# Supplementary material for: IBSEM: An Individual-Based Atlantic Salmon Population Model
Source: PLoS One. 2015 Sep 18;10(9):e0138444. doi: 10.1371/journal.pone.0138444 (PMC4575158; doi:10.1371/journal.pone.0138444)
Supplement: S1 Minimal dataset — (ZIP) [file pone.0138444.s003.zip]

Archive with 2,435 entries (1,981 files):
- temp/scenario 1/
- temp/scenario 1/wild - 1/
- temp/scenario 1/wild - 1/runFiles/
- temp/scenario 1/wild - 1/runFiles/parameters/
- temp/scenario 1/wild - 1/runFiles/parameters/adultParameters.txt
- temp/scenario 1/wild - 1/runFiles/parameters/embryoParameters.txt
- temp/scenario 1/wild - 1/runFiles/parameters/environmentParameters.txt
- temp/scenario 1/wild - 1/runFiles/parameters/parr0Parameters.txt
- temp/scenario 1/wild - 1/runFiles/parameters/parr1Parameters.txt
- temp/scenario 1/wild - 1/runFiles/parameters/riverTemperatures.txt
- temp/scenario 1/wild - 1/runFiles/parameters/seaTemperatures.txt
- temp/scenario 1/wild - 1/runFiles/parameters/simulationParameters.txt
- temp/scenario 1/wild - 1/runFiles/parameters/smoltParameters.txt
- temp/scenario 1/wild - 1/runFiles/results/
- temp/scenario 1/wild - 1/runFiles/results/adult.txt
- temp/scenario 1/wild - 1/runFiles/results/embryo.txt
- temp/scenario 1/wild - 1/runFiles/results/heritabilityFreshwater.txt
- temp/scenario 1/wild - 1/runFiles/results/heritabilitySea.txt
- temp/scenario 1/wild - 1/runFiles/results/parr0.txt
- temp/scenario 1/wild - 1/runFiles/results/parr1.txt
- temp/scenario 1/wild - 1/runFiles/results/parr2.txt
- temp/scenario 1/wild - 1/runFiles/results/smolts.txt
- temp/scenario 1/wild - 1/runFiles/results/spawners.txt
- temp/scenario 1/wild - 10/
- temp/scenario 1/wild - 10/runFiles/
- temp/scenario 1/wild - 10/runFiles/parameters/
- temp/scenario 1/wild - 10/runFiles/parameters/adultParameters.txt
- temp/scenario 1/wild - 10/runFiles/parameters/embryoParameters.txt
- temp/scenario 1/wild - 10/runFiles/parameters/environmentParameters.txt
- temp/scenario 1/wild - 10/runFiles/parameters/parr0Parameters.txt
- temp/scenario 1/wild - 10/runFiles/parameters/parr1Parameters.txt
- temp/scenario 1/wild - 10/runFiles/parameters/riverTemperatures.txt
- temp/scenario 1/wild - 10/runFiles/parameters/seaTemperatures.txt
- temp/scenario 1/wild - 10/runFiles/parameters/simulationParameters.txt
- temp/scenario 1/wild - 10/runFiles/parameters/smoltParameters.txt
- temp/scenario 1/wild - 10/runFiles/results/
- temp/scenario 1/wild - 10/runFiles/results/adult.txt
- temp/scenario 1/wild - 10/runFiles/results/embryo.txt
- temp/scenario 1/wild - 10/runFiles/results/heritabilityFreshwater.txt
- temp/scenario 1/wild - 10/runFiles/results/heritabilitySea.txt
- temp/scenario 1/wild - 10/runFiles/results/parr0.txt
- temp/scenario 1/wild - 10/runFiles/results/parr1.txt
- temp/scenario 1/wild - 10/runFiles/results/parr2.txt
- temp/scenario 1/wild - 10/runFiles/results/smolts.txt
- temp/scenario 1/wild - 10/runFiles/results/spawners.txt
- temp/scenario 1/wild - 2/
- temp/scenario 1/wild - 2/runFiles/
- temp/scenario 1/wild - 2/runFiles/parameters/
- temp/scenario 1/wild - 2/runFiles/parameters/adultParameters.txt
- temp/scenario 1/wild - 2/runFiles/parameters/embryoParameters.txt
- temp/scenario 1/wild - 2/runFiles/parameters/environmentParameters.txt
- temp/scenario 1/wild - 2/runFiles/parameters/parr0Parameters.txt
- temp/scenario 1/wild - 2/runFiles/parameters/parr1Parameters.txt
- temp/scenario 1/wild - 2/runFiles/parameters/riverTemperatures.txt
- temp/scenario 1/wild - 2/runFiles/parameters/seaTemperatures.txt
- temp/scenario 1/wild - 2/runFiles/parameters/simulationParameters.txt
- temp/scenario 1/wild - 2/runFiles/parameters/smoltParameters.txt
- temp/scenario 1/wild - 2/runFiles/results/
- temp/scenario 1/wild - 2/runFiles/results/adult.txt
- temp/scenario 1/wild - 2/runFiles/results/embryo.txt
- temp/scenario 1/wild - 2/runFiles/results/heritabilityFreshwater.txt
- temp/scenario 1/wild - 2/runFiles/results/heritabilitySea.txt
- temp/scenario 1/wild - 2/runFiles/results/parr0.txt
- temp/scenario 1/wild - 2/runFiles/results/parr1.txt
- temp/scenario 1/wild - 2/runFiles/results/parr2.txt
- temp/scenario 1/wild - 2/runFiles/results/smolts.txt
- temp/scenario 1/wild - 2/runFiles/results/spawners.txt
- temp/scenario 1/wild - 3/
- temp/scenario 1/wild - 3/runFiles/
- temp/scenario 1/wild - 3/runFiles/parameters/
- temp/scenario 1/wild - 3/runFiles/parameters/adultParameters.txt
- temp/scenario 1/wild - 3/runFiles/parameters/embryoParameters.txt
- temp/scenario 1/wild - 3/runFiles/parameters/environmentParameters.txt
- temp/scenario 1/wild - 3/runFiles/parameters/parr0Parameters.txt
- temp/scenario 1/wild - 3/runFiles/parameters/parr1Parameters.txt
- temp/scenario 1/wild - 3/runFiles/parameters/riverTemperatures.txt
- temp/scenario 1/wild - 3/runFiles/parameters/seaTemperatures.txt
- temp/scenario 1/wild - 3/runFiles/parameters/simulationParameters.txt
- temp/scenario 1/wild - 3/runFiles/parameters/smoltParameters.txt
- temp/scenario 1/wild - 3/runFiles/results/
- temp/scenario 1/wild - 3/runFiles/results/adult.txt
- temp/scenario 1/wild - 3/runFiles/results/embryo.txt
- temp/scenario 1/wild - 3/runFiles/results/heritabilityFreshwater.txt
- temp/scenario 1/wild - 3/runFiles/results/heritabilitySea.txt
- temp/scenario 1/wild - 3/runFiles/results/parr0.txt
- temp/scenario 1/wild - 3/runFiles/results/parr1.txt
- temp/scenario 1/wild - 3/runFiles/results/parr2.txt
- temp/scenario 1/wild - 3/runFiles/results/smolts.txt
- temp/scenario 1/wild - 3/runFiles/results/spawners.txt
- temp/scenario 1/wild - 4/
- temp/scenario 1/wild - 4/runFiles/
- temp/scenario 1/wild - 4/runFiles/parameters/
- temp/scenario 1/wild - 4/runFiles/parameters/adultParameters.txt
- temp/scenario 1/wild - 4/runFiles/parameters/embryoParameters.txt
- temp/scenario 1/wild - 4/runFiles/parameters/environmentParameters.txt
- temp/scenario 1/wild - 4/runFiles/parameters/parr0Parameters.txt
- temp/scenario 1/wild - 4/runFiles/parameters/parr1Parameters.txt
- temp/scenario 1/wild - 4/runFiles/parameters/riverTemperatures.txt
- temp/scenario 1/wild - 4/runFiles/parameters/seaTemperatures.txt
- temp/scenario 1/wild - 4/runFiles/parameters/simulationParameters.txt
- temp/scenario 1/wild - 4/runFiles/parameters/smoltParameters.txt
- temp/scenario 1/wild - 4/runFiles/results/
- temp/scenario 1/wild - 4/runFiles/results/adult.txt
- temp/scenario 1/wild - 4/runFiles/results/embryo.txt
- temp/scenario 1/wild - 4/runFiles/results/heritabilityFreshwater.txt
- temp/scenario 1/wild - 4/runFiles/results/heritabilitySea.txt
- temp/scenario 1/wild - 4/runFiles/results/parr0.txt
- temp/scenario 1/wild - 4/runFiles/results/parr1.txt
- temp/scenario 1/wild - 4/runFiles/results/parr2.txt
- temp/scenario 1/wild - 4/runFiles/results/smolts.txt
- temp/scenario 1/wild - 4/runFiles/results/spawners.txt
- temp/scenario 1/wild - 5/
- temp/scenario 1/wild - 5/runFiles/
- temp/scenario 1/wild - 5/runFiles/parameters/
- temp/scenario 1/wild - 5/runFiles/parameters/adultParameters.txt
- temp/scenario 1/wild - 5/runFiles/parameters/embryoParameters.txt
- temp/scenario 1/wild - 5/runFiles/parameters/environmentParameters.txt
- temp/scenario 1/wild - 5/runFiles/parameters/parr0Parameters.txt
- temp/scenario 1/wild - 5/runFiles/parameters/parr1Parameters.txt
- temp/scenario 1/wild - 5/runFiles/parameters/riverTemperatures.txt
- temp/scenario 1/wild - 5/runFiles/parameters/seaTemperatures.txt
- temp/scenario 1/wild - 5/runFiles/parameters/simulationParameters.txt
- temp/scenario 1/wild - 5/runFiles/parameters/smoltParameters.txt
- temp/scenario 1/wild - 5/runFiles/results/
- temp/scenario 1/wild - 5/runFiles/results/adult.txt
- temp/scenario 1/wild - 5/runFiles/results/embryo.txt
- temp/scenario 1/wild - 5/runFiles/results/heritabilityFreshwater.txt
- temp/scenario 1/wild - 5/runFiles/results/heritabilitySea.txt
- temp/scenario 1/wild - 5/runFiles/results/parr0.txt
- temp/scenario 1/wild - 5/runFiles/results/parr1.txt
- temp/scenario 1/wild - 5/runFiles/results/parr2.txt
- temp/scenario 1/wild - 5/runFiles/results/smolts.txt
- temp/scenario 1/wild - 5/runFiles/results/spawners.txt
- temp/scenario 1/wild - 6/
- temp/scenario 1/wild - 6/runFiles/
- temp/scenario 1/wild - 6/runFiles/parameters/
- temp/scenario 1/wild - 6/runFiles/parameters/adultParameters.txt
- temp/scenario 1/wild - 6/runFiles/parameters/embryoParameters.txt
- temp/scenario 1/wild - 6/runFiles/parameters/environmentParameters.txt
- temp/scenario 1/wild - 6/runFiles/parameters/parr0Parameters.txt
- temp/scenario 1/wild - 6/runFiles/parameters/parr1Parameters.txt
- temp/scenario 1/wild - 6/runFiles/parameters/riverTemperatures.txt
- temp/scenario 1/wild - 6/runFiles/parameters/seaTemperatures.txt
- temp/scenario 1/wild - 6/runFiles/parameters/simulationParameters.txt
- temp/scenario 1/wild - 6/runFiles/parameters/smoltParameters.txt
- temp/scenario 1/wild - 6/runFiles/results/
- temp/scenario 1/wild - 6/runFiles/results/adult.txt
- temp/scenario 1/wild - 6/runFiles/results/embryo.txt
- temp/scenario 1/wild - 6/runFiles/results/heritabilityFreshwater.txt
- temp/scenario 1/wild - 6/runFiles/results/heritabilitySea.txt
- temp/scenario 1/wild - 6/runFiles/results/parr0.txt
- temp/scenario 1/wild - 6/runFiles/results/parr1.txt
- temp/scenario 1/wild - 6/runFiles/results/parr2.txt
- temp/scenario 1/wild - 6/runFiles/results/smolts.txt
- temp/scenario 1/wild - 6/runFiles/results/spawners.txt
- temp/scenario 1/wild - 7/
- temp/scenario 1/wild - 7/runFiles/
- temp/scenario 1/wild - 7/runFiles/parameters/
- temp/scenario 1/wild - 7/runFiles/parameters/adultParameters.txt
- temp/scenario 1/wild - 7/runFiles/parameters/embryoParameters.txt
- temp/scenario 1/wild - 7/runFiles/parameters/environmentParameters.txt
- temp/scenario 1/wild - 7/runFiles/parameters/parr0Parameters.txt
- temp/scenario 1/wild - 7/runFiles/parameters/parr1Parameters.txt
- temp/scenario 1/wild - 7/runFiles/parameters/riverTemperatures.txt
- temp/scenario 1/wild - 7/runFiles/parameters/seaTemperatures.txt
- temp/scenario 1/wild - 7/runFiles/parameters/simulationParameters.txt
- temp/scenario 1/wild - 7/runFiles/parameters/smoltParameters.txt
- temp/scenario 1/wild - 7/runFiles/results/
- temp/scenario 1/wild - 7/runFiles/results/adult.txt
- temp/scenario 1/wild - 7/runFiles/results/embryo.txt
- temp/scenario 1/wild - 7/runFiles/results/heritabilityFreshwater.txt
- temp/scenario 1/wild - 7/runFiles/results/heritabilitySea.txt
- temp/scenario 1/wild - 7/runFiles/results/parr0.txt
- temp/scenario 1/wild - 7/runFiles/results/parr1.txt
- temp/scenario 1/wild - 7/runFiles/results/parr2.txt
- temp/scenario 1/wild - 7/runFiles/results/smolts.txt
- temp/scenario 1/wild - 7/runFiles/results/spawners.txt
- temp/scenario 1/wild - 8/
- temp/scenario 1/wild - 8/runFiles/
- temp/scenario 1/wild - 8/runFiles/parameters/
- temp/scenario 1/wild - 8/runFiles/parameters/adultParameters.txt
- temp/scenario 1/wild - 8/runFiles/parameters/embryoParameters.txt
- temp/scenario 1/wild - 8/runFiles/parameters/environmentParameters.txt
- temp/scenario 1/wild - 8/runFiles/parameters/parr0Parameters.txt
- temp/scenario 1/wild - 8/runFiles/parameters/parr1Parameters.txt
- temp/scenario 1/wild - 8/runFiles/parameters/riverTemperatures.txt
- temp/scenario 1/wild - 8/runFiles/parameters/seaTemperatures.txt
- temp/scenario 1/wild - 8/runFiles/parameters/simulationParameters.txt
- temp/scenario 1/wild - 8/runFiles/parameters/smoltParameters.txt
- temp/scenario 1/wild - 8/runFiles/results/
- temp/scenario 1/wild - 8/runFiles/results/adult.txt
- temp/scenario 1/wild - 8/runFiles/results/embryo.txt
- temp/scenario 1/wild - 8/runFiles/results/heritabilityFreshwater.txt
- temp/scenario 1/wild - 8/runFiles/results/heritabilitySea.txt
- temp/scenario 1/wild - 8/runFiles/results/parr0.txt
- temp/scenario 1/wild - 8/runFiles/results/parr1.txt
- temp/scenario 1/wild - 8/runFiles/results/parr2.txt
- temp/scenario 1/wild - 8/runFiles/results/smolts.txt
- temp/scenario 1/wild - 8/runFiles/results/spawners.txt
- temp/scenario 1/wild - 9/
- temp/scenario 1/wild - 9/runFiles/
- temp/scenario 1/wild - 9/runFiles/parameters/
- temp/scenario 1/wild - 9/runFiles/parameters/adultParameters.txt
- temp/scenario 1/wild - 9/runFiles/parameters/embryoParameters.txt
- temp/scenario 1/wild - 9/runFiles/parameters/environmentParameters.txt
- temp/scenario 1/wild - 9/runFiles/parameters/parr0Parameters.txt
- temp/scenario 1/wild - 9/runFiles/parameters/parr1Parameters.txt
- temp/scenario 1/wild - 9/runFiles/parameters/riverTemperatures.txt
- temp/scenario 1/wild - 9/runFiles/parameters/seaTemperatures.txt
- temp/scenario 1/wild - 9/runFiles/parameters/simulationParameters.txt
- temp/scenario 1/wild - 9/runFiles/parameters/smoltParameters.txt
- temp/scenario 1/wild - 9/runFiles/results/
- temp/scenario 1/wild - 9/runFiles/results/adult.txt
- temp/scenario 1/wild - 9/runFiles/results/embryo.txt
- temp/scenario 1/wild - 9/runFiles/results/heritabilityFreshwater.txt
- temp/scenario 1/wild - 9/runFiles/results/heritabilitySea.txt
- temp/scenario 1/wild - 9/runFiles/results/parr0.txt
- temp/scenario 1/wild - 9/runFiles/results/parr1.txt
- temp/scenario 1/wild - 9/runFiles/results/parr2.txt
- temp/scenario 1/wild - 9/runFiles/results/smolts.txt
- temp/scenario 1/wild - 9/runFiles/results/spawners.txt
- temp/scenario 2/
- temp/scenario 2/wild - 1/
- temp/scenario 2/wild - 1/runFiles/
- temp/scenario 2/wild - 1/runFiles/parameters/
- temp/scenario 2/wild - 1/runFiles/parameters/adultParameters.txt
- temp/scenario 2/wild - 1/runFiles/parameters/embryoParameters.txt
- temp/scenario 2/wild - 1/runFiles/parameters/environmentParameters.txt
- temp/scenario 2/wild - 1/runFiles/parameters/parr0Parameters.txt
- temp/scenario 2/wild - 1/runFiles/parameters/parr1Parameters.txt
- temp/scenario 2/wild - 1/runFiles/parameters/riverTemperatures.txt
- temp/scenario 2/wild - 1/runFiles/parameters/seaTemperatures.txt
- temp/scenario 2/wild - 1/runFiles/parameters/simulationParameters.txt
- temp/scenario 2/wild - 1/runFiles/parameters/smoltParameters.txt
- temp/scenario 2/wild - 1/runFiles/results/
- temp/scenario 2/wild - 1/runFiles/results/adult.txt
- temp/scenario 2/wild - 1/runFiles/results/embryo.txt
- temp/scenario 2/wild - 1/runFiles/results/heritabilityFreshwater.txt
- temp/scenario 2/wild - 1/runFiles/results/heritabilitySea.txt
- temp/scenario 2/wild - 1/runFiles/results/parr0.txt
- temp/scenario 2/wild - 1/runFiles/results/parr1.txt
- temp/scenario 2/wild - 1/runFiles/results/parr2.txt
- temp/scenario 2/wild - 1/runFiles/results/smolts.txt
- temp/scenario 2/wild - 1/runFiles/results/spawners.txt
- temp/scenario 2/wild - 10/
- temp/scenario 2/wild - 10/runFiles/
- temp/scenario 2/wild - 10/runFiles/parameters/
- temp/scenario 2/wild - 10/runFiles/parameters/adultParameters.txt
- temp/scenario 2/wild - 10/runFiles/parameters/embryoParameters.txt
- temp/scenario 2/wild - 10/runFiles/parameters/environmentParameters.txt
- temp/scenario 2/wild - 10/runFiles/parameters/parr0Parameters.txt
- temp/scenario 2/wild - 10/runFiles/parameters/parr1Parameters.txt
- temp/scenario 2/wild - 10/runFiles/parameters/riverTemperatures.txt
- temp/scenario 2/wild - 10/runFiles/parameters/seaTemperatures.txt
- temp/scenario 2/wild - 10/runFiles/parameters/simulationParameters.txt
- temp/scenario 2/wild - 10/runFiles/parameters/smoltParameters.txt
- temp/scenario 2/wild - 10/runFiles/results/
- temp/scenario 2/wild - 10/runFiles/results/adult.txt
- temp/scenario 2/wild - 10/runFiles/results/embryo.txt
- temp/scenario 2/wild - 10/runFiles/results/heritabilityFreshwater.txt
- temp/scenario 2/wild - 10/runFiles/results/heritabilitySea.txt
- temp/scenario 2/wild - 10/runFiles/results/parr0.txt
- temp/scenario 2/wild - 10/runFiles/results/parr1.txt
- temp/scenario 2/wild - 10/runFiles/results/parr2.txt
- temp/scenario 2/wild - 10/runFiles/results/smolts.txt
- temp/scenario 2/wild - 10/runFiles/results/spawners.txt
- temp/scenario 2/wild - 2/
- temp/scenario 2/wild - 2/runFiles/
- temp/scenario 2/wild - 2/runFiles/parameters/
- temp/scenario 2/wild - 2/runFiles/parameters/adultParameters.txt
- temp/scenario 2/wild - 2/runFiles/parameters/embryoParameters.txt
- temp/scenario 2/wild - 2/runFiles/parameters/environmentParameters.txt
- temp/scenario 2/wild - 2/runFiles/parameters/parr0Parameters.txt
- temp/scenario 2/wild - 2/runFiles/parameters/parr1Parameters.txt
- temp/scenario 2/wild - 2/runFiles/parameters/riverTemperatures.txt
- temp/scenario 2/wild - 2/runFiles/parameters/seaTemperatures.txt
- temp/scenario 2/wild - 2/runFiles/parameters/simulationParameters.txt
- temp/scenario 2/wild - 2/runFiles/parameters/smoltParameters.txt
- temp/scenario 2/wild - 2/runFiles/results/
- temp/scenario 2/wild - 2/runFiles/results/adult.txt
- temp/scenario 2/wild - 2/runFiles/results/embryo.txt
- temp/scenario 2/wild - 2/runFiles/results/heritabilityFreshwater.txt
- temp/scenario 2/wild - 2/runFiles/results/heritabilitySea.txt
- temp/scenario 2/wild - 2/runFiles/results/parr0.txt
- temp/scenario 2/wild - 2/runFiles/results/parr1.txt
- temp/scenario 2/wild - 2/runFiles/results/parr2.txt
- temp/scenario 2/wild - 2/runFiles/results/smolts.txt
- temp/scenario 2/wild - 2/runFiles/results/spawners.txt
- temp/scenario 2/wild - 3/
- temp/scenario 2/wild - 3/runFiles/
- temp/scenario 2/wild - 3/runFiles/parameters/
- temp/scenario 2/wild - 3/runFiles/parameters/adultParameters.txt
- temp/scenario 2/wild - 3/runFiles/parameters/embryoParameters.txt
- temp/scenario 2/wild - 3/runFiles/parameters/environmentParameters.txt
- temp/scenario 2/wild - 3/runFiles/parameters/parr0Parameters.txt
- temp/scenario 2/wild - 3/runFiles/parameters/parr1Parameters.txt
- temp/scenario 2/wild - 3/runFiles/parameters/riverTemperatures.txt
- temp/scenario 2/wild - 3/runFiles/parameters/seaTemperatures.txt
- temp/scenario 2/wild - 3/runFiles/parameters/simulationParameters.txt
- temp/scenario 2/wild - 3/runFiles/parameters/smoltParameters.txt
[truncated: 2,135 more entries]
