# Supplementary material for: IBSEM: An Individual-Based Atlantic Salmon Population Model
Source: PLoS One. 2015 Sep 18;10(9):e0138444. doi: 10.1371/journal.pone.0138444 (PMC4575158; doi:10.1371/journal.pone.0138444)
Supplement: S1 Minimal dataset — (ZIP) [file pone.0138444.s003.zip › temp/scenario 1/wild - 1/runFiles/parameters/adultParameters.txt]

4.6				// state of “activity” (Piou and Prevost, 2012) for first year (adult1SW), here used to model intra-population (in wild and farm) and inter-population (between wild and farm) differences. It depends on genes.
2.2				// state of “activity” (Piou and Prevost, 2012) for second and further years (adult>1SW), here used to model intra-population (in wild and farm) and inter-population (between wild and farm) differences. It depends on genes.
1.2				// differential in activity between farm and wild fish farm=survivalDelta*wild. It depends on genes.
0.31				// allometric relationship between growth rate and fish mass (Forseth et al. 2001)
0.33				// growth speed according to temperature (Forseth et al. 2001)
0.2				// parameter regulating optimal temperature for growth (Forseth et al. 2001)
2.0				// lower critical water temperature for growth (Forseth et al. 2001)
20.0				// higher critical water temperature for growth (Forseth et al. 2001)
950				// survival parameter taken from (Piou and Prevost, 2012). It is a multiplicative term that links mortality to length.
-1.55				// survival parameter taken from (Piou and Prevost, 2012). It sets the exponential dependence of mortality from length.
0.6				// differential on survival chances between farm and wild fish farm=survivalDelta*wild. It depends on genes.
0.1				// standard deviation from mean of adult weight (fraction of mean)
0.4 0.85 1			// maturation probabilities for 1SW, 2SW, and 3SW wild adults	
0.25 0.47 1			// differential in maturation probabilities (1SW, 2SW, and 3SW) between farm and wild fish farm=probabilityDelta*wild
0.05 0.3			// reproductive success of farm salmon compared to wild (males, females)
