# Supplementary material for: IBSEM: An Individual-Based Atlantic Salmon Population Model
Source: PLoS One. 2015 Sep 18;10(9):e0138444. doi: 10.1371/journal.pone.0138444 (PMC4575158; doi:10.1371/journal.pone.0138444)
Supplement: S1 Minimal dataset — (ZIP) [file pone.0138444.s003.zip › temp/scenario 1/wild - 1/runFiles/parameters/embryoParameters.txt]

1.6345			// parameter defining alevin size
12.991			// parameter defining alevin size
0.035			// standard deviation from mean of alevin length (fraction of mean)
-3.16			// parameter that affects slope in weight-dependent mortality rate calculation.
1.12			// parameter that affects offset in weight-dependent mortality rate calculation.
0.8			// differential in survival rates betwee10:47 09/08/2013n farm and wild fish farm=survivalDelta*wild. It depends on genes.
