# Supplementary material for: IBSEM: An Individual-Based Atlantic Salmon Population Model
Source: PLoS One. 2015 Sep 18;10(9):e0138444. doi: 10.1371/journal.pone.0138444 (PMC4575158; doi:10.1371/journal.pone.0138444)
Supplement: S1 Minimal dataset — (ZIP) [file pone.0138444.s003.zip › temp/scenario 1/wild - 1/runFiles/parameters/environmentParameters.txt]

250000			// river area (square metres)
0.62			// parameter defining density effects in egg-to-alevin mortality
0.26			// parameter defining density effects in egg-to-alevin mortality
20			// parameter scaling the effect of effective fry density on growth
0.28			// parameter defining the effect of the effective fry density on mortality
830			// parameter defining the effect of the effective fry density on mortality
70			// parameter scaling the effect of effective parr density on growth
0.3			// parameter defining the effect of the effective parr density on mortality
280			// parameter defining the effect of the effective parr density on mortality
true			// temperature undergoes yearly fluctuations
1.0			// standard deviation of fluctuations of river water temperature respect to standard monthly values (see riverTemperatures.txt) in Celsius degrees
0.3			// standard deviation of fluctuations of sea water temperature respect to standard monthly values (see seaTemperatures.txt) in Celsius degrees
