# Supplementary material for: IBSEM: An Individual-Based Atlantic Salmon Population Model
Source: PLoS One. 2015 Sep 18;10(9):e0138444. doi: 10.1371/journal.pone.0138444 (PMC4575158; doi:10.1371/journal.pone.0138444)
Supplement: S1 Minimal dataset — (ZIP) [file pone.0138444.s003.zip › temp/scenario 1/wild - 1/runFiles/parameters/parr0Parameters.txt]

0.75				// state of �activity� (Piou and Prevost, 2012), here used to model intra-population (in wild and farm) and inter-population (between wild and farm) differences. It depends on genes.
1.3				// differential in activity between farm and wild fish farm=activityDelta*wild. It depends on genes.
0.31				// allometric relationship between growth rate and fish mass (Forseth et al. 2001)
0.374				// growth speed according to temperature (Forseth et al. 2001)
0.201				// parameter regulating optimal temperature for growth (Forseth et al. 2001)
7.0				// lower critical water temperature for growth (Forseth et al. 2001)
24.0				// higher critical water temperature for growth (Forseth et al. 2001)
0.983				// daily survival rate at infinitely high fry density during the growth (warm) season (May-Nov). The precise value for each individual depends on genes.
0.9988				// daily survival rate at infinitely high fry density outside the growth (cold) season (Dec-Feb). The precise value for each individual depends on genes.
0.8				// differential in survival rates between farm and wild fish farm=survivalDelta*wild. It depends on genes.
0.25				// standard deviation from mean of fry weight (fraction of mean)
0.13				// parameter determining the steepness of the fry maturation probability curve.
107				// parameter determining the horizontal shift of the fry maturation probability curve.
100				// parameter determining the maximum maturation probability for the fry maturation probability curve.
0.2				// parameter determining the steepness of the fry smolting probability curve.
103				// parameter determining the horizontal shift of the fry smolting probability curve.
100				// parameter determining the maximum maturation smolting for the fry smolting probability curve.
