# Supplementary material for: IBSEM: An Individual-Based Atlantic Salmon Population Model
Source: PLoS One. 2015 Sep 18;10(9):e0138444. doi: 10.1371/journal.pone.0138444 (PMC4575158; doi:10.1371/journal.pone.0138444)
Supplement: S1 Minimal dataset — (ZIP) [file pone.0138444.s003.zip › temp/scenario 1/wild - 1/runFiles/parameters/riverTemperatures.txt]

2	// January
2	// February
2	// March
5	// April
11	// May
16	// June
18	// July
18	// August
14	// September
9	// October
5	// November
3	// December
