# Supplementary material for: IBSEM: An Individual-Based Atlantic Salmon Population Model
Source: PLoS One. 2015 Sep 18;10(9):e0138444. doi: 10.1371/journal.pone.0138444 (PMC4575158; doi:10.1371/journal.pone.0138444)
Supplement: S1 Minimal dataset — (ZIP) [file pone.0138444.s003.zip › temp/scenario 1/wild - 1/runFiles/parameters/seaTemperatures.txt]

4.82	// January
4.65	// February
4.67	// March
5.16	// April
6.30	// May
7.91	// June
9.15	// July
9.30	// August
8.26	// September
6.96	// October
5.89	// November
5.23	// December
