# Supplementary material for: IBSEM: An Individual-Based Atlantic Salmon Population Model
Source: PLoS One. 2015 Sep 18;10(9):e0138444. doi: 10.1371/journal.pone.0138444 (PMC4575158; doi:10.1371/journal.pone.0138444)
Supplement: S1 Minimal dataset — (ZIP) [file pone.0138444.s003.zip › temp/scenario 1/wild - 1/runFiles/parameters/simulationParameters.txt]

0				// number of years
0				// years the population is let to settle before beginning monitoring
200				// years the population is let to recover after introgression
1				// variables may be sampled for monitoring every n years
true				// embryo population is sampled for monitoring (true/false)
true				// fry population is sampled for monitoring (true/false)
true				// parr population is sampled for monitoring (true/false)
true				// smolts population is sampled for monitoring (true/false)
true				// adult population is sampled for monitoring (true/false)
true				// spawners population is sampled for monitoring (true/false)
600000				// size of initial embryo population
0				// size of initial fry population
30000				// size of initial parr1 population
30000				// size of initial parr2 population
0				// size of initial smolt population
1000				// size of initial adult population
6.0				// diameter (mm) of the initial population of eggs.
23				// fork length (mm) of the initial population of fry.
65				// fork length (mm) of the initial population of parr1.
100				// fork length (mm) of the initial population of parr2.
120				// fork length (mm) of the initial population of smolts.
140				// fork length (mm) of the initial population of adults.
21				// number of loci per chromosome
0.15				// parameter defining the steepness of the exponential distribution of genetic effects (standard value 0.15)
wild				// kind of initial population (wild, hybrid, farm)
fraction			// incoming strayers can be a fraction of population or fixed number (fraction, fixedNumber)
0.05				// fraction of strayers from/to other rivers to/from the returning population
25				// number of strayers from other rivers to the returning population
true				// strayers are genetically different from local population
fraction			// incoming farm fish can be a fraction of population or fixed number (fraction, fixed)
0.0				// fraction of farm fish added to the returning population. If used, this is also the fraction of incoming farm fish.
0				// number of farm fish added to the returning population (if fixed number is used).
0.9				// frequency of 'wild' (1) genes in the genotype of an average wild salmon
0.1				// frequency of 'wild' (1) genes in the genotype of an average farm salmon
0.8				// frequency of 'wild' (1) genes in the genotype of an average strayer
true				// flag to allow sneaker parr (standard value is 'true')
