# Supplementary material for: IBSEM: An Individual-Based Atlantic Salmon Population Model
Source: PLoS One. 2015 Sep 18;10(9):e0138444. doi: 10.1371/journal.pone.0138444 (PMC4575158; doi:10.1371/journal.pone.0138444)
Supplement: S1 Minimal dataset — (ZIP) [file pone.0138444.s003.zip › temp/scenario 1/wild - 1/runFiles/results/adult.txt]

month	sw0	sw1	sw2	sw3	averageLengthSw0	stDevLengthSw0	averageLengthSw1	stDevLengthSw1	averageLengthSw2	stDevLengthSw2	averageLengthSw3	stDevLengthSw3	averageWeightSw0	stDevWeightSw0	averageWeightSw1	stDevWeightSw1	averageWeightSw2	stDevWeightSw2	averageWeightSw3	stDevWeightSw3	month	averageAge	popSize	density	averageLength	stDevLength	averageWeight	stDevWeight	allele_0_0_Frequency	allele_0_1_Frequency	allele_0_2_Frequency	allele_0_3_Frequency	allele_0_4_Frequency	allele_0_5_Frequency	allele_0_6_Frequency	allele_0_7_Frequency	allele_0_8_Frequency	allele_0_9_Frequency	allele_0_10_Frequency	allele_0_11_Frequency	allele_0_12_Frequency	allele_0_13_Frequency	allele_0_14_Frequency	allele_0_15_Frequency	allele_0_16_Frequency	allele_0_17_Frequency	allele_0_18_Frequency	allele_0_19_Frequency	allele_0_20_Frequency
16	31468	12	83	36	145.276	14.9278	492.576	36.3262	751.873	76.8345	883.005	90.8215	39.5524	12.4275	1494.45	333.982	5363.19	1643.65	8672.44	2681.38	16	0	31599	0.126396	147.842	43.2793	63.9235	418.381	0.90044	0.89919	0.900456	0.900361	0.898399	0.898589	0.899839	0.899253	0.899538	0.900519	0.899396	0.899728	0.900472	0.90006	0.899111	0.898858	0.897418	0.899364	0.899665	0.899158	1
21	2149	8	70	31	368.569	19.8805	611.909	37.4661	861.762	81.9006	997.531	80.1818	623.754	101.076	2842.92	543.198	8029.2	2345.69	12333	2945.97	21	6	2258	0.009032	393.355	115.085	1021.95	1934.38	0.903454	0.900797	0.905447	0.904562	0.902569	0.889504	0.900133	0.906997	0.901019	0.898361	0.900133	0.902347	0.904119	0.89969	0.89194	0.900133	0.899911	0.89969	0.908547	0.897254	1
22	1917	4	15	1	409.358	24.257	649.636	50.6183	836.353	78.4474	1001.26	0	854.957	152.522	3421.79	788.297	7339.07	2158.06	12236.2	0	22	6	1937	0.007748	413.467	48.2742	916.346	680.196	0.905524	0.906298	0.908363	0.908105	0.905782	0.889778	0.902426	0.906557	0.903201	0.898554	0.900103	0.901394	0.903459	0.902426	0.891327	0.900103	0.903975	0.899329	0.904233	0.898296	1
26	1376	4	14	1	477.198	29.4608	690.98	48.8387	870.377	88.8926	1033.1	0	1352.83	252.298	4100.81	838.917	8310.32	2744.62	13435.8	0	26	10	1395	0.00558	482.155	53.1197	1439.19	863.167	0.909677	0.916846	0.905376	0.909319	0.907168	0.88638	0.90681	0.908961	0.903584	0.895341	0.897133	0.908602	0.907527	0.901434	0.893548	0.899642	0.905735	0.900717	0.905018	0.898208	1
28	0	1207	4	13	0	0	502.838	33.8255	718.97	50.702	927.727	103.994	0	0	1585.03	320.164	4616.34	918.295	10114.2	3504.14	28	12	1224	0.004896	508.057	57.3965	1685.53	1013.32	0.91299	0.916258	0.908497	0.909722	0.906454	0.890523	0.907271	0.912582	0.905229	0.898693	0.89665	0.909314	0.907271	0.89951	0.893791	0.897059	0.906863	0.897876	0.906046	0.898284	1
28	23886	1207	4	13	128.897	13.1047	502.838	33.8255	718.97	50.702	927.727	103.994	27.661	8.90775	1585.03	320.164	4616.34	918.295	10114.2	3504.14	28	0	25110	0.10044	147.38	83.6069	108.474	421.397	0.899661	0.900538	0.899622	0.901573	0.897292	0.901155	0.897451	0.899821	0.901075	0.90002	0.899363	0.90004	0.901394	0.899841	0.901553	0.90223	0.899881	0.899064	0.89994	0.898507	1
33	765	886	2	10	326.85	18.663	598.454	40.1943	864.807	6.3572	1046.32	107.629	436.159	75.0964	2665.88	539.527	7900.85	173.449	14403.7	4621.11	33	11	1663	0.006652	476.526	146.459	1717.06	1591.96	0.9089	0.915815	0.902886	0.909501	0.901984	0.899278	0.908599	0.913109	0.912508	0.900481	0.899278	0.902586	0.903788	0.902285	0.892063	0.897174	0.907697	0.894468	0.903788	0.904991	1
34	692	536	0	0	352.358	22.0014	609.53	44.7819	0	0	0	0	546.936	102.549	2823.29	623.879	0	0	0	0	34	11	1228	0.004912	464.609	131.968	1540.52	1204.31	0.906759	0.915717	0.904723	0.90798	0.905537	0.897801	0.905537	0.914088	0.917752	0.898208	0.899023	0.901466	0.89943	0.903094	0.888844	0.894951	0.909609	0.895765	0.901873	0.899023	1
38	409	447	0	0	465.158	27.355	662.997	50.0443	0	0	0	0	1252.06	219.654	3632.7	833.644	0	0	0	0	38	16	856	0.003424	568.469	106.916	2495.22	1341.65	0.914136	0.915888	0.905374	0.912967	0.90771	0.90479	0.917056	0.91472	0.91764	0.904206	0.897196	0.904206	0.900701	0.903037	0.888435	0.895444	0.915888	0.898364	0.901869	0.893107	1
40	0	346	404	0	0	0	487.07	32.7805	687.253	55.5748	0	0	0	0	1441	283.84	4054.3	995.036	0	0	40	18	750	0.003	594.902	110.081	2848.7	1505.86	0.923333	0.917333	0.908	0.909333	0.907333	0.904	0.916	0.916	0.922667	0.906	0.896	0.908	0.904	0.902667	0.884	0.891333	0.921333	0.898667	0.901333	0.890667	1
40	31373	346	404	0	134.855	13.9105	487.07	32.7805	687.253	55.5748	0	0	31.6806	10.1585	1441	283.84	4054.3	995.036	0	0	40	0	32123	0.128492	145.596	72.7868	97.4517	483.733	0.903403	0.878436	0.900554	0.89878	0.88337	0.896243	0.89976	0.895309	0.906142	0.912897	0.897083	0.902873	0.889939	0.903091	0.896787	0.89699	0.910064	0.895994	0.897519	0.901939	1
45	1406	253	344	0	337.174	18.9194	587.921	40.7012	784.138	63.1111	0	0	478.455	80.9934	2530.11	520.124	6010.66	1473.33	0	0	45	10	2003	0.008012	445.609	177.872	1687.71	2176.51	0.90689	0.902147	0.909136	0.900899	0.887169	0.894658	0.909885	0.907139	0.909636	0.90639	0.893909	0.900899	0.895657	0.903145	0.890664	0.891663	0.911383	0.897154	0.900899	0.900649	1
46	1229	168	65	0	370.565	23.0094	604.894	46.2452	798.641	70.2406	0	0	635.687	119.418	2763.04	624.91	6374.04	1769.17	0	0	46	8	1462	0.005848	416.524	115.13	1135.27	1389.42	0.907661	0.899795	0.906293	0.899795	0.881669	0.893639	0.908345	0.911423	0.907661	0.909713	0.895691	0.900821	0.891245	0.901163	0.893981	0.890219	0.913475	0.897743	0.896375	0.900821	1
50	804	148	60	0	476.15	28.3941	653.449	52.2062	863.339	79.1361	0	0	1342.95	241.039	3485.53	837.215	8057.59	2253.14	0	0	50	13	1012	0.004048	525.035	111.831	2054.39	1813.28	0.908103	0.903656	0.905632	0.902668	0.884881	0.897233	0.905632	0.913538	0.91502	0.916502	0.899209	0.899209	0.894269	0.900692	0.889328	0.889328	0.911067	0.898715	0.899209	0.910079	1
52	0	702	137	58	0	0	497.51	33.0053	672.046	58.6379	878.245	80.1948	0	0	1534.83	305.866	3804.17	1005.39	8476.5	2282.44	52	15	897	0.003588	548.786	114.848	2330.28	1958.06	0.914158	0.908584	0.909699	0.90078	0.89019	0.898551	0.90301	0.913601	0.91806	0.915831	0.899666	0.899108	0.896321	0.899666	0.89019	0.888517	0.908584	0.897993	0.895764	0.913043	1
52	28235	702	137	58	138.859	12.79	497.51	33.0053	672.046	58.6379	878.245	80.1948	34.3488	9.65668	1534.83	305.866	3804.17	1005.39	8476.5	2282.44	52	0	29132	0.116528	151.481	74.6959	105.042	524.836	0.916775	0.897655	0.887203	0.896814	0.858231	0.886019	0.884886	0.881797	0.896334	0.901054	0.892524	0.906409	0.899114	0.913772	0.879119	0.890275	0.896935	0.918492	0.916209	0.892833	1
57	1464	525	111	57	376.65	18.7636	616.404	39.0071	798.767	65.8026	1000.85	84.0169	664.658	99.4301	2907.4	547.071	6357.93	1607.01	12477.2	3109.72	57	10	2157	0.008628	473.222	158.584	1815.66	2392.23	0.923505	0.895457	0.894761	0.894298	0.875058	0.891516	0.900093	0.899166	0.907047	0.91261	0.898934	0.904497	0.891748	0.904729	0.88178	0.892675	0.915624	0.911451	0.901947	0.908901	1
58	1334	320	21	0	417.938	23.7959	637.44	46.1345	810.032	65.4522	0	0	908.875	155.786	3225.6	695.13	6622.49	1562.95	0	0	58	8	1675	0.0067	464.788	99.24	1423.11	1145.64	0.925672	0.893731	0.895224	0.894328	0.875522	0.89194	0.898806	0.897612	0.905075	0.909552	0.897612	0.903881	0.891343	0.908657	0.877015	0.89403	0.91403	0.911343	0.904776	0.909254	1
62	942	266	20	0	503.436	29.2571	678.823	54.3753	864.143	74.3513	0	0	1585.29	276.274	3906	940.874	8052.44	1979.96	0	0	62	12	1228	0.004912	547.302	90.8024	2193.31	1338.75	0.931596	0.903502	0.900651	0.898616	0.885586	0.892915	0.900244	0.899837	0.906352	0.913274	0.894544	0.902687	0.89373	0.912052	0.875814	0.892915	0.914902	0.908388	0.904723	0.914088	1
64	0	836	251	20	0	0	527.808	33.7319	700.699	58.9726	891.239	77.3372	0	0	1829.5	349.172	4302.29	1081.75	8834.09	2213.3	64	15	1107	0.004428	573.575	93.9419	2516.73	1498.83	0.932249	0.903342	0.900632	0.900632	0.885727	0.894309	0.902439	0.903794	0.908311	0.910117	0.902891	0.902439	0.897922	0.914182	0.876242	0.891147	0.915537	0.911472	0.904246	0.918248	1
64	19502	836	251	20	134.498	14.3357	527.808	33.7319	700.699	58.9726	891.239	77.3372	31.4987	10.4693	1829.5	349.172	4302.29	1081.75	8834.09	2213.3	64	0	20609	0.082436	158.083	102.312	164.991	659.327	0.909627	0.906449	0.904362	0.915595	0.874084	0.891552	0.896089	0.898273	0.882357	0.906837	0.89507	0.913145	0.910937	0.897157	0.880805	0.897302	0.901427	0.919356	0.919186	0.89803	1
69	890	608	196	14	358.354	20.7968	637.085	39.7211	813.22	67.7316	979.262	78.9922	574.302	100.152	3207.6	601.137	6710.17	1692.6	11667.5	2626.28	69	12	1708	0.006832	514.861	177.282	2306.73	2305.49	0.928571	0.902518	0.894321	0.908372	0.868267	0.890808	0.900468	0.892272	0.897541	0.907787	0.901054	0.91452	0.90808	0.911885	0.870609	0.900176	0.906323	0.917155	0.916862	0.899005	1
70	815	360	40	1	381.492	24.2824	646.164	46.8219	835.255	63.3563	787.535	0	693.7	131.944	3359.53	731.373	7241.88	1623.93	5972.97	0	70	10	1216	0.004864	475.109	141.632	1702.67	1666.16	0.925987	0.906661	0.895559	0.912007	0.86472	0.890625	0.898026	0.891859	0.894737	0.909539	0.900905	0.916941	0.911595	0.909539	0.867599	0.898026	0.905016	0.917763	0.921053	0.896793	1
74	532	302	37	1	450.693	28.3674	680.29	52.7734	868.278	61.742	799.847	0	1141.01	214.453	3926.69	918.664	8115	1727.82	6256.23	0	74	15	872	0.003488	548.329	133.717	2407.56	1903.71	0.927179	0.91055	0.896789	0.909977	0.862385	0.888188	0.900229	0.889908	0.893349	0.916284	0.900229	0.915138	0.911697	0.912271	0.870986	0.893349	0.906537	0.915138	0.918578	0.898509	1
76	0	455	280	38	0	0	470.717	32.6984	700.06	57.8588	895.338	66.1154	0	0	1302.56	272.127	4287.92	1079.7	8905.48	2017.21	76	17	773	0.003092	574.665	138.447	2757.68	2149.04	0.929495	0.914618	0.899741	0.910737	0.86934	0.894567	0.908797	0.891332	0.892626	0.921087	0.900388	0.916559	0.910737	0.909444	0.869987	0.89392	0.90815	0.924321	0.916559	0.899741	1
76	29922	455	280	38	136.686	13.5557	470.717	32.6984	700.06	57.8588	895.338	66.1154	32.9007	10.0331	1302.56	272.127	4287.92	1079.7	8905.48	2017.21	76	0	30695	0.12278	147.715	73.2869	101.52	546.505	0.915719	0.901987	0.918586	0.915002	0.893289	0.888353	0.909334	0.912429	0.902525	0.899919	0.895488	0.908617	0.906565	0.899984	0.881479	0.894641	0.908356	0.892898	0.903551	0.902134	1
81	1463	314	235	34	356.545	19.6184	578.736	37.4358	809.167	63.1519	1004.67	71.6051	565.118	93.3052	2409.51	461.319	6593.94	1546.11	12548.4	2691.64	81	10	2046	0.008184	453.402	172.453	1739.77	2477.32	0.915445	0.910068	0.92131	0.914712	0.884653	0.898827	0.906158	0.90738	0.891984	0.913001	0.895161	0.913245	0.912268	0.903226	0.882698	0.89956	0.907869	0.908602	0.911046	0.904936	1
82	1305	202	36	0	377.245	23.3629	585.759	41.7378	807.806	81.7134	0	0	670.447	123.406	2504.46	528.824	6639.56	1970.37	0	0	82	8	1543	0.006172	414.588	97.3042	1049.81	1125.96	0.9151	0.91024	0.925794	0.915424	0.885612	0.900194	0.90862	0.910888	0.891445	0.906675	0.892417	0.91024	0.912184	0.89825	0.881076	0.905703	0.906351	0.90862	0.909916	0.904731	1
86	890	165	33	0	455.615	28.1581	621.522	46.8178	849.924	92.5793	0	0	1178.13	216.749	2995.14	688.565	7769.23	2622.08	0	0	86	12	1088	0.004352	492.735	93.5586	1653.6	1382.44	0.917739	0.912224	0.923254	0.91636	0.882353	0.901654	0.911305	0.913603	0.891085	0.915441	0.896599	0.914522	0.908548	0.903033	0.88511	0.907629	0.907629	0.915901	0.914063	0.904871	1
88	0	766	155	32	0	0	471.953	32.4553	636.768	53.402	870.191	97.0302	0	0	1312.41	270.626	3232.96	829.111	8354.2	3036.06	88	14	953	0.003812	512.131	98.7707	1861.23	1563.31	0.920252	0.916579	0.928122	0.918153	0.881952	0.90766	0.910808	0.91553	0.89192	0.91553	0.896642	0.916055	0.910808	0.906086	0.888248	0.910283	0.909759	0.914481	0.916579	0.90766	1
88	29113	766	155	32	133.856	12.9304	471.953	32.4553	636.768	53.402	870.191	97.0302	30.8614	9.1482	1312.41	270.626	3232.96	829.111	8354.2	3036.06	88	0	30066	0.120264	145.846	69.7349	88.8784	424.703	0.92272	0.916966	0.90446	0.895513	0.893817	0.891455	0.909998	0.914821	0.913174	0.901616	0.895946	0.900652	0.911428	0.893767	0.88803	0.898789	0.917764	0.893734	0.900236	0.888262	1
93	1209	533	121	29	368.893	19.3166	587.485	38.4374	758.694	58.8556	981.654	110.022	625.079	98.0905	2520.71	489.856	5439.25	1281.9	11972.6	4169.07	93	10	1892	0.007568	464.794	144.216	1640.92	1970.16	0.920983	0.913319	0.919926	0.913055	0.893499	0.900899	0.910677	0.915433	0.914641	0.913055	0.900106	0.90407	0.908562	0.904334	0.888742	0.89852	0.919662	0.902748	0.904334	0.89667	1
94	1083	308	15	0	406.685	24.57	605.04	44.4615	791.536	50.9443	0	0	838.715	151.587	2761.72	613.443	6138.82	1180.54	0	0	94	8	1406	0.005624	454.243	94.1436	1316.52	998.239	0.923898	0.91074	0.918208	0.918919	0.897582	0.902916	0.911807	0.916074	0.918208	0.916785	0.900071	0.901849	0.90505	0.904694	0.890114	0.899004	0.917141	0.903272	0.901138	0.898293	1
98	771	242	12	0	496.445	30.9868	647.12	48.0261	859.226	61.8056	0	0	1522.71	282.504	3376.82	746.883	7867.45	1683.32	0	0	98	13	1025	0.0041	536.266	81.4047	2034.74	1116.09	0.923902	0.905366	0.916585	0.916585	0.901951	0.901463	0.907805	0.915122	0.919024	0.920488	0.900488	0.90439	0.907317	0.906341	0.889756	0.902927	0.920976	0.903415	0.903902	0.895122	1
100	0	675	222	10	0	0	514.1	36.3062	663.877	53.0511	861.201	56.4211	0	0	1695.68	356.624	3654.42	881.75	7901.42	1558.91	100	15	907	0.003628	554.587	82.9755	2243.53	1172.72	0.928335	0.910143	0.921169	0.91731	0.900221	0.90849	0.911246	0.916207	0.923925	0.922822	0.900772	0.906284	0.907387	0.905182	0.893054	0.904079	0.919515	0.905733	0.902977	0.893605	1
100	28607	675	222	10	133.914	14.0805	514.1	36.3062	663.877	53.0511	861.201	56.4211	31.0625	10.1296	1695.68	356.624	3654.42	881.75	7901.42	1558.91	100	0	29514	0.118056	146.842	75.3324	99.0541	433.785	0.933845	0.901843	0.904605	0.891221	0.883259	0.899692	0.918886	0.921766	0.907264	0.904588	0.89566	0.897083	0.893339	0.89876	0.887528	0.900827	0.910737	0.900996	0.899963	0.906807	1
105	1236	493	182	9	341.417	19.2653	615.143	41.2425	766.489	62.9194	968.307	73.0964	496.709	84.1494	2893.85	577.233	5619.57	1390.88	11259.9	2520.35	105	10	1920	0.00768	454.934	162.476	1648.28	1866.37	0.927604	0.910937	0.913542	0.901823	0.884115	0.904167	0.907552	0.92474	0.910417	0.910417	0.892188	0.901042	0.903906	0.901302	0.895312	0.903125	0.920052	0.905469	0.901302	0.896354	1
106	1109	295	30	0	363.916	22.6248	626.69	47.9549	791.708	65.758	0	0	602.224	112.412	3071.2	692.815	6191.2	1482.51	0	0	106	8	1434	0.005736	426.923	122.568	1227.06	1292.9	0.929568	0.916667	0.912483	0.89993	0.881102	0.903417	0.904114	0.924686	0.911785	0.906555	0.889819	0.896444	0.904812	0.904812	0.8947	0.904812	0.917713	0.906206	0.899233	0.890167	1
110	734	243	30	0	454.856	26.6728	670.586	55.9852	835.474	80.3387	0	0	1171.05	208.715	3771.86	934.261	7321.28	2066.33	0	0	110	13	1007	0.004028	518.253	113.993	1981.87	1572.03	0.930487	0.921549	0.90864	0.901688	0.88282	0.902681	0.904667	0.924032	0.913605	0.90715	0.891758	0.903674	0.904667	0.906653	0.898213	0.910129	0.911619	0.905164	0.90864	0.886792	1
112	0	640	228	26	0	0	469.658	31.7884	689.434	58.0453	849.633	75.2639	0	0	1292.9	264.069	4098.87	1024.04	7667.61	2019.25	112	15	894	0.003576	536.759	117.313	2193.92	1677.49	0.931767	0.920582	0.90604	0.900447	0.88311	0.90604	0.908837	0.923378	0.914989	0.910515	0.892617	0.905481	0.904922	0.90604	0.897092	0.908277	0.911074	0.904922	0.908837	0.889262	1
112	34622	640	228	26	134.626	13.0094	469.658	31.7884	689.434	58.0453	849.633	75.2639	31.3958	9.31954	1292.9	264.069	4098.87	1024.04	7667.61	2019.25	112	0	35516	0.142064	144.748	66.929	85.8302	430.894	0.922472	0.905564	0.905184	0.901988	0.888107	0.902185	0.905592	0.906774	0.907422	0.91563	0.910505	0.895554	0.901763	0.908886	0.868552	0.885333	0.907492	0.905212	0.898328	0.912152	1
117	1504	459	180	24	362.984	18.6726	581.085	37.6769	800.934	63.9796	971.57	80.4268	595.476	91.4072	2439.05	471.233	6400.53	1511.1	11412.5	2825.76	117	9	2167	0.008668	452.299	151.942	1587.96	2039.82	0.93078	0.908168	0.907476	0.895247	0.879096	0.899169	0.913013	0.916936	0.916244	0.914629	0.908168	0.901707	0.906784	0.914398	0.890863	0.899169	0.909552	0.898246	0.900092	0.905861	1
118	1358	255	44	1	387.3	22.1583	592.639	43.1795	810.277	67.2262	950.581	0	724.068	124.026	2595.13	561.667	6635.7	1622.22	10477.9	0	118	8	1658	0.006632	430.446	101.84	1174.6	1204.67	0.933353	0.905911	0.9038	0.896261	0.873945	0.897165	0.91345	0.915259	0.918577	0.915259	0.909831	0.89807	0.905911	0.918577	0.888721	0.897467	0.903498	0.897467	0.900181	0.90953	1
122	900	216	39	1	472.322	26.7484	636.471	48.9779	853.906	79.538	1004.19	0	1309.58	221.509	3217.24	731.215	7801.73	2141.92	12343.7	0	122	13	1156	0.004624	516.327	97.3343	1894.6	1468.98	0.932093	0.911765	0.906574	0.898789	0.877163	0.902249	0.915225	0.91436	0.91782	0.912197	0.91436	0.898789	0.906142	0.919983	0.886246	0.894464	0.903114	0.897924	0.898356	0.91263	1
124	0	784	193	38	0	0	488.297	31.6148	653.87	52.0544	874.113	91.6845	0	0	1450.58	280.958	3491.58	830.933	8420.16	2527.07	124	15	1015	0.00406	534.225	101.382	2099.6	1618.88	0.935961	0.915271	0.90936	0.898522	0.872906	0.902463	0.914778	0.912315	0.920197	0.914286	0.916749	0.896552	0.907389	0.920197	0.886207	0.894581	0.903448	0.89803	0.897044	0.916749	1
124	27027	784	193	38	137.742	13.4963	488.297	31.6148	653.87	52.0544	874.113	91.6845	33.6449	10.2198	1450.58	280.958	3491.58	830.933	8420.16	2527.07	124	0	28042	0.112168	152.093	77.6632	108.424	493.821	0.910777	0.908013	0.909903	0.893856	0.885868	0.895763	0.913879	0.915787	0.899561	0.9188	0.89464	0.901166	0.903252	0.904839	0.862118	0.895585	0.915074	0.909511	0.893053	0.896174	1
129	1368	577	162	33	341.385	18.7039	587.738	38.8236	757.834	56.6521	981.983	86.9891	496.303	81.7694	2524.66	499.671	5413.52	1210.46	11812.8	3020.42	129	10	2140	0.00856	449.212	158.693	1589.95	2010.38	0.93014	0.911215	0.909112	0.89743	0.879673	0.895327	0.908879	0.91028	0.90257	0.92243	0.903972	0.89743	0.908879	0.910047	0.869393	0.898364	0.909112	0.907477	0.885047	0.907009	1
130	1208	348	28	1	367.48	22.2229	601.145	43.3442	771.664	56.6222	900.699	0	619.622	112.116	2707.12	579.749	5709.95	1226.64	8919.77	0	130	9	1585	0.00634	426.259	111.551	1173.11	1123.2	0.928076	0.908517	0.911041	0.901262	0.885804	0.896215	0.913249	0.911672	0.899685	0.926498	0.904416	0.901577	0.914511	0.905047	0.866562	0.895899	0.910726	0.911041	0.882965	0.90694	1
134	800	289	23	1	457.484	27.2314	646.3	49.0598	810.078	66.3305	929.225	0	1191.69	213.106	3366.56	762.315	6627.8	1612.35	9790.35	0	134	13	1113	0.004452	514.222	100.279	1876.48	1293.69	0.928571	0.912399	0.914645	0.904313	0.889488	0.894879	0.919587	0.909704	0.90027	0.929021	0.909254	0.905211	0.91779	0.905211	0.868823	0.902516	0.912848	0.907008	0.884097	0.907907	1
136	0	719	273	22	0	0	467.347	30.4559	654.524	51.0705	812.593	71.063	0	0	1272.7	248.375	3499.33	810.075	6707.25	1723.39	136	15	1014	0.004056	525.232	100.685	1990.09	1321.29	0.928008	0.912722	0.920611	0.908284	0.890039	0.89645	0.920118	0.911243	0.899408	0.932446	0.909763	0.905325	0.918639	0.907298	0.867357	0.905819	0.911736	0.907298	0.883629	0.908284	1
136	23790	719	273	22	134.105	13.9437	467.347	30.4559	654.524	51.0705	812.593	71.063	31.1726	10.0552	1272.7	248.375	3499.33	810.075	6707.25	1723.39	136	0	24804	0.099216	150.095	81.235	111.254	471.091	0.921162	0.900439	0.920154	0.903503	0.884756	0.907535	0.914651	0.925456	0.895158	0.920194	0.89036	0.909954	0.893525	0.91326	0.895985	0.899915	0.910297	0.903161	0.898283	0.905318	1
141	1007	496	229	20	348.409	19.4189	570.295	37.1033	764.658	56.0538	925.237	76.5375	527.595	88.2761	2306.57	452.146	5556.95	1219.36	9861.63	2402.53	141	11	1752	0.007008	472.218	161.675	1795.16	1978.02	0.923516	0.910674	0.918664	0.906107	0.887272	0.893836	0.921518	0.929224	0.899258	0.924658	0.895548	0.906678	0.9004	0.914098	0.877854	0.907534	0.916667	0.910959	0.90097	0.898402	1
142	896	315	38	1	372.488	23.4901	582.476	40.6507	764.228	65.5925	927.712	0	645.795	121.69	2461.51	519.302	5578.61	1376.25	9742.82	0	142	9	1250	0.005	437.758	112.722	1260.59	1181.06	0.9236	0.9144	0.9188	0.9108	0.884	0.8952	0.9236	0.9332	0.8992	0.9224	0.8904	0.9028	0.894	0.9124	0.8864	0.9112	0.918	0.916	0.8988	0.8952	1
146	618	259	36	1	454.894	27.9221	619.589	44.9805	804.434	59.1887	956.43	0	1172.42	215.74	2963.47	639.532	6464.87	1355.26	10671.6	0	146	14	914	0.003656	515.88	101.454	1898.8	1342.78	0.927243	0.917943	0.915755	0.917396	0.885667	0.897702	0.921772	0.933807	0.898796	0.926696	0.88895	0.903173	0.894967	0.911926	0.883479	0.906455	0.917943	0.916302	0.898249	0.896061	1
148	0	536	229	36	0	0	470.632	31.6709	637.069	50.4436	829.683	70.0159	0	0	1300.7	262.456	3229.6	758.846	7127.45	1805.71	148	16	801	0.003204	534.352	106.172	2114.04	1511.74	0.933833	0.918227	0.914482	0.916979	0.884519	0.900125	0.921348	0.933208	0.901373	0.93196	0.895131	0.908864	0.894507	0.912609	0.883895	0.90824	0.91573	0.917603	0.898252	0.900749	1
148	31057	536	229	36	140.486	13.5938	470.632	31.6709	637.069	50.4436	829.683	70.0159	35.6603	10.6277	1300.7	262.456	3229.6	758.846	7127.45	1805.71	148	0	31858	0.127432	150.389	65.314	87.9166	404.287	0.926628	0.904404	0.926141	0.909348	0.876405	0.899727	0.902442	0.92545	0.905283	0.916975	0.88557	0.909756	0.896839	0.900166	0.888223	0.902599	0.908092	0.899727	0.898095	0.894093	1
153	1759	380	186	30	343.899	18.866	568.892	36.8806	734.39	57.3233	938.435	77.3835	507.317	83.9117	2289.38	443.459	4936.47	1181.93	10286.8	2523.39	153	9	2355	0.00942	418.619	141.253	1269.27	1711.15	0.935032	0.906582	0.922505	0.916773	0.881529	0.900425	0.91741	0.929087	0.906794	0.929936	0.881104	0.910828	0.898514	0.907219	0.89724	0.905096	0.906794	0.906157	0.901911	0.901274	1
154	1581	218	30	1	365.427	22.7766	579.727	41.0228	754.696	64.0129	918.577	0	609.752	113.943	2427.92	517.403	5371.34	1334.23	9459.06	0	154	7	1830	0.00732	397.639	88.3194	909.237	889.31	0.936066	0.905738	0.923497	0.91776	0.889071	0.903825	0.918852	0.926776	0.908197	0.928689	0.875683	0.911475	0.903279	0.910656	0.899454	0.901639	0.906831	0.906011	0.903552	0.9	1
158	1026	182	27	1	468.811	28.0481	631.431	47.1046	805.124	68.9626	960.864	0	1282.14	230.171	3138.73	701.959	6519.57	1665.19	10820.1	0	158	12	1236	0.004944	500.502	81.4865	1677.65	1095.93	0.937702	0.906149	0.924353	0.917071	0.894417	0.901294	0.924353	0.925971	0.909385	0.931634	0.876618	0.906958	0.903317	0.916262	0.89199	0.897249	0.904531	0.90534	0.911003	0.898463	1
160	0	902	164	27	0	0	492.542	31.8195	653.535	52.6354	832.964	73.4785	0	0	1488.48	287.166	3487.69	836.436	7224.59	1860.16	160	14	1093	0.004372	525.108	84.1178	1930.15	1214.88	0.941446	0.904849	0.929094	0.91903	0.89204	0.903019	0.925892	0.926807	0.907594	0.935041	0.878774	0.907594	0.89936	0.920403	0.895242	0.898445	0.903477	0.903019	0.911253	0.898445	1
160	29884	902	164	27	133.431	12.9908	492.542	31.8195	653.535	52.6354	832.964	73.4785	30.5859	9.23579	1488.48	287.166	3487.69	836.436	7224.59	1860.16	160	0	30977	0.123908	147.251	75.0629	97.6104	418.311	0.928528	0.911337	0.901621	0.902605	0.855102	0.909417	0.88322	0.927947	0.915292	0.911386	0.888918	0.895923	0.896827	0.89673	0.872728	0.915179	0.90112	0.889708	0.906737	0.889095	1
165	1219	637	137	25	326.066	18.3636	587.292	39.3785	750.937	60.5655	920.981	63.9029	432.929	73.7717	2519.97	508.877	5281.29	1249.87	9670.51	2045.86	165	10	2018	0.008072	444.738	158.397	1535.31	1748.03	0.93558	0.908325	0.917245	0.915758	0.877849	0.901388	0.900644	0.923439	0.911298	0.923191	0.887512	0.90337	0.901388	0.908573	0.882805	0.915263	0.89891	0.893707	0.902131	0.905104	1
166	1062	360	17	0	356.973	22.212	601.377	44.5796	765.564	63.7302	0	0	568.565	106.358	2712.65	599.934	5603.02	1420.27	0	0	166	9	1439	0.005756	422.944	116.074	1164.43	1103.02	0.93155	0.907922	0.916609	0.914177	0.872828	0.904795	0.896456	0.923558	0.910354	0.915914	0.884642	0.902363	0.903753	0.900625	0.87943	0.916261	0.898888	0.892634	0.903753	0.900625	1
170	705	302	13	0	443.164	26.9993	643.655	49.3486	812.499	81.5456	0	0	1084.24	197.917	3326.93	770.083	6751.79	1984.37	0	0	170	13	1020	0.00408	507.233	104.138	1820.49	1268.6	0.929412	0.905882	0.920588	0.911275	0.873529	0.906373	0.892157	0.92402	0.910294	0.911275	0.890196	0.893627	0.903922	0.894608	0.888725	0.911765	0.902941	0.897549	0.903922	0.896569	1
172	0	600	276	13	0	0	455.545	30.5804	657.356	53.2223	829.304	92.829	0	0	1180.05	239.693	3550.16	874.164	7228.65	2383.31	172	16	889	0.003556	523.665	108.09	2004.33	1399.51	0.931946	0.910011	0.922385	0.912261	0.880765	0.908324	0.897638	0.926322	0.915073	0.913948	0.890326	0.895951	0.908324	0.893138	0.889201	0.908324	0.901575	0.895951	0.8982	0.897075	1
172	25576	600	276	13	131.503	13.4322	455.545	30.5804	657.356	53.2223	829.304	92.829	29.3718	9.44874	1180.05	239.693	3550.16	874.164	7228.65	2383.31	172	0	26465	0.10586	144.676	74.5612	95.7137	438.749	0.923068	0.896618	0.907104	0.896958	0.882826	0.910807	0.911355	0.923767	0.907406	0.916021	0.903061	0.899036	0.908407	0.910145	0.872964	0.890799	0.914132	0.892726	0.881428	0.900378	1
177	973	418	219	13	329.369	18.7712	551.739	37.5733	750.676	59.6337	916.59	109.394	446.262	76.8236	2092.09	430.235	5273.49	1259.59	9794.43	3420.37	177	11	1623	0.006492	448.193	162.726	1596.38	1891.59	0.926371	0.915588	0.910351	0.908503	0.877079	0.904806	0.900801	0.9313	0.917437	0.908195	0.897104	0.906962	0.911583	0.901417	0.884781	0.909427	0.903882	0.900185	0.88663	0.901725	1
178	867	258	39	0	360.375	23.0616	564.721	42.4134	754.88	63.4803	0	0	585.269	111.785	2249.35	516.48	5376.27	1434.65	0	0	178	9	1164	0.004656	418.886	109.437	1114.63	1113.56	0.922251	0.917526	0.908505	0.910653	0.875859	0.899914	0.896907	0.929553	0.918814	0.908076	0.897337	0.909794	0.914089	0.905928	0.88488	0.911512	0.906357	0.898625	0.881014	0.903351	1
182	559	211	33	0	437.32	27.9689	602.772	46.7032	793.495	67.2346	0	0	1043.23	199.283	2735.96	648.191	6240.61	1620.42	0	0	182	14	803	0.003212	495.432	101.651	1701.61	1294.41	0.924658	0.919676	0.914695	0.91345	0.879826	0.898506	0.882939	0.929016	0.915318	0.905355	0.899128	0.900996	0.912827	0.898506	0.889166	0.907846	0.904732	0.903487	0.880448	0.902864	1
184	0	483	201	31	0	0	450.789	31.6314	613.485	53.7712	801.808	67.644	0	0	1145	241.099	2897.86	770.166	6434.68	1591.25	184	16	715	0.00286	511.745	103.706	1867.11	1367.94	0.927273	0.916084	0.917483	0.916084	0.876923	0.899301	0.882517	0.926573	0.912587	0.902797	0.896503	0.896503	0.90979	0.897203	0.89021	0.907692	0.902098	0.9	0.877622	0.903497	1
184	24844	483	201	31	132.783	13.4676	450.789	31.6314	613.485	53.7712	801.808	67.644	30.215	9.45355	1145	241.099	2897.86	770.166	6434.68	1591.25	184	0	25559	0.102236	143.384	66.1986	81.6011	379.716	0.924586	0.906276	0.908721	0.909738	0.872921	0.906491	0.90968	0.931492	0.896201	0.916605	0.914805	0.905669	0.900407	0.902794	0.882312	0.898646	0.911401	0.893951	0.887652	0.89624	1
189	973	345	169	28	336.392	18.7604	550.75	38.0246	714.642	61.6249	893.308	79.8171	475.08	79.1068	2081.56	427.691	4568.51	1203.62	8907.71	2314.83	189	11	1515	0.00606	437.694	151.627	1453.39	1766.44	0.928383	0.914851	0.909241	0.90264	0.878878	0.913861	0.905611	0.928713	0.90396	0.915182	0.909571	0.89505	0.90462	0.89604	0.881188	0.890099	0.917162	0.90198	0.878548	0.90099	1
190	855	180	23	1	373.084	22.5526	569.592	42.7425	733.078	54.227	904.292	0	648.262	116.737	2307.35	512.955	4900.27	1064.81	9026.46	0	190	8	1059	0.004236	414.805	93.2148	1030.52	927.92	0.92729	0.918791	0.908876	0.902738	0.877715	0.914542	0.915014	0.931067	0.900378	0.915014	0.914542	0.900378	0.903683	0.897545	0.8678	0.886686	0.916431	0.905099	0.877715	0.900378	1
194	570	144	18	1	459.5	27.9001	612.348	48.6069	776.562	62.2175	904.816	0	1207.94	219.647	2869.85	674.234	5835.95	1346.92	9042.09	0	194	12	733	0.002932	497.921	83.7687	1658.77	1058.5	0.933834	0.927012	0.915416	0.901774	0.879945	0.915416	0.922237	0.935198	0.903138	0.914052	0.92292	0.906548	0.905184	0.888813	0.872442	0.886085	0.92292	0.90382	0.881992	0.90382	1
196	0	500	133	17	0	0	480.889	31.8304	632.557	55.5166	817.115	67.2845	0	0	1386.58	273.637	3175.25	831.213	6802.75	1665.99	196	15	650	0.0026	520.716	87.2105	1894.22	1198.21	0.933077	0.93	0.923077	0.903846	0.876154	0.919231	0.923077	0.941538	0.903846	0.913846	0.926154	0.900769	0.909231	0.890769	0.873077	0.88	0.922308	0.906154	0.881538	0.909231	1
196	24455	500	133	17	131.23	13.8885	480.889	31.8304	632.557	55.5166	817.115	67.2845	29.251	9.58427	1386.58	273.637	3175.25	831.213	6802.75	1665.99	196	0	25105	0.10042	141.314	64.8908	77.5375	353.53	0.931089	0.910834	0.919259	0.919618	0.883211	0.901534	0.917248	0.925075	0.889763	0.927365	0.905816	0.906951	0.90484	0.923163	0.878749	0.899124	0.920852	0.892053	0.893507	0.898984	1
201	888	347	113	13	358.932	19.3016	589.327	36.9011	740.852	62.4118	917.126	89.9512	576.272	93.5101	2541.93	484.301	5082.01	1292.39	9684.08	2855.21	201	10	1361	0.005444	454.715	142.958	1538.53	1679.04	0.929096	0.922851	0.919912	0.921014	0.878766	0.913299	0.91734	0.936444	0.890154	0.915136	0.919544	0.911095	0.904482	0.909993	0.871418	0.898237	0.91734	0.898971	0.893461	0.899706	1
202	811	209	18	0	388.198	23.4537	599.491	41.2208	759.008	56.6821	0	0	729.932	133.376	2681.69	569.087	5438.39	1209.02	0	0	202	8	1038	0.004152	437.172	99.0086	1204.57	1015.2	0.932081	0.926782	0.918593	0.928227	0.876204	0.912331	0.914258	0.936416	0.894027	0.915222	0.92052	0.916185	0.905588	0.914258	0.872832	0.904624	0.917148	0.893064	0.894509	0.895954	1
206	566	173	18	0	487.653	28.8037	649.842	48.5418	812.682	71.4691	0	0	1441.92	256.921	3420.33	770.322	6711.12	1724.34	0	0	206	13	757	0.003028	532.447	88.3028	2019.34	1215.29	0.927345	0.929326	0.914795	0.926024	0.883091	0.912814	0.916116	0.93395	0.895641	0.910172	0.916116	0.914135	0.90819	0.919419	0.878468	0.898943	0.92074	0.892338	0.891017	0.89498	1
208	0	505	155	18	0	0	504.152	32.6904	666.105	55.8354	840.708	74.2878	0	0	1595.95	311.468	3698.04	935.785	7427.84	1916.82	208	15	678	0.002712	550.112	92.4464	2231.34	1370.92	0.928466	0.931416	0.921091	0.929941	0.882006	0.915929	0.914454	0.937316	0.897493	0.910767	0.921091	0.916667	0.908555	0.918879	0.880531	0.903392	0.917404	0.889381	0.894543	0.894543	1
208	30238	505	155	18	139.104	13.3642	504.152	32.6904	666.105	55.8354	840.708	74.2878	34.6075	10.1963	1595.95	311.468	3698.04	935.785	7427.84	1916.82	208	0	30916	0.123664	148.117	63.131	82.7827	380.559	0.944446	0.909966	0.926025	0.919475	0.89499	0.912521	0.925055	0.928467	0.909836	0.921448	0.900133	0.896542	0.900553	0.912424	0.893938	0.895232	0.918214	0.894197	0.901022	0.895944	1
213	1628	379	128	17	357.367	19.1661	608.373	37.0022	777.537	63.1727	953.416	90.2428	568.766	91.6524	2793.33	511.504	5862.44	1437.7	10853.9	3073.67	213	8	2152	0.008608	431.273	140.577	1356.66	1732.98	0.941914	0.921236	0.924257	0.926348	0.891729	0.905901	0.926812	0.927045	0.900558	0.918913	0.910084	0.900325	0.90079	0.924489	0.888708	0.898467	0.920074	0.898467	0.894517	0.893587	1
214	1476	219	25	1	397.909	23.4265	628.69	41.4534	781.185	36.302	801.026	0	785.393	139.081	3087.12	609.432	5867.49	804.549	6283.81	0	214	7	1721	0.006884	433.078	92.0726	1155.31	1001.67	0.943637	0.918942	0.925915	0.929692	0.893957	0.905869	0.929692	0.927368	0.8957	0.9233	0.907031	0.900639	0.899768	0.927077	0.891342	0.900058	0.918652	0.893376	0.893957	0.892504	1
218	1006	184	23	1	489.12	28.7099	671.254	50.8637	831.127	38.4163	829.936	0	1454.71	256.512	3769.71	856.252	7060.44	987.295	6985.79	0	218	12	1214	0.004856	523.486	85.2153	1916.34	1184.84	0.950165	0.924629	0.927924	0.928748	0.899094	0.912273	0.932043	0.924629	0.894152	0.919687	0.906096	0.899918	0.89827	0.932867	0.897035	0.903213	0.917628	0.895799	0.894563	0.891269	1
220	0	895	167	21	0	0	506.346	32.5932	688.191	57.0578	845.427	47.6097	0	0	1616.49	313.372	4074.72	1020.07	7451.96	1245.14	220	14	1083	0.004332	540.962	86.9144	2108.7	1273.39	0.951985	0.928901	0.930286	0.929363	0.899815	0.911819	0.934903	0.924746	0.894275	0.917359	0.908126	0.901662	0.899354	0.933056	0.894275	0.901662	0.918283	0.893352	0.891043	0.890582	1
220	27643	895	167	21	137.859	13.4456	506.346	32.5932	688.191	57.0578	845.427	47.6097	33.7201	10.1389	1616.49	313.372	4074.72	1020.07	7451.96	1245.14	220	0	28726	0.114904	153.056	79.7116	111.949	466.3	0.938993	0.905277	0.92237	0.911665	0.891701	0.917357	0.903084	0.918314	0.911404	0.911056	0.880143	0.876749	0.906374	0.891074	0.911439	0.894051	0.906774	0.901257	0.888359	0.904024	1
225	1390	647	145	18	339.617	18.2869	606.212	38.2756	790.786	64.3275	936.848	58.4537	488.517	78.952	2766.25	531.111	6166.58	1521.65	10146.9	1819.49	225	10	2200	0.0088	452.643	159.387	1611.64	1849.09	0.947955	0.914091	0.928182	0.921591	0.894318	0.915455	0.929545	0.925455	0.907955	0.918636	0.894545	0.882955	0.908182	0.911591	0.904545	0.899091	0.911136	0.898182	0.888409	0.895455	1
226	1248	387	33	2	380.767	22.4157	624.823	42.6087	826.663	73.9087	999.265	26.7373	688.602	122.233	3033.52	621.548	7066.52	1825.85	12189.5	972.334	226	9	1670	0.00668	446.876	121.345	1371.81	1391.9	0.95	0.917365	0.928743	0.921557	0.898802	0.915569	0.931437	0.929042	0.913772	0.914371	0.895509	0.880838	0.907784	0.911078	0.907485	0.897305	0.907784	0.896707	0.888922	0.894611	1
230	830	338	27	2	444.652	27.8283	657.268	47.4952	843.679	82.6132	1031.41	25.1344	1095.8	205.284	3534.78	774.35	7543.14	2087.48	13393.7	973.352	230	13	1197	0.004788	514.67	115.577	1950.48	1561.41	0.950292	0.919799	0.932749	0.921053	0.903509	0.914369	0.934419	0.923977	0.918129	0.912281	0.899332	0.884294	0.912698	0.909357	0.903509	0.890977	0.908104	0.901838	0.888053	0.891813	1
232	0	724	316	28	0	0	470.791	32.5192	684.715	52.5094	890.249	107.523	0	0	1302.89	267.696	4001.96	929.33	8983.56	3085.94	232	16	1068	0.004272	545.084	120.29	2302.86	1804.43	0.948034	0.921816	0.935393	0.921348	0.902622	0.916667	0.935393	0.923689	0.92088	0.912921	0.899813	0.88764	0.911049	0.909176	0.905431	0.896536	0.909176	0.90309	0.891386	0.894195	1
232	26162	724	316	28	131.372	13.498	470.791	32.5192	684.715	52.5094	890.249	107.523	29.291	9.34401	1302.89	267.696	4001.96	929.33	8983.56	3085.94	232	0	27230	0.10892	147.598	84.8075	118.464	567.957	0.934007	0.912596	0.944785	0.908116	0.887642	0.894271	0.908759	0.924991	0.891645	0.912156	0.903379	0.889221	0.91043	0.897558	0.889882	0.893959	0.908814	0.898384	0.877819	0.898054	1
237	1057	521	272	25	357.847	19.6143	580.976	37.3601	796.639	59.1149	1009.52	121.015	571.267	94.0308	2437.15	464.913	6283.49	1422.1	13070	4445.03	237	12	1875	0.0075	492.19	175.175	2085.04	2472.68	0.943467	0.918933	0.938133	0.916267	0.892	0.910667	0.9224	0.919733	0.9104	0.9144	0.895467	0.881867	0.908533	0.9	0.9024	0.899467	0.9016	0.899467	0.881333	0.901867	1
238	939	329	48	0	399.13	24.026	599.646	42.6524	808.069	71.1208	0	0	792.98	143.399	2685.78	562.182	6600.26	1772.17	0	0	238	9	1316	0.005264	464.175	113.893	1478	1365.55	0.93769	0.919453	0.93921	0.914134	0.892097	0.909195	0.917933	0.917173	0.907675	0.917553	0.893997	0.881079	0.912614	0.901976	0.899696	0.903495	0.898556	0.897416	0.887918	0.902736	1
242	657	270	41	0	495.359	31.0832	648.192	49.3204	863.935	81.84	0	0	1513.03	284.946	3396.06	761.478	8089.16	2383.37	0	0	242	14	968	0.003872	553.599	102.445	2316.79	1622.38	0.940599	0.916839	0.942149	0.915806	0.895145	0.91064	0.915806	0.919421	0.907025	0.916322	0.891012	0.88843	0.911157	0.899793	0.896694	0.905475	0.895145	0.89876	0.88843	0.898244	1
244	0	564	246	39	0	0	526.385	35.7274	676.536	52.8089	894.459	91.1393	0	0	1817.59	368.121	3862.61	889.253	9011.82	2897.61	244	16	849	0.003396	586.8	105.563	2740.61	1855.31	0.941696	0.924028	0.942874	0.915783	0.895171	0.911661	0.919906	0.921673	0.911661	0.914016	0.893404	0.899882	0.909894	0.905183	0.898704	0.908127	0.892815	0.901649	0.888104	0.896938	1
244	26418	564	246	39	140.772	13.3239	526.385	35.7274	676.536	52.8089	894.459	91.1393	35.8375	10.5519	1817.59	368.121	3862.61	889.253	9011.82	2897.61	244	0	27267	0.109068	154.66	80.7492	120.055	572.697	0.930245	0.918014	0.922067	0.912092	0.875711	0.899842	0.917409	0.930245	0.917978	0.903638	0.909084	0.911982	0.898705	0.907049	0.880882	0.896102	0.920013	0.904537	0.884677	0.900631	1
249	1513	413	199	32	355.155	19.2626	631.418	41.8538	784.737	59.6605	1002.15	97.7365	558.429	91.1421	3127.61	614.976	6011.09	1357.02	12622	3853.27	249	10	2157	0.008628	457.282	168.773	1732.37	2292.61	0.934168	0.922578	0.936949	0.91261	0.883866	0.902179	0.921419	0.929764	0.916551	0.904729	0.899166	0.906583	0.899629	0.904497	0.882707	0.905656	0.909828	0.896152	0.887344	0.898702	1
250	1350	249	34	0	374.868	23.1375	640.77	49.3862	783.772	60.721	0	0	657.89	122.327	3283.2	765.509	5992.49	1352.73	0	0	250	8	1633	0.006532	423.926	112.901	1169.27	1233.6	0.932333	0.922841	0.937538	0.9109	0.884874	0.902021	0.919473	0.931415	0.918249	0.905695	0.902021	0.908145	0.897428	0.905389	0.879363	0.901715	0.911513	0.895285	0.887018	0.901408	1
254	885	219	30	0	428.753	27.5455	671.222	53.5619	823.668	68.2639	0	0	983.518	190.321	3776.1	903.215	6968.76	1713.45	0	0	254	12	1134	0.004536	486.027	116.056	1681.17	1493.5	0.93254	0.931658	0.943122	0.912257	0.88933	0.903439	0.921517	0.933862	0.922399	0.901235	0.898148	0.90388	0.895944	0.904762	0.878748	0.902116	0.90873	0.897266	0.886684	0.905203	1
256	0	760	206	25	0	0	444.25	31.8886	690.369	54.7412	821.954	67.5074	0	0	1096.83	236.312	4105.79	964.909	6921.82	1641.34	256	15	991	0.003964	504.939	118.428	1869.26	1563.87	0.936932	0.933905	0.942987	0.91221	0.886478	0.907164	0.92331	0.933905	0.922301	0.904642	0.901615	0.902119	0.894551	0.904642	0.877901	0.901615	0.907669	0.900101	0.889001	0.909183	1
256	26917	760	206	25	133.051	13.5297	444.25	31.8886	690.369	54.7412	821.954	67.5074	30.4052	9.6404	1096.83	236.312	4105.79	964.909	6921.82	1641.34	256	0	27908	0.111632	146.256	73.5609	95.7019	450.269	0.935019	0.909273	0.928211	0.92366	0.88833	0.907088	0.924609	0.921456	0.891536	0.921205	0.910312	0.909327	0.910169	0.910312	0.886341	0.90569	0.909757	0.893346	0.875735	0.900064	1
261	1097	514	172	23	348.009	19.5383	548.176	36.3116	794.476	60.7658	937.395	83.4666	525.865	88.9921	2050.51	412.807	6237.49	1395.42	10283.6	2613.07	261	11	1806	0.007224	455.005	156.239	1628.02	2022.88	0.939646	0.921096	0.934109	0.913621	0.886489	0.907807	0.919712	0.928848	0.906146	0.907807	0.906146	0.915282	0.902547	0.910576	0.887043	0.909745	0.913068	0.897287	0.877353	0.905869	1
262	983	299	24	2	395.763	24.0341	566.402	40.3116	811.132	63.1475	952.649	22.5711	773.305	140.709	2265.44	488.657	6641.62	1558.38	10563.7	746.458	262	9	1308	0.005232	443.243	94.4521	1237.04	1089.59	0.93922	0.918578	0.928899	0.913609	0.884939	0.904434	0.917813	0.930046	0.899465	0.907492	0.912462	0.917431	0.900994	0.909786	0.890673	0.916284	0.91552	0.89526	0.873089	0.907875	1
266	683	244	22	1	482.401	29.5469	609.355	44.8366	851.749	68.1513	925.901	0	1397.07	256.099	2821.18	633.229	7694.33	1912.17	9686.12	0	266	13	950	0.0038	524.028	83.8124	1917.4	1214.76	0.944211	0.921579	0.942632	0.916316	0.883158	0.911053	0.916316	0.934211	0.907368	0.91	0.917895	0.919474	0.9	0.909474	0.891579	0.920526	0.909474	0.899474	0.871579	0.915789	1
268	0	589	225	23	0	0	502.324	33.6823	630.738	50.9788	860.364	76.3754	0	0	1580.08	318.962	3137.74	775.419	7962.55	2147.5	268	15	837	0.003348	546.683	87.4359	2174.19	1333.64	0.949821	0.919952	0.945639	0.915771	0.885902	0.913978	0.92055	0.9319	0.908602	0.910394	0.919355	0.919355	0.903823	0.9092	0.890084	0.924134	0.908005	0.902031	0.87037	0.916965	1
268	28208	589	225	23	136.552	13.5705	502.324	33.6823	630.738	50.9788	860.364	76.3754	32.8115	10.1092	1580.08	318.962	3137.74	775.419	7962.55	2147.5	268	0	29045	0.11618	148.371	71.4616	94.5203	423.896	0.948666	0.912704	0.933138	0.912567	0.896798	0.905474	0.93708	0.924273	0.897401	0.917697	0.908349	0.903185	0.899105	0.908366	0.886555	0.885884	0.914891	0.905009	0.880737	0.900775	1
273	1350	449	186	22	339.231	18.6644	599.182	40.4355	730.339	57.8596	960.429	89.1652	487.045	80.5666	2675.97	546.29	4858.61	1195.95	11081.9	3041.1	273	10	2007	0.008028	440.442	155.813	1498.02	1832.06	0.948929	0.915795	0.938714	0.922521	0.894619	0.907324	0.928749	0.921525	0.888889	0.913802	0.912058	0.908819	0.907823	0.910812	0.882661	0.9001	0.915047	0.904335	0.880668	0.901345	1
274	1208	255	35	1	369.169	22.0467	615.777	43.8029	738.966	54.7363	907.46	0	628	112.11	2907.69	619.864	5020.42	1159.83	9121.23	0	274	8	1499	0.005996	420.114	109.199	1124.03	1115.14	0.947298	0.912608	0.939293	0.922949	0.898266	0.907939	0.926284	0.923949	0.886925	0.915944	0.912608	0.908272	0.909273	0.909273	0.890927	0.894596	0.91461	0.907939	0.877252	0.902268	1
278	822	215	28	0	483.085	27.5423	671.537	49.8836	801.639	67.8991	0	0	1400.94	239.635	3772.1	843.602	6434.61	1711.81	0	0	278	13	1065	0.00426	529.505	94.2958	2011.97	1301.1	0.946009	0.915493	0.938498	0.930986	0.903756	0.909859	0.928638	0.924883	0.884038	0.91831	0.913146	0.914085	0.906103	0.906573	0.88169	0.900939	0.912676	0.907512	0.88216	0.901878	1
280	0	726	202	25	0	0	504.318	32.6096	696.909	54.5804	815.527	60.4776	0	0	1597.4	310.74	4221.71	1000.53	6735.57	1392.46	280	15	953	0.003812	553.304	97.6753	2288.44	1418.25	0.947009	0.918678	0.941238	0.93022	0.905037	0.910283	0.929696	0.929171	0.883526	0.917104	0.912382	0.915005	0.907135	0.906086	0.878279	0.903463	0.911333	0.906086	0.883526	0.899265	1
280	28136	726	202	25	134.448	13.3555	504.318	32.6096	696.909	54.5804	815.527	60.4776	31.3219	9.60488	1597.4	310.74	4221.71	1000.53	6735.57	1392.46	280	0	29089	0.116356	148.17	77.7463	105.269	476.891	0.941043	0.923786	0.932071	0.912716	0.900564	0.910963	0.935216	0.919145	0.901389	0.90615	0.897453	0.90352	0.902489	0.896439	0.901114	0.905806	0.913232	0.904431	0.893637	0.896095	1
285	1215	524	167	24	351.451	18.9156	607.835	38.1612	809.969	59.4957	932.886	64.1497	541.137	87.5146	2787.88	523.461	6599.98	1451.94	10043.4	1982.93	285	10	1930	0.00772	467.965	166.267	1793.56	2100.41	0.948187	0.92513	0.934974	0.91399	0.901554	0.908549	0.935233	0.923057	0.897409	0.912694	0.90544	0.912176	0.903627	0.893264	0.889637	0.904145	0.909845	0.902591	0.889896	0.893523	1
286	1103	318	36	1	383.448	23.9904	619.874	45.3599	835.874	68.3899	972.334	0	704.1	131.978	2968.48	655.126	7278.82	1797.92	11210.5	0	286	9	1458	0.005832	446.589	120.401	1367.52	1416.98	0.947188	0.929012	0.933471	0.918038	0.900549	0.908093	0.937929	0.922497	0.898491	0.910151	0.904664	0.908093	0.90192	0.891632	0.890604	0.899177	0.911866	0.903292	0.893347	0.886831	1
290	767	276	33	1	506.128	29.3255	677.424	51.4078	900.279	65.7711	1027.99	0	1610.62	278.548	3874.65	893.493	9049.25	1990.63	13238.1	0	290	13	1077	0.004308	562.587	103.765	2429.54	1686.77	0.948004	0.930826	0.940576	0.921077	0.900186	0.915042	0.937326	0.923398	0.898793	0.910864	0.907614	0.909006	0.904364	0.891829	0.889044	0.907149	0.915506	0.907149	0.892293	0.88208	1
292	0	686	257	32	0	0	528.05	34.2421	700.277	55.8327	930.038	72.6923	0	0	1832.67	356.67	4286.31	1054.71	9994.03	2313.65	292	15	975	0.0039	586.641	107.282	2747.29	1869.46	0.949231	0.932821	0.94	0.925641	0.902564	0.911795	0.937436	0.922564	0.898974	0.909744	0.908718	0.907179	0.906154	0.890256	0.888718	0.906154	0.915385	0.907692	0.891282	0.882051	1
292	27756	686	257	32	135.604	14.0222	528.05	34.2421	700.277	55.8327	930.038	72.6923	32.212	10.3045	1832.67	356.67	4286.31	1054.71	9994.03	2313.65	292	0	28731	0.114924	150.91	85.1463	124.349	600.311	0.932042	0.920852	0.93199	0.91725	0.901274	0.917476	0.923985	0.914709	0.906878	0.90378	0.889022	0.902805	0.907852	0.903728	0.902405	0.895983	0.889684	0.898716	0.877641	0.883105	1
297	1307	504	212	28	356.269	19.9718	636.02	40.7935	808.962	60.7546	1041.71	97.4236	564.01	95.0504	3193.87	623.055	6580.91	1507.61	14131	3910.88	297	10	2051	0.008204	481.163	180.01	2017.4	2527.25	0.942467	0.927353	0.938567	0.922721	0.907362	0.922964	0.932472	0.924183	0.904437	0.914188	0.896636	0.902487	0.909556	0.898098	0.896636	0.898098	0.904193	0.910531	0.890785	0.888591	1
298	1182	297	35	1	402.372	24.1836	654.614	44.6149	826.762	64.3659	1154.75	0	812.326	145.726	3486.39	721.43	7030.89	1642.87	18735.4	0	298	8	1515	0.00606	462.122	119.916	1492.04	1492.03	0.940924	0.929373	0.938944	0.923102	0.906931	0.922772	0.929703	0.929703	0.909241	0.918482	0.890429	0.907921	0.915842	0.8967	0.89604	0.90066	0.90099	0.907591	0.890429	0.890759	1
302	843	255	32	1	493.42	27.6496	697.826	50.2698	870.098	74.0497	1203.26	0	1491.87	249.481	4226.61	922.387	8221.38	2209.13	21185.6	0	302	13	1131	0.004524	550.792	109.012	2316.27	1734.1	0.942971	0.935455	0.93855	0.920866	0.909372	0.919098	0.930592	0.925729	0.911141	0.919982	0.891247	0.908046	0.915119	0.895668	0.905393	0.903183	0.902299	0.909372	0.891247	0.893015	1
304	0	738	243	32	0	0	509.133	32.6538	710.344	57.0345	894.042	82.384	0	0	1643.01	314.843	4473.63	1089.39	8951.44	2685.77	304	15	1013	0.004052	569.558	111.858	2552.89	1834.72	0.943731	0.937808	0.938302	0.920039	0.911649	0.922014	0.928924	0.923495	0.912636	0.922507	0.889931	0.908193	0.913129	0.89536	0.908193	0.906219	0.903258	0.906713	0.89536	0.897828	1
304	29459	738	243	32	133.535	13.3156	509.133	32.6538	710.344	57.0345	894.042	82.384	30.6977	9.43172	1643.01	314.843	4473.63	1089.39	8951.44	2685.77	304	0	30472	0.121888	148.03	81.8377	114.544	562.528	0.944178	0.91904	0.930756	0.916612	0.894083	0.917728	0.932561	0.911312	0.901319	0.903337	0.905011	0.901746	0.910623	0.909392	0.884435	0.893066	0.896692	0.895265	0.889571	0.888603	1
309	1214	561	211	28	373.541	19.1835	627.061	39.1399	833.899	60.0221	1008.47	91.5314	648.704	99.9956	3059.18	569.348	7195.06	1548.07	12814.8	3692.35	309	11	2014	0.008056	501.216	174.792	2175.12	2524.48	0.946127	0.93148	0.934955	0.92428	0.900447	0.920804	0.929245	0.915591	0.906405	0.918322	0.897468	0.908391	0.91137	0.897716	0.896475	0.89573	0.894489	0.898461	0.891261	0.887289	1
310	1109	334	32	0	413.817	24.271	644.633	46.1646	851.625	65.1086	0	0	882.865	154.794	3334.51	713.816	7676.22	1738.96	0	0	310	9	1475	0.0059	475.581	115.866	1585.4	1437.95	0.950847	0.931864	0.934915	0.931186	0.900339	0.922373	0.929492	0.918305	0.906102	0.913559	0.897627	0.909831	0.916271	0.901017	0.889153	0.894576	0.894576	0.896949	0.887797	0.890847	1
314	785	281	31	0	512.535	30.2934	691.926	53.1131	900.768	71.7628	0	0	1672.93	293.154	4128.76	940.311	9089.7	2144.51	0	0	314	13	1097	0.004388	569.458	103.862	2511.59	1677.49	0.953054	0.938013	0.936645	0.934822	0.902917	0.92753	0.92753	0.916135	0.909298	0.917046	0.900638	0.91021	0.914312	0.898815	0.891978	0.89608	0.89608	0.902461	0.890611	0.88423	1
316	0	706	267	31	0	0	527.364	35.771	707.842	58.9581	916.904	77.4524	0	0	1827.66	369.717	4432.39	1091.96	9604.62	2323.56	316	15	1004	0.004016	587.387	108.416	2760.48	1838.88	0.955179	0.940737	0.937749	0.937251	0.910359	0.931275	0.928785	0.916335	0.909363	0.916833	0.898904	0.911853	0.919323	0.903884	0.894422	0.897908	0.89492	0.900896	0.886952	0.882968	1
316	27970	706	267	31	134.312	13.236	527.364	35.771	707.842	58.9581	916.904	77.4524	31.2156	9.57737	1827.66	369.717	4432.39	1091.96	9604.62	2323.56	316	0	28974	0.115896	150.012	86.2737	125.789	605.339	0.950542	0.924329	0.93206	0.920446	0.899013	0.921637	0.925433	0.927211	0.900376	0.918893	0.912629	0.913181	0.904552	0.906606	0.895682	0.912525	0.905415	0.897304	0.883603	0.911748	1
321	1259	542	221	31	333.3	18.9705	625.257	41.2556	801.826	63.6059	1029.98	79.2704	462.339	78.9363	3037.09	598.564	6419.71	1489.01	13547.5	3035.09	321	11	2053	0.008212	471.333	188.706	1980.96	2515.15	0.952752	0.931076	0.933755	0.929859	0.894545	0.924014	0.931564	0.918656	0.905991	0.915002	0.911106	0.914515	0.909644	0.903556	0.890161	0.900877	0.905748	0.902825	0.888699	0.899903	1
322	1117	306	38	5	373.129	22.8507	645.702	48.2818	834.95	61.6966	1038.82	36.5589	648.704	119.698	3355.57	748.374	7225.9	1509.77	13708.9	1419.96	322	9	1466	0.005864	444.265	135.923	1428.74	1678.63	0.953274	0.932469	0.929059	0.9294	0.890859	0.918145	0.931446	0.918486	0.899727	0.91337	0.912688	0.913711	0.904502	0.904843	0.892224	0.902115	0.902456	0.90382	0.889154	0.904502	1
326	761	267	33	4	449.118	27.2955	682.712	51.0375	871.704	61.8764	1071.33	44.3996	1128.29	206.587	3963.44	888.594	8209.09	1684.06	15051.3	1803.56	326	13	1065	0.00426	523.112	128.467	2110.77	1913.14	0.958216	0.934272	0.931925	0.930516	0.893897	0.925822	0.934742	0.916901	0.894366	0.920188	0.915023	0.912676	0.90939	0.907981	0.896714	0.901408	0.9	0.901408	0.885446	0.902347	1
328	0	652	249	35	0	0	480.107	32.1461	711.031	55.8446	924.447	81.3552	0	0	1380.3	276.695	4482.11	1034.46	9862.9	2606.51	328	16	936	0.003744	558.154	131.433	2522.65	2130.07	0.959936	0.940705	0.932692	0.932158	0.901175	0.92735	0.9375	0.916667	0.895833	0.920406	0.91453	0.911859	0.905983	0.910791	0.899038	0.898504	0.900107	0.902778	0.888889	0.902244	1
328	30502	652	249	35	139.592	13.4365	480.107	32.1461	711.031	55.8446	924.447	81.3552	34.9785	10.4323	1380.3	276.695	4482.11	1034.46	9862.9	2606.51	328	0	31438	0.125752	152.054	75.8302	109.044	560.317	0.952955	0.922371	0.932804	0.927333	0.907787	0.911222	0.9162	0.920065	0.880718	0.909552	0.915962	0.904654	0.894411	0.906626	0.880447	0.901314	0.913035	0.912733	0.882674	0.902491	1
333	1622	471	207	29	331.389	18.795	574.849	38.8749	808.384	61.6135	1028.72	91.3818	454.442	77.6932	2364.31	478.393	6569.39	1500.13	13579.3	3671.1	333	10	2329	0.009316	431.703	170.863	1547.6	2330.1	0.954702	0.928295	0.934951	0.926363	0.9079	0.916273	0.924216	0.920781	0.893302	0.910477	0.918205	0.908759	0.896737	0.908759	0.887935	0.903607	0.913482	0.902748	0.879133	0.91155	1
334	1436	270	38	3	365.395	22.8509	592.974	42.6718	813.597	74.4614	1101.18	121.346	609.653	114.827	2598.51	553.32	6750.43	1959.95	16850.9	5620.24	334	8	1747	0.006988	411.58	109.669	1078.49	1364.07	0.954207	0.92759	0.935318	0.926732	0.910418	0.914997	0.923011	0.927876	0.898111	0.910418	0.920721	0.908987	0.894963	0.908128	0.888666	0.908128	0.920721	0.905266	0.881797	0.914711	1
338	923	225	36	3	448.118	27.6327	634.492	47.5993	843.216	73.3858	1096.44	109.939	1121.16	208.553	3184.88	712.019	7494.24	2107.08	16536.8	5104.77	338	13	1187	0.004748	497.067	105.839	1744.59	1606.7	0.956613	0.930497	0.933024	0.92797	0.909436	0.91786	0.929655	0.934709	0.903117	0.909014	0.919545	0.908172	0.899326	0.91112	0.892165	0.906066	0.91786	0.906066	0.879949	0.906487	1
340	0	807	204	38	0	0	464.091	32.4384	648.277	55.7774	880.868	109.179	0	0	1248.77	262.565	3413.45	865.13	8753.07	3950.42	340	15	1049	0.004196	515.007	110.198	1941.58	1798.66	0.959962	0.934223	0.93899	0.929457	0.913251	0.92183	0.934223	0.937083	0.907054	0.910867	0.922307	0.909914	0.902765	0.914681	0.894185	0.907054	0.917064	0.907054	0.877026	0.903718	1
340	28404	807	204	38	134.23	13.0527	464.091	32.4384	648.277	55.7774	880.868	109.179	31.1343	9.38554	1248.77	262.565	3413.45	865.13	8753.07	3950.42	340	0	29453	0.117812	147.792	74.6787	99.1769	490.582	0.939072	0.929124	0.937239	0.906767	0.911639	0.91152	0.930907	0.912827	0.892931	0.909772	0.908091	0.907938	0.898211	0.88755	0.895172	0.89928	0.895342	0.909296	0.899552	0.884952	1
345	1232	569	162	37	344.027	18.4063	566.83	37.4585	756.865	69.0451	986.751	112.897	507.657	81.6878	2265.79	447.955	5435.58	1460.53	12194.7	4855.97	345	11	2000	0.008	452.745	158.053	1623.22	2190.67	0.95	0.932	0.93675	0.92475	0.92025	0.912	0.92925	0.9155	0.901	0.9115	0.91675	0.913	0.9015	0.8925	0.8895	0.9065	0.90275	0.9105	0.88625	0.8925	1
346	1104	314	25	1	379.16	22.7191	585.957	44.2091	761.957	73.2929	1398.65	0	680.188	121.729	2511.72	569.367	5561.39	1599.25	33207	0	346	9	1444	0.005776	431.462	103.601	1185.49	1321.14	0.947715	0.926939	0.936981	0.922784	0.925208	0.913435	0.925554	0.913089	0.899238	0.908241	0.912396	0.91205	0.899584	0.890928	0.888504	0.90651	0.903393	0.911357	0.883657	0.890928	1
350	716	267	19	1	495.146	28.6563	642.361	50.9842	833.801	84.309	1469.18	0	1508.39	257.993	3310.78	781.899	7302.27	2276.62	38462.9	0	350	13	1003	0.004012	541.721	90.1731	2134.78	1666.83	0.949651	0.925723	0.940179	0.924227	0.934197	0.919741	0.932203	0.917248	0.910269	0.907278	0.916251	0.918245	0.898804	0.897308	0.893819	0.90678	0.907777	0.911765	0.877368	0.896311	1
352	0	639	244	19	0	0	515.699	33.9438	664.351	55.815	879.869	176.662	0	0	1708.16	333.636	3669.21	922.125	9482.4	8444.04	352	15	902	0.003608	563.582	93.7802	2402.41	1908.46	0.950111	0.930155	0.944013	0.926275	0.935698	0.922395	0.931818	0.920177	0.912971	0.905765	0.915188	0.919069	0.900776	0.898004	0.896896	0.908537	0.910754	0.911863	0.874169	0.900222	1
352	28496	639	244	19	138.041	14.0958	515.699	33.9438	664.351	55.815	879.869	176.662	33.9478	10.7752	1708.16	333.636	3669.21	922.125	9482.4	8444.04	352	0	29398	0.117592	151.098	76.4727	106.618	527.92	0.946204	0.938261	0.932648	0.914025	0.903412	0.923651	0.929587	0.921916	0.907579	0.908106	0.898973	0.912273	0.908956	0.886064	0.893785	0.898871	0.906728	0.898292	0.883189	0.887952	1
357	1469	485	195	17	364.939	19.9918	625.856	39.924	771.602	58.6877	978.573	166.077	605.748	99.477	3043.13	574.632	5715.68	1289.02	12525.9	8618.26	357	10	2166	0.008664	464.79	155.794	1705.11	2097.81	0.94783	0.935134	0.941597	0.91759	0.918744	0.924746	0.932133	0.924054	0.909741	0.90374	0.904432	0.906741	0.90374	0.886427	0.897276	0.902355	0.902816	0.905817	0.881117	0.892198	1
358	1318	280	28	3	402.216	24.3367	640.91	44.5096	785.044	62.635	969.229	25.7136	811.514	147.205	3274.29	674.29	6028.07	1406.53	11127	874.183	358	8	1629	0.006516	450.868	106.891	1343.49	1246.73	0.9469	0.934316	0.940454	0.915592	0.914365	0.924494	0.930325	0.922345	0.907919	0.906384	0.907919	0.903315	0.903008	0.883671	0.898711	0.899939	0.899632	0.904236	0.884285	0.889503	1
362	914	241	24	2	499.078	30.7289	688.643	51.7606	826.491	59.5484	1036.48	54.807	1546.51	284.629	4067.96	919.266	7005.3	1470.74	13679.9	2144.77	362	12	1181	0.004724	545.325	96.0024	2192.53	1421.9	0.947079	0.933108	0.941998	0.919136	0.915326	0.92337	0.933108	0.91956	0.909399	0.911939	0.912786	0.904318	0.907282	0.88569	0.900085	0.896274	0.898391	0.902202	0.890771	0.893311	1
364	0	808	228	25	0	0	520.282	35.5099	709.161	57.6906	872.513	82.173	0	0	1755.65	358.545	4453.39	1087.04	8329.62	2460.97	364	15	1061	0.004244	569.17	100.171	2490.27	1592.83	0.945335	0.93591	0.93968	0.921301	0.917059	0.923186	0.934496	0.918944	0.908106	0.911404	0.914232	0.903393	0.911876	0.884072	0.899152	0.898209	0.900094	0.900094	0.892083	0.894439	1
364	30363	808	228	25	134.241	13.1837	520.282	35.5099	709.161	57.6906	872.513	82.173	31.1568	9.40115	1755.65	358.545	4453.39	1087.04	8329.62	2460.97	364	0	31424	0.125696	148.926	81.7189	114.186	532.009	0.958774	0.939791	0.942003	0.93672	0.911978	0.925057	0.93034	0.909941	0.895207	0.91594	0.888922	0.902909	0.906934	0.898326	0.897403	0.895239	0.904054	0.900092	0.880012	0.890036	1
369	1300	620	190	22	359.411	18.7366	628.801	40.8511	820.34	62.5864	982.984	88.348	578.261	90.2577	3087.65	601.977	6864.21	1567.42	11857.4	3088.53	369	11	2132	0.008528	485.263	171.291	1984.59	2261.7	0.95075	0.940901	0.940666	0.92636	0.910178	0.920263	0.935976	0.91909	0.902205	0.913227	0.901735	0.89939	0.910647	0.883443	0.893527	0.893293	0.902439	0.895638	0.879925	0.88485	1
370	1164	359	53	0	397.585	22.8656	645.372	45.2205	843.897	72.3803	0	0	783.095	134.339	3343.78	699.036	7503.11	1908.87	0	0	370	9	1576	0.006304	469.038	128.87	1592.39	1613.86	0.953363	0.945749	0.943211	0.929251	0.903553	0.925761	0.936865	0.921954	0.901332	0.912754	0.89816	0.893401	0.911802	0.886739	0.89118	0.890228	0.90165	0.896891	0.879442	0.883883	1
374	839	309	51	0	466.961	28.7466	679.358	46.3052	876.607	79.8467	0	0	1267.85	233.077	3894.54	784.81	8430.14	2329.07	0	0	374	14	1199	0.004796	539.123	122.306	2249.44	1850.43	0.949958	0.94412	0.942452	0.928274	0.906172	0.929108	0.941201	0.922435	0.898666	0.914929	0.898666	0.889491	0.905755	0.889491	0.891993	0.89241	0.902836	0.902419	0.879066	0.885321	1
376	0	741	290	48	0	0	489.362	32.4298	704.669	51.3957	904.854	81.9098	0	0	1460.88	288.481	4352.85	943.817	9264.21	2516.02	376	16	1079	0.004316	565.713	126.65	2585.28	2066.53	0.951807	0.94671	0.944856	0.930028	0.909175	0.929101	0.940222	0.92215	0.898054	0.912882	0.903614	0.892493	0.906395	0.893883	0.893883	0.892493	0.904541	0.903151	0.878591	0.885542	1
376	32198	741	290	48	135.059	13.5345	489.362	32.4298	704.669	51.3957	904.854	81.9098	31.7692	9.94131	1460.88	288.481	4352.85	943.817	9264.21	2516.02	376	0	33277	0.133108	149.023	80.7213	114.566	585.778	0.955976	0.937284	0.936127	0.92926	0.89622	0.911576	0.932791	0.914475	0.89353	0.912657	0.910749	0.909232	0.889804	0.912086	0.896941	0.906121	0.906888	0.898233	0.883358	0.902801	1
381	1455	539	241	39	344.899	18.7075	591.109	38.841	810.651	59.0339	1009.29	82.8581	511.63	83.3486	2567.84	507.059	6615.03	1453.24	12785.8	3231.17	381	11	2274	0.009096	464.013	178.351	1856.36	2488.75	0.955585	0.941073	0.943272	0.939094	0.907872	0.919965	0.931179	0.914688	0.897537	0.909631	0.906552	0.903034	0.894459	0.903914	0.890281	0.897318	0.905453	0.904793	0.881047	0.89314	1
382	1313	333	50	1	376.735	22.5537	604.58	44.0384	813.665	71.0901	971.449	0	667.28	120.191	2754.48	598.286	6735.08	1783.14	11180	0	382	9	1697	0.006788	434.669	116.563	1261.82	1351.44	0.958456	0.943135	0.943135	0.941662	0.908368	0.916912	0.933412	0.912493	0.900412	0.908073	0.906305	0.908662	0.89393	0.905127	0.896288	0.899529	0.903948	0.90277	0.875368	0.893341	1
386	869	274	46	1	462.339	27.4095	643.595	47.3961	847.978	72.2484	997.687	0	1229.74	217.638	3321.39	734.067	7610.92	1957.07	12106.3	0	386	13	1190	0.00476	519.43	107.529	1967.15	1563.24	0.960084	0.940756	0.942437	0.943697	0.915546	0.921008	0.936134	0.910084	0.903361	0.907143	0.906303	0.908824	0.893277	0.908403	0.90042	0.901261	0.897899	0.905042	0.878151	0.891597	1
388	0	776	250	44	0	0	482.897	31.5109	663.463	49.8499	872.17	83.4456	0	0	1403.46	273.948	3639.54	819.829	8322.19	2346.7	388	15	1070	0.00428	541.092	109.77	2210.41	1709.8	0.962617	0.948131	0.944393	0.947196	0.918224	0.919159	0.938785	0.91215	0.907009	0.907944	0.908879	0.908879	0.893458	0.909813	0.903738	0.900467	0.899065	0.905607	0.880841	0.892523	1
388	31237	776	250	44	138.062	12.8747	482.897	31.5109	663.463	49.8499	872.17	83.4456	33.7877	9.72891	1403.46	273.948	3639.54	819.829	8322.19	2346.7	388	0	32307	0.129228	151.41	75.9008	105.877	498.627	0.951976	0.933312	0.941607	0.930402	0.915777	0.927198	0.933265	0.922138	0.90304	0.903984	0.899542	0.917247	0.9016	0.893862	0.905361	0.914415	0.905036	0.893491	0.868914	0.903566	1
393	1552	556	205	38	360.288	18.8998	592.341	36.5754	774.086	56.768	993.828	93.4709	582.55	91.7214	2580.07	481.001	5764.44	1274.21	12279.7	3351.93	393	10	2351	0.009404	461.489	157.752	1695.86	2154.19	0.958741	0.938749	0.940238	0.937473	0.9094	0.922373	0.931731	0.913016	0.901531	0.894938	0.901531	0.916419	0.896214	0.897916	0.905572	0.907061	0.905359	0.900255	0.881327	0.89983	1
394	1390	331	27	2	392.759	23.2029	607.402	42.3525	788.315	70.7652	1023.62	53.4861	755.47	134.117	2789.68	590.507	6133.76	1622.07	13176.8	2041.77	394	8	1750	0.007	440.181	100.904	1237.4	1139.58	0.96	0.940857	0.942571	0.934857	0.908857	0.922857	0.929714	0.915429	0.901714	0.894286	0.901429	0.918	0.896286	0.895714	0.904286	0.909714	0.909429	0.897714	0.882286	0.901429	1
398	971	296	24	2	470.518	28.0438	646.552	46.9073	823.057	80.3425	1096.35	65.1566	1296.01	230.866	3365.88	742.159	7007.67	2041.03	16213.3	2851.46	398	13	1293	0.005172	518.328	94.5597	1898.95	1350.19	0.963264	0.945089	0.945862	0.941222	0.905646	0.92034	0.931168	0.914153	0.901005	0.893658	0.901779	0.91802	0.897138	0.893658	0.902939	0.91106	0.912606	0.905646	0.879737	0.901005	1
400	0	861	269	25	0	0	490.508	33.1167	667.034	51.7155	868.802	120.014	0	0	1471.86	297.05	3702.27	856.067	8479.68	3806.29	400	15	1155	0.00462	539.809	98.3701	2143.01	1523.55	0.961472	0.946753	0.949784	0.944589	0.906926	0.920779	0.931602	0.913853	0.900866	0.896104	0.903896	0.915152	0.893074	0.894805	0.904329	0.911255	0.911688	0.909957	0.879654	0.902597	1
400	26742	861	269	25	136.769	13.7191	490.508	33.1167	667.034	51.7155	868.802	120.014	32.9876	10.3293	1471.86	297.05	3702.27	856.067	8479.68	3806.29	400	0	27897	0.111588	153.456	83.8335	120.347	522.403	0.942915	0.928093	0.940316	0.926175	0.921604	0.911729	0.919884	0.920637	0.911102	0.893788	0.906011	0.914668	0.897122	0.88807	0.900921	0.90576	0.898215	0.893734	0.864233	0.889683	1
405	1284	593	216	23	342.196	19.502	590.634	38.5855	770.36	61.2263	981.715	114.623	500.194	85.5234	2561.29	501.823	5697.59	1361.92	12012.3	4331.26	405	11	2116	0.008464	462.478	164.809	1733.49	2082.25	0.948251	0.939036	0.94518	0.934783	0.920841	0.918478	0.926276	0.914934	0.909263	0.892722	0.901938	0.917769	0.895794	0.88776	0.903592	0.908318	0.912098	0.901229	0.869329	0.895321	1
406	1146	334	36	1	379.53	22.8144	605.877	43.6019	773.596	58.4881	1172.83	0	682.216	122.33	2771.28	599.605	5758.69	1286.98	19625.1	0	406	9	1517	0.006068	439.24	112.728	1275.13	1259.84	0.947594	0.940343	0.947264	0.933751	0.927488	0.920897	0.925511	0.914634	0.911668	0.894529	0.90145	0.914964	0.895517	0.885959	0.90178	0.907053	0.909031	0.899802	0.86882	0.891562	1
410	775	277	35	1	475.604	28.6257	654.266	51.3694	828.549	56.3265	1214.01	0	1338.56	239.552	3496.17	820.649	7046.86	1449.56	21755.9	0	410	13	1088	0.004352	533.123	103.365	2090.27	1526.91	0.950368	0.93796	0.943474	0.9375	0.928768	0.919118	0.924173	0.917279	0.914982	0.893842	0.897518	0.914982	0.899357	0.880515	0.903033	0.905331	0.904871	0.898438	0.863511	0.890165	1
412	0	681	253	36	0	0	497.964	32.429	675.622	54.536	856.933	82.0867	0	0	1538.22	297.087	3851.93	920.024	7909.92	2767.8	412	16	970	0.00388	557.624	105.922	2378.16	1662.69	0.952577	0.936082	0.946392	0.938144	0.931443	0.918557	0.925258	0.916495	0.914948	0.895361	0.895361	0.914948	0.898969	0.88299	0.902577	0.904124	0.906701	0.9	0.863402	0.88866	1
412	28290	681	253	36	133.879	13.2602	497.964	32.429	675.622	54.536	856.933	82.0867	30.9245	9.52235	1538.22	297.087	3851.93	920.024	7909.92	2767.8	412	0	29260	0.11704	147.926	79.355	108.738	518.003	0.94407	0.935595	0.944344	0.927546	0.906869	0.91866	0.93486	0.921172	0.908049	0.902563	0.898172	0.901367	0.890345	0.873462	0.886432	0.888995	0.910783	0.909843	0.882399	0.884928	1
417	1189	503	229	33	352.102	19.5914	603.211	38.1104	783.688	58.9679	959.403	95.011	544.453	90.6804	2725.43	516.268	5985.06	1333.75	11100.4	3851.56	417	11	1954	0.007816	477.579	172.375	1921.77	2282.75	0.947032	0.933214	0.945752	0.931679	0.922723	0.923234	0.92784	0.92349	0.919908	0.900461	0.899693	0.90609	0.89739	0.873337	0.901228	0.897902	0.900972	0.90174	0.870778	0.885107	1
418	1075	308	38	1	388.961	23.4213	620.707	43.8773	797.009	54.4095	861.502	0	734.156	132.968	2977.39	639.47	6275.55	1261.83	7809.74	0	418	9	1422	0.005688	450.393	115.654	1373.09	1296.91	0.944093	0.930028	0.945499	0.929677	0.921589	0.925457	0.925809	0.922644	0.922996	0.899789	0.904712	0.907173	0.901547	0.86955	0.898734	0.897328	0.896976	0.900844	0.871308	0.879044	1
422	729	260	36	1	477.347	29.5551	667.355	49.1363	834.945	67.3785	879.523	0	1354.15	251.494	3701.25	816.963	7248.99	1698.61	8307.9	0	422	13	1026	0.004104	538.437	107.02	2162.55	1524.54	0.942495	0.929337	0.948343	0.931287	0.928363	0.925926	0.927388	0.924464	0.92154	0.897661	0.903021	0.909844	0.904483	0.862086	0.901072	0.901559	0.895224	0.902047	0.868421	0.879142	1
424	0	658	239	35	0	0	499.091	33.1744	691.012	54.6539	859.069	74.988	0	0	1549.5	308.368	4117.12	975.124	7918.18	2005.11	424	15	932	0.003728	561.825	110.138	2447.1	1694.12	0.941524	0.930258	0.950644	0.933476	0.929721	0.925966	0.929185	0.92382	0.921674	0.901288	0.899678	0.909871	0.905579	0.863734	0.900215	0.902897	0.892704	0.900215	0.866416	0.880365	1
424	30846	658	239	35	143.159	13.9807	499.091	33.1744	691.012	54.6539	859.069	74.988	37.7469	11.4168	1549.5	308.368	4117.12	975.124	7918.18	2005.11	424	0	31778	0.127112	155.438	74.4006	108.41	499.559	0.956291	0.943215	0.937425	0.923265	0.906209	0.925011	0.938165	0.911039	0.891954	0.909717	0.899191	0.901992	0.902244	0.892205	0.898908	0.903974	0.904132	0.909387	0.880436	0.888964	1
429	1891	493	200	30	376.572	20.5881	613.15	38.8496	810.075	59.1798	978.779	82.2249	665.259	110.093	2862.05	548.254	6601.25	1435.04	11672.6	2872.68	429	9	2614	0.010456	461.27	151.193	1660.07	2079.6	0.954093	0.944529	0.940321	0.925019	0.910482	0.925019	0.938026	0.919855	0.900727	0.906274	0.906083	0.898814	0.903979	0.885425	0.893841	0.894606	0.9057	0.909526	0.88026	0.888103	1
430	1721	307	32	0	412.984	25.0303	631.15	45.7318	833.295	60.5848	0	0	878.2	160.537	3131.72	682.304	7182	1568.73	0	0	430	8	2060	0.00824	452.026	95.9442	1311.96	1146.78	0.955825	0.949515	0.93835	0.926699	0.909709	0.927913	0.940291	0.921117	0.897573	0.909951	0.907767	0.895874	0.904854	0.890534	0.896845	0.894417	0.904854	0.908252	0.883252	0.890534	1
434	1267	258	28	0	511.142	31.0256	679.406	51.9868	886.67	67.2694	0	0	1660.39	303.112	3909.34	891.003	8656.94	1961.47	0	0	434	12	1553	0.006212	545.866	85.7687	2160.15	1322.6	0.954282	0.949453	0.94076	0.930779	0.917579	0.929491	0.939472	0.922086	0.902125	0.907276	0.908886	0.896652	0.910496	0.886993	0.89633	0.89472	0.906632	0.90631	0.885383	0.896008	1
436	0	1147	232	28	0	0	540.769	35.773	706.991	54.6472	917.138	73.0467	0	0	1968.71	390.919	4404.35	1013.76	9592.6	2285.01	436	14	1407	0.005628	575.667	88.3107	2522.04	1492.19	0.957001	0.951315	0.94172	0.933547	0.920753	0.93248	0.94172	0.920398	0.902274	0.90796	0.908316	0.895522	0.914001	0.883795	0.896944	0.891969	0.910803	0.905828	0.887704	0.896944	1
436	30252	1147	232	28	143.313	13.4495	540.769	35.773	706.991	54.6472	917.138	73.0467	37.786	10.9547	1968.71	390.919	4404.35	1013.76	9592.6	2285.01	436	0	31659	0.126636	162.528	91.9665	148.192	600.965	0.948656	0.948356	0.940886	0.929657	0.900708	0.923023	0.935184	0.905382	0.896064	0.892053	0.901071	0.903061	0.894927	0.896633	0.902003	0.909836	0.915143	0.911684	0.873038	0.887362	1
441	1889	876	198	28	373.049	19.0954	656.257	42.786	819.41	62.4051	1040.93	86.2703	646.123	99.4354	3508.31	684.485	6840.24	1546.07	14024.7	3518.84	441	10	2991	0.011964	491.795	166.881	2019.68	2268.41	0.956035	0.949181	0.943999	0.932966	0.910064	0.929622	0.937813	0.916082	0.901705	0.90438	0.904714	0.896021	0.900368	0.897526	0.900033	0.90321	0.914911	0.908225	0.881311	0.889836	1
442	1712	509	25	1	406.061	23.7698	675.54	49.7423	835.26	67.1065	1109	0	834.342	147.01	3838.54	848.415	7257.52	1748.94	16604.2	0	442	9	2247	0.008988	472.192	124.045	1593.35	1500.53	0.956831	0.949933	0.946373	0.934357	0.908322	0.931242	0.937472	0.916555	0.901869	0.904317	0.905429	0.897196	0.898309	0.896751	0.899644	0.90721	0.915665	0.908767	0.878505	0.891188	1
446	1227	437	23	1	471.495	28.8821	708.927	53.776	875.266	77.4843	1192.16	0	1304.85	239.989	4437.93	1017.52	8381.25	2277.15	20607	0	446	13	1688	0.006752	538.891	118.398	2223.82	1726.37	0.95705	0.953495	0.947275	0.934834	0.905213	0.936908	0.936315	0.92032	0.903732	0.906694	0.90314	0.899882	0.893957	0.898104	0.896327	0.90936	0.918246	0.907287	0.881517	0.893365	1
448	0	1072	420	22	0	0	496.339	33.6237	733.455	60.9257	911.599	112.931	0	0	1524.88	308.901	4928.95	1234.04	9678.05	3792.94	448	15	1514	0.006056	568.152	122.317	2587.68	1936.5	0.958719	0.955086	0.950132	0.937252	0.908851	0.940225	0.936262	0.919749	0.906869	0.90852	0.900264	0.901255	0.89498	0.898283	0.897622	0.914795	0.918098	0.908851	0.88177	0.892999	1
448	30698	1072	420	22	133.288	13.539	496.339	33.6237	733.455	60.9257	911.599	112.931	30.5652	9.6798	1524.88	308.901	4928.95	1234.04	9678.05	3792.94	448	0	32212	0.128848	153.727	96.6869	150.752	685.005	0.954893	0.94024	0.952285	0.939448	0.915404	0.929095	0.941124	0.912688	0.895862	0.900844	0.892757	0.903312	0.901605	0.887247	0.895365	0.902862	0.906758	0.917593	0.874457	0.890429	1
453	1343	765	358	16	333.765	18.2703	594.681	40.6236	835.606	67.8638	1028.3	137.95	463.943	76.7591	2617.11	535.313	7269.64	1782.86	13980.8	6027.16	453	12	2482	0.009928	491.047	192.761	2196.37	2659.02	0.955278	0.95145	0.954069	0.934529	0.908944	0.934932	0.938961	0.917204	0.905721	0.897059	0.892425	0.903102	0.896052	0.895649	0.894843	0.910355	0.913779	0.921031	0.883965	0.889202	1
454	1192	455	59	2	364.698	22.4315	611.424	46.9785	844.633	68.8039	944.529	0.634556	605.958	112.457	2853.69	654.751	7508.18	1871.03	10279.9	20.6281	454	10	1708	0.006832	447.682	137.051	1454.49	1620.21	0.960773	0.950527	0.956674	0.932084	0.906616	0.933255	0.93911	0.91774	0.904274	0.88993	0.886417	0.901639	0.898712	0.89637	0.895199	0.908665	0.9113	0.921253	0.883197	0.88466	1
458	777	378	53	2	473.078	27.302	664.637	53.9124	902.912	79.8887	1021.03	43.2072	1316.37	229.466	3668.69	887.055	9195.96	2469.66	13041.2	1640.6	458	14	1210	0.00484	552.654	124.054	2415.75	2004.5	0.962397	0.952893	0.954545	0.933058	0.910744	0.93843	0.941736	0.917355	0.903306	0.897107	0.891322	0.904959	0.901653	0.897934	0.897107	0.908678	0.910331	0.923967	0.88719	0.889669	1
460	0	690	347	54	0	0	495.238	32.5847	688.847	59.0464	917.435	86.5703	0	0	1513.71	301.27	4091.75	1052.26	9674.86	2757.03	460	17	1091	0.004364	577.713	126.862	2737.62	2167.58	0.962878	0.952796	0.958753	0.933089	0.909258	0.93813	0.942713	0.917965	0.902841	0.897342	0.888634	0.907883	0.903758	0.896884	0.898717	0.907883	0.908341	0.925298	0.892301	0.890009	1
460	30047	690	347	54	131.344	12.9617	495.238	32.5847	688.847	59.0464	917.435	86.5703	29.2007	8.916	1513.71	301.27	4091.75	1052.26	9674.86	2757.03	460	0	31138	0.124552	146.983	86.3858	124.097	642.426	0.954959	0.930631	0.953273	0.93593	0.917496	0.915666	0.924273	0.91406	0.903269	0.886505	0.892848	0.910335	0.910222	0.888721	0.880676	0.900973	0.89349	0.903382	0.867638	0.889845	1
465	1125	521	285	48	335.173	17.758	598.433	38.2333	789.843	64.0801	1016.67	97.9003	469.541	74.6282	2662.27	515.383	6143.87	1509.74	13164.1	3863.42	465	12	1979	0.007916	486.487	194.354	2171.88	2770.7	0.957554	0.941132	0.956291	0.933552	0.915109	0.927994	0.940627	0.911572	0.900455	0.891865	0.895907	0.913845	0.909045	0.88858	0.885043	0.903739	0.900707	0.911824	0.873421	0.890854	1
466	1012	287	39	5	368.59	21.3918	615.246	42.4563	803.799	69.7354	1019.43	76.5111	624.712	109.207	2897.82	607.426	6491.48	1693.59	13120.7	2642.15	466	9	1343	0.005372	436.362	127.979	1327.37	1545.46	0.955696	0.938198	0.958675	0.928518	0.919211	0.92554	0.939687	0.913254	0.900968	0.885704	0.893522	0.916232	0.909531	0.885331	0.881236	0.902457	0.8965	0.909903	0.871184	0.893522	1
470	673	243	34	5	457.105	26.5325	657.611	47.5196	853.466	80.0412	1074.02	69.9618	1188.15	208.057	3540.37	778.206	7794.57	2239.49	15275	2794.63	470	14	955	0.00382	525.465	120.277	2095.63	1892.4	0.957068	0.939267	0.960209	0.928796	0.923037	0.927225	0.942932	0.919895	0.903141	0.889005	0.893194	0.909948	0.908377	0.883246	0.881675	0.900524	0.895288	0.913613	0.86911	0.890052	1
472	0	585	226	36	0	0	476.92	30.4656	680.895	53.2701	904.794	105.625	0	0	1351.54	259.978	3938.58	940.035	9415.73	3479.02	472	16	847	0.003388	549.531	124.429	2384.57	2068.71	0.958678	0.938017	0.966942	0.931523	0.9268	0.929162	0.942739	0.922668	0.903188	0.88961	0.894333	0.920897	0.90732	0.883117	0.881936	0.903188	0.894333	0.912633	0.868949	0.890201	1
472	28873	585	226	36	137.328	13.7342	476.92	30.4656	680.895	53.2701	904.794	105.625	33.3869	10.4526	1351.54	259.978	3938.58	940.035	9415.73	3479.02	472	0	29720	0.11888	149.076	72.999	100.394	524.526	0.951077	0.928684	0.946871	0.935902	0.922948	0.925841	0.931561	0.921114	0.912365	0.897207	0.902961	0.901615	0.905468	0.893977	0.888223	0.890831	0.908092	0.901733	0.878011	0.887029	1
477	1456	407	184	30	363.804	18.9499	586.504	35.2758	796.291	60.7923	1027.6	111.052	599.639	94.3553	2503.45	455.953	6280.97	1449.48	13691.6	4671.51	477	10	2077	0.008308	455.345	158.979	1665.11	2336.34	0.954983	0.935484	0.954983	0.935484	0.928262	0.922244	0.937169	0.922966	0.910688	0.896245	0.900578	0.907318	0.916948	0.89817	0.883486	0.896485	0.898652	0.902263	0.870246	0.895041	1
478	1330	247	40	3	392.789	23.434	599.619	39.0798	810.766	57.471	1036.18	75.3398	755.789	134.872	2679.4	530.018	6612.01	1393.79	13769.1	2985.09	478	8	1620	0.00648	435.836	102.593	1217.78	1278.04	0.955247	0.937654	0.954938	0.938889	0.931173	0.923148	0.937037	0.922531	0.912037	0.895988	0.903086	0.907407	0.917284	0.89784	0.883333	0.895062	0.898148	0.898457	0.86821	0.892901	1
482	947	210	34	2	485.039	29.3989	641.508	46.0538	858.203	63.5045	1091.1	52.3118	1419.69	257.178	3286.78	709.158	7845.92	1711.8	15924.6	2266.69	482	12	1193	0.004772	524.233	92.3945	1955.81	1445.34	0.96228	0.93881	0.95767	0.94342	0.930427	0.924979	0.940486	0.928751	0.909891	0.894384	0.902766	0.911567	0.927913	0.897737	0.891031	0.89145	0.896479	0.897737	0.867142	0.891031	1
484	0	837	194	35	0	0	514.203	34.3379	670.31	51.1418	896.531	93.0934	0	0	1694.08	337.487	3755.04	867.221	9086.55	3041.35	484	14	1066	0.004264	555.166	96.1388	2311.87	1647.91	0.962477	0.940432	0.959662	0.945591	0.934334	0.925422	0.941839	0.930582	0.910413	0.89212	0.90666	0.915103	0.927298	0.895872	0.893527	0.890244	0.894465	0.899625	0.869606	0.892589	1
484	31387	837	194	35	132.772	13.4013	514.203	34.3379	670.31	51.1418	896.531	93.0934	30.2004	9.472	1694.08	337.487	3755.04	867.221	9086.55	3041.35	484	0	32453	0.129812	146.646	78.3922	105.147	504.654	0.95002	0.94623	0.940391	0.930114	0.909608	0.936816	0.937864	0.911826	0.909423	0.909115	0.903691	0.89494	0.89759	0.889764	0.885172	0.89719	0.918852	0.907358	0.880812	0.89021	1
489	1233	621	169	32	336.87	18.0354	614.745	40.2809	769.65	58.0652	994.436	105.815	476.765	76.7773	2886.62	566.24	5670.86	1263.17	12396	4054.6	489	11	2055	0.00822	466.671	172.506	1817.76	2208	0.954015	0.940876	0.952311	0.936496	0.917518	0.934063	0.941849	0.918735	0.909732	0.897324	0.90073	0.90073	0.911436	0.893674	0.881265	0.890024	0.905109	0.89781	0.876399	0.886375	1
490	1093	360	24	4	376.095	21.84	631.887	45.9925	775.242	39.9229	1003.92	55.9437	663.492	116.257	3143.05	686.01	5743.78	888.559	12445.9	1978.74	490	9	1481	0.005924	446.437	124.513	1380.37	1386.19	0.952059	0.947333	0.950371	0.936192	0.913572	0.935179	0.944294	0.920662	0.90682	0.901756	0.900743	0.895679	0.915935	0.898717	0.881837	0.886901	0.913234	0.898042	0.881161	0.892302	1
494	740	310	23	4	471.398	27.0963	677.977	50.468	819.182	46.362	1044.38	57.7918	1302.37	226.683	3881.24	859.691	6783.39	1179.35	14004.5	2295.03	494	14	1077	0.004308	540.414	112.332	2208.89	1621.91	0.95311	0.946611	0.951253	0.938254	0.919684	0.938254	0.942897	0.923398	0.898793	0.902043	0.894615	0.893222	0.91922	0.901114	0.88208	0.890901	0.913649	0.898793	0.88533	0.894615	1
496	0	653	299	24	0	0	492.705	30.9579	698.457	55.2001	874.487	85.6432	0	0	1489.01	281.462	4250.7	995.625	8409.53	2770.8	496	16	976	0.003904	565.126	114.296	2505.24	1739.83	0.953893	0.94877	0.950307	0.940061	0.923668	0.940061	0.944672	0.923156	0.903689	0.905225	0.896516	0.893955	0.921619	0.902152	0.879098	0.890369	0.914959	0.89959	0.885758	0.89959	1
496	29970	653	299	24	139.752	13.7275	492.705	30.9579	698.457	55.2001	874.487	85.6432	35.137	10.6644	1489.01	281.462	4250.7	995.625	8409.53	2770.8	496	0	30946	0.123784	153.167	78.2385	113.041	530.98	0.956893	0.950252	0.946827	0.928715	0.908082	0.925822	0.933594	0.918245	0.908163	0.901942	0.901538	0.903105	0.899357	0.898032	0.889243	0.905674	0.909924	0.908502	0.888661	0.879548	1
501	1706	472	267	16	357.925	19.4189	597.811	36.5048	808.201	61.5741	985.183	85.2064	571.536	93.1773	2651.15	484.86	6564.75	1490.64	11922.5	3217.77	501	10	2461	0.009844	456.862	163.641	1694.41	2159.33	0.956522	0.951849	0.947176	0.93397	0.917513	0.926656	0.936205	0.912434	0.90451	0.903698	0.90126	0.894149	0.905323	0.898618	0.883381	0.90065	0.914262	0.904307	0.881146	0.889679	1
502	1529	284	40	1	406.149	23.9292	618.222	41.2982	827.749	60.6366	1015.51	0	834.973	147.166	2936.89	576.471	7040.87	1507.85	12763.7	0	502	8	1854	0.007416	448.059	99.9043	1297.28	1220.05	0.95685	0.953883	0.94822	0.931499	0.915858	0.924757	0.934196	0.909924	0.90534	0.903991	0.898867	0.893474	0.900485	0.898058	0.884574	0.903722	0.915049	0.909115	0.878101	0.887271	1
506	1057	247	37	1	461.775	28.9096	644.947	45.985	862.499	63.243	1102.23	0	1226.71	228.76	3338.67	699.019	7960.5	1675.99	16303.5	0	506	12	1342	0.005368	507.014	100.097	1812.32	1451.26	0.957526	0.956408	0.954918	0.935171	0.914307	0.92623	0.933681	0.912817	0.907973	0.898286	0.899031	0.889717	0.905365	0.896423	0.887854	0.902385	0.913934	0.907228	0.88003	0.883383	1
508	0	914	223	37	0	0	482.583	33.5663	667.977	48.0132	887.587	75.1761	0	0	1403.11	291.196	3708.53	787.206	8720.55	2242.67	508	15	1174	0.004696	530.563	104.352	2071.64	1610.1	0.960392	0.957836	0.956133	0.936542	0.915673	0.926746	0.93356	0.913118	0.906303	0.898637	0.901618	0.888842	0.904174	0.894804	0.886286	0.902044	0.91184	0.903748	0.878194	0.88075	1
508	30617	914	223	37	134.137	13.2366	482.583	33.5663	667.977	48.0132	887.587	75.1761	31.0933	9.43937	1403.11	291.196	3708.53	787.206	8720.55	2242.67	508	0	31791	0.127164	148.776	78.4858	106.448	493.869	0.952266	0.940769	0.946463	0.924145	0.92111	0.923532	0.929949	0.915306	0.915825	0.899877	0.897581	0.918452	0.897109	0.898682	0.878488	0.899877	0.890032	0.9076	0.900428	0.887405	1
513	1323	655	176	33	345.313	18.6217	584.758	39.6378	775.568	53.9277	996.26	94.7022	513.404	82.6031	2488.33	506.175	5788.11	1207.4	12380.1	3559.41	513	11	2187	0.008748	461.474	161.305	1708.43	2119.73	0.958162	0.941015	0.952904	0.928441	0.91701	0.921353	0.930956	0.912209	0.915181	0.903292	0.904664	0.907865	0.899177	0.901463	0.887746	0.90695	0.902835	0.909922	0.893919	0.884316	1
514	1200	382	33	0	374.197	22.1938	598.836	44.0102	777.501	54.5267	0	0	653.797	115.721	2677.75	583.462	5832.74	1226.35	0	0	514	9	1615	0.00646	435.572	111.254	1238.35	1138.63	0.954489	0.93839	0.95387	0.925697	0.918885	0.918885	0.929102	0.913622	0.919505	0.904954	0.901548	0.914551	0.896285	0.905263	0.888854	0.910217	0.904025	0.914551	0.896285	0.885449	1
518	818	323	28	0	475.284	27.4831	648.103	47.642	815.325	59.8548	0	0	1334.8	230.553	3391.02	738.957	6731.93	1512.36	0	0	518	13	1169	0.004676	531.179	95.5978	2032.21	1273.73	0.954234	0.938837	0.954662	0.927716	0.918734	0.921728	0.928571	0.914029	0.91574	0.903764	0.903764	0.91018	0.901625	0.907186	0.892643	0.908896	0.903336	0.914029	0.890932	0.891788	1
520	0	707	295	27	0	0	487.232	32.2128	660.185	51.2959	829.32	69.5191	0	0	1441.87	283.591	3590	827.973	7117.81	1845.13	520	16	1029	0.004116	545.792	99.051	2206.64	1387.25	0.956268	0.943635	0.95724	0.932945	0.923712	0.924198	0.929543	0.917396	0.918853	0.90379	0.90379	0.909621	0.902332	0.909621	0.894558	0.90622	0.90379	0.913994	0.890671	0.897473	1
520	28791	707	295	27	135.798	13.4057	487.232	32.2128	660.185	51.2959	829.32	69.5191	32.2615	9.90614	1441.87	283.591	3590	827.973	7117.81	1845.13	520	0	29820	0.11928	149.946	78.1816	107.293	473.307	0.952079	0.923793	0.951526	0.923575	0.929158	0.926945	0.939001	0.911251	0.909457	0.889453	0.903152	0.915543	0.903035	0.882629	0.887039	0.89772	0.886402	0.905701	0.876643	0.891164	1
525	1322	505	247	24	353.481	18.5132	593.958	36.3731	769.371	60.174	946.428	79.1805	550.277	86.494	2600.53	472.494	5672.73	1346.59	10560.8	2770.83	525	11	2098	0.008392	467.112	162.56	1761.37	2034.8	0.955672	0.941134	0.955434	0.93184	0.92898	0.931125	0.935653	0.918017	0.913489	0.898236	0.894662	0.918494	0.897283	0.898475	0.889657	0.893708	0.895853	0.908723	0.881077	0.896806	1
526	1179	293	32	2	384.033	22.816	605.49	41.8105	768.073	54.8965	926.741	13.9009	706.522	126.31	2762.57	569.523	5627.12	1206.96	9718.88	435.168	526	8	1506	0.006024	435.999	105.726	1223.06	1133.48	0.955179	0.937251	0.953187	0.928951	0.931939	0.930611	0.939243	0.916999	0.911687	0.89243	0.89409	0.921979	0.89575	0.897742	0.886454	0.887782	0.892762	0.904714	0.88579	0.893426	1
530	815	245	28	2	463.079	27.9451	644.419	45.6444	791.113	55.7432	1003.55	13.8832	1236.13	225.024	3330.08	703.383	6143.14	1268.56	12327.1	509.102	530	13	1090	0.00436	513.257	96.468	1853.19	1280.58	0.950917	0.940367	0.959174	0.926147	0.933028	0.929358	0.936697	0.913303	0.912385	0.881193	0.89633	0.919725	0.900917	0.894037	0.884404	0.883486	0.887156	0.913303	0.884862	0.905505	1
532	0	709	232	28	0	0	484.721	32.9465	665.13	52.8381	834.452	75.8094	0	0	1420.87	289.605	3674.36	886.848	7278.94	2152.14	532	15	969	0.003876	538.021	100.572	2129.68	1445.18	0.950464	0.941692	0.960268	0.928793	0.934985	0.933437	0.936017	0.918989	0.912797	0.880805	0.899897	0.923117	0.901445	0.895253	0.882869	0.884933	0.889061	0.915377	0.885449	0.906605	1
532	30107	709	232	28	137.681	13.5643	484.721	32.9465	665.13	52.8381	834.452	75.8094	33.6116	10.2803	1420.87	289.605	3674.36	886.848	7278.94	2152.14	532	0	31076	0.124304	150.164	73.0435	98.9703	444.917	0.952487	0.935963	0.958376	0.930992	0.931314	0.929753	0.935352	0.928176	0.908322	0.894066	0.896866	0.913856	0.910075	0.890575	0.885828	0.889819	0.90084	0.901387	0.871637	0.903913	1
537	1507	507	193	25	337.208	18.8029	584.044	40.0484	763.416	58.5517	932.757	80.0561	478.533	80.0795	2480.09	512.198	5538.96	1299.5	10123	2754.59	537	10	2232	0.008928	436.801	156.756	1478.79	1860.27	0.954301	0.935932	0.960125	0.93302	0.93078	0.931676	0.936828	0.926075	0.908602	0.883513	0.906586	0.915995	0.907482	0.891577	0.888889	0.890457	0.899418	0.909498	0.871864	0.906586	1
538	1344	304	31	0	368.6	22.7081	600.16	43.2669	771.243	63.4299	0	0	625.546	115.887	2693.99	581.369	5722.89	1360.71	0	0	538	8	1679	0.006716	417.96	105.315	1094.17	1068.13	0.957713	0.933591	0.959202	0.934783	0.9324	0.930316	0.937761	0.925849	0.913341	0.886242	0.907683	0.914235	0.905599	0.889518	0.884157	0.891007	0.900536	0.904407	0.871352	0.906492	1
542	910	263	30	0	475.343	28.3775	652.492	50.6862	833.348	68.2339	0	0	1336.19	240.075	3466.64	806.308	7212.63	1750.18	0	0	542	13	1203	0.004812	522.999	95.2505	1948.5	1319.33	0.958853	0.93724	0.962178	0.934746	0.933915	0.936409	0.941812	0.924356	0.916043	0.884871	0.913134	0.913134	0.906068	0.887365	0.875312	0.893184	0.898171	0.906068	0.873234	0.906484	1
544	0	795	248	29	0	0	500.465	33.5479	677.45	55.6653	854.071	74.0611	0	0	1562.7	317.087	3886.26	962.184	7780.13	1995.53	544	15	1072	0.004288	550.975	98.8821	2268.43	1480.93	0.961287	0.939366	0.963153	0.936101	0.935634	0.933769	0.940765	0.923507	0.915578	0.885728	0.913713	0.915112	0.909515	0.886194	0.874534	0.892724	0.900653	0.905784	0.872201	0.908582	1
544	30710	795	248	29	132.1	13.184	500.465	33.5479	677.45	55.6653	854.071	74.0611	29.7264	9.2207	1562.7	317.087	3886.26	962.184	7780.13	1995.53	544	0	31782	0.127128	146.228	78.8432	105.237	487.239	0.957083	0.944497	0.958703	0.924722	0.9147	0.936631	0.933123	0.917359	0.899235	0.903027	0.890661	0.894406	0.909918	0.892832	0.879554	0.872632	0.896844	0.89686	0.886099	0.882937	1
549	1208	575	190	27	363.101	19.7016	612.001	40.6653	795.193	62.7192	955.733	80.0164	596.577	96.9614	2849.47	573.346	6262.78	1512.76	10870	2692.83	549	11	2000	0.008	483.709	164.052	1921.26	2143.55	0.9525	0.94425	0.95825	0.9365	0.926	0.9355	0.94175	0.928	0.9095	0.88925	0.89675	0.9035	0.9075	0.8975	0.88225	0.87875	0.9	0.9035	0.8835	0.9025	1
550	1102	332	26	1	398.131	23.8897	626.524	42.3122	816.38	62.3582	841.832	0	787.001	141.231	3057.42	618.849	6766.69	1576.33	7289.14	0	550	9	1461	0.005844	457.778	111.581	1413.8	1260.98	0.947981	0.944559	0.95859	0.936687	0.924709	0.935661	0.939425	0.929158	0.908966	0.887406	0.898015	0.896304	0.907255	0.900753	0.885695	0.873374	0.902122	0.902122	0.889459	0.899384	1
554	773	279	24	1	479.295	28.3666	666.745	45.9526	844.2	67.0807	887.273	0	1369.38	242.932	3683.84	758.587	7488.49	1766.8	8528.47	0	554	13	1077	0.004308	536.365	100.956	2111.95	1406.85	0.952646	0.947539	0.96286	0.93454	0.928041	0.934076	0.939183	0.923398	0.909471	0.889508	0.90065	0.898329	0.909006	0.895543	0.888579	0.875116	0.897864	0.906685	0.888579	0.898329	1
556	0	684	259	24	0	0	503.077	33.0874	689.938	52.0417	864.135	71.3414	0	0	1586.31	311.447	4091.36	928.414	8040.39	1959.53	556	15	967	0.003868	562.087	103.593	2417.45	1555.18	0.955533	0.947777	0.962771	0.937952	0.932265	0.93485	0.939504	0.923992	0.907963	0.888831	0.900724	0.901241	0.907446	0.897104	0.892968	0.874871	0.89607	0.908997	0.88728	0.901241	1
556	28882	684	259	24	131.281	13.3242	503.077	33.0874	689.938	52.0417	864.135	71.3414	29.2087	9.21071	1586.31	311.447	4091.36	928.414	8040.39	1959.53	556	0	29849	0.119396	145.237	79.6067	106.579	507.177	0.949245	0.946548	0.951472	0.930416	0.916044	0.928071	0.925023	0.918875	0.899879	0.916094	0.890231	0.909411	0.906061	0.891035	0.8874	0.893514	0.897635	0.91266	0.876009	0.897903	1
561	1091	510	215	21	317.932	18.4418	592.693	40.6965	780.536	57.5324	950.102	80.2604	401.692	70.2269	2591.36	528.94	5909.93	1307.41	10682.8	2637.41	561	11	1837	0.007348	455.582	180.968	1771.81	2138.56	0.954001	0.947469	0.955634	0.932226	0.922972	0.933315	0.93141	0.919434	0.897387	0.899837	0.891399	0.900925	0.904464	0.884867	0.891127	0.8816	0.896026	0.909635	0.882417	0.89657	1
562	985	293	39	1	339.698	21.7821	602.277	43.6099	789.841	64.1975	968.32	0	490.619	94.7115	2722.76	587.186	6143.9	1491.79	11072.8	0	562	9	1318	0.005272	411.867	131.583	1162.15	1355.19	0.954476	0.951062	0.95258	0.93437	0.920713	0.936267	0.929439	0.919575	0.891123	0.904401	0.888088	0.906297	0.904401	0.881639	0.894158	0.881639	0.897572	0.906297	0.885432	0.888088	1
566	605	249	36	0	433.402	27.5084	649.397	48.7912	832.1	72.5879	0	0	1015.38	192.323	3413.86	767.492	7201.79	1943.67	0	0	566	14	890	0.00356	509.96	122.536	1936.65	1628.36	0.954494	0.957303	0.955056	0.939888	0.924157	0.931461	0.928652	0.925843	0.897753	0.901685	0.885393	0.907865	0.905056	0.88427	0.890449	0.880337	0.900562	0.906742	0.883708	0.88427	1
568	0	521	233	36	0	0	456.365	32.3031	672.533	54.3071	855.076	80.0885	0	0	1188.04	248.437	3800.2	931.159	7838.29	2237.44	568	16	790	0.00316	538.29	127.141	2261.51	1843.92	0.956962	0.959494	0.957595	0.943038	0.925316	0.932278	0.926582	0.929114	0.898101	0.898101	0.887975	0.906329	0.903165	0.883544	0.887342	0.881646	0.905696	0.910759	0.88481	0.887342	1
568	27466	521	233	36	135.804	13.6957	456.365	32.3031	672.533	54.3071	855.076	80.0885	32.3041	10.0555	1188.04	248.437	3800.2	931.159	7838.29	2237.44	568	0	28256	0.113024	147.057	70.9705	94.6297	479.803	0.944224	0.944861	0.945233	0.93228	0.928758	0.922866	0.919575	0.923273	0.897102	0.891899	0.88997	0.922052	0.895863	0.899915	0.895544	0.892784	0.903472	0.911169	0.889298	0.904799	1
573	1290	383	186	29	340.762	19.1257	558.072	38.4313	775.267	61.5212	967.762	84.2889	493.829	83.7447	2165.05	438.843	5806.48	1392.05	11305.4	2998.55	573	10	1888	0.007552	437.283	161.038	1522.31	2111.33	0.951271	0.949682	0.954714	0.933792	0.925053	0.926642	0.923994	0.930085	0.899629	0.899364	0.887977	0.912606	0.897246	0.901218	0.891155	0.896981	0.905985	0.916843	0.881621	0.905456	1
574	1141	219	20	2	383.353	23.0687	578.72	40.0545	780.516	72.72	945.296	81.3826	702.98	127.152	2413.6	494.557	5965.51	1653.25	10531.5	2656.26	574	8	1382	0.005528	420.873	90.3332	1064.44	987.68	0.956223	0.94754	0.955499	0.934153	0.925832	0.925109	0.922938	0.928365	0.902315	0.902677	0.888929	0.914978	0.896527	0.904124	0.892185	0.901592	0.907742	0.91932	0.883864	0.914255	1
578	781	183	16	2	478.591	28.778	623.097	44.4612	828.815	83.8279	1003.85	159.398	1363.82	244.844	3012.35	640.67	7167.69	2099.96	13253.5	5896.47	578	12	982	0.003928	512.297	80.6788	1789.81	1195.22	0.956212	0.947556	0.959267	0.940428	0.925153	0.92668	0.923116	0.927189	0.902749	0.898167	0.89053	0.915479	0.894094	0.903259	0.893075	0.903259	0.906314	0.923625	0.88391	0.914969	1
580	0	678	172	18	0	0	503.83	33.0749	646.654	50.926	871.56	124.848	0	0	1593.35	312.555	3376.66	803.223	8595.85	4024.54	580	14	868	0.003472	539.757	85.1305	2091.94	1392.29	0.960253	0.950461	0.960253	0.945853	0.930876	0.929724	0.923963	0.923387	0.904954	0.900346	0.890553	0.916475	0.895161	0.90265	0.896889	0.900922	0.903226	0.929147	0.885369	0.916475	1
580	29502	678	172	18	132.96	13.4909	503.83	33.0749	646.654	50.926	871.56	124.848	30.3377	9.53861	1593.35	312.555	3376.66	803.223	8595.85	4024.54	580	0	30370	0.12148	144.587	70.5579	89.2599	416.526	0.953737	0.946971	0.953688	0.940879	0.930112	0.928943	0.930935	0.922851	0.905482	0.894781	0.892542	0.924366	0.901169	0.897037	0.88645	0.885314	0.88757	0.906108	0.889397	0.912397	1
585	1188	483	128	18	377.593	19.1948	622.503	38.9756	770.929	57.6928	996.32	121.783	669.838	101.986	2993.46	558.221	5698.25	1287.1	12597.5	4710.46	585	10	1817	0.007268	476.534	147.893	1759.9	1965.64	0.955146	0.951569	0.952944	0.944964	0.931756	0.924876	0.932581	0.921299	0.902312	0.895157	0.890754	0.920198	0.900936	0.903137	0.899009	0.895707	0.890204	0.920748	0.885526	0.909741	1
586	1072	297	23	1	409.109	23.8736	636.575	44.8766	804.65	56.6406	1170.26	0	853.126	149.379	3209.99	672.761	6462.15	1323.27	19496.8	0	586	8	1393	0.005572	464.684	108.918	1461.63	1313.63	0.950826	0.951543	0.951902	0.944724	0.935032	0.926777	0.932879	0.923187	0.896985	0.893037	0.895908	0.919957	0.899139	0.900574	0.897344	0.895549	0.887653	0.918162	0.884422	0.908471	1
590	774	254	20	1	490.684	29.4944	676.177	50.128	844.037	54.3299	1194.64	0	1469.32	262.404	3850.4	865.768	7435.29	1362.14	20735.2	0	590	13	1049	0.004196	543.007	98.7582	2177.97	1473.34	0.955195	0.954719	0.956625	0.947092	0.938036	0.92755	0.93613	0.923737	0.905624	0.898475	0.896092	0.916587	0.903718	0.902765	0.894185	0.897045	0.882269	0.924214	0.884175	0.907531	1
592	0	682	241	21	0	0	507.076	33.6884	693.942	56.9954	883.698	89.8272	0	0	1624.7	322.718	4176.08	1048.79	8703.31	3245.35	592	15	944	0.003776	563.16	103.699	2433.53	1647.02	0.959746	0.954449	0.958686	0.948093	0.939089	0.925318	0.935911	0.925318	0.90625	0.900953	0.901483	0.914195	0.90572	0.901483	0.896716	0.896716	0.881356	0.92214	0.884004	0.90625	1
592	29068	682	241	21	139.456	13.477	507.076	33.6884	693.942	56.9954	883.698	89.8272	34.8848	10.471	1624.7	322.718	4176.08	1048.79	8703.31	3245.35	592	0	30012	0.120048	152.783	77.3522	110.332	510.597	0.954252	0.930944	0.9589	0.930478	0.922798	0.932144	0.936959	0.912202	0.912085	0.895842	0.905388	0.913235	0.901689	0.901356	0.876733	0.89246	0.880848	0.912202	0.86597	0.910702	1
597	1533	522	201	18	353.314	19.3782	609.923	39.8951	802.927	64.1433	988.927	96.2512	549.937	91.0362	2819.48	556.037	6449.28	1566.4	12138.4	4024	597	10	2274	0.009096	456.991	162.752	1684.09	2111.13	0.956464	0.943272	0.959323	0.94635	0.937335	0.933157	0.937995	0.917106	0.91095	0.895778	0.908311	0.916227	0.901495	0.897757	0.883905	0.891161	0.879288	0.907872	0.868294	0.915567	1
598	1375	311	33	1	379.157	23.1452	621.89	44.6525	814.931	64.0943	980.434	0	680.467	125.354	2995.51	640.389	6737.91	1615.12	11491.7	0	598	8	1720	0.00688	431.757	112.285	1221.56	1258.96	0.957267	0.938953	0.959012	0.94593	0.940698	0.936047	0.937209	0.914826	0.915698	0.897674	0.910174	0.915988	0.902035	0.895349	0.881686	0.890116	0.877035	0.907267	0.863663	0.913372	1
602	941	267	30	1	476.473	28.429	671.589	49.8228	863.222	77.7681	972.53	0	1345.7	242.547	3772.64	836.313	8048.82	2246.91	11217.2	0	602	13	1239	0.004956	528.284	103.126	2038.97	1507.61	0.96247	0.941889	0.959241	0.950767	0.938257	0.93301	0.936642	0.914447	0.921711	0.899516	0.90678	0.916061	0.903551	0.893462	0.88297	0.896287	0.873688	0.903148	0.862389	0.910412	1
604	0	834	257	30	0	0	492.905	33.8395	693.098	49.971	876.186	80.6956	0	0	1494.21	310.734	4141.26	885.651	8424.98	2427.05	604	15	1121	0.004484	549.059	107.541	2286.55	1635.06	0.961641	0.942908	0.958519	0.950045	0.940678	0.932203	0.938002	0.913916	0.920161	0.899197	0.908564	0.916592	0.90455	0.890723	0.88091	0.896075	0.875558	0.90455	0.863069	0.91347	1
604	28049	834	257	30	137.452	13.4202	492.905	33.8395	693.098	49.971	876.186	80.6956	33.4278	10.1197	1494.21	310.734	4141.26	885.651	8424.98	2427.05	604	0	29170	0.11668	153.27	82.9349	120.015	538.918	0.952897	0.943726	0.95929	0.940932	0.9247	0.92554	0.933493	0.92182	0.901834	0.878145	0.893366	0.915752	0.906034	0.883185	0.872232	0.880734	0.888361	0.914484	0.87482	0.893795	1
609	1456	621	206	26	357.67	19.5659	601.356	41.0553	799.755	56.6119	964.494	83.9159	570.41	93.9443	2705.95	561.158	6346.79	1325.91	11191.6	3003.64	609	10	2309	0.009236	469.483	161.59	1779.7	2088.05	0.953876	0.942832	0.962321	0.946947	0.930922	0.92919	0.942399	0.919229	0.908835	0.889563	0.900606	0.916197	0.907969	0.890212	0.872023	0.884366	0.875704	0.920095	0.868991	0.900173	1
610	1320	393	30	1	387.426	23.6802	615.421	46.5631	796.86	56.3816	781.261	0	725.764	133.038	2908.49	668.233	6278.37	1313.66	5831.97	0	610	9	1744	0.006976	446.072	110.52	1316.07	1189.18	0.954128	0.943807	0.963589	0.946388	0.928612	0.925172	0.944954	0.916284	0.909404	0.884174	0.898509	0.915711	0.90883	0.891915	0.871273	0.882167	0.873853	0.921445	0.866112	0.898222	1
614	908	347	27	1	491.303	29.2793	665.641	51.6922	839.024	71.5036	858.879	0	1474.64	263.086	3679.77	869.026	7373.8	1917.99	7738.94	0	614	13	1283	0.005132	546.059	96.4826	2200.06	1372.04	0.955963	0.941933	0.964147	0.943102	0.930242	0.923227	0.943882	0.911925	0.907638	0.886204	0.897506	0.912705	0.90491	0.888542	0.863991	0.885035	0.872175	0.917771	0.858924	0.904131	1
616	0	820	326	28	0	0	513.927	34.021	689.193	56.3601	860.367	73.2714	0	0	1690.99	334.222	4090.26	1012.06	7948.9	2097.28	616	15	1174	0.004696	570.858	99.8488	2506.48	1528.01	0.956559	0.942078	0.962947	0.944208	0.931005	0.924617	0.946763	0.914395	0.905877	0.888842	0.897785	0.912266	0.906729	0.888416	0.868399	0.882027	0.874361	0.915673	0.860307	0.902896	1
616	26272	820	326	28	135.47	13.6398	513.927	34.021	689.193	56.3601	860.367	73.2714	32.0655	10.0113	1690.99	334.222	4090.26	1012.06	7948.9	2097.28	616	0	27446	0.109784	154.094	91.4671	137.908	592.168	0.958865	0.943544	0.956332	0.939445	0.904722	0.914578	0.925454	0.919424	0.907382	0.898801	0.884227	0.920334	0.894775	0.888927	0.886104	0.878871	0.892662	0.91578	0.878762	0.891423	1
621	1206	605	283	27	351.793	19.1236	621.379	39.5308	797.664	60.6474	964.473	88.9772	542.812	89.1821	2978.41	562.614	6312.22	1441.89	11223.5	3231.3	621	12	2121	0.008484	495.981	180.249	2143.31	2351.4	0.962046	0.94578	0.964639	0.942008	0.923385	0.921264	0.938708	0.913956	0.907826	0.896983	0.882603	0.91207	0.907826	0.896747	0.871994	0.882838	0.885196	0.911363	0.875059	0.898633	1
622	1090	374	58	3	386.679	22.994	637.351	46.3525	825.113	66.2897	930.777	35.1182	721.2	130.306	3224.75	699.22	6996.42	1653.23	9881.12	1133.28	622	9	1525	0.0061	465.901	134.543	1591.87	1637.17	0.96459	0.947869	0.962951	0.943934	0.921967	0.920984	0.936721	0.911148	0.904262	0.898689	0.877705	0.911148	0.903934	0.897049	0.874754	0.879016	0.888197	0.91377	0.88	0.896066	1
626	720	316	55	3	482.846	28.7546	684.79	50.6375	864.349	64.6426	980.085	26.3925	1400.12	251.577	3998.2	887.428	8017.72	1765.54	11504.3	934.402	626	14	1094	0.004376	561.721	122.68	2510.98	1904.1	0.966636	0.954296	0.965722	0.947441	0.92596	0.923218	0.943784	0.91042	0.904936	0.902194	0.8766	0.913163	0.899909	0.896709	0.871572	0.882998	0.877057	0.908592	0.879342	0.898995	1
628	0	618	302	58	0	0	504.402	32.2393	708.76	56.1413	886.81	77.1649	0	0	1597.7	304.887	4441.46	1057.96	8707.68	2277.51	628	17	978	0.003912	590.185	127.251	2897.49	2125.49	0.96728	0.957055	0.966769	0.947342	0.929448	0.919734	0.944274	0.916155	0.907464	0.900818	0.881902	0.918712	0.898262	0.896217	0.876278	0.881391	0.873722	0.910532	0.881902	0.896728	1
628	27755	618	302	58	133.785	13.4237	504.402	32.2393	708.76	56.1413	886.81	77.1649	30.8826	9.59858	1597.7	304.887	4441.46	1057.96	8707.68	2277.51	628	0	28733	0.114932	149.32	87.0284	128.455	651.184	0.948317	0.944646	0.953207	0.939808	0.91696	0.913027	0.930568	0.924808	0.902742	0.891066	0.895938	0.915776	0.897818	0.910782	0.894546	0.887847	0.889378	0.915689	0.879059	0.898758	1
633	1139	434	253	50	370.771	19.41	620.805	40.6231	825.184	61.7694	999.617	88.7289	634.623	99.1527	2972.28	579.052	6982.22	1596.91	12466.1	3435.52	633	11	1876	0.007504	506.658	188.997	2346.81	2870.43	0.960021	0.953358	0.964019	0.943497	0.918977	0.917111	0.939232	0.922175	0.911247	0.901119	0.882463	0.921109	0.896588	0.897655	0.888326	0.878465	0.888326	0.910714	0.875267	0.901652	1
634	1018	272	52	2	413.417	23.2456	644.825	45.6801	834.264	62.5749	960.429	37.1369	879.608	148.473	3336.46	708.563	7215.18	1674.22	10853.4	1248.56	634	9	1344	0.005376	477.346	122.611	1636.8	1605.73	0.96317	0.955357	0.964286	0.941964	0.919271	0.915179	0.93564	0.924479	0.915923	0.898065	0.884673	0.921131	0.899926	0.90067	0.890997	0.885789	0.890253	0.914807	0.87128	0.897693	1
638	741	241	48	2	514.09	29.1984	693.844	51.0549	879.107	71.8467	1013.01	17.7493	1686.9	289.101	4157.44	915.017	8462.55	2123.95	12681.8	663.149	638	13	1032	0.004128	574.012	109.982	2600.29	1851.18	0.96657	0.960271	0.96657	0.943314	0.916182	0.912791	0.931686	0.923934	0.916667	0.900194	0.882752	0.919574	0.897771	0.908915	0.89438	0.884205	0.886143	0.915213	0.867733	0.89438	1
640	0	669	229	48	0	0	538.476	34.1586	720.278	57.657	903.131	73.8647	0	0	1941.96	374.108	4662.2	1116.74	9171.53	2264.27	640	16	946	0.003784	600.988	112.903	2967.28	2013.2	0.966173	0.960888	0.96723	0.945032	0.919662	0.914376	0.931818	0.923362	0.919662	0.901163	0.882135	0.921776	0.897992	0.908034	0.894292	0.884249	0.886364	0.914905	0.871564	0.897463	1
640	29294	669	229	48	135.522	13.562	538.476	34.1586	720.278	57.657	903.131	73.8647	32.0908	9.95904	1941.96	374.108	4662.2	1116.74	9171.53	2264.27	640	0	30240	0.12096	150.083	84.5142	123.913	622.872	0.948727	0.952315	0.963955	0.944709	0.938839	0.927166	0.926455	0.919147	0.914451	0.898363	0.904117	0.917543	0.904382	0.895222	0.897817	0.882986	0.877728	0.920899	0.886078	0.897239	1
645	1318	490	192	39	346.957	19.5261	641.88	42.7321	830.103	63.4058	1021.23	73.3778	521.151	88.2316	3285.51	657.232	7112.16	1660.43	13178.5	2799.93	645	10	2039	0.008156	476.223	189.832	2048.2	2679.15	0.955861	0.957087	0.963953	0.946788	0.929868	0.928151	0.930113	0.924718	0.914664	0.897008	0.89284	0.919078	0.902403	0.908288	0.896027	0.889161	0.884747	0.912702	0.883276	0.899215	1
646	1194	300	37	2	387.952	23.5106	665.524	51.4194	835.097	68.4263	1035.85	34.4405	728.577	132.459	3677.07	858.317	7258.68	1780.06	13587.2	1345.4	646	8	1533	0.006132	453.909	131.008	1479.97	1618.11	0.954012	0.957926	0.964123	0.947489	0.932811	0.929224	0.928571	0.926941	0.917156	0.89726	0.89302	0.918461	0.902479	0.912264	0.898239	0.892368	0.887802	0.912264	0.884866	0.901826	1
650	798	265	34	2	446.014	28.4244	693.971	55.7349	867.913	73.6653	1073.46	73.9661	1106.35	212.122	4172.79	1019.15	8156.6	2097.32	15277.4	3105.33	650	13	1099	0.004396	519.998	130.723	2089.66	1907.99	0.958599	0.957689	0.965878	0.948135	0.933121	0.931756	0.932211	0.933121	0.919017	0.901729	0.890355	0.921292	0.903094	0.914468	0.899909	0.891265	0.887625	0.908098	0.878526	0.899454	1
652	0	695	249	33	0	0	472.562	33.2257	721.167	60.7604	910.548	102.349	0	0	1318.33	279.706	4689.6	1209.61	9569.84	3431.07	652	15	977	0.003908	550.716	134.919	2456.25	2174.33	0.960082	0.961105	0.9652	0.951894	0.936029	0.931934	0.935005	0.93654	0.922211	0.903787	0.891505	0.921699	0.904299	0.915046	0.901228	0.892016	0.887922	0.905322	0.879222	0.901228	1
652	29288	695	249	33	132.598	13.3189	472.562	33.2257	721.167	60.7604	910.548	102.349	30.0718	9.32407	1318.33	279.706	4689.6	1209.61	9569.84	3431.07	652	0	30265	0.12106	146.095	78.8711	108.393	580.162	0.952965	0.947348	0.957162	0.946506	0.931555	0.926813	0.933488	0.919561	0.908211	0.890781	0.891492	0.91211	0.907319	0.887609	0.88566	0.887263	0.872344	0.917099	0.86719	0.902544	1
657	1186	531	214	31	348.932	18.8356	577.527	41.0783	829.516	66.2372	1025.54	100.195	529.657	85.7543	2400.78	510.974	7107.73	1705.27	13522.7	4087.04	657	11	1962	0.007848	473.908	179.601	1958.84	2635.95	0.955148	0.956167	0.966616	0.947503	0.93578	0.926096	0.929664	0.918451	0.912589	0.899847	0.897044	0.915902	0.902905	0.897808	0.895005	0.884557	0.879715	0.920234	0.874873	0.896789	1
658	1085	320	32	3	385.319	22.3557	593.958	46.7006	841.156	56.3924	1024.3	103.385	713.254	123.747	2619.31	619.839	7368.89	1475.92	13501.1	4229.73	658	9	1440	0.00576	443.144	112.924	1311.37	1399.03	0.951042	0.955208	0.965625	0.95	0.937847	0.928125	0.928819	0.911806	0.913542	0.894444	0.895833	0.911111	0.905903	0.896875	0.89375	0.879861	0.879167	0.923958	0.873611	0.897917	1
662	760	277	29	3	457.858	28.2266	632.212	54.427	881.72	62.4088	1067.3	121.64	1195.5	220.709	3167.51	820.18	8495.79	1843.6	15393.9	5474.89	662	13	1069	0.004276	516.245	108.928	1944.38	1686.31	0.953227	0.954163	0.966791	0.949018	0.937325	0.927035	0.928438	0.910196	0.913471	0.893358	0.896165	0.908793	0.903181	0.893358	0.895697	0.881197	0.884004	0.922357	0.878391	0.895229	1
664	0	678	257	32	0	0	486.755	33.4494	663.288	59.3166	934.217	95.6636	0	0	1439.21	297.61	3662.07	990.536	10274.3	3645.95	664	16	967	0.003868	548.479	114.546	2322.35	1969.55	0.955533	0.957084	0.966391	0.948294	0.939504	0.92606	0.929679	0.914168	0.912616	0.892968	0.89607	0.906929	0.903826	0.893485	0.899173	0.881075	0.88728	0.925026	0.880041	0.894519	1
664	29059	678	257	32	135.315	13.7033	486.755	33.4494	663.288	59.3166	934.217	95.6636	31.9663	10.0064	1439.21	297.61	3662.07	990.536	10274.3	3645.95	664	0	30026	0.120104	148.621	76.9731	105.729	537.15	0.953457	0.947063	0.960934	0.949077	0.929778	0.922983	0.940868	0.916223	0.896623	0.887897	0.887198	0.910494	0.896873	0.89624	0.881519	0.866133	0.86142	0.908163	0.866882	0.897755	1
669	1279	507	211	29	355.387	19.5524	594.328	40.8225	769.586	63.605	1050.98	105.48	559.66	92.7736	2612.98	542.372	5689.31	1425.02	14585	5000.92	669	11	2026	0.008104	468.275	166.059	1808.49	2387.5	0.957058	0.950642	0.965696	0.951135	0.932379	0.929171	0.936575	0.919052	0.903011	0.889684	0.889191	0.911895	0.909427	0.894373	0.882034	0.877345	0.864265	0.91387	0.869447	0.901283	1
670	1141	296	33	3	388.229	24.1382	607.801	45.6446	768.705	65.3863	1029.71	33.7451	730.567	137.25	2801.76	647.821	5677.08	1480.06	13347.2	1332.71	670	9	1473	0.005892	442.183	108.75	1283.29	1257.19	0.963001	0.946707	0.967413	0.949084	0.930754	0.930754	0.938221	0.919891	0.901222	0.895112	0.886965	0.911745	0.912424	0.889341	0.881534	0.875085	0.85947	0.913103	0.865241	0.900204	1
674	777	252	32	3	481.935	28.9205	653.648	52.2039	819.157	76.8553	1079.77	45.5825	1392.45	251.344	3489.27	864.69	6897.51	2038.11	15412.5	1947.39	674	13	1064	0.004256	534.431	100.475	2094.16	1540.59	0.963346	0.947368	0.971805	0.953947	0.933741	0.930451	0.9375	0.920583	0.902256	0.898496	0.894737	0.914474	0.914474	0.890038	0.884398	0.87359	0.866071	0.915883	0.864662	0.891917	1
676	0	693	231	35	0	0	499.101	34.3444	670.326	60.3784	851.996	109.008	0	0	1551.1	322.628	3781.16	1048.39	7931.11	3186.44	676	15	959	0.003836	553.224	104.125	2321.12	1673.64	0.964025	0.946298	0.974453	0.956726	0.932742	0.934828	0.937435	0.921272	0.904067	0.901981	0.897289	0.914494	0.914494	0.890511	0.883733	0.876955	0.86757	0.913973	0.868092	0.894161	1
676	33386	693	231	35	136.689	13.3959	499.101	34.3444	670.326	60.3784	851.996	109.008	32.8824	9.96573	1551.1	322.628	3781.16	1048.39	7931.11	3186.44	676	0	34345	0.13738	148.32	72.0174	96.7757	469.5	0.962353	0.953618	0.966822	0.943311	0.921546	0.909128	0.932086	0.919348	0.893158	0.893798	0.888659	0.9145	0.895254	0.889169	0.876445	0.871189	0.861654	0.914471	0.867637	0.894293	1
681	1608	502	191	31	341.165	18.5057	598.09	39.8853	777.837	65.1651	963.866	112.015	495.264	80.8529	2660.61	538.871	5877.42	1523.41	11370.2	4186.23	681	10	2332	0.009328	440.515	161.879	1546.77	2082.88	0.962693	0.958405	0.967839	0.947684	0.923671	0.917238	0.93289	0.910806	0.888937	0.896441	0.895369	0.918525	0.897298	0.898156	0.87693	0.873928	0.862136	0.907161	0.865566	0.899871	1
682	1455	270	34	2	373.467	22.6857	611.609	43.6905	796.078	67.913	958.016	16.9721	650.342	118.962	2849.86	620.979	6301.76	1587.99	10734.6	567.547	682	8	1761	0.007044	418.802	106.223	1108.14	1176.51	0.964225	0.96025	0.966212	0.947473	0.923055	0.916241	0.932993	0.907439	0.884157	0.89381	0.898353	0.919648	0.892959	0.898353	0.873083	0.875071	0.859171	0.905168	0.863714	0.903464	1
686	969	229	32	1	457.543	28.4483	648.434	49.488	835.856	72.9294	926.798	0	1193.29	222.502	3400.5	775.499	7295.72	1841.67	9714.18	0	686	12	1231	0.004924	503.27	99.0858	1769.44	1356.6	0.967912	0.960601	0.969537	0.94476	0.923233	0.92039	0.937043	0.910236	0.883428	0.892364	0.900487	0.918765	0.897238	0.893582	0.873274	0.879366	0.862307	0.903737	0.872461	0.899269	1
688	0	848	217	32	0	0	474.677	32.7055	664.331	52.6086	856.7	76.2411	0	0	1335.26	277.096	3660.41	865.213	7858.35	1987.01	688	15	1097	0.004388	523.336	102.705	1985.49	1486.77	0.970374	0.963537	0.971285	0.943938	0.926618	0.91887	0.937557	0.908842	0.883318	0.891978	0.903373	0.921149	0.901094	0.897448	0.871923	0.878304	0.863719	0.902917	0.872835	0.900182	1
688	28185	848	217	32	139.343	13.6051	474.677	32.7055	664.331	52.6086	856.7	76.2411	34.8201	10.5359	1335.26	277.096	3660.41	865.213	7858.35	1987.01	688	0	29282	0.117128	153.729	76.7489	107.898	469.18	0.964842	0.950721	0.970272	0.949337	0.916365	0.921744	0.930691	0.933936	0.899956	0.911994	0.890598	0.923793	0.895175	0.905215	0.876067	0.89427	0.881122	0.909501	0.883649	0.894611	1
693	1539	588	173	27	358.573	19.3925	582.823	39.7961	776.312	57.5241	963.499	88.6259	574.598	92.9681	2464.3	504.451	5815.78	1289.92	11180	2957.44	693	10	2327	0.009308	453.314	148.111	1564.81	1887.94	0.970778	0.959175	0.971422	0.946713	0.918565	0.926945	0.941556	0.920284	0.890417	0.906962	0.902879	0.917705	0.900086	0.900086	0.879244	0.887409	0.866996	0.908251	0.879459	0.887409	1
694	1379	337	31	2	393.009	23.4547	599.563	44.9472	781.091	58.67	927.702	37.7264	757.069	135.679	2689.42	607.123	5925.45	1305.85	9790.3	1184.01	694	8	1749	0.006996	440.298	99.3297	1231.33	1085.67	0.97084	0.958262	0.973985	0.945683	0.916524	0.9251	0.943968	0.920812	0.895083	0.91052	0.901658	0.919097	0.900515	0.900515	0.881647	0.883648	0.866495	0.907376	0.880789	0.886792	1
698	937	282	28	2	471.178	28.7388	639.433	49.2974	825.048	57.5011	959.286	36.3266	1302.08	236.626	3262.52	748.77	6962.71	1445.22	10812.9	1218.41	698	13	1249	0.004996	517.881	92.9724	1886.84	1267.59	0.971978	0.957166	0.97518	0.948759	0.923539	0.927542	0.944756	0.920336	0.897118	0.906725	0.905524	0.927542	0.902722	0.90032	0.879904	0.875901	0.866693	0.907126	0.8747	0.88711	1
700	0	823	268	29	0	0	492.156	33.2854	659.765	57.2829	849.138	75.4533	0	0	1486.71	299.027	3599.17	936.584	7658.65	2138.7	700	15	1120	0.00448	541.506	96.6086	2152	1416.18	0.972321	0.956696	0.975893	0.95	0.926339	0.929464	0.948661	0.923214	0.898661	0.904018	0.90625	0.927232	0.905804	0.899554	0.88125	0.876786	0.870536	0.908929	0.871875	0.885714	1
700	28138	823	268	29	133.646	13.6683	492.156	33.2854	659.765	57.2829	849.138	75.4533	30.8212	9.74209	1486.71	299.027	3599.17	936.584	7658.65	2138.7	700	0	29258	0.117032	149.258	81.6155	112.02	492.452	0.954782	0.957687	0.958712	0.949689	0.93624	0.921509	0.920415	0.927986	0.908333	0.887142	0.883246	0.908794	0.891073	0.906521	0.882494	0.873539	0.892799	0.908076	0.891141	0.897088	1
705	1176	584	221	25	377.946	19.8934	611.729	38.8213	780.328	67.35	973.076	61.8567	672.074	105.545	2842.26	538.392	5940.33	1545.15	11371.9	2205.54	705	11	2006	0.008024	497.754	158.201	2017.62	2111.8	0.963609	0.956381	0.972582	0.952891	0.929212	0.923729	0.938185	0.932951	0.900299	0.904536	0.893819	0.920489	0.898305	0.901296	0.877866	0.881854	0.880359	0.912014	0.87986	0.893071	1
706	1069	332	39	3	407.845	24.2251	623.835	46.4637	802.834	65.0141	925.925	47.1639	845.574	150.17	3027.38	688.151	6449.88	1567.38	9761.85	1500.75	706	9	1443	0.005772	469.292	113.061	1517.56	1361.82	0.962231	0.958073	0.971933	0.953915	0.932432	0.924463	0.936244	0.934858	0.901247	0.905405	0.887041	0.920651	0.894664	0.903673	0.881497	0.885308	0.883922	0.912682	0.890852	0.90194	1
710	759	284	36	3	479.909	29.9108	661.039	53.4836	838.813	72.4797	964.666	85.4638	1376.16	256.437	3610	896.789	7371.95	1918.47	11199.6	2777.68	710	14	1082	0.004328	540.737	106.874	2189.22	1585.38	0.965342	0.958872	0.974584	0.951479	0.938078	0.92329	0.936229	0.935767	0.902033	0.904344	0.884935	0.919593	0.890481	0.904344	0.879852	0.884473	0.890018	0.914972	0.888632	0.908041	1
712	0	678	261	38	0	0	505.43	34.4878	686.958	59.8952	871.383	92.4668	0	0	1610.11	327.08	4062.23	1090.86	8354.2	2726.32	712	16	977	0.003908	568.157	110.424	2527.49	1793.04	0.966735	0.959058	0.974923	0.952917	0.938076	0.921187	0.94217	0.936029	0.90174	0.905834	0.887922	0.917093	0.891505	0.906858	0.882293	0.886387	0.892016	0.913511	0.886387	0.909417	1
712	31758	678	261	38	137.966	13.3193	505.43	34.4878	686.958	59.8952	871.383	92.4668	33.7788	10.0315	1610.11	327.08	4062.23	1090.86	8354.2	2726.32	712	0	32735	0.13094	150.805	76.7761	108.205	525.462	0.948694	0.953246	0.967527	0.953093	0.927891	0.92369	0.922988	0.921155	0.910035	0.891324	0.884711	0.9117	0.896517	0.884252	0.889568	0.875256	0.883473	0.908981	0.884879	0.899175	1
717	1627	520	217	33	350.225	18.5774	609.491	37.5283	794.386	65.8193	983.934	85.5564	535.387	85.3273	2809.32	514.38	6255.53	1578.36	11878.4	3146.88	717	10	2397	0.009588	455.404	167.155	1702.69	2217.39	0.960159	0.955361	0.968085	0.953275	0.936379	0.916562	0.926158	0.928244	0.909887	0.893408	0.888194	0.918857	0.899458	0.901126	0.886316	0.880893	0.884856	0.912808	0.888194	0.901126	1
718	1477	295	40	0	398.017	22.9615	631.523	42.3451	820.081	64.748	0	0	785.701	135.861	3130.12	622.989	6866.28	1630.67	0	0	718	8	1812	0.007248	445.35	106.692	1301.61	1257.69	0.958609	0.954746	0.967991	0.953918	0.938466	0.918322	0.922461	0.929084	0.909492	0.890728	0.888521	0.918046	0.90011	0.903146	0.888521	0.881623	0.88245	0.912252	0.888245	0.898179	1
722	1017	254	36	0	493.977	29.635	681.98	50.4481	870.322	78.9543	0	0	1498.94	269.249	3949.28	870.013	8248.49	2243.73	0	0	722	12	1307	0.005228	540.879	99.599	2161.04	1524.94	0.961362	0.957536	0.966335	0.954858	0.943382	0.929227	0.922341	0.936878	0.907422	0.889824	0.895562	0.923489	0.902066	0.895945	0.894032	0.884468	0.887146	0.91469	0.889824	0.903979	1
724	0	921	239	34	0	0	510.872	33.8211	701.138	54.7132	878.247	82.8043	0	0	1661.15	328.829	4297.76	998.262	8489.59	2343.05	724	15	1194	0.004776	559.418	102.027	2383.35	1623.85	0.961893	0.956449	0.967755	0.95603	0.943886	0.927136	0.920436	0.938442	0.908291	0.888191	0.898241	0.925879	0.90201	0.896147	0.89531	0.882747	0.891122	0.91876	0.891122	0.904523	1
724	25359	921	239	34	132.536	13.5592	510.872	33.8211	701.138	54.7132	878.247	82.8043	30.0647	9.54637	1661.15	328.829	4297.76	998.262	8489.59	2343.05	724	0	26553	0.106212	151.731	92.0295	135.884	597.064	0.95814	0.95025	0.966972	0.949591	0.930573	0.933247	0.931872	0.916563	0.892799	0.898769	0.909634	0.915358	0.904079	0.890351	0.885474	0.880917	0.875061	0.906658	0.890954	0.887094	1
729	1005	677	192	32	367.989	19.8062	624.844	40.6919	820.766	64.2478	994.058	89.9832	620.8	99.9937	3030.12	590.994	6880.77	1603.65	12268.3	3348.12	729	12	1906	0.007624	515.344	174.066	2302.72	2456.57	0.958027	0.956191	0.971144	0.955142	0.937828	0.929958	0.932319	0.925236	0.900052	0.896642	0.902938	0.91894	0.908972	0.889297	0.897167	0.885887	0.878804	0.915268	0.883263	0.905561	1
730	896	408	31	1	417.916	24.68	651.021	45.9867	844.771	63.7627	1090.87	0	909.395	161.662	3432.74	722.256	7489.46	1652.58	15806.8	0	730	10	1336	0.005344	499.512	125.107	1843.83	1575.53	0.95509	0.954341	0.969311	0.956587	0.935629	0.929641	0.933757	0.920284	0.896332	0.899326	0.903069	0.918039	0.910928	0.882859	0.890719	0.880988	0.875749	0.913548	0.880988	0.905314	1
734	658	354	26	1	523.268	30.8761	706.182	51.8812	889.416	73.0493	1052.61	0	1779.79	316.874	4382.07	966.384	8761.34	2097.06	14207.9	0	734	14	1039	0.004156	595.261	107.216	2853.09	1736.52	0.956689	0.954764	0.970645	0.955727	0.938884	0.927815	0.92974	0.916747	0.896535	0.895573	0.898941	0.916266	0.913859	0.881136	0.89076	0.878248	0.872955	0.910972	0.883061	0.901347	1
736	0	594	342	27	0	0	534.434	36.6507	718.181	56.813	907.088	80.1236	0	0	1902.49	393.83	4619.64	1087.68	9320.61	2418.33	736	16	963	0.003852	610.138	110.941	3075.45	1862.47	0.957425	0.953271	0.969886	0.95379	0.942887	0.92731	0.930426	0.91433	0.897715	0.892004	0.899792	0.915888	0.913292	0.88162	0.88837	0.875909	0.873313	0.912253	0.882139	0.899273	1
736	26009	594	342	27	134.453	13.8492	534.434	36.6507	718.181	56.813	907.088	80.1236	31.3935	9.96098	1902.49	393.83	4619.64	1087.68	9320.61	2418.33	736	0	26972	0.107888	151.437	91.7325	140.077	665.561	0.96717	0.948521	0.968338	0.94561	0.930039	0.92292	0.939734	0.915208	0.889775	0.892055	0.913614	0.913318	0.905587	0.890516	0.875037	0.864878	0.873276	0.905476	0.863544	0.883212	1
741	1100	442	292	23	370.226	18.8878	650.261	42.934	835.531	63.7062	1044.3	76.2888	631.599	96.9162	3414.6	677.457	7250.6	1649.74	14095.3	3054.38	741	12	1857	0.007428	518.394	194.278	2501.55	2852.93	0.966882	0.952342	0.970652	0.951535	0.937534	0.927302	0.936457	0.916532	0.897684	0.892299	0.908993	0.924071	0.914647	0.888261	0.876683	0.871298	0.869144	0.916532	0.881799	0.883414	1
742	1017	262	44	2	407.149	23.667	664.451	47.4327	866.289	75.3417	935.619	9.22173	840.907	146.331	3649.74	774.424	8117.34	2055.28	9995.85	294.195	742	9	1325	0.0053	474.072	130.759	1651.77	1750.06	0.970943	0.949434	0.973208	0.950189	0.935472	0.92717	0.942264	0.916226	0.896604	0.893208	0.915472	0.921132	0.917736	0.890566	0.869811	0.870943	0.866792	0.917358	0.884906	0.881132	1
746	710	228	42	2	495.443	28.769	702.507	54.2359	904.41	83.5095	977.812	45.263	1511.27	263.093	4321.34	997.797	9256.95	2480.01	11472.6	1577.31	746	13	982	0.003928	561.993	121.396	2515.28	2035.38	0.966904	0.952648	0.974542	0.950611	0.942464	0.932281	0.942464	0.922607	0.895112	0.895112	0.910896	0.915988	0.917515	0.889002	0.868126	0.870163	0.864053	0.92057	0.886965	0.886965	1
748	0	619	219	43	0	0	509.574	32.3128	718.267	59.1333	924.463	92.2436	0	0	1646.8	310.807	4628.41	1137.7	9926.08	2918.4	748	16	881	0.003524	581.701	126.664	2792.07	2247.04	0.967083	0.954597	0.977866	0.952327	0.941544	0.930193	0.944381	0.924518	0.897843	0.895573	0.91714	0.918275	0.918842	0.891033	0.869467	0.867764	0.867764	0.921112	0.889898	0.885358	1
748	28787	619	219	43	130.827	12.9662	509.574	32.3128	718.267	59.1333	924.463	92.2436	28.8643	8.79134	1646.8	310.807	4628.41	1137.7	9926.08	2918.4	748	0	29668	0.118672	144.216	80.6038	110.918	608.286	0.965535	0.946845	0.972883	0.941317	0.924009	0.918768	0.943643	0.906633	0.892022	0.895123	0.904965	0.915532	0.898443	0.896875	0.880224	0.867955	0.87195	0.91479	0.866557	0.898106	1
753	1056	465	188	38	334.494	17.4985	608.51	39.0814	816.635	62.7439	1040.02	107.081	466.605	72.9301	2798.69	539.488	6773.83	1568.27	14138.3	4329.62	753	11	1747	0.006988	474.66	193.511	2063.46	2827.97	0.969662	0.955066	0.974814	0.941614	0.932456	0.919863	0.942187	0.907842	0.888666	0.895249	0.908128	0.908701	0.90498	0.900401	0.879794	0.871208	0.870063	0.91557	0.869204	0.886949	1
754	958	271	28	2	366.611	21.7464	626.025	43.5586	843.17	60.9003	1005.86	36.2542	615.012	109.432	3052.78	642.262	7436.82	1580.74	12452.7	1336.02	754	9	1259	0.005036	434.064	128.407	1310.26	1486.5	0.970612	0.954726	0.97498	0.934472	0.93328	0.917395	0.940032	0.902303	0.883241	0.897141	0.909849	0.904686	0.899126	0.903495	0.882446	0.867355	0.873312	0.909452	0.861001	0.880064	1
758	637	229	25	2	449.266	25.3407	668.55	48.3952	877.541	75.1342	1043.55	40.261	1127.67	190.276	3719.15	808.895	8429.31	2058.33	13906.8	1596.28	758	13	893	0.003572	518.82	120.994	2025.26	1758.62	0.968645	0.963046	0.979843	0.941209	0.93841	0.914334	0.941209	0.900336	0.882419	0.902016	0.914894	0.899776	0.899776	0.904815	0.87458	0.865062	0.882979	0.910974	0.860022	0.881859	1
760	0	577	215	27	0	0	463.181	29.3204	686.337	53.4192	903.892	90.5526	0	0	1238.22	233.404	4032.08	937.363	9281.64	2718.93	760	15	819	0.003276	536.292	125.522	2236.82	1922.89	0.968254	0.962759	0.978632	0.942002	0.940171	0.913919	0.942613	0.898046	0.880342	0.903541	0.915751	0.901099	0.903541	0.907204	0.880952	0.861416	0.882784	0.910867	0.858364	0.880952	1
760	30713	577	215	27	135.592	13.82	463.181	29.3204	686.337	53.4192	903.892	90.5526	32.1745	10.1355	1238.22	233.404	4032.08	937.363	9281.64	2718.93	760	0	31532	0.126128	146	68.2443	89.4371	468.084	0.969824	0.955125	0.974597	0.94948	0.941678	0.917941	0.928358	0.925758	0.90497	0.893949	0.899911	0.912549	0.899642	0.901037	0.883135	0.882405	0.871591	0.917132	0.888161	0.908125	1
765	1425	384	189	21	356.1	19.3243	569.912	35.3068	796.669	58.4873	1011.88	98.3179	562.872	91.3115	2299.14	423.866	6281.54	1386.24	12979.6	3667.36	765	9	2019	0.008076	444.828	156.161	1557.58	2146.8	0.969292	0.955671	0.97474	0.946756	0.93264	0.922734	0.937345	0.91679	0.895988	0.89574	0.910352	0.908618	0.900941	0.896483	0.873947	0.864042	0.879396	0.917533	0.889797	0.905646	1
766	1308	196	17	2	392.369	23.9207	587.243	41.8428	792.285	67.7791	1049	7.55479	753.718	137.039	2523.63	540.76	6212.02	1524.99	14065.1	302.512	766	7	1523	0.006092	422.774	84.1563	1059.9	976.975	0.97111	0.956336	0.973736	0.948457	0.93434	0.923506	0.938608	0.920223	0.90545	0.895601	0.908404	0.909718	0.903152	0.894616	0.871307	0.867039	0.877216	0.918253	0.893631	0.910703	1
770	909	163	16	2	475.897	29.0677	628.47	50.0677	858.549	71.5808	1060.85	4.27496	1341.46	244.33	3102.06	740.908	7889.17	1930.1	14543.4	175.041	770	12	1090	0.00436	505.403	80.885	1725.08	1205.03	0.970183	0.960092	0.975688	0.954587	0.937615	0.924312	0.940367	0.92156	0.902294	0.9	0.916514	0.913303	0.901376	0.896789	0.876147	0.867431	0.881651	0.921101	0.898624	0.910092	1
772	0	810	153	18	0	0	503.041	33.9899	653.192	55.175	908.045	96.2664	0	0	1587.11	320.899	3488.92	877.876	9447.25	3040.09	772	14	981	0.003924	533.89	84.6938	2027.95	1370.47	0.969419	0.959735	0.978593	0.954128	0.936799	0.923038	0.941386	0.922018	0.902141	0.900102	0.916412	0.914373	0.901631	0.897554	0.877166	0.870031	0.885831	0.918451	0.895515	0.913863	1
772	33969	810	153	18	137.665	13.1396	503.041	33.9899	653.192	55.175	908.045	96.2664	33.5398	9.8923	1587.11	320.899	3488.92	877.876	9447.25	3040.09	772	0	34950	0.1398	148.787	68.2062	89.5201	401.655	0.959528	0.959056	0.956595	0.946695	0.937969	0.911159	0.92216	0.920143	0.902947	0.887926	0.89887	0.911545	0.903991	0.8901	0.88515	0.868197	0.88588	0.915994	0.879199	0.89309	1
777	1737	593	126	17	348.834	18.7628	606.185	39.4177	763.449	59.06	1012.08	118.311	529.188	85.5719	2767.73	540.814	5540.77	1284.99	13156.1	4694.3	777	9	2473	0.009892	436.228	144.637	1408.11	1765.13	0.966235	0.967044	0.963405	0.952689	0.944804	0.920542	0.928427	0.925394	0.903761	0.897089	0.900121	0.913668	0.901739	0.895067	0.878488	0.871816	0.892034	0.919733	0.88981	0.905176	1
778	1589	347	16	1	373.487	22.8644	616.548	45.4087	791.564	71.6288	1228.28	0	650.537	118.841	2921.68	644.945	6211.22	1627.74	22528.9	0	778	8	1953	0.007812	420.536	104.513	1110.82	1144.61	0.96723	0.967486	0.960829	0.954685	0.946237	0.921915	0.928827	0.928571	0.905018	0.90425	0.896057	0.919355	0.898361	0.896057	0.87916	0.873016	0.892985	0.917563	0.890425	0.903738	1
782	1073	289	13	1	475.137	28.6297	666.295	51.9572	853.182	56.143	1292.41	0	1334.71	240.952	3690.91	863.698	7681.66	1387.13	26227	0	782	12	1376	0.005504	519.451	93.7157	1907.63	1374.34	0.970203	0.967297	0.962936	0.954578	0.948401	0.926962	0.930596	0.925509	0.90189	0.90189	0.894259	0.922238	0.898256	0.896802	0.871366	0.874273	0.893532	0.919331	0.891715	0.902253	1
784	0	956	272	14	0	0	504.896	32.5329	698.756	54.3798	922.47	157.69	0	0	1602.7	308.55	4253.87	985.832	10523.5	7439.25	784	14	1242	0.004968	552.059	98.5605	2283.87	1697.73	0.972222	0.968196	0.964573	0.958132	0.947665	0.927134	0.933977	0.925121	0.901771	0.903382	0.894928	0.924316	0.894928	0.898148	0.870773	0.876409	0.892512	0.919887	0.891304	0.901369	1
784	31820	956	272	14	139.514	13.5168	504.896	32.5329	698.756	54.3798	922.47	157.69	34.9328	10.5004	1602.7	308.55	4253.87	985.832	10523.5	7439.25	784	0	33062	0.132248	155.011	81.8171	119.416	539.668	0.945511	0.955508	0.962222	0.954117	0.936332	0.917942	0.936952	0.920286	0.899295	0.878335	0.908793	0.908505	0.912498	0.886879	0.873208	0.87345	0.865601	0.929027	0.892444	0.891371	1
789	1760	694	222	13	365.028	19.636	616.345	38.0843	813.917	63.5941	1044.03	147.985	606.001	98.1729	2905.03	536.212	6710.54	1574.11	14741.5	7313.35	789	10	2689	0.010756	470.232	158.632	1771.67	2142.79	0.955002	0.96058	0.965229	0.956675	0.939197	0.920974	0.937895	0.919673	0.899405	0.887319	0.904611	0.914094	0.905541	0.890666	0.866307	0.869654	0.874303	0.923206	0.88453	0.895872	1
790	1595	432	44	1	410.963	23.6862	634.889	44.1156	841.85	81.7537	1068.82	0	864.524	150.12	3183.49	663.317	7493.13	2126.95	14871.5	0	790	9	2072	0.008288	467.118	111.5	1495.54	1398.54	0.951496	0.960907	0.965492	0.955598	0.936535	0.918195	0.939672	0.91723	0.899373	0.886342	0.90999	0.911921	0.903475	0.889961	0.867037	0.864141	0.873552	0.925917	0.885376	0.890685	1
794	1110	380	37	1	503.729	29.9174	678.028	49.0759	897.324	89.8701	1121.58	0	1588.76	283.369	3878.9	845.153	9081.1	2630.78	17173.4	0	794	13	1528	0.006112	557.011	100.807	2349.92	1626.89	0.953861	0.963024	0.968914	0.957134	0.942408	0.919175	0.944045	0.919503	0.899215	0.894634	0.912631	0.911976	0.902814	0.888089	0.861584	0.86911	0.875	0.926047	0.889725	0.887107	1
796	0	982	358	36	0	0	514.714	34.9779	688.441	54.6802	927.245	101.102	0	0	1700	349.177	4072.17	967.986	10067.3	3112.48	796	15	1376	0.005504	570.706	105.3	2536.08	1783.52	0.958576	0.965843	0.97093	0.961119	0.945494	0.921148	0.942587	0.921512	0.90407	0.897166	0.917878	0.912791	0.90189	0.890262	0.863009	0.870276	0.875727	0.926599	0.894622	0.886265	1
796	28439	982	358	36	134.973	13.4377	514.714	34.9779	688.441	54.6802	927.245	101.102	31.696	9.82897	1700	349.177	4072.17	967.986	10067.3	3112.48	796	0	29815	0.11926	155.083	95.0894	147.277	650.382	0.953664	0.954385	0.974929	0.954184	0.939242	0.918749	0.933825	0.913047	0.878518	0.889502	0.920845	0.899715	0.908838	0.887976	0.880547	0.848281	0.860104	0.922623	0.883096	0.873939	1
801	1327	746	309	33	338.468	19.285	614.966	40.3193	790.195	60.711	1034.96	117.413	484.089	82.6548	2889.86	572.252	6139.54	1418.28	14024.6	4681.07	801	12	2415	0.00966	491.195	185.458	2135.88	2513.73	0.950932	0.959213	0.9706	0.962526	0.944306	0.924224	0.93913	0.916356	0.89648	0.891304	0.918841	0.909317	0.905797	0.898758	0.871843	0.869772	0.867909	0.931677	0.886128	0.884472	1
802	1217	454	51	0	373.061	23.0439	628.979	45.3583	814.497	68.9657	0	0	648.465	119.983	3099.19	671.276	6746.28	1727.4	0	0	802	9	1722	0.006888	453.607	132.701	1475.19	1489.5	0.944541	0.957317	0.975029	0.960511	0.945703	0.92741	0.934379	0.914344	0.894309	0.88734	0.916086	0.907375	0.912021	0.897213	0.874274	0.869628	0.864111	0.93554	0.883566	0.885889	1
806	838	391	46	0	483.648	28.7292	682.561	50.2318	863.84	73.7993	0	0	1406.93	248.374	3958.77	870.637	8044.94	2078.39	0	0	806	14	1275	0.0051	558.365	115.234	2428.98	1723.65	0.947451	0.957647	0.975294	0.966275	0.94902	0.925882	0.93451	0.915294	0.901569	0.884706	0.921569	0.905098	0.909804	0.895686	0.873725	0.867059	0.868627	0.935294	0.887059	0.883922	1
808	0	738	373	42	0	0	508.942	34.5031	708.251	56.9661	893.909	81.5568	0	0	1643.43	329.886	4434.47	1072.19	8937.24	2462.13	808	16	1153	0.004612	587.442	118.916	2812.03	1937.7	0.949263	0.958369	0.975282	0.967476	0.948395	0.928448	0.935386	0.915872	0.902428	0.887251	0.921943	0.903729	0.913703	0.897225	0.870338	0.866002	0.865568	0.936253	0.887684	0.883348	1
808	28472	738	373	42	143.46	13.9926	508.942	34.5031	708.251	56.9661	893.909	81.5568	37.9821	11.4915	1643.43	329.886	4434.47	1072.19	8937.24	2462.13	808	0	29625	0.1185	160.74	90.0657	145.948	658.866	0.960152	0.957857	0.973046	0.940945	0.922363	0.924084	0.923949	0.92292	0.877772	0.879122	0.916979	0.902278	0.90881	0.889485	0.887072	0.853671	0.891679	0.924	0.872776	0.879747	1
813	1875	560	331	34	357.252	19.3613	614.311	39.8248	816.889	63.255	994.142	87.3978	568.321	92.4538	2879.66	554.089	6782.11	1584.93	12253.6	3210.79	813	10	2800	0.0112	470.733	177.122	1907.04	2447.04	0.956786	0.955714	0.973929	0.948393	0.936429	0.924107	0.930357	0.917143	0.882143	0.889107	0.919464	0.90375	0.911607	0.890536	0.877321	0.854286	0.886964	0.926071	0.881429	0.883929	1
814	1694	318	54	3	385.934	23.0365	628.986	45.2573	822.816	68.0152	1044.01	69.6401	717.093	128.849	3098.75	655.966	6947	1723.21	14049.5	2887.54	814	8	2069	0.008276	435.647	114.432	1265.08	1418.29	0.959401	0.956501	0.9739	0.945626	0.936201	0.92581	0.927501	0.91566	0.880377	0.891977	0.918076	0.903818	0.910101	0.887385	0.877719	0.851619	0.89101	0.923876	0.881102	0.886177	1
818	1175	273	47	3	473.211	28.1121	669.626	48.2355	864.278	61.9009	1099.63	51.4922	1318.25	236.331	3736.43	805.918	8005.35	1704.91	16295.2	2326.91	818	13	1498	0.005992	522.53	106.545	1998.75	1648.96	0.959613	0.96028	0.975634	0.947931	0.94259	0.929573	0.929907	0.915888	0.884513	0.894192	0.918558	0.901202	0.912884	0.890187	0.875501	0.861148	0.890187	0.926903	0.878505	0.888518	1
820	0	1043	254	50	0	0	494.312	32.6877	691.454	54.7991	902.661	90.1075	0	0	1505.46	300.551	4125.39	981.891	9247.7	2864.9	820	15	1347	0.005388	546.644	111.69	2286.88	1861.49	0.961767	0.962138	0.977357	0.949889	0.946177	0.928359	0.932442	0.917966	0.88827	0.898293	0.917966	0.900891	0.917595	0.891611	0.874165	0.862287	0.889755	0.925019	0.878619	0.889013	1
820	29358	1043	254	50	135.225	13.321	494.312	32.6877	691.454	54.7991	902.661	90.1075	31.8524	9.75542	1505.46	300.551	4125.39	981.891	9247.7	2864.9	820	0	30705	0.12282	153.273	88.4122	130.778	604.482	0.958378	0.964452	0.971926	0.945302	0.940352	0.918466	0.931705	0.924003	0.888129	0.900016	0.899805	0.919655	0.904983	0.8922	0.877088	0.877382	0.889774	0.920892	0.881681	0.898046	1
825	1427	789	220	45	340.178	19.0481	594.44	37.2177	796.364	60.4283	1009.47	99.9446	491.281	82.9841	2608.16	486.509	6281.62	1451.93	12910.8	4012.72	825	11	2481	0.009924	473.629	174.594	1903.2	2400.11	0.960298	0.96453	0.976018	0.946796	0.93813	0.924426	0.931882	0.919992	0.886336	0.897622	0.910721	0.907497	0.911125	0.89863	0.882507	0.870214	0.889158	0.923216	0.880895	0.8948	1
826	1291	460	36	1	378.623	23.5879	612.564	43.7576	810.41	63.9584	911.499	0	677.909	126.945	2862.97	613.667	6628.56	1638.25	9243.02	0	826	9	1788	0.007152	447.801	119.095	1364.66	1293.54	0.96085	0.967562	0.97623	0.944351	0.934564	0.925615	0.928132	0.920022	0.888143	0.897931	0.909396	0.908837	0.909955	0.904083	0.885626	0.877237	0.891779	0.924497	0.882271	0.893177	1
830	875	387	33	1	500.417	29.8824	672.074	51.8342	876.568	78.7186	972.013	0	1557.88	277.104	3785.91	878.641	8423.99	2319.41	11199.4	0	830	14	1296	0.005184	561.617	101.935	2405.47	1566.98	0.961806	0.972222	0.97608	0.947531	0.9375	0.926312	0.927083	0.921296	0.886188	0.902778	0.90625	0.908951	0.915895	0.908951	0.882716	0.875772	0.891975	0.928627	0.88233	0.89159	1
832	0	793	360	33	0	0	526.41	35.1258	697.791	57.3715	914.843	86.9549	0	0	1816.97	360.654	4245.65	1062.76	9599.57	2839.4	832	16	1186	0.004744	589.239	105.833	2770.73	1794.5	0.963322	0.972597	0.976391	0.948988	0.940978	0.926644	0.928752	0.92032	0.887015	0.900927	0.909359	0.907673	0.916526	0.911467	0.882799	0.878583	0.890809	0.928752	0.881956	0.892496	1
832	29200	793	360	33	134.913	13.6704	526.41	35.1258	697.791	57.3715	914.843	86.9549	31.6876	10.0091	1816.97	360.654	4245.65	1062.76	9599.57	2839.4	832	0	30386	0.121544	152.646	91.4264	138.595	638.107	0.964161	0.967172	0.96505	0.951178	0.944448	0.903113	0.941601	0.914105	0.884388	0.90489	0.905285	0.911324	0.898177	0.895791	0.871619	0.869825	0.880767	0.918005	0.887794	0.896087	1
837	1382	610	311	29	330.547	18.635	625.035	40.5574	796.622	62.9147	1014.2	94.8092	450.949	76.4324	3032.45	581.986	6296.71	1519.96	13046.1	3668.65	837	11	2332	0.009328	478.237	192.172	2062.44	2498.79	0.962693	0.968053	0.97084	0.950472	0.943396	0.915523	0.933962	0.915952	0.890437	0.901587	0.903945	0.90952	0.907161	0.903087	0.874571	0.871784	0.881861	0.923456	0.882719	0.896655	1
838	1229	356	53	3	374.208	22.3816	646.947	44.8624	794.458	60.4175	1058.28	40.2016	653.96	116.242	3367.25	698.877	6239.8	1555.19	14499	1617.67	838	9	1641	0.006564	448.2	134.74	1448.3	1588.48	0.964656	0.967398	0.968312	0.949421	0.943937	0.912249	0.937538	0.919257	0.888178	0.897319	0.90067	0.910725	0.897928	0.899756	0.875686	0.871115	0.875686	0.921999	0.884522	0.898537	1
842	807	299	45	3	484.044	28.6374	702.55	49.5986	853.994	74.4189	1117.55	18.4779	1410.31	250.631	4309.56	902.643	7786.74	2268.54	17003.5	848.847	842	14	1154	0.004616	556.731	122.046	2450.69	1941.83	0.968804	0.965338	0.968371	0.950173	0.945407	0.914211	0.935442	0.919411	0.883449	0.900347	0.904246	0.914645	0.904679	0.899913	0.87305	0.870884	0.873484	0.920277	0.885615	0.895581	1
844	0	721	281	46	0	0	512.689	34.2332	730.728	56.4151	904.234	99.5006	0	0	1679.26	336.595	4860.57	1114.69	9360.93	3357.5	844	16	1048	0.004192	588.338	125.888	2869.44	2189.31	0.96708	0.966126	0.968989	0.950859	0.943702	0.918416	0.94084	0.922233	0.882634	0.902195	0.90458	0.916031	0.906489	0.899332	0.874046	0.870706	0.872615	0.91937	0.883588	0.892653	1
844	31180	721	281	46	130.816	13.2683	512.689	34.2332	730.728	56.4151	904.234	99.5006	28.8994	9.09206	1679.26	336.595	4860.57	1114.69	9360.93	3357.5	844	0	32228	0.128912	145.694	85.2715	121.269	640.148	0.947065	0.954232	0.963634	0.951812	0.941014	0.902957	0.931892	0.914453	0.887474	0.896767	0.910233	0.904726	0.907534	0.892873	0.877048	0.87199	0.875822	0.921745	0.890608	0.885255	1
849	1161	542	228	44	348.779	19.2628	618.826	41.1023	837.163	63.4359	1002.42	92.1405	529.183	87.815	2945.28	585.895	7292.22	1685.92	12595.2	3706.23	849	11	1975	0.0079	493.831	193.293	2241.79	2815.24	0.957722	0.961772	0.966582	0.955443	0.944304	0.908354	0.936203	0.908354	0.882785	0.904051	0.906835	0.911139	0.909873	0.896456	0.88	0.877722	0.870127	0.919494	0.894177	0.887848	1
850	1044	313	40	3	395.768	23.2684	641.083	48.8077	841.156	65.723	1012.88	92.1335	772.809	136.026	3286.4	746.778	7402.71	1684.84	12974.6	3409.01	850	9	1400	0.0056	464.661	127.553	1550.35	1620.92	0.957143	0.960357	0.968929	0.958214	0.943571	0.906786	0.932857	0.904286	0.881786	0.909286	0.906429	0.910357	0.903929	0.8975	0.878929	0.876429	0.871071	0.918571	0.894286	0.882857	1
854	736	259	39	3	484.431	28.6219	683.017	53.7008	885.408	71.8055	1037.92	103.598	1413.6	248.98	3975.65	936.025	8640.21	2068.83	14034.3	4323.81	854	14	1037	0.004148	550.711	117.967	2361.79	1908.69	0.958534	0.959499	0.968177	0.958052	0.940694	0.908872	0.936355	0.903086	0.883799	0.91514	0.9108	0.906943	0.906461	0.897782	0.881389	0.869817	0.873674	0.918997	0.891032	0.893925	1
856	0	664	243	41	0	0	502.78	33.0285	703.637	59.9458	912.169	94.1344	0	0	1583.52	312.849	4358.95	1121.19	9560.05	3044.8	856	16	948	0.003792	571.971	121.946	2639.92	2098.09	0.955696	0.959916	0.970464	0.957278	0.939873	0.908755	0.940401	0.905063	0.885021	0.917194	0.911392	0.904536	0.906118	0.899262	0.882384	0.869198	0.874473	0.920886	0.891878	0.893987	1
856	33556	664	243	41	139.362	13.6896	502.78	33.0285	703.637	59.9458	912.169	94.1344	34.8458	10.6073	1583.52	312.849	4358.95	1121.19	9560.05	3044.8	856	0	34504	0.138016	151.248	74.7766	106.42	549.898	0.941615	0.944122	0.969206	0.955237	0.949832	0.913836	0.9415	0.911604	0.893389	0.897983	0.907779	0.906996	0.904098	0.892346	0.866769	0.875362	0.873363	0.921313	0.879101	0.885521	1
861	1931	499	206	34	358.928	19.6838	611.149	39.3743	818.619	68.4677	1028.99	103.115	576.456	95.6254	2835.16	541.113	6844.73	1713.95	13681.1	4353.27	861	9	2670	0.01068	450.065	163.313	1649.08	2355.96	0.94588	0.953184	0.968539	0.957865	0.948689	0.915169	0.937828	0.911236	0.896442	0.902622	0.909363	0.905618	0.902247	0.89794	0.873783	0.875468	0.875655	0.922472	0.882397	0.891948	1
862	1756	287	34	2	395.161	23.9336	626.07	46.4162	821.02	69.9418	975.042	11.9962	769.756	140.071	3058.93	671.257	6909.46	1730.72	11309.1	415.421	862	8	2079	0.008316	434.559	99.7951	1196.32	1180.14	0.946609	0.953343	0.969456	0.960798	0.95214	0.916065	0.94252	0.911496	0.898509	0.901154	0.910293	0.90404	0.903078	0.902116	0.872775	0.876864	0.872775	0.924002	0.8848	0.89442	1
866	1236	246	31	2	514.572	30.1863	685.706	51.0909	874.479	78.1375	1029.97	70.9505	1692.66	297.349	4015.27	903.068	8361.07	2240.47	13502	2743.74	866	12	1515	0.00606	550.405	88.156	2221.83	1416.73	0.948515	0.954785	0.970627	0.959076	0.955776	0.913531	0.944224	0.912211	0.89802	0.89802	0.911881	0.90033	0.910231	0.90363	0.875908	0.874257	0.875578	0.923762	0.886799	0.891089	1
868	0	1119	234	32	0	0	532.352	34.6704	703.491	57.1503	897.838	87.917	0	0	1877.89	369.016	4348.08	1080.46	9091.09	2763.55	868	14	1385	0.00554	569.711	91.3268	2461.89	1541.34	0.950542	0.953791	0.970758	0.962816	0.955596	0.915884	0.945126	0.911552	0.898195	0.898556	0.913357	0.903249	0.909386	0.90361	0.876534	0.874007	0.8787	0.922744	0.889531	0.890975	1
868	32986	1119	234	32	137.998	13.36	532.352	34.6704	703.491	57.1503	897.838	87.917	33.8096	10.1448	1877.89	369.016	4348.08	1080.46	9091.09	2763.55	868	0	34371	0.137484	155.394	87.8345	131.651	569.055	0.952576	0.954846	0.964694	0.957901	0.946336	0.928646	0.927395	0.899319	0.88662	0.905429	0.914012	0.901807	0.912252	0.898606	0.872945	0.874764	0.881688	0.930203	0.876058	0.886954	1
873	1672	862	191	27	344.614	18.7705	633.406	41.4798	802.572	65.5744	1003.77	85.3247	510.41	83.7951	3156.35	623.392	6446.86	1626.82	12590	3084.25	873	10	2752	0.011008	473.323	171.752	1869.72	2150.74	0.958212	0.952762	0.96766	0.961301	0.950763	0.921693	0.942224	0.909157	0.893895	0.901344	0.917696	0.903525	0.909702	0.900073	0.878089	0.876453	0.884811	0.92569	0.879542	0.89226	1
874	1489	507	24	1	376.8	22.2902	645.836	48.5126	814.343	72.208	941.451	0	667.457	118.868	3358.11	750.839	6758.82	1910.91	10180.2	0	874	9	2021	0.008084	449.767	127.606	1419.49	1389.68	0.963384	0.951509	0.96759	0.959426	0.950767	0.923553	0.94186	0.906235	0.896586	0.901534	0.919842	0.901534	0.907719	0.897328	0.882979	0.879762	0.887432	0.924542	0.871598	0.896091	1
878	1005	435	22	1	450.269	26.6322	682.672	53.2799	852.178	70.0705	960.259	0	1136.26	200.36	3968.65	930.922	7714.25	1990.09	10799.8	0	878	13	1463	0.005852	525.763	119.883	2083.95	1595.79	0.967191	0.951811	0.9689	0.958988	0.953178	0.923445	0.942242	0.909433	0.897471	0.900205	0.919002	0.90499	0.908749	0.900205	0.892003	0.881408	0.886535	0.923103	0.873548	0.90123	1
880	0	859	404	22	0	0	468.439	30.5226	702.284	57.168	873.48	68.7427	0	0	1281.59	249.227	4325.92	1064.81	8293.04	2130.39	880	16	1285	0.00514	548.894	123.529	2358.76	1752.39	0.969261	0.954475	0.97393	0.961868	0.954086	0.928405	0.940467	0.911284	0.898444	0.901946	0.922179	0.910117	0.912062	0.901167	0.893774	0.880545	0.891051	0.925681	0.872374	0.899611	1
880	29251	859	404	22	134.937	13.4533	468.439	30.5226	702.284	57.168	873.48	68.7427	31.6736	9.84908	1281.59	249.227	4325.92	1064.81	8293.04	2130.39	880	0	30536	0.122144	152.357	87.8814	129.601	589.589	0.964779	0.951565	0.962258	0.944263	0.934864	0.921617	0.924335	0.917327	0.869498	0.897154	0.910286	0.901723	0.918441	0.909615	0.879945	0.871807	0.861933	0.925301	0.883007	0.895402	1
885	1274	651	341	19	328.339	18.8234	563.461	36.255	799.5	66.1631	961.077	64.9427	442.142	75.7737	2224.31	427.753	6375.78	1591.97	10977.6	2373.48	885	12	2285	0.00914	470.9	182.057	1922.99	2317.23	0.967396	0.954486	0.967834	0.954705	0.945952	0.924508	0.932385	0.918818	0.884245	0.904158	0.90919	0.904595	0.919256	0.912691	0.88337	0.878118	0.878118	0.922319	0.87965	0.902626	1
886	1137	398	49	2	362.224	23.1945	580.16	40.7392	813.089	79.3557	939.411	70.591	594.308	114.032	2432.77	513.384	6756.36	1941.2	10283.9	2274.31	886	9	1586	0.006344	431.572	121.71	1258.26	1377.42	0.968159	0.949559	0.964376	0.955233	0.94483	0.924023	0.931904	0.918663	0.880832	0.906368	0.904792	0.904477	0.92087	0.913304	0.875158	0.874842	0.87169	0.923392	0.881778	0.903846	1
890	736	323	46	2	448.422	27.9228	623.465	44.6763	849.185	84.2799	1004.34	96.1845	1123.64	208.448	3018.22	652.336	7701.78	2318.34	12685.1	3543.02	890	14	1107	0.004428	517.154	113.407	1970.67	1663.89	0.973803	0.952575	0.967028	0.955285	0.944896	0.923216	0.943541	0.914634	0.882565	0.912376	0.906956	0.909666	0.922313	0.914634	0.880307	0.8785	0.879404	0.920958	0.8785	0.906504	1
892	0	644	304	48	0	0	471.075	31.7333	645.786	49.3228	874.7	88.0734	0	0	1304.35	261.241	3359.28	765.148	8422.62	2631.37	892	16	996	0.003984	543.853	116.785	2274.6	1829.18	0.973896	0.954819	0.967369	0.954819	0.944779	0.920683	0.944277	0.916667	0.883534	0.909639	0.909639	0.909639	0.923695	0.913153	0.88253	0.87751	0.881024	0.921185	0.880522	0.905622	1
892	29964	644	304	48	132.576	13.5605	471.075	31.7333	645.786	49.3228	874.7	88.0734	30.0918	9.5391	1304.35	261.241	3359.28	765.148	8422.62	2631.37	892	0	30960	0.12384	145.807	76.7024	102.299	514.377	0.954926	0.947077	0.958769	0.935401	0.931718	0.918572	0.923482	0.922658	0.877713	0.910174	0.904118	0.903505	0.897545	0.88637	0.875388	0.863437	0.856331	0.927729	0.877826	0.894606	1
897	1248	472	252	43	351.198	19.0547	578.364	36.3755	753.268	56.324	982.18	96.7848	540.047	87.8667	2403.33	449.81	5317.01	1198.22	11891.5	3634.97	897	11	2015	0.00806	468.159	168.088	1816.17	2302.63	0.96402	0.947643	0.966998	0.942432	0.930769	0.918362	0.928536	0.924566	0.884367	0.910422	0.904715	0.912655	0.906948	0.904218	0.875682	0.873945	0.865509	0.929529	0.881638	0.901241	1
898	1137	261	50	5	377.506	23.1528	586.579	38.6081	743.773	56.7703	1028.48	61.6666	671.703	123.115	2509.46	488.687	5123.98	1224.37	13399.8	2461.36	898	9	1453	0.005812	429.906	109.508	1198.82	1302.16	0.96318	0.949415	0.96903	0.938747	0.926703	0.92395	0.92395	0.930833	0.885409	0.914315	0.903304	0.909842	0.903304	0.902959	0.873021	0.871301	0.863386	0.931177	0.87956	0.900551	1
902	759	223	48	4	466.383	27.7816	629.492	43.1081	792.397	58.2797	1087.75	69.6107	1262.27	224.195	3101.92	630.55	6181.93	1369.86	15865.6	3155.43	902	13	1034	0.004136	519.098	102.616	1943.89	1569.1	0.967118	0.951644	0.969536	0.945841	0.923598	0.921663	0.922147	0.933752	0.883462	0.918279	0.902321	0.910542	0.90764	0.902805	0.865571	0.868956	0.855899	0.930368	0.884913	0.89942	1
904	0	666	209	51	0	0	498.162	32.9763	664.295	44.741	844.007	106.879	0	0	1540.72	304.954	3641.23	730.534	7717.1	3467.21	904	16	926	0.003704	554.706	107.158	2354.98	1811.97	0.968683	0.953564	0.969222	0.947624	0.928186	0.923866	0.924406	0.935745	0.882829	0.922786	0.907127	0.909827	0.908207	0.906587	0.861771	0.87041	0.859071	0.930346	0.88121	0.898488	1
904	27680	666	209	51	136.044	13.3613	498.162	32.9763	664.295	44.741	844.007	106.879	32.4254	9.85335	1540.72	304.954	3641.23	730.534	7717.1	3467.21	904	0	28606	0.114424	149.596	77.6832	107.608	524.728	0.945728	0.954031	0.966161	0.952248	0.938579	0.921992	0.936919	0.918776	0.87784	0.907152	0.901961	0.913689	0.907764	0.902223	0.86356	0.847672	0.867685	0.922639	0.887541	0.88457	1
909	1302	495	170	47	327.943	18.578	591.413	38.2538	755.841	52.0992	929.22	114.822	440.456	74.8341	2570.8	500.954	5357.87	1098.21	10270	4744.53	909	10	2014	0.008056	442.849	169.91	1608.51	2177.01	0.955065	0.954568	0.967478	0.947617	0.934707	0.926763	0.930487	0.927756	0.882075	0.91708	0.912363	0.911867	0.90715	0.888034	0.867925	0.857001	0.870407	0.9285	0.886296	0.889523	1
910	1183	291	38	1	364.754	23.1283	607.875	43.3574	780.822	63.6118	775.536	0	606.662	115.906	2798.03	604.918	5935.81	1389.83	5705.23	0	910	8	1513	0.006052	422.236	115.78	1165.35	1212.98	0.953073	0.956048	0.969266	0.949438	0.934567	0.931923	0.931923	0.926636	0.883675	0.916722	0.916061	0.914739	0.904164	0.88698	0.874422	0.855254	0.873761	0.928619	0.885327	0.890945	1
914	785	238	36	1	481.158	28.4281	666.614	51.712	845.799	68.2712	771.461	0	1385.3	245.508	3695.4	857.321	7534.61	1775.61	5616.17	0	914	13	1060	0.00424	535.456	103.569	2116.82	1510.29	0.956604	0.957075	0.972642	0.948113	0.935377	0.934434	0.929717	0.929245	0.885849	0.909906	0.923113	0.916509	0.906604	0.888208	0.867925	0.844811	0.875	0.924528	0.883019	0.891038	1
916	0	696	215	34	0	0	494.088	32.196	679.33	57.8651	846.905	73.8547	0	0	1502.84	294.437	3924.33	1006.02	7588.18	1939.52	916	15	945	0.00378	548.927	104.88	2272.7	1582.14	0.960317	0.958201	0.973016	0.948148	0.935979	0.933333	0.931217	0.930159	0.887302	0.909524	0.92381	0.916931	0.908995	0.888889	0.867725	0.843386	0.87672	0.922222	0.881481	0.897354	1
916	26395	696	215	34	131.521	13.8479	494.088	32.196	679.33	57.8651	846.905	73.8547	29.4344	9.54883	1502.84	294.437	3924.33	1006.02	7588.18	1939.52	916	0	27340	0.10936	145.949	79.8706	106.972	504.515	0.948958	0.961266	0.967282	0.953584	0.947275	0.91571	0.938881	0.914941	0.882663	0.888149	0.909034	0.90395	0.920062	0.902634	0.875055	0.867246	0.876902	0.914466	0.882553	0.891917	1
921	1056	512	177	28	345.397	19.6111	599.133	37.8548	789.812	66.7284	949.769	75.2043	514.257	87.1983	2670.79	505.761	6152.78	1559.45	10646.2	2532.18	921	11	1773	0.007092	472.581	170.524	1859.92	2179.39	0.955443	0.961929	0.970389	0.954033	0.940778	0.926678	0.939368	0.912578	0.880147	0.893965	0.91286	0.916526	0.922448	0.907501	0.8652	0.850818	0.879019	0.91991	0.882685	0.893119	1
922	947	303	24	2	373.861	23.4843	614.229	43.0197	794.222	75.6142	988.491	21.9	652.86	121.944	2884.48	600.549	6292.66	1826.53	11793.2	779.393	922	9	1276	0.005104	439.809	119.345	1306.32	1307.19	0.950627	0.965125	0.972571	0.962774	0.944357	0.92594	0.945141	0.913793	0.877351	0.894592	0.911442	0.916928	0.930251	0.91105	0.865596	0.847962	0.880094	0.923197	0.892241	0.882837	1
926	644	257	22	2	448.544	27.2695	652.25	48.9185	827.442	79.4935	1014.37	13.2019	1123.95	203.286	3458.58	773.406	7115.79	2105.58	12727.6	494.544	926	13	925	0.0037	515.376	111.815	1940.2	1514.61	0.951892	0.963784	0.978378	0.962703	0.945405	0.927568	0.946486	0.921081	0.877838	0.898378	0.914054	0.915676	0.932432	0.914595	0.856216	0.847568	0.88	0.925405	0.897297	0.888108	1
928	0	567	242	23	0	0	459.711	30.9158	663.118	55.239	850.29	98.1088	0	0	1212.58	243.811	3647.6	908.97	7810.1	2726.28	928	16	832	0.003328	529.672	114.725	2103.22	1618.94	0.952524	0.963341	0.977163	0.96274	0.947115	0.928486	0.946514	0.924279	0.886418	0.899639	0.915865	0.916466	0.93149	0.912861	0.85637	0.850361	0.882212	0.92488	0.90024	0.885817	1
928	30588	567	242	23	132.662	13.1638	459.711	30.9158	663.118	55.239	850.29	98.1088	30.0927	9.1826	1212.58	243.811	3647.6	908.97	7810.1	2726.28	928	0	31420	0.12568	143.175	67.6786	84.9892	424.593	0.962062	0.951018	0.96472	0.947215	0.947183	0.911856	0.941248	0.905952	0.886028	0.893014	0.915579	0.902864	0.919621	0.895003	0.883768	0.87395	0.87492	0.907463	0.87753	0.891773	1
933	1239	401	184	20	332.837	18.2213	556.688	36.533	768.28	58.8637	958.409	93.6762	460.095	75.7583	2146.51	423.613	5644.01	1287.22	11047.1	3325.09	933	10	1844	0.007376	431.751	158.845	1458.92	1961.14	0.954176	0.96231	0.968004	0.95743	0.944685	0.914317	0.944685	0.914859	0.880423	0.890456	0.907809	0.90564	0.914859	0.899403	0.878796	0.868764	0.882592	0.918113	0.888557	0.889642	1
934	1106	250	21	3	364.969	22.6461	573.646	44.499	764.973	57.287	920.363	60.0682	607.421	113.451	2359.64	550.639	5566.69	1210.77	9636.1	1939.84	934	8	1380	0.00552	410.067	98.9339	1019.95	1016.48	0.956159	0.963043	0.965942	0.958333	0.942391	0.912319	0.944565	0.913768	0.886957	0.891667	0.903261	0.903623	0.912319	0.903986	0.87971	0.873551	0.888768	0.916304	0.886232	0.893478	1
938	730	207	18	3	459.159	26.9871	619.584	50.7333	810.709	67.0968	943.539	70.784	1204.44	211.95	2976.18	736.026	6646.39	1655.8	10420.4	2366.16	938	13	958	0.003832	501.945	89.4346	1718.38	1207.01	0.954593	0.965553	0.962422	0.960334	0.944154	0.919102	0.94833	0.915449	0.884134	0.897182	0.90762	0.899791	0.917537	0.906576	0.879958	0.867432	0.890919	0.918058	0.887787	0.891962	1
940	0	638	194	21	0	0	483.549	30.3233	642.688	54.694	861.274	87.6706	0	0	1407.74	262.32	3325.1	844.976	8049.09	2596.51	940	15	853	0.003412	529.042	93.5951	2007.32	1393.67	0.959555	0.966589	0.965416	0.963658	0.94197	0.917351	0.94959	0.916178	0.879836	0.900938	0.907972	0.900938	0.917351	0.911489	0.878077	0.868699	0.88687	0.921454	0.891559	0.892145	1
940	29328	638	194	21	133.695	13.5849	483.549	30.3233	642.688	54.694	861.274	87.6706	30.8419	9.64999	1407.74	262.32	3325.1	844.976	8049.09	2596.51	940	0	30181	0.120724	144.869	68.6987	86.7027	402.831	0.972151	0.947831	0.968291	0.950946	0.942431	0.914201	0.94142	0.917133	0.889268	0.91609	0.915808	0.894868	0.915294	0.884182	0.856284	0.865727	0.868212	0.913273	0.889136	0.885226	1
945	1257	464	165	18	333.472	18.2842	581.698	36.0725	738.436	59.0378	955.472	96.8884	462.731	76.0502	2444.2	452.81	5022.67	1230.05	10968.9	3407.72	945	10	1904	0.007616	434.938	153.357	1440.1	1772.48	0.9677	0.950893	0.971639	0.951681	0.940914	0.915704	0.942227	0.912027	0.887605	0.909139	0.915179	0.904149	0.91938	0.891544	0.86896	0.870798	0.869485	0.915441	0.892069	0.887868	1
946	1128	288	29	2	368.517	22.1862	596.368	40.9011	741.853	64.3984	950.401	40.9852	624.807	112.692	2639.57	538.412	5110.52	1390.15	10529.7	1349.67	946	8	1447	0.005788	422.153	107.329	1129.4	1095.91	0.968901	0.94886	0.972011	0.949551	0.944713	0.914305	0.941603	0.910504	0.885971	0.909122	0.916379	0.903248	0.920525	0.890809	0.870767	0.869039	0.865584	0.912232	0.893227	0.887699	1
950	754	239	27	1	466.536	27.8037	640.174	46.3482	800.421	75.4754	1084	0	1263.5	223.343	3267.32	712.732	6438.45	1910.52	15511.2	0	950	13	1021	0.004084	516.617	95.3701	1883.36	1309.57	0.969148	0.952008	0.971107	0.951518	0.945152	0.915279	0.943683	0.909403	0.884427	0.912341	0.917728	0.903036	0.923115	0.893732	0.880509	0.864838	0.86288	0.921645	0.894711	0.885406	1
952	0	647	222	27	0	0	481.353	32.2226	654.667	50.7035	836.601	90.4985	0	0	1390.98	277.522	3500.79	806.587	7408.93	2514.86	952	15	896	0.003584	534.999	100.004	2095.07	1451.16	0.970982	0.954241	0.969866	0.949777	0.946987	0.914063	0.945313	0.910156	0.883371	0.910714	0.916853	0.902344	0.919643	0.892857	0.880022	0.861607	0.865513	0.923549	0.896763	0.883371	1
952	27064	647	222	27	133.707	13.5932	481.353	32.2226	654.667	50.7035	836.601	90.4985	30.8512	9.67211	1390.98	277.522	3500.79	806.587	7408.93	2514.86	952	0	27960	0.11184	146.566	74.1248	97.0008	446.93	0.972407	0.951896	0.970583	0.951717	0.937303	0.917382	0.938788	0.915182	0.882636	0.909049	0.919617	0.909549	0.896549	0.900894	0.862339	0.850751	0.87407	0.913108	0.874034	0.902074	1
957	1144	466	179	25	351.922	19.4025	587.383	38.0153	760.284	55.4311	954.463	103.55	543.532	89.7425	2518.87	491.838	5461.58	1188.24	10984	3705.42	957	10	1814	0.007256	461.01	157.673	1680.16	1998.79	0.970507	0.955347	0.968578	0.95204	0.947078	0.913175	0.942393	0.916759	0.890022	0.910143	0.918964	0.901874	0.914278	0.896913	0.870728	0.862183	0.868523	0.920342	0.884234	0.888368	1
958	1034	265	38	0	385.221	23.7929	603.411	42.6757	769.8	63.5098	0	0	713.652	131.773	2736.49	590.881	5691.96	1355.94	0	0	958	9	1337	0.005348	439.398	107.786	1256.08	1164.51	0.971204	0.954749	0.97083	0.954001	0.949514	0.914361	0.94166	0.918848	0.895288	0.913239	0.918474	0.902767	0.910995	0.899028	0.866492	0.865744	0.872476	0.915108	0.882199	0.884069	1
962	722	230	38	0	494.415	28.3029	657.6	48.1154	827.296	75.7535	0	0	1501.46	255.396	3541.37	781.311	7089.81	1849.85	0	0	962	13	990	0.00396	545.104	95.9837	2189.88	1418.55	0.972727	0.955051	0.972222	0.95303	0.94899	0.912626	0.941414	0.918687	0.894949	0.911616	0.922222	0.904545	0.909091	0.90101	0.865152	0.865152	0.869697	0.916162	0.881818	0.887879	1
964	0	632	211	37	0	0	514.177	34.099	675.481	55.7874	854.075	79.2721	0	0	1693.49	333.834	3853.47	962.419	7802.53	2066.22	964	15	880	0.00352	567.145	100.678	2468.25	1602.87	0.975	0.956818	0.973864	0.953409	0.948295	0.9125	0.942614	0.914773	0.897159	0.910227	0.922159	0.903409	0.910227	0.902273	0.865341	0.871591	0.86875	0.91875	0.882386	0.885795	1
964	27069	632	211	37	137.549	13.7309	514.177	34.099	675.481	55.7874	854.075	79.2721	33.5384	10.2993	1693.49	333.834	3853.47	962.419	7802.53	2066.22	964	0	27949	0.111796	151.075	78.2917	110.198	511.628	0.959641	0.954149	0.96821	0.956313	0.945705	0.915149	0.938441	0.925471	0.884629	0.902662	0.918244	0.918852	0.905417	0.906168	0.872357	0.846846	0.876042	0.91531	0.889495	0.898887	1
969	1403	455	177	32	357.984	18.9772	622.667	41.8485	788.407	60.6331	953.234	75.1929	571.606	91.6807	3001.19	607.681	6099.1	1442.59	10760.6	2515.77	969	10	2067	0.008268	462.321	164.065	1737.49	2127.63	0.969279	0.954282	0.975085	0.953072	0.956942	0.915094	0.949444	0.926947	0.888486	0.91074	0.917271	0.913643	0.908079	0.910015	0.877117	0.861877	0.877117	0.920174	0.893566	0.898403	1
970	1274	269	25	1	393.279	23.7655	640.363	45.868	804.594	69.3158	1126.74	0	758.832	138.212	3269.01	700.901	6507.35	1631.66	17410.3	0	970	8	1569	0.006276	442.662	109.374	1291.4	1281.43	0.970682	0.955067	0.977693	0.953792	0.960803	0.916189	0.949649	0.931485	0.886552	0.90854	0.914277	0.919375	0.904079	0.909815	0.878585	0.856278	0.877629	0.918101	0.897706	0.904079	1
974	878	241	22	0	474.709	29.8761	682.486	53.4509	850.347	62.5664	0	0	1332.46	254.08	3965.84	929.313	7631.9	1647.69	0	0	974	12	1141	0.004564	525.838	102.912	2010.14	1433.55	0.971516	0.957055	0.978528	0.95355	0.960123	0.914549	0.955741	0.933392	0.884312	0.90447	0.911043	0.915425	0.903593	0.909728	0.879492	0.862401	0.878615	0.917616	0.895267	0.904032	1
976	0	777	229	22	0	0	494.945	34.3793	703.753	55.4014	878.66	62.2028	0	0	1513.2	314.982	4347.07	1015.21	8407.65	1799.88	976	15	1028	0.004112	549.672	107.371	2292.02	1604.23	0.971304	0.958658	0.979572	0.954767	0.961089	0.918774	0.958171	0.933852	0.885214	0.90321	0.913424	0.914883	0.904669	0.909533	0.879377	0.863327	0.878891	0.91537	0.894942	0.90321	1
976	28082	777	229	22	139.029	13.4447	494.945	34.3793	703.753	55.4014	878.66	62.2028	34.5656	10.2736	1513.2	314.982	4347.07	1015.21	8407.65	1799.88	976	0	29110	0.11644	153.531	79.5371	114.286	514.389	0.951546	0.959378	0.968138	0.956888	0.946788	0.925507	0.93595	0.92123	0.881123	0.904912	0.903813	0.905187	0.923961	0.904912	0.85864	0.857214	0.867073	0.923102	0.898987	0.881347	1
981	1544	581	195	21	345.091	18.4635	594.993	39.2064	806.62	65.7083	973.132	77.2266	512.355	82.1772	2618.75	517.306	6542.62	1595.43	11448.3	2690.64	981	10	2341	0.009364	451.191	162.921	1635.54	2071.07	0.961555	0.960701	0.972234	0.958992	0.953866	0.92076	0.943827	0.928236	0.879539	0.909654	0.913499	0.906664	0.916062	0.909013	0.866083	0.854763	0.869287	0.915634	0.898334	0.890431	1
982	1394	335	24	1	385.802	22.9334	613.264	44.0167	803.754	69.3436	940.279	0	716.282	127.357	2873.16	617.241	6490.23	1724.05	10142.4	0	982	8	1754	0.007016	435.28	104.177	1212.61	1129.31	0.959236	0.960091	0.973204	0.961231	0.952395	0.925884	0.938997	0.924458	0.875713	0.909635	0.911345	0.907925	0.915621	0.90821	0.865735	0.853763	0.869726	0.919327	0.899373	0.890821	1
986	950	294	23	1	479.137	28.2496	659.333	51.8206	862.445	74.1061	966.951	0	1367.92	241.366	3577.83	841.423	8008.53	2084.07	11026.1	0	986	13	1268	0.005072	528.255	96.3792	2008.38	1371.93	0.958991	0.959385	0.973186	0.963722	0.955442	0.928628	0.940457	0.926656	0.873817	0.9097	0.914038	0.913249	0.921924	0.907729	0.864748	0.859621	0.869479	0.917981	0.899054	0.891562	1
988	0	846	279	24	0	0	496.922	32.7112	677.581	56.0773	884.62	78.5054	0	0	1529.06	299.796	3889.49	966.001	8651.09	2299.04	988	15	1149	0.004596	548.888	100.222	2250.98	1514.72	0.963882	0.960836	0.976501	0.965622	0.954308	0.928634	0.943864	0.927328	0.872933	0.907746	0.916884	0.911662	0.923412	0.905135	0.862924	0.857702	0.871628	0.921236	0.897302	0.890775	1
988	24472	846	279	24	129.397	13.5087	496.922	32.7112	677.581	56.0773	884.62	78.5054	28.0223	9.03176	1529.06	299.796	3889.49	966.001	8651.09	2299.04	988	0	25621	0.102484	148.21	90.3465	127.713	560.931	0.943835	0.962316	0.965575	0.956852	0.944713	0.915284	0.934975	0.910796	0.873678	0.900765	0.910054	0.899926	0.917158	0.899887	0.867531	0.866106	0.858358	0.918348	0.889075	0.885914	1
993	861	631	241	22	341.426	18.3481	600.399	40.3959	783.382	61.5307	1005.52	82.2657	496.306	79.6701	2691.89	542.049	5987.37	1411.73	12642.5	3195.31	993	13	1755	0.00702	503.553	177.583	2192.02	2314.75	0.954131	0.962108	0.972365	0.960114	0.953846	0.919943	0.935328	0.916524	0.870655	0.914815	0.915385	0.907407	0.925356	0.89886	0.862963	0.865812	0.867806	0.919943	0.892877	0.887179	1
994	779	369	41	2	371.858	23.1731	611.721	44.0848	788.562	70.5364	954.056	25.621	642.358	119.418	2851.87	611.89	6138.72	1627.82	10615.4	849.858	994	10	1191	0.004764	461.496	132.148	1532.88	1464.34	0.951301	0.963056	0.971872	0.958858	0.95424	0.921495	0.928212	0.916037	0.874475	0.911839	0.915197	0.902603	0.929891	0.899664	0.860202	0.867338	0.868598	0.921914	0.894626	0.884971	1
998	535	302	37	2	471.571	27.6392	660.27	50.9296	835.121	79.8253	988.365	32.7882	1304.27	229.431	3590.94	841.076	7311.39	2112.95	11810.1	1166.83	998	15	876	0.003504	553.16	115.945	2370.3	1705.89	0.952055	0.966324	0.975457	0.958904	0.955479	0.91895	0.931507	0.920662	0.877283	0.908676	0.914384	0.901826	0.929795	0.900685	0.859018	0.868151	0.872717	0.920091	0.898973	0.889269	1
1000	0	457	287	37	0	0	499.61	32.0685	687.368	57.3719	867.087	95.6487	0	0	1552.89	295.292	4061.19	1018.77	8249.38	2674.24	1000	17	781	0.003124	586.016	118.874	2791.88	1916.4	0.957746	0.966069	0.978233	0.959667	0.956466	0.922535	0.928297	0.927017	0.878361	0.911012	0.915493	0.904609	0.930218	0.902689	0.864277	0.867478	0.877721	0.922535	0.896927	0.886044	1
1000	29186	457	287	37	137.371	13.7013	499.61	32.0685	687.368	57.3719	867.087	95.6487	33.4067	10.2429	1552.89	295.292	4061.19	1018.77	8249.38	2674.24	1000	0	29967	0.119868	149.063	75.2345	105.298	537.549	0.957603	0.9543	0.968782	0.947659	0.943721	0.905579	0.937114	0.902026	0.883455	0.898472	0.922598	0.898722	0.904412	0.89727	0.869957	0.877699	0.872126	0.916608	0.879618	0.878249	1
1005	1459	343	236	32	342.175	19.1302	598.853	38.5141	790.365	59.0713	961.739	92.9553	499.913	83.3158	2667.96	504.225	6137.52	1366.68	11148.5	3116.7	1005	10	2070	0.00828	445.382	173.597	1666.52	2281.33	0.951449	0.963285	0.971014	0.957971	0.952174	0.906763	0.940097	0.912319	0.880918	0.905556	0.921014	0.89686	0.914734	0.897101	0.873671	0.880918	0.872705	0.914734	0.887923	0.878744	1
1006	1321	218	43	1	358.818	22.2832	607.156	41.2899	794.699	68.8724	1021.31	0	577.355	107.426	2784.05	560.389	6270.91	1517	12983	0	1006	8	1583	0.006332	405.276	112.03	1043.74	1243.48	0.951358	0.963361	0.97031	0.959255	0.951042	0.903032	0.942514	0.90777	0.881554	0.904927	0.923563	0.890714	0.91314	0.892925	0.873658	0.881554	0.875553	0.91156	0.884713	0.872394	1
1010	856	176	39	1	463.417	27.3268	661.507	46.4168	848.188	67.3606	1160.85	0	1238.2	218.442	3599.91	754.882	7593.46	1755.84	19032.3	0	1010	12	1072	0.004288	510.588	105.698	1873.75	1587.57	0.951026	0.959422	0.96875	0.961287	0.948694	0.901119	0.943097	0.903918	0.88666	0.905784	0.926306	0.890392	0.916978	0.892724	0.871269	0.875466	0.880131	0.91278	0.886194	0.871735	1
1012	0	758	162	39	0	0	486.366	32.4427	686.244	53.5403	880.298	78.8623	0	0	1434.58	285.675	4031.07	947.9	8531.18	2373.71	1012	15	959	0.003836	536.151	110.228	2161.79	1761.68	0.951512	0.963504	0.969239	0.961418	0.950469	0.900417	0.94317	0.906674	0.888425	0.905631	0.924922	0.88999	0.91658	0.892075	0.876434	0.872784	0.879562	0.916058	0.887383	0.868092	1
1012	31075	758	162	39	135.461	13.0101	486.366	32.4427	686.244	53.5403	880.298	78.8623	31.9718	9.47589	1434.58	285.675	4031.07	947.9	8531.18	2373.71	1012	0	32034	0.128136	147.457	72.045	95.7321	474.057	0.969876	0.957498	0.970282	0.946135	0.944668	0.909315	0.938877	0.917182	0.878457	0.900247	0.920865	0.894721	0.911781	0.904695	0.859805	0.869857	0.869108	0.911734	0.885465	0.879441	1
1017	1461	558	134	33	359.189	18.6177	597.065	39.9421	797.853	58.8033	996.112	74.5765	577.154	90.0893	2647.08	530.252	6310.61	1411.82	12251.5	2803.92	1017	10	2186	0.008744	456.414	154.42	1633.22	2090.21	0.962031	0.9586	0.97301	0.954712	0.944648	0.900274	0.939387	0.912168	0.888609	0.899131	0.918573	0.889753	0.914913	0.904163	0.853385	0.865508	0.878774	0.913541	0.881061	0.873742	1
1018	1334	329	27	1	396.012	23.8093	615.009	46.8163	806.24	63.9781	977.696	0	774.583	139.153	2903.19	665.991	6526.35	1526.86	11396.1	0	1018	8	1691	0.006764	445.514	103.473	1286.84	1163.13	0.967179	0.957126	0.971319	0.951212	0.945003	0.899468	0.937611	0.914548	0.88971	0.900355	0.920166	0.892667	0.913661	0.905381	0.84861	0.866056	0.879066	0.913661	0.881727	0.876404	1
1022	933	273	25	1	481.136	28.0817	656.566	55.308	837.716	69.807	1057.69	0	1384.75	241.962	3542.76	894.79	7332.38	1847.14	14413.4	0	1022	13	1232	0.004928	527.713	94.2023	1994.21	1344.28	0.966315	0.95901	0.972808	0.95414	0.948052	0.900162	0.944399	0.915584	0.890422	0.904627	0.920049	0.897727	0.913149	0.900974	0.850649	0.873377	0.885146	0.911526	0.88474	0.875812	1
1024	0	837	260	25	0	0	500.977	32.0832	676.544	64.286	864.637	82.5268	0	0	1565.61	300.635	3896.56	1112.02	8109.43	2318.89	1024	15	1122	0.004488	549.764	97.911	2251.57	1488.78	0.967469	0.958111	0.976381	0.956774	0.948752	0.901961	0.94385	0.916667	0.893048	0.904189	0.922906	0.900178	0.912656	0.900624	0.855615	0.879679	0.889483	0.911319	0.884581	0.876114	1
1024	30187	837	260	25	135.295	13.7084	500.977	32.0832	676.544	64.286	864.637	82.5268	31.955	10.0748	1565.61	300.635	3896.56	1112.02	8109.43	2318.89	1024	0	31309	0.125236	150.148	80.3758	111.498	499.754	0.963158	0.950286	0.96624	0.954151	0.939826	0.920806	0.941678	0.916877	0.853876	0.906145	0.910505	0.908573	0.904468	0.900061	0.863809	0.859401	0.863665	0.917228	0.884825	0.881504	1
1029	1408	621	217	22	345.267	19.3805	603.258	38.2619	781.459	69.497	981.067	87.6974	513.585	86.9803	2726.32	517.883	5974.4	1610.75	11789.1	3185.62	1029	10	2268	0.009072	463.809	165.736	1751.31	2078.44	0.970018	0.952601	0.970459	0.958113	0.947531	0.914683	0.944665	0.919092	0.881614	0.904982	0.920414	0.906746	0.909612	0.901235	0.868386	0.867945	0.878748	0.910494	0.88955	0.880952	1
1030	1282	372	32	1	386.486	23.4858	623.294	42.6919	819.732	66.5105	1036.42	0	720.432	131.661	3011.84	622.86	6862.4	1596.21	13565.1	0	1030	9	1687	0.006748	447.308	115.682	1349.83	1312.28	0.97214	0.9508	0.971547	0.957617	0.948429	0.919384	0.944873	0.921162	0.878779	0.907825	0.91968	0.909899	0.908121	0.901008	0.868405	0.869887	0.879372	0.910492	0.890041	0.880261	1
1034	884	327	32	1	496.649	29.0908	678.914	49.6545	879.956	72.4294	1052.15	0	1522.56	268.383	3895.28	855.916	8486.03	2018.92	14189.1	0	1034	13	1244	0.004976	554.866	103.707	2335.56	1594.93	0.971463	0.95217	0.973875	0.959405	0.95418	0.921222	0.94172	0.916399	0.879823	0.90635	0.918006	0.912379	0.902331	0.903135	0.860531	0.875	0.881029	0.909566	0.895498	0.878215	1
1036	0	787	312	31	0	0	520.596	33.8385	702.906	56.2742	902.082	87.9498	0	0	1756.59	342.007	4334.81	1054.59	9213.49	2637.94	1036	15	1130	0.00452	581.399	106.567	2673.02	1760.79	0.972566	0.95354	0.975221	0.961062	0.954867	0.925221	0.942035	0.918584	0.886283	0.908407	0.917699	0.914159	0.903097	0.905752	0.863717	0.876549	0.885398	0.910619	0.894248	0.877434	1
1036	30414	787	312	31	140.062	13.5861	520.596	33.8385	702.906	56.2742	902.082	87.9498	35.3461	10.6223	1756.59	342.007	4334.81	1054.59	9213.49	2637.94	1036	0	31544	0.126176	155.872	85.5124	129.836	592.856	0.957567	0.951052	0.972404	0.946376	0.947581	0.919478	0.931683	0.924074	0.875412	0.899569	0.912915	0.898792	0.907288	0.906844	0.865632	0.862192	0.853712	0.923726	0.893561	0.900567	1
1041	1683	607	262	30	363.106	19.9118	629.775	39.8584	813.15	63.405	1006.45	109.072	596.721	98.5298	3099.89	584.013	6691.31	1567.86	12857.4	4014.06	1041	10	2582	0.010328	478.939	172.741	1946.07	2385.61	0.966886	0.949845	0.973277	0.958366	0.948102	0.923122	0.941325	0.92196	0.871998	0.90395	0.915182	0.905693	0.904338	0.897366	0.858443	0.864253	0.867157	0.918668	0.8933	0.890201	1
1042	1557	364	43	2	400.351	24.136	647.652	45.6115	823.043	76.9633	1018.01	115.609	800.284	145.527	3379.65	708.325	6994.85	2077.45	13349.9	4379.75	1042	8	1966	0.007864	456.012	116.235	1426.1	1436.4	0.963886	0.950661	0.972787	0.957274	0.945575	0.921668	0.942014	0.923957	0.871058	0.903357	0.915056	0.906409	0.901831	0.893184	0.857579	0.861902	0.862157	0.918108	0.891913	0.898016	1
1046	1068	310	38	2	503.781	31.0288	694.112	51.4617	880.228	88.8523	1101.52	80.6994	1590.48	293.104	4163.28	924.097	8580.83	2596.69	16531.1	3566.93	1046	13	1418	0.005672	556.322	104.812	2361.34	1710.92	0.96756	0.955924	0.976728	0.959803	0.950987	0.924894	0.941467	0.92701	0.874824	0.899859	0.911495	0.907616	0.903032	0.890339	0.858956	0.865303	0.86213	0.918195	0.893512	0.896333	1
1048	0	961	289	39	0	0	517.984	36.6598	708.808	54.7839	897.669	101.919	0	0	1734.43	369.569	4438.75	1044.85	9181.26	3441.55	1048	15	1289	0.005156	572.255	107.562	2566.06	1825.07	0.967029	0.956555	0.97789	0.962374	0.953452	0.924748	0.940652	0.926299	0.874709	0.900698	0.911559	0.907292	0.903801	0.891777	0.861521	0.8654	0.864624	0.919317	0.895656	0.899535	1
1048	26852	961	289	39	131.998	13.3615	517.984	36.6598	708.808	54.7839	897.669	101.919	29.6846	9.38094	1734.43	369.569	4438.75	1044.85	9181.26	3441.55	1048	0	28141	0.112564	152.164	95.7698	145.864	658.659	0.945524	0.953218	0.975481	0.944494	0.947745	0.925287	0.937582	0.912974	0.862212	0.906791	0.908479	0.869212	0.912086	0.902598	0.873601	0.858623	0.870563	0.915035	0.883089	0.886322	1
1053	1034	730	242	36	352.843	19.0951	625.491	43.8679	816.926	62.1429	1022.68	118.422	547.623	89.524	3045.55	638.196	6779.19	1570.93	13570.5	5094.66	1053	12	2042	0.008168	517.12	186.009	2408.71	2694.19	0.959109	0.95764	0.978208	0.953477	0.950049	0.926298	0.93903	0.923359	0.876592	0.909403	0.910627	0.894711	0.90524	0.898384	0.863369	0.870715	0.866797	0.924829	0.895446	0.896425	1
1054	938	417	41	3	379.566	23.1873	638.03	50.5035	821.099	62.7032	966.503	162.554	682.676	125.902	3244.4	769.372	6883.2	1564.59	11961.8	6108	1054	10	1399	0.005596	470.805	139.041	1652.15	1659.68	0.954968	0.95747	0.974982	0.949607	0.946748	0.92995	0.937098	0.924589	0.877055	0.908506	0.909936	0.890279	0.908149	0.902073	0.860615	0.872766	0.863474	0.926376	0.890994	0.894568	1
1058	623	364	38	3	455.252	27.4583	675.006	55.0355	854.559	70.3457	987.971	151.002	1174.75	213.372	3843.07	932.562	7778.34	1961.74	12599.3	5964.63	1058	15	1028	0.004112	549.379	129.385	2397.01	1897.79	0.952335	0.956712	0.975195	0.95428	0.947471	0.928016	0.940661	0.932879	0.881323	0.913424	0.912451	0.897374	0.90321	0.907101	0.860409	0.872568	0.867218	0.928988	0.892996	0.891537	1
1060	0	552	346	40	0	0	473.678	31.9759	693.158	59.1827	885.819	92.2836	0	0	1326.14	269.551	4168.17	1069.79	8769.35	3003.26	1060	17	938	0.003752	572.213	132.515	2691.89	2079.95	0.952559	0.958955	0.974414	0.955224	0.947228	0.927505	0.941365	0.931237	0.879531	0.914179	0.913646	0.899787	0.900853	0.907249	0.858209	0.872068	0.867804	0.929104	0.893923	0.885394	1
1060	27173	552	346	40	135.497	13.5479	473.678	31.9759	693.158	59.1827	885.819	92.2836	32.0721	9.97382	1326.14	269.551	4168.17	1069.79	8769.35	3003.26	1060	0	28111	0.112444	150.069	83.1562	120.824	610.442	0.942318	0.95733	0.966294	0.953612	0.940842	0.90815	0.932126	0.910764	0.880332	0.893173	0.915994	0.890185	0.912419	0.887197	0.863986	0.86845	0.883853	0.913984	0.887713	0.882768	1
1065	1253	389	286	35	338.198	19.1724	571.777	37.8997	799.452	63.7364	990.58	103.483	482.897	82.3829	2325.68	467.546	6365.04	1517.05	12245.4	4134.29	1065	11	1963	0.007852	463.32	187.201	1914.8	2611.16	0.944727	0.961284	0.970453	0.950331	0.947784	0.917983	0.930973	0.917728	0.877738	0.904228	0.917473	0.884361	0.9027	0.889455	0.862201	0.874682	0.879776	0.921294	0.891493	0.879776	1
1066	1131	235	45	1	377.509	23.5772	593.133	42.7124	808.146	67.1102	1028	0	672.007	126.094	2600.98	569.977	6584.44	1629.45	13238.3	0	1066	8	1412	0.005648	427.581	111.055	1190.37	1314.49	0.94653	0.964589	0.972025	0.952904	0.949363	0.915722	0.928116	0.913244	0.884561	0.906161	0.92068	0.883499	0.908286	0.889164	0.867564	0.876062	0.885269	0.921742	0.895892	0.878541	1
1070	762	189	39	1	489.566	30.2382	650.055	48.2172	875.342	71.8232	1075.97	0	1460.26	270.673	3423.13	775.047	8354.94	2060.5	15170.6	0	1070	13	991	0.003964	535.948	101.559	2119.78	1642.64	0.952573	0.9667	0.974773	0.951564	0.954591	0.91776	0.927851	0.91221	0.884965	0.90666	0.91776	0.887487	0.911705	0.889001	0.873865	0.883956	0.882442	0.92331	0.904642	0.881937	1
1072	0	672	180	38	0	0	508.436	35.7098	671.372	51.687	910.542	89.9434	0	0	1640.28	345.691	3774.29	890.531	9483.56	2843.09	1072	15	890	0.00356	558.558	107.746	2406.76	1885.7	0.952809	0.966854	0.977528	0.952247	0.955618	0.919101	0.930899	0.917416	0.889888	0.911798	0.915169	0.888764	0.919663	0.888202	0.874157	0.881461	0.884831	0.927528	0.907865	0.882022	1
1072	31997	672	180	38	140.319	13.6517	508.436	35.7098	671.372	51.687	910.542	89.9434	35.5461	10.6965	1640.28	345.691	3774.29	890.531	9483.56	2843.09	1072	0	32887	0.131548	151.638	71.423	99.7167	494.354	0.957582	0.951957	0.968225	0.962006	0.941725	0.914708	0.930398	0.912382	0.891644	0.892085	0.919345	0.896144	0.908277	0.906544	0.867987	0.876593	0.886399	0.912291	0.886353	0.864034	1
1077	1800	486	150	35	367.178	19.3949	618.291	43.6261	779.31	57.179	1017.66	99.7474	616.527	97.3972	2942.68	627.473	5881.85	1315.23	13218	4023.22	1077	9	2471	0.009884	450.799	150.671	1572.16	2121.75	0.955079	0.949818	0.972683	0.955079	0.942736	0.912181	0.932416	0.91036	0.888709	0.901052	0.921085	0.894577	0.917038	0.898826	0.875556	0.878389	0.887293	0.909551	0.894172	0.869284	1
1078	1633	292	24	3	403.951	23.9326	637.309	49.2299	805.224	62.7169	1109.47	76.4553	821.657	146.276	3230.74	753.685	6499	1551.22	16857.5	3349.58	1078	8	1952	0.007808	444.877	100.573	1276.48	1265.91	0.956455	0.947234	0.971568	0.957223	0.94083	0.913678	0.931096	0.905994	0.890369	0.895236	0.921875	0.897029	0.917264	0.898309	0.874232	0.876025	0.887807	0.906762	0.891906	0.865779	1
1082	1125	259	21	2	483.031	29.8517	676.485	54.8684	836.992	66.0714	1094.01	58.248	1402.84	261.241	3867.62	941.224	7300.4	1835.9	16077	2537.72	1082	12	1407	0.005628	524.793	94.2458	1965.44	1379.89	0.960199	0.947761	0.970505	0.955935	0.942075	0.910803	0.931059	0.909026	0.889481	0.898721	0.918266	0.896944	0.922175	0.900853	0.880242	0.876688	0.886283	0.906894	0.892679	0.866738	1
1084	0	992	242	21	0	0	501.055	34.4723	695.678	58.6211	881.057	100.83	0	0	1569.25	323.875	4211.4	1078.27	8685.2	3163.72	1084	14	1255	0.00502	544.943	97.8068	2197.8	1507.63	0.962948	0.950996	0.971713	0.958167	0.942629	0.912351	0.931474	0.910359	0.885657	0.897211	0.915936	0.896813	0.921514	0.898406	0.882072	0.881275	0.888048	0.909163	0.890438	0.867729	1
1084	33221	992	242	21	133.399	13.1734	501.055	34.4723	695.678	58.6211	881.057	100.83	30.5874	9.33359	1569.25	323.875	4211.4	1078.27	8685.2	3163.72	1084	0	34476	0.137904	148.38	80.3517	109.479	497.569	0.965135	0.955447	0.980204	0.962365	0.94734	0.923367	0.937725	0.913302	0.887414	0.914723	0.916594	0.901381	0.907298	0.891678	0.865834	0.876682	0.880395	0.909778	0.896928	0.874811	1
1089	1378	716	212	21	338.337	18.4831	602.47	40.7478	794.738	66.9646	993.012	110.313	483.163	79.478	2720.21	556.35	6267.41	1580.36	12389.4	4437.82	1089	11	2327	0.009308	467.097	170.188	1805.9	2149.85	0.965621	0.957456	0.976579	0.958101	0.946283	0.915342	0.932316	0.915557	0.884186	0.90159	0.91835	0.900301	0.911259	0.900301	0.87688	0.87688	0.890632	0.911259	0.888483	0.867426	1
1090	1236	445	32	0	369.128	22.4827	617.278	47.9758	799.465	63.6345	0	0	628.075	115.409	2937.53	693.031	6367.66	1618.75	0	0	1090	9	1713	0.006852	441.631	123.442	1335.24	1297.76	0.968184	0.957093	0.9784	0.960595	0.944542	0.920607	0.935201	0.91798	0.886457	0.901926	0.916813	0.901635	0.907764	0.903386	0.876532	0.875365	0.89171	0.912142	0.88704	0.866316	1
1094	811	381	27	0	478.816	27.7776	672.621	55.0232	852.871	71.0351	0	0	1364.76	238.318	3803.64	946.877	7741.07	2172.04	0	0	1094	14	1219	0.004876	547.675	108.021	2268.27	1538.12	0.966366	0.955291	0.977851	0.960623	0.944217	0.925759	0.935193	0.918376	0.885562	0.900328	0.919196	0.906071	0.907301	0.902789	0.876128	0.871616	0.894996	0.911403	0.885152	0.863413	1
1096	0	726	361	26	0	0	502.532	33.1266	697.072	61.2099	874.703	77.368	0	0	1581.31	313.25	4244.73	1145.99	8369.22	2435.01	1096	16	1113	0.004452	574.324	111.479	2603.76	1720.55	0.965858	0.956424	0.977089	0.960018	0.945642	0.926325	0.933513	0.919137	0.884097	0.904313	0.921384	0.90611	0.911051	0.900719	0.876011	0.870171	0.892183	0.910602	0.885894	0.867925	1
1096	30872	726	361	26	133.701	13.5348	502.532	33.1266	697.072	61.2099	874.703	77.368	30.8421	9.70789	1581.31	313.25	4244.73	1145.99	8369.22	2435.01	1096	0	31985	0.12794	149.034	84.4398	120.373	570.475	0.958043	0.94771	0.973488	0.956917	0.942645	0.923292	0.935016	0.925449	0.866328	0.904111	0.905737	0.897968	0.89073	0.882664	0.853384	0.865406	0.862404	0.925434	0.879146	0.870502	1
1101	1336	517	293	22	348.483	19.3198	604.23	38.2033	800.864	66.3926	994.528	89.3693	527.876	87.7507	2739.26	518.76	6409.78	1642.31	12289.3	3601.75	1101	11	2168	0.008672	477.165	179.406	1969.5	2394.24	0.964945	0.95572	0.979013	0.957565	0.946494	0.922048	0.939806	0.922279	0.876153	0.906827	0.912592	0.906827	0.904982	0.887915	0.861393	0.874077	0.878921	0.915129	0.887685	0.873386	1
1102	1211	297	55	1	396.663	23.5718	626.212	42.3307	829.012	85.607	942.602	0	778.205	138.46	3053.03	622.689	7186.65	2315.93	10217.4	0	1102	9	1564	0.006256	455.807	119.585	1441.58	1523.44	0.963555	0.955563	0.980818	0.955243	0.950767	0.922954	0.942136	0.921036	0.875	0.911125	0.911765	0.909207	0.897698	0.887148	0.857417	0.874361	0.875	0.91688	0.889386	0.872123	1
1106	850	247	50	1	491.568	29.4392	671.352	47.6702	875.596	86.6399	986.928	0	1477.15	264.61	3763.74	804.407	8438.1	2541.77	11720.5	0	1106	13	1148	0.004592	547.407	109.229	2281.23	1775.57	0.96777	0.954704	0.980836	0.958188	0.948171	0.921603	0.94338	0.922038	0.874129	0.914634	0.913763	0.910714	0.897213	0.893293	0.856272	0.871951	0.877178	0.908972	0.891986	0.87108	1
1108	0	762	235	49	0	0	511.75	34.4821	691.395	52.9491	893.213	86.5407	0	0	1670.55	341.449	4119.59	958.459	8944.09	2607.74	1108	15	1046	0.004184	569.979	111.908	2561.5	1908.38	0.971797	0.955067	0.982792	0.958891	0.950287	0.923996	0.944551	0.924474	0.877151	0.917304	0.91587	0.909656	0.895793	0.898184	0.854207	0.871893	0.881931	0.909178	0.891491	0.871893	1
1108	29151	762	235	49	138.595	13.6062	511.75	34.4821	691.395	52.9491	893.213	86.5407	34.2747	10.4207	1670.55	341.449	4119.59	958.459	8944.09	2607.74	1108	0	30197	0.120788	153.537	82.6761	121.816	582.949	0.949151	0.960874	0.965742	0.954234	0.945822	0.915091	0.94415	0.928205	0.878514	0.910935	0.903914	0.89648	0.907491	0.900719	0.856708	0.877504	0.852386	0.920091	0.892258	0.870153	1
1113	1559	539	208	46	364.077	19.0565	624.68	41.6433	802.395	59.3911	1001.56	93.2628	601.033	95.111	3029.57	606.007	6419.28	1435.47	12565.4	3545.48	1113	10	2352	0.009408	475.029	171.207	1906.11	2441.3	0.959184	0.954719	0.971726	0.958759	0.941539	0.916454	0.940689	0.930272	0.882866	0.912415	0.905825	0.897321	0.897747	0.896896	0.856293	0.872874	0.861395	0.920281	0.894558	0.868197	1
1114	1416	312	39	2	392.358	23.3449	636.325	46.2517	810.174	73.4061	1023.7	21.955	753.306	135.953	3209.56	711.333	6662.66	1909.18	13091.5	837.605	1114	8	1769	0.007076	445.312	113.691	1330.75	1363.02	0.957603	0.955907	0.973431	0.960712	0.938383	0.915489	0.938101	0.934992	0.880441	0.913228	0.90277	0.894573	0.897117	0.894856	0.854155	0.872244	0.855568	0.924816	0.897682	0.870266	1
1118	986	267	35	2	499.02	30.1976	688.433	50.9202	853.937	82.8356	1097.22	45.5103	1545.42	281.399	4062.46	915.695	7823.06	2364.32	16165.2	1993.63	1118	13	1290	0.00516	548.781	101.711	2259.38	1610.61	0.964729	0.956977	0.974419	0.962791	0.94031	0.915116	0.939147	0.934109	0.881008	0.913953	0.907752	0.896512	0.897287	0.896899	0.852326	0.87093	0.850775	0.924419	0.894186	0.874419	1
1120	0	872	251	36	0	0	521.349	33.7021	708.267	59.3264	889.439	99.1583	0	0	1763.96	342.766	4442.61	1143.49	8916.49	3160.23	1120	15	1159	0.004636	573.262	104.891	2566.23	1783.56	0.967645	0.960311	0.97541	0.963762	0.939603	0.917601	0.940035	0.933995	0.887834	0.918464	0.905522	0.897757	0.897325	0.896894	0.854185	0.872735	0.847714	0.925367	0.8956	0.873598	1
1120	30970	872	251	36	139.506	13.5085	521.349	33.7021	708.267	59.3264	889.439	99.1583	34.9268	10.5302	1763.96	342.766	4442.61	1143.49	8916.49	3160.23	1120	0	32129	0.128516	155.153	84.3502	126.239	581.087	0.955165	0.962153	0.964176	0.945734	0.94631	0.908774	0.931666	0.922547	0.870273	0.903187	0.906082	0.888979	0.92569	0.895562	0.856843	0.873074	0.869261	0.90118	0.891982	0.866787	1
1125	1684	649	218	32	365.547	20.1155	633.605	41.1774	818.874	68.5107	1017.61	117.488	608.816	100.477	3158.73	619.908	6852.73	1768.96	13361.4	4799.33	1125	10	2583	0.010332	479.237	170.287	1934.47	2415.39	0.961092	0.96264	0.971158	0.9518	0.947929	0.915215	0.934959	0.925861	0.881146	0.914053	0.906504	0.887921	0.9247	0.89489	0.858498	0.873016	0.861401	0.912892	0.900503	0.875532	1
1126	1524	388	29	2	403.561	24.4138	652.928	46.7408	832.78	63.1531	1013.17	116.094	819.655	149.1	3464.59	755.855	7178.57	1636.95	13169.9	4356.99	1126	8	1943	0.007772	460.391	115.314	1455.45	1394.39	0.960371	0.963716	0.971179	0.950077	0.949563	0.917653	0.937725	0.922028	0.88317	0.908132	0.903242	0.887545	0.927689	0.89192	0.859496	0.874164	0.861812	0.911734	0.902985	0.87648	1
1130	1109	329	26	2	478.686	29.6067	690.22	51.6316	863.696	67.1157	1079.43	142.357	1365.5	253.47	4095.35	926.095	8010.61	1855.2	16107.2	6067.73	1130	13	1466	0.005864	533.807	107.21	2116.09	1594.04	0.962142	0.965211	0.972374	0.952933	0.949523	0.921555	0.939632	0.919509	0.880628	0.911323	0.899045	0.891883	0.922578	0.891883	0.860164	0.875512	0.861528	0.919509	0.900068	0.876535	1
1132	0	983	305	25	0	0	497.124	33.3053	710.019	56.3072	883.758	98.7868	0	0	1531.63	306.088	4465.33	1066.29	8757.99	3426	1132	15	1313	0.005252	553.94	109.085	2350.7	1697.18	0.963442	0.970297	0.976009	0.952399	0.947068	0.924981	0.941736	0.919269	0.882711	0.910891	0.899467	0.889566	0.923839	0.893755	0.859863	0.87738	0.863671	0.923458	0.900609	0.87738	1
1132	30450	983	305	25	135.014	13.4148	497.124	33.3053	710.019	56.3072	883.758	98.7868	31.7195	9.76613	1531.63	306.088	4465.33	1066.29	8757.99	3426	1132	0	31763	0.127052	152.332	87.2879	127.58	576.428	0.963983	0.95446	0.968517	0.95117	0.935145	0.918443	0.922898	0.917388	0.870053	0.890879	0.901285	0.894705	0.91542	0.879624	0.87095	0.868841	0.879073	0.909061	0.893461	0.869077	1
1137	1409	707	246	22	321.38	18.4827	588.504	39.8326	803.391	67.4297	969.923	112.146	414.768	71.6359	2535.99	507.951	6472.37	1624.63	11601.1	4920.16	1137	11	2384	0.009536	456.321	179.068	1772.14	2237.96	0.963297	0.962668	0.972525	0.954488	0.943582	0.923029	0.927223	0.920302	0.87479	0.899958	0.904992	0.888842	0.915688	0.89094	0.869966	0.871854	0.873112	0.917785	0.902685	0.870386	1
1138	1245	421	37	1	357.026	22.3485	604.116	43.9591	820.473	62.6779	981.262	0	568.902	107.354	2748.07	594.168	6867.84	1568.38	11520.7	0	1138	9	1704	0.006816	428.503	125.679	1250.5	1337.78	0.964495	0.960681	0.97007	0.954225	0.944542	0.919894	0.922535	0.920188	0.873239	0.900822	0.903462	0.888791	0.91696	0.891432	0.870305	0.870599	0.880282	0.917547	0.899061	0.867664	1
1142	808	356	35	1	460.563	28.1144	658.955	46.6791	871.476	73.6491	1024.64	0	1216.46	222.859	3559.66	757.585	8254.81	2081.96	13109.8	0	1142	14	1200	0.0048	531.875	114.534	2126.81	1641.04	0.962917	0.960417	0.97125	0.958333	0.94	0.91875	0.919583	0.919167	0.88125	0.90125	0.907917	0.890833	0.917083	0.892917	0.867917	0.870833	0.8775	0.923333	0.898333	0.8675	1
1144	0	710	324	34	0	0	479.377	32.4354	676.003	53.812	890.764	81.9273	0	0	1374.44	279.533	3856.89	926.423	8845.07	2385.51	1144	16	1068	0.004272	552.124	116.687	2365.37	1777.02	0.96676	0.964419	0.973315	0.961142	0.941479	0.918539	0.919944	0.924625	0.880618	0.903558	0.906835	0.891386	0.916667	0.895131	0.868446	0.867978	0.875468	0.923221	0.898876	0.868914	1
1144	28039	710	324	34	137.65	13.7692	479.377	32.4354	676.003	53.812	890.764	81.9273	33.6168	10.363	1374.44	279.533	3856.89	926.423	8845.07	2385.51	1144	0	29107	0.116428	152.858	82.1843	119.174	555.111	0.957124	0.952417	0.970265	0.94984	0.935016	0.924056	0.926598	0.914454	0.87905	0.895283	0.91052	0.896863	0.90504	0.898993	0.87436	0.869619	0.878191	0.900677	0.884547	0.853558	1
1149	1387	514	263	30	323.38	18.4608	568.545	38.3604	767.853	59.8043	984.659	100.518	422.459	71.8966	2287.49	458.056	5638.04	1313.74	12000.9	3626.42	1149	11	2194	0.008776	443.139	174.72	1642.91	2204.18	0.959663	0.954877	0.973336	0.951003	0.933455	0.922972	0.925479	0.921149	0.877621	0.909298	0.910893	0.894485	0.9134	0.891294	0.87443	0.867821	0.873974	0.910893	0.891294	0.862124	1
1150	1229	300	45	1	357.45	21.8785	582.159	44.2593	777.364	49.8513	785.406	0	570.615	104.34	2463.96	561.107	5816.25	1139.43	5924.86	0	1150	8	1575	0.0063	412.521	112.058	1084.53	1152.67	0.959683	0.954603	0.973016	0.949206	0.931746	0.929206	0.926032	0.919048	0.875873	0.904444	0.912063	0.892698	0.914603	0.889524	0.873968	0.867619	0.874921	0.903492	0.887302	0.85873	1
1154	778	245	43	0	471.18	27.5565	637.987	48.9759	839.074	62.8058	0	0	1300.95	226.914	3240.17	745.277	7340.44	1734.1	0	0	1154	13	1066	0.004264	524.358	101.446	1990.27	1465.27	0.959662	0.961538	0.97045	0.948874	0.937617	0.932927	0.925891	0.924015	0.873827	0.899625	0.914165	0.895403	0.916041	0.883677	0.876642	0.865385	0.868668	0.907598	0.886961	0.853189	1
1156	0	679	224	42	0	0	487.729	32.4232	654.585	56.9432	859.335	70.9662	0	0	1446.52	288.059	3516.04	929.236	7912.58	2114.87	1156	15	945	0.00378	543.796	106.494	2224.45	1652.68	0.959259	0.95873	0.97037	0.947619	0.938624	0.933862	0.92328	0.925397	0.873545	0.901587	0.914815	0.900529	0.919577	0.885185	0.87672	0.866667	0.868254	0.904762	0.886772	0.856085	1
1156	29337	679	224	42	136.689	13.4628	487.729	32.4232	654.585	56.9432	859.335	70.9662	32.8912	9.99804	1446.52	288.059	3516.04	929.236	7912.58	2114.87	1156	0	30282	0.121128	149.393	74.4323	101.282	480.144	0.96455	0.95669	0.969553	0.951671	0.932848	0.914025	0.925698	0.925583	0.883611	0.909947	0.916469	0.88267	0.900254	0.905488	0.852536	0.867595	0.873076	0.899098	0.884601	0.863813	1
1161	1381	498	181	39	368.51	19.8084	602.927	38.3794	770.432	60.5507	982.081	91.1527	623.419	100.554	2722.07	518.194	5696.62	1337.76	11853.7	3576.82	1161	10	2099	0.008396	470.186	157.171	1767.47	2182.02	0.958552	0.960219	0.96808	0.951405	0.933302	0.919009	0.925441	0.928299	0.881134	0.90686	0.921153	0.888995	0.907337	0.895426	0.862315	0.862315	0.878514	0.903525	0.886851	0.857789	1
1162	1271	283	31	0	411.15	24.2173	621.957	39.6782	801.4	74.3138	0	0	866.068	153.292	2987.09	575.188	6453.88	1789.75	0	0	1162	8	1585	0.00634	456.422	98.6062	1354.06	1147.32	0.959937	0.96183	0.970347	0.95142	0.936909	0.918297	0.923344	0.930284	0.883912	0.909779	0.923659	0.887382	0.901893	0.896215	0.860252	0.863722	0.881388	0.903785	0.885174	0.861199	1
1166	881	242	27	0	502.627	30.0792	664.582	44.506	863.027	71.7067	0	0	1578.63	283.02	3645.82	749.833	8014.18	2051.08	0	0	1166	13	1150	0.0046	545.169	89.3864	2164.74	1344.08	0.961304	0.961304	0.972609	0.953478	0.935652	0.92	0.93	0.933043	0.884783	0.906957	0.921304	0.890435	0.901304	0.895652	0.864783	0.862609	0.879565	0.903478	0.887391	0.861304	1
1168	0	798	225	25	0	0	524.112	34.9608	685.577	49.2615	892.032	79.6103	0	0	1793.48	359.92	4008.56	875.668	8871.26	2350.35	1168	15	1048	0.004192	567.554	92.4232	2437.89	1492.72	0.962786	0.965649	0.972328	0.953721	0.937023	0.921279	0.929389	0.933683	0.885019	0.907443	0.921279	0.887405	0.901718	0.895515	0.862595	0.859256	0.881202	0.909351	0.888836	0.86021	1
1168	30224	798	225	25	134.343	13.5892	524.112	34.9608	685.577	49.2615	892.032	79.6103	31.2802	9.68566	1793.48	359.92	4008.56	875.668	8871.26	2350.35	1168	0	31272	0.125088	148.861	80.8908	111.931	512.205	0.963498	0.958653	0.975569	0.95213	0.938459	0.922007	0.939195	0.91721	0.882451	0.90589	0.90936	0.879653	0.902661	0.892795	0.852999	0.874185	0.857396	0.909504	0.894922	0.86133	1
1173	1302	595	178	22	362.324	19.0462	637.423	42.2128	798.961	53.8835	1022.02	90.2237	592.455	93.1146	3217.5	644.797	6320.45	1305.9	13314.7	3594.75	1173	10	2097	0.008388	484.365	168.496	1956.96	2231.61	0.971149	0.966857	0.97711	0.952551	0.93753	0.921555	0.936338	0.921555	0.893896	0.912732	0.920362	0.882451	0.902003	0.896042	0.862899	0.86433	0.871483	0.91011	0.886266	0.866953	1
1174	1200	359	35	0	397.529	23.3095	655.321	45.6323	802.89	63.1706	0	0	783.077	137.294	3499.52	729.78	6444.8	1540.94	0	0	1174	9	1594	0.006376	464.489	122.708	1519.19	1417.8	0.971455	0.966123	0.976161	0.949184	0.935383	0.920013	0.935069	0.917503	0.896487	0.910602	0.920954	0.877039	0.898996	0.89335	0.86261	0.859787	0.867001	0.907465	0.888959	0.869511	1
1178	812	318	31	0	491.234	29.8619	702.587	52.1291	860.457	69.7559	0	0	1474.68	269.925	4316.82	952.014	7936.78	2046.58	0	0	1178	13	1161	0.004644	558.983	113.063	2425.69	1683.49	0.971146	0.96727	0.978036	0.949612	0.935831	0.92205	0.940999	0.919897	0.894918	0.911283	0.92205	0.8764	0.900517	0.893626	0.865202	0.861757	0.87037	0.909561	0.894057	0.867786	1
1180	0	707	295	30	0	0	506.674	33.3284	718.348	57.9433	864.703	83.4561	0	0	1620.46	319.169	4625.89	1103.62	8119.89	2489.17	1180	16	1032	0.004128	577.59	115.88	2668.51	1819.24	0.974322	0.967539	0.977713	0.949128	0.933624	0.92345	0.94186	0.919089	0.893411	0.910853	0.922481	0.881783	0.902132	0.894864	0.864826	0.863372	0.872093	0.906492	0.895349	0.868217	1
1180	28384	707	295	30	133.444	13.3733	506.674	33.3284	718.348	57.9433	864.703	83.4561	30.6427	9.42224	1620.46	319.169	4625.89	1103.62	8119.89	2489.17	1180	0	29416	0.117664	149.026	85.566	123.187	593.087	0.962401	0.957438	0.972345	0.955585	0.938078	0.909029	0.936395	0.917528	0.883108	0.911783	0.901924	0.883006	0.903947	0.893238	0.866773	0.874286	0.84777	0.923732	0.893119	0.861215	1
1185	1166	510	240	24	351.457	19.4734	612.913	40.4378	830.867	67.3881	983.455	85.5824	541.445	90.3	2861.58	568.367	7146.6	1749.47	11857.4	3012.57	1185	11	1940	0.00776	487.317	184.925	2108.5	2553.75	0.96933	0.957474	0.977062	0.953866	0.940979	0.921649	0.941237	0.915206	0.893041	0.910052	0.904381	0.890206	0.908247	0.892268	0.866237	0.873969	0.860567	0.91366	0.890464	0.861856	1
1186	1062	312	51	0	397.385	23.3088	637.311	47.0657	841.509	60.9347	0	0	782.226	136.836	3225.71	710.016	7391.93	1500.45	0	0	1186	9	1425	0.0057	465.811	126.505	1553.78	1574.94	0.970877	0.956842	0.977544	0.954035	0.94386	0.926316	0.939298	0.914737	0.892281	0.908421	0.895439	0.892982	0.914386	0.894386	0.869474	0.877193	0.855439	0.916842	0.889825	0.861053	1
1190	772	271	47	0	494.966	29.6232	683.595	51.3125	886.367	72.276	0	0	1507.85	270.496	3979.16	888.571	8666.41	1966.7	0	0	1190	14	1090	0.00436	558.741	113.517	2430.95	1814.08	0.972936	0.957798	0.980275	0.956422	0.944954	0.927064	0.940367	0.914679	0.895872	0.910092	0.897248	0.892202	0.913303	0.890826	0.877523	0.879817	0.858716	0.912844	0.884862	0.865138	1
1192	0	683	254	45	0	0	523.697	35.4469	713.18	57.0695	916.498	72.4358	0	0	1789.91	363.417	4526.2	1081.36	9566.11	2128.88	1192	16	982	0.003928	590.708	117.573	2854.01	2043.85	0.973523	0.960285	0.982179	0.957739	0.943992	0.927189	0.940428	0.915988	0.897658	0.913442	0.901222	0.887984	0.914969	0.891548	0.878819	0.875764	0.855906	0.916497	0.889002	0.86609	1
1192	31309	683	254	45	140.8	13.8181	523.697	35.4469	713.18	57.0695	916.498	72.4358	35.9277	10.8795	1789.91	363.417	4526.2	1081.36	9566.11	2128.88	1192	0	32291	0.129164	154.482	81.0804	121.628	601.097	0.959664	0.954755	0.965733	0.957047	0.932551	0.917345	0.926667	0.923632	0.875987	0.903379	0.903998	0.884287	0.918352	0.887987	0.854309	0.861912	0.857034	0.911694	0.894831	0.869809	1
1197	1863	527	216	42	369.457	19.5614	637.586	41.7819	824.188	60.2782	1031.78	86.4872	628.055	99.8394	3218.92	629.892	6951.42	1533.65	13662.1	3351.35	1197	9	2648	0.010592	470.417	170.211	1866.22	2493	0.963935	0.954116	0.975264	0.956005	0.937122	0.921639	0.935045	0.917296	0.885574	0.912953	0.902568	0.890295	0.916352	0.896526	0.861594	0.870468	0.858195	0.91673	0.890672	0.867825	1
1198	1713	303	28	1	393.121	23.9324	649.395	48.7337	843.403	68.5302	1064.82	0	758.047	139.285	3413.69	765.238	7472.27	1756.5	14705.6	0	1198	8	2045	0.00818	437.586	107.919	1250.27	1288.52	0.96357	0.955012	0.974083	0.956724	0.937164	0.920538	0.935697	0.917359	0.882396	0.915648	0.901711	0.895844	0.91687	0.895355	0.861369	0.867237	0.858435	0.918582	0.893154	0.86846	1
1202	1162	262	26	1	480.964	28.9185	690.254	53.3283	875.083	82.1458	1101.22	0	1384.15	250.136	4099.86	934.13	8393.45	2217.32	16258.8	0	1202	12	1451	0.005804	526.245	101.052	2010.36	1506.04	0.966919	0.956582	0.97519	0.961406	0.939352	0.919021	0.934873	0.919366	0.879394	0.918332	0.905927	0.901447	0.915575	0.895589	0.862853	0.864921	0.856306	0.9204	0.893177	0.866299	1
1204	0	1022	245	25	0	0	502.884	33.9936	712.309	58.5076	912.563	90.286	0	0	1585.64	320.461	4514.12	1101.38	9542.31	2739.34	1204	14	1292	0.005168	550.525	104.956	2294.93	1674.71	0.96904	0.956269	0.975232	0.962461	0.943111	0.919892	0.935759	0.919892	0.875387	0.918344	0.906734	0.901316	0.916796	0.89822	0.864938	0.868421	0.857972	0.917183	0.895511	0.866486	1
1204	29340	1022	245	25	138.667	13.2884	502.884	33.9936	712.309	58.5076	912.563	90.286	34.2808	10.1159	1585.64	320.461	4514.12	1101.38	9542.31	2739.34	1204	0	30632	0.122528	156.039	86.5247	129.631	569.958	0.96409	0.956859	0.969786	0.948844	0.942348	0.921553	0.931461	0.927559	0.886214	0.911694	0.903385	0.896938	0.920639	0.899664	0.863852	0.864815	0.875947	0.909719	0.88166	0.860163	1
1209	1500	753	202	22	356.938	19.1491	610.997	40.5987	820.837	68.4947	1039.41	99.3638	566.719	90.5939	2835.32	561.421	6899.07	1700.28	14051.6	3945.43	1209	10	2477	0.009908	478.064	166.824	1892.54	2273.03	0.967501	0.955188	0.967501	0.960234	0.9457	0.919257	0.935204	0.925111	0.888777	0.914614	0.912798	0.899475	0.926322	0.900283	0.858296	0.859104	0.865563	0.901897	0.887364	0.868591	1
1210	1369	438	31	1	385.003	23.119	624.868	43.9957	815.466	67.5448	979.4	0	712.001	127.435	3036.61	629.716	6764.41	1704.14	11455.6	0	1210	9	1839	0.007356	449.712	117.336	1373.53	1298.14	0.967374	0.957858	0.966558	0.959217	0.945623	0.924144	0.934475	0.924959	0.889886	0.910821	0.915443	0.897227	0.928222	0.906199	0.857531	0.857259	0.868407	0.89913	0.886895	0.870854	1
1214	960	375	29	1	505.811	29.2952	683.77	51.4657	878.853	73.7989	1082.65	0	1607.57	276.685	3982.42	887.14	8463.78	2154.05	15453.4	0	1214	13	1365	0.00546	563.048	100.357	2415.81	1550.47	0.970696	0.962637	0.965201	0.961538	0.948718	0.926374	0.931502	0.923443	0.889011	0.914652	0.913919	0.899267	0.927839	0.907326	0.861172	0.858974	0.871429	0.900366	0.89011	0.871429	1
1216	0	870	352	29	0	0	525.178	33.7134	703.586	58.2708	910.177	88.4801	0	0	1802.53	342.695	4352.58	1078.1	9463.8	2791.89	1216	15	1251	0.005004	584.302	104.037	2697.65	1725.84	0.972022	0.96243	0.965627	0.96283	0.948042	0.928457	0.931255	0.926059	0.894085	0.917666	0.913269	0.898881	0.928058	0.909672	0.86211	0.858114	0.872502	0.902078	0.890887	0.8749	1
1216	27111	870	352	29	132.08	13.7056	525.178	33.7134	703.586	58.2708	910.177	88.4801	29.7832	9.58721	1802.53	342.695	4352.58	1078.1	9463.8	2791.89	1216	0	28362	0.113448	152.026	96.33	147.458	656.932	0.957937	0.954199	0.972692	0.948787	0.933802	0.917231	0.920386	0.920986	0.893854	0.915045	0.926627	0.883612	0.892338	0.887402	0.869103	0.862968	0.881496	0.9127	0.890505	0.865789	1
1221	1080	676	305	25	352.835	18.6836	632.988	41.1993	815.573	63.6525	1012.4	85.0255	547.374	86.7603	3149.44	608.397	6751.44	1594.34	12915.1	3315.03	1221	12	2086	0.008344	519.186	188.927	2445.95	2584.14	0.970518	0.958054	0.971716	0.958533	0.946069	0.923058	0.93001	0.926414	0.893816	0.915388	0.918744	0.891659	0.915388	0.901965	0.862176	0.86745	0.87464	0.910834	0.887584	0.86745	1
1222	975	416	52	0	379.593	22.7697	648.393	46.6055	820.945	64.7384	0	0	682.533	122.573	3393.18	723.067	6886.32	1590.13	0	0	1222	10	1443	0.005772	472.99	142.316	1687.54	1657.44	0.973319	0.960152	0.972626	0.956341	0.945946	0.921344	0.927235	0.927235	0.897436	0.915107	0.920305	0.888427	0.918226	0.90194	0.862439	0.871102	0.875606	0.911642	0.886694	0.862439	1
1226	664	356	46	0	482.597	28.7317	694.935	50.2138	871.12	60.6658	0	0	1397.95	250.519	4174.36	889.571	8190.17	1732.5	0	0	1226	15	1066	0.004264	570.275	124.092	2618.25	1873.19	0.973734	0.962008	0.973265	0.956379	0.947467	0.922139	0.930113	0.92636	0.898687	0.914165	0.920263	0.891651	0.919325	0.907129	0.859287	0.868199	0.87758	0.914634	0.888837	0.859756	1
1228	0	579	342	45	0	0	503.489	33.682	718.053	56.2907	890.548	69.2769	0	0	1590.91	318.479	4615.42	1067.84	8780.07	2117.73	1228	17	966	0.003864	597.483	128.329	2996.59	2084.16	0.975155	0.96118	0.972567	0.958075	0.947205	0.924948	0.931677	0.928571	0.900621	0.916149	0.919255	0.890787	0.918737	0.911491	0.862319	0.86853	0.875259	0.918219	0.888716	0.856108	1
1228	29220	579	342	45	134.224	13.3486	503.489	33.682	718.053	56.2907	890.548	69.2769	31.1689	9.56323	1590.91	318.479	4615.42	1067.84	8780.07	2117.73	1228	0	30186	0.120744	149.049	85.7178	126.067	641.484	0.959584	0.957464	0.971394	0.945819	0.926655	0.915872	0.924601	0.917296	0.899589	0.908037	0.919449	0.880806	0.902355	0.894239	0.872043	0.862171	0.862817	0.904277	0.885576	0.865219	1
1233	1381	438	303	39	348.737	18.7707	607.683	40.9391	824.625	64.4253	1007.16	74.9623	528.744	85.1224	2790.71	562.718	6977.27	1617.66	12660.1	2890.54	1233	11	2161	0.008644	479.829	192.954	2110.31	2758.39	0.965062	0.958353	0.974317	0.950949	0.934752	0.918093	0.924572	0.92087	0.897501	0.911152	0.920176	0.880842	0.901435	0.90074	0.868811	0.858399	0.866266	0.907913	0.884544	0.869273	1
1234	1246	262	53	3	389.709	22.9834	625.03	45.1079	843.986	68.5622	954.026	8.3621	738.055	130.739	3041.4	654.769	7489.28	1821.33	10594.1	278.913	1234	8	1564	0.006256	445.606	121.15	1371.6	1554.44	0.961957	0.95876	0.974425	0.949808	0.932545	0.91624	0.921995	0.921355	0.89546	0.909847	0.921355	0.881074	0.891304	0.901854	0.873721	0.860614	0.86477	0.90665	0.881074	0.865729	1
1238	867	226	51	2	475.868	29.3169	667.539	51.2567	891.588	77.246	1001.56	10.22	1341.52	249.043	3709.44	852.281	8843.32	2184.14	12251.2	373.291	1238	13	1146	0.004584	533.085	116.528	2161.38	1883.74	0.964223	0.956806	0.975131	0.955061	0.934119	0.915794	0.922339	0.924956	0.891798	0.910122	0.917103	0.881763	0.891798	0.898342	0.873473	0.862129	0.859948	0.912304	0.880017	0.866928	1
1240	0	776	218	50	0	0	492.148	33.6719	686.48	55.6434	907.733	80.2912	0	0	1487.18	305.721	4040.91	985.784	9339.1	2359.17	1240	15	1044	0.004176	552.63	119.571	2396.48	2006.64	0.965996	0.956418	0.973659	0.957854	0.935345	0.915709	0.923372	0.927203	0.893678	0.909004	0.918582	0.884579	0.894157	0.899425	0.876437	0.862069	0.856322	0.909004	0.880268	0.864464	1
1240	30232	776	218	50	128.514	13.5024	492.148	33.6719	686.48	55.6434	907.733	80.2912	27.4669	8.94645	1487.18	305.721	4040.91	985.784	9339.1	2359.17	1240	0	31276	0.125104	142.671	80.3574	106.545	561.757	0.964605	0.951129	0.971048	0.954038	0.945022	0.906478	0.934742	0.918324	0.888157	0.918196	0.907133	0.896982	0.906606	0.880595	0.871931	0.869533	0.847663	0.910714	0.882178	0.862035	1
1245	977	572	181	47	355.459	19.3632	603.492	39.5535	800.03	66.6284	1027.88	92.7462	559.892	91.2113	2731.68	536.46	6389.71	1591.01	13548.9	3456.46	1245	12	1777	0.007108	498.366	181.273	2196.32	2726.81	0.966798	0.956669	0.974114	0.955543	0.935003	0.910242	0.929375	0.924873	0.894766	0.908554	0.911367	0.883793	0.906584	0.907991	0.878165	0.870568	0.857344	0.905459	0.882386	0.859876	1
1246	895	335	32	0	393.247	23.3293	619.514	44.2875	812.475	70.191	0	0	758.339	135.003	2961.02	628.943	6701.21	1726.52	0	0	1246	9	1262	0.005048	463.94	118.663	1493.74	1355.05	0.965927	0.959192	0.972266	0.956815	0.931854	0.908479	0.929477	0.920761	0.894612	0.907686	0.910856	0.883518	0.909667	0.910063	0.879952	0.871632	0.860539	0.902139	0.876783	0.857765	1
1250	629	291	29	0	500.864	29.1568	672.903	47.4757	850.858	76.0129	0	0	1561.2	268.999	3788.98	801.157	7708.2	2228.72	0	0	1250	14	949	0.003796	564.313	101.116	2432.17	1521.35	0.966807	0.961012	0.972603	0.959958	0.935195	0.916228	0.925711	0.923604	0.899368	0.907271	0.913066	0.883562	0.908325	0.908325	0.881981	0.87882	0.858799	0.900421	0.87197	0.858272	1
1252	0	567	269	29	0	0	525.476	33.9624	699.832	54.8899	870.889	78.4583	0	0	1805.91	346.556	4275.16	1019.9	8264.9	2350.94	1252	16	865	0.00346	591.278	104.992	2790.35	1706.8	0.967052	0.962428	0.971676	0.958382	0.936994	0.916763	0.925434	0.924277	0.898844	0.906358	0.914451	0.883237	0.910405	0.909249	0.884393	0.877457	0.867052	0.897688	0.877457	0.85896	1
1252	30893	567	269	29	135.703	13.3196	525.476	33.9624	699.832	54.8899	870.889	78.4583	32.1827	9.80247	1805.91	346.556	4275.16	1019.9	8264.9	2350.94	1252	0	31758	0.127032	148.111	77.2781	107.307	530.097	0.959176	0.953665	0.967095	0.961065	0.941763	0.910621	0.934158	0.91218	0.883069	0.91525	0.905189	0.893806	0.914903	0.895176	0.869198	0.865184	0.855202	0.91525	0.88014	0.860948	1
1257	1462	447	232	25	357.009	19.1495	633.366	41.2184	811.273	60.4306	986.886	81.2507	567.069	91.4763	3155.14	613.206	6635.11	1495.9	11956.5	2977.76	1257	10	2166	0.008664	469.967	175.354	1882.58	2349.07	0.968144	0.957756	0.968375	0.958449	0.944367	0.911357	0.933749	0.913204	0.897969	0.915974	0.909972	0.899123	0.913897	0.897507	0.882502	0.881579	0.857341	0.911588	0.881579	0.858495	1
1258	1341	267	42	1	399.962	24.2102	656.822	48.0814	831.22	62.4861	1026.58	0	798.036	145.953	3528.86	778.223	7135.83	1589.67	13183.9	0	1258	8	1651	0.006604	452.852	117.435	1408.4	1458.68	0.969412	0.955179	0.968504	0.958813	0.948213	0.908237	0.937311	0.913386	0.895821	0.917929	0.910963	0.898849	0.913992	0.894609	0.880376	0.884313	0.855239	0.912174	0.883404	0.857965	1
1262	913	233	38	1	505.4	29.7139	706.453	56.2535	883.98	78.3091	1103.27	0	1604.26	286.097	4399.67	1072.46	8631.24	2277.54	16349.3	0	1262	13	1185	0.00474	557.577	107.807	2391.69	1771.7	0.96962	0.957384	0.968776	0.962025	0.947257	0.910127	0.936709	0.916456	0.898312	0.919409	0.911814	0.9	0.912658	0.894093	0.883966	0.889451	0.856962	0.912236	0.88692	0.855696	1
1264	0	827	224	39	0	0	527.946	35.2312	727.698	61.4395	912.191	84.6812	0	0	1832.95	367.526	4817.77	1234.98	9503.78	2703.09	1264	15	1090	0.00436	582.744	111.596	2720.81	1955.83	0.97156	0.958257	0.970642	0.963761	0.950459	0.911009	0.935321	0.915138	0.898165	0.918349	0.91055	0.9	0.911927	0.897248	0.886239	0.891743	0.857798	0.912385	0.888073	0.856881	1
1264	33036	827	224	39	137.062	13.7886	527.946	35.2312	727.698	61.4395	912.191	84.6812	33.2028	10.3487	1832.95	367.526	4817.77	1234.98	9503.78	2703.09	1264	0	34126	0.136504	151.298	81.9975	119.046	587.902	0.963928	0.958624	0.966785	0.947503	0.941863	0.92179	0.933687	0.912926	0.891124	0.91483	0.908296	0.895168	0.92664	0.904691	0.859301	0.85385	0.864092	0.909688	0.888751	0.867374	1
1269	1586	599	192	38	363.391	19.8196	637.439	41.7133	838.845	69.4569	1031.17	94.7806	598.059	97.8339	3216.61	629.444	7360.19	1862.75	13699.5	3842.39	1269	10	2415	0.00966	479.672	176.946	1991.31	2590.09	0.968737	0.962733	0.968737	0.95735	0.951553	0.921118	0.934161	0.914907	0.897101	0.915114	0.910973	0.892754	0.921118	0.90766	0.874948	0.869565	0.856936	0.913458	0.883437	0.867495	1
1270	1436	363	35	1	404.062	24.1499	655.575	47.7675	859.589	70.3914	943.642	0	822.471	147.133	3508.23	759.723	7911.4	1880.63	10251.1	0	1270	8	1835	0.00734	462.799	119.091	1494.12	1476.94	0.96921	0.963488	0.970572	0.957221	0.951499	0.918256	0.935967	0.914986	0.895095	0.919346	0.908447	0.896185	0.925068	0.911717	0.868937	0.864033	0.857766	0.912807	0.885014	0.86921	1
1274	1040	317	32	1	482.459	29.9277	694.532	51.6482	894.619	75.7778	989.457	0	1397.94	258.1	4171.07	922.412	8925.95	2190.48	11810.5	0	1274	13	1390	0.00556	540.677	111.238	2211.17	1682.1	0.969424	0.966187	0.972302	0.958273	0.95036	0.919065	0.938129	0.917266	0.897122	0.921223	0.904676	0.897122	0.922662	0.911151	0.868345	0.861871	0.855396	0.908633	0.883813	0.864029	1
1276	0	926	302	32	0	0	499.828	33.733	713.53	57.1196	913.42	78.2635	0	0	1557	315.238	4532.65	1073.29	9501.4	2314.45	1276	15	1260	0.00504	561.553	115.127	2471.97	1836.62	0.970238	0.966667	0.972222	0.95873	0.951984	0.917857	0.936905	0.920635	0.899206	0.921032	0.905556	0.897222	0.922619	0.911905	0.86746	0.861111	0.855952	0.909127	0.88254	0.863095	1
1276	31924	926	302	32	134.272	13.2343	499.828	33.733	713.53	57.1196	913.42	78.2635	31.1866	9.5319	1557	315.238	4532.65	1073.29	9501.4	2314.45	1276	0	33184	0.132736	150.495	85.678	123.864	588.032	0.968645	0.949614	0.970407	0.956169	0.944808	0.915064	0.932844	0.932422	0.894512	0.905572	0.907034	0.888229	0.914341	0.904336	0.868762	0.869877	0.869967	0.908103	0.883995	0.848617	1
1281	1416	692	252	28	371.56	19.5752	616.269	40.5861	832.012	61.959	1035.13	90.4625	638.74	100.961	2908.39	571.78	7154.25	1598.68	13816.3	3405.74	1281	11	2388	0.009552	498.843	172.899	2138.52	2503.16	0.972571	0.958752	0.971943	0.951005	0.94933	0.920854	0.935302	0.923576	0.898032	0.917714	0.910595	0.899288	0.922529	0.911642	0.867462	0.854899	0.862228	0.904523	0.890494	0.860762	1
1282	1292	383	37	0	404.117	24.0608	632.683	45.4654	851.387	59.5655	0	0	822.742	146.76	3153.69	680.328	7649.02	1607.2	0	0	1282	9	1712	0.006848	464.917	115.284	1491.74	1396.66	0.975175	0.957944	0.968166	0.946554	0.94597	0.923481	0.933119	0.92611	0.898657	0.914136	0.912091	0.898657	0.925818	0.915888	0.871203	0.858061	0.863026	0.904498	0.892523	0.861273	1
1286	930	338	34	0	503.644	30.5183	679.3	50.5426	899.984	56.4725	0	0	1588.59	286.635	3904.05	873.258	9003.85	1748.61	0	0	1286	13	1302	0.005208	559.595	101.948	2383.32	1591.41	0.97427	0.956989	0.971582	0.941628	0.951229	0.927419	0.934332	0.923579	0.89977	0.916283	0.913978	0.897081	0.928571	0.915515	0.872504	0.859447	0.863287	0.908602	0.894009	0.863287	1
1288	0	833	323	34	0	0	531.382	34.394	707.346	55.7428	927.427	58.1787	0	0	1867.35	362.436	4414.4	1053.56	9848.36	1879	1288	15	1190	0.00476	590.459	105.659	2786.72	1797.12	0.97521	0.958403	0.971429	0.942437	0.95042	0.930252	0.936134	0.92479	0.89916	0.916387	0.914286	0.896218	0.928571	0.915966	0.87395	0.860504	0.865966	0.909664	0.893697	0.865966	1
1288	25138	833	323	34	133.89	13.6026	531.382	34.394	707.346	55.7428	927.427	58.1787	30.9795	9.80548	1867.35	362.436	4414.4	1053.56	9848.36	1879	1288	0	26328	0.105312	154.526	98.3737	155.537	688.332	0.963651	0.959454	0.974647	0.95144	0.933018	0.914863	0.926884	0.923181	0.895643	0.900961	0.90003	0.893554	0.908785	0.9055	0.877963	0.86691	0.872132	0.907893	0.878513	0.85033	1
1293	1066	643	278	31	358.58	19.6756	642.31	42.2493	819.951	62.5735	1046.4	82.4431	574.793	95.4551	3291.05	649.787	6854.82	1581.65	14221.7	3561.56	1293	12	2018	0.008072	523.11	191.283	2515.06	2749.38	0.971506	0.962091	0.974727	0.952676	0.944252	0.925421	0.939049	0.928642	0.901883	0.904609	0.900644	0.894945	0.917988	0.904609	0.877602	0.865213	0.870664	0.912537	0.88999	0.849851	1
1294	970	381	52	0	384.802	23.4396	655.281	46.1744	840.183	69.8363	0	0	711.146	130.812	3500.02	734.893	7397.16	1901.93	0	0	1294	10	1403	0.005612	475.132	143.294	1716.3	1746.77	0.97149	0.96258	0.978261	0.95474	0.943692	0.926942	0.942267	0.927299	0.901283	0.899501	0.898788	0.894512	0.914825	0.900927	0.880613	0.86315	0.864576	0.914825	0.892017	0.839986	1
1298	680	326	47	0	451.392	28.462	689.281	51.8015	868.151	76.9967	0	0	1146.4	217.919	4079.04	913.044	8182.45	2322.54	0	0	1298	14	1053	0.004212	543.642	135.577	2368.37	1977.02	0.973884	0.964862	0.978632	0.957265	0.945869	0.927825	0.945869	0.926876	0.898386	0.90076	0.895062	0.891738	0.917854	0.89981	0.878443	0.863248	0.862298	0.91548	0.892688	0.840931	1
1300	0	598	314	46	0	0	468.382	31.8249	710.288	56.2297	888.478	86.5033	0	0	1282.57	262.324	4469.8	1056.88	8807.82	2666.43	1300	17	958	0.003832	567.842	140.676	2688.57	2195.99	0.974426	0.967119	0.977557	0.95929	0.950939	0.926931	0.946242	0.926409	0.895616	0.906054	0.89666	0.893528	0.914405	0.898747	0.883612	0.867954	0.863779	0.914405	0.893528	0.84238	1
1300	29016	598	314	46	135.753	13.9372	468.382	31.8249	710.288	56.2297	888.478	86.5033	32.3028	10.2218	1282.57	262.324	4469.8	1056.88	8807.82	2666.43	1300	0	29974	0.119896	149.563	81.2218	117.2	610.353	0.959832	0.954527	0.963151	0.951024	0.933743	0.91973	0.924201	0.917011	0.894575	0.902933	0.914392	0.884917	0.895309	0.889804	0.888837	0.877811	0.869754	0.901698	0.883949	0.864733	1
1305	1383	428	268	39	362.429	19.4117	577.974	37.3203	819.178	61.669	988.65	99.5503	593.158	95.3399	2400.16	468.065	6832.07	1545.31	12140.4	3755.98	1305	11	2118	0.008472	475.312	177.358	1960.38	2604.45	0.965534	0.960812	0.969311	0.951369	0.939802	0.923985	0.929887	0.916903	0.893768	0.907696	0.905807	0.888102	0.908168	0.884325	0.879367	0.871341	0.871105	0.904391	0.885033	0.84915	1
1306	1270	235	44	1	383.126	23.142	587.263	41.2034	840.297	67.4145	1001.47	0	701.796	127.628	2522.82	535.596	7387.98	1777.3	12243.9	0	1306	8	1550	0.0062	427.452	106.575	1175.13	1334.25	0.963226	0.960968	0.967097	0.951935	0.940323	0.922258	0.924516	0.911613	0.890968	0.909355	0.90871	0.88871	0.903226	0.879677	0.877419	0.871935	0.872903	0.90129	0.881613	0.847419	1
1310	857	196	40	1	486.585	28.2613	639.043	46.0534	899.465	79.257	1047.15	0	1432.02	251.106	3249.85	713.43	9088.39	2410.84	13988.8	0	1310	13	1094	0.004376	529.508	100.386	2049.12	1688.72	0.965265	0.963437	0.969378	0.952925	0.945155	0.922761	0.92596	0.909963	0.894881	0.90128	0.908135	0.886197	0.903108	0.880256	0.875686	0.872029	0.866088	0.908592	0.888026	0.846892	1
1312	0	767	180	40	0	0	514.976	33.4765	668.392	49.1951	938.395	94.1742	0	0	1700.59	332.89	3718.37	818.888	10386.9	3232.68	1312	15	987	0.003948	560.114	105.794	2420.6	1978.34	0.967579	0.966565	0.971125	0.952381	0.945289	0.921479	0.929585	0.907295	0.89767	0.902229	0.907801	0.888045	0.902229	0.880952	0.878419	0.873354	0.868794	0.906788	0.887538	0.848024	1
1312	27281	767	180	40	135.014	12.9501	514.976	33.4765	668.392	49.1951	938.395	94.1742	31.6524	9.25847	1700.59	332.89	3718.37	818.888	10386.9	3232.68	1312	0	28268	0.113072	149.857	81.4983	115.064	573.625	0.959318	0.946388	0.969011	0.95555	0.945981	0.912675	0.929956	0.923076	0.900187	0.900258	0.900329	0.887417	0.896738	0.896898	0.878007	0.869871	0.857118	0.913896	0.88846	0.874682	1
1317	1155	558	154	40	352.032	18.3624	619.97	40.7228	779.568	60.3125	1051.05	100.003	543.529	85.0525	2960.75	585.593	5897.78	1377.51	14529.3	4280.02	1317	11	1907	0.007628	479.62	175.871	1976.56	2591.56	0.969324	0.962769	0.964604	0.952805	0.945202	0.91741	0.922129	0.916885	0.89827	0.901678	0.912428	0.889093	0.898794	0.886995	0.884111	0.875197	0.860776	0.911904	0.887782	0.864709	1
1318	1039	322	26	1	391.894	22.4868	638.367	44.4803	806.315	53.656	970.871	0	750.064	128.814	3236.04	674.655	6493.47	1313.37	11160.2	0	1318	9	1388	0.005552	457.253	119.044	1441.87	1342.17	0.969741	0.963256	0.963256	0.950288	0.940202	0.913905	0.920029	0.916066	0.902378	0.904179	0.909942	0.886888	0.899856	0.888689	0.886888	0.878963	0.855908	0.919308	0.89085	0.872839	1
1322	719	278	23	1	478.663	27.1278	681.06	51.2904	849.968	60.5069	1057.17	0	1362.83	231.724	3935.87	891.045	7615.83	1672.56	14392.5	0	1322	13	1021	0.004084	542.703	108.643	2217.04	1561.11	0.970617	0.963761	0.963761	0.953967	0.941724	0.915279	0.920666	0.91332	0.902547	0.904016	0.904995	0.894711	0.905975	0.884427	0.885896	0.880999	0.856513	0.921645	0.887365	0.872674	1
1324	0	642	266	23	0	0	508.612	33.2711	708.504	56.8884	900.374	76.3206	0	0	1638.82	321.413	4439.04	1075.79	9105.26	2474.72	1324	16	931	0.003724	575.402	112.155	2623.34	1789.28	0.970999	0.96348	0.964554	0.952739	0.943072	0.911923	0.923201	0.909774	0.90333	0.903867	0.904941	0.895274	0.909237	0.88507	0.887755	0.887755	0.858217	0.924275	0.888292	0.877014	1
1324	28165	642	266	23	137.126	14.1065	508.612	33.2711	708.504	56.8884	900.374	76.3206	33.2892	10.4461	1638.82	321.413	4439.04	1075.79	9105.26	2474.72	1324	0	29096	0.116384	151.15	80.8994	116.164	557.071	0.96338	0.952365	0.964428	0.95331	0.944339	0.912325	0.931589	0.924904	0.894453	0.906808	0.895261	0.891738	0.91406	0.899419	0.874777	0.867697	0.867112	0.910228	0.878334	0.869484	1
1329	1362	467	220	19	364.905	20.0602	620.861	37.6904	826.031	66.3479	1018.36	66.2125	605.61	99.4053	2967.91	537.897	7020.13	1680.02	13037.3	2740.79	1329	10	2068	0.008272	477.765	172.324	1935.68	2393.61	0.967118	0.956238	0.973162	0.955029	0.944149	0.914168	0.931093	0.920696	0.900629	0.907882	0.894826	0.890232	0.904255	0.898694	0.880077	0.878385	0.864845	0.917311	0.889023	0.873791	1
1330	1257	280	40	1	392.693	24.7346	631.026	42.795	845.993	65.4667	1017.96	0	756.127	141.644	3123.93	638.906	7529.78	1768.74	12856	0	1330	8	1578	0.006312	446.87	116.281	1355.64	1434.9	0.96673	0.954056	0.974651	0.958492	0.946768	0.912548	0.931559	0.92237	0.903359	0.907161	0.891001	0.890368	0.903359	0.901141	0.877376	0.882129	0.866603	0.919202	0.891318	0.869772	1
1334	875	238	38	1	500.165	29.2597	685.888	50.4565	891.254	64.8117	1040.62	0	1554.9	271.281	4016.73	888.625	8780.05	1941.54	13729.8	0	1334	13	1152	0.004608	551.905	105.18	2312.41	1694.79	0.967014	0.957031	0.974826	0.958767	0.949219	0.911458	0.932726	0.919271	0.901476	0.910156	0.889757	0.892361	0.90191	0.90408	0.879774	0.879774	0.865451	0.922309	0.888455	0.874132	1
1336	0	779	226	39	0	0	523.342	33.037	705.871	56.5478	911.62	73.0215	0	0	1783.1	335.156	4389.33	1052.64	9424.83	2312.01	1336	15	1044	0.004176	577.36	107.852	2632.75	1858.31	0.968391	0.958333	0.974138	0.958812	0.948755	0.914272	0.933908	0.918103	0.904693	0.909004	0.892241	0.895594	0.904215	0.90613	0.87931	0.880747	0.86159	0.920019	0.888889	0.876916	1
1336	31791	779	226	39	135.334	12.8119	523.342	33.037	705.871	56.5478	911.62	73.0215	31.8542	9.18737	1783.1	335.156	4389.33	1052.64	9424.83	2312.01	1336	0	32835	0.13134	149.389	80.8927	114.551	564.027	0.967184	0.957987	0.96053	0.947449	0.941602	0.924212	0.932816	0.927471	0.888351	0.908177	0.900503	0.886615	0.909091	0.891442	0.881011	0.866225	0.862022	0.907187	0.879123	0.857195	1
1341	1425	590	182	35	350.97	18.0262	630.013	38.4906	817.28	66.7881	1032.06	67.3516	538.512	82.8061	3100.91	565.684	6805.64	1683.98	13565.8	2699.25	1341	10	2232	0.008928	473.435	177.83	1931.16	2468.71	0.97043	0.958557	0.964382	0.949149	0.942652	0.923163	0.93414	0.924507	0.892249	0.902778	0.897849	0.896729	0.907034	0.897849	0.890233	0.876792	0.864695	0.908378	0.875672	0.864023	1
1342	1277	331	35	0	393.086	21.7866	649.389	44.5901	831.009	72.0753	0	0	756.414	125.64	3404.37	697.245	7171.19	1897.86	0	0	1342	8	1643	0.006572	454.05	120.346	1426.52	1423.75	0.97322	0.959221	0.963177	0.94857	0.943396	0.922702	0.934875	0.927572	0.889227	0.898965	0.897444	0.895618	0.908399	0.898661	0.891053	0.872185	0.870055	0.905356	0.872794	0.859099	1
1346	879	276	31	0	507.602	28.2676	704.546	51.7977	887.052	76.2157	0	0	1623.51	272.905	4351.74	954.184	8711.7	2307.94	0	0	1346	13	1186	0.004744	563.352	105.119	2443.68	1667.04	0.975548	0.965008	0.963322	0.948145	0.943929	0.922428	0.935497	0.935497	0.88828	0.895868	0.89882	0.895025	0.913153	0.900084	0.888702	0.871417	0.87774	0.911889	0.87226	0.856661	1
1348	0	775	262	31	0	0	525.732	32.8418	722.755	57.1864	910.755	90.9364	0	0	1807.18	340.004	4707.95	1103.83	9498.9	2969.18	1348	15	1068	0.004272	585.241	110.042	2742.05	1883.13	0.976592	0.968165	0.965356	0.947097	0.942416	0.923689	0.93867	0.936798	0.889513	0.893727	0.901685	0.897472	0.912921	0.901217	0.888109	0.871723	0.875936	0.911049	0.872191	0.859551	1
1348	31687	775	262	31	136.073	13.8278	525.732	32.8418	722.755	57.1864	910.755	90.9364	32.5108	10.2037	1807.18	340.004	4707.95	1103.83	9498.9	2969.18	1348	0	32755	0.13102	150.719	83.3281	120.857	589.322	0.964815	0.95506	0.969486	0.95158	0.951824	0.927385	0.936391	0.915769	0.884033	0.899954	0.904015	0.881331	0.898199	0.873973	0.878324	0.861181	0.851656	0.895375	0.869821	0.849092	1
1353	1489	605	232	26	312.986	18.0814	612.122	38.216	809.738	64.8071	1002.37	120.905	383.281	66.73	2846.68	532.456	6613.3	1564.05	12818.4	4785.69	1353	10	2352	0.009408	446.552	189.553	1768.93	2397.72	0.973002	0.956845	0.963435	0.949192	0.947704	0.923682	0.939413	0.930272	0.894133	0.898172	0.90625	0.889668	0.905612	0.882866	0.883503	0.868835	0.865434	0.90625	0.879252	0.846726	1
1354	1341	353	36	1	340.188	21.1116	625.425	46.4964	812.497	82.4801	957.688	0	492.351	91.6902	3050.09	681.026	6754.88	1954.77	10713.6	0	1354	8	1731	0.006924	408.535	133.07	1150.09	1399.3	0.973715	0.952629	0.964471	0.94974	0.950607	0.921144	0.93963	0.927787	0.890815	0.895725	0.907568	0.888793	0.90208	0.879261	0.884171	0.869151	0.865396	0.907857	0.878105	0.844598	1
1358	855	295	29	1	402.23	25.2238	655.843	50.8244	842.714	89.6701	960.318	0	812.228	151.773	3519.91	821.729	7555.77	2303.28	10801.7	0	1358	13	1180	0.00472	476.932	129.755	1663.34	1620.66	0.974153	0.95678	0.963559	0.951271	0.95	0.925	0.937712	0.936441	0.888983	0.897458	0.905508	0.891525	0.899576	0.884322	0.877966	0.870763	0.866949	0.908051	0.879661	0.84661	1
1360	0	740	267	29	0	0	418.698	28.7229	672.036	57.1926	861.706	90.3207	0	0	917.769	189.4	3799.49	968.917	8065.82	2361.54	1360	15	1036	0.004144	496.39	132.887	1860.54	1762.19	0.973456	0.957529	0.961873	0.950772	0.949807	0.927606	0.939189	0.935811	0.887066	0.899131	0.903475	0.888514	0.899131	0.882722	0.881757	0.870656	0.86583	0.912162	0.880309	0.84749	1
1360	30816	740	267	29	139.285	13.1954	418.698	28.7229	672.036	57.1926	861.706	90.3207	34.7169	10.1006	917.769	189.4	3799.49	968.917	8065.82	2361.54	1360	0	31852	0.127408	150.9	68.9614	94.1026	453.875	0.971995	0.964304	0.964162	0.950568	0.941636	0.922579	0.933992	0.910335	0.881781	0.899708	0.896003	0.889819	0.902534	0.881263	0.88671	0.86544	0.859193	0.900509	0.870526	0.861924	1
1365	1651	471	226	26	367.415	19.2482	530.114	34.2391	787.251	63.6366	968.996	103.1	617.633	96.9101	1853.97	359.569	6082.55	1474.58	11468.4	3561.94	1365	10	2374	0.009496	446.25	144.126	1502.01	2007.95	0.969882	0.962511	0.965249	0.953033	0.946504	0.926495	0.935552	0.912805	0.889638	0.899537	0.90396	0.887532	0.896799	0.877422	0.885636	0.865628	0.862047	0.901011	0.871735	0.8492	1
1366	1523	277	39	2	395.859	23.1234	543.289	38.8157	800.075	66.9734	984.329	53.2736	773.246	135.948	2000.53	429.386	6391.98	1594.08	11729.7	1881.61	1366	8	1841	0.007364	427.244	83.0062	1088.84	1013.38	0.968767	0.962792	0.964965	0.952743	0.945953	0.924498	0.936448	0.910375	0.890549	0.897338	0.90277	0.887561	0.897882	0.87887	0.885117	0.866377	0.859859	0.896524	0.872352	0.850896	1
1370	1084	235	35	2	490.562	29.458	587.76	44.0926	850.275	71.1701	1027.56	39.9291	1468.23	263.898	2534.37	570.643	7665.3	1880.61	13280.9	1535.31	1370	12	1356	0.005424	517.483	76.4288	1830.37	1212.34	0.969764	0.963127	0.968289	0.953909	0.946903	0.923304	0.939528	0.911504	0.894174	0.904867	0.908923	0.887168	0.897493	0.876844	0.885324	0.867994	0.865413	0.900811	0.868363	0.853245	1
1372	0	958	212	36	0	0	515.679	34.414	615.851	49.6639	880.797	79.9445	0	0	1708.6	339.463	2921.34	715.891	8547.55	2283.63	1372	14	1206	0.004824	544.187	80.5965	2125.93	1348.27	0.971393	0.965174	0.970149	0.954809	0.946932	0.922886	0.938226	0.910862	0.892206	0.906716	0.905058	0.889303	0.895937	0.876451	0.884328	0.870232	0.868574	0.899668	0.869818	0.853234	1
1372	23431	958	212	36	133.821	14.0897	515.679	34.414	615.851	49.6639	880.797	79.9445	30.9993	10.0899	1708.6	339.463	2921.34	715.891	8547.55	2283.63	1372	0	24637	0.098548	153.909	91.3597	133.548	541.662	0.966757	0.954946	0.963977	0.945346	0.936234	0.919369	0.918598	0.914803	0.905447	0.905001	0.897654	0.896335	0.895482	0.883346	0.88432	0.886735	0.853127	0.913443	0.884544	0.867861	1
1377	1056	709	167	35	353.866	19.2882	623.34	39.8622	723.547	56.8439	988.929	87.7402	552.433	90.0863	3007.04	575.708	4722.78	1122.13	12067.2	3160.5	1377	12	1967	0.007868	493.683	163.06	1996.15	2081.28	0.97153	0.963142	0.969497	0.952974	0.939502	0.922979	0.93213	0.917387	0.903152	0.90849	0.897051	0.891205	0.896289	0.883579	0.876207	0.876207	0.86604	0.907473	0.879004	0.861718	1
1378	959	438	22	2	385.935	22.6801	640.558	44.5916	731.798	64.5016	1033.38	34.1934	716.851	126.06	3269.38	686.575	4906.87	1256.67	13490.3	1329.42	1378	10	1421	0.005684	470.684	127.551	1586.47	1391.56	0.97361	0.962702	0.968684	0.95285	0.938072	0.927164	0.927516	0.915904	0.904645	0.909923	0.896904	0.887755	0.891977	0.88494	0.874032	0.878255	0.861717	0.907811	0.879662	0.861013	1
1382	652	375	20	2	465.039	28.4646	678.372	47.7747	758.32	73.285	1122.94	74.5467	1252.16	229.005	3881.55	821.609	5481.36	1511.03	17461.1	3422.46	1382	14	1049	0.004196	548.148	115.152	2303.66	1596.11	0.974261	0.960915	0.970448	0.953765	0.937083	0.926597	0.930887	0.91897	0.907054	0.906578	0.897521	0.888465	0.883222	0.883699	0.874643	0.875119	0.859867	0.901335	0.879886	0.869399	1
1384	0	563	345	20	0	0	484.029	32.8082	695.618	52.6326	812.385	138.849	0	0	1414.7	287.118	4193.1	948.345	7174.05	4545.03	1384	17	928	0.003712	569.767	117.111	2571.74	1753.72	0.976293	0.961207	0.969289	0.952586	0.942349	0.929957	0.929957	0.920259	0.908944	0.907866	0.900323	0.886315	0.885776	0.884159	0.875	0.874461	0.865302	0.899784	0.882543	0.867457	1
1384	29832	563	345	20	137.497	13.7028	484.029	32.8082	695.618	52.6326	812.385	138.849	33.4953	10.2138	1414.7	287.118	4193.1	948.345	7174.05	4545.03	1384	0	30760	0.12304	150.538	77.8661	110.072	530.465	0.963296	0.95117	0.964207	0.95343	0.94249	0.923683	0.918482	0.924155	0.90538	0.899659	0.894295	0.902341	0.902064	0.897025	0.876934	0.882624	0.847724	0.902487	0.881453	0.85499	1
1389	1471	398	288	16	343.533	18.1987	583.109	37.6984	796.566	57.4857	904.899	117.715	505.39	79.9535	2464.29	472.383	6275.62	1354.79	9531.53	4454.81	1389	10	2173	0.008692	451.589	171.414	1695.4	2175.78	0.961804	0.950529	0.966636	0.956282	0.940175	0.926599	0.927059	0.923608	0.909342	0.911873	0.90382	0.895076	0.890704	0.888173	0.879429	0.892315	0.854349	0.907731	0.889324	0.853889	1
1390	1324	231	48	1	380.711	22.6591	599.597	44.4133	820.891	65.5	826.8	0	688.43	122.187	2688.72	595.712	6888.37	1618.25	6907.23	0	1390	8	1604	0.006416	425.685	107.87	1165.91	1290.13	0.962905	0.946072	0.966958	0.958541	0.935474	0.927369	0.926434	0.925187	0.9149	0.913342	0.90586	0.898379	0.894015	0.889963	0.879052	0.892768	0.849751	0.905237	0.890586	0.85692	1
1394	896	194	42	1	458.918	27.5003	634.253	48.9245	847.325	67.9949	846.817	0	1203.06	216.465	3184.34	733.7	7574.49	1817.4	7418.82	0	1394	12	1133	0.004532	503.681	100.82	1783.98	1457.84	0.966461	0.945278	0.969991	0.958517	0.937335	0.932039	0.926743	0.923213	0.909532	0.909532	0.904678	0.90203	0.892321	0.882613	0.882171	0.890556	0.85128	0.904237	0.884378	0.857458	1
1396	0	777	177	39	0	0	482.371	31.587	659.875	56.4856	864.81	69.4395	0	0	1399.03	274.529	3598.67	920.149	8049.45	1865.88	1396	15	993	0.003972	529.031	103.548	2052.3	1587.25	0.970796	0.94864	0.97281	0.961229	0.939577	0.935549	0.926485	0.921954	0.908359	0.91289	0.901813	0.903323	0.896274	0.882679	0.881168	0.889225	0.84995	0.900806	0.8857	0.861531	1
1396	31278	777	177	39	135.919	12.89	482.371	31.587	659.875	56.4856	864.81	69.4395	32.2719	9.3879	1399.03	274.529	3598.67	920.149	8049.45	1865.88	1396	0	32271	0.129084	148.015	71.4132	94.4296	446.435	0.972731	0.958198	0.960568	0.955626	0.940008	0.927396	0.933625	0.935019	0.890443	0.894782	0.891218	0.903892	0.901196	0.894658	0.877367	0.867977	0.853568	0.899182	0.869542	0.859409	1
1401	1489	563	140	37	338.998	18.0689	581.377	37.0367	761.735	59.1798	977.341	81.6994	485.78	77.7369	2441.71	465.837	5505.02	1299.72	11618.1	2813.3	1401	10	2229	0.008916	437.366	155.067	1479.85	1978.36	0.967923	0.957604	0.966577	0.955361	0.941678	0.928892	0.932032	0.929565	0.895917	0.900628	0.887842	0.89659	0.89502	0.901301	0.882234	0.872813	0.849484	0.897488	0.88044	0.857784	1
1402	1345	364	24	3	386.003	22.3587	602.019	41.8579	767.741	58.6386	981.91	83.521	717.029	124.814	2715.96	559.07	5632.57	1315.56	11795.4	3091.8	1402	8	1736	0.006944	437.604	102.782	1223.26	1116.12	0.96947	0.961118	0.96515	0.955357	0.941244	0.929147	0.93174	0.936348	0.894297	0.897753	0.885945	0.89977	0.895449	0.906682	0.880184	0.869528	0.85023	0.896313	0.877304	0.856567	1
1406	943	304	23	3	491.116	28.0087	652.723	48.0519	810.39	57.9896	1062.83	98.8193	1471.68	252.592	3463.97	759.636	6606.84	1499.76	15003.1	4218.76	1406	13	1273	0.005092	536.824	89.308	2072.12	1327.76	0.972899	0.958759	0.968185	0.958366	0.943048	0.931658	0.931658	0.934407	0.896308	0.897486	0.886881	0.899843	0.896308	0.909662	0.874705	0.872742	0.858209	0.895915	0.876669	0.858995	1
1408	0	837	275	26	0	0	521.993	33.1282	683.006	53.3611	867.979	110.926	0	0	1769.67	336.408	3974.51	931.588	8393.76	3658.13	1408	15	1138	0.004552	568.806	92.6536	2453.82	1519.17	0.975395	0.962214	0.969684	0.961336	0.945958	0.934534	0.929701	0.936731	0.905975	0.898506	0.887522	0.900264	0.89587	0.913445	0.873902	0.873462	0.858963	0.893673	0.880492	0.858084	1
1408	30176	837	275	26	138.667	13.9267	521.993	33.1282	683.006	53.3611	867.979	110.926	34.3727	10.6575	1769.67	336.408	3974.51	931.588	8393.76	3658.13	1408	0	31314	0.125256	154.299	83.5371	122.299	537.572	0.971371	0.960848	0.962956	0.948601	0.941847	0.911988	0.94041	0.922048	0.894073	0.897298	0.897666	0.895063	0.906543	0.885818	0.878457	0.870984	0.865348	0.911366	0.876701	0.84657	1
1413	1518	612	235	23	364.776	19.6911	633.935	40.1199	794.429	63.3463	977.649	129.084	604.786	98.0807	3161.5	598.328	6246.31	1486.36	12019.9	5540.4	1413	10	2388	0.009552	481.941	166.846	1925.14	2220.34	0.975293	0.961893	0.965662	0.955821	0.94263	0.925461	0.933208	0.929229	0.89866	0.904104	0.895729	0.898032	0.899916	0.891541	0.875209	0.867672	0.859715	0.90536	0.870603	0.848618	1
1414	1381	366	34	2	390.231	23.9221	644.029	46.5452	805.045	55.4057	991.057	53.5736	741.615	136.006	3326.4	730.025	6467.98	1314.87	11970.5	1917.99	1414	8	1783	0.007132	450.913	119.063	1393.99	1368.72	0.97392	0.965508	0.965788	0.955132	0.938587	0.92092	0.935502	0.926809	0.896803	0.904094	0.89484	0.897364	0.898486	0.885586	0.873808	0.869882	0.860348	0.905216	0.871565	0.851374	1
1418	945	316	31	2	490.382	29.179	692.827	51.7815	846.092	57.4628	1030.38	15.7037	1466.32	259.973	4141.74	942.134	7501.96	1550.46	13339.4	606.86	1418	13	1294	0.005176	549.176	106.723	2282.61	1580.04	0.972952	0.967156	0.965611	0.957883	0.941267	0.920402	0.937017	0.927743	0.898377	0.907264	0.89374	0.900309	0.898764	0.88949	0.87442	0.872488	0.864374	0.900309	0.86592	0.853941	1
1420	0	820	295	31	0	0	513.878	34.038	714.744	56.253	885.528	81.7259	0	0	1690.5	332.628	4553.82	1095.58	8698.94	2577.58	1420	15	1146	0.004584	575.638	110.147	2617.15	1774.35	0.976003	0.969895	0.96815	0.960297	0.944154	0.919721	0.935864	0.931501	0.901832	0.907068	0.892234	0.905323	0.900524	0.886562	0.876091	0.872164	0.862129	0.901396	0.86911	0.855585	1
1420	30952	820	295	31	136.746	13.349	513.878	34.038	714.744	56.253	885.528	81.7259	32.9148	9.89533	1690.5	332.628	4553.82	1095.58	8698.94	2577.58	1420	0	32098	0.128392	152.415	85.0695	125.18	585.168	0.962895	0.961789	0.955651	0.943782	0.95495	0.924528	0.936881	0.913125	0.889728	0.903966	0.90476	0.891286	0.895383	0.883871	0.873839	0.871394	0.867764	0.906739	0.882734	0.839694	1
1425	1500	598	241	24	348.711	18.4864	618.212	41.1675	819.568	65.6304	993.59	94.7771	528.489	83.5747	2936.59	579.807	6857.97	1691.87	12294.2	3891.74	1425	10	2363	0.009452	471.485	176.971	1902.94	2367.61	0.970588	0.967414	0.958739	0.949006	0.947101	0.924884	0.936733	0.915785	0.888912	0.908168	0.892933	0.906052	0.902455	0.891028	0.876005	0.872408	0.865637	0.914515	0.879602	0.838553	1
1426	1346	354	30	2	392.6	22.6424	635.97	45.9409	852.368	68.9769	1049.9	85.8829	754.173	129.562	3203.29	691.796	7712.99	1886.38	14378.7	3452.26	1426	8	1732	0.006928	451.065	117.34	1391.01	1435.19	0.967379	0.966224	0.958141	0.947171	0.948326	0.926386	0.937356	0.913106	0.893476	0.90791	0.894919	0.902714	0.903291	0.891166	0.883083	0.871536	0.866628	0.915993	0.883372	0.835162	1
1430	954	304	29	2	476.857	29.4223	679.363	49.7838	889.723	79.9365	1063.18	31.1348	1349.86	248.239	3902.9	846.548	8807.95	2462.81	14675.6	1280.76	1430	13	1289	0.005156	534.815	109.778	2140.44	1671.15	0.968968	0.967029	0.958495	0.945306	0.94647	0.925524	0.938712	0.911171	0.893716	0.907292	0.894492	0.900698	0.905353	0.890225	0.879364	0.869666	0.872382	0.915438	0.888285	0.840962	1
1432	0	842	287	30	0	0	503.802	32.5618	706.752	52.7343	929.286	84.8008	0	0	1592.5	309.586	4394.59	974.244	10039.1	2876.89	1432	15	1159	0.004636	565.071	113.034	2505.01	1864.74	0.969802	0.967645	0.959448	0.945643	0.946506	0.925367	0.93874	0.91415	0.893874	0.907248	0.896031	0.900345	0.904659	0.88956	0.8805	0.873167	0.869715	0.915013	0.891286	0.841674	1
1432	25513	842	287	30	140.504	13.6984	503.802	32.5618	706.752	52.7343	929.286	84.8008	35.6911	10.7904	1592.5	309.586	4394.59	974.244	10039.1	2876.89	1432	0	26672	0.106688	158.953	90.7038	142.992	636.128	0.969875	0.956734	0.959452	0.944717	0.945617	0.926496	0.921547	0.919954	0.898395	0.901732	0.899483	0.874194	0.890934	0.876781	0.880211	0.871045	0.867633	0.899145	0.888066	0.845831	1
1437	1486	639	235	28	362.04	19.2515	613.013	39.6508	815.999	61.4105	1053.22	92.4962	591.189	94.5636	2861.43	552.631	6753.17	1520.84	14561.5	3907.86	1437	11	2388	0.009552	481.975	171.681	1968.88	2449.51	0.971524	0.962312	0.957496	0.94598	0.949539	0.929439	0.931323	0.915201	0.898032	0.894891	0.894891	0.888819	0.896566	0.876675	0.882538	0.862437	0.874372	0.904313	0.886307	0.844849	1
1438	1344	397	35	0	387.283	23.3071	625.553	44.1026	811.769	66.346	0	0	724.717	130.681	3046.81	638.11	6669.63	1649.14	0	0	1438	9	1776	0.007104	448.91	115.657	1360.95	1286.3	0.972128	0.963964	0.959178	0.94482	0.950169	0.927365	0.931588	0.915822	0.901464	0.89161	0.89161	0.885417	0.892173	0.879786	0.881194	0.861486	0.874437	0.906532	0.887669	0.847128	1
1442	943	349	33	0	498.815	29.0823	680.205	50.983	877.217	81.2504	0	0	1542.31	269.177	3920.43	879.429	8455.99	2405.48	0	0	1442	13	1325	0.0053	556.017	102.037	2340.89	1562.61	0.97283	0.964528	0.959623	0.94566	0.951698	0.932075	0.930943	0.916226	0.907925	0.887547	0.888302	0.891698	0.885283	0.884151	0.883774	0.862642	0.877358	0.909434	0.886415	0.850189	1
1444	0	844	328	33	0	0	516.845	33.7947	698.394	55.3333	890.737	86.5615	0	0	1719.31	336.999	4250.03	1001.97	8874.34	2665.31	1444	15	1205	0.00482	576.502	105.26	2604.12	1705.81	0.976349	0.96888	0.959751	0.949793	0.951867	0.933195	0.930705	0.917427	0.908714	0.885892	0.886722	0.894191	0.883402	0.880913	0.884647	0.862656	0.877593	0.909959	0.886722	0.851037	1
1444	26960	844	328	33	136.056	13.6753	516.845	33.7947	698.394	55.3333	890.737	86.5615	32.4797	10.1762	1719.31	336.999	4250.03	1001.97	8874.34	2665.31	1444	0	28165	0.11266	154.9	92.7235	142.504	628.83	0.972271	0.956471	0.964442	0.94273	0.942784	0.933215	0.924783	0.930392	0.904793	0.911024	0.894461	0.894763	0.897674	0.891514	0.867832	0.873442	0.859347	0.896183	0.87962	0.85166	1
1449	1280	627	276	31	342.736	19.5597	619.576	39.2858	799.539	60.1695	1004.56	92.3969	502.578	86.4981	2952.48	558.162	6354.53	1438.81	12671.7	3582.14	1449	11	2214	0.008856	487.349	184.842	2096.29	2456.16	0.975836	0.958898	0.962737	0.949187	0.948058	0.931798	0.929991	0.923893	0.91486	0.900407	0.888211	0.888663	0.898148	0.884372	0.879855	0.8715	0.866757	0.901762	0.885727	0.85682	1
1450	1166	372	36	2	374.486	23.1699	634.598	44.3791	806.958	78.7505	970.255	0.928158	655.926	122.22	3179.53	660.242	6603.93	1866.38	11139.1	31.8272	1450	9	1576	0.006304	446.518	128.484	1400.77	1445.54	0.97684	0.955901	0.963515	0.947652	0.947335	0.9375	0.932107	0.922589	0.918782	0.902602	0.888325	0.888325	0.902602	0.882297	0.878173	0.873414	0.861675	0.897843	0.889594	0.859772	1
1454	760	315	32	1	482.757	29.3002	686.885	47.1131	861.048	81.8467	1071.99	0	1399.87	253.984	4025.68	823.446	8005.39	2216.02	15003.4	0	1454	14	1108	0.004432	552.247	113.477	2349.43	1692.5	0.977888	0.961191	0.96435	0.949458	0.952617	0.937726	0.935921	0.919675	0.918773	0.898466	0.883574	0.881318	0.897112	0.875451	0.87861	0.86778	0.862365	0.895758	0.887184	0.854693	1
1456	0	694	292	31	0	0	501.482	32.8685	703.264	51.8119	885.192	93.4915	0	0	1571.25	310.455	4328.36	947.761	8749.16	2721.62	1456	16	1017	0.004068	571.113	114.473	2581.67	1811.52	0.978368	0.959685	0.965585	0.949853	0.952311	0.938545	0.936578	0.918387	0.917404	0.901672	0.886431	0.882006	0.895772	0.877089	0.881514	0.866765	0.86529	0.896755	0.887906	0.854966	1
1456	27272	694	292	31	135.832	13.5094	501.482	32.8685	703.264	51.8119	885.192	93.4915	32.2944	9.81773	1571.25	310.455	4328.36	947.761	8749.16	2721.62	1456	0	28289	0.113156	151.48	84.9335	123.945	585.935	0.971066	0.958853	0.960285	0.948107	0.946163	0.923893	0.928523	0.918484	0.905016	0.901269	0.878981	0.899767	0.891813	0.895542	0.852628	0.87831	0.848581	0.894641	0.873714	0.845629	1
1461	1267	516	250	29	359.243	18.8742	612.675	39.9675	815.302	58.4381	1014.52	105.516	577.525	90.7785	2857.43	562.082	6725.69	1449.47	13137.3	4096.48	1461	11	2062	0.008248	487.171	179.31	2070.11	2539.55	0.972842	0.961203	0.960718	0.954413	0.952716	0.938167	0.929437	0.919496	0.911251	0.899855	0.883366	0.896217	0.898157	0.881668	0.869787	0.876091	0.85548	0.892095	0.887488	0.847721	1
1462	1157	297	42	0	393.358	23.2521	628.108	44.2371	832.051	48.4149	0	0	758.928	135.066	3084.27	655.956	7110.02	1241.82	0	0	1462	9	1496	0.005984	452.279	117.236	1398.88	1392.56	0.971925	0.95889	0.960561	0.958556	0.951872	0.933824	0.927807	0.926136	0.90742	0.906751	0.882353	0.895388	0.902741	0.888703	0.862634	0.881684	0.85361	0.89238	0.889037	0.848262	1
1466	776	256	39	0	467.597	28.4076	664.627	48.2491	862.28	56.525	0	0	1272.67	232.343	3655.03	813.19	7930.47	1533.92	0	0	1466	13	1071	0.004284	529.065	111.494	2084.56	1610.73	0.97479	0.959851	0.960317	0.961718	0.952848	0.936975	0.929038	0.931373	0.905229	0.90943	0.880486	0.891223	0.902428	0.89169	0.856209	0.88422	0.853408	0.895425	0.896825	0.855275	1
1468	0	701	238	39	0	0	487.67	32.7266	683.634	52.3828	884.067	60.895	0	0	1446.33	289.877	3983.13	932.277	8554.53	1700.44	1468	15	978	0.003912	551.166	114.729	2347.13	1776.67	0.975971	0.961145	0.961145	0.961145	0.952454	0.939162	0.932004	0.931493	0.90593	0.909509	0.878323	0.892127	0.902352	0.892127	0.854294	0.885992	0.852249	0.893149	0.894172	0.855828	1
1468	32267	701	238	39	140.312	13.8786	487.67	32.7266	683.634	52.3828	884.067	60.895	35.5724	10.825	1446.33	289.877	3983.13	932.277	8554.53	1700.44	1468	0	33245	0.13298	152.399	73.4429	103.574	495.517	0.963122	0.957437	0.960611	0.949737	0.94333	0.925011	0.926365	0.915822	0.901248	0.902286	0.875019	0.902226	0.89039	0.880809	0.867935	0.866145	0.855196	0.899609	0.86804	0.841254	1
1473	1897	495	201	35	375.544	19.7191	604.593	40.0224	800.281	55.4415	994.378	81.1736	659.381	103.831	2747.21	541.493	6356.49	1349.37	12224.3	2960.48	1473	9	2628	0.010512	459.414	150.502	1642.4	2106.52	0.971651	0.964422	0.962709	0.959475	0.946918	0.929985	0.931887	0.921423	0.910769	0.90468	0.884132	0.899734	0.889269	0.884132	0.858638	0.871766	0.848744	0.88965	0.874049	0.842275	1
1474	1748	300	36	4	412.166	24.4531	621.221	44.7642	814.098	53.4868	989.652	72.6802	872.606	155.552	2986.3	646.158	6680.23	1334.34	12003	2457.38	1474	8	2088	0.008352	450.239	95.4039	1297.75	1184.28	0.969828	0.963602	0.962165	0.96001	0.944923	0.930556	0.931513	0.920977	0.909722	0.898707	0.885297	0.903736	0.885297	0.885536	0.858238	0.87069	0.849377	0.889368	0.874042	0.844349	1
1478	1253	255	31	4	499.605	29.8618	665.976	51.0674	846.142	58.9704	1016.56	96.5424	1550.45	279.273	3683.24	841.493	7508.11	1564.91	13134	3269.69	1478	12	1543	0.006172	535.402	87.4497	2052.64	1348.24	0.970512	0.961439	0.95917	0.961439	0.946857	0.927738	0.931951	0.919637	0.91024	0.897926	0.888205	0.901491	0.890797	0.889825	0.859365	0.873299	0.853208	0.887881	0.874595	0.839922	1
1480	0	1108	233	33	0	0	519.197	34.7913	686.299	55.8557	881.793	84.4806	0	0	1743.88	349.927	4037.91	973.713	8607.37	2671.02	1480	14	1374	0.005496	556.242	90.5378	2297.74	1465.58	0.97016	0.96361	0.960699	0.961063	0.949418	0.929039	0.93377	0.921033	0.91048	0.899563	0.888646	0.898472	0.892649	0.891194	0.860626	0.870451	0.851164	0.886827	0.874818	0.83952	1
1480	33121	1108	233	33	134.888	13.0737	519.197	34.7913	686.299	55.8557	881.793	84.4806	31.585	9.4361	1743.88	349.927	4037.91	973.713	8607.37	2671.02	1480	0	34495	0.13798	151.672	85.3268	121.85	531.082	0.966227	0.96414	0.95998	0.944978	0.944456	0.924264	0.92641	0.918032	0.895941	0.89413	0.878519	0.901594	0.885679	0.882983	0.890187	0.86643	0.8594	0.915249	0.882853	0.841963	1
1485	1505	828	201	29	347.517	18.5509	622.638	40.881	795.394	62.3132	987.765	86.3619	523.17	83.7225	2998.87	587.933	6264.34	1436.05	12026.2	3451.98	1485	11	2563	0.010252	478.766	169.49	1903.36	2137.65	0.968201	0.96469	0.962544	0.951229	0.946742	0.930355	0.92938	0.919625	0.904214	0.902848	0.878853	0.897971	0.886071	0.886851	0.875536	0.865197	0.858954	0.898556	0.881779	0.845103	1
1486	1367	477	25	2	378.332	22.9131	638.063	47.0961	805.939	63.5811	1009.1	84.3283	675.925	122.964	3236.91	707.856	6518.65	1551.13	12784.1	3133.34	1486	9	1871	0.007484	450.936	125.723	1419.84	1383.1	0.966863	0.965526	0.964458	0.946285	0.946018	0.928381	0.928381	0.91876	0.905933	0.901122	0.87333	0.894174	0.881614	0.885088	0.882416	0.862373	0.85489	0.897916	0.882149	0.847675	1
1490	906	395	22	2	477.387	27.5357	686.314	51.3063	844.146	60.1913	1086.43	64.1573	1352.48	234.809	4026.16	900.184	7461.29	1630.21	15777	2757.44	1490	14	1325	0.0053	546.68	111.239	2272.74	1597.73	0.966792	0.968302	0.966038	0.951698	0.94566	0.924906	0.930566	0.923019	0.908679	0.904528	0.874717	0.898491	0.883774	0.88717	0.874717	0.861887	0.858868	0.897358	0.881887	0.847925	1
1492	0	802	372	22	0	0	495.524	31.1037	703.317	56.6884	888.16	102.226	0	0	1514.53	285.308	4343.23	1055.06	8904.07	3398.27	1492	16	1196	0.004784	567.378	113.769	2530.29	1753.48	0.9699	0.969482	0.966973	0.951923	0.948997	0.926839	0.933528	0.923077	0.910117	0.90301	0.878763	0.900084	0.881689	0.89005	0.878344	0.85786	0.855769	0.899247	0.882525	0.848662	1
1492	28967	802	372	22	135.27	13.9743	495.524	31.1037	703.317	56.6884	888.16	102.226	31.9761	10.2888	1514.53	285.308	4343.23	1055.06	8904.07	3398.27	1492	0	30163	0.120652	152.403	88.3785	131.037	599.742	0.973063	0.964062	0.956718	0.939462	0.951613	0.942032	0.935069	0.910669	0.910636	0.882903	0.873355	0.886152	0.883085	0.872874	0.89086	0.847893	0.861834	0.911962	0.882488	0.849882	1
1497	1295	602	314	18	350.197	20.1332	600.038	37.8691	814.586	64.9565	1022.33	95.062	536.041	92.8486	2682.74	506.18	6731.63	1594.58	13362	3880.86	1497	11	2229	0.008916	488.519	181.778	2092.16	2472.43	0.974204	0.96725	0.962988	0.946837	0.951772	0.934275	0.935621	0.918349	0.901301	0.89502	0.881113	0.889861	0.874832	0.887393	0.886945	0.859803	0.856438	0.907806	0.884926	0.854419	1
1498	1169	331	52	0	381.248	23.5662	615.594	44.9143	825.056	69.1415	0	0	691.943	129.644	2907.44	641.142	7008.1	1786.52	0	0	1498	9	1552	0.006208	446.098	122.944	1376.07	1456.95	0.973582	0.966495	0.966173	0.945876	0.952642	0.936856	0.9375	0.918814	0.899485	0.895619	0.875322	0.885309	0.869845	0.888209	0.893041	0.855026	0.861469	0.91366	0.886276	0.858247	1
1502	766	282	43	0	479.689	28.2365	664.213	47.3681	872.548	76.9041	0	0	1372.59	241.79	3645.83	779.105	8298.96	2137.98	0	0	1502	14	1091	0.004364	542.868	110.748	2233.16	1692.36	0.974335	0.967003	0.966086	0.943171	0.950962	0.94088	0.942255	0.923923	0.8978	0.901925	0.878552	0.882218	0.868011	0.885426	0.894134	0.856554	0.859762	0.913382	0.886343	0.861137	1
1504	0	681	265	42	0	0	501.99	32.6938	685.717	50.6552	892.835	80.6086	0	0	1575.69	305.891	4014.02	880.633	8900.3	2406.12	1504	16	988	0.003952	567.884	113.609	2541.07	1860.65	0.976215	0.968117	0.966599	0.948381	0.951923	0.941802	0.941802	0.923077	0.899798	0.905364	0.881579	0.885628	0.867915	0.88917	0.889676	0.855769	0.856781	0.910931	0.888158	0.862348	1
1504	32351	681	265	42	137.857	13.2798	501.99	32.6938	685.717	50.6552	892.835	80.6086	33.6966	10.0333	1575.69	305.891	4014.02	880.633	8900.3	2406.12	1504	0	33339	0.133356	150.601	76.6251	108.002	532.433	0.974504	0.957032	0.957152	0.948649	0.954153	0.938645	0.936021	0.922538	0.904856	0.91024	0.878941	0.871832	0.890384	0.870302	0.862023	0.860674	0.876166	0.902217	0.878446	0.842752	1
1509	1666	520	226	36	345.188	18.7122	603.927	38.2778	789.044	57.3232	999.051	84.8248	512.905	83.6401	2735.22	515.527	6101.34	1319.57	12415.6	3115.33	1509	10	2448	0.009792	450.741	168.858	1675.93	2242.28	0.97692	0.965278	0.958129	0.957108	0.950572	0.936887	0.941789	0.920956	0.912582	0.898489	0.879493	0.879289	0.882557	0.870915	0.877042	0.854167	0.869281	0.906046	0.870915	0.847631	1
1510	1515	310	36	0	382.8	22.1619	623.706	43.7348	797.408	44.4763	0	0	699.392	121.213	3019.62	633.251	6256.44	1024.53	0	0	1510	8	1861	0.007444	430.95	106.916	1193.39	1161.54	0.978506	0.965879	0.956475	0.960505	0.952445	0.939011	0.941698	0.919398	0.913756	0.898979	0.877485	0.880978	0.887963	0.869962	0.869962	0.856529	0.867813	0.908383	0.866201	0.846588	1
1514	1043	267	33	0	454.53	26.6404	657.837	47.8019	831.367	51.709	0	0	1168.46	204.152	3544.52	785.049	7102.59	1321.56	0	0	1514	12	1343	0.005372	504.209	101.538	1786.65	1342.88	0.98064	0.965004	0.958302	0.95793	0.952718	0.939687	0.94006	0.919211	0.909903	0.898734	0.878258	0.881981	0.882353	0.871556	0.876024	0.84959	0.862993	0.905436	0.871556	0.85108	1
1516	0	897	259	32	0	0	480.419	32.1368	683.945	52.9859	860.587	53.336	0	0	1382.9	274.669	3990.13	950.509	7873.9	1459.17	1516	15	1188	0.004752	535.031	106.816	2126.15	1541.34	0.981481	0.966751	0.960859	0.959596	0.953704	0.939394	0.939394	0.92298	0.910354	0.897727	0.879209	0.883418	0.884259	0.869108	0.877525	0.848906	0.861953	0.907407	0.871212	0.853535	1
1516	30907	897	259	32	138.436	13.5321	480.419	32.1368	683.945	52.9859	860.587	53.336	34.1497	10.3545	1382.9	274.669	3990.13	950.509	7873.9	1459.17	1516	0	32095	0.12838	153.116	78.773	111.585	494.005	0.969684	0.952905	0.955336	0.948621	0.951441	0.937841	0.923228	0.926577	0.904549	0.908537	0.881103	0.891915	0.893145	0.881555	0.858716	0.86582	0.862658	0.897211	0.875339	0.833074	1
1521	1565	646	225	29	354.799	19.2639	588.01	37.5076	792.833	64.5116	964.285	61.541	556.771	91.2483	2525.92	480.978	6214.81	1552.84	11067.4	2081.85	1521	10	2465	0.00986	463.069	159.51	1712.93	2058.71	0.974848	0.957201	0.965112	0.954361	0.954158	0.9357	0.931034	0.9286	0.908519	0.909128	0.878093	0.883367	0.881744	0.877079	0.862272	0.863286	0.873022	0.900811	0.872819	0.835091	1
1522	1419	396	31	1	396.518	24.1677	607.044	41.8271	798.76	59.928	918.713	0	777.791	142.478	2783.55	569.294	6334.73	1398.31	9463.24	0	1522	8	1847	0.007388	448.689	102.606	1305.8	1122.85	0.974553	0.955333	0.968056	0.953979	0.95425	0.932864	0.930157	0.933135	0.910937	0.916622	0.880888	0.885219	0.8817	0.876557	0.857066	0.865999	0.875474	0.897401	0.869518	0.830536	1
1526	994	341	27	1	496.147	29.2867	656.067	45.8023	856.198	60.1442	1000	0	1518.22	270.31	3511.54	727.595	7779.56	1635.13	12190.4	0	1526	13	1363	0.005452	543.658	90.0956	2148.78	1302.05	0.976889	0.959281	0.97102	0.956346	0.954145	0.93507	0.929567	0.934703	0.911592	0.921864	0.883346	0.890315	0.882979	0.875642	0.860235	0.863169	0.877843	0.898019	0.873441	0.823184	1
1528	0	892	325	26	0	0	525.642	34.9521	684.763	51.8633	887.279	78.7239	0	0	1809.05	363.959	4000.79	908.474	8727.11	2266.12	1528	15	1243	0.004972	574.811	92.9933	2526.82	1469.75	0.977876	0.962188	0.970233	0.959372	0.956557	0.93564	0.930008	0.934433	0.91432	0.921963	0.880531	0.893001	0.88214	0.875704	0.860418	0.86243	0.878922	0.896219	0.875302	0.826227	1
1528	28613	892	325	26	139.619	13.9579	525.642	34.9521	684.763	51.8633	887.279	78.7239	35.0728	10.8163	1809.05	363.959	4000.79	908.474	8727.11	2266.12	1528	0	29856	0.119424	157.737	90.0192	138.812	581.186	0.970609	0.964597	0.958903	0.949055	0.952958	0.931722	0.923014	0.915913	0.909164	0.899116	0.883156	0.8993	0.87979	0.88545	0.865571	0.858705	0.857466	0.889402	0.869038	0.824072	1
1533	1586	678	276	22	371.157	19.347	640.396	42.7387	800.707	57.6195	1000.95	87.0248	636.566	99.4961	3263.16	657.687	6373.39	1390.04	12499.7	3246.81	1533	11	2562	0.010248	494.091	168.795	2051.55	2235.35	0.973653	0.964286	0.956674	0.958236	0.956089	0.934426	0.925254	0.924668	0.907494	0.90281	0.884856	0.899493	0.87783	0.887783	0.863193	0.852459	0.862998	0.894028	0.876464	0.827283	1
1534	1440	401	27	1	406.133	23.809	657.743	48.6984	800.059	51.6801	1014.39	0	834.788	146.237	3545.04	790.845	6339.49	1256.75	12722	0	1534	8	1869	0.007476	466.133	115.787	1502.16	1348.12	0.97405	0.968967	0.954254	0.956929	0.956661	0.936865	0.924559	0.921081	0.9061	0.902087	0.88122	0.899946	0.87694	0.894061	0.859283	0.856608	0.860621	0.894864	0.877207	0.831728	1
1538	1027	347	23	1	503.093	29.9015	705.536	57.3008	855.738	63.7177	1048.98	0	1582.79	282.304	4385.54	1071.17	7781.24	1745.66	14062	0	1538	13	1398	0.005592	559.534	103.849	2389.37	1560.84	0.973534	0.966738	0.95422	0.960658	0.958512	0.934907	0.926323	0.929542	0.906652	0.900215	0.876252	0.902718	0.877325	0.893777	0.861588	0.850143	0.863019	0.89628	0.876967	0.834049	1
1540	0	925	319	23	0	0	519.679	34.1472	722	60.731	872.043	83.8185	0	0	1747.88	345.841	4704.97	1192.23	8326.64	2558.87	1540	15	1267	0.005068	577.015	105.736	2611.83	1674.8	0.974349	0.968429	0.956985	0.962115	0.957774	0.935675	0.925414	0.928966	0.908445	0.900552	0.874507	0.900158	0.880821	0.896212	0.863457	0.853197	0.859905	0.894633	0.878058	0.837806	1
1540	33094	925	319	23	133.283	13.5099	519.679	34.1472	722	60.731	872.043	83.8185	30.5549	9.55874	1747.88	345.841	4704.97	1192.23	8326.64	2558.87	1540	0	34361	0.137444	149.645	87.0667	125.735	583.216	0.970752	0.964451	0.961366	0.94939	0.954658	0.926326	0.931187	0.920579	0.904499	0.902273	0.870726	0.889118	0.874116	0.87838	0.877434	0.838698	0.871715	0.898155	0.868965	0.841914	1
1545	1344	714	264	21	365.246	19.8641	632.629	40.7936	843.063	65.8045	992.178	89.3938	607.194	99.2446	3143.49	606.081	7454.25	1760.45	12202.2	3514.36	1545	11	2343	0.009372	506.185	180.177	2255.52	2511.64	0.975032	0.967136	0.961161	0.955186	0.956893	0.92723	0.92851	0.919548	0.90525	0.896287	0.87452	0.892019	0.884763	0.887964	0.872813	0.851046	0.867051	0.899915	0.870679	0.833333	1
1546	1242	412	54	2	407.144	24.4967	648.275	45.5923	865.524	64.6723	954.27	1.38488	841.462	151.191	3389.24	711.5	8050.73	1798.49	10599.9	45.9468	1546	9	1710	0.00684	480.356	129.24	1694.39	1682.21	0.974561	0.966959	0.960234	0.953801	0.953509	0.927778	0.927193	0.913158	0.901462	0.88655	0.87807	0.891228	0.884795	0.892398	0.876901	0.850292	0.871637	0.902047	0.87076	0.833041	1
1550	890	354	49	1	526.066	29.3547	706.581	49.4431	923.942	71.5005	985.237	0	1806.34	300.496	4382.72	908.52	9796.9	2273.19	11660.7	0	1550	14	1294	0.005176	590.871	111.029	2821.36	1939.6	0.974111	0.969474	0.96136	0.955564	0.954405	0.927743	0.926198	0.913447	0.903014	0.886785	0.87983	0.896832	0.886012	0.895286	0.876352	0.852396	0.869397	0.905719	0.866306	0.837713	1
1552	0	821	335	50	0	0	539.258	33.8473	718.643	55.1202	945.171	87.5623	0	0	1949.8	366.746	4623.42	1054.35	10563.9	2905.06	1552	16	1206	0.004824	605.916	115.188	3049.61	2145.39	0.975124	0.970149	0.961443	0.95937	0.954395	0.929104	0.928275	0.914594	0.901327	0.884743	0.881841	0.900083	0.88806	0.894693	0.878524	0.852405	0.86733	0.906302	0.866501	0.837894	1
1552	30656	821	335	50	137.954	13.2644	539.258	33.8473	718.643	55.1202	945.171	87.5623	33.7642	10.0377	1949.8	366.746	4623.42	1054.35	10563.9	2905.06	1552	0	31862	0.127448	155.667	92.9872	147.916	711.017	0.971471	0.959717	0.964079	0.950458	0.954005	0.935158	0.940148	0.9146	0.900775	0.900148	0.869814	0.881897	0.88287	0.884204	0.876891	0.841253	0.85161	0.907884	0.883042	0.849805	1
1557	1497	610	280	44	349.815	19.1459	643.269	40.4042	825.711	61.0614	1050.14	94.185	533.802	87.6954	3302.09	625.948	6992.1	1550.25	14446.2	3855.07	1557	11	2431	0.009724	490.939	194.629	2224.1	2832.31	0.976553	0.966269	0.960716	0.957425	0.955574	0.932538	0.938091	0.913821	0.897162	0.899835	0.872686	0.890169	0.886261	0.886055	0.885849	0.841629	0.861991	0.910736	0.873715	0.846977	1
1558	1368	364	43	2	386.35	23.6776	658.141	44.4209	833.35	76.7675	979.459	3.27273	719.816	132.828	3542.02	733.746	7254.4	2125.35	11458	114.349	1558	9	1777	0.007108	453.508	129.733	1468.12	1570.92	0.976083	0.964547	0.959764	0.955262	0.956669	0.932752	0.938379	0.915588	0.892797	0.904615	0.868599	0.890264	0.888295	0.878447	0.887732	0.837648	0.861283	0.910242	0.870287	0.850028	1
1562	924	306	39	2	485.115	28.2794	705.207	47.8481	881.332	87.9333	1006.78	21.0418	1419.26	250.345	4354.16	901.89	8610.59	2683.73	12455.2	776.624	1562	13	1271	0.005084	551.082	118.011	2363.88	1850.22	0.978757	0.966168	0.961054	0.956727	0.953186	0.93155	0.940205	0.915421	0.891031	0.902439	0.867034	0.896145	0.88749	0.877262	0.886703	0.841857	0.861133	0.908733	0.86428	0.852085	1
1564	0	839	294	40	0	0	495.669	32.6456	717.124	53.629	900.421	99.2454	0	0	1517.7	302.773	4591.06	1048.52	9239.52	3187.5	1564	15	1173	0.004692	564.977	122.041	2551.32	2004.98	0.978687	0.966326	0.962916	0.957374	0.955243	0.932225	0.94075	0.916027	0.893862	0.905371	0.868713	0.893862	0.88491	0.874254	0.888321	0.84399	0.861466	0.907502	0.864876	0.852089	1
1564	26737	839	294	40	134.82	13.8872	495.669	32.6456	717.124	53.629	900.421	99.2454	31.6522	10.0897	1517.7	302.773	4591.06	1048.52	9239.52	3187.5	1564	0	27910	0.11164	152.899	90.8873	137.549	651.658	0.973307	0.955321	0.95919	0.957112	0.952096	0.934217	0.936206	0.924919	0.892619	0.896811	0.884307	0.883465	0.87981	0.866482	0.887352	0.841616	0.858939	0.898424	0.878341	0.845468	1
1569	1154	598	248	37	351.322	19.5362	600.616	39.1145	825.64	60.8107	1019.19	105.207	540.851	90.0516	2692.55	525.986	6989.8	1561.49	13317.5	4256.36	1569	12	2037	0.008148	494.385	185.975	2189.74	2716.71	0.976927	0.960727	0.959254	0.953117	0.954099	0.937408	0.936426	0.919489	0.895434	0.90108	0.876289	0.880461	0.883407	0.869416	0.881934	0.843643	0.854443	0.904026	0.87678	0.840943	1
1570	1050	348	47	2	380.127	23.5821	614.072	42.4851	832.151	55.9641	948.788	26.9233	685.893	126.808	2881.43	599.942	7135.31	1393.26	10443.9	883.31	1570	9	1447	0.005788	451.858	126.654	1436.88	1496.77	0.97754	0.95888	0.960608	0.955079	0.953697	0.935384	0.936075	0.920525	0.895301	0.900138	0.879751	0.875605	0.887008	0.86973	0.877678	0.838632	0.855909	0.906012	0.882516	0.840014	1
1574	722	296	42	2	458.496	29.131	651.789	45.7413	870.184	64.1205	957.921	42.8379	1201.32	228.358	3444.42	730.643	8176.93	1801.46	10785	1433	1574	14	1062	0.004248	529.592	117.718	2120.43	1723.78	0.977872	0.960452	0.961394	0.952919	0.955744	0.937853	0.935499	0.918079	0.897834	0.898305	0.870527	0.882768	0.890301	0.872411	0.876648	0.842279	0.856403	0.90725	0.878531	0.838041	1
1576	0	635	282	44	0	0	476.366	33.7952	671.986	52.7111	899.425	76.6448	0	0	1350.61	286.826	3786.99	906.757	9073.43	2307.17	1576	16	961	0.003844	553.14	123.971	2419.15	1967.28	0.979188	0.963059	0.963059	0.950052	0.955775	0.939126	0.938085	0.919875	0.898543	0.898543	0.870968	0.883975	0.89334	0.873569	0.87565	0.847555	0.855359	0.905307	0.878772	0.835588	1
1576	30914	635	282	44	132.948	13.4493	476.366	33.7952	671.986	52.7111	899.425	76.6448	30.3217	9.43961	1350.61	286.826	3786.99	906.757	9073.43	2307.17	1576	0	31875	0.1275	145.616	76.1672	102.342	532.566	0.973694	0.956863	0.964706	0.954196	0.950086	0.926588	0.932361	0.928329	0.900392	0.913725	0.872486	0.883859	0.872753	0.874384	0.874008	0.847576	0.871122	0.893443	0.869569	0.847749	1
1581	1250	460	237	38	335.065	19.106	573.476	38.6609	768.834	56.4955	984.6	89.5483	469.705	80.3269	2347.36	476.87	5649.19	1271.64	11925.2	3297.7	1581	11	1985	0.00794	454.538	174.787	1742.54	2317.36	0.977582	0.959446	0.967254	0.953401	0.948363	0.933753	0.938539	0.923929	0.894962	0.904534	0.877582	0.881108	0.874055	0.874307	0.87733	0.84937	0.86801	0.903778	0.875819	0.842569	1
1582	1109	261	36	4	377.026	23.1116	595.81	43.8541	771.564	79.1357	967.434	9.61114	669.159	123.295	2637.87	586.087	5796.92	1835.4	11045.8	329.968	1582	8	1410	0.00564	429.273	109.682	1193.94	1257.26	0.975887	0.95922	0.970213	0.954965	0.944326	0.933688	0.937943	0.924823	0.893972	0.902482	0.879433	0.88156	0.871986	0.87305	0.88156	0.850709	0.869858	0.904255	0.875532	0.837234	1
1586	781	227	34	3	478.499	28.5596	648.036	51.7145	822.747	83.5715	1038.44	23.8187	1362.85	244.539	3400.08	828.571	7018.25	2189.74	13665.4	949.934	1586	13	1045	0.00418	528.134	99.7756	2024.71	1513.62	0.97512	0.960287	0.967943	0.955024	0.948325	0.931579	0.937799	0.92488	0.902871	0.906699	0.886124	0.885646	0.87512	0.869378	0.887081	0.848804	0.862679	0.913876	0.873206	0.833971	1
1588	0	691	210	37	0	0	494.091	33.9279	663.805	57.895	848.511	105.72	0	0	1504.91	309.392	3666.78	983.723	7812.68	2978.26	1588	15	938	0.003752	546.067	103.639	2237.72	1647.98	0.977079	0.96322	0.966951	0.95629	0.952559	0.934435	0.942431	0.926972	0.902985	0.907783	0.884861	0.892857	0.876866	0.872601	0.883262	0.850213	0.861407	0.914712	0.8758	0.834222	1
1588	35588	691	210	37	136.459	13.3885	494.091	33.9279	663.805	57.895	848.511	105.72	32.7188	9.90542	1504.91	309.392	3666.78	983.723	7812.68	2978.26	1588	0	36526	0.146104	146.978	68.1796	89.344	437.598	0.975552	0.960425	0.961603	0.955046	0.94738	0.931419	0.93031	0.914527	0.907846	0.893966	0.879839	0.896553	0.877224	0.885561	0.860606	0.851257	0.872817	0.895828	0.877046	0.844754	1
1593	1698	511	171	35	321.786	17.7199	586.539	40.0579	763.08	65.1287	946.52	114.297	415.998	68.7782	2511.5	513.309	5554.11	1431.15	10800.4	4019.1	1593	9	2415	0.00966	418.107	161.398	1373.71	1970.35	0.977019	0.965839	0.965631	0.956315	0.950725	0.930228	0.932298	0.917184	0.909317	0.910766	0.882609	0.893375	0.871222	0.881366	0.875362	0.850932	0.8706	0.904348	0.872257	0.852588	1
1594	1527	297	32	2	362.242	22.0546	604.45	44.1789	789.406	73.0755	877.48	121.907	593.707	108.387	2753.03	600.667	6168.91	1711.01	8722.88	3445.17	1594	8	1858	0.007432	408.87	107.011	1043.64	1131.32	0.97901	0.968515	0.966362	0.961249	0.951292	0.931109	0.932185	0.915231	0.912002	0.912809	0.882939	0.890743	0.867061	0.8824	0.875942	0.850915	0.87648	0.901507	0.872443	0.856835	1
1598	1040	255	32	2	452.977	27.1599	648.081	48.5594	832.245	81.0979	897.604	126.373	1157.12	207.4	3392.82	756.868	7244.07	2135.88	9347.75	3736.59	1598	12	1329	0.005316	500.214	100.228	1744.98	1371.49	0.98006	0.971407	0.967645	0.962378	0.955606	0.937547	0.928894	0.922498	0.914597	0.917607	0.885628	0.897667	0.871332	0.887133	0.872837	0.854026	0.876599	0.901053	0.879609	0.861926	1
1600	0	925	241	32	0	0	476.138	32.1579	671.631	53.7997	854.951	88.5935	0	0	1346.82	273.621	3783.59	908.406	7878.22	2429.96	1600	15	1198	0.004792	525.583	103.28	2011.48	1507.89	0.980801	0.972454	0.969115	0.960351	0.956177	0.938648	0.930718	0.921536	0.913189	0.920701	0.886895	0.898164	0.8702	0.885643	0.872705	0.851419	0.876878	0.902337	0.881469	0.861436	1
1600	31854	925	241	32	133.921	13.258	476.138	32.1579	671.631	53.7997	854.951	88.5935	30.9518	9.49745	1346.82	273.621	3783.59	908.406	7878.22	2429.96	1600	0	33052	0.132208	148.117	76.9064	102.738	468.532	0.974812	0.959125	0.940821	0.948142	0.947068	0.929475	0.925526	0.917887	0.897525	0.894106	0.879992	0.893183	0.876588	0.881944	0.871021	0.847921	0.853292	0.892972	0.858087	0.844503	1
1605	1372	684	210	28	340.033	17.9808	576.874	38.9366	771.958	58.529	961.236	98.0456	490.154	77.58	2389.28	488.404	5723.44	1304.24	11166.9	3355.73	1605	11	2294	0.009176	457.774	160.397	1665.8	1989.88	0.977114	0.963819	0.954664	0.955754	0.944638	0.935266	0.926765	0.923278	0.907585	0.903444	0.884263	0.893418	0.874891	0.883827	0.870314	0.848518	0.864429	0.903444	0.863557	0.848736	1
1606	1228	426	38	1	369.689	22.0002	590.209	43.8695	793.225	69.2071	953.411	0	630.602	112.364	2565.55	584.608	6241.34	1634.75	10571.3	0	1606	9	1693	0.006772	435.028	114.619	1249.29	1216.31	0.976078	0.963083	0.950089	0.957472	0.940047	0.934436	0.92469	0.922918	0.908447	0.898996	0.880981	0.889545	0.878618	0.881867	0.873006	0.846131	0.863851	0.904903	0.860898	0.844064	1
1610	815	366	36	1	457.004	27.4122	631.964	48.5789	830.228	74.2738	979.192	0	1188.14	213.259	3150.29	745.679	7159.57	1899.33	11448.3	0	1610	14	1218	0.004872	521.038	103.991	1962.67	1414.75	0.978654	0.964696	0.953612	0.960591	0.938424	0.935961	0.926519	0.920772	0.91133	0.908867	0.87931	0.898194	0.876437	0.879721	0.8711	0.845649	0.863711	0.906814	0.859195	0.843596	1
1612	0	726	341	36	0	0	486.721	32.5243	657.577	52.3227	864.095	84.4256	0	0	1437.8	288.305	3551.6	868.472	8103.97	2346.94	1612	16	1103	0.004412	551.859	105.855	2308.87	1593.94	0.980054	0.966455	0.954669	0.960562	0.93971	0.936537	0.925204	0.919764	0.910245	0.912058	0.87942	0.901179	0.873527	0.877607	0.866274	0.849048	0.865367	0.904805	0.860381	0.842248	1
1612	28819	726	341	36	130.398	13.5153	486.721	32.5243	657.577	52.3227	864.095	84.4256	28.6642	9.26644	1437.8	288.305	3551.6	868.472	8103.97	2346.94	1612	0	29922	0.119688	145.934	83.039	112.718	527.572	0.977308	0.964107	0.952577	0.946745	0.957222	0.935666	0.940161	0.921579	0.901293	0.90512	0.87317	0.888794	0.883447	0.866269	0.880188	0.845482	0.858131	0.904368	0.864113	0.840034	1
1617	1050	539	274	36	332.106	18.509	584.214	38.1061	756.047	57.7121	963.709	84.3184	457.226	76.4011	2478.97	486.742	5379.83	1251.59	11166.5	2979.94	1617	12	1899	0.007596	476.805	178.364	1944.35	2254.77	0.97604	0.967878	0.954976	0.953133	0.952607	0.92812	0.92891	0.923117	0.901264	0.916272	0.870195	0.895998	0.879937	0.872565	0.871248	0.849394	0.858873	0.902317	0.860453	0.848605	1
1618	950	308	45	4	366.628	22.3576	606.077	41.8756	755.452	59.3167	1022.11	33.0617	615.462	112.648	2770.44	563.519	5373.16	1310.99	13053.9	1278.37	1618	9	1307	0.005228	438.449	125.596	1325.17	1411.3	0.977047	0.970161	0.951798	0.94912	0.954476	0.928845	0.93267	0.926549	0.897475	0.915073	0.874522	0.89671	0.884468	0.871844	0.876435	0.846978	0.856924	0.905509	0.855011	0.853099	1
1622	646	266	39	4	453.245	26.504	648.272	48.2658	797.549	65.5491	1082.98	41.9288	1158.58	203.016	3394.98	747.165	6327.77	1570.26	15537	1839.48	1622	14	955	0.00382	524.265	115.583	2052.81	1687.84	0.980105	0.967016	0.953403	0.952356	0.956021	0.934031	0.932984	0.927225	0.898953	0.910471	0.870157	0.896335	0.887958	0.868586	0.872775	0.843979	0.86178	0.904712	0.864921	0.862304	1
1624	0	564	249	43	0	0	465.302	30.7931	663.211	55.8278	839.198	110.155	0	0	1256.61	247.643	3650.75	921.227	7610.29	3414.02	1624	16	856	0.003424	541.654	121.357	2272.2	1880.58	0.982477	0.966706	0.955607	0.952687	0.958528	0.933995	0.934579	0.928154	0.898949	0.909463	0.870911	0.89778	0.886098	0.86507	0.870327	0.848131	0.858061	0.905374	0.869159	0.863902	1
1624	29093	564	249	43	130.63	13.251	465.302	30.7931	663.211	55.8278	839.198	110.155	28.7763	9.04082	1256.61	247.643	3650.75	921.227	7610.29	3414.02	1624	0	29949	0.119796	142.378	72.6783	92.8978	490.818	0.973271	0.959949	0.962586	0.940749	0.94721	0.931517	0.941	0.917276	0.894571	0.905339	0.859244	0.900214	0.895105	0.871982	0.861164	0.857842	0.854169	0.914605	0.867942	0.824151	1
1629	998	394	211	35	340.03	18.4763	565.303	36.0032	767.207	57.9381	934.669	95.3536	490.363	79.5621	2245.49	424.99	5617.65	1259.3	10278	3326.26	1629	11	1638	0.006552	461.949	171.903	1782.15	2234.65	0.981685	0.958791	0.962149	0.947497	0.95177	0.932234	0.942918	0.919414	0.903236	0.910867	0.861416	0.894689	0.894689	0.869963	0.856227	0.852869	0.855617	0.914835	0.868742	0.84127	1
1630	915	235	30	2	373.427	22.0223	581.437	41.5375	775.286	59.5744	910.442	12.9992	649.718	114.69	2450	524.558	5798.56	1280.41	9216.62	392.842	1630	9	1182	0.004728	425.891	106.045	1152.82	1138	0.982234	0.958122	0.967005	0.947124	0.952623	0.931049	0.947547	0.915398	0.903553	0.906091	0.861675	0.894247	0.904399	0.868866	0.848562	0.853638	0.860829	0.914552	0.86802	0.841794	1
1634	609	195	28	2	480.878	28.2433	636.171	47.3267	837.776	65.3706	945.599	22.0952	1382.73	244.181	3208.96	700.874	7313.71	1659.91	10331.4	720.012	1634	13	834	0.003336	530.284	96.1394	2030.31	1409.11	0.983813	0.959832	0.965827	0.947842	0.94964	0.934053	0.948441	0.913669	0.903477	0.899281	0.865707	0.893285	0.896882	0.872302	0.844724	0.851319	0.856115	0.91247	0.878297	0.842926	1
1636	0	534	177	29	0	0	503.745	32.2294	659.409	53.8849	858.676	77.958	0	0	1591.52	303.746	3583.76	857.549	7920.27	2050.01	1636	15	740	0.00296	554.888	98.9919	2316.06	1549.58	0.985135	0.962162	0.965541	0.952703	0.948649	0.935135	0.954054	0.914189	0.9	0.89527	0.864865	0.89527	0.895946	0.875	0.847297	0.852703	0.860135	0.911486	0.883784	0.839865	1
1636	24160	534	177	29	134.541	13.5965	503.745	32.2294	659.409	53.8849	858.676	77.958	31.421	9.87655	1591.52	303.746	3583.76	857.549	7920.27	2050.01	1636	0	24900	0.0996	147.033	74.6031	99.3179	471.132	0.9749	0.971526	0.961888	0.945622	0.954277	0.935341	0.941888	0.929618	0.901707	0.902711	0.873554	0.896265	0.877329	0.883153	0.88006	0.838554	0.856586	0.905904	0.872851	0.83757	1
1641	1091	403	148	24	345.385	19.4328	604.544	38.0791	764.514	64.3111	978.412	69.6966	514.134	87.5924	2743.34	522.303	5581.06	1387.12	11589.4	2299.74	1641	10	1666	0.006664	454.427	163.616	1663.04	2061.07	0.979892	0.969388	0.965486	0.94898	0.956783	0.943577	0.945378	0.920168	0.89886	0.90066	0.864046	0.904862	0.888355	0.876351	0.865846	0.847239	0.862545	0.911465	0.877251	0.831333	1
1642	982	224	25	0	385.087	23.6468	622.499	43.2277	772.321	58.8454	0	0	712.842	132.045	3001.55	630.724	5732.02	1296.92	0	0	1642	8	1231	0.004924	436.152	107.473	1231.24	1147.39	0.980504	0.969537	0.967912	0.947197	0.959789	0.945573	0.949634	0.922421	0.897644	0.907392	0.864338	0.906174	0.889521	0.876929	0.871649	0.850934	0.859058	0.913079	0.879366	0.822096	1
1646	675	188	22	0	485.075	28.5476	671.045	49.6286	841.689	56.1931	0	0	1419.14	250.251	3763.21	832.2	7382.97	1516.49	0	0	1646	13	885	0.00354	533.446	96.9111	2065.34	1373.27	0.981356	0.970056	0.970056	0.945763	0.959887	0.941808	0.946893	0.917514	0.892655	0.911864	0.866102	0.90678	0.888701	0.880226	0.874576	0.853107	0.861582	0.913559	0.884181	0.828814	1
1648	0	605	176	21	0	0	507.961	33.7713	695.701	55.9047	869.434	62.5176	0	0	1633.28	327.531	4204.05	1027.34	8150.75	1782.94	1648	15	802	0.003208	558.626	101.182	2368.09	1555.12	0.98005	0.972569	0.969451	0.945137	0.959476	0.94202	0.947631	0.917706	0.896509	0.912718	0.86783	0.911471	0.886534	0.88217	0.878429	0.851621	0.858479	0.910848	0.885287	0.826683	1
1648	29169	605	176	21	137.233	13.9784	507.961	33.7713	695.701	55.9047	869.434	62.5176	33.3512	10.5114	1633.28	327.531	4204.05	1027.34	8150.75	1782.94	1648	0	29971	0.119884	148.509	71.3348	95.827	454.735	0.972857	0.969637	0.96168	0.955007	0.946014	0.933803	0.929899	0.922225	0.905559	0.9143	0.862801	0.898752	0.864602	0.870642	0.873278	0.853809	0.871993	0.906209	0.877782	0.845634	1
1653	1418	471	151	18	368.335	19.9764	623.48	39.5127	810.959	63.3953	1004.29	63.5962	622.623	100.943	3008.39	569.932	6638.89	1588.99	12493.9	2331.29	1653	9	2058	0.008232	464.767	156.443	1713.89	2077.09	0.974247	0.970845	0.966958	0.95068	0.953353	0.934888	0.936103	0.924927	0.906706	0.912051	0.867833	0.90379	0.872692	0.873421	0.877308	0.85447	0.862488	0.910836	0.883625	0.849125	1
1654	1316	267	28	0	401.391	23.7993	636.496	44.8237	816.042	73.8535	0	0	806.21	143.246	3208.94	683.469	6804.34	1835.52	0	0	1654	8	1611	0.006444	447.563	104.441	1308.68	1217.53	0.97455	0.972377	0.968963	0.951273	0.953755	0.931409	0.936375	0.927685	0.906269	0.916511	0.870577	0.903476	0.874302	0.878647	0.879578	0.858783	0.862818	0.914649	0.882682	0.855059	1
1658	923	213	27	0	480.101	29.4889	673.775	47.5744	846.24	76.3563	0	0	1377.37	254.066	3803.49	793.41	7583.79	2051.77	0	0	1658	12	1163	0.004652	524.072	96.3776	1965.8	1374.88	0.975924	0.969046	0.968616	0.950129	0.954428	0.930353	0.936801	0.933362	0.906707	0.913586	0.870163	0.904987	0.878762	0.878332	0.882201	0.858555	0.856406	0.917025	0.882201	0.855546	1
1660	0	840	201	27	0	0	499.93	33.9116	692.714	54.9756	869.21	87.0547	0	0	1558.19	319.029	4147.4	961.175	8260.71	2479.98	1660	14	1068	0.004272	545.548	100.13	2214.93	1541.27	0.97706	0.968165	0.967697	0.951311	0.953184	0.930712	0.936798	0.933989	0.906835	0.912921	0.873127	0.904494	0.881554	0.881554	0.881554	0.860019	0.855337	0.918539	0.881086	0.855337	1
1660	31253	840	201	27	142.982	13.1523	499.93	33.9116	692.714	54.9756	869.21	87.0547	37.4848	10.5733	1558.19	319.029	4147.4	961.175	8260.71	2479.98	1660	0	32321	0.129284	156.284	75.3435	109.435	479.682	0.974738	0.959995	0.958139	0.958479	0.943133	0.936651	0.934888	0.92576	0.905108	0.92047	0.862566	0.903035	0.865908	0.863386	0.864531	0.855435	0.866851	0.914978	0.868042	0.844451	1
1665	1975	652	170	22	342.498	18.5909	599.367	39.006	790.293	62.5702	958.133	99.6949	501.064	81.4695	2675.81	521.91	6147.2	1416.01	11082.9	3706.29	1665	9	2819	0.011276	433.717	151.32	1427.13	1824.39	0.97375	0.962043	0.957786	0.957254	0.943774	0.940404	0.936148	0.927279	0.904753	0.918233	0.864846	0.907237	0.866087	0.868393	0.869457	0.864491	0.868393	0.912203	0.876729	0.848883	1
1666	1809	378	32	0	363.612	22.5596	608.658	45.1115	789.979	73.6967	0	0	600.687	111.623	2811.95	624.168	6179.03	1546.48	0	0	1666	8	2219	0.008876	411.503	106.756	1057.81	1088	0.972961	0.959441	0.956287	0.960117	0.94119	0.942542	0.935331	0.929473	0.905588	0.91753	0.862551	0.905588	0.863677	0.86548	0.867057	0.861649	0.873366	0.912123	0.87562	0.850608	1
1670	1175	311	26	0	444.912	26.8143	648.613	48.7358	818.691	79.1748	0	0	1096.79	197.332	3401.67	772.095	6888.05	1816	0	0	1670	12	1512	0.006048	493.238	98.7769	1670.46	1244.96	0.972553	0.963624	0.957011	0.96164	0.940146	0.941799	0.935516	0.928241	0.902447	0.916005	0.863757	0.901786	0.865741	0.867063	0.873347	0.863426	0.875	0.911045	0.874669	0.855159	1
1672	0	1013	293	23	0	0	473.005	31.8194	676.675	53.3279	861.098	75.6526	0	0	1320.35	264.984	3866.69	913.048	7972.87	1919.53	1672	15	1329	0.005316	524.624	102.884	1996.86	1427.86	0.974417	0.966516	0.955982	0.960873	0.940933	0.94319	0.937923	0.927389	0.905944	0.914221	0.866065	0.904816	0.866065	0.869451	0.873589	0.867193	0.875094	0.908954	0.874342	0.854402	1
1672	28399	1013	293	23	137.061	13.7496	473.005	31.8194	676.675	53.3279	861.098	75.6526	33.1976	10.3771	1320.35	264.984	3866.69	913.048	7972.87	1919.53	1672	0	29728	0.118912	154.387	84.0749	120.984	505.889	0.97467	0.963351	0.957902	0.954101	0.934523	0.923237	0.924465	0.913095	0.902684	0.895553	0.857828	0.898934	0.89123	0.868794	0.850881	0.83233	0.85993	0.907478	0.85882	0.844288	1
1677	1418	729	240	19	327.624	18.769	564.54	36.7316	770.846	60.8332	950.359	74.3059	439.277	75.7259	2237.54	428.934	5706.57	1344.3	10653.9	2233.64	1677	11	2406	0.009624	448.537	161.474	1590.22	1877.6	0.974231	0.965503	0.955528	0.958645	0.943682	0.932045	0.931006	0.925187	0.901912	0.905029	0.858894	0.904198	0.873649	0.878013	0.861804	0.85266	0.85931	0.917498	0.86783	0.845179	1
1678	1245	442	42	1	357.323	22.7372	575.749	41.2067	780.676	59.9149	881.427	0	570.526	108.916	2379.15	506.404	5921.05	1363.13	8361.75	0	1678	9	1730	0.00692	423.71	114.827	1167.01	1152.92	0.974855	0.967919	0.956069	0.95896	0.943931	0.932081	0.93526	0.921965	0.899133	0.910405	0.85578	0.904913	0.874855	0.884393	0.862139	0.856358	0.857225	0.916185	0.863295	0.846243	1
1682	810	371	37	1	441.949	27.4324	616.586	47.8145	821.328	61.3986	950.565	0	1075.84	200.449	2927.25	679.314	6884.43	1547.62	10477.4	0	1682	14	1219	0.004876	507.032	104.582	1823.33	1349.42	0.97621	0.972108	0.954061	0.961034	0.946267	0.92863	0.936013	0.929861	0.898277	0.909762	0.859721	0.90361	0.878589	0.887613	0.864233	0.859721	0.860131	0.917145	0.862592	0.847006	1
1684	0	704	350	38	0	0	460.904	31.2338	631.959	51.7227	842.589	72.7856	0	0	1222.3	249.776	3157.02	773.845	7471.05	1923.89	1684	16	1092	0.004368	529.012	107.144	2059.85	1489.29	0.976648	0.973443	0.959707	0.961538	0.946429	0.930403	0.936355	0.933608	0.901557	0.915293	0.860806	0.903388	0.882784	0.8837	0.869048	0.863095	0.860806	0.917125	0.862637	0.848443	1
1684	26053	704	350	38	135.973	13.0771	460.904	31.2338	631.959	51.7227	842.589	72.7856	32.3374	9.63187	1222.3	249.776	3157.02	773.845	7471.05	1923.89	1684	0	27145	0.10858	151.784	81.1813	113.901	498.029	0.971634	0.96585	0.962682	0.948996	0.948241	0.930834	0.938755	0.904789	0.903463	0.888193	0.859569	0.90525	0.891859	0.86014	0.864155	0.85699	0.855498	0.894474	0.87762	0.830448	1
1689	1133	511	272	35	359.143	18.4726	568.391	37.2194	741.903	59.7714	958.272	79.7926	576.855	88.9605	2283.95	448.343	5094.53	1242.68	10953	2661.96	1689	12	1951	0.007804	478.059	159.263	1839.95	2084.31	0.971297	0.968734	0.962583	0.955407	0.945413	0.927729	0.93388	0.916453	0.901076	0.89877	0.858278	0.901076	0.892875	0.864685	0.861353	0.845464	0.863147	0.897232	0.869554	0.840082	1
1690	1033	305	43	1	394.549	22.7682	583.233	41.0892	743.888	50.763	913.862	0	765.436	132.587	2471.73	525.846	5107.5	1046.86	9314.78	0	1690	9	1382	0.005528	447.436	99.4616	1283.29	1059.31	0.972142	0.967077	0.968162	0.951881	0.944645	0.928726	0.932344	0.914255	0.900145	0.896527	0.8589	0.901954	0.899783	0.863242	0.859624	0.837554	0.864689	0.893632	0.867221	0.83466	1
1694	722	263	37	1	463.888	27.6362	616.425	44.5722	777.734	61.161	933.602	0	1242.2	220.571	2918.2	630.368	5860.23	1403.63	9928.74	0	1694	13	1023	0.004092	514.914	91.3315	1848.6	1186.29	0.97263	0.965787	0.969208	0.954057	0.94477	0.925709	0.934506	0.9174	0.90176	0.900782	0.862659	0.903226	0.897361	0.864614	0.862659	0.828446	0.864614	0.890518	0.86608	0.838221	1
1696	0	642	246	34	0	0	482.642	32.858	633.353	47.2683	794.444	66.2947	0	0	1402.79	285.77	3167.41	709.796	6257.95	1566.4	1696	16	922	0.003688	534.351	92.0952	2052.65	1248.81	0.97397	0.965293	0.969089	0.953362	0.946855	0.930043	0.934924	0.918655	0.904013	0.901844	0.864425	0.902928	0.900759	0.866594	0.863341	0.825922	0.86551	0.89154	0.863341	0.838395	1
1696	22745	642	246	34	133.022	14.2433	482.642	32.858	633.353	47.2683	794.444	66.2947	30.4831	10.0695	1402.79	285.77	3167.41	709.796	6257.95	1566.4	1696	0	23667	0.094668	148.656	80.9667	109.261	462.547	0.97393	0.973867	0.966324	0.940867	0.952444	0.933557	0.942599	0.918896	0.900727	0.894642	0.86027	0.914818	0.87434	0.873136	0.88072	0.866248	0.842566	0.907276	0.878544	0.824376	1
1701	927	460	194	30	340.512	19.0701	582.822	38.3483	738.483	53.0601	891.867	62.0219	492.709	82.3536	2461.89	487.542	5005.02	1083.73	8785.43	1820.54	1701	11	1611	0.006444	467.892	162.212	1752.79	1877.99	0.97424	0.970826	0.968032	0.952824	0.954997	0.937306	0.945065	0.917443	0.909683	0.903166	0.869025	0.900993	0.888889	0.867784	0.870267	0.854749	0.85599	0.89013	0.876164	0.832402	1
1702	846	257	34	2	374.672	22.8431	597.592	42.2936	751.483	51.3162	878.078	36.7954	656.66	119.335	2658.48	575.741	5265.43	1098.36	8310.27	1035.34	1702	9	1139	0.004556	437.103	113.449	1259.36	1183.69	0.973661	0.970149	0.966198	0.954785	0.960053	0.938104	0.949517	0.913082	0.91791	0.902985	0.867428	0.898595	0.875329	0.868306	0.863916	0.86216	0.854697	0.889816	0.878841	0.83626	1
1706	568	217	30	2	480.003	28.3918	648.943	46.4107	809.787	52.6497	928.935	18.0905	1375.39	242.639	3401.75	743.892	6572.73	1265.79	9792.23	569.02	1706	14	817	0.003268	538.083	99.6459	2125.05	1393.37	0.973072	0.974296	0.96634	0.950428	0.957772	0.938188	0.949816	0.915545	0.917993	0.895961	0.863525	0.899633	0.867809	0.866585	0.859241	0.866585	0.851285	0.889229	0.875765	0.834149	1
1708	0	500	198	30	0	0	502.001	32.6803	668.98	48.3232	829.771	69.9506	0	0	1575.75	304.88	3725.95	805.854	7131.32	1866.33	1708	16	728	0.002912	560.922	100.544	2389.5	1500.38	0.973901	0.976648	0.969093	0.951923	0.958104	0.93956	0.951236	0.913462	0.92239	0.893544	0.861264	0.901786	0.868819	0.864011	0.85989	0.873626	0.850275	0.888736	0.875	0.835165	1
1708	30415	500	198	30	131.972	13.0556	502.001	32.6803	668.98	48.3232	829.771	69.9506	29.6219	8.99499	1575.75	304.88	3725.95	805.854	7131.32	1866.33	1708	0	31143	0.124572	141.999	67.8483	84.7864	424.076	0.97611	0.964727	0.964904	0.946697	0.951	0.934737	0.935443	0.930081	0.901647	0.900989	0.867482	0.906271	0.878801	0.876698	0.885769	0.860707	0.850673	0.912934	0.871753	0.839482	1
1713	1191	367	156	24	343.109	18.3048	605.822	40.4362	773.911	60.4374	934.861	79.6518	503.59	80.2907	2764.64	555.033	5773.2	1380.72	10188.3	2739.79	1713	10	1738	0.006952	445.424	163.064	1587.77	2008.98	0.978999	0.971231	0.969217	0.948504	0.953682	0.938435	0.938435	0.928078	0.906214	0.901611	0.862486	0.911105	0.88061	0.879459	0.879459	0.86191	0.852704	0.910817	0.871979	0.837169	1
1714	1062	224	26	1	387.554	22.977	630.508	44.4475	816.642	64.439	923.8	0	725.996	128.38	3119.83	669.533	6779.57	1568.65	9620.64	0	1714	8	1313	0.005252	437.908	110.66	1261.03	1271.14	0.982483	0.971059	0.970678	0.946306	0.953922	0.940975	0.938309	0.929931	0.903275	0.904417	0.862909	0.916222	0.882711	0.886139	0.889566	0.86329	0.852628	0.91508	0.871287	0.842727	1
1718	747	198	24	1	478.246	27.9996	673.388	51.0488	865.574	71.9472	907.073	0	1360.15	238.486	3805.73	865.231	8083.09	1986.92	9109.61	0	1718	13	970	0.00388	528.105	102.237	2033.68	1497.23	0.98299	0.971134	0.971649	0.948969	0.956701	0.939175	0.942268	0.924227	0.906701	0.903093	0.861856	0.917526	0.886082	0.881443	0.892784	0.868041	0.859278	0.917526	0.870619	0.842268	1
1720	0	652	191	25	0	0	488.641	32.1715	684.648	58.7046	886.842	78.2268	0	0	1454.25	286.848	4017.63	1024.4	8712.81	2268.51	1720	15	868	0.003472	543.241	108.405	2227.37	1675.29	0.983871	0.97235	0.97235	0.951037	0.957949	0.940668	0.945276	0.924539	0.907834	0.902074	0.867512	0.918203	0.887097	0.884217	0.895737	0.872696	0.857143	0.919355	0.874424	0.842166	1
1720	32022	652	191	25	138.892	13.3144	488.641	32.1715	684.648	58.7046	886.842	78.2268	34.4466	10.1424	1454.25	286.848	4017.63	1024.4	8712.81	2268.51	1720	0	32890	0.13156	149.563	68.4379	92.3201	444.671	0.966905	0.96318	0.957844	0.94965	0.945287	0.926224	0.93761	0.931134	0.903649	0.898252	0.870036	0.896732	0.875236	0.872651	0.882685	0.86391	0.854439	0.903603	0.872955	0.838887	1
1725	1701	459	156	23	322.24	17.8039	577.331	38.9959	776.147	66.1746	972.462	81.9401	417.783	69.5156	2394.83	483.214	5842.82	1504.43	11450.7	2836.3	1725	9	2339	0.009356	408.966	155.028	1276.07	1862.7	0.969645	0.966011	0.960881	0.949551	0.945276	0.938221	0.939932	0.928174	0.902095	0.892689	0.870244	0.905943	0.87516	0.871099	0.887345	0.860197	0.855494	0.914707	0.880291	0.84053	1
1726	1532	272	31	1	355.716	20.9881	596.138	41.9095	767.33	60.5769	1106.56	0	561.952	99.27	2638.35	551.685	5628.73	1303.03	16495.7	0	1726	8	1836	0.007344	398.693	102.829	963.795	1063.47	0.970861	0.964597	0.960784	0.952342	0.944717	0.938998	0.942538	0.92756	0.89951	0.892157	0.869009	0.904139	0.87146	0.869826	0.886983	0.856754	0.857298	0.913943	0.880991	0.840414	1
1730	978	224	27	1	456.222	27.1137	642.518	46.294	806.567	68.8567	1246.87	0	1181.86	210.983	3302.83	723.131	6553.62	1663.37	23562.3	0	1730	12	1230	0.00492	498.482	93.8934	1704.23	1333.56	0.975203	0.965447	0.962602	0.950407	0.946748	0.941463	0.943089	0.92561	0.900407	0.887398	0.867073	0.906911	0.87561	0.865041	0.886992	0.85	0.856098	0.917073	0.878862	0.845528	1
1732	0	848	209	28	0	0	467.536	31.2308	656.294	52.3468	822.12	113.427	0	0	1275.08	256.529	3531.07	856.664	7210.9	3854.55	1732	14	1085	0.00434	513.046	98.2794	1862.82	1456.16	0.977419	0.965899	0.963594	0.95023	0.945622	0.941935	0.942857	0.927189	0.899078	0.887558	0.865899	0.911982	0.876959	0.869585	0.891705	0.84977	0.856682	0.921659	0.878802	0.846544	1
1732	28685	848	209	28	138.091	13.7891	467.536	31.2308	656.294	52.3468	822.12	113.427	33.9369	10.4793	1275.08	256.529	3531.07	856.664	7210.9	3854.55	1732	0	29770	0.11908	151.757	73.9763	100.593	441.417	0.965805	0.969147	0.964142	0.944054	0.940611	0.922388	0.934951	0.934884	0.895314	0.90131	0.866779	0.89518	0.88527	0.867182	0.878838	0.849765	0.847044	0.900789	0.855442	0.838781	1
1737	1416	589	174	26	365.327	19.3876	579.286	36.59	768.254	57.6515	938.188	112.42	607.34	96.7331	2415.1	457.583	5640.63	1308.19	10533	4567.59	1737	10	2205	0.00882	461.03	144.085	1604.45	1866.15	0.972109	0.97415	0.960091	0.950794	0.945805	0.929932	0.937868	0.929252	0.897959	0.890703	0.873016	0.901361	0.886395	0.875964	0.880952	0.851701	0.851474	0.909524	0.871429	0.840363	1
1738	1293	342	32	1	397.903	23.4096	593.161	41.7035	772.371	49.5077	797.555	0	785.342	138.777	2599.4	552.314	5705.43	1121.65	6202.83	0	1738	8	1668	0.006672	445.361	95.8082	1254.93	1018.74	0.973621	0.973321	0.959832	0.953537	0.948141	0.930456	0.939149	0.931055	0.894484	0.895983	0.872902	0.901679	0.889688	0.877998	0.881894	0.854017	0.852518	0.906775	0.870504	0.83753	1
1742	908	289	29	1	480.552	28.5749	635.93	47.0704	815.686	47.5148	790.299	0	1380.29	246.897	3205.47	721.87	6701.91	1241.93	6035.81	0	1742	13	1227	0.004908	525.322	87.1447	1939.75	1167.45	0.975143	0.971883	0.958435	0.954768	0.950693	0.931948	0.937245	0.933985	0.897718	0.896903	0.881418	0.90709	0.893643	0.876528	0.886308	0.848411	0.848003	0.912388	0.874898	0.836186	1
1744	0	810	265	28	0	0	494.085	33.8126	648.722	52.8079	823.021	58.4957	0	0	1504.72	308.355	3413.32	840.971	6918.82	1606.84	1744	15	1103	0.004412	539.587	89.5416	2100.71	1252.74	0.977335	0.973708	0.959655	0.956029	0.950589	0.93699	0.939257	0.935177	0.899819	0.898459	0.87942	0.912511	0.897099	0.874887	0.887126	0.846328	0.853128	0.916591	0.877607	0.832729	1
1744	26628	810	265	28	136.588	13.2784	494.085	33.8126	648.722	52.8079	823.021	58.4957	32.7948	9.85623	1504.72	308.355	3413.32	840.971	6918.82	1606.84	1744	0	27731	0.110924	152.617	81.799	115.046	475.224	0.973748	0.966283	0.958873	0.948613	0.946251	0.933306	0.93583	0.920071	0.898904	0.897984	0.872363	0.894144	0.872075	0.852494	0.846255	0.839566	0.847084	0.891998	0.863582	0.814774	1
1749	1366	572	216	26	334.933	18.8489	592.465	39.4658	753.729	57.6104	924.524	77.2567	469.039	79.3977	2586.36	516.376	5330.85	1237.27	9849.72	2684.74	1749	10	2180	0.00872	451.033	162.721	1618.19	1886.49	0.974083	0.970872	0.960321	0.955046	0.944037	0.933257	0.933257	0.93578	0.898624	0.898165	0.874541	0.901147	0.888532	0.86789	0.877523	0.832569	0.847706	0.909174	0.868807	0.82844	1
1750	1210	336	30	0	377.116	22.7862	611.786	45.3676	757.034	50.7863	0	0	669.417	121.236	2855.3	629.587	5379.33	1085.67	0	0	1750	9	1576	0.006304	434.379	109.981	1225.1	1118.21	0.972081	0.970812	0.957487	0.950825	0.943528	0.933693	0.930838	0.93401	0.900698	0.896574	0.871827	0.899746	0.886104	0.868338	0.877855	0.829315	0.84486	0.904188	0.864213	0.827411	1
1754	825	285	28	0	508.648	28.9641	678.496	47.6291	820.227	64.6489	0	0	1634.17	279.175	3882.99	806.068	6867.38	1546.21	0	0	1754	13	1138	0.004552	558.851	91.4999	2326.12	1318.94	0.970562	0.969684	0.959578	0.949033	0.945518	0.933216	0.93058	0.933216	0.898067	0.898506	0.868629	0.901582	0.884007	0.863357	0.883128	0.829086	0.842707	0.905536	0.862917	0.827329	1
1756	0	750	269	26	0	0	534.04	34.2486	703.871	55.4964	852.907	71.3071	0	0	1894.9	361.064	4349.25	1009.12	7733.26	1801.53	1756	15	1045	0.00418	585.69	95.1193	2671.95	1493.77	0.973684	0.969856	0.960287	0.950239	0.945933	0.933971	0.933014	0.935885	0.897129	0.902392	0.867464	0.902871	0.886124	0.861722	0.883732	0.829187	0.84067	0.907177	0.868421	0.827273	1
1756	25511	750	269	26	139.607	13.6621	534.04	34.2486	703.871	55.4964	852.907	71.3071	35.021	10.5854	1894.9	361.064	4349.25	1009.12	7733.26	1801.53	1756	0	26556	0.106224	157.161	89.7643	138.786	592.256	0.975203	0.966185	0.966674	0.936869	0.9502	0.930599	0.936832	0.91951	0.911131	0.885487	0.855362	0.893113	0.880234	0.866772	0.862027	0.851484	0.842051	0.902414	0.876657	0.84077	1
1761	1433	574	222	23	354.797	19.6414	639.577	41.3213	812.782	59.7639	948.226	71.0227	556.949	92.7229	3247.93	629.156	6668.51	1453.05	10570.4	2216.69	1761	10	2252	0.009008	478.591	175.225	1947.58	2232.18	0.978908	0.968917	0.966696	0.940275	0.947158	0.932504	0.940719	0.930284	0.908082	0.902087	0.854352	0.898979	0.881439	0.855018	0.864565	0.841918	0.845471	0.901199	0.868561	0.834813	1
1762	1308	335	36	2	379.522	23.7201	651.551	46.9876	835.617	64.433	985.724	2.52884	682.771	127.907	3443.3	743.923	7253.32	1580.08	11678.2	89.4843	1762	8	1681	0.006724	444.222	128.14	1386.7	1506.01	0.977692	0.969066	0.968174	0.940214	0.944378	0.933968	0.942296	0.930696	0.91047	0.902439	0.853361	0.899167	0.881916	0.853956	0.861689	0.840274	0.848602	0.897977	0.867341	0.831945	1
1766	890	287	35	2	460.671	28.1955	692.887	50.7703	878.57	71.6313	1033.32	28.7528	1217.36	221.996	4139.93	913.082	8443.15	1995.34	13475.1	1117.65	1766	13	1214	0.004856	528.561	122.702	2136.79	1810.19	0.9757	0.967463	0.969522	0.943575	0.942339	0.93575	0.941104	0.930807	0.91145	0.905272	0.854201	0.908567	0.885502	0.85626	0.863674	0.843904	0.844728	0.901977	0.866969	0.828666	1
1768	0	787	274	36	0	0	480.523	32.8095	712.567	55.2741	902.343	90.633	0	0	1384.63	284.517	4509.56	1046.25	9235.66	2692.12	1768	15	1097	0.004388	552.324	126.244	2422.79	1988.32	0.975387	0.971285	0.969006	0.947584	0.942115	0.937101	0.942571	0.929809	0.913856	0.911577	0.85278	0.907475	0.888788	0.854603	0.864175	0.840018	0.845943	0.903829	0.86691	0.825433	1
1768	23120	787	274	36	134.546	13.5813	480.523	32.8095	712.567	55.2741	902.343	90.633	31.4211	9.80885	1384.63	284.517	4509.56	1046.25	9235.66	2692.12	1768	0	24217	0.096868	153.471	91.9035	139.747	653.062	0.977536	0.968555	0.967523	0.941116	0.937193	0.932238	0.941013	0.915596	0.903601	0.877813	0.851262	0.911529	0.883367	0.885638	0.878185	0.85599	0.833382	0.907235	0.873766	0.837036	1
1773	1050	581	232	30	352.683	18.7652	586.277	39.1368	818.739	66.0336	1016.81	88.6224	546.711	86.9344	2506.7	503.461	6837.9	1649.81	13101.6	3373.72	1773	12	1893	0.007572	492.021	179.63	2118.27	2579.52	0.976228	0.964871	0.971738	0.946381	0.940571	0.935288	0.942419	0.918912	0.910988	0.89065	0.849445	0.908611	0.888801	0.86635	0.865029	0.850238	0.845219	0.902536	0.864237	0.834654	1
1774	958	354	39	2	380.533	22.4582	600.269	41.3697	822.875	64.0671	1076.19	69.1853	687.37	122.176	2692.02	560.987	6931.35	1565.09	15366.1	2918.73	1774	9	1353	0.005412	451.804	121.816	1413.55	1463.73	0.978197	0.961936	0.971175	0.946046	0.944937	0.93459	0.947154	0.916851	0.910569	0.883592	0.845528	0.9102	0.892831	0.86881	0.86105	0.849963	0.845528	0.899483	0.865115	0.838507	1
1778	676	300	33	2	446.597	27.2274	631.622	45.9383	863.086	64.5802	1138.84	35.7688	1109.56	204.235	3139.03	686.67	7982.62	1749.13	18027.3	1686.78	1778	14	1011	0.004044	516.464	114.663	1969.59	1692.32	0.974777	0.956479	0.970326	0.946093	0.945104	0.940653	0.948071	0.914936	0.913452	0.882295	0.850148	0.908012	0.890702	0.864491	0.858556	0.849159	0.849654	0.899604	0.862512	0.831355	1
1780	0	579	278	34	0	0	461.698	30.5789	645.465	51.0623	887.611	92.1015	0	0	1227.79	242.51	3358.43	792.09	8816.34	2875.58	1780	16	891	0.003564	535.288	117.423	2182.14	1803.49	0.976431	0.960718	0.970258	0.946128	0.946689	0.941639	0.948934	0.916386	0.91807	0.887205	0.848485	0.899551	0.888328	0.872054	0.859147	0.846801	0.851291	0.901235	0.864198	0.8367	1
1780	24569	579	278	34	134.241	14.008	461.698	30.5789	645.465	51.0623	887.611	92.1015	31.2699	9.99053	1227.79	242.51	3358.43	792.09	8816.34	2875.58	1780	0	25460	0.10184	148.276	78.1257	106.542	519.768	0.976905	0.966712	0.960723	0.953044	0.938001	0.937019	0.949057	0.924116	0.895522	0.886489	0.870817	0.916477	0.881481	0.872251	0.882188	0.848704	0.839827	0.915534	0.88044	0.838963	1
1785	1092	391	232	31	370.283	19.8725	574.886	37.7275	765.206	59.2372	1012.81	99.3273	632.401	101.625	2362.99	467.46	5579.09	1298.94	13027	3843.9	1785	11	1746	0.006984	479.985	163.098	1897.31	2364.67	0.976518	0.965636	0.964777	0.949026	0.934994	0.936426	0.945017	0.917812	0.904926	0.887743	0.860825	0.914948	0.879152	0.866838	0.877721	0.851088	0.842784	0.908648	0.868843	0.839633	1
1786	998	240	37	0	393.537	24.1615	584.84	38.5808	773.89	62.4391	0	0	760.56	139.331	2487.53	489.542	5779.39	1408.11	0	0	1786	8	1275	0.0051	440.585	98.6093	1231.28	1090.24	0.976078	0.967843	0.966275	0.950196	0.930588	0.93451	0.945098	0.920392	0.9	0.883529	0.859216	0.918039	0.879216	0.863922	0.877647	0.848235	0.838824	0.910196	0.867843	0.837255	1
1790	701	207	31	0	465.219	29.4245	620.077	46.5174	813.567	67.9596	0	0	1254.58	238.332	2973.59	664.561	6719.28	1684.97	0	0	1790	13	939	0.003756	510.857	92.1176	1813.94	1248.17	0.978168	0.966986	0.967519	0.952609	0.93131	0.938232	0.947284	0.923855	0.904686	0.884452	0.855165	0.923855	0.878062	0.85836	0.876997	0.846113	0.835463	0.908413	0.864217	0.827476	1
1792	0	607	192	29	0	0	486.036	33.8705	636.293	49.7357	833.6	69.1499	0	0	1433.46	301.625	3216.64	756.385	7224.48	1835.75	1792	15	828	0.003312	533.051	94.01	2049.78	1359.94	0.977657	0.966787	0.969203	0.948671	0.929952	0.93901	0.950483	0.926329	0.907609	0.880435	0.857488	0.929348	0.881039	0.85628	0.875	0.845411	0.835145	0.911232	0.870169	0.833937	1
1792	34350	607	192	29	132.134	13.0285	486.036	33.8705	636.293	49.7357	833.6	69.1499	29.7249	8.99491	1433.46	301.625	3216.64	756.385	7224.48	1835.75	1792	0	35178	0.140712	141.57	63.7809	77.2718	370.67	0.971872	0.96242	0.956308	0.951333	0.948405	0.929644	0.94272	0.931633	0.896199	0.893143	0.867701	0.905765	0.875775	0.866337	0.874439	0.840341	0.847319	0.920732	0.873358	0.833362	1
1797	1325	438	159	26	327.339	17.4719	579.687	40.3557	734.649	50.6171	916.793	71.7893	437.57	69.8663	2426.44	516.442	4921.66	1015.69	9575.99	2240.77	1797	10	1948	0.007792	425.192	154.186	1372.73	1727.77	0.975359	0.966376	0.960729	0.954055	0.937372	0.935318	0.943532	0.932495	0.897844	0.897331	0.86499	0.909138	0.87962	0.866786	0.883214	0.848563	0.844456	0.917094	0.882444	0.833932	1
1798	1203	251	25	0	353.298	20.9381	587.891	45.669	715.883	37.5851	0	0	550.653	96.9815	2539.47	607.721	4528.96	712.525	0	0	1798	8	1479	0.005916	399.239	100.925	955.421	924.05	0.975659	0.963827	0.958756	0.954361	0.935767	0.934415	0.946247	0.934415	0.897566	0.899932	0.86714	0.906694	0.876268	0.86714	0.884043	0.851251	0.849899	0.915822	0.881339	0.836714	1
1802	780	218	24	0	457.825	26.7206	639.998	50.2481	767.022	41.257	0	0	1193.83	207.397	3273.68	780.984	5567.86	905.951	0	0	1802	13	1022	0.004088	503.945	91.2171	1740.19	1120.58	0.975049	0.963796	0.964775	0.949119	0.934442	0.933464	0.943738	0.932975	0.898728	0.898239	0.863503	0.907534	0.878669	0.874266	0.882094	0.848826	0.84589	0.909491	0.883562	0.838063	1
1804	0	689	200	22	0	0	483.956	32.0122	668.805	56.425	803.565	41.0681	0	0	1413.14	279.088	3743.98	949.758	6392.4	956.86	1804	15	911	0.003644	532.256	95.6566	2045.1	1292.72	0.976948	0.965971	0.96652	0.951153	0.932492	0.935236	0.943469	0.936334	0.901756	0.898463	0.866081	0.90944	0.879802	0.875412	0.881998	0.848518	0.845774	0.907245	0.883644	0.837541	1
1804	33585	689	200	22	138.106	13.2328	483.956	32.0122	668.805	56.425	803.565	41.0681	33.8682	10.0231	1413.14	279.088	3743.98	949.758	6392.4	956.86	1804	0	34496	0.137984	148.515	66.3815	86.9825	385.012	0.964909	0.962054	0.959836	0.947487	0.935703	0.923194	0.934688	0.929122	0.893046	0.904264	0.863491	0.896452	0.88003	0.868535	0.883247	0.838083	0.836764	0.907902	0.855433	0.828966	1
1809	1763	497	168	18	356.406	18.8076	593.677	39.0141	782.992	58.5681	923.29	40.9266	564.06	89.6219	2601.3	513.394	5968.69	1348.82	9660.98	1288.03	1809	9	2446	0.009784	438.088	142.979	1416.16	1711.43	0.971382	0.969133	0.961979	0.95278	0.936427	0.928046	0.934996	0.93193	0.8935	0.900654	0.866517	0.90556	0.876738	0.875307	0.88103	0.850164	0.845258	0.911693	0.873058	0.823998	1
1810	1603	285	20	1	398.148	23.0455	613.862	44.6372	818.345	73.1736	932.509	0	786.53	136.604	2882.51	621.079	6859.01	1863.54	9894.08	0	1810	8	1909	0.007636	435.035	91.571	1167.83	1024.64	0.96988	0.973284	0.963855	0.952855	0.938449	0.927187	0.93583	0.93033	0.893924	0.904138	0.864851	0.900995	0.876899	0.874018	0.882399	0.852803	0.844945	0.914615	0.871137	0.823206	1
1814	1129	233	16	1	490.733	28.4722	658.399	48.9383	857.326	80.7015	939.28	0	1468.75	256.28	3555.76	785.434	7903.14	2305.28	10110.2	0	1814	12	1379	0.005516	523.641	80.7221	1902.3	1141.12	0.970993	0.973894	0.965555	0.951777	0.938724	0.930022	0.936548	0.933285	0.889775	0.906454	0.865482	0.898477	0.876722	0.875635	0.883974	0.85388	0.845903	0.917331	0.86802	0.823423	1
1816	0	1018	217	16	0	0	512.437	32.9964	684.036	52.9143	886.351	92.5969	0	0	1675.32	327.164	3991.06	926.168	8777.81	2708.84	1816	14	1251	0.005004	546.985	84.7566	2167.85	1289.4	0.97442	0.976419	0.968026	0.953237	0.938849	0.932454	0.936051	0.934852	0.889688	0.908873	0.863709	0.90048	0.877698	0.874101	0.883293	0.848921	0.847722	0.916867	0.869305	0.828137	1
1816	28504	1018	217	16	133.234	13.4657	512.437	32.9964	684.036	52.9143	886.351	92.5969	30.5175	9.5701	1675.32	327.164	3991.06	926.168	8777.81	2708.84	1816	0	29755	0.11902	150.629	85.8518	120.378	503.959	0.965048	0.958998	0.954629	0.941707	0.949824	0.938178	0.941506	0.929541	0.910049	0.903126	0.856612	0.888355	0.882423	0.855402	0.8694	0.837809	0.855991	0.903092	0.862628	0.833843	1
1821	1233	745	183	14	340.233	18.6303	614.711	40.0515	787.993	56.3656	987.819	89.0204	491.324	81.3208	2885.83	568.804	6074.72	1316.22	12041.8	3428.89	1821	11	2175	0.0087	476.092	167.274	1855.63	1979.98	0.972414	0.967816	0.96	0.944368	0.942529	0.930575	0.938621	0.933103	0.897241	0.905517	0.862989	0.896782	0.872644	0.869195	0.875632	0.841609	0.862759	0.898621	0.86	0.833103	1
1822	1095	409	37	1	370.324	22.5215	630.655	45.853	795.127	66.3099	884.065	0	634.152	116.432	3124.95	695.345	6272.85	1521.54	8436.7	0	1822	9	1542	0.006168	449.9	131.027	1435.17	1414.13	0.972438	0.965953	0.955901	0.939364	0.940337	0.934501	0.938716	0.933852	0.89786	0.907263	0.866732	0.898508	0.879702	0.86511	0.869001	0.8369	0.861868	0.89332	0.857328	0.834955	1
1826	727	342	34	1	485.234	27.5756	688.83	51.9425	846.809	70.4368	921.903	0	1419.55	241.947	4072.11	943.019	7571.17	1870.71	9561.72	0	1826	14	1104	0.004416	559.835	113.859	2438.09	1670.19	0.972826	0.968297	0.958786	0.942935	0.942482	0.938859	0.941123	0.937953	0.895833	0.908514	0.870018	0.900815	0.880888	0.865489	0.868207	0.837862	0.861413	0.892663	0.858696	0.836957	1
1828	0	641	322	34	0	0	504.904	32.5737	711.241	61.007	864.909	83.2651	0	0	1602.85	310.254	4502.93	1191.69	8120.83	2337.59	1828	16	997	0.003988	583.822	118.587	2761.76	1878.55	0.974925	0.967402	0.959378	0.943831	0.944333	0.938315	0.94333	0.939819	0.900201	0.907723	0.871113	0.901705	0.882146	0.865597	0.867603	0.839017	0.861083	0.889669	0.858074	0.835005	1
1828	27003	641	322	34	138.323	13.7468	504.904	32.5737	711.241	61.007	864.909	83.2651	34.1011	10.5724	1602.85	310.254	4502.93	1191.69	8120.83	2337.59	1828	0	28000	0.112	154.186	86.5924	131.225	617.456	0.967732	0.968446	0.963429	0.943143	0.937696	0.931929	0.930982	0.924946	0.906143	0.881536	0.848464	0.901089	0.891018	0.865304	0.870857	0.845321	0.851161	0.900161	0.850214	0.821518	1
1833	1381	483	276	29	356.892	19.0428	612.609	38.4936	819.824	67.8362	966.715	98.1746	566.455	90.21	2853.92	539.078	6871.94	1708.39	11362.3	3611.77	1833	11	2169	0.008676	480.897	180.836	2022.54	2505.65	0.970032	0.968649	0.961734	0.943522	0.943292	0.935915	0.937068	0.932227	0.90687	0.883356	0.85408	0.896957	0.882895	0.868142	0.870908	0.848548	0.853619	0.902029	0.856155	0.828262	1
1834	1239	275	51	2	393.685	23.1538	628.995	43.4909	819.763	62.947	865.108	26.275	760.716	133.612	3095.57	641.559	6851.94	1597.08	7929.45	717.586	1834	8	1567	0.006268	449.449	116.985	1377.87	1420.92	0.96873	0.96873	0.960753	0.94448	0.94448	0.940013	0.940013	0.931078	0.909381	0.87843	0.849394	0.89598	0.882897	0.870134	0.872049	0.849075	0.851308	0.907786	0.863433	0.830249	1
1838	872	233	43	2	489.829	27.9478	676.984	49.9236	867.017	69.2371	875.996	3.76304	1460.13	247.18	3863.33	859.766	8112.48	1990.48	8209.23	105.325	1838	13	1150	0.0046	542.523	105.715	2207.52	1640.04	0.967391	0.97	0.964348	0.943913	0.945217	0.941304	0.942609	0.928261	0.911739	0.880435	0.85	0.895217	0.88087	0.867826	0.868261	0.848261	0.84913	0.910435	0.863043	0.830435	1
1840	0	771	220	44	0	0	512.921	31.4533	698.764	56.176	895.509	80.1382	0	0	1678.03	306.592	4259.75	1050.32	8978.88	2502.11	1840	15	1035	0.00414	568.689	110.158	2537.17	1874.91	0.966667	0.974396	0.964251	0.944444	0.942995	0.943478	0.94686	0.929469	0.912077	0.884058	0.854106	0.892271	0.881159	0.868116	0.869082	0.849758	0.845894	0.91256	0.862802	0.829469	1
1840	26013	771	220	44	130.783	13.3631	512.921	31.4533	698.764	56.176	895.509	80.1382	28.8915	9.19309	1678.03	306.592	4259.75	1050.32	8978.88	2502.11	1840	0	27048	0.108192	147.539	87.7104	124.872	605.085	0.969998	0.953305	0.966781	0.943748	0.916149	0.93591	0.933211	0.928682	0.893689	0.874741	0.852484	0.915206	0.867957	0.870342	0.86413	0.83862	0.840321	0.898957	0.873318	0.831337	1
1845	926	558	189	40	331.244	18.5766	612.489	38.0004	804.833	61.8547	994.867	73.9937	453.756	77.0447	2851.25	524.295	6486.52	1538.51	12203.3	2772.27	1845	12	1713	0.006852	490.606	191.328	2174.7	2585.19	0.969352	0.967017	0.964682	0.944834	0.938412	0.937245	0.93812	0.930531	0.899299	0.885289	0.8561	0.905137	0.877992	0.874489	0.864857	0.850263	0.84676	0.912142	0.863689	0.829247	1
1846	812	328	31	0	363.792	21.8331	627.213	43.9427	819.035	76.2282	0	0	601.121	107.217	3070.47	639.569	6894.64	2141.9	0	0	1846	9	1171	0.004684	449.628	136.309	1459.4	1504.62	0.967549	0.964133	0.964987	0.947481	0.939368	0.934244	0.935952	0.932109	0.902647	0.87959	0.85269	0.909479	0.881725	0.874893	0.857814	0.853117	0.840734	0.909479	0.861657	0.818958	1
1850	510	278	29	0	448.394	27.0573	669.734	49.0077	857.019	78.0006	0	0	1122.65	201.796	3739.94	814.961	7884.11	2350.83	0	0	1850	14	817	0.003268	538.213	126.569	2253.23	1767.21	0.968176	0.966952	0.968176	0.950428	0.940636	0.937576	0.937576	0.936353	0.902081	0.876989	0.853121	0.905753	0.886781	0.880661	0.858017	0.843941	0.834761	0.911261	0.853121	0.823133	1
1852	0	439	262	29	0	0	465.474	31.7324	688.189	53.4912	875.182	82.928	0	0	1259.01	256.992	4064.68	950.781	8408.74	2509.81	1852	17	730	0.00292	561.683	130.845	2550.01	1950.31	0.971233	0.966438	0.969178	0.952055	0.943151	0.940411	0.937671	0.938356	0.90274	0.876027	0.85411	0.90274	0.884932	0.877397	0.861644	0.840411	0.834247	0.911644	0.85411	0.823288	1
1852	29335	439	262	29	137.344	13.7713	465.474	31.7324	688.189	53.4912	875.182	82.928	33.4022	10.4432	1259.01	256.992	4064.68	950.781	8408.74	2509.81	1852	0	30065	0.12026	147.647	69.7615	94.5072	492.449	0.971196	0.959272	0.963645	0.944337	0.921753	0.922085	0.945551	0.925096	0.88593	0.885781	0.861101	0.899435	0.862465	0.873657	0.876967	0.844986	0.852952	0.90775	0.878946	0.834409	1
1857	1458	318	225	25	348.575	19.6515	569.367	37.4054	791.142	59.0163	978.377	90.0606	528.46	89.6532	2295.98	456.862	6155.69	1392.06	11714.7	3457.16	1857	9	2026	0.008104	440.152	164.001	1568.86	2206.79	0.971619	0.958292	0.963228	0.945212	0.930898	0.930652	0.94768	0.935587	0.894373	0.879812	0.855133	0.905232	0.866979	0.884008	0.872409	0.847976	0.846002	0.907453	0.876851	0.836624	1
1858	1336	175	35	4	384.425	23.2885	586.365	41.5226	796.534	68.3001	988.281	81.8625	708.969	128.919	2512	537.431	6317.47	1754.93	12003.4	2751.05	1858	7	1550	0.0062	418.089	95.035	1068.33	1188.86	0.970968	0.955806	0.963226	0.943871	0.925806	0.92871	0.949677	0.938065	0.892258	0.878387	0.858065	0.907097	0.863871	0.885484	0.876774	0.844194	0.850323	0.903871	0.88129	0.840645	1
1862	928	143	30	3	482.138	28.5347	636.884	47.1437	838.042	77.7961	1077.96	31.2655	1393.78	246.826	3220	731.426	7378.16	2131.5	15292.7	1333.75	1862	12	1104	0.004416	513.473	87.5558	1830.72	1409.96	0.974638	0.957428	0.969203	0.946558	0.925725	0.932065	0.950181	0.940217	0.894022	0.880435	0.864583	0.907156	0.861866	0.888134	0.872736	0.835598	0.858243	0.907609	0.884964	0.844203	1
1864	0	827	135	31	0	0	503.232	34.1036	659.604	53.883	884.479	110.515	0	0	1589.02	321.715	3588.14	902.211	8854.48	3635.22	1864	14	993	0.003972	536.393	92.233	2087.62	1597.52	0.976334	0.962236	0.970292	0.946123	0.929003	0.931521	0.949144	0.944109	0.89426	0.889728	0.866062	0.907855	0.864048	0.888721	0.870594	0.83283	0.85851	0.907351	0.886203	0.847432	1
1864	33347	827	135	31	139.585	13.0574	503.232	34.1036	659.604	53.883	884.479	110.515	34.9182	10.066	1589.02	321.715	3588.14	902.211	8854.48	3635.22	1864	0	34340	0.13736	151.059	69.52	94.2757	438.424	0.969525	0.963075	0.964196	0.939997	0.931538	0.930664	0.943011	0.931698	0.886561	0.904586	0.866642	0.900874	0.870297	0.874359	0.861474	0.843317	0.850218	0.880868	0.868608	0.815245	1
1869	1733	598	109	25	345.221	18.3511	603.513	40.2715	764.849	57.0412	980.772	122.948	512.883	82.0795	2733.19	544.697	5564.41	1249.63	12058.4	4931.26	1869	9	2465	0.00986	432.883	145.981	1391.99	1815.44	0.974645	0.965923	0.971602	0.946856	0.935091	0.931643	0.952738	0.934077	0.888032	0.900203	0.859838	0.897769	0.870994	0.885396	0.864706	0.844422	0.853753	0.891075	0.882353	0.830426	1
1870	1573	352	15	2	381.293	22.5702	619.048	44.5187	789.098	50.5898	1116.06	2.3435	691.52	123.22	2955.06	638.35	6082.3	1183.67	16922.2	106.132	1870	8	1942	0.007768	428.294	103.291	1160.15	1140.98	0.976313	0.966014	0.972451	0.947992	0.936148	0.930227	0.954943	0.932286	0.888002	0.90036	0.861226	0.896756	0.871524	0.881308	0.864058	0.84243	0.855304	0.889289	0.884912	0.825953	1
1874	1104	295	14	2	477.201	28.1934	667.886	50.5975	828.7	60.0801	1179.72	17.3068	1351.54	239.043	3713.7	852.255	7065.24	1600.54	19984.4	875.18	1874	12	1415	0.00566	521.426	93.4595	1926.87	1366.91	0.978445	0.967845	0.971025	0.94947	0.938869	0.927208	0.955124	0.932155	0.893286	0.89894	0.863604	0.892933	0.871378	0.881979	0.867138	0.835689	0.852297	0.889046	0.889399	0.823675	1
1876	0	976	280	16	0	0	497.571	32.4229	689.789	53.9916	892.383	138.177	0	0	1534.66	298.789	4094.02	966.02	9342.12	5148.26	1876	14	1272	0.005088	544.85	97.7092	2196.25	1542.16	0.978381	0.966981	0.970519	0.950079	0.940645	0.928066	0.956368	0.934748	0.892689	0.899371	0.865173	0.891116	0.871069	0.882862	0.872642	0.836478	0.854167	0.892296	0.89033	0.823899	1
1876	28974	976	280	16	132.203	13.1938	497.571	32.4229	689.789	53.9916	892.383	138.177	29.798	9.31409	1534.66	298.789	4094.02	966.02	9342.12	5148.26	1876	0	30246	0.120984	149.557	86.1866	120.908	537.761	0.966574	0.967731	0.96426	0.926833	0.942654	0.946852	0.951233	0.939463	0.894449	0.905211	0.852476	0.891275	0.864197	0.871586	0.885307	0.837135	0.846277	0.900946	0.861436	0.835681	1
1881	1165	694	222	15	334.305	18.7598	595.632	38.186	788.837	61.0488	987.741	147.599	466.401	79.0848	2625.22	498.732	6109.73	1421.6	12584	6607.26	1881	11	2096	0.008384	473.651	171.352	1865.64	2149.77	0.97376	0.967796	0.970181	0.943702	0.938216	0.936784	0.957061	0.939647	0.893607	0.905534	0.86999	0.895992	0.874523	0.874761	0.879771	0.835878	0.850191	0.899332	0.877863	0.825859	1
1882	1043	405	46	0	367.822	22.5282	613.307	41.5968	809.876	63.1144	0	0	621.53	114.318	2868.86	572.154	6612.75	1615.71	0	0	1882	9	1494	0.005976	447.98	129.899	1415.22	1422.19	0.97423	0.966533	0.968206	0.940428	0.940763	0.93842	0.955823	0.939759	0.887216	0.910977	0.870482	0.899264	0.876841	0.87249	0.878514	0.836345	0.849398	0.895248	0.874163	0.828313	1
1886	686	344	40	0	450.744	27.3198	653.467	46.8882	855.836	67.1695	0	0	1140.43	206.245	3472.83	734.342	7798.91	1879.58	0	0	1886	14	1070	0.00428	531.062	119.373	2139.2	1655.76	0.974766	0.970561	0.968692	0.946262	0.942523	0.942056	0.958411	0.941589	0.88785	0.907009	0.870561	0.89486	0.875701	0.869626	0.878972	0.830374	0.85	0.894393	0.876168	0.839252	1
1888	0	597	320	38	0	0	475.637	31.6529	679.698	51.7406	882.337	79.4107	0	0	1342.07	268.642	3913.56	882.976	8594.48	2467.88	1888	16	955	0.00382	560.196	123.12	2492.3	1879.97	0.975393	0.972775	0.967016	0.947644	0.944503	0.940314	0.959686	0.942408	0.887435	0.908377	0.875916	0.898429	0.876963	0.868586	0.880105	0.830366	0.854974	0.893717	0.875393	0.836649	1
1888	28460	597	320	38	133.464	13.4981	475.637	31.6529	679.698	51.7406	882.337	79.4107	30.6776	9.65316	1342.07	268.642	3913.56	882.976	8594.48	2467.88	1888	0	29415	0.11766	147.319	79.9289	110.598	552.433	0.959799	0.970015	0.957182	0.94479	0.942801	0.9513	0.940354	0.934727	0.911389	0.886418	0.842478	0.894391	0.886741	0.871579	0.868434	0.847578	0.835832	0.915842	0.865562	0.805201	1
1893	1177	433	271	35	333.779	19.3689	572.556	36.8344	777.966	60.6106	992.637	87.0893	464.499	80.7358	2333.32	451.54	5862.79	1364.58	12203.4	3420.63	1893	11	1916	0.007664	462.602	182.54	1864.81	2448.4	0.968946	0.971033	0.95929	0.943633	0.944415	0.948069	0.947808	0.931889	0.895355	0.90214	0.860647	0.895094	0.875	0.871347	0.876305	0.830376	0.85595	0.90762	0.873434	0.826722	1
1894	1054	264	42	1	374.219	22.6524	594.177	43.4764	785.462	64.5452	1161.94	0	654.201	118.565	2615.73	571.571	6045.43	1488.73	19085.8	0	1894	9	1361	0.005444	430.155	113.241	1214.6	1312.06	0.967303	0.973549	0.957017	0.94122	0.944893	0.954445	0.947098	0.929096	0.897502	0.899339	0.857825	0.890889	0.876194	0.869214	0.874724	0.828435	0.851947	0.913666	0.871785	0.824394	1
1898	717	220	36	1	454.813	27.5139	634.98	47.9767	830.676	69.5183	1204.92	0	1171.45	213.502	3193.04	721.67	7152.13	1854.49	21272.9	0	1898	13	974	0.003896	510.17	106.407	1869.76	1565.46	0.970739	0.978953	0.959959	0.939425	0.946612	0.957392	0.952259	0.930185	0.897331	0.900924	0.860883	0.892197	0.876283	0.877823	0.874743	0.827002	0.847536	0.910164	0.86807	0.828029	1
1900	0	629	200	36	0	0	470.979	29.9596	650.063	53.5288	859.501	85.8298	0	0	1301.72	248.499	3436.27	869.178	7995.35	2709.18	1900	15	865	0.00346	528.555	109.564	2073.83	1687.32	0.972832	0.979191	0.961272	0.94104	0.947977	0.957803	0.956069	0.931214	0.898844	0.899422	0.860694	0.893642	0.876879	0.876301	0.872254	0.82659	0.849711	0.912717	0.869942	0.836994	1
1900	28393	629	200	36	139.45	13.5466	470.979	29.9596	650.063	53.5288	859.501	85.8298	34.8903	10.5192	1301.72	248.499	3436.27	869.178	7995.35	2709.18	1900	0	29258	0.117032	150.954	69.8342	95.1708	451.17	0.965394	0.959413	0.961652	0.940444	0.941025	0.93489	0.939692	0.93841	0.886322	0.894935	0.851101	0.90148	0.876051	0.891038	0.860824	0.845427	0.846538	0.90794	0.867062	0.837908	1
1905	1580	431	162	30	354.728	19.5875	575.24	34.4855	757.633	60.3914	965.222	73.0853	556.603	92.5458	2362.31	424.752	5422.16	1326.88	11161.9	2863.19	1905	9	2203	0.008812	435.811	144.223	1412.09	1860.4	0.968906	0.967998	0.959147	0.943032	0.943486	0.944394	0.942351	0.935769	0.895824	0.89537	0.836813	0.896051	0.884249	0.880617	0.865638	0.843168	0.839991	0.91103	0.867	0.831366	1
1906	1430	250	30	2	391.043	23.1838	592.019	43.196	766.017	58.3759	1119.43	123.803	745.708	132.7	2587.26	564.192	5594.41	1307.2	17694.8	5663	1906	8	1712	0.006848	427.813	91.8094	1119.39	1109.85	0.969334	0.966706	0.958236	0.943049	0.94597	0.942465	0.938084	0.935748	0.897196	0.894568	0.839077	0.897196	0.882593	0.882886	0.863318	0.848423	0.837033	0.910047	0.868575	0.83236	1
1910	988	205	25	2	484.311	29.3844	635.132	47.9045	822.834	61.1178	1081.3	86.0611	1413.38	257.153	3195.17	722.779	6919.68	1499.77	15685.4	3667.61	1910	12	1220	0.00488	517.569	82.5968	1849.01	1228.17	0.972131	0.966393	0.963525	0.944262	0.95041	0.947131	0.938115	0.939344	0.897541	0.89959	0.838525	0.90082	0.887705	0.879508	0.868852	0.843033	0.838934	0.911066	0.872131	0.833607	1
1912	0	882	192	26	0	0	511.704	34.0964	662.065	51.5946	867.177	86.2036	0	0	1669.58	335.365	3621.25	845.87	8206.46	2687.69	1912	14	1100	0.0044	546.351	85.4688	2164.74	1347.39	0.973636	0.966364	0.964545	0.943636	0.95	0.946818	0.935455	0.938182	0.9	0.9	0.841364	0.905455	0.887727	0.878182	0.87	0.839091	0.842727	0.91	0.874091	0.830455	1
1912	26802	882	192	26	128	13.2515	511.704	34.0964	662.065	51.5946	867.177	86.2036	27.1158	8.72751	1669.58	335.365	3621.25	845.87	8206.46	2687.69	1912	0	27902	0.111608	144.493	84.1693	111.389	494.66	0.967655	0.956724	0.961723	0.939413	0.941348	0.926815	0.94547	0.945631	0.889381	0.893789	0.872608	0.903627	0.863845	0.887965	0.86449	0.834922	0.859903	0.902964	0.881191	0.838417	1
1917	869	654	164	25	375.724	19.428	632.709	41.3228	784.495	62.2201	1000.07	100.979	660.162	102.318	3145.71	615.363	6014.91	1426.17	12578.8	4299.9	1917	12	1712	0.006848	522.17	163.843	2296.66	2262.26	0.971671	0.957068	0.963493	0.941881	0.949182	0.939544	0.93604	0.945678	0.889019	0.895152	0.858645	0.909171	0.874708	0.891647	0.864194	0.838785	0.853972	0.903914	0.870619	0.841998	1
1918	801	389	29	1	396.265	23.8521	640.465	46.0721	784.394	57.0759	952.402	0	776.092	140.113	3271.13	709.275	5994.66	1284.95	10538	0	1918	10	1220	0.00488	483.811	127.72	1703.69	1436.14	0.968852	0.956557	0.963934	0.942213	0.94959	0.939344	0.934836	0.94959	0.884426	0.89877	0.859426	0.904918	0.868443	0.90082	0.860656	0.840164	0.853279	0.89959	0.873361	0.844672	1
1922	563	333	27	1	477.776	29.3367	679.144	52.8901	827.985	67.4899	980.28	0	1357.55	250.902	3907.42	913.895	7072.96	1679.26	11486.3	0	1922	15	924	0.003696	561.124	114.845	2454.46	1620.89	0.973485	0.958874	0.962662	0.944805	0.949134	0.939935	0.9329	0.952922	0.883658	0.899351	0.853355	0.912338	0.871753	0.902597	0.859848	0.840368	0.856061	0.901515	0.875541	0.84145	1
1924	0	498	313	27	0	0	499.441	33.9126	701.812	57.7963	841.822	73.3604	0	0	1553.68	317.888	4319.18	1073.12	7455.01	1981.87	1924	17	838	0.003352	586.06	116.941	2776.75	1760.54	0.976134	0.960621	0.96599	0.949284	0.950477	0.940334	0.933174	0.951671	0.886635	0.900358	0.856205	0.914678	0.875298	0.905131	0.862768	0.837709	0.855012	0.898568	0.875298	0.838305	1
1924	30203	498	313	27	137.159	13.7855	499.441	33.9126	701.812	57.7963	841.822	73.3604	33.2701	10.3258	1553.68	317.888	4319.18	1073.12	7455.01	1981.87	1924	0	31041	0.124164	149.278	76.468	107.335	530.555	0.968332	0.96561	0.955881	0.949293	0.93784	0.923504	0.948294	0.947585	0.880352	0.905061	0.876985	0.897861	0.871025	0.885845	0.87465	0.838633	0.853838	0.893947	0.884524	0.837199	1
1929	1467	357	272	26	345.156	18.3612	603.303	40.9125	804.58	64.7993	947.932	88.7223	512.6	82.0182	2731.55	554.99	6490.97	1589.78	10663.5	3028.41	1929	10	2122	0.008488	454.861	178.417	1776.6	2359.51	0.969133	0.962064	0.958294	0.954288	0.946984	0.93426	0.950754	0.947691	0.889727	0.898916	0.864043	0.898445	0.871819	0.891847	0.868992	0.83836	0.852026	0.902686	0.886428	0.842366	1
1930	1316	225	45	1	377.644	22.3147	618.124	44.4544	830.496	76.2005	787.373	0	671.91	119.008	2942.01	640.054	7181.48	2207.65	5969.29	0	1930	8	1587	0.006348	424.838	112.917	1181.68	1377.69	0.968809	0.963768	0.958097	0.953371	0.947385	0.931317	0.953371	0.94707	0.887524	0.896345	0.865469	0.89666	0.86736	0.888784	0.86799	0.838374	0.854757	0.902647	0.889099	0.846251	1
1934	886	179	44	1	478.602	28.8061	669.431	49.5322	884.526	84.0877	832.27	0	1363.97	246.867	3736.25	825.472	8685.83	2776.98	7044.62	0	1934	12	1110	0.00444	525.784	107.837	2041.88	1751.09	0.968919	0.964414	0.961712	0.949099	0.947297	0.931081	0.954054	0.948198	0.886486	0.891441	0.868018	0.897748	0.866667	0.886036	0.871622	0.842342	0.85045	0.904955	0.893243	0.841441	1
1936	0	782	169	43	0	0	500.633	33.6406	694.195	54.7141	901.72	70.9283	0	0	1564.33	316.579	4173.56	987.785	9116.8	2224.49	1936	15	994	0.003976	550.894	111.445	2334.67	1868.26	0.967807	0.963783	0.962274	0.952213	0.949698	0.935614	0.956237	0.946177	0.885312	0.890342	0.865694	0.896881	0.865191	0.889336	0.87173	0.84004	0.848592	0.901911	0.894869	0.842052	1
1936	28864	782	169	43	134.535	13.2489	500.633	33.6406	694.195	54.7141	901.72	70.9283	31.366	9.4883	1564.33	316.579	4173.56	987.785	9116.8	2224.49	1936	0	29858	0.119432	148.396	78.4994	108.045	535.744	0.966692	0.969472	0.962355	0.941322	0.937169	0.934641	0.951989	0.943901	0.873384	0.906507	0.862466	0.890297	0.885207	0.880166	0.884537	0.837196	0.850208	0.885106	0.877738	0.839457	1
1941	1282	562	140	34	344.861	18.2385	603.082	40.2786	800.824	59.7544	997.193	67.6004	511.243	81.3223	2727.53	549.628	6382.42	1398.11	12254.6	2524.26	1941	10	2018	0.008072	459.397	167.426	1733.64	2218.09	0.965808	0.968533	0.962339	0.947225	0.945491	0.93335	0.949207	0.944747	0.877354	0.904609	0.868434	0.890733	0.881814	0.882061	0.880327	0.83672	0.853816	0.894945	0.888503	0.838949	1
1942	1151	321	37	1	388.888	22.8418	620.863	46.2355	799.913	64.619	966.034	0	733.357	129.275	2984.36	671.747	6378.56	1505.06	10994.9	0	1942	9	1510	0.00604	448.655	114.813	1357	1305	0.96755	0.970199	0.961921	0.948675	0.947351	0.933113	0.949669	0.945033	0.876159	0.910265	0.872848	0.891391	0.880795	0.880464	0.883444	0.835762	0.857947	0.89106	0.886755	0.83543	1
1946	769	266	32	1	485.012	29.057	670.64	50.1426	844.377	70.0598	1025.23	0	1419.13	255.711	3757.82	842.112	7505.46	1841.43	13132.4	0	1946	13	1068	0.004272	542.519	103.918	2194.94	1524.48	0.969569	0.974251	0.96161	0.952715	0.955524	0.93118	0.949906	0.942884	0.877809	0.905431	0.877341	0.900749	0.879213	0.883427	0.886236	0.831461	0.849719	0.893727	0.889045	0.835206	1
1948	0	668	249	33	0	0	499.379	34.1355	687.098	56.033	857.236	75.8429	0	0	1553.36	318.73	4052.78	998.542	7874.18	2072.99	1948	15	950	0.0038	561.012	108.296	2428.03	1655.97	0.971053	0.973684	0.962632	0.956316	0.956842	0.931053	0.951579	0.944737	0.874211	0.902105	0.875263	0.9	0.88	0.881579	0.887895	0.834211	0.856842	0.893684	0.894737	0.841053	1
1948	28264	668	249	33	131.103	13.8462	499.379	34.1355	687.098	56.033	857.236	75.8429	29.1645	9.585	1553.36	318.73	4052.78	998.542	7874.18	2072.99	1948	0	29214	0.116856	145.083	79.8847	107.172	519.911	0.972513	0.966968	0.956288	0.933748	0.937838	0.927997	0.944684	0.933559	0.894537	0.89707	0.855172	0.904104	0.881564	0.869463	0.886955	0.842884	0.855669	0.895666	0.874187	0.838091	1
1953	1092	506	216	30	364.905	18.9872	613.588	40.4041	804.573	58.2083	973.749	71.3798	605.049	94.1007	2870.79	566.878	6466.41	1401.15	11440.5	2573.3	1953	11	1844	0.007376	494.551	173.14	2089.64	2360.12	0.974241	0.974512	0.961768	0.946855	0.943601	0.934653	0.951464	0.936009	0.886659	0.901573	0.866323	0.903471	0.881236	0.871746	0.889371	0.840293	0.842191	0.892082	0.882863	0.845716	1
1954	993	311	43	0	406.767	23.3122	631.186	45.8376	823.56	52.3917	0	0	838.328	144.355	3132.49	685.534	6908.42	1295.08	0	0	1954	9	1347	0.005388	471.887	117.925	1561.79	1430.18	0.973645	0.97513	0.963994	0.94729	0.944321	0.937268	0.951745	0.933185	0.887899	0.90052	0.865999	0.904232	0.889384	0.86971	0.887528	0.842613	0.838159	0.89124	0.881589	0.845954	1
1958	708	268	40	0	485.38	28.3924	669.72	51.5164	853.307	61.2244	0	0	1421.62	248.566	3746.16	870.264	7706.45	1667.89	0	0	1958	14	1016	0.004064	548.491	108.257	2282.22	1610.01	0.972441	0.974902	0.966535	0.946358	0.945866	0.934547	0.948819	0.931102	0.886319	0.895177	0.870079	0.906988	0.891732	0.875984	0.886319	0.845472	0.837106	0.890748	0.885335	0.847441	1
1960	0	635	246	40	0	0	506.873	32.6667	692	56.4626	874.181	66.881	0	0	1621.5	311.648	4139.85	1020.67	8299.66	1878.81	1960	16	921	0.003684	572.273	111.884	2584.19	1789.6	0.97177	0.976656	0.967427	0.948426	0.948969	0.934853	0.95114	0.929967	0.885451	0.894137	0.874593	0.90608	0.889794	0.875136	0.887079	0.850163	0.838219	0.891422	0.889251	0.843648	1
1960	28882	635	246	40	135.053	12.9756	506.873	32.6667	692	56.4626	874.181	66.881	31.6862	9.41173	1621.5	311.648	4139.85	1020.67	8299.66	1878.81	1960	0	29803	0.119212	148.565	79.2141	110.566	542.381	0.972637	0.968392	0.960155	0.946717	0.944368	0.940677	0.933581	0.938983	0.895598	0.903315	0.85332	0.906721	0.890196	0.890581	0.885934	0.840335	0.847717	0.898165	0.872983	0.841878	1
1965	1349	454	201	37	342.53	17.953	610.673	39.6651	799.922	64.4023	978.056	68.7793	500.915	78.9833	2829.29	550.97	6378.8	1540.59	11577.2	2463.02	1965	10	2041	0.008164	458.741	177.4	1798.49	2358.84	0.970358	0.970113	0.961783	0.948065	0.948555	0.932141	0.939	0.933611	0.904704	0.899559	0.862322	0.913523	0.88731	0.881186	0.877756	0.842724	0.854728	0.905928	0.879716	0.839784	1
1966	1210	261	42	1	379.574	22.3081	626.79	44.4437	809.588	74.0943	982.618	0	682.15	120.531	3065.66	658.871	6649.73	1869.47	11568.4	0	1966	8	1514	0.006056	434.52	117.376	1265.78	1374.17	0.970938	0.967305	0.961691	0.949141	0.945839	0.93395	0.937583	0.93428	0.909511	0.900594	0.865918	0.919749	0.887054	0.88111	0.872853	0.840159	0.861625	0.909181	0.875826	0.841149	1
1970	800	229	40	1	453.147	27.7072	664.521	48.0452	843.375	80.1907	1004.67	0	1158.94	212.904	3652.43	791.376	7529.39	2233.76	12361	0	1970	13	1070	0.00428	513.488	114.919	1941.21	1645.47	0.971028	0.970093	0.957477	0.953738	0.943458	0.930841	0.935047	0.936449	0.904206	0.897664	0.869159	0.919159	0.887383	0.878037	0.869626	0.847196	0.864486	0.907477	0.879439	0.838318	1
1972	0	700	212	40	0	0	479.172	32.126	692.288	52.703	873.377	85.2259	0	0	1372.34	275.617	4134.65	956.347	8369.02	2515.12	1972	15	952	0.003808	543.194	119.278	2281.45	1858.74	0.971639	0.971113	0.957458	0.954832	0.945903	0.93855	0.933824	0.9375	0.907038	0.90021	0.868172	0.917542	0.890231	0.880252	0.871849	0.852416	0.863445	0.909664	0.882878	0.83771	1
1972	29628	700	212	40	134.594	13.699	479.172	32.126	692.288	52.703	873.377	85.2259	31.4694	9.88831	1372.34	275.617	4134.65	956.347	8369.02	2515.12	1972	0	30580	0.12232	147.314	75.236	101.515	510.241	0.965778	0.96532	0.966154	0.943656	0.94413	0.94328	0.931916	0.943329	0.893721	0.888734	0.854954	0.898479	0.892969	0.894228	0.861576	0.836576	0.833944	0.906099	0.873578	0.85085	1
1977	1318	513	175	34	349.063	19.0304	581.611	36.432	799.88	56.3525	975.949	98.1042	530.336	86.308	2443.61	454.451	6349.2	1331.23	11681	3625.78	1977	10	2040	0.00816	456.663	164.336	1696.48	2228.32	0.969363	0.971569	0.960539	0.955392	0.94951	0.944608	0.937255	0.948039	0.898284	0.895588	0.856373	0.908824	0.885294	0.895588	0.873775	0.846324	0.841912	0.909804	0.881373	0.841912	1
1978	1209	288	26	3	378.965	23.1976	595.097	41.0414	804.665	56.8583	894.449	66.3919	679.461	124.669	2623.3	542.536	6463.88	1362.78	8877.89	1899.2	1978	8	1526	0.006104	428.021	104.056	1160.99	1135.81	0.969856	0.972149	0.96232	0.954456	0.948886	0.945282	0.939384	0.947248	0.89941	0.898755	0.855505	0.906946	0.887942	0.895478	0.869594	0.848952	0.838139	0.908257	0.87844	0.846986	1
1982	810	238	25	3	483.849	28.8223	647.07	47.3644	863.548	67.6747	916.546	43.9968	1408.82	252.335	3374.63	739.579	8009.77	1902.67	9460.38	1311.58	1982	13	1076	0.004304	529.98	94.1793	2019.45	1390.27	0.972584	0.97119	0.961896	0.952602	0.94842	0.945167	0.940056	0.944238	0.901487	0.897305	0.861059	0.908457	0.890799	0.892193	0.8671	0.852695	0.845725	0.914033	0.884294	0.844796	1
1984	0	719	224	25	0	0	499.137	32.8043	662.541	50.8547	889.716	65.8975	0	0	1549.54	307.878	3627.07	834.631	8739.07	1935.48	1984	15	968	0.003872	547.037	96.6134	2215.97	1489.28	0.976756	0.975207	0.962293	0.951963	0.948864	0.944731	0.939566	0.941632	0.902376	0.897727	0.862087	0.908574	0.892562	0.887397	0.865702	0.853306	0.849174	0.914773	0.887913	0.84969	1
1984	29195	719	224	25	138.1	13.331	499.137	32.8043	662.541	50.8547	889.716	65.8975	33.8784	10.1212	1549.54	307.878	3627.07	834.631	8739.07	1935.48	1984	0	30163	0.120652	151.223	75.2736	103.907	468.169	0.975417	0.973428	0.961377	0.948729	0.948331	0.930445	0.945844	0.945728	0.887379	0.89502	0.8681	0.902994	0.866227	0.895899	0.872344	0.833389	0.843915	0.900491	0.888821	0.840334	1
1989	1469	559	182	22	370.203	19.0988	614.937	40.0169	782.246	58.0672	1018.43	74.619	631.584	97.6794	2888.88	565.776	5950.83	1360.15	13080.3	2895.01	1989	10	2232	0.008928	471.484	153.946	1753.36	2042.62	0.97043	0.973566	0.955421	0.942428	0.950493	0.942652	0.947357	0.942428	0.891129	0.893593	0.855959	0.907482	0.876568	0.893145	0.867384	0.842294	0.849014	0.912858	0.889337	0.857527	1
1990	1353	334	25	2	411.85	23.7996	634.209	45.2922	781.777	48.5357	1108.68	65.0527	870.144	150.918	3175.99	687.229	5911.13	1129.69	16759.5	2910.78	1990	8	1714	0.006856	461.389	103.099	1411.54	1243.68	0.97112	0.973162	0.957701	0.940782	0.953909	0.940198	0.948658	0.941074	0.892649	0.892649	0.852975	0.909277	0.878646	0.89294	0.867853	0.84189	0.845683	0.913944	0.885064	0.854142	1
1994	978	285	24	2	501.7	28.9807	680.037	53.5474	826.847	55.5322	1155.83	76.167	1568.82	271.488	3924.28	925.729	7002.97	1493.18	19029.7	3703.18	1994	13	1289	0.005156	548.199	94.0199	2217.89	1461.67	0.971683	0.975175	0.958883	0.943367	0.957331	0.938324	0.947634	0.945306	0.897983	0.892552	0.848332	0.911947	0.878588	0.892552	0.87277	0.835144	0.851047	0.910008	0.880915	0.856478	1
1996	0	868	275	25	0	0	512.591	32.7702	689.536	57.4949	862.494	111.687	0	0	1676.44	320.591	4099.26	1023.22	8258.96	3944.9	1996	15	1168	0.004672	561.741	97.056	2387.78	1568.28	0.972603	0.976027	0.961045	0.949058	0.958904	0.939212	0.946918	0.946918	0.901541	0.891267	0.85274	0.913099	0.877997	0.891267	0.875428	0.833048	0.853168	0.90839	0.886558	0.858733	1
1996	26635	868	275	25	134.25	13.6293	512.591	32.7702	689.536	57.4949	862.494	111.687	31.2256	9.80224	1676.44	320.591	4099.26	1023.22	8258.96	3944.9	1996	0	27803	0.111212	152.209	89.0416	130.224	571.759	0.973852	0.973024	0.959968	0.94524	0.957055	0.928767	0.948459	0.94265	0.884779	0.896738	0.866669	0.906197	0.875337	0.884815	0.890048	0.839532	0.840197	0.891127	0.888699	0.832644	1
2001	1173	651	223	21	356.66	19.1002	622.174	40.1498	804.217	62.9695	975.679	114.821	565.398	90.8556	2990.92	577.19	6474.69	1508.46	11816.8	4745.02	2001	11	2068	0.008272	494.791	172.856	2080.42	2278.45	0.975338	0.976064	0.961799	0.952853	0.955754	0.933511	0.947534	0.939797	0.893859	0.896518	0.865329	0.905464	0.871132	0.892408	0.889023	0.835832	0.84647	0.893133	0.880077	0.844052	1
2002	1074	410	36	1	380.242	22.8204	634.705	44.4319	793.499	67.7381	954.736	0	686.03	123.378	3181.27	661.982	6241.1	1567.78	10615.3	0	2002	9	1521	0.006084	458.994	128.531	1496.65	1415.44	0.975674	0.977646	0.962853	0.954964	0.95595	0.933268	0.945431	0.9405	0.88856	0.902367	0.863905	0.903024	0.865549	0.89382	0.892834	0.840565	0.843853	0.889218	0.880999	0.837278	1
2006	729	353	34	1	475.596	27.4481	682.51	49.0453	829.851	79.0197	1030.84	0	1337.4	232.601	3954.87	844.415	7172.12	2025.31	13348.2	0	2006	14	1117	0.004468	552.266	114.846	2352.94	1638.51	0.976276	0.978962	0.96419	0.95479	0.958371	0.934646	0.943151	0.93778	0.88675	0.899284	0.86034	0.905551	0.863474	0.893912	0.887645	0.840197	0.84154	0.888093	0.879588	0.841092	1
2008	0	668	335	33	0	0	502.925	32.8356	709.856	54.1726	859.177	86.3219	0	0	1584.63	311.142	4456.03	1018.07	7980.17	2385.6	2008	16	1036	0.004144	581.186	116.815	2716.84	1807.19	0.977317	0.981178	0.966216	0.958012	0.959459	0.935328	0.944498	0.935811	0.886583	0.898649	0.858108	0.906371	0.868243	0.895753	0.885135	0.841699	0.845077	0.889479	0.882722	0.840251	1
2008	27847	668	335	33	141.044	13.8846	502.925	32.8356	709.856	54.1726	859.177	86.3219	36.1213	10.988	1584.63	311.142	4456.03	1018.07	7980.17	2385.6	2008	0	28883	0.115532	156.832	85.8764	132.276	604.796	0.969723	0.968494	0.960946	0.949607	0.94907	0.930911	0.930859	0.935689	0.898349	0.892497	0.876121	0.906814	0.879323	0.876709	0.883063	0.842866	0.842537	0.895458	0.887875	0.83402	1
2013	1594	480	276	30	355.479	19.6308	611.094	39.7402	816.863	62.5874	957.944	92.4635	560.126	92.8596	2835.2	553.57	6778.95	1568.8	11021.3	3208.44	2013	10	2380	0.00952	468.131	175.748	1872	2381.16	0.971849	0.972269	0.960924	0.951261	0.954622	0.930462	0.934874	0.937605	0.895798	0.90021	0.871849	0.903782	0.87437	0.880252	0.884664	0.844538	0.844538	0.89895	0.886345	0.844328	1
2014	1451	280	62	0	383.905	23.2423	624.303	44.2535	817.799	61.9605	0	0	706.084	127.706	3029.15	638.16	6799.43	1545.31	0	0	2014	8	1793	0.007172	436.45	116.831	1279.56	1398.97	0.971277	0.970719	0.959565	0.951478	0.957892	0.928332	0.934746	0.936698	0.899331	0.901562	0.875627	0.902398	0.873397	0.872839	0.882599	0.843558	0.843558	0.900446	0.886224	0.84551	1
2018	1023	238	54	0	469.085	27.4721	667.182	50.6655	864.75	69.404	0	0	1283.79	224.546	3702.21	845.468	8050.06	1952.7	0	0	2018	13	1315	0.00526	521.186	109.846	1999.35	1658.84	0.971863	0.970722	0.960456	0.953992	0.957795	0.932319	0.939544	0.934221	0.903802	0.902281	0.873004	0.906844	0.878707	0.872624	0.878707	0.84943	0.843726	0.897338	0.890875	0.842586	1
2020	0	898	225	52	0	0	487.858	31.9534	687.356	53.5896	884.12	80.1546	0	0	1447.11	283.865	4050.46	950.641	8644.91	2340.81	2020	15	1175	0.0047	543.597	114.36	2264.16	1843.95	0.973191	0.970638	0.961702	0.95234	0.958298	0.931489	0.939149	0.935319	0.90383	0.901277	0.877447	0.906809	0.880851	0.871064	0.878298	0.849787	0.837872	0.901277	0.888085	0.838723	1
2020	32441	898	225	52	131.595	13.0663	487.858	31.9534	687.356	53.5896	884.12	80.1546	29.3781	9.02489	1447.11	283.865	4050.46	950.641	8644.91	2340.81	2020	0	33616	0.134464	145.996	79.6725	107.492	536.089	0.970877	0.9711	0.94989	0.947882	0.940192	0.941977	0.934495	0.936563	0.898754	0.888119	0.869259	0.905625	0.882035	0.88028	0.875372	0.854697	0.873022	0.906845	0.898679	0.844866	1
2025	1291	643	189	46	319.313	17.7001	578.676	37.0916	783.189	64.6134	988.452	92.4854	406.572	67.872	2408.39	464.385	5994.02	1478.52	12081.8	3379.97	2025	11	2169	0.008676	450.813	178.984	1734.49	2352.72	0.969341	0.972337	0.961042	0.952282	0.948594	0.933149	0.938912	0.940756	0.898801	0.891886	0.879438	0.899723	0.882895	0.879438	0.882895	0.856155	0.859382	0.907331	0.891655	0.837944	1
2026	1142	398	37	4	347.669	21.7388	590.714	41.6325	786.699	78.7907	1023.42	119.007	525.494	98.6781	2567.74	548.832	6134.89	1926.44	13593.9	4770.58	2026	9	1581	0.006324	420.837	127.051	1203.95	1409.05	0.968374	0.971221	0.959836	0.95351	0.947185	0.933586	0.938963	0.94086	0.896268	0.894687	0.88172	0.902277	0.887097	0.878874	0.882985	0.855787	0.870335	0.911765	0.891524	0.837445	1
2030	744	348	33	4	472.301	27.2141	651.72	49.1827	849.377	69.6369	1071.27	109.493	1309.88	227.515	3450.97	778.765	7635.47	1853.79	15436.8	4597.07	2030	14	1129	0.004516	540.749	109.92	2204.79	1698.58	0.968556	0.972099	0.957927	0.953056	0.948184	0.937112	0.94287	0.940655	0.897254	0.890611	0.883082	0.905226	0.884854	0.88574	0.88264	0.85341	0.876439	0.912312	0.892383	0.839681	1
2032	0	657	331	36	0	0	492.376	30.283	671.65	55.3997	906.495	107.775	0	0	1485.29	273.852	3788.31	942.468	9490.15	3790.27	2032	16	1024	0.004096	564.884	114.67	2511.14	1937.81	0.970703	0.974121	0.960449	0.953613	0.947266	0.937012	0.944336	0.94043	0.901367	0.88916	0.880371	0.908691	0.885254	0.88623	0.883789	0.854004	0.878906	0.912109	0.88916	0.839355	1
2032	29990	657	331	36	135.996	13.3658	492.376	30.283	671.65	55.3997	906.495	107.775	32.393	9.87711	1485.29	273.852	3788.31	942.468	9490.15	3790.27	2032	0	31014	0.124056	150.156	80.4969	114.235	565.902	0.967434	0.963533	0.957777	0.939705	0.937157	0.93669	0.936367	0.945299	0.910847	0.879087	0.873622	0.908412	0.891888	0.887325	0.881537	0.83796	0.860402	0.911056	0.875685	0.866528	1
2037	1349	493	289	32	339.483	18.1551	590.83	37.6808	771.829	59.0017	1014.42	130.942	487.892	78.6628	2562.37	492.661	5722.22	1319.72	13375.9	5667.42	2037	11	2163	0.008652	464.523	178.119	1850.75	2451.24	0.971105	0.970643	0.95816	0.947989	0.943135	0.939436	0.943366	0.944059	0.89644	0.885807	0.871937	0.912159	0.895515	0.887656	0.878641	0.847434	0.862691	0.912159	0.877485	0.848821	1
2038	1212	290	52	1	374.885	22.7849	606.043	45.4699	786.039	53.272	1071.12	0	657.76	120.496	2777.45	636.99	6020.65	1235.84	14967.2	0	2038	9	1555	0.00622	432.192	116.323	1241.61	1314.75	0.973633	0.971061	0.958199	0.948875	0.944051	0.939871	0.943408	0.945981	0.897749	0.883601	0.873955	0.914148	0.897428	0.88328	0.881029	0.850804	0.861093	0.919614	0.873955	0.850804	1
2042	828	248	49	1	461.815	28.1547	648.531	50.7038	831	57.0332	1131.55	0	1226.36	225.706	3405.1	803.416	7110.7	1453.71	17633.4	0	2042	13	1126	0.004504	519.6	109.36	1976.86	1581.04	0.972913	0.972913	0.962256	0.947158	0.943162	0.945826	0.945382	0.943162	0.89698	0.886767	0.877442	0.915187	0.895648	0.886767	0.877442	0.854352	0.857904	0.927176	0.87389	0.85302	1
2044	0	719	227	47	0	0	484.118	33.4672	670.333	55.5002	850.977	78.804	0	0	1416.31	295.521	3766.76	941.926	7726.71	2381.79	2044	15	993	0.003972	544.05	111.867	2252.3	1727.25	0.973817	0.975327	0.967271	0.946123	0.945619	0.945619	0.948137	0.946626	0.899295	0.887714	0.878147	0.917422	0.896274	0.88721	0.876636	0.854985	0.860524	0.927492	0.874622	0.854481	1
2044	29421	719	227	47	134.807	13.3984	484.118	33.4672	670.333	55.5002	850.977	78.804	31.577	9.81235	1416.31	295.521	3766.76	941.926	7726.71	2381.79	2044	0	30414	0.121656	148.168	76.628	104.082	503.246	0.962353	0.97225	0.951108	0.952999	0.943644	0.93355	0.934339	0.936805	0.885891	0.880335	0.860541	0.900506	0.882291	0.880088	0.878658	0.826725	0.858601	0.905225	0.879792	0.851516	1
2049	1289	528	192	44	342.353	19.5513	585.951	38.9642	775.214	60.0295	947.763	87.2584	500.898	85.6579	2502.21	497.055	5799.58	1335.07	10656.8	3287.84	2049	11	2053	0.008212	458.46	168.195	1728.81	2196.61	0.970044	0.972723	0.956649	0.951534	0.946663	0.936678	0.942767	0.940088	0.891622	0.882124	0.867998	0.910375	0.887482	0.879688	0.878227	0.838285	0.856551	0.912811	0.864345	0.856308	1
2050	1156	304	27	3	360.301	23.4454	595.7	44.9386	784.895	53.0916	995.347	36.4235	585.165	114.224	2638.5	598.791	5994.68	1250.2	12069.5	1312.12	2050	8	1490	0.00596	417.301	114.139	1125.25	1216.31	0.967114	0.97349	0.95604	0.952349	0.949664	0.937919	0.944631	0.939262	0.891275	0.881544	0.868121	0.906711	0.888926	0.877181	0.885235	0.830537	0.854362	0.912752	0.85906	0.854027	1
2054	747	251	24	2	452.423	27.5489	640.433	52.8935	828.33	58.3639	1012	72.3545	1153.32	211.825	3286.4	818.501	7048	1484.59	12824.1	2702.18	2054	13	1024	0.004096	508.411	103.84	1837.13	1411.02	0.967773	0.977539	0.959961	0.947754	0.950684	0.940918	0.946777	0.9375	0.897461	0.884277	0.865723	0.912598	0.886719	0.881348	0.883789	0.82666	0.847656	0.914063	0.85498	0.850098	1
2056	0	668	240	25	0	0	469.428	32.1695	660.785	58.3622	870.226	78.8571	0	0	1291.44	266.541	3619.13	982.202	8252.71	2502.36	2056	15	933	0.003732	529.391	109.142	2076.73	1594.47	0.968382	0.978028	0.959271	0.952304	0.952304	0.940514	0.950161	0.941586	0.898714	0.884244	0.868703	0.912111	0.88746	0.881029	0.881029	0.826902	0.849946	0.918006	0.852626	0.851554	1
2056	31199	668	240	25	137.628	13.5283	469.428	32.1695	660.785	58.3622	870.226	78.8571	33.5681	10.2231	1291.44	266.541	3619.13	982.202	8252.71	2502.36	2056	0	32132	0.128528	149.003	69.6466	92.8944	437.74	0.965284	0.973873	0.95338	0.948182	0.950672	0.930988	0.93701	0.915116	0.893066	0.891977	0.868371	0.895727	0.882314	0.876992	0.862551	0.832239	0.84268	0.893066	0.8818	0.844034	1
2061	1543	473	208	24	342.626	18.8823	568.6	37.9604	759.453	62.7257	973.719	79.9958	501.764	83.0772	2287.6	457.769	5468.45	1376.35	11493.5	3183.29	2061	10	2248	0.008992	435.478	153.073	1454.42	1915.23	0.96508	0.976868	0.956183	0.952847	0.954404	0.937945	0.93661	0.930605	0.898799	0.885899	0.860543	0.900133	0.885454	0.876557	0.86766	0.829849	0.854315	0.90258	0.868105	0.845418	1
2062	1398	271	31	0	378.69	22.7494	587.144	43.6979	775.079	58.3821	0	0	677.713	121.773	2525.78	565.055	5791.33	1303.19	0	0	2062	8	1700	0.0068	419.148	94.5905	1065.56	982.301	0.965294	0.976176	0.953529	0.955	0.953529	0.936765	0.935	0.924706	0.901471	0.888235	0.855	0.899706	0.883824	0.880294	0.866471	0.830588	0.857941	0.900294	0.872941	0.845882	1
2066	966	236	27	0	481.968	28.2781	632.726	49.8823	828.654	59.0379	0	0	1392.08	245.026	3164.14	752.787	7058.19	1482.51	0	0	2066	12	1229	0.004916	518.534	82.7689	1856.84	1138.69	0.969894	0.975997	0.957689	0.954434	0.957689	0.940195	0.9345	0.929618	0.901953	0.881611	0.851505	0.90236	0.885679	0.885679	0.868592	0.836859	0.856794	0.898698	0.873881	0.847437	1
2068	0	864	220	26	0	0	508.545	33.1973	660.171	56.2193	852.321	65.3804	0	0	1638.08	320.151	3602.8	920.689	7695.83	1744.95	2068	14	1110	0.00444	546.65	86.3557	2169.38	1288.97	0.972523	0.978378	0.958108	0.954054	0.956306	0.939189	0.935586	0.931081	0.901351	0.883333	0.851802	0.904505	0.882432	0.888288	0.868919	0.838739	0.853604	0.895495	0.872523	0.84955	1
2068	28371	864	220	26	129.523	13.0988	508.545	33.1973	660.171	56.2193	852.321	65.3804	28.0503	8.8355	1638.08	320.151	3602.8	920.689	7695.83	1744.95	2068	0	29481	0.117924	145.228	82.1607	108.674	478.302	0.966046	0.968251	0.960704	0.949052	0.94644	0.937824	0.936383	0.933296	0.896442	0.888623	0.859723	0.901801	0.891472	0.883145	0.860096	0.833249	0.861267	0.893168	0.881636	0.8507	1
2073	1031	639	187	24	321.085	17.9066	602.319	38.5666	756.037	61.3078	941.176	76.2916	413.382	68.7494	2714.37	525.566	5390.62	1299.6	10371	2542.15	2073	11	1881	0.007524	467.776	173.762	1816.92	1975.71	0.970229	0.971558	0.963317	0.949229	0.95614	0.939394	0.937002	0.932749	0.894737	0.885699	0.853801	0.906964	0.897395	0.885167	0.863371	0.837586	0.859383	0.889952	0.878522	0.842637	1
2074	921	371	36	1	363.6	21.8324	622.606	44.3749	764.813	62.513	998.959	0	600.202	108.261	3005.38	649.133	5581.72	1359.66	12152.5	0	2074	10	1329	0.005316	447.249	131.833	1415.26	1378.05	0.969526	0.970655	0.964259	0.948834	0.955606	0.940181	0.936795	0.933409	0.896163	0.883371	0.855907	0.907073	0.897667	0.881866	0.860798	0.84161	0.85553	0.887886	0.880361	0.837472	1
2078	606	314	32	1	459.984	26.9358	670.447	48.9566	815.503	68.4166	1073.32	0	1210.83	212.299	3751.69	821.325	6767.9	1684.72	15059.1	0	2078	14	953	0.003812	541.91	118.024	2249.13	1622.79	0.97639	0.971144	0.965373	0.955929	0.9617	0.936516	0.938615	0.934418	0.895593	0.887198	0.855719	0.905561	0.900315	0.883526	0.86936	0.83893	0.854669	0.895593	0.887198	0.83893	1
2080	0	538	301	31	0	0	486.518	31.6478	695.006	54.7243	853.083	90.5432	0	0	1435.05	280.573	4188.08	995.289	7847.89	2788.9	2080	17	870	0.00348	571.712	120.483	2616.04	1833.41	0.978161	0.972414	0.964943	0.954598	0.964943	0.936207	0.941954	0.933908	0.9	0.886782	0.858621	0.908046	0.904023	0.883333	0.86954	0.840805	0.854598	0.893678	0.885632	0.83908	1
2080	25695	538	301	31	137.129	13.7088	486.518	31.6478	695.006	54.7243	853.083	90.5432	33.236	10.2092	1435.05	280.573	4188.08	995.289	7847.89	2788.9	2080	0	26565	0.10626	151.361	81.4852	117.822	567.01	0.962846	0.963241	0.958423	0.953586	0.94489	0.944984	0.942481	0.942801	0.896254	0.89042	0.877997	0.912761	0.890533	0.889121	0.857049	0.845567	0.861378	0.917184	0.879541	0.849313	1
2085	1307	388	265	28	342.79	18.3322	586.133	36.5908	795.048	59.2003	961.756	96.7599	502.21	80.163	2500.75	470.247	6246.46	1409.58	11190	3806.47	2085	11	1988	0.007952	459.287	178.123	1808.51	2365.74	0.968058	0.965543	0.962525	0.950956	0.947938	0.941147	0.936368	0.942404	0.889588	0.880533	0.859658	0.915493	0.897384	0.892103	0.863934	0.836519	0.865443	0.905684	0.880785	0.847082	1
2086	1195	237	47	1	377.29	22.0258	600.392	39.903	812.503	57.5587	970.903	0	669.852	116.451	2690.9	533.556	6656.01	1475.29	11161.3	0	2086	8	1480	0.00592	427.239	111.718	1190.68	1311.8	0.966892	0.964527	0.964527	0.950676	0.943919	0.94223	0.932432	0.943919	0.886486	0.881081	0.856757	0.914527	0.894257	0.891892	0.8625	0.840878	0.866892	0.910811	0.886486	0.844595	1
2090	835	214	45	1	465.406	27.3855	643.901	46.4741	863.585	69.9059	1000.89	0	1254.08	221.072	3324.11	720.754	8022.26	2033.23	12222.8	0	2090	13	1095	0.00438	517.142	107.342	1946.8	1630.54	0.965753	0.965753	0.96621	0.950685	0.943379	0.942009	0.931963	0.948858	0.888584	0.883562	0.851598	0.915068	0.9	0.887671	0.860731	0.839269	0.868037	0.913242	0.889041	0.851142	1
2092	0	731	191	44	0	0	488.13	31.5791	664.007	49.8178	895.284	80.0374	0	0	1449.11	282.354	3648.36	823.03	8969.74	2415.87	2092	15	966	0.003864	541.451	111.18	2226.51	1840.74	0.967909	0.965839	0.968427	0.954451	0.942547	0.942029	0.931159	0.948758	0.892857	0.878882	0.852484	0.915631	0.902174	0.888199	0.863354	0.840062	0.864907	0.915114	0.893375	0.854037	1
2092	30590	731	191	44	139.492	13.7971	488.13	31.5791	664.007	49.8178	895.284	80.0374	34.9559	10.6764	1449.11	282.354	3648.36	823.03	8969.74	2415.87	2092	0	31556	0.126224	151.797	73.1954	102.044	496.347	0.965949	0.966155	0.957853	0.946128	0.948758	0.949708	0.945747	0.942055	0.896406	0.897389	0.876252	0.907498	0.882843	0.871578	0.876664	0.854861	0.864685	0.912584	0.86966	0.837971	1
2097	1635	503	150	41	353.795	19.5241	595.429	38.0784	771.872	53.8146	993.687	80.5344	552.233	91.6016	2622.55	504.115	5706.47	1192.39	12195.3	2931.57	2097	9	2329	0.009316	444.172	154.236	1536.29	2087.68	0.966509	0.966509	0.96243	0.952125	0.943753	0.951911	0.940747	0.941821	0.892872	0.891584	0.879347	0.912409	0.891155	0.873551	0.862602	0.847789	0.860884	0.91155	0.884714	0.845642	1
2098	1490	280	28	1	397.913	23.3276	615.083	45.2387	803.363	66.2232	936.458	0	785.323	137.161	2900.94	641.364	6468.6	1662.91	10019.7	0	2098	8	1799	0.007196	438.323	96.2541	1208.19	1091.13	0.966926	0.966648	0.961367	0.951918	0.943302	0.954975	0.943858	0.940523	0.895497	0.89383	0.883546	0.91134	0.889105	0.868538	0.862146	0.846026	0.861312	0.913285	0.879655	0.84408	1
2102	1034	234	25	1	500.328	28.5717	666.585	52.7275	872.933	79.234	1009.67	0	1555.7	266.139	3697.74	884.166	8326.29	2379.25	12545.8	0	2102	12	1294	0.005176	537.986	87.9746	2082.36	1355.98	0.96677	0.967929	0.964065	0.951314	0.941654	0.955951	0.944745	0.942427	0.897991	0.891808	0.883694	0.91306	0.881762	0.871329	0.869011	0.844668	0.867465	0.912674	0.880603	0.839645	1
2104	0	928	219	25	0	0	522.362	33.8998	688.923	58.6914	899.272	102.382	0	0	1774.39	345.424	4092.58	1062.2	9227.61	3308.16	2104	14	1172	0.004688	561.525	91.9659	2366.55	1541.83	0.96971	0.96971	0.96587	0.952218	0.941553	0.956911	0.946246	0.946246	0.900171	0.894198	0.887372	0.915102	0.880119	0.868174	0.866468	0.845563	0.869881	0.909983	0.881399	0.841724	1
2104	29559	928	219	25	141.3	13.2047	522.362	33.8998	688.923	58.6914	899.272	102.382	36.2132	10.3957	1774.39	345.424	4092.58	1062.2	9227.61	3308.16	2104	0	30731	0.122924	157.327	83.475	125.086	538.49	0.964287	0.966874	0.956982	0.949969	0.954476	0.945771	0.944063	0.933081	0.894065	0.898685	0.854316	0.90739	0.887345	0.877957	0.872002	0.839104	0.865315	0.895545	0.871774	0.851827	1
2109	1745	719	195	24	338.68	18.442	620.004	40.7053	782.696	63.7724	994.947	84.8649	484.594	79.1462	2961.21	583.978	5981.16	1507.96	12266.3	3081.09	2109	10	2683	0.010732	452.212	165.911	1653.16	2015.26	0.96571	0.970369	0.959747	0.948006	0.947447	0.953597	0.940738	0.941297	0.896757	0.89918	0.877376	0.907939	0.887812	0.872903	0.864145	0.839173	0.864517	0.899739	0.874581	0.841223	1
2110	1578	423	27	2	377.227	22.9128	638.449	46.4807	792.947	81.6956	1026	23.5821	670.089	122.056	3241.67	711.053	6294.73	2099.44	13182.4	903.727	2110	8	2030	0.00812	437.828	119.194	1293.08	1319.57	0.964532	0.970197	0.957389	0.94803	0.952956	0.953941	0.941379	0.941626	0.898768	0.898276	0.879064	0.905419	0.888177	0.875369	0.8633	0.839163	0.865517	0.899261	0.870197	0.840148	1
2114	1078	382	25	2	462.675	27.555	682.128	52.6386	850.933	77.5378	1089.23	1.40653	1232.55	219.987	3957.68	917.097	7717.55	2249.9	15735.7	60.6918	2114	13	1487	0.005948	526.421	112.845	2061.15	1596.06	0.968393	0.974781	0.957297	0.950572	0.955615	0.953262	0.944183	0.943847	0.899462	0.900471	0.881641	0.905514	0.890047	0.875252	0.862475	0.840282	0.865501	0.900807	0.867855	0.850034	1
2116	0	927	361	25	0	0	481.214	31.9881	698.859	58.4644	888.303	100.443	0	0	1389.56	276.292	4267.84	1074.28	8892.62	3210.71	2116	15	1313	0.005252	548.805	116.039	2323.78	1744.81	0.971439	0.973724	0.961158	0.952399	0.956588	0.954684	0.945925	0.944783	0.903656	0.901371	0.88195	0.907845	0.889185	0.874334	0.863671	0.83473	0.868621	0.903275	0.870145	0.847677	1
2116	26011	927	361	25	133.152	13.9837	481.214	31.9881	698.859	58.4644	888.303	100.443	30.5347	9.93452	1389.56	276.292	4267.84	1074.28	8892.62	3210.71	2116	0	27324	0.109296	153.126	93.4678	140.732	622.054	0.971252	0.967062	0.954948	0.94955	0.953887	0.940126	0.943456	0.930958	0.901936	0.884424	0.850992	0.909054	0.893006	0.884644	0.869949	0.838402	0.850626	0.898514	0.873335	0.860434	1
2121	1099	677	310	19	339.399	18.3985	581.802	38.4463	800.949	65.0846	1016.49	115.534	487.631	79.0753	2449.33	486.887	6406.05	1577.83	13305.7	4832.87	2121	12	2105	0.00842	491.442	180.797	2105.84	2432.59	0.972209	0.971734	0.957482	0.954157	0.953682	0.950594	0.946081	0.932779	0.897387	0.899762	0.860333	0.913539	0.893349	0.885511	0.861758	0.833967	0.848456	0.895724	0.873159	0.849644	1
2122	988	402	55	0	382.134	22.4267	599.732	42.7138	833.708	65.5292	0	0	695.946	121.965	2687.31	574.414	7211.93	1721.3	0	0	2122	10	1445	0.00578	459.858	126.127	1497.96	1513.53	0.971626	0.973356	0.957785	0.954671	0.958131	0.952595	0.944983	0.928028	0.889965	0.900346	0.854325	0.915917	0.897232	0.882007	0.859516	0.830796	0.844291	0.897232	0.868858	0.852249	1
2126	646	343	52	0	471.41	27.9948	644.65	47.7492	878.681	69.3321	0	0	1303.31	233.323	3338.52	749.63	8437.63	1991.79	0	0	2126	15	1041	0.004164	548.835	116.864	2330.27	1808.24	0.975024	0.975024	0.960134	0.95245	0.959174	0.956772	0.945725	0.929875	0.891931	0.901537	0.861671	0.914025	0.897214	0.880403	0.854947	0.835255	0.845341	0.898655	0.871758	0.851105	1
2128	0	581	314	49	0	0	482.753	30.8509	655.176	51.1254	885.523	69.5686	0	0	1401.52	269.907	3510.22	828.896	8635.13	2072.7	2128	17	944	0.003776	561.012	117.862	2478.41	1879.3	0.976165	0.976165	0.961864	0.95286	0.963983	0.957097	0.947034	0.930614	0.894068	0.900953	0.862288	0.913665	0.896186	0.879767	0.853814	0.835275	0.851165	0.902542	0.872352	0.850106	1
2128	31454	581	314	49	135.552	13.2989	482.753	30.8509	655.176	51.1254	885.523	69.5686	32.0733	9.69411	1401.52	269.907	3510.22	828.896	8635.13	2072.7	2128	0	32398	0.129592	147.949	75.4795	103.354	521.817	0.972421	0.965847	0.955831	0.948099	0.947991	0.939271	0.935829	0.936941	0.884623	0.873202	0.844404	0.90967	0.899114	0.894947	0.876211	0.842475	0.844497	0.894716	0.894422	0.855361	1
2133	1487	435	268	44	342.154	18.3394	585.209	36.0635	763.795	57.0674	989.94	65.0477	499.46	80.3451	2488.24	460.984	5541.97	1250.73	11980.8	2410.29	2133	10	2234	0.008936	452.822	172.624	1717.76	2297.89	0.976052	0.968666	0.957028	0.95479	0.951432	0.945837	0.94248	0.941361	0.888317	0.878917	0.852954	0.910027	0.895031	0.880483	0.871307	0.842659	0.846911	0.901522	0.88026	0.858102	1
2134	1333	245	45	3	384.076	21.5413	608.182	40.2799	770.328	56.7504	995.622	84.5871	705.943	118.131	2796.42	559.156	5682.35	1270.26	12293.2	3204.18	2134	8	1626	0.006504	429.662	105.05	1180.03	1220.23	0.977245	0.968942	0.957565	0.956027	0.949877	0.947109	0.943419	0.942804	0.891144	0.876384	0.847171	0.910517	0.893911	0.881611	0.877614	0.845018	0.842866	0.900062	0.880689	0.860086	1
2138	927	198	39	3	461.655	26.2803	641.307	46.7211	810.326	65.7107	1041.59	87.947	1223.32	207.705	3285.4	726.135	6631.41	1602.49	14064.5	3666.53	2138	12	1167	0.004668	505.279	97.8951	1786.93	1431.51	0.976864	0.96958	0.958869	0.956298	0.952014	0.946872	0.945159	0.937875	0.890317	0.88132	0.844045	0.911311	0.89503	0.879606	0.880463	0.843616	0.840617	0.898886	0.874464	0.865039	1
2140	0	818	190	41	0	0	491.704	30.721	671.194	52.759	872.007	97.4208	0	0	1479.71	274.37	3774.14	910.568	8410.92	3192.4	2140	15	1049	0.004196	539.078	104.187	2166.2	1722.55	0.979504	0.972355	0.961392	0.960439	0.952812	0.948999	0.947569	0.938036	0.889895	0.884175	0.842231	0.912297	0.897521	0.879886	0.881792	0.846997	0.845091	0.897045	0.877502	0.86511	1
2140	30781	818	190	41	132.573	12.9774	491.704	30.721	671.194	52.759	872.007	97.4208	30.0118	9.12495	1479.71	274.37	3774.14	910.568	8410.92	3192.4	2140	0	31830	0.12732	145.97	76.0726	100.413	493.255	0.968709	0.969133	0.96087	0.951806	0.936915	0.938486	0.921018	0.933522	0.893732	0.876374	0.857901	0.907132	0.8877	0.878699	0.873798	0.83005	0.858907	0.908828	0.892648	0.846277	1
2145	1226	585	147	38	340.692	18.622	593.694	37.9163	778.239	59.4643	984.38	107.137	493.291	81.5948	2599.54	490.907	5865.68	1367.76	12068.4	4849.14	2145	10	1996	0.007984	459.322	166.698	1726.63	2261.79	0.975952	0.969689	0.961172	0.952655	0.945391	0.938126	0.936623	0.937124	0.895541	0.882014	0.846944	0.908818	0.890531	0.881513	0.875752	0.846693	0.847445	0.903307	0.886523	0.851954	1
2146	1120	333	43	3	376.608	22.4639	609.677	42.9803	791.21	70.6541	957.659	53.9784	666.566	120.153	2821.59	590.041	6200.78	1663.47	10814.7	1864.74	2146	9	1499	0.005996	441.44	120.03	1324.36	1363.13	0.973316	0.970647	0.963309	0.948966	0.941294	0.936291	0.938292	0.938292	0.893929	0.880587	0.846231	0.909273	0.889927	0.885257	0.876918	0.852902	0.849233	0.905937	0.892595	0.847231	1
2150	724	297	40	2	451.746	27.2022	647.938	49.5299	830.532	79.6358	946.028	44.295	1147.89	208.074	3392.91	773.601	7192.78	2069.27	10395.9	1445.51	2150	14	1063	0.004252	521.745	114.651	2020.01	1595.39	0.972719	0.968485	0.963311	0.950141	0.944497	0.935089	0.938382	0.944026	0.893697	0.882408	0.848542	0.91063	0.889934	0.881938	0.872531	0.857949	0.853246	0.904986	0.895108	0.848071	1
2152	0	632	284	38	0	0	463.709	31.4342	659.129	53.4328	853.472	80.1999	0	0	1244.66	254.667	3578.67	868.225	7794.48	2194.64	2152	16	954	0.003816	537.409	117.255	2200.37	1695.98	0.971698	0.968029	0.964361	0.95283	0.942872	0.937631	0.936583	0.944969	0.890461	0.883124	0.849057	0.910901	0.889413	0.880503	0.87369	0.860587	0.854822	0.90304	0.896226	0.854822	1
2152	28617	632	284	38	134.614	13.7445	463.709	31.4342	659.129	53.4328	853.472	80.1999	31.4928	10.03	1244.66	254.667	3578.67	868.225	7794.48	2194.64	2152	0	29571	0.118284	147.609	75.4435	101.464	489.648	0.969649	0.967316	0.966031	0.956647	0.941209	0.952994	0.943712	0.947482	0.899259	0.891228	0.870667	0.902269	0.878733	0.875182	0.869822	0.841382	0.866643	0.901238	0.889909	0.843597	1
2157	1205	450	227	35	357.518	19.2618	574.038	37.521	770.932	57.5349	963.683	98.9316	569.529	92.0546	2352.24	457.994	5697.57	1272.92	11260.4	3510.42	2157	11	1917	0.007668	468.366	163.704	1790.43	2219.81	0.971049	0.961659	0.966875	0.955138	0.934533	0.942619	0.936881	0.946792	0.900365	0.888106	0.861242	0.912624	0.893062	0.871674	0.868805	0.845331	0.861763	0.909755	0.885759	0.849765	1
2158	1085	292	45	3	391.976	22.9809	586.59	41.8358	776.651	57.7796	972.137	139.094	750.855	131.814	2515.36	539.742	5822.66	1232.45	11906.1	5301.79	2158	9	1425	0.0057	445.224	105.896	1296.07	1262.97	0.969123	0.961053	0.966316	0.954386	0.932281	0.941404	0.935439	0.947368	0.901754	0.889825	0.866667	0.915088	0.889474	0.869474	0.871579	0.840351	0.873333	0.907719	0.880351	0.845614	1
2162	755	244	43	3	462.47	28.4022	623.336	46.9309	805.042	61.8634	984.283	133.047	1231.72	226.416	3020.8	673.549	6489.13	1436.15	12277.1	5180.22	2162	13	1045	0.00418	515.625	100.662	1897.5	1447.95	0.969378	0.962679	0.966029	0.95311	0.933971	0.940191	0.932057	0.945933	0.902392	0.897608	0.862679	0.911962	0.892823	0.871292	0.875598	0.846411	0.876077	0.913397	0.87512	0.843541	1
2164	0	668	228	45	0	0	482.505	31.4815	649.356	52.4606	837.281	79.7842	0	0	1400.1	275.267	3421.88	820.328	7371.29	2314.56	2164	16	941	0.003764	539.898	105.571	2175.51	1602.26	0.975027	0.9644	0.965994	0.952179	0.933581	0.939957	0.934113	0.947396	0.902763	0.901169	0.859192	0.912327	0.889479	0.873007	0.875664	0.841126	0.878321	0.910733	0.873539	0.842189	1
2164	30041	668	228	45	139.42	13.4209	482.505	31.4815	649.356	52.4606	837.281	79.7842	34.8494	10.3778	1400.1	275.267	3421.88	820.328	7371.29	2314.56	2164	0	30982	0.123928	151.583	72.3632	99.8667	461.553	0.966932	0.968272	0.957524	0.956184	0.95265	0.949745	0.94571	0.938142	0.889533	0.897602	0.86781	0.903331	0.889629	0.881802	0.85519	0.834936	0.857385	0.90559	0.885772	0.84696	1
2169	1567	490	191	37	381.135	19.6101	601.08	38.2785	769.629	59.5619	959.339	86.4034	688.919	106.683	2697.35	518.291	5675.24	1288.68	11040.4	3434.5	2169	10	2285	0.00914	470.137	146.551	1704.03	2010.77	0.970678	0.973304	0.963457	0.956455	0.950547	0.949672	0.950109	0.940919	0.894092	0.905033	0.865864	0.9	0.886214	0.880525	0.864333	0.84267	0.861269	0.9	0.885996	0.841794	1
2170	1450	284	40	1	413.567	24.0397	614.809	41.3634	787.977	63.0268	909.305	0	881.124	153.676	2889.3	574.035	6095.48	1402.5	9176.74	0	2170	8	1775	0.0071	454.482	94.5438	1324.61	1102.9	0.968732	0.974085	0.963944	0.956901	0.952113	0.951831	0.952113	0.93831	0.892958	0.907042	0.870423	0.897746	0.887606	0.880845	0.863099	0.839718	0.858028	0.901127	0.885915	0.842817	1
2174	1056	248	35	1	481.371	29.2255	644.978	47.4616	814.947	64.0029	991.117	0	1387.94	253.378	3342.61	732.884	6735.55	1519.93	11869.8	0	2174	12	1340	0.00536	520.743	87.7555	1897.2	1219.45	0.968284	0.973507	0.965672	0.960821	0.955224	0.951866	0.955597	0.940299	0.889552	0.911194	0.869403	0.901866	0.886194	0.883209	0.861194	0.841045	0.864552	0.902239	0.88097	0.841791	1
2176	0	960	236	35	0	0	496.226	33.3143	660.28	51.0482	835.367	84.7737	0	0	1523.5	306.861	3590.91	822.45	7340.25	2186.37	2176	14	1231	0.004924	537.32	91.1626	2085.23	1343.46	0.970755	0.974817	0.969537	0.963038	0.955321	0.954509	0.956539	0.941511	0.889115	0.912266	0.871649	0.902924	0.884647	0.88221	0.858652	0.84606	0.864338	0.902112	0.879773	0.843623	1
2176	26032	960	236	35	132.126	13.3593	496.226	33.3143	660.28	51.0482	835.367	84.7737	29.7637	9.24949	1523.5	306.861	3590.91	822.45	7340.25	2186.37	2176	0	27263	0.109052	150.421	87.3168	122.574	513.549	0.970289	0.966658	0.960863	0.954352	0.961853	0.950996	0.943201	0.920772	0.893335	0.902652	0.858398	0.895554	0.886183	0.874794	0.85374	0.838481	0.851319	0.902267	0.867898	0.841507	1
2181	972	715	188	31	370.797	19.4401	614.092	40.0561	779.602	60.3079	963.034	90.8662	634.786	100.144	2877.14	562.04	5898.05	1355.34	11179.2	3056.53	2181	12	1906	0.007624	512.02	160.429	2166.61	2130.08	0.966159	0.972455	0.962487	0.954879	0.954617	0.954355	0.951207	0.934155	0.884837	0.907922	0.860178	0.902151	0.889559	0.882214	0.855456	0.832896	0.860965	0.902676	0.880378	0.838143	1
2182	876	423	30	1	404.516	23.2359	630.27	44.61	784.904	63.8595	885.05	0	824.577	142.037	3116.46	661.718	6029.82	1455.01	8464.81	0	2182	10	1330	0.00532	485.257	119.197	1676.65	1341.61	0.967293	0.972556	0.96391	0.954135	0.956015	0.955263	0.950376	0.929323	0.881203	0.907895	0.860902	0.907895	0.890602	0.878571	0.85188	0.833459	0.859774	0.902632	0.882331	0.838346	1
2186	638	361	28	0	503.279	29.0755	679.109	49.758	837.774	73.1103	0	0	1583.6	272.622	3898.98	863.647	7346.83	1879.3	0	0	2186	14	1027	0.004108	574.205	102.12	2554.6	1500.6	0.969328	0.969328	0.965433	0.954236	0.959591	0.953749	0.952775	0.934275	0.881207	0.909445	0.861246	0.909932	0.889971	0.878286	0.853944	0.834469	0.861246	0.901655	0.884129	0.841285	1
2188	0	573	344	27	0	0	522.215	32.4131	699.574	56.0368	847.275	79.778	0	0	1770.95	326.065	4273.46	1025.9	7626.39	2115.24	2188	17	944	0.003776	596.143	104.803	2850.36	1635.14	0.970339	0.971928	0.970339	0.955508	0.960805	0.953919	0.954979	0.936441	0.885064	0.911017	0.861758	0.911547	0.889831	0.881356	0.851165	0.834216	0.860169	0.903072	0.881886	0.840572	1
2188	23771	573	344	27	135.391	14.1003	522.215	32.4131	699.574	56.0368	847.275	79.778	32.0726	10.2149	1770.95	326.065	4273.46	1025.9	7626.39	2115.24	2188	0	24715	0.09886	152.99	91.704	139.718	627.703	0.97283	0.96405	0.96492	0.953328	0.956039	0.954299	0.935606	0.928343	0.901821	0.903439	0.847461	0.905867	0.882662	0.876229	0.868117	0.856524	0.848513	0.899171	0.874712	0.848291	1
2193	1093	445	288	26	361.337	18.9694	633.059	40.8337	809.828	64.0538	965.206	99.0949	587.627	91.9156	3149.9	606.756	6613.19	1562.06	11315	3555.49	2193	12	1852	0.007408	504.848	186.904	2290.91	2566.77	0.975972	0.971112	0.968143	0.954374	0.963823	0.957343	0.944384	0.927376	0.899838	0.909827	0.856371	0.903618	0.884449	0.88013	0.860421	0.842873	0.854212	0.904158	0.87527	0.849622	1
2194	1003	263	39	2	395.988	23.7884	650.85	42.8992	830.14	70.0401	1036.37	139.473	774.428	138.852	3423.61	675.558	7138.81	1787.74	14291.9	5484.15	2194	9	1307	0.005228	461.207	126.687	1518.1	1611.04	0.975516	0.969396	0.969013	0.954858	0.965187	0.957154	0.941086	0.926167	0.901683	0.907804	0.849273	0.903213	0.890972	0.879112	0.860367	0.846213	0.851568	0.904361	0.869931	0.853481	1
2198	710	234	35	2	491.484	28.34	698.548	47.2715	881.587	79.9003	1031.17	110.13	1475.27	254.483	4231.69	851.568	8571.6	2331.83	13812.9	4277.95	2198	13	981	0.003924	555.894	116.055	2411.1	1869.41	0.971967	0.9684	0.969929	0.955657	0.965851	0.954638	0.942406	0.925586	0.899083	0.908767	0.847095	0.905199	0.891437	0.882263	0.857798	0.853721	0.859837	0.904689	0.865953	0.856269	1
2200	0	639	229	37	0	0	509.328	33.5959	716.767	53.5541	904.194	95.5956	0	0	1646.09	326.732	4583.19	1010.91	9329.2	3106.92	2200	16	905	0.00362	577.962	120.203	2703.41	2051.08	0.973481	0.971823	0.969061	0.959116	0.965746	0.959669	0.942541	0.926519	0.9	0.906077	0.851381	0.906077	0.89558	0.881768	0.855801	0.853039	0.858564	0.904972	0.860773	0.857459	1
2200	31298	639	229	37	135.345	13.1975	509.328	33.5959	716.767	53.5541	904.194	95.5956	31.9146	9.54765	1646.09	326.732	4583.19	1010.91	9329.2	3106.92	2200	0	32203	0.128812	147.783	76.9822	106.992	559.685	0.971835	0.963326	0.963994	0.948902	0.939881	0.934043	0.927305	0.933779	0.899823	0.90445	0.845294	0.90535	0.877636	0.875322	0.869748	0.857979	0.862031	0.903021	0.876906	0.854827	1
2205	1399	457	194	33	330.018	18.0999	604.686	41.578	815.03	60.6923	1015.98	111.054	448.562	73.5227	2751.29	564.514	6726.62	1491.64	13247.7	4629.01	2205	10	2083	0.008332	446.318	183.104	1741.25	2525.6	0.973116	0.964474	0.967835	0.949832	0.952952	0.943831	0.929189	0.933269	0.895103	0.907105	0.846135	0.907585	0.885742	0.880941	0.861018	0.866539	0.859337	0.902784	0.87374	0.855737	1
2206	1226	274	28	2	368.345	21.7131	621.955	45.6308	826.911	74.7336	996.942	115.269	623.658	110.15	2998.56	660.75	7076.41	1850.47	12558.5	4189.81	2206	8	1530	0.00612	422.977	117.341	1182.66	1348.82	0.974183	0.963072	0.968627	0.947059	0.950654	0.942484	0.929739	0.930065	0.894771	0.907843	0.840196	0.907843	0.890196	0.87549	0.85915	0.870261	0.860784	0.90098	0.880392	0.854902	1
2210	835	235	25	2	433.362	26.2581	651.273	53.1351	858.66	86.825	1050.23	122.869	1014.04	183.526	3453.42	836.465	7967.73	2365.53	14685.1	4953.36	2210	13	1097	0.004388	490.86	114.066	1720	1602.13	0.973564	0.967183	0.973564	0.949407	0.954421	0.947584	0.933455	0.933455	0.899727	0.904284	0.841841	0.914768	0.889243	0.869644	0.855971	0.878304	0.862352	0.902461	0.885141	0.854148	1
2212	0	724	219	27	0	0	447.31	31.577	663.449	57.6951	897.323	107.245	0	0	1119	237.405	3659.93	959.824	9200.08	3400.55	2212	15	970	0.00388	508.634	119.329	1917.61	1791.52	0.973711	0.968041	0.975773	0.951546	0.956701	0.951031	0.930412	0.93299	0.903093	0.905155	0.845361	0.914948	0.889691	0.874227	0.854639	0.884536	0.862371	0.905155	0.881443	0.85	1
2212	31176	724	219	27	132.645	13.3338	447.31	31.577	663.449	57.6951	897.323	107.245	30.1047	9.33025	1119	237.405	3659.93	959.824	9200.08	3400.55	2212	0	32146	0.128584	143.99	68.8414	87.06	448.544	0.968005	0.962219	0.963604	0.948205	0.938764	0.941548	0.936228	0.932713	0.8905	0.90932	0.843993	0.898634	0.881338	0.880685	0.86524	0.851319	0.873452	0.904156	0.865426	0.845891	1
2217	1229	505	178	25	357.033	19.4767	558.328	37.7125	774.613	63.008	1018.3	114.388	567.348	93.0098	2166.95	434.868	5797.76	1445.08	13350.9	4402.86	2217	10	1937	0.007748	456.421	153.293	1630.02	2158.21	0.973929	0.969024	0.969282	0.945276	0.947083	0.938565	0.934951	0.931079	0.891843	0.905524	0.840217	0.901394	0.883841	0.869902	0.860093	0.860609	0.876613	0.908105	0.873258	0.850542	1
2218	1132	296	23	1	389.984	23.2766	572.576	42.7665	790.617	59.6842	1024.25	0	739.8	132.558	2343.13	513.597	6147.39	1463.54	13094.9	0	2218	8	1452	0.005808	433.99	92.3646	1160.82	1008.23	0.972107	0.967975	0.967631	0.943871	0.948003	0.935262	0.93595	0.931474	0.891185	0.906336	0.83781	0.899105	0.882231	0.868113	0.866047	0.856061	0.879821	0.910124	0.872245	0.849862	1
2222	793	246	18	0	509.152	28.5185	630.725	49.135	836.071	62.0062	0	0	1638.5	275.688	3132.46	717.068	7258.49	1629.51	0	0	2222	13	1057	0.004228	543.013	73.1491	2081.9	1040.48	0.973037	0.964522	0.971145	0.942763	0.947493	0.930937	0.937559	0.935194	0.896878	0.906339	0.840587	0.898297	0.879849	0.863292	0.861873	0.862346	0.874172	0.912488	0.870861	0.851466	1
2224	0	715	233	18	0	0	535.897	33.2838	656.626	56.0792	864.433	70.1121	0	0	1913.28	356.512	3545.18	888.981	8043.22	1926.49	2224	15	966	0.003864	571.139	77.1685	2421.12	1199.36	0.97412	0.967909	0.97412	0.944617	0.949275	0.9353	0.938923	0.93323	0.898551	0.90942	0.841615	0.900104	0.886646	0.863872	0.860766	0.863354	0.874741	0.913043	0.873188	0.846791	1
2224	27995	715	233	18	136.097	13.8048	535.897	33.2838	656.626	56.0792	864.433	70.1121	32.5263	10.2721	1913.28	356.512	3545.18	888.981	8043.22	1926.49	2224	0	28961	0.115844	150.607	80.5304	112.198	481.704	0.965643	0.964228	0.963365	0.950606	0.942371	0.944063	0.947826	0.927851	0.896361	0.910051	0.855668	0.90356	0.879528	0.87162	0.855841	0.852768	0.871948	0.901592	0.884362	0.845585	1
2229	1321	527	196	17	336.136	18.9408	633.076	42.3217	752.314	62.0744	968.21	67.1012	474.102	80.2751	3152.79	619.975	5315.14	1295.97	11226	2270.7	2229	10	2061	0.008244	456.856	169.798	1708.11	1949.08	0.969675	0.966764	0.966279	0.947113	0.951237	0.948569	0.947113	0.927948	0.897623	0.908297	0.844008	0.898836	0.877729	0.862203	0.86196	0.853469	0.876759	0.90854	0.878457	0.842552	1
2230	1189	304	37	0	370.58	22.9449	651.803	47.4504	750.172	64.1724	0	0	635.709	118.242	3448.27	750.157	5278.98	1368.86	0	0	2230	8	1530	0.00612	435.637	126.183	1306.83	1345.63	0.969281	0.966993	0.966993	0.949346	0.953922	0.951961	0.952288	0.926471	0.897712	0.908497	0.843791	0.898366	0.877124	0.864052	0.858824	0.853922	0.877778	0.909477	0.880719	0.835621	1
2234	805	256	32	0	465.758	27.5332	701.115	55.122	803.479	65.0394	0	0	1257.05	222.914	4298.63	1012.54	6465.43	1571.63	0	0	2234	13	1093	0.004372	530.771	116.105	2121.93	1600.64	0.968435	0.965233	0.968893	0.946935	0.949222	0.949222	0.954254	0.92452	0.900274	0.909424	0.84538	0.898445	0.875572	0.863678	0.86688	0.854071	0.881519	0.912626	0.873742	0.831199	1
2236	0	712	248	30	0	0	487.242	31.944	724.377	63.6054	821.716	75.2198	0	0	1441.67	282.593	4759.86	1248.77	6949.98	1879.05	2236	15	990	0.00396	556.781	120.664	2439.82	1798.99	0.968687	0.965657	0.970707	0.94697	0.951515	0.95303	0.954545	0.920707	0.90303	0.909596	0.843939	0.903535	0.874747	0.865152	0.867677	0.85	0.887374	0.914141	0.869192	0.830303	1
2236	29297	712	248	30	135.408	13.4246	487.242	31.944	724.377	63.6054	821.716	75.2198	31.9911	9.77756	1441.67	282.593	4759.86	1248.77	6949.98	1879.05	2236	0	30287	0.121148	149.182	79.1475	110.696	537.768	0.965678	0.956714	0.959884	0.957325	0.948328	0.946644	0.946215	0.935946	0.904084	0.905966	0.854409	0.906313	0.881632	0.881038	0.853006	0.839997	0.858438	0.91219	0.869135	0.849391	1
2241	1292	506	218	28	354.81	18.2927	594.033	40.4752	833.999	71.6237	933.336	72.673	556.336	85.8159	2608.55	538.106	7244.65	1883.36	10099.5	2361.88	2241	11	2044	0.008176	473.063	174.627	1908.43	2400.84	0.965509	0.956458	0.965753	0.955969	0.947162	0.951076	0.951566	0.933219	0.896282	0.911693	0.847603	0.909736	0.875978	0.867172	0.854697	0.852006	0.86864	0.905088	0.877202	0.840264	1
2242	1173	290	37	3	395.284	23.037	614.757	48.4824	864.833	77.426	930.861	23.6058	769.84	133.853	2903.54	701.216	8086.03	2073.35	9860.76	750.875	2242	8	1503	0.006012	450.259	115.275	1379.78	1484.87	0.966733	0.956088	0.963407	0.956088	0.946773	0.954757	0.949102	0.936793	0.89521	0.913174	0.847305	0.912176	0.879242	0.867931	0.852628	0.856953	0.864271	0.907851	0.884564	0.845309	1
2246	844	239	36	3	503.678	28.9863	668.703	53.7816	925.417	87.2611	1012.8	3.48314	1587.23	272.347	3735.3	908.805	9921.81	2629.98	12663	130.359	2246	13	1122	0.004488	553.723	105.778	2341.83	1850.4	0.967469	0.960784	0.966132	0.958111	0.947415	0.952763	0.95098	0.939394	0.893939	0.916221	0.847148	0.910873	0.879234	0.860963	0.860071	0.859626	0.864973	0.905526	0.882799	0.843583	1
2248	0	755	221	38	0	0	523.298	33.7444	690.12	59.2893	949.832	95.341	0	0	1783.62	345.297	4114.87	1060.43	10758.1	2950.18	2248	15	1014	0.004056	575.641	109.992	2628.04	2037.11	0.970414	0.962525	0.96499	0.961045	0.95217	0.952663	0.949211	0.939349	0.891026	0.916667	0.844675	0.914694	0.883136	0.859467	0.862426	0.861933	0.866864	0.907791	0.884122	0.843688	1
2248	30945	755	221	38	133.129	13.2569	523.298	33.7444	690.12	59.2893	949.832	95.341	30.4191	9.40617	1783.62	345.297	4114.87	1060.43	10758.1	2950.18	2248	0	31959	0.127836	147.169	81.0544	112.837	582.279	0.96605	0.963406	0.970243	0.954708	0.954739	0.949404	0.939501	0.924982	0.896164	0.908758	0.846945	0.909744	0.89499	0.875184	0.854173	0.85156	0.859899	0.908101	0.872024	0.864185	1
2253	1297	565	186	31	347.289	19.3417	626.832	40.8553	789.642	66.0027	1038.27	102.724	522.549	87.9939	3059.12	599.568	6146.93	1571.07	14025.9	3850.29	2253	10	2079	0.008316	473.138	176.801	1916.44	2428.8	0.969216	0.963444	0.968013	0.95695	0.953824	0.948533	0.94252	0.939394	0.89418	0.915584	0.854497	0.919192	0.88937	0.877345	0.847763	0.856181	0.868927	0.91847	0.872775	0.854978	1
2254	1178	324	23	0	388.19	23.7333	646.06	45.3858	818.474	66.3863	0	0	730.062	134.358	3354.83	710.683	6831.01	1584.99	0	0	2254	8	1525	0.0061	449.466	118.763	1379.73	1327.46	0.967541	0.960984	0.971148	0.956393	0.954098	0.945574	0.940984	0.938361	0.898361	0.918689	0.854754	0.917049	0.891803	0.880984	0.845902	0.851148	0.864262	0.921967	0.871475	0.86	1
2258	797	276	21	0	461.839	29.2232	684.226	49.6933	853.157	80.058	0	0	1227.59	234.482	3986.22	874.47	7784.04	2144.27	0	0	2258	13	1094	0.004376	525.456	112.86	2049.41	1546.26	0.969835	0.964808	0.972121	0.955667	0.953839	0.950183	0.939214	0.942413	0.903565	0.920475	0.861517	0.921846	0.892139	0.882084	0.847349	0.851463	0.861974	0.926417	0.869287	0.857404	1
2260	0	711	263	19	0	0	481.323	33.038	706.267	56.2581	867.874	83.9866	0	0	1391.7	285.786	4396.06	1061.26	8205.61	2336.72	2260	15	993	0.003972	548.297	116.318	2317.79	1697.82	0.970292	0.965257	0.974824	0.95569	0.952669	0.951158	0.939577	0.93857	0.904834	0.923968	0.862538	0.920947	0.892246	0.886707	0.844914	0.850957	0.863545	0.924975	0.871098	0.85851	1
2260	29892	711	263	19	137.711	13.2636	481.323	33.038	706.267	56.2581	867.874	83.9866	33.5902	10.0142	1391.7	285.786	4396.06	1061.26	8205.61	2336.72	2260	0	30885	0.12354	150.912	76.4927	107.031	505.111	0.971362	0.970455	0.970374	0.936231	0.949765	0.942739	0.936782	0.925886	0.906103	0.906816	0.846867	0.910426	0.894609	0.864708	0.866942	0.875716	0.86835	0.906006	0.875231	0.861616	1
2265	1530	520	224	16	345.709	18.9594	585.01	39.5666	810.416	63.2757	968.117	115.299	515.323	84.7785	2491.47	509.078	6624.73	1565.06	11536.8	4125.93	2265	10	2290	0.00916	449.853	164.524	1638.66	2132.31	0.972271	0.966594	0.971179	0.943886	0.947598	0.944323	0.933406	0.929258	0.906987	0.917031	0.850218	0.914629	0.887118	0.874017	0.860044	0.85917	0.867904	0.906987	0.868996	0.864629	1
2266	1397	312	39	0	368.856	22.6248	593.926	41.0839	819.867	65.768	0	0	626.786	115.691	2608.16	542.276	6864.22	1631.13	0	0	2266	8	1748	0.006992	419.091	108.919	1119.61	1203.51	0.971968	0.967963	0.970824	0.943364	0.948513	0.943364	0.93278	0.926773	0.907609	0.914188	0.845538	0.915046	0.8873	0.871854	0.859268	0.860984	0.868993	0.907037	0.866133	0.869279	1
2270	962	266	36	0	478.198	28.0602	648.739	46.9633	875.11	70.9481	0	0	1359.81	239.559	3399.56	738.814	8344.32	2035.58	0	0	2270	13	1264	0.005056	525.392	97.9132	1987.98	1465.24	0.971915	0.971915	0.972706	0.945411	0.950554	0.943038	0.940665	0.926424	0.90625	0.916139	0.850475	0.91337	0.891218	0.87856	0.856013	0.863528	0.872627	0.90269	0.867089	0.871835	1
2272	0	869	253	33	0	0	493.185	32.4917	663.892	51.6895	893.735	82.8338	0	0	1495.03	294.881	3651.29	860.195	8936.15	2413.36	2272	15	1155	0.00462	542.022	100.786	2179.96	1589.1	0.971429	0.973593	0.974892	0.948052	0.950649	0.944156	0.94026	0.926407	0.909524	0.913853	0.848918	0.912554	0.893939	0.878788	0.855844	0.864069	0.872727	0.906494	0.867965	0.870563	1
2272	25694	869	253	33	138.751	14.0209	493.185	32.4917	663.892	51.6895	893.735	82.8338	34.4503	10.837	1495.03	294.881	3651.29	860.195	8936.15	2413.36	2272	0	26849	0.107396	156.099	85.5578	126.746	546.121	0.965827	0.958136	0.963872	0.938508	0.945752	0.94821	0.94376	0.919978	0.904726	0.904279	0.84329	0.903572	0.883199	0.859455	0.859995	0.856084	0.878394	0.894186	0.858002	0.827182	1
2277	1330	641	206	29	329.451	19.0336	585.345	37.2386	755.28	58.6617	997.741	93.0809	446.698	77.0659	2491.8	476.845	5366.47	1255.78	12416.6	3306.27	2277	11	2206	0.008824	452.357	166.679	1657.72	2062.3	0.968268	0.962602	0.970762	0.941523	0.950589	0.941296	0.94379	0.925204	0.912511	0.904805	0.842248	0.908205	0.887806	0.871487	0.861967	0.859927	0.87534	0.900499	0.862647	0.855621	1
2278	1165	385	29	2	362.553	22.3207	599.19	42.3742	767.758	73.1965	869.69	12.7261	595.353	108.671	2679.56	571.44	5687.29	1657.51	8038.64	351.143	2278	9	1581	0.006324	428.252	116.446	1205.71	1170.36	0.969323	0.962682	0.969956	0.94086	0.950348	0.941809	0.94592	0.926945	0.915876	0.900063	0.837128	0.908602	0.883618	0.870019	0.867489	0.860848	0.87919	0.893738	0.858318	0.846932	1
2282	762	327	27	2	443.116	26.5812	639.345	48.1681	801.237	77.904	904.789	18.333	1083.51	194.389	3258.86	739.184	6465.9	1872.27	9052.31	547.256	2282	14	1118	0.004472	509.985	107.596	1864.01	1363.41	0.970036	0.962433	0.967352	0.94186	0.950358	0.943202	0.943202	0.926655	0.914132	0.902057	0.84347	0.906082	0.883274	0.870751	0.860018	0.863148	0.876118	0.897585	0.862254	0.846154	1
2284	0	656	300	28	0	0	466.773	30.8143	664.144	54.6577	831.299	82.6461	0	0	1268.45	250.132	3663.21	918.636	7227.27	2151.69	2284	16	984	0.003936	537.32	111.441	2168.12	1542.77	0.972561	0.966972	0.973069	0.943598	0.956301	0.948171	0.945122	0.931402	0.913618	0.902439	0.845528	0.908028	0.880589	0.870427	0.862297	0.863821	0.875508	0.899898	0.860264	0.85061	1
2284	25444	656	300	28	136.238	13.8068	466.773	30.8143	664.144	54.6577	831.299	82.6461	32.6227	10.1908	1268.45	250.132	3663.21	918.636	7227.27	2151.69	2284	0	26428	0.105712	151.172	80.0781	112.134	502.19	0.966115	0.957848	0.96025	0.94608	0.941464	0.949012	0.946402	0.922393	0.898668	0.89969	0.846791	0.909963	0.881206	0.847435	0.853205	0.859638	0.89059	0.900201	0.869021	0.823975	1
2289	1199	463	246	25	338.585	19.4347	564.577	37.201	767.344	61.6339	925.857	86.1217	484.658	83.3247	2238.77	438.418	5633.71	1371.79	9933.45	2726.68	2289	11	1933	0.007732	454.876	166.464	1682.3	2053.63	0.969995	0.962752	0.962235	0.946974	0.950078	0.949819	0.946715	0.927315	0.906622	0.903259	0.842214	0.904294	0.892137	0.857475	0.859027	0.861355	0.882566	0.895758	0.864718	0.833678	1
2290	1075	278	38	1	375.366	24.0249	581.024	42.6964	800.481	71.3957	772.983	0	661.045	126.617	2447.08	545.121	6419.92	1718.61	5649.32	0	2290	9	1392	0.005568	428.329	107.879	1178.53	1202.03	0.971624	0.96444	0.95977	0.945402	0.950431	0.951149	0.950072	0.926724	0.90194	0.903376	0.83908	0.904095	0.893319	0.855603	0.855244	0.864583	0.876078	0.893319	0.865661	0.825072	1
2294	743	227	37	1	487.521	30.2619	634.298	48.8741	844.032	74.783	854.827	0	1442.28	269.025	3185.06	740.043	7516.52	1936.14	7630.38	0	2294	13	1008	0.004032	534.025	94.3734	2063.86	1415.71	0.973214	0.96379	0.958829	0.946429	0.947421	0.951885	0.950397	0.928571	0.90377	0.899306	0.836806	0.898313	0.894841	0.859127	0.858135	0.863591	0.874504	0.887897	0.864087	0.824901	1
2296	0	650	204	37	0	0	510.632	34.8727	655.941	49.4969	865.061	79.8039	0	0	1660.21	340.292	3518.13	792.363	8105.19	2172.05	2296	15	891	0.003564	558.619	97.266	2353.23	1568.15	0.97587	0.965769	0.961841	0.947811	0.949495	0.953984	0.950617	0.929854	0.907969	0.895062	0.842873	0.901235	0.893939	0.859708	0.852413	0.864198	0.872615	0.888328	0.865881	0.824355	1
2296	31695	650	204	37	135.101	13.4365	510.632	34.8727	655.941	49.4969	865.061	79.8039	31.7797	9.72307	1660.21	340.292	3518.13	792.363	8105.19	2172.05	2296	0	32586	0.130344	146.681	72.1433	95.2552	458.974	0.965998	0.95406	0.959369	0.945068	0.93244	0.937903	0.942613	0.94157	0.895645	0.90967	0.866522	0.915823	0.883969	0.848846	0.851455	0.862165	0.868824	0.913767	0.868256	0.827948	1
2301	1488	494	163	32	342.093	18.6109	613.553	41.8719	757.75	56.4922	968.251	92.9182	499.321	81.5066	2873.06	589.686	5411.24	1204.16	11372.2	3192.28	2301	10	2177	0.008708	444.018	161.346	1565.56	2006.92	0.968994	0.959118	0.958429	0.949931	0.938218	0.941203	0.941433	0.93684	0.892283	0.909279	0.854616	0.909738	0.89435	0.851631	0.849334	0.8661	0.869545	0.900322	0.873679	0.837391	1
2302	1331	301	29	2	370.583	22.0145	624.252	45.8738	786	65.9773	911.005	116.742	635.143	112.921	3032.05	675.079	6062.44	1506.12	9677.73	3551.06	2302	8	1663	0.006652	424.391	113.9	1174.5	1228.16	0.96813	0.960012	0.958809	0.950692	0.937763	0.941972	0.941972	0.937162	0.883945	0.908599	0.857186	0.907096	0.897174	0.846061	0.851473	0.865905	0.868912	0.90018	0.877931	0.835839	1
2306	905	265	27	1	478.267	27.9863	677.294	50.5904	850.685	77.1447	833.473	0	1360.31	238.397	3870.12	864.854	7705.4	2106.86	7075.09	0	2306	13	1198	0.004792	530.982	102.501	2063.26	1463.66	0.972037	0.961603	0.960351	0.955342	0.938648	0.943656	0.942404	0.934057	0.882721	0.913189	0.855175	0.902755	0.90192	0.851419	0.85601	0.871035	0.875626	0.902337	0.878548	0.837229	1
2308	0	787	247	27	0	0	495.938	31.8418	695.412	56.6378	864.371	81.1495	0	0	1519.13	292.544	4200.87	1034.47	8095.26	2287.67	2308	15	1061	0.004244	551.751	106.154	2310.79	1610.53	0.974081	0.963242	0.961828	0.95853	0.94722	0.946748	0.945335	0.933553	0.880773	0.911404	0.860509	0.908577	0.901508	0.853911	0.860509	0.87229	0.874647	0.901508	0.873704	0.833176	1
2308	31192	787	247	27	135.104	13.0169	495.938	31.8418	695.412	56.6378	864.371	81.1495	31.7265	9.4415	1519.13	292.544	4200.87	1034.47	8095.26	2287.67	2308	0	32253	0.129012	148.81	77.8286	106.699	500.657	0.962825	0.958329	0.969166	0.943757	0.935122	0.929991	0.940734	0.929293	0.89539	0.926751	0.857812	0.907621	0.893049	0.86995	0.84541	0.852169	0.857843	0.91421	0.874306	0.849053	1
2313	1385	561	198	26	342.765	18.9711	596.682	37.4018	801.63	66.7878	984.278	90.731	502.406	83.4307	2637.71	491.778	6428.97	1633.39	11922.2	3316.24	2313	10	2170	0.00868	457.964	169.226	1732.03	2208.25	0.967742	0.959447	0.969585	0.949078	0.935253	0.935945	0.943779	0.935023	0.893318	0.918894	0.864747	0.911982	0.896544	0.861521	0.847005	0.861982	0.870046	0.913825	0.870507	0.841014	1
2314	1243	314	29	2	387.361	23.2051	615.483	44.2216	847.666	82.7772	1060.94	79.1767	725.074	129.784	2904.35	622.533	7657.38	2393.76	14786.5	3248.32	2314	8	1588	0.006352	441.723	112.768	1300.3	1393.77	0.96631	0.960013	0.968829	0.947418	0.934824	0.933879	0.943325	0.935453	0.893262	0.917821	0.865239	0.913098	0.893262	0.863035	0.840995	0.861461	0.872166	0.915617	0.870592	0.846348	1
2318	857	273	27	2	464.988	27.5437	654.383	49.5556	876.496	95.7982	1097.29	64.9598	1250.87	220.757	3493.63	790.243	8520.38	2926.89	16253.3	2847.63	2318	13	1159	0.004636	520.277	106.713	1974.39	1636.31	0.968939	0.959016	0.96937	0.943486	0.937877	0.936152	0.946937	0.932269	0.89258	0.923641	0.862813	0.914582	0.894305	0.857204	0.840811	0.859362	0.870578	0.913287	0.871009	0.839517	1
2320	0	756	254	28	0	0	490.977	32.5227	678.949	52.288	921.451	112.891	0	0	1475.28	290.327	3902.58	905.412	9983.72	3864.51	2320	15	1038	0.004152	548.586	110.042	2298.76	1838.82	0.970135	0.961464	0.972062	0.944123	0.938343	0.94027	0.94894	0.930636	0.890655	0.926301	0.865607	0.915703	0.894027	0.861272	0.839114	0.859345	0.870424	0.91474	0.867534	0.840559	1
2320	26788	756	254	28	136.128	13.8539	490.977	32.5227	678.949	52.288	921.451	112.891	32.5549	10.3028	1475.28	290.327	3902.58	905.412	9983.72	3864.51	2320	0	27826	0.111304	151.514	82.1331	117.092	557.374	0.968267	0.960073	0.970873	0.947657	0.946076	0.94568	0.936768	0.925699	0.908539	0.91844	0.850589	0.907586	0.893571	0.869475	0.856393	0.85386	0.875818	0.902124	0.869816	0.865396	1
2325	1283	553	213	25	332.605	19.1915	585.189	38.2989	776.006	61.7443	1029.02	109.28	459.59	79.7174	2491.45	486.022	5823.17	1381.09	13728	4463.71	2325	11	2074	0.008296	453.885	171.738	1712.13	2260.86	0.970829	0.960222	0.972999	0.951543	0.948409	0.937801	0.941418	0.924783	0.898505	0.920444	0.852941	0.921167	0.896818	0.871022	0.851254	0.847155	0.864995	0.904532	0.871263	0.853182	1
2326	1145	333	41	1	367.708	23.5294	600.423	43.1164	777.023	57.6812	1272.99	0	621.593	119.803	2697.08	575.286	5832.25	1300.86	25067.7	0	2326	9	1520	0.00608	430.328	117.965	1232.92	1350.73	0.969737	0.961842	0.973355	0.952303	0.946053	0.933553	0.937829	0.923026	0.899671	0.922368	0.853618	0.922697	0.900658	0.872039	0.850987	0.842434	0.864145	0.902632	0.868092	0.856908	1
2330	752	275	35	1	453.871	27.8581	643.459	50.8764	818.832	62.1703	1307.05	0	1164.54	212.975	3327.12	777.152	6826.3	1588.67	27124.8	0	2330	13	1063	0.004252	515.737	109.03	1934.84	1605.43	0.971778	0.96143	0.975071	0.94826	0.94826	0.934149	0.940734	0.919097	0.900282	0.92286	0.851834	0.923801	0.89746	0.874882	0.856538	0.834431	0.873001	0.900753	0.874412	0.849012	1
2332	0	668	260	35	0	0	473.938	32.4058	664.728	53.0614	848.39	106.486	0	0	1328.74	272.07	3667.89	870.594	7849.08	4065.12	2332	16	963	0.003852	539.058	112.178	2197.27	1767.69	0.972482	0.961059	0.976116	0.948079	0.94704	0.938214	0.944444	0.920561	0.90135	0.926272	0.851506	0.922118	0.898235	0.876428	0.858775	0.832295	0.872793	0.899792	0.871236	0.849429	1
2332	26600	668	260	35	135.068	13.3708	473.938	32.4058	664.728	53.0614	848.39	106.486	31.7502	9.73515	1328.74	272.07	3667.89	870.594	7849.08	4065.12	2332	0	27563	0.110252	149.183	78.1995	107.409	517.088	0.974585	0.949788	0.966713	0.949117	0.952073	0.951293	0.937652	0.924754	0.919457	0.911294	0.836484	0.921942	0.879857	0.857508	0.854914	0.854932	0.85827	0.893426	0.859177	0.853844	1
2337	1190	476	220	32	333.868	18.4061	570.405	39.1705	764.37	57.7277	956.794	113.493	464.425	76.9646	2311.16	477.164	5555.94	1249.78	11173.2	5220.4	2337	11	1918	0.007672	452.343	169.614	1685.42	2221.8	0.974192	0.955422	0.97367	0.95073	0.949687	0.947602	0.93952	0.92805	0.913712	0.917623	0.845412	0.919708	0.883994	0.869395	0.857925	0.842805	0.869135	0.898853	0.862617	0.845673	1
2338	1073	285	34	1	367.083	22.1371	586.899	45.5969	789.226	68.1707	810.206	0	617.59	111.424	2526.42	592.769	6148.13	1713.47	6501.37	0	2338	9	1393	0.005572	422.678	110.462	1147.34	1178.71	0.977028	0.958722	0.973439	0.955851	0.951902	0.947954	0.941852	0.928571	0.917085	0.916009	0.84781	0.922469	0.886576	0.874372	0.867193	0.843503	0.864681	0.899856	0.857861	0.840991	1
2342	713	223	29	1	454.664	26.7126	627.695	50.4347	824.222	72.9512	825.64	0	1169.54	204.66	3091.56	741.88	7006.83	2006.56	6878.32	0	2342	13	966	0.003864	506.087	98.9111	1794.39	1340.85	0.978261	0.957039	0.973085	0.958075	0.952381	0.947723	0.940994	0.927536	0.915631	0.923913	0.855072	0.918737	0.887681	0.872671	0.86853	0.843168	0.872153	0.899068	0.857143	0.846273	1
2344	0	621	210	28	0	0	468.967	31.693	642.156	57.8998	830.621	94.0577	0	0	1287.11	259.199	3325.66	905.022	7280.51	2756.46	2344	15	859	0.003436	523.095	102.471	1980.84	1483.93	0.979045	0.957509	0.974971	0.958091	0.950524	0.948778	0.941793	0.927823	0.911525	0.923749	0.852736	0.916182	0.885332	0.875437	0.863795	0.844005	0.873108	0.902794	0.857392	0.844005	1
2344	27043	621	210	28	133.603	13.3953	468.967	31.693	642.156	57.8998	830.621	94.0577	30.7546	9.51453	1287.11	259.199	3325.66	905.022	7280.51	2756.46	2344	0	27902	0.111608	145.594	70.8787	90.7906	425.854	0.972045	0.954036	0.963121	0.945703	0.950989	0.954896	0.943732	0.931474	0.90377	0.903287	0.846911	0.908322	0.901136	0.85906	0.869472	0.862662	0.863845	0.898018	0.862411	0.838614	1
2349	1103	422	186	26	337.065	18.7485	568.067	38.4227	745.119	60.592	931.475	110.244	477.908	79.6886	2281.84	454.657	5162.77	1278.87	10285.2	3938.39	2349	11	1737	0.006948	445.779	159.439	1564.63	1964.97	0.978411	0.951929	0.970351	0.954807	0.949914	0.951353	0.945596	0.933506	0.909614	0.915659	0.841393	0.921704	0.892055	0.861255	0.865573	0.846862	0.870466	0.902994	0.861831	0.845999	1
2350	1001	245	40	1	373.002	23.7457	586.697	41.9657	762.902	59.623	807.22	0	648.582	122.345	2516.75	532.936	5530.41	1273.26	6430.07	0	2350	9	1287	0.005148	426.138	107.821	1160.44	1133.65	0.978632	0.952214	0.96892	0.95338	0.952214	0.95338	0.947164	0.933955	0.912199	0.914141	0.842269	0.923077	0.893939	0.858197	0.862471	0.852758	0.869464	0.902875	0.86791	0.844988	1
2354	674	210	36	0	474.971	28.1658	638.937	47.4865	804.805	70.6405	0	0	1332.86	236.491	3251.11	726.469	6518.31	1683.65	0	0	2354	13	920	0.00368	525.305	95.6632	1973.63	1324.34	0.978261	0.952174	0.972826	0.956522	0.947283	0.954891	0.947826	0.928804	0.9125	0.9125	0.841304	0.92663	0.893478	0.852717	0.860326	0.847283	0.871196	0.904891	0.869022	0.851087	1
2356	0	592	202	34	0	0	491.508	33.124	657.981	52.0118	814.528	68.3073	0	0	1480.8	299.803	3556.9	848.523	6743.52	1685.68	2356	15	828	0.003312	545.385	98.8879	2203.39	1422.41	0.977657	0.953502	0.972826	0.957729	0.948068	0.957729	0.947464	0.933575	0.914251	0.914855	0.841184	0.926329	0.892512	0.852657	0.862319	0.847826	0.873188	0.903986	0.867754	0.852053	1
2356	26372	592	202	34	131.57	13.4855	491.508	33.124	657.981	52.0118	814.528	68.3073	29.417	9.29659	1480.8	299.803	3556.9	848.523	6743.52	1685.68	2356	0	27200	0.1088	144.167	74.3516	95.5953	448.514	0.971397	0.95171	0.957132	0.947629	0.950937	0.950202	0.948603	0.933676	0.892188	0.898143	0.851011	0.911783	0.91	0.854761	0.856324	0.860441	0.867096	0.906618	0.858897	0.824853	1
2361	1085	430	161	32	377.947	18.9502	612.464	39.5115	780.168	58.2083	937.111	76.4354	671.572	100.302	2853.6	549.584	5904.76	1360.93	10239.6	2499.31	2361	10	1708	0.006832	485.379	156.404	1893.46	2091.97	0.970726	0.957553	0.962237	0.95404	0.950527	0.95726	0.942916	0.932084	0.905445	0.903103	0.855679	0.912178	0.906909	0.851874	0.867681	0.861241	0.874122	0.903396	0.862705	0.844555	1
2362	999	261	17	2	414.905	23.228	631.372	47.6353	785.131	61.4329	903.853	93.4363	888.995	147.659	3138.92	704.672	6026.61	1411.09	9299.17	2792.76	2362	8	1279	0.005116	464.764	101.095	1429.57	1165.87	0.972635	0.958561	0.960516	0.950352	0.95387	0.956216	0.944097	0.935887	0.902267	0.899531	0.854574	0.908131	0.913995	0.850665	0.868256	0.860438	0.868256	0.903831	0.85731	0.840891	1
2366	682	221	17	2	505.131	28.4518	676.985	54.2483	820.777	61.454	926.658	47.4377	1600.28	268.465	3874.34	928.235	6871.2	1552.7	9785.3	1485.94	2366	13	922	0.003688	553.058	91.5604	2260.3	1330.63	0.972885	0.963666	0.961497	0.95282	0.958243	0.956616	0.944685	0.939805	0.90564	0.897505	0.857918	0.907809	0.911063	0.857375	0.867137	0.861714	0.87039	0.908894	0.855748	0.84436	1
2368	0	605	208	17	0	0	527.108	32.5821	696.396	61.772	845.983	63.2547	0	0	1820.78	332.861	4233.52	1122.7	7521.64	1743.11	2368	15	830	0.00332	576.063	93.1659	2542.18	1436.29	0.972892	0.96747	0.965663	0.953012	0.958434	0.955422	0.945783	0.940964	0.903012	0.89759	0.857229	0.904217	0.916265	0.859036	0.872892	0.859639	0.86988	0.913855	0.861446	0.843373	1
2368	29522	605	208	17	135.455	13.2233	527.108	32.5821	696.396	61.772	845.983	63.2547	31.9957	9.61737	1820.78	332.861	4233.52	1122.7	7521.64	1743.11	2368	0	30352	0.121408	147.504	74.6394	100.639	473.39	0.964945	0.951782	0.968618	0.941223	0.946264	0.93946	0.948405	0.919116	0.899315	0.906266	0.851888	0.909083	0.883006	0.865445	0.837507	0.862431	0.87075	0.904372	0.861755	0.840422	1
2373	1358	465	182	10	336.921	17.7906	628.806	37.7461	800.7	70.1509	937.396	71.7178	476.86	75.0358	3082.01	550.88	6418.6	1648.92	10226.9	2426.71	2373	10	2015	0.00806	449.149	171.157	1663.11	2041.61	0.969727	0.953102	0.966749	0.946154	0.953846	0.946402	0.949876	0.926551	0.898759	0.903474	0.858313	0.906948	0.894293	0.860794	0.846402	0.869975	0.87072	0.908189	0.856079	0.841439	1
2374	1224	271	21	0	381.786	21.8979	649.459	42.0888	837.566	71.9215	0	0	693.733	118.374	3400.38	660.823	7338.89	1959	0	0	2374	8	1516	0.006064	435.949	116.307	1269.62	1316.12	0.969657	0.949868	0.966689	0.943931	0.952836	0.94657	0.949868	0.925462	0.895119	0.904683	0.862467	0.906332	0.890831	0.860158	0.843338	0.873351	0.87467	0.91062	0.855871	0.843338	1
2378	820	233	18	0	481.987	26.6488	703.537	48.7151	890.878	81.4458	0	0	1390.65	230.189	4325.6	902.61	8853.62	2636.74	0	0	2378	13	1071	0.004284	537.058	107.829	2154.59	1600.35	0.971055	0.948179	0.966853	0.944911	0.952381	0.948179	0.95098	0.928571	0.89169	0.902428	0.862745	0.907563	0.900093	0.863679	0.847806	0.870682	0.876284	0.910364	0.864146	0.851074	1
2380	0	729	222	18	0	0	497.522	31.2234	720.289	54.3864	896.859	84.9432	0	0	1532.88	290.388	4652.87	1052.11	9052.74	2928.96	2380	15	969	0.003876	555.976	111.623	2387.36	1739.78	0.972136	0.950464	0.968524	0.944272	0.95356	0.947368	0.954076	0.929825	0.890609	0.902993	0.865325	0.911249	0.899897	0.863261	0.851909	0.872033	0.877709	0.909701	0.866873	0.851909	1
2380	27011	729	222	18	135.743	13.4857	497.522	31.2234	720.289	54.3864	896.859	84.9432	32.2316	9.86898	1532.88	290.388	4652.87	1052.11	9052.74	2928.96	2380	0	27980	0.11192	150.296	80.6915	113.794	538.848	0.970961	0.948713	0.95688	0.946051	0.938456	0.922069	0.942012	0.925393	0.889367	0.912616	0.855647	0.905021	0.881683	0.868102	0.858578	0.83297	0.870104	0.891708	0.866941	0.828771	1
2385	1278	531	189	15	346.115	18.3698	600.303	38.7607	821.72	61.8153	996.701	57.5651	516.844	82.3406	2687.76	519.161	6895.58	1558.43	12191.9	2187.38	2385	10	2013	0.008052	462.669	169.837	1775.4	2198.69	0.9692	0.949081	0.963239	0.946846	0.942871	0.934178	0.944362	0.925484	0.89543	0.907104	0.853701	0.91381	0.877794	0.869598	0.859662	0.848982	0.876552	0.891952	0.865872	0.843766	1
2386	1166	314	31	1	381.766	22.7082	620.103	43.9231	834.362	68.3462	1050.92	0	694.134	122.983	2968.84	634.35	7239.84	1786.46	14139.7	0	2386	9	1512	0.006048	440.984	116.961	1309.62	1361.77	0.968254	0.94709	0.960979	0.951058	0.933532	0.930556	0.94213	0.920635	0.900794	0.906415	0.845899	0.915013	0.873347	0.869048	0.859127	0.846561	0.878638	0.88922	0.864418	0.838955	1
2390	801	272	27	1	483.589	28.671	668.131	49.2213	878.751	70.9374	1044.58	0	1406.41	249.971	3714.18	819.526	8446.4	2023.82	13886.5	0	2390	13	1101	0.004404	539.38	103.614	2160.52	1554.27	0.970027	0.947321	0.963215	0.953678	0.930518	0.926431	0.945504	0.917802	0.897366	0.904632	0.846957	0.915985	0.87148	0.86921	0.859673	0.852861	0.879201	0.887829	0.861944	0.837875	1
2392	0	701	253	27	0	0	508.398	34.4716	692.877	57.6456	914.876	92.9555	0	0	1638.23	330.539	4158.8	1045.37	9631.14	2855.77	2392	15	981	0.003924	567.162	108.697	2508.27	1795.62	0.969419	0.947503	0.965851	0.954128	0.933231	0.932212	0.946483	0.91947	0.899592	0.907238	0.846075	0.917941	0.87156	0.874618	0.865443	0.859327	0.881753	0.891947	0.863405	0.837411	1
2392	28326	701	253	27	136.113	13.5908	508.398	34.4716	692.877	57.6456	914.876	92.9555	32.5071	10.1033	1638.23	330.539	4158.8	1045.37	9631.14	2855.77	2392	0	29307	0.117228	150.541	81.1498	115.379	553.469	0.972327	0.949705	0.967039	0.952998	0.945542	0.941413	0.932644	0.914816	0.897857	0.915805	0.863889	0.917904	0.891715	0.862081	0.861518	0.854881	0.878664	0.893848	0.873392	0.840721	1
2397	1321	530	221	26	365.339	18.5673	621.856	40.5845	807.084	66.0738	1022.6	97.2023	606.983	92.4382	2987.08	578.286	6555.07	1609.64	13380.1	3701.46	2397	11	2098	0.008392	484.819	171.658	1993.1	2406.46	0.975691	0.947331	0.959962	0.955672	0.940896	0.936368	0.941849	0.913489	0.889418	0.913966	0.856768	0.917064	0.887989	0.868208	0.867255	0.847474	0.873213	0.893232	0.865348	0.836034	1
2398	1199	298	40	1	412.723	23.4546	645.977	44.7451	810.457	59.2372	926.624	0	875.38	149.072	3351.83	681.929	6611.63	1481.78	9708.74	0	2398	8	1538	0.006152	468.597	112.312	1510.14	1362.5	0.977243	0.948309	0.958062	0.957412	0.947334	0.936606	0.938557	0.916775	0.885891	0.913199	0.860208	0.9158	0.890442	0.862809	0.869311	0.842653	0.873537	0.896294	0.86541	0.8342	1
2402	898	252	39	1	519.928	29.2805	697.911	48.8128	864.291	66.3064	1021.98	0	1744.43	293.67	4224.01	875.128	8025.23	1915.56	13008.4	0	2402	13	1190	0.00476	569.326	98.2954	2484.82	1581.39	0.97605	0.951261	0.960504	0.959664	0.943697	0.936975	0.937395	0.917647	0.887395	0.909664	0.860924	0.913866	0.891176	0.857143	0.867647	0.846218	0.87479	0.896639	0.863025	0.829832	1
2404	0	807	238	38	0	0	542.976	34.2457	723.034	57.2512	888.225	67.6922	0	0	1990.47	376.91	4713.79	1114.08	8705.19	2052.34	2404	15	1083	0.004332	594.659	101.936	2824.55	1744.3	0.976454	0.954294	0.961681	0.958449	0.945522	0.938135	0.938596	0.915051	0.892428	0.910896	0.862881	0.915512	0.891043	0.855494	0.869344	0.84072	0.869806	0.896122	0.861034	0.831487	1
[truncated: 2 more columns]
