# Supplementary material for: IBSEM: An Individual-Based Atlantic Salmon Population Model
Source: PLoS One. 2015 Sep 18;10(9):e0138444. doi: 10.1371/journal.pone.0138444 (PMC4575158; doi:10.1371/journal.pone.0138444)
Supplement: S1 Minimal dataset — (ZIP) [file pone.0138444.s003.zip › temp/scenario 1/wild - 1/runFiles/results/embryo.txt]

month	averageAge	popSize	density	averageLength	stDevLength	averageWeight	stDevWeight	allele_0_0_Frequency	allele_0_1_Frequency	allele_0_2_Frequency	allele_0_3_Frequency	allele_0_4_Frequency	allele_0_5_Frequency	allele_0_6_Frequency	allele_0_7_Frequency	allele_0_8_Frequency	allele_0_9_Frequency	allele_0_10_Frequency	allele_0_11_Frequency	allele_0_12_Frequency	allele_0_13_Frequency	allele_0_14_Frequency	allele_0_15_Frequency	allele_0_16_Frequency	allele_0_17_Frequency	allele_0_18_Frequency	allele_0_19_Frequency	allele_0_20_Frequency	genotypicValueAverage	genotypicValueStDev
16	0	739401	2.9576	23.0197	0.838315	0.156874	0.0170448	0.889359	0.902096	0.887743	0.911865	0.883941	0.905388	0.889985	0.877293	0.899137	0.86085	0.905849	0.895577	0.906218	0.895997	0.900897	0.895627	0.900009	0.920224	0.897801	0.902408	1	0.894589	0.0651255
28	0	344574	1.3783	23.1657	0.831833	0.159845	0.0171206	0.90082	0.880447	0.895052	0.924111	0.883347	0.899538	0.853165	0.876729	0.866479	0.883349	0.90168	0.910426	0.855886	0.925205	0.924688	0.886972	0.896748	0.894223	0.918401	0.847951	1	0.891577	0.0669704
40	0	420136	1.68054	22.6021	0.886258	0.14862	0.0175089	0.906884	0.888637	0.901903	0.898325	0.888419	0.91399	0.880472	0.870662	0.896595	0.860404	0.91413	0.897701	0.883929	0.904338	0.895935	0.88839	0.887326	0.896472	0.879284	0.900869	1	0.894779	0.0638553
52	0	559437	2.23775	22.8159	0.820592	0.152746	0.0163789	0.894428	0.901335	0.88754	0.898754	0.88039	0.895125	0.872304	0.879484	0.86009	0.898849	0.922747	0.905543	0.8754	0.905871	0.893045	0.868979	0.910029	0.905116	0.894851	0.8955	1	0.891383	0.063975
64	0	575616	2.30246	22.8892	0.876424	0.154296	0.0176419	0.895282	0.879359	0.894609	0.887567	0.88959	0.912499	0.890117	0.892774	0.890987	0.884873	0.918585	0.896509	0.902673	0.904768	0.875069	0.890662	0.907571	0.89119	0.886105	0.918625	1	0.893155	0.0652797
76	0	606560	2.42624	22.8291	0.836312	0.153032	0.0167335	0.895909	0.879264	0.891054	0.887455	0.882205	0.905174	0.882233	0.905555	0.883612	0.875303	0.914903	0.904873	0.900463	0.899058	0.895028	0.876025	0.919904	0.908871	0.890607	0.885853	1	0.891441	0.0620502
88	0	574832	2.29933	22.9283	0.84918	0.15504	0.0171326	0.893438	0.887596	0.874392	0.922517	0.879935	0.880531	0.852355	0.866518	0.876241	0.877331	0.910343	0.905093	0.878548	0.884996	0.910314	0.90073	0.884879	0.905888	0.906741	0.890586	1	0.887065	0.0655992
100	0	490586	1.96234	22.7579	0.87609	0.151674	0.0174568	0.884198	0.876789	0.871746	0.914452	0.884589	0.899417	0.881011	0.89596	0.87514	0.888626	0.913694	0.907781	0.911777	0.892186	0.903516	0.863071	0.886448	0.902042	0.871339	0.871302	1	0.888488	0.0647767
112	0	457771	1.83108	22.7162	0.840538	0.150795	0.0166677	0.892341	0.887669	0.890931	0.88006	0.899027	0.901935	0.892196	0.860502	0.85669	0.852628	0.916038	0.883215	0.887538	0.899546	0.888888	0.896816	0.904409	0.908763	0.882683	0.886229	1	0.887688	0.0651884
124	0	509675	2.0387	22.7823	0.857243	0.152129	0.0170797	0.867587	0.871095	0.901227	0.911257	0.863287	0.904742	0.882883	0.858864	0.871668	0.862588	0.904843	0.889488	0.873741	0.910632	0.892835	0.890849	0.905512	0.901834	0.882448	0.896879	1	0.883432	0.0655655
136	0	528012	2.11205	22.7708	0.869114	0.15192	0.0173268	0.889269	0.863345	0.882742	0.900364	0.889381	0.904855	0.874538	0.896031	0.873758	0.870612	0.907707	0.906594	0.883916	0.896325	0.867532	0.881759	0.890572	0.896224	0.897231	0.886654	1	0.886245	0.0648967
148	0	513575	2.0543	22.7439	0.842416	0.151346	0.016725	0.899723	0.897791	0.860939	0.889176	0.886057	0.876756	0.854665	0.872356	0.890962	0.887462	0.919773	0.902505	0.91574	0.887687	0.916331	0.90456	0.89855	0.918112	0.865599	0.887403	1	0.887648	0.0659051
160	0	482291	1.92916	22.7117	0.847307	0.150716	0.0167895	0.920161	0.848081	0.908009	0.928652	0.87902	0.895808	0.881816	0.883503	0.865975	0.888962	0.909094	0.882581	0.885376	0.886796	0.929282	0.876662	0.887392	0.910799	0.906136	0.877282	1	0.893289	0.0626189
172	0	497617	1.99047	22.662	0.842877	0.14973	0.0166294	0.868725	0.891488	0.874126	0.901851	0.902912	0.898109	0.889182	0.881544	0.854729	0.881042	0.910329	0.879996	0.898392	0.903147	0.891958	0.864546	0.88901	0.896189	0.872759	0.89887	1	0.886139	0.065172
184	0	494817	1.97927	22.7157	0.840691	0.150785	0.0166534	0.917055	0.891367	0.884256	0.877142	0.872351	0.89426	0.886717	0.870263	0.876994	0.875689	0.890735	0.907126	0.889356	0.876128	0.88719	0.869242	0.900455	0.908597	0.912956	0.902991	1	0.88938	0.0652564
196	0	451112	1.80445	22.6703	0.848667	0.149901	0.0167523	0.878771	0.868888	0.894792	0.884154	0.871565	0.902459	0.879963	0.881584	0.864955	0.85173	0.900476	0.89917	0.873404	0.918977	0.918343	0.88865	0.887711	0.926359	0.892224	0.891155	1	0.883162	0.0638292
208	0	374817	1.49927	22.6934	0.843226	0.150348	0.016681	0.904475	0.86374	0.8614	0.906697	0.900912	0.878561	0.890968	0.867534	0.874081	0.859141	0.908185	0.904213	0.90358	0.889309	0.902843	0.86594	0.880188	0.919467	0.886745	0.868687	1	0.885541	0.0636064
220	0	439580	1.75832	22.7598	0.860248	0.151688	0.0171279	0.905438	0.833389	0.866834	0.907697	0.869688	0.900825	0.853427	0.868777	0.865382	0.912833	0.901997	0.884701	0.907439	0.866038	0.910669	0.898072	0.889963	0.890828	0.85907	0.880638	1	0.880173	0.069619
232	0	525308	2.10123	22.7059	0.844291	0.150596	0.0167214	0.902696	0.87047	0.8907	0.918462	0.89911	0.911563	0.870727	0.869237	0.906758	0.892811	0.924266	0.890203	0.897408	0.892046	0.877429	0.863625	0.905375	0.919032	0.89643	0.888207	1	0.894293	0.0608845
244	0	613814	2.45526	22.8446	0.861951	0.15338	0.0172757	0.891619	0.865498	0.882564	0.892067	0.889273	0.901033	0.881092	0.87091	0.855265	0.89329	0.90886	0.896644	0.882086	0.885443	0.901528	0.872164	0.891243	0.908283	0.906498	0.906748	1	0.885297	0.068459
256	0	570376	2.2815	22.8769	0.857463	0.154021	0.017245	0.89417	0.892506	0.874323	0.900125	0.860398	0.893693	0.89441	0.882276	0.862283	0.876037	0.891344	0.894059	0.873619	0.895039	0.897199	0.865948	0.880412	0.921394	0.883561	0.883444	1	0.885895	0.0648471
268	0	515696	2.06278	22.7719	0.86086	0.151928	0.0171306	0.883796	0.861276	0.898733	0.906398	0.891411	0.906705	0.878698	0.881679	0.865811	0.858339	0.907653	0.893715	0.899592	0.875768	0.897713	0.892596	0.884817	0.889821	0.890432	0.865981	1	0.886372	0.0653661
280	0	487799	1.9512	22.7262	0.851007	0.151009	0.0168943	0.906237	0.845905	0.849137	0.891024	0.88382	0.885637	0.862128	0.863379	0.872527	0.87584	0.910922	0.897641	0.902551	0.889892	0.896378	0.884469	0.891625	0.907148	0.855978	0.896132	1	0.878504	0.0706467
292	0	521577	2.08631	22.7762	0.846944	0.151994	0.0168676	0.89856	0.879996	0.876361	0.912692	0.883221	0.90873	0.871781	0.888515	0.901144	0.890473	0.907368	0.890719	0.894057	0.875847	0.896829	0.88314	0.89093	0.893348	0.89549	0.887018	1	0.891219	0.0641152
304	0	626313	2.50525	22.8572	0.848491	0.153611	0.0170328	0.910528	0.879097	0.888655	0.90994	0.887858	0.919979	0.860388	0.873607	0.880463	0.878415	0.923719	0.883932	0.896051	0.886639	0.860747	0.876627	0.902314	0.90536	0.883348	0.877996	1	0.892237	0.0615337
316	0	668656	2.67462	22.894	0.855361	0.15436	0.0172134	0.907873	0.869274	0.848828	0.886431	0.876318	0.868921	0.850671	0.866694	0.871961	0.878183	0.901487	0.90117	0.874346	0.888089	0.911357	0.881405	0.894443	0.890032	0.899001	0.892751	1	0.878548	0.0681014
328	0	641819	2.56728	22.8526	0.848905	0.153521	0.0170207	0.903467	0.876059	0.872477	0.905584	0.871312	0.897497	0.890568	0.860582	0.851272	0.854655	0.917354	0.905675	0.900901	0.887411	0.863797	0.880792	0.878943	0.907099	0.910223	0.872981	1	0.885293	0.0664612
340	0	591742	2.36697	22.8739	0.874753	0.153985	0.0175814	0.900952	0.888539	0.858157	0.89273	0.887675	0.924715	0.873866	0.881873	0.878897	0.866201	0.913958	0.910103	0.88457	0.902089	0.883132	0.866307	0.892903	0.924552	0.883747	0.899736	1	0.889098	0.065248
352	0	562933	2.25173	22.802	0.895885	0.152581	0.0179315	0.900785	0.836219	0.878731	0.903149	0.889305	0.909368	0.847087	0.892187	0.865296	0.874656	0.908977	0.873108	0.908677	0.888703	0.877964	0.861719	0.877556	0.892071	0.894424	0.874757	1	0.881657	0.0674561
364	0	607756	2.43102	22.8176	0.871065	0.152856	0.0174946	0.905862	0.872967	0.871128	0.897667	0.894314	0.903603	0.875532	0.885257	0.868921	0.861541	0.915209	0.902148	0.903965	0.893736	0.863729	0.867008	0.884436	0.894641	0.887373	0.869676	1	0.887552	0.0621146
376	0	566600	2.2664	22.8137	0.8533	0.152749	0.0170603	0.91824	0.872423	0.849477	0.900467	0.867596	0.881131	0.867279	0.883561	0.86203	0.87548	0.912974	0.892908	0.877429	0.874099	0.871618	0.864348	0.878816	0.912879	0.9114	0.894255	1	0.882443	0.0688779
388	0	652177	2.60871	22.9151	0.865753	0.154799	0.0174502	0.892466	0.891603	0.857134	0.904432	0.896645	0.889812	0.86662	0.855116	0.870508	0.858607	0.911693	0.887613	0.863654	0.871245	0.882676	0.887034	0.892398	0.893919	0.878504	0.875247	1	0.882903	0.0671634
400	0	596020	2.38408	22.8481	0.867205	0.153457	0.0173946	0.901459	0.856194	0.882293	0.889524	0.866751	0.908883	0.885486	0.87529	0.859714	0.855549	0.907641	0.901039	0.910459	0.875455	0.882075	0.872607	0.886602	0.909026	0.889672	0.87251	1	0.88299	0.0674731
412	0	609320	2.43728	22.7801	0.849735	0.152075	0.0169348	0.894372	0.865287	0.863207	0.905842	0.883522	0.904403	0.856371	0.87377	0.864628	0.857311	0.905	0.90902	0.916035	0.886363	0.873781	0.888773	0.904865	0.911357	0.88615	0.860197	1	0.882793	0.0700467
424	0	630333	2.52133	22.8463	0.856875	0.153406	0.0171895	0.892277	0.861266	0.860252	0.902691	0.895366	0.899584	0.870613	0.87356	0.869496	0.887819	0.90534	0.904792	0.889384	0.909264	0.863185	0.871087	0.881023	0.887968	0.900051	0.864106	1	0.883041	0.0685578
436	0	594777	2.37911	22.8841	0.852046	0.154156	0.0171315	0.899087	0.871183	0.863582	0.904249	0.868925	0.891412	0.87454	0.876936	0.864813	0.863111	0.880351	0.884983	0.885437	0.888913	0.88264	0.870947	0.878438	0.917994	0.932401	0.883821	1	0.881613	0.0667834
448	0	722816	2.89126	22.8105	0.839001	0.152665	0.0167657	0.891923	0.868931	0.872219	0.889937	0.888366	0.875365	0.888307	0.870934	0.838172	0.846596	0.910227	0.886964	0.887344	0.889315	0.881998	0.864998	0.883219	0.890347	0.90882	0.863826	1	0.87937	0.0680683
460	0	872029	3.48812	22.9026	0.853122	0.15453	0.0171691	0.900628	0.875474	0.857221	0.906224	0.901199	0.895599	0.860417	0.859214	0.86325	0.851516	0.904087	0.895715	0.890604	0.873621	0.869734	0.879636	0.8883	0.905351	0.876678	0.879632	1	0.882689	0.0680598
472	0	755728	3.02291	22.8862	0.858816	0.154209	0.0172726	0.898067	0.875048	0.853107	0.888547	0.87906	0.902061	0.862085	0.856295	0.850674	0.858201	0.917294	0.894393	0.887125	0.874141	0.880062	0.90163	0.893499	0.926695	0.893634	0.864911	1	0.879678	0.0682584
484	0	551506	2.20602	22.8662	0.871259	0.153826	0.0175087	0.852278	0.896092	0.867796	0.902814	0.875267	0.878974	0.866886	0.868794	0.854387	0.869959	0.892286	0.889608	0.886474	0.886211	0.860768	0.897704	0.897616	0.90776	0.904167	0.863721	1	0.876992	0.0721213
496	0	595514	2.38206	22.7825	0.850761	0.152126	0.0169706	0.895898	0.878819	0.862331	0.895882	0.891349	0.887991	0.872887	0.883157	0.855638	0.862868	0.880307	0.886001	0.866189	0.892124	0.876595	0.868828	0.867957	0.905624	0.897435	0.880881	1	0.881401	0.0677875
508	0	644998	2.57999	22.849	0.844594	0.153441	0.016919	0.889808	0.876055	0.873696	0.891209	0.850858	0.899606	0.87851	0.875742	0.85188	0.842859	0.857085	0.894486	0.880362	0.870658	0.866868	0.867556	0.886364	0.887752	0.910345	0.867828	1	0.876769	0.0666499
520	0	574613	2.29845	22.7511	0.866319	0.151524	0.0172408	0.893355	0.878791	0.864481	0.900356	0.896129	0.86433	0.883542	0.880239	0.875705	0.848374	0.923541	0.879994	0.876178	0.88214	0.82856	0.873943	0.876912	0.8948	0.902379	0.876514	1	0.881745	0.067861
532	0	621756	2.48702	22.8118	0.850552	0.152708	0.016999	0.894949	0.874425	0.85202	0.900509	0.868213	0.893769	0.881032	0.840565	0.846357	0.846468	0.890219	0.899424	0.90104	0.875267	0.870074	0.910127	0.895776	0.901213	0.884484	0.855697	1	0.877521	0.0692641
544	0	515183	2.06073	22.7686	0.858109	0.151859	0.017089	0.876358	0.888653	0.875845	0.911176	0.890684	0.904727	0.893913	0.832082	0.87099	0.854235	0.901775	0.887013	0.895468	0.87631	0.858897	0.899799	0.869691	0.918571	0.891676	0.836088	1	0.883768	0.0652023
556	0	597501	2.39	22.791	0.849934	0.152292	0.0169528	0.884089	0.868164	0.872048	0.910762	0.883921	0.890147	0.858031	0.86439	0.842196	0.852369	0.882835	0.881014	0.901973	0.8851	0.884072	0.873631	0.864289	0.883874	0.90122	0.888415	1	0.878157	0.0680825
568	0	564472	2.25789	22.7609	0.841282	0.151681	0.0167313	0.889025	0.890381	0.877455	0.889758	0.852289	0.877748	0.880837	0.862244	0.841361	0.854463	0.882598	0.887968	0.861636	0.876509	0.862997	0.872185	0.87803	0.896416	0.895331	0.85615	1	0.876822	0.0675722
580	0	528597	2.11439	22.8235	0.854119	0.152946	0.0170761	0.885455	0.886568	0.874646	0.875456	0.865712	0.898232	0.890032	0.857907	0.866933	0.856381	0.896746	0.896422	0.893636	0.896939	0.855687	0.865684	0.878854	0.882015	0.902457	0.878057	1	0.879974	0.0684245
592	0	498000	1.992	22.8357	0.873128	0.15322	0.0175207	0.871579	0.866659	0.858455	0.915155	0.86689	0.868729	0.886934	0.850951	0.865956	0.852847	0.894349	0.876501	0.870838	0.89149	0.872288	0.88224	0.883149	0.907243	0.872303	0.870943	1	0.87395	0.0691795
604	0	600419	2.40168	22.8332	0.856731	0.153144	0.0171587	0.879014	0.882539	0.868963	0.908103	0.879955	0.902419	0.889607	0.856255	0.86465	0.817383	0.877075	0.89089	0.885082	0.879907	0.825902	0.887996	0.881226	0.904854	0.889068	0.820569	1	0.878821	0.0695106
616	0	627571	2.51028	22.8121	0.846251	0.152707	0.0169067	0.890557	0.884504	0.875581	0.917957	0.882514	0.90462	0.889993	0.856968	0.844241	0.84222	0.897884	0.882975	0.895523	0.857104	0.876492	0.875087	0.872163	0.894574	0.881831	0.875075	1	0.883958	0.0642104
628	0	704744	2.81898	22.8276	0.844462	0.153015	0.0169001	0.870845	0.876116	0.877824	0.910667	0.860207	0.884774	0.881126	0.856195	0.854151	0.853081	0.887726	0.877268	0.87026	0.863198	0.860958	0.875719	0.866566	0.901613	0.898488	0.869229	1	0.875559	0.0681926
640	0	742986	2.97194	22.9631	0.856344	0.155754	0.017336	0.901803	0.874854	0.881868	0.896166	0.877236	0.900995	0.865565	0.883091	0.855749	0.841603	0.895441	0.894248	0.877102	0.880253	0.849895	0.854516	0.887262	0.879549	0.880132	0.872133	1	0.882193	0.0672208
652	0	642164	2.56866	22.9327	0.853271	0.155136	0.0172293	0.84676	0.879743	0.869713	0.889007	0.874527	0.879388	0.886014	0.845578	0.846071	0.853017	0.899938	0.872751	0.863207	0.893578	0.837221	0.893489	0.860877	0.871486	0.896395	0.848994	1	0.869718	0.0677572
664	0	654570	2.61828	22.9128	0.867535	0.154755	0.0174732	0.869923	0.887575	0.869477	0.904904	0.868932	0.889861	0.850422	0.850215	0.872655	0.845758	0.887312	0.879906	0.881549	0.873374	0.853486	0.870495	0.864566	0.903336	0.8792	0.853808	1	0.874885	0.0697001
676	0	626856	2.50742	22.8879	0.885192	0.154282	0.0178444	0.870279	0.856024	0.847948	0.908252	0.870282	0.898219	0.873097	0.859071	0.862314	0.831381	0.883375	0.870036	0.878504	0.868156	0.846097	0.872226	0.890061	0.883036	0.877695	0.825347	1	0.869576	0.0716331
688	0	582443	2.32977	22.8283	0.870516	0.153066	0.0174369	0.863842	0.886874	0.885533	0.892898	0.870309	0.889568	0.871095	0.832105	0.876203	0.856427	0.900975	0.860458	0.869635	0.86551	0.861477	0.866253	0.886479	0.912232	0.858865	0.872369	1	0.875357	0.0667521
700	0	544089	2.17636	22.7547	0.862443	0.151589	0.0171588	0.881343	0.867506	0.868215	0.908042	0.870792	0.868998	0.875751	0.842362	0.855469	0.853776	0.911299	0.849565	0.887491	0.879242	0.858863	0.874362	0.859762	0.893709	0.897112	0.857362	1	0.873926	0.0694277
712	0	582385	2.32954	22.7688	0.845303	0.151844	0.0168301	0.85602	0.864077	0.892819	0.891533	0.882292	0.892952	0.876928	0.84834	0.840327	0.846036	0.887146	0.891967	0.862456	0.896892	0.858497	0.874769	0.884812	0.879716	0.896263	0.863425	1	0.873289	0.0689752
724	0	585188	2.34075	22.816	0.857151	0.152801	0.0171421	0.844246	0.892672	0.863409	0.907574	0.854698	0.883226	0.873722	0.845037	0.83684	0.85596	0.889038	0.894172	0.871366	0.889235	0.848395	0.86867	0.868453	0.882187	0.878223	0.855621	1	0.869917	0.0689948
736	0	635533	2.54213	22.8845	0.863125	0.154182	0.0173621	0.852563	0.876895	0.863185	0.899568	0.873156	0.888571	0.866358	0.846282	0.884413	0.843457	0.905969	0.864821	0.873167	0.88526	0.864389	0.878779	0.855104	0.88573	0.867095	0.831875	1	0.871162	0.0696296
748	0	745509	2.98204	22.9544	0.845984	0.155562	0.01711	0.866245	0.87721	0.875008	0.886903	0.861216	0.891464	0.86641	0.852421	0.862861	0.85264	0.882729	0.875894	0.88454	0.859331	0.855391	0.877625	0.877197	0.883696	0.86086	0.833133	1	0.871589	0.0697816
760	0	633479	2.53392	22.958	0.883215	0.155692	0.017886	0.857935	0.877179	0.881023	0.878198	0.855027	0.875794	0.885239	0.855762	0.867661	0.858469	0.901033	0.887782	0.878149	0.88349	0.811746	0.876426	0.88132	0.891918	0.882515	0.847689	1	0.871317	0.0694376
772	0	521341	2.08536	22.8023	0.86458	0.152539	0.0172633	0.850221	0.865917	0.847587	0.916108	0.85267	0.882016	0.870035	0.84473	0.83275	0.855478	0.897819	0.871758	0.873043	0.896491	0.852089	0.866283	0.875525	0.897624	0.892073	0.86213	1	0.866155	0.0722497
784	0	523107	2.09243	22.7713	0.879644	0.151947	0.0175689	0.856379	0.878964	0.866615	0.896751	0.857702	0.883017	0.877039	0.8492	0.860008	0.879233	0.901156	0.880874	0.87798	0.911006	0.863482	0.876352	0.882837	0.875564	0.865234	0.861123	1	0.872908	0.0662299
796	0	651227	2.60491	22.8404	0.867505	0.153304	0.0174249	0.845357	0.897886	0.875652	0.895685	0.87593	0.889835	0.87429	0.84646	0.864081	0.835038	0.89472	0.883888	0.85592	0.865068	0.867166	0.854488	0.859797	0.887639	0.869221	0.862625	1	0.87269	0.0672778
808	0	747849	2.9914	22.844	0.856666	0.15336	0.0171803	0.842921	0.885498	0.880116	0.894959	0.876526	0.876663	0.875182	0.849534	0.876967	0.849552	0.902356	0.883671	0.880769	0.877975	0.870881	0.890675	0.865482	0.885632	0.879198	0.849815	1	0.873437	0.0705993
820	0	730998	2.92399	22.8841	0.850453	0.154153	0.0170939	0.857252	0.875654	0.874404	0.894157	0.845448	0.871141	0.876734	0.856755	0.864695	0.841395	0.896245	0.858344	0.871558	0.882104	0.85023	0.86566	0.864404	0.877007	0.87461	0.8164	1	0.86808	0.0704341
832	0	689263	2.75705	22.8478	0.876157	0.153465	0.017573	0.85694	0.8824	0.879888	0.904264	0.859324	0.88207	0.888883	0.835517	0.856723	0.865712	0.892695	0.870155	0.865909	0.897788	0.857764	0.870858	0.861647	0.878843	0.862615	0.841838	1	0.87321	0.0711722
844	0	709846	2.83938	22.862	0.852965	0.153715	0.0171244	0.883928	0.861274	0.859123	0.891524	0.851014	0.875015	0.873003	0.854267	0.87868	0.863089	0.887464	0.88482	0.878984	0.881208	0.858602	0.869958	0.877071	0.90303	0.877389	0.864448	1	0.871816	0.0701062
856	0	729764	2.91906	22.9186	0.866287	0.154872	0.0174764	0.861507	0.894446	0.872457	0.898749	0.853542	0.881986	0.870659	0.84738	0.85571	0.83986	0.898274	0.874905	0.860862	0.881625	0.844822	0.877774	0.868503	0.853642	0.87417	0.864004	1	0.871937	0.0678098
868	0	657185	2.62874	22.9321	0.877096	0.155159	0.0177243	0.829322	0.888573	0.859888	0.897552	0.870428	0.875481	0.871538	0.859331	0.8676	0.867552	0.891817	0.859108	0.849679	0.875781	0.848563	0.875339	0.865021	0.887229	0.880089	0.856449	1	0.867465	0.0690704
880	0	641922	2.56769	22.7625	0.840018	0.151712	0.0167194	0.845914	0.886857	0.868218	0.898001	0.866814	0.878537	0.88169	0.842587	0.870327	0.868758	0.899382	0.88224	0.890969	0.867615	0.86565	0.874647	0.850374	0.889554	0.874934	0.846448	1	0.872182	0.0706247
892	0	714508	2.85803	22.8117	0.850279	0.152705	0.0169741	0.850836	0.897195	0.864072	0.895285	0.846875	0.887979	0.873467	0.856249	0.859346	0.857208	0.887589	0.878325	0.8756	0.884347	0.850627	0.870847	0.863594	0.871906	0.868807	0.856047	1	0.870987	0.0692249
904	0	635748	2.54299	22.861	0.876585	0.153729	0.0176121	0.865493	0.868401	0.876018	0.894796	0.87015	0.872147	0.894486	0.858682	0.874874	0.870401	0.889828	0.86141	0.873452	0.88594	0.858571	0.850493	0.881131	0.865521	0.876339	0.854227	1	0.87372	0.0681075
916	0	571042	2.28417	22.8458	0.884035	0.153438	0.0177702	0.856125	0.886246	0.868229	0.885247	0.855958	0.850648	0.895163	0.832989	0.858355	0.884202	0.871931	0.866104	0.886686	0.894442	0.841346	0.888239	0.868989	0.859667	0.868943	0.834961	1	0.868601	0.0701144
928	0	554482	2.21793	22.7999	0.849914	0.15247	0.0169618	0.849235	0.880298	0.858286	0.914226	0.859393	0.874622	0.86675	0.865818	0.841813	0.874561	0.862934	0.867419	0.873507	0.896085	0.86228	0.877506	0.86562	0.868145	0.878271	0.840055	1	0.869155	0.0707264
940	0	491167	1.96467	22.8032	0.857202	0.152546	0.0171114	0.871079	0.893977	0.877072	0.891803	0.885012	0.868182	0.881383	0.832679	0.868118	0.856685	0.89986	0.866969	0.899667	0.87635	0.84458	0.872789	0.874763	0.858963	0.859214	0.865433	1	0.876367	0.0646372
952	0	463953	1.85581	22.6678	0.841052	0.14984	0.0166019	0.83922	0.891681	0.864757	0.90906	0.863697	0.882609	0.881532	0.834232	0.847625	0.843694	0.867126	0.872201	0.888266	0.89824	0.846171	0.838977	0.824491	0.850565	0.880979	0.8572	1	0.8678	0.0681692
964	0	527820	2.11128	22.7685	0.863748	0.151867	0.0172188	0.849386	0.885054	0.878052	0.893634	0.850626	0.872179	0.867945	0.853184	0.857894	0.871979	0.884415	0.876712	0.890272	0.895322	0.838789	0.8537	0.872185	0.856444	0.855123	0.820828	1	0.869287	0.0691696
976	0	574577	2.29831	22.84	0.846914	0.153265	0.0169679	0.84771	0.895306	0.850324	0.880858	0.837005	0.897424	0.880658	0.843575	0.864423	0.871722	0.874848	0.872706	0.878146	0.877294	0.847377	0.823849	0.849022	0.852179	0.855828	0.840139	1	0.865736	0.0702102
988	0	602586	2.41034	22.8083	0.854752	0.152645	0.0170755	0.857816	0.881934	0.857339	0.889222	0.86978	0.862066	0.874818	0.84121	0.832894	0.868414	0.866305	0.874474	0.890223	0.886554	0.865562	0.863949	0.874663	0.867499	0.86132	0.839842	1	0.867045	0.0687923
1000	0	637875	2.5515	22.792	0.850654	0.152314	0.0169751	0.846383	0.892252	0.88597	0.895491	0.868902	0.869886	0.858899	0.855311	0.843294	0.86117	0.867505	0.885686	0.873871	0.881819	0.855475	0.846117	0.826227	0.849507	0.849333	0.882197	1	0.86959	0.0718016
1012	0	586799	2.3472	22.8839	0.854617	0.154156	0.0171869	0.845898	0.896142	0.89318	0.894281	0.885168	0.835798	0.851712	0.814899	0.84732	0.848238	0.85354	0.867201	0.872119	0.877271	0.835208	0.831779	0.835639	0.84551	0.86124	0.845543	1	0.864999	0.0695299
1024	0	534384	2.13754	22.8428	0.879787	0.153371	0.0176435	0.8188	0.889916	0.886603	0.88443	0.856843	0.860698	0.839741	0.839355	0.851116	0.850296	0.881431	0.856164	0.874579	0.896537	0.831995	0.839613	0.814402	0.843161	0.873292	0.852512	1	0.859833	0.0709946
1036	0	620119	2.48048	22.7741	0.850212	0.151956	0.0169375	0.845467	0.896175	0.86816	0.896933	0.830966	0.877667	0.861107	0.859257	0.874395	0.877269	0.875564	0.890111	0.881572	0.888436	0.857338	0.841334	0.847536	0.870424	0.868577	0.811341	1	0.868741	0.0676508
1048	0	737339	2.94936	22.8805	0.847048	0.154076	0.0170302	0.860865	0.886075	0.86486	0.901496	0.858391	0.877758	0.853826	0.849491	0.855541	0.876586	0.864637	0.883054	0.881253	0.874979	0.842325	0.841121	0.828466	0.853035	0.851578	0.859083	1	0.868879	0.069767
1060	0	794347	3.17739	22.8874	0.87064	0.15425	0.0175359	0.846357	0.891925	0.885905	0.895242	0.86385	0.838526	0.859703	0.838223	0.856062	0.885239	0.890387	0.887861	0.895986	0.854982	0.842882	0.823021	0.868989	0.853295	0.861581	0.867591	1	0.868398	0.0700577
1072	0	636206	2.54482	22.9047	0.863665	0.154588	0.0173976	0.841784	0.88167	0.86484	0.896536	0.864254	0.823981	0.871872	0.827793	0.850881	0.855138	0.866285	0.882177	0.880031	0.873139	0.855838	0.82907	0.84348	0.829495	0.845959	0.852633	1	0.860588	0.0710356
1084	0	558468	2.23387	22.8585	0.87182	0.153673	0.0175164	0.836931	0.893861	0.881349	0.890845	0.874622	0.84426	0.863049	0.832809	0.859973	0.85644	0.843208	0.863064	0.874215	0.882716	0.809871	0.876125	0.846209	0.833994	0.856943	0.847174	1	0.863913	0.0693598
1096	0	635061	2.54024	22.8217	0.861097	0.152922	0.017234	0.841742	0.878868	0.883606	0.887078	0.860087	0.866632	0.865888	0.84013	0.857996	0.86269	0.866787	0.876642	0.893672	0.874412	0.88484	0.795846	0.849967	0.85361	0.845338	0.83621	1	0.865319	0.066211
1108	0	697244	2.78898	22.8431	0.849664	0.153331	0.0170253	0.824702	0.870615	0.853402	0.902613	0.85681	0.879411	0.837368	0.840858	0.863506	0.869885	0.888	0.893362	0.875954	0.881805	0.846965	0.838097	0.865959	0.831285	0.867753	0.814512	1	0.860284	0.0687753
1120	0	668033	2.67213	22.8991	0.874354	0.154492	0.017624	0.845666	0.892326	0.853353	0.902753	0.854814	0.860875	0.855159	0.837718	0.852262	0.876804	0.879655	0.880593	0.894406	0.855561	0.846962	0.832306	0.855022	0.861631	0.863647	0.858177	1	0.865035	0.0693164
1132	0	706239	2.82496	22.8855	0.865371	0.154205	0.0174214	0.837213	0.866538	0.861738	0.892917	0.878137	0.817536	0.850665	0.824726	0.833488	0.864508	0.879142	0.890849	0.903079	0.850999	0.852993	0.814834	0.866684	0.822108	0.839607	0.841857	1	0.856731	0.0726391
1144	0	642758	2.57103	22.7964	0.872929	0.152434	0.0174511	0.838013	0.875268	0.88084	0.87935	0.87265	0.843214	0.870157	0.811733	0.840032	0.84915	0.859796	0.89883	0.899892	0.858904	0.823829	0.835951	0.856183	0.836932	0.836814	0.853433	1	0.859876	0.0712421
1156	0	606803	2.42721	22.8161	0.867018	0.152819	0.0173466	0.850434	0.873878	0.879229	0.86357	0.854734	0.863087	0.869394	0.840615	0.855021	0.85471	0.835544	0.874886	0.865677	0.879217	0.844119	0.862088	0.840625	0.851266	0.853387	0.856739	1	0.86116	0.0718344
1168	0	555810	2.22324	22.8013	0.853665	0.152504	0.0170561	0.805859	0.873458	0.87876	0.904451	0.877525	0.847478	0.851039	0.854053	0.875192	0.876232	0.874622	0.864631	0.861873	0.888883	0.886417	0.821802	0.851157	0.846179	0.869597	0.824054	1	0.861599	0.0695805
1180	0	612016	2.44806	22.8317	0.846183	0.153098	0.0169425	0.84505	0.879229	0.877896	0.905954	0.840164	0.8718	0.864294	0.846232	0.867449	0.873931	0.870581	0.873768	0.862196	0.873621	0.852669	0.834602	0.850894	0.851743	0.84171	0.847425	1	0.866147	0.0690753
1192	0	618467	2.47387	22.8742	0.8482	0.153952	0.0170302	0.84034	0.873933	0.841679	0.889089	0.862496	0.840024	0.840764	0.845209	0.846076	0.855569	0.881067	0.854248	0.867805	0.868404	0.832247	0.856645	0.841174	0.840781	0.850651	0.849799	1	0.855427	0.0741914
1204	0	674880	2.69952	22.9247	0.864486	0.154992	0.017452	0.836568	0.869315	0.879404	0.897002	0.877817	0.820234	0.874644	0.823864	0.831389	0.865096	0.850306	0.90224	0.902777	0.860077	0.824441	0.824858	0.860746	0.819959	0.842342	0.846789	1	0.85993	0.0704811
1216	0	710136	2.84054	22.8458	0.869841	0.153415	0.0174486	0.845885	0.862902	0.858728	0.879132	0.865204	0.829849	0.8629	0.798966	0.853153	0.852571	0.862653	0.883701	0.875948	0.89089	0.84361	0.864363	0.850188	0.824648	0.843811	0.863297	1	0.855627	0.0718584
1228	0	789974	3.1599	22.8995	0.851631	0.154464	0.0171478	0.843868	0.869717	0.869785	0.870612	0.852541	0.858185	0.867589	0.835419	0.856624	0.836364	0.846657	0.867545	0.862799	0.865538	0.872123	0.835108	0.836183	0.83826	0.840749	0.8365	1	0.857172	0.0722397
1240	0	750076	3.0003	22.9314	0.852807	0.155109	0.0172151	0.835323	0.873784	0.871838	0.878076	0.861823	0.846542	0.852267	0.830513	0.848625	0.869321	0.858087	0.86683	0.870811	0.882286	0.862868	0.8508	0.86006	0.843349	0.824826	0.866758	1	0.858477	0.0698349
1252	0	604333	2.41733	22.8556	0.86147	0.1536	0.0172851	0.854226	0.884164	0.886668	0.888181	0.847326	0.819674	0.85352	0.843096	0.852016	0.870384	0.84672	0.899809	0.841658	0.864051	0.837157	0.825694	0.876055	0.829995	0.835067	0.856083	1	0.861687	0.071087
1264	0	635224	2.5409	22.8768	0.845973	0.154002	0.0169987	0.848362	0.86328	0.871525	0.885381	0.870753	0.853885	0.855596	0.833777	0.821884	0.860538	0.857927	0.873926	0.897707	0.863687	0.863288	0.831677	0.85479	0.834547	0.855439	0.854362	1	0.859986	0.069304
1276	0	672815	2.69126	22.9223	0.86219	0.154939	0.0174076	0.844503	0.848397	0.872193	0.873867	0.854224	0.826718	0.833474	0.821273	0.840721	0.885765	0.852784	0.889655	0.909358	0.861909	0.840098	0.851641	0.865287	0.835828	0.811521	0.832834	1	0.85311	0.0721474
1288	0	729180	2.91672	22.861	0.863707	0.15371	0.017336	0.852459	0.857374	0.869203	0.876906	0.850362	0.866071	0.858072	0.829615	0.85688	0.851281	0.847957	0.88225	0.879254	0.879601	0.846576	0.850058	0.842395	0.839675	0.836313	0.845291	1	0.858534	0.0705761
1300	0	778441	3.11376	22.9131	0.862048	0.154754	0.0173917	0.851164	0.860518	0.870912	0.871536	0.862425	0.841309	0.876103	0.799424	0.838367	0.866077	0.864841	0.871866	0.87378	0.863638	0.88127	0.856284	0.833747	0.847881	0.82241	0.852796	1	0.85737	0.0702602
1312	0	702517	2.81007	22.9221	0.870693	0.154948	0.0175658	0.853309	0.87587	0.880592	0.873203	0.852557	0.817027	0.888783	0.846999	0.868073	0.900548	0.858076	0.852597	0.858374	0.864859	0.829176	0.835241	0.839885	0.846042	0.814377	0.844698	1	0.861712	0.0689685
1324	0	626737	2.50695	22.8881	0.893758	0.154301	0.0180154	0.86452	0.861069	0.864079	0.872967	0.87681	0.834963	0.844984	0.828625	0.829479	0.88029	0.875657	0.880733	0.873697	0.86527	0.860922	0.860363	0.851593	0.812559	0.838907	0.836301	1	0.859486	0.0677204
1336	0	607875	2.4315	22.8917	0.847149	0.154301	0.0170406	0.873849	0.848372	0.877801	0.876116	0.872137	0.833318	0.848906	0.806473	0.827771	0.876009	0.858834	0.859372	0.891344	0.875766	0.855544	0.853829	0.867078	0.82857	0.849152	0.820128	1	0.859056	0.0702725
1348	0	634722	2.53889	22.8998	0.868199	0.154496	0.0174951	0.837729	0.886117	0.871657	0.886702	0.855032	0.849373	0.892175	0.827831	0.858445	0.863821	0.856866	0.898276	0.881866	0.862452	0.828671	0.841183	0.872795	0.82535	0.817515	0.8436	1	0.86292	0.0700003
1360	0	610669	2.44268	22.8446	0.870498	0.153392	0.0174682	0.830034	0.854641	0.867466	0.860524	0.862291	0.837589	0.859904	0.823533	0.867467	0.8646	0.870409	0.867995	0.876637	0.870402	0.85755	0.85701	0.842981	0.831852	0.817967	0.862453	1	0.853205	0.0706341
1372	0	562177	2.24871	22.8521	0.871648	0.153544	0.0174672	0.849454	0.869142	0.865622	0.887152	0.856921	0.842443	0.868709	0.837132	0.834803	0.885289	0.851161	0.866359	0.882191	0.876349	0.835583	0.871521	0.836307	0.823606	0.833931	0.825878	1	0.859718	0.067795
1384	0	550910	2.20364	22.7526	0.865387	0.151554	0.0172397	0.851562	0.888103	0.869415	0.880446	0.861053	0.815033	0.877776	0.813408	0.833643	0.867448	0.87414	0.865678	0.882769	0.846692	0.826429	0.850346	0.826979	0.830115	0.816664	0.835921	1	0.858735	0.0694496
1396	0	557516	2.23006	22.8029	0.842162	0.152518	0.016815	0.905013	0.850668	0.892207	0.881969	0.860493	0.850875	0.85737	0.819208	0.799919	0.897545	0.873427	0.869196	0.87095	0.886489	0.871409	0.868503	0.859868	0.836854	0.81354	0.802244	1	0.867543	0.0667486
1408	0	494972	1.97989	22.7573	0.863373	0.151643	0.0171769	0.846512	0.870941	0.885238	0.876476	0.839228	0.83669	0.859267	0.831087	0.838426	0.856002	0.864173	0.875108	0.869128	0.876438	0.843172	0.826962	0.844346	0.847356	0.818986	0.844019	1	0.857188	0.0733637
1420	0	666318	2.66527	22.8019	0.840774	0.152497	0.0167928	0.840539	0.864286	0.87952	0.889405	0.866693	0.835796	0.847893	0.836805	0.862925	0.869312	0.870833	0.861509	0.893531	0.883829	0.844962	0.865518	0.853369	0.827107	0.800041	0.863836	1	0.860489	0.0702317
1432	0	710217	2.84087	22.8703	0.848976	0.153875	0.0170497	0.837335	0.865493	0.8615	0.854232	0.877071	0.835838	0.870984	0.806354	0.840773	0.877032	0.885673	0.866087	0.867752	0.865244	0.845287	0.857632	0.82792	0.812587	0.831452	0.845756	1	0.854032	0.0731876
1444	0	674296	2.69718	22.8699	0.866132	0.153893	0.0174099	0.845394	0.884081	0.854872	0.885612	0.844757	0.830478	0.871315	0.822666	0.813386	0.888866	0.862251	0.891528	0.880794	0.870687	0.834178	0.860936	0.831518	0.815274	0.816297	0.858952	1	0.857171	0.0719766
1456	0	752718	3.01087	22.8272	0.847708	0.153012	0.0169678	0.861393	0.839024	0.877545	0.875541	0.878517	0.839263	0.858826	0.823476	0.835537	0.875751	0.869318	0.852681	0.883246	0.850965	0.853009	0.854747	0.837201	0.823149	0.811831	0.829241	1	0.857351	0.0717978
1468	0	678808	2.71523	22.8821	0.854021	0.154119	0.0171719	0.859498	0.879313	0.851297	0.879152	0.841379	0.80539	0.852365	0.854586	0.817319	0.865532	0.864286	0.86195	0.868113	0.884063	0.864803	0.840281	0.837016	0.849152	0.827991	0.847845	1	0.855349	0.0705205
1480	0	605721	2.42288	22.8922	0.865882	0.15434	0.0174241	0.862508	0.851276	0.885805	0.873471	0.846666	0.844944	0.857196	0.827905	0.846074	0.877259	0.881599	0.892086	0.898052	0.877841	0.853171	0.845368	0.830249	0.849841	0.823827	0.867137	1	0.861188	0.0714119
1492	0	677180	2.70872	22.7903	0.867805	0.152306	0.017338	0.825292	0.871525	0.863003	0.864019	0.862182	0.842442	0.861891	0.826436	0.844303	0.867504	0.878633	0.885553	0.889323	0.869064	0.854379	0.845455	0.852613	0.840747	0.8166	0.852476	1	0.855104	0.0723067
1504	0	727799	2.9112	22.8508	0.852576	0.15349	0.0170905	0.856281	0.886463	0.851647	0.867741	0.849995	0.840376	0.852098	0.814874	0.843187	0.868146	0.876961	0.877428	0.888711	0.868878	0.846272	0.867666	0.825731	0.832139	0.815277	0.8418	1	0.857657	0.0725716
1516	0	627005	2.50802	22.8606	0.861593	0.1537	0.0172972	0.854933	0.877937	0.851366	0.857752	0.850233	0.848957	0.85963	0.828364	0.79904	0.881413	0.881941	0.880062	0.873578	0.839856	0.823326	0.854555	0.84628	0.852714	0.826544	0.835983	1	0.854949	0.0730745
1528	0	639920	2.55968	22.7836	0.851805	0.152149	0.0169774	0.854407	0.874537	0.861515	0.88851	0.85956	0.821114	0.86451	0.821443	0.818903	0.856556	0.852648	0.861027	0.901498	0.87109	0.857245	0.847182	0.866156	0.835989	0.821809	0.852585	1	0.857607	0.0705008
1540	0	770230	3.08092	22.8686	0.844855	0.153836	0.0169706	0.857646	0.881187	0.873517	0.881061	0.869292	0.835658	0.855888	0.824595	0.823804	0.880964	0.870439	0.868561	0.88687	0.876732	0.849059	0.832432	0.849845	0.852501	0.836523	0.863657	1	0.862503	0.0720145
1552	0	707265	2.82906	22.8586	0.84885	0.153641	0.0170253	0.851953	0.855807	0.874418	0.864454	0.842821	0.842113	0.841284	0.819047	0.858817	0.870418	0.87505	0.86749	0.878684	0.884702	0.842278	0.834643	0.826062	0.83026	0.821783	0.845646	1	0.854451	0.0724274
1564	0	782176	3.1287	22.935	0.859676	0.155191	0.0173735	0.837276	0.872993	0.873706	0.86966	0.862932	0.847766	0.864433	0.828121	0.821665	0.88545	0.869054	0.85892	0.88898	0.859295	0.842883	0.853387	0.856815	0.84007	0.8269	0.845957	1	0.85782	0.0706873
1576	0	735288	2.94115	22.9017	0.87197	0.15454	0.0175692	0.850095	0.874221	0.862673	0.861736	0.847107	0.822795	0.870962	0.813054	0.831932	0.871435	0.875982	0.859937	0.887454	0.854318	0.849195	0.837213	0.832422	0.837972	0.839668	0.850304	1	0.854242	0.0706714
1588	0	602941	2.41176	22.8318	0.855346	0.153114	0.0171182	0.847966	0.876341	0.874653	0.870579	0.857496	0.848449	0.86169	0.831406	0.809801	0.884917	0.855933	0.876981	0.878214	0.86889	0.827383	0.838794	0.842935	0.832753	0.812888	0.828139	1	0.858026	0.070814
1600	0	524024	2.0961	22.7928	0.861772	0.152347	0.0171975	0.834255	0.885806	0.858804	0.886877	0.852905	0.806022	0.865545	0.830405	0.817656	0.891953	0.899944	0.866327	0.900123	0.879179	0.856645	0.854996	0.837368	0.854957	0.831708	0.858392	1	0.857781	0.0706838
1612	0	556853	2.22741	22.7219	0.852481	0.150926	0.0169099	0.852809	0.864691	0.870903	0.859554	0.866485	0.786163	0.842863	0.824505	0.818352	0.87897	0.859917	0.875317	0.867395	0.886945	0.851029	0.846562	0.873721	0.845783	0.815835	0.848596	1	0.852418	0.0723499
1624	0	606298	2.42519	22.7879	0.857979	0.152242	0.0171189	0.836165	0.85608	0.88079	0.866088	0.847522	0.836917	0.857216	0.833226	0.830574	0.890041	0.878546	0.836674	0.882488	0.87537	0.84308	0.846453	0.847222	0.842377	0.83624	0.873686	1	0.854352	0.0735482
1636	0	560761	2.24304	22.8156	0.855959	0.152791	0.0171036	0.832575	0.897528	0.833312	0.860655	0.840415	0.843817	0.849031	0.81432	0.83188	0.880667	0.877203	0.872785	0.879315	0.869512	0.855301	0.852109	0.851793	0.856248	0.838879	0.846097	1	0.852633	0.0740289
1648	0	482570	1.93028	22.7917	0.854902	0.152314	0.0170564	0.842028	0.858336	0.88195	0.857308	0.856918	0.819479	0.886231	0.81861	0.807662	0.877186	0.857219	0.859234	0.899836	0.852185	0.818198	0.817372	0.840162	0.834893	0.798359	0.829975	1	0.851884	0.0707107
1660	0	528845	2.11538	22.8135	0.858248	0.152754	0.0171628	0.858843	0.889691	0.888258	0.87508	0.855497	0.818324	0.870258	0.834791	0.82425	0.855688	0.881391	0.866997	0.882372	0.865456	0.855512	0.841257	0.840368	0.83634	0.83617	0.859903	1	0.862798	0.0715304
1672	0	571360	2.28544	22.7481	0.854816	0.151448	0.016998	0.858343	0.859625	0.905848	0.861322	0.843541	0.818264	0.865053	0.846911	0.821251	0.895404	0.845442	0.850529	0.885068	0.889823	0.857147	0.848149	0.842442	0.828745	0.835186	0.834946	1	0.859067	0.0686626
1684	0	591407	2.36563	22.7314	0.845129	0.151103	0.016766	0.854675	0.833323	0.871282	0.861012	0.853762	0.80801	0.840987	0.852959	0.818282	0.900603	0.865973	0.838166	0.878063	0.857346	0.84322	0.852071	0.858646	0.852798	0.833671	0.856074	1	0.850424	0.0733434
1696	0	592533	2.37013	22.7747	0.856928	0.151978	0.017075	0.853653	0.875813	0.859445	0.859934	0.838777	0.826389	0.851371	0.844931	0.844606	0.894444	0.886468	0.843166	0.890341	0.876189	0.837583	0.845501	0.855965	0.862836	0.81699	0.836377	1	0.856498	0.0722767
1708	0	500210	2.00084	22.688	0.834956	0.15023	0.0165043	0.862205	0.901313	0.874878	0.85093	0.86166	0.829365	0.846868	0.819238	0.823594	0.884751	0.879415	0.865355	0.866885	0.879476	0.821643	0.845733	0.828542	0.834015	0.821489	0.827103	1	0.859851	0.0718551
1720	0	443185	1.77274	22.7563	0.841976	0.151591	0.0167441	0.866197	0.864431	0.858982	0.832045	0.830388	0.811435	0.859884	0.834147	0.824694	0.885223	0.878244	0.856752	0.900141	0.876131	0.841118	0.84008	0.856558	0.821008	0.828493	0.823697	1	0.851123	0.0711599
1732	0	461922	1.84769	22.7391	0.864572	0.151283	0.0171792	0.851394	0.886409	0.882752	0.849324	0.857373	0.809092	0.859747	0.856056	0.831627	0.866569	0.868285	0.853337	0.89088	0.873675	0.851038	0.856786	0.806377	0.835914	0.824491	0.800747	1	0.857652	0.0744323
1744	0	556731	2.22692	22.7729	0.872566	0.151967	0.0174215	0.858155	0.883989	0.884668	0.868002	0.825731	0.795808	0.858945	0.842689	0.822618	0.879538	0.856785	0.858987	0.868506	0.886966	0.853588	0.839739	0.830254	0.81882	0.831287	0.843048	1	0.856035	0.0728606
1756	0	587161	2.34864	22.7188	0.840064	0.150846	0.0166551	0.8538	0.875413	0.864039	0.847906	0.840721	0.817415	0.847446	0.836196	0.809032	0.888563	0.867497	0.841206	0.887182	0.884686	0.853322	0.840923	0.863874	0.838417	0.841379	0.847243	1	0.852698	0.0757918
1768	0	634432	2.53773	22.8063	0.835497	0.152577	0.0166839	0.850992	0.886979	0.84573	0.839542	0.849873	0.834837	0.839764	0.837238	0.842963	0.882667	0.884174	0.847716	0.871908	0.890069	0.822951	0.846864	0.843991	0.847262	0.840895	0.831446	1	0.853503	0.0733354
1780	0	712448	2.84979	22.9083	0.868178	0.154666	0.0174851	0.859405	0.867892	0.865542	0.858989	0.828161	0.820007	0.838444	0.834271	0.818239	0.870183	0.880849	0.871775	0.890784	0.893688	0.835656	0.851174	0.846471	0.838408	0.827411	0.841022	1	0.853003	0.0720568
1792	0	571236	2.28494	22.8639	0.87025	0.153779	0.017481	0.851573	0.880081	0.876824	0.83949	0.842805	0.816206	0.859728	0.853767	0.811689	0.861438	0.864281	0.850895	0.87849	0.860175	0.824797	0.844598	0.832728	0.851886	0.807882	0.797478	1	0.852344	0.0710539
1804	0	487503	1.95001	22.7381	0.855234	0.15125	0.0169895	0.830547	0.889532	0.881855	0.868803	0.834295	0.80764	0.84506	0.834736	0.806561	0.873336	0.87045	0.87109	0.860296	0.894838	0.841592	0.82816	0.825091	0.836716	0.851713	0.835282	1	0.852416	0.0732395
1816	0	517406	2.06962	22.7229	0.843831	0.150932	0.0167246	0.854692	0.88632	0.873283	0.85085	0.848981	0.79701	0.845521	0.828225	0.818541	0.873333	0.899667	0.85915	0.852982	0.879183	0.853973	0.858123	0.803782	0.855534	0.824298	0.832071	1	0.854044	0.0726855
1828	0	611461	2.44584	22.7124	0.840377	0.15072	0.0166515	0.84575	0.864763	0.866931	0.843945	0.851427	0.82757	0.857179	0.824777	0.806218	0.875154	0.877475	0.854458	0.877504	0.907457	0.819953	0.874002	0.860784	0.863946	0.81106	0.822146	1	0.851634	0.0743078
1840	0	646424	2.5857	22.8454	0.844081	0.153369	0.0169068	0.832575	0.869335	0.869365	0.82868	0.825502	0.807899	0.830114	0.845452	0.814032	0.889286	0.87257	0.86426	0.875562	0.881493	0.838777	0.861957	0.807123	0.829041	0.832133	0.825668	1	0.844802	0.0762221
1852	0	606244	2.42498	22.8404	0.860028	0.153294	0.0172355	0.84544	0.887571	0.863401	0.863831	0.843705	0.803749	0.838722	0.873478	0.832808	0.880254	0.914672	0.869113	0.89053	0.913048	0.832669	0.871794	0.832172	0.835645	0.802896	0.836484	1	0.85803	0.0723333
1864	0	550819	2.20328	22.8683	0.861534	0.153853	0.0172996	0.830895	0.872848	0.851305	0.855797	0.837488	0.817186	0.860945	0.8371	0.788694	0.903824	0.880965	0.868264	0.86016	0.880092	0.843405	0.840754	0.800066	0.841423	0.837774	0.8138	1	0.847766	0.0733847
1876	0	494553	1.97821	22.7305	0.873011	0.151127	0.0173798	0.853945	0.885219	0.906449	0.848686	0.847199	0.825812	0.844893	0.840954	0.81049	0.88233	0.904575	0.859019	0.856706	0.885737	0.846092	0.855311	0.816585	0.84783	0.820832	0.820997	1	0.859801	0.0697452
1888	0	620186	2.48074	22.7781	0.871361	0.152068	0.0174059	0.860547	0.871666	0.880557	0.85595	0.866108	0.817741	0.840434	0.828165	0.791465	0.885446	0.872601	0.871448	0.871876	0.876382	0.827763	0.868904	0.835937	0.872268	0.832307	0.817572	1	0.856224	0.0723401
1900	0	608854	2.43542	22.854	0.858623	0.153563	0.01723	0.846622	0.898548	0.862783	0.825162	0.84651	0.811538	0.835644	0.831441	0.844432	0.879272	0.885609	0.856487	0.87326	0.895083	0.82841	0.861858	0.822371	0.851678	0.815355	0.803733	1	0.852377	0.0697577
1912	0	509465	2.03786	22.7975	0.869803	0.152453	0.017375	0.853182	0.899341	0.866215	0.849718	0.833697	0.794635	0.822053	0.868	0.814448	0.873098	0.872498	0.843454	0.910242	0.912566	0.826579	0.863575	0.830524	0.835936	0.814679	0.857223	1	0.854246	0.072136
1924	0	600009	2.40004	22.7855	0.851597	0.152185	0.0169945	0.818789	0.874809	0.852942	0.829959	0.85985	0.810254	0.820933	0.862529	0.797062	0.874041	0.91802	0.846914	0.872219	0.895165	0.853532	0.840277	0.786657	0.850439	0.817157	0.827938	1	0.844712	0.0740679
1936	0	625471	2.50188	22.8983	0.839479	0.154422	0.016889	0.848254	0.867347	0.866181	0.847419	0.848991	0.809405	0.844707	0.835557	0.807361	0.887714	0.89978	0.877595	0.855652	0.91316	0.832463	0.875267	0.801034	0.825227	0.795738	0.823397	1	0.851291	0.0721617
1948	0	533533	2.13413	22.7993	0.865673	0.152482	0.0172899	0.843977	0.891807	0.878018	0.857701	0.827117	0.819139	0.836456	0.839942	0.795045	0.887857	0.882546	0.860454	0.850683	0.875326	0.837792	0.852867	0.805653	0.85727	0.777664	0.801863	1	0.851967	0.0723406
1960	0	571628	2.28651	22.8143	0.842204	0.152745	0.0168252	0.8411	0.88524	0.856912	0.843324	0.860616	0.823388	0.826154	0.834694	0.832714	0.872478	0.884443	0.872393	0.880648	0.87017	0.811181	0.860402	0.815953	0.879858	0.813689	0.804117	1	0.851691	0.0720921
1972	0	566867	2.26747	22.8477	0.851638	0.153427	0.0170684	0.84894	0.886816	0.873478	0.852672	0.851693	0.789893	0.860369	0.843665	0.864744	0.874837	0.902817	0.832328	0.886591	0.90906	0.819093	0.834621	0.836749	0.820481	0.80134	0.828281	1	0.85653	0.0690411
1984	0	564548	2.25819	22.7933	0.859955	0.152353	0.0171563	0.842075	0.905827	0.87517	0.831647	0.820414	0.805071	0.820333	0.869388	0.824505	0.861642	0.875209	0.863292	0.898172	0.908759	0.823701	0.874688	0.820105	0.855466	0.78875	0.834802	1	0.852386	0.0711403
1996	0	550996	2.20398	22.7932	0.863793	0.152358	0.0172628	0.845802	0.888341	0.88056	0.852389	0.861938	0.79031	0.821163	0.849621	0.814615	0.865658	0.896252	0.834465	0.869602	0.892963	0.852051	0.883231	0.809442	0.864933	0.802264	0.838744	1	0.853949	0.0703782
2008	0	609918	2.43967	22.823	0.850067	0.15293	0.0170111	0.84931	0.869668	0.871379	0.841885	0.844303	0.827544	0.825259	0.84331	0.795718	0.873548	0.902038	0.865873	0.848578	0.892439	0.838679	0.863377	0.768887	0.83887	0.801723	0.819652	1	0.849675	0.0723966
2020	0	671637	2.68655	22.8813	0.849435	0.154097	0.0170701	0.834545	0.889569	0.856556	0.849434	0.846771	0.829578	0.827227	0.82702	0.806388	0.864581	0.886833	0.867524	0.896746	0.874916	0.812579	0.845405	0.773788	0.851878	0.792267	0.816566	1	0.848568	0.0741353
2032	0	624179	2.49672	22.8571	0.879404	0.153656	0.0176513	0.870904	0.90628	0.886452	0.827505	0.872078	0.824431	0.846176	0.833926	0.821038	0.855638	0.90728	0.859851	0.888467	0.869827	0.830091	0.862604	0.813683	0.833295	0.797739	0.826785	1	0.861858	0.068978
2044	0	671266	2.68506	22.852	0.867593	0.153537	0.0174334	0.850221	0.894124	0.881386	0.837325	0.850303	0.791921	0.856954	0.851711	0.821768	0.83562	0.893702	0.853697	0.904343	0.906419	0.82235	0.855145	0.839018	0.836262	0.798417	0.813809	1	0.855027	0.0719114
2056	0	596097	2.38439	22.805	0.858391	0.152584	0.0171438	0.849327	0.872621	0.870365	0.848604	0.834052	0.816347	0.836435	0.830951	0.814757	0.845237	0.919557	0.871498	0.882433	0.888452	0.838256	0.869994	0.791647	0.875883	0.813931	0.80881	1	0.851083	0.0729459
2068	0	545487	2.18195	22.7997	0.859751	0.15248	0.0171708	0.875333	0.88124	0.874595	0.829866	0.854557	0.813178	0.838072	0.822375	0.826525	0.884026	0.900456	0.87055	0.859718	0.913706	0.833734	0.871599	0.787521	0.861973	0.792623	0.859537	1	0.857046	0.0677503
2080	0	547402	2.18961	22.711	0.843088	0.150696	0.0167056	0.850152	0.876179	0.875765	0.859147	0.850339	0.801628	0.817069	0.83787	0.812591	0.868954	0.913345	0.867745	0.906237	0.899045	0.817369	0.852986	0.78303	0.835701	0.810289	0.837806	1	0.853008	0.0737629
2092	0	615141	2.46056	22.8479	0.850069	0.153428	0.0170433	0.85192	0.889629	0.878527	0.829583	0.832073	0.833701	0.852146	0.829206	0.805942	0.873894	0.915984	0.845003	0.87816	0.869054	0.830458	0.836764	0.783847	0.822885	0.79288	0.83281	1	0.852568	0.0743615
2104	0	535247	2.14099	22.8147	0.875076	0.152802	0.0175089	0.84327	0.87911	0.863463	0.849858	0.832666	0.825624	0.824982	0.849349	0.776368	0.854303	0.911043	0.83895	0.885401	0.875755	0.843244	0.85932	0.833303	0.850936	0.796363	0.82158	1	0.848563	0.0709534
2116	0	632421	2.52968	22.7878	0.856428	0.152239	0.017096	0.863415	0.891727	0.864671	0.846227	0.841252	0.819473	0.806867	0.826164	0.820657	0.838675	0.898153	0.875311	0.8574	0.909428	0.83265	0.86515	0.79	0.844239	0.780698	0.842518	1	0.852154	0.0695786
2128	0	706666	2.82666	22.8111	0.852465	0.152697	0.0170304	0.852253	0.867897	0.882161	0.844663	0.828551	0.813575	0.83337	0.857889	0.822608	0.873961	0.912429	0.861495	0.885037	0.895763	0.830459	0.857916	0.813944	0.862932	0.816352	0.827099	1	0.853532	0.0729658
2140	0	641195	2.56478	22.8388	0.85921	0.15326	0.0172115	0.854579	0.869492	0.883367	0.827053	0.855876	0.821272	0.820022	0.831094	0.82828	0.861015	0.913115	0.858523	0.863571	0.912534	0.812764	0.835692	0.805257	0.832655	0.789283	0.826944	1	0.851256	0.0714346
2152	0	572599	2.2904	22.8137	0.899376	0.152821	0.0180407	0.853553	0.89414	0.87345	0.809002	0.859969	0.82715	0.855371	0.834903	0.82843	0.876322	0.909815	0.84394	0.884106	0.898651	0.814673	0.829541	0.800531	0.84007	0.784438	0.841441	1	0.854805	0.0718845
2164	0	577061	2.30824	22.8362	0.861388	0.153211	0.017255	0.848617	0.861177	0.889861	0.846897	0.846474	0.810184	0.834173	0.858628	0.790797	0.831604	0.897884	0.848625	0.904665	0.891331	0.841734	0.864386	0.815794	0.830443	0.80945	0.818715	1	0.850836	0.0732396
2176	0	608621	2.43448	22.8308	0.863244	0.153106	0.0172933	0.828184	0.888209	0.888458	0.858639	0.825579	0.804998	0.809323	0.834071	0.82411	0.865295	0.886317	0.836712	0.875234	0.890918	0.837336	0.856487	0.817194	0.823708	0.776644	0.824697	1	0.8482	0.0736887
2188	0	609663	2.43865	22.7711	0.849791	0.151896	0.0169264	0.858851	0.881523	0.883872	0.844742	0.829025	0.819349	0.821087	0.832506	0.806574	0.882387	0.906985	0.841573	0.880623	0.874381	0.824676	0.875072	0.817459	0.846147	0.79626	0.847941	1	0.853131	0.0753717
2200	0	721898	2.88759	22.8775	0.835174	0.153998	0.0167751	0.847087	0.875662	0.87752	0.84616	0.834375	0.784958	0.816437	0.857654	0.84094	0.855167	0.914125	0.861145	0.881513	0.879074	0.815259	0.820456	0.796455	0.838214	0.806987	0.83216	1	0.849147	0.0728482
2212	0	607755	2.43102	22.9095	0.877965	0.154705	0.0177156	0.842802	0.886517	0.869452	0.844084	0.853021	0.806987	0.836511	0.808471	0.82053	0.863554	0.918544	0.843905	0.896217	0.891581	0.819055	0.825259	0.810141	0.837939	0.806129	0.826811	1	0.850479	0.073625
2224	0	520106	2.08042	22.8067	0.880174	0.152651	0.0175906	0.865466	0.881979	0.861667	0.79299	0.822075	0.81168	0.820681	0.842127	0.839846	0.860094	0.903024	0.858892	0.903865	0.912467	0.809963	0.83733	0.826895	0.843088	0.79819	0.842344	1	0.847841	0.07002
2236	0	538882	2.15553	22.7376	0.832923	0.151207	0.0165424	0.853087	0.869878	0.877789	0.855073	0.856859	0.818809	0.809783	0.856799	0.80301	0.83949	0.893492	0.837051	0.876427	0.899768	0.811976	0.850958	0.814724	0.816135	0.78183	0.815076	1	0.850566	0.0733833
2248	0	631984	2.52794	22.8595	0.854986	0.153667	0.0171402	0.837999	0.879252	0.882246	0.842106	0.844913	0.810252	0.811149	0.833596	0.819795	0.85064	0.875086	0.828687	0.880931	0.909045	0.821226	0.863739	0.817333	0.823711	0.787759	0.849849	1	0.847615	0.0734113
2260	0	634963	2.53985	22.8486	0.867677	0.153468	0.0174175	0.860693	0.895966	0.886194	0.848239	0.845648	0.796908	0.817678	0.832614	0.821209	0.87017	0.910372	0.843042	0.873748	0.882412	0.822258	0.849053	0.800559	0.840191	0.809493	0.842107	1	0.855066	0.0706952
2272	0	587697	2.35079	22.7991	0.849147	0.152453	0.0169404	0.83933	0.887657	0.877357	0.831243	0.854429	0.80786	0.818463	0.828817	0.822159	0.857969	0.918062	0.817895	0.87903	0.883975	0.817763	0.816051	0.802385	0.83172	0.797119	0.822404	1	0.847984	0.073375
2284	0	586404	2.34562	22.7796	0.862741	0.152086	0.0172087	0.846879	0.894847	0.856953	0.811994	0.833851	0.807952	0.834489	0.82698	0.842861	0.857798	0.891715	0.84955	0.875746	0.895702	0.818289	0.838025	0.833083	0.838845	0.822737	0.824454	1	0.847405	0.0720279
2296	0	527434	2.10974	22.7606	0.852954	0.151692	0.016965	0.865377	0.888406	0.869339	0.853419	0.84328	0.835098	0.802663	0.862224	0.814118	0.849022	0.878413	0.849451	0.902401	0.919848	0.803922	0.839155	0.813349	0.831236	0.779248	0.80893	1	0.85503	0.0681385
2308	0	505555	2.02222	22.771	0.849365	0.151895	0.0169269	0.845088	0.903057	0.875247	0.82078	0.846729	0.824912	0.810845	0.85446	0.844528	0.881277	0.881528	0.843888	0.873164	0.90579	0.791188	0.84974	0.828819	0.826639	0.77841	0.833703	1	0.852958	0.0722546
2320	0	567584	2.27034	22.8087	0.857512	0.152656	0.0171375	0.853618	0.885535	0.871353	0.8434	0.852436	0.789828	0.814797	0.838293	0.8102	0.871795	0.896147	0.815508	0.899161	0.920633	0.801358	0.827421	0.809337	0.858631	0.788457	0.844344	1	0.850002	0.0724962
2332	0	578906	2.31562	22.8308	0.874346	0.153124	0.0175331	0.849413	0.902069	0.873856	0.845098	0.854127	0.807812	0.829242	0.842751	0.817108	0.878518	0.90903	0.835593	0.87011	0.887321	0.797103	0.838773	0.834348	0.843056	0.815777	0.831283	1	0.854934	0.0727021
2344	0	521130	2.08452	22.7664	0.845104	0.151796	0.0168132	0.854205	0.874201	0.859873	0.799782	0.840986	0.798217	0.820914	0.800087	0.854424	0.839726	0.886312	0.834882	0.855455	0.875392	0.839794	0.836885	0.823379	0.806306	0.796864	0.836466	1	0.840794	0.0766233
2356	0	471961	1.88784	22.7639	0.880701	0.151801	0.0175744	0.841808	0.889196	0.834022	0.847319	0.842513	0.829391	0.842791	0.854169	0.840904	0.855793	0.871186	0.833096	0.910875	0.898486	0.788467	0.865944	0.829598	0.827889	0.801441	0.811996	1	0.849852	0.0733505
2368	0	514947	2.05979	22.7896	0.842883	0.152254	0.0168068	0.861169	0.910017	0.853979	0.834315	0.885491	0.833948	0.83279	0.844719	0.844633	0.861881	0.894691	0.846829	0.871311	0.900027	0.834792	0.866125	0.813723	0.827438	0.782248	0.811322	1	0.86001	0.0690685
2380	0	536181	2.14472	22.7784	0.8383	0.152024	0.0167006	0.831922	0.879958	0.870777	0.83949	0.86861	0.810805	0.821837	0.851743	0.838363	0.874805	0.87747	0.834842	0.874724	0.896983	0.778467	0.8581	0.829383	0.837682	0.799087	0.841189	1	0.849927	0.0740685
2392	0	581014	2.32406	22.8098	0.850921	0.152669	0.0169877	0.847291	0.902355	0.869614	0.856702	0.84638	0.789684	0.813572	0.834236	0.80957	0.878913	0.907728	0.831194	0.884952	0.907095	0.820253	0.848234	0.82773	0.810323	0.787253	0.83377	1	0.85216	0.0728518
6360
