# Supplementary material for: IBSEM: An Individual-Based Atlantic Salmon Population Model
Source: PLoS One. 2015 Sep 18;10(9):e0138444. doi: 10.1371/journal.pone.0138444 (PMC4575158; doi:10.1371/journal.pone.0138444)
Supplement: S1 Minimal dataset — (ZIP) [file pone.0138444.s003.zip › temp/scenario 1/wild - 1/runFiles/results/heritabilityFreshwater.txt]

month	parr0+_P_Average	parr0+_P_stDev	parr0+_G_Average	parr0+_G_stDev	parr1+_P_Average	parr1+_P_stDev	parr1+_G_Average	parr1+_G_stDev	parr2+_P_Average	parr2+_P_stDev	parr2+_G_Average	parr2+_G_stDev	parr3+_P_Average	parr3+_P_stDev	parr3+_G_Average	parr3+_G_stDev	parr4+_P_Average	parr4+_P_stDev	parr4+_G_Average	parr4+_G_stDev
21	3.13058	0.643653	3.12774	0.0206886	0	0	0	0	0	0	0	0	0	0	0	0	0	0	0	0
21	0	0	0	0	14.7779	15.0382	14.9564	0.695984	0	0	0	0	0	0	0	0	0	0	0	0
21	0	0	0	0	0	0	0	0	28.6154	25.473	29.6009	15.5419	35.3283	49.8812	37.4441	40.3039	0	0	0	0
21	0	0	0	0	0	0	0	0	0	0	0	0	0	0	0	0	0	0	0	0
33	3.66817	0.881634	3.66736	0.032088	0	0	0	0	0	0	0	0	0	0	0	0	0	0	0	0
33	0	0	0	0	13.4826	11.824	13.6251	0.551507	0	0	0	0	0	0	0	0	0	0	0	0
33	0	0	0	0	0	0	0	0	26.3256	31.7794	31.0679	2.92651	42.6702	63.3834	48.767	23.7665	67.027	0	54.0625	0
33	0	0	0	0	0	0	0	0	0	0	0	0	0	0	0	0	0	0	0	0
45	2.94857	0.579671	2.94667	0.021611	0	0	0	0	0	0	0	0	0	0	0	0	0	0	0	0
45	0	0	0	0	15.3499	16.5124	15.5162	0.810806	0	0	0	0	0	0	0	0	0	0	0	0
45	0	0	0	0	0	0	0	0	25.0791	26.7474	29.2025	3.01544	35.6556	57.9247	54.761	9.75748	0	0	0	0
45	0	0	0	0	0	0	0	0	0	0	0	0	0	0	0	0	0	0	0	0
57	2.94129	0.565966	2.93742	0.0181745	0	0	0	0	0	0	0	0	0	0	0	0	0	0	0	0
57	0	0	0	0	12.6347	10.7503	12.7602	0.521831	0	0	0	0	0	0	0	0	0	0	0	0
57	0	0	0	0	0	0	0	0	26.0384	30.4904	31.5918	3.49943	34.8379	48.0467	52.3326	10.0512	0	0	0	0
57	0	0	0	0	0	0	0	0	0	0	0	0	0	0	0	0	0	0	0	0
69	3.46982	0.802925	3.46681	0.036534	0	0	0	0	0	0	0	0	0	0	0	0	0	0	0	0
69	0	0	0	0	13.5281	11.6937	13.6469	0.579719	0	0	0	0	0	0	0	0	0	0	0	0
69	0	0	0	0	0	0	0	0	24.8742	27.5351	28.0753	2.61465	36.5388	53.5544	56.6413	9.18115	0	0	0	0
69	0	0	0	0	0	0	0	0	0	0	0	0	0	0	0	0	0	0	0	0
81	2.87164	0.547942	2.87154	0.0205767	0	0	0	0	0	0	0	0	0	0	0	0	0	0	0	0
81	0	0	0	0	14.0457	13.951	14.1993	0.786029	0	0	0	0	0	0	0	0	0	0	0	0
81	0	0	0	0	0	0	0	0	24.7321	25.8074	28.6284	2.80896	34.2319	46.4109	49.9663	7.65259	0	0	0	0
81	0	0	0	0	0	0	0	0	0	0	0	0	0	0	0	0	0	0	0	0
93	3.48078	0.793022	3.47619	0.0279579	0	0	0	0	0	0	0	0	0	0	0	0	0	0	0	0
93	0	0	0	0	13.5317	11.9812	13.6703	0.661547	0	0	0	0	0	0	0	0	0	0	0	0
93	0	0	0	0	0	0	0	0	26.2515	31.018	30.8143	3.7494	35.5965	50.8937	52.8706	7.90446	0	0	0	0
93	0	0	0	0	0	0	0	0	0	0	0	0	0	0	0	0	0	0	0	0
105	3.50259	0.8249	3.50515	0.0377884	0	0	0	0	0	0	0	0	0	0	0	0	0	0	0	0
105	0	0	0	0	15.2811	15.7197	15.4191	0.759441	0	0	0	0	0	0	0	0	0	0	0	0
105	0	0	0	0	0	0	0	0	26.0119	28.3002	29.9759	3.20921	36.6755	53.7581	56.4946	12.8402	0	0	0	0
105	0	0	0	0	0	0	0	0	0	0	0	0	0	0	0	0	0	0	0	0
117	2.96844	0.58667	2.96858	0.0220956	0	0	0	0	0	0	0	0	0	0	0	0	0	0	0	0
117	0	0	0	0	14.5356	15.0075	14.6983	0.842184	0	0	0	0	0	0	0	0	0	0	0	0
117	0	0	0	0	0	0	0	0	26.5446	31.3509	32.0337	3.68833	35.8572	46.3338	53.1413	8.05519	0	0	0	0
117	0	0	0	0	0	0	0	0	0	0	0	0	0	0	0	0	0	0	0	0
129	3.1521	0.659226	3.14857	0.0262124	0	0	0	0	0	0	0	0	0	0	0	0	0	0	0	0
129	0	0	0	0	13.386	12.1403	13.5664	0.643163	0	0	0	0	0	0	0	0	0	0	0	0
129	0	0	0	0	0	0	0	0	26.1605	31.3017	31.1722	3.8252	35.515	46.9735	57.3186	11.6605	58.8054	0	89.006	0
129	0	0	0	0	0	0	0	0	0	0	0	0	0	0	0	0	0	0	0	0
141	3.74693	0.928607	3.74507	0.0380959	0	0	0	0	0	0	0	0	0	0	0	0	0	0	0	0
141	0	0	0	0	14.9548	14.4954	15.0706	0.843113	0	0	0	0	0	0	0	0	0	0	0	0
141	0	0	0	0	0	0	0	0	26.4172	29.8834	30.3334	3.24138	36.8129	60.722	57.9677	11.3324	0	0	0	0
141	0	0	0	0	0	0	0	0	0	0	0	0	0	0	0	0	0	0	0	0
153	3.55169	0.835751	3.55228	0.0301387	0	0	0	0	0	0	0	0	0	0	0	0	0	0	0	0
153	0	0	0	0	16.826	19.2592	17.0093	1.01967	0	0	0	0	0	0	0	0	0	0	0	0
153	0	0	0	0	0	0	0	0	28.2528	32.4995	33.7366	4.75013	37.9962	64.1746	56.7562	10.9454	60.037	0	97.9948	0
153	0	0	0	0	0	0	0	0	0	0	0	0	0	0	0	0	0	0	0	0
165	3.36592	0.749125	3.36151	0.0297855	0	0	0	0	0	0	0	0	0	0	0	0	0	0	0	0
165	0	0	0	0	14.6472	14.7467	14.8339	0.715238	0	0	0	0	0	0	0	0	0	0	0	0
165	0	0	0	0	0	0	0	0	27.9794	34.8734	34.723	3.85883	39.6845	65.082	59.6501	10.4172	45.4535	0	96.7376	0
165	0	0	0	0	0	0	0	0	0	0	0	0	0	0	0	0	0	0	0	0
177	3.03939	0.605161	3.03381	0.0214659	0	0	0	0	0	0	0	0	0	0	0	0	0	0	0	0
177	0	0	0	0	14.0608	13.6075	14.1914	0.702429	0	0	0	0	0	0	0	0	0	0	0	0
177	0	0	0	0	0	0	0	0	25.8634	29.7779	30.9012	3.25822	38.1942	65.2953	60.2528	9.09771	0	0	0	0
177	0	0	0	0	0	0	0	0	0	0	0	0	0	0	0	0	0	0	0	0
189	3.09598	0.637605	3.09103	0.0245944	0	0	0	0	0	0	0	0	0	0	0	0	0	0	0	0
189	0	0	0	0	12.6504	10.8976	12.7729	0.511321	0	0	0	0	0	0	0	0	0	0	0	0
189	0	0	0	0	0	0	0	0	24.865	28.7302	28.9679	2.85134	35.3141	53.4092	54.1963	9.04511	0	0	0	0
189	0	0	0	0	0	0	0	0	0	0	0	0	0	0	0	0	0	0	0	0
201	3.44553	0.787076	3.44354	0.0341186	0	0	0	0	0	0	0	0	0	0	0	0	0	0	0	0
201	0	0	0	0	14.3545	13.6027	14.5124	0.756031	0	0	0	0	0	0	0	0	0	0	0	0
201	0	0	0	0	0	0	0	0	25.1617	27.4582	28.5261	2.76998	35.7026	56.8412	53.4665	9.4989	0	0	0	0
201	0	0	0	0	0	0	0	0	0	0	0	0	0	0	0	0	0	0	0	0
213	3.16464	0.664002	3.16799	0.0226801	0	0	0	0	0	0	0	0	0	0	0	0	0	0	0	0
213	0	0	0	0	14.5624	14.5885	14.726	0.830827	0	0	0	0	0	0	0	0	0	0	0	0
213	0	0	0	0	0	0	0	0	26.0477	28.8976	30.6746	3.42001	35.4306	51.488	51.6105	7.51329	43.6843	63.4942	88.3139	25.0539
213	0	0	0	0	0	0	0	0	0	0	0	0	0	0	0	0	0	0	0	0
225	3.32531	0.733936	3.32678	0.0311802	0	0	0	0	0	0	0	0	0	0	0	0	0	0	0	0
225	0	0	0	0	14.4239	13.8752	14.6022	0.679333	0	0	0	0	0	0	0	0	0	0	0	0
225	0	0	0	0	0	0	0	0	26.7404	30.9612	31.8354	4.00058	36.0835	45.6737	55.7745	9.49654	0	0	0	0
225	0	0	0	0	0	0	0	0	0	0	0	0	0	0	0	0	0	0	0	0
237	3.17704	0.667939	3.17408	0.0269523	0	0	0	0	0	0	0	0	0	0	0	0	0	0	0	0
237	0	0	0	0	14.9559	15.0974	15.1282	0.845608	0	0	0	0	0	0	0	0	0	0	0	0
237	0	0	0	0	0	0	0	0	26.7713	30.6801	31.897	3.89212	36.8203	59.6402	57.9463	12.528	0	0	0	0
237	0	0	0	0	0	0	0	0	0	0	0	0	0	0	0	0	0	0	0	0
249	3.37637	0.762209	3.37348	0.0336166	0	0	0	0	0	0	0	0	0	0	0	0	0	0	0	0
249	0	0	0	0	14.7098	14.3993	14.8555	0.801557	0	0	0	0	0	0	0	0	0	0	0	0
249	0	0	0	0	0	0	0	0	27.5465	32.2301	33.0125	4.33472	38.3372	58.27	57.7068	13.2538	0	0	0	0
249	0	0	0	0	0	0	0	0	0	0	0	0	0	0	0	0	0	0	0	0
261	3.20715	0.68729	3.20836	0.0332331	0	0	0	0	0	0	0	0	0	0	0	0	0	0	0	0
261	0	0	0	0	13.9029	13.6379	14.0445	0.77817	0	0	0	0	0	0	0	0	0	0	0	0
261	0	0	0	0	0	0	0	0	25.9681	29.7675	30.6106	3.21055	36.7019	64.1892	57.7516	11.0536	52.3552	0	94.1065	0
261	0	0	0	0	0	0	0	0	0	0	0	0	0	0	0	0	0	0	0	0
273	3.36272	0.741278	3.35815	0.0278563	0	0	0	0	0	0	0	0	0	0	0	0	0	0	0	0
273	0	0	0	0	14.7381	14.7588	14.9042	0.945334	0	0	0	0	0	0	0	0	0	0	0	0
273	0	0	0	0	0	0	0	0	26.2192	29.8292	30.8784	4.02877	37.3662	58.9	56.1011	11.1801	0	0	0	0
273	0	0	0	0	0	0	0	0	0	0	0	0	0	0	0	0	0	0	0	0
285	3.40694	0.773448	3.40475	0.0313062	0	0	0	0	0	0	0	0	0	0	0	0	0	0	0	0
285	0	0	0	0	14.1049	13.3223	14.2167	0.6677	0	0	0	0	0	0	0	0	0	0	0	0
285	0	0	0	0	0	0	0	0	26.3399	31.0709	30.8724	3.77093	36.3014	55.7131	55.6672	9.813	0	0	0	0
285	0	0	0	0	0	0	0	0	0	0	0	0	0	0	0	0	0	0	0	0
297	3.46841	0.797662	3.47193	0.0281478	0	0	0	0	0	0	0	0	0	0	0	0	0	0	0	0
297	0	0	0	0	14.9327	15.0432	15.0994	0.817297	0	0	0	0	0	0	0	0	0	0	0	0
297	0	0	0	0	0	0	0	0	26.4167	30.3864	30.7209	3.12772	36.6738	54.0152	56.2448	11.3329	0	0	0	0
297	0	0	0	0	0	0	0	0	0	0	0	0	0	0	0	0	0	0	0	0
309	3.31757	0.728517	3.31758	0.0291882	0	0	0	0	0	0	0	0	0	0	0	0	0	0	0	0
309	0	0	0	0	14.7106	14.6161	14.9047	0.704497	0	0	0	0	0	0	0	0	0	0	0	0
309	0	0	0	0	0	0	0	0	26.6997	31.1793	31.9372	3.66831	36.9886	51.8956	55.6075	8.74862	0	0	0	0
309	0	0	0	0	0	0	0	0	0	0	0	0	0	0	0	0	0	0	0	0
321	3.463	0.797556	3.45812	0.034845	0	0	0	0	0	0	0	0	0	0	0	0	0	0	0	0
321	0	0	0	0	14.7107	14.5389	14.8675	0.81043	0	0	0	0	0	0	0	0	0	0	0	0
321	0	0	0	0	0	0	0	0	26.9161	31.1857	32.0042	3.33576	35.9672	60.1254	58.0848	10.4446	0	0	0	0
321	0	0	0	0	0	0	0	0	0	0	0	0	0	0	0	0	0	0	0	0
333	3.08208	0.629955	3.08187	0.0247502	0	0	0	0	0	0	0	0	0	0	0	0	0	0	0	0
333	0	0	0	0	14.8187	15.3157	14.9802	0.875114	0	0	0	0	0	0	0	0	0	0	0	0
333	0	0	0	0	0	0	0	0	26.4525	29.68	31.7534	4.04919	36.3666	54.9387	56.9709	10.4742	0	0	0	0
333	0	0	0	0	0	0	0	0	0	0	0	0	0	0	0	0	0	0	0	0
345	3.32187	0.736021	3.32345	0.0311671	0	0	0	0	0	0	0	0	0	0	0	0	0	0	0	0
345	0	0	0	0	13.3777	11.947	13.5249	0.65143	0	0	0	0	0	0	0	0	0	0	0	0
345	0	0	0	0	0	0	0	0	26.262	31.457	31.1115	3.57232	37.0381	52.5743	56.7278	10.9518	46.2986	0	91.9503	0
345	0	0	0	0	0	0	0	0	0	0	0	0	0	0	0	0	0	0	0	0
357	3.42951	0.789514	3.43205	0.0374027	0	0	0	0	0	0	0	0	0	0	0	0	0	0	0	0
357	0	0	0	0	15.0014	15.1183	15.1775	0.860406	0	0	0	0	0	0	0	0	0	0	0	0
357	0	0	0	0	0	0	0	0	25.9734	28.7188	29.9689	3.42253	36.3208	45.8546	56.9025	9.9671	0	0	0	0
357	0	0	0	0	0	0	0	0	0	0	0	0	0	0	0	0	0	0	0	0
369	3.58183	0.853123	3.58335	0.036914	0	0	0	0	0	0	0	0	0	0	0	0	0	0	0	0
369	0	0	0	0	14.9126	14.9822	15.0989	0.907497	0	0	0	0	0	0	0	0	0	0	0	0
369	0	0	0	0	0	0	0	0	27.1681	31.4363	32.2581	3.66772	37.2646	60.2001	55.6012	10.8122	0	0	0	0
369	0	0	0	0	0	0	0	0	0	0	0	0	0	0	0	0	0	0	0	0
381	3.22153	0.691791	3.22533	0.0302256	0	0	0	0	0	0	0	0	0	0	0	0	0	0	0	0
381	0	0	0	0	15.8994	17.4556	16.0563	0.977606	0	0	0	0	0	0	0	0	0	0	0	0
381	0	0	0	0	0	0	0	0	27.4143	30.4577	33.1088	5.01937	38.4782	62.1112	58.7613	15.1404	45.6453	0	96.1916	0
381	0	0	0	0	0	0	0	0	0	0	0	0	0	0	0	0	0	0	0	0
393	3.36256	0.752401	3.36129	0.0325174	0	0	0	0	0	0	0	0	0	0	0	0	0	0	0	0
393	0	0	0	0	14.6816	14.5333	14.8297	0.890264	0	0	0	0	0	0	0	0	0	0	0	0
393	0	0	0	0	0	0	0	0	27.897	34.2616	34.1663	4.53203	38.1489	54.6593	59.1158	10.2722	0	0	0	0
393	0	0	0	0	0	0	0	0	0	0	0	0	0	0	0	0	0	0	0	0
405	3.1638	0.659906	3.16186	0.0254655	0	0	0	0	0	0	0	0	0	0	0	0	0	0	0	0
405	0	0	0	0	14.2538	13.8591	14.4064	0.796234	0	0	0	0	0	0	0	0	0	0	0	0
405	0	0	0	0	0	0	0	0	26.3487	31.3752	31.2073	3.98463	38.1843	66.2769	60.8015	14.2502	0	0	0	0
405	0	0	0	0	0	0	0	0	0	0	0	0	0	0	0	0	0	0	0	0
417	3.54366	0.833988	3.54936	0.0317287	0	0	0	0	0	0	0	0	0	0	0	0	0	0	0	0
417	0	0	0	0	14.7957	14.4012	14.9302	0.774154	0	0	0	0	0	0	0	0	0	0	0	0
417	0	0	0	0	0	0	0	0	27.0081	31.5821	31.7884	3.99865	37.2238	58.5217	57.7052	11.7943	0	0	0	0
417	0	0	0	0	0	0	0	0	0	0	0	0	0	0	0	0	0	0	0	0
429	3.34463	0.74666	3.3432	0.0282925	0	0	0	0	0	0	0	0	0	0	0	0	0	0	0	0
429	0	0	0	0	15.4683	16.3859	15.6313	0.840472	0	0	0	0	0	0	0	0	0	0	0	0
429	0	0	0	0	0	0	0	0	27.1312	30.9462	32.3554	3.83621	37.5634	60.1558	57.5825	9.8685	50.4909	0	91.3138	0
429	0	0	0	0	0	0	0	0	0	0	0	0	0	0	0	0	0	0	0	0
441	3.54918	0.847302	3.54614	0.0368442	0	0	0	0	0	0	0	0	0	0	0	0	0	0	0	0
441	0	0	0	0	14.7852	14.6624	14.9545	0.77499	0	0	0	0	0	0	0	0	0	0	0	0
441	0	0	0	0	0	0	0	0	27.5484	33.5623	33.2761	3.7336	38.2959	55.8251	58.8374	10.7837	52.9809	0	90.6748	0
441	0	0	0	0	0	0	0	0	0	0	0	0	0	0	0	0	0	0	0	0
453	3.03969	0.608885	3.03672	0.0228292	0	0	0	0	0	0	0	0	0	0	0	0	0	0	0	0
453	0	0	0	0	14.9718	15.8685	15.1059	0.899749	0	0	0	0	0	0	0	0	0	0	0	0
453	0	0	0	0	0	0	0	0	26.4308	28.9678	31.6632	3.82228	37.0341	57.5304	58.7197	11.6035	0	0	0	0
453	0	0	0	0	0	0	0	0	0	0	0	0	0	0	0	0	0	0	0	0
465	3.35943	0.74977	3.3545	0.0291451	0	0	0	0	0	0	0	0	0	0	0	0	0	0	0	0
465	0	0	0	0	14.6977	13.9914	14.8487	0.77846	0	0	0	0	0	0	0	0	0	0	0	0
465	0	0	0	0	0	0	0	0	27.8422	33.2929	33.6269	4.95594	37.4613	52.0942	58.0662	13.2516	0	0	0	0
465	0	0	0	0	0	0	0	0	0	0	0	0	0	0	0	0	0	0	0	0
477	3.19307	0.671599	3.19351	0.0268759	0	0	0	0	0	0	0	0	0	0	0	0	0	0	0	0
477	0	0	0	0	14.3585	14.1918	14.5225	0.746521	0	0	0	0	0	0	0	0	0	0	0	0
477	0	0	0	0	0	0	0	0	26.6372	29.7378	31.5541	3.5559	36.5385	47.4296	60.0439	14.2143	0	0	0	0
477	0	0	0	0	0	0	0	0	0	0	0	0	0	0	0	0	0	0	0	0
489	3.3112	0.725312	3.30914	0.0329729	0	0	0	0	0	0	0	0	0	0	0	0	0	0	0	0
489	0	0	0	0	14.0431	13.3645	14.2146	0.726645	0	0	0	0	0	0	0	0	0	0	0	0
489	0	0	0	0	0	0	0	0	26.1918	30.7192	31.0162	3.52399	37.1845	52.8376	56.7505	9.30286	0	0	0	0
489	0	0	0	0	0	0	0	0	0	0	0	0	0	0	0	0	0	0	0	0
501	3.24057	0.693993	3.24033	0.0261015	0	0	0	0	0	0	0	0	0	0	0	0	0	0	0	0
501	0	0	0	0	14.3487	13.9776	14.485	0.834829	0	0	0	0	0	0	0	0	0	0	0	0
501	0	0	0	0	0	0	0	0	25.6372	29.0163	30.202	3.3117	35.7221	57.5101	55.5945	10.6068	0	0	0	0
501	0	0	0	0	0	0	0	0	0	0	0	0	0	0	0	0	0	0	0	0
513	3.2181	0.684198	3.2152	0.0265011	0	0	0	0	0	0	0	0	0	0	0	0	0	0	0	0
513	0	0	0	0	14.4085	13.9835	14.5688	0.739269	0	0	0	0	0	0	0	0	0	0	0	0
513	0	0	0	0	0	0	0	0	26.3727	29.9267	31.2032	3.97056	35.9666	48.7201	54.7727	9.92587	52.5508	0	101.639	0
513	0	0	0	0	0	0	0	0	0	0	0	0	0	0	0	0	0	0	0	0
525	3.44345	0.784866	3.44868	0.0335895	0	0	0	0	0	0	0	0	0	0	0	0	0	0	0	0
525	0	0	0	0	14.6334	14.1881	14.8084	0.784382	0	0	0	0	0	0	0	0	0	0	0	0
525	0	0	0	0	0	0	0	0	26.9334	30.7948	31.736	3.71011	37.4255	51.0532	57.6481	12.9227	0	0	0	0
525	0	0	0	0	0	0	0	0	0	0	0	0	0	0	0	0	0	0	0	0
537	3.31959	0.731263	3.31433	0.0294579	0	0	0	0	0	0	0	0	0	0	0	0	0	0	0	0
537	0	0	0	0	14.8388	15.1438	15.0136	0.842846	0	0	0	0	0	0	0	0	0	0	0	0
537	0	0	0	0	0	0	0	0	26.6678	30.4736	31.6072	3.71391	37.7749	71.8112	57.8692	12.9499	0	0	0	0
537	0	0	0	0	0	0	0	0	0	0	0	0	0	0	0	0	0	0	0	0
549	3.21593	0.688039	3.21193	0.0284141	0	0	0	0	0	0	0	0	0	0	0	0	0	0	0	0
549	0	0	0	0	14.5765	14.4821	14.7357	0.803322	0	0	0	0	0	0	0	0	0	0	0	0
549	0	0	0	0	0	0	0	0	26.8039	31.1456	32.1372	4.03081	36.743	49.4809	56.4859	9.94202	0	0	0	0
549	0	0	0	0	0	0	0	0	0	0	0	0	0	0	0	0	0	0	0	0
561	2.94036	0.577036	2.94116	0.0223296	0	0	0	0	0	0	0	0	0	0	0	0	0	0	0	0
561	0	0	0	0	13.2751	12.3696	13.3985	0.656826	0	0	0	0	0	0	0	0	0	0	0	0
561	0	0	0	0	0	0	0	0	25.4048	28.587	30.1097	3.3249	36.5206	55.7235	55.8298	10.2127	0	0	0	0
561	0	0	0	0	0	0	0	0	0	0	0	0	0	0	0	0	0	0	0	0
573	3.69185	0.898979	3.68799	0.0365159	0	0	0	0	0	0	0	0	0	0	0	0	0	0	0	0
573	0	0	0	0	15.2863	15.0323	15.4769	0.89858	0	0	0	0	0	0	0	0	0	0	0	0
573	0	0	0	0	0	0	0	0	27.0809	31.5939	31.5791	4.33641	37.4712	47.3311	57.1913	13.7288	0	0	0	0
573	0	0	0	0	0	0	0	0	0	0	0	0	0	0	0	0	0	0	0	0
585	3.25829	0.706727	3.25678	0.0291042	0	0	0	0	0	0	0	0	0	0	0	0	0	0	0	0
585	0	0	0	0	14.3614	14.493	14.5162	0.7349	0	0	0	0	0	0	0	0	0	0	0	0
585	0	0	0	0	0	0	0	0	26.2547	31.0275	31.1633	3.49224	36.4964	56.5831	55.788	10.6831	0	0	0	0
585	0	0	0	0	0	0	0	0	0	0	0	0	0	0	0	0	0	0	0	0
597	3.25648	0.700927	3.25649	0.0283974	0	0	0	0	0	0	0	0	0	0	0	0	0	0	0	0
597	0	0	0	0	14.7887	14.8387	14.9558	0.822866	0	0	0	0	0	0	0	0	0	0	0	0
597	0	0	0	0	0	0	0	0	26.6813	31.0862	31.7569	3.99814	36.5103	49.8496	56.2958	10.2241	53.9516	0	89.6387	0
597	0	0	0	0	0	0	0	0	0	0	0	0	0	0	0	0	0	0	0	0
609	3.26868	0.713697	3.26804	0.0296689	0	0	0	0	0	0	0	0	0	0	0	0	0	0	0	0
609	0	0	0	0	14.3843	13.9403	14.5489	0.745567	0	0	0	0	0	0	0	0	0	0	0	0
609	0	0	0	0	0	0	0	0	26.6753	31.2474	31.8692	3.72597	36.8622	52.0957	57.3444	11.0457	49.5286	0.875424	94.0528	13.8083
609	0	0	0	0	0	0	0	0	0	0	0	0	0	0	0	0	0	0	0	0
621	3.32142	0.731712	3.32073	0.0293289	0	0	0	0	0	0	0	0	0	0	0	0	0	0	0	0
621	0	0	0	0	14.1899	13.6172	14.3156	0.768389	0	0	0	0	0	0	0	0	0	0	0	0
621	0	0	0	0	0	0	0	0	26.2672	30.1597	30.8587	3.32811	36.9798	62.102	57.0141	10.6581	0	0	0	0
621	0	0	0	0	0	0	0	0	0	0	0	0	0	0	0	0	0	0	0	0
633	3.1888	0.667643	3.18415	0.0256723	0	0	0	0	0	0	0	0	0	0	0	0	0	0	0	0
633	0	0	0	0	13.7889	12.8951	13.928	0.694232	0	0	0	0	0	0	0	0	0	0	0	0
633	0	0	0	0	0	0	0	0	25.5651	29.544	29.7346	3.17004	35.8528	58.3848	55.0601	8.06084	55.5	0	92.1237	0
633	0	0	0	0	0	0	0	0	0	0	0	0	0	0	0	0	0	0	0	0
645	3.18067	0.672688	3.17453	0.0309421	0	0	0	0	0	0	0	0	0	0	0	0	0	0	0	0
645	0	0	0	0	14.1661	13.5502	14.3016	0.715034	0	0	0	0	0	0	0	0	0	0	0	0
645	0	0	0	0	0	0	0	0	25.7664	28.4474	30.2264	3.54118	35.6465	50.3565	53.9223	8.89371	0	0	0	0
645	0	0	0	0	0	0	0	0	0	0	0	0	0	0	0	0	0	0	0	0
657	3.229	0.690132	3.22725	0.0266432	0	0	0	0	0	0	0	0	0	0	0	0	0	0	0	0
657	0	0	0	0	13.2416	12.0881	13.3912	0.723525	0	0	0	0	0	0	0	0	0	0	0	0
657	0	0	0	0	0	0	0	0	25.2609	28.7487	29.3993	2.8342	34.546	48.8267	53.5077	8.41812	0	0	0	0
657	0	0	0	0	0	0	0	0	0	0	0	0	0	0	0	0	0	0	0	0
669	3.51102	0.817314	3.51234	0.030054	0	0	0	0	0	0	0	0	0	0	0	0	0	0	0	0
669	0	0	0	0	15.0227	14.8303	15.2276	0.816575	0	0	0	0	0	0	0	0	0	0	0	0
669	0	0	0	0	0	0	0	0	26.095	29.5875	30.0857	3.75362	36.4913	56.4385	54.853	10.1105	53.9432	0	88.081	0
669	0	0	0	0	0	0	0	0	0	0	0	0	0	0	0	0	0	0	0	0
681	3.02527	0.609907	3.0206	0.0276567	0	0	0	0	0	0	0	0	0	0	0	0	0	0	0	0
681	0	0	0	0	14.2639	14.3073	14.4228	0.672842	0	0	0	0	0	0	0	0	0	0	0	0
681	0	0	0	0	0	0	0	0	26.2592	29.6251	31.5009	3.55109	35.5479	48.3674	53.7162	9.49666	0	0	0	0
681	0	0	0	0	0	0	0	0	0	0	0	0	0	0	0	0	0	0	0	0
693	3.20134	0.687603	3.19634	0.029352	0	0	0	0	0	0	0	0	0	0	0	0	0	0	0	0
693	0	0	0	0	13.227	11.8498	13.3895	0.713561	0	0	0	0	0	0	0	0	0	0	0	0
693	0	0	0	0	0	0	0	0	25.6149	29.7012	30.2448	2.96365	36.41	59.7226	56.2008	10.7463	0	0	0	0
693	0	0	0	0	0	0	0	0	0	0	0	0	0	0	0	0	0	0	0	0
705	3.19584	0.675906	3.19562	0.0253775	0	0	0	0	0	0	0	0	0	0	0	0	0	0	0	0
705	0	0	0	0	14.2152	13.7373	14.3516	0.79646	0	0	0	0	0	0	0	0	0	0	0	0
705	0	0	0	0	0	0	0	0	25.1929	28.3747	29.1239	3.49645	35.61	59.6906	54.901	9.43323	0	0	0	0
705	0	0	0	0	0	0	0	0	0	0	0	0	0	0	0	0	0	0	0	0
717	2.86104	0.542184	2.86006	0.0212601	0	0	0	0	0	0	0	0	0	0	0	0	0	0	0	0
717	0	0	0	0	13.4086	12.5636	13.584	0.624637	0	0	0	0	0	0	0	0	0	0	0	0
717	0	0	0	0	0	0	0	0	25.244	28.3151	29.8685	3.64209	34.9277	51.4738	51.657	9.48425	0	0	0	0
717	0	0	0	0	0	0	0	0	0	0	0	0	0	0	0	0	0	0	0	0
729	3.0043	0.604	3.00311	0.0236865	0	0	0	0	0	0	0	0	0	0	0	0	0	0	0	0
729	0	0	0	0	12.4088	10.4559	12.56	0.566822	0	0	0	0	0	0	0	0	0	0	0	0
729	0	0	0	0	0	0	0	0	24.4008	27.3025	28.3747	2.7546	34.6955	53.045	52.9391	13.2969	44.7239	10.1193	78.3328	0.0554936
729	0	0	0	0	0	0	0	0	0	0	0	0	0	0	0	0	0	0	0	0
741	2.96821	0.584006	2.96744	0.0209358	0	0	0	0	0	0	0	0	0	0	0	0	0	0	0	0
741	0	0	0	0	13.26	12.0483	13.4019	0.643695	0	0	0	0	0	0	0	0	0	0	0	0
741	0	0	0	0	0	0	0	0	23.9342	25.2381	27.2201	2.82956	33.9488	48.4651	51.0003	8.84847	0	0	0	0
741	0	0	0	0	0	0	0	0	0	0	0	0	0	0	0	0	0	0	0	0
753	3.54534	0.836616	3.54852	0.032576	0	0	0	0	0	0	0	0	0	0	0	0	0	0	0	0
753	0	0	0	0	14.1902	13.0697	14.3505	0.69188	0	0	0	0	0	0	0	0	0	0	0	0
753	0	0	0	0	0	0	0	0	25.9849	29.4267	29.9455	3.29967	35.6093	49.9569	51.6345	8.6955	0	0	0	0
753	0	0	0	0	0	0	0	0	0	0	0	0	0	0	0	0	0	0	0	0
765	3.41181	0.773358	3.41419	0.0311226	0	0	0	0	0	0	0	0	0	0	0	0	0	0	0	0
765	0	0	0	0	15.1897	15.7725	15.3557	0.820837	0	0	0	0	0	0	0	0	0	0	0	0
765	0	0	0	0	0	0	0	0	26.4402	29.6235	30.9906	3.25657	36.2268	55.0248	54.9197	11.6092	37.7681	7.43941	86.4878	6.00133
765	0	0	0	0	0	0	0	0	0	0	0	0	0	0	0	0	0	0	0	0
777	3.39275	0.76154	3.39174	0.0292664	0	0	0	0	0	0	0	0	0	0	0	0	0	0	0	0
777	0	0	0	0	15.2987	15.7306	15.443	0.834778	0	0	0	0	0	0	0	0	0	0	0	0
777	0	0	0	0	0	0	0	0	27.5622	32.4093	33.2453	4.20893	36.4601	52.7724	56.722	11.0402	0	0	0	0
777	0	0	0	0	0	0	0	0	0	0	0	0	0	0	0	0	0	0	0	0
789	3.3599	0.759571	3.35964	0.0342668	0	0	0	0	0	0	0	0	0	0	0	0	0	0	0	0
789	0	0	0	0	15.2094	15.5419	15.3751	0.796141	0	0	0	0	0	0	0	0	0	0	0	0
789	0	0	0	0	0	0	0	0	27.5805	32.9538	33.3921	4.23521	39.1142	60.2035	60.5847	15.9407	0	0	0	0
789	0	0	0	0	0	0	0	0	0	0	0	0	0	0	0	0	0	0	0	0
801	3.5993	0.858835	3.59693	0.036573	0	0	0	0	0	0	0	0	0	0	0	0	0	0	0	0
801	0	0	0	0	15.2444	15.4393	15.4261	0.921556	0	0	0	0	0	0	0	0	0	0	0	0
801	0	0	0	0	0	0	0	0	27.8848	34.1274	33.3491	3.76128	40.6383	70.9323	60.7268	10.0479	0	0	0	0
801	0	0	0	0	0	0	0	0	0	0	0	0	0	0	0	0	0	0	0	0
813	3.32139	0.72908	3.32354	0.0258136	0	0	0	0	0	0	0	0	0	0	0	0	0	0	0	0
813	0	0	0	0	15.0937	15.525	15.2743	0.84487	0	0	0	0	0	0	0	0	0	0	0	0
813	0	0	0	0	0	0	0	0	27.2249	31.959	32.5341	3.8375	37.9565	66.1414	59.5964	11.0264	0	0	0	0
813	0	0	0	0	0	0	0	0	0	0	0	0	0	0	0	0	0	0	0	0
825	3.20141	0.680808	3.19948	0.0243209	0	0	0	0	0	0	0	0	0	0	0	0	0	0	0	0
825	0	0	0	0	14.1617	13.6905	14.325	0.665399	0	0	0	0	0	0	0	0	0	0	0	0
825	0	0	0	0	0	0	0	0	26.7467	31.6832	32.1277	3.72476	37.3591	40.368	57.5647	8.72993	0	0	0	0
825	0	0	0	0	0	0	0	0	0	0	0	0	0	0	0	0	0	0	0	0
837	3.20751	0.681273	3.20087	0.0275486	0	0	0	0	0	0	0	0	0	0	0	0	0	0	0	0
837	0	0	0	0	13.9947	13.1507	14.1345	0.644652	0	0	0	0	0	0	0	0	0	0	0	0
837	0	0	0	0	0	0	0	0	25.9059	29.6356	30.5969	3.17092	35.8836	49.0114	57.379	11.213	0	0	0	0
837	0	0	0	0	0	0	0	0	0	0	0	0	0	0	0	0	0	0	0	0
849	3.53217	0.824992	3.53024	0.0310025	0	0	0	0	0	0	0	0	0	0	0	0	0	0	0	0
849	0	0	0	0	14.8988	14.7408	15.0514	0.807246	0	0	0	0	0	0	0	0	0	0	0	0
849	0	0	0	0	0	0	0	0	26.6959	30.59	31.2661	3.23302	37.5236	64.1288	56.651	9.67526	0	0	0	0
849	0	0	0	0	0	0	0	0	0	0	0	0	0	0	0	0	0	0	0	0
861	3.45394	0.790254	3.45255	0.0329895	0	0	0	0	0	0	0	0	0	0	0	0	0	0	0	0
861	0	0	0	0	15.6641	16.4742	15.8263	0.836616	0	0	0	0	0	0	0	0	0	0	0	0
861	0	0	0	0	0	0	0	0	27.5999	31.253	32.8863	4.00504	38.4732	63.8812	57.7373	8.86697	0	0	0	0
861	0	0	0	0	0	0	0	0	0	0	0	0	0	0	0	0	0	0	0	0
873	3.08658	0.632035	3.08412	0.0268191	0	0	0	0	0	0	0	0	0	0	0	0	0	0	0	0
873	0	0	0	0	14.361	14.5087	14.5269	0.778482	0	0	0	0	0	0	0	0	0	0	0	0
873	0	0	0	0	0	0	0	0	26.9904	32.3295	32.8528	3.82452	37.8937	51.1135	58.3754	9.76642	0	0	0	0
873	0	0	0	0	0	0	0	0	0	0	0	0	0	0	0	0	0	0	0	0
885	3.09187	0.629192	3.09042	0.0222385	0	0	0	0	0	0	0	0	0	0	0	0	0	0	0	0
885	0	0	0	0	13.4812	12.2284	13.6125	0.694154	0	0	0	0	0	0	0	0	0	0	0	0
885	0	0	0	0	0	0	0	0	25.762	29.631	30.4828	3.49899	36.2992	55.8809	57.6201	9.42675	0	0	0	0
885	0	0	0	0	0	0	0	0	0	0	0	0	0	0	0	0	0	0	0	0
897	2.9814	0.588295	2.9772	0.0215077	0	0	0	0	0	0	0	0	0	0	0	0	0	0	0	0
897	0	0	0	0	13.8419	13.0834	13.9866	0.63997	0	0	0	0	0	0	0	0	0	0	0	0
897	0	0	0	0	0	0	0	0	25.3584	27.2353	29.6136	3.681	35.1373	49.3568	54.5156	10.743	0	0	0	0
897	0	0	0	0	0	0	0	0	0	0	0	0	0	0	0	0	0	0	0	0
909	3.10564	0.63673	3.09772	0.0240901	0	0	0	0	0	0	0	0	0	0	0	0	0	0	0	0
909	0	0	0	0	12.6483	10.8695	12.7686	0.539472	0	0	0	0	0	0	0	0	0	0	0	0
909	0	0	0	0	0	0	0	0	24.8044	27.9752	28.8955	2.70265	35.0278	48.0665	52.5613	8.60896	56.6261	0	85.6869	0
909	0	0	0	0	0	0	0	0	0	0	0	0	0	0	0	0	0	0	0	0
921	3.09935	0.640503	3.09714	0.0272473	0	0	0	0	0	0	0	0	0	0	0	0	0	0	0	0
921	0	0	0	0	13.0996	11.7198	13.2309	0.599578	0	0	0	0	0	0	0	0	0	0	0	0
921	0	0	0	0	0	0	0	0	23.7403	26.1393	26.8793	2.37218	34.2578	52.6343	51.0978	7.43973	0	0	0	0
921	0	0	0	0	0	0	0	0	0	0	0	0	0	0	0	0	0	0	0	0
933	3.44664	0.793031	3.44351	0.0340604	0	0	0	0	0	0	0	0	0	0	0	0	0	0	0	0
933	0	0	0	0	14.3061	13.6664	14.4597	0.792871	0	0	0	0	0	0	0	0	0	0	0	0
933	0	0	0	0	0	0	0	0	25.4929	28.8539	29.2896	3.11376	34.5917	49.173	50.3066	8.0538	44.4014	33.1835	84.1345	3.87607
933	0	0	0	0	0	0	0	0	0	0	0	0	0	0	0	0	0	0	0	0
945	3.09942	0.635161	3.10122	0.0250805	0	0	0	0	0	0	0	0	0	0	0	0	0	0	0	0
945	0	0	0	0	13.5251	12.8087	13.6821	0.69873	0	0	0	0	0	0	0	0	0	0	0	0
945	0	0	0	0	0	0	0	0	25.0383	29.1195	29.1677	3.07338	34.6448	48.0782	51.5726	7.48918	48.2137	87.3101	90.8144	7.68247
945	0	0	0	0	0	0	0	0	0	0	0	0	0	0	0	0	0	0	0	0
957	3.11778	0.635103	3.11709	0.0201571	0	0	0	0	0	0	0	0	0	0	0	0	0	0	0	0
957	0	0	0	0	13.1812	11.7431	13.3226	0.599519	0	0	0	0	0	0	0	0	0	0	0	0
957	0	0	0	0	0	0	0	0	24.6852	28.223	28.5684	2.99335	33.874	48.4839	51.819	8.43592	47.9613	0	90.864	0
957	0	0	0	0	0	0	0	0	0	0	0	0	0	0	0	0	0	0	0	0
969	3.20252	0.678885	3.20421	0.0262201	0	0	0	0	0	0	0	0	0	0	0	0	0	0	0	0
969	0	0	0	0	13.9422	12.7321	14.1076	0.583991	0	0	0	0	0	0	0	0	0	0	0	0
969	0	0	0	0	0	0	0	0	25.0507	27.4417	28.942	2.88545	34.4139	49.7873	52.1889	9.67917	0	0	0	0
969	0	0	0	0	0	0	0	0	0	0	0	0	0	0	0	0	0	0	0	0
981	3.04998	0.612383	3.04627	0.0242984	0	0	0	0	0	0	0	0	0	0	0	0	0	0	0	0
981	0	0	0	0	13.3504	12.2399	13.4807	0.604838	0	0	0	0	0	0	0	0	0	0	0	0
981	0	0	0	0	0	0	0	0	25.1618	28.2988	29.3408	2.6644	34.2311	51.648	51.873	8.26331	0	0	0	0
981	0	0	0	0	0	0	0	0	0	0	0	0	0	0	0	0	0	0	0	0
993	3.35852	0.750134	3.35984	0.029525	0	0	0	0	0	0	0	0	0	0	0	0	0	0	0	0
993	0	0	0	0	13.313	11.8128	13.4556	0.652365	0	0	0	0	0	0	0	0	0	0	0	0
993	0	0	0	0	0	0	0	0	24.8802	28.0727	28.5231	2.62503	34.9159	61.1005	52.8404	6.81872	0	0	0	0
993	0	0	0	0	0	0	0	0	0	0	0	0	0	0	0	0	0	0	0	0
1005	3.02494	0.604677	3.02316	0.0225337	0	0	0	0	0	0	0	0	0	0	0	0	0	0	0	0
1005	0	0	0	0	14.1416	13.8157	14.2792	0.728614	0	0	0	0	0	0	0	0	0	0	0	0
1005	0	0	0	0	0	0	0	0	24.89	27.0012	28.7515	3.08957	34.563	54.0369	51.3611	8.1774	0	0	0	0
1005	0	0	0	0	0	0	0	0	0	0	0	0	0	0	0	0	0	0	0	0
1017	3.42841	0.782098	3.42294	0.0308628	0	0	0	0	0	0	0	0	0	0	0	0	0	0	0	0
1017	0	0	0	0	14.45	13.712	14.5921	0.726659	0	0	0	0	0	0	0	0	0	0	0	0
1017	0	0	0	0	0	0	0	0	26.832	31.3109	31.6267	3.88962	36.6232	50.4461	53.4933	9.7932	0	0	0	0
1017	0	0	0	0	0	0	0	0	0	0	0	0	0	0	0	0	0	0	0	0
1029	3.52733	0.817854	3.52488	0.0323654	0	0	0	0	0	0	0	0	0	0	0	0	0	0	0	0
1029	0	0	0	0	15.4437	15.9262	15.6034	0.855415	0	0	0	0	0	0	0	0	0	0	0	0
1029	0	0	0	0	0	0	0	0	27.2703	31.5728	32.082	3.71705	37.7992	59.082	58.4781	11.1363	38.8499	0	80.7002	0
1029	0	0	0	0	0	0	0	0	0	0	0	0	0	0	0	0	0	0	0	0
1041	2.95911	0.584678	2.95562	0.0237587	0	0	0	0	0	0	0	0	0	0	0	0	0	0	0	0
1041	0	0	0	0	13.9618	13.7402	14.1102	0.6641	0	0	0	0	0	0	0	0	0	0	0	0
1041	0	0	0	0	0	0	0	0	26.1841	30.3592	31.5334	3.47004	36.4132	61.3248	56.1996	14.5457	0	0	0	0
1041	0	0	0	0	0	0	0	0	0	0	0	0	0	0	0	0	0	0	0	0
1053	3.10851	0.637679	3.1079	0.0225632	0	0	0	0	0	0	0	0	0	0	0	0	0	0	0	0
1053	0	0	0	0	13.8015	12.766	13.9622	0.747916	0	0	0	0	0	0	0	0	0	0	0	0
1053	0	0	0	0	0	0	0	0	26.1494	30.8251	30.9173	3.79946	36.6466	48.282	57.103	11.6227	0	0	0	0
1053	0	0	0	0	0	0	0	0	0	0	0	0	0	0	0	0	0	0	0	0
1065	3.25702	0.704614	3.25435	0.027433	0	0	0	0	0	0	0	0	0	0	0	0	0	0	0	0
1065	0	0	0	0	13.85	12.8484	14.0316	0.640424	0	0	0	0	0	0	0	0	0	0	0	0
1065	0	0	0	0	0	0	0	0	25.8924	29.0018	30.162	3.55824	35.7171	50.6944	55.862	11.8609	35.6277	0	98.7369	0
1065	0	0	0	0	0	0	0	0	0	0	0	0	0	0	0	0	0	0	0	0
1077	3.03103	0.608736	3.02754	0.0227595	0	0	0	0	0	0	0	0	0	0	0	0	0	0	0	0
1077	0	0	0	0	14.0045	13.6268	14.1581	0.698857	0	0	0	0	0	0	0	0	0	0	0	0
1077	0	0	0	0	0	0	0	0	25.559	28.1007	29.9027	3.22932	35.6904	58.3827	54.0365	10.4792	75.5697	0	101.99	0
1077	0	0	0	0	0	0	0	0	0	0	0	0	0	0	0	0	0	0	0	0
1089	3.32642	0.731646	3.32713	0.0263276	0	0	0	0	0	0	0	0	0	0	0	0	0	0	0	0
1089	0	0	0	0	14.5282	13.9542	14.6989	0.743444	0	0	0	0	0	0	0	0	0	0	0	0
1089	0	0	0	0	0	0	0	0	26.6837	30.8044	31.5818	4.15693	37.2321	61.1606	55.4887	12.5996	37.9128	0	83.2443	0
1089	0	0	0	0	0	0	0	0	0	0	0	0	0	0	0	0	0	0	0	0
1101	3.0691	0.62526	3.06464	0.0235889	0	0	0	0	0	0	0	0	0	0	0	0	0	0	0	0
1101	0	0	0	0	14.0446	13.5432	14.2281	0.644522	0	0	0	0	0	0	0	0	0	0	0	0
1101	0	0	0	0	0	0	0	0	26.0688	29.2186	30.862	3.4327	36.2373	64.7594	56.4456	12.1724	0	0	0	0
1101	0	0	0	0	0	0	0	0	0	0	0	0	0	0	0	0	0	0	0	0
1113	3.37767	0.749192	3.37592	0.024877	0	0	0	0	0	0	0	0	0	0	0	0	0	0	0	0
1113	0	0	0	0	14.6946	14.2542	14.8526	0.791338	0	0	0	0	0	0	0	0	0	0	0	0
1113	0	0	0	0	0	0	0	0	26.8921	31.2728	31.8464	3.70707	38.2662	60.5287	57.2964	13.5739	0	0	0	0
1113	0	0	0	0	0	0	0	0	0	0	0	0	0	0	0	0	0	0	0	0
1125	3.2704	0.70553	3.26832	0.0296326	0	0	0	0	0	0	0	0	0	0	0	0	0	0	0	0
1125	0	0	0	0	14.8372	14.9173	15.0235	0.669473	0	0	0	0	0	0	0	0	0	0	0	0
1125	0	0	0	0	0	0	0	0	26.9955	30.5647	32.0946	3.97589	37.703	53.6175	57.7925	9.82855	0	0	0	0
1125	0	0	0	0	0	0	0	0	0	0	0	0	0	0	0	0	0	0	0	0
1137	3.25671	0.698335	3.25357	0.0277759	0	0	0	0	0	0	0	0	0	0	0	0	0	0	0	0
1137	0	0	0	0	14.0779	13.4549	14.21	0.732009	0	0	0	0	0	0	0	0	0	0	0	0
1137	0	0	0	0	0	0	0	0	26.3807	30.1745	31.5241	2.89716	36.9112	50.415	57.5276	11.1764	0	0	0	0
1137	0	0	0	0	0	0	0	0	0	0	0	0	0	0	0	0	0	0	0	0
1149	3.04197	0.609199	3.03601	0.0204877	0	0	0	0	0	0	0	0	0	0	0	0	0	0	0	0
1149	0	0	0	0	13.1244	11.8526	13.2511	0.609423	0	0	0	0	0	0	0	0	0	0	0	0
1149	0	0	0	0	0	0	0	0	24.8551	28.1318	28.9312	2.92526	35.9474	60.0551	54.973	7.41196	0	0	0	0
1149	0	0	0	0	0	0	0	0	0	0	0	0	0	0	0	0	0	0	0	0
1161	3.27224	0.709873	3.271	0.0278076	0	0	0	0	0	0	0	0	0	0	0	0	0	0	0	0
1161	0	0	0	0	13.8679	12.7335	14.0142	0.600802	0	0	0	0	0	0	0	0	0	0	0	0
1161	0	0	0	0	0	0	0	0	25.2947	27.7441	29.0773	3.15092	35.0237	51.1389	52.6693	9.84182	0	0	0	0
1161	0	0	0	0	0	0	0	0	0	0	0	0	0	0	0	0	0	0	0	0
1173	3.08166	0.628108	3.07858	0.0213519	0	0	0	0	0	0	0	0	0	0	0	0	0	0	0	0
1173	0	0	0	0	13.2303	12.1109	13.3754	0.608811	0	0	0	0	0	0	0	0	0	0	0	0
1173	0	0	0	0	0	0	0	0	24.6468	27.4255	28.5794	2.4832	34.4159	50.3066	51.5781	8.65839	0	0	0	0
1173	0	0	0	0	0	0	0	0	0	0	0	0	0	0	0	0	0	0	0	0
1185	3.54546	0.829668	3.54455	0.0315903	0	0	0	0	0	0	0	0	0	0	0	0	0	0	0	0
1185	0	0	0	0	14.4322	13.3471	14.5519	0.666439	0	0	0	0	0	0	0	0	0	0	0	0
1185	0	0	0	0	0	0	0	0	25.8185	29.8163	29.6583	3.0103	35.9446	58.3776	52.9976	6.79393	44.8634	15.5459	84.1228	26.0214
1185	0	0	0	0	0	0	0	0	0	0	0	0	0	0	0	0	0	0	0	0
1197	3.16882	0.666268	3.16442	0.0233069	0	0	0	0	0	0	0	0	0	0	0	0	0	0	0	0
1197	0	0	0	0	14.7737	14.8744	14.9346	0.753508	0	0	0	0	0	0	0	0	0	0	0	0
1197	0	0	0	0	0	0	0	0	26.262	28.5804	30.8592	3.25526	35.301	49.4164	53.6024	9.14057	0	0	0	0
1197	0	0	0	0	0	0	0	0	0	0	0	0	0	0	0	0	0	0	0	0
1209	3.12943	0.656817	3.12983	0.027219	0	0	0	0	0	0	0	0	0	0	0	0	0	0	0	0
1209	0	0	0	0	13.5283	12.4701	13.6796	0.607052	0	0	0	0	0	0	0	0	0	0	0	0
1209	0	0	0	0	0	0	0	0	26.1579	30.0718	31.0523	3.33023	36.6546	57.7841	55.3428	10.6157	32.4408	14.2948	87.6863	0.0190133
1209	0	0	0	0	0	0	0	0	0	0	0	0	0	0	0	0	0	0	0	0
1221	3.09884	0.636685	3.09446	0.0249903	0	0	0	0	0	0	0	0	0	0	0	0	0	0	0	0
1221	0	0	0	0	13.7474	12.8537	13.9032	0.721588	0	0	0	0	0	0	0	0	0	0	0	0
1221	0	0	0	0	0	0	0	0	25.2397	27.9346	29.4221	3.0469	36.3111	52.9849	55.5873	11.3014	0	0	0	0
1221	0	0	0	0	0	0	0	0	0	0	0	0	0	0	0	0	0	0	0	0
1233	3.46024	0.797463	3.46082	0.0280186	0	0	0	0	0	0	0	0	0	0	0	0	0	0	0	0
1233	0	0	0	0	14.2366	13.3663	14.3949	0.728784	0	0	0	0	0	0	0	0	0	0	0	0
1233	0	0	0	0	0	0	0	0	26.2057	29.8363	30.4232	3.42926	36.5307	52.0136	54.794	10.339	44.1073	5.41887	91.0042	19.3778
1233	0	0	0	0	0	0	0	0	0	0	0	0	0	0	0	0	0	0	0	0
1245	3.17526	0.66718	3.1762	0.024553	0	0	0	0	0	0	0	0	0	0	0	0	0	0	0	0
1245	0	0	0	0	14.2064	14.0407	14.3645	0.649996	0	0	0	0	0	0	0	0	0	0	0	0
1245	0	0	0	0	0	0	0	0	25.6602	30.0572	30.0977	3.15732	36.046	50.7778	54.2301	9.21689	48.3344	56.2693	94.1897	16.035
1245	0	0	0	0	0	0	0	0	0	0	0	0	0	0	0	0	0	0	0	0
1257	3.40942	0.765235	3.40934	0.0265627	0	0	0	0	0	0	0	0	0	0	0	0	0	0	0	0
1257	0	0	0	0	13.8994	12.8561	14.0759	0.657346	0	0	0	0	0	0	0	0	0	0	0	0
1257	0	0	0	0	0	0	0	0	26.0816	30.8475	30.5104	2.93017	36.0119	59.4256	54.5074	8.98444	0	0	0	0
1257	0	0	0	0	0	0	0	0	0	0	0	0	0	0	0	0	0	0	0	0
1269	3.12708	0.647667	3.12505	0.0230313	0	0	0	0	0	0	0	0	0	0	0	0	0	0	0	0
1269	0	0	0	0	14.7068	14.7573	14.8873	0.672318	0	0	0	0	0	0	0	0	0	0	0	0
1269	0	0	0	0	0	0	0	0	25.8402	29.1196	30.4285	3.40801	36.2235	59.2989	54.9216	9.38379	61.66	0	86.8565	0
1269	0	0	0	0	0	0	0	0	0	0	0	0	0	0	0	0	0	0	0	0
1281	2.74524	0.497898	2.74096	0.0178387	0	0	0	0	0	0	0	0	0	0	0	0	0	0	0	0
1281	0	0	0	0	13.0614	12.1419	13.2003	0.5742	0	0	0	0	0	0	0	0	0	0	0	0
1281	0	0	0	0	0	0	0	0	25.4326	29.1255	30.6711	3.20268	35.2215	53.6183	53.1583	8.76345	0	0	0	0
1281	0	0	0	0	0	0	0	0	0	0	0	0	0	0	0	0	0	0	0	0
1293	3.22578	0.687383	3.21985	0.0257692	0	0	0	0	0	0	0	0	0	0	0	0	0	0	0	0
1293	0	0	0	0	12.7728	10.7238	12.9172	0.560983	0	0	0	0	0	0	0	0	0	0	0	0
1293	0	0	0	0	0	0	0	0	24.7938	28.4266	28.6098	2.85628	35.4056	60.3987	55.2928	10.5165	0	0	0	0
1293	0	0	0	0	0	0	0	0	0	0	0	0	0	0	0	0	0	0	0	0
1305	2.60736	0.4516	2.60355	0.0185444	0	0	0	0	0	0	0	0	0	0	0	0	0	0	0	0
1305	0	0	0	0	12.6801	11.5826	12.8068	0.544472	0	0	0	0	0	0	0	0	0	0	0	0
1305	0	0	0	0	0	0	0	0	23.1263	23.8161	26.5113	2.43828	32.586	41.08	49.5308	7.76984	32.2674	0	90.4634	0
1305	0	0	0	0	0	0	0	0	0	0	0	0	0	0	0	0	0	0	0	0
1317	3.1995	0.673649	3.2	0.0254179	0	0	0	0	0	0	0	0	0	0	0	0	0	0	0	0
1317	0	0	0	0	11.7669	9.08902	11.8746	0.519904	0	0	0	0	0	0	0	0	0	0	0	0
1317	0	0	0	0	0	0	0	0	23.5795	26.6852	26.7833	2.36822	32.9945	44.4316	47.8188	6.24319	45.5213	2.22339	78.8805	0.214504
1317	0	0	0	0	0	0	0	0	0	0	0	0	0	0	0	0	0	0	0	0
1329	2.88738	0.554342	2.88894	0.0203902	0	0	0	0	0	0	0	0	0	0	0	0	0	0	0	0
1329	0	0	0	0	12.9924	11.7429	13.1186	0.555871	0	0	0	0	0	0	0	0	0	0	0	0
1329	0	0	0	0	0	0	0	0	22.5868	23.0632	25.0283	2.27127	32.1421	44.1535	47.1775	6.66685	37.667	104.61	75.0025	9.13816
1329	0	0	0	0	0	0	0	0	0	0	0	0	0	0	0	0	0	0	0	0
1341	3.40084	0.760443	3.39526	0.0271568	0	0	0	0	0	0	0	0	0	0	0	0	0	0	0	0
1341	0	0	0	0	13.4364	11.8034	13.5833	0.5942	0	0	0	0	0	0	0	0	0	0	0	0
1341	0	0	0	0	0	0	0	0	25.0189	27.913	28.676	2.70314	33.6106	42.9796	46.9815	7.0094	46.5452	70.5901	84.9701	0.0924633
1341	0	0	0	0	0	0	0	0	0	0	0	0	0	0	0	0	0	0	0	0
1353	3.25753	0.697038	3.2544	0.0230699	0	0	0	0	0	0	0	0	0	0	0	0	0	0	0	0
1353	0	0	0	0	14.9765	14.9993	15.1378	0.739587	0	0	0	0	0	0	0	0	0	0	0	0
1353	0	0	0	0	0	0	0	0	25.7955	28.7273	29.8501	3.12922	34.9007	53.1828	52.6545	9.51217	42.6549	0	83.1811	0
1353	0	0	0	0	0	0	0	0	0	0	0	0	0	0	0	0	0	0	0	0
1365	2.68547	0.480442	2.68614	0.0156393	0	0	0	0	0	0	0	0	0	0	0	0	0	0	0	0
1365	0	0	0	0	12.0522	10.4897	12.1703	0.415603	0	0	0	0	0	0	0	0	0	0	0	0
1365	0	0	0	0	0	0	0	0	24.5254	27.7426	29.0972	2.61381	33.8089	50.2729	50.9477	7.18639	0	0	0	0
1365	0	0	0	0	0	0	0	0	0	0	0	0	0	0	0	0	0	0	0	0
1377	3.27219	0.71463	3.26758	0.0314077	0	0	0	0	0	0	0	0	0	0	0	0	0	0	0	0
1377	0	0	0	0	12.5287	10.3769	12.6825	0.482794	0	0	0	0	0	0	0	0	0	0	0	0
1377	0	0	0	0	0	0	0	0	23.6497	26.3879	26.6308	2.13088	34.3293	45.611	52.5805	8.37606	0	0	0	0
1377	0	0	0	0	0	0	0	0	0	0	0	0	0	0	0	0	0	0	0	0
1389	2.88371	0.552487	2.88366	0.0207682	0	0	0	0	0	0	0	0	0	0	0	0	0	0	0	0
1389	0	0	0	0	13.5085	12.7085	13.6573	0.703779	0	0	0	0	0	0	0	0	0	0	0	0
1389	0	0	0	0	0	0	0	0	23.5668	24.9344	26.8174	2.32156	32.7942	47.0106	47.6541	6.3544	36.2208	0	81.7528	0
1389	0	0	0	0	0	0	0	0	0	0	0	0	0	0	0	0	0	0	0	0
1401	3.44031	0.783918	3.44161	0.029321	0	0	0	0	0	0	0	0	0	0	0	0	0	0	0	0
1401	0	0	0	0	14.0833	12.8503	14.2277	0.686208	0	0	0	0	0	0	0	0	0	0	0	0
1401	0	0	0	0	0	0	0	0	26.2163	29.8118	30.5797	3.66729	34.879	46.2956	50.79	7.39688	48.0064	32.1473	78.6288	21.4912
1401	0	0	0	0	0	0	0	0	0	0	0	0	0	0	0	0	0	0	0	0
1413	3.55771	0.838409	3.55415	0.0318869	0	0	0	0	0	0	0	0	0	0	0	0	0	0	0	0
1413	0	0	0	0	15.5538	16.0516	15.706	0.836722	0	0	0	0	0	0	0	0	0	0	0	0
1413	0	0	0	0	0	0	0	0	26.9814	30.4507	31.4429	3.51458	37.0442	53.4142	56.813	10.52	51.5636	0	86.7347	0
1413	0	0	0	0	0	0	0	0	0	0	0	0	0	0	0	0	0	0	0	0
1425	3.23705	0.691968	3.23339	0.024787	0	0	0	0	0	0	0	0	0	0	0	0	0	0	0	0
1425	0	0	0	0	14.8113	15.0792	14.9797	0.743232	0	0	0	0	0	0	0	0	0	0	0	0
1425	0	0	0	0	0	0	0	0	27.1756	31.287	32.7934	3.53678	37.7915	49.9461	56.3682	8.93486	0	0	0	0
1425	0	0	0	0	0	0	0	0	0	0	0	0	0	0	0	0	0	0	0	0
1437	3.2364	0.694832	3.23421	0.0284884	0	0	0	0	0	0	0	0	0	0	0	0	0	0	0	0
1437	0	0	0	0	13.6619	12.5744	13.8034	0.608056	0	0	0	0	0	0	0	0	0	0	0	0
1437	0	0	0	0	0	0	0	0	26.1148	30.8017	31.0545	3.00228	37.7534	59.9023	58.6202	11.8771	0	0	0	0
1437	0	0	0	0	0	0	0	0	0	0	0	0	0	0	0	0	0	0	0	0
1449	2.83694	0.531201	2.83592	0.0190186	0	0	0	0	0	0	0	0	0	0	0	0	0	0	0	0
1449	0	0	0	0	12.8264	11.7577	12.969	0.596186	0	0	0	0	0	0	0	0	0	0	0	0
1449	0	0	0	0	0	0	0	0	24.2277	26.4203	28.0696	2.52961	34.2225	54.2662	53.6583	8.74452	0	0	0	0
1449	0	0	0	0	0	0	0	0	0	0	0	0	0	0	0	0	0	0	0	0
1461	3.39542	0.769705	3.39725	0.0294735	0	0	0	0	0	0	0	0	0	0	0	0	0	0	0	0
1461	0	0	0	0	13.2506	11.3528	13.3977	0.58405	0	0	0	0	0	0	0	0	0	0	0	0
1461	0	0	0	0	0	0	0	0	24.7784	27.898	28.3077	2.72036	35.2239	49.5141	51.6194	6.85885	0	0	0	0
1461	0	0	0	0	0	0	0	0	0	0	0	0	0	0	0	0	0	0	0	0
1473	3.09875	0.630624	3.09521	0.0203422	0	0	0	0	0	0	0	0	0	0	0	0	0	0	0	0
1473	0	0	0	0	14.5687	14.7643	14.7128	0.741986	0	0	0	0	0	0	0	0	0	0	0	0
1473	0	0	0	0	0	0	0	0	25.2296	26.8276	29.1467	3.0782	34.9664	53.8218	51.5231	7.75802	0	0	0	0
1473	0	0	0	0	0	0	0	0	0	0	0	0	0	0	0	0	0	0	0	0
1485	3.38975	0.759304	3.38698	0.0262433	0	0	0	0	0	0	0	0	0	0	0	0	0	0	0	0
1485	0	0	0	0	14.0793	13.0279	14.2242	0.602447	0	0	0	0	0	0	0	0	0	0	0	0
1485	0	0	0	0	0	0	0	0	26.7437	32.3206	31.6744	3.4304	36.8519	59.7817	53.9084	9.69485	0	0	0	0
1485	0	0	0	0	0	0	0	0	0	0	0	0	0	0	0	0	0	0	0	0
1497	3.06905	0.620444	3.06243	0.0236763	0	0	0	0	0	0	0	0	0	0	0	0	0	0	0	0
1497	0	0	0	0	13.8681	13.2369	14.0151	0.618	0	0	0	0	0	0	0	0	0	0	0	0
1497	0	0	0	0	0	0	0	0	25.2268	27.6868	29.5055	2.53437	36.4752	58.0967	55.9808	8.49766	0	0	0	0
1497	0	0	0	0	0	0	0	0	0	0	0	0	0	0	0	0	0	0	0	0
1509	3.34891	0.738879	3.34621	0.0277203	0	0	0	0	0	0	0	0	0	0	0	0	0	0	0	0
1509	0	0	0	0	14.9996	14.6746	15.1659	0.778294	0	0	0	0	0	0	0	0	0	0	0	0
1509	0	0	0	0	0	0	0	0	26.9623	29.9713	31.9817	4.26761	37.3026	50.1216	55.1826	9.25775	47.7251	0	92.5786	0
1509	0	0	0	0	0	0	0	0	0	0	0	0	0	0	0	0	0	0	0	0
1521	3.38528	0.758711	3.38872	0.0275034	0	0	0	0	0	0	0	0	0	0	0	0	0	0	0	0
1521	0	0	0	0	14.2893	13.657	14.4346	0.693951	0	0	0	0	0	0	0	0	0	0	0	0
1521	0	0	0	0	0	0	0	0	26.7696	30.8868	31.8218	3.25325	38.0117	66.6817	57.5707	8.59627	0	0	0	0
1521	0	0	0	0	0	0	0	0	0	0	0	0	0	0	0	0	0	0	0	0
1533	3.46026	0.792155	3.45541	0.028225	0	0	0	0	0	0	0	0	0	0	0	0	0	0	0	0
1533	0	0	0	0	14.3466	13.835	14.5424	0.665316	0	0	0	0	0	0	0	0	0	0	0	0
1533	0	0	0	0	0	0	0	0	26.1139	30.6837	30.3884	2.92844	36.7942	55.5733	57.3506	10.8276	0	0	0	0
1533	0	0	0	0	0	0	0	0	0	0	0	0	0	0	0	0	0	0	0	0
1545	2.88868	0.551052	2.88691	0.0187717	0	0	0	0	0	0	0	0	0	0	0	0	0	0	0	0
1545	0	0	0	0	14.1127	13.965	14.2662	0.634881	0	0	0	0	0	0	0	0	0	0	0	0
1545	0	0	0	0	0	0	0	0	25.5826	29.0421	30.3514	3.18688	35.0352	49.7325	53.7585	8.11847	47.2666	67.3942	92.0368	10.6217
1545	0	0	0	0	0	0	0	0	0	0	0	0	0	0	0	0	0	0	0	0
1557	3.00165	0.598852	2.99769	0.0221106	0	0	0	0	0	0	0	0	0	0	0	0	0	0	0	0
1557	0	0	0	0	13.0503	11.3813	13.1948	0.551986	0	0	0	0	0	0	0	0	0	0	0	0
1557	0	0	0	0	0	0	0	0	25.6719	29.499	30.4367	3.27733	35.3295	53.4128	54.3519	9.96181	0	0	0	0
1557	0	0	0	0	0	0	0	0	0	0	0	0	0	0	0	0	0	0	0	0
1569	3.05138	0.615417	3.04675	0.021513	0	0	0	0	0	0	0	0	0	0	0	0	0	0	0	0
1569	0	0	0	0	12.8496	11.1375	12.9955	0.568991	0	0	0	0	0	0	0	0	0	0	0	0
1569	0	0	0	0	0	0	0	0	24.2539	26.4857	27.7588	2.44798	34.1098	43.5546	53.589	7.66478	39.5663	0	86.896	0
1569	0	0	0	0	0	0	0	0	0	0	0	0	0	0	0	0	0	0	0	0
1581	3.4621	0.794467	3.46484	0.0330671	0	0	0	0	0	0	0	0	0	0	0	0	0	0	0	0
1581	0	0	0	0	14.5537	13.9175	14.7085	0.715183	0	0	0	0	0	0	0	0	0	0	0	0
1581	0	0	0	0	0	0	0	0	25.7771	27.9911	29.4697	3.30716	35.6562	53.4859	52.1717	8.40471	0	0	0	0
1581	0	0	0	0	0	0	0	0	0	0	0	0	0	0	0	0	0	0	0	0
1593	3.14748	0.654538	3.14473	0.0224408	0	0	0	0	0	0	0	0	0	0	0	0	0	0	0	0
1593	0	0	0	0	14.7658	15.1971	14.9495	0.79208	0	0	0	0	0	0	0	0	0	0	0	0
1593	0	0	0	0	0	0	0	0	26.4442	30.3173	31.407	3.55737	35.9108	56.3079	53.293	8.96981	58.7904	0	90.1286	0
1593	0	0	0	0	0	0	0	0	0	0	0	0	0	0	0	0	0	0	0	0
1605	3.1985	0.679698	3.1995	0.0228084	0	0	0	0	0	0	0	0	0	0	0	0	0	0	0	0
1605	0	0	0	0	14.0717	13.3141	14.225	0.6311	0	0	0	0	0	0	0	0	0	0	0	0
1605	0	0	0	0	0	0	0	0	26.6382	30.6509	32.021	3.94084	36.4327	49.9363	57.1079	12.9998	37.3819	0	90.2822	0
1605	0	0	0	0	0	0	0	0	0	0	0	0	0	0	0	0	0	0	0	0
1617	3.42893	0.773829	3.42358	0.0273628	0	0	0	0	0	0	0	0	0	0	0	0	0	0	0	0
1617	0	0	0	0	15.01	14.7746	15.1652	0.693447	0	0	0	0	0	0	0	0	0	0	0	0
1617	0	0	0	0	0	0	0	0	26.9019	30.9175	31.6488	3.46875	38.3266	62.5333	58.9433	9.3047	36.7173	0	93.1038	0
1617	0	0	0	0	0	0	0	0	0	0	0	0	0	0	0	0	0	0	0	0
1629	2.85532	0.544058	2.85696	0.0193997	0	0	0	0	0	0	0	0	0	0	0	0	0	0	0	0
1629	0	0	0	0	13.5273	12.8889	13.6468	0.578852	0	0	0	0	0	0	0	0	0	0	0	0
1629	0	0	0	0	0	0	0	0	25.6564	29.0056	30.5961	2.87281	36.5982	65.459	54.9439	7.54218	45.5171	0	93.1909	0
1629	0	0	0	0	0	0	0	0	0	0	0	0	0	0	0	0	0	0	0	0
1641	3.65166	0.879202	3.65108	0.0343972	0	0	0	0	0	0	0	0	0	0	0	0	0	0	0	0
1641	0	0	0	0	13.7213	12.0464	13.8479	0.612943	0	0	0	0	0	0	0	0	0	0	0	0
1641	0	0	0	0	0	0	0	0	25.9899	30.088	30.1239	2.77103	37.6781	58.534	56.4379	8.05137	0	0	0	0
1641	0	0	0	0	0	0	0	0	0	0	0	0	0	0	0	0	0	0	0	0
1653	3.13134	0.646756	3.12606	0.0264933	0	0	0	0	0	0	0	0	0	0	0	0	0	0	0	0
1653	0	0	0	0	14.8165	15.373	14.9813	0.772773	0	0	0	0	0	0	0	0	0	0	0	0
1653	0	0	0	0	0	0	0	0	25.3305	26.6087	29.2443	2.70667	35.9447	52.2806	53.997	9.14793	0	0	0	0
1653	0	0	0	0	0	0	0	0	0	0	0	0	0	0	0	0	0	0	0	0
1665	3.63026	0.86882	3.62726	0.0341163	0	0	0	0	0	0	0	0	0	0	0	0	0	0	0	0
1665	0	0	0	0	14.6843	13.9155	14.8195	0.801637	0	0	0	0	0	0	0	0	0	0	0	0
1665	0	0	0	0	0	0	0	0	27.3306	32.6446	32.6159	3.52501	37.1353	45.1977	54.5751	7.40717	55.7582	0	94.4254	0
1665	0	0	0	0	0	0	0	0	0	0	0	0	0	0	0	0	0	0	0	0
1677	2.66573	0.467095	2.66569	0.0162617	0	0	0	0	0	0	0	0	0	0	0	0	0	0	0	0
1677	0	0	0	0	13.8877	13.98	14.041	0.676961	0	0	0	0	0	0	0	0	0	0	0	0
1677	0	0	0	0	0	0	0	0	25.2688	27.8597	29.9298	3.3484	36.9339	63.3093	56.2118	11.2653	0	0	0	0
1677	0	0	0	0	0	0	0	0	0	0	0	0	0	0	0	0	0	0	0	0
1689	2.79502	0.515462	2.79229	0.0173475	0	0	0	0	0	0	0	0	0	0	0	0	0	0	0	0
1689	0	0	0	0	11.7501	9.35654	11.8692	0.438625	0	0	0	0	0	0	0	0	0	0	0	0
1689	0	0	0	0	0	0	0	0	24.5118	28.5461	28.9819	3.0225	34.4532	48.7068	52.4186	10.3141	0	0	0	0
1689	0	0	0	0	0	0	0	0	0	0	0	0	0	0	0	0	0	0	0	0
1701	3.08118	0.633541	3.07853	0.0243038	0	0	0	0	0	0	0	0	0	0	0	0	0	0	0	0
1701	0	0	0	0	12.7256	10.7203	12.8555	0.519343	0	0	0	0	0	0	0	0	0	0	0	0
1701	0	0	0	0	0	0	0	0	23.3628	24.759	26.0603	2.2563	33.8829	49.9821	52.0241	9.32127	0	0	0	0
1701	0	0	0	0	0	0	0	0	0	0	0	0	0	0	0	0	0	0	0	0
1713	3.35911	0.747921	3.35896	0.0266297	0	0	0	0	0	0	0	0	0	0	0	0	0	0	0	0
1713	0	0	0	0	14.3452	13.6638	14.4945	0.724361	0	0	0	0	0	0	0	0	0	0	0	0
1713	0	0	0	0	0	0	0	0	25.1622	26.8602	28.7284	2.85909	34.3202	45.6514	49.015	7.86003	62.1267	36.3061	84.62	12.4816
1713	0	0	0	0	0	0	0	0	0	0	0	0	0	0	0	0	0	0	0	0
1725	3.41162	0.765281	3.40606	0.0287517	0	0	0	0	0	0	0	0	0	0	0	0	0	0	0	0
1725	0	0	0	0	14.6089	14.3509	14.7882	0.710437	0	0	0	0	0	0	0	0	0	0	0	0
1725	0	0	0	0	0	0	0	0	26.4192	30.3953	30.9415	3.26729	36.0687	54.1232	52.7789	7.71674	42.5481	0	87.5297	0
1725	0	0	0	0	0	0	0	0	0	0	0	0	0	0	0	0	0	0	0	0
1737	3.16359	0.663974	3.16258	0.0245985	0	0	0	0	0	0	0	0	0	0	0	0	0	0	0	0
1737	0	0	0	0	14.2741	14.1281	14.412	0.687793	0	0	0	0	0	0	0	0	0	0	0	0
1737	0	0	0	0	0	0	0	0	26.004	29.4344	30.8922	2.97476	36.2804	54.8653	55.2057	8.43607	38.7797	0	83.167	0
1737	0	0	0	0	0	0	0	0	0	0	0	0	0	0	0	0	0	0	0	0
1749	3.28216	0.714004	3.2829	0.0263386	0	0	0	0	0	0	0	0	0	0	0	0	0	0	0	0
1749	0	0	0	0	14.4802	14.0253	14.667	0.708617	0	0	0	0	0	0	0	0	0	0	0	0
1749	0	0	0	0	0	0	0	0	26.5643	29.7039	31.4954	3.61382	35.7601	45.7602	56.3619	8.92903	0	0	0	0
1749	0	0	0	0	0	0	0	0	0	0	0	0	0	0	0	0	0	0	0	0
1761	2.86438	0.54742	2.86529	0.0190835	0	0	0	0	0	0	0	0	0	0	0	0	0	0	0	0
1761	0	0	0	0	13.1942	12.2428	13.3071	0.581082	0	0	0	0	0	0	0	0	0	0	0	0
1761	0	0	0	0	0	0	0	0	25.2119	28.8267	29.8627	2.8924	35.4343	55.0142	54.9621	10.2068	0	0	0	0
1761	0	0	0	0	0	0	0	0	0	0	0	0	0	0	0	0	0	0	0	0
1773	3.22527	0.685203	3.21706	0.0233438	0	0	0	0	0	0	0	0	0	0	0	0	0	0	0	0
1773	0	0	0	0	12.5269	10.4259	12.6874	0.512248	0	0	0	0	0	0	0	0	0	0	0	0
1773	0	0	0	0	0	0	0	0	24.4372	27.338	27.9722	2.55268	35.0633	46.941	53.2763	7.78099	0	0	0	0
1773	0	0	0	0	0	0	0	0	0	0	0	0	0	0	0	0	0	0	0	0
1785	3.47522	0.80679	3.47991	0.0362149	0	0	0	0	0	0	0	0	0	0	0	0	0	0	0	0
1785	0	0	0	0	13.9926	12.8278	14.1253	0.625222	0	0	0	0	0	0	0	0	0	0	0	0
1785	0	0	0	0	0	0	0	0	24.3969	26.6822	27.3583	2.30566	34.9447	49.2045	51.2536	7.18327	52.4561	0	90.7683	0
1785	0	0	0	0	0	0	0	0	0	0	0	0	0	0	0	0	0	0	0	0
1797	3.46911	0.795749	3.46552	0.0342933	0	0	0	0	0	0	0	0	0	0	0	0	0	0	0	0
1797	0	0	0	0	15.5454	16.3154	15.7366	0.955558	0	0	0	0	0	0	0	0	0	0	0	0
1797	0	0	0	0	0	0	0	0	26.7476	30.4112	31.3402	3.21756	35.7672	52.967	51.3954	6.94648	0	0	0	0
1797	0	0	0	0	0	0	0	0	0	0	0	0	0	0	0	0	0	0	0	0
1809	3.24396	0.700097	3.2436	0.0300605	0	0	0	0	0	0	0	0	0	0	0	0	0	0	0	0
1809	0	0	0	0	14.9467	15.5389	15.1121	0.866403	0	0	0	0	0	0	0	0	0	0	0	0
1809	0	0	0	0	0	0	0	0	27.3432	32.3223	33.233	4.17077	37.7421	59.7371	56.6832	8.87619	0	0	0	0
1809	0	0	0	0	0	0	0	0	0	0	0	0	0	0	0	0	0	0	0	0
1821	3.5166	0.808405	3.51119	0.0303304	0	0	0	0	0	0	0	0	0	0	0	0	0	0	0	0
1821	0	0	0	0	15.1196	15.1327	15.3011	0.890385	0	0	0	0	0	0	0	0	0	0	0	0
1821	0	0	0	0	0	0	0	0	27.6011	33.8342	33.1589	4.11432	39.3452	55.7867	60.9969	12.3242	36.1824	0	91.113	0
1821	0	0	0	0	0	0	0	0	0	0	0	0	0	0	0	0	0	0	0	0
1833	3.31559	0.728319	3.31707	0.027455	0	0	0	0	0	0	0	0	0	0	0	0	0	0	0	0
1833	0	0	0	0	14.9184	15.0272	15.0816	0.737367	0	0	0	0	0	0	0	0	0	0	0	0
1833	0	0	0	0	0	0	0	0	27.1061	31.3056	32.4307	3.73197	37.0027	50.4958	59.4474	12.7182	44.5483	0	105.416	0
1833	0	0	0	0	0	0	0	0	0	0	0	0	0	0	0	0	0	0	0	0
1845	3.42106	0.776341	3.41907	0.0316562	0	0	0	0	0	0	0	0	0	0	0	0	0	0	0	0
1845	0	0	0	0	13.9469	13.2122	14.1262	0.678166	0	0	0	0	0	0	0	0	0	0	0	0
1845	0	0	0	0	0	0	0	0	26.3802	31.4164	31.2194	3.00208	38.5898	59.2891	58.3006	12.8639	0	0	0	0
1845	0	0	0	0	0	0	0	0	0	0	0	0	0	0	0	0	0	0	0	0
1857	3.39525	0.763486	3.39424	0.0274848	0	0	0	0	0	0	0	0	0	0	0	0	0	0	0	0
1857	0	0	0	0	15.7033	16.5786	15.8637	0.938374	0	0	0	0	0	0	0	0	0	0	0	0
1857	0	0	0	0	0	0	0	0	26.8547	30.3275	31.7684	3.97742	36.8832	54.5641	57.1728	8.26193	0	0	0	0
1857	0	0	0	0	0	0	0	0	0	0	0	0	0	0	0	0	0	0	0	0
1869	3.44707	0.783373	3.44815	0.0339857	0	0	0	0	0	0	0	0	0	0	0	0	0	0	0	0
1869	0	0	0	0	15.7032	16.5454	15.856	0.833231	0	0	0	0	0	0	0	0	0	0	0	0
1869	0	0	0	0	0	0	0	0	28.4491	34.515	34.8758	5.05057	37.1695	46.427	59.0588	10.6382	0	0	0	0
1869	0	0	0	0	0	0	0	0	0	0	0	0	0	0	0	0	0	0	0	0
1881	3.20755	0.681143	3.2023	0.0267216	0	0	0	0	0	0	0	0	0	0	0	0	0	0	0	0
1881	0	0	0	0	14.2556	13.7734	14.394	0.762482	0	0	0	0	0	0	0	0	0	0	0	0
1881	0	0	0	0	0	0	0	0	26.9202	31.8769	32.4463	3.33185	37.9939	58.0507	61.6065	12.4805	0	0	0	0
1881	0	0	0	0	0	0	0	0	0	0	0	0	0	0	0	0	0	0	0	0
1893	3.03647	0.618648	3.03632	0.0282906	0	0	0	0	0	0	0	0	0	0	0	0	0	0	0	0
1893	0	0	0	0	14.0828	13.4479	14.2387	0.691406	0	0	0	0	0	0	0	0	0	0	0	0
1893	0	0	0	0	0	0	0	0	26.0732	30.0161	30.8495	3.80439	36.0006	50.6313	57.6539	8.14067	0	0	0	0
1893	0	0	0	0	0	0	0	0	0	0	0	0	0	0	0	0	0	0	0	0
1905	3.01328	0.600241	3.00945	0.0222935	0	0	0	0	0	0	0	0	0	0	0	0	0	0	0	0
1905	0	0	0	0	13.7926	12.9418	13.9569	0.789918	0	0	0	0	0	0	0	0	0	0	0	0
1905	0	0	0	0	0	0	0	0	26.0388	29.2733	30.8844	3.81314	35.2366	52.7958	55.346	11.3378	0	0	0	0
1905	0	0	0	0	0	0	0	0	0	0	0	0	0	0	0	0	0	0	0	0
1917	3.44937	0.785618	3.44851	0.0312248	0	0	0	0	0	0	0	0	0	0	0	0	0	0	0	0
1917	0	0	0	0	13.9448	12.6438	14.0792	0.659579	0	0	0	0	0	0	0	0	0	0	0	0
1917	0	0	0	0	0	0	0	0	26.0307	29.9117	30.3516	3.52865	37.6461	54.7813	56.5068	10.0173	0	0	0	0
1917	0	0	0	0	0	0	0	0	0	0	0	0	0	0	0	0	0	0	0	0
1929	3.27819	0.703021	3.27462	0.0260391	0	0	0	0	0	0	0	0	0	0	0	0	0	0	0	0
1929	0	0	0	0	14.969	15.2157	15.123	0.791744	0	0	0	0	0	0	0	0	0	0	0	0
1929	0	0	0	0	0	0	0	0	26.0737	28.5944	30.4724	3.11053	36.5763	59.7066	54.9752	8.84976	0	0	0	0
1929	0	0	0	0	0	0	0	0	0	0	0	0	0	0	0	0	0	0	0	0
1941	3.31381	0.727023	3.31407	0.0232822	0	0	0	0	0	0	0	0	0	0	0	0	0	0	0	0
1941	0	0	0	0	13.5343	12.2698	13.6532	0.600589	0	0	0	0	0	0	0	0	0	0	0	0
1941	0	0	0	0	0	0	0	0	26.1853	31.8694	30.8617	3.0875	36.232	55.8696	54.3743	7.43375	0	0	0	0
1941	0	0	0	0	0	0	0	0	0	0	0	0	0	0	0	0	0	0	0	0
1953	2.70239	0.486863	2.70177	0.0192557	0	0	0	0	0	0	0	0	0	0	0	0	0	0	0	0
1953	0	0	0	0	13.1134	12.3377	13.2561	0.502234	0	0	0	0	0	0	0	0	0	0	0	0
1953	0	0	0	0	0	0	0	0	24.0557	25.9654	28.074	2.6924	34.2448	46.0916	52.7376	7.53453	42.5373	0	79.5154	0
1953	0	0	0	0	0	0	0	0	0	0	0	0	0	0	0	0	0	0	0	0
1965	3.33025	0.730991	3.32663	0.0255632	0	0	0	0	0	0	0	0	0	0	0	0	0	0	0	0
1965	0	0	0	0	13.777	12.1827	13.9465	0.699221	0	0	0	0	0	0	0	0	0	0	0	0
1965	0	0	0	0	0	0	0	0	25.8001	29.2437	30.1492	3.25967	35.9801	48.0906	52.6769	10.2039	0	0	0	0
1965	0	0	0	0	0	0	0	0	0	0	0	0	0	0	0	0	0	0	0	0
1977	3.14734	0.655005	3.14569	0.0232663	0	0	0	0	0	0	0	0	0	0	0	0	0	0	0	0
1977	0	0	0	0	14.4046	14.1261	14.5201	0.670885	0	0	0	0	0	0	0	0	0	0	0	0
1977	0	0	0	0	0	0	0	0	25.8541	28.3176	30.0658	3.44547	36.3151	48.588	54.5126	8.86643	0	0	0	0
1977	0	0	0	0	0	0	0	0	0	0	0	0	0	0	0	0	0	0	0	0
1989	3.03665	0.607749	3.03569	0.0202715	0	0	0	0	0	0	0	0	0	0	0	0	0	0	0	0
1989	0	0	0	0	13.6469	12.8615	13.7839	0.620979	0	0	0	0	0	0	0	0	0	0	0	0
1989	0	0	0	0	0	0	0	0	25.8105	29.15	30.5868	3.09567	35.8776	43.7771	53.5759	10.2751	0	0	0	0
1989	0	0	0	0	0	0	0	0	0	0	0	0	0	0	0	0	0	0	0	0
2001	3.1615	0.655228	3.15813	0.0247616	0	0	0	0	0	0	0	0	0	0	0	0	0	0	0	0
2001	0	0	0	0	13.2468	11.8545	13.4077	0.532889	0	0	0	0	0	0	0	0	0	0	0	0
2001	0	0	0	0	0	0	0	0	25.1279	28.3182	29.2653	2.91568	35.6841	52.9964	54.4455	7.26171	0	0	0	0
2001	0	0	0	0	0	0	0	0	0	0	0	0	0	0	0	0	0	0	0	0
2013	3.22486	0.679758	3.22205	0.0240432	0	0	0	0	0	0	0	0	0	0	0	0	0	0	0	0
2013	0	0	0	0	14.1838	13.275	14.3572	0.691514	0	0	0	0	0	0	0	0	0	0	0	0
2013	0	0	0	0	0	0	0	0	25.3406	28.2676	29.3056	2.7268	35.8547	54.1764	53.546	8.06338	0	0	0	0
2013	0	0	0	0	0	0	0	0	0	0	0	0	0	0	0	0	0	0	0	0
2025	3.51895	0.817763	3.51304	0.027827	0	0	0	0	0	0	0	0	0	0	0	0	0	0	0	0
2025	0	0	0	0	15.5776	15.8898	15.7508	0.805823	0	0	0	0	0	0	0	0	0	0	0	0
2025	0	0	0	0	0	0	0	0	27.5605	31.2474	32.6389	4.20172	37.3735	53.1912	55.4751	8.99587	0	0	0	0
2025	0	0	0	0	0	0	0	0	0	0	0	0	0	0	0	0	0	0	0	0
2037	3.42869	0.7827	3.42777	0.034172	0	0	0	0	0	0	0	0	0	0	0	0	0	0	0	0
2037	0	0	0	0	14.9313	15.1474	15.0637	0.69265	0	0	0	0	0	0	0	0	0	0	0	0
2037	0	0	0	0	0	0	0	0	27.4639	32.6299	33.1834	3.40959	38.3397	65.8001	59.5501	8.99296	0	0	0	0
2037	0	0	0	0	0	0	0	0	0	0	0	0	0	0	0	0	0	0	0	0
2049	3.49476	0.809325	3.49639	0.030763	0	0	0	0	0	0	0	0	0	0	0	0	0	0	0	0
2049	0	0	0	0	15.161	15.4122	15.3033	0.876701	0	0	0	0	0	0	0	0	0	0	0	0
2049	0	0	0	0	0	0	0	0	27.2027	32.6478	32.4421	3.22892	38.9997	54.8717	59.5059	8.52657	57.7104	122.353	101.165	1.2218
2049	0	0	0	0	0	0	0	0	0	0	0	0	0	0	0	0	0	0	0	0
2061	3.13059	0.652654	3.12605	0.0250124	0	0	0	0	0	0	0	0	0	0	0	0	0	0	0	0
2061	0	0	0	0	14.5318	14.5998	14.7133	0.706628	0	0	0	0	0	0	0	0	0	0	0	0
2061	0	0	0	0	0	0	0	0	26.6179	30.4622	32.0672	3.79603	37.921	53.7011	58.0026	10.3572	0	0	0	0
2061	0	0	0	0	0	0	0	0	0	0	0	0	0	0	0	0	0	0	0	0
2073	2.81983	0.527483	2.81696	0.0184589	0	0	0	0	0	0	0	0	0	0	0	0	0	0	0	0
2073	0	0	0	0	12.7579	11.3829	12.8972	0.566125	0	0	0	0	0	0	0	0	0	0	0	0
2073	0	0	0	0	0	0	0	0	24.9471	29.1497	29.8048	2.88443	34.3567	38.9267	55.2865	8.58342	0	0	0	0
2073	0	0	0	0	0	0	0	0	0	0	0	0	0	0	0	0	0	0	0	0
2085	3.42875	0.76865	3.42529	0.0283707	0	0	0	0	0	0	0	0	0	0	0	0	0	0	0	0
2085	0	0	0	0	13.6485	11.9662	13.8005	0.593947	0	0	0	0	0	0	0	0	0	0	0	0
2085	0	0	0	0	0	0	0	0	25.2632	28.0611	28.9205	2.96254	36.2432	51.333	55.021	10.1983	57.465	0	95.6444	0
2085	0	0	0	0	0	0	0	0	0	0	0	0	0	0	0	0	0	0	0	0
2097	3.03914	0.609303	3.03744	0.020823	0	0	0	0	0	0	0	0	0	0	0	0	0	0	0	0
2097	0	0	0	0	14.6079	14.7207	14.7421	0.709417	0	0	0	0	0	0	0	0	0	0	0	0
2097	0	0	0	0	0	0	0	0	25.5007	27.4629	29.724	3.14307	34.8149	51.3549	52.4948	8.11529	0	0	0	0
2097	0	0	0	0	0	0	0	0	0	0	0	0	0	0	0	0	0	0	0	0
2109	3.27747	0.717529	3.27641	0.0289609	0	0	0	0	0	0	0	0	0	0	0	0	0	0	0	0
2109	0	0	0	0	13.563	12.0977	13.7073	0.584836	0	0	0	0	0	0	0	0	0	0	0	0
2109	0	0	0	0	0	0	0	0	26.3387	30.142	31.2913	3.1752	36.2025	46.7484	53.9789	9.63194	0	0	0	0
2109	0	0	0	0	0	0	0	0	0	0	0	0	0	0	0	0	0	0	0	0
2121	3.47997	0.800192	3.47357	0.0323363	0	0	0	0	0	0	0	0	0	0	0	0	0	0	0	0
2121	0	0	0	0	14.143	13.4406	14.3058	0.723187	0	0	0	0	0	0	0	0	0	0	0	0
2121	0	0	0	0	0	0	0	0	25.458	28.8347	29.0707	2.54785	36.7921	60.0142	56.3515	8.78065	0	0	0	0
2121	0	0	0	0	0	0	0	0	0	0	0	0	0	0	0	0	0	0	0	0
2133	3.05924	0.61728	3.05533	0.0220133	0	0	0	0	0	0	0	0	0	0	0	0	0	0	0	0
2133	0	0	0	0	14.9339	15.5474	15.0813	0.811595	0	0	0	0	0	0	0	0	0	0	0	0
2133	0	0	0	0	0	0	0	0	26.212	29.6783	31.0081	3.84294	35.3177	50.0617	52.9515	8.21577	0	0	0	0
2133	0	0	0	0	0	0	0	0	0	0	0	0	0	0	0	0	0	0	0	0
2145	3.46344	0.794086	3.46333	0.0278282	0	0	0	0	0	0	0	0	0	0	0	0	0	0	0	0
2145	0	0	0	0	14.5163	13.6922	14.6782	0.729221	0	0	0	0	0	0	0	0	0	0	0	0
2145	0	0	0	0	0	0	0	0	27.4414	31.6356	33.0902	4.06773	37.6867	58.872	57.5466	11.2517	0	0	0	0
2145	0	0	0	0	0	0	0	0	0	0	0	0	0	0	0	0	0	0	0	0
2157	3.10755	0.646613	3.10616	0.0270933	0	0	0	0	0	0	0	0	0	0	0	0	0	0	0	0
2157	0	0	0	0	13.7467	13.0041	13.885	0.598745	0	0	0	0	0	0	0	0	0	0	0	0
2157	0	0	0	0	0	0	0	0	25.4816	28.6516	29.8648	2.8547	36.774	56.7082	57.8163	13.1614	52.1166	0	91.0446	0
2157	0	0	0	0	0	0	0	0	0	0	0	0	0	0	0	0	0	0	0	0
2169	2.83394	0.533494	2.83121	0.0187292	0	0	0	0	0	0	0	0	0	0	0	0	0	0	0	0
2169	0	0	0	0	13.2986	12.3362	13.4438	0.654358	0	0	0	0	0	0	0	0	0	0	0	0
2169	0	0	0	0	0	0	0	0	24.765	27.5084	29.2091	2.99485	35.3634	50.6483	52.9372	9.02036	51.1221	0	90.6415	0
2169	0	0	0	0	0	0	0	0	0	0	0	0	0	0	0	0	0	0	0	0
2181	2.9754	0.593142	2.97252	0.0255029	0	0	0	0	0	0	0	0	0	0	0	0	0	0	0	0
2181	0	0	0	0	12.0167	9.76589	12.1617	0.472027	0	0	0	0	0	0	0	0	0	0	0	0
2181	0	0	0	0	0	0	0	0	24.0138	26.7927	27.6539	2.71469	33.1734	42.8871	51.2822	7.25035	0	0	0	0
2181	0	0	0	0	0	0	0	0	0	0	0	0	0	0	0	0	0	0	0	0
2193	3.19859	0.673753	3.19984	0.0270654	0	0	0	0	0	0	0	0	0	0	0	0	0	0	0	0
2193	0	0	0	0	13.2291	11.7789	13.3727	0.685644	0	0	0	0	0	0	0	0	0	0	0	0
2193	0	0	0	0	0	0	0	0	23.6498	25.8195	26.4513	2.32124	33.5361	47.1961	50.2092	7.27895	0	0	0	0
2193	0	0	0	0	0	0	0	0	0	0	0	0	0	0	0	0	0	0	0	0
2205	3.3439	0.748762	3.34409	0.0274773	0	0	0	0	0	0	0	0	0	0	0	0	0	0	0	0
2205	0	0	0	0	14.7452	14.4672	14.9191	0.803611	0	0	0	0	0	0	0	0	0	0	0	0
2205	0	0	0	0	0	0	0	0	25.7835	28.0617	29.9129	3.58805	34.7228	45.1888	49.7309	8.14758	49.7204	0	83.6091	0
2205	0	0	0	0	0	0	0	0	0	0	0	0	0	0	0	0	0	0	0	0
2217	3.27132	0.70928	3.26572	0.0288803	0	0	0	0	0	0	0	0	0	0	0	0	0	0	0	0
2217	0	0	0	0	14.0103	13.4143	14.1824	0.676455	0	0	0	0	0	0	0	0	0	0	0	0
2217	0	0	0	0	0	0	0	0	26.34	30.5359	31.1246	3.29615	36.6235	67.5834	53.5606	9.53272	76.61	0	84.9648	0
2217	0	0	0	0	0	0	0	0	0	0	0	0	0	0	0	0	0	0	0	0
2229	3.21095	0.675958	3.2131	0.021901	0	0	0	0	0	0	0	0	0	0	0	0	0	0	0	0
2229	0	0	0	0	13.8694	13.1795	13.999	0.682453	0	0	0	0	0	0	0	0	0	0	0	0
2229	0	0	0	0	0	0	0	0	25.4488	28.9301	29.7485	2.90252	36.2383	56.2527	55.4985	7.91195	41.8472	3.56335	86.8648	3.43919
2229	0	0	0	0	0	0	0	0	0	0	0	0	0	0	0	0	0	0	0	0
2241	3.40946	0.763515	3.41139	0.0274102	0	0	0	0	0	0	0	0	0	0	0	0	0	0	0	0
2241	0	0	0	0	14.619	13.9966	14.8099	0.62791	0	0	0	0	0	0	0	0	0	0	0	0
2241	0	0	0	0	0	0	0	0	26.2461	29.7765	30.7468	3.50768	35.5578	49.8714	54.6692	8.29147	45.8551	0	94.3525	0
2241	0	0	0	0	0	0	0	0	0	0	0	0	0	0	0	0	0	0	0	0
2253	3.34118	0.737369	3.34105	0.0298748	0	0	0	0	0	0	0	0	0	0	0	0	0	0	0	0
2253	0	0	0	0	15.6647	16.4797	15.8174	0.835954	0	0	0	0	0	0	0	0	0	0	0	0
2253	0	0	0	0	0	0	0	0	27.5285	32.0367	32.8155	3.76818	37.234	50.1146	56.9289	14.2999	0	0	0	0
2253	0	0	0	0	0	0	0	0	0	0	0	0	0	0	0	0	0	0	0	0
2265	3.28985	0.713707	3.29124	0.0295432	0	0	0	0	0	0	0	0	0	0	0	0	0	0	0	0
2265	0	0	0	0	14.3437	14.0381	14.4777	0.758136	0	0	0	0	0	0	0	0	0	0	0	0
2265	0	0	0	0	0	0	0	0	27.4228	33.232	33.0869	3.68435	37.3519	61.8313	58.8624	8.60722	0	0	0	0
2265	0	0	0	0	0	0	0	0	0	0	0	0	0	0	0	0	0	0	0	0
2277	2.93988	0.574557	2.94167	0.0230195	0	0	0	0	0	0	0	0	0	0	0	0	0	0	0	0
2277	0	0	0	0	12.7881	11.636	12.9377	0.590886	0	0	0	0	0	0	0	0	0	0	0	0
2277	0	0	0	0	0	0	0	0	24.6483	28.188	28.8112	2.80457	35.6762	60.2079	56.6357	8.54571	48.449	0.480764	98.5352	1.14502
2277	0	0	0	0	0	0	0	0	0	0	0	0	0	0	0	0	0	0	0	0
2289	3.57443	0.849445	3.57495	0.0333957	0	0	0	0	0	0	0	0	0	0	0	0	0	0	0	0
2289	0	0	0	0	13.8014	12.4161	13.9896	0.726777	0	0	0	0	0	0	0	0	0	0	0	0
2289	0	0	0	0	0	0	0	0	25.0045	28.8149	28.5091	2.74906	34.5313	51.1285	53.2297	8.40038	50.2078	0	86.6882	0
2289	0	0	0	0	0	0	0	0	0	0	0	0	0	0	0	0	0	0	0	0
2301	3.20609	0.683143	3.20544	0.0249188	0	0	0	0	0	0	0	0	0	0	0	0	0	0	0	0
2301	0	0	0	0	15.1007	15.5219	15.2591	0.788874	0	0	0	0	0	0	0	0	0	0	0	0
2301	0	0	0	0	0	0	0	0	25.8293	28.5987	30.1257	3.49649	35.2386	54.9826	52.0603	7.05474	0	0	0	0
2301	0	0	0	0	0	0	0	0	0	0	0	0	0	0	0	0	0	0	0	0
2313	3.16104	0.659762	3.16355	0.0266242	0	0	0	0	0	0	0	0	0	0	0	0	0	0	0	0
2313	0	0	0	0	13.9566	13.0473	14.1016	0.661894	0	0	0	0	0	0	0	0	0	0	0	0
2313	0	0	0	0	0	0	0	0	26.6163	30.5422	32.0157	3.57977	36.5025	53.8417	54.3525	10.7289	0	0	0	0
2313	0	0	0	0	0	0	0	0	0	0	0	0	0	0	0	0	0	0	0	0
2325	2.97445	0.58176	2.97014	0.0202114	0	0	0	0	0	0	0	0	0	0	0	0	0	0	0	0
2325	0	0	0	0	13.333	12.2031	13.4458	0.660357	0	0	0	0	0	0	0	0	0	0	0	0
2325	0	0	0	0	0	0	0	0	25.0701	27.8679	29.2981	2.96223	35.7944	52.8452	56.0405	8.11569	0	0	0	0
2325	0	0	0	0	0	0	0	0	0	0	0	0	0	0	0	0	0	0	0	0
2337	3.15411	0.659624	3.15271	0.0284617	0	0	0	0	0	0	0	0	0	0	0	0	0	0	0	0
2337	0	0	0	0	13.9482	12.9197	14.07	0.64225	0	0	0	0	0	0	0	0	0	0	0	0
2337	0	0	0	0	0	0	0	0	25.6168	28.1178	29.8083	3.77162	34.9837	56.0151	53.7274	9.55205	0	0	0	0
2337	0	0	0	0	0	0	0	0	0	0	0	0	0	0	0	0	0	0	0	0
2349	2.93767	0.573743	2.93813	0.0210582	0	0	0	0	0	0	0	0	0	0	0	0	0	0	0	0
2349	0	0	0	0	12.6112	11.013	12.7358	0.602589	0	0	0	0	0	0	0	0	0	0	0	0
2349	0	0	0	0	0	0	0	0	24.3818	26.6575	28.3239	2.58262	34.3303	46.6495	51.6897	9.93957	0	0	0	0
2349	0	0	0	0	0	0	0	0	0	0	0	0	0	0	0	0	0	0	0	0
2361	3.26434	0.719591	3.26407	0.0331521	0	0	0	0	0	0	0	0	0	0	0	0	0	0	0	0
2361	0	0	0	0	14.0723	13.2487	14.2298	0.699937	0	0	0	0	0	0	0	0	0	0	0	0
2361	0	0	0	0	0	0	0	0	25.0609	26.4851	28.7913	3.49411	35.4802	54.6346	52.4764	8.63392	35.2938	16.2821	91.4655	44.204
2361	0	0	0	0	0	0	0	0	0	0	0	0	0	0	0	0	0	0	0	0
2373	3.33593	0.729622	3.32812	0.0245227	0	0	0	0	0	0	0	0	0	0	0	0	0	0	0	0
2373	0	0	0	0	14.6503	14.4443	14.8136	0.879358	0	0	0	0	0	0	0	0	0	0	0	0
2373	0	0	0	0	0	0	0	0	26.3763	29.1461	30.918	3.39962	35.8054	52.6692	53.0179	11.1536	55.413	26.4613	92.8624	10.2298
2373	0	0	0	0	0	0	0	0	0	0	0	0	0	0	0	0	0	0	0	0
2385	3.53229	0.820919	3.52778	0.0288695	0	0	0	0	0	0	0	0	0	0	0	0	0	0	0	0
2385	0	0	0	0	14.744	14.3168	14.863	0.672307	0	0	0	0	0	0	0	0	0	0	0	0
2385	0	0	0	0	0	0	0	0	26.9962	31.2641	31.6977	3.77665	38.0953	63.048	56.7838	9.68255	47.2967	0	85.509	0
2385	0	0	0	0	0	0	0	0	0	0	0	0	0	0	0	0	0	0	0	0
2397	3.43581	0.787847	3.43446	0.0294825	0	0	0	0	0	0	0	0	0	0	0	0	0	0	0	0
2397	0	0	0	0	15.5895	16.2626	15.7568	0.788841	0	0	0	0	0	0	0	0	0	0	0	0
2397	0	0	0	0	0	0	0	0	27.3506	32.0345	32.4819	3.50128	39.0204	56.7678	58.5888	14.5099	0	0	0	0
2397	0	0	0	0	0	0	0	0	0	0	0	0	0	0	0	0	0	0	0	0
