# Supplementary material for: IBSEM: An Individual-Based Atlantic Salmon Population Model
Source: PLoS One. 2015 Sep 18;10(9):e0138444. doi: 10.1371/journal.pone.0138444 (PMC4575158; doi:10.1371/journal.pone.0138444)
Supplement: S1 Minimal dataset — (ZIP) [file pone.0138444.s003.zip › temp/scenario 1/wild - 1/runFiles/results/heritabilitySea.txt]

month	f0s0_F_Average	f0s0_F_stDev	f0s0_G_Average	f0s0_G_stDev	f0s1_F_Average	f0s1_F_stDev	f0s1_G_Average	f0s1_G_stDev	f0s2_F_Average	f0s2_F_stDev	f0s2_G_Average	f0s2_G_stDev	f0s3_F_Average	f0s3_F_stDev	f0s3_G_Average	f0s3_G_stDev	f0s4_F_Average	f0s4_F_stDev	f0s4_G_Average	f0s4_G_stDev	f1s0_F_Average	f1s0_F_stDev	f1s0_G_Average	f1s0_G_stDev	f1s1_F_Average	f1s1_F_stDev	f1s1_G_Average	f1s1_G_stDev	f1s2_F_Average	f1s2_F_stDev	f1s2_G_Average	f1s2_G_stDev	f1s3_F_Average	f1s3_F_stDev	f1s3_G_Average	f1s3_G_stDev	f1s4_F_Average	f1s4_F_stDev	f1s4_G_Average	f1s4_G_stDev	f2s0_F_Average	f2s0_F_stDev	f2s0_G_Average	f2s0_G_stDev	f2s1_F_Average	f2s1_F_stDev	f2s1_G_Average	f2s1_G_stDev	f2s2_F_Average
21	0	0	0	0	2842.92	295064	2679.13	40172.8	8029.2	5.50226e+006	8132.75	2.66321e+006	11698.1	7.09699e+006	11451.8	5.88241e+006	14978.3	6.59252e+006	16111.2	5.98581e+006	543.676	4679.94	530.441	1307.59	0	0	0	0	0	0	0	0	0	0	0	0	0	0	0	0	652.112	9101.97	641.022	3324.45	0	0	0	0	0
33	0	0	0	0	0	0	0	0	7900.85	30084.7	6220.2	65677.7	13549.4	1.64293e+007	13633.4	2.18701e+006	22092.3	0	17533.3	0	398.036	3051.37	360.069	252.451	2438.06	188334	2383.08	14515	0	0	0	0	0	0	0	0	0	0	0	0	479.789	3999.3	473.764	784.385	2735.33	301768	2690.5	30004.3	0
45	0	0	0	0	0	0	0	0	0	0	0	0	0	0	0	0	0	0	0	0	431.427	3347.93	398.917	356.444	2371.68	218216	2246	10145.2	5669.16	2.13716e+006	5600.95	64712	0	0	0	0	0	0	0	0	516.218	5725.27	535.553	592.175	2742.44	276128	2626.17	13516.8	6119.26
57	0	0	0	0	0	0	0	0	0	0	0	0	0	0	0	0	0	0	0	0	621.834	6960.78	577.916	691.561	2682.88	228387	2586.74	11100.8	5902.57	2.04098e+006	5686.93	73342.5	11537.7	7.75645e+006	11633.8	488889	0	0	0	0	696.441	9661.48	711.45	1025.08	3079.42	281485	3062.6	16002.4	6862.35
69	0	0	0	0	0	0	0	0	0	0	0	0	0	0	0	0	0	0	0	0	510.309	4662.76	469.9	428.687	3056.91	325939	2926.91	14162	6106.89	2.10744e+006	6077.61	63882.4	11074.2	7.34155e+006	11498.5	625730	0	0	0	0	619.532	7671.93	647.872	898.23	3313.46	355238	3328.82	19286.2	7135.41
81	0	0	0	0	0	0	0	0	0	0	0	0	0	0	0	0	0	0	0	0	516.275	5253.3	476.162	584.103	2200.99	141324	2123.47	7607.42	6080.02	2.32255e+006	6184	64701.4	11118.5	6.87432e+006	11110.4	193748	0	0	0	0	594.429	7850.73	607.592	750.558	2571.88	214646	2612.64	13658.8	6898.96
93	0	0	0	0	0	0	0	0	0	0	0	0	0	0	0	0	0	0	0	0	574.688	6292.71	532.668	671.091	2392.32	202686	2232.88	9619.85	5168.97	1.36034e+006	4899.48	33294	9757.99	6.28026e+006	11426.7	459507	0	0	0	0	658.03	9009.94	667.67	886.742	2590.1	244290	2602.4	10744.8	5706.46
105	0	0	0	0	0	0	0	0	0	0	0	0	0	0	0	0	0	0	0	0	438.43	3175.88	404.235	359.397	2764.8	302443	2570.36	11780.8	5424.23	1.67768e+006	5101.9	54032.4	10395.8	3.67772e+006	9389.42	70626.9	0	0	0	0	531.707	5883.86	542.337	729.231	2972.02	336945	2959.45	14390.1	5688.19
117	0	0	0	0	0	0	0	0	0	0	0	0	0	0	0	0	0	0	0	0	555.381	6115.82	513.496	587.97	2249.61	190460	2148.31	8283.05	6092.53	2.01265e+006	5781.61	64529.5	11897.3	8.11293e+006	9859.72	136982	0	0	0	0	629.446	7334.02	639.591	807.758	2537.03	207869	2564.24	12560.2	6610.8
129	0	0	0	0	0	0	0	0	0	0	0	0	0	0	0	0	0	0	0	0	457.939	4410.35	423.073	564.363	2434.24	242341	2291.87	8239.71	4871.34	865527	4805.99	50479.5	11583.6	1.45311e+007	10526	365856	0	0	0	0	536.946	5719.36	556.29	703.013	2607.96	242125	2630.53	9997.25	5622.05
141	0	0	0	0	0	0	0	0	0	0	0	0	0	0	0	0	0	0	0	0	473.604	4273.25	437.381	564.33	2181.45	173357	2063.19	9230.6	5351.12	1.68199e+006	5034.62	40396.4	8886.69	4.89851e+006	9115.04	70729.2	13817.4	0	15804.4	0	566.632	6545.07	588.584	803.606	2443.71	203028	2447.35	10984.5	5745.3
153	0	0	0	0	0	0	0	0	0	0	0	0	0	0	0	0	0	0	0	0	467.153	4505.88	434.908	488.625	2156.07	175447	2033.13	8019.97	4575.41	1.10744e+006	4583.47	38053.5	9443.39	4.42662e+006	9249.44	88409.2	0	0	0	0	542.664	6348.45	551.611	762.599	2377.27	194236	2456.93	10465.9	5284.29
165	0	0	0	0	0	0	0	0	0	0	0	0	0	0	0	0	0	0	0	0	403.12	3334.16	374.276	330.557	2402.41	219629	2264.7	9726.69	4946.71	1.06438e+006	4705.95	40755.7	9067.51	3.31925e+006	8804.62	266722	0	0	0	0	471.503	4600.62	489.339	508.254	2610.96	266554	2615.46	13487.6	5512.61
177	0	0	0	0	0	0	0	0	0	0	0	0	0	0	0	0	0	0	0	0	410.36	3174	378.714	329.126	1995.84	155049	1897.77	7513.45	5084.08	1.39789e+006	4906.66	44211	9637.65	2.79613e+006	8955.84	41825.4	0	0	0	0	491.846	5508.38	524.357	574.2	2216.69	192776	2235.29	7601.86	5412.22
189	0	0	0	0	0	0	0	0	0	0	0	0	0	0	0	0	0	0	0	0	432.166	4010.29	392.792	347.45	2006.29	163705	1808.85	6832.11	4354.89	1.16049e+006	4220.85	34890.6	8804.32	5.81635e+006	9038.18	268726	0	0	0	0	505.674	5430.76	524.971	628.654	2156.09	192939	2214.48	7335.25	4839.94
201	0	0	0	0	0	0	0	0	0	0	0	0	0	0	0	0	0	0	0	0	516.124	4480.53	467.368	501.864	2451.98	246114	2277.53	8613.53	5057.49	2.26967e+006	4565.81	47503.8	9122.31	1.19939e+006	8755.84	252820	16918.4	0	14944	0	606.395	7213.69	617.376	792.822	2600.97	215914	2714.35	13502.3	5075.85
213	0	0	0	0	0	0	0	0	0	0	0	0	0	0	0	0	0	0	0	0	518.684	4848.42	487.715	597.562	2607.32	190946	2481.56	11228.9	5710.08	2.17722e+006	5365.48	51645.4	11144.9	1.53196e+007	9057.15	124856	0	0	0	0	605.015	7447.6	610.589	898.948	2873.37	254063	2953.81	17364.7	5947.92
225	0	0	0	0	0	0	0	0	0	0	0	0	0	0	0	0	0	0	0	0	446.176	4028.64	414.699	453.148	2620.13	219818	2490.96	11458.3	5853.71	2.47619e+006	5601.95	68681.4	9024.24	612392	10147.6	101044	6879.15	0	15370.7	0	521.227	4850.52	536.372	703.407	2849.69	289437	2850.06	14619.1	6317.65
237	0	0	0	0	0	0	0	0	0	0	0	0	0	0	0	0	0	0	0	0	519.877	5111.27	483.47	490.74	2305.78	183536	2188.76	9490.82	5944.04	1.85122e+006	5741.5	66486	12602.7	2.85977e+007	10589.8	318096	0	0	0	0	612.825	7752.99	630.781	903.567	2533.3	214904	2532.44	10063.2	6447.4
249	0	0	0	0	0	0	0	0	0	0	0	0	0	0	0	0	0	0	0	0	520.006	5098.11	488.382	773.498	2917.63	332903	2816.38	13893.4	5811.65	1.99478e+006	5528.56	78306.7	12625.1	1.86048e+007	11684.7	300387	0	0	0	0	609.836	7661.61	630.354	1048.78	3316.31	344811	3287.95	17388.6	6160.77
261	0	0	0	0	0	0	0	0	0	0	0	0	0	0	0	0	0	0	0	0	478.23	3924.84	444.6	453.857	1961.65	135439	1877.98	9326.16	6030.45	1.67131e+006	5580.74	39887.8	9969.3	6.23807e+006	9659.8	283834	0	0	0	0	573.365	6999.52	595.283	936.339	2162.63	193100	2217.39	8684.2	6374.73
273	0	0	0	0	0	0	0	0	0	0	0	0	0	0	0	0	0	0	0	0	446.996	3854.3	409.731	504.748	2505.12	218446	2416.03	9518.21	4712.32	1.27825e+006	4546.45	49697.5	10519.1	3.30328e+006	10690.7	143596	0	0	0	0	524.672	5793.74	540.699	718.208	2817.89	318780	2880.24	14487.2	5041.17
285	0	0	0	0	0	0	0	0	0	0	0	0	0	0	0	0	0	0	0	0	493.982	4166.25	458.111	583.475	2645.36	215183	2552.87	13604.9	6337.59	2.00888e+006	5902.56	57949.1	10018.7	3.23427e+006	9363.92	275956	0	0	0	0	580.765	6757.53	596.776	869.811	2910.81	282267	2984.12	15548.8	6764.9
297	0	0	0	0	0	0	0	0	0	0	0	0	0	0	0	0	0	0	0	0	508.157	5014.57	472.54	583.278	3060	301143	2924.2	18987.2	6187.65	1.38294e+006	6291.15	81274.6	13894	1.93241e+007	11882.5	366120	17118.2	0	15561.2	0	602.043	7673.93	619.547	852.756	3310.02	418186	3395.33	21640.5	6915.6
309	0	0	0	0	0	0	0	0	0	0	0	0	0	0	0	0	0	0	0	0	601.472	6356.41	556.916	723.384	2908.07	256659	2711.79	14069.7	7053.91	2.19389e+006	6786.39	101680	11467.9	8.41361e+006	12515.9	360262	20585.1	0	20457.4	0	687.829	9391.13	707.421	946.185	3157.52	342737	3180.5	15642.5	7357.08
321	0	0	0	0	0	0	0	0	0	0	0	0	0	0	0	0	0	0	0	0	425.47	3878.81	390.443	377.211	2866.27	311268	2726.36	15060.7	6325.66	1.76996e+006	5899.45	50322	14169.7	1.0756e+007	12310.2	282109	0	0	0	0	502.543	5453.62	520.635	703.088	3169.05	359155	3166.32	14127.1	6486.26
333	0	0	0	0	0	0	0	0	0	0	0	0	0	0	0	0	0	0	0	0	420.27	3731.62	390.703	431.26	2261.67	243487	2112.4	8805.4	6136.17	1.94414e+006	6066.95	71631.5	12744.9	7.01767e+006	10939.3	128103	24513.9	0	18748	0	496.168	5416.61	514.315	703.726	2463.77	192538	2507.03	10804.6	6988.39
345	0	0	0	0	0	0	0	0	0	0	0	0	0	0	0	0	0	0	0	0	470.798	4253.86	436.166	570.764	2124.44	157246	2037.52	7245.49	5032.95	1.72474e+006	4821.3	54166.1	10307.5	4.41998e+006	11198.5	384854	25398	6.09813e+007	23001.8	2.6365e+007	548.431	5874.07	569.954	742.694	2407.08	198009	2410.53	9903.37	5699.07
357	0	0	0	0	0	0	0	0	0	0	0	0	0	0	0	0	0	0	0	0	549.716	5866.6	510.451	643.696	2927.17	306927	2813.44	14858.5	5468.78	1.60388e+006	5314.7	50262.4	8113.08	999352	10025.5	452464	44986.4	0	42966.9	0	649.953	8381.38	675.935	1044.51	3164.29	330579	3281.94	15855.6	5951.28
369	0	0	0	0	0	0	0	0	0	0	0	0	0	0	0	0	0	0	0	0	529.31	5358.89	492.785	610.355	2903.35	281181	2788.77	14331.8	6703.93	2.39667e+006	6569.43	97480.2	11435.1	7.03805e+006	10610.7	230893	0	0	0	0	611.64	7214.46	623.399	798.98	3209.75	381065	3300.35	17441.2	7001.32
381	385.218	0	306.427	0	0	0	0	0	0	0	0	0	0	0	0	0	0	0	0	0	475.69	4588.6	443.012	579.828	2397.97	200153	2325.38	10335.6	6387.6	1.45029e+006	6085.27	68058.8	13062.6	9.36072e+006	11969.3	341508	0	0	0	0	552.759	6093.58	576.293	716.284	2665.4	263578	2698.53	11979.1	6790.62
393	0	0	0	0	0	0	0	0	0	0	0	0	0	0	0	0	0	0	0	0	551.847	6024.66	515.594	618.486	2469.41	197353	2325.11	11833.5	5516.38	1.31238e+006	5434.04	57304.4	11923.6	1.26964e+007	11352.1	69592.9	0	0	0	0	631.9	8119.6	663.766	1098.06	2685.81	234410	2720.23	11731.5	5893.64
405	404.201	0	295.546	0	0	0	0	0	0	0	0	0	0	0	0	0	0	0	0	0	457.769	4305.42	423.916	515.272	2457.28	224845	2350.78	8738.79	5490.73	1.56577e+006	5175.47	70385.6	8600.42	1.31452e+006	10165.6	460629	0	0	0	0	549.978	6130.27	572.167	846.508	2702.54	250080	2758.65	15844.8	5897.05
417	0	0	0	0	0	0	0	0	0	0	0	0	0	0	0	0	0	0	0	0	500.804	5069.11	458.657	485.426	2606.57	231469	2469.36	11425	5806.52	1.79926e+006	5623.77	50296.1	11093.6	3.34251e+006	10236.7	545271	0	0	0	0	587.988	7398.15	602.875	891.776	2855.5	273034	2935.43	13973	6208.58
429	0	0	0	0	0	0	0	0	0	0	0	0	0	0	0	0	0	0	0	0	616.903	7328.41	577.694	789.506	2710.94	233558	2611.57	10469.2	6266.08	1.78818e+006	5966.58	93930.1	10772.7	6.59759e+006	11292.4	326597	0	0	0	0	717.076	11556.5	740.705	1455.52	2997.54	323752	3073.26	18611.2	6960.74
441	0	0	0	0	0	0	0	0	0	0	0	0	0	0	0	0	0	0	0	0	604.018	6531.18	568.502	813.063	3358.18	405185	3159.72	16560.3	6748.53	2.35809e+006	6453.15	61280.5	12581.8	4.24016e+006	11999.2	188777	0	0	0	0	698.223	8798.97	727.169	1287.49	3662.7	489820	3664.6	21244.2	6940.34
453	0	0	0	0	0	0	0	0	0	0	0	0	0	0	0	0	0	0	0	0	424.672	3238.46	393.411	325.394	2478.47	243662	2375.48	9389.82	6950.15	2.60789e+006	6462.94	69872	13131.5	1.86468e+007	11751.7	344567	0	0	0	0	503.653	5208.26	528.029	627.917	2785.53	280143	2795.63	12019.6	7591.38
465	0	0	0	0	0	0	0	0	0	0	0	0	0	0	0	0	0	0	0	0	436.206	4151.47	402.944	473.792	2489.7	193890	2350.76	8335.69	5852.12	2.04902e+006	5561.29	53656.4	12546.7	1.58633e+007	12052	183664	17713.2	1.45381e+007	19006.6	39.483	500.733	4824.19	519.843	579.131	2857.91	271057	2797.9	13472.2	6482.51
477	0	0	0	0	0	0	0	0	0	0	0	0	0	0	0	0	0	0	0	0	556.196	5253.78	518.404	619.54	2405.93	186177	2293.48	12182.5	5938.42	1.60036e+006	5537.43	43730.5	12135.4	1.04271e+007	10963.2	315308	28826.2	0	19256.8	0	652.912	7837.42	686.964	1061.34	2579.19	208937	2645.06	9295.24	6669.08
489	0	0	0	0	0	0	0	0	0	0	0	0	0	0	0	0	0	0	0	0	440.788	3833.31	403.334	392.593	2742.15	235820	2594.82	11185	5390.77	1.65976e+006	5384.98	50881.1	10653.7	4.6806e+006	10636.1	264043	25947.3	0	18155.1	0	514.044	5343.3	533.135	585.165	3061.55	370666	3098.95	16382.8	5888.35
501	0	0	0	0	0	0	0	0	0	0	0	0	0	0	0	0	0	0	0	0	520.561	4630.08	484.194	625.282	2507.73	176013	2406.03	11660.5	6281.44	1.90723e+006	6089.33	59372.7	11048.4	7.21973e+006	10597.2	86202.3	18241.8	0	17252.5	0	618.407	7780.3	633.519	877.045	2805.87	252240	2828.75	10695.7	6881.52
513	0	0	0	0	0	0	0	0	0	0	0	0	0	0	0	0	0	0	0	0	469.225	4636.89	432.461	510.779	2335.78	203400	2238.41	9750.01	5531.05	1.17168e+006	5295.25	76512.5	11622.4	6.91175e+006	11268.2	308123	0	0	0	0	542.797	6030.21	554.572	676.253	2625.23	260752	2656.16	10235	6007.28
525	0	0	0	0	0	0	0	0	0	0	0	0	0	0	0	0	0	0	0	0	504.638	4458.02	468.172	485.644	2468.45	193938	2343.72	10839.1	5210.12	1.10236e+006	5149.94	29726.9	10544.3	5.20598e+006	9895.27	204658	0	0	0	0	592.803	6001.26	609.934	977.205	2692.35	222381	2724.83	12233.7	6050.31
537	0	0	0	0	0	0	0	0	0	0	0	0	0	0	0	0	0	0	0	0	437.762	3989.45	404.031	419.473	2349.16	234099	2200.96	7440.05	5342.68	1.45543e+006	5189.5	55801.7	9597.02	4.39686e+006	9609.64	210654	17174.1	3.12959e+006	15331.1	872291	516.165	5521.76	535.243	709.323	2580.61	250342	2592.49	10933.3	5711.8
549	0	0	0	0	0	0	0	0	0	0	0	0	0	0	0	0	0	0	0	0	546.666	5400.87	510.684	583.422	2687.1	251606	2573.24	11223.7	5954.46	1.88467e+006	5603.66	46196.4	10127.5	6.81995e+006	10594.9	135427	0	0	0	0	643.537	8686.66	658.847	907.849	2993.21	343306	3011.95	13254.9	6492.13
561	0	0	0	0	0	0	0	0	0	0	0	0	0	0	0	0	0	0	0	0	360.538	2497.5	331.144	257.456	2429.28	227944	2343.02	9914.62	5559.69	1.4328e+006	5513.74	41242.9	9361.57	7.26514e+006	10240.3	381734	11411.4	0	17605	0	435.366	4133.24	451.044	418.104	2752.15	281201	2746.88	13048.7	6227.75
573	0	0	0	0	0	0	0	0	0	0	0	0	0	0	0	0	0	0	0	0	446.725	4001.4	414.507	504.698	1997.41	132742	1871.14	5384.49	5571.41	1.63645e+006	5283.82	47545.7	10756.3	7.60783e+006	10646.3	278048	0	0	0	0	525.124	6313.66	547.325	760.083	2291.76	202395	2270.57	8597.97	6060.76
585	0	0	0	0	0	0	0	0	0	0	0	0	0	0	0	0	0	0	0	0	617.576	7043.18	569.724	700.972	2832.47	250045	2674.82	12771.7	5428.4	1.32815e+006	5067.1	29064.3	11368.6	8.81838e+006	11224.9	77772.6	0	0	0	0	709.422	8879.55	728.556	1233.58	3096.89	322058	3142.96	15594.3	5944.8
597	0	0	0	0	0	0	0	0	0	0	0	0	0	0	0	0	0	0	0	0	508.984	5148.56	475.666	585.109	2621.11	233668	2567.72	10051.4	6021.86	1.81438e+006	5857.43	57868.8	10433.5	4.0366e+006	9498.92	155819	0	0	0	0	595.834	7413.31	617.957	859.706	2984.31	314315	3000.74	13386.7	6752.32
609	0	0	0	0	0	0	0	0	0	0	0	0	0	0	0	0	0	0	0	0	523.905	4971	491.044	542.042	2579.38	270975	2464.18	10639	6052.3	1.88825e+006	5842.12	45858.5	10962.5	1.3263e+007	11101	325434	0	0	0	0	616.931	7975.21	636.242	880.904	2840.19	326056	2883.36	12607.6	6633.31
621	0	0	0	0	0	0	0	0	0	0	0	0	0	0	0	0	0	0	0	0	498.893	4407.09	457.329	447.261	2814.67	247714	2682.52	10807	6037.3	1.74052e+006	5815.7	43207.6	11013.1	1.01325e+007	11356	214283	0	0	0	0	582.863	7413.87	603.712	820.995	3123.01	335649	3152.21	16488.1	6610.82
633	0	0	0	0	0	0	0	0	0	0	0	0	0	0	0	0	0	0	0	0	580.39	5766.81	536.775	665.542	2819.81	268547	2651.58	9691.77	6766.73	1.87267e+006	6417.93	64441.1	11500.6	6.43635e+006	11594.5	332747	20240.5	0	19985.4	0	681.63	8024.72	699.644	1029	3099.4	345240	3125.7	14535.3	7163.17
645	0	0	0	0	0	0	0	0	0	0	0	0	0	0	0	0	0	0	0	0	474.758	4428.09	437.294	490.449	3081.44	305055	2935.53	13747.4	6803.87	2.47684e+006	6243.83	58604.1	12515.5	8.48597e+006	12507	361119	16649.1	0	20568.9	0	557.496	7092.5	571.348	832.022	3447.76	469586	3437.19	17437.9	7474.19
657	0	0	0	0	0	0	0	0	0	0	0	0	0	0	0	0	0	0	0	0	482.537	4357.65	440.793	411.031	2250.31	213506	2125.37	7181.46	6688.88	2.07771e+006	6338.32	64627.7	13805.1	1.12888e+007	11448.3	156155	19770.6	0	19644.7	0	558.645	6248.7	574.972	708.583	2503.22	259879	2521.17	10982	7392.7
669	0	0	0	0	0	0	0	0	0	0	0	0	0	0	0	0	0	0	0	0	508.443	5027.7	462.542	539.084	2439.96	226610	2313.69	7729.82	5370.67	1.80056e+006	5126.64	39868.6	13498.3	1.02205e+007	12185.5	483714	23874.3	1.17239e+008	18577.1	346433	589.376	7631.2	602.088	678.194	2727.53	302234	2710.62	10580.9	5888.3
681	0	0	0	0	0	0	0	0	0	0	0	0	0	0	0	0	0	0	0	0	453.75	3649.57	424.581	402.734	2487.14	211770	2376.59	8471.85	5600.14	2.26725e+006	5295.2	46962	9851.78	1.02949e+007	9924.69	106442	22626.7	0	19440.1	0	529.922	6026.26	543.063	746.935	2764.26	304170	2802.34	9927.18	6016.29
693	0	0	0	0	0	0	0	0	0	0	0	0	0	0	0	0	0	0	0	0	529.185	5347.29	490.743	527.597	2319.51	200530	2209.49	6332.26	5329.09	1.26121e+006	5373.23	26286.3	8618.45	2.26975e+006	9981.83	26031.3	13076.7	0	16073.4	0	621.131	7452.22	643.627	796.886	2589.31	267831	2563.99	9965.13	6079.32
705	0	0	0	0	0	0	0	0	0	0	0	0	0	0	0	0	0	0	0	0	605.947	6576.93	565.3	688.472	2702.06	253623	2551.82	10327.2	5613.15	1.95606e+006	5386.35	41314.6	10709.2	5.33004e+006	10791.9	229232	0	0	0	0	717.047	8748.82	727.636	840.521	2973.94	288872	3006.96	11870.6	6242.84
717	0	0	0	0	0	0	0	0	0	0	0	0	0	0	0	0	0	0	0	0	489.94	4434.81	455.911	537.194	2616.2	177354	2490.43	9389.71	5820.47	1.84281e+006	5670.83	57863.3	10894	7.30044e+006	10161	89229.3	17631.1	0	17111	0	565.158	6643.05	579.96	799.378	2934.18	275737	2923.8	11202.3	6673.81
729	0	0	0	0	0	0	0	0	0	0	0	0	0	0	0	0	0	0	0	0	560.71	5554.78	514.978	516.55	2871.64	351040	2772.5	13238.1	6416.65	2.26255e+006	6102.73	76191.2	10214.7	5.01136e+006	11396.2	350020	0	0	0	0	656.982	8027.71	674.344	947.724	3122.46	313257	3202.35	15186.7	7234.14
741	0	0	0	0	0	0	0	0	0	0	0	0	0	0	0	0	0	0	0	0	570.505	5367.53	520.004	466.481	3162.86	316260	3042.96	12635.3	7069.3	3.04099e+006	6627.44	94021.8	14443.6	8.22294e+006	11868.3	312271	0	0	0	0	659.817	8068.32	675.655	985.415	3607.75	480838	3570.47	18683.9	7344.89
753	0	0	0	0	0	0	0	0	0	0	0	0	0	0	0	0	0	0	0	0	425.604	3377.79	385.872	340.294	2659.78	260379	2476.45	8915.06	6214.13	1.76617e+006	6367.5	62177.9	13119.5	2.28838e+007	12249.1	402366	0	0	0	0	486.478	4618.12	493.839	495.249	2859.76	292982	2904.94	11490.2	7143.38
765	0	0	0	0	0	0	0	0	0	0	0	0	0	0	0	0	0	0	0	0	510.479	4861.31	469.021	396.674	2169.69	162434	2031.94	5436.04	6075.06	1.73934e+006	5502.82	48452	12830.2	7.06609e+006	11423.1	330635	22226.1	0	19410.9	0	596.137	7156.49	609.853	824.786	2352.38	173319	2371.25	7735.76	6383.47
777	0	0	0	0	0	0	0	0	0	0	0	0	0	0	0	0	0	0	0	0	494.478	4988.61	460.604	491.016	2612.85	212138	2446.22	6757.88	5042.9	876392	4969.46	43500.1	11868.5	1.33264e+007	11065.7	225769	22528.9	0	18772.8	0	566.172	7042.93	585.624	656.393	2867.99	318806	2878.29	12765.8	5784.08
789	0	0	0	0	0	0	0	0	0	0	0	0	0	0	0	0	0	0	0	0	559.941	5594.7	531.04	648.66	2799.98	254054	2673.22	11121.1	6441.09	2.17816e+006	5975.38	35174	11090.5	1.04649e+007	10528.9	158756	37918.7	0	30460.9	0	661.368	8717.16	689.206	1220.88	3000.91	300882	3057.23	11217.2	6863.16
801	0	0	0	0	0	0	0	0	0	0	0	0	0	0	0	0	0	0	0	0	442.923	4038.2	412.262	345.69	2792.27	301105	2645.89	10223.4	5947.47	2.12057e+006	5893	62824.8	11661.6	1.81455e+007	11110.7	238940	0	0	0	0	525.552	6178.41	551.922	705.504	2989.67	328353	3106.92	14474.2	6281.43
813	0	0	0	0	0	0	0	0	0	0	0	0	0	0	0	0	0	0	0	0	525.476	5234.84	491.796	672.658	2713.18	276279	2561.38	9610.69	6501.79	2.54658e+006	6295.23	64118.2	12367.7	1.38769e+007	11691.5	212412	0	0	0	0	618.973	7438.98	646.513	829.334	3043.12	288130	3034.56	14512.6	7057.96
825	0	0	0	0	0	0	0	0	0	0	0	0	0	0	0	0	0	0	0	0	451.051	3816.98	422.374	419.368	2491.71	204753	2391.08	9815.2	6023.69	1.6937e+006	5663.32	42243.2	11656.7	8.40744e+006	11590.9	326921	26982.5	0	19499	0	537.511	6080.78	556.944	622.128	2731.52	233360	2828.23	9080.55	6569.48
837	0	0	0	0	0	0	0	0	0	0	0	0	0	0	0	0	0	0	0	0	410.8	3459.43	375.8	327.503	2900.77	346047	2712.06	10837.3	6024.08	2.21224e+006	5817.78	49080.7	12472.2	1.22716e+007	11392.1	157071	17353.5	0	22046.9	0	486.395	5221.59	505.248	574.157	3167.56	275317	3171.62	12999.9	6641.45
849	0	0	0	0	0	0	0	0	0	0	0	0	0	0	0	0	0	0	0	0	477.54	4549.25	440.276	410.549	2754.78	258778	2633.14	10346.7	7086.99	3.29193e+006	6665.68	75963.4	11717.2	5.2392e+006	11756.9	202356	21690.3	0	18999.7	0	562.101	6762.31	576.186	541.178	3094.28	355916	3109.69	15359	7488.31
861	0	0	0	0	0	0	0	0	0	0	0	0	0	0	0	0	0	0	0	0	531.293	5396.3	494.651	628.46	2668.57	264638	2495.67	9477.77	6576.99	2.80258e+006	6101.68	68594.7	12192.4	8.62097e+006	12617.6	336743	17236.7	670481	18527.8	23981.5	618.61	8289.46	634.44	966.008	2922.22	275016	2925.51	9390.27	7027.95
873	0	0	0	0	0	0	0	0	0	0	0	0	0	0	0	0	0	0	0	0	473.6	4228.02	442.92	493.667	3030.99	327303	2873.58	17017.7	6164.6	3.14225e+006	5918.97	49936.6	12026.4	9.04558e+006	12093.1	191452	0	0	0	0	555.668	6522.16	575.693	734.065	3254.34	385480	3319.25	17399.5	6575.59
885	0	0	0	0	0	0	0	0	0	0	0	0	0	0	0	0	0	0	0	0	406.379	3835.55	370.573	367.139	2136.07	155412	2015.51	6275.75	6112.96	2.31553e+006	5864.23	61815.8	12147.1	1.06987e+007	10669.3	318245	12488	0	18068.9	0	481.466	4738.78	503.626	567.453	2321.75	193954	2381.66	9345	6669.67
897	0	0	0	0	0	0	0	0	0	0	0	0	0	0	0	0	0	0	0	0	487.437	4381.77	453.654	639.102	2265.72	162143	2141.38	8326.25	5193.33	1.33686e+006	4884.36	38631.4	11384.3	1.44966e+007	11243.3	166298	0	0	0	0	579.981	6468.16	595.245	774.109	2542.81	205233	2564.68	11398.1	5474.13
909	0	0	0	0	0	0	0	0	0	0	0	0	0	0	0	0	0	0	0	0	397.564	3072.89	365.971	353.901	2409.92	184551	2285.98	10748.6	5123.49	1.1965e+006	4995	41051.4	8728.2	2.85593e+006	9450.76	185849	22636.4	6.49373e+007	18467.3	424769	471.245	4925	485.249	608.07	2689.72	267538	2696.41	11516.8	5617.82
921	0	0	0	0	0	0	0	0	0	0	0	0	0	0	0	0	0	0	0	0	454.363	3951.86	415.912	373.555	2520.94	193062	2351.08	9374.42	5782.33	2.17166e+006	5438.17	59006.8	10143.4	2.00017e+006	10095.2	148780	0	0	0	0	541.55	6558.99	554.408	636.125	2772.43	273843	2778.86	15015.5	6393.61
933	0	0	0	0	0	0	0	0	0	0	0	0	0	0	0	0	0	0	0	0	413.166	3157.89	380.863	325.426	2015.4	122778	1880.1	5254.73	5532.94	1.13009e+006	4915.59	39267.8	10502	2.9873e+006	9685.04	132136	17403.8	477844	16006.4	18679.7	483.139	5132.9	488.291	504.181	2211.84	195171	2251.3	8608.87	5700.16
945	0	0	0	0	0	0	0	0	0	0	0	0	0	0	0	0	0	0	0	0	415.181	3312.96	379.528	369.316	2283.08	154541	2156.64	5759.73	4702.34	1.18355e+006	4575.8	28323.9	10271.7	4.89583e+006	9383.59	100350	0	0	0	0	486.564	4877.14	496.017	528.707	2522.78	213411	2517.2	9697.51	5175.22
957	0	0	0	0	0	0	0	0	0	0	0	0	0	0	0	0	0	0	0	0	488.106	4747.63	449.356	462.507	2348.46	193582	2235.79	8203.93	5182.85	1.52354e+006	5166.69	36234.6	11051.5	1.03243e+006	9489.82	145666	18114.3	0	16937.4	0	574.582	6725.04	584.023	695.238	2593.49	231204	2624.65	9962.01	5655.98
969	0	0	0	0	0	0	0	0	0	0	0	0	0	0	0	0	0	0	0	0	521.035	4541.63	478.417	594.844	2786.93	335104	2652.57	11642	5737.64	1.52843e+006	5489.27	32557.7	10063.7	3.66602e+006	10727.2	194301	0	0	0	0	601.936	8208.23	616.074	806.131	3114.39	329036	3098.44	13054.5	6239.78
981	0	0	0	0	0	0	0	0	0	0	0	0	0	0	0	0	0	0	0	0	468.824	4064.94	430.761	416.037	2509.18	251329	2323.54	10297.3	5942.3	1.73303e+006	5772.55	55556.2	12365.4	5.18206e+006	10462.7	73523.6	0	0	0	0	541.754	5843.07	552.758	636.513	2681.02	264817	2701.65	9154.35	6844.36
993	0	0	0	0	0	0	0	0	0	0	0	0	0	0	0	0	0	0	0	0	450.702	3899.72	400.537	329.13	2534.92	221446	2398.09	11425.7	5931.34	2.43511e+006	5411.41	65380.6	10559.4	2.82514e+006	11010.6	191420	0	0	0	0	515.26	5705.48	531.57	534.615	2798.61	308408	2758.19	9529.59	6007.29
1005	0	0	0	0	0	0	0	0	0	0	0	0	0	0	0	0	0	0	0	0	446.204	4339.42	412.948	472.63	2519.42	235916	2342.85	8506.98	5880.34	1.57135e+006	5662.77	61022.8	11390.2	1.202e+007	10613.8	189486	15187.8	0	19416.4	0	529.544	5409.59	536.325	667.465	2730.1	250210	2753.27	10421.9	6261.95
1017	0	0	0	0	0	0	0	0	0	0	0	0	0	0	0	0	0	0	0	0	532.074	4839.8	497.909	556.212	2485.1	208014	2357.41	9785.53	6053.53	1.27752e+006	5644.98	38342.9	12222.5	1.03416e+007	11327.8	465236	0	0	0	0	616.955	7159.27	628.793	880.921	2737.3	295618	2748.04	12148.9	6444.49
1029	0	0	0	0	0	0	0	0	0	0	0	0	0	0	0	0	0	0	0	0	466.129	4257.97	432.854	418.119	2581.35	238813	2479.55	9033.81	5770.48	2.32551e+006	5385.56	51479.9	11147.7	1.08596e+007	10824.4	257969	0	0	0	0	551.073	6535.03	572.045	817.993	2833.52	255353	2867.83	12395.8	6034.91
1041	0	0	0	0	0	0	0	0	0	0	0	0	0	0	0	0	0	0	0	0	549.262	5736.25	516.674	613.195	2906.16	253235	2810.73	11380.6	6376.5	2.10055e+006	6165.99	49470.3	13054.1	9.57595e+006	10879.6	381590	0	0	0	0	647.123	8907.99	664.232	1039.64	3251.67	353788	3291.71	17728.8	6889.2
1053	0	0	0	0	0	0	0	0	0	0	0	0	0	0	0	0	0	0	0	0	502.231	4428	464.718	545.745	2865.12	318488	2797.11	11747.8	6479.01	2.30753e+006	6395.71	48961.4	11906.9	1.1908e+007	11744.9	263787	0	0	0	0	588.987	7185.08	611.08	723.922	3228.28	434421	3267.45	17869.6	7114.86
1065	0	0	0	0	0	0	0	0	0	0	0	0	0	0	0	0	0	0	0	0	438.6	3682.18	407.559	476.985	2236.08	187716	2084.53	10235.5	6096.96	1.88572e+006	5804.35	47652.1	11825.6	1.63699e+007	11465	117753	21478	3.72598e+007	17904.9	312653	520.458	6107.05	539.306	589.307	2414.78	236905	2471.45	7673.79	6623.82
1077	0	0	0	0	0	0	0	0	0	0	0	0	0	0	0	0	0	0	0	0	569.092	5731.54	533.282	703.68	2710.64	270576	2652.53	12442.2	5573.28	1.06394e+006	5347.97	55069.2	12126.5	1.07535e+007	11450.1	170368	22270	0	19339.2	0	661.935	8766.61	683.562	1124.88	3105.32	404474	3110.53	12971.5	6176.95
1089	0	0	0	0	0	0	0	0	0	0	0	0	0	0	0	0	0	0	0	0	441.669	3738.21	407.417	366.177	2584.3	234844	2454.53	9657.26	5859.4	1.68457e+006	5765.55	58453.2	9880.75	1.82003e+006	9750.34	284421	0	0	0	0	515.349	5383.02	527.968	588.572	2842.36	346876	2878.25	13927.3	6516.54
1101	0	0	0	0	0	0	0	0	0	0	0	0	0	0	0	0	0	0	0	0	485.039	4504.53	447.348	488.511	2599.97	207883	2500.43	9006.94	6233.33	2.72138e+006	5901.15	48634	11815	7.91545e+006	11490.1	164652	0	0	0	0	566.615	7053.75	585.508	670.099	2832.33	290787	2898.04	11550.9	6580.39
1113	0	0	0	0	0	0	0	0	0	0	0	0	0	0	0	0	0	0	0	0	555.064	5103.36	520.171	632.532	2904.42	334788	2690.52	11923	6055.95	1.7118e+006	6041.37	43686.4	12770.8	1.61329e+007	11763.7	293367	0	0	0	0	646.103	8531.34	670.084	992.312	3139.08	361018	3139.16	10825.5	6685.02
1125	0	0	0	0	0	0	0	0	0	0	0	0	0	0	0	0	0	0	0	0	560.902	6406.22	528.748	719.684	3019.83	310171	2847.08	12189.4	6545.35	2.75424e+006	6337.61	46187.1	11776.9	1.38116e+007	12266.6	166126	24987	3.99359e+006	20330.1	4922.33	661.342	8378.32	683.189	961.495	3281.72	418447	3300.47	14155.4	7139.67
1137	0	0	0	0	0	0	0	0	0	0	0	0	0	0	0	0	0	0	0	0	376.629	3022.65	348.052	257.388	2410.6	214451	2299.04	9595.31	6190.18	1.93092e+006	5802.94	39586.8	10771.9	2.4956e+006	11118.4	186747	0	0	0	0	449.102	4272.43	466.252	518.361	2663.63	256826	2699.45	8586.54	6712.53
1149	0	0	0	0	0	0	0	0	0	0	0	0	0	0	0	0	0	0	0	0	377.239	2748.16	348.74	319.644	2153.73	176634	2059.06	5633.33	5437.84	1.48036e+006	5176.18	42442.2	11539.5	1.193e+007	10813.3	201252	0	0	0	0	457.606	4167.03	471.688	446.384	2396.09	202497	2444.4	9982.62	5852.7
1161	0	0	0	0	0	0	0	0	0	0	0	0	0	0	0	0	0	0	0	0	569.312	5889.53	524.314	688.718	2552.02	195246	2421.8	11117.5	5289.08	1.24092e+006	5304.5	56441.3	10799.4	5.95434e+006	10722.6	237192	0	0	0	0	660.56	8824.66	675.386	1160.5	2841.33	286919	2860.8	10196.2	6040.46
1173	0	0	0	0	0	0	0	0	0	0	0	0	0	0	0	0	0	0	0	0	534.573	5105.53	490.65	352.742	3032.98	327957	2890.9	14972.1	5916.7	1.03559e+006	5867.71	41406.9	11564.9	5.00985e+006	10609	332649	0	0	0	0	620.832	7605.54	634.94	772.25	3334.68	412971	3363.68	18749.6	6617.45
1185	0	0	0	0	0	0	0	0	0	0	0	0	0	0	0	0	0	0	0	0	482.136	4216.3	448.454	422.659	2670.86	243505	2543.3	6913	6844.39	3.14162e+006	6449.42	78780.6	10881.5	8.42556e+006	11164.2	194423	0	0	0	0	570.311	6813.77	581.448	600.852	2942.21	316493	2987.94	12115.1	7352.09
1197	0	0	0	0	0	0	0	0	0	0	0	0	0	0	0	0	0	0	0	0	577.997	5937.45	537.287	563.612	3039.29	294721	2830.79	9875.63	6633.01	1.68609e+006	6364.13	56085.7	13286.9	1.48255e+007	13088.6	525260	0	0	0	0	666.071	9276.8	680.378	1029.75	3304.89	427699	3285.34	13543.3	7024.46
1209	0	0	0	0	0	0	0	0	0	0	0	0	0	0	0	0	0	0	0	0	526.276	5512.56	489.301	589.132	2687.37	293754	2540.05	9275.29	6524.13	2.28176e+006	6223.81	41441.7	13904.6	5.04441e+006	12097	207117	0	0	0	0	605.511	7211.28	628.555	825.531	2935.65	298192	2934.14	12156.4	7014.6
1221	0	0	0	0	0	0	0	0	0	0	0	0	0	0	0	0	0	0	0	0	497.824	4287.9	454.748	421.27	2980.99	344826	2839.02	13657.5	6576.89	2.32532e+006	6094.75	61153.5	11486	5.67535e+006	11913.4	93165.1	0	0	0	0	581.814	6454.84	601.284	698.846	3315.34	345880	3291.69	15517	6878.52
1233	0	0	0	0	0	0	0	0	0	0	0	0	0	0	0	0	0	0	0	0	483.242	4732.94	442.475	507.141	2655.06	279646	2483.38	8168.23	6589.16	2.34143e+006	6397.14	57554.8	13748.8	1.15697e+007	11784	333372	0	0	0	0	563.718	6123.97	577.215	694.171	2874.52	318350	2934.33	10871.4	7354.42
1245	0	0	0	0	0	0	0	0	0	0	0	0	0	0	0	0	0	0	0	0	506.693	4645.75	467.936	413.89	2591.6	226442	2439.76	9730.88	6293.71	2.37145e+006	5800.57	40551.9	12361.3	1.40195e+007	11943.2	509667	21010.2	0	18492.4	0	591.49	7434.95	606.346	573.413	2837.64	308989	2866.92	12679.7	6447.48
1257	0	0	0	0	0	0	0	0	0	0	0	0	0	0	0	0	0	0	0	0	521.536	4953.34	481.847	526.866	2928.66	304252	2805.3	10294	6465.58	1.64111e+006	6011.08	54348.7	12009.4	1.15754e+007	11870	156454	0	0	0	0	605.073	7479.05	622.693	761.518	3294.59	365936	3269.39	11477.4	6784.25
1269	0	0	0	0	0	0	0	0	0	0	0	0	0	0	0	0	0	0	0	0	540.48	4974.94	506.337	534.262	3020.31	347429	2893.71	11894.3	6856.58	2.41849e+006	6661.73	56152.2	11708.3	4.3182e+006	11916	462077	0	0	0	0	639.758	8329.63	655.249	845.386	3363.6	346746	3373.55	14644.9	7611.76
1281	0	0	0	0	0	0	0	0	0	0	0	0	0	0	0	0	0	0	0	0	593.012	6796.37	550.297	566.465	2736.88	304838	2619.76	10645.5	6808.9	2.23529e+006	6565.62	64325.3	12905.3	1.34782e+007	12595.4	232596	0	0	0	0	676.743	9437.2	696.932	973.428	3027.87	307791	3060.83	13052	7337.34
1293	0	0	0	0	0	0	0	0	0	0	0	0	0	0	0	0	0	0	0	0	525.123	4673.57	480.087	465.731	3147.7	360059	2979.54	12005.2	6627.57	2.30836e+006	6321.69	59764.6	13276.2	1.78443e+007	12891.8	300540	0	0	0	0	615.401	8458.47	640.017	730.73	3401.59	421022	3440.52	17102.6	7022.26
1305	0	0	0	0	0	0	0	0	0	0	0	0	0	0	0	0	0	0	0	0	532.586	4953.1	490.081	743.201	2274.58	186439	2143.42	4939.78	6560.4	1.9011e+006	6262.53	51800	11196.9	1.37716e+007	11400.3	165830	0	0	0	0	627.656	7729.16	633.562	790.839	2498.56	219192	2589.94	9527.42	7042.95
1317	0	0	0	0	0	0	0	0	0	0	0	0	0	0	0	0	0	0	0	0	491.864	4013.44	450.464	474.398	2804.01	249798	2632.36	12777	5602.71	1.26879e+006	5267.1	26448.1	13112.4	9.48847e+006	12150.7	128803	0	0	0	0	568.641	6407.61	576.048	670.28	3052.11	362647	3079.76	12369	6274.19
1329	0	0	0	0	0	0	0	0	0	0	0	0	0	0	0	0	0	0	0	0	529.151	5220.81	490.785	722.129	2765.47	229355	2651.03	10932.3	6511.6	1.97068e+006	6377.18	86705.2	12428.8	4.5545e+006	10796.8	254570	0	0	0	0	629.666	8374.99	638.357	822.366	3069.13	284811	3070.99	12111.6	7262.79
1341	0	0	0	0	0	0	0	0	0	0	0	0	0	0	0	0	0	0	0	0	491.703	4568.26	451.573	448.991	2887.34	300259	2746.74	11725.9	6561.87	2.34613e+006	6256.46	53299.4	13494.7	2.69015e+006	12835.3	665063	0	0	0	0	559.348	5655.25	561.535	719.877	3175.04	306516	3216.33	16031.2	6863.61
1353	0	0	0	0	0	0	0	0	0	0	0	0	0	0	0	0	0	0	0	0	341.385	2196.17	310.078	240.173	2695	215683	2549.68	10042.3	5938.55	2.18588e+006	6059.56	67078.2	15091.8	2.55359e+007	11435.4	207695	0	0	0	0	403.189	3752.9	412.44	366.279	2905.24	294995	2888.41	11202.9	6816.96
1365	0	0	0	0	0	0	0	0	0	0	0	0	0	0	0	0	0	0	0	0	571.006	6512.67	532.769	683.563	1752.04	91626.8	1624.23	4749.86	5647.81	1.78948e+006	5525.87	47201.5	9195.87	1.0209e+007	11407	144266	0	0	0	0	656.082	7779.43	670.366	889.686	1890.54	133631	1921.18	4931.47	6272.93
1377	0	0	0	0	0	0	0	0	0	0	0	0	0	0	0	0	0	0	0	0	495.588	4559.41	445.981	414.277	2870.14	286457	2704.49	9300.98	4486.41	972711	4223.13	29381.6	11062.7	9.97843e+006	11127.2	150941	0	0	0	0	580.786	7077.95	600.348	709.472	3110.67	338848	3128.48	13531.8	4786.46
1389	0	0	0	0	0	0	0	0	0	0	0	0	0	0	0	0	0	0	0	0	451.41	3239.24	413.533	429.015	2348.52	206312	2152.76	7687.47	6157.08	1.82365e+006	5792.53	49078.3	7347.7	3.28839e+006	8398.26	347262	0	0	0	0	529.125	5585.1	534.215	641.294	2518.28	220083	2583.29	9580.56	6345.25
1401	0	0	0	0	0	0	0	0	0	0	0	0	0	0	0	0	0	0	0	0	446.277	4019.48	410.465	465.274	2300.01	188946	2136.6	8106.76	5358.97	1.67512e+006	4964.28	28606.2	10720.3	8.03849e+006	10835	236033	0	0	0	0	508.842	5314.33	516.146	490.58	2507.77	218883	2502.08	8840.31	5584.3
1413	0	0	0	0	0	0	0	0	0	0	0	0	0	0	0	0	0	0	0	0	551.729	5355.31	514.659	640.644	3040.98	281684	2830.75	11567.7	5892.99	2.32016e+006	5665.79	70268.2	10240.5	7.78137e+006	10606.9	135277	32479	0	19639.4	0	645.998	8753.49	662.358	1030.93	3220.11	393311	3214.01	14336	6404.18
1425	0	0	0	0	0	0	0	0	0	0	0	0	0	0	0	0	0	0	0	0	487.433	4639.73	453.985	497.237	2779.87	305509	2617.17	11506.1	6785.05	2.20073e+006	6346.66	55733	11080.2	4.51079e+006	10895.3	191297	17830.9	0	18628.4	0	564.89	5961.64	581.762	698.177	3037.8	332396	3043.76	14941.4	6808.8
1437	0	0	0	0	0	0	0	0	0	0	0	0	0	0	0	0	0	0	0	0	546.015	5335.87	508.704	646.662	2707.1	260177	2583.06	12942.5	6471.17	2.57631e+006	6228.41	55264.3	13438.6	8.06269e+006	12308.9	285195	23056.7	0	29213.3	0	643.029	7701.36	670.772	937.351	2975.24	301057	2982.28	14911.2	6941.01
1449	0	0	0	0	0	0	0	0	0	0	0	0	0	0	0	0	0	0	0	0	457.35	4355.28	419.96	340.063	2815.2	296487	2669.25	11815.8	5977.97	1.78663e+006	5880.5	59744.1	14368.7	2.37231e+007	11296.6	115694	0	0	0	0	539.841	6580.99	560.782	666.886	3109.73	277552	3153.11	14938.4	6611.4
1461	0	0	0	0	0	0	0	0	0	0	0	0	0	0	0	0	0	0	0	0	523.646	5216.19	479.574	620.644	2703.89	268501	2536.43	9162.51	6377.58	1.69492e+006	6247.36	55037.8	11707.8	1.07824e+007	11469.5	127353	0	0	0	0	603.645	6965.7	620.185	678.427	2971.15	314488	3003.13	13544.6	7070.73
1473	0	0	0	0	0	0	0	0	0	0	0	0	0	0	0	0	0	0	0	0	596.489	5945.08	558.672	606.848	2604.96	261226	2401.33	10340.2	5978.12	1.29733e+006	5829.03	36796.7	12258.5	1.01241e+007	12129.4	258007	0	0	0	0	694.795	9504.93	707.123	1092.88	2821.54	292192	2809.75	10011.2	6615.62
1485	0	0	0	0	0	0	0	0	0	0	0	0	0	0	0	0	0	0	0	0	477.108	4030.03	442.035	448.917	2825.48	320075	2700.96	10144.2	5822.19	1.87554e+006	5530.76	50243.4	10510.1	1.75059e+006	11098.8	77833.5	16062.6	1.77537e+007	19686.3	1.01184e+006	559.198	5931.44	564.802	598.277	3091.59	332418	3123.43	13516.9	6505.12
1497	0	0	0	0	0	0	0	0	0	0	0	0	0	0	0	0	0	0	0	0	480.219	3899.65	444.231	375.492	2534.31	194493	2386.64	8248	6407.61	2.62211e+006	6112.65	52618.4	13098.6	1.04338e+007	10690.9	46760.4	14381.7	0	18820.7	0	578.991	7542.89	592.079	796.395	2800.76	278606	2779.58	9275.28	6874.62
1509	0	0	0	0	0	0	0	0	0	0	0	0	0	0	0	0	0	0	0	0	472.155	4393.11	439.147	560.557	2595.89	247395	2413.25	7719.07	5735.6	1.61728e+006	5546.41	41904.7	12161.2	5.76178e+006	11717.1	120037	0	0	0	0	546.083	6280.71	564.841	642.396	2855.75	249324	2858.15	11133.1	6366.48
1521	0	0	0	0	0	0	0	0	0	0	0	0	0	0	0	0	0	0	0	0	510.535	4837.67	477.866	521.85	2403.74	198618	2263.33	8871.83	5937.94	2.01951e+006	5583.65	42453.1	10641.7	4.68232e+006	10476.7	366580	0	0	0	0	598.071	7344.49	622.362	778.808	2627.17	236225	2643.92	9671.45	6471.2
1533	0	0	0	0	0	0	0	0	0	0	0	0	0	0	0	0	0	0	0	0	585.726	5941.46	543.887	585.853	3099.11	317847	2935.32	13100.5	6172.35	1.67138e+006	5871.37	65944.3	12217.2	4.11629e+006	11767.9	297717	0	0	0	0	683.268	8660.61	711.404	1043.64	3393.92	495677	3421.5	15359.6	6549.3
1545	0	0	0	0	0	0	0	0	0	0	0	0	0	0	0	0	0	0	0	0	548.275	5344.12	513.74	467.9	3004.38	322039	2887.71	10288.9	6882.72	1.94909e+006	6677.03	58466.2	11432.3	4.52531e+006	11623.2	344657	0	0	0	0	647.489	8602.85	658.618	690.702	3274.08	374980	3386.18	17867	7852.6
1557	0	0	0	0	0	0	0	0	0	0	0	0	0	0	0	0	0	0	0	0	489.903	4603.61	455.427	456.674	3123.44	344801	2976.58	10857.2	6648.51	1.87914e+006	6635.42	51138.1	13626.9	1.76646e+007	12882.7	166111	0	0	0	0	576.259	6609.52	592.746	692.699	3415.82	395740	3437.45	12174.8	7281.44
1569	0	0	0	0	0	0	0	0	0	0	0	0	0	0	0	0	0	0	0	0	485.42	4562.51	445.069	429.175	2540.98	225573	2429.98	7693.98	6759.9	1.96334e+006	6497.19	69883.6	11928.3	8.16107e+006	12301.4	273997	18418.6	0	21361.2	0	576.618	6961.73	594.567	757.944	2834.27	278505	2864.11	9865.77	7145.94
1581	0	0	0	0	0	0	0	0	0	0	0	0	0	0	0	0	0	0	0	0	414.94	3299.17	382.278	354.896	2174.85	180914	2078.86	6972.6	5393.08	1.17714e+006	5240.15	30575.9	11900.4	2.22377e+007	11588.5	132472	0	0	0	0	498.218	5183.47	504.744	577.963	2453.89	227709	2480.62	7353.5	5912.87
1593	0	0	0	0	0	0	0	0	0	0	0	0	0	0	0	0	0	0	0	0	378.581	2814.43	350.532	281.382	2320.39	217590	2179.03	8794.09	5211.3	1.55452e+006	4786.09	47338.3	9534.09	1.15228e+007	9819.24	328215	0	0	0	0	444.481	4025.48	453.346	458.823	2602.33	256180	2582.64	10781.7	5750.99
1605	0	0	0	0	0	0	0	0	0	0	0	0	0	0	0	0	0	0	0	0	453.308	3838.73	420.846	454.082	2220.28	165808	2165.87	7205.1	5458.67	1.36546e+006	5244.6	53222.5	10892.6	1.04365e+007	9377.47	147744	9585	0	16632.2	0	524.695	5235.39	546.701	554.402	2485.87	248822	2507.75	8714.53	5866.31
1617	0	0	0	0	0	0	0	0	0	0	0	0	0	0	0	0	0	0	0	0	410.159	2927.75	377.695	261.557	2321.71	193615	2231.35	8615.28	5118.53	1.31231e+006	5100.5	37049.6	10407.3	2.03365e+007	10021.4	349097	16745.7	0	16257.8	0	495.326	4867.63	514.262	569.467	2619.84	226275	2620.11	8764.21	5536.23
1629	0	0	0	0	0	0	0	0	0	0	0	0	0	0	0	0	0	0	0	0	448.758	3756.44	411.923	336.002	2109.36	149380	1988.37	4687.15	5394.36	1.4667e+006	4964.97	39479.4	9666.24	3.3577e+006	9585.52	308206	0	0	0	0	524.656	5720.24	540.943	507.999	2344.54	179027	2406.69	9444.41	5819.94
1641	0	0	0	0	0	0	0	0	0	0	0	0	0	0	0	0	0	0	0	0	467.106	4025.86	431.418	453.046	2614.86	211391	2503.12	8631.5	5224.43	1.66518e+006	4994.6	31993.7	10219	4.4057e+006	10365.6	97104.5	0	0	0	0	553.798	6966.46	573.617	623.903	2853.3	302250	2926.19	11234.6	5849.23
1653	0	0	0	0	0	0	0	0	0	0	0	0	0	0	0	0	0	0	0	0	562.537	6043.65	523.141	531.768	2879.21	258845	2699.07	11500.3	6511.39	2.89599e+006	6216.18	42880.4	12994.9	6.10502e+006	10395.5	169394	0	0	0	0	661.066	8272.41	677.87	760.386	3106.37	348145	3195.88	13513.2	6761.42
1665	0	0	0	0	0	0	0	0	0	0	0	0	0	0	0	0	0	0	0	0	465.062	4403.57	435.322	505.044	2515.53	231281	2372.02	7868.15	6038.33	1.85278e+006	5733.96	34318.7	12119.4	1.88348e+007	11213.1	130168	0	0	0	0	534.932	6064.22	550.986	628.76	2768.34	258992	2796.86	9516.48	6227.42
1677	0	0	0	0	0	0	0	0	0	0	0	0	0	0	0	0	0	0	0	0	397.544	3065.35	371.31	352.299	2140.15	163324	2043.84	7986.53	5451.18	1.6026e+006	5189.81	30151.8	10948.9	3.11533e+006	10474.7	131459	0	0	0	0	476.661	4985.28	498.927	619.854	2319.46	183324	2367.88	7729.38	5859.77
1689	0	0	0	0	0	0	0	0	0	0	0	0	0	0	0	0	0	0	0	0	536.416	5321.14	493.987	536.299	2115.86	148712	2054.3	5026.64	4938.47	1.19672e+006	4850.87	45580.7	9928.82	5.23814e+006	10194.7	126198	12123.8	0	17531	0	616.861	7096.52	636.592	880.813	2415.44	199810	2455.43	8419.54	5200.43
1701	0	0	0	0	0	0	0	0	0	0	0	0	0	0	0	0	0	0	0	0	433.756	3463.57	390.583	288.976	2324.86	198212	2224.61	6756.65	4755.28	1.10454e+006	4636.49	26899.8	8284.09	1.89065e+006	9267.84	377123	13950.2	0	16342.4	0	518.133	5843.3	534.865	552.899	2602.54	239171	2616.81	10016.2	5236.33
1713	0	0	0	0	0	0	0	0	0	0	0	0	0	0	0	0	0	0	0	0	454.533	3873.09	414.383	297.279	2518.93	211517	2386.16	5864.84	5641.43	2.11807e+006	5392.63	37861.8	9372.12	2.10989e+006	9214.79	75938.5	0	0	0	0	525.614	5835.76	528.157	551.477	2860.4	306524	2865.05	10904.5	5930.96
1725	0	0	0	0	0	0	0	0	0	0	0	0	0	0	0	0	0	0	0	0	378.313	2780.73	349.234	326.574	2250.41	213063	2123.95	5754.3	5598.18	2.03899e+006	5093.58	34977.7	10574.8	7.12255e+006	9960.76	166805	12218.2	0	14560.9	0	441.773	4258.54	450.253	427.336	2463.95	225287	2458.36	7963.06	5941.64
1737	0	0	0	0	0	0	0	0	0	0	0	0	0	0	0	0	0	0	0	0	555.779	5692.18	520.664	620.098	2276.26	163276	2155.8	7266.88	5296.34	951320	5063.13	20756.7	8977.36	2.37793e+006	9929.56	92836.5	30174.9	0	17480.1	0	646.709	8061.9	667.322	954.753	2485.6	210000	2489.48	8460.4	5798.94
1749	0	0	0	0	0	0	0	0	0	0	0	0	0	0	0	0	0	0	0	0	430.384	3912.31	397.868	309.1	2448.42	264629	2317.25	8688.33	5088.3	1.49472e+006	4734.11	46971.8	9833.71	7.33825e+006	9206.66	90242.6	0	0	0	0	503.596	5665.6	524.636	608.659	2683.36	246034	2705.87	9543.73	5394.84
1761	0	0	0	0	0	0	0	0	0	0	0	0	0	0	0	0	0	0	0	0	509.601	4971.49	476.704	549.131	3081.42	370689	2975.28	9350.12	6539.75	2.4283e+006	6123.26	64979.6	11498.2	2.50832e+006	10408.1	161510	0	0	0	0	600.902	7396.48	622.108	802.208	3397.55	369472	3464.61	18542.8	6709.53
1773	0	0	0	0	0	0	0	0	0	0	0	0	0	0	0	0	0	0	0	0	499.202	4924.29	452.163	542.649	2350.47	207908	2253.69	7762.39	6474.22	2.6386e+006	6359.92	42732	13825.8	1.46729e+007	11470	296695	18022.4	68888.7	16878.1	531424	579.484	6279.09	599.695	651.802	2656.18	256359	2665.49	9138.04	7176.59
1785	0	0	0	0	0	0	0	0	0	0	0	0	0	0	0	0	0	0	0	0	559.803	5491.2	514.801	539.566	2250.92	172315	2102.72	6930.18	5278.13	1.41559e+006	5113.45	42771.4	10976.8	4.74246e+006	11613.5	188564	21285.8	123175	22045.2	2.34288e+007	664.298	8897.54	672.599	889.787	2431.08	239691	2506.54	8444.65	5814.84
1797	0	0	0	0	0	0	0	0	0	0	0	0	0	0	0	0	0	0	0	0	396.128	2774.79	365.01	255.369	2226.88	149326	2124.96	8100.45	4929.5	1.10469e+006	4559.94	32354.9	9829.38	5.04891e+006	9398.21	180443	0	0	0	0	458.21	4317.66	460.683	397.268	2503.96	291429	2517.82	8171.14	4918.97
1809	0	0	0	0	0	0	0	0	0	0	0	0	0	0	0	0	0	0	0	0	525.717	5060.6	495.445	566.464	2444.83	216371	2306.71	6821.55	5777.78	1.71253e+006	5361.93	44433.7	9577.63	1.46942e+006	9413.02	176747	0	0	0	0	605.921	7381.84	627.604	802.157	2667.16	259668	2625.96	8549.94	6048.96
1821	0	0	0	0	0	0	0	0	0	0	0	0	0	0	0	0	0	0	0	0	451.036	3690.41	418.317	427.32	2754.79	254517	2675.26	10743.8	5678.25	1.63188e+006	5475.57	43332.7	10266.8	6.42747e+006	10981.5	163903	14730.3	0	16557.9	0	530.939	6126.42	555.636	636.229	3025.12	365840	3080.06	12023.2	6292.05
1833	0	0	0	0	0	0	0	0	0	0	0	0	0	0	0	0	0	0	0	0	524.605	5450.3	486.038	640.282	2693.47	254679	2545.57	9592.43	6625.73	2.20638e+006	6283.22	55382.2	10060.6	9.58999e+006	10761.6	128490	0	0	0	0	611.054	6823.7	634.855	906.764	2982.27	267501	3017.34	14190.7	7109.23
1845	0	0	0	0	0	0	0	0	0	0	0	0	0	0	0	0	0	0	0	0	413.888	2990.63	379.832	308.396	2726.53	227839	2573.21	10449.4	6339.16	2.74471e+006	5806.37	51829.8	11419.1	2.19896e+006	11580.9	260422	12936.3	4.65548e+006	17835.4	107.462	491.548	5108.75	509.512	546.98	2961.15	290165	3023.33	14305.7	6574.3
1857	460.049	0	323.49	0	0	0	0	0	0	0	0	0	0	0	0	0	0	0	0	0	479.037	4284.24	449.899	534.319	2147.81	156098	2021.05	6107.51	6049.99	1.83152e+006	5647.63	40235.2	12245.7	1.62731e+007	10860.9	369348	0	0	0	0	569.561	6981.22	590.206	795.244	2425.36	216111	2425.68	7738.53	6226.41
1869	0	0	0	0	2001.21	0	2099.06	0	0	0	0	0	0	0	0	0	0	0	0	0	479.469	4385.23	452.457	554.257	2592.52	258853	2493.02	8784.47	5307.07	1.14684e+006	4949.65	41301.5	10948.6	6.27501e+006	10924.9	78995	20850.2	3.75628e+007	18115.4	336936	554.343	6380.44	576.416	742.838	2855.75	293316	2935.12	12478.6	5834.24
1881	0	0	0	0	0	0	0	0	0	0	0	0	0	0	0	0	0	0	0	0	428.833	3412.4	396.082	312.59	2516.66	215893	2416.93	10712.7	5841.31	1.70869e+006	5664.17	32671.9	10240.9	3.85106e+006	9530.27	93746.7	27992.1	1.42834e+007	23469.8	3.03227e+007	516.199	5666.99	537.658	636.056	2753.56	258661	2804.78	10940.4	6303.15
1893	0	0	0	0	0	0	0	0	0	0	0	0	0	0	0	0	0	0	0	0	418.986	3448.42	387.157	334.069	2207.71	166414	2102.27	4996.24	5663.71	1.70091e+006	5437.2	43487	11975.7	1.16681e+007	10623.6	223222	0	0	0	0	505.747	5506.52	519.871	553.434	2499.66	199216	2515.96	8591.07	6104.47
1905	0	0	0	0	0	0	0	0	0	0	0	0	0	0	0	0	0	0	0	0	511.673	4945.5	478.287	591.323	2260.33	148154	2109.35	6675.14	5194.6	1.27602e+006	4904.41	27874.2	10652.6	3.31322e+006	10213.5	270495	23357.8	0	17054.8	0	600.636	7889.98	618.828	956.088	2450.58	193149	2532.44	9796.36	5742.56
1917	0	0	0	0	0	0	0	0	0	0	0	0	0	0	0	0	0	0	0	0	601.772	5719.17	555.189	580.649	2980.84	324407	2833.76	12538.4	5902.43	2.09006e+006	5515.69	36959.2	11197.4	7.50355e+006	10256.7	386768	28422.9	0	27908.2	0	707.915	8962.3	722.615	1099.77	3289.03	362900	3294.66	16352.4	6084.67
1929	0	0	0	0	0	0	0	0	0	0	0	0	0	0	0	0	0	0	0	0	467.622	3771.94	431.673	428.248	2524.94	235060	2399.32	9936.14	6153.55	1.81173e+006	5993.96	39904.9	10433.9	5.32891e+006	10150	54485.1	0	0	0	0	546.422	6093.32	566.378	784.263	2898.77	306783	2851.81	16163.3	6834.81
1941	0	0	0	0	0	0	0	0	0	0	0	0	0	0	0	0	0	0	0	0	467.947	4210.54	429.588	390.844	2578.14	246537	2450.82	10124.3	6015.95	2.24145e+006	5642.66	43876.2	11823.6	6.27231e+006	11674.4	283964	0	0	0	0	542.012	5677.68	556.006	538.427	2830.43	313059	2868.69	11755.5	6649.35
1953	0	0	0	0	0	0	0	0	0	0	0	0	0	0	0	0	0	0	0	0	547.901	5264.8	500.575	527.518	2690.45	226082	2582.74	10933.3	6207.06	1.54253e+006	5872.95	46843.4	10668.7	1.0661e+007	11066.4	317604	0	0	0	0	639.778	7374.93	659.296	752.851	2988.36	344033	3001.16	10796.2	6642.92
1965	0	0	0	0	0	0	0	0	0	0	0	0	0	0	0	0	0	0	0	0	462.601	3491.26	426.418	412.49	2693.48	269457	2535.22	12784	6082.59	2.18609e+006	5829.73	48026.4	12528.8	8.32639e+006	11116.6	234117	0	0	0	0	532.529	6061.08	553.61	709.205	2892.36	298232	2983.15	8638.75	6617.71
1977	0	0	0	0	0	0	0	0	0	0	0	0	0	0	0	0	0	0	0	0	479.197	4692.25	442.784	475.64	2338.93	175863	2219.56	6434.75	6110.31	1.90955e+006	5768.18	70925	10650.7	7.53818e+006	11098.9	104308	0	0	0	0	559.388	6160.66	577.243	663.18	2520.26	211135	2611.05	10815.9	6427.03
1989	0	0	0	0	0	0	0	0	0	0	0	0	0	0	0	0	0	0	0	0	586.891	6267.96	547.233	647.369	2707.69	232758	2535.67	9646.78	5689.17	1.15338e+006	5403.67	44901.5	14030.3	8.94341e+006	11253	223845	16926.7	0	18371.4	0	677.161	8290.5	700.963	1106.29	2975.6	341751	2969.93	12528.5	6084.48
2001	0	0	0	0	0	0	0	0	0	0	0	0	0	0	0	0	0	0	0	0	515.159	5040.88	472.983	442.775	2862.29	293005	2748.67	10782.9	6201.18	1.87391e+006	5784.32	59825.8	10270.6	2.09581e+006	10307.7	308372	0	0	0	0	602.971	7294.08	619.226	692.985	3127.72	344374	3195.73	13512.1	6619.03
2013	0	0	0	0	0	0	0	0	0	0	0	0	0	0	0	0	0	0	0	0	506.505	4497.1	471.37	571.868	2692.08	238999	2487.26	7707.58	6512.4	2.67992e+006	6263.85	47448.3	10344.8	1.14579e+007	11073.3	226225	16389.3	0	18459	0	598.978	7614.44	615.105	853.659	2939.51	335035	2921.83	10259.9	7034.26
2025	361.75	0	222.403	0	0	0	0	0	0	0	0	0	0	0	0	0	0	0	0	0	367.431	2560.14	337.94	232.666	2275.54	156603	2164.49	8819.58	5825.36	2.04372e+006	5296.88	31392.1	11458.8	1.46198e+007	11175	182710	0	0	0	0	431.734	3885.06	440.815	405.996	2511.22	235163	2564.02	9570.02	6112.37
2037	0	0	0	0	0	0	0	0	0	0	0	0	0	0	0	0	0	0	0	0	450.924	3587.19	417.831	372.469	2433.51	208985	2293.62	6960.86	5560.22	1.62627e+006	5307.68	44061.7	11845.9	1.14748e+007	10655	169395	26269.1	5.18906e+007	18719.7	24132.4	524.915	5323.04	549.487	645.66	2633.31	242690	2657.65	7974.54	5830.5
2049	0	0	0	0	0	0	0	0	0	0	0	0	0	0	0	0	0	0	0	0	459.351	4346.29	426.406	399.785	2399.59	240768	2258.37	6685.84	5577.32	1.42489e+006	5287.27	37476.2	9430.53	4.35963e+006	10131.8	232069	25994.5	0	17405.5	0	547.714	6177.05	567.721	637.276	2603.98	230033	2657.43	9648.1	5920.59
2061	465.665	0	304.031	0	0	0	0	0	0	0	0	0	0	0	0	0	0	0	0	0	462.401	4301.32	429.567	471.824	2168.67	191764	2063.45	6202.26	5259.22	1.91119e+006	5008.57	40239.5	10377.5	1.78081e+006	9778.11	194421	18495.4	2.39461e+007	16978.5	177576	543.436	6253.89	561.495	591.154	2409.78	196501	2472.83	8509.19	5703.28
2073	0	0	0	0	0	0	0	0	0	0	0	0	0	0	0	0	0	0	0	0	376.249	2704.13	342.736	238.952	2575.72	229842	2474.66	9376.6	5015.68	1.41425e+006	4995.61	48255	9823.15	4.08279e+006	9939.45	155266	0	0	0	0	447.87	3952.44	464.92	466.634	2864.75	281888	2891.22	10896.1	5725.07
2085	0	0	0	0	0	0	0	0	0	0	0	0	0	0	0	0	0	0	0	0	452.135	3717.98	413.114	480.482	2386.73	180102	2225.11	5867.78	6051.72	1.89609e+006	5888.69	50714.8	10646.4	4.36351e+006	10052.5	262288	26756.7	0	16693.5	0	533.059	5501.25	551.421	629.536	2587.73	234420	2652.74	10914.7	6429.19
2097	0	0	0	0	0	0	0	0	0	0	0	0	0	0	0	0	0	0	0	0	497.178	4773.79	465.315	503.578	2519.79	192237	2293.2	9462.44	5689.76	1.82031e+006	5297.73	30592.3	11877.1	4.03141e+006	11459.9	167378	0	0	0	0	589.471	7086.19	598.536	769.864	2664.56	276281	2729.47	9023.52	5742.54
2109	0	0	0	0	0	0	0	0	0	0	0	0	0	0	0	0	0	0	0	0	445.118	3832.31	413.138	461.854	2792.19	274936	2644.19	9789.09	5629.98	2.00453e+006	5439.2	44183.8	11526.1	1.9258e+007	10430.8	73896.3	15176.1	0	18311.9	0	518.64	5499.93	530.054	663.675	3064.01	355016	3067.91	11789.6	6127.13
2121	0	0	0	0	0	0	0	0	0	0	0	0	0	0	0	0	0	0	0	0	435.605	3506.03	397.654	341.935	2329.66	206670	2200.25	6466.85	6165.18	1.91787e+006	5845.6	44268.5	11474.2	6.43118e+006	10254.9	139434	20323.3	0	16972.9	0	520.33	4764.79	539.47	581.983	2540.21	238166	2560.59	9350.29	6527.1
2133	0	0	0	0	0	0	0	0	0	0	0	0	0	0	0	0	0	0	0	0	457.415	3942.54	422.308	446.975	2329.63	169954	2171.51	6222.79	5363.57	1.23814e+006	4984.29	25454.6	11050.2	1.94614e+006	10533.1	203479	0	0	0	0	528.607	5854.07	539.617	614.727	2584.18	214613	2601.73	9558.07	5625.9
2145	0	0	0	0	0	0	0	0	0	0	0	0	0	0	0	0	0	0	0	0	458.79	3876.85	423.085	400.822	2481.9	239222	2327.88	10162.9	5766.58	1.79572e+006	5181.56	31097.8	11492.4	9.74848e+006	9965.6	112733	0	0	0	0	530.065	6560.28	547.886	691.694	2674.85	228763	2679.74	9059.54	5921.56
2157	0	0	0	0	0	0	0	0	0	0	0	0	0	0	0	0	0	0	0	0	526.817	5407.47	482.715	462.209	2250.91	199457	2104.79	6674.51	5544.32	1.86273e+006	5172.45	50756.7	10671.6	1.45139e+007	9990.12	226740	0	0	0	0	612.385	7877.65	644.935	757.04	2440.57	195291	2468.11	7437.18	5782.78
2169	0	0	0	0	0	0	0	0	0	0	0	0	0	0	0	0	0	0	0	0	634.096	6648.15	595.62	692.226	2595.95	222193	2444.66	7296.84	5416.16	1.46984e+006	5155.59	43511.1	10076.9	2.94439e+006	10283.2	275026	0	0	0	0	732.994	9964.86	755.278	1122.47	2803.16	299999	2918.98	9761.85	5917.03
2181	0	0	0	0	0	0	0	0	0	0	0	0	0	0	0	0	0	0	0	0	568.635	5103.52	526.323	566.335	2732.77	252066	2590.26	9401.59	5735.38	1.90365e+006	5509.65	33282.3	10643.1	6.31943e+006	9712.79	191672	0	0	0	0	668.341	9009.37	685.156	866.472	2978.71	325013	3006.34	10237.9	6067.8
2193	0	0	0	0	0	0	0	0	0	0	0	0	0	0	0	0	0	0	0	0	514.058	4006.1	472.502	473.014	2953.57	342281	2791.17	12270.9	6367.56	2.17469e+006	6083.25	50383.8	12359.9	1.4149e+007	10906.4	332193	0	0	0	0	613.81	6932.28	621.856	759.335	3253.99	356661	3265.38	12263.7	6808.67
2205	0	0	0	0	0	0	0	0	0	0	0	0	0	0	0	0	0	0	0	0	404.919	3433.32	372.234	394.62	2559.95	244517	2410.52	8317.8	6422.32	2.34481e+006	6024.84	59198.8	12481.4	1.34362e+007	11294.4	231363	19061.9	9.41013e+007	18164.1	859827	471.617	4390.37	471.2	488.283	2830.69	328960	2848.42	9980.85	6847.55
2217	0	0	0	0	0	0	0	0	0	0	0	0	0	0	0	0	0	0	0	0	514.413	4694.97	480.695	424.805	2022.72	165095	1889.44	8246.96	5621.61	1.46884e+006	5316.48	40083.6	15777.2	1.71565e+007	10453.3	110860	20429.5	2.07317e+007	17602.5	40905.1	603.827	7686.54	612.605	851.169	2220.93	172015	2170.94	7141.59	5902.97
2229	0	0	0	0	0	0	0	0	0	0	0	0	0	0	0	0	0	0	0	0	429.499	3780.41	390.733	435.816	2974.45	369081	2829.46	12454.1	4858.81	1.41232e+006	4827.53	35527.1	10951.2	2.40245e+006	10771.8	69106.4	0	0	0	0	509.079	5333.34	521.289	551.282	3259	353468	3252.3	16229.5	5468.22
2241	0	0	0	0	0	0	0	0	0	0	0	0	0	0	0	0	0	0	0	0	509.408	4550.24	471.137	579.279	2469.85	217022	2309.19	8458.12	6911.94	2.70624e+006	6494.23	82147.6	9537.23	6.16898e+006	9716.01	172257	0	0	0	0	590.8	6539.18	605.744	699.825	2702.71	317420	2740.14	10200.3	7388.84
2253	0	0	0	0	0	0	0	0	0	0	0	0	0	0	0	0	0	0	0	0	478.171	4515.66	444.464	408.15	2960.05	332646	2777.61	11521.8	5815.77	1.92166e+006	5618.29	51278.3	14412	9.85402e+006	12562.9	303981	19445.5	565008	16312.6	137467	559.835	7142.75	574.512	716.18	3127.56	371963	3225.82	13858.5	6484.37
2265	0	0	0	0	0	0	0	0	0	0	0	0	0	0	0	0	0	0	0	0	478.287	4513.97	446.256	412.988	2306.62	190634	2227.54	6500.33	6383.77	2.63956e+006	6047.16	48247.2	11992.4	2.38534e+007	10136.2	327257	0	0	0	0	559.492	6660.17	582.889	744.334	2620.63	265030	2601.9	8504.05	6757.77
2277	0	0	0	0	0	0	0	0	0	0	0	0	0	0	0	0	0	0	0	0	406.217	3627.92	372.924	429.324	2388.04	205650	2295.31	7551.44	4976.87	1.12806e+006	4988.8	24616.6	13915.9	1.51307e+007	11209.3	173527	0	0	0	0	486.009	4872.95	508.233	559.552	2618.65	222437	2702.36	11406.1	5666.68
2289	0	0	0	0	0	0	0	0	0	0	0	0	0	0	0	0	0	0	0	0	428.658	3369.02	393.304	389.354	2107.7	163432	2017.27	7869.16	5416.74	1.53472e+006	5217.84	28221	9069.59	3.77453e+006	9588.2	79710.6	0	0	0	0	516.929	5829.64	524.981	660.874	2368.27	186895	2421.9	7794.57	5850.78
2301	0	0	0	0	0	0	0	0	0	0	0	0	0	0	0	0	0	0	0	0	451.427	3301.27	417.956	471.049	2618.61	253155	2510.29	8004.41	5080.07	1.32496e+006	5082.61	29661.7	11223.5	5.16194e+006	10533	276058	0	0	0	0	528.847	6193.75	533.681	543.238	3014.89	333768	2967.76	12014.5	5722.69
2313	0	0	0	0	0	0	0	0	0	0	0	0	0	0	0	0	0	0	0	0	463.726	4557.19	432.238	415.639	2484.61	207369	2390.33	9345.87	5988.57	1.81961e+006	5740.77	42037.3	10947.3	7.8105e+006	10158.7	32989.7	0	0	0	0	540.711	5682.37	552.728	632.878	2715.05	230794	2755.44	8821.15	6711.28
2325	0	0	0	0	0	0	0	0	0	0	0	0	0	0	0	0	0	0	0	0	414.513	3314.32	381.734	339.14	2356.22	211218	2278.73	7994.42	5646.48	1.87449e+006	5457.57	53441.9	11692.8	1.20188e+007	10879.7	123285	0	0	0	0	497.044	5627.03	517.602	611.058	2630.47	223102	2648.96	11044.3	5903.16
2337	0	0	0	0	0	0	0	0	0	0	0	0	0	0	0	0	0	0	0	0	421.274	3532.52	386.173	365.126	2151.48	169460	2047.33	5369.17	5338.52	1.36025e+006	5187.54	43346.9	10104.9	5.40677e+006	10279.6	307628	0	0	0	0	495.734	5193.56	508.89	612.344	2415.92	233789	2457.77	9247.71	5756.9
2349	0	0	0	0	0	0	0	0	0	0	0	0	0	0	0	0	0	0	0	0	429.666	3219.47	395.444	279.922	2168.15	179408	2000.17	5937.56	5050.18	1.52589e+006	4612.11	25220.8	10263.9	1.53771e+007	9417.68	108970	0	0	0	0	512.043	5758.35	519.165	564.468	2336.36	198696	2356.51	8684.83	5199.99
2361	0	0	0	0	0	0	0	0	0	0	0	0	0	0	0	0	0	0	0	0	611.873	6502.88	563.339	690.328	2664.35	251214	2549.05	8462.23	5742.14	2.16374e+006	5199.66	36931.3	10144.3	8.27873e+006	9805.96	171766	0	0	0	0	709.15	8364.25	722.235	878.106	2985.08	296190	2971.11	11387	5949.87
2373	0	0	0	0	0	0	0	0	0	0	0	0	0	0	0	0	0	0	0	0	438.086	3729.99	400.944	425.929	2842.15	274306	2685.15	11381.2	6121.03	2.77999e+006	5675	31471.7	11484.5	1.06781e+007	10150.7	192472	0	0	0	0	504.017	4937.28	514.061	561.512	3218.82	264823	3131.85	10974.6	6593.53
2385	0	0	0	0	0	0	0	0	0	0	0	0	0	0	0	0	0	0	0	0	473.987	3824.6	439.526	561.353	2548.62	215363	2426.5	11881.7	6417.2	1.82324e+006	6106.94	62240.1	11459.6	3.49499e+006	11098.5	102260	0	0	0	0	554.042	5878.88	571.037	701.74	2772.71	278151	2785.81	12532.5	7122.24
2397	0	0	0	0	0	0	0	0	0	0	0	0	0	0	0	0	0	0	0	0	560.237	5412.3	522.307	517.062	2839.84	275514	2652.53	14709.8	6247.27	2.57528e+006	5981.59	67119.4	12274.1	1.14232e+007	11837.8	99376.4	0	0	0	0	651.886	7261.58	674.842	1062.98	3106.39	346403	3086.41	13778.6	6746.07
[truncated: 31 more columns]
