# Supplementary material for: IBSEM: An Individual-Based Atlantic Salmon Population Model
Source: PLoS One. 2015 Sep 18;10(9):e0138444. doi: 10.1371/journal.pone.0138444 (PMC4575158; doi:10.1371/journal.pone.0138444)
Supplement: S1 Minimal dataset — (ZIP) [file pone.0138444.s003.zip › temp/scenario 1/wild - 1/runFiles/results/parr0.txt]

month	averageAge	popSize	density	averageLength	stDevLength	averageWeight	stDevWeight	allele_0_0_Frequency	allele_0_1_Frequency	allele_0_2_Frequency	allele_0_3_Frequency	allele_0_4_Frequency	allele_0_5_Frequency	allele_0_6_Frequency	allele_0_7_Frequency	allele_0_8_Frequency	allele_0_9_Frequency	allele_0_10_Frequency	allele_0_11_Frequency	allele_0_12_Frequency	allele_0_13_Frequency	allele_0_14_Frequency	allele_0_15_Frequency	allele_0_16_Frequency	allele_0_17_Frequency	allele_0_18_Frequency	allele_0_19_Frequency	allele_0_20_Frequency	genotypicValueAverage	genotypicValueStDev
16	0	739401	2.9576	23.0197	0.838315	0.156874	0.0170448	0.898967	0.911161	0.894528	0.920121	0.876744	0.908772	0.879132	0.905851	0.909575	0.888255	0.912432	0.889839	0.904883	0.877456	0.910041	0.917629	0.930325	0.892711	0.888593	0.886594	1	0.900628	0.061181
21	5	109232	0.436928	62.3046	5.61837	3.13058	0.80228	0.898862	0.912649	0.895933	0.921291	0.879577	0.908896	0.879248	0.905966	0.910557	0.888741	0.912036	0.890156	0.905202	0.878813	0.910846	0.917748	0.930291	0.893653	0.888636	0.886668	1	0.901433	0.0606494
22	6	68616	0.274464	61.8424	7.76527	3.12947	1.13045	0.90143	0.91416	0.896693	0.922183	0.880713	0.909066	0.880407	0.906327	0.911092	0.888998	0.912156	0.890237	0.905401	0.878884	0.9104	0.918627	0.930053	0.893327	0.888823	0.887111	1	0.902407	0.0602314
26	10	60447	0.241788	61.8219	7.76211	3.12633	1.12899	0.902849	0.915711	0.897745	0.923272	0.882095	0.909772	0.880995	0.906596	0.911625	0.890358	0.912609	0.891326	0.905777	0.878853	0.910814	0.918855	0.930344	0.893692	0.88925	0.887298	1	0.903389	0.0598035
28	0	344574	1.3783	23.1657	0.831833	0.159845	0.0171206	0.90776	0.891228	0.891417	0.869839	0.884421	0.883603	0.874536	0.854554	0.849925	0.890321	0.888945	0.911935	0.861047	0.860348	0.908059	0.915706	0.917021	0.909287	0.871996	0.922168	1	0.886299	0.063873
33	5	74387	0.297548	65.7013	5.91378	3.66817	0.938954	0.908922	0.8932	0.892306	0.871241	0.885753	0.885397	0.874629	0.855102	0.848233	0.89068	0.890277	0.911497	0.861515	0.860688	0.908109	0.915893	0.916592	0.90907	0.872095	0.922258	1	0.887197	0.0634698
34	6	48730	0.19492	69.2042	8.44848	4.36824	1.53413	0.910179	0.894911	0.894654	0.872122	0.88701	0.888077	0.876062	0.856033	0.848871	0.890683	0.889801	0.911153	0.86141	0.860948	0.908845	0.916037	0.916817	0.909183	0.872871	0.922984	1	0.888393	0.0631654
38	10	42958	0.171832	69.1653	8.46678	4.36194	1.53701	0.911891	0.896678	0.895875	0.873109	0.887122	0.890067	0.87688	0.856476	0.849178	0.891254	0.890242	0.911495	0.862133	0.861725	0.909318	0.916349	0.916546	0.909749	0.873795	0.923809	1	0.889436	0.0628929
40	0	420136	1.68054	22.6021	0.886258	0.14862	0.0175089	0.896482	0.892659	0.904917	0.863545	0.894597	0.895121	0.877293	0.88225	0.898204	0.882759	0.894739	0.89462	0.893461	0.877835	0.889899	0.903094	0.917114	0.878422	0.875838	0.897096	1	0.890554	0.0613881
45	5	84736	0.338944	61.0611	5.54264	2.94857	0.761361	0.897269	0.894767	0.906592	0.864727	0.89665	0.895469	0.876871	0.883456	0.898308	0.883727	0.895074	0.895186	0.894272	0.877691	0.890005	0.903435	0.916541	0.878293	0.875767	0.896632	1	0.891532	0.0610219
46	6	55008	0.220032	62.5859	7.79093	3.24069	1.16008	0.898742	0.896024	0.908222	0.866338	0.898069	0.897733	0.877609	0.884344	0.899596	0.884135	0.895397	0.89627	0.894761	0.878536	0.889352	0.903532	0.916449	0.877581	0.876191	0.89707	1	0.892726	0.060606
50	10	48589	0.194356	62.5975	7.79971	3.24278	1.16236	0.899916	0.897703	0.909146	0.867172	0.898959	0.899216	0.8781	0.884995	0.899494	0.883554	0.895954	0.896293	0.894935	0.879592	0.889934	0.90325	0.916771	0.877709	0.876042	0.896829	1	0.893552	0.060426
52	0	559437	2.23775	22.8159	0.820592	0.152746	0.0163789	0.878306	0.918747	0.892326	0.922864	0.900416	0.879616	0.889953	0.902372	0.876251	0.896353	0.894776	0.873098	0.919557	0.898893	0.890208	0.913416	0.891053	0.92013	0.885749	0.897951	1	0.896954	0.0614189
57	5	97519	0.390076	61.0206	5.47899	2.94129	0.752307	0.879772	0.920169	0.893841	0.923605	0.902347	0.880341	0.890647	0.903014	0.876604	0.897615	0.895836	0.873573	0.918308	0.898697	0.890626	0.914391	0.891083	0.921159	0.884351	0.89885	1	0.897968	0.0611973
58	6	62262	0.249048	62.1814	7.68549	3.17676	1.13414	0.880128	0.921003	0.895153	0.924424	0.903248	0.880979	0.891129	0.902854	0.876723	0.898236	0.897265	0.874297	0.91861	0.898847	0.890342	0.914386	0.891378	0.921284	0.884368	0.898373	1	0.898584	0.0609143
62	10	55027	0.220108	62.1644	7.67267	3.1738	1.13216	0.881822	0.921484	0.895987	0.92501	0.904038	0.881485	0.891853	0.903338	0.877042	0.898277	0.897814	0.874552	0.918885	0.899159	0.890699	0.914324	0.891372	0.92162	0.884575	0.898195	1	0.899269	0.0607743
64	0	575616	2.30246	22.8892	0.876424	0.154296	0.0176419	0.883209	0.879389	0.887114	0.882192	0.884224	0.886652	0.864606	0.913517	0.878343	0.894401	0.891915	0.882531	0.91657	0.908276	0.8915	0.91406	0.88565	0.914092	0.879113	0.896128	1	0.88671	0.0667157
69	5	98235	0.39294	64.4819	5.84823	3.46982	0.896061	0.885295	0.881295	0.888472	0.883702	0.884807	0.886481	0.865287	0.914364	0.878903	0.89517	0.892213	0.883061	0.916415	0.908062	0.89179	0.913977	0.885703	0.913315	0.879076	0.894987	1	0.88772	0.0664186
70	6	62545	0.25018	66.9205	8.26646	3.95564	1.40567	0.888177	0.881997	0.88928	0.884467	0.884355	0.887313	0.865377	0.914605	0.879815	0.895427	0.892933	0.882876	0.915877	0.908794	0.892709	0.914597	0.885411	0.912903	0.878999	0.895235	1	0.888519	0.0661371
74	10	54904	0.219616	66.8846	8.26938	3.94964	1.40559	0.890108	0.883524	0.890727	0.885391	0.885764	0.888396	0.866276	0.915161	0.880346	0.895991	0.893796	0.88387	0.9164	0.908868	0.89335	0.914697	0.884972	0.913066	0.879025	0.895153	1	0.889633	0.0657228
76	0	606560	2.42624	22.8291	0.836312	0.153032	0.0167335	0.908862	0.895395	0.895132	0.893974	0.88813	0.875431	0.887858	0.876429	0.887502	0.878714	0.923079	0.886099	0.87791	0.893617	0.906275	0.902602	0.915983	0.906693	0.899582	0.90657	1	0.893865	0.0645453
81	5	101022	0.404088	60.5253	5.48011	2.87164	0.740231	0.91001	0.896641	0.89625	0.895483	0.890177	0.876072	0.888658	0.877546	0.888331	0.879056	0.923235	0.887722	0.877259	0.894538	0.907139	0.90262	0.91633	0.906228	0.899873	0.907327	1	0.894895	0.0643247
82	6	64434	0.257736	62.0067	7.73818	3.15271	1.13349	0.912399	0.898175	0.89833	0.896157	0.891323	0.877014	0.888669	0.879287	0.8896	0.879481	0.924302	0.888266	0.878954	0.894877	0.907425	0.903358	0.916333	0.905935	0.899238	0.906982	1	0.89615	0.0639309
86	10	56787	0.227148	62.009	7.72482	3.15258	1.13201	0.913466	0.899246	0.89922	0.897397	0.892361	0.87822	0.889781	0.880166	0.890494	0.880166	0.924648	0.888901	0.879453	0.895196	0.907813	0.903103	0.915967	0.905656	0.899713	0.906757	1	0.897044	0.0636802
88	0	574832	2.29933	22.9283	0.84918	0.15504	0.0171326	0.90941	0.895786	0.903603	0.904023	0.875531	0.905483	0.875826	0.895432	0.892749	0.852849	0.932294	0.902472	0.906888	0.860853	0.906166	0.915915	0.900904	0.904563	0.884978	0.907468	1	0.897052	0.0619069
93	5	98422	0.393688	64.5578	5.81238	3.48078	0.890518	0.910096	0.897904	0.905423	0.905804	0.877014	0.905865	0.877273	0.897147	0.891737	0.854423	0.932048	0.903446	0.908633	0.861007	0.906769	0.915364	0.90146	0.904899	0.885691	0.908156	1	0.89821	0.0614985
94	6	62697	0.250788	66.2925	8.24238	3.84797	1.37678	0.9123	0.900043	0.906479	0.906	0.87749	0.906423	0.879029	0.89793	0.892523	0.854315	0.932636	0.904198	0.90931	0.861253	0.906383	0.915482	0.901319	0.905809	0.886589	0.907651	1	0.899258	0.061267
98	10	55214	0.220856	66.2902	8.24418	3.84764	1.37677	0.913835	0.901646	0.907279	0.907261	0.8786	0.907098	0.880664	0.899029	0.893107	0.854448	0.933033	0.904553	0.909842	0.861349	0.906736	0.915873	0.901628	0.906437	0.887356	0.907804	1	0.900281	0.0608461
100	0	490586	1.96234	22.7579	0.87609	0.151674	0.0174568	0.883957	0.896911	0.865911	0.904981	0.891133	0.89219	0.873163	0.888059	0.878261	0.854477	0.892934	0.900224	0.887513	0.879871	0.907431	0.896925	0.907992	0.892883	0.903752	0.903674	1	0.887098	0.0673928
105	5	91930	0.36772	64.6805	5.89379	3.50259	0.90824	0.885978	0.898107	0.867861	0.906777	0.892021	0.894126	0.873018	0.888828	0.878331	0.85595	0.891967	0.89975	0.888219	0.879212	0.907663	0.896432	0.908458	0.892783	0.904471	0.903356	1	0.888184	0.067071
106	6	59327	0.237308	67.5033	8.36502	4.06056	1.44866	0.889393	0.898941	0.869402	0.907074	0.893733	0.896084	0.87418	0.88994	0.879094	0.855487	0.892309	0.899447	0.888322	0.878141	0.908895	0.897492	0.90919	0.893834	0.90415	0.903712	1	0.889444	0.0663977
110	10	52239	0.208956	67.4929	8.35158	4.05817	1.44588	0.891862	0.90017	0.870729	0.907808	0.8946	0.896993	0.875093	0.891489	0.879333	0.855577	0.8928	0.89996	0.888905	0.878989	0.908957	0.897787	0.90912	0.894341	0.904544	0.903463	1	0.890529	0.0658299
112	0	457771	1.83108	22.7162	0.840538	0.150795	0.0166677	0.872841	0.902878	0.889711	0.921265	0.893779	0.88682	0.879028	0.886502	0.88926	0.905964	0.887523	0.8895	0.888203	0.892679	0.900784	0.910363	0.894194	0.898318	0.897994	0.897431	1	0.892543	0.0643606
117	5	88776	0.355104	61.1996	5.54857	2.96844	0.765944	0.875113	0.904456	0.890455	0.922316	0.894352	0.886754	0.881055	0.887436	0.889565	0.90672	0.888275	0.889035	0.888641	0.892386	0.899973	0.910595	0.893885	0.898452	0.899663	0.898869	1	0.893538	0.0641159
118	6	57506	0.230024	63.5912	7.88454	3.39752	1.21267	0.876509	0.906427	0.891559	0.923625	0.895811	0.888159	0.881656	0.888159	0.890377	0.907288	0.888116	0.888177	0.888438	0.892776	0.900949	0.910201	0.893229	0.898567	0.900645	0.89888	1	0.894566	0.063759
122	10	50763	0.203052	63.5717	7.88589	3.39453	1.21153	0.878543	0.908171	0.89316	0.92465	0.896844	0.889092	0.883005	0.888905	0.891466	0.908132	0.888639	0.888344	0.889152	0.893466	0.901217	0.911008	0.893013	0.89843	0.900784	0.899041	1	0.89577	0.0632709
124	0	509675	2.0387	22.7823	0.857243	0.152129	0.0170797	0.890721	0.905783	0.870238	0.878902	0.893691	0.894298	0.856356	0.894736	0.879842	0.86308	0.887221	0.893221	0.903992	0.885972	0.889039	0.900564	0.903441	0.873576	0.880572	0.895468	1	0.886619	0.0666903
129	5	93285	0.37314	62.4444	5.64706	3.1521	0.811927	0.891901	0.906775	0.871421	0.881401	0.895037	0.894887	0.857978	0.895964	0.880522	0.864024	0.887661	0.893096	0.904642	0.886343	0.888916	0.90044	0.903521	0.874626	0.879991	0.895053	1	0.887688	0.0665531
130	6	60272	0.241088	63.7475	7.95205	3.4244	1.23075	0.893483	0.908589	0.873001	0.882815	0.895955	0.895947	0.858989	0.897888	0.881786	0.86468	0.887958	0.893964	0.905802	0.886423	0.890919	0.900891	0.902791	0.874195	0.880226	0.895076	1	0.888935	0.0661195
134	10	53125	0.2125	63.741	7.94351	3.42313	1.23039	0.895031	0.910362	0.87456	0.883209	0.897374	0.897233	0.860518	0.898955	0.882889	0.864998	0.888687	0.89504	0.906184	0.88656	0.891219	0.901186	0.902494	0.874522	0.880932	0.895774	1	0.89009	0.0657606
136	0	528012	2.11205	22.7708	0.869114	0.15192	0.0173268	0.912067	0.900307	0.883491	0.907709	0.885815	0.897	0.855233	0.885519	0.881267	0.855384	0.898652	0.893929	0.870971	0.887727	0.883046	0.897495	0.883859	0.900266	0.90796	0.886074	1	0.891684	0.0634811
141	5	95554	0.382216	66.1652	5.98531	3.74693	0.963643	0.913651	0.901417	0.885965	0.908507	0.887022	0.899047	0.856395	0.887032	0.881418	0.85504	0.89833	0.894688	0.871942	0.887823	0.882344	0.898136	0.884317	0.898984	0.907356	0.885646	1	0.892795	0.0631383
142	6	61229	0.244916	69.3498	8.58447	4.40078	1.56367	0.914828	0.903052	0.887406	0.909365	0.888117	0.899876	0.858213	0.887586	0.882735	0.855322	0.899451	0.894527	0.872675	0.888109	0.88249	0.898994	0.883519	0.899035	0.907748	0.88534	1	0.893824	0.062687
146	10	53860	0.21544	69.3382	8.58605	4.39869	1.56291	0.916747	0.904512	0.888851	0.910583	0.888999	0.900557	0.859655	0.888201	0.883977	0.856136	0.899749	0.89508	0.872856	0.888238	0.882882	0.899072	0.883661	0.899322	0.90816	0.885472	1	0.894933	0.0623473
148	0	513575	2.0543	22.7439	0.842416	0.151346	0.016725	0.893389	0.903668	0.890766	0.906068	0.906442	0.896436	0.879678	0.886102	0.877445	0.866488	0.921174	0.904287	0.913111	0.863192	0.915709	0.885913	0.912099	0.876946	0.895692	0.907446	1	0.895481	0.0621885
153	5	93564	0.374256	64.9893	5.88487	3.55169	0.914194	0.894842	0.904771	0.892234	0.905193	0.907341	0.897519	0.87919	0.885624	0.879254	0.867583	0.92153	0.904429	0.912856	0.863548	0.915069	0.886666	0.912525	0.877298	0.894607	0.908555	1	0.896152	0.0619479
154	6	60367	0.241468	65.4478	8.20501	3.70606	1.33673	0.896475	0.905917	0.892822	0.906729	0.907698	0.898173	0.87952	0.886801	0.879148	0.867784	0.921522	0.904534	0.913463	0.86341	0.914655	0.886776	0.913073	0.879131	0.894106	0.908352	1	0.896931	0.061615
158	10	53305	0.21322	65.4303	8.20385	3.70318	1.33671	0.898049	0.907091	0.893865	0.907523	0.908686	0.899043	0.879992	0.887459	0.879955	0.869112	0.921583	0.904849	0.913714	0.864365	0.914764	0.887178	0.913376	0.879458	0.894194	0.908902	1	0.897843	0.0613399
160	0	482291	1.92916	22.7117	0.847307	0.150716	0.0167895	0.904168	0.890617	0.865415	0.913658	0.893462	0.883723	0.881837	0.896575	0.868184	0.881538	0.920799	0.887283	0.905792	0.848466	0.899526	0.882619	0.889184	0.912056	0.901571	0.90451	1	0.891089	0.0638002
165	5	91039	0.364156	63.8322	5.7715	3.36592	0.86552	0.905068	0.891184	0.866502	0.914657	0.89482	0.883885	0.882243	0.898126	0.870544	0.881902	0.920897	0.887257	0.907023	0.847906	0.899944	0.88305	0.889273	0.911582	0.902256	0.904607	1	0.891884	0.0636304
166	6	58615	0.23446	65.7987	8.18384	3.76299	1.34446	0.906474	0.89321	0.869018	0.916105	0.896315	0.885499	0.883085	0.898234	0.87092	0.882069	0.921488	0.888382	0.90708	0.848298	0.900333	0.8841	0.890685	0.911499	0.901868	0.904683	1	0.893164	0.0632951
170	10	51593	0.206372	65.7777	8.17416	3.75908	1.34083	0.907294	0.894908	0.870283	0.917043	0.897593	0.886709	0.884316	0.899056	0.871736	0.882746	0.921646	0.888909	0.906896	0.848468	0.899638	0.88513	0.89107	0.911974	0.901973	0.905239	1	0.894126	0.0629292
172	0	497617	1.99047	22.662	0.842877	0.14973	0.0166294	0.886861	0.906976	0.899793	0.91669	0.865212	0.896128	0.869987	0.903154	0.877309	0.87703	0.899165	0.898957	0.88211	0.888465	0.886553	0.890293	0.884784	0.891151	0.905102	0.905159	1	0.892591	0.0621352
177	5	92737	0.370948	61.6933	5.5487	3.03939	0.777921	0.890357	0.908456	0.900752	0.917579	0.86583	0.898131	0.870747	0.904418	0.877185	0.878317	0.898805	0.899727	0.881353	0.888038	0.886884	0.889807	0.885289	0.891359	0.904655	0.904391	1	0.893799	0.0616712
178	6	59918	0.239672	61.9409	7.75739	3.14378	1.1356	0.892637	0.90976	0.901999	0.918697	0.867911	0.898369	0.869906	0.904853	0.876723	0.87926	0.898636	0.900189	0.880679	0.887671	0.88687	0.888848	0.885769	0.89131	0.904202	0.90477	1	0.894682	0.0612414
182	10	52839	0.211356	61.9102	7.75608	3.13922	1.13431	0.894964	0.911155	0.90314	0.920154	0.869623	0.899487	0.870739	0.905411	0.877117	0.880003	0.898456	0.900878	0.880581	0.887924	0.887299	0.888728	0.885993	0.891557	0.904862	0.904531	1	0.895831	0.0607455
184	0	494817	1.97927	22.7157	0.840691	0.150785	0.0166534	0.885689	0.893143	0.8771	0.902201	0.904958	0.892573	0.866409	0.887522	0.904888	0.887656	0.909186	0.877879	0.892909	0.873388	0.887309	0.902347	0.88047	0.897062	0.905156	0.896906	1	0.890236	0.0649619
189	5	92354	0.369416	62.0679	5.62631	3.09598	0.798502	0.88805	0.894785	0.879485	0.902917	0.904936	0.893849	0.867797	0.888402	0.905104	0.888104	0.909148	0.878922	0.892289	0.873151	0.887336	0.902462	0.881093	0.897032	0.906073	0.897844	1	0.891391	0.0646368
190	6	59509	0.238036	64.2535	7.98562	3.50505	1.25432	0.890949	0.896159	0.880623	0.904015	0.905056	0.894949	0.869423	0.889454	0.905468	0.888563	0.909392	0.880312	0.891991	0.874212	0.887513	0.902469	0.880615	0.897066	0.905678	0.897083	1	0.892535	0.0642991
194	10	52365	0.20946	64.2345	7.98797	3.50215	1.25453	0.892505	0.897603	0.881572	0.905061	0.905939	0.895598	0.870753	0.890643	0.905729	0.889611	0.909825	0.880951	0.892123	0.874324	0.887425	0.902043	0.88077	0.897221	0.905118	0.897422	1	0.893484	0.0639978
196	0	451112	1.80445	22.6703	0.848667	0.149901	0.0167523	0.887261	0.889715	0.885158	0.902484	0.874693	0.904004	0.860847	0.883839	0.914366	0.880407	0.856178	0.873121	0.893255	0.869293	0.898769	0.906279	0.89176	0.871774	0.889954	0.879711	1	0.886801	0.0672971
201	5	88554	0.354216	64.3338	5.81539	3.44553	0.887173	0.888718	0.892529	0.885974	0.902929	0.874907	0.904945	0.862496	0.883348	0.914555	0.880666	0.856252	0.872908	0.892986	0.870875	0.898282	0.906419	0.892196	0.871863	0.890807	0.87987	1	0.887706	0.067326
202	6	57699	0.230796	66.3212	8.22368	3.85198	1.37362	0.890466	0.89492	0.887598	0.904322	0.87583	0.905917	0.864504	0.884799	0.915094	0.882407	0.856471	0.873395	0.894392	0.870786	0.89947	0.907338	0.892667	0.872996	0.890163	0.879695	1	0.889097	0.0667961
206	10	50883	0.203532	66.2954	8.20196	3.84674	1.36854	0.892253	0.896626	0.889108	0.905666	0.876373	0.906717	0.866065	0.885964	0.916396	0.882957	0.856956	0.874113	0.895201	0.870949	0.900055	0.908368	0.892803	0.873563	0.890533	0.879596	1	0.89029	0.0663378
208	0	374817	1.49927	22.6934	0.843226	0.150348	0.016681	0.914274	0.896564	0.901276	0.896148	0.892566	0.900162	0.866152	0.908894	0.895963	0.879484	0.919262	0.900275	0.902436	0.862894	0.897753	0.899867	0.907939	0.877596	0.932774	0.881778	1	0.89823	0.0617605
213	5	79489	0.317956	62.5263	5.66319	3.16464	0.814863	0.91602	0.896979	0.902622	0.897445	0.892809	0.900483	0.86712	0.911025	0.896137	0.87987	0.920064	0.900703	0.904528	0.863673	0.898376	0.899829	0.906931	0.877933	0.93289	0.881254	1	0.899139	0.0615548
214	6	52098	0.208392	65.0045	8.04663	3.62756	1.2925	0.917751	0.897712	0.904075	0.897693	0.894142	0.901148	0.868133	0.911513	0.897299	0.880312	0.921456	0.900822	0.904564	0.863718	0.899478	0.90061	0.906743	0.878767	0.932646	0.880926	1	0.900058	0.0614117
218	10	46032	0.184128	65.0009	8.05108	3.62717	1.29393	0.919306	0.899168	0.904871	0.899005	0.895051	0.901883	0.869547	0.912257	0.89768	0.880887	0.921587	0.901797	0.904871	0.863932	0.900243	0.900754	0.906565	0.879128	0.932721	0.880811	1	0.901025	0.0610265
220	0	439580	1.75832	22.7598	0.860248	0.151688	0.0171279	0.922244	0.895417	0.865971	0.906553	0.883242	0.884072	0.876881	0.881115	0.870394	0.865436	0.864708	0.912951	0.888736	0.84156	0.920649	0.835826	0.886625	0.87448	0.887406	0.90006	1	0.888685	0.0647038
225	5	86957	0.347828	63.5729	5.74883	3.32531	0.856701	0.923531	0.896524	0.867331	0.907132	0.884046	0.884541	0.878658	0.88047	0.870626	0.865428	0.864548	0.913198	0.888192	0.841163	0.921156	0.836287	0.887013	0.874127	0.888008	0.900071	1	0.889399	0.0644072
226	6	56350	0.2254	67.03	8.2574	3.97391	1.40546	0.925182	0.898545	0.868793	0.908358	0.884783	0.885643	0.880435	0.881065	0.871091	0.865634	0.865617	0.913913	0.889068	0.841517	0.921393	0.836131	0.886398	0.874188	0.887941	0.900408	1	0.89055	0.064149
230	10	49525	0.1981	66.9944	8.24944	3.96744	1.40224	0.926613	0.900676	0.871035	0.909157	0.886421	0.886603	0.880868	0.88208	0.871691	0.865936	0.866461	0.914185	0.890177	0.841524	0.921848	0.837496	0.88742	0.874467	0.88742	0.900808	1	0.891767	0.0637279
232	0	525308	2.10123	22.7059	0.844291	0.150596	0.0167214	0.89124	0.910479	0.890327	0.893415	0.878379	0.873727	0.884172	0.920658	0.861637	0.887063	0.901834	0.900679	0.885464	0.873805	0.885236	0.897791	0.86718	0.902923	0.909153	0.898356	1	0.891299	0.0655496
237	5	95505	0.38202	62.6107	5.65508	3.17704	0.817276	0.892309	0.910753	0.891267	0.895524	0.87887	0.874829	0.885273	0.921648	0.863724	0.887215	0.902361	0.900832	0.885058	0.874127	0.885158	0.898414	0.868169	0.902785	0.909109	0.898922	1	0.892162	0.0653158
238	6	61504	0.246016	65.4861	8.07919	3.70732	1.3156	0.894511	0.912469	0.8933	0.895909	0.879317	0.876854	0.886471	0.922542	0.865082	0.887698	0.902819	0.90099	0.885959	0.873268	0.885577	0.897877	0.867944	0.903315	0.908933	0.898755	1	0.893352	0.0647678
242	10	54149	0.216596	65.4627	8.0714	3.70314	1.31264	0.896535	0.914283	0.894209	0.897542	0.880552	0.877809	0.887163	0.923009	0.866387	0.887883	0.902953	0.901199	0.886775	0.873534	0.885372	0.897717	0.867985	0.903018	0.90913	0.899481	1	0.894459	0.064249
244	0	613814	2.45526	22.8446	0.861951	0.15338	0.0172757	0.869561	0.901865	0.86203	0.91351	0.881959	0.900405	0.876622	0.901297	0.854501	0.885579	0.897365	0.894495	0.914659	0.863719	0.886992	0.887102	0.871279	0.894637	0.884639	0.897177	1	0.885912	0.0687258
249	5	101454	0.405816	63.893	5.8087	3.37637	0.873046	0.871922	0.902843	0.863579	0.91368	0.88376	0.901073	0.877511	0.901517	0.856625	0.885406	0.896613	0.895495	0.91508	0.863717	0.88688	0.884938	0.871508	0.894041	0.884766	0.898156	1	0.886892	0.0683927
250	6	64082	0.256328	64.6622	8.13808	3.57594	1.29316	0.873638	0.904388	0.864837	0.914882	0.885592	0.901649	0.878406	0.902102	0.857994	0.884999	0.897101	0.89664	0.915202	0.864705	0.887215	0.884367	0.871009	0.89327	0.88581	0.898786	1	0.887972	0.0681269
254	10	56302	0.225208	64.664	8.12673	3.57578	1.29116	0.875058	0.905714	0.866941	0.915616	0.886416	0.902446	0.87956	0.903201	0.858309	0.885848	0.897224	0.897624	0.915758	0.864898	0.887153	0.884267	0.871461	0.89313	0.886594	0.898849	1	0.888996	0.0677191
256	0	570376	2.2815	22.8769	0.857463	0.154021	0.017245	0.869869	0.87393	0.874212	0.905549	0.868442	0.899196	0.843651	0.915194	0.867966	0.869956	0.890397	0.87433	0.887861	0.887272	0.90137	0.894663	0.890957	0.864125	0.890797	0.867221	1	0.879729	0.0701704
261	5	98011	0.392044	62.8038	5.7007	3.20715	0.829029	0.872438	0.876152	0.874218	0.906153	0.86954	0.899455	0.845436	0.916479	0.870413	0.87005	0.891701	0.875295	0.888926	0.888824	0.901409	0.895328	0.891527	0.864847	0.891017	0.867398	1	0.880991	0.0694214
262	6	62252	0.249008	65.5567	8.1112	3.72021	1.32409	0.875345	0.877891	0.875651	0.90687	0.870976	0.900164	0.847603	0.91732	0.871466	0.870293	0.89267	0.876582	0.888943	0.889208	0.901184	0.895144	0.891658	0.865177	0.892325	0.867426	1	0.88234	0.068956
266	10	54648	0.218592	65.5216	8.12542	3.71501	1.32528	0.877269	0.879328	0.876665	0.908048	0.871953	0.900765	0.848174	0.918176	0.872182	0.871194	0.892896	0.876921	0.889429	0.889246	0.901963	0.895559	0.891487	0.865732	0.892475	0.867196	1	0.883341	0.0687198
268	0	515696	2.06278	22.7719	0.86086	0.151928	0.0171306	0.9092	0.901113	0.875046	0.906114	0.862447	0.90213	0.86362	0.923347	0.892867	0.877548	0.874763	0.913244	0.905029	0.862572	0.887701	0.911569	0.890975	0.880802	0.891685	0.859782	1	0.892422	0.0636782
273	5	94616	0.378464	63.8165	5.74342	3.36272	0.860975	0.91085	0.903531	0.876263	0.906258	0.864214	0.903584	0.863892	0.923485	0.892735	0.878435	0.875069	0.914201	0.904297	0.86264	0.888227	0.912118	0.889712	0.880649	0.893401	0.861604	1	0.893461	0.0630164
274	6	60624	0.242496	63.717	7.98654	3.42089	1.23395	0.91265	0.905425	0.87721	0.906242	0.865878	0.904708	0.864748	0.92338	0.893442	0.878852	0.876435	0.914036	0.904518	0.862134	0.888551	0.912172	0.890324	0.881062	0.893475	0.862695	1	0.894434	0.0625606
278	10	53336	0.213344	63.7222	7.98577	3.42168	1.23412	0.914139	0.907155	0.8786	0.906808	0.867022	0.905973	0.864866	0.923963	0.893552	0.879444	0.876425	0.914729	0.904811	0.862363	0.888152	0.912948	0.890534	0.881712	0.893627	0.863244	1	0.895371	0.0621834
280	0	487799	1.9512	22.7262	0.851007	0.151009	0.0168943	0.926573	0.898754	0.87015	0.903284	0.880781	0.879119	0.872793	0.883292	0.854081	0.884403	0.896657	0.909328	0.896629	0.853176	0.914595	0.857413	0.900086	0.881724	0.88843	0.894913	1	0.891047	0.0652543
285	5	91069	0.364276	64.0878	5.81612	3.40694	0.879459	0.928077	0.900663	0.872042	0.90499	0.881118	0.880124	0.873277	0.88389	0.856104	0.884538	0.897973	0.909656	0.896276	0.854539	0.91474	0.858964	0.901481	0.879871	0.888228	0.895233	1	0.89222	0.0646902
286	6	58767	0.235068	65.2553	8.1869	3.67371	1.32271	0.92951	0.901756	0.873186	0.90687	0.882136	0.881549	0.873339	0.884553	0.856884	0.884969	0.898421	0.90983	0.896132	0.855301	0.91474	0.860296	0.901841	0.879133	0.888364	0.895103	1	0.893186	0.0641152
290	10	51731	0.206924	65.2347	8.1767	3.66995	1.32022	0.930738	0.904197	0.874592	0.907966	0.882537	0.883242	0.87436	0.884914	0.85818	0.885504	0.898871	0.910441	0.896126	0.855879	0.915496	0.860731	0.901771	0.87983	0.889051	0.896049	1	0.894322	0.0635597
292	0	521577	2.08631	22.7762	0.846944	0.151994	0.0168676	0.923543	0.912276	0.897057	0.903328	0.894937	0.885404	0.884176	0.888301	0.896745	0.87654	0.906192	0.908054	0.897879	0.858337	0.870779	0.851694	0.890217	0.883918	0.897963	0.893559	1	0.898844	0.0619621
297	5	94731	0.378924	64.4756	5.83422	3.46841	0.893119	0.925267	0.914336	0.898544	0.903928	0.89562	0.885127	0.884837	0.888695	0.897304	0.876176	0.905844	0.907823	0.899098	0.858008	0.871214	0.851358	0.88955	0.885201	0.898592	0.892918	1	0.899695	0.0614879
298	6	61007	0.244028	65.9163	8.2097	3.7836	1.35407	0.926222	0.916526	0.899126	0.904724	0.896823	0.885997	0.886029	0.890234	0.898471	0.876506	0.906724	0.907781	0.899823	0.85877	0.870146	0.851443	0.889988	0.885702	0.89902	0.893725	1	0.900685	0.0611861
302	10	53795	0.21518	65.9184	8.20115	3.78363	1.3529	0.928042	0.917846	0.900204	0.90567	0.897602	0.886783	0.886421	0.891105	0.89868	0.877479	0.907185	0.90791	0.900195	0.859559	0.87035	0.852031	0.889562	0.885807	0.899563	0.894024	1	0.901616	0.0608009
304	0	626313	2.50525	22.8572	0.848491	0.153611	0.0170328	0.877877	0.918993	0.87403	0.897319	0.889526	0.877121	0.882054	0.914864	0.848518	0.890207	0.895451	0.906782	0.902191	0.861324	0.882067	0.885319	0.873021	0.89157	0.902114	0.888149	1	0.888908	0.066083
309	5	102759	0.411036	63.524	5.74161	3.31757	0.853532	0.878497	0.920756	0.874644	0.899201	0.891275	0.877218	0.884064	0.91499	0.850329	0.889625	0.89526	0.907273	0.902189	0.862158	0.881032	0.885489	0.874347	0.891572	0.901799	0.88836	1	0.889821	0.065899
310	6	65129	0.260516	65.0961	8.10174	3.64449	1.30394	0.880007	0.921947	0.876253	0.899853	0.892582	0.877912	0.885074	0.916028	0.851479	0.890694	0.895385	0.907438	0.902087	0.86255	0.880606	0.88588	0.874319	0.890487	0.902179	0.888375	1	0.89079	0.0655997
314	10	57268	0.229072	65.1023	8.09263	3.64513	1.30211	0.881679	0.923675	0.877951	0.901228	0.89406	0.878684	0.885791	0.916515	0.852963	0.891693	0.895221	0.907819	0.901734	0.862672	0.881033	0.886368	0.874293	0.890986	0.902013	0.888262	1	0.891927	0.0651871
316	0	668656	2.67462	22.894	0.855361	0.15436	0.0172134	0.85932	0.903829	0.881733	0.898131	0.855797	0.894431	0.871625	0.914867	0.84191	0.896284	0.885612	0.899902	0.90233	0.846955	0.906302	0.861487	0.890253	0.878002	0.895315	0.874521	1	0.882136	0.068123
321	5	104444	0.417776	64.4394	5.84629	3.463	0.89306	0.862017	0.90527	0.882617	0.899166	0.856684	0.896715	0.872219	0.916817	0.842581	0.897778	0.886762	0.900162	0.902445	0.847425	0.907065	0.862716	0.890731	0.876867	0.895786	0.873138	1	0.883434	0.0675322
322	6	65606	0.262424	67.5426	8.31033	4.06514	1.4404	0.864616	0.905687	0.883852	0.899598	0.857292	0.898218	0.873647	0.916928	0.843886	0.898111	0.8878	0.900954	0.903622	0.847773	0.907745	0.862939	0.890787	0.877519	0.896343	0.873129	1	0.884478	0.0669399
326	10	57640	0.23056	67.5403	8.28428	4.06362	1.43504	0.867488	0.907174	0.885496	0.900729	0.859351	0.899037	0.874107	0.917852	0.845281	0.898534	0.888289	0.901466	0.903765	0.848014	0.908241	0.863723	0.89156	0.877203	0.896175	0.873517	1	0.885813	0.0665492
328	0	641819	2.56728	22.8526	0.848905	0.153521	0.0170207	0.887367	0.902203	0.882565	0.899845	0.882141	0.884835	0.875494	0.926621	0.859059	0.880125	0.889697	0.886184	0.879494	0.859446	0.917717	0.889738	0.887288	0.869715	0.877712	0.888131	1	0.888628	0.0648481
333	5	103215	0.41286	61.9759	5.60996	3.08208	0.793697	0.889154	0.903764	0.884038	0.901603	0.882977	0.886174	0.876859	0.926968	0.859749	0.879005	0.890428	0.887211	0.88041	0.859342	0.917623	0.890941	0.887894	0.869733	0.877271	0.887061	1	0.889743	0.064337
334	6	65202	0.260808	62.5446	7.85029	3.23675	1.17059	0.890602	0.905915	0.88518	0.902856	0.883907	0.887757	0.878439	0.927663	0.860779	0.879843	0.890801	0.888201	0.881016	0.858877	0.917434	0.890663	0.887411	0.870364	0.876775	0.888163	1	0.890902	0.0639944
338	10	57304	0.229216	62.5125	7.84484	3.23174	1.16868	0.892311	0.907598	0.886692	0.904064	0.88506	0.889022	0.879511	0.928356	0.861458	0.88061	0.891238	0.888542	0.881666	0.859303	0.917798	0.891552	0.887591	0.870751	0.87678	0.88787	1	0.892054	0.0637842
340	0	591742	2.36697	22.8739	0.874753	0.153985	0.0175814	0.903254	0.908296	0.878381	0.893507	0.865807	0.882886	0.87763	0.918401	0.873355	0.870678	0.894147	0.925503	0.908756	0.86921	0.890794	0.888492	0.892896	0.871212	0.888401	0.847769	1	0.890726	0.0664175
345	5	99822	0.399288	63.5468	5.77201	3.32187	0.857917	0.905226	0.908778	0.87928	0.894863	0.867745	0.88459	0.878604	0.918926	0.874817	0.872142	0.894898	0.925903	0.908467	0.869989	0.891312	0.888872	0.891307	0.871131	0.888416	0.848115	1	0.89182	0.0660465
346	6	63379	0.253516	65.9704	8.15619	3.79055	1.34977	0.907012	0.910609	0.879471	0.895738	0.868766	0.886532	0.879021	0.918979	0.876497	0.872505	0.89465	0.926585	0.908881	0.870698	0.891084	0.889648	0.892583	0.870225	0.888575	0.849414	1	0.892811	0.0656349
350	10	55822	0.223288	65.9443	8.14804	3.7859	1.34764	0.909176	0.912373	0.880809	0.89711	0.870553	0.88775	0.880253	0.919933	0.87745	0.873177	0.894289	0.92674	0.909122	0.870642	0.891217	0.889739	0.892354	0.871001	0.88947	0.849656	1	0.89406	0.065202
352	0	562933	2.25173	22.802	0.895885	0.152581	0.0179315	0.904758	0.895575	0.866957	0.902609	0.885942	0.891608	0.88146	0.898674	0.873202	0.876485	0.87399	0.902612	0.90148	0.849085	0.909808	0.864604	0.87379	0.868401	0.883219	0.890959	1	0.888707	0.066829
357	5	98381	0.393524	64.2257	5.85179	3.42951	0.888546	0.905292	0.897999	0.869157	0.903635	0.886665	0.892428	0.881466	0.899391	0.873268	0.876668	0.873868	0.902146	0.902349	0.849463	0.910232	0.866275	0.873599	0.868125	0.883387	0.89068	1	0.889626	0.0665412
358	6	62783	0.251132	64.6992	8.13036	3.58163	1.29545	0.906631	0.89963	0.871621	0.904592	0.88747	0.894446	0.883089	0.901191	0.874162	0.877977	0.875006	0.902896	0.902888	0.849282	0.910342	0.86564	0.873971	0.868953	0.883679	0.890225	1	0.890941	0.066253
362	10	55198	0.220792	64.6857	8.12774	3.57935	1.29423	0.90804	0.901944	0.872994	0.905286	0.888193	0.894706	0.88438	0.902442	0.875249	0.878791	0.87563	0.903674	0.903375	0.850239	0.91064	0.86533	0.874044	0.869216	0.88448	0.890666	1	0.89204	0.0658376
364	0	607756	2.43102	22.8176	0.871065	0.152856	0.0174946	0.877198	0.925655	0.879452	0.889136	0.889424	0.86945	0.898031	0.899912	0.849389	0.891465	0.88445	0.90694	0.889873	0.861478	0.885294	0.88523	0.879828	0.914105	0.876492	0.872198	1	0.888572	0.0663871
369	5	101778	0.407112	65.1723	5.90693	3.58183	0.923646	0.879488	0.928059	0.881654	0.889308	0.890762	0.870709	0.89876	0.900366	0.851392	0.890767	0.884096	0.907568	0.890168	0.862662	0.885894	0.88527	0.879959	0.913739	0.875916	0.87235	1	0.889832	0.0659086
370	6	64608	0.258432	69.4565	8.48487	4.41624	1.55272	0.881462	0.930256	0.883931	0.890238	0.891732	0.872361	0.89992	0.900492	0.852526	0.891306	0.88616	0.907411	0.890385	0.863523	0.886825	0.886841	0.880541	0.914593	0.875875	0.872988	1	0.891221	0.065206
374	10	56728	0.226912	69.462	8.48696	4.41734	1.55297	0.882924	0.931674	0.885788	0.890918	0.893395	0.873378	0.900948	0.900984	0.853335	0.89187	0.887049	0.908008	0.890592	0.8643	0.887454	0.887234	0.881161	0.914451	0.875987	0.872629	1	0.892317	0.0647142
376	0	566600	2.2664	22.8137	0.8533	0.152749	0.0170603	0.866951	0.89952	0.86921	0.870477	0.902596	0.868346	0.884451	0.902392	0.829277	0.88539	0.893773	0.892548	0.8858	0.832001	0.882099	0.868775	0.87124	0.862472	0.906002	0.870841	1	0.878547	0.0698271
381	5	97750	0.391	62.8993	5.70148	3.22153	0.83174	0.86979	0.901284	0.869969	0.871893	0.90291	0.86866	0.886061	0.902767	0.83043	0.886148	0.893729	0.892721	0.886292	0.832824	0.88133	0.868102	0.870962	0.861928	0.905632	0.870982	1	0.879639	0.0694131
382	6	62074	0.248296	65.4044	8.10951	3.69516	1.31929	0.871412	0.902431	0.871065	0.873337	0.903881	0.868713	0.888134	0.903889	0.832047	0.886764	0.894094	0.892838	0.886047	0.832184	0.882946	0.86819	0.871395	0.862986	0.906805	0.871033	1	0.880689	0.0690576
386	10	54545	0.21818	65.3946	8.11156	3.69365	1.31943	0.873444	0.904061	0.872454	0.874755	0.904785	0.869686	0.888532	0.903933	0.832505	0.887607	0.895362	0.893143	0.886873	0.833138	0.883399	0.868182	0.871354	0.863782	0.906692	0.870712	1	0.881797	0.0687062
388	0	652177	2.60871	22.9151	0.865753	0.154799	0.0174502	0.868122	0.910859	0.873461	0.89861	0.853748	0.881715	0.872661	0.90022	0.846558	0.88621	0.900663	0.915259	0.893195	0.840843	0.879681	0.882566	0.880421	0.902793	0.892364	0.891407	1	0.882238	0.0675821
393	5	103212	0.412848	63.8079	5.78603	3.36256	0.867411	0.869773	0.912515	0.874985	0.899038	0.855119	0.882581	0.873387	0.901862	0.846704	0.88636	0.900714	0.915083	0.894315	0.841646	0.879069	0.883783	0.881007	0.901983	0.89258	0.890836	1	0.883249	0.0672425
394	6	64893	0.259572	65.5974	8.13864	3.72797	1.33013	0.872714	0.914166	0.875318	0.900737	0.855308	0.883223	0.874039	0.902963	0.848605	0.887476	0.901445	0.91516	0.893995	0.842364	0.878554	0.884294	0.880989	0.901068	0.893101	0.890427	1	0.884387	0.0670586
398	10	56902	0.227608	65.5711	8.13003	3.72329	1.32762	0.875013	0.915425	0.876929	0.901743	0.85642	0.883484	0.875242	0.904046	0.84961	0.887939	0.901963	0.915337	0.894986	0.84294	0.879064	0.885066	0.880373	0.90068	0.894037	0.890979	1	0.885529	0.0665962
400	0	596020	2.38408	22.8481	0.867205	0.153457	0.0173946	0.880952	0.910527	0.886631	0.887694	0.88658	0.899198	0.903575	0.911925	0.874717	0.890713	0.902293	0.929503	0.904575	0.860522	0.895352	0.874304	0.874515	0.881717	0.866536	0.8791	1	0.892812	0.0647692
405	5	100162	0.400648	62.5236	5.64691	3.1638	0.812346	0.88287	0.9107	0.886963	0.889404	0.887747	0.899857	0.90453	0.912307	0.875382	0.890807	0.901559	0.929694	0.905598	0.861125	0.896398	0.874573	0.874279	0.881672	0.86712	0.878192	1	0.893596	0.0644725
406	6	63848	0.255392	64.6478	8.04483	3.57008	1.27924	0.885423	0.912002	0.887624	0.891007	0.888744	0.900459	0.905596	0.913928	0.876684	0.890991	0.902847	0.930178	0.905416	0.861202	0.896598	0.874514	0.874186	0.881147	0.867576	0.878038	1	0.89474	0.0639602
410	10	56159	0.224636	64.5961	8.04782	3.56193	1.27749	0.887507	0.913549	0.888851	0.892689	0.889893	0.901156	0.906177	0.914876	0.877455	0.891647	0.903542	0.930697	0.90567	0.861652	0.896401	0.874624	0.874624	0.881791	0.867412	0.878737	1	0.895883	0.0635406
412	0	609320	2.43728	22.7801	0.849735	0.152075	0.0169348	0.914859	0.919774	0.878251	0.891946	0.877215	0.873128	0.864249	0.910704	0.87119	0.888616	0.884216	0.907746	0.896808	0.860529	0.90491	0.858273	0.861897	0.886156	0.880526	0.865814	1	0.891676	0.064359
417	5	101370	0.40548	64.9385	5.88969	3.54366	0.913229	0.915956	0.920687	0.877824	0.892804	0.877646	0.874662	0.86535	0.911542	0.871402	0.889701	0.885139	0.90695	0.897016	0.861202	0.904474	0.859268	0.86281	0.886993	0.88104	0.865483	1	0.892344	0.0640812
418	6	64193	0.256772	67.5289	8.34894	4.06437	1.447	0.917374	0.921736	0.880361	0.894428	0.878593	0.875602	0.866099	0.911447	0.872689	0.889824	0.885533	0.90756	0.897567	0.861652	0.904304	0.860475	0.863279	0.887908	0.882168	0.866185	1	0.893457	0.0635236
422	10	56302	0.225208	67.5112	8.33987	4.06087	1.44389	0.918955	0.922889	0.882136	0.895581	0.879542	0.876505	0.86711	0.912214	0.873681	0.889977	0.886505	0.908112	0.898316	0.861435	0.904213	0.860875	0.863646	0.88805	0.882979	0.865999	1	0.894501	0.0630974
424	0	630333	2.52133	22.8463	0.856875	0.153406	0.0171895	0.886429	0.9138	0.864812	0.909334	0.867841	0.883101	0.906491	0.890145	0.835623	0.892535	0.888207	0.892937	0.896517	0.854252	0.884725	0.867807	0.884933	0.871453	0.889031	0.864039	1	0.886466	0.0644588
429	5	103134	0.412536	63.6927	5.78146	3.34463	0.864095	0.887525	0.915372	0.866373	0.910073	0.868802	0.884257	0.907877	0.891922	0.836548	0.892863	0.888616	0.893687	0.896794	0.85513	0.886468	0.867507	0.884296	0.872894	0.888499	0.864322	1	0.887539	0.0641882
430	6	65457	0.261828	64.934	8.10389	3.61849	1.30177	0.889721	0.915296	0.867463	0.911033	0.868746	0.884886	0.908237	0.89212	0.837473	0.893778	0.889729	0.893587	0.896986	0.855852	0.88701	0.867165	0.88439	0.87339	0.888721	0.864499	1	0.888274	0.0638572
434	10	57495	0.22998	64.9188	8.09866	3.61582	1.30037	0.892225	0.916593	0.869136	0.91154	0.869563	0.886225	0.909262	0.892643	0.838203	0.894365	0.88999	0.894295	0.897313	0.856927	0.887034	0.867215	0.884868	0.873867	0.888712	0.86518	1	0.889413	0.0635322
436	0	594777	2.37911	22.8841	0.852046	0.154156	0.0171315	0.852679	0.921795	0.858035	0.879269	0.871559	0.864796	0.892661	0.892917	0.823928	0.885149	0.883862	0.910774	0.891919	0.835325	0.879522	0.876948	0.876555	0.87666	0.889413	0.864454	1	0.876391	0.0684781
441	5	98934	0.395736	64.9659	5.92889	3.54918	0.92049	0.855035	0.922736	0.861114	0.881269	0.873067	0.86636	0.893495	0.894061	0.824969	0.886743	0.884893	0.911016	0.891685	0.835213	0.880466	0.878197	0.875862	0.876357	0.889593	0.864389	1	0.877878	0.06812
442	6	62785	0.25114	67.8283	8.42194	4.11996	1.47346	0.856295	0.923732	0.862802	0.882966	0.874851	0.867277	0.894091	0.894537	0.825508	0.887242	0.885068	0.910568	0.89261	0.835295	0.881922	0.878124	0.876244	0.876475	0.889663	0.864347	1	0.878889	0.0678234
446	10	55114	0.220456	67.8123	8.42488	4.11729	1.47398	0.858112	0.925155	0.864635	0.884367	0.876728	0.868073	0.895163	0.895635	0.826886	0.887578	0.88532	0.910168	0.892904	0.835214	0.882661	0.878234	0.876928	0.876583	0.889248	0.864327	1	0.880089	0.0673961
448	0	722816	2.89126	22.8105	0.839001	0.152665	0.0167657	0.879512	0.918743	0.878287	0.891982	0.868314	0.872715	0.891459	0.899202	0.836289	0.886008	0.911445	0.898776	0.895226	0.847673	0.878552	0.876446	0.861678	0.87753	0.884935	0.863228	1	0.885078	0.0644403
453	5	108494	0.433976	61.6927	5.56329	3.03969	0.780311	0.882242	0.919378	0.879371	0.892893	0.869661	0.873629	0.892943	0.900474	0.837364	0.886952	0.911732	0.900105	0.896727	0.847614	0.879099	0.876643	0.862306	0.878178	0.884689	0.863928	1	0.886284	0.0643732
454	6	67900	0.2716	65.3699	7.9936	3.68496	1.29714	0.883895	0.920486	0.881716	0.894676	0.871068	0.873918	0.89338	0.899993	0.837975	0.88729	0.911937	0.900162	0.897555	0.847253	0.879566	0.876892	0.86176	0.87743	0.884102	0.864507	1	0.887278	0.0640976
458	10	59458	0.237832	65.3525	7.97714	3.68147	1.29375	0.885751	0.921911	0.88285	0.896112	0.872389	0.875214	0.894261	0.900543	0.839382	0.888013	0.912611	0.900905	0.89755	0.847153	0.880487	0.877914	0.86186	0.877805	0.884381	0.86435	1	0.888434	0.0637166
460	0	872029	3.48812	22.9026	0.853122	0.15453	0.0171691	0.885384	0.915984	0.882975	0.893191	0.871935	0.889058	0.882926	0.909971	0.869845	0.877625	0.895217	0.913096	0.886152	0.840287	0.875368	0.869612	0.862011	0.870504	0.858871	0.859529	1	0.887814	0.0646192
465	5	115318	0.461272	63.7891	5.77813	3.35943	0.865893	0.887589	0.917103	0.885465	0.895155	0.872119	0.888894	0.882906	0.911484	0.870081	0.878076	0.89424	0.913947	0.886787	0.84068	0.875687	0.870202	0.863048	0.870931	0.859692	0.858461	1	0.888888	0.0641829
466	6	71481	0.285924	65.7646	8.17789	3.75722	1.34435	0.888977	0.917593	0.886201	0.896679	0.872232	0.889824	0.883193	0.913005	0.870357	0.87866	0.894426	0.913508	0.887816	0.841867	0.876002	0.870476	0.863894	0.870483	0.859914	0.858634	1	0.889642	0.0640015
470	10	62713	0.250852	65.728	8.16576	3.75067	1.34082	0.890453	0.918502	0.887519	0.898059	0.873806	0.891322	0.883397	0.914005	0.871183	0.878797	0.894488	0.913798	0.888404	0.841971	0.876182	0.870745	0.863505	0.870378	0.859909	0.859088	1	0.890612	0.0636715
472	0	755728	3.02291	22.8862	0.858816	0.154209	0.0172726	0.896451	0.915865	0.895628	0.890514	0.881694	0.86684	0.900768	0.902521	0.870033	0.891389	0.898254	0.874729	0.891591	0.877514	0.886179	0.853546	0.87583	0.885491	0.882241	0.842277	1	0.891317	0.065422
477	5	110127	0.440508	62.7185	5.65195	3.19307	0.819512	0.897836	0.917295	0.898027	0.892483	0.881205	0.86763	0.901913	0.903589	0.871771	0.891575	0.898613	0.875407	0.892619	0.878994	0.887008	0.853138	0.875634	0.885042	0.881292	0.84344	1	0.892455	0.0650785
478	6	69053	0.276212	64.7114	8.02037	3.57932	1.27763	0.898687	0.919026	0.899338	0.89385	0.881975	0.868615	0.903733	0.904218	0.873358	0.892061	0.898281	0.876559	0.892879	0.87986	0.887767	0.853229	0.876378	0.884943	0.881844	0.844612	1	0.893513	0.0648105
482	10	60425	0.2417	64.6966	8.00953	3.57651	1.2748	0.900306	0.920521	0.900935	0.895267	0.883269	0.869979	0.904336	0.904824	0.874266	0.892851	0.898866	0.876707	0.893513	0.88005	0.888225	0.853223	0.876475	0.885081	0.881729	0.844212	1	0.894629	0.0644406
484	0	551506	2.20602	22.8662	0.871259	0.153826	0.0175087	0.883822	0.899844	0.835584	0.89665	0.884597	0.877272	0.896599	0.881025	0.846359	0.906841	0.908536	0.876121	0.895509	0.841352	0.880734	0.851624	0.903597	0.874454	0.874472	0.85168	1	0.880479	0.0683774
489	5	95590	0.38236	63.484	5.73207	3.3112	0.851653	0.886348	0.90148	0.839852	0.898818	0.886573	0.878005	0.897955	0.880615	0.84829	0.907255	0.90906	0.87687	0.894848	0.841035	0.882692	0.851559	0.904467	0.875395	0.87415	0.850769	1	0.882153	0.0677753
490	6	61177	0.244708	65.3195	8.09379	3.68057	1.31081	0.888929	0.903403	0.842294	0.901	0.887588	0.879236	0.898328	0.881737	0.848342	0.908233	0.909476	0.877413	0.895467	0.840218	0.882922	0.853196	0.904122	0.876048	0.874683	0.850148	1	0.883589	0.0673649
494	10	53731	0.214924	65.3085	8.08598	3.67845	1.30854	0.890864	0.905129	0.844503	0.902105	0.888854	0.87965	0.898653	0.881726	0.848765	0.908544	0.909884	0.877399	0.895833	0.840288	0.882796	0.853846	0.904245	0.876198	0.875342	0.85017	1	0.884654	0.0670541
496	0	595514	2.38206	22.7825	0.850761	0.152126	0.0169706	0.85807	0.930453	0.883581	0.891091	0.878756	0.865749	0.896851	0.894605	0.827729	0.881461	0.87254	0.906111	0.86797	0.860203	0.888868	0.855526	0.871095	0.876749	0.875964	0.874801	1	0.882319	0.0654342
501	5	99967	0.399868	63.0266	5.69697	3.24057	0.833062	0.860834	0.932348	0.884517	0.891799	0.878995	0.865936	0.897426	0.89489	0.828063	0.882496	0.872953	0.906424	0.868192	0.86213	0.889343	0.856408	0.871583	0.876969	0.876939	0.875704	1	0.883383	0.0650934
502	6	63480	0.25392	65.654	8.11412	3.73646	1.33115	0.863429	0.933491	0.885712	0.892817	0.881018	0.86758	0.897834	0.896109	0.828922	0.882199	0.873811	0.907609	0.86903	0.862453	0.889981	0.855939	0.871842	0.877387	0.876339	0.875969	1	0.88462	0.0647927
506	10	55821	0.223284	65.6372	8.09911	3.73314	1.32889	0.865248	0.934801	0.88722	0.893768	0.881944	0.868401	0.898103	0.897046	0.829527	0.882428	0.873856	0.9074	0.869574	0.862265	0.890444	0.855914	0.872279	0.877806	0.876382	0.875835	1	0.885557	0.0645025
508	0	644998	2.57999	22.849	0.844594	0.153441	0.016919	0.887824	0.911877	0.865487	0.885325	0.879767	0.902438	0.881495	0.890174	0.867839	0.8578	0.880168	0.903224	0.886894	0.856595	0.861445	0.862631	0.87415	0.884047	0.901033	0.840907	1	0.884437	0.0663643
513	5	103225	0.4129	62.8797	5.68584	3.2181	0.827162	0.890802	0.913345	0.867581	0.887028	0.881109	0.902722	0.882717	0.889499	0.869954	0.858329	0.879782	0.903643	0.886854	0.856411	0.8614	0.862296	0.874173	0.884374	0.900833	0.839927	1	0.885707	0.0657029
514	6	65303	0.261212	64.9303	8.04327	3.61539	1.28803	0.891728	0.914874	0.869623	0.888053	0.882272	0.902899	0.883152	0.889699	0.870948	0.85947	0.879937	0.904675	0.88757	0.85738	0.861224	0.862855	0.873597	0.885082	0.901054	0.839808	1	0.886661	0.0652607
518	10	57443	0.229772	64.9179	8.03861	3.61315	1.28575	0.893512	0.916056	0.871211	0.889334	0.882701	0.903687	0.883911	0.890091	0.872395	0.859835	0.880551	0.905028	0.888942	0.85765	0.86128	0.863308	0.873884	0.884999	0.900919	0.838684	1	0.887665	0.0648204
520	0	574613	2.29845	22.7511	0.866319	0.151524	0.0172408	0.903886	0.926901	0.868967	0.888527	0.872234	0.883955	0.881801	0.893525	0.853738	0.845184	0.881074	0.895785	0.908243	0.843249	0.859626	0.86882	0.869739	0.898553	0.874308	0.864626	1	0.886734	0.0667022
525	5	98760	0.39504	64.3207	5.81565	3.44345	0.885926	0.905655	0.9294	0.871572	0.888842	0.874003	0.884012	0.883485	0.894876	0.855316	0.845271	0.88225	0.896046	0.908678	0.843084	0.860196	0.870403	0.870175	0.898182	0.875486	0.863887	1	0.888104	0.0660883
526	6	62898	0.251592	66.1032	8.23676	3.81596	1.36834	0.907485	0.930371	0.873851	0.889766	0.874257	0.885044	0.886213	0.895211	0.85591	0.847682	0.882747	0.896952	0.909226	0.843294	0.861267	0.869424	0.870155	0.8989	0.876157	0.864225	1	0.889299	0.0656705
530	10	55225	0.2209	66.0715	8.23019	3.81041	1.3666	0.908846	0.931861	0.875428	0.891254	0.876152	0.886193	0.886745	0.895871	0.857202	0.848366	0.883721	0.89713	0.91014	0.843531	0.86144	0.869941	0.870448	0.899185	0.876351	0.86373	1	0.890458	0.0651973
532	0	621756	2.48702	22.8118	0.850552	0.152708	0.016999	0.870956	0.914895	0.883672	0.892423	0.868778	0.891461	0.895134	0.913442	0.854423	0.88326	0.890756	0.900188	0.8981	0.852176	0.901736	0.881254	0.858145	0.885627	0.87745	0.856787	1	0.88688	0.0657014
537	5	102038	0.408152	63.5353	5.75196	3.31959	0.855139	0.872592	0.915914	0.885082	0.8928	0.869289	0.892197	0.896098	0.913351	0.855461	0.884239	0.890413	0.900468	0.898278	0.852633	0.902615	0.881691	0.857989	0.885386	0.87733	0.857328	1	0.887696	0.0653429
538	6	64675	0.2587	66.3424	8.20213	3.85465	1.36968	0.874596	0.916745	0.887012	0.893313	0.870282	0.893042	0.896428	0.91397	0.855903	0.884762	0.890514	0.901307	0.898639	0.853096	0.903448	0.882103	0.859003	0.886749	0.877603	0.85765	1	0.888682	0.0652542
542	10	56621	0.226484	66.3249	8.19486	3.85143	1.36782	0.876768	0.917946	0.88831	0.894094	0.871629	0.8942	0.897653	0.914643	0.857429	0.885484	0.89035	0.901485	0.898907	0.853314	0.903543	0.882243	0.859504	0.887171	0.87766	0.858268	1	0.889789	0.0648309
544	0	515183	2.06073	22.7686	0.858109	0.151859	0.017089	0.903308	0.907874	0.884525	0.900137	0.872489	0.866898	0.889902	0.887568	0.819501	0.879519	0.886036	0.89996	0.895503	0.848521	0.895497	0.871654	0.882313	0.862651	0.874391	0.859104	1	0.886312	0.065648
549	5	93644	0.374576	62.8639	5.69103	3.21593	0.829481	0.904516	0.908766	0.88483	0.901499	0.8746	0.866761	0.88931	0.888113	0.819406	0.881941	0.887499	0.901617	0.896347	0.84928	0.896592	0.872667	0.882635	0.862372	0.873953	0.858993	1	0.887165	0.06547
550	6	59939	0.239756	64.4262	8.0391	3.53449	1.26963	0.905003	0.910284	0.886226	0.902284	0.876041	0.867949	0.890522	0.88842	0.821619	0.882447	0.888253	0.902734	0.897446	0.849605	0.896954	0.872896	0.882839	0.862343	0.874155	0.858147	1	0.888153	0.0652772
554	10	52735	0.21094	64.4282	8.04706	3.53514	1.27183	0.906428	0.911605	0.887636	0.903015	0.877207	0.868892	0.891002	0.889115	0.823163	0.882535	0.888461	0.903214	0.898018	0.849957	0.896625	0.873405	0.883284	0.862748	0.874694	0.858576	1	0.889108	0.0649719
556	0	597501	2.39	22.791	0.849934	0.152292	0.0169528	0.864094	0.907857	0.876823	0.884989	0.90146	0.87295	0.888972	0.899081	0.861794	0.864944	0.908398	0.890565	0.900678	0.843642	0.866312	0.880983	0.869087	0.8899	0.868534	0.856469	1	0.883075	0.0667645
561	5	100231	0.400924	61.0042	5.5365	2.94036	0.759629	0.865685	0.909763	0.878715	0.885914	0.902126	0.874939	0.88963	0.899836	0.862832	0.865311	0.909175	0.890707	0.90052	0.84395	0.866079	0.881279	0.87014	0.890538	0.868898	0.85713	1	0.884232	0.0666243
562	6	63615	0.25446	65.0686	7.98889	3.63572	1.28597	0.868388	0.910823	0.880712	0.887079	0.902334	0.875973	0.890065	0.900621	0.862383	0.866698	0.910021	0.890427	0.900637	0.843944	0.86658	0.880901	0.869983	0.890985	0.868561	0.857109	1	0.8853	0.0663067
566	10	55959	0.223836	65.048	7.97923	3.63202	1.28361	0.870101	0.912579	0.882342	0.888007	0.903179	0.877115	0.890125	0.90124	0.862828	0.867349	0.910184	0.890893	0.900373	0.843653	0.866733	0.880743	0.869672	0.891224	0.868395	0.857717	1	0.886272	0.0659303
568	0	564472	2.25789	22.7609	0.841282	0.151681	0.0167313	0.875946	0.92336	0.884764	0.909794	0.86734	0.890337	0.876528	0.865421	0.853305	0.859285	0.878809	0.879923	0.891155	0.834897	0.869213	0.890663	0.874239	0.853273	0.8774	0.836137	1	0.883435	0.0642113
573	5	97998	0.391992	65.8404	5.94039	3.69185	0.948145	0.87886	0.925065	0.886635	0.90986	0.867467	0.889896	0.877814	0.868002	0.853431	0.860176	0.878584	0.880727	0.892523	0.834777	0.869564	0.889748	0.874717	0.854946	0.878324	0.837425	1	0.884598	0.0638262
574	6	62652	0.250608	65.3434	8.25801	3.69111	1.3425	0.88069	0.926164	0.887929	0.910745	0.86915	0.890466	0.878296	0.86986	0.853436	0.861409	0.878647	0.880459	0.892669	0.835903	0.869398	0.888918	0.875072	0.855096	0.878934	0.837691	1	0.885595	0.0635585
578	10	54998	0.219992	65.3159	8.26728	3.68697	1.34276	0.882478	0.927316	0.889623	0.912224	0.870659	0.890932	0.878832	0.870541	0.854277	0.861777	0.879068	0.881341	0.893314	0.836367	0.86945	0.888905	0.875077	0.855931	0.878705	0.837012	1	0.886662	0.0631137
580	0	528597	2.11439	22.8235	0.854119	0.152946	0.0170761	0.915318	0.925622	0.883381	0.889704	0.876329	0.879857	0.887206	0.883818	0.850116	0.834221	0.899653	0.903112	0.905401	0.835285	0.870506	0.860082	0.893144	0.869938	0.901797	0.835874	1	0.889867	0.0656763
585	5	95178	0.380712	63.1391	5.72125	3.25829	0.840671	0.91643	0.926081	0.884742	0.89216	0.877193	0.881012	0.887274	0.884853	0.851736	0.834216	0.900198	0.903728	0.906874	0.834699	0.871824	0.859411	0.893773	0.869902	0.902519	0.836879	1	0.890839	0.0652589
586	6	60808	0.243232	66.5382	8.17705	3.88683	1.37582	0.917955	0.927205	0.886314	0.893246	0.878034	0.880789	0.888321	0.885665	0.852207	0.834676	0.900704	0.904478	0.907339	0.83577	0.872081	0.859517	0.895408	0.869622	0.903031	0.837086	1	0.891774	0.0648722
590	10	53386	0.213544	66.4936	8.17867	3.87933	1.3742	0.919323	0.928539	0.888313	0.894832	0.879753	0.88157	0.888997	0.886646	0.852649	0.835846	0.901041	0.904732	0.908459	0.836717	0.872232	0.860197	0.896078	0.870172	0.903355	0.837298	1	0.892954	0.0644396
592	0	498000	1.992	22.8357	0.873128	0.15322	0.0175207	0.902249	0.932613	0.886693	0.889794	0.851817	0.876165	0.896439	0.896354	0.864962	0.855275	0.882029	0.918476	0.91844	0.8255	0.879681	0.880825	0.836345	0.868746	0.888688	0.858806	1	0.889372	0.0639383
597	5	92521	0.370084	63.1308	5.70071	3.25648	0.837214	0.903406	0.933112	0.887696	0.891349	0.852498	0.877412	0.897537	0.895564	0.865193	0.855217	0.882394	0.918046	0.919175	0.826493	0.880238	0.881367	0.837026	0.869062	0.888323	0.858783	1	0.890099	0.0637654
598	6	59547	0.238188	65.2577	8.09476	3.67073	1.31381	0.904135	0.934799	0.889827	0.893135	0.853309	0.877996	0.899323	0.89688	0.866593	0.855324	0.884159	0.919274	0.919702	0.82759	0.880691	0.881623	0.838069	0.869431	0.888298	0.858591	1	0.891318	0.0632283
602	10	52254	0.209016	65.2343	8.08197	3.66637	1.30977	0.905538	0.936014	0.891233	0.893759	0.855025	0.878545	0.899816	0.89774	0.867235	0.856442	0.885119	0.91948	0.920207	0.8283	0.881234	0.881607	0.838539	0.869895	0.888114	0.858164	1	0.892289	0.0629544
604	0	600419	2.40168	22.8332	0.856731	0.153144	0.0171587	0.900743	0.893738	0.903159	0.88615	0.868427	0.879451	0.876058	0.886902	0.836671	0.885587	0.877959	0.908342	0.879307	0.865714	0.867373	0.886071	0.864754	0.883769	0.882424	0.852439	1	0.885227	0.0667524
609	5	100408	0.401632	63.2038	5.74356	3.26868	0.844806	0.902473	0.895516	0.904764	0.887828	0.869552	0.880034	0.876618	0.886852	0.837378	0.88615	0.877983	0.909275	0.878834	0.865793	0.86767	0.887414	0.864846	0.884461	0.882455	0.852004	1	0.8863	0.0664204
610	6	63687	0.254748	64.4304	8.07762	3.53652	1.27343	0.903638	0.897357	0.906064	0.889004	0.870445	0.880784	0.878233	0.888321	0.838625	0.886264	0.877942	0.910225	0.877926	0.866229	0.868089	0.888384	0.864423	0.884757	0.882731	0.851461	1	0.88734	0.0660554
614	10	55929	0.223716	64.4437	8.06563	3.53816	1.27144	0.90496	0.899453	0.907383	0.890701	0.871954	0.881484	0.879016	0.888627	0.839439	0.886705	0.878525	0.910574	0.878024	0.866339	0.868485	0.888305	0.86465	0.884791	0.882726	0.851168	1	0.888425	0.065636
616	0	627571	2.51028	22.8121	0.846251	0.152707	0.0169067	0.876577	0.933958	0.879275	0.877817	0.888512	0.888288	0.879138	0.879971	0.849207	0.871661	0.880157	0.892881	0.907483	0.854373	0.869249	0.874366	0.868934	0.885508	0.874625	0.853146	1	0.885407	0.0655258
621	5	102541	0.410164	63.5467	5.75652	3.32142	0.855402	0.878375	0.934699	0.881243	0.879663	0.889576	0.88884	0.881194	0.882925	0.850006	0.872412	0.881677	0.894184	0.906793	0.8548	0.869555	0.873056	0.86955	0.885114	0.873914	0.853176	1	0.886673	0.065191
622	6	65146	0.260584	64.2138	8.02844	3.50043	1.26024	0.881551	0.935798	0.883423	0.880445	0.890492	0.889563	0.882357	0.883393	0.850436	0.8732	0.882103	0.895243	0.906356	0.855617	0.869739	0.87254	0.869946	0.885035	0.874328	0.85412	1	0.887915	0.0648042
626	10	57155	0.22862	64.2118	8.02084	3.49984	1.25922	0.88393	0.937363	0.884988	0.881673	0.890806	0.890622	0.883833	0.88407	0.850914	0.87414	0.882145	0.895985	0.906036	0.855612	0.869539	0.872916	0.870379	0.885627	0.874972	0.854763	1	0.889065	0.0644489
628	0	704744	2.81898	22.8276	0.844462	0.153015	0.0169001	0.886368	0.918387	0.88601	0.898866	0.88784	0.870295	0.874882	0.869774	0.869888	0.868364	0.880851	0.872054	0.902282	0.852703	0.874532	0.878733	0.869516	0.867843	0.871184	0.850191	1	0.885472	0.0652661
633	5	107269	0.429076	62.6916	5.64322	3.1888	0.817094	0.889964	0.920014	0.887754	0.899887	0.888826	0.871086	0.875388	0.871496	0.869743	0.868765	0.881881	0.873365	0.902097	0.8537	0.875313	0.87956	0.869114	0.867944	0.871435	0.849924	1	0.886861	0.0646896
634	6	67248	0.268992	65.5174	8.05363	3.71148	1.3135	0.891395	0.921299	0.889127	0.901179	0.889759	0.871639	0.875112	0.872383	0.86958	0.869684	0.881684	0.874256	0.901886	0.854472	0.875632	0.879982	0.868643	0.868464	0.871535	0.849497	1	0.887711	0.0644643
638	10	58902	0.235608	65.4906	8.05366	3.70708	1.31234	0.893246	0.923152	0.890445	0.902431	0.891489	0.873349	0.876345	0.873298	0.870251	0.870751	0.88199	0.874503	0.902261	0.854767	0.875819	0.880233	0.868638	0.868672	0.871813	0.849258	1	0.888968	0.0639042
640	0	742986	2.97194	22.9631	0.856344	0.155754	0.017336	0.878606	0.907883	0.855293	0.892	0.876154	0.872673	0.887641	0.875388	0.846391	0.854402	0.886882	0.889722	0.92139	0.843179	0.876216	0.897043	0.879048	0.86183	0.86801	0.846929	1	0.879008	0.0705243
645	5	108426	0.433704	62.6325	5.66894	3.18067	0.820176	0.880259	0.909141	0.858161	0.893868	0.876768	0.874048	0.889404	0.877456	0.848182	0.855053	0.888099	0.890146	0.921416	0.843082	0.877008	0.897649	0.880375	0.862579	0.868007	0.848141	1	0.880465	0.0697946
646	6	67775	0.2711	62.7594	7.89812	3.27086	1.18623	0.882235	0.910771	0.860192	0.896083	0.878163	0.875529	0.890055	0.878539	0.848912	0.855574	0.887554	0.890129	0.921549	0.843113	0.876953	0.896739	0.881682	0.862479	0.867872	0.848513	1	0.881737	0.0692301
650	10	59393	0.237572	62.7357	7.90318	3.26745	1.18563	0.885037	0.911951	0.861743	0.897682	0.879641	0.877157	0.890214	0.879557	0.848568	0.856793	0.887832	0.890703	0.92122	0.843281	0.877023	0.896385	0.882503	0.86293	0.868048	0.849343	1	0.882981	0.0686786
652	0	642164	2.56866	22.9327	0.853271	0.155136	0.0172293	0.901515	0.926549	0.893755	0.886117	0.857086	0.87995	0.884377	0.880104	0.851293	0.851395	0.880611	0.910404	0.917395	0.852936	0.866667	0.877486	0.84935	0.859112	0.886516	0.852322	1	0.88728	0.0645792
657	5	102451	0.409804	62.9508	5.69152	3.229	0.830742	0.903617	0.926907	0.895643	0.885804	0.858752	0.880997	0.884647	0.880963	0.851534	0.851558	0.879708	0.911314	0.917668	0.852207	0.867234	0.876575	0.850241	0.859987	0.887468	0.851558	1	0.8881	0.0642753
658	6	64983	0.259932	65.4934	8.11278	3.70996	1.32455	0.904844	0.927812	0.896935	0.887371	0.861456	0.882715	0.886555	0.881569	0.8519	0.852331	0.880399	0.911692	0.918409	0.852877	0.867989	0.876298	0.850269	0.859479	0.887401	0.852423	1	0.889284	0.0639345
662	10	57030	0.22812	65.4651	8.10189	3.70489	1.32184	0.90647	0.929055	0.898334	0.888743	0.862756	0.883956	0.887542	0.882159	0.85277	0.853183	0.880677	0.911862	0.919051	0.852946	0.86821	0.875969	0.850587	0.860056	0.887524	0.852402	1	0.890351	0.0635536
664	0	654570	2.61828	22.9128	0.867535	0.154755	0.0174732	0.907283	0.922392	0.895305	0.889072	0.877298	0.871282	0.881444	0.885349	0.85519	0.872985	0.869256	0.931767	0.895013	0.805009	0.892558	0.892914	0.866045	0.879172	0.866235	0.869638	1	0.889948	0.0627347
669	5	103829	0.415316	64.7392	5.86136	3.51102	0.904054	0.909255	0.922873	0.89671	0.889896	0.87816	0.87215	0.88195	0.88549	0.855479	0.874255	0.870412	0.931821	0.894875	0.806412	0.8924	0.893782	0.866603	0.879855	0.866227	0.869377	1	0.890844	0.0623987
670	6	65582	0.262328	66.8133	8.30898	3.93905	1.40974	0.910959	0.92411	0.897891	0.891274	0.879418	0.872496	0.882826	0.886188	0.855776	0.875042	0.870612	0.932321	0.895566	0.807767	0.892539	0.893896	0.866831	0.880142	0.867349	0.869568	1	0.891852	0.0619401
674	10	57669	0.230676	66.7859	8.30559	3.93426	1.40897	0.912189	0.925697	0.899261	0.89138	0.880482	0.873485	0.884331	0.886759	0.856041	0.875115	0.870849	0.932962	0.895993	0.808537	0.892915	0.893634	0.868083	0.880447	0.867502	0.869349	1	0.892753	0.0616423
676	0	626856	2.50742	22.8879	0.885192	0.154282	0.0178444	0.879773	0.904178	0.903399	0.882166	0.887277	0.863286	0.88372	0.885581	0.83098	0.844466	0.873231	0.896517	0.896578	0.871498	0.865859	0.881105	0.860997	0.886925	0.892869	0.856366	1	0.882166	0.0681055
681	5	102235	0.40894	61.5898	5.58071	3.02527	0.780966	0.880119	0.906152	0.904534	0.883293	0.888434	0.864161	0.883875	0.886697	0.832191	0.845894	0.87384	0.898102	0.896127	0.871595	0.865931	0.88211	0.860136	0.88681	0.893833	0.855998	1	0.883089	0.0678667
682	6	64782	0.259128	62.9353	7.87633	3.29663	1.18831	0.881719	0.908269	0.906432	0.884706	0.889707	0.864754	0.884474	0.887438	0.834545	0.846022	0.874541	0.898158	0.896684	0.873028	0.865912	0.882012	0.861281	0.88726	0.893991	0.856565	1	0.884347	0.0676387
686	10	56965	0.22786	62.9031	7.87188	3.29154	1.18544	0.884297	0.909576	0.908409	0.884956	0.890678	0.865962	0.885632	0.887887	0.835057	0.846888	0.875257	0.898771	0.896691	0.87301	0.866778	0.881743	0.861459	0.887879	0.894242	0.856701	1	0.885502	0.0672802
688	0	582443	2.32977	22.8283	0.870516	0.153066	0.0174369	0.873353	0.900789	0.89191	0.868061	0.916624	0.870885	0.881854	0.890849	0.8179	0.860746	0.906605	0.884629	0.910228	0.871495	0.883536	0.867066	0.838449	0.868152	0.885518	0.861826	1	0.881966	0.068651
693	5	98830	0.39532	62.7626	5.71618	3.20134	0.829218	0.87689	0.902418	0.893018	0.870161	0.916999	0.871238	0.883396	0.89149	0.819068	0.861763	0.90642	0.885389	0.911085	0.872245	0.884519	0.867196	0.83934	0.868709	0.88503	0.863139	1	0.883372	0.0682538
694	6	62949	0.251796	65.3457	8.1153	3.68562	1.31367	0.879815	0.904343	0.894446	0.871817	0.918958	0.872357	0.884915	0.892707	0.820561	0.863516	0.906861	0.886194	0.9115	0.871205	0.884057	0.867019	0.839243	0.869053	0.885947	0.863421	1	0.884903	0.0676714
698	10	55281	0.221124	65.3172	8.12464	3.68133	1.31415	0.881894	0.90532	0.895796	0.873383	0.919837	0.873501	0.885358	0.893227	0.82172	0.864311	0.907292	0.886263	0.912529	0.870842	0.884463	0.86764	0.83952	0.869042	0.885838	0.863714	1	0.885964	0.0672853
700	0	544089	2.17636	22.7547	0.862443	0.151589	0.0171588	0.904717	0.920787	0.886803	0.900043	0.900247	0.874784	0.863566	0.864654	0.843735	0.852268	0.864009	0.894259	0.898399	0.836382	0.860624	0.858764	0.845874	0.88588	0.870245	0.850337	1	0.886232	0.0636619
705	5	96167	0.384668	62.7329	5.67706	3.19584	0.822135	0.905638	0.921792	0.888527	0.902836	0.902815	0.875259	0.863961	0.865494	0.844214	0.853053	0.865682	0.895193	0.89955	0.836675	0.860971	0.858403	0.845014	0.885267	0.870522	0.849564	1	0.887393	0.0635804
706	6	61417	0.245668	65.4287	8.08431	3.6982	1.31692	0.906044	0.922863	0.890739	0.903553	0.90326	0.876769	0.864622	0.866747	0.844945	0.852606	0.866666	0.896079	0.900321	0.837138	0.862123	0.857946	0.846126	0.88517	0.869661	0.849976	1	0.888262	0.0634427
710	10	54051	0.216204	65.3816	8.08798	3.69057	1.31449	0.907412	0.923702	0.891889	0.904479	0.903943	0.878282	0.866302	0.867153	0.845933	0.852907	0.866792	0.896311	0.900677	0.837117	0.862805	0.858088	0.846081	0.885562	0.870095	0.850706	1	0.889163	0.0631986
712	0	582385	2.32954	22.7688	0.845303	0.151844	0.0168301	0.891372	0.915789	0.873104	0.913564	0.886784	0.859414	0.904337	0.881824	0.850728	0.855423	0.882646	0.905719	0.891533	0.860079	0.854848	0.897116	0.864987	0.887304	0.862946	0.84822	1	0.886943	0.0664434
717	5	99110	0.39644	60.4521	5.46364	2.86104	0.736332	0.893154	0.917299	0.876107	0.914867	0.888144	0.860831	0.905519	0.88253	0.852084	0.855928	0.883044	0.906725	0.892105	0.860105	0.854798	0.896635	0.865841	0.888059	0.862148	0.848481	1	0.888298	0.0660678
718	6	63037	0.252148	61.9993	7.72161	3.15099	1.12958	0.89545	0.919032	0.878	0.916089	0.888954	0.862129	0.906246	0.883053	0.853142	0.856529	0.884044	0.906016	0.892531	0.859487	0.855133	0.897624	0.867276	0.887487	0.862605	0.849065	1	0.889521	0.0657088
722	10	55452	0.221808	61.9791	7.71346	3.14771	1.12748	0.897542	0.920697	0.879283	0.916883	0.889571	0.863332	0.906974	0.882971	0.853242	0.857066	0.884666	0.906883	0.892439	0.859671	0.855055	0.897641	0.868409	0.887633	0.863053	0.849086	1	0.890515	0.0651821
724	0	585188	2.34075	22.816	0.857151	0.152801	0.0171421	0.894448	0.91504	0.869157	0.881876	0.877174	0.872821	0.864626	0.898548	0.857904	0.852867	0.861477	0.904725	0.9138	0.827285	0.857027	0.873671	0.82929	0.869325	0.858732	0.829636	1	0.880707	0.0655698
729	5	98892	0.395568	61.4428	5.59079	3.0043	0.777174	0.896094	0.915529	0.871087	0.883347	0.878337	0.873711	0.86504	0.898945	0.859948	0.852597	0.862117	0.904113	0.913608	0.827564	0.856844	0.873185	0.828323	0.870136	0.859422	0.830618	1	0.881643	0.0652503
730	6	62845	0.25138	64.2488	7.95636	3.50326	1.25068	0.896802	0.91635	0.873681	0.884613	0.880317	0.874628	0.866433	0.899698	0.860196	0.854101	0.862519	0.904074	0.913764	0.828125	0.857562	0.873069	0.82896	0.871119	0.859575	0.830408	1	0.882721	0.0650037
734	10	54968	0.219872	64.2345	7.95432	3.5009	1.24919	0.898823	0.917688	0.875337	0.885797	0.881777	0.876055	0.867232	0.90006	0.860501	0.854524	0.863166	0.90459	0.914196	0.828491	0.857444	0.873308	0.829765	0.871371	0.859445	0.830647	1	0.883859	0.0646122
736	0	635533	2.54213	22.8845	0.863125	0.154182	0.0173621	0.895197	0.91194	0.902909	0.90083	0.878816	0.888864	0.881148	0.871992	0.846123	0.872199	0.876601	0.88579	0.897122	0.847035	0.873291	0.876186	0.864139	0.885512	0.88278	0.84752	1	0.88828	0.0645376
741	5	102526	0.410104	61.1995	5.54106	2.96821	0.764203	0.897187	0.913422	0.903639	0.902313	0.880713	0.890823	0.882118	0.872925	0.846176	0.872223	0.877758	0.885829	0.897909	0.846722	0.873535	0.876592	0.864751	0.884995	0.883015	0.848599	1	0.88945	0.0641381
742	6	64677	0.258708	63.1328	7.84294	3.32551	1.19028	0.898913	0.915171	0.905801	0.904209	0.882246	0.891553	0.883034	0.873842	0.845014	0.873317	0.878396	0.886351	0.898936	0.847055	0.874762	0.877391	0.864596	0.884944	0.882988	0.849529	1	0.890708	0.0636151
746	10	57055	0.22822	63.1287	7.83356	3.32454	1.18869	0.900245	0.916878	0.907212	0.905284	0.883393	0.892052	0.883595	0.874577	0.845807	0.874069	0.878863	0.887223	0.898887	0.847314	0.875567	0.877311	0.864613	0.885041	0.883498	0.849461	1	0.891697	0.063153
748	0	745509	2.98204	22.9544	0.845984	0.155562	0.01711	0.889933	0.913713	0.891264	0.886395	0.921347	0.864393	0.901061	0.877238	0.809114	0.85642	0.867124	0.898803	0.9022	0.849635	0.856522	0.885341	0.842858	0.882765	0.876698	0.864476	1	0.885911	0.0643575
753	5	108545	0.43418	64.949	5.88776	3.54534	0.914667	0.891672	0.915247	0.8928	0.888806	0.921581	0.866295	0.90099	0.877705	0.809618	0.856189	0.867276	0.898719	0.902953	0.850196	0.857589	0.885319	0.843171	0.88309	0.877019	0.864365	1	0.886997	0.0639347
754	6	68051	0.272204	66.6543	8.28737	3.91106	1.39976	0.893617	0.916871	0.894013	0.890487	0.921992	0.867687	0.902793	0.878224	0.810355	0.856674	0.867974	0.898943	0.902962	0.85012	0.858437	0.88527	0.842772	0.883301	0.877467	0.864381	1	0.888135	0.0633947
758	10	59644	0.238576	66.6322	8.30221	3.90786	1.4002	0.89553	0.917787	0.895027	0.891775	0.922876	0.868419	0.903938	0.878856	0.810995	0.857496	0.868797	0.899479	0.90336	0.850438	0.85851	0.885655	0.843312	0.883282	0.877599	0.864815	1	0.889121	0.0630308
760	0	633479	2.53392	22.958	0.883215	0.155692	0.017886	0.913824	0.889222	0.891206	0.879428	0.906439	0.877364	0.870865	0.883354	0.850521	0.892974	0.891309	0.864931	0.907867	0.849563	0.83886	0.888909	0.843715	0.902195	0.889523	0.862711	1	0.887153	0.0638074
765	5	102289	0.409156	64.1197	5.81244	3.41181	0.879408	0.915118	0.889978	0.893244	0.881586	0.907634	0.878902	0.871971	0.883115	0.85167	0.894368	0.892378	0.866061	0.90891	0.849979	0.838604	0.889426	0.843522	0.901187	0.890262	0.862067	1	0.888313	0.0631243
766	6	64713	0.258852	66.8978	8.27302	3.95193	1.40461	0.91545	0.891451	0.89489	0.884142	0.908488	0.880835	0.873719	0.883516	0.852201	0.894318	0.892703	0.866812	0.909037	0.850571	0.83844	0.890084	0.843764	0.900376	0.890679	0.862725	1	0.889372	0.062778
770	10	56801	0.227204	66.8797	8.27377	3.94887	1.40476	0.917193	0.892502	0.896498	0.885486	0.90972	0.882352	0.874624	0.884113	0.853242	0.894826	0.893373	0.867018	0.909377	0.851332	0.838999	0.889976	0.843709	0.900143	0.891173	0.8623	1	0.890472	0.0623507
772	0	521341	2.08536	22.8023	0.86458	0.152539	0.0172633	0.919277	0.92292	0.903566	0.894817	0.881671	0.874544	0.859185	0.878638	0.855287	0.844672	0.888436	0.894021	0.895975	0.852697	0.845012	0.865829	0.843238	0.878277	0.882445	0.880235	1	0.890288	0.0617826
777	5	94141	0.376564	64.0014	5.79144	3.39275	0.872663	0.921421	0.923625	0.903331	0.895896	0.882782	0.875628	0.859652	0.87968	0.856418	0.844228	0.888662	0.893729	0.896156	0.85356	0.845715	0.867061	0.843294	0.877652	0.883542	0.880127	1	0.891102	0.0618011
778	6	60194	0.240776	66.7871	8.26264	3.93265	1.4001	0.923414	0.924752	0.903421	0.897697	0.884133	0.876649	0.860617	0.879423	0.857943	0.8454	0.889798	0.894084	0.895995	0.854097	0.846579	0.86639	0.843788	0.877887	0.883626	0.881217	1	0.892129	0.0614549
782	10	52974	0.211896	66.7575	8.26458	3.92772	1.40026	0.924916	0.925907	0.904378	0.898337	0.885161	0.878025	0.861838	0.879658	0.857921	0.84599	0.89039	0.894599	0.895713	0.854514	0.846991	0.866906	0.844027	0.877799	0.883613	0.881366	1	0.892998	0.0611385
784	0	523107	2.09243	22.7713	0.879644	0.151947	0.0175689	0.909827	0.908831	0.864628	0.913868	0.877263	0.883142	0.880171	0.888196	0.856356	0.849146	0.887808	0.883227	0.891005	0.83826	0.868384	0.851736	0.864148	0.862304	0.867937	0.835211	1	0.885903	0.0669768
789	5	94367	0.377468	63.7862	5.81111	3.3599	0.871534	0.911256	0.909788	0.866087	0.914695	0.878109	0.884944	0.8807	0.88914	0.856825	0.849926	0.887307	0.884038	0.891763	0.83916	0.86908	0.852109	0.863268	0.863618	0.869049	0.834672	1	0.886864	0.0664078
790	6	60393	0.241572	65.3009	8.13343	3.6792	1.32018	0.912233	0.911414	0.868784	0.914626	0.879622	0.885202	0.882106	0.890294	0.858643	0.851109	0.887934	0.883745	0.890981	0.840147	0.868685	0.85274	0.864678	0.864446	0.86996	0.835105	1	0.887964	0.0658866
794	10	53120	0.21248	65.2928	8.12766	3.67764	1.31837	0.913535	0.913178	0.87083	0.915813	0.880836	0.886135	0.883735	0.891585	0.859497	0.851544	0.887509	0.884695	0.891096	0.840625	0.868308	0.853059	0.865041	0.864693	0.870077	0.835646	1	0.889127	0.0653415
796	0	651227	2.60491	22.8404	0.867505	0.153304	0.0174249	0.90014	0.894376	0.884694	0.893086	0.884132	0.885449	0.88035	0.87308	0.854147	0.863217	0.868638	0.908442	0.909549	0.831804	0.860445	0.870303	0.832348	0.875513	0.871063	0.835525	1	0.883584	0.0642782
801	5	104098	0.416392	65.2806	5.90424	3.5993	0.926734	0.901924	0.895445	0.886045	0.894066	0.885079	0.886227	0.880416	0.872428	0.853614	0.863946	0.869743	0.908874	0.910022	0.833205	0.861554	0.871779	0.83407	0.875439	0.871366	0.83529	1	0.884478	0.0640046
802	6	65517	0.262068	66.5204	8.29547	3.88855	1.39366	0.903155	0.897218	0.8878	0.894875	0.885595	0.8869	0.880832	0.873758	0.853847	0.865005	0.86998	0.908749	0.910145	0.83273	0.861318	0.872071	0.836119	0.875322	0.871499	0.835875	1	0.88541	0.0637361
806	10	57509	0.230036	66.4822	8.27858	3.8814	1.3895	0.904815	0.898885	0.889496	0.896251	0.8864	0.887409	0.881697	0.874394	0.854736	0.865525	0.870446	0.90904	0.910301	0.832852	0.861726	0.872081	0.837243	0.875437	0.871446	0.836817	1	0.886481	0.0634063
808	0	747849	2.9914	22.844	0.856666	0.15336	0.0171803	0.902457	0.922329	0.886558	0.89616	0.890961	0.88331	0.885435	0.914449	0.835409	0.864806	0.88085	0.891537	0.915717	0.822264	0.864353	0.861028	0.846843	0.887082	0.875979	0.847163	1	0.890273	0.0640597
813	5	109750	0.439	63.5483	5.74548	3.32139	0.853862	0.903604	0.922925	0.8881	0.897526	0.892702	0.883421	0.886137	0.915116	0.835371	0.864583	0.881239	0.891882	0.915071	0.823599	0.864574	0.861244	0.847781	0.887303	0.876046	0.847649	1	0.891087	0.0636622
814	6	68614	0.274456	65.2166	8.10297	3.66427	1.31169	0.905595	0.924389	0.889593	0.899241	0.894264	0.883974	0.886503	0.915739	0.836236	0.86502	0.88197	0.891793	0.914675	0.824759	0.865261	0.861326	0.848121	0.887312	0.876774	0.847946	1	0.892222	0.0632202
818	10	60408	0.241632	65.1865	8.10408	3.65943	1.31125	0.907587	0.925639	0.891157	0.900179	0.895304	0.884767	0.88754	0.915615	0.836859	0.865324	0.882516	0.892324	0.914978	0.825015	0.865382	0.86126	0.847975	0.887581	0.876506	0.848199	1	0.89321	0.0628435
820	0	730998	2.92399	22.8841	0.850453	0.154153	0.0170939	0.911074	0.898644	0.907894	0.901002	0.914686	0.872788	0.89152	0.89003	0.830095	0.879347	0.904063	0.869157	0.899704	0.846884	0.826553	0.873232	0.841991	0.880028	0.878264	0.864482	1	0.891715	0.0625593
825	5	109132	0.436528	62.7688	5.68249	3.20141	0.825111	0.912555	0.900304	0.908547	0.901674	0.915369	0.874574	0.893368	0.890614	0.831136	0.880686	0.902975	0.869177	0.900895	0.846502	0.828148	0.873763	0.841774	0.88108	0.879	0.864132	1	0.892726	0.0623872
826	6	68233	0.272932	64.8737	8.03779	3.60617	1.28802	0.913561	0.90177	0.909992	0.903492	0.915847	0.875529	0.894032	0.891218	0.831987	0.881011	0.903624	0.870173	0.901067	0.846878	0.828045	0.873991	0.841887	0.881062	0.878658	0.863834	1	0.893669	0.0620542
830	10	59868	0.239472	64.8563	8.02714	3.60297	1.28583	0.915456	0.902945	0.910962	0.904757	0.916992	0.876503	0.89471	0.892213	0.83193	0.881957	0.90383	0.870807	0.901667	0.846704	0.82935	0.873914	0.842169	0.880763	0.879644	0.863007	1	0.894664	0.0616784
832	0	689263	2.75705	22.8478	0.876157	0.153465	0.017573	0.901085	0.908658	0.901649	0.884058	0.905633	0.884929	0.87741	0.897168	0.856058	0.857763	0.878804	0.865572	0.891037	0.831571	0.813549	0.890564	0.834851	0.852984	0.881678	0.866019	1	0.887435	0.0655521
837	5	106009	0.424036	62.8117	5.66878	3.20751	0.825393	0.902692	0.910663	0.903508	0.885236	0.907159	0.886212	0.878704	0.89815	0.854725	0.858262	0.879416	0.865761	0.891302	0.831811	0.813912	0.892745	0.834174	0.854088	0.882651	0.865554	1	0.888622	0.0650338
838	6	66899	0.267596	64.9693	8.05597	3.62227	1.29397	0.904393	0.911987	0.904356	0.886314	0.907286	0.887711	0.87937	0.898945	0.854901	0.859415	0.880155	0.867038	0.891164	0.831799	0.813928	0.892652	0.834512	0.853361	0.882599	0.86597	1	0.889531	0.0644344
842	10	58701	0.234804	64.9583	8.04498	3.62005	1.29143	0.906407	0.913008	0.905998	0.888171	0.908477	0.888085	0.880309	0.899746	0.856084	0.859491	0.880445	0.867907	0.891586	0.832235	0.813887	0.893409	0.834867	0.853367	0.882285	0.865513	1	0.890643	0.0640431
844	0	709846	2.83938	22.862	0.852965	0.153715	0.0171244	0.900143	0.914627	0.894657	0.911491	0.870978	0.901426	0.878424	0.885873	0.845331	0.858466	0.879275	0.888881	0.901212	0.845013	0.853357	0.887896	0.845991	0.894071	0.882975	0.839931	1	0.889526	0.0633167
849	5	107510	0.43004	64.8703	5.86951	3.53217	0.908291	0.901646	0.916231	0.895321	0.91231	0.873263	0.903158	0.878728	0.887117	0.846405	0.859822	0.879369	0.888982	0.901339	0.845331	0.852911	0.888006	0.845266	0.89348	0.88369	0.839113	1	0.890575	0.0627382
850	6	67449	0.269796	67.36	8.32833	4.03406	1.4358	0.903683	0.917619	0.8965	0.913223	0.873949	0.903824	0.880369	0.887693	0.84747	0.860332	0.879791	0.888805	0.901236	0.845305	0.852081	0.887997	0.845009	0.892778	0.884201	0.838597	1	0.891537	0.0621978
854	10	59229	0.236916	67.3348	8.32903	4.02972	1.43482	0.90519	0.919263	0.898031	0.913885	0.875238	0.904667	0.881604	0.887817	0.847558	0.860474	0.879957	0.889438	0.901248	0.845017	0.851796	0.887665	0.845363	0.893236	0.884947	0.838964	1	0.892472	0.0617842
856	0	729764	2.91906	22.9186	0.866287	0.154872	0.0174764	0.906227	0.912678	0.879426	0.877619	0.917601	0.884575	0.873998	0.91052	0.863576	0.871748	0.859712	0.895731	0.892851	0.829125	0.851451	0.864598	0.854618	0.8508	0.866566	0.826252	1	0.888213	0.0666886
861	5	108031	0.432124	64.386	5.82237	3.45394	0.888962	0.907943	0.913779	0.879854	0.878993	0.919102	0.886098	0.874249	0.911655	0.864863	0.873092	0.860091	0.896446	0.892563	0.830766	0.851968	0.865242	0.856597	0.851802	0.866844	0.825888	1	0.889302	0.0664618
862	6	67764	0.271056	66.7069	8.27394	3.91947	1.39969	0.910461	0.91556	0.881729	0.880556	0.919434	0.887639	0.875974	0.912653	0.866308	0.873126	0.860833	0.895667	0.893136	0.83078	0.851278	0.865511	0.856996	0.852643	0.866699	0.825549	1	0.890617	0.0656754
866	10	59538	0.238152	66.6826	8.26229	3.91487	1.3971	0.912291	0.91707	0.883285	0.882327	0.920698	0.888643	0.876818	0.912854	0.867664	0.873442	0.861315	0.89615	0.893807	0.830797	0.851834	0.865598	0.8572	0.85285	0.866942	0.826153	1	0.891784	0.0652331
868	0	657185	2.62874	22.9321	0.877096	0.155159	0.0177243	0.888814	0.894066	0.888064	0.892913	0.893427	0.898247	0.882509	0.876318	0.851268	0.865225	0.885449	0.91326	0.892789	0.834877	0.870538	0.878867	0.82314	0.858688	0.869881	0.847749	1	0.884547	0.0665253
873	5	103648	0.414592	62.007	5.60642	3.08658	0.795007	0.89144	0.894576	0.889704	0.893804	0.895131	0.899718	0.882834	0.878078	0.850267	0.864628	0.886669	0.914176	0.89255	0.834734	0.870639	0.877533	0.822664	0.857595	0.869838	0.846717	1	0.885549	0.0663787
874	6	65348	0.261392	64.0062	7.91813	3.46359	1.23546	0.892889	0.895475	0.89106	0.89562	0.89647	0.901007	0.884036	0.878979	0.850279	0.865512	0.887579	0.914198	0.892598	0.835335	0.870585	0.879048	0.82421	0.859162	0.869835	0.846759	1	0.886646	0.0659774
878	10	57309	0.229236	63.9895	7.91238	3.46078	1.23461	0.89438	0.897547	0.892888	0.896421	0.896927	0.901926	0.886144	0.87919	0.850503	0.866845	0.88815	0.914481	0.892783	0.83575	0.871844	0.87892	0.824774	0.859376	0.869959	0.846673	1	0.887768	0.0655666
880	0	641922	2.56769	22.7625	0.840018	0.151712	0.0167194	0.911816	0.922438	0.893211	0.897912	0.894738	0.892238	0.877385	0.901332	0.831706	0.864997	0.892717	0.892566	0.886616	0.839621	0.846559	0.864273	0.843642	0.875773	0.881915	0.840951	1	0.891797	0.0631042
885	5	103566	0.414264	62.0453	5.59497	3.09187	0.793217	0.913133	0.923904	0.895168	0.898644	0.896593	0.893208	0.878179	0.902594	0.833	0.864014	0.892489	0.892503	0.886242	0.840464	0.846286	0.866631	0.843646	0.875741	0.881834	0.842217	1	0.892844	0.0626321
886	6	65781	0.263124	65.7027	8.06471	3.74246	1.32251	0.914975	0.925229	0.895783	0.899325	0.897607	0.893792	0.879684	0.903984	0.834367	0.863471	0.892097	0.893123	0.886297	0.840387	0.846263	0.867401	0.844606	0.876104	0.882808	0.841869	1	0.893774	0.0622372
890	10	57707	0.230828	65.69	8.06345	3.74035	1.32229	0.916778	0.926482	0.89704	0.900185	0.89892	0.894883	0.880959	0.9045	0.835601	0.864193	0.891668	0.89347	0.886383	0.840219	0.847237	0.868499	0.84443	0.876731	0.883749	0.842047	1	0.894824	0.0618584
892	0	714508	2.85803	22.8117	0.850279	0.152705	0.0169741	0.911667	0.902726	0.904576	0.880325	0.918345	0.895519	0.894002	0.910614	0.847359	0.874745	0.879316	0.894557	0.879959	0.846993	0.847678	0.873719	0.843782	0.872589	0.899372	0.831464	1	0.893366	0.0636012
897	5	108063	0.432252	61.2924	5.53648	2.9814	0.767004	0.91411	0.904033	0.905699	0.882527	0.919949	0.895413	0.894654	0.911348	0.847931	0.875785	0.880713	0.894992	0.880829	0.846839	0.848315	0.873204	0.844901	0.873777	0.900271	0.831062	1	0.894593	0.0633149
898	6	68193	0.272772	62.0726	7.77009	3.16358	1.14075	0.914911	0.905657	0.907117	0.883478	0.921114	0.897189	0.895576	0.910504	0.849479	0.877165	0.882143	0.895766	0.881623	0.848694	0.848679	0.874283	0.844551	0.874137	0.89952	0.831471	1	0.895652	0.0628805
902	10	60091	0.240364	62.0579	7.77605	3.16164	1.14137	0.916277	0.907349	0.908464	0.884167	0.92206	0.898354	0.89679	0.910819	0.850086	0.877835	0.882936	0.896307	0.88222	0.848946	0.848205	0.875223	0.844993	0.87459	0.899544	0.831281	1	0.896651	0.062584
904	0	635748	2.54299	22.861	0.876585	0.153729	0.0176121	0.909114	0.887868	0.90056	0.886831	0.895319	0.885871	0.883662	0.906198	0.861584	0.883731	0.887002	0.864459	0.885891	0.846446	0.832226	0.872261	0.85339	0.886554	0.8743	0.846836	1	0.888303	0.0656563
909	5	102549	0.410196	62.1355	5.61669	3.10564	0.797953	0.91057	0.889511	0.902812	0.8882	0.89759	0.887556	0.885552	0.907517	0.863231	0.883519	0.889048	0.864869	0.886215	0.846644	0.832036	0.872441	0.852943	0.887273	0.874089	0.846868	1	0.889731	0.0650727
910	6	64772	0.259088	63.2232	7.91628	3.34197	1.20345	0.911497	0.89074	0.904998	0.890053	0.899563	0.888941	0.887096	0.907915	0.865266	0.885143	0.889945	0.864324	0.886394	0.847349	0.832528	0.872854	0.853309	0.887814	0.873966	0.845705	1	0.890999	0.0645665
914	10	57000	0.228	63.2029	7.91029	3.33866	1.20195	0.913605	0.892912	0.906763	0.891333	0.900947	0.889711	0.888482	0.908895	0.865509	0.88536	0.890325	0.864439	0.886947	0.848421	0.832289	0.872868	0.85336	0.888158	0.87436	0.846044	1	0.892269	0.0640837
916	0	571042	2.28417	22.8458	0.884035	0.153438	0.0177702	0.903583	0.915047	0.903672	0.890029	0.900726	0.875979	0.877133	0.907812	0.846102	0.873576	0.874137	0.889143	0.896118	0.842285	0.842801	0.850219	0.833804	0.876651	0.905435	0.821224	1	0.889932	0.0668962
921	5	98212	0.392848	62.0904	5.62743	3.09935	0.800314	0.90606	0.91667	0.905159	0.892681	0.901881	0.877785	0.876843	0.908774	0.847503	0.872811	0.875199	0.889448	0.896973	0.842845	0.843125	0.852228	0.834328	0.878426	0.905424	0.820725	1	0.891328	0.0663209
922	6	62486	0.249944	64.1421	7.99139	3.4876	1.2492	0.907555	0.917822	0.906315	0.893928	0.903282	0.879269	0.877373	0.909868	0.848582	0.87402	0.876052	0.890319	0.897537	0.842869	0.843069	0.852847	0.835275	0.879461	0.905787	0.821296	1	0.892439	0.0659821
926	10	55055	0.22022	64.1488	7.97155	3.48794	1.24706	0.909808	0.919462	0.907665	0.894969	0.904023	0.880347	0.878776	0.910553	0.84946	0.875179	0.876714	0.890464	0.897521	0.843493	0.843829	0.853637	0.835919	0.879648	0.90603	0.821442	1	0.893635	0.0655886
928	0	554482	2.21793	22.7999	0.849914	0.15247	0.0169618	0.909494	0.933074	0.874743	0.879706	0.893409	0.874634	0.861959	0.886915	0.858016	0.851109	0.8863	0.879806	0.881351	0.82901	0.87719	0.866723	0.862187	0.864364	0.90151	0.838991	1	0.886702	0.0665635
933	5	96975	0.3879	64.337	5.83706	3.44664	0.890523	0.910296	0.932689	0.875581	0.88132	0.894313	0.876448	0.864398	0.888471	0.858979	0.851787	0.887162	0.880124	0.882624	0.829889	0.878592	0.866651	0.862944	0.863784	0.901232	0.837984	1	0.887608	0.0663069
934	6	61927	0.247708	64.2292	8.10643	3.50576	1.27043	0.912897	0.933381	0.877452	0.882733	0.8962	0.87918	0.865382	0.889531	0.859342	0.852754	0.887924	0.880698	0.883201	0.831172	0.87851	0.86669	0.863719	0.863937	0.901691	0.838067	1	0.889017	0.065628
938	10	54414	0.217656	64.2129	8.1018	3.50295	1.26826	0.914085	0.9343	0.879048	0.884524	0.89749	0.880408	0.866275	0.890102	0.859972	0.853264	0.887887	0.881437	0.883284	0.83145	0.878947	0.867176	0.863831	0.864759	0.901211	0.837946	1	0.890013	0.0653113
940	0	491167	1.96467	22.8032	0.857202	0.152546	0.0171114	0.906859	0.921677	0.899967	0.914482	0.890745	0.892172	0.892626	0.915326	0.860046	0.841161	0.876212	0.876254	0.877318	0.819066	0.895956	0.868261	0.827461	0.849836	0.885105	0.833572	1	0.893655	0.0622724
945	5	91691	0.366764	62.0937	5.6134	3.09942	0.79697	0.908595	0.921999	0.900623	0.914583	0.891058	0.892858	0.893076	0.915853	0.860575	0.842231	0.87556	0.878227	0.876226	0.819437	0.895655	0.869453	0.827557	0.849636	0.885223	0.83452	1	0.894258	0.0620358
946	6	59056	0.236224	63.2246	7.89682	3.34142	1.19899	0.910847	0.923098	0.901119	0.915267	0.892255	0.894278	0.894355	0.915656	0.861318	0.842565	0.87638	0.878912	0.876118	0.820289	0.895006	0.869387	0.826436	0.850075	0.885532	0.835131	1	0.895197	0.0616903
950	10	52160	0.20864	63.21	7.90003	3.33931	1.19904	0.91251	0.924799	0.902243	0.9162	0.893836	0.894843	0.894143	0.916047	0.862078	0.843472	0.877099	0.879505	0.876141	0.820753	0.895945	0.869699	0.826131	0.850422	0.885985	0.834931	1	0.896182	0.061289
952	0	463953	1.85581	22.6678	0.841052	0.14984	0.0166019	0.910959	0.922765	0.89326	0.889655	0.902694	0.880632	0.877919	0.894537	0.834412	0.850566	0.868282	0.858468	0.86825	0.828131	0.835431	0.881865	0.86655	0.880017	0.887621	0.815468	1	0.887858	0.0595924
957	5	89745	0.35898	62.2234	5.58436	3.11778	0.796933	0.911627	0.924107	0.893136	0.890373	0.904023	0.881776	0.877553	0.895387	0.83559	0.850816	0.869129	0.857858	0.868812	0.828559	0.836336	0.882506	0.866895	0.881726	0.887648	0.812435	1	0.888507	0.0594259
958	6	57815	0.23126	64.4561	7.92474	3.53482	1.2512	0.913491	0.925737	0.894301	0.891568	0.905327	0.882159	0.878267	0.896627	0.836055	0.851466	0.869523	0.857788	0.869645	0.829266	0.836158	0.882755	0.867318	0.882228	0.887521	0.812454	1	0.889563	0.0590548
962	10	50951	0.203804	64.4575	7.92646	3.53509	1.25062	0.915458	0.927077	0.895282	0.892593	0.906106	0.882495	0.87906	0.896783	0.836902	0.852034	0.869649	0.858285	0.869747	0.829189	0.836431	0.883162	0.86751	0.883143	0.887588	0.812722	1	0.890469	0.0589201
964	0	527820	2.11128	22.7685	0.863748	0.151867	0.0172188	0.901134	0.911605	0.898546	0.897655	0.895144	0.871247	0.903264	0.92151	0.860472	0.862525	0.888455	0.885074	0.883908	0.836642	0.842209	0.876072	0.824888	0.863038	0.897883	0.845488	1	0.891179	0.0627492
969	5	95039	0.380156	62.7792	5.66454	3.20252	0.823945	0.90203	0.912925	0.899952	0.89922	0.897342	0.871763	0.903718	0.922432	0.861047	0.863182	0.888988	0.885342	0.883569	0.837098	0.843201	0.87543	0.825898	0.863924	0.898436	0.846589	1	0.892186	0.0621901
970	6	61090	0.24436	64.0845	7.98848	3.47856	1.25034	0.904166	0.914446	0.900778	0.90045	0.897929	0.872475	0.905034	0.923768	0.862351	0.864053	0.890056	0.886086	0.884965	0.837207	0.843771	0.875119	0.826305	0.86276	0.898371	0.845981	1	0.893313	0.0619051
974	10	53707	0.214828	64.0591	7.98829	3.47454	1.24898	0.905227	0.915653	0.902098	0.901931	0.899212	0.873238	0.906409	0.924042	0.86283	0.865232	0.890498	0.88629	0.885527	0.838112	0.843791	0.875035	0.826047	0.862895	0.898849	0.846519	1	0.89428	0.0615234
976	0	574577	2.29831	22.84	0.846914	0.153265	0.0169679	0.899148	0.893537	0.920945	0.882013	0.899322	0.880808	0.906932	0.903578	0.849791	0.883774	0.879991	0.877881	0.875477	0.829427	0.839904	0.873456	0.840915	0.850213	0.904444	0.80424	1	0.889077	0.0663125
981	5	98445	0.39378	61.7635	5.56319	3.04998	0.782549	0.900569	0.89519	0.921855	0.88426	0.90029	0.882061	0.908218	0.903159	0.850104	0.884098	0.879953	0.878079	0.875316	0.829661	0.840332	0.872934	0.840901	0.849611	0.90645	0.803662	1	0.890061	0.0661277
982	6	62699	0.250796	61.9918	7.79168	3.15234	1.1389	0.902933	0.897096	0.922176	0.885596	0.901402	0.883722	0.908587	0.903316	0.850867	0.8844	0.879918	0.878252	0.875437	0.830787	0.840675	0.872103	0.840564	0.850317	0.906402	0.804048	1	0.891117	0.0656557
986	10	55031	0.220124	61.9713	7.79682	3.14952	1.13938	0.904445	0.898539	0.923034	0.887718	0.902609	0.884656	0.909133	0.9035	0.851429	0.884956	0.880622	0.878632	0.87537	0.831177	0.841153	0.871972	0.840117	0.851157	0.906562	0.804592	1	0.892119	0.0653023
988	0	602586	2.41034	22.8083	0.854752	0.152645	0.0170755	0.907921	0.918709	0.870209	0.903781	0.89716	0.867589	0.911664	0.914528	0.84076	0.87772	0.86852	0.871012	0.887577	0.846989	0.855094	0.867045	0.848757	0.845652	0.891508	0.846391	1	0.889736	0.0662283
993	5	101439	0.405756	63.7829	5.77966	3.35852	0.866103	0.910232	0.919439	0.872031	0.905386	0.899038	0.868906	0.912696	0.915018	0.842358	0.87836	0.867778	0.871741	0.889135	0.84779	0.854164	0.86762	0.849629	0.844833	0.892743	0.845321	1	0.890987	0.0655332
994	6	64317	0.257268	66.2351	8.18181	3.83588	1.36476	0.911773	0.920503	0.874046	0.905896	0.900454	0.869949	0.912543	0.916391	0.843167	0.87829	0.867912	0.873323	0.8887	0.848026	0.854541	0.867687	0.850638	0.845243	0.892501	0.846277	1	0.891969	0.0651924
998	10	56323	0.225292	66.2258	8.19179	3.8347	1.36542	0.914191	0.921959	0.875894	0.907498	0.901443	0.870923	0.91349	0.91705	0.844273	0.878282	0.868384	0.874066	0.88906	0.848064	0.854464	0.868065	0.851588	0.846217	0.892602	0.846173	1	0.893217	0.0646392
1000	0	637875	2.5515	22.792	0.850654	0.152314	0.0169751	0.910797	0.916578	0.866398	0.888499	0.885191	0.892495	0.905088	0.888104	0.834983	0.858467	0.873766	0.877758	0.897836	0.827202	0.875579	0.873181	0.851625	0.847892	0.88056	0.826662	1	0.886522	0.0638129
1005	5	103413	0.413652	61.5904	5.56602	3.02494	0.77761	0.912608	0.918294	0.867531	0.8894	0.885174	0.894481	0.905288	0.889912	0.836176	0.859234	0.87504	0.877051	0.89849	0.826748	0.876075	0.872526	0.851963	0.849477	0.881287	0.826323	1	0.887588	0.0636422
1006	6	65346	0.261384	64.6173	7.96137	3.562	1.26459	0.913476	0.919773	0.868775	0.890491	0.886496	0.895158	0.905771	0.889588	0.836777	0.859111	0.875348	0.877552	0.898969	0.826967	0.876335	0.872754	0.852187	0.85071	0.880995	0.827457	1	0.888399	0.0632868
1010	10	57359	0.229436	64.6126	7.95938	3.56117	1.26452	0.914747	0.920876	0.870439	0.891665	0.887489	0.89557	0.906545	0.891011	0.838264	0.859656	0.875477	0.877273	0.899868	0.826793	0.876846	0.873708	0.852612	0.851026	0.881135	0.827324	1	0.889377	0.0630364
1012	0	586799	2.3472	22.8839	0.854617	0.154156	0.0171869	0.914091	0.932411	0.88596	0.903487	0.884275	0.881798	0.880129	0.891708	0.858342	0.853961	0.872629	0.879027	0.899892	0.804695	0.845122	0.88028	0.866094	0.876609	0.898763	0.805819	1	0.890937	0.0640647
1017	5	98802	0.395208	64.2248	5.81611	3.42841	0.884363	0.916044	0.933645	0.887133	0.904875	0.885766	0.883616	0.881182	0.89189	0.858692	0.853788	0.873186	0.878191	0.900559	0.805404	0.847083	0.881359	0.865418	0.877057	0.89862	0.806527	1	0.892041	0.063535
1018	6	62724	0.250896	66.5154	8.23228	3.88526	1.38625	0.917775	0.934539	0.887985	0.905028	0.887117	0.885578	0.88294	0.893143	0.85991	0.853947	0.873246	0.878165	0.901043	0.807466	0.847698	0.880971	0.865594	0.877758	0.898755	0.807036	1	0.893065	0.0629984
1022	10	55159	0.220636	66.5034	8.22308	3.88285	1.38417	0.918789	0.935541	0.889392	0.906316	0.888468	0.887099	0.884697	0.894351	0.861192	0.854122	0.873801	0.878932	0.901992	0.808109	0.848357	0.880554	0.865462	0.878315	0.898421	0.807148	1	0.894141	0.062671
1024	0	534384	2.13754	22.8428	0.879787	0.153371	0.0176435	0.910876	0.918772	0.880102	0.873555	0.899622	0.874024	0.888438	0.909929	0.858975	0.855507	0.890993	0.867662	0.885099	0.800703	0.804805	0.863526	0.850698	0.864799	0.900831	0.851511	1	0.886448	0.0627339
1029	5	94720	0.37888	64.8442	5.84562	3.52733	0.904353	0.91221	0.919758	0.881984	0.873955	0.899852	0.875908	0.888825	0.910389	0.86118	0.857026	0.892979	0.868259	0.885916	0.801167	0.804651	0.863577	0.850222	0.865219	0.901209	0.853621	1	0.88749	0.0621544
1030	6	60494	0.241976	66.1365	8.23262	3.82133	1.36933	0.91452	0.920471	0.884046	0.875004	0.901189	0.87526	0.889278	0.911272	0.861515	0.857052	0.893113	0.869549	0.885923	0.80165	0.804501	0.862738	0.850787	0.864772	0.901288	0.854762	1	0.88844	0.0618778
1034	10	53124	0.212496	66.1251	8.22522	3.81916	1.36818	0.915434	0.921646	0.885381	0.875998	0.902097	0.87644	0.890793	0.912036	0.862143	0.857814	0.893542	0.870322	0.88636	0.802613	0.804363	0.86268	0.85036	0.864769	0.901457	0.854708	1	0.889359	0.0615235
1036	0	620119	2.48048	22.7741	0.850212	0.151956	0.0169375	0.890175	0.893061	0.886427	0.873693	0.891159	0.877065	0.891215	0.889697	0.863188	0.884729	0.883837	0.895081	0.882167	0.831311	0.842776	0.893885	0.849272	0.869749	0.925909	0.846745	1	0.883323	0.0678404
1041	5	102589	0.410356	61.1332	5.5541	2.95911	0.764643	0.892113	0.894316	0.888005	0.876181	0.892791	0.877492	0.89264	0.890076	0.864011	0.885909	0.884115	0.894716	0.882419	0.832428	0.842395	0.894613	0.84954	0.870844	0.925889	0.845373	1	0.884553	0.0676022
1042	6	65029	0.260116	64.6669	7.93285	3.56881	1.26052	0.893686	0.895462	0.890226	0.87747	0.892848	0.878239	0.89417	0.890995	0.865245	0.886097	0.885382	0.894685	0.882991	0.832705	0.841563	0.894478	0.849106	0.87125	0.925633	0.844985	1	0.885582	0.0671488
1046	10	57060	0.22824	64.6356	7.9424	3.56414	1.26028	0.895163	0.896442	0.891439	0.878768	0.893796	0.878742	0.895356	0.892149	0.866272	0.886374	0.885568	0.895391	0.883658	0.832895	0.841868	0.894348	0.850035	0.87174	0.925946	0.845049	1	0.886544	0.0669218
1048	0	737339	2.94936	22.8805	0.847048	0.154076	0.0170302	0.913174	0.902518	0.911222	0.898353	0.896375	0.879053	0.912953	0.907055	0.854085	0.867087	0.888383	0.881105	0.882757	0.818969	0.851138	0.872207	0.856199	0.847674	0.903531	0.846136	1	0.893498	0.0622967
1053	5	108909	0.435636	62.1563	5.60797	3.10851	0.798548	0.913584	0.903695	0.912193	0.899664	0.897896	0.880217	0.913515	0.906812	0.85425	0.868794	0.888834	0.88192	0.88411	0.819749	0.84998	0.872136	0.856665	0.846936	0.903227	0.846941	1	0.894297	0.0619425
1054	6	68483	0.273932	64.114	7.94439	3.48148	1.24297	0.915359	0.904867	0.913657	0.901472	0.898471	0.881328	0.914315	0.907013	0.854343	0.868778	0.889834	0.881182	0.884292	0.8207	0.850941	0.8718	0.857205	0.848028	0.903567	0.846874	1	0.895288	0.0616886
1058	10	60255	0.24102	64.0989	7.94878	3.47927	1.24296	0.917011	0.906116	0.914339	0.90224	0.899461	0.882026	0.915468	0.907161	0.855356	0.869297	0.890333	0.881495	0.884541	0.821509	0.851191	0.871438	0.857082	0.847432	0.903742	0.846834	1	0.896143	0.0613559
1060	0	794347	3.17739	22.8874	0.87064	0.15425	0.0175359	0.892723	0.909602	0.893388	0.889694	0.885782	0.869239	0.896636	0.904625	0.857853	0.877175	0.871209	0.87304	0.889526	0.836999	0.839815	0.865688	0.856232	0.855155	0.902336	0.851341	1	0.886134	0.0634808
1065	5	111571	0.446284	63.1309	5.72139	3.25702	0.839413	0.894892	0.91034	0.893108	0.890666	0.887202	0.869778	0.897424	0.904317	0.85887	0.878508	0.872211	0.873309	0.890169	0.836727	0.838887	0.864669	0.856172	0.854501	0.901587	0.8517	1	0.886889	0.0633468
1066	6	69334	0.277336	66.0881	8.16512	3.81059	1.35678	0.89658	0.911313	0.894294	0.891424	0.888345	0.870727	0.897619	0.904318	0.859715	0.879835	0.87204	0.873698	0.890494	0.83705	0.838737	0.865203	0.856506	0.85448	0.901527	0.85091	1	0.887739	0.0633108
1070	10	60716	0.242864	66.0734	8.15324	3.80765	1.35387	0.898289	0.912437	0.895629	0.893059	0.889033	0.871978	0.898569	0.904803	0.860687	0.880328	0.872159	0.873724	0.890638	0.837473	0.838906	0.864797	0.856652	0.854923	0.901575	0.851069	1	0.888736	0.0629817
1072	0	636206	2.54482	22.9047	0.863665	0.154588	0.0173976	0.921471	0.916015	0.867845	0.8873	0.895568	0.882672	0.902493	0.911801	0.835201	0.849015	0.866709	0.874778	0.907444	0.8274	0.857847	0.868414	0.843387	0.867759	0.88768	0.823292	1	0.888617	0.0645206
1077	5	102269	0.409076	61.6318	5.56898	3.03103	0.780215	0.923036	0.918113	0.869232	0.888021	0.896264	0.88364	0.9037	0.913112	0.836309	0.849622	0.868562	0.876747	0.907294	0.825988	0.857836	0.868352	0.843853	0.868171	0.888231	0.822889	1	0.889758	0.0640904
1078	6	64655	0.25862	65.4466	8.02375	3.69879	1.30774	0.924058	0.919364	0.87083	0.889761	0.896133	0.885338	0.903488	0.914129	0.836919	0.850615	0.869724	0.878022	0.90713	0.826247	0.858062	0.868672	0.843106	0.868556	0.888965	0.824406	1	0.890712	0.0637313
1082	10	56872	0.227488	65.4199	8.01962	3.69424	1.30577	0.925385	0.921191	0.872415	0.891634	0.896663	0.88562	0.904478	0.914932	0.837627	0.850964	0.870842	0.87871	0.90774	0.827068	0.858401	0.868617	0.842814	0.86925	0.889278	0.824808	1	0.891795	0.063175
1084	0	558468	2.23387	22.8585	0.87182	0.153673	0.0175164	0.908537	0.930067	0.883813	0.900055	0.901664	0.886394	0.891023	0.899414	0.857533	0.868334	0.905591	0.869754	0.880212	0.848969	0.843857	0.851296	0.831681	0.841975	0.87645	0.837549	1	0.892534	0.0624696
1089	5	97314	0.389256	63.5806	5.74832	3.32642	0.855363	0.910825	0.931243	0.885047	0.901402	0.902326	0.887673	0.891372	0.899357	0.857508	0.868714	0.905635	0.870091	0.881533	0.848886	0.843419	0.852246	0.830518	0.842217	0.877109	0.836971	1	0.893487	0.0618963
1090	6	62420	0.24968	65.7838	8.16474	3.75988	1.34338	0.912744	0.932081	0.886447	0.901754	0.90338	0.889154	0.892751	0.90032	0.857666	0.86912	0.906368	0.870122	0.881616	0.849399	0.843832	0.852707	0.830743	0.842334	0.877307	0.83756	1	0.894464	0.0615746
1094	10	54911	0.219644	65.7652	8.16456	3.75678	1.3423	0.914152	0.933319	0.888055	0.902069	0.9047	0.89004	0.893764	0.90104	0.858517	0.869434	0.906849	0.870909	0.882237	0.849138	0.844239	0.85298	0.831445	0.842509	0.877757	0.837373	1	0.895418	0.0611815
1096	0	635061	2.54024	22.8217	0.861097	0.152922	0.017234	0.919027	0.894014	0.898515	0.890083	0.881926	0.862387	0.900605	0.899426	0.856508	0.860941	0.882256	0.862305	0.890288	0.816662	0.829171	0.860042	0.845342	0.864805	0.910992	0.839452	1	0.886451	0.0675198
1101	5	103212	0.412848	61.888	5.60366	3.0691	0.790734	0.920494	0.895913	0.900423	0.890793	0.884427	0.862564	0.902056	0.901194	0.856766	0.860937	0.88107	0.862458	0.890173	0.81663	0.82939	0.859542	0.845585	0.86534	0.913043	0.839321	1	0.887567	0.0671553
1102	6	65183	0.260732	65.2654	8.05221	3.6702	1.30419	0.921966	0.89689	0.902168	0.893554	0.886849	0.862978	0.90407	0.90183	0.8581	0.860523	0.881572	0.864389	0.890209	0.81657	0.830032	0.859373	0.845658	0.865532	0.912922	0.839199	1	0.888854	0.0665636
1106	10	57185	0.22874	65.237	8.05361	3.66558	1.30248	0.923485	0.898863	0.903838	0.894596	0.888118	0.864694	0.905167	0.902597	0.859474	0.861625	0.882399	0.865087	0.890898	0.816508	0.829947	0.859299	0.845746	0.865244	0.912967	0.839267	1	0.89009	0.0660215
1108	0	697244	2.78898	22.8431	0.849664	0.153331	0.0170253	0.918048	0.924936	0.902482	0.910293	0.895296	0.864734	0.901491	0.895605	0.860321	0.873602	0.870683	0.890093	0.89053	0.831509	0.846193	0.853139	0.862345	0.863594	0.903088	0.832478	1	0.895266	0.0591487
1113	5	107412	0.429648	63.9108	5.75442	3.37767	0.865559	0.918561	0.925395	0.903391	0.912012	0.896283	0.865648	0.903353	0.896236	0.860812	0.874758	0.87203	0.890115	0.892968	0.832616	0.846702	0.854476	0.863083	0.864587	0.902399	0.832845	1	0.896184	0.0587398
1114	6	67629	0.270516	66.7379	8.19097	3.92137	1.38615	0.919983	0.926688	0.904893	0.913114	0.896087	0.866603	0.904287	0.896568	0.861258	0.874928	0.872762	0.889604	0.894077	0.833814	0.847018	0.854478	0.863705	0.865198	0.90351	0.832882	1	0.897065	0.058348
1118	10	59353	0.237412	66.7181	8.19286	3.91805	1.38547	0.920771	0.927746	0.905573	0.914031	0.896585	0.867277	0.90506	0.897158	0.862063	0.875684	0.87368	0.889728	0.894091	0.833976	0.847809	0.854127	0.863731	0.865626	0.90329	0.833227	1	0.897753	0.0581449
1120	0	668033	2.67213	22.8991	0.874354	0.154492	0.017624	0.932121	0.887741	0.894167	0.866267	0.881397	0.878603	0.890768	0.892093	0.8552	0.872139	0.887565	0.880023	0.884599	0.829491	0.846339	0.869576	0.857138	0.834049	0.902176	0.827068	1	0.886236	0.0654047
1125	5	104527	0.418108	63.2215	5.70671	3.2704	0.839959	0.932716	0.890617	0.89595	0.867766	0.883198	0.880031	0.891492	0.892568	0.857008	0.872545	0.887957	0.879797	0.885943	0.831264	0.84813	0.869216	0.858281	0.832699	0.902226	0.827231	1	0.887531	0.0651077
1126	6	65734	0.262936	64.5588	8.02179	3.55493	1.27106	0.934661	0.892027	0.897519	0.868911	0.884732	0.881211	0.892947	0.89297	0.857821	0.871824	0.888863	0.881325	0.886269	0.832286	0.847857	0.870075	0.858764	0.833473	0.902752	0.827814	1	0.888728	0.0647406
1130	10	57643	0.230572	64.5324	8.03057	3.55104	1.27145	0.935638	0.894116	0.899216	0.871199	0.886023	0.88205	0.894237	0.893144	0.85863	0.871823	0.889293	0.881399	0.887046	0.831992	0.848299	0.870366	0.859619	0.834074	0.903492	0.827577	1	0.889881	0.0643303
1132	0	706239	2.82496	22.8855	0.865371	0.154205	0.0174214	0.907181	0.899104	0.880642	0.905752	0.874327	0.872806	0.909382	0.912494	0.859067	0.88433	0.870896	0.88171	0.885626	0.842592	0.858643	0.880785	0.839625	0.833356	0.886974	0.855017	1	0.888096	0.0649971
1137	5	106638	0.426552	63.1341	5.69136	3.25671	0.835664	0.909807	0.900969	0.881637	0.906605	0.874777	0.874857	0.90939	0.913638	0.858629	0.883911	0.871776	0.882622	0.884699	0.843494	0.860111	0.88069	0.841178	0.833249	0.88596	0.855136	1	0.889193	0.0643166
1138	6	67418	0.269672	63.4775	7.92073	3.38132	1.21547	0.911136	0.902385	0.883547	0.907243	0.876887	0.875085	0.910165	0.914036	0.860512	0.883985	0.873261	0.883236	0.884467	0.843825	0.85983	0.880789	0.84246	0.833776	0.885201	0.856196	1	0.89026	0.0638084
1142	10	59357	0.237428	63.4784	7.91813	3.38138	1.21547	0.912546	0.903524	0.885009	0.90761	0.877748	0.87608	0.910752	0.914846	0.861171	0.88442	0.873528	0.883788	0.884462	0.844669	0.859688	0.880536	0.843068	0.833701	0.884875	0.855822	1	0.8911	0.0635358
1144	0	642758	2.57103	22.7964	0.872929	0.152434	0.0174511	0.92557	0.933234	0.89136	0.892272	0.897216	0.875027	0.902096	0.900151	0.865598	0.879186	0.895164	0.881749	0.889723	0.829944	0.843016	0.849569	0.836474	0.831146	0.901149	0.853453	1	0.89595	0.0611833
1149	5	104067	0.416268	61.7081	5.56569	3.04197	0.780512	0.928176	0.934307	0.892723	0.893468	0.898171	0.876493	0.903168	0.90127	0.865836	0.879534	0.895841	0.882172	0.889912	0.829936	0.842712	0.850385	0.836317	0.831479	0.900862	0.853599	1	0.897096	0.0608029
1150	6	66031	0.264124	64.2542	7.90437	3.50212	1.24199	0.929314	0.935227	0.893535	0.894754	0.898548	0.877186	0.904227	0.902076	0.866737	0.879882	0.895822	0.88173	0.890536	0.830224	0.842756	0.851161	0.835941	0.831481	0.901258	0.853448	1	0.897842	0.060391
1154	10	58184	0.232736	64.2413	7.90407	3.50013	1.2428	0.930393	0.936288	0.894619	0.896312	0.899637	0.877939	0.905043	0.903101	0.867386	0.880543	0.895805	0.882493	0.891276	0.831062	0.842972	0.852124	0.835745	0.831801	0.901502	0.853637	1	0.898772	0.060076
1156	0	606803	2.42721	22.8161	0.867018	0.152819	0.0173466	0.913677	0.909613	0.884169	0.88756	0.896431	0.863883	0.898236	0.89467	0.858345	0.859099	0.884708	0.874126	0.874092	0.816045	0.823734	0.866723	0.852089	0.852661	0.886911	0.800049	1	0.88613	0.0642606
1161	5	100939	0.403756	63.2312	5.72001	3.27224	0.842539	0.914988	0.911501	0.886213	0.88872	0.897651	0.864032	0.900158	0.895823	0.859489	0.859593	0.884683	0.873924	0.874444	0.816736	0.825018	0.86688	0.851757	0.852049	0.887685	0.801321	1	0.887291	0.0638077
1162	6	63899	0.255596	63.5851	7.99322	3.40065	1.22977	0.916822	0.913105	0.886751	0.890077	0.898551	0.863879	0.900374	0.896352	0.860295	0.86078	0.885194	0.874239	0.874294	0.818268	0.825412	0.867001	0.852345	0.851703	0.887424	0.802336	1	0.888203	0.0633964
1166	10	56142	0.224568	63.557	7.99592	3.39638	1.2285	0.91802	0.914022	0.888248	0.891614	0.899736	0.864682	0.900903	0.896263	0.860817	0.861147	0.885424	0.874951	0.874684	0.819413	0.82628	0.867354	0.852677	0.852339	0.888087	0.802225	1	0.889114	0.062973
1168	0	555810	2.22324	22.8013	0.853665	0.152504	0.0170561	0.916698	0.912771	0.866909	0.8923	0.888546	0.873946	0.908999	0.868281	0.874794	0.885626	0.877706	0.877681	0.901654	0.836278	0.828364	0.870301	0.872114	0.856441	0.894628	0.839388	1	0.888443	0.0618976
1173	5	96549	0.386196	61.9753	5.59537	3.08166	0.792533	0.918057	0.914059	0.868595	0.8941	0.889994	0.875944	0.910217	0.869325	0.875618	0.886301	0.879766	0.87657	0.901646	0.835876	0.830501	0.870227	0.872578	0.857678	0.896648	0.839993	1	0.889709	0.0612821
1174	6	61622	0.246488	63.7322	7.8721	3.41895	1.21619	0.919298	0.914836	0.870817	0.895257	0.890218	0.876684	0.910803	0.86917	0.875142	0.888238	0.881325	0.876919	0.902072	0.837266	0.831245	0.869681	0.872424	0.858297	0.897399	0.840966	1	0.890613	0.0611108
1178	10	54228	0.216912	63.7059	7.86966	3.41482	1.21602	0.920069	0.916362	0.872243	0.89629	0.891182	0.877748	0.911264	0.870252	0.875424	0.888941	0.881915	0.877148	0.902541	0.837851	0.831406	0.870417	0.872824	0.859049	0.897986	0.841604	1	0.891532	0.0607401
1180	0	612016	2.44806	22.8317	0.846183	0.153098	0.0169425	0.905336	0.909977	0.888211	0.892671	0.881195	0.862352	0.900504	0.906824	0.848817	0.846496	0.884889	0.889052	0.880479	0.832137	0.862534	0.878437	0.834297	0.848779	0.904192	0.820939	1	0.886257	0.0637453
1185	5	101342	0.405368	64.9534	5.86809	3.54546	0.910861	0.906589	0.911646	0.89012	0.894225	0.881485	0.863872	0.901018	0.907279	0.849278	0.846776	0.885171	0.890055	0.879699	0.832019	0.863137	0.878545	0.833726	0.848967	0.904265	0.82116	1	0.887243	0.0633188
1186	6	64097	0.256388	66.9554	8.28252	3.96227	1.41055	0.908256	0.913615	0.89129	0.895393	0.882381	0.863816	0.902835	0.909029	0.851054	0.848222	0.885868	0.889831	0.87987	0.831786	0.862997	0.878801	0.832418	0.849814	0.903927	0.82163	1	0.888382	0.0629245
1190	10	56284	0.225136	66.9498	8.26678	3.96071	1.40864	0.910188	0.914398	0.892429	0.896543	0.883191	0.865281	0.903454	0.910019	0.851414	0.848945	0.886104	0.890217	0.88017	0.831959	0.863727	0.879078	0.832013	0.850259	0.903676	0.821619	1	0.889337	0.062482
1192	0	618467	2.47387	22.8742	0.8482	0.153952	0.0170302	0.92358	0.904255	0.883227	0.907518	0.859436	0.872211	0.879807	0.879134	0.86819	0.900623	0.887173	0.867241	0.88272	0.829891	0.827768	0.868105	0.84517	0.837044	0.881466	0.854702	1	0.887004	0.0632426
1197	5	100952	0.403808	62.554	5.66502	3.16882	0.816252	0.924514	0.905163	0.883351	0.908709	0.860855	0.872628	0.880552	0.87916	0.869121	0.900849	0.887333	0.866996	0.882484	0.83037	0.82672	0.868507	0.846219	0.837943	0.881419	0.854386	1	0.887629	0.0631086
1198	6	63806	0.255224	64.0325	7.95256	3.46896	1.24064	0.925994	0.90696	0.885497	0.909852	0.860272	0.873711	0.881359	0.880003	0.870545	0.902337	0.886899	0.866674	0.882292	0.829938	0.826623	0.868531	0.84554	0.837296	0.88161	0.853431	1	0.888591	0.0628293
1202	10	56007	0.224028	64.0141	7.95366	3.46612	1.2403	0.927384	0.908476	0.887452	0.910574	0.861589	0.87406	0.882425	0.880774	0.871213	0.902485	0.886889	0.867463	0.882702	0.830352	0.827236	0.868891	0.845689	0.837636	0.881434	0.853447	1	0.889595	0.0625206
1204	0	674880	2.69952	22.9247	0.864486	0.154992	0.017452	0.918494	0.881553	0.853864	0.903389	0.890823	0.892776	0.897148	0.909132	0.873116	0.86385	0.87443	0.871305	0.869673	0.872437	0.864492	0.871193	0.836781	0.840694	0.898606	0.836155	1	0.886078	0.0668207
1209	5	104764	0.419056	62.2873	5.67111	3.12943	0.810442	0.920097	0.883428	0.855704	0.904552	0.892234	0.894563	0.897694	0.909835	0.874318	0.864896	0.874661	0.872332	0.86986	0.872356	0.864658	0.87238	0.837869	0.841606	0.898572	0.835936	1	0.88734	0.0666314
1210	6	66005	0.26402	64.7162	8.03147	3.58051	1.27885	0.921953	0.885312	0.858223	0.905931	0.893031	0.8955	0.897773	0.910757	0.874744	0.866071	0.874494	0.873032	0.870351	0.872434	0.864715	0.872964	0.837906	0.841671	0.898561	0.835565	1	0.888533	0.0661257
1214	10	57917	0.231668	64.696	8.02434	3.57699	1.27701	0.923062	0.887563	0.859894	0.907808	0.894357	0.896239	0.898268	0.91133	0.875209	0.866973	0.874821	0.873759	0.870383	0.873181	0.864798	0.872896	0.838476	0.840997	0.898363	0.834997	1	0.889649	0.0657288
1216	0	710136	2.84054	22.8458	0.869841	0.153415	0.0174486	0.905809	0.922488	0.874006	0.900507	0.882582	0.873376	0.918082	0.903998	0.871138	0.86669	0.899649	0.889746	0.890187	0.818274	0.830005	0.851944	0.833406	0.859194	0.878028	0.839968	1	0.890092	0.0640578
1221	5	107485	0.42994	62.0885	5.62037	3.09884	0.797925	0.907289	0.923557	0.876197	0.901912	0.883779	0.874443	0.918179	0.904177	0.872452	0.866609	0.900912	0.890389	0.890422	0.818682	0.829711	0.851128	0.833344	0.859129	0.879486	0.839745	1	0.891119	0.0636014
1222	6	67395	0.26958	63.7331	7.92876	3.42114	1.22277	0.908717	0.924742	0.87784	0.902916	0.884724	0.875399	0.91834	0.904592	0.873737	0.865821	0.901543	0.890741	0.891335	0.818874	0.830507	0.851154	0.834179	0.858803	0.88031	0.840641	1	0.892045	0.0633592
1226	10	59345	0.23738	63.7049	7.92333	3.41652	1.22037	0.910557	0.926691	0.8794	0.903968	0.88582	0.876468	0.919066	0.904524	0.874572	0.865052	0.902064	0.891204	0.89187	0.819403	0.830904	0.851293	0.834401	0.858901	0.880942	0.84093	1	0.893114	0.0629938
1228	0	789974	3.1599	22.8995	0.851631	0.154464	0.0171478	0.92007	0.914229	0.881032	0.900621	0.881728	0.848198	0.904777	0.892962	0.872362	0.856229	0.871591	0.905215	0.869673	0.871275	0.83691	0.890458	0.833916	0.852433	0.915216	0.82458	1	0.889409	0.0612707
1233	5	111631	0.446524	64.4208	5.85389	3.46024	0.893008	0.921805	0.914831	0.88238	0.901367	0.882448	0.849527	0.906039	0.893851	0.872571	0.857338	0.873028	0.905837	0.87017	0.872191	0.836519	0.889838	0.833935	0.85182	0.915109	0.824542	1	0.890349	0.0609762
1234	6	69852	0.279408	65.504	8.20692	3.71532	1.3385	0.922443	0.916345	0.883368	0.901878	0.882659	0.84989	0.907762	0.89414	0.874198	0.85742	0.873447	0.906166	0.870619	0.872216	0.836118	0.889402	0.833913	0.851973	0.915514	0.824271	1	0.891047	0.0607851
1238	10	61378	0.245512	65.4819	8.21271	3.71189	1.33825	0.924053	0.917886	0.884356	0.903011	0.882906	0.850785	0.908835	0.895247	0.874686	0.85793	0.874067	0.906269	0.871656	0.872503	0.836244	0.8897	0.834265	0.851967	0.914994	0.824253	1	0.891994	0.0604855
1240	0	750076	3.0003	22.9314	0.852807	0.155109	0.0172151	0.905452	0.911192	0.887574	0.897024	0.889858	0.891516	0.906993	0.894946	0.855816	0.868154	0.889841	0.878613	0.90712	0.82552	0.861813	0.870365	0.862154	0.847459	0.892668	0.802187	1	0.890712	0.0629056
1245	5	109723	0.438892	62.5984	5.65772	3.17526	0.816811	0.907157	0.913724	0.888902	0.897715	0.891048	0.892238	0.906378	0.894525	0.855955	0.867525	0.888697	0.879114	0.908169	0.825246	0.86259	0.870601	0.86275	0.848637	0.892876	0.802671	1	0.891601	0.0627916
1246	6	69088	0.276352	63.4015	7.94237	3.37029	1.21298	0.908059	0.915673	0.889995	0.898362	0.89255	0.892861	0.907437	0.895467	0.858369	0.866996	0.889141	0.879321	0.909022	0.825599	0.863153	0.87107	0.862849	0.848266	0.892832	0.802202	1	0.892579	0.0624361
1250	10	60713	0.242852	63.3906	7.94542	3.36876	1.2139	0.910085	0.917415	0.891374	0.899923	0.893375	0.892898	0.908076	0.89583	0.859215	0.867738	0.8892	0.880149	0.909253	0.826289	0.863209	0.871411	0.862921	0.848533	0.893697	0.802357	1	0.893648	0.0620997
1252	0	604333	2.41733	22.8556	0.86147	0.1536	0.0172851	0.942803	0.925389	0.89839	0.895975	0.884447	0.88559	0.882135	0.903828	0.849422	0.884767	0.866107	0.880599	0.894438	0.825441	0.828408	0.886613	0.808645	0.861684	0.884929	0.811147	1	0.895606	0.0602443
1257	5	100443	0.401772	64.1104	5.77702	3.40942	0.874777	0.944267	0.926262	0.89963	0.897076	0.885218	0.886274	0.882645	0.904588	0.848541	0.885507	0.865899	0.880191	0.894512	0.825249	0.827987	0.887314	0.809414	0.862673	0.884711	0.811172	1	0.896338	0.0598808
1258	6	63918	0.255672	67.2199	8.28558	4.00792	1.42041	0.945047	0.926914	0.900967	0.898777	0.886159	0.887387	0.883304	0.904784	0.849964	0.884673	0.866016	0.880409	0.893316	0.825519	0.828249	0.887231	0.809005	0.862887	0.884266	0.809396	1	0.89704	0.0594878
1262	10	56379	0.225516	67.1971	8.26926	4.00329	1.41613	0.946434	0.928457	0.902313	0.899652	0.887228	0.888106	0.884008	0.90508	0.849341	0.88509	0.866386	0.880762	0.893391	0.825937	0.828633	0.887183	0.809379	0.863327	0.883627	0.810115	1	0.897896	0.0589781
1264	0	635224	2.5409	22.8768	0.845973	0.154002	0.0169987	0.930118	0.89678	0.864798	0.908741	0.862694	0.877621	0.896122	0.900985	0.867141	0.857897	0.884968	0.874109	0.883455	0.838085	0.821766	0.859298	0.837476	0.855415	0.879557	0.851016	1	0.886316	0.0635924
1269	5	102303	0.409212	62.278	5.6333	3.12708	0.804778	0.931463	0.89968	0.865996	0.909519	0.862761	0.878132	0.897012	0.90207	0.867238	0.859046	0.884612	0.873581	0.884085	0.837668	0.821696	0.860019	0.837473	0.85477	0.878518	0.851216	1	0.887253	0.0632746
1270	6	64721	0.258884	65.3432	8.07264	3.68367	1.30979	0.932881	0.901284	0.867022	0.910292	0.863777	0.878857	0.897638	0.902713	0.86886	0.860316	0.884659	0.874121	0.884751	0.838036	0.822693	0.860362	0.837881	0.854475	0.877289	0.851802	1	0.888228	0.0630105
1274	10	56796	0.227184	65.3228	8.0896	3.68103	1.31229	0.934344	0.902995	0.867737	0.911129	0.865114	0.880071	0.898162	0.903083	0.869868	0.861425	0.884833	0.874621	0.885274	0.838809	0.823535	0.860826	0.837902	0.854391	0.877579	0.851477	1	0.889213	0.0627454
1276	0	672815	2.69126	22.9223	0.86219	0.154939	0.0174076	0.91325	0.905662	0.894453	0.906425	0.872536	0.899684	0.899756	0.880588	0.861026	0.881599	0.868448	0.882682	0.896676	0.8505	0.863248	0.868338	0.847387	0.860995	0.905053	0.83815	1	0.891591	0.0652597
1281	5	104893	0.419572	59.6219	5.38762	2.74524	0.705619	0.9158	0.907549	0.895408	0.907644	0.873352	0.900742	0.899874	0.881084	0.861249	0.882566	0.869191	0.883019	0.895365	0.852121	0.863323	0.870139	0.848627	0.860343	0.903645	0.838383	1	0.8927	0.0647485
1282	6	66384	0.265536	61.4791	7.62357	3.07155	1.09718	0.917857	0.908705	0.897392	0.908517	0.874872	0.900872	0.900217	0.882494	0.86264	0.883082	0.870172	0.883722	0.895359	0.852103	0.863115	0.870082	0.849482	0.860433	0.903185	0.83841	1	0.893805	0.0642679
1286	10	58488	0.233952	61.4565	7.6125	3.06789	1.09501	0.919248	0.91017	0.898714	0.909836	0.876111	0.901869	0.90104	0.883668	0.86275	0.883703	0.870384	0.883839	0.895611	0.852696	0.863314	0.870255	0.849918	0.860783	0.903835	0.838275	1	0.894817	0.0638415
1288	0	729180	2.91672	22.861	0.863707	0.15371	0.017336	0.905688	0.901093	0.889221	0.900994	0.886196	0.870629	0.902307	0.907349	0.858767	0.876575	0.880076	0.884812	0.887214	0.847235	0.837914	0.851306	0.834252	0.848465	0.894944	0.819641	1	0.888002	0.0640175
1293	5	108881	0.435524	62.9305	5.68633	3.22578	0.829086	0.907909	0.903192	0.890178	0.90254	0.888006	0.871006	0.90277	0.90801	0.86111	0.877173	0.881049	0.88408	0.888052	0.848004	0.837809	0.852495	0.834158	0.848408	0.89568	0.819569	1	0.889269	0.0634394
1294	6	68513	0.274052	65.4205	8.08094	3.69666	1.31451	0.909061	0.904106	0.89121	0.903427	0.888985	0.871207	0.903274	0.908966	0.861107	0.878264	0.881482	0.884153	0.888481	0.849175	0.839111	0.852203	0.833601	0.849299	0.896779	0.81948	1	0.890044	0.0632317
1298	10	60363	0.241452	65.3952	8.07523	3.69229	1.3126	0.910616	0.906093	0.893022	0.904122	0.890131	0.872223	0.903931	0.909804	0.862002	0.878775	0.882055	0.884606	0.888939	0.84937	0.840034	0.852617	0.83422	0.849784	0.896543	0.819865	1	0.891172	0.0628589
1300	0	778441	3.11376	22.9131	0.862048	0.154754	0.0173917	0.906639	0.901206	0.873226	0.88783	0.870054	0.892211	0.887257	0.893463	0.865831	0.861913	0.879918	0.871825	0.905679	0.841861	0.863846	0.873671	0.847987	0.842788	0.892678	0.811792	1	0.884333	0.0660284
1305	5	110584	0.442336	58.6006	5.30365	2.60736	0.672012	0.908102	0.902264	0.874154	0.887968	0.870677	0.892254	0.888533	0.893425	0.867241	0.862032	0.880367	0.872739	0.905778	0.841871	0.86395	0.873974	0.848527	0.842409	0.892973	0.812247	1	0.885048	0.065845
1306	6	69162	0.276648	58.7753	7.38211	2.68844	0.972105	0.909741	0.903813	0.875314	0.889152	0.871996	0.893692	0.890012	0.893909	0.867666	0.862569	0.881004	0.873196	0.90677	0.842797	0.864629	0.873869	0.849845	0.843447	0.89239	0.813337	1	0.886199	0.0655228
1310	10	60842	0.243368	58.7779	7.38245	2.68881	0.972701	0.910654	0.904967	0.876722	0.890281	0.873163	0.894941	0.891366	0.894686	0.867879	0.863162	0.881529	0.873303	0.907301	0.842716	0.864493	0.874495	0.84943	0.843398	0.892673	0.813533	1	0.887107	0.065221
1312	0	702517	2.81007	22.9221	0.870693	0.154948	0.0175658	0.917538	0.917978	0.897968	0.903308	0.878619	0.886756	0.901217	0.900346	0.84633	0.876297	0.88275	0.87672	0.875061	0.833368	0.857285	0.860645	0.830647	0.848681	0.909168	0.827194	1	0.892485	0.0624122
1317	5	106527	0.426108	62.7606	5.65763	3.1995	0.820761	0.918584	0.919706	0.898336	0.904151	0.879941	0.886658	0.900518	0.900912	0.847954	0.876374	0.88395	0.87735	0.876876	0.834338	0.857332	0.860824	0.830254	0.848503	0.910013	0.828048	1	0.89327	0.0621013
1318	6	67221	0.268884	64.3037	7.98892	3.51309	1.25577	0.92004	0.920605	0.899042	0.90468	0.881257	0.887312	0.901281	0.901169	0.848165	0.877196	0.885237	0.878483	0.878074	0.83375	0.857753	0.86145	0.829235	0.848968	0.909522	0.828558	1	0.894073	0.0616821
1322	10	59105	0.23642	64.2883	7.99052	3.51069	1.25536	0.921352	0.922189	0.899543	0.905507	0.882878	0.887674	0.901853	0.902259	0.848752	0.87798	0.885906	0.878521	0.878445	0.834413	0.858176	0.861822	0.829997	0.849539	0.909788	0.829676	1	0.894986	0.0612912
1324	0	626737	2.50695	22.8881	0.893758	0.154301	0.0180154	0.920171	0.920247	0.901239	0.905908	0.870607	0.890366	0.913521	0.912571	0.854499	0.86697	0.87753	0.858884	0.855679	0.8539	0.848252	0.875089	0.834486	0.838835	0.888996	0.841747	1	0.893938	0.0619796
1329	5	102569	0.410276	60.636	5.49132	2.88738	0.744541	0.922828	0.921619	0.902978	0.907228	0.870331	0.890201	0.913195	0.912781	0.854732	0.867319	0.878501	0.858797	0.857389	0.853655	0.847873	0.874441	0.834458	0.840312	0.888836	0.842784	1	0.894866	0.0615158
1330	6	64911	0.259644	62.265	7.77187	3.19214	1.14764	0.923749	0.923511	0.90507	0.908837	0.872317	0.891598	0.913335	0.914768	0.855841	0.868027	0.878757	0.8598	0.857436	0.853823	0.847691	0.87442	0.835721	0.840312	0.88827	0.842615	1	0.896108	0.0610719
1334	10	57159	0.228636	62.2582	7.76331	3.19083	1.1465	0.925139	0.924395	0.906244	0.909935	0.87324	0.892563	0.913697	0.91549	0.855972	0.868848	0.879485	0.859917	0.857249	0.85515	0.848038	0.874517	0.835713	0.84062	0.887708	0.842544	1	0.896945	0.0608024
1336	0	607875	2.4315	22.8917	0.847149	0.154301	0.0170406	0.935469	0.906904	0.874111	0.916591	0.864628	0.889062	0.911024	0.879086	0.851567	0.837233	0.889628	0.877548	0.864364	0.851409	0.854113	0.849252	0.835919	0.824757	0.886117	0.856869	1	0.889595	0.0620459
1341	5	100852	0.403408	64.0566	5.77144	3.40084	0.872034	0.936536	0.907672	0.877013	0.917324	0.864812	0.889963	0.910775	0.879655	0.851247	0.837415	0.891108	0.877732	0.863979	0.851912	0.853855	0.849552	0.835358	0.824976	0.886135	0.856711	1	0.890365	0.06169
1342	6	64060	0.25624	66.8472	8.20086	3.94035	1.38998	0.937769	0.909015	0.878934	0.91881	0.867265	0.891227	0.910248	0.880901	0.853325	0.838238	0.891563	0.878754	0.863854	0.852178	0.854207	0.850406	0.834296	0.825265	0.886606	0.857032	1	0.891566	0.061334
1346	10	56276	0.225104	66.8254	8.20071	3.9366	1.38877	0.938677	0.910157	0.880544	0.919788	0.86839	0.892023	0.911241	0.881584	0.853632	0.839105	0.891561	0.879487	0.864596	0.852761	0.854361	0.850505	0.834645	0.825334	0.886488	0.856991	1	0.892454	0.06106
1348	0	634722	2.53889	22.8998	0.868199	0.154496	0.0174951	0.938449	0.915455	0.911538	0.916026	0.882756	0.8769	0.906248	0.874898	0.852532	0.84064	0.868364	0.874101	0.89579	0.853239	0.825067	0.856972	0.841668	0.826816	0.885492	0.808281	1	0.894698	0.0585565
1353	5	102878	0.411512	63.1398	5.69007	3.25753	0.834888	0.939871	0.916595	0.912843	0.916697	0.883522	0.877991	0.907147	0.875382	0.853365	0.840797	0.868806	0.874186	0.895643	0.853258	0.825609	0.856957	0.841468	0.827116	0.884397	0.808924	1	0.895532	0.0582343
1354	6	65444	0.261776	63.0391	7.95175	3.31523	1.20353	0.940743	0.917708	0.913774	0.917418	0.883297	0.878919	0.908044	0.87581	0.85428	0.841552	0.869904	0.873548	0.896133	0.853233	0.825759	0.856465	0.841093	0.826348	0.88552	0.808775	1	0.89618	0.0579219
1358	10	57765	0.23106	63.0413	7.9542	3.31562	1.20358	0.941946	0.918653	0.914585	0.918151	0.884645	0.880343	0.908725	0.876777	0.85544	0.841565	0.87051	0.874197	0.896598	0.853449	0.825232	0.856652	0.841349	0.826807	0.885692	0.808024	1	0.897032	0.0575902
1360	0	610669	2.44268	22.8446	0.870498	0.153392	0.0174682	0.93019	0.935965	0.899307	0.909982	0.875509	0.879625	0.909011	0.891517	0.857778	0.872352	0.889309	0.874493	0.900498	0.856376	0.832959	0.857011	0.841853	0.853105	0.888629	0.823977	1	0.897727	0.0607864
1365	5	100906	0.403624	59.1794	5.37658	2.68547	0.693139	0.931857	0.936649	0.90008	0.910169	0.876261	0.880389	0.910238	0.891875	0.859315	0.873006	0.888659	0.874581	0.900125	0.855187	0.832929	0.856981	0.842299	0.853978	0.890571	0.822518	1	0.898426	0.0602617
1366	6	64407	0.257628	60.8397	7.5839	2.97849	1.06983	0.932942	0.937701	0.901571	0.911143	0.877071	0.880153	0.911632	0.892232	0.860217	0.872809	0.889259	0.875239	0.899817	0.855295	0.83279	0.857042	0.842308	0.855031	0.890703	0.823909	1	0.89921	0.0600181
1370	10	56791	0.227164	60.8239	7.58992	2.97644	1.06969	0.934136	0.938221	0.902951	0.912037	0.878458	0.881117	0.912213	0.893346	0.860665	0.873501	0.890062	0.875526	0.900011	0.855937	0.833389	0.856958	0.843179	0.85532	0.890581	0.823476	1	0.900072	0.0597116
1372	0	562177	2.24871	22.8521	0.871648	0.153544	0.0174672	0.90661	0.900699	0.887382	0.891025	0.869361	0.86916	0.900039	0.902651	0.884291	0.874681	0.874752	0.868555	0.882404	0.803482	0.856325	0.849965	0.862426	0.844815	0.888138	0.810096	1	0.885012	0.0664667
1377	5	97310	0.38924	63.228	5.7364	3.27219	0.845358	0.908144	0.902179	0.888567	0.89165	0.87027	0.87009	0.900956	0.903288	0.884745	0.875362	0.876488	0.868585	0.882253	0.803617	0.856618	0.849019	0.862445	0.844127	0.888907	0.810944	1	0.885936	0.0660774
1378	6	62174	0.248696	65.4884	8.09279	3.70824	1.31826	0.910525	0.904494	0.889102	0.893195	0.873259	0.871932	0.902105	0.904663	0.885113	0.875173	0.877103	0.868394	0.882668	0.804066	0.856339	0.849994	0.862362	0.844541	0.889423	0.81177	1	0.887356	0.0655702
1382	10	54638	0.218552	65.4837	8.0928	3.70749	1.31879	0.912241	0.906201	0.890635	0.894213	0.874117	0.872808	0.902513	0.904755	0.885986	0.875618	0.877558	0.868818	0.883112	0.804605	0.856968	0.84972	0.863053	0.84455	0.889299	0.811761	1	0.888362	0.0652175
1384	0	550910	2.20364	22.7526	0.865387	0.151554	0.0172397	0.954193	0.9214	0.859112	0.896253	0.880372	0.888664	0.903462	0.889386	0.84854	0.847035	0.877649	0.875908	0.888404	0.834193	0.832493	0.861678	0.850401	0.836774	0.870357	0.826682	1	0.891703	0.0628218
1389	5	97251	0.389004	60.6103	5.48827	2.88371	0.743294	0.955132	0.923476	0.861117	0.896587	0.881909	0.88958	0.90395	0.891682	0.849734	0.846423	0.879672	0.876012	0.888716	0.834305	0.832973	0.862788	0.849894	0.836089	0.869734	0.82684	1	0.8928	0.0626016
1390	6	62038	0.248152	63.5284	7.80632	3.38489	1.19753	0.955745	0.924804	0.862528	0.897353	0.88291	0.89097	0.904212	0.892026	0.851728	0.845804	0.879711	0.876576	0.888472	0.833965	0.832901	0.863011	0.849358	0.836818	0.87041	0.827775	1	0.893579	0.0623473
1394	10	54706	0.218824	63.5116	7.81217	3.38251	1.1977	0.956504	0.925986	0.864658	0.897927	0.883459	0.892142	0.904864	0.892864	0.853161	0.846552	0.879629	0.877335	0.889162	0.834698	0.832898	0.862849	0.849459	0.837422	0.871248	0.828017	1	0.89449	0.0619574
1396	0	557516	2.23006	22.8029	0.842162	0.152518	0.016815	0.935668	0.897161	0.880055	0.916656	0.894816	0.876315	0.902286	0.907594	0.846349	0.879803	0.889381	0.859123	0.869298	0.859504	0.853817	0.825303	0.853535	0.833715	0.872769	0.806664	1	0.892087	0.0634333
1401	5	96883	0.387532	64.3008	5.8151	3.44031	0.885392	0.936485	0.898863	0.882105	0.917602	0.894662	0.878106	0.903456	0.908018	0.846315	0.880237	0.88981	0.858339	0.869322	0.858892	0.85514	0.825227	0.853813	0.832499	0.873063	0.807097	1	0.89295	0.0631869
1402	6	62097	0.248388	66.4193	8.21955	3.86849	1.37948	0.937791	0.900986	0.884366	0.91742	0.895067	0.879994	0.903941	0.907967	0.847215	0.880799	0.890252	0.859212	0.869647	0.859083	0.854639	0.825273	0.853584	0.832721	0.874261	0.806118	1	0.893934	0.0629062
1406	10	54464	0.217856	66.4068	8.21736	3.86626	1.378	0.939152	0.902348	0.886246	0.918396	0.895821	0.881334	0.904763	0.908297	0.848359	0.880793	0.890588	0.85965	0.869795	0.859145	0.854766	0.825692	0.854344	0.832458	0.874807	0.806625	1	0.894924	0.0622924
1408	0	494972	1.97989	22.7573	0.863373	0.151643	0.0171769	0.937885	0.915249	0.90397	0.927743	0.87708	0.889693	0.900169	0.871105	0.851413	0.847485	0.874167	0.885842	0.902433	0.856499	0.815638	0.885391	0.831012	0.815546	0.891792	0.858473	1	0.896182	0.0626909
1413	5	92461	0.369844	65.0278	5.87684	3.55771	0.915647	0.939731	0.917295	0.904976	0.929176	0.877759	0.89163	0.899952	0.871443	0.852203	0.848823	0.87518	0.88725	0.903138	0.857307	0.81622	0.88633	0.83115	0.815663	0.891749	0.859146	1	0.897373	0.0621639
1414	6	59776	0.239104	66.4805	8.24927	3.88002	1.38632	0.940645	0.918512	0.905631	0.929704	0.878053	0.892532	0.900378	0.872056	0.852918	0.84861	0.876012	0.887923	0.903247	0.857301	0.815846	0.88758	0.831571	0.815662	0.891286	0.859551	1	0.898013	0.0618357
1418	10	52503	0.210012	66.4534	8.24605	3.87532	1.38522	0.942365	0.920166	0.906729	0.931099	0.878359	0.893397	0.901225	0.87295	0.854075	0.848732	0.87675	0.888311	0.90352	0.858284	0.816182	0.88773	0.831162	0.816782	0.891968	0.859732	1	0.899047	0.0613214
1420	0	666318	2.66527	22.8019	0.840774	0.152497	0.0167928	0.905667	0.924081	0.900004	0.907831	0.878084	0.868248	0.891363	0.907979	0.85064	0.858852	0.878418	0.861803	0.882116	0.84254	0.815697	0.826145	0.846249	0.824879	0.891191	0.823286	1	0.888412	0.0619595
1425	5	105167	0.420668	63.0043	5.69098	3.23705	0.831846	0.906701	0.92694	0.901005	0.909206	0.878531	0.869669	0.891492	0.908893	0.850595	0.858858	0.878469	0.862599	0.883095	0.843069	0.816463	0.8265	0.845398	0.824755	0.892181	0.824351	1	0.889433	0.0613998
1426	6	66488	0.265952	63.6463	7.96428	3.40893	1.22419	0.908435	0.92898	0.902855	0.91039	0.879625	0.870698	0.892116	0.908788	0.849665	0.860215	0.879888	0.863141	0.883972	0.843303	0.815937	0.827653	0.845634	0.82545	0.892921	0.825698	1	0.890583	0.0608091
1430	10	58361	0.233444	63.63	7.94881	3.40584	1.22167	0.909957	0.929636	0.903506	0.911362	0.88052	0.872201	0.893045	0.909417	0.849814	0.860403	0.879774	0.863462	0.884675	0.8438	0.81635	0.827196	0.845676	0.826228	0.893533	0.826245	1	0.891381	0.0605451
1432	0	710217	2.84087	22.8703	0.848976	0.153875	0.0170497	0.918117	0.90204	0.905336	0.891618	0.877402	0.889181	0.89439	0.888457	0.864969	0.894363	0.884374	0.868919	0.880463	0.86141	0.83951	0.851983	0.860274	0.854444	0.872937	0.799439	1	0.890793	0.0665295
1437	5	107415	0.42966	62.9997	5.69059	3.2364	0.833566	0.919718	0.904315	0.906433	0.893576	0.879668	0.89029	0.896253	0.889182	0.865405	0.89501	0.885472	0.869911	0.880105	0.861695	0.840688	0.851836	0.859694	0.855551	0.874128	0.799409	1	0.892165	0.0659153
1438	6	67292	0.269168	64.2072	8.02168	3.49917	1.26013	0.922242	0.906148	0.908488	0.89527	0.881762	0.891852	0.897417	0.889155	0.866819	0.895887	0.885856	0.870423	0.881167	0.86251	0.842767	0.851097	0.859582	0.856268	0.874569	0.799909	1	0.893699	0.0651508
1442	10	59090	0.23636	64.191	8.04489	3.49751	1.26342	0.923608	0.907726	0.909883	0.896226	0.882941	0.893925	0.898638	0.890498	0.867516	0.896023	0.886267	0.87178	0.881037	0.863251	0.842977	0.851108	0.860196	0.856363	0.874903	0.800068	1	0.894837	0.0647171
1444	0	674296	2.69718	22.8699	0.866132	0.153893	0.0174099	0.930376	0.9265	0.867351	0.883785	0.883349	0.882276	0.901949	0.896044	0.874742	0.882721	0.881767	0.876425	0.879468	0.81156	0.837818	0.831846	0.868308	0.836002	0.878749	0.814041	1	0.890446	0.0633643
1449	5	105420	0.42168	60.283	5.43709	2.83694	0.728836	0.93127	0.927666	0.869403	0.884657	0.884524	0.883305	0.903828	0.895969	0.875175	0.883419	0.88228	0.876722	0.879933	0.813261	0.837436	0.83229	0.867293	0.836179	0.878254	0.813536	1	0.891399	0.0630415
1450	6	66659	0.266636	61.4742	7.67084	3.07238	1.10205	0.9325	0.929492	0.871165	0.885394	0.885072	0.884982	0.905482	0.896308	0.875246	0.883662	0.883924	0.877211	0.881059	0.813296	0.838071	0.832378	0.867917	0.835581	0.878126	0.814061	1	0.892472	0.0625957
1454	10	58773	0.235092	61.4783	7.66885	3.07287	1.10109	0.933771	0.930699	0.872833	0.886793	0.886257	0.885704	0.906802	0.897283	0.875742	0.883867	0.884564	0.877758	0.881408	0.81449	0.837757	0.832125	0.868256	0.835792	0.878107	0.813877	1	0.893492	0.0621686
1456	0	752718	3.01087	22.8272	0.847708	0.153012	0.0169678	0.929929	0.912033	0.895544	0.908392	0.887314	0.894607	0.881363	0.908526	0.84789	0.848674	0.870097	0.882651	0.868194	0.838687	0.833569	0.84087	0.849658	0.838736	0.855922	0.803819	1	0.891645	0.0639448
1461	5	110474	0.441896	64.0139	5.81728	3.39542	0.877328	0.931296	0.913541	0.898601	0.908838	0.888295	0.895197	0.882506	0.908861	0.848439	0.850028	0.87135	0.882687	0.867702	0.839139	0.834948	0.841334	0.849621	0.838129	0.855473	0.803085	1	0.892743	0.063458
1462	6	69260	0.27704	66.8715	8.28322	3.94788	1.40568	0.932919	0.914843	0.899653	0.909609	0.89016	0.895178	0.88349	0.909753	0.849574	0.851119	0.872047	0.883396	0.867275	0.839648	0.836284	0.841301	0.850563	0.837915	0.855739	0.802996	1	0.893755	0.0629353
1466	10	60826	0.243304	66.8743	8.27893	3.94821	1.40595	0.934263	0.916434	0.901152	0.910688	0.891198	0.896286	0.883923	0.910482	0.850541	0.851256	0.872966	0.883668	0.867787	0.839205	0.836394	0.842197	0.850566	0.838663	0.855547	0.803439	1	0.894755	0.0625872
1468	0	678808	2.71523	22.8821	0.854021	0.154119	0.0171719	0.939567	0.92119	0.896562	0.907341	0.885037	0.901979	0.89142	0.909214	0.86029	0.863304	0.882791	0.871221	0.884691	0.874624	0.845852	0.849925	0.847726	0.834871	0.882037	0.839388	1	0.898383	0.060336
1473	5	105797	0.423188	62.0915	5.60079	3.09875	0.794118	0.94084	0.922569	0.898617	0.908249	0.885328	0.902483	0.892265	0.909993	0.86062	0.863767	0.883272	0.870833	0.8852	0.875582	0.845846	0.850421	0.84734	0.836356	0.882076	0.838951	1	0.899285	0.0598581
1474	6	66922	0.267688	64.1049	7.9301	3.47946	1.23842	0.942388	0.923807	0.899846	0.909507	0.886764	0.90347	0.893316	0.910978	0.861944	0.863834	0.883902	0.872165	0.885748	0.876266	0.845701	0.850946	0.846784	0.835465	0.882445	0.83941	1	0.900359	0.0595985
1478	10	59035	0.23614	64.0919	7.93185	3.47745	1.23755	0.943305	0.924697	0.901169	0.910401	0.887651	0.904396	0.893826	0.911459	0.86281	0.864699	0.883484	0.873118	0.885907	0.876395	0.846134	0.85152	0.84654	0.835716	0.882637	0.839731	1	0.901135	0.0594075
1480	0	605721	2.42288	22.8922	0.865882	0.15434	0.0174241	0.920999	0.928029	0.899947	0.918978	0.879298	0.874494	0.907882	0.870241	0.860063	0.854225	0.868771	0.882311	0.893354	0.816562	0.803726	0.852822	0.834766	0.840837	0.88267	0.796412	1	0.89192	0.0631682
1485	5	100903	0.403612	63.9833	5.78506	3.38975	0.871381	0.923981	0.928575	0.900885	0.919665	0.880925	0.876743	0.907951	0.870856	0.860168	0.855371	0.869008	0.883106	0.893299	0.817052	0.80615	0.852596	0.834207	0.841273	0.882263	0.796057	1	0.893032	0.0627273
1486	6	64429	0.257716	65.2065	8.09443	3.66233	1.31078	0.925282	0.929038	0.902676	0.920734	0.881397	0.877493	0.908457	0.8721	0.862143	0.856291	0.869042	0.882204	0.894085	0.817955	0.806523	0.852869	0.835718	0.841554	0.882537	0.796024	1	0.893932	0.062395
1490	10	56720	0.22688	65.1832	8.08782	3.65827	1.30873	0.926604	0.930175	0.904178	0.921633	0.882634	0.878156	0.908692	0.872814	0.862377	0.857211	0.869817	0.882255	0.894579	0.818503	0.807061	0.853253	0.835578	0.84263	0.882907	0.795848	1	0.894836	0.0619367
1492	0	677180	2.70872	22.7903	0.867805	0.152306	0.017338	0.920701	0.920468	0.917007	0.892711	0.888464	0.873089	0.890627	0.874578	0.872802	0.874252	0.860533	0.882909	0.894422	0.854215	0.852125	0.860161	0.853301	0.82295	0.868058	0.826969	1	0.893175	0.0620438
1497	5	105591	0.422364	61.8915	5.58209	3.06905	0.787682	0.921475	0.921035	0.91889	0.894063	0.889247	0.873237	0.891203	0.875302	0.873356	0.874227	0.860741	0.883593	0.89645	0.853979	0.852843	0.860547	0.853311	0.822026	0.868791	0.826164	1	0.893938	0.0617673
1498	6	66592	0.266368	66.4158	8.09516	3.86277	1.35527	0.923234	0.922363	0.920606	0.894747	0.890144	0.874474	0.892284	0.875758	0.874031	0.875736	0.861109	0.884048	0.895956	0.854712	0.852527	0.860546	0.854157	0.821337	0.868175	0.825587	1	0.894962	0.0613748
1502	10	58506	0.234024	66.4108	8.07797	3.86125	1.35248	0.924512	0.923324	0.921581	0.89607	0.890592	0.875791	0.893045	0.87644	0.874756	0.876346	0.860749	0.8852	0.89666	0.854331	0.852938	0.860536	0.854878	0.82148	0.86792	0.825531	1	0.895808	0.0610281
1504	0	727799	2.9112	22.8508	0.852576	0.15349	0.0170905	0.927152	0.909803	0.881748	0.884297	0.882018	0.890431	0.889311	0.909957	0.874996	0.874659	0.879088	0.855016	0.859517	0.844184	0.840783	0.833997	0.868544	0.838053	0.873703	0.817417	1	0.8892	0.0631741
1509	5	108429	0.433716	63.7262	5.74901	3.34891	0.859581	0.929871	0.91144	0.882914	0.885441	0.881886	0.891639	0.890906	0.910024	0.875264	0.875564	0.878427	0.855136	0.859018	0.84494	0.840015	0.835768	0.867821	0.838373	0.873581	0.816894	1	0.890244	0.0628038
1510	6	68018	0.272072	64.4885	8.05441	3.54498	1.27353	0.931143	0.912663	0.883847	0.886067	0.883648	0.893763	0.891338	0.910832	0.875246	0.876481	0.878907	0.855472	0.859258	0.845342	0.840924	0.835654	0.86924	0.838352	0.873717	0.816284	1	0.891203	0.0625487
1514	10	59814	0.239256	64.4762	8.04893	3.54282	1.27238	0.932725	0.913666	0.885286	0.886682	0.884885	0.894882	0.892258	0.911066	0.875715	0.87686	0.879192	0.856146	0.859774	0.84522	0.841826	0.836092	0.869061	0.838767	0.874361	0.815921	1	0.892121	0.0622219
1516	0	627005	2.50802	22.8606	0.861593	0.1537	0.0172972	0.937215	0.921863	0.872104	0.884429	0.900049	0.877582	0.906871	0.885847	0.858379	0.871304	0.86297	0.87539	0.882373	0.838918	0.833455	0.842969	0.850155	0.82424	0.882653	0.772944	1	0.890477	0.061415
1521	5	102451	0.409804	63.954	5.78851	3.38528	0.87104	0.937516	0.921841	0.87313	0.885765	0.900528	0.879738	0.907575	0.885882	0.859484	0.872383	0.863964	0.875331	0.883325	0.839699	0.834858	0.842944	0.850943	0.824287	0.88291	0.773643	1	0.89119	0.0612845
1522	6	65141	0.260564	63.9936	8.06922	3.46722	1.25631	0.938441	0.923719	0.874726	0.886922	0.900807	0.880429	0.907462	0.886868	0.860702	0.871939	0.864187	0.876668	0.883775	0.839364	0.83459	0.842941	0.851353	0.824726	0.882163	0.773399	1	0.892041	0.0606825
1526	10	57265	0.22906	63.993	8.06729	3.46704	1.25571	0.939649	0.925295	0.876862	0.888117	0.901414	0.881175	0.908356	0.887383	0.861451	0.87233	0.864682	0.876941	0.884764	0.84033	0.834864	0.84246	0.851655	0.824745	0.882031	0.772907	1	0.893052	0.0602297
1528	0	639920	2.55968	22.7836	0.851805	0.152149	0.0169774	0.922893	0.92864	0.903407	0.910346	0.880244	0.892496	0.889425	0.902954	0.840576	0.848435	0.87644	0.881095	0.904454	0.857163	0.812484	0.847222	0.864238	0.844329	0.853667	0.808632	1	0.894317	0.0606697
1533	5	103628	0.414512	64.4248	5.83104	3.46026	0.890031	0.924793	0.929865	0.905653	0.912147	0.882131	0.89291	0.890908	0.903776	0.842147	0.848231	0.878368	0.881306	0.903911	0.858595	0.811885	0.847121	0.863618	0.845389	0.854349	0.80816	1	0.895615	0.0601185
1534	6	65564	0.262256	66.9963	8.2573	3.96826	1.40695	0.925988	0.930869	0.906298	0.913802	0.883015	0.893005	0.89087	0.904612	0.843283	0.849247	0.87863	0.882016	0.904506	0.858634	0.812946	0.847233	0.863698	0.844259	0.853822	0.808355	1	0.896398	0.0597073
1538	10	57638	0.230552	66.9768	8.26255	3.96512	1.40685	0.927366	0.931668	0.907769	0.91451	0.884269	0.894184	0.892102	0.905427	0.843749	0.849908	0.878882	0.882248	0.90449	0.858782	0.813023	0.848052	0.863406	0.844833	0.853734	0.80872	1	0.897306	0.0593807
1540	0	770230	3.08092	22.8686	0.844855	0.153836	0.0169706	0.924501	0.925716	0.888132	0.897125	0.89549	0.895725	0.89957	0.874853	0.854769	0.834872	0.876883	0.865656	0.88869	0.835023	0.821813	0.843753	0.867885	0.853832	0.870757	0.797702	1	0.891096	0.0623899
1545	5	110718	0.442872	60.6477	5.47779	2.88868	0.742329	0.927058	0.926417	0.890488	0.899176	0.897108	0.897221	0.900847	0.875648	0.855439	0.834995	0.876922	0.867004	0.888573	0.837425	0.822021	0.844136	0.866932	0.852508	0.871349	0.798502	1	0.892473	0.061763
1546	6	69233	0.276932	63.7362	7.82861	3.41795	1.2094	0.928177	0.927968	0.890767	0.89991	0.897556	0.899	0.901008	0.875926	0.856405	0.836314	0.876648	0.867339	0.889792	0.838531	0.822252	0.845045	0.867368	0.852599	0.871846	0.798636	1	0.893292	0.0615655
1550	10	60914	0.243656	63.7097	7.83339	3.41402	1.2094	0.929565	0.928514	0.891856	0.900515	0.898324	0.900598	0.901566	0.87658	0.856659	0.836712	0.877122	0.867543	0.890099	0.839109	0.822479	0.845077	0.867567	0.85244	0.871672	0.798823	1	0.89405	0.0612434
1552	0	707265	2.82906	22.8586	0.84885	0.153641	0.0170253	0.916336	0.919471	0.896529	0.89162	0.876713	0.88177	0.906569	0.885452	0.873394	0.877543	0.872907	0.872071	0.902562	0.834606	0.827322	0.855655	0.839096	0.817749	0.868116	0.809455	1	0.890375	0.0637754
1557	5	107574	0.430296	61.4287	5.5653	3.00165	0.773855	0.918103	0.921133	0.897429	0.892511	0.877944	0.882932	0.907287	0.885897	0.873431	0.878098	0.873111	0.872465	0.901914	0.835941	0.828509	0.85569	0.839069	0.816768	0.867789	0.809485	1	0.89133	0.0633772
1558	6	67742	0.270968	62.7327	7.81667	3.26379	1.17165	0.920116	0.922448	0.89815	0.894327	0.878665	0.883241	0.907266	0.88719	0.873572	0.878266	0.873107	0.872649	0.902874	0.835737	0.829552	0.856588	0.839103	0.816997	0.868612	0.810575	1	0.892273	0.0628436
1562	10	59540	0.23816	62.712	7.81778	3.26069	1.17051	0.921255	0.922993	0.899874	0.895776	0.880022	0.884649	0.908423	0.887689	0.874547	0.878594	0.873396	0.872783	0.902645	0.836555	0.829862	0.85634	0.838319	0.817988	0.868987	0.810967	1	0.893223	0.0626395
1564	0	782176	3.1287	22.935	0.859676	0.155191	0.0173735	0.922687	0.930871	0.891953	0.883141	0.892155	0.874558	0.886472	0.9011	0.862701	0.876895	0.846331	0.87473	0.893606	0.841096	0.844417	0.84779	0.84935	0.828257	0.865441	0.814188	1	0.890886	0.0636815
1569	5	111070	0.44428	61.7697	5.58483	3.05138	0.784485	0.925092	0.931854	0.893698	0.883645	0.894044	0.875853	0.887589	0.901711	0.864117	0.876996	0.84639	0.87389	0.894278	0.841631	0.844976	0.848163	0.84937	0.829103	0.866179	0.813816	1	0.892041	0.0632092
1570	6	69662	0.278648	64.7365	7.97836	3.58167	1.27008	0.926631	0.932582	0.894663	0.885318	0.894692	0.877774	0.888749	0.903419	0.865242	0.877178	0.847377	0.875255	0.89434	0.841255	0.84582	0.848447	0.848964	0.829175	0.866606	0.812889	1	0.893093	0.0627999
1574	10	61158	0.244632	64.7136	7.97253	3.57774	1.26737	0.928227	0.933884	0.896653	0.886613	0.896277	0.8791	0.890251	0.904207	0.865332	0.876876	0.847542	0.875797	0.894634	0.840896	0.845989	0.849235	0.849292	0.828943	0.867196	0.813115	1	0.894216	0.0624317
1576	0	735288	2.94115	22.9017	0.87197	0.15454	0.0175692	0.930442	0.897684	0.891353	0.900869	0.884785	0.897831	0.852554	0.885655	0.852229	0.872411	0.856623	0.856559	0.879102	0.874846	0.819303	0.828131	0.865655	0.814613	0.880027	0.802496	1	0.886527	0.0638011
1581	5	108617	0.434468	64.4361	5.8321	3.4621	0.891329	0.931254	0.89741	0.892466	0.901972	0.884088	0.89863	0.853462	0.885911	0.852164	0.873298	0.857136	0.856362	0.8789	0.874918	0.819301	0.829069	0.864114	0.814177	0.880728	0.803917	1	0.886949	0.0635887
1582	6	68163	0.272652	67.0587	8.30833	3.98111	1.42038	0.932632	0.90032	0.892786	0.90255	0.884263	0.899454	0.854034	0.886859	0.853322	0.873458	0.857423	0.856909	0.878842	0.875292	0.819132	0.830465	0.864883	0.814049	0.881013	0.804469	1	0.887884	0.0632789
1586	10	59654	0.238616	67.0243	8.3064	3.97507	1.41805	0.933852	0.902052	0.893905	0.903602	0.885917	0.900744	0.855383	0.887728	0.854503	0.873663	0.858442	0.857336	0.8786	0.875733	0.819484	0.830925	0.865491	0.814421	0.880821	0.804615	1	0.888982	0.062753
1588	0	602941	2.41176	22.8318	0.855346	0.153114	0.0171182	0.938187	0.936468	0.885123	0.899129	0.909503	0.883348	0.911527	0.912919	0.849175	0.853422	0.855762	0.877239	0.894551	0.850858	0.817008	0.840083	0.839393	0.823121	0.859775	0.806392	1	0.896913	0.0617373
1593	5	100926	0.403704	62.4147	5.64073	3.14748	0.809035	0.940273	0.938361	0.887849	0.899065	0.911807	0.884455	0.912337	0.914071	0.849241	0.85528	0.85641	0.878342	0.895835	0.851901	0.816529	0.840319	0.838892	0.823856	0.859873	0.807854	1	0.898306	0.0611557
1594	6	64167	0.256668	65.1249	8.04222	3.64687	1.29564	0.941894	0.939408	0.889702	0.900136	0.91332	0.884886	0.912307	0.914465	0.849705	0.85632	0.856367	0.879494	0.895585	0.852767	0.816814	0.840253	0.83924	0.824676	0.860396	0.806926	1	0.899265	0.0607049
1598	10	56478	0.225912	65.1121	8.04459	3.64491	1.2962	0.943049	0.940526	0.891498	0.900873	0.913878	0.886097	0.913249	0.915356	0.85057	0.857015	0.857759	0.879334	0.896429	0.85273	0.817371	0.840469	0.839876	0.825242	0.86076	0.806978	1	0.900228	0.0602769
1600	0	524024	2.0961	22.7928	0.861772	0.152347	0.0171975	0.939049	0.916637	0.882622	0.913123	0.89391	0.884629	0.902347	0.895128	0.878965	0.851365	0.868695	0.87925	0.900268	0.863347	0.839712	0.84378	0.854674	0.859022	0.875248	0.820426	1	0.896414	0.0600447
1605	5	94654	0.378616	62.747	5.70021	3.1985	0.824438	0.939279	0.918334	0.884009	0.913633	0.89413	0.885657	0.903211	0.895641	0.878521	0.851015	0.868268	0.87972	0.900881	0.86373	0.840308	0.844666	0.853419	0.859129	0.877015	0.821513	1	0.897052	0.0597541
1606	6	60709	0.242836	65.847	8.11835	3.76844	1.33645	0.940569	0.919995	0.885256	0.914823	0.894431	0.886944	0.903935	0.896844	0.878865	0.850928	0.868611	0.881023	0.90088	0.864279	0.840246	0.845056	0.853794	0.859592	0.877423	0.822077	1	0.89801	0.059211
1610	10	53393	0.213572	65.8363	8.10403	3.76613	1.33414	0.942202	0.921572	0.886624	0.915588	0.895436	0.887298	0.90436	0.89729	0.87976	0.851488	0.868691	0.881033	0.90098	0.864739	0.840269	0.846122	0.854457	0.859748	0.877624	0.822814	1	0.898934	0.058775
1612	0	556853	2.22741	22.7219	0.852481	0.150926	0.0169099	0.921351	0.927847	0.890135	0.892905	0.89538	0.884261	0.913934	0.878648	0.860377	0.835243	0.872022	0.884066	0.884799	0.818879	0.8369	0.851077	0.862987	0.817244	0.871678	0.801543	1	0.891106	0.0615645
1617	5	97513	0.390052	64.2329	5.78981	3.42893	0.879676	0.922621	0.92904	0.892127	0.893778	0.896173	0.884513	0.91616	0.878391	0.860844	0.836355	0.871335	0.88482	0.885702	0.820337	0.835996	0.851435	0.863075	0.816773	0.871961	0.802483	1	0.892051	0.0610581
1618	6	62307	0.249228	65.6305	8.15816	3.73428	1.33733	0.924222	0.930834	0.893206	0.894924	0.896705	0.886465	0.917337	0.878697	0.86146	0.836078	0.871644	0.884226	0.886473	0.82002	0.835412	0.85232	0.862969	0.816754	0.872254	0.802125	1	0.893024	0.0605663
1622	10	54790	0.21916	65.6177	8.1386	3.73139	1.33338	0.925534	0.931529	0.894041	0.895674	0.897709	0.887735	0.917722	0.879394	0.861973	0.836832	0.872687	0.88465	0.886996	0.821345	0.835344	0.852281	0.863296	0.817841	0.872878	0.802418	1	0.893854	0.0603424
1624	0	606298	2.42519	22.7879	0.857979	0.152242	0.0171189	0.940963	0.933131	0.903442	0.896623	0.904291	0.860988	0.908376	0.88776	0.880316	0.856965	0.843928	0.882653	0.881166	0.814679	0.844568	0.841138	0.851614	0.822854	0.873796	0.819738	1	0.896326	0.0616203
1629	5	101465	0.40586	60.4083	5.47803	2.85532	0.737603	0.942148	0.93412	0.905288	0.896329	0.904736	0.862889	0.909052	0.888567	0.879752	0.857547	0.844262	0.883132	0.882137	0.814562	0.844168	0.841571	0.851052	0.822091	0.874548	0.819578	1	0.897078	0.0612335
1630	6	64585	0.25834	61.5037	7.66219	3.07647	1.10423	0.944112	0.9349	0.906851	0.897848	0.90535	0.863985	0.910242	0.889433	0.880847	0.858117	0.846296	0.883123	0.882264	0.815189	0.843563	0.841805	0.851583	0.821863	0.874468	0.820415	1	0.898173	0.0607212
1634	10	56811	0.227244	61.4896	7.65472	3.07417	1.10242	0.945556	0.936518	0.90802	0.899359	0.90596	0.865061	0.910396	0.890549	0.88144	0.858408	0.846429	0.883808	0.882232	0.815599	0.843983	0.842178	0.85112	0.821857	0.874329	0.820721	1	0.899124	0.060331
1636	0	560761	2.24304	22.8156	0.855959	0.152791	0.0171036	0.944579	0.907494	0.892439	0.885978	0.895935	0.896216	0.905736	0.879554	0.840036	0.847318	0.862698	0.901108	0.890229	0.845946	0.777847	0.851782	0.810107	0.828418	0.893767	0.813429	1	0.891102	0.0645419
1641	5	97355	0.38942	65.6004	5.91268	3.65166	0.937658	0.945221	0.909758	0.893893	0.88751	0.896949	0.896631	0.906312	0.880191	0.840512	0.846716	0.864106	0.900832	0.89018	0.847512	0.776986	0.851435	0.810267	0.829023	0.893041	0.811884	1	0.891996	0.0640695
1642	6	62080	0.24832	67.4186	8.34966	4.04508	1.44047	0.946488	0.911316	0.895272	0.889216	0.898268	0.896972	0.906194	0.881918	0.840746	0.847995	0.865158	0.900838	0.889787	0.847592	0.778278	0.852054	0.809874	0.829977	0.892139	0.812194	1	0.893017	0.0635551
1646	10	54518	0.218072	67.4092	8.35689	4.04376	1.44152	0.947715	0.912451	0.896933	0.891302	0.899364	0.897456	0.906884	0.88314	0.841429	0.848683	0.865677	0.901244	0.890064	0.847537	0.778734	0.852966	0.810191	0.830038	0.893421	0.811714	1	0.894067	0.0630929
1648	0	482570	1.93028	22.7917	0.854902	0.152314	0.0170564	0.937881	0.910507	0.887942	0.872715	0.90516	0.893623	0.9042	0.899013	0.85863	0.836074	0.864435	0.872336	0.883442	0.840058	0.821653	0.840816	0.853127	0.832524	0.878148	0.829932	1	0.890817	0.0648051
1653	5	90840	0.36336	62.3083	5.62555	3.13134	0.804212	0.939179	0.911669	0.889564	0.874009	0.905862	0.89372	0.905152	0.899461	0.859792	0.836085	0.86501	0.872033	0.882447	0.841094	0.822419	0.841485	0.85295	0.832744	0.877895	0.829728	1	0.891673	0.0646772
1654	6	58602	0.234408	63.8343	7.93984	3.4373	1.22783	0.940198	0.912725	0.891267	0.876395	0.907187	0.894347	0.906351	0.900387	0.860858	0.83539	0.86637	0.872368	0.882811	0.841652	0.823683	0.842864	0.853427	0.833854	0.878127	0.829869	1	0.892794	0.0641062
1658	10	51540	0.20616	63.8123	7.93213	3.43356	1.22528	0.941405	0.914348	0.893093	0.877474	0.908896	0.895072	0.907179	0.900737	0.861748	0.836127	0.867375	0.872691	0.882974	0.842588	0.824049	0.843714	0.853977	0.834507	0.878211	0.830462	1	0.893903	0.0637815
1660	0	528845	2.11538	22.8135	0.858248	0.152754	0.0171628	0.928056	0.913626	0.893964	0.894288	0.87898	0.900783	0.898766	0.896757	0.849944	0.832624	0.863409	0.903176	0.884188	0.831533	0.843838	0.850034	0.83831	0.833665	0.864931	0.824095	1	0.890728	0.0637019
1665	5	94580	0.37832	65.4709	5.90512	3.63026	0.932105	0.928214	0.915405	0.895575	0.895263	0.879726	0.901364	0.900074	0.896775	0.850687	0.833125	0.864538	0.903796	0.884273	0.831777	0.844232	0.851036	0.839961	0.833628	0.865236	0.824598	1	0.891586	0.0633339
1666	6	60550	0.2422	67.9695	8.41053	4.14443	1.47756	0.929149	0.916606	0.896325	0.896705	0.880421	0.902436	0.901561	0.897795	0.850925	0.833328	0.866251	0.904889	0.886235	0.831709	0.843757	0.850892	0.840974	0.83341	0.865467	0.82488	1	0.892517	0.063167
1670	10	53186	0.212744	67.9203	8.4028	4.1354	1.47424	0.930113	0.918108	0.897981	0.897661	0.881755	0.903649	0.902437	0.898441	0.851954	0.8338	0.866741	0.904684	0.887029	0.831469	0.84385	0.851681	0.840625	0.833208	0.865406	0.825979	1	0.893498	0.0628166
1672	0	571360	2.28544	22.7481	0.854816	0.151448	0.016998	0.919057	0.932902	0.897225	0.884498	0.888137	0.904661	0.911498	0.881814	0.852067	0.829811	0.872654	0.867636	0.891714	0.841617	0.823529	0.826265	0.858903	0.823612	0.883605	0.805199	1	0.89141	0.0616539
1677	5	98667	0.394668	59.0415	5.31474	2.66573	0.683443	0.920146	0.933863	0.898639	0.886299	0.889239	0.903874	0.91074	0.882575	0.852864	0.830982	0.872784	0.867701	0.892776	0.841406	0.824227	0.825519	0.858828	0.824582	0.883695	0.80534	1	0.89216	0.0612524
1678	6	62938	0.251752	61.3151	7.59979	3.04696	1.08668	0.921995	0.93523	0.899997	0.886746	0.890623	0.905327	0.911532	0.882352	0.852482	0.832049	0.872962	0.867068	0.893729	0.841463	0.824772	0.825709	0.859211	0.82586	0.882924	0.805682	1	0.893105	0.0608164
1682	10	55491	0.221964	61.2918	7.589	3.04325	1.08482	0.923177	0.936089	0.901083	0.887802	0.89173	0.906453	0.911742	0.883197	0.853057	0.832279	0.873358	0.867699	0.894055	0.841839	0.824909	0.826197	0.859329	0.826224	0.883035	0.805779	1	0.893924	0.0605374
1684	0	591407	2.36563	22.7314	0.845129	0.151103	0.016766	0.937496	0.930174	0.888004	0.904394	0.897204	0.865054	0.92089	0.889612	0.869671	0.828945	0.855188	0.896599	0.896296	0.822375	0.828437	0.833949	0.859866	0.835502	0.880214	0.821789	1	0.894734	0.0620074
1689	5	100243	0.400972	59.9827	5.4145	2.79502	0.717957	0.938095	0.931861	0.88903	0.906003	0.898257	0.866479	0.920543	0.889798	0.870979	0.829624	0.856534	0.89701	0.896891	0.822367	0.828936	0.834248	0.860394	0.835405	0.880361	0.82298	1	0.895653	0.0616482
1690	6	64169	0.256676	62.2993	7.68713	3.19415	1.13437	0.938841	0.932709	0.890188	0.907736	0.899274	0.867763	0.920756	0.890555	0.872812	0.830728	0.857229	0.898019	0.896726	0.823225	0.828702	0.834476	0.861888	0.835894	0.880051	0.822188	1	0.896583	0.061226
1694	10	56574	0.226296	62.2809	7.69466	3.19172	1.1355	0.939893	0.933406	0.891213	0.908854	0.899742	0.867934	0.921121	0.89109	0.873635	0.831265	0.857762	0.897992	0.896507	0.823576	0.829374	0.835021	0.861995	0.836762	0.880643	0.821729	1	0.897249	0.0610255
1696	0	592533	2.37013	22.7747	0.856928	0.151978	0.017075	0.92883	0.929498	0.87609	0.886836	0.883164	0.891618	0.911822	0.872092	0.869213	0.848164	0.862715	0.890246	0.885561	0.838607	0.820667	0.846593	0.846642	0.805399	0.861458	0.784369	1	0.889604	0.0631745
1701	5	99896	0.399584	61.9672	5.62386	3.08118	0.795953	0.928691	0.930493	0.877027	0.888854	0.882092	0.892914	0.912284	0.873664	0.87017	0.847902	0.863293	0.891412	0.886222	0.838742	0.821519	0.845404	0.846045	0.805933	0.862107	0.785006	1	0.890221	0.0629848
1702	6	63742	0.254968	64.6639	8.00724	3.5711	1.27102	0.929489	0.931466	0.878597	0.8907	0.883232	0.894881	0.912773	0.873694	0.870729	0.84911	0.862995	0.8919	0.886182	0.838772	0.820879	0.8462	0.845753	0.806674	0.861598	0.78602	1	0.891145	0.0626533
1706	10	55922	0.223688	64.6731	8.009	3.57265	1.27213	0.930484	0.932719	0.880396	0.891617	0.884589	0.895497	0.913505	0.875344	0.871222	0.849996	0.863971	0.892332	0.886163	0.8395	0.820759	0.846456	0.845454	0.806463	0.861951	0.78639	1	0.892127	0.0623303
1708	0	500210	2.00084	22.688	0.834956	0.15023	0.0165043	0.931684	0.907645	0.908519	0.879627	0.907156	0.894525	0.915754	0.881769	0.833664	0.79571	0.8739	0.87517	0.904182	0.857926	0.816538	0.848521	0.827217	0.850274	0.887886	0.813597	1	0.890927	0.0629889
1713	5	92894	0.371576	63.7879	5.77342	3.35911	0.864824	0.932073	0.909117	0.909666	0.881704	0.907906	0.894869	0.915683	0.881785	0.835291	0.796187	0.875299	0.875708	0.904671	0.856439	0.816791	0.849059	0.82656	0.850803	0.888475	0.814633	1	0.891725	0.0627385
1714	6	59658	0.238632	65.1723	8.11232	3.65726	1.3077	0.933856	0.910087	0.91085	0.883042	0.908973	0.895915	0.916298	0.88191	0.83661	0.796926	0.876295	0.874996	0.905771	0.857991	0.815465	0.84914	0.826578	0.850573	0.88942	0.814652	1	0.892707	0.0621948
1718	10	52506	0.210024	65.1594	8.10994	3.65503	1.30556	0.935131	0.91181	0.911553	0.884137	0.909572	0.897059	0.916962	0.881994	0.837314	0.796985	0.876528	0.8747	0.90662	0.85813	0.815669	0.849912	0.826715	0.850827	0.889336	0.815202	1	0.893541	0.0618214
1720	0	443185	1.77274	22.7563	0.841976	0.151591	0.0167441	0.918919	0.902141	0.897319	0.90986	0.894315	0.88864	0.916022	0.874262	0.823998	0.824798	0.88358	0.900571	0.865457	0.858722	0.849518	0.858823	0.848255	0.848195	0.8779	0.805277	1	0.889788	0.062341
1725	5	87028	0.348112	64.1245	5.7773	3.41162	0.874803	0.919767	0.90368	0.899326	0.911982	0.894913	0.889898	0.917268	0.875161	0.824407	0.825441	0.883762	0.901061	0.866859	0.857718	0.850617	0.859924	0.848399	0.848112	0.877959	0.804528	1	0.890885	0.0622815
1726	6	56428	0.225712	65.6066	8.16162	3.73039	1.33434	0.921192	0.904303	0.89989	0.912543	0.895291	0.891047	0.917142	0.875957	0.82623	0.827045	0.884552	0.901786	0.867016	0.85851	0.850668	0.860388	0.848639	0.848143	0.878438	0.804787	1	0.891656	0.0620126
1730	10	49615	0.19846	65.5934	8.16413	3.7283	1.33409	0.922594	0.905754	0.901572	0.913897	0.896251	0.89224	0.917726	0.876489	0.826947	0.827461	0.884853	0.902046	0.867732	0.859105	0.851275	0.860738	0.848806	0.84806	0.878414	0.804686	1	0.892687	0.0615926
1732	0	461922	1.84769	22.7391	0.864572	0.151283	0.0171792	0.910359	0.937986	0.910972	0.870726	0.890097	0.894632	0.899178	0.893807	0.866737	0.825802	0.833602	0.889455	0.874647	0.813874	0.801416	0.831692	0.850526	0.817891	0.889775	0.804335	1	0.888729	0.0625628
1737	5	88387	0.353548	62.5208	5.65265	3.16359	0.814846	0.912317	0.939363	0.911542	0.872696	0.890617	0.895245	0.9002	0.895086	0.868691	0.827475	0.835213	0.890074	0.874693	0.815205	0.802064	0.83062	0.851053	0.817943	0.890623	0.804779	1	0.889911	0.0620003
1738	6	57209	0.228836	65.2848	8.06577	3.67375	1.3037	0.912994	0.940735	0.912689	0.873849	0.891389	0.896319	0.900986	0.896738	0.869077	0.82751	0.834816	0.891407	0.874854	0.815405	0.801989	0.830472	0.851064	0.818053	0.890585	0.804637	1	0.89073	0.061534
1742	10	50357	0.201428	65.2582	8.06086	3.66919	1.30094	0.914669	0.941398	0.913875	0.87531	0.892786	0.897174	0.900808	0.897174	0.869402	0.827849	0.834919	0.89213	0.875271	0.815468	0.802321	0.830381	0.851202	0.818446	0.890273	0.804724	1	0.891579	0.0611963
1744	0	556731	2.22692	22.7729	0.872566	0.151967	0.0174215	0.926837	0.922071	0.878922	0.881285	0.897651	0.88683	0.895436	0.904572	0.873962	0.843033	0.868589	0.888322	0.891095	0.804291	0.838695	0.822778	0.831262	0.834916	0.87183	0.817059	1	0.889726	0.0642549
1749	5	97473	0.389892	63.2953	5.72598	3.28216	0.844987	0.927241	0.92305	0.881352	0.882188	0.898762	0.88664	0.895771	0.905061	0.874396	0.843608	0.869041	0.888831	0.891596	0.805397	0.83991	0.822382	0.831584	0.833646	0.872811	0.816713	1	0.890496	0.0640409
1750	6	62657	0.250628	64.6397	8.09074	3.57054	1.28622	0.92917	0.924821	0.883772	0.88374	0.899078	0.887562	0.897154	0.906251	0.875632	0.844894	0.869568	0.889533	0.891177	0.80513	0.840624	0.822374	0.831048	0.832397	0.873805	0.81698	1	0.891771	0.0636238
1754	10	55053	0.220212	64.6456	8.08956	3.57139	1.28516	0.930431	0.926244	0.885238	0.884702	0.900205	0.888744	0.898153	0.906926	0.876646	0.846112	0.869953	0.889779	0.891595	0.805851	0.841544	0.822344	0.831308	0.832507	0.873858	0.816468	1	0.892803	0.0631499
1756	0	587161	2.34864	22.7188	0.840064	0.150846	0.0166551	0.941369	0.934493	0.881145	0.901199	0.925687	0.88409	0.910171	0.870475	0.860024	0.830037	0.849916	0.885353	0.900826	0.840591	0.80923	0.856309	0.867873	0.811307	0.867645	0.773441	1	0.895705	0.0636672
1761	5	99911	0.399644	60.4719	5.48758	2.86438	0.739878	0.943029	0.934537	0.883046	0.902859	0.92684	0.885398	0.91042	0.871416	0.860426	0.830229	0.850402	0.885948	0.900797	0.840488	0.810271	0.856617	0.868433	0.812358	0.867597	0.773488	1	0.89666	0.0630706
1762	6	63545	0.25418	60.8251	7.64915	2.97867	1.07941	0.943261	0.935203	0.88479	0.904162	0.927469	0.887458	0.910851	0.872028	0.862554	0.830278	0.851452	0.88671	0.901102	0.841467	0.810331	0.858376	0.86855	0.812826	0.867732	0.773814	1	0.897558	0.0626023
1766	10	56146	0.224584	60.8115	7.64641	2.97666	1.07877	0.944831	0.936149	0.886733	0.904962	0.928641	0.88863	0.911472	0.873686	0.862813	0.83062	0.852296	0.887312	0.901649	0.842215	0.811474	0.85901	0.869171	0.813166	0.868076	0.774214	1	0.898638	0.0619519
1768	0	634432	2.53773	22.8063	0.835497	0.152577	0.0166839	0.920764	0.909244	0.887644	0.890807	0.89384	0.887652	0.934889	0.887224	0.878407	0.829465	0.880164	0.905396	0.87752	0.85328	0.810661	0.828982	0.830271	0.841974	0.868887	0.813326	1	0.891099	0.0622205
1773	5	102886	0.411544	62.9285	5.67799	3.22527	0.82777	0.922988	0.911144	0.889494	0.891317	0.89483	0.889431	0.936153	0.888255	0.879498	0.829768	0.881252	0.906153	0.877564	0.854057	0.81168	0.830375	0.829739	0.84305	0.868787	0.813488	1	0.892423	0.0617303
1774	6	65251	0.261004	63.0818	7.91005	3.32	1.19495	0.923641	0.91348	0.891021	0.891481	0.896247	0.890308	0.936951	0.889542	0.880615	0.830593	0.881994	0.905894	0.878638	0.853726	0.811413	0.831106	0.829351	0.844317	0.868592	0.813099	1	0.893411	0.0613049
1778	10	57397	0.229588	63.0946	7.90055	3.32163	1.19442	0.925083	0.914726	0.891867	0.892303	0.896876	0.89158	0.937706	0.889829	0.881344	0.830444	0.88306	0.905404	0.879375	0.854191	0.81188	0.832265	0.828676	0.844896	0.868199	0.813492	1	0.894245	0.0610252
1780	0	712448	2.84979	22.9083	0.868178	0.154666	0.0174851	0.89569	0.910246	0.894163	0.896953	0.887368	0.871285	0.91824	0.906518	0.844334	0.823063	0.866947	0.875805	0.893129	0.850601	0.832186	0.841071	0.856484	0.8432	0.894545	0.830593	1	0.88582	0.0663629
1785	5	107153	0.428612	64.5151	5.85303	3.47522	0.898215	0.898575	0.911594	0.89592	0.898234	0.888627	0.872859	0.918686	0.906354	0.844078	0.82434	0.867778	0.877092	0.892266	0.850676	0.832753	0.842076	0.8565	0.843588	0.894469	0.83049	1	0.887062	0.0658368
1786	6	67388	0.269552	67.168	8.31758	4.00046	1.42856	0.90045	0.913189	0.896866	0.898921	0.889721	0.874815	0.918747	0.906875	0.844765	0.824791	0.867751	0.876521	0.893238	0.850834	0.832826	0.84265	0.856473	0.843258	0.895352	0.830638	1	0.888032	0.0653758
1790	10	59006	0.236024	67.1591	8.31755	3.99895	1.4289	0.901739	0.914831	0.89868	0.900129	0.891011	0.875835	0.919203	0.907255	0.845287	0.825747	0.868573	0.877258	0.893511	0.850871	0.833339	0.843389	0.855862	0.84349	0.895824	0.830026	1	0.889088	0.0650799
1792	0	571236	2.28494	22.8639	0.87025	0.153779	0.017481	0.921998	0.912651	0.900838	0.891273	0.876859	0.881977	0.906885	0.898208	0.86193	0.796234	0.833627	0.895525	0.865963	0.857991	0.811923	0.846225	0.858994	0.834232	0.879544	0.802383	1	0.886944	0.0675112
1797	5	97806	0.391224	64.4812	5.82759	3.46911	0.892048	0.923711	0.914376	0.901954	0.893151	0.878193	0.882354	0.907393	0.899377	0.863004	0.796904	0.832694	0.895881	0.866859	0.859564	0.811663	0.847157	0.859502	0.832914	0.879537	0.801679	1	0.888035	0.0669669
1798	6	62423	0.249692	66.9342	8.30855	3.95962	1.41186	0.925452	0.915904	0.903393	0.894686	0.879459	0.883969	0.908247	0.899917	0.864609	0.796726	0.833611	0.896777	0.866572	0.860236	0.812889	0.847764	0.86014	0.832714	0.879411	0.801059	1	0.889233	0.0663013
1802	10	54705	0.21882	66.9301	8.30678	3.95886	1.41204	0.926497	0.917128	0.90457	0.896463	0.880194	0.885138	0.908902	0.900786	0.865122	0.797788	0.834357	0.89702	0.866795	0.859985	0.813225	0.848478	0.860698	0.832602	0.879481	0.80021	1	0.890169	0.066049
1804	0	487503	1.95001	22.7381	0.855234	0.15125	0.0169895	0.893996	0.93373	0.896247	0.894219	0.912597	0.891878	0.899627	0.888804	0.851731	0.826935	0.839841	0.888669	0.872961	0.820547	0.823188	0.843223	0.84732	0.805607	0.866846	0.783544	1	0.887424	0.0676729
1809	5	91718	0.366872	63.0471	5.70564	3.24396	0.836718	0.896187	0.934795	0.896585	0.895549	0.91373	0.892627	0.900717	0.889602	0.852706	0.825367	0.840506	0.889596	0.87225	0.821126	0.822276	0.843095	0.847353	0.805622	0.866215	0.783189	1	0.888289	0.0669939
1810	6	59033	0.236132	65.422	8.12018	3.69857	1.32397	0.898184	0.935782	0.898286	0.897066	0.915446	0.893432	0.901292	0.889062	0.853396	0.825699	0.840648	0.890392	0.871707	0.822498	0.822464	0.843206	0.847314	0.806117	0.867328	0.783579	1	0.889343	0.0663742
1814	10	51837	0.207348	65.3902	8.09434	3.69227	1.31682	0.900631	0.936667	0.899232	0.898528	0.915909	0.893956	0.902309	0.890329	0.853936	0.826157	0.84159	0.89059	0.871318	0.822434	0.823379	0.842979	0.847416	0.806133	0.868501	0.784565	1	0.890353	0.0658817
1816	0	517406	2.06962	22.7229	0.843831	0.150932	0.0167246	0.925387	0.944136	0.898861	0.90965	0.893258	0.88744	0.910689	0.911145	0.868855	0.824394	0.884322	0.871491	0.883346	0.805376	0.825282	0.8302	0.809484	0.831594	0.861867	0.781596	1	0.896138	0.0617458
1821	5	94856	0.379424	64.7814	5.81979	3.5166	0.899113	0.926562	0.945654	0.900855	0.910122	0.893586	0.888694	0.912114	0.912293	0.869971	0.825963	0.885964	0.872718	0.882749	0.806449	0.825578	0.829969	0.810444	0.831054	0.862671	0.78168	1	0.897242	0.0613291
1822	6	61018	0.244072	66.3622	8.22513	3.85898	1.37643	0.928087	0.946729	0.903266	0.911223	0.895564	0.888779	0.913968	0.912936	0.871603	0.827264	0.886329	0.873119	0.882748	0.806836	0.826248	0.830148	0.810023	0.83173	0.862647	0.780933	1	0.898437	0.0606496
1826	10	53744	0.214976	66.3481	8.23332	3.85694	1.37734	0.929053	0.948022	0.904324	0.912586	0.896295	0.889411	0.914949	0.913758	0.871948	0.827999	0.886825	0.873744	0.883168	0.808183	0.826036	0.830428	0.809951	0.832167	0.863659	0.781194	1	0.89932	0.0603139
1828	0	611461	2.44584	22.7124	0.840377	0.15072	0.0166515	0.903215	0.918526	0.890174	0.890134	0.87621	0.903081	0.893463	0.879458	0.858007	0.823389	0.881364	0.880531	0.904603	0.841227	0.802086	0.827749	0.838591	0.829468	0.890607	0.81692	1	0.885343	0.0644302
1833	5	101392	0.405568	63.5116	5.7378	3.31559	0.853416	0.904909	0.919747	0.892373	0.891555	0.876435	0.902818	0.893641	0.881184	0.859254	0.823063	0.881233	0.880972	0.905131	0.841013	0.803589	0.829503	0.838469	0.830075	0.889424	0.816746	1	0.886322	0.0642231
1834	6	64312	0.257248	63.2463	8.00643	3.34894	1.21992	0.906518	0.920823	0.893916	0.891272	0.876866	0.903502	0.893713	0.88258	0.859824	0.823322	0.882588	0.882207	0.904279	0.841686	0.803466	0.830879	0.838351	0.830677	0.88915	0.817048	1	0.887124	0.063974
1838	10	56488	0.225952	63.2198	8.00652	3.34488	1.21862	0.908034	0.92216	0.895854	0.892225	0.878505	0.904369	0.894216	0.883188	0.860581	0.823971	0.88317	0.882789	0.904042	0.842276	0.804312	0.831416	0.838205	0.831132	0.889304	0.816979	1	0.888195	0.0635156
1840	0	646424	2.5857	22.8454	0.844081	0.153369	0.0169068	0.90008	0.91385	0.894293	0.908007	0.883246	0.894297	0.928694	0.879821	0.866373	0.83543	0.853776	0.875089	0.879213	0.824056	0.814519	0.836103	0.861309	0.843722	0.879525	0.797617	1	0.88783	0.066536
1845	5	103354	0.413416	64.1789	5.81164	3.42106	0.881102	0.900589	0.914982	0.895524	0.909336	0.883759	0.894711	0.929964	0.879942	0.866846	0.836905	0.853586	0.875936	0.87864	0.825657	0.814603	0.83706	0.861442	0.844046	0.879792	0.797284	1	0.888593	0.0661813
1846	6	65212	0.260848	67.7588	8.32656	4.10371	1.45296	0.902909	0.917515	0.89689	0.911036	0.884507	0.896461	0.930642	0.880229	0.86826	0.837722	0.85462	0.876004	0.878619	0.825822	0.814114	0.837829	0.860861	0.843687	0.879999	0.797254	1	0.889922	0.0655494
1850	10	57241	0.228964	67.7241	8.31848	4.09721	1.44874	0.904474	0.91866	0.898857	0.912187	0.885301	0.897477	0.930994	0.881178	0.868748	0.838717	0.855113	0.875832	0.879483	0.825815	0.814128	0.838158	0.861411	0.843932	0.87992	0.797252	1	0.890927	0.0652488
1852	0	606244	2.42498	22.8404	0.860028	0.153294	0.0172355	0.917377	0.940277	0.901893	0.907585	0.909574	0.865301	0.926954	0.907524	0.860721	0.7942	0.839421	0.874724	0.878565	0.855021	0.819995	0.837051	0.85445	0.825821	0.898556	0.816934	1	0.894416	0.0633324
1857	5	101191	0.404764	64.0185	5.78285	3.39525	0.873777	0.918851	0.941245	0.904255	0.908841	0.909829	0.866554	0.927815	0.907936	0.86022	0.795347	0.839684	0.876076	0.878759	0.855422	0.819786	0.837742	0.854261	0.826773	0.89886	0.817933	1	0.895416	0.0629147
1858	6	64144	0.256576	67.813	8.29853	4.11203	1.44908	0.920109	0.942621	0.905572	0.909773	0.910654	0.867813	0.928754	0.908752	0.860345	0.796458	0.840889	0.876871	0.878079	0.855606	0.820373	0.837771	0.853439	0.827653	0.899227	0.818284	1	0.896369	0.0625339
1862	10	56492	0.225968	67.8043	8.29918	4.11054	1.44926	0.921564	0.943505	0.907261	0.910686	0.911943	0.868681	0.929636	0.909527	0.861423	0.796998	0.841544	0.877434	0.878416	0.855457	0.821426	0.838066	0.853581	0.828091	0.89949	0.818257	1	0.897362	0.0621063
1864	0	550819	2.20328	22.8683	0.861534	0.153853	0.0172996	0.919139	0.932259	0.884575	0.862137	0.866687	0.874657	0.901538	0.885744	0.853932	0.808463	0.832984	0.8674	0.877673	0.84645	0.810062	0.835633	0.856247	0.825871	0.900133	0.771391	1	0.881178	0.0656246
1869	5	96595	0.38638	64.3455	5.80487	3.44707	0.885083	0.920938	0.932766	0.884849	0.865138	0.868596	0.876096	0.902712	0.885967	0.855479	0.809048	0.832952	0.868202	0.877608	0.846384	0.811476	0.837145	0.858404	0.825338	0.900751	0.771893	1	0.882342	0.0649646
1870	6	61599	0.246396	65.2862	8.11802	3.67601	1.31216	0.922742	0.934277	0.886297	0.867198	0.868594	0.877043	0.903789	0.886053	0.857035	0.810029	0.834251	0.868886	0.877279	0.846199	0.811466	0.838358	0.859543	0.826288	0.901492	0.771457	1	0.883485	0.064521
1874	10	53935	0.21574	65.2766	8.11524	3.67432	1.31091	0.924233	0.934894	0.887457	0.869055	0.869797	0.878975	0.904839	0.887012	0.857643	0.809817	0.835051	0.869296	0.877872	0.84676	0.811727	0.839084	0.860452	0.826309	0.901678	0.771336	1	0.884535	0.0642329
1876	0	494553	1.97821	22.7305	0.873011	0.151127	0.0173798	0.916901	0.913384	0.895348	0.898902	0.895212	0.885007	0.911164	0.886531	0.861876	0.828699	0.844921	0.878093	0.881332	0.833127	0.797745	0.841441	0.837385	0.824796	0.875506	0.791335	1	0.887855	0.0625908
1881	5	92387	0.369548	62.8111	5.67428	3.20755	0.825314	0.918095	0.914182	0.897188	0.900836	0.896392	0.886326	0.912931	0.886889	0.862302	0.831383	0.845568	0.877499	0.882879	0.834306	0.797812	0.842099	0.838159	0.825073	0.874506	0.78964	1	0.889009	0.062285
1882	6	59535	0.23814	65.9314	8.0791	3.78099	1.3342	0.920173	0.915126	0.899194	0.902788	0.898127	0.887789	0.914219	0.88715	0.862745	0.831704	0.845981	0.878433	0.883875	0.834837	0.798245	0.842101	0.83896	0.825472	0.874502	0.78988	1	0.890296	0.0618509
1886	10	52352	0.209408	65.9386	8.0757	3.78203	1.33366	0.921655	0.916049	0.900338	0.904235	0.899345	0.888734	0.915295	0.887817	0.862995	0.832327	0.846806	0.878629	0.884322	0.83546	0.798413	0.841735	0.839051	0.82567	0.874255	0.790447	1	0.891245	0.0615956
1888	0	620186	2.48074	22.7781	0.871361	0.152068	0.0174059	0.916315	0.921704	0.871826	0.909272	0.866168	0.889353	0.908185	0.888771	0.885064	0.802439	0.859765	0.874239	0.877988	0.837109	0.799536	0.841169	0.857169	0.812143	0.881122	0.830774	1	0.886076	0.0681813
1893	5	102714	0.410856	61.6632	5.60343	3.03647	0.786542	0.917923	0.922089	0.872612	0.910037	0.866781	0.889056	0.909501	0.889124	0.885502	0.802125	0.86036	0.874331	0.878001	0.838055	0.80084	0.842986	0.858729	0.812119	0.881667	0.829887	1	0.886762	0.0677449
1894	6	64992	0.259968	65.5045	8.00326	3.7075	1.30639	0.919667	0.924245	0.874408	0.911504	0.868315	0.890848	0.910451	0.89044	0.886248	0.80316	0.861883	0.874661	0.878277	0.838126	0.801829	0.842511	0.858467	0.8136	0.882324	0.830379	1	0.888167	0.0672444
1898	10	57085	0.22834	65.4873	8.01083	3.70497	1.30724	0.921337	0.925296	0.876465	0.912429	0.869773	0.891819	0.912105	0.891057	0.887046	0.804178	0.862179	0.875002	0.878085	0.838495	0.803906	0.842708	0.858492	0.813786	0.882316	0.830455	1	0.889309	0.0668974
1900	0	608854	2.43542	22.854	0.858623	0.153563	0.01723	0.906666	0.917148	0.908151	0.89014	0.901311	0.890857	0.920272	0.88713	0.866297	0.821805	0.869692	0.875923	0.88272	0.852221	0.823369	0.83231	0.826426	0.824026	0.885843	0.812336	1	0.890429	0.0624807
1905	5	100758	0.403032	61.511	5.55703	3.01328	0.774752	0.907903	0.918081	0.909293	0.890217	0.902425	0.892232	0.920651	0.886957	0.866557	0.821776	0.869891	0.877647	0.882372	0.85229	0.82384	0.833547	0.826684	0.82323	0.886153	0.811276	1	0.891132	0.0624564
1906	6	64280	0.25712	63.2899	7.83448	3.34917	1.19294	0.909918	0.919967	0.90977	0.891576	0.902668	0.892595	0.921717	0.887679	0.866615	0.822775	0.870753	0.878018	0.881534	0.852855	0.823429	0.833751	0.827512	0.822239	0.886683	0.810921	1	0.892057	0.061989
1910	10	56596	0.226384	63.2743	7.81683	3.34611	1.18908	0.911186	0.921523	0.911266	0.893181	0.903315	0.893102	0.921991	0.888331	0.868312	0.823539	0.871095	0.878631	0.881794	0.85317	0.82383	0.834167	0.827938	0.822311	0.887678	0.810932	1	0.893064	0.0616168
1912	0	509465	2.03786	22.7975	0.869803	0.152453	0.017375	0.907288	0.943445	0.896518	0.900028	0.900845	0.85844	0.940993	0.883746	0.850089	0.824539	0.824215	0.896881	0.874239	0.838814	0.820787	0.82771	0.870498	0.848926	0.896433	0.787638	1	0.890932	0.0638187
1917	5	93636	0.374544	64.3588	5.81268	3.44937	0.886351	0.909036	0.944279	0.897459	0.901309	0.901331	0.859931	0.9421	0.885162	0.851964	0.825639	0.825414	0.897251	0.875689	0.838614	0.822269	0.828132	0.86856	0.848328	0.896359	0.786434	1	0.891991	0.0633759
1918	6	60089	0.240356	66.5347	8.23368	3.88844	1.38266	0.910707	0.945273	0.898367	0.902586	0.903094	0.86148	0.943151	0.885803	0.852319	0.825742	0.826224	0.897868	0.876517	0.837516	0.821997	0.82724	0.86862	0.84919	0.897236	0.787249	1	0.892992	0.0630087
1922	10	52776	0.211104	66.5227	8.2312	3.88634	1.38238	0.912697	0.945866	0.900087	0.903839	0.903593	0.862333	0.943336	0.886672	0.853143	0.825896	0.827043	0.898344	0.876952	0.837549	0.82187	0.827346	0.868908	0.84942	0.897207	0.787223	1	0.893916	0.062655
1924	0	600009	2.40004	22.7855	0.851597	0.152185	0.0169945	0.926008	0.935378	0.90681	0.869563	0.891445	0.897083	0.912977	0.900621	0.853501	0.808506	0.823281	0.884369	0.85629	0.86086	0.799384	0.835617	0.866591	0.84954	0.896409	0.770743	1	0.890777	0.0627197
1929	5	100784	0.403136	63.2766	5.68314	3.27819	0.838464	0.927032	0.936746	0.908091	0.872465	0.892141	0.898466	0.913424	0.901264	0.855121	0.809375	0.824119	0.884376	0.856584	0.861947	0.801114	0.835678	0.865792	0.850532	0.895941	0.771055	1	0.891914	0.0621282
1930	6	63989	0.255956	62.8064	7.91231	3.27842	1.18854	0.929378	0.938521	0.908344	0.873752	0.892388	0.899108	0.913087	0.901421	0.856319	0.809866	0.825157	0.884629	0.857749	0.863047	0.801114	0.835011	0.86679	0.849591	0.896052	0.771515	1	0.892843	0.0617484
1934	10	56309	0.225236	62.7995	7.90247	3.27701	1.18703	0.930899	0.93961	0.910085	0.875162	0.893152	0.900043	0.913779	0.902112	0.857536	0.810465	0.826369	0.885098	0.859197	0.863281	0.801835	0.835195	0.866442	0.849234	0.895914	0.771955	1	0.893906	0.0611951
1936	0	625471	2.50188	22.8983	0.839479	0.154422	0.016889	0.93009	0.924264	0.909567	0.906603	0.914174	0.902992	0.912036	0.893581	0.861251	0.825472	0.861374	0.878949	0.863638	0.836959	0.819503	0.822977	0.857505	0.809837	0.88582	0.794501	1	0.897003	0.0590061
1941	5	102056	0.408224	63.4984	5.74982	3.31381	0.852657	0.931038	0.925374	0.910191	0.90732	0.914042	0.903039	0.911838	0.894401	0.862223	0.825184	0.860993	0.878768	0.864065	0.83562	0.820192	0.823705	0.857911	0.810501	0.885969	0.795088	1	0.897479	0.0586969
1942	6	64679	0.258716	66.0699	8.17988	3.80807	1.35615	0.931809	0.926282	0.911154	0.90817	0.914052	0.903508	0.911981	0.894981	0.863348	0.825817	0.861075	0.879806	0.865088	0.836098	0.820042	0.82434	0.859212	0.811917	0.886176	0.796101	1	0.898154	0.0583195
1946	10	56939	0.227756	66.0532	8.18182	3.80534	1.35531	0.933113	0.927273	0.912169	0.909113	0.914944	0.903906	0.912705	0.895722	0.86374	0.826428	0.861387	0.880091	0.864697	0.837326	0.820369	0.82447	0.859156	0.812563	0.887011	0.796106	1	0.898947	0.0580308
1948	0	533533	2.13413	22.7993	0.865673	0.152482	0.0172899	0.918367	0.91435	0.86784	0.90017	0.892374	0.902885	0.912073	0.891375	0.842293	0.769176	0.833634	0.893004	0.854373	0.854426	0.819809	0.833509	0.833742	0.79617	0.870207	0.80713	1	0.883329	0.0653823
1953	5	95337	0.381348	59.3041	5.38642	2.70239	0.697756	0.920645	0.915353	0.870905	0.90178	0.893876	0.904397	0.912395	0.892303	0.843004	0.770283	0.83433	0.893032	0.855088	0.856037	0.819739	0.833622	0.83326	0.798808	0.870528	0.807284	1	0.884742	0.0648266
1954	6	60777	0.243108	63.2837	7.74599	3.3449	1.17685	0.92252	0.916136	0.873472	0.903294	0.895479	0.904569	0.913635	0.892731	0.845328	0.770086	0.834979	0.893726	0.854205	0.85599	0.819718	0.833786	0.834263	0.799488	0.871999	0.807641	1	0.885927	0.064193
1958	10	53419	0.213676	63.2808	7.74827	3.34455	1.17724	0.924147	0.917052	0.875606	0.904266	0.8966	0.904753	0.914497	0.893034	0.845916	0.770999	0.834815	0.894186	0.854733	0.856549	0.820925	0.833786	0.835031	0.799444	0.871684	0.807774	1	0.886896	0.0637903
1960	0	571628	2.28651	22.8143	0.842204	0.152745	0.0168252	0.91915	0.926057	0.899571	0.899454	0.900232	0.891134	0.918262	0.898912	0.864143	0.825109	0.838333	0.850563	0.895442	0.866794	0.822758	0.819801	0.860449	0.81902	0.881788	0.827669	1	0.892922	0.0621099
1965	5	98715	0.39486	63.6069	5.73943	3.33025	0.85498	0.920372	0.927463	0.900866	0.900441	0.901216	0.892195	0.918873	0.899985	0.86457	0.826146	0.838353	0.851274	0.896723	0.866226	0.822676	0.820529	0.861004	0.817713	0.882186	0.82837	1	0.893866	0.061992
1966	6	62982	0.251928	66.2331	8.17514	3.83522	1.36204	0.923145	0.929297	0.902758	0.90125	0.901781	0.893684	0.920215	0.899876	0.864604	0.826744	0.838628	0.852156	0.897971	0.866303	0.824172	0.821505	0.861048	0.818162	0.881998	0.82934	1	0.895152	0.0615247
1970	10	55370	0.22148	66.2326	8.17936	3.83529	1.36271	0.925122	0.930269	0.904217	0.902727	0.902438	0.894492	0.920941	0.900054	0.865821	0.827325	0.839615	0.852637	0.898293	0.866146	0.824246	0.822738	0.86034	0.817726	0.881913	0.829438	1	0.896154	0.0611104
1972	0	566867	2.26747	22.8477	0.851638	0.153427	0.0170684	0.926311	0.907342	0.901674	0.906508	0.884511	0.890964	0.926363	0.89242	0.853831	0.790101	0.840857	0.89548	0.8771	0.853403	0.818256	0.822076	0.830719	0.826931	0.877206	0.775405	1	0.88937	0.0625328
1977	5	97766	0.391064	62.4136	5.64126	3.14734	0.809324	0.927326	0.907943	0.903151	0.907171	0.885477	0.892493	0.926718	0.892887	0.853804	0.790694	0.842143	0.894958	0.877642	0.854167	0.818557	0.82251	0.831444	0.825972	0.876455	0.775878	1	0.890132	0.062261
1978	6	62434	0.249736	64.8224	8.05074	3.59828	1.28523	0.928653	0.90892	0.904131	0.906902	0.887457	0.894232	0.927564	0.893888	0.855383	0.791668	0.842634	0.89537	0.878255	0.854863	0.818448	0.822893	0.83151	0.826369	0.877078	0.775875	1	0.891091	0.0620127
1982	10	54853	0.219412	64.8099	8.03985	3.59586	1.28317	0.929603	0.910087	0.905785	0.907143	0.888274	0.894819	0.928791	0.894527	0.855714	0.791351	0.844019	0.89574	0.879059	0.855578	0.819262	0.823838	0.831951	0.826609	0.876999	0.77643	1	0.891927	0.0617548
1984	0	564548	2.25819	22.7933	0.859955	0.152353	0.0171563	0.922426	0.952467	0.9076	0.88336	0.913332	0.891364	0.930181	0.892666	0.872749	0.80242	0.8287	0.889186	0.884554	0.859252	0.806383	0.811199	0.842653	0.831598	0.89283	0.805209	1	0.89683	0.0599772
1989	5	97904	0.391616	61.6712	5.56666	3.03665	0.779582	0.923915	0.952974	0.907797	0.885326	0.913997	0.891869	0.931295	0.893983	0.874392	0.803476	0.828934	0.890612	0.88455	0.859914	0.806836	0.812245	0.842427	0.832719	0.892972	0.806223	1	0.897758	0.0596569
1990	6	62669	0.250676	63.3008	7.88841	3.35292	1.20399	0.925346	0.953621	0.908974	0.886898	0.914758	0.8921	0.931537	0.895211	0.87576	0.805159	0.83061	0.89052	0.884688	0.859604	0.806419	0.81348	0.842745	0.833642	0.893233	0.806763	1	0.898686	0.0593027
1994	10	55230	0.22092	63.2773	7.88023	3.34899	1.20136	0.926996	0.954608	0.909976	0.888303	0.915182	0.893563	0.932129	0.896415	0.876181	0.805712	0.831568	0.891155	0.885117	0.860538	0.806645	0.813661	0.841925	0.834501	0.893138	0.806844	1	0.899649	0.0589013
1996	0	550996	2.20398	22.7932	0.863793	0.152358	0.0172628	0.91817	0.92044	0.891337	0.90136	0.892971	0.890374	0.907047	0.894163	0.848973	0.79713	0.853317	0.879745	0.857019	0.858933	0.836476	0.830071	0.853268	0.820473	0.881312	0.776208	1	0.888174	0.063271
2001	5	96518	0.386072	62.5128	5.61791	3.1615	0.809462	0.920243	0.921895	0.893103	0.903319	0.893481	0.891948	0.906929	0.894947	0.850064	0.797628	0.854913	0.880525	0.858747	0.860083	0.836165	0.830467	0.852411	0.82152	0.881789	0.778388	1	0.889451	0.0624933
2002	6	61736	0.246944	65.0318	7.98827	3.62971	1.28409	0.921634	0.922679	0.895239	0.904699	0.894559	0.892802	0.90704	0.895936	0.850298	0.798011	0.855465	0.88122	0.859296	0.861782	0.835841	0.830383	0.852266	0.821781	0.881252	0.778622	1	0.89042	0.0620466
2006	10	54274	0.217096	65.0097	7.98154	3.62589	1.28236	0.923168	0.924034	0.896368	0.905747	0.895023	0.89342	0.907645	0.896967	0.850656	0.799038	0.855907	0.881453	0.859739	0.862448	0.836671	0.83025	0.852443	0.821544	0.881748	0.779084	1	0.891327	0.0618492
2008	0	609918	2.43967	22.823	0.850067	0.15293	0.0170111	0.924082	0.941306	0.889978	0.886515	0.897237	0.901819	0.915826	0.889602	0.857035	0.803606	0.855254	0.881772	0.853666	0.851787	0.830658	0.821269	0.856893	0.814229	0.883561	0.786548	1	0.891901	0.0621377
2013	5	101127	0.404508	62.9306	5.64996	3.22486	0.824475	0.924763	0.942004	0.889871	0.887725	0.897426	0.902608	0.916432	0.88993	0.85714	0.80609	0.857723	0.881308	0.855078	0.851019	0.828513	0.821225	0.857353	0.814451	0.882915	0.786397	1	0.89246	0.0618732
2014	6	64141	0.256564	66.708	8.19497	3.91628	1.38254	0.927012	0.942509	0.890569	0.889447	0.898645	0.903073	0.916192	0.891466	0.858265	0.806543	0.858546	0.880654	0.855599	0.85192	0.828971	0.821698	0.858125	0.814604	0.883226	0.786431	1	0.893423	0.0614832
2018	10	56289	0.225156	66.67	8.1947	3.90979	1.38051	0.928201	0.943986	0.891924	0.891266	0.899403	0.904306	0.91692	0.891542	0.858596	0.807671	0.859351	0.881398	0.855762	0.853355	0.829372	0.822088	0.857876	0.814928	0.88329	0.785695	1	0.894441	0.0609723
2020	0	671637	2.68655	22.8813	0.849435	0.154097	0.0170701	0.922298	0.930433	0.905168	0.899234	0.896867	0.893809	0.910998	0.904751	0.853343	0.829381	0.831226	0.87005	0.866681	0.862198	0.829079	0.818344	0.850064	0.814154	0.875797	0.803287	1	0.893144	0.0601776
2025	5	105066	0.420264	64.789	5.86228	3.51895	0.904303	0.923377	0.931448	0.906606	0.900234	0.89765	0.894257	0.911408	0.904984	0.853544	0.830378	0.832462	0.871324	0.867621	0.862015	0.829036	0.818771	0.849328	0.813888	0.87672	0.805023	1	0.89397	0.0597188
2026	6	66340	0.26536	65.8698	8.24101	3.77706	1.35617	0.924653	0.932416	0.908095	0.901485	0.898877	0.894724	0.912014	0.90618	0.8552	0.831007	0.833027	0.871902	0.869106	0.863265	0.829756	0.817915	0.848568	0.813009	0.878233	0.804334	1	0.894968	0.0594487
2030	10	58259	0.233036	65.8608	8.23546	3.77531	1.3547	0.925582	0.933349	0.909173	0.90253	0.900024	0.895819	0.912983	0.90683	0.856254	0.831768	0.832953	0.872457	0.869788	0.863214	0.830653	0.81759	0.848839	0.812741	0.878542	0.804296	1	0.895815	0.0591853
2032	0	624179	2.49672	22.8571	0.879404	0.153656	0.0176513	0.90199	0.919786	0.882763	0.90582	0.894193	0.89548	0.918176	0.891101	0.847653	0.825173	0.825312	0.87315	0.858459	0.846112	0.820706	0.815498	0.852067	0.830061	0.873778	0.793522	1	0.885495	0.0652037
2037	5	102075	0.4083	64.2244	5.83022	3.42869	0.884703	0.904144	0.920509	0.882919	0.907137	0.895283	0.896326	0.918579	0.891281	0.848876	0.825986	0.826177	0.873196	0.857806	0.845339	0.820696	0.81662	0.853279	0.829537	0.873157	0.795445	1	0.886341	0.0649387
2038	6	64529	0.258116	65.6624	8.1803	3.74048	1.34285	0.905252	0.922229	0.884432	0.909111	0.896341	0.89779	0.919067	0.892932	0.84951	0.82638	0.827775	0.873328	0.857591	0.847162	0.820616	0.816989	0.852857	0.831239	0.874088	0.795913	1	0.887533	0.0644959
2042	10	56614	0.226456	65.6587	8.18128	3.73989	1.34238	0.906675	0.923491	0.885655	0.910093	0.89749	0.898673	0.919684	0.894169	0.85009	0.82643	0.827869	0.873927	0.858118	0.847105	0.820468	0.816768	0.852775	0.831102	0.874616	0.796879	1	0.888443	0.0641461
2044	0	671266	2.68506	22.852	0.867593	0.153537	0.0174334	0.909429	0.943865	0.900851	0.885008	0.896058	0.906987	0.928722	0.899062	0.845098	0.805783	0.82356	0.870761	0.86606	0.855453	0.798168	0.824146	0.84383	0.847101	0.855902	0.798616	1	0.890712	0.0621721
2049	5	105032	0.420128	64.6384	5.8547	3.49476	0.899625	0.910627	0.944926	0.902406	0.886677	0.898293	0.907262	0.929369	0.899383	0.845309	0.805731	0.823678	0.870468	0.865922	0.855558	0.799404	0.825234	0.843833	0.846913	0.855744	0.799428	1	0.891645	0.0617449
2050	6	66487	0.265948	66.7632	8.27886	3.92912	1.39952	0.913299	0.945869	0.904786	0.888745	0.899522	0.908193	0.929866	0.900259	0.845692	0.805488	0.824402	0.871358	0.866688	0.856709	0.799735	0.824469	0.844661	0.848188	0.856145	0.800487	1	0.892976	0.0614317
2054	10	58381	0.233524	66.7395	8.28096	3.92516	1.39895	0.914604	0.947055	0.9061	0.890392	0.900635	0.908943	0.930071	0.901235	0.846919	0.805896	0.824892	0.871671	0.867089	0.857214	0.800123	0.824506	0.844967	0.848761	0.856023	0.801108	1	0.893955	0.060859
2056	0	596097	2.38439	22.805	0.858391	0.152584	0.0171438	0.904261	0.932723	0.91495	0.87024	0.909129	0.888417	0.891215	0.880062	0.860334	0.808541	0.845536	0.899495	0.888136	0.861778	0.816117	0.792592	0.840651	0.828592	0.863386	0.797091	1	0.887869	0.0642792
2061	5	99905	0.39962	62.2988	5.65077	3.13059	0.80787	0.90489	0.933267	0.916786	0.871888	0.909759	0.890146	0.893249	0.881487	0.859957	0.808723	0.847055	0.89984	0.888039	0.863145	0.817677	0.792002	0.841344	0.827992	0.863085	0.797898	1	0.888849	0.063795
2062	6	63583	0.254332	64.0098	7.95575	3.46552	1.24055	0.905981	0.934582	0.917942	0.873614	0.910872	0.891386	0.893855	0.882948	0.860647	0.809517	0.847585	0.900579	0.887777	0.863706	0.816909	0.79397	0.841994	0.828917	0.863635	0.797792	1	0.889892	0.0633232
2066	10	55807	0.223228	64.0144	7.95088	3.46606	1.24007	0.907762	0.936083	0.919069	0.874353	0.911812	0.892272	0.895389	0.883957	0.861236	0.810158	0.848702	0.901168	0.888114	0.864237	0.817165	0.794416	0.842179	0.829107	0.863843	0.798	1	0.890957	0.0629253
2068	0	545487	2.18195	22.7997	0.859751	0.15248	0.0171708	0.908038	0.94219	0.896538	0.906673	0.890998	0.883995	0.933593	0.909243	0.871368	0.821047	0.867524	0.865546	0.852708	0.875639	0.830548	0.82734	0.865682	0.83607	0.881499	0.788352	1	0.894756	0.0609763
2073	5	97058	0.388232	60.1565	5.45406	2.81983	0.726281	0.910749	0.943029	0.896989	0.90634	0.89208	0.885749	0.933911	0.909245	0.871118	0.821679	0.868728	0.866276	0.851558	0.875183	0.829731	0.827732	0.865328	0.836196	0.882519	0.788688	1	0.895541	0.0605869
2074	6	62193	0.248772	62.4875	7.76013	3.22481	1.15161	0.911952	0.944134	0.898911	0.907795	0.892898	0.886531	0.933988	0.909974	0.870653	0.821789	0.869712	0.867003	0.852162	0.875484	0.830648	0.829024	0.865041	0.83622	0.883653	0.788682	1	0.896464	0.0600367
2078	10	54900	0.2196	62.4677	7.76693	3.22207	1.15141	0.913907	0.945237	0.900291	0.909253	0.893816	0.887741	0.934417	0.910774	0.871466	0.822395	0.870783	0.867031	0.853215	0.875519	0.830838	0.829162	0.864891	0.836767	0.883953	0.78898	1	0.897537	0.0595414
2080	0	547402	2.18961	22.711	0.843088	0.150696	0.0167056	0.925933	0.931442	0.89975	0.884842	0.876416	0.900083	0.904072	0.895773	0.875848	0.850444	0.837145	0.857062	0.84941	0.849469	0.79788	0.826913	0.855373	0.831433	0.8898	0.809127	1	0.890753	0.0623132
2085	5	96734	0.386936	64.2354	5.76758	3.42875	0.876727	0.927011	0.932113	0.901048	0.886762	0.877013	0.900816	0.904723	0.896515	0.876217	0.851293	0.837012	0.856286	0.850528	0.849169	0.798168	0.826442	0.854772	0.830783	0.889796	0.809183	1	0.891518	0.0617958
2086	6	61900	0.2476	67.2817	8.26401	4.01784	1.42124	0.928433	0.933069	0.901187	0.88689	0.878352	0.901632	0.905969	0.897326	0.87689	0.851284	0.837633	0.85546	0.851187	0.849935	0.797876	0.826793	0.855355	0.832044	0.890388	0.809943	1	0.892247	0.0616882
2090	10	54324	0.217296	67.2571	8.27151	4.01387	1.42122	0.92981	0.934053	0.902603	0.888429	0.880016	0.902465	0.907021	0.897992	0.877697	0.852404	0.838129	0.855745	0.850977	0.85072	0.79856	0.827185	0.855552	0.831557	0.890628	0.811308	1	0.893302	0.0611917
2092	0	615141	2.46056	22.8479	0.850069	0.153428	0.0170433	0.90976	0.921199	0.905937	0.889847	0.902607	0.889141	0.916318	0.910915	0.853792	0.830583	0.831924	0.874838	0.895906	0.849774	0.805653	0.813059	0.867799	0.787756	0.874381	0.816242	1	0.890319	0.061413
2097	5	101554	0.406216	61.6881	5.56832	3.03914	0.780578	0.911466	0.922194	0.907946	0.890403	0.902668	0.889138	0.916995	0.912894	0.854284	0.83174	0.831956	0.876159	0.896814	0.850523	0.806748	0.813415	0.869144	0.787143	0.875032	0.815738	1	0.891291	0.0612199
2098	6	64431	0.257724	63.4656	7.86678	3.37731	1.20257	0.912697	0.923352	0.909609	0.891659	0.904239	0.889486	0.917532	0.913706	0.85514	0.832798	0.831905	0.877272	0.89675	0.85119	0.808795	0.814049	0.869768	0.786772	0.874905	0.815399	1	0.892306	0.0608087
2102	10	56704	0.226816	63.4528	7.85852	3.37502	1.20059	0.914054	0.924591	0.910615	0.892953	0.905051	0.890043	0.918233	0.913772	0.855901	0.834059	0.832234	0.877548	0.897494	0.851219	0.809088	0.814969	0.869119	0.787255	0.875097	0.816468	1	0.893187	0.0604476
2104	0	535247	2.14099	22.8147	0.875076	0.152802	0.0175089	0.88832	0.935554	0.885775	0.890407	0.881665	0.899957	0.928826	0.866986	0.846774	0.802959	0.827251	0.872572	0.851971	0.840832	0.815623	0.821234	0.847129	0.815325	0.856786	0.806828	1	0.881672	0.0644895
2109	5	95275	0.3811	63.2609	5.74648	3.27747	0.847071	0.890716	0.935943	0.886733	0.891	0.88307	0.901496	0.930024	0.867352	0.848344	0.802178	0.827452	0.873755	0.852133	0.84159	0.816195	0.820971	0.848491	0.816988	0.857418	0.808685	1	0.882706	0.064027
2110	6	60814	0.243256	63.1258	7.99709	3.3301	1.21294	0.8925	0.936668	0.88783	0.89199	0.884451	0.902095	0.931003	0.869093	0.849541	0.802208	0.828855	0.873985	0.851605	0.843021	0.815289	0.821086	0.848538	0.817287	0.858429	0.808062	1	0.883688	0.0637957
2114	10	53277	0.213108	63.1071	7.98643	3.32683	1.21036	0.89472	0.937891	0.889117	0.893462	0.885936	0.902341	0.932691	0.869278	0.850217	0.802748	0.829392	0.874618	0.852113	0.8433	0.815305	0.821659	0.848809	0.817773	0.858804	0.807872	1	0.884816	0.0633243
2116	0	632421	2.52968	22.7878	0.856428	0.152239	0.017096	0.903365	0.934449	0.904056	0.905127	0.873213	0.891906	0.914709	0.906641	0.869921	0.815807	0.843275	0.883858	0.874557	0.84633	0.826023	0.79411	0.856008	0.82217	0.856208	0.783375	1	0.889828	0.0640345
2121	5	102295	0.40918	64.549	5.83185	3.47997	0.894534	0.905137	0.935813	0.905997	0.90503	0.874383	0.893128	0.916159	0.908119	0.870663	0.816873	0.844401	0.884799	0.875502	0.84728	0.826199	0.793773	0.856948	0.822645	0.857368	0.783181	1	0.891007	0.0637666
2122	6	65118	0.260472	67.9569	8.34586	4.13936	1.46275	0.906739	0.937168	0.907529	0.906078	0.874889	0.893908	0.916705	0.908213	0.871579	0.818929	0.845711	0.884717	0.875902	0.847623	0.826791	0.793321	0.856192	0.822399	0.857083	0.783816	1	0.891979	0.0636292
2126	10	57103	0.228412	67.9225	8.33743	4.13292	1.45931	0.908542	0.938278	0.909252	0.907089	0.876495	0.894839	0.917763	0.909042	0.872459	0.820018	0.846803	0.886013	0.875497	0.848099	0.827207	0.794424	0.856181	0.822654	0.856864	0.783742	1	0.893141	0.0631572
2128	0	706666	2.82666	22.8111	0.852465	0.152697	0.0170304	0.916801	0.920627	0.903549	0.882443	0.899295	0.892318	0.911753	0.903249	0.870977	0.813456	0.847643	0.89241	0.856896	0.838281	0.84043	0.81725	0.833791	0.834405	0.87286	0.789525	1	0.890077	0.0637344
2133	5	107475	0.4299	61.8242	5.58187	3.05924	0.785672	0.918269	0.921279	0.904871	0.88468	0.899823	0.89331	0.913826	0.904061	0.872361	0.815608	0.847802	0.892854	0.857906	0.837711	0.841172	0.81706	0.834669	0.835101	0.872938	0.79024	1	0.891214	0.0631732
2134	6	67731	0.270924	64.5566	7.96209	3.55224	1.25923	0.919431	0.92279	0.905885	0.885636	0.901035	0.893557	0.914426	0.905014	0.873965	0.816273	0.849389	0.892996	0.859016	0.837873	0.84135	0.817166	0.836043	0.834684	0.872237	0.78941	1	0.89216	0.0630547
2138	10	59292	0.237168	64.548	7.95623	3.55063	1.25787	0.920301	0.92397	0.906859	0.886713	0.901901	0.894986	0.914921	0.905105	0.874941	0.817328	0.850106	0.893847	0.859627	0.839177	0.842542	0.81705	0.835796	0.835054	0.872512	0.789634	1	0.893043	0.0628631
2140	0	641195	2.56478	22.8388	0.85921	0.15326	0.0172115	0.910684	0.929995	0.930365	0.887359	0.893752	0.894067	0.910682	0.879983	0.867304	0.840724	0.85422	0.861256	0.884494	0.847451	0.823569	0.809956	0.827976	0.834967	0.870642	0.800277	1	0.892807	0.0618956
2145	5	103874	0.415496	64.4444	5.83409	3.46344	0.891115	0.91237	0.930753	0.93135	0.888418	0.894362	0.89558	0.911311	0.881193	0.86822	0.840124	0.854993	0.86075	0.884076	0.848051	0.823854	0.810188	0.82782	0.8344	0.871662	0.80099	1	0.893656	0.0617272
2146	6	65797	0.263188	65.0094	8.142	3.63191	1.30475	0.914852	0.931015	0.931828	0.889653	0.896234	0.897693	0.912618	0.880808	0.869789	0.840631	0.855313	0.861255	0.884083	0.848367	0.822971	0.809695	0.827781	0.834689	0.87124	0.80072	1	0.894668	0.0613734
2150	10	57861	0.231444	65.0004	8.12596	3.62983	1.30174	0.916973	0.932182	0.932675	0.890928	0.897522	0.898412	0.913888	0.882321	0.869809	0.841456	0.856345	0.862247	0.884655	0.849078	0.823543	0.810753	0.827708	0.834863	0.871831	0.801395	1	0.895806	0.0609087
2152	0	572599	2.2904	22.8137	0.899376	0.152821	0.0180407	0.919584	0.906885	0.890018	0.847496	0.890946	0.87175	0.919337	0.88312	0.858913	0.842641	0.834563	0.888663	0.860093	0.858451	0.802388	0.778122	0.838478	0.805634	0.849271	0.82852	1	0.880424	0.0649485
2157	5	98023	0.392092	62.1424	5.65022	3.10755	0.804122	0.92107	0.907848	0.890235	0.848612	0.89249	0.873213	0.918825	0.883053	0.859263	0.843761	0.8361	0.888552	0.861012	0.85939	0.803776	0.778853	0.83941	0.805066	0.850586	0.82878	1	0.881287	0.0647671
2158	6	62535	0.25014	65.284	8.06343	3.67361	1.30549	0.922723	0.909099	0.890925	0.849188	0.892748	0.874103	0.918734	0.884017	0.859239	0.844239	0.837075	0.888846	0.861837	0.86019	0.804326	0.77938	0.838914	0.806276	0.851371	0.829264	1	0.882073	0.0644583
2162	10	54826	0.219304	65.2452	8.05371	3.66693	1.30344	0.923877	0.910708	0.891758	0.851393	0.894466	0.875242	0.919181	0.885593	0.859911	0.845265	0.838142	0.888912	0.863213	0.860705	0.804928	0.78004	0.839656	0.806132	0.85215	0.829123	1	0.883252	0.0641302
2164	0	577061	2.30824	22.8362	0.861388	0.153211	0.017255	0.908425	0.924284	0.8923	0.868125	0.913003	0.919453	0.908984	0.903504	0.866114	0.829173	0.855195	0.875914	0.85631	0.873162	0.812807	0.82788	0.849692	0.7944	0.865869	0.774191	1	0.889682	0.0627914
2169	5	98934	0.395736	60.258	5.4566	2.83394	0.730407	0.910557	0.924551	0.894071	0.868928	0.912866	0.920088	0.909677	0.903501	0.865906	0.829275	0.855924	0.876463	0.857334	0.873234	0.812087	0.82923	0.850491	0.794242	0.866012	0.774698	1	0.890452	0.0626225
2170	6	62946	0.251784	61.102	7.65374	3.01826	1.08831	0.912703	0.926215	0.895061	0.870723	0.912878	0.92129	0.911162	0.904537	0.866719	0.829743	0.857044	0.877689	0.857688	0.872351	0.811076	0.828853	0.85088	0.793609	0.86633	0.775268	1	0.891575	0.0623081
2174	10	55377	0.221508	61.0834	7.64136	3.01515	1.08514	0.914089	0.926928	0.896564	0.872384	0.913809	0.922378	0.911696	0.905105	0.867454	0.830778	0.857269	0.878226	0.85754	0.872817	0.811591	0.828981	0.851509	0.793561	0.866479	0.775511	1	0.892521	0.0619819
2176	0	608621	2.43448	22.8308	0.863244	0.153106	0.0172933	0.886843	0.917672	0.885592	0.882823	0.862658	0.893054	0.930587	0.898366	0.858777	0.833287	0.835568	0.87728	0.854131	0.85445	0.834056	0.81228	0.840108	0.831951	0.864333	0.796529	1	0.880878	0.0667034
2181	5	101134	0.404536	61.245	5.5676	2.9754	0.770157	0.88849	0.919256	0.887446	0.883773	0.864086	0.893977	0.930266	0.898961	0.859558	0.834077	0.835243	0.878735	0.854975	0.855187	0.833246	0.811364	0.841408	0.832425	0.865065	0.797763	1	0.881942	0.0663943
2182	6	63828	0.255312	62.6532	7.82065	3.25197	1.16963	0.889813	0.921053	0.888991	0.884753	0.86502	0.895524	0.931167	0.900224	0.860445	0.835636	0.835589	0.879355	0.855729	0.855581	0.833145	0.812379	0.841308	0.832197	0.865341	0.79856	1	0.883096	0.0660182
2186	10	56044	0.224176	62.6395	7.81638	3.24976	1.16856	0.89113	0.922427	0.890675	0.886375	0.866177	0.896786	0.931795	0.901158	0.861564	0.836156	0.836842	0.880656	0.85672	0.856372	0.83355	0.812058	0.84183	0.832935	0.86582	0.79815	1	0.884269	0.0656464
2188	0	609663	2.43865	22.7711	0.849791	0.151896	0.0169264	0.928059	0.908176	0.905853	0.876058	0.89198	0.876639	0.919366	0.892753	0.86188	0.814223	0.863125	0.88823	0.894688	0.83516	0.840005	0.810948	0.83593	0.827006	0.86714	0.771805	1	0.88855	0.0656449
2193	5	101744	0.406976	62.7542	5.6597	3.19859	0.820824	0.929613	0.909857	0.906599	0.877241	0.892574	0.879246	0.920069	0.893183	0.863446	0.81682	0.864493	0.888681	0.895227	0.836678	0.839416	0.812397	0.837592	0.826486	0.868012	0.771328	1	0.889776	0.0652411
2194	6	64167	0.256668	65.6397	8.09948	3.73346	1.32676	0.931296	0.911536	0.907678	0.87884	0.894182	0.879346	0.921502	0.89412	0.864393	0.817554	0.864627	0.88879	0.895445	0.837261	0.840557	0.812263	0.836964	0.82731	0.86797	0.772562	1	0.890895	0.0648194
2198	10	56432	0.225728	65.6561	8.09735	3.7361	1.32736	0.932317	0.912567	0.908837	0.880538	0.895051	0.880821	0.922296	0.894998	0.865342	0.81856	0.865068	0.889256	0.895556	0.837814	0.841367	0.812341	0.837061	0.827403	0.868133	0.772824	1	0.891868	0.0643562
2200	0	721898	2.88759	22.8775	0.835174	0.153998	0.0167751	0.876586	0.935215	0.923446	0.88512	0.896009	0.909431	0.888325	0.903776	0.873849	0.813403	0.858858	0.886737	0.867106	0.852496	0.813316	0.804053	0.830854	0.823176	0.863618	0.793489	1	0.887945	0.0641288
2205	5	107916	0.431664	63.6857	5.79518	3.3439	0.865311	0.878679	0.936353	0.924242	0.886611	0.897624	0.91031	0.889831	0.903355	0.874537	0.814217	0.860558	0.887741	0.866239	0.853469	0.814893	0.803959	0.832022	0.823423	0.862958	0.793094	1	0.88906	0.063609
2206	6	67610	0.27044	64.6665	8.0795	3.57435	1.28428	0.880624	0.937509	0.925359	0.887435	0.898188	0.911677	0.891518	0.904164	0.876342	0.814598	0.860353	0.88691	0.867098	0.854252	0.81505	0.804297	0.83305	0.824294	0.863267	0.794306	1	0.890117	0.0632488
2210	10	59364	0.237456	64.6367	8.07283	3.56934	1.28234	0.882782	0.939003	0.926226	0.88856	0.899198	0.912834	0.892671	0.90485	0.876946	0.815503	0.860589	0.887659	0.867487	0.855156	0.815764	0.80441	0.833662	0.824035	0.86384	0.794429	1	0.891231	0.0626637
2212	0	607755	2.43102	22.9095	0.877965	0.154705	0.0177156	0.906348	0.919073	0.913929	0.839118	0.88511	0.89892	0.910947	0.882722	0.855793	0.850543	0.859393	0.88798	0.878915	0.858547	0.800304	0.825478	0.834182	0.815412	0.837901	0.786735	1	0.884422	0.0641501
2217	5	100567	0.402268	63.2248	5.72251	3.27132	0.842187	0.908315	0.91984	0.914962	0.841404	0.885817	0.900221	0.911273	0.883893	0.856056	0.851179	0.860232	0.889417	0.878499	0.857826	0.802107	0.826161	0.834722	0.814601	0.83861	0.78754	1	0.885493	0.0639382
2218	6	63720	0.25488	64.3666	8.04928	3.52536	1.26775	0.910719	0.921218	0.916337	0.84311	0.886551	0.901475	0.91272	0.885374	0.856968	0.852487	0.860217	0.889328	0.878202	0.85718	0.801695	0.826146	0.836197	0.815913	0.838865	0.787947	1	0.886735	0.0634373
2222	10	55789	0.223156	64.336	8.06186	3.52098	1.2687	0.912241	0.922727	0.917959	0.845086	0.88772	0.902328	0.913415	0.886958	0.857508	0.852892	0.860259	0.889208	0.878838	0.857651	0.802327	0.826211	0.836249	0.815976	0.838974	0.788103	1	0.887864	0.0629622
2224	0	520106	2.08042	22.8067	0.880174	0.152651	0.0175906	0.929712	0.925568	0.914862	0.871256	0.885929	0.900516	0.911147	0.902197	0.871871	0.843634	0.865755	0.914716	0.869624	0.847901	0.821633	0.797247	0.839392	0.81703	0.886517	0.800767	1	0.894553	0.0587534
2229	5	94277	0.377108	62.8367	5.65921	3.21095	0.822167	0.930147	0.927877	0.916491	0.872265	0.887332	0.901079	0.911389	0.902723	0.872185	0.844899	0.868091	0.915414	0.870934	0.848691	0.822077	0.798201	0.841663	0.817861	0.885794	0.800566	1	0.895632	0.058472
2230	6	60820	0.24328	65.1552	8.03906	3.65169	1.29649	0.930837	0.929357	0.917535	0.873413	0.888343	0.901266	0.911131	0.903576	0.873117	0.845437	0.869122	0.914822	0.871021	0.848964	0.822443	0.798685	0.84242	0.818933	0.885663	0.800436	1	0.896384	0.0582962
2234	10	53505	0.21402	65.1376	8.03693	3.64877	1.29617	0.932305	0.930726	0.918933	0.875161	0.889253	0.901738	0.911877	0.904439	0.873722	0.845799	0.869816	0.915793	0.871629	0.849435	0.822633	0.799346	0.842473	0.818475	0.886291	0.801318	1	0.89742	0.0579169
2236	0	538882	2.15553	22.7376	0.832923	0.151207	0.0165424	0.91525	0.911904	0.886432	0.864918	0.896895	0.901643	0.909741	0.895312	0.848647	0.835308	0.861869	0.87339	0.849336	0.846471	0.810705	0.800979	0.831585	0.810632	0.87681	0.775839	1	0.883776	0.0631731
2241	5	96188	0.384752	64.1105	5.78	3.40946	0.873794	0.917157	0.914516	0.887637	0.866579	0.897934	0.901667	0.911148	0.896983	0.850226	0.836523	0.862291	0.874901	0.848562	0.846181	0.81204	0.800588	0.832386	0.810163	0.877058	0.775544	1	0.885097	0.0628259
2242	6	61553	0.246212	67.8771	8.30204	4.12344	1.45073	0.918054	0.915536	0.889615	0.867496	0.898218	0.902783	0.91119	0.897722	0.85069	0.837027	0.860714	0.876237	0.848805	0.847124	0.812316	0.800026	0.831836	0.809709	0.877406	0.776144	1	0.885841	0.0625604
2246	10	53930	0.21572	67.8523	8.30187	4.11908	1.44988	0.919627	0.916549	0.891155	0.868932	0.898999	0.903866	0.912405	0.89924	0.85178	0.837984	0.860523	0.877017	0.849082	0.847107	0.812303	0.800556	0.83194	0.809512	0.877981	0.776201	1	0.886909	0.0622269
2248	0	631984	2.52794	22.8595	0.854986	0.153667	0.0171402	0.901749	0.91875	0.896045	0.8778	0.867864	0.899807	0.92197	0.901729	0.851513	0.8024	0.868336	0.880296	0.888178	0.834449	0.834023	0.803224	0.814489	0.833701	0.839521	0.785719	1	0.883682	0.0670386
2253	5	102127	0.408508	63.675	5.75605	3.34118	0.858702	0.904335	0.919909	0.897079	0.879381	0.868879	0.900291	0.923243	0.902161	0.851425	0.803862	0.868757	0.881138	0.888756	0.835866	0.832992	0.802883	0.815039	0.83453	0.840233	0.785365	1	0.884811	0.0665325
2254	6	64639	0.258556	65.0156	8.08539	3.63091	1.30048	0.907007	0.92134	0.898536	0.881264	0.869452	0.901004	0.922918	0.90368	0.852179	0.804994	0.86864	0.881929	0.888651	0.835865	0.832802	0.803632	0.815228	0.834736	0.840762	0.785594	1	0.885984	0.0658352
2258	10	56708	0.226832	64.9985	8.08507	3.62808	1.29832	0.908681	0.923124	0.900093	0.88253	0.870415	0.90139	0.923529	0.90429	0.852799	0.805539	0.869498	0.882159	0.888931	0.836081	0.832343	0.803996	0.815335	0.834503	0.841134	0.785436	1	0.887006	0.065328
2260	0	634963	2.53985	22.8486	0.867677	0.153468	0.0174175	0.89632	0.933221	0.904886	0.871252	0.869922	0.913959	0.904191	0.884152	0.868582	0.82734	0.855796	0.875758	0.881732	0.819877	0.823536	0.808546	0.83594	0.812576	0.851318	0.790413	1	0.885042	0.0653421
2265	5	102606	0.410424	63.3476	5.71507	3.28985	0.844812	0.898617	0.934692	0.905157	0.871874	0.870836	0.9148	0.904289	0.885967	0.869896	0.827417	0.856012	0.875344	0.882395	0.821102	0.823066	0.807813	0.836515	0.811044	0.851027	0.792366	1	0.885964	0.0647822
2266	6	65000	0.26	63.402	7.99573	3.37252	1.22513	0.900292	0.935577	0.906338	0.872623	0.871862	0.915215	0.905054	0.886692	0.871108	0.827615	0.8571	0.875546	0.881631	0.821146	0.8239	0.808392	0.837031	0.812892	0.851215	0.792492	1	0.886854	0.0645304
2270	10	57108	0.228432	63.3847	8.0136	3.37056	1.22795	0.901914	0.936997	0.907333	0.873389	0.872601	0.915791	0.906239	0.88745	0.87226	0.828728	0.857165	0.875692	0.881575	0.821566	0.82372	0.808346	0.837361	0.812907	0.851965	0.79256	1	0.887774	0.0641846
2272	0	587697	2.35079	22.7991	0.849147	0.152453	0.0169404	0.880388	0.925873	0.90147	0.874893	0.870141	0.882213	0.888849	0.904234	0.862419	0.813791	0.837743	0.880697	0.871669	0.860346	0.815327	0.798198	0.824928	0.832478	0.846204	0.812515	1	0.878957	0.0663231
2277	5	99185	0.39674	61.0027	5.52616	2.93988	0.757996	0.88217	0.927847	0.902082	0.876236	0.871175	0.88157	0.890508	0.905505	0.864733	0.814125	0.838176	0.880637	0.872506	0.86074	0.816686	0.798709	0.825831	0.834047	0.846035	0.813329	1	0.880085	0.0661387
2278	6	63028	0.252112	61.9382	7.76947	3.14363	1.1333	0.883671	0.928365	0.902773	0.878189	0.872985	0.882354	0.891144	0.906438	0.865671	0.814281	0.839698	0.881806	0.874215	0.86199	0.816526	0.799502	0.826752	0.834026	0.846457	0.812504	1	0.88113	0.0657194
2282	10	55371	0.221484	61.9084	7.76707	3.13917	1.13207	0.886448	0.92971	0.903812	0.879305	0.874573	0.883658	0.892209	0.906973	0.866555	0.814723	0.840639	0.882664	0.874456	0.862274	0.817287	0.799579	0.827798	0.833893	0.846219	0.812014	1	0.882376	0.0653546
2284	0	586404	2.34562	22.7796	0.862741	0.152086	0.0172087	0.912477	0.932797	0.893581	0.851529	0.889368	0.908519	0.907406	0.874543	0.837942	0.827073	0.88046	0.882367	0.860663	0.841706	0.827169	0.813724	0.827045	0.819195	0.83912	0.785787	1	0.88469	0.0631937
2289	5	100023	0.400092	65.1268	5.90554	3.57443	0.921653	0.91496	0.934545	0.894609	0.852459	0.89002	0.910741	0.908031	0.875079	0.839327	0.827915	0.880977	0.881787	0.861097	0.842516	0.82762	0.815367	0.82775	0.819347	0.838902	0.786804	1	0.885916	0.0628521
2290	6	63515	0.25406	67.5235	8.31658	4.06206	1.43992	0.916839	0.935149	0.896032	0.85335	0.890695	0.910934	0.908722	0.875116	0.8394	0.828497	0.881713	0.881957	0.861442	0.84225	0.82786	0.814438	0.827238	0.819547	0.83966	0.788058	1	0.886677	0.062467
2294	10	55652	0.222608	67.4916	8.3085	4.05615	1.43737	0.918215	0.936139	0.897784	0.855297	0.89084	0.911836	0.909275	0.876384	0.840626	0.829395	0.882709	0.88234	0.862494	0.842971	0.828425	0.815074	0.827221	0.819566	0.839934	0.787672	1	0.887739	0.0620379
2296	0	527434	2.10974	22.7606	0.852954	0.151692	0.016965	0.914992	0.908167	0.900325	0.878075	0.861865	0.901822	0.894251	0.904537	0.868348	0.838219	0.878536	0.890093	0.856963	0.853501	0.816681	0.827538	0.814461	0.805357	0.873521	0.784556	1	0.885348	0.0639224
2301	5	94915	0.37966	62.7993	5.68689	3.20609	0.826525	0.916362	0.908892	0.902102	0.880319	0.86264	0.902139	0.897445	0.905594	0.869199	0.839883	0.87936	0.890549	0.856724	0.854443	0.817358	0.828325	0.814708	0.805805	0.874398	0.784597	1	0.886568	0.0633777
2302	6	60744	0.242976	64.966	8.00098	3.61961	1.28489	0.917004	0.909761	0.903702	0.88049	0.864085	0.9032	0.899332	0.905834	0.869576	0.83954	0.880079	0.890796	0.856941	0.854735	0.817883	0.829111	0.814648	0.806129	0.874276	0.784234	1	0.887341	0.0632082
2306	10	53491	0.213964	64.9155	7.98868	3.61091	1.27957	0.919033	0.910929	0.905283	0.881877	0.865463	0.904825	0.900329	0.906227	0.870137	0.839721	0.879952	0.891907	0.857107	0.855452	0.81896	0.829401	0.814726	0.805659	0.874642	0.784338	1	0.888492	0.0627029
2308	0	505555	2.02222	22.771	0.849365	0.151895	0.0169269	0.888123	0.911652	0.890481	0.869997	0.885192	0.91758	0.89983	0.893762	0.871023	0.836874	0.861665	0.886244	0.883769	0.866539	0.835704	0.792119	0.800902	0.82606	0.827845	0.807122	1	0.882693	0.0670544
2313	5	92300	0.3692	62.5062	5.63786	3.16104	0.812257	0.890114	0.913137	0.892595	0.871696	0.886484	0.918402	0.899534	0.895531	0.872248	0.838592	0.862281	0.888055	0.883088	0.867156	0.835964	0.792329	0.801208	0.826262	0.82779	0.807681	1	0.883999	0.0665543
2314	6	59265	0.23706	64.4102	7.93776	3.52813	1.25367	0.892221	0.914503	0.893436	0.872091	0.888281	0.918198	0.900186	0.89617	0.873289	0.83902	0.862406	0.888948	0.884552	0.867612	0.836227	0.79347	0.801375	0.826154	0.828381	0.807897	1	0.884979	0.0661921
2318	10	52056	0.208224	64.385	7.93615	3.52406	1.25209	0.894441	0.915985	0.894623	0.873684	0.890186	0.919116	0.900914	0.89714	0.873857	0.838818	0.863003	0.889312	0.883942	0.867844	0.837089	0.794222	0.802655	0.82636	0.828848	0.808264	1	0.88617	0.0657273
2320	0	567584	2.27034	22.8087	0.857512	0.152656	0.0171375	0.907556	0.935146	0.889935	0.855302	0.865884	0.916253	0.918113	0.896915	0.868833	0.813361	0.848034	0.860089	0.871835	0.853227	0.833085	0.833495	0.832655	0.811327	0.865179	0.766453	1	0.884809	0.0629511
2325	5	97869	0.391476	61.2474	5.51557	2.97445	0.762732	0.909445	0.93616	0.891738	0.856594	0.867001	0.916863	0.918273	0.896474	0.869841	0.814558	0.848813	0.861034	0.873392	0.854264	0.835029	0.834033	0.833063	0.810854	0.866051	0.766336	1	0.885901	0.0624516
2326	6	62450	0.2498	64.9697	7.95211	3.61827	1.27426	0.910336	0.937878	0.893763	0.857782	0.867118	0.918479	0.918607	0.897398	0.870592	0.815156	0.849015	0.862234	0.872986	0.854924	0.835524	0.83534	0.833843	0.810689	0.865765	0.766149	1	0.886902	0.0622257
2330	10	54852	0.219408	64.9782	7.94116	3.61922	1.2727	0.91148	0.938717	0.895765	0.859531	0.868163	0.918964	0.919173	0.898099	0.871017	0.815886	0.848875	0.862339	0.874216	0.855192	0.836241	0.836688	0.834208	0.81101	0.866286	0.767073	1	0.887879	0.0617929
2332	0	578906	2.31562	22.8308	0.874346	0.153124	0.0175331	0.899764	0.926121	0.91039	0.83049	0.861427	0.913355	0.907925	0.905744	0.858398	0.845395	0.859491	0.88843	0.869262	0.833368	0.789379	0.825951	0.824302	0.833425	0.817051	0.787977	1	0.882118	0.0664556
2337	5	98188	0.392752	62.4587	5.64196	3.15411	0.812172	0.900879	0.92768	0.912515	0.833569	0.862132	0.914139	0.908415	0.9062	0.858659	0.845923	0.859316	0.888637	0.870004	0.834934	0.789511	0.826348	0.822285	0.832765	0.817967	0.787632	1	0.883223	0.0661787
2338	6	62628	0.250512	62.836	7.85194	3.28072	1.18144	0.902528	0.928546	0.913609	0.836431	0.862841	0.91428	0.909625	0.907174	0.859232	0.847129	0.859975	0.890009	0.871128	0.835537	0.790126	0.826348	0.822707	0.832735	0.818915	0.788162	1	0.88435	0.0657295
2342	10	55103	0.220412	62.8316	7.8503	3.28003	1.18195	0.904034	0.929233	0.914642	0.837713	0.863664	0.914977	0.910241	0.907981	0.860189	0.847322	0.86047	0.890432	0.870887	0.835363	0.790383	0.826534	0.823059	0.833131	0.819892	0.788514	1	0.88518	0.0654702
2344	0	521130	2.08452	22.7664	0.845104	0.151796	0.0168132	0.907992	0.925767	0.900864	0.850361	0.865873	0.917767	0.881043	0.894348	0.858374	0.81687	0.868331	0.891755	0.845857	0.849096	0.804749	0.812672	0.818363	0.83294	0.840351	0.787415	1	0.881849	0.064703
2349	5	94265	0.37706	60.9869	5.52701	2.93767	0.757458	0.91038	0.926494	0.900679	0.852453	0.867581	0.917965	0.880931	0.893863	0.858039	0.817042	0.869623	0.891784	0.845537	0.849371	0.806036	0.812062	0.818103	0.831024	0.840529	0.788654	1	0.882619	0.0646417
2350	6	60416	0.241664	64.5896	7.96846	3.55778	1.26262	0.912267	0.928099	0.902683	0.85556	0.869149	0.918548	0.880181	0.89401	0.858854	0.817995	0.869811	0.892677	0.846233	0.849601	0.805391	0.81255	0.819071	0.831055	0.840233	0.788111	1	0.883862	0.0640327
2354	10	52981	0.211924	64.5689	7.96853	3.55447	1.26164	0.913931	0.929522	0.904787	0.856515	0.871086	0.919264	0.880542	0.894453	0.859997	0.819039	0.870463	0.892792	0.846822	0.849786	0.806063	0.813084	0.819907	0.830977	0.840065	0.78782	1	0.885012	0.0636127
2356	0	471961	1.88784	22.7639	0.880701	0.151801	0.0175744	0.891522	0.940685	0.895426	0.872834	0.854952	0.91776	0.883324	0.895133	0.881265	0.842648	0.844242	0.863819	0.868102	0.865737	0.812674	0.825495	0.812757	0.789817	0.814082	0.774073	1	0.882826	0.0671869
2361	5	90212	0.360848	63.1719	5.7607	3.26434	0.848287	0.892919	0.941438	0.896577	0.873393	0.855684	0.918636	0.884528	0.896012	0.881706	0.844278	0.846096	0.865439	0.867512	0.865328	0.812475	0.825212	0.811727	0.78923	0.813683	0.774287	1	0.883674	0.0667619
2362	6	58113	0.232452	65.4864	8.1368	3.70979	1.32864	0.893673	0.942491	0.897106	0.875407	0.856383	0.919923	0.885473	0.896288	0.882574	0.845904	0.846824	0.865151	0.869229	0.866381	0.812684	0.825297	0.812426	0.789961	0.813751	0.775592	1	0.884592	0.0664237
2366	10	51082	0.204328	65.4602	8.12244	3.7049	1.3249	0.89604	0.943542	0.898301	0.87708	0.858081	0.921381	0.886242	0.896333	0.883618	0.846482	0.84749	0.86644	0.869651	0.866156	0.812595	0.825672	0.812507	0.790073	0.814582	0.775762	1	0.885792	0.0660083
2368	0	514947	2.05979	22.7896	0.842883	0.152254	0.0168068	0.908418	0.918954	0.903905	0.874633	0.882065	0.90318	0.88107	0.889541	0.858927	0.832614	0.874201	0.861378	0.886853	0.847608	0.818535	0.812637	0.818654	0.815881	0.874506	0.779572	1	0.884945	0.0606614
2373	5	93558	0.374232	63.6454	5.73038	3.33593	0.854179	0.91043	0.920354	0.904466	0.875959	0.881918	0.90438	0.881469	0.88979	0.861022	0.833825	0.873517	0.859344	0.886712	0.848121	0.818829	0.812801	0.818498	0.81457	0.874671	0.779404	1	0.885767	0.0602808
2374	6	59917	0.239668	64.5231	8.06896	3.55099	1.27633	0.912053	0.922051	0.905845	0.876613	0.883072	0.905294	0.88283	0.891441	0.86276	0.833987	0.87446	0.858838	0.887728	0.848933	0.818641	0.812799	0.819367	0.814769	0.874193	0.780004	1	0.886903	0.0598504
2378	10	52792	0.211168	64.522	8.07244	3.55092	1.27588	0.913301	0.923312	0.907136	0.877699	0.884215	0.90598	0.883316	0.891868	0.863597	0.834814	0.874915	0.859278	0.887663	0.849437	0.818723	0.81321	0.819565	0.814688	0.874858	0.780724	1	0.887804	0.0596778
2380	0	536181	2.14472	22.7784	0.8383	0.152024	0.0167006	0.90603	0.931237	0.882462	0.883482	0.901172	0.910219	0.893283	0.897249	0.867722	0.812616	0.85819	0.881944	0.860761	0.849298	0.831868	0.829305	0.829821	0.817812	0.846378	0.763573	1	0.887133	0.0613966
2385	5	95532	0.382128	64.8746	5.84841	3.53229	0.906046	0.907984	0.932719	0.884442	0.883746	0.901829	0.910192	0.894554	0.897291	0.867626	0.813366	0.858922	0.883128	0.86124	0.849836	0.831946	0.829188	0.829178	0.819574	0.847674	0.763587	1	0.888103	0.0607589
2386	6	61031	0.244124	67.15	8.31263	3.99684	1.4195	0.908645	0.934124	0.885919	0.886173	0.902394	0.909849	0.895094	0.898945	0.868722	0.814135	0.859948	0.883469	0.861505	0.85033	0.833347	0.828464	0.82903	0.820468	0.848036	0.762694	1	0.889059	0.0604607
2390	10	53695	0.21478	67.1502	8.30505	3.99658	1.41874	0.909656	0.935171	0.886935	0.887084	0.903483	0.910336	0.895186	0.900223	0.869485	0.815076	0.860946	0.88322	0.862212	0.850535	0.833187	0.827954	0.829137	0.820886	0.848617	0.762939	1	0.889847	0.0602442
2392	0	581014	2.32406	22.8098	0.850921	0.152669	0.0169877	0.871438	0.92756	0.920947	0.886486	0.879446	0.920177	0.898152	0.904211	0.853925	0.826322	0.881864	0.882543	0.875211	0.868999	0.843456	0.85887	0.834692	0.839336	0.865685	0.754076	1	0.888197	0.0634299
2397	5	98845	0.39538	64.2693	5.83095	3.43581	0.887607	0.874172	0.928853	0.920937	0.88698	0.880652	0.920912	0.898508	0.904027	0.85494	0.82515	0.881921	0.883408	0.875087	0.868855	0.843315	0.858344	0.834488	0.839987	0.866083	0.753852	1	0.888982	0.0629069
2398	6	62786	0.251144	67.0567	8.28885	3.97993	1.41517	0.876613	0.930359	0.9223	0.888924	0.882107	0.921838	0.898879	0.904931	0.85496	0.825925	0.883047	0.88421	0.876175	0.868139	0.844074	0.858838	0.835553	0.839327	0.864978	0.752588	1	0.890216	0.0624609
2402	10	55125	0.2205	67.0275	8.28029	3.97454	1.41211	0.877914	0.931283	0.923383	0.89024	0.883401	0.922503	0.89922	0.904943	0.855537	0.826848	0.883791	0.88459	0.876635	0.868762	0.844726	0.859347	0.835474	0.838975	0.865351	0.751955	1	0.891068	0.0622162
