# Supplementary material for: IBSEM: An Individual-Based Atlantic Salmon Population Model
Source: PLoS One. 2015 Sep 18;10(9):e0138444. doi: 10.1371/journal.pone.0138444 (PMC4575158; doi:10.1371/journal.pone.0138444)
Supplement: S1 Minimal dataset — (ZIP) [file pone.0138444.s003.zip › temp/scenario 1/wild - 1/runFiles/results/parr1.txt]

month	averageAge	popSize	density	averageLength	stDevLength	averageWeight	stDevWeight	allele_0_0_Frequency	allele_0_1_Frequency	allele_0_2_Frequency	allele_0_3_Frequency	allele_0_4_Frequency	allele_0_5_Frequency	allele_0_6_Frequency	allele_0_7_Frequency	allele_0_8_Frequency	allele_0_9_Frequency	allele_0_10_Frequency	allele_0_11_Frequency	allele_0_12_Frequency	allele_0_13_Frequency	allele_0_14_Frequency	allele_0_15_Frequency	allele_0_16_Frequency	allele_0_17_Frequency	allele_0_18_Frequency	allele_0_19_Frequency	allele_0_20_Frequency	genotypicValueAverage	genotypicValueStDev
16	12	53130	0.21252	67.103	8.48756	3.99639	1.45713	0.90719	0.906155	0.904207	0.905035	0.90336	0.902353	0.903463	0.902334	0.901741	0.903924	0.90143	0.899567	0.899473	0.899849	0.900668	0.901063	0.902005	0.901525	0.901007	0.901252	1	0.903855	0.0597417
21	17	45404	0.181616	104.762	9.34416	14.7779	3.87791	0.908852	0.907728	0.905262	0.906704	0.903346	0.903731	0.904127	0.902773	0.902354	0.903786	0.902255	0.899767	0.899293	0.900328	0.900868	0.901837	0.902134	0.901903	0.901617	0.900449	1	0.904805	0.0592797
22	18	19113	0.076452	98.015	7.85303	12.0592	2.84072	0.923115	0.922095	0.918485	0.917962	0.912494	0.910925	0.907053	0.907628	0.906268	0.908465	0.907027	0.903364	0.903312	0.905038	0.903469	0.903286	0.905195	0.901507	0.903626	0.901821	1	0.913795	0.0554722
26	22	17486	0.069944	97.9893	7.84045	12.0492	2.83743	0.924711	0.923167	0.919221	0.918506	0.913273	0.911644	0.907783	0.907812	0.907154	0.908984	0.906497	0.903294	0.903437	0.905153	0.903694	0.902751	0.905353	0.902036	0.903609	0.90195	1	0.91451	0.0551166
26	10	60447	0.241788	61.8219	7.76211	3.12633	1.12899	0.902849	0.915711	0.897745	0.923272	0.882095	0.909772	0.880995	0.906596	0.911625	0.890358	0.912609	0.891326	0.905777	0.878853	0.910814	0.918855	0.930344	0.893692	0.88925	0.887298	1	0.903389	0.0598035
28	12	56741	0.226964	61.7625	7.92723	3.12383	1.15812	0.904478	0.917079	0.899077	0.924173	0.88355	0.910514	0.881382	0.907413	0.912162	0.89089	0.912902	0.891789	0.905615	0.878941	0.910585	0.91863	0.930421	0.893701	0.889137	0.887559	1	0.904322	0.0594651
28	12	56741	0.226964	61.7625	7.92723	3.12383	1.15812	0.904478	0.917079	0.899077	0.924173	0.88355	0.910514	0.881382	0.907413	0.912162	0.89089	0.912902	0.891789	0.905615	0.878941	0.910585	0.91863	0.930421	0.893701	0.889137	0.887559	1	0.904322	0.0594651
33	17	48601	0.194404	101.638	8.80128	13.4826	3.4386	0.906206	0.918685	0.899961	0.925711	0.884766	0.911607	0.881268	0.907872	0.912224	0.891237	0.912924	0.892533	0.905341	0.878583	0.910835	0.919672	0.930382	0.893994	0.889282	0.887574	1	0.905256	0.059044
34	18	20812	0.083248	98.8389	7.39223	12.3347	2.70868	0.919686	0.929368	0.913007	0.932131	0.895205	0.917331	0.887132	0.912334	0.917692	0.896766	0.917115	0.895637	0.909283	0.879445	0.912046	0.920382	0.932251	0.895949	0.890736	0.889295	1	0.91331	0.0557139
38	22	19113	0.076452	98.82	7.37919	12.3271	2.70356	0.922043	0.930937	0.913724	0.932742	0.895935	0.917622	0.887328	0.91286	0.917648	0.89706	0.917988	0.895412	0.909669	0.87948	0.912102	0.920473	0.932507	0.896301	0.891226	0.889028	1	0.91416	0.0552579
38	10	42958	0.171832	69.1653	8.46678	4.36194	1.53701	0.911891	0.896678	0.895875	0.873109	0.887122	0.890067	0.87688	0.856476	0.849178	0.891254	0.890242	0.911495	0.862133	0.861725	0.909318	0.916349	0.916546	0.909749	0.873795	0.923809	1	0.889436	0.0628929
40	12	40277	0.161108	69.1075	8.66663	4.36051	1.58129	0.913226	0.898118	0.897063	0.875078	0.888038	0.891638	0.877598	0.857028	0.849517	0.891663	0.890334	0.911451	0.8628	0.861844	0.909936	0.91654	0.916888	0.910147	0.874122	0.923976	1	0.890458	0.0626635
40	12	40277	0.161108	69.1075	8.66663	4.36051	1.58129	0.913226	0.898118	0.897063	0.875078	0.888038	0.891638	0.877598	0.857028	0.849517	0.891663	0.890334	0.911451	0.8628	0.861844	0.909936	0.91654	0.916888	0.910147	0.874122	0.923976	1	0.890458	0.0626635
45	17	34451	0.137804	106.089	9.53692	15.3499	4.06355	0.914908	0.899771	0.898102	0.877275	0.889771	0.892558	0.878494	0.857914	0.850527	0.891571	0.890859	0.911193	0.8634	0.86282	0.910206	0.916171	0.918072	0.910859	0.873255	0.924777	1	0.891641	0.0623176
46	18	11810	0.04724	99.7123	7.73663	12.6789	2.89055	0.929382	0.916342	0.911854	0.887849	0.901228	0.907451	0.887892	0.866384	0.862659	0.896274	0.894708	0.911135	0.869306	0.86613	0.91503	0.91757	0.91884	0.91431	0.877561	0.930398	1	0.902582	0.0591755
50	22	10854	0.043416	99.6606	7.72729	12.659	2.88351	0.930118	0.917496	0.912659	0.888935	0.902755	0.909573	0.888659	0.868436	0.863092	0.896352	0.894601	0.910356	0.868159	0.866731	0.915193	0.917634	0.919062	0.915423	0.877603	0.930809	1	0.903449	0.0588094
50	10	48589	0.194356	62.5975	7.79971	3.24278	1.16236	0.899916	0.897703	0.909146	0.867172	0.898959	0.899216	0.8781	0.884995	0.899494	0.883554	0.895954	0.896293	0.894935	0.879592	0.889934	0.90325	0.916771	0.877709	0.876042	0.896829	1	0.893552	0.060426
52	12	45588	0.182352	62.5314	7.96624	3.23918	1.19152	0.90084	0.89914	0.910218	0.868584	0.900007	0.900314	0.87874	0.885573	0.899667	0.883566	0.895247	0.896705	0.895466	0.880122	0.890168	0.903045	0.917029	0.877731	0.876327	0.896892	1	0.894374	0.0601818
52	12	45588	0.182352	62.5314	7.96624	3.23918	1.19152	0.90084	0.89914	0.910218	0.868584	0.900007	0.900314	0.87874	0.885573	0.899667	0.883566	0.895247	0.896705	0.895466	0.880122	0.890168	0.903045	0.917029	0.877731	0.876327	0.896892	1	0.894374	0.0601818
57	17	39006	0.156024	99.4257	8.76294	12.6347	3.27877	0.901861	0.900592	0.911475	0.870148	0.9004	0.900695	0.879647	0.88671	0.900285	0.884646	0.895401	0.897041	0.895785	0.880172	0.890478	0.903399	0.91691	0.876942	0.876288	0.897259	1	0.895254	0.0598986
58	18	21550	0.0862	96.0144	7.54752	11.3307	2.61043	0.911949	0.912042	0.918306	0.881856	0.907796	0.907007	0.885731	0.890928	0.903573	0.886381	0.898515	0.898492	0.898074	0.881578	0.892807	0.903387	0.917123	0.87884	0.877355	0.897889	1	0.902146	0.0576082
62	22	19789	0.079156	96.0122	7.531	11.329	2.60333	0.91331	0.913538	0.918995	0.882612	0.909217	0.907625	0.885997	0.891859	0.904265	0.886604	0.899793	0.898858	0.898555	0.88198	0.892466	0.903128	0.917075	0.878771	0.878316	0.898504	1	0.903015	0.0573756
62	10	55027	0.220108	62.1644	7.67267	3.1738	1.13216	0.881822	0.921484	0.895987	0.92501	0.904038	0.881485	0.891853	0.903338	0.877042	0.898277	0.897814	0.874552	0.918885	0.899159	0.890699	0.914324	0.891372	0.92162	0.884575	0.898195	1	0.899269	0.0607743
64	12	51608	0.206432	62.0996	7.85112	3.17086	1.1631	0.883448	0.922037	0.897022	0.925612	0.904618	0.881976	0.892391	0.904036	0.877955	0.898562	0.898272	0.875281	0.919044	0.899764	0.890831	0.914296	0.89148	0.921844	0.884543	0.898368	1	0.900005	0.0605716
64	12	51608	0.206432	62.0996	7.85112	3.17086	1.1631	0.883448	0.922037	0.897022	0.925612	0.904618	0.881976	0.892391	0.904036	0.877955	0.898562	0.898272	0.875281	0.919044	0.899764	0.890831	0.914296	0.89148	0.921844	0.884543	0.898368	1	0.900005	0.0605716
69	17	44267	0.177068	101.77	8.70501	13.5281	3.4196	0.885637	0.923024	0.898073	0.926051	0.905087	0.882181	0.893307	0.903958	0.878069	0.89927	0.898446	0.875709	0.918935	0.900095	0.891409	0.91427	0.892821	0.921364	0.885377	0.898943	1	0.900797	0.0601988
70	18	19464	0.077856	98.3612	7.30107	12.1547	2.65547	0.903232	0.93077	0.910116	0.931155	0.914124	0.889591	0.899507	0.910681	0.882681	0.903951	0.905826	0.879162	0.923371	0.901254	0.894009	0.916821	0.895679	0.92219	0.886457	0.900123	1	0.909099	0.0569052
74	22	17813	0.071252	98.3332	7.28394	12.1436	2.64595	0.905154	0.931679	0.911694	0.931848	0.91436	0.891147	0.899512	0.91088	0.882698	0.903722	0.906557	0.879919	0.923314	0.901729	0.895301	0.916578	0.895835	0.921714	0.887386	0.899484	1	0.909934	0.0566443
74	10	54904	0.219616	66.8846	8.26938	3.94964	1.40559	0.890108	0.883524	0.890727	0.885391	0.885764	0.888396	0.866276	0.915161	0.880346	0.895991	0.893796	0.88387	0.9164	0.908868	0.89335	0.914697	0.884972	0.913066	0.879025	0.895153	1	0.889633	0.0657228
76	12	51321	0.205284	66.8426	8.45374	3.95042	1.44503	0.892218	0.885242	0.891916	0.886557	0.886752	0.889421	0.867842	0.915356	0.881306	0.896193	0.893698	0.884219	0.916672	0.908351	0.893348	0.914743	0.88492	0.913291	0.879279	0.895209	1	0.890708	0.0653871
76	12	51321	0.205284	66.8426	8.45374	3.95042	1.44503	0.892218	0.885242	0.891916	0.886557	0.886752	0.889421	0.867842	0.915356	0.881306	0.896193	0.893698	0.884219	0.916672	0.908351	0.893348	0.914743	0.88492	0.913291	0.879279	0.895209	1	0.890708	0.0653871
81	17	43736	0.174944	102.977	9.28361	14.0457	3.73511	0.894069	0.887061	0.893292	0.887461	0.887907	0.890273	0.869135	0.915653	0.882259	0.89727	0.893646	0.88482	0.917242	0.908279	0.893486	0.915207	0.884775	0.913881	0.879653	0.895818	1	0.891821	0.0650788
82	18	18836	0.075344	98.061	7.68695	12.0663	2.77562	0.909721	0.902474	0.903961	0.898837	0.896289	0.899713	0.876274	0.92087	0.888803	0.903456	0.895546	0.889414	0.916808	0.907066	0.897722	0.9201	0.885937	0.914817	0.880628	0.897059	1	0.901181	0.0614622
86	22	17177	0.068708	98.0644	7.68321	12.0674	2.77659	0.910782	0.904756	0.905018	0.900012	0.897188	0.90106	0.876841	0.921785	0.890726	0.904698	0.895704	0.889678	0.916691	0.907143	0.898294	0.920155	0.885603	0.91445	0.880683	0.897916	1	0.902249	0.0611805
86	10	56787	0.227148	62.009	7.72482	3.15258	1.13201	0.913466	0.899246	0.89922	0.897397	0.892361	0.87822	0.889781	0.880166	0.890494	0.880166	0.924648	0.888901	0.879453	0.895196	0.907813	0.903103	0.915967	0.905656	0.899713	0.906757	1	0.897044	0.0636802
88	12	53263	0.213052	61.9593	7.91097	3.15223	1.16485	0.914997	0.900437	0.899977	0.89872	0.893669	0.879344	0.890553	0.880527	0.891041	0.880808	0.924816	0.889257	0.880123	0.895894	0.908201	0.903094	0.91633	0.906023	0.899593	0.906849	1	0.897982	0.0633775
88	12	53263	0.213052	61.9593	7.91097	3.15223	1.16485	0.914997	0.900437	0.899977	0.89872	0.893669	0.879344	0.890553	0.880527	0.891041	0.880808	0.924816	0.889257	0.880123	0.895894	0.908201	0.903094	0.91633	0.906023	0.899593	0.906849	1	0.897982	0.0633775
93	17	45556	0.182224	101.76	8.82365	13.5317	3.46139	0.9164	0.901758	0.901056	0.89987	0.894503	0.880598	0.891858	0.881113	0.890904	0.881947	0.924895	0.889619	0.881267	0.896907	0.907729	0.903284	0.916718	0.906544	0.900013	0.906774	1	0.898949	0.0631366
94	18	21125	0.0845	97.8986	7.41634	11.9925	2.66549	0.929325	0.914533	0.911101	0.913562	0.904568	0.891101	0.899953	0.887692	0.899361	0.888355	0.928757	0.891432	0.885373	0.902769	0.910249	0.905775	0.918746	0.907811	0.901751	0.909041	1	0.90836	0.0589914
98	22	19382	0.077528	97.8965	7.40155	11.991	2.66138	0.930786	0.914766	0.912316	0.91536	0.904834	0.891858	0.900397	0.887757	0.900242	0.889485	0.929574	0.891265	0.885899	0.903441	0.910716	0.905995	0.918894	0.907053	0.901765	0.909633	1	0.909149	0.058613
98	10	55214	0.220856	66.2902	8.24418	3.84764	1.37677	0.913835	0.901646	0.907279	0.907261	0.8786	0.907098	0.880664	0.899029	0.893107	0.854448	0.933033	0.904553	0.909842	0.861349	0.906736	0.915873	0.901628	0.906437	0.887356	0.907804	1	0.900281	0.0608461
100	12	51752	0.207008	66.2114	8.43004	3.84233	1.41412	0.914998	0.903327	0.908409	0.908342	0.879947	0.908139	0.880739	0.899965	0.89326	0.855262	0.9338	0.904728	0.910564	0.861957	0.90696	0.916196	0.902158	0.90667	0.887946	0.908139	1	0.901246	0.0605355
100	12	51752	0.207008	66.2114	8.43004	3.84233	1.41412	0.914998	0.903327	0.908409	0.908342	0.879947	0.908139	0.880739	0.899965	0.89326	0.855262	0.9338	0.904728	0.910564	0.861957	0.90696	0.916196	0.902158	0.90667	0.887946	0.908139	1	0.901246	0.0605355
105	17	44225	0.1769	105.963	9.33092	15.2811	3.9648	0.916755	0.904907	0.909226	0.908683	0.880746	0.908954	0.881391	0.899876	0.893352	0.855828	0.933782	0.905223	0.911521	0.862148	0.907111	0.91619	0.902849	0.907191	0.888321	0.90814	1	0.902066	0.0601323
106	18	14246	0.056984	100.665	7.63939	13.0347	2.91738	0.932156	0.918995	0.91896	0.921908	0.890741	0.916854	0.889443	0.905939	0.900147	0.862874	0.93535	0.908957	0.915099	0.866068	0.910677	0.917486	0.907062	0.907342	0.891373	0.909273	1	0.91161	0.0562692
110	22	13072	0.052288	100.673	7.66129	13.0387	2.9263	0.932795	0.92002	0.920441	0.923003	0.890759	0.917381	0.890453	0.906097	0.899977	0.863602	0.935282	0.908966	0.915353	0.86605	0.910381	0.916769	0.907856	0.907742	0.891294	0.909539	1	0.912227	0.0559419
110	10	52239	0.208956	67.4929	8.35158	4.05817	1.44588	0.891862	0.90017	0.870729	0.907808	0.8946	0.896993	0.875093	0.891489	0.879333	0.855577	0.8928	0.89996	0.888905	0.878989	0.908957	0.897787	0.90912	0.894341	0.904544	0.903463	1	0.890529	0.0658299
112	12	48938	0.195752	67.4073	8.53832	4.05149	1.48402	0.893672	0.901774	0.872716	0.908507	0.895725	0.897963	0.875424	0.892272	0.879848	0.85591	0.893273	0.900221	0.889125	0.879092	0.909273	0.897953	0.909263	0.894714	0.90441	0.903705	1	0.891576	0.0655092
112	12	48938	0.195752	67.4073	8.53832	4.05149	1.48402	0.893672	0.901774	0.872716	0.908507	0.895725	0.897963	0.875424	0.892272	0.879848	0.85591	0.893273	0.900221	0.889125	0.879092	0.909273	0.897953	0.909263	0.894714	0.90441	0.903705	1	0.891576	0.0655092
117	17	41649	0.166596	104.161	9.41529	14.5356	3.87395	0.895556	0.903431	0.874967	0.909326	0.896948	0.899481	0.8763	0.893803	0.879589	0.85738	0.894415	0.901582	0.889349	0.879493	0.908377	0.898353	0.909878	0.895268	0.904548	0.903479	1	0.892854	0.0649326
118	18	15650	0.0626	99.2808	7.78214	12.5204	2.88845	0.912652	0.91984	0.895208	0.91738	0.908307	0.913131	0.885399	0.902428	0.881661	0.863259	0.900064	0.903898	0.894441	0.882907	0.912268	0.901885	0.912748	0.898882	0.905783	0.901214	1	0.904182	0.0601927
122	22	14393	0.057572	99.2849	7.7899	12.5223	2.89	0.913604	0.920586	0.896477	0.917321	0.909088	0.91409	0.885882	0.903147	0.882304	0.864031	0.899917	0.903738	0.894497	0.882825	0.912596	0.902418	0.913708	0.898805	0.905544	0.90075	1	0.904811	0.0598131
122	10	50763	0.203052	63.5717	7.88589	3.39453	1.21153	0.878543	0.908171	0.89316	0.92465	0.896844	0.889092	0.883005	0.888905	0.891466	0.908132	0.888639	0.888344	0.889152	0.893466	0.901217	0.911008	0.893013	0.89843	0.900784	0.899041	1	0.89577	0.0632709
124	12	47603	0.190412	63.4959	8.06891	3.38998	1.24499	0.880774	0.90947	0.894313	0.925246	0.897317	0.890028	0.883652	0.889944	0.892108	0.908462	0.889177	0.88862	0.889461	0.894019	0.90154	0.911214	0.892664	0.898882	0.900763	0.898872	1	0.896729	0.0630122
124	12	47603	0.190412	63.4959	8.06891	3.38998	1.24499	0.880774	0.90947	0.894313	0.925246	0.897317	0.890028	0.883652	0.889944	0.892108	0.908462	0.889177	0.88862	0.889461	0.894019	0.90154	0.911214	0.892664	0.898882	0.900763	0.898872	1	0.896729	0.0630122
129	17	40687	0.162748	101.365	8.94851	13.386	3.4843	0.882272	0.910721	0.895446	0.925996	0.898407	0.890862	0.884693	0.890604	0.892681	0.908632	0.889043	0.888761	0.890002	0.894499	0.901455	0.911126	0.89284	0.899587	0.900619	0.898653	1	0.8976	0.0628499
130	18	20151	0.080604	97.3259	7.53884	11.7932	2.67994	0.89936	0.922138	0.90725	0.933055	0.906828	0.899434	0.894174	0.897499	0.895266	0.912114	0.892065	0.890154	0.892958	0.897573	0.90462	0.911642	0.893132	0.899931	0.904595	0.897722	1	0.906301	0.0592786
134	22	18469	0.073876	97.2954	7.55002	11.7828	2.68037	0.900834	0.923629	0.907819	0.933754	0.908225	0.899778	0.895392	0.897748	0.896611	0.91345	0.892035	0.891413	0.893254	0.89791	0.905599	0.912529	0.892441	0.899751	0.905192	0.898668	1	0.907246	0.0586441
134	10	53125	0.2125	63.741	7.94351	3.42313	1.23039	0.895031	0.910362	0.87456	0.883209	0.897374	0.897233	0.860518	0.898955	0.882889	0.864998	0.888687	0.89504	0.906184	0.88656	0.891219	0.901186	0.902494	0.874522	0.880932	0.895774	1	0.89009	0.0657606
136	12	49766	0.199064	63.6738	8.12401	3.4198	1.26358	0.896385	0.911747	0.875367	0.884158	0.898555	0.898033	0.861713	0.89952	0.884128	0.865722	0.8888	0.895752	0.906623	0.887393	0.891281	0.901439	0.902413	0.874824	0.881355	0.896365	1	0.891041	0.0654414
136	12	49766	0.199064	63.6738	8.12401	3.4198	1.26358	0.896385	0.911747	0.875367	0.884158	0.898555	0.898033	0.861713	0.89952	0.884128	0.865722	0.8888	0.895752	0.906623	0.887393	0.891281	0.901439	0.902413	0.874824	0.881355	0.896365	1	0.891041	0.0654414
141	17	42405	0.16962	105.233	9.07069	14.9548	3.80728	0.898279	0.913159	0.876654	0.885733	0.899493	0.899882	0.863742	0.90033	0.885344	0.866148	0.889129	0.897147	0.906662	0.88795	0.89151	0.902087	0.902335	0.874802	0.881618	0.897088	1	0.892303	0.0651143
142	18	13627	0.054508	100.607	7.34908	12.9962	2.80405	0.917186	0.927093	0.892346	0.90284	0.910178	0.910729	0.87822	0.908014	0.892493	0.872643	0.894915	0.903647	0.909995	0.891722	0.890438	0.905775	0.903647	0.877082	0.884017	0.899574	1	0.904224	0.0611882
146	22	12472	0.049888	100.621	7.35416	13.0018	2.80547	0.919099	0.92836	0.893401	0.903263	0.911602	0.911041	0.87933	0.907914	0.892078	0.873076	0.895767	0.903744	0.910319	0.892479	0.890074	0.905949	0.903584	0.877806	0.884461	0.898974	1	0.905071	0.0606719
146	10	53860	0.21544	69.3382	8.58605	4.39869	1.56291	0.916747	0.904512	0.888851	0.910583	0.888999	0.900557	0.859655	0.888201	0.883977	0.856136	0.899749	0.89508	0.872856	0.888238	0.882882	0.899072	0.883661	0.899322	0.90816	0.885472	1	0.894933	0.0623473
148	12	50360	0.20144	69.2851	8.80483	4.39908	1.6116	0.918646	0.905947	0.889913	0.911765	0.89023	0.901172	0.86111	0.889019	0.884243	0.856702	0.899772	0.895532	0.873352	0.888513	0.882853	0.899017	0.884045	0.899553	0.908548	0.885564	1	0.895964	0.0619724
148	12	50360	0.20144	69.2851	8.80483	4.39908	1.6116	0.918646	0.905947	0.889913	0.911765	0.89023	0.901172	0.86111	0.889019	0.884243	0.856702	0.899772	0.895532	0.873352	0.888513	0.882853	0.899017	0.884045	0.899553	0.908548	0.885564	1	0.895964	0.0619724
153	17	42843	0.171372	109.423	9.71298	16.826	4.38852	0.920255	0.907675	0.891581	0.912751	0.891079	0.902154	0.861973	0.889445	0.885244	0.857421	0.900007	0.896296	0.872803	0.88941	0.884357	0.89877	0.88403	0.9001	0.909227	0.885244	1	0.89704	0.0614088
154	18	11642	0.046568	100.982	7.94075	13.1734	3.0459	0.937167	0.923467	0.908736	0.925614	0.908822	0.909595	0.875451	0.897054	0.894047	0.865659	0.90152	0.904312	0.873218	0.889881	0.891642	0.897784	0.884298	0.902293	0.912214	0.886102	1	0.908891	0.0564017
158	22	10674	0.042696	100.968	7.93118	13.1678	3.04266	0.938261	0.925473	0.911046	0.926363	0.910437	0.909734	0.875913	0.897508	0.894323	0.866311	0.901255	0.904909	0.873478	0.890154	0.892402	0.898117	0.884392	0.903832	0.912404	0.88561	1	0.909908	0.0559731
158	10	53305	0.21322	65.4303	8.20385	3.70318	1.33671	0.898049	0.907091	0.893865	0.907523	0.908686	0.899043	0.879992	0.887459	0.879955	0.869112	0.921583	0.904849	0.913714	0.864365	0.914764	0.887178	0.913376	0.879458	0.894194	0.908902	1	0.897843	0.0613399
160	12	50003	0.200012	65.3699	8.3815	3.7007	1.37089	0.899416	0.908335	0.894686	0.908915	0.909395	0.899716	0.880867	0.887757	0.880817	0.869768	0.922265	0.904946	0.913825	0.864858	0.915305	0.887317	0.913595	0.879617	0.894636	0.908975	1	0.898713	0.0610386
160	12	50003	0.200012	65.3699	8.3815	3.7007	1.37089	0.899416	0.908335	0.894686	0.908915	0.909395	0.899716	0.880867	0.887757	0.880817	0.869768	0.922265	0.904946	0.913825	0.864858	0.915305	0.887317	0.913595	0.879617	0.894636	0.908975	1	0.898713	0.0610386
165	17	42697	0.170788	104.454	9.29428	14.6472	3.84014	0.900883	0.909631	0.895836	0.909677	0.909994	0.90059	0.882287	0.889055	0.881209	0.870541	0.922524	0.905696	0.913249	0.86526	0.915591	0.888072	0.913612	0.879921	0.894817	0.909244	1	0.899643	0.0608796
166	18	16126	0.064504	99.2941	7.63857	12.517	2.82893	0.915726	0.92354	0.907541	0.919168	0.919633	0.909184	0.888999	0.895851	0.886984	0.878209	0.92819	0.910207	0.914486	0.868566	0.917711	0.890518	0.916532	0.884503	0.896844	0.910238	1	0.909004	0.057438
170	22	14776	0.059104	99.2693	7.62934	12.5073	2.82522	0.917704	0.924844	0.909279	0.919836	0.919566	0.910429	0.889923	0.896251	0.886674	0.879704	0.928634	0.909651	0.914591	0.869349	0.917434	0.891141	0.917129	0.884915	0.896521	0.911715	1	0.909954	0.0569261
170	10	51593	0.206372	65.7777	8.17416	3.75908	1.34083	0.907294	0.894908	0.870283	0.917043	0.897593	0.886709	0.884316	0.899056	0.871736	0.882746	0.921646	0.888909	0.906896	0.848468	0.899638	0.88513	0.89107	0.911974	0.901973	0.905239	1	0.894126	0.0629292
172	12	48405	0.19362	65.7271	8.35762	3.7584	1.3777	0.908852	0.896726	0.871966	0.917808	0.898585	0.887439	0.885074	0.899835	0.872079	0.882832	0.921609	0.889516	0.907231	0.848776	0.900041	0.885673	0.891519	0.912148	0.90187	0.905185	1	0.895124	0.0625408
172	12	48405	0.19362	65.7271	8.35762	3.7584	1.3777	0.908852	0.896726	0.871966	0.917808	0.898585	0.887439	0.885074	0.899835	0.872079	0.882832	0.921609	0.889516	0.907231	0.848776	0.900041	0.885673	0.891519	0.912148	0.90187	0.905185	1	0.895124	0.0625408
177	17	41217	0.164868	103.031	9.19621	14.0608	3.68884	0.910098	0.898488	0.873826	0.919742	0.899047	0.887898	0.886018	0.900053	0.872783	0.883106	0.922775	0.889827	0.907344	0.848764	0.90009	0.885521	0.892023	0.911796	0.901849	0.905767	1	0.896145	0.062199
178	18	18592	0.074368	97.4604	7.76796	11.8538	2.7617	0.924215	0.915555	0.886941	0.927603	0.908052	0.897052	0.893798	0.904394	0.875995	0.887747	0.924887	0.894417	0.913162	0.851468	0.901678	0.886215	0.893449	0.911682	0.903534	0.906411	1	0.905365	0.0588342
182	22	16995	0.06798	97.474	7.75841	11.8582	2.7598	0.924801	0.916946	0.887732	0.92792	0.909267	0.898176	0.895028	0.90556	0.87667	0.889056	0.924743	0.894557	0.913563	0.852486	0.902501	0.886378	0.893351	0.911827	0.904148	0.906031	1	0.90618	0.0585291
182	10	52839	0.211356	61.9102	7.75608	3.13922	1.13431	0.894964	0.911155	0.90314	0.920154	0.869623	0.899487	0.870739	0.905411	0.877117	0.880003	0.898456	0.900878	0.880581	0.887924	0.887299	0.888728	0.885993	0.891557	0.904862	0.904531	1	0.895831	0.0607455
184	12	49616	0.198464	61.8597	7.92705	3.1382	1.16444	0.896848	0.912014	0.903983	0.920671	0.871241	0.900204	0.871493	0.905907	0.87765	0.880724	0.899125	0.900959	0.881147	0.888322	0.887436	0.888524	0.886226	0.891577	0.904698	0.904678	1	0.896705	0.060506
184	12	49616	0.198464	61.8597	7.92705	3.1382	1.16444	0.896848	0.912014	0.903983	0.920671	0.871241	0.900204	0.871493	0.905907	0.87765	0.880724	0.899125	0.900959	0.881147	0.888322	0.887436	0.888524	0.886226	0.891577	0.904698	0.904678	1	0.896705	0.060506
189	17	42524	0.170096	99.4605	8.80311	12.6504	3.30115	0.897928	0.913743	0.905289	0.921386	0.872307	0.901185	0.872648	0.906206	0.87774	0.880808	0.899351	0.90142	0.881255	0.888322	0.887134	0.889263	0.885641	0.89192	0.905089	0.904195	1	0.89756	0.0601151
190	18	22382	0.089528	96.719	7.54609	11.5777	2.64604	0.911938	0.923041	0.914083	0.929519	0.881668	0.907336	0.880306	0.911625	0.883858	0.885533	0.901506	0.905125	0.883858	0.892503	0.888437	0.887923	0.887052	0.89181	0.907872	0.903248	1	0.90523	0.0573373
194	22	20519	0.082076	96.706	7.55301	11.5735	2.646	0.913714	0.924533	0.914762	0.929772	0.882792	0.908134	0.880793	0.911984	0.883718	0.885472	0.901555	0.905502	0.884351	0.891905	0.889152	0.887616	0.887397	0.892124	0.907598	0.903041	1	0.905984	0.0570783
194	10	52365	0.20946	64.2345	7.98797	3.50215	1.25453	0.892505	0.897603	0.881572	0.905061	0.905939	0.895598	0.870753	0.890643	0.905729	0.889611	0.909825	0.880951	0.892123	0.874324	0.887425	0.902043	0.88077	0.897221	0.905118	0.897422	1	0.893484	0.0639978
196	12	48979	0.195916	64.1735	8.15077	3.49906	1.28578	0.89473	0.899518	0.883501	0.906174	0.907001	0.896864	0.8717	0.891545	0.906501	0.889565	0.910319	0.881316	0.892576	0.875151	0.887738	0.90208	0.880633	0.897129	0.905194	0.897293	1	0.894731	0.0635477
196	12	48979	0.195916	64.1735	8.15077	3.49906	1.28578	0.89473	0.899518	0.883501	0.906174	0.907001	0.896864	0.8717	0.891545	0.906501	0.889565	0.910319	0.881316	0.892576	0.875151	0.887738	0.90208	0.880633	0.897129	0.905194	0.897293	1	0.894731	0.0635477
201	17	41887	0.167548	103.783	9.04499	14.3545	3.68819	0.8956	0.901175	0.885215	0.907561	0.907477	0.897761	0.872753	0.892604	0.906582	0.889823	0.910259	0.882159	0.892998	0.875379	0.887328	0.901652	0.880237	0.897689	0.905209	0.897629	1	0.895641	0.0633436
202	18	16545	0.06618	99.0911	7.52814	12.4355	2.77597	0.913629	0.915624	0.900484	0.918948	0.91647	0.908069	0.885736	0.901028	0.912844	0.892838	0.913841	0.891085	0.89583	0.880145	0.889695	0.904624	0.878694	0.900574	0.906951	0.899154	1	0.906532	0.0590324
206	22	15213	0.060852	99.0708	7.51983	12.4275	2.77133	0.914908	0.916289	0.901597	0.919674	0.917472	0.908532	0.886413	0.902288	0.912969	0.893151	0.915171	0.892362	0.895386	0.881089	0.890423	0.904391	0.878558	0.900348	0.907316	0.899625	1	0.907328	0.0586806
206	10	50883	0.203532	66.2954	8.20196	3.84674	1.36854	0.892253	0.896626	0.889108	0.905666	0.876373	0.906717	0.866065	0.885964	0.916396	0.882957	0.856956	0.874113	0.895201	0.870949	0.900055	0.908368	0.892803	0.873563	0.890533	0.879596	1	0.89029	0.0663378
208	12	47544	0.190176	66.2328	8.39485	3.84435	1.40621	0.894151	0.898021	0.890701	0.907033	0.877734	0.907664	0.867165	0.886694	0.91694	0.883413	0.857511	0.874663	0.895581	0.871172	0.900408	0.908727	0.893393	0.874222	0.890575	0.879753	1	0.891441	0.0659848
208	12	47544	0.190176	66.2328	8.39485	3.84435	1.40621	0.894151	0.898021	0.890701	0.907033	0.877734	0.907664	0.867165	0.886694	0.91694	0.883413	0.857511	0.874663	0.895581	0.871172	0.900408	0.908727	0.893393	0.874222	0.890575	0.879753	1	0.891441	0.0659848
213	17	40577	0.162308	104.249	9.29231	14.5624	3.81949	0.896456	0.900067	0.891429	0.907916	0.878503	0.907965	0.868386	0.887831	0.91749	0.884097	0.858319	0.874486	0.895754	0.87138	0.901163	0.909099	0.893536	0.875102	0.890886	0.879143	1	0.892522	0.0654875
214	18	15028	0.060112	99.4566	7.67388	12.5794	2.84264	0.913628	0.917587	0.906375	0.921147	0.888575	0.917288	0.879325	0.898489	0.922811	0.890837	0.866117	0.881089	0.901451	0.872771	0.90175	0.913162	0.898789	0.878826	0.893466	0.881388	1	0.904093	0.0608407
218	22	13806	0.055224	99.4429	7.65946	12.5735	2.83781	0.915327	0.918876	0.90725	0.92199	0.889215	0.917826	0.880704	0.898776	0.923113	0.890627	0.868101	0.881791	0.902108	0.873606	0.901637	0.913262	0.899283	0.878893	0.893923	0.881247	1	0.904998	0.0604326
218	10	46032	0.184128	65.0009	8.05108	3.62717	1.29393	0.919306	0.899168	0.904871	0.899005	0.895051	0.901883	0.869547	0.912257	0.89768	0.880887	0.921587	0.901797	0.904871	0.863932	0.900243	0.900754	0.906565	0.879128	0.932721	0.880811	1	0.901025	0.0610265
220	12	43140	0.17256	64.9334	8.23938	3.62395	1.32989	0.920804	0.900672	0.905841	0.900348	0.896036	0.902712	0.870283	0.912691	0.898273	0.881908	0.921685	0.902735	0.905111	0.863955	0.90073	0.900753	0.907151	0.879648	0.932731	0.880575	1	0.901989	0.0607229
220	12	43140	0.17256	64.9334	8.23938	3.62395	1.32989	0.920804	0.900672	0.905841	0.900348	0.896036	0.902712	0.870283	0.912691	0.898273	0.881908	0.921685	0.902735	0.905111	0.863955	0.90073	0.900753	0.907151	0.879648	0.932731	0.880575	1	0.901989	0.0607229
225	17	37035	0.14814	103.943	9.10442	14.4239	3.72495	0.922033	0.901661	0.907587	0.901458	0.897246	0.902835	0.870919	0.913312	0.899419	0.882382	0.922006	0.903591	0.906183	0.863143	0.900891	0.901067	0.907506	0.879762	0.932942	0.879978	1	0.902886	0.0604491
226	18	13099	0.052396	99.8982	7.48163	12.7347	2.81221	0.935682	0.917436	0.917933	0.914306	0.906291	0.912703	0.88293	0.917246	0.905527	0.886518	0.92904	0.908199	0.909535	0.867547	0.906558	0.905985	0.91152	0.881709	0.933697	0.880029	1	0.912752	0.0569231
230	22	12018	0.048072	99.8768	7.4964	12.7274	2.81686	0.935929	0.919704	0.918414	0.915377	0.907264	0.913422	0.883924	0.917208	0.906099	0.887668	0.928607	0.909552	0.910509	0.868863	0.907222	0.906099	0.910426	0.881137	0.933558	0.880637	1	0.913552	0.0566429
230	10	49525	0.1981	66.9944	8.24944	3.96744	1.40224	0.926613	0.900676	0.871035	0.909157	0.886421	0.886603	0.880868	0.88208	0.871691	0.865936	0.866461	0.914185	0.890177	0.841524	0.921848	0.837496	0.88742	0.874467	0.88742	0.900808	1	0.891767	0.0637279
232	12	46320	0.18528	66.9263	8.43096	3.96357	1.4394	0.92772	0.902839	0.872852	0.910125	0.887522	0.887349	0.881541	0.883323	0.872463	0.867304	0.867185	0.914259	0.890555	0.842185	0.922301	0.838472	0.887791	0.874892	0.887705	0.901349	1	0.89291	0.063283
232	12	46320	0.18528	66.9263	8.43096	3.96357	1.4394	0.92772	0.902839	0.872852	0.910125	0.887522	0.887349	0.881541	0.883323	0.872463	0.867304	0.867185	0.914259	0.890555	0.842185	0.922301	0.838472	0.887791	0.874892	0.887705	0.901349	1	0.89291	0.063283
237	17	39637	0.158548	105.199	9.292	14.9559	3.88554	0.929094	0.904294	0.874688	0.910828	0.887719	0.888967	0.881929	0.884161	0.873653	0.868053	0.867598	0.914701	0.890847	0.842117	0.922698	0.83991	0.887744	0.875142	0.888147	0.901166	1	0.893901	0.0628597
238	18	13302	0.053208	100.183	7.5896	12.848	2.85181	0.94155	0.920726	0.895129	0.923094	0.901255	0.899301	0.890994	0.890355	0.879417	0.872613	0.873515	0.919448	0.897046	0.850474	0.92565	0.847391	0.894753	0.876184	0.88949	0.905165	1	0.905229	0.058335
242	22	12189	0.048756	100.166	7.61303	12.8426	2.85818	0.942653	0.921774	0.897243	0.924645	0.90233	0.899992	0.892813	0.890762	0.880794	0.872836	0.874395	0.918902	0.897572	0.85007	0.925958	0.848306	0.894782	0.876446	0.890885	0.905735	1	0.90629	0.057987
242	10	54149	0.216596	65.4627	8.0714	3.70314	1.31264	0.896535	0.914283	0.894209	0.897542	0.880552	0.877809	0.887163	0.923009	0.866387	0.887883	0.902953	0.901199	0.886775	0.873534	0.885372	0.897717	0.867985	0.903018	0.90913	0.899481	1	0.894459	0.064249
244	12	50626	0.202504	65.4137	8.26021	3.70283	1.34868	0.898481	0.915745	0.895459	0.89856	0.881681	0.878965	0.887785	0.923913	0.866946	0.889247	0.902915	0.90175	0.887054	0.873869	0.885978	0.897997	0.868151	0.903528	0.909236	0.90013	1	0.895549	0.0637731
244	12	50626	0.202504	65.4137	8.26021	3.70283	1.34868	0.898481	0.915745	0.895459	0.89856	0.881681	0.878965	0.887785	0.923913	0.866946	0.889247	0.902915	0.90175	0.887054	0.873869	0.885978	0.897997	0.868151	0.903528	0.909236	0.90013	1	0.895549	0.0637731
249	17	43234	0.172936	104.629	9.15864	14.7098	3.79464	0.89972	0.916489	0.896378	0.899847	0.882269	0.879632	0.889416	0.92477	0.867639	0.889659	0.902935	0.902843	0.8876	0.874786	0.886698	0.897766	0.868946	0.90319	0.909354	0.90031	1	0.896408	0.0634699
250	18	17335	0.06934	98.8908	7.65032	12.3681	2.80987	0.917594	0.928613	0.90998	0.913903	0.893453	0.888693	0.897318	0.928843	0.876723	0.893914	0.908365	0.907672	0.894029	0.879377	0.890626	0.899567	0.872137	0.904788	0.910643	0.904673	1	0.906892	0.0587867
254	22	15866	0.063464	98.8483	7.63405	12.3515	2.80019	0.919671	0.929913	0.911635	0.914093	0.89468	0.890111	0.898084	0.929062	0.877757	0.894712	0.909019	0.907696	0.89572	0.879869	0.89093	0.899124	0.872306	0.903851	0.911477	0.904796	1	0.907961	0.0582809
254	10	56302	0.225208	64.664	8.12673	3.57578	1.29116	0.875058	0.905714	0.866941	0.915616	0.886416	0.902446	0.87956	0.903201	0.858309	0.885848	0.897224	0.897624	0.915758	0.864898	0.887153	0.884267	0.871461	0.89313	0.886594	0.898849	1	0.888996	0.0677191
256	12	52625	0.2105	64.5994	8.32365	3.57358	1.33062	0.877112	0.906803	0.868789	0.916798	0.888323	0.903335	0.880656	0.904342	0.859287	0.885919	0.898166	0.898309	0.915848	0.865539	0.887563	0.884646	0.871563	0.893463	0.887401	0.898926	1	0.890223	0.0672796
256	12	52625	0.2105	64.5994	8.32365	3.57358	1.33062	0.877112	0.906803	0.868789	0.916798	0.888323	0.903335	0.880656	0.904342	0.859287	0.885919	0.898166	0.898309	0.915848	0.865539	0.887563	0.884646	0.871563	0.893463	0.887401	0.898926	1	0.890223	0.0672796
261	17	44778	0.179112	102.627	9.24048	13.9029	3.69295	0.879238	0.907968	0.87074	0.917973	0.88979	0.903535	0.881873	0.905009	0.859808	0.885323	0.898644	0.899549	0.915941	0.86614	0.888137	0.88491	0.872002	0.893575	0.886864	0.899493	1	0.891329	0.0668873
262	18	18358	0.073432	98.5761	7.59447	12.2493	2.77429	0.899009	0.920879	0.890756	0.928124	0.902685	0.910393	0.894133	0.912545	0.866216	0.890456	0.903639	0.905327	0.918156	0.87022	0.889367	0.888196	0.87466	0.895359	0.890456	0.901923	1	0.902736	0.0624027
266	22	16763	0.067052	98.541	7.57472	12.2353	2.76442	0.900406	0.92206	0.892203	0.928593	0.903567	0.911502	0.895245	0.91356	0.866193	0.890592	0.904582	0.906192	0.918511	0.870966	0.890085	0.888475	0.874605	0.895842	0.890652	0.902016	1	0.903665	0.0620622
266	10	54648	0.218592	65.5216	8.12542	3.71501	1.32528	0.877269	0.879328	0.876665	0.908048	0.871953	0.900765	0.848174	0.918176	0.872182	0.871194	0.892896	0.876921	0.889429	0.889246	0.901963	0.895559	0.891487	0.865732	0.892475	0.867196	1	0.883341	0.0687198
268	12	51091	0.204364	65.432	8.30838	3.70794	1.36132	0.87903	0.881173	0.878012	0.909162	0.873892	0.901118	0.849416	0.918929	0.872796	0.871191	0.893533	0.877875	0.889951	0.89045	0.902409	0.895823	0.891537	0.866219	0.892535	0.867472	1	0.884509	0.0682441
268	12	51091	0.204364	65.432	8.30838	3.70794	1.36132	0.87903	0.881173	0.878012	0.909162	0.873892	0.901118	0.849416	0.918929	0.872796	0.871191	0.893533	0.877875	0.889951	0.89045	0.902409	0.895823	0.891537	0.866219	0.892535	0.867472	1	0.884509	0.0682441
273	17	43553	0.174212	104.682	9.2513	14.7381	3.84172	0.881019	0.883154	0.878941	0.910661	0.875359	0.901786	0.850435	0.92012	0.873901	0.872156	0.894542	0.878171	0.890122	0.890983	0.902636	0.895518	0.891397	0.866772	0.893119	0.866921	1	0.885725	0.0676843
274	18	18085	0.07234	98.3146	7.73909	12.1617	2.81225	0.903594	0.899226	0.890766	0.921288	0.887503	0.910644	0.863229	0.927703	0.881974	0.87838	0.899254	0.886729	0.894001	0.896544	0.906359	0.897899	0.894609	0.871413	0.895632	0.870058	1	0.89753	0.0628318
278	22	16541	0.066164	98.3018	7.73274	12.1567	2.80835	0.905115	0.900399	0.893023	0.922647	0.889094	0.911462	0.864579	0.928058	0.883078	0.878514	0.898736	0.887613	0.893719	0.896379	0.905991	0.898192	0.895563	0.872468	0.89523	0.870111	1	0.898627	0.0624179
278	10	53336	0.213344	63.7222	7.98577	3.42168	1.23412	0.914139	0.907155	0.8786	0.906808	0.867022	0.905973	0.864866	0.923963	0.893552	0.879444	0.876425	0.914729	0.904811	0.862363	0.888152	0.912948	0.890534	0.881712	0.893627	0.863244	1	0.895371	0.0621834
280	12	49952	0.199808	63.6708	8.15556	3.42042	1.26557	0.915679	0.908712	0.880165	0.907571	0.868133	0.90676	0.865821	0.924437	0.894299	0.879664	0.877032	0.915098	0.904979	0.862748	0.888213	0.913237	0.891216	0.881676	0.893688	0.863359	1	0.896359	0.0617888
280	12	49952	0.199808	63.6708	8.15556	3.42042	1.26557	0.915679	0.908712	0.880165	0.907571	0.868133	0.90676	0.865821	0.924437	0.894299	0.879664	0.877032	0.915098	0.904979	0.862748	0.888213	0.913237	0.891216	0.881676	0.893688	0.863359	1	0.896359	0.0617888
285	17	42772	0.171088	103.164	9.05896	14.1049	3.64997	0.916628	0.910187	0.881488	0.908971	0.869202	0.907825	0.866186	0.925278	0.894791	0.879816	0.877922	0.915763	0.904938	0.862667	0.888607	0.913904	0.891272	0.881488	0.89368	0.86331	1	0.897271	0.0614255
286	18	18241	0.072964	98.268	7.64538	12.1395	2.77681	0.930294	0.923387	0.893591	0.9187	0.883175	0.915712	0.875308	0.929911	0.90028	0.885286	0.884162	0.918508	0.9079	0.864947	0.887451	0.91626	0.892468	0.883998	0.893975	0.865824	1	0.906551	0.0579122
290	22	16727	0.066908	98.2496	7.63492	12.1322	2.77245	0.931966	0.924762	0.894721	0.918963	0.884588	0.91708	0.87568	0.929695	0.901925	0.885485	0.884498	0.918545	0.907425	0.865098	0.888623	0.915645	0.891194	0.884229	0.894333	0.865457	1	0.907418	0.0575868
290	10	51731	0.206924	65.2347	8.1767	3.66995	1.32022	0.930738	0.904197	0.874592	0.907966	0.882537	0.883242	0.87436	0.884914	0.85818	0.885504	0.898871	0.910441	0.896126	0.855879	0.915496	0.860731	0.901771	0.87983	0.889051	0.896049	1	0.894322	0.0635597
292	12	48415	0.19366	65.1838	8.35385	3.66907	1.3563	0.931881	0.905928	0.875989	0.90883	0.883734	0.884457	0.875524	0.885025	0.858835	0.886296	0.899731	0.911092	0.896582	0.856212	0.915894	0.861882	0.901508	0.879986	0.889156	0.896416	1	0.895347	0.0632061
292	12	48415	0.19366	65.1838	8.35385	3.66907	1.3563	0.931881	0.905928	0.875989	0.90883	0.883734	0.884457	0.875524	0.885025	0.858835	0.886296	0.899731	0.911092	0.896582	0.856212	0.915894	0.861882	0.901508	0.879986	0.889156	0.896416	1	0.895347	0.0632061
297	17	41349	0.165396	105.145	9.2808	14.9327	3.87856	0.933457	0.906781	0.87701	0.909696	0.884604	0.885269	0.876176	0.885668	0.859319	0.886527	0.900445	0.911848	0.897337	0.856526	0.9155	0.862778	0.901654	0.880336	0.889852	0.896563	1	0.896196	0.0629227
298	18	15187	0.060748	99.3765	7.66246	12.549	2.83886	0.945348	0.922895	0.891354	0.920294	0.893692	0.901989	0.886976	0.892309	0.869362	0.894976	0.905939	0.916639	0.901264	0.859485	0.916277	0.86844	0.902153	0.882827	0.892869	0.897281	1	0.906802	0.0586135
302	22	13922	0.055688	99.3335	7.62794	12.531	2.82159	0.946631	0.924005	0.892544	0.920952	0.894771	0.903642	0.887193	0.892903	0.869559	0.894807	0.906443	0.917469	0.900984	0.858928	0.916499	0.867332	0.902708	0.883601	0.892975	0.897895	1	0.907598	0.0584111
302	10	53795	0.21518	65.9184	8.20115	3.78363	1.3529	0.928042	0.917846	0.900204	0.90567	0.897602	0.886783	0.886421	0.891105	0.89868	0.877479	0.907185	0.90791	0.900195	0.859559	0.87035	0.852031	0.889562	0.885807	0.899563	0.894024	1	0.901616	0.0608009
304	12	50495	0.20198	65.8424	8.37687	3.77837	1.38629	0.929033	0.919586	0.900891	0.906981	0.898495	0.887464	0.887038	0.891801	0.899119	0.877443	0.908149	0.908337	0.90098	0.860531	0.871017	0.852292	0.889672	0.886246	0.89995	0.894366	1	0.9025	0.0603769
304	12	50495	0.20198	65.8424	8.37687	3.77837	1.38629	0.929033	0.919586	0.900891	0.906981	0.898495	0.887464	0.887038	0.891801	0.899119	0.877443	0.908149	0.908337	0.90098	0.860531	0.871017	0.852292	0.889672	0.886246	0.89995	0.894366	1	0.9025	0.0603769
309	17	43067	0.172268	104.618	9.23862	14.7106	3.82311	0.93062	0.920809	0.901793	0.908433	0.899343	0.888801	0.888383	0.891773	0.900666	0.878085	0.908724	0.908201	0.901142	0.861762	0.871526	0.852184	0.890276	0.886549	0.900283	0.894583	1	0.903521	0.0599774
310	18	16504	0.066016	99.1729	7.63065	12.4716	2.82048	0.943408	0.933804	0.913718	0.919504	0.911597	0.897843	0.895874	0.898631	0.907053	0.885906	0.913233	0.913778	0.903114	0.866063	0.874091	0.854732	0.894086	0.889603	0.899237	0.89751	1	0.912982	0.0561995
314	22	15112	0.060448	99.1922	7.63636	12.479	2.82338	0.944481	0.93439	0.914505	0.920593	0.912983	0.899186	0.895977	0.898557	0.908318	0.887176	0.91338	0.914273	0.90362	0.865405	0.875265	0.854917	0.89462	0.889922	0.899186	0.898293	1	0.91377	0.055837
314	10	57268	0.229072	65.1023	8.09263	3.64513	1.30211	0.881679	0.923675	0.877951	0.901228	0.89406	0.878684	0.885791	0.916515	0.852963	0.891693	0.895221	0.907819	0.901734	0.862672	0.881033	0.886368	0.874293	0.890986	0.902013	0.888262	1	0.891927	0.0651871
316	12	53576	0.214304	65.0261	8.28271	3.64052	1.337	0.884015	0.925004	0.87961	0.902634	0.895522	0.879508	0.886703	0.917332	0.854263	0.892293	0.895513	0.908364	0.902008	0.862989	0.881411	0.886852	0.874533	0.891537	0.901654	0.888411	1	0.89316	0.0647397
316	12	53576	0.214304	65.0261	8.28271	3.64052	1.337	0.884015	0.925004	0.87961	0.902634	0.895522	0.879508	0.886703	0.917332	0.854263	0.892293	0.895513	0.908364	0.902008	0.862989	0.881411	0.886852	0.874533	0.891537	0.901654	0.888411	1	0.89316	0.0647397
321	17	45736	0.182944	104.622	9.21334	14.7107	3.81299	0.886053	0.926043	0.880652	0.903894	0.897094	0.880324	0.887364	0.917953	0.855606	0.892929	0.896176	0.908322	0.901806	0.863412	0.882226	0.886654	0.874563	0.892328	0.901795	0.888272	1	0.894204	0.0645092
322	18	15595	0.06238	99.9637	7.50514	12.7604	2.81615	0.909779	0.938378	0.895095	0.917762	0.909779	0.892305	0.8958	0.923052	0.873164	0.89705	0.899679	0.910901	0.904713	0.87201	0.885252	0.891953	0.877974	0.895255	0.901731	0.88756	1	0.906294	0.0599766
326	22	14292	0.057168	99.9575	7.50774	12.7583	2.81888	0.911489	0.939896	0.895361	0.91936	0.910264	0.892877	0.89718	0.923908	0.874195	0.896551	0.899209	0.911489	0.904072	0.872166	0.884866	0.890988	0.877344	0.895046	0.902393	0.887385	1	0.907108	0.0596707
326	10	57640	0.23056	67.5403	8.28428	4.06362	1.43504	0.867488	0.907174	0.885496	0.900729	0.859351	0.899037	0.874107	0.917852	0.845281	0.898534	0.888289	0.901466	0.903765	0.848014	0.908241	0.863723	0.89156	0.877203	0.896175	0.873517	1	0.885813	0.0665492
328	12	53817	0.215268	67.4855	8.48794	4.06292	1.47727	0.869837	0.908821	0.887015	0.901778	0.860983	0.899809	0.875049	0.918251	0.846731	0.898945	0.888985	0.902094	0.904017	0.84844	0.908533	0.863928	0.892023	0.876851	0.89639	0.873525	1	0.887038	0.0661715
328	12	53817	0.215268	67.4855	8.48794	4.06292	1.47727	0.869837	0.908821	0.887015	0.901778	0.860983	0.899809	0.875049	0.918251	0.846731	0.898945	0.888985	0.902094	0.904017	0.84844	0.908533	0.863928	0.892023	0.876851	0.89639	0.873525	1	0.887038	0.0661715
333	17	45717	0.182868	104.85	9.39801	14.8187	3.91353	0.872433	0.909498	0.888083	0.903362	0.862447	0.90089	0.876107	0.919308	0.84777	0.900114	0.889385	0.902345	0.905024	0.849651	0.908896	0.86388	0.89272	0.877135	0.895947	0.873023	1	0.888247	0.0658504
334	18	18331	0.073324	98.7077	7.77749	12.3078	2.84383	0.894823	0.922045	0.902078	0.914489	0.876357	0.91067	0.883422	0.926791	0.859037	0.903306	0.895341	0.903961	0.908843	0.85159	0.912034	0.868829	0.893977	0.879712	0.897796	0.874393	1	0.89949	0.0611684
338	22	16826	0.067304	98.6819	7.77937	12.2984	2.84286	0.896915	0.923303	0.903423	0.915458	0.877897	0.910347	0.882919	0.927018	0.8598	0.903067	0.896202	0.904493	0.909277	0.852579	0.912219	0.868656	0.894211	0.878997	0.897094	0.875134	1	0.900369	0.0608877
338	10	57304	0.229216	62.5125	7.84484	3.23174	1.16868	0.892311	0.907598	0.886692	0.904064	0.88506	0.889022	0.879511	0.928356	0.861458	0.88061	0.891238	0.888542	0.881666	0.859303	0.917798	0.891552	0.887591	0.870751	0.87678	0.88787	1	0.892054	0.0637842
340	12	53612	0.214448	62.4475	8.01836	3.22863	1.19882	0.89424	0.909004	0.888047	0.904769	0.8858	0.890165	0.880475	0.928841	0.86227	0.881603	0.891619	0.889157	0.882088	0.859705	0.918115	0.892319	0.887973	0.87085	0.876837	0.887339	1	0.89309	0.0634644
340	12	53612	0.214448	62.4475	8.01836	3.22863	1.19882	0.89424	0.909004	0.888047	0.904769	0.8858	0.890165	0.880475	0.928841	0.86227	0.881603	0.891619	0.889157	0.882088	0.859705	0.918115	0.892319	0.887973	0.87085	0.876837	0.887339	1	0.89309	0.0634644
345	17	45784	0.183136	101.355	8.87741	13.3777	3.45644	0.894854	0.909608	0.889448	0.905032	0.886489	0.891643	0.881159	0.929277	0.863118	0.88176	0.891916	0.889383	0.882841	0.860399	0.917657	0.893249	0.888149	0.870675	0.876594	0.887668	1	0.893753	0.0632923
346	18	20864	0.083456	97.96	7.44279	12.0163	2.68121	0.911283	0.923265	0.901193	0.913056	0.895586	0.901553	0.886958	0.932923	0.871142	0.885592	0.896664	0.895035	0.886695	0.86285	0.920389	0.901337	0.891416	0.872436	0.87881	0.889427	1	0.903094	0.0596966
350	22	19047	0.076188	97.9498	7.44089	12.0125	2.67987	0.913057	0.924319	0.901559	0.913871	0.896073	0.903082	0.887883	0.933533	0.871397	0.885966	0.897359	0.895679	0.88741	0.863076	0.920696	0.901061	0.890823	0.87271	0.878537	0.889615	1	0.903918	0.0595948
350	10	55822	0.223288	65.9443	8.14804	3.7859	1.34764	0.909176	0.912373	0.880809	0.89711	0.870553	0.88775	0.880253	0.919933	0.87745	0.873177	0.894289	0.92674	0.909122	0.870642	0.891217	0.889739	0.892354	0.871001	0.88947	0.849656	1	0.89406	0.065202
352	12	52276	0.209104	65.8786	8.33699	3.78291	1.38505	0.911049	0.913804	0.882393	0.89806	0.872064	0.888735	0.880949	0.920518	0.878348	0.873651	0.894646	0.927357	0.909299	0.871098	0.891088	0.890131	0.892542	0.870945	0.890141	0.850314	1	0.895155	0.0648063
352	12	52276	0.209104	65.8786	8.33699	3.78291	1.38505	0.911049	0.913804	0.882393	0.89806	0.872064	0.888735	0.880949	0.920518	0.878348	0.873651	0.894646	0.927357	0.909299	0.871098	0.891088	0.890131	0.892542	0.870945	0.890141	0.850314	1	0.895155	0.0648063
357	17	44615	0.17846	105.313	9.25171	15.0014	3.88823	0.91263	0.915365	0.884008	0.899933	0.873955	0.889746	0.881699	0.921316	0.879065	0.873966	0.894598	0.928062	0.909571	0.871176	0.890821	0.890609	0.892693	0.870929	0.890093	0.850936	1	0.896321	0.0643055
358	18	17010	0.06804	99.0348	7.65653	12.4218	2.82116	0.930541	0.930982	0.89612	0.911875	0.887713	0.900118	0.890947	0.925691	0.886655	0.877807	0.897149	0.930805	0.91261	0.874515	0.894974	0.893857	0.893621	0.874162	0.894268	0.854791	1	0.906983	0.0597108
362	22	15595	0.06238	99.0087	7.63669	12.411	2.81164	0.931997	0.931997	0.897467	0.913049	0.888426	0.901154	0.892113	0.925425	0.886983	0.878936	0.897114	0.930971	0.91337	0.874479	0.895063	0.894004	0.893652	0.874447	0.895319	0.854537	1	0.907859	0.0593812
362	10	55198	0.220792	64.6857	8.12774	3.57935	1.29423	0.90804	0.901944	0.872994	0.905286	0.888193	0.894706	0.88438	0.902442	0.875249	0.878791	0.87563	0.903674	0.903375	0.850239	0.91064	0.86533	0.874044	0.869216	0.88448	0.890666	1	0.89204	0.0658376
364	12	51775	0.2071	64.6295	8.30752	3.57774	1.32969	0.909773	0.902974	0.874293	0.906239	0.889667	0.89549	0.885872	0.903168	0.875905	0.879044	0.876398	0.904075	0.903544	0.850719	0.910575	0.866036	0.874196	0.869754	0.884887	0.891164	1	0.893069	0.0654795
364	12	51775	0.2071	64.6295	8.30752	3.57774	1.32969	0.909773	0.902974	0.874293	0.906239	0.889667	0.89549	0.885872	0.903168	0.875905	0.879044	0.876398	0.904075	0.903544	0.850719	0.910575	0.866036	0.874196	0.869754	0.884887	0.891164	1	0.893069	0.0654795
369	17	44042	0.176168	105.103	9.24267	14.9126	3.87069	0.911278	0.905011	0.876118	0.908269	0.890718	0.89636	0.88654	0.904182	0.876879	0.879433	0.876731	0.904092	0.903581	0.851857	0.910631	0.865787	0.874608	0.86984	0.885836	0.891626	1	0.894282	0.064877
370	18	13645	0.05458	100.871	7.44315	13.1023	2.84549	0.928142	0.925467	0.892451	0.922243	0.900623	0.907622	0.896043	0.91572	0.884243	0.88373	0.880432	0.910077	0.906119	0.854525	0.913705	0.871125	0.875595	0.874899	0.891132	0.896519	1	0.906347	0.0593415
374	22	12526	0.050104	100.836	7.44173	13.0886	2.84457	0.929946	0.927152	0.895018	0.922441	0.901245	0.909349	0.897294	0.915496	0.884959	0.884081	0.880568	0.910586	0.905477	0.8557	0.913739	0.871986	0.874581	0.875339	0.891625	0.896136	1	0.907434	0.0587527
374	10	56728	0.226912	69.462	8.48696	4.41734	1.55297	0.882924	0.931674	0.885788	0.890918	0.893395	0.873378	0.900948	0.900984	0.853335	0.89187	0.887049	0.908008	0.890592	0.8643	0.887454	0.887234	0.881161	0.914451	0.875987	0.872629	1	0.892317	0.0647142
376	12	53098	0.212392	69.4198	8.6735	4.4181	1.59431	0.884459	0.932926	0.886794	0.891738	0.894384	0.874364	0.901465	0.901418	0.854034	0.891597	0.886935	0.908264	0.890975	0.865211	0.887858	0.887491	0.881003	0.914846	0.876483	0.872613	1	0.893157	0.0644666
376	12	53098	0.212392	69.4198	8.6735	4.4181	1.59431	0.884459	0.932926	0.886794	0.891738	0.894384	0.874364	0.901465	0.901418	0.854034	0.891597	0.886935	0.908264	0.890975	0.865211	0.887858	0.887491	0.881003	0.914846	0.876483	0.872613	1	0.893157	0.0644666
381	17	45221	0.180884	107.358	9.5789	15.8994	4.17799	0.886037	0.933681	0.888558	0.892672	0.895734	0.875368	0.902645	0.902158	0.855012	0.89161	0.887873	0.908671	0.8914	0.865251	0.887552	0.887663	0.882024	0.914597	0.876661	0.872216	1	0.894152	0.0640302
382	18	13387	0.053548	101.035	7.77591	13.1847	2.9981	0.908232	0.945208	0.905505	0.905505	0.90614	0.890267	0.912751	0.904908	0.867782	0.897625	0.89811	0.915552	0.895608	0.869463	0.892732	0.892769	0.884814	0.915254	0.878165	0.873048	1	0.906262	0.0587567
386	22	12291	0.049164	101.011	7.77429	13.1752	2.99634	0.909568	0.945733	0.906639	0.906517	0.907331	0.891343	0.913066	0.905215	0.867993	0.897161	0.899235	0.916199	0.895818	0.869661	0.893093	0.893093	0.884712	0.915019	0.878082	0.872834	1	0.907007	0.0584354
386	10	54545	0.21818	65.3946	8.11156	3.69365	1.31943	0.873444	0.904061	0.872454	0.874755	0.904785	0.869686	0.888532	0.903933	0.832505	0.887607	0.895362	0.893143	0.886873	0.833138	0.883399	0.868182	0.871354	0.863782	0.906692	0.870712	1	0.881797	0.0687062
388	12	50858	0.203432	65.3298	8.29093	3.69045	1.3538	0.875791	0.905305	0.874602	0.875841	0.905118	0.870227	0.889093	0.904587	0.833596	0.888572	0.895336	0.893203	0.88693	0.833507	0.883519	0.868221	0.872419	0.86422	0.906534	0.87061	1	0.882878	0.0683623
388	12	50858	0.203432	65.3298	8.29093	3.69045	1.3538	0.875791	0.905305	0.874602	0.875841	0.905118	0.870227	0.889093	0.904587	0.833596	0.888572	0.895336	0.893203	0.88693	0.833507	0.883519	0.868221	0.872419	0.86422	0.906534	0.87061	1	0.882878	0.0683623
393	17	43251	0.173004	104.552	9.21236	14.6816	3.81226	0.878789	0.905863	0.877379	0.877517	0.905644	0.872223	0.889425	0.905482	0.834582	0.889586	0.895459	0.893609	0.887344	0.83375	0.88517	0.868454	0.872419	0.864396	0.90673	0.871506	1	0.88425	0.0679766
394	18	16329	0.065316	99.3305	7.66301	12.5321	2.84401	0.898892	0.91806	0.894115	0.891941	0.915794	0.880336	0.896748	0.912824	0.845704	0.896595	0.902444	0.898126	0.891971	0.838263	0.892614	0.871578	0.8766	0.865822	0.904311	0.872497	1	0.89565	0.0638735
398	22	14982	0.059928	99.3429	7.6763	12.5375	2.85055	0.900047	0.919804	0.894941	0.893506	0.916633	0.881491	0.896843	0.912962	0.845414	0.897544	0.903684	0.899046	0.892137	0.838239	0.893172	0.870778	0.876752	0.865772	0.904052	0.873381	1	0.896533	0.0636011
398	10	56902	0.227608	65.5711	8.13003	3.72329	1.32762	0.875013	0.915425	0.876929	0.901743	0.85642	0.883484	0.875242	0.904046	0.84961	0.887939	0.901963	0.915337	0.894986	0.84294	0.879064	0.885066	0.880373	0.90068	0.894037	0.890979	1	0.885529	0.0665962
400	12	53049	0.212196	65.4924	8.3043	3.71763	1.36225	0.877349	0.916784	0.878367	0.902665	0.857877	0.884343	0.876407	0.905012	0.850619	0.888386	0.90227	0.915361	0.895644	0.843663	0.879743	0.886152	0.880639	0.900422	0.894352	0.891223	1	0.886719	0.0661641
400	12	53049	0.212196	65.4924	8.3043	3.71763	1.36225	0.877349	0.916784	0.878367	0.902665	0.857877	0.884343	0.876407	0.905012	0.850619	0.888386	0.90227	0.915361	0.895644	0.843663	0.879743	0.886152	0.880639	0.900422	0.894352	0.891223	1	0.886719	0.0661641
405	17	45246	0.180984	103.512	9.18172	14.2538	3.72278	0.879348	0.917595	0.879426	0.903406	0.858474	0.885051	0.877072	0.905892	0.852517	0.88925	0.902676	0.916081	0.896256	0.844517	0.880244	0.885758	0.88094	0.900488	0.89556	0.891935	1	0.887689	0.0657923
406	18	18291	0.073164	98.8549	7.61476	12.3529	2.79298	0.899787	0.930458	0.894156	0.914876	0.868897	0.891176	0.886037	0.912826	0.861435	0.893062	0.906238	0.919578	0.901072	0.850172	0.885517	0.89134	0.881226	0.900443	0.898611	0.894566	1	0.898357	0.0616206
410	22	16705	0.06682	98.8439	7.6158	12.3489	2.79333	0.902454	0.931697	0.89581	0.915684	0.870338	0.891799	0.8871	0.913559	0.862167	0.893984	0.907453	0.919695	0.901526	0.850703	0.885932	0.891739	0.881443	0.900808	0.899282	0.89551	1	0.899588	0.0612214
410	10	56159	0.224636	64.5961	8.04782	3.56193	1.27749	0.887507	0.913549	0.888851	0.892689	0.889893	0.901156	0.906177	0.914876	0.877455	0.891647	0.903542	0.930697	0.90567	0.861652	0.896401	0.874624	0.874624	0.881791	0.867412	0.878737	1	0.895883	0.0635406
412	12	52606	0.210424	64.5388	8.20602	3.5592	1.30823	0.889528	0.914506	0.890649	0.894375	0.890944	0.901399	0.906579	0.915589	0.878122	0.892341	0.904041	0.931187	0.905382	0.861936	0.897151	0.875157	0.874919	0.881896	0.867639	0.878502	1	0.896927	0.063138
412	12	52606	0.210424	64.5388	8.20602	3.5592	1.30823	0.889528	0.914506	0.890649	0.894375	0.890944	0.901399	0.906579	0.915589	0.878122	0.892341	0.904041	0.931187	0.905382	0.861936	0.897151	0.875157	0.874919	0.881896	0.867639	0.878502	1	0.896927	0.063138
417	17	45098	0.180392	104.843	9.1212	14.7957	3.79489	0.892135	0.916005	0.891525	0.895738	0.892323	0.902734	0.907823	0.916316	0.878986	0.892978	0.903732	0.93135	0.905561	0.862289	0.897579	0.875626	0.874739	0.881248	0.867599	0.878642	1	0.89811	0.0627785
418	18	15721	0.062884	99.9677	7.53225	12.7638	2.84096	0.911456	0.927454	0.904268	0.907798	0.905381	0.913269	0.916322	0.925641	0.884804	0.901024	0.907226	0.933306	0.908276	0.86747	0.902233	0.879969	0.877775	0.883945	0.866675	0.878347	1	0.908779	0.0583558
422	22	14436	0.057744	99.9617	7.52991	12.7613	2.83803	0.913238	0.927681	0.905618	0.908631	0.906518	0.914658	0.916563	0.926642	0.884906	0.901566	0.907557	0.933084	0.908319	0.8679	0.903367	0.879399	0.878983	0.885148	0.866687	0.878186	1	0.909626	0.0579533
422	10	56302	0.225208	67.5112	8.33987	4.06087	1.44389	0.918955	0.922889	0.882136	0.895581	0.879542	0.876505	0.86711	0.912214	0.873681	0.889977	0.886505	0.908112	0.898316	0.861435	0.904213	0.860875	0.863646	0.88805	0.882979	0.865999	1	0.894501	0.0630974
424	12	52699	0.210796	67.4814	8.53794	4.06433	1.48522	0.920938	0.924135	0.883651	0.897541	0.880965	0.877863	0.868366	0.912674	0.874998	0.890349	0.887408	0.908347	0.898613	0.861591	0.904628	0.861487	0.863925	0.88847	0.883281	0.866269	1	0.895753	0.0625941
424	12	52699	0.210796	67.4814	8.53794	4.06433	1.48522	0.920938	0.924135	0.883651	0.897541	0.880965	0.877863	0.868366	0.912674	0.874998	0.890349	0.887408	0.908347	0.898613	0.861591	0.904628	0.861487	0.863925	0.88847	0.883281	0.866269	1	0.895753	0.0625941
429	17	44975	0.1799	106.381	9.45558	15.4683	4.04795	0.922613	0.92488	0.884981	0.898922	0.88159	0.879033	0.868883	0.912763	0.875642	0.890661	0.888694	0.908316	0.899844	0.861623	0.905403	0.861912	0.86418	0.888649	0.883469	0.866626	1	0.896675	0.0623017
430	18	15295	0.06118	99.8597	7.72037	12.7336	2.89956	0.936352	0.937104	0.899183	0.913959	0.894737	0.888428	0.879144	0.918568	0.883589	0.895946	0.895783	0.912749	0.907453	0.864367	0.908107	0.866688	0.866362	0.889931	0.885878	0.868029	1	0.907149	0.0577713
434	22	14003	0.056012	99.8545	7.73983	12.7327	2.90752	0.936942	0.939263	0.900093	0.914661	0.896022	0.888595	0.880633	0.919446	0.883596	0.895701	0.895272	0.913447	0.907734	0.863993	0.90877	0.867171	0.866671	0.890274	0.886703	0.86835	1	0.907952	0.05755
434	10	57495	0.22998	64.9188	8.09866	3.61582	1.30037	0.892225	0.916593	0.869136	0.91154	0.869563	0.886225	0.909262	0.892643	0.838203	0.894365	0.88999	0.894295	0.897313	0.856927	0.887034	0.867215	0.884868	0.873867	0.888712	0.86518	1	0.889413	0.0635322
436	12	53762	0.215048	64.8561	8.27452	3.61296	1.33533	0.893819	0.917832	0.87081	0.912373	0.870847	0.886658	0.910299	0.893419	0.838929	0.895009	0.890369	0.894479	0.897139	0.856674	0.887281	0.867657	0.884398	0.874251	0.88875	0.865118	1	0.890371	0.0632913
436	12	53762	0.215048	64.8561	8.27452	3.61296	1.33533	0.893819	0.917832	0.87081	0.912373	0.870847	0.886658	0.910299	0.893419	0.838929	0.895009	0.890369	0.894479	0.897139	0.856674	0.887281	0.867657	0.884398	0.874251	0.88875	0.865118	1	0.890371	0.0632913
441	17	45813	0.183252	104.805	9.19213	14.7852	3.82915	0.895652	0.918942	0.872438	0.912929	0.871816	0.887281	0.910735	0.894146	0.839718	0.89503	0.890588	0.895346	0.897147	0.856678	0.888121	0.86804	0.884203	0.873573	0.88846	0.865006	1	0.891267	0.0628597
442	18	15892	0.063568	100.089	7.4581	12.8051	2.80403	0.915492	0.934118	0.888875	0.923326	0.883086	0.896017	0.918041	0.899635	0.847408	0.896363	0.894538	0.901303	0.901365	0.860999	0.891235	0.86877	0.885225	0.876164	0.889347	0.865498	1	0.902078	0.0586266
446	22	14534	0.058136	100.059	7.45264	12.7933	2.7994	0.916472	0.935599	0.889638	0.923937	0.883308	0.897103	0.91857	0.901197	0.849594	0.897035	0.895521	0.901541	0.901954	0.860603	0.89153	0.869375	0.885407	0.875533	0.889604	0.865935	1	0.902937	0.0582223
446	10	55114	0.220456	67.8123	8.42488	4.11729	1.47398	0.858112	0.925155	0.864635	0.884367	0.876728	0.868073	0.895163	0.895635	0.826886	0.887578	0.88532	0.910168	0.892904	0.835214	0.882661	0.878234	0.876928	0.876583	0.889248	0.864327	1	0.880089	0.0673961
448	12	51350	0.2054	67.7612	8.58942	4.11567	1.50975	0.860068	0.926456	0.86631	0.885628	0.877546	0.86925	0.895648	0.896748	0.827984	0.888101	0.885901	0.910166	0.893642	0.835375	0.883019	0.878354	0.877069	0.876835	0.889192	0.864382	1	0.881194	0.0670534
448	12	51350	0.2054	67.7612	8.58942	4.11567	1.50975	0.860068	0.926456	0.86631	0.885628	0.877546	0.86925	0.895648	0.896748	0.827984	0.888101	0.885901	0.910166	0.893642	0.835375	0.883019	0.878354	0.877069	0.876835	0.889192	0.864382	1	0.881194	0.0670534
453	17	43598	0.174392	105.2	9.49484	14.9718	3.98353	0.863388	0.927818	0.868262	0.887644	0.878905	0.870063	0.896119	0.897553	0.829327	0.889181	0.886096	0.91034	0.893504	0.835015	0.883389	0.878492	0.877896	0.877781	0.888722	0.863698	1	0.882609	0.0665745
454	18	13874	0.055496	100.402	7.60456	12.9322	2.88781	0.885469	0.940933	0.887487	0.906588	0.893758	0.881325	0.903128	0.902948	0.84125	0.895344	0.892785	0.913507	0.893866	0.837898	0.887812	0.884532	0.882334	0.875811	0.895236	0.864711	1	0.895448	0.0618343
458	22	12749	0.050996	100.412	7.61888	12.937	2.89579	0.887364	0.94129	0.888697	0.906816	0.893796	0.882383	0.903875	0.90364	0.842576	0.894894	0.893521	0.914229	0.894462	0.837674	0.888266	0.884736	0.881991	0.875324	0.894658	0.866225	1	0.896183	0.0614057
458	10	59458	0.237832	65.3525	7.97714	3.68147	1.29375	0.885751	0.921911	0.88285	0.896112	0.872389	0.875214	0.894261	0.900543	0.839382	0.888013	0.912611	0.900905	0.89755	0.847153	0.880487	0.877914	0.86186	0.877805	0.884381	0.86435	1	0.888434	0.0637166
460	12	55604	0.222416	65.2853	8.14472	3.67731	1.32642	0.887841	0.923279	0.884127	0.896833	0.873157	0.876043	0.895035	0.901608	0.840056	0.888434	0.912821	0.901365	0.897849	0.847547	0.880809	0.878147	0.861961	0.877374	0.884172	0.864641	1	0.889426	0.063389
460	12	55604	0.222416	65.2853	8.14472	3.67731	1.32642	0.887841	0.923279	0.884127	0.896833	0.873157	0.876043	0.895035	0.901608	0.840056	0.888434	0.912821	0.901365	0.897849	0.847547	0.880809	0.878147	0.861961	0.877374	0.884172	0.864641	1	0.889426	0.063389
465	17	47309	0.189236	104.622	9.02911	14.6977	3.74051	0.889672	0.924623	0.885497	0.898159	0.874622	0.876239	0.89595	0.902355	0.84095	0.888985	0.91323	0.902027	0.897483	0.848179	0.882126	0.878216	0.861908	0.877138	0.884039	0.865343	1	0.890484	0.0631023
466	18	17145	0.06858	99.6408	7.52862	12.6405	2.81379	0.90974	0.936745	0.895917	0.909682	0.886264	0.885098	0.903179	0.908661	0.850219	0.897754	0.917323	0.907174	0.901458	0.850656	0.887956	0.879965	0.864567	0.878449	0.884748	0.8676	1	0.900845	0.0590756
470	22	15649	0.062596	99.6455	7.54356	12.6431	2.82013	0.910921	0.937728	0.897597	0.911113	0.887181	0.88568	0.904339	0.909195	0.85146	0.897182	0.9168	0.907438	0.902262	0.851013	0.887661	0.880855	0.864592	0.878075	0.885488	0.867244	1	0.901728	0.058632
470	10	62713	0.250852	65.728	8.16576	3.75067	1.34082	0.890453	0.918502	0.887519	0.898059	0.873806	0.891322	0.883397	0.914005	0.871183	0.878797	0.894488	0.913798	0.888404	0.841971	0.876182	0.870745	0.863505	0.870378	0.859909	0.859088	1	0.890612	0.0636715
472	12	58594	0.234376	65.6525	8.34712	3.74577	1.3757	0.891832	0.920145	0.889059	0.899171	0.874945	0.89237	0.884169	0.914556	0.87171	0.879032	0.894844	0.914283	0.888939	0.842279	0.876242	0.871079	0.863527	0.870422	0.860276	0.859141	1	0.891619	0.063372
472	12	58594	0.234376	65.6525	8.34712	3.74577	1.3757	0.891832	0.920145	0.889059	0.899171	0.874945	0.89237	0.884169	0.914556	0.87171	0.879032	0.894844	0.914283	0.888939	0.842279	0.876242	0.871079	0.863527	0.870422	0.860276	0.859141	1	0.891619	0.063372
477	17	49939	0.199756	103.759	9.24447	14.3585	3.7672	0.892889	0.920974	0.890146	0.900098	0.876379	0.89332	0.884389	0.915136	0.871824	0.879303	0.895292	0.914546	0.889625	0.843129	0.87729	0.870892	0.863714	0.870492	0.86036	0.859318	1	0.8924	0.0631843
478	18	19607	0.078428	98.9103	7.67987	12.3772	2.82832	0.908477	0.93204	0.905646	0.913679	0.889759	0.901209	0.892819	0.918728	0.87785	0.882516	0.894859	0.918728	0.895981	0.847707	0.882746	0.87734	0.867675	0.870327	0.864793	0.86232	1	0.902402	0.0591448
482	22	17983	0.071932	98.9072	7.67339	12.3756	2.82451	0.910249	0.932881	0.906829	0.913807	0.891203	0.900489	0.89326	0.919062	0.878719	0.882389	0.894929	0.919257	0.896402	0.848357	0.883668	0.877384	0.867931	0.870544	0.865095	0.862731	1	0.903122	0.0589656
482	10	60425	0.2417	64.6966	8.00953	3.57651	1.2748	0.900306	0.920521	0.900935	0.895267	0.883269	0.869979	0.904336	0.904824	0.874266	0.892851	0.898866	0.876707	0.893513	0.88005	0.888225	0.853223	0.876475	0.885081	0.881729	0.844212	1	0.894629	0.0644406
484	12	56528	0.226112	64.625	8.20124	3.57274	1.30957	0.901589	0.922127	0.902208	0.896697	0.884323	0.871126	0.905295	0.905348	0.875195	0.893088	0.899262	0.876928	0.894079	0.880484	0.888489	0.852772	0.877264	0.885172	0.882341	0.844051	1	0.895646	0.0641205
484	12	56528	0.226112	64.625	8.20124	3.57274	1.30957	0.901589	0.922127	0.902208	0.896697	0.884323	0.871126	0.905295	0.905348	0.875195	0.893088	0.899262	0.876928	0.894079	0.880484	0.888489	0.852772	0.877264	0.885172	0.882341	0.844051	1	0.895646	0.0641205
489	17	48229	0.192916	103.002	9.10396	14.0431	3.65575	0.90316	0.924019	0.903481	0.897821	0.885536	0.871965	0.906001	0.905627	0.875697	0.893052	0.898474	0.877988	0.894711	0.880881	0.889537	0.853138	0.877439	0.885619	0.882602	0.843932	1	0.896653	0.0637409
490	18	20015	0.08006	98.3148	7.58817	12.1532	2.75178	0.918861	0.934724	0.916887	0.907919	0.898151	0.883163	0.914714	0.913665	0.883387	0.896103	0.903148	0.882988	0.900575	0.882238	0.893455	0.856583	0.879016	0.888634	0.883188	0.843967	1	0.906531	0.0601202
494	22	18341	0.073364	98.3202	7.59387	12.1555	2.75518	0.920424	0.936045	0.917998	0.908293	0.899297	0.884712	0.915217	0.914181	0.884848	0.896107	0.903413	0.883431	0.900823	0.881958	0.893735	0.856796	0.878578	0.888801	0.883703	0.844856	1	0.907441	0.059769
494	10	53731	0.214924	65.3085	8.08598	3.67845	1.30854	0.890864	0.905129	0.844503	0.902105	0.888854	0.87965	0.898653	0.881726	0.848765	0.908544	0.909884	0.877399	0.895833	0.840288	0.882796	0.853846	0.904245	0.876198	0.875342	0.85017	1	0.884654	0.0670541
496	12	50225	0.2009	65.2172	8.27735	3.67143	1.34437	0.892514	0.906849	0.846819	0.903693	0.889925	0.880707	0.899522	0.88227	0.849388	0.90894	0.910194	0.87772	0.895898	0.840528	0.883295	0.854316	0.90437	0.876376	0.875689	0.850065	1	0.885843	0.0665882
496	12	50225	0.2009	65.2172	8.27735	3.67143	1.34437	0.892514	0.906849	0.846819	0.903693	0.889925	0.880707	0.899522	0.88227	0.849388	0.90894	0.910194	0.87772	0.895898	0.840528	0.883295	0.854316	0.90437	0.876376	0.875689	0.850065	1	0.885843	0.0665882
501	17	42595	0.17038	103.747	9.17263	14.3487	3.73867	0.89453	0.907959	0.849278	0.905306	0.890785	0.881183	0.900693	0.882216	0.850182	0.909461	0.911081	0.877814	0.895798	0.840639	0.883273	0.855546	0.904425	0.875995	0.875772	0.84909	1	0.886959	0.0662995
502	18	16264	0.065056	99.2748	7.54971	12.505	2.79871	0.914381	0.924373	0.871249	0.915089	0.903099	0.888957	0.909832	0.888527	0.858153	0.913674	0.916288	0.880841	0.902023	0.843058	0.887512	0.864578	0.904974	0.879427	0.876107	0.848807	1	0.89887	0.0616132
506	22	14857	0.059428	99.2563	7.53138	12.4971	2.7929	0.916167	0.926163	0.873427	0.915663	0.904523	0.889648	0.910715	0.88948	0.859225	0.913542	0.917547	0.880292	0.902773	0.843104	0.88635	0.864744	0.904826	0.880629	0.875076	0.848119	1	0.899976	0.0611563
506	10	55821	0.223284	65.6372	8.09911	3.73314	1.32889	0.865248	0.934801	0.88722	0.893768	0.881944	0.868401	0.898103	0.897046	0.829527	0.882428	0.873856	0.9074	0.869574	0.862265	0.890444	0.855914	0.872279	0.877806	0.876382	0.875835	1	0.885557	0.0645025
508	12	52143	0.208572	65.5868	8.27876	3.73226	1.36421	0.867374	0.936377	0.8887	0.895537	0.882889	0.86887	0.898635	0.897206	0.830063	0.883081	0.875189	0.90784	0.869992	0.862446	0.89035	0.856615	0.872437	0.877711	0.876743	0.875755	1	0.886674	0.0640148
508	12	52143	0.208572	65.5868	8.27876	3.73226	1.36421	0.867374	0.936377	0.8887	0.895537	0.882889	0.86887	0.898635	0.897206	0.830063	0.883081	0.875189	0.90784	0.869992	0.862446	0.89035	0.856615	0.872437	0.877711	0.876743	0.875755	1	0.886674	0.0640148
513	17	44350	0.1774	103.898	9.1464	14.4085	3.73945	0.869673	0.937678	0.889639	0.896347	0.884059	0.869842	0.899786	0.898309	0.831308	0.882897	0.875806	0.907847	0.870406	0.863134	0.890586	0.857914	0.872086	0.87779	0.876234	0.87478	1	0.887739	0.0636581
514	18	17392	0.069568	99.119	7.58018	12.4489	2.80405	0.891617	0.948885	0.905186	0.908521	0.893802	0.879772	0.909067	0.903203	0.837799	0.888138	0.88259	0.910879	0.874425	0.862092	0.894952	0.862236	0.870141	0.880175	0.878134	0.874626	1	0.898505	0.0599296
518	22	15907	0.063628	99.1054	7.58064	12.4439	2.80258	0.893663	0.949865	0.906173	0.909034	0.894198	0.88087	0.909317	0.90391	0.839127	0.888697	0.883793	0.910888	0.873892	0.862356	0.895392	0.86201	0.870623	0.88043	0.878104	0.874206	1	0.899365	0.0596483
518	10	57443	0.229772	64.9179	8.03861	3.61315	1.28575	0.893512	0.916056	0.871211	0.889334	0.882701	0.903687	0.883911	0.890091	0.872395	0.859835	0.880551	0.905028	0.888942	0.85765	0.86128	0.863308	0.873884	0.884999	0.900919	0.838684	1	0.887665	0.0648204
520	12	53620	0.21448	64.8444	8.20991	3.60827	1.31835	0.895282	0.917512	0.872669	0.890656	0.884101	0.904495	0.884633	0.89088	0.87321	0.860304	0.8808	0.905427	0.889528	0.858001	0.861581	0.863502	0.873853	0.885313	0.900578	0.83881	1	0.888746	0.064457
520	12	53620	0.21448	64.8444	8.20991	3.60827	1.31835	0.895282	0.917512	0.872669	0.890656	0.884101	0.904495	0.884633	0.89088	0.87321	0.860304	0.8808	0.905427	0.889528	0.858001	0.861581	0.863502	0.873853	0.885313	0.900578	0.83881	1	0.888746	0.064457
525	17	45754	0.183016	104.45	9.12881	14.6334	3.76671	0.897255	0.91945	0.87471	0.892217	0.885179	0.904894	0.885693	0.891441	0.873159	0.860067	0.881202	0.906128	0.889868	0.857991	0.86211	0.86411	0.874131	0.885682	0.900916	0.838418	1	0.88991	0.0640146
526	18	17189	0.068756	99.2485	7.58626	12.4972	2.80964	0.915964	0.931322	0.890948	0.904968	0.896707	0.915295	0.890802	0.895544	0.878963	0.866863	0.884577	0.908343	0.895485	0.861103	0.863663	0.861976	0.879545	0.88705	0.900198	0.836262	1	0.900214	0.0603517
530	22	15783	0.063132	99.2405	7.61399	12.4958	2.81983	0.917601	0.931794	0.892226	0.905658	0.89758	0.916049	0.891117	0.896439	0.879807	0.867167	0.885605	0.909555	0.895267	0.861623	0.86289	0.862542	0.879966	0.886999	0.900367	0.836438	1	0.901029	0.0600864
530	10	55225	0.2209	66.0715	8.23019	3.81041	1.3666	0.908846	0.931861	0.875428	0.891254	0.876152	0.886193	0.886745	0.895871	0.857202	0.848366	0.883721	0.89713	0.91014	0.843531	0.86144	0.869941	0.870448	0.899185	0.876351	0.86373	1	0.890458	0.0651973
532	12	51594	0.206376	65.9972	8.40605	3.80546	1.40135	0.910426	0.933064	0.877011	0.892323	0.87768	0.887167	0.887933	0.896432	0.85823	0.849072	0.884202	0.897711	0.910067	0.84378	0.861505	0.870072	0.870809	0.899552	0.876342	0.863492	1	0.891521	0.0648194
532	12	51594	0.206376	65.9972	8.40605	3.80546	1.40135	0.910426	0.933064	0.877011	0.892323	0.87768	0.887167	0.887933	0.896432	0.85823	0.849072	0.884202	0.897711	0.910067	0.84378	0.861505	0.870072	0.870809	0.899552	0.876342	0.863492	1	0.891521	0.0648194
537	17	44070	0.17628	104.911	9.32465	14.8388	3.8915	0.911527	0.934173	0.87858	0.893476	0.878625	0.888269	0.888586	0.896347	0.858963	0.848275	0.884615	0.898253	0.910517	0.8446	0.861187	0.870297	0.871647	0.899648	0.877161	0.864182	1	0.89237	0.0644914
538	18	15449	0.061796	99.9708	7.56604	12.7666	2.8455	0.927795	0.946016	0.896077	0.904395	0.894459	0.89734	0.899087	0.902518	0.869636	0.852288	0.888504	0.905172	0.914946	0.848437	0.863616	0.873034	0.87695	0.903101	0.878342	0.866464	1	0.903374	0.0599719
542	22	14130	0.05652	99.9585	7.55767	12.7615	2.83972	0.929618	0.946709	0.898266	0.905166	0.895895	0.898301	0.900035	0.902866	0.870311	0.852088	0.889455	0.90414	0.916277	0.848443	0.863022	0.872505	0.877105	0.90368	0.878061	0.866384	1	0.904338	0.0594172
542	10	56621	0.226484	66.3249	8.19486	3.85143	1.36782	0.876768	0.917946	0.88831	0.894094	0.871629	0.8942	0.897653	0.914643	0.857429	0.885484	0.89035	0.901485	0.898907	0.853314	0.903543	0.882243	0.859504	0.887171	0.87766	0.858268	1	0.889789	0.0648309
544	12	53073	0.212292	66.2665	8.37202	3.8491	1.40355	0.878469	0.919224	0.889737	0.895182	0.872374	0.894928	0.898338	0.915616	0.858082	0.88561	0.891056	0.901541	0.899337	0.852788	0.904113	0.88204	0.859731	0.888211	0.877405	0.858798	1	0.890739	0.0645593
544	12	53073	0.212292	66.2665	8.37202	3.8491	1.40355	0.878469	0.919224	0.889737	0.895182	0.872374	0.894928	0.898338	0.915616	0.858082	0.88561	0.891056	0.901541	0.899337	0.852788	0.904113	0.88204	0.859731	0.888211	0.877405	0.858798	1	0.890739	0.0645593
549	17	45266	0.181064	104.292	9.24098	14.5765	3.80554	0.879954	0.920095	0.891055	0.896412	0.873327	0.895584	0.899152	0.916262	0.859122	0.885996	0.892104	0.902189	0.900654	0.85308	0.904763	0.882285	0.860458	0.888603	0.877016	0.859033	1	0.891707	0.0643287
550	18	17593	0.070372	98.9971	7.6136	12.4055	2.80691	0.900443	0.932672	0.906241	0.907691	0.882794	0.905445	0.907264	0.922554	0.866396	0.890979	0.898141	0.907492	0.902461	0.856449	0.908145	0.883476	0.86523	0.892457	0.87748	0.86074	1	0.902429	0.0595889
554	22	16072	0.064288	98.9846	7.59449	12.3999	2.7992	0.902563	0.933518	0.906919	0.908879	0.883773	0.906514	0.908039	0.922536	0.867502	0.890991	0.898333	0.907883	0.90275	0.857485	0.909221	0.883929	0.865138	0.892702	0.877271	0.861623	1	0.903358	0.0593002
554	10	52735	0.21094	64.4282	8.04706	3.53514	1.27183	0.906428	0.911605	0.887636	0.903015	0.877207	0.868892	0.891002	0.889115	0.823163	0.882535	0.888461	0.903214	0.898018	0.849957	0.896625	0.873405	0.883284	0.862748	0.874694	0.858576	1	0.889108	0.0649719
556	12	49341	0.197364	64.3501	8.2285	3.53004	1.30518	0.908342	0.912385	0.889108	0.904055	0.878215	0.869885	0.891693	0.889899	0.823909	0.882978	0.888896	0.903093	0.89831	0.850641	0.897225	0.873178	0.883484	0.863379	0.874465	0.858708	1	0.890073	0.064655
556	12	49341	0.197364	64.3501	8.2285	3.53004	1.30518	0.908342	0.912385	0.889108	0.904055	0.878215	0.869885	0.891693	0.889899	0.823909	0.882978	0.888896	0.903093	0.89831	0.850641	0.897225	0.873178	0.883484	0.863379	0.874465	0.858708	1	0.890073	0.064655
561	17	42043	0.168172	101.053	9.09395	13.2751	3.51704	0.909438	0.913446	0.890493	0.90524	0.879528	0.870847	0.892277	0.890017	0.82481	0.883215	0.889684	0.903361	0.898532	0.850665	0.897474	0.873499	0.883286	0.864294	0.874331	0.858633	1	0.890945	0.0642269
562	18	17788	0.071152	98.5262	7.55435	12.2286	2.74954	0.924162	0.924612	0.902772	0.91691	0.89105	0.883292	0.901675	0.895013	0.83264	0.889026	0.893524	0.906004	0.900523	0.852794	0.899342	0.875562	0.886693	0.8698	0.876574	0.860974	1	0.900617	0.0605537
566	22	16262	0.065048	98.4862	7.54625	12.2135	2.74467	0.926055	0.924917	0.904378	0.918429	0.89211	0.884393	0.903179	0.896261	0.834276	0.889374	0.893433	0.906838	0.900842	0.852509	0.89909	0.875415	0.886361	0.869973	0.877014	0.861794	1	0.901674	0.0601612
566	10	55959	0.223836	65.048	7.97923	3.63202	1.28361	0.870101	0.912579	0.882342	0.888007	0.903179	0.877115	0.890125	0.90124	0.862828	0.867349	0.910184	0.890893	0.900373	0.843653	0.866733	0.880743	0.869672	0.891224	0.868395	0.857717	1	0.886272	0.0659303
568	12	52355	0.20942	64.9909	8.16263	3.63014	1.31782	0.87218	0.91337	0.883297	0.888998	0.903782	0.877939	0.890975	0.901977	0.863728	0.867405	0.910591	0.891204	0.900048	0.844131	0.867128	0.88068	0.870289	0.891749	0.867892	0.858113	1	0.887152	0.0655565
568	12	52355	0.20942	64.9909	8.16263	3.63014	1.31782	0.87218	0.91337	0.883297	0.888998	0.903782	0.877939	0.890975	0.901977	0.863728	0.867405	0.910591	0.891204	0.900048	0.844131	0.867128	0.88068	0.870289	0.891749	0.867892	0.858113	1	0.887152	0.0655565
573	17	44552	0.178208	106.011	9.12298	15.2863	3.87716	0.874428	0.914965	0.884764	0.890678	0.904191	0.87876	0.891183	0.902114	0.864125	0.867391	0.910576	0.890993	0.899713	0.844092	0.867425	0.880454	0.870634	0.892429	0.867133	0.85885	1	0.888122	0.0651913
574	18	17080	0.06832	99.0596	7.68389	12.4326	2.83405	0.894496	0.928425	0.901844	0.904742	0.915047	0.88829	0.90079	0.90685	0.871136	0.872482	0.910656	0.894174	0.901961	0.846897	0.868618	0.882231	0.874502	0.89839	0.869438	0.862441	1	0.899211	0.0609261
578	22	15608	0.062432	99.0143	7.66084	12.4145	2.82226	0.896271	0.929683	0.902774	0.90617	0.916069	0.889063	0.901397	0.907515	0.871572	0.873014	0.910975	0.893836	0.902069	0.846489	0.869106	0.882913	0.876057	0.898289	0.868593	0.863435	1	0.900144	0.0606109
578	10	54998	0.219992	65.3159	8.26728	3.68697	1.34276	0.882478	0.927316	0.889623	0.912224	0.870659	0.890932	0.878832	0.870541	0.854277	0.861777	0.879068	0.881341	0.893314	0.836367	0.86945	0.888905	0.875077	0.855931	0.878705	0.837012	1	0.886662	0.0631137
580	12	51340	0.20536	65.2423	8.44524	3.68245	1.37709	0.884262	0.928409	0.890407	0.913245	0.872487	0.89143	0.879879	0.871455	0.854558	0.86307	0.880035	0.881671	0.893728	0.837271	0.869342	0.889053	0.875536	0.856973	0.87909	0.837349	1	0.88769	0.0627065
580	12	51340	0.20536	65.2423	8.44524	3.68245	1.37709	0.884262	0.928409	0.890407	0.913245	0.872487	0.89143	0.879879	0.871455	0.854558	0.86307	0.880035	0.881671	0.893728	0.837271	0.869342	0.889053	0.875536	0.856973	0.87909	0.837349	1	0.88769	0.0627065
585	17	43683	0.174732	103.749	9.34168	14.3614	3.80696	0.886363	0.929675	0.891811	0.914074	0.873395	0.891834	0.881041	0.872262	0.854955	0.863471	0.880354	0.882059	0.893986	0.837397	0.868759	0.888389	0.875535	0.85705	0.878809	0.837557	1	0.888641	0.062364
586	18	15978	0.063912	99.5425	7.62634	12.6093	2.84736	0.904963	0.941951	0.904494	0.92474	0.889629	0.90246	0.888315	0.880899	0.862592	0.870541	0.886751	0.88722	0.896858	0.8451	0.865784	0.891883	0.880148	0.859995	0.880961	0.838027	1	0.899521	0.0581677
590	22	14600	0.0584	99.5556	7.63598	12.6146	2.84896	0.906884	0.942945	0.905308	0.92613	0.890788	0.902158	0.889212	0.881473	0.863493	0.87226	0.886918	0.888014	0.896336	0.845856	0.865582	0.892192	0.880445	0.860548	0.880582	0.83863	1	0.90045	0.0575805
590	10	53386	0.213544	66.4936	8.17867	3.87933	1.3742	0.919323	0.928539	0.888313	0.894832	0.879753	0.88157	0.888997	0.886646	0.852649	0.835846	0.901041	0.904732	0.908459	0.836717	0.872232	0.860197	0.896078	0.870172	0.903355	0.837298	1	0.892954	0.0644396
592	12	49966	0.199864	66.4323	8.3631	3.87681	1.41174	0.920776	0.929862	0.890085	0.896239	0.880559	0.88217	0.890255	0.887624	0.8528	0.836639	0.901493	0.905045	0.908968	0.837439	0.872283	0.860615	0.89679	0.870542	0.903494	0.83774	1	0.894003	0.0639355
592	12	49966	0.199864	66.4323	8.3631	3.87681	1.41174	0.920776	0.929862	0.890085	0.896239	0.880559	0.88217	0.890255	0.887624	0.8528	0.836639	0.901493	0.905045	0.908968	0.837439	0.872283	0.860615	0.89679	0.870542	0.903494	0.83774	1	0.894003	0.0639355
597	17	42512	0.170048	104.802	9.25946	14.7887	3.8521	0.922845	0.931972	0.892289	0.89677	0.881622	0.883127	0.890549	0.887761	0.853006	0.83627	0.901369	0.905486	0.909355	0.837575	0.872954	0.860686	0.897182	0.871142	0.903851	0.837375	1	0.895079	0.0634214
598	18	15358	0.061432	99.5247	7.5844	12.6001	2.82635	0.940487	0.946966	0.913335	0.910665	0.893378	0.890611	0.899466	0.896894	0.86258	0.84259	0.905163	0.907377	0.914182	0.842525	0.875667	0.865152	0.899596	0.874365	0.906108	0.84119	1	0.906907	0.0583701
602	22	14057	0.056228	99.5077	7.58068	12.5935	2.82246	0.940706	0.947215	0.914527	0.912286	0.894501	0.890659	0.900512	0.896742	0.8632	0.842747	0.905883	0.907697	0.914562	0.84289	0.875044	0.865192	0.899943	0.87476	0.907448	0.840151	1	0.907485	0.0582938
602	10	52254	0.209016	65.2343	8.08197	3.66637	1.30977	0.905538	0.936014	0.891233	0.893759	0.855025	0.878545	0.899816	0.89774	0.867235	0.856442	0.885119	0.91948	0.920207	0.8283	0.881234	0.881607	0.838539	0.869895	0.888114	0.858164	1	0.892289	0.0629544
604	12	48880	0.19552	65.1668	8.26968	3.66308	1.34534	0.906813	0.937193	0.892338	0.894783	0.855933	0.87948	0.89998	0.898496	0.868167	0.857232	0.885362	0.919804	0.92053	0.829327	0.881291	0.881536	0.839239	0.870008	0.888359	0.857907	1	0.893155	0.0626031
604	12	48880	0.19552	65.1668	8.26968	3.66308	1.34534	0.906813	0.937193	0.892338	0.894783	0.855933	0.87948	0.89998	0.898496	0.868167	0.857232	0.885362	0.919804	0.92053	0.829327	0.881291	0.881536	0.839239	0.870008	0.888359	0.857907	1	0.893155	0.0626031
609	17	41668	0.166672	103.839	9.14413	14.3843	3.73367	0.908419	0.938154	0.893935	0.896083	0.856929	0.880652	0.900691	0.899047	0.868916	0.857841	0.886424	0.920371	0.920563	0.829989	0.882068	0.881048	0.839385	0.87068	0.888884	0.858477	1	0.894186	0.0623877
610	18	17165	0.06866	98.64	7.59415	12.2727	2.7774	0.923769	0.946869	0.907166	0.907923	0.868249	0.888523	0.909933	0.904894	0.876668	0.866385	0.891786	0.923449	0.923303	0.839382	0.887737	0.881066	0.846665	0.874163	0.889484	0.857967	1	0.903817	0.0585919
614	22	15756	0.063024	98.6232	7.59114	12.2663	2.77415	0.925076	0.947988	0.908575	0.909336	0.868368	0.889756	0.910066	0.905528	0.877793	0.866654	0.892803	0.923585	0.923648	0.840283	0.888487	0.880331	0.847423	0.874175	0.88855	0.857292	1	0.904692	0.0582051
614	10	55929	0.223716	64.4437	8.06563	3.53816	1.27144	0.90496	0.899453	0.907383	0.890701	0.871954	0.881484	0.879016	0.888627	0.839439	0.886705	0.878525	0.910574	0.878024	0.866339	0.868485	0.888305	0.86465	0.884791	0.882726	0.851168	1	0.888425	0.065636
616	12	52393	0.209572	64.3636	8.23332	3.53225	1.3031	0.906896	0.900702	0.908528	0.892371	0.87317	0.882732	0.879936	0.889136	0.840971	0.887294	0.87902	0.910818	0.878409	0.866747	0.868732	0.888573	0.864953	0.884555	0.882551	0.851087	1	0.88955	0.0652203
616	12	52393	0.209572	64.3636	8.23332	3.53225	1.3031	0.906896	0.900702	0.908528	0.892371	0.87317	0.882732	0.879936	0.889136	0.840971	0.887294	0.87902	0.910818	0.878409	0.866747	0.868732	0.888573	0.864953	0.884555	0.882551	0.851087	1	0.88955	0.0652203
621	17	44601	0.178404	103.364	9.12514	14.1899	3.69015	0.908175	0.90248	0.909419	0.894218	0.874835	0.884408	0.880462	0.889666	0.841472	0.887861	0.879778	0.911661	0.878613	0.867514	0.869577	0.888792	0.865788	0.885395	0.881897	0.850631	1	0.890682	0.0648706
622	18	19660	0.07864	98.0951	7.67614	12.078	2.7673	0.92444	0.915997	0.920422	0.908876	0.885834	0.893286	0.891658	0.89527	0.847482	0.891455	0.885554	0.915946	0.881333	0.87088	0.871287	0.891506	0.869201	0.8853	0.882655	0.85145	1	0.90077	0.0605053
626	22	17978	0.071912	98.0686	7.67098	12.068	2.76272	0.925604	0.917733	0.920736	0.909417	0.887195	0.894093	0.893175	0.895428	0.848843	0.891145	0.885833	0.916593	0.8818	0.87087	0.872455	0.891979	0.869368	0.884943	0.883163	0.852125	1	0.901632	0.0600421
626	10	57155	0.22862	64.2118	8.02084	3.49984	1.25922	0.88393	0.937363	0.884988	0.881673	0.890806	0.890622	0.883833	0.88407	0.850914	0.87414	0.882145	0.895985	0.906036	0.855612	0.869539	0.872916	0.870379	0.885627	0.874972	0.854763	1	0.889065	0.0644489
628	12	53454	0.213816	64.1508	8.17364	3.49643	1.29012	0.886557	0.938209	0.886061	0.882778	0.891327	0.891243	0.884171	0.885032	0.851751	0.875042	0.882759	0.896621	0.906218	0.856381	0.869767	0.873096	0.87087	0.886154	0.874874	0.855633	1	0.890087	0.064084
628	12	53454	0.213816	64.1508	8.17364	3.49643	1.29012	0.886557	0.938209	0.886061	0.882778	0.891327	0.891243	0.884171	0.885032	0.851751	0.875042	0.882759	0.896621	0.906218	0.856381	0.869767	0.873096	0.87087	0.886154	0.874874	0.855633	1	0.890087	0.064084
633	17	45644	0.182576	102.377	9.03285	13.7889	3.59097	0.888408	0.939094	0.887729	0.883632	0.891771	0.892023	0.88533	0.885889	0.852094	0.876238	0.882263	0.897139	0.906691	0.855709	0.870531	0.872875	0.870322	0.886962	0.875416	0.856257	1	0.891013	0.0638585
634	18	18756	0.075024	98.5973	7.47077	12.2502	2.72916	0.904244	0.950016	0.901525	0.898166	0.901232	0.900192	0.893421	0.891475	0.858872	0.883397	0.888276	0.900592	0.909229	0.859538	0.872148	0.878412	0.873214	0.890675	0.877399	0.860338	1	0.90092	0.0598808
638	22	17127	0.068508	98.5918	7.4628	12.2478	2.72503	0.906201	0.950692	0.903836	0.89934	0.90226	0.901471	0.894231	0.891516	0.859403	0.883167	0.888451	0.901442	0.909821	0.858965	0.872482	0.877445	0.873504	0.891254	0.877795	0.860483	1	0.901929	0.0593783
638	10	58902	0.235608	65.4906	8.05366	3.70708	1.31234	0.893246	0.923152	0.890445	0.902431	0.891489	0.873349	0.876345	0.873298	0.870251	0.870751	0.88199	0.874503	0.902261	0.854767	0.875819	0.880233	0.868638	0.868672	0.871813	0.849258	1	0.888968	0.0639042
640	12	55072	0.220288	65.424	8.22821	3.70331	1.34584	0.895237	0.924481	0.891606	0.904162	0.892404	0.874664	0.877052	0.873965	0.871105	0.871341	0.882191	0.875245	0.902818	0.855435	0.876062	0.880811	0.869053	0.869108	0.871868	0.849769	1	0.890099	0.063485
640	12	55072	0.220288	65.424	8.22821	3.70331	1.34584	0.895237	0.924481	0.891606	0.904162	0.892404	0.874664	0.877052	0.873965	0.871105	0.871341	0.882191	0.875245	0.902818	0.855435	0.876062	0.880811	0.869053	0.869108	0.871868	0.849769	1	0.890099	0.063485
645	17	46917	0.187668	103.307	9.1118	14.1661	3.68106	0.897766	0.925528	0.893141	0.905589	0.893322	0.876004	0.877486	0.874544	0.871134	0.872168	0.883273	0.876111	0.903244	0.85598	0.875962	0.881802	0.868417	0.86945	0.871901	0.849202	1	0.891243	0.0631157
646	18	21077	0.084308	97.7203	7.6718	11.942	2.74655	0.915192	0.93761	0.907008	0.917825	0.904446	0.885847	0.884708	0.881103	0.876643	0.878991	0.887745	0.880462	0.904185	0.858448	0.878137	0.884542	0.87076	0.871637	0.873061	0.849386	1	0.901311	0.0588775
650	22	19264	0.077056	97.717	7.69125	11.9419	2.75354	0.916658	0.938512	0.908015	0.919176	0.905601	0.886939	0.885174	0.880996	0.876869	0.880061	0.888393	0.880762	0.904174	0.858882	0.878582	0.885538	0.870899	0.872249	0.873105	0.849201	1	0.902187	0.0584522
650	10	59393	0.237572	62.7357	7.90318	3.26745	1.18563	0.885037	0.911951	0.861743	0.897682	0.879641	0.877157	0.890214	0.879557	0.848568	0.856793	0.887832	0.890703	0.92122	0.843281	0.877023	0.896385	0.882503	0.86293	0.868048	0.849343	1	0.882981	0.0686786
652	12	55436	0.221744	62.6609	8.0727	3.26277	1.21639	0.887149	0.913342	0.863654	0.899064	0.881052	0.878184	0.890946	0.880628	0.849132	0.858053	0.887835	0.891632	0.921215	0.843594	0.87702	0.896466	0.882441	0.863645	0.868371	0.84897	1	0.8842	0.0681468
652	12	55436	0.221744	62.6609	8.0727	3.26277	1.21639	0.887149	0.913342	0.863654	0.899064	0.881052	0.878184	0.890946	0.880628	0.849132	0.858053	0.887835	0.891632	0.921215	0.843594	0.87702	0.896466	0.882441	0.863645	0.868371	0.84897	1	0.8842	0.0681468
657	17	47311	0.189244	100.985	8.98436	13.2416	3.47679	0.888747	0.914893	0.866236	0.900171	0.882511	0.880081	0.892298	0.881951	0.850119	0.858997	0.888155	0.892541	0.92098	0.844064	0.876762	0.896388	0.883759	0.864281	0.868878	0.849221	1	0.885557	0.0674115
658	18	22115	0.08846	97.7476	7.49504	11.9424	2.69016	0.907845	0.926701	0.882636	0.915465	0.892946	0.89012	0.898327	0.889374	0.855912	0.869998	0.890369	0.897626	0.920823	0.847886	0.87678	0.896699	0.885915	0.86846	0.870699	0.850328	1	0.896405	0.0623714
662	22	20242	0.080968	97.7178	7.50979	11.9324	2.69411	0.909668	0.927305	0.883781	0.916609	0.894082	0.890327	0.898454	0.889907	0.856017	0.869726	0.891315	0.898528	0.921302	0.848533	0.877631	0.896478	0.886004	0.86817	0.871282	0.850781	1	0.897216	0.0621589
662	10	57030	0.22812	65.4651	8.10189	3.70489	1.32184	0.90647	0.929055	0.898334	0.888743	0.862756	0.883956	0.887542	0.882159	0.85277	0.853183	0.880677	0.911862	0.919051	0.852946	0.86821	0.875969	0.850587	0.860056	0.887524	0.852402	1	0.890351	0.0635536
664	12	53328	0.213312	65.3855	8.27663	3.69914	1.35705	0.907806	0.930018	0.899846	0.89048	0.864255	0.885173	0.888511	0.883148	0.853248	0.853388	0.881179	0.912326	0.919845	0.853717	0.868409	0.876322	0.851223	0.860261	0.887836	0.852648	1	0.891427	0.0630923
664	12	53328	0.213312	65.3855	8.27663	3.69914	1.35705	0.907806	0.930018	0.899846	0.89048	0.864255	0.885173	0.888511	0.883148	0.853248	0.853388	0.881179	0.912326	0.919845	0.853717	0.868409	0.876322	0.851223	0.860261	0.887836	0.852648	1	0.891427	0.0630923
669	17	45377	0.181508	105.38	9.15881	15.0227	3.85101	0.908577	0.931022	0.900864	0.891762	0.86513	0.886782	0.889669	0.884435	0.854001	0.853395	0.881757	0.913051	0.920015	0.85377	0.868799	0.877306	0.851059	0.860216	0.887608	0.852635	1	0.892309	0.0627954
670	18	15709	0.062836	100.004	7.50921	12.7761	2.82553	0.924693	0.94344	0.913107	0.90671	0.878509	0.897893	0.899102	0.894296	0.860017	0.857789	0.884588	0.918645	0.924088	0.857916	0.869756	0.877777	0.854797	0.864504	0.889363	0.859189	1	0.902943	0.0583435
674	22	14413	0.057652	100.004	7.52628	12.777	2.83335	0.925727	0.943939	0.913828	0.907375	0.880143	0.898807	0.900992	0.894782	0.860543	0.857594	0.884722	0.919136	0.92427	0.858877	0.87095	0.877506	0.855304	0.865607	0.889232	0.858322	1	0.903717	0.0581545
674	10	57669	0.230676	66.7859	8.30559	3.93426	1.40897	0.912189	0.925697	0.899261	0.89138	0.880482	0.873485	0.884331	0.886759	0.856041	0.875115	0.870849	0.932962	0.895993	0.808537	0.892915	0.893634	0.868083	0.880447	0.867502	0.869349	1	0.892753	0.0616423
676	12	53912	0.215648	66.7216	8.48375	3.931	1.44546	0.913405	0.926491	0.900755	0.892547	0.881742	0.874536	0.884914	0.887604	0.856674	0.875705	0.871225	0.933512	0.896303	0.809282	0.892723	0.894114	0.868554	0.880639	0.867543	0.869741	1	0.893673	0.0613414
676	12	53912	0.215648	66.7216	8.48375	3.931	1.44546	0.913405	0.926491	0.900755	0.892547	0.881742	0.874536	0.884914	0.887604	0.856674	0.875705	0.871225	0.933512	0.896303	0.809282	0.892723	0.894114	0.868554	0.880639	0.867543	0.869741	1	0.893673	0.0613414
681	17	45977	0.183908	103.512	9.32218	14.2639	3.7825	0.915023	0.928094	0.902114	0.893577	0.882833	0.875557	0.885584	0.888064	0.85744	0.876047	0.871751	0.933956	0.896916	0.810601	0.893392	0.894284	0.869076	0.880756	0.867184	0.870424	1	0.894722	0.0609661
682	18	19210	0.07684	98.3042	7.71143	12.1563	2.79997	0.926809	0.938652	0.913248	0.905075	0.893701	0.885606	0.894456	0.892634	0.864211	0.880349	0.878084	0.938626	0.900416	0.817126	0.896486	0.896252	0.875065	0.881078	0.865096	0.872358	1	0.903586	0.0573245
686	22	17561	0.070244	98.299	7.71794	12.1548	2.8026	0.927652	0.940607	0.913302	0.906355	0.894539	0.886453	0.895165	0.89414	0.865156	0.881072	0.87905	0.938386	0.900376	0.817322	0.895991	0.895849	0.875263	0.881442	0.8647	0.872672	1	0.904415	0.0570564
686	10	56965	0.22786	62.9031	7.87188	3.29154	1.18544	0.884297	0.909576	0.908409	0.884956	0.890678	0.865962	0.885632	0.887887	0.835057	0.846888	0.875257	0.898771	0.896691	0.87301	0.866778	0.881743	0.861459	0.887879	0.894242	0.856701	1	0.885502	0.0672802
688	12	53362	0.213448	62.8457	8.04209	3.28941	1.21593	0.886577	0.911023	0.909496	0.885958	0.891721	0.867106	0.886567	0.888488	0.836363	0.847747	0.875211	0.89932	0.896659	0.873655	0.867096	0.88221	0.861924	0.888141	0.893988	0.856358	1	0.886614	0.0669276
688	12	53362	0.213448	62.8457	8.04209	3.28941	1.21593	0.886577	0.911023	0.909496	0.885958	0.891721	0.867106	0.886567	0.888488	0.836363	0.847747	0.875211	0.89932	0.896659	0.873655	0.867096	0.88221	0.861924	0.888141	0.893988	0.856358	1	0.886614	0.0669276
693	17	45549	0.182196	100.959	8.92185	13.227	3.44235	0.889591	0.91227	0.91069	0.887111	0.893543	0.867901	0.886661	0.888878	0.837307	0.848361	0.875628	0.899032	0.896979	0.874487	0.867022	0.882906	0.861644	0.888186	0.894652	0.856682	1	0.887789	0.0664386
694	18	21287	0.085148	97.7447	7.50908	11.9418	2.68484	0.905717	0.925142	0.922629	0.897708	0.902593	0.875299	0.895711	0.898412	0.84554	0.857307	0.881829	0.903791	0.899657	0.88089	0.869874	0.88352	0.864448	0.890356	0.894959	0.856861	1	0.897699	0.0618597
698	22	19444	0.077776	97.7485	7.50047	11.9427	2.68216	0.907041	0.926507	0.923498	0.898606	0.903312	0.876723	0.8966	0.899146	0.846328	0.85808	0.882946	0.903826	0.899661	0.881043	0.870423	0.883332	0.865485	0.890763	0.894132	0.856588	1	0.898611	0.0616942
698	10	55281	0.221124	65.3172	8.12464	3.68133	1.31415	0.881894	0.90532	0.895796	0.873383	0.919837	0.873501	0.885358	0.893227	0.82172	0.864311	0.907292	0.886263	0.912529	0.870842	0.884463	0.86764	0.83952	0.869042	0.885838	0.863714	1	0.885964	0.0672853
700	12	51711	0.206844	65.2492	8.28613	3.67692	1.3458	0.884454	0.906722	0.897469	0.874359	0.921023	0.87434	0.886049	0.894287	0.822697	0.865483	0.90766	0.88661	0.912872	0.870463	0.88486	0.867852	0.840276	0.869457	0.886146	0.863675	1	0.887176	0.0667562
700	12	51711	0.206844	65.2492	8.28613	3.67692	1.3458	0.884454	0.906722	0.897469	0.874359	0.921023	0.87434	0.886049	0.894287	0.822697	0.865483	0.90766	0.88661	0.912872	0.870463	0.88486	0.867852	0.840276	0.869457	0.886146	0.863675	1	0.887176	0.0667562
705	17	43986	0.175944	103.417	9.17878	14.2152	3.70638	0.886373	0.908346	0.899036	0.875835	0.922032	0.875199	0.886396	0.895603	0.823523	0.865821	0.908005	0.887214	0.913404	0.870106	0.884441	0.868424	0.840233	0.86897	0.8866	0.864195	1	0.888286	0.0663636
706	18	16999	0.067996	99.0796	7.62163	12.4366	2.81611	0.905553	0.923407	0.914583	0.890141	0.93279	0.88717	0.895612	0.904612	0.833255	0.874581	0.912877	0.892641	0.916995	0.869698	0.889229	0.870228	0.842285	0.87164	0.890464	0.866433	1	0.900111	0.0611152
710	22	15596	0.062384	99.0803	7.62609	12.4371	2.81776	0.906482	0.924019	0.915844	0.891479	0.933124	0.888305	0.895903	0.904495	0.835086	0.874263	0.912606	0.893017	0.917126	0.869518	0.889523	0.870191	0.841979	0.871954	0.890837	0.867338	1	0.900789	0.0609563
710	10	54051	0.216204	65.3816	8.08798	3.69057	1.31449	0.907412	0.923702	0.891889	0.904479	0.903943	0.878282	0.866302	0.867153	0.845933	0.852907	0.866792	0.896311	0.900677	0.837117	0.862805	0.858088	0.846081	0.885562	0.870095	0.850706	1	0.889163	0.0631986
712	12	50547	0.202188	65.3241	8.27952	3.68904	1.35166	0.908857	0.92503	0.893307	0.905761	0.904752	0.87935	0.866886	0.868459	0.846816	0.853364	0.867638	0.896067	0.900894	0.837775	0.86379	0.858369	0.845787	0.885602	0.870101	0.851307	1	0.890177	0.0628504
712	12	50547	0.202188	65.3241	8.27952	3.68904	1.35166	0.908857	0.92503	0.893307	0.905761	0.904752	0.87935	0.866886	0.868459	0.846816	0.853364	0.867638	0.896067	0.900894	0.837775	0.86379	0.858369	0.845787	0.885602	0.870101	0.851307	1	0.890177	0.0628504
717	17	43130	0.17252	101.395	9.1082	13.4086	3.54451	0.910329	0.925991	0.894354	0.906654	0.905854	0.880454	0.867181	0.869453	0.848018	0.854776	0.867841	0.897032	0.900684	0.837909	0.863309	0.859066	0.845815	0.885451	0.870241	0.852539	1	0.891096	0.0624504
718	18	20327	0.081308	97.2414	7.6931	11.7713	2.72386	0.921828	0.934373	0.906405	0.915285	0.912825	0.890958	0.878019	0.87979	0.854405	0.85839	0.870763	0.900477	0.903035	0.842402	0.868525	0.862351	0.849633	0.886506	0.872805	0.853864	1	0.899425	0.0591079
722	22	18575	0.0743	97.2292	7.68352	11.7664	2.72013	0.923715	0.935666	0.907968	0.917066	0.914078	0.892355	0.878439	0.880781	0.855693	0.859219	0.870956	0.900781	0.902907	0.842153	0.869394	0.863069	0.849744	0.886433	0.871978	0.854132	1	0.90059	0.0584172
722	10	55452	0.221808	61.9791	7.71346	3.14771	1.12748	0.897542	0.920697	0.879283	0.916883	0.889571	0.863332	0.906974	0.882971	0.853242	0.857066	0.884666	0.906883	0.892439	0.859671	0.855055	0.897641	0.868409	0.887633	0.863053	0.849086	1	0.890515	0.0651821
724	12	51894	0.207576	61.9096	7.86625	3.14318	1.15371	0.89942	0.922082	0.881094	0.917823	0.89071	0.86432	0.907542	0.882963	0.853692	0.857623	0.884659	0.906877	0.892685	0.859974	0.855735	0.898052	0.86907	0.88808	0.863375	0.849067	1	0.891531	0.064728
724	12	51894	0.207576	61.9096	7.86625	3.14318	1.15371	0.89942	0.922082	0.881094	0.917823	0.89071	0.86432	0.907542	0.882963	0.853692	0.857623	0.884659	0.906877	0.892685	0.859974	0.855735	0.898052	0.86907	0.88808	0.863375	0.849067	1	0.891531	0.064728
729	17	44405	0.17762	98.8236	8.72847	12.4088	3.23356	0.901216	0.92359	0.882513	0.918827	0.891431	0.864824	0.908152	0.883392	0.854296	0.857696	0.884484	0.907803	0.89303	0.86023	0.856379	0.897996	0.86854	0.888841	0.863337	0.848486	1	0.892454	0.0644584
730	18	23161	0.092644	96.6226	7.44991	11.5385	2.60527	0.916627	0.933509	0.895104	0.926968	0.899249	0.871573	0.9149	0.887678	0.8578	0.865874	0.888951	0.912806	0.897047	0.864039	0.860822	0.899573	0.872372	0.891175	0.864103	0.848841	1	0.900933	0.0603952
734	22	21157	0.084628	96.6261	7.43434	11.5389	2.59965	0.918089	0.934561	0.896181	0.928652	0.900128	0.872832	0.915725	0.88876	0.859432	0.866734	0.889067	0.913102	0.896795	0.86482	0.861582	0.899844	0.873493	0.891643	0.863993	0.849648	1	0.901988	0.0599691
734	10	54968	0.219872	64.2345	7.95432	3.5009	1.24919	0.898823	0.917688	0.875337	0.885797	0.881777	0.876055	0.867232	0.90006	0.860501	0.854524	0.863166	0.90459	0.914196	0.828491	0.857444	0.873308	0.829765	0.871371	0.859445	0.830647	1	0.883859	0.0646122
736	12	51372	0.205488	64.1903	8.12895	3.50091	1.28349	0.900413	0.918701	0.876878	0.887088	0.882874	0.876937	0.868508	0.900199	0.861491	0.854775	0.863963	0.904977	0.914701	0.828944	0.857909	0.873491	0.830229	0.871837	0.859992	0.831338	1	0.884886	0.0643355
736	12	51372	0.205488	64.1903	8.12895	3.50091	1.28349	0.900413	0.918701	0.876878	0.887088	0.882874	0.876937	0.868508	0.900199	0.861491	0.854775	0.863963	0.904977	0.914701	0.828944	0.857909	0.873491	0.830229	0.871837	0.859992	0.831338	1	0.884886	0.0643355
741	17	43777	0.175108	101.034	8.97896	13.26	3.47107	0.902392	0.919592	0.878818	0.88856	0.884997	0.878635	0.87016	0.900027	0.862325	0.855369	0.864781	0.905293	0.915412	0.829682	0.857813	0.873758	0.83079	0.872273	0.859801	0.831784	1	0.886159	0.0638081
742	18	20866	0.083464	97.3896	7.60896	11.8198	2.70522	0.917186	0.929766	0.89308	0.898831	0.893583	0.888191	0.881937	0.904558	0.869093	0.857208	0.872065	0.908943	0.918576	0.833749	0.863342	0.876953	0.833533	0.875779	0.861857	0.833509	1	0.895538	0.0599062
746	22	19051	0.076204	97.3511	7.61747	11.8064	2.70573	0.919217	0.930476	0.89473	0.899979	0.893943	0.88935	0.882106	0.905805	0.870191	0.856648	0.872474	0.909375	0.918954	0.834707	0.863052	0.876988	0.833526	0.874757	0.862973	0.833867	1	0.896475	0.0596584
746	10	57055	0.22822	63.1287	7.83356	3.32454	1.18869	0.900245	0.916878	0.907212	0.905284	0.883393	0.892052	0.883595	0.874577	0.845807	0.874069	0.878863	0.887223	0.898887	0.847314	0.875567	0.877311	0.864613	0.885041	0.883498	0.849461	1	0.891697	0.063153
748	12	53493	0.213972	63.0691	8.00055	3.32189	1.21907	0.902006	0.918092	0.908502	0.906614	0.884583	0.892528	0.884452	0.874815	0.846363	0.874357	0.879498	0.887808	0.898772	0.847438	0.875778	0.878227	0.86501	0.885434	0.883929	0.849373	1	0.892669	0.0627264
748	12	53493	0.213972	63.0691	8.00055	3.32189	1.21907	0.902006	0.918092	0.908502	0.906614	0.884583	0.892528	0.884452	0.874815	0.846363	0.874357	0.879498	0.887808	0.898772	0.847438	0.875778	0.878227	0.86501	0.885434	0.883929	0.849373	1	0.892669	0.0627264
753	17	45731	0.182924	103.398	8.92641	14.1902	3.6152	0.903457	0.919311	0.909438	0.907831	0.885439	0.893245	0.884728	0.875686	0.847139	0.874964	0.880158	0.888205	0.898876	0.847882	0.875369	0.878234	0.864928	0.886117	0.885001	0.848779	1	0.893537	0.0624604
754	18	18656	0.074624	98.7073	7.43292	12.2886	2.72136	0.919758	0.930907	0.920615	0.916595	0.89419	0.90097	0.894672	0.882424	0.857955	0.879744	0.885479	0.893841	0.901935	0.849485	0.878216	0.88028	0.864655	0.887221	0.888535	0.852192	1	0.902855	0.0585309
758	22	17094	0.068376	98.7036	7.43853	12.2876	2.72364	0.920996	0.93173	0.921171	0.917924	0.895168	0.901574	0.894846	0.88221	0.856441	0.88104	0.88572	0.894349	0.902568	0.849421	0.878788	0.880601	0.86466	0.887241	0.888996	0.852872	1	0.903489	0.0581657
758	10	59644	0.238576	66.6322	8.30221	3.90786	1.4002	0.89553	0.917787	0.895027	0.891775	0.922876	0.868419	0.903938	0.878856	0.810995	0.857496	0.868797	0.899479	0.90336	0.850438	0.85851	0.885655	0.843312	0.883282	0.877599	0.864815	1	0.889121	0.0630308
760	12	55682	0.222728	66.562	8.48789	3.90391	1.43699	0.897211	0.919202	0.896385	0.893188	0.923719	0.868943	0.90496	0.879979	0.811977	0.858141	0.869464	0.899546	0.903416	0.851047	0.858734	0.885421	0.843378	0.883652	0.877896	0.864992	1	0.890163	0.0626692
760	12	55682	0.222728	66.562	8.48789	3.90391	1.43699	0.897211	0.919202	0.896385	0.893188	0.923719	0.868943	0.90496	0.879979	0.811977	0.858141	0.869464	0.899546	0.903416	0.851047	0.858734	0.885421	0.843378	0.883652	0.877896	0.864992	1	0.890163	0.0626692
765	17	47239	0.188956	105.737	9.39095	15.1897	3.97145	0.899342	0.919918	0.897331	0.894134	0.92449	0.869155	0.905364	0.88121	0.812676	0.859152	0.869705	0.899215	0.903586	0.851659	0.859163	0.884904	0.843646	0.883221	0.877866	0.865429	1	0.891007	0.0623505
766	18	15509	0.062036	100.364	7.66925	12.9213	2.89836	0.918144	0.932297	0.910471	0.907344	0.934361	0.880199	0.914276	0.890451	0.82278	0.867367	0.877877	0.898317	0.907086	0.861016	0.86395	0.885808	0.846412	0.883036	0.878071	0.869592	1	0.902004	0.0581531
770	22	14225	0.0569	100.338	7.65865	12.9106	2.89009	0.91993	0.933849	0.911318	0.907698	0.935747	0.881125	0.915185	0.890545	0.823937	0.86819	0.877996	0.897926	0.907241	0.861757	0.864605	0.88594	0.846327	0.882671	0.877293	0.868858	1	0.90291	0.0577556
770	10	56801	0.227204	66.8797	8.27377	3.94887	1.40476	0.917193	0.892502	0.896498	0.885486	0.90972	0.882352	0.874624	0.884113	0.853242	0.894826	0.893373	0.867018	0.909377	0.851332	0.838999	0.889976	0.843709	0.900143	0.891173	0.8623	1	0.890472	0.0623507
772	12	53125	0.2125	66.8202	8.44599	3.94613	1.43999	0.91856	0.894155	0.897845	0.8872	0.910664	0.883096	0.875699	0.884518	0.853769	0.895285	0.893779	0.867266	0.909384	0.851266	0.83984	0.89056	0.843887	0.9	0.891049	0.862014	1	0.891481	0.0619734
772	12	53125	0.2125	66.8202	8.44599	3.94613	1.43999	0.91856	0.894155	0.897845	0.8872	0.910664	0.883096	0.875699	0.884518	0.853769	0.895285	0.893779	0.867266	0.909384	0.851266	0.83984	0.89056	0.843887	0.9	0.891049	0.862014	1	0.891481	0.0619734
777	17	45287	0.181148	106.004	9.33534	15.2987	3.96618	0.919646	0.895345	0.898801	0.888544	0.911564	0.883874	0.876223	0.884702	0.854969	0.89561	0.894087	0.867302	0.909544	0.851193	0.84012	0.890686	0.844161	0.900446	0.891834	0.862212	1	0.892291	0.0617161
778	18	14296	0.057184	100.569	7.61512	12.9966	2.90286	0.934702	0.912423	0.915466	0.899797	0.921377	0.895041	0.887206	0.888465	0.866641	0.898293	0.899517	0.871992	0.913822	0.854924	0.841564	0.889165	0.849643	0.899447	0.891998	0.862024	1	0.903097	0.0574111
782	22	13084	0.052336	100.548	7.63678	12.9898	2.90971	0.935303	0.914094	0.917074	0.900451	0.921698	0.896056	0.887878	0.88826	0.869039	0.898617	0.900183	0.87179	0.914094	0.855663	0.841524	0.889369	0.849664	0.899572	0.891432	0.861434	1	0.903907	0.0572556
782	10	52974	0.211896	66.7575	8.26458	3.92772	1.40026	0.924916	0.925907	0.904378	0.898337	0.885161	0.878025	0.861838	0.879658	0.857921	0.84599	0.89039	0.894599	0.895713	0.854514	0.846991	0.866906	0.844027	0.877799	0.883613	0.881366	1	0.892998	0.0611385
784	12	49580	0.19832	66.701	8.44052	3.92563	1.43575	0.925837	0.926906	0.905758	0.899405	0.885811	0.878933	0.862969	0.880446	0.858875	0.8464	0.890964	0.894958	0.896309	0.854871	0.847338	0.867063	0.844574	0.877804	0.884137	0.881303	1	0.893861	0.0608543
784	12	49580	0.19832	66.701	8.44052	3.92563	1.43575	0.925837	0.926906	0.905758	0.899405	0.885811	0.878933	0.862969	0.880446	0.858875	0.8464	0.890964	0.894958	0.896309	0.854871	0.847338	0.867063	0.844574	0.877804	0.884137	0.881303	1	0.893861	0.0608543
789	17	42432	0.169728	105.796	9.31986	15.2094	3.94232	0.926848	0.928568	0.906957	0.9005	0.887113	0.879325	0.863429	0.880574	0.859363	0.847026	0.891438	0.895444	0.897106	0.855333	0.847639	0.867329	0.845718	0.87738	0.885075	0.881575	1	0.894752	0.0605267
790	18	14879	0.059516	99.8621	7.66749	12.7313	2.87309	0.938538	0.941058	0.92029	0.913435	0.898246	0.893172	0.871833	0.888904	0.867733	0.854728	0.89996	0.899153	0.901909	0.862323	0.849385	0.868237	0.851469	0.877344	0.890685	0.881544	1	0.904965	0.0566939
794	22	13671	0.054684	99.8392	7.66551	12.7226	2.87095	0.939324	0.941884	0.921696	0.914198	0.89902	0.894046	0.87265	0.889913	0.868334	0.854473	0.900483	0.899166	0.902238	0.862117	0.849097	0.867274	0.852059	0.877405	0.890535	0.881172	1	0.905653	0.0566637
794	10	53120	0.21248	65.2928	8.12766	3.67764	1.31837	0.913535	0.913178	0.87083	0.915813	0.880836	0.886135	0.883735	0.891585	0.859497	0.851544	0.887509	0.884695	0.891096	0.840625	0.868308	0.853059	0.865041	0.864693	0.870077	0.835646	1	0.889127	0.0653415
796	12	49673	0.198692	65.2469	8.31348	3.67787	1.35574	0.914893	0.914783	0.872295	0.917037	0.882039	0.887142	0.884424	0.891933	0.860427	0.852173	0.887937	0.884766	0.891692	0.841171	0.868107	0.85321	0.86543	0.864655	0.870402	0.835826	1	0.890143	0.0649183
796	12	49673	0.198692	65.2469	8.31348	3.67787	1.35574	0.914893	0.914783	0.872295	0.917037	0.882039	0.887142	0.884424	0.891933	0.860427	0.852173	0.887937	0.884766	0.891692	0.841171	0.868107	0.85321	0.86543	0.864655	0.870402	0.835826	1	0.890143	0.0649183
801	17	42341	0.169364	105.891	9.24865	15.2444	3.92928	0.916299	0.916558	0.874235	0.918176	0.88393	0.887733	0.885383	0.892327	0.862214	0.852932	0.888501	0.885076	0.891961	0.841383	0.868319	0.854101	0.866052	0.865379	0.870941	0.835632	1	0.891344	0.0644786
802	18	14745	0.05898	99.8393	7.64666	12.7218	2.87211	0.929569	0.931909	0.893354	0.929095	0.893828	0.894642	0.897898	0.9039	0.871482	0.859274	0.89098	0.888403	0.894778	0.846558	0.870532	0.860597	0.869176	0.869447	0.87511	0.838589	1	0.902233	0.0596531
806	22	13555	0.05422	99.8068	7.63422	12.7088	2.86459	0.930837	0.933456	0.894873	0.929509	0.894467	0.896016	0.899557	0.905754	0.87215	0.859572	0.892401	0.888491	0.894725	0.847621	0.870859	0.86031	0.868904	0.870638	0.874659	0.839137	1	0.903281	0.0590789
806	10	57509	0.230036	66.4822	8.27858	3.8814	1.3895	0.904815	0.898885	0.889496	0.896251	0.8864	0.887409	0.881697	0.874394	0.854736	0.865525	0.870446	0.90904	0.910301	0.832852	0.861726	0.872081	0.837243	0.875437	0.871446	0.836817	1	0.886481	0.0634063
808	12	53710	0.21484	66.3809	8.48023	3.8729	1.42785	0.906125	0.900317	0.891175	0.897421	0.887246	0.88854	0.882275	0.874837	0.855213	0.866282	0.87103	0.909719	0.910529	0.832945	0.861543	0.872826	0.836865	0.875433	0.871635	0.837311	1	0.887454	0.0631162
808	12	53710	0.21484	66.3809	8.48023	3.8729	1.42785	0.906125	0.900317	0.891175	0.897421	0.887246	0.88854	0.882275	0.874837	0.855213	0.866282	0.87103	0.909719	0.910529	0.832945	0.861543	0.872826	0.836865	0.875433	0.871635	0.837311	1	0.887454	0.0631162
813	17	45770	0.18308	105.515	9.35783	15.0937	3.94018	0.90756	0.901224	0.892768	0.898973	0.888628	0.889589	0.882871	0.875191	0.85556	0.867511	0.872263	0.910771	0.910957	0.833275	0.861459	0.873105	0.837251	0.875825	0.871674	0.83771	1	0.888499	0.062674
814	18	15854	0.063416	99.6774	7.7155	12.6645	2.87685	0.92207	0.916109	0.906017	0.911316	0.899584	0.89602	0.890091	0.881859	0.859468	0.869686	0.877066	0.916866	0.913996	0.83613	0.86259	0.875993	0.837202	0.88003	0.874921	0.843541	1	0.898107	0.059356
818	22	14485	0.05794	99.6393	7.72589	12.6509	2.87966	0.922955	0.917742	0.907663	0.913117	0.900207	0.896893	0.890922	0.882016	0.860097	0.871039	0.877011	0.917812	0.914014	0.835899	0.863859	0.876596	0.837625	0.881498	0.874871	0.844218	1	0.899117	0.0589051
818	10	60408	0.241632	65.1865	8.10408	3.65943	1.31125	0.907587	0.925639	0.891157	0.900179	0.895304	0.884767	0.88754	0.915615	0.836859	0.865324	0.882516	0.892324	0.914978	0.825015	0.865382	0.86126	0.847975	0.887581	0.876506	0.848199	1	0.89321	0.0628435
820	12	56524	0.226096	65.133	8.2708	3.65759	1.34345	0.909711	0.926951	0.892462	0.901369	0.896575	0.885544	0.8878	0.915779	0.837105	0.866243	0.883244	0.892515	0.914815	0.825304	0.865783	0.861422	0.848392	0.887915	0.876468	0.848418	1	0.894218	0.0624176
820	12	56524	0.226096	65.133	8.2708	3.65759	1.34345	0.909711	0.926951	0.892462	0.901369	0.896575	0.885544	0.8878	0.915779	0.837105	0.866243	0.883244	0.892515	0.914815	0.825304	0.865783	0.861422	0.848392	0.887915	0.876468	0.848418	1	0.894218	0.0624176
825	17	48247	0.192988	103.289	9.14999	14.1617	3.70006	0.911062	0.928275	0.894035	0.902004	0.897444	0.88619	0.888801	0.916223	0.837534	0.866738	0.883609	0.893154	0.914772	0.825512	0.866624	0.861515	0.848229	0.888169	0.876593	0.848198	1	0.895098	0.0620058
826	18	19457	0.077828	98.6766	7.58052	12.2855	2.77617	0.927044	0.939431	0.908413	0.913399	0.907745	0.894203	0.897235	0.920543	0.844735	0.87331	0.889037	0.896156	0.916611	0.830087	0.868376	0.86262	0.850285	0.888395	0.877139	0.851467	1	0.904663	0.0580615
830	22	17826	0.071304	98.652	7.58142	12.2765	2.77421	0.92884	0.940088	0.909598	0.913553	0.907972	0.894648	0.89807	0.921154	0.846039	0.873471	0.88901	0.896275	0.917143	0.831847	0.868843	0.862841	0.850948	0.888534	0.877258	0.85092	1	0.905417	0.057754
830	10	59868	0.239472	64.8563	8.02714	3.60297	1.28583	0.915456	0.902945	0.910962	0.904757	0.916992	0.876503	0.89471	0.892213	0.83193	0.881957	0.90383	0.870807	0.901667	0.846704	0.82935	0.873914	0.842169	0.880763	0.879644	0.863007	1	0.894664	0.0616784
832	12	56133	0.224532	64.8061	8.21511	3.60247	1.32097	0.916992	0.904165	0.912556	0.905546	0.917722	0.877042	0.895623	0.892951	0.832603	0.882894	0.904317	0.871377	0.90217	0.846953	0.829761	0.874201	0.84282	0.881273	0.880035	0.8632	1	0.895625	0.0612525
832	12	56133	0.224532	64.8061	8.21511	3.60247	1.32097	0.916992	0.904165	0.912556	0.905546	0.917722	0.877042	0.895623	0.892951	0.832603	0.882894	0.904317	0.871377	0.90217	0.846953	0.829761	0.874201	0.84282	0.881273	0.880035	0.8632	1	0.895625	0.0612525
837	17	47918	0.191672	102.891	9.04895	13.9947	3.62639	0.918434	0.905422	0.91403	0.906267	0.918517	0.878469	0.897179	0.893944	0.833424	0.883927	0.903982	0.871197	0.902333	0.847302	0.830533	0.87463	0.842408	0.881495	0.879701	0.863778	1	0.896618	0.0606842
838	18	19839	0.079356	98.5715	7.55624	12.2456	2.76361	0.931272	0.919401	0.927542	0.915822	0.926987	0.88757	0.904204	0.89944	0.84102	0.889284	0.908589	0.872272	0.90491	0.850824	0.835954	0.876481	0.84475	0.884344	0.883462	0.861535	1	0.9057	0.0565948
842	22	18214	0.072856	98.5596	7.54654	12.2407	2.7614	0.932579	0.919924	0.92923	0.917344	0.927501	0.887422	0.905485	0.900434	0.842813	0.889453	0.908422	0.872433	0.905567	0.850774	0.836692	0.876935	0.844049	0.885171	0.883743	0.862386	1	0.906572	0.0561391
842	10	58701	0.234804	64.9583	8.04498	3.62005	1.29143	0.906407	0.913008	0.905998	0.888171	0.908477	0.888085	0.880309	0.899746	0.856084	0.859491	0.880445	0.867907	0.891586	0.832235	0.813887	0.893409	0.834867	0.853367	0.882285	0.865513	1	0.890643	0.0640431
844	12	54883	0.219532	64.9105	8.22532	3.61969	1.32691	0.907895	0.914345	0.907521	0.889447	0.90938	0.889119	0.881393	0.900315	0.856886	0.85972	0.881083	0.868575	0.892207	0.832325	0.813831	0.894175	0.835313	0.85347	0.882086	0.86566	1	0.891671	0.0635987
844	12	54883	0.219532	64.9105	8.22532	3.61969	1.32691	0.907895	0.914345	0.907521	0.889447	0.90938	0.889119	0.881393	0.900315	0.856886	0.85972	0.881083	0.868575	0.892207	0.832325	0.813831	0.894175	0.835313	0.85347	0.882086	0.86566	1	0.891671	0.0635987
849	17	46645	0.18658	105.083	9.16404	14.8988	3.83938	0.909026	0.915586	0.909058	0.890235	0.910537	0.890406	0.882013	0.901297	0.857734	0.860242	0.882002	0.869279	0.892314	0.832801	0.813378	0.894994	0.836038	0.852696	0.882474	0.866095	1	0.892636	0.0631318
850	18	16121	0.064484	100.101	7.50371	12.8123	2.83358	0.926338	0.927982	0.924229	0.903573	0.920818	0.901898	0.892252	0.908815	0.866447	0.864245	0.890888	0.878047	0.897091	0.834595	0.813039	0.900533	0.839991	0.856957	0.882234	0.866075	1	0.903656	0.0586917
854	22	14715	0.05886	100.083	7.47985	12.8042	2.823	0.928236	0.928882	0.925212	0.904587	0.921407	0.903466	0.893306	0.909446	0.866395	0.86456	0.891233	0.877642	0.897146	0.83493	0.813592	0.900883	0.840707	0.858036	0.881651	0.866225	1	0.904551	0.0583761
854	10	59229	0.236916	67.3348	8.32903	4.02972	1.43482	0.90519	0.919263	0.898031	0.913885	0.875238	0.904667	0.881604	0.887817	0.847558	0.860474	0.879957	0.889438	0.901248	0.845017	0.851796	0.887665	0.845363	0.893236	0.884947	0.838964	1	0.892472	0.0617842
856	12	55247	0.220988	67.2712	8.52774	4.02734	1.47542	0.907153	0.920502	0.899433	0.91509	0.877088	0.90547	0.882012	0.888555	0.848073	0.861024	0.880156	0.890021	0.90118	0.845231	0.852227	0.887731	0.845358	0.894076	0.885197	0.839141	1	0.89354	0.06137
856	12	55247	0.220988	67.2712	8.52774	4.02734	1.47542	0.907153	0.920502	0.899433	0.91509	0.877088	0.90547	0.882012	0.888555	0.848073	0.861024	0.880156	0.890021	0.90118	0.845231	0.852227	0.887731	0.845358	0.894076	0.885197	0.839141	1	0.89354	0.06137
861	17	47007	0.188028	106.847	9.4003	15.6641	4.05884	0.908024	0.921405	0.900993	0.915896	0.878454	0.906046	0.883017	0.889091	0.849522	0.862212	0.880018	0.890389	0.901504	0.845172	0.852745	0.887836	0.845438	0.894452	0.885389	0.839577	1	0.894407	0.0610621
862	18	14271	0.057084	100.778	7.66266	13.0793	2.92981	0.926389	0.93182	0.918331	0.925969	0.892404	0.91276	0.893245	0.896258	0.858734	0.866302	0.886063	0.893245	0.905052	0.848784	0.858279	0.88876	0.848539	0.895873	0.890127	0.842758	1	0.905048	0.0572291
866	22	13107	0.052428	100.761	7.68663	13.074	2.93879	0.928092	0.932593	0.920729	0.927024	0.893225	0.91413	0.893721	0.896887	0.859998	0.866407	0.886435	0.893835	0.905165	0.848898	0.858053	0.889372	0.849012	0.895514	0.890364	0.842489	1	0.906077	0.0568187
866	10	59538	0.238152	66.6826	8.26229	3.91487	1.3971	0.912291	0.91707	0.883285	0.882327	0.920698	0.888643	0.876818	0.912854	0.867664	0.873442	0.861315	0.89615	0.893807	0.830797	0.851834	0.865598	0.8572	0.85285	0.866942	0.826153	1	0.891784	0.0652331
868	12	55629	0.222516	66.6132	8.46538	3.91183	1.43872	0.913498	0.918163	0.884889	0.884017	0.921534	0.889833	0.878229	0.913328	0.868782	0.87325	0.86143	0.896825	0.894318	0.831194	0.851777	0.866023	0.857457	0.852981	0.867039	0.826889	1	0.892792	0.064875
868	12	55629	0.222516	66.6132	8.46538	3.91183	1.43872	0.913498	0.918163	0.884889	0.884017	0.921534	0.889833	0.878229	0.913328	0.868782	0.87325	0.86143	0.896825	0.894318	0.831194	0.851777	0.866023	0.857457	0.852981	0.867039	0.826889	1	0.892792	0.064875
873	17	47455	0.18982	103.75	9.32789	14.361	3.80903	0.914877	0.919134	0.88644	0.88547	0.922516	0.890802	0.879475	0.913982	0.869592	0.872469	0.862027	0.897292	0.894753	0.831461	0.852334	0.866063	0.858129	0.852829	0.867085	0.827015	1	0.893749	0.0646955
874	18	19304	0.077216	98.888	7.69618	12.37	2.83699	0.93118	0.932268	0.90388	0.897975	0.93219	0.902326	0.888391	0.920276	0.878393	0.875673	0.866478	0.898596	0.897793	0.834102	0.855237	0.870079	0.862127	0.853243	0.868654	0.828222	1	0.904309	0.0602933
878	22	17673	0.070692	98.8617	7.69133	12.36	2.83244	0.932383	0.933854	0.905336	0.898687	0.932977	0.903186	0.888587	0.920217	0.879704	0.875318	0.867397	0.89914	0.898037	0.834493	0.856023	0.870311	0.862474	0.853392	0.868189	0.828014	1	0.905163	0.0599113
878	10	57309	0.229236	63.9895	7.91238	3.46078	1.23461	0.89438	0.897547	0.892888	0.896421	0.896927	0.901926	0.886144	0.87919	0.850503	0.866845	0.88815	0.914481	0.892783	0.83575	0.871844	0.87892	0.824774	0.859376	0.869959	0.846673	1	0.887768	0.0655666
880	12	53603	0.214412	63.9163	8.07207	3.45562	1.26409	0.896386	0.89897	0.894232	0.897925	0.898065	0.902739	0.887254	0.879923	0.850978	0.867442	0.888327	0.915023	0.892665	0.836082	0.872153	0.879102	0.82543	0.859747	0.869802	0.847061	1	0.888872	0.0651253
880	12	53603	0.214412	63.9163	8.07207	3.45562	1.26409	0.896386	0.89897	0.894232	0.897925	0.898065	0.902739	0.887254	0.879923	0.850978	0.867442	0.888327	0.915023	0.892665	0.836082	0.872153	0.879102	0.82543	0.859747	0.869802	0.847061	1	0.888872	0.0651253
885	17	45463	0.181852	101.612	8.928	13.4812	3.49692	0.89795	0.90015	0.895058	0.899259	0.898907	0.903482	0.888459	0.880969	0.851495	0.86853	0.889251	0.915393	0.892858	0.836174	0.871973	0.878396	0.825979	0.860359	0.869762	0.84737	1	0.889822	0.0649209
886	18	19116	0.076464	98.7565	7.35415	12.3024	2.69166	0.916536	0.914836	0.906832	0.911331	0.910782	0.911828	0.898384	0.888915	0.858339	0.875157	0.891923	0.919021	0.897913	0.836891	0.876569	0.88201	0.830665	0.862707	0.86901	0.848792	1	0.900452	0.060218
890	22	17537	0.070148	98.7512	7.35154	12.3003	2.69163	0.918316	0.915978	0.907909	0.9123	0.911473	0.912328	0.899042	0.888578	0.859497	0.874893	0.892057	0.91937	0.898244	0.837772	0.87686	0.882163	0.8313	0.862377	0.870132	0.848292	1	0.901278	0.0599411
890	10	57707	0.230828	65.69	8.06345	3.74035	1.32229	0.916778	0.926482	0.89704	0.900185	0.89892	0.894883	0.880959	0.9045	0.835601	0.864193	0.891668	0.89347	0.886383	0.840219	0.847237	0.868499	0.84443	0.876731	0.883749	0.842047	1	0.894824	0.0618584
892	12	53985	0.21594	65.6241	8.24117	3.7368	1.35676	0.918366	0.927498	0.898398	0.901491	0.899824	0.895628	0.881782	0.905353	0.836621	0.864342	0.892192	0.894406	0.886394	0.840613	0.847735	0.868843	0.844624	0.877123	0.884005	0.842243	1	0.895799	0.061548
892	12	53985	0.21594	65.6241	8.24117	3.7368	1.35676	0.918366	0.927498	0.898398	0.901491	0.899824	0.895628	0.881782	0.905353	0.836621	0.864342	0.892192	0.894406	0.886394	0.840613	0.847735	0.868843	0.844624	0.877123	0.884005	0.842243	1	0.895799	0.061548
897	17	46207	0.184828	102.499	9.10172	13.8419	3.6171	0.91972	0.928225	0.89995	0.903196	0.901	0.896812	0.882464	0.905913	0.838055	0.865875	0.892668	0.895081	0.887214	0.841312	0.848454	0.869695	0.844796	0.87741	0.883903	0.842448	1	0.896886	0.0611336
898	18	21238	0.084952	97.5291	7.69894	11.8749	2.74929	0.934128	0.938412	0.910255	0.912398	0.911056	0.902839	0.891327	0.910773	0.848667	0.870444	0.896483	0.899402	0.89128	0.846502	0.849703	0.875906	0.845913	0.882169	0.885535	0.846078	1	0.905597	0.0575934
902	22	19403	0.077612	97.4936	7.70497	11.8625	2.74948	0.9355	0.939571	0.911844	0.913828	0.912488	0.903417	0.892774	0.911174	0.84925	0.87051	0.896769	0.900376	0.891589	0.847111	0.850075	0.876179	0.846029	0.882003	0.885971	0.845488	1	0.906607	0.05735
902	10	60091	0.240364	62.0579	7.77605	3.16164	1.14137	0.916277	0.907349	0.908464	0.884167	0.92206	0.898354	0.89679	0.910819	0.850086	0.877835	0.882936	0.896307	0.88222	0.848946	0.848205	0.875223	0.844993	0.87459	0.899544	0.831281	1	0.896651	0.062584
904	12	56275	0.2251	62.0118	7.93184	3.16073	1.16967	0.91777	0.908654	0.909853	0.885224	0.92303	0.899067	0.897814	0.911533	0.850795	0.878507	0.88359	0.896624	0.882221	0.849374	0.848192	0.87546	0.845491	0.874651	0.89928	0.831115	1	0.897612	0.0622434
904	12	56275	0.2251	62.0118	7.93184	3.16073	1.16967	0.91777	0.908654	0.909853	0.885224	0.92303	0.899067	0.897814	0.911533	0.850795	0.878507	0.88359	0.896624	0.882221	0.849374	0.848192	0.87546	0.845491	0.874651	0.89928	0.831115	1	0.897612	0.0622434
909	17	48022	0.192088	99.4565	8.79394	12.6483	3.2969	0.919631	0.910437	0.911676	0.886916	0.923191	0.899827	0.898474	0.912655	0.851558	0.879284	0.884647	0.897297	0.882366	0.850246	0.847122	0.876088	0.846383	0.874318	0.899421	0.831098	1	0.898767	0.0618285
910	18	26078	0.104312	96.0039	7.59423	11.3297	2.63075	0.930957	0.921255	0.922751	0.897672	0.929116	0.907201	0.905457	0.916903	0.856009	0.884558	0.889831	0.900069	0.885689	0.853152	0.849701	0.878672	0.848474	0.876409	0.902236	0.83024	1	0.906566	0.0582365
914	22	23852	0.095408	95.9827	7.59812	11.3225	2.63025	0.931746	0.922271	0.923801	0.899002	0.92988	0.907178	0.907031	0.917575	0.856972	0.885397	0.89089	0.900092	0.885838	0.854499	0.850075	0.879025	0.849824	0.875943	0.902754	0.830203	1	0.907407	0.0580716
914	10	57000	0.228	63.2029	7.91029	3.33866	1.20195	0.913605	0.892912	0.906763	0.891333	0.900947	0.889711	0.888482	0.908895	0.865509	0.88536	0.890325	0.864439	0.886947	0.848421	0.832289	0.872868	0.85336	0.888158	0.87436	0.846044	1	0.892269	0.0640837
916	12	53407	0.213628	63.1304	8.08142	3.33422	1.23244	0.915395	0.894415	0.908373	0.892467	0.902232	0.890801	0.889574	0.909356	0.866338	0.885652	0.890801	0.864531	0.887009	0.848484	0.832353	0.873472	0.85368	0.888722	0.875063	0.846668	1	0.893371	0.0637104
916	12	53407	0.213628	63.1304	8.08142	3.33422	1.23244	0.915395	0.894415	0.908373	0.892467	0.902232	0.890801	0.889574	0.909356	0.866338	0.885652	0.890801	0.864531	0.887009	0.848484	0.832353	0.873472	0.85368	0.888722	0.875063	0.846668	1	0.893371	0.0637104
921	17	45517	0.182068	100.625	8.9311	13.0996	3.42343	0.916745	0.895314	0.909792	0.892601	0.903333	0.891041	0.890524	0.910111	0.866577	0.886087	0.891876	0.865127	0.887416	0.848804	0.833238	0.87441	0.854615	0.889766	0.875157	0.847046	1	0.894204	0.0635444
922	18	21999	0.087996	97.2449	7.5528	11.765	2.68126	0.927315	0.90795	0.91836	0.901996	0.914064	0.898927	0.898404	0.915633	0.875449	0.890381	0.896609	0.870471	0.888972	0.852198	0.836652	0.877585	0.854971	0.890586	0.877131	0.848152	1	0.902441	0.0600036
926	22	20126	0.080504	97.2181	7.56691	11.7562	2.68405	0.928898	0.909098	0.919507	0.902564	0.914837	0.899285	0.898738	0.915607	0.876602	0.890714	0.896527	0.871534	0.88895	0.852082	0.836952	0.877497	0.85484	0.890415	0.877149	0.848256	1	0.90319	0.0598504
926	10	55055	0.22022	64.1488	7.97155	3.48794	1.24706	0.909808	0.919462	0.907665	0.894969	0.904023	0.880347	0.878776	0.910553	0.84946	0.875179	0.876714	0.890464	0.897521	0.843493	0.843829	0.853637	0.835919	0.879648	0.90603	0.821442	1	0.893635	0.0655886
928	12	51511	0.206044	64.0702	8.16339	3.48324	1.28315	0.912087	0.920493	0.908932	0.896003	0.905176	0.881472	0.880259	0.911068	0.85109	0.876094	0.87756	0.890878	0.897769	0.843868	0.844043	0.854274	0.83621	0.880152	0.906098	0.821087	1	0.894799	0.0651471
928	12	51511	0.206044	64.0702	8.16339	3.48324	1.28315	0.912087	0.920493	0.908932	0.896003	0.905176	0.881472	0.880259	0.911068	0.85109	0.876094	0.87756	0.890878	0.897769	0.843868	0.844043	0.854274	0.83621	0.880152	0.906098	0.821087	1	0.894799	0.0651471
933	17	43939	0.175756	103.656	9.09317	14.3061	3.69681	0.913437	0.921425	0.909886	0.897358	0.906666	0.883145	0.881825	0.911764	0.85258	0.876249	0.877364	0.890928	0.89804	0.844751	0.845604	0.855322	0.837809	0.880971	0.906473	0.820934	1	0.895879	0.0647983
934	18	19316	0.077264	97.821	7.75441	11.9832	2.78692	0.929903	0.932543	0.92004	0.911058	0.916701	0.895915	0.891567	0.917219	0.864853	0.880177	0.881627	0.894569	0.899617	0.845879	0.851082	0.861307	0.843291	0.884681	0.907823	0.821832	1	0.905953	0.060508
938	22	17691	0.070764	97.8082	7.75947	11.9789	2.78981	0.930614	0.93313	0.92092	0.911961	0.917727	0.897179	0.892177	0.917783	0.865949	0.880815	0.881917	0.89441	0.899921	0.846617	0.851619	0.861625	0.844525	0.884941	0.908513	0.823187	1	0.906699	0.0602606
938	10	54414	0.217656	64.2129	8.1018	3.50295	1.26826	0.914085	0.9343	0.879048	0.884524	0.89749	0.880408	0.866275	0.890102	0.859972	0.853264	0.887887	0.881437	0.883284	0.83145	0.878947	0.867176	0.863831	0.864759	0.901211	0.837946	1	0.890013	0.0653113
940	12	50811	0.203244	64.1357	8.28497	3.49822	1.30258	0.916111	0.935339	0.880557	0.885409	0.898231	0.881551	0.867558	0.8909	0.860926	0.854215	0.888075	0.881413	0.88412	0.832054	0.879544	0.867794	0.864212	0.864832	0.901134	0.837821	1	0.891085	0.0648507
940	12	50811	0.203244	64.1357	8.28497	3.49822	1.30258	0.916111	0.935339	0.880557	0.885409	0.898231	0.881551	0.867558	0.8909	0.860926	0.854215	0.888075	0.881413	0.88412	0.832054	0.879544	0.867794	0.864212	0.864832	0.901134	0.837821	1	0.891085	0.0648507
945	17	43501	0.174004	101.688	9.14332	13.5251	3.57893	0.917565	0.936024	0.881876	0.886072	0.899416	0.882543	0.869095	0.891382	0.860992	0.854819	0.888876	0.88144	0.884704	0.833004	0.879922	0.868578	0.864428	0.864992	0.901382	0.837958	1	0.891985	0.0646353
946	18	20827	0.083308	97.2297	7.72175	11.7687	2.73436	0.932203	0.944759	0.895184	0.898401	0.911197	0.891583	0.879627	0.898449	0.866399	0.86071	0.891703	0.885845	0.888702	0.834374	0.880516	0.871297	0.863711	0.864863	0.90049	0.837207	1	0.901225	0.0605798
950	22	19018	0.076072	97.2086	7.7313	11.7617	2.73615	0.933826	0.94592	0.896046	0.899464	0.911873	0.892917	0.881954	0.898728	0.866442	0.862367	0.89205	0.885424	0.889342	0.834683	0.880929	0.871753	0.863761	0.864076	0.899989	0.838206	1	0.902198	0.0601809
950	10	52160	0.20864	63.21	7.90003	3.33931	1.19904	0.91251	0.924799	0.902243	0.9162	0.893836	0.894843	0.894143	0.916047	0.862078	0.843472	0.877099	0.879505	0.876141	0.820753	0.895945	0.869699	0.826131	0.850422	0.885985	0.834931	1	0.896182	0.061289
952	12	48893	0.195572	63.1506	8.05964	3.33639	1.22699	0.914262	0.926043	0.903698	0.916818	0.894709	0.895691	0.89478	0.916941	0.862618	0.844354	0.87716	0.880259	0.876332	0.821426	0.896181	0.870012	0.826304	0.850868	0.886078	0.835191	1	0.897143	0.0609382
952	12	48893	0.195572	63.1506	8.05964	3.33639	1.22699	0.914262	0.926043	0.903698	0.916818	0.894709	0.895691	0.89478	0.916941	0.862618	0.844354	0.87716	0.880259	0.876332	0.821426	0.896181	0.870012	0.826304	0.850868	0.886078	0.835191	1	0.897143	0.0609382
957	17	41747	0.166988	100.842	8.90951	13.1812	3.42682	0.91585	0.926953	0.904628	0.917611	0.895885	0.896867	0.896232	0.917096	0.863475	0.84557	0.877764	0.881261	0.876913	0.821808	0.896208	0.870146	0.826383	0.850744	0.88598	0.83503	1	0.89809	0.0604804
958	18	19637	0.078548	97.4599	7.53236	11.8409	2.6886	0.929801	0.935886	0.916943	0.927076	0.904441	0.904033	0.903422	0.922391	0.868386	0.851276	0.880786	0.888043	0.879386	0.824209	0.899628	0.872613	0.82701	0.853975	0.888298	0.836431	1	0.906382	0.0567112
962	22	18018	0.072072	97.4523	7.53224	11.8382	2.68865	0.930958	0.93698	0.917693	0.927711	0.904873	0.905567	0.904262	0.92291	0.869381	0.852925	0.881313	0.889166	0.879232	0.824509	0.899822	0.872738	0.828311	0.854701	0.888778	0.837107	1	0.907247	0.0562534
962	10	50951	0.203804	64.4575	7.92646	3.53509	1.25062	0.915458	0.927077	0.895282	0.892593	0.906106	0.882495	0.87906	0.896783	0.836902	0.852034	0.869649	0.858285	0.869747	0.829189	0.836431	0.883162	0.86751	0.883143	0.887588	0.812722	1	0.890469	0.0589201
964	12	47718	0.190872	64.3973	8.10699	3.53271	1.28474	0.917149	0.927941	0.896622	0.893321	0.907111	0.883451	0.880129	0.897261	0.837315	0.852666	0.870133	0.858722	0.870227	0.829215	0.837064	0.883639	0.867188	0.883524	0.888155	0.813006	1	0.891384	0.0586472
964	12	47718	0.190872	64.3973	8.10699	3.53271	1.28474	0.917149	0.927941	0.896622	0.893321	0.907111	0.883451	0.880129	0.897261	0.837315	0.852666	0.870133	0.858722	0.870227	0.829215	0.837064	0.883639	0.867188	0.883524	0.888155	0.813006	1	0.891384	0.0586472
969	17	40743	0.162972	102.78	8.9358	13.9422	3.56821	0.91801	0.928945	0.898252	0.894546	0.907285	0.884127	0.880814	0.898277	0.838598	0.852343	0.870456	0.858871	0.87091	0.828609	0.837334	0.884336	0.867486	0.883624	0.888521	0.813072	1	0.892171	0.0585591
970	18	18049	0.072196	98.1903	7.57798	12.1073	2.74494	0.932212	0.93742	0.907086	0.903762	0.915785	0.890631	0.887168	0.901546	0.846058	0.857056	0.872181	0.86376	0.872985	0.832595	0.840933	0.886642	0.86894	0.887639	0.890603	0.80938	1	0.899814	0.0560685
974	22	16475	0.0659	98.1545	7.59169	12.095	2.74766	0.933171	0.938543	0.907739	0.904583	0.917086	0.89132	0.8878	0.902064	0.848012	0.857117	0.872443	0.864643	0.873171	0.833718	0.840364	0.886313	0.869256	0.88695	0.891168	0.808953	1	0.900593	0.0558048
974	10	53707	0.214828	64.0591	7.98829	3.47454	1.24898	0.905227	0.915653	0.902098	0.901931	0.899212	0.873238	0.906409	0.924042	0.86283	0.865232	0.890498	0.88629	0.885527	0.838112	0.843791	0.875035	0.826047	0.862895	0.898849	0.846519	1	0.89428	0.0615234
976	12	50239	0.200956	64.0145	8.15076	3.474	1.27947	0.906985	0.91642	0.903561	0.902576	0.900197	0.87445	0.906875	0.924581	0.863632	0.865602	0.891081	0.886423	0.885796	0.838771	0.844414	0.874948	0.826609	0.863373	0.899401	0.847429	1	0.895201	0.0611798
976	12	50239	0.200956	64.0145	8.15076	3.474	1.27947	0.906985	0.91642	0.903561	0.902576	0.900197	0.87445	0.906875	0.924581	0.863632	0.865602	0.891081	0.886423	0.885796	0.838771	0.844414	0.874948	0.826609	0.863373	0.899401	0.847429	1	0.895201	0.0611798
981	17	42911	0.171644	101.263	9.00337	13.3504	3.49856	0.908986	0.917457	0.90471	0.903335	0.901296	0.875347	0.907413	0.92559	0.864557	0.866142	0.891438	0.886707	0.886812	0.838829	0.845284	0.875079	0.826082	0.863322	0.899886	0.847032	1	0.896173	0.0607534
982	18	21822	0.087288	96.4816	7.7065	11.5028	2.68954	0.922051	0.926611	0.913871	0.912222	0.910389	0.885437	0.914673	0.931193	0.870727	0.870796	0.896687	0.889813	0.889332	0.841513	0.848502	0.875653	0.82355	0.866671	0.899253	0.849006	1	0.904126	0.0576924
986	22	19909	0.079636	96.4584	7.70281	11.4944	2.68575	0.922799	0.9285	0.915139	0.912879	0.91092	0.886257	0.916143	0.931815	0.872093	0.870837	0.897182	0.890452	0.889296	0.841906	0.847983	0.876388	0.823447	0.867974	0.899342	0.848737	1	0.90501	0.0573949
986	10	55031	0.220124	61.9713	7.79682	3.14952	1.13938	0.904445	0.898539	0.923034	0.887718	0.902609	0.884656	0.909133	0.9035	0.851429	0.884956	0.880622	0.878632	0.87537	0.831177	0.841153	0.871972	0.840117	0.851157	0.906562	0.804592	1	0.892119	0.0653023
988	12	51385	0.20554	61.9149	7.98223	3.1482	1.17194	0.906198	0.900224	0.924959	0.889073	0.903688	0.885852	0.909954	0.904223	0.852457	0.885492	0.880656	0.879167	0.875732	0.831293	0.841792	0.872502	0.840002	0.851523	0.906568	0.805167	1	0.8933	0.0646559
988	12	51385	0.20554	61.9149	7.98223	3.1482	1.17194	0.906198	0.900224	0.924959	0.889073	0.903688	0.885852	0.909954	0.904223	0.852457	0.885492	0.880656	0.879167	0.875732	0.831293	0.841792	0.872502	0.840002	0.851523	0.906568	0.805167	1	0.8933	0.0646559
993	17	43851	0.175404	101.191	8.86477	13.313	3.43698	0.907539	0.90096	0.925783	0.890995	0.904985	0.887277	0.911302	0.904791	0.852717	0.886707	0.881268	0.879444	0.876867	0.831737	0.841452	0.872557	0.841132	0.851166	0.90641	0.805694	1	0.894302	0.0643512
994	18	20070	0.08028	97.8015	7.4444	11.959	2.67153	0.922048	0.914524	0.936796	0.903861	0.91582	0.898032	0.917364	0.910414	0.857025	0.889885	0.885401	0.880992	0.879571	0.836373	0.844071	0.874888	0.846413	0.858396	0.909666	0.804609	1	0.903716	0.060022
998	22	18412	0.073648	97.7886	7.42144	11.9531	2.66226	0.923691	0.915463	0.937161	0.905279	0.917282	0.900011	0.917499	0.91052	0.857539	0.890045	0.885727	0.881246	0.880024	0.836194	0.844965	0.874593	0.846513	0.858679	0.910955	0.80567	1	0.904607	0.0596577
998	10	56323	0.225292	66.2258	8.19179	3.8347	1.36542	0.914191	0.921959	0.875894	0.907498	0.901443	0.870923	0.91349	0.91705	0.844273	0.878282	0.868384	0.874066	0.88906	0.848064	0.854464	0.868065	0.851588	0.846217	0.892602	0.846173	1	0.893217	0.0646392
1000	12	52734	0.210936	66.1727	8.37234	3.83337	1.40037	0.91605	0.922962	0.877991	0.90856	0.902359	0.871876	0.914524	0.917615	0.845005	0.87894	0.869193	0.87436	0.889388	0.848712	0.855084	0.868159	0.851813	0.846882	0.892896	0.846295	1	0.894314	0.0642478
1000	12	52734	0.210936	66.1727	8.37234	3.83337	1.40037	0.91605	0.922962	0.877991	0.90856	0.902359	0.871876	0.914524	0.917615	0.845005	0.87894	0.869193	0.87436	0.889388	0.848712	0.855084	0.868159	0.851813	0.846882	0.892896	0.846295	1	0.894314	0.0642478
1005	17	44935	0.17974	103.228	9.21833	14.1416	3.71695	0.917292	0.92428	0.879515	0.909781	0.903294	0.872327	0.915378	0.917648	0.845065	0.879337	0.869456	0.87473	0.889507	0.84867	0.855625	0.869211	0.85212	0.847068	0.892778	0.847224	1	0.895179	0.0639188
1006	18	17647	0.070588	99.1866	7.63026	12.4766	2.81997	0.933275	0.935541	0.895761	0.924321	0.912931	0.884258	0.924293	0.922423	0.850853	0.884598	0.871763	0.879838	0.894968	0.854791	0.857795	0.874568	0.855726	0.85125	0.896923	0.850173	1	0.905662	0.0592262
1010	22	16168	0.064672	99.1511	7.65041	12.4645	2.82484	0.934315	0.936572	0.898812	0.925223	0.913749	0.885329	0.925068	0.922996	0.850786	0.884432	0.872433	0.87936	0.895411	0.855301	0.857898	0.875464	0.855239	0.851466	0.897297	0.850414	1	0.906614	0.0586329
1010	10	57359	0.229436	64.6126	7.95938	3.56117	1.26452	0.914747	0.920876	0.870439	0.891665	0.887489	0.89557	0.906545	0.891011	0.838264	0.859656	0.875477	0.877273	0.899868	0.826793	0.876846	0.873708	0.852612	0.851026	0.881135	0.827324	1	0.889377	0.0630364
1012	12	53645	0.21458	64.5669	8.13272	3.56076	1.29604	0.916516	0.922183	0.872188	0.89273	0.888498	0.896318	0.907261	0.891574	0.838923	0.860686	0.875776	0.877948	0.90014	0.826713	0.877127	0.874406	0.852708	0.851673	0.881461	0.827859	1	0.890429	0.0626706
1012	12	53645	0.21458	64.5669	8.13272	3.56076	1.29604	0.916516	0.922183	0.872188	0.89273	0.888498	0.896318	0.907261	0.891574	0.838923	0.860686	0.875776	0.877948	0.90014	0.826713	0.877127	0.874406	0.852708	0.851673	0.881461	0.827859	1	0.890429	0.0626706
1017	17	45771	0.183084	104.018	9.04184	14.45	3.70297	0.918267	0.924242	0.873271	0.89406	0.889133	0.897566	0.907955	0.892366	0.840052	0.861364	0.875893	0.878111	0.90033	0.827325	0.877695	0.875227	0.853291	0.852876	0.881934	0.828188	1	0.89156	0.0620103
1018	18	17374	0.069496	99.5038	7.50964	12.5882	2.79712	0.932572	0.935363	0.887821	0.908484	0.898843	0.905808	0.917175	0.900944	0.849373	0.869316	0.879964	0.880367	0.905549	0.830292	0.881633	0.877259	0.855905	0.860942	0.883907	0.828422	1	0.901679	0.058041
1022	22	15946	0.063784	99.522	7.51858	12.5955	2.80203	0.934153	0.936442	0.889941	0.91004	0.900038	0.905995	0.917973	0.901417	0.849398	0.870877	0.880252	0.881005	0.905901	0.831149	0.880503	0.877712	0.855826	0.861627	0.884422	0.8277	1	0.90271	0.0574376
1022	10	55159	0.220636	66.5034	8.22308	3.88285	1.38417	0.918789	0.935541	0.889392	0.906316	0.888468	0.887099	0.884697	0.894351	0.861192	0.854122	0.873801	0.878932	0.901992	0.808109	0.848357	0.880554	0.865462	0.878315	0.898421	0.807148	1	0.894141	0.062671
1024	12	51712	0.206848	66.4513	8.39538	3.88136	1.41835	0.920193	0.936514	0.891215	0.907188	0.889745	0.888314	0.885452	0.895305	0.862324	0.854405	0.87442	0.879293	0.902479	0.808545	0.849261	0.880869	0.865844	0.878461	0.89806	0.807588	1	0.89517	0.0623785
1024	12	51712	0.206848	66.4513	8.39538	3.88136	1.41835	0.920193	0.936514	0.891215	0.907188	0.889745	0.888314	0.885452	0.895305	0.862324	0.854405	0.87442	0.879293	0.902479	0.808545	0.849261	0.880869	0.865844	0.878461	0.89806	0.807588	1	0.89517	0.0623785
1029	17	44064	0.176256	106.349	9.3055	15.4437	3.99076	0.92074	0.93775	0.89328	0.908224	0.890761	0.889388	0.885961	0.895663	0.862564	0.855324	0.875102	0.879709	0.902574	0.808801	0.850207	0.881218	0.865718	0.878279	0.897694	0.807802	1	0.896036	0.0619901
1030	18	14803	0.059212	100.065	7.65563	12.8073	2.88006	0.934709	0.946632	0.907992	0.918429	0.905458	0.900155	0.893603	0.902756	0.870803	0.86013	0.880463	0.882895	0.905053	0.81703	0.856313	0.885631	0.872154	0.879687	0.899919	0.809262	1	0.90586	0.0586268
1034	22	13558	0.054232	100.056	7.62944	12.8024	2.87058	0.936311	0.947448	0.909316	0.91872	0.907029	0.901608	0.894122	0.903931	0.871404	0.860119	0.880698	0.883279	0.905001	0.81841	0.85739	0.886525	0.872326	0.880587	0.900649	0.809227	1	0.906812	0.0583176
1034	10	53124	0.212496	66.1251	8.22522	3.81916	1.36818	0.915434	0.921646	0.885381	0.875998	0.902097	0.87644	0.890793	0.912036	0.862143	0.857814	0.893542	0.870322	0.88636	0.802613	0.804363	0.86268	0.85036	0.864769	0.901457	0.854708	1	0.889359	0.0615235
1036	12	49725	0.1989	66.0558	8.40035	3.815	1.40341	0.916993	0.922966	0.886777	0.876762	0.903328	0.876742	0.891594	0.912398	0.863177	0.858291	0.894268	0.87098	0.886757	0.8036	0.805118	0.862665	0.850578	0.865088	0.90189	0.854721	1	0.890324	0.0612542
1036	12	49725	0.1989	66.0558	8.40035	3.815	1.40341	0.916993	0.922966	0.886777	0.876762	0.903328	0.876742	0.891594	0.912398	0.863177	0.858291	0.894268	0.87098	0.886757	0.8036	0.805118	0.862665	0.850578	0.865088	0.90189	0.854721	1	0.890324	0.0612542
1041	17	42284	0.169136	102.772	9.26061	13.9618	3.70678	0.918255	0.923777	0.888587	0.877542	0.904113	0.87746	0.892785	0.912449	0.864653	0.859202	0.894381	0.871299	0.887747	0.804075	0.804903	0.863199	0.851138	0.864842	0.902268	0.856009	1	0.891237	0.060887
1042	18	16420	0.06568	99.1399	7.6573	12.4607	2.82294	0.933709	0.934348	0.903228	0.889312	0.912058	0.889007	0.899269	0.919519	0.873691	0.868149	0.898538	0.874756	0.892722	0.810292	0.804872	0.866048	0.854415	0.866291	0.904842	0.858009	1	0.901083	0.0574865
1046	22	14993	0.059972	99.1017	7.67268	12.4474	2.82643	0.934903	0.935236	0.904622	0.890716	0.91366	0.890416	0.89932	0.919729	0.873341	0.868439	0.898986	0.875175	0.89285	0.810712	0.805176	0.866204	0.853632	0.866538	0.903989	0.858367	1	0.901922	0.0572616
1046	10	57060	0.22824	64.6356	7.9424	3.56414	1.26028	0.895163	0.896442	0.891439	0.878768	0.893796	0.878742	0.895356	0.892149	0.866272	0.886374	0.885568	0.895391	0.883658	0.832895	0.841868	0.894348	0.850035	0.87174	0.925946	0.845049	1	0.886544	0.0669218
1048	12	53388	0.213552	64.5841	8.12033	3.563	1.29391	0.896915	0.89803	0.892916	0.88017	0.894658	0.879383	0.896906	0.892888	0.867142	0.886782	0.885845	0.895435	0.884113	0.833277	0.842708	0.894517	0.850444	0.871919	0.925648	0.845181	1	0.887643	0.0663525
1048	12	53388	0.213552	64.5841	8.12033	3.563	1.29391	0.896915	0.89803	0.892916	0.88017	0.894658	0.879383	0.896906	0.892888	0.867142	0.886782	0.885845	0.895435	0.884113	0.833277	0.842708	0.894517	0.850444	0.871919	0.925648	0.845181	1	0.887643	0.0663525
1053	17	45486	0.181944	102.415	8.99858	13.8015	3.57295	0.899101	0.899716	0.89422	0.882129	0.895253	0.879831	0.897837	0.893989	0.867553	0.887603	0.886394	0.896408	0.884382	0.834103	0.843106	0.894484	0.850591	0.872224	0.926109	0.84493	1	0.888825	0.0660733
1054	18	19769	0.079076	98.3465	7.50365	12.1599	2.71564	0.916662	0.915448	0.908518	0.893141	0.902904	0.886868	0.906419	0.89954	0.871238	0.893571	0.893672	0.898528	0.887602	0.84157	0.847286	0.898123	0.852218	0.875462	0.927437	0.845693	1	0.898995	0.0617986
1058	22	18078	0.072312	98.3391	7.49197	12.1567	2.7129	0.918133	0.916031	0.909171	0.894568	0.903004	0.887654	0.907014	0.900183	0.871999	0.894181	0.893877	0.899491	0.887847	0.842433	0.84755	0.897998	0.852279	0.874986	0.927398	0.84589	1	0.899734	0.0614428
1058	10	60255	0.24102	64.0989	7.94878	3.47927	1.24296	0.917011	0.906116	0.914339	0.90224	0.899461	0.882026	0.915468	0.907161	0.855356	0.869297	0.890333	0.881495	0.884541	0.821509	0.851191	0.871438	0.857082	0.847432	0.903742	0.846834	1	0.896143	0.0613559
1060	12	56554	0.226216	64.0389	8.13514	3.47731	1.27963	0.918432	0.907434	0.915055	0.903208	0.900449	0.882749	0.91608	0.907593	0.855342	0.869488	0.890954	0.881954	0.885154	0.822311	0.851682	0.871592	0.857747	0.847738	0.903773	0.846607	1	0.896967	0.0610758
1060	12	56554	0.226216	64.0389	8.13514	3.47731	1.27963	0.918432	0.907434	0.915055	0.903208	0.900449	0.882749	0.91608	0.907593	0.855342	0.869488	0.890954	0.881954	0.885154	0.822311	0.851682	0.871592	0.857747	0.847738	0.903773	0.846607	1	0.896967	0.0610758
1065	17	48211	0.192844	102.537	8.99795	13.85	3.58447	0.919531	0.908392	0.915735	0.903953	0.90161	0.884072	0.916751	0.90776	0.85634	0.870652	0.89157	0.882174	0.885483	0.822727	0.85188	0.871461	0.857844	0.847732	0.90414	0.847151	1	0.897768	0.0608229
1066	18	19922	0.079688	98.9833	7.46714	12.3922	2.74781	0.933666	0.919888	0.927367	0.914165	0.910727	0.894288	0.924054	0.915044	0.863819	0.876569	0.897224	0.883295	0.88721	0.82961	0.854683	0.876318	0.860631	0.850718	0.908819	0.848936	1	0.906973	0.0565844
1070	22	18166	0.072664	98.9801	7.46464	12.3909	2.74576	0.935539	0.921061	0.928355	0.916162	0.911015	0.895547	0.92486	0.915887	0.864169	0.877711	0.898244	0.884234	0.887097	0.830783	0.854756	0.877629	0.860977	0.850903	0.910107	0.848673	1	0.90807	0.056234
1070	10	60716	0.242864	66.0734	8.15324	3.80765	1.35387	0.898289	0.912437	0.895629	0.893059	0.889033	0.871978	0.898569	0.904803	0.860687	0.880328	0.872159	0.873724	0.890638	0.837473	0.838906	0.864797	0.856652	0.854923	0.901575	0.851069	1	0.888736	0.0629817
1072	12	56796	0.227184	66.0209	8.32424	3.80609	1.38899	0.899641	0.913568	0.896833	0.894526	0.88986	0.872914	0.89935	0.905627	0.861804	0.880766	0.872623	0.873856	0.890468	0.837497	0.838686	0.864867	0.85683	0.854673	0.901833	0.851037	1	0.889645	0.0626298
1072	12	56796	0.227184	66.0209	8.32424	3.80609	1.38899	0.899641	0.913568	0.896833	0.894526	0.88986	0.872914	0.89935	0.905627	0.861804	0.880766	0.872623	0.873856	0.890468	0.837497	0.838686	0.864867	0.85683	0.854673	0.901833	0.851037	1	0.889645	0.0626298
1077	17	48214	0.192856	102.888	9.20347	14.0045	3.69146	0.901108	0.913874	0.898173	0.895559	0.890976	0.873709	0.900807	0.905494	0.863245	0.881756	0.873813	0.875472	0.890675	0.837734	0.839196	0.864562	0.85751	0.855135	0.901761	0.850178	1	0.890572	0.0625211
1078	18	18494	0.073976	99.4838	7.58984	12.585	2.8223	0.92184	0.926273	0.912134	0.910512	0.901725	0.8828	0.907375	0.913215	0.868714	0.88645	0.880772	0.87988	0.892262	0.841705	0.843436	0.866768	0.860955	0.857089	0.904726	0.851817	1	0.901486	0.0587695
1082	22	16927	0.067708	99.4395	7.58897	12.5684	2.81829	0.923347	0.92636	0.913068	0.910971	0.903291	0.884002	0.908489	0.913895	0.868051	0.887015	0.88158	0.880664	0.89307	0.841762	0.843475	0.866101	0.861198	0.856945	0.905624	0.852927	1	0.902244	0.0583201
1082	10	56872	0.227488	65.4199	8.01962	3.69424	1.30577	0.925385	0.921191	0.872415	0.891634	0.896663	0.88562	0.904478	0.914932	0.837627	0.850964	0.870842	0.87871	0.90774	0.827068	0.858401	0.868617	0.842814	0.86925	0.889278	0.824808	1	0.891795	0.063175
1084	12	53320	0.21328	65.3695	8.19099	3.693	1.33987	0.926529	0.922477	0.873697	0.89322	0.897703	0.886562	0.905326	0.915369	0.838794	0.851782	0.871418	0.878929	0.908787	0.827382	0.858787	0.869036	0.842564	0.869767	0.889535	0.825028	1	0.892794	0.0627189
1084	12	53320	0.21328	65.3695	8.19099	3.693	1.33987	0.926529	0.922477	0.873697	0.89322	0.897703	0.886562	0.905326	0.915369	0.838794	0.851782	0.871418	0.878929	0.908787	0.827382	0.858787	0.869036	0.842564	0.869767	0.889535	0.825028	1	0.892794	0.0627189
1089	17	45458	0.181832	104.2	9.09314	14.5282	3.73553	0.927571	0.923534	0.874775	0.893924	0.898654	0.887677	0.906067	0.916043	0.840072	0.852688	0.871992	0.879262	0.908982	0.82761	0.859827	0.869396	0.842019	0.869473	0.889832	0.825355	1	0.893643	0.0623792
1090	18	17295	0.06918	99.4954	7.5409	12.5865	2.79616	0.939202	0.935704	0.890893	0.903296	0.907228	0.898844	0.915322	0.921104	0.852819	0.859757	0.880341	0.88144	0.913212	0.832639	0.866435	0.8732	0.843047	0.8732	0.892657	0.827783	1	0.90344	0.0582776
1094	22	15788	0.063152	99.4629	7.5387	12.5743	2.79494	0.940208	0.936344	0.892957	0.904643	0.907746	0.899892	0.916772	0.922694	0.852451	0.86059	0.880922	0.881492	0.913859	0.833798	0.866069	0.873227	0.84257	0.87348	0.892862	0.827464	1	0.904366	0.0579923
1094	10	54911	0.219644	65.7652	8.16456	3.75678	1.3423	0.914152	0.933319	0.888055	0.902069	0.9047	0.89004	0.893764	0.90104	0.858517	0.869434	0.906849	0.870909	0.882237	0.849138	0.844239	0.85298	0.831445	0.842509	0.877757	0.837373	1	0.895418	0.0611815
1096	12	51435	0.20574	65.7068	8.33883	3.75446	1.37773	0.915962	0.934558	0.889948	0.90245	0.905317	0.890532	0.89477	0.901779	0.859522	0.869943	0.907582	0.87177	0.883095	0.849217	0.844649	0.853252	0.831963	0.843239	0.878108	0.837581	1	0.896429	0.0606801
1096	12	51435	0.20574	65.7068	8.33883	3.75446	1.37773	0.915962	0.934558	0.889948	0.90245	0.905317	0.890532	0.89477	0.901779	0.859522	0.869943	0.907582	0.87177	0.883095	0.849217	0.844649	0.853252	0.831963	0.843239	0.878108	0.837581	1	0.896429	0.0606801
1101	17	44064	0.176256	102.995	9.17079	14.0446	3.68011	0.917291	0.935968	0.891124	0.903481	0.906318	0.891419	0.89564	0.902426	0.859579	0.87003	0.908281	0.871993	0.884168	0.849083	0.844975	0.853701	0.832199	0.843194	0.877689	0.837611	1	0.897323	0.0603296
1102	18	16902	0.067608	99.1999	7.51548	12.475	2.77248	0.933972	0.946308	0.906609	0.910632	0.916755	0.898296	0.900544	0.907881	0.867146	0.873891	0.91498	0.877056	0.890753	0.851201	0.849426	0.85836	0.835375	0.846645	0.879038	0.84209	1	0.906641	0.0562289
1106	22	15469	0.061876	99.1998	7.53422	12.476	2.77949	0.93487	0.946958	0.907816	0.91108	0.917642	0.898377	0.901383	0.908204	0.867671	0.87462	0.915347	0.878176	0.891137	0.85138	0.849861	0.858976	0.836189	0.847372	0.878951	0.842168	1	0.907315	0.0560689
1106	10	57185	0.22874	65.237	8.05361	3.66558	1.30248	0.923485	0.898863	0.903838	0.894596	0.888118	0.864694	0.905167	0.902597	0.859474	0.861625	0.882399	0.865087	0.890898	0.816508	0.829947	0.859299	0.845746	0.865244	0.912967	0.839267	1	0.89009	0.0660215
1108	12	53516	0.214064	65.1737	8.24365	3.66302	1.33823	0.924929	0.900105	0.905262	0.896012	0.889771	0.866367	0.906094	0.903505	0.859649	0.862564	0.883091	0.865872	0.891378	0.816718	0.830023	0.859593	0.846233	0.865124	0.913456	0.838852	1	0.891213	0.0655311
1108	12	53516	0.214064	65.1737	8.24365	3.66302	1.33823	0.924929	0.900105	0.905262	0.896012	0.889771	0.866367	0.906094	0.903505	0.859649	0.862564	0.883091	0.865872	0.891378	0.816718	0.830023	0.859593	0.846233	0.865124	0.913456	0.838852	1	0.891213	0.0655311
1113	17	45426	0.181704	104.598	9.12779	14.6946	3.77547	0.926375	0.90216	0.906617	0.897735	0.891516	0.868203	0.907168	0.904383	0.860465	0.86314	0.883151	0.86642	0.891648	0.817615	0.830626	0.859552	0.846454	0.865551	0.912913	0.837945	1	0.892474	0.0649948
1114	18	16157	0.064628	100.017	7.51696	12.7815	2.82869	0.942471	0.920158	0.919973	0.909884	0.900879	0.880949	0.915888	0.914124	0.867581	0.870087	0.888872	0.874667	0.898125	0.821532	0.833756	0.864177	0.850715	0.86495	0.914929	0.835582	1	0.903759	0.0602267
1118	22	14825	0.0593	99.9912	7.54094	12.773	2.83691	0.94317	0.922496	0.921113	0.911265	0.902293	0.882698	0.916088	0.914874	0.868533	0.870084	0.888499	0.874874	0.898246	0.821855	0.833929	0.864115	0.849882	0.864924	0.915143	0.835987	1	0.904737	0.0598027
1118	10	59353	0.237412	66.7181	8.19286	3.91805	1.38547	0.920771	0.927746	0.905573	0.914031	0.896585	0.867277	0.90506	0.897158	0.862063	0.875684	0.87368	0.889728	0.894091	0.833976	0.847809	0.854127	0.863731	0.865626	0.90329	0.833227	1	0.897753	0.0581449
1120	12	55582	0.222328	66.648	8.38126	3.91412	1.42232	0.921782	0.929231	0.90649	0.914523	0.897296	0.868096	0.905401	0.897629	0.862473	0.876264	0.874285	0.889883	0.894489	0.8342	0.847792	0.854566	0.864021	0.866072	0.90362	0.8333	1	0.89849	0.0578
1120	12	55582	0.222328	66.648	8.38126	3.91412	1.42232	0.921782	0.929231	0.90649	0.914523	0.897296	0.868096	0.905401	0.897629	0.862473	0.876264	0.874285	0.889883	0.894489	0.8342	0.847792	0.854566	0.864021	0.866072	0.90362	0.8333	1	0.89849	0.0578
1125	17	47503	0.190012	104.919	9.258	14.8372	3.86229	0.923173	0.930425	0.907069	0.915637	0.898459	0.869314	0.905901	0.898091	0.863409	0.87645	0.874913	0.890281	0.895312	0.834474	0.847441	0.854851	0.86384	0.865956	0.90368	0.833937	1	0.899349	0.0575504
1126	18	17719	0.070876	99.1715	7.57892	12.4683	2.80487	0.937017	0.94125	0.920848	0.924742	0.907783	0.879113	0.912805	0.904904	0.869124	0.883176	0.881935	0.893673	0.898188	0.840849	0.850387	0.857074	0.863226	0.868644	0.906174	0.835233	1	0.908463	0.0537383
1130	22	16262	0.065048	99.1488	7.57755	12.4598	2.80334	0.937954	0.941735	0.921074	0.925409	0.908867	0.880888	0.913418	0.905147	0.86985	0.884055	0.882825	0.893433	0.898659	0.840948	0.850234	0.856875	0.86407	0.86862	0.906438	0.835352	1	0.909117	0.0535934
1130	10	57643	0.230572	64.5324	8.03057	3.55104	1.27145	0.935638	0.894116	0.899216	0.871199	0.886023	0.88205	0.894237	0.893144	0.85863	0.871823	0.889293	0.881399	0.887046	0.831992	0.848299	0.870366	0.859619	0.834074	0.903492	0.827577	1	0.889881	0.0643303
1132	12	53940	0.21576	64.4886	8.22006	3.55173	1.30848	0.936735	0.89607	0.900704	0.872896	0.887301	0.883037	0.895124	0.893826	0.859854	0.872646	0.889581	0.881535	0.887245	0.832314	0.848526	0.871088	0.859779	0.834668	0.903736	0.827707	1	0.891006	0.0638971
1132	12	53940	0.21576	64.4886	8.22006	3.55173	1.30848	0.936735	0.89607	0.900704	0.872896	0.887301	0.883037	0.895124	0.893826	0.859854	0.872646	0.889581	0.881535	0.887245	0.832314	0.848526	0.871088	0.859779	0.834668	0.903736	0.827707	1	0.891006	0.0638971
1137	17	45999	0.183996	103.086	9.12245	14.0779	3.6681	0.938031	0.897693	0.902683	0.873997	0.888302	0.883574	0.895596	0.894259	0.860551	0.873715	0.889791	0.881106	0.887628	0.833638	0.848714	0.871823	0.859649	0.835138	0.903846	0.828409	1	0.892015	0.063544
1138	18	20642	0.082568	97.6391	7.62257	11.9102	2.73079	0.949254	0.913017	0.915464	0.890248	0.897757	0.894003	0.902335	0.899138	0.868109	0.877773	0.89376	0.883611	0.891774	0.838509	0.852752	0.87322	0.861036	0.838242	0.904733	0.832453	1	0.901716	0.0597538
1142	22	18810	0.07524	97.6253	7.6215	11.9053	2.73144	0.950266	0.914726	0.917411	0.891494	0.898458	0.895268	0.902818	0.899442	0.869325	0.878841	0.895056	0.883014	0.892398	0.838969	0.853456	0.873604	0.861696	0.837613	0.905024	0.832908	1	0.902768	0.0593165
1142	10	59357	0.237428	63.4784	7.91813	3.38138	1.21547	0.912546	0.903524	0.885009	0.90761	0.877748	0.87608	0.910752	0.914846	0.861171	0.88442	0.873528	0.883788	0.884462	0.844669	0.859688	0.880536	0.843068	0.833701	0.884875	0.855822	1	0.8911	0.0635358
1144	12	55622	0.222488	63.429	8.10058	3.38088	1.24866	0.913829	0.904795	0.885998	0.908319	0.878331	0.877171	0.911258	0.915717	0.861709	0.884578	0.874016	0.884272	0.88438	0.844504	0.860388	0.880569	0.843075	0.833753	0.885099	0.855902	1	0.89189	0.0632923
1144	12	55622	0.222488	63.429	8.10058	3.38088	1.24866	0.913829	0.904795	0.885998	0.908319	0.878331	0.877171	0.911258	0.915717	0.861709	0.884578	0.874016	0.884272	0.88438	0.844504	0.860388	0.880569	0.843075	0.833753	0.885099	0.855902	1	0.89189	0.0632923
1149	17	47393	0.189572	100.684	8.96418	13.1244	3.44276	0.9158	0.905935	0.88781	0.909195	0.878917	0.878168	0.91236	0.916464	0.862427	0.885089	0.874517	0.885447	0.884529	0.844872	0.861108	0.880541	0.844429	0.833942	0.885205	0.855738	1	0.892966	0.0628842
1150	18	22626	0.090504	97.5727	7.53701	11.8815	2.68765	0.927694	0.91828	0.902612	0.918103	0.888469	0.886569	0.919252	0.921617	0.868227	0.889795	0.879409	0.889419	0.885685	0.849134	0.865376	0.884248	0.847211	0.837178	0.884624	0.854238	1	0.901745	0.0591368
1154	22	20693	0.082772	97.5444	7.5492	11.8719	2.6893	0.929034	0.92019	0.903856	0.920021	0.889721	0.887402	0.920166	0.922148	0.868337	0.890905	0.880249	0.889745	0.885758	0.850674	0.866162	0.884599	0.846881	0.836926	0.885203	0.854927	1	0.902879	0.0585953
1154	10	58184	0.232736	64.2413	7.90407	3.50013	1.2428	0.930393	0.936288	0.894619	0.896312	0.899637	0.877939	0.905043	0.903101	0.867386	0.880543	0.895805	0.882493	0.891276	0.831062	0.842972	0.852124	0.835745	0.831801	0.901502	0.853637	1	0.898772	0.060076
1156	12	54538	0.218152	64.1766	8.07527	3.49671	1.27508	0.931241	0.937374	0.89599	0.897365	0.900693	0.878708	0.905965	0.903563	0.867899	0.881028	0.896366	0.883036	0.891883	0.831457	0.84222	0.852497	0.836307	0.832071	0.901857	0.853634	1	0.899602	0.0597793
1156	12	54538	0.218152	64.1766	8.07527	3.49671	1.27508	0.931241	0.937374	0.89599	0.897365	0.900693	0.878708	0.905965	0.903563	0.867899	0.881028	0.896366	0.883036	0.891883	0.831457	0.84222	0.852497	0.836307	0.832071	0.901857	0.853634	1	0.899602	0.0597793
1161	17	46568	0.186272	102.589	8.95723	13.8679	3.5684	0.932711	0.937736	0.897172	0.898525	0.901456	0.879327	0.907436	0.903732	0.868858	0.881453	0.897655	0.882838	0.892566	0.832417	0.842499	0.85285	0.835971	0.832009	0.902261	0.853848	1	0.900443	0.0594838
1162	18	21703	0.086812	97.4735	7.56751	11.8477	2.69935	0.94328	0.948832	0.909045	0.907202	0.911118	0.889831	0.914136	0.905866	0.876008	0.886283	0.901972	0.888495	0.894692	0.834355	0.846335	0.857923	0.838571	0.835253	0.903447	0.853638	1	0.908626	0.0561588
1166	22	19754	0.079016	97.4193	7.5778	11.8288	2.69913	0.94391	0.948922	0.910651	0.909335	0.912119	0.890427	0.915308	0.90769	0.87686	0.886884	0.901868	0.889111	0.894654	0.834261	0.846031	0.858029	0.838235	0.835957	0.904121	0.853776	1	0.909468	0.0560132
1166	10	56142	0.224568	63.557	7.99592	3.39638	1.2285	0.91802	0.914022	0.888248	0.891614	0.899736	0.864682	0.900903	0.896263	0.860817	0.861147	0.885424	0.874951	0.874684	0.819413	0.82628	0.867354	0.852677	0.852339	0.888087	0.802225	1	0.889114	0.062973
1168	12	52524	0.210096	63.5047	8.17327	3.39536	1.26254	0.919713	0.915391	0.889755	0.892716	0.900921	0.865709	0.901283	0.896305	0.862301	0.861054	0.885252	0.875228	0.875581	0.819578	0.826832	0.867613	0.852315	0.852553	0.888346	0.801986	1	0.890095	0.0625249
1168	12	52524	0.210096	63.5047	8.17327	3.39536	1.26254	0.919713	0.915391	0.889755	0.892716	0.900921	0.865709	0.901283	0.896305	0.862301	0.861054	0.885252	0.875228	0.875581	0.819578	0.826832	0.867613	0.852315	0.852553	0.888346	0.801986	1	0.890095	0.0625249
1173	17	44799	0.179196	100.951	9.01591	13.2303	3.48007	0.92107	0.91732	0.890935	0.894507	0.900846	0.865979	0.901795	0.896862	0.863301	0.861537	0.885991	0.876526	0.875857	0.820108	0.826637	0.867999	0.852686	0.853166	0.888256	0.802105	1	0.891059	0.0621852
1174	18	21705	0.08682	97.1567	7.63049	11.7377	2.70033	0.9349	0.929325	0.900968	0.905874	0.909238	0.873186	0.907625	0.902188	0.869201	0.864041	0.891315	0.881202	0.880235	0.825271	0.827413	0.871435	0.855056	0.854365	0.889357	0.802004	1	0.899546	0.0584518
1178	22	19773	0.079092	97.1408	7.63908	11.7325	2.70151	0.936479	0.931169	0.902696	0.907146	0.910585	0.873641	0.908259	0.902797	0.870126	0.864841	0.891696	0.881707	0.881657	0.825798	0.82772	0.872073	0.855889	0.853007	0.889369	0.800865	1	0.90067	0.0579336
1178	10	54228	0.216912	63.7059	7.86966	3.41482	1.21602	0.920069	0.916362	0.872243	0.89629	0.891182	0.877748	0.911264	0.870252	0.875424	0.888941	0.881915	0.877148	0.902541	0.837851	0.831406	0.870417	0.872824	0.859049	0.897986	0.841604	1	0.891532	0.0607401
1180	12	50869	0.203476	63.6563	8.04282	3.41386	1.24798	0.921416	0.917838	0.873292	0.89703	0.892056	0.879013	0.911823	0.870992	0.875681	0.889235	0.882817	0.877185	0.902878	0.838104	0.832206	0.870452	0.872653	0.859502	0.898445	0.842035	1	0.89242	0.0604945
1180	12	50869	0.203476	63.6563	8.04282	3.41386	1.24798	0.921416	0.917838	0.873292	0.89703	0.892056	0.879013	0.911823	0.870992	0.875681	0.889235	0.882817	0.877185	0.902878	0.838104	0.832206	0.870452	0.872653	0.859502	0.898445	0.842035	1	0.89242	0.0604945
1185	17	43433	0.173732	103.995	8.9178	14.4322	3.65337	0.922386	0.919048	0.874819	0.897935	0.8931	0.879942	0.912198	0.872113	0.875774	0.88975	0.883464	0.877489	0.90254	0.83836	0.8328	0.870318	0.872839	0.860129	0.899397	0.843161	1	0.893281	0.0601774
1186	18	16739	0.066956	99.3643	7.39693	12.5298	2.74244	0.933718	0.930492	0.887897	0.906446	0.904714	0.890674	0.920694	0.88016	0.880011	0.896051	0.889539	0.881206	0.901517	0.841448	0.838581	0.8709	0.874276	0.864448	0.902473	0.848169	1	0.902222	0.0572846
1190	22	15315	0.06126	99.3483	7.37303	12.5225	2.73016	0.93526	0.931701	0.889161	0.906203	0.905256	0.891316	0.922429	0.881358	0.880281	0.89667	0.889977	0.882076	0.902155	0.841495	0.838133	0.870356	0.874763	0.864512	0.902579	0.849037	1	0.903058	0.0569421
1190	10	56284	0.225136	66.9498	8.26678	3.96071	1.40864	0.910188	0.914398	0.892429	0.896543	0.883191	0.865281	0.903454	0.910019	0.851414	0.848945	0.886104	0.890217	0.88017	0.831959	0.863727	0.879078	0.832013	0.850259	0.903676	0.821619	1	0.889337	0.062482
1192	12	52684	0.210736	66.8718	8.43671	3.95465	1.44207	0.91169	0.916028	0.893564	0.897502	0.883693	0.865842	0.904459	0.910409	0.852507	0.849774	0.88655	0.890564	0.880381	0.832179	0.864266	0.879271	0.832283	0.850619	0.903728	0.822128	1	0.890274	0.0621809
1192	12	52684	0.210736	66.8718	8.43671	3.95465	1.44207	0.91169	0.916028	0.893564	0.897502	0.883693	0.865842	0.904459	0.910409	0.852507	0.849774	0.88655	0.890564	0.880381	0.832179	0.864266	0.879271	0.832283	0.850619	0.903728	0.822128	1	0.890274	0.0621809
1197	17	44958	0.179832	104.762	9.28289	14.7737	3.85673	0.913186	0.916856	0.894413	0.898216	0.884147	0.865786	0.9049	0.911117	0.853541	0.85046	0.886427	0.891098	0.880577	0.832355	0.864407	0.879387	0.832955	0.851172	0.904455	0.82209	1	0.890969	0.0618781
1198	18	17024	0.068096	99.2564	7.65939	12.5041	2.83246	0.929423	0.930246	0.906191	0.909334	0.893151	0.87406	0.912153	0.915707	0.860902	0.862841	0.891154	0.897527	0.882578	0.837729	0.865014	0.880933	0.837641	0.853413	0.906426	0.82278	1	0.900762	0.05822
1202	22	15654	0.062616	99.2358	7.66573	12.4968	2.83175	0.930497	0.931807	0.907276	0.91031	0.894117	0.874984	0.912514	0.916188	0.86224	0.863294	0.891881	0.897886	0.883672	0.837901	0.865019	0.881308	0.836943	0.85336	0.906733	0.824166	1	0.901664	0.0579748
1202	10	56007	0.224028	64.0141	7.95366	3.46612	1.2403	0.927384	0.908476	0.887452	0.910574	0.861589	0.87406	0.882425	0.880774	0.871213	0.902485	0.886889	0.867463	0.882702	0.830352	0.827236	0.868891	0.845689	0.837636	0.881434	0.853447	1	0.889595	0.0625206
1204	12	52405	0.20962	63.9462	8.13265	3.46259	1.27399	0.928423	0.909732	0.888885	0.911287	0.863009	0.874764	0.883589	0.881481	0.871978	0.903139	0.887062	0.867637	0.882778	0.830932	0.827373	0.86903	0.845549	0.837859	0.88192	0.853354	1	0.89049	0.06225
1204	12	52405	0.20962	63.9462	8.13265	3.46259	1.27399	0.928423	0.909732	0.888885	0.911287	0.863009	0.874764	0.883589	0.881481	0.871978	0.903139	0.887062	0.867637	0.882778	0.830932	0.827373	0.86903	0.845549	0.837859	0.88192	0.853354	1	0.89049	0.06225
1209	17	44692	0.178768	101.719	9.00739	13.5283	3.53131	0.930211	0.911528	0.890596	0.912356	0.864383	0.876343	0.884174	0.882473	0.872472	0.902287	0.886814	0.868008	0.882675	0.831144	0.827933	0.869619	0.845084	0.837734	0.882059	0.852781	1	0.891571	0.0616737
1210	18	19948	0.079792	98.0946	7.46502	12.0662	2.68984	0.943052	0.924905	0.906231	0.9232	0.875401	0.884399	0.892094	0.89044	0.877882	0.906833	0.890315	0.87129	0.883472	0.835823	0.829707	0.8749	0.849935	0.839132	0.886229	0.853494	1	0.901155	0.0579433
1214	22	18257	0.073028	98.0544	7.47971	12.0524	2.69332	0.944295	0.92633	0.907953	0.924002	0.876623	0.885085	0.893383	0.890809	0.87906	0.907159	0.891357	0.871803	0.884181	0.835734	0.830476	0.875253	0.850578	0.839459	0.887358	0.853837	1	0.902194	0.0575781
1214	10	57917	0.231668	64.696	8.02434	3.57699	1.27701	0.923062	0.887563	0.859894	0.907808	0.894357	0.896239	0.898268	0.91133	0.875209	0.866973	0.874821	0.873759	0.870383	0.873181	0.864798	0.872896	0.838476	0.840997	0.898363	0.834997	1	0.889649	0.0657288
1216	12	54171	0.216684	64.6294	8.19167	3.5731	1.30883	0.92412	0.889812	0.861513	0.908863	0.895138	0.897565	0.899291	0.911853	0.875911	0.868167	0.874804	0.874601	0.870881	0.873198	0.865186	0.873299	0.838678	0.841077	0.898479	0.834459	1	0.89073	0.0653081
1216	12	54171	0.216684	64.6294	8.19167	3.5731	1.30883	0.92412	0.889812	0.861513	0.908863	0.895138	0.897565	0.899291	0.911853	0.875911	0.868167	0.874804	0.874601	0.870881	0.873198	0.865186	0.873299	0.838678	0.841077	0.898479	0.834459	1	0.89073	0.0653081
1221	17	46214	0.184856	102.268	9.05912	13.7474	3.58521	0.92552	0.891721	0.862769	0.909681	0.895908	0.8987	0.89963	0.912169	0.876542	0.868838	0.874767	0.875676	0.871738	0.874032	0.865409	0.872993	0.839129	0.840968	0.898905	0.834466	1	0.891695	0.0649069
1222	18	20793	0.083172	97.9631	7.62765	12.0275	2.74681	0.936661	0.909609	0.880056	0.91966	0.905112	0.908695	0.90718	0.917929	0.882917	0.875631	0.877122	0.880441	0.878757	0.87616	0.868105	0.87491	0.844659	0.840884	0.899654	0.83391	1	0.901692	0.060186
1226	22	18999	0.075996	97.9548	7.6131	12.0237	2.74195	0.937918	0.911232	0.880757	0.921127	0.905732	0.909153	0.907837	0.918706	0.883836	0.876599	0.876757	0.880388	0.879336	0.875993	0.867519	0.873941	0.845071	0.841044	0.89931	0.834202	1	0.90251	0.0597675
1226	10	59345	0.23738	63.7049	7.92333	3.41652	1.22037	0.910557	0.926691	0.8794	0.903968	0.88582	0.876468	0.919066	0.904524	0.874572	0.865052	0.902064	0.891204	0.89187	0.819403	0.830904	0.851293	0.834401	0.858901	0.880942	0.84093	1	0.893114	0.0629938
1228	12	55542	0.222168	63.621	8.09284	3.41018	1.25157	0.911859	0.927685	0.880406	0.90482	0.886797	0.877354	0.919484	0.905261	0.875185	0.865984	0.90184	0.89137	0.892694	0.820037	0.831488	0.851662	0.834621	0.858846	0.881585	0.840499	1	0.893936	0.0627496
1228	12	55542	0.222168	63.621	8.09284	3.41018	1.25157	0.911859	0.927685	0.880406	0.90482	0.886797	0.877354	0.919484	0.905261	0.875185	0.865984	0.90184	0.89137	0.892694	0.820037	0.831488	0.851662	0.834621	0.858846	0.881585	0.840499	1	0.893936	0.0627496
1233	17	47446	0.189784	103.496	9.02778	14.2366	3.65599	0.912964	0.928972	0.882298	0.906104	0.88821	0.878915	0.920541	0.906135	0.875595	0.865415	0.902257	0.89155	0.893837	0.820638	0.831187	0.852116	0.835192	0.859345	0.881708	0.839417	1	0.894978	0.0623456
1234	18	19717	0.078868	98.3782	7.6491	12.1799	2.78452	0.92684	0.941193	0.896688	0.916798	0.899579	0.890678	0.928818	0.910027	0.880205	0.867906	0.907415	0.895547	0.897145	0.824872	0.835878	0.855531	0.837298	0.860603	0.884643	0.838895	1	0.90449	0.058516
1238	22	17977	0.071908	98.3595	7.65196	12.1733	2.78571	0.928242	0.942482	0.897703	0.917867	0.900206	0.891445	0.929688	0.911081	0.880848	0.868666	0.90816	0.896507	0.897591	0.825444	0.83643	0.855788	0.837765	0.8611	0.884825	0.839156	1	0.905439	0.0581881
1238	10	61378	0.245512	65.4819	8.21271	3.71189	1.33825	0.924053	0.917886	0.884356	0.903011	0.882906	0.850785	0.908835	0.895247	0.874686	0.85793	0.874067	0.906269	0.871656	0.872503	0.836244	0.8897	0.834265	0.851967	0.914994	0.824253	1	0.891994	0.0604855
1240	12	57432	0.229728	65.4337	8.39177	3.71148	1.37345	0.925381	0.918913	0.885473	0.903764	0.883897	0.852217	0.909493	0.895659	0.875566	0.858267	0.874695	0.906646	0.872162	0.872554	0.836328	0.889939	0.834596	0.851581	0.914821	0.824706	1	0.892853	0.0601727
1240	12	57432	0.229728	65.4337	8.39177	3.71148	1.37345	0.925381	0.918913	0.885473	0.903764	0.883897	0.852217	0.909493	0.895659	0.875566	0.858267	0.874695	0.906646	0.872162	0.872554	0.836328	0.889939	0.834596	0.851581	0.914821	0.824706	1	0.892853	0.0601727
1245	17	48943	0.195772	103.381	9.25761	14.2064	3.74709	0.926874	0.920683	0.886552	0.904767	0.884529	0.85241	0.910079	0.896053	0.876029	0.858958	0.875079	0.907239	0.87274	0.872607	0.837168	0.889862	0.834113	0.851807	0.915044	0.824316	1	0.893725	0.0598297
1246	18	21397	0.085588	98.0956	7.74214	12.0819	2.79498	0.938099	0.932374	0.899635	0.913189	0.894308	0.862714	0.917348	0.899612	0.882086	0.863415	0.881502	0.9098	0.877833	0.875707	0.839767	0.889751	0.834346	0.852713	0.915526	0.826751	1	0.902161	0.0560863
1250	22	19614	0.078456	98.0855	7.74238	12.0783	2.79549	0.938947	0.93265	0.901168	0.914194	0.895559	0.863643	0.918324	0.899791	0.881743	0.863363	0.88266	0.909962	0.878429	0.875013	0.840242	0.889798	0.835092	0.852248	0.915902	0.827113	1	0.902858	0.0558872
1250	10	60713	0.242852	63.3906	7.94542	3.36876	1.2139	0.910085	0.917415	0.891374	0.899923	0.893375	0.892898	0.908076	0.89583	0.859215	0.867738	0.8892	0.880149	0.909253	0.826289	0.863209	0.871411	0.862921	0.848533	0.893697	0.802357	1	0.893648	0.0620997
1252	12	56894	0.227576	63.3455	8.11313	3.36843	1.24575	0.911695	0.918744	0.892827	0.901009	0.894233	0.894013	0.908637	0.895964	0.859669	0.86844	0.889707	0.88033	0.909841	0.82681	0.863087	0.871252	0.863536	0.848938	0.893855	0.802053	1	0.894598	0.0616689
1252	12	56894	0.227576	63.3455	8.11313	3.36843	1.24575	0.911695	0.918744	0.892827	0.901009	0.894233	0.894013	0.908637	0.895964	0.859669	0.86844	0.889707	0.88033	0.909841	0.82681	0.863087	0.871252	0.863536	0.848938	0.893855	0.802053	1	0.894598	0.0616689
1257	17	48594	0.194376	102.661	9.00021	13.8994	3.58554	0.912942	0.920144	0.893989	0.901737	0.895388	0.894936	0.909526	0.896263	0.86061	0.868914	0.890696	0.881559	0.910112	0.828086	0.863049	0.871836	0.863893	0.849436	0.893968	0.802476	1	0.89556	0.061244
1258	18	19439	0.077756	99.0288	7.49592	12.4106	2.75882	0.928417	0.932918	0.907377	0.911441	0.90375	0.902593	0.91427	0.900072	0.867586	0.876022	0.896703	0.888549	0.910746	0.831601	0.865374	0.874556	0.864088	0.849272	0.896188	0.804157	1	0.904663	0.0573996
1262	22	17784	0.071136	98.9799	7.51	12.3932	2.75986	0.929543	0.934632	0.908823	0.912056	0.90469	0.903368	0.914614	0.900557	0.868112	0.876153	0.896452	0.88872	0.910256	0.830831	0.866284	0.87396	0.863501	0.849247	0.895496	0.804572	1	0.905426	0.0568969
1262	10	56379	0.225516	67.1971	8.26926	4.00329	1.41613	0.946434	0.928457	0.902313	0.899652	0.887228	0.888106	0.884008	0.90508	0.849341	0.88509	0.866386	0.880762	0.893391	0.825937	0.828633	0.887183	0.809379	0.863327	0.883627	0.810115	1	0.897896	0.0589781
1264	12	52907	0.211628	67.1426	8.45379	4.00189	1.45478	0.947323	0.929565	0.903718	0.900892	0.887709	0.888682	0.885006	0.905599	0.849651	0.885393	0.866832	0.881358	0.893653	0.826677	0.829144	0.887151	0.809345	0.86344	0.883579	0.810148	1	0.898686	0.0586712
1264	12	52907	0.211628	67.1426	8.45379	4.00189	1.45478	0.947323	0.929565	0.903718	0.900892	0.887709	0.888682	0.885006	0.905599	0.849651	0.885393	0.866832	0.881358	0.893653	0.826677	0.829144	0.887151	0.809345	0.86344	0.883579	0.810148	1	0.898686	0.0586712
1269	17	45095	0.18038	104.598	9.30096	14.7068	3.84153	0.948564	0.930757	0.905655	0.901985	0.888325	0.889611	0.886395	0.906198	0.849507	0.885697	0.867713	0.881716	0.893081	0.827409	0.829726	0.887593	0.81009	0.863621	0.884167	0.809003	1	0.89963	0.058192
1270	18	15481	0.061924	99.9086	7.70263	12.7507	2.88478	0.957302	0.941961	0.91932	0.914799	0.895969	0.897552	0.896744	0.912376	0.855694	0.895872	0.871294	0.886377	0.896163	0.833602	0.832924	0.890543	0.810542	0.865513	0.886764	0.81093	1	0.908389	0.0543562
1274	22	14229	0.056916	99.9233	7.69236	12.7556	2.88035	0.957657	0.942933	0.921042	0.915314	0.896022	0.897533	0.896971	0.912186	0.856701	0.896128	0.872057	0.88657	0.896128	0.834282	0.83386	0.890681	0.810668	0.864397	0.887202	0.810141	1	0.908909	0.0540514
1274	10	56796	0.227184	65.3228	8.0896	3.68103	1.31229	0.934344	0.902995	0.867737	0.911129	0.865114	0.880071	0.898162	0.903083	0.869868	0.861425	0.884833	0.874621	0.885274	0.838809	0.823535	0.860826	0.837902	0.854391	0.877579	0.851477	1	0.889213	0.0627454
1276	12	53165	0.21266	65.2688	8.2767	3.67989	1.34816	0.935427	0.905191	0.869171	0.912226	0.866228	0.88072	0.898627	0.904326	0.87046	0.86209	0.885065	0.875632	0.885395	0.839105	0.823324	0.861065	0.838343	0.854312	0.877579	0.851067	1	0.890231	0.0623407
1276	12	53165	0.21266	65.2688	8.2767	3.67989	1.34816	0.935427	0.905191	0.869171	0.912226	0.866228	0.88072	0.898627	0.904326	0.87046	0.86209	0.885065	0.875632	0.885395	0.839105	0.823324	0.861065	0.838343	0.854312	0.877579	0.851067	1	0.890231	0.0623407
1281	17	45419	0.181676	100.493	9.11319	13.0614	3.48453	0.935996	0.906196	0.870528	0.913307	0.867522	0.881878	0.899701	0.904864	0.870924	0.862778	0.886061	0.876362	0.885555	0.839274	0.823169	0.862194	0.838107	0.853872	0.877716	0.851923	1	0.891088	0.0621116
1282	18	22826	0.091304	96.9513	7.69217	11.668	2.70872	0.944143	0.919215	0.882721	0.922829	0.877859	0.887584	0.905962	0.912512	0.876194	0.868702	0.889074	0.87994	0.888241	0.84349	0.823929	0.863511	0.84027	0.853172	0.876982	0.851507	1	0.898985	0.0588086
1286	22	20834	0.083336	96.9088	7.68775	11.6527	2.70615	0.945138	0.920443	0.884396	0.923538	0.878972	0.887516	0.906259	0.913483	0.877052	0.869132	0.889292	0.880748	0.888068	0.843909	0.823126	0.864716	0.839829	0.853197	0.876596	0.850557	1	0.899762	0.0583906
1286	10	58488	0.233952	61.4565	7.6125	3.06789	1.09501	0.919248	0.91017	0.898714	0.909836	0.876111	0.901869	0.90104	0.883668	0.86275	0.883703	0.870384	0.883839	0.895611	0.852696	0.863314	0.870255	0.849918	0.860783	0.903835	0.838275	1	0.894817	0.0638415
1288	12	54781	0.219124	61.3993	7.79628	3.06633	1.12656	0.920821	0.911685	0.899938	0.911219	0.877311	0.902183	0.901563	0.885006	0.863374	0.884531	0.870758	0.884075	0.896333	0.853115	0.863429	0.870302	0.850669	0.861028	0.904136	0.83821	1	0.895841	0.0634654
1288	12	54781	0.219124	61.3993	7.79628	3.06633	1.12656	0.920821	0.911685	0.899938	0.911219	0.877311	0.902183	0.901563	0.885006	0.863374	0.884531	0.870758	0.884075	0.896333	0.853115	0.863429	0.870302	0.850669	0.861028	0.904136	0.83821	1	0.895841	0.0634654
1293	17	46765	0.18706	99.8075	8.68337	12.7728	3.27472	0.923105	0.913525	0.901336	0.912691	0.878242	0.902833	0.902374	0.885769	0.864396	0.8847	0.871207	0.884518	0.896718	0.852817	0.864118	0.87048	0.850337	0.862408	0.904298	0.837635	1	0.89701	0.0628914
1294	18	23385	0.09354	97.1234	7.40191	11.7135	2.61873	0.935749	0.925786	0.913727	0.921253	0.889545	0.908895	0.908381	0.893479	0.870344	0.889502	0.87755	0.888326	0.899081	0.858029	0.865448	0.871328	0.852897	0.866047	0.903592	0.837396	1	0.905668	0.0583635
1298	22	21376	0.085504	97.0963	7.38541	11.703	2.61273	0.937196	0.926717	0.914671	0.921548	0.890321	0.909805	0.909033	0.893549	0.87086	0.890999	0.877877	0.888333	0.899373	0.858931	0.865784	0.871655	0.853597	0.865995	0.903771	0.837551	1	0.906435	0.0580179
1298	10	60363	0.241452	65.3952	8.07523	3.69229	1.3126	0.910616	0.906093	0.893022	0.904122	0.890131	0.872223	0.903931	0.909804	0.862002	0.878775	0.882055	0.884606	0.888939	0.84937	0.840034	0.852617	0.83422	0.849784	0.896543	0.819865	1	0.891172	0.0628589
1300	12	56572	0.226288	65.3348	8.25758	3.68988	1.34721	0.91228	0.907074	0.894294	0.90513	0.891307	0.873038	0.904794	0.910238	0.862662	0.879455	0.882672	0.884651	0.889159	0.849086	0.840389	0.853001	0.834529	0.849899	0.89714	0.819849	1	0.892096	0.0625293
1300	12	56572	0.226288	65.3348	8.25758	3.68988	1.34721	0.91228	0.907074	0.894294	0.90513	0.891307	0.873038	0.904794	0.910238	0.862662	0.879455	0.882672	0.884651	0.889159	0.849086	0.840389	0.853001	0.834529	0.849899	0.89714	0.819849	1	0.892096	0.0625293
1305	17	48173	0.192692	99.491	9.08455	12.6801	3.40332	0.913665	0.90887	0.896021	0.905943	0.892336	0.873778	0.905787	0.910406	0.862932	0.879954	0.883431	0.884925	0.888921	0.84948	0.841374	0.854452	0.83553	0.849833	0.8982	0.820314	1	0.893124	0.0621243
1306	18	27191	0.108764	95.2099	7.8408	11.0685	2.65847	0.925803	0.920709	0.906201	0.91363	0.899305	0.879703	0.913317	0.914255	0.869994	0.884594	0.88612	0.886746	0.892887	0.850851	0.843992	0.858446	0.835221	0.852194	0.898698	0.823103	1	0.90075	0.0591027
1310	22	24884	0.099536	95.2235	7.85228	11.0738	2.66304	0.9268	0.921355	0.90731	0.914041	0.900177	0.880144	0.913458	0.914986	0.87072	0.885589	0.886574	0.887257	0.893164	0.850768	0.845322	0.858403	0.835617	0.852516	0.89875	0.8232	1	0.901421	0.0588798
1310	10	60842	0.243368	58.7779	7.38245	2.68881	0.972701	0.910654	0.904967	0.876722	0.890281	0.873163	0.894941	0.891366	0.894686	0.867879	0.863162	0.881529	0.873303	0.907301	0.842716	0.864493	0.874495	0.84943	0.843398	0.892673	0.813533	1	0.887107	0.065221
1312	12	56896	0.227584	58.7162	7.54441	2.68617	0.999204	0.912375	0.906707	0.877882	0.891354	0.874218	0.896056	0.892137	0.895529	0.86855	0.863813	0.881802	0.873524	0.9077	0.843636	0.865087	0.874534	0.849409	0.843495	0.892602	0.81402	1	0.88817	0.0647843
1312	12	56896	0.227584	58.7162	7.54441	2.68617	0.999204	0.912375	0.906707	0.877882	0.891354	0.874218	0.896056	0.892137	0.895529	0.86855	0.863813	0.881802	0.873524	0.9077	0.843636	0.865087	0.874534	0.849409	0.843495	0.892602	0.81402	1	0.88817	0.0647843
1317	17	48375	0.1935	97.1072	8.42526	11.7669	3.0148	0.914625	0.908703	0.878977	0.892165	0.875587	0.896517	0.89263	0.896786	0.869881	0.864693	0.881912	0.873437	0.907959	0.843979	0.865623	0.87476	0.849747	0.843607	0.892786	0.813964	1	0.889309	0.0642666
1318	18	29556	0.118224	94.9462	7.37397	10.9537	2.49446	0.927544	0.919965	0.889007	0.900223	0.882816	0.901492	0.898887	0.90315	0.875423	0.86737	0.885692	0.875964	0.908513	0.847425	0.868944	0.877571	0.849049	0.8457	0.893558	0.81332	1	0.896838	0.0605771
1322	22	26821	0.107284	94.9611	7.36664	10.9584	2.49325	0.929141	0.920995	0.890496	0.901458	0.883505	0.902353	0.900265	0.904105	0.875955	0.868107	0.885948	0.876291	0.908505	0.847974	0.86917	0.877055	0.850285	0.845662	0.894113	0.813262	1	0.897823	0.0602289
1322	10	59105	0.23642	64.2883	7.99052	3.51069	1.25536	0.921352	0.922189	0.899543	0.905507	0.882878	0.887674	0.901853	0.902259	0.848752	0.87798	0.885906	0.878521	0.878445	0.834413	0.858176	0.861822	0.829997	0.849539	0.909788	0.829676	1	0.894986	0.0612912
1324	12	55298	0.221192	64.2289	8.14731	3.50756	1.28477	0.922836	0.923352	0.901199	0.906624	0.884327	0.888531	0.902483	0.903034	0.849787	0.878874	0.88722	0.878838	0.878929	0.835012	0.85787	0.862066	0.829894	0.849976	0.909798	0.830039	1	0.896048	0.0608652
1324	12	55298	0.221192	64.2289	8.14731	3.50756	1.28477	0.922836	0.923352	0.901199	0.906624	0.884327	0.888531	0.902483	0.903034	0.849787	0.878874	0.88722	0.878838	0.878929	0.835012	0.85787	0.862066	0.829894	0.849976	0.909798	0.830039	1	0.896048	0.0608652
1329	17	47064	0.188256	100.334	8.9936	12.9924	3.42679	0.924071	0.924422	0.902792	0.908146	0.885794	0.88948	0.902186	0.904014	0.84996	0.880567	0.887749	0.879866	0.879759	0.835288	0.857959	0.862071	0.829859	0.850108	0.910101	0.829997	1	0.897045	0.0605052
1330	18	23464	0.093856	96.7269	7.65079	11.5861	2.68041	0.93539	0.934623	0.910949	0.917341	0.89697	0.896245	0.906687	0.908456	0.855864	0.884568	0.891685	0.88233	0.883886	0.84001	0.859039	0.861788	0.831124	0.853669	0.910778	0.833852	1	0.904522	0.0571423
1334	22	21408	0.085632	96.6874	7.63989	11.5716	2.67394	0.937056	0.936122	0.911435	0.917951	0.897702	0.896347	0.907558	0.909964	0.856572	0.885323	0.892166	0.883642	0.884529	0.840784	0.858698	0.861711	0.831582	0.8537	0.911108	0.834431	1	0.905412	0.0566424
1334	10	57159	0.228636	62.2582	7.76331	3.19083	1.1465	0.925139	0.924395	0.906244	0.909935	0.87324	0.892563	0.913697	0.91549	0.855972	0.868848	0.879485	0.859917	0.857249	0.85515	0.848038	0.874517	0.835713	0.84062	0.887708	0.842544	1	0.896945	0.0608024
1336	12	53475	0.2139	62.1965	7.93227	3.18802	1.17546	0.926078	0.92576	0.907761	0.911061	0.874717	0.893483	0.914343	0.915979	0.856989	0.86949	0.879776	0.861047	0.857447	0.855774	0.848481	0.874773	0.836017	0.841113	0.887723	0.842983	1	0.897925	0.060494
1336	12	53475	0.2139	62.1965	7.93227	3.18802	1.17546	0.926078	0.92576	0.907761	0.911061	0.874717	0.893483	0.914343	0.915979	0.856989	0.86949	0.879776	0.861047	0.857447	0.855774	0.848481	0.874773	0.836017	0.841113	0.887723	0.842983	1	0.897925	0.060494
1341	17	45784	0.183136	101.519	8.807	13.4364	3.43561	0.927071	0.927245	0.908975	0.911956	0.875983	0.894548	0.914817	0.916456	0.858357	0.87038	0.880548	0.861404	0.858346	0.856664	0.848834	0.875262	0.835838	0.840774	0.887483	0.84333	1	0.89888	0.0601024
1342	18	20122	0.080488	98.3129	7.41074	12.1429	2.68869	0.93778	0.940016	0.919963	0.921529	0.887859	0.904483	0.921454	0.92128	0.864949	0.87618	0.885175	0.867707	0.861569	0.8606	0.850934	0.874366	0.838609	0.843604	0.888505	0.846163	1	0.907563	0.0564043
1346	22	18460	0.07384	98.3165	7.41411	12.1444	2.68974	0.938326	0.941116	0.920883	0.922291	0.888407	0.905525	0.922156	0.922373	0.865737	0.877113	0.885834	0.868147	0.861647	0.860645	0.851625	0.873673	0.837811	0.844177	0.888055	0.845531	1	0.908262	0.0562419
1346	10	56276	0.225104	66.8254	8.20071	3.9366	1.38877	0.938677	0.910157	0.880544	0.919788	0.86839	0.892023	0.911241	0.881584	0.853632	0.839105	0.891561	0.879487	0.864596	0.852761	0.854361	0.850505	0.834645	0.825334	0.886488	0.856991	1	0.892454	0.06106
1348	12	52713	0.210852	66.757	8.37807	3.93246	1.42406	0.939692	0.912213	0.881765	0.920807	0.869567	0.8931	0.912118	0.882524	0.854116	0.839622	0.891924	0.880286	0.865157	0.852854	0.854675	0.850919	0.834576	0.825669	0.886423	0.856885	1	0.893465	0.0606158
1348	12	52713	0.210852	66.757	8.37807	3.93246	1.42406	0.939692	0.912213	0.881765	0.920807	0.869567	0.8931	0.912118	0.882524	0.854116	0.839622	0.891924	0.880286	0.865157	0.852854	0.854675	0.850919	0.834576	0.825669	0.886423	0.856885	1	0.893465	0.0606158
1353	17	44885	0.17954	105.254	9.25377	14.9765	3.8729	0.941205	0.91349	0.883124	0.921511	0.871238	0.894196	0.912911	0.88309	0.854317	0.839846	0.892793	0.881441	0.865913	0.852891	0.854706	0.850897	0.834878	0.825989	0.886889	0.857658	1	0.894464	0.0603144
1354	18	17992	0.071968	98.6826	7.76312	12.2979	2.8412	0.951617	0.925495	0.89512	0.931247	0.884588	0.901456	0.919742	0.890507	0.861022	0.849239	0.89537	0.886839	0.871248	0.856186	0.857631	0.85513	0.835371	0.829535	0.889618	0.861661	1	0.903395	0.0566543
1358	22	16414	0.065656	98.6637	7.76263	12.2909	2.84129	0.952845	0.927135	0.896491	0.931948	0.884824	0.901974	0.920342	0.89052	0.861429	0.849458	0.895333	0.88656	0.871969	0.857804	0.858109	0.855428	0.834928	0.829201	0.889028	0.861764	1	0.904155	0.0563595
1358	10	57765	0.23106	63.0413	7.9542	3.31562	1.20358	0.941946	0.918653	0.914585	0.918151	0.884645	0.880343	0.908725	0.876777	0.85544	0.841565	0.87051	0.874197	0.896598	0.853449	0.825232	0.856652	0.841349	0.826807	0.885692	0.808024	1	0.897032	0.0575902
1360	12	54174	0.216696	62.9595	8.13062	3.31008	1.2352	0.943174	0.919832	0.915661	0.919177	0.885951	0.881973	0.909311	0.877607	0.856056	0.842194	0.871082	0.874432	0.896472	0.853758	0.825368	0.857192	0.841474	0.827002	0.885775	0.808423	1	0.897968	0.0572611
1360	12	54174	0.216696	62.9595	8.13062	3.31008	1.2352	0.943174	0.919832	0.915661	0.919177	0.885951	0.881973	0.909311	0.877607	0.856056	0.842194	0.871082	0.874432	0.896472	0.853758	0.825368	0.857192	0.841474	0.827002	0.885775	0.808423	1	0.897968	0.0572611
1365	17	46421	0.185684	97.814	8.92578	12.0522	3.23878	0.944163	0.921156	0.917106	0.919584	0.88684	0.883383	0.909911	0.878105	0.856541	0.842819	0.872256	0.87497	0.896943	0.853752	0.825779	0.857521	0.841559	0.826738	0.885246	0.808309	1	0.89882	0.0570519
1366	18	27160	0.10864	95.1692	7.74296	11.0494	2.62935	0.951583	0.9294	0.923012	0.925994	0.893962	0.89074	0.915114	0.884021	0.863678	0.84525	0.875571	0.877228	0.899061	0.858284	0.829455	0.859186	0.846189	0.829253	0.884039	0.808689	1	0.904783	0.054924
1370	22	24802	0.099208	95.1537	7.7417	11.044	2.62819	0.952343	0.930066	0.923696	0.926538	0.895593	0.891803	0.915571	0.885171	0.864426	0.844871	0.875756	0.87749	0.899282	0.858923	0.828865	0.859286	0.847291	0.829893	0.883417	0.809108	1	0.905455	0.0545821
1370	10	56791	0.227164	60.8239	7.58992	2.97644	1.06969	0.934136	0.938221	0.902951	0.912037	0.878458	0.881117	0.912213	0.893346	0.860665	0.873501	0.890062	0.875526	0.900011	0.855937	0.833389	0.856958	0.843179	0.85532	0.890581	0.823476	1	0.900072	0.0597116
1372	12	53233	0.212932	60.7536	7.75553	2.97246	1.0973	0.935839	0.939013	0.904439	0.913165	0.879567	0.882037	0.912845	0.894069	0.861355	0.874072	0.890453	0.875913	0.90025	0.856461	0.833909	0.856912	0.843452	0.855644	0.890801	0.822882	1	0.901022	0.0593552
1372	12	53233	0.212932	60.7536	7.75553	2.97246	1.0973	0.935839	0.939013	0.904439	0.913165	0.879567	0.882037	0.912845	0.894069	0.861355	0.874072	0.890453	0.875913	0.90025	0.856461	0.833909	0.856912	0.843452	0.855644	0.890801	0.822882	1	0.901022	0.0593552
1377	17	45486	0.181944	99.1629	8.63631	12.5287	3.22131	0.937145	0.940146	0.906279	0.914358	0.880798	0.883085	0.913974	0.89499	0.861969	0.875082	0.890483	0.876094	0.900178	0.856604	0.834422	0.858011	0.84338	0.856241	0.89089	0.822561	1	0.902057	0.0589372
1378	18	24039	0.096156	96.6451	7.37156	11.5425	2.58909	0.946379	0.947897	0.915325	0.922501	0.889866	0.892342	0.919443	0.902804	0.868568	0.880028	0.892695	0.880881	0.902825	0.859749	0.837597	0.860997	0.845563	0.859395	0.891052	0.823183	1	0.90922	0.0558373
1382	22	21949	0.087796	96.6333	7.36937	11.5383	2.58719	0.947287	0.948631	0.915235	0.923618	0.891407	0.893002	0.919905	0.904096	0.868901	0.880746	0.892979	0.881134	0.903504	0.860563	0.838876	0.860404	0.846462	0.859766	0.892273	0.824662	1	0.909951	0.0556452
1382	10	54638	0.218552	65.4837	8.0928	3.70749	1.31879	0.912241	0.906201	0.890635	0.894213	0.874117	0.872808	0.902513	0.904755	0.885986	0.875618	0.877558	0.868818	0.883112	0.804605	0.856968	0.84972	0.863053	0.84455	0.889299	0.811761	1	0.888362	0.0652175
1384	12	51108	0.204432	65.4167	8.2707	3.70389	1.35438	0.914074	0.907461	0.891925	0.895701	0.875147	0.873611	0.903	0.90569	0.886926	0.876331	0.878385	0.869463	0.883257	0.804972	0.857625	0.849701	0.863622	0.844907	0.88946	0.812143	1	0.889438	0.0647171
1384	12	51108	0.204432	65.4167	8.2707	3.70389	1.35438	0.914074	0.907461	0.891925	0.895701	0.875147	0.873611	0.903	0.90569	0.886926	0.876331	0.878385	0.869463	0.883257	0.804972	0.857625	0.849701	0.863622	0.844907	0.88946	0.812143	1	0.889438	0.0647171
1389	17	43702	0.174808	101.652	9.10576	13.5085	3.5649	0.915759	0.908666	0.893369	0.897304	0.876402	0.874914	0.904192	0.906709	0.887179	0.876642	0.879719	0.869365	0.88314	0.805993	0.857672	0.848588	0.863896	0.844767	0.888895	0.81264	1	0.890524	0.0642852
1390	18	18983	0.075932	98.1847	7.5409	12.103	2.72177	0.932729	0.923247	0.905626	0.908444	0.88574	0.882922	0.912764	0.911263	0.894168	0.880577	0.888268	0.871438	0.887294	0.813122	0.86106	0.849234	0.865959	0.848075	0.89085	0.815098	1	0.900496	0.0593887
1394	22	17371	0.069484	98.1644	7.53023	12.0951	2.71829	0.933424	0.924529	0.906309	0.909591	0.887111	0.884894	0.913649	0.911087	0.895141	0.881095	0.888607	0.871481	0.88783	0.813482	0.861724	0.849088	0.867106	0.847936	0.890536	0.815814	1	0.901353	0.0591305
1394	10	54706	0.218824	63.5116	7.81217	3.38251	1.1977	0.956504	0.925986	0.864658	0.897927	0.883459	0.892142	0.904864	0.892864	0.853161	0.846552	0.879629	0.877335	0.889162	0.834698	0.832898	0.862849	0.849459	0.837422	0.871248	0.828017	1	0.89449	0.0619574
1396	12	51275	0.2051	63.4328	7.99612	3.37746	1.23105	0.957309	0.927245	0.866748	0.898391	0.884271	0.893632	0.905714	0.893496	0.853749	0.847167	0.880029	0.877806	0.889556	0.835475	0.834003	0.863335	0.849508	0.837221	0.87137	0.828571	1	0.895422	0.0615132
1396	12	51275	0.2051	63.4328	7.99612	3.37746	1.23105	0.957309	0.927245	0.866748	0.898391	0.884271	0.893632	0.905714	0.893496	0.853749	0.847167	0.880029	0.877806	0.889556	0.835475	0.834003	0.863335	0.849508	0.837221	0.87137	0.828571	1	0.895422	0.0615132
1401	17	43910	0.17564	103.136	8.90679	14.0833	3.58473	0.958051	0.928536	0.868743	0.900046	0.884753	0.894307	0.907105	0.894295	0.855306	0.847654	0.881325	0.877898	0.889752	0.836313	0.834024	0.865122	0.849601	0.837611	0.871123	0.828661	1	0.896461	0.0611253
1402	18	18206	0.072824	98.9429	7.47731	12.3778	2.7467	0.965781	0.93829	0.888004	0.91132	0.896463	0.904619	0.915577	0.901104	0.864358	0.854499	0.884598	0.882978	0.892673	0.842744	0.84019	0.867599	0.851587	0.840657	0.872295	0.827584	1	0.905808	0.0578493
1406	22	16681	0.066724	98.9172	7.48765	12.3689	2.75272	0.966459	0.939212	0.889125	0.911906	0.897458	0.906121	0.916072	0.901685	0.864816	0.855314	0.884959	0.88409	0.893202	0.843355	0.841886	0.867154	0.850549	0.840777	0.87246	0.828158	1	0.906581	0.0574749
1406	10	54464	0.217856	66.4068	8.21736	3.86626	1.378	0.939152	0.902348	0.886246	0.918396	0.895821	0.881334	0.904763	0.908297	0.848359	0.880793	0.890588	0.85965	0.869795	0.859145	0.854766	0.825692	0.854344	0.832458	0.874807	0.806625	1	0.894924	0.0622924
1408	12	50939	0.203756	66.3544	8.4056	3.86536	1.41474	0.94035	0.903807	0.887513	0.919757	0.896798	0.882202	0.90523	0.909254	0.848966	0.880995	0.891027	0.860402	0.8701	0.85888	0.854748	0.825958	0.85463	0.832515	0.875135	0.806366	1	0.895845	0.0618942
1408	12	50939	0.203756	66.3544	8.4056	3.86536	1.41474	0.94035	0.903807	0.887513	0.919757	0.896798	0.882202	0.90523	0.909254	0.848966	0.880995	0.891027	0.860402	0.8701	0.85888	0.854748	0.825958	0.85463	0.832515	0.875135	0.806366	1	0.895845	0.0618942
1413	17	43496	0.173984	106.605	9.31741	15.5538	4.00645	0.941512	0.905463	0.88945	0.920556	0.898048	0.884357	0.906026	0.910187	0.850101	0.881748	0.89191	0.86055	0.870597	0.858803	0.854504	0.827053	0.855136	0.833375	0.875115	0.806695	1	0.897009	0.0615169
1414	18	13994	0.055976	100.3	7.6907	12.8986	2.91653	0.956088	0.919323	0.90596	0.931042	0.908818	0.895062	0.916	0.915428	0.860333	0.885665	0.896277	0.868765	0.872731	0.861548	0.855581	0.831178	0.855617	0.834072	0.87559	0.808489	1	0.907339	0.056958
1418	22	12869	0.051476	100.286	7.67752	12.8924	2.91053	0.956446	0.920468	0.90617	0.932707	0.910483	0.895602	0.917593	0.916311	0.860634	0.886899	0.896223	0.869065	0.873922	0.862033	0.855583	0.831106	0.855039	0.834875	0.876136	0.808182	1	0.908135	0.0567569
1418	10	52503	0.210012	66.4534	8.24605	3.87532	1.38522	0.942365	0.920166	0.906729	0.931099	0.878359	0.893397	0.901225	0.87295	0.854075	0.848732	0.87675	0.888311	0.90352	0.858284	0.816182	0.88773	0.831162	0.816782	0.891968	0.859732	1	0.899047	0.0613214
1420	12	49181	0.196724	66.3826	8.42931	3.87116	1.42112	0.943616	0.921535	0.908217	0.932057	0.879028	0.894431	0.902015	0.873274	0.854995	0.849546	0.876995	0.888941	0.904201	0.858736	0.815986	0.888321	0.831917	0.816952	0.892103	0.859743	1	0.899985	0.0608581
1420	12	49181	0.196724	66.3826	8.42931	3.87116	1.42112	0.943616	0.921535	0.908217	0.932057	0.879028	0.894431	0.902015	0.873274	0.854995	0.849546	0.876995	0.888941	0.904201	0.858736	0.815986	0.888321	0.831917	0.816952	0.892103	0.859743	1	0.899985	0.0608581
1425	17	41801	0.167204	104.846	9.32042	14.8113	3.88319	0.944822	0.923172	0.909261	0.932573	0.879632	0.895505	0.902514	0.874572	0.85608	0.85047	0.877252	0.889345	0.904464	0.859633	0.816189	0.888651	0.831571	0.817086	0.892371	0.859932	1	0.900887	0.0605459
1426	18	16133	0.064532	98.6149	7.69658	12.2692	2.81317	0.956921	0.937023	0.921806	0.94161	0.889636	0.90411	0.910928	0.883748	0.869956	0.856164	0.884491	0.894998	0.908325	0.863293	0.820771	0.893789	0.832765	0.819903	0.893355	0.863355	1	0.910632	0.0560182
1430	22	14830	0.05932	98.6065	7.68977	12.2658	2.81104	0.957316	0.938031	0.922994	0.942785	0.891942	0.906001	0.911767	0.88412	0.870398	0.856811	0.88584	0.895044	0.908193	0.863857	0.819892	0.894707	0.832704	0.819926	0.893898	0.863924	1	0.911547	0.0554874
1430	10	58361	0.233444	63.63	7.94881	3.40584	1.22167	0.909957	0.929636	0.903506	0.911362	0.88052	0.872201	0.893045	0.909417	0.849814	0.860403	0.879774	0.863462	0.884675	0.8438	0.81635	0.827196	0.845676	0.826228	0.893533	0.826245	1	0.891381	0.0605451
1432	12	54672	0.218688	63.5676	8.12093	3.40299	1.25414	0.911234	0.930604	0.904695	0.91203	0.881557	0.873134	0.893629	0.910201	0.850865	0.861108	0.879893	0.863541	0.885572	0.843787	0.816524	0.827471	0.845451	0.826511	0.893556	0.826419	1	0.892216	0.0603282
1432	12	54672	0.218688	63.5676	8.12093	3.40299	1.25414	0.911234	0.930604	0.904695	0.91203	0.881557	0.873134	0.893629	0.910201	0.850865	0.861108	0.879893	0.863541	0.885572	0.843787	0.816524	0.827471	0.845451	0.826511	0.893556	0.826419	1	0.892216	0.0603282
1437	17	46679	0.186716	102.062	8.99597	13.6619	3.54604	0.912605	0.932261	0.905407	0.912627	0.882313	0.874323	0.894214	0.910634	0.850843	0.861244	0.880889	0.863782	0.886191	0.844052	0.816973	0.829259	0.845412	0.828285	0.893475	0.826924	1	0.893082	0.0600869
1438	18	21725	0.0869	97.661	7.57816	11.9156	2.71153	0.924626	0.942808	0.915006	0.920184	0.892727	0.883406	0.90168	0.915811	0.856709	0.868078	0.886053	0.869781	0.891093	0.849942	0.821082	0.833533	0.846974	0.829413	0.893349	0.826651	1	0.901369	0.0568077
1442	22	19904	0.079616	97.6426	7.58354	11.9093	2.71229	0.926547	0.944056	0.915519	0.921548	0.893589	0.883365	0.90213	0.916097	0.856486	0.867816	0.886782	0.870152	0.891127	0.850658	0.821267	0.834631	0.846363	0.829682	0.892986	0.82712	1	0.902145	0.0565857
1442	10	59090	0.23636	64.191	8.04489	3.49751	1.26342	0.923608	0.907726	0.909883	0.896226	0.882941	0.893925	0.898638	0.890498	0.867516	0.896023	0.886267	0.87178	0.881037	0.863251	0.842977	0.851108	0.860196	0.856363	0.874903	0.800068	1	0.894837	0.0647171
1444	12	55251	0.221004	64.1117	8.21044	3.4917	1.29435	0.92554	0.909594	0.911079	0.897169	0.883713	0.894997	0.89954	0.891314	0.867948	0.896653	0.887197	0.872346	0.880925	0.863659	0.84365	0.851451	0.860392	0.856555	0.874925	0.800556	1	0.895928	0.0641856
1444	12	55251	0.221004	64.1117	8.21044	3.4917	1.29435	0.92554	0.909594	0.911079	0.897169	0.883713	0.894997	0.89954	0.891314	0.867948	0.896653	0.887197	0.872346	0.880925	0.863659	0.84365	0.851451	0.860392	0.856555	0.874925	0.800556	1	0.895928	0.0641856
1449	17	46986	0.187944	99.8841	9.05743	12.8264	3.42895	0.927553	0.910995	0.912868	0.898448	0.885179	0.895905	0.900683	0.891776	0.868652	0.896884	0.887924	0.872845	0.880965	0.864513	0.844081	0.852594	0.860309	0.857521	0.875059	0.800611	1	0.897119	0.0635265
1450	18	24723	0.098892	96.113	7.70432	11.3735	2.66911	0.939712	0.923148	0.924726	0.907414	0.894754	0.904643	0.906909	0.897626	0.873964	0.89979	0.891053	0.877341	0.882983	0.864923	0.848967	0.855135	0.861849	0.857744	0.87639	0.803604	1	0.905427	0.0589649
1454	22	22558	0.090232	96.0788	7.69811	11.3613	2.66611	0.941263	0.92404	0.925902	0.908192	0.896068	0.905909	0.907461	0.899016	0.874435	0.900412	0.891746	0.877893	0.883567	0.864549	0.849366	0.854996	0.862421	0.858343	0.876917	0.804393	1	0.906386	0.0584426
1454	10	58773	0.235092	61.4783	7.66885	3.07287	1.10109	0.933771	0.930699	0.872833	0.886793	0.886257	0.885704	0.906802	0.897283	0.875742	0.883867	0.884564	0.877758	0.881408	0.81449	0.837757	0.832125	0.868256	0.835792	0.878107	0.813877	1	0.893492	0.0621686
1456	12	55088	0.220352	61.4187	7.84376	3.07066	1.13077	0.93504	0.931809	0.874337	0.887807	0.887625	0.886917	0.907639	0.898181	0.876253	0.883913	0.884748	0.878222	0.881471	0.81515	0.838903	0.83186	0.868338	0.835854	0.877705	0.813498	1	0.894436	0.0618285
1456	12	55088	0.220352	61.4187	7.84376	3.07066	1.13077	0.93504	0.931809	0.874337	0.887807	0.887625	0.886917	0.907639	0.898181	0.876253	0.883913	0.884748	0.878222	0.881471	0.81515	0.838903	0.83186	0.868338	0.835854	0.877705	0.813498	1	0.894436	0.0618285
1461	17	46989	0.187956	101.054	8.71906	13.2506	3.36939	0.936964	0.933442	0.876109	0.88924	0.888857	0.887867	0.907904	0.898583	0.877078	0.884005	0.885069	0.879057	0.881547	0.815393	0.839484	0.833035	0.868576	0.8356	0.877227	0.812999	1	0.895552	0.0613177
1462	18	21258	0.085032	98.2078	7.40543	12.1042	2.67919	0.948208	0.941693	0.890371	0.89738	0.899544	0.896204	0.915067	0.905236	0.881856	0.889712	0.890488	0.883667	0.887172	0.819527	0.845305	0.835003	0.871531	0.833427	0.879316	0.813364	1	0.903886	0.0577367
1466	22	19478	0.077912	98.1667	7.3956	12.0887	2.67151	0.949045	0.94309	0.89234	0.898706	0.900067	0.897115	0.915725	0.905894	0.882457	0.889593	0.891493	0.884767	0.887848	0.82031	0.845415	0.835661	0.87224	0.833813	0.879479	0.814637	1	0.904858	0.0573201
1466	10	60826	0.243304	66.8743	8.27893	3.94821	1.40595	0.934263	0.916434	0.901152	0.910688	0.891198	0.896286	0.883923	0.910482	0.850541	0.851256	0.872966	0.883668	0.867787	0.839205	0.836394	0.842197	0.850566	0.838663	0.855547	0.803439	1	0.894755	0.0625872
1468	12	56870	0.22748	66.8212	8.4643	3.94711	1.4439	0.935309	0.918173	0.902673	0.911649	0.892509	0.897231	0.884887	0.911359	0.850967	0.85204	0.873387	0.884016	0.868199	0.839362	0.837313	0.842773	0.850782	0.838852	0.855592	0.803948	1	0.895776	0.0622022
1468	12	56870	0.22748	66.8212	8.4643	3.94711	1.4439	0.935309	0.918173	0.902673	0.911649	0.892509	0.897231	0.884887	0.911359	0.850967	0.85204	0.873387	0.884016	0.868199	0.839362	0.837313	0.842773	0.850782	0.838852	0.855592	0.803948	1	0.895776	0.0622022
1473	17	48357	0.193428	104.257	9.33457	14.5687	3.84243	0.936441	0.919794	0.903654	0.912308	0.893676	0.898391	0.885932	0.912226	0.851345	0.853692	0.873286	0.884722	0.86822	0.839165	0.838906	0.843611	0.851593	0.839641	0.855419	0.804734	1	0.896755	0.0617588
1474	18	18459	0.073836	99.2029	7.74261	12.4891	2.86601	0.950051	0.933962	0.916761	0.92245	0.906468	0.90701	0.896717	0.919795	0.858768	0.858145	0.879977	0.888943	0.870605	0.843979	0.842299	0.84834	0.85438	0.844791	0.856141	0.807844	1	0.906822	0.0572973
1478	22	16944	0.067776	99.2067	7.74443	12.4906	2.86616	0.950809	0.93508	0.917286	0.922982	0.908286	0.906752	0.897161	0.920621	0.859655	0.858947	0.879958	0.889135	0.871784	0.844871	0.842009	0.848944	0.854521	0.845609	0.856232	0.8089	1	0.907525	0.0569908
1478	10	59035	0.23614	64.0919	7.93185	3.47745	1.23755	0.943305	0.924697	0.901169	0.910401	0.887651	0.904396	0.893826	0.911459	0.86281	0.864699	0.883484	0.873118	0.885907	0.876395	0.846134	0.85152	0.84654	0.835716	0.882637	0.839731	1	0.901135	0.0594075
1480	12	55423	0.221692	64.0352	8.11635	3.47585	1.27233	0.944436	0.925618	0.902315	0.911364	0.889189	0.905211	0.893988	0.912121	0.863468	0.86484	0.88392	0.873906	0.886482	0.876919	0.846499	0.852444	0.846968	0.836052	0.882486	0.839706	1	0.901979	0.0590413
1480	12	55423	0.221692	64.0352	8.11635	3.47585	1.27233	0.944436	0.925618	0.902315	0.911364	0.889189	0.905211	0.893988	0.912121	0.863468	0.86484	0.88392	0.873906	0.886482	0.876919	0.846499	0.852444	0.846968	0.836052	0.882486	0.839706	1	0.901979	0.0590413
1485	17	47443	0.189772	103.113	8.98658	14.0793	3.60941	0.94584	0.926259	0.903368	0.912358	0.890753	0.905855	0.895475	0.912895	0.864469	0.864933	0.884746	0.873743	0.88639	0.877495	0.846447	0.853477	0.84728	0.836267	0.88287	0.838996	1	0.902872	0.0585593
1486	18	20088	0.080352	98.1808	7.55959	12.1029	2.73913	0.956591	0.938296	0.916069	0.923039	0.902504	0.91368	0.903151	0.919828	0.872187	0.866438	0.88864	0.879182	0.888565	0.883089	0.84889	0.860812	0.847372	0.838959	0.885529	0.841373	1	0.911728	0.0545155
1490	22	18501	0.074004	98.1882	7.55714	12.1054	2.73654	0.95784	0.938652	0.916707	0.924572	0.903492	0.914194	0.904194	0.920139	0.872818	0.866629	0.889601	0.879709	0.888817	0.88406	0.84863	0.861548	0.848333	0.83936	0.885168	0.841009	1	0.912487	0.0541027
1490	10	56720	0.22688	65.1832	8.08782	3.65827	1.30873	0.926604	0.930175	0.904178	0.921633	0.882634	0.878156	0.908692	0.872814	0.862377	0.857211	0.869817	0.882255	0.894579	0.818503	0.807061	0.853253	0.835578	0.84263	0.882907	0.795848	1	0.894836	0.0619367
1492	12	53082	0.212328	65.1116	8.26869	3.65405	1.34249	0.928102	0.93105	0.905599	0.922403	0.883925	0.879498	0.909348	0.873564	0.863202	0.858003	0.870408	0.882352	0.894663	0.81879	0.807656	0.853971	0.835867	0.84312	0.882964	0.796221	1	0.895798	0.061569
1492	12	53082	0.212328	65.1116	8.26869	3.65405	1.34249	0.928102	0.93105	0.905599	0.922403	0.883925	0.879498	0.909348	0.873564	0.863202	0.858003	0.870408	0.882352	0.894663	0.81879	0.807656	0.853971	0.835867	0.84312	0.882964	0.796221	1	0.895798	0.061569
1497	17	45486	0.181944	102.56	9.12422	13.8681	3.63825	0.929902	0.932078	0.906894	0.923251	0.885075	0.880392	0.909555	0.874126	0.862925	0.858176	0.871015	0.882041	0.89555	0.819043	0.808611	0.85479	0.836279	0.843139	0.883294	0.796685	1	0.896682	0.0611398
1498	18	16929	0.067716	99.6283	7.48144	12.6332	2.79525	0.942141	0.94344	0.920875	0.93393	0.895357	0.892551	0.916918	0.883484	0.869543	0.864552	0.875953	0.88629	0.899079	0.825388	0.80938	0.858084	0.836228	0.842135	0.884636	0.803089	1	0.906168	0.0564834
1502	22	15522	0.062088	99.6075	7.47928	12.6253	2.79403	0.943338	0.943371	0.921756	0.934899	0.897404	0.893281	0.917311	0.883617	0.870571	0.864032	0.876917	0.885904	0.89953	0.825763	0.809206	0.856848	0.835717	0.842417	0.884454	0.804149	1	0.906813	0.0561518
1502	10	58506	0.234024	66.4108	8.07797	3.86125	1.35248	0.924512	0.923324	0.921581	0.89607	0.890592	0.875791	0.893045	0.87644	0.874756	0.876346	0.860749	0.8852	0.89666	0.854331	0.852938	0.860536	0.854878	0.82148	0.86792	0.825531	1	0.895808	0.0610281
1504	12	54827	0.219308	66.3451	8.25077	3.8574	1.38688	0.925475	0.924025	0.922575	0.897167	0.892143	0.876667	0.894012	0.877341	0.875189	0.876822	0.861282	0.885321	0.896994	0.854324	0.853895	0.86078	0.855071	0.821566	0.867866	0.826336	1	0.896634	0.0607476
1504	12	54827	0.219308	66.3451	8.25077	3.8574	1.38688	0.925475	0.924025	0.922575	0.897167	0.892143	0.876667	0.894012	0.877341	0.875189	0.876822	0.861282	0.885321	0.896994	0.854324	0.853895	0.86078	0.855071	0.821566	0.867866	0.826336	1	0.896634	0.0607476
1509	17	46677	0.186708	105.331	9.12441	14.9996	3.83074	0.927138	0.925306	0.923367	0.898515	0.892645	0.878098	0.895516	0.877809	0.875228	0.877316	0.861966	0.885436	0.896898	0.854896	0.853997	0.861174	0.855528	0.821947	0.867483	0.826842	1	0.897579	0.0602849
1510	18	17546	0.070184	99.2989	7.58357	12.5156	2.80521	0.942238	0.935256	0.932976	0.909495	0.903653	0.888493	0.905135	0.887638	0.882081	0.884874	0.866636	0.890345	0.897128	0.855466	0.857888	0.863502	0.858002	0.824604	0.867292	0.830332	1	0.906896	0.0559367
1514	22	16036	0.064144	99.2552	7.58396	12.4994	2.80362	0.943377	0.935925	0.933462	0.910639	0.904527	0.888345	0.90593	0.888688	0.882795	0.88557	0.867673	0.891026	0.897449	0.85492	0.858101	0.863276	0.858163	0.825331	0.86733	0.830538	1	0.907589	0.0556336
1514	10	59814	0.239256	64.4762	8.04893	3.54282	1.27238	0.932725	0.913666	0.885286	0.886682	0.884885	0.894882	0.892258	0.911066	0.875715	0.87686	0.879192	0.856146	0.859774	0.84522	0.841826	0.836092	0.869061	0.838767	0.874361	0.815921	1	0.892121	0.0622219
1516	12	56021	0.224084	64.4068	8.22912	3.53909	1.3068	0.93406	0.915407	0.886703	0.888024	0.886409	0.895843	0.893174	0.911301	0.876421	0.877421	0.880063	0.856482	0.860186	0.845263	0.842648	0.836874	0.868772	0.839096	0.874145	0.81573	1	0.893196	0.0617655
1516	12	56021	0.224084	64.4068	8.22912	3.53909	1.3068	0.93406	0.915407	0.886703	0.888024	0.886409	0.895843	0.893174	0.911301	0.876421	0.877421	0.880063	0.856482	0.860186	0.845263	0.842648	0.836874	0.868772	0.839096	0.874145	0.81573	1	0.893196	0.0617655
1521	17	47787	0.191148	103.615	9.09018	14.2893	3.69554	0.935579	0.916913	0.888097	0.88838	0.886842	0.897158	0.894281	0.91166	0.877268	0.877226	0.880574	0.857085	0.859658	0.845774	0.843158	0.837362	0.868981	0.839036	0.874202	0.815473	1	0.894082	0.0613256
1522	18	20908	0.083632	97.8895	7.67951	12.0038	2.76403	0.948513	0.927324	0.902214	0.901234	0.897719	0.905682	0.902047	0.918261	0.885092	0.881337	0.886144	0.861225	0.861082	0.84714	0.846614	0.842022	0.867802	0.841233	0.87335	0.815549	1	0.903292	0.0571608
1526	22	19121	0.076484	97.887	7.67026	12.0024	2.7606	0.949846	0.928063	0.903457	0.902463	0.898593	0.906726	0.902855	0.918833	0.885885	0.881936	0.886957	0.861827	0.861069	0.847236	0.847602	0.842294	0.866926	0.840829	0.873804	0.815177	1	0.904161	0.0567313
1526	10	57265	0.22906	63.993	8.06729	3.46704	1.25571	0.939649	0.925295	0.876862	0.888117	0.901414	0.881175	0.908356	0.887383	0.861451	0.87233	0.864682	0.876941	0.884764	0.84033	0.834864	0.84246	0.851655	0.824745	0.882031	0.772907	1	0.893052	0.0602297
1528	12	53691	0.214764	63.9089	8.25542	3.46143	1.29016	0.9404	0.926487	0.877894	0.88959	0.902069	0.881898	0.909063	0.887914	0.862239	0.872642	0.865806	0.877214	0.88512	0.841137	0.834851	0.842599	0.85235	0.825045	0.88242	0.773025	1	0.893871	0.0599387
1528	12	53691	0.214764	63.9089	8.25542	3.46143	1.29016	0.9404	0.926487	0.877894	0.88959	0.902069	0.881898	0.909063	0.887914	0.862239	0.872642	0.865806	0.877214	0.88512	0.841137	0.834851	0.842599	0.85235	0.825045	0.88242	0.773025	1	0.893871	0.0599387
1533	17	45884	0.183536	103.748	9.13491	14.3466	3.71954	0.941221	0.928221	0.878967	0.890463	0.902809	0.88375	0.909805	0.888512	0.863253	0.873572	0.866653	0.877234	0.885603	0.84086	0.83467	0.842243	0.852476	0.824972	0.882726	0.773254	1	0.894782	0.0595383
1534	18	17674	0.070696	99.3491	7.55805	12.5331	2.80704	0.950549	0.940817	0.894421	0.903531	0.909387	0.894506	0.9181	0.897505	0.871789	0.880163	0.875042	0.881747	0.890121	0.845988	0.839255	0.844348	0.854051	0.824545	0.886839	0.772689	1	0.90428	0.0553808
1538	22	16257	0.065028	99.3394	7.54161	12.5286	2.80142	0.951836	0.942056	0.895768	0.904072	0.90967	0.895368	0.918927	0.897675	0.872701	0.879098	0.875315	0.881497	0.890047	0.846066	0.840069	0.844282	0.854063	0.825275	0.886664	0.771852	1	0.904977	0.0550801
1538	10	57638	0.230552	66.9768	8.26255	3.96512	1.40685	0.927366	0.931668	0.907769	0.91451	0.884269	0.894184	0.892102	0.905427	0.843749	0.849908	0.878882	0.882248	0.90449	0.858782	0.813023	0.848052	0.863406	0.844833	0.853734	0.80872	1	0.897306	0.0593807
1540	12	53975	0.2159	66.913	8.45201	3.96235	1.44574	0.928736	0.932422	0.908921	0.915452	0.885901	0.894831	0.892719	0.90641	0.84428	0.850505	0.879268	0.882872	0.90478	0.859416	0.81334	0.848634	0.863418	0.845252	0.853692	0.808384	1	0.898191	0.0590861
1540	12	53975	0.2159	66.913	8.45201	3.96235	1.44574	0.928736	0.932422	0.908921	0.915452	0.885901	0.894831	0.892719	0.90641	0.84428	0.850505	0.879268	0.882872	0.90478	0.859416	0.81334	0.848634	0.863418	0.845252	0.853692	0.808384	1	0.898191	0.0590861
1545	17	46050	0.1842	103.144	9.28849	14.1127	3.73697	0.929924	0.932465	0.910825	0.916308	0.886678	0.894853	0.893409	0.907296	0.845407	0.85139	0.879229	0.883312	0.90519	0.859544	0.8143	0.849359	0.862801	0.846156	0.853822	0.808664	1	0.89895	0.0587979
1546	18	18239	0.072956	99.1007	7.68153	12.4477	2.83719	0.942376	0.941554	0.922364	0.926367	0.896897	0.900981	0.901612	0.912605	0.854104	0.858846	0.884204	0.887741	0.904819	0.86411	0.816492	0.854104	0.861917	0.845907	0.857339	0.810077	1	0.907309	0.0551205
1550	22	16675	0.0667	99.0918	7.67066	12.4438	2.83262	0.943148	0.942279	0.923448	0.926987	0.897781	0.902069	0.902129	0.913403	0.854393	0.85967	0.884828	0.887976	0.904888	0.864648	0.816222	0.855052	0.861199	0.845847	0.856822	0.810525	1	0.907989	0.0549534
1550	10	60914	0.243656	63.7097	7.83339	3.41402	1.2094	0.929565	0.928514	0.891856	0.900515	0.898324	0.900598	0.901566	0.87658	0.856659	0.836712	0.877122	0.867543	0.890099	0.839109	0.822479	0.845077	0.867567	0.85244	0.871672	0.798823	1	0.89405	0.0612434
1552	12	57004	0.228016	63.6584	8.02771	3.41358	1.24504	0.931128	0.929461	0.893385	0.901954	0.899086	0.901875	0.90234	0.876912	0.85744	0.837327	0.877307	0.868255	0.890525	0.839529	0.822495	0.8453	0.867597	0.852502	0.871667	0.798286	1	0.895016	0.0608323
1552	12	57004	0.228016	63.6584	8.02771	3.41358	1.24504	0.931128	0.929461	0.893385	0.901954	0.899086	0.901875	0.90234	0.876912	0.85744	0.837327	0.877307	0.868255	0.890525	0.839529	0.822495	0.8453	0.867597	0.852502	0.871667	0.798286	1	0.895016	0.0608323
1557	17	48715	0.19486	100.516	8.81936	13.0503	3.37362	0.932659	0.930894	0.89496	0.903798	0.899487	0.903397	0.902946	0.877522	0.857426	0.838027	0.87822	0.869157	0.890403	0.839444	0.823278	0.845879	0.868439	0.852581	0.872134	0.798512	1	0.896088	0.060272
1558	18	24479	0.097916	96.7771	7.52615	11.5971	2.63914	0.942788	0.940173	0.907533	0.914233	0.906512	0.911516	0.90882	0.882369	0.864312	0.842457	0.880612	0.874729	0.892724	0.845439	0.823543	0.848176	0.870277	0.853793	0.875077	0.800012	1	0.903819	0.0569165
1562	22	22367	0.089468	96.7742	7.53239	11.5964	2.64107	0.943958	0.941297	0.90866	0.915322	0.907989	0.91208	0.909264	0.882729	0.863929	0.843274	0.881075	0.875084	0.892565	0.845576	0.823758	0.848661	0.870434	0.853981	0.875151	0.800554	1	0.904618	0.0565769
1562	10	59540	0.23816	62.712	7.81778	3.26069	1.17051	0.921255	0.922993	0.899874	0.895776	0.880022	0.884649	0.908423	0.887689	0.874547	0.878594	0.873396	0.872783	0.902645	0.836555	0.829862	0.85634	0.838319	0.817988	0.868987	0.810967	1	0.893223	0.0626395
1564	12	55777	0.223108	62.6499	7.98318	3.25768	1.20044	0.922576	0.924073	0.901115	0.896794	0.881349	0.885966	0.909102	0.888664	0.875208	0.879278	0.87407	0.873263	0.902881	0.8372	0.830459	0.856751	0.838715	0.818518	0.869131	0.810298	1	0.894205	0.0623479
1564	12	55777	0.223108	62.6499	7.98318	3.25768	1.20044	0.922576	0.924073	0.901115	0.896794	0.881349	0.885966	0.909102	0.888664	0.875208	0.879278	0.87407	0.873263	0.902881	0.8372	0.830459	0.856751	0.838715	0.818518	0.869131	0.810298	1	0.894205	0.0623479
1569	17	47571	0.190284	99.9888	8.81264	12.8496	3.33729	0.924092	0.924965	0.903061	0.898163	0.882597	0.8874	0.910166	0.889975	0.875817	0.879601	0.874493	0.874041	0.902724	0.837327	0.830643	0.85777	0.838021	0.819134	0.869174	0.811072	1	0.895307	0.0620043
1570	18	23139	0.092556	97.501	7.45606	11.8512	2.65074	0.936601	0.932625	0.914776	0.908726	0.894442	0.895804	0.916742	0.897035	0.881736	0.883119	0.878171	0.878582	0.90462	0.84269	0.836445	0.864234	0.838433	0.825597	0.872661	0.810839	1	0.903772	0.0585796
1574	22	21191	0.084764	97.5152	7.44917	11.856	2.64933	0.937662	0.934123	0.916262	0.910056	0.895781	0.896654	0.917913	0.897763	0.882191	0.884031	0.878533	0.880091	0.904299	0.843802	0.837502	0.864801	0.838375	0.825634	0.872823	0.811665	1	0.904837	0.0581927
1574	10	61158	0.244632	64.7136	7.97253	3.57774	1.26737	0.928227	0.933884	0.896653	0.886613	0.896277	0.8791	0.890251	0.904207	0.865332	0.876876	0.847542	0.875797	0.894634	0.840896	0.845989	0.849235	0.849292	0.828943	0.867196	0.813115	1	0.894216	0.0624317
1576	12	57258	0.229032	64.6573	8.15987	3.57621	1.30197	0.929495	0.935057	0.897953	0.887832	0.897429	0.880401	0.891203	0.904642	0.866071	0.87731	0.848056	0.876253	0.894809	0.841446	0.846773	0.849305	0.849654	0.828487	0.867529	0.813205	1	0.89518	0.0620204
1576	12	57258	0.229032	64.6573	8.15987	3.57621	1.30197	0.929495	0.935057	0.897953	0.887832	0.897429	0.880401	0.891203	0.904642	0.866071	0.87731	0.848056	0.876253	0.894809	0.841446	0.846773	0.849305	0.849654	0.828487	0.867529	0.813205	1	0.89518	0.0620204
1581	17	48804	0.195216	104.265	9.07668	14.5537	3.73062	0.930856	0.936317	0.899178	0.888728	0.898451	0.880963	0.891935	0.9051	0.866261	0.877633	0.848066	0.876947	0.895183	0.841478	0.847574	0.850545	0.849838	0.828364	0.867583	0.813325	1	0.896029	0.0617768
1582	18	17630	0.07052	99.6928	7.56774	12.6621	2.82648	0.944016	0.946568	0.912621	0.901787	0.909472	0.893959	0.903545	0.911429	0.872462	0.885394	0.854141	0.883522	0.899036	0.841917	0.851191	0.856154	0.851446	0.829126	0.867952	0.816166	1	0.906	0.0575794
1586	22	16118	0.064472	99.687	7.56115	12.6595	2.82292	0.945434	0.947636	0.913265	0.903648	0.910101	0.895086	0.904051	0.911527	0.873092	0.885811	0.85451	0.883608	0.898902	0.842629	0.850292	0.855379	0.852308	0.829073	0.867508	0.815641	1	0.906794	0.0571802
1586	10	59654	0.238616	67.0243	8.3064	3.97507	1.41805	0.933852	0.902052	0.893905	0.903602	0.885917	0.900744	0.855383	0.887728	0.854503	0.873663	0.858442	0.857336	0.8786	0.875733	0.819484	0.830925	0.865491	0.814421	0.880821	0.804615	1	0.888982	0.062753
1588	12	55750	0.223	66.9671	8.50313	3.97382	1.45962	0.935247	0.90357	0.895354	0.904556	0.887489	0.901525	0.856368	0.888063	0.855175	0.874179	0.859094	0.857534	0.878843	0.87643	0.819982	0.831363	0.865794	0.814816	0.881184	0.804538	1	0.890005	0.0623122
1588	12	55750	0.223	66.9671	8.50313	3.97382	1.45962	0.935247	0.90357	0.895354	0.904556	0.887489	0.901525	0.856368	0.888063	0.855175	0.874179	0.859094	0.857534	0.878843	0.87643	0.819982	0.831363	0.865794	0.814816	0.881184	0.804538	1	0.890005	0.0623122
1593	17	47498	0.189992	104.725	9.38512	14.7658	3.89834	0.936955	0.90528	0.897038	0.905038	0.888332	0.902585	0.85732	0.888816	0.855868	0.874289	0.859678	0.85791	0.878563	0.876721	0.819761	0.831624	0.866163	0.81535	0.881332	0.804413	1	0.891011	0.0619237
1594	18	16494	0.065976	99.7	7.67191	12.6706	2.86365	0.949012	0.922032	0.909331	0.911301	0.901843	0.912241	0.869559	0.896235	0.865254	0.879956	0.866163	0.863041	0.877925	0.879774	0.824057	0.833121	0.869498	0.819055	0.883685	0.805323	1	0.900931	0.0581344
1598	22	15187	0.060748	99.7284	7.66226	12.6807	2.86309	0.950352	0.922895	0.909824	0.912063	0.902449	0.913051	0.869625	0.897346	0.866267	0.880292	0.866992	0.863732	0.878515	0.880095	0.824883	0.833509	0.870218	0.81922	0.88342	0.805096	1	0.901679	0.0579131
1598	10	56478	0.225912	65.1121	8.04459	3.64491	1.2962	0.943049	0.940526	0.891498	0.900873	0.913878	0.886097	0.913249	0.915356	0.85057	0.857015	0.857759	0.879334	0.896429	0.85273	0.817371	0.840469	0.839876	0.825242	0.86076	0.806978	1	0.900228	0.0602769
1600	12	52864	0.211456	65.0589	8.23496	3.64404	1.3323	0.944291	0.94135	0.893094	0.902098	0.914554	0.887334	0.914384	0.915992	0.851619	0.857417	0.858571	0.880221	0.896792	0.853577	0.81774	0.841196	0.840298	0.825562	0.860879	0.806844	1	0.901209	0.0599018
1600	12	52864	0.211456	65.0589	8.23496	3.64404	1.3323	0.944291	0.94135	0.893094	0.902098	0.914554	0.887334	0.914384	0.915992	0.851619	0.857417	0.858571	0.880221	0.896792	0.853577	0.81774	0.841196	0.840298	0.825562	0.860879	0.806844	1	0.901209	0.0599018
1605	17	45184	0.180736	103.077	9.08753	14.0717	3.64885	0.945423	0.942424	0.89431	0.902886	0.915346	0.888423	0.914361	0.916386	0.852315	0.858578	0.859076	0.881075	0.896722	0.854307	0.818619	0.841813	0.840884	0.825392	0.860935	0.807598	1	0.902041	0.0596083
1606	18	17692	0.070768	99.246	7.54487	12.4939	2.78899	0.955827	0.953651	0.908235	0.913068	0.923751	0.896083	0.920981	0.923355	0.860445	0.865956	0.866211	0.888368	0.901424	0.857958	0.82608	0.847671	0.846541	0.826786	0.862452	0.810621	1	0.91103	0.0553775
1610	22	16250	0.065	99.2271	7.53578	12.4864	2.78502	0.957262	0.954185	0.909108	0.913846	0.925292	0.896246	0.921415	0.9236	0.861323	0.866554	0.867446	0.889169	0.901846	0.858185	0.8268	0.848062	0.846708	0.826985	0.863662	0.809815	1	0.911816	0.0549374
1610	10	53393	0.213572	65.8363	8.10403	3.76613	1.33414	0.942202	0.921572	0.886624	0.915588	0.895436	0.887298	0.90436	0.89729	0.87976	0.851488	0.868691	0.881033	0.90098	0.864739	0.840269	0.846122	0.854457	0.859748	0.877624	0.822814	1	0.898934	0.058775
1612	12	50078	0.200312	65.7785	8.27405	3.76364	1.36896	0.943179	0.92289	0.887456	0.91687	0.896332	0.888494	0.905028	0.897889	0.880067	0.85229	0.869234	0.881325	0.901384	0.86522	0.840169	0.847198	0.854936	0.859869	0.877711	0.823236	1	0.899796	0.0584116
1612	12	50078	0.200312	65.7785	8.27405	3.76364	1.36896	0.943179	0.92289	0.887456	0.91687	0.896332	0.888494	0.905028	0.897889	0.880067	0.85229	0.869234	0.881325	0.901384	0.86522	0.840169	0.847198	0.854936	0.859869	0.877711	0.823236	1	0.899796	0.0584116
1617	17	42914	0.171656	105.35	9.16127	15.01	3.84377	0.944913	0.923661	0.888393	0.917742	0.897516	0.889558	0.906161	0.898553	0.880796	0.852938	0.869506	0.882101	0.901279	0.866186	0.84046	0.848231	0.855024	0.86036	0.877522	0.824288	1	0.900741	0.0580444
1618	18	15459	0.061836	99.6185	7.63114	12.6378	2.84826	0.955042	0.935701	0.903454	0.928132	0.909276	0.898053	0.915227	0.904651	0.882754	0.860534	0.874863	0.890776	0.902937	0.871531	0.84378	0.853516	0.86089	0.86089	0.874701	0.826703	1	0.909904	0.0547774
1622	22	14130	0.05652	99.5956	7.64484	12.63	2.85024	0.956016	0.936943	0.905414	0.928839	0.910085	0.899257	0.916065	0.906016	0.88259	0.859802	0.873921	0.891154	0.903043	0.87155	0.84448	0.853574	0.860616	0.860899	0.874522	0.82753	1	0.910713	0.05455
1622	10	54790	0.21916	65.6177	8.1386	3.73139	1.33338	0.925534	0.931529	0.894041	0.895674	0.897709	0.887735	0.917722	0.879394	0.861973	0.836832	0.872687	0.88465	0.886996	0.821345	0.835344	0.852281	0.863296	0.817841	0.872878	0.802418	1	0.893854	0.0603424
1624	12	51318	0.205272	65.5683	8.32387	3.73097	1.37026	0.9268	0.932772	0.895261	0.8968	0.898642	0.888772	0.918021	0.879974	0.862465	0.837562	0.873115	0.88505	0.887476	0.821924	0.835321	0.853161	0.863498	0.818524	0.873076	0.802126	1	0.89475	0.0600262
1624	12	51318	0.205272	65.5683	8.32387	3.73097	1.37026	0.9268	0.932772	0.895261	0.8968	0.898642	0.888772	0.918021	0.879974	0.862465	0.837562	0.873115	0.88505	0.887476	0.821924	0.835321	0.853161	0.863498	0.818524	0.873076	0.802126	1	0.89475	0.0600262
1629	17	43748	0.174992	101.689	9.16893	13.5273	3.59011	0.928328	0.933437	0.896418	0.898224	0.89963	0.890075	0.918408	0.881332	0.863068	0.838461	0.873206	0.885366	0.888338	0.821798	0.836073	0.85349	0.863719	0.818289	0.872874	0.801705	1	0.895683	0.0596971
1630	18	20649	0.082596	97.0419	7.71712	11.7015	2.72231	0.939029	0.943024	0.907744	0.906581	0.911545	0.898881	0.926147	0.887888	0.869122	0.842922	0.875442	0.888542	0.891399	0.826093	0.838225	0.858589	0.86796	0.821735	0.874715	0.799554	1	0.903815	0.0558973
1634	22	19029	0.076116	97.0182	7.71853	11.6932	2.72333	0.939435	0.943665	0.909191	0.907483	0.912502	0.899548	0.927637	0.888854	0.869121	0.843555	0.876058	0.888696	0.892243	0.826108	0.83893	0.859346	0.867728	0.821667	0.875085	0.799648	1	0.904552	0.0555234
1634	10	56811	0.227244	61.4896	7.65472	3.07417	1.10242	0.945556	0.936518	0.90802	0.899359	0.90596	0.865061	0.910396	0.890549	0.88144	0.858408	0.846429	0.883808	0.882232	0.815599	0.843983	0.842178	0.85112	0.821857	0.874329	0.820721	1	0.899124	0.060331
1636	12	53203	0.212812	61.4509	7.83279	3.0751	1.13403	0.946892	0.937635	0.908943	0.900551	0.906641	0.866427	0.910992	0.891491	0.882563	0.858852	0.847527	0.884396	0.882751	0.815424	0.844078	0.842781	0.85107	0.821702	0.874847	0.820771	1	0.900048	0.0598896
1636	12	53203	0.212812	61.4509	7.83279	3.0751	1.13403	0.946892	0.937635	0.908943	0.900551	0.906641	0.866427	0.910992	0.891491	0.882563	0.858852	0.847527	0.884396	0.882751	0.815424	0.844078	0.842781	0.85107	0.821702	0.874847	0.820771	1	0.900048	0.0598896
1641	17	45390	0.18156	102.253	8.75375	13.7213	3.47079	0.948039	0.938434	0.909947	0.901983	0.907656	0.867515	0.910972	0.892873	0.883983	0.859738	0.848348	0.884479	0.883719	0.816314	0.844426	0.843809	0.851013	0.822285	0.875281	0.820004	1	0.90098	0.0595514
1642	18	20037	0.080148	98.33	7.34614	12.1457	2.66865	0.958926	0.947822	0.920522	0.917028	0.915032	0.880097	0.917328	0.899885	0.891126	0.866921	0.855093	0.887907	0.888955	0.817687	0.847507	0.848231	0.851051	0.823327	0.874258	0.820906	1	0.909713	0.0553966
1646	22	18400	0.0736	98.334	7.34074	12.1468	2.6658	0.959511	0.948967	0.920842	0.918043	0.915951	0.880924	0.918424	0.900245	0.892038	0.866739	0.855462	0.889293	0.890163	0.817935	0.846984	0.848179	0.85	0.823777	0.874185	0.820978	1	0.910387	0.0551071
1646	10	54518	0.218072	67.4092	8.35689	4.04376	1.44152	0.947715	0.912451	0.896933	0.891302	0.899364	0.897456	0.906884	0.88314	0.841429	0.848683	0.865677	0.901244	0.890064	0.847537	0.778734	0.852966	0.810191	0.830038	0.893421	0.811714	1	0.894067	0.0630929
1648	12	50950	0.2038	67.3555	8.54791	4.04279	1.48132	0.948891	0.914073	0.898499	0.892453	0.9005	0.898391	0.908086	0.883955	0.842169	0.848871	0.866497	0.901757	0.890363	0.848263	0.778852	0.853199	0.810962	0.830324	0.892974	0.811845	1	0.89511	0.062691
1648	12	50950	0.2038	67.3555	8.54791	4.04279	1.48132	0.948891	0.914073	0.898499	0.892453	0.9005	0.898391	0.908086	0.883955	0.842169	0.848871	0.866497	0.901757	0.890363	0.848263	0.778852	0.853199	0.810962	0.830324	0.892974	0.811845	1	0.89511	0.062691
1653	17	43413	0.173652	104.841	9.4239	14.8165	3.92085	0.949773	0.915901	0.900825	0.892786	0.901447	0.899719	0.908795	0.884585	0.842605	0.849895	0.867425	0.901861	0.890332	0.847834	0.779006	0.85373	0.810541	0.829844	0.891784	0.812165	1	0.896069	0.0623754
1654	18	16278	0.065112	99.0857	7.73439	12.445	2.84961	0.960069	0.930765	0.91679	0.906469	0.912643	0.909633	0.917496	0.892401	0.853422	0.854743	0.871114	0.90693	0.894459	0.851886	0.784832	0.857568	0.813398	0.835238	0.890681	0.810603	1	0.906323	0.0571412
1658	22	14940	0.05976	99.0807	7.70582	12.4415	2.84032	0.960408	0.931593	0.918574	0.907095	0.913454	0.909873	0.918708	0.89247	0.855087	0.855689	0.871888	0.906627	0.895382	0.852477	0.784605	0.85676	0.813353	0.835442	0.88996	0.809705	1	0.907018	0.0569179
1658	10	51540	0.20616	63.8123	7.93213	3.43356	1.22528	0.941405	0.914348	0.893093	0.877474	0.908896	0.895072	0.907179	0.900737	0.861748	0.836127	0.867375	0.872691	0.882974	0.842588	0.824049	0.843714	0.853977	0.834507	0.878211	0.830462	1	0.893903	0.0637815
1660	12	48357	0.193428	63.765	8.11894	3.43353	1.25966	0.942573	0.915834	0.894431	0.878363	0.910489	0.896199	0.907604	0.901214	0.862357	0.83657	0.867775	0.873121	0.883274	0.843156	0.824307	0.844593	0.854582	0.834326	0.878053	0.830769	1	0.89486	0.0634053
1660	12	48357	0.193428	63.765	8.11894	3.43353	1.25966	0.942573	0.915834	0.894431	0.878363	0.910489	0.896199	0.907604	0.901214	0.862357	0.83657	0.867775	0.873121	0.883274	0.843156	0.824307	0.844593	0.854582	0.834326	0.878053	0.830769	1	0.89486	0.0634053
1665	17	41347	0.165388	104.591	9.02249	14.6843	3.73035	0.944119	0.917334	0.896002	0.88039	0.911275	0.896776	0.908264	0.901396	0.862699	0.837219	0.867826	0.873304	0.883982	0.843592	0.824413	0.844934	0.854222	0.834861	0.878322	0.830266	1	0.895867	0.0630831
1666	18	15072	0.060288	99.9229	7.45709	12.7425	2.8012	0.955016	0.932491	0.91106	0.895402	0.922041	0.907477	0.918723	0.907378	0.868995	0.844546	0.875166	0.879147	0.889033	0.847366	0.82786	0.85201	0.858977	0.840764	0.87908	0.832637	1	0.906444	0.0585237
1670	22	13826	0.055304	99.9169	7.44998	12.74	2.80132	0.955989	0.933278	0.912303	0.896391	0.92308	0.909012	0.918125	0.908108	0.868906	0.844532	0.87538	0.878996	0.889267	0.847678	0.828331	0.852018	0.859142	0.841567	0.879683	0.8339	1	0.907152	0.0581219
1670	10	53186	0.212744	67.9203	8.4028	4.1354	1.47424	0.930113	0.918108	0.897981	0.897661	0.881755	0.903649	0.902437	0.898441	0.851954	0.8338	0.866741	0.904684	0.887029	0.831469	0.84385	0.851681	0.840625	0.833208	0.865406	0.825979	1	0.893498	0.0628166
1672	12	49745	0.19898	67.8597	8.60434	4.13366	1.51647	0.931631	0.919369	0.899206	0.898512	0.882682	0.904463	0.902945	0.899055	0.85298	0.834958	0.866992	0.904925	0.887486	0.832053	0.843884	0.852226	0.840748	0.833099	0.865786	0.826033	1	0.894426	0.0624623
1672	12	49745	0.19898	67.8597	8.60434	4.13366	1.51647	0.931631	0.919369	0.899206	0.898512	0.882682	0.904463	0.902945	0.899055	0.85298	0.834958	0.866992	0.904925	0.887486	0.832053	0.843884	0.852226	0.840748	0.833099	0.865786	0.826033	1	0.894426	0.0624623
1677	17	42440	0.16976	102.564	9.38565	13.8877	3.73898	0.93241	0.920641	0.90066	0.899859	0.884119	0.905514	0.903982	0.899529	0.854371	0.835862	0.867696	0.905455	0.887936	0.832269	0.844404	0.852934	0.841294	0.832623	0.866129	0.826331	1	0.895436	0.0622478
1678	18	18007	0.072028	98.1304	7.80265	12.0979	2.81696	0.943522	0.930721	0.911062	0.915144	0.896318	0.914783	0.909841	0.904509	0.861332	0.842256	0.871605	0.910757	0.892486	0.837091	0.848337	0.856028	0.845532	0.834426	0.86683	0.8274	1	0.904372	0.0584674
1682	22	16513	0.066052	98.1089	7.80681	12.0903	2.8148	0.94471	0.931206	0.912857	0.916066	0.897021	0.915642	0.910071	0.905196	0.861836	0.841125	0.872646	0.91101	0.893417	0.837249	0.848877	0.856628	0.846697	0.835039	0.866378	0.827772	1	0.90514	0.0580575
1682	10	55491	0.221964	61.2918	7.589	3.04325	1.08482	0.923177	0.936089	0.901083	0.887802	0.89173	0.906453	0.911742	0.883197	0.853057	0.832279	0.873358	0.867699	0.894055	0.841839	0.824909	0.826197	0.859329	0.826224	0.883035	0.805779	1	0.893924	0.0605374
1684	12	51992	0.207968	61.2351	7.75217	3.04101	1.11267	0.924373	0.937173	0.902341	0.88906	0.893022	0.90737	0.912737	0.883924	0.853449	0.83258	0.873702	0.868537	0.894522	0.842043	0.825598	0.826656	0.85968	0.826906	0.882665	0.805432	1	0.894859	0.0601899
1684	12	51992	0.207968	61.2351	7.75217	3.04101	1.11267	0.924373	0.937173	0.902341	0.88906	0.893022	0.90737	0.912737	0.883924	0.853449	0.83258	0.873702	0.868537	0.894522	0.842043	0.825598	0.826656	0.85968	0.826906	0.882665	0.805432	1	0.894859	0.0601899
1689	17	44488	0.177952	97.0346	8.57587	11.7501	3.05885	0.925958	0.938174	0.903929	0.890499	0.894297	0.907975	0.914011	0.884913	0.853522	0.83336	0.874708	0.869178	0.89532	0.842531	0.825593	0.826987	0.860165	0.826481	0.882755	0.804655	1	0.89591	0.0598667
1690	18	26361	0.105444	95.3038	7.45598	11.0802	2.54241	0.934828	0.945317	0.913547	0.898373	0.902318	0.913357	0.919294	0.890653	0.858238	0.839194	0.880088	0.874303	0.898259	0.844391	0.828554	0.829217	0.862316	0.830299	0.880847	0.804313	1	0.902517	0.0569951
1694	22	24062	0.096248	95.2817	7.46064	11.0729	2.54219	0.936393	0.946139	0.91497	0.899364	0.903146	0.913972	0.920185	0.891198	0.858885	0.839082	0.880351	0.874657	0.898159	0.844069	0.829648	0.829524	0.862418	0.830604	0.880081	0.804069	1	0.903342	0.0565159
1694	10	56574	0.226296	62.2809	7.69466	3.19172	1.1355	0.939893	0.933406	0.891213	0.908854	0.899742	0.867934	0.921121	0.89109	0.873635	0.831265	0.857762	0.897992	0.896507	0.823576	0.829374	0.835021	0.861995	0.836762	0.880643	0.821729	1	0.897249	0.0610255
1696	12	53003	0.212012	62.2406	7.86915	3.19226	1.16729	0.940956	0.934523	0.892638	0.909911	0.901194	0.86897	0.921486	0.891799	0.874847	0.831783	0.858348	0.898468	0.896949	0.82417	0.830651	0.835368	0.8628	0.836887	0.880516	0.822104	1	0.898217	0.0606832
1696	12	53003	0.212012	62.2406	7.86915	3.19226	1.16729	0.940956	0.934523	0.892638	0.909911	0.901194	0.86897	0.921486	0.891799	0.874847	0.831783	0.858348	0.898468	0.896949	0.82417	0.830651	0.835368	0.8628	0.836887	0.880516	0.822104	1	0.898217	0.0606832
1701	17	45395	0.18158	99.6788	8.7009	12.7256	3.27418	0.942373	0.935973	0.893689	0.911356	0.902313	0.870614	0.921787	0.892576	0.875151	0.832173	0.858971	0.899339	0.897445	0.825168	0.830962	0.835852	0.862881	0.837625	0.880251	0.821335	1	0.899238	0.0603346
1702	18	22729	0.090916	97.1309	7.36154	11.714	2.60399	0.951164	0.943684	0.905385	0.921422	0.910753	0.881979	0.928329	0.899842	0.883849	0.837058	0.864424	0.903955	0.900304	0.831053	0.833451	0.838686	0.865722	0.842272	0.881341	0.823067	1	0.907214	0.0568872
1706	22	20755	0.08302	97.1136	7.36825	11.7082	2.60484	0.952614	0.944905	0.906625	0.922187	0.911949	0.883161	0.928451	0.900867	0.88451	0.838135	0.865237	0.904818	0.900385	0.831077	0.833534	0.838593	0.865237	0.842664	0.881282	0.822862	1	0.908144	0.0564627
1706	10	55922	0.223688	64.6731	8.009	3.57265	1.27213	0.930484	0.932719	0.880396	0.891617	0.884589	0.895497	0.913505	0.875344	0.871222	0.849996	0.863971	0.892332	0.886163	0.8395	0.820759	0.846456	0.845454	0.806463	0.861951	0.78639	1	0.892127	0.0623303
1708	12	52331	0.209324	64.6255	8.17089	3.57157	1.30353	0.93222	0.933624	0.881743	0.893428	0.885622	0.896868	0.914334	0.87624	0.871959	0.85071	0.865128	0.893027	0.88589	0.840448	0.820326	0.847079	0.845656	0.806682	0.862137	0.786494	1	0.893224	0.0619626
1708	12	52331	0.209324	64.6255	8.17089	3.57157	1.30353	0.93222	0.933624	0.881743	0.893428	0.885622	0.896868	0.914334	0.87624	0.871959	0.85071	0.865128	0.893027	0.88589	0.840448	0.820326	0.847079	0.845656	0.806682	0.862137	0.786494	1	0.893224	0.0619626
1713	17	44684	0.178736	103.754	9.08492	14.3452	3.69646	0.933007	0.934787	0.883672	0.895209	0.886313	0.898118	0.914925	0.876891	0.873042	0.851759	0.866149	0.894034	0.886022	0.840133	0.820887	0.846153	0.845571	0.806295	0.8624	0.786836	1	0.894215	0.0615972
1714	18	18589	0.074356	98.7246	7.58089	12.3028	2.76613	0.945882	0.944187	0.899457	0.909436	0.897359	0.909086	0.923934	0.881758	0.880844	0.860294	0.87264	0.898112	0.888079	0.846415	0.823229	0.850261	0.84749	0.810479	0.861719	0.787374	1	0.90412	0.0571794
1718	22	17044	0.068176	98.7058	7.58576	12.2962	2.76777	0.946315	0.944966	0.90061	0.910027	0.897207	0.90991	0.924695	0.881894	0.881337	0.860625	0.873445	0.898263	0.889052	0.847395	0.823662	0.850241	0.846691	0.810931	0.86133	0.789017	1	0.904681	0.0569281
1718	10	52506	0.210024	65.1594	8.10994	3.65503	1.30556	0.935131	0.91181	0.911553	0.884137	0.909572	0.897059	0.916962	0.881994	0.837314	0.796985	0.876528	0.8747	0.90662	0.85813	0.815669	0.849912	0.826715	0.850827	0.889336	0.815202	1	0.893541	0.0618214
1720	12	49187	0.196748	65.1013	8.29132	3.65306	1.34097	0.936619	0.913016	0.912883	0.885895	0.91021	0.897747	0.91818	0.883292	0.838545	0.797863	0.877295	0.875658	0.906896	0.858082	0.816222	0.850499	0.826489	0.850692	0.889442	0.816273	1	0.894628	0.0612768
1720	12	49187	0.196748	65.1013	8.29132	3.65306	1.34097	0.936619	0.913016	0.912883	0.885895	0.91021	0.897747	0.91818	0.883292	0.838545	0.797863	0.877295	0.875658	0.906896	0.858082	0.816222	0.850499	0.826489	0.850692	0.889442	0.816273	1	0.894628	0.0612768
1725	17	42076	0.168304	104.38	9.19034	14.6089	3.78825	0.937708	0.914001	0.914643	0.887834	0.911054	0.898398	0.918897	0.883841	0.839635	0.798911	0.878636	0.876711	0.907251	0.857948	0.816261	0.851673	0.827562	0.850212	0.890009	0.815786	1	0.895665	0.0608918
1726	18	16247	0.064988	99.02	7.61627	12.4141	2.80524	0.947652	0.928141	0.928294	0.900628	0.922232	0.904782	0.927802	0.892011	0.851049	0.803256	0.880809	0.88444	0.911645	0.85902	0.82009	0.85545	0.828922	0.855296	0.889672	0.818459	1	0.905185	0.056009
1730	22	14840	0.05936	98.979	7.60861	12.3985	2.80067	0.949326	0.928807	0.928302	0.902291	0.922642	0.90593	0.927864	0.891071	0.85283	0.803403	0.881334	0.883929	0.911927	0.859198	0.820182	0.854481	0.829009	0.856705	0.889892	0.818464	1	0.905843	0.0555291
1730	10	49615	0.19846	65.5934	8.16413	3.7283	1.33409	0.922594	0.905754	0.901572	0.913897	0.896251	0.89224	0.917726	0.876489	0.826947	0.827461	0.884853	0.902046	0.867732	0.859105	0.851275	0.860738	0.848806	0.84806	0.878414	0.804686	1	0.892687	0.0615926
1732	12	46409	0.185636	65.5212	8.34275	3.72392	1.36996	0.923754	0.906958	0.902831	0.91507	0.897326	0.893253	0.918367	0.87733	0.827932	0.828859	0.885442	0.902648	0.868107	0.859359	0.852044	0.860318	0.849103	0.848402	0.878235	0.80479	1	0.893655	0.0612485
1732	12	46409	0.185636	65.5212	8.34275	3.72392	1.36996	0.923754	0.906958	0.902831	0.91507	0.897326	0.893253	0.918367	0.87733	0.827932	0.828859	0.885442	0.902648	0.868107	0.859359	0.852044	0.860318	0.849103	0.848402	0.878235	0.80479	1	0.893655	0.0612485
1737	17	39643	0.158572	103.55	9.24767	14.2741	3.75874	0.925056	0.907991	0.903552	0.91624	0.898292	0.894168	0.919431	0.879083	0.828406	0.829579	0.885579	0.902316	0.869182	0.858991	0.852206	0.860391	0.849103	0.849078	0.878036	0.804417	1	0.894527	0.0609307
1738	18	15242	0.060968	99.1856	7.5239	12.4702	2.77416	0.941149	0.918383	0.917038	0.927601	0.908509	0.907328	0.927405	0.88804	0.83716	0.838998	0.888138	0.906935	0.87518	0.863338	0.857991	0.862649	0.849659	0.850381	0.87892	0.806882	1	0.904776	0.0567742
1742	22	13909	0.055636	99.1804	7.51327	12.4676	2.76731	0.941872	0.918901	0.917392	0.929147	0.909267	0.908261	0.927817	0.887699	0.837551	0.839852	0.888777	0.907039	0.876699	0.864117	0.857898	0.863146	0.849378	0.851535	0.878316	0.806852	1	0.905399	0.0565039
1742	10	50357	0.201428	65.2582	8.06086	3.66919	1.30094	0.914669	0.941398	0.913875	0.87531	0.892786	0.897174	0.900808	0.897174	0.869402	0.827849	0.834919	0.89213	0.875271	0.815468	0.802321	0.830381	0.851202	0.818446	0.890273	0.804724	1	0.891579	0.0611963
1744	12	47182	0.188728	65.1988	8.26043	3.6677	1.34038	0.916006	0.942234	0.915275	0.876934	0.893932	0.898404	0.901657	0.897185	0.870194	0.828579	0.834916	0.892417	0.875789	0.815385	0.802658	0.830465	0.85202	0.818596	0.890032	0.805053	1	0.892515	0.0608309
1744	12	47182	0.188728	65.1988	8.26043	3.6677	1.34038	0.916006	0.942234	0.915275	0.876934	0.893932	0.898404	0.901657	0.897185	0.870194	0.828579	0.834916	0.892417	0.875789	0.815385	0.802658	0.830465	0.85202	0.818596	0.890032	0.805053	1	0.892515	0.0608309
1749	17	40370	0.16148	104.075	9.14019	14.4802	3.74503	0.91703	0.943436	0.916002	0.878363	0.89491	0.899356	0.901784	0.897746	0.870634	0.828239	0.836252	0.892705	0.875861	0.816559	0.803208	0.830456	0.851709	0.819247	0.8905	0.80462	1	0.893308	0.0604203
1750	18	15841	0.063364	98.7812	7.68291	12.3295	2.81455	0.932201	0.952718	0.925573	0.894925	0.901805	0.908655	0.910075	0.903005	0.880563	0.834259	0.842213	0.899091	0.880816	0.819898	0.80863	0.833691	0.856796	0.821949	0.88978	0.804242	1	0.902721	0.0561978
1754	22	14509	0.058036	98.7962	7.69059	12.3355	2.81691	0.933145	0.953787	0.926322	0.89572	0.903026	0.909056	0.911124	0.903577	0.880936	0.835102	0.843752	0.898959	0.880867	0.82056	0.809222	0.834379	0.857227	0.823144	0.890275	0.803915	1	0.903521	0.0560092
1754	10	55053	0.220212	64.6456	8.08956	3.57139	1.28516	0.930431	0.926244	0.885238	0.884702	0.900205	0.888744	0.898153	0.906926	0.876646	0.846112	0.869953	0.889779	0.891595	0.805851	0.841544	0.822344	0.831308	0.832507	0.873858	0.816468	1	0.892803	0.0631499
1756	12	51501	0.206004	64.5727	8.25999	3.56667	1.31677	0.931623	0.927846	0.887177	0.885701	0.901293	0.889342	0.898944	0.908147	0.877167	0.847013	0.870799	0.890478	0.891488	0.806353	0.841537	0.82278	0.831207	0.832887	0.873556	0.816508	1	0.893843	0.0626972
1756	12	51501	0.206004	64.5727	8.25999	3.56667	1.31677	0.931623	0.927846	0.887177	0.885701	0.901293	0.889342	0.898944	0.908147	0.877167	0.847013	0.870799	0.890478	0.891488	0.806353	0.841537	0.82278	0.831207	0.832887	0.873556	0.816508	1	0.893843	0.0626972
1761	17	44082	0.176328	100.844	9.08866	13.1942	3.49897	0.932365	0.928667	0.888367	0.887097	0.901672	0.890897	0.899494	0.908829	0.878148	0.848827	0.871535	0.890828	0.891577	0.807246	0.842362	0.82367	0.831088	0.833356	0.873327	0.816853	1	0.89472	0.0624282
1762	18	22632	0.090528	96.2081	7.71235	11.4071	2.67455	0.942051	0.938207	0.901091	0.897137	0.909685	0.899567	0.904913	0.914413	0.884301	0.85589	0.874647	0.894176	0.894132	0.807131	0.842347	0.825601	0.833908	0.836227	0.873697	0.817736	1	0.902426	0.058719
1766	22	20698	0.082792	96.2193	7.7078	11.4108	2.67289	0.94311	0.938666	0.901971	0.897478	0.909701	0.900208	0.905426	0.914557	0.88424	0.856556	0.874843	0.89371	0.894241	0.807155	0.842642	0.825418	0.833825	0.836699	0.873877	0.818726	1	0.902886	0.0586742
1766	10	56146	0.224584	60.8115	7.64641	2.97666	1.07877	0.944831	0.936149	0.886733	0.904962	0.928641	0.88863	0.911472	0.873686	0.862813	0.83062	0.852296	0.887312	0.901649	0.842215	0.811474	0.85901	0.869171	0.813166	0.868076	0.774214	1	0.898638	0.0619519
1768	12	52663	0.210652	60.7436	7.79478	2.9724	1.10294	0.946205	0.937518	0.888745	0.906424	0.929277	0.889742	0.911427	0.874257	0.863443	0.831219	0.853502	0.887919	0.902455	0.842499	0.811718	0.859617	0.86969	0.812515	0.868124	0.774889	1	0.899674	0.0613949
1768	12	52663	0.210652	60.7436	7.79478	2.9724	1.10294	0.946205	0.937518	0.888745	0.906424	0.929277	0.889742	0.911427	0.874257	0.863443	0.831219	0.853502	0.887919	0.902455	0.842499	0.811718	0.859617	0.86969	0.812515	0.868124	0.774889	1	0.899674	0.0613949
1773	17	45097	0.180388	99.1534	8.66393	12.5269	3.22892	0.947402	0.939187	0.891345	0.907411	0.929663	0.891523	0.911968	0.87548	0.864026	0.832406	0.854403	0.888219	0.903342	0.843149	0.811783	0.859791	0.870335	0.812992	0.86875	0.773754	1	0.900842	0.0608131
1774	18	26109	0.104436	95.375	7.56536	11.1103	2.57555	0.954479	0.948179	0.902179	0.915431	0.935425	0.89787	0.917136	0.88255	0.870619	0.839576	0.859723	0.889176	0.907522	0.845494	0.813896	0.861427	0.873339	0.816443	0.871462	0.775116	1	0.90761	0.0567268
1778	22	23954	0.095816	95.3803	7.56586	11.1121	2.57474	0.954934	0.948902	0.903273	0.916173	0.936086	0.898117	0.91801	0.883026	0.871504	0.84107	0.859585	0.888933	0.907573	0.84585	0.814332	0.861693	0.873069	0.816899	0.872046	0.775695	1	0.90822	0.0564643
1778	10	57397	0.229588	63.0946	7.90055	3.32163	1.19442	0.925083	0.914726	0.891867	0.892303	0.896876	0.89158	0.937706	0.889829	0.881344	0.830444	0.88306	0.905404	0.879375	0.854191	0.81188	0.832265	0.828676	0.844896	0.868199	0.813492	1	0.894245	0.0610252
1780	12	53834	0.215336	63.0323	8.07417	3.3189	1.22624	0.926264	0.916196	0.893199	0.893766	0.897992	0.892559	0.938097	0.890636	0.882045	0.831083	0.883587	0.90532	0.879342	0.854739	0.81221	0.833079	0.828333	0.845144	0.86816	0.813779	1	0.895207	0.060634
1780	12	53834	0.215336	63.0323	8.07417	3.3189	1.22624	0.926264	0.916196	0.893199	0.893766	0.897992	0.892559	0.938097	0.890636	0.882045	0.831083	0.883587	0.90532	0.879342	0.854739	0.81221	0.833079	0.828333	0.845144	0.86816	0.813779	1	0.895207	0.060634
1785	17	45980	0.18392	102.904	8.94795	13.9926	3.58159	0.927186	0.917442	0.893736	0.894954	0.898532	0.893269	0.938495	0.891475	0.882982	0.831546	0.883689	0.905709	0.879567	0.854611	0.811896	0.833765	0.828545	0.845759	0.867986	0.814506	1	0.895923	0.0601811
1786	18	18213	0.072852	98.9988	7.52781	12.4012	2.76771	0.938341	0.930819	0.908664	0.904738	0.908829	0.901801	0.944216	0.897875	0.889996	0.837232	0.889227	0.906111	0.882474	0.857382	0.814748	0.838632	0.827678	0.851288	0.869681	0.813622	1	0.904904	0.0558732
1790	22	16707	0.066828	98.9877	7.51929	12.3967	2.76525	0.939666	0.932214	0.90926	0.906626	0.9089	0.902406	0.944155	0.898246	0.891333	0.837972	0.889058	0.905279	0.881816	0.856976	0.815167	0.839768	0.82624	0.851948	0.869127	0.81412	1	0.905625	0.0556667
1790	10	59006	0.236024	67.1591	8.31755	3.99895	1.4289	0.901739	0.914831	0.89868	0.900129	0.891011	0.875835	0.919203	0.907255	0.845287	0.825747	0.868573	0.877258	0.893511	0.850871	0.833339	0.843389	0.855862	0.84349	0.895824	0.830026	1	0.889088	0.0650799
1792	12	55140	0.22056	67.0858	8.49109	3.99386	1.46387	0.9034	0.916395	0.900426	0.901088	0.892256	0.876804	0.919677	0.907626	0.846291	0.826922	0.869505	0.877757	0.893553	0.850861	0.833542	0.843952	0.856393	0.84338	0.896092	0.830314	1	0.89018	0.0645573
1792	12	55140	0.22056	67.0858	8.49109	3.99386	1.46387	0.9034	0.916395	0.900426	0.901088	0.892256	0.876804	0.919677	0.907626	0.846291	0.826922	0.869505	0.877757	0.893553	0.850861	0.833542	0.843952	0.856393	0.84338	0.896092	0.830314	1	0.89018	0.0645573
1797	17	47000	0.188	106.574	9.38204	15.5454	4.03923	0.90516	0.917926	0.901957	0.901872	0.89367	0.877851	0.919638	0.908011	0.846915	0.827809	0.869979	0.877872	0.893809	0.850702	0.833287	0.844894	0.856564	0.843287	0.896521	0.830138	1	0.891171	0.0639655
1798	18	14504	0.058016	100.73	7.6128	13.0578	2.90682	0.926227	0.93457	0.918298	0.916368	0.905957	0.89465	0.925676	0.91461	0.852661	0.838665	0.879275	0.88317	0.898993	0.849869	0.836045	0.853178	0.857591	0.848628	0.897442	0.830219	1	0.903829	0.0583142
1802	22	13299	0.053196	100.706	7.60827	13.0482	2.90204	0.927325	0.93586	0.918904	0.9174	0.905782	0.895406	0.926085	0.91443	0.853372	0.838973	0.879427	0.884051	0.898789	0.849613	0.835627	0.853711	0.857959	0.847883	0.897248	0.830739	1	0.904431	0.0580849
1802	10	54705	0.21882	66.9301	8.30678	3.95886	1.41204	0.926497	0.917128	0.90457	0.896463	0.880194	0.885138	0.908902	0.900786	0.865122	0.797788	0.834357	0.89702	0.866795	0.859985	0.813225	0.848478	0.860698	0.832602	0.879481	0.80021	1	0.890169	0.066049
1804	12	51144	0.204576	66.8599	8.49878	3.95512	1.45026	0.92789	0.918857	0.905747	0.897837	0.881257	0.886008	0.910136	0.901973	0.866289	0.797904	0.835025	0.897349	0.86715	0.860668	0.814064	0.848829	0.861088	0.833177	0.879869	0.799986	1	0.891272	0.0655422
1804	12	51144	0.204576	66.8599	8.49878	3.95512	1.45026	0.92789	0.918857	0.905747	0.897837	0.881257	0.886008	0.910136	0.901973	0.866289	0.797904	0.835025	0.897349	0.86715	0.860668	0.814064	0.848829	0.861088	0.833177	0.879869	0.799986	1	0.891272	0.0655422
1809	17	43611	0.174444	105.152	9.43221	14.9467	3.94194	0.928699	0.920055	0.90703	0.899051	0.882209	0.887116	0.91086	0.902754	0.867121	0.798457	0.83589	0.897537	0.866937	0.861503	0.815115	0.849029	0.861468	0.833849	0.880558	0.79981	1	0.892174	0.0650959
1810	18	14947	0.059788	99.6551	7.7469	12.6579	2.88668	0.945742	0.932796	0.922192	0.915535	0.897036	0.898608	0.920185	0.910082	0.87459	0.810531	0.845487	0.901653	0.870676	0.864555	0.818157	0.853616	0.86897	0.836422	0.881214	0.794909	1	0.90398	0.0591177
1814	22	13678	0.054712	99.6312	7.71665	12.6472	2.87498	0.946228	0.933579	0.923234	0.916362	0.897463	0.900095	0.920712	0.910952	0.875238	0.812399	0.846615	0.901448	0.870485	0.864783	0.818066	0.854694	0.869279	0.836818	0.881598	0.795072	1	0.904714	0.058823
1814	10	51837	0.207348	65.3902	8.09434	3.69227	1.31682	0.900631	0.936667	0.899232	0.898528	0.915909	0.893956	0.902309	0.890329	0.853936	0.826157	0.84159	0.89059	0.871318	0.822434	0.823379	0.842979	0.847416	0.806133	0.868501	0.784565	1	0.890353	0.0658817
1816	12	48508	0.194032	65.3191	8.26432	3.68764	1.34885	0.902779	0.93801	0.900604	0.90015	0.917158	0.894945	0.902769	0.890688	0.855003	0.826791	0.842634	0.890832	0.871547	0.823751	0.823019	0.843407	0.84784	0.806362	0.86862	0.784664	1	0.891509	0.0653174
1816	12	48508	0.194032	65.3191	8.26432	3.68764	1.34885	0.902779	0.93801	0.900604	0.90015	0.917158	0.894945	0.902769	0.890688	0.855003	0.826791	0.842634	0.890832	0.871547	0.823751	0.823019	0.843407	0.84784	0.806362	0.86862	0.784664	1	0.891509	0.0653174
1821	17	41473	0.165892	105.603	9.20611	15.1196	3.89007	0.905191	0.939213	0.90149	0.9019	0.917935	0.895848	0.904625	0.892195	0.856135	0.827671	0.843995	0.891544	0.8727	0.823837	0.823801	0.843416	0.84848	0.806706	0.868179	0.785366	1	0.892793	0.0646557
1822	18	14343	0.057372	99.8275	7.58157	12.7138	2.85017	0.926654	0.949244	0.917904	0.919194	0.929931	0.903158	0.911106	0.898069	0.870146	0.831033	0.850938	0.89643	0.875305	0.828104	0.822945	0.84421	0.851565	0.810221	0.871889	0.785784	1	0.904144	0.0590254
1826	22	13157	0.052628	99.8164	7.57905	12.7094	2.84803	0.927909	0.949571	0.919435	0.920347	0.930455	0.902979	0.912024	0.898039	0.871095	0.831839	0.8516	0.896709	0.874781	0.830014	0.824276	0.844189	0.85236	0.809417	0.871323	0.785209	1	0.90487	0.058827
1826	10	53744	0.214976	66.3481	8.23332	3.85694	1.37734	0.929053	0.948022	0.904324	0.912586	0.896295	0.889411	0.914949	0.913758	0.871948	0.827999	0.886825	0.873744	0.883168	0.808183	0.826036	0.830428	0.809951	0.832167	0.863659	0.781194	1	0.89932	0.0603139
1828	12	50480	0.20192	66.2673	8.41886	3.8512	1.41302	0.930378	0.949109	0.905874	0.913679	0.896761	0.890699	0.915392	0.914115	0.872801	0.828734	0.887322	0.874643	0.883449	0.808409	0.826585	0.830398	0.810361	0.831943	0.863857	0.780557	1	0.90022	0.0599911
1828	12	50480	0.20192	66.2673	8.41886	3.8512	1.41302	0.930378	0.949109	0.905874	0.913679	0.896761	0.890699	0.915392	0.914115	0.872801	0.828734	0.887322	0.874643	0.883449	0.808409	0.826585	0.830398	0.810361	0.831943	0.863857	0.780557	1	0.90022	0.0599911
1833	17	43093	0.172372	105.111	9.28154	14.9184	3.87649	0.931578	0.950061	0.907003	0.914441	0.898371	0.89185	0.91639	0.914998	0.87339	0.829972	0.887754	0.875247	0.883032	0.809018	0.827594	0.831214	0.810468	0.832397	0.86434	0.780057	1	0.901169	0.0596531
1834	18	17247	0.068988	98.4309	7.77597	12.2062	2.83138	0.944512	0.957384	0.918508	0.925813	0.9101	0.90178	0.924364	0.920943	0.879167	0.838523	0.89114	0.879573	0.8854	0.817012	0.82971	0.834058	0.814866	0.833623	0.86302	0.782803	1	0.909914	0.0554087
1838	22	15781	0.063124	98.3947	7.80057	12.1944	2.8403	0.945758	0.958399	0.920157	0.926304	0.910747	0.902636	0.92472	0.921108	0.880679	0.838287	0.891769	0.880109	0.885305	0.817058	0.830841	0.834991	0.814809	0.833851	0.864109	0.783379	1	0.910735	0.0550961
1838	10	56488	0.225952	63.2198	8.00652	3.34488	1.21862	0.908034	0.92216	0.895854	0.892225	0.878505	0.904369	0.894216	0.883188	0.860581	0.823971	0.88317	0.882789	0.904042	0.842276	0.804312	0.831416	0.838205	0.831132	0.889304	0.816979	1	0.888195	0.0635156
1840	12	52764	0.211056	63.1544	8.17492	3.34151	1.24915	0.909635	0.923243	0.897534	0.893317	0.88006	0.905096	0.894388	0.884088	0.861061	0.825364	0.88369	0.883235	0.904651	0.842592	0.804857	0.8323	0.838526	0.831599	0.88965	0.81711	1	0.889246	0.0630625
1840	12	52764	0.211056	63.1544	8.17492	3.34151	1.24915	0.909635	0.923243	0.897534	0.893317	0.88006	0.905096	0.894388	0.884088	0.861061	0.825364	0.88369	0.883235	0.904651	0.842592	0.804857	0.8323	0.838526	0.831599	0.88965	0.81711	1	0.889246	0.0630625
1845	17	45065	0.18026	102.764	9.09301	13.9469	3.63486	0.911883	0.924786	0.89868	0.894652	0.881305	0.905792	0.894874	0.884545	0.861922	0.82584	0.884533	0.884345	0.904394	0.843692	0.805425	0.832753	0.838589	0.832387	0.890125	0.817264	1	0.890385	0.0625534
1846	18	17248	0.068992	99.1973	7.49345	12.4729	2.76929	0.927499	0.937645	0.910801	0.905322	0.893582	0.913178	0.900481	0.892306	0.871347	0.835314	0.892306	0.889755	0.907236	0.847808	0.808471	0.841054	0.839489	0.835314	0.891263	0.82024	1	0.900444	0.058714
1850	22	15760	0.06304	99.2007	7.47499	12.4732	2.76369	0.928077	0.939499	0.911865	0.905901	0.89559	0.914277	0.90073	0.892735	0.870463	0.836548	0.89302	0.889467	0.907836	0.84889	0.808883	0.841624	0.840546	0.836358	0.890863	0.820685	1	0.901309	0.0584454
1850	10	57241	0.228964	67.7241	8.31848	4.09721	1.44874	0.904474	0.91866	0.898857	0.912187	0.885301	0.897477	0.930994	0.881178	0.868748	0.838717	0.855113	0.875832	0.879483	0.825815	0.814128	0.838158	0.861411	0.843932	0.87992	0.797252	1	0.890927	0.0652488
1852	12	53477	0.213908	67.6702	8.4882	4.09522	1.48454	0.906324	0.920143	0.900462	0.913561	0.886493	0.898358	0.931363	0.882286	0.869533	0.840221	0.855658	0.876143	0.880079	0.826037	0.813939	0.838819	0.861613	0.843709	0.879939	0.796623	1	0.892063	0.0647489
1852	12	53477	0.213908	67.6702	8.4882	4.09522	1.48454	0.906324	0.920143	0.900462	0.913561	0.886493	0.898358	0.931363	0.882286	0.869533	0.840221	0.855658	0.876143	0.880079	0.826037	0.813939	0.838819	0.861613	0.843709	0.879939	0.796623	1	0.892063	0.0647489
1857	17	45491	0.181964	106.935	9.41494	15.7033	4.07169	0.908059	0.921545	0.90175	0.91473	0.88734	0.898244	0.932173	0.882735	0.869513	0.84121	0.857115	0.876195	0.880196	0.82601	0.814425	0.838342	0.861522	0.843793	0.880207	0.796817	1	0.892968	0.0643845
1858	18	12304	0.049216	101.521	7.60244	13.3625	2.94905	0.928844	0.939166	0.921733	0.928357	0.899667	0.907022	0.937825	0.896903	0.88012	0.851349	0.861671	0.87817	0.884794	0.829771	0.81827	0.843181	0.863256	0.84696	0.881217	0.794254	1	0.905785	0.0586214
1862	22	11323	0.045292	101.509	7.59939	13.3575	2.94643	0.930186	0.940696	0.9229	0.928111	0.899894	0.907445	0.937605	0.897112	0.879979	0.852027	0.861786	0.87914	0.884969	0.829109	0.817628	0.843107	0.863596	0.84611	0.881304	0.793827	1	0.906344	0.0584542
1862	10	56492	0.225968	67.8043	8.29918	4.11054	1.44926	0.921564	0.943505	0.907261	0.910686	0.911943	0.868681	0.929636	0.909527	0.861423	0.796998	0.841544	0.877434	0.878416	0.855457	0.821426	0.838066	0.853581	0.828091	0.89949	0.818257	1	0.897362	0.0621063
1864	12	52894	0.211576	67.7306	8.48307	4.10563	1.48708	0.923441	0.944814	0.908383	0.911455	0.91309	0.870203	0.930616	0.910425	0.862603	0.797586	0.842288	0.877132	0.878616	0.856071	0.821936	0.838441	0.853689	0.82827	0.900093	0.81824	1	0.89843	0.0616009
1864	12	52894	0.211576	67.7306	8.48307	4.10563	1.48708	0.923441	0.944814	0.908383	0.911455	0.91309	0.870203	0.930616	0.910425	0.862603	0.797586	0.842288	0.877132	0.878616	0.856071	0.821936	0.838441	0.853689	0.82827	0.900093	0.81824	1	0.89843	0.0616009
1869	17	45152	0.180608	106.937	9.40389	15.7032	4.06761	0.925131	0.94534	0.909783	0.912429	0.914633	0.871401	0.932041	0.911178	0.862996	0.797395	0.842897	0.87727	0.879086	0.856385	0.821592	0.839033	0.854215	0.828834	0.900337	0.818336	1	0.899389	0.0612034
1870	18	15091	0.060364	100.225	7.74377	12.8728	2.92544	0.940925	0.956265	0.923266	0.923862	0.924657	0.884733	0.939633	0.919787	0.875224	0.801339	0.849115	0.883871	0.880392	0.861639	0.827115	0.84335	0.857929	0.829865	0.903983	0.820058	1	0.909737	0.0563042
1874	22	13843	0.055372	100.219	7.72809	12.8698	2.91774	0.942245	0.956296	0.923355	0.925197	0.925703	0.885646	0.940114	0.920574	0.874991	0.802391	0.849382	0.883985	0.88012	0.861844	0.827169	0.842447	0.857762	0.829914	0.903814	0.820667	1	0.910314	0.0561646
1874	10	53935	0.21574	65.2766	8.11524	3.67432	1.31091	0.924233	0.934894	0.887457	0.869055	0.869797	0.878975	0.904839	0.887012	0.857643	0.809817	0.835051	0.869296	0.877872	0.84676	0.811727	0.839084	0.860452	0.826309	0.901678	0.771336	1	0.884535	0.0642329
1876	12	50424	0.201696	65.2238	8.29574	3.67323	1.34811	0.925958	0.935804	0.888575	0.8703	0.870776	0.879819	0.905293	0.887643	0.858262	0.810983	0.83603	0.869675	0.877856	0.847414	0.812212	0.839213	0.860562	0.826947	0.901694	0.771518	1	0.885485	0.0638459
1876	12	50424	0.201696	65.2238	8.29574	3.67323	1.34811	0.925958	0.935804	0.888575	0.8703	0.870776	0.879819	0.905293	0.887643	0.858262	0.810983	0.83603	0.869675	0.877856	0.847414	0.812212	0.839213	0.860562	0.826947	0.901694	0.771518	1	0.885485	0.0638459
1881	17	42992	0.171968	103.519	9.16439	14.2556	3.71125	0.927347	0.936407	0.889584	0.87186	0.872523	0.880757	0.906552	0.888223	0.858857	0.811744	0.83783	0.870429	0.878384	0.847914	0.811907	0.840284	0.860718	0.827456	0.901191	0.770946	1	0.886498	0.0634527
1882	18	16309	0.065236	99.4797	7.62278	12.5853	2.83027	0.942179	0.946625	0.904593	0.886872	0.881078	0.895763	0.91661	0.896713	0.867864	0.818444	0.842112	0.873935	0.882519	0.851646	0.810687	0.843798	0.867864	0.831933	0.901312	0.7754	1	0.897044	0.0591464
1886	22	14893	0.059572	99.4511	7.62047	12.5745	2.82766	0.943161	0.947962	0.905493	0.888471	0.882797	0.896428	0.917545	0.897401	0.868764	0.818539	0.843416	0.874102	0.883301	0.851071	0.811522	0.844189	0.868865	0.832404	0.900893	0.775163	1	0.89801	0.0587642
1886	10	52352	0.209408	65.9386	8.0757	3.78203	1.33366	0.921655	0.916049	0.900338	0.904235	0.899345	0.888734	0.915295	0.887817	0.862995	0.832327	0.846806	0.878629	0.884322	0.83546	0.798413	0.841735	0.839051	0.82567	0.874255	0.790447	1	0.891245	0.0615956
1888	12	48983	0.195932	65.8619	8.26604	3.77715	1.36952	0.922841	0.917145	0.901639	0.905253	0.900414	0.890054	0.916461	0.888451	0.86382	0.83334	0.847764	0.878938	0.884348	0.83628	0.799114	0.841619	0.83923	0.826093	0.874273	0.790315	1	0.892223	0.0612827
1888	12	48983	0.195932	65.8619	8.26604	3.77715	1.36952	0.922841	0.917145	0.901639	0.905253	0.900414	0.890054	0.916461	0.888451	0.86382	0.83334	0.847764	0.878938	0.884348	0.83628	0.799114	0.841619	0.83923	0.826093	0.874273	0.790315	1	0.892223	0.0612827
1893	17	41934	0.167736	103.098	9.12712	14.0828	3.66713	0.923761	0.918419	0.902823	0.906353	0.901214	0.890626	0.917132	0.889839	0.864299	0.834836	0.847606	0.88055	0.884104	0.83691	0.799256	0.841978	0.839844	0.826263	0.874457	0.789968	1	0.893107	0.0609662
1894	18	15701	0.062804	99.6003	7.51948	12.6249	2.80926	0.939112	0.930259	0.918445	0.917298	0.909082	0.90386	0.926597	0.895707	0.870868	0.843195	0.851506	0.885135	0.889752	0.842367	0.806477	0.844532	0.845902	0.831603	0.872524	0.790682	1	0.903398	0.05611
1898	22	14364	0.057456	99.6118	7.51464	12.6289	2.80932	0.940441	0.931008	0.919103	0.917572	0.910714	0.904414	0.927458	0.896721	0.87037	0.843846	0.850599	0.886069	0.889655	0.842801	0.808236	0.84496	0.846596	0.832707	0.872563	0.790065	1	0.904119	0.0557945
1898	10	57085	0.22834	65.4873	8.01083	3.70497	1.30724	0.921337	0.925296	0.876465	0.912429	0.869773	0.891819	0.912105	0.891057	0.887046	0.804178	0.862179	0.875002	0.878085	0.838495	0.803906	0.842708	0.858492	0.813786	0.882316	0.830455	1	0.889309	0.0668974
1900	12	53450	0.2138	65.4284	8.19746	3.70296	1.34351	0.922572	0.926305	0.877783	0.91348	0.870861	0.89232	0.91305	0.892254	0.887802	0.804939	0.86275	0.875529	0.878036	0.838578	0.804696	0.84304	0.858634	0.814088	0.882245	0.830552	1	0.89022	0.0665314
1900	12	53450	0.2138	65.4284	8.19746	3.70296	1.34351	0.922572	0.926305	0.877783	0.91348	0.870861	0.89232	0.91305	0.892254	0.887802	0.804939	0.86275	0.875529	0.878036	0.838578	0.804696	0.84304	0.858634	0.814088	0.882245	0.830552	1	0.89022	0.0665314
1905	17	45619	0.182476	102.381	9.06527	13.7926	3.59747	0.923552	0.927552	0.879765	0.914772	0.872038	0.89317	0.913512	0.893345	0.887667	0.804972	0.862875	0.876981	0.878055	0.838466	0.805958	0.844056	0.857614	0.814167	0.882702	0.830893	1	0.891165	0.0661878
1906	18	20009	0.080036	98.028	7.5969	12.0495	2.74561	0.935254	0.939577	0.898246	0.925284	0.8882	0.905368	0.92166	0.902444	0.896497	0.814409	0.868709	0.881653	0.878605	0.842821	0.815758	0.847669	0.859713	0.818657	0.882053	0.835399	1	0.902002	0.0610008
1910	22	18269	0.073076	97.9837	7.59259	12.0332	2.74105	0.937024	0.940528	0.900296	0.926241	0.890142	0.906645	0.922765	0.903771	0.896683	0.815343	0.868384	0.882314	0.878209	0.842438	0.815699	0.848103	0.85968	0.818901	0.881794	0.83524	1	0.903111	0.0605544
1910	10	56596	0.226384	63.2743	7.81683	3.34611	1.18908	0.911186	0.921523	0.911266	0.893181	0.903315	0.893102	0.921991	0.888331	0.868312	0.823539	0.871095	0.878631	0.881794	0.85317	0.82383	0.834167	0.827938	0.822311	0.887678	0.810932	1	0.893064	0.0616168
1912	12	53049	0.212196	63.2051	7.98999	3.34219	1.22056	0.912703	0.922704	0.91226	0.894371	0.903985	0.893532	0.923033	0.889065	0.86931	0.82437	0.870827	0.879366	0.882675	0.853183	0.824276	0.834945	0.828263	0.822362	0.888056	0.811344	1	0.89398	0.0611396
1912	12	53049	0.212196	63.2051	7.98999	3.34219	1.22056	0.912703	0.922704	0.91226	0.894371	0.903985	0.893532	0.923033	0.889065	0.86931	0.82437	0.870827	0.879366	0.882675	0.853183	0.824276	0.834945	0.828263	0.822362	0.888056	0.811344	1	0.89398	0.0611396
1917	17	45381	0.181524	102.793	8.89379	13.9448	3.55581	0.914127	0.923349	0.913169	0.895529	0.905247	0.894218	0.923569	0.888929	0.869538	0.825026	0.870882	0.879873	0.883123	0.853838	0.824552	0.835625	0.828012	0.822558	0.887938	0.811915	1	0.894744	0.0608493
1918	18	18860	0.07544	98.7052	7.45912	12.2892	2.72736	0.928102	0.934915	0.923727	0.907264	0.912142	0.905117	0.930594	0.894459	0.879719	0.831257	0.875583	0.884942	0.884836	0.857264	0.82834	0.838653	0.829056	0.825822	0.886771	0.811585	1	0.903755	0.0566724
1922	22	17232	0.068928	98.6797	7.43695	12.2785	2.71651	0.929695	0.93631	0.92511	0.907991	0.912285	0.906163	0.931117	0.894673	0.880107	0.832144	0.876886	0.885243	0.883705	0.857242	0.828662	0.838875	0.829445	0.826253	0.887187	0.811078	1	0.904602	0.0561258
1922	10	52776	0.211104	66.5227	8.2312	3.88634	1.38238	0.912697	0.945866	0.900087	0.903839	0.903593	0.862333	0.943336	0.886672	0.853143	0.825896	0.827043	0.898344	0.876952	0.837549	0.82187	0.827346	0.868908	0.84942	0.897207	0.787223	1	0.893916	0.062655
1924	12	49485	0.19794	66.4702	8.42303	3.8856	1.42104	0.914136	0.946903	0.901445	0.904779	0.904527	0.863514	0.944023	0.887734	0.85436	0.82714	0.828312	0.898727	0.877529	0.837719	0.823472	0.827746	0.868738	0.850157	0.897767	0.787269	1	0.894964	0.0622071
1924	12	49485	0.19794	66.4702	8.42303	3.8856	1.42104	0.914136	0.946903	0.901445	0.904779	0.904527	0.863514	0.944023	0.887734	0.85436	0.82714	0.828312	0.898727	0.877529	0.837719	0.823472	0.827746	0.868738	0.850157	0.897767	0.787269	1	0.894964	0.0622071
1929	17	42063	0.168252	105.225	9.31792	14.969	3.90074	0.915734	0.947793	0.902694	0.906438	0.906426	0.863633	0.94425	0.887954	0.855395	0.828163	0.828115	0.899413	0.877184	0.837981	0.82342	0.827402	0.869588	0.850534	0.898129	0.787533	1	0.895896	0.0617557
1930	18	17262	0.069048	98.4453	7.85914	12.2165	2.87277	0.931526	0.957624	0.917217	0.916985	0.91574	0.876637	0.947486	0.894653	0.86253	0.834521	0.835506	0.902966	0.882198	0.841531	0.827424	0.830263	0.874001	0.852798	0.90146	0.789827	1	0.905548	0.0572739
1934	22	15835	0.06334	98.4597	7.83213	12.2203	2.86444	0.933439	0.957594	0.917114	0.917303	0.915662	0.877992	0.947427	0.895737	0.862141	0.834544	0.835586	0.902905	0.882444	0.841427	0.827723	0.829681	0.874329	0.853079	0.901326	0.789233	1	0.905969	0.0570267
1934	10	56309	0.225236	62.7995	7.90247	3.27701	1.18703	0.930899	0.93961	0.910085	0.875162	0.893152	0.900043	0.913779	0.902112	0.857536	0.810465	0.826369	0.885098	0.859197	0.863281	0.801835	0.835195	0.866442	0.849234	0.895914	0.771955	1	0.893906	0.0611951
1936	12	52715	0.21086	62.7456	8.06958	3.27535	1.21767	0.932543	0.940653	0.911572	0.876819	0.894157	0.900967	0.914484	0.902798	0.858503	0.811012	0.826814	0.885327	0.859831	0.86391	0.802514	0.835626	0.866945	0.849445	0.896026	0.772256	1	0.894961	0.0607798
1936	12	52715	0.21086	62.7456	8.06958	3.27535	1.21767	0.932543	0.940653	0.911572	0.876819	0.894157	0.900967	0.914484	0.902798	0.858503	0.811012	0.826814	0.885327	0.859831	0.86391	0.802514	0.835626	0.866945	0.849445	0.896026	0.772256	1	0.894961	0.0607798
1941	17	45128	0.180512	101.747	8.93637	13.5343	3.50283	0.933644	0.941987	0.912881	0.878036	0.895542	0.902056	0.915751	0.90302	0.85909	0.812378	0.827956	0.885902	0.859766	0.864175	0.803071	0.835823	0.867244	0.849063	0.896417	0.772746	1	0.895977	0.0603942
1942	18	19763	0.079052	98.233	7.51351	12.1194	2.72466	0.94644	0.952386	0.923696	0.890553	0.904088	0.907808	0.923493	0.906973	0.866948	0.819031	0.835779	0.88858	0.862217	0.8671	0.809138	0.838764	0.869301	0.851111	0.898042	0.775616	1	0.904556	0.0564795
1946	22	18098	0.072392	98.2367	7.50668	12.1203	2.72199	0.947121	0.953393	0.925489	0.891424	0.905293	0.908222	0.924688	0.906122	0.867057	0.819372	0.836253	0.889435	0.862968	0.866394	0.809703	0.839292	0.869433	0.850729	0.898829	0.774395	1	0.905286	0.0562661
1946	10	56939	0.227756	66.0532	8.18182	3.80534	1.35531	0.933113	0.927273	0.912169	0.909113	0.914944	0.903906	0.912705	0.895722	0.86374	0.826428	0.861387	0.880091	0.864697	0.837326	0.820369	0.82447	0.859156	0.812563	0.887011	0.796106	1	0.898947	0.0580308
1948	12	53329	0.213316	65.9945	8.38073	3.80394	1.39522	0.934295	0.928182	0.913162	0.909993	0.915787	0.904527	0.91318	0.895835	0.864698	0.826389	0.861604	0.880384	0.86482	0.838081	0.820295	0.825086	0.859954	0.812888	0.887275	0.796537	1	0.899673	0.0577334
1948	12	53329	0.213316	65.9945	8.38073	3.80394	1.39522	0.934295	0.928182	0.913162	0.909993	0.915787	0.904527	0.91318	0.895835	0.864698	0.826389	0.861604	0.880384	0.86482	0.838081	0.820295	0.825086	0.859954	0.812888	0.887275	0.796537	1	0.899673	0.0577334
1953	17	45419	0.181676	100.62	9.16613	13.1134	3.5125	0.935809	0.92938	0.91432	0.910885	0.916169	0.905227	0.913329	0.896079	0.865629	0.827165	0.862613	0.880755	0.865233	0.838262	0.821	0.824864	0.860565	0.813624	0.887635	0.796946	1	0.900517	0.0572634
1954	18	20017	0.080068	98.0218	7.58164	12.0463	2.73507	0.94722	0.938502	0.925313	0.920393	0.923315	0.911275	0.91732	0.900485	0.871984	0.835815	0.865115	0.883999	0.867588	0.843258	0.822276	0.823175	0.865514	0.818754	0.889819	0.796123	1	0.90796	0.0536842
1958	22	18420	0.07368	98.0009	7.5664	12.0379	2.72991	0.948263	0.939631	0.926547	0.920711	0.923724	0.912215	0.917997	0.90133	0.872693	0.835722	0.865988	0.883931	0.868214	0.843187	0.822964	0.822801	0.866667	0.818757	0.889387	0.796037	1	0.908686	0.053301
1958	10	53419	0.213676	63.2808	7.74827	3.34455	1.17724	0.924147	0.917052	0.875606	0.904266	0.8966	0.904753	0.914497	0.893034	0.845916	0.770999	0.834815	0.894186	0.854733	0.856549	0.820925	0.833786	0.835031	0.799444	0.871684	0.807774	1	0.886896	0.0637903
1960	12	50030	0.20012	63.2122	7.92578	3.34088	1.21081	0.925215	0.918339	0.877494	0.905027	0.897492	0.905437	0.915111	0.893834	0.846462	0.772576	0.835639	0.894503	0.855327	0.856806	0.821117	0.83411	0.835009	0.80001	0.871457	0.807905	1	0.88784	0.0634942
1960	12	50030	0.20012	63.2122	7.92578	3.34088	1.21081	0.925215	0.918339	0.877494	0.905027	0.897492	0.905437	0.915111	0.893834	0.846462	0.772576	0.835639	0.894503	0.855327	0.856806	0.821117	0.83411	0.835009	0.80001	0.871457	0.807905	1	0.88784	0.0634942
1965	17	42706	0.170824	102.387	8.8004	13.777	3.49037	0.92713	0.919543	0.880228	0.906933	0.897871	0.906266	0.91575	0.894406	0.846872	0.773439	0.835936	0.895225	0.85543	0.857456	0.822004	0.834543	0.835456	0.800719	0.870967	0.808739	1	0.889039	0.0628971
1966	18	17988	0.071952	98.834	7.42029	12.3345	2.72085	0.93907	0.930982	0.895458	0.917667	0.904464	0.913303	0.924561	0.901712	0.853708	0.784857	0.84334	0.90124	0.856738	0.864187	0.825606	0.839365	0.839282	0.804286	0.873694	0.812708	1	0.898419	0.0588344
1970	22	16472	0.065888	98.8245	7.41281	12.3306	2.7196	0.939716	0.931126	0.896521	0.91868	0.904626	0.914734	0.925692	0.901864	0.854329	0.78512	0.844372	0.901469	0.856484	0.864831	0.826433	0.839789	0.839849	0.804547	0.873391	0.81338	1	0.899048	0.0586918
1970	10	55370	0.22148	66.2326	8.17936	3.83529	1.36271	0.925122	0.930269	0.904217	0.902727	0.902438	0.894492	0.920941	0.900054	0.865821	0.827325	0.839615	0.852637	0.898293	0.866146	0.824246	0.822738	0.86034	0.817726	0.881913	0.829438	1	0.896154	0.0611104
1972	12	51892	0.207568	66.1591	8.3632	3.83071	1.39896	0.926386	0.931406	0.905756	0.903636	0.903212	0.895071	0.921529	0.900553	0.866338	0.827767	0.84037	0.853224	0.898616	0.866213	0.824279	0.822978	0.860046	0.817968	0.882631	0.829656	1	0.897	0.060798
1972	12	51892	0.207568	66.1591	8.3632	3.83071	1.39896	0.926386	0.931406	0.905756	0.903636	0.903212	0.895071	0.921529	0.900553	0.866338	0.827767	0.84037	0.853224	0.898616	0.866213	0.824279	0.822978	0.860046	0.817968	0.882631	0.829656	1	0.897	0.060798
1977	17	44373	0.177492	103.879	9.20414	14.4046	3.75846	0.927388	0.93336	0.907207	0.904818	0.904548	0.896119	0.922802	0.901134	0.867555	0.828601	0.841334	0.853807	0.89968	0.865898	0.825051	0.823091	0.860411	0.818707	0.883341	0.82948	1	0.898134	0.0603303
1978	18	17109	0.068436	99.2021	7.58789	12.48	2.80536	0.94158	0.944474	0.920276	0.916769	0.911976	0.905167	0.929774	0.909317	0.874861	0.834707	0.846046	0.85984	0.90429	0.866328	0.825969	0.827635	0.862412	0.820504	0.883219	0.83231	1	0.907369	0.0560381
1982	22	15638	0.062552	99.2253	7.58386	12.4884	2.80559	0.943407	0.946093	0.921569	0.918116	0.912553	0.905678	0.930106	0.910315	0.875719	0.835721	0.845856	0.861235	0.904208	0.866191	0.826768	0.828591	0.86261	0.820917	0.883489	0.8323	1	0.908404	0.0553807
1982	10	54853	0.219412	64.8099	8.03985	3.59586	1.28317	0.929603	0.910087	0.905785	0.907143	0.888274	0.894819	0.928791	0.894527	0.855714	0.791351	0.844019	0.89574	0.879059	0.855578	0.819262	0.823838	0.831951	0.826609	0.876999	0.77643	1	0.891927	0.0617548
1984	12	51389	0.205556	64.7254	8.23999	3.59043	1.321	0.930559	0.911216	0.906877	0.908239	0.889597	0.895843	0.929586	0.895075	0.856506	0.792456	0.844364	0.896058	0.879955	0.856088	0.819932	0.823999	0.83226	0.827103	0.876919	0.77682	1	0.892839	0.0614526
1984	12	51389	0.205556	64.7254	8.23999	3.59043	1.321	0.930559	0.911216	0.906877	0.908239	0.889597	0.895843	0.929586	0.895075	0.856506	0.792456	0.844364	0.896058	0.879955	0.856088	0.819932	0.823999	0.83226	0.827103	0.876919	0.77682	1	0.892839	0.0614526
1989	17	43899	0.175596	102.006	9.09736	13.6469	3.58629	0.931627	0.912492	0.908005	0.9087	0.890772	0.896854	0.930192	0.895784	0.857104	0.793754	0.84527	0.89682	0.881239	0.857149	0.820862	0.824313	0.832923	0.828242	0.877275	0.778287	1	0.893799	0.061289
1990	18	19791	0.079164	97.6846	7.58421	11.9245	2.71872	0.942221	0.926507	0.920595	0.915921	0.901344	0.904275	0.935274	0.90243	0.864888	0.802991	0.848441	0.897226	0.882826	0.861124	0.826158	0.828457	0.835582	0.835001	0.880425	0.78278	1	0.902443	0.0582606
1994	22	18100	0.0724	97.6791	7.57559	11.9221	2.71711	0.943729	0.927459	0.922293	0.917155	0.902348	0.904227	0.936243	0.902818	0.866409	0.804586	0.848978	0.896464	0.882901	0.86105	0.826077	0.828591	0.836298	0.835276	0.880387	0.784116	1	0.903387	0.0577697
1994	10	55230	0.22092	63.2773	7.88023	3.34899	1.20136	0.926996	0.954608	0.909976	0.888303	0.915182	0.893563	0.932129	0.896415	0.876181	0.805712	0.831568	0.891155	0.885117	0.860538	0.806645	0.813661	0.841925	0.834501	0.893138	0.806844	1	0.899649	0.0589013
1996	12	51741	0.206964	63.1972	8.05031	3.34333	1.23165	0.928103	0.955654	0.911502	0.889594	0.916372	0.894813	0.932906	0.897093	0.876694	0.806275	0.832019	0.89115	0.885217	0.860961	0.807435	0.813958	0.842755	0.834377	0.893373	0.806904	1	0.900594	0.0585328
1996	12	51741	0.206964	63.1972	8.05031	3.34333	1.23165	0.928103	0.955654	0.911502	0.889594	0.916372	0.894813	0.932906	0.897093	0.876694	0.806275	0.832019	0.89115	0.885217	0.860961	0.807435	0.813958	0.842755	0.834377	0.893373	0.806904	1	0.900594	0.0585328
2001	17	44353	0.177412	101.011	8.91912	13.2468	3.44303	0.929791	0.956407	0.912103	0.890853	0.917413	0.895768	0.933003	0.897831	0.876412	0.807319	0.832897	0.890921	0.886253	0.861283	0.807443	0.813384	0.842547	0.834036	0.893209	0.807307	1	0.901381	0.0580538
2002	18	20432	0.081728	97.7379	7.55165	11.942	2.71189	0.942786	0.962167	0.921789	0.902751	0.923037	0.904366	0.935689	0.904806	0.882121	0.814678	0.836702	0.895336	0.889291	0.86274	0.811766	0.815388	0.846833	0.835625	0.895116	0.810224	1	0.908854	0.0544553
2006	22	18715	0.07486	97.7334	7.55379	11.9405	2.71214	0.944109	0.962917	0.92303	0.904221	0.923324	0.905477	0.936014	0.90537	0.883062	0.81416	0.837243	0.896206	0.890355	0.863585	0.811755	0.815335	0.846086	0.835319	0.89479	0.810126	1	0.909652	0.0540588
2006	10	54274	0.217096	65.0097	7.98154	3.62589	1.28236	0.923168	0.924034	0.896368	0.905747	0.895023	0.89342	0.907645	0.896967	0.850656	0.799038	0.855907	0.881453	0.859739	0.862448	0.836671	0.83025	0.852443	0.821544	0.881748	0.779084	1	0.891327	0.0618492
2008	12	50836	0.203344	64.9478	8.17395	3.62366	1.31951	0.924345	0.92526	0.897838	0.907005	0.895596	0.894199	0.90848	0.897484	0.851621	0.80021	0.85588	0.881806	0.860502	0.862794	0.836445	0.830524	0.852113	0.821829	0.881688	0.779084	1	0.892228	0.0614826
2008	12	50836	0.203344	64.9478	8.17395	3.62366	1.31951	0.924345	0.92526	0.897838	0.907005	0.895596	0.894199	0.90848	0.897484	0.851621	0.80021	0.85588	0.881806	0.860502	0.862794	0.836445	0.830524	0.852113	0.821829	0.881688	0.779084	1	0.892228	0.0614826
2013	17	43324	0.173296	103.367	9.0178	14.1838	3.64349	0.925319	0.925653	0.898867	0.908607	0.896351	0.894446	0.909369	0.898324	0.85238	0.800826	0.856327	0.881948	0.86047	0.863724	0.837307	0.830117	0.852772	0.822443	0.881151	0.779764	1	0.892975	0.0612382
2014	18	16013	0.064052	99.8187	7.41371	12.7008	2.77342	0.938363	0.938706	0.914445	0.922344	0.904921	0.901705	0.914913	0.907107	0.861831	0.807906	0.862737	0.886842	0.864548	0.870886	0.837757	0.833229	0.854743	0.824955	0.882845	0.781428	1	0.902907	0.0569896
2018	22	14646	0.058584	99.7837	7.41018	12.6874	2.77013	0.939198	0.940052	0.915233	0.923426	0.905469	0.903148	0.915062	0.907859	0.862625	0.80906	0.863615	0.887	0.865834	0.872525	0.837771	0.832446	0.853885	0.82456	0.883518	0.780486	1	0.903726	0.0565953
2018	10	56289	0.225156	66.67	8.1947	3.90979	1.38051	0.928201	0.943986	0.891924	0.891266	0.899403	0.904306	0.91692	0.891542	0.858596	0.807671	0.859351	0.881398	0.855762	0.853355	0.829372	0.822088	0.857876	0.814928	0.88329	0.785695	1	0.894441	0.0609723
2020	12	52692	0.210768	66.6093	8.38567	3.9076	1.41928	0.92961	0.944697	0.893248	0.892375	0.900307	0.905014	0.917673	0.89191	0.859267	0.808434	0.860387	0.881519	0.85642	0.854152	0.829187	0.822345	0.857939	0.815399	0.883398	0.785195	1	0.895302	0.0606898
2020	12	52692	0.210768	66.6093	8.38567	3.9076	1.41928	0.92961	0.944697	0.893248	0.892375	0.900307	0.905014	0.917673	0.89191	0.859267	0.808434	0.860387	0.881519	0.85642	0.854152	0.829187	0.822345	0.857939	0.815399	0.883398	0.785195	1	0.895302	0.0606898
2025	17	44937	0.179748	106.669	9.26766	15.5776	3.9862	0.93107	0.945357	0.894185	0.894007	0.900883	0.905957	0.918542	0.892316	0.859893	0.809222	0.860471	0.882302	0.857144	0.854318	0.829695	0.823219	0.858268	0.816131	0.883114	0.784932	1	0.896172	0.0602571
2026	18	14639	0.058556	100.078	7.64135	12.8113	2.876	0.945727	0.955017	0.912733	0.908225	0.912323	0.917549	0.9252	0.899344	0.868741	0.816142	0.866214	0.889268	0.863208	0.861329	0.831956	0.828369	0.863891	0.817576	0.880661	0.782055	1	0.906857	0.0551625
2030	22	13405	0.05362	100.059	7.65897	12.8051	2.88139	0.946401	0.955203	0.914099	0.90981	0.912607	0.91865	0.926184	0.900746	0.868967	0.816747	0.866356	0.889743	0.863335	0.861581	0.831406	0.829541	0.863708	0.819433	0.881015	0.781984	1	0.907594	0.0550001
2030	10	58259	0.233036	65.8608	8.23546	3.77531	1.3547	0.925582	0.933349	0.909173	0.90253	0.900024	0.895819	0.912983	0.90683	0.856254	0.831768	0.832953	0.872457	0.869788	0.863214	0.830653	0.81759	0.848839	0.812741	0.878542	0.804296	1	0.895815	0.0591853
2032	12	54564	0.218256	65.812	8.42304	3.77515	1.39236	0.9266	0.934618	0.910646	0.903755	0.900933	0.896883	0.913395	0.907457	0.857195	0.831931	0.833416	0.872608	0.870198	0.863536	0.830456	0.817911	0.849131	0.81299	0.878876	0.804798	1	0.896702	0.058829
2032	12	54564	0.218256	65.812	8.42304	3.77515	1.39236	0.9266	0.934618	0.910646	0.903755	0.900933	0.896883	0.913395	0.907457	0.857195	0.831931	0.833416	0.872608	0.870198	0.863536	0.830456	0.817911	0.849131	0.81299	0.878876	0.804798	1	0.896702	0.058829
2037	17	46521	0.186084	105.135	9.31986	14.9313	3.89196	0.928065	0.935728	0.911556	0.904806	0.901851	0.897046	0.914265	0.908074	0.858032	0.833419	0.834655	0.872746	0.871037	0.863707	0.830646	0.818254	0.848918	0.812773	0.87971	0.806066	1	0.897606	0.0585582
2038	18	17049	0.068196	99.3261	7.74449	12.5349	2.86804	0.942929	0.947328	0.923016	0.915479	0.913191	0.903513	0.920963	0.91454	0.865241	0.838759	0.840958	0.875946	0.875535	0.864479	0.834624	0.819227	0.851399	0.816969	0.885037	0.809637	1	0.906775	0.0546644
2042	22	15616	0.062464	99.3142	7.72358	12.5292	2.85987	0.944128	0.948514	0.923668	0.916848	0.913422	0.903721	0.922419	0.914863	0.86517	0.839043	0.842245	0.877113	0.876505	0.865875	0.835617	0.820056	0.851402	0.817239	0.885758	0.810451	1	0.907618	0.0542156
2042	10	56614	0.226456	65.6587	8.18128	3.73989	1.34238	0.906675	0.923491	0.885655	0.910093	0.89749	0.898673	0.919684	0.894169	0.85009	0.82643	0.827869	0.873927	0.858118	0.847105	0.820468	0.816768	0.852775	0.831102	0.874616	0.796879	1	0.888443	0.0641461
2044	12	53024	0.212096	65.6067	8.36661	3.73905	1.37905	0.908277	0.924242	0.887428	0.911314	0.898735	0.899432	0.920461	0.894831	0.850549	0.827314	0.828578	0.874132	0.858432	0.847484	0.821345	0.816658	0.852604	0.831746	0.87483	0.797016	1	0.889433	0.0638435
2044	12	53024	0.212096	65.6067	8.36661	3.73905	1.37905	0.908277	0.924242	0.887428	0.911314	0.898735	0.899432	0.920461	0.894831	0.850549	0.827314	0.828578	0.874132	0.858432	0.847484	0.821345	0.816658	0.852604	0.831746	0.87483	0.797016	1	0.889433	0.0638435
2049	17	45230	0.18092	105.688	9.2838	15.161	3.92584	0.909717	0.925282	0.888901	0.912481	0.900332	0.900111	0.920639	0.895689	0.851227	0.827957	0.829781	0.874917	0.858976	0.847513	0.822319	0.816858	0.852941	0.831218	0.874585	0.797104	1	0.890421	0.0634793
2050	18	15106	0.060424	99.9954	7.56149	12.7756	2.84012	0.928969	0.935787	0.910234	0.926155	0.91414	0.910301	0.929697	0.904607	0.858699	0.836025	0.838806	0.8821	0.864325	0.849629	0.829803	0.816993	0.857639	0.829174	0.876605	0.801734	1	0.90252	0.0583541
2054	22	13832	0.055328	99.9641	7.53352	12.7622	2.82905	0.930162	0.936488	0.911329	0.927017	0.914654	0.910281	0.93027	0.904388	0.860649	0.837478	0.83925	0.882447	0.864083	0.848757	0.831369	0.817019	0.857649	0.829562	0.877747	0.802089	1	0.903234	0.0580768
2054	10	58381	0.233524	66.7395	8.28096	3.92516	1.39895	0.914604	0.947055	0.9061	0.890392	0.900635	0.908943	0.930071	0.901235	0.846919	0.805896	0.824892	0.871671	0.867089	0.857214	0.800123	0.824506	0.844967	0.848761	0.856023	0.801108	1	0.893955	0.060859
2056	12	54626	0.218504	66.6754	8.4692	3.92236	1.43722	0.915855	0.948157	0.907489	0.891553	0.901521	0.909887	0.930583	0.902565	0.84739	0.806429	0.825587	0.872323	0.867426	0.857385	0.800544	0.824479	0.845156	0.849129	0.856112	0.80167	1	0.894885	0.0605132
2056	12	54626	0.218504	66.6754	8.4692	3.92236	1.43722	0.915855	0.948157	0.907489	0.891553	0.901521	0.909887	0.930583	0.902565	0.84739	0.806429	0.825587	0.872323	0.867426	0.857385	0.800544	0.824479	0.845156	0.849129	0.856112	0.80167	1	0.894885	0.0605132
2061	17	46457	0.185828	104.17	9.31633	14.5318	3.82096	0.917278	0.948845	0.908582	0.892072	0.90249	0.910735	0.930785	0.903104	0.847623	0.807015	0.826668	0.872969	0.868158	0.85747	0.800504	0.824117	0.845158	0.849452	0.856362	0.801645	1	0.89563	0.060162
2062	18	17928	0.071712	98.9153	7.78673	12.3851	2.86806	0.931671	0.958947	0.921101	0.90579	0.914408	0.918089	0.935325	0.90989	0.856956	0.809432	0.834728	0.880271	0.872518	0.863286	0.806727	0.828425	0.847919	0.852187	0.858796	0.806671	1	0.905255	0.0561204
2066	22	16442	0.065768	98.915	7.77346	12.3842	2.86422	0.933615	0.959372	0.922272	0.907767	0.914548	0.918684	0.935622	0.911355	0.858199	0.809725	0.835026	0.879759	0.872552	0.864037	0.80787	0.828731	0.847555	0.852816	0.858594	0.808417	1	0.90617	0.0556681
2066	10	55807	0.223228	64.0144	7.95088	3.46606	1.24007	0.907762	0.936083	0.919069	0.874353	0.911812	0.892272	0.895389	0.883957	0.861236	0.810158	0.848702	0.901168	0.888114	0.864237	0.817165	0.794416	0.842179	0.829107	0.863843	0.798	1	0.890957	0.0629253
2068	12	52245	0.20898	63.9685	8.14015	3.46634	1.27521	0.90958	0.937334	0.920059	0.875586	0.912499	0.892851	0.896067	0.884582	0.861977	0.810154	0.849067	0.901971	0.888554	0.864724	0.81803	0.795119	0.842262	0.829266	0.864351	0.797684	1	0.891892	0.0625651
2068	12	52245	0.20898	63.9685	8.14015	3.46634	1.27521	0.90958	0.937334	0.920059	0.875586	0.912499	0.892851	0.896067	0.884582	0.861977	0.810154	0.849067	0.901971	0.888554	0.864724	0.81803	0.795119	0.842262	0.829266	0.864351	0.797684	1	0.891892	0.0625651
2073	17	44606	0.178424	99.7206	8.95618	12.7579	3.37386	0.911402	0.93845	0.921031	0.876642	0.913375	0.894431	0.896819	0.885049	0.862619	0.810014	0.849886	0.903141	0.889073	0.865724	0.818085	0.795319	0.843328	0.82898	0.865702	0.798895	1	0.892907	0.0622601
2074	18	22393	0.089572	96.7553	7.56751	11.5916	2.65314	0.924686	0.947707	0.92942	0.889966	0.921359	0.901621	0.906198	0.890345	0.867414	0.812486	0.856607	0.907538	0.893694	0.868084	0.822668	0.796454	0.845309	0.829567	0.867325	0.801567	1	0.901132	0.0586453
2078	22	20350	0.0814	96.7486	7.54761	11.5882	2.64598	0.925676	0.949165	0.930909	0.891474	0.922801	0.90226	0.90769	0.890885	0.867961	0.812482	0.857174	0.907912	0.894963	0.868698	0.822088	0.795602	0.845651	0.82973	0.867789	0.80226	1	0.90213	0.0582436
2078	10	54900	0.2196	62.4677	7.76693	3.22207	1.15141	0.913907	0.945237	0.900291	0.909253	0.893816	0.887741	0.934417	0.910774	0.871466	0.822395	0.870783	0.867031	0.853215	0.875519	0.830838	0.829162	0.864891	0.836767	0.883953	0.78898	1	0.897537	0.0595414
2080	12	51468	0.205872	62.4213	7.92963	3.22125	1.17978	0.915753	0.9462	0.901502	0.910449	0.894391	0.888834	0.934989	0.911013	0.872348	0.822997	0.871716	0.867112	0.853861	0.876107	0.831896	0.829632	0.865023	0.836821	0.884618	0.7895	1	0.898503	0.0591099
2080	12	51468	0.205872	62.4213	7.92963	3.22125	1.17978	0.915753	0.9462	0.901502	0.910449	0.894391	0.888834	0.934989	0.911013	0.872348	0.822997	0.871716	0.867112	0.853861	0.876107	0.831896	0.829632	0.865023	0.836821	0.884618	0.7895	1	0.898503	0.0591099
2085	17	44141	0.176564	102.064	8.78821	13.6485	3.45923	0.91739	0.947067	0.901917	0.911941	0.895381	0.889876	0.935751	0.910922	0.872624	0.823509	0.872409	0.867232	0.853979	0.876509	0.831687	0.830011	0.864808	0.837645	0.885118	0.789878	1	0.899315	0.0587682
2086	18	18458	0.073832	98.8352	7.41485	12.3347	2.71992	0.931737	0.954004	0.913723	0.919872	0.904107	0.900883	0.941516	0.914536	0.877912	0.829098	0.880431	0.868756	0.860007	0.882327	0.835112	0.833622	0.866562	0.836873	0.887691	0.792448	1	0.907507	0.0556362
2090	22	16996	0.067984	98.8249	7.41486	12.3309	2.72017	0.933131	0.954813	0.915715	0.920364	0.905419	0.901683	0.942339	0.914539	0.87803	0.829195	0.880825	0.868175	0.86085	0.882208	0.83605	0.834579	0.866527	0.837638	0.88765	0.792834	1	0.908353	0.0551499
2090	10	54324	0.217296	67.2571	8.27151	4.01387	1.42122	0.92981	0.934053	0.902603	0.888429	0.880016	0.902465	0.907021	0.897992	0.877697	0.852404	0.838129	0.855745	0.850977	0.85072	0.79856	0.827185	0.855552	0.831557	0.890628	0.811308	1	0.893302	0.0611917
2092	12	50872	0.203488	67.2198	8.4475	4.01503	1.45778	0.931249	0.934738	0.904211	0.889989	0.881015	0.903483	0.907837	0.898716	0.878067	0.852532	0.838389	0.85668	0.851559	0.851549	0.798278	0.82799	0.856149	0.831302	0.890932	0.811556	1	0.894262	0.0608264
2092	12	50872	0.203488	67.2198	8.4475	4.01503	1.45778	0.931249	0.934738	0.904211	0.889989	0.881015	0.903483	0.907837	0.898716	0.878067	0.852532	0.838389	0.85668	0.851559	0.851549	0.798278	0.82799	0.856149	0.831302	0.890932	0.811556	1	0.894262	0.0608264
2097	17	43386	0.173544	104.356	9.315	14.6079	3.83675	0.93249	0.936108	0.905177	0.891682	0.882335	0.90369	0.909406	0.899196	0.878878	0.854066	0.838957	0.857408	0.852049	0.851968	0.798564	0.827859	0.855645	0.831501	0.89152	0.812059	1	0.895281	0.0604294
2098	18	16692	0.066768	99.023	7.64519	12.4167	2.81061	0.945543	0.943775	0.919902	0.900971	0.89501	0.911754	0.919213	0.903786	0.886832	0.86182	0.843907	0.859813	0.856518	0.856308	0.803618	0.827462	0.857147	0.830338	0.891834	0.814073	1	0.904213	0.0562298
2102	22	15286	0.061144	99.0221	7.63957	12.416	2.81016	0.946716	0.944426	0.921562	0.902264	0.896081	0.911815	0.919959	0.904749	0.888133	0.861409	0.844531	0.859381	0.856993	0.856503	0.803382	0.828045	0.856895	0.830891	0.891993	0.814373	1	0.90503	0.0559146
2102	10	56704	0.226816	63.4528	7.85852	3.37502	1.20059	0.914054	0.924591	0.910615	0.892953	0.905051	0.890043	0.918233	0.913772	0.855901	0.834059	0.832234	0.877548	0.897494	0.851219	0.809088	0.814969	0.869119	0.787255	0.875097	0.816468	1	0.893187	0.0604476
2104	12	53173	0.212692	63.3866	8.03331	3.37159	1.2316	0.915747	0.925648	0.911882	0.893752	0.905563	0.89096	0.918502	0.914458	0.856675	0.834775	0.832989	0.877936	0.897542	0.851607	0.809302	0.815226	0.869351	0.787787	0.875172	0.81674	1	0.894063	0.0601841
2104	12	53173	0.212692	63.3866	8.03331	3.37159	1.2316	0.915747	0.925648	0.911882	0.893752	0.905563	0.89096	0.918502	0.914458	0.856675	0.834775	0.832989	0.877936	0.897542	0.851607	0.809302	0.815226	0.869351	0.787787	0.875172	0.81674	1	0.894063	0.0601841
2109	17	45550	0.1822	101.832	8.8736	13.563	3.47817	0.91685	0.926751	0.913655	0.894753	0.90618	0.892195	0.919341	0.914775	0.85787	0.835126	0.832865	0.878419	0.898353	0.852689	0.810373	0.815082	0.869791	0.787816	0.875434	0.816575	1	0.894993	0.0597836
2110	18	22882	0.091528	96.8368	7.62581	11.6237	2.67896	0.93001	0.936041	0.923805	0.904051	0.911262	0.899353	0.924722	0.918451	0.864195	0.840333	0.83959	0.882309	0.901058	0.856263	0.814396	0.814789	0.871231	0.791692	0.878879	0.81905	1	0.902613	0.0562296
2114	22	20837	0.083348	96.8117	7.62832	11.6149	2.6775	0.931468	0.936675	0.925205	0.905193	0.911983	0.899074	0.925541	0.918414	0.864616	0.841172	0.840236	0.882925	0.901017	0.856505	0.815233	0.815329	0.870375	0.791981	0.878749	0.820704	1	0.903372	0.0558908
2114	10	53277	0.213108	63.1071	7.98643	3.32683	1.21036	0.89472	0.937891	0.889117	0.893462	0.885936	0.902341	0.932691	0.869278	0.850217	0.802748	0.829392	0.874618	0.852113	0.8433	0.815305	0.821659	0.848809	0.817773	0.858804	0.807872	1	0.884816	0.0633243
2116	12	49797	0.199188	63.0567	8.15432	3.32572	1.24059	0.89649	0.939294	0.890054	0.894692	0.887393	0.903157	0.933018	0.869671	0.851236	0.803562	0.830271	0.874912	0.852762	0.844097	0.815521	0.822379	0.849499	0.81783	0.859158	0.808151	1	0.885859	0.0629814
2116	12	49797	0.199188	63.0567	8.15432	3.32572	1.24059	0.89649	0.939294	0.890054	0.894692	0.887393	0.903157	0.933018	0.869671	0.851236	0.803562	0.830271	0.874912	0.852762	0.844097	0.815521	0.822379	0.849499	0.81783	0.859158	0.808151	1	0.885859	0.0629814
2121	17	42402	0.169608	103.255	9.08073	14.143	3.66614	0.898	0.940192	0.891055	0.895984	0.888673	0.902976	0.933612	0.870914	0.852	0.804089	0.830963	0.875654	0.854688	0.844382	0.815539	0.823487	0.848981	0.81798	0.858886	0.809113	1	0.88678	0.0627557
2122	18	15937	0.063748	99.4693	7.47151	12.5732	2.78172	0.915731	0.950932	0.905723	0.908578	0.899542	0.910836	0.937724	0.877392	0.864717	0.812512	0.837799	0.880153	0.859007	0.848936	0.818786	0.830081	0.853391	0.821955	0.861078	0.813171	1	0.897252	0.059012
2126	22	14580	0.05832	99.4503	7.47472	12.5663	2.78317	0.917627	0.95144	0.906722	0.910631	0.900823	0.911145	0.937826	0.877743	0.865398	0.813786	0.839198	0.880384	0.859191	0.849794	0.818999	0.830521	0.853601	0.821914	0.861866	0.813683	1	0.898222	0.0584519
2126	10	57103	0.228412	67.9225	8.33743	4.13292	1.45931	0.908542	0.938278	0.909252	0.907089	0.876495	0.894839	0.917763	0.909042	0.872459	0.820018	0.846803	0.886013	0.875497	0.848099	0.827207	0.794424	0.856181	0.822654	0.856864	0.783742	1	0.893141	0.0631572
2128	12	53368	0.213472	67.8617	8.53875	4.13107	1.5015	0.910058	0.939346	0.910311	0.90826	0.877886	0.895799	0.918687	0.909506	0.873445	0.82081	0.847193	0.886374	0.875956	0.848477	0.827425	0.794633	0.856318	0.823293	0.856768	0.783981	1	0.894113	0.0628754
2128	12	53368	0.213472	67.8617	8.53875	4.13107	1.5015	0.910058	0.939346	0.910311	0.90826	0.877886	0.895799	0.918687	0.909506	0.873445	0.82081	0.847193	0.886374	0.875956	0.848477	0.827425	0.794633	0.856318	0.823293	0.856768	0.783981	1	0.894113	0.0628754
2133	17	45429	0.181716	105.121	9.43582	14.9339	3.94302	0.912567	0.941645	0.91151	0.909353	0.87924	0.896245	0.919402	0.909485	0.874441	0.82247	0.846959	0.886537	0.87672	0.849523	0.828392	0.79534	0.856677	0.823362	0.856501	0.782155	1	0.895344	0.062422
2134	18	15549	0.062196	99.8307	7.58884	12.7151	2.84533	0.931668	0.95363	0.924915	0.921024	0.895813	0.908644	0.928388	0.916683	0.883015	0.832465	0.856036	0.893337	0.880893	0.857097	0.83269	0.799955	0.85729	0.825166	0.857547	0.787961	1	0.907042	0.0571565
2138	22	14330	0.05732	99.8088	7.5769	12.7063	2.84017	0.933147	0.954082	0.926343	0.922435	0.89665	0.909874	0.92896	0.917376	0.883182	0.833671	0.857153	0.892987	0.880844	0.857188	0.832938	0.801047	0.858269	0.825052	0.85799	0.787858	1	0.907943	0.0569077
2138	10	59292	0.237168	64.548	7.95623	3.55063	1.25787	0.920301	0.92397	0.906859	0.886713	0.901901	0.894986	0.914921	0.905105	0.874941	0.817328	0.850106	0.893847	0.859627	0.839177	0.842542	0.81705	0.835796	0.835054	0.872512	0.789634	1	0.893043	0.0628631
2140	12	55603	0.222412	64.4856	8.12612	3.54753	1.29103	0.921209	0.925139	0.907991	0.888154	0.902775	0.895977	0.915805	0.906003	0.875924	0.817932	0.85062	0.894061	0.860017	0.839505	0.842742	0.817276	0.83634	0.835827	0.872741	0.789364	1	0.893948	0.0625004
2140	12	55603	0.222412	64.4856	8.12612	3.54753	1.29103	0.921209	0.925139	0.907991	0.888154	0.902775	0.895977	0.915805	0.906003	0.875924	0.817932	0.85062	0.894061	0.860017	0.839505	0.842742	0.817276	0.83634	0.835827	0.872741	0.789364	1	0.893948	0.0625004
2145	17	47435	0.18974	104.184	9.01703	14.5163	3.7003	0.922989	0.926615	0.909539	0.889069	0.903457	0.897428	0.916602	0.907136	0.876705	0.819047	0.851576	0.894519	0.860578	0.840192	0.843006	0.817034	0.83607	0.835775	0.873311	0.789902	1	0.895065	0.0620558
2146	18	19548	0.078192	98.5631	7.57301	12.2433	2.76445	0.937999	0.939585	0.920708	0.901959	0.914211	0.905438	0.92301	0.915081	0.884541	0.824202	0.859781	0.899427	0.866866	0.84712	0.844741	0.820365	0.837861	0.834587	0.874105	0.791181	1	0.904886	0.0575006
2150	22	17936	0.071744	98.5492	7.56909	12.238	2.76202	0.939145	0.941096	0.921527	0.903574	0.915617	0.906166	0.923199	0.915645	0.885788	0.824571	0.859835	0.900368	0.866358	0.848684	0.845144	0.820724	0.83784	0.835136	0.874359	0.791146	1	0.905827	0.0571615
2150	10	57861	0.231444	65.0004	8.12596	3.62983	1.30174	0.916973	0.932182	0.932675	0.890928	0.897522	0.898412	0.913888	0.882321	0.869809	0.841456	0.856345	0.862247	0.884655	0.849078	0.823543	0.810753	0.827708	0.834863	0.871831	0.801395	1	0.895806	0.0609087
2152	12	54204	0.216816	64.9378	8.30198	3.62694	1.33574	0.918567	0.932975	0.933593	0.892157	0.898531	0.899159	0.914407	0.883071	0.870572	0.841801	0.857012	0.862667	0.885202	0.849347	0.824312	0.811315	0.828749	0.834671	0.872094	0.801943	1	0.896698	0.0604774
2152	12	54204	0.216816	64.9378	8.30198	3.62694	1.33574	0.918567	0.932975	0.933593	0.892157	0.898531	0.899159	0.914407	0.883071	0.870572	0.841801	0.857012	0.862667	0.885202	0.849347	0.824312	0.811315	0.828749	0.834671	0.872094	0.801943	1	0.896698	0.0604774
2157	17	46330	0.18532	102.254	9.13023	13.7467	3.60612	0.919912	0.934136	0.934092	0.89305	0.899892	0.899978	0.915055	0.883607	0.871066	0.843244	0.857921	0.863512	0.885387	0.849741	0.825167	0.811364	0.829398	0.835679	0.872275	0.802029	1	0.897593	0.0602752
2158	18	18910	0.07564	98.6029	7.6193	12.2604	2.77956	0.934849	0.943363	0.942914	0.902882	0.908778	0.908646	0.922105	0.892887	0.878001	0.850212	0.867081	0.871206	0.888868	0.85468	0.828794	0.819593	0.833686	0.834585	0.875093	0.804469	1	0.906595	0.0563868
2162	22	17363	0.069452	98.5832	7.60843	12.2525	2.77474	0.936503	0.944739	0.943673	0.904106	0.909722	0.910355	0.92268	0.893797	0.877671	0.850688	0.8686	0.870414	0.888844	0.855756	0.829119	0.820883	0.834389	0.83508	0.875511	0.804671	1	0.907582	0.056088
2162	10	54826	0.219304	65.2452	8.05371	3.66693	1.30344	0.923877	0.910708	0.891758	0.851393	0.894466	0.875242	0.919181	0.885593	0.859911	0.845265	0.838142	0.888912	0.863213	0.860705	0.804928	0.78004	0.839656	0.806132	0.85215	0.829123	1	0.883252	0.0641302
2164	12	51189	0.204756	65.1831	8.23331	3.66418	1.33841	0.92474	0.912178	0.893288	0.853377	0.895124	0.876575	0.919514	0.887173	0.860869	0.845943	0.838764	0.889322	0.86374	0.861308	0.805202	0.780666	0.839946	0.806374	0.851755	0.829299	1	0.884305	0.0638252
2164	12	51189	0.204756	65.1831	8.23331	3.66418	1.33841	0.92474	0.912178	0.893288	0.853377	0.895124	0.876575	0.919514	0.887173	0.860869	0.845943	0.838764	0.889322	0.86374	0.861308	0.805202	0.780666	0.839946	0.806374	0.851755	0.829299	1	0.884305	0.0638252
2169	17	43683	0.174732	101.119	9.06694	13.2986	3.5123	0.925532	0.913708	0.894158	0.85547	0.896172	0.877515	0.919854	0.888801	0.861834	0.845798	0.839491	0.890014	0.864261	0.861994	0.806023	0.781002	0.840087	0.805039	0.851567	0.830209	1	0.885278	0.0635166
2170	18	21612	0.086448	96.7202	7.70126	11.5866	2.69937	0.935198	0.926615	0.906071	0.870396	0.906603	0.886128	0.924139	0.896632	0.8688	0.848348	0.846636	0.892444	0.870651	0.864311	0.809504	0.785304	0.8446	0.807352	0.853692	0.831274	1	0.89426	0.059948
2174	22	19687	0.078748	96.6861	7.70987	11.575	2.70153	0.937217	0.926931	0.90735	0.872124	0.906969	0.887286	0.92495	0.897216	0.870041	0.84891	0.847691	0.892619	0.871006	0.865139	0.810459	0.786229	0.845888	0.807665	0.853584	0.831666	1	0.89528	0.0596949
2174	10	55377	0.221508	61.0834	7.64136	3.01515	1.08514	0.914089	0.926928	0.896564	0.872384	0.913809	0.922378	0.911696	0.905105	0.867454	0.830778	0.857269	0.878226	0.85754	0.872817	0.811591	0.828981	0.851509	0.793561	0.866479	0.775511	1	0.892521	0.0619819
2176	12	51835	0.20734	61.0141	7.8153	3.01158	1.11426	0.915607	0.92806	0.89783	0.873493	0.914797	0.922861	0.912308	0.905768	0.868554	0.831012	0.858079	0.878837	0.858088	0.873531	0.812077	0.829063	0.851645	0.79374	0.866798	0.776203	1	0.893463	0.061653
2176	12	51835	0.20734	61.0141	7.8153	3.01158	1.11426	0.915607	0.92806	0.89783	0.873493	0.914797	0.922861	0.912308	0.905768	0.868554	0.831012	0.858079	0.878837	0.858088	0.873531	0.812077	0.829063	0.851645	0.79374	0.866798	0.776203	1	0.893463	0.061653
2181	17	44337	0.177348	97.7684	8.62832	12.0167	3.12504	0.916763	0.929562	0.899001	0.87436	0.915454	0.924206	0.912917	0.907109	0.869477	0.831146	0.858414	0.879762	0.858831	0.874168	0.812493	0.829725	0.85193	0.794675	0.867289	0.775379	1	0.894425	0.061242
2182	18	26017	0.104068	95.1468	7.54074	11.0309	2.56306	0.927471	0.938233	0.909079	0.882365	0.918995	0.929565	0.916785	0.912884	0.87339	0.838509	0.865396	0.885575	0.862129	0.87512	0.813756	0.830899	0.853307	0.794788	0.86897	0.77703	1	0.90115	0.0586922
2186	22	23767	0.095068	95.18	7.53276	11.0419	2.56212	0.929061	0.938886	0.910422	0.88341	0.920226	0.930492	0.916944	0.913304	0.873606	0.838684	0.866496	0.884988	0.863024	0.875289	0.813733	0.831005	0.854041	0.795683	0.869462	0.777906	1	0.901997	0.0583796
2186	10	56044	0.224176	62.6395	7.81638	3.24976	1.16856	0.89113	0.922427	0.890675	0.886375	0.866177	0.896786	0.931795	0.901158	0.861564	0.836156	0.836842	0.880656	0.85672	0.856372	0.83355	0.812058	0.84183	0.832935	0.86582	0.79815	1	0.884269	0.0656464
2188	12	52456	0.209824	62.5655	7.98291	3.24504	1.19876	0.893215	0.923755	0.891928	0.888163	0.867784	0.898048	0.932829	0.901432	0.863047	0.83612	0.837807	0.881386	0.857099	0.856785	0.833699	0.812262	0.84223	0.833584	0.865792	0.797983	1	0.885488	0.0652301
2188	12	52456	0.209824	62.5655	7.98291	3.24504	1.19876	0.893215	0.923755	0.891928	0.888163	0.867784	0.898048	0.932829	0.901432	0.863047	0.83612	0.837807	0.881386	0.857099	0.856785	0.833699	0.812262	0.84223	0.833584	0.865792	0.797983	1	0.885488	0.0652301
2193	17	44725	0.1789	100.972	8.87242	13.2291	3.43205	0.894589	0.925277	0.894108	0.889122	0.869234	0.898759	0.933438	0.902102	0.863958	0.836702	0.83924	0.881129	0.857608	0.856456	0.835081	0.812364	0.841789	0.833728	0.866249	0.797898	1	0.886578	0.0649435
2194	18	20201	0.080804	97.9389	7.44127	12.0086	2.68351	0.911787	0.937058	0.907777	0.900252	0.884065	0.907851	0.937627	0.908767	0.871442	0.843919	0.846394	0.887704	0.862433	0.859512	0.837261	0.81345	0.84424	0.834439	0.869313	0.799787	1	0.896872	0.0606102
2198	22	18453	0.073812	97.9127	7.43448	11.9988	2.67881	0.912778	0.93814	0.908199	0.901236	0.884219	0.908524	0.938628	0.909933	0.871972	0.844741	0.847152	0.888338	0.862055	0.859589	0.83756	0.813093	0.844145	0.834498	0.869588	0.800114	1	0.897564	0.0603872
2198	10	56432	0.225728	65.6561	8.09735	3.7361	1.32736	0.932317	0.912567	0.908837	0.880538	0.895051	0.880821	0.922296	0.894998	0.865342	0.81856	0.865068	0.889256	0.895556	0.837814	0.841367	0.812341	0.837061	0.827403	0.868133	0.772824	1	0.891868	0.0643562
2200	12	52826	0.211304	65.5933	8.2568	3.73232	1.35789	0.933584	0.913972	0.909893	0.881848	0.896017	0.882217	0.923011	0.895383	0.86625	0.819483	0.865492	0.88978	0.895657	0.838498	0.841224	0.812924	0.837372	0.827613	0.868057	0.773464	1	0.892843	0.0638985
2200	12	52826	0.211304	65.5933	8.2568	3.73232	1.35789	0.933584	0.913972	0.909893	0.881848	0.896017	0.882217	0.923011	0.895383	0.86625	0.819483	0.865492	0.88978	0.895657	0.838498	0.841224	0.812924	0.837372	0.827613	0.868057	0.773464	1	0.892843	0.0638985
2205	17	45045	0.18018	104.713	9.16779	14.7452	3.80358	0.934976	0.915573	0.910689	0.883283	0.897036	0.882751	0.923144	0.895749	0.866955	0.820169	0.866212	0.890221	0.895782	0.838606	0.841903	0.813387	0.83774	0.828238	0.868531	0.774625	1	0.893759	0.0633377
2206	18	17497	0.069988	99.1125	7.61829	12.4483	2.80658	0.944562	0.928959	0.92293	0.895582	0.908584	0.893525	0.932217	0.903012	0.875693	0.826399	0.872664	0.897668	0.898983	0.841344	0.842087	0.816369	0.84083	0.832028	0.871692	0.778648	1	0.903298	0.0584302
2210	22	15997	0.063988	99.0962	7.61693	12.4422	2.80633	0.945927	0.929956	0.924611	0.896824	0.910014	0.893918	0.932675	0.903701	0.876633	0.827624	0.872382	0.898231	0.898637	0.841126	0.841158	0.816309	0.842033	0.832875	0.872164	0.779209	1	0.904226	0.0581294
2210	10	59364	0.237456	64.6367	8.07283	3.56934	1.28234	0.882782	0.939003	0.926226	0.88856	0.899198	0.912834	0.892671	0.90485	0.876946	0.815503	0.860589	0.887659	0.867487	0.855156	0.815764	0.80441	0.833662	0.824035	0.86384	0.794429	1	0.891231	0.0626637
2212	12	55558	0.222232	64.5913	8.2542	3.56951	1.31881	0.88458	0.940342	0.927508	0.889359	0.900284	0.913847	0.893463	0.905378	0.877956	0.815976	0.86137	0.88809	0.868372	0.855907	0.815463	0.805078	0.834173	0.824121	0.864079	0.794611	1	0.892263	0.0622612
2212	12	55558	0.222232	64.5913	8.2542	3.56951	1.31881	0.88458	0.940342	0.927508	0.889359	0.900284	0.913847	0.893463	0.905378	0.877956	0.815976	0.86137	0.88809	0.868372	0.855907	0.815463	0.805078	0.834173	0.824121	0.864079	0.794611	1	0.892263	0.0622612
2217	17	47241	0.188964	102.917	9.12071	14.0103	3.66255	0.885798	0.940888	0.929193	0.889789	0.900923	0.914502	0.8947	0.905485	0.87821	0.816949	0.861953	0.889217	0.868419	0.856936	0.815647	0.805476	0.833725	0.824337	0.863773	0.794426	1	0.893033	0.0620055
2218	18	20694	0.082776	98.0198	7.68662	12.0513	2.7725	0.905818	0.94856	0.937156	0.898956	0.911327	0.923166	0.904658	0.911182	0.884967	0.826109	0.865202	0.893617	0.873852	0.861989	0.819247	0.810815	0.837924	0.825916	0.866217	0.796173	1	0.902354	0.057618
2222	22	18912	0.075648	97.9848	7.6893	12.0388	2.772	0.90744	0.949133	0.937976	0.899746	0.912463	0.923567	0.905668	0.911617	0.885628	0.827517	0.864848	0.894036	0.875212	0.86231	0.819506	0.81139	0.838436	0.825931	0.867148	0.79817	1	0.903197	0.0572285
2222	10	55789	0.223156	64.336	8.06186	3.52098	1.2687	0.912241	0.922727	0.917959	0.845086	0.88772	0.902328	0.913415	0.886958	0.857508	0.852892	0.860259	0.889208	0.878838	0.857651	0.802327	0.826211	0.836249	0.815976	0.838974	0.788103	1	0.887864	0.0629622
2224	12	52170	0.20868	64.2699	8.23741	3.51757	1.30071	0.913561	0.923998	0.919139	0.847096	0.888902	0.903412	0.914232	0.888077	0.8583	0.853786	0.861185	0.88964	0.879164	0.858089	0.802712	0.826941	0.836506	0.816187	0.839122	0.788432	1	0.888967	0.0625964
2224	12	52170	0.20868	64.2699	8.23741	3.51757	1.30071	0.913561	0.923998	0.919139	0.847096	0.888902	0.903412	0.914232	0.888077	0.8583	0.853786	0.861185	0.88964	0.879164	0.858089	0.802712	0.826941	0.836506	0.816187	0.839122	0.788432	1	0.888967	0.0625964
2229	17	44580	0.17832	102.565	9.11809	13.8694	3.63036	0.914704	0.925606	0.920626	0.849338	0.890197	0.903611	0.914536	0.889154	0.859242	0.854206	0.861967	0.889917	0.880855	0.858468	0.803241	0.82721	0.837494	0.815938	0.839446	0.78745	1	0.890058	0.0621436
2230	18	18849	0.075396	98.4428	7.59292	12.2003	2.76207	0.927423	0.936283	0.930262	0.866996	0.902939	0.910101	0.921826	0.897236	0.869091	0.860815	0.868959	0.896228	0.884875	0.861876	0.808557	0.8271	0.841106	0.819646	0.844607	0.788769	1	0.899798	0.0585492
2234	22	17273	0.069092	98.4235	7.59419	12.1933	2.76076	0.927459	0.937735	0.93128	0.869189	0.904012	0.911104	0.922422	0.898657	0.869913	0.861431	0.869768	0.897181	0.885804	0.862242	0.80895	0.827679	0.84195	0.819921	0.8458	0.788977	1	0.900753	0.0581899
2234	10	53505	0.21402	65.1376	8.03693	3.64877	1.29617	0.932305	0.930726	0.918933	0.875161	0.889253	0.901738	0.911877	0.904439	0.873722	0.845799	0.869816	0.915793	0.871629	0.849435	0.822633	0.799346	0.842473	0.818475	0.886291	0.801318	1	0.89742	0.0579169
2236	12	50083	0.200332	65.0611	8.22158	3.64388	1.33111	0.93363	0.931364	0.920083	0.876405	0.890262	0.902542	0.912445	0.904788	0.874139	0.847264	0.870585	0.91588	0.872811	0.8496	0.822784	0.799243	0.842841	0.818072	0.886289	0.80138	1	0.89826	0.0576284
2236	12	50083	0.200332	65.0611	8.22158	3.64388	1.33111	0.93363	0.931364	0.920083	0.876405	0.890262	0.902542	0.912445	0.904788	0.874139	0.847264	0.870585	0.91588	0.872811	0.8496	0.822784	0.799243	0.842841	0.818072	0.886289	0.80138	1	0.89826	0.0576284
2241	17	42769	0.171076	104.425	9.06731	14.619	3.74121	0.934427	0.9321	0.920831	0.878288	0.890809	0.903037	0.913477	0.904697	0.873834	0.848126	0.871648	0.91723	0.872782	0.850277	0.822617	0.799598	0.843134	0.818502	0.886799	0.801819	1	0.898987	0.0573167
2242	18	14566	0.058264	100.425	7.48219	12.9343	2.84264	0.946142	0.944528	0.930077	0.893313	0.900934	0.911781	0.920843	0.90876	0.882123	0.855417	0.880406	0.921461	0.873953	0.857408	0.824283	0.801558	0.844295	0.82236	0.886414	0.804545	1	0.908113	0.0540122
2246	22	13342	0.053368	100.433	7.49868	12.9382	2.85047	0.947871	0.944536	0.930295	0.894056	0.901252	0.912007	0.922126	0.909271	0.882701	0.855569	0.881277	0.922013	0.874607	0.85718	0.825139	0.802391	0.844476	0.822365	0.886599	0.804452	1	0.908723	0.0536984
2246	10	53930	0.21572	67.8523	8.30187	4.11908	1.44988	0.919627	0.916549	0.891155	0.868932	0.898999	0.903866	0.912405	0.89924	0.85178	0.837984	0.860523	0.877017	0.849082	0.847107	0.812303	0.800556	0.83194	0.809512	0.877981	0.776201	1	0.886909	0.0622269
2248	12	50488	0.201952	67.81	8.48511	4.11965	1.48845	0.920912	0.917604	0.892133	0.870553	0.899511	0.90472	0.913098	0.899649	0.852916	0.83812	0.861016	0.877783	0.84939	0.847281	0.813213	0.800715	0.832208	0.809707	0.877971	0.776442	1	0.887781	0.0619416
2248	12	50488	0.201952	67.81	8.48511	4.11965	1.48845	0.920912	0.917604	0.892133	0.870553	0.899511	0.90472	0.913098	0.899649	0.852916	0.83812	0.861016	0.877783	0.84939	0.847281	0.813213	0.800715	0.832208	0.809707	0.877971	0.776442	1	0.887781	0.0619416
2253	17	43062	0.172248	106.847	9.40882	15.6647	4.05952	0.921892	0.918838	0.893142	0.87208	0.900957	0.905566	0.913764	0.90055	0.852921	0.838001	0.861316	0.879093	0.849798	0.847638	0.813362	0.801774	0.831952	0.808741	0.878129	0.776276	1	0.888658	0.0616805
2254	18	14053	0.056212	100.299	7.75117	12.9015	2.94356	0.937238	0.929339	0.908062	0.884864	0.909343	0.91436	0.920658	0.906888	0.866505	0.847328	0.864691	0.887106	0.853697	0.849925	0.818117	0.803707	0.834484	0.810325	0.879207	0.777023	1	0.898684	0.0578619
2258	22	12913	0.051652	100.285	7.7399	12.8956	2.93736	0.937544	0.93038	0.909432	0.885813	0.9104	0.915434	0.920313	0.906916	0.867033	0.848176	0.865136	0.887129	0.853442	0.851158	0.819678	0.804964	0.834353	0.809533	0.879888	0.77724	1	0.899373	0.0577459
2258	10	56708	0.226832	64.9985	8.08507	3.62808	1.29832	0.908681	0.923124	0.900093	0.88253	0.870415	0.90139	0.923529	0.90429	0.852799	0.805539	0.869498	0.882159	0.888931	0.836081	0.832343	0.803996	0.815335	0.834503	0.841134	0.785436	1	0.887006	0.065328
2260	12	52981	0.211924	64.965	8.2709	3.63032	1.33662	0.910223	0.925001	0.901276	0.883609	0.871341	0.902758	0.924058	0.905325	0.853882	0.806251	0.869576	0.882939	0.889659	0.836517	0.832157	0.804232	0.815896	0.834658	0.841207	0.785404	1	0.888088	0.064884
2260	12	52981	0.211924	64.965	8.2709	3.63032	1.33662	0.910223	0.925001	0.901276	0.883609	0.871341	0.902758	0.924058	0.905325	0.853882	0.806251	0.869576	0.882939	0.889659	0.836517	0.832157	0.804232	0.815896	0.834658	0.841207	0.785404	1	0.888088	0.064884
2265	17	45176	0.180704	103.732	9.18862	14.3437	3.74675	0.91148	0.926122	0.903345	0.885459	0.872377	0.903544	0.925193	0.90599	0.854192	0.806866	0.870241	0.883467	0.889776	0.837115	0.832754	0.804852	0.816717	0.834237	0.84131	0.785262	1	0.889166	0.0644125
2266	18	19893	0.079572	97.9451	7.73228	12.0268	2.78603	0.926381	0.938521	0.920475	0.897728	0.880712	0.910999	0.930905	0.91037	0.861459	0.818931	0.875635	0.889283	0.897049	0.842935	0.828533	0.809556	0.822425	0.834716	0.843488	0.78505	1	0.899189	0.0597405
2270	22	18247	0.072988	97.9226	7.73696	12.0188	2.78377	0.927879	0.940127	0.921494	0.898476	0.881323	0.911355	0.931879	0.911246	0.862882	0.819943	0.876281	0.889297	0.897189	0.843673	0.82904	0.809476	0.821889	0.836055	0.844331	0.784814	1	0.900132	0.0594891
2270	10	57108	0.228432	63.3847	8.0136	3.37056	1.22795	0.901914	0.936997	0.907333	0.873389	0.872601	0.915791	0.906239	0.88745	0.87226	0.828728	0.857165	0.875692	0.881575	0.821566	0.82372	0.808346	0.837361	0.812907	0.851965	0.79256	1	0.887774	0.0641846
2272	12	53399	0.213596	63.3275	8.19176	3.36881	1.26077	0.903547	0.937911	0.908922	0.874679	0.873883	0.916674	0.907264	0.888725	0.873425	0.830137	0.857834	0.87585	0.881318	0.822132	0.823817	0.808704	0.837534	0.812721	0.852244	0.79259	1	0.88886	0.0637973
2272	12	53399	0.213596	63.3275	8.19176	3.36881	1.26077	0.903547	0.937911	0.908922	0.874679	0.873883	0.916674	0.907264	0.888725	0.873425	0.830137	0.857834	0.87585	0.881318	0.822132	0.823817	0.808704	0.837534	0.812721	0.852244	0.79259	1	0.88886	0.0637973
2277	17	45370	0.18148	99.787	9.03307	12.7881	3.41116	0.905587	0.939365	0.911065	0.876592	0.875204	0.917423	0.907615	0.890015	0.874432	0.830615	0.858883	0.876317	0.882015	0.822283	0.823209	0.809852	0.837514	0.812431	0.852402	0.792021	1	0.89013	0.0633225
2278	18	24349	0.097396	95.8877	7.68351	11.294	2.65251	0.920079	0.948951	0.921989	0.88747	0.884615	0.922584	0.914555	0.895437	0.880796	0.839028	0.861432	0.88057	0.884123	0.826091	0.819541	0.814222	0.838597	0.812785	0.856688	0.793195	1	0.898479	0.0589036
2282	22	22165	0.08866	95.8696	7.67292	11.2872	2.64911	0.921498	0.950011	0.923348	0.888721	0.886172	0.923212	0.914979	0.895872	0.881141	0.839747	0.861787	0.880194	0.883939	0.825423	0.819513	0.814392	0.837898	0.813264	0.857546	0.792736	1	0.89933	0.0585614
2282	10	55371	0.221484	61.9084	7.76707	3.13917	1.13207	0.886448	0.92971	0.903812	0.879305	0.874573	0.883658	0.892209	0.906973	0.866555	0.814723	0.840639	0.882664	0.874456	0.862274	0.817287	0.799579	0.827798	0.833893	0.846219	0.812014	1	0.882376	0.0653546
2284	12	51724	0.206896	61.8335	7.94152	3.1347	1.16175	0.888195	0.931144	0.905179	0.880877	0.875474	0.884106	0.89298	0.907422	0.867276	0.815163	0.841196	0.883555	0.874681	0.862781	0.817686	0.799986	0.828078	0.833975	0.846532	0.812776	1	0.883416	0.0649633
2284	12	51724	0.206896	61.8335	7.94152	3.1347	1.16175	0.888195	0.931144	0.905179	0.880877	0.875474	0.884106	0.89298	0.907422	0.867276	0.815163	0.841196	0.883555	0.874681	0.862781	0.817686	0.799986	0.828078	0.833975	0.846532	0.812776	1	0.883416	0.0649633
2289	17	44090	0.17636	102.436	8.87222	13.8014	3.52365	0.889635	0.932524	0.906339	0.882479	0.875765	0.885552	0.893366	0.90812	0.867714	0.815253	0.842924	0.884577	0.875028	0.862826	0.817816	0.800181	0.828136	0.833919	0.847063	0.813314	1	0.884392	0.0647678
2290	18	18952	0.075808	98.661	7.45187	12.2726	2.72332	0.909508	0.945125	0.917713	0.896238	0.886397	0.893573	0.900802	0.912674	0.87434	0.824187	0.850939	0.890671	0.876293	0.868299	0.822367	0.802976	0.831891	0.836798	0.844291	0.816457	1	0.894922	0.0603505
2294	22	17338	0.069352	98.652	7.46312	12.2699	2.72734	0.910082	0.946303	0.919426	0.897422	0.887934	0.894451	0.901315	0.913716	0.875447	0.824778	0.85203	0.890645	0.876629	0.868209	0.822586	0.803784	0.83291	0.83689	0.84433	0.816847	1	0.895867	0.0598826
2294	10	55652	0.222608	67.4916	8.3085	4.05615	1.43737	0.918215	0.936139	0.897784	0.855297	0.89084	0.911836	0.909275	0.876384	0.840626	0.829395	0.882709	0.88234	0.862494	0.842971	0.828425	0.815074	0.827221	0.819566	0.839934	0.787672	1	0.887739	0.0620379
2296	12	51976	0.207904	67.4305	8.50779	4.05421	1.47827	0.919222	0.937279	0.899136	0.856347	0.892094	0.912614	0.909824	0.876895	0.841388	0.830085	0.883206	0.882744	0.862388	0.843562	0.829219	0.815703	0.827574	0.820032	0.839936	0.788354	1	0.888627	0.0617317
2296	12	51976	0.207904	67.4305	8.50779	4.05421	1.47827	0.919222	0.937279	0.899136	0.856347	0.892094	0.912614	0.909824	0.876895	0.841388	0.830085	0.883206	0.882744	0.862388	0.843562	0.829219	0.815703	0.827574	0.820032	0.839936	0.788354	1	0.888627	0.0617317
2301	17	44346	0.177384	105.534	9.34327	15.1007	3.93978	0.920929	0.938044	0.900273	0.858026	0.893046	0.913589	0.910612	0.878332	0.842319	0.830492	0.883924	0.882706	0.862073	0.844484	0.8295	0.815913	0.828835	0.820874	0.840256	0.788391	1	0.889647	0.0612156
2302	18	15384	0.061536	99.9914	7.59642	12.7762	2.85896	0.934607	0.948063	0.915789	0.874642	0.903341	0.921542	0.920209	0.88696	0.851762	0.837071	0.889723	0.889951	0.868435	0.853419	0.831578	0.82056	0.832683	0.822153	0.841621	0.791569	1	0.900165	0.0569327
2306	22	14026	0.056104	99.9584	7.58271	12.7629	2.84891	0.935691	0.948417	0.917546	0.876943	0.904784	0.921895	0.920433	0.887316	0.851668	0.837908	0.89024	0.890382	0.86853	0.853736	0.831884	0.820227	0.832882	0.822651	0.842828	0.790389	1	0.901022	0.0566173
2306	10	53491	0.213964	64.9155	7.98868	3.61091	1.27957	0.919033	0.910929	0.905283	0.881877	0.865463	0.904825	0.900329	0.906227	0.870137	0.839721	0.879952	0.891907	0.857107	0.855452	0.81896	0.829401	0.814726	0.805659	0.874642	0.784338	1	0.888492	0.0627029
2308	12	50014	0.200056	64.8594	8.15594	3.60861	1.31124	0.920552	0.912255	0.906696	0.882873	0.866987	0.906126	0.901088	0.906906	0.870886	0.840725	0.880104	0.89208	0.85753	0.85632	0.818841	0.829648	0.814622	0.805454	0.874095	0.785	1	0.889529	0.0623613
2308	12	50014	0.200056	64.8594	8.15594	3.60861	1.31124	0.920552	0.912255	0.906696	0.882873	0.866987	0.906126	0.901088	0.906906	0.870886	0.840725	0.880104	0.89208	0.85753	0.85632	0.818841	0.829648	0.814622	0.805454	0.874095	0.785	1	0.889529	0.0623613
2313	17	42695	0.17078	102.798	9.03404	13.9566	3.6121	0.921806	0.913831	0.908116	0.883968	0.868146	0.907038	0.902518	0.907565	0.871542	0.841878	0.8807	0.892247	0.857817	0.856915	0.819733	0.831093	0.814826	0.805422	0.874306	0.784858	1	0.890602	0.061927
2314	18	18342	0.073368	98.3747	7.55096	12.173	2.74027	0.934849	0.925144	0.921628	0.89783	0.878857	0.91544	0.909552	0.915713	0.877058	0.844483	0.883764	0.896685	0.862719	0.864846	0.824174	0.833279	0.813379	0.807164	0.874305	0.787918	1	0.899977	0.0582007
2318	22	16786	0.067144	98.3416	7.5426	12.1605	2.7362	0.936256	0.926814	0.922763	0.899023	0.87993	0.91624	0.910372	0.915733	0.877338	0.843769	0.884368	0.896938	0.864024	0.866317	0.824794	0.833254	0.81279	0.806535	0.873883	0.787353	1	0.900881	0.0578186
2318	10	52056	0.208224	64.385	7.93615	3.52406	1.25209	0.894441	0.915985	0.894623	0.873684	0.890186	0.919116	0.900914	0.89714	0.873857	0.838818	0.863003	0.889312	0.883942	0.867844	0.837089	0.794222	0.802655	0.82636	0.828848	0.808264	1	0.88617	0.0657273
2320	12	48634	0.194536	64.3301	8.11025	3.52231	1.28533	0.896482	0.91729	0.895577	0.875046	0.891269	0.919562	0.901972	0.89787	0.874686	0.839773	0.863799	0.889511	0.883929	0.86859	0.837089	0.795575	0.803029	0.826089	0.82908	0.808293	1	0.887229	0.0652497
2320	12	48634	0.194536	64.3301	8.11025	3.52231	1.28533	0.896482	0.91729	0.895577	0.875046	0.891269	0.919562	0.901972	0.89787	0.874686	0.839773	0.863799	0.889511	0.883929	0.86859	0.837089	0.795575	0.803029	0.826089	0.82908	0.808293	1	0.887229	0.0652497
2325	17	41546	0.166184	101.219	8.99867	13.333	3.49329	0.898318	0.918031	0.896693	0.875897	0.891807	0.91974	0.902638	0.898065	0.875463	0.841332	0.863958	0.889773	0.884225	0.869422	0.837024	0.795588	0.803266	0.825675	0.829526	0.808658	1	0.888033	0.0650451
2326	18	17973	0.071892	98.4979	7.41576	12.2108	2.70416	0.916541	0.929311	0.911284	0.892144	0.898793	0.926557	0.912007	0.908891	0.883742	0.844099	0.868386	0.89576	0.883492	0.877455	0.841985	0.799588	0.809158	0.824097	0.829717	0.811133	1	0.898546	0.0606959
2330	22	16407	0.065628	98.4834	7.41938	12.2057	2.70496	0.91787	0.930335	0.912598	0.894039	0.898854	0.927196	0.912263	0.909094	0.884501	0.844152	0.868745	0.896264	0.883464	0.878284	0.842171	0.799202	0.81066	0.824374	0.829128	0.81191	1	0.899364	0.0602705
2330	10	54852	0.219408	64.9782	7.94116	3.61922	1.2727	0.91148	0.938717	0.895765	0.859531	0.868163	0.918964	0.919173	0.898099	0.871017	0.815886	0.848875	0.862339	0.874216	0.855192	0.836241	0.836688	0.834208	0.81101	0.866286	0.767073	1	0.887879	0.0617929
2332	12	51275	0.2051	64.925	8.1189	3.61776	1.30672	0.912784	0.939883	0.896841	0.861463	0.868796	0.919581	0.919766	0.89884	0.871536	0.816226	0.849634	0.862574	0.874432	0.855807	0.836499	0.837377	0.834842	0.810648	0.866104	0.76706	1	0.888784	0.0614576
2332	12	51275	0.2051	64.925	8.1189	3.61776	1.30672	0.912784	0.939883	0.896841	0.861463	0.868796	0.919581	0.919766	0.89884	0.871536	0.816226	0.849634	0.862574	0.874432	0.855807	0.836499	0.837377	0.834842	0.810648	0.866104	0.76706	1	0.888784	0.0614576
2337	17	43812	0.175248	102.784	8.9977	13.9482	3.5944	0.913745	0.94077	0.898144	0.863074	0.869967	0.920444	0.920969	0.899822	0.872284	0.816317	0.849927	0.863359	0.874977	0.856409	0.837054	0.837864	0.835479	0.810406	0.866098	0.767883	1	0.88973	0.0612606
2338	18	20025	0.0801	97.5393	7.59166	11.8727	2.71392	0.926442	0.94804	0.911561	0.876879	0.881598	0.925293	0.927216	0.904644	0.878752	0.822147	0.85638	0.870861	0.877553	0.859725	0.841174	0.840025	0.841049	0.811935	0.867166	0.770562	1	0.89844	0.05815
2342	22	18327	0.073308	97.5132	7.58708	11.863	2.7103	0.927293	0.948682	0.912588	0.877476	0.882714	0.925383	0.928002	0.904949	0.879413	0.822502	0.856741	0.871337	0.879686	0.859715	0.841109	0.839826	0.842227	0.811726	0.868173	0.771294	1	0.899116	0.0579686
2342	10	55103	0.220412	62.8316	7.8503	3.28003	1.18195	0.904034	0.929233	0.914642	0.837713	0.863664	0.914977	0.910241	0.907981	0.860189	0.847322	0.86047	0.890432	0.870887	0.835363	0.790383	0.826534	0.823059	0.833131	0.819892	0.788514	1	0.88518	0.0654702
2344	12	51474	0.205896	62.7625	8.03644	3.27677	1.21554	0.905525	0.930664	0.916132	0.839521	0.865039	0.916249	0.910683	0.908643	0.861522	0.848302	0.860969	0.891032	0.871187	0.835597	0.791021	0.826514	0.823008	0.833061	0.820735	0.789039	1	0.886333	0.0650175
2344	12	51474	0.205896	62.7625	8.03644	3.27677	1.21554	0.905525	0.930664	0.916132	0.839521	0.865039	0.916249	0.910683	0.908643	0.861522	0.848302	0.860969	0.891032	0.871187	0.835597	0.791021	0.826514	0.823008	0.833061	0.820735	0.789039	1	0.886333	0.0650175
2349	17	43764	0.175056	99.3448	8.86534	12.6112	3.31859	0.906544	0.931279	0.917786	0.841171	0.866134	0.916415	0.911434	0.909069	0.862684	0.848551	0.862364	0.891703	0.871744	0.835333	0.791644	0.826833	0.822674	0.833128	0.821166	0.788285	1	0.887203	0.0647071
2350	18	21135	0.08454	97.3215	7.4484	11.7867	2.64504	0.918973	0.940478	0.928791	0.856636	0.877762	0.922593	0.91585	0.915567	0.870807	0.855051	0.867566	0.895198	0.875325	0.84062	0.796262	0.830731	0.823374	0.833523	0.827111	0.789165	1	0.896081	0.0610233
2354	22	19230	0.07692	97.3081	7.41921	11.7803	2.63337	0.920229	0.941732	0.929875	0.858996	0.878185	0.922933	0.917161	0.917083	0.872361	0.855798	0.867993	0.896568	0.875221	0.840536	0.796542	0.830681	0.823817	0.833229	0.827275	0.78895	1	0.897127	0.060609
2354	10	52981	0.211924	64.5689	7.96853	3.55447	1.26164	0.913931	0.929522	0.904787	0.856515	0.871086	0.919264	0.880542	0.894453	0.859997	0.819039	0.870463	0.892792	0.846822	0.849786	0.806063	0.813084	0.819907	0.830977	0.840065	0.78782	1	0.885012	0.0636127
2356	12	49549	0.198196	64.5203	8.15469	3.5542	1.29774	0.915669	0.930473	0.906123	0.857989	0.872217	0.919595	0.881511	0.894852	0.860744	0.819714	0.871047	0.892975	0.847212	0.85036	0.806495	0.813568	0.820128	0.830804	0.840501	0.787705	1	0.885986	0.0631725
2356	12	49549	0.198196	64.5203	8.15469	3.5542	1.29774	0.915669	0.930473	0.906123	0.857989	0.872217	0.919595	0.881511	0.894852	0.860744	0.819714	0.871047	0.892975	0.847212	0.85036	0.806495	0.813568	0.820128	0.830804	0.840501	0.787705	1	0.885986	0.0631725
2361	17	42250	0.169	103.084	9.04991	14.0723	3.63987	0.917515	0.931136	0.906994	0.859325	0.872817	0.919811	0.882178	0.895183	0.861621	0.821112	0.870876	0.892734	0.846734	0.850568	0.807243	0.813633	0.819964	0.830639	0.84187	0.788118	1	0.886779	0.0628071
2362	18	17354	0.069416	98.9059	7.509	12.3658	2.7543	0.93088	0.942549	0.917454	0.875043	0.885473	0.923966	0.886971	0.901003	0.872767	0.829117	0.878011	0.894405	0.852599	0.85257	0.815547	0.819235	0.823758	0.833208	0.847643	0.788867	1	0.896313	0.0578885
2366	22	15907	0.063628	98.8852	7.50456	12.3579	2.75054	0.932137	0.943421	0.918526	0.877161	0.886559	0.924279	0.887502	0.901176	0.874143	0.82976	0.878827	0.894198	0.852989	0.852392	0.815647	0.819513	0.822971	0.833281	0.848117	0.788678	1	0.897182	0.0574375
2366	10	51082	0.204328	65.4602	8.12244	3.7049	1.3249	0.89604	0.943542	0.898301	0.87708	0.858081	0.921381	0.886242	0.896333	0.883618	0.846482	0.84749	0.86644	0.869651	0.866156	0.812595	0.825672	0.812507	0.790073	0.814582	0.775762	1	0.885792	0.0660083
2368	12	47754	0.191016	65.4004	8.28651	3.70196	1.35794	0.897914	0.944821	0.8996	0.878858	0.85953	0.922551	0.887465	0.896784	0.884125	0.847657	0.848547	0.868042	0.869896	0.865833	0.812717	0.825313	0.812822	0.78941	0.815073	0.776354	1	0.886978	0.0655444
2368	12	47754	0.191016	65.4004	8.28651	3.70196	1.35794	0.897914	0.944821	0.8996	0.878858	0.85953	0.922551	0.887465	0.896784	0.884125	0.847657	0.848547	0.868042	0.869896	0.865833	0.812717	0.825313	0.812822	0.78941	0.815073	0.776354	1	0.886978	0.0655444
2373	17	40632	0.162528	104.481	9.18383	14.6503	3.80057	0.899316	0.945757	0.900977	0.880353	0.860984	0.923386	0.888401	0.896695	0.884869	0.848703	0.849294	0.869106	0.869093	0.86662	0.812918	0.825519	0.812943	0.790042	0.814937	0.776445	1	0.887955	0.0653192
2374	18	16578	0.066312	98.8474	7.58204	12.3485	2.7887	0.917964	0.955453	0.91166	0.894076	0.876825	0.932169	0.897605	0.905296	0.890065	0.85517	0.859422	0.882193	0.873115	0.869104	0.821601	0.829684	0.815086	0.790445	0.820666	0.781578	1	0.898905	0.0603284
2378	22	15193	0.060772	98.8361	7.57401	12.3439	2.78516	0.919601	0.956263	0.912657	0.895643	0.878003	0.932568	0.89844	0.906569	0.890213	0.85569	0.860956	0.883334	0.873001	0.869808	0.821826	0.828901	0.815112	0.790792	0.820707	0.782597	1	0.899865	0.0598831
2378	10	52792	0.211168	64.522	8.07244	3.55092	1.27588	0.913301	0.923312	0.907136	0.877699	0.884215	0.90598	0.883316	0.891868	0.863597	0.834814	0.874915	0.859278	0.887663	0.849437	0.818723	0.81321	0.819565	0.814688	0.874858	0.780724	1	0.887804	0.0596778
2380	12	49399	0.197596	64.4839	8.24889	3.55203	1.31048	0.914624	0.924594	0.908389	0.878803	0.885008	0.906334	0.884127	0.892386	0.864532	0.835432	0.874977	0.859724	0.888297	0.849997	0.819247	0.812223	0.820057	0.81451	0.874572	0.781079	1	0.888668	0.0593496
2380	12	49399	0.197596	64.4839	8.24889	3.55203	1.31048	0.914624	0.924594	0.908389	0.878803	0.885008	0.906334	0.884127	0.892386	0.864532	0.835432	0.874977	0.859724	0.888297	0.849997	0.819247	0.812223	0.820057	0.81451	0.874572	0.781079	1	0.888668	0.0593496
2385	17	42173	0.168692	104.717	9.13389	14.744	3.78375	0.915918	0.926019	0.909504	0.879793	0.886408	0.90699	0.88559	0.893131	0.864878	0.836364	0.875774	0.860171	0.888531	0.849797	0.818758	0.811823	0.820383	0.814372	0.874078	0.780369	1	0.889602	0.0590447
2386	18	15119	0.060476	99.7875	7.61646	12.7004	2.84937	0.93065	0.938819	0.921688	0.890006	0.89586	0.912726	0.892817	0.900721	0.87476	0.83954	0.881408	0.866129	0.893776	0.855943	0.821417	0.81133	0.82684	0.813381	0.875752	0.782393	1	0.898944	0.0557005
2390	22	13848	0.055392	99.7921	7.60471	12.7014	2.84487	0.931651	0.939955	0.922263	0.89114	0.896953	0.913092	0.894497	0.900816	0.874964	0.840157	0.880849	0.867526	0.8928	0.856514	0.820985	0.812644	0.826943	0.813186	0.876841	0.78394	1	0.899699	0.0555249
2390	10	53695	0.21478	67.1502	8.30505	3.99658	1.41874	0.909656	0.935171	0.886935	0.887084	0.903483	0.910336	0.895186	0.900223	0.869485	0.815076	0.860946	0.88322	0.862212	0.850535	0.833187	0.827954	0.829137	0.820886	0.848617	0.762939	1	0.889847	0.0602442
2392	12	50310	0.20124	67.082	8.4805	3.99247	1.45573	0.911141	0.935738	0.888064	0.888352	0.904452	0.911022	0.895538	0.900944	0.869857	0.815772	0.861529	0.883383	0.862453	0.850974	0.83379	0.827818	0.829	0.821169	0.848569	0.763516	1	0.890657	0.0599739
2392	12	50310	0.20124	67.082	8.4805	3.99247	1.45573	0.911141	0.935738	0.888064	0.888352	0.904452	0.911022	0.895538	0.900944	0.869857	0.815772	0.861529	0.883383	0.862453	0.850974	0.83379	0.827818	0.829	0.821169	0.848569	0.763516	1	0.890657	0.0599739
2397	17	42977	0.171908	106.679	9.36649	15.5895	4.0327	0.911965	0.936361	0.889604	0.889313	0.905287	0.911313	0.896654	0.90161	0.870454	0.815715	0.86245	0.884671	0.863183	0.850804	0.835016	0.827396	0.829583	0.821265	0.84878	0.763862	1	0.891435	0.0596812
2398	18	13091	0.052364	101.03	7.60211	13.1723	2.90954	0.926705	0.945115	0.905508	0.903827	0.917233	0.915744	0.903331	0.909251	0.878428	0.826102	0.866473	0.887824	0.869834	0.857077	0.837751	0.828164	0.835841	0.825758	0.852991	0.761859	1	0.901321	0.0555986
2402	22	11969	0.047876	101.003	7.61808	13.1627	2.91311	0.928357	0.945568	0.906592	0.904211	0.918331	0.916284	0.903167	0.911187	0.879689	0.827763	0.867491	0.888838	0.870415	0.858635	0.838207	0.82839	0.835909	0.824923	0.853956	0.760924	1	0.902221	0.0555571
2402	10	55125	0.2205	67.0275	8.28029	3.97454	1.41211	0.877914	0.931283	0.923383	0.89024	0.883401	0.922503	0.89922	0.904943	0.855537	0.826848	0.883791	0.88459	0.876635	0.868762	0.844726	0.859347	0.835474	0.838975	0.865351	0.751955	1	0.891068	0.0622162
2404	12	51510	0.20604	66.9708	8.47149	3.97313	1.45259	0.879868	0.932159	0.924481	0.891477	0.88444	0.923073	0.899748	0.90562	0.85562	0.82747	0.883945	0.885178	0.877014	0.869161	0.845341	0.859435	0.835702	0.83974	0.865308	0.752495	1	0.891984	0.0619319
