# Supplementary material for: IBSEM: An Individual-Based Atlantic Salmon Population Model
Source: PLoS One. 2015 Sep 18;10(9):e0138444. doi: 10.1371/journal.pone.0138444 (PMC4575158; doi:10.1371/journal.pone.0138444)
Supplement: S1 Minimal dataset — (ZIP) [file pone.0138444.s003.zip › temp/scenario 1/wild - 1/runFiles/results/parr2.txt]

month	averageAge	popSize	density	averageLength	stDevLength	averageWeight	stDevWeight	allele_0_0_Frequency	allele_0_1_Frequency	allele_0_2_Frequency	allele_0_3_Frequency	allele_0_4_Frequency	allele_0_5_Frequency	allele_0_6_Frequency	allele_0_7_Frequency	allele_0_8_Frequency	allele_0_9_Frequency	allele_0_10_Frequency	allele_0_11_Frequency	allele_0_12_Frequency	allele_0_13_Frequency	allele_0_14_Frequency	allele_0_15_Frequency	allele_0_16_Frequency	allele_0_17_Frequency	allele_0_18_Frequency	allele_0_19_Frequency	allele_0_20_Frequency	genotypicValueAverage	genotypicValueStDev
16	24	7268	0.029072	103.185	7.39543	14.0104	3.06765	0.91325	0.913525	0.908985	0.913731	0.911186	0.906508	0.902655	0.908641	0.906508	0.904719	0.904926	0.904169	0.901417	0.905614	0.900936	0.904513	0.906233	0.90066	0.897496	0.901348	1	0.90892	0.0587148
21	29	6260	0.02504	131.987	8.25875	29.1215	5.51859	0.916294	0.914856	0.911022	0.916853	0.913498	0.906709	0.901597	0.911182	0.906949	0.905112	0.904952	0.903674	0.90016	0.905751	0.900559	0.903035	0.906949	0.901278	0.896885	0.902077	1	0.910296	0.0577851
22	30	64	0.000256	118.297	7.92607	21.034	4.31713	0.914063	0.929688	0.984375	0.953125	0.898438	0.9375	0.929688	0.90625	0.898438	0.953125	0.898438	0.90625	0.921875	0.898438	0.898438	0.914063	0.90625	0.898438	0.882813	0.898438	1	0.927141	0.0519661
26	34	59	0.000236	118.69	7.63658	21.222	4.2049	0.915254	0.932203	0.983051	0.949153	0.915254	0.949153	0.932203	0.923729	0.889831	0.949153	0.90678	0.915254	0.932203	0.889831	0.889831	0.90678	0.90678	0.898305	0.872881	0.90678	1	0.930102	0.0510656
26	22	17545	0.07018	98.059	7.93084	12.0801	2.8923	0.924679	0.923197	0.919436	0.918609	0.91328	0.91177	0.907865	0.907865	0.907096	0.909119	0.906498	0.903334	0.903534	0.905101	0.903648	0.902764	0.905358	0.902023	0.903505	0.901966	1	0.914562	0.0551109
28	24	16555	0.06622	98.0139	8.33214	12.0879	3.05527	0.925732	0.924343	0.920326	0.920236	0.914558	0.912323	0.908396	0.908064	0.906916	0.909333	0.906494	0.903805	0.904017	0.905738	0.904259	0.902718	0.905799	0.902658	0.903594	0.902144	1	0.915357	0.0548042
28	24	16555	0.06622	98.0139	8.33214	12.0879	3.05527	0.925732	0.924343	0.920326	0.920236	0.914558	0.912323	0.908396	0.908064	0.906916	0.909333	0.906494	0.903805	0.904017	0.905738	0.904259	0.902718	0.905799	0.902658	0.903594	0.902144	1	0.915357	0.0548042
33	29	14179	0.056716	127.524	9.28662	26.3838	5.73602	0.927639	0.925524	0.92108	0.920975	0.915544	0.912088	0.908844	0.908879	0.907434	0.909267	0.907222	0.904189	0.903731	0.90627	0.903907	0.903413	0.905282	0.902179	0.90359	0.903061	1	0.916127	0.0549129
34	30	317	0.001268	114.265	8.28171	19.0075	4.22684	0.943218	0.946372	0.952681	0.951104	0.927445	0.933754	0.897476	0.917981	0.935331	0.914826	0.927445	0.911672	0.897476	0.914826	0.908517	0.908517	0.910095	0.884858	0.90694	0.897476	1	0.931891	0.0490969
38	34	292	0.001168	114.296	8.48129	19.0372	4.33697	0.945205	0.943493	0.950342	0.953767	0.924658	0.933219	0.895548	0.919521	0.936644	0.921233	0.931507	0.921233	0.890411	0.914384	0.905822	0.912671	0.914384	0.883562	0.90411	0.898973	1	0.932083	0.0493756
38	22	19405	0.07762	99.0529	7.63316	12.4281	2.85476	0.922391	0.931126	0.914275	0.933058	0.896367	0.917856	0.887452	0.912961	0.917934	0.897423	0.918191	0.8958	0.909379	0.880005	0.912007	0.920356	0.932234	0.896109	0.89142	0.889178	1	0.91443	0.0552171
40	24	18329	0.073316	98.9652	8.06749	12.421	3.0231	0.924027	0.931748	0.915353	0.933903	0.896994	0.918599	0.887828	0.913089	0.918353	0.897485	0.917999	0.896748	0.909979	0.879726	0.912516	0.920727	0.932375	0.896476	0.891865	0.888946	1	0.915148	0.0549596
40	24	18329	0.073316	98.9652	8.06749	12.421	3.0231	0.924027	0.931748	0.915353	0.933903	0.896994	0.918599	0.887828	0.913089	0.918353	0.897485	0.917999	0.896748	0.909979	0.879726	0.912516	0.920727	0.932375	0.896476	0.891865	0.888946	1	0.915148	0.0549596
45	29	15763	0.063052	125.68	8.96155	25.2441	5.38075	0.925554	0.932786	0.916894	0.934118	0.89875	0.918258	0.889583	0.91331	0.919463	0.897577	0.917433	0.897037	0.910138	0.880099	0.913405	0.920732	0.933293	0.89745	0.892089	0.889996	1	0.916028	0.0544381
46	30	489	0.001956	112.643	7.93039	18.1943	3.80684	0.941718	0.94274	0.943763	0.936605	0.912065	0.917178	0.887526	0.921268	0.913088	0.911043	0.920245	0.904908	0.921268	0.886503	0.904908	0.928425	0.940695	0.90593	0.898773	0.907975	1	0.925413	0.0535689
50	34	446	0.001784	112.618	7.9334	18.1826	3.80749	0.943946	0.943946	0.942825	0.932735	0.913677	0.918161	0.883408	0.920404	0.910314	0.909193	0.91704	0.909193	0.920404	0.891256	0.90583	0.929372	0.942825	0.90583	0.904709	0.904709	1	0.925327	0.0538886
50	22	11300	0.0452	100.172	8.13655	12.877	3.11694	0.930664	0.91854	0.91385	0.890664	0.903186	0.909912	0.888451	0.870487	0.864956	0.896858	0.895487	0.91031	0.870221	0.867699	0.914823	0.918097	0.92	0.915044	0.878673	0.929779	1	0.904313	0.0587776
52	24	10615	0.04246	100.103	8.56892	12.8782	3.29485	0.931795	0.919642	0.915827	0.89138	0.904428	0.911305	0.888837	0.870561	0.865426	0.897833	0.89642	0.910834	0.869948	0.868347	0.915214	0.918747	0.920301	0.914979	0.878709	0.930099	1	0.905256	0.0584926
52	24	10615	0.04246	100.103	8.56892	12.8782	3.29485	0.931795	0.919642	0.915827	0.89138	0.904428	0.911305	0.888837	0.870561	0.865426	0.897833	0.89642	0.910834	0.869948	0.868347	0.915214	0.918747	0.920301	0.914979	0.878709	0.930099	1	0.905256	0.0584926
57	29	9128	0.036512	127.506	9.46133	26.3884	5.8434	0.934323	0.921615	0.916794	0.890064	0.905565	0.913508	0.889078	0.87248	0.867277	0.89713	0.899156	0.9117	0.871933	0.868043	0.914549	0.920465	0.921012	0.915644	0.878013	0.930489	1	0.906453	0.0582317
58	30	245	0.00098	113.033	8.13778	18.3957	3.96189	0.953061	0.959184	0.932653	0.914286	0.934694	0.92449	0.92449	0.887755	0.879592	0.926531	0.930612	0.904082	0.879592	0.865306	0.95102	0.928571	0.946939	0.934694	0.891837	0.928571	1	0.927991	0.0527556
62	34	231	0.000924	113.078	8.1957	18.4215	3.99358	0.958874	0.961039	0.935065	0.917749	0.935065	0.930736	0.922078	0.887446	0.880952	0.926407	0.928571	0.902597	0.876623	0.867965	0.952381	0.930736	0.948052	0.941558	0.896104	0.9329	1	0.930126	0.0517272
62	22	20020	0.08008	96.2091	7.75618	11.4108	2.73073	0.913836	0.914086	0.919181	0.883017	0.909515	0.907892	0.886414	0.891808	0.903996	0.887063	0.900125	0.898901	0.898302	0.881818	0.893157	0.903447	0.917433	0.879496	0.878521	0.898901	1	0.903327	0.0573867
64	24	18830	0.07532	96.1341	8.14714	11.4071	2.8747	0.914684	0.914843	0.920234	0.883909	0.910382	0.908099	0.886511	0.89291	0.903956	0.887732	0.900531	0.899867	0.898062	0.881678	0.893494	0.903691	0.917286	0.87958	0.878014	0.899177	1	0.903953	0.0572027
64	24	18830	0.07532	96.1341	8.14714	11.4071	2.8747	0.914684	0.914843	0.920234	0.883909	0.910382	0.908099	0.886511	0.89291	0.903956	0.887732	0.900531	0.899867	0.898062	0.881678	0.893494	0.903691	0.917286	0.87958	0.878014	0.899177	1	0.903953	0.0572027
69	29	16225	0.0649	125.269	9.09437	25.0122	5.42532	0.916025	0.91621	0.921048	0.884746	0.911186	0.909707	0.886656	0.893837	0.905393	0.88792	0.901325	0.899723	0.898675	0.882126	0.893097	0.903328	0.917473	0.881109	0.878274	0.898428	1	0.904841	0.0568559
70	30	531	0.002124	112.592	7.62095	18.1507	3.69756	0.93597	0.931262	0.945386	0.903013	0.912429	0.931262	0.90678	0.89548	0.903013	0.891714	0.90678	0.90678	0.882298	0.899247	0.911488	0.900188	0.922787	0.870056	0.887947	0.887947	1	0.917499	0.0502565
74	34	488	0.001952	112.525	7.66402	18.1218	3.71287	0.9375	0.931352	0.947746	0.903689	0.91291	0.931352	0.906762	0.895492	0.903689	0.893443	0.908811	0.905738	0.882172	0.897541	0.910861	0.904713	0.927254	0.867828	0.893443	0.892418	1	0.918377	0.050269
74	22	18301	0.073204	98.7117	7.64427	12.303	2.84772	0.906016	0.93167	0.912655	0.931097	0.914322	0.892219	0.899705	0.910469	0.883258	0.903448	0.906617	0.880608	0.922217	0.901617	0.895716	0.916261	0.896672	0.920278	0.887547	0.899295	1	0.910159	0.0565
76	24	17178	0.068712	98.6122	8.09515	12.2927	3.02018	0.907236	0.932472	0.91396	0.931511	0.914571	0.894109	0.901531	0.910642	0.883165	0.904471	0.9084	0.880836	0.922459	0.902375	0.895622	0.916463	0.896787	0.920363	0.888171	0.899086	1	0.911018	0.0561253
76	24	17178	0.068712	98.6122	8.09515	12.2927	3.02018	0.907236	0.932472	0.91396	0.931511	0.914571	0.894109	0.901531	0.910642	0.883165	0.904471	0.9084	0.880836	0.922459	0.902375	0.895622	0.916463	0.896787	0.920363	0.888171	0.899086	1	0.911018	0.0561253
81	29	14701	0.058804	125.246	8.96243	24.988	5.35984	0.908476	0.933406	0.914462	0.932079	0.915142	0.895041	0.901673	0.912149	0.884532	0.904768	0.908884	0.881505	0.923134	0.901843	0.895755	0.916128	0.896674	0.921672	0.888885	0.898816	1	0.911748	0.0558026
82	30	490	0.00196	112.239	7.56638	17.979	3.63616	0.937755	0.94898	0.938776	0.943878	0.926531	0.908163	0.931633	0.926531	0.89898	0.92449	0.912245	0.865306	0.92449	0.905102	0.888776	0.916327	0.909184	0.920408	0.893878	0.907143	1	0.927388	0.0497772
86	34	447	0.001788	112.134	7.50364	17.9254	3.58942	0.93736	0.95302	0.936242	0.94519	0.9217	0.908277	0.931767	0.92953	0.894855	0.927293	0.910515	0.86689	0.92953	0.901566	0.892617	0.916107	0.91387	0.925056	0.895973	0.909396	1	0.927651	0.0494221
86	22	17624	0.070496	98.4213	7.99101	12.216	2.9477	0.911456	0.90598	0.90581	0.901158	0.89781	0.901243	0.878234	0.921981	0.890831	0.905271	0.896079	0.8891	0.917017	0.907002	0.89815	0.920052	0.88632	0.914719	0.881071	0.898207	1	0.902893	0.0610412
88	24	16585	0.06634	98.3377	8.40565	12.2106	3.10707	0.912511	0.907899	0.906632	0.901839	0.898432	0.901809	0.878716	0.92255	0.8918	0.905457	0.896201	0.890081	0.917516	0.906844	0.898553	0.92032	0.886464	0.914953	0.881459	0.898523	1	0.903703	0.0608302
88	24	16585	0.06634	98.3377	8.40565	12.2106	3.10707	0.912511	0.907899	0.906632	0.901839	0.898432	0.901809	0.878716	0.92255	0.8918	0.905457	0.896201	0.890081	0.917516	0.906844	0.898553	0.92032	0.886464	0.914953	0.881459	0.898523	1	0.903703	0.0608302
93	29	14232	0.056928	127.693	9.36192	26.4944	5.80913	0.913189	0.909605	0.908305	0.903879	0.899101	0.902298	0.878865	0.92292	0.892285	0.905741	0.896185	0.89102	0.917721	0.907251	0.898082	0.920145	0.887858	0.91498	0.881956	0.898995	1	0.904594	0.0605505
94	30	330	0.00132	113.158	7.97341	18.4455	3.91438	0.942424	0.919697	0.907576	0.922727	0.925758	0.921212	0.895455	0.924242	0.906061	0.904545	0.925758	0.915152	0.906061	0.921212	0.898485	0.918182	0.883333	0.931818	0.883333	0.907576	1	0.91876	0.0592706
98	34	304	0.001216	113.199	7.9179	18.4612	3.87458	0.945724	0.924342	0.907895	0.922697	0.922697	0.921053	0.898026	0.925987	0.907895	0.904605	0.924342	0.919408	0.904605	0.916118	0.894737	0.916118	0.881579	0.930921	0.881579	0.907895	1	0.919715	0.0585115
98	22	19686	0.078744	98.1328	7.64628	12.091	2.80034	0.931017	0.914914	0.912247	0.915473	0.90511	0.892309	0.900361	0.888347	0.900361	0.889719	0.929493	0.8917	0.886188	0.903637	0.910469	0.906152	0.918318	0.907422	0.901453	0.909606	1	0.909312	0.0586259
100	24	18569	0.074276	98.0143	8.03234	12.0703	2.94685	0.932414	0.915908	0.912946	0.916528	0.906322	0.893748	0.901018	0.88812	0.900264	0.890355	0.929749	0.891459	0.886316	0.904034	0.910469	0.906242	0.918359	0.907723	0.901422	0.909446	1	0.910078	0.0584213
100	24	18569	0.074276	98.0143	8.03234	12.0703	2.94685	0.932414	0.915908	0.912946	0.916528	0.906322	0.893748	0.901018	0.88812	0.900264	0.890355	0.929749	0.891459	0.886316	0.904034	0.910469	0.906242	0.918359	0.907723	0.901422	0.909446	1	0.910078	0.0584213
105	29	15928	0.063712	127.221	8.9494	26.1699	5.50793	0.93389	0.916248	0.913894	0.917629	0.906172	0.895373	0.90253	0.889095	0.900615	0.890036	0.929746	0.891418	0.887619	0.904414	0.911634	0.907804	0.918132	0.907647	0.901588	0.90953	1	0.910869	0.0579973
106	30	409	0.001636	114.77	7.42659	19.198	3.77485	0.963325	0.933985	0.949878	0.938875	0.92665	0.92665	0.927873	0.894866	0.915648	0.905868	0.937653	0.880196	0.896088	0.92176	0.908313	0.915648	0.93643	0.90709	0.891198	0.914425	1	0.930947	0.0486954
110	34	373	0.001492	114.545	6.93721	19.0559	3.45926	0.963807	0.932976	0.949062	0.939678	0.924933	0.920912	0.928954	0.894102	0.918231	0.907507	0.939678	0.882038	0.898123	0.91689	0.900804	0.912869	0.934316	0.914209	0.88874	0.914209	1	0.930459	0.0486506
110	22	13445	0.05378	101.057	7.97453	13.2056	3.10391	0.933656	0.920379	0.921235	0.923466	0.891707	0.917479	0.891521	0.905764	0.900483	0.86482	0.935403	0.908219	0.914875	0.86746	0.910115	0.91666	0.908591	0.907921	0.891224	0.909669	1	0.912733	0.0558328
112	24	12683	0.050732	100.937	8.39619	13.1857	3.27802	0.934676	0.921982	0.922219	0.924781	0.892849	0.918079	0.892533	0.90574	0.90097	0.865134	0.935504	0.908894	0.91461	0.86746	0.909485	0.916857	0.908578	0.907987	0.891942	0.909722	1	0.913556	0.0554311
112	24	12683	0.050732	100.937	8.39619	13.1857	3.27802	0.934676	0.921982	0.922219	0.924781	0.892849	0.918079	0.892533	0.90574	0.90097	0.865134	0.935504	0.908894	0.91461	0.86746	0.909485	0.916857	0.908578	0.907987	0.891942	0.909722	1	0.913556	0.0554311
117	29	10914	0.043656	128.218	9.32221	26.8143	5.85004	0.935954	0.922714	0.923905	0.925738	0.893577	0.919095	0.893073	0.905809	0.901823	0.865769	0.93632	0.908146	0.914605	0.868472	0.90897	0.917904	0.908604	0.908604	0.893165	0.910894	1	0.914398	0.0550287
118	30	224	0.000896	113.339	8.21297	18.5507	4.10268	0.946429	0.921875	0.955357	0.944196	0.886161	0.930804	0.917411	0.935268	0.930804	0.879464	0.946429	0.908482	0.933036	0.879464	0.915179	0.910714	0.904018	0.917411	0.921875	0.919643	1	0.927357	0.0495644
122	34	209	0.000836	113.579	8.28473	18.672	4.15109	0.942584	0.923445	0.956938	0.947368	0.882775	0.933014	0.913876	0.935407	0.933014	0.880383	0.942584	0.911483	0.935407	0.87799	0.911483	0.909091	0.899522	0.916268	0.921053	0.923445	1	0.927115	0.0496089
122	22	14602	0.058408	99.4895	7.97992	12.6104	3.00212	0.914019	0.920627	0.897343	0.917751	0.908711	0.914361	0.886283	0.903609	0.88303	0.864265	0.900527	0.903849	0.895083	0.882756	0.91258	0.902513	0.913505	0.899055	0.905766	0.901075	1	0.90513	0.0597381
124	24	13713	0.054852	99.379	8.40925	12.5953	3.16573	0.916539	0.922482	0.898527	0.918326	0.909684	0.916247	0.886276	0.905528	0.883322	0.864727	0.900532	0.905163	0.895027	0.8819	0.913075	0.901881	0.913513	0.899329	0.905856	0.90097	1	0.906273	0.059105
124	24	13713	0.054852	99.379	8.40925	12.5953	3.16573	0.916539	0.922482	0.898527	0.918326	0.909684	0.916247	0.886276	0.905528	0.883322	0.864727	0.900532	0.905163	0.895027	0.8819	0.913075	0.901881	0.913513	0.899329	0.905856	0.90097	1	0.906273	0.059105
129	29	11773	0.047092	127.376	9.31185	26.2952	5.72942	0.919137	0.924828	0.900917	0.917566	0.911025	0.916631	0.887667	0.907288	0.882655	0.865412	0.90079	0.905929	0.895651	0.882273	0.912851	0.903466	0.913786	0.899771	0.904867	0.899219	1	0.9075	0.0585675
130	30	301	0.001204	112.987	8.16035	18.3766	4.03596	0.943522	0.933555	0.925249	0.92691	0.905316	0.945183	0.918605	0.921927	0.893688	0.888704	0.88206	0.908638	0.913621	0.877076	0.91196	0.910299	0.920266	0.898671	0.920266	0.892027	1	0.921221	0.0519934
134	34	278	0.001112	112.914	8.08339	18.337	4.01368	0.944245	0.929856	0.931655	0.926259	0.908273	0.946043	0.920863	0.922662	0.888489	0.890288	0.877698	0.902878	0.915468	0.883094	0.917266	0.902878	0.919065	0.901079	0.917266	0.895683	1	0.921655	0.0529754
134	22	18747	0.074988	97.527	7.7904	11.88	2.81857	0.901478	0.923721	0.908172	0.933643	0.908225	0.900464	0.89577	0.898117	0.89649	0.913106	0.891823	0.891583	0.893583	0.89769	0.905772	0.912386	0.892836	0.899771	0.905372	0.898624	1	0.90746	0.05859
136	24	17604	0.070416	97.41	8.20303	11.8622	2.97129	0.903289	0.924279	0.908771	0.934248	0.909651	0.900449	0.896558	0.898631	0.89687	0.913912	0.892326	0.891814	0.894683	0.897807	0.905732	0.912719	0.892979	0.900506	0.905703	0.898375	1	0.90822	0.0583361
136	24	17604	0.070416	97.41	8.20303	11.8622	2.97129	0.903289	0.924279	0.908771	0.934248	0.909651	0.900449	0.896558	0.898631	0.89687	0.913912	0.892326	0.891814	0.894683	0.897807	0.905732	0.912719	0.892979	0.900506	0.905703	0.898375	1	0.90822	0.0583361
141	29	15032	0.060128	127.868	9.11304	26.5797	5.65938	0.903306	0.925293	0.909693	0.935138	0.910258	0.900945	0.898018	0.899381	0.897585	0.913917	0.891831	0.892197	0.894957	0.897818	0.90487	0.911755	0.893793	0.901177	0.905601	0.89988	1	0.908775	0.058264
142	30	320	0.00128	114.854	8.3231	19.2993	4.19863	0.934375	0.95	0.925	0.957812	0.91875	0.917188	0.939063	0.9	0.928125	0.904687	0.885938	0.895312	0.915625	0.907813	0.910937	0.903125	0.875	0.892188	0.909375	0.9	1	0.925778	0.0505838
146	34	296	0.001184	114.534	8.30364	19.1396	4.17115	0.939189	0.951014	0.927365	0.961149	0.918919	0.910473	0.939189	0.896959	0.923986	0.905405	0.885135	0.896959	0.918919	0.910473	0.912162	0.907095	0.873311	0.890203	0.903716	0.898649	1	0.926551	0.0503356
146	22	12768	0.051072	100.944	7.66886	13.1441	2.99076	0.919565	0.928885	0.894189	0.904605	0.911772	0.911028	0.880717	0.90766	0.892818	0.873825	0.89552	0.903587	0.910518	0.892896	0.890586	0.905976	0.902882	0.878094	0.884908	0.898966	1	0.905569	0.0605386
148	24	12058	0.048232	100.799	8.10935	13.1151	3.1697	0.920717	0.929922	0.894883	0.905996	0.911967	0.911677	0.881241	0.908401	0.893141	0.874357	0.894966	0.903342	0.911138	0.893017	0.891441	0.906494	0.902596	0.878214	0.885056	0.899527	1	0.906258	0.0603176
148	24	12058	0.048232	100.799	8.10935	13.1151	3.1697	0.920717	0.929922	0.894883	0.905996	0.911967	0.911677	0.881241	0.908401	0.893141	0.874357	0.894966	0.903342	0.911138	0.893017	0.891441	0.906494	0.902596	0.878214	0.885056	0.899527	1	0.906258	0.0603176
153	29	10408	0.041632	130.889	9.11098	28.4805	5.95492	0.92256	0.931495	0.89681	0.905938	0.913096	0.912375	0.881822	0.909685	0.893447	0.875192	0.89436	0.902671	0.910309	0.893495	0.892631	0.906034	0.901566	0.878075	0.886722	0.900221	1	0.907188	0.0601294
154	30	169	0.000676	115.787	7.71305	19.7249	3.96694	0.952663	0.964497	0.93787	0.914201	0.931953	0.949704	0.926036	0.923077	0.923077	0.869822	0.93787	0.928994	0.908284	0.869822	0.911243	0.926036	0.893491	0.87574	0.872781	0.905325	1	0.93156	0.0474605
158	34	161	0.000644	115.903	7.81919	19.7901	4.02389	0.950311	0.965839	0.937888	0.913043	0.928571	0.947205	0.925466	0.925466	0.92236	0.86646	0.937888	0.928571	0.906832	0.86646	0.909938	0.92236	0.888199	0.888199	0.872671	0.903727	1	0.930624	0.0480339
158	22	10835	0.04334	101.19	8.13279	13.2662	3.16272	0.93844	0.926073	0.911444	0.926165	0.910706	0.910291	0.87665	0.897923	0.894739	0.866313	0.9018	0.905261	0.873973	0.889802	0.892663	0.898477	0.884449	0.903599	0.911814	0.885879	1	0.910216	0.0559196
160	24	10198	0.040792	101.095	8.59255	13.2586	3.35391	0.938566	0.92729	0.912287	0.926848	0.911306	0.910571	0.877721	0.899539	0.894832	0.866739	0.9015	0.90557	0.87424	0.889537	0.893607	0.898362	0.884046	0.904197	0.912581	0.885909	1	0.910802	0.0556571
160	24	10198	0.040792	101.095	8.59255	13.2586	3.35391	0.938566	0.92729	0.912287	0.926848	0.911306	0.910571	0.877721	0.899539	0.894832	0.866739	0.9015	0.90557	0.87424	0.889537	0.893607	0.898362	0.884046	0.904197	0.912581	0.885909	1	0.910802	0.0556571
165	29	8829	0.035316	130.319	9.46957	28.1471	6.10273	0.94116	0.928191	0.91375	0.927908	0.911372	0.912051	0.878412	0.899989	0.893759	0.867426	0.90333	0.905822	0.874958	0.888832	0.89308	0.899479	0.883849	0.904859	0.912901	0.886227	1	0.911793	0.0550992
166	30	153	0.000612	115.554	8.27446	19.6474	4.28457	0.964052	0.96732	0.944444	0.915033	0.944444	0.921569	0.875817	0.95098	0.892157	0.872549	0.905229	0.911765	0.869281	0.888889	0.895425	0.921569	0.892157	0.924837	0.915033	0.859477	1	0.92873	0.0455616
170	34	141	0.000564	115.484	8.40979	19.6218	4.35206	0.968085	0.964539	0.943262	0.914894	0.943262	0.925532	0.87234	0.950355	0.897163	0.87234	0.911348	0.907801	0.865248	0.886525	0.904255	0.921986	0.900709	0.929078	0.914894	0.868794	1	0.929329	0.0462073
170	22	14917	0.059668	99.4226	7.79658	12.5746	2.92564	0.918181	0.92522	0.9096	0.91979	0.91979	0.910572	0.889757	0.896762	0.886773	0.879634	0.928471	0.909633	0.914125	0.869511	0.917309	0.891433	0.916974	0.885332	0.896695	0.911309	1	0.910137	0.0568651
172	24	14047	0.056188	99.3221	8.24757	12.5644	3.11315	0.919805	0.926568	0.910942	0.920517	0.920303	0.911618	0.890439	0.897985	0.888054	0.880615	0.929309	0.909874	0.915	0.870008	0.918417	0.891258	0.917135	0.886168	0.896099	0.911298	1	0.911159	0.056346
172	24	14047	0.056188	99.3221	8.24757	12.5644	3.11315	0.919805	0.926568	0.910942	0.920517	0.920303	0.911618	0.890439	0.897985	0.888054	0.880615	0.929309	0.909874	0.915	0.870008	0.918417	0.891258	0.917135	0.886168	0.896099	0.911298	1	0.911159	0.056346
177	29	12092	0.048368	126.877	9.16358	25.9797	5.61539	0.91974	0.927059	0.911346	0.922097	0.921766	0.91147	0.89001	0.897618	0.888935	0.88112	0.929209	0.910395	0.914985	0.870327	0.919327	0.891333	0.917673	0.887446	0.896254	0.910809	1	0.911579	0.0564168
178	30	395	0.00158	112.861	7.55548	18.2761	3.72379	0.944304	0.946835	0.925316	0.929114	0.939241	0.93038	0.902532	0.907595	0.908861	0.893671	0.93038	0.912658	0.921519	0.875949	0.937975	0.896203	0.931646	0.888608	0.893671	0.922785	1	0.92624	0.0514394
182	34	368	0.001472	112.747	7.65095	18.2278	3.7718	0.944293	0.949728	0.923913	0.930707	0.936141	0.930707	0.899457	0.910326	0.90625	0.888587	0.930707	0.913043	0.919837	0.876359	0.938859	0.896739	0.936141	0.888587	0.894022	0.925272	1	0.926119	0.0511415
182	22	17363	0.069452	97.7977	8.06208	11.9932	2.93228	0.925215	0.917641	0.888499	0.927979	0.909837	0.898865	0.895122	0.905661	0.877297	0.889046	0.924869	0.894949	0.913696	0.852992	0.903271	0.886598	0.894258	0.911334	0.903934	0.906439	1	0.906603	0.0584528
184	24	16341	0.065364	97.7084	8.48303	11.9867	3.09702	0.927024	0.918824	0.889358	0.92837	0.910807	0.900282	0.896243	0.906126	0.877486	0.888991	0.925188	0.8956	0.913469	0.852794	0.903402	0.887094	0.894193	0.91096	0.904167	0.906432	1	0.907447	0.0580047
184	24	16341	0.065364	97.7084	8.48303	11.9867	3.09702	0.927024	0.918824	0.889358	0.92837	0.910807	0.900282	0.896243	0.906126	0.877486	0.888991	0.925188	0.8956	0.913469	0.852794	0.903402	0.887094	0.894193	0.91096	0.904167	0.906432	1	0.907447	0.0580047
189	29	14049	0.056196	125.35	9.38462	25.0852	5.61267	0.927041	0.919959	0.890241	0.929176	0.91188	0.900278	0.896363	0.906791	0.87839	0.890668	0.925048	0.896612	0.914051	0.853513	0.903125	0.886896	0.894441	0.910955	0.904833	0.905367	1	0.90804	0.0579232
190	30	462	0.001848	112.012	7.9702	17.8974	3.78479	0.948052	0.936147	0.912338	0.939394	0.931818	0.91342	0.906926	0.915584	0.883117	0.898268	0.936147	0.911255	0.922078	0.869048	0.900433	0.895022	0.892857	0.922078	0.904762	0.915584	1	0.922173	0.0509408
194	34	419	0.001676	112.147	7.91495	17.9573	3.76325	0.947494	0.937947	0.914081	0.940334	0.931981	0.910501	0.900955	0.915274	0.887828	0.902148	0.936754	0.906921	0.923628	0.868735	0.896181	0.892601	0.890215	0.918854	0.900955	0.911695	1	0.922063	0.0509721
194	22	20938	0.083752	97.015	7.86357	11.7012	2.81848	0.91439	0.924802	0.914748	0.929984	0.883776	0.908181	0.881197	0.91205	0.8838	0.885806	0.902259	0.905531	0.885137	0.891441	0.889292	0.887716	0.887453	0.892659	0.907465	0.903214	1	0.906306	0.057007
196	24	19679	0.078716	96.9367	8.23052	11.6951	2.9611	0.916281	0.92614	0.915722	0.930992	0.885335	0.908888	0.882641	0.91275	0.88414	0.886402	0.903171	0.906144	0.885004	0.892195	0.889197	0.887698	0.887393	0.893109	0.907643	0.903171	1	0.907349	0.0566101
196	24	19679	0.078716	96.9367	8.23052	11.6951	2.9611	0.916281	0.92614	0.915722	0.930992	0.885335	0.908888	0.882641	0.91275	0.88414	0.886402	0.903171	0.906144	0.885004	0.892195	0.889197	0.887698	0.887393	0.893109	0.907643	0.903171	1	0.907349	0.0566101
201	29	16834	0.067336	125.864	9.10762	25.3665	5.49048	0.917429	0.926577	0.916122	0.932161	0.885767	0.909914	0.884044	0.912766	0.884787	0.886985	0.903618	0.90742	0.886242	0.893608	0.889806	0.887074	0.887698	0.892777	0.906915	0.902489	1	0.908065	0.056508
202	30	542	0.002168	113.194	7.85696	18.4552	3.87378	0.953875	0.941882	0.936347	0.946494	0.909594	0.921587	0.903137	0.937269	0.911439	0.903137	0.894834	0.919742	0.884686	0.897601	0.892066	0.896679	0.885609	0.898524	0.906827	0.901292	1	0.926106	0.0472535
206	34	511	0.002044	113.085	7.83935	18.4014	3.85258	0.957926	0.946184	0.935421	0.948141	0.906067	0.921722	0.90411	0.936399	0.910959	0.903131	0.895303	0.920744	0.88454	0.896282	0.893346	0.900196	0.886497	0.899217	0.906067	0.900196	1	0.927107	0.0475207
206	22	15724	0.062896	99.5262	7.92984	12.6216	3.00585	0.916306	0.91726	0.902697	0.920599	0.917101	0.908961	0.886988	0.903396	0.912904	0.893475	0.914526	0.893284	0.895033	0.881582	0.890518	0.904255	0.878816	0.900312	0.907276	0.899644	1	0.907971	0.0584568
208	24	14796	0.059184	99.4519	8.36251	12.6201	3.17222	0.917613	0.918796	0.903487	0.9216	0.918323	0.90957	0.887301	0.903352	0.91278	0.893045	0.91447	0.894363	0.895749	0.881894	0.890984	0.904129	0.878819	0.900649	0.907205	0.899061	1	0.908728	0.0581057
208	24	14796	0.059184	99.4519	8.36251	12.6201	3.17222	0.917613	0.918796	0.903487	0.9216	0.918323	0.90957	0.887301	0.903352	0.91278	0.893045	0.91447	0.894363	0.895749	0.881894	0.890984	0.904129	0.878819	0.900649	0.907205	0.899061	1	0.908728	0.0581057
213	29	12710	0.05084	127.506	9.21064	26.3663	5.70838	0.919237	0.918922	0.904799	0.922541	0.918568	0.91074	0.890008	0.904642	0.912667	0.89347	0.913847	0.894689	0.896184	0.881629	0.893037	0.904288	0.877931	0.900983	0.907396	0.89878	1	0.909576	0.0579039
214	30	316	0.001264	113.245	7.38237	18.4489	3.61625	0.952532	0.93038	0.927215	0.960443	0.950949	0.931962	0.892405	0.928797	0.922468	0.906646	0.916139	0.916139	0.884494	0.878165	0.906646	0.933544	0.862342	0.897152	0.898734	0.901899	1	0.928979	0.0516681
218	34	285	0.00114	113.38	7.37806	18.5135	3.6142	0.959649	0.931579	0.924561	0.959649	0.952632	0.931579	0.894737	0.931579	0.919298	0.905263	0.917544	0.917544	0.885965	0.882456	0.912281	0.942105	0.861404	0.891228	0.901754	0.907018	1	0.930446	0.0511804
218	22	14091	0.056364	99.7248	7.90133	12.6936	2.97551	0.916223	0.919133	0.907601	0.922752	0.890497	0.918104	0.880988	0.899439	0.923036	0.890923	0.869101	0.882514	0.901781	0.873785	0.901852	0.913846	0.898517	0.879143	0.894081	0.881769	1	0.905513	0.0603659
220	24	13263	0.053052	99.6415	8.3403	12.689	3.14474	0.918043	0.920267	0.908693	0.923358	0.89154	0.919701	0.881852	0.901003	0.923358	0.890786	0.86926	0.882568	0.901945	0.874425	0.902548	0.913933	0.898967	0.880042	0.893652	0.881626	1	0.906482	0.0599206
220	24	13263	0.053052	99.6415	8.3403	12.689	3.14474	0.918043	0.920267	0.908693	0.923358	0.89154	0.919701	0.881852	0.901003	0.923358	0.890786	0.86926	0.882568	0.901945	0.874425	0.902548	0.913933	0.898967	0.880042	0.893652	0.881626	1	0.906482	0.0599206
225	29	11363	0.045452	128.41	9.22116	26.9229	5.73767	0.918507	0.921984	0.909663	0.924272	0.891314	0.919828	0.882733	0.901082	0.923612	0.89127	0.869973	0.883041	0.902711	0.874241	0.902623	0.913095	0.900026	0.880489	0.893646	0.881281	1	0.90709	0.0597714
226	30	230	0.00092	114.633	8.33935	19.1904	4.1487	0.943478	0.943478	0.91087	0.917391	0.908696	0.932609	0.923913	0.873913	0.936957	0.902174	0.854348	0.876087	0.9	0.865217	0.930435	0.919565	0.88913	0.873913	0.906522	0.882609	1	0.916854	0.0539459
230	34	214	0.000856	114.455	8.46352	19.1113	4.20956	0.941589	0.950935	0.911215	0.915888	0.913551	0.936916	0.920561	0.878505	0.934579	0.901869	0.852804	0.876168	0.899533	0.86215	0.925234	0.915888	0.88785	0.885514	0.901869	0.880841	1	0.917805	0.0534018
230	22	12232	0.048928	100.132	7.75364	12.8391	2.96756	0.936028	0.92025	0.918288	0.915386	0.907374	0.913833	0.884565	0.91653	0.906597	0.887917	0.927281	0.908968	0.910317	0.868746	0.907538	0.90627	0.910031	0.881213	0.933004	0.880641	1	0.913626	0.0565906
232	24	11600	0.0464	100.106	8.15131	12.8532	3.137	0.93681	0.921897	0.918879	0.91556	0.907457	0.914784	0.88556	0.916509	0.906466	0.888448	0.927716	0.90875	0.91056	0.868922	0.9075	0.906379	0.91	0.88125	0.932586	0.880172	1	0.914185	0.0563382
232	24	11600	0.0464	100.106	8.15131	12.8532	3.137	0.93681	0.921897	0.918879	0.91556	0.907457	0.914784	0.88556	0.916509	0.906466	0.888448	0.927716	0.90875	0.91056	0.868922	0.9075	0.906379	0.91	0.88125	0.932586	0.880172	1	0.914185	0.0563382
237	29	10011	0.040044	128.461	9.10564	26.946	5.73656	0.937669	0.923684	0.918939	0.915493	0.908351	0.916192	0.887424	0.917141	0.906902	0.89072	0.92753	0.909899	0.911048	0.869793	0.908301	0.907851	0.911397	0.881181	0.932524	0.88138	1	0.915076	0.0560375
238	30	170	0.00068	115.796	8.21797	19.7645	4.2492	0.961765	0.944118	0.935294	0.941176	0.938235	0.929412	0.905882	0.935294	0.902941	0.891176	0.926471	0.920588	0.905882	0.897059	0.911765	0.894118	0.920588	0.911765	0.944118	0.908824	1	0.931935	0.049561
242	34	163	0.000652	115.869	8.06902	19.7912	4.18708	0.972393	0.944785	0.93865	0.93865	0.93865	0.929448	0.91411	0.935583	0.904908	0.886503	0.923313	0.92638	0.911043	0.898773	0.911043	0.892638	0.917178	0.911043	0.947853	0.917178	1	0.934395	0.0482756
242	22	12352	0.049408	100.373	7.82712	12.9343	2.98689	0.943046	0.922077	0.89779	0.92483	0.902809	0.900381	0.893094	0.891354	0.881112	0.873017	0.87504	0.919001	0.897749	0.850712	0.925761	0.848891	0.895078	0.876903	0.891637	0.905886	1	0.906661	0.0579582
244	24	11650	0.0466	100.281	8.28655	12.9272	3.16808	0.944378	0.923305	0.899485	0.925794	0.902833	0.901717	0.893991	0.891888	0.882318	0.872489	0.876052	0.919013	0.897897	0.851459	0.925494	0.849099	0.895536	0.877554	0.89133	0.906652	1	0.907562	0.0576563
244	24	11650	0.0466	100.281	8.28655	12.9272	3.16808	0.944378	0.923305	0.899485	0.925794	0.902833	0.901717	0.893991	0.891888	0.882318	0.872489	0.876052	0.919013	0.897897	0.851459	0.925494	0.849099	0.895536	0.877554	0.89133	0.906652	1	0.907562	0.0576563
249	29	10107	0.040428	129.623	9.17157	27.6778	5.82639	0.945681	0.9252	0.90096	0.927427	0.904225	0.90185	0.896161	0.892055	0.882903	0.87291	0.877313	0.918373	0.897695	0.849955	0.926091	0.849955	0.896013	0.876373	0.891165	0.905907	1	0.908601	0.0572937
250	30	204	0.000816	114.917	8.17191	19.3203	4.13581	0.963235	0.946078	0.928922	0.948529	0.914216	0.941176	0.901961	0.906863	0.911765	0.884804	0.894608	0.926471	0.914216	0.870098	0.948529	0.855392	0.906863	0.884804	0.897059	0.906863	1	0.927584	0.0486816
254	34	189	0.000756	114.792	8.25631	19.2648	4.1895	0.960317	0.949735	0.931217	0.957672	0.907407	0.941799	0.902116	0.902116	0.907407	0.883598	0.907407	0.925926	0.910053	0.873016	0.94709	0.857143	0.910053	0.883598	0.899471	0.915344	1	0.928233	0.0487641
254	22	16055	0.06422	99.036	7.83278	12.4329	2.91743	0.920149	0.930146	0.911865	0.914606	0.89483	0.890719	0.898131	0.928745	0.878107	0.894581	0.909	0.90791	0.895889	0.879788	0.891591	0.89863	0.87275	0.903613	0.911336	0.904921	1	0.908199	0.058219
256	24	15088	0.060352	98.9669	8.25665	12.4328	3.08548	0.922057	0.931535	0.912513	0.916092	0.895977	0.891735	0.898926	0.929116	0.878546	0.895082	0.909398	0.907973	0.896441	0.879805	0.892431	0.899291	0.87268	0.903897	0.911817	0.904858	1	0.909191	0.0577809
256	24	15088	0.060352	98.9669	8.25665	12.4328	3.08548	0.922057	0.931535	0.912513	0.916092	0.895977	0.891735	0.898926	0.929116	0.878546	0.895082	0.909398	0.907973	0.896441	0.879805	0.892431	0.899291	0.87268	0.903897	0.911817	0.904858	1	0.909191	0.0577809
261	29	12952	0.051808	127.067	9.16197	26.0944	5.61569	0.923564	0.932945	0.913874	0.916384	0.896657	0.891793	0.899282	0.930281	0.88025	0.896194	0.910439	0.908277	0.897043	0.880791	0.893607	0.899398	0.872761	0.902872	0.911519	0.904494	1	0.910106	0.0575145
262	30	324	0.001296	114.129	8.06352	18.9246	4.05329	0.941358	0.945988	0.930556	0.939815	0.896605	0.908951	0.941358	0.947531	0.871914	0.895062	0.908951	0.919753	0.91358	0.875	0.885802	0.881173	0.884259	0.91358	0.907407	0.901235	1	0.922867	0.0536934
266	34	306	0.001224	114.095	8.0749	18.9083	4.06054	0.941176	0.946078	0.929739	0.937908	0.893791	0.913399	0.944444	0.947712	0.872549	0.893791	0.910131	0.919935	0.913399	0.877451	0.885621	0.883987	0.883987	0.911765	0.903595	0.900327	1	0.922901	0.0539331
266	22	17069	0.068276	98.8198	7.85976	12.3549	2.92995	0.901137	0.922491	0.892876	0.92876	0.903392	0.911536	0.896127	0.914172	0.866307	0.89065	0.904681	0.906439	0.918419	0.871082	0.890005	0.888394	0.874773	0.896127	0.890884	0.901986	1	0.90401	0.0619784
268	24	16044	0.064176	98.747	8.29401	12.3545	3.11244	0.903079	0.923149	0.894104	0.929538	0.904326	0.912678	0.897127	0.91542	0.865744	0.890769	0.905261	0.907255	0.918194	0.871385	0.889273	0.888089	0.875249	0.89669	0.891891	0.90177	1	0.904887	0.0617681
268	24	16044	0.064176	98.747	8.29401	12.3545	3.11244	0.903079	0.923149	0.894104	0.929538	0.904326	0.912678	0.897127	0.91542	0.865744	0.890769	0.905261	0.907255	0.918194	0.871385	0.889273	0.888089	0.875249	0.89669	0.891891	0.90177	1	0.904887	0.0617681
273	29	13783	0.055132	127.604	9.18687	26.4246	5.71074	0.905246	0.924073	0.897083	0.929043	0.904774	0.913589	0.897628	0.915476	0.86672	0.88961	0.90423	0.906769	0.919647	0.872415	0.889828	0.888304	0.876297	0.89741	0.891896	0.903867	1	0.905792	0.0617098
274	30	365	0.00146	113.285	8.04389	18.5119	3.96253	0.916438	0.942466	0.924658	0.960274	0.917808	0.931507	0.905479	0.931507	0.857534	0.876712	0.894521	0.923288	0.935616	0.891781	0.890411	0.894521	0.879452	0.89863	0.916438	0.915068	1	0.919788	0.0544175
278	34	333	0.001332	113.169	8.05605	18.4563	3.95212	0.914414	0.944444	0.932432	0.962462	0.924925	0.929429	0.902402	0.929429	0.851351	0.878378	0.897898	0.923423	0.944444	0.888889	0.89039	0.891892	0.881381	0.893393	0.915916	0.918919	1	0.920939	0.053512
278	22	16874	0.067496	98.5952	8.01073	12.281	2.96768	0.905298	0.901268	0.893801	0.923432	0.889801	0.911817	0.865325	0.928085	0.882452	0.878511	0.89872	0.888319	0.89472	0.896231	0.905683	0.898068	0.895283	0.872881	0.895638	0.871074	1	0.899068	0.0623318
280	24	15839	0.063356	98.4982	8.41859	12.2703	3.12828	0.906528	0.903119	0.895164	0.924269	0.889797	0.912463	0.866721	0.929004	0.882758	0.879127	0.898826	0.889008	0.895606	0.896458	0.905992	0.897752	0.895448	0.873319	0.895921	0.871393	1	0.899982	0.0620331
280	24	15839	0.063356	98.4982	8.41859	12.2703	3.12828	0.906528	0.903119	0.895164	0.924269	0.889797	0.912463	0.866721	0.929004	0.882758	0.879127	0.898826	0.889008	0.895606	0.896458	0.905992	0.897752	0.895448	0.873319	0.895921	0.871393	1	0.899982	0.0620331
285	29	13604	0.054416	127.78	9.32642	26.5442	5.79393	0.907711	0.906425	0.896133	0.926308	0.889665	0.912526	0.868311	0.929102	0.8836	0.879557	0.897677	0.888195	0.894663	0.896133	0.905763	0.898265	0.896391	0.872721	0.896464	0.872942	1	0.900953	0.061755
286	30	354	0.001416	113.542	8.08512	18.639	3.99819	0.940678	0.911017	0.925141	0.943503	0.899718	0.923729	0.864407	0.935028	0.898305	0.889831	0.90678	0.887006	0.894068	0.918079	0.908192	0.896893	0.908192	0.867232	0.892655	0.877119	1	0.91464	0.0562364
290	34	329	0.001316	113.542	8.05867	18.6373	3.9868	0.942249	0.914894	0.927052	0.946809	0.901216	0.924012	0.866261	0.93617	0.899696	0.884498	0.907295	0.890578	0.893617	0.914894	0.913374	0.893617	0.905775	0.867781	0.895137	0.87386	1	0.916097	0.0563763
290	22	17056	0.068224	98.5445	7.92744	12.2577	2.9403	0.932165	0.924572	0.895345	0.9195	0.884909	0.917214	0.875498	0.929819	0.901882	0.885466	0.884938	0.918005	0.907159	0.866059	0.889101	0.91522	0.891475	0.883912	0.894348	0.865619	1	0.907585	0.057576
292	24	16050	0.0642	98.4614	8.33482	12.2516	3.09135	0.933364	0.926168	0.895763	0.920343	0.88595	0.91785	0.877072	0.929626	0.902305	0.885826	0.886044	0.918692	0.906822	0.866729	0.889502	0.916324	0.892368	0.883894	0.894953	0.865483	1	0.908433	0.0571625
292	24	16050	0.0642	98.4614	8.33482	12.2516	3.09135	0.933364	0.926168	0.895763	0.920343	0.88595	0.91785	0.877072	0.929626	0.902305	0.885826	0.886044	0.918692	0.906822	0.866729	0.889502	0.916324	0.892368	0.883894	0.894953	0.865483	1	0.908433	0.0571625
297	29	13756	0.055024	127.899	9.1946	26.6061	5.72096	0.934974	0.92705	0.897027	0.921089	0.886013	0.917781	0.877799	0.930212	0.902479	0.885686	0.886341	0.919308	0.907895	0.866713	0.889539	0.916	0.892011	0.883178	0.894192	0.86584	1	0.909094	0.0566918
298	30	322	0.001288	113.637	8.07517	18.6834	3.95719	0.950311	0.947205	0.917702	0.930124	0.900621	0.928571	0.89441	0.951863	0.928571	0.903727	0.878882	0.945652	0.895963	0.864907	0.892857	0.908385	0.892857	0.88354	0.927019	0.857143	1	0.923213	0.0504252
302	34	286	0.001144	113.639	7.97205	18.6767	3.88838	0.949301	0.947552	0.924825	0.926573	0.902098	0.926573	0.896853	0.951049	0.923077	0.90035	0.881119	0.942308	0.896853	0.861888	0.903846	0.912587	0.896853	0.886364	0.921329	0.856643	1	0.923489	0.0501745
302	22	14208	0.056832	99.6214	7.89492	12.6547	2.97497	0.946685	0.924479	0.893194	0.921066	0.894918	0.904103	0.887387	0.894074	0.870636	0.894918	0.905933	0.917969	0.900901	0.858988	0.916244	0.868243	0.90259	0.883657	0.893546	0.897065	1	0.907918	0.0582995
304	24	13358	0.053432	99.5343	8.32726	12.6484	3.14919	0.947747	0.925625	0.894183	0.921545	0.895344	0.905412	0.888569	0.895943	0.871613	0.895119	0.906723	0.918775	0.900883	0.859335	0.915856	0.867383	0.902268	0.883104	0.894108	0.897589	1	0.908747	0.0580419
304	24	13358	0.053432	99.5343	8.32726	12.6484	3.14919	0.947747	0.925625	0.894183	0.921545	0.895344	0.905412	0.888569	0.895943	0.871613	0.895119	0.906723	0.918775	0.900883	0.859335	0.915856	0.867383	0.902268	0.883104	0.894108	0.897589	1	0.908747	0.0580419
309	29	11516	0.046064	128.385	9.27981	26.9132	5.81039	0.948593	0.927405	0.895971	0.923064	0.89749	0.907042	0.888763	0.896926	0.870832	0.895971	0.908345	0.920502	0.899661	0.858935	0.915465	0.868704	0.903265	0.883901	0.894321	0.897794	1	0.909881	0.0576616
310	30	244	0.000976	113.527	8.2003	18.6419	4.15424	0.959016	0.946721	0.930328	0.932377	0.89959	0.909836	0.901639	0.89959	0.887295	0.891393	0.934426	0.928279	0.920082	0.864754	0.911885	0.891393	0.913934	0.905738	0.891393	0.905738	1	0.922672	0.0508429
314	34	223	0.000892	113.305	8.122	18.5289	4.10509	0.959641	0.946188	0.930493	0.941704	0.899103	0.914798	0.899103	0.901345	0.892377	0.894619	0.934978	0.930493	0.912556	0.874439	0.90583	0.896861	0.919283	0.908072	0.890135	0.908072	1	0.924357	0.0497906
314	22	15335	0.06134	99.3974	7.82812	12.567	2.93686	0.944702	0.934561	0.914738	0.9209	0.912781	0.899413	0.896022	0.898598	0.908086	0.887284	0.913694	0.914509	0.90375	0.865536	0.875709	0.855527	0.894979	0.890186	0.899054	0.898435	1	0.913923	0.0557682
316	24	14481	0.057924	99.3173	8.26868	12.5637	3.11251	0.945377	0.935087	0.91513	0.921794	0.91368	0.899972	0.896761	0.899178	0.908604	0.887059	0.91406	0.915061	0.904219	0.865237	0.87525	0.856502	0.895346	0.890305	0.898971	0.898729	1	0.914462	0.0555597
316	24	14481	0.057924	99.3173	8.26868	12.5637	3.11251	0.945377	0.935087	0.91513	0.921794	0.91368	0.899972	0.896761	0.899178	0.908604	0.887059	0.91406	0.915061	0.904219	0.865237	0.87525	0.856502	0.895346	0.890305	0.898971	0.898729	1	0.914462	0.0555597
321	29	12505	0.05002	128.633	9.14666	27.0551	5.73311	0.947101	0.935586	0.915514	0.922911	0.914394	0.901959	0.898161	0.90056	0.909516	0.886765	0.915154	0.915634	0.904278	0.864654	0.87489	0.857137	0.896281	0.891323	0.89948	0.897121	1	0.915362	0.0552891
322	30	217	0.000868	114.289	7.98516	18.9971	4.00701	0.942396	0.970046	0.928571	0.93318	0.940092	0.930876	0.917051	0.930876	0.912442	0.921659	0.942396	0.914747	0.921659	0.884793	0.854839	0.887097	0.891705	0.910138	0.884793	0.875576	1	0.931241	0.0475156
326	34	203	0.000812	114.498	8.02677	19.1026	4.04027	0.94335	0.975369	0.923645	0.933498	0.938424	0.926108	0.916256	0.931034	0.906404	0.918719	0.940887	0.918719	0.926108	0.881773	0.857143	0.881773	0.891626	0.91133	0.8867	0.874384	1	0.930753	0.0479445
326	22	14495	0.05798	100.161	7.70703	12.8471	2.93585	0.911935	0.940393	0.895757	0.919558	0.910659	0.893343	0.897447	0.924008	0.874646	0.896861	0.899793	0.91159	0.904381	0.872301	0.884477	0.890859	0.877544	0.895274	0.902173	0.887202	1	0.907439	0.0595872
328	24	13639	0.054556	100.07	8.12038	12.8376	3.10328	0.91352	0.942078	0.89684	0.920302	0.911357	0.8942	0.898343	0.924445	0.876384	0.89684	0.899846	0.911467	0.905418	0.872865	0.884926	0.891194	0.876787	0.895264	0.901532	0.887565	1	0.908373	0.0592202
328	24	13639	0.054556	100.07	8.12038	12.8376	3.10328	0.91352	0.942078	0.89684	0.920302	0.911357	0.8942	0.898343	0.924445	0.876384	0.89684	0.899846	0.911467	0.905418	0.872865	0.884926	0.891194	0.876787	0.895264	0.901532	0.887565	1	0.908373	0.0592202
333	29	11676	0.046704	127.901	9.03069	26.5926	5.60413	0.914825	0.943645	0.896454	0.920521	0.911871	0.895041	0.900266	0.924289	0.876285	0.897653	0.900565	0.911785	0.904162	0.872987	0.884935	0.891444	0.876713	0.896668	0.902021	0.887761	1	0.909004	0.0589463
334	30	275	0.0011	114.468	7.92341	19.0822	4.04423	0.945455	0.956364	0.927273	0.934545	0.934545	0.905455	0.909091	0.936364	0.870909	0.892727	0.894545	0.921818	0.901818	0.854545	0.896364	0.894545	0.872727	0.918182	0.905455	0.878182	1	0.923065	0.0544424
338	34	259	0.001036	114.345	7.72623	19.0082	3.91628	0.944015	0.955598	0.92471	0.932432	0.936293	0.903475	0.905405	0.934363	0.872587	0.895753	0.893822	0.920849	0.903475	0.857143	0.897683	0.891892	0.874517	0.918919	0.903475	0.880309	1	0.922209	0.0554042
338	22	17085	0.06834	98.9194	8.01055	12.4001	2.97724	0.897629	0.923793	0.903746	0.915716	0.878783	0.910243	0.88326	0.927129	0.859994	0.902956	0.896166	0.904741	0.909189	0.852649	0.911999	0.869008	0.893913	0.879602	0.897191	0.875212	1	0.9007	0.0608668
340	24	16005	0.06402	98.7475	8.42421	12.3622	3.14005	0.900281	0.924617	0.904842	0.917182	0.880162	0.910747	0.884067	0.927491	0.860387	0.903686	0.897438	0.90528	0.909028	0.852296	0.911934	0.869041	0.893877	0.880319	0.896907	0.875102	1	0.901755	0.0602895
340	24	16005	0.06402	98.7475	8.42421	12.3622	3.14005	0.900281	0.924617	0.904842	0.917182	0.880162	0.910747	0.884067	0.927491	0.860387	0.903686	0.897438	0.90528	0.909028	0.852296	0.911934	0.869041	0.893877	0.880319	0.896907	0.875102	1	0.901755	0.0602895
345	29	13696	0.054784	127.578	9.36547	26.424	5.78809	0.901322	0.925891	0.905155	0.917458	0.881206	0.91085	0.885039	0.927132	0.861237	0.903804	0.898584	0.906506	0.909426	0.852877	0.912274	0.868976	0.893582	0.88033	0.896795	0.874927	1	0.902393	0.0601481
346	30	316	0.001264	112.983	7.62132	18.3374	3.71257	0.911392	0.94462	0.920886	0.938291	0.900316	0.928797	0.889241	0.952532	0.862342	0.905063	0.90981	0.90981	0.906646	0.857595	0.925633	0.860759	0.900316	0.889241	0.901899	0.867089	1	0.915098	0.0557053
350	34	300	0.0012	113.083	7.70093	18.3906	3.75239	0.92	0.946667	0.921667	0.935	0.898333	0.93	0.886667	0.953333	0.861667	0.906667	0.91	0.91	0.91	0.855	0.923333	0.86	0.9	0.883333	0.901667	0.871667	1	0.916188	0.0542127
350	22	19347	0.077388	98.1845	7.67619	12.1114	2.81242	0.913165	0.924665	0.901871	0.914199	0.896108	0.903499	0.887864	0.93384	0.871246	0.886287	0.897555	0.895901	0.88776	0.86295	0.920737	0.900424	0.890965	0.872874	0.878896	0.889337	1	0.904109	0.0595343
352	24	18172	0.072688	98.0961	8.1274	12.1055	2.9836	0.914759	0.925627	0.9029	0.915474	0.896874	0.904303	0.889115	0.934322	0.872441	0.887079	0.898223	0.896407	0.888592	0.862921	0.921555	0.901469	0.891041	0.873927	0.878907	0.890243	1	0.905101	0.0591134
352	24	18172	0.072688	98.0961	8.1274	12.1055	2.9836	0.914759	0.925627	0.9029	0.915474	0.896874	0.904303	0.889115	0.934322	0.872441	0.887079	0.898223	0.896407	0.888592	0.862921	0.921555	0.901469	0.891041	0.873927	0.878907	0.890243	1	0.905101	0.0591134
357	29	15612	0.062448	127.148	9.02565	26.1318	5.53128	0.916058	0.927267	0.903792	0.917115	0.898283	0.906098	0.889348	0.935178	0.872182	0.887522	0.89854	0.89681	0.887811	0.862382	0.92051	0.901134	0.89159	0.874199	0.879484	0.891334	1	0.906043	0.0588756
358	30	447	0.001788	113.235	8.30431	18.505	4.06287	0.931767	0.944072	0.936242	0.930649	0.907159	0.910515	0.893736	0.93736	0.878076	0.892617	0.904922	0.884787	0.892617	0.868009	0.923937	0.928412	0.895973	0.899329	0.880313	0.901566	1	0.91813	0.0551279
362	34	411	0.001644	113.108	8.3498	18.447	4.07858	0.93309	0.948905	0.939173	0.928224	0.908759	0.909976	0.891727	0.934307	0.873479	0.889294	0.903893	0.881995	0.892944	0.868613	0.922141	0.930657	0.894161	0.895377	0.878345	0.90146	1	0.918332	0.0548023
362	22	16006	0.064024	99.3707	7.97403	12.566	3.00682	0.932025	0.932432	0.898538	0.913439	0.888948	0.901381	0.892103	0.925653	0.886636	0.879202	0.897289	0.929714	0.912845	0.874328	0.895758	0.894946	0.893665	0.874984	0.894883	0.855742	1	0.908128	0.0592911
364	24	15051	0.060204	99.2762	8.36786	12.555	3.1661	0.932397	0.933792	0.899907	0.915521	0.889742	0.901402	0.892499	0.925852	0.887516	0.879543	0.897415	0.930669	0.912763	0.874693	0.89612	0.895024	0.89416	0.874659	0.895024	0.856156	1	0.908901	0.0589574
364	24	15051	0.060204	99.2762	8.36786	12.555	3.1661	0.932397	0.933792	0.899907	0.915521	0.889742	0.901402	0.892499	0.925852	0.887516	0.879543	0.897415	0.930669	0.912763	0.874693	0.89612	0.895024	0.89416	0.874659	0.895024	0.856156	1	0.908901	0.0589574
369	29	12976	0.051904	129.207	9.27281	27.4256	5.89101	0.93303	0.935419	0.899815	0.916808	0.89103	0.901241	0.892725	0.925516	0.888949	0.879007	0.898466	0.930025	0.912531	0.875193	0.897233	0.894921	0.893765	0.874345	0.894767	0.857082	1	0.909477	0.058615
370	30	173	0.000692	116.117	8.10089	19.9162	4.10049	0.942197	0.933526	0.930636	0.939306	0.887283	0.942197	0.913295	0.950867	0.898844	0.872832	0.901734	0.919075	0.927746	0.878613	0.910405	0.869942	0.890173	0.884393	0.893064	0.867052	1	0.921519	0.0529912
374	34	159	0.000636	116.419	7.94586	20.0596	4.05641	0.940252	0.933962	0.924528	0.937107	0.893082	0.940252	0.921384	0.95283	0.902516	0.871069	0.899371	0.915094	0.937107	0.883648	0.915094	0.874214	0.899371	0.880503	0.893082	0.861635	1	0.921754	0.0536315
374	22	12685	0.05074	101.031	7.64738	13.176	2.96612	0.930075	0.927237	0.895388	0.922625	0.901143	0.909736	0.897596	0.915964	0.885179	0.883918	0.880804	0.910642	0.905873	0.85605	0.913756	0.872014	0.874892	0.875404	0.891644	0.895704	1	0.907613	0.0587129
376	24	11952	0.047808	100.943	8.07495	13.168	3.14686	0.931518	0.928464	0.896879	0.923653	0.902443	0.910601	0.89826	0.916416	0.886965	0.884245	0.88207	0.910935	0.90625	0.856258	0.913027	0.872072	0.874665	0.874289	0.891734	0.895917	1	0.908594	0.0582465
376	24	11952	0.047808	100.943	8.07495	13.168	3.14686	0.931518	0.928464	0.896879	0.923653	0.902443	0.910601	0.89826	0.916416	0.886965	0.884245	0.88207	0.910935	0.90625	0.856258	0.913027	0.872072	0.874665	0.874289	0.891734	0.895917	1	0.908594	0.0582465
381	29	10250	0.041	129.458	8.92718	27.5531	5.69006	0.932439	0.92922	0.900976	0.923512	0.903805	0.912293	0.899756	0.916829	0.887171	0.883122	0.881854	0.91278	0.906732	0.856585	0.913415	0.872585	0.874634	0.873561	0.892146	0.896439	1	0.909637	0.0577279
382	30	153	0.000612	115.802	7.99089	19.7512	4.09677	0.964052	0.95098	0.921569	0.941176	0.921569	0.934641	0.934641	0.934641	0.908497	0.879085	0.918301	0.905229	0.928105	0.839869	0.908497	0.885621	0.892157	0.888889	0.852941	0.901961	1	0.928993	0.051143
386	34	141	0.000564	115.864	7.8656	19.7737	4.0341	0.960993	0.946809	0.925532	0.943262	0.925532	0.932624	0.932624	0.943262	0.911348	0.882979	0.925532	0.911348	0.925532	0.851064	0.904255	0.886525	0.904255	0.882979	0.85461	0.904255	1	0.930066	0.0514748
386	22	12432	0.049728	101.179	7.93282	13.2501	3.09015	0.910151	0.945745	0.906853	0.906934	0.907537	0.891811	0.913288	0.905647	0.868485	0.897	0.899533	0.916144	0.896155	0.86945	0.893219	0.893018	0.884934	0.914656	0.877815	0.87319	1	0.907268	0.0584122
388	24	11689	0.046756	101.055	8.36556	13.2288	3.26176	0.911284	0.94683	0.908033	0.908461	0.908375	0.892335	0.913765	0.906322	0.869236	0.898623	0.900034	0.915647	0.895628	0.870092	0.892976	0.893105	0.884293	0.915219	0.877492	0.872744	1	0.908095	0.0580877
388	24	11689	0.046756	101.055	8.36556	13.2288	3.26176	0.911284	0.94683	0.908033	0.908461	0.908375	0.892335	0.913765	0.906322	0.869236	0.898623	0.900034	0.915647	0.895628	0.870092	0.892976	0.893105	0.884293	0.915219	0.877492	0.872744	1	0.908095	0.0580877
393	29	10082	0.040328	130.132	9.28413	28.0109	5.97016	0.911426	0.947877	0.908252	0.909889	0.909691	0.89273	0.915047	0.907459	0.86952	0.898284	0.900665	0.916485	0.895358	0.87076	0.893424	0.893077	0.885687	0.915146	0.87805	0.873487	1	0.908761	0.0578516
394	30	137	0.000548	116.64	8.39883	20.2053	4.3343	0.916058	0.952555	0.905109	0.945255	0.923358	0.908759	0.930657	0.908759	0.846715	0.927007	0.930657	0.923358	0.916058	0.868613	0.886861	0.883212	0.905109	0.919708	0.872263	0.890511	1	0.918045	0.0555269
398	34	123	0.000492	116.414	8.50752	20.0979	4.377	0.918699	0.955285	0.902439	0.939024	0.922764	0.910569	0.943089	0.910569	0.853659	0.930894	0.943089	0.914634	0.906504	0.869919	0.890244	0.882114	0.910569	0.922764	0.878049	0.902439	1	0.919536	0.0546813
398	22	15105	0.06042	99.4819	7.83511	12.599	2.9457	0.900199	0.920093	0.895002	0.893876	0.916683	0.881728	0.897219	0.912943	0.845482	0.897815	0.904005	0.899172	0.892254	0.838497	0.893148	0.870871	0.877027	0.866236	0.90384	0.873618	1	0.89672	0.0635672
400	24	14164	0.056656	99.3608	8.2842	12.5809	3.12088	0.902499	0.921279	0.896922	0.895686	0.918208	0.883013	0.897098	0.913266	0.846124	0.898051	0.905006	0.899358	0.892368	0.839699	0.894274	0.870587	0.878248	0.866704	0.904759	0.87327	1	0.897953	0.0630359
400	24	14164	0.056656	99.3608	8.2842	12.5809	3.12088	0.902499	0.921279	0.896922	0.895686	0.918208	0.883013	0.897098	0.913266	0.846124	0.898051	0.905006	0.899358	0.892368	0.839699	0.894274	0.870587	0.878248	0.866704	0.904759	0.87327	1	0.897953	0.0630359
405	29	12117	0.048468	127.634	9.24974	26.4483	5.73047	0.903978	0.92201	0.897953	0.896592	0.919823	0.88479	0.897541	0.914459	0.847776	0.898861	0.905175	0.899893	0.893662	0.840348	0.894693	0.8701	0.878435	0.866799	0.905009	0.872122	1	0.898964	0.062476
406	30	288	0.001152	113.479	7.69436	18.5815	3.78107	0.939236	0.947917	0.925347	0.907986	0.940972	0.890625	0.916667	0.927083	0.864583	0.902778	0.897569	0.904514	0.911458	0.847222	0.899306	0.871528	0.861111	0.836806	0.901042	0.855903	1	0.916036	0.0554056
410	34	273	0.001092	113.455	7.75678	18.5742	3.80376	0.941392	0.946886	0.92674	0.906593	0.943223	0.89011	0.919414	0.92674	0.860806	0.901099	0.895604	0.908425	0.910256	0.847985	0.895604	0.869963	0.860806	0.840659	0.904762	0.851648	1	0.916287	0.0555259
410	22	16978	0.067912	99.0788	7.83665	12.449	2.91942	0.90308	0.931941	0.896307	0.915538	0.87151	0.891772	0.887619	0.913771	0.862145	0.894098	0.907262	0.919513	0.901667	0.85066	0.886088	0.891389	0.881111	0.899841	0.89937	0.894805	1	0.899856	0.0611701
412	24	15985	0.06394	98.9501	8.22115	12.4245	3.07195	0.904848	0.932718	0.897435	0.91639	0.872787	0.892368	0.888583	0.913763	0.863278	0.894964	0.907601	0.919643	0.901752	0.850829	0.885987	0.892399	0.881264	0.899781	0.899218	0.894589	1	0.900732	0.0609753
412	24	15985	0.06394	98.9501	8.22115	12.4245	3.07195	0.904848	0.932718	0.897435	0.91639	0.872787	0.892368	0.888583	0.913763	0.863278	0.894964	0.907601	0.919643	0.901752	0.850829	0.885987	0.892399	0.881264	0.899781	0.899218	0.894589	1	0.900732	0.0609753
417	29	13741	0.054964	128.809	9.21102	27.1709	5.8007	0.906593	0.93392	0.898916	0.917728	0.873335	0.89222	0.889564	0.91529	0.864602	0.895932	0.906885	0.920093	0.902081	0.851394	0.887963	0.89313	0.880613	0.899534	0.898588	0.893931	1	0.901723	0.0604066
418	30	261	0.001044	115.148	8.68529	19.4709	4.33693	0.923372	0.961686	0.921456	0.936782	0.873563	0.917625	0.91954	0.950192	0.881226	0.896552	0.911877	0.913793	0.913793	0.863985	0.886973	0.902299	0.883142	0.909962	0.902299	0.886973	1	0.918814	0.053718
422	34	246	0.000984	115.11	8.73884	19.4555	4.36044	0.924797	0.963415	0.920732	0.936992	0.880081	0.920732	0.918699	0.95122	0.880081	0.900407	0.910569	0.908537	0.914634	0.865854	0.888211	0.898374	0.882114	0.908537	0.912602	0.894309	1	0.919984	0.0526911
422	22	14682	0.058728	100.215	7.79803	12.8735	2.99605	0.913431	0.92828	0.905871	0.909106	0.906075	0.91476	0.916599	0.927054	0.884825	0.901546	0.907608	0.932673	0.908425	0.867865	0.903113	0.879717	0.879036	0.88554	0.867457	0.878457	1	0.9098	0.0578844
424	24	13824	0.055296	100.112	8.19988	12.8584	3.14749	0.914894	0.928856	0.907263	0.910084	0.906322	0.915328	0.917245	0.927554	0.8852	0.902416	0.907227	0.932979	0.908348	0.867983	0.903176	0.879304	0.879593	0.885706	0.86773	0.878581	1	0.910507	0.0577299
424	24	13824	0.055296	100.112	8.19988	12.8584	3.14749	0.914894	0.928856	0.907263	0.910084	0.906322	0.915328	0.917245	0.927554	0.8852	0.902416	0.907227	0.932979	0.908348	0.867983	0.903176	0.879304	0.879593	0.885706	0.86773	0.878581	1	0.910507	0.0577299
429	29	11890	0.04756	129.045	9.1007	27.3087	5.76888	0.915643	0.930193	0.909125	0.911648	0.90635	0.916064	0.917536	0.927292	0.885997	0.902565	0.907527	0.932801	0.908621	0.868082	0.903574	0.879605	0.879268	0.886039	0.867872	0.878848	1	0.911261	0.0572115
430	30	222	0.000888	114.982	7.82286	19.3282	3.94535	0.952703	0.941441	0.923423	0.925676	0.93018	0.925676	0.957207	0.939189	0.900901	0.907658	0.918919	0.914414	0.914414	0.88964	0.907658	0.903153	0.876126	0.885135	0.858108	0.867117	1	0.928019	0.0518724
434	34	209	0.000836	115.142	7.73992	19.4027	3.9262	0.952153	0.942584	0.923445	0.923445	0.933014	0.921053	0.956938	0.935407	0.901914	0.901914	0.923445	0.913876	0.921053	0.889952	0.906699	0.904306	0.875598	0.885167	0.861244	0.863636	1	0.927697	0.0527135
434	22	14212	0.056848	100.079	7.95558	12.8308	3.03326	0.937166	0.939312	0.900436	0.91479	0.896566	0.889073	0.881755	0.919681	0.883866	0.895792	0.895687	0.913453	0.90793	0.864375	0.908739	0.867717	0.866803	0.890198	0.886328	0.86828	1	0.908243	0.057531
436	24	13376	0.053504	99.9784	8.4195	12.8213	3.21962	0.9375	0.940677	0.901503	0.916455	0.897428	0.889504	0.882439	0.919969	0.884682	0.896718	0.895709	0.913427	0.907596	0.86487	0.909427	0.868384	0.866926	0.891335	0.885766	0.867823	1	0.908991	0.0572384
436	24	13376	0.053504	99.9784	8.4195	12.8213	3.21962	0.9375	0.940677	0.901503	0.916455	0.897428	0.889504	0.882439	0.919969	0.884682	0.896718	0.895709	0.913427	0.907596	0.86487	0.909427	0.868384	0.866926	0.891335	0.885766	0.867823	1	0.908991	0.0572384
441	29	11513	0.046052	129.657	9.35321	27.7159	5.97541	0.938591	0.941588	0.902719	0.918483	0.899027	0.891731	0.883653	0.920872	0.88652	0.897551	0.8959	0.914618	0.907539	0.865239	0.909624	0.867584	0.866542	0.892209	0.885781	0.866976	1	0.910137	0.0570223
442	30	200	0.0008	115.347	8.39743	19.552	4.3376	0.9475	0.9525	0.9375	0.9475	0.93	0.9475	0.9	0.935	0.905	0.9025	0.91	0.925	0.9025	0.8675	0.9375	0.8875	0.8625	0.8875	0.885	0.865	1	0.92972	0.0510589
446	34	185	0.00074	115.142	8.33805	19.4455	4.30375	0.954054	0.951351	0.940541	0.948649	0.927027	0.948649	0.9	0.932432	0.9	0.894595	0.910811	0.927027	0.905405	0.864865	0.940541	0.889189	0.856757	0.886486	0.886486	0.859459	1	0.930221	0.0502867
446	22	14719	0.058876	100.248	7.65121	12.8769	2.91893	0.916944	0.935797	0.890278	0.924248	0.883858	0.897751	0.918337	0.90159	0.850228	0.897004	0.895713	0.901862	0.901997	0.860656	0.892146	0.869624	0.885047	0.875671	0.889565	0.865854	1	0.90328	0.0582087
448	24	13851	0.055404	100.153	8.06368	12.8652	3.08082	0.919139	0.937405	0.890477	0.92524	0.885604	0.898599	0.918851	0.90257	0.850516	0.898274	0.895495	0.902462	0.902426	0.86131	0.892282	0.869071	0.885929	0.87676	0.890152	0.866147	1	0.90432	0.0576303
448	24	13851	0.055404	100.153	8.06368	12.8652	3.08082	0.919139	0.937405	0.890477	0.92524	0.885604	0.898599	0.918851	0.90257	0.850516	0.898274	0.895495	0.902462	0.902426	0.86131	0.892282	0.869071	0.885929	0.87676	0.890152	0.866147	1	0.90432	0.0576303
453	29	11891	0.047564	127.869	8.97266	26.5673	5.54647	0.921411	0.937221	0.891557	0.925658	0.887184	0.899882	0.920066	0.90333	0.851653	0.898831	0.895719	0.902447	0.902111	0.861912	0.892734	0.870532	0.88588	0.875957	0.890716	0.866496	1	0.905226	0.057287
454	30	234	0.000936	114.516	8.29443	19.1298	4.14778	0.955128	0.972222	0.92094	0.935897	0.912393	0.910256	0.940171	0.923077	0.899573	0.923077	0.897436	0.910256	0.905983	0.871795	0.886752	0.873932	0.90812	0.880342	0.865385	0.884615	1	0.927499	0.0502948
458	34	215	0.00086	114.528	8.03021	19.1168	3.97823	0.95814	0.976744	0.92093	0.937209	0.923256	0.904651	0.939535	0.927907	0.909302	0.918605	0.9	0.909302	0.9	0.867442	0.888372	0.869767	0.906977	0.87907	0.865116	0.886047	1	0.929353	0.0483702
458	22	12964	0.051856	100.646	7.83607	13.0395	3.0219	0.888537	0.941878	0.889232	0.90732	0.894284	0.882752	0.904466	0.904042	0.843683	0.895287	0.893629	0.914147	0.894554	0.838167	0.888268	0.884488	0.882405	0.875386	0.894168	0.866554	1	0.896733	0.0613586
460	24	12223	0.048892	100.58	8.29535	13.0423	3.2072	0.889921	0.942199	0.89033	0.907879	0.895811	0.883621	0.904442	0.90477	0.845046	0.895443	0.894379	0.913687	0.894748	0.839074	0.889103	0.884521	0.882885	0.875317	0.894543	0.866563	1	0.897493	0.0612915
460	24	12223	0.048892	100.58	8.29535	13.0423	3.2072	0.889921	0.942199	0.89033	0.907879	0.895811	0.883621	0.904442	0.90477	0.845046	0.895443	0.894379	0.913687	0.894748	0.839074	0.889103	0.884521	0.882885	0.875317	0.894543	0.866563	1	0.897493	0.0612915
465	29	10460	0.04184	130.136	9.24693	28.0096	5.93313	0.890296	0.942161	0.8913	0.909417	0.896415	0.885564	0.907314	0.905402	0.845507	0.896128	0.894551	0.914388	0.896033	0.839149	0.887954	0.885134	0.882696	0.875908	0.893069	0.866396	1	0.898261	0.0608432
466	30	174	0.000696	114.691	7.72377	19.1762	3.82755	0.916667	0.954023	0.908046	0.936782	0.916667	0.893678	0.91092	0.916667	0.862069	0.908046	0.896552	0.936782	0.905172	0.816092	0.902299	0.922414	0.925287	0.87931	0.885057	0.893678	1	0.914195	0.0565311
470	34	164	0.000656	114.579	7.80015	19.1263	3.86283	0.917683	0.960366	0.914634	0.935976	0.911585	0.893293	0.905488	0.917683	0.859756	0.905488	0.893293	0.942073	0.89939	0.835366	0.905488	0.926829	0.929878	0.871951	0.881098	0.890244	1	0.915217	0.0572309
470	22	15813	0.063252	99.8003	7.69643	12.7103	2.90806	0.910991	0.937962	0.897774	0.91137	0.887434	0.885759	0.904351	0.909284	0.851546	0.897268	0.916556	0.907797	0.902232	0.850851	0.887845	0.881332	0.865269	0.878012	0.885442	0.867482	1	0.901868	0.0586336
472	24	14814	0.059256	99.7053	8.1141	12.6995	3.07418	0.912515	0.938909	0.898879	0.912515	0.888281	0.887978	0.904685	0.909781	0.852336	0.898879	0.916802	0.907689	0.902626	0.850547	0.88872	0.882004	0.865634	0.878595	0.885649	0.868604	1	0.902859	0.0583169
472	24	14814	0.059256	99.7053	8.1141	12.6995	3.07418	0.912515	0.938909	0.898879	0.912515	0.888281	0.887978	0.904685	0.909781	0.852336	0.898879	0.916802	0.907689	0.902626	0.850547	0.88872	0.882004	0.865634	0.878595	0.885649	0.868604	1	0.902859	0.0583169
477	29	12760	0.05104	128.155	8.93727	26.7412	5.56258	0.915125	0.939694	0.900392	0.913401	0.890439	0.889185	0.903762	0.909404	0.852704	0.89906	0.917045	0.909013	0.904075	0.851058	0.88942	0.883072	0.866614	0.878292	0.885462	0.867633	1	0.903913	0.0578396
478	30	261	0.001044	114.861	8.51488	19.316	4.25308	0.940613	0.95977	0.898467	0.90613	0.90613	0.89272	0.915709	0.904215	0.862069	0.93295	0.929119	0.923372	0.91954	0.842912	0.908046	0.890805	0.873563	0.877395	0.87931	0.854406	1	0.914315	0.0525099
482	34	239	0.000956	114.804	8.31795	19.2739	4.16049	0.939331	0.964435	0.899582	0.899582	0.903766	0.891213	0.916318	0.912134	0.853556	0.92887	0.930962	0.916318	0.91841	0.838912	0.912134	0.89749	0.876569	0.878661	0.880753	0.843096	1	0.913742	0.0533811
482	22	18222	0.072888	99.1157	7.89223	12.4661	2.95232	0.91063	0.933295	0.906734	0.913621	0.891368	0.900368	0.893563	0.918972	0.878389	0.882999	0.895401	0.919219	0.896691	0.848233	0.884041	0.877648	0.868044	0.870651	0.8653	0.862474	1	0.903262	0.0589082
484	24	17155	0.06862	99.0021	8.33368	12.4507	3.12305	0.912649	0.934043	0.907665	0.914544	0.893063	0.900991	0.894579	0.919178	0.879539	0.883532	0.895657	0.919848	0.897231	0.848849	0.88429	0.878549	0.867939	0.871408	0.865666	0.862081	1	0.904239	0.0584956
484	24	17155	0.06862	99.0021	8.33368	12.4507	3.12305	0.912649	0.934043	0.907665	0.914544	0.893063	0.900991	0.894579	0.919178	0.879539	0.883532	0.895657	0.919848	0.897231	0.848849	0.88429	0.878549	0.867939	0.871408	0.865666	0.862081	1	0.904239	0.0584956
489	29	14716	0.058864	127.443	9.24846	26.3307	5.70148	0.913835	0.933848	0.908943	0.915704	0.893755	0.901706	0.895318	0.919781	0.881829	0.884412	0.896779	0.920495	0.898512	0.850163	0.884921	0.879111	0.870175	0.870991	0.866778	0.860798	1	0.905109	0.058369
490	30	342	0.001368	113.14	8.11151	18.4468	4.01269	0.935673	0.967836	0.94152	0.954678	0.921053	0.907895	0.904971	0.942982	0.884503	0.866959	0.902047	0.932749	0.909357	0.861111	0.912281	0.881579	0.884503	0.875731	0.861111	0.877193	1	0.92549	0.051595
494	34	311	0.001244	112.964	8.00387	18.3549	3.9414	0.935691	0.966238	0.946945	0.958199	0.918006	0.90836	0.90836	0.945338	0.884244	0.87299	0.90836	0.932476	0.906752	0.871383	0.909968	0.889068	0.892283	0.874598	0.863344	0.877814	1	0.927079	0.0518516
494	22	18652	0.074608	98.5644	7.82876	12.2589	2.89026	0.920679	0.936548	0.918481	0.909125	0.899609	0.885106	0.915103	0.914701	0.884838	0.895722	0.903496	0.884248	0.900922	0.881782	0.894006	0.857334	0.878807	0.888564	0.883364	0.845405	1	0.907769	0.0596986
496	24	17565	0.07026	98.4725	8.248	12.2503	3.05724	0.922289	0.937831	0.919414	0.910134	0.9	0.885767	0.916396	0.915514	0.885796	0.896926	0.904014	0.884543	0.900826	0.882778	0.894392	0.857615	0.879448	0.889012	0.883091	0.845602	1	0.908714	0.0593626
496	24	17565	0.07026	98.4725	8.248	12.2503	3.05724	0.922289	0.937831	0.919414	0.910134	0.9	0.885767	0.916396	0.915514	0.885796	0.896926	0.904014	0.884543	0.900826	0.882778	0.894392	0.857615	0.879448	0.889012	0.883091	0.845602	1	0.908714	0.0593626
501	29	15147	0.060588	126.591	9.16418	25.807	5.58384	0.92378	0.939097	0.920512	0.910774	0.901268	0.886941	0.918037	0.915759	0.887238	0.897141	0.904668	0.885753	0.900376	0.883244	0.895227	0.856671	0.880537	0.889912	0.8844	0.845547	1	0.909729	0.0586477
502	30	430	0.00172	113.446	7.70924	18.5666	3.75949	0.94186	0.959302	0.931395	0.931395	0.919767	0.909302	0.936047	0.932558	0.904651	0.89186	0.911628	0.92093	0.910465	0.888372	0.911628	0.861628	0.875581	0.89186	0.87093	0.854651	1	0.925419	0.0514423
506	34	402	0.001608	113.451	7.6714	18.5664	3.73822	0.941542	0.961443	0.931592	0.931592	0.920398	0.909204	0.939055	0.929104	0.902985	0.899254	0.915423	0.921642	0.910448	0.886816	0.906716	0.86194	0.874378	0.893035	0.873134	0.859453	1	0.926024	0.0515587
506	22	15259	0.061036	99.6302	7.87061	12.657	2.9846	0.916836	0.927092	0.874959	0.916082	0.904941	0.890163	0.911462	0.890524	0.860377	0.913166	0.917491	0.881381	0.902975	0.844256	0.886886	0.86467	0.904024	0.880956	0.875025	0.848417	1	0.900663	0.0610655
508	24	14374	0.057496	99.5316	8.28209	12.645	3.14459	0.918012	0.92883	0.876965	0.916864	0.905663	0.891819	0.912446	0.891123	0.861277	0.913037	0.918116	0.881174	0.903715	0.84552	0.887401	0.865208	0.904376	0.880826	0.874426	0.847676	1	0.90171	0.060669
508	24	14374	0.057496	99.5316	8.28209	12.645	3.14459	0.918012	0.92883	0.876965	0.916864	0.905663	0.891819	0.912446	0.891123	0.861277	0.913037	0.918116	0.881174	0.903715	0.84552	0.887401	0.865208	0.904376	0.880826	0.874426	0.847676	1	0.90171	0.060669
513	29	12366	0.049464	127.942	9.19447	26.6324	5.73481	0.919861	0.930859	0.879427	0.917192	0.907852	0.892892	0.913392	0.890304	0.86196	0.913634	0.919214	0.881692	0.904415	0.844008	0.887393	0.86568	0.903324	0.882743	0.875667	0.848819	1	0.902925	0.0601037
514	30	258	0.001032	113.456	7.978	18.5896	3.92775	0.937984	0.94186	0.901163	0.918605	0.922481	0.906977	0.912791	0.877907	0.875969	0.926357	0.930233	0.891473	0.922481	0.827519	0.901163	0.870155	0.922481	0.901163	0.852713	0.848837	1	0.91333	0.0543787
518	34	238	0.000952	113.577	8.01003	18.6506	3.95551	0.934874	0.941176	0.89916	0.922269	0.926471	0.907563	0.913866	0.878151	0.882353	0.926471	0.928571	0.888655	0.922269	0.82563	0.89916	0.869748	0.92437	0.901261	0.857143	0.844538	1	0.913451	0.0546639
518	22	16145	0.06458	99.3188	7.78502	12.5354	2.92042	0.894271	0.949737	0.90607	0.909229	0.894673	0.881264	0.909384	0.903531	0.839765	0.889254	0.884453	0.910561	0.874605	0.861815	0.895448	0.862124	0.871415	0.880737	0.877795	0.873769	1	0.899572	0.059602
520	24	15193	0.060772	99.249	8.22422	12.5357	3.09523	0.896301	0.95126	0.907293	0.909597	0.895314	0.882479	0.911374	0.904298	0.841407	0.889785	0.884881	0.910847	0.874515	0.862009	0.895774	0.862305	0.871388	0.881294	0.87876	0.874185	1	0.900667	0.0589109
520	24	15193	0.060772	99.249	8.22422	12.5357	3.09523	0.896301	0.95126	0.907293	0.909597	0.895314	0.882479	0.911374	0.904298	0.841407	0.889785	0.884881	0.910847	0.874515	0.862009	0.895774	0.862305	0.871388	0.881294	0.87876	0.874185	1	0.900667	0.0589109
525	29	13066	0.052264	128.694	9.09841	27.0892	5.7189	0.897252	0.951094	0.908541	0.909881	0.897826	0.884203	0.911029	0.904447	0.841459	0.890862	0.885925	0.91122	0.874981	0.86109	0.896296	0.862238	0.872876	0.881371	0.877239	0.874177	1	0.90135	0.0586803
526	30	232	0.000928	114.925	8.67285	19.3607	4.40094	0.93319	0.952586	0.926724	0.913793	0.911638	0.87931	0.911638	0.911638	0.846983	0.898707	0.911638	0.909483	0.885776	0.872845	0.881466	0.875	0.866379	0.894397	0.887931	0.868534	1	0.912217	0.05749
530	34	211	0.000844	115.011	8.73106	19.408	4.44781	0.92891	0.952607	0.92891	0.912322	0.909953	0.879147	0.909953	0.912322	0.845972	0.898104	0.912322	0.902844	0.881517	0.869668	0.879147	0.881517	0.864929	0.893365	0.881517	0.872038	1	0.911072	0.0592027
530	22	15994	0.063976	99.4486	7.8391	12.587	2.95457	0.91775	0.932068	0.89271	0.905746	0.897743	0.915562	0.891366	0.896649	0.879361	0.867575	0.885957	0.909466	0.895086	0.861729	0.863105	0.862792	0.879767	0.887083	0.900119	0.836908	1	0.901162	0.0600858
532	24	14983	0.059932	99.3718	8.27298	12.5844	3.12202	0.918608	0.932323	0.894314	0.906794	0.899319	0.915938	0.891911	0.897017	0.879564	0.868251	0.886204	0.910365	0.895615	0.86181	0.864513	0.863545	0.87983	0.887973	0.900687	0.837449	1	0.901936	0.059786
532	24	14983	0.059932	99.3718	8.27298	12.5844	3.12202	0.918608	0.932323	0.894314	0.906794	0.899319	0.915938	0.891911	0.897017	0.879564	0.868251	0.886204	0.910365	0.895615	0.86181	0.864513	0.863545	0.87983	0.887973	0.900687	0.837449	1	0.901936	0.059786
537	29	12944	0.051776	128.247	9.14998	26.8162	5.71427	0.920851	0.932285	0.897172	0.908259	0.901151	0.916409	0.89161	0.897211	0.88203	0.868588	0.886202	0.91131	0.896129	0.861982	0.866038	0.8626	0.880099	0.887631	0.901112	0.836681	1	0.903054	0.0595011
538	30	245	0.00098	114.179	7.77173	18.9272	3.83189	0.953061	0.961224	0.92449	0.934694	0.938776	0.936735	0.902041	0.932653	0.873469	0.877551	0.914286	0.92449	0.910204	0.871429	0.865306	0.879592	0.885714	0.906122	0.916327	0.822449	1	0.926094	0.0514861
542	34	228	0.000912	114.13	7.77363	18.9034	3.82457	0.95614	0.962719	0.927632	0.938596	0.936404	0.938596	0.905702	0.936404	0.879386	0.877193	0.914474	0.923246	0.914474	0.864035	0.866228	0.872807	0.883772	0.907895	0.912281	0.826754	1	0.92786	0.0509002
542	22	14358	0.057432	100.184	7.76591	12.859	2.95935	0.930039	0.946963	0.898732	0.905697	0.896539	0.898941	0.900125	0.903399	0.870455	0.852486	0.889852	0.904444	0.916249	0.848691	0.863073	0.87251	0.877211	0.903747	0.878604	0.865754	1	0.904712	0.0593644
544	24	13519	0.054076	100.135	8.24986	12.8699	3.15017	0.931652	0.948221	0.900178	0.906206	0.897847	0.900436	0.900547	0.903765	0.87107	0.852282	0.890783	0.904949	0.916821	0.848214	0.863451	0.873585	0.877062	0.904468	0.879059	0.865671	1	0.905665	0.0588269
544	24	13519	0.054076	100.135	8.24986	12.8699	3.15017	0.931652	0.948221	0.900178	0.906206	0.897847	0.900436	0.900547	0.903765	0.87107	0.852282	0.890783	0.904949	0.916821	0.848214	0.863451	0.873585	0.877062	0.904468	0.879059	0.865671	1	0.905665	0.0588269
549	29	11638	0.046552	128.481	9.16394	26.9627	5.74389	0.932334	0.949777	0.901057	0.906599	0.899596	0.902475	0.900842	0.904752	0.871584	0.851134	0.891261	0.903849	0.917941	0.84817	0.862519	0.874506	0.878072	0.905181	0.87833	0.86514	1	0.906441	0.0582495
550	30	258	0.001032	114.659	7.99098	19.1795	4.00556	0.936047	0.957364	0.945736	0.932171	0.928295	0.924419	0.928295	0.905039	0.889535	0.870155	0.899225	0.94186	0.922481	0.868217	0.854651	0.856589	0.895349	0.901163	0.874031	0.848837	1	0.923623	0.0513924
554	34	244	0.000976	114.565	7.88693	19.1258	3.94253	0.932377	0.959016	0.946721	0.932377	0.930328	0.920082	0.92418	0.907787	0.887295	0.866803	0.901639	0.938525	0.922131	0.864754	0.854508	0.860656	0.893443	0.901639	0.872951	0.860656	1	0.922987	0.0516044
554	22	16316	0.065264	99.2176	7.8307	12.5004	2.9355	0.903009	0.933899	0.907514	0.90923	0.884469	0.906717	0.90828	0.922316	0.867798	0.890629	0.898382	0.908342	0.90304	0.857594	0.908403	0.883581	0.865561	0.892835	0.877206	0.861608	1	0.903651	0.0592404
556	24	15332	0.061328	99.1084	8.29806	12.4881	3.12053	0.904448	0.934907	0.908133	0.910188	0.885534	0.907285	0.908883	0.923526	0.867989	0.891143	0.899589	0.908068	0.902524	0.85677	0.909046	0.883642	0.866064	0.893132	0.877576	0.861662	1	0.904426	0.0589313
556	24	15332	0.061328	99.1084	8.29806	12.4881	3.12053	0.904448	0.934907	0.908133	0.910188	0.885534	0.907285	0.908883	0.923526	0.867989	0.891143	0.899589	0.908068	0.902524	0.85677	0.909046	0.883642	0.866064	0.893132	0.877576	0.861662	1	0.904426	0.0589313
561	29	13179	0.052716	126.21	9.16163	25.5777	5.55889	0.904507	0.935807	0.911071	0.910767	0.88751	0.907846	0.908946	0.924691	0.86763	0.891153	0.89893	0.907884	0.903976	0.857121	0.910236	0.884589	0.866227	0.892898	0.87776	0.859777	1	0.905204	0.0588419
562	30	332	0.001328	113.433	7.53634	18.5491	3.67954	0.921687	0.947289	0.938253	0.923193	0.912651	0.926205	0.924699	0.920181	0.891566	0.900602	0.894578	0.926205	0.918675	0.834337	0.909639	0.885542	0.885542	0.903614	0.887048	0.871988	1	0.919535	0.0525042
566	34	313	0.001252	113.5	7.56993	18.5835	3.69725	0.921725	0.947284	0.939297	0.928115	0.913738	0.923323	0.923323	0.91853	0.897764	0.902556	0.894569	0.928115	0.920128	0.832268	0.907348	0.884984	0.886581	0.897764	0.889776	0.875399	1	0.920181	0.0521096
566	22	16575	0.0663	98.7697	7.8185	12.3338	2.89842	0.925973	0.925339	0.905038	0.918612	0.892519	0.885128	0.90356	0.896682	0.835475	0.889623	0.893454	0.90724	0.901207	0.852127	0.899246	0.875596	0.886365	0.870498	0.877255	0.862051	1	0.902023	0.060072
568	24	15573	0.062292	98.6573	8.23312	12.3171	3.05652	0.927182	0.9267	0.90689	0.91954	0.893213	0.885989	0.905477	0.897322	0.837282	0.891029	0.894176	0.907404	0.902203	0.851923	0.899987	0.875169	0.887465	0.870674	0.877448	0.861427	1	0.903124	0.0596719
568	24	15573	0.062292	98.6573	8.23312	12.3171	3.05652	0.927182	0.9267	0.90689	0.91954	0.893213	0.885989	0.905477	0.897322	0.837282	0.891029	0.894176	0.907404	0.902203	0.851923	0.899987	0.875169	0.887465	0.870674	0.877448	0.861427	1	0.903124	0.0596719
573	29	13360	0.05344	128.978	9.2253	27.2777	5.82217	0.92863	0.927657	0.907373	0.920584	0.894424	0.88649	0.906774	0.89768	0.837987	0.89113	0.893638	0.908608	0.902732	0.853705	0.900749	0.875187	0.886939	0.870771	0.877283	0.862013	1	0.903947	0.0595319
574	30	310	0.00124	113.684	7.89345	18.6945	3.8842	0.941935	0.941935	0.912903	0.93871	0.919355	0.914516	0.919355	0.916129	0.854839	0.898387	0.872581	0.906452	0.916129	0.869355	0.917742	0.879032	0.890323	0.883871	0.887097	0.853226	1	0.91714	0.0561189
578	34	285	0.00114	113.5	7.93566	18.6078	3.90059	0.94386	0.94386	0.919298	0.938596	0.921053	0.914035	0.921053	0.914035	0.850877	0.901754	0.873684	0.903509	0.919298	0.873684	0.922807	0.873684	0.889474	0.884211	0.889474	0.859649	1	0.918598	0.0547035
578	22	15893	0.063572	99.2741	7.9032	12.5255	2.96153	0.897125	0.929938	0.903071	0.906751	0.916158	0.889511	0.901749	0.907632	0.871201	0.873529	0.910306	0.89401	0.902378	0.846977	0.870069	0.882747	0.876298	0.898037	0.868967	0.863368	1	0.900475	0.0605596
580	24	14935	0.05974	99.1602	8.34175	12.5099	3.13754	0.898828	0.931168	0.904419	0.907533	0.917007	0.889622	0.902812	0.908403	0.872179	0.874724	0.910579	0.893974	0.902343	0.846903	0.870204	0.882323	0.875795	0.897556	0.869066	0.863542	1	0.901358	0.0602739
580	24	14935	0.05974	99.1602	8.34175	12.5099	3.13754	0.898828	0.931168	0.904419	0.907533	0.917007	0.889622	0.902812	0.908403	0.872179	0.874724	0.910579	0.893974	0.902343	0.846903	0.870204	0.882323	0.875795	0.897556	0.869066	0.863542	1	0.901358	0.0602739
585	29	12813	0.051252	127.613	9.33355	26.4426	5.77795	0.901389	0.932295	0.904355	0.909857	0.916842	0.888785	0.904277	0.908765	0.8738	0.875322	0.911652	0.893819	0.902365	0.848162	0.8706	0.882931	0.875595	0.898072	0.871107	0.864357	1	0.902319	0.0599794
586	30	279	0.001116	114.161	7.95031	18.9334	4.05073	0.956989	0.942652	0.926523	0.9319	0.946237	0.919355	0.913978	0.910394	0.867384	0.890681	0.924731	0.910394	0.910394	0.842294	0.878136	0.887097	0.878136	0.890681	0.865591	0.878136	1	0.922866	0.0486873
590	34	255	0.00102	114.086	7.91181	18.8928	3.97174	0.958824	0.947059	0.923529	0.929412	0.945098	0.917647	0.913725	0.913725	0.864706	0.892157	0.923529	0.909804	0.909804	0.841176	0.872549	0.886275	0.882353	0.892157	0.860784	0.87451	1	0.922805	0.0489157
590	22	14855	0.05942	99.805	7.87044	12.7224	2.98547	0.907775	0.943016	0.905621	0.926186	0.89172	0.902423	0.889633	0.882026	0.863514	0.872602	0.887546	0.888388	0.896567	0.845776	0.865702	0.89209	0.880478	0.861091	0.880242	0.839246	1	0.900834	0.0575161
592	24	14014	0.056056	99.7324	8.31094	12.7218	3.1567	0.909305	0.944127	0.907592	0.927144	0.893535	0.903668	0.890288	0.882154	0.864172	0.873127	0.888148	0.887755	0.897567	0.84569	0.865135	0.893392	0.880405	0.862245	0.880441	0.840338	1	0.901886	0.0570795
592	24	14014	0.056056	99.7324	8.31094	12.7218	3.1567	0.909305	0.944127	0.907592	0.927144	0.893535	0.903668	0.890288	0.882154	0.864172	0.873127	0.888148	0.887755	0.897567	0.84569	0.865135	0.893392	0.880405	0.862245	0.880441	0.840338	1	0.901886	0.0570795
597	29	12005	0.04802	128.304	9.18889	26.8555	5.75616	0.910121	0.945106	0.908871	0.927489	0.895752	0.905373	0.889921	0.881216	0.865848	0.874594	0.888755	0.88813	0.896293	0.846022	0.866306	0.892295	0.880633	0.86464	0.880925	0.841066	1	0.902709	0.0569716
598	30	262	0.001048	114.266	8.01551	18.9887	4.04026	0.935115	0.96374	0.94084	0.959924	0.927481	0.906489	0.883588	0.885496	0.881679	0.868321	0.914122	0.902672	0.908397	0.875954	0.879771	0.90458	0.887405	0.864504	0.874046	0.839695	1	0.920757	0.0492547
602	34	244	0.000976	114.115	8.05016	18.9172	4.05887	0.934426	0.965164	0.942623	0.961066	0.932377	0.907787	0.879098	0.881148	0.883197	0.864754	0.907787	0.89959	0.907787	0.877049	0.877049	0.903689	0.889344	0.864754	0.875	0.85041	1	0.920841	0.049132
602	22	14301	0.057204	99.7569	7.82116	12.7014	2.96345	0.940599	0.947521	0.915006	0.913118	0.895147	0.890952	0.900147	0.896476	0.863541	0.843123	0.905916	0.907559	0.914447	0.843472	0.875079	0.865849	0.899762	0.874589	0.906895	0.840326	1	0.907713	0.0581753
604	24	13452	0.053808	99.6785	8.27246	12.6993	3.14654	0.941496	0.948521	0.916295	0.913693	0.896224	0.891838	0.901353	0.897896	0.864147	0.844075	0.905999	0.907709	0.91518	0.843629	0.874182	0.866005	0.901018	0.875297	0.906966	0.84047	1	0.908561	0.0578929
604	24	13452	0.053808	99.6785	8.27246	12.6993	3.14654	0.941496	0.948521	0.916295	0.913693	0.896224	0.891838	0.901353	0.897896	0.864147	0.844075	0.905999	0.907709	0.91518	0.843629	0.874182	0.866005	0.901018	0.875297	0.906966	0.84047	1	0.908561	0.0578929
609	29	11589	0.046356	128.286	9.2191	26.8471	5.77552	0.942057	0.949435	0.918155	0.915092	0.896281	0.892139	0.902407	0.898654	0.864872	0.845457	0.905773	0.908275	0.9163	0.844421	0.874579	0.867072	0.900509	0.875787	0.907369	0.841574	1	0.909391	0.0574764
610	30	286	0.001144	114.108	8.14992	18.9215	4.15684	0.961538	0.97028	0.949301	0.928322	0.93007	0.912587	0.917832	0.907343	0.877622	0.853147	0.917832	0.912587	0.926573	0.83042	0.891608	0.854895	0.902098	0.893357	0.931818	0.835664	1	0.926854	0.0494845
614	34	270	0.00108	113.986	8.22687	18.8673	4.1879	0.961111	0.97037	0.948148	0.925926	0.931481	0.911111	0.916667	0.909259	0.87963	0.857407	0.92037	0.909259	0.937037	0.831481	0.890741	0.846296	0.901852	0.892593	0.935185	0.846296	1	0.926972	0.0503304
614	22	16026	0.064104	98.882	7.85521	12.3776	2.92975	0.925683	0.948365	0.909241	0.909616	0.869431	0.890116	0.910177	0.905591	0.877824	0.866498	0.893267	0.923343	0.923874	0.840135	0.888525	0.879758	0.84834	0.874485	0.889336	0.857107	1	0.905067	0.058152
616	24	15064	0.060256	98.7627	8.2556	12.3576	3.08314	0.926613	0.948852	0.910482	0.911345	0.870519	0.890899	0.910316	0.905835	0.878817	0.8671	0.893222	0.923493	0.924257	0.840879	0.888775	0.879315	0.84931	0.875232	0.889206	0.857508	1	0.905839	0.0578276
616	24	15064	0.060256	98.7627	8.2556	12.3576	3.08314	0.926613	0.948852	0.910482	0.911345	0.870519	0.890899	0.910316	0.905835	0.878817	0.8671	0.893222	0.923493	0.924257	0.840879	0.888775	0.879315	0.84931	0.875232	0.889206	0.857508	1	0.905839	0.0578276
621	29	13009	0.052036	127.649	9.1987	26.4533	5.71609	0.927473	0.949996	0.910716	0.912368	0.872819	0.890806	0.911292	0.906526	0.879622	0.868514	0.893727	0.924168	0.923937	0.841994	0.890499	0.879353	0.848759	0.87524	0.888731	0.857483	1	0.906663	0.0577027
622	30	348	0.001392	113.386	8.16665	18.5696	4.0564	0.95546	0.95977	0.918103	0.902299	0.887931	0.895115	0.939655	0.918103	0.900862	0.87931	0.903736	0.943966	0.91954	0.847701	0.896552	0.886494	0.862069	0.857759	0.875	0.856322	1	0.917954	0.0508431
626	34	325	0.0013	113.374	8.2245	18.5679	4.08964	0.955385	0.961538	0.918462	0.904615	0.893846	0.892308	0.941538	0.918462	0.9	0.873846	0.904615	0.947692	0.921538	0.852308	0.896923	0.887692	0.858462	0.855385	0.873846	0.858462	1	0.918823	0.050929
626	22	18303	0.073212	98.3404	7.94267	12.1834	2.92078	0.926132	0.918511	0.920696	0.909332	0.887314	0.894061	0.894034	0.895837	0.849751	0.890838	0.886166	0.917145	0.882506	0.87054	0.87289	0.891903	0.869174	0.884418	0.882997	0.852237	1	0.901938	0.0599354
628	24	17208	0.068832	98.2788	8.36331	12.1863	3.08415	0.927388	0.919253	0.920909	0.910187	0.889412	0.89531	0.8947	0.89656	0.850477	0.891882	0.886419	0.917219	0.882758	0.871194	0.873605	0.892288	0.868898	0.883397	0.883397	0.852656	1	0.902763	0.0596818
628	24	17208	0.068832	98.2788	8.36331	12.1863	3.08415	0.927388	0.919253	0.920909	0.910187	0.889412	0.89531	0.8947	0.89656	0.850477	0.891882	0.886419	0.917219	0.882758	0.871194	0.873605	0.892288	0.868898	0.883397	0.883397	0.852656	1	0.902763	0.0596818
633	29	14803	0.059212	126.478	9.30145	25.7506	5.6542	0.927785	0.921198	0.921266	0.911437	0.890428	0.895494	0.894109	0.895866	0.850571	0.891812	0.886476	0.916672	0.882389	0.872053	0.873742	0.892387	0.869249	0.884145	0.884821	0.85253	1	0.903273	0.0591723
634	30	415	0.00166	113.426	8.06747	18.5821	4.02075	0.954217	0.945783	0.937349	0.943373	0.896386	0.916867	0.90241	0.916867	0.856627	0.908434	0.889157	0.918072	0.893976	0.86506	0.875904	0.887952	0.874699	0.883133	0.886747	0.873494	1	0.919902	0.0514801
638	34	378	0.001512	113.376	8.01664	18.5543	3.98096	0.952381	0.94709	0.940476	0.948413	0.896825	0.916667	0.904762	0.92328	0.863757	0.911376	0.895503	0.921958	0.888889	0.865079	0.874339	0.888889	0.874339	0.890212	0.890212	0.883598	1	0.921902	0.0516163
638	22	17505	0.07002	98.9111	7.77794	12.384	2.90653	0.907198	0.950614	0.904627	0.9004	0.902142	0.901799	0.894459	0.892202	0.859497	0.883776	0.888603	0.901885	0.909369	0.859097	0.872522	0.877692	0.873522	0.891231	0.878063	0.860983	1	0.90236	0.0592925
640	24	16485	0.06594	98.8422	8.20023	12.3837	3.07357	0.908371	0.951532	0.905884	0.901122	0.903276	0.902639	0.895299	0.893145	0.860358	0.885259	0.88902	0.902184	0.909766	0.859448	0.872308	0.877343	0.873491	0.891447	0.878678	0.861601	1	0.903237	0.0587948
640	24	16485	0.06594	98.8422	8.20023	12.3837	3.07357	0.908371	0.951532	0.905884	0.901122	0.903276	0.902639	0.895299	0.893145	0.860358	0.885259	0.88902	0.902184	0.909766	0.859448	0.872308	0.877343	0.873491	0.891447	0.878678	0.861601	1	0.903237	0.0587948
645	29	14266	0.057064	126.898	9.09606	25.9866	5.57344	0.908313	0.952509	0.907052	0.901304	0.904528	0.902811	0.894504	0.892402	0.860578	0.884971	0.889633	0.90232	0.910241	0.859071	0.872424	0.878347	0.87302	0.892647	0.879609	0.861874	1	0.903586	0.0587534
646	30	397	0.001588	112.576	7.78044	18.1519	3.72109	0.934509	0.958438	0.93199	0.911839	0.933249	0.924433	0.919395	0.900504	0.86272	0.869018	0.905542	0.911839	0.918136	0.872796	0.882872	0.88665	0.874055	0.906801	0.881612	0.869018	1	0.9189	0.0511743
650	34	376	0.001504	112.361	7.82893	18.0533	3.74253	0.93484	0.961436	0.930851	0.910904	0.932181	0.924202	0.924202	0.905585	0.863032	0.87234	0.910904	0.913564	0.917553	0.871011	0.884309	0.888298	0.875	0.902926	0.880319	0.865691	1	0.919852	0.0515353
650	22	19640	0.07856	97.9973	7.9513	12.0589	2.89937	0.917006	0.938951	0.908452	0.919017	0.90611	0.887653	0.885922	0.881466	0.876604	0.879913	0.888824	0.88139	0.90443	0.859114	0.878691	0.885591	0.870978	0.872836	0.873243	0.849516	1	0.902525	0.0583777
652	24	18464	0.073856	97.9081	8.36356	12.0513	3.05591	0.918653	0.939829	0.910041	0.919871	0.906277	0.888323	0.885588	0.882501	0.877952	0.880118	0.888729	0.882014	0.904923	0.859971	0.879522	0.885832	0.871019	0.872915	0.874025	0.849545	1	0.903362	0.0579587
652	24	18464	0.073856	97.9081	8.36356	12.0513	3.05591	0.918653	0.939829	0.910041	0.919871	0.906277	0.888323	0.885588	0.882501	0.877952	0.880118	0.888729	0.882014	0.904923	0.859971	0.879522	0.885832	0.871019	0.872915	0.874025	0.849545	1	0.903362	0.0579587
657	29	15809	0.063236	125.984	9.23728	25.4483	5.55504	0.919729	0.941331	0.911158	0.921184	0.907268	0.88962	0.887374	0.882757	0.878645	0.880796	0.890411	0.881618	0.904137	0.861155	0.880638	0.885698	0.872667	0.87349	0.874533	0.849231	1	0.904397	0.0573617
658	30	470	0.00188	112.582	8.38326	18.1966	4.04764	0.931915	0.943617	0.92766	0.956383	0.914894	0.88617	0.894681	0.898936	0.898936	0.894681	0.915957	0.893617	0.891489	0.867021	0.889362	0.876596	0.881915	0.897872	0.88617	0.87234	1	0.916335	0.0560329
662	34	441	0.001764	112.522	8.32501	18.1636	4.00513	0.929705	0.943311	0.933107	0.955782	0.918367	0.885488	0.89229	0.900227	0.899093	0.893424	0.917234	0.896825	0.89229	0.865079	0.888889	0.877551	0.879819	0.896825	0.886621	0.873016	1	0.916711	0.0560559
662	22	20683	0.082732	98.0334	7.82595	12.0653	2.87328	0.910095	0.927646	0.884833	0.917444	0.894599	0.890224	0.898322	0.890127	0.856936	0.870232	0.891868	0.898492	0.920684	0.848886	0.877871	0.896074	0.885872	0.868781	0.87161	0.851255	1	0.897631	0.062099
664	24	19384	0.077536	97.9459	8.26275	12.0595	3.04339	0.911706	0.928652	0.885447	0.917948	0.89512	0.890683	0.899195	0.890889	0.85764	0.871569	0.892901	0.89904	0.920682	0.848844	0.878199	0.8961	0.885756	0.869454	0.872059	0.850624	1	0.898415	0.062003
664	24	19384	0.077536	97.9459	8.26275	12.0595	3.04339	0.911706	0.928652	0.885447	0.917948	0.89512	0.890683	0.899195	0.890889	0.85764	0.871569	0.892901	0.89904	0.920682	0.848844	0.878199	0.8961	0.885756	0.869454	0.872059	0.850624	1	0.898415	0.062003
669	29	16562	0.066248	127.431	9.21023	26.3208	5.70001	0.912511	0.930141	0.887061	0.91885	0.896178	0.892133	0.900012	0.89168	0.858652	0.872207	0.89168	0.900314	0.92039	0.849082	0.879785	0.895423	0.885672	0.869068	0.872328	0.849626	1	0.899324	0.061374
670	30	440	0.00176	113.805	7.62924	18.7351	3.73441	0.932955	0.938636	0.915909	0.919318	0.917045	0.9	0.925	0.906818	0.880682	0.873864	0.896591	0.919318	0.904545	0.847727	0.897727	0.885227	0.8875	0.863636	0.886364	0.847727	1	0.912627	0.0532861
674	34	397	0.001588	113.931	7.58486	18.7936	3.71972	0.940806	0.939547	0.915617	0.916877	0.915617	0.900504	0.923174	0.90806	0.877834	0.874055	0.895466	0.923174	0.906801	0.845088	0.904282	0.891688	0.881612	0.865239	0.884131	0.853904	1	0.913649	0.0528782
674	22	14810	0.05924	100.377	7.85673	12.9383	3.02124	0.926131	0.943822	0.913876	0.90763	0.881094	0.898852	0.901587	0.895138	0.861006	0.858035	0.88501	0.919244	0.923801	0.858508	0.871843	0.877887	0.856009	0.865598	0.889095	0.858204	1	0.903983	0.0580415
676	24	13928	0.055712	100.284	8.31785	12.9313	3.2134	0.927412	0.944357	0.915781	0.90835	0.881677	0.899483	0.903037	0.896216	0.862256	0.858881	0.885411	0.919802	0.92472	0.858199	0.871984	0.877836	0.855758	0.865918	0.889072	0.858881	1	0.904885	0.0576169
676	24	13928	0.055712	100.284	8.31785	12.9313	3.2134	0.927412	0.944357	0.915781	0.90835	0.881677	0.899483	0.903037	0.896216	0.862256	0.858881	0.885411	0.919802	0.92472	0.858199	0.871984	0.877836	0.855758	0.865918	0.889072	0.858881	1	0.904885	0.0576169
681	29	11930	0.04772	127.735	9.14244	26.5006	5.68294	0.92808	0.945348	0.915968	0.908256	0.882146	0.900838	0.904568	0.896396	0.861945	0.85855	0.884912	0.919321	0.925482	0.858592	0.871584	0.875901	0.856077	0.864501	0.888516	0.859472	1	0.905272	0.0572347
682	30	297	0.001188	114.139	8.31755	18.9475	4.19921	0.946128	0.957912	0.925926	0.912458	0.897306	0.917508	0.907407	0.89899	0.843434	0.873737	0.873737	0.924242	0.934343	0.858586	0.878788	0.897306	0.8367	0.890572	0.887205	0.867003	1	0.913953	0.0548829
686	34	276	0.001104	114.156	8.3201	18.956	4.20455	0.943841	0.958333	0.934783	0.911232	0.894928	0.916667	0.907609	0.902174	0.84058	0.869565	0.875	0.927536	0.936594	0.855072	0.880435	0.900362	0.844203	0.889493	0.889493	0.862319	1	0.914421	0.0551712
686	22	17837	0.071348	98.5444	7.97161	12.26	2.95148	0.927903	0.940881	0.913635	0.90643	0.894545	0.88692	0.895358	0.894265	0.864775	0.880894	0.878987	0.938218	0.900936	0.817907	0.89575	0.895919	0.874783	0.881566	0.865084	0.872512	1	0.90457	0.0570411
688	24	16761	0.067044	98.4639	8.39303	12.2561	3.11786	0.92939	0.942307	0.914325	0.906807	0.89574	0.888193	0.8958	0.894547	0.865402	0.881272	0.880079	0.938816	0.902094	0.819044	0.894965	0.896367	0.875604	0.881093	0.864805	0.872651	1	0.905446	0.0566039
688	24	16761	0.067044	98.4639	8.39303	12.2561	3.11786	0.92939	0.942307	0.914325	0.906807	0.89574	0.888193	0.8958	0.894547	0.865402	0.881272	0.880079	0.938816	0.902094	0.819044	0.894965	0.896367	0.875604	0.881093	0.864805	0.872651	1	0.905446	0.0566039
693	29	14439	0.057756	126.534	9.28174	25.7824	5.65214	0.930882	0.943417	0.915818	0.908165	0.897361	0.889085	0.896807	0.896703	0.866161	0.882194	0.880255	0.939885	0.902244	0.82059	0.895457	0.897257	0.875511	0.881467	0.866334	0.872775	1	0.906639	0.0563056
694	30	393	0.001572	113.165	8.53496	18.4905	4.29228	0.94402	0.954198	0.918575	0.936387	0.902036	0.917303	0.896947	0.902036	0.868957	0.89313	0.877863	0.950382	0.905852	0.829517	0.916031	0.909669	0.879135	0.871501	0.857506	0.85369	1	0.91675	0.0525321
698	34	361	0.001444	113.118	8.47431	18.463	4.24534	0.941828	0.955679	0.918283	0.936288	0.903047	0.912742	0.898892	0.898892	0.873961	0.890582	0.879501	0.955679	0.903047	0.828255	0.912742	0.904432	0.876731	0.867036	0.857341	0.854571	1	0.916311	0.0522598
698	22	19805	0.07922	98.0286	7.79538	12.0616	2.8552	0.907675	0.927039	0.923403	0.899293	0.903307	0.877379	0.896642	0.899142	0.846832	0.858672	0.882883	0.904772	0.899722	0.880081	0.871194	0.883716	0.86569	0.890331	0.893461	0.856551	1	0.898933	0.0615807
700	24	18636	0.074544	97.9361	8.24014	12.0545	3.03133	0.909423	0.927425	0.924555	0.900435	0.903815	0.8783	0.898074	0.89963	0.847338	0.859358	0.883398	0.905318	0.899818	0.87991	0.871217	0.884444	0.865905	0.891447	0.893754	0.856702	1	0.899796	0.0612955
700	24	18636	0.074544	97.9361	8.24014	12.0545	3.03133	0.909423	0.927425	0.924555	0.900435	0.903815	0.8783	0.898074	0.89963	0.847338	0.859358	0.883398	0.905318	0.899818	0.87991	0.871217	0.884444	0.865905	0.891447	0.893754	0.856702	1	0.899796	0.0612955
705	29	15892	0.063568	125.876	9.19823	25.3817	5.55636	0.91115	0.929115	0.925749	0.902026	0.904512	0.878524	0.898251	0.901774	0.84876	0.858042	0.88469	0.904795	0.900107	0.881292	0.87091	0.884722	0.86748	0.891298	0.892776	0.857538	1	0.900825	0.0608916
706	30	507	0.002028	113.365	8.01856	18.5495	3.98953	0.944773	0.959566	0.935897	0.92998	0.919132	0.899408	0.924063	0.894477	0.853057	0.871795	0.882643	0.88856	0.893491	0.866864	0.864892	0.886588	0.885602	0.889546	0.885602	0.877712	1	0.917066	0.0521453
710	34	474	0.001896	113.471	8.06047	18.6031	4.00865	0.943038	0.956751	0.934599	0.92827	0.920886	0.897679	0.925105	0.89135	0.855485	0.873418	0.877637	0.888186	0.898734	0.871308	0.862869	0.890295	0.887131	0.889241	0.882911	0.878692	1	0.916313	0.0523945
710	22	16070	0.06428	99.5047	8.01786	12.619	3.04432	0.907561	0.924984	0.916397	0.892564	0.932763	0.888581	0.896764	0.904107	0.835688	0.874238	0.911574	0.892875	0.916584	0.869571	0.888737	0.870784	0.843311	0.872464	0.890604	0.867673	1	0.901246	0.0607778
712	24	15103	0.060412	99.4239	8.43219	12.6143	3.20899	0.909256	0.926538	0.917831	0.894028	0.933358	0.889492	0.896875	0.904655	0.836721	0.874396	0.91217	0.892372	0.917268	0.86996	0.888168	0.871019	0.84364	0.872542	0.890518	0.867576	1	0.902208	0.0604829
712	24	15103	0.060412	99.4239	8.43219	12.6143	3.20899	0.909256	0.926538	0.917831	0.894028	0.933358	0.889492	0.896875	0.904655	0.836721	0.874396	0.91217	0.892372	0.917268	0.86996	0.888168	0.871019	0.84364	0.872542	0.890518	0.867576	1	0.902208	0.0604829
717	29	13002	0.052008	126.118	9.25922	25.5315	5.63062	0.911783	0.92705	0.919128	0.895016	0.933779	0.88894	0.896554	0.90563	0.837256	0.875481	0.91036	0.89244	0.918205	0.870981	0.888248	0.871443	0.844716	0.872174	0.890132	0.868289	1	0.902975	0.0602752
718	30	414	0.001656	113.019	7.88644	18.3753	3.97544	0.927536	0.955314	0.93599	0.910628	0.952899	0.891304	0.894928	0.925121	0.830918	0.885266	0.927536	0.896135	0.921498	0.863527	0.879227	0.874396	0.859903	0.874396	0.910628	0.874396	1	0.915792	0.0571664
722	34	386	0.001544	112.905	7.77854	18.3134	3.91525	0.930052	0.952073	0.936528	0.910622	0.952073	0.896373	0.892487	0.931347	0.829016	0.879534	0.92487	0.896373	0.923575	0.861399	0.878238	0.879534	0.854922	0.874352	0.914508	0.875648	1	0.915936	0.0577579
722	22	18961	0.075844	97.5484	7.99795	11.8997	2.90092	0.923844	0.936	0.908549	0.916935	0.914852	0.892437	0.878725	0.88181	0.85515	0.859633	0.872053	0.900691	0.903328	0.842545	0.869574	0.863404	0.84985	0.886187	0.872844	0.85457	1	0.900903	0.0584441
724	24	17803	0.071212	97.4571	8.38563	11.8902	3.04826	0.925069	0.937117	0.909229	0.918385	0.916138	0.893276	0.88061	0.882632	0.855979	0.860248	0.873167	0.901196	0.903893	0.842807	0.870443	0.863478	0.851401	0.886255	0.873224	0.854013	1	0.901916	0.0581714
724	24	17803	0.071212	97.4571	8.38563	11.8902	3.04826	0.925069	0.937117	0.909229	0.918385	0.916138	0.893276	0.88061	0.882632	0.855979	0.860248	0.873167	0.901196	0.903893	0.842807	0.870443	0.863478	0.851401	0.886255	0.873224	0.854013	1	0.901916	0.0581714
729	29	15204	0.060816	124.566	9.26864	24.6147	5.47831	0.925973	0.937747	0.909761	0.919725	0.916963	0.894041	0.881446	0.884932	0.857998	0.86053	0.874309	0.901769	0.903381	0.843265	0.871711	0.863687	0.852407	0.886115	0.87306	0.853986	1	0.902784	0.0578942
730	30	582	0.002328	112.151	8.11473	17.9743	3.93593	0.954467	0.940722	0.926117	0.935567	0.926117	0.916667	0.898625	0.890893	0.852234	0.86512	0.890893	0.902062	0.909794	0.859107	0.872852	0.86512	0.86512	0.896048	0.865979	0.845361	1	0.915365	0.054905
734	34	550	0.0022	112.139	8.16305	17.9719	3.9723	0.953636	0.941818	0.93	0.937273	0.923636	0.917273	0.900909	0.89	0.854545	0.863636	0.890909	0.900909	0.906364	0.86	0.871818	0.860909	0.864545	0.896364	0.866364	0.843636	1	0.915747	0.0544359
734	22	21707	0.086828	97.0191	7.8422	11.7019	2.82998	0.918989	0.934745	0.897038	0.928871	0.900723	0.873958	0.91535	0.888792	0.859308	0.866656	0.889114	0.912793	0.897038	0.864698	0.861842	0.898858	0.873267	0.891763	0.864053	0.849496	1	0.902337	0.0598743
736	24	20483	0.081932	96.9593	8.2451	11.7044	2.98433	0.919519	0.93541	0.898306	0.92899	0.901601	0.87475	0.916174	0.888859	0.859566	0.866646	0.889225	0.913392	0.897281	0.864644	0.862105	0.899331	0.874603	0.892057	0.864058	0.848801	1	0.902889	0.0596749
736	24	20483	0.081932	96.9593	8.2451	11.7044	2.98433	0.919519	0.93541	0.898306	0.92899	0.901601	0.87475	0.916174	0.888859	0.859566	0.866646	0.889225	0.913392	0.897281	0.864644	0.862105	0.899331	0.874603	0.892057	0.864058	0.848801	1	0.902889	0.0596749
741	29	17609	0.070436	123.851	9.09412	24.1851	5.31682	0.919558	0.935573	0.898859	0.92978	0.902266	0.875859	0.917713	0.889346	0.859021	0.867312	0.890312	0.913567	0.898489	0.864189	0.863394	0.898518	0.872821	0.892243	0.863337	0.848373	1	0.903336	0.0593463
742	30	722	0.002888	111.267	7.93133	17.5463	3.79603	0.932133	0.945291	0.93144	0.945291	0.91482	0.894044	0.934211	0.894737	0.879501	0.864958	0.889889	0.918283	0.903047	0.874654	0.873961	0.918283	0.879501	0.885042	0.860803	0.840028	1	0.91659	0.0536008
746	34	661	0.002644	111.404	7.86458	17.6063	3.78283	0.934947	0.944781	0.929652	0.944024	0.914523	0.893343	0.935703	0.894856	0.880484	0.863086	0.890318	0.918306	0.902421	0.871407	0.869138	0.918306	0.878971	0.879728	0.858548	0.844175	1	0.916411	0.0535933
746	22	19712	0.078848	97.8223	8.03458	12.0009	2.94033	0.919744	0.930956	0.895901	0.901456	0.894633	0.889484	0.883903	0.905438	0.870536	0.856864	0.873072	0.909674	0.9184	0.835938	0.863256	0.878374	0.83505	0.874924	0.862825	0.834213	1	0.897143	0.0595733
748	24	18479	0.073916	97.7297	8.42405	11.991	3.08616	0.92137	0.932139	0.896504	0.902998	0.894881	0.89001	0.884274	0.905568	0.871151	0.857162	0.873045	0.909627	0.918177	0.835543	0.863467	0.878998	0.835705	0.874966	0.863061	0.83484	1	0.897879	0.0592003
748	24	18479	0.073916	97.7297	8.42405	11.991	3.08616	0.92137	0.932139	0.896504	0.902998	0.894881	0.89001	0.884274	0.905568	0.871151	0.857162	0.873045	0.909627	0.918177	0.835543	0.863467	0.878998	0.835705	0.874966	0.863061	0.83484	1	0.897879	0.0592003
753	29	15917	0.063668	127.415	9.34124	26.3223	5.76888	0.921907	0.933467	0.8975	0.904725	0.896055	0.890714	0.886662	0.906955	0.872149	0.857699	0.873563	0.910222	0.917792	0.836433	0.863699	0.880505	0.83549	0.875793	0.863291	0.833763	1	0.898886	0.0587062
754	30	416	0.001664	113.271	8.26895	18.5203	4.06211	0.929087	0.953125	0.921875	0.925481	0.932692	0.901442	0.895433	0.921875	0.877404	0.858173	0.879808	0.926683	0.926683	0.83774	0.858173	0.894231	0.835337	0.893029	0.885817	0.835337	1	0.913688	0.0560509
758	34	381	0.001524	113.299	8.23181	18.5313	4.0456	0.930446	0.951444	0.92126	0.929134	0.930446	0.901575	0.896325	0.925197	0.875328	0.860892	0.877953	0.925197	0.930446	0.845144	0.860892	0.895013	0.838583	0.891076	0.883202	0.833333	1	0.914195	0.0562341
758	22	17475	0.0699	99.0219	7.75539	12.4237	2.90599	0.921202	0.93216	0.921173	0.918169	0.895937	0.901574	0.894878	0.883147	0.856853	0.880601	0.885551	0.895021	0.903176	0.849328	0.878398	0.880916	0.864092	0.887325	0.88887	0.852446	1	0.903723	0.0581453
760	24	16410	0.06564	98.9313	8.19775	12.4165	3.07663	0.922517	0.933729	0.922974	0.918891	0.89677	0.902559	0.894759	0.884004	0.857861	0.880865	0.886289	0.896161	0.902925	0.849208	0.878946	0.881749	0.864016	0.887386	0.888574	0.852742	1	0.904673	0.0575971
760	24	16410	0.06564	98.9313	8.19775	12.4165	3.07663	0.922517	0.933729	0.922974	0.918891	0.89677	0.902559	0.894759	0.884004	0.857861	0.880865	0.886289	0.896161	0.902925	0.849208	0.878946	0.881749	0.864016	0.887386	0.888574	0.852742	1	0.904673	0.0575971
765	29	14176	0.056704	127.975	9.09986	26.6441	5.66582	0.924908	0.935842	0.923568	0.919512	0.897856	0.90297	0.895034	0.883465	0.858246	0.880502	0.886569	0.896233	0.902688	0.848758	0.878915	0.881384	0.86389	0.887486	0.889673	0.852991	1	0.905522	0.0572482
766	30	288	0.001152	113.908	8.4749	18.8452	4.24494	0.951389	0.940972	0.949653	0.930556	0.927083	0.925347	0.920139	0.902778	0.873264	0.892361	0.90625	0.913194	0.911458	0.866319	0.888889	0.921875	0.887153	0.866319	0.911458	0.866319	1	0.924317	0.050212
770	34	266	0.001064	113.768	8.51429	18.78	4.26625	0.951128	0.93985	0.951128	0.93609	0.928571	0.924812	0.919173	0.907895	0.87594	0.887218	0.904135	0.909774	0.911654	0.866541	0.887218	0.924812	0.890977	0.868421	0.907895	0.866541	1	0.924926	0.050251
770	22	14491	0.057964	100.584	7.88409	13.0183	3.02559	0.920502	0.933959	0.912049	0.908219	0.935615	0.881927	0.915258	0.890863	0.824891	0.868539	0.878476	0.898144	0.907322	0.861845	0.86502	0.886654	0.847147	0.88241	0.877855	0.868815	1	0.903314	0.0577024
772	24	13650	0.0546	100.483	8.28801	13.0045	3.19099	0.921429	0.934176	0.913846	0.909231	0.936264	0.882894	0.915531	0.892234	0.824982	0.86956	0.878901	0.898168	0.907692	0.862234	0.865714	0.887106	0.848571	0.882308	0.877949	0.869414	1	0.90409	0.0573987
772	24	13650	0.0546	100.483	8.28801	13.0045	3.19099	0.921429	0.934176	0.913846	0.909231	0.936264	0.882894	0.915531	0.892234	0.824982	0.86956	0.878901	0.898168	0.907692	0.862234	0.865714	0.887106	0.848571	0.882308	0.877949	0.869414	1	0.90409	0.0573987
777	29	11730	0.04692	129.697	9.16184	27.7238	5.84727	0.922975	0.934825	0.914749	0.909889	0.937468	0.882694	0.916837	0.892754	0.823956	0.869949	0.878559	0.897613	0.907374	0.862234	0.865431	0.888107	0.849275	0.881969	0.877835	0.869182	1	0.904694	0.0573136
778	30	188	0.000752	116.069	8.16244	19.9001	4.31131	0.922872	0.946809	0.904255	0.930851	0.941489	0.896277	0.920213	0.893617	0.859043	0.912234	0.920213	0.906915	0.920213	0.859043	0.832447	0.880319	0.864362	0.882979	0.888298	0.853723	1	0.913017	0.0561226
782	34	171	0.000684	116.155	8.29363	19.9531	4.38843	0.929825	0.95614	0.903509	0.932749	0.94152	0.891813	0.918129	0.885965	0.868421	0.912281	0.912281	0.906433	0.923977	0.856725	0.833333	0.877193	0.859649	0.871345	0.888889	0.859649	1	0.9145	0.0555363
782	22	13255	0.05302	100.75	7.84583	13.0797	3.03695	0.935232	0.914636	0.916899	0.900868	0.921954	0.896002	0.888269	0.888231	0.869031	0.898793	0.900339	0.872237	0.914221	0.855677	0.841418	0.889212	0.849793	0.899208	0.891399	0.861411	1	0.904044	0.0572463
784	24	12432	0.049728	100.613	8.28059	13.054	3.2041	0.936414	0.915299	0.917592	0.902107	0.922217	0.896195	0.888674	0.888594	0.86949	0.899051	0.900499	0.87311	0.913248	0.856781	0.841618	0.88976	0.850185	0.899131	0.891248	0.86205	1	0.904649	0.0570217
784	24	12432	0.049728	100.613	8.28059	13.054	3.2041	0.936414	0.915299	0.917592	0.902107	0.922217	0.896195	0.888674	0.888594	0.86949	0.899051	0.900499	0.87311	0.913248	0.856781	0.841618	0.88976	0.850185	0.899131	0.891248	0.86205	1	0.904649	0.0570217
789	29	10729	0.042916	129.692	9.26606	27.7299	5.91675	0.937879	0.915882	0.919424	0.903719	0.924224	0.89589	0.888247	0.88848	0.869606	0.899991	0.900364	0.873101	0.913459	0.85651	0.841831	0.889412	0.851104	0.898639	0.891043	0.861031	1	0.905425	0.0566105
790	30	183	0.000732	115.848	8.69155	19.8248	4.45559	0.956284	0.939891	0.959016	0.907104	0.945355	0.898907	0.893443	0.904372	0.918033	0.904372	0.920765	0.909836	0.912568	0.863388	0.833333	0.912568	0.885246	0.909836	0.898907	0.857923	1	0.923769	0.0477219
794	34	166	0.000664	115.927	8.61508	19.8582	4.40199	0.954819	0.942771	0.957831	0.900602	0.945783	0.900602	0.894578	0.89759	0.915663	0.900602	0.921687	0.912651	0.906627	0.858434	0.831325	0.909639	0.88253	0.909639	0.900602	0.846386	1	0.922466	0.0481094
794	22	13837	0.055348	100.032	7.87484	12.8082	2.99657	0.93951	0.941895	0.922129	0.914035	0.899581	0.894124	0.872913	0.890005	0.868902	0.855026	0.900737	0.899328	0.902291	0.862073	0.848883	0.867782	0.852425	0.877791	0.890655	0.880754	1	0.905855	0.0565983
796	24	13000	0.052	100.01	8.35754	12.8294	3.20115	0.940269	0.942423	0.922846	0.914846	0.901077	0.895538	0.872808	0.890385	0.869654	0.855808	0.900885	0.899808	0.902577	0.863115	0.849077	0.868115	0.853731	0.877731	0.891577	0.879923	1	0.906555	0.0562871
796	24	13000	0.052	100.01	8.35754	12.8294	3.20115	0.940269	0.942423	0.922846	0.914846	0.901077	0.895538	0.872808	0.890385	0.869654	0.855808	0.900885	0.899808	0.902577	0.863115	0.849077	0.868115	0.853731	0.877731	0.891577	0.879923	1	0.906555	0.0562871
801	29	11218	0.044872	130.166	9.35237	28.0394	6.04331	0.940587	0.943439	0.92414	0.915671	0.901542	0.896684	0.873373	0.890845	0.870833	0.85657	0.901007	0.900829	0.901943	0.863077	0.849394	0.866821	0.851622	0.877964	0.892048	0.878499	1	0.907172	0.0558776
802	30	189	0.000756	115.15	8.62541	19.4693	4.38722	0.955026	0.936508	0.955026	0.928571	0.952381	0.896825	0.880952	0.888889	0.896825	0.883598	0.920635	0.904762	0.902116	0.838624	0.854497	0.849206	0.867725	0.851852	0.891534	0.891534	1	0.919688	0.0537827
806	34	174	0.000696	115.478	8.56265	19.6287	4.36686	0.954023	0.942529	0.954023	0.933908	0.951149	0.896552	0.885057	0.887931	0.896552	0.887931	0.916667	0.899425	0.893678	0.844828	0.850575	0.847701	0.859195	0.853448	0.887931	0.887931	1	0.92031	0.0547917
806	22	13729	0.054916	100.005	7.84507	12.7965	2.99045	0.931131	0.933571	0.895622	0.929565	0.895185	0.896023	0.899374	0.905528	0.87246	0.859932	0.892709	0.88863	0.894712	0.847585	0.870602	0.86015	0.868781	0.87042	0.874827	0.839755	1	0.903496	0.0590572
808	24	12917	0.051668	99.9325	8.29926	12.7967	3.17493	0.932686	0.934931	0.89688	0.92986	0.896493	0.896028	0.900519	0.905977	0.872958	0.860958	0.892351	0.889642	0.89568	0.847952	0.870481	0.860494	0.869513	0.871023	0.874932	0.839746	1	0.904386	0.0584935
808	24	12917	0.051668	99.9325	8.29926	12.7967	3.17493	0.932686	0.934931	0.89688	0.92986	0.896493	0.896028	0.900519	0.905977	0.872958	0.860958	0.892351	0.889642	0.89568	0.847952	0.870481	0.860494	0.869513	0.871023	0.874932	0.839746	1	0.904386	0.0584935
813	29	11058	0.044232	129.119	9.16501	27.3607	5.81648	0.93403	0.936245	0.898218	0.931543	0.89858	0.897314	0.901791	0.905679	0.874344	0.861729	0.892928	0.891346	0.895189	0.848436	0.870049	0.860418	0.869325	0.870094	0.875475	0.840342	1	0.905513	0.0580937
814	30	185	0.00074	115.047	7.37664	19.3347	3.9022	0.940541	0.964865	0.937838	0.97027	0.916216	0.927027	0.918919	0.924324	0.913514	0.856757	0.889189	0.891892	0.878378	0.82973	0.87027	0.886486	0.894595	0.87027	0.845946	0.789189	1	0.924111	0.0513821
818	34	173	0.000692	115.053	7.45502	19.3428	3.95067	0.947977	0.965318	0.933526	0.973988	0.921965	0.930636	0.921965	0.919075	0.913295	0.855491	0.890173	0.901734	0.884393	0.817919	0.869942	0.884393	0.895954	0.872832	0.83815	0.791908	1	0.925868	0.0498045
818	22	14658	0.058632	99.8212	7.90012	12.7299	2.98347	0.92325	0.918304	0.907968	0.913835	0.900464	0.897292	0.891288	0.882453	0.860725	0.870856	0.877166	0.917622	0.913665	0.835687	0.863931	0.876688	0.838314	0.881396	0.874437	0.843601	1	0.899433	0.0588768
820	24	13765	0.05506	99.7331	8.31835	12.7221	3.14529	0.925027	0.919324	0.908681	0.914748	0.901925	0.898801	0.892445	0.883945	0.861714	0.871268	0.877515	0.918562	0.914384	0.835452	0.864657	0.877297	0.838649	0.881438	0.873883	0.843226	1	0.900481	0.0584553
820	24	13765	0.05506	99.7331	8.31835	12.7221	3.14529	0.925027	0.919324	0.908681	0.914748	0.901925	0.898801	0.892445	0.883945	0.861714	0.871268	0.877515	0.918562	0.914384	0.835452	0.864657	0.877297	0.838649	0.881438	0.873883	0.843226	1	0.900481	0.0584553
825	29	11810	0.04724	128.324	9.23485	26.8708	5.75198	0.927138	0.921084	0.910076	0.916003	0.903556	0.899026	0.892718	0.884801	0.86287	0.873539	0.877392	0.919687	0.915241	0.837087	0.864141	0.878704	0.838823	0.881753	0.874979	0.843607	1	0.901741	0.0579452
826	30	251	0.001004	113.498	7.88026	18.6038	3.91019	0.944223	0.952191	0.930279	0.936255	0.936255	0.908367	0.914343	0.904382	0.88247	0.890438	0.874502	0.932271	0.926295	0.836653	0.864542	0.896414	0.840637	0.87251	0.868526	0.858566	1	0.920116	0.0501865
830	34	232	0.000928	113.647	8.02384	18.6858	3.9865	0.94181	0.950431	0.935345	0.93319	0.939655	0.911638	0.913793	0.905172	0.877155	0.887931	0.877155	0.928879	0.931034	0.840517	0.859914	0.898707	0.844828	0.866379	0.875	0.855603	1	0.920145	0.0509521
830	22	18058	0.072232	98.8447	7.77291	12.3588	2.88488	0.929007	0.94022	0.909929	0.913806	0.908379	0.894867	0.898272	0.920949	0.846439	0.873657	0.888858	0.896694	0.917322	0.831958	0.868729	0.863302	0.850869	0.888249	0.877229	0.85098	1	0.905607	0.0576956
832	24	16948	0.067792	98.7388	8.20088	12.3452	3.05024	0.931054	0.940848	0.910786	0.914651	0.909871	0.895622	0.898897	0.921171	0.847947	0.874174	0.88922	0.897304	0.917571	0.832134	0.868569	0.864409	0.850985	0.888305	0.8768	0.851605	1	0.906521	0.0572609
832	24	16948	0.067792	98.7388	8.20088	12.3452	3.05024	0.931054	0.940848	0.910786	0.914651	0.909871	0.895622	0.898897	0.921171	0.847947	0.874174	0.88922	0.897304	0.917571	0.832134	0.868569	0.864409	0.850985	0.888305	0.8768	0.851605	1	0.906521	0.0572609
837	29	14576	0.058304	126.981	9.13173	26.0394	5.58649	0.93208	0.941376	0.912905	0.914963	0.910744	0.896371	0.899149	0.922715	0.84869	0.874211	0.890402	0.897228	0.917844	0.83219	0.8703	0.864023	0.852086	0.887418	0.876818	0.852291	1	0.907328	0.0569299
838	30	407	0.001628	113.721	8.40715	18.75	4.24325	0.943489	0.963145	0.936118	0.94226	0.904177	0.900491	0.915233	0.934889	0.856265	0.875921	0.912776	0.90172	0.916462	0.839066	0.875921	0.857494	0.845209	0.886978	0.884521	0.846437	1	0.919457	0.0523492
842	34	381	0.001524	113.803	8.38857	18.7885	4.23061	0.942257	0.965879	0.942257	0.94357	0.905512	0.901575	0.919948	0.935696	0.856955	0.874016	0.912073	0.902887	0.92126	0.84252	0.875328	0.856955	0.84252	0.883202	0.884514	0.845144	1	0.920963	0.0516205
842	22	18595	0.07438	98.872	7.86692	12.3749	2.94895	0.932778	0.920866	0.929497	0.917881	0.92705	0.887712	0.905781	0.901156	0.843103	0.889137	0.908497	0.873057	0.905889	0.850605	0.837483	0.876526	0.844017	0.88513	0.883759	0.862033	1	0.906867	0.0560873
844	24	17525	0.0701	98.7919	8.30788	12.3718	3.1174	0.934208	0.92194	0.930813	0.919058	0.928074	0.888302	0.906248	0.90117	0.842996	0.889272	0.90873	0.873409	0.906362	0.850043	0.838231	0.876405	0.844251	0.885021	0.88388	0.862368	1	0.907652	0.0556523
844	24	17525	0.0701	98.7919	8.30788	12.3718	3.1174	0.934208	0.92194	0.930813	0.919058	0.928074	0.888302	0.906248	0.90117	0.842996	0.889272	0.90873	0.873409	0.906362	0.850043	0.838231	0.876405	0.844251	0.885021	0.88388	0.862368	1	0.907652	0.0556523
849	29	15077	0.060308	128.398	9.2175	26.9164	5.79755	0.935697	0.923625	0.932911	0.920807	0.929263	0.889202	0.907309	0.902136	0.843868	0.889832	0.908735	0.873615	0.906148	0.849539	0.839922	0.876733	0.8441	0.885422	0.884692	0.862904	1	0.908845	0.0551627
850	30	308	0.001232	115.052	7.67817	19.3549	3.92635	0.961039	0.967532	0.951299	0.923701	0.951299	0.907468	0.915584	0.909091	0.849026	0.902597	0.896104	0.873377	0.930195	0.86526	0.842532	0.86039	0.814935	0.899351	0.892857	0.853896	1	0.925029	0.0461368
854	34	290	0.00116	115.082	7.70805	19.3715	3.94697	0.960345	0.968966	0.951724	0.922414	0.948276	0.906897	0.92069	0.906897	0.855172	0.903448	0.896552	0.868966	0.92931	0.87069	0.844828	0.858621	0.813793	0.903448	0.891379	0.851724	1	0.925241	0.0460425
854	22	15005	0.06002	100.373	7.76396	12.9311	2.98895	0.928857	0.929657	0.925725	0.904932	0.921926	0.903532	0.893835	0.909397	0.866178	0.865312	0.891336	0.877474	0.897767	0.835621	0.814195	0.900067	0.840187	0.858914	0.881839	0.865945	1	0.904951	0.0582323
856	24	14086	0.056344	100.268	8.18373	12.9168	3.15958	0.930214	0.930782	0.926771	0.905651	0.922725	0.903699	0.89486	0.909414	0.866747	0.866392	0.892908	0.877396	0.898161	0.835262	0.814816	0.899972	0.840941	0.859293	0.882436	0.866996	1	0.905767	0.0579151
856	24	14086	0.056344	100.268	8.18373	12.9168	3.15958	0.930214	0.930782	0.926771	0.905651	0.922725	0.903699	0.89486	0.909414	0.866747	0.866392	0.892908	0.877396	0.898161	0.835262	0.814816	0.899972	0.840941	0.859293	0.882436	0.866996	1	0.905767	0.0579151
861	29	12021	0.048084	129.838	9.09267	27.808	5.83919	0.932368	0.93241	0.927502	0.906705	0.9238	0.903918	0.895849	0.909658	0.868189	0.866442	0.893977	0.878546	0.898511	0.836286	0.815032	0.90163	0.841569	0.858706	0.881582	0.867149	1	0.906826	0.0574357
862	30	195	0.00078	116.626	7.56784	20.1406	3.90922	0.951282	0.94359	0.95641	0.923077	0.923077	0.905128	0.928205	0.925641	0.874359	0.887179	0.892308	0.884615	0.935897	0.820513	0.805128	0.933333	0.830769	0.866667	0.884615	0.882051	1	0.920622	0.0478821
866	34	179	0.000716	116.86	7.55574	20.2598	3.91624	0.952514	0.946927	0.955307	0.921788	0.924581	0.907821	0.938547	0.927374	0.877095	0.888268	0.899441	0.885475	0.935754	0.824022	0.807263	0.932961	0.837989	0.865922	0.885475	0.879888	1	0.922596	0.0480349
866	22	13286	0.053144	100.978	7.90585	13.1708	3.06807	0.928421	0.932786	0.921195	0.926953	0.893647	0.914045	0.894325	0.897298	0.860229	0.866702	0.88661	0.893723	0.905577	0.848562	0.857369	0.889959	0.848863	0.895115	0.890298	0.842993	1	0.9063	0.0567414
868	24	12472	0.049888	100.917	8.3549	13.1751	3.25303	0.928961	0.933651	0.922787	0.928039	0.894564	0.914168	0.895085	0.898012	0.86157	0.866621	0.886666	0.893882	0.904707	0.848661	0.85728	0.890394	0.850104	0.894524	0.889913	0.844572	1	0.906994	0.0564578
868	24	12472	0.049888	100.917	8.3549	13.1751	3.25303	0.928961	0.933651	0.922787	0.928039	0.894564	0.914168	0.895085	0.898012	0.86157	0.866621	0.886666	0.893882	0.904707	0.848661	0.85728	0.890394	0.850104	0.894524	0.889913	0.844572	1	0.906994	0.0564578
873	29	10746	0.042984	128.756	9.27245	27.1436	5.85154	0.930532	0.936255	0.924251	0.929648	0.894984	0.914201	0.895868	0.899125	0.861763	0.867206	0.888237	0.893123	0.904523	0.848874	0.856691	0.891634	0.850316	0.895496	0.891262	0.845664	1	0.908108	0.0561523
874	30	205	0.00082	113.842	7.78267	18.7644	3.863	0.963415	0.94878	0.943902	0.94878	0.941463	0.958537	0.929268	0.926829	0.853659	0.863415	0.907317	0.9	0.902439	0.831707	0.865854	0.887805	0.85122	0.9	0.917073	0.873171	1	0.929216	0.0490051
878	34	191	0.000764	113.911	7.85504	18.8031	3.9041	0.963351	0.95288	0.942408	0.947644	0.942408	0.960733	0.924084	0.931937	0.856021	0.866492	0.903141	0.903141	0.900524	0.832461	0.858639	0.890052	0.850785	0.903141	0.918848	0.871728	1	0.929719	0.0469215
878	22	17864	0.071456	99.0226	7.84726	12.4289	2.92216	0.932714	0.934057	0.905732	0.899211	0.933078	0.903801	0.888967	0.920343	0.87945	0.875224	0.867779	0.899183	0.898063	0.834472	0.856051	0.870522	0.862349	0.853924	0.86873	0.828482	1	0.905425	0.0598406
880	24	16857	0.067428	98.9498	8.29487	12.4288	3.09911	0.933677	0.935516	0.907309	0.899953	0.933559	0.904609	0.890075	0.921012	0.879575	0.875601	0.868482	0.899537	0.899033	0.83449	0.856084	0.871389	0.861778	0.8538	0.869876	0.828291	1	0.906278	0.0594029
880	24	16857	0.067428	98.9498	8.29487	12.4288	3.09911	0.933677	0.935516	0.907309	0.899953	0.933559	0.904609	0.890075	0.921012	0.879575	0.875601	0.868482	0.899537	0.899033	0.83449	0.856084	0.871389	0.861778	0.8538	0.869876	0.828291	1	0.906278	0.0594029
885	29	14456	0.057824	126.703	9.16909	25.8743	5.57502	0.934941	0.936116	0.908792	0.899696	0.934733	0.904988	0.889942	0.921901	0.881675	0.875761	0.869224	0.899696	0.897586	0.833875	0.857326	0.87251	0.86113	0.853348	0.870573	0.82848	1	0.906948	0.0592004
886	30	344	0.001376	113.74	7.73875	18.7126	3.88452	0.943314	0.957849	0.940407	0.927326	0.953488	0.928779	0.925872	0.938953	0.902616	0.882267	0.888081	0.902616	0.920058	0.835756	0.869186	0.895349	0.84157	0.840116	0.87936	0.834302	1	0.92585	0.0509605
890	34	325	0.0013	113.835	7.79953	18.7631	3.9214	0.944615	0.958462	0.94	0.923077	0.955385	0.926154	0.924615	0.938462	0.9	0.88	0.884615	0.9	0.92	0.835385	0.870769	0.892308	0.838462	0.84	0.878462	0.833846	1	0.925076	0.0507339
890	22	17862	0.071448	99.0257	7.63106	12.4179	2.85289	0.918794	0.916751	0.908493	0.912496	0.912272	0.91258	0.899507	0.889486	0.860234	0.874986	0.891921	0.919018	0.89864	0.837728	0.87675	0.882348	0.83143	0.86197	0.870283	0.848029	1	0.901711	0.0598708
892	24	16782	0.067128	98.9079	8.05795	12.3994	3.02113	0.92048	0.918216	0.909993	0.913568	0.912734	0.912704	0.90025	0.889316	0.860833	0.875253	0.892176	0.919169	0.899118	0.838517	0.876624	0.882493	0.832737	0.862859	0.870754	0.847903	1	0.902596	0.0592858
892	24	16782	0.067128	98.9079	8.05795	12.3994	3.02113	0.92048	0.918216	0.909993	0.913568	0.912734	0.912704	0.90025	0.889316	0.860833	0.875253	0.892176	0.919169	0.899118	0.838517	0.876624	0.882493	0.832737	0.862859	0.870754	0.847903	1	0.902596	0.0592858
897	29	14330	0.05732	126.167	8.92772	25.5324	5.41298	0.922331	0.920063	0.910363	0.913503	0.914201	0.913294	0.900209	0.890789	0.863189	0.875052	0.891277	0.919051	0.900384	0.840091	0.876762	0.882484	0.832798	0.863747	0.870691	0.848186	1	0.903508	0.0587344
898	30	402	0.001608	112.939	7.76512	18.3259	3.77145	0.949005	0.939055	0.935323	0.931592	0.935323	0.921642	0.931592	0.915423	0.879353	0.891791	0.88806	0.93408	0.922886	0.85199	0.876866	0.880597	0.843284	0.873134	0.858209	0.86194	1	0.922302	0.047794
902	34	368	0.001472	112.908	7.73734	18.3093	3.75909	0.945652	0.944293	0.933424	0.934783	0.936141	0.925272	0.934783	0.915761	0.877717	0.888587	0.884511	0.936141	0.923913	0.85462	0.879076	0.876359	0.847826	0.873641	0.851902	0.868207	1	0.922947	0.0475538
902	22	19771	0.079084	97.7805	7.98225	11.9825	2.90536	0.935689	0.939659	0.912245	0.914218	0.912928	0.903824	0.893556	0.911259	0.84978	0.870846	0.89654	0.901042	0.892191	0.847251	0.850615	0.876182	0.846062	0.881847	0.885337	0.845911	1	0.906911	0.0572256
904	24	18563	0.074252	97.6632	8.40455	11.9657	3.06887	0.936702	0.940769	0.913618	0.914965	0.913295	0.90438	0.894494	0.911248	0.851021	0.871034	0.897053	0.901147	0.892582	0.847196	0.850159	0.876771	0.845418	0.882104	0.885875	0.845822	1	0.907632	0.0569482
904	24	18563	0.074252	97.6632	8.40455	11.9657	3.06887	0.936702	0.940769	0.913618	0.914965	0.913295	0.90438	0.894494	0.911248	0.851021	0.871034	0.897053	0.901147	0.892582	0.847196	0.850159	0.876771	0.845418	0.882104	0.885875	0.845822	1	0.907632	0.0569482
909	29	15935	0.06374	125.219	9.22844	24.9944	5.50383	0.937778	0.941889	0.914371	0.915532	0.914214	0.904205	0.894697	0.912645	0.852369	0.871447	0.897082	0.901632	0.892375	0.847819	0.851114	0.876373	0.846219	0.882617	0.885096	0.845435	1	0.908326	0.0566023
910	30	592	0.002368	111.854	7.98546	17.8261	3.90329	0.962838	0.961993	0.922297	0.92652	0.935811	0.914696	0.92652	0.927365	0.869088	0.874155	0.912162	0.92652	0.898649	0.837838	0.855574	0.880912	0.841216	0.896115	0.894426	0.857264	1	0.923949	0.050704
914	34	541	0.002164	111.93	8.07707	17.8682	3.95981	0.963956	0.963031	0.92329	0.925139	0.937153	0.913124	0.924214	0.926063	0.866913	0.878928	0.917745	0.927911	0.900185	0.84658	0.854898	0.884473	0.84658	0.897412	0.895564	0.865065	1	0.92475	0.0508184
914	22	24393	0.097572	96.3364	7.96325	11.4677	2.83579	0.93246	0.923175	0.92379	0.899582	0.930041	0.907309	0.907412	0.917763	0.857193	0.885254	0.891485	0.900709	0.886156	0.854323	0.850182	0.879146	0.849752	0.876419	0.902595	0.830976	1	0.907791	0.0579769
916	24	22948	0.091792	96.235	8.3538	11.4555	2.98757	0.93385	0.923937	0.925331	0.900057	0.93056	0.907879	0.908162	0.918795	0.857787	0.884979	0.892104	0.900885	0.886352	0.855238	0.850553	0.879009	0.850924	0.876416	0.902737	0.830857	1	0.908567	0.0575591
916	24	22948	0.091792	96.235	8.3538	11.4555	2.98757	0.93385	0.923937	0.925331	0.900057	0.93056	0.907879	0.908162	0.918795	0.857787	0.884979	0.892104	0.900885	0.886352	0.855238	0.850553	0.879009	0.850924	0.876416	0.902737	0.830857	1	0.908567	0.0575591
921	29	19674	0.078696	123.462	9.24422	23.9745	5.39786	0.934584	0.925511	0.926502	0.901723	0.931686	0.907797	0.908331	0.919132	0.858163	0.886856	0.893108	0.901571	0.885814	0.855367	0.851022	0.877885	0.850564	0.876588	0.902562	0.831199	1	0.909388	0.0571012
922	30	887	0.003548	110.972	7.61595	17.3886	3.60494	0.953213	0.949831	0.945321	0.918828	0.93743	0.916573	0.92221	0.923901	0.867531	0.90248	0.900789	0.904735	0.895716	0.864713	0.856257	0.879369	0.847802	0.883878	0.909245	0.83991	1	0.923057	0.0513221
926	34	811	0.003244	110.856	7.65242	17.3371	3.61563	0.956227	0.946979	0.946979	0.916769	0.936498	0.915536	0.924168	0.922935	0.872996	0.900123	0.900123	0.903822	0.896424	0.863748	0.852035	0.878545	0.847719	0.884094	0.908755	0.839704	1	0.923054	0.0511073
926	22	20937	0.083748	97.7463	8.01461	11.9724	2.93108	0.929957	0.910565	0.920571	0.903114	0.915676	0.899914	0.899723	0.915891	0.876463	0.891078	0.896666	0.872785	0.889239	0.852534	0.837536	0.877537	0.854564	0.890171	0.878373	0.847925	1	0.903959	0.0596589
928	24	19646	0.078584	97.6589	8.44975	11.9671	3.09516	0.930902	0.91184	0.921765	0.903924	0.917006	0.901507	0.900743	0.916675	0.876642	0.891199	0.89662	0.87262	0.888705	0.852616	0.837193	0.877787	0.855161	0.891225	0.878143	0.848035	1	0.904794	0.0595199
928	24	19646	0.078584	97.6589	8.44975	11.9671	3.09516	0.930902	0.91184	0.921765	0.903924	0.917006	0.901507	0.900743	0.916675	0.876642	0.891199	0.89662	0.87262	0.888705	0.852616	0.837193	0.877787	0.855161	0.891225	0.878143	0.848035	1	0.904794	0.0595199
933	29	16812	0.067248	126.648	9.36807	25.8594	5.7358	0.931656	0.912979	0.923239	0.904235	0.917886	0.903194	0.901261	0.916637	0.877766	0.891328	0.897633	0.873959	0.888859	0.852873	0.837705	0.876993	0.854657	0.891595	0.877855	0.848709	1	0.905586	0.0589367
934	30	560	0.00224	112.175	7.94823	17.974	3.8348	0.95625	0.933929	0.933929	0.915179	0.927679	0.900893	0.921429	0.919643	0.894643	0.898214	0.9	0.864286	0.903571	0.873214	0.840179	0.866071	0.859821	0.901786	0.882143	0.863393	1	0.917823	0.0543154
938	34	525	0.0021	112.218	7.90646	17.9919	3.82317	0.955238	0.931429	0.932381	0.915238	0.927619	0.901905	0.92381	0.92	0.898095	0.89619	0.902857	0.864762	0.90381	0.87619	0.839048	0.862857	0.864762	0.901905	0.881905	0.864762	1	0.917679	0.0545038
938	22	18216	0.072864	98.2235	8.12945	12.1522	2.99867	0.931324	0.933081	0.921251	0.912055	0.918012	0.897316	0.893088	0.917847	0.866875	0.881258	0.882521	0.893555	0.900033	0.847469	0.851257	0.86166	0.845109	0.88543	0.907746	0.824385	1	0.907015	0.0601304
940	24	17059	0.068236	98.1399	8.5443	12.1475	3.16309	0.93247	0.934433	0.921859	0.913477	0.918313	0.898089	0.894337	0.918078	0.867841	0.882408	0.883112	0.894367	0.900023	0.849024	0.851193	0.862419	0.845302	0.885193	0.907732	0.824374	1	0.907888	0.0598073
940	24	17059	0.068236	98.1399	8.5443	12.1475	3.16309	0.93247	0.934433	0.921859	0.913477	0.918313	0.898089	0.894337	0.918078	0.867841	0.882408	0.883112	0.894367	0.900023	0.849024	0.851193	0.862419	0.845302	0.885193	0.907732	0.824374	1	0.907888	0.0598073
945	29	14707	0.058828	125.728	9.42194	25.3131	5.6808	0.934283	0.934691	0.922146	0.913715	0.91861	0.899232	0.896274	0.919902	0.868056	0.882029	0.883797	0.894812	0.900898	0.849765	0.852961	0.861868	0.846672	0.885565	0.907085	0.824505	1	0.908659	0.059539
946	30	492	0.001968	111.324	7.62488	17.5538	3.67753	0.95122	0.948171	0.940041	0.933943	0.927846	0.917683	0.91565	0.922764	0.887195	0.896341	0.910569	0.911585	0.882114	0.838415	0.868902	0.861789	0.849593	0.884146	0.906504	0.825203	1	0.922351	0.0539066
950	34	458	0.001832	111.392	7.70286	17.5907	3.71958	0.94869	0.947598	0.944323	0.933406	0.931223	0.917031	0.918122	0.921397	0.889738	0.899563	0.914847	0.909389	0.887555	0.831878	0.872271	0.864629	0.851528	0.887555	0.908297	0.818777	1	0.923067	0.0538883
950	22	19476	0.077904	97.5422	8.02385	11.8988	2.90104	0.934175	0.945959	0.897181	0.900262	0.912328	0.893484	0.882804	0.899261	0.86699	0.863242	0.892586	0.885988	0.8893	0.834617	0.880725	0.871586	0.863473	0.864628	0.900185	0.837749	1	0.902689	0.0601237
952	24	18337	0.073348	97.4859	8.42762	11.903	3.05855	0.935513	0.946883	0.898648	0.901701	0.912799	0.894776	0.883678	0.899956	0.867754	0.863091	0.892594	0.886868	0.889677	0.834569	0.880678	0.871189	0.864536	0.864945	0.900447	0.838196	1	0.903589	0.0597985
952	24	18337	0.073348	97.4859	8.42762	11.903	3.05855	0.935513	0.946883	0.898648	0.901701	0.912799	0.894776	0.883678	0.899956	0.867754	0.863091	0.892594	0.886868	0.889677	0.834569	0.880678	0.871189	0.864536	0.864945	0.900447	0.838196	1	0.903589	0.0597985
957	29	15671	0.062684	125.048	9.322	24.9013	5.53663	0.937017	0.948216	0.900325	0.903484	0.914077	0.895731	0.885393	0.901378	0.868738	0.863538	0.894997	0.886702	0.890243	0.835014	0.880416	0.871706	0.865037	0.864654	0.901091	0.837885	1	0.904838	0.0594601
958	30	599	0.002396	111.873	7.8291	17.8228	3.72935	0.95576	0.962437	0.92571	0.912354	0.917362	0.897329	0.907346	0.924875	0.878965	0.867279	0.918197	0.883973	0.904007	0.842237	0.888147	0.865609	0.875626	0.856427	0.90985	0.829716	1	0.917722	0.0549391
962	34	554	0.002216	111.783	7.74618	17.775	3.67791	0.953971	0.960289	0.92509	0.915162	0.916065	0.898014	0.91065	0.92509	0.878159	0.867329	0.91787	0.879964	0.900722	0.83935	0.887184	0.865523	0.871841	0.857401	0.908845	0.83213	1	0.917191	0.0557472
962	22	18572	0.074288	97.8798	7.92312	12.0153	2.9046	0.931644	0.937675	0.917914	0.927337	0.905207	0.905341	0.904453	0.922975	0.869642	0.853355	0.882404	0.888892	0.879873	0.824952	0.899445	0.872523	0.829609	0.854781	0.889376	0.836959	1	0.907544	0.0562638
964	24	17480	0.06992	97.7873	8.3387	12.0068	3.06526	0.933553	0.938759	0.919508	0.928118	0.906207	0.905749	0.905778	0.924056	0.870624	0.855149	0.882723	0.88873	0.880835	0.825	0.899142	0.873541	0.829348	0.854748	0.889703	0.837529	1	0.908606	0.0556834
964	24	17480	0.06992	97.7873	8.3387	12.0068	3.06526	0.933553	0.938759	0.919508	0.928118	0.906207	0.905749	0.905778	0.924056	0.870624	0.855149	0.882723	0.88873	0.880835	0.825	0.899142	0.873541	0.829348	0.854748	0.889703	0.837529	1	0.908606	0.0556834
969	29	15073	0.060292	125.794	9.17887	25.3309	5.53669	0.933756	0.939926	0.920985	0.928846	0.907251	0.90682	0.906721	0.924103	0.870895	0.856133	0.883069	0.88904	0.881676	0.826345	0.899721	0.873516	0.830558	0.855968	0.890765	0.836529	1	0.909388	0.0554319
970	30	507	0.002028	112.214	8.08261	18.0012	3.89799	0.95069	0.955621	0.930966	0.943787	0.911243	0.90927	0.92998	0.934911	0.869822	0.857002	0.891519	0.892505	0.905325	0.836292	0.907298	0.871795	0.833333	0.876726	0.887574	0.831361	1	0.920212	0.0494713
974	34	461	0.001844	112.228	8.04376	18.0047	3.85868	0.954447	0.956616	0.928416	0.944685	0.912148	0.906725	0.928416	0.932755	0.866594	0.857918	0.894794	0.890456	0.906725	0.839479	0.908894	0.867679	0.835141	0.883948	0.886117	0.834056	1	0.92051	0.0500785
974	22	16936	0.067744	98.5376	7.94169	12.2559	2.9452	0.933751	0.939035	0.908302	0.905674	0.916952	0.891739	0.888905	0.902899	0.848518	0.857139	0.873051	0.865346	0.874085	0.833875	0.84223	0.885805	0.868328	0.886868	0.891031	0.809636	1	0.901135	0.055751
976	24	15983	0.063932	98.4332	8.35541	12.2428	3.10688	0.934462	0.940312	0.908841	0.905431	0.917569	0.892698	0.889101	0.903335	0.848276	0.858162	0.873303	0.865482	0.874148	0.834637	0.842458	0.887756	0.869643	0.887662	0.891322	0.809673	1	0.901708	0.0555039
976	24	15983	0.063932	98.4332	8.35541	12.2428	3.10688	0.934462	0.940312	0.908841	0.905431	0.917569	0.892698	0.889101	0.903335	0.848276	0.858162	0.873303	0.865482	0.874148	0.834637	0.842458	0.887756	0.869643	0.887662	0.891322	0.809673	1	0.901708	0.0555039
981	29	13750	0.055	125.922	9.22612	25.4111	5.5803	0.936182	0.940691	0.909055	0.906582	0.918364	0.893455	0.890327	0.904509	0.849564	0.858982	0.8724	0.8664	0.874145	0.836291	0.841527	0.887855	0.869455	0.887891	0.890473	0.808727	1	0.902476	0.0553485
982	30	486	0.001944	111.93	8.23211	17.878	3.98513	0.959877	0.958848	0.937243	0.919753	0.935185	0.903292	0.910494	0.919753	0.847737	0.846708	0.875514	0.889918	0.886831	0.846708	0.839506	0.901235	0.863169	0.900206	0.904321	0.792181	1	0.917516	0.0492418
986	34	451	0.001804	111.683	8.22282	17.761	3.97057	0.964523	0.960089	0.93459	0.927938	0.933481	0.903548	0.9102	0.919069	0.85255	0.847007	0.871397	0.89357	0.884701	0.848115	0.841463	0.900222	0.863636	0.895787	0.899113	0.789357	1	0.918729	0.0477058
986	22	20360	0.08144	96.7956	8.03351	11.6332	2.87286	0.923723	0.929199	0.91557	0.913212	0.911419	0.88664	0.916012	0.931532	0.87166	0.870309	0.896611	0.890521	0.889194	0.842043	0.847839	0.876916	0.824337	0.86859	0.899337	0.847421	1	0.905314	0.0572337
988	24	19109	0.076436	96.6737	8.46544	11.6161	3.03443	0.925009	0.930399	0.916505	0.914569	0.912659	0.887985	0.916584	0.931891	0.872835	0.871134	0.896881	0.891151	0.890209	0.842666	0.847951	0.877126	0.82469	0.868962	0.899707	0.847847	1	0.906296	0.0566808
988	24	19109	0.076436	96.6737	8.46544	11.6161	3.03443	0.925009	0.930399	0.916505	0.914569	0.912659	0.887985	0.916584	0.931891	0.872835	0.871134	0.896881	0.891151	0.890209	0.842666	0.847951	0.877126	0.82469	0.868962	0.899707	0.847847	1	0.906296	0.0566808
993	29	16351	0.065404	125.395	9.29847	25.1043	5.56849	0.925723	0.93138	0.918904	0.91502	0.912299	0.888998	0.917406	0.932542	0.873372	0.871629	0.897101	0.891505	0.890863	0.843893	0.848511	0.877683	0.825026	0.869519	0.899272	0.849092	1	0.907088	0.056169
994	30	543	0.002172	112.11	7.90883	17.9394	3.76341	0.945672	0.952118	0.915285	0.94291	0.918048	0.898711	0.930939	0.926335	0.884899	0.868324	0.887661	0.903315	0.904236	0.839779	0.856354	0.88582	0.836096	0.849908	0.911602	0.861878	1	0.91753	0.0496228
998	34	508	0.002032	112.122	7.90468	17.9447	3.75318	0.949803	0.95374	0.918307	0.944882	0.915354	0.895669	0.934055	0.925197	0.885827	0.869094	0.885827	0.904528	0.904528	0.84252	0.86122	0.885827	0.834646	0.850394	0.909449	0.860236	1	0.9187	0.0496154
998	22	18920	0.07568	98.1735	7.78748	12.114	2.86593	0.924392	0.91649	0.936654	0.906342	0.91723	0.899894	0.917944	0.910914	0.858298	0.889482	0.885729	0.881871	0.880682	0.836364	0.845402	0.874894	0.846195	0.858457	0.910914	0.807135	1	0.904986	0.0594539
1000	24	17749	0.070996	98.1431	8.22861	12.1291	3.04243	0.925686	0.918024	0.937687	0.906953	0.918164	0.901347	0.91808	0.911685	0.85833	0.890219	0.88605	0.882782	0.881261	0.836836	0.846273	0.876021	0.847034	0.858781	0.91115	0.807482	1	0.905904	0.0590193
1000	24	17749	0.070996	98.1431	8.22861	12.1291	3.04243	0.925686	0.918024	0.937687	0.906953	0.918164	0.901347	0.91808	0.911685	0.85833	0.890219	0.88605	0.882782	0.881261	0.836836	0.846273	0.876021	0.847034	0.858781	0.91115	0.807482	1	0.905904	0.0590193
1005	29	15145	0.06058	125.488	9.12101	25.1448	5.48758	0.927798	0.919412	0.938759	0.90832	0.919181	0.902575	0.918752	0.912776	0.860317	0.889733	0.886596	0.883394	0.881644	0.838429	0.847672	0.876197	0.846583	0.859327	0.912083	0.807362	1	0.907079	0.0586396
1006	30	448	0.001792	113.372	7.8149	18.5375	3.80631	0.954241	0.941964	0.952009	0.936384	0.929688	0.910714	0.916295	0.929688	0.881696	0.916295	0.897321	0.881696	0.883929	0.852679	0.845982	0.870536	0.863839	0.882813	0.907366	0.799107	1	0.922865	0.0531676
1010	34	411	0.001644	113.354	7.78185	18.5263	3.79282	0.956204	0.945255	0.956204	0.93674	0.930657	0.913625	0.913625	0.928224	0.886861	0.916058	0.900243	0.881995	0.884428	0.849148	0.852798	0.867397	0.873479	0.884428	0.908759	0.79927	1	0.9246	0.0520619
1010	22	16579	0.066316	99.5031	7.96591	12.6148	3.00448	0.934857	0.936788	0.900235	0.925508	0.914169	0.886031	0.924784	0.923126	0.85168	0.885216	0.873123	0.879426	0.895138	0.855148	0.857772	0.875264	0.855691	0.852283	0.897581	0.849147	1	0.90706	0.0585458
1012	24	15625	0.0625	99.4288	8.38634	12.6127	3.17076	0.936448	0.938112	0.901728	0.926272	0.915168	0.887264	0.925216	0.924256	0.852352	0.885664	0.872352	0.88096	0.895136	0.85616	0.85712	0.875552	0.855424	0.852896	0.897728	0.84912	1	0.908026	0.0581801
1012	24	15625	0.0625	99.4288	8.38634	12.6127	3.17076	0.936448	0.938112	0.901728	0.926272	0.915168	0.887264	0.925216	0.924256	0.852352	0.885664	0.872352	0.88096	0.895136	0.85616	0.85712	0.875552	0.855424	0.852896	0.897728	0.84912	1	0.908026	0.0581801
1017	29	13433	0.053732	128.66	9.30417	27.0863	5.85099	0.9365	0.938994	0.902665	0.925259	0.916512	0.889005	0.925668	0.924961	0.85424	0.885729	0.87285	0.880109	0.895109	0.855617	0.85625	0.876163	0.856063	0.853495	0.897975	0.84847	1	0.908516	0.0580661
1018	30	264	0.001056	114.07	8.29136	18.9102	4.11297	0.952652	0.954545	0.905303	0.9375	0.943182	0.886364	0.945076	0.945076	0.852273	0.888258	0.912879	0.903409	0.880682	0.878788	0.899621	0.910985	0.835227	0.852273	0.895833	0.859848	1	0.921637	0.0518374
1022	34	243	0.000972	114.315	8.38726	19.0369	4.1677	0.952675	0.95679	0.909465	0.936214	0.94856	0.886831	0.944444	0.94856	0.849794	0.880658	0.907407	0.907407	0.880658	0.878601	0.901235	0.91358	0.82716	0.86214	0.903292	0.858025	1	0.922525	0.0513639
1022	22	16189	0.064756	99.744	7.74416	12.6922	2.93388	0.934431	0.936747	0.890234	0.910433	0.900766	0.905708	0.91837	0.902125	0.849404	0.871024	0.88066	0.881401	0.905522	0.831861	0.880814	0.878251	0.855396	0.861634	0.884706	0.828155	1	0.903008	0.0574017
1024	24	15263	0.061052	99.643	8.19384	12.6812	3.11435	0.93612	0.936939	0.891764	0.91119	0.901985	0.905818	0.918791	0.902706	0.849636	0.871716	0.880626	0.881707	0.905982	0.83175	0.880594	0.878432	0.855107	0.862118	0.884754	0.828048	1	0.90373	0.0571984
1024	24	15263	0.061052	99.643	8.19384	12.6812	3.11435	0.93612	0.936939	0.891764	0.91119	0.901985	0.905818	0.918791	0.902706	0.849636	0.871716	0.880626	0.881707	0.905982	0.83175	0.880594	0.878432	0.855107	0.862118	0.884754	0.828048	1	0.90373	0.0571984
1029	29	13155	0.05262	129.232	9.13553	27.4289	5.79893	0.937248	0.937932	0.892626	0.912087	0.903155	0.907184	0.919878	0.903307	0.849791	0.871988	0.881604	0.881224	0.906081	0.831813	0.881832	0.877499	0.856784	0.863208	0.884493	0.827822	1	0.90456	0.0570294
1030	30	213	0.000852	114.608	8.54805	19.1942	4.31196	0.948357	0.948357	0.899061	0.943662	0.93662	0.903756	0.931925	0.901408	0.849765	0.85446	0.913146	0.882629	0.913146	0.856808	0.910798	0.899061	0.856808	0.875587	0.875587	0.798122	1	0.915981	0.0592242
1034	34	197	0.000788	114.403	8.50402	19.0899	4.28892	0.949239	0.944162	0.906091	0.944162	0.931472	0.906091	0.93401	0.895939	0.850254	0.852792	0.913706	0.878173	0.916244	0.85533	0.913706	0.898477	0.85533	0.883249	0.86802	0.807107	1	0.915991	0.0591446
1034	22	13755	0.05502	100.262	7.83045	12.8924	2.99061	0.936496	0.947401	0.909269	0.919084	0.907379	0.901672	0.894693	0.903817	0.871101	0.860015	0.88117	0.883206	0.905162	0.818939	0.858197	0.886696	0.872083	0.880625	0.900182	0.809197	1	0.906943	0.0583397
1036	24	12947	0.051788	100.179	8.27446	12.888	3.1704	0.93736	0.948946	0.91052	0.91975	0.907739	0.903028	0.895574	0.904766	0.872673	0.859929	0.881633	0.883564	0.905654	0.819572	0.860006	0.887001	0.872094	0.880358	0.900556	0.809879	1	0.907847	0.058017
1036	24	12947	0.051788	100.179	8.27446	12.888	3.1704	0.93736	0.948946	0.91052	0.91975	0.907739	0.903028	0.895574	0.904766	0.872673	0.859929	0.881633	0.883564	0.905654	0.819572	0.860006	0.887001	0.872094	0.880358	0.900556	0.809879	1	0.907847	0.058017
1041	29	11187	0.044748	127.45	9.21435	26.3322	5.68339	0.938768	0.949853	0.910432	0.920399	0.909046	0.904264	0.895817	0.905426	0.873961	0.859256	0.882051	0.885135	0.905113	0.821802	0.860284	0.885984	0.872084	0.880039	0.900063	0.810807	1	0.908569	0.0575241
1042	30	257	0.001028	114.08	8.12491	18.9023	3.98713	0.953307	0.963035	0.94358	0.935798	0.933852	0.933852	0.892996	0.914397	0.894942	0.881323	0.861868	0.902724	0.896887	0.791829	0.863813	0.892996	0.879377	0.881323	0.90856	0.803502	1	0.92282	0.0498054
1046	34	242	0.000968	114.122	8.13982	18.9243	4.00794	0.954545	0.964876	0.944215	0.940083	0.929752	0.93595	0.890496	0.915289	0.894628	0.878099	0.857438	0.900826	0.89876	0.797521	0.865702	0.896694	0.880165	0.880165	0.909091	0.801653	1	0.923323	0.0493794
1046	22	15235	0.06094	99.3403	7.90658	12.5502	2.96188	0.935215	0.935707	0.905251	0.8915	0.913915	0.891139	0.89918	0.919659	0.873679	0.868592	0.898326	0.875583	0.892944	0.810502	0.806137	0.866689	0.854053	0.866754	0.90407	0.857466	1	0.902261	0.0572075
1048	24	14280	0.05712	99.2644	8.32459	12.5474	3.13058	0.935434	0.936765	0.906548	0.891737	0.913796	0.892367	0.900385	0.920693	0.87528	0.868838	0.89937	0.876541	0.892752	0.811485	0.806618	0.867017	0.853571	0.867297	0.904342	0.857668	1	0.902965	0.0570578
1048	24	14280	0.05712	99.2644	8.32459	12.5474	3.13058	0.935434	0.936765	0.906548	0.891737	0.913796	0.892367	0.900385	0.920693	0.87528	0.868838	0.89937	0.876541	0.892752	0.811485	0.806618	0.867017	0.853571	0.867297	0.904342	0.857668	1	0.902965	0.0570578
1053	29	12251	0.049004	127.414	9.28329	26.3165	5.72965	0.937434	0.93727	0.908334	0.893886	0.913313	0.892743	0.900498	0.921966	0.876826	0.868664	0.900171	0.877724	0.892172	0.810016	0.807689	0.866419	0.852624	0.868541	0.9036	0.858869	1	0.903867	0.0567262
1054	30	291	0.001164	113.169	8.1707	18.4635	3.98551	0.960481	0.962199	0.929553	0.898625	0.934708	0.908935	0.929553	0.938144	0.893471	0.883162	0.896907	0.860825	0.917526	0.814433	0.828179	0.865979	0.85567	0.860825	0.917526	0.872852	1	0.920521	0.0533312
1058	34	274	0.001096	113.339	8.27038	18.5527	4.03746	0.959854	0.967153	0.930657	0.903285	0.932482	0.905109	0.927007	0.937956	0.892336	0.883212	0.89781	0.857664	0.917883	0.808394	0.826642	0.864964	0.855839	0.864964	0.919708	0.881387	1	0.92088	0.0531923
1058	22	18352	0.073408	98.5631	7.72153	12.2522	2.84517	0.918755	0.916794	0.909492	0.894698	0.903444	0.887914	0.907313	0.900747	0.872303	0.894017	0.893935	0.898867	0.888296	0.841925	0.847237	0.897504	0.852332	0.874837	0.927283	0.84642	1	0.900049	0.0613814
1060	24	17154	0.068616	98.4378	8.15663	12.232	3.01724	0.920864	0.918211	0.910837	0.896555	0.904395	0.888656	0.908622	0.902268	0.872275	0.894544	0.894777	0.899324	0.889559	0.841961	0.847441	0.897254	0.852746	0.874811	0.927859	0.845546	1	0.901235	0.0609906
1060	24	17154	0.068616	98.4378	8.15663	12.232	3.01724	0.920864	0.918211	0.910837	0.896555	0.904395	0.888656	0.908622	0.902268	0.872275	0.894544	0.894777	0.899324	0.889559	0.841961	0.847441	0.897254	0.852746	0.874811	0.927859	0.845546	1	0.901235	0.0609906
1065	29	14661	0.058644	126.99	9.07644	26.0399	5.5453	0.922754	0.919753	0.91167	0.897449	0.904474	0.89056	0.91075	0.903281	0.872314	0.894687	0.896051	0.899325	0.889332	0.841825	0.848237	0.897995	0.853284	0.874633	0.928347	0.845065	1	0.902269	0.060548
1066	30	378	0.001512	113.84	8.61488	18.8237	4.37315	0.945767	0.92328	0.93254	0.929894	0.92328	0.904762	0.924603	0.92328	0.878307	0.898148	0.891534	0.907407	0.902116	0.854497	0.865079	0.90873	0.866402	0.867725	0.933862	0.830688	1	0.917281	0.0520744
1070	34	346	0.001384	113.506	8.48677	18.652	4.29329	0.947977	0.92341	0.933526	0.926301	0.92052	0.906069	0.924855	0.919075	0.878613	0.895954	0.888728	0.907514	0.894509	0.859827	0.861272	0.90896	0.859827	0.865607	0.936416	0.83815	1	0.91674	0.0528743
1070	22	18512	0.074048	99.2516	7.73924	12.5079	2.90892	0.935771	0.921105	0.928452	0.916352	0.911193	0.895743	0.92486	0.915946	0.864439	0.878052	0.898066	0.884669	0.887235	0.831326	0.854878	0.878214	0.860955	0.851178	0.910599	0.848477	1	0.908232	0.0561853
1072	24	17450	0.0698	99.2075	8.17433	12.5174	3.08298	0.936447	0.922636	0.929484	0.917708	0.912521	0.896246	0.925158	0.916304	0.865043	0.878166	0.898739	0.884556	0.887479	0.831977	0.855616	0.878768	0.861948	0.851003	0.91086	0.848739	1	0.909048	0.0559065
1072	24	17450	0.0698	99.2075	8.17433	12.5174	3.08298	0.936447	0.922636	0.929484	0.917708	0.912521	0.896246	0.925158	0.916304	0.865043	0.878166	0.898739	0.884556	0.887479	0.831977	0.855616	0.878768	0.861948	0.851003	0.91086	0.848739	1	0.909048	0.0559065
1077	29	14930	0.05972	126.5	9.06626	25.7442	5.53336	0.93724	0.924213	0.930476	0.919156	0.913597	0.897656	0.925854	0.916577	0.866008	0.878098	0.899062	0.884226	0.88781	0.833389	0.855291	0.880141	0.860717	0.849933	0.911989	0.84856	1	0.909921	0.0553954
1078	30	372	0.001488	114.55	8.62999	19.1719	4.37166	0.946237	0.938172	0.947581	0.946237	0.908602	0.909946	0.948925	0.947581	0.873656	0.885753	0.919355	0.858871	0.888441	0.844086	0.854839	0.887097	0.861559	0.872312	0.908602	0.854839	1	0.922008	0.0525319
1082	34	353	0.001412	114.414	8.54396	19.0981	4.29708	0.946176	0.939093	0.951841	0.946176	0.910765	0.912181	0.947592	0.947592	0.875354	0.883853	0.919263	0.859773	0.888102	0.84136	0.856941	0.885269	0.862606	0.875354	0.909348	0.851275	1	0.922818	0.0518098
1082	22	17280	0.06912	99.7454	7.89899	12.7018	3.00181	0.923814	0.92662	0.91386	0.91169	0.903443	0.884578	0.909288	0.914583	0.8682	0.88695	0.88235	0.880237	0.892969	0.841753	0.84375	0.866493	0.861227	0.857321	0.9057	0.852894	1	0.902664	0.0582672
1084	24	16238	0.064952	99.6449	8.36852	12.6929	3.19411	0.925483	0.927577	0.915322	0.912828	0.904083	0.885269	0.909687	0.914583	0.868919	0.887055	0.881974	0.879942	0.892659	0.841791	0.843454	0.86664	0.86159	0.856663	0.905253	0.853061	1	0.903418	0.0579004
1084	24	16238	0.064952	99.6449	8.36852	12.6929	3.19411	0.925483	0.927577	0.915322	0.912828	0.904083	0.885269	0.909687	0.914583	0.868919	0.887055	0.881974	0.879942	0.892659	0.841791	0.843454	0.86664	0.86159	0.856663	0.905253	0.853061	1	0.903418	0.0579004
1089	29	13947	0.055788	128.386	9.26246	26.9129	5.81596	0.925575	0.928658	0.916469	0.913709	0.90532	0.886427	0.910196	0.916577	0.869864	0.887288	0.88191	0.878648	0.892629	0.841184	0.843013	0.867929	0.860687	0.857747	0.906431	0.852979	1	0.904109	0.0577401
1090	30	246	0.000984	114.325	8.81956	19.0758	4.47281	0.934959	0.947154	0.939024	0.922764	0.912602	0.904472	0.918699	0.934959	0.890244	0.892276	0.886179	0.878049	0.894309	0.827236	0.851626	0.867886	0.837398	0.833333	0.888211	0.808943	1	0.914373	0.0535913
1094	34	235	0.00094	114.418	8.83874	19.1234	4.5	0.93617	0.944681	0.938298	0.925532	0.910638	0.902128	0.919149	0.934043	0.893617	0.893617	0.893617	0.874468	0.893617	0.829787	0.851064	0.865957	0.838298	0.829787	0.889362	0.810638	1	0.914414	0.0526523
1094	22	16023	0.064092	99.6822	7.77022	12.6703	2.93495	0.940149	0.936466	0.893622	0.904949	0.907789	0.899925	0.916807	0.922861	0.853055	0.861075	0.881108	0.881389	0.913562	0.833739	0.865849	0.87312	0.842508	0.872839	0.89281	0.827217	1	0.904513	0.0579302
1096	24	15081	0.060324	99.6032	8.25451	12.6698	3.12793	0.941019	0.937803	0.894569	0.905676	0.908759	0.900736	0.917446	0.923579	0.853491	0.861747	0.881938	0.881672	0.913733	0.834925	0.866521	0.873649	0.842418	0.873019	0.893376	0.828062	1	0.905332	0.0576616
1096	24	15081	0.060324	99.6032	8.25451	12.6698	3.12793	0.941019	0.937803	0.894569	0.905676	0.908759	0.900736	0.917446	0.923579	0.853491	0.861747	0.881938	0.881672	0.913733	0.834925	0.866521	0.873649	0.842418	0.873019	0.893376	0.828062	1	0.905332	0.0576616
1101	29	13015	0.05206	127.29	9.09551	26.2243	5.59632	0.941683	0.938456	0.895428	0.906877	0.909143	0.90219	0.918556	0.92378	0.854015	0.862889	0.882328	0.881483	0.914176	0.835843	0.866001	0.872954	0.843219	0.872801	0.892854	0.828736	1	0.906018	0.0571234
1102	30	304	0.001216	114.503	7.97053	19.1021	4.04033	0.950658	0.960526	0.90625	0.921053	0.90625	0.921053	0.925987	0.940789	0.873355	0.879934	0.879934	0.875	0.927632	0.856908	0.871711	0.889803	0.840461	0.883224	0.901316	0.835526	1	0.9176	0.0571095
1106	34	285	0.00114	114.534	8.02292	19.1208	4.06316	0.949123	0.963158	0.901754	0.921053	0.901754	0.917544	0.926316	0.938596	0.878947	0.880702	0.875439	0.87193	0.929825	0.864912	0.877193	0.891228	0.833333	0.877193	0.903509	0.836842	1	0.916773	0.0581857
1106	22	15754	0.063016	99.4772	7.81528	12.5962	2.94428	0.935128	0.947251	0.907706	0.911261	0.917354	0.898724	0.901834	0.908753	0.867875	0.87473	0.914625	0.878063	0.891837	0.851625	0.850355	0.859559	0.836137	0.847912	0.879396	0.842072	1	0.907486	0.0561221
1108	24	14782	0.059128	99.4284	8.26136	12.605	3.12776	0.937187	0.948011	0.90874	0.912123	0.918617	0.898965	0.902009	0.909214	0.868692	0.875693	0.91493	0.879516	0.892437	0.851035	0.849716	0.860066	0.836829	0.848058	0.879516	0.841463	1	0.908358	0.055565
1108	24	14782	0.059128	99.4284	8.26136	12.605	3.12776	0.937187	0.948011	0.90874	0.912123	0.918617	0.898965	0.902009	0.909214	0.868692	0.875693	0.91493	0.879516	0.892437	0.851035	0.849716	0.860066	0.836829	0.848058	0.879516	0.841463	1	0.908358	0.055565
1113	29	12772	0.051088	128.689	9.2655	27.1014	5.8436	0.938459	0.948873	0.91086	0.913052	0.917632	0.899311	0.902913	0.910194	0.871163	0.877075	0.914892	0.881068	0.893165	0.851981	0.850063	0.861416	0.837848	0.848888	0.879463	0.841019	1	0.909307	0.0554102
1114	30	224	0.000896	114.821	7.76312	19.2449	3.92535	0.944196	0.959821	0.955357	0.928571	0.933036	0.901786	0.924107	0.917411	0.890625	0.895089	0.9375	0.883929	0.904018	0.84375	0.872768	0.888393	0.821429	0.857143	0.897321	0.834821	1	0.924135	0.0459832
1118	34	202	0.000808	114.875	7.82606	19.2757	3.94462	0.945545	0.955446	0.957921	0.925743	0.938119	0.903465	0.918317	0.918317	0.891089	0.893564	0.938119	0.886139	0.905941	0.839109	0.878713	0.891089	0.824257	0.846535	0.903465	0.829208	1	0.924094	0.0462977
1118	22	15027	0.060108	100.191	7.73709	12.8604	2.95124	0.943202	0.922939	0.921608	0.911459	0.902775	0.882977	0.916118	0.91492	0.868836	0.8704	0.889166	0.875025	0.89835	0.822087	0.834531	0.864477	0.849537	0.864677	0.914986	0.835895	1	0.904997	0.059683
1120	24	14153	0.056612	100.124	8.21169	12.8634	3.14325	0.944429	0.924186	0.922525	0.912174	0.903165	0.884724	0.916908	0.915778	0.869674	0.869604	0.890341	0.875221	0.899421	0.822123	0.834134	0.865364	0.849855	0.865082	0.915672	0.836572	1	0.905849	0.0593395
1120	24	14153	0.056612	100.124	8.21169	12.8634	3.14325	0.944429	0.924186	0.922525	0.912174	0.903165	0.884724	0.916908	0.915778	0.869674	0.869604	0.890341	0.875221	0.899421	0.822123	0.834134	0.865364	0.849855	0.865082	0.915672	0.836572	1	0.905849	0.0593395
1125	29	12162	0.048648	128.777	9.04496	27.1364	5.68827	0.944951	0.926739	0.923245	0.913624	0.904004	0.885175	0.919339	0.91753	0.871238	0.869142	0.891013	0.875349	0.899975	0.822727	0.833621	0.864496	0.849696	0.864332	0.916214	0.836252	1	0.906867	0.0586339
1126	30	275	0.0011	114.568	7.50802	19.1023	3.74553	0.970909	0.943636	0.941818	0.918182	0.88	0.883636	0.932727	0.941818	0.892727	0.892727	0.905455	0.909091	0.907273	0.852727	0.825455	0.874545	0.890909	0.858182	0.932727	0.849091	1	0.920082	0.0537066
1130	34	253	0.001012	114.506	7.56989	19.0752	3.76928	0.968379	0.944664	0.940711	0.920949	0.879447	0.883399	0.932806	0.942688	0.891304	0.893281	0.907115	0.909091	0.907115	0.851779	0.822134	0.881423	0.889328	0.855731	0.928854	0.841897	1	0.919854	0.0531243
1130	22	16515	0.06606	99.384	7.80864	12.5611	2.93533	0.93842	0.94178	0.921375	0.925341	0.908417	0.880926	0.913715	0.905722	0.870179	0.884196	0.883197	0.893672	0.898789	0.841114	0.849803	0.857251	0.864457	0.868423	0.906782	0.835453	1	0.909282	0.0536024
1132	24	15618	0.062472	99.301	8.27164	12.5581	3.12191	0.939621	0.942694	0.922461	0.926111	0.909335	0.881131	0.914618	0.90639	0.870118	0.88462	0.884044	0.894033	0.898803	0.841785	0.849757	0.857376	0.864387	0.868037	0.907543	0.835414	1	0.910008	0.0531574
1132	24	15618	0.062472	99.301	8.27164	12.5581	3.12191	0.939621	0.942694	0.922461	0.926111	0.909335	0.881131	0.914618	0.90639	0.870118	0.88462	0.884044	0.894033	0.898803	0.841785	0.849757	0.857376	0.864387	0.868037	0.907543	0.835414	1	0.910008	0.0531574
1137	29	13487	0.053948	127.81	9.14655	26.547	5.67607	0.940239	0.944576	0.922852	0.927894	0.910321	0.880626	0.914881	0.906577	0.869912	0.885408	0.885482	0.893638	0.898866	0.842552	0.85119	0.857752	0.86576	0.868577	0.907874	0.836361	1	0.910756	0.0526978
1138	30	327	0.001308	113.537	8.41517	18.6611	4.22657	0.958716	0.95107	0.941896	0.954128	0.938838	0.892966	0.928135	0.91896	0.88685	0.896024	0.892966	0.902141	0.915902	0.874618	0.856269	0.873089	0.866972	0.863914	0.928135	0.83945	1	0.926612	0.0465
1142	34	300	0.0012	113.485	8.51017	18.6422	4.26418	0.961667	0.953333	0.94	0.956667	0.94	0.886667	0.931667	0.916667	0.886667	0.893333	0.891667	0.901667	0.918333	0.868333	0.86	0.881667	0.865	0.863333	0.93	0.836667	1	0.927035	0.0463914
1142	22	19110	0.07644	97.8743	7.88662	12.011	2.88625	0.950445	0.915332	0.917766	0.892517	0.89911	0.895133	0.903271	0.899712	0.869597	0.879069	0.895003	0.883307	0.892805	0.83943	0.853558	0.873731	0.861748	0.838017	0.905416	0.832967	1	0.903149	0.0592123
1144	24	17906	0.071624	97.7942	8.32464	12.0083	3.05853	0.951078	0.91609	0.919552	0.893471	0.89995	0.896013	0.904501	0.900201	0.86996	0.879566	0.896403	0.883363	0.89336	0.839774	0.853736	0.874316	0.86175	0.838434	0.906065	0.83324	1	0.903976	0.0588967
1144	24	17906	0.071624	97.7942	8.32464	12.0083	3.05853	0.951078	0.91609	0.919552	0.893471	0.89995	0.896013	0.904501	0.900201	0.86996	0.879566	0.896403	0.883363	0.89336	0.839774	0.853736	0.874316	0.86175	0.838434	0.906065	0.83324	1	0.903976	0.0588967
1149	29	15268	0.061072	125.297	9.24316	25.0418	5.54125	0.952089	0.918162	0.920094	0.895075	0.899889	0.897072	0.905292	0.901821	0.870546	0.8806	0.895861	0.883384	0.893143	0.841007	0.854565	0.874312	0.86154	0.837372	0.905423	0.83449	1	0.904866	0.0585182
1150	30	469	0.001876	112.549	7.84783	18.1451	3.81414	0.974414	0.93177	0.9371	0.920043	0.918977	0.925373	0.898721	0.920043	0.885928	0.89339	0.899787	0.886994	0.906183	0.859275	0.886994	0.885928	0.878465	0.853945	0.910448	0.839019	1	0.921431	0.052305
1154	34	423	0.001692	112.617	7.76126	18.1724	3.80338	0.977541	0.931442	0.943262	0.92435	0.914894	0.923168	0.894799	0.91844	0.885343	0.893617	0.895981	0.886525	0.908983	0.851064	0.888889	0.886525	0.878251	0.86052	0.907801	0.839243	1	0.921956	0.0527184
1154	22	21116	0.084464	97.8463	7.84316	11.9981	2.85596	0.930006	0.920416	0.904646	0.920108	0.890225	0.888118	0.919658	0.922073	0.868678	0.890959	0.880565	0.889681	0.886224	0.850682	0.866618	0.884637	0.847509	0.837398	0.885655	0.854613	1	0.903261	0.0585444
1156	24	19914	0.079656	97.8016	8.23935	12.0054	3.00962	0.931028	0.921889	0.905268	0.921111	0.891057	0.889324	0.920081	0.922266	0.86871	0.891659	0.88144	0.889625	0.886562	0.85116	0.866576	0.884955	0.847344	0.837275	0.885583	0.85475	1	0.904018	0.0583382
1156	24	19914	0.079656	97.8016	8.23935	12.0054	3.00962	0.931028	0.921889	0.905268	0.921111	0.891057	0.889324	0.920081	0.922266	0.86871	0.891659	0.88144	0.889625	0.886562	0.85116	0.866576	0.884955	0.847344	0.837275	0.885583	0.85475	1	0.904018	0.0583382
1161	29	16959	0.067836	126.082	9.09371	25.495	5.48939	0.931629	0.923492	0.905596	0.92187	0.892417	0.890117	0.921045	0.92302	0.869391	0.892211	0.881892	0.890471	0.886049	0.852527	0.867003	0.884427	0.846866	0.83752	0.885665	0.854355	1	0.904774	0.0580511
1162	30	575	0.0023	112.277	8.08851	18.0317	3.91666	0.944348	0.94087	0.92087	0.943478	0.906087	0.913913	0.923478	0.934783	0.873043	0.889565	0.887826	0.891304	0.891304	0.862609	0.88087	0.872174	0.84	0.828696	0.88	0.863478	1	0.91651	0.0535031
1166	34	527	0.002108	112.213	8.20745	18.0097	3.97164	0.944972	0.942125	0.921252	0.946869	0.901328	0.918406	0.922201	0.936433	0.871917	0.888994	0.889943	0.888994	0.886148	0.863378	0.889943	0.872865	0.842505	0.833017	0.879507	0.859583	1	0.917098	0.0532727
1166	22	20281	0.081124	97.8037	7.95114	11.9894	2.91081	0.943938	0.948745	0.910926	0.91031	0.911839	0.891154	0.915487	0.908436	0.876732	0.886939	0.901558	0.889108	0.894433	0.835018	0.847172	0.858414	0.838346	0.835881	0.903481	0.853927	1	0.909667	0.0559569
1168	24	19075	0.0763	97.7049	8.3742	11.9791	3.06812	0.944377	0.949699	0.912163	0.911743	0.912608	0.891114	0.91599	0.909069	0.876986	0.887916	0.901363	0.889803	0.89502	0.834522	0.846265	0.858873	0.838689	0.835491	0.90346	0.853761	1	0.910296	0.0558471
1168	24	19075	0.0763	97.7049	8.3742	11.9791	3.06812	0.944377	0.949699	0.912163	0.911743	0.912608	0.891114	0.91599	0.909069	0.876986	0.887916	0.901363	0.889803	0.89502	0.834522	0.846265	0.858873	0.838689	0.835491	0.90346	0.853761	1	0.910296	0.0558471
1173	29	16348	0.065392	125.058	9.24705	24.9014	5.51759	0.945651	0.950697	0.91421	0.912283	0.913659	0.892127	0.917849	0.908888	0.877202	0.888213	0.901701	0.889528	0.895186	0.83472	0.845883	0.85983	0.838971	0.835729	0.903872	0.853744	1	0.911188	0.0553362
1174	30	657	0.002628	112.163	8.01614	17.9723	3.8491	0.96347	0.952055	0.939878	0.931507	0.926941	0.920091	0.934551	0.92618	0.885845	0.900304	0.914003	0.901065	0.905632	0.82344	0.838661	0.873668	0.847032	0.85312	0.893455	0.861492	1	0.925383	0.049158
1178	34	601	0.002404	112.089	8.10024	17.9427	3.88459	0.962562	0.953411	0.945923	0.930116	0.928453	0.917637	0.935108	0.926789	0.888519	0.897671	0.915141	0.90183	0.904326	0.827787	0.834443	0.872712	0.847754	0.854409	0.891015	0.865225	1	0.926041	0.0488936
1178	22	20374	0.081496	97.5817	8.06016	11.9157	2.93804	0.937248	0.931825	0.903971	0.907824	0.911112	0.874939	0.909051	0.903504	0.870668	0.865809	0.892387	0.882301	0.882326	0.825856	0.827918	0.872092	0.855649	0.853048	0.889418	0.802763	1	0.901419	0.0578467
1180	24	19117	0.076468	97.5322	8.50072	11.9246	3.10891	0.93817	0.933305	0.905137	0.908798	0.912146	0.875399	0.909897	0.904404	0.871842	0.867108	0.892504	0.882461	0.882487	0.826594	0.82866	0.87281	0.855861	0.853429	0.889078	0.802479	1	0.902325	0.0574786
1180	24	19117	0.076468	97.5322	8.50072	11.9246	3.10891	0.93817	0.933305	0.905137	0.908798	0.912146	0.875399	0.909897	0.904404	0.871842	0.867108	0.892504	0.882461	0.882487	0.826594	0.82866	0.87281	0.855861	0.853429	0.889078	0.802479	1	0.902325	0.0574786
1185	29	16380	0.06552	127.077	9.43123	26.1244	5.80475	0.939683	0.934402	0.905189	0.909493	0.912973	0.876374	0.910531	0.903907	0.872833	0.868529	0.893437	0.883028	0.883089	0.827534	0.828419	0.872619	0.855189	0.853968	0.889194	0.801526	1	0.903063	0.0569155
1186	30	438	0.001752	113.149	8.09413	18.4488	3.94116	0.950913	0.955479	0.909817	0.928082	0.928082	0.901826	0.923516	0.917808	0.875571	0.871005	0.888128	0.902968	0.890411	0.826484	0.823059	0.890411	0.873288	0.853881	0.891553	0.81621	1	0.915398	0.0523155
1190	34	402	0.001608	113.213	8.0874	18.479	3.95486	0.951493	0.955224	0.914179	0.929104	0.926617	0.902985	0.921642	0.924129	0.873134	0.868159	0.885572	0.904229	0.88806	0.828358	0.818408	0.890547	0.871891	0.853234	0.894279	0.812189	1	0.915799	0.0525604
1190	22	15717	0.062868	99.7029	7.70939	12.6748	2.92361	0.935675	0.932303	0.889801	0.906789	0.905803	0.891614	0.922409	0.882452	0.880098	0.895941	0.889864	0.882643	0.901794	0.841159	0.837628	0.870872	0.87469	0.864223	0.902367	0.848094	1	0.903384	0.0568698
1192	24	14777	0.059108	99.6051	8.12288	12.6627	3.08172	0.936828	0.933444	0.890776	0.907627	0.906645	0.892603	0.923496	0.882723	0.880828	0.896799	0.889896	0.883941	0.90272	0.841477	0.837619	0.871016	0.874907	0.863707	0.902416	0.848278	1	0.904229	0.0565627
1192	24	14777	0.059108	99.6051	8.12288	12.6627	3.08172	0.936828	0.933444	0.890776	0.907627	0.906645	0.892603	0.923496	0.882723	0.880828	0.896799	0.889896	0.883941	0.90272	0.841477	0.837619	0.871016	0.874907	0.863707	0.902416	0.848278	1	0.904229	0.0565627
1197	29	12718	0.050872	127.742	9.00227	26.493	5.58099	0.938591	0.934188	0.891453	0.908791	0.907729	0.892554	0.923769	0.882765	0.882293	0.897232	0.890942	0.883433	0.903011	0.842271	0.838968	0.871442	0.874902	0.864955	0.903798	0.849426	1	0.905059	0.0563035
1198	30	287	0.001148	114.393	8.12076	19.0572	4.05065	0.937282	0.93554	0.909408	0.897213	0.930314	0.88676	0.939024	0.91115	0.897213	0.909408	0.888502	0.890244	0.905923	0.851916	0.862369	0.872822	0.88676	0.869338	0.89547	0.857143	1	0.911824	0.0600101
1202	34	264	0.001056	114.143	7.9928	18.9257	3.97744	0.939394	0.939394	0.907197	0.893939	0.933712	0.886364	0.943182	0.916667	0.901515	0.909091	0.880682	0.892045	0.901515	0.856061	0.871212	0.878788	0.888258	0.867424	0.895833	0.854167	1	0.91303	0.0601664
1202	22	15918	0.063672	99.483	7.90399	12.6034	2.97024	0.930645	0.931932	0.907275	0.910039	0.894773	0.875173	0.913023	0.916196	0.862891	0.864053	0.891695	0.897789	0.883968	0.838202	0.865121	0.881266	0.837794	0.853593	0.906552	0.824664	1	0.901853	0.05803
1204	24	14978	0.059912	99.4241	8.31931	12.6066	3.13587	0.932267	0.932835	0.908633	0.910936	0.895881	0.876385	0.914007	0.916511	0.864334	0.864234	0.892342	0.897683	0.884564	0.839665	0.865736	0.881426	0.838764	0.853318	0.906463	0.823975	1	0.902834	0.0577654
1204	24	14978	0.059912	99.4241	8.31931	12.6066	3.13587	0.932267	0.932835	0.908633	0.910936	0.895881	0.876385	0.914007	0.916511	0.864334	0.864234	0.892342	0.897683	0.884564	0.839665	0.865736	0.881426	0.838764	0.853318	0.906463	0.823975	1	0.902834	0.0577654
1209	29	12865	0.05146	127.456	9.20509	26.3352	5.68852	0.93389	0.933696	0.909716	0.911776	0.896075	0.877186	0.915507	0.917178	0.864944	0.86576	0.892888	0.898329	0.884065	0.840264	0.866148	0.882783	0.838593	0.853401	0.906568	0.824718	1	0.903727	0.0574505
1210	30	294	0.001176	114.085	7.76413	18.8801	3.79086	0.955782	0.964286	0.926871	0.92517	0.887755	0.911565	0.918367	0.916667	0.879252	0.869048	0.904762	0.909864	0.870748	0.828231	0.897959	0.879252	0.848639	0.845238	0.904762	0.823129	1	0.917188	0.0543586
1214	34	278	0.001112	114.046	7.85793	18.8675	3.83531	0.956835	0.967626	0.928058	0.926259	0.890288	0.911871	0.920863	0.922662	0.881295	0.870504	0.904676	0.910072	0.870504	0.830935	0.895683	0.877698	0.852518	0.847122	0.904676	0.818345	1	0.918841	0.0535727
1214	22	18535	0.07414	98.2943	7.73378	12.1546	2.8376	0.944483	0.926949	0.908255	0.924036	0.876828	0.885487	0.893796	0.891287	0.879094	0.906609	0.891557	0.872377	0.883976	0.835662	0.831454	0.87529	0.850607	0.839574	0.887618	0.853305	1	0.902444	0.0575556
1216	24	17386	0.069544	98.2122	8.20898	12.1527	3.02267	0.945646	0.927269	0.909352	0.925457	0.877603	0.886662	0.894196	0.892212	0.87999	0.906764	0.891522	0.872685	0.884418	0.836794	0.832336	0.875963	0.85172	0.839699	0.887956	0.85287	1	0.903251	0.0573226
1216	24	17386	0.069544	98.2122	8.20898	12.1527	3.02267	0.945646	0.927269	0.909352	0.925457	0.877603	0.886662	0.894196	0.892212	0.87999	0.906764	0.891522	0.872685	0.884418	0.836794	0.832336	0.875963	0.85172	0.839699	0.887956	0.85287	1	0.903251	0.0573226
1221	29	14903	0.059612	125.928	9.10408	25.4039	5.48606	0.946118	0.928068	0.910488	0.926357	0.877709	0.887204	0.895591	0.892404	0.879957	0.907032	0.892002	0.873146	0.88556	0.837315	0.832953	0.876468	0.852245	0.838891	0.888747	0.85211	1	0.903862	0.0572285
1222	30	469	0.001876	112.557	7.62196	18.1348	3.73571	0.955224	0.932836	0.939232	0.936034	0.88806	0.916844	0.899787	0.900853	0.872068	0.906183	0.896588	0.882729	0.89339	0.853945	0.831557	0.889126	0.860341	0.863539	0.889126	0.857143	1	0.914575	0.0542111
1226	34	445	0.00178	112.638	7.70493	18.1789	3.78339	0.955056	0.931461	0.940449	0.934831	0.88764	0.91573	0.9	0.898876	0.877528	0.904494	0.893258	0.882022	0.895506	0.857303	0.832584	0.893258	0.859551	0.860674	0.886517	0.855056	1	0.914362	0.0542577
1226	22	19444	0.077776	98.2908	7.92545	12.1645	2.91908	0.93831	0.911695	0.882123	0.921441	0.905318	0.909304	0.907658	0.918252	0.883692	0.877237	0.877134	0.880426	0.879706	0.875566	0.86672	0.874383	0.845402	0.841494	0.899018	0.834679	1	0.902781	0.0596735
1228	24	18227	0.072908	98.2281	8.35002	12.1673	3.08687	0.939732	0.91348	0.882756	0.922094	0.905991	0.91027	0.908323	0.918253	0.884951	0.87823	0.877297	0.879986	0.880013	0.876612	0.867587	0.874966	0.84608	0.841279	0.89853	0.834312	1	0.903644	0.0595529
1228	24	18227	0.072908	98.2281	8.35002	12.1673	3.08687	0.939732	0.91348	0.882756	0.922094	0.905991	0.91027	0.908323	0.918253	0.884951	0.87823	0.877297	0.879986	0.880013	0.876612	0.867587	0.874966	0.84608	0.841279	0.89853	0.834312	1	0.903644	0.0595529
1233	29	15690	0.06276	127.637	9.22701	26.4482	5.7281	0.940153	0.914277	0.883684	0.922371	0.906883	0.910261	0.910229	0.918897	0.886584	0.878936	0.876705	0.879892	0.880274	0.877788	0.868196	0.874888	0.846176	0.8413	0.899299	0.83327	1	0.904268	0.0594022
1234	30	370	0.00148	113.583	7.98229	18.6512	3.92498	0.954054	0.924324	0.916216	0.92973	0.914865	0.951351	0.945946	0.924324	0.916216	0.894595	0.894595	0.893243	0.898649	0.887838	0.895946	0.877027	0.855405	0.851351	0.897297	0.828378	1	0.921916	0.0517906
1238	34	348	0.001392	113.663	7.91742	18.6859	3.90515	0.952586	0.926724	0.913793	0.925287	0.918103	0.948276	0.943966	0.929598	0.922414	0.892241	0.896552	0.889368	0.896552	0.892241	0.893678	0.882184	0.854885	0.849138	0.896552	0.829023	1	0.92171	0.0523411
1238	22	18325	0.0733	98.6501	7.93687	12.297	2.94832	0.928704	0.942183	0.898008	0.918008	0.900546	0.892524	0.929959	0.911432	0.881637	0.869113	0.90794	0.896371	0.897572	0.826712	0.837517	0.856289	0.83809	0.860873	0.885048	0.838963	1	0.905748	0.058125
1240	24	17195	0.06878	98.5447	8.36698	12.2842	3.10998	0.92998	0.943239	0.898808	0.919919	0.901541	0.89305	0.930997	0.912649	0.882437	0.86877	0.907735	0.897528	0.896918	0.826374	0.837627	0.855917	0.83879	0.860803	0.885228	0.838819	1	0.906605	0.057731
1240	24	17195	0.06878	98.5447	8.36698	12.2842	3.10998	0.92998	0.943239	0.898808	0.919919	0.901541	0.89305	0.930997	0.912649	0.882437	0.86877	0.907735	0.897528	0.896918	0.826374	0.837627	0.855917	0.83879	0.860803	0.885228	0.838819	1	0.906605	0.057731
1245	29	14840	0.05936	126.65	9.32799	25.8571	5.70012	0.930526	0.943565	0.900842	0.920384	0.901819	0.894373	0.931503	0.912601	0.883255	0.868598	0.907918	0.897069	0.897069	0.826516	0.838814	0.855357	0.839825	0.861354	0.884434	0.838443	1	0.907183	0.0578889
1246	30	441	0.001764	112.075	8.10389	17.939	3.99236	0.953515	0.947846	0.922902	0.941043	0.92517	0.921769	0.938776	0.918367	0.894558	0.860544	0.913832	0.887755	0.913832	0.81746	0.854875	0.876417	0.863946	0.868481	0.893424	0.842404	1	0.921404	0.0527195
1250	34	416	0.001664	112.087	8.03264	17.9402	3.96759	0.953125	0.948317	0.924279	0.942308	0.924279	0.920673	0.938702	0.918269	0.891827	0.858173	0.914663	0.891827	0.913462	0.81851	0.853365	0.878606	0.864183	0.862981	0.896635	0.84375	1	0.921451	0.0529821
1250	22	20030	0.08012	98.3764	8.00167	12.2001	2.94589	0.939241	0.932976	0.901648	0.914778	0.896156	0.864828	0.918747	0.900175	0.881952	0.863255	0.883325	0.909586	0.879156	0.873839	0.840514	0.889566	0.835696	0.852471	0.915502	0.827459	1	0.903245	0.0558913
1252	24	18840	0.07536	98.3134	8.42047	12.2027	3.11577	0.940446	0.933944	0.903158	0.915817	0.896948	0.865658	0.919029	0.900398	0.882511	0.863031	0.883864	0.909289	0.880361	0.874045	0.840658	0.889703	0.835456	0.851778	0.916003	0.827548	1	0.904012	0.0554699
1252	24	18840	0.07536	98.3134	8.42047	12.2027	3.11577	0.940446	0.933944	0.903158	0.915817	0.896948	0.865658	0.919029	0.900398	0.882511	0.863031	0.883864	0.909289	0.880361	0.874045	0.840658	0.889703	0.835456	0.851778	0.916003	0.827548	1	0.904012	0.0554699
1257	29	16161	0.064644	127.348	9.34338	26.2819	5.77694	0.94134	0.934472	0.903904	0.916435	0.897407	0.866747	0.918817	0.900439	0.883578	0.863344	0.884537	0.910216	0.880453	0.875781	0.840882	0.889796	0.835561	0.85168	0.915537	0.828445	1	0.904605	0.0555541
1258	30	398	0.001592	114.361	8.16637	19.0453	4.11188	0.95603	0.954774	0.929648	0.939698	0.91206	0.873116	0.934673	0.90201	0.908291	0.849246	0.88191	0.908291	0.876884	0.900754	0.820352	0.885678	0.863065	0.866834	0.915829	0.816583	1	0.917794	0.0480577
1262	34	360	0.00144	114.167	8.06517	18.9429	4.04723	0.956944	0.956944	0.933333	0.941667	0.9125	0.872222	0.936111	0.902778	0.908333	0.848611	0.875	0.909722	0.876389	0.905556	0.825	0.886111	0.869444	0.870833	0.916667	0.8125	1	0.91896	0.0478753
1262	22	18144	0.072576	99.2813	7.8139	12.5232	2.93683	0.930087	0.935075	0.909309	0.912643	0.904845	0.90275	0.915041	0.900601	0.86891	0.875606	0.896026	0.889137	0.909584	0.832314	0.865465	0.874201	0.863619	0.849675	0.895916	0.804729	1	0.905695	0.0567633
1264	24	17112	0.068448	99.2173	8.29772	12.5284	3.12498	0.931422	0.936623	0.910852	0.912897	0.905856	0.903343	0.915439	0.901122	0.869741	0.875818	0.896272	0.889493	0.910268	0.832603	0.865942	0.874416	0.864043	0.850368	0.895512	0.804231	1	0.906553	0.056272
1264	24	17112	0.068448	99.2173	8.29772	12.5284	3.12498	0.931422	0.936623	0.910852	0.912897	0.905856	0.903343	0.915439	0.901122	0.869741	0.875818	0.896272	0.889493	0.910268	0.832603	0.865942	0.874416	0.864043	0.850368	0.895512	0.804231	1	0.906553	0.056272
1269	29	14710	0.05884	126.986	9.19591	26.0487	5.64806	0.932767	0.937559	0.911931	0.913562	0.906696	0.904691	0.915602	0.90034	0.870292	0.876785	0.897893	0.890721	0.910469	0.832053	0.865364	0.875153	0.864072	0.85051	0.893916	0.805133	1	0.907315	0.0558855
1270	30	336	0.001344	114.647	8.13059	19.1833	4.08061	0.959821	0.949405	0.922619	0.927083	0.91369	0.915179	0.931548	0.921131	0.870536	0.89881	0.915179	0.89881	0.91369	0.842262	0.866071	0.879464	0.870536	0.828869	0.883929	0.800595	1	0.920218	0.0498778
1274	34	319	0.001276	114.485	8.08051	19.0998	4.04867	0.959248	0.949843	0.929467	0.924765	0.918495	0.912226	0.932602	0.923197	0.871473	0.902821	0.920063	0.902821	0.913793	0.840125	0.868339	0.877743	0.87931	0.826019	0.882445	0.80094	1	0.921578	0.0488604
1274	22	14548	0.058192	100.243	7.99088	12.8947	3.05567	0.957692	0.943085	0.921226	0.915521	0.896515	0.897855	0.897752	0.912428	0.857025	0.896274	0.87311	0.886926	0.896515	0.83441	0.834616	0.890397	0.812173	0.863555	0.887098	0.80994	1	0.909187	0.0539749
1276	24	13745	0.05498	100.17	8.415	12.8936	3.22737	0.958239	0.94398	0.923318	0.916588	0.89749	0.897781	0.89829	0.913387	0.856602	0.896762	0.873736	0.887486	0.896617	0.834776	0.835176	0.890833	0.812732	0.863587	0.887123	0.810477	1	0.909937	0.0537711
1276	24	13745	0.05498	100.17	8.415	12.8936	3.22737	0.958239	0.94398	0.923318	0.916588	0.89749	0.897781	0.89829	0.913387	0.856602	0.896762	0.873736	0.887486	0.896617	0.834776	0.835176	0.890833	0.812732	0.863587	0.887123	0.810477	1	0.909937	0.0537711
1281	29	11827	0.047308	126.323	9.29217	25.6569	5.64199	0.959204	0.945126	0.923903	0.917223	0.898622	0.899806	0.897945	0.912235	0.855585	0.896128	0.87389	0.88725	0.896381	0.835081	0.835081	0.891689	0.812674	0.863702	0.887926	0.811871	1	0.910459	0.0535292
1282	30	366	0.001464	112.892	8.10447	18.3268	3.98416	0.971311	0.949454	0.93306	0.924863	0.905738	0.924863	0.904372	0.90847	0.842896	0.907104	0.860656	0.886612	0.900273	0.851093	0.834699	0.882514	0.79918	0.872951	0.85929	0.822404	1	0.916405	0.0526187
1286	34	336	0.001344	112.853	8.15366	18.3114	3.98748	0.979167	0.946429	0.9375	0.924107	0.90625	0.93006	0.907738	0.91369	0.846726	0.910714	0.861607	0.897321	0.894345	0.85119	0.834821	0.88244	0.799107	0.876488	0.857143	0.818452	1	0.918939	0.0510625
1286	22	21170	0.08468	97.1619	7.94918	11.7583	2.85516	0.945678	0.920855	0.885239	0.923547	0.879405	0.888191	0.906282	0.913486	0.876571	0.869792	0.888852	0.881011	0.888167	0.844025	0.823311	0.864998	0.839183	0.853566	0.876287	0.850047	1	0.900066	0.0583308
1288	24	19922	0.079688	97.048	8.38056	11.7435	3.01773	0.946717	0.922699	0.886156	0.923979	0.880534	0.88962	0.907439	0.914065	0.877598	0.87057	0.889143	0.881287	0.889017	0.843941	0.823562	0.865174	0.840051	0.853077	0.876594	0.850241	1	0.901008	0.0579239
1288	24	19922	0.079688	97.048	8.38056	11.7435	3.01773	0.946717	0.922699	0.886156	0.923979	0.880534	0.88962	0.907439	0.914065	0.877598	0.87057	0.889143	0.881287	0.889017	0.843941	0.823562	0.865174	0.840051	0.853077	0.876594	0.850241	1	0.901008	0.0579239
1293	29	17038	0.068152	125.155	9.29858	24.9626	5.54056	0.948145	0.924522	0.886871	0.925637	0.88153	0.890597	0.908176	0.914309	0.879534	0.870965	0.888044	0.881031	0.889893	0.843203	0.823806	0.86492	0.839418	0.853005	0.876599	0.84963	1	0.901934	0.0577799
1294	30	550	0.0022	112.322	8.04915	18.0503	3.90065	0.955455	0.95	0.903636	0.935455	0.906364	0.900909	0.913636	0.928182	0.901818	0.873636	0.873636	0.880909	0.885455	0.851818	0.853636	0.860909	0.829091	0.841818	0.869091	0.870909	1	0.913705	0.0533728
1298	34	507	0.002028	112.325	7.96041	18.0457	3.84481	0.959566	0.949704	0.906312	0.936884	0.902367	0.903353	0.913215	0.928008	0.901381	0.873767	0.873767	0.876726	0.882643	0.853057	0.853057	0.865878	0.829389	0.842209	0.869822	0.877712	1	0.914477	0.0526271
1298	22	21883	0.087532	97.4492	7.74581	11.85	2.81445	0.937714	0.927249	0.914477	0.921903	0.8906	0.909656	0.90913	0.894347	0.871567	0.8906	0.877782	0.888064	0.898986	0.858794	0.865489	0.871521	0.853037	0.865443	0.902984	0.838482	1	0.906621	0.0579113
1300	24	20573	0.082292	97.3323	8.16495	11.8327	2.97596	0.938293	0.927988	0.91552	0.923152	0.891654	0.910465	0.90959	0.894765	0.87192	0.891314	0.878554	0.888227	0.899067	0.859379	0.865965	0.871798	0.854202	0.865916	0.90315	0.837967	1	0.907337	0.0577734
1300	24	20573	0.082292	97.3323	8.16495	11.8327	2.97596	0.938293	0.927988	0.91552	0.923152	0.891654	0.910465	0.90959	0.894765	0.87192	0.891314	0.878554	0.888227	0.899067	0.859379	0.865965	0.871798	0.854202	0.865916	0.90315	0.837967	1	0.907337	0.0577734
1305	29	17640	0.07056	122.391	8.96153	23.3414	5.118	0.940391	0.929847	0.917319	0.923696	0.8928	0.911139	0.910232	0.895266	0.872364	0.8911	0.879734	0.888322	0.899773	0.860119	0.865136	0.87174	0.853798	0.86576	0.90428	0.837897	1	0.908401	0.0571669
1306	30	998	0.003992	110.008	7.61774	16.9446	3.50069	0.956413	0.946894	0.935371	0.942886	0.901303	0.925852	0.928858	0.896794	0.88477	0.897796	0.882766	0.887275	0.907315	0.869739	0.875752	0.880762	0.85521	0.865731	0.907315	0.83517	1	0.921156	0.0513148
1310	34	926	0.003704	109.933	7.62456	16.9107	3.50291	0.958423	0.948164	0.937365	0.944924	0.902808	0.929266	0.929806	0.896868	0.884449	0.901188	0.88067	0.885529	0.909827	0.86933	0.87365	0.882829	0.857991	0.865551	0.908207	0.834233	1	0.922515	0.0503747
1310	22	25810	0.10324	95.7512	8.30757	11.2832	2.90793	0.927935	0.922317	0.908388	0.915149	0.900271	0.881906	0.914045	0.914336	0.871213	0.886149	0.886362	0.887195	0.893762	0.851434	0.846339	0.859279	0.83642	0.852983	0.89909	0.823596	1	0.902178	0.0587272
1312	24	24159	0.096636	95.6496	8.68717	11.2713	3.05026	0.929053	0.923776	0.909785	0.916615	0.900927	0.88228	0.914856	0.914359	0.872222	0.886812	0.886916	0.887102	0.89476	0.85196	0.846889	0.859183	0.835775	0.852622	0.899168	0.824103	1	0.903064	0.0584862
1312	24	24159	0.096636	95.6496	8.68717	11.2713	3.05026	0.929053	0.923776	0.909785	0.916615	0.900927	0.88228	0.914856	0.914359	0.872222	0.886812	0.886916	0.887102	0.89476	0.85196	0.846889	0.859183	0.835775	0.852622	0.899168	0.824103	1	0.903064	0.0584862
1317	29	20611	0.082444	123.337	9.53651	23.9269	5.52369	0.930498	0.924797	0.910436	0.918199	0.900902	0.883679	0.915142	0.915142	0.872883	0.887584	0.887342	0.886444	0.895299	0.853501	0.847872	0.859323	0.837393	0.853792	0.900684	0.824972	1	0.903952	0.0579568
1318	30	1037	0.004148	110.013	8.14321	16.9816	3.77054	0.945998	0.944069	0.936837	0.936355	0.918515	0.902604	0.930087	0.928158	0.887175	0.888621	0.900675	0.890068	0.896818	0.855352	0.848602	0.863549	0.83703	0.869817	0.918997	0.819672	1	0.919182	0.0519596
1322	34	967	0.003868	110.055	8.02006	16.9923	3.70488	0.94726	0.944157	0.939504	0.93485	0.917787	0.903309	0.928128	0.928128	0.886763	0.889866	0.901758	0.888314	0.896587	0.857808	0.850052	0.862978	0.836608	0.8697	0.917787	0.81696	1	0.919435	0.0520215
1322	22	27788	0.111152	95.4863	7.89112	11.1683	2.77498	0.929772	0.921801	0.892202	0.90262	0.884698	0.902386	0.901234	0.904941	0.876332	0.868864	0.886498	0.876709	0.90809	0.848316	0.868504	0.876565	0.849809	0.846498	0.894937	0.813391	1	0.898575	0.0600928
1324	24	26021	0.104084	95.4052	8.29255	11.1638	2.92167	0.931671	0.922659	0.892817	0.904097	0.886111	0.903155	0.902233	0.905807	0.876869	0.869797	0.886419	0.877272	0.908209	0.848046	0.868817	0.876542	0.849237	0.846893	0.895104	0.813381	1	0.899511	0.0595895
1324	24	26021	0.104084	95.4052	8.29255	11.1638	2.92167	0.931671	0.922659	0.892817	0.904097	0.886111	0.903155	0.902233	0.905807	0.876869	0.869797	0.886419	0.877272	0.908209	0.848046	0.868817	0.876542	0.849237	0.846893	0.895104	0.813381	1	0.899511	0.0595895
1329	29	22296	0.089184	121.611	9.14319	22.9197	5.18513	0.933172	0.923417	0.894824	0.905768	0.885719	0.903862	0.903346	0.905925	0.878095	0.869842	0.886011	0.877243	0.90875	0.847708	0.868968	0.877691	0.849906	0.847506	0.895093	0.812141	1	0.900364	0.0591752
1330	30	1322	0.005288	109.906	7.49398	16.8913	3.4768	0.950076	0.946672	0.917549	0.926248	0.90469	0.914145	0.920197	0.916036	0.892587	0.879349	0.897882	0.880106	0.914523	0.839637	0.868003	0.880484	0.852874	0.853631	0.894478	0.806732	1	0.915445	0.0520046
1334	34	1210	0.00484	109.778	7.58714	16.8388	3.51854	0.95	0.946281	0.918182	0.926033	0.907438	0.916116	0.917769	0.916116	0.893388	0.876033	0.899174	0.880579	0.912397	0.843802	0.869421	0.882645	0.850413	0.856612	0.891322	0.802066	1	0.915639	0.0521107
1334	22	22618	0.090472	97.3877	8.18544	11.8534	2.97229	0.937749	0.936665	0.911796	0.918384	0.898223	0.897405	0.908104	0.910293	0.858542	0.884826	0.892541	0.883478	0.88602	0.840945	0.859271	0.86283	0.832589	0.853855	0.91005	0.8327	1	0.905959	0.0564561
1336	24	21278	0.085112	97.336	8.55544	11.8576	3.11573	0.939139	0.9374	0.912868	0.919682	0.899474	0.898463	0.909061	0.911058	0.859808	0.885422	0.892988	0.883965	0.886291	0.841526	0.859879	0.862934	0.832926	0.853628	0.909625	0.832621	1	0.906899	0.056083
1336	24	21278	0.085112	97.336	8.55544	11.8576	3.11573	0.939139	0.9374	0.912868	0.919682	0.899474	0.898463	0.909061	0.911058	0.859808	0.885422	0.892988	0.883965	0.886291	0.841526	0.859879	0.862934	0.832926	0.853628	0.909625	0.832621	1	0.906899	0.056083
1341	29	18229	0.072916	126.002	9.42067	25.4761	5.69779	0.939245	0.938724	0.91327	0.921334	0.901064	0.899364	0.909759	0.912118	0.860223	0.886719	0.89322	0.883866	0.886637	0.840227	0.860031	0.863322	0.833288	0.853777	0.909238	0.832986	1	0.907634	0.0557555
1342	30	533	0.002132	112.411	8.26157	18.1073	3.99641	0.963415	0.956848	0.935272	0.927767	0.912758	0.925891	0.91651	0.927767	0.866792	0.903377	0.890244	0.895872	0.893058	0.857411	0.848968	0.866792	0.833959	0.822702	0.91651	0.848968	1	0.92183	0.0501789
1346	34	481	0.001924	112.42	8.13154	18.1023	3.92715	0.965696	0.954262	0.933472	0.925156	0.912682	0.929314	0.919958	0.924116	0.866944	0.903326	0.888773	0.897089	0.891892	0.861746	0.85447	0.867983	0.837838	0.831601	0.913721	0.847193	1	0.921929	0.050829
1346	22	18941	0.075764	98.6747	7.75726	12.2957	2.88465	0.939021	0.94145	0.921203	0.922364	0.889024	0.90613	0.9221	0.922417	0.865767	0.877778	0.885909	0.868882	0.862415	0.860673	0.851697	0.873528	0.837812	0.843857	0.888707	0.845573	1	0.908609	0.0561521
1348	24	17826	0.071304	98.5934	8.20179	12.2921	3.05677	0.940312	0.942528	0.921856	0.92323	0.889964	0.907018	0.922501	0.922837	0.866543	0.878352	0.885813	0.86946	0.863346	0.861635	0.852042	0.873415	0.83855	0.844244	0.889263	0.846685	1	0.909414	0.0557478
1348	24	17826	0.071304	98.5934	8.20179	12.2921	3.05677	0.940312	0.942528	0.921856	0.92323	0.889964	0.907018	0.922501	0.922837	0.866543	0.878352	0.885813	0.86946	0.863346	0.861635	0.852042	0.873415	0.83855	0.844244	0.889263	0.846685	1	0.909414	0.0557478
1353	29	15338	0.061352	126.947	9.12527	26.0186	5.59572	0.942333	0.944549	0.922806	0.924273	0.890207	0.906442	0.922936	0.923034	0.867453	0.879645	0.88623	0.870615	0.863281	0.860999	0.851252	0.872897	0.837495	0.844373	0.889881	0.84734	1	0.910279	0.0553162
1354	30	431	0.001724	112.738	8.05392	18.2492	3.92399	0.943155	0.960557	0.944316	0.950116	0.917633	0.910673	0.911833	0.932715	0.885151	0.888631	0.87935	0.886311	0.856148	0.881671	0.838747	0.850348	0.849188	0.839907	0.894432	0.850348	1	0.920705	0.0496975
1358	34	394	0.001576	112.858	7.92484	18.2984	3.87627	0.942893	0.96066	0.939086	0.950508	0.922589	0.916244	0.92132	0.932741	0.884518	0.887056	0.878173	0.887056	0.861675	0.878173	0.840102	0.850254	0.847716	0.84264	0.897208	0.848985	1	0.921506	0.0497173
1358	22	16808	0.067232	98.9965	8.05794	12.4318	3.01033	0.952612	0.927921	0.897489	0.932383	0.885709	0.902308	0.920365	0.89151	0.86197	0.850339	0.894931	0.886572	0.871728	0.858282	0.857687	0.855307	0.835227	0.829516	0.889219	0.861465	1	0.904561	0.0562741
1360	24	15811	0.063244	98.91	8.49631	12.4268	3.1825	0.953387	0.928562	0.897603	0.933053	0.886503	0.903485	0.922238	0.891405	0.862216	0.85118	0.895895	0.886535	0.871798	0.85801	0.857631	0.856303	0.835336	0.830213	0.888622	0.861805	1	0.905172	0.0561044
1360	24	15811	0.063244	98.91	8.49631	12.4268	3.1825	0.953387	0.928562	0.897603	0.933053	0.886503	0.903485	0.922238	0.891405	0.862216	0.85118	0.895895	0.886535	0.871798	0.85801	0.857631	0.856303	0.835336	0.830213	0.888622	0.861805	1	0.905172	0.0561044
1365	29	13590	0.05436	124.796	9.28274	24.7502	5.50672	0.954525	0.92844	0.899007	0.934032	0.886976	0.90493	0.923216	0.891832	0.864827	0.851987	0.896394	0.886865	0.871523	0.856586	0.857138	0.856917	0.834547	0.830427	0.888484	0.861957	1	0.905914	0.0557373
1366	30	512	0.002048	111.377	7.95203	17.5989	3.79664	0.967773	0.936523	0.919922	0.950195	0.899414	0.917969	0.925781	0.891602	0.883789	0.87207	0.90625	0.912109	0.888672	0.850586	0.84082	0.864258	0.830078	0.836914	0.900391	0.844727	1	0.917433	0.0517846
1370	34	463	0.001852	111.626	7.92429	17.7136	3.78892	0.966523	0.935205	0.926566	0.951404	0.896328	0.914687	0.927646	0.886609	0.886609	0.87689	0.902808	0.917927	0.886609	0.847732	0.835853	0.860691	0.828294	0.838013	0.901728	0.844492	1	0.917402	0.051568
1370	22	25265	0.10106	95.4555	8.05406	11.1662	2.80073	0.952602	0.93016	0.923748	0.926994	0.895607	0.892222	0.915793	0.885197	0.864833	0.845458	0.876252	0.878231	0.89905	0.858718	0.828993	0.859311	0.846942	0.830042	0.883752	0.809757	1	0.905674	0.0545519
1372	24	23731	0.094924	95.3535	8.45751	11.1549	2.9432	0.953963	0.930976	0.92533	0.927247	0.896254	0.893431	0.916902	0.886162	0.865935	0.845856	0.877544	0.878471	0.899288	0.859277	0.829506	0.859551	0.847457	0.830138	0.88416	0.81029	1	0.906583	0.0540348
1372	24	23731	0.094924	95.3535	8.45751	11.1549	2.9432	0.953963	0.930976	0.92533	0.927247	0.896254	0.893431	0.916902	0.886162	0.865935	0.845856	0.877544	0.878471	0.899288	0.859277	0.829506	0.859551	0.847457	0.830138	0.88416	0.81029	1	0.906583	0.0540348
1377	29	20289	0.081156	123.237	9.30256	23.8498	5.37067	0.954951	0.932106	0.926068	0.928336	0.898073	0.893662	0.918823	0.887082	0.86611	0.845236	0.877372	0.877889	0.899551	0.858643	0.829908	0.859678	0.848021	0.831017	0.885184	0.812879	1	0.907391	0.0538091
1378	30	952	0.003808	110.493	8.06171	17.1964	3.7866	0.973214	0.948529	0.943277	0.93645	0.91229	0.907038	0.932248	0.892857	0.869223	0.860819	0.896534	0.883929	0.892857	0.874475	0.852416	0.860294	0.844013	0.831408	0.892857	0.826155	1	0.920181	0.0477417
1382	34	888	0.003552	110.602	8.13831	17.2516	3.83009	0.972973	0.947072	0.943694	0.936374	0.913288	0.908784	0.932995	0.892455	0.869932	0.864865	0.896396	0.883446	0.896959	0.873874	0.851914	0.86036	0.842342	0.831644	0.892455	0.824324	1	0.920432	0.0482871
1382	22	22837	0.091348	97.1765	7.87806	11.7604	2.86769	0.948286	0.94857	0.916342	0.924114	0.892258	0.893616	0.920414	0.903643	0.868941	0.880129	0.893112	0.881223	0.903249	0.861081	0.839383	0.860402	0.846302	0.858672	0.89228	0.824649	1	0.910358	0.0554144
1384	24	21538	0.086152	97.0758	8.33915	11.752	3.04397	0.949299	0.949833	0.917634	0.925248	0.893328	0.894791	0.921232	0.904634	0.869997	0.880862	0.89363	0.881953	0.903868	0.86164	0.840166	0.86171	0.846852	0.858877	0.892817	0.825773	1	0.911377	0.0550399
1384	24	21538	0.086152	97.0758	8.33915	11.752	3.04397	0.949299	0.949833	0.917634	0.925248	0.893328	0.894791	0.921232	0.904634	0.869997	0.880862	0.89363	0.881953	0.903868	0.86164	0.840166	0.86171	0.846852	0.858877	0.892817	0.825773	1	0.911377	0.0550399
1389	29	18410	0.07364	123.393	9.22212	23.9334	5.39063	0.949973	0.950353	0.918305	0.925584	0.893699	0.895899	0.921727	0.905866	0.870831	0.88126	0.894269	0.882102	0.904536	0.861624	0.840359	0.862276	0.848805	0.859044	0.892287	0.825801	1	0.911973	0.0549033
1390	30	793	0.003172	111.583	7.43104	17.6618	3.54711	0.972888	0.96343	0.933796	0.930013	0.899748	0.918663	0.934426	0.930643	0.877049	0.892182	0.887137	0.895334	0.907945	0.867591	0.851828	0.861917	0.847415	0.880202	0.885246	0.82976	1	0.924593	0.0469952
1394	34	751	0.003004	111.634	7.3894	17.6831	3.52305	0.973369	0.964714	0.936085	0.928096	0.901465	0.920107	0.935419	0.931425	0.876165	0.896138	0.883489	0.89747	0.908788	0.86751	0.8502	0.86285	0.846871	0.879494	0.884154	0.8249	1	0.925221	0.0471129
1394	22	18122	0.072488	98.7226	7.98904	12.3267	2.97282	0.935079	0.926195	0.907543	0.910358	0.887706	0.886354	0.914551	0.91193	0.894355	0.881718	0.888395	0.872558	0.888699	0.815721	0.861246	0.849658	0.866268	0.849244	0.890271	0.81619	1	0.902343	0.0588739
1396	24	17041	0.068164	98.6149	8.43872	12.3145	3.14573	0.935802	0.927528	0.908632	0.912212	0.888739	0.887419	0.914823	0.912799	0.894901	0.882255	0.889502	0.873335	0.888944	0.815973	0.861657	0.850067	0.866586	0.849129	0.891292	0.816883	1	0.903272	0.058453
1396	24	17041	0.068164	98.6149	8.43872	12.3145	3.14573	0.935802	0.927528	0.908632	0.912212	0.888739	0.887419	0.914823	0.912799	0.894901	0.882255	0.889502	0.873335	0.888944	0.815973	0.861657	0.850067	0.866586	0.849129	0.891292	0.816883	1	0.903272	0.058453
1401	29	14703	0.058812	127.834	9.31627	26.5766	5.79131	0.937156	0.928688	0.909814	0.912229	0.890056	0.8872	0.916514	0.912127	0.894851	0.882405	0.889818	0.873495	0.889138	0.816364	0.863191	0.850167	0.865946	0.849078	0.890431	0.815854	1	0.903938	0.0580177
1402	30	340	0.00136	114.19	8.00251	18.9493	3.99094	0.945588	0.948529	0.922059	0.935294	0.917647	0.904412	0.923529	0.925	0.902941	0.901471	0.891176	0.888235	0.879412	0.820588	0.875	0.858824	0.885294	0.858824	0.895588	0.825	1	0.91789	0.0547418
1406	34	301	0.001204	114.118	7.94575	18.91	3.9609	0.950166	0.950166	0.923588	0.935216	0.916944	0.908638	0.928571	0.921927	0.903654	0.89701	0.895349	0.88206	0.873754	0.818937	0.872093	0.860465	0.890365	0.857143	0.89701	0.818937	1	0.918942	0.0537943
1406	22	16982	0.067928	99.1866	7.75971	12.4849	2.90967	0.96617	0.939406	0.889736	0.912319	0.897804	0.906165	0.916294	0.902043	0.865505	0.856053	0.885143	0.884054	0.892857	0.842922	0.842421	0.867036	0.851254	0.841067	0.872895	0.827994	1	0.9068	0.0574349
1408	24	15964	0.063856	99.1236	8.19007	12.4872	3.08193	0.967301	0.941118	0.890378	0.913086	0.899555	0.90679	0.916719	0.902562	0.867045	0.856834	0.885085	0.884803	0.892915	0.842677	0.842239	0.866951	0.851384	0.841894	0.873246	0.827737	1	0.90768	0.0570308
1408	24	15964	0.063856	99.1236	8.19007	12.4872	3.08193	0.967301	0.941118	0.890378	0.913086	0.899555	0.90679	0.916719	0.902562	0.867045	0.856834	0.885085	0.884803	0.892915	0.842677	0.842239	0.866951	0.851384	0.841894	0.873246	0.827737	1	0.90768	0.0570308
1413	29	13729	0.054916	128.81	9.06079	27.1584	5.71172	0.968388	0.942166	0.892672	0.913941	0.900138	0.908697	0.917911	0.903853	0.868599	0.857164	0.885753	0.884988	0.8926	0.843579	0.842632	0.86605	0.850244	0.84347	0.874244	0.827409	1	0.90874	0.0565917
1414	30	271	0.001084	115.299	7.99112	19.4986	4.072	0.987085	0.9631	0.929889	0.929889	0.892989	0.928044	0.926199	0.931734	0.867159	0.870849	0.900369	0.907749	0.896679	0.865314	0.865314	0.848708	0.852399	0.833948	0.894834	0.800738	1	0.924506	0.0493512
1418	34	249	0.000996	115.362	8.18795	19.5436	4.17393	0.985944	0.965863	0.935743	0.927711	0.891566	0.929719	0.933735	0.943775	0.86747	0.869478	0.909639	0.903614	0.903614	0.863454	0.865462	0.849398	0.855422	0.837349	0.895582	0.793173	1	0.926501	0.0491344
1418	22	13118	0.052472	100.572	7.95804	13.0186	3.0765	0.957006	0.921329	0.906731	0.932612	0.910123	0.896249	0.917899	0.916832	0.860764	0.886568	0.896478	0.869721	0.874485	0.86206	0.855771	0.831453	0.855047	0.834921	0.876506	0.807898	1	0.908484	0.0566772
1420	24	12339	0.049356	100.487	8.39407	13.0128	3.24334	0.957209	0.922806	0.907245	0.933625	0.911095	0.896426	0.918105	0.91774	0.861375	0.886944	0.897601	0.870492	0.874909	0.86259	0.855256	0.831631	0.855013	0.83544	0.877219	0.807116	1	0.90912	0.0563672
1420	24	12339	0.049356	100.487	8.39407	13.0128	3.24334	0.957209	0.922806	0.907245	0.933625	0.911095	0.896426	0.918105	0.91774	0.861375	0.886944	0.897601	0.870492	0.874909	0.86259	0.855256	0.831631	0.855013	0.83544	0.877219	0.807116	1	0.90912	0.0563672
1425	29	10648	0.042592	129.146	9.17285	27.378	5.8095	0.957785	0.924399	0.908434	0.935481	0.911533	0.898103	0.918623	0.918576	0.861805	0.887725	0.897821	0.871009	0.874061	0.861335	0.855513	0.831893	0.853869	0.836448	0.877911	0.808509	1	0.90998	0.0558986
1426	30	201	0.000804	114.905	7.7922	19.2885	3.94901	0.977612	0.942786	0.91791	0.942786	0.920398	0.893035	0.925373	0.940299	0.855721	0.902985	0.920398	0.858209	0.88806	0.868159	0.868159	0.850746	0.873134	0.798507	0.890547	0.788557	1	0.920264	0.0528218
1430	34	179	0.000716	114.736	7.87774	19.211	4.00552	0.977654	0.938547	0.913408	0.941341	0.921788	0.896648	0.930168	0.941341	0.854749	0.910615	0.918994	0.854749	0.888268	0.860335	0.860335	0.843575	0.879888	0.807263	0.888268	0.798883	1	0.919762	0.0546924
1430	22	15009	0.060036	98.7989	7.88879	12.3486	2.92703	0.957559	0.938037	0.92288	0.942768	0.892298	0.90589	0.911986	0.884802	0.870211	0.857452	0.886235	0.894563	0.907955	0.863815	0.820374	0.894097	0.833267	0.819775	0.89383	0.863149	1	0.911645	0.0554852
1432	24	14156	0.056624	98.7735	8.33699	12.3663	3.10542	0.95818	0.93946	0.923248	0.943663	0.893861	0.906365	0.913782	0.885808	0.87062	0.858293	0.886797	0.894497	0.908767	0.864121	0.820535	0.894109	0.832862	0.8199	0.893473	0.863238	1	0.912446	0.0551485
1432	24	14156	0.056624	98.7735	8.33699	12.3663	3.10542	0.95818	0.93946	0.923248	0.943663	0.893861	0.906365	0.913782	0.885808	0.87062	0.858293	0.886797	0.894497	0.908767	0.864121	0.820535	0.894109	0.832862	0.8199	0.893473	0.863238	1	0.912446	0.0551485
1437	29	12211	0.048844	127.325	9.28418	26.2626	5.73312	0.959217	0.940791	0.92388	0.945254	0.895299	0.906928	0.913971	0.887765	0.872328	0.859553	0.887806	0.894767	0.908894	0.866063	0.820899	0.894112	0.83306	0.820121	0.89231	0.862542	1	0.913451	0.0550026
1438	30	331	0.001324	113.094	8.19549	18.429	3.99294	0.975831	0.957704	0.938066	0.960725	0.916918	0.912387	0.927492	0.883686	0.897281	0.880665	0.89426	0.904834	0.925982	0.858006	0.848943	0.906344	0.839879	0.836858	0.913897	0.865559	1	0.927578	0.0514314
1442	34	311	0.001244	113.069	8.08943	18.4094	3.92525	0.977492	0.954984	0.940514	0.963023	0.921222	0.911576	0.932476	0.890675	0.898714	0.877814	0.897106	0.903537	0.921222	0.861736	0.847267	0.905145	0.845659	0.842444	0.909968	0.864952	1	0.928927	0.0504211
1442	22	20215	0.08086	97.8799	7.8254	12.0093	2.84963	0.927331	0.944225	0.915904	0.922186	0.894014	0.883799	0.902597	0.915706	0.857136	0.867969	0.88694	0.870665	0.89159	0.850829	0.821667	0.835716	0.846352	0.829879	0.893248	0.827702	1	0.902557	0.056592
1444	24	19008	0.076032	97.8315	8.24664	12.0168	3.01652	0.928504	0.945207	0.917351	0.92369	0.895465	0.884312	0.903804	0.916351	0.858349	0.869213	0.887784	0.870423	0.891756	0.850984	0.821496	0.836148	0.846302	0.829861	0.893782	0.828888	1	0.903555	0.056108
1444	24	19008	0.076032	97.8315	8.24664	12.0168	3.01652	0.928504	0.945207	0.917351	0.92369	0.895465	0.884312	0.903804	0.916351	0.858349	0.869213	0.887784	0.870423	0.891756	0.850984	0.821496	0.836148	0.846302	0.829861	0.893782	0.828888	1	0.903555	0.056108
1449	29	16299	0.065196	124.182	9.08132	24.3749	5.31786	0.929873	0.946193	0.918093	0.924443	0.896435	0.884533	0.903859	0.917173	0.858519	0.868888	0.888521	0.870176	0.892049	0.851923	0.821369	0.837229	0.84634	0.828885	0.894472	0.830327	1	0.904232	0.0560186
1450	30	716	0.002864	111.558	7.80514	17.6739	3.73669	0.952514	0.958101	0.944134	0.930866	0.906425	0.912011	0.914804	0.922486	0.863128	0.886872	0.903631	0.877793	0.89176	0.861732	0.826117	0.846369	0.851955	0.831006	0.89595	0.84567	1	0.918376	0.0489429
1454	34	661	0.002644	111.541	7.80357	17.6659	3.73463	0.955371	0.959153	0.947806	0.933434	0.906959	0.911498	0.911498	0.924357	0.861573	0.889561	0.906959	0.876702	0.8941	0.86233	0.827534	0.850227	0.856278	0.829803	0.899395	0.847958	1	0.919835	0.0476623
1454	22	23219	0.092876	96.519	8.1191	11.5408	2.89865	0.941664	0.92504	0.926526	0.908911	0.896378	0.906068	0.907576	0.899737	0.874069	0.900103	0.892179	0.877859	0.883867	0.864486	0.848745	0.85486	0.862246	0.85753	0.877557	0.805633	1	0.906768	0.0582063
1456	24	21854	0.087416	96.4746	8.53767	11.5505	3.05713	0.942711	0.925437	0.92697	0.910314	0.896358	0.907019	0.908118	0.900613	0.8746	0.90059	0.892949	0.878237	0.884072	0.864624	0.849089	0.855381	0.863206	0.856754	0.878146	0.805825	1	0.907404	0.0579359
1456	24	21854	0.087416	96.4746	8.53767	11.5505	3.05713	0.942711	0.925437	0.92697	0.910314	0.896358	0.907019	0.908118	0.900613	0.8746	0.90059	0.892949	0.878237	0.884072	0.864624	0.849089	0.855381	0.863206	0.856754	0.878146	0.805825	1	0.907404	0.0579359
1461	29	18713	0.074852	125.335	9.37661	25.0759	5.61542	0.944798	0.926922	0.927911	0.910597	0.896943	0.907791	0.909208	0.900924	0.876075	0.900257	0.893577	0.878774	0.884733	0.864987	0.848822	0.855234	0.862582	0.857399	0.879175	0.806311	1	0.908326	0.0574479
1462	30	594	0.002376	112.352	7.99989	18.0612	3.86416	0.964646	0.941919	0.951178	0.930976	0.914141	0.925084	0.930976	0.922559	0.887205	0.911616	0.897306	0.878788	0.887205	0.850168	0.828283	0.855219	0.856061	0.845118	0.897306	0.816498	1	0.923012	0.0496782
1466	34	557	0.002228	112.423	8.02004	18.0966	3.88035	0.965889	0.943447	0.952424	0.929982	0.914722	0.925494	0.93447	0.91921	0.885996	0.910233	0.894075	0.88061	0.889587	0.85009	0.828546	0.854578	0.85368	0.842908	0.894973	0.814183	1	0.923332	0.049872
1466	22	20035	0.08014	98.5631	7.77536	12.2557	2.88665	0.949513	0.9431	0.89401	0.899576	0.900474	0.897904	0.916247	0.906264	0.882556	0.890167	0.891565	0.884652	0.887896	0.821138	0.844946	0.836187	0.871724	0.834065	0.87991	0.814624	1	0.905372	0.0572068
1468	24	18858	0.075432	98.4446	8.17192	12.236	3.04548	0.950658	0.943764	0.895482	0.900811	0.90166	0.898611	0.917966	0.906777	0.88318	0.890895	0.891717	0.884399	0.888403	0.821879	0.846193	0.836648	0.87154	0.832538	0.879653	0.814827	1	0.906261	0.0567701
1468	24	18858	0.075432	98.4446	8.17192	12.236	3.04548	0.950658	0.943764	0.895482	0.900811	0.90166	0.898611	0.917966	0.906777	0.88318	0.890895	0.891717	0.884399	0.888403	0.821879	0.846193	0.836648	0.87154	0.832538	0.879653	0.814827	1	0.906261	0.0567701
1473	29	16148	0.064592	126.105	9.05045	25.5058	5.49598	0.952161	0.944575	0.89621	0.902217	0.903301	0.899926	0.918349	0.906923	0.884258	0.890915	0.892556	0.885094	0.886859	0.821805	0.84738	0.836079	0.871687	0.832859	0.878654	0.814931	1	0.907114	0.056239
1474	30	515	0.00206	113.68	8.37122	18.7273	4.20589	0.961165	0.953398	0.933981	0.933981	0.916505	0.914563	0.908738	0.920388	0.885437	0.892233	0.905825	0.88932	0.895146	0.818447	0.859223	0.845631	0.853398	0.837864	0.886408	0.815534	1	0.919853	0.0501918
1478	34	470	0.00188	113.781	8.22416	18.7657	4.1322	0.961702	0.952128	0.934043	0.93617	0.921277	0.914894	0.911702	0.921277	0.890426	0.893617	0.906383	0.890426	0.894681	0.818085	0.861702	0.839362	0.860638	0.83617	0.882979	0.811702	1	0.920873	0.0494969
1478	22	17414	0.069656	99.6	8.10933	12.6599	3.08028	0.951103	0.93554	0.917739	0.923338	0.908637	0.906971	0.897554	0.920639	0.860486	0.859883	0.880671	0.88917	0.872402	0.844148	0.84254	0.848685	0.854686	0.845354	0.856954	0.808976	1	0.907885	0.0568427
1480	24	16328	0.065312	99.5126	8.51917	12.6528	3.24644	0.952229	0.936489	0.91879	0.924363	0.909083	0.908011	0.898549	0.921362	0.861894	0.860454	0.880971	0.88927	0.872305	0.844623	0.842571	0.849094	0.854912	0.845511	0.85632	0.809499	1	0.908698	0.0565132
1480	24	16328	0.065312	99.5126	8.51917	12.6528	3.24644	0.952229	0.936489	0.91879	0.924363	0.909083	0.908011	0.898549	0.921362	0.861894	0.860454	0.880971	0.88927	0.872305	0.844623	0.842571	0.849094	0.854912	0.845511	0.85632	0.809499	1	0.908698	0.0565132
1485	29	13990	0.05596	128.52	9.48399	27.0161	5.97828	0.953788	0.937706	0.92055	0.925161	0.911365	0.909149	0.899964	0.922337	0.862259	0.861508	0.880558	0.890279	0.872659	0.844317	0.843031	0.849571	0.855361	0.846497	0.856004	0.810543	1	0.909855	0.0558365
1486	30	320	0.00128	114.008	8.51171	18.8965	4.27719	0.964063	0.96875	0.951562	0.926562	0.9	0.928125	0.903125	0.926562	0.8875	0.86875	0.8625	0.907813	0.853125	0.873437	0.859375	0.845313	0.851563	0.85	0.8625	0.851563	1	0.921637	0.0486887
1490	34	302	0.001208	114.151	8.49063	18.9652	4.27902	0.963576	0.968543	0.953642	0.923841	0.895695	0.927152	0.900662	0.922185	0.89404	0.870861	0.865894	0.910596	0.852649	0.869205	0.852649	0.850993	0.857616	0.85596	0.86755	0.847682	1	0.921317	0.0492711
1490	22	18803	0.075212	98.4446	7.83439	12.2156	2.89932	0.957932	0.939132	0.9173	0.92456	0.903366	0.914402	0.904138	0.920172	0.873159	0.866697	0.88922	0.880205	0.888236	0.883822	0.848694	0.861379	0.848482	0.839627	0.884885	0.841116	1	0.912628	0.05404
1492	24	17678	0.070712	98.3564	8.22052	12.2065	3.05494	0.958281	0.940576	0.918713	0.92584	0.903807	0.915488	0.905363	0.920438	0.873147	0.866274	0.889637	0.880077	0.889043	0.884348	0.848937	0.861777	0.848145	0.840423	0.885423	0.84113	1	0.913377	0.0536639
1492	24	17678	0.070712	98.3564	8.22052	12.2065	3.05494	0.958281	0.940576	0.918713	0.92584	0.903807	0.915488	0.905363	0.920438	0.873147	0.866274	0.889637	0.880077	0.889043	0.884348	0.848937	0.861777	0.848145	0.840423	0.885423	0.84113	1	0.913377	0.0536639
1497	29	15226	0.060904	125.939	9.10257	25.4108	5.49722	0.959215	0.94135	0.919611	0.926869	0.903126	0.91682	0.905294	0.921056	0.874655	0.866117	0.890024	0.880697	0.89068	0.883949	0.849369	0.862012	0.849632	0.839551	0.886214	0.841817	1	0.914027	0.0534152
1498	30	416	0.001664	114.143	7.5452	18.8959	3.74428	0.977163	0.963942	0.945913	0.927885	0.913462	0.941106	0.897837	0.935096	0.877404	0.88101	0.913462	0.888221	0.909856	0.873798	0.846154	0.862981	0.842548	0.830529	0.890625	0.876202	1	0.927262	0.0466012
1502	34	380	0.00152	114.259	7.67208	18.9607	3.81273	0.978947	0.963158	0.946053	0.923684	0.918421	0.943421	0.9	0.931579	0.878947	0.881579	0.914474	0.885526	0.907895	0.871053	0.847368	0.860526	0.839474	0.835526	0.885526	0.880263	1	0.927482	0.0467214
1502	22	15902	0.063608	99.9576	7.8113	12.7767	2.98389	0.944189	0.943844	0.922337	0.934631	0.897906	0.894479	0.916897	0.884763	0.870771	0.864451	0.877814	0.885895	0.89973	0.826846	0.810118	0.856936	0.835807	0.842253	0.88448	0.805968	1	0.907307	0.056034
1504	24	14936	0.059744	99.8699	8.23521	12.7692	3.15	0.944965	0.944497	0.923038	0.935793	0.898333	0.895923	0.91718	0.886583	0.871485	0.865526	0.87818	0.885746	0.900509	0.82723	0.810324	0.856755	0.837272	0.842896	0.884507	0.806374	1	0.908071	0.0555687
1504	24	14936	0.059744	99.8699	8.23521	12.7692	3.15	0.944965	0.944497	0.923038	0.935793	0.898333	0.895923	0.91718	0.886583	0.871485	0.865526	0.87818	0.885746	0.900509	0.82723	0.810324	0.856755	0.837272	0.842896	0.884507	0.806374	1	0.908071	0.0555687
1509	29	12909	0.051636	128.881	9.06924	27.2034	5.73476	0.944883	0.943915	0.924007	0.936827	0.899605	0.896932	0.916957	0.888915	0.872221	0.866605	0.878767	0.885777	0.901503	0.82764	0.811217	0.856495	0.837788	0.8429	0.885351	0.805601	1	0.908613	0.0555646
1510	30	254	0.001016	115.139	8.32077	19.4419	4.24996	0.972441	0.954724	0.950787	0.948819	0.915354	0.919291	0.938976	0.893701	0.885827	0.879921	0.88189	0.909449	0.913386	0.840551	0.830709	0.866142	0.826772	0.838583	0.877953	0.830709	1	0.925294	0.0446929
1514	34	230	0.00092	115.615	8.38577	19.6848	4.29472	0.973913	0.954348	0.952174	0.945652	0.913043	0.919565	0.934783	0.88913	0.893478	0.880435	0.884783	0.908696	0.917391	0.841304	0.826087	0.863043	0.832609	0.836957	0.880435	0.830435	1	0.925159	0.0445265
1514	22	16266	0.065064	99.4865	7.83764	12.601	2.9546	0.943809	0.936186	0.933727	0.911134	0.904648	0.888786	0.906338	0.888694	0.882946	0.885497	0.867915	0.891276	0.897731	0.854728	0.857648	0.863273	0.857802	0.825495	0.867515	0.830536	1	0.907837	0.0555308
1516	24	15278	0.061112	99.3548	8.29316	12.5793	3.13064	0.94479	0.937099	0.935103	0.910754	0.905812	0.889122	0.907645	0.888336	0.884147	0.8867	0.868667	0.892002	0.897467	0.855249	0.858391	0.864806	0.857409	0.825435	0.8687	0.83041	1	0.908576	0.055184
1516	24	15278	0.061112	99.3548	8.29316	12.5793	3.13064	0.94479	0.937099	0.935103	0.910754	0.905812	0.889122	0.907645	0.888336	0.884147	0.8867	0.868667	0.892002	0.897467	0.855249	0.858391	0.864806	0.857409	0.825435	0.8687	0.83041	1	0.908576	0.055184
1521	29	13152	0.052608	128.424	9.20214	26.9303	5.76014	0.945293	0.937386	0.935713	0.910584	0.906972	0.889408	0.907771	0.889408	0.8842	0.886709	0.869982	0.893172	0.897088	0.855763	0.858311	0.863139	0.857056	0.82535	0.868081	0.830862	1	0.908958	0.0552304
1522	30	339	0.001356	113.785	8.33286	18.7757	4.19349	0.957227	0.936578	0.949853	0.910029	0.942478	0.896755	0.939528	0.883481	0.90708	0.893805	0.848083	0.90413	0.880531	0.858407	0.865782	0.873156	0.871681	0.837758	0.864307	0.853982	1	0.918353	0.0518663
1526	34	303	0.001212	113.743	8.3247	18.7543	4.1792	0.958746	0.932343	0.943894	0.909241	0.947195	0.89934	0.942244	0.887789	0.90429	0.887789	0.844884	0.909241	0.886139	0.859736	0.871287	0.869637	0.867987	0.836634	0.861386	0.863036	1	0.918143	0.0525769
1526	22	19424	0.077696	98.1344	7.92822	12.1077	2.9111	0.949985	0.92813	0.904088	0.902569	0.899351	0.90661	0.90347	0.918348	0.886172	0.882027	0.8863	0.862567	0.86146	0.847431	0.847972	0.84272	0.866943	0.840764	0.87361	0.815924	1	0.904379	0.0566953
1528	24	18270	0.07308	98.0711	8.3483	12.11	3.07731	0.951505	0.929283	0.904844	0.903804	0.900274	0.907608	0.903804	0.919184	0.887137	0.882512	0.885851	0.862972	0.860728	0.848084	0.848358	0.84335	0.865873	0.841571	0.872934	0.815517	1	0.905206	0.0563179
1528	24	18270	0.07308	98.0711	8.3483	12.11	3.07731	0.951505	0.929283	0.904844	0.903804	0.900274	0.907608	0.903804	0.919184	0.887137	0.882512	0.885851	0.862972	0.860728	0.848084	0.848358	0.84335	0.865873	0.841571	0.872934	0.815517	1	0.905206	0.0563179
1533	29	15698	0.062792	127.356	9.28104	26.2813	5.73003	0.951937	0.930087	0.907823	0.906453	0.901006	0.907345	0.904383	0.919544	0.888043	0.882819	0.885622	0.86269	0.860269	0.848038	0.849885	0.843547	0.865429	0.841859	0.872404	0.814562	1	0.906074	0.0560054
1534	30	371	0.001484	113.757	7.94074	18.7339	3.95858	0.962264	0.960916	0.943396	0.920485	0.894879	0.920485	0.916442	0.93531	0.889488	0.876011	0.88814	0.873315	0.871968	0.828841	0.839623	0.847709	0.862534	0.859838	0.869272	0.814016	1	0.918679	0.0493378
1538	34	329	0.001316	113.403	7.74723	18.5487	3.82	0.965046	0.955927	0.946809	0.924012	0.892097	0.920973	0.913374	0.933131	0.892097	0.8769	0.889058	0.867781	0.870821	0.823708	0.840426	0.843465	0.864742	0.860182	0.87386	0.822188	1	0.918657	0.0498974
1538	22	16586	0.066344	99.6184	7.79638	12.648	2.94727	0.952098	0.942331	0.89678	0.904468	0.909321	0.895876	0.918817	0.898378	0.873086	0.879055	0.875588	0.881225	0.889666	0.845623	0.840076	0.844266	0.854275	0.825968	0.88641	0.772851	1	0.905248	0.0550152
1540	24	15654	0.062616	99.5613	8.25552	12.6544	3.1357	0.952632	0.943241	0.898429	0.9052	0.909959	0.896608	0.919062	0.898908	0.874729	0.878881	0.875974	0.880733	0.889709	0.845822	0.83969	0.844992	0.854574	0.826402	0.887569	0.773317	1	0.905931	0.0547512
1540	24	15654	0.062616	99.5613	8.25552	12.6544	3.1357	0.952632	0.943241	0.898429	0.9052	0.909959	0.896608	0.919062	0.898908	0.874729	0.878881	0.875974	0.880733	0.889709	0.845822	0.83969	0.844992	0.854574	0.826402	0.887569	0.773317	1	0.905931	0.0547512
1545	29	13399	0.053596	126.526	9.17071	25.7686	5.58664	0.953168	0.944473	0.899395	0.904956	0.909919	0.898351	0.920106	0.901746	0.875886	0.879693	0.877192	0.880066	0.89044	0.846145	0.840548	0.845548	0.854243	0.826703	0.889208	0.773304	1	0.906739	0.0546576
1546	30	343	0.001372	113.704	8.10877	18.7191	4.01111	0.966472	0.951895	0.906706	0.91691	0.918367	0.921283	0.941691	0.91691	0.864431	0.892128	0.887755	0.864431	0.918367	0.845481	0.858601	0.85277	0.858601	0.838192	0.883382	0.75656	1	0.91683	0.0481827
1550	34	317	0.001268	113.456	8.04699	18.5941	3.96056	0.9653	0.952681	0.908517	0.921136	0.921136	0.917981	0.94164	0.917981	0.870662	0.894322	0.883281	0.867508	0.916404	0.845426	0.865931	0.84858	0.861199	0.840694	0.888013	0.76183	1	0.917865	0.0475464
1550	22	16992	0.067968	99.3598	7.92002	12.5585	2.97644	0.943562	0.942473	0.92317	0.926877	0.898217	0.902366	0.902866	0.913489	0.854696	0.860317	0.884799	0.887594	0.905102	0.864289	0.817149	0.854932	0.861199	0.845751	0.857403	0.809616	1	0.908174	0.0548406
1552	24	15991	0.063964	99.2509	8.34892	12.544	3.14262	0.944625	0.943124	0.923863	0.928178	0.899412	0.902789	0.904009	0.913764	0.856107	0.860922	0.885029	0.8885	0.905603	0.864955	0.81721	0.855419	0.861078	0.846539	0.857607	0.809424	1	0.908977	0.0545047
1552	24	15991	0.063964	99.2509	8.34892	12.544	3.14262	0.944625	0.943124	0.923863	0.928178	0.899412	0.902789	0.904009	0.913764	0.856107	0.860922	0.885029	0.8885	0.905603	0.864955	0.81721	0.855419	0.861078	0.846539	0.857607	0.809424	1	0.908977	0.0545047
1557	29	13750	0.055	126.652	9.22995	25.8489	5.62275	0.945309	0.944	0.924909	0.928873	0.900145	0.905455	0.905782	0.9152	0.855964	0.860836	0.886655	0.889018	0.9052	0.867164	0.818145	0.855564	0.861309	0.846436	0.8584	0.810582	1	0.909922	0.0541282
1558	30	411	0.001644	112.249	7.94204	18.0082	3.81586	0.962287	0.96837	0.944039	0.939173	0.912409	0.917275	0.919708	0.928224	0.884428	0.891727	0.899027	0.907543	0.908759	0.874696	0.832117	0.875912	0.877129	0.857664	0.867397	0.79562	1	0.926295	0.0469263
1562	34	388	0.001552	112.118	7.78104	17.9357	3.72721	0.962629	0.967784	0.945876	0.944588	0.916237	0.917526	0.918814	0.926546	0.887887	0.89433	0.899485	0.907216	0.909794	0.869845	0.832474	0.873711	0.872423	0.860825	0.868557	0.798969	1	0.92733	0.0471258
1562	22	22755	0.09102	97.0358	7.7941	11.7045	2.78689	0.944276	0.941749	0.909295	0.915821	0.90813	0.912173	0.909426	0.883476	0.864338	0.844144	0.881389	0.875632	0.892859	0.84599	0.823907	0.849088	0.870468	0.854098	0.875038	0.800527	1	0.905006	0.0565056
1564	24	21383	0.085532	96.9621	8.20721	11.7024	2.94081	0.945541	0.942875	0.910279	0.916382	0.908923	0.913459	0.910069	0.884184	0.86508	0.843895	0.881986	0.876678	0.892508	0.84656	0.824066	0.850302	0.870715	0.853318	0.874784	0.801057	1	0.905814	0.0560366
1564	24	21383	0.085532	96.9621	8.20721	11.7024	2.94081	0.945541	0.942875	0.910279	0.916382	0.908923	0.913459	0.910069	0.884184	0.86508	0.843895	0.881986	0.876678	0.892508	0.84656	0.824066	0.850302	0.870715	0.853318	0.874784	0.801057	1	0.905814	0.0560366
1569	29	18340	0.07336	124.271	9.1144	24.4294	5.33761	0.946183	0.943621	0.911041	0.917339	0.910224	0.913904	0.910851	0.884024	0.866439	0.844793	0.882197	0.87639	0.892775	0.847437	0.823991	0.850791	0.871292	0.85229	0.874755	0.801281	1	0.906469	0.0556089
1570	30	667	0.002668	111.768	8.17418	17.7978	3.95105	0.966267	0.952024	0.937781	0.938531	0.936282	0.927286	0.906297	0.903298	0.88081	0.86057	0.893553	0.892054	0.889055	0.841079	0.827586	0.848576	0.885307	0.847826	0.877811	0.805847	1	0.921157	0.0490359
1574	34	622	0.002488	111.857	8.06201	17.8315	3.89311	0.967846	0.953376	0.936495	0.938907	0.937299	0.926045	0.907556	0.901125	0.876206	0.858521	0.895498	0.892283	0.888264	0.842444	0.828778	0.850482	0.883441	0.84164	0.875402	0.807878	1	0.921161	0.0490073
1574	22	21813	0.087252	97.9242	7.83957	12.0263	2.87057	0.938523	0.934672	0.916839	0.910879	0.896965	0.897492	0.917618	0.897859	0.88202	0.883304	0.879017	0.880438	0.903842	0.843763	0.837253	0.864393	0.83966	0.82609	0.872897	0.811557	1	0.905302	0.0580146
1576	24	20540	0.08216	97.8612	8.24616	12.0277	3.0293	0.940117	0.935808	0.917575	0.911636	0.898199	0.897785	0.918038	0.898223	0.881889	0.883861	0.879942	0.880063	0.904625	0.843622	0.837463	0.864946	0.839825	0.826241	0.87315	0.81239	1	0.90607	0.0576834
1576	24	20540	0.08216	97.8612	8.24616	12.0277	3.0293	0.940117	0.935808	0.917575	0.911636	0.898199	0.897785	0.918038	0.898223	0.881889	0.883861	0.879942	0.880063	0.904625	0.843622	0.837463	0.864946	0.839825	0.826241	0.87315	0.81239	1	0.90607	0.0576834
1581	29	17633	0.070532	127.025	9.14473	26.0679	5.61512	0.939999	0.93671	0.918363	0.911444	0.898798	0.89806	0.919044	0.898543	0.881756	0.884308	0.880366	0.879828	0.905603	0.845857	0.837067	0.865536	0.840385	0.82788	0.873419	0.813418	1	0.906506	0.057654
1582	30	442	0.001768	113.135	8.06142	18.4402	3.95127	0.957014	0.949095	0.95362	0.940045	0.923077	0.91629	0.932127	0.909502	0.904977	0.876697	0.904977	0.883484	0.908371	0.861991	0.83371	0.874434	0.848416	0.839367	0.897059	0.829186	1	0.924352	0.0474485
1586	34	414	0.001656	113.192	8.04619	18.4669	3.94913	0.955314	0.94686	0.955314	0.944444	0.922705	0.917874	0.929952	0.90942	0.905797	0.875604	0.908213	0.885266	0.911836	0.861111	0.830918	0.873188	0.847826	0.84058	0.894928	0.832126	1	0.924519	0.0477128
1586	22	16532	0.066128	100.025	7.86217	12.8049	2.99721	0.945681	0.947617	0.914318	0.90467	0.910416	0.895657	0.9047	0.911475	0.873911	0.885555	0.855855	0.88365	0.899226	0.843092	0.849806	0.855825	0.852196	0.829361	0.868195	0.816054	1	0.907238	0.0570296
1588	24	15537	0.062148	99.924	8.27271	12.792	3.17376	0.94703	0.948156	0.915074	0.905548	0.911823	0.897052	0.905516	0.911469	0.874139	0.885306	0.856472	0.884083	0.900109	0.843116	0.849971	0.85689	0.852224	0.828796	0.868894	0.816342	1	0.908004	0.0567148
1588	24	15537	0.062148	99.924	8.27271	12.792	3.17376	0.94703	0.948156	0.915074	0.905548	0.911823	0.897052	0.905516	0.911469	0.874139	0.885306	0.856472	0.884083	0.900109	0.843116	0.849971	0.85689	0.852224	0.828796	0.868894	0.816342	1	0.908004	0.0567148
1593	29	13434	0.053736	128.026	9.20752	26.6855	5.76645	0.949122	0.948563	0.91555	0.905501	0.912721	0.89802	0.905613	0.912908	0.875354	0.885328	0.857116	0.884286	0.900104	0.84435	0.849561	0.857265	0.852762	0.827974	0.867165	0.815505	1	0.908707	0.0564705
1594	30	270	0.00108	114.419	7.93602	19.0592	4.04994	0.953704	0.959259	0.933333	0.931481	0.924074	0.912963	0.909259	0.916667	0.912963	0.874074	0.859259	0.892593	0.894444	0.82963	0.877778	0.861111	0.861111	0.875926	0.859259	0.814815	1	0.91968	0.0562477
1598	34	242	0.000968	114.381	8.051	19.0479	4.10124	0.950413	0.960744	0.929752	0.93595	0.92562	0.907025	0.909091	0.919421	0.917355	0.869835	0.857438	0.892562	0.896694	0.832645	0.871901	0.86157	0.863636	0.871901	0.86157	0.811983	1	0.919236	0.056434
1598	22	15429	0.061716	99.9582	7.88166	12.7806	2.99306	0.950353	0.923488	0.910137	0.912438	0.902813	0.912956	0.870244	0.897693	0.867069	0.880128	0.866842	0.864184	0.8788	0.879351	0.825621	0.833949	0.870115	0.820047	0.883077	0.805204	1	0.901955	0.0579312
1600	24	14501	0.058004	99.8719	8.25792	12.771	3.14606	0.951624	0.925005	0.911041	0.913109	0.904145	0.913627	0.87125	0.898317	0.867906	0.880491	0.867492	0.86532	0.878939	0.879974	0.825978	0.834115	0.870561	0.820495	0.883112	0.805289	1	0.90288	0.0574886
1600	24	14501	0.058004	99.8719	8.25792	12.771	3.14606	0.951624	0.925005	0.911041	0.913109	0.904145	0.913627	0.87125	0.898317	0.867906	0.880491	0.867492	0.86532	0.878939	0.879974	0.825978	0.834115	0.870561	0.820495	0.883112	0.805289	1	0.90288	0.0574886
1605	29	12431	0.049724	128.223	9.13284	26.7998	5.70284	0.953544	0.926353	0.912316	0.913764	0.90407	0.913804	0.87129	0.899364	0.868233	0.881144	0.868554	0.866181	0.879656	0.880541	0.827649	0.834889	0.871008	0.821656	0.882793	0.803355	1	0.903763	0.0572101
1606	30	240	0.00096	115.673	8.30615	19.7084	4.25941	0.979167	0.95	0.914583	0.93125	0.916667	0.922917	0.877083	0.891667	0.8875	0.914583	0.883333	0.883333	0.89375	0.872917	0.816667	0.8375	0.885417	0.820833	0.864583	0.791667	1	0.916995	0.0479903
1610	34	225	0.0009	115.875	8.37259	19.8146	4.30056	0.982222	0.948889	0.92	0.933333	0.917778	0.924444	0.871111	0.895556	0.893333	0.913333	0.886667	0.882222	0.891111	0.873333	0.817778	0.833333	0.891111	0.824444	0.862222	0.791111	1	0.918402	0.0469549
1610	22	16475	0.0659	99.4545	7.79121	12.5864	2.93708	0.957602	0.954112	0.909256	0.914112	0.92519	0.896631	0.920728	0.923217	0.86176	0.867193	0.867709	0.889074	0.9017	0.858392	0.826677	0.84786	0.847314	0.82695	0.863642	0.80956	1	0.911906	0.0548415
1612	24	15496	0.061984	99.3981	8.16344	12.5878	3.08907	0.958376	0.954698	0.909945	0.915527	0.925981	0.898006	0.920947	0.923496	0.861835	0.86816	0.867708	0.889972	0.901813	0.859125	0.827665	0.84909	0.847477	0.827181	0.863674	0.809661	1	0.912613	0.054427
1612	24	15496	0.061984	99.3981	8.16344	12.5878	3.08907	0.958376	0.954698	0.909945	0.915527	0.925981	0.898006	0.920947	0.923496	0.861835	0.86816	0.867708	0.889972	0.901813	0.859125	0.827665	0.84909	0.847477	0.827181	0.863674	0.809661	1	0.912613	0.054427
1617	29	13393	0.053572	128.633	9.13371	27.0545	5.74927	0.959456	0.955424	0.910812	0.916076	0.926865	0.899313	0.921078	0.923505	0.862689	0.868775	0.868177	0.890055	0.902561	0.860225	0.827149	0.848092	0.847682	0.826962	0.863959	0.807922	1	0.913261	0.0539967
1618	30	273	0.001092	115.427	8.26711	19.5827	4.24709	0.985348	0.972527	0.93956	0.943223	0.93956	0.917582	0.937729	0.93956	0.871795	0.879121	0.89011	0.899267	0.904762	0.8663	0.836996	0.851648	0.82967	0.842491	0.869963	0.785714	1	0.93097	0.0463108
1622	34	262	0.001048	115.564	8.31389	19.6544	4.27862	0.984733	0.971374	0.938931	0.944656	0.94084	0.916031	0.938931	0.94084	0.868321	0.883588	0.889313	0.898855	0.908397	0.864504	0.833969	0.849237	0.832061	0.841603	0.874046	0.788168	1	0.930953	0.0466741
1622	22	14392	0.057568	99.8863	7.94954	12.7578	3.03169	0.956538	0.937569	0.906024	0.929127	0.910645	0.899562	0.916481	0.90665	0.88233	0.860235	0.874201	0.891294	0.903141	0.871422	0.844288	0.853495	0.860096	0.860548	0.874514	0.826814	1	0.911082	0.0544841
1624	24	13549	0.054196	99.8055	8.36421	12.7529	3.19734	0.957672	0.938261	0.907853	0.929921	0.911617	0.901395	0.917226	0.906488	0.883829	0.860691	0.875378	0.891579	0.903646	0.87202	0.845302	0.854786	0.859289	0.8601	0.874566	0.827921	1	0.912036	0.0539471
1624	24	13549	0.054196	99.8055	8.36421	12.7529	3.19734	0.957672	0.938261	0.907853	0.929921	0.911617	0.901395	0.917226	0.906488	0.883829	0.860691	0.875378	0.891579	0.903646	0.87202	0.845302	0.854786	0.859289	0.8601	0.874566	0.827921	1	0.912036	0.0539471
1629	29	11682	0.046728	126.675	9.21514	25.8623	5.6488	0.95844	0.938966	0.90862	0.93062	0.913499	0.901686	0.917394	0.908149	0.885208	0.860255	0.875021	0.892356	0.904126	0.873181	0.844676	0.854563	0.858072	0.859271	0.874294	0.827769	1	0.912699	0.053645
1630	30	336	0.001344	113.307	8.20995	18.5324	3.99253	0.964286	0.958333	0.941964	0.956845	0.938988	0.931548	0.928571	0.922619	0.894345	0.854167	0.879464	0.904762	0.916667	0.869048	0.833333	0.84375	0.85119	0.861607	0.891369	0.83631	1	0.928288	0.0455332
1634	34	315	0.00126	113.392	8.27491	18.5783	4.03687	0.966667	0.955556	0.942857	0.960317	0.939683	0.926984	0.925397	0.925397	0.893651	0.847619	0.874603	0.904762	0.914286	0.873016	0.830159	0.842857	0.849206	0.865079	0.895238	0.831746	1	0.92793	0.0456582
1634	22	19344	0.077376	97.2849	8.00096	11.8053	2.88452	0.939878	0.943859	0.909739	0.908344	0.912945	0.899995	0.9276	0.889449	0.86952	0.843621	0.876034	0.888958	0.892602	0.826871	0.838787	0.859078	0.867427	0.822374	0.875414	0.800171	1	0.904933	0.0554558
1636	24	18250	0.073	97.192	8.42103	11.7974	3.04561	0.940904	0.944438	0.910658	0.909068	0.913863	0.900164	0.928767	0.889836	0.869425	0.844493	0.875452	0.888932	0.89263	0.827671	0.838685	0.859096	0.868164	0.822082	0.875781	0.800055	1	0.905533	0.0551711
1636	24	18250	0.073	97.192	8.42103	11.7974	3.04561	0.940904	0.944438	0.910658	0.909068	0.913863	0.900164	0.928767	0.889836	0.869425	0.844493	0.875452	0.888932	0.89263	0.827671	0.838685	0.859096	0.868164	0.822082	0.875781	0.800055	1	0.905533	0.0551711
1641	29	15693	0.062772	127.191	9.29813	26.1821	5.72405	0.941662	0.945198	0.910725	0.91031	0.913847	0.900401	0.929523	0.890397	0.870356	0.845249	0.875996	0.888581	0.893902	0.82712	0.838049	0.858695	0.867648	0.824157	0.875486	0.800962	1	0.906053	0.0548753
1642	30	447	0.001788	113.954	8.11162	18.841	4.0231	0.947427	0.964206	0.925056	0.927293	0.914989	0.918345	0.947427	0.903803	0.879195	0.885906	0.868009	0.892617	0.908277	0.819911	0.852349	0.876957	0.892617	0.85123	0.872483	0.785235	1	0.918533	0.0508546
1646	34	414	0.001656	114.03	8.1356	18.88	4.03909	0.94686	0.96256	0.928744	0.928744	0.910628	0.914251	0.945652	0.903382	0.880435	0.88285	0.86715	0.890097	0.907005	0.823671	0.858696	0.878019	0.896135	0.855072	0.871981	0.778986	1	0.918067	0.0507375
1646	22	18814	0.075256	98.6794	7.71098	12.295	2.87832	0.959232	0.949267	0.921016	0.918279	0.915834	0.881657	0.919023	0.900314	0.891783	0.867094	0.855719	0.889311	0.890534	0.818061	0.847241	0.848836	0.851015	0.824466	0.874136	0.820054	1	0.910556	0.0550263
1648	24	17688	0.070752	98.5885	8.07016	12.2826	3.01272	0.960793	0.950334	0.922009	0.918815	0.916978	0.88235	0.919917	0.900978	0.892215	0.867142	0.856004	0.890378	0.890547	0.81773	0.847185	0.848796	0.850718	0.824457	0.873982	0.820556	1	0.911356	0.0545028
1648	24	17688	0.070752	98.5885	8.07016	12.2826	3.01272	0.960793	0.950334	0.922009	0.918815	0.916978	0.88235	0.919917	0.900978	0.892215	0.867142	0.856004	0.890378	0.890547	0.81773	0.847185	0.848796	0.850718	0.824457	0.873982	0.820556	1	0.911356	0.0545028
1653	29	15133	0.060532	126.219	8.96303	25.5662	5.44285	0.962037	0.950836	0.92328	0.920042	0.918754	0.882409	0.920108	0.901573	0.892619	0.868665	0.856539	0.890009	0.890934	0.819666	0.845933	0.849501	0.851285	0.823796	0.874017	0.820954	1	0.912168	0.0540759
1654	30	445	0.00178	113.332	7.73745	18.5145	3.84125	0.979775	0.961798	0.94382	0.940449	0.946067	0.901124	0.94382	0.913483	0.902247	0.880899	0.876404	0.882022	0.889888	0.833708	0.851685	0.840449	0.850562	0.826966	0.876404	0.835955	1	0.92753	0.046273
1658	34	407	0.001628	113.4	7.70273	18.5446	3.81037	0.980344	0.965602	0.947174	0.94226	0.945946	0.90172	0.94226	0.914005	0.906634	0.882064	0.87715	0.882064	0.886978	0.831695	0.848894	0.839066	0.848894	0.824324	0.875921	0.834152	1	0.928599	0.0457123
1658	22	15347	0.061388	99.4604	8.04188	12.6034	3.03317	0.960937	0.932495	0.919333	0.908028	0.914316	0.909657	0.919333	0.893041	0.856454	0.856389	0.872027	0.905975	0.895159	0.851925	0.78631	0.856291	0.814296	0.835147	0.889588	0.810354	1	0.907591	0.0567553
1660	24	14420	0.05768	99.4111	8.45624	12.6107	3.20416	0.961338	0.934535	0.921498	0.909223	0.91439	0.910957	0.920458	0.893863	0.856657	0.857247	0.872191	0.906553	0.896047	0.852323	0.786893	0.856553	0.814945	0.835957	0.889112	0.810021	1	0.908577	0.0562693
1660	24	14420	0.05768	99.4111	8.45624	12.6107	3.20416	0.961338	0.934535	0.921498	0.909223	0.91439	0.910957	0.920458	0.893863	0.856657	0.857247	0.872191	0.906553	0.896047	0.852323	0.786893	0.856553	0.814945	0.835957	0.889112	0.810021	1	0.908577	0.0562693
1665	29	12326	0.049304	129.457	9.34533	27.589	5.95651	0.962599	0.935178	0.923495	0.910961	0.914693	0.909987	0.920777	0.894775	0.856766	0.857091	0.872668	0.90658	0.895627	0.853643	0.787847	0.857699	0.816323	0.837417	0.889258	0.808129	1	0.909333	0.0559098
1666	30	183	0.000732	115.978	8.78595	19.8986	4.58456	0.980874	0.956284	0.928962	0.92623	0.920765	0.931694	0.92623	0.909836	0.871585	0.857923	0.868852	0.896175	0.898907	0.885246	0.833333	0.879781	0.849727	0.846995	0.887978	0.81694	1	0.922565	0.0509037
1670	34	176	0.000704	116.082	8.87449	19.958	4.63327	0.980114	0.957386	0.926136	0.926136	0.923295	0.931818	0.923295	0.911932	0.872159	0.860795	0.869318	0.894886	0.897727	0.886364	0.829545	0.880682	0.852273	0.84375	0.883523	0.818182	1	0.92244	0.0505326
1670	22	14002	0.056008	100.12	7.68359	12.8307	2.94368	0.956292	0.933581	0.912477	0.896765	0.923082	0.909299	0.91819	0.908156	0.868947	0.844736	0.875304	0.879196	0.889373	0.848165	0.828346	0.852378	0.859056	0.841594	0.879731	0.833702	1	0.907345	0.0580577
1672	24	13170	0.05268	100.076	8.16133	12.8425	3.13382	0.956834	0.934814	0.913554	0.898064	0.923538	0.910554	0.918793	0.908808	0.86978	0.844913	0.876272	0.880106	0.889104	0.848064	0.828512	0.853417	0.859301	0.842217	0.879271	0.833637	1	0.908127	0.0576939
1672	24	13170	0.05268	100.076	8.16133	12.8425	3.13382	0.956834	0.934814	0.913554	0.898064	0.923538	0.910554	0.918793	0.908808	0.86978	0.844913	0.876272	0.880106	0.889104	0.848064	0.828512	0.853417	0.859301	0.842217	0.879271	0.833637	1	0.908127	0.0576939
1677	29	11398	0.045592	125.96	9.06237	25.4203	5.48306	0.957229	0.935822	0.913976	0.899895	0.924197	0.912178	0.919854	0.908186	0.871863	0.842779	0.87704	0.881119	0.88941	0.848351	0.829356	0.853878	0.85844	0.843569	0.880505	0.833348	1	0.90884	0.0570047
1678	30	350	0.0014	113.468	7.87585	18.5874	3.82831	0.97	0.962857	0.942857	0.92	0.934286	0.912857	0.928571	0.924286	0.888571	0.867143	0.884286	0.881429	0.905714	0.864286	0.81	0.85	0.855714	0.861429	0.884286	0.824286	1	0.923701	0.0498348
1682	34	331	0.001324	113.448	7.79074	18.5721	3.7856	0.969789	0.962236	0.942598	0.91994	0.936556	0.912387	0.929003	0.924471	0.888218	0.865559	0.882175	0.883686	0.904834	0.864048	0.808157	0.853474	0.850453	0.861027	0.883686	0.821752	1	0.923554	0.0491115
1682	22	16844	0.067376	98.4103	8.09161	12.2177	2.97631	0.945203	0.931815	0.913441	0.916142	0.897797	0.915578	0.910443	0.905575	0.862355	0.841605	0.872833	0.910473	0.893642	0.837776	0.848076	0.856566	0.84677	0.83555	0.866718	0.827654	1	0.905502	0.0579514
1684	24	15863	0.063452	98.327	8.55304	12.2157	3.15696	0.946069	0.93302	0.915022	0.917828	0.899609	0.91559	0.911019	0.905724	0.863613	0.841486	0.873511	0.910641	0.894062	0.837673	0.848736	0.85649	0.847349	0.834899	0.866986	0.828154	1	0.906403	0.0575905
1684	24	15863	0.063452	98.327	8.55304	12.2157	3.15696	0.946069	0.93302	0.915022	0.917828	0.899609	0.91559	0.911019	0.905724	0.863613	0.841486	0.873511	0.910641	0.894062	0.837673	0.848736	0.85649	0.847349	0.834899	0.866986	0.828154	1	0.906403	0.0575905
1689	29	13538	0.054152	124.713	9.39241	24.7108	5.55773	0.946299	0.935146	0.91594	0.917935	0.90113	0.916162	0.911915	0.906412	0.864714	0.841594	0.873578	0.910179	0.894593	0.839858	0.850606	0.85718	0.847134	0.834244	0.867632	0.828372	1	0.907207	0.0574543
1690	30	511	0.002044	111.571	8.00254	17.6936	3.85362	0.960861	0.945205	0.938356	0.936399	0.917808	0.925636	0.925636	0.921722	0.892368	0.854207	0.881605	0.907045	0.896282	0.840509	0.83953	0.875734	0.865949	0.816047	0.857143	0.848337	1	0.920497	0.0531521
1694	34	471	0.001884	111.505	8.09558	17.669	3.89646	0.95966	0.94586	0.942675	0.93949	0.916136	0.92569	0.934183	0.919321	0.89172	0.854565	0.882166	0.90552	0.898089	0.841826	0.838641	0.882166	0.868365	0.818471	0.858811	0.846072	1	0.921589	0.0529279
1694	22	24533	0.098132	95.5932	7.79786	11.1995	2.72936	0.93684	0.946134	0.915502	0.900135	0.903395	0.914197	0.920454	0.891738	0.859516	0.83938	0.880386	0.87525	0.898158	0.844026	0.829821	0.830534	0.862532	0.830371	0.879672	0.804875	1	0.903692	0.0565046
1696	24	23056	0.092224	95.5355	8.23166	11.2047	2.89327	0.938367	0.947324	0.916378	0.900742	0.904342	0.914729	0.921192	0.892609	0.86047	0.839955	0.881441	0.875889	0.898204	0.844314	0.830088	0.830413	0.862769	0.831584	0.880161	0.804888	1	0.904568	0.0561908
1696	24	23056	0.092224	95.5355	8.23166	11.2047	2.89327	0.938367	0.947324	0.916378	0.900742	0.904342	0.914729	0.921192	0.892609	0.86047	0.839955	0.881441	0.875889	0.898204	0.844314	0.830088	0.830413	0.862769	0.831584	0.880161	0.804888	1	0.904568	0.0561908
1701	29	19722	0.078888	122.783	9.10181	23.5745	5.23925	0.938926	0.94856	0.918086	0.9011	0.905867	0.915424	0.921788	0.893165	0.861677	0.840584	0.882289	0.876179	0.900061	0.844742	0.829657	0.830519	0.86292	0.832776	0.879449	0.806358	1	0.905442	0.0558269
1702	30	917	0.003668	111.075	7.77238	17.4459	3.67382	0.955834	0.962923	0.935115	0.925845	0.914395	0.932933	0.931298	0.898582	0.877317	0.864231	0.887677	0.87241	0.908397	0.844602	0.818975	0.830425	0.865867	0.829335	0.864231	0.801527	1	0.918112	0.0505351
1706	34	852	0.003408	110.899	7.76797	17.3641	3.66625	0.95716	0.961268	0.936033	0.925469	0.914906	0.933685	0.931338	0.901408	0.875587	0.86385	0.887911	0.868545	0.908451	0.840962	0.820423	0.827465	0.86561	0.826291	0.868545	0.799883	1	0.918106	0.0505465
1706	22	21607	0.086428	97.6572	7.85668	11.9312	2.8739	0.952793	0.94555	0.907785	0.922317	0.912066	0.885153	0.928565	0.900889	0.884158	0.839149	0.866131	0.903388	0.900703	0.831467	0.833017	0.838154	0.865252	0.842019	0.880779	0.821956	1	0.908537	0.0562746
1708	24	20411	0.081644	97.5917	8.28788	11.9333	3.0392	0.953554	0.94645	0.909093	0.923301	0.913233	0.886605	0.928813	0.901671	0.884817	0.839547	0.866396	0.903532	0.901205	0.831659	0.833399	0.838078	0.865514	0.841581	0.881069	0.822645	1	0.909331	0.0559363
1708	24	20411	0.081644	97.5917	8.28788	11.9333	3.0392	0.953554	0.94645	0.909093	0.923301	0.913233	0.886605	0.928813	0.901671	0.884817	0.839547	0.866396	0.903532	0.901205	0.831659	0.833399	0.838078	0.865514	0.841581	0.881069	0.822645	1	0.909331	0.0559363
1713	29	17580	0.07032	126.127	9.16489	25.5285	5.5674	0.953953	0.947952	0.910068	0.925284	0.914562	0.887884	0.928925	0.902446	0.885239	0.840102	0.866866	0.903811	0.900484	0.83285	0.83322	0.838481	0.865131	0.841354	0.880916	0.823322	1	0.910182	0.0555838
1714	30	532	0.002128	112.59	7.88388	18.166	3.78222	0.966165	0.955827	0.933271	0.950188	0.934211	0.902256	0.942669	0.917293	0.911654	0.844925	0.868421	0.912594	0.921992	0.839286	0.849624	0.824248	0.880639	0.842105	0.889098	0.851504	1	0.924882	0.0488983
1718	34	491	0.001964	112.538	7.93618	18.1448	3.80869	0.971487	0.95723	0.933809	0.953157	0.935845	0.901222	0.943992	0.916497	0.90835	0.844196	0.872709	0.910387	0.924644	0.838086	0.850305	0.828921	0.874745	0.841141	0.885947	0.850305	1	0.926171	0.0482963
1718	22	17535	0.07014	99.0931	7.93118	12.46	2.96365	0.94702	0.945309	0.90154	0.911235	0.898289	0.909666	0.925235	0.882863	0.882093	0.860165	0.873425	0.898603	0.890048	0.847134	0.824408	0.849644	0.847476	0.811776	0.862019	0.790733	1	0.905283	0.056815
1720	24	16498	0.065992	99.056	8.36288	12.4726	3.14291	0.947418	0.946569	0.903413	0.912474	0.898715	0.910353	0.926173	0.883501	0.882986	0.861165	0.874288	0.898867	0.890562	0.847375	0.825009	0.851285	0.846769	0.811795	0.862074	0.791278	1	0.906152	0.0565717
1720	24	16498	0.065992	99.056	8.36288	12.4726	3.14291	0.947418	0.946569	0.903413	0.912474	0.898715	0.910353	0.926173	0.883501	0.882986	0.861165	0.874288	0.898867	0.890562	0.847375	0.825009	0.851285	0.846769	0.811795	0.862074	0.791278	1	0.906152	0.0565717
1725	29	14251	0.057004	128.033	9.29715	26.6972	5.80409	0.947548	0.947583	0.904042	0.913199	0.899446	0.910498	0.927865	0.88471	0.884148	0.861554	0.873833	0.899095	0.890499	0.847169	0.824749	0.850502	0.8478	0.81282	0.862536	0.793348	1	0.906749	0.056583
1726	30	334	0.001336	113.444	8.28913	18.6069	4.15293	0.968563	0.944611	0.907186	0.928144	0.922156	0.932635	0.923653	0.89521	0.893713	0.89521	0.868263	0.920659	0.892216	0.877246	0.818862	0.871257	0.868263	0.830838	0.886228	0.80988	1	0.918703	0.0506574
1730	34	307	0.001228	113.403	8.19254	18.5791	4.06146	0.970684	0.944625	0.908795	0.933225	0.923453	0.931596	0.92671	0.900651	0.890879	0.895765	0.86645	0.920195	0.889251	0.879479	0.824104	0.871336	0.863192	0.832248	0.884365	0.81759	1	0.920049	0.0492868
1730	22	15147	0.060588	99.2714	7.88727	12.5237	2.96271	0.949759	0.929128	0.927907	0.902918	0.922658	0.90645	0.92784	0.891266	0.853601	0.805275	0.881033	0.884664	0.911468	0.859609	0.820261	0.854823	0.829702	0.856209	0.88978	0.818446	1	0.906131	0.0554457
1732	24	14279	0.057116	99.1581	8.32583	12.5082	3.13115	0.951082	0.930212	0.928286	0.90409	0.923209	0.907066	0.928461	0.8932	0.854507	0.806044	0.881084	0.884166	0.911934	0.859759	0.820786	0.855137	0.83017	0.856993	0.890258	0.820541	1	0.906959	0.0549558
1732	24	14279	0.057116	99.1581	8.32583	12.5082	3.13115	0.951082	0.930212	0.928286	0.90409	0.923209	0.907066	0.928461	0.8932	0.854507	0.806044	0.881084	0.884166	0.911934	0.859759	0.820786	0.855137	0.83017	0.856993	0.890258	0.820541	1	0.906959	0.0549558
1737	29	12247	0.048988	127.259	9.18481	26.2131	5.66172	0.951825	0.930595	0.93035	0.906059	0.9239	0.907977	0.929166	0.894954	0.854699	0.806157	0.881155	0.884625	0.912591	0.860374	0.82163	0.853964	0.830571	0.858129	0.890055	0.821099	1	0.907849	0.0546948
1738	30	283	0.001132	113.643	7.46361	18.6471	3.70605	0.968198	0.95583	0.941696	0.908127	0.931095	0.924028	0.918728	0.911661	0.876325	0.828622	0.892226	0.927562	0.939929	0.862191	0.842756	0.855124	0.842756	0.85159	0.883392	0.805654	1	0.921152	0.0481964
1742	34	261	0.001044	113.494	7.53576	18.5795	3.74217	0.967433	0.955939	0.94636	0.908046	0.929119	0.921456	0.91954	0.913793	0.883142	0.83908	0.89272	0.923372	0.940613	0.858238	0.844828	0.860153	0.83908	0.85249	0.894636	0.806513	1	0.922098	0.0475259
1742	22	14170	0.05668	99.4441	7.75626	12.5801	2.90693	0.942343	0.919584	0.917925	0.928758	0.909633	0.908504	0.927664	0.888179	0.838391	0.839838	0.88885	0.907339	0.877876	0.864008	0.857657	0.863091	0.849188	0.851553	0.878617	0.806845	1	0.905706	0.0563962
1744	24	13369	0.053476	99.3501	8.20008	12.5717	3.08631	0.942778	0.920562	0.918692	0.929987	0.909866	0.90953	0.927444	0.888249	0.839255	0.84034	0.889521	0.907809	0.877927	0.863827	0.859152	0.863939	0.849316	0.851298	0.878488	0.806979	1	0.9063	0.0562887
1744	24	13369	0.053476	99.3501	8.20008	12.5717	3.08631	0.942778	0.920562	0.918692	0.929987	0.909866	0.90953	0.927444	0.888249	0.839255	0.84034	0.889521	0.907809	0.877927	0.863827	0.859152	0.863939	0.849316	0.851298	0.878488	0.806979	1	0.9063	0.0562887
1749	29	11473	0.045892	128.132	9.02444	26.7343	5.61554	0.943127	0.921076	0.921032	0.930445	0.912142	0.910878	0.928048	0.887867	0.839013	0.841105	0.890133	0.908306	0.876798	0.865249	0.859017	0.864203	0.849996	0.850475	0.878759	0.8072	1	0.907067	0.0560371
1750	30	266	0.001064	114.191	7.89973	18.9441	3.99354	0.969925	0.93985	0.921053	0.941729	0.932331	0.924812	0.926692	0.890977	0.853383	0.845865	0.885338	0.906015	0.885338	0.868421	0.855263	0.885338	0.827068	0.862782	0.883459	0.81015	1	0.918122	0.0537699
1754	34	250	0.001	114.032	7.80714	18.8602	3.93866	0.968	0.94	0.92	0.944	0.938	0.924	0.926	0.888	0.86	0.844	0.886	0.906	0.882	0.874	0.854	0.886	0.826	0.866	0.884	0.808	1	0.918438	0.0541758
1754	22	14759	0.059036	99.0543	7.93985	12.446	2.96179	0.933735	0.953554	0.926215	0.896538	0.903618	0.90931	0.911376	0.903313	0.880581	0.835253	0.844468	0.899079	0.880886	0.821465	0.80998	0.835253	0.856698	0.82387	0.890169	0.803984	1	0.903773	0.0560117
1756	24	13833	0.055332	98.9521	8.3756	12.4348	3.14153	0.934143	0.953915	0.92695	0.898106	0.904468	0.909636	0.912167	0.903817	0.880503	0.836623	0.844647	0.899769	0.881262	0.821731	0.810995	0.834743	0.857298	0.824261	0.890407	0.803007	1	0.904374	0.0557807
1756	24	13833	0.055332	98.9521	8.3756	12.4348	3.14153	0.934143	0.953915	0.92695	0.898106	0.904468	0.909636	0.912167	0.903817	0.880503	0.836623	0.844647	0.899769	0.881262	0.821731	0.810995	0.834743	0.857298	0.824261	0.890407	0.803007	1	0.904374	0.0557807
1761	29	11901	0.047604	125.884	9.24266	25.3897	5.57388	0.93593	0.954542	0.927527	0.899294	0.904126	0.910806	0.91194	0.905386	0.880934	0.836526	0.846021	0.902445	0.881144	0.819469	0.809554	0.834636	0.857659	0.824931	0.890051	0.803966	1	0.905085	0.055406
1762	30	403	0.001612	111.996	8.02671	17.8935	3.81477	0.965261	0.96402	0.950372	0.901985	0.918114	0.913151	0.919355	0.913151	0.901985	0.872208	0.852357	0.906948	0.877171	0.836228	0.818859	0.834988	0.863524	0.842432	0.898263	0.789082	1	0.918719	0.0485926
1766	34	375	0.0015	112.099	7.89796	17.9333	3.75817	0.965333	0.964	0.950667	0.9	0.917333	0.912	0.922667	0.912	0.906667	0.872	0.854667	0.904	0.877333	0.834667	0.816	0.834667	0.865333	0.846667	0.897333	0.790667	1	0.918752	0.0491748
1766	22	21073	0.084292	96.5019	7.99189	11.5268	2.83058	0.943506	0.939116	0.902838	0.897523	0.909837	0.900418	0.905732	0.914511	0.884639	0.856831	0.874484	0.893893	0.89394	0.807645	0.842168	0.825582	0.834385	0.836877	0.874294	0.818227	1	0.903168	0.0585562
1768	24	19750	0.079	96.431	8.3992	11.5261	2.98191	0.944937	0.940177	0.903949	0.899215	0.910481	0.900886	0.906329	0.914886	0.885797	0.857899	0.874835	0.894329	0.894354	0.807316	0.842987	0.825671	0.834456	0.837722	0.874152	0.817696	1	0.904069	0.0580959
1768	24	19750	0.079	96.431	8.3992	11.5261	2.98191	0.944937	0.940177	0.903949	0.899215	0.910481	0.900886	0.906329	0.914886	0.885797	0.857899	0.874835	0.894329	0.894354	0.807316	0.842987	0.825671	0.834456	0.837722	0.874152	0.817696	1	0.904069	0.0580959
1773	29	16824	0.067296	124.587	9.24517	24.6242	5.44376	0.945435	0.941155	0.905611	0.900232	0.911079	0.901123	0.907305	0.915508	0.887304	0.858535	0.874673	0.895239	0.894228	0.80715	0.843527	0.827449	0.834047	0.836781	0.874554	0.818503	1	0.904832	0.0579291
1774	30	733	0.002932	110.841	8.03604	17.3552	3.79425	0.960437	0.957026	0.911323	0.918827	0.921555	0.91337	0.92633	0.930423	0.886767	0.880628	0.883356	0.897681	0.909277	0.823329	0.851978	0.834243	0.841746	0.832196	0.879263	0.825375	1	0.917263	0.0508573
1778	34	690	0.00276	110.914	8.03854	17.3891	3.80057	0.96087	0.957246	0.913043	0.92029	0.922464	0.913043	0.924638	0.92971	0.886232	0.882609	0.883333	0.897101	0.91087	0.823188	0.855072	0.830435	0.842029	0.836232	0.880435	0.826087	1	0.917726	0.0506144
1778	22	24644	0.098576	95.8152	8.00098	11.2878	2.81431	0.955101	0.949136	0.903547	0.916288	0.935704	0.898535	0.918195	0.884333	0.871916	0.842233	0.86025	0.889162	0.907665	0.845216	0.815472	0.860818	0.8722	0.81744	0.872281	0.777106	1	0.908486	0.0563306
1780	24	23165	0.09266	95.7264	8.422	11.2821	2.973	0.95545	0.949752	0.905418	0.917375	0.936564	0.899655	0.918951	0.88528	0.872523	0.842931	0.86076	0.889273	0.908029	0.844442	0.81608	0.861084	0.871552	0.817548	0.872825	0.777401	1	0.909241	0.0560959
1780	24	23165	0.09266	95.7264	8.422	11.2821	2.973	0.95545	0.949752	0.905418	0.917375	0.936564	0.899655	0.918951	0.88528	0.872523	0.842931	0.86076	0.889273	0.908029	0.844442	0.81608	0.861084	0.871552	0.817548	0.872825	0.777401	1	0.909241	0.0560959
1785	29	19732	0.078928	124.695	9.27363	24.6907	5.50845	0.955808	0.951095	0.907004	0.918052	0.936119	0.900922	0.918964	0.885516	0.872998	0.843326	0.863166	0.889469	0.908195	0.845226	0.816567	0.861089	0.871123	0.818315	0.873302	0.777797	1	0.909924	0.0559065
1786	30	736	0.002944	112.401	7.98474	18.0838	3.87342	0.966712	0.970109	0.933424	0.9375	0.961277	0.905571	0.931386	0.903533	0.89538	0.85462	0.879755	0.887228	0.921196	0.844429	0.804348	0.86413	0.868886	0.819973	0.883832	0.764946	1	0.924626	0.0491866
1790	34	688	0.002752	112.305	8.04228	18.0422	3.89874	0.968023	0.971657	0.936047	0.940407	0.963663	0.91061	0.936047	0.905523	0.895349	0.853198	0.880087	0.890262	0.920785	0.842297	0.801599	0.867006	0.87282	0.819041	0.886628	0.758721	1	0.926489	0.0476515
1790	22	17395	0.06958	99.5144	7.9749	12.6199	3.02591	0.940788	0.933774	0.910319	0.907962	0.911066	0.902731	0.943834	0.898534	0.891492	0.838574	0.888704	0.904685	0.883357	0.856396	0.814631	0.840845	0.828083	0.850647	0.869819	0.811929	1	0.90645	0.0555208
1792	24	16364	0.065456	99.4646	8.40179	12.6275	3.19605	0.941396	0.935376	0.911971	0.908855	0.912002	0.903355	0.944237	0.899199	0.89205	0.839404	0.889575	0.904394	0.883555	0.857034	0.814654	0.840931	0.827701	0.850739	0.869836	0.811751	1	0.907272	0.0550019
1792	24	16364	0.065456	99.4646	8.40179	12.6275	3.19605	0.941396	0.935376	0.911971	0.908855	0.912002	0.903355	0.944237	0.899199	0.89205	0.839404	0.889575	0.904394	0.883555	0.857034	0.814654	0.840931	0.827701	0.850739	0.869836	0.811751	1	0.907272	0.0550019
1797	29	14061	0.056244	128.691	9.2911	27.1049	5.86513	0.942394	0.936455	0.913662	0.908435	0.913164	0.902603	0.943958	0.899829	0.893144	0.840481	0.890193	0.904594	0.883116	0.85858	0.814771	0.840765	0.827786	0.851433	0.871097	0.812709	1	0.907921	0.0545495
1798	30	265	0.00106	115.572	8.73582	19.6885	4.46506	0.964151	0.954717	0.937736	0.933962	0.928302	0.918868	0.950943	0.916981	0.915094	0.843396	0.913208	0.89434	0.892453	0.858491	0.796226	0.835849	0.820755	0.858491	0.886792	0.854717	1	0.923913	0.0461859
1802	34	241	0.000964	115.522	8.71351	19.6617	4.44685	0.96888	0.952282	0.937759	0.93361	0.921162	0.923237	0.950207	0.917012	0.919087	0.83195	0.910788	0.892116	0.881743	0.858921	0.788382	0.834025	0.827801	0.863071	0.896266	0.858921	1	0.92341	0.0458979
1802	22	13540	0.05416	100.969	7.87684	13.1659	3.06407	0.928065	0.936152	0.919239	0.917688	0.906056	0.895901	0.926514	0.914476	0.854542	0.838848	0.879985	0.884195	0.898486	0.849778	0.834786	0.85336	0.857422	0.848154	0.89723	0.831241	1	0.904768	0.0579448
1804	24	12752	0.051008	100.864	8.29732	13.1513	3.23488	0.928717	0.936677	0.920444	0.918993	0.90676	0.896565	0.927384	0.914602	0.854729	0.839241	0.880725	0.883979	0.899192	0.850533	0.834849	0.853396	0.856964	0.848886	0.897506	0.831242	1	0.905425	0.0575398
1804	24	12752	0.051008	100.864	8.29732	13.1513	3.23488	0.928717	0.936677	0.920444	0.918993	0.90676	0.896565	0.927384	0.914602	0.854729	0.839241	0.880725	0.883979	0.899192	0.850533	0.834849	0.853396	0.856964	0.848886	0.897506	0.831242	1	0.905425	0.0575398
1809	29	10895	0.04358	129.377	9.2516	27.5303	5.89286	0.929876	0.937953	0.922212	0.920606	0.909133	0.896788	0.927168	0.915787	0.856173	0.840385	0.880725	0.884167	0.899495	0.85039	0.834511	0.853511	0.856356	0.848417	0.896788	0.832354	1	0.906454	0.0568334
1810	30	196	0.000784	115.936	8.27166	19.8371	4.19704	0.951531	0.956633	0.936224	0.941327	0.933673	0.905612	0.941327	0.938776	0.857143	0.857143	0.90051	0.890306	0.913265	0.887755	0.836735	0.892857	0.841837	0.841837	0.877551	0.811224	1	0.922676	0.0497382
1814	34	187	0.000748	115.701	8.31736	19.7222	4.21965	0.954545	0.959893	0.935829	0.938503	0.938503	0.903743	0.941176	0.938503	0.858289	0.860963	0.903743	0.890374	0.911765	0.887701	0.836898	0.895722	0.850267	0.842246	0.879679	0.807487	1	0.923877	0.0499639
1814	22	13865	0.05546	99.8479	7.94434	12.7427	3.01001	0.94634	0.933934	0.923404	0.916661	0.898017	0.900144	0.920988	0.911323	0.875009	0.813054	0.847386	0.901298	0.871042	0.865092	0.81832	0.855247	0.869023	0.836891	0.881572	0.79524	1	0.904972	0.058754
1816	24	13058	0.052232	99.7899	8.42798	12.7506	3.20424	0.948652	0.934102	0.924261	0.918479	0.899219	0.901708	0.921198	0.911472	0.875287	0.812835	0.847871	0.902014	0.870884	0.864987	0.819	0.856563	0.869697	0.837801	0.881261	0.795183	1	0.905903	0.0581945
1816	24	13058	0.052232	99.7899	8.42798	12.7506	3.20424	0.948652	0.934102	0.924261	0.918479	0.899219	0.901708	0.921198	0.911472	0.875287	0.812835	0.847871	0.902014	0.870884	0.864987	0.819	0.856563	0.869697	0.837801	0.881261	0.795183	1	0.905903	0.0581945
1821	29	11195	0.04478	129.735	9.38818	27.7687	6.00669	0.949576	0.935194	0.925949	0.919428	0.899955	0.903573	0.921572	0.91197	0.874408	0.813935	0.849308	0.901921	0.869451	0.863957	0.819741	0.85766	0.870523	0.838857	0.881778	0.794462	1	0.906728	0.0579053
1822	30	201	0.000804	114.286	8.34069	19.0177	4.05697	0.970149	0.950249	0.945274	0.927861	0.920398	0.910448	0.940299	0.927861	0.902985	0.823383	0.880597	0.927861	0.88806	0.875622	0.825871	0.880597	0.878109	0.823383	0.905473	0.793532	1	0.923264	0.0539846
1826	34	188	0.000752	114.12	8.28329	18.9317	4.01937	0.970745	0.952128	0.949468	0.928191	0.920213	0.917553	0.93617	0.928191	0.898936	0.829787	0.880319	0.930851	0.890957	0.87766	0.827128	0.87766	0.882979	0.829787	0.909574	0.792553	1	0.924723	0.0501826
1826	22	13345	0.05338	100.018	7.77437	12.7971	2.96012	0.928513	0.949607	0.919858	0.920457	0.930311	0.903185	0.912364	0.898464	0.871487	0.83181	0.852004	0.89719	0.875009	0.830686	0.824316	0.844661	0.852791	0.809704	0.871862	0.785313	1	0.905149	0.0587607
1828	24	12577	0.050308	99.9139	8.20568	12.7837	3.1267	0.930349	0.951061	0.921086	0.921007	0.930985	0.904429	0.913453	0.900135	0.87171	0.832591	0.853463	0.897631	0.875527	0.831756	0.824441	0.844438	0.853383	0.810289	0.872346	0.784686	1	0.906225	0.0583104
1828	24	12577	0.050308	99.9139	8.20568	12.7837	3.1267	0.930349	0.951061	0.921086	0.921007	0.930985	0.904429	0.913453	0.900135	0.87171	0.832591	0.853463	0.897631	0.875527	0.831756	0.824441	0.844438	0.853383	0.810289	0.872346	0.784686	1	0.906225	0.0583104
1833	29	10784	0.043136	128.939	9.11706	27.2435	5.73755	0.932261	0.951131	0.920762	0.92257	0.932307	0.904256	0.914318	0.900918	0.872496	0.834709	0.854228	0.897904	0.874444	0.832993	0.824787	0.845558	0.853997	0.81199	0.87245	0.785933	1	0.907022	0.0577261
1834	30	246	0.000984	114.538	8.13667	19.1306	4.11777	0.943089	0.955285	0.939024	0.943089	0.947154	0.932927	0.914634	0.900407	0.882114	0.831301	0.869919	0.869919	0.863821	0.845528	0.827236	0.849593	0.849593	0.871951	0.882114	0.778455	1	0.916997	0.0549826
1838	34	231	0.000924	114.495	8.10689	19.1074	4.10452	0.939394	0.95671	0.937229	0.943723	0.950216	0.937229	0.911255	0.900433	0.883117	0.841991	0.861472	0.872294	0.867965	0.848485	0.824675	0.852814	0.84632	0.874459	0.878788	0.78355	1	0.917246	0.0549772
1838	22	16012	0.064048	98.6269	8.03771	12.2942	2.97884	0.945666	0.958375	0.920403	0.926555	0.911317	0.903135	0.924525	0.920809	0.880714	0.83834	0.891332	0.879996	0.885055	0.817512	0.830752	0.835249	0.815264	0.834437	0.864321	0.783381	1	0.910829	0.0550999
1840	24	15111	0.060444	98.5491	8.44634	12.2907	3.14148	0.946132	0.959235	0.921283	0.926941	0.912448	0.903613	0.925319	0.921613	0.881543	0.839058	0.892198	0.880253	0.884488	0.818179	0.830951	0.835914	0.815697	0.835583	0.864734	0.784131	1	0.911493	0.054843
1840	24	15111	0.060444	98.5491	8.44634	12.2907	3.14148	0.946132	0.959235	0.921283	0.926941	0.912448	0.903613	0.925319	0.921613	0.881543	0.839058	0.892198	0.880253	0.884488	0.818179	0.830951	0.835914	0.815697	0.835583	0.864734	0.784131	1	0.911493	0.054843
1845	29	13035	0.05214	127.799	9.3606	26.5591	5.82899	0.947027	0.95934	0.922209	0.926697	0.913886	0.904104	0.92639	0.922171	0.881933	0.841542	0.892635	0.880667	0.884081	0.819908	0.830418	0.836057	0.815842	0.836901	0.865171	0.784695	1	0.91214	0.0548332
1846	30	248	0.000992	114.127	7.54539	18.8887	3.77212	0.955645	0.97379	0.955645	0.943548	0.947581	0.931452	0.951613	0.941532	0.907258	0.875	0.905242	0.883065	0.864919	0.832661	0.877016	0.83871	0.810484	0.832661	0.875	0.802419	1	0.931209	0.0458065
1850	34	230	0.00092	114.032	7.58462	18.8447	3.79616	0.954348	0.976087	0.965217	0.95	0.947826	0.930435	0.954348	0.943478	0.906522	0.880435	0.913043	0.886957	0.863043	0.828261	0.880435	0.834783	0.81087	0.83913	0.869565	0.8	1	0.933571	0.044164
1850	22	15990	0.06396	99.4141	7.6823	12.5649	2.88287	0.928455	0.940025	0.912633	0.906535	0.896341	0.914509	0.901501	0.893465	0.870982	0.837179	0.893308	0.889431	0.907192	0.848593	0.809912	0.841526	0.840119	0.836398	0.890557	0.820388	1	0.901773	0.0583913
1852	24	14999	0.059996	99.2974	8.11139	12.5467	3.04825	0.930229	0.941096	0.913694	0.907927	0.89826	0.915928	0.902493	0.894593	0.871858	0.838289	0.89386	0.890026	0.908527	0.849523	0.810687	0.841723	0.840323	0.836922	0.891026	0.820588	1	0.902982	0.0575822
1852	24	14999	0.059996	99.2974	8.11139	12.5467	3.04825	0.930229	0.941096	0.913694	0.907927	0.89826	0.915928	0.902493	0.894593	0.871858	0.838289	0.89386	0.890026	0.908527	0.849523	0.810687	0.841723	0.840323	0.836922	0.891026	0.820588	1	0.902982	0.0575822
1857	29	12911	0.051644	128.568	9.0392	27.0054	5.67275	0.930989	0.942956	0.914492	0.90845	0.899853	0.917164	0.90237	0.896251	0.873286	0.839362	0.893811	0.889242	0.90876	0.849431	0.81082	0.842808	0.839904	0.83882	0.891875	0.820773	1	0.903884	0.0569386
1858	30	241	0.000964	114.883	7.42878	19.2529	3.70885	0.941909	0.952282	0.935685	0.925311	0.93361	0.939834	0.912863	0.927386	0.887967	0.848548	0.919087	0.887967	0.890041	0.873444	0.804979	0.827801	0.846473	0.846473	0.896266	0.804979	1	0.91863	0.0479448
1862	34	226	0.000904	114.597	7.42481	19.1108	3.69205	0.94469	0.955752	0.940265	0.924779	0.933628	0.942478	0.909292	0.924779	0.880531	0.85177	0.920354	0.891593	0.887168	0.869469	0.807522	0.829646	0.845133	0.847345	0.902655	0.800885	1	0.919641	0.046427
1862	22	11549	0.046196	101.765	7.80934	13.4701	3.06813	0.93047	0.940991	0.92324	0.928046	0.900554	0.908131	0.937051	0.897653	0.87999	0.852022	0.862932	0.879383	0.885012	0.829899	0.81743	0.842844	0.863235	0.846134	0.881721	0.793965	1	0.906604	0.0582718
1864	24	10900	0.0436	101.67	8.28971	13.4627	3.26637	0.931422	0.941514	0.923349	0.92922	0.902248	0.908991	0.937661	0.898532	0.881101	0.853899	0.863073	0.879679	0.885917	0.829817	0.818211	0.843073	0.863624	0.845688	0.882248	0.79367	1	0.907383	0.0581233
1864	24	10900	0.0436	101.67	8.28971	13.4627	3.26637	0.931422	0.941514	0.923349	0.92922	0.902248	0.908991	0.937661	0.898532	0.881101	0.853899	0.863073	0.879679	0.885917	0.829817	0.818211	0.843073	0.863624	0.845688	0.882248	0.79367	1	0.907383	0.0581233
1869	29	9380	0.03752	131.085	9.24681	28.6183	6.01606	0.932303	0.942217	0.924893	0.931663	0.904797	0.911141	0.937154	0.899947	0.882196	0.854424	0.862793	0.880544	0.887313	0.827719	0.816791	0.842111	0.863699	0.844989	0.882676	0.79339	1	0.908421	0.0575035
1870	30	130	0.00052	116.533	7.7563	20.107	4.07482	0.942308	0.953846	0.957692	0.930769	0.892308	0.938462	0.957692	0.915385	0.873077	0.880769	0.823077	0.880769	0.907692	0.846154	0.788462	0.861538	0.85	0.830769	0.826923	0.8	1	0.916874	0.0523469
1874	34	122	0.000488	116.565	7.7906	20.1261	4.10532	0.942623	0.95082	0.954918	0.92623	0.889344	0.938525	0.954918	0.922131	0.872951	0.881148	0.827869	0.881148	0.909836	0.840164	0.795082	0.860656	0.860656	0.827869	0.82377	0.795082	1	0.916003	0.0531346
1874	22	13965	0.05586	100.362	7.8769	12.9332	3.007	0.942248	0.956248	0.923631	0.925206	0.925385	0.886108	0.940243	0.920587	0.874973	0.803079	0.849194	0.88396	0.88038	0.861654	0.826889	0.842607	0.857787	0.829896	0.903115	0.820444	1	0.910364	0.0561413
1876	24	13165	0.05266	100.259	8.35546	12.9233	3.19487	0.943638	0.956893	0.924155	0.926244	0.926434	0.887163	0.941094	0.921344	0.875465	0.804254	0.848842	0.883783	0.880934	0.861755	0.827117	0.842727	0.857767	0.829928	0.903532	0.821496	1	0.911134	0.055785
1876	24	13165	0.05266	100.259	8.35546	12.9233	3.19487	0.943638	0.956893	0.924155	0.926244	0.926434	0.887163	0.941094	0.921344	0.875465	0.804254	0.848842	0.883783	0.880934	0.861755	0.827117	0.842727	0.857767	0.829928	0.903532	0.821496	1	0.911134	0.055785
1881	29	11344	0.045376	128.573	9.21654	27.0237	5.76686	0.944596	0.95729	0.925688	0.926217	0.927803	0.888884	0.941423	0.921809	0.876543	0.803993	0.849304	0.883947	0.880818	0.862526	0.828103	0.843309	0.85759	0.829954	0.903209	0.82158	1	0.911854	0.0555401
1882	30	227	0.000908	114.887	7.69178	19.2741	3.94705	0.955947	0.95815	0.951542	0.955947	0.933921	0.905286	0.951542	0.922907	0.896476	0.803965	0.854626	0.859031	0.894273	0.859031	0.848018	0.837004	0.88326	0.843612	0.88326	0.84141	1	0.922835	0.0455865
1886	34	210	0.00084	114.94	7.79388	19.3072	4.00498	0.957143	0.957143	0.952381	0.952381	0.935714	0.902381	0.95	0.92381	0.897619	0.804762	0.85	0.861905	0.890476	0.857143	0.85	0.838095	0.885714	0.840476	0.885714	0.842857	1	0.922503	0.0456025
1886	22	15103	0.060412	99.6665	7.83569	12.6681	2.95449	0.943356	0.94809	0.906144	0.88936	0.883533	0.896511	0.917996	0.897769	0.869165	0.818347	0.843508	0.873932	0.883401	0.851155	0.812057	0.844104	0.869099	0.832517	0.900682	0.776104	1	0.898351	0.0586716
1888	24	14174	0.056696	99.5595	8.26901	12.6541	3.12219	0.944194	0.949097	0.907754	0.89068	0.884154	0.896959	0.919042	0.898159	0.869232	0.818929	0.843869	0.873995	0.883202	0.851101	0.811521	0.844398	0.869268	0.832651	0.899817	0.775963	1	0.899084	0.0582117
1888	24	14174	0.056696	99.5595	8.26901	12.6541	3.12219	0.944194	0.949097	0.907754	0.89068	0.884154	0.896959	0.919042	0.898159	0.869232	0.818929	0.843869	0.873995	0.883202	0.851101	0.811521	0.844398	0.869268	0.832651	0.899817	0.775963	1	0.899084	0.0582117
1893	29	12179	0.048716	127.259	9.17694	26.2117	5.62675	0.945685	0.95053	0.90927	0.890549	0.883242	0.897611	0.920067	0.897487	0.869858	0.818827	0.845554	0.873799	0.883406	0.85126	0.810863	0.84502	0.867395	0.834551	0.898842	0.776131	1	0.899702	0.0579689
1894	30	267	0.001068	113.323	8.08117	18.5311	3.91773	0.953184	0.962547	0.94382	0.902622	0.904494	0.938202	0.949438	0.91573	0.902622	0.840824	0.848315	0.900749	0.867041	0.846442	0.827715	0.874532	0.895131	0.859551	0.925094	0.771536	1	0.918673	0.0487395
1898	34	244	0.000976	113.494	8.27588	18.6271	4.01522	0.94877	0.959016	0.946721	0.915984	0.901639	0.938525	0.94877	0.911885	0.89959	0.834016	0.846311	0.903689	0.866803	0.842213	0.82582	0.881148	0.891393	0.856557	0.922131	0.770492	1	0.918177	0.0495135
1898	22	14608	0.058432	99.8437	7.73535	12.7291	2.93609	0.940581	0.931476	0.919565	0.917545	0.910563	0.904984	0.927814	0.896974	0.870858	0.843682	0.850527	0.886364	0.889273	0.842792	0.80853	0.845564	0.847344	0.833105	0.873391	0.789738	1	0.904354	0.0557246
1900	24	13727	0.054908	99.7272	8.18578	12.7124	3.11978	0.941284	0.932651	0.920922	0.918373	0.909995	0.906462	0.928499	0.898157	0.872004	0.844103	0.850951	0.886283	0.889998	0.843994	0.808516	0.845633	0.847454	0.832738	0.873206	0.790158	1	0.905109	0.0555388
1900	24	13727	0.054908	99.7272	8.18578	12.7124	3.11978	0.941284	0.932651	0.920922	0.918373	0.909995	0.906462	0.928499	0.898157	0.872004	0.844103	0.850951	0.886283	0.889998	0.843994	0.808516	0.845633	0.847454	0.832738	0.873206	0.790158	1	0.905109	0.0555388
1905	29	11836	0.047344	127.247	9.06594	26.1958	5.57619	0.942337	0.933086	0.922693	0.91868	0.91133	0.907274	0.92903	0.897854	0.872719	0.844035	0.850921	0.886913	0.89025	0.844289	0.811381	0.84564	0.849907	0.831658	0.872846	0.790723	1	0.90585	0.0552225
1906	30	279	0.001116	114.166	7.71857	18.9185	3.85267	0.962366	0.949821	0.937276	0.913978	0.942652	0.919355	0.924731	0.896057	0.892473	0.84767	0.876344	0.908602	0.897849	0.853047	0.836918	0.887097	0.854839	0.849462	0.892473	0.804659	1	0.919549	0.0483794
1910	34	257	0.001028	114.394	7.53366	19.0191	3.79103	0.963035	0.953307	0.937743	0.90856	0.94358	0.916342	0.920233	0.896887	0.898833	0.854086	0.875486	0.90856	0.896887	0.854086	0.83463	0.879377	0.854086	0.850195	0.892996	0.79572	1	0.919533	0.0486108
1910	22	18526	0.074104	98.2113	7.83066	12.1301	2.87682	0.937385	0.940705	0.900815	0.925996	0.890883	0.90678	0.92273	0.903676	0.896713	0.81588	0.868482	0.882678	0.878468	0.8426	0.815961	0.848537	0.859603	0.819335	0.88195	0.834692	1	0.903339	0.0604354
1912	24	17414	0.069656	98.0958	8.26549	12.114	3.0484	0.938469	0.942317	0.902406	0.927156	0.892041	0.907661	0.923137	0.904359	0.897468	0.816814	0.868985	0.882566	0.878431	0.843718	0.816757	0.848829	0.859395	0.819915	0.882594	0.834415	1	0.904327	0.060015
1912	24	17414	0.069656	98.0958	8.26549	12.114	3.0484	0.938469	0.942317	0.902406	0.927156	0.892041	0.907661	0.923137	0.904359	0.897468	0.816814	0.868985	0.882566	0.878431	0.843718	0.816757	0.848829	0.859395	0.819915	0.882594	0.834415	1	0.904327	0.060015
1917	29	14904	0.059616	127.228	9.19793	26.196	5.67074	0.940184	0.943606	0.902711	0.927939	0.893787	0.908447	0.923947	0.905629	0.898182	0.818337	0.869599	0.884125	0.877784	0.844102	0.81666	0.850242	0.858897	0.821558	0.882548	0.834843	1	0.905336	0.0597252
1918	30	375	0.0015	114.089	8.00818	18.8998	3.97183	0.954667	0.953333	0.926667	0.945333	0.906667	0.929333	0.94	0.918667	0.897333	0.841333	0.890667	0.889333	0.889333	0.864	0.829333	0.845333	0.858667	0.825333	0.881333	0.850667	1	0.919703	0.0512258
1922	34	347	0.001388	114.025	7.94258	18.8639	3.93448	0.955331	0.956772	0.927954	0.949568	0.904899	0.926513	0.946686	0.919308	0.897695	0.838617	0.891931	0.893372	0.889049	0.868876	0.825648	0.847262	0.857349	0.825648	0.878963	0.854467	1	0.920985	0.0505393
1922	22	17579	0.070316	98.9826	7.74713	12.4085	2.89456	0.930201	0.936714	0.925166	0.908812	0.912139	0.906565	0.931424	0.895159	0.880454	0.832271	0.877183	0.885403	0.88381	0.857472	0.828602	0.839041	0.829996	0.826242	0.887024	0.811935	1	0.904925	0.0560672
1924	24	16542	0.066168	98.8844	8.16938	12.3972	3.05821	0.931357	0.937885	0.926158	0.909624	0.913251	0.906904	0.931901	0.895418	0.881453	0.83285	0.877977	0.886561	0.884325	0.857151	0.828558	0.839651	0.830583	0.825928	0.887015	0.811601	1	0.905721	0.0557753
1924	24	16542	0.066168	98.8844	8.16938	12.3972	3.05821	0.931357	0.937885	0.926158	0.909624	0.913251	0.906904	0.931901	0.895418	0.881453	0.83285	0.877977	0.886561	0.884325	0.857151	0.828558	0.839651	0.830583	0.825928	0.887015	0.811601	1	0.905721	0.0557753
1929	29	14191	0.056764	127.396	9.07488	26.2876	5.60612	0.932915	0.938165	0.927031	0.911493	0.915017	0.907124	0.931964	0.895885	0.882813	0.833416	0.877281	0.88683	0.884892	0.858749	0.829505	0.84018	0.832394	0.827144	0.887217	0.811817	1	0.90662	0.0552396
1930	30	397	0.001588	112.675	7.97256	18.2125	3.82569	0.943325	0.959698	0.953401	0.933249	0.937028	0.929471	0.948363	0.897985	0.894207	0.824937	0.906801	0.90932	0.899244	0.852645	0.814861	0.824937	0.826196	0.835013	0.895466	0.802267	1	0.921672	0.0489748
1934	34	355	0.00142	113.008	7.81761	18.3622	3.78362	0.943662	0.960563	0.950704	0.926761	0.935211	0.929577	0.950704	0.901408	0.888732	0.828169	0.905634	0.908451	0.895775	0.85493	0.815493	0.825352	0.83662	0.832394	0.894366	0.8	1	0.920987	0.0494072
1934	22	16190	0.06476	98.7787	8.11644	12.3549	3.02457	0.933663	0.957659	0.917851	0.917511	0.91609	0.879123	0.947498	0.895862	0.862724	0.834404	0.837122	0.903027	0.882736	0.841723	0.827455	0.829586	0.873502	0.852625	0.901174	0.789469	1	0.906298	0.0569131
1936	24	15237	0.060948	98.7271	8.56128	12.3637	3.20446	0.935617	0.958588	0.918882	0.918455	0.917372	0.879209	0.947857	0.896535	0.862801	0.834252	0.837796	0.903327	0.883934	0.842161	0.828608	0.8291	0.873827	0.852563	0.901227	0.789624	1	0.907152	0.0564635
1936	24	15237	0.060948	98.7271	8.56128	12.3637	3.20446	0.935617	0.958588	0.918882	0.918455	0.917372	0.879209	0.947857	0.896535	0.862801	0.834252	0.837796	0.903327	0.883934	0.842161	0.828608	0.8291	0.873827	0.852563	0.901227	0.789624	1	0.907152	0.0564635
1941	29	13138	0.052552	127.528	9.46888	26.4032	5.8764	0.937281	0.958936	0.918329	0.920231	0.91791	0.879776	0.947975	0.897854	0.86345	0.833841	0.838293	0.904057	0.884495	0.84248	0.828322	0.829769	0.874791	0.85344	0.901888	0.78977	1	0.907809	0.056271
1942	30	317	0.001268	114.022	7.98796	18.8678	4.046	0.970032	0.9653	0.944795	0.936909	0.916404	0.921136	0.954259	0.905363	0.881703	0.845426	0.869085	0.919558	0.899054	0.859621	0.842271	0.820189	0.905363	0.853312	0.910095	0.785489	1	0.9253	0.0486338
1946	34	288	0.001152	113.99	7.99797	18.8523	4.04183	0.970486	0.96875	0.953125	0.9375	0.918403	0.925347	0.956597	0.90625	0.887153	0.840278	0.868056	0.918403	0.895833	0.857639	0.838542	0.821181	0.904514	0.859375	0.907986	0.784722	1	0.927238	0.0468512
1946	22	18386	0.073544	98.4835	7.76503	12.2258	2.8719	0.947487	0.953633	0.925922	0.892146	0.905499	0.90849	0.925188	0.906124	0.867372	0.8197	0.836751	0.889889	0.863483	0.866257	0.810154	0.839008	0.869983	0.850865	0.898972	0.774557	1	0.90563	0.056197
1948	24	17304	0.069216	98.3882	8.18518	12.2157	3.0313	0.948162	0.954577	0.926896	0.893117	0.906958	0.909558	0.925826	0.906669	0.868152	0.820186	0.838188	0.889794	0.864049	0.866014	0.81068	0.838939	0.870232	0.85093	0.89881	0.775312	1	0.906425	0.0559199
1948	24	17304	0.069216	98.3882	8.18518	12.2157	3.0313	0.948162	0.954577	0.926896	0.893117	0.906958	0.909558	0.925826	0.906669	0.868152	0.820186	0.838188	0.889794	0.864049	0.866014	0.81068	0.838939	0.870232	0.85093	0.89881	0.775312	1	0.906425	0.0559199
1953	29	14892	0.059568	123.924	9.04745	24.2232	5.2897	0.94957	0.955614	0.927109	0.895011	0.907601	0.910489	0.926403	0.906728	0.869628	0.82128	0.840351	0.890612	0.864424	0.866841	0.810737	0.841962	0.869494	0.852068	0.898469	0.77498	1	0.907388	0.0555004
1954	30	532	0.002128	112.771	7.86657	18.2524	3.84057	0.959586	0.970865	0.932331	0.912594	0.913534	0.907895	0.921992	0.918233	0.900376	0.852444	0.866541	0.901316	0.875	0.886278	0.827068	0.854323	0.890038	0.847744	0.902256	0.765977	1	0.918646	0.051092
1958	34	489	0.001956	112.746	7.92273	18.2442	3.86232	0.958078	0.974438	0.937628	0.913088	0.907975	0.908998	0.9182	0.924335	0.90184	0.853783	0.866053	0.90184	0.876278	0.884458	0.830266	0.855828	0.891616	0.848671	0.903885	0.767894	1	0.919465	0.0509743
1958	22	18909	0.075636	98.3823	7.9291	12.1984	2.93527	0.948517	0.940531	0.926834	0.920514	0.923317	0.912132	0.918002	0.901925	0.873447	0.836189	0.86599	0.884394	0.868422	0.844254	0.823153	0.823655	0.867312	0.81953	0.889761	0.795309	1	0.908965	0.0532696
1960	24	17703	0.070812	98.3356	8.35116	12.207	3.10925	0.949585	0.941196	0.927555	0.921623	0.925041	0.913461	0.918488	0.902361	0.874682	0.836666	0.866548	0.884652	0.868525	0.844716	0.823646	0.824493	0.867198	0.820143	0.889849	0.796193	1	0.909815	0.052962
1960	24	17703	0.070812	98.3356	8.35116	12.207	3.10925	0.949585	0.941196	0.927555	0.921623	0.925041	0.913461	0.918488	0.902361	0.874682	0.836666	0.866548	0.884652	0.868525	0.844716	0.823646	0.824493	0.867198	0.820143	0.889849	0.796193	1	0.909815	0.052962
1965	29	15283	0.061132	127.003	9.23269	26.0626	5.68616	0.950075	0.942158	0.927894	0.921874	0.924688	0.915069	0.918537	0.903226	0.876399	0.837826	0.867991	0.884676	0.870019	0.845253	0.824282	0.825002	0.86714	0.820323	0.890303	0.796833	1	0.910445	0.0527446
1966	30	399	0.001596	113.765	7.71151	18.7208	3.76378	0.962406	0.949875	0.957393	0.93609	0.942356	0.919799	0.918546	0.919799	0.878446	0.869674	0.882206	0.889724	0.862155	0.849624	0.813283	0.825815	0.864662	0.830827	0.91604	0.800752	1	0.922355	0.0459801
1970	34	369	0.001476	113.698	7.66065	18.685	3.73163	0.966125	0.949864	0.95393	0.933604	0.944444	0.925474	0.920054	0.920054	0.876694	0.871274	0.879404	0.894309	0.864499	0.852304	0.807588	0.827913	0.868564	0.830623	0.913279	0.804878	1	0.923076	0.0456002
1970	22	16841	0.067364	99.1504	7.73127	12.4699	2.89907	0.940295	0.931536	0.897779	0.919007	0.905498	0.914969	0.925569	0.902262	0.854819	0.787008	0.84514	0.901312	0.856659	0.864557	0.82602	0.839529	0.840479	0.805118	0.874265	0.813194	1	0.899575	0.0585421
1972	24	15805	0.06322	99.0762	8.16713	12.4684	3.07531	0.941379	0.93268	0.899114	0.920437	0.906928	0.915438	0.926226	0.902847	0.855647	0.78763	0.845872	0.901171	0.857071	0.865138	0.826004	0.840652	0.84024	0.806074	0.874533	0.813034	1	0.900502	0.058083
1972	24	15805	0.06322	99.0762	8.16713	12.4684	3.07531	0.941379	0.93268	0.899114	0.920437	0.906928	0.915438	0.926226	0.902847	0.855647	0.78763	0.845872	0.901171	0.857071	0.865138	0.826004	0.840652	0.84024	0.806074	0.874533	0.813034	1	0.900502	0.058083
1977	29	13547	0.054188	127.072	9.06212	26.0896	5.58411	0.942275	0.934635	0.900605	0.919429	0.907581	0.915479	0.926552	0.902931	0.856131	0.787665	0.847125	0.900753	0.857312	0.86617	0.827231	0.840518	0.839854	0.807559	0.874732	0.812689	1	0.901137	0.0576506
1978	30	331	0.001324	113.809	7.35689	18.7201	3.60756	0.966767	0.932024	0.922961	0.94713	0.944109	0.927492	0.951662	0.91994	0.892749	0.809668	0.864048	0.912387	0.874622	0.885196	0.827795	0.839879	0.833837	0.823263	0.901813	0.818731	1	0.920122	0.0548029
1982	34	309	0.001236	113.917	7.31387	18.7704	3.60101	0.967638	0.930421	0.925566	0.949838	0.94822	0.927184	0.956311	0.919094	0.894822	0.81068	0.86246	0.907767	0.875405	0.883495	0.823625	0.84466	0.83657	0.817152	0.904531	0.817152	1	0.921037	0.0553069
1982	22	15947	0.063788	99.51	7.84465	12.6101	2.95295	0.943877	0.945789	0.921647	0.918731	0.913244	0.906095	0.930614	0.910485	0.87609	0.835235	0.846178	0.862137	0.90365	0.866527	0.826707	0.828902	0.862106	0.820844	0.883897	0.832006	1	0.908648	0.0554066
1984	24	15025	0.0601	99.4359	8.29218	12.6096	3.13406	0.944992	0.946256	0.922829	0.919101	0.914542	0.906589	0.931747	0.911714	0.876739	0.835707	0.846589	0.862562	0.903894	0.867188	0.826622	0.828486	0.861165	0.820732	0.883594	0.832646	1	0.909375	0.0551088
1984	24	15025	0.0601	99.4359	8.29218	12.6096	3.13406	0.944992	0.946256	0.922829	0.919101	0.914542	0.906589	0.931747	0.911714	0.876739	0.835707	0.846589	0.862562	0.903894	0.867188	0.826622	0.828486	0.861165	0.820732	0.883594	0.832646	1	0.909375	0.0551088
1989	29	12925	0.0517	126.914	9.14595	26.0005	5.59493	0.946654	0.947892	0.92325	0.919188	0.915358	0.908008	0.93207	0.912302	0.87764	0.83675	0.848046	0.863172	0.904449	0.868395	0.825957	0.828085	0.860503	0.822089	0.884565	0.83087	1	0.910258	0.054857
1990	30	354	0.001416	113.213	7.64689	18.4501	3.74047	0.968927	0.960452	0.951977	0.936441	0.939266	0.930791	0.95339	0.913842	0.887006	0.834746	0.857345	0.884181	0.908192	0.878531	0.822034	0.837571	0.822034	0.820621	0.872881	0.833333	1	0.92568	0.0483483
1994	34	328	0.001312	113.257	7.7727	18.4793	3.80875	0.971037	0.960366	0.954268	0.9375	0.9375	0.928354	0.954268	0.916159	0.890244	0.835366	0.865854	0.885671	0.908537	0.875	0.824695	0.838415	0.820122	0.815549	0.873476	0.832317	1	0.926582	0.0475609
1994	22	18428	0.073712	97.9564	7.85401	12.0388	2.87423	0.944215	0.928044	0.922862	0.917517	0.902974	0.904656	0.936564	0.903055	0.866833	0.805133	0.849278	0.896272	0.883357	0.861298	0.826053	0.828766	0.83601	0.834925	0.880264	0.784974	1	0.9038	0.0576854
1996	24	17309	0.069236	97.8783	8.28523	12.0363	3.04201	0.945231	0.928968	0.923652	0.918828	0.903518	0.905454	0.936825	0.903576	0.86767	0.805275	0.849702	0.896759	0.88298	0.862153	0.826102	0.829193	0.836415	0.834912	0.881305	0.784274	1	0.904511	0.0575118
1996	24	17309	0.069236	97.8783	8.28523	12.0363	3.04201	0.945231	0.928968	0.923652	0.918828	0.903518	0.905454	0.936825	0.903576	0.86767	0.805275	0.849702	0.896759	0.88298	0.862153	0.826102	0.829193	0.836415	0.834912	0.881305	0.784274	1	0.904511	0.0575118
2001	29	14770	0.05908	125.775	9.21202	25.3223	5.5486	0.946615	0.929892	0.923764	0.919567	0.903385	0.906161	0.936831	0.90369	0.86916	0.80633	0.849729	0.898714	0.883751	0.862458	0.825728	0.830162	0.836391	0.835748	0.881415	0.783311	1	0.905153	0.0572633
2002	30	483	0.001932	113.392	8.01216	18.5622	3.99952	0.965839	0.954451	0.931677	0.918219	0.917184	0.915114	0.939959	0.919255	0.876812	0.827122	0.849896	0.92236	0.897516	0.86853	0.834369	0.834369	0.839545	0.837474	0.877847	0.782609	1	0.917018	0.0498186
2006	34	453	0.001812	113.357	7.97833	18.5432	3.99945	0.967991	0.956954	0.937086	0.92053	0.913907	0.915011	0.940397	0.916115	0.875276	0.827815	0.85872	0.921634	0.898455	0.86755	0.838852	0.834437	0.836645	0.835541	0.878587	0.780353	1	0.918285	0.0492576
2006	22	19168	0.076672	98.1026	7.92766	12.0965	2.92674	0.944673	0.962777	0.923362	0.904607	0.923101	0.905702	0.936117	0.905624	0.882878	0.814482	0.83775	0.896807	0.890547	0.863679	0.812396	0.815787	0.845863	0.835324	0.894407	0.809422	1	0.909856	0.0539662
2008	24	18043	0.072172	98.019	8.33971	12.0908	3.07898	0.946018	0.963532	0.925234	0.905864	0.924126	0.906446	0.936097	0.905919	0.883417	0.815136	0.838109	0.897938	0.89126	0.865377	0.812614	0.816328	0.845896	0.835504	0.895029	0.808984	1	0.910779	0.053534
2008	24	18043	0.072172	98.019	8.33971	12.0908	3.07898	0.946018	0.963532	0.925234	0.905864	0.924126	0.906446	0.936097	0.905919	0.883417	0.815136	0.838109	0.897938	0.89126	0.865377	0.812614	0.816328	0.845896	0.835504	0.895029	0.808984	1	0.910779	0.053534
2013	29	15552	0.062208	126.23	9.21521	25.5948	5.61267	0.947306	0.963927	0.925765	0.906764	0.925572	0.907858	0.937243	0.906443	0.884259	0.815265	0.839892	0.898598	0.89175	0.865676	0.812468	0.817901	0.845325	0.836163	0.894933	0.810024	1	0.911635	0.0530404
2014	30	414	0.001656	113.529	7.56199	18.597	3.70555	0.961353	0.977053	0.937198	0.926329	0.944444	0.917874	0.954106	0.916667	0.90942	0.844203	0.846618	0.907005	0.911836	0.850242	0.775362	0.815217	0.841787	0.852657	0.896135	0.822464	1	0.924546	0.0449768
2018	34	386	0.001544	113.557	7.71302	18.6203	3.78216	0.96114	0.975389	0.940415	0.923575	0.943005	0.917098	0.954663	0.919689	0.911917	0.843264	0.851036	0.909326	0.914508	0.84715	0.772021	0.816062	0.840674	0.856218	0.895078	0.821244	1	0.924658	0.0456317
2018	22	15032	0.060128	100.137	7.73141	12.8398	2.95374	0.939762	0.940959	0.915879	0.92343	0.906433	0.903506	0.916079	0.908163	0.86389	0.809939	0.863292	0.887573	0.867084	0.871873	0.836083	0.832025	0.853546	0.825373	0.883815	0.781533	1	0.904263	0.0564377
2020	24	14148	0.056592	100.056	8.15957	12.8347	3.12528	0.941016	0.942218	0.916631	0.924866	0.907019	0.903697	0.916949	0.908892	0.86408	0.811634	0.86415	0.888217	0.867543	0.872809	0.836019	0.83199	0.853796	0.825664	0.883588	0.781524	1	0.905124	0.0560761
2020	24	14148	0.056592	100.056	8.15957	12.8347	3.12528	0.941016	0.942218	0.916631	0.924866	0.907019	0.903697	0.916949	0.908892	0.86408	0.811634	0.86415	0.888217	0.867543	0.872809	0.836019	0.83199	0.853796	0.825664	0.883588	0.781524	1	0.905124	0.0560761
2025	29	12179	0.048716	129.842	9.11993	27.8127	5.85	0.94236	0.942729	0.916865	0.925363	0.908695	0.905206	0.916372	0.909393	0.864069	0.81308	0.864439	0.889564	0.868626	0.873348	0.836276	0.83217	0.854134	0.827203	0.883242	0.781632	1	0.905854	0.0557461
2026	30	189	0.000756	114.649	7.80457	19.1611	3.87837	0.968254	0.955026	0.94709	0.939153	0.941799	0.899471	0.920635	0.92328	0.883598	0.809524	0.875661	0.910053	0.865079	0.87037	0.812169	0.838624	0.867725	0.825397	0.865079	0.801587	1	0.920346	0.0442643
2030	34	175	0.0007	114.805	7.82356	19.2397	3.89884	0.971429	0.951429	0.942857	0.94	0.942857	0.902857	0.917143	0.922857	0.88	0.814286	0.88	0.908571	0.862857	0.871429	0.802857	0.828571	0.865714	0.82	0.86	0.805714	1	0.919731	0.0443501
2030	22	13580	0.05432	100.249	7.83956	12.888	2.98631	0.946723	0.955155	0.91447	0.910199	0.912997	0.918446	0.926068	0.901031	0.869109	0.816716	0.866532	0.889985	0.863328	0.861708	0.831038	0.829529	0.863733	0.81944	0.880744	0.78229	1	0.907751	0.0548931
2032	24	12787	0.051148	100.169	8.28074	12.8845	3.16425	0.947368	0.956362	0.914796	0.911199	0.91464	0.91855	0.927387	0.90158	0.869086	0.81708	0.866505	0.889888	0.864159	0.862634	0.831352	0.829475	0.864628	0.81927	0.881051	0.782435	1	0.90844	0.0545962
2032	24	12787	0.051148	100.169	8.28074	12.8845	3.16425	0.947368	0.956362	0.914796	0.911199	0.91464	0.91855	0.927387	0.90158	0.869086	0.81708	0.866505	0.889888	0.864159	0.862634	0.831352	0.829475	0.864628	0.81927	0.881051	0.782435	1	0.90844	0.0545962
2037	29	10973	0.043892	129.502	9.22595	27.6066	5.88193	0.947325	0.957031	0.915383	0.912057	0.915155	0.918482	0.92919	0.902397	0.869954	0.817826	0.866263	0.889365	0.864713	0.863529	0.833364	0.830402	0.864941	0.820104	0.880206	0.782284	1	0.908979	0.0543597
2038	30	208	0.000832	115.339	8.17583	19.5313	4.18022	0.971154	0.983173	0.942308	0.932692	0.959135	0.927885	0.956731	0.925481	0.889423	0.855769	0.879808	0.891827	0.846154	0.911058	0.862981	0.834135	0.882212	0.867788	0.889423	0.764423	1	0.932297	0.0427871
2042	34	188	0.000752	115.591	8.22134	19.6617	4.24858	0.976064	0.984043	0.946809	0.93617	0.957447	0.925532	0.960106	0.922872	0.888298	0.851064	0.875	0.898936	0.851064	0.909574	0.869681	0.832447	0.882979	0.856383	0.896277	0.765957	1	0.933666	0.0431527
2042	22	15804	0.063216	99.5078	7.92856	12.6141	2.98232	0.944508	0.948937	0.923943	0.917078	0.913946	0.90398	0.922868	0.914958	0.865445	0.839186	0.842635	0.877373	0.876202	0.866395	0.836023	0.820204	0.851778	0.817704	0.885883	0.809922	1	0.907928	0.0541709
2044	24	14875	0.0595	99.3913	8.37387	12.5978	3.16126	0.945882	0.949546	0.924471	0.917513	0.914891	0.90437	0.923597	0.914992	0.866319	0.839597	0.844706	0.877176	0.876303	0.866487	0.835966	0.819866	0.851361	0.817714	0.886387	0.810118	1	0.908568	0.0538622
2044	24	14875	0.0595	99.3913	8.37387	12.5978	3.16126	0.945882	0.949546	0.924471	0.917513	0.914891	0.90437	0.923597	0.914992	0.866319	0.839597	0.844706	0.877176	0.876303	0.866487	0.835966	0.819866	0.851361	0.817714	0.886387	0.810118	1	0.908568	0.0538622
2049	29	12811	0.051244	129.071	9.27966	27.341	5.88343	0.946023	0.950511	0.925377	0.917493	0.91519	0.905277	0.92444	0.915034	0.866404	0.840098	0.845758	0.877683	0.877215	0.867653	0.83721	0.820467	0.852041	0.81953	0.886192	0.811763	1	0.909138	0.0535846
2050	30	244	0.000976	115.556	7.91999	19.6218	4.02794	0.959016	0.961066	0.934426	0.932377	0.911885	0.930328	0.94877	0.932377	0.85041	0.864754	0.870902	0.885246	0.877049	0.881148	0.827869	0.819672	0.856557	0.807377	0.905738	0.811475	1	0.920031	0.0479161
2054	34	219	0.000876	115.508	7.86868	19.5946	4.01752	0.956621	0.961187	0.93379	0.93379	0.910959	0.926941	0.949772	0.931507	0.849315	0.856164	0.872146	0.888128	0.869863	0.881279	0.828767	0.817352	0.860731	0.819635	0.915525	0.810502	1	0.919304	0.0482538
2054	22	14051	0.056204	100.206	7.78086	12.8687	2.97432	0.930574	0.936873	0.911679	0.927123	0.914597	0.91054	0.930574	0.904811	0.860473	0.83777	0.839762	0.882535	0.864173	0.849263	0.831329	0.817024	0.857697	0.829407	0.878336	0.80222	1	0.903485	0.0579707
2056	24	13217	0.052868	100.142	8.23212	12.8718	3.15973	0.93183	0.93811	0.913293	0.92782	0.915942	0.910948	0.931565	0.904933	0.860369	0.838466	0.840054	0.882954	0.863396	0.850042	0.831543	0.81694	0.858137	0.829311	0.878339	0.803435	1	0.904325	0.0575713
2056	24	13217	0.052868	100.142	8.23212	12.8718	3.15973	0.93183	0.93811	0.913293	0.92782	0.915942	0.910948	0.931565	0.904933	0.860369	0.838466	0.840054	0.882954	0.863396	0.850042	0.831543	0.81694	0.858137	0.829311	0.878339	0.803435	1	0.904325	0.0575713
2061	29	11330	0.04532	128.227	9.16092	26.8055	5.73869	0.932877	0.939056	0.915093	0.928508	0.918447	0.910238	0.932392	0.905781	0.860989	0.83835	0.839982	0.884245	0.86421	0.850838	0.831289	0.818049	0.858252	0.828729	0.878111	0.803354	1	0.905201	0.0570453
2062	30	241	0.000964	113.656	7.67376	18.6652	3.72993	0.96473	0.948133	0.954357	0.941909	0.923237	0.929461	0.954357	0.89834	0.914938	0.834025	0.827801	0.912863	0.844398	0.852697	0.856846	0.76971	0.873444	0.863071	0.871369	0.817427	1	0.921719	0.0481216
2066	34	224	0.000896	113.464	7.4475	18.5572	3.59734	0.970982	0.948661	0.953125	0.9375	0.924107	0.928571	0.953125	0.901786	0.921875	0.830357	0.828125	0.915179	0.84375	0.845982	0.854911	0.767857	0.875	0.870536	0.875	0.821429	1	0.922468	0.0479685
2066	22	16666	0.066664	99.1105	7.94775	12.4672	2.96187	0.934117	0.959228	0.922687	0.908166	0.914677	0.918817	0.935857	0.911226	0.859054	0.810002	0.834933	0.880235	0.872165	0.863795	0.808502	0.827913	0.847924	0.853054	0.858814	0.808592	1	0.906389	0.0556034
2068	24	15725	0.0629	98.9762	8.33297	12.4409	3.11403	0.935517	0.960032	0.923211	0.908744	0.91504	0.919237	0.935771	0.911224	0.859746	0.810684	0.835103	0.881463	0.872814	0.864165	0.808808	0.828172	0.849189	0.8531	0.858315	0.808553	1	0.907001	0.05528
2068	24	15725	0.0629	98.9762	8.33297	12.4409	3.11403	0.935517	0.960032	0.923211	0.908744	0.91504	0.919237	0.935771	0.911224	0.859746	0.810684	0.835103	0.881463	0.872814	0.864165	0.808808	0.828172	0.849189	0.8531	0.858315	0.808553	1	0.907001	0.05528
2073	29	13526	0.054104	125.363	9.23159	25.0799	5.52453	0.936271	0.961445	0.925477	0.909138	0.915681	0.92056	0.935827	0.911763	0.860639	0.810476	0.835539	0.882264	0.873392	0.86489	0.808591	0.829514	0.84929	0.853541	0.858975	0.807962	1	0.907869	0.0547396
2074	30	435	0.00174	112.606	7.79125	18.168	3.77266	0.945977	0.98046	0.932184	0.912644	0.94023	0.935632	0.941379	0.931034	0.88046	0.804598	0.832184	0.891954	0.86092	0.872414	0.82069	0.833333	0.851724	0.854023	0.857471	0.809195	1	0.918064	0.0497
2078	34	415	0.00166	112.669	7.79184	18.198	3.76871	0.946988	0.981928	0.93253	0.910843	0.938554	0.937349	0.939759	0.93494	0.886747	0.801205	0.831325	0.893976	0.863855	0.875904	0.819277	0.831325	0.848193	0.855422	0.861446	0.809639	1	0.918632	0.0496326
2078	22	20765	0.08306	97.0668	7.87435	11.7203	2.82857	0.926102	0.949819	0.930941	0.891861	0.923116	0.902962	0.908331	0.891765	0.868336	0.812256	0.856658	0.907633	0.894341	0.868842	0.822032	0.796316	0.845702	0.830243	0.867662	0.802408	1	0.90246	0.0581299
2080	24	19460	0.07784	96.9972	8.28029	11.7197	2.99098	0.927133	0.951002	0.93204	0.893602	0.923998	0.903854	0.909481	0.892318	0.869399	0.812359	0.857503	0.908042	0.894784	0.869553	0.821711	0.795915	0.846017	0.830113	0.868088	0.80406	1	0.903396	0.0576531
2080	24	19460	0.07784	96.9972	8.28029	11.7197	2.99098	0.927133	0.951002	0.93204	0.893602	0.923998	0.903854	0.909481	0.892318	0.869399	0.812359	0.857503	0.908042	0.894784	0.869553	0.821711	0.795915	0.846017	0.830113	0.868088	0.80406	1	0.903396	0.0576531
2085	29	16694	0.066776	126.041	9.17704	25.4782	5.55579	0.928088	0.952708	0.933958	0.894483	0.925183	0.904037	0.909638	0.893555	0.870193	0.811968	0.859321	0.90868	0.895262	0.869294	0.821014	0.794717	0.846382	0.830508	0.869175	0.804181	1	0.904317	0.0571146
2086	30	522	0.002088	113.389	8.27451	18.5769	4.04817	0.952107	0.974138	0.940613	0.900383	0.927203	0.921456	0.922414	0.911877	0.89272	0.808429	0.860153	0.907088	0.921456	0.868774	0.809387	0.788314	0.85728	0.826628	0.8659	0.822797	1	0.916271	0.0493568
2090	34	482	0.001928	113.35	8.31474	18.5613	4.07088	0.956432	0.974066	0.940871	0.899378	0.929461	0.922199	0.924274	0.906639	0.893154	0.808091	0.862033	0.9139	0.923237	0.868257	0.812241	0.789419	0.856846	0.830913	0.865145	0.824689	1	0.917317	0.0482485
2090	22	17478	0.069912	99.2255	7.81209	12.5027	2.94843	0.933774	0.955344	0.916409	0.919785	0.906082	0.902249	0.941841	0.914321	0.878447	0.828613	0.880307	0.869436	0.86257	0.881823	0.835393	0.833333	0.86626	0.837453	0.887029	0.793712	1	0.9086	0.0549908
2092	24	16430	0.06572	99.1452	8.23329	12.4981	3.11086	0.93451	0.95636	0.917772	0.920846	0.906726	0.902739	0.942879	0.914486	0.879337	0.829854	0.881254	0.869994	0.863238	0.881862	0.83664	0.833384	0.866951	0.837066	0.887584	0.794583	1	0.90943	0.0545104
2092	24	16430	0.06572	99.1452	8.23329	12.4981	3.11086	0.93451	0.95636	0.917772	0.920846	0.906726	0.902739	0.942879	0.914486	0.879337	0.829854	0.881254	0.869994	0.863238	0.881862	0.83664	0.833384	0.866951	0.837066	0.887584	0.794583	1	0.90943	0.0545104
2097	29	14007	0.056028	126.535	9.05169	25.7641	5.52464	0.935461	0.956486	0.918648	0.921504	0.906297	0.90287	0.9431	0.914828	0.879525	0.830371	0.880738	0.870636	0.864211	0.881738	0.838295	0.834333	0.867316	0.838188	0.887949	0.79521	1	0.909868	0.0542874
2098	30	407	0.001628	113.879	7.58812	18.7703	3.7993	0.958231	0.971744	0.934889	0.933661	0.928747	0.925061	0.963145	0.925061	0.873464	0.84398	0.895577	0.872236	0.884521	0.888206	0.841523	0.840295	0.846437	0.856265	0.906634	0.786241	1	0.924688	0.0515259
2102	34	381	0.001524	113.715	7.67768	18.6963	3.84432	0.959318	0.972441	0.937008	0.933071	0.930446	0.922572	0.964567	0.925197	0.874016	0.847769	0.897638	0.871391	0.880577	0.889764	0.845144	0.839895	0.843832	0.858268	0.904199	0.786089	1	0.925337	0.0519628
2102	22	15667	0.062668	99.3794	7.96864	12.5688	3.00004	0.947022	0.945108	0.921938	0.903013	0.896917	0.912076	0.921044	0.905247	0.88779	0.861077	0.845822	0.859673	0.857567	0.857312	0.804398	0.828333	0.856578	0.831557	0.89229	0.813685	1	0.905524	0.0559094
2104	24	14739	0.058956	99.3664	8.33317	12.5862	3.14783	0.947724	0.945858	0.923333	0.903962	0.897754	0.912918	0.921467	0.905353	0.887916	0.861456	0.844969	0.859794	0.857351	0.857792	0.805346	0.828957	0.856164	0.830586	0.892462	0.813454	1	0.906128	0.0555737
2104	24	14739	0.058956	99.3664	8.33317	12.5862	3.14783	0.947724	0.945858	0.923333	0.903962	0.897754	0.912918	0.921467	0.905353	0.887916	0.861456	0.844969	0.859794	0.857351	0.857792	0.805346	0.828957	0.856164	0.830586	0.892462	0.813454	1	0.906128	0.0555737
2109	29	12683	0.050732	127.846	9.21883	26.5752	5.72854	0.948671	0.947528	0.923677	0.903729	0.898092	0.913822	0.922692	0.905425	0.888867	0.861153	0.846014	0.860325	0.857565	0.861192	0.806118	0.829299	0.856067	0.831231	0.89344	0.813057	1	0.906847	0.0552997
2110	30	354	0.001416	112.976	8.41288	18.3886	4.14134	0.961864	0.94774	0.929379	0.933616	0.929379	0.927966	0.935028	0.909605	0.903955	0.874294	0.858757	0.860169	0.875706	0.865819	0.805085	0.829096	0.878531	0.826271	0.911017	0.824859	1	0.919274	0.0490222
2114	34	322	0.001288	113.007	8.4119	18.4036	4.14085	0.962733	0.945652	0.93323	0.939441	0.927019	0.93323	0.936335	0.911491	0.902174	0.872671	0.858696	0.863354	0.875776	0.863354	0.801242	0.82764	0.874224	0.829193	0.906832	0.835404	1	0.92028	0.0480306
2114	22	21159	0.084636	97.0582	7.89389	11.7182	2.83046	0.931944	0.936812	0.925327	0.905714	0.912212	0.899594	0.925705	0.918309	0.865187	0.841651	0.840517	0.882627	0.900633	0.856609	0.81502	0.815516	0.870433	0.792547	0.879177	0.820927	1	0.903629	0.0558179
2116	24	19850	0.0794	96.9983	8.31425	11.7218	2.99124	0.933098	0.937355	0.925894	0.906625	0.913048	0.90068	0.925945	0.918866	0.865693	0.841814	0.841134	0.883249	0.901511	0.857506	0.815365	0.816247	0.871335	0.793627	0.879043	0.820579	1	0.904343	0.0554989
2116	24	19850	0.0794	96.9983	8.31425	11.7218	2.99124	0.933098	0.937355	0.925894	0.906625	0.913048	0.90068	0.925945	0.918866	0.865693	0.841814	0.841134	0.883249	0.901511	0.857506	0.815365	0.816247	0.871335	0.793627	0.879043	0.820579	1	0.904343	0.0554989
2121	29	17033	0.068132	126.298	9.22279	25.6357	5.59514	0.934216	0.939353	0.926613	0.907386	0.912904	0.90128	0.92629	0.919656	0.866612	0.841983	0.840868	0.883168	0.902542	0.857453	0.814947	0.816063	0.871808	0.794487	0.878236	0.821905	1	0.905068	0.0551139
2122	30	474	0.001896	113.343	8.09403	18.5411	3.90894	0.952532	0.96308	0.954641	0.920886	0.92827	0.912447	0.927215	0.933544	0.873418	0.838608	0.852321	0.886076	0.89346	0.868143	0.82173	0.828059	0.868143	0.808017	0.885021	0.827004	1	0.918984	0.0486432
2126	34	445	0.00178	113.293	8.18708	18.5233	3.94637	0.951685	0.962921	0.958427	0.923596	0.924719	0.913483	0.929213	0.934831	0.876404	0.837079	0.852809	0.888764	0.898876	0.868539	0.821348	0.82809	0.873034	0.804494	0.88427	0.826966	1	0.919791	0.0489336
2126	22	15025	0.0601	99.8603	7.85552	12.7428	2.99962	0.918636	0.95178	0.908253	0.911015	0.901531	0.911215	0.937571	0.879434	0.865724	0.814476	0.839601	0.880632	0.860366	0.850349	0.819068	0.830449	0.854176	0.821398	0.862529	0.814077	1	0.89886	0.0583072
2128	24	14125	0.0565	99.7975	8.3095	12.7467	3.18125	0.919929	0.953027	0.909274	0.91154	0.902301	0.911929	0.938584	0.880177	0.866549	0.815752	0.840673	0.881133	0.860389	0.849735	0.819363	0.829664	0.853805	0.821558	0.863115	0.81423	1	0.899696	0.05785
2128	24	14125	0.0565	99.7975	8.3095	12.7467	3.18125	0.919929	0.953027	0.909274	0.91154	0.902301	0.911929	0.938584	0.880177	0.866549	0.815752	0.840673	0.881133	0.860389	0.849735	0.819363	0.829664	0.853805	0.821558	0.863115	0.81423	1	0.899696	0.05785
2133	29	12178	0.048712	127.692	9.18684	26.4782	5.71202	0.920718	0.954015	0.910289	0.913286	0.902817	0.912835	0.940015	0.880317	0.868082	0.818361	0.843242	0.882041	0.862293	0.850057	0.818854	0.83076	0.853999	0.820537	0.864181	0.814953	1	0.900751	0.0573
2134	30	260	0.00104	114.448	7.90956	19.0704	3.97501	0.932692	0.969231	0.928846	0.919231	0.921154	0.921154	0.944231	0.909615	0.886538	0.840385	0.863462	0.901923	0.888462	0.838462	0.830769	0.823077	0.844231	0.826923	0.867308	0.840385	1	0.914353	0.0520151
2138	34	239	0.000956	114.59	8.04806	19.1496	4.04672	0.935146	0.966527	0.926778	0.924686	0.920502	0.930962	0.941423	0.910042	0.887029	0.843096	0.866109	0.89749	0.889121	0.843096	0.834728	0.824268	0.845188	0.830544	0.868201	0.851464	1	0.915583	0.052288
2138	22	14569	0.058276	100.051	7.8138	12.812	2.97873	0.93318	0.954286	0.92635	0.922472	0.897042	0.91022	0.929165	0.917256	0.883245	0.833825	0.8573	0.893061	0.88098	0.856957	0.832967	0.801428	0.858055	0.825142	0.858158	0.788901	1	0.908068	0.0568432
2140	24	13766	0.055064	99.9195	8.21078	12.7861	3.13095	0.933605	0.955361	0.927285	0.923217	0.898445	0.911231	0.930263	0.917696	0.88359	0.834011	0.858092	0.892997	0.880902	0.858419	0.832994	0.801286	0.858238	0.825258	0.858165	0.788283	1	0.90878	0.0565395
2140	24	13766	0.055064	99.9195	8.21078	12.7861	3.13095	0.933605	0.955361	0.927285	0.923217	0.898445	0.911231	0.930263	0.917696	0.88359	0.834011	0.858092	0.892997	0.880902	0.858419	0.832994	0.801286	0.858238	0.825258	0.858165	0.788283	1	0.90878	0.0565395
2145	29	11843	0.047372	129.529	9.12261	27.6144	5.81706	0.935194	0.956177	0.927805	0.924217	0.899097	0.912944	0.930803	0.919193	0.884193	0.834459	0.858608	0.894452	0.880985	0.859157	0.832728	0.801908	0.858566	0.825129	0.857469	0.787934	1	0.909662	0.0561546
2146	30	199	0.000796	114.995	7.95111	19.345	4.07531	0.942211	0.962312	0.937186	0.922111	0.91206	0.924623	0.929648	0.932161	0.924623	0.826633	0.871859	0.907035	0.88191	0.866834	0.871859	0.778894	0.846734	0.824121	0.856784	0.798995	1	0.917458	0.0571946
2150	34	189	0.000756	114.995	8.05821	19.3525	4.13278	0.944444	0.965608	0.936508	0.920635	0.915344	0.928571	0.925926	0.939153	0.928571	0.81746	0.878307	0.910053	0.880952	0.867725	0.878307	0.772487	0.846561	0.825397	0.854497	0.798942	1	0.918787	0.0574544
2150	22	18125	0.0725	98.7207	7.75641	12.3122	2.87222	0.9392	0.941352	0.921683	0.903752	0.915614	0.9064	0.923228	0.91589	0.886234	0.824497	0.860028	0.900469	0.86651	0.848883	0.84549	0.820221	0.837931	0.835034	0.874152	0.791228	1	0.905962	0.0571797
2152	24	17032	0.068128	98.6549	8.1483	12.3111	3.02509	0.939731	0.941698	0.92244	0.904679	0.916539	0.906999	0.923673	0.916657	0.887212	0.824595	0.860645	0.900834	0.86769	0.849166	0.846319	0.820779	0.837893	0.835222	0.87453	0.792361	1	0.906584	0.0570472
2152	24	17032	0.068128	98.6549	8.1483	12.3111	3.02509	0.939731	0.941698	0.92244	0.904679	0.916539	0.906999	0.923673	0.916657	0.887212	0.824595	0.860645	0.900834	0.86769	0.849166	0.846319	0.820779	0.837893	0.835222	0.87453	0.792361	1	0.906584	0.0570472
2157	29	14658	0.058632	126.25	9.06744	25.5936	5.49575	0.942045	0.94341	0.922738	0.906229	0.917826	0.908651	0.923694	0.91694	0.889105	0.826341	0.861918	0.900737	0.869116	0.850423	0.846023	0.820508	0.837563	0.835755	0.874335	0.792912	1	0.907795	0.0562708
2158	30	388	0.001552	113.51	8.04772	18.6216	4.00883	0.960052	0.954897	0.927835	0.908505	0.948454	0.909794	0.938144	0.943299	0.907216	0.858247	0.875	0.91366	0.869845	0.847938	0.860825	0.823454	0.847938	0.822165	0.880155	0.809278	1	0.920666	0.0516452
2162	34	349	0.001396	113.587	8.14644	18.6656	4.05417	0.95702	0.958453	0.929799	0.904011	0.951289	0.906877	0.932665	0.944126	0.899713	0.859599	0.869628	0.918338	0.869628	0.840974	0.863897	0.816619	0.846705	0.829513	0.876791	0.80659	1	0.919693	0.0518173
2162	22	17712	0.070848	98.8788	7.8996	12.3789	2.94377	0.936907	0.945009	0.9434	0.904105	0.910541	0.910287	0.922877	0.894789	0.878105	0.850864	0.86862	0.871358	0.888465	0.855465	0.829805	0.820799	0.834632	0.834971	0.875536	0.804709	1	0.907821	0.0560323
2164	24	16677	0.066708	98.7921	8.30823	12.3714	3.0998	0.938178	0.945734	0.943365	0.905379	0.911585	0.911735	0.923397	0.895545	0.878186	0.851832	0.868112	0.87174	0.889099	0.856179	0.830695	0.821221	0.836092	0.836272	0.876147	0.805331	1	0.908601	0.0558091
2164	24	16677	0.066708	98.7921	8.30823	12.3714	3.0998	0.938178	0.945734	0.943365	0.905379	0.911585	0.911735	0.923397	0.895545	0.878186	0.851832	0.868112	0.87174	0.889099	0.856179	0.830695	0.821221	0.836092	0.836272	0.876147	0.805331	1	0.908601	0.0558091
2169	29	14361	0.057444	125.192	9.21706	24.9772	5.49529	0.938549	0.946139	0.94405	0.905717	0.914003	0.913202	0.924135	0.896177	0.878769	0.850811	0.869543	0.872154	0.888552	0.85586	0.832289	0.821635	0.836536	0.837302	0.876262	0.806664	1	0.909275	0.0556084
2170	30	561	0.002244	111.245	7.67252	17.5194	3.65585	0.956328	0.957219	0.954545	0.92959	0.93672	0.934938	0.942959	0.892157	0.87344	0.850267	0.88057	0.868984	0.906417	0.849376	0.834225	0.815508	0.860963	0.855615	0.901961	0.800357	1	0.921887	0.0499248
2174	34	506	0.002024	111.183	7.54681	17.4822	3.57608	0.961462	0.955534	0.959486	0.934783	0.942688	0.938735	0.939723	0.889328	0.87253	0.856719	0.883399	0.868577	0.911067	0.850791	0.839921	0.8083	0.857708	0.854743	0.903162	0.793478	1	0.924173	0.0477714
2174	22	20193	0.080772	97.0494	8.03208	11.7231	2.87895	0.937825	0.927648	0.908656	0.873694	0.907864	0.888575	0.925321	0.897019	0.870104	0.849106	0.848586	0.892017	0.87201	0.86478	0.811197	0.786783	0.846184	0.808845	0.854826	0.830709	1	0.896004	0.0595967
2176	24	18996	0.075984	96.9809	8.43807	11.7232	3.03556	0.939013	0.928459	0.910376	0.874974	0.908902	0.889556	0.9258	0.898426	0.870446	0.850311	0.849547	0.891767	0.872763	0.865419	0.811276	0.786718	0.846915	0.808802	0.855391	0.830517	1	0.896969	0.0592233
2176	24	18996	0.075984	96.9809	8.43807	11.7232	3.03556	0.939013	0.928459	0.910376	0.874974	0.908902	0.889556	0.9258	0.898426	0.870446	0.850311	0.849547	0.891767	0.872763	0.865419	0.811276	0.786718	0.846915	0.808802	0.855391	0.830517	1	0.896969	0.0592233
2181	29	16255	0.06502	123.939	9.27395	24.2505	5.41483	0.939588	0.929837	0.911535	0.877822	0.911166	0.890557	0.925838	0.898677	0.872039	0.850477	0.849708	0.892341	0.873854	0.865949	0.810735	0.786866	0.847739	0.808336	0.856014	0.830698	1	0.898028	0.0588341
2182	30	726	0.002904	110.549	7.60821	17.1919	3.53287	0.962121	0.951102	0.934573	0.891873	0.915978	0.896694	0.935262	0.915978	0.880165	0.863636	0.847107	0.901515	0.870523	0.865702	0.791322	0.78168	0.851928	0.801653	0.843664	0.844353	1	0.910581	0.0509972
2186	34	678	0.002712	110.42	7.66335	17.136	3.55471	0.962389	0.951327	0.935841	0.891593	0.917404	0.898968	0.936578	0.918879	0.879794	0.862832	0.848083	0.899705	0.870944	0.868732	0.789823	0.783186	0.85472	0.798673	0.838496	0.839233	1	0.911172	0.0511177
2186	22	24445	0.09778	95.6027	7.94106	11.2109	2.78107	0.929986	0.939231	0.911127	0.883637	0.920147	0.929618	0.917488	0.913459	0.873778	0.839354	0.865985	0.885396	0.863244	0.875107	0.81307	0.829679	0.85406	0.795766	0.868603	0.779607	1	0.902252	0.05821
2188	24	22913	0.091652	95.5064	8.36089	11.2023	2.93362	0.931284	0.94047	0.912124	0.884629	0.921442	0.930214	0.918409	0.913695	0.874351	0.840222	0.867019	0.885436	0.86392	0.875878	0.812923	0.830664	0.854515	0.795247	0.868895	0.780387	1	0.90316	0.0579183
2188	24	22913	0.091652	95.5064	8.36089	11.2023	2.93362	0.931284	0.94047	0.912124	0.884629	0.921442	0.930214	0.918409	0.913695	0.874351	0.840222	0.867019	0.885436	0.86392	0.875878	0.812923	0.830664	0.854515	0.795247	0.868895	0.780387	1	0.90316	0.0579183
2193	29	19651	0.078604	123.376	9.27673	23.9275	5.39336	0.932573	0.940614	0.91288	0.886214	0.921912	0.931403	0.91947	0.913592	0.874637	0.841713	0.867793	0.885578	0.864027	0.874663	0.81258	0.830492	0.854028	0.793369	0.869803	0.780393	1	0.903823	0.0574579
2194	30	824	0.003296	111.312	7.71799	17.5522	3.62546	0.958738	0.959951	0.936893	0.902306	0.941141	0.950243	0.942354	0.921723	0.877427	0.856796	0.870752	0.913228	0.874393	0.867718	0.820995	0.850728	0.85983	0.800971	0.861044	0.787015	1	0.921119	0.049805
2198	34	772	0.003088	111.309	7.80957	17.5566	3.6647	0.961788	0.96114	0.935233	0.902202	0.940415	0.948834	0.94171	0.920337	0.878886	0.859456	0.869819	0.913212	0.876943	0.865933	0.817358	0.848446	0.858808	0.803109	0.859456	0.784326	1	0.921291	0.0498441
2198	22	19225	0.0769	98.4507	7.90052	12.222	2.9356	0.914746	0.939064	0.909285	0.901274	0.886476	0.910143	0.938752	0.910351	0.87225	0.845332	0.848062	0.889337	0.862653	0.859844	0.836749	0.814512	0.844733	0.833238	0.869181	0.79948	1	0.898517	0.0601801
2200	24	18076	0.072304	98.3727	8.33257	12.2194	3.10028	0.916796	0.940418	0.910378	0.902246	0.88742	0.910821	0.939865	0.910406	0.873202	0.844656	0.848916	0.89085	0.862995	0.859538	0.837298	0.815169	0.845264	0.833426	0.869495	0.799486	1	0.899511	0.0596403
2200	24	18076	0.072304	98.3727	8.33257	12.2194	3.10028	0.916796	0.940418	0.910378	0.902246	0.88742	0.910821	0.939865	0.910406	0.873202	0.844656	0.848916	0.89085	0.862995	0.859538	0.837298	0.815169	0.845264	0.833426	0.869495	0.799486	1	0.899511	0.0596403
2205	29	15486	0.061944	127.158	9.16985	26.151	5.65107	0.918475	0.94269	0.910177	0.902686	0.888577	0.910758	0.94127	0.909273	0.872821	0.845054	0.847411	0.891806	0.864168	0.860713	0.837014	0.815866	0.84557	0.834173	0.869334	0.79969	1	0.900225	0.0593695
2206	30	395	0.00158	113.566	8.785	18.7015	4.40157	0.940506	0.956962	0.927848	0.932911	0.920253	0.931646	0.939241	0.916456	0.888608	0.85443	0.843038	0.894937	0.863291	0.878481	0.832911	0.829114	0.84557	0.822785	0.859494	0.777215	1	0.915303	0.0534725
2210	34	363	0.001452	113.568	8.7903	18.7031	4.40608	0.940771	0.960055	0.931129	0.935262	0.917355	0.933884	0.942149	0.917355	0.887052	0.858127	0.852617	0.893939	0.862259	0.880165	0.838843	0.827824	0.84573	0.823691	0.860882	0.775482	1	0.916914	0.0526607
2210	22	16360	0.06544	99.4173	7.93655	12.5812	2.99699	0.945813	0.930623	0.924756	0.897677	0.910177	0.894804	0.932885	0.904004	0.876864	0.828301	0.871944	0.898136	0.89783	0.841993	0.841106	0.816565	0.842115	0.832671	0.871913	0.779126	1	0.904508	0.0580437
2212	24	15400	0.0616	99.3676	8.38765	12.5901	3.17489	0.946136	0.931721	0.926331	0.898669	0.911396	0.896916	0.933279	0.905227	0.8775	0.829188	0.872338	0.898831	0.898571	0.843539	0.840779	0.816526	0.843571	0.832987	0.871883	0.780682	1	0.905462	0.0575143
2212	24	15400	0.0616	99.3676	8.38765	12.5901	3.17489	0.946136	0.931721	0.926331	0.898669	0.911396	0.896916	0.933279	0.905227	0.8775	0.829188	0.872338	0.898831	0.898571	0.843539	0.840779	0.816526	0.843571	0.832987	0.871883	0.780682	1	0.905462	0.0575143
2217	29	13287	0.053148	127.815	9.30643	26.5644	5.8083	0.94664	0.931813	0.927034	0.899752	0.912245	0.897343	0.933092	0.906412	0.878227	0.830059	0.873222	0.900391	0.900843	0.843494	0.840634	0.817416	0.844246	0.834236	0.872244	0.780763	1	0.906103	0.0573493
2218	30	300	0.0012	113.581	8.38056	18.6772	4.11242	0.963333	0.946667	0.931667	0.935	0.921667	0.915	0.946667	0.911667	0.891667	0.836667	0.885	0.9	0.911667	0.833333	0.821667	0.815	0.846667	0.851667	0.88	0.815	1	0.918771	0.0486397
2222	34	280	0.00112	113.637	8.43225	18.7083	4.14208	0.9625	0.951786	0.932143	0.944643	0.926786	0.916071	0.946429	0.9125	0.891071	0.833929	0.8875	0.894643	0.914286	0.832143	0.817857	0.817857	0.841071	0.848214	0.882143	0.810714	1	0.920448	0.0476778
2222	22	19192	0.076768	98.2131	7.92605	12.1361	2.9089	0.908243	0.949172	0.937891	0.900401	0.912672	0.923458	0.906263	0.91163	0.885708	0.82761	0.865178	0.894044	0.875782	0.86187	0.819482	0.811484	0.838474	0.826256	0.867367	0.798353	1	0.903449	0.0571381
2224	24	18041	0.072164	98.1302	8.32713	12.13	3.0658	0.909678	0.950141	0.939166	0.900865	0.91256	0.924062	0.906934	0.912311	0.886065	0.828668	0.866305	0.894324	0.876032	0.862452	0.819522	0.81082	0.839061	0.826451	0.867025	0.797434	1	0.90418	0.0567083
2224	24	18041	0.072164	98.1302	8.32713	12.13	3.0658	0.909678	0.950141	0.939166	0.900865	0.91256	0.924062	0.906934	0.912311	0.886065	0.828668	0.866305	0.894324	0.876032	0.862452	0.819522	0.81082	0.839061	0.826451	0.867025	0.797434	1	0.90418	0.0567083
2229	29	15413	0.061652	126.256	9.21097	25.6091	5.57167	0.910595	0.951372	0.940245	0.902031	0.913547	0.924739	0.907286	0.912314	0.88594	0.829462	0.866833	0.895218	0.876014	0.863686	0.82106	0.81055	0.837637	0.827354	0.867482	0.79686	1	0.90495	0.0566239
2230	30	407	0.001628	112.544	7.94795	18.1495	3.86059	0.937346	0.965602	0.957002	0.927518	0.936118	0.938575	0.925061	0.915233	0.891892	0.839066	0.907862	0.906634	0.89312	0.879607	0.812039	0.812039	0.850123	0.820639	0.867322	0.812039	1	0.921967	0.0486222
2234	34	374	0.001496	112.615	7.8599	18.1777	3.83155	0.935829	0.969251	0.954545	0.929144	0.935829	0.938503	0.923797	0.917112	0.887701	0.842246	0.911765	0.906417	0.889037	0.875668	0.804813	0.808824	0.854278	0.820856	0.868984	0.811497	1	0.921849	0.0492199
2234	22	17647	0.070588	98.7243	7.87	12.3201	2.91793	0.927636	0.938403	0.931773	0.87046	0.904686	0.911685	0.922451	0.899048	0.87029	0.861025	0.870658	0.897376	0.885873	0.862526	0.808863	0.827279	0.842211	0.819941	0.846291	0.789454	1	0.9012	0.0580937
2236	24	16565	0.06626	98.6466	8.32754	12.3193	3.10493	0.929007	0.939964	0.93281	0.871748	0.906037	0.912828	0.922819	0.899638	0.870933	0.861606	0.871355	0.897706	0.88681	0.863145	0.809448	0.82789	0.84259	0.819137	0.847057	0.788711	1	0.902206	0.0577041
2236	24	16565	0.06626	98.6466	8.32754	12.3193	3.10493	0.929007	0.939964	0.93281	0.871748	0.906037	0.912828	0.922819	0.899638	0.870933	0.861606	0.871355	0.897706	0.88681	0.863145	0.809448	0.82789	0.84259	0.819137	0.847057	0.788711	1	0.902206	0.0577041
2241	29	14192	0.056768	127.641	9.13793	26.4424	5.65669	0.930101	0.941516	0.932744	0.872182	0.906778	0.913331	0.923689	0.899767	0.871794	0.862528	0.872534	0.897971	0.887014	0.86503	0.809787	0.827685	0.842799	0.819652	0.846886	0.789177	1	0.902926	0.0577047
2242	30	291	0.001164	114.301	7.3142	18.9583	3.62367	0.943299	0.955326	0.939863	0.895189	0.902062	0.931271	0.941581	0.907216	0.872852	0.900344	0.883162	0.896907	0.883162	0.864261	0.821306	0.838488	0.852234	0.828179	0.853952	0.783505	1	0.914148	0.0589979
2246	34	267	0.001068	114.31	7.16853	18.9543	3.57277	0.951311	0.956929	0.940075	0.895131	0.898876	0.932584	0.938202	0.911985	0.876404	0.898876	0.897004	0.898876	0.885768	0.859551	0.822097	0.837079	0.850187	0.831461	0.861423	0.78839	1	0.916112	0.0581935
2246	22	13609	0.054436	100.706	7.73557	13.0563	2.98535	0.947939	0.944779	0.930487	0.894077	0.901205	0.912411	0.922441	0.909325	0.882578	0.856419	0.881586	0.921559	0.874825	0.857227	0.825079	0.803071	0.844588	0.822544	0.886105	0.804137	1	0.908868	0.0538
2248	24	12838	0.051352	100.608	8.23639	13.0493	3.18799	0.948512	0.945669	0.931064	0.895544	0.901698	0.913927	0.922457	0.909916	0.88277	0.857221	0.882303	0.921795	0.875954	0.857961	0.825362	0.804331	0.844485	0.822208	0.885496	0.804526	1	0.909568	0.0534443
2248	24	12838	0.051352	100.608	8.23639	13.0493	3.18799	0.948512	0.945669	0.931064	0.895544	0.901698	0.913927	0.922457	0.909916	0.88277	0.857221	0.882303	0.921795	0.875954	0.857961	0.825362	0.804331	0.844485	0.822208	0.885496	0.804526	1	0.909568	0.0534443
2253	29	10975	0.0439	129.687	9.14844	27.7169	5.84639	0.949431	0.946651	0.931845	0.897039	0.902506	0.914943	0.923326	0.910205	0.883007	0.858269	0.884282	0.921503	0.876082	0.858132	0.824009	0.804146	0.846105	0.823599	0.885558	0.805695	1	0.910388	0.0529424
2254	30	195	0.00078	114.502	7.98321	19.1029	4.05234	0.971795	0.966667	0.951282	0.917949	0.917949	0.923077	0.941026	0.933333	0.884615	0.858974	0.910256	0.912821	0.871795	0.84359	0.830769	0.789744	0.882051	0.841026	0.882051	0.789744	1	0.925006	0.0480909
2258	34	178	0.000712	114.362	8.05811	19.0391	4.08906	0.97191	0.969101	0.955056	0.91573	0.921348	0.929775	0.94382	0.932584	0.88764	0.853933	0.912921	0.918539	0.876404	0.839888	0.828652	0.792135	0.88764	0.848315	0.876404	0.794944	1	0.926768	0.0440219
2258	22	13091	0.052364	100.476	7.91406	12.9791	3.04045	0.938011	0.930907	0.910053	0.88622	0.910549	0.915629	0.920632	0.907265	0.867313	0.848255	0.865786	0.887556	0.853754	0.851005	0.8198	0.80479	0.835078	0.81006	0.879841	0.777481	1	0.899746	0.0576686
2260	24	12319	0.049276	100.43	8.38116	12.9903	3.23206	0.938875	0.931407	0.911235	0.887085	0.910788	0.91647	0.921341	0.90815	0.868171	0.85015	0.865695	0.887085	0.853519	0.852788	0.819263	0.806275	0.835011	0.808954	0.87986	0.778513	1	0.900444	0.05741
2260	24	12319	0.049276	100.43	8.38116	12.9903	3.23206	0.938875	0.931407	0.911235	0.887085	0.910788	0.91647	0.921341	0.90815	0.868171	0.85015	0.865695	0.887085	0.853519	0.852788	0.819263	0.806275	0.835011	0.808954	0.87986	0.778513	1	0.900444	0.05741
2265	29	10603	0.042412	129.417	9.28167	27.5585	5.9121	0.939262	0.933368	0.911817	0.887768	0.912006	0.917665	0.921956	0.907715	0.867113	0.851221	0.866594	0.88706	0.853909	0.851834	0.820617	0.807649	0.833679	0.807507	0.880128	0.778506	1	0.901096	0.0570723
2266	30	224	0.000896	114.354	8.05704	19.0327	3.98602	0.948661	0.966518	0.910714	0.915179	0.919643	0.899554	0.908482	0.921875	0.881696	0.899554	0.883929	0.90625	0.857143	0.848214	0.814732	0.803571	0.861607	0.796875	0.890625	0.765625	1	0.912049	0.0510875
2270	34	208	0.000832	114.598	8.00576	19.1493	3.96975	0.947115	0.963942	0.911058	0.913462	0.920673	0.899038	0.911058	0.923077	0.879808	0.899038	0.889423	0.90625	0.858173	0.850962	0.819712	0.807692	0.860577	0.802885	0.896635	0.759615	1	0.912012	0.0518511
2270	22	18455	0.07382	98.1105	7.93769	12.0992	2.89935	0.928095	0.940396	0.921376	0.898645	0.881766	0.911216	0.931645	0.911379	0.863072	0.820834	0.876429	0.889488	0.896749	0.843755	0.828935	0.809455	0.822325	0.835681	0.84492	0.78453	1	0.900266	0.0594217
2272	24	17300	0.0692	97.9932	8.3662	12.0824	3.06232	0.92974	0.941387	0.922399	0.899075	0.882832	0.912283	0.932197	0.912543	0.864191	0.821792	0.87763	0.890173	0.89685	0.844162	0.829017	0.809046	0.823064	0.835838	0.844624	0.784046	1	0.901191	0.0589731
2272	24	17300	0.0692	97.9932	8.3662	12.0824	3.06232	0.92974	0.941387	0.922399	0.899075	0.882832	0.912283	0.932197	0.912543	0.864191	0.821792	0.87763	0.890173	0.89685	0.844162	0.829017	0.809046	0.823064	0.835838	0.844624	0.784046	1	0.901191	0.0589731
2277	29	14832	0.059328	124.843	9.23997	24.7742	5.47302	0.931432	0.943197	0.923712	0.900216	0.883259	0.913329	0.932713	0.912891	0.865258	0.822175	0.878843	0.891518	0.896845	0.844626	0.829861	0.808859	0.823119	0.836098	0.843952	0.785026	1	0.902239	0.0586237
2278	30	560	0.00224	110.859	8.06756	17.3663	3.8417	0.95	0.958036	0.942857	0.922321	0.894643	0.929464	0.9375	0.925	0.891964	0.8375	0.872321	0.896429	0.890179	0.840179	0.85	0.825893	0.836607	0.834821	0.85625	0.792857	1	0.916327	0.0524367
2282	34	514	0.002056	110.85	8.18659	17.3702	3.90147	0.950389	0.955253	0.944553	0.92607	0.89786	0.933852	0.93677	0.928988	0.892023	0.838521	0.875486	0.895914	0.890078	0.837549	0.853113	0.829767	0.837549	0.83463	0.861868	0.794747	1	0.917561	0.0526168
2282	22	22679	0.090716	96.2091	8.00183	11.4251	2.83255	0.922153	0.95013	0.923828	0.889567	0.886437	0.923453	0.915472	0.896622	0.881388	0.83972	0.862097	0.88055	0.884078	0.825698	0.820274	0.814741	0.83789	0.813748	0.857644	0.792782	1	0.899743	0.0584963
2284	24	21368	0.085472	96.1466	8.39641	11.4267	2.97956	0.923999	0.950861	0.925051	0.890654	0.887402	0.924654	0.916394	0.897276	0.881926	0.841001	0.862622	0.881318	0.884687	0.826001	0.820339	0.81484	0.837631	0.813436	0.858503	0.793663	1	0.900734	0.0580991
2284	24	21368	0.085472	96.1466	8.39641	11.4267	2.97956	0.923999	0.950861	0.925051	0.890654	0.887402	0.924654	0.916394	0.897276	0.881926	0.841001	0.862622	0.881318	0.884687	0.826001	0.820339	0.81484	0.837631	0.813436	0.858503	0.793663	1	0.900734	0.0580991
2289	29	18330	0.07332	125.607	9.3393	25.2335	5.61226	0.925368	0.950736	0.925505	0.890862	0.889825	0.924714	0.916721	0.898418	0.882761	0.840889	0.863284	0.881178	0.88497	0.826296	0.822095	0.815876	0.838271	0.813693	0.858211	0.79198	1	0.90137	0.0578214
2290	30	602	0.002408	112.063	7.89974	17.9183	3.83973	0.949336	0.962625	0.942691	0.918605	0.904485	0.942691	0.929402	0.917774	0.891196	0.848837	0.865449	0.892027	0.880399	0.832226	0.825581	0.824751	0.846346	0.809801	0.864618	0.810631	1	0.916563	0.0486355
2294	34	549	0.002196	111.974	7.86782	17.8738	3.78717	0.948998	0.964481	0.944444	0.920765	0.906193	0.945355	0.928962	0.917122	0.888889	0.847905	0.863388	0.89071	0.880692	0.827869	0.82878	0.826047	0.849727	0.808743	0.86612	0.815118	1	0.91724	0.0481443
2294	22	17887	0.071548	99.0609	7.82104	12.4419	2.92994	0.911276	0.946861	0.920193	0.898138	0.888494	0.896014	0.902164	0.91382	0.87586	0.825488	0.852379	0.890647	0.876754	0.86697	0.822776	0.804467	0.833427	0.836026	0.844999	0.816794	1	0.896523	0.0596707
2296	24	16763	0.067052	98.9597	8.28452	12.4324	3.11626	0.912993	0.947742	0.920867	0.899272	0.889429	0.897572	0.902702	0.914156	0.876931	0.826314	0.85298	0.891338	0.877289	0.86679	0.822705	0.80454	0.833264	0.836038	0.844479	0.817127	1	0.89742	0.0593326
2296	24	16763	0.067052	98.9597	8.28452	12.4324	3.11626	0.912993	0.947742	0.920867	0.899272	0.889429	0.897572	0.902702	0.914156	0.876931	0.826314	0.85298	0.891338	0.877289	0.86679	0.822705	0.80454	0.833264	0.836038	0.844479	0.817127	1	0.89742	0.0593326
2301	29	14360	0.05744	127.099	9.18124	26.1163	5.65875	0.914067	0.948642	0.92211	0.900348	0.890425	0.898015	0.902437	0.915251	0.878238	0.827228	0.854109	0.891678	0.878203	0.866539	0.823224	0.804701	0.834192	0.836212	0.843837	0.817305	1	0.898255	0.0590213
2302	30	405	0.00162	114.063	8.25609	18.9058	4.15133	0.939506	0.965432	0.939506	0.912346	0.920988	0.907407	0.932099	0.920988	0.891358	0.848148	0.855556	0.885185	0.875309	0.890123	0.816049	0.82716	0.838272	0.834568	0.823457	0.824691	1	0.91406	0.0536835
2306	34	377	0.001508	114.195	8.2545	18.97	4.14317	0.938992	0.964191	0.938992	0.912467	0.925729	0.912467	0.935013	0.920424	0.895225	0.848806	0.85809	0.887268	0.87931	0.88992	0.810345	0.824934	0.840849	0.827586	0.818302	0.822281	1	0.914837	0.0531082
2306	22	14403	0.057612	100.331	7.93362	12.9254	3.05537	0.935777	0.94883	0.918107	0.877873	0.905332	0.921648	0.920815	0.888183	0.852808	0.838193	0.889398	0.890301	0.868812	0.854683	0.83132	0.82035	0.83309	0.82278	0.842186	0.791224	1	0.901384	0.0565712
2308	24	13508	0.054032	100.195	8.35995	12.9002	3.22611	0.937148	0.9494	0.918863	0.87922	0.905649	0.921861	0.921084	0.889584	0.852976	0.839614	0.889473	0.891694	0.869152	0.854272	0.831026	0.820514	0.833913	0.822328	0.842168	0.791124	1	0.902098	0.0564993
2308	24	13508	0.054032	100.195	8.35995	12.9002	3.22611	0.937148	0.9494	0.918863	0.87922	0.905649	0.921861	0.921084	0.889584	0.852976	0.839614	0.889473	0.891694	0.869152	0.854272	0.831026	0.820514	0.833913	0.822328	0.842168	0.791124	1	0.902098	0.0564993
2313	29	11609	0.046436	128.332	9.23986	26.8777	5.80299	0.939056	0.950599	0.919631	0.880093	0.90615	0.922086	0.921957	0.888836	0.853648	0.839306	0.889396	0.892799	0.869713	0.854509	0.832415	0.821044	0.83418	0.823671	0.842751	0.79068	1	0.902882	0.0561759
2314	30	254	0.001016	114.5	8.23079	19.1187	4.18454	0.96063	0.966535	0.929134	0.895669	0.903543	0.958661	0.929134	0.889764	0.889764	0.864173	0.901575	0.923228	0.852362	0.848425	0.850394	0.801181	0.836614	0.826772	0.834646	0.785433	1	0.916548	0.0470112
2318	34	239	0.000956	114.346	8.29882	19.0479	4.22335	0.960251	0.966527	0.926778	0.89749	0.899582	0.960251	0.930962	0.895397	0.891213	0.876569	0.905858	0.92887	0.849372	0.845188	0.851464	0.799163	0.841004	0.817992	0.82636	0.784519	1	0.917146	0.0468193
2318	22	17025	0.0681	98.5663	7.78486	12.2571	2.879	0.936593	0.927372	0.922819	0.899001	0.880206	0.916858	0.910661	0.915448	0.877533	0.844229	0.88467	0.897386	0.863818	0.866021	0.825169	0.832775	0.813186	0.806696	0.873216	0.787313	1	0.90111	0.0577105
2320	24	15978	0.063912	98.4896	8.24596	12.2565	3.06384	0.938071	0.928652	0.923489	0.900113	0.880555	0.917762	0.91119	0.916197	0.877863	0.844818	0.884842	0.897797	0.865096	0.866692	0.825228	0.832457	0.813963	0.80736	0.872418	0.788021	1	0.901936	0.0574329
2320	24	15978	0.063912	98.4896	8.24596	12.2565	3.06384	0.938071	0.928652	0.923489	0.900113	0.880555	0.917762	0.91119	0.916197	0.877863	0.844818	0.884842	0.897797	0.865096	0.866692	0.825228	0.832457	0.813963	0.80736	0.872418	0.788021	1	0.901936	0.0574329
2325	29	13713	0.054852	125.619	9.09871	25.2195	5.45851	0.938708	0.929082	0.924816	0.903121	0.881682	0.918836	0.913039	0.917086	0.878254	0.845001	0.885838	0.897397	0.867024	0.866185	0.824109	0.833479	0.81193	0.809487	0.872603	0.790017	1	0.902923	0.0572511
2326	30	352	0.001408	113.033	8.0398	18.3897	3.93059	0.954545	0.950284	0.930398	0.930398	0.890625	0.934659	0.914773	0.919034	0.884943	0.883523	0.882102	0.920455	0.877841	0.853693	0.84233	0.857955	0.802557	0.819602	0.880682	0.799716	1	0.91624	0.0504388
2330	34	334	0.001336	113.102	8.03427	18.4226	3.93509	0.956587	0.949102	0.932635	0.931138	0.890719	0.935629	0.914671	0.922156	0.884731	0.887725	0.883234	0.917665	0.878743	0.851796	0.844311	0.856287	0.805389	0.820359	0.881737	0.800898	1	0.917099	0.0495642
2330	22	16741	0.066964	98.775	7.70814	12.3298	2.86975	0.918643	0.930709	0.912998	0.894779	0.898692	0.927364	0.912311	0.909354	0.884505	0.845021	0.869034	0.896691	0.88337	0.877755	0.842214	0.80034	0.810555	0.824294	0.830177	0.81169	1	0.899718	0.0601267
2332	24	15730	0.06292	98.6599	8.16426	12.3144	3.04793	0.919644	0.932994	0.914685	0.896662	0.899269	0.927972	0.912937	0.910998	0.885315	0.845645	0.869326	0.897139	0.882867	0.878163	0.842435	0.800604	0.810712	0.824476	0.829053	0.812047	1	0.900805	0.0596171
2332	24	15730	0.06292	98.6599	8.16426	12.3144	3.04793	0.919644	0.932994	0.914685	0.896662	0.899269	0.927972	0.912937	0.910998	0.885315	0.845645	0.869326	0.897139	0.882867	0.878163	0.842435	0.800604	0.810712	0.824476	0.829053	0.812047	1	0.900805	0.0596171
2337	29	13425	0.0537	126.599	9.01756	25.7996	5.50828	0.921378	0.934115	0.915754	0.898473	0.899926	0.928492	0.913669	0.911918	0.885475	0.845773	0.869013	0.898734	0.882942	0.877952	0.842756	0.801304	0.81013	0.823054	0.828156	0.810801	1	0.901682	0.0593498
2338	30	392	0.001568	113.281	8.2907	18.5285	4.19872	0.94898	0.952806	0.932398	0.91199	0.923469	0.934949	0.931122	0.922194	0.896684	0.848214	0.885204	0.913265	0.895408	0.889031	0.84949	0.817602	0.82398	0.845663	0.826531	0.803571	1	0.917864	0.0547181
2342	34	369	0.001476	113.086	7.91389	18.4057	3.83092	0.952575	0.95122	0.936314	0.918699	0.922764	0.934959	0.933604	0.925474	0.894309	0.848238	0.886179	0.913279	0.897019	0.890244	0.849593	0.817073	0.826558	0.852304	0.825203	0.800813	1	0.919564	0.0537203
2342	22	18696	0.074784	97.8205	7.89657	11.9922	2.8842	0.927792	0.948732	0.913056	0.878289	0.883504	0.925572	0.928113	0.905354	0.879707	0.82301	0.857322	0.872165	0.880028	0.860318	0.841276	0.839377	0.841918	0.812527	0.867325	0.771876	1	0.899519	0.0579576
2344	24	17566	0.070264	97.6965	8.27646	11.9699	3.02416	0.92921	0.949846	0.914352	0.88028	0.88435	0.925851	0.928584	0.905528	0.880052	0.823836	0.857765	0.87268	0.88028	0.860156	0.842024	0.839064	0.842793	0.812336	0.866788	0.772259	1	0.900413	0.0577057
2344	24	17566	0.070264	97.6965	8.27646	11.9699	3.02416	0.92921	0.949846	0.914352	0.88028	0.88435	0.925851	0.928584	0.905528	0.880052	0.823836	0.857765	0.87268	0.88028	0.860156	0.842024	0.839064	0.842793	0.812336	0.866788	0.772259	1	0.900413	0.0577057
2349	29	15058	0.060232	124.517	9.11874	24.5734	5.37698	0.930303	0.950956	0.916058	0.881458	0.884746	0.927281	0.929174	0.906329	0.881425	0.825342	0.859244	0.873224	0.880861	0.861768	0.842609	0.840151	0.842376	0.811695	0.867014	0.772513	1	0.901464	0.0573316
2350	30	501	0.002004	112.8	7.95733	18.2724	3.88554	0.947106	0.943114	0.937126	0.909182	0.886228	0.938124	0.951098	0.917166	0.897206	0.841317	0.868263	0.89521	0.89521	0.863273	0.860279	0.857285	0.853293	0.818363	0.871257	0.785429	1	0.914101	0.0521492
2354	34	470	0.00188	112.749	7.94933	18.2471	3.86378	0.947872	0.944681	0.938298	0.908511	0.888298	0.941489	0.948936	0.91383	0.9	0.839362	0.867021	0.893617	0.896809	0.864894	0.856383	0.858511	0.853191	0.815957	0.875532	0.790426	1	0.914616	0.0522257
2354	22	19700	0.0788	97.6765	7.79689	11.9346	2.84592	0.920888	0.941802	0.930076	0.860178	0.878426	0.923376	0.917919	0.917005	0.87302	0.855406	0.86797	0.896497	0.875736	0.841117	0.79797	0.831345	0.824518	0.832817	0.828426	0.788985	1	0.897544	0.0604815
2356	24	18463	0.073852	97.5816	8.19322	11.9238	3.00061	0.922331	0.943075	0.930483	0.862536	0.879028	0.924173	0.918946	0.917727	0.874587	0.85693	0.868683	0.896252	0.876374	0.841765	0.798272	0.831609	0.824893	0.832449	0.82882	0.790581	1	0.898583	0.0600463
2356	24	18463	0.073852	97.5816	8.19322	11.9238	3.00061	0.922331	0.943075	0.930483	0.862536	0.879028	0.924173	0.918946	0.917727	0.874587	0.85693	0.868683	0.896252	0.876374	0.841765	0.798272	0.831609	0.824893	0.832449	0.82882	0.790581	1	0.898583	0.0600463
2361	29	15788	0.063152	125.789	9.04443	25.3163	5.45579	0.924088	0.944008	0.931467	0.864961	0.880416	0.925481	0.919274	0.916677	0.875728	0.857107	0.869616	0.896345	0.875982	0.841937	0.799088	0.832594	0.824012	0.832024	0.828572	0.790854	1	0.899557	0.0597218
2362	30	464	0.001856	112.691	7.69186	18.2029	3.75564	0.939655	0.961207	0.932112	0.884698	0.894397	0.936422	0.93319	0.931034	0.90625	0.862069	0.871767	0.913793	0.887931	0.844828	0.818966	0.83944	0.825431	0.83944	0.817888	0.798491	1	0.912345	0.0539377
2366	34	418	0.001672	112.492	7.79054	18.1144	3.79717	0.94378	0.961722	0.937799	0.889952	0.892344	0.937799	0.934211	0.929426	0.907895	0.858852	0.876794	0.917464	0.883971	0.849282	0.82177	0.837321	0.83134	0.838517	0.811005	0.799043	1	0.91427	0.0535784
2366	22	16325	0.0653	99.2336	7.81342	12.5053	2.92707	0.932435	0.94389	0.91902	0.877489	0.886708	0.924625	0.888698	0.901899	0.875008	0.830505	0.878775	0.894793	0.853783	0.852312	0.815804	0.819969	0.823185	0.833415	0.847167	0.788943	1	0.89762	0.0574054
2368	24	15286	0.061144	99.1537	8.22437	12.5003	3.0924	0.933599	0.94459	0.920156	0.878713	0.887021	0.925357	0.889245	0.902656	0.875965	0.830695	0.879498	0.894937	0.854017	0.852414	0.815517	0.819737	0.823728	0.833083	0.846984	0.78863	1	0.898339	0.0571533
2368	24	15286	0.061144	99.1537	8.22437	12.5003	3.0924	0.933599	0.94459	0.920156	0.878713	0.887021	0.925357	0.889245	0.902656	0.875965	0.830695	0.879498	0.894937	0.854017	0.852414	0.815517	0.819737	0.823728	0.833083	0.846984	0.78863	1	0.898339	0.0571533
2373	29	13143	0.052572	127.952	9.103	26.6304	5.6733	0.934147	0.944761	0.921669	0.879365	0.886936	0.926843	0.889371	0.903256	0.877121	0.832725	0.881724	0.89561	0.853686	0.851099	0.817926	0.820665	0.82329	0.833371	0.846534	0.788747	1	0.899037	0.0569705
2374	30	278	0.001112	114.102	7.9633	18.9024	3.91224	0.946043	0.965827	0.94964	0.920863	0.913669	0.919065	0.877698	0.902878	0.881295	0.847122	0.884892	0.892086	0.841727	0.861511	0.854317	0.865108	0.843525	0.848921	0.848921	0.827338	1	0.914053	0.050126
2378	34	256	0.001024	114.135	8.12129	18.929	3.98919	0.943359	0.964844	0.951172	0.919922	0.908203	0.921875	0.875	0.908203	0.886719	0.845703	0.882813	0.894531	0.847656	0.871094	0.861328	0.865234	0.84375	0.851563	0.847656	0.830078	1	0.914183	0.050469
2378	22	15449	0.061796	99.0896	7.83084	12.453	2.9324	0.919995	0.956405	0.913295	0.896045	0.878503	0.93239	0.898052	0.906596	0.890155	0.855525	0.861318	0.88352	0.872581	0.86983	0.82248	0.829504	0.815587	0.791799	0.821153	0.783384	1	0.900103	0.0597672
2380	24	14547	0.058188	99.0157	8.26932	12.4519	3.10448	0.920602	0.957105	0.914725	0.896817	0.879288	0.933423	0.898811	0.90706	0.890562	0.856053	0.861002	0.884203	0.872448	0.869698	0.822988	0.829862	0.815082	0.792294	0.82096	0.78401	1	0.900769	0.059449
2380	24	14547	0.058188	99.0157	8.26932	12.4519	3.10448	0.920602	0.957105	0.914725	0.896817	0.879288	0.933423	0.898811	0.90706	0.890562	0.856053	0.861002	0.884203	0.872448	0.869698	0.822988	0.829862	0.815082	0.792294	0.82096	0.78401	1	0.900769	0.059449
2385	29	12482	0.049928	128.828	9.20879	27.1827	5.81741	0.921487	0.957459	0.914517	0.898334	0.880067	0.933945	0.899295	0.907627	0.890442	0.856634	0.8614	0.885675	0.873057	0.869091	0.823826	0.828954	0.815935	0.79178	0.820942	0.786052	1	0.901316	0.0591476
2386	30	239	0.000956	115.298	8.39168	19.5269	4.30231	0.939331	0.951883	0.930962	0.914226	0.90795	0.92887	0.910042	0.924686	0.893305	0.864017	0.872385	0.870293	0.882845	0.887029	0.849372	0.834728	0.801255	0.790795	0.771967	0.799163	1	0.910822	0.0575016
2390	34	222	0.000888	115.4	8.26598	19.5692	4.25574	0.936937	0.948198	0.93018	0.914414	0.912162	0.93018	0.905405	0.923423	0.898649	0.864865	0.867117	0.867117	0.885135	0.882883	0.855856	0.835586	0.797297	0.783784	0.772523	0.806306	1	0.910065	0.0574427
2390	22	14070	0.05628	100.038	7.86005	12.8098	2.9973	0.931734	0.940085	0.922388	0.891507	0.897193	0.913362	0.89467	0.901173	0.875338	0.840547	0.880633	0.86752	0.892679	0.85693	0.821535	0.813006	0.826475	0.812722	0.875195	0.784293	1	0.899862	0.0555707
2392	24	13222	0.052888	99.9499	8.31275	12.8039	3.17537	0.933028	0.941121	0.923461	0.892679	0.898881	0.913364	0.895213	0.901339	0.875435	0.840796	0.881561	0.867683	0.892565	0.855846	0.821321	0.813871	0.827333	0.813341	0.876267	0.783883	1	0.900644	0.0554654
2392	24	13222	0.052888	99.9499	8.31275	12.8039	3.17537	0.933028	0.941121	0.923461	0.892679	0.898881	0.913364	0.895213	0.901339	0.875435	0.840796	0.881561	0.867683	0.892565	0.855846	0.821321	0.813871	0.827333	0.813341	0.876267	0.783883	1	0.900644	0.0554654
2397	29	11391	0.045564	129.392	9.24522	27.5391	5.88203	0.933983	0.941182	0.925204	0.893337	0.900755	0.91546	0.896322	0.901326	0.875999	0.840488	0.8821	0.868844	0.893556	0.857212	0.821921	0.813581	0.827803	0.813405	0.876394	0.784698	1	0.901541	0.0552724
2398	30	194	0.000776	114.885	7.8455	19.2833	4.02588	0.953608	0.956186	0.958763	0.920103	0.92268	0.920103	0.925258	0.909794	0.914948	0.860825	0.881443	0.896907	0.909794	0.89433	0.824742	0.773196	0.873711	0.778351	0.878866	0.809278	1	0.920999	0.0510183
2402	34	178	0.000712	114.539	7.66944	19.0995	3.87741	0.952247	0.955056	0.960674	0.921348	0.924157	0.921348	0.921348	0.91573	0.921348	0.86236	0.884831	0.893258	0.907303	0.890449	0.828652	0.780899	0.873596	0.783708	0.873596	0.814607	1	0.921708	0.05098
2402	22	12147	0.048588	101.202	7.79051	13.2497	3.01514	0.928707	0.945707	0.907385	0.904462	0.918416	0.916358	0.903433	0.911254	0.8803	0.82827	0.867745	0.888903	0.870956	0.859101	0.838067	0.827694	0.836462	0.824319	0.854244	0.761711	1	0.902507	0.0555421
2404	24	11461	0.045844	101.098	8.27038	13.2391	3.21724	0.929456	0.94634	0.90869	0.906029	0.919728	0.917197	0.90424	0.911133	0.879941	0.83025	0.867943	0.888622	0.871215	0.861094	0.838409	0.827327	0.837405	0.823968	0.854725	0.761714	1	0.90331	0.0553004
