# Supplementary material for: IBSEM: An Individual-Based Atlantic Salmon Population Model
Source: PLoS One. 2015 Sep 18;10(9):e0138444. doi: 10.1371/journal.pone.0138444 (PMC4575158; doi:10.1371/journal.pone.0138444)
Supplement: S1 Minimal dataset — (ZIP) [file pone.0138444.s003.zip › temp/scenario 1/wild - 1/runFiles/results/smolts.txt]

month	fry	parr1	parr2	averageLengthFry	stDevLengthFry	averageLengthParr1	stDevLengthParr1	averageLengthParr2	stDevLengthParr2	averageWeightFry	stDevWeightFry	averageWeightParr1	stDevWeightParr1	averageWeightParr2	stDevWeightParr2	month	averageAge	popSize	density	averageLength	stDevLength	averageWeight	stDevWeight	allele_0_0_Frequency	allele_0_1_Frequency	allele_0_2_Frequency	allele_0_3_Frequency	allele_0_4_Frequency	allele_0_5_Frequency	allele_0_6_Frequency	allele_0_7_Frequency	allele_0_8_Frequency	allele_0_9_Frequency	allele_0_10_Frequency	allele_0_11_Frequency	allele_0_12_Frequency	allele_0_13_Frequency	allele_0_14_Frequency	allele_0_15_Frequency	allele_0_16_Frequency	allele_0_17_Frequency	allele_0_18_Frequency	allele_0_19_Frequency	allele_0_20_Frequency	genotypicValueAverage	genotypicValueStDev
22	0	23005	5549	0	0	109.839	7.53841	132.054	8.56952	0	0	16.8635	3.49735	29.1911	5.75158	22	20	28554	0.114216	114.156	11.7185	19.2592	6.33061	0.904006	0.902833	0.900224	0.903026	0.901345	0.900977	0.902483	0.902781	0.9018	0.901748	0.900557	0.899226	0.897825	0.898438	0.899279	0.900697	0.9018	0.902273	0.899804	0.899926	1	0.901821	0.0601387
26	0	20435	4934	0	0	118.86	8.51099	141.034	9.741	0	0	21.3733	4.62338	35.5889	7.47844	26	24	25369	0.101476	123.172	12.4029	24.1381	7.73012	0.905593	0.904569	0.900982	0.903662	0.901908	0.901632	0.903051	0.90378	0.902046	0.902755	0.900489	0.898814	0.898498	0.898104	0.899543	0.900686	0.90175	0.902499	0.898991	0.899838	1	0.902632	0.0599276
28	0	19197	4689	0	0	124.553	9.41178	146.685	10.8857	0	0	24.621	5.62633	40.1069	9.04799	28	26	23886	0.095544	128.897	13.1047	27.661	8.90775	0.90687	0.905803	0.902663	0.90507	0.90283	0.902453	0.903207	0.904295	0.903228	0.903228	0.900507	0.899104	0.898958	0.898037	0.899879	0.901469	0.901888	0.903019	0.89969	0.899648	1	0.903576	0.0594923
34	29	24827	12594	93.3467	2.48678	109.225	7.20439	129.409	9.44745	10.251	0.829152	16.5661	3.29536	27.5695	6.07927	34	22	37450	0.1498	116	12.4786	20.2615	6.83509	0.908211	0.916983	0.90275	0.921068	0.891308	0.90964	0.888051	0.906782	0.907931	0.894873	0.909319	0.895848	0.903458	0.887744	0.90749	0.913591	0.920574	0.895768	0.894005	0.892403	1	0.905836	0.0590478
38	23	22043	11208	107.471	3.13604	120.588	8.35119	140.677	10.5439	15.6217	1.38061	22.2929	4.65731	35.4077	8.0056	38	26	33274	0.133096	127.346	13.1929	26.7059	8.62851	0.910185	0.918194	0.903543	0.922176	0.892469	0.910531	0.889042	0.90718	0.90751	0.894678	0.909599	0.896541	0.903047	0.888366	0.906999	0.913296	0.920659	0.896015	0.894076	0.893385	1	0.906708	0.0587601
40	23	20755	10595	115.582	5.04379	128.087	9.37819	148.156	11.5414	19.4748	2.60084	26.7393	5.89941	41.387	9.74737	40	28	31373	0.125492	134.855	13.9105	31.6806	10.1585	0.911516	0.919581	0.904902	0.922577	0.893762	0.91158	0.889921	0.907819	0.908026	0.894463	0.909731	0.896918	0.90291	0.888678	0.907038	0.913381	0.921254	0.89636	0.894384	0.893571	1	0.907576	0.0584331
46	0	20272	13371	0	0	111.702	7.85677	126.819	9.06582	0	0	17.7448	3.77443	25.9374	5.59478	46	22	33643	0.134572	117.71	11.1622	21.0009	6.09087	0.916506	0.909194	0.902714	0.898478	0.89075	0.899132	0.881387	0.877478	0.875412	0.89292	0.901525	0.905969	0.880287	0.869096	0.910249	0.917056	0.923402	0.904973	0.879291	0.909357	1	0.899095	0.0611224
50	0	17983	11956	0	0	126.036	9.0289	140.861	10.2405	0	0	25.4636	5.5118	35.5114	7.79468	50	26	29939	0.119756	131.956	11.9818	29.4762	8.1687	0.91825	0.910284	0.903621	0.900047	0.89158	0.899913	0.882077	0.878085	0.876632	0.893884	0.902903	0.906092	0.881693	0.87057	0.909616	0.916914	0.923194	0.905224	0.879705	0.909065	1	0.900119	0.0607222
52	0	16898	11337	0	0	132.976	10.0639	147.627	11.313	0	0	29.9374	6.84935	40.9241	9.49094	52	28	28235	0.11294	138.859	12.79	34.3488	9.65668	0.919568	0.911882	0.904427	0.90124	0.892438	0.90147	0.88261	0.879104	0.876802	0.894209	0.90379	0.906428	0.882185	0.870923	0.909828	0.916947	0.923428	0.905242	0.88022	0.909687	1	0.901069	0.0604869
58	1	15304	8231	93.6687	0	106.759	6.85928	128.443	9.48329	10.3351	0	15.4635	2.99483	26.9688	5.98942	58	22	23536	0.094144	114.342	12.9999	19.4869	6.96304	0.90659	0.900323	0.908566	0.868967	0.896584	0.901555	0.878548	0.878527	0.887343	0.887938	0.894077	0.900344	0.88507	0.875255	0.897285	0.909904	0.917488	0.889042	0.87585	0.908927	1	0.894459	0.0606609
62	1	13497	7284	110.848	0	119.241	8.00949	140.833	10.6228	17.0904	0	21.5394	4.36559	35.5319	8.06252	62	26	20782	0.083128	126.808	13.688	26.4435	8.92949	0.906867	0.901622	0.909994	0.870489	0.897387	0.903378	0.880016	0.879198	0.886705	0.888293	0.893826	0.900876	0.885502	0.875373	0.897796	0.910211	0.917597	0.888509	0.876287	0.908815	1	0.895291	0.0604382
64	1	12632	6869	111.884	0	126.953	9.04462	148.376	11.6481	17.5718	0	26.0166	5.58669	41.5821	9.83954	64	28	19502	0.078008	134.498	14.3357	31.4987	10.4693	0.90824	0.902959	0.911394	0.872218	0.898369	0.904241	0.880628	0.88032	0.887294	0.888217	0.893729	0.901215	0.885755	0.875577	0.897421	0.910548	0.917521	0.888242	0.876167	0.909727	1	0.896249	0.0600774
70	12	21422	14244	92.6775	2.10505	108.761	7.17035	126.824	9.11406	10.0273	0.695454	16.3566	3.25543	25.9443	5.62188	70	22	35678	0.142712	115.967	11.9355	20.1822	6.40774	0.891824	0.91897	0.903204	0.907828	0.904633	0.889988	0.8879	0.897121	0.887438	0.892441	0.896519	0.883359	0.908935	0.892819	0.890997	0.908487	0.901732	0.905278	0.882084	0.898789	1	0.899594	0.0597602
74	11	19002	12698	111.392	4.69235	122.86	8.37083	140.931	10.3534	17.4337	2.19843	23.5603	4.83628	35.5759	7.88673	74	26	31711	0.126844	130.092	12.7839	28.3696	8.5802	0.893807	0.919413	0.904576	0.909132	0.90579	0.890622	0.888588	0.897827	0.889029	0.892056	0.896755	0.88433	0.909479	0.892829	0.890795	0.908234	0.901186	0.905459	0.882202	0.898805	1	0.900518	0.0595053
76	9	17930	11983	120.7	5.9359	129.431	9.43133	147.552	11.3444	22.1979	3.23712	27.5818	6.06181	40.8673	9.51246	76	28	29922	0.119688	136.686	13.5557	32.9007	10.0331	0.895395	0.920376	0.905605	0.909932	0.906423	0.891451	0.888794	0.898252	0.889563	0.892521	0.897901	0.884249	0.909932	0.893523	0.891351	0.908178	0.90141	0.905554	0.88221	0.899104	1	0.901319	0.0592436
82	0	22053	12727	0	0	109.432	7.47728	126.431	8.96379	0	0	16.6758	3.44734	25.6944	5.49822	82	22	34780	0.13912	115.652	11.4847	19.976	6.12123	0.89366	0.898404	0.896938	0.899986	0.895127	0.888226	0.878191	0.91232	0.880664	0.897082	0.898836	0.882432	0.92017	0.906527	0.892956	0.913413	0.888269	0.916504	0.883137	0.896463	1	0.895705	0.0636599
86	0	19504	11399	0	0	119.679	8.56753	136.453	9.98022	0	0	21.8166	4.72743	32.3007	7.13524	86	26	30903	0.123612	125.867	12.1889	25.6838	7.64681	0.895366	0.899994	0.898278	0.90056	0.896159	0.889493	0.879397	0.912533	0.879898	0.897356	0.898748	0.882908	0.920008	0.906546	0.893408	0.913601	0.887568	0.916303	0.883911	0.896547	1	0.8966	0.063278
88	0	18325	10788	0	0	127.685	9.5696	144.337	11.0055	0	0	26.5103	6.02843	38.2524	8.79378	88	28	29113	0.116452	133.856	12.9304	30.8614	9.1482	0.897073	0.900611	0.899873	0.901573	0.897348	0.890444	0.880758	0.912582	0.880947	0.898293	0.899478	0.88354	0.920585	0.907121	0.893621	0.913784	0.887937	0.916206	0.88421	0.896902	1	0.897607	0.0629215
94	2	21785	12458	91.0701	0.522243	108.516	7.15156	128.823	9.38963	9.50304	0.162756	16.2465	3.22915	27.1969	5.97355	94	22	34245	0.13698	115.902	12.6526	20.2297	6.88287	0.909739	0.899372	0.899197	0.895883	0.891794	0.884479	0.883589	0.893488	0.887093	0.887224	0.911856	0.889093	0.892802	0.897416	0.903139	0.908366	0.905636	0.908644	0.89197	0.90292	1	0.896932	0.0635857
98	2	19277	11091	104.343	2.31023	119.694	8.23558	140.043	10.5378	14.287	0.94359	21.7994	4.52645	34.9375	7.92297	98	26	30370	0.12148	127.125	13.4025	26.5969	8.71515	0.911343	0.901432	0.901037	0.897695	0.892855	0.885479	0.884722	0.893843	0.887521	0.888113	0.91243	0.889924	0.892229	0.89758	0.903474	0.908117	0.905976	0.909088	0.892114	0.903457	1	0.898138	0.0631887
100	2	18148	10457	109.652	4.16932	126.508	9.22906	146.772	11.5724	16.6167	1.87998	25.7641	5.67232	40.2607	9.56547	100	28	28607	0.114428	133.914	14.0805	31.0625	10.1296	0.913098	0.902559	0.902804	0.898556	0.894239	0.887248	0.885815	0.894064	0.888017	0.888961	0.912993	0.890289	0.892841	0.8977	0.90359	0.90803	0.906212	0.909323	0.892963	0.903555	1	0.899236	0.0627871
106	9	27483	13806	92.5432	1.75532	112.038	7.82213	128.832	9.14117	9.97929	0.568763	17.9012	3.78001	27.1803	5.82229	106	22	41298	0.165192	117.648	11.4693	21.0015	6.32669	0.919137	0.905673	0.908615	0.908858	0.887125	0.902586	0.88721	0.894523	0.89422	0.865756	0.932055	0.899729	0.902417	0.875272	0.907913	0.91301	0.906412	0.907272	0.891641	0.907986	1	0.902909	0.0602582
110	9	24377	12346	103.972	3.77786	121.236	8.87644	138.012	10.2156	14.1708	1.55382	22.6908	5.01945	33.4275	7.46051	110	26	36732	0.146928	126.87	12.259	26.2974	7.82207	0.920437	0.90692	0.910024	0.910038	0.888	0.903762	0.887959	0.895255	0.894942	0.866942	0.932416	0.900046	0.903109	0.875626	0.908132	0.913277	0.906703	0.90722	0.891784	0.908118	1	0.90389	0.0599623
112	8	22968	11646	112.046	4.82841	129.029	9.87903	145.68	11.2393	17.7467	2.34959	27.3715	6.3339	39.342	9.1581	112	28	34622	0.138488	134.626	13.0094	31.3958	9.31954	0.921741	0.90857	0.911299	0.911227	0.888972	0.904266	0.888525	0.896121	0.895384	0.867989	0.932514	0.901176	0.903992	0.876509	0.908627	0.913191	0.907299	0.907443	0.892121	0.908079	1	0.904885	0.0596346
118	0	22796	9625	0	0	110.729	7.72883	129.599	9.38661	0	0	17.2836	3.65511	27.6841	6.081	118	21	32421	0.129684	116.331	11.9366	20.3713	6.55372	0.9021	0.903226	0.883393	0.911971	0.892708	0.900558	0.87761	0.895438	0.885907	0.857253	0.905154	0.902054	0.894821	0.875143	0.907452	0.903041	0.908855	0.898245	0.901129	0.906187	1	0.895592	0.0642251
122	0	20138	8542	0	0	125.904	8.99661	144.484	10.5318	0	0	25.3828	5.50378	38.3136	8.46987	122	25	28680	0.11472	131.438	12.7303	29.2341	8.80932	0.903992	0.905352	0.884868	0.913058	0.893706	0.901691	0.8769	0.896095	0.887169	0.856206	0.905265	0.90265	0.895397	0.875087	0.907653	0.903347	0.90931	0.898605	0.901552	0.906084	1	0.89662	0.0638112
124	0	18898	8129	0	0	132.213	10.0622	150.594	11.5746	0	0	29.4334	6.80122	43.4357	10.1304	124	27	27027	0.108108	137.742	13.4963	33.6449	10.2198	0.905428	0.906556	0.887076	0.913475	0.89529	0.902579	0.87827	0.896622	0.887205	0.857476	0.906242	0.903171	0.896011	0.874995	0.908462	0.903485	0.909572	0.899267	0.902024	0.906057	1	0.897701	0.0633431
130	0	18489	10050	0	0	108.221	7.21559	128.383	9.2855	0	0	16.1199	3.24245	26.9132	5.8491	130	22	28539	0.114156	115.321	12.5231	19.9208	6.74061	0.885946	0.909825	0.891499	0.919181	0.898542	0.8963	0.88062	0.892551	0.888188	0.892165	0.892358	0.894705	0.890851	0.888609	0.904587	0.908248	0.900119	0.900294	0.90082	0.89898	1	0.896675	0.0629863
134	0	16355	8942	0	0	120.156	8.30964	140.307	10.4355	0	0	22.0548	4.60376	35.1206	7.85191	134	26	25297	0.101188	127.279	13.2639	26.6733	8.63192	0.888169	0.911057	0.892497	0.920663	0.899454	0.896391	0.881745	0.894513	0.888979	0.892082	0.892418	0.894019	0.891469	0.8889	0.905147	0.908546	0.899454	0.900561	0.900937	0.898822	1	0.897695	0.0625138
136	0	15371	8419	0	0	127.056	9.36183	146.975	11.534	0	0	26.1075	5.82061	40.4201	9.5652	136	28	23790	0.09516	134.105	13.9437	31.1726	10.0552	0.890206	0.912589	0.89422	0.921122	0.900757	0.89731	0.882703	0.894893	0.889639	0.892308	0.893296	0.89462	0.891131	0.889218	0.904792	0.90868	0.899622	0.901072	0.901429	0.899012	1	0.898754	0.0621464
142	36	24736	12525	93.3578	2.28905	111.593	7.72045	129.671	9.35566	10.2514	0.763666	17.685	3.70138	27.7266	6.03946	142	22	37297	0.149188	117.646	11.9315	21.05	6.62782	0.895903	0.914497	0.88424	0.898759	0.900971	0.897123	0.8707	0.897767	0.887377	0.880634	0.888664	0.893316	0.90207	0.890031	0.896131	0.904577	0.899335	0.884146	0.889535	0.897257	1	0.895094	0.064097
146	34	21869	11176	107.902	3.71655	124.608	8.88397	142.571	10.5215	15.8248	1.61583	24.6083	5.30453	36.8322	8.20263	146	26	33079	0.132316	130.66	12.7387	28.7292	8.65556	0.896611	0.91543	0.88526	0.89977	0.902672	0.898062	0.871701	0.898274	0.888388	0.88133	0.888388	0.893558	0.902158	0.889991	0.896248	0.904879	0.89906	0.884111	0.888479	0.897216	1	0.89587	0.0638608
148	29	20511	10517	117.963	5.70704	134.482	10.0786	152.258	11.7145	20.7239	3.01046	30.9516	7.01426	44.8848	10.4217	148	28	31057	0.124228	140.486	13.5938	35.6603	10.6277	0.89793	0.916396	0.886934	0.900715	0.903323	0.899121	0.872621	0.898686	0.889091	0.882007	0.889333	0.894082	0.903355	0.890089	0.896384	0.905303	0.899266	0.884825	0.889155	0.89677	1	0.896813	0.0635118
154	4	27051	8831	91.7934	1.02745	113.507	8.23544	131.453	9.36883	9.73294	0.324827	18.6322	4.07468	28.8696	6.21503	154	21	35886	0.143544	117.921	11.5132	21.1505	6.44041	0.918227	0.910871	0.889957	0.908767	0.892772	0.904211	0.863401	0.893482	0.885512	0.861144	0.898456	0.896102	0.882754	0.890863	0.885248	0.900755	0.888202	0.894639	0.903305	0.888759	1	0.897547	0.0618466
158	4	23922	7849	104.54	2.40524	123.877	9.22587	141.636	10.5228	14.3695	0.987811	24.2123	5.44054	36.1238	8.13161	158	25	31775	0.1271	128.261	12.2541	27.1534	8.06397	0.919607	0.912541	0.891723	0.909819	0.894115	0.90502	0.864312	0.894068	0.886216	0.862628	0.898568	0.896302	0.883493	0.891393	0.885382	0.900692	0.888497	0.894571	0.903871	0.888702	1	0.898634	0.0615313
160	4	22457	7423	109.381	4.76789	129.036	10.1303	146.742	11.5314	16.5165	2.137	27.3999	6.49842	40.2321	9.58026	160	27	29884	0.119536	133.431	12.9908	30.5859	9.23579	0.92168	0.914218	0.893388	0.911156	0.895228	0.906288	0.866049	0.895161	0.887231	0.863455	0.899461	0.897186	0.883884	0.891765	0.885424	0.9008	0.888987	0.894894	0.904129	0.889222	1	0.89996	0.0609897
166	6	23325	7244	91.6182	1.12264	110.675	7.60843	131.534	9.66821	9.67825	0.352953	17.251	3.58575	28.9494	6.38837	166	20	30575	0.1223	115.614	12.0448	20.0212	6.65127	0.905527	0.909256	0.896141	0.910924	0.906819	0.900376	0.879182	0.889289	0.882289	0.867604	0.916092	0.904023	0.903745	0.86991	0.908994	0.890744	0.905724	0.884415	0.899346	0.903729	1	0.899396	0.0605386
170	5	20737	6408	105.852	3.75827	121.071	8.65534	141.767	10.7208	14.9472	1.58358	22.5818	4.87814	36.2429	8.22407	170	24	27150	0.1086	125.953	12.7143	25.8047	8.23473	0.906998	0.910681	0.897864	0.911657	0.907624	0.901123	0.879521	0.889632	0.882302	0.868011	0.916096	0.904401	0.904659	0.871031	0.909337	0.891492	0.906206	0.884751	0.899411	0.903794	1	0.900303	0.0603514
172	4	19531	6041	114.125	0.746787	126.612	9.61664	147.327	11.7025	18.6466	0.365851	25.8619	5.95489	40.7268	9.72078	172	26	25576	0.102304	131.503	13.4322	29.3718	9.44874	0.908371	0.911401	0.899163	0.912242	0.908606	0.902272	0.88063	0.889877	0.883035	0.869116	0.916953	0.90495	0.905204	0.871344	0.909192	0.891695	0.906416	0.884951	0.899691	0.903425	1	0.90117	0.0602255
178	0	19124	10678	0	0	108.835	7.34496	127.581	9.22765	0	0	16.3999	3.33802	26.4151	5.76483	178	22	29802	0.119208	115.552	12.08	19.9883	6.48995	0.907305	0.901634	0.881602	0.917858	0.903262	0.893145	0.884018	0.897842	0.876904	0.880864	0.924401	0.894822	0.907204	0.85501	0.906533	0.88786	0.899705	0.902557	0.899101	0.906902	1	0.897819	0.0618321
182	0	16940	9485	0	0	120.455	8.51505	138.938	10.3177	0	0	22.2331	4.75166	34.1053	7.62807	182	26	26425	0.1057	127.089	12.7787	26.4945	8.23363	0.908174	0.9035	0.883576	0.919016	0.903955	0.89351	0.88509	0.898581	0.8765	0.881362	0.924674	0.895421	0.907077	0.855799	0.905885	0.887304	0.899754	0.902308	0.898638	0.90649	1	0.898697	0.0616387
184	0	15893	8951	0	0	126.198	9.52062	144.476	11.3476	0	0	25.6038	5.84298	38.4025	9.09082	184	28	24844	0.099376	132.783	13.4676	30.215	9.45355	0.909475	0.905591	0.885284	0.919518	0.904544	0.893797	0.885989	0.899392	0.877475	0.882004	0.924891	0.896031	0.907845	0.856243	0.905752	0.887317	0.900056	0.902673	0.898487	0.906597	1	0.899672	0.0612562
190	2	17748	11562	91.0719	0.145531	107.244	7.00427	126.903	9.39015	9.50274	0.0453557	15.6807	3.09091	26.0168	5.81393	190	22	29312	0.117248	114.997	12.5235	19.7573	6.68147	0.901218	0.911726	0.895265	0.919999	0.882813	0.897755	0.878292	0.903794	0.873823	0.882267	0.907529	0.897363	0.892382	0.872305	0.893235	0.888987	0.888169	0.899529	0.903606	0.905721	1	0.897586	0.0608517
194	2	15740	10280	102.702	2.85761	117.555	8.08467	137.147	10.4645	13.6376	1.13108	20.656	4.28693	32.8395	7.58321	194	26	26022	0.104088	125.294	13.2121	25.4686	8.32569	0.90362	0.912401	0.896511	0.920817	0.884002	0.898663	0.879294	0.903947	0.874395	0.882446	0.907655	0.897337	0.892956	0.873203	0.893148	0.888825	0.888902	0.899393	0.903697	0.905561	1	0.898533	0.0605977
196	2	14749	9704	106.961	0.734171	123.471	9.06558	143.027	11.4187	15.3645	0.314955	23.9651	5.31507	37.2877	9.0255	196	28	24455	0.09782	131.23	13.8885	29.251	9.58427	0.904927	0.913392	0.897812	0.92204	0.88485	0.898753	0.880209	0.904682	0.875118	0.882928	0.90779	0.897955	0.893232	0.873605	0.893192	0.889184	0.889102	0.899591	0.903435	0.905704	1	0.899369	0.0602802
202	5	22061	14161	92.8267	2.55736	110.104	7.40896	127.259	9.21013	10.0829	0.84265	16.9763	3.44782	26.2166	5.72175	202	22	36227	0.144908	116.807	11.6932	20.5873	6.35449	0.899315	0.906534	0.893036	0.913973	0.896348	0.899108	0.872747	0.896886	0.89552	0.888081	0.907279	0.888536	0.889806	0.881014	0.88757	0.895078	0.884161	0.894167	0.905209	0.899302	1	0.897225	0.0623223
206	4	19520	12599	108.822	4.57924	124.038	8.60391	141.01	10.4328	16.2592	2.04011	24.2538	5.06991	35.6428	7.94315	206	26	32123	0.128492	130.693	12.5057	28.7197	8.44412	0.901068	0.908477	0.894437	0.914703	0.897223	0.900616	0.873486	0.897317	0.896025	0.887884	0.907854	0.88902	0.890826	0.882032	0.888444	0.895278	0.884615	0.894748	0.905551	0.898826	1	0.898312	0.0620038
208	4	18344	11890	119.151	7.46089	132.483	9.80019	149.325	11.5664	21.4521	3.97142	29.5847	6.61217	42.361	9.89149	208	28	30238	0.120952	139.104	13.3642	34.6075	10.1963	0.902573	0.910113	0.895711	0.915652	0.898373	0.90163	0.87433	0.897711	0.896901	0.888022	0.907963	0.889361	0.890866	0.882267	0.8886	0.895479	0.884715	0.895611	0.905367	0.899067	1	0.89928	0.0617127
214	3	22069	11120	92.8187	0.366445	110.724	7.61716	128.906	9.29273	10.058	0.118294	17.274	3.5888	27.2401	5.93141	214	22	33192	0.132768	116.814	11.8829	20.6122	6.51816	0.899147	0.901437	0.891435	0.90912	0.888859	0.906815	0.873072	0.890561	0.914603	0.885063	0.874141	0.879203	0.894221	0.875331	0.898153	0.906499	0.886479	0.88217	0.895321	0.8844	1	0.894961	0.0646415
218	2	19490	9902	110.735	7.3783	125.051	8.85561	142.886	10.4996	17.2632	3.39587	24.8651	5.31472	37.0706	8.22474	218	26	29394	0.117576	131.058	12.658	28.9763	8.64901	0.900235	0.903637	0.892767	0.910407	0.889671	0.907549	0.874362	0.890828	0.914864	0.885385	0.874328	0.87989	0.894536	0.875604	0.898398	0.907005	0.88712	0.88302	0.895319	0.8845	1	0.895964	0.0641902
220	2	18287	9354	117.004	7.51247	131.892	9.93173	149.528	11.6423	20.3303	3.85696	29.2093	6.64047	42.5415	9.99707	220	28	27643	0.110572	137.859	13.4456	33.7201	10.1389	0.901711	0.905184	0.893825	0.912039	0.890605	0.908783	0.875972	0.89122	0.915584	0.885559	0.874923	0.880603	0.89567	0.876298	0.8986	0.90721	0.887802	0.882846	0.895326	0.885161	1	0.897059	0.0637459
226	7	21032	10100	92.3093	1.67393	110.954	7.55523	130.152	9.30838	9.90322	0.540953	17.3765	3.57614	28.0269	6.02297	226	21	31139	0.124556	117.177	12.1474	20.8293	6.72952	0.917146	0.904894	0.905617	0.905328	0.892723	0.905472	0.871817	0.90817	0.905713	0.884373	0.903032	0.896047	0.904236	0.865924	0.89929	0.903802	0.903867	0.879428	0.919731	0.88007	1	0.901697	0.0610046
230	6	18715	8999	102.102	1.9633	119.058	8.52094	138.275	10.3396	13.3849	0.775545	21.4794	4.64635	33.6298	7.58273	230	25	27720	0.11088	125.293	12.8377	25.4221	8.1017	0.918705	0.906746	0.906475	0.906692	0.893056	0.905501	0.872745	0.90873	0.906439	0.885101	0.903499	0.896392	0.904473	0.866667	0.899675	0.904311	0.904185	0.879888	0.919787	0.880357	1	0.902626	0.060779
232	6	17630	8526	109.225	3.69312	125.145	9.42528	144.263	11.3433	16.4095	1.6487	24.9696	5.67723	38.236	9.08393	232	27	26162	0.104648	131.372	13.498	29.291	9.34401	0.920381	0.908455	0.907404	0.908015	0.89393	0.906487	0.873997	0.908895	0.907385	0.885521	0.904059	0.897179	0.904442	0.86662	0.90018	0.904805	0.904747	0.880323	0.91975	0.880781	1	0.903663	0.0604667
238	1	23203	8513	91.3908	0	111.568	7.73018	129.99	9.42461	9.60241	0	17.6738	3.69861	27.9353	6.13977	238	21	31717	0.126868	116.512	11.585	20.4278	6.38792	0.928445	0.905745	0.881467	0.908251	0.88946	0.893291	0.88172	0.891147	0.881073	0.873364	0.882145	0.91235	0.894079	0.847227	0.918593	0.857001	0.891698	0.875903	0.899754	0.89452	1	0.896703	0.0629011
242	1	20586	7589	114.137	0	125.231	8.94596	143.332	10.6489	18.6502	0	24.9794	5.40337	37.4312	8.43108	242	25	28176	0.112704	130.106	12.3895	28.333	8.42574	0.929674	0.907634	0.882489	0.909959	0.890119	0.893722	0.882471	0.892054	0.88201	0.873066	0.883163	0.912425	0.894946	0.847902	0.91837	0.858106	0.892089	0.876331	0.900004	0.894272	1	0.89769	0.0625736
244	1	19256	7161	125.976	0	135.912	10.1375	153.843	12.0076	25.0441	0	31.9401	7.21675	46.3191	10.9538	244	27	26418	0.105672	140.772	13.3239	35.8375	10.5519	0.930862	0.910345	0.884075	0.911443	0.891438	0.894882	0.883148	0.89369	0.881709	0.87395	0.88434	0.912881	0.896056	0.848304	0.918635	0.859073	0.892706	0.876713	0.899462	0.89422	1	0.898962	0.0620096
250	3	23399	8800	91.2692	1.5912	110.184	7.54387	130.362	9.33452	9.57298	0.504194	17.0211	3.51859	28.1628	6.04425	250	21	32202	0.128808	115.696	12.0864	20.0651	6.60624	0.905689	0.914198	0.892398	0.902304	0.883656	0.882305	0.887476	0.91471	0.868797	0.883206	0.893671	0.905363	0.888113	0.865629	0.895736	0.884246	0.875551	0.895503	0.904292	0.899944	1	0.895752	0.0635859
254	3	20720	7886	107.111	4.13161	120.857	8.63081	140.966	10.3374	15.4947	1.78397	22.4623	4.85717	35.5992	7.8223	254	25	28609	0.114436	126.398	12.8135	26.0827	8.27173	0.907302	0.914747	0.894072	0.903684	0.88432	0.883865	0.888846	0.915359	0.869901	0.884826	0.893845	0.905764	0.888986	0.866301	0.895487	0.884826	0.875913	0.89512	0.903929	0.899909	1	0.896808	0.0633686
256	3	19481	7433	115.789	5.65373	127.507	9.60571	147.586	11.3624	19.6053	2.80885	26.4043	6.02318	40.8954	9.45633	256	27	26917	0.107668	133.051	13.5297	30.4052	9.6404	0.909035	0.915444	0.894639	0.904336	0.884961	0.884887	0.890237	0.915871	0.871104	0.885035	0.893989	0.906175	0.889679	0.866051	0.895438	0.88498	0.876175	0.895178	0.90376	0.900007	1	0.897598	0.0630826
262	4	23098	10785	93.3511	1.78776	109.831	7.46833	128.713	9.31597	10.2419	0.579513	16.8558	3.46873	27.121	5.90402	262	21	33887	0.135548	115.838	11.9604	20.122	6.49377	0.886461	0.911264	0.877136	0.913344	0.888069	0.896848	0.882241	0.910098	0.86455	0.887051	0.900478	0.900153	0.909951	0.869404	0.889574	0.888246	0.871042	0.895402	0.893366	0.900935	1	0.893184	0.0660923
266	3	20433	9578	114.611	5.56162	124.797	8.75865	143.484	10.5516	19.0137	2.70278	24.7086	5.24809	37.5365	8.30972	266	25	30014	0.120056	130.76	12.7928	28.8017	8.74926	0.888235	0.911525	0.87854	0.914407	0.888935	0.897731	0.883188	0.910842	0.863963	0.888019	0.900546	0.901079	0.909442	0.870327	0.890235	0.888669	0.871543	0.896265	0.893233	0.901729	1	0.894041	0.065706
268	3	19151	9054	126.627	9.1167	130.595	9.80553	149.155	11.6801	25.829	5.71194	28.3577	6.4542	42.2343	9.97534	268	27	28208	0.112832	136.552	13.5705	32.8115	10.1092	0.890847	0.913039	0.880229	0.915361	0.890013	0.898291	0.884448	0.911887	0.864648	0.888578	0.901181	0.901588	0.910185	0.870835	0.890297	0.889003	0.871614	0.896076	0.893718	0.90134	1	0.895263	0.0651353
274	3	22497	11467	91.1231	0.741962	109.811	7.56783	128.103	9.31103	9.52051	0.232766	16.8528	3.50433	26.7433	5.87763	274	22	33967	0.135868	115.985	11.9194	20.1911	6.45604	0.880546	0.89166	0.87978	0.913033	0.879942	0.902759	0.861807	0.915153	0.868755	0.875423	0.896076	0.884182	0.897665	0.881782	0.896355	0.892616	0.885757	0.875791	0.892086	0.877808	1	0.887961	0.0681074
278	3	19850	10156	105.381	1.65138	121.631	8.66959	139.705	10.3891	14.705	0.688659	22.8931	4.92861	34.6727	7.78783	278	26	30009	0.120036	127.746	12.6266	26.8789	8.22647	0.883352	0.892932	0.880036	0.914076	0.881319	0.902596	0.862808	0.915909	0.869223	0.877004	0.896164	0.885051	0.898114	0.882669	0.896864	0.893199	0.885318	0.876604	0.892682	0.877953	1	0.889022	0.0675568
280	2	18554	9580	113.436	2.7679	128.35	9.6674	146.262	11.453	18.3424	1.33471	26.9283	6.1181	39.8341	9.41117	280	28	28136	0.112544	134.448	13.3555	31.3219	9.60488	0.885609	0.894139	0.881682	0.915393	0.882073	0.9037	0.863982	0.916868	0.869633	0.878288	0.896716	0.886284	0.898457	0.882499	0.89732	0.893482	0.885023	0.87731	0.892646	0.879105	1	0.890214	0.0671634
286	4	21044	12166	91.9491	1.16782	109.188	7.41139	128.815	9.39374	9.78337	0.368358	16.5615	3.3865	27.1923	5.97994	286	22	33214	0.132856	116.375	12.5145	20.4546	6.8271	0.908247	0.903429	0.88279	0.911965	0.872057	0.906199	0.864063	0.924926	0.888676	0.878756	0.883513	0.905251	0.899907	0.874044	0.895887	0.906952	0.893298	0.87716	0.894231	0.866306	1	0.895307	0.0624645
290	4	18646	10832	110.891	4.08383	122.022	8.57835	141.633	10.6203	17.1796	1.91465	23.104	4.89785	36.1321	8.18307	290	26	29482	0.117928	129.226	13.3197	27.8898	8.90149	0.910267	0.904976	0.883895	0.912472	0.873703	0.90657	0.864884	0.925548	0.889238	0.879621	0.884201	0.905977	0.900736	0.874194	0.896174	0.907096	0.893952	0.876687	0.894851	0.866461	1	0.896347	0.0619604
292	4	17529	10223	118.883	3.93191	128.427	9.56855	147.915	11.6987	21.1324	2.12284	26.9673	6.06634	41.2093	9.85025	292	28	27756	0.111024	135.604	14.0222	32.212	10.3045	0.911407	0.906453	0.885863	0.912974	0.875	0.907515	0.866119	0.925854	0.889357	0.879864	0.884674	0.906651	0.900742	0.874712	0.896185	0.907335	0.894239	0.876891	0.894653	0.867434	1	0.897296	0.0617077
298	2	23459	11825	92.564	0.597967	110.89	7.64097	128.928	9.2799	9.97655	0.192479	17.3523	3.61353	27.2525	5.91609	298	22	35286	0.141144	116.934	11.8407	20.6696	6.50038	0.930978	0.909383	0.879825	0.910092	0.882475	0.890835	0.872782	0.898062	0.870473	0.883693	0.893867	0.9126	0.900116	0.858783	0.907144	0.879839	0.898614	0.881341	0.890169	0.886541	1	0.897459	0.0623143
302	2	20762	10532	104.56	0.782337	121.781	8.73657	139.579	10.3782	14.3572	0.320811	22.9822	4.98678	34.5792	7.73543	302	26	31296	0.125184	127.769	12.5558	26.8844	8.16532	0.931924	0.910548	0.880959	0.910979	0.883739	0.892894	0.87337	0.898645	0.871709	0.883499	0.89406	0.913312	0.900562	0.858752	0.907864	0.879921	0.899316	0.881167	0.890353	0.886535	1	0.898367	0.0620554
304	2	19496	9961	107.734	0.633121	127.512	9.75352	145.33	11.3102	15.6979	0.275517	26.4207	6.11119	39.0718	9.16603	304	28	29459	0.117836	133.535	13.3156	30.6977	9.43172	0.933144	0.912336	0.882922	0.912098	0.884687	0.894633	0.874113	0.899521	0.872535	0.883873	0.894311	0.913388	0.901015	0.859211	0.907549	0.880308	0.899691	0.880953	0.890729	0.886792	1	0.899465	0.0616232
310	6	24027	9520	92.818	1.25623	110.598	7.51098	129.466	9.37134	10.0628	0.402902	17.2092	3.53216	27.5979	6.01513	310	21	33553	0.134212	115.948	11.7369	20.1555	6.41484	0.930766	0.917727	0.896596	0.908935	0.894406	0.891679	0.886508	0.89068	0.8908	0.88083	0.907788	0.909978	0.900218	0.858925	0.883334	0.85587	0.892931	0.885688	0.89992	0.893884	1	0.902162	0.0603395
314	5	21239	8442	108.675	1.71084	122.413	8.60308	141.156	10.5088	16.1208	0.747603	23.3261	4.95515	35.7603	8.00263	314	25	29686	0.118744	127.741	12.4862	26.8609	8.20123	0.931735	0.91907	0.897847	0.910109	0.895085	0.892171	0.888011	0.892424	0.891515	0.881122	0.908408	0.910918	0.900307	0.858907	0.883211	0.856414	0.89298	0.886158	0.90061	0.893519	1	0.903094	0.0600614
316	4	19989	7977	118.853	4.43173	128.982	9.61507	147.676	11.5191	21.1345	2.34799	27.3172	6.16352	40.9894	9.63141	316	27	27970	0.11188	134.312	13.236	31.2156	9.57737	0.932588	0.920433	0.899053	0.912049	0.896103	0.893404	0.888774	0.892992	0.892313	0.88182	0.909081	0.911298	0.900804	0.860082	0.883357	0.856775	0.892867	0.886378	0.900751	0.89428	1	0.904093	0.0596238
322	11	26179	10396	91.9619	0.964552	111.343	7.65537	130.297	9.36318	9.78594	0.30826	17.5638	3.64884	28.1246	6.08688	322	21	36586	0.146344	116.723	11.8363	20.5623	6.54015	0.896969	0.925914	0.887047	0.904882	0.898431	0.882127	0.888878	0.911893	0.865495	0.891024	0.900877	0.909706	0.902012	0.861491	0.879776	0.876483	0.879298	0.89194	0.900795	0.890764	1	0.896977	0.0638991
326	10	23181	9271	106.911	6.09307	124.263	8.87928	142.872	10.6304	15.4892	2.66529	24.4068	5.2689	37.074	8.31344	326	25	32462	0.129848	129.572	12.6249	28.0218	8.50574	0.898943	0.926945	0.888716	0.905859	0.899975	0.882478	0.889194	0.912744	0.866968	0.892058	0.901516	0.909802	0.902378	0.861931	0.87989	0.876255	0.879459	0.892859	0.90093	0.890564	1	0.898037	0.0633742
328	9	21717	8776	118.015	8.36119	134.332	10.0543	152.63	11.7611	20.9194	4.5923	30.8474	6.98492	45.2157	10.5011	328	27	30502	0.122008	139.592	13.4365	34.9785	10.4323	0.901138	0.928021	0.889499	0.906695	0.90081	0.883811	0.889974	0.913022	0.867992	0.892745	0.901875	0.909826	0.902924	0.862091	0.880385	0.876828	0.87968	0.892761	0.901187	0.890253	1	0.898997	0.0630569
334	1	24620	9687	92.3977	0	110.383	7.67923	128.61	9.20564	9.92186	0	17.1209	3.59828	27.0475	5.81581	334	21	34308	0.137232	115.529	11.5578	19.9235	6.22983	0.876691	0.913868	0.884896	0.903448	0.871007	0.895578	0.880567	0.91808	0.851492	0.898741	0.890434	0.903885	0.903084	0.855865	0.900679	0.869928	0.88765	0.88115	0.897036	0.87688	1	0.889849	0.0663046
338	1	21656	8569	106.397	0	121.082	8.75395	139.084	10.3008	15.1213	0	22.596	4.9353	34.2097	7.62353	338	25	30226	0.120904	126.185	12.281	25.8882	7.83124	0.878863	0.915718	0.88634	0.904982	0.871915	0.896331	0.881443	0.919209	0.852246	0.900152	0.891716	0.904238	0.903279	0.856498	0.901045	0.86988	0.887746	0.881294	0.897621	0.87701	1	0.891109	0.0658752
340	1	20291	8112	120.65	0	129.137	9.77766	146.972	11.4084	22.0122	0	27.4297	6.28343	40.4019	9.45806	340	27	28404	0.113616	134.23	13.0527	31.1343	9.38554	0.880879	0.917019	0.887815	0.906087	0.872448	0.897391	0.882235	0.919747	0.853612	0.900419	0.892128	0.904556	0.903464	0.857362	0.901405	0.869913	0.887375	0.881408	0.897902	0.8772	1	0.892146	0.0655034
346	4	22400	11752	93.1478	2.15852	108.551	7.17644	129.015	9.40461	10.1806	0.703885	16.2636	3.25254	27.3178	5.98535	346	22	34156	0.136624	115.59	12.6006	20.0663	6.84481	0.890356	0.909342	0.88999	0.906488	0.881309	0.893855	0.879831	0.926133	0.859849	0.887911	0.89201	0.892757	0.890707	0.857082	0.914905	0.881602	0.888394	0.873126	0.882275	0.882071	1	0.892871	0.0635761
350	3	19804	10432	113.511	2.05417	122.49	8.401	142.716	10.647	18.3645	1.00379	23.3541	4.85118	36.9556	8.27728	350	26	30239	0.120956	129.467	13.3336	28.0459	8.99228	0.892192	0.910579	0.891299	0.907884	0.882222	0.894672	0.880304	0.926932	0.860313	0.888207	0.892242	0.893482	0.891151	0.85737	0.91511	0.882089	0.888455	0.874368	0.88323	0.882552	1	0.893884	0.0632367
352	2	18626	9868	121.141	3.86051	131.084	9.48861	151.176	11.8279	22.3485	2.12155	28.6424	6.28152	43.9642	10.3595	352	28	28496	0.113984	138.041	14.0958	33.9478	10.7752	0.893318	0.912005	0.892617	0.908864	0.883808	0.895091	0.881141	0.927569	0.861121	0.889283	0.892897	0.893617	0.891862	0.857647	0.915444	0.882299	0.888633	0.87493	0.883878	0.881966	1	0.894847	0.0628953
358	2	23417	12975	92.2197	2.10533	110.449	7.67833	127.88	9.146	9.88014	0.672787	17.1514	3.60369	26.5907	5.7189	358	22	36394	0.145576	116.663	11.7256	20.5162	6.36101	0.909394	0.914588	0.887701	0.902759	0.878634	0.893224	0.882687	0.924891	0.875309	0.87829	0.895807	0.916717	0.901	0.867588	0.900615	0.893348	0.891617	0.870611	0.884912	0.863989	1	0.89697	0.063716
362	1	20731	11533	100.043	0	122.816	8.73897	140.093	10.3005	12.5811	0	23.5647	5.06028	34.9485	7.7399	362	26	32265	0.12906	128.991	12.4731	27.6335	8.22416	0.910879	0.916442	0.889478	0.903766	0.879482	0.894778	0.883574	0.925353	0.875887	0.878475	0.896296	0.916984	0.900573	0.868201	0.901302	0.894421	0.891911	0.870308	0.885356	0.86335	1	0.898048	0.0633314
364	1	19466	10896	104.221	0	128.061	9.67937	145.286	11.254	14.2163	0	26.7508	6.10515	39.0299	9.11058	364	28	30363	0.121452	134.241	13.1837	31.1568	9.40115	0.912723	0.917152	0.890574	0.904983	0.880875	0.895564	0.884201	0.925781	0.87656	0.878833	0.897227	0.91735	0.900981	0.86836	0.901838	0.894987	0.891924	0.870961	0.885601	0.863353	1	0.898992	0.0631112
370	37	27785	10810	93.034	2.35646	112.177	7.79004	131.456	9.64243	10.1469	0.804017	17.9647	3.78466	28.8973	6.40109	370	21	38632	0.154528	117.553	12.0467	21.0164	6.77923	0.913025	0.908767	0.879413	0.907266	0.888266	0.894103	0.886195	0.907188	0.87852	0.878469	0.882261	0.910178	0.905092	0.858136	0.906321	0.873084	0.879763	0.870315	0.886584	0.879931	1	0.895629	0.0647591
374	32	24676	9584	108.282	4.61016	124.843	8.91124	144.008	10.8	16.0221	2.08359	24.748	5.35505	37.9723	8.61124	374	25	34292	0.137168	130.184	12.8121	28.4359	8.7585	0.914441	0.910037	0.880541	0.908871	0.889231	0.89499	0.887321	0.908361	0.879637	0.879491	0.882626	0.910679	0.905269	0.858728	0.905926	0.872784	0.879637	0.870713	0.88665	0.880059	1	0.896659	0.0642595
376	30	23128	9040	113.322	6.28256	129.706	9.8359	148.828	11.846	18.4229	3.10718	27.7939	6.38933	41.9839	10.1078	376	27	32198	0.128792	135.059	13.5345	31.7692	9.94131	0.915989	0.911904	0.882275	0.909715	0.889962	0.895801	0.888363	0.908923	0.880458	0.880272	0.88358	0.91133	0.905708	0.858454	0.906407	0.872694	0.879635	0.870939	0.886623	0.879837	1	0.897723	0.0637473
382	0	28941	8519	0	0	113.002	8.05457	130.798	9.16609	0	0	18.3762	3.95947	28.4275	6.00358	382	20	37460	0.14984	117.049	11.1745	20.662	6.16922	0.892032	0.930699	0.887306	0.89665	0.895302	0.880072	0.899386	0.904498	0.858582	0.88788	0.883916	0.908035	0.893633	0.861692	0.892352	0.882621	0.879885	0.905379	0.879925	0.877509	1	0.894907	0.0639209
386	0	25598	7582	0	0	127.077	9.27892	144.682	10.4158	0	0	26.1124	5.75426	38.4549	8.33469	386	24	33180	0.13272	131.1	12.077	28.9328	8.26289	0.894078	0.931751	0.889316	0.898403	0.897152	0.881374	0.900301	0.904973	0.860549	0.888171	0.884177	0.908077	0.893822	0.861965	0.892963	0.883002	0.880606	0.905515	0.880048	0.877969	1	0.896191	0.0632897
388	0	24054	7183	0	0	134.054	10.2975	151.483	11.4813	0	0	30.6833	7.10861	44.1834	10.1021	388	26	31237	0.124948	138.062	12.8747	33.7877	9.72891	0.896197	0.933268	0.891123	0.899494	0.89823	0.882351	0.900647	0.905401	0.861222	0.888466	0.88488	0.908666	0.894164	0.861783	0.893652	0.883584	0.880782	0.905897	0.880094	0.878269	1	0.897304	0.0628434
394	7	23847	8416	92.2037	2.05114	110.567	7.52924	131.24	9.55552	9.87434	0.664003	17.1962	3.53358	28.7478	6.28173	394	21	32270	0.12908	115.955	12.1741	20.2073	6.72787	0.880818	0.913248	0.88071	0.880818	0.903393	0.874837	0.893399	0.903362	0.839557	0.889077	0.894763	0.898358	0.88793	0.840796	0.8848	0.873427	0.874047	0.876743	0.899814	0.872141	1	0.88692	0.0675671
398	5	21035	7491	111.583	2.83111	125.264	8.838	145.593	10.7921	17.4641	1.28345	24.9897	5.33171	39.2179	8.71526	398	25	28531	0.114124	130.599	12.9709	28.7241	8.95087	0.883513	0.914935	0.882847	0.881883	0.904455	0.876117	0.894185	0.903841	0.840472	0.889576	0.895675	0.898672	0.889261	0.84084	0.885178	0.873804	0.873962	0.876871	0.899863	0.872087	1	0.888249	0.0672655
400	4	19671	7067	118.146	5.07575	131.45	9.91558	151.584	11.8364	20.789	2.64448	28.9202	6.60307	44.3163	10.3874	400	27	26742	0.106968	136.769	13.7191	32.9876	10.3293	0.885517	0.916405	0.884115	0.883573	0.904831	0.87772	0.895221	0.903896	0.841803	0.890491	0.896511	0.899334	0.889799	0.841224	0.885517	0.874261	0.873831	0.877066	0.900307	0.872541	1	0.889413	0.0668607
406	2	23923	10250	91.2339	0.513461	110.072	7.47011	128.916	9.35359	9.55417	0.160591	16.9656	3.48382	27.252	5.97223	406	21	34175	0.1367	115.723	11.8279	20.0504	6.43556	0.878873	0.913972	0.879342	0.897922	0.873416	0.882165	0.881244	0.906306	0.847242	0.890578	0.902707	0.910227	0.894221	0.840585	0.88237	0.879108	0.881039	0.890212	0.896518	0.885428	1	0.887209	0.0661369
410	2	21122	9081	100.253	1.09568	120.461	8.53162	139.084	10.4297	12.6647	0.413291	22.2377	4.75924	34.2241	7.74144	410	25	30205	0.12082	126.059	12.5127	25.8407	8.00476	0.881642	0.915097	0.880384	0.899354	0.874491	0.882966	0.882139	0.907085	0.848336	0.890813	0.903195	0.910694	0.894769	0.841251	0.882917	0.879176	0.881659	0.889687	0.896259	0.885449	1	0.888363	0.0655991
412	2	19809	8479	102.538	1.39928	128.33	9.55296	146.849	11.5349	13.549	0.551987	26.9053	6.04569	40.3182	9.5443	412	27	28290	0.11316	133.879	13.2602	30.9245	9.52235	0.883121	0.916366	0.881884	0.900548	0.875804	0.884305	0.88275	0.907724	0.848533	0.891676	0.90334	0.911064	0.895475	0.841994	0.883492	0.880364	0.88146	0.88989	0.896766	0.885472	1	0.889405	0.0652457
418	14	25719	11425	93.0223	2.25919	111.108	7.6012	130.308	9.41569	10.1414	0.746279	17.4508	3.60877	28.1363	6.11482	418	21	37158	0.148632	117.005	12.0811	20.7336	6.69787	0.891383	0.918402	0.890441	0.899376	0.88343	0.896752	0.900856	0.913854	0.87354	0.891437	0.904179	0.927728	0.903735	0.857729	0.893643	0.879985	0.875653	0.886081	0.876648	0.883874	1	0.896525	0.0627713
422	12	22674	10117	115.821	3.89802	128.801	8.94282	148.062	10.8891	19.55	1.9866	27.1442	5.68856	41.228	9.12537	422	25	32803	0.131212	134.737	13.0804	31.4851	9.50815	0.893089	0.919504	0.891992	0.900756	0.884889	0.897479	0.900863	0.913956	0.874447	0.892617	0.904323	0.928071	0.903241	0.858626	0.894217	0.880316	0.876033	0.886154	0.877008	0.883608	1	0.897514	0.0624081
424	12	21305	9529	124.005	5.54133	137.188	10.1369	156.534	11.9953	24.0355	3.3474	32.8338	7.32251	48.7487	11.2602	424	27	30846	0.123384	143.159	13.9807	37.7469	11.4168	0.894443	0.920703	0.893422	0.9019	0.886014	0.898561	0.901835	0.914624	0.875267	0.892871	0.904153	0.928678	0.903699	0.859123	0.89493	0.880357	0.876483	0.886711	0.876661	0.883923	1	0.898487	0.0619898
430	1	25852	10482	92.6916	0	111.751	7.82044	129.858	9.23571	10.0164	0	17.7657	3.75295	27.8339	5.96772	430	21	36335	0.14534	116.974	11.6375	20.67	6.41131	0.917339	0.923146	0.889363	0.899229	0.884959	0.887519	0.879868	0.914999	0.876552	0.892679	0.892418	0.913788	0.900165	0.86246	0.904225	0.865474	0.868529	0.887106	0.878671	0.869286	1	0.898284	0.0622976
434	1	22840	9291	101.993	0	128.413	9.11594	146.31	10.5972	13.3278	0	26.9179	5.77245	39.769	8.67135	434	25	32132	0.128528	133.587	12.5461	30.6334	8.90963	0.919426	0.925106	0.891059	0.900831	0.885877	0.888896	0.881022	0.915474	0.877536	0.893206	0.892693	0.913762	0.899819	0.86238	0.904472	0.864745	0.868589	0.887433	0.878081	0.868838	1	0.899483	0.0618558
436	1	21499	8752	117.703	0	138.148	10.2704	156.005	11.8089	20.4455	0	33.5316	7.54374	48.2387	11.012	436	27	30252	0.121008	143.313	13.4495	37.786	10.9547	0.920947	0.926402	0.892817	0.901775	0.886999	0.889809	0.882157	0.916402	0.87814	0.893676	0.893098	0.914072	0.900337	0.863001	0.904651	0.864984	0.868686	0.887495	0.878372	0.868752	1	0.90052	0.0614682
442	13	26663	10236	92.5687	1.80224	111.265	7.70471	131.222	9.52553	9.9881	0.586486	17.5303	3.66903	28.7341	6.29088	442	21	36912	0.147648	116.792	12.168	20.6346	6.77432	0.901631	0.920825	0.876206	0.911397	0.875677	0.885972	0.901523	0.899626	0.850171	0.895996	0.891594	0.898204	0.898597	0.857743	0.89265	0.867767	0.879037	0.87817	0.887421	0.865152	1	0.89332	0.0630627
446	12	23518	9147	104.601	3.65385	120.022	8.65774	139.873	10.534	14.4232	1.45951	22.0087	4.80012	34.8116	7.89562	446	25	32677	0.130708	125.573	12.8292	25.5898	8.19236	0.904046	0.922392	0.87834	0.912293	0.876993	0.886816	0.902424	0.900404	0.851501	0.896319	0.892876	0.89892	0.898415	0.857989	0.892692	0.868011	0.878875	0.878707	0.887627	0.864492	1	0.894584	0.0627396
448	12	22057	8629	111.969	4.34211	127.745	9.63813	147.485	11.5733	17.6903	2.0227	26.5528	6.04781	40.8392	9.63838	448	27	30698	0.122792	133.288	13.539	30.5652	9.6798	0.905613	0.923513	0.879455	0.913121	0.878461	0.887599	0.902779	0.901101	0.852254	0.896655	0.89299	0.899358	0.89887	0.85859	0.89255	0.867793	0.878901	0.878673	0.88856	0.864275	1	0.89547	0.0624398
454	3	25575	10624	93.417	1.86758	112.101	7.89603	129.722	9.15055	10.2645	0.605567	17.9358	3.82605	27.7403	5.90596	454	21	36202	0.144808	117.27	11.5345	20.8124	6.36536	0.874924	0.927103	0.871499	0.894177	0.877755	0.876001	0.900903	0.897989	0.833448	0.891415	0.887037	0.907008	0.896566	0.842467	0.884551	0.874303	0.878805	0.877617	0.887976	0.864151	1	0.886194	0.0656867
458	2	22571	9438	106.143	2.97042	122.72	8.98869	140.154	10.246	15.049	1.25531	23.5313	5.22694	34.988	7.72578	458	25	32011	0.128044	127.859	12.2939	26.9086	8.00994	0.876542	0.928368	0.872794	0.895333	0.878932	0.877074	0.902252	0.898098	0.833932	0.891818	0.887898	0.907454	0.896723	0.842132	0.88518	0.874574	0.879276	0.877667	0.88871	0.864718	1	0.887203	0.0653745
460	2	21119	8926	109.141	1.15398	126.2	9.83984	143.518	11.2044	16.322	0.515308	25.6348	6.06716	37.6403	8.89702	460	27	30047	0.120188	131.344	12.9617	29.2007	8.916	0.879971	0.929178	0.874147	0.896562	0.879805	0.877509	0.903069	0.898675	0.835258	0.892252	0.888375	0.907778	0.896745	0.841798	0.885163	0.874713	0.879106	0.877625	0.888092	0.86403	1	0.888329	0.0649314
466	2	25882	8781	91.2984	0.362566	110.539	7.53821	131.378	9.44114	9.5739	0.113556	17.1836	3.546	28.8271	6.23591	466	21	34665	0.13866	115.816	12.1318	20.1326	6.69979	0.884119	0.925472	0.885043	0.897245	0.876475	0.87548	0.897029	0.901168	0.840113	0.88712	0.908077	0.903159	0.896697	0.844468	0.88122	0.879374	0.866479	0.876879	0.885403	0.864489	1	0.889467	0.0634251
470	2	22868	7802	110.541	3.41142	124.914	8.81058	145.655	10.6094	16.9972	1.56284	24.7813	5.29931	39.2461	8.59776	470	25	30672	0.122688	130.189	12.9663	28.4602	8.9125	0.885922	0.926627	0.886509	0.897741	0.877967	0.876679	0.897904	0.902093	0.841223	0.887829	0.908728	0.903397	0.89823	0.844549	0.881195	0.879956	0.866898	0.876777	0.885058	0.864404	1	0.890536	0.0630647
472	1	21506	7366	122.73	0	132.034	9.84125	152.786	11.6531	23.1657	0	29.2941	6.6174	45.338	10.4241	472	27	28873	0.115492	137.328	13.7342	33.3869	10.4526	0.888494	0.927389	0.887369	0.899283	0.879057	0.877463	0.898712	0.903024	0.841842	0.8882	0.909085	0.903959	0.898331	0.845046	0.881533	0.879663	0.866986	0.877221	0.885585	0.864198	1	0.891578	0.062734
478	1	26273	11352	90.8252	0	110.163	7.54923	129.406	9.11144	9.42602	0	17.0121	3.52412	27.5371	5.83622	478	21	37626	0.150504	115.968	11.9528	20.1874	6.50302	0.894913	0.922434	0.887963	0.900268	0.876043	0.890049	0.887804	0.912693	0.863166	0.884362	0.902315	0.91159	0.891431	0.844084	0.879644	0.872442	0.862754	0.873944	0.866449	0.861093	1	0.892673	0.0629055
482	1	23245	10049	105.566	0	121.955	8.64264	141.138	10.2362	14.7713	0	23.0719	4.94281	35.7179	7.80991	482	25	33295	0.13318	127.744	12.7018	26.8884	8.31679	0.897072	0.923817	0.889578	0.900916	0.877804	0.891275	0.888482	0.914041	0.864034	0.883871	0.902658	0.912059	0.891981	0.844376	0.879456	0.87378	0.863883	0.873795	0.866977	0.861075	1	0.893835	0.062546
484	1	21907	9479	110.973	0	127.003	9.58747	146.106	11.2895	17.148	0	26.0952	5.96299	39.6893	9.26805	484	27	31387	0.125548	132.772	13.4013	30.2004	9.472	0.899433	0.924746	0.890926	0.902396	0.879281	0.892025	0.888553	0.914853	0.864227	0.88414	0.903145	0.912671	0.892503	0.844585	0.880062	0.874614	0.864307	0.874327	0.866935	0.861089	1	0.894904	0.0621504
490	1	23884	11952	91.2958	0	109.488	7.39577	128.616	9.3636	9.57263	0	16.696	3.41008	27.0649	5.92864	490	22	35837	0.143348	115.867	12.1259	20.1539	6.58589	0.900996	0.923933	0.901052	0.900285	0.882845	0.878338	0.900006	0.907233	0.87545	0.889402	0.896071	0.890658	0.89409	0.870246	0.886472	0.859824	0.874292	0.87905	0.877529	0.848355	1	0.896051	0.0631738
494	1	21164	10625	112.549	0	125.203	8.69191	144.12	10.5243	17.8858	0	24.9414	5.24309	38.0267	8.34362	494	26	31790	0.12716	131.525	12.9212	29.3146	8.92598	0.902721	0.924882	0.90324	0.901777	0.884099	0.879695	0.900723	0.908021	0.876769	0.889667	0.896445	0.890972	0.894605	0.870258	0.885813	0.8595	0.87364	0.87927	0.878216	0.848097	1	0.897163	0.0628131
496	1	19941	10028	118.794	0	133.454	9.81609	152.276	11.6533	21.0163	0	30.2321	6.73684	44.8921	10.3259	496	28	29970	0.11988	139.752	13.7275	35.137	10.6644	0.904671	0.925742	0.904505	0.902519	0.885118	0.88018	0.901485	0.908659	0.877444	0.890007	0.897181	0.891325	0.895312	0.871188	0.885586	0.860077	0.87339	0.879596	0.878729	0.848415	1	0.898084	0.0624693
502	4	23213	13659	91.961	1.45737	110.486	7.53416	128.196	9.25234	9.78977	0.46557	17.159	3.53718	26.7951	5.83832	502	22	36876	0.147504	117.044	11.8594	20.7275	6.4936	0.899162	0.914375	0.869536	0.90506	0.891894	0.881359	0.904409	0.893088	0.861333	0.903826	0.907379	0.879122	0.895284	0.856628	0.886281	0.853129	0.895705	0.880966	0.878851	0.847516	1	0.891995	0.0658643
506	4	20522	12065	104.198	1.79038	120.085	8.5846	137.543	10.2822	14.2194	0.734688	22.037	4.76621	33.1005	7.46915	506	26	32591	0.130364	126.546	12.5165	26.1317	7.96932	0.900985	0.916189	0.870869	0.90614	0.892578	0.882621	0.905296	0.893897	0.861956	0.90502	0.90907	0.880074	0.896091	0.857215	0.886472	0.853564	0.895692	0.881348	0.878402	0.847212	1	0.893168	0.0653425
508	4	19270	11343	112.619	3.30896	127.745	9.58334	145.003	11.3695	17.9649	1.56815	26.5479	6.0184	38.8199	9.171	508	28	30617	0.122468	134.137	13.2366	31.0933	9.43937	0.90275	0.91797	0.872146	0.90698	0.893344	0.883823	0.906294	0.894323	0.86225	0.905428	0.908809	0.880393	0.896659	0.857497	0.886893	0.853741	0.895989	0.8817	0.87814	0.847944	1	0.894165	0.0648953
514	2	24138	10429	90.2441	0.0100234	110.257	7.48338	129.221	9.35132	9.24703	0.00306771	17.0509	3.50093	27.4429	5.99831	514	21	34569	0.138276	115.977	11.8865	20.1856	6.49385	0.876479	0.931745	0.881671	0.898464	0.887659	0.873196	0.900402	0.894269	0.838323	0.890813	0.886011	0.898536	0.879415	0.858052	0.887862	0.859151	0.882771	0.878258	0.875105	0.865819	1	0.888498	0.0641699
518	1	21335	9244	107.648	0	122.144	8.60223	141.002	10.4608	15.6586	0	23.175	4.93837	35.6408	7.98588	518	25	30580	0.12232	127.844	12.6381	26.943	8.31091	0.878303	0.93293	0.883633	0.899787	0.888702	0.873888	0.901373	0.894702	0.839438	0.891563	0.886625	0.899787	0.879496	0.858568	0.887132	0.859124	0.883241	0.878025	0.875343	0.865337	1	0.889597	0.0639167
520	1	20063	8727	113.158	0	130.113	9.65715	148.869	11.5451	18.1763	0	28.0354	6.29603	41.9786	9.8544	520	27	28791	0.115164	135.798	13.4057	32.2615	9.90614	0.879858	0.934511	0.884686	0.900559	0.890157	0.875169	0.902226	0.895401	0.840106	0.892345	0.886892	0.899847	0.880362	0.85947	0.887569	0.86006	0.883575	0.878365	0.875725	0.865045	1	0.890645	0.0635067
526	8	25094	11049	91.898	1.69799	110.439	7.47935	129.793	9.2349	9.77246	0.554272	17.1343	3.50741	27.7928	5.96327	526	21	36151	0.144604	116.351	12.0214	20.3903	6.59843	0.891428	0.925313	0.879353	0.893198	0.885176	0.894747	0.891815	0.893433	0.862687	0.867099	0.881635	0.907375	0.88342	0.858814	0.872728	0.865426	0.871815	0.883945	0.894374	0.850073	1	0.890066	0.0637375
530	7	22247	9812	112.207	3.79059	125.338	8.72175	144.466	10.4127	17.7842	1.82207	25.0232	5.26298	38.2861	8.35065	530	25	32066	0.128264	131.188	12.7958	29.08	8.82811	0.893158	0.926558	0.881822	0.89492	0.886125	0.89559	0.892519	0.894436	0.863313	0.867274	0.881837	0.907425	0.884925	0.858854	0.873028	0.86587	0.873667	0.884332	0.894904	0.850293	1	0.891261	0.0631758
532	7	20845	9255	120.688	5.40324	131.817	9.73736	150.901	11.5114	22.1654	3.01289	29.1414	6.51425	43.6882	10.0783	532	27	30107	0.120428	137.681	13.5643	33.6116	10.2803	0.894493	0.927957	0.883399	0.896137	0.887186	0.895938	0.892583	0.895473	0.864151	0.867988	0.881938	0.907928	0.885774	0.85887	0.873202	0.86636	0.874714	0.884213	0.895074	0.85055	1	0.892215	0.0628466
538	1	25979	10812	92.8055	0	111.398	7.69088	129.846	9.36557	10.0533	0	17.5919	3.67906	27.8378	6.04861	538	21	36792	0.147168	116.819	11.7549	20.6026	6.48813	0.909994	0.930488	0.878927	0.894719	0.880749	0.894868	0.885654	0.895358	0.862198	0.852373	0.883942	0.900427	0.904626	0.849764	0.862035	0.867784	0.872513	0.894692	0.883983	0.855553	1	0.892464	0.0642696
542	1	23016	9606	110.362	0	121.358	8.73286	139.695	10.4336	16.8676	0	22.7468	4.95617	34.6701	7.81268	542	25	32623	0.130492	126.757	12.4787	26.2575	8.05232	0.911995	0.931505	0.880345	0.89604	0.882092	0.895166	0.886139	0.896208	0.863195	0.853048	0.88338	0.901343	0.905557	0.850489	0.862214	0.867961	0.872023	0.894997	0.884514	0.854872	1	0.893482	0.0638542
544	1	21640	9069	121.621	0	126.699	9.66187	144.988	11.4066	22.5461	0	25.9182	5.98496	38.814	9.23243	544	27	30710	0.12284	132.1	13.184	29.7264	9.2207	0.913741	0.932644	0.882237	0.8972	0.883556	0.895897	0.887577	0.896939	0.864376	0.853761	0.883702	0.901905	0.906171	0.85127	0.862358	0.868789	0.872517	0.895751	0.884826	0.854803	1	0.894657	0.0633608
550	2	24312	10360	93.5548	1.09121	110.298	7.57367	129.524	9.23421	10.3018	0.358767	17.0752	3.54187	27.6228	5.93981	550	21	34674	0.138696	116.041	11.9654	20.2262	6.53077	0.889153	0.924814	0.889355	0.895671	0.878439	0.89459	0.897416	0.910336	0.859722	0.874128	0.88947	0.901728	0.905765	0.850089	0.891316	0.880025	0.864481	0.892715	0.877718	0.860789	1	0.892716	0.0642141
554	2	21529	9207	109.884	0.945503	120.822	8.62909	139.935	10.395	16.6538	0.427931	22.4429	4.84439	34.8418	7.7822	554	25	30738	0.122952	126.546	12.6956	26.1564	8.17542	0.891031	0.926296	0.891323	0.896887	0.879921	0.894756	0.897976	0.910908	0.860531	0.874732	0.889534	0.902921	0.906923	0.850153	0.891746	0.880522	0.864679	0.893536	0.877969	0.861328	1	0.893858	0.0638773
556	2	20168	8712	119.276	2.19652	125.542	9.48566	144.569	11.2875	21.2934	1.17019	25.2095	5.7544	38.4684	9.04512	556	27	28882	0.115528	131.281	13.3242	29.2087	9.21071	0.892788	0.927602	0.893463	0.89831	0.881068	0.896043	0.898362	0.911312	0.861315	0.875441	0.889256	0.903417	0.906845	0.850478	0.891992	0.880531	0.865522	0.894173	0.877969	0.861246	1	0.894964	0.0634348
562	2	21206	11821	90.8249	0.754475	109.359	7.42146	128.282	9.32623	9.42783	0.233877	16.6393	3.41617	26.8554	5.90482	562	22	33029	0.132116	116.13	12.1993	20.2952	6.63043	0.902404	0.917588	0.893397	0.903252	0.878592	0.878546	0.894381	0.900845	0.837749	0.884268	0.891383	0.904599	0.899134	0.853084	0.901481	0.876881	0.875291	0.873036	0.873959	0.857731	1	0.892578	0.0638597
566	2	18772	10488	104.963	5.86132	122.378	8.63261	141.125	10.4791	14.6554	2.42444	23.3087	4.97259	35.7344	8.01197	566	26	29262	0.117048	129.096	12.9622	27.7617	8.62465	0.904586	0.91858	0.895342	0.904757	0.879349	0.879144	0.895445	0.901476	0.838682	0.885637	0.891327	0.905167	0.899733	0.853992	0.901921	0.877896	0.875214	0.873898	0.874735	0.857546	1	0.893752	0.0632873
568	2	17568	9896	114.787	9.87239	129.084	9.64612	147.739	11.5184	19.3858	4.88478	27.3835	6.17536	41.042	9.67275	568	28	27466	0.109864	135.804	13.6957	32.3041	10.0555	0.906211	0.920083	0.897036	0.905738	0.88027	0.87976	0.8968	0.901933	0.83942	0.886041	0.891793	0.90572	0.899567	0.854256	0.901933	0.877958	0.875683	0.874263	0.874973	0.858115	1	0.894776	0.0629089
574	3	23750	11657	92.8955	1.2106	110.456	7.58424	129.169	9.26906	10.0875	0.390866	17.1484	3.55299	27.4021	5.90184	574	22	35410	0.14164	116.615	12.01	20.5233	6.56958	0.887207	0.91508	0.886543	0.895411	0.897021	0.878156	0.893279	0.899266	0.853883	0.873524	0.906114	0.896004	0.899591	0.846385	0.87841	0.877972	0.874287	0.883578	0.868568	0.859418	1	0.889952	0.0647463
578	3	21004	10339	107.75	0.894818	122.255	8.76153	140.688	10.4509	15.7064	0.389181	23.2497	5.03226	35.4049	7.90677	578	26	31346	0.125384	128.334	12.7517	27.2582	8.3821	0.88871	0.91605	0.888678	0.896207	0.898584	0.879283	0.894707	0.900498	0.854272	0.87378	0.906192	0.896175	0.900593	0.846376	0.878342	0.878214	0.874641	0.884196	0.869186	0.859408	1	0.891032	0.0645119
580	2	19733	9767	112.654	0.152093	126.874	9.67235	145.263	11.5959	17.9357	0.0723261	26.0248	6.00605	39.054	9.39997	580	28	29502	0.118008	132.96	13.4909	30.3377	9.53861	0.890685	0.916684	0.88994	0.897871	0.899719	0.880466	0.895024	0.901346	0.854366	0.874212	0.905684	0.89638	0.900956	0.846756	0.87894	0.8785	0.875602	0.884076	0.869636	0.85906	1	0.891984	0.0641863
586	4	24544	10501	93.2134	1.85483	110.917	7.61103	129.504	9.51494	10.1978	0.611933	17.3628	3.59466	27.6352	6.11858	586	21	35049	0.140196	116.484	11.8424	20.4397	6.513	0.885817	0.927031	0.892322	0.910297	0.881095	0.888242	0.886345	0.880738	0.85884	0.865631	0.887272	0.88392	0.895889	0.838726	0.870353	0.886088	0.873777	0.869583	0.876516	0.846201	1	0.889822	0.0628149
590	4	21689	9291	109.901	1.37726	125.697	8.85236	144.027	10.7948	16.6657	0.623521	25.2471	5.37108	37.9866	8.60781	590	25	30984	0.123936	131.192	12.6646	29.0661	8.74663	0.888426	0.928495	0.893574	0.911938	0.882714	0.888152	0.887684	0.881503	0.859476	0.865527	0.887813	0.883989	0.895946	0.83882	0.870724	0.88628	0.873951	0.869642	0.876404	0.84655	1	0.890983	0.0625265
592	3	20301	8764	115.644	2.28467	133.973	9.93513	152.163	11.936	19.4182	1.15623	30.5925	6.86149	44.8328	10.6243	592	27	29068	0.116272	139.456	13.477	34.8848	10.471	0.889913	0.929373	0.894368	0.91329	0.884289	0.889156	0.888744	0.88176	0.860018	0.866434	0.887901	0.884701	0.896002	0.839342	0.870597	0.886783	0.874157	0.870201	0.876806	0.847083	1	0.891913	0.0622957
598	3	23500	10291	90.8071	0.437143	110.955	7.62329	129.609	9.37429	9.42105	0.135701	17.3814	3.611	27.6894	6.052	598	21	33794	0.135176	116.634	11.8712	20.5197	6.53716	0.91392	0.931896	0.891549	0.902394	0.882642	0.887865	0.888175	0.883426	0.853672	0.846852	0.896624	0.900012	0.903489	0.83935	0.870154	0.868778	0.891075	0.868453	0.896343	0.836613	1	0.894152	0.0624415
602	3	20762	9080	107.331	3.22441	124.131	8.79023	142.566	10.5078	15.5631	1.39516	24.323	5.20513	36.8268	8.19843	602	25	29845	0.11938	129.738	12.6226	28.1262	8.50921	0.915111	0.933004	0.89293	0.903904	0.884034	0.888206	0.888909	0.88452	0.854431	0.847428	0.897722	0.900519	0.903401	0.839722	0.869777	0.870213	0.890501	0.868688	0.896415	0.836673	1	0.895116	0.0620821
604	3	19480	8566	114.289	3.79277	131.827	9.82902	150.253	11.5764	18.786	1.88885	29.1569	6.57495	43.1452	10.0517	604	27	28049	0.112196	137.452	13.4202	33.4278	10.1197	0.916895	0.933955	0.894274	0.905023	0.885147	0.88873	0.889158	0.885575	0.855022	0.848087	0.898499	0.900709	0.903455	0.840101	0.869871	0.870084	0.890531	0.868926	0.896485	0.836982	1	0.89604	0.0616323
610	3	21537	10013	93.5385	1.63356	109.838	7.45239	129.269	9.27058	10.3016	0.530842	16.8581	3.45243	27.4652	5.93677	610	21	31553	0.126212	116.003	12.125	20.2235	6.61078	0.912623	0.938675	0.896745	0.89814	0.865005	0.882341	0.897157	0.896904	0.864545	0.851314	0.890565	0.915079	0.918724	0.830745	0.876747	0.876747	0.856369	0.870741	0.893909	0.854166	1	0.895405	0.0624556
614	3	19012	8899	110.209	1.65524	121.303	8.58622	140.607	10.4605	16.8093	0.751498	22.7044	4.84881	35.3463	7.93025	614	25	27914	0.111656	127.456	12.8862	26.734	8.41297	0.914326	0.939618	0.898044	0.899728	0.864853	0.882962	0.897722	0.898008	0.864709	0.851705	0.891076	0.915007	0.91807	0.831751	0.877248	0.877785	0.856703	0.870585	0.894247	0.854374	1	0.896259	0.0621918
616	3	17866	8403	117.882	3.66731	129.33	9.63892	148.53	11.5454	20.5976	1.95065	27.5376	6.18831	41.6966	9.77432	616	27	26272	0.105088	135.47	13.6398	32.0655	10.0113	0.916108	0.940583	0.899227	0.90134	0.865275	0.883736	0.898771	0.899094	0.865389	0.851743	0.891253	0.915347	0.91864	0.832007	0.87736	0.877969	0.856996	0.870661	0.893499	0.854503	1	0.897197	0.061883
622	2	22297	11149	90.8156	0.084978	109.286	7.37001	128.38	9.24066	9.42304	0.0263361	16.6036	3.38132	26.9083	5.84403	622	22	33448	0.133792	115.65	12.0716	20.038	6.52751	0.907588	0.912984	0.905047	0.894613	0.870665	0.883326	0.885808	0.893028	0.851934	0.880262	0.88222	0.913926	0.893148	0.858138	0.87633	0.884672	0.859184	0.882385	0.884612	0.851994	1	0.892011	0.0647151
626	2	19648	9895	99.8045	1.90311	117.623	8.38325	136.522	10.1996	12.5052	0.711543	20.7131	4.46201	32.3711	7.29211	626	26	29545	0.11818	123.951	12.6953	24.617	7.83141	0.909376	0.914706	0.906651	0.895668	0.871129	0.884278	0.887274	0.893045	0.852733	0.880826	0.883381	0.914402	0.893569	0.857979	0.876273	0.885463	0.859316	0.882535	0.884515	0.85209	1	0.893084	0.0642602
628	2	18396	9357	114.36	1.35707	127.474	9.43308	146.197	11.2747	18.7671	0.664935	26.3684	5.90204	39.7602	9.26797	628	28	27755	0.11102	133.785	13.4237	30.8826	9.59858	0.910791	0.917042	0.908035	0.896703	0.873032	0.885048	0.887822	0.893695	0.853486	0.881283	0.883336	0.914808	0.893659	0.857791	0.876527	0.886093	0.859935	0.882796	0.884165	0.851883	1	0.894185	0.0637688
634	1	23341	11976	93.3135	0	109.532	7.38923	128.19	9.38231	10.2185	0	16.7155	3.40874	26.8026	5.90507	634	22	35318	0.141272	115.858	11.9983	20.1358	6.50447	0.896866	0.929597	0.894473	0.888499	0.888881	0.890141	0.885894	0.8868	0.847741	0.878759	0.881746	0.901651	0.896908	0.860086	0.870746	0.877216	0.868934	0.884917	0.878065	0.853559	1	0.891859	0.0636848
638	1	20581	10652	107.274	0	123.086	8.57894	141.669	10.6544	15.4966	0	23.7054	4.99913	36.1623	8.20074	638	26	31234	0.124936	129.423	12.8387	27.9534	8.61858	0.899517	0.931277	0.896155	0.890248	0.889335	0.890152	0.88615	0.887446	0.848178	0.87949	0.881988	0.901646	0.897211	0.860216	0.87051	0.876641	0.868621	0.884917	0.878354	0.852949	1	0.892937	0.0631541
640	1	19288	10005	119.032	0	129.208	9.58211	147.696	11.6807	21.1424	0	27.4561	6.16018	41.0269	9.79627	640	28	29294	0.117176	135.522	13.562	32.0908	9.95904	0.901226	0.932222	0.897795	0.891155	0.890455	0.891258	0.886871	0.88851	0.848553	0.879412	0.882689	0.902557	0.89788	0.860739	0.870212	0.876801	0.868625	0.885403	0.878542	0.85381	1	0.893935	0.0627276
646	0	22458	12679	0	0	108.905	7.36079	127.445	9.13111	0	0	16.4322	3.34729	26.3228	5.68126	646	22	35137	0.140548	115.595	11.9994	20.0012	6.43195	0.894968	0.929931	0.892321	0.898995	0.892321	0.881051	0.881279	0.878205	0.865711	0.874121	0.883897	0.883727	0.905897	0.856505	0.873225	0.879884	0.868927	0.876811	0.874506	0.853986	1	0.89159	0.0633798
650	0	19881	11256	0	0	118.781	8.34917	137.126	10.2027	0	0	21.3192	4.5143	32.796	7.35038	650	26	31137	0.124548	125.413	12.6417	25.4681	7.93384	0.896843	0.930453	0.893455	0.89983	0.892796	0.882086	0.881411	0.879179	0.866477	0.874651	0.884141	0.883932	0.905402	0.855445	0.87388	0.879837	0.868452	0.87714	0.874394	0.854048	1	0.89234	0.0631673
652	0	18677	10611	0	0	126	9.3223	144.21	11.1899	0	0	25.4678	5.69221	38.1756	8.9415	652	28	29288	0.117152	132.598	13.3189	30.0718	9.32407	0.898013	0.931439	0.894325	0.900864	0.893523	0.883809	0.88188	0.880241	0.867113	0.87512	0.884202	0.884441	0.905303	0.855163	0.873907	0.880378	0.868888	0.877339	0.874761	0.85407	1	0.893162	0.0628237
658	6	22173	12888	93.6165	2.05421	108.562	7.2205	127.624	9.28227	10.3327	0.68373	16.271	3.27139	26.4461	5.79825	658	22	35067	0.140268	115.565	12.2137	20.0096	6.57288	0.892463	0.919083	0.875553	0.90049	0.885876	0.879445	0.888114	0.879573	0.857772	0.861094	0.888357	0.886717	0.915148	0.848946	0.878661	0.892292	0.879402	0.865971	0.86965	0.848362	1	0.88768	0.0665634
662	6	19506	11407	110.31	3.87145	120.224	8.36877	139.021	10.4291	16.9059	1.79804	22.0961	4.65431	34.1783	7.7552	662	26	30919	0.123676	127.157	12.9082	26.5526	8.35804	0.894321	0.92034	0.876403	0.901776	0.88769	0.880332	0.889162	0.880543	0.857838	0.861978	0.889599	0.887577	0.916006	0.848912	0.878699	0.892008	0.879233	0.866247	0.869934	0.847877	1	0.88876	0.066151
664	6	18273	10780	119.676	4.28026	128.391	9.52668	147.06	11.5323	21.5673	2.29616	26.9416	6.05789	40.4894	9.60213	664	28	29059	0.116236	135.315	13.7033	31.9663	10.0064	0.895815	0.921436	0.877955	0.90287	0.889793	0.881448	0.890309	0.882687	0.858529	0.862848	0.890034	0.888606	0.915912	0.849375	0.879228	0.892133	0.879573	0.86598	0.869765	0.848412	1	0.889943	0.0656849
670	9	25806	14321	91.7094	1.10378	111.257	7.59057	128.736	9.34164	9.70694	0.35044	17.5193	3.60922	27.139	5.96198	670	22	40136	0.160544	117.489	11.7662	20.95	6.50549	0.906518	0.928194	0.893188	0.897822	0.872396	0.885589	0.890921	0.885365	0.854183	0.858905	0.884555	0.908038	0.918701	0.850683	0.872845	0.883758	0.861919	0.862418	0.881441	0.849711	1	0.892336	0.0630696
674	9	22759	12759	106.432	2.09098	123.209	8.7261	140.647	10.5365	15.1537	0.877617	23.7877	5.0982	35.3856	8.04031	674	26	35527	0.142108	129.468	12.6001	27.9507	8.41805	0.907831	0.92911	0.894756	0.899077	0.873674	0.887241	0.891998	0.885833	0.854674	0.859853	0.884975	0.90838	0.918428	0.850325	0.873575	0.884271	0.862907	0.862654	0.881217	0.849481	1	0.893336	0.0627167
676	8	21359	12019	112.268	3.92727	130.416	9.70411	147.853	11.6685	17.8172	1.83768	28.2329	6.35405	41.1552	9.8548	676	28	33386	0.133544	136.689	13.3959	32.8824	9.96573	0.909213	0.930285	0.896199	0.900752	0.874588	0.888187	0.892125	0.887243	0.855523	0.860525	0.885416	0.909004	0.918978	0.850581	0.874199	0.884158	0.863715	0.862727	0.881627	0.849533	1	0.894359	0.0622199
682	0	23384	10416	0	0	109.799	7.50527	128.802	9.2624	0	0	16.8434	3.47648	27.1728	5.89939	682	21	33800	0.1352	115.655	11.9333	20.0266	6.46791	0.914778	0.929808	0.902678	0.893757	0.877692	0.879571	0.887811	0.888905	0.855784	0.868802	0.873018	0.927367	0.904349	0.823151	0.885192	0.887663	0.863269	0.875399	0.874527	0.866583	1	0.894622	0.0611881
686	0	20733	9279	0	0	124.212	8.71744	143.076	10.4363	0	0	24.3642	5.17171	37.2092	8.17798	686	25	30012	0.120048	130.044	12.7349	28.3355	8.62527	0.916267	0.931028	0.904522	0.894409	0.879248	0.880198	0.888028	0.889511	0.856907	0.869286	0.873434	0.927579	0.905205	0.823987	0.884996	0.887678	0.863055	0.876033	0.874783	0.86677	1	0.895598	0.0608963
688	0	19421	8764	0	0	133.484	9.83951	152.327	11.6645	0	0	30.254	6.74534	44.9385	10.372	688	27	28185	0.11274	139.343	13.6051	34.8201	10.5359	0.917793	0.93195	0.904985	0.895583	0.879954	0.881799	0.888522	0.890527	0.857176	0.869399	0.873816	0.927976	0.905641	0.824286	0.885081	0.887618	0.863456	0.876353	0.87488	0.86656	1	0.896413	0.0606044
694	3	21564	12426	91.1788	0.540484	108.431	7.17608	128.06	9.36519	9.53704	0.168491	16.2103	3.24033	26.7213	5.89996	694	22	33993	0.135972	115.604	12.4152	20.0519	6.70945	0.898376	0.918469	0.906746	0.890066	0.891375	0.8714	0.886197	0.887256	0.844233	0.857015	0.874504	0.911732	0.898288	0.851278	0.876372	0.888109	0.865531	0.885035	0.884903	0.863222	1	0.89039	0.0654819
698	2	19003	10984	102.785	1.97642	118.744	8.25167	138.083	10.3619	13.6544	0.783448	21.2924	4.46496	33.4942	7.56774	698	26	29989	0.119956	125.826	13.0122	25.761	8.25686	0.89993	0.920087	0.907816	0.890977	0.89176	0.872287	0.886892	0.887892	0.845727	0.857798	0.874821	0.912718	0.898296	0.851729	0.877172	0.888659	0.865934	0.885641	0.884374	0.863933	1	0.89137	0.065103
700	1	17784	10353	110.868	0	126.62	9.32435	145.716	11.3086	17.0999	0	25.84	5.75405	39.379	9.23029	700	28	28138	0.112552	133.646	13.6683	30.8212	9.74209	0.901468	0.92105	0.908895	0.892068	0.892388	0.873605	0.888105	0.888976	0.846755	0.858661	0.875613	0.912236	0.8993	0.852459	0.87739	0.888638	0.866977	0.885813	0.88448	0.864169	1	0.892358	0.0647866
706	1	24061	14116	90.4185	0	110.182	7.43414	127.53	9.24704	9.30049	0	17.0136	3.46248	26.3857	5.79304	706	22	38178	0.152712	116.596	11.6873	20.4786	6.35893	0.890316	0.91131	0.904421	0.881529	0.912423	0.873042	0.888391	0.8949	0.829666	0.860299	0.898659	0.89215	0.907434	0.874064	0.877534	0.873867	0.850359	0.875832	0.888011	0.860024	1	0.8895	0.0658988
710	1	21275	12446	100.79	0	123.133	8.63129	140.281	10.4264	12.8637	0	23.7364	5.02689	35.1012	7.86987	710	26	33722	0.134888	129.461	12.4749	27.9305	8.29959	0.892533	0.913083	0.905625	0.882347	0.913691	0.873525	0.889182	0.895943	0.830289	0.860862	0.899546	0.892059	0.908176	0.873747	0.877157	0.87434	0.849831	0.875319	0.888085	0.860788	1	0.890573	0.065507
712	1	19957	11800	105.95	0	131.637	9.77684	148.672	11.5476	14.9324	0	29.0282	6.5206	41.815	9.80516	712	28	31758	0.127032	137.966	13.3193	33.7788	10.0315	0.894625	0.914762	0.907267	0.883431	0.914667	0.874646	0.889965	0.896388	0.831161	0.861893	0.899978	0.892799	0.908747	0.874299	0.87696	0.874662	0.8504	0.875827	0.887997	0.860618	1	0.891747	0.06495
718	0	19320	11070	0	0	108.37	7.18608	127.267	9.36146	0	0	16.1839	3.23892	26.2357	5.86174	718	22	30390	0.12156	115.253	12.1427	19.8454	6.52558	0.905577	0.922968	0.898519	0.899095	0.912767	0.879089	0.873478	0.877048	0.840046	0.860628	0.881507	0.894209	0.906071	0.848091	0.870336	0.862899	0.844011	0.880125	0.875946	0.857963	1	0.891773	0.0632803
722	0	17084	9848	0	0	120.765	8.26584	139.554	10.4769	0	0	22.3836	4.62931	34.5726	7.87082	722	26	26932	0.107728	127.635	12.8593	26.8407	8.40882	0.906784	0.924662	0.899376	0.900286	0.913653	0.880811	0.874722	0.878286	0.840561	0.861707	0.881683	0.894846	0.906839	0.848749	0.870247	0.863545	0.845184	0.879827	0.876132	0.858198	1	0.892841	0.0627883
724	0	16069	9290	0	0	125.677	9.26738	144.398	11.4553	0	0	25.2707	5.63886	38.3568	9.23345	724	28	25359	0.101436	132.536	13.5592	30.0647	9.54637	0.907962	0.926219	0.900312	0.900844	0.914311	0.88229	0.876158	0.879313	0.841496	0.862238	0.882961	0.895422	0.907311	0.849521	0.870263	0.863599	0.84609	0.879786	0.876336	0.858965	1	0.893825	0.0624475
730	1	18056	13185	90.8124	0	107.048	6.98022	126.361	9.24661	9.42204	0	15.595	3.07395	25.6775	5.68733	730	23	31242	0.124968	115.198	12.4595	19.8499	6.62655	0.903431	0.925245	0.888772	0.915674	0.898438	0.873104	0.893477	0.882114	0.855611	0.855035	0.878033	0.902327	0.895301	0.850714	0.861341	0.882946	0.859804	0.886083	0.868558	0.852122	1	0.892809	0.0636877
734	1	15926	11733	105.557	0	120.307	8.16489	139.417	10.3349	14.7678	0	22.1258	4.54176	34.4566	7.7274	734	27	27660	0.11064	128.412	13.1495	27.3561	8.62257	0.905839	0.926482	0.890383	0.916739	0.899837	0.874548	0.894234	0.883207	0.855531	0.8547	0.879447	0.902766	0.895625	0.850488	0.862473	0.883116	0.860105	0.886732	0.868402	0.852458	1	0.893988	0.0632232
736	1	14933	11075	107.333	0	126.338	9.12651	145.398	11.3788	15.5223	0	25.653	5.6129	39.1352	9.28153	736	29	26009	0.104036	134.453	13.8492	31.3935	9.96098	0.907936	0.927314	0.892095	0.917259	0.900458	0.875178	0.895267	0.884655	0.856069	0.854993	0.879888	0.903341	0.895305	0.851474	0.862278	0.882771	0.860356	0.886981	0.86843	0.853224	1	0.894946	0.0628726
742	0	20111	14588	0	0	108.211	7.16007	125.369	9.0624	0	0	16.1123	3.2209	25.0702	5.48906	742	23	34699	0.138796	115.424	11.6607	19.8784	6.18324	0.904003	0.921655	0.880731	0.901726	0.888801	0.873685	0.884982	0.893959	0.857676	0.860183	0.872028	0.907029	0.906525	0.841869	0.857662	0.881956	0.846408	0.879118	0.859189	0.838093	1	0.889389	0.0642709
746	0	17695	12948	0	0	118.113	8.24027	134.977	10.1067	0	0	20.9584	4.41555	31.2923	7.08943	746	27	30643	0.122572	125.239	12.3195	25.3249	7.65196	0.905378	0.923457	0.881147	0.902115	0.889714	0.87436	0.886222	0.893973	0.858499	0.860425	0.872059	0.907434	0.906145	0.843292	0.858336	0.882518	0.847143	0.8787	0.858956	0.83918	1	0.890206	0.0639249
748	0	16571	12216	0	0	123.753	9.1408	140.422	11.0856	0	0	24.1339	5.39159	35.281	8.4361	748	29	28787	0.115148	130.827	12.9662	28.8643	8.79134	0.907285	0.924688	0.882117	0.90322	0.890801	0.8751	0.887067	0.894049	0.859329	0.860909	0.872633	0.907858	0.905617	0.843471	0.85879	0.882916	0.848161	0.878921	0.859329	0.839563	1	0.891156	0.0634582
754	5	23247	13701	91.7933	1.29704	109.589	7.35202	128.628	9.3776	9.73504	0.411087	16.7391	3.38961	27.0746	5.95693	754	22	36953	0.147812	116.646	12.2986	20.5702	6.73205	0.905231	0.921576	0.900806	0.904162	0.88645	0.889603	0.882296	0.885327	0.852258	0.867196	0.875653	0.89442	0.904649	0.842597	0.870471	0.878684	0.853882	0.881633	0.875572	0.842394	1	0.892543	0.0620969
758	4	20468	12153	104.726	3.69409	120.266	8.43421	139.316	10.4866	14.4764	1.52919	22.1237	4.68516	34.3987	7.81224	758	26	32625	0.1305	127.36	13.0566	26.6953	8.47003	0.906636	0.922544	0.901931	0.904552	0.887602	0.890069	0.882452	0.885579	0.852291	0.867847	0.876138	0.895525	0.90567	0.842421	0.870835	0.879464	0.854115	0.882605	0.875402	0.842682	1	0.893305	0.0618159
760	4	19214	11495	111.438	5.21442	128.484	9.49512	147.482	11.5572	17.4751	2.34204	26.9955	6.02323	40.8365	9.68978	760	28	30713	0.122852	135.592	13.82	32.1745	10.1355	0.908345	0.924088	0.903282	0.905431	0.888516	0.891088	0.883014	0.886514	0.853222	0.868264	0.876534	0.896151	0.906196	0.8429	0.87165	0.880181	0.853873	0.883177	0.876241	0.842379	1	0.89435	0.0614335
766	7	28637	12122	92.9651	1.40118	111.923	7.80369	129.476	9.26098	10.1118	0.455385	17.8455	3.75974	27.5954	5.97351	766	21	40766	0.163064	117.139	11.5219	20.7434	6.35765	0.902676	0.921233	0.901916	0.898371	0.91385	0.876012	0.900297	0.879777	0.824584	0.863023	0.872063	0.898911	0.902406	0.847238	0.86317	0.884413	0.848244	0.885088	0.88147	0.861024	1	0.892565	0.0621172
770	7	25234	10789	107.134	4.04484	124.219	8.90873	141.522	10.4611	15.502	1.76008	24.3839	5.29107	36.0304	8.05342	770	25	36030	0.14412	129.397	12.2984	27.8697	8.2165	0.904108	0.922481	0.903039	0.898918	0.914835	0.876644	0.900694	0.87967	0.825284	0.863572	0.872717	0.899334	0.903955	0.84678	0.863503	0.884638	0.84864	0.884901	0.881932	0.860727	1	0.893374	0.0618134
772	7	23750	10212	113.714	3.65219	132.503	10.0026	149.687	11.6068	18.5011	1.80322	29.6182	6.76322	42.6706	9.99171	772	27	33969	0.135876	137.665	13.1396	33.5398	9.8923	0.906488	0.923636	0.904501	0.8996	0.91582	0.877741	0.901189	0.880126	0.826474	0.864156	0.872958	0.899835	0.903942	0.847008	0.863802	0.884792	0.849024	0.884763	0.882407	0.861285	1	0.894422	0.0613257
778	4	27442	10593	92.9475	2.33253	112.088	7.74412	131.12	9.38745	10.1182	0.767237	17.9193	3.74248	28.6552	6.17083	778	21	38039	0.152156	117.386	11.8596	20.9082	6.62409	0.917953	0.902745	0.899012	0.891979	0.917033	0.881043	0.884421	0.886643	0.843135	0.888286	0.888903	0.874458	0.907845	0.854031	0.847262	0.890376	0.843595	0.895515	0.887668	0.864284	1	0.893437	0.0614364
782	4	24359	9430	112.323	6.9108	128.332	9.04358	147.174	10.6694	17.978	3.25693	26.8612	5.71602	40.476	8.83405	782	25	33793	0.135172	133.588	12.7359	30.6594	9.09062	0.918607	0.903723	0.900275	0.893292	0.918178	0.881248	0.886175	0.886308	0.844036	0.888897	0.889089	0.874308	0.908369	0.85457	0.847912	0.890761	0.843769	0.895896	0.887491	0.864661	1	0.894225	0.061216
784	4	22903	8913	120.432	8.01611	134.237	10.009	153.082	11.7893	22.1768	4.14092	30.7777	6.92041	45.6158	10.5825	784	27	31820	0.12728	139.514	13.5168	34.9328	10.5004	0.919877	0.904808	0.901886	0.894956	0.918982	0.8827	0.886769	0.886549	0.844595	0.889519	0.889456	0.87489	0.908878	0.854714	0.84813	0.890761	0.844139	0.896763	0.887304	0.864331	1	0.895197	0.0608264
790	0	24541	9502	0	0	111.422	7.70907	130.656	9.3824	0	0	17.6038	3.67446	28.3555	6.12632	790	21	34043	0.136172	116.79	11.91	20.6048	6.59307	0.927357	0.921526	0.90675	0.897585	0.89453	0.879593	0.867697	0.880666	0.859413	0.85956	0.891534	0.888729	0.899979	0.853626	0.845989	0.873263	0.844873	0.882766	0.884969	0.875231	1	0.894902	0.0604376
794	0	21774	8462	0	0	121.079	8.74716	140.277	10.4752	0	0	22.5939	4.93644	35.1031	7.88577	794	25	30236	0.120944	126.452	12.6526	26.0948	8.1541	0.928364	0.92198	0.908139	0.898697	0.895439	0.881003	0.869262	0.881251	0.859737	0.859687	0.892281	0.88851	0.900599	0.85423	0.846259	0.873198	0.845829	0.882458	0.88517	0.873991	1	0.895725	0.0600237
796	0	20491	7948	0	0	129.628	9.80874	148.754	11.598	0	0	27.7424	6.36453	41.8889	9.85144	796	27	28439	0.113756	134.973	13.4377	31.696	9.82897	0.928848	0.923503	0.909737	0.899786	0.896375	0.881554	0.869985	0.881307	0.861282	0.860139	0.893368	0.888867	0.900788	0.854443	0.846742	0.873396	0.84574	0.882573	0.885439	0.873782	1	0.896575	0.0596966
802	3	24173	10112	91.0793	0.357795	111.167	7.7362	131.037	9.54396	9.50541	0.111656	17.4867	3.6767	28.6165	6.30041	802	21	34288	0.137152	117.025	12.2969	20.7683	6.85601	0.920293	0.92038	0.883268	0.914095	0.886097	0.888649	0.878631	0.888314	0.86224	0.851916	0.891216	0.889145	0.893942	0.846871	0.861847	0.855255	0.861059	0.86835	0.875627	0.847541	1	0.892986	0.0638099
806	3	21391	8966	111.514	2.08447	127.261	9.04119	146.74	10.8788	17.4173	0.981132	26.2036	5.6255	40.1497	8.99352	806	25	30360	0.12144	133.012	13.0979	30.3214	9.30992	0.92169	0.921097	0.885046	0.91497	0.886907	0.890366	0.880632	0.888768	0.863669	0.852981	0.891716	0.889839	0.893857	0.846904	0.862319	0.855484	0.861133	0.868462	0.876005	0.847398	1	0.894037	0.0634402
808	3	20012	8457	121.125	0.972244	137.73	10.295	157.027	12.1011	22.2769	0.536794	33.2355	7.50794	49.2196	11.4682	808	27	28472	0.113888	143.46	13.9926	37.9821	11.4915	0.92317	0.922362	0.88638	0.916374	0.88796	0.891349	0.882165	0.889909	0.864815	0.853523	0.892403	0.890296	0.893808	0.847886	0.862005	0.855894	0.860811	0.867993	0.876264	0.846937	1	0.895108	0.062953
814	1	25801	9471	94.9854	0	111.214	7.76822	130.138	9.39923	10.7751	0	17.511	3.69423	28.0263	6.10073	814	21	35273	0.141092	116.295	11.7562	20.3342	6.45724	0.91098	0.905976	0.890568	0.904261	0.888668	0.890128	0.885522	0.881099	0.858943	0.865435	0.87635	0.903368	0.905664	0.83666	0.863366	0.869716	0.846115	0.872537	0.872792	0.836348	1	0.890357	0.0627957
818	1	22764	8398	109.005	0	124.289	8.91928	142.895	10.5776	16.2559	0	24.4251	5.30243	37.0854	8.26486	818	25	31163	0.124652	129.302	12.5071	27.8367	8.39666	0.91238	0.907454	0.892709	0.905048	0.889982	0.891089	0.886436	0.880997	0.858935	0.866589	0.876312	0.904229	0.905529	0.837243	0.863348	0.869557	0.845682	0.872621	0.87299	0.837131	1	0.891352	0.0623905
820	1	21412	7945	117.167	0	130.18	9.94092	148.821	11.6573	20.1683	0	28.1053	6.49896	41.9525	9.8977	820	27	29358	0.117432	135.225	13.321	31.8524	9.75542	0.914027	0.908373	0.893658	0.905869	0.891614	0.892057	0.887492	0.881855	0.859476	0.867327	0.877018	0.904285	0.905988	0.837591	0.863972	0.869695	0.845647	0.872999	0.873544	0.837387	1	0.892315	0.0621935
826	3	24781	10389	91.1452	0.781855	109.837	7.39948	129.76	9.40659	9.52763	0.242614	16.8544	3.434	27.7869	6.05815	826	21	35173	0.140692	115.72	12.1396	20.0829	6.6357	0.90986	0.922412	0.893654	0.902468	0.895076	0.887627	0.88703	0.905624	0.842294	0.866233	0.880477	0.900392	0.914608	0.82768	0.864896	0.866432	0.844398	0.887058	0.876084	0.846089	1	0.893735	0.0620565
830	3	21842	9203	104.075	3.60681	121.322	8.49263	141.246	10.5174	14.2072	1.46779	22.7079	4.80676	35.829	8.02053	830	25	31048	0.124192	127.226	12.8983	26.5963	8.44039	0.911395	0.923425	0.894631	0.903842	0.895662	0.888028	0.887899	0.905501	0.843066	0.867979	0.8812	0.900316	0.915792	0.828266	0.864242	0.866433	0.844402	0.887159	0.876385	0.846512	1	0.894602	0.0617931
832	3	20558	8639	113.01	7.62743	129.04	9.58574	148.898	11.6259	18.3533	3.80071	27.3509	6.13914	42.012	9.87487	832	27	29200	0.1168	134.913	13.6704	31.6876	10.0091	0.912688	0.924469	0.896147	0.904075	0.896884	0.888853	0.888921	0.905736	0.843168	0.868545	0.881438	0.900616	0.915736	0.829589	0.864692	0.866438	0.844777	0.886729	0.876918	0.847277	1	0.895427	0.0614636
838	0	24886	12520	0	0	109.563	7.35132	128.386	9.16813	0	0	16.7272	3.38583	26.9056	5.7999	838	22	37406	0.149624	115.863	11.9575	20.134	6.47727	0.918636	0.912273	0.908437	0.905363	0.913182	0.880968	0.896006	0.901526	0.835748	0.878816	0.89777	0.879952	0.906325	0.841001	0.842044	0.870288	0.843996	0.881864	0.877185	0.861225	1	0.896919	0.0608917
842	0	21980	11098	0	0	117.53	8.30961	136.148	10.1799	0	0	20.6594	4.4134	32.1083	7.24303	842	26	33078	0.132312	123.777	12.567	24.5006	7.73094	0.920204	0.913477	0.909668	0.906146	0.914505	0.882399	0.897938	0.901899	0.835676	0.87918	0.898709	0.879436	0.906902	0.841949	0.842448	0.870322	0.844398	0.882656	0.877471	0.861524	1	0.897936	0.0603993
844	0	20697	10483	0	0	124.606	9.30702	143.079	11.2286	0	0	24.6427	5.56593	37.3037	8.84901	844	28	31180	0.12472	130.816	13.2683	28.8994	9.09206	0.921103	0.915266	0.91084	0.907152	0.915138	0.883435	0.898236	0.902919	0.836482	0.879971	0.899038	0.880148	0.90728	0.842415	0.842944	0.871023	0.845141	0.881847	0.87763	0.861498	1	0.898844	0.0601217
850	11	26803	13375	93.6481	3.24107	111.232	7.66203	129.805	9.45378	10.3654	1.10353	17.5125	3.65169	27.8206	6.1371	850	22	40189	0.160756	117.408	12.0681	20.9411	6.71189	0.913521	0.915338	0.913434	0.896763	0.914317	0.886996	0.888029	0.899786	0.850345	0.869355	0.888303	0.868098	0.895805	0.837617	0.822153	0.88773	0.838127	0.861567	0.883339	0.864615	1	0.895246	0.0620796
854	11	23753	11882	112.618	4.31027	127.035	8.96271	145.459	10.7554	17.9971	2.09283	26.0596	5.57415	39.109	8.76622	854	26	35646	0.142584	133.172	12.9479	30.4069	9.1763	0.914282	0.916611	0.914408	0.897632	0.915502	0.887912	0.889146	0.90048	0.851512	0.869971	0.887982	0.868947	0.896202	0.837583	0.821859	0.887828	0.838369	0.862158	0.883367	0.864389	1	0.896068	0.0619238
856	9	22319	11228	119.36	5.73276	133.242	9.96198	151.544	11.8156	21.4635	3.10753	30.1047	6.82566	44.2811	10.4781	856	28	33556	0.134224	139.362	13.6896	34.8458	10.6073	0.915529	0.917556	0.915753	0.899094	0.916095	0.889245	0.890824	0.901448	0.85253	0.870455	0.888857	0.869487	0.89668	0.838181	0.822059	0.888679	0.838941	0.862439	0.8833	0.86448	1	0.897102	0.0615837
862	4	28849	10814	92.3364	0.911194	112.498	7.90283	131.108	9.33599	9.90508	0.291314	18.1246	3.84561	28.643	6.14933	862	21	39667	0.158668	117.57	11.7441	20.9913	6.55856	0.91053	0.922492	0.904329	0.911513	0.887652	0.903862	0.884803	0.892971	0.852169	0.862291	0.882484	0.886404	0.90027	0.841783	0.841203	0.891119	0.843661	0.884602	0.883114	0.846195	1	0.895487	0.0610032
866	4	25515	9568	112.006	3.14077	125.455	9.04152	143.836	10.5973	17.6703	1.47473	25.1194	5.47295	37.8146	8.39815	866	25	35087	0.140348	130.466	12.5346	28.5805	8.54351	0.911491	0.923447	0.905506	0.912375	0.888634	0.904509	0.885257	0.89412	0.852552	0.862584	0.882635	0.886753	0.90069	0.841537	0.841637	0.891057	0.843703	0.884587	0.883205	0.84614	1	0.896222	0.0607886
868	4	23958	9024	118.923	5.95898	132.981	10.1115	151.326	11.6779	21.242	3.15958	29.9456	6.88487	44.0737	10.2609	868	27	32986	0.131944	137.998	13.36	33.8096	10.1448	0.913251	0.924165	0.906475	0.913054	0.89009	0.90546	0.886027	0.895077	0.853498	0.863715	0.882905	0.887255	0.900958	0.841584	0.841903	0.891014	0.843797	0.884815	0.883405	0.846511	1	0.897145	0.0605255
874	2	25542	9625	92.9017	0.323245	110.247	7.55825	129.959	9.4122	10.0848	0.104803	17.0509	3.53396	27.9144	6.11507	874	21	35169	0.140676	115.64	11.9584	20.0236	6.53975	0.912892	0.918465	0.890344	0.892832	0.911186	0.891808	0.880662	0.90739	0.864241	0.869701	0.867824	0.895533	0.897182	0.835466	0.85237	0.871563	0.854076	0.865379	0.873241	0.831684	1	0.893593	0.0641176
878	2	22526	8567	108.488	3.21038	122.611	8.69779	142.068	10.5969	16.0681	1.41694	23.4454	5.02596	36.4581	8.22941	878	25	31095	0.12438	127.971	12.7015	27.0301	8.41212	0.914166	0.919521	0.89114	0.893697	0.912205	0.892555	0.881267	0.908233	0.864946	0.870204	0.868162	0.895128	0.897395	0.836308	0.852211	0.872069	0.853353	0.865718	0.873356	0.831436	1	0.894364	0.0637798
880	2	21172	8077	115.874	0.10518	129.589	9.74111	148.96	11.6198	19.5111	0.0528983	27.7111	6.30958	42.0635	9.88949	880	27	29251	0.117004	134.937	13.4533	31.6736	9.84908	0.915866	0.920242	0.892705	0.894739	0.913456	0.893918	0.882961	0.908926	0.865782	0.870141	0.868517	0.895132	0.897764	0.836946	0.852415	0.872962	0.853817	0.866261	0.873782	0.831766	1	0.895409	0.063353
886	2	23700	12299	91.5669	0.302199	109.385	7.3193	128.673	9.25481	9.65811	0.0952024	16.6451	3.37176	27.0908	5.84682	886	22	36001	0.144004	115.973	12.1753	20.2133	6.61136	0.903739	0.90678	0.895072	0.894739	0.906614	0.900128	0.885225	0.891586	0.85874	0.868976	0.881406	0.909155	0.892906	0.834741	0.864587	0.874059	0.835852	0.857573	0.870101	0.841518	1	0.891556	0.0651681
890	2	20990	10922	104.397	2.52966	119.61	8.38849	138.678	10.3079	14.313	1.03431	21.7655	4.61813	33.9161	7.57653	890	26	31914	0.127656	126.135	12.8265	25.9234	8.18011	0.905903	0.907768	0.89619	0.895563	0.907501	0.900671	0.887416	0.891709	0.85956	0.869258	0.882042	0.909977	0.893323	0.835887	0.864605	0.874616	0.836185	0.857414	0.870276	0.841637	1	0.892581	0.0648838
892	2	19704	10258	112.869	2.00758	126.064	9.37152	145.09	11.4157	18.0552	0.958412	25.5105	5.74001	38.8941	9.20254	892	28	29964	0.119856	132.576	13.5605	30.0918	9.5391	0.907806	0.909208	0.89706	0.89706	0.908273	0.901582	0.888383	0.892655	0.860633	0.869927	0.882492	0.910426	0.893739	0.836571	0.865272	0.87495	0.837171	0.858046	0.870561	0.84156	1	0.893671	0.0643988
898	0	21667	11556	0	0	108.715	7.26986	127.039	9.13728	0	0	16.3421	3.29861	26.0772	5.67272	898	22	33223	0.132892	115.089	11.8184	19.7283	6.30775	0.914532	0.920567	0.899136	0.903185	0.900972	0.899257	0.884869	0.898323	0.842158	0.867035	0.890979	0.900521	0.889324	0.838335	0.857764	0.870722	0.8399	0.869744	0.879376	0.842398	1	0.895289	0.0615771
902	0	19149	10264	0	0	122.057	8.43422	140.232	10.2515	0	0	23.1129	4.82106	35.0463	7.74963	902	26	29413	0.117652	128.4	12.571	27.2772	8.27298	0.916194	0.922041	0.900775	0.904872	0.902424	0.900265	0.886258	0.899092	0.842587	0.867627	0.892072	0.901863	0.889199	0.838473	0.858158	0.871247	0.84053	0.870499	0.879509	0.84274	1	0.896514	0.0610171
904	0	18016	9664	0	0	129.711	9.47562	147.851	11.3921	0	0	27.7628	6.13184	41.1176	9.58681	904	28	27680	0.11072	136.044	13.3613	32.4254	9.85335	0.91763	0.92332	0.902836	0.905654	0.903396	0.90056	0.887247	0.899494	0.843425	0.867991	0.892287	0.902258	0.889144	0.838367	0.858779	0.871676	0.840589	0.871351	0.880419	0.842449	1	0.897461	0.0607419
910	1	18483	13116	92.1983	0	106.646	6.95707	126.29	9.23924	9.85807	0	15.4207	3.0389	25.6338	5.65478	910	23	31600	0.1264	114.799	12.5477	19.6596	6.63327	0.921028	0.917184	0.907642	0.892532	0.916487	0.898608	0.8925	0.909778	0.849082	0.872911	0.887975	0.897642	0.88443	0.848782	0.846661	0.875744	0.846044	0.876297	0.891456	0.837769	1	0.898551	0.0613523
914	0	16349	11716	0	0	117.777	8.05648	137.262	10.2692	0	0	20.7698	4.29978	32.9	7.42666	914	27	28065	0.11226	125.911	13.1972	25.8337	8.34137	0.921807	0.918493	0.909603	0.893889	0.916836	0.899091	0.892304	0.91003	0.849564	0.873454	0.888954	0.897862	0.884073	0.849136	0.845573	0.876394	0.847319	0.876537	0.890843	0.83679	1	0.899308	0.061051
916	0	15329	11066	0	0	123.364	8.93757	142.821	11.2649	0	0	23.8934	5.23365	37.1098	8.83746	916	29	26395	0.10558	131.521	13.8479	29.4344	9.54883	0.923508	0.919701	0.911101	0.894961	0.918015	0.90089	0.893143	0.910267	0.849991	0.874067	0.889884	0.898144	0.884145	0.849593	0.845009	0.876378	0.847755	0.877609	0.891097	0.837204	1	0.90036	0.0605637
922	0	20436	16262	0	0	107.961	7.12931	125.096	9.22368	0	0	16.0004	3.19256	24.924	5.59257	922	23	36698	0.146792	115.554	11.7671	19.9547	6.25987	0.920554	0.903469	0.914723	0.892474	0.911971	0.895716	0.895989	0.911317	0.858194	0.884612	0.890035	0.878876	0.88622	0.850905	0.839555	0.874584	0.853139	0.883618	0.886547	0.839405	1	0.89771	0.0625609
926	0	18027	14467	0	0	119.624	8.25038	136.52	10.264	0	0	21.7628	4.54112	32.3776	7.40548	926	27	32494	0.129976	127.146	12.4569	26.4887	7.98045	0.921955	0.904767	0.915046	0.892949	0.912692	0.896196	0.896704	0.911876	0.858405	0.885333	0.891226	0.879239	0.885902	0.850419	0.840032	0.874977	0.853342	0.883702	0.88681	0.839324	1	0.89841	0.0623011
928	0	16922	13666	0	0	125.161	9.21809	141.951	11.2553	0	0	24.9608	5.55475	36.4474	8.80506	928	29	30588	0.122352	132.662	13.1638	30.0927	9.1826	0.923777	0.906434	0.916144	0.893994	0.914068	0.897296	0.897934	0.912645	0.86001	0.885903	0.892098	0.87992	0.88623	0.851347	0.839921	0.875343	0.853962	0.883892	0.886818	0.839512	1	0.899587	0.0617959
934	1	20882	14266	92.6029	0	108.956	7.39706	127.235	9.38867	9.98783	0	16.4569	3.37242	26.2183	5.85457	934	23	35149	0.140596	116.374	12.2012	20.4186	6.60666	0.914365	0.914052	0.910879	0.895246	0.908234	0.886384	0.885331	0.912145	0.858758	0.880722	0.884449	0.88388	0.894108	0.84708	0.840095	0.862087	0.842499	0.883752	0.894805	0.831531	1	0.896078	0.0639195
938	1	18477	12652	107.971	0	118.978	8.40776	137.062	10.4645	15.7993	0	21.4286	4.57625	32.7798	7.58201	938	27	31130	0.12452	126.328	12.8594	26.0418	8.17809	0.91664	0.916174	0.912127	0.896145	0.909075	0.887086	0.886187	0.912705	0.859171	0.880742	0.884998	0.884533	0.895085	0.848635	0.840508	0.862801	0.841712	0.884709	0.894957	0.830742	1	0.89722	0.0635381
940	1	17395	11932	114.83	0	126.357	9.42336	144.395	11.4512	18.9905	0	25.6904	5.79551	38.353	9.20903	940	29	29328	0.117312	133.695	13.5849	30.8419	9.64999	0.918508	0.917655	0.913001	0.897317	0.909967	0.888144	0.887104	0.91341	0.860441	0.881649	0.885775	0.88453	0.895288	0.849512	0.840988	0.862861	0.841892	0.885127	0.895441	0.831066	1	0.898284	0.0631131
946	0	20048	12491	0	0	108.349	7.28098	126.856	9.42589	0	0	16.1801	3.27628	25.9917	5.83691	946	22	32539	0.130156	115.453	12.1566	19.9465	6.5162	0.917315	0.93202	0.890962	0.891146	0.901257	0.8848	0.875012	0.899444	0.861028	0.862273	0.884769	0.884154	0.889702	0.839362	0.869603	0.864455	0.858846	0.873536	0.904299	0.833446	1	0.89422	0.0649703
950	0	17646	11102	0	0	119.641	8.36628	137.902	10.4896	0	0	21.7801	4.59117	33.3792	7.68114	950	26	28748	0.114992	126.693	12.826	26.2594	8.22286	0.919038	0.933126	0.892427	0.89194	0.90255	0.885975	0.877139	0.900271	0.861695	0.863138	0.884601	0.884809	0.890705	0.83938	0.8694	0.864547	0.858303	0.873226	0.903072	0.83418	1	0.895281	0.064418
952	0	16552	10512	0	0	126.609	9.4325	144.883	11.463	0	0	25.8428	5.81877	38.7374	9.26548	952	28	27064	0.108256	133.707	13.5932	30.8512	9.67211	0.920854	0.934507	0.894047	0.89353	0.90371	0.886935	0.878658	0.900994	0.862363	0.864506	0.88505	0.885069	0.890667	0.839824	0.869347	0.865837	0.858299	0.873171	0.90286	0.833506	1	0.896456	0.0637869
958	1	18955	13544	93.1287	0	108.132	7.12892	126.668	9.26763	10.1582	0	16.0755	3.19429	25.8637	5.71217	958	23	32500	0.13	115.856	12.2051	20.1544	6.54519	0.919538	0.932477	0.897415	0.908323	0.900092	0.893385	0.889385	0.907769	0.864615	0.850938	0.883292	0.881415	0.881415	0.826292	0.8882	0.869569	0.842246	0.855569	0.891031	0.835031	1	0.897692	0.0613052
962	1	16775	11989	110.446	0	121.948	8.29497	140.392	10.468	16.9062	0	23.0407	4.7282	35.1877	7.91165	962	27	28765	0.11506	129.635	12.9809	28.1033	8.65997	0.920146	0.93287	0.898383	0.908969	0.901391	0.894194	0.890926	0.908535	0.863967	0.852199	0.883226	0.882357	0.881505	0.826716	0.889014	0.869738	0.841891	0.856127	0.890648	0.834747	1	0.898356	0.061123
964	1	15737	11331	121.59	0	129.85	9.32558	148.243	11.5291	22.5289	0	27.8371	6.02975	41.4576	9.74904	964	29	27069	0.108276	137.549	13.7309	33.5384	10.2993	0.922088	0.934279	0.899978	0.910377	0.902508	0.895342	0.891703	0.909269	0.864808	0.853172	0.883464	0.882929	0.882486	0.826739	0.888914	0.86987	0.842089	0.856644	0.890465	0.83507	1	0.899508	0.060643
970	0	20438	13250	0	0	108.945	7.20337	126.95	9.26024	0	0	16.4404	3.28313	26.0334	5.7361	970	22	33688	0.134752	116.026	11.94	20.2135	6.43735	0.918858	0.930465	0.903838	0.904536	0.904165	0.89149	0.88772	0.907534	0.848492	0.853078	0.87497	0.868944	0.87454	0.826363	0.860692	0.879349	0.853123	0.870102	0.888655	0.824685	1	0.896206	0.0588775
974	0	18006	11783	0	0	123.607	8.36825	141.401	10.3865	0	0	23.987	4.9068	35.9311	7.95716	974	26	29789	0.119156	130.645	12.6769	28.7115	8.58526	0.920759	0.931888	0.904562	0.905855	0.905787	0.89283	0.888147	0.908171	0.849475	0.8531	0.87492	0.869482	0.875357	0.826463	0.861593	0.879536	0.853067	0.870724	0.890094	0.824214	1	0.897262	0.0584759
976	0	16951	11131	0	0	132.052	9.48164	149.655	11.4923	0	0	29.2707	6.34289	42.6289	9.86411	976	28	28082	0.112328	139.029	13.4447	34.5656	10.2736	0.92164	0.933213	0.905901	0.907147	0.906987	0.893045	0.889039	0.908927	0.8501	0.853198	0.875365	0.870237	0.875614	0.826668	0.861691	0.880475	0.853358	0.871074	0.889912	0.824443	1	0.89813	0.0581191
982	2	17938	11418	90.2985	0.0538104	107.629	7.16357	126.58	9.24513	9.26367	0.0164886	15.8572	3.19154	25.8088	5.69103	982	22	29358	0.117432	114.998	12.2472	19.7272	6.50867	0.912596	0.922594	0.901662	0.900181	0.902412	0.876695	0.897132	0.91401	0.856513	0.861878	0.881548	0.877291	0.88085	0.836416	0.84173	0.880067	0.844267	0.870138	0.896093	0.829927	1	0.894551	0.0599523
986	1	15840	10140	95.0495	0	115.259	8.0732	134.181	10.2279	10.7969	0	19.4845	4.12314	30.7619	7.06606	986	26	25981	0.103924	122.643	12.8759	23.8856	7.75378	0.914534	0.923521	0.902583	0.900408	0.903083	0.877006	0.897425	0.914245	0.857011	0.86188	0.881394	0.878084	0.880836	0.837227	0.841384	0.879893	0.845772	0.869847	0.896078	0.829433	1	0.895238	0.0597489
988	0	14888	9584	0	0	122.047	8.99468	140.815	11.2252	0	0	23.1521	5.15867	35.5877	8.53637	988	28	24472	0.097888	129.397	13.5087	28.0223	9.03176	0.916129	0.923913	0.903665	0.901663	0.904626	0.877922	0.898067	0.915107	0.857531	0.862475	0.880966	0.877738	0.881477	0.837447	0.842228	0.879904	0.845946	0.870239	0.89629	0.829376	1	0.896092	0.0593443
994	8	20478	14358	92.831	2.03185	108.492	7.1664	126.981	9.33265	10.0758	0.659046	16.237	3.24048	26.0592	5.80228	994	23	34844	0.139376	116.107	12.2067	20.283	6.59072	0.909511	0.908478	0.91868	0.895262	0.903943	0.883925	0.911376	0.914017	0.859129	0.879477	0.886738	0.883194	0.882031	0.836285	0.843876	0.873924	0.831391	0.856862	0.901748	0.823973	1	0.895951	0.0632099
998	6	18130	12780	108.508	3.58322	122.618	8.37701	140.941	10.4668	16.0867	1.54151	23.4239	4.83015	35.5958	7.98004	998	27	30916	0.123664	130.189	12.9591	28.4541	8.7154	0.910354	0.909755	0.920009	0.896445	0.904548	0.88506	0.91257	0.914381	0.859749	0.880337	0.886741	0.88341	0.881744	0.836961	0.843625	0.874094	0.830945	0.857566	0.902009	0.824719	1	0.89679	0.0627463
1000	5	17085	12096	115.011	6.30313	129.855	9.4634	147.996	11.5566	19.2494	3.09848	27.8528	6.13371	41.2573	9.73267	1000	29	29186	0.116744	137.371	13.7013	33.4067	10.2429	0.911482	0.910916	0.921229	0.897742	0.905674	0.886076	0.913794	0.914942	0.860892	0.880868	0.887189	0.883609	0.88205	0.837525	0.843384	0.874169	0.831169	0.85798	0.902642	0.825122	1	0.897743	0.0623515
1006	3	24763	12562	90.8477	0.0603076	110.339	7.5274	127.279	9.21562	9.433	0.018695	17.0912	3.52424	26.2299	5.75651	1006	22	37328	0.149312	116.038	11.4144	20.1661	6.16821	0.916149	0.919591	0.893739	0.903437	0.905674	0.879139	0.9143	0.914541	0.848237	0.880733	0.874397	0.87563	0.884926	0.843281	0.85314	0.869763	0.848385	0.849831	0.898133	0.832981	1	0.895846	0.0635761
1010	3	21863	11165	105.872	1.52793	122.937	8.6667	139.757	10.3802	14.9088	0.635985	23.6278	5.03373	34.7107	7.81923	1010	26	33031	0.132124	128.621	12.2262	27.3732	8.05825	0.917517	0.921528	0.894221	0.905044	0.906845	0.880627	0.915564	0.914838	0.849566	0.881369	0.875042	0.876419	0.88476	0.842678	0.853759	0.870092	0.848884	0.849793	0.898368	0.833126	1	0.896916	0.063102
1012	3	20552	10520	113.497	0.882428	129.789	9.7177	146.55	11.3816	18.3427	0.427448	27.8347	6.29728	40.0581	9.42798	1012	28	31075	0.1243	135.461	13.0101	31.9718	9.47589	0.918697	0.923073	0.895752	0.906002	0.907707	0.881561	0.915833	0.915141	0.849895	0.881899	0.875318	0.875913	0.885052	0.842961	0.853966	0.870442	0.849155	0.850233	0.898825	0.833628	1	0.897775	0.0627447
1018	7	25094	11293	93.6956	2.30606	110.382	7.43365	130.053	9.47879	10.3626	0.75995	17.1049	3.47916	27.9794	6.13584	1018	21	36394	0.145576	116.482	12.202	20.478	6.73454	0.919946	0.924933	0.877906	0.899145	0.894227	0.892592	0.910191	0.900025	0.842227	0.866709	0.87366	0.878071	0.897414	0.835934	0.870226	0.874402	0.853492	0.850236	0.885709	0.835316	1	0.893721	0.0623822
1022	6	22115	10020	109.88	3.45763	122.571	8.56567	142.11	10.5984	16.6972	1.54927	23.4124	4.94233	36.4899	8.19499	1022	25	32141	0.128564	128.66	12.9413	27.4881	8.62886	0.921627	0.925407	0.879515	0.900936	0.895383	0.893563	0.910784	0.901077	0.843533	0.86805	0.874024	0.87866	0.898292	0.836331	0.870493	0.873977	0.853816	0.85086	0.886033	0.835833	1	0.894802	0.0619678
1024	5	20718	9464	118.705	3.47361	129.187	9.61731	148.673	11.6675	21.0226	1.80351	27.4461	6.17427	41.8314	9.90909	1024	27	30187	0.120748	135.295	13.7084	31.955	10.0748	0.923262	0.926674	0.880975	0.902458	0.896296	0.894127	0.911435	0.901746	0.843807	0.869033	0.874532	0.878789	0.899029	0.836271	0.87054	0.874631	0.854606	0.851012	0.88606	0.836585	1	0.895805	0.0616808
1030	3	25334	11018	91.1007	0.629692	111.569	7.78698	130.044	9.31539	9.51301	0.195748	17.6779	3.73401	27.9589	6.03186	1030	21	36355	0.14542	117.166	11.8619	20.793	6.56338	0.921991	0.936034	0.889437	0.906753	0.891404	0.892628	0.894389	0.896878	0.856402	0.859689	0.875285	0.879219	0.90337	0.812914	0.858011	0.878504	0.861161	0.873718	0.892725	0.813533	1	0.896265	0.0612445
1034	3	22442	9786	106.348	3.47769	125.267	8.93738	143.738	10.5193	15.1485	1.47362	24.9997	5.40315	37.7294	8.31439	1034	25	32231	0.128924	130.873	12.7045	28.8638	8.6945	0.923133	0.936645	0.890959	0.908427	0.892262	0.893798	0.896218	0.898064	0.857358	0.860228	0.87588	0.879541	0.903525	0.813565	0.858816	0.878316	0.861826	0.874205	0.892883	0.813689	1	0.897288	0.060886
1036	3	21136	9275	117.39	4.90921	134.455	10.0762	152.846	11.7748	20.3878	2.50721	30.9332	7.02995	45.4073	10.5687	1036	27	30414	0.121656	140.062	13.5861	35.3461	10.6223	0.924245	0.937249	0.892648	0.909022	0.893815	0.895032	0.89758	0.898534	0.858355	0.860689	0.876521	0.88022	0.903696	0.814049	0.859522	0.878461	0.862267	0.875041	0.893256	0.813671	1	0.898232	0.0606081
1042	1	22947	9238	91.4966	0	110.219	7.5404	129.539	9.50509	9.63565	0	17.0371	3.53158	27.6565	6.12316	1042	21	32186	0.128744	115.763	11.9528	20.0848	6.5371	0.919328	0.927826	0.890527	0.886705	0.90297	0.881843	0.891552	0.908066	0.864366	0.855714	0.890589	0.874278	0.890341	0.807323	0.821056	0.868965	0.85562	0.868312	0.901137	0.84254	1	0.893184	0.0613797
1046	1	20310	8216	110.988	0	121.778	8.66411	140.887	10.5594	17.1551	0	22.9748	4.95251	35.565	8.02901	1046	25	28527	0.114108	127.281	12.6666	26.6007	8.27863	0.921022	0.928997	0.89254	0.887808	0.903127	0.882042	0.892558	0.90842	0.86497	0.855979	0.891576	0.874049	0.889876	0.807761	0.822063	0.869054	0.854769	0.868984	0.901427	0.842307	1	0.894083	0.0609889
1048	1	19070	7781	119.22	0	126.477	9.55185	145.533	11.5999	21.2426	0	25.7743	5.90002	39.2693	9.43541	1048	27	26852	0.107408	131.998	13.3615	29.6846	9.38094	0.923022	0.929763	0.894123	0.888835	0.903955	0.882672	0.893285	0.909076	0.86582	0.856919	0.891963	0.874814	0.889599	0.808934	0.822304	0.868688	0.854722	0.869414	0.901888	0.842377	1	0.895062	0.060725
1054	3	22649	9982	91.9564	2.02387	109.176	7.31846	128.709	9.34365	9.79515	0.653004	16.551	3.35064	27.1217	5.93884	1054	21	32634	0.130536	115.149	12.0386	19.7837	6.50479	0.903521	0.904486	0.892428	0.881994	0.898342	0.880554	0.895186	0.900748	0.868894	0.879742	0.887249	0.890176	0.884905	0.82316	0.830606	0.884063	0.850677	0.87061	0.918766	0.848777	1	0.88931	0.0651169
1058	3	20039	8921	107.345	3.24464	121.72	8.51212	141.004	10.5026	15.5698	1.41961	22.9306	4.85187	35.6467	7.99819	1058	25	28963	0.115852	127.658	12.7833	26.8466	8.39452	0.906001	0.905673	0.893916	0.882505	0.899372	0.8814	0.896281	0.901996	0.869558	0.880226	0.887615	0.890257	0.885026	0.823275	0.83056	0.884784	0.851759	0.870697	0.91919	0.848962	1	0.890402	0.0645987
1060	3	18763	8407	113.695	1.93261	129.567	9.58009	148.737	11.5966	18.4513	0.936789	27.6822	6.19843	41.8745	9.82938	1060	27	27173	0.108692	135.497	13.5479	32.0721	9.97382	0.907702	0.907206	0.89554	0.883745	0.900397	0.881629	0.89703	0.903102	0.869926	0.880727	0.888253	0.891087	0.885272	0.823428	0.830586	0.885585	0.852169	0.871196	0.91935	0.849354	1	0.891454	0.0641333
1066	2	25543	12799	91.4148	0.664195	109.736	7.3259	128.625	9.15023	9.61145	0.208556	16.8041	3.38699	27.0518	5.79237	1066	22	38344	0.153376	116.04	11.961	20.2244	6.49609	0.91528	0.908186	0.910377	0.898367	0.899528	0.882068	0.912281	0.904014	0.859704	0.876578	0.891378	0.888118	0.885354	0.826622	0.849898	0.87826	0.855114	0.855779	0.91056	0.846808	1	0.896049	0.061921
1070	2	22649	11381	109.884	1.93221	124.323	8.56084	143.211	10.3754	16.6658	0.874593	24.4155	5.07641	37.3063	8.13736	1070	26	34032	0.136128	130.639	12.8145	28.726	8.73438	0.917372	0.910378	0.911304	0.898875	0.901181	0.883301	0.913126	0.904722	0.860705	0.877248	0.892572	0.887973	0.885343	0.826869	0.849833	0.877997	0.855724	0.85543	0.910481	0.846762	1	0.897192	0.061631
1072	2	21289	10706	118.432	3.36263	134.025	9.704	152.839	11.5822	20.8755	1.7666	30.6049	6.70566	45.3745	10.3608	1072	28	31997	0.127988	140.319	13.6517	35.5461	10.6965	0.918961	0.911117	0.912664	0.900194	0.902397	0.88388	0.913164	0.905257	0.861721	0.877832	0.893521	0.888708	0.885802	0.826781	0.850345	0.878285	0.856346	0.856112	0.910429	0.846642	1	0.898113	0.0613434
1078	5	26611	13376	92.6581	2.39268	110.483	7.57651	128.485	9.26167	10.0255	0.781405	17.1604	3.56137	26.9754	5.8934	1078	22	39992	0.159968	116.502	11.7937	20.4423	6.44302	0.906469	0.913483	0.904493	0.897855	0.895067	0.878988	0.906894	0.905794	0.862885	0.878751	0.880114	0.877726	0.889703	0.835117	0.843106	0.868911	0.857159	0.852521	0.904381	0.849082	1	0.893463	0.0621112
1082	5	23446	11925	104.261	2.80948	118.906	8.528	136.841	10.2248	14.2636	1.15869	21.399	4.64273	32.5986	7.38368	1082	26	35376	0.141504	124.949	12.4652	25.1733	7.79151	0.908102	0.914561	0.905953	0.899607	0.896187	0.879806	0.907494	0.906617	0.86406	0.879113	0.880512	0.878124	0.88953	0.835863	0.844117	0.869417	0.857771	0.85288	0.905416	0.849361	1	0.894538	0.0616542
1084	5	21949	11267	113.166	1.41355	127.397	9.57577	145.099	11.2158	18.1887	0.678466	26.3341	5.99007	38.8787	9.10532	1084	28	33221	0.132884	133.399	13.1734	30.5874	9.33359	0.909334	0.915671	0.907242	0.900801	0.896903	0.880512	0.90813	0.907182	0.86513	0.880211	0.881009	0.878872	0.889874	0.836188	0.844059	0.870353	0.857876	0.85321	0.906023	0.849132	1	0.895448	0.0614136
1090	1	25557	11505	90.5342	0	110.482	7.47971	129.688	9.49381	9.33609	0	17.1539	3.51075	27.7499	6.13522	1090	21	37063	0.148252	116.443	12.0637	20.4429	6.64979	0.923805	0.921229	0.882335	0.897647	0.897958	0.883293	0.90419	0.91474	0.845156	0.861681	0.873216	0.877897	0.902531	0.830289	0.851429	0.867213	0.848002	0.864123	0.893816	0.833486	1	0.89384	0.0622184
1094	1	22627	10217	104.695	0	123.9	8.66391	143.029	10.6393	14.4103	0	24.1792	5.11083	37.1957	8.3491	1094	25	32845	0.13138	129.85	12.859	28.2279	8.71739	0.925575	0.921906	0.882844	0.899087	0.898721	0.884777	0.904856	0.914812	0.846004	0.862856	0.873984	0.877942	0.902831	0.830674	0.85185	0.867651	0.848074	0.863647	0.894033	0.833323	1	0.894717	0.0619292
1096	1	21212	9659	106.754	0	127.733	9.56372	146.81	11.5977	15.2733	0	26.5388	6.01218	40.2941	9.58155	1096	27	30872	0.123488	133.701	13.5348	30.8421	9.70789	0.926859	0.922891	0.88462	0.900347	0.899116	0.885608	0.905837	0.91502	0.846981	0.864197	0.874239	0.878385	0.903521	0.830785	0.852439	0.868133	0.848406	0.864019	0.89348	0.833749	1	0.895658	0.0616093
1102	2	23435	11373	92.1033	1.85268	110.29	7.54832	129.097	9.24556	9.83954	0.590542	17.0702	3.53002	27.3552	5.90948	1102	21	34810	0.13924	116.434	12.005	20.4301	6.56305	0.920368	0.933826	0.888021	0.903074	0.903835	0.892057	0.902198	0.90744	0.855932	0.866691	0.897817	0.873786	0.892344	0.844585	0.850057	0.858862	0.836024	0.85214	0.88193	0.833309	1	0.897475	0.0604515
1106	2	20830	10106	107.288	3.81852	123.347	8.70138	142.162	10.5082	15.561	1.64872	23.8645	5.08713	36.5193	8.14295	1106	25	30938	0.123752	129.492	12.8428	27.9977	8.62069	0.921731	0.935241	0.889634	0.90363	0.904583	0.891994	0.902983	0.907654	0.856212	0.867348	0.898798	0.874717	0.892753	0.84393	0.850087	0.858766	0.836754	0.852705	0.881117	0.833764	1	0.898297	0.0601762
1108	2	19622	9527	114.559	7.11153	132.503	9.77172	151.146	11.6489	19.0723	3.50076	29.595	6.59172	43.9162	10.2307	1108	27	29151	0.116604	138.595	13.6062	34.2747	10.4207	0.922833	0.936795	0.891445	0.903966	0.904943	0.892697	0.904291	0.908202	0.857363	0.867758	0.899163	0.875613	0.893005	0.843556	0.850554	0.858941	0.836112	0.85323	0.881582	0.835186	1	0.899193	0.0596892
1114	4	26667	10611	93.3038	1.58276	111.097	7.54529	130.252	9.55761	10.2241	0.519978	17.4421	3.57723	28.1139	6.23821	1114	21	37282	0.149128	116.547	11.8946	20.4786	6.58998	0.925084	0.909702	0.904445	0.898865	0.896787	0.873102	0.903144	0.903305	0.861917	0.865431	0.890805	0.868556	0.890282	0.827316	0.834947	0.858538	0.842256	0.861099	0.902621	0.839319	1	0.894071	0.0639215
1118	4	23579	9336	112.826	2.7879	126.231	8.83332	145.091	10.7842	18.0502	1.34386	25.5635	5.40231	38.8197	8.72039	1118	25	32919	0.131676	131.578	12.6957	29.3222	8.84241	0.926091	0.911206	0.905966	0.89942	0.897825	0.873447	0.904797	0.903506	0.863498	0.865822	0.891263	0.868951	0.88979	0.827455	0.835034	0.859458	0.842705	0.861007	0.902412	0.839333	1	0.894962	0.0634478
1120	4	22136	8830	118.742	3.26672	134.181	9.94827	152.864	11.9247	21.0362	1.7234	30.7343	6.89268	45.4435	10.7265	1120	27	30970	0.12388	139.506	13.5085	34.9268	10.5302	0.927462	0.912851	0.907669	0.900662	0.89908	0.874298	0.905957	0.904811	0.864611	0.866613	0.891718	0.86968	0.890006	0.827462	0.836019	0.859461	0.84259	0.861043	0.902777	0.839119	1	0.896106	0.0630441
1126	2	25538	10867	93.4613	0.653964	110.639	7.63246	129.802	9.1532	10.2684	0.214577	17.2356	3.59356	27.791	5.89707	1126	21	36407	0.145628	116.358	11.9497	20.3859	6.54013	0.925509	0.925756	0.907133	0.91286	0.898399	0.870794	0.908438	0.901502	0.863982	0.87203	0.877812	0.884638	0.895226	0.828659	0.842242	0.856058	0.859148	0.864078	0.906914	0.834524	1	0.898822	0.0588188
1130	2	22668	9700	109.878	3.21052	122.219	8.68148	141.21	10.2947	16.6899	1.4533	23.2227	4.982	35.7777	7.84559	1130	25	32370	0.12948	127.909	12.6591	26.9845	8.30134	0.927278	0.927217	0.908665	0.91367	0.899753	0.871455	0.909407	0.902162	0.86489	0.872675	0.878838	0.885094	0.895289	0.828607	0.843435	0.856086	0.858851	0.864365	0.907368	0.834955	1	0.899895	0.0583091
1132	0	21284	9166	0	0	129.274	9.65009	148.345	11.2855	0	0	27.5032	6.20234	41.5098	9.50753	1132	27	30450	0.1218	135.014	13.4148	31.7195	9.76613	0.92798	0.928489	0.909622	0.914598	0.901117	0.872053	0.910213	0.902742	0.865074	0.872791	0.879146	0.884778	0.895419	0.828506	0.843432	0.855764	0.858818	0.864483	0.9067	0.834877	1	0.900581	0.0579623
1138	0	21706	11772	0	0	108.844	7.29132	128.425	9.16179	0	0	16.4007	3.3112	26.9282	5.77271	1138	22	33478	0.133912	115.729	12.3042	20.1026	6.64034	0.933852	0.907805	0.904475	0.88476	0.892377	0.878219	0.899695	0.896395	0.861058	0.876008	0.887553	0.884432	0.890032	0.834682	0.847855	0.866838	0.861013	0.845809	0.905281	0.829276	1	0.894469	0.0621854
1142	0	19209	10501	0	0	124.261	8.58463	143.486	10.3333	0	0	24.3818	5.08932	37.5136	8.13027	1142	26	29710	0.11884	131.056	13.0327	29.0233	8.91725	0.935173	0.909323	0.907068	0.885257	0.892949	0.878846	0.900825	0.896533	0.861781	0.876759	0.888102	0.886032	0.890559	0.834971	0.847745	0.867402	0.861629	0.846197	0.905655	0.829031	1	0.895509	0.061903
1144	0	18082	9957	0	0	130.86	9.63271	149.981	11.3843	0	0	28.511	6.34946	42.889	9.79216	1144	28	28039	0.112156	137.65	13.7692	33.6168	10.363	0.936214	0.911338	0.908271	0.886444	0.893844	0.879614	0.901227	0.896751	0.861942	0.877011	0.888655	0.886034	0.890759	0.835212	0.847783	0.867791	0.861764	0.846821	0.906042	0.829238	1	0.896384	0.0617044
1150	1	22179	12953	92.2358	0	108.326	7.20066	126.908	9.27977	9.87004	0	16.1655	3.24771	26.0104	5.76516	1150	22	35133	0.140532	115.177	12.036	19.7949	6.44005	0.923633	0.904762	0.892067	0.89998	0.883642	0.880782	0.906384	0.908049	0.861882	0.881152	0.881123	0.883144	0.887442	0.841929	0.856246	0.876356	0.849643	0.834073	0.893163	0.849315	1	0.89327	0.0632429
1154	1	19640	11535	110.473	0	122.114	8.36198	140.467	10.329	16.9186	0	23.1394	4.78732	35.2285	7.82701	1154	26	31176	0.124704	128.904	12.7298	27.6121	8.4365	0.925103	0.906402	0.893556	0.900917	0.884735	0.881672	0.907333	0.90892	0.862522	0.881399	0.881367	0.88334	0.887365	0.84278	0.856236	0.876267	0.849965	0.834167	0.893363	0.848858	1	0.894261	0.0630222
1156	1	18407	10929	112.556	0	129.901	9.38477	148.124	11.3917	17.8893	0	27.8748	6.08094	41.3415	9.60397	1156	28	29337	0.117348	136.689	13.4628	32.8912	9.99804	0.926151	0.908239	0.89503	0.901796	0.885844	0.882452	0.907335	0.909347	0.863398	0.882111	0.881702	0.883918	0.887957	0.843406	0.856308	0.876504	0.850053	0.834629	0.893564	0.849252	1	0.895191	0.0626328
1162	2	21166	15117	94.8768	0.445388	108.453	7.2393	126.852	9.05633	10.7391	0.150569	16.2239	3.26547	25.9564	5.58336	1162	23	36285	0.14514	116.118	12.126	20.2783	6.49876	0.928042	0.927753	0.896459	0.905112	0.893275	0.87922	0.911093	0.911506	0.866184	0.884029	0.889348	0.884236	0.888756	0.841036	0.850779	0.864379	0.839176	0.832879	0.895466	0.854788	1	0.899144	0.0598719
1166	1	18625	13426	116.775	0	121.098	8.31925	139.461	10.2314	19.9673	0	22.5706	4.68107	34.4765	7.60594	1166	27	32052	0.128208	128.789	12.8899	27.5577	8.45408	0.929115	0.929193	0.898119	0.906215	0.894016	0.880585	0.911706	0.912611	0.867013	0.884485	0.889492	0.884828	0.888712	0.84132	0.851538	0.863675	0.838902	0.833084	0.89542	0.854954	1	0.900096	0.0595948
1168	1	17551	12672	122.542	0	126.652	9.28168	144.995	11.2129	23.0598	0	25.8553	5.71234	38.7944	9.01821	1168	29	30224	0.120896	134.343	13.5892	31.2802	9.68566	0.930155	0.929989	0.898938	0.907011	0.894571	0.882296	0.912354	0.913231	0.867704	0.884512	0.889955	0.88524	0.888962	0.841881	0.851509	0.86385	0.839515	0.832302	0.895282	0.855562	1	0.900827	0.0593059
1174	0	20083	14034	0	0	108.058	7.21637	126.447	9.19922	0	0	16.0482	3.23264	25.725	5.67224	1174	23	34117	0.136468	115.622	12.1386	20.0287	6.48543	0.924832	0.925961	0.896723	0.897339	0.90238	0.87323	0.90556	0.899244	0.866709	0.871823	0.889483	0.880353	0.881364	0.823021	0.834452	0.863616	0.846162	0.846088	0.894173	0.822786	1	0.895663	0.0618625
1178	0	17772	12439	0	0	123.077	8.45758	141.098	10.2957	0	0	23.6906	4.91464	35.6951	7.8784	1178	27	30211	0.120844	130.497	12.8214	28.6333	8.64111	0.926964	0.926782	0.897719	0.898183	0.902718	0.874235	0.90664	0.900152	0.867515	0.873159	0.889428	0.880143	0.881533	0.823342	0.834663	0.863245	0.846728	0.845586	0.895138	0.821555	1	0.896562	0.0616193
1180	0	16666	11718	0	0	126.087	9.29505	143.907	11.1304	0	0	25.5173	5.67785	37.9324	8.87084	1180	29	28384	0.113536	133.444	13.3733	30.6427	9.42224	0.928269	0.928587	0.898975	0.899221	0.903484	0.875669	0.907694	0.900419	0.869222	0.873238	0.890061	0.880584	0.881782	0.823792	0.834942	0.863303	0.84715	0.844807	0.89487	0.822083	1	0.897583	0.0611913
1186	6	23342	14219	93.1381	1.45107	110.126	7.38849	128.45	9.45947	10.1686	0.480784	16.9853	3.44101	26.9714	6.01037	1186	22	37567	0.150268	117.059	12.1183	20.7639	6.67117	0.926345	0.92146	0.883089	0.899047	0.896891	0.874744	0.908736	0.881785	0.87308	0.879735	0.884992	0.878431	0.895999	0.833777	0.830263	0.87115	0.865786	0.857255	0.895201	0.825738	1	0.894378	0.0597482
1190	6	20713	12601	110.958	5.19267	125.479	8.64165	143.783	10.6861	17.2529	2.40409	25.1004	5.22025	37.784	8.47338	1190	26	33320	0.13328	132.399	12.9798	29.8957	9.05259	0.927596	0.923169	0.884349	0.89922	0.897599	0.87536	0.909439	0.882713	0.873604	0.879877	0.885384	0.879682	0.896264	0.833043	0.830957	0.871248	0.866312	0.856828	0.895003	0.826035	1	0.895203	0.0593679
1192	5	19463	11841	119.718	4.54865	133.918	9.78859	152.121	11.8812	21.6018	2.51957	30.5406	6.75612	44.7884	10.566	1192	28	31309	0.125236	140.8	13.8181	35.9277	10.8795	0.928774	0.923984	0.886103	0.900029	0.898512	0.87625	0.911192	0.882957	0.874812	0.880322	0.885784	0.880881	0.896515	0.832748	0.832093	0.871267	0.866875	0.857054	0.894918	0.825865	1	0.896142	0.0589759
1198	1	24488	10818	93.613	0	110.632	7.65692	128.823	9.18606	10.3168	0	17.234	3.60436	27.1784	5.83071	1198	21	35307	0.141228	116.205	11.6987	20.2807	6.35971	0.915767	0.918147	0.890489	0.898292	0.888606	0.87147	0.908361	0.901365	0.859589	0.860226	0.886212	0.886411	0.886779	0.833971	0.856601	0.876427	0.844818	0.854278	0.904155	0.829722	1	0.892302	0.0614877
1202	1	21619	9622	111.535	0	126.099	8.9091	144.021	10.3892	17.4088	0	25.4912	5.45173	37.9343	8.22026	1202	25	31242	0.124968	131.618	12.5155	29.3232	8.62445	0.917115	0.919243	0.891732	0.90007	0.889892	0.871967	0.909625	0.902343	0.859324	0.861132	0.886739	0.887331	0.886371	0.834774	0.856395	0.877233	0.84492	0.854251	0.904023	0.829908	1	0.893286	0.0611508
1204	1	20275	9064	122.695	0	133.173	9.98193	150.958	11.4061	23.146	0	30.0607	6.8168	43.7219	9.91533	1204	27	29340	0.11736	138.667	13.2884	34.2808	10.1159	0.918507	0.920126	0.893269	0.901789	0.890695	0.872631	0.910327	0.903545	0.860583	0.861895	0.887048	0.888003	0.886878	0.835276	0.856612	0.877982	0.845177	0.854516	0.904039	0.829976	1	0.894302	0.0608741
1210	3	21521	11170	91.2012	0.793171	108.941	7.30044	128.906	9.37462	9.54516	0.248403	16.4446	3.32777	27.2475	5.98121	1210	22	32694	0.130776	115.761	12.4425	20.1348	6.7654	0.92647	0.91321	0.889445	0.908102	0.870756	0.873509	0.891479	0.890806	0.867713	0.887808	0.887258	0.87747	0.883419	0.832829	0.839971	0.870817	0.840904	0.842249	0.889582	0.843182	1	0.891689	0.0618485
1214	3	18942	9888	103.955	3.47912	120.022	8.33444	139.784	10.4314	14.1548	1.38301	21.9841	4.61644	34.7354	7.83562	1214	26	28833	0.115332	126.798	13.0765	26.3562	8.46805	0.928502	0.914785	0.891721	0.908889	0.871467	0.874328	0.892137	0.891357	0.867981	0.889085	0.888028	0.878421	0.884074	0.832917	0.840131	0.871536	0.840981	0.842247	0.889363	0.842906	1	0.892828	0.0613349
1216	2	17769	9340	108.679	0.212886	125.341	9.32203	144.905	11.3543	16.111	0.0942618	25.076	5.63842	38.7413	9.15829	1216	28	27111	0.108444	132.08	13.7056	29.7832	9.58721	0.929512	0.916528	0.892885	0.910516	0.872838	0.87529	0.892663	0.892092	0.86878	0.890137	0.888016	0.878665	0.884291	0.833333	0.840489	0.871178	0.841042	0.843274	0.890524	0.842942	1	0.893842	0.0608347
1222	0	22529	12568	0	0	108.96	7.27219	127.209	9.15927	0	0	16.4512	3.31361	26.1821	5.68266	1222	22	35097	0.140388	115.495	11.8552	19.9357	6.35434	0.927615	0.897641	0.872525	0.912172	0.885475	0.890361	0.895034	0.902299	0.875987	0.880545	0.879847	0.872753	0.873436	0.859817	0.853292	0.872838	0.841197	0.840285	0.895162	0.84161	1	0.891916	0.0644681
1226	0	19919	11165	0	0	122.23	8.48977	140.222	10.3059	0	0	23.2142	4.8699	35.0441	7.7533	1226	26	31084	0.124336	128.693	12.6035	27.4634	8.30672	0.928758	0.899498	0.873874	0.913171	0.886099	0.891777	0.895573	0.902329	0.877348	0.881032	0.879938	0.872507	0.873118	0.860378	0.853799	0.87196	0.842347	0.84143	0.89493	0.842057	1	0.892844	0.0639945
1228	0	18673	10547	0	0	127.737	9.46473	145.71	11.3409	0	0	26.5321	5.9477	39.3781	9.23507	1228	28	29220	0.11688	134.224	13.3486	31.1689	9.56323	0.93027	0.9013	0.87553	0.914134	0.886756	0.892796	0.896749	0.902533	0.878114	0.881656	0.880493	0.872998	0.873751	0.86102	0.853782	0.872074	0.842009	0.841478	0.89473	0.841718	1	0.893878	0.0636155
1234	5	23323	12929	91.0001	0.263378	109.416	7.32422	128.574	9.35133	9.48057	0.0818981	16.6592	3.36561	27.0382	5.93773	1234	22	36257	0.145028	116.245	12.2465	20.3593	6.67747	0.918333	0.919216	0.877844	0.907838	0.890132	0.885526	0.914099	0.909245	0.877693	0.86968	0.891497	0.886794	0.887387	0.838762	0.843313	0.858027	0.838679	0.852442	0.887525	0.837107	1	0.894905	0.0626945
1238	4	20663	11497	103.593	2.67618	117.486	8.27988	136.464	10.3311	13.9896	1.07365	20.6343	4.39049	32.3447	7.38903	1238	26	32164	0.128656	124.268	12.8438	24.8193	7.96298	0.919771	0.920952	0.879679	0.908547	0.890872	0.886628	0.9152	0.910241	0.877923	0.870243	0.891913	0.887343	0.887296	0.839494	0.843054	0.857698	0.839603	0.852164	0.887405	0.836976	1	0.895924	0.0623109
1240	4	19380	10848	108.326	4.23525	121.724	9.18644	140.651	11.291	16.0275	1.85732	22.9871	5.24351	35.4743	8.59764	1240	28	30232	0.120928	128.514	13.5024	27.4669	8.94645	0.921094	0.92245	0.881434	0.909731	0.891936	0.886842	0.915454	0.910972	0.87849	0.871014	0.892018	0.887371	0.888396	0.840269	0.843427	0.8577	0.839954	0.852193	0.887867	0.837192	1	0.89688	0.0618947
1246	0	24661	12416	0	0	109.417	7.44856	127.637	9.3895	0	0	16.667	3.42765	26.4637	5.87698	1246	22	37077	0.148308	115.518	11.8477	19.9476	6.38413	0.923645	0.924252	0.885509	0.907072	0.886237	0.862003	0.913936	0.900545	0.875988	0.859981	0.882218	0.902999	0.878698	0.856879	0.836395	0.878024	0.835707	0.854762	0.904887	0.827642	1	0.89482	0.0607729
1250	0	21754	11061	0	0	122.748	8.57399	140.632	10.5559	0	0	23.5132	4.9575	35.3753	8.01584	1250	26	32815	0.13126	128.776	12.5601	27.5116	8.33024	0.925141	0.926009	0.886972	0.907618	0.887216	0.862852	0.914064	0.900869	0.875834	0.860613	0.882249	0.903337	0.878714	0.85726	0.836934	0.877708	0.836051	0.855386	0.904586	0.828554	1	0.895691	0.0604685
1252	0	20446	10447	0	0	129.694	9.57076	147.461	11.681	0	0	27.7615	6.19686	40.8356	9.79088	1252	28	30893	0.123572	135.703	13.3196	32.1827	9.80247	0.926504	0.927395	0.888065	0.908572	0.887984	0.863739	0.914641	0.90124	0.876509	0.860826	0.882724	0.903959	0.879342	0.85746	0.838264	0.878257	0.835966	0.855776	0.904687	0.829314	1	0.896583	0.0601836
1258	9	25798	13921	92.2763	1.65505	109.851	7.35976	129.077	9.49063	9.89245	0.534987	16.858	3.41037	27.365	6.07764	1258	22	39728	0.158912	116.584	12.2882	20.5382	6.75628	0.917741	0.920447	0.89262	0.904287	0.893375	0.882262	0.911171	0.896119	0.865473	0.864705	0.886793	0.889272	0.899869	0.843574	0.854108	0.877152	0.853453	0.850433	0.901216	0.812047	1	0.895608	0.0608314
1262	9	22783	12365	108.09	2.72105	121.67	8.47776	140.846	10.5365	15.8814	1.18273	22.9002	4.81878	35.5336	8.05182	1262	26	35157	0.140628	128.411	13.0216	27.3416	8.61798	0.919916	0.921851	0.893108	0.905339	0.894274	0.882939	0.91144	0.89628	0.866129	0.865247	0.887533	0.889666	0.899807	0.844711	0.853927	0.877507	0.854055	0.850286	0.900916	0.812498	1	0.896516	0.0604535
1264	8	21390	11638	116.83	6.16942	130.333	9.53296	149.446	11.6522	20.1573	2.94788	28.1632	6.22178	42.4741	10.005	1264	28	33036	0.132144	137.062	13.7886	33.2028	10.3487	0.921268	0.923069	0.894085	0.906163	0.895251	0.884656	0.911929	0.897127	0.866585	0.865813	0.887971	0.890271	0.900291	0.845229	0.853993	0.877679	0.854129	0.850285	0.901153	0.812523	1	0.897424	0.0601604
1270	2	25628	12571	92.4298	2.28688	111.208	7.67199	128.641	9.41109	9.95021	0.734138	17.5019	3.64357	27.0857	5.99574	1270	22	38201	0.152804	116.944	11.6515	20.6553	6.40474	0.942083	0.930826	0.904728	0.902594	0.892882	0.893105	0.893484	0.903249	0.854965	0.879768	0.877268	0.88338	0.898236	0.827609	0.841156	0.883236	0.827347	0.859546	0.887136	0.807008	1	0.900361	0.0581313
1274	2	22683	11202	105.801	3.69759	123.009	8.7886	140.348	10.6069	14.9237	1.55282	23.6783	5.106	35.1713	8.04093	1274	26	33887	0.135548	128.74	12.4682	27.477	8.25009	0.942913	0.931537	0.905996	0.903444	0.894281	0.893573	0.893794	0.903562	0.855461	0.879969	0.876973	0.884144	0.898235	0.828341	0.841591	0.884336	0.827589	0.859695	0.886963	0.808127	1	0.901064	0.0578297
1276	2	21351	10571	110.558	1.04272	128.515	9.69232	145.902	11.7006	16.9616	0.477703	27.0334	6.1571	39.5778	9.6191	1276	28	31924	0.127696	134.272	13.2343	31.1866	9.5319	0.943428	0.932386	0.907468	0.904147	0.89511	0.894719	0.89439	0.904022	0.856174	0.8802	0.877866	0.884256	0.898368	0.828452	0.841389	0.884617	0.82853	0.859541	0.887389	0.808404	1	0.901773	0.0576387
1282	1	20285	9927	90.7536	0	108.027	7.16427	127.602	9.32172	9.40383	0	16.0314	3.20702	26.4361	5.83036	1282	22	30213	0.120852	114.458	12.1476	19.4498	6.47767	0.939033	0.91224	0.882038	0.909592	0.873068	0.885182	0.895045	0.903866	0.862096	0.870718	0.881177	0.87843	0.887879	0.835336	0.826416	0.871794	0.828071	0.857727	0.882087	0.838033	1	0.893372	0.0618166
1286	1	17927	8817	108.631	0	122.277	8.37112	141.454	10.5342	16.0898	0	23.2313	4.79994	35.9871	8.08365	1286	26	26745	0.10698	128.599	12.8389	27.4362	8.54087	0.939895	0.914059	0.883548	0.910806	0.874575	0.885829	0.895999	0.905253	0.862273	0.871752	0.882408	0.879697	0.888372	0.836231	0.826884	0.872817	0.82894	0.857955	0.881716	0.837689	1	0.894485	0.0613183
1288	1	16851	8286	117.783	0	127.557	9.36234	146.772	11.6423	20.4866	0	26.4122	5.85799	40.2694	9.65217	1288	28	25138	0.100552	133.89	13.6026	30.9795	9.80548	0.940747	0.915407	0.885592	0.911469	0.875308	0.887342	0.89675	0.906695	0.861902	0.872365	0.882867	0.879704	0.888376	0.83694	0.827035	0.873081	0.829859	0.857785	0.882349	0.83702	1	0.895401	0.0610021
1294	1	20335	14438	92.7821	0	107.502	6.99258	126.715	9.42018	10.0457	0	15.7922	3.10148	25.9059	5.82215	1294	23	34774	0.139096	115.479	12.4533	19.9912	6.67366	0.927877	0.912262	0.889731	0.914203	0.874446	0.895166	0.902255	0.894217	0.868034	0.876733	0.875194	0.88224	0.892851	0.846078	0.846408	0.867904	0.844769	0.857264	0.893814	0.842957	1	0.895162	0.0625581
1298	1	17996	12766	109.564	0	120.021	8.164	139.221	10.5354	16.5061	0	21.9705	4.51328	34.3353	7.84997	1298	27	30763	0.123052	127.988	13.212	27.1014	8.63757	0.928908	0.913971	0.891087	0.914735	0.874947	0.896271	0.902773	0.89541	0.868803	0.87732	0.876069	0.882537	0.893346	0.847138	0.847398	0.86843	0.845642	0.85819	0.894305	0.842879	1	0.896115	0.0621507
1300	1	16959	12056	117.628	0	127.833	9.24688	146.896	11.6097	20.4063	0	26.5714	5.81046	40.366	9.63039	1300	29	29016	0.116064	135.753	13.9372	32.3028	10.2218	0.930056	0.915357	0.892128	0.915495	0.876809	0.896488	0.903657	0.896161	0.869469	0.878481	0.876258	0.882892	0.893886	0.847412	0.847481	0.86828	0.845499	0.85763	0.894317	0.843242	1	0.897	0.061725
1306	0	17876	14841	0	0	106.55	7.00612	123.319	8.82809	0	0	15.3822	3.05828	23.8585	5.16301	1306	23	32717	0.130868	114.156	11.4835	19.2272	5.91689	0.918315	0.911483	0.898722	0.910245	0.889706	0.887108	0.902298	0.901443	0.863542	0.88266	0.880383	0.88532	0.890607	0.853471	0.85127	0.85966	0.84395	0.855595	0.900938	0.827001	1	0.89556	0.062144
1310	0	15787	13236	0	0	118.542	8.11641	135.119	9.85714	0	0	21.1756	4.38688	31.3637	6.90891	1310	27	29023	0.116092	126.102	12.1783	25.8219	7.61481	0.919478	0.912914	0.899149	0.91157	0.891379	0.888864	0.903594	0.901802	0.865124	0.882386	0.880939	0.885987	0.891052	0.853995	0.852651	0.860249	0.844899	0.855632	0.901613	0.827223	1	0.896606	0.0619008
1312	0	14807	12474	0	0	127.521	9.24788	143.909	10.9317	0	0	26.3807	5.79461	37.91	8.68715	1312	29	27281	0.109124	135.014	12.9501	31.6524	9.25847	0.921356	0.914171	0.900993	0.912888	0.892306	0.889245	0.904512	0.901983	0.865401	0.883069	0.881713	0.886478	0.891371	0.854239	0.853579	0.860819	0.845277	0.856329	0.901635	0.827536	1	0.89766	0.061547
1318	0	16429	17543	0	0	105.215	6.5895	124.849	9.3567	0	0	14.7964	2.8028	24.7894	5.62772	1318	24	33972	0.135888	115.354	12.7465	19.9567	6.71504	0.914577	0.909941	0.888158	0.899903	0.884155	0.886215	0.900065	0.902169	0.867965	0.875545	0.882138	0.878783	0.901286	0.846153	0.8541	0.864845	0.844372	0.846712	0.896091	0.819999	1	0.891931	0.0639893
1322	0	14476	15501	0	0	118.78	7.80109	138.129	10.4688	0	0	21.2793	4.22873	33.5392	7.69346	1322	28	29977	0.119908	128.785	13.3996	27.6188	8.76212	0.91692	0.911515	0.890116	0.901358	0.885012	0.88758	0.901074	0.902926	0.868533	0.875972	0.882226	0.878907	0.901508	0.846232	0.854255	0.865797	0.845281	0.846749	0.89557	0.819912	1	0.893163	0.0634647
1324	0	13569	14596	0	0	127.188	8.93195	146.365	11.5176	0	0	26.1501	5.54996	39.926	9.51323	1324	30	28165	0.11266	137.126	14.1065	33.2892	10.4461	0.918906	0.91303	0.89155	0.90261	0.886331	0.888514	0.901988	0.903515	0.869199	0.877028	0.882088	0.879017	0.901917	0.847257	0.854181	0.866377	0.845198	0.847026	0.895047	0.819439	1	0.894274	0.0629625
1330	0	19974	18192	0	0	107.578	7.14005	123.205	8.96782	0	0	15.8337	3.17904	23.8054	5.26628	1330	23	38166	0.152664	115.027	11.222	19.6334	5.86182	0.92285	0.919889	0.896714	0.902898	0.880627	0.893623	0.901404	0.902872	0.860452	0.874103	0.885133	0.877076	0.891828	0.840041	0.862941	0.868797	0.839071	0.846539	0.902505	0.821071	1	0.895479	0.0609478
1334	0	17689	16140	0	0	119.697	8.24685	135.369	10.0416	0	0	21.8017	4.53595	31.555	7.09719	1334	27	33829	0.135316	127.174	12.0393	26.455	7.64998	0.923793	0.921295	0.897854	0.904254	0.881758	0.894011	0.902037	0.90381	0.860416	0.874146	0.885128	0.877546	0.89175	0.839842	0.862574	0.868826	0.839088	0.847025	0.902997	0.820879	1	0.896259	0.0605728
1336	0	16591	15200	0	0	127.904	9.34657	143.445	11.0413	0	0	26.6235	5.86868	37.5636	8.74554	1336	29	31791	0.127164	135.334	12.8119	31.8542	9.18737	0.925529	0.922777	0.898918	0.905335	0.883017	0.894907	0.902252	0.904375	0.860873	0.874917	0.885078	0.878755	0.892155	0.840018	0.862618	0.869114	0.83997	0.847441	0.90263	0.821239	1	0.897239	0.060102
1342	7	22505	15404	91.9586	2.04145	108.774	7.16324	127.759	9.53658	9.79616	0.670418	16.362	3.25277	26.5523	5.99884	1342	23	37916	0.151664	116.484	12.4277	20.5008	6.77985	0.92759	0.92755	0.906741	0.912504	0.881857	0.89275	0.910565	0.912794	0.857343	0.874789	0.884811	0.868327	0.868789	0.848745	0.852569	0.871004	0.834885	0.845698	0.895664	0.838248	1	0.899337	0.0597568
1346	7	19910	13643	106.482	1.81661	119.794	8.22485	138.644	10.5608	15.1708	0.777782	21.8525	4.53181	33.9204	7.83546	1346	27	33560	0.13424	127.455	13.0873	26.757	8.50303	0.929201	0.928814	0.908358	0.913111	0.883492	0.892804	0.910757	0.913334	0.85736	0.875656	0.885206	0.868847	0.869577	0.848182	0.85368	0.871841	0.835548	0.845933	0.895709	0.838245	1	0.900253	0.0594208
1348	7	18793	12887	117.025	4.41735	128.433	9.29004	147.225	11.6013	20.1809	2.29067	26.9456	5.88324	40.6332	9.71098	1348	29	31687	0.126748	136.073	13.8278	32.5108	10.2037	0.930587	0.929956	0.909474	0.914429	0.884432	0.893332	0.910941	0.913577	0.858096	0.876211	0.885316	0.869678	0.870215	0.848834	0.854593	0.872314	0.835784	0.846609	0.895367	0.838625	1	0.901124	0.0590339
1354	0	23809	13185	0	0	110.243	7.49877	127.454	9.22082	0	0	17.0452	3.49151	26.3367	5.74354	1354	22	36994	0.147976	116.377	11.595	20.3568	6.27744	0.938585	0.920784	0.893875	0.918554	0.873371	0.896456	0.914824	0.895064	0.857207	0.851489	0.889563	0.875899	0.863721	0.854274	0.852584	0.857626	0.83523	0.831108	0.887414	0.852422	1	0.897322	0.0601023
1358	0	20983	11757	0	0	123.814	8.68513	140.788	10.3752	0	0	24.1312	5.1019	35.471	7.86603	1358	26	32740	0.13096	129.91	12.3816	28.2033	8.27626	0.939875	0.921747	0.895693	0.919243	0.875244	0.897327	0.915058	0.896289	0.858323	0.851588	0.889585	0.876894	0.864997	0.854322	0.852886	0.857346	0.834728	0.83201	0.888027	0.852123	1	0.898304	0.0597527
1360	0	19731	11085	0	0	133.236	9.78648	150.051	11.5125	0	0	30.083	6.66199	42.965	9.91815	1360	28	30816	0.123264	139.285	13.1954	34.7169	10.1006	0.94107	0.922946	0.897391	0.92009	0.876915	0.897748	0.915563	0.896693	0.858304	0.853161	0.890025	0.877661	0.865038	0.85527	0.853664	0.857947	0.834307	0.832116	0.888159	0.852138	1	0.899244	0.0593775
1366	0	16638	11393	0	0	106.082	6.85465	126.147	9.26577	0	0	15.1749	2.96768	25.5506	5.67917	1366	23	28031	0.112124	114.237	12.6456	19.392	6.65645	0.943348	0.918501	0.90523	0.921284	0.881346	0.887339	0.912187	0.880151	0.854857	0.844119	0.880507	0.877225	0.885502	0.850969	0.836128	0.855981	0.836057	0.826014	0.886536	0.829885	1	0.897556	0.0580634
1370	0	14696	10160	0	0	116.883	7.88049	136.95	10.3141	0	0	20.2944	4.12911	32.6853	7.46737	1370	27	24856	0.099424	125.086	13.3236	25.3592	8.36532	0.94446	0.919154	0.905616	0.922675	0.882181	0.888518	0.911792	0.880532	0.855307	0.844303	0.881075	0.878118	0.88538	0.851585	0.836015	0.857117	0.837504	0.826662	0.88544	0.829075	1	0.898224	0.0578623
1372	0	13829	9602	0	0	125.59	8.97534	145.676	11.415	0	0	25.1934	5.43369	39.361	9.35102	1372	29	23431	0.093724	133.821	14.0897	30.9993	10.0899	0.945436	0.92017	0.906321	0.923307	0.88353	0.889292	0.912616	0.882378	0.856195	0.844906	0.88114	0.878686	0.885558	0.851884	0.836776	0.857219	0.837843	0.827088	0.885216	0.829009	1	0.899049	0.0575673
1378	3	18760	16697	90.9388	0.702131	106.937	6.90424	125.007	9.24084	9.46292	0.218578	15.5424	3.02423	24.8725	5.56892	1378	23	35460	0.14184	115.444	12.1175	19.9352	6.4139	0.940369	0.932431	0.911196	0.916455	0.884532	0.883517	0.913706	0.887958	0.861506	0.858333	0.882699	0.874224	0.8989	0.855302	0.830429	0.857389	0.845572	0.842922	0.888607	0.81692	1	0.900942	0.0580339
1382	3	16758	14820	110.876	1.95888	123.423	8.22679	141.396	10.4581	17.1195	0.913885	23.8704	4.80028	35.9361	8.04027	1382	27	31581	0.126324	131.856	12.9511	29.5318	8.8788	0.941658	0.933504	0.912463	0.916975	0.885327	0.884693	0.914331	0.888731	0.86199	0.85914	0.882556	0.874909	0.899512	0.855863	0.830753	0.85629	0.845651	0.843292	0.888715	0.817074	1	0.901765	0.0577283
1384	3	15837	13992	118.618	2.90344	129.072	9.2573	147.036	11.4852	20.9609	1.55588	27.3406	5.91797	40.4642	9.5555	1384	29	29832	0.119328	137.497	13.7028	33.4953	10.2138	0.942863	0.934651	0.914119	0.918209	0.886062	0.885542	0.914907	0.889867	0.862865	0.859597	0.882861	0.875536	0.899387	0.856563	0.831372	0.856446	0.846038	0.843792	0.889397	0.817612	1	0.902723	0.0572616
1390	0	21743	15681	0	0	109.143	7.35844	125.295	9.25965	0	0	16.5384	3.37204	25.0443	5.63646	1390	23	37424	0.149696	115.911	11.4411	20.1025	6.12627	0.924367	0.92084	0.899383	0.905462	0.88009	0.881346	0.908201	0.9047	0.877418	0.877672	0.883257	0.873985	0.890739	0.827651	0.848533	0.85373	0.857097	0.849415	0.890952	0.81755	1	0.896046	0.0633084
1394	0	19239	14034	0	0	121.928	8.51757	137.713	10.3292	0	0	23.0471	4.86862	33.2276	7.56314	1394	27	33273	0.133092	128.586	12.154	27.3411	7.9441	0.926096	0.9224	0.901286	0.90617	0.881661	0.881871	0.90895	0.905419	0.877829	0.878084	0.884125	0.874087	0.891203	0.829171	0.848436	0.854011	0.857512	0.850314	0.890482	0.818471	1	0.897143	0.062898
1396	0	18041	13237	0	0	129.352	9.61127	144.87	11.3046	0	0	27.5489	6.19662	38.709	9.16944	1396	29	31278	0.125112	135.919	12.89	32.2719	9.3879	0.927633	0.923652	0.902647	0.907347	0.883353	0.882553	0.909777	0.906548	0.878605	0.878717	0.884919	0.874512	0.891937	0.829705	0.848951	0.854099	0.857887	0.85023	0.890658	0.818978	1	0.89822	0.0624321
1402	5	23111	13181	92.772	0.619099	109.6	7.28784	129.127	9.436	10.0437	0.201692	16.7402	3.36315	27.3916	6.04486	1402	22	36297	0.145188	116.689	12.4261	20.6073	6.83539	0.947971	0.9256	0.876381	0.90046	0.882855	0.887608	0.907789	0.898573	0.865733	0.857895	0.88342	0.874921	0.88904	0.827162	0.842439	0.859465	0.854465	0.840276	0.877621	0.824145	1	0.895935	0.0609396
1406	3	20364	11646	106.102	0.34717	122.307	8.43652	141.622	10.5296	14.9972	0.146651	23.2534	4.84601	36.113	8.09443	1406	26	32013	0.128052	129.332	13.1148	27.9308	8.77846	0.949021	0.927061	0.8778	0.900697	0.883454	0.888249	0.907819	0.898541	0.866492	0.857808	0.883469	0.875238	0.889139	0.827695	0.843376	0.859823	0.854606	0.83994	0.879205	0.824556	1	0.896636	0.0605445
1408	2	19162	11012	114.13	5.64489	131.626	9.59491	150.922	11.6071	18.782	2.7569	29.0038	6.39703	43.718	10.1243	1408	28	30176	0.120704	138.667	13.9267	34.3727	10.6575	0.949778	0.928735	0.879689	0.901793	0.884063	0.888852	0.908835	0.898446	0.867179	0.858629	0.883865	0.875464	0.889366	0.828423	0.843965	0.859839	0.854752	0.840254	0.878993	0.824596	1	0.897529	0.0602051
1414	2	25064	11926	94.8571	0.0674991	111.801	7.80964	129.781	9.25155	10.7318	0.0228094	17.7882	3.75284	27.7866	5.96474	1414	21	36992	0.147968	117.597	11.8141	21.0113	6.54649	0.947043	0.914292	0.886543	0.916252	0.896288	0.890909	0.907804	0.907696	0.852955	0.873216	0.888935	0.865606	0.877	0.85382	0.849846	0.839398	0.853671	0.83664	0.8745	0.814365	1	0.898588	0.060979
1418	2	22254	10654	110.87	1.68947	122.7	8.87664	140.571	10.3482	17.1124	0.778389	23.5098	5.13745	35.3064	7.80836	1418	25	32910	0.13164	128.484	12.5653	27.3284	8.24969	0.948602	0.916105	0.888013	0.917259	0.896551	0.891933	0.909025	0.908645	0.853783	0.873124	0.888332	0.866621	0.877909	0.854193	0.850577	0.839851	0.855059	0.836114	0.874795	0.81416	1	0.899618	0.0605415
1420	2	20904	10046	120.409	2.34515	130.976	9.94077	148.755	11.3947	21.9061	1.27308	28.615	6.56747	41.8641	9.66193	1420	27	30952	0.123808	136.746	13.349	32.9148	9.89533	0.949519	0.918002	0.889716	0.918309	0.898133	0.892834	0.909715	0.909343	0.853967	0.873142	0.889102	0.867375	0.878457	0.853984	0.850834	0.839849	0.85547	0.836731	0.874564	0.814455	1	0.900623	0.0600116
1426	1	21686	8880	91.2472	0	110.228	7.64508	129.782	9.37587	9.55743	0	17.0477	3.5722	27.7982	6.03827	1426	21	30567	0.122268	115.908	12.0763	20.1705	6.59317	0.944646	0.919439	0.904979	0.930824	0.885121	0.894003	0.904423	0.884287	0.852226	0.859227	0.880476	0.882455	0.895018	0.858377	0.825842	0.870678	0.838355	0.821098	0.8871	0.843639	1	0.900372	0.0604621
1430	1	19249	7931	102.159	0	124.807	8.85052	144.162	10.5624	13.3928	0	24.722	5.30913	38.064	8.39385	1430	25	27181	0.108724	130.454	12.8633	28.6146	8.79275	0.945403	0.921342	0.90624	0.930852	0.886281	0.894835	0.905817	0.885048	0.853482	0.859957	0.880505	0.882473	0.895129	0.859921	0.826404	0.870645	0.838803	0.821438	0.887605	0.843862	1	0.901282	0.0601486
1432	1	18044	7468	110.345	0	134.879	10.0222	154.1	11.7024	16.8601	0	31.2167	7.03313	46.5046	10.6255	1432	27	25513	0.102052	140.504	13.6984	35.6911	10.7904	0.946517	0.922686	0.9074	0.931408	0.887665	0.896073	0.906224	0.88596	0.855721	0.860365	0.880531	0.883216	0.895328	0.860659	0.826657	0.871203	0.839043	0.821679	0.887841	0.844236	1	0.902242	0.0596823
1438	0	22127	10174	0	0	108.53	7.22563	128.422	9.38071	0	0	16.257	3.26956	26.9464	5.93086	1438	21	32301	0.129204	114.795	12.2008	19.6239	6.56173	0.921891	0.929925	0.906907	0.919585	0.881706	0.880174	0.896799	0.901149	0.856119	0.85711	0.880576	0.870824	0.890328	0.84906	0.815207	0.847373	0.840578	0.825764	0.893842	0.836956	1	0.895698	0.0608438
1442	0	19523	9114	0	0	122.892	8.43513	142.536	10.6056	0	0	23.5836	4.88539	36.8151	8.26882	1442	25	28637	0.114548	129.144	12.9628	27.7947	8.71875	0.923403	0.931592	0.908108	0.920278	0.882739	0.880382	0.89758	0.901386	0.857894	0.858278	0.88115	0.871373	0.891137	0.849583	0.815658	0.847872	0.840416	0.825523	0.893739	0.837291	1	0.896681	0.0605938
1444	0	18312	8648	0	0	129.839	9.49109	149.219	11.7119	0	0	27.8455	6.14572	42.2926	10.0543	1444	27	26960	0.10784	136.056	13.6753	32.4797	10.1762	0.924833	0.9324	0.909069	0.921272	0.884329	0.881398	0.89796	0.901892	0.858809	0.858717	0.881454	0.872088	0.891172	0.849907	0.816079	0.849017	0.840857	0.82615	0.894269	0.837778	1	0.897579	0.060245
1450	0	18519	14103	0	0	107.22	7.11628	125.349	8.99706	0	0	15.6769	3.14318	25.0523	5.41521	1450	23	32622	0.130488	115.058	12.0167	19.7301	6.3133	0.922261	0.918812	0.908942	0.904849	0.886043	0.886564	0.898397	0.899255	0.861183	0.883039	0.886963	0.870042	0.884541	0.859451	0.83131	0.844706	0.853013	0.845304	0.882932	0.812351	1	0.895776	0.0627936
1454	0	16436	12554	0	0	122.065	8.35453	140.058	10.2123	0	0	23.1111	4.78678	34.9133	7.66585	1454	27	28990	0.11596	129.857	12.8151	28.222	8.52276	0.923681	0.920697	0.910624	0.905778	0.886978	0.887858	0.899396	0.899776	0.861987	0.88365	0.887306	0.869731	0.884615	0.859124	0.832477	0.845705	0.852346	0.845033	0.882253	0.81247	1	0.896817	0.0622625
1456	0	15413	11859	0	0	128.058	9.35069	145.935	11.2004	0	0	26.7194	5.90604	39.5401	9.1341	1456	29	27272	0.109088	135.832	13.5094	32.2944	9.81773	0.925491	0.922375	0.911833	0.907139	0.88875	0.889044	0.900447	0.900906	0.862423	0.884424	0.888127	0.870197	0.884992	0.859068	0.833126	0.845703	0.851991	0.845666	0.882792	0.813233	1	0.898021	0.0615301
1462	4	22444	16106	93.0987	0.859941	108.463	7.14805	127.121	9.41241	10.151	0.277689	16.2232	3.23292	26.1508	5.85746	1462	23	38554	0.154216	116.256	12.3073	20.3699	6.66326	0.935701	0.927297	0.892981	0.895406	0.888533	0.89328	0.905872	0.896444	0.875279	0.888572	0.88721	0.877146	0.880855	0.834959	0.841275	0.841223	0.864528	0.845386	0.876965	0.810487	1	0.897813	0.0612912
1466	4	19932	14300	109.154	1.6381	124.493	8.45531	142.954	10.6237	16.3331	0.721789	24.5063	5.03226	37.1367	8.33265	1466	27	34236	0.136944	132.202	13.1039	29.7809	9.08644	0.936251	0.929022	0.894132	0.895957	0.889561	0.894234	0.906604	0.896732	0.875613	0.888962	0.887969	0.877643	0.88166	0.835641	0.841965	0.841921	0.865025	0.845922	0.877249	0.810229	1	0.898633	0.0610248
1468	4	18751	13512	119.571	4.83207	132.652	9.57636	150.948	11.7484	21.5335	2.59196	29.6754	6.488	43.7599	10.2985	1468	29	32267	0.129068	140.312	13.8786	35.5724	10.825	0.937289	0.929479	0.895636	0.896768	0.890507	0.895388	0.907336	0.896628	0.87574	0.888927	0.888539	0.878359	0.882171	0.836288	0.842393	0.841866	0.865482	0.845787	0.877615	0.810813	1	0.899365	0.0607926
1474	0	26112	13679	0	0	110.585	7.62983	127.53	9.1151	0	0	17.2105	3.58677	26.3744	5.71113	1474	22	39791	0.159164	116.41	11.4692	20.3608	6.21286	0.937662	0.924066	0.897037	0.905996	0.893406	0.897276	0.894687	0.908308	0.860446	0.865874	0.877761	0.88329	0.873049	0.832198	0.840466	0.839675	0.858687	0.836546	0.862934	0.807243	1	0.89745	0.0611532
1478	0	23085	12115	0	0	122.07	8.70794	138.992	10.2194	0	0	23.1414	4.9832	34.1347	7.58778	1478	26	35200	0.1408	127.894	12.2601	26.925	7.96116	0.938835	0.925156	0.899219	0.907159	0.894545	0.898139	0.895824	0.909446	0.861491	0.866264	0.879659	0.883409	0.872514	0.83125	0.841321	0.840028	0.858793	0.836506	0.863608	0.807131	1	0.898504	0.0606883
1480	0	21692	11429	0	0	129.046	9.69961	145.977	11.3579	0	0	27.3651	6.21781	39.5943	9.3118	1480	28	33121	0.132484	134.888	13.0737	31.585	9.4361	0.940355	0.926769	0.900562	0.9082	0.89564	0.899173	0.897346	0.910465	0.862534	0.866505	0.880091	0.883895	0.872588	0.831527	0.841339	0.840569	0.859062	0.83681	0.863606	0.807056	1	0.899582	0.0602515
1486	3	23163	11485	92.0366	1.30076	109.153	7.31101	129.488	9.60118	9.81235	0.417814	16.5403	3.34454	27.6335	6.18811	1486	22	34651	0.138604	115.892	12.568	20.2165	6.88816	0.944345	0.926063	0.904173	0.913004	0.893596	0.904101	0.893611	0.913538	0.861375	0.863496	0.883337	0.876497	0.8811	0.863265	0.844088	0.849196	0.850625	0.837941	0.873323	0.828692	1	0.901994	0.0587856
1490	2	20550	10201	108.335	2.79612	122.678	8.45123	142.895	10.7413	15.9905	1.23056	23.4638	4.88384	37.1048	8.42747	1490	26	30753	0.123012	129.383	13.2901	27.9881	8.98633	0.94542	0.927649	0.90557	0.913895	0.894709	0.904595	0.893555	0.914317	0.861607	0.863932	0.883898	0.876597	0.881426	0.8632	0.844389	0.85021	0.851624	0.838796	0.872923	0.828374	1	0.902839	0.0584752
1492	2	19343	9622	111.815	3.27228	128.581	9.44711	148.721	11.7246	17.5842	1.53358	27.0517	6.01037	41.8785	9.96096	1492	28	28967	0.115868	135.27	13.9743	31.9761	10.2888	0.946439	0.928867	0.906946	0.914575	0.895519	0.904736	0.894483	0.915145	0.861964	0.864484	0.884092	0.876601	0.882263	0.862671	0.84522	0.850468	0.851814	0.839455	0.873805	0.828581	1	0.903619	0.0581856
1498	5	25636	13003	92.5213	1.66615	110.593	7.50992	128.375	9.30901	9.97121	0.541877	17.207	3.53928	26.9114	5.90043	1498	22	38644	0.154576	116.574	11.715	20.4714	6.40809	0.935812	0.932228	0.90723	0.921488	0.887732	0.888948	0.905755	0.886787	0.864843	0.859719	0.876177	0.879774	0.893036	0.839108	0.821279	0.856821	0.84145	0.842485	0.883863	0.809065	1	0.899705	0.0605162
1502	5	22730	11599	111.876	4.13049	125.133	8.7771	142.62	10.468	17.6395	1.93842	24.9074	5.3002	36.8637	8.18087	1502	26	34334	0.137336	131.038	12.5091	28.9455	8.55585	0.936797	0.932574	0.908545	0.922497	0.888391	0.89075	0.906215	0.887633	0.865308	0.860838	0.876318	0.879522	0.893356	0.840173	0.821081	0.856964	0.841134	0.842649	0.883512	0.809897	1	0.900469	0.0603228
1504	4	21356	10991	120.34	4.31713	131.947	9.79167	149.346	11.5237	21.927	2.29999	29.2325	6.58767	42.3747	9.89455	1504	28	32351	0.129404	137.857	13.2798	33.6966	10.0333	0.938147	0.933031	0.909956	0.923959	0.889447	0.891564	0.90702	0.888288	0.865908	0.861411	0.876758	0.879463	0.893836	0.840855	0.821412	0.857485	0.841458	0.842261	0.88362	0.80996	1	0.90134	0.0598925
1510	0	25655	11243	0	0	110.573	7.51801	129.506	9.21504	0	0	17.1979	3.52767	27.6096	5.91509	1510	21	36898	0.147592	116.342	11.8795	20.3704	6.50232	0.927665	0.927855	0.920795	0.907068	0.891837	0.880102	0.899032	0.878056	0.872161	0.871592	0.865318	0.883584	0.898707	0.846536	0.839476	0.859491	0.849369	0.827999	0.873205	0.818364	1	0.898053	0.0602533
1514	0	22785	10027	0	0	126.646	8.81598	145.459	10.5873	0	0	25.8116	5.42521	39.0883	8.58584	1514	25	32812	0.131248	132.395	12.78	29.8688	8.96498	0.928715	0.929005	0.921309	0.908509	0.892616	0.880943	0.90028	0.877773	0.872821	0.871312	0.866192	0.884295	0.899107	0.846885	0.839571	0.859564	0.849537	0.828035	0.873979	0.8181	1	0.898819	0.0599693
1516	0	21446	9461	0	0	132.717	9.84939	151.399	11.668	0	0	29.7445	6.67134	44.1354	10.2791	1516	27	30907	0.123628	138.436	13.5321	34.1497	10.3545	0.930145	0.929951	0.922509	0.909131	0.893341	0.882486	0.90088	0.878361	0.873346	0.872294	0.867117	0.884298	0.899101	0.847397	0.839648	0.859935	0.8495	0.828049	0.874381	0.817663	1	0.899676	0.059615
1522	4	22734	11703	90.3324	0.236875	109.053	7.42628	128.98	9.25483	9.27424	0.0726861	16.5022	3.39181	27.2826	5.88852	1522	22	34441	0.137764	115.822	12.4363	20.1645	6.74241	0.93396	0.920574	0.898304	0.890726	0.888432	0.891888	0.895865	0.901469	0.875265	0.878691	0.875091	0.867469	0.872173	0.849061	0.846985	0.844023	0.865132	0.834296	0.873058	0.820084	1	0.895515	0.0613871
1526	4	20129	10290	105.833	3.85085	123.652	8.66203	143.325	10.4653	14.9422	1.64203	24.0361	5.0844	37.4034	8.20651	1526	26	30423	0.121692	130.304	13.1677	28.5561	8.93869	0.934918	0.922213	0.899977	0.891792	0.889409	0.892647	0.897002	0.90236	0.875538	0.878628	0.875818	0.868668	0.872695	0.849407	0.846991	0.845035	0.865036	0.83524	0.874092	0.819972	1	0.89651	0.0608959
1528	3	18885	9725	111.115	4.9815	132.975	9.79709	152.53	11.5815	17.3157	2.25752	29.9102	6.65931	45.1036	10.2776	1528	28	28613	0.114452	139.619	13.9579	35.0728	10.8163	0.935851	0.923077	0.900849	0.893335	0.890959	0.893423	0.897809	0.902474	0.87649	0.879356	0.876	0.868976	0.873065	0.849701	0.847569	0.84563	0.864555	0.835285	0.873991	0.820501	1	0.897343	0.0607625
1534	9	25608	13939	92.6101	2.11425	110.406	7.48248	128.93	9.40356	10.0056	0.683005	17.1187	3.49503	27.2651	6.00809	1534	22	39556	0.158224	116.929	12.0765	20.6926	6.6442	0.942638	0.924727	0.884733	0.891951	0.90066	0.889056	0.905792	0.896173	0.869337	0.875177	0.870386	0.870487	0.875758	0.842249	0.838937	0.841453	0.856621	0.831176	0.878185	0.788148	1	0.895987	0.0594313
1538	7	22673	12412	103.23	2.56074	120.559	8.54822	138.986	10.4417	13.8417	1.01095	22.2924	4.76923	34.1541	7.73867	1538	26	35092	0.140368	127.073	12.7868	26.4862	8.25046	0.943748	0.926265	0.885715	0.893252	0.902271	0.890189	0.906289	0.896771	0.870013	0.876482	0.871794	0.870897	0.876026	0.842072	0.839679	0.842201	0.857275	0.831158	0.878705	0.788997	1	0.897026	0.0589834
1540	6	21346	11742	110.422	3.74762	126.774	9.55759	145.127	11.4353	16.9531	1.74411	25.9536	5.90614	38.9266	9.2431	1540	28	33094	0.132376	133.283	13.5099	30.5549	9.55874	0.944461	0.927525	0.88717	0.894074	0.903215	0.891294	0.907038	0.897882	0.870596	0.876957	0.872379	0.870958	0.876352	0.843023	0.840349	0.842388	0.857421	0.830951	0.879072	0.789252	1	0.897891	0.0587233
1546	0	24971	11736	0	0	110.399	7.54672	128.211	9.2855	0	0	17.12	3.53423	26.8076	5.87892	1546	21	36707	0.146828	116.094	11.6323	20.2173	6.32135	0.932765	0.933092	0.903847	0.909227	0.890893	0.893767	0.899229	0.904378	0.852399	0.857915	0.876713	0.881712	0.900183	0.853352	0.822118	0.845738	0.861212	0.840834	0.864195	0.797055	1	0.898672	0.0585927
1550	0	22041	10439	0	0	124.983	8.74122	142.705	10.5022	0	0	24.8159	5.23777	36.9328	8.23027	1550	25	32480	0.12992	130.679	12.4819	28.7103	8.50935	0.934036	0.933682	0.905142	0.910345	0.892426	0.894566	0.90117	0.904865	0.853371	0.858775	0.877047	0.882374	0.900631	0.853833	0.822629	0.846444	0.860853	0.841102	0.864132	0.797152	1	0.899642	0.0582351
1552	0	20777	9879	0	0	132.286	9.82159	149.876	11.5506	0	0	29.4571	6.60589	42.8228	9.9903	1552	27	30656	0.122624	137.954	13.2644	33.7642	10.0377	0.935037	0.934434	0.90656	0.911273	0.8933	0.894866	0.902091	0.905647	0.8544	0.859962	0.877528	0.882535	0.900411	0.854286	0.822889	0.846751	0.861528	0.841564	0.864007	0.797152	1	0.900447	0.0579901
1558	1	20430	11661	92.2176	0	107.467	7.05224	127.707	9.20389	9.86421	0	15.7803	3.12342	26.4899	5.75588	1558	22	32092	0.128368	114.821	12.5388	19.6716	6.69208	0.932008	0.930933	0.899679	0.907578	0.895971	0.899586	0.901362	0.888726	0.852705	0.843824	0.88078	0.871993	0.894117	0.846021	0.820142	0.848233	0.865527	0.849028	0.865403	0.802038	1	0.897063	0.0600828
1562	0	18111	10339	0	0	117.862	8.11593	137.924	10.2763	0	0	20.8184	4.32875	33.3708	7.48915	1562	26	28450	0.1138	125.153	13.1685	25.38	8.29229	0.933427	0.932109	0.901371	0.908998	0.897329	0.900826	0.902197	0.889367	0.853954	0.843673	0.881406	0.872689	0.895185	0.846837	0.820158	0.849262	0.864921	0.84884	0.866362	0.803286	1	0.898172	0.0595956
1564	0	16954	9783	0	0	127.517	9.20064	147.478	11.3011	0	0	26.3737	5.76347	40.7999	9.41785	1564	28	26737	0.106948	134.82	13.8872	31.6522	10.0897	0.93423	0.933257	0.902831	0.909938	0.89896	0.901335	0.903037	0.889666	0.854658	0.844485	0.881943	0.87349	0.895725	0.846954	0.820623	0.849441	0.86528	0.848955	0.865972	0.803344	1	0.899045	0.0593784
1570	0	21895	15205	0	0	107.935	7.08514	126.181	9.12478	0	0	15.9866	3.16875	25.5581	5.56194	1570	23	37100	0.1484	115.413	12.0114	19.9094	6.38458	0.927358	0.92996	0.900512	0.901927	0.888019	0.894582	0.907722	0.883801	0.869178	0.864542	0.875997	0.873396	0.898235	0.839528	0.825445	0.852399	0.850889	0.830027	0.870539	0.807278	1	0.896166	0.0612224
1574	0	19336	13466	0	0	119.148	8.15523	137.356	10.26	0	0	21.5005	4.4447	32.9648	7.41189	1574	27	32802	0.131208	126.623	12.7532	26.2069	8.12422	0.928892	0.930126	0.902018	0.903009	0.889748	0.895281	0.908771	0.885175	0.868987	0.864322	0.876684	0.8733	0.898025	0.840101	0.825209	0.853012	0.851732	0.829706	0.87074	0.806201	1	0.897012	0.0607977
1576	0	18200	12714	0	0	125.508	9.15578	143.597	11.2772	0	0	25.1609	5.55695	37.7094	8.93042	1576	29	30914	0.123656	132.948	13.4493	30.3217	9.43961	0.929838	0.93152	0.903409	0.904364	0.890875	0.896244	0.909378	0.885683	0.869719	0.86532	0.876302	0.874005	0.898315	0.839862	0.825112	0.852995	0.851313	0.829996	0.870722	0.806318	1	0.8979	0.0603579
1582	8	27168	15655	92.1934	1.47391	110.702	7.50935	128.58	9.24208	9.864	0.476103	17.2573	3.54077	27.0326	5.87926	1582	22	42831	0.171324	117.233	11.8835	20.8288	6.53965	0.930903	0.93402	0.903458	0.893582	0.895403	0.883799	0.899022	0.900936	0.86958	0.879001	0.857697	0.876316	0.897609	0.842918	0.842345	0.854148	0.845743	0.827566	0.86958	0.812402	1	0.89732	0.0612556
1586	7	24022	13838	107.652	3.76377	123.433	8.63426	141.139	10.4045	15.7171	1.62622	23.9081	5.05422	35.7373	7.97604	1586	26	37867	0.151468	129.9	12.6348	28.2294	8.48104	0.932263	0.935194	0.904521	0.89438	0.896783	0.884319	0.899886	0.901814	0.870613	0.879143	0.857514	0.876489	0.897893	0.842567	0.842937	0.854029	0.845657	0.828069	0.8699	0.811947	1	0.898163	0.0609541
1588	7	22528	13053	114.711	5.97244	129.991	9.60765	147.632	11.4939	19.0823	2.84641	27.9531	6.24688	40.9511	9.64815	1588	28	35588	0.142352	136.459	13.3885	32.7188	9.90542	0.93325	0.936018	0.905797	0.895639	0.897732	0.885102	0.900865	0.902341	0.871628	0.879693	0.858478	0.876166	0.898308	0.842896	0.842939	0.855204	0.845341	0.827737	0.870518	0.811833	1	0.899004	0.0606175
1594	2	26963	11255	92.1347	1.48476	111.21	7.80672	129.549	9.3933	9.84535	0.473565	17.5116	3.72803	27.6531	6.07369	1594	21	38220	0.15288	116.609	11.7849	20.4977	6.48398	0.938409	0.912598	0.899817	0.904042	0.891484	0.898404	0.867988	0.894492	0.85866	0.875942	0.856593	0.864076	0.885754	0.86579	0.827381	0.83956	0.861198	0.817962	0.876439	0.807248	1	0.893651	0.0616688
1598	2	23825	10045	112.597	3.92284	124.145	8.93296	142.282	10.5367	17.9733	1.86434	24.3432	5.30536	36.6144	8.21389	1598	25	33872	0.135488	129.523	12.5575	27.982	8.43946	0.939478	0.914694	0.90067	0.904936	0.892758	0.899268	0.868756	0.894559	0.859545	0.876491	0.857183	0.864844	0.885702	0.866128	0.827778	0.840207	0.860991	0.81839	0.876033	0.807363	1	0.894583	0.0614076
1600	2	22377	9475	119.635	7.58359	128.546	9.8829	146.619	11.4342	21.7197	4.0692	27.0707	6.306	40.1198	9.47036	1600	27	31854	0.127416	133.921	13.258	30.9518	9.49745	0.940682	0.916384	0.901661	0.905883	0.893781	0.900122	0.869875	0.894801	0.859955	0.877362	0.857742	0.865496	0.885697	0.865982	0.827824	0.840648	0.860991	0.819253	0.876326	0.807434	1	0.895495	0.0610205
1606	4	24072	10391	91.2272	1.02755	110.153	7.48624	129.915	9.48908	9.55475	0.323485	17.0034	3.48897	27.8932	6.14359	1606	21	34467	0.137868	116.109	12.1902	20.2856	6.69818	0.944222	0.933922	0.894566	0.903313	0.909508	0.892665	0.899353	0.909479	0.854615	0.863696	0.859112	0.87356	0.889895	0.862622	0.81845	0.837845	0.848159	0.824673	0.867119	0.805843	1	0.899599	0.0599667
1610	4	21364	9242	104.909	2.52196	118.792	8.47153	138.542	10.4793	14.5235	1.03749	21.3345	4.5994	33.8366	7.71368	1610	25	30610	0.12244	124.753	12.8647	25.1084	8.10467	0.945083	0.935642	0.895704	0.904427	0.909719	0.893744	0.900098	0.90949	0.855358	0.863672	0.859768	0.873881	0.89082	0.863427	0.817413	0.838076	0.848644	0.824306	0.867413	0.806844	1	0.900407	0.0597136
1612	3	20120	8696	109.942	4.71806	124.434	9.34354	144.205	11.4136	16.7668	2.0789	24.5452	5.56078	38.1984	9.10034	1612	27	28819	0.115276	130.398	13.5153	28.6642	9.26644	0.946025	0.937264	0.897186	0.905809	0.911066	0.894479	0.901315	0.90999	0.855738	0.864378	0.860578	0.873955	0.890923	0.863718	0.81795	0.83877	0.849787	0.823832	0.866928	0.807072	1	0.901405	0.059238
1618	5	23823	11095	91.6722	0.66776	110.841	7.57919	129.626	9.3436	9.69253	0.211377	17.3256	3.57748	27.697	6.02483	1618	21	34923	0.139692	116.806	11.9791	20.6195	6.60263	0.94631	0.930075	0.891748	0.914526	0.903645	0.889815	0.908026	0.904948	0.874123	0.856599	0.868439	0.881468	0.901097	0.863099	0.836211	0.846348	0.850242	0.849841	0.87418	0.81873	1	0.902123	0.0577456
1622	5	21063	9880	102.464	3.22711	118.653	8.49239	137.364	10.3263	13.5523	1.2798	21.2617	4.58866	32.9768	7.44139	1622	25	30948	0.123792	124.623	12.621	25.0005	7.86478	0.947202	0.931353	0.893402	0.915374	0.905341	0.891188	0.908589	0.9056	0.874855	0.857551	0.869038	0.881672	0.901076	0.862737	0.836985	0.846064	0.850427	0.849279	0.874564	0.818777	1	0.903068	0.0574357
1624	5	19741	9347	108.992	4.60104	124.684	9.3999	143.199	11.2692	16.3364	2.09631	24.6963	5.61068	37.4002	8.84919	1624	27	29093	0.116372	130.63	13.251	28.7763	9.04082	0.948218	0.932235	0.895078	0.916543	0.906661	0.891727	0.9096	0.906318	0.875503	0.858402	0.869625	0.883013	0.901385	0.863008	0.837195	0.846492	0.850583	0.849706	0.874643	0.819115	1	0.904012	0.0570757
1630	0	19326	9704	0	0	108.295	7.25581	127.657	9.32415	0	0	16.1548	3.27337	26.4704	5.84052	1630	22	29030	0.11612	114.767	12.1468	19.6031	6.49738	0.933517	0.930555	0.895332	0.905563	0.898295	0.889735	0.914175	0.886996	0.86712	0.844798	0.874147	0.886324	0.892508	0.837323	0.837582	0.853117	0.859817	0.830124	0.872167	0.811523	1	0.897639	0.0597765
1634	0	17049	8585	0	0	120.518	8.35448	139.747	10.4283	0	0	22.2553	4.66432	34.7079	7.81946	1634	26	25634	0.102536	126.958	12.8531	26.4258	8.33593	0.934072	0.931146	0.896544	0.906491	0.899606	0.889697	0.91521	0.887298	0.867539	0.845771	0.874659	0.887532	0.892974	0.837403	0.83754	0.853086	0.860576	0.831025	0.871791	0.810662	1	0.898321	0.0594861
1636	0	16040	8120	0	0	128.092	9.35528	147.28	11.5197	0	0	26.7405	5.91053	40.6667	9.6162	1636	28	24160	0.09664	134.541	13.5965	31.421	9.87655	0.935472	0.931912	0.898075	0.907657	0.901345	0.890666	0.915935	0.887293	0.867757	0.846378	0.875124	0.887893	0.893502	0.837976	0.838183	0.853498	0.860513	0.831312	0.872041	0.811113	1	0.899257	0.0592475
1642	17	22116	12892	92.1637	1.59775	108.799	7.20189	128.456	9.39697	9.85583	0.516435	16.3756	3.27519	26.969	5.95138	1642	22	35025	0.1401	116.026	12.4649	20.2717	6.77924	0.941727	0.936916	0.906681	0.899044	0.907166	0.87429	0.915517	0.888822	0.875746	0.85142	0.85596	0.884682	0.885368	0.820757	0.840243	0.847794	0.856488	0.821542	0.875803	0.813062	1	0.899431	0.0592664
1646	14	19543	11431	109.779	3.85775	122.079	8.38279	141.71	10.5697	16.6641	1.78173	23.121	4.79805	36.184	8.15149	1646	26	30988	0.123952	129.315	13.244	27.9368	8.87721	0.942994	0.937653	0.908303	0.900574	0.908126	0.875161	0.916306	0.889812	0.877388	0.851797	0.856073	0.884358	0.885746	0.820414	0.839906	0.848151	0.857203	0.821947	0.875871	0.813299	1	0.900364	0.0588346
1648	13	18348	10808	117.449	4.69373	129.967	9.41175	149.592	11.5805	20.4105	2.48353	27.9197	6.11088	42.5874	9.95988	1648	28	29169	0.116676	137.233	13.9784	33.3512	10.5114	0.944119	0.938479	0.909064	0.901796	0.90867	0.876136	0.916641	0.890397	0.878141	0.852309	0.856183	0.885118	0.886009	0.82118	0.840241	0.849052	0.858943	0.822191	0.876016	0.813312	1	0.901139	0.0584785
1654	2	24226	13069	92.225	0.876917	110.759	7.70947	127.395	9.06928	9.86924	0.280223	17.296	3.63485	26.2872	5.6486	1654	22	37297	0.149188	116.587	11.4214	20.4462	6.1781	0.951658	0.923895	0.903839	0.898437	0.904067	0.890997	0.910301	0.888342	0.85716	0.855632	0.862697	0.896815	0.889254	0.836984	0.800909	0.851168	0.82394	0.825643	0.885581	0.815401	1	0.898861	0.0614275
1658	2	21461	11659	107.636	2.76304	126.74	8.96606	143.14	10.3361	15.684	1.20046	25.8812	5.53979	37.2476	8.11994	1658	26	33122	0.132488	132.512	12.2915	29.8816	8.51902	0.952811	0.925503	0.905395	0.900172	0.905516	0.891598	0.911267	0.888941	0.85955	0.855911	0.862267	0.896881	0.889454	0.837344	0.80122	0.851368	0.824135	0.826158	0.885242	0.815591	1	0.899942	0.0610396
1660	1	20181	11071	120.77	0	137.262	10.1349	153.41	11.5182	22.0777	0	32.8862	7.35023	45.8688	10.4041	1660	28	31253	0.125012	142.982	13.1523	37.4848	10.5733	0.953892	0.926215	0.906585	0.901353	0.906105	0.892346	0.911592	0.889403	0.860269	0.85619	0.862653	0.897322	0.889643	0.837664	0.801795	0.85227	0.823201	0.826497	0.885643	0.815026	1	0.900666	0.0607207
1666	20	23931	10187	92.4604	2.52216	110.829	7.468	130.8	9.48792	9.96423	0.843391	17.3129	3.51336	28.4582	6.22661	1666	21	34138	0.136552	116.778	12.2387	20.6344	6.80363	0.946306	0.917467	0.899613	0.884659	0.909851	0.898017	0.908738	0.897328	0.858838	0.841438	0.866483	0.881276	0.885377	0.845041	0.81172	0.845934	0.841189	0.834246	0.88195	0.823467	1	0.896607	0.0623696
1670	17	21104	9061	109.098	5.59931	123.599	8.60782	143.44	10.6556	16.4256	2.56715	24.001	5.03585	37.5144	8.38586	1670	25	30182	0.120728	129.548	12.9937	28.0536	8.79083	0.947369	0.919025	0.901696	0.88619	0.910824	0.899808	0.910095	0.898483	0.85932	0.842853	0.867471	0.882529	0.886621	0.84451	0.812869	0.847243	0.841727	0.83457	0.881966	0.823106	1	0.897881	0.061983
1672	17	19796	8586	116.5	5.67003	131.084	9.62115	150.88	11.7326	19.968	2.96827	28.6542	6.34169	43.6991	10.2572	1672	27	28399	0.113596	137.061	13.7496	33.1976	10.3771	0.948097	0.920279	0.903289	0.888324	0.91218	0.900313	0.9113	0.89887	0.860629	0.843656	0.8682	0.882848	0.886985	0.844343	0.812669	0.847794	0.842354	0.834343	0.882214	0.823057	1	0.898893	0.0614797
1678	0	21463	9707	0	0	109.594	7.48651	127.462	9.1631	0	0	16.7496	3.461	26.3365	5.72414	1678	21	31170	0.12468	115.158	11.5412	19.7352	6.17743	0.9359	0.921094	0.900417	0.893744	0.892541	0.90401	0.906657	0.899759	0.857026	0.83513	0.869378	0.895605	0.886558	0.835226	0.838418	0.852583	0.845172	0.835467	0.870918	0.828521	1	0.896084	0.0623448
1682	0	19006	8659	0	0	121.678	8.58499	139.185	10.3204	0	0	22.9129	4.8889	34.2863	7.68519	1682	25	27665	0.11066	127.158	12.2426	26.4727	7.9197	0.937014	0.922411	0.901301	0.895897	0.893277	0.904175	0.907157	0.900325	0.85919	0.835044	0.870197	0.896331	0.886897	0.835731	0.838695	0.85366	0.846467	0.835731	0.871299	0.829207	1	0.89705	0.0619175
1684	0	17909	8144	0	0	130.52	9.71805	147.965	11.4102	0	0	28.3007	6.37439	41.2141	9.63339	1684	27	26053	0.104212	135.973	13.0771	32.3374	9.63187	0.937973	0.923425	0.902833	0.897037	0.894657	0.905001	0.907995	0.901278	0.860074	0.835662	0.87132	0.89625	0.887403	0.836334	0.839001	0.853913	0.846793	0.836334	0.871781	0.829828	1	0.89801	0.0615577
1690	0	15621	11603	0	0	105.677	6.70399	126.32	9.32444	0	0	14.9957	2.87177	25.6591	5.71978	1690	23	27224	0.108896	114.475	12.925	19.5405	6.81789	0.928501	0.931953	0.902274	0.896764	0.89197	0.908206	0.909308	0.890115	0.854944	0.831325	0.869766	0.883467	0.893697	0.838837	0.833529	0.83779	0.852777	0.826954	0.878508	0.815383	1	0.896094	0.060948
1694	0	13859	10315	0	0	118.194	7.86775	138.714	10.4838	0	0	20.9742	4.20485	33.9612	7.73302	1694	27	24174	0.096696	126.95	13.6159	26.5157	8.76996	0.929863	0.932593	0.903595	0.898445	0.89286	0.909614	0.910524	0.891454	0.855858	0.832651	0.871618	0.884194	0.894535	0.839166	0.833726	0.838049	0.853169	0.826715	0.878982	0.815939	1	0.897204	0.060697
1696	0	13029	9716	0	0	124.304	8.81362	144.712	11.4966	0	0	24.4248	5.21382	38.6072	9.25703	1696	29	22745	0.09098	133.022	14.2433	30.4831	10.0695	0.93082	0.9337	0.905342	0.899626	0.893779	0.910574	0.911497	0.892174	0.856628	0.834293	0.872302	0.885096	0.894724	0.839217	0.83359	0.838096	0.85399	0.827369	0.879314	0.816245	1	0.898192	0.0603376
1702	0	20004	16297	0	0	107.605	6.91768	124.658	9.04089	0	0	15.8328	3.07395	24.6507	5.42376	1702	23	36301	0.145204	115.261	11.6193	19.7915	6.13594	0.937467	0.937688	0.899424	0.902496	0.899576	0.885389	0.918253	0.889425	0.864907	0.833641	0.867331	0.887276	0.897152	0.831355	0.829757	0.832167	0.860417	0.8336	0.880169	0.814096	1	0.8984	0.0596071
1706	0	17723	14579	0	0	118.923	8.00331	135.958	10.1124	0	0	21.3695	4.34004	31.9694	7.20169	1706	27	32302	0.129208	126.611	12.3757	26.1536	7.84642	0.938394	0.93844	0.902173	0.903056	0.900904	0.885797	0.919169	0.890967	0.866154	0.834979	0.86798	0.88753	0.897715	0.832116	0.830397	0.832116	0.860922	0.83371	0.880054	0.813897	1	0.89943	0.0592137
1708	0	16697	13718	0	0	124.337	8.94815	141.265	11.0964	0	0	24.455	5.30527	35.9108	8.54915	1708	29	30415	0.12166	131.972	13.0556	29.6219	8.99499	0.939356	0.939931	0.90406	0.904471	0.902285	0.886931	0.91902	0.891863	0.867763	0.83564	0.868387	0.887786	0.897846	0.832862	0.831004	0.832665	0.861631	0.83398	0.879698	0.813299	1	0.900482	0.0586613
1714	1	23537	14859	90.2208	0	109.858	7.37063	127.186	9.1942	9.23988	0	16.8618	3.41432	26.1713	5.71935	1714	22	38397	0.153588	116.563	11.716	20.4642	6.35351	0.936636	0.937026	0.888168	0.901568	0.893312	0.891098	0.916999	0.885707	0.875628	0.845196	0.863791	0.896567	0.890525	0.835807	0.824322	0.842605	0.852983	0.818567	0.870289	0.800844	1	0.897085	0.0613176
1718	1	20787	13197	109.364	0	123.87	8.55729	140.933	10.3954	16.4162	0	24.1532	5.03186	35.5824	7.93735	1718	26	33985	0.13594	130.496	12.4867	28.5911	8.42511	0.93784	0.937899	0.889996	0.902045	0.894659	0.891849	0.918111	0.886509	0.876519	0.845682	0.864676	0.896587	0.890658	0.835633	0.824526	0.843254	0.853112	0.819479	0.870472	0.801339	1	0.898001	0.0609907
1720	1	19569	12452	117.173	0	132.3	9.67322	149.253	11.5394	20.1715	0	29.4517	6.49702	42.2975	9.86618	1720	28	32022	0.128088	138.892	13.3144	34.4466	10.1424	0.938839	0.938277	0.891653	0.903441	0.896181	0.892308	0.918806	0.88675	0.877397	0.846559	0.865265	0.896743	0.89134	0.836503	0.824308	0.843779	0.853429	0.819889	0.870651	0.801449	1	0.89886	0.0606922
1726	3	22528	12066	92.338	0.275511	110.33	7.51983	129.152	9.432	9.90301	0.088132	17.0864	3.51482	27.4068	6.04116	1726	22	34597	0.138388	116.893	12.1805	20.6851	6.70615	0.938564	0.921279	0.906639	0.892953	0.90239	0.90109	0.919299	0.881811	0.851548	0.81997	0.877171	0.881363	0.899124	0.854308	0.817845	0.850811	0.833555	0.835607	0.880524	0.807006	1	0.896623	0.0609148
1730	3	19868	10649	112.896	1.83608	125.212	8.73012	143.952	10.7038	18.065	0.880019	24.9496	5.25165	37.9169	8.51184	1730	26	30520	0.12208	131.749	13.0154	29.4734	9.02465	0.940334	0.92156	0.907896	0.893791	0.902687	0.90213	0.919872	0.882536	0.853391	0.820921	0.877179	0.881881	0.89982	0.854718	0.818856	0.850786	0.833634	0.836533	0.880472	0.807094	1	0.897488	0.0605323
1732	3	18621	10061	119.585	0.279615	131.531	9.76781	150.238	11.7572	21.4375	0.149859	28.9581	6.50668	43.1553	10.1899	1732	28	28685	0.11474	138.091	13.7891	33.9369	10.4793	0.941572	0.922887	0.910023	0.895207	0.90373	0.903434	0.921318	0.88311	0.855116	0.821178	0.877375	0.882604	0.900122	0.854576	0.819296	0.851403	0.833415	0.837267	0.879798	0.807129	1	0.898623	0.0599156
1738	3	21566	10321	92.3755	2.54175	110.52	7.60014	128.891	9.32979	9.93717	0.830823	17.1788	3.5723	27.2343	5.95112	1738	21	31890	0.12756	116.464	11.8814	20.4325	6.49885	0.927313	0.911665	0.908247	0.909062	0.903543	0.894152	0.920006	0.881593	0.833631	0.819426	0.883898	0.894356	0.881248	0.857745	0.840263	0.857353	0.843917	0.851427	0.881718	0.808592	1	0.895345	0.0606206
1742	3	19064	9164	110.43	3.73427	123.624	8.68882	141.643	10.4757	16.9566	1.73408	24.022	5.09742	36.1229	8.07139	1742	25	28231	0.112924	129.472	12.5626	27.9493	8.4148	0.928465	0.91249	0.909603	0.910046	0.905476	0.895222	0.921292	0.882753	0.834225	0.819613	0.883816	0.895576	0.880663	0.858613	0.840866	0.857586	0.844125	0.851954	0.881619	0.809004	1	0.896317	0.0602991
1744	3	17948	8677	120.863	3.3912	130.768	9.69468	148.63	11.468	22.1807	1.87144	28.4575	6.36609	41.77	9.73579	1744	27	26628	0.106512	136.588	13.2784	32.7948	9.85623	0.929661	0.913869	0.910846	0.911428	0.906133	0.89603	0.921586	0.88375	0.834554	0.820621	0.884088	0.895693	0.881647	0.858852	0.840713	0.857631	0.844111	0.852223	0.881985	0.809242	1	0.897208	0.0599914
1750	1	20819	9878	90.5678	0	109.898	7.4574	129.178	9.17717	9.34644	0	16.8855	3.46274	27.3993	5.85843	1750	21	30698	0.122792	116.101	12.0812	20.2684	6.58051	0.921053	0.932276	0.914148	0.88882	0.89869	0.899049	0.907779	0.892892	0.856636	0.83025	0.852026	0.896003	0.87465	0.830689	0.818425	0.841146	0.849485	0.828132	0.886752	0.806486	1	0.894479	0.0607205
1754	1	18421	8706	107.086	0	124.636	8.67092	143.768	10.4021	15.4159	0	24.6069	5.17109	37.7397	8.21942	1754	25	27128	0.108512	130.775	12.8675	28.8211	8.79952	0.922202	0.933556	0.915659	0.889985	0.899679	0.899642	0.908379	0.893376	0.857454	0.830913	0.852772	0.896399	0.874816	0.831281	0.819154	0.841142	0.849418	0.828093	0.886225	0.806694	1	0.895385	0.0602425
1756	1	17266	8244	116.02	0	133.497	9.8555	152.407	11.4923	19.5843	0	30.2643	6.74887	44.9854	10.2293	1756	27	25511	0.102044	139.607	13.6621	35.021	10.5854	0.923249	0.93446	0.916487	0.891086	0.900807	0.901062	0.908686	0.893987	0.858022	0.830896	0.853318	0.896456	0.87525	0.831426	0.819744	0.841617	0.849908	0.828917	0.88552	0.80677	1	0.896169	0.0600099
1762	0	17947	9797	0	0	107.484	7.12057	126.637	9.22367	0	0	15.7916	3.1579	25.8406	5.67689	1762	22	27744	0.110976	114.247	12.1091	19.3402	6.39515	0.929048	0.93285	0.895473	0.886498	0.898194	0.892698	0.90097	0.904916	0.876712	0.840488	0.861646	0.892932	0.886029	0.810716	0.830504	0.826665	0.838686	0.828684	0.878875	0.811419	1	0.894393	0.0620323
1766	0	15845	8717	0	0	121.001	8.36678	139.997	10.3467	0	0	22.5208	4.70011	34.8831	7.77858	1766	26	24562	0.098248	127.743	12.8752	26.9082	8.4091	0.930645	0.933149	0.897626	0.887509	0.899642	0.894288	0.900965	0.905912	0.877514	0.84073	0.862348	0.893453	0.885596	0.811742	0.831325	0.82705	0.838307	0.828434	0.879	0.811457	1	0.895378	0.0615769
1768	0	14889	8231	0	0	127.849	9.40332	146.661	11.4139	0	0	26.5952	5.90008	40.1505	9.43154	1768	28	23120	0.09248	134.546	13.5813	31.4211	9.80885	0.93205	0.934624	0.899481	0.888971	0.899697	0.895372	0.901449	0.90625	0.877703	0.841566	0.862695	0.893447	0.885683	0.811311	0.831769	0.826687	0.839057	0.82872	0.879152	0.811592	1	0.896296	0.0611842
1774	0	15903	13583	0	0	105.957	6.84805	125.334	9.19235	0	0	15.1214	2.95301	25.06	5.53596	1774	23	29486	0.117944	114.883	12.5501	19.6997	6.58499	0.942278	0.934918	0.891508	0.899715	0.917486	0.89144	0.906362	0.889693	0.871227	0.841009	0.860832	0.890745	0.895917	0.823696	0.825171	0.843332	0.850454	0.821983	0.869209	0.793377	1	0.898597	0.0617794
1778	0	14104	12036	0	0	119.44	7.99042	138.84	10.3752	0	0	21.6448	4.37103	34.0406	7.66056	1778	27	26140	0.10456	128.373	13.3233	27.3524	8.68924	0.943688	0.936037	0.89277	0.900402	0.918841	0.893057	0.907766	0.890761	0.8715	0.842196	0.862337	0.891431	0.896404	0.823546	0.826033	0.843076	0.851243	0.822743	0.869376	0.793688	1	0.899674	0.0613473
1780	0	13201	11368	0	0	125.274	8.93317	144.654	11.3846	0	0	25.003	5.3832	38.5472	9.13778	1780	29	24569	0.098276	134.241	14.008	31.2699	9.99053	0.94489	0.93736	0.893891	0.901217	0.919919	0.893423	0.908299	0.891978	0.873194	0.84281	0.863873	0.892629	0.897025	0.824331	0.826367	0.843767	0.851724	0.823497	0.868432	0.793826	1	0.900659	0.0608685
1786	9	23703	17424	91.3315	1.38663	109.75	7.31369	126.459	9.31944	9.59043	0.444289	16.8093	3.38091	25.7428	5.74513	1786	23	41136	0.164544	116.823	11.6582	20.5917	6.33056	0.936285	0.928044	0.895177	0.901728	0.911112	0.894691	0.928493	0.887045	0.876933	0.834658	0.873541	0.89875	0.890692	0.850703	0.81442	0.843349	0.847299	0.832543	0.869275	0.800078	1	0.899365	0.0599854
1790	5	20994	15516	103.266	3.36842	119.519	8.37884	136.112	10.3306	13.8743	1.34828	21.7158	4.60061	32.0987	7.36645	1790	27	36515	0.14606	126.567	12.3716	26.1266	7.84785	0.937122	0.928879	0.895687	0.902889	0.911037	0.895687	0.929084	0.887142	0.877708	0.835588	0.873833	0.899576	0.890826	0.851143	0.81509	0.843297	0.846748	0.832836	0.869793	0.799781	1	0.899984	0.0597253
1792	4	19727	14619	109.33	3.0094	125.157	9.32976	141.555	11.2598	16.4376	1.33705	24.968	5.62514	36.1476	8.69353	1792	29	34350	0.1374	132.134	13.0285	29.7249	8.99491	0.937977	0.930291	0.89623	0.904221	0.911514	0.896841	0.92936	0.887889	0.87821	0.835953	0.874221	0.900175	0.891004	0.85099	0.815284	0.843668	0.846739	0.832707	0.870087	0.799432	1	0.900719	0.0594196
1798	6	28532	11715	93.5791	3.31415	112.332	7.89143	130.079	9.50798	10.3442	1.10817	18.0451	3.83331	27.9989	6.1768	1798	21	40253	0.161012	117.494	11.6411	20.9408	6.47905	0.911311	0.918702	0.902156	0.900715	0.897213	0.880021	0.925061	0.904355	0.859551	0.829367	0.872929	0.884704	0.888692	0.853862	0.827032	0.842148	0.847316	0.844546	0.888878	0.824249	1	0.893115	0.0628457
1802	6	25267	10404	112.408	4.77134	126.813	9.06919	144.365	10.642	17.9142	2.25632	25.934	5.60177	38.2323	8.51006	1802	25	35677	0.142708	131.929	12.4492	29.519	8.63763	0.913207	0.919878	0.904196	0.901757	0.898436	0.881534	0.925302	0.905303	0.859671	0.830731	0.873098	0.885262	0.888948	0.854122	0.826541	0.84284	0.848053	0.844382	0.889116	0.824621	1	0.894232	0.0623155
1804	5	23744	9836	117.693	5.39274	133.004	10.1212	150.431	11.6463	20.5673	2.79161	29.9616	6.88706	43.3055	10.1258	1804	27	33585	0.13434	138.106	13.2328	33.8682	10.0231	0.91459	0.921021	0.905583	0.902546	0.899613	0.882388	0.926277	0.905836	0.860384	0.831666	0.873768	0.885499	0.889311	0.85428	0.826515	0.842817	0.848102	0.844931	0.889028	0.825026	1	0.895158	0.0618184
1810	2	24303	9907	91.4984	0.466626	111.355	7.75486	130.657	9.44917	9.63697	0.146785	17.5759	3.69827	28.3635	6.20001	1810	21	34212	0.136848	116.944	12.0522	20.6993	6.69282	0.924778	0.921957	0.907255	0.900956	0.88637	0.886633	0.913203	0.904536	0.860911	0.806354	0.846355	0.893035	0.87462	0.858091	0.820122	0.848167	0.858383	0.836695	0.88542	0.810476	1	0.893137	0.0643626
1814	2	21509	8794	107.623	10.2495	124.083	8.95088	143.279	10.5838	16.0688	4.46426	24.3086	5.30345	37.3814	8.30359	1814	25	30305	0.12122	129.652	12.857	28.1016	8.67074	0.925738	0.923461	0.908018	0.902689	0.887857	0.888055	0.913183	0.905791	0.862234	0.807326	0.84651	0.893516	0.87479	0.859281	0.820195	0.850091	0.85839	0.836859	0.884722	0.810064	1	0.89416	0.0640494
1816	2	20188	8314	112.706	12.3155	127.662	9.78236	146.767	11.4288	18.5969	5.88477	26.5154	6.14503	40.2382	9.42768	1816	27	28504	0.114016	133.234	13.4657	30.5175	9.5701	0.927028	0.924467	0.909504	0.904312	0.889594	0.889472	0.913819	0.905996	0.862879	0.808834	0.847828	0.89405	0.874597	0.859774	0.82078	0.850179	0.858301	0.837146	0.884981	0.809343	1	0.895235	0.0636822
1822	6	23132	9435	92.4584	1.64155	111.092	7.67401	130.853	9.6442	9.95071	0.535548	17.4483	3.64854	28.5067	6.31847	1822	21	32573	0.130292	116.813	12.2152	20.6501	6.79695	0.912535	0.935453	0.903847	0.901529	0.908958	0.895865	0.907776	0.896402	0.85643	0.823519	0.844211	0.893301	0.870905	0.834664	0.823397	0.846944	0.853928	0.815307	0.870644	0.786741	1	0.893647	0.0643985
1826	3	20437	8333	108.935	2.59319	124.987	8.85271	144.549	10.8583	16.2518	1.1728	24.8278	5.33101	38.4021	8.71102	1826	25	28773	0.115092	130.651	12.9843	28.7581	8.94911	0.914555	0.93659	0.905206	0.902617	0.909377	0.896778	0.908265	0.896726	0.858061	0.824645	0.844698	0.89372	0.870764	0.834724	0.823967	0.847531	0.854551	0.81533	0.870608	0.784781	1	0.89463	0.0639949
1828	2	19176	7825	116.672	1.56417	132.691	9.92046	152.132	11.9329	19.9257	0.797513	29.7346	6.74777	44.8053	10.62	1828	27	27003	0.108012	138.323	13.7468	34.1011	10.5724	0.916509	0.937951	0.906251	0.904103	0.910936	0.897919	0.909288	0.896863	0.858534	0.82563	0.844888	0.893864	0.871607	0.835463	0.824779	0.848202	0.855109	0.815539	0.870255	0.784024	1	0.895742	0.0633903
1834	1	22115	9051	95.6978	0	109.959	7.56541	129.353	9.24034	11.0183	0	16.92	3.50824	27.5146	5.88895	1834	21	31167	0.124668	115.591	11.9551	19.9965	6.47587	0.927086	0.948134	0.907242	0.913306	0.904177	0.891472	0.913242	0.908637	0.870905	0.828472	0.877659	0.880098	0.879344	0.813296	0.826066	0.833285	0.821751	0.825023	0.868066	0.78097	1	0.899868	0.0603953
1838	0	19540	8026	0	0	121.259	8.62513	140.725	10.3377	0	0	22.6834	4.8661	35.4199	7.80601	1838	25	27566	0.110264	126.927	12.73	26.3917	8.24653	0.928934	0.949031	0.907858	0.913698	0.904792	0.892658	0.914442	0.909073	0.871236	0.829754	0.877694	0.880868	0.878963	0.813883	0.826054	0.833853	0.822408	0.825111	0.868153	0.780926	1	0.900689	0.0601281
1840	0	18440	7573	0	0	125.124	9.44521	144.563	11.3265	0	0	24.9586	5.68867	38.468	9.06247	1840	27	26013	0.104052	130.783	13.3631	28.8915	9.19309	0.930362	0.949929	0.908776	0.914735	0.905932	0.893284	0.914869	0.909699	0.871699	0.830527	0.877504	0.881002	0.878945	0.814285	0.825933	0.834717	0.822589	0.825395	0.869142	0.781609	1	0.901489	0.059837
1846	12	24069	11112	92.5914	2.05409	110.197	7.45001	129.767	9.61565	9.99885	0.679894	17.0213	3.4762	27.8114	6.23447	1846	21	35193	0.140772	116.37	12.2507	20.4259	6.76196	0.918265	0.931393	0.902424	0.901472	0.88762	0.902651	0.902921	0.894013	0.866181	0.82775	0.885361	0.881681	0.897053	0.83528	0.8109	0.830847	0.831543	0.832708	0.881766	0.804535	1	0.894101	0.0622649
1850	12	21253	9877	109.263	3.84375	123.178	8.60683	142.519	10.7989	16.4307	1.71346	23.7602	5.02009	36.8245	8.45405	1850	25	31142	0.124568	129.307	12.9884	27.9008	8.76784	0.920188	0.932631	0.903218	0.902752	0.888527	0.903988	0.903812	0.894676	0.867446	0.828479	0.885621	0.882458	0.897261	0.835624	0.812087	0.83092	0.831658	0.832204	0.881976	0.80454	1	0.895145	0.0619127
1852	12	19998	9325	119.634	4.51225	131.238	9.68985	150.46	11.9515	21.5524	2.29793	28.7609	6.43004	43.3708	10.4242	1852	27	29335	0.11734	137.344	13.7713	33.4022	10.4432	0.9218	0.93322	0.904312	0.903477	0.889739	0.904704	0.904466	0.895483	0.868144	0.829248	0.886228	0.882546	0.897699	0.835742	0.811624	0.831208	0.831618	0.831873	0.881831	0.805079	1	0.89596	0.061735
1858	14	28791	11275	91.8138	1.29705	113.219	8.02423	130.408	9.21105	9.74157	0.415516	18.4786	3.95958	28.1816	6.00246	1858	21	40080	0.16032	118.047	11.4056	21.2051	6.36205	0.910479	0.923578	0.901921	0.910417	0.889296	0.901921	0.922817	0.883533	0.8688	0.839247	0.865731	0.879978	0.886951	0.831899	0.813797	0.838772	0.854716	0.842216	0.883583	0.803418	1	0.893635	0.0634658
1862	12	25481	10006	109.456	5.1455	127.745	9.20693	144.699	10.4858	16.5672	2.43009	26.5138	5.77744	38.4765	8.40171	1862	25	35499	0.141996	132.517	12.2558	29.8823	8.53705	0.911885	0.924829	0.902969	0.911659	0.890124	0.903166	0.923237	0.884025	0.86963	0.839418	0.866489	0.880377	0.887574	0.832911	0.813755	0.838742	0.854306	0.842559	0.883166	0.803558	1	0.894542	0.0631413
1864	8	23910	9429	119.369	7.74288	134.826	10.2319	151.668	11.5623	21.591	4.30504	31.2017	7.15354	44.3538	10.2158	1864	27	33347	0.133388	139.585	13.0574	34.9182	10.066	0.913156	0.926395	0.904489	0.912751	0.891205	0.903994	0.924116	0.884652	0.870618	0.840121	0.867094	0.880964	0.887741	0.833388	0.814361	0.838426	0.85447	0.842595	0.884053	0.803476	1	0.895559	0.0628517
1870	0	26861	7955	0	0	111.918	7.8906	131.752	9.57826	0	0	17.8489	3.7998	29.0831	6.34289	1870	20	34816	0.139264	116.45	11.762	20.4158	6.52534	0.923211	0.941823	0.90974	0.913531	0.910386	0.876364	0.931124	0.90536	0.863726	0.808895	0.845947	0.876235	0.88017	0.848604	0.819451	0.838508	0.855857	0.832333	0.895379	0.812715	1	0.898734	0.0615974
1874	0	23743	7047	0	0	121.637	8.87332	141.415	10.6127	0	0	22.9127	5.05272	35.9662	8.11773	1874	24	30790	0.12316	126.163	12.4713	25.9003	8.05244	0.925041	0.943001	0.911416	0.914713	0.911725	0.877249	0.93178	0.905895	0.865248	0.808899	0.84633	0.87733	0.880205	0.849724	0.81861	0.839022	0.855814	0.832624	0.896622	0.813154	1	0.899826	0.0611508
1876	0	22335	6639	0	0	127.695	9.84344	147.37	11.6331	0	0	26.5413	6.18781	40.754	9.69936	1876	26	28974	0.115896	132.203	13.1938	29.798	9.31409	0.926331	0.94414	0.913008	0.915976	0.912922	0.87865	0.932785	0.90652	0.865983	0.80926	0.847035	0.877545	0.880652	0.850038	0.818924	0.839114	0.855854	0.832867	0.896683	0.812763	1	0.900835	0.0606757
1882	1	23870	10220	91.0228	0	110.487	7.47848	130.178	9.33858	9.4874	0	17.1562	3.50726	28.0464	6.04648	1882	21	34091	0.136364	116.39	12.1125	20.4207	6.66865	0.927884	0.939837	0.895999	0.882198	0.88673	0.878106	0.913672	0.895207	0.860696	0.807149	0.83962	0.874424	0.877431	0.851324	0.817503	0.840794	0.857704	0.826332	0.902144	0.783579	1	0.890712	0.0636741
1886	1	21130	9112	104.169	0	121.701	8.56172	141.112	10.4738	14.1954	0	22.9238	4.88206	35.7237	7.97929	1886	25	30243	0.120972	127.549	12.7908	26.78	8.38635	0.929488	0.940829	0.895992	0.883444	0.888222	0.879575	0.914129	0.896637	0.861654	0.807377	0.839963	0.875707	0.87817	0.851536	0.816586	0.840988	0.858794	0.82634	0.902325	0.783272	1	0.891632	0.0632831
1888	1	19828	8631	108.294	0	127.611	9.54148	146.914	11.4883	15.9411	0	26.4619	5.9816	40.3641	9.50719	1888	27	28460	0.11384	133.464	13.4981	30.6776	9.65316	0.93143	0.941918	0.897646	0.884803	0.889599	0.881008	0.914722	0.897119	0.862157	0.807238	0.841462	0.875949	0.878672	0.851985	0.816022	0.841743	0.859136	0.826634	0.902214	0.782976	1	0.892731	0.0628034
1894	0	23621	10518	0	0	110.623	7.44535	129.263	9.379	0	0	17.2165	3.49748	27.4714	5.99588	1894	21	34139	0.136556	116.366	11.8122	20.3759	6.47746	0.926199	0.924822	0.9007	0.898606	0.892835	0.887548	0.915053	0.890067	0.864041	0.826855	0.847228	0.876402	0.882642	0.839289	0.800917	0.842072	0.846334	0.826342	0.882305	0.78485	1	0.892041	0.0611907
1898	0	20898	9382	0	0	128.175	8.83226	146.701	10.7527	0	0	26.7462	5.5644	40.1023	8.86519	1898	25	30280	0.12112	133.915	12.7691	30.8845	9.15783	0.92746	0.925859	0.902196	0.900264	0.89361	0.887764	0.915984	0.890803	0.864729	0.827824	0.847754	0.87718	0.882943	0.839779	0.800842	0.842652	0.847375	0.826503	0.882232	0.785205	1	0.892994	0.0607921
1900	0	19587	8806	0	0	133.716	9.83428	152.205	11.8636	0	0	30.4086	6.74657	44.8589	10.5589	1900	27	28393	0.113572	139.45	13.5466	34.8903	10.5192	0.92875	0.927306	0.904008	0.901472	0.894146	0.889004	0.917268	0.891329	0.865583	0.827845	0.848906	0.87747	0.883158	0.840647	0.801219	0.841598	0.847462	0.826718	0.881943	0.784295	1	0.894	0.0604311
1906	0	22373	9959	0	0	109.023	7.31138	128.426	9.19087	0	0	16.482	3.33437	26.9315	5.79732	1906	21	32332	0.129328	115	11.9686	19.7007	6.42801	0.92543	0.924316	0.885083	0.912038	0.877196	0.892815	0.914698	0.891176	0.879098	0.812817	0.857185	0.87749	0.882005	0.836973	0.803012	0.842664	0.853613	0.817379	0.880165	0.816652	1	0.89128	0.0652849
1910	0	19718	8855	0	0	116.696	8.31319	135.862	10.1543	0	0	20.2291	4.35119	31.9062	7.17237	1910	25	28573	0.114292	122.636	12.578	23.8479	7.62689	0.926399	0.926242	0.886624	0.913187	0.878924	0.893273	0.915235	0.891698	0.879257	0.813828	0.85747	0.877682	0.881986	0.837556	0.803538	0.843436	0.853306	0.81731	0.880272	0.81605	1	0.892254	0.0648223
1912	0	18486	8316	0	0	122.065	9.24342	141.195	11.1183	0	0	23.1826	5.30343	35.8591	8.49313	1912	27	26802	0.107208	128	13.2515	27.1158	8.72751	0.927711	0.927393	0.888367	0.914148	0.880531	0.894075	0.916051	0.89303	0.880382	0.814921	0.858145	0.878293	0.881968	0.837792	0.804156	0.843799	0.853612	0.817551	0.880158	0.815704	1	0.893326	0.0644526
1918	6	22755	13388	92.7473	1.45045	109.444	7.26286	128.576	9.26876	10.0417	0.47014	16.6685	3.34871	27.0326	5.88514	1918	22	36149	0.144596	116.527	12.2664	20.5058	6.70449	0.919126	0.926955	0.905516	0.903884	0.89878	0.895848	0.921256	0.893635	0.877092	0.820465	0.868599	0.879817	0.880232	0.848806	0.820161	0.840618	0.839636	0.821171	0.886207	0.81994	1	0.895675	0.0619555
1922	5	20155	11910	112.045	4.64968	124.678	8.49221	143.662	10.5045	17.7371	2.12815	24.6174	5.06952	37.6691	8.31746	1922	26	32070	0.12828	131.726	13.0572	29.4634	9.03495	0.920564	0.928734	0.906533	0.906392	0.899205	0.897038	0.922295	0.894481	0.878095	0.820939	0.868896	0.88048	0.880932	0.849392	0.821017	0.841238	0.840162	0.820939	0.885921	0.82005	1	0.896824	0.0615424
1924	5	18962	11236	117.102	4.54518	130.117	9.48375	149.052	11.5642	20.2258	2.39187	28.0216	6.17452	42.1333	9.85628	1924	28	30203	0.120812	137.159	13.7855	33.2701	10.3258	0.921895	0.929543	0.907592	0.907774	0.900109	0.897725	0.922673	0.894795	0.879118	0.821922	0.869351	0.880889	0.880906	0.850445	0.82174	0.841406	0.84038	0.820978	0.885839	0.820134	1	0.897674	0.0611665
1930	0	21958	12592	0	0	110.147	7.55196	127.823	9.19252	0	0	17.0046	3.51261	26.5602	5.76372	1930	22	34550	0.1382	116.589	11.8075	20.4872	6.41087	0.916527	0.940999	0.906368	0.904486	0.906208	0.873835	0.938148	0.889305	0.862996	0.827988	0.843647	0.8933	0.877916	0.844197	0.824414	0.831925	0.853835	0.841056	0.892518	0.795297	1	0.896359	0.0610272
1934	0	19397	11219	0	0	118.106	8.5263	135.642	10.1787	0	0	20.9759	4.56743	31.7567	7.18817	1934	26	30616	0.122464	124.532	12.4668	24.9264	7.68989	0.917706	0.941958	0.907859	0.904952	0.90745	0.875882	0.938333	0.890825	0.86445	0.828488	0.843954	0.894124	0.878413	0.845391	0.824928	0.832441	0.854602	0.841423	0.892328	0.796087	1	0.897379	0.0605492
1936	0	18302	10562	0	0	128.166	9.63072	145.572	11.2636	0	0	26.8111	6.07461	39.2588	9.15641	1936	28	28864	0.115456	134.535	13.2489	31.366	9.4883	0.919502	0.943009	0.908692	0.905193	0.908502	0.876663	0.938037	0.89234	0.865317	0.828298	0.844633	0.894834	0.878343	0.845655	0.825353	0.832577	0.854785	0.841411	0.892738	0.795974	1	0.898179	0.0602301
1942	7	22017	11705	92.2669	2.017	108.971	7.2784	129.108	9.56447	9.89417	0.667822	16.4567	3.32374	27.3912	6.12023	1942	22	33729	0.134916	115.956	12.5826	20.2499	6.87912	0.929675	0.943817	0.911085	0.887752	0.899508	0.891799	0.92419	0.899478	0.857793	0.816805	0.828338	0.891592	0.866954	0.856029	0.809748	0.832666	0.868674	0.849595	0.89804	0.777595	1	0.89671	0.060533
1946	6	19544	10445	102.115	4.26818	118.041	8.25812	137.98	10.6731	13.445	1.68959	20.9222	4.42768	33.454	7.80922	1946	26	29995	0.11998	124.981	13.2073	25.2846	8.34737	0.930805	0.944357	0.912235	0.889515	0.90115	0.892465	0.924571	0.899367	0.858176	0.817153	0.828721	0.891515	0.868178	0.855926	0.810818	0.833239	0.869095	0.849992	0.897866	0.777663	1	0.897534	0.0601878
1948	6	18383	9875	107.789	4.28592	124.17	9.22963	144.025	11.5477	15.7941	1.88303	24.3822	5.47279	38.0752	9.22558	1948	28	28264	0.113056	131.103	13.8462	29.1645	9.585	0.931556	0.945531	0.913706	0.891045	0.903163	0.893469	0.925594	0.900103	0.858919	0.817418	0.829907	0.891364	0.868508	0.855771	0.812058	0.833711	0.869321	0.849915	0.898157	0.7788	1	0.898552	0.0598754
1954	0	22458	12126	0	0	109.132	7.33557	126.235	9.17649	0	0	16.5323	3.36283	25.5953	5.62998	1954	22	34584	0.138336	115.129	11.4485	19.71	6.09582	0.93669	0.935071	0.914382	0.901327	0.91006	0.904421	0.916898	0.897771	0.864865	0.821189	0.853878	0.881882	0.863564	0.845825	0.816823	0.83248	0.860817	0.824644	0.891265	0.791059	1	0.89999	0.0578985
1958	0	19861	10780	0	0	121.608	8.50107	138.649	10.2566	0	0	22.8673	4.83115	33.891	7.59796	1958	26	30641	0.122564	127.603	12.2506	26.7456	7.94674	0.937943	0.935952	0.915913	0.901994	0.910969	0.904164	0.917317	0.898845	0.864936	0.820747	0.85428	0.881384	0.864528	0.845322	0.817124	0.832267	0.86102	0.823863	0.891338	0.790689	1	0.900641	0.0575607
1960	0	18675	10207	0	0	129.076	9.44985	145.99	11.3157	0	0	27.361	6.06029	39.5998	9.30589	1960	28	28882	0.115528	135.053	12.9756	31.6862	9.41173	0.939339	0.936725	0.916782	0.90269	0.910983	0.904958	0.918184	0.899366	0.866041	0.821827	0.854788	0.882037	0.865297	0.846271	0.817707	0.832941	0.861454	0.82432	0.891697	0.791427	1	0.901442	0.0572681
1966	3	22373	13250	91.652	0.362792	109.211	7.22018	128.454	9.35255	9.68507	0.114441	16.5606	3.30624	26.9644	5.94931	1966	22	35626	0.142504	116.366	12.3214	20.4294	6.7321	0.931735	0.924521	0.892691	0.908325	0.906136	0.907497	0.913785	0.894978	0.854923	0.792736	0.845001	0.888396	0.861169	0.85018	0.821717	0.829184	0.845983	0.807233	0.876579	0.803009	1	0.893802	0.0617038
1970	3	19765	11754	105.499	2.08097	121.279	8.37615	140.292	10.3957	14.7605	0.872714	22.6751	4.72149	35.1067	7.86983	1970	26	31522	0.126088	128.367	12.995	27.3098	8.55709	0.93319	0.926036	0.893868	0.909571	0.907541	0.907699	0.914964	0.895898	0.855244	0.792986	0.844839	0.888586	0.861224	0.851009	0.821633	0.829976	0.84671	0.807944	0.876927	0.803249	1	0.894772	0.0612851
1972	2	18535	11091	112.771	4.27833	127.529	9.40812	146.404	11.4205	18.0683	2.03968	26.3995	5.87591	39.9445	9.4173	1972	28	29628	0.118512	134.594	13.699	31.4694	9.88831	0.934842	0.927417	0.895572	0.910085	0.908499	0.907942	0.915587	0.896618	0.85588	0.793894	0.845079	0.889176	0.861854	0.850952	0.82228	0.830178	0.846986	0.808273	0.877093	0.803362	1	0.895715	0.0609018
1978	0	24020	11099	0	0	110.445	7.56121	128.476	9.29144	0	0	17.1418	3.54606	26.9728	5.90039	1978	21	35119	0.140476	116.143	11.6907	20.2488	6.36356	0.927618	0.930479	0.900951	0.906276	0.903884	0.899157	0.921851	0.898346	0.861855	0.813064	0.842678	0.866497	0.885375	0.866027	0.826049	0.827828	0.853968	0.814915	0.881047	0.824098	1	0.896328	0.0603793
1982	0	21250	9783	0	0	123.63	8.72376	141.661	10.4459	0	0	24.0283	5.12772	36.134	8.05258	1982	25	31033	0.124132	129.314	12.5179	27.8446	8.37142	0.929607	0.931476	0.90262	0.907002	0.904553	0.899865	0.922727	0.899478	0.863178	0.813408	0.844263	0.866803	0.886041	0.865852	0.826282	0.829182	0.853994	0.8156	0.88103	0.825476	1	0.897397	0.0599331
1984	0	19971	9224	0	0	132.423	9.7911	150.39	11.5804	0	0	29.5445	6.60627	43.2617	10.0511	1984	27	29195	0.11678	138.1	13.331	33.8784	10.1212	0.930793	0.932608	0.904538	0.908066	0.90572	0.900822	0.922932	0.900223	0.863401	0.813461	0.844888	0.867786	0.886196	0.866946	0.826254	0.829663	0.854119	0.814609	0.880545	0.825261	1	0.898309	0.0595719
1990	0	20591	11386	0	0	108.76	7.31583	128.113	9.26499	0	0	16.3647	3.32343	26.7447	5.81886	1990	22	31977	0.127908	115.651	12.2843	20.0607	6.62363	0.932811	0.918942	0.908043	0.909826	0.895519	0.89763	0.928667	0.899006	0.862354	0.805454	0.84481	0.885637	0.889671	0.85882	0.81937	0.82342	0.842965	0.823373	0.878647	0.795009	1	0.896184	0.0606025
1994	0	18172	10098	0	0	119.279	8.39924	138.431	10.3289	0	0	21.5885	4.59703	33.7406	7.58475	1994	26	28270	0.11308	126.12	12.9491	25.9292	8.24865	0.933463	0.91995	0.908861	0.911266	0.896321	0.898284	0.929484	0.899894	0.862929	0.807641	0.845914	0.885886	0.89029	0.859215	0.820004	0.82416	0.843562	0.823948	0.877786	0.795702	1	0.897044	0.0604853
1996	0	17122	9513	0	0	127.444	9.37713	146.5	11.3319	0	0	26.345	5.86774	40.01	9.32798	1996	28	26635	0.10654	134.25	13.6293	31.2256	9.80224	0.93486	0.921419	0.910212	0.912634	0.897278	0.899381	0.930054	0.900526	0.864427	0.808016	0.846368	0.886597	0.890238	0.859677	0.820161	0.824535	0.84342	0.823953	0.878656	0.796077	1	0.89807	0.0599798
2002	2	20949	12410	90.3695	0.134966	108.405	7.1969	127.288	9.31689	9.2855	0.0414209	16.2	3.24675	26.2441	5.79106	2002	22	33361	0.133444	115.428	12.1719	19.9359	6.53209	0.930428	0.944096	0.912742	0.896586	0.910284	0.896496	0.93332	0.896676	0.871512	0.803483	0.836576	0.891895	0.883816	0.861365	0.8127	0.81904	0.838449	0.834582	0.887863	0.796364	1	0.899679	0.0591384
2006	2	18513	11015	112.009	3.05715	125.581	8.48244	144.429	10.6699	17.6698	1.43766	25.1482	5.1347	38.2856	8.52286	2006	26	29530	0.11812	132.611	13.0645	30.0481	9.16504	0.932289	0.945327	0.913918	0.897968	0.910362	0.897054	0.933915	0.897088	0.872503	0.804487	0.838063	0.891991	0.884507	0.86126	0.813495	0.818202	0.839062	0.834558	0.888673	0.7968	1	0.900634	0.0585942
2008	2	17426	10419	121.988	1.61363	134.01	9.62291	152.813	11.7922	22.7617	0.898887	30.5868	6.6407	45.3804	10.5801	2008	28	27847	0.111388	141.044	13.8846	36.1213	10.988	0.933655	0.945937	0.915018	0.899702	0.911247	0.897781	0.934876	0.897745	0.873002	0.804737	0.838008	0.892448	0.88514	0.86187	0.813678	0.81849	0.839247	0.83535	0.888085	0.796675	1	0.901488	0.0583537
2014	7	24795	13951	91.9127	1.43961	110.714	7.48431	128.215	9.36344	9.7743	0.469317	17.2613	3.52907	26.8177	5.94944	2014	22	38753	0.155012	117.011	11.7504	20.7002	6.46311	0.929683	0.935166	0.90393	0.904072	0.90433	0.897827	0.917722	0.89833	0.86094	0.805022	0.848347	0.886783	0.870565	0.86263	0.828375	0.825278	0.850012	0.826633	0.885441	0.790055	1	0.896855	0.060287
2018	6	21935	12404	102.274	4.11773	118.766	8.4165	136.054	10.3723	13.5029	1.65353	21.3166	4.57251	32.0641	7.43322	2018	26	34345	0.13738	125.007	12.375	25.1968	7.74471	0.930965	0.936293	0.905008	0.905357	0.904993	0.899199	0.918125	0.898981	0.862629	0.806362	0.848581	0.887378	0.870709	0.862789	0.82884	0.825491	0.84992	0.826874	0.885471	0.789926	1	0.897798	0.0598762
2020	6	20717	11718	109.352	3.58894	125.4	9.39492	142.559	11.3267	16.4632	1.62806	25.1176	5.69642	36.9173	8.8939	2020	28	32441	0.129764	131.595	13.0663	29.3781	9.02489	0.93257	0.937024	0.905891	0.90643	0.905999	0.90062	0.918467	0.899371	0.863521	0.806711	0.848849	0.888212	0.87075	0.864061	0.829614	0.826146	0.850251	0.826655	0.885993	0.790728	1	0.898691	0.0594636
2026	4	25855	10020	92.0805	1.08064	111.653	7.75881	130.628	9.40226	9.82451	0.348493	17.7156	3.71875	28.3402	6.14858	2026	21	35879	0.143516	116.95	11.8577	20.6819	6.57695	0.930795	0.942167	0.895315	0.899677	0.900178	0.90323	0.916079	0.895134	0.858747	0.809429	0.860322	0.881937	0.857842	0.858232	0.830932	0.824229	0.855068	0.818501	0.883678	0.784205	1	0.896196	0.0601125
2030	4	22918	8860	108.332	5.39272	124.295	8.90871	143.134	10.4955	16.0754	2.40345	24.4277	5.29015	37.2598	8.21542	2030	25	31782	0.127128	129.545	12.6235	28.0039	8.49235	0.933028	0.943112	0.896404	0.901344	0.901029	0.904333	0.916604	0.895586	0.859952	0.809468	0.861462	0.882245	0.858285	0.858127	0.831383	0.824602	0.856176	0.819253	0.884463	0.784689	1	0.897274	0.0594951
2032	4	21608	8378	114.409	8.37859	130.723	9.83944	149.604	11.5169	19.0778	3.93871	28.4424	6.46111	42.5886	9.86177	2032	27	29990	0.11996	135.996	13.3658	32.393	9.87711	0.934261	0.944298	0.897849	0.902534	0.901934	0.905002	0.917322	0.896332	0.860554	0.81007	0.861937	0.882628	0.85932	0.85877	0.832027	0.825258	0.856335	0.81969	0.884528	0.784878	1	0.898219	0.0591362
2038	3	25926	9218	90.7254	0.103323	110.834	7.65681	130.519	9.46406	9.39512	0.031984	17.327	3.61097	28.2758	6.17781	2038	21	35147	0.140588	115.995	11.9067	20.1978	6.54457	0.927846	0.937292	0.908769	0.904074	0.901613	0.901002	0.915768	0.904373	0.85895	0.826813	0.841466	0.876632	0.86814	0.864242	0.829715	0.821507	0.852178	0.813099	0.878041	0.799158	1	0.897623	0.0588935
2042	2	23031	8163	101.481	3.0387	123.862	8.78333	143.461	10.6652	13.164	1.17457	24.1668	5.17397	37.5321	8.41583	2042	25	31196	0.124784	128.989	12.6878	27.6633	8.53351	0.929654	0.937957	0.91071	0.905837	0.902712	0.901862	0.917041	0.90603	0.859405	0.82775	0.842143	0.877645	0.8683	0.865159	0.830042	0.820666	0.852898	0.813646	0.878173	0.799093	1	0.898795	0.0585184
2044	2	21691	7728	105.56	4.00858	129.685	9.73729	149.191	11.6852	14.8322	1.67595	27.7705	6.29236	42.2655	10.0217	2044	27	29421	0.117684	134.807	13.3984	31.577	9.81235	0.930917	0.9387	0.912138	0.90709	0.903198	0.90274	0.918069	0.907311	0.860304	0.82951	0.843003	0.877791	0.868835	0.865606	0.830427	0.82023	0.85252	0.814044	0.878573	0.799412	1	0.899741	0.0581488
2050	14	25758	11529	92.5222	2.77147	111.597	7.69365	130.325	9.46797	9.98877	0.93238	17.6851	3.68415	28.1519	6.17223	2050	21	37301	0.149204	117.378	11.9875	20.9173	6.67713	0.916168	0.930605	0.894788	0.910043	0.901236	0.898957	0.919386	0.899306	0.854615	0.829669	0.832819	0.874159	0.862886	0.853194	0.824267	0.817967	0.851385	0.828999	0.87806	0.80034	1	0.893127	0.0622714
2054	13	22908	10229	108.468	4.72526	124.261	8.83366	142.912	10.6731	16.1093	2.18812	24.4021	5.24106	37.1102	8.37035	2054	25	33150	0.1326	130.01	12.7854	28.3201	8.66669	0.917858	0.931282	0.896154	0.910528	0.901584	0.899382	0.919502	0.900256	0.855098	0.829729	0.833424	0.874103	0.86371	0.853786	0.824389	0.818552	0.852021	0.828537	0.878824	0.800845	1	0.893867	0.0620266
2056	13	21501	9685	118.574	7.83651	131.882	9.86444	150.409	11.675	21.1753	4.33357	29.1964	6.60632	43.2899	10.1297	2056	27	31199	0.124796	137.628	13.5283	33.5681	10.2231	0.91942	0.932225	0.897833	0.911071	0.902192	0.900109	0.920446	0.901375	0.855733	0.830972	0.833376	0.873762	0.863794	0.853777	0.82501	0.81852	0.852287	0.828889	0.878906	0.801051	1	0.894748	0.0617298
2062	1	24395	9642	93.4335	0	110.342	7.54016	129.353	9.2741	10.2578	0	17.0935	3.52845	27.5187	5.95146	2062	21	34038	0.136152	115.727	11.7687	20.0465	6.40509	0.916534	0.94302	0.906046	0.898569	0.902682	0.907618	0.929461	0.900567	0.847861	0.816308	0.826841	0.873656	0.865518	0.85406	0.806128	0.822566	0.848037	0.8425	0.861992	0.799944	1	0.895038	0.0604454
2066	1	21643	8511	99.3644	0	119.502	8.52438	138.378	10.3078	12.3279	0	21.7174	4.67509	33.7	7.55898	2066	25	30155	0.12062	124.829	12.4235	25.099	7.80422	0.918455	0.943923	0.907279	0.898657	0.904145	0.908307	0.93099	0.900879	0.847753	0.81678	0.82774	0.873835	0.865628	0.853573	0.806881	0.82323	0.84845	0.842414	0.862527	0.800149	1	0.895924	0.059968
2068	1	20298	8072	103.011	0	124.176	9.42552	142.972	11.2602	13.7289	0	24.4026	5.59564	37.2245	8.83157	2068	27	28371	0.113484	129.523	13.0988	28.0503	8.8355	0.919196	0.945014	0.908146	0.900056	0.905291	0.90982	0.931603	0.901519	0.848595	0.817366	0.828381	0.874097	0.865708	0.853988	0.807656	0.823446	0.848578	0.842216	0.861972	0.800483	1	0.896774	0.0598004
2074	1	19063	11803	91.3176	0	107.599	7.11041	126.95	9.21404	9.57947	0	15.8412	3.16136	26.0298	5.70769	2074	22	30867	0.123468	114.998	12.3345	19.7369	6.56873	0.913856	0.942236	0.919202	0.882544	0.910568	0.901286	0.906858	0.892328	0.860304	0.807999	0.840639	0.89275	0.88214	0.864758	0.81132	0.808647	0.845417	0.838873	0.862669	0.800855	1	0.894569	0.0616474
2078	1	16778	10530	98.7576	0	123.539	8.43703	142.497	10.3133	12.1044	0	23.9533	4.94979	36.7521	8.01675	2078	26	27309	0.109236	130.848	13.0357	28.8879	8.86853	0.915413	0.943462	0.920191	0.883573	0.910744	0.902285	0.907283	0.893442	0.860888	0.808342	0.840602	0.893533	0.882841	0.865777	0.812681	0.808836	0.845234	0.837911	0.862756	0.800395	1	0.895429	0.061271
2080	0	15719	9976	0	0	129.846	9.48558	148.604	11.2706	0	0	27.8494	6.1423	41.7234	9.5528	2080	28	25695	0.10278	137.129	13.7088	33.236	10.2092	0.916988	0.944678	0.920743	0.885289	0.911792	0.903483	0.907492	0.89352	0.86116	0.808601	0.841565	0.894396	0.882896	0.86548	0.812979	0.809574	0.845242	0.837926	0.862327	0.800448	1	0.896304	0.0608347
2086	8	22299	14289	92.297	1.86467	109.326	7.22859	127.842	9.25917	9.90172	0.61524	16.6129	3.31494	26.5781	5.83598	2086	22	36596	0.146384	116.552	12.1254	20.5024	6.60684	0.91674	0.947686	0.910468	0.903036	0.904757	0.8913	0.924568	0.902872	0.869166	0.817097	0.864712	0.883198	0.867445	0.871707	0.826047	0.815472	0.855845	0.835119	0.878306	0.794458	1	0.898693	0.0589161
2090	5	19791	12680	113.8	3.60919	126.34	8.50873	144.889	10.594	18.5419	1.80115	25.6028	5.21268	38.6393	8.57509	2090	26	32476	0.129904	133.58	13.0337	30.6917	9.25938	0.918709	0.948778	0.911873	0.904006	0.905638	0.892367	0.925237	0.902851	0.870135	0.818528	0.8649	0.883791	0.868411	0.871536	0.826687	0.815156	0.85557	0.835971	0.879326	0.794664	1	0.89971	0.0586596
2092	5	18631	11954	123.292	5.16684	132.248	9.56053	150.789	11.6249	23.606	2.9308	29.4075	6.44983	43.608	10.1957	2092	28	30590	0.12236	139.492	13.7971	34.9559	10.6764	0.920235	0.94964	0.913142	0.905459	0.906424	0.893021	0.925711	0.903776	0.870186	0.818634	0.865463	0.884358	0.868715	0.871461	0.82697	0.815577	0.855819	0.836156	0.879601	0.795227	1	0.900572	0.0583368
2098	1	23433	12094	90.7012	0	110.547	7.59848	127.77	9.17474	9.38763	0	17.191	3.5689	26.526	5.75527	2098	22	35528	0.142112	116.409	11.5479	20.3685	6.2646	0.929028	0.940934	0.905187	0.899206	0.886301	0.901472	0.918205	0.9034	0.876407	0.843264	0.852004	0.861095	0.854734	0.861363	0.810628	0.830458	0.859435	0.833709	0.890059	0.805829	1	0.897529	0.0599041
2102	0	20664	10722	0	0	127.202	8.89159	144.218	10.2981	0	0	26.155	5.52816	38.0787	8.19726	2102	26	31386	0.125544	133.015	12.3857	30.2283	8.6633	0.930494	0.942442	0.907427	0.900147	0.887944	0.902297	0.919008	0.903062	0.877095	0.844278	0.851287	0.861515	0.855461	0.861626	0.810043	0.830545	0.860145	0.833238	0.890238	0.805518	1	0.89856	0.0595191
2104	0	19461	10098	0	0	135.512	9.95149	152.455	11.4262	0	0	31.6445	7.03298	45.0181	10.162	2104	28	29559	0.118236	141.3	13.2047	36.2132	10.3957	0.931814	0.943148	0.908336	0.901147	0.888985	0.903786	0.919449	0.903244	0.877651	0.844937	0.851771	0.861836	0.855865	0.862208	0.81087	0.830627	0.860652	0.832657	0.890879	0.805271	1	0.899374	0.0592013
2110	2	19895	11222	92.89	1.30083	107.763	7.06989	128.388	9.28961	10.0865	0.421678	15.9102	3.15071	26.9175	5.87424	2110	22	31119	0.124476	115.2	12.6962	19.8793	6.83606	0.922202	0.928918	0.912079	0.89312	0.900527	0.896108	0.917574	0.909685	0.865372	0.842058	0.833864	0.870369	0.882885	0.85361	0.806597	0.820624	0.864809	0.801391	0.880587	0.813297	1	0.895352	0.0601872
2114	2	17597	10064	108.429	3.76428	119.314	8.14567	139.701	10.3138	16.0576	1.65979	21.5883	4.4503	34.6613	7.70444	2114	26	27663	0.110652	126.73	13.3089	26.3439	8.5881	0.923146	0.9294	0.913296	0.893811	0.901728	0.896197	0.91814	0.909862	0.865579	0.843907	0.83458	0.87073	0.883382	0.854029	0.807776	0.821169	0.864693	0.801486	0.880852	0.813542	1	0.896062	0.060057
2116	2	16514	9495	113.386	7.52379	125.742	9.12697	146.045	11.3559	18.5248	3.62939	25.2964	5.5372	39.6478	9.28634	2116	28	26011	0.104044	133.152	13.9837	30.5347	9.93452	0.924417	0.930222	0.915324	0.894583	0.903176	0.897274	0.91938	0.910653	0.866653	0.844566	0.835243	0.870843	0.884145	0.854869	0.807428	0.821095	0.865269	0.801469	0.881589	0.813041	1	0.897086	0.0596722
2122	13	23380	14497	91.9076	1.81437	110.464	7.44696	128.183	9.30006	9.77689	0.589605	17.1436	3.49705	26.7919	5.88332	2122	22	37890	0.15156	117.237	11.903	20.8326	6.5434	0.906809	0.936883	0.900686	0.897493	0.894181	0.899182	0.92977	0.888519	0.854302	0.816126	0.8327	0.877765	0.871787	0.848469	0.814489	0.818052	0.856361	0.806506	0.865914	0.813143	1	0.890838	0.0614806
2126	12	20640	12857	106.7	3.13132	121.149	8.48836	138.596	10.3498	15.2893	1.33586	22.6122	4.79113	33.8629	7.66112	2126	26	33509	0.134036	127.838	12.5543	26.9263	8.16292	0.908368	0.938151	0.901996	0.898057	0.894745	0.900519	0.92972	0.889567	0.854636	0.816139	0.833537	0.878137	0.872184	0.848996	0.814751	0.817855	0.85674	0.806007	0.86617	0.813513	1	0.89169	0.0611135
2128	12	19339	12103	114.702	3.3399	128.925	9.57974	146.163	11.3923	18.9749	1.66555	27.2782	6.1339	39.7482	9.39654	2128	28	31454	0.125816	135.552	13.2989	32.0733	9.69411	0.9099	0.939308	0.903462	0.898662	0.895594	0.901459	0.929977	0.889919	0.856235	0.81643	0.833996	0.87814	0.872735	0.849526	0.814586	0.818131	0.856823	0.807131	0.866297	0.814443	1	0.892589	0.0607942
2134	0	26656	10186	0	0	111.598	7.74068	129.266	9.39892	0	0	17.6884	3.70869	27.4756	6.03982	2134	21	36842	0.147368	116.483	11.4115	20.3944	6.26089	0.910021	0.941453	0.907836	0.907443	0.881508	0.897386	0.922303	0.899381	0.870786	0.818468	0.843467	0.883543	0.870555	0.846941	0.824494	0.804164	0.856522	0.821698	0.858707	0.788909	1	0.893694	0.0621179
2138	0	23639	9016	0	0	123.528	8.91827	141.208	10.5606	0	0	23.9861	5.23853	35.8063	8.09203	2138	25	32655	0.13062	128.41	12.2818	27.2496	8.11603	0.911392	0.942352	0.908559	0.909156	0.882606	0.897933	0.923794	0.900199	0.871337	0.818512	0.843914	0.883571	0.870617	0.847573	0.825616	0.80418	0.85578	0.821865	0.859179	0.788807	1	0.894577	0.0616884
2140	0	22303	8478	0	0	127.716	9.81982	145.349	11.5108	0	0	26.5523	6.17936	39.1127	9.35664	2140	27	30781	0.123124	132.573	12.9774	30.0118	9.12495	0.912673	0.943163	0.90975	0.910172	0.883922	0.898688	0.924401	0.901205	0.871918	0.819434	0.844547	0.883759	0.871219	0.847796	0.825964	0.80436	0.855544	0.822439	0.85941	0.789578	1	0.895464	0.0613882
2146	4	24153	10216	91.3662	0.388816	109.643	7.38283	130.153	9.38503	9.59522	0.12235	16.7651	3.40656	28.0345	6.07837	2146	21	34373	0.137492	115.736	12.3456	20.1136	6.75827	0.920606	0.930658	0.910977	0.894321	0.898714	0.898816	0.918672	0.907907	0.87688	0.82191	0.850202	0.89227	0.863774	0.8429	0.83922	0.810622	0.841722	0.833663	0.869112	0.789326	1	0.89573	0.0623805
2150	4	21365	9059	106.317	1.97626	120.836	8.50038	141.091	10.4854	15.1028	0.832443	22.4403	4.76385	35.7093	7.99579	2150	25	30428	0.121712	126.864	13.0114	26.3897	8.47326	0.922259	0.931806	0.911923	0.895853	0.899599	0.899829	0.919548	0.909557	0.877958	0.823222	0.851584	0.893026	0.863711	0.843976	0.839868	0.81029	0.842201	0.833574	0.86966	0.788994	1	0.896841	0.0619729
2152	1	20078	8538	107.392	0	128.585	9.51999	148.794	11.5503	15.5478	0	27.0609	6.04971	41.9165	9.8105	2152	27	28617	0.114468	134.614	13.7445	31.4928	10.03	0.923507	0.932994	0.913408	0.897491	0.900863	0.90095	0.919995	0.910193	0.878796	0.823863	0.852238	0.892843	0.864294	0.844166	0.840637	0.81041	0.842524	0.833333	0.869658	0.789688	1	0.897846	0.0615726
2158	2	23696	12344	93.3021	0.418582	109.661	7.3598	128.03	9.13779	10.2154	0.136878	16.7723	3.4033	26.6829	5.74639	2158	22	36042	0.144168	115.952	11.8414	20.1662	6.40684	0.922382	0.934382	0.927806	0.894581	0.903585	0.899742	0.915529	0.891391	0.875271	0.833666	0.856487	0.873703	0.877962	0.848524	0.831308	0.811151	0.829504	0.836496	0.871761	0.797764	1	0.898088	0.0603303
2162	2	20998	10896	109.424	2.34231	122.78	8.42671	141.01	10.3739	16.4654	1.05146	23.5195	4.87515	35.637	7.90797	2162	26	31896	0.127584	129.007	12.581	27.6585	8.36908	0.923972	0.935744	0.928847	0.895865	0.904878	0.90143	0.915993	0.891789	0.876113	0.833913	0.857521	0.87431	0.87837	0.848602	0.832079	0.811371	0.829461	0.836892	0.871943	0.797106	1	0.899121	0.0599991
2164	2	19753	10286	124.196	3.35625	133.218	9.58478	151.333	11.5676	24.054	1.93781	30.0515	6.53535	44.0653	10.1665	2164	28	30041	0.120164	139.42	13.4209	34.8494	10.3778	0.926101	0.936736	0.929713	0.897307	0.905829	0.902001	0.916697	0.89233	0.877301	0.834077	0.858427	0.874555	0.878	0.849306	0.832296	0.811591	0.829749	0.837139	0.872275	0.79721	1	0.900092	0.059614
2170	0	18551	12773	0	0	107.856	7.24037	126.279	9.11306	0	0	15.9612	3.24086	25.616	5.5815	2170	22	31324	0.125296	115.368	12.119	19.8981	6.43698	0.926414	0.920668	0.909877	0.868056	0.897986	0.888281	0.919582	0.888121	0.865135	0.845821	0.848343	0.881592	0.871121	0.857904	0.815222	0.796147	0.835382	0.817025	0.860075	0.820361	1	0.890763	0.0633821
2174	0	16282	11350	0	0	117.086	8.24191	135.233	10.1979	0	0	20.4244	4.34745	31.4771	7.1821	2174	27	27632	0.110528	124.54	12.7456	24.9643	7.86716	0.928091	0.921775	0.911407	0.869481	0.89932	0.889512	0.91955	0.888445	0.865536	0.846718	0.848636	0.881659	0.872611	0.85895	0.815612	0.797029	0.837001	0.817277	0.861157	0.82019	1	0.89183	0.0631334
2176	0	15274	10758	0	0	124.786	9.23226	142.547	11.2142	0	0	24.7416	5.53449	36.8939	8.76821	2176	29	26032	0.104128	132.126	13.3593	29.7637	9.24949	0.929318	0.923517	0.912665	0.870947	0.899892	0.890711	0.919714	0.889271	0.866318	0.846977	0.848609	0.881799	0.873771	0.858693	0.815842	0.79725	0.837719	0.81734	0.861459	0.820663	1	0.89278	0.0628395
2182	0	15133	13471	0	0	105.733	6.73594	125.271	9.11609	0	0	15.021	2.88681	25.017	5.4998	2182	23	28604	0.114416	114.935	12.5799	19.7286	6.59922	0.919592	0.924573	0.898423	0.871801	0.911621	0.904646	0.916917	0.899664	0.868375	0.836019	0.850108	0.882272	0.864774	0.870018	0.811775	0.808558	0.848588	0.799416	0.861488	0.800552	1	0.891921	0.061475
2186	0	13348	11935	0	0	116.907	7.76808	136.418	10.219	0	0	20.2988	4.06848	32.3009	7.30515	2186	27	25283	0.101132	126.118	13.2675	25.9645	8.35642	0.921588	0.925919	0.899636	0.872879	0.912827	0.905431	0.917514	0.90104	0.868469	0.83655	0.850532	0.883004	0.865028	0.869458	0.811118	0.808567	0.848752	0.80034	0.861508	0.801151	1	0.892933	0.0610184
2188	0	12514	11257	0	0	126.093	8.91453	145.728	11.338	0	0	25.4882	5.43815	39.3923	9.25683	2188	29	23771	0.095084	135.391	14.1003	32.0726	10.2149	0.922679	0.927412	0.901056	0.874301	0.913739	0.906525	0.91803	0.901918	0.869421	0.837112	0.851605	0.883745	0.865719	0.869295	0.811682	0.809516	0.848492	0.80066	0.861806	0.801523	1	0.893957	0.0605866
2194	2	20902	16632	91.0071	0.732547	108.59	7.19975	125.386	9.24944	9.48431	0.227985	16.2825	3.26835	25.0968	5.61958	2194	23	37536	0.150144	116.031	11.6797	20.1877	6.25444	0.905064	0.927909	0.897285	0.884018	0.886602	0.910779	0.925711	0.904865	0.866129	0.83633	0.849411	0.879995	0.858083	0.863891	0.824289	0.820306	0.845788	0.81623	0.866874	0.788603	1	0.890483	0.0638052
2198	2	18495	14769	104.114	0.122542	119.941	8.26855	136.567	10.3393	14.1731	0.0498254	21.9352	4.56765	32.4181	7.42687	2198	27	33266	0.133064	127.322	12.3991	26.5888	7.95134	0.907278	0.929823	0.898455	0.885003	0.887423	0.911561	0.926291	0.905715	0.867402	0.8365	0.850057	0.880854	0.85885	0.864802	0.823619	0.820913	0.845338	0.816254	0.867628	0.788237	1	0.891608	0.0633043
2200	2	17356	13940	114.125	1.84925	128.015	9.40094	144.473	11.4344	18.6591	0.902436	26.6975	5.93276	38.4121	9.20397	2200	29	31298	0.125192	135.345	13.1975	31.9146	9.54765	0.908652	0.930794	0.900153	0.885759	0.888731	0.912502	0.927104	0.906352	0.86825	0.836763	0.850949	0.881302	0.859688	0.865167	0.823759	0.821283	0.845086	0.816059	0.867643	0.788277	1	0.892559	0.0630406
2206	4	23672	13729	91.0222	1.02289	110.26	7.56089	128.079	9.24498	9.49078	0.321868	17.0571	3.52537	26.7229	5.83365	2206	22	37405	0.14962	116.798	11.8903	20.604	6.48635	0.925839	0.921388	0.907272	0.886606	0.890188	0.890496	0.927082	0.898209	0.86709	0.827603	0.857145	0.888544	0.883879	0.845783	0.840529	0.813501	0.838965	0.829354	0.867357	0.782997	1	0.893311	0.063379
2210	3	20959	12195	104.879	4.58222	120.865	8.65261	138.599	10.3268	14.5673	1.83604	22.4683	4.8527	33.8625	7.63924	2210	26	33157	0.132628	127.386	12.638	26.6583	8.15775	0.927014	0.922837	0.909114	0.887414	0.891531	0.89126	0.928643	0.898272	0.868263	0.827864	0.856516	0.889224	0.884459	0.845779	0.841964	0.813976	0.840079	0.829704	0.868097	0.784344	1	0.894344	0.0630262
2212	2	19681	11493	112.88	4.01316	126.108	9.54233	143.843	11.3008	18.1113	1.91683	25.5515	5.83349	37.9038	9.02852	2212	28	31176	0.124704	132.645	13.3338	30.1047	9.33025	0.928503	0.924477	0.910412	0.888536	0.892513	0.892578	0.92969	0.899426	0.868681	0.828297	0.857535	0.889803	0.88504	0.846773	0.842186	0.815339	0.841144	0.829933	0.8682	0.784321	1	0.895468	0.06239
2218	1	22928	10893	90.0708	0	109.132	7.42565	128.813	9.51804	9.19407	0	16.5375	3.40278	27.2027	6.08993	2218	21	33822	0.135288	115.47	12.2942	19.9722	6.68074	0.89668	0.934924	0.925404	0.889539	0.899755	0.905254	0.903303	0.903731	0.875614	0.816835	0.864807	0.891225	0.876382	0.850423	0.822867	0.807803	0.835876	0.825897	0.86565	0.788998	1	0.893402	0.0626004
2222	1	20156	9657	112.746	0	123.2	8.61096	142.699	10.6855	17.9793	0	23.7731	5.02684	36.9484	8.35957	2222	25	29814	0.119256	129.515	13.0531	28.0405	8.81682	0.899141	0.936456	0.926612	0.891075	0.900852	0.905917	0.904827	0.904089	0.876585	0.818206	0.864929	0.890974	0.876971	0.850221	0.823019	0.80858	0.835832	0.826323	0.865717	0.789629	1	0.894601	0.06222
2224	1	18912	9082	121.9	0	129.813	9.66651	149.183	11.8047	22.7009	0	27.8453	6.27127	42.2749	10.1331	2224	27	27995	0.11198	136.097	13.8048	32.5263	10.2721	0.901018	0.937275	0.927308	0.892677	0.901357	0.906841	0.905697	0.90434	0.877871	0.818735	0.865887	0.891106	0.87755	0.850831	0.823004	0.808091	0.836649	0.826469	0.865655	0.78973	1	0.895518	0.0617835
2230	3	22445	12810	92.942	1.36643	109.508	7.38894	127.782	9.31773	10.104	0.447928	16.7047	3.40707	26.5454	5.82537	2230	22	35258	0.141032	116.146	11.9826	20.2795	6.49057	0.908758	0.931703	0.923961	0.862343	0.894223	0.909198	0.909694	0.89479	0.864499	0.84344	0.860769	0.888961	0.877418	0.859082	0.807604	0.820693	0.836179	0.818495	0.847595	0.791211	1	0.892033	0.0616409
2234	3	19787	11364	107.293	2.46761	122.901	8.5721	140.891	10.4489	15.5295	1.0825	23.5997	4.98299	35.5561	7.93563	2234	26	31154	0.124616	129.462	12.7096	27.9602	8.47817	0.91014	0.932866	0.92566	0.862827	0.896001	0.909883	0.910509	0.895663	0.864769	0.844193	0.86119	0.889709	0.877769	0.859777	0.808676	0.820938	0.837084	0.818193	0.846986	0.791568	1	0.893023	0.0613137
2236	3	18590	10704	113.331	4.34249	128.883	9.53791	146.747	11.5157	18.3394	2.10519	27.2482	6.10189	40.232	9.4849	2236	28	29297	0.117188	135.408	13.4246	31.9911	9.77756	0.911732	0.933901	0.926938	0.86514	0.896559	0.91052	0.911646	0.896747	0.865464	0.844319	0.86159	0.89033	0.878179	0.860242	0.808735	0.820613	0.836707	0.818514	0.846947	0.791566	1	0.894034	0.0609432
2242	5	25162	11855	92.0393	0.91626	111.369	7.56912	129.617	9.39856	9.81023	0.288785	17.5704	3.61287	27.6965	6.06602	2242	21	37022	0.148088	117.21	11.8234	20.8119	6.55662	0.929961	0.932121	0.922343	0.872238	0.892902	0.904516	0.914848	0.903071	0.87059	0.850926	0.870064	0.909756	0.877451	0.852696	0.818837	0.807763	0.842229	0.818068	0.874399	0.797593	1	0.897951	0.0580979
2246	4	22299	10557	104.74	3.51338	120.18	8.53204	138.416	10.4352	14.4764	1.39456	22.0847	4.73579	33.7421	7.70193	2246	25	32860	0.13144	126.037	12.528	25.829	7.99525	0.930919	0.933293	0.922976	0.874148	0.89367	0.905539	0.91587	0.903028	0.871592	0.851096	0.871211	0.909982	0.878135	0.853165	0.819264	0.808764	0.842133	0.818822	0.874483	0.797657	1	0.89883	0.0577809
2248	4	20997	9944	114.725	1.73451	127.269	9.48093	145.508	11.4551	18.9516	0.866317	26.2473	5.89861	39.2324	9.34809	2248	27	30945	0.12378	133.129	13.2569	30.4191	9.40617	0.932057	0.934222	0.924237	0.875311	0.894716	0.905752	0.916562	0.902973	0.872435	0.852189	0.87132	0.910115	0.878688	0.854031	0.819567	0.808951	0.842042	0.818775	0.874535	0.798077	1	0.899626	0.0576025
2254	4	26131	9886	92.6131	1.29435	112.023	7.81813	130.611	9.32047	9.99692	0.417892	17.8935	3.76682	28.3215	6.09622	2254	21	36021	0.144084	117.122	11.7067	20.7546	6.49295	0.925294	0.924308	0.900017	0.876072	0.899684	0.906083	0.914356	0.901613	0.857472	0.840884	0.867036	0.888718	0.856181	0.849671	0.815205	0.802074	0.834944	0.812762	0.87982	0.784695	1	0.892167	0.0611365
2258	4	23081	8767	105.858	5.44931	124.471	8.9717	142.838	10.487	15.0098	2.23119	24.5353	5.34576	37.0324	8.1969	2258	25	31852	0.127408	129.524	12.4887	27.9738	8.38907	0.926551	0.925813	0.901827	0.877308	0.900634	0.90729	0.914574	0.902345	0.858329	0.841093	0.866994	0.888657	0.857026	0.850229	0.815836	0.802775	0.835144	0.813042	0.880133	0.783907	1	0.893163	0.0607948
2260	3	21628	8261	116.044	3.48085	132.691	10.0429	150.862	11.5505	19.6487	1.75526	29.7461	6.79774	43.6595	10.0867	2260	27	29892	0.119568	137.711	13.2636	33.5902	10.0142	0.928158	0.927004	0.903084	0.878596	0.901462	0.908337	0.914827	0.902917	0.858959	0.841814	0.866954	0.889184	0.857571	0.84991	0.816038	0.80279	0.835407	0.813629	0.880888	0.783554	1	0.894084	0.0604404
2266	1	21774	9130	95.719	0	109.268	7.4599	129.956	9.43887	11.0256	0	16.6008	3.42004	27.9141	6.09654	2266	21	30905	0.12362	115.379	12.4348	19.9428	6.77232	0.91325	0.922682	0.898334	0.881896	0.880084	0.90453	0.921873	0.905242	0.85635	0.81427	0.866138	0.882608	0.876768	0.839427	0.832454	0.803252	0.818945	0.825983	0.850866	0.782559	1	0.888494	0.0644916
2270	0	19187	8140	0	0	124.193	8.69467	144.81	10.6559	0	0	24.3511	5.14602	38.5828	8.55482	2270	25	27327	0.109308	130.334	13.2589	28.5904	9.09692	0.914901	0.923848	0.898928	0.883119	0.88096	0.906137	0.921817	0.905917	0.857064	0.81511	0.866725	0.882918	0.876075	0.840323	0.832839	0.803564	0.818806	0.826948	0.851777	0.782267	1	0.889396	0.0639752
2272	0	18050	7644	0	0	132.667	9.82113	153.118	11.7983	0	0	29.7081	6.64537	45.6482	10.5821	2272	27	25694	0.102776	138.751	14.0209	34.4503	10.837	0.916226	0.925138	0.900269	0.884779	0.881996	0.90669	0.922939	0.906301	0.857924	0.816144	0.867732	0.884156	0.876314	0.84041	0.83249	0.80439	0.819724	0.826925	0.851736	0.78242	1	0.890434	0.0635506
2278	0	17971	12607	0	0	107.064	7.01988	125.911	9.16632	0	0	15.6039	3.09642	25.4005	5.5856	2278	23	30578	0.122312	114.834	12.234	19.643	6.46164	0.908921	0.936065	0.910671	0.880044	0.873471	0.91332	0.913827	0.895922	0.867208	0.822241	0.866015	0.879963	0.886929	0.828684	0.828455	0.807084	0.830352	0.821538	0.846426	0.788492	1	0.890655	0.0637947
2282	0	15876	11215	0	0	119.635	8.18467	138.341	10.3769	0	0	21.764	4.50794	33.6811	7.63825	2282	27	27091	0.108364	127.379	12.9891	26.6974	8.39729	0.911188	0.937285	0.911742	0.881584	0.874626	0.913385	0.91499	0.897328	0.868591	0.822561	0.866081	0.880588	0.887121	0.829205	0.828449	0.807814	0.831088	0.821361	0.847569	0.789284	1	0.891785	0.0633386
2284	0	14889	10555	0	0	128.527	9.35752	147.116	11.5669	0	0	27.0103	5.95937	40.5397	9.65087	2284	29	25444	0.101776	136.238	13.8068	32.6227	10.1908	0.912691	0.938964	0.912985	0.882625	0.876376	0.913752	0.915776	0.89809	0.869419	0.823613	0.866137	0.88121	0.887812	0.829587	0.829036	0.80742	0.831571	0.821785	0.847646	0.789557	1	0.892841	0.0628737
2290	14	22631	15298	93.7774	2.81263	109.321	7.21242	127.146	9.32797	10.3988	0.94641	16.6097	3.30935	26.1587	5.79448	2290	22	37943	0.151772	116.502	11.9474	20.4574	6.48407	0.896661	0.934718	0.910471	0.881111	0.878133	0.897122	0.900153	0.902828	0.871505	0.822141	0.84847	0.881032	0.878647	0.846401	0.817292	0.80505	0.830878	0.82508	0.852226	0.803007	1	0.887365	0.0642584
2294	13	20091	13626	107.668	5.41699	120.788	8.33052	138.471	10.3781	15.7848	2.35013	22.4009	4.66163	33.7749	7.64077	2294	26	33730	0.13492	127.926	12.6605	26.9931	8.2292	0.898488	0.934761	0.911281	0.882523	0.87861	0.897524	0.90169	0.902461	0.872146	0.821983	0.848844	0.881204	0.879069	0.846516	0.817447	0.805381	0.831322	0.825304	0.852179	0.803602	1	0.88807	0.064012
2296	11	18827	12857	117.255	6.16066	127.933	9.36045	145.612	11.4341	20.3823	3.37413	26.6428	5.88838	39.3116	9.31616	2296	28	31695	0.12678	135.101	13.4365	31.7797	9.72307	0.900505	0.935637	0.91251	0.883673	0.879997	0.898391	0.902287	0.903234	0.873024	0.822653	0.849882	0.882316	0.879697	0.846616	0.817858	0.80519	0.831835	0.82554	0.8528	0.804338	1	0.889137	0.063712
2302	1	25748	11831	92.4672	0	111.497	7.75017	128.459	9.29465	9.9442	0	17.6419	3.70073	26.9628	5.91695	2302	21	37580	0.15032	116.837	11.4205	20.5761	6.25691	0.915314	0.938731	0.902781	0.867283	0.889529	0.907038	0.905442	0.888677	0.850918	0.827541	0.873071	0.883222	0.8657	0.848949	0.827581	0.811562	0.829643	0.824827	0.841352	0.796368	1	0.889675	0.061592
2306	1	22785	10456	113.31	0	123.547	8.87763	140.56	10.4422	18.2493	0	23.9933	5.21255	35.31	7.93578	2306	25	33242	0.132968	128.898	12.2772	27.5527	8.1269	0.91622	0.939925	0.903917	0.869668	0.891072	0.907617	0.905752	0.890019	0.851739	0.827944	0.874075	0.883942	0.865998	0.849001	0.828244	0.812015	0.83023	0.82471	0.841285	0.796161	1	0.890693	0.061328
2308	0	21351	9841	0	0	129.763	9.83632	146.694	11.442	0	0	27.8297	6.38001	40.1812	9.4765	2308	27	31192	0.124768	135.104	13.0169	31.7265	9.4415	0.91796	0.940898	0.904879	0.870704	0.892216	0.908871	0.90637	0.890661	0.85219	0.828369	0.874118	0.884121	0.866536	0.849032	0.828882	0.812965	0.830998	0.824987	0.841289	0.79655	1	0.891619	0.0610822
2314	0	21846	10289	0	0	109.315	7.31308	129.527	9.38498	0	0	16.6131	3.35022	27.6386	6.05391	2314	21	32135	0.12854	115.787	12.3887	20.1432	6.76941	0.92239	0.92211	0.906021	0.876941	0.875634	0.908044	0.90641	0.898008	0.862798	0.84047	0.881562	0.890229	0.859203	0.852933	0.82141	0.82726	0.821316	0.811016	0.864602	0.78497	1	0.89077	0.0616215
2318	0	19307	9168	0	0	122.664	8.49762	142.666	10.4726	0	0	23.4595	4.89904	36.8987	8.17046	2318	25	28475	0.1139	129.104	13.0998	27.7864	8.78607	0.924214	0.923248	0.907796	0.878244	0.876997	0.909306	0.907603	0.89856	0.863582	0.842915	0.881896	0.890184	0.859491	0.852801	0.821335	0.828112	0.821194	0.810992	0.864109	0.785391	1	0.891942	0.0612422
2320	0	18135	8653	0	0	129.678	9.53289	149.645	11.5682	0	0	27.7475	6.16675	42.6302	9.94805	2320	27	26788	0.107152	136.128	13.8539	32.5549	10.3028	0.925284	0.924014	0.908989	0.879592	0.878154	0.910034	0.908485	0.899526	0.864212	0.843344	0.882914	0.890548	0.860105	0.853125	0.82173	0.828319	0.822308	0.810979	0.863764	0.785464	1	0.892828	0.0608583
2326	0	20814	11297	0	0	109.326	7.27842	127.719	9.29538	0	0	16.6158	3.33796	26.5055	5.83361	2326	22	32111	0.128444	115.797	11.9113	20.0951	6.44191	0.906652	0.917723	0.900642	0.879356	0.886472	0.916213	0.902712	0.901093	0.872427	0.841752	0.869204	0.89024	0.878141	0.866058	0.830167	0.808679	0.803899	0.820965	0.844897	0.801439	1	0.889427	0.0642289
2330	0	18357	9970	0	0	120.826	8.37394	139.026	10.4955	0	0	22.4255	4.68866	34.1892	7.80003	2330	26	28327	0.113308	127.232	12.6395	26.5659	8.19897	0.908868	0.918576	0.902019	0.88045	0.887528	0.91697	0.903414	0.901525	0.873036	0.841706	0.86933	0.890528	0.878155	0.866258	0.829491	0.809299	0.804586	0.822325	0.845165	0.801797	1	0.890382	0.0639515
2332	0	17235	9365	0	0	128.72	9.4391	146.75	11.5408	0	0	27.1374	6.00683	40.2394	9.56873	2332	28	26600	0.1064	135.068	13.3708	31.7502	9.73515	0.911053	0.920414	0.903609	0.8825	0.888271	0.918064	0.904361	0.901955	0.873571	0.842838	0.869718	0.891015	0.878233	0.867237	0.829455	0.809474	0.804586	0.82265	0.845113	0.801729	1	0.891633	0.0633689
2338	0	20508	11998	0	0	108.64	7.18032	127.282	9.02964	0	0	16.3033	3.24699	26.215	5.61191	2338	22	32506	0.130024	115.521	11.981	19.9617	6.41505	0.910601	0.93572	0.899142	0.870962	0.876177	0.921276	0.916615	0.902233	0.874316	0.823909	0.853842	0.873454	0.876807	0.863287	0.837245	0.823925	0.824248	0.814157	0.851889	0.78264	1	0.890544	0.0618419
2342	0	18161	10616	0	0	120.729	8.24962	139.283	10.1984	0	0	22.3625	4.60506	34.3441	7.58571	2342	26	28777	0.115108	127.574	12.707	26.7826	8.24825	0.912135	0.937085	0.90032	0.872589	0.87808	0.92216	0.917226	0.902283	0.875404	0.825538	0.854259	0.873527	0.876412	0.863537	0.837057	0.82413	0.824582	0.814018	0.852	0.782587	1	0.891598	0.0614058
2344	0	17035	10008	0	0	126.784	9.24377	145.21	11.2048	0	0	25.9315	5.69635	38.9642	9.07687	2344	28	27043	0.108172	133.603	13.3953	30.7546	9.51453	0.913767	0.93808	0.901731	0.874348	0.879322	0.922679	0.918001	0.902988	0.876641	0.82611	0.854842	0.873646	0.876678	0.863384	0.837647	0.824761	0.825019	0.814739	0.851921	0.782809	1	0.892637	0.0610456
2350	4	19463	12307	92.2668	1.15421	107.923	7.10908	126.659	9.16793	9.88456	0.370826	15.9828	3.18438	25.8493	5.65357	2350	22	31774	0.127096	115.178	12.119	19.8036	6.45782	0.909942	0.935309	0.911956	0.850349	0.867502	0.918093	0.916095	0.904655	0.865786	0.836187	0.858973	0.883364	0.874253	0.843709	0.809278	0.829389	0.830034	0.824762	0.835652	0.781441	1	0.888712	0.0640535
2354	3	17104	10927	106.992	4.8677	118.591	8.22922	137.202	10.2052	15.4704	2.13458	21.2099	4.45369	32.8507	7.3689	2354	26	28034	0.112136	125.844	12.8192	25.7466	8.09367	0.912	0.93688	0.913391	0.852518	0.868909	0.91867	0.91653	0.905632	0.866733	0.837804	0.859724	0.884587	0.874848	0.844136	0.808946	0.829493	0.830634	0.82498	0.836609	0.78139	1	0.890001	0.0636874
2356	3	16077	10292	113.711	4.29128	124.354	9.18807	142.848	11.2024	18.5203	2.0363	24.4859	5.47388	37.1229	8.7893	2356	28	26372	0.105488	131.57	13.4855	29.417	9.29659	0.912824	0.938287	0.91472	0.854941	0.870052	0.919801	0.916919	0.906264	0.868042	0.838389	0.860155	0.885295	0.875209	0.844703	0.809248	0.830009	0.830995	0.825023	0.837346	0.781473	1	0.891057	0.0631456
2362	2	22615	13189	91.331	0.91565	109.756	7.40819	127.254	9.14275	9.58651	0.286993	16.818	3.42838	26.2081	5.69971	2362	22	35806	0.143224	116.2	11.6928	20.2764	6.31751	0.915335	0.932009	0.913241	0.855946	0.871684	0.920907	0.894529	0.899989	0.863249	0.831369	0.868276	0.893579	0.855136	0.847079	0.801486	0.818718	0.819737	0.830266	0.835195	0.78956	1	0.888345	0.063536
2366	2	19959	11659	104.464	2.5732	122.592	8.55853	139.925	10.3402	14.3416	1.05347	23.4238	4.94095	34.8296	7.78072	2366	26	31620	0.12648	128.982	12.4749	27.6288	8.24764	0.916667	0.933792	0.913978	0.856847	0.872944	0.921648	0.894719	0.900538	0.864453	0.831199	0.869054	0.893786	0.854934	0.847154	0.801613	0.82013	0.818786	0.830708	0.836259	0.789295	1	0.889221	0.0631701
2368	2	18588	10932	112.681	0.671306	129.056	9.53924	146.34	11.3695	17.9502	0.319386	27.3564	6.10568	39.8867	9.35382	2368	28	29522	0.118088	135.455	13.2233	31.9957	9.61737	0.918451	0.935167	0.91525	0.858241	0.874365	0.922363	0.894892	0.900854	0.865829	0.833226	0.869775	0.893876	0.856006	0.847165	0.802402	0.821354	0.81922	0.83055	0.83641	0.789157	1	0.890342	0.0626997
2374	1	21602	11005	90.8171	0	110.162	7.52996	128.638	9.21097	9.4235	0	17.0103	3.50778	27.0654	5.8465	2374	22	32608	0.130432	116.397	11.9389	20.4036	6.50361	0.905069	0.941824	0.904149	0.875	0.863592	0.922059	0.885902	0.895946	0.88098	0.840883	0.856722	0.873191	0.861598	0.860387	0.810844	0.821608	0.815659	0.803974	0.822574	0.778306	1	0.887844	0.0644579
2378	1	19073	9735	112.272	0	122.771	8.70045	141.172	10.3228	17.7547	0	23.5364	5.04008	35.7521	7.88556	2378	26	28809	0.115236	128.989	12.7232	27.664	8.43908	0.906158	0.943091	0.905377	0.876601	0.864903	0.922628	0.887049	0.897358	0.880888	0.841369	0.857701	0.873842	0.86171	0.861363	0.811535	0.821879	0.815058	0.803551	0.823146	0.777049	1	0.888818	0.0640345
2380	1	17867	9143	120.043	0	129.524	9.76523	147.898	11.2947	21.6832	0	27.6717	6.30514	41.1436	9.48584	2380	28	27011	0.108044	135.743	13.4857	32.2316	9.86898	0.907612	0.943671	0.906483	0.877976	0.865444	0.92342	0.887768	0.898134	0.881271	0.843008	0.85791	0.874681	0.862019	0.861704	0.812262	0.822369	0.814557	0.803728	0.823979	0.777257	1	0.889685	0.0636643
2386	9	23530	10408	92.4809	1.32773	110.875	7.59275	130.228	9.47145	9.95469	0.426945	17.342	3.58811	28.0908	6.17685	2386	21	33947	0.135788	116.803	12.1342	20.6356	6.72394	0.913483	0.931967	0.90877	0.882891	0.881197	0.913969	0.888414	0.895867	0.870033	0.842225	0.869989	0.866557	0.881904	0.853846	0.820205	0.817245	0.817848	0.807833	0.857057	0.781291	1	0.890784	0.0598273
2390	6	20825	9233	108.352	1.89196	123.987	8.75745	143.226	10.6063	15.9811	0.835222	24.237	5.17543	37.3446	8.36324	2390	25	30064	0.120256	129.893	12.9044	28.2609	8.75334	0.915131	0.93296	0.909842	0.884496	0.882434	0.915065	0.888322	0.896404	0.870992	0.843318	0.870227	0.867017	0.882717	0.853812	0.820433	0.817855	0.81862	0.808242	0.85782	0.781233	1	0.891774	0.0595119
2392	5	19626	8695	112.182	5.63086	130.253	9.70474	149.353	11.6613	17.843	2.57218	28.1286	6.33888	42.3983	10.0304	2392	27	28326	0.113304	136.113	13.5908	32.5071	10.1033	0.91642	0.934106	0.911318	0.885564	0.883499	0.916137	0.888742	0.89725	0.871902	0.843554	0.870984	0.867683	0.882987	0.854462	0.820377	0.817888	0.81893	0.808197	0.857763	0.78112	1	0.89271	0.0593051
2398	13	26919	9805	91.7764	1.91472	112.576	7.92042	130.914	9.44221	9.73656	0.617842	18.1629	3.85887	28.5275	6.19717	2398	21	36737	0.146948	117.463	11.6529	20.9262	6.49788	0.914555	0.93576	0.89565	0.886341	0.90119	0.911792	0.894765	0.899243	0.869845	0.819882	0.867395	0.880733	0.868892	0.850382	0.831042	0.82372	0.827653	0.818208	0.855418	0.770654	1	0.891834	0.0594502
2402	10	23772	8694	107.288	3.75528	124.473	8.9901	142.627	10.5122	15.5594	1.64911	24.5378	5.34612	36.8732	8.17707	2402	25	32476	0.129904	129.327	12.3896	27.8373	8.28823	0.916046	0.936784	0.897124	0.887517	0.903082	0.912397	0.895277	0.899941	0.870397	0.82076	0.868118	0.881343	0.869211	0.850613	0.830721	0.823285	0.828381	0.818435	0.85577	0.770584	1	0.892825	0.0591447
2404	9	22283	8189	117.585	4.14994	131.836	10.0575	150.038	11.6032	20.4605	2.25205	29.1853	6.72782	42.9656	10.0108	2404	27	30481	0.121924	136.722	13.2408	32.8849	9.86754	0.917588	0.937666	0.898248	0.88857	0.904301	0.913093	0.896247	0.900971	0.870592	0.821676	0.868623	0.88209	0.869197	0.85112	0.830993	0.822562	0.828746	0.818854	0.856058	0.770857	1	0.89374	0.0587427
