# Supplementary material for: IBSEM: An Individual-Based Atlantic Salmon Population Model
Source: PLoS One. 2015 Sep 18;10(9):e0138444. doi: 10.1371/journal.pone.0138444 (PMC4575158; doi:10.1371/journal.pone.0138444)
Supplement: S1 Minimal dataset — (ZIP) [file pone.0138444.s003.zip › temp/scenario 1/wild - 1/runFiles/results/spawners.txt]

month	parr0	parr1	parr2	averageLenghtFry	averageLenghtParr1	averageLenghtParr2	adults	0SW	1SW	2SW	3SW	averageLenght0+	averageLenght1+	averageLenght2+	averageLenght3+	eggDensity	mortality	viableEggWeight
21	221	9971	3083	66.2238	109.576	132.213	91	0	4	55	32	0	598.404	868.319	1005.43	0	0	130.499
22	103	7764	2530	67.0555	109.556	132.134	3	0	0	2	1	0	0	911.049	1001.26	2.62917	0.475768	136.108
33	250	9041	6127	70.236	106.734	128.331	355	0	344	2	9	0	600.801	864.807	1052.35	0	0	136.108
34	149	7283	5071	70.0553	106.643	128.261	14	0	14	0	0	0	603.222	0	0	4.21441	0.601238	115.803
45	158	8372	7314	64.681	110.794	126.441	375	0	85	290	0	0	584.809	785.431	0	0	0	115.803
46	75	6868	5638	64.4381	110.804	126.399	22	0	7	15	0	0	566	786.895	0	6.32505	0.646209	122.917
57	155	5985	4108	64.2108	104.941	128.32	357	0	201	97	59	0	613.884	797.188	1005.02	0	0	122.917
58	73	4840	3589	64.8034	104.96	128.262	18	0	13	5	0	0	611.923	801.726	0	6.43716	0.642317	125.973
69	278	8169	7137	67.9822	106.715	126.223	409	0	230	168	11	0	635.234	811.054	990.164	0	0	125.973
70	155	5861	5958	67.8622	106.745	126.179	23	0	14	8	1	0	630.343	801.792	787.535	7.22026	0.663968	123.476
81	155	8771	6488	63.6902	108.095	126.136	352	0	116	203	33	0	584.753	808.649	1003.7	0	0	123.476
82	91	7025	5292	63.9725	108.01	126.15	23	0	14	9	0	0	595.99	796.07	0	6.29977	0.635014	127.257
93	230	8352	6357	68.2301	106.918	128.688	361	0	216	116	29	0	587.874	762.152	988.275	0	0	127.257
94	124	6828	5165	68.0423	106.874	128.64	12	0	7	5	0	0	585.033	796.598	0	5.22617	0.624516	121.22
105	258	10403	7181	68.9288	110.538	127.901	370	0	204	159	7	0	611.356	765.092	979.785	0	0	121.22
106	137	8969	5720	68.7888	110.458	127.866	19	0	11	8	0	0	596.177	768.679	0	4.68214	0.608922	119.543
117	140	8885	5178	64.6951	109.194	129.053	367	0	196	150	21	0	579.64	800.061	982.164	0	0	119.543
118	72	6796	4270	64.9531	109.22	129.02	22	0	9	12	1	0	555.345	801.506	950.581	5.50319	0.629542	121.991
129	171	7291	5331	65.3804	106.633	128.245	408	0	233	142	33	0	585.784	758.163	981.983	0	0	121.991
130	93	6264	4105	65.8608	106.604	128.187	20	0	13	6	1	0	586.426	759.408	900.699	5.89192	0.641535	121.623
141	264	9732	6832	69.8543	109.7	128.685	398	0	174	203	21	0	569.886	764.619	921.743	0	0	121.623
142	140	6724	4887	70.0893	109.659	128.703	21	0	9	11	1	0	576.415	775.784	927.712	5.67526	0.638025	120.451
153	271	12112	4931	68.9666	113.48	131.134	363	0	169	166	28	0	565.909	731.425	937.253	0	0	120.451
154	136	8916	3691	69.075	113.451	130.939	21	0	11	9	1	0	570.291	709.48	918.577	5.13802	0.624532	119.394
165	203	9242	3934	67.4768	109.316	131.117	430	0	278	127	25	0	587.525	748.812	918.216	0	0	119.394
166	82	7049	2647	67.3285	109.285	131.128	19	0	13	6	0	0	587.258	739.543	0	5.5745	0.642933	117.631
177	162	8380	5449	64.7173	108.082	127.556	354	0	157	187	10	0	555.477	751.416	892.879	0	0	117.631
178	86	5906	4627	64.5716	108.105	127.561	20	0	11	9	0	0	547.961	726.658	0	5.37569	0.631811	119.542
189	171	6884	5939	66.0688	105.004	126.441	340	0	159	153	28	0	550.296	712.081	893.308	0	0	119.542
190	95	5608	4147	65.7986	104.98	126.526	15	0	10	4	1	0	571.839	721.383	904.292	4.66804	0.613446	117.867
201	237	8816	7679	68.5638	108.61	126.707	242	0	135	94	13	0	585.95	741.638	915.673	0	0	117.867
202	136	6568	5782	68.5178	108.594	126.666	7	0	4	3	0	0	552.575	748.571	0	3.37947	0.55636	118.758
213	155	8845	5727	65.9926	109.118	128.197	287	0	163	105	19	0	606.986	776.299	956.357	0	0	118.758
214	75	6424	4655	66.7716	109.067	128.07	10	0	6	3	1	0	584.615	800.379	801.026	4.31536	0.592543	121.236
225	219	7797	5251	67.6392	108.733	129.179	389	0	254	116	19	0	608.604	788.199	951.432	0	0	121.236
226	102	5797	4401	67.5487	108.657	129.087	22	0	12	8	2	0	607.826	808.608	999.265	5.9693	0.647994	119.202
237	195	8968	4711	65.7165	109.861	128.841	447	0	187	235	25	0	578.902	798.556	1014.44	0	0	119.202
238	94	6850	3511	66.3624	109.788	128.82	23	0	15	8	0	0	578.772	795.029	0	7.34393	0.665676	124.187
249	236	9461	4794	67.4783	109.346	130.169	377	0	164	180	33	0	632.233	785.178	996.287	0	0	124.187
250	116	8029	3821	67.3405	109.407	130.132	20	0	9	11	0	0	640.891	768.806	0	6.38576	0.64272	125.456
261	186	8675	5791	66.1721	107.741	127.864	394	0	213	156	25	0	552.229	795.242	937.473	0	0	125.456
262	95	6591	4136	66.6046	107.741	127.902	15	0	6	7	2	0	574.628	780.016	952.649	5.66493	0.635868	121.6
273	217	9542	6328	67.4127	109.502	128.345	376	0	197	159	20	0	597.099	731.148	960.733	0	0	121.6
274	120	7731	4584	67.0261	109.463	128.403	20	0	10	9	1	0	607.147	716.645	907.46	5.2398	0.62762	119.934
285	232	8599	5964	68.1618	108.081	128.65	373	0	203	146	24	0	610.144	805.225	932.886	0	0	119.934
286	124	6198	5125	68.0853	108.069	128.677	22	0	9	12	1	0	608.642	825.978	972.334	5.70999	0.634621	121.734
297	233	9396	6203	68.5091	109.949	128.493	419	0	205	185	29	0	641.115	809.833	1039.49	0	0	121.734
298	116	7713	4819	68.5644	109.95	128.394	15	0	8	6	1	0	600.589	828.251	1154.75	7.49581	0.66578	124.672
309	229	9542	5320	67.1983	109.452	129.239	439	0	223	189	27	0	627.838	837.566	1000.86	0	0	124.672
310	116	8094	3745	67.6418	109.419	129.153	18	0	10	8	0	0	626.777	841.55	0	8.20281	0.673938	126.004
321	276	10102	5784	68.4835	109.331	129.331	439	0	222	187	30	0	625.353	798.73	1038.06	0	0	126.004
322	139	7276	4055	68.9195	109.336	129.146	21	0	7	9	5	0	627.395	845.183	1038.82	7.84454	0.672731	124.455
333	183	10132	5322	66.0531	109.747	128.447	399	0	192	181	26	0	574.166	808.315	1032.03	0	0	124.455
334	113	8648	3771	66.0459	109.736	128.449	24	0	6	15	3	0	592.522	800.592	1101.18	6.83785	0.653843	125.313
345	222	8268	6254	67.2634	106.537	128.449	436	0	256	145	35	0	563.278	756.739	986.907	0	0	125.313
346	99	7012	4829	67.4041	106.48	128.419	19	0	11	7	1	0	562.147	732.835	1398.65	6.55368	0.656417	122.891
357	239	10366	7276	68.3958	109.92	128.011	396	0	206	171	19	0	625.071	773.117	979.711	0	0	122.891
358	128	7220	5349	68.8532	109.862	127.951	17	0	9	5	3	0	636.099	775.943	969.229	7.29242	0.666637	123.32
369	306	10006	5765	68.9267	109.768	129.781	419	0	251	146	22	0	629.383	817.893	979.293	0	0	123.32
370	172	8505	3978	69.2175	109.718	129.948	17	0	9	8	0	0	614.518	822.044	0	6.50272	0.651469	123.023
381	220	11510	5063	65.8411	111.833	129.804	448	0	209	201	38	0	591.028	812.331	1002.3	0	0	123.023
382	105	9705	3642	66.2564	111.812	129.803	25	0	15	9	1	0	593.738	815.052	971.449	7.81174	0.666053	126.797
393	246	9482	4792	67.7827	109.335	130.764	447	0	231	179	37	0	596.443	772.08	992.096	0	0	126.797
394	116	7648	3411	67.6633	109.235	130.898	20	0	12	6	2	0	604.538	769.144	1023.62	7.0039	0.659607	124.345
405	201	9359	5588	66.0179	108.478	128.355	464	0	250	191	23	0	589.196	773.137	976.835	0	0	124.345
406	87	7549	4212	65.9398	108.36	128.262	30	0	14	15	1	0	580.54	751.799	1172.83	7.49712	0.674904	121.827
417	273	10069	6315	68.5477	109.434	129.503	422	0	189	200	33	0	606.484	781.104	951.635	0	0	121.827
418	152	7503	4495	67.9774	109.462	129.505	21	0	10	10	1	0	603.739	772.145	861.502	7.63483	0.669759	124.274
429	276	10877	5427	67.4282	111.044	129.663	381	0	181	170	30	0	612.267	806.499	976.395	0	0	124.274
430	144	8115	4421	67.334	111.004	129.55	14	0	7	7	0	0	607.939	800.618	0	6.8299	0.651663	125.608
441	298	10160	5095	68.7677	109.439	130.28	584	0	375	181	28	0	651.789	820.335	1035.64	0	0	125.608
442	162	8094	4194	68.464	109.378	130.259	33	0	24	8	1	0	653.035	836.614	1109	9.62697	0.69967	122.843
453	199	9992	5525	65.3373	110.006	128.531	656	0	325	314	17	0	590.672	833.539	1035.68	0	0	122.843
454	101	7000	4667	65.7017	110.012	128.432	38	0	23	13	2	0	588.483	818.984	944.529	11.8666	0.706055	126.31
465	281	10416	4923	67.4928	109.178	130.683	530	0	225	256	49	0	596.208	792.771	1013.39	0	0	126.31
466	117	7347	3606	66.8695	109.103	130.796	21	0	6	10	5	0	594.086	805.307	1019.43	9.861	0.693448	125.709
477	215	10529	5725	66.2565	108.711	128.777	349	0	168	153	28	0	587.216	794.673	1030.02	0	0	125.709
478	99	7774	4796	66.5064	108.621	128.784	21	0	9	9	3	0	587.27	815.91	1036.18	6.0953	0.638078	125.042
489	214	9605	6648	66.9036	108.032	128.229	449	0	265	154	30	0	616.355	771.245	996.495	0	0	125.042
490	107	6513	4456	66.8884	108.004	128.173	27	0	14	9	4	0	643.549	768.982	1003.92	7.19119	0.668753	121.982
501	228	8913	6763	66.7521	108.704	127.335	434	0	184	233	17	0	596.119	805.068	982.857	0	0	121.982
502	123	6988	5925	66.314	108.683	127.336	27	0	14	12	1	0	600.215	794.508	1015.51	7.93282	0.67477	124.289
513	188	9376	5751	66.8754	108.706	128.488	449	0	262	157	30	0	583.212	775.167	989.29	0	0	124.289
514	101	7799	4255	66.8366	108.648	128.549	23	0	11	12	0	0	593.32	752.802	0	6.91569	0.667647	120.9
525	260	9938	6087	68.0214	109.201	129.387	458	0	210	221	27	0	596.311	770.173	950.814	0	0	120.9
526	138	7728	4503	67.6859	109.152	129.326	23	0	9	12	2	0	595.924	745.587	926.741	7.63418	0.674225	122.961
537	234	9879	5953	67.1657	109.867	128.816	392	0	206	158	28	0	583.983	762.742	934.35	0	0	122.961
538	127	8334	4263	67.8971	109.849	128.774	22	0	15	7	0	0	604.203	777.34	0	5.65335	0.635485	121.426
549	195	9888	5578	65.8952	109.131	129.057	452	0	254	171	27	0	613.675	793.034	955.733	0	0	121.426
550	99	7786	4726	65.6314	109.075	129.03	18	0	10	7	1	0	622.852	774.272	841.832	7.22431	0.669172	122.192
561	178	7459	5987	63.9783	106.541	126.992	428	0	224	183	21	0	595.386	780.504	951.138	0	0	122.192
562	83	5484	5171	64.2377	106.499	126.986	20	0	11	8	1	0	596.7	810.542	968.32	6.64804	0.660368	121.11
573	320	10878	6243	69.7478	110.391	129.626	352	0	156	166	30	0	557.295	778.149	971.056	0	0	121.11
574	176	8237	5059	69.3489	110.354	129.439	8	0	3	3	2	0	527.535	794.918	945.296	5.76305	0.633113	123.422
585	204	9322	5694	66.6142	108.75	128.538	319	0	187	114	18	0	623.656	767.645	996.32	0	0	123.422
586	103	7309	3877	66.9417	108.782	128.455	19	0	10	8	1	0	624.714	756.736	1170.26	5.20493	0.617286	124.011
597	172	9559	5670	67.048	109.543	129.033	412	0	214	179	19	0	609.539	800.726	990.057	0	0	124.011
598	99	6962	4400	66.5623	109.495	128.932	23	0	12	10	1	0	610.85	786.076	980.434	7.14326	0.663784	123.866
609	245	8793	5272	67.4748	108.736	129.034	430	0	236	170	24	0	599.918	800.974	951.853	0	0	123.866
610	95	6878	4163	67.3626	108.813	129.015	20	0	14	5	1	0	603.611	795.782	781.261	7.73243	0.675356	122.963
621	244	9020	5959	66.9648	108.479	128.501	515	0	240	250	25	0	620.367	797.549	964.327	0	0	122.963
622	119	7578	4644	66.8496	108.483	128.427	42	0	16	23	3	0	616.175	826.581	930.777	9.18585	0.693117	123.527
633	216	8722	6620	66.0917	107.41	127.451	435	0	165	216	54	0	619.535	824.591	999.329	0	0	123.527
634	123	6354	4452	66.4432	107.407	127.46	24	0	7	15	2	0	626.79	804.936	960.429	9.2322	0.678089	128.547
645	229	9636	6399	66.5934	108.23	127.532	398	0	196	164	38	0	641.297	831.155	1018.67	0	0	128.547
646	111	7491	5462	66.2971	108.127	127.479	27	0	11	14	2	0	640.418	824.268	1035.85	7.56984	0.660672	127.445
657	190	8349	7001	66.1921	106.388	127.025	431	0	210	191	30	0	575.541	828.261	1018.06	0	0	127.445
658	97	6654	4827	66.4152	106.366	127.084	21	0	11	7	3	0	555.609	819.094	1024.3	7.89716	0.668453	126.76
669	264	10369	7693	69.1077	109.946	128.131	424	0	208	187	29	0	595.731	769.238	1050.98	0	0	126.76
670	125	7600	6173	69.3432	109.969	128.037	16	0	5	8	3	0	592.4	769.853	1029.71	7.48686	0.66509	125.964
681	165	9443	5367	64.6074	108.637	128.451	426	0	235	162	29	0	594.651	780.336	973.25	0	0	125.964
682	79	7240	4337	64.4705	108.509	128.486	19	0	14	3	2	0	586.525	827.997	958.016	6.82035	0.658409	123.665
693	199	7987	6483	67.1267	106.195	127.407	422	0	242	153	27	0	581.614	775.404	963.499	0	0	123.665
694	111	6551	5086	67.4881	106.144	127.398	24	0	14	8	2	0	576.806	775.738	927.702	6.28814	0.653895	120.954
705	149	9060	7305	66.2451	108.419	126.701	474	0	265	185	24	0	612.195	779.169	970.14	0	0	120.954
706	65	7283	6273	66.5277	108.347	126.698	26	0	15	8	3	0	612.397	843.888	925.925	7.0161	0.667972	121.451
717	144	7881	6044	63.8352	106.792	127.114	457	0	230	193	34	0	608.534	792.385	978.104	0	0	121.451
718	75	5558	4709	63.5849	106.774	127.109	23	0	12	11	0	0	590.101	801.137	0	6.89234	0.660383	123.202
729	174	6736	6577	65.1522	104.414	125.624	471	0	269	170	32	0	624.193	822.109	991.031	0	0	123.202
730	91	4741	5386	65.7512	104.409	125.586	31	0	14	16	1	0	619.726	844.103	1090.87	7.65158	0.667764	125.549
741	160	7821	7613	64.4758	106.23	124.939	465	0	185	257	23	0	651.959	835.328	1048.14	0	0	125.549
742	89	6249	5613	63.9425	106.234	124.883	29	0	16	11	2	0	644.517	857.445	935.619	9.35947	0.681388	128.19
753	303	9337	7278	68.213	108.144	128.129	398	0	192	166	40	0	609.137	815.861	1038.52	0	0	128.19
754	175	6749	5741	68.5386	108.116	128.168	17	0	7	8	2	0	573.489	826.689	1005.86	7.35296	0.655388	128.49
765	279	11223	6402	68.2167	110.424	128.588	377	0	182	174	21	0	568.391	795.923	1020.11	0	0	128.49
766	117	9272	4852	67.8057	110.402	128.514	12	0	7	3	2	0	583.069	793.653	1049	5.73422	0.63633	122.697
777	215	10796	5684	67.3808	110.604	130.198	376	0	251	106	19	0	605.24	761.501	1033.87	0	0	122.697
778	113	8452	4913	67.6596	110.576	130.118	13	0	10	2	1	0	587.23	783.796	1228.28	5.83699	0.641523	121.671
789	221	9948	5080	67.1015	110.395	130.3	470	0	263	194	13	0	618.843	811.388	1044.03	0	0	121.671
790	100	7933	4217	67.9378	110.376	130.186	29	0	12	16	1	0	638.526	778.918	1068.82	8.13983	0.67998	124.163
801	294	10021	5244	69.0743	110.373	130.807	601	0	306	262	33	0	616.814	789.223	1031.1	0	0	124.163
802	150	7693	4496	68.4177	110.361	130.741	33	0	17	16	0	0	622.768	787.808	0	9.9626	0.699737	124.125
813	242	10603	5080	67.0171	110.28	129.662	569	0	241	293	35	0	610.747	817.041	992.419	0	0	124.125
814	119	7702	3844	67.5872	110.317	129.523	31	0	15	13	3	0	605.684	810.206	1044.01	9.47437	0.691379	125.535
825	227	9849	5266	66.8164	108.386	129.064	559	0	326	188	45	0	593.574	796.061	1011.83	0	0	125.535
826	104	7095	4273	66.5198	108.303	129.097	18	0	10	7	1	0	586.436	836.779	911.499	8.88685	0.68976	124.379
837	197	9464	6550	66.408	107.844	127.752	562	0	260	271	31	0	624.796	797.136	1013.31	0	0	124.379
838	82	7532	5119	67.0054	107.857	127.733	36	0	16	17	3	0	627.939	776.082	1058.28	9.13494	0.689173	124.781
849	244	10457	6938	68.7944	109.734	129.063	485	0	241	198	46	0	616.505	840.702	1001.34	0	0	124.781
850	123	7952	5766	68.2813	109.714	129.055	27	0	16	8	3	0	627.06	839.698	1012.88	9.28755	0.685702	127.022
861	285	11727	5584	68.0708	111.213	130.362	420	0	200	183	37	0	611.078	816.936	1026.4	0	0	127.022
862	126	8981	4776	68.2519	111.194	130.324	18	0	7	9	2	0	612.442	812.545	975.042	7.90762	0.667569	127.52
873	177	9982	4959	65.3102	108.855	129.437	567	0	371	171	25	0	634.595	801.792	996.658	0	0	127.52
874	102	8577	4205	65.2261	108.831	129.455	35	0	26	8	1	0	638.669	801.097	941.451	8.24489	0.688572	121.152
885	202	8352	6560	65.8857	106.765	127.591	572	0	256	298	18	0	562.883	797.967	962.113	0	0	121.152
886	112	6967	4990	65.8679	106.715	127.612	27	0	15	10	2	0	564.134	784.481	939.411	9.44583	0.697429	123.037
897	188	8972	6629	65.1045	107.673	126.883	471	0	208	219	44	0	579.876	755.496	978.663	0	0	123.037
898	101	6845	4489	64.9975	107.605	126.936	36	0	10	21	5	0	580.063	733.478	1028.48	7.7621	0.672384	124.91
909	188	7645	7002	65.817	105.01	126.18	398	0	208	142	48	0	588.583	753.407	931.631	0	0	124.91
910	105	5441	5055	65.6715	104.926	126.116	20	0	11	8	1	0	587.283	757.758	775.536	6.55326	0.651445	124.418
921	194	7834	8225	66.0163	105.982	124.551	389	0	209	153	27	0	597.501	782.904	953.89	0	0	124.418
922	100	5987	6034	65.9947	105.961	124.503	20	0	9	9	2	0	583.13	754.294	988.491	6.35468	0.650977	122.41
933	244	9102	7505	67.6327	108.411	127.508	336	0	152	163	21	0	554.613	770.907	954.23	0	0	122.41
934	121	6482	5795	67.6795	108.46	127.463	20	0	12	5	3	0	564.01	761.986	920.363	5.13262	0.617219	122.721
945	177	8097	6262	65.3936	106.95	126.489	338	0	181	139	18	0	582.331	735.844	951.754	0	0	122.721
946	94	6678	4771	65.6324	106.893	126.431	23	0	12	9	2	0	569.722	721.942	950.401	4.9257	0.623239	117.887
957	166	7230	6807	66.1995	106.158	126.061	384	0	210	150	24	0	588.443	757.514	953.275	0	0	117.887
958	80	5135	5535	65.8051	106.103	126.101	26	0	15	11	0	0	586.553	740.319	0	5.94841	0.645068	121.561
969	187	8066	6571	66.0791	107.621	126.672	390	0	194	162	34	0	625.099	788.502	953.025	0	0	121.561
970	91	6864	5524	65.6012	107.606	126.646	19	0	10	8	1	0	619.206	795.503	1126.74	6.61901	0.652772	123.983
981	154	7749	6095	65.1766	106.599	126.866	458	0	254	183	21	0	593.409	809.242	967.361	0	0	123.983
982	84	5720	4485	64.7077	106.656	126.878	29	0	18	10	1	0	597.358	792.428	940.279	7.30228	0.669919	122.87
993	289	7873	7122	67.6145	106.482	126.45	498	0	266	209	23	0	606.274	782.818	1002.27	0	0	122.87
994	158	5705	5924	67.5725	106.42	126.364	28	0	15	11	2	0	600.963	746.3	954.056	8.06804	0.683752	122.271
1005	182	9110	6738	65.6715	108.299	126.428	365	0	126	210	29	0	599.273	790.829	967.743	0	0	122.271
1006	109	7735	4832	66.0328	108.349	126.475	20	0	7	12	1	0	608.533	806.411	1021.31	6.71627	0.650521	125.68
1017	243	9730	6333	67.9055	108.816	129.303	380	0	232	115	33	0	596.596	798.54	996.112	0	0	125.68
1018	121	7657	4669	67.4904	108.889	129.209	24	0	14	9	1	0	597.394	781.137	977.696	5.88908	0.637034	124.273
1029	263	10642	6055	69.0129	110.866	129.968	472	0	256	193	23	0	600.66	777.349	989.13	0	0	124.273
1030	154	7791	4359	68.7919	110.864	129.899	24	0	15	8	1	0	612.407	764.761	1036.42	7.7797	0.681161	121.62
1041	148	8569	4958	63.9006	107.975	128.228	513	0	254	229	30	0	631.319	814.246	1002.56	0	0	121.62
1042	79	6818	3455	63.8234	107.948	128.302	25	0	10	13	2	0	641.034	821.266	1018.01	9.58442	0.692276	125.428
1053	217	8684	5709	65.4007	107.413	128.248	563	0	324	203	36	0	627.175	818.335	1022.68	0	0	125.428
1054	100	6794	3954	64.9269	107.399	128.207	27	0	19	5	3	0	630.971	811.132	966.503	10.6629	0.702013	125.821
1065	249	9433	6655	67.1126	107.542	127.784	437	0	153	249	35	0	572.372	800.34	996.531	0	0	125.821
1066	113	7960	5416	66.7677	107.587	127.7	21	0	6	14	1	0	598.447	814.971	1028	7.6435	0.66706	126.366
1077	178	9627	6865	64.7364	108.015	127.305	356	0	186	136	34	0	614.849	778.148	1018.65	0	0	126.366
1078	89	7776	5916	65.32	108.06	127.276	23	0	11	9	3	0	613.925	778.536	1109.47	6.27111	0.643784	124.842
1089	183	9831	6627	66.9055	108.957	129.039	471	0	260	190	21	0	601.175	795.819	993.247	0	0	124.842
1090	100	8429	4641	67.2949	108.915	129.064	14	0	8	6	0	0	583.526	769.411	0	7.90163	0.678517	123.397
1101	185	8882	6037	66.2094	107.99	128.14	507	0	230	256	21	0	605.387	800.385	995.899	0	0	123.397
1102	85	6314	4885	65.8284	107.86	128.093	25	0	12	12	1	0	599.859	808.781	942.602	9.02578	0.690999	124.138
1113	255	9934	5966	67.5736	109.354	129.376	452	0	230	175	47	0	627.225	800.123	1004.54	0	0	124.138
1114	142	8477	4235	67.4169	109.371	129.443	17	0	9	6	2	0	624.786	807.846	1023.7	8.23665	0.67558	126.313
1125	225	10654	5782	66.5281	109.514	129.395	493	0	260	197	36	0	631.255	817.967	1006.14	0	0	126.313
1126	113	7552	4956	65.9411	109.481	129.442	20	0	12	6	2	0	621.878	812.065	1013.17	9.01808	0.686745	125.761
1137	231	9233	6054	66.9862	108.072	128.501	520	0	286	213	21	0	587.157	801.998	971.808	0	0	125.761
1138	120	6788	4879	67.1874	107.919	128.499	25	0	18	6	1	0	584.867	805.775	981.262	8.20337	0.686588	122.604
1149	212	8195	6673	65.3169	106.096	126.057	468	0	213	227	28	0	570.109	769.333	987.493	0	0	122.604
1150	116	6889	5106	65.231	106.17	125.974	23	0	12	10	1	0	562.402	781.437	785.406	7.4003	0.672012	123.168
1161	232	9051	7748	66.7244	107.566	127.007	407	0	210	161	36	0	605.288	769.109	989.492	0	0	123.168
1162	89	6475	6760	67.0341	107.499	127.003	19	0	11	8	0	0	609.577	805.492	0	6.41586	0.653477	122.596
1173	177	7994	6925	65.2992	106.367	126.234	412	0	232	159	21	0	639.829	798.91	1022.95	0	0	122.596
1174	86	6266	5546	66.1203	106.334	126.294	25	0	14	11	0	0	658.993	807.88	0	7.37295	0.667967	123.753
1185	274	9264	7323	69.1318	108.686	127.913	419	0	197	201	21	0	604.69	834.648	997.384	0	0	123.753
1186	118	7028	5902	69.5288	108.683	127.947	25	0	11	14	0	0	603.177	842.428	0	7.37424	0.664526	125.202
1197	210	10083	5740	65.7569	109.513	128.426	461	0	232	187	42	0	634.685	821.478	1029.94	0	0	125.202
1198	99	7882	4366	65.4248	109.49	128.395	20	0	14	5	1	0	622.515	797.63	1064.82	8.27577	0.673804	127.046
1209	200	8217	5842	65.958	106.938	128.332	521	0	317	181	23	0	611.688	821.086	1044.85	0	0	127.046
1210	110	6176	4656	65.6282	106.969	128.278	26	0	16	9	1	0	624.566	798.178	979.4	9.32524	0.695392	124.341
1221	189	8923	6693	66.1683	107.39	126.598	554	0	270	262	22	0	630.646	817.284	1014.82	0	0	124.341
1222	102	7300	5055	66.5159	107.452	126.593	29	0	17	12	0	0	627.527	801.948	0	10.509	0.699314	126.173
1233	274	9868	7005	68.0287	108.308	128.361	473	0	168	265	40	0	610.695	823.98	1010.89	0	0	126.173
1234	148	6699	4877	67.9159	108.351	128.414	23	0	5	15	3	0	563.078	814.238	954.026	9.61013	0.687798	127.308
1245	218	10204	6541	66.1557	108.529	127.448	435	0	233	157	45	0	605.807	803.874	1024.95	0	0	127.308
1246	104	8601	4811	66.2319	108.52	127.511	10	0	6	4	0	0	611.22	796.771	0	7.20269	0.664385	124.629
1257	222	9399	7334	67.9326	107.807	128.164	404	0	180	199	25	0	629.899	811.104	984.695	0	0	124.629
1258	111	7317	5746	67.5108	107.721	128.138	22	0	9	12	1	0	637.518	816.011	1026.58	7.6677	0.668623	125.279
1269	214	9968	6774	65.6926	109.493	127.686	449	0	244	166	39	0	639.889	836.641	1030.63	0	0	125.279
1270	103	7106	5193	66.3845	109.447	127.577	21	0	12	8	1	0	637.452	834.333	943.642	8.26614	0.674423	127.027
1281	148	7654	5432	63.4535	106.055	127.169	572	0	329	215	28	0	613.727	830.226	1034.86	0	0	127.027
1282	85	6579	4090	63.0694	106.01	127.066	30	0	20	10	0	0	604.653	829.046	0	9.60013	0.696179	124.822
1293	230	7436	7491	66.5219	105.113	126.166	529	0	259	238	32	0	638.553	815.849	1044.35	0	0	124.822
1294	120	5623	5729	66.6986	105.063	126.011	23	0	8	15	0	0	655.381	825.519	0	10.2508	0.696241	126.736
1305	113	7690	7552	61.9828	105.268	123.483	480	0	198	239	43	0	575.992	818.07	988.159	0	0	126.736
1306	50	5921	6033	62.2964	105.26	123.382	28	0	12	15	1	0	555.615	836.613	1001.47	8.80271	0.680772	127.151
1317	199	6274	8642	65.8462	102.782	124.747	417	0	241	137	39	0	617.691	779.243	1055.08	0	0	127.151
1318	113	5291	6993	65.8364	102.759	124.721	29	0	21	7	1	0	612.98	810.255	970.871	7.51476	0.666397	126.048
1329	147	7949	9339	64.4753	105.845	122.988	402	0	190	193	19	0	626.052	825.004	1008.77	0	0	126.048
1330	87	5527	6963	63.9779	105.856	123.014	21	0	12	8	1	0	626.96	827.269	1017.96	7.11823	0.658412	125.792
1341	246	8372	7842	68.0977	106.724	127.033	437	0	251	152	34	0	629.938	819.877	1031.29	0	0	125.792
1342	126	6342	5868	67.9752	106.688	126.994	13	0	6	7	0	0	591.637	796.397	0	7.6123	0.666476	126.206
1353	211	10372	6990	67.4806	109.95	127.759	478	0	252	201	25	0	610.001	809.21	1006.75	0	0	126.206
1354	122	8369	5520	67.1764	109.906	127.708	15	0	8	6	1	0	601.215	772.673	957.688	7.40068	0.669939	124.256
1365	130	6444	5816	62.5711	103.835	125.891	405	0	185	192	28	0	530.835	788.009	967.598	0	0	124.256
1366	72	5057	4363	62.0651	103.791	125.919	15	0	5	8	2	0	542.702	786.683	984.329	6.42789	0.650164	124.519
1377	223	7003	8675	66.6773	104.634	124.484	459	0	276	148	35	0	619.356	724.803	981.203	0	0	124.519
1378	132	5444	6380	66.7359	104.612	124.52	22	0	17	3	2	0	610.988	744.012	1033.38	6.46224	0.658997	120.992
1389	138	7994	7920	64.7314	107.023	124.579	426	0	159	251	16	0	584.968	796.227	897.974	0	0	120.992
1390	82	6204	6265	64.3765	107.095	124.62	25	0	9	15	1	0	596.783	790.552	826.8	6.40461	0.651803	122.604
1401	238	8814	6710	67.7878	108.017	128.477	361	0	204	121	36	0	578.476	763.033	973.345	0	0	122.604
1402	110	7313	5761	67.6063	108.026	128.45	25	0	16	6	3	0	556.043	751.756	981.91	5.3544	0.630232	121.106
1413	266	10744	6346	68.9045	111.055	129.382	492	0	255	211	26	0	634.052	794.225	982.14	0	0	121.106
1414	130	7373	5012	68.9173	111.074	129.349	26	0	14	10	2	0	621.215	799.692	991.057	8.62192	0.690873	122.594
1425	197	9391	4824	66.4869	109.683	129.723	494	0	251	219	24	0	620.998	820.8	1009.9	0	0	122.594
1426	122	6424	3414	66.7343	109.638	129.643	30	0	19	9	2	0	625.499	862.763	1049.9	9.15569	0.689716	125.143
1437	214	8830	5297	66.168	107.167	128.132	474	0	242	204	28	0	614.009	813.192	1063.61	0	0	125.143
1438	112	7258	3774	66.5468	107.112	128.127	25	0	12	13	0	0	635.032	791.644	0	8.49331	0.682434	125.246
1449	137	7821	7061	63.7994	105.568	125.285	553	0	266	256	31	0	618.8	796.721	1004.56	0	0	125.246
1450	58	5331	5862	64.1343	105.494	125.233	31	0	16	13	2	0	619.374	767.241	970.255	10.2037	0.704924	123.468
1461	270	8324	8126	68.5925	106.097	126.276	456	0	209	219	28	0	611.305	816.529	1007.06	0	0	123.468
1462	133	6286	6391	68.4709	106.058	126.235	16	0	5	11	0	0	636.888	832.087	0	8.49782	0.680479	125.566
1473	176	10431	7264	65.0338	109.185	126.948	405	0	196	172	37	0	607.534	800.269	995.309	0	0	125.566
1474	96	7927	5547	65.045	109.101	126.963	23	0	10	9	4	0	617.875	793.489	989.652	7.08169	0.657866	125.912
1485	209	9636	6566	67.6483	107.985	129.154	573	0	366	179	28	0	620.613	795.436	989.261	0	0	125.912
1486	98	6616	4561	67.231	107.961	129.119	23	0	16	5	2	0	619.668	811.374	1009.1	8.94051	0.697028	122.28
1497	177	8816	6696	65.9408	107.557	126.728	554	0	265	269	20	0	599.96	815.831	1017.44	0	0	122.28
1498	80	7099	5117	65.7617	107.509	126.707	23	0	12	11	0	0	609.751	816.189	0	9.59342	0.696543	124.396
1509	247	10819	6147	67.7321	109.912	129.403	452	0	213	205	34	0	603.502	789.173	997.43	0	0	124.396
1510	109	8463	4911	68.0433	109.904	129.328	23	0	9	14	0	0	602.876	798.624	0	7.62634	0.671137	124.792
1521	231	9950	6052	67.5349	108.399	129.225	483	0	260	194	29	0	589.64	792.211	964.285	0	0	124.792
1522	140	7064	5145	67.3998	108.406	129.18	24	0	17	6	1	0	600.069	762.182	918.713	8.17353	0.686833	121.986
1533	271	9602	6790	68.0888	108.636	128.124	548	0	275	251	22	0	641.93	802.249	1000.95	0	0	121.986
1534	133	8166	5667	67.9236	108.632	128.044	18	0	14	3	1	0	634.536	800.285	1014.39	10.275	0.700153	124.933
1545	159	9368	6150	64.3517	108.301	127.305	536	0	300	214	22	0	633.85	841.455	986.681	0	0	124.933
1546	78	7694	5065	64.4884	108.326	127.294	35	0	19	14	2	0	627.886	847.491	954.27	9.16864	0.691442	124.701
1557	181	8258	6487	64.6916	105.811	127.56	543	0	254	242	47	0	644.766	826.738	1042.15	0	0	124.701
1558	76	5766	5034	64.4086	105.745	127.554	31	0	18	11	2	0	645.881	822.436	979.459	10.1836	0.692771	127.581
1569	204	7662	7843	65.3394	105.355	125.279	511	0	263	216	32	0	603.012	827.773	1020.96	0	0	127.581
1570	114	6437	5704	64.9257	105.286	125.265	26	0	12	12	2	0	588.725	851.216	948.788	9.554	0.692155	126.427
1581	299	10498	7931	67.9959	108.898	127.75	456	0	203	214	39	0	570.864	770.995	982.847	0	0	126.427
1582	130	7761	6692	68.2745	108.898	127.727	28	0	11	13	4	0	574.425	752.874	967.434	7.25081	0.66738	123.72
1593	202	10531	6260	66.272	109.472	128.715	396	0	216	147	33	0	583.645	760.053	941.86	0	0	123.72
1594	107	7756	4540	66.2251	109.457	128.66	17	0	6	9	2	0	592.046	778.074	877.48	5.83404	0.640713	122.348
1605	193	9181	5703	65.7242	108.042	128.905	487	0	278	183	26	0	578.6	770.957	952.078	0	0	122.348
1606	88	6899	4102	65.2609	108.052	128.903	33	0	19	13	1	0	579.649	791.878	953.411	6.68882	0.666995	119.796
1617	225	9834	6194	67.7357	109.98	129.171	508	0	223	248	37	0	579.078	757.283	964.632	0	0	119.796
1618	129	7209	4369	67.2213	109.981	129.146	33	0	10	19	4	0	566.129	740.515	1022.11	7.48509	0.675997	122.153
1629	152	8090	5172	63.7216	107.048	127.403	375	0	156	185	34	0	560.918	768.531	939.053	0	0	122.153
1630	84	5484	3726	63.3784	106.953	127.464	15	0	3	10	2	0	541.941	744.517	910.442	6.48356	0.654041	123.176
1641	268	8678	6877	70.3336	107.099	128.085	330	0	180	125	25	0	605.646	763.652	977.702	0	0	123.176
1642	130	6591	4797	70.8727	107.07	128.076	11	0	7	4	0	0	587.141	739.418	0	5.07779	0.619858	122.308
1653	161	9850	6886	65.5563	109.73	127.019	357	0	210	128	19	0	623.079	813.856	1002.31	0	0	122.308
1654	81	8059	5502	65.5018	109.701	127.109	21	0	11	10	0	0	613.419	799.354	0	5.85515	0.638715	123.076
1665	298	9138	5812	68.8514	109.187	130.087	437	0	272	143	22	0	600.672	793.48	964.46	0	0	123.076
1666	149	7826	4026	68.643	109.166	130.046	22	0	12	10	0	0	595.854	787.936	0	6.90174	0.66886	120.749
1677	126	8385	5270	62.5469	107.845	126.878	509	0	278	212	19	0	566.345	767.12	954.795	0	0	120.749
1678	60	6498	4094	62.6009	107.797	126.885	25	0	13	11	1	0	549.603	764.776	881.427	7.41856	0.68112	120.066
1689	141	5696	5948	63.3775	102.784	125.891	480	0	208	236	36	0	570.375	742.899	953.217	0	0	120.066
1690	84	4492	4762	63.6204	102.834	125.856	23	0	10	12	1	0	560.013	748.913	913.862	7.25538	0.673327	121.612
1701	165	7241	8484	65.4576	105.083	123.974	408	0	211	169	28	0	582.709	737.629	892.195	0	0	121.612
1702	79	5748	6279	65.8909	105.064	123.946	19	0	10	7	2	0	573.397	741.759	878.078	5.6203	0.643998	118.477
1713	199	9441	7910	67.5793	108.521	126.997	302	0	143	135	24	0	603.864	770.522	934.147	0	0	118.477
1714	101	7999	5980	67.0562	108.531	126.907	14	0	10	3	1	0	622.034	841.987	923.8	4.42974	0.59981	120.942
1725	219	9100	6471	67.854	109.203	128.664	342	0	191	128	23	0	578.882	774.157	972.462	0	0	120.942
1726	100	6826	4850	67.7106	109.213	128.671	17	0	9	7	1	0	570.992	722.909	1106.56	4.77922	0.613392	120.48
1737	162	8193	5471	66.0903	108.604	127.967	419	0	244	148	27	0	583.414	770.918	938.827	0	0	120.48
1738	87	6376	4004	66.5084	108.683	127.95	20	0	10	9	1	0	575.251	772.342	797.555	6.5175	0.658316	121.733
1749	189	8644	5338	67.5029	108.982	128.716	462	0	238	198	26	0	593.434	755.814	924.524	0	0	121.733
1750	99	5974	4181	68.2405	108.96	128.737	20	0	10	10	0	0	599.973	753	0	7.36222	0.680987	119.595
1761	146	7744	5226	64.0209	106.269	126.757	452	0	240	190	22	0	639.87	808.939	958.333	0	0	119.595
1762	79	5387	3698	63.7131	106.199	126.727	19	0	9	8	2	0	624.768	811.1	985.724	7.98216	0.682075	122.675
1773	223	6992	7155	66.696	104.578	125.618	466	0	228	205	33	0	582.029	817.324	1017.65	0	0	122.675
1774	106	5081	4934	67.1484	104.631	125.482	23	0	12	9	2	0	589.663	807.83	1076.19	9.04809	0.685039	126.673
1785	267	9075	8303	68.2159	107.898	125.716	378	0	141	205	32	0	578.804	764.403	1011.81	0	0	126.673
1786	123	6201	7066	68.3408	107.876	125.704	13	0	8	5	0	0	577.354	817.245	0	6.5532	0.651324	124.993
1797	231	11538	6370	67.9978	111.003	129.302	361	0	190	145	26	0	579.295	737.129	925.818	0	0	124.993
1798	112	8778	4516	67.9587	110.948	129.235	20	0	11	9	0	0	567.293	695.324	0	5.2871	0.631176	120.393
1809	171	9955	5042	66.8371	109.878	129.975	389	0	214	156	19	0	592.342	779.805	922.133	0	0	120.393
1810	91	6734	4426	66.8354	109.687	129.914	17	0	9	7	1	0	590.714	792.196	932.509	5.86592	0.647178	119.763
1821	242	9715	5117	68.7204	110.287	130.303	504	0	331	159	14	0	612.337	783.754	987.819	0	0	119.763
1822	117	6759	3726	68.6439	110.166	130.316	26	0	13	12	1	0	617.577	790.666	884.065	7.90848	0.690731	119.28
1833	215	9762	4927	66.8196	109.891	129.613	464	0	202	236	26	0	610.822	820.704	965.389	0	0	119.28
1834	115	7066	3643	66.9387	109.798	129.744	29	0	13	14	2	0	610.816	800.559	865.108	8.07943	0.679966	124.126
1845	230	8923	5681	67.3498	107.834	128.492	434	0	235	160	39	0	613.356	805.366	992.387	0	0	124.126
1846	109	6344	4216	67.1946	107.724	128.503	16	0	9	7	0	0	626.971	780.359	0	7.28586	0.667167	124.107
1857	225	11506	6047	67.7127	111.306	129.227	369	0	145	200	24	0	571.329	790.616	972.022	0	0	124.107
1858	101	8224	4866	67.8218	111.267	129.149	17	0	6	7	4	0	584.558	784.069	988.281	6.15738	0.642173	125.024
1869	266	11380	4527	68.1575	111.227	131.617	368	0	241	104	23	0	606.376	766.02	991.923	0	0	125.024
1870	139	9300	3360	68.1803	111.166	131.526	15	0	5	8	2	0	609.423	787.972	1116.06	5.42467	0.635331	120.171
1881	174	8860	5261	66.1392	108.559	129.462	496	0	294	188	14	0	595.361	787.346	988.861	0	0	120.171
1882	100	7226	4548	65.992	108.561	129.485	27	0	17	10	0	0	605.394	809.301	0	7.85385	0.684136	121.896
1893	194	8482	5668	64.6949	108.176	127.999	446	0	171	241	34	0	567.775	776.128	994.875	0	0	121.896
1894	102	6965	4477	64.5625	108.08	127.899	19	0	6	12	1	0	567.211	764.407	1161.94	7.2869	0.665782	124.575
1905	174	8794	5502	65.3617	107.505	127.819	347	0	178	138	31	0	573.733	758.316	963.249	0	0	124.575
1906	94	6816	4098	65.2399	107.513	127.895	15	0	5	8	2	0	564.34	739.246	1119.43	5.55608	0.63322	122.553
1917	231	8905	6586	67.8152	107.69	128.115	418	0	259	133	26	0	632.746	783.513	970.792	0	0	122.553
1918	127	6297	5690	67.3256	107.708	128.13	14	0	10	3	1	0	628.903	734.501	952.402	7.40144	0.675734	121.976
1929	217	9719	6359	66.5611	109.888	128.142	386	0	128	233	25	0	603.034	803.094	951.183	0	0	121.976
1930	107	7933	5397	66.8966	109.937	128.206	15	0	4	10	1	0	596.962	816.646	787.373	7.44198	0.663815	126.07
1941	216	8274	5711	67.5708	106.797	128.528	395	0	246	114	35	0	603.661	801.658	996.498	0	0	126.07
1942	111	6118	4803	67.7604	106.785	128.574	25	0	15	9	1	0	607.142	769.811	966.034	6.02114	0.64556	122.641
1953	113	7815	6519	62.5226	106.141	124.886	415	0	201	185	29	0	613.496	803.519	973.105	0	0	122.641
1954	66	6085	4531	62.18	106.069	124.831	27	0	15	12	0	0	606.583	820.452	0	6.68625	0.658028	123
1965	208	8215	7158	67.3939	107.306	127.739	405	0	192	177	36	0	611.783	798.58	975.217	0	0	123
1966	93	7000	5742	67.6709	107.274	127.609	22	0	6	15	1	0	612.481	787.722	982.618	6.47437	0.649778	124.339
1977	174	9331	6310	66.0802	108.806	127.86	416	0	221	161	34	0	582.362	799.878	968.562	0	0	124.339
1978	83	7192	4416	66.2276	108.756	127.749	25	0	13	9	3	0	582.284	785.606	894.449	6.648	0.66032	122.348
1989	186	8312	5898	64.6946	107.273	127.574	404	0	223	159	22	0	613.799	783.869	1027.33	0	0	122.348
1990	85	5992	4909	64.2634	107.294	127.555	26	0	13	11	2	0	623.951	782.35	1108.68	6.35877	0.653394	122.454
2001	215	7782	6492	66.0465	106.285	126.734	479	0	250	208	21	0	621.702	807.134	983.02	0	0	122.454
2002	119	5927	4875	66.2893	106.289	126.591	25	0	12	12	1	0	614.828	785.862	954.736	7.4307	0.671677	123.41
2013	195	8944	6938	66.4368	108.203	126.985	471	0	213	227	31	0	612.911	820.86	955.916	0	0	123.41
2014	98	7542	5998	66.6304	108.173	126.952	31	0	14	17	0	0	619.425	821.758	0	8.44062	0.681712	125.443
2025	311	10964	5956	68.4656	111.026	130.268	456	0	242	164	50	0	578.934	782.416	985.912	0	0	125.443
2026	167	7597	4170	68.8298	111.04	130.191	27	0	12	11	4	0	570.704	735.341	1023.42	7.58293	0.670745	124.819
2037	256	10624	4939	68.9107	109.925	129.917	489	0	212	246	31	0	592.147	774.586	1009.86	0	0	124.819
2038	135	8239	3555	68.4762	109.859	129.867	25	0	10	14	1	0	601.136	794.007	1071.12	8.53953	0.685572	124.547
2049	296	10476	5903	68.7835	110.255	129.77	439	0	223	173	43	0	586.631	773.412	943.974	0	0	124.547
2050	136	7250	5081	68.5662	110.271	129.71	17	0	8	6	3	0	581.487	766.225	995.347	7.2189	0.669702	122.779
2061	172	10178	5162	66.0224	109.203	128.787	410	0	200	186	24	0	565.599	759.837	973.719	0	0	122.779
2062	90	7200	3900	66.0284	109.214	128.663	19	0	11	8	0	0	557.535	784.87	0	6.21833	0.64911	122.592
2073	133	7254	5831	64.0928	105.337	126.415	446	0	262	163	21	0	601.218	757.621	945.091	0	0	122.592
2074	50	5354	4778	64.1079	105.368	126.42	19	0	8	10	1	0	600.13	742.416	998.959	6.55164	0.665793	119.342
2085	240	8356	7358	68.0032	106.911	126.961	416	0	150	237	29	0	586.549	795.58	959.942	0	0	119.342
2086	115	6062	5745	68.1095	106.886	126.925	24	0	9	14	1	0	593.289	805.567	970.903	7.45331	0.66987	124.295
2097	163	9367	6352	65.2919	109.364	127.325	392	0	222	129	41	0	597.809	767.586	998.252	0	0	124.295
2098	73	7171	5071	65.1148	109.339	127.357	12	0	7	4	1	0	589.568	754.242	936.458	6.01014	0.64377	123.252
2109	207	8427	5681	66.5793	106.812	128.644	496	0	303	168	25	0	618.204	782.011	1001.91	0	0	123.252
2110	109	6831	4804	66.9393	106.821	128.59	26	0	16	8	2	0	611.713	749.589	1026	8.01443	0.684359	122.2
2121	289	8669	7542	68.66	108.252	127.221	585	0	284	282	19	0	582.455	797.579	1000.05	0	0	122.2
2122	134	6754	5762	68.4665	108.199	127.085	40	0	19	21	0	0	582.842	823.076	0	9.41981	0.699923	123.031
2133	203	10317	5638	65.5342	109.969	128.303	471	0	193	236	42	0	579.482	763.874	989.912	0	0	123.031
2134	105	8243	4093	65.5362	109.921	128.271	20	0	8	9	3	0	569.743	750.951	995.622	8.0027	0.679511	123.996
2145	265	10362	5518	68.5048	108.729	130.022	408	0	256	112	40	0	592.344	776.116	982.992	0	0	123.996
2146	116	7812	4268	68.0479	108.754	129.957	27	0	13	11	3	0	581.626	791.713	957.659	6.73988	0.660173	123.312
2157	146	8867	6452	65.4157	107.468	127.066	389	0	162	194	33	0	578.857	771.942	962.575	0	0	123.312
2158	90	6317	4779	65.506	107.42	126.976	29	0	12	14	3	0	559.419	766.658	972.137	6.73528	0.657291	123.902
2169	148	7765	6292	63.6875	106.467	126.136	414	0	209	165	40	0	600.222	770.276	961.639	0	0	123.902
2170	72	5515	5467	63.6544	106.474	126.115	20	0	9	10	1	0	597.319	772.39	909.305	7.37826	0.670046	123.742
2181	161	6142	6827	64.67	103.476	124.998	491	0	294	166	31	0	615.053	780.808	979.321	0	0	123.742
2182	84	4216	5036	65.4531	103.509	124.844	25	0	14	10	1	0	603.39	761.965	885.05	7.60924	0.679514	121.571
2193	220	7779	8132	65.9801	106.283	124.616	469	0	179	262	28	0	636.165	807.359	965.964	0	0	121.571
2194	112	5379	6269	66.4325	106.249	124.666	26	0	13	11	2	0	653.799	801.983	1036.37	9.33225	0.690579	125.257
2205	240	9995	7091	67.688	109.51	127.818	391	0	189	172	30	0	603.646	816.384	1014.73	0	0	125.257
2206	127	7242	5985	67.683	109.484	127.834	16	0	8	6	2	0	615.934	813.02	996.942	7.09968	0.657588	126.722
2217	219	9316	5944	66.6853	108.036	128.459	378	0	207	146	25	0	560.722	771.835	1005.28	0	0	126.722
2218	121	6967	4063	66.1735	108.051	128.412	18	0	13	4	1	0	550.651	812.047	1024.25	5.74695	0.637995	122.975
2229	166	8606	6664	66.1355	107.621	127.165	405	0	225	164	16	0	630.989	753.703	971.229	0	0	122.975
2230	98	6457	4733	65.6739	107.512	127.169	21	0	14	7	0	0	621.807	741.663	0	6.27641	0.656567	120.294
2241	216	9320	6502	67.6809	109.13	128.243	434	0	208	198	28	0	591.475	833.372	931.753	0	0	120.294
2242	109	7376	4687	67.896	109.147	128.21	23	0	9	11	3	0	590.099	860.833	930.861	7.75178	0.673889	124.737
2253	259	10759	5248	67.1301	111.232	130.222	436	0	237	169	30	0	625.776	786.771	1043.79	0	0	124.737
2254	118	8968	4517	67.6973	111.244	130.268	18	0	9	9	0	0	607.906	781.283	0	7.8483	0.676382	124.405
2265	218	9555	4918	66.5761	108.582	130.068	426	0	215	195	16	0	586.629	810.328	968.117	0	0	124.405
2266	103	7201	3817	66.0607	108.541	130.101	23	0	15	8	0	0	584.738	811.565	0	7.0737	0.667672	122.516
2277	154	7459	6428	64.6148	105.499	125.876	475	0	264	180	31	0	585.4	754.667	995.892	0	0	122.516
2278	69	5690	5032	64.1059	105.469	125.864	30	0	21	7	2	0	585.458	761.773	869.69	7.13479	0.671242	121.888
2289	256	8409	8021	68.5607	107.354	126.775	425	0	192	209	24	0	566.369	765.578	922.28	0	0	121.888
2290	141	7141	5899	68.9813	107.319	126.69	21	0	13	7	1	0	568.199	757.66	772.983	6.02478	0.649824	121.064
2301	198	10308	6648	66.3813	110.195	127.82	363	0	191	139	33	0	615.886	761.276	966.429	0	0	121.064
2302	91	8283	4795	66.4236	110.197	127.705	21	0	11	8	2	0	608.538	802.324	911.005	5.53058	0.634357	121.54
2313	207	8564	5377	65.6258	107.736	129.095	451	0	245	180	26	0	598.468	798.984	984.278	0	0	121.54
2314	102	7149	4483	65.2745	107.681	129.192	25	0	13	10	2	0	592.36	824.534	1060.94	6.64335	0.658254	122.872
2325	166	7454	6168	64.4497	106.447	126.549	428	0	224	180	24	0	587.334	775.87	1026.14	0	0	122.872
2326	77	5899	4311	64.3427	106.425	126.612	23	0	13	9	1	0	576.699	733.847	1272.99	6.80393	0.659664	123.809
2337	197	8658	6195	66.3137	107.715	127.339	415	0	189	196	30	0	568.435	762.882	940.945	0	0	123.809
2338	93	6528	5375	66.1806	107.721	127.32	18	0	8	9	1	0	572.373	776.862	810.206	5.88095	0.645547	121.369
2349	130	6778	6494	64.4705	104.971	125.52	363	0	181	153	29	0	568.717	744.862	955.505	0	0	121.369
2350	75	4846	4518	64.8789	104.927	125.62	19	0	7	11	1	0	572.336	749.946	807.22	4.94174	0.61798	121.391
2361	204	8490	7078	66.9524	108.123	126.617	346	0	171	143	32	0	609.768	782.304	936.516	0	0	121.391
2362	116	7335	5192	67.1904	108.101	126.442	11	0	6	3	2	0	590.64	755.957	903.853	5.64468	0.635092	122.139
2373	230	8901	6168	67.2862	109.241	128.935	375	0	199	166	10	0	627.573	797.72	937.396	0	0	122.139
2374	113	7484	4539	67.5866	109.187	128.886	19	0	13	6	0	0	617.544	798.119	0	6.10761	0.648844	121.742
2385	268	9273	5727	68.9486	109.436	129.573	411	0	221	174	16	0	593.48	823.378	993.624	0	0	121.742
2386	134	6895	4101	69.0405	109.454	129.508	21	0	11	9	1	0	592.411	838.523	1050.92	6.92254	0.664277	122.815
2397	251	10770	5256	67.3718	111.104	129.834	452	0	230	195	27	0	621.128	809.674	1020.04	0	0	122.815
2398	138	8846	4060	67.6039	111.092	129.788	17	0	6	10	1	0	608.596	802.98	926.624	7.59527	0.669958	125.242
