# Supplementary material for: IBSEM: An Individual-Based Atlantic Salmon Population Model
Source: PLoS One. 2015 Sep 18;10(9):e0138444. doi: 10.1371/journal.pone.0138444 (PMC4575158; doi:10.1371/journal.pone.0138444)
Supplement: S1 Minimal dataset — (ZIP) [file pone.0138444.s003.zip › temp/scenario 1/wild - 10/runFiles/results/adult.txt]

month	sw0	sw1	sw2	sw3	averageLengthSw0	stDevLengthSw0	averageLengthSw1	stDevLengthSw1	averageLengthSw2	stDevLengthSw2	averageLengthSw3	stDevLengthSw3	averageWeightSw0	stDevWeightSw0	averageWeightSw1	stDevWeightSw1	averageWeightSw2	stDevWeightSw2	averageWeightSw3	stDevWeightSw3	month	averageAge	popSize	density	averageLength	stDevLength	averageWeight	stDevWeight	allele_0_0_Frequency	allele_0_1_Frequency	allele_0_2_Frequency	allele_0_3_Frequency	allele_0_4_Frequency	allele_0_5_Frequency	allele_0_6_Frequency	allele_0_7_Frequency	allele_0_8_Frequency	allele_0_9_Frequency	allele_0_10_Frequency	allele_0_11_Frequency	allele_0_12_Frequency	allele_0_13_Frequency	allele_0_14_Frequency	allele_0_15_Frequency	allele_0_16_Frequency	allele_0_17_Frequency	allele_0_18_Frequency	allele_0_19_Frequency	allele_0_20_Frequency
16	28444	10	86	37	139.254	14.7264	528.899	34.138	780.419	77.3012	913.534	108.423	34.9157	11.2197	1841.16	348.852	5981.24	1718.08	9690.08	3290.05	16	0	28577	0.114308	142.322	48.0265	65.9437	500.353	0.900112	0.901302	0.900199	0.898905	0.900059	0.900287	0.898537	0.898187	0.900899	0.898362	0.89775	0.900952	0.902142	0.899622	0.898415	0.900269	0.901074	0.89754	0.898992	0.901197	1
21	1498	9	68	32	363.337	19.1687	650.77	44.2423	886.467	78.8469	1025.71	111.017	597.454	94.4158	3425.53	711.272	8704.19	2265.08	13604.9	4286.04	21	6	1607	0.006428	400.273	142.398	1215.34	2531.22	0.906036	0.906347	0.892968	0.899191	0.900436	0.90977	0.90977	0.891101	0.902302	0.892968	0.901991	0.908214	0.894835	0.902302	0.895146	0.906036	0.90448	0.898569	0.897324	0.901991	1
22	1333	5	9	1	399.578	23.4032	678.274	62.1638	898.781	101.333	913.095	0	795.19	140.091	3921.22	1140.65	9196.65	3017.14	9291.46	0	22	6	1348	0.005392	404.326	52.4358	869.18	800.372	0.908012	0.913205	0.894288	0.900964	0.900964	0.910237	0.910979	0.89095	0.899852	0.896884	0.905045	0.908754	0.894659	0.901706	0.895401	0.907641	0.905045	0.900593	0.898368	0.898368	1
26	913	5	7	1	502.888	29.3139	739.186	60.6561	959.419	115.28	1039.87	0	1580.26	277.07	5043.01	1261.48	11251.7	4412.08	13700.5	0	26	10	926	0.003704	508.195	55.927	1685.15	1072.8	0.911987	0.917387	0.901188	0.894168	0.903888	0.916307	0.903888	0.887149	0.901728	0.898488	0.913607	0.913067	0.903348	0.897408	0.892009	0.902268	0.905508	0.904968	0.899568	0.901728	1
28	0	795	5	8	0	0	520.092	34.0467	757.692	57.3325	995.16	124.18	0	0	1751.87	345.584	5412.81	1222.88	12579.7	4839.4	28	12	808	0.003232	526.266	62.1235	1881.73	1259.18	0.914604	0.918936	0.902228	0.891089	0.902847	0.918317	0.909653	0.881807	0.90099	0.897896	0.913985	0.913366	0.905322	0.899752	0.894802	0.903465	0.902847	0.903465	0.898515	0.90099	1
28	22840	795	5	8	138.167	14.0119	520.092	34.0467	757.692	57.3325	995.16	124.18	34.0311	10.8852	1751.87	345.584	5412.81	1222.88	12579.7	4839.4	28	0	23648	0.094592	151.428	72.7463	97.1629	408.597	0.901979	0.899696	0.897053	0.89959	0.900668	0.902761	0.900182	0.89866	0.899167	0.898512	0.901789	0.901154	0.899484	0.903438	0.899548	0.898258	0.900774	0.899252	0.902021	0.899061	1
33	1153	605	5	6	358.352	20.4225	628.744	40.8633	880.065	61.4485	1149.69	107.535	574.099	98.4992	3086.94	606.781	8442.45	1690.59	18979.6	5489.63	33	9	1769	0.007076	454.985	139.472	1518.16	1683.68	0.910119	0.910119	0.901357	0.900791	0.906727	0.904183	0.900509	0.894856	0.90701	0.899096	0.905879	0.903618	0.903335	0.906444	0.890051	0.895704	0.899378	0.905596	0.911815	0.896834	1
34	1013	342	0	1	388.528	23.6651	639.695	45.1081	0	0	1156.54	0	731.892	133.81	3257.28	685.048	0	0	18822.3	0	34	9	1356	0.005424	452.442	114.858	1382.17	1248.49	0.907817	0.911873	0.90708	0.905236	0.910398	0.902655	0.899336	0.899705	0.909661	0.897861	0.904499	0.901549	0.897861	0.906342	0.890118	0.893437	0.898968	0.901549	0.910398	0.890118	1
38	710	283	0	1	469.078	30.2608	679.598	50.9315	0	0	1226.03	0	1286.54	249.645	3909.8	870.051	0	0	22405.8	0	38	13	994	0.003976	529.776	104.416	2054.65	1441.52	0.920523	0.915996	0.912978	0.908954	0.911469	0.905936	0.900905	0.897384	0.907445	0.898893	0.90493	0.90493	0.903421	0.907445	0.89336	0.895875	0.897384	0.903924	0.913481	0.893863	1
40	0	624	262	1	0	0	490.198	35.0806	699.723	55.0786	1272.79	0	0	0	1471.52	315.26	4273.25	1003.38	25055.9	0	40	15	887	0.003548	552.969	107.142	2325.68	1607.3	0.921646	0.919955	0.916573	0.907554	0.914318	0.906426	0.906426	0.901353	0.909245	0.904735	0.904171	0.905862	0.903608	0.90248	0.896843	0.897971	0.89628	0.905299	0.912627	0.892897	1
40	31039	624	262	1	134.416	13.1897	490.198	35.0806	699.723	55.0786	1272.79	0	31.2775	9.46063	1471.52	315.26	4273.25	1003.38	25055.9	0	40	0	31926	0.127704	146.044	72.25	95.0229	462.662	0.898139	0.90301	0.90691	0.888289	0.89911	0.911827	0.89388	0.897059	0.913096	0.909619	0.897419	0.898484	0.885814	0.903417	0.899408	0.897701	0.901146	0.895822	0.904373	0.899204	1
45	1364	460	227	1	355.309	18.998	600.135	40.1773	808.703	61.5251	1323.6	0	559.006	89.5657	2688.03	539.952	6576.37	1484.1	28163.6	0	45	10	2052	0.008208	460.82	162.856	1715.39	2090.49	0.912281	0.919103	0.906189	0.896686	0.911062	0.905702	0.898392	0.899854	0.91155	0.906189	0.903996	0.902047	0.894006	0.902047	0.898148	0.903021	0.900585	0.903265	0.907895	0.898879	1
46	1218	268	49	0	387.741	22.8623	615.044	43.8402	829.005	71.284	0	0	726.962	128.017	2897.59	622.254	7118.37	1946.77	0	0	46	8	1535	0.00614	441.512	115.141	1309.96	1410.08	0.911075	0.91759	0.905537	0.896417	0.909772	0.90684	0.894463	0.903909	0.911401	0.907492	0.90456	0.899023	0.894137	0.907492	0.892834	0.905537	0.901954	0.90228	0.906515	0.902606	1
50	835	223	47	0	474.417	28.96	657.248	48.4075	876.972	75.8434	0	0	1329.05	243.158	3536.55	788.036	8421.21	2247.81	0	0	50	13	1105	0.00442	528.436	109.872	2076.2	1717.41	0.909502	0.91991	0.90724	0.897738	0.914932	0.917195	0.89457	0.904525	0.906787	0.908597	0.90181	0.902262	0.892308	0.908145	0.893213	0.902262	0.895928	0.902715	0.902715	0.895928	1
52	0	721	210	45	0	0	497.654	33.6357	683.749	55.9762	901.374	84.65	0	0	1536.92	312.304	3995.02	999.183	9177.16	2677.09	52	15	976	0.003904	556.309	115.613	2418.08	1957.63	0.91291	0.921619	0.914447	0.901127	0.916496	0.91752	0.897029	0.903689	0.907275	0.907275	0.902152	0.905738	0.89498	0.909324	0.891906	0.903176	0.896516	0.898053	0.901127	0.895492	1
52	27160	721	210	45	138.299	13.3315	497.654	33.6357	683.749	55.9762	901.374	84.65	34.0188	10.035	1536.92	312.304	3995.02	999.183	9177.16	2677.09	52	0	28136	0.112544	152.8	80.5369	116.719	568.646	0.904997	0.910826	0.904535	0.882801	0.911715	0.907947	0.901656	0.871268	0.919587	0.868212	0.891776	0.899737	0.892771	0.9037	0.910471	0.896609	0.892913	0.86352	0.912088	0.906259	1
57	1416	534	175	42	337.125	17.6677	595.025	38.916	784.116	63.6467	1003.13	92.6706	477.674	75.317	2618.7	516.42	6012.15	1484.42	12622.4	3670.64	57	10	2167	0.008668	449.683	171.825	1687.61	2346.59	0.907476	0.910245	0.916474	0.895247	0.913936	0.91832	0.895016	0.886248	0.91809	0.889479	0.898016	0.904707	0.893632	0.912321	0.900784	0.898016	0.89617	0.872404	0.907245	0.893632	1
58	1247	312	31	7	369.604	21.7333	610.137	45.1289	786.051	70.6974	1057.33	81.6047	630.025	111.525	2832.25	626.32	6082.54	1633.51	14656.3	3450.33	58	8	1597	0.006388	427.695	119.42	1227.59	1490.02	0.90263	0.915153	0.914527	0.892298	0.912023	0.915153	0.899812	0.883845	0.924859	0.89042	0.898247	0.903569	0.89355	0.916406	0.904822	0.898247	0.897621	0.864433	0.906074	0.890733	1
62	849	259	27	7	435.534	27.2235	645.474	48.1361	816.401	78.3044	1105.86	75.6299	1030.01	192.527	3352.01	755.274	6833.99	1975.36	16699.1	3678.02	62	13	1142	0.004568	496.261	117.254	1789.9	1810.76	0.908056	0.918126	0.916813	0.893608	0.911559	0.919002	0.901489	0.888792	0.926445	0.890105	0.905429	0.905429	0.896673	0.918126	0.905429	0.897986	0.894921	0.868214	0.898862	0.888792	1
64	0	726	237	31	0	0	454.688	31.8389	665.837	53.701	903.998	143.677	0	0	1174.79	248.26	3688.24	904.025	9716.75	4859.22	64	15	994	0.003976	519.045	121.886	2040.47	2002.17	0.907445	0.921529	0.921529	0.899396	0.910966	0.92002	0.904427	0.895372	0.926056	0.895875	0.905433	0.906439	0.900402	0.919517	0.903924	0.897384	0.896378	0.865191	0.896378	0.89336	1
64	25066	726	237	31	130.788	13.2688	454.688	31.8389	665.837	53.701	903.998	143.677	28.8835	9.16789	1174.79	248.26	3688.24	904.025	9716.75	4859.22	64	0	26060	0.10424	145.597	79.161	105.611	549.036	0.907655	0.906946	0.881082	0.893956	0.912452	0.9033	0.916961	0.886723	0.919743	0.869589	0.898043	0.912107	0.904758	0.899213	0.892076	0.894513	0.886301	0.891193	0.921508	0.909804	1
69	925	502	194	28	345.564	18.4832	556.615	37.316	773.529	62.1961	998.92	155.218	514.453	82.5417	2146.89	434.71	5770.24	1387.82	13039.8	6162.9	69	12	1649	0.006596	471.256	167.443	1842.42	2427.82	0.906004	0.9151	0.903578	0.896301	0.919345	0.9151	0.909036	0.884172	0.925106	0.878108	0.899333	0.902668	0.900546	0.908733	0.905397	0.906307	0.88872	0.870528	0.908126	0.911158	1
70	825	305	46	1	372.139	22.4856	569.417	43.3035	789.14	58.9969	1077.25	0	643.361	115.724	2306.54	530.515	6108.79	1350.51	15224.4	0	70	10	1177	0.004708	440.157	116.848	1300.34	1336.73	0.909091	0.913764	0.906117	0.896347	0.920986	0.912065	0.908241	0.875531	0.923959	0.87723	0.90017	0.898895	0.903568	0.91079	0.906542	0.904843	0.891249	0.872557	0.913764	0.909941	1
74	549	247	40	1	467.004	28.2987	617.706	46.7235	839.47	73.1992	1211.37	0	1267.76	229.445	2940.56	662.01	7390.49	1882.55	21615.1	0	74	14	837	0.003348	530.166	106.912	2078.32	1669.78	0.908602	0.917563	0.907407	0.900239	0.91816	0.918757	0.903823	0.871565	0.921744	0.879331	0.898447	0.905018	0.903226	0.910394	0.908005	0.904421	0.890084	0.876344	0.912186	0.905018	1
76	0	480	227	36	0	0	493.735	32.0929	645.889	52.4558	890.14	103.855	0	0	1499.59	296.217	3368.57	823.331	8973.91	3521.22	76	16	743	0.002972	559.427	111.355	2432.75	1941.08	0.910498	0.916555	0.909825	0.899058	0.916555	0.920592	0.907133	0.870121	0.927322	0.878869	0.895693	0.90646	0.899731	0.913863	0.914536	0.903769	0.888964	0.878197	0.914536	0.900404	1
76	24811	480	227	36	132.595	13.2643	493.735	32.0929	645.889	52.4558	890.14	103.855	30.0655	9.37333	1499.59	296.217	3368.57	823.331	8973.91	3521.22	76	0	25554	0.102216	145.005	75.3294	99.9251	522.117	0.917195	0.919562	0.897785	0.902892	0.912206	0.909975	0.918134	0.896278	0.907197	0.884323	0.903498	0.922517	0.892972	0.887845	0.901894	0.901503	0.888687	0.890585	0.894987	0.88855	1
81	932	338	196	28	342.492	19.2541	599.109	39.3142	753.343	59.7924	999.701	115.587	501.363	84.7988	2673.17	537.125	5329.2	1258.71	12683.6	4926.52	81	11	1494	0.005976	466.766	176.053	1854.39	2410	0.906627	0.91834	0.901941	0.899933	0.916667	0.922021	0.914659	0.893909	0.919679	0.882195	0.90328	0.914993	0.899598	0.897925	0.893909	0.904618	0.882865	0.888554	0.896921	0.897925	1
82	826	186	32	2	392.206	24.0299	618.172	45.2302	782.236	61.0245	1026.76	11.7403	752.884	138.4	2944.41	657.778	5961.64	1470.51	13195.8	450.519	82	8	1046	0.004184	445.533	112.221	1325.72	1345.56	0.9087	0.913958	0.89914	0.902964	0.914436	0.92304	0.918738	0.897228	0.92304	0.884799	0.906788	0.917782	0.903442	0.897228	0.888623	0.901052	0.879541	0.894837	0.895315	0.90153	1
86	558	146	29	1	483.924	28.5664	661.982	53.0197	830.29	68.7963	1060.28	0	1409.18	248.784	3624.24	900.568	7139.4	1834.18	14519.2	0	86	13	734	0.002936	533.812	101.866	2094.04	1542.62	0.910763	0.914169	0.907357	0.910082	0.91485	0.925068	0.921662	0.901907	0.933243	0.88079	0.908038	0.917575	0.900545	0.894414	0.89782	0.904632	0.874659	0.891689	0.897139	0.901226	1
88	0	483	134	25	0	0	508.68	33.7375	688.19	59.3314	872.966	85.931	0	0	1640.08	327.12	4082.34	1099.99	8361.11	2527.58	88	15	642	0.002568	560.334	105.375	2411.56	1729.35	0.908879	0.919782	0.91433	0.912773	0.922897	0.926012	0.923676	0.899533	0.931464	0.882399	0.911215	0.915109	0.900312	0.90109	0.900312	0.913551	0.875389	0.888629	0.903427	0.905763	1
88	28868	483	134	25	139.364	13.9726	508.68	33.7375	688.19	59.3314	872.966	85.931	34.888	10.7984	1640.08	327.12	4082.34	1099.99	8361.11	2527.58	88	0	29510	0.11804	148.523	64.8387	86.5933	430.569	0.908777	0.916757	0.917621	0.90366	0.92206	0.917943	0.910624	0.897763	0.897967	0.891647	0.904405	0.916774	0.896713	0.892443	0.884022	0.899102	0.893189	0.898475	0.886377	0.889766	1
93	1579	357	108	20	362.675	19.6622	618.349	40.5906	798.903	65.4863	983.127	88.773	594.489	96.9444	2937.54	574.886	6360.76	1630.51	11870.2	3283.13	93	8	2064	0.008256	435.736	143.31	1410.74	1887.59	0.911579	0.921754	0.916424	0.905523	0.919574	0.924419	0.914971	0.901405	0.904312	0.891957	0.902374	0.917636	0.886628	0.896802	0.898256	0.897771	0.893169	0.892926	0.895833	0.887839	1
94	1422	214	20	2	401.436	23.5862	632.016	45.2754	811.396	94.1306	955.804	22.7427	806.341	142.628	3143.5	678.22	6797.57	2478.66	10668.7	757.094	94	7	1658	0.006632	436.811	94.118	1192.17	1121.65	0.910736	0.9231	0.919481	0.903498	0.923402	0.923402	0.914656	0.903498	0.899276	0.891737	0.904101	0.915561	0.885706	0.892642	0.900784	0.897467	0.902292	0.895356	0.892039	0.880277	1
98	1008	188	15	2	514.808	30.0972	692.782	49.9626	882.074	101.543	1057.31	9.71237	1694.86	296.902	4135.63	882.041	8716.06	3098.49	14401.8	395.055	98	12	1213	0.004852	547.828	85.0849	2180.93	1369.56	0.915087	0.930338	0.922094	0.901896	0.919621	0.918796	0.910965	0.903957	0.900247	0.895301	0.909728	0.91014	0.888706	0.893652	0.902721	0.897774	0.897774	0.893652	0.892415	0.885408	1
100	0	901	174	16	0	0	530.881	35.2725	709.091	55.7857	916.244	113.068	0	0	1863.31	369.74	4445.9	1026.42	9817.72	3662.11	100	14	1091	0.004364	564.955	88.2796	2391.85	1479.83	0.913382	0.936297	0.927589	0.905591	0.920257	0.917049	0.913841	0.906049	0.901467	0.897342	0.908799	0.911091	0.886801	0.895967	0.902383	0.899633	0.895509	0.8978	0.891842	0.883593	1
100	28926	901	174	16	137.172	13.2196	530.881	35.2725	709.091	55.7857	916.244	113.068	33.1985	9.83865	1863.31	369.74	4445.9	1026.42	9817.72	3662.11	100	0	30017	0.120068	152.721	82.8322	118.926	523.966	0.897175	0.928241	0.924343	0.909884	0.913382	0.919162	0.918113	0.908085	0.906336	0.902089	0.915431	0.897042	0.902006	0.897575	0.890579	0.902056	0.879901	0.881001	0.878735	0.902639	1
105	1419	676	144	12	351.72	18.6105	637.382	41.5518	817.312	62.9616	1020.46	141.688	542.215	85.8986	3215.43	626.376	6789.95	1526.45	13724.1	6191.79	105	10	2251	0.009004	470.857	166.318	1814.96	2103.68	0.910706	0.92781	0.927366	0.915815	0.921368	0.921813	0.916926	0.907152	0.903154	0.906708	0.914038	0.903376	0.903598	0.905598	0.888938	0.904709	0.884274	0.884496	0.885606	0.892492	1
106	1287	403	24	2	393.407	23.4557	653.45	46.4205	849.484	69.0369	1130.08	174.755	759.324	134.886	3471.91	744.241	7634.87	1803.26	18811.4	8176.47	106	9	1716	0.006864	461.715	125.609	1513.57	1570.75	0.907634	0.928322	0.929196	0.914627	0.922494	0.924242	0.916667	0.914044	0.903555	0.907634	0.91521	0.90035	0.906469	0.908217	0.886946	0.909965	0.88345	0.888403	0.884615	0.892191	1
110	909	357	21	1	484.441	28.3311	699.42	51.3512	904.852	69.1355	1330.57	0	1413.41	247.167	4258.01	946.865	9198.69	2033.54	28608.9	0	110	13	1288	0.005152	551.539	114.545	2349.91	1813.08	0.912267	0.930512	0.925078	0.916149	0.925078	0.927795	0.918478	0.913043	0.908385	0.910714	0.920031	0.903727	0.90955	0.904503	0.885481	0.910714	0.882764	0.889363	0.88354	0.889752	1
112	0	780	335	22	0	0	504.062	32.7714	719.646	55.5994	954.758	110.438	0	0	1595.21	313.231	4644.3	1083.01	11059.3	4427.96	112	16	1137	0.004548	576.301	119.537	2676.7	2023.59	0.916007	0.933597	0.92876	0.916007	0.926561	0.931398	0.920844	0.917326	0.911609	0.90985	0.919525	0.907652	0.91073	0.904134	0.888742	0.917766	0.886983	0.89226	0.881706	0.890941	1
112	24675	780	335	22	133.492	13.722	504.062	32.7714	719.646	55.5994	954.758	110.438	30.7249	9.75018	1595.21	313.231	4644.3	1083.01	11059.3	4427.96	112	0	25812	0.103248	152.997	95.2163	147.278	689.407	0.897799	0.930459	0.915524	0.896695	0.905373	0.911243	0.90855	0.899175	0.90826	0.898264	0.90733	0.892918	0.889974	0.900996	0.901964	0.898303	0.883988	0.873508	0.872811	0.896928	1
117	1000	559	279	19	355.936	19.7235	610.93	39.6142	827.225	64.8083	1054.36	113.051	562.308	93.2126	2832.71	551.358	7044.55	1665.81	14779.5	5152.44	117	12	1857	0.007428	510.649	188.262	2365.12	2732.67	0.904954	0.934841	0.925687	0.908454	0.917878	0.918417	0.92084	0.907108	0.911416	0.8958	0.91384	0.896069	0.901992	0.901454	0.894992	0.909262	0.875875	0.880991	0.883414	0.893915	1
118	898	329	50	2	391.053	24.4852	627.666	41.7947	833.695	71.363	1078.94	45.5374	746.634	139.362	3072.9	612.266	7234.86	1836.35	15376.9	1929.38	118	10	1279	0.005116	470.297	132.642	1621.55	1689.57	0.899531	0.933933	0.926896	0.906959	0.914386	0.914777	0.923769	0.901486	0.908131	0.893667	0.913604	0.890539	0.901486	0.904222	0.894449	0.905004	0.872948	0.877639	0.876075	0.898358	1
122	612	272	45	1	480.256	29.8174	669.302	47.6317	878.538	74.9661	1146.14	0	1379	255.786	3729.78	800.622	8460.02	2163.01	18321.3	0	122	14	930	0.00372	555.534	120.244	2427.39	1925.84	0.902151	0.936022	0.926882	0.916129	0.917204	0.917742	0.928495	0.903763	0.901075	0.889785	0.909677	0.884409	0.903226	0.900538	0.898925	0.908065	0.867742	0.880645	0.872581	0.901075	1
124	0	526	253	43	0	0	504.365	35.0411	692.609	54.4791	915.661	96.8854	0	0	1600.88	334.528	4144.93	980.72	9688.51	3253.61	124	16	822	0.003288	583.819	125.032	2806.98	2209.18	0.900243	0.940389	0.928832	0.91545	0.919708	0.914842	0.92944	0.900243	0.902068	0.892336	0.913017	0.885645	0.902068	0.900243	0.899635	0.9118	0.865572	0.876521	0.868613	0.903893	1
124	28495	526	253	43	140.315	13.7691	504.365	35.0411	692.609	54.4791	915.661	96.8854	35.5576	10.7171	1600.88	334.528	4144.93	980.72	9688.51	3253.61	124	0	29317	0.117268	152.75	77.3499	113.264	588.447	0.89576	0.93103	0.915459	0.899615	0.921053	0.917352	0.902974	0.897517	0.927823	0.892093	0.903469	0.909012	0.901354	0.913344	0.895095	0.910871	0.855528	0.88771	0.898881	0.903179	1
129	1606	392	200	36	376.39	20.057	619.699	43.186	814.042	63.8212	1048.38	121.161	663.97	105.142	2961.6	619.836	6714.66	1585.75	14608.1	5391.88	129	9	2234	0.008936	469.093	165.638	1833.53	2595.83	0.909132	0.929722	0.924351	0.898612	0.916741	0.915175	0.909579	0.895031	0.918084	0.888541	0.905103	0.902417	0.898389	0.906222	0.898612	0.905103	0.868621	0.877574	0.882945	0.900179	1
130	1454	238	35	0	412.246	24.3252	636.76	49.2388	832.699	72.3374	0	0	872.996	153.862	3222.37	743.681	7214.56	1896.3	0	0	130	8	1727	0.006908	451.707	99.5513	1325.29	1241.02	0.914302	0.926752	0.923277	0.895194	0.917776	0.914013	0.907064	0.895194	0.923277	0.88535	0.905327	0.907064	0.898668	0.908801	0.896352	0.902432	0.866532	0.874349	0.889404	0.899247	1
134	1017	190	33	0	540.431	31.4243	698.277	54.7527	898.206	77.157	0	0	1959.27	341.286	4246.82	1011.96	9040.73	2328.11	0	0	134	12	1240	0.00496	574.138	86.6933	2498.24	1497.52	0.914113	0.922581	0.919758	0.895968	0.919355	0.913306	0.910484	0.895968	0.927016	0.88629	0.906855	0.907258	0.902823	0.903226	0.899194	0.902419	0.865726	0.873387	0.891532	0.897177	1
136	0	915	176	31	0	0	563.879	37.1096	724.039	59.7727	923.602	88.3746	0	0	2230.54	440.736	4741.45	1190.95	9878.45	2872.2	136	14	1122	0.004488	598.941	90.9335	2835.71	1687.49	0.91934	0.921569	0.920232	0.896613	0.92246	0.915775	0.91533	0.90107	0.927362	0.884581	0.906863	0.909537	0.903298	0.903298	0.902406	0.904635	0.863636	0.872995	0.895276	0.898841	1
136	32268	915	176	31	136.284	12.8746	563.879	37.1096	724.039	59.7727	923.602	88.3746	32.5261	9.46095	2230.54	440.736	4741.45	1190.95	9878.45	2872.2	136	0	33390	0.13356	151.831	85.9598	126.721	592.409	0.905705	0.923869	0.923151	0.919212	0.926625	0.915873	0.917865	0.894939	0.915109	0.896646	0.908685	0.910003	0.898772	0.907502	0.893845	0.898518	0.869497	0.896092	0.8972	0.893202	1
141	1513	711	148	29	355.719	19.3062	673.042	43.9354	835.301	67.4137	1027.31	85.3849	561.082	91.4961	3783.4	743.149	7260.48	1795.11	13481	3247.13	141	10	2401	0.009604	487.36	182.451	2084.31	2456.04	0.914411	0.918576	0.921283	0.915244	0.930029	0.922532	0.914411	0.897959	0.920033	0.895252	0.901708	0.910454	0.905664	0.909829	0.897751	0.902541	0.858809	0.88484	0.89671	0.899625	1
142	1382	450	31	0	391.775	23.4739	686.702	49.9751	844.254	59.4253	0	0	750.053	135.209	4029.75	886.756	7458.95	1520.23	0	0	142	9	1863	0.007452	470.542	138.865	1653.89	1664.98	0.912238	0.919216	0.917606	0.913043	0.930757	0.926731	0.913849	0.895598	0.920827	0.895867	0.903113	0.913312	0.906065	0.909018	0.901235	0.903382	0.860709	0.885937	0.900966	0.901771	1
146	921	393	26	0	491.315	28.7208	734.731	54.2977	890.81	78.8152	0	0	1474.16	258.422	4933.71	1099.36	8830.41	2305.7	0	0	146	13	1340	0.00536	570.457	125.55	2631.53	1929.81	0.915672	0.921642	0.923881	0.913806	0.933955	0.93097	0.918284	0.897388	0.924254	0.895896	0.90597	0.915672	0.90597	0.909328	0.900746	0.902612	0.863433	0.885448	0.900746	0.902612	1
148	0	815	367	23	0	0	503.077	33.8469	745.032	60.1563	899.917	82.4337	0	0	1587.21	317.302	5158.78	1240.2	9113.52	2335.83	148	16	1205	0.00482	584.342	127.43	2818.64	2022.5	0.916598	0.927386	0.924896	0.914938	0.934025	0.93029	0.919087	0.900415	0.925726	0.90083	0.905809	0.917842	0.908714	0.911203	0.901245	0.90332	0.865145	0.888382	0.90332	0.90332	1
148	26950	815	367	23	133.597	13.6328	503.077	33.8469	745.032	60.1563	899.917	82.4337	30.7875	9.84225	1587.21	317.302	5158.78	1240.2	9113.52	2335.83	148	0	28155	0.11262	152.888	95.8969	150.104	702.54	0.908613	0.932623	0.914562	0.895898	0.930563	0.917013	0.911934	0.905718	0.910904	0.907441	0.912254	0.914473	0.909341	0.900249	0.887196	0.914154	0.89144	0.89865	0.895365	0.873415	1
153	1152	599	309	21	358.443	18.9447	615.653	40.1592	856.604	68.0681	1017.98	84.8994	573.764	91.4041	2898.9	558.967	7821.17	1825.82	13116	3050.96	153	12	2081	0.008324	513.105	194.383	2445.74	2849.91	0.911341	0.927919	0.925997	0.907977	0.931523	0.925036	0.917107	0.908217	0.921672	0.902691	0.908698	0.914224	0.903172	0.911821	0.890197	0.91038	0.883229	0.891398	0.902691	0.881307	1
154	1037	365	60	0	393.377	23.26	629.36	45.0916	872.47	74.6878	0	0	759.054	135.565	3104.03	660.568	8285.6	2058.65	0	0	154	9	1462	0.005848	471.954	135.162	1653.38	1787.11	0.908345	0.927497	0.926471	0.912107	0.930575	0.920315	0.915185	0.909029	0.918605	0.907319	0.905951	0.906977	0.900821	0.909029	0.885773	0.909713	0.888167	0.892613	0.899453	0.876197	1
158	718	304	56	0	505.345	29.7701	687.072	52.5059	927.645	80.0001	0	0	1603.78	285.006	4042.29	915.882	9953.7	2472.26	0	0	158	14	1078	0.004312	578.531	122.154	2725.21	2156.23	0.906772	0.926252	0.929499	0.913265	0.933673	0.926252	0.916512	0.909091	0.918831	0.908627	0.907699	0.907699	0.90538	0.906772	0.884972	0.904917	0.883581	0.895176	0.894712	0.875232	1
160	0	638	284	52	0	0	519.136	34.4439	699.818	57.3221	933.961	93.6387	0	0	1742.9	349.951	4281.43	1046.69	10232.7	2904.39	160	16	974	0.003896	593.966	123.732	2936.34	2269.97	0.909651	0.927618	0.933265	0.913758	0.936345	0.927105	0.916324	0.910678	0.921971	0.909138	0.910678	0.907598	0.901951	0.907084	0.88809	0.907598	0.88501	0.897844	0.893224	0.874743	1
160	28104	638	284	52	136.757	13.9037	519.136	34.4439	699.818	57.3221	933.961	93.6387	33.0021	10.3642	1742.9	349.951	4281.43	1046.69	10232.7	2904.39	160	0	29078	0.116312	152.072	86.4127	130.253	667.529	0.898291	0.932973	0.912993	0.899288	0.923688	0.920025	0.930136	0.900939	0.896623	0.909794	0.904343	0.895557	0.907954	0.899082	0.893235	0.920318	0.874665	0.884896	0.888438	0.888232	1
165	1384	492	236	46	380.808	19.9936	638.556	39.9489	823.546	65.5847	1056.36	106.383	687.37	108.137	3230.01	606.224	6955.44	1666.02	14791.7	4401.63	165	11	2158	0.008632	502.39	181.274	2253.19	2892.58	0.902919	0.927711	0.926089	0.897359	0.928406	0.928406	0.917285	0.911724	0.907322	0.908943	0.908943	0.90709	0.902456	0.901993	0.890639	0.919138	0.88253	0.89481	0.886237	0.881835	1
166	1264	309	48	2	422.063	24.596	659.78	46.3497	841.694	71.3295	1186.78	120.902	936.36	164.059	3572.14	754.872	7441.46	1888.01	20956.6	6207.23	166	9	1623	0.006492	480.675	119.585	1655.24	1683.35	0.899261	0.928527	0.924522	0.898644	0.924831	0.925447	0.918977	0.91374	0.902649	0.9122	0.911275	0.90727	0.903266	0.903266	0.891559	0.925447	0.885089	0.889402	0.882009	0.880468	1
170	914	257	44	2	513.989	30.4226	706.53	52.1643	887.9	77.1729	1277.62	110.655	1687.27	300.48	4389.26	974.632	8740.41	2334.49	25904.8	6571.54	170	13	1217	0.004868	569.423	110.788	2552.67	2022.78	0.904273	0.930567	0.930567	0.901397	0.92728	0.923993	0.922761	0.92235	0.90756	0.911668	0.915776	0.912901	0.903862	0.901808	0.894823	0.92728	0.889071	0.896878	0.88373	0.877568	1
172	0	802	237	44	0	0	524.889	34.773	714.696	56.6481	921.284	124.956	0	0	1801.14	360.088	4553.26	1071.32	10115.7	5404.17	172	15	1083	0.004332	582.531	114.792	2741.2	2261.9	0.907202	0.934903	0.931671	0.901662	0.93121	0.927054	0.921514	0.920129	0.912281	0.914127	0.915512	0.909511	0.909049	0.900739	0.893352	0.926593	0.891967	0.896584	0.883657	0.875346	1
172	32966	802	237	44	137.24	13.3719	524.889	34.773	714.696	56.6481	921.284	124.956	33.2688	10.0217	1801.14	360.088	4553.26	1071.32	10115.7	5404.17	172	0	34049	0.136196	151.403	81.8443	119.4	623.416	0.90499	0.915519	0.919234	0.913683	0.925725	0.909498	0.9206	0.905739	0.902449	0.898059	0.900599	0.883359	0.903345	0.89891	0.889674	0.908705	0.856795	0.868322	0.887985	0.893345	1
177	1620	584	202	38	359.2	19.1234	632.791	40.8008	824.644	65.0773	1031.01	133.336	577.453	92.1798	3146.08	616.016	6980.32	1636.41	14075	6924.54	177	10	2444	0.009776	473.491	176.106	1930.3	2651.53	0.911007	0.928191	0.922668	0.910393	0.923895	0.920827	0.921031	0.91162	0.904869	0.904255	0.897095	0.895254	0.901187	0.897095	0.888502	0.914484	0.87275	0.872136	0.881956	0.888912	1
178	1472	368	36	3	385.602	23.3754	643.494	47.0253	841.533	76.8288	1050.02	144.773	715.468	129.68	3319.24	734.405	7459.98	1972.58	14879.5	5440.26	178	8	1879	0.007516	445.906	122.818	1377.25	1523.9	0.910857	0.928952	0.922299	0.912453	0.922033	0.922565	0.921767	0.91272	0.905269	0.90793	0.89356	0.895955	0.899947	0.896221	0.889835	0.912986	0.872539	0.87041	0.88265	0.891432	1
182	997	310	31	3	461.972	28.5749	680.801	51.8523	886.82	78.303	1078.78	155.06	1227.98	228.271	3932.75	892.837	8713.73	2351.21	16198.1	6043.66	182	13	1341	0.005364	523.76	117.047	2059.78	1796.83	0.915735	0.933259	0.926547	0.912752	0.922819	0.926547	0.920582	0.916107	0.90865	0.912006	0.894855	0.8956	0.898583	0.89299	0.89299	0.91387	0.875093	0.875839	0.87733	0.889262	1
184	0	857	293	32	0	0	488.319	32.9546	705.835	55.5776	926.546	111.867	0	0	1452.33	293.802	4386.09	1043.58	10148.5	4213.13	184	15	1182	0.004728	554.102	120.382	2414.99	2016.74	0.92132	0.933587	0.928934	0.91286	0.92555	0.931049	0.921743	0.917936	0.908629	0.913283	0.895093	0.897631	0.8989	0.892978	0.892132	0.913283	0.878173	0.879865	0.875635	0.89044	1
184	31439	857	293	32	133.737	13.1988	488.319	32.9546	705.835	55.5776	926.546	111.867	30.8196	9.43596	1452.33	293.802	4386.09	1043.58	10148.5	4213.13	184	0	32621	0.130484	148.968	82.8484	117.209	588.186	0.923684	0.929294	0.916204	0.903161	0.932421	0.921354	0.914181	0.895374	0.912924	0.895114	0.902731	0.906287	0.904785	0.899988	0.893688	0.911805	0.856059	0.86268	0.88981	0.898961	1
189	1327	617	251	28	347.027	18.643	591.424	38.8892	816.625	64.6222	1031.68	123.377	521.027	84.0089	2571.92	505.391	6781.06	1628.47	13974	5599.16	189	11	2223	0.008892	476.506	178.626	1966.53	2559.63	0.919928	0.931399	0.92735	0.912955	0.930049	0.917904	0.91498	0.907332	0.913405	0.897436	0.896311	0.89946	0.906208	0.90126	0.885965	0.911381	0.860099	0.865272	0.878543	0.893162	1
190	1193	353	45	0	383.816	22.4597	608.158	41.5138	822.874	78.1174	0	0	705.105	123.899	2798.13	567.458	6995.12	2074.41	0	0	190	9	1591	0.006364	446.01	116.98	1347.4	1372.27	0.919547	0.930547	0.925519	0.915148	0.932118	0.915148	0.911691	0.90352	0.916405	0.894406	0.89692	0.89912	0.909177	0.899434	0.884664	0.912319	0.858894	0.861094	0.88215	0.896292	1
194	827	291	43	0	491.583	27.3371	658.933	47.8883	872.801	84.6076	0	0	1475.15	245.874	3561.78	766.932	8351.5	2589.26	0	0	194	13	1161	0.004644	547.648	103.107	2252.84	1636.03	0.918605	0.931955	0.926787	0.914729	0.933678	0.919897	0.913437	0.900517	0.919035	0.901378	0.899225	0.897933	0.904823	0.903962	0.881137	0.91559	0.863049	0.860465	0.884152	0.89578	1
196	0	726	268	41	0	0	510.495	32.0554	678.497	53.2173	887.81	86.676	0	0	1655.35	311.088	3897.26	918.809	8790.56	2713.31	196	16	1035	0.00414	568.944	106.224	2518.51	1775.19	0.921256	0.935266	0.926087	0.917391	0.935749	0.919324	0.916908	0.905314	0.919807	0.901449	0.901449	0.897101	0.902899	0.903865	0.879227	0.915459	0.862319	0.862802	0.883092	0.897585	1
196	32243	726	268	41	135.98	13.6536	510.495	32.0554	678.497	53.2173	887.81	86.676	32.4226	10.0972	1655.35	311.088	3897.26	918.809	8790.56	2713.31	196	0	33278	0.133112	149.446	78.6159	109.744	533.253	0.925071	0.924364	0.922667	0.900805	0.940802	0.92746	0.912344	0.906304	0.912585	0.889627	0.911142	0.905839	0.909595	0.904456	0.906019	0.896944	0.851569	0.889086	0.89176	0.882219	1
201	1476	547	220	39	312.376	17.834	597.747	37.9858	765.011	60.5069	978.97	93.0604	380.965	65.4081	2652.79	509.226	5578.92	1317.73	11751.7	3452.61	201	10	2282	0.009128	435.809	180.784	1620.97	2224.87	0.925723	0.92901	0.923751	0.910824	0.939308	0.92397	0.916959	0.901402	0.916521	0.899869	0.910386	0.901183	0.909509	0.900307	0.897677	0.901402	0.86284	0.871385	0.890885	0.890447	1
202	1299	323	37	4	342.902	21.5441	611.909	45.2125	774.093	65.3338	928.498	72.3081	504.327	95.3003	2857.08	644.819	5793.73	1454.4	9942.07	2238.45	202	8	1663	0.006652	406.153	126.028	1101.68	1304.6	0.932652	0.926037	0.923031	0.909802	0.940168	0.926338	0.919723	0.902586	0.918821	0.90018	0.912508	0.905292	0.912508	0.896873	0.898076	0.898376	0.862297	0.870415	0.894468	0.889657	1
206	834	270	32	4	409.645	25.3775	641.568	50.7447	804.859	77.0158	944.305	77.3038	857.579	160.429	3298.55	791.467	6548.55	1884.82	10477.8	2555.32	206	13	1140	0.00456	477.544	121.593	1629.21	1529.53	0.937719	0.921491	0.929825	0.911842	0.945614	0.926754	0.924561	0.913596	0.915789	0.902193	0.909649	0.905263	0.913596	0.888596	0.892544	0.902193	0.864912	0.860965	0.889474	0.886404	1
208	0	697	252	35	0	0	421.649	28.9745	652.215	57.2372	829.69	98.5611	0	0	937.267	193.502	3479.49	924.817	7278.23	2692.08	208	15	984	0.003936	495.21	126.113	1813.87	1679.34	0.9375	0.922764	0.931911	0.909045	0.945122	0.930386	0.924797	0.914634	0.914634	0.905488	0.909553	0.903963	0.914126	0.88872	0.889736	0.900915	0.865854	0.859248	0.887703	0.886179	1
208	33035	697	252	35	136.651	13.3149	421.649	28.9745	652.215	57.2372	829.69	98.5611	32.8442	9.88927	937.267	193.502	3479.49	924.817	7278.23	2692.08	208	0	34019	0.136076	147.022	65.1411	84.3603	413.239	0.921103	0.921911	0.918428	0.917193	0.932023	0.915973	0.901452	0.912519	0.90667	0.895279	0.907934	0.903907	0.917046	0.906155	0.893633	0.898483	0.871983	0.885946	0.886108	0.872836	1
213	1596	470	209	28	349.583	18.8168	525.162	34.0571	759.808	62.9862	946.574	109.638	532.593	86.0821	1802.88	349.043	5477.18	1394.61	10764.9	3825.91	213	10	2303	0.009212	429.902	142.946	1364.97	1874.21	0.932696	0.927052	0.933999	0.913157	0.943118	0.921407	0.911854	0.919887	0.917282	0.895354	0.905124	0.902518	0.912505	0.900564	0.893183	0.898393	0.861268	0.883847	0.887321	0.882545	1
214	1437	260	27	1	373.29	23.1089	539.02	39.0475	785.842	78.3205	901.935	0	649.681	120.423	1954.81	427.516	6113.64	1935.65	8956.37	0	214	8	1725	0.0069	405.033	82.0299	936.735	883.124	0.930725	0.928696	0.931594	0.914203	0.941449	0.922609	0.908696	0.92	0.915942	0.892174	0.906377	0.903768	0.912174	0.902899	0.896232	0.897681	0.862319	0.891304	0.884058	0.876812	1
218	940	205	24	1	486.889	28.7806	595.381	42.6801	849.424	92.0868	990.246	0	1435.16	253.63	2630.05	567.193	7754.6	2658.81	11838.6	0	218	12	1170	0.00468	513.765	73.5611	1783.05	1137.49	0.931624	0.929487	0.926068	0.916667	0.94359	0.924786	0.908974	0.919231	0.919658	0.896154	0.911111	0.902137	0.91453	0.90812	0.89188	0.907265	0.861966	0.892735	0.886752	0.880769	1
220	0	842	181	23	0	0	514.517	34.7228	623.099	45.5897	881.113	98.1828	0	0	1697.66	342.787	3014.88	665.62	8670.01	3101.08	220	14	1046	0.004184	541.367	76.266	2078.91	1267.49	0.9326	0.931166	0.923996	0.91826	0.945029	0.92543	0.9087	0.921606	0.923518	0.895793	0.91109	0.900096	0.915392	0.9087	0.893403	0.910134	0.865679	0.895793	0.888145	0.877151	1
220	30299	842	181	23	136.615	13.4437	514.517	34.7228	623.099	45.5897	881.113	98.1828	32.8392	10.0736	1697.66	342.787	3014.88	665.62	8670.01	3101.08	220	0	31345	0.12538	150.121	75.1883	101.118	434.453	0.924151	0.923672	0.926687	0.910975	0.923991	0.922619	0.921136	0.919971	0.901691	0.903111	0.901723	0.904865	0.907609	0.901691	0.895103	0.906763	0.870266	0.877141	0.874557	0.885819	1
225	1413	614	145	22	346.322	19.5282	618.387	39.6672	728.363	56.0484	998.229	105.929	518.329	88.0733	2936.51	566.555	4814	1130.47	12539.2	4178.06	225	10	2194	0.008776	454.246	154.857	1599.5	1868.25	0.93072	0.922288	0.922972	0.919781	0.936418	0.923428	0.917502	0.916135	0.91021	0.900638	0.907247	0.907019	0.920693	0.902917	0.895169	0.907703	0.870556	0.88742	0.872379	0.881267	1
226	1279	353	24	1	389.931	23.1764	638.361	45.6792	750.189	66.3607	1193.19	0	739.429	131.754	3238.6	698.894	5285.49	1350.65	20660.4	0	226	8	1657	0.006628	448.558	113.591	1349.71	1280.96	0.930899	0.925468	0.92245	0.920338	0.933917	0.92064	0.922148	0.916415	0.908268	0.901026	0.902836	0.906457	0.923657	0.901629	0.898008	0.906759	0.877188	0.889258	0.865419	0.879903	1
230	902	303	20	1	502.644	29.5819	692.923	50.0594	805.296	67.7113	1271.58	0	1578.25	278.39	4138.45	887.345	6519.21	1648.35	24984.8	0	230	13	1226	0.004904	555.235	97.4518	2310.68	1491.5	0.931892	0.929445	0.926591	0.925775	0.936786	0.919657	0.922512	0.922104	0.909462	0.905791	0.897635	0.90416	0.922512	0.904976	0.89845	0.906199	0.880098	0.893556	0.869086	0.87602	1
232	0	800	284	19	0	0	523.041	34.3197	716.765	56.0919	853.726	114.102	0	0	1781.8	352.594	4590.86	1075.28	8034.73	3932.15	232	15	1103	0.004412	578.617	101.718	2612.79	1633.68	0.936083	0.933817	0.927471	0.927924	0.939257	0.922031	0.924297	0.925204	0.912511	0.899365	0.898459	0.903445	0.920671	0.908885	0.899365	0.906165	0.88214	0.897099	0.870354	0.876247	1
232	31713	800	284	19	136.328	13.4093	523.041	34.3197	716.765	56.0919	853.726	114.102	32.6312	9.93257	1781.8	352.594	4590.86	1075.28	8034.73	3932.15	232	0	32816	0.131264	151.194	82.9194	119.355	553.21	0.907179	0.935016	0.917845	0.913609	0.929714	0.925585	0.921106	0.913518	0.91914	0.909069	0.890221	0.890861	0.910318	0.911659	0.884569	0.90526	0.868022	0.882649	0.873659	0.889993	1
237	1556	607	249	16	379.476	19.8709	640.986	40.6287	836.767	65.8705	972.852	83.0894	680.185	106.842	3267.94	626.116	7290.6	1704.83	11467	2740.48	237	10	2428	0.009712	495.66	168.878	2076.13	2329.47	0.921334	0.936779	0.924835	0.917422	0.936573	0.9271	0.927512	0.914127	0.915362	0.904654	0.887562	0.892298	0.913921	0.914127	0.889209	0.904036	0.870675	0.89271	0.863674	0.886532	1
238	1413	358	44	0	410.444	24.546	653.853	44.9438	838.274	61.1355	0	0	861.898	154.319	3475.1	723.208	7311.66	1603.74	0	0	238	8	1815	0.00726	468.827	116.932	1533.7	1445.05	0.921763	0.936364	0.925344	0.919835	0.932507	0.928375	0.92865	0.911846	0.91405	0.902479	0.886501	0.893664	0.911295	0.911019	0.890358	0.902479	0.872727	0.887052	0.861433	0.888981	1
242	990	306	41	0	496.629	30.583	695.435	52.7702	889.656	69.3389	0	0	1523.95	279.71	4190.58	965.702	8752.75	2045.46	0	0	242	13	1337	0.005348	554.182	109.306	2355.94	1713.88	0.92371	0.936425	0.926702	0.91997	0.934929	0.928197	0.931189	0.912865	0.914361	0.903141	0.889678	0.896036	0.911743	0.910247	0.894166	0.904263	0.870606	0.888556	0.860135	0.8908	1
244	0	883	279	38	0	0	519.857	35.7618	718.183	59.6017	909.43	75.2536	0	0	1751.82	363.763	4629.21	1183.61	9368.1	2325.11	244	15	1200	0.0048	578.304	111.719	2661.99	1878.23	0.92875	0.935833	0.925417	0.924583	0.93625	0.92875	0.932917	0.9125	0.915417	0.90625	0.894167	0.897083	0.90875	0.914583	0.896667	0.905	0.8725	0.892083	0.864167	0.891667	1
244	30733	883	279	38	132.943	13.0536	519.857	35.7618	718.183	59.6017	909.43	75.2536	30.2682	9.23846	1751.82	363.763	4629.21	1183.61	9368.1	2325.11	244	0	31933	0.127732	149.679	88.3545	129.165	618.981	0.911048	0.934065	0.924764	0.914728	0.938496	0.908637	0.922384	0.916513	0.922024	0.905114	0.88919	0.883287	0.911299	0.899195	0.871027	0.913334	0.840839	0.861883	0.885917	0.897301	1
249	1256	659	228	35	350.195	18.8294	624.731	43.6183	823.903	66.3404	1024.69	77.1457	535.382	86.8979	3034.11	633.059	6968.53	1733.72	13334.5	3075.87	249	11	2178	0.008712	493.69	185.343	2170.55	2602.41	0.922406	0.94123	0.922635	0.923554	0.933425	0.921028	0.928145	0.916437	0.922176	0.9045	0.890496	0.892332	0.906566	0.906336	0.88292	0.907025	0.856061	0.881772	0.881772	0.895776	1
250	1148	378	42	4	380.731	22.6362	639.695	49.5054	833.157	54.9611	1026.53	65.1261	688.553	123.852	3267.06	755.992	7158.85	1425.6	13343.1	2686.47	250	9	1572	0.006288	456.732	133.92	1513.65	1632.56	0.919529	0.94243	0.921756	0.922392	0.935115	0.919847	0.929707	0.919529	0.922074	0.901399	0.892494	0.882952	0.904898	0.910941	0.882952	0.910305	0.846374	0.877863	0.883588	0.899173	1
254	776	316	35	4	485.68	28.4958	694.747	55.76	870.453	54.17	1086.18	85.1303	1424.37	252.553	4186.53	1018.35	8147.63	1526.74	15893.2	3838.13	254	14	1131	0.004524	558.124	119.847	2455.35	1914.61	0.921309	0.943855	0.920866	0.926614	0.933687	0.923961	0.927056	0.923961	0.92794	0.908488	0.892573	0.884615	0.907604	0.910256	0.888594	0.911583	0.849691	0.8771	0.880637	0.894341	1
256	0	682	298	38	0	0	515.128	33.0416	724.312	63.3241	926.101	77.3277	0	0	1701.49	326.607	4758.07	1254.93	9897.86	2630.27	256	16	1018	0.004072	591.703	124.011	2902.2	2142.81	0.923379	0.94499	0.922888	0.926817	0.933202	0.924361	0.925344	0.927308	0.928782	0.905206	0.893418	0.883595	0.912574	0.913065	0.888016	0.911591	0.846267	0.878193	0.876228	0.895874	1
256	28158	682	298	38	130.728	13.2687	515.128	33.0416	724.312	63.3241	926.101	77.3277	28.8443	9.14108	1701.49	326.607	4758.07	1254.93	9897.86	2630.27	256	0	29176	0.116704	146.812	88.6692	129.1	662.05	0.929651	0.91517	0.915478	0.915307	0.942333	0.918974	0.916695	0.914433	0.921699	0.896285	0.910012	0.891366	0.912171	0.90595	0.879473	0.911914	0.854881	0.872635	0.891435	0.89428	1
261	1042	508	240	30	336.08	19.4396	614.672	40.7077	828.74	72.3409	1017.33	81.23	474.114	82.9197	2886.47	576.795	7113.47	1856.54	13080.6	3316.11	261	12	1820	0.00728	490.037	197.724	2230.77	2775.53	0.936813	0.935989	0.922253	0.923352	0.936813	0.918681	0.927198	0.91978	0.920604	0.901648	0.892308	0.885989	0.907143	0.90467	0.885165	0.920055	0.85467	0.867308	0.893407	0.898077	1
262	922	277	44	0	375.303	23.9404	630.883	46.0053	831.195	83.3915	0	0	660.674	126.608	3128.46	689.721	7229.14	2217.3	0	0	262	9	1243	0.004972	448.396	133.094	1443.13	1601.28	0.940064	0.932824	0.921963	0.919147	0.937651	0.919549	0.932019	0.915929	0.915929	0.897828	0.89461	0.887772	0.905873	0.900241	0.882944	0.923572	0.858005	0.86605	0.897828	0.900644	1
266	634	239	38	0	473.986	28.157	678.672	52.1209	882.051	83.0427	0	0	1324.71	237.596	3897.62	908.888	8602.06	2479.13	0	0	266	14	911	0.003644	544.707	120.366	2303.27	1870.99	0.940724	0.936334	0.924808	0.924808	0.939078	0.919319	0.934687	0.912733	0.918222	0.896268	0.890231	0.884193	0.904501	0.899012	0.881998	0.925906	0.858946	0.866081	0.898463	0.897914	1
268	0	553	225	36	0	0	498.023	32.029	703.403	58.805	907.939	86.0206	0	0	1538.36	296.895	4351.27	1101.52	9376.51	2545.36	268	16	814	0.003256	572.922	124.342	2662.53	2079	0.944103	0.938575	0.929361	0.934275	0.940418	0.918919	0.933047	0.909705	0.921376	0.895577	0.892506	0.88145	0.908477	0.899263	0.885749	0.92629	0.857494	0.86855	0.903563	0.895577	1
268	25518	553	225	36	133.379	13.5687	498.023	32.029	703.403	58.805	907.939	86.0206	30.628	9.637	1538.36	296.895	4351.27	1101.52	9376.51	2545.36	268	0	26332	0.105328	146.966	80.2749	111.988	584.136	0.936883	0.925205	0.909046	0.914667	0.941896	0.909464	0.915711	0.913129	0.920382	0.889393	0.901185	0.883583	0.915749	0.910223	0.883697	0.904831	0.86824	0.890969	0.887532	0.869114	1
273	1107	404	188	31	345.448	19.1505	601.477	36.8029	810.812	68.2832	1020.45	92.6945	514.257	85.3251	2700.07	491.713	6653.51	1676.4	13263.5	3450.89	273	11	1730	0.00692	467.904	182.27	1920.31	2593.67	0.94422	0.930636	0.918497	0.922254	0.942197	0.915318	0.916474	0.912139	0.919653	0.893642	0.900578	0.893931	0.909538	0.908092	0.885838	0.917341	0.865896	0.876879	0.898844	0.882948	1
274	982	262	28	2	373.816	22.6504	615.289	43.2027	825.027	72.1818	999.997	75.6702	652.107	118.189	2899.65	608.257	7019.09	1816.16	12397.4	2760.36	274	9	1274	0.005096	434.375	119.653	1272.69	1390.16	0.943485	0.927002	0.919937	0.919937	0.943485	0.911303	0.91562	0.91405	0.919937	0.892465	0.902669	0.895604	0.910518	0.908948	0.885008	0.917975	0.86617	0.875196	0.901884	0.881868	1
278	644	210	22	2	442.281	26.8267	653.302	49.8513	878.554	79.4342	1084.12	97.2147	1077.71	196.721	3477.11	784.436	8481.75	2274.71	15886.5	4166.75	278	13	878	0.003512	505.147	117.081	1870.86	1722.16	0.940774	0.927677	0.916287	0.921982	0.940205	0.910023	0.915718	0.915718	0.919134	0.894647	0.904328	0.896355	0.903759	0.90205	0.879841	0.917426	0.86959	0.866743	0.901481	0.877563	1
280	0	551	193	23	0	0	461.627	31.221	674.161	54.3142	908.407	105.243	0	0	1227.93	248.954	3826.74	908.355	9525.42	3570.69	280	15	767	0.003068	528.504	121.055	2130.68	1893.02	0.937419	0.92764	0.914602	0.925684	0.940678	0.912647	0.91721	0.915906	0.920469	0.894394	0.902868	0.897001	0.904824	0.904824	0.876141	0.921121	0.870274	0.868318	0.904172	0.880704	1
280	27918	551	193	23	136.599	13.8114	461.627	31.221	674.161	54.3142	908.407	105.243	32.8744	10.1709	1227.93	248.954	3826.74	908.355	9525.42	3570.69	280	0	28685	0.11474	147.078	67.6349	88.9671	458.743	0.940248	0.937546	0.907025	0.920481	0.942287	0.915356	0.921963	0.908785	0.911661	0.898152	0.896305	0.901116	0.914049	0.900174	0.886683	0.907269	0.882622	0.889803	0.880199	0.87368	1
285	1350	376	162	21	345.042	18.5585	563.126	38.5542	776.391	61.3436	1020.7	123.981	512.179	82.3711	2224.04	460.087	5830.48	1379.93	13541.9	5244.73	285	9	1909	0.007636	432.033	153.741	1444	2118.36	0.939235	0.941854	0.911734	0.923782	0.945783	0.905972	0.913567	0.907281	0.913829	0.89209	0.903091	0.891828	0.91252	0.907019	0.885018	0.908853	0.87297	0.88528	0.88528	0.871137	1
286	1204	238	25	0	364.983	22.2027	569.297	42.6011	797.167	66.6725	0	0	607.203	110.276	2303.64	513.549	6324.26	1632.07	0	0	286	8	1467	0.005868	405.495	95.3365	979.854	991.559	0.939332	0.944444	0.913088	0.92604	0.946149	0.906953	0.911384	0.911725	0.916496	0.895706	0.899796	0.889911	0.911384	0.91377	0.886503	0.906953	0.873211	0.887185	0.881391	0.870143	1
290	784	184	22	0	449.636	27.4644	610.861	47.4373	832.486	78.2144	0	0	1132.28	207.206	2846.99	662.102	7238.02	2107.41	0	0	290	12	990	0.00396	488.108	88.0891	1586.65	1175.85	0.940909	0.95101	0.916667	0.929293	0.942424	0.908586	0.914141	0.914646	0.913636	0.891919	0.905556	0.891919	0.911111	0.918182	0.881818	0.904545	0.867677	0.890909	0.881818	0.868182	1
292	0	680	167	22	0	0	473.342	31.7702	635.776	56.3855	856.997	77.8939	0	0	1323.09	266.133	3225.01	847.541	7878.49	2168.44	292	14	869	0.003476	514.27	93.146	1854.55	1346.53	0.944189	0.956272	0.920023	0.933832	0.943038	0.909091	0.912543	0.920023	0.912543	0.888953	0.905639	0.894707	0.906789	0.924051	0.881473	0.903337	0.872267	0.89183	0.882048	0.865938	1
292	32948	680	167	22	137.958	13.3088	473.342	31.7702	635.776	56.3855	856.997	77.8939	33.7703	9.98839	1323.09	266.133	3225.01	847.541	7878.49	2168.44	292	0	33817	0.135268	147.628	62.7775	80.5592	360.129	0.931972	0.948547	0.919404	0.9311	0.933318	0.920765	0.925629	0.915235	0.918192	0.896428	0.897906	0.887039	0.898734	0.904989	0.88454	0.907443	0.872446	0.887305	0.877902	0.887039	1
297	1682	487	131	21	358.478	19.1898	583.121	39.4453	749.979	61.7259	974.39	76.3692	574.042	92.0636	2467.49	504.173	5264.93	1258.94	11486.8	2659.2	297	9	2321	0.009284	433.283	133.93	1334.83	1644.94	0.934296	0.948514	0.9162	0.926971	0.93925	0.92374	0.92374	0.914477	0.911245	0.902413	0.903705	0.894873	0.900474	0.907583	0.886256	0.904136	0.873546	0.891211	0.87053	0.878716	1
298	1517	259	17	0	385.656	23.4311	592.092	43.7012	767.485	58.5392	0	0	715.821	130.769	2589.36	580.909	5624.83	1239.84	0	0	298	7	1793	0.007172	419.096	84.8105	1033	844.225	0.936698	0.950641	0.919967	0.927217	0.936141	0.926938	0.928332	0.91188	0.91411	0.903514	0.906302	0.894869	0.899052	0.907697	0.889849	0.904071	0.874233	0.890128	0.867262	0.878416	1
302	1047	218	12	0	486.067	28.213	640.186	50.7658	824.045	73.0943	0	0	1427.44	248.887	3277.5	780.321	6999.26	1864.88	0	0	302	12	1277	0.005108	515.553	73.4957	1795.62	963.27	0.942052	0.953406	0.918168	0.927565	0.936179	0.924041	0.929914	0.913469	0.912686	0.904464	0.904072	0.898982	0.900157	0.908771	0.891934	0.903681	0.875489	0.885278	0.864135	0.873923	1
304	0	921	208	12	0	0	510.288	33.297	665.61	58.7368	857.498	61.0837	0	0	1654.9	324.118	3698.36	992.069	7817.27	1622.59	304	14	1141	0.004564	542.254	78.7846	2092.22	1123.06	0.943032	0.956179	0.920245	0.926819	0.937774	0.925942	0.932954	0.913234	0.915425	0.90447	0.90447	0.901402	0.901402	0.908414	0.890009	0.90447	0.873357	0.886065	0.865469	0.874233	1
304	30964	921	208	12	139.729	13.3573	510.288	33.297	665.61	58.7368	857.498	61.0837	35.0656	10.3171	1654.9	324.118	3698.36	992.069	7817.27	1622.59	304	0	32105	0.12842	154.034	77.1128	108.176	435.869	0.928329	0.947609	0.912926	0.931646	0.936988	0.921944	0.92414	0.919374	0.91967	0.895811	0.89986	0.878321	0.895219	0.904034	0.879629	0.90855	0.863105	0.879505	0.891356	0.88142	1
309	1628	693	162	8	388.711	19.9074	634.76	41.0904	798.313	64.8521	967.628	63.0337	730.568	111.568	3175.67	621.034	6343.44	1571.24	11188.5	2167.97	309	10	2491	0.009964	485.66	142.988	1809.41	1786.2	0.931554	0.951224	0.923324	0.929145	0.935769	0.912485	0.929948	0.920715	0.91931	0.895022	0.903051	0.879165	0.901847	0.907065	0.887796	0.90827	0.870735	0.88338	0.885387	0.882979	1
310	1481	431	21	1	420.738	25.2389	648.831	47.4193	818.539	74.7545	1024.59	0	928.133	166.097	3402.2	755.709	6873.5	2003.33	13107.8	0	310	8	1934	0.007736	476.201	107.119	1550.34	1276.49	0.931231	0.950103	0.92425	0.928387	0.934592	0.912875	0.929421	0.922958	0.921148	0.892192	0.900465	0.87332	0.903309	0.906929	0.883402	0.90848	0.872285	0.882885	0.890641	0.88728	1
314	1064	374	18	1	514.63	30.7984	693.451	54.9561	868.623	81.5052	1074.65	0	1693.9	302.115	4161.31	1002.78	8215.38	2348.86	15115	0	314	13	1457	0.005828	565.29	94.6317	2417.05	1442.85	0.934798	0.952642	0.926561	0.930679	0.934111	0.911805	0.931023	0.920728	0.919012	0.890872	0.898078	0.879204	0.903226	0.904942	0.883322	0.913178	0.87234	0.881949	0.891558	0.887783	1
316	0	960	348	19	0	0	532.57	37.3827	712.799	60.2169	901.046	96.3874	0	0	1883.89	394.631	4528.98	1155.04	9236.21	2996.38	316	15	1327	0.005308	585.11	98.9791	2682.83	1600.49	0.936699	0.954785	0.926903	0.931424	0.934815	0.912208	0.92954	0.922381	0.91899	0.891485	0.900904	0.87905	0.902411	0.90844	0.886586	0.912962	0.872645	0.878674	0.894876	0.886209	1
316	31158	960	348	19	139.308	13.565	532.57	37.3827	712.799	60.2169	901.046	96.3874	34.7882	10.4858	1883.89	394.631	4528.98	1155.04	9236.21	2996.38	316	0	32485	0.12994	157.519	91.4521	142.96	616.024	0.941481	0.937633	0.915376	0.939526	0.931184	0.911913	0.934708	0.902971	0.921718	0.898969	0.915977	0.881699	0.898399	0.89686	0.877282	0.926889	0.851608	0.860151	0.909943	0.902801	1
321	1719	696	299	13	356.852	19.2298	639.065	43.9155	818.845	68.7048	1011.39	101.602	566.369	91.7159	3245.4	668.019	6852.43	1765.84	12984.8	3751.53	321	10	2727	0.010908	482.655	176.741	1998.56	2318.74	0.948111	0.943161	0.917308	0.940044	0.932893	0.912908	0.928126	0.917858	0.924276	0.894573	0.903557	0.873121	0.90484	0.90209	0.874771	0.920059	0.866337	0.872754	0.898056	0.889072	1
322	1559	397	53	0	389.262	23.487	651.753	49.4744	831.065	65.9263	0	0	735.889	133.594	3452.09	779.754	7144.1	1647.9	0	0	322	9	2009	0.008036	452.789	125.522	1441.7	1499.58	0.952464	0.939522	0.918367	0.943255	0.932554	0.910154	0.925834	0.918616	0.925834	0.897461	0.901692	0.870085	0.90667	0.900697	0.873569	0.921852	0.863863	0.874564	0.898706	0.891488	1
326	1065	329	45	0	504.64	29.344	708.895	55.5208	886.006	62.9402	0	0	1596.7	280.621	4442.1	1043.83	8619.54	1824.84	0	0	326	13	1439	0.005756	563.265	110.071	2466.86	1745.78	0.952745	0.938846	0.924948	0.944406	0.933287	0.909659	0.926685	0.92599	0.92599	0.894719	0.902015	0.87665	0.902363	0.907575	0.874218	0.919736	0.869006	0.876303	0.896803	0.895761	1
328	0	945	315	44	0	0	522.761	33.5789	730.9	59.2663	910.624	71.8457	0	0	1778.09	347.713	4872.71	1171.88	9387.08	2204.24	328	15	1304	0.005216	586.127	115.61	2782.38	1960.01	0.954755	0.941334	0.928681	0.944785	0.933282	0.909126	0.928298	0.925613	0.930598	0.898006	0.90069	0.876534	0.907975	0.907975	0.871166	0.919479	0.87385	0.874233	0.896472	0.893021	1
328	28103	945	315	44	138.675	13.1252	522.761	33.5789	730.9	59.2663	910.624	71.8457	34.2654	10.0469	1778.09	347.713	4872.71	1171.88	9387.08	2204.24	328	0	29407	0.117628	158.516	96.1339	156.126	700.346	0.920767	0.938637	0.911756	0.941255	0.938263	0.905091	0.913201	0.912215	0.913932	0.897626	0.885639	0.88535	0.895195	0.914153	0.860424	0.914	0.863026	0.870762	0.903713	0.892526	1
333	1469	708	282	38	345.16	18.6743	624.513	39.0688	832.843	67.1198	1015.48	82.4202	512.777	84.094	3022.58	574.58	7195.58	1736.86	13012	3127.56	333	11	2497	0.009988	489.646	190.26	2169.35	2655.26	0.935923	0.942331	0.9165	0.945134	0.935322	0.907689	0.929515	0.922307	0.917901	0.903284	0.89147	0.881858	0.902883	0.905887	0.867441	0.919103	0.876652	0.868843	0.901282	0.892671	1
334	1335	415	53	2	390.395	23.3915	643.003	42.696	845.338	66.7557	923.876	2.41719	742.198	134.014	3302.72	669.814	7517.86	1801.88	9623.18	75.2009	334	9	1805	0.00722	462.424	129.732	1539.7	1587.01	0.935457	0.943213	0.913019	0.940443	0.936288	0.908864	0.928532	0.919391	0.918006	0.907479	0.887535	0.883934	0.900554	0.904155	0.868421	0.923269	0.87867	0.863435	0.905263	0.893075	1
338	883	361	44	2	473.028	29.7568	684.607	49.3465	883.345	82.4887	971.695	28.1914	1318.36	248.9	3992.17	878.503	8637.23	2499.16	11216.4	969.821	338	14	1290	0.00516	547.006	121.259	2331.6	1850.91	0.938372	0.943411	0.915891	0.938372	0.937984	0.915116	0.927907	0.921318	0.921705	0.908527	0.886434	0.882558	0.906589	0.906202	0.866667	0.924419	0.879457	0.863953	0.90155	0.897287	1
340	0	774	334	45	0	0	489.448	33.7672	702.742	53.9566	902.163	87.761	0	0	1463.36	307.272	4325.11	1003.48	9217.67	2737.68	340	16	1153	0.004612	567.343	125.174	2594.99	2021.42	0.941023	0.945794	0.917173	0.939289	0.937554	0.915872	0.929748	0.918474	0.924545	0.906331	0.889853	0.880312	0.9085	0.906331	0.870772	0.923244	0.88118	0.867303	0.904163	0.893322	1
340	26384	774	334	45	134.162	13.852	489.448	33.7672	702.742	53.9566	902.163	87.761	31.2005	10.0699	1463.36	307.272	4325.11	1003.48	9217.67	2737.68	340	0	27537	0.110148	152.3	91.4757	138.549	659.456	0.932364	0.950939	0.914951	0.927171	0.934161	0.909758	0.922359	0.910393	0.903947	0.908941	0.900897	0.903493	0.897847	0.91417	0.883411	0.900425	0.855068	0.881723	0.881233	0.867614	1
345	1150	568	286	37	332.578	19.0885	586.184	39.7779	800.866	61.2481	1000.81	101.843	459.435	79.6311	2506.63	513.93	6389.73	1477.09	12593.2	3718.88	345	12	2041	0.008164	480.889	189.963	2080.12	2601.98	0.938756	0.948065	0.908378	0.939735	0.944145	0.913523	0.924792	0.918177	0.917442	0.902744	0.8927	0.895394	0.903724	0.910093	0.878246	0.914503	0.867222	0.880696	0.901029	0.876531	1
346	1029	346	47	3	365.416	22.2442	602.02	45.885	811.61	61.5336	971.925	47.7196	609.381	111.501	2724.16	631.34	6646.97	1509.63	11277.4	1699.17	346	9	1425	0.0057	438.858	128.6	1344.46	1474.6	0.930877	0.950877	0.907018	0.940702	0.945263	0.912281	0.925263	0.91614	0.912632	0.903158	0.895088	0.896842	0.901754	0.917895	0.878596	0.908772	0.864912	0.885614	0.900351	0.875088	1
350	666	294	45	2	456.157	27.3713	646.07	50.7531	863.588	71.4969	1015.86	35.2394	1181.58	212.238	3367.6	811.53	8027.5	2005.11	12822.7	1324.37	350	14	1007	0.004028	530.922	120.245	2148.85	1796.73	0.932969	0.953823	0.909633	0.943396	0.943893	0.912115	0.927507	0.922046	0.915094	0.903674	0.901688	0.893744	0.902681	0.914598	0.873386	0.915591	0.860973	0.884806	0.90566	0.879841	1
352	0	581	268	46	0	0	475.887	32.4363	664.252	55.6447	897.746	83.453	0	0	1344.97	272.114	3667.86	944.826	9059.89	2504.61	352	16	895	0.00358	553.974	125.068	2437.06	2029.78	0.934637	0.955307	0.911173	0.945251	0.942458	0.913966	0.931844	0.918436	0.914525	0.906145	0.901676	0.894413	0.901676	0.91676	0.873184	0.916201	0.863128	0.888268	0.904469	0.881006	1
352	30136	581	268	46	135.93	13.3032	475.887	32.4363	664.252	55.6447	897.746	83.453	32.3375	9.78196	1344.97	272.114	3667.86	944.826	9059.89	2504.61	352	0	31031	0.124124	147.987	74.284	101.695	529.997	0.93927	0.952692	0.921321	0.921981	0.935097	0.910412	0.928443	0.913683	0.90582	0.900503	0.901647	0.890529	0.901421	0.908076	0.884793	0.909413	0.8681	0.875367	0.878202	0.880861	1
357	1425	420	224	44	357.474	18.8345	584.474	38.9259	775.811	64.4285	1006.48	89.046	569.113	90.2472	2483.49	493.162	5830.08	1507.52	12716	3313.49	357	10	2113	0.008452	460.457	167.648	1760.29	2416.51	0.941552	0.955987	0.923095	0.930667	0.933034	0.918836	0.936583	0.918599	0.911737	0.91079	0.913867	0.900852	0.899195	0.908187	0.885471	0.899669	0.869617	0.887837	0.882631	0.875059	1
358	1280	255	38	1	388.675	23.0518	600.964	42.4966	786.323	79.3314	983.418	0	732.297	129.887	2703.29	575.232	6131.95	2045.11	11596.5	0	358	8	1574	0.006296	433.045	101.249	1188.88	1169.66	0.945362	0.957433	0.925985	0.925985	0.930114	0.916773	0.937421	0.91709	0.911055	0.913278	0.920267	0.899301	0.89803	0.910102	0.886277	0.89803	0.86817	0.888183	0.879924	0.868488	1
362	843	216	35	1	483.056	28.7274	649.137	48.9236	823.008	81.6063	1042.29	0	1401.9	251.645	3410.21	772.357	7016.86	2229.08	13795.7	0	362	13	1095	0.00438	527.194	93.7696	1988.85	1387.21	0.951142	0.960731	0.921005	0.932877	0.933333	0.915068	0.936073	0.914155	0.910046	0.922374	0.922374	0.895434	0.896347	0.910046	0.889041	0.900457	0.866667	0.884932	0.886301	0.86484	1
364	0	751	206	33	0	0	507.996	31.9623	671.083	50.96	855.841	94.1691	0	0	1631.39	309.681	3767.05	853.086	7937.78	2727.77	364	15	990	0.00396	553.526	95.4232	2285.99	1522.65	0.95404	0.962121	0.921717	0.932323	0.933838	0.920202	0.936869	0.913636	0.908586	0.923737	0.928283	0.893939	0.89596	0.912626	0.890404	0.903535	0.866667	0.883838	0.886364	0.865152	1
364	28258	751	206	33	134.674	13.7907	507.996	31.9623	671.083	50.96	855.841	94.1691	31.5357	9.91521	1631.39	309.681	3767.05	853.086	7937.78	2727.77	364	0	29248	0.116992	148.852	78.9254	107.846	494.758	0.935756	0.943483	0.926337	0.931602	0.93179	0.901703	0.923738	0.928457	0.90413	0.885462	0.898506	0.878744	0.897395	0.902096	0.873906	0.909225	0.869102	0.867974	0.88218	0.887274	1
369	1289	572	168	27	359.002	19.5805	617.888	37.1991	788.04	56.1963	961.52	113.373	576.738	94.2783	2925.26	532.606	6075.24	1313.48	11298.1	4129.46	369	10	2056	0.008224	473.996	162.121	1820.21	2101.82	0.949173	0.956955	0.923881	0.932879	0.934825	0.912451	0.923881	0.919018	0.900049	0.902724	0.900535	0.879377	0.900535	0.911479	0.875486	0.907588	0.864543	0.873054	0.879377	0.879621	1
370	1179	338	25	1	391.932	23.3125	632.391	43.825	783.628	51.0821	1054.75	0	750.818	133.264	3146.15	663.011	5960.01	1196.88	14294.2	0	370	9	1543	0.006172	451.381	113.05	1368.7	1251.67	0.948153	0.957874	0.928386	0.936487	0.935191	0.916073	0.916397	0.922229	0.901815	0.899222	0.896954	0.876215	0.898574	0.912832	0.877187	0.905379	0.867142	0.870058	0.877511	0.881724	1
374	821	291	21	1	502.484	29.0248	688.838	51.0334	841.005	73.6914	1118.18	0	1576.12	270.907	4069.68	914.781	7435.01	1983.24	17018.3	0	374	13	1134	0.004536	557.117	98.8037	2338.12	1483.78	0.954586	0.962963	0.927249	0.934744	0.936067	0.918871	0.920194	0.920635	0.903439	0.904321	0.895503	0.880952	0.896384	0.907848	0.876102	0.903439	0.863316	0.873898	0.882275	0.87963	1
376	0	737	278	20	0	0	522.697	33.7623	708.305	55.2643	867.029	88.8107	0	0	1777.52	341.378	4431.04	1059.77	8218.28	2813.12	376	15	1035	0.00414	579.205	100.676	2614.71	1590.45	0.954589	0.962802	0.927536	0.938647	0.9343	0.921739	0.922705	0.923671	0.908696	0.907729	0.895652	0.880676	0.896135	0.909179	0.872464	0.90628	0.863768	0.872464	0.883092	0.882126	1
376	34917	737	278	20	133.17	13.4734	522.697	33.7623	708.305	55.2643	867.029	88.8107	30.4736	9.50133	1777.52	341.378	4431.04	1059.77	8218.28	2813.12	376	0	35952	0.143808	146.01	77.6569	104.87	509.541	0.946721	0.937681	0.922132	0.933522	0.929907	0.907738	0.922619	0.92273	0.917682	0.884846	0.892857	0.876725	0.898823	0.89607	0.880354	0.906584	0.869201	0.864542	0.881453	0.876933	1
381	1419	540	243	18	335.151	18.1313	620.054	39.5826	808.493	59.6747	963.17	91.97	469.614	76.0238	2959.77	563.305	6565.64	1477.43	11206.3	3617.71	381	10	2220	0.00888	461.356	180.523	1829.65	2255.42	0.948874	0.947297	0.929279	0.937613	0.935811	0.907207	0.928829	0.92545	0.916216	0.881306	0.892793	0.882207	0.897973	0.902477	0.877928	0.908784	0.863288	0.870045	0.881306	0.879279	1
382	1260	329	41	0	360.933	22.3925	633.873	44.9188	799.071	66.5752	0	0	587.56	108.941	3170.15	675.85	6367.49	1599.25	0	0	382	9	1630	0.00652	427.044	128.065	1254.22	1381.24	0.94908	0.946933	0.927301	0.93865	0.936503	0.904908	0.927607	0.927301	0.920552	0.877607	0.893252	0.879755	0.894479	0.902147	0.877301	0.911043	0.86319	0.865337	0.880061	0.88681	1
386	828	277	36	0	431.761	27.5464	668.759	50.7728	837.674	76.5414	0	0	1004.05	190.646	3728.54	857.173	7361.72	2035.54	0	0	386	13	1141	0.004564	502.104	123.481	1866.07	1633.94	0.951797	0.951797	0.928571	0.942594	0.939527	0.900964	0.92638	0.928571	0.917178	0.879053	0.891323	0.878615	0.894391	0.900964	0.87511	0.902279	0.857143	0.865469	0.877739	0.886941	1
388	0	715	261	35	0	0	452.553	31.6559	692.036	56.299	865.71	76.5811	0	0	1158.29	241.639	4140.6	1042.8	8110.03	2184.54	388	15	1011	0.004044	528.681	129.035	2168.87	1853.41	0.953017	0.952028	0.926805	0.942136	0.942631	0.903066	0.930267	0.928783	0.916914	0.880317	0.890208	0.87636	0.894659	0.901088	0.872898	0.907023	0.85905	0.863996	0.879822	0.886746	1
388	32766	715	261	35	134.081	13.0015	452.553	31.6559	692.036	56.299	865.71	76.5811	31.025	9.28506	1158.29	241.639	4140.6	1042.8	8110.03	2184.54	388	0	33777	0.135108	145.892	71.9963	95.0141	485.393	0.930855	0.935592	0.918332	0.944385	0.929893	0.919797	0.930485	0.922743	0.924845	0.907911	0.893374	0.892812	0.898659	0.899281	0.888474	0.899177	0.874086	0.883427	0.902967	0.885632	1
393	1401	486	218	30	337.045	18.2232	553.031	37.4682	796.256	62.6017	964.378	82.8475	477.588	77.789	2106.35	426.208	6287.49	1533.88	11179.2	2868.93	393	10	2135	0.00854	441.915	166.485	1591.96	2195.26	0.943326	0.939813	0.922482	0.946604	0.932319	0.914988	0.9274	0.929508	0.926932	0.894145	0.888525	0.88267	0.897892	0.89555	0.874239	0.892272	0.872131	0.879391	0.899766	0.880328	1
394	1273	302	38	2	369.667	22.7622	569.699	42.8174	813.685	71.9525	937.567	26.9198	630.969	117.218	2308.88	518.639	6737.82	1756.29	10079.8	862.569	394	8	1615	0.00646	418.223	105.056	1100.13	1195.43	0.944582	0.940248	0.921672	0.94644	0.930031	0.918266	0.931579	0.932817	0.932817	0.896285	0.89257	0.886997	0.89969	0.894427	0.880186	0.893498	0.873065	0.882043	0.905882	0.87709	1
398	871	251	34	2	450.198	28.4639	610.712	47.3005	855.704	86.1772	1009.23	51.7482	1137.41	215.896	2844.74	664.608	7885.31	2373.45	12627.2	1920.55	398	13	1158	0.004632	497.861	99.9878	1725.45	1467.49	0.951209	0.941278	0.927461	0.944732	0.930052	0.919257	0.933074	0.935665	0.928325	0.891623	0.893351	0.887306	0.901554	0.896805	0.881693	0.895509	0.876943	0.87867	0.903282	0.874352	1
400	0	752	232	35	0	0	475.956	32.5445	636.167	51.7121	883.633	89.1867	0	0	1345.72	275.699	3219.29	780.06	8678.9	2571.96	400	15	1019	0.004076	526.434	103.286	2024.16	1614.87	0.953386	0.944553	0.92787	0.944553	0.930815	0.917566	0.930324	0.93474	0.92787	0.892051	0.896958	0.89107	0.899902	0.899902	0.879784	0.896958	0.874387	0.875368	0.904318	0.873405	1
400	28442	752	232	35	138.017	13.9348	475.956	32.5445	636.167	51.7121	883.633	89.1867	33.9078	10.6933	1345.72	275.699	3219.29	780.06	8678.9	2571.96	400	0	29461	0.117844	151.451	74.7944	102.747	471.781	0.934014	0.944265	0.912036	0.926886	0.933302	0.905774	0.933302	0.901582	0.909609	0.920811	0.902295	0.89834	0.899885	0.910152	0.867231	0.90652	0.850582	0.885255	0.902295	0.866043	1
405	1522	539	179	30	340.297	19.2158	574.847	38.1481	735.424	52.2637	986.563	101.908	491.864	83.3128	2363.08	468.386	4941.25	1037.7	12078.2	3651.28	405	10	2270	0.00908	435.688	150.797	1440.15	1893.47	0.943172	0.942511	0.914758	0.940969	0.935463	0.917181	0.935242	0.912115	0.91674	0.912775	0.895595	0.902643	0.902643	0.910573	0.877753	0.900881	0.863216	0.879956	0.901762	0.87533	1
406	1392	328	31	1	371.624	22.7389	590.558	45.7821	758.432	50.2943	1012.61	0	640.895	117.56	2573.39	596.817	5407.24	1062.36	12655.1	0	406	8	1752	0.007008	419.821	101.885	1093.88	1037.28	0.940354	0.940925	0.911244	0.940925	0.936929	0.915811	0.936644	0.910103	0.914098	0.917808	0.896975	0.905822	0.904395	0.915525	0.875571	0.896404	0.86387	0.88242	0.903253	0.872717	1
410	915	276	30	1	451.804	27.0361	630.953	48.7912	811.592	51.2895	1042.33	0	1148.15	204.942	3135.51	732.07	6611.96	1232.9	13797.2	0	410	13	1222	0.004888	501.583	96.8699	1741.5	1262.39	0.945172	0.942717	0.908347	0.942308	0.937807	0.911211	0.932897	0.915303	0.916939	0.917349	0.899755	0.909984	0.908756	0.921031	0.87275	0.895254	0.870295	0.878069	0.901391	0.86743	1
412	0	797	252	31	0	0	473.526	31.1929	654.659	54.7367	841.538	64.0176	0	0	1323.99	261.172	3511.12	887.073	7408.9	1772.06	412	15	1080	0.00432	526.354	101.424	2008.98	1426.12	0.948611	0.941667	0.908333	0.941667	0.939815	0.913889	0.934259	0.913889	0.916667	0.915278	0.900463	0.911574	0.909722	0.925	0.871296	0.896296	0.871296	0.87963	0.898148	0.866204	1
412	29138	797	252	31	135.1	13.1254	473.526	31.1929	654.659	54.7367	841.538	64.0176	31.7388	9.54385	1323.99	261.172	3511.12	887.073	7408.9	1772.06	412	0	30218	0.120872	149.084	76.2191	102.406	455.532	0.950758	0.950725	0.922877	0.928337	0.932855	0.925326	0.924747	0.902955	0.912569	0.910467	0.904229	0.895724	0.913595	0.903998	0.867049	0.909772	0.871649	0.877325	0.88252	0.856145	1
417	1270	556	203	23	363.362	19.0365	586.928	37.3099	766.719	62.7575	970.325	63.6075	597.51	93.8433	2511.98	482.319	5624.46	1414.78	11283.8	2215.64	417	11	2052	0.008208	470.645	152.624	1733.33	1950.5	0.949318	0.947125	0.914474	0.936404	0.935185	0.920322	0.92617	0.909357	0.916179	0.913743	0.905702	0.901559	0.915448	0.918372	0.873782	0.903021	0.862329	0.872563	0.889376	0.857943	1
418	1162	313	33	0	394.495	23.0123	602.997	43.1765	790.236	56.1819	0	0	765.296	134.356	2731.92	598.786	6126.27	1353.48	0	0	418	9	1508	0.006032	446.432	103.039	1290.8	1133.11	0.949602	0.948276	0.919098	0.936671	0.938329	0.924735	0.925729	0.90882	0.914125	0.91313	0.905504	0.900531	0.914125	0.915119	0.872679	0.910146	0.856764	0.873674	0.886936	0.858753	1
422	808	262	29	0	486.37	28.7806	649.378	47.3932	847.264	66.04	0	0	1430.65	254.084	3410.72	761.869	7566.91	1841.22	0	0	422	13	1099	0.004396	534.754	93.2202	2064.62	1342.26	0.951774	0.950864	0.915378	0.9404	0.94131	0.929936	0.923112	0.906733	0.920837	0.907643	0.909008	0.904004	0.912648	0.914468	0.88444	0.909008	0.856688	0.874431	0.88444	0.861692	1
424	0	706	248	28	0	0	504.336	33.2234	667.22	52.1819	862.181	76.6768	0	0	1598.28	315.365	3706.6	869.26	8016.54	2269.46	424	15	982	0.003928	555.675	96.7718	2313.73	1481.37	0.954175	0.954175	0.919043	0.942974	0.940937	0.931263	0.925662	0.911914	0.921589	0.904786	0.907332	0.906314	0.91446	0.918534	0.886456	0.906314	0.85387	0.875255	0.883401	0.860998	1
424	23188	706	248	28	136.292	13.869	504.336	33.2234	667.22	52.1819	862.181	76.6768	32.6693	10.232	1598.28	315.365	3706.6	869.26	8016.54	2269.46	424	0	24170	0.09668	153.331	86.1427	125.346	540.437	0.947662	0.955565	0.927307	0.937422	0.939636	0.925631	0.920542	0.907323	0.906847	0.910199	0.892656	0.874369	0.911088	0.906392	0.865536	0.909412	0.871411	0.880947	0.877969	0.867853	1
429	1127	532	208	26	337.613	18.9672	601.897	39.8816	769.796	60.8296	955.885	84.739	480.328	81.2919	2710.91	538.097	5683.52	1334.57	10907.7	3059.03	429	11	1893	0.007572	467.866	172.056	1822.14	2115.54	0.956683	0.956154	0.921289	0.938457	0.938986	0.927892	0.924987	0.911252	0.914686	0.901215	0.902007	0.883254	0.920232	0.902272	0.873217	0.910195	0.862916	0.879292	0.881933	0.85552	1
430	1014	326	30	2	382.06	22.5971	620.897	47.0966	758.685	53.5486	906.456	6.67141	695.666	123.44	2986.34	670.576	5421.81	1129.91	9092.59	199.853	430	9	1372	0.005488	447.81	117.05	1355.53	1244.44	0.95809	0.958455	0.921283	0.937682	0.939504	0.935496	0.923834	0.912172	0.909257	0.904519	0.903426	0.875	0.918003	0.896137	0.877551	0.913265	0.864796	0.884475	0.880102	0.85277	1
434	672	274	26	1	460.698	27.5385	656.601	50.7845	797.511	60.3516	918.996	0	1216.96	217.482	3531.34	804.72	6307.07	1406.85	9471.95	0	434	14	973	0.003892	525.336	105.943	2013.2	1380.09	0.958376	0.964543	0.915725	0.937307	0.942446	0.936793	0.921891	0.913669	0.907503	0.906475	0.902364	0.877184	0.916238	0.897739	0.882323	0.916238	0.863309	0.888489	0.879753	0.852004	1
436	0	593	253	27	0	0	485.973	32.6775	682.45	56.7753	824.374	60.0579	0	0	1431.43	287.783	3973.84	973.75	6953.78	1461.53	436	16	873	0.003492	553.379	109.346	2339.03	1545.9	0.957617	0.967927	0.919244	0.935853	0.945017	0.937572	0.919817	0.912371	0.904926	0.908935	0.908935	0.887743	0.912944	0.896907	0.885452	0.915235	0.862543	0.894044	0.881443	0.853379	1
436	28244	593	253	27	132.754	13.5786	485.973	32.6775	682.45	56.7753	824.374	60.0579	30.2078	9.43618	1431.43	287.783	3973.84	973.75	6953.78	1461.53	436	0	29117	0.116468	145.365	75.3854	99.432	476.207	0.946766	0.951695	0.934162	0.945015	0.930367	0.921489	0.93849	0.921747	0.915239	0.907614	0.886012	0.873356	0.902308	0.89908	0.870866	0.922932	0.853161	0.872222	0.885256	0.886389	1
441	1163	448	211	25	336.956	18.4466	586.178	37.1562	782.374	64.7216	916.055	70.4661	477.302	77.9978	2502.2	476.974	5975.25	1450.24	9546.61	2183.98	441	11	1847	0.007388	456.129	170.769	1719.29	2093.4	0.953979	0.964266	0.926096	0.941256	0.944505	0.925014	0.926909	0.905522	0.90471	0.910937	0.89307	0.878722	0.914727	0.905793	0.874932	0.917704	0.857607	0.883324	0.88549	0.873849	1
442	1040	266	41	0	369.223	21.4779	596.671	41.1784	800.398	81.6904	0	0	627.94	109.435	2644.18	549.497	6462.14	1922.24	0	0	442	9	1347	0.005388	427.263	115.759	1203.68	1299.5	0.953972	0.964365	0.925761	0.944692	0.945805	0.925019	0.930586	0.904974	0.903489	0.91314	0.886043	0.875278	0.917223	0.910171	0.872309	0.917223	0.858946	0.877877	0.884187	0.877506	1
446	694	221	36	0	475.144	26.787	648.941	46.8778	874.006	77.5127	0	0	1333	226.325	3402.42	734.825	8344.32	2208.71	0	0	446	13	951	0.003804	530.631	105.947	2079.32	1626.85	0.954259	0.965825	0.927445	0.944795	0.950578	0.926919	0.930599	0.903785	0.902734	0.90694	0.88591	0.869611	0.914826	0.909569	0.864879	0.917455	0.863302	0.876446	0.888538	0.875394	1
448	0	618	211	35	0	0	495.694	30.9632	671.366	49.64	891.475	87.7094	0	0	1515.96	285.879	3768.37	826.67	8898.71	2589.25	448	15	864	0.003456	554.628	109.581	2365.1	1795.23	0.954282	0.969907	0.927083	0.94213	0.949074	0.928241	0.929977	0.904514	0.903935	0.90625	0.884838	0.87037	0.914931	0.907986	0.863426	0.917245	0.864583	0.871528	0.889468	0.875	1
448	32467	618	211	35	138.585	13.2206	495.694	30.9632	671.366	49.64	891.475	87.7094	34.2121	10.0572	1515.96	285.879	3768.37	826.67	8898.71	2589.25	448	0	33331	0.133324	149.37	69.6568	94.6328	469.919	0.947616	0.947196	0.913759	0.938616	0.93335	0.916024	0.934535	0.917074	0.922385	0.896538	0.893238	0.888362	0.907053	0.905763	0.873061	0.902223	0.875746	0.872311	0.898338	0.867361	1
453	1689	445	176	30	322.422	17.88	584.935	36.9186	764.257	55.065	970.845	80.823	418.51	69.5362	2486.05	468.936	5545.03	1183.28	11391.5	2898.8	453	9	2340	0.00936	413.89	160.044	1337.96	1935.53	0.948718	0.950214	0.925641	0.946581	0.938889	0.920726	0.944658	0.922009	0.910897	0.897222	0.889744	0.876496	0.907692	0.896795	0.869658	0.909615	0.86859	0.87094	0.895726	0.872436	1
454	1486	249	35	2	356.836	21.7744	601.592	43.3737	769.188	61.829	881.364	16.6132	567.667	104.191	2713.33	591.201	5673.42	1342.13	8368.76	470.723	454	8	1772	0.007088	399.966	104.711	978.827	1074.95	0.949774	0.94667	0.923533	0.948928	0.941027	0.919582	0.947235	0.927765	0.912528	0.897009	0.885722	0.877822	0.906321	0.895034	0.868228	0.909707	0.870767	0.871614	0.897573	0.873307	1
458	948	204	30	2	435.659	26.7738	640.497	51.8834	807.259	57.8049	915.959	22.2547	1030.52	190.21	3285.29	816.657	6529.08	1397.02	9395.21	680.755	458	12	1184	0.004736	481.179	100.841	1572.46	1288.65	0.954814	0.94848	0.924831	0.951014	0.938345	0.915541	0.94848	0.934966	0.909628	0.899916	0.886402	0.874155	0.908361	0.891892	0.872044	0.916807	0.870355	0.873311	0.899071	0.871199	1
460	0	814	188	28	0	0	460.974	30.7914	665.608	58.839	835.722	62.2801	0	0	1222.39	247.097	3698.79	1002.43	7250.02	1610.86	460	14	1030	0.00412	508.512	103.381	1838.25	1424.76	0.957282	0.951456	0.930583	0.956796	0.939806	0.918932	0.95	0.935922	0.914563	0.904369	0.892233	0.871845	0.908252	0.892718	0.868932	0.919417	0.86699	0.87767	0.9	0.87233	1
460	30925	814	188	28	135.038	13.4641	460.974	30.7914	665.608	58.839	835.722	62.2801	31.7442	9.85822	1222.39	247.097	3698.79	1002.43	7250.02	1610.86	460	0	31955	0.12782	147.076	69.792	89.973	409.053	0.941981	0.950196	0.910405	0.932202	0.93965	0.909075	0.928352	0.912971	0.935957	0.888593	0.887169	0.905085	0.913316	0.920028	0.870396	0.878845	0.86553	0.863214	0.90255	0.853513	1
465	1371	562	160	26	340.02	19.2342	563.118	37.3559	769.073	61.3975	939.916	69.8522	490.7	84.0628	2222.12	448.816	5670.52	1380.11	10297.3	2288.26	465	10	2119	0.008476	438.948	150.611	1461.35	1823.42	0.948561	0.953516	0.917414	0.945493	0.939122	0.906796	0.933931	0.922605	0.923785	0.888863	0.886031	0.897829	0.915054	0.905852	0.871874	0.892166	0.873289	0.869986	0.897593	0.863851	1
466	1209	322	27	0	373.843	23.209	578.101	40.965	776.174	71.9965	0	0	652.634	122.804	2407.84	518.257	5865.3	1613.33	0	0	466	8	1558	0.006232	423.03	99.3139	1105.73	1007.29	0.949936	0.95475	0.91335	0.942555	0.942555	0.905648	0.931643	0.919127	0.925866	0.883184	0.886393	0.900834	0.913992	0.905969	0.874519	0.883504	0.868742	0.868742	0.895379	0.865212	1
470	809	261	23	0	475.78	28.1646	629.124	47.915	842.513	73.2751	0	0	1339.64	239.563	3106.92	715.972	7472.96	2005.87	0	0	470	13	1093	0.004372	520.114	87.9089	1890.72	1217.89	0.952882	0.955627	0.914913	0.94236	0.939616	0.912626	0.937328	0.92269	0.924062	0.883349	0.888381	0.896157	0.916743	0.904849	0.874199	0.880604	0.869625	0.872827	0.89387	0.86688	1
472	0	723	248	23	0	0	494.477	32.8893	648.895	53.6723	863.14	66.9059	0	0	1507.21	303.412	3417.89	843.188	7995.4	1884.41	472	15	994	0.003976	541.534	92.1347	2134.05	1348.52	0.957243	0.958249	0.919517	0.944165	0.94165	0.913984	0.937123	0.925553	0.923038	0.886318	0.888833	0.896881	0.918511	0.90493	0.876761	0.880785	0.865191	0.870221	0.891348	0.863179	1
472	27974	723	248	23	135.608	13.2987	494.477	32.8893	648.895	53.6723	863.14	66.9059	32.1138	9.76727	1507.21	303.412	3417.89	843.188	7995.4	1884.41	472	0	28968	0.115872	149.537	76.9554	104.239	457.046	0.951999	0.953	0.910643	0.933168	0.924572	0.917996	0.92849	0.908451	0.923864	0.902962	0.903083	0.898888	0.903186	0.905188	0.874896	0.901011	0.84255	0.87286	0.885615	0.859552	1
477	1241	527	207	23	362.184	19.6191	608.192	39.4897	761.692	57.9283	984.992	72.9267	592.076	96.4196	2795.14	547.449	5499.51	1254.27	11841.6	2602.41	477	11	1998	0.007992	475.632	158.597	1811.09	2017.88	0.953453	0.961461	0.910911	0.933183	0.932933	0.92017	0.936937	0.912913	0.926426	0.895646	0.895896	0.9004	0.90966	0.912162	0.876126	0.897147	0.848849	0.87988	0.89014	0.856106	1
478	1148	302	45	0	388.197	23.6501	618.95	45.1692	773.242	61.1558	0	0	730.03	133.019	2955.12	652.428	5760.82	1380.41	0	0	478	9	1495	0.00598	446.401	113.073	1330.94	1248.11	0.954181	0.960535	0.908361	0.930769	0.929766	0.923746	0.940134	0.911037	0.928428	0.897993	0.899331	0.902007	0.904682	0.914047	0.874916	0.898328	0.848829	0.879933	0.889298	0.852843	1
482	778	258	37	0	460.313	29.4699	656.705	49.879	809.607	64.6809	0	0	1215.8	232.44	3531.76	827.344	6610.24	1578.24	0	0	482	13	1073	0.004292	519.58	106.493	1958.68	1425.1	0.955266	0.956664	0.906803	0.929171	0.934762	0.926841	0.938956	0.911463	0.930568	0.901678	0.901212	0.90261	0.903541	0.912395	0.875116	0.894688	0.855545	0.876048	0.886766	0.847623	1
484	0	688	245	34	0	0	474.791	33.7458	675.063	53.3734	825.086	66.9982	0	0	1337.39	285.334	3840.42	938.704	6998.21	1659.09	484	15	967	0.003868	537.848	110.408	2170.6	1548.48	0.958118	0.958635	0.909514	0.930196	0.935884	0.930714	0.938469	0.914685	0.930196	0.900724	0.900207	0.903826	0.899173	0.916236	0.873837	0.896587	0.859359	0.87849	0.887797	0.846432	1
484	27748	688	245	34	138.741	13.8356	474.791	33.7458	675.063	53.3734	825.086	66.9982	34.416	10.6965	1337.39	285.334	3840.42	938.704	6998.21	1659.09	484	0	28715	0.11486	152.181	76.0194	106.354	478.91	0.939753	0.956504	0.913234	0.933101	0.930542	0.916577	0.917848	0.896065	0.901602	0.896256	0.894863	0.892965	0.912624	0.890841	0.878983	0.904075	0.848947	0.863991	0.882187	0.848111	1
489	1403	482	210	32	343.296	19.1025	575.328	39.3096	777.78	58.3833	925.598	66.843	504.778	83.837	2370.91	487.529	5851.33	1323.26	9826.69	2109.94	489	10	2127	0.008508	447.534	161.458	1595.78	2006.7	0.95322	0.956982	0.906676	0.936295	0.930654	0.922896	0.931359	0.906206	0.916784	0.898919	0.897273	0.891396	0.905266	0.894687	0.880348	0.901975	0.853315	0.87165	0.884814	0.861072	1
490	1256	263	35	0	385	23.9103	592.716	44.2312	783.088	61.4118	0	0	712.516	131.986	2598.26	582.787	5979.91	1382.03	0	0	490	8	1554	0.006216	429.12	99.0091	1150.3	1072.22	0.95399	0.959459	0.909266	0.935972	0.931145	0.919562	0.930502	0.907014	0.913127	0.899614	0.896718	0.893179	0.906692	0.887387	0.877735	0.907658	0.85103	0.8639	0.882883	0.862934	1
494	863	211	28	0	464.477	29.1428	630.773	45.7072	819.889	77.9778	0	0	1248.41	236.827	3126.39	695.389	6917.93	1965.12	0	0	494	12	1102	0.004408	505.348	89.7422	1752.04	1213.66	0.953721	0.959619	0.911071	0.938294	0.92922	0.919691	0.933303	0.911978	0.914247	0.899728	0.892015	0.8902	0.902904	0.888838	0.883394	0.905172	0.849365	0.864338	0.879764	0.856624	1
496	0	765	196	28	0	0	479.398	33.2184	648.528	51.5984	830.404	92.0404	0	0	1375.49	285.135	3407.83	843.769	7251.36	2308.62	496	15	989	0.003956	522.854	94.2851	1944.61	1351.67	0.958038	0.960061	0.914055	0.93731	0.933266	0.919616	0.933771	0.911527	0.917088	0.902932	0.893832	0.889788	0.899899	0.893327	0.883721	0.906471	0.849848	0.870071	0.877654	0.855915	1
496	26721	765	196	28	135.588	13.0788	479.398	33.2184	648.528	51.5984	830.404	92.0404	32.0684	9.52194	1375.49	285.135	3407.83	843.769	7251.36	2308.62	496	0	27710	0.11084	149.41	75.1261	100.329	437.25	0.944082	0.953681	0.929971	0.94594	0.931288	0.918694	0.936178	0.90987	0.900054	0.895381	0.887423	0.884861	0.915085	0.902237	0.855792	0.920787	0.863533	0.880494	0.893143	0.852779	1
501	1237	546	164	25	353.782	19.4267	586.113	38.9551	754.614	60.5186	949.882	93.7281	552.115	90.8518	2504.28	499.228	5359.56	1335.77	10757.2	3124.76	501	10	1972	0.007888	459.001	151.041	1621.81	1870.73	0.953854	0.9607	0.921907	0.946755	0.934584	0.920892	0.927992	0.908215	0.901116	0.896552	0.893509	0.889706	0.907708	0.896045	0.874746	0.909229	0.858012	0.866886	0.886663	0.849138	1
502	1114	329	36	2	379.866	23.4178	601.185	42.5272	765.35	61.8025	960.157	31.5255	684.41	126.493	2706.22	572.752	5592.84	1429.24	10830.9	1059.16	502	9	1481	0.005924	439.186	111.075	1266.56	1195.79	0.957124	0.958812	0.924038	0.951047	0.933828	0.914585	0.930115	0.904794	0.900068	0.900068	0.896354	0.895341	0.90682	0.895341	0.873059	0.912559	0.862593	0.869345	0.886563	0.852127	1
506	781	270	30	2	462	28.6621	640.982	48.6697	801.325	72.4536	967.309	49.3805	1228.29	229.315	3284.54	744.685	6445.94	1814.3	11123.7	1684.52	506	13	1083	0.004332	516.954	99.8019	1903.73	1343.67	0.960757	0.963066	0.923823	0.952447	0.937673	0.916898	0.935826	0.904432	0.902585	0.9012	0.896122	0.891967	0.908126	0.891043	0.874885	0.916436	0.864728	0.868421	0.883195	0.855956	1
508	0	698	258	29	0	0	483.584	32.9021	663.286	52.9681	833.523	87.9947	0	0	1411.02	289.448	3644.58	877.531	7318.44	2512.73	508	15	985	0.00394	540.956	102.48	2169.98	1484.96	0.963452	0.963959	0.928426	0.954315	0.939594	0.915736	0.935533	0.904061	0.903553	0.9	0.898477	0.893401	0.906599	0.888325	0.875127	0.918782	0.864467	0.868528	0.882234	0.856345	1
508	26192	698	258	29	136.151	14.1666	483.584	32.9021	663.286	52.9681	833.523	87.9947	32.6165	10.538	1411.02	289.448	3644.58	877.531	7318.44	2512.73	508	0	27177	0.108708	150.823	79.3597	110.083	489.49	0.943978	0.963131	0.927825	0.945689	0.928487	0.913935	0.939471	0.917154	0.909372	0.898076	0.898223	0.89642	0.912518	0.892648	0.853847	0.905508	0.850499	0.877249	0.886595	0.86196	1
513	1264	509	216	27	356.163	19.2939	591.078	41.221	774.554	59.9503	938.285	95.2351	563.168	92.1071	2571.75	546.576	5785.2	1349.03	10395.7	3393.4	513	11	2016	0.008064	468.099	160.83	1761.48	2056.49	0.953869	0.961806	0.925843	0.957093	0.934028	0.915427	0.946181	0.91121	0.907242	0.900298	0.892609	0.890377	0.904514	0.892609	0.855903	0.90625	0.860615	0.880704	0.882688	0.862351	1
514	1171	283	34	2	383.306	23.5484	604.687	46.1026	775.256	62.8513	1021.12	100.463	703.05	130.328	2760.28	636.755	5811.65	1450.24	13348.3	3825.11	514	8	1490	0.00596	435.154	107.773	1227.33	1223.56	0.953356	0.962752	0.928523	0.95906	0.935235	0.919128	0.950671	0.912416	0.909732	0.901342	0.891946	0.887248	0.903356	0.895638	0.851342	0.903691	0.855705	0.885235	0.880872	0.864094	1
518	766	239	29	2	469.703	28.9838	647.199	52.8389	829.321	66.0631	1073.87	92.4267	1290.32	239.623	3389.41	822.847	7104.51	1798.35	15413.7	3886.65	518	13	1036	0.004144	521.883	101.36	1964.59	1487.12	0.956564	0.963803	0.927606	0.962838	0.937259	0.922297	0.946911	0.915541	0.91168	0.899131	0.888031	0.883687	0.90444	0.891409	0.851834	0.90444	0.858591	0.879344	0.885135	0.864865	1
520	0	662	222	30	0	0	483.892	33.8255	658.019	56.4677	857.348	99.5658	0	0	1414.71	295.124	3568.76	910.694	8020.87	3184.33	520	15	914	0.003656	538.444	104.379	2154.74	1615.28	0.960066	0.967177	0.931072	0.964989	0.93709	0.925602	0.946937	0.917943	0.915755	0.899344	0.890044	0.884026	0.904267	0.892779	0.853939	0.904267	0.857221	0.878556	0.884573	0.867068	1
520	31810	662	222	30	134.648	13.1961	483.892	33.8255	658.019	56.4677	857.348	99.5658	31.4368	9.48246	1414.71	295.124	3568.76	910.694	8020.87	3184.33	520	0	32724	0.130896	145.927	70.0034	90.7418	442.003	0.949991	0.958731	0.91769	0.933214	0.929746	0.92562	0.934849	0.91659	0.909913	0.885436	0.904229	0.905391	0.906643	0.904015	0.861432	0.883419	0.863923	0.883526	0.886612	0.856237	1
525	1389	497	179	28	324.78	17.9829	576.512	40.5668	752.478	62.4809	952.841	103.685	427.706	70.9857	2387.44	502.287	5320.85	1341.93	10936.7	3925.57	525	10	2093	0.008372	429.536	161.487	1452.13	1952.2	0.955088	0.96345	0.925705	0.941233	0.934305	0.923794	0.939322	0.911132	0.914716	0.894888	0.89441	0.897516	0.902532	0.901338	0.861443	0.893693	0.856665	0.880554	0.878882	0.864071	1
526	1240	320	34	1	350.704	21.927	590.887	48.0213	765.89	60.0957	906.291	0	539.322	101.541	2582.04	622.258	5596.49	1307.12	9086.18	0	526	8	1595	0.00638	408.09	114.289	1062.31	1129.93	0.956113	0.959875	0.921944	0.939185	0.933229	0.925392	0.937618	0.910031	0.914734	0.894044	0.896865	0.898746	0.899687	0.90094	0.858307	0.889655	0.860815	0.874608	0.876803	0.862382	1
530	812	266	29	1	472.697	27.7934	654.715	52.6781	817.208	67.3103	973.529	0	1313.69	233.029	3506.73	851.523	6806.55	1725.11	11251.7	0	530	13	1108	0.004432	525.863	99.0495	1992.91	1365.23	0.95713	0.96074	0.925993	0.943592	0.934116	0.930054	0.942238	0.908394	0.916968	0.892599	0.896209	0.895307	0.897563	0.898917	0.863267	0.890794	0.859206	0.875	0.877708	0.856047	1
532	0	699	250	27	0	0	497.978	32.7894	677.186	57.6673	854.19	81.9643	0	0	1538.87	305.539	3887.73	1008.12	7824.69	2333.76	532	15	976	0.003904	553.736	102.153	2314.41	1543.58	0.959529	0.959529	0.930328	0.947746	0.935963	0.933402	0.945184	0.909324	0.916496	0.894467	0.894467	0.896516	0.899078	0.899078	0.866803	0.892418	0.863217	0.880123	0.875512	0.859631	1
532	26847	699	250	27	133.131	13.5274	497.978	32.7894	677.186	57.6673	854.19	81.9643	30.4549	9.53467	1538.87	305.539	3887.73	1008.12	7824.69	2333.76	532	0	27823	0.111292	147.885	80.8127	110.574	510.134	0.950401	0.959332	0.906372	0.923804	0.928998	0.931316	0.935916	0.917137	0.921234	0.896848	0.888402	0.891852	0.904126	0.901592	0.871276	0.881429	0.868239	0.871815	0.878608	0.848596	1
537	1075	524	203	27	320.478	17.8444	590.692	37.5951	769.553	62.8614	943.293	93.904	411.052	68.8356	2560.47	492.368	5685.8	1402.8	10547.9	3315.15	537	11	1829	0.007316	456.93	177.679	1761.93	2134.61	0.952706	0.961454	0.923729	0.933297	0.934664	0.93275	0.941225	0.915801	0.915801	0.902406	0.899125	0.896665	0.900765	0.903773	0.868507	0.881356	0.863587	0.876435	0.874795	0.848824	1
538	970	324	50	3	356.199	21.9344	607.688	45.3725	786.569	67.6533	830.415	22.9402	564.756	104.417	2799.42	631.768	6080.11	1493.06	7013.58	567.287	538	9	1347	0.005388	433.722	132.635	1321.36	1427.51	0.951745	0.96288	0.923163	0.933185	0.934298	0.930586	0.942094	0.914625	0.912027	0.906459	0.902747	0.90052	0.901633	0.908315	0.868226	0.881589	0.8634	0.874536	0.873051	0.845212	1
542	613	283	43	3	442.258	27.2461	650.387	49.8903	833.776	68.2138	867.2	46.185	1077.9	199.63	3432.05	797.354	7223.19	1746.05	8031.41	1230.45	542	14	942	0.003768	524.01	123.905	2087.81	1698.18	0.949045	0.961253	0.933121	0.933652	0.929936	0.929936	0.940021	0.915074	0.916667	0.903397	0.903928	0.894904	0.900743	0.907113	0.867834	0.88482	0.865711	0.876858	0.875265	0.845011	1
544	0	534	263	44	0	0	469.664	32.72	681.003	56.8584	868.262	71.7906	0	0	1293.96	270.709	3950.08	998.409	8155.04	1953.74	544	17	841	0.003364	556.609	129.155	2483.55	1952.42	0.954816	0.962545	0.935791	0.933413	0.926873	0.929845	0.94352	0.916766	0.91736	0.906064	0.904281	0.901902	0.903686	0.906064	0.865042	0.887634	0.866825	0.878716	0.876932	0.846017	1
544	27444	534	263	44	132.421	13.8443	469.664	32.72	681.003	56.8584	868.262	71.7906	30.0278	9.73216	1293.96	270.709	3950.08	998.409	8155.04	1953.74	544	0	28285	0.11314	145.033	76.6349	102.979	535.815	0.959325	0.952519	0.91294	0.943468	0.924271	0.91317	0.929273	0.914212	0.913081	0.900318	0.885363	0.894007	0.894502	0.896747	0.874121	0.904349	0.860668	0.866007	0.879017	0.856267	1
549	1054	397	230	40	344.294	18.7508	572.793	39.0815	786.048	64.1019	976.298	88.2964	508.984	83.1729	2339.77	481.026	6057.41	1499.77	11625.2	3204	549	11	1721	0.006884	470.731	180.886	1931.19	2516.67	0.957583	0.960779	0.921557	0.940732	0.926787	0.927658	0.936084	0.915166	0.9233	0.905578	0.893957	0.899477	0.899768	0.903544	0.871586	0.890761	0.865485	0.867809	0.891052	0.846601	1
550	939	239	26	4	378.09	22.146	588.553	43.7744	786.467	77.3404	945.088	107.696	674.186	119.763	2543.82	566.125	6124.48	1942.5	10688.6	3379.81	550	9	1208	0.004832	430.397	107.746	1194.56	1259.3	0.959437	0.960265	0.921772	0.944536	0.926738	0.927152	0.935844	0.913079	0.923841	0.90894	0.889487	0.900248	0.896937	0.903974	0.872517	0.899007	0.864652	0.86548	0.897765	0.840646	1
554	647	203	25	4	459.046	28.3992	627.562	46.5284	826.722	70.0373	998.194	120.778	1204.95	226.916	3080.82	676.455	7053.92	1829.93	12646.2	4320.99	554	13	879	0.003516	510.874	101.682	1856.59	1510.13	0.962457	0.963595	0.924915	0.944255	0.931172	0.92719	0.939135	0.914676	0.920933	0.911263	0.893629	0.89818	0.896473	0.906712	0.877133	0.895336	0.860637	0.861775	0.897042	0.846416	1
556	0	556	188	29	0	0	482.179	33.2914	648.824	53.1638	857.092	92.2508	0	0	1399.45	294.831	3415.48	834.343	7963.09	2737.99	556	15	773	0.003092	536.773	104.166	2136.01	1604.77	0.963131	0.963777	0.927555	0.945019	0.930142	0.930789	0.938551	0.918499	0.924321	0.919793	0.89392	0.899741	0.898448	0.906856	0.874515	0.894567	0.856404	0.85705	0.897801	0.849288	1
556	30887	556	188	29	135.532	13.6005	482.179	33.2914	648.824	53.1638	857.092	92.2508	32.1	9.8909	1399.45	294.831	3415.48	834.343	7963.09	2737.99	556	0	31660	0.12664	145.329	65.4232	83.4683	410.376	0.964277	0.95837	0.934428	0.94632	0.922015	0.911734	0.925205	0.911118	0.908275	0.894251	0.882833	0.890319	0.892214	0.889829	0.86963	0.909349	0.854154	0.890888	0.880591	0.868035	1
561	1374	390	153	26	357.157	19.1595	587.905	42.6142	758.346	60.7474	968.295	102.087	567.784	92.0776	2533.55	555.66	5438.06	1317.65	11444.8	3760.54	561	9	1943	0.007772	443.242	148.333	1491.41	1940.98	0.961143	0.955739	0.923572	0.946475	0.932836	0.91894	0.930777	0.922285	0.911992	0.89578	0.89192	0.893978	0.889346	0.895008	0.869274	0.908132	0.859753	0.87648	0.888832	0.861554	1
562	1258	219	20	2	387.507	23.8717	602.996	49.9964	796.351	76.3181	935.311	13.1826	726.344	134.294	2745.89	690.3	6345.76	1877.37	9989.02	420.294	562	8	1499	0.005996	425.175	94.4308	1108.73	1057.1	0.961308	0.954636	0.92495	0.947965	0.932288	0.917945	0.927618	0.92495	0.913609	0.89026	0.888259	0.887925	0.885924	0.892929	0.873249	0.910941	0.857238	0.87992	0.885257	0.863909	1
566	843	185	17	2	495.847	28.937	654.818	56.6047	854.782	87.0938	1031.47	33.359	1515.12	265.829	3518.53	911.946	7866.09	2404.15	13413.9	1292.2	566	12	1047	0.004188	530.788	85.1473	1994.96	1305.83	0.962751	0.957975	0.925024	0.946036	0.936485	0.925501	0.929799	0.924069	0.914995	0.893983	0.89064	0.887775	0.889685	0.89255	0.882044	0.907832	0.861987	0.876313	0.883954	0.870105	1
568	0	756	177	18	0	0	511.197	32.9914	667.469	58.2508	882.416	104.36	0	0	1663.31	324.249	3726.97	972.428	8742.69	3123.77	568	14	951	0.003804	547.309	86.9044	2181.39	1384.59	0.962671	0.957939	0.925868	0.944269	0.937434	0.926919	0.93428	0.923239	0.912198	0.898002	0.88959	0.88959	0.89327	0.893796	0.884332	0.905889	0.863828	0.876446	0.880652	0.870137	1
568	30575	756	177	18	135.834	13.2407	511.197	32.9914	667.469	58.2508	882.416	104.36	32.2631	9.75969	1663.31	324.249	3726.97	972.428	8742.69	3123.77	568	0	31526	0.126104	148.246	73.1516	97.0929	439.371	0.966234	0.950961	0.931009	0.9466	0.925982	0.931675	0.936338	0.927393	0.915641	0.897973	0.888267	0.874453	0.893421	0.884175	0.867205	0.884191	0.872026	0.87845	0.872137	0.859893	1
573	1445	537	140	18	358.932	19.2476	619.348	39.1567	778.738	68.4244	1001.68	121.337	576.239	92.8079	2949.03	555.286	5908.83	1560.24	12795.2	4755.7	573	9	2140	0.00856	457.15	153.102	1623.29	1966.04	0.963785	0.957944	0.930841	0.948364	0.930841	0.926168	0.935981	0.932477	0.914486	0.900234	0.88715	0.884112	0.895794	0.887383	0.871028	0.888551	0.867991	0.878271	0.885748	0.867523	1
574	1312	338	34	2	403.035	23.9581	642.531	47.0524	819.475	74.2266	905.393	21.9575	816.144	144.814	3304.26	715.928	6890.52	1869.42	9075.14	656.355	574	8	1686	0.006744	460.042	114.227	1447.24	1363.03	0.965302	0.956109	0.932681	0.950474	0.927639	0.927046	0.93535	0.933274	0.913701	0.901542	0.88879	0.888493	0.896501	0.88879	0.866845	0.888197	0.867141	0.879893	0.884935	0.867438	1
578	913	281	29	2	501.287	30.7634	691.359	54.1351	859.292	80.0388	937.406	40.7926	1566.92	286.409	4121.76	964.657	7949.07	2167.68	10106.5	1307.09	578	13	1225	0.0049	554.075	101.869	2318	1550.84	0.967347	0.958776	0.933469	0.948571	0.933061	0.932245	0.936327	0.93551	0.915918	0.901633	0.891429	0.892653	0.903265	0.898367	0.866531	0.884082	0.860408	0.87551	0.888163	0.86898	1
580	0	839	251	28	0	0	528.019	35.1789	718.498	59.8768	877.71	82.6187	0	0	1833.57	363.337	4635.48	1167.48	8472.49	2308.99	580	15	1118	0.004472	579.541	102.266	2628.89	1665.07	0.968694	0.961091	0.935152	0.949911	0.936941	0.939624	0.937835	0.936047	0.917263	0.900716	0.894007	0.894454	0.905635	0.899821	0.866726	0.882379	0.86136	0.874776	0.887299	0.868068	1
580	30557	839	251	28	138.232	13.3974	528.019	35.1789	718.498	59.8768	877.71	82.6187	33.9843	10.2509	1833.57	363.337	4635.48	1167.48	8472.49	2308.99	580	0	31675	0.1267	153.808	84.6977	125.574	572.046	0.961405	0.944925	0.93217	0.943315	0.916543	0.919258	0.936322	0.91809	0.917001	0.880742	0.90071	0.883978	0.894128	0.893844	0.847309	0.879763	0.86513	0.877711	0.864515	0.850292	1
585	1597	619	204	26	344.22	19.1343	630.538	40.7786	819.63	69.7233	989.981	95.2458	508.846	85.0057	3112.8	602.612	6874.67	1745.25	12154	3436.91	585	10	2446	0.009784	463.191	176.17	1822.52	2299.48	0.96668	0.948078	0.931316	0.941537	0.926206	0.932134	0.935814	0.921913	0.915985	0.896566	0.896157	0.884505	0.901267	0.903516	0.853434	0.875307	0.864677	0.879191	0.868561	0.85139	1
586	1409	374	29	1	376.975	23.8833	645.816	46.9141	844.338	81.8756	1049.07	0	669.391	127.222	3354.31	729.289	7555.6	2060.55	14065.7	0	586	8	1813	0.007252	440.28	125.098	1340.8	1443.61	0.96856	0.949531	0.928847	0.943188	0.926917	0.93326	0.935742	0.918092	0.917816	0.897132	0.898511	0.881964	0.900993	0.904578	0.8508	0.872863	0.866244	0.875345	0.864038	0.845008	1
590	980	321	26	1	459.305	27.9943	687.276	51.2467	868.184	78.9127	1103.99	0	1206.52	220.482	4042.59	896.665	8187.96	2212.9	16381.1	0	590	13	1328	0.005312	522.9	115.927	2040.16	1644.08	0.969503	0.947289	0.932605	0.944654	0.92997	0.940512	0.936747	0.922063	0.916792	0.893825	0.903238	0.883283	0.903614	0.903238	0.851657	0.871611	0.862575	0.874623	0.864834	0.847139	1
592	0	859	292	26	0	0	479.291	31.6292	710.738	55.7394	900.495	95.6875	0	0	1372.8	272.175	4476.7	1045.33	9219.27	3101.22	592	15	1177	0.004708	546.015	120.248	2316.17	1843.31	0.971113	0.949873	0.935004	0.945624	0.930756	0.942226	0.935429	0.92311	0.919286	0.898046	0.902294	0.881478	0.904418	0.903568	0.853441	0.870433	0.861088	0.872133	0.863636	0.844095	1
592	27152	859	292	26	134.33	13.4582	479.291	31.6292	710.738	55.7394	900.495	95.6875	31.2577	9.73526	1372.8	272.175	4476.7	1045.33	9219.27	3101.22	592	0	28329	0.113316	151.434	86.7379	126.19	590.899	0.965354	0.954817	0.934096	0.936214	0.93459	0.925677	0.940097	0.916164	0.920523	0.906527	0.90455	0.897208	0.883706	0.901126	0.870221	0.889177	0.862314	0.865862	0.872586	0.850595	1
597	1215	625	250	21	357.271	19.5967	587.686	39.2133	821.319	65.1855	1025.49	105.759	568.528	93.465	2524.75	509.535	6898.43	1642.61	13563.9	4345.59	597	11	2111	0.008444	487.093	173.493	2026.61	2453.85	0.969919	0.952866	0.937234	0.94055	0.93226	0.934154	0.93747	0.915917	0.917575	0.901468	0.8991	0.885362	0.89081	0.905258	0.857177	0.873993	0.86594	0.86523	0.872099	0.838465	1
598	1080	322	37	1	389.269	23.8897	602.853	43.6639	840.633	67.2143	960.636	0	736.186	135.285	2730.54	587.49	7395.58	1739.33	10812.4	0	598	9	1440	0.00576	449.023	114.289	1360.25	1370.61	0.969444	0.954514	0.938542	0.939931	0.935069	0.932986	0.936111	0.917361	0.915972	0.899653	0.897569	0.882986	0.891667	0.904167	0.857986	0.874653	0.864236	0.862847	0.866319	0.838889	1
602	759	272	34	1	490.154	28.8649	650.725	49.7087	903.257	74.447	1024.62	0	1464.02	259.846	3436.71	786.74	9177.04	2237.4	13109.1	0	602	13	1066	0.004264	544.802	103.459	2224.3	1674.89	0.970919	0.956848	0.941839	0.939962	0.933396	0.934803	0.932458	0.915103	0.917917	0.900094	0.895403	0.883208	0.895403	0.904784	0.850375	0.874765	0.860225	0.86257	0.866323	0.835366	1
604	0	674	249	35	0	0	514.919	34.173	677.405	54.2662	932.362	80.3228	0	0	1700.95	341.303	3881.7	938.013	10105.9	2526	604	16	958	0.003832	572.403	108.384	2574.83	1896.6	0.971816	0.958768	0.941545	0.942589	0.935282	0.936848	0.931106	0.917015	0.920668	0.902401	0.895094	0.882046	0.89405	0.901879	0.850731	0.875783	0.860647	0.860125	0.865866	0.835073	1
604	26582	674	249	35	137.984	13.9126	514.919	34.173	677.405	54.2662	932.362	80.3228	33.8795	10.5956	1700.95	341.303	3881.7	938.013	10105.9	2526	604	0	27540	0.11016	153.096	83.2577	122.269	584.821	0.953141	0.953286	0.932589	0.931155	0.948838	0.929285	0.940723	0.928704	0.92284	0.911202	0.893954	0.879267	0.874909	0.884768	0.889524	0.891013	0.870806	0.875908	0.879757	0.847422	1
609	1501	509	208	33	360.703	19.7416	622.082	41.9118	791.898	56.6225	1056.05	98.5912	584.979	95.9607	2993.02	609.032	6164.97	1331.76	14718.6	4066.73	609	10	2251	0.009004	469.844	170.003	1852.3	2450.93	0.96446	0.958685	0.936473	0.934251	0.945802	0.93203	0.942026	0.927143	0.925811	0.910262	0.895824	0.884052	0.882719	0.894936	0.874278	0.889827	0.868725	0.867837	0.872501	0.841404	1
610	1379	304	24	1	392.866	23.5195	636.099	48.7149	793.529	70.0287	985.004	0	756.299	136.128	3211.67	749.56	6251.46	1649.43	11652.5	0	610	8	1708	0.006832	442.135	107.245	1276.92	1203.75	0.962529	0.959895	0.93911	0.935304	0.950234	0.932084	0.946429	0.928864	0.925644	0.908372	0.904274	0.883782	0.881733	0.895492	0.879977	0.894614	0.871194	0.86856	0.876171	0.841628	1
614	989	259	23	1	483.197	29.2362	684.567	55.691	841.424	71.5028	1022.36	0	1403.62	255.298	4007.74	975.311	7435.56	1900.78	13022.9	0	614	12	1272	0.005088	531.1	99.4953	2052.06	1426.2	0.961871	0.962657	0.943003	0.937107	0.950472	0.934355	0.949292	0.928459	0.929245	0.916274	0.905267	0.886006	0.886399	0.898192	0.878538	0.894261	0.875393	0.870676	0.867925	0.845912	1
616	0	889	242	23	0	0	507.099	34.9399	706.534	58.3228	878.35	88.4627	0	0	1626.61	339.713	4407.15	1105.39	8528.55	2671.35	616	15	1154	0.004616	556.321	102.347	2347.27	1593.35	0.959705	0.961438	0.947574	0.935875	0.94974	0.933709	0.949307	0.926343	0.927643	0.912478	0.904679	0.885182	0.886915	0.901646	0.877816	0.899913	0.876083	0.870884	0.863085	0.844454	1
616	32435	889	242	23	137.272	13.4375	507.099	34.9399	706.534	58.3228	878.35	88.4627	33.3015	10.0929	1626.61	339.713	4407.15	1105.39	8528.55	2671.35	616	0	33589	0.134356	151.669	79.7498	112.801	514.744	0.949403	0.955819	0.939221	0.932939	0.934577	0.931049	0.938879	0.933073	0.907648	0.889919	0.889607	0.887567	0.887493	0.895114	0.894087	0.891259	0.859001	0.88331	0.889756	0.863601	1
621	1622	643	198	21	364.163	19.4095	619.485	42.6092	819.579	66.9439	992.403	92.293	601.616	95.6872	2957.59	617.412	6862.67	1701.13	12229	3620.59	621	10	2484	0.009936	471.867	162.137	1808.84	2166.39	0.952899	0.956522	0.944444	0.934783	0.946055	0.933374	0.942432	0.931965	0.913849	0.903986	0.886876	0.882045	0.890499	0.888889	0.890298	0.899155	0.867552	0.87661	0.874396	0.855274	1
622	1498	390	31	2	400.915	23.9272	636.413	46.5402	843.174	66.7111	1107.92	140.955	803.467	143.619	3211.39	709.629	7456.93	1637.53	17351.4	6324.67	622	8	1921	0.007684	456.599	113.199	1416.92	1415.46	0.950026	0.956533	0.94456	0.936491	0.946642	0.934149	0.942478	0.931546	0.913326	0.904997	0.884956	0.880531	0.891463	0.885216	0.894846	0.899531	0.871161	0.881052	0.877147	0.852681	1
626	1038	324	29	2	508.878	29.9341	689.275	52.7434	908.865	67.3634	1154.09	141.433	1637.4	287.598	4081.77	945.12	9310.57	1959.32	19536.7	6879.68	626	13	1393	0.005572	560.091	101.552	2391.38	1710.04	0.949031	0.957286	0.945441	0.93934	0.947236	0.936468	0.941493	0.930725	0.917444	0.909189	0.888011	0.881551	0.889447	0.883704	0.895549	0.903446	0.870065	0.882627	0.877602	0.848169	1
628	0	942	310	30	0	0	528.643	33.8735	708.19	57.7279	939.762	97.9176	0	0	1838.24	350.52	4436.2	1108.2	10468.1	3759.14	628	15	1282	0.005128	581.68	103.975	2668.4	1844.89	0.949688	0.957488	0.946568	0.941888	0.948908	0.937598	0.944228	0.929407	0.917707	0.908346	0.887285	0.885725	0.886115	0.885725	0.893526	0.904056	0.869735	0.881045	0.877535	0.848284	1
628	30998	942	310	30	133.163	13.1897	528.643	33.8735	708.19	57.7279	939.762	97.9176	30.4329	9.35088	1838.24	350.52	4436.2	1108.2	10468.1	3759.14	628	0	32280	0.12912	150.976	90.9311	135.2	632.971	0.96281	0.948714	0.923575	0.946732	0.932497	0.936664	0.941775	0.922429	0.902184	0.895136	0.89083	0.888925	0.900589	0.898157	0.877045	0.874349	0.864746	0.880328	0.883721	0.849458	1
633	1321	725	265	28	337.479	18.3238	629.163	39.0853	810.324	61.9028	1040.38	103.148	479.456	78.0475	3089.61	574.833	6618.39	1564.53	14139.7	4803.63	633	11	2339	0.009356	489.876	188.724	2147.55	2547.97	0.959171	0.957033	0.93758	0.946131	0.941855	0.933946	0.943566	0.935015	0.908722	0.897392	0.890124	0.892048	0.893544	0.894399	0.885849	0.884994	0.867037	0.876229	0.884566	0.852501	1
634	1185	414	48	4	365.662	22.871	640.895	43.0951	816.815	59.6599	1018.59	18.2841	610.968	114.25	3271.2	655.471	6767.62	1513.03	12892.3	683.546	634	9	1651	0.006604	449.377	141.008	1486.79	1630.87	0.964264	0.96063	0.934888	0.950333	0.942459	0.935494	0.945488	0.939128	0.905815	0.897941	0.892792	0.890975	0.897335	0.893701	0.887947	0.881284	0.869473	0.87765	0.888552	0.857965	1
638	747	362	42	4	462.181	28.4839	685.55	49.1873	872.623	69.1049	1061.31	22.9934	1229.51	226.413	4007.53	856.339	8268.95	2070.76	14581.7	934.538	638	14	1155	0.00462	549.189	129.98	2402.41	1970.89	0.966667	0.963203	0.94026	0.954113	0.938528	0.935065	0.945887	0.941558	0.909524	0.901732	0.893074	0.893074	0.897403	0.892641	0.896104	0.882251	0.865801	0.877489	0.892208	0.859307	1
640	0	642	345	44	0	0	479.089	33.4201	703.975	53.0337	911.692	95.487	0	0	1373.17	289.579	4344.59	973.98	9557.96	3176.46	640	17	1031	0.004124	572.804	134.734	2716.79	2192.82	0.966537	0.964597	0.943744	0.954413	0.941804	0.937924	0.946169	0.942289	0.907856	0.908341	0.894762	0.888458	0.895732	0.892338	0.900582	0.885063	0.85936	0.877789	0.892823	0.85548	1
640	27559	642	345	44	134.783	13.7808	479.089	33.4201	703.975	53.0337	911.692	95.487	31.6115	10.0155	1373.17	289.579	4344.59	973.98	9557.96	3176.46	640	0	28590	0.11436	150.578	86.6434	128.443	651.253	0.968101	0.951137	0.933526	0.944071	0.927352	0.940609	0.932704	0.914743	0.915512	0.907118	0.886201	0.886359	0.893057	0.899265	0.851871	0.86873	0.855299	0.86929	0.871494	0.84575	1
645	1220	485	294	40	343.426	19.0554	582.151	38.9196	809.196	61.1299	1020.95	103.671	505.33	84.1207	2454.46	494.91	6587.3	1494.43	13381.3	4479.03	645	12	2039	0.008156	480.659	190.618	2098.5	2780.2	0.96101	0.958558	0.930848	0.950711	0.931829	0.940412	0.943109	0.927906	0.912212	0.910495	0.901422	0.885974	0.896763	0.895782	0.877391	0.87641	0.861697	0.871015	0.883521	0.854831	1
646	1103	284	60	6	378.797	23.1919	599.837	43.8252	798.077	59.9879	1025.12	78.1338	678.573	124.729	2690.88	595.113	6319.88	1438.27	13356.8	3091.83	646	9	1453	0.005812	441.984	124.495	1357.2	1585.81	0.95733	0.955609	0.926359	0.949071	0.928768	0.936683	0.941844	0.924639	0.914659	0.908465	0.896077	0.884377	0.895389	0.898142	0.870268	0.871301	0.863042	0.866139	0.883345	0.855471	1
650	742	234	57	6	456	27.7361	638.647	50.9622	833.436	68.077	1071.82	90.5751	1180.72	215.42	3254.6	775.112	7215.06	1781.38	15316.4	3889.07	650	14	1039	0.004156	521.397	121.151	2060.47	1943.22	0.963908	0.957652	0.931184	0.947546	0.932628	0.938884	0.944177	0.929259	0.914822	0.908566	0.90231	0.873917	0.897498	0.897979	0.876805	0.87873	0.861405	0.86718	0.882579	0.85948	1
652	0	637	216	59	0	0	483.72	32.908	669.564	54.4855	886.334	104.121	0	0	1412.2	289.696	3751.14	915.936	8865.01	3490.61	652	16	912	0.003648	553.782	126.17	2448.3	2204.78	0.962719	0.959978	0.932018	0.951206	0.930373	0.940241	0.942982	0.927083	0.916667	0.911184	0.904605	0.875548	0.899671	0.898026	0.875548	0.881579	0.859101	0.872259	0.88432	0.864583	1
652	28110	637	216	59	134.339	13.3987	483.72	32.908	669.564	54.4855	886.334	104.121	31.2528	9.59179	1412.2	289.696	3751.14	915.936	8865.01	3490.61	652	0	29022	0.116088	147.52	77.6465	107.207	575.032	0.966543	0.945386	0.939649	0.934102	0.929864	0.934205	0.929226	0.918424	0.918424	0.899214	0.900248	0.869806	0.893839	0.905847	0.847805	0.87637	0.853818	0.863896	0.86207	0.843481	1
657	1211	461	188	53	361.999	19.3902	595.668	37.7781	785.193	57.3867	999.373	94.6704	591.051	94.7062	2625.17	500.354	6014.01	1310.29	12501	3823.59	657	11	1913	0.007652	477.557	172.666	1944.15	2574.1	0.96942	0.957919	0.94093	0.943806	0.933873	0.943806	0.932305	0.925771	0.915839	0.91035	0.899111	0.87977	0.893623	0.902509	0.859122	0.875588	0.843178	0.864349	0.876895	0.849451	1
658	1111	274	38	3	395.525	23.2531	615.046	42.3215	789.015	52.4815	994.553	24.385	771.385	135.793	2894.39	587.12	6086.31	1243.29	12014.4	864.397	658	9	1426	0.005704	449.451	109.874	1344.6	1295.96	0.970898	0.957223	0.940743	0.940393	0.937237	0.946003	0.931627	0.923562	0.915147	0.907433	0.90007	0.879032	0.891655	0.902875	0.854137	0.875526	0.845021	0.855189	0.874123	0.845372	1
662	801	232	32	2	488.381	28.3201	660.731	47.1773	843.523	55.1907	1057.85	30.6508	1447.8	252.326	3588.98	759.427	7426.36	1453.54	14455.9	1248.29	662	13	1067	0.004268	537.574	98.0223	2117.04	1475.66	0.974227	0.960637	0.940956	0.946111	0.935801	0.943299	0.931115	0.927366	0.917057	0.907216	0.898313	0.879569	0.900187	0.905342	0.852858	0.880506	0.847704	0.85239	0.872071	0.845829	1
664	0	717	222	34	0	0	507.772	32.8561	677.753	53.7906	875.116	81.6197	0	0	1630.32	316.917	3886.11	922.799	8401.91	2535.56	664	15	973	0.003892	559.391	101.644	2381.62	1640.68	0.975848	0.962487	0.943474	0.944502	0.932169	0.946557	0.931655	0.92446	0.91778	0.906475	0.89517	0.880781	0.904419	0.905961	0.852518	0.882323	0.848921	0.849949	0.871531	0.847379	1
664	33145	717	222	34	130.259	13.3617	507.772	32.8561	677.753	53.7906	875.116	81.6197	28.5517	9.03911	1630.32	316.917	3886.11	922.799	8401.91	2535.56	664	0	34118	0.136472	142.498	74.6334	95.6582	479.844	0.951184	0.948238	0.935914	0.935313	0.932983	0.933583	0.939724	0.918269	0.919544	0.904259	0.895656	0.882657	0.878158	0.898866	0.858374	0.885911	0.861598	0.864602	0.863166	0.844569	1
669	1124	531	196	29	340.483	18.3537	610.441	39.224	782.762	59.8881	985.688	92.2191	492.259	79.8956	2825.36	545.846	5967.57	1364.25	11989.1	3622.29	669	11	1880	0.00752	472.794	176.164	1899.41	2281.7	0.965426	0.955585	0.941755	0.935904	0.938032	0.942021	0.931649	0.918351	0.917819	0.910106	0.897074	0.879521	0.894681	0.906915	0.853191	0.893883	0.85984	0.860904	0.869681	0.854255	1
670	1021	308	28	0	377.264	22.3232	628.171	42.2161	783.548	63.1585	0	0	669.941	120.331	3080.97	615.683	5995.5	1388.47	0	0	670	9	1357	0.005428	442.596	119.533	1327.06	1268.66	0.963154	0.958732	0.941415	0.934783	0.939941	0.939941	0.930361	0.91857	0.918939	0.909727	0.895357	0.881724	0.888357	0.912307	0.851879	0.895357	0.866986	0.860722	0.865144	0.852985	1
674	710	260	27	0	457.771	28.1968	665.207	48.052	819.029	77.9595	0	0	1194.85	223.087	3663.5	788.549	6897.04	1977.65	0	0	674	13	997	0.003988	521.65	109.582	1993.05	1461.58	0.968405	0.962889	0.941324	0.938315	0.940822	0.942828	0.932297	0.918255	0.917753	0.907222	0.890672	0.884654	0.889669	0.914744	0.851555	0.89318	0.870612	0.848546	0.86008	0.857573	1
676	0	624	251	27	0	0	479.485	32.8258	688.274	54.0594	849.41	81.2162	0	0	1375.89	286.84	4067.4	947.035	7690.97	2195.1	676	16	902	0.003608	548.658	114.883	2313.89	1667.48	0.969512	0.961752	0.943459	0.936253	0.940687	0.946231	0.931818	0.921286	0.919623	0.905765	0.88969	0.881375	0.887472	0.912417	0.851996	0.89357	0.873614	0.849224	0.862528	0.858093	1
676	32536	624	251	27	134.44	13.1966	479.485	32.8258	688.274	54.0594	849.41	81.2162	31.2941	9.44533	1375.89	286.84	4067.4	947.035	7690.97	2195.1	676	0	33438	0.133752	145.614	70.9152	92.8677	460.269	0.94907	0.95873	0.936016	0.943119	0.946648	0.93298	0.941668	0.924577	0.906977	0.918177	0.897572	0.883979	0.894312	0.885609	0.879254	0.893101	0.857931	0.86946	0.864211	0.84395	1
681	1408	434	197	23	351.205	18.2992	585.061	38.0595	795.78	61.0593	974.261	83.7553	539.712	84.3139	2489.48	483.528	6269.8	1443.93	11527.3	3038.52	681	10	2062	0.008248	449.849	161.124	1620.09	2114.87	0.956596	0.960718	0.945926	0.945684	0.946654	0.942047	0.938409	0.920708	0.909554	0.917071	0.890155	0.888215	0.894035	0.89161	0.882638	0.89355	0.86324	0.860815	0.865907	0.846023	1
682	1288	271	24	1	375.726	22.4875	597.262	44.9176	785.448	44.1064	873.543	0	661.931	118.178	2659.01	602.657	5981.61	1018.1	8140.32	0	682	8	1584	0.006336	420.15	99.5437	1088.92	1026.3	0.954545	0.961174	0.946023	0.949179	0.947285	0.941604	0.940025	0.922348	0.914773	0.919192	0.893308	0.890783	0.889205	0.887942	0.886679	0.894571	0.862374	0.862374	0.869949	0.847222	1
686	893	230	19	1	459.517	26.8895	638.073	50.1516	828.06	44.9176	914.292	0	1207.17	212.923	3244.29	767.752	6999.6	1144.83	9327.89	0	686	12	1143	0.004572	501.971	90.3133	1720.48	1167.4	0.955818	0.960192	0.946194	0.947069	0.942695	0.94357	0.940945	0.920822	0.912511	0.920385	0.901137	0.890201	0.889764	0.882327	0.888889	0.890201	0.864829	0.858705	0.867892	0.848206	1
688	0	803	210	20	0	0	483.212	31.457	662.583	56.2326	855.994	46.47	0	0	1406.17	277.574	3641.69	926.165	7728.76	1257.4	688	14	1033	0.004132	526.894	93.6855	1983.05	1312.26	0.956438	0.961762	0.945789	0.945305	0.947241	0.941917	0.942885	0.920136	0.911423	0.92304	0.89787	0.89303	0.892062	0.88577	0.889642	0.891094	0.866893	0.859632	0.866409	0.846079	1
688	31804	803	210	20	137.913	13.594	483.212	31.457	662.583	56.2326	855.994	46.47	33.7819	10.3099	1406.17	277.574	3641.69	926.165	7728.76	1257.4	688	0	32837	0.131348	150.15	71.1702	95.1027	412.366	0.957472	0.958111	0.942199	0.949006	0.929455	0.932195	0.941225	0.929333	0.909964	0.913771	0.897022	0.891053	0.887033	0.885084	0.895529	0.881079	0.837683	0.887307	0.880912	0.853549	1
693	1647	562	175	17	346.658	19.4643	585.57	37.416	768.408	61.3856	962.406	46.4073	519.777	87.2379	2494.91	479.112	5655.26	1347.01	10947.9	1629.08	693	9	2401	0.009604	437.68	146.976	1430.24	1728.12	0.959392	0.959808	0.943773	0.948355	0.941066	0.94065	0.94065	0.931695	0.908788	0.917326	0.904831	0.891087	0.890254	0.888796	0.892128	0.881299	0.847355	0.873386	0.874011	0.847355	1
694	1492	329	24	1	380.995	23.9363	602.465	44.6829	786.179	73.1967	946.406	0	690.8	130.028	2727.49	607.448	6094.87	1670.73	10341	0	694	8	1846	0.007384	426.04	99.5429	1129.27	1045.41	0.960455	0.960726	0.945829	0.948267	0.93987	0.942849	0.93987	0.934453	0.912784	0.917118	0.904388	0.891116	0.893283	0.890845	0.894637	0.877302	0.841549	0.880553	0.878115	0.84507	1
698	1045	274	23	1	500.748	30.7438	660.012	48.7982	843.247	82.5419	1045.94	0	1561.93	286.937	3581.64	803.928	7533.49	2164.17	13940.7	0	698	12	1343	0.005372	539.512	85.0916	2085.48	1248.63	0.960536	0.961653	0.943038	0.951973	0.944527	0.943038	0.939687	0.934475	0.913254	0.918838	0.897245	0.887937	0.897617	0.890171	0.896128	0.878258	0.842517	0.877141	0.88347	0.84624	1
700	0	944	256	21	0	0	520.692	35.3558	683.19	54.6655	870.097	90.7596	0	0	1759.58	359.262	3981.85	978.6	8302.31	2506.77	700	14	1221	0.004884	560.771	88.1154	2338.04	1358.57	0.961916	0.962735	0.94226	0.955364	0.946355	0.947584	0.943079	0.93407	0.913595	0.919738	0.898853	0.891073	0.897625	0.890663	0.895168	0.880016	0.839885	0.87715	0.884111	0.850942	1
700	28412	944	256	21	135.637	13.2604	520.692	35.3558	683.19	54.6655	870.097	90.7596	32.1267	9.66643	1759.58	359.262	3981.85	978.6	8302.31	2506.77	700	0	29633	0.118532	153.154	87.3432	127.14	534.981	0.968397	0.954105	0.932913	0.944555	0.9264	0.941805	0.940995	0.922637	0.91253	0.917204	0.898812	0.876641	0.904178	0.885567	0.889346	0.89969	0.839318	0.87983	0.884791	0.86132	1
705	1255	721	215	19	336.445	17.6829	621.91	41.7415	782.145	57.9892	988.805	74.8187	474.819	74.7745	2990.29	607.947	5948.12	1348.95	11988.8	2748.81	705	11	2210	0.00884	478.545	174.64	1926.94	2091.79	0.965837	0.958145	0.941403	0.955204	0.935747	0.940498	0.939819	0.927602	0.914253	0.920136	0.897285	0.885068	0.893213	0.884389	0.892308	0.885294	0.841629	0.886425	0.885973	0.859276	1
706	1133	416	34	0	366.73	21.2427	634.006	45.0324	802.466	62.9331	0	0	615.316	107.067	3172.61	690.07	6433.13	1498.94	0	0	706	9	1583	0.006332	446.327	132.122	1412.31	1411.37	0.966203	0.95578	0.941883	0.955464	0.931775	0.938408	0.939356	0.927353	0.915351	0.920404	0.902085	0.881238	0.895136	0.883449	0.892293	0.884713	0.839861	0.886292	0.88566	0.861971	1
710	753	354	32	0	456.627	26.5647	674.248	50.3467	853.03	69.6478	0	0	1184.45	205.293	3818.71	871.093	7732.67	1874.6	0	0	710	14	1139	0.004556	535.4	119.663	2187.15	1648.77	0.966198	0.956541	0.945127	0.955663	0.937665	0.939421	0.943371	0.927129	0.912643	0.924495	0.902985	0.881036	0.897278	0.887621	0.889816	0.885426	0.84504	0.888938	0.880158	0.858648	1
712	0	658	331	31	0	0	476.52	31.5228	695.875	57.5681	867.236	70.5649	0	0	1349.27	266.212	4212.02	1065.35	8121.97	1934.57	712	16	1020	0.00408	559.577	123.382	2484.1	1814.79	0.968627	0.957843	0.944608	0.953922	0.937745	0.942157	0.943627	0.930882	0.911765	0.926471	0.903922	0.882843	0.894118	0.890196	0.888235	0.885294	0.845098	0.890196	0.879412	0.859314	1
712	24969	658	331	31	131.048	14.1866	476.52	31.5228	695.875	57.5681	867.236	70.5649	29.1753	9.79502	1349.27	266.212	4212.02	1065.35	8121.97	1934.57	712	0	25989	0.103956	147.867	87.8364	125.525	597.159	0.968756	0.959137	0.940032	0.939494	0.92822	0.937858	0.94288	0.916869	0.897687	0.912694	0.889742	0.88322	0.901093	0.897649	0.862019	0.88195	0.860499	0.854862	0.862884	0.856459	1
717	965	474	288	29	322.853	18.3181	569.282	38.7789	790.167	61.6931	971.423	80.6196	420.364	71.6332	2297.01	467.172	6142.56	1449.73	11405.4	2721.22	717	12	1756	0.007024	476.727	191.835	2046.84	2489.39	0.969818	0.959282	0.944476	0.946185	0.937927	0.941913	0.944476	0.929385	0.904043	0.923121	0.900911	0.882973	0.90803	0.889806	0.882118	0.889522	0.842255	0.875854	0.870159	0.862187	1
718	871	286	42	1	357.509	21.8266	585.199	45.1344	802.065	58.0024	1048.76	0	570.861	104.082	2503.8	577.622	6406.35	1388.74	14053	0	718	9	1200	0.0048	427.91	125.155	1247.02	1389.78	0.970833	0.95875	0.940417	0.93875	0.939583	0.938333	0.942917	0.926667	0.904167	0.922917	0.899167	0.880833	0.909167	0.8875	0.882917	0.894167	0.846667	0.873333	0.867917	0.867917	1
722	556	231	38	1	460.489	27.2513	638.515	50.7684	851.292	65.1182	1143.49	0	1215.06	214.619	3252.43	781.542	7667.41	1740.41	18195	0	722	14	826	0.003304	529.082	114.739	2102.23	1726.07	0.973366	0.958838	0.94431	0.936441	0.940678	0.941889	0.939467	0.930387	0.901332	0.924334	0.894673	0.886199	0.90799	0.886804	0.876513	0.88862	0.844431	0.878329	0.877724	0.869855	1
724	0	496	220	37	0	0	473.942	31.3387	649.711	56.2213	869.112	87.1704	0	0	1327.54	260.071	3437.06	882.986	8260.64	2567.34	724	16	753	0.003012	544.713	116.768	2284.54	1828.23	0.974104	0.958831	0.946879	0.940903	0.942231	0.942895	0.942231	0.931607	0.901726	0.925631	0.891766	0.886454	0.911687	0.891102	0.878486	0.887782	0.84595	0.879814	0.87583	0.867862	1
724	33104	496	220	37	137.101	13.4089	473.942	31.3387	649.711	56.2213	869.112	87.1704	33.1722	9.92125	1327.54	260.071	3437.06	882.986	8260.64	2567.34	724	0	33857	0.135428	146.166	63.9695	83.2439	429.717	0.965399	0.960894	0.94016	0.940086	0.934799	0.94143	0.936379	0.918289	0.892415	0.90835	0.898647	0.881871	0.887911	0.899991	0.864002	0.880379	0.868225	0.845822	0.856485	0.844552	1
729	1605	362	185	34	330.784	18.414	569.577	38.1715	743.177	59.1213	976.386	98.1746	451.796	75.0156	2299.5	457.164	5117.55	1206.67	11698.7	3715.94	729	9	2186	0.008744	415.27	155.295	1327.56	1996.21	0.970037	0.957685	0.947164	0.949222	0.934126	0.944876	0.942132	0.919259	0.887237	0.919259	0.890439	0.888838	0.893184	0.898673	0.869625	0.871683	0.856587	0.849726	0.86505	0.853385	1
730	1419	207	28	1	364.604	21.6548	584.137	41.0907	771.57	66.2762	867.61	0	605.012	107.004	2483.11	528.43	5740.55	1419.63	7976.3	0	730	7	1655	0.00662	399.252	92.0326	931.255	944.781	0.969486	0.959215	0.945619	0.950453	0.932628	0.945317	0.943202	0.920846	0.885498	0.921148	0.891541	0.888822	0.895468	0.896979	0.870997	0.871903	0.854683	0.844713	0.865861	0.855589	1
734	909	165	25	1	460.661	27.1446	625.955	46.7147	837.241	75.445	902.973	0	1216.31	214.612	3058	675.814	7342.96	1920.04	8987.18	0	734	12	1100	0.0044	494.416	86.1708	1638.87	1195.22	0.969545	0.959091	0.95	0.951364	0.933636	0.949091	0.943636	0.917727	0.888636	0.923636	0.89	0.892727	0.896818	0.893636	0.873636	0.873182	0.848636	0.855	0.865455	0.855455	1
736	0	786	151	25	0	0	478.34	31.1017	642.34	54.3223	852.835	80.0188	0	0	1364.15	265.506	3318.77	835.349	7775.91	2169.98	736	14	962	0.003848	513.815	89.5983	1837.58	1316.59	0.973493	0.962058	0.949584	0.951663	0.939709	0.951663	0.942827	0.91684	0.887734	0.922037	0.887214	0.89501	0.894491	0.893971	0.872141	0.873181	0.847713	0.856549	0.871102	0.85499	1
736	30446	786	151	25	136.518	13.4964	478.34	31.1017	642.34	54.3223	852.835	80.0188	32.7768	10.0369	1364.15	265.506	3318.77	835.349	7775.91	2169.98	736	0	31408	0.125632	148.074	68.184	88.0563	387.174	0.966585	0.963337	0.935048	0.941655	0.940477	0.944011	0.929572	0.91733	0.901649	0.91093	0.895568	0.887465	0.891142	0.897829	0.88764	0.886	0.852442	0.874538	0.876799	0.850643	1
741	1451	579	124	23	360.431	19.5956	588.026	37.9208	753.231	60.9917	973.749	88.8041	583.592	95.1175	2526.85	489.318	5330.74	1280.12	11535.9	3070.01	741	9	2177	0.008708	449.816	139.582	1486.53	1732.79	0.972439	0.964171	0.940744	0.945567	0.942811	0.952458	0.932706	0.921911	0.89412	0.916399	0.89412	0.886541	0.893891	0.909049	0.880799	0.883326	0.858062	0.853698	0.876206	0.855076	1
742	1325	330	26	0	389.772	24.1886	601.726	43.5525	755.31	65.057	0	0	739.217	137.179	2715.4	590.164	5388.08	1367.86	0	0	742	8	1681	0.006724	437.035	97.7295	1199.07	1000.8	0.970553	0.966686	0.940512	0.944676	0.944081	0.955681	0.933968	0.922665	0.89768	0.915526	0.8953	0.886972	0.896193	0.907496	0.883998	0.886377	0.861095	0.848602	0.871208	0.854253	1
746	881	281	24	0	486.638	29.4784	652.486	50.293	822.342	66.1044	0	0	1433.7	259.824	3465.82	811.089	6925.13	1587.56	0	0	746	13	1186	0.004744	532.726	89.4794	2026.3	1222.5	0.97344	0.967116	0.946037	0.945194	0.948145	0.958263	0.932968	0.924536	0.903457	0.916526	0.891653	0.890809	0.890809	0.903035	0.884486	0.889966	0.860034	0.838954	0.873946	0.852867	1
748	0	797	264	20	0	0	505.663	34.5107	673.274	55.6774	844.587	66.0653	0	0	1612.36	328.323	3816.12	953.845	7495.24	1770.94	748	15	1081	0.004324	552.867	92.0537	2259.4	1329.44	0.975023	0.968548	0.945883	0.945883	0.948196	0.960685	0.933395	0.923682	0.90148	0.917669	0.892229	0.891304	0.888992	0.90333	0.881591	0.889454	0.864477	0.838113	0.875116	0.850139	1
748	28260	797	264	20	129.209	13.6666	505.663	34.5107	673.274	55.6774	844.587	66.0653	27.9256	9.15311	1612.36	328.323	3816.12	953.845	7495.24	1770.94	748	0	29341	0.117364	144.818	82.8324	110.139	491.827	0.965168	0.962476	0.942367	0.954023	0.944378	0.942674	0.926979	0.918033	0.901827	0.918016	0.901878	0.880372	0.899714	0.897976	0.882332	0.882008	0.837224	0.871323	0.886354	0.856225	1
753	911	592	217	18	327.429	18.3012	599.97	40.5105	772.362	58.4334	949.396	73.2784	438.288	73.6042	2686.34	539.825	5731.68	1295.8	10628.6	2638.39	753	12	1738	0.006952	482.256	176.832	1970.47	2081.25	0.968354	0.968067	0.94275	0.950806	0.947066	0.945627	0.927791	0.922037	0.9042	0.912255	0.896145	0.890967	0.90046	0.899022	0.882911	0.885501	0.850115	0.855869	0.879459	0.857307	1
754	821	341	37	1	359.959	21.8887	617.775	46.6105	779.276	73.6077	904.927	0	582.572	105.512	2941.22	657.636	5939.64	1608.01	9045.39	0	754	10	1200	0.0048	446.605	134.766	1425.05	1423.34	0.963333	0.965833	0.938333	0.953333	0.942083	0.939583	0.925	0.924167	0.9025	0.908333	0.899583	0.883333	0.904167	0.898333	0.892917	0.88625	0.84125	0.858333	0.88	0.869167	1
758	539	278	35	1	453.041	27.2389	664.518	52.7998	819.579	72.2959	911.322	0	1157.7	208.965	3663.76	863.341	6883.59	1776.06	9237.67	0	758	14	853	0.003412	537.54	121.598	2218.86	1656.05	0.967175	0.96483	0.936108	0.953107	0.951934	0.943728	0.926729	0.924385	0.903283	0.915006	0.896249	0.885111	0.898593	0.892732	0.901524	0.877491	0.842907	0.858148	0.876319	0.865182	1
760	0	478	261	35	0	0	473.741	31.1755	683.196	57.6915	837.267	76.9907	0	0	1325.8	263.703	3989.51	1000.35	7352.6	2016.73	760	17	774	0.003096	560.81	123.204	2496.56	1796.87	0.968992	0.965762	0.937984	0.954134	0.950258	0.943152	0.929587	0.925711	0.903101	0.914729	0.895349	0.888889	0.899871	0.892765	0.898579	0.880491	0.844961	0.861111	0.873385	0.860465	1
760	27809	478	261	35	133.16	13.3755	473.741	31.1755	683.196	57.6915	837.267	76.9907	30.4523	9.3756	1325.8	263.703	3989.51	1000.35	7352.6	2016.73	760	0	28583	0.114332	144.74	73.5073	97.232	497.738	0.969282	0.949445	0.948746	0.950565	0.934017	0.939335	0.924885	0.918658	0.888605	0.924116	0.89513	0.875398	0.893503	0.905608	0.883655	0.88327	0.840744	0.877707	0.886314	0.857608	1
765	1186	339	219	30	349.448	18.4962	581.076	38.7737	793.953	65.928	952.686	83.6665	531.824	84.1916	2440.68	483.214	6244.87	1544.36	10789.1	2803.48	765	10	1774	0.007096	458.786	173.246	1775.33	2331.35	0.967024	0.959132	0.943067	0.954904	0.939121	0.939121	0.923901	0.922773	0.901917	0.921646	0.896561	0.880214	0.897407	0.898816	0.879369	0.875423	0.847238	0.866122	0.873168	0.850056	1
766	1075	199	28	2	389.772	22.7016	601.513	43.1435	802.652	64.0517	1029.24	16.2176	738.199	127.631	2711.72	581.453	6440.67	1492.79	13295.9	625.344	766	8	1304	0.005216	431.932	100.745	1181.08	1204.91	0.965491	0.961273	0.945169	0.957439	0.937117	0.93635	0.923696	0.923696	0.896472	0.925613	0.896089	0.877301	0.898773	0.898006	0.875383	0.872699	0.85046	0.868865	0.875383	0.84816	1
770	761	168	25	2	494.74	29.0431	655.251	47.2714	834.539	57.736	1080.05	23.0095	1505.16	262.666	3502.18	759.466	7203.16	1486.59	15363.5	976.447	770	12	956	0.003824	533.058	89.1506	2034.1	1374.03	0.964958	0.962343	0.945084	0.958682	0.937238	0.938808	0.926255	0.928347	0.898013	0.925209	0.895397	0.877092	0.898536	0.889644	0.870816	0.879707	0.855649	0.865063	0.876569	0.844665	1
772	0	672	163	27	0	0	512.36	34.5303	674.214	52.5707	868.409	104.169	0	0	1676.35	334.733	3823.64	901.397	8354.27	3333.89	772	15	862	0.003448	554.118	94.7245	2291.56	1574.6	0.969838	0.961717	0.947796	0.963457	0.936195	0.939675	0.922854	0.926914	0.899652	0.922274	0.894432	0.87877	0.898492	0.888631	0.87471	0.87761	0.862529	0.867169	0.87355	0.843968	1
772	26344	672	163	27	134.905	13.587	512.36	34.5303	674.214	52.5707	868.409	104.169	31.6656	9.79346	1676.35	334.733	3823.64	901.397	8354.27	3333.89	772	0	27206	0.108824	148.187	76.5166	103.269	485.116	0.968812	0.943873	0.947328	0.937826	0.933121	0.933324	0.929391	0.923767	0.879714	0.926542	0.871738	0.869459	0.889988	0.901952	0.886183	0.876185	0.8427	0.88633	0.89098	0.873226	1
777	1215	500	131	25	329.471	18.3546	607.42	39.3479	771.682	61.1498	979.102	108.624	446.471	74.3357	2784.28	539.541	5726.38	1370.2	11878.7	4311.43	777	10	1871	0.007484	443.392	167.482	1593.65	2074.59	0.974078	0.955104	0.949225	0.947622	0.933993	0.933993	0.926777	0.924639	0.883485	0.931855	0.886424	0.872795	0.897114	0.909674	0.885623	0.884019	0.855158	0.886692	0.885088	0.862106	1
778	1088	306	23	2	365.782	22.2891	622.773	46.5675	778.062	52.5297	945.724	11.5122	611.208	111.185	3012.67	698.632	5839.22	1186.14	10323.3	375.197	778	9	1419	0.005676	428.701	120.025	1227.5	1255.99	0.977097	0.952079	0.953488	0.94186	0.931994	0.932347	0.930585	0.922833	0.878083	0.93587	0.881607	0.872445	0.901339	0.911205	0.890063	0.887949	0.85518	0.890768	0.885835	0.862227	1
782	689	259	23	2	466.97	26.9681	670.174	52.482	823.818	60.0726	995.944	14.5459	1266.23	218.44	3756.46	903.021	6941.22	1511.97	12050.9	525.408	782	13	973	0.003892	530.583	108.922	2085.41	1511.77	0.976362	0.95221	0.959918	0.942446	0.932169	0.932682	0.926002	0.922919	0.874615	0.934224	0.882837	0.872559	0.905447	0.9111	0.890545	0.888489	0.857143	0.888489	0.886948	0.862795	1
784	0	622	241	25	0	0	490.754	31.5721	690.043	58.0288	858.634	79.3899	0	0	1472.25	283.342	4110	1047.75	7932.79	2303.1	784	15	888	0.003552	555.197	110.569	2370.01	1661.6	0.978041	0.952703	0.961712	0.943131	0.935811	0.932432	0.926802	0.920045	0.874437	0.934685	0.883446	0.876126	0.904842	0.905405	0.889077	0.889077	0.856982	0.888514	0.890766	0.858671	1
784	28830	622	241	25	128.004	13.2233	490.754	31.5721	690.043	58.0288	858.634	79.3899	27.1135	8.68663	1472.25	283.342	4110	1047.75	7932.79	2303.1	784	0	29718	0.118872	140.769	76.3223	97.1213	491.621	0.963995	0.952806	0.946447	0.939548	0.941904	0.947776	0.936251	0.911148	0.892069	0.922185	0.874234	0.885002	0.887105	0.896225	0.866041	0.870247	0.859597	0.864829	0.874891	0.855239	1
789	939	447	197	23	335.874	18.2209	591.41	36.2255	795.756	67.6259	949.627	76.2082	472.678	77.2258	2567.43	471.333	6293.59	1600.89	10649.9	2670.74	789	11	1606	0.006424	472.199	179.251	1915.49	2293.7	0.973537	0.950498	0.953923	0.941158	0.939601	0.942403	0.927771	0.924035	0.883562	0.926214	0.879826	0.876712	0.900062	0.903798	0.886675	0.880448	0.857721	0.886052	0.886052	0.870486	1
790	838	279	25	3	371.916	21.5676	607.007	39.567	796.996	69.3957	914.512	11.1301	641.689	112.004	2779.06	540.906	6332.27	1738.59	9338.67	336.828	790	9	1145	0.00458	439.903	119.953	1309.53	1311.16	0.970742	0.947598	0.951528	0.935808	0.938865	0.945415	0.931441	0.924454	0.891266	0.924454	0.876856	0.880786	0.897817	0.906987	0.88559	0.877293	0.853712	0.88952	0.885153	0.878603	1
794	552	230	23	3	452.296	26.0633	646.529	47.2146	834.677	65.2406	954.338	16.9044	1151.06	201.384	3365.79	728.966	7236.93	1773.05	10611.9	563.725	794	14	808	0.003232	520.334	111.484	1989.86	1532.62	0.969678	0.951114	0.95854	0.939975	0.938119	0.948639	0.93255	0.925124	0.891089	0.924505	0.884282	0.882426	0.894802	0.907797	0.882426	0.877475	0.851485	0.886139	0.882426	0.876238	1
796	0	488	216	26	0	0	470.611	30.7255	667.029	52.7763	869.767	73.442	0	0	1299.54	256.055	3704.26	852.613	8208.06	2130.73	796	16	730	0.00292	542.946	116.211	2257.13	1707.21	0.971233	0.952055	0.958904	0.938356	0.938356	0.95	0.931507	0.925342	0.895205	0.923973	0.888356	0.882877	0.893836	0.910274	0.885616	0.876027	0.852055	0.884247	0.878082	0.879452	1
796	28391	488	216	26	135.633	13.3414	470.611	30.7255	667.029	52.7763	869.767	73.442	32.1346	9.72484	1299.54	256.055	3704.26	852.613	8208.06	2130.73	796	0	29121	0.116484	145.843	67.5772	87.9105	440.618	0.960458	0.960578	0.940129	0.943477	0.94097	0.950757	0.921139	0.920144	0.896913	0.918341	0.887899	0.886353	0.889221	0.893136	0.868823	0.87873	0.856976	0.851722	0.873356	0.848614	1
801	1335	355	169	25	363.105	19.1359	581.444	38.5943	778.997	59.5994	973.557	83.7811	596.306	94.3681	2445.2	492.536	5882.21	1343.23	11508.5	3245.91	801	9	1884	0.007536	449.653	151.342	1563.65	2036.79	0.961518	0.960722	0.947983	0.942941	0.943206	0.955945	0.928079	0.917728	0.89172	0.925159	0.889862	0.889862	0.88535	0.897558	0.868365	0.87845	0.861996	0.870223	0.864915	0.853238	1
802	1213	195	28	2	407.995	23.5391	606.224	45.6461	789.313	69.7564	933.602	19.3701	846.005	145.894	2779.97	626.861	6156.17	1735.59	9941.43	615.377	802	8	1438	0.005752	443.032	90.3419	1224.31	1076.39	0.963143	0.9621	0.947497	0.942629	0.942629	0.959666	0.926634	0.918985	0.890821	0.921071	0.887344	0.896732	0.8863	0.894993	0.866829	0.875522	0.863004	0.864395	0.862656	0.84701	1
806	893	176	25	2	486.892	28.6395	645.66	50.7806	835.069	60.3755	981.681	38.3694	1435.03	251.637	3360.81	790.208	7225.84	1549.07	11587.7	1347.35	806	12	1096	0.004384	521.233	85.1399	1894.9	1243.78	0.965785	0.965785	0.946168	0.94115	0.944799	0.959398	0.928832	0.921533	0.89188	0.922901	0.88458	0.897354	0.884124	0.893704	0.86177	0.877281	0.860858	0.869982	0.861314	0.848084	1
808	0	790	168	26	0	0	506.792	33.2697	668.289	55.3959	870.599	67.7671	0	0	1621.47	317.154	3732.71	934.36	8205.06	1959.3	808	14	984	0.003936	543.978	90.0069	2155.88	1397.11	0.966972	0.967988	0.949695	0.940549	0.944614	0.95935	0.92937	0.92124	0.887195	0.923272	0.885671	0.899898	0.88313	0.895325	0.864837	0.876016	0.859756	0.868902	0.86128	0.848069	1
808	28551	790	168	26	135.635	13.6597	506.792	33.2697	668.289	55.3959	870.599	67.7671	32.1814	10.0147	1621.47	317.154	3732.71	934.36	8205.06	1959.3	808	0	29535	0.11814	149.239	76.2922	102.935	458.674	0.954766	0.965431	0.94041	0.956797	0.940867	0.946809	0.917234	0.923582	0.90105	0.906924	0.884544	0.869934	0.894633	0.903437	0.868072	0.867801	0.855036	0.842763	0.868969	0.854647	1
813	1308	565	137	26	351.97	19.673	614.084	37.9359	777.565	59.569	970.52	79.4758	543.888	91.0466	2873.26	528.189	5851.35	1383.87	11370.6	2785.88	813	10	2036	0.008144	461.245	158.638	1685.69	1976.13	0.968566	0.967338	0.947692	0.949656	0.951866	0.954568	0.916994	0.929764	0.89833	0.912574	0.888016	0.879666	0.892191	0.897839	0.876719	0.880157	0.861984	0.854862	0.875982	0.850442	1
814	1179	322	17	1	395.763	24.3307	633.978	42.5104	792.396	72.6773	845.151	0	773.521	142.74	3166.81	641.141	6235.42	1685.6	7375.32	0	814	8	1519	0.006076	450.995	108.507	1346.33	1176.18	0.967413	0.969059	0.944371	0.954246	0.9526	0.95293	0.914417	0.933838	0.90553	0.913101	0.887755	0.872943	0.888413	0.897301	0.879197	0.880513	0.861422	0.851218	0.880513	0.847268	1
818	804	273	16	1	499.224	30.3407	684.474	49.6936	840.963	81.5233	844.813	0	1547.41	280.28	3990.56	877.176	7471.38	2210.97	7366.51	0	818	13	1094	0.004376	550.766	95.469	2249.03	1364.8	0.969835	0.973949	0.94287	0.952925	0.949726	0.952925	0.91362	0.936472	0.906764	0.911792	0.887569	0.875229	0.890768	0.894424	0.880713	0.88117	0.859689	0.854662	0.871572	0.850091	1
820	0	728	249	17	0	0	518.744	35.7826	706.689	57.3728	863.123	85.5922	0	0	1740.64	356.526	4407.3	1094.32	8078.16	2252.4	820	15	994	0.003976	571.715	99.7929	2517.03	1531.45	0.970322	0.974346	0.942656	0.953722	0.950201	0.953722	0.91499	0.937626	0.90493	0.915493	0.887324	0.87827	0.88833	0.894869	0.881791	0.881791	0.859658	0.85161	0.872736	0.848089	1
820	30671	728	249	17	136.986	13.2476	518.744	35.7826	706.689	57.3728	863.123	85.5922	33.0727	9.91121	1740.64	356.526	4407.3	1094.32	8078.16	2252.4	820	0	31665	0.12666	150.633	78.9236	111.047	511.197	0.971609	0.954792	0.950971	0.954366	0.939665	0.943502	0.911843	0.917875	0.877657	0.914527	0.887557	0.868261	0.907185	0.886562	0.86594	0.868783	0.847955	0.847481	0.875636	0.845634	1
825	1478	556	214	14	344.762	18.5801	619.398	40.5821	810.75	63.0077	963.041	101.113	510.969	83.0311	2952.3	576.27	6631.58	1547.87	11245.2	3377.33	825	10	2262	0.009048	460.18	170.87	1756.54	2134.07	0.965738	0.963528	0.949381	0.956454	0.947392	0.941645	0.916004	0.926614	0.895225	0.911583	0.881521	0.871353	0.897436	0.897657	0.8687	0.8687	0.856985	0.847038	0.875332	0.845712	1
826	1321	331	40	2	374.95	22.9848	635.203	43.0089	811.946	78.9133	971.594	70.3008	658.212	121.16	3185.6	633.933	6731.57	2109.41	11358.7	2421.41	826	8	1694	0.006776	436.825	123.538	1308.09	1426.15	0.97137	0.964581	0.948052	0.959563	0.94451	0.942149	0.91588	0.929752	0.895809	0.912633	0.88046	0.868949	0.900826	0.902302	0.865407	0.869244	0.854191	0.845336	0.876623	0.847107	1
830	866	287	37	2	444.292	28.3624	670.144	50.1001	845.048	77.261	964.232	67.0199	1093.7	210.609	3749.37	835.015	7559.06	2164.3	11090.5	2273.48	830	13	1192	0.004768	511.983	120.499	1950.57	1668.29	0.975252	0.96896	0.949664	0.956376	0.947148	0.944631	0.912332	0.934564	0.895554	0.916946	0.881292	0.869128	0.907299	0.903104	0.862836	0.86703	0.853188	0.845638	0.873322	0.844379	1
832	0	752	272	39	0	0	454.986	31.7801	681.946	56.3839	859.835	82.6407	0	0	1177.03	249.047	3964.31	968.955	7980.9	2371.84	832	15	1063	0.004252	527.914	125.116	2139.86	1802.72	0.978363	0.970367	0.94873	0.96143	0.94826	0.944497	0.912982	0.935089	0.89746	0.917215	0.88476	0.870649	0.906867	0.904516	0.868297	0.869238	0.851834	0.847601	0.869708	0.849953	1
832	25329	752	272	39	129.563	13.3051	454.986	31.7801	681.946	56.3839	859.835	82.6407	28.101	8.93428	1177.03	249.047	3964.31	968.955	7980.9	2371.84	832	0	26392	0.105568	145.607	83.2725	113.157	550.775	0.971829	0.950724	0.964232	0.940967	0.935037	0.935624	0.921662	0.922306	0.89529	0.923272	0.88273	0.862799	0.895934	0.903891	0.885742	0.877918	0.848458	0.871931	0.881214	0.859806	1
837	871	552	226	34	347.611	18.6417	558.169	37.6264	788.701	62.761	971.764	91.8228	523.627	83.8215	2165.31	447.792	6112.21	1444.38	11493.7	3410.82	837	12	1683	0.006732	488.512	173.286	2034.15	2410.81	0.975045	0.958408	0.953357	0.952763	0.942662	0.942365	0.917409	0.929293	0.894236	0.923054	0.887403	0.87344	0.899287	0.900772	0.874332	0.871955	0.844029	0.860963	0.862448	0.857398	1
838	791	305	37	1	379.52	22.5956	575.414	41.597	791.53	53.1494	943.191	0	682.024	121.315	2375.94	519.764	6144.36	1195.48	10236.5	0	838	10	1134	0.004536	446.147	112.314	1324.27	1242.11	0.974427	0.951499	0.952822	0.953704	0.940035	0.940917	0.92284	0.929453	0.887125	0.924603	0.889771	0.874339	0.901675	0.897707	0.877866	0.868166	0.850088	0.862434	0.858907	0.862875	1
842	550	252	29	1	471.799	29.3411	620.473	45.7751	845.947	56.5958	1051.95	0	1307.78	242.634	2977.42	643.942	7493	1431.33	14181.4	0	842	14	832	0.003328	530.569	99.1988	2044.55	1438.79	0.975361	0.95613	0.952524	0.95613	0.944111	0.94351	0.926082	0.927284	0.879808	0.923077	0.890024	0.876202	0.902043	0.897837	0.875601	0.872596	0.859976	0.859976	0.854567	0.856971	1
844	0	484	236	28	0	0	495.235	34.3219	646.987	49.2881	880.04	62.5026	0	0	1515.68	312.772	3377.35	752.721	8447.55	1817.28	844	16	748	0.002992	557.518	102.978	2362.53	1593.96	0.977273	0.96123	0.95254	0.953877	0.94385	0.94385	0.924465	0.931818	0.879679	0.92246	0.889037	0.875668	0.90107	0.89639	0.875	0.868316	0.861631	0.85762	0.85361	0.858957	1
844	24170	484	236	28	136.947	14.1466	495.235	34.3219	646.987	49.2881	880.04	62.5026	33.1716	10.5641	1515.68	312.772	3377.35	752.721	8447.55	1817.28	844	0	24918	0.099672	149.572	75.2511	103.095	484.113	0.966209	0.947207	0.962537	0.928786	0.938719	0.941388	0.923489	0.915342	0.889357	0.912854	0.876997	0.882294	0.900574	0.900634	0.876836	0.882294	0.843788	0.876194	0.864596	0.8779	1
849	1134	357	189	23	359.644	19.7885	601.208	40.5516	755.105	55.4818	983.573	64.0626	579.914	95.5223	2702.92	545.788	5352.36	1166.06	11752.3	2502.2	849	10	1703	0.006812	462.598	158.9	1705.5	2048.26	0.970053	0.956254	0.965942	0.943629	0.941574	0.943335	0.933647	0.918967	0.898415	0.925132	0.887258	0.873459	0.903993	0.903993	0.885496	0.881679	0.848796	0.859659	0.864063	0.86788	1
850	1040	215	32	0	391.041	24.1567	614.626	48.0634	773.325	59.8072	0	0	746.361	138.438	2900.43	679.738	5756.83	1303.25	0	0	850	8	1287	0.005148	437.897	103.613	1230.79	1139.99	0.966977	0.952603	0.965812	0.939394	0.941336	0.945998	0.934732	0.920357	0.901709	0.926573	0.886169	0.881119	0.900932	0.907148	0.889277	0.885004	0.846931	0.862859	0.862471	0.871406	1
854	712	192	28	0	482.047	29.7881	661.219	52.7183	818.819	66.9495	0	0	1394.3	258.291	3610.32	858.476	6843.37	1667.21	0	0	854	13	932	0.003728	529.076	95.8858	2014.53	1343.62	0.966202	0.948498	0.965665	0.942597	0.944206	0.949034	0.933476	0.926502	0.89485	0.924893	0.886266	0.882511	0.904506	0.912017	0.886266	0.88412	0.846567	0.86427	0.868026	0.868026	1
856	0	627	175	28	0	0	505.105	33.5711	689.799	57.8092	836.727	85.0633	0	0	1605.94	319.607	4104.9	1032.72	7374.69	2124.33	856	15	830	0.00332	555.234	100.942	2327.44	1540.47	0.96747	0.95241	0.964458	0.946988	0.944578	0.951807	0.935542	0.928313	0.9	0.921687	0.88253	0.883735	0.904217	0.907229	0.886747	0.886747	0.849398	0.862048	0.871084	0.869277	1
856	29460	627	175	28	132.736	13.4172	505.105	33.5711	689.799	57.8092	836.727	85.0633	30.1758	9.37138	1605.94	319.607	4104.9	1032.72	7374.69	2124.33	856	0	30290	0.12116	144.314	72.1914	93.1249	453.606	0.958633	0.952278	0.950033	0.93412	0.948762	0.945593	0.927897	0.916226	0.87552	0.918587	0.880637	0.892654	0.884698	0.885672	0.877319	0.879548	0.855711	0.853582	0.864939	0.867778	1
861	1201	475	148	23	346.825	18.4897	610.252	39.4869	790.973	64.8141	952.21	86.1677	520.05	82.9626	2823.39	557.699	6172.68	1533.95	10785.2	2804.33	861	10	1847	0.007388	457.7	164.244	1693.18	2057.09	0.96941	0.956687	0.95804	0.938549	0.948295	0.945046	0.932593	0.914727	0.8817	0.921494	0.878452	0.89307	0.910125	0.894423	0.870601	0.881429	0.846237	0.858148	0.859773	0.864104	1
862	1084	269	28	1	389.539	22.8135	629.272	44.1245	810.231	62.1748	1037.54	0	736.987	129.369	3101.05	659.311	6615.57	1506.5	13608.9	0	862	8	1382	0.005528	445.195	113.332	1325.56	1305.83	0.969971	0.959841	0.959841	0.938495	0.950434	0.943922	0.934515	0.909551	0.884949	0.920043	0.879884	0.89508	0.911722	0.889653	0.869392	0.879161	0.84479	0.858177	0.861433	0.868669	1
866	742	228	22	1	480.369	28.4533	671.036	47.0211	852.402	79.8078	1050.63	0	1378.6	245.872	3756.8	783.011	7763.68	2177.41	14128	0	866	13	993	0.003972	532.964	101.136	2078.96	1471.75	0.970292	0.963243	0.963243	0.935549	0.958711	0.946626	0.932024	0.911883	0.889225	0.920947	0.883686	0.896777	0.91289	0.888218	0.869587	0.874622	0.850957	0.863545	0.861027	0.862538	1
868	0	642	214	20	0	0	503.786	33.03	694.298	51.9241	887.809	87.1023	0	0	1592.87	312.416	4167.6	925.97	8788.78	2585.67	868	15	876	0.003504	559.094	103.952	2386.15	1614.32	0.97089	0.964041	0.964612	0.936644	0.961187	0.949772	0.932078	0.913813	0.890982	0.921804	0.881279	0.897831	0.914954	0.892694	0.871575	0.876142	0.853881	0.869863	0.863584	0.86016	1
868	30242	642	214	20	136.412	13.3735	503.786	33.03	694.298	51.9241	887.809	87.1023	32.682	9.81352	1592.87	312.416	4167.6	925.97	8788.78	2585.67	868	0	31118	0.124472	148.311	73.2521	98.9342	474.33	0.964731	0.969551	0.945096	0.941529	0.949081	0.948936	0.913057	0.926972	0.894627	0.922521	0.8797	0.87917	0.878864	0.895816	0.864162	0.874397	0.860338	0.840012	0.86826	0.847918	1
873	1444	464	189	18	348.486	18.9808	607.866	39.6075	798.737	58.2758	991.549	95.7395	527.725	86.4846	2790.94	551.079	6328.49	1360.63	12214.2	3502.68	873	10	2115	0.00846	451.098	163.822	1642.07	2095.9	0.965248	0.967376	0.949645	0.948227	0.950591	0.949882	0.917258	0.927896	0.890544	0.924823	0.882033	0.88487	0.891017	0.889125	0.869504	0.869267	0.867849	0.851537	0.861702	0.847991	1
874	1296	275	34	0	374.302	22.6718	621.374	46.3668	810.408	64.4862	0	0	654.65	119.256	2992.25	688.777	6627.11	1510.94	0	0	874	8	1605	0.00642	425.873	112.695	1181.69	1247.1	0.966667	0.967601	0.94704	0.948287	0.949844	0.947664	0.916822	0.926168	0.88972	0.926168	0.890343	0.88162	0.88785	0.886916	0.870405	0.870717	0.872274	0.849533	0.859813	0.843614	1
878	842	219	28	0	461.257	27.5104	663.653	50.9087	859.239	67.0737	0	0	1221.33	218.009	3645.7	858.068	7888.82	1827.33	0	0	878	13	1089	0.004356	512.192	104.585	1880.31	1470.18	0.972452	0.96832	0.945363	0.949954	0.955464	0.950413	0.919192	0.929293	0.889348	0.933425	0.889807	0.885675	0.891644	0.881543	0.879706	0.875574	0.870983	0.849862	0.860422	0.839761	1
880	0	746	212	27	0	0	477.614	31.828	678.43	54.0374	881.644	66.1977	0	0	1358.8	269.581	3898.78	951.483	8510.06	1987.07	880	15	985	0.00394	531.911	108.268	2101.5	1611.49	0.971574	0.967005	0.953299	0.951777	0.956345	0.949746	0.92335	0.927919	0.888325	0.932487	0.893401	0.885787	0.891371	0.880711	0.882234	0.875127	0.871066	0.849746	0.858883	0.842132	1
880	29428	746	212	27	132.962	13.4346	477.614	31.828	678.43	54.0374	881.644	66.1977	30.329	9.42992	1358.8	269.581	3898.78	951.483	8510.06	1987.07	880	0	30413	0.121652	145.883	74.4454	97.4089	467.576	0.974468	0.970703	0.950416	0.943379	0.953342	0.935357	0.915217	0.929076	0.900947	0.92255	0.87461	0.86782	0.899286	0.897527	0.863068	0.878802	0.852662	0.844869	0.875316	0.8438	1
885	1160	539	177	23	336.633	17.6262	577.556	36.9833	772.372	58.7155	991.955	63.4357	475.587	74.7185	2394.36	456.999	5733.49	1328.53	12045.9	2369.66	885	11	1899	0.007596	453.566	163.242	1650.41	2039.15	0.972354	0.969458	0.949974	0.945761	0.954186	0.940232	0.915482	0.934439	0.897314	0.923117	0.890469	0.869932	0.890205	0.889415	0.876777	0.874671	0.850184	0.849131	0.870458	0.848341	1
886	1034	301	30	1	380.808	22.4373	597.527	42.5417	792.149	57.6629	1051.12	0	688.823	121.619	2657.72	560.651	6173.89	1342.51	14147.9	0	886	9	1366	0.005464	438.087	109.39	1252.99	1203.88	0.974744	0.971083	0.951318	0.944363	0.953514	0.940337	0.913616	0.935578	0.897511	0.925695	0.886164	0.863836	0.887262	0.893485	0.878111	0.872987	0.84224	0.844802	0.86896	0.848463	1
890	682	249	28	1	462.633	27.4603	641.164	48.1093	823.089	68.9232	1161.81	0	1232.12	219.141	3285.9	730.312	6958.57	1792.52	19079.7	0	890	13	960	0.00384	520.181	102.61	1950.43	1460.31	0.975	0.973958	0.952083	0.942187	0.955208	0.945833	0.91875	0.941146	0.896354	0.928646	0.8875	0.863021	0.891146	0.899479	0.866146	0.866667	0.846875	0.841667	0.874479	0.851563	1
892	0	594	234	28	0	0	487.458	31.7437	668.615	53.6343	869.251	90.4512	0	0	1443.36	281.474	3733.2	895.162	8290.56	2913.18	892	16	856	0.003424	549.469	107.922	2293.29	1672.18	0.974883	0.974883	0.953855	0.939252	0.954439	0.948598	0.921729	0.939252	0.894276	0.929322	0.886682	0.868575	0.892523	0.900701	0.869159	0.868575	0.848131	0.844626	0.874416	0.852804	1
892	29554	594	234	28	137.438	13.5743	487.458	31.7437	668.615	53.6343	869.251	90.4512	33.4386	10.2088	1443.36	281.474	3733.2	895.162	8290.56	2913.18	892	0	30410	0.12164	149.036	71.7717	97.0505	467.458	0.96631	0.95633	0.944952	0.946514	0.94926	0.931273	0.92195	0.931717	0.885728	0.92149	0.881404	0.876784	0.916935	0.903946	0.860112	0.874153	0.854522	0.843719	0.87537	0.848126	1
897	1508	441	182	24	355.627	18.9718	595.793	39.4436	779.936	60.8497	1002.8	111.349	560.489	90.057	2629.59	522.137	5907.91	1391.05	12763.6	4804.32	897	9	2155	0.00862	447.817	155.548	1571.43	2099.88	0.970302	0.957077	0.952668	0.946172	0.953132	0.933875	0.922506	0.927842	0.895824	0.926682	0.87819	0.876798	0.911137	0.898144	0.868445	0.879118	0.858701	0.842691	0.87123	0.852668	1
898	1368	268	26	0	390.161	23.7463	611.789	41.4604	781.799	71.2283	0	0	741.103	135.225	2847.9	580.076	5988.02	1611.74	0	0	898	8	1662	0.006648	432.025	96.8919	1162.91	1038.48	0.972623	0.954272	0.951564	0.949158	0.955174	0.931107	0.922684	0.929603	0.899218	0.924188	0.872142	0.875451	0.915764	0.903129	0.868231	0.873947	0.860108	0.841456	0.87485	0.8571	1
902	957	244	24	0	480.511	28.8322	657.415	46.3753	837.713	72.2587	0	0	1380.19	248.804	3534.62	758.831	7341.89	1875.92	0	0	902	12	1225	0.0049	522.746	90.164	1926.12	1246.92	0.972245	0.956327	0.956735	0.95102	0.953469	0.932653	0.926939	0.930204	0.898367	0.928163	0.870612	0.873061	0.916735	0.904898	0.870204	0.871837	0.854286	0.840408	0.875918	0.849388	1
904	0	846	230	20	0	0	501.101	34.1071	678.842	53.17	854.874	81.0155	0	0	1569.2	319.286	3903.24	929.267	7834.1	2153.14	904	14	1096	0.004384	544.856	92.7903	2173.33	1356.09	0.974453	0.96031	0.955748	0.951186	0.958485	0.933394	0.926095	0.928832	0.898266	0.927464	0.874088	0.875456	0.917883	0.906478	0.873631	0.869982	0.854471	0.843978	0.874544	0.849453	1
904	29558	846	230	20	135.819	13.3928	501.101	34.1071	678.842	53.17	854.874	81.0155	32.2722	9.83221	1569.2	319.286	3903.24	929.267	7834.1	2153.14	904	0	30654	0.122616	150.443	79.0504	108.823	473.164	0.962648	0.953595	0.958798	0.94818	0.95322	0.939437	0.925524	0.919309	0.901742	0.915476	0.879347	0.891711	0.901938	0.901693	0.859643	0.867538	0.84648	0.843838	0.85904	0.855125	1
909	1391	636	191	16	344.363	18.7623	603.875	39.5851	778.606	54.9016	962.631	94.4896	509.287	82.7645	2736.85	536.723	5858.4	1238.45	11192.9	3288.78	909	10	2234	0.008936	459.798	160.294	1677.3	1899.23	0.970457	0.95949	0.958147	0.946956	0.95949	0.937108	0.926589	0.932856	0.897717	0.921665	0.879141	0.893688	0.912936	0.903536	0.865712	0.866607	0.853402	0.841316	0.866831	0.849597	1
910	1255	385	41	1	376.07	22.981	615.848	44.7402	792.196	57.5147	817.4	0	664.051	121.476	2910.46	629.983	6175.32	1372.14	6675.31	0	910	9	1682	0.006728	441.36	119.024	1316.16	1280.41	0.970868	0.958086	0.959275	0.944709	0.959275	0.938466	0.925684	0.936088	0.896552	0.920927	0.879905	0.896254	0.915279	0.904281	0.859988	0.865933	0.854935	0.846908	0.867122	0.848098	1
914	835	323	35	1	463.145	28.4734	658.676	52.0197	834.373	65.636	827.02	0	1237.14	227.771	3567.66	837.299	7228.99	1718.51	6912.72	0	914	13	1194	0.004776	527.227	108.683	2047.98	1484.49	0.970687	0.96273	0.958124	0.940955	0.962312	0.940955	0.921692	0.932998	0.901173	0.922111	0.879397	0.894054	0.917923	0.90201	0.862647	0.860553	0.85804	0.854271	0.867672	0.846734	1
916	0	732	297	34	0	0	486.676	33.1166	683.327	57.0837	847.771	61.9625	0	0	1438.06	291.183	3990.46	1003.28	7561.99	1652.83	916	16	1063	0.004252	553.169	111.096	2347.07	1618.77	0.972719	0.96096	0.959078	0.941675	0.962371	0.944026	0.926623	0.935089	0.905456	0.92286	0.880056	0.893227	0.917215	0.904045	0.862653	0.860771	0.859831	0.855127	0.869238	0.843368	1
916	27450	732	297	34	130.477	13.3987	486.676	33.1166	683.327	57.0837	847.771	61.9625	28.6988	9.18342	1438.06	291.183	3990.46	1003.28	7561.99	1652.83	916	0	28513	0.114052	146.235	83.9384	115.13	539.151	0.964981	0.942535	0.956458	0.959527	0.949286	0.942237	0.913373	0.898222	0.889682	0.911409	0.901063	0.879003	0.909006	0.879143	0.873829	0.868183	0.849157	0.852366	0.861309	0.843983	1
921	1029	534	250	29	347.907	19.2416	591.514	39.3181	788.43	63.5112	964.782	70.819	525.251	87.186	2573.84	512.629	6109.22	1479.55	11127.3	2407.07	921	12	1842	0.007368	488.03	176.58	2043.93	2319.61	0.97177	0.954669	0.960912	0.94924	0.954397	0.945168	0.923996	0.920195	0.89848	0.915581	0.882193	0.887894	0.907709	0.891965	0.873779	0.860749	0.857492	0.84392	0.861292	0.848806	1
922	930	294	37	0	391.948	24.4028	610.336	43.3695	793.939	69.7056	0	0	751.652	139.377	2831.55	604.3	6258.45	1598.45	0	0	922	9	1261	0.005044	454.66	113.792	1398.16	1286.41	0.967486	0.950833	0.961538	0.952022	0.955591	0.95004	0.925059	0.913957	0.897304	0.911182	0.886994	0.88977	0.902855	0.885805	0.875496	0.861618	0.850912	0.84655	0.860428	0.853291	1
926	668	247	35	0	475.509	29.7467	653.568	49.7751	832.512	71.5556	0	0	1338.96	251.912	3481.79	811.302	7204.74	1816.1	0	0	926	14	950	0.0038	534.957	104.21	2112.21	1483.52	0.966842	0.950526	0.963684	0.952632	0.959474	0.947368	0.931053	0.914211	0.896842	0.909474	0.878947	0.894211	0.904737	0.887368	0.871053	0.856316	0.847895	0.839474	0.857895	0.857368	1
928	0	588	222	34	0	0	500.103	34.4271	675.777	53.8795	853.94	80.3623	0	0	1560.3	317.831	3853.48	936.725	7808.89	2250.49	928	16	844	0.003376	560.565	106.56	2415.2	1652.41	0.970379	0.953199	0.962085	0.953791	0.960308	0.946682	0.929502	0.915284	0.898104	0.909953	0.878555	0.898104	0.904028	0.886848	0.87263	0.853673	0.849526	0.84064	0.859005	0.85545	1
928	25836	588	222	34	137.534	13.5644	500.103	34.4271	675.777	53.8795	853.94	80.3623	33.5059	10.2279	1560.3	317.831	3853.48	936.725	7808.89	2250.49	928	0	26680	0.10672	150.916	77.5848	108.849	510.141	0.969565	0.953467	0.963343	0.947489	0.946214	0.952924	0.922001	0.906897	0.886732	0.926331	0.90521	0.876987	0.896608	0.883883	0.881765	0.88006	0.851274	0.852005	0.869921	0.828598	1
933	1298	432	194	27	348.322	18.7751	602.765	40.9186	779.832	61.4996	962.693	79.9596	526.888	85.4288	2724.15	544.604	5907.88	1409.09	11105.6	2771.13	933	10	1951	0.007804	456.072	165.933	1694.88	2122.96	0.969503	0.954639	0.96489	0.952588	0.948488	0.950538	0.925167	0.909534	0.888775	0.920554	0.901076	0.87673	0.905946	0.886468	0.883906	0.866479	0.861097	0.853921	0.859815	0.845208	1
934	1168	267	39	1	382.267	23.2571	618.334	45.4028	783.858	69.8797	994.605	0	697.213	127.349	2946.48	637.036	6028.97	1594.21	11995	0	934	8	1475	0.0059	436.033	112.454	1253	1264.35	0.969831	0.95322	0.965085	0.952542	0.947797	0.953898	0.926441	0.908814	0.887458	0.926441	0.906102	0.873559	0.904746	0.883729	0.886102	0.868475	0.864068	0.851186	0.856949	0.843729	1
938	779	226	37	1	467.952	28.9601	661.461	52.3819	822.415	75.6885	998.441	0	1276.08	236.878	3613.11	842.822	6969.83	1921.75	12133.7	0	938	13	1043	0.004172	522.965	106.012	1994.87	1502.24	0.975551	0.954938	0.964525	0.955417	0.953979	0.950623	0.930489	0.910355	0.888303	0.923298	0.910834	0.882071	0.901726	0.883509	0.885427	0.868648	0.861457	0.850431	0.856184	0.848993	1
940	0	672	214	37	0	0	475.841	33.1427	667.299	56.3378	820.808	85.0757	0	0	1345.46	281.179	3718.35	920.41	6977.69	2227.84	940	15	923	0.003692	534.06	108.192	2121.39	1558.19	0.978332	0.957746	0.968581	0.956663	0.954496	0.952871	0.93987	0.912784	0.889491	0.923619	0.908992	0.884074	0.903575	0.881907	0.883532	0.869447	0.862947	0.850488	0.851571	0.851029	1
940	28155	672	214	37	136.207	13.6959	475.841	33.1427	667.299	56.3378	820.808	85.0757	32.5873	10.1749	1345.46	281.179	3718.35	920.41	6977.69	2227.84	940	0	29078	0.116312	148.836	73.6076	98.8906	459.639	0.970803	0.960159	0.955241	0.945113	0.95617	0.946007	0.925442	0.915658	0.894525	0.916741	0.884449	0.878946	0.898652	0.899116	0.887338	0.875198	0.842407	0.829476	0.862164	0.839587	1
945	1337	476	174	31	375.994	20.1235	594.539	38.1642	786.043	62.3457	943.626	92.5032	661.953	106.3	2611.03	500.535	6049.93	1413.91	10547.6	3191.26	945	10	2018	0.008072	471.62	150.491	1738.13	2034.13	0.972498	0.959861	0.960605	0.949207	0.959118	0.948959	0.931863	0.917245	0.889495	0.9222	0.902874	0.884787	0.896432	0.886521	0.884291	0.877849	0.850842	0.832012	0.861497	0.840188	1
946	1216	258	32	0	409.333	24.4075	611.73	43.1065	798.378	67.2042	0	0	854.883	151.985	2850.04	595.628	6352.86	1584.54	0	0	946	8	1506	0.006024	452.274	96.3605	1313.51	1116.55	0.97344	0.959163	0.959495	0.949535	0.960159	0.945883	0.929947	0.917331	0.886786	0.922975	0.904382	0.884462	0.89741	0.892762	0.883134	0.879814	0.85259	0.831341	0.860558	0.833333	1
950	861	213	27	0	497.263	30.1093	658.576	51.5505	846.001	77.8568	0	0	1529.17	274.61	3564.66	820.11	7583.75	2064.06	0	0	950	12	1101	0.004404	537.023	88.3605	2071.44	1303.85	0.979564	0.962307	0.95822	0.951408	0.959128	0.945504	0.929155	0.917348	0.88465	0.920073	0.906903	0.881471	0.896912	0.89555	0.890554	0.88465	0.851045	0.836058	0.856948	0.834696	1
952	0	774	200	26	0	0	521.343	35.1708	682.557	57.3572	870.838	76.374	0	0	1765.75	354.008	3977.46	985.075	8250.05	2155.63	952	15	1000	0.004	562.673	91.8299	2376.68	1452.65	0.98	0.962	0.96	0.955	0.959	0.947	0.934	0.9215	0.8875	0.9185	0.9075	0.8825	0.895	0.8975	0.891	0.8845	0.845	0.84	0.8565	0.839	1
952	31712	774	200	26	137.687	13.4454	521.343	35.1708	682.557	57.3572	870.838	76.374	33.5962	10.0729	1765.75	354.008	3977.46	985.075	8250.05	2155.63	952	0	32712	0.130848	150.679	76.0628	105.224	476.765	0.974673	0.963561	0.951333	0.938753	0.959281	0.932166	0.922506	0.934932	0.894702	0.921665	0.872233	0.878989	0.912127	0.90557	0.877843	0.874587	0.861962	0.832294	0.864545	0.845378	1
957	1595	572	160	22	356.445	18.655	629.137	39.9146	793.166	64.1888	986.186	78.9664	564.162	88.3859	3090.61	581.031	6220.27	1504.14	11919.1	2912.34	957	9	2349	0.009396	458.492	159.256	1670.98	2009.21	0.975947	0.964666	0.957642	0.949979	0.957642	0.93444	0.928693	0.933589	0.887186	0.917412	0.889527	0.888463	0.90762	0.897829	0.882929	0.874202	0.846743	0.831843	0.855045	0.848233	1
958	1451	346	31	1	395.222	23.4303	649.834	44.6888	820.755	65.1066	998.174	0	769.76	136.686	3411.57	703.673	6885.8	1713.9	12124	0	958	8	1829	0.007316	450.93	115.383	1379.39	1345.88	0.97485	0.963915	0.955714	0.947512	0.959814	0.929196	0.93111	0.936851	0.891197	0.916894	0.886823	0.890104	0.906233	0.897485	0.882176	0.875342	0.851011	0.831875	0.857299	0.844451	1
962	1016	301	28	1	481.471	29.1096	693.679	49.7427	863.748	75.9103	997.084	0	1388.63	250.119	4151.43	901.606	8055.61	2268.31	12084.5	0	962	13	1346	0.005384	537.261	107.276	2153.1	1571.05	0.976969	0.965825	0.957652	0.951337	0.956538	0.927192	0.930163	0.93425	0.893388	0.914933	0.895245	0.88373	0.903418	0.900817	0.879643	0.876672	0.854012	0.830981	0.863299	0.846582	1
964	0	907	279	26	0	0	495.618	33.9843	708.368	54.702	883.371	80.2968	0	0	1518.79	312.128	4429.78	1016.04	8624.08	2338.28	964	15	1212	0.004848	552.911	109.789	2341.32	1668.82	0.977723	0.966997	0.959158	0.952558	0.957921	0.92863	0.933168	0.933993	0.895215	0.918729	0.897277	0.882838	0.905528	0.900578	0.883251	0.877063	0.854785	0.829208	0.865099	0.848185	1
964	26520	907	279	26	136.747	13.7351	495.618	33.9843	708.368	54.702	883.371	80.2968	32.9699	10.1849	1518.79	312.128	4429.78	1016.04	8624.08	2338.28	964	0	27732	0.110928	154.935	89.138	133.854	586.951	0.966158	0.955611	0.960136	0.937996	0.962859	0.93338	0.916198	0.931108	0.904154	0.912628	0.877921	0.880319	0.910501	0.908157	0.872746	0.855762	0.862145	0.849055	0.881851	0.845774	1
969	1257	666	233	21	361.642	18.8153	606.55	39.8226	819.27	61.6959	1014.79	89.4117	589.035	91.8285	2773.31	544.565	6834.28	1534.65	13032.1	3474.64	969	11	2177	0.008708	491.845	170.587	2045.71	2338.76	0.973588	0.963941	0.956821	0.940974	0.962333	0.933624	0.925815	0.93638	0.903078	0.91525	0.878273	0.881029	0.910657	0.900551	0.870923	0.871612	0.867478	0.83808	0.876206	0.847267	1
970	1143	377	37	0	404.87	23.1363	626.771	45.8874	858.509	72.8044	0	0	826.651	141.518	3068.11	668.946	7894.22	2015.47	0	0	970	9	1557	0.006228	469.38	116.962	1537.33	1455.34	0.976236	0.963391	0.955363	0.938985	0.962749	0.932563	0.925498	0.936737	0.907514	0.915864	0.873796	0.87797	0.915864	0.899807	0.865125	0.873475	0.87508	0.839435	0.878613	0.842646	1
974	813	330	37	0	493.771	29.1334	670.702	51.3698	897.401	74.2383	0	0	1496.57	265.009	3761.82	861.996	9002.61	2249.68	0	0	974	14	1180	0.00472	555.908	107.227	2365.43	1691.63	0.978814	0.96822	0.954661	0.944915	0.963136	0.933475	0.920763	0.935593	0.902966	0.917373	0.880932	0.883051	0.916949	0.900847	0.869068	0.871186	0.873729	0.836864	0.883898	0.848305	1
976	0	738	306	37	0	0	516.072	34.2696	694.705	55.1955	919.952	77.2505	0	0	1712.32	340.954	4183.74	990.071	9702.03	2482.7	976	16	1081	0.004324	580.462	111.078	2685.38	1880.13	0.979648	0.96901	0.954209	0.946809	0.964385	0.931545	0.918594	0.938483	0.909806	0.916744	0.880204	0.884366	0.918594	0.899167	0.867253	0.876041	0.871878	0.833488	0.884829	0.850139	1
976	26026	738	306	37	131.392	13.6166	516.072	34.2696	694.705	55.1955	919.952	77.2505	29.3181	9.36678	1712.32	340.954	4183.74	990.071	9702.03	2482.7	976	0	27107	0.108428	149.301	91.605	135.239	641.221	0.960103	0.952614	0.959254	0.946453	0.955381	0.940716	0.933172	0.918287	0.911757	0.915225	0.894677	0.878648	0.902258	0.886874	0.871897	0.856956	0.853562	0.840982	0.870956	0.859593	1
981	1017	570	249	32	349.544	19.1334	622.982	40.6385	806.751	61.0418	1043.28	87.5938	532.569	87.4932	3003.31	583.957	6527.82	1461.32	14128.3	3655.53	981	12	1868	0.007472	505.809	189.304	2318.54	2693.03	0.971092	0.95985	0.95985	0.951017	0.957173	0.930139	0.927998	0.934154	0.916488	0.915685	0.886242	0.875268	0.904443	0.89909	0.870182	0.851713	0.859743	0.840471	0.880889	0.855193	1
982	952	338	38	3	383.001	24.0874	638.558	45.6753	815.217	60.2214	988.133	73.1708	701.745	132.739	3241.48	695.3	6729.7	1483.72	11957.5	2722.45	982	9	1331	0.005324	461.602	132.763	1544.16	1570.42	0.968069	0.956799	0.96018	0.953418	0.954921	0.933509	0.932757	0.935011	0.917731	0.915477	0.883171	0.87716	0.898948	0.899699	0.868144	0.847107	0.855748	0.845229	0.876033	0.856875	1
986	677	289	36	3	471.164	30.3904	680.19	51.8105	860.608	68.4981	982.868	62.4445	1303.66	251.198	3922.63	910.715	7932.16	1876.67	11717.2	2271.76	986	14	1005	0.00402	546.749	120.992	2325.3	1802.44	0.967662	0.958706	0.958209	0.952736	0.952736	0.935821	0.933831	0.937811	0.914925	0.908955	0.885075	0.876617	0.903483	0.900995	0.870149	0.838308	0.851741	0.848259	0.875124	0.856716	1
988	0	592	267	39	0	0	496.933	35.0696	705.954	58.4903	897.98	80.9118	0	0	1532.11	324.278	4396.94	1108.64	9054.01	2467.54	988	16	898	0.003592	576.498	125.527	2710.58	2051.31	0.971604	0.959354	0.960468	0.954343	0.9549	0.937082	0.932628	0.93931	0.917595	0.908686	0.886971	0.874722	0.907016	0.903675	0.874722	0.837973	0.85412	0.858018	0.872494	0.857461	1
988	33183	592	267	39	135.786	13.3777	496.933	35.0696	705.954	58.4903	897.98	80.9118	32.2463	9.78572	1532.11	324.278	4396.94	1108.64	9054.01	2467.54	988	0	34081	0.136324	147.398	74.6477	102.818	543.138	0.974971	0.952481	0.960315	0.950222	0.951879	0.947522	0.933702	0.91821	0.889968	0.916581	0.896394	0.875488	0.90059	0.888296	0.871996	0.862416	0.85131	0.844444	0.852616	0.849902	1
993	1566	454	233	37	352.207	18.885	603.774	41.0758	815.302	65.2686	1009.72	83.0426	544.58	87.3501	2738.07	554.186	6750.92	1637.3	12802.7	3238.73	993	10	2290	0.00916	459.823	175.767	1808.98	2492.08	0.969432	0.958952	0.961354	0.948035	0.95393	0.937773	0.943013	0.925109	0.908515	0.910044	0.900655	0.882969	0.896288	0.891048	0.874454	0.851528	0.853057	0.85131	0.860699	0.850873	1
994	1418	264	34	1	391.875	23.2457	622.142	44.8979	833.302	81.9732	889.566	0	750.445	132.625	2999.41	637.449	7271.74	2040.14	8594.49	0	994	8	1717	0.006868	436.311	105.215	1229.94	1259.03	0.967385	0.960978	0.962143	0.948165	0.951951	0.937682	0.945545	0.921957	0.904776	0.91555	0.903611	0.885265	0.894584	0.890215	0.875655	0.854106	0.85265	0.85498	0.860221	0.846243	1
998	978	224	32	1	506.018	29.4017	678.116	50.1789	879.693	91.0455	978.469	0	1609.67	279.571	3883.06	862.928	8574.67	2540.48	11423.1	0	998	12	1235	0.00494	547.297	93.9297	2210.43	1508.52	0.968826	0.961134	0.960729	0.948988	0.952632	0.936032	0.947773	0.925506	0.908907	0.915385	0.903644	0.882591	0.898785	0.891498	0.875304	0.851417	0.855061	0.857895	0.861943	0.854251	1
1000	0	883	211	32	0	0	523.241	34.2558	696.582	54.6933	908.122	93.4077	0	0	1783.71	350.457	4216.44	1011.69	9425.05	2774.77	1000	14	1126	0.004504	566.661	98.4058	2456.74	1679.98	0.971137	0.963588	0.962256	0.951155	0.953819	0.935613	0.948046	0.928064	0.908082	0.916075	0.903197	0.881439	0.900977	0.892984	0.874334	0.852575	0.856572	0.857904	0.862789	0.850355	1
1000	32812	883	211	32	136.139	13.1644	523.241	34.2558	696.582	54.6933	908.122	93.4077	32.4655	9.73409	1783.71	350.457	4216.44	1011.69	9425.05	2774.77	1000	0	33938	0.135752	150.423	80.2144	112.898	531.276	0.968929	0.950527	0.963212	0.949393	0.951205	0.934542	0.926248	0.924421	0.881563	0.918292	0.893674	0.880959	0.905077	0.911235	0.874212	0.86714	0.853984	0.84152	0.861586	0.850919	1
1005	1521	668	177	29	370.803	18.8971	638.729	40.8209	810.38	63.1636	1036.67	85.3165	634.525	96.9395	3234.17	616.567	6623.7	1564.59	13844	3248.73	1005	10	2395	0.00958	486.08	165.7	1962.17	2303.65	0.972234	0.960543	0.967432	0.954906	0.954906	0.935908	0.936534	0.922547	0.890605	0.922129	0.900626	0.887474	0.904384	0.909812	0.871608	0.870564	0.864301	0.842797	0.858664	0.849269	1
1006	1425	388	38	4	403.505	23.2517	657.808	46.8128	841.661	69.5689	1020.08	55.1863	818.492	141.599	3541.7	759.048	7434.13	1881.46	13047	2012.08	1006	9	1855	0.00742	467.001	123.397	1549.98	1565.96	0.972507	0.960377	0.968464	0.956065	0.957143	0.934501	0.933423	0.920485	0.887332	0.921563	0.89973	0.88841	0.906199	0.912668	0.867655	0.876011	0.863342	0.84097	0.857682	0.846092	1
1010	1023	341	34	4	492.001	28.3658	700.421	51.8698	885.467	79.0602	1084.47	94.2868	1479.88	254.131	4277.53	964.825	8678.72	2361.64	15879.3	4033.92	1010	13	1402	0.005608	553.926	113.6	2376	1845.05	0.973252	0.958987	0.969686	0.956134	0.958987	0.932596	0.934379	0.923324	0.886947	0.919401	0.902996	0.886234	0.906919	0.910842	0.869116	0.874465	0.866619	0.839872	0.858773	0.848074	1
1012	0	910	326	37	0	0	506.362	34.0678	714.487	56.0274	921.829	101.695	0	0	1618.38	324.492	4548.04	1081.23	9910.2	3391.46	1012	15	1273	0.005092	571.736	117.346	2609.63	1980.58	0.973291	0.962687	0.972899	0.956402	0.959544	0.931658	0.932836	0.924195	0.890416	0.919089	0.90652	0.884132	0.912804	0.910055	0.869992	0.875491	0.862922	0.84564	0.856638	0.84839	1
1012	30431	910	326	37	137.823	13.589	506.362	34.0678	714.487	56.0274	921.829	101.695	33.7179	10.3464	1618.38	324.492	4548.04	1081.23	9910.2	3391.46	1012	0	31704	0.126816	155.246	89.3675	137.148	642.914	0.971234	0.953933	0.959043	0.947767	0.958948	0.925293	0.919979	0.926035	0.893704	0.912251	0.889525	0.869212	0.903482	0.901605	0.876262	0.86948	0.867036	0.835257	0.872587	0.840383	1
1017	1545	657	277	36	373.498	19.5111	620.415	40.269	830.322	63.5122	1047.07	110.782	648.66	101.84	2966.11	573.078	7117.48	1638.56	14458.2	4745.61	1017	11	2515	0.01006	497.957	176.616	2164.19	2674.87	0.972366	0.954871	0.965606	0.94831	0.96163	0.92664	0.9334	0.928429	0.894235	0.913917	0.900398	0.878131	0.910537	0.905765	0.884891	0.869583	0.867793	0.835189	0.867197	0.851093	1
1018	1439	396	33	6	408.466	23.8111	635.01	45.6637	831.828	69.1703	1097.41	57.9988	849.119	148.872	3188.29	678.369	7177.44	1752.5	16225.3	2577.79	1018	9	1874	0.007496	465.999	114.813	1504.08	1542.42	0.970918	0.954642	0.965582	0.947705	0.962113	0.925027	0.927962	0.930096	0.894344	0.914621	0.898346	0.878869	0.909552	0.905283	0.885005	0.870598	0.874333	0.828975	0.875934	0.855923	1
1022	1008	345	31	6	514.744	30.3646	686.777	52.5343	880.205	81.7	1150.84	78.5008	1694.54	299.58	4037.42	923.242	8539.36	2309.52	18803.6	3855.33	1022	13	1390	0.00556	568.339	103.574	2502.55	1864.86	0.971942	0.958273	0.963669	0.94964	0.96259	0.92518	0.930216	0.932734	0.895324	0.911871	0.899281	0.881655	0.907914	0.903237	0.885971	0.872662	0.873381	0.833453	0.872662	0.859712	1
1024	0	903	332	36	0	0	538.152	36.1932	711.119	58.2667	956.414	138.662	0	0	1941.25	393.087	4491.47	1102.44	11361.9	5337.76	1024	15	1271	0.005084	595.18	108.995	2874.23	2139.25	0.974823	0.960661	0.965775	0.953186	0.962234	0.925256	0.934697	0.936271	0.897325	0.913061	0.900865	0.885523	0.90834	0.902439	0.889064	0.872148	0.875688	0.833202	0.873328	0.86074	1
1024	31351	903	332	36	134.801	13.3099	538.152	36.1932	711.119	58.2667	956.414	138.662	31.5592	9.66806	1941.25	393.087	4491.47	1102.44	11361.9	5337.76	1024	0	32622	0.130488	152.738	92.5699	142.314	693.516	0.972948	0.955567	0.963644	0.959644	0.96297	0.930844	0.931151	0.928453	0.911394	0.896849	0.888342	0.868356	0.905478	0.88871	0.874701	0.863145	0.863374	0.835402	0.869766	0.854837	1
1029	1403	691	276	33	366.875	20.1987	653.585	41.6845	825.302	64.1221	1069.91	141.064	615.46	102.36	3464.07	667.323	6994.13	1657.18	15708.1	6549.31	1029	11	2403	0.009612	511.628	187.332	2374.49	2842.4	0.977944	0.962547	0.963171	0.958385	0.960466	0.924469	0.928631	0.935913	0.901581	0.909696	0.888889	0.873491	0.910112	0.89638	0.887224	0.868914	0.868914	0.829796	0.865169	0.854973	1
1030	1269	414	59	1	401.747	24.8961	668.215	44.3858	833.511	61.1957	1411.68	0	809.123	150.55	3704.65	743.606	7190.67	1625.22	34139.5	0	1030	9	1743	0.006972	480.233	136.553	1732.01	1841.95	0.978485	0.962995	0.960987	0.958118	0.959266	0.924842	0.927137	0.934309	0.902467	0.91136	0.883534	0.864888	0.906483	0.898164	0.886116	0.866896	0.86202	0.827309	0.86288	0.85284	1
1034	928	363	52	1	473.792	27.7415	702.339	51.4646	862.798	72.7037	1447.07	0	1322.68	233.193	4311.13	959.673	8012.65	2088.02	36760.2	0	1034	14	1344	0.005376	551.295	126.933	2415.04	2083.23	0.976935	0.962798	0.960938	0.955357	0.963914	0.924479	0.931176	0.934524	0.898438	0.91183	0.881324	0.86942	0.906622	0.891741	0.885417	0.872024	0.857515	0.827381	0.863095	0.853795	1
1036	0	813	343	52	0	0	494.718	32.7657	724.402	58.6623	904.406	120.857	0	0	1509.21	301.34	4745.01	1169.2	9571.13	5587.08	1036	16	1208	0.004832	577.57	132.922	2775.02	2441.61	0.977649	0.964818	0.962334	0.95654	0.966474	0.923427	0.93543	0.934189	0.899007	0.915563	0.882036	0.869619	0.906871	0.889901	0.886175	0.875828	0.859272	0.832781	0.860099	0.85803	1
1036	29198	813	343	52	136.673	13.6818	494.718	32.7657	724.402	58.6623	904.406	120.857	32.912	10.2062	1509.21	301.34	4745.01	1169.2	9571.13	5587.08	1036	0	30406	0.121624	154.189	91.0923	141.853	723.742	0.968542	0.960731	0.953759	0.939173	0.951671	0.936641	0.933829	0.93008	0.911958	0.896731	0.897931	0.885088	0.904854	0.888476	0.882951	0.840459	0.865421	0.848451	0.864024	0.843814	1
1041	1441	596	303	47	342.584	18.8837	595.248	39.8656	827.952	63.7077	999.789	90.5173	501.573	82.6411	2623.25	529.384	7058.36	1631.47	12481.7	3427.02	1041	11	2387	0.009548	480.222	191.553	2099.52	2738.06	0.972141	0.961458	0.961667	0.95287	0.958944	0.932132	0.931923	0.932342	0.900084	0.90532	0.887306	0.879556	0.909719	0.89359	0.882488	0.857562	0.856305	0.840804	0.863008	0.849393	1
1042	1289	344	53	3	379.205	22.8185	613.263	44.9837	841.636	67.775	992.385	53.8227	680.495	122.721	2875.23	638.312	7423.42	1740.53	12020.4	1998.23	1042	9	1689	0.006756	442.475	124.465	1359.23	1540.18	0.971285	0.960924	0.96566	0.954115	0.957075	0.9328	0.930728	0.929544	0.90675	0.898757	0.886323	0.881291	0.91119	0.89254	0.880107	0.851687	0.85672	0.840438	0.859976	0.841326	1
1046	901	284	50	3	476.09	28.8358	661.547	48.9598	897.22	71.4341	1028.84	64.3012	1342.88	244.333	3606.45	799.473	8982.93	2114.85	13426	2558.74	1046	13	1238	0.004952	536.982	116.003	2199.99	1881.11	0.970113	0.961632	0.966074	0.95517	0.959612	0.93538	0.934168	0.931341	0.908724	0.894992	0.891357	0.883279	0.907916	0.89378	0.882068	0.855008	0.861874	0.848546	0.864701	0.842892	1
1048	0	795	265	52	0	0	501.208	32.1253	687.377	54.5555	928.65	86.7663	0	0	1567.77	299.623	4053.53	973.21	10025.1	2757.16	1048	16	1112	0.004448	565.562	120.254	2555.64	2118.2	0.972572	0.961331	0.964478	0.954586	0.958633	0.9375	0.939299	0.933903	0.907374	0.897932	0.890288	0.883094	0.909173	0.896133	0.878597	0.857914	0.863309	0.852968	0.864658	0.847572	1
1048	28972	795	265	52	133.095	13.7207	501.208	32.1253	687.377	54.5555	928.65	86.7663	30.4599	9.75372	1567.77	299.623	4053.53	973.21	10025.1	2757.16	1048	0	30084	0.120336	149.08	85.8688	123.798	626.835	0.966344	0.955807	0.953829	0.942444	0.947663	0.929082	0.93927	0.920506	0.909487	0.895144	0.894944	0.883343	0.906711	0.887365	0.872507	0.854956	0.853194	0.845832	0.854175	0.834131	1
1053	1237	579	228	47	364.475	18.9691	612.99	38.6303	800.472	59.1697	1036.67	90.9852	602.925	94.0424	2859.31	537.192	6373.21	1429.43	13882.9	3531.55	1053	11	2091	0.008364	495.938	178.595	2155.4	2680.02	0.972979	0.961741	0.960306	0.952893	0.960306	0.933046	0.94022	0.930894	0.910808	0.888331	0.890722	0.88857	0.907939	0.897896	0.875179	0.857245	0.859158	0.846485	0.861549	0.838594	1
1054	1130	327	37	1	406.607	23.1514	632.087	39.4362	822.582	73.7635	1012.81	0	837.222	142.391	3133.03	585.566	6968.82	1992.36	12662.8	0	1054	9	1495	0.00598	466.627	113.694	1499.04	1388.32	0.972241	0.959532	0.962207	0.952174	0.959197	0.932441	0.940468	0.929431	0.912375	0.888294	0.89699	0.893311	0.90903	0.897659	0.880268	0.859866	0.86087	0.849833	0.863545	0.834448	1
1058	802	271	31	1	509.767	29.7415	681.443	43.5701	873.989	70.9746	1058.77	0	1645.67	285.521	3924.21	754.702	8313.57	2043.34	14457.6	0	1058	13	1105	0.00442	562.586	98.3953	2403.13	1552.86	0.974208	0.963801	0.961991	0.956561	0.958824	0.930317	0.939819	0.933484	0.914932	0.885068	0.897285	0.895928	0.907692	0.900452	0.881448	0.861538	0.866516	0.852941	0.867873	0.833937	1
1060	0	734	252	32	0	0	532.867	33.807	702.874	49.4515	895.914	77.8254	0	0	1881.98	353.956	4315.29	907.883	8979.14	2428.83	1060	15	1018	0.004072	586.363	100.278	2707.43	1687.45	0.975442	0.964145	0.962181	0.955796	0.957269	0.93222	0.939587	0.937132	0.914538	0.885069	0.896857	0.895874	0.907662	0.901277	0.883104	0.859528	0.865914	0.857073	0.866405	0.832515	1
1060	29430	734	252	32	131.931	13.3957	532.867	33.807	702.874	49.4515	895.914	77.8254	29.6402	9.24306	1881.98	353.956	4315.29	907.883	8979.14	2428.83	1060	0	30448	0.121792	147.124	84.7539	119.169	571.848	0.967026	0.95939	0.961607	0.947419	0.950555	0.921588	0.932639	0.922261	0.904953	0.904674	0.898138	0.890436	0.917334	0.890058	0.871551	0.87078	0.86004	0.842469	0.867364	0.844128	1
1065	1164	538	221	30	340.684	19.032	636.286	40.2319	804.875	56.4981	1001.67	83.2901	493.435	82.7404	3196.52	602.265	6467.99	1364.14	12508	3283.75	1065	11	1953	0.007812	484.795	188.485	2098.7	2484.5	0.964926	0.96339	0.963134	0.952381	0.953917	0.931132	0.935996	0.929339	0.919867	0.887353	0.894777	0.897593	0.910138	0.895545	0.87916	0.858423	0.859191	0.855095	0.863287	0.843318	1
1066	1031	316	31	2	368.922	22.9872	645.95	43.6435	807.041	51.0409	955.107	62.1299	627.328	116.906	3349.32	673.828	6503.1	1274.39	10761	2067.75	1066	9	1380	0.00552	443.049	133.355	1397.3	1478.17	0.963768	0.963768	0.963768	0.950362	0.953623	0.932246	0.937319	0.926812	0.922464	0.888406	0.894565	0.893116	0.912681	0.891304	0.873551	0.858696	0.856884	0.851449	0.863406	0.844565	1
1070	692	266	27	2	455.46	28.3416	688.05	49.4699	853.62	52.4645	965.362	10.7451	1177.15	219.821	4051.62	867.636	7683.71	1421.28	10976.1	364.79	1070	13	987	0.003948	530.069	123.187	2149.67	1710.54	0.965552	0.967579	0.965552	0.952381	0.952888	0.930091	0.943769	0.932118	0.921986	0.890578	0.895137	0.889564	0.917933	0.894124	0.867275	0.859676	0.841945	0.852584	0.859676	0.849544	1
1072	0	593	248	26	0	0	475.45	31.8346	704.756	52.4607	891.524	67.9607	0	0	1340.73	270.829	4357.38	968.202	8800.25	1987.52	1072	16	867	0.003468	553.519	125.524	2427.32	1878.25	0.965975	0.968281	0.964821	0.952134	0.953864	0.932526	0.942907	0.935986	0.922722	0.887543	0.902537	0.886967	0.919262	0.89331	0.870242	0.858708	0.840254	0.852941	0.860438	0.848904	1
1072	29880	593	248	26	136.479	13.6389	475.45	31.8346	704.756	52.4607	891.524	67.9607	32.7661	10.0358	1340.73	270.829	4357.38	968.202	8800.25	1987.52	1072	0	30747	0.122988	148.239	73.4236	100.287	506.655	0.96829	0.959004	0.958907	0.947117	0.958305	0.921635	0.932416	0.934514	0.889095	0.913748	0.90012	0.892282	0.906202	0.890087	0.883468	0.866637	0.874476	0.852229	0.866459	0.861954	1
1077	1421	420	209	25	336.798	18.3892	573.05	38.7834	805.698	58.0975	998.711	79.2961	476.617	77.8782	2342.36	475.894	6492.86	1406.38	12368.4	2820.79	1077	10	2075	0.0083	439.822	170.469	1603.51	2264.79	0.97012	0.960482	0.963133	0.95253	0.958554	0.926988	0.929639	0.934217	0.90747	0.903133	0.901446	0.896627	0.91759	0.887229	0.873976	0.875904	0.861687	0.848916	0.868193	0.848675	1
1078	1264	236	34	0	365.344	22.2111	584.63	42.2267	838.133	67.8259	0	0	609.006	111.205	2491.16	535.856	7332.45	1708.24	0	0	1078	8	1534	0.006136	409.559	105.736	1047.59	1213.93	0.969361	0.961538	0.96382	0.952412	0.961213	0.92764	0.925033	0.930574	0.906128	0.907106	0.90678	0.899609	0.91721	0.886897	0.876141	0.883312	0.863755	0.849413	0.871578	0.851043	1
1082	845	190	32	0	446.124	27.1905	625.566	47.4116	877.811	74.6292	0	0	1106.03	202.496	3053.91	687.787	8435.17	2065.26	0	0	1082	12	1067	0.004268	491.024	102.271	1672.69	1486.65	0.972821	0.96298	0.963918	0.95314	0.963918	0.929241	0.930178	0.935801	0.910497	0.910965	0.901593	0.897376	0.919869	0.880975	0.875351	0.880037	0.864574	0.844424	0.87254	0.854733	1
1084	0	735	173	32	0	0	466.959	30.5313	644.095	52.4625	902.021	85.9623	0	0	1269.67	249.323	3341.1	820.829	9198.17	2516.83	1084	15	940	0.00376	514.37	107.039	1920.8	1701.15	0.975	0.964894	0.965426	0.955319	0.963298	0.930851	0.933511	0.935106	0.914362	0.914362	0.903191	0.894681	0.918617	0.880319	0.873404	0.882447	0.866489	0.841489	0.878191	0.854255	1
1084	33377	735	173	32	139.695	13.2753	466.959	30.5313	644.095	52.4625	902.021	85.9623	35.028	10.1994	1269.67	249.323	3341.1	820.829	9198.17	2516.83	1084	0	34317	0.137268	149.958	65.0015	86.6826	417.266	0.966809	0.956698	0.947883	0.952662	0.959874	0.921322	0.929539	0.934522	0.884518	0.905324	0.877801	0.882464	0.892823	0.896538	0.869656	0.863377	0.859457	0.834965	0.861162	0.864207	1
1089	1892	523	143	28	333.934	17.6831	562.173	35.8893	740.36	59.1652	996.298	100.857	464.37	73.6107	2208.75	422.585	5061.63	1236.04	12420.3	3664.12	1089	9	2586	0.010344	409.74	139.522	1200.83	1749.11	0.967517	0.95901	0.954756	0.955916	0.962684	0.925754	0.925367	0.935035	0.893078	0.905452	0.889404	0.882637	0.897912	0.888438	0.875677	0.86891	0.87123	0.844741	0.874517	0.87065	1
1090	1698	320	23	2	371.735	21.6866	578.081	40.3357	763.479	68.8213	946.847	81.9986	640.825	112.238	2406.49	509.824	5579.47	1622.21	10585.9	2685.18	1090	8	2043	0.008172	409.028	89.6409	982.721	911.424	0.966471	0.959863	0.954234	0.958884	0.96231	0.923397	0.924621	0.938081	0.893539	0.907489	0.885707	0.881302	0.896965	0.889868	0.873226	0.868331	0.873715	0.84557	0.86931	0.873715	1
1094	1166	259	22	2	466.639	27.3331	624.776	44.3629	810.669	74.7603	908.365	50.7383	1263.92	221.926	3036.39	650.634	6677.97	1858.75	9233.12	1527.84	1094	12	1449	0.005796	500.738	80.0929	1673.94	1047.43	0.963768	0.959972	0.950656	0.957902	0.959627	0.925466	0.924431	0.940304	0.8951	0.910283	0.887164	0.883368	0.89648	0.886818	0.878537	0.867495	0.86922	0.846446	0.872671	0.874741	1
1096	0	1015	239	23	0	0	487.287	31.6683	646.333	50.0484	830.91	79.0824	0	0	1441.79	281.274	3369.65	788.542	7199.78	2060.94	1096	14	1277	0.005108	523.243	83.3468	1906.31	1154.44	0.96711	0.964761	0.951449	0.958496	0.961629	0.928348	0.924432	0.942052	0.896633	0.915035	0.887627	0.880579	0.899765	0.89076	0.875098	0.865701	0.870008	0.844166	0.875881	0.875098	1
1096	32476	1015	239	23	136.095	13.6408	487.287	31.6683	646.333	50.0484	830.91	79.0824	32.4986	10.0428	1441.79	281.274	3369.65	788.542	7199.78	2060.94	1096	0	33753	0.135012	150.742	76.7982	103.392	422.295	0.969469	0.952923	0.956493	0.958878	0.955337	0.930865	0.933961	0.937191	0.896409	0.88761	0.881062	0.888054	0.899979	0.900942	0.872367	0.85982	0.862753	0.84788	0.866012	0.844162	1
1101	1533	736	194	23	335.88	18.659	585.551	37.5714	746.649	57.2017	940.478	92.3281	472.889	78.3834	2494.93	481.258	5182.75	1191.38	10444.5	3192.26	1101	10	2486	0.009944	447.446	153.375	1531.33	1737.41	0.971239	0.956959	0.956356	0.96078	0.960579	0.931617	0.9286	0.934835	0.893604	0.902253	0.882542	0.88395	0.899437	0.891995	0.871078	0.861625	0.866251	0.837691	0.86605	0.862228	1
1102	1391	430	30	1	370.169	22.127	601.747	40.8969	754.515	67.5806	854.251	0	633.11	113.387	2710.82	555.983	5383.72	1536.12	7615.06	0	1102	9	1852	0.007408	430.424	110.319	1196.24	1093.95	0.969762	0.953294	0.955184	0.961663	0.958153	0.933315	0.929806	0.935205	0.894978	0.900648	0.8777	0.887959	0.894708	0.890389	0.87176	0.861231	0.868521	0.836663	0.864471	0.856911	1
1106	911	369	29	1	437.174	27.3869	633.155	46.7218	792.297	77.7243	868.297	0	1041.67	193.733	3163.31	701.313	6257.8	1900.34	7995.18	0	1106	13	1310	0.00524	500.569	104.9	1760.07	1278.93	0.971374	0.95916	0.957634	0.959924	0.963359	0.937023	0.929008	0.938168	0.89542	0.905344	0.877481	0.890458	0.888168	0.891221	0.868321	0.870992	0.862595	0.832824	0.870992	0.853053	1
1108	0	802	344	29	0	0	455.979	30.5597	652.667	53.1273	818.894	79.4011	0	0	1183.26	235.255	3475.51	849.896	6901.4	2048.65	1108	16	1175	0.0047	522.519	108.482	1995.48	1427.74	0.972766	0.958723	0.96	0.96	0.966383	0.934894	0.931064	0.939574	0.897872	0.905532	0.877872	0.895319	0.88766	0.887234	0.871064	0.870638	0.859574	0.833191	0.869362	0.855319	1
1108	29504	802	344	29	135.693	13.6395	455.979	30.5597	652.667	53.1273	818.894	79.4011	32.2197	10.0216	1183.26	235.255	3475.51	849.896	6901.4	2048.65	1108	0	30679	0.122716	150.508	78.3653	107.412	469.188	0.971186	0.957495	0.961032	0.949607	0.947766	0.930197	0.938085	0.939437	0.904902	0.885981	0.883031	0.886258	0.905831	0.887252	0.868672	0.838896	0.857134	0.857948	0.853581	0.832866	1
1113	1322	548	292	26	352.168	18.9891	561.026	36.5096	759.07	58.7479	936.885	79.7855	544.449	87.7419	2196.21	420.992	5446.64	1271.38	10251.3	2647.65	1113	11	2188	0.008752	465.729	158.984	1727.71	1989.49	0.974177	0.954068	0.960695	0.953839	0.953154	0.934415	0.940128	0.938528	0.903108	0.895795	0.884369	0.889625	0.897852	0.888483	0.872715	0.849177	0.860146	0.856718	0.853519	0.836609	1
1114	1206	349	48	2	389.215	22.8958	579.483	39.7913	779.454	71.8524	845.176	43.9743	735.231	130.1	2422.62	493.779	5938.62	1644.1	7435.21	1147.28	1114	9	1605	0.00642	442.827	103.471	1266.11	1162.4	0.975701	0.950779	0.962928	0.953271	0.946417	0.934891	0.944548	0.940498	0.906542	0.893146	0.885981	0.884735	0.900312	0.886916	0.872586	0.845483	0.861994	0.859813	0.848287	0.833956	1
1118	846	297	42	2	472.544	28.6507	618.726	44.9402	822.363	82.4109	910.087	75.3101	1313.28	240.805	2951.38	644.963	6999.62	2071.94	9387.28	2279.08	1118	13	1187	0.004748	522.235	94.1827	1937.96	1356.9	0.97599	0.95535	0.968829	0.956192	0.950295	0.934288	0.944819	0.94187	0.908172	0.890059	0.885425	0.888374	0.903538	0.883319	0.872367	0.843302	0.861837	0.852148	0.855518	0.83572	1
1120	0	759	275	41	0	0	496.867	33.2814	641.682	50.0027	853.518	96.8454	0	0	1529.34	309.528	3298.21	767.769	7885.42	2621.14	1120	16	1075	0.0043	547.515	97.1095	2224.26	1529.32	0.977209	0.957209	0.969302	0.956279	0.950698	0.938605	0.944186	0.942791	0.909302	0.892093	0.888372	0.889302	0.904186	0.886512	0.868837	0.844186	0.861395	0.851163	0.85814	0.835814	1
1120	26853	759	275	41	133.204	13.4603	496.867	33.2814	641.682	50.0027	853.518	96.8454	30.4958	9.53792	1529.34	309.528	3298.21	767.769	7885.42	2621.14	1120	0	27928	0.111712	149.151	83.0069	114.938	517.907	0.971409	0.961938	0.960613	0.942388	0.955332	0.934331	0.926615	0.939899	0.908676	0.896251	0.899671	0.887192	0.912973	0.878097	0.867266	0.856237	0.846802	0.858726	0.860087	0.852496	1
1125	1070	563	221	40	345.029	19.503	601.01	39.5644	746.226	55.0008	947.217	107.038	512.594	87.4666	2698.59	534.329	5167.95	1168.83	10759.7	3565.89	1125	12	1894	0.007576	480.651	169.704	1922.01	2167.39	0.972545	0.961193	0.968057	0.94905	0.953537	0.935322	0.936642	0.941922	0.911299	0.898099	0.89018	0.887012	0.908131	0.878828	0.874604	0.835533	0.847149	0.851109	0.859556	0.830781	1
1126	958	329	38	2	377.526	22.7677	615.163	45.4452	759.051	58.8166	1034.33	74.4028	671.575	121.719	2902.32	639.473	5446.76	1279.67	13690.4	2901.87	1126	9	1327	0.005308	448.358	121.638	1381	1345.56	0.969857	0.960437	0.96835	0.945365	0.951771	0.933308	0.932931	0.941598	0.916353	0.901658	0.894122	0.884326	0.911078	0.879427	0.877543	0.830068	0.843632	0.851168	0.85682	0.830821	1
1130	660	274	34	2	488.524	27.3297	670.036	50.6588	813.937	65.2414	1108.83	64.1622	1448.04	241.511	3749.31	860.496	6718.48	1654.8	16761.5	2871.6	1130	14	970	0.00388	552.482	105.413	2314.4	1601.36	0.973711	0.968041	0.972165	0.942268	0.948969	0.937113	0.93866	0.937629	0.916495	0.897938	0.896392	0.884021	0.909794	0.884536	0.871649	0.829381	0.843299	0.854124	0.85567	0.823196	1
1132	0	591	253	36	0	0	514.804	32.2821	697.436	56.1699	845.964	98.6751	0	0	1697.29	314.17	4235.77	1039.19	7706.78	2962.36	1132	16	880	0.00352	580.858	108.249	2672.95	1764.61	0.972727	0.967045	0.973295	0.943182	0.950568	0.934091	0.9375	0.936932	0.919886	0.902273	0.898864	0.8875	0.909091	0.885227	0.871591	0.835227	0.846023	0.852273	0.860795	0.822159	1
1132	27148	591	253	36	135.002	13.53	514.804	32.2821	697.436	56.1699	845.964	98.6751	31.7277	9.87443	1697.29	314.17	4235.77	1039.19	7706.78	2962.36	1132	0	28028	0.112112	149.001	81.1827	114.655	556.787	0.9683	0.967158	0.961092	0.955063	0.956829	0.923701	0.928215	0.925913	0.893749	0.893963	0.907664	0.883777	0.905024	0.88185	0.861692	0.857428	0.860372	0.85973	0.873323	0.866937	1
1137	1203	453	214	34	349.981	19.3493	620.887	39.6769	807.877	63.09	958.593	99.8832	534.645	88.0646	2971.78	567.515	6563.26	1555.29	11101.5	3761.95	1137	11	1904	0.007616	476.768	181.115	1980.77	2450.88	0.969013	0.966387	0.967174	0.944853	0.959559	0.929884	0.934874	0.936187	0.906513	0.897584	0.908088	0.888393	0.909139	0.886817	0.869485	0.849527	0.854779	0.858718	0.870798	0.850053	1
1138	1084	269	45	0	383.415	22.8512	635.561	44.2656	810.708	70.3262	0	0	703.149	124.678	3193.72	665.589	6659.83	1742.5	0	0	1138	9	1398	0.005592	445.686	123.182	1374.12	1442.4	0.968884	0.969242	0.965665	0.94671	0.961373	0.931688	0.934549	0.932403	0.902718	0.895565	0.907368	0.88877	0.909871	0.891631	0.866953	0.851931	0.8598	0.864449	0.874106	0.855508	1
1142	750	217	39	0	444.654	28.3719	667.414	48.4287	841.497	78.5658	0	0	1096.3	209.097	3700.81	816.352	7468.85	2065.35	0	0	1142	13	1006	0.004024	508.089	118.871	1905.16	1650.76	0.969185	0.970179	0.962227	0.948807	0.964215	0.928926	0.934891	0.931909	0.907058	0.893638	0.908052	0.888171	0.906561	0.891153	0.860835	0.855368	0.855865	0.864314	0.872266	0.856859	1
1144	0	654	202	39	0	0	468.35	32.1621	695.062	54.9731	868.863	82.2032	0	0	1282.64	263.644	4190.06	1009.52	8222.23	2261.57	1144	15	895	0.00358	536.971	124.956	2241.24	1895.03	0.97095	0.972067	0.963128	0.951397	0.965922	0.929609	0.935754	0.930726	0.911732	0.895531	0.910056	0.888827	0.908939	0.888827	0.858659	0.853631	0.852514	0.863128	0.87095	0.857542	1
1144	29667	654	202	39	133.497	13.3942	468.35	32.1621	695.062	54.9731	868.863	82.2032	30.6828	9.50142	1282.64	263.644	4190.06	1009.52	8222.23	2261.57	1144	0	30562	0.122248	145.312	72.5197	95.4183	494.129	0.975885	0.960572	0.957382	0.950429	0.967443	0.925643	0.918968	0.931664	0.891417	0.897242	0.885577	0.892644	0.895426	0.884055	0.861364	0.851204	0.868726	0.847687	0.871932	0.869446	1
1149	1312	465	157	37	325.382	18.1126	561.876	36.4465	794.735	63.4959	975.566	83.6587	430.125	72.1599	2206.13	429.073	6254.41	1504.27	11565.6	2805.24	1149	10	1971	0.007884	430.767	168.986	1522.09	2226.31	0.972095	0.967275	0.962202	0.950025	0.961187	0.92415	0.926433	0.928716	0.901826	0.898021	0.895231	0.883054	0.906646	0.885337	0.85794	0.854896	0.868341	0.858701	0.877981	0.869863	1
1150	1179	262	28	1	357.57	21.8343	576.566	40.7676	817.857	54.7835	965.424	0	571.177	105.229	2388.57	510.049	6776.56	1400.5	10974.2	0	1150	8	1470	0.00588	405.783	106.047	1020.37	1134.28	0.971769	0.965986	0.963946	0.954422	0.962585	0.92517	0.922449	0.932313	0.894898	0.896599	0.892177	0.878231	0.905102	0.886735	0.864626	0.856803	0.869048	0.856463	0.878912	0.873129	1
1154	778	223	26	1	448.722	27.6584	624.748	42.6845	854.733	59.4078	1017.15	0	1125.67	209.345	3032.64	626.472	7738.41	1649.94	12825.7	0	1154	13	1028	0.004112	497.728	99.3321	1717.98	1365.4	0.978599	0.965953	0.965953	0.953794	0.964494	0.934339	0.922665	0.935311	0.893482	0.896401	0.897374	0.883268	0.899319	0.889105	0.865759	0.851654	0.859436	0.857004	0.875	0.878405	1
1156	0	679	204	26	0	0	473.639	31.9909	650.424	48.7311	875.183	71.305	0	0	1325.83	269.713	3429.61	765.835	8348.2	2045.42	1156	15	909	0.003636	524.799	102.231	1998.83	1502.16	0.980198	0.967547	0.965897	0.954345	0.965897	0.936194	0.921342	0.935644	0.893289	0.89824	0.90044	0.883938	0.907041	0.888339	0.863586	0.854785	0.859736	0.853135	0.880638	0.875138	1
1156	26031	679	204	26	134.275	13.4817	473.639	31.9909	650.424	48.7311	875.183	71.305	31.2199	9.62827	1325.83	269.713	3429.61	765.835	8348.2	2045.42	1156	0	26940	0.10776	147.452	74.1657	97.6103	449.944	0.971362	0.955549	0.957294	0.949944	0.962361	0.930382	0.927765	0.943189	0.903693	0.895045	0.869673	0.901021	0.89111	0.884261	0.854343	0.855382	0.870137	0.842762	0.861656	0.867762	1
1161	1156	473	173	25	337.511	18.5237	572.385	37.3811	749.054	53.3325	974.273	75.8341	479.683	78.9467	2332.08	457.671	5220	1095.22	11479.3	2613.91	1161	10	1827	0.007308	446.001	158.192	1558.64	1942.38	0.975917	0.961686	0.965517	0.942529	0.968528	0.930487	0.923919	0.94335	0.902846	0.901204	0.886152	0.899836	0.902846	0.884236	0.857143	0.854132	0.864258	0.840175	0.871921	0.875205	1
1162	1032	269	30	5	360.704	21.9552	583.275	44.1773	768.918	63.1975	950.606	79.1277	586.219	107.55	2478.16	577.75	5673.02	1393.61	10689.1	2442.63	1162	9	1336	0.005344	416.893	112.871	1119.19	1241.68	0.978668	0.959581	0.966317	0.938623	0.968189	0.933383	0.925524	0.942365	0.905314	0.903443	0.882859	0.901572	0.90494	0.88024	0.855539	0.851422	0.868263	0.844311	0.867515	0.880614	1
1166	686	231	28	5	457.36	26.9608	629.761	49.2257	808.608	60.7992	968.21	84.7553	1190.52	212.328	3119.51	752.937	6572.49	1497.97	11314.6	2711	1166	13	950	0.0038	512.322	102.357	1871.48	1452.41	0.985263	0.960526	0.969474	0.943158	0.967895	0.933158	0.928947	0.941053	0.91	0.903158	0.880526	0.900526	0.907368	0.870526	0.860526	0.842632	0.869474	0.839474	0.866316	0.874211	1
1168	0	601	223	32	0	0	484.757	31.5006	657.636	52.037	863.701	90.8622	0	0	1419.54	276.946	3551.59	853.644	8137.83	2841.35	1168	16	856	0.003424	543.961	106.583	2226.12	1663.26	0.985981	0.963785	0.967874	0.945678	0.97021	0.934579	0.929907	0.940421	0.917056	0.909463	0.878505	0.900701	0.906542	0.872664	0.859229	0.838201	0.867407	0.844626	0.86215	0.872079	1
1168	28581	601	223	32	131.759	13.611	484.757	31.5006	657.636	52.037	863.701	90.8622	29.5564	9.3796	1419.54	276.946	3551.59	853.644	8137.83	2841.35	1168	0	29437	0.117748	143.745	72.8516	93.4304	465.569	0.971244	0.94957	0.962887	0.952135	0.953426	0.933451	0.928525	0.942759	0.909247	0.892516	0.885773	0.898563	0.894894	0.885263	0.859293	0.85131	0.859412	0.825186	0.86218	0.848575	1
1173	1064	426	176	29	341.51	18.077	588.35	39.1004	756.066	58.6416	974.937	100.689	496.541	78.201	2533.02	509.252	5383.12	1265.86	11674.8	4116.31	1173	11	1695	0.00678	457.431	166.448	1707.01	2172.48	0.978761	0.945133	0.958407	0.945428	0.959882	0.938053	0.929204	0.939528	0.90531	0.902065	0.889086	0.894395	0.89351	0.886726	0.859882	0.846018	0.864897	0.850147	0.860177	0.851032	1
1174	960	267	26	2	374.466	22.2993	605.711	43.6789	770.824	55.8193	931.169	113.626	655.247	115.913	2769.29	605.174	5689.64	1228.74	10286.9	3608.14	1174	9	1255	0.00502	432.762	112.241	1224.66	1199.89	0.975299	0.940637	0.959363	0.944622	0.958167	0.934661	0.93506	0.940239	0.905179	0.900797	0.888845	0.896016	0.888845	0.888845	0.857371	0.849801	0.864542	0.84741	0.857769	0.845418	1
1178	638	229	21	2	440.573	27.026	637.544	46.8212	793.954	54.8785	975.416	114.524	1065.59	196.575	3228.92	716.881	6205.23	1224.07	11779.8	3986.58	1178	13	890	0.00356	500.795	105.516	1767.57	1350.43	0.977528	0.943258	0.958989	0.942697	0.965169	0.930337	0.93427	0.933708	0.914607	0.904494	0.887079	0.900562	0.892135	0.88427	0.856742	0.849438	0.864607	0.852247	0.857303	0.84382	1
1180	0	551	218	22	0	0	461.91	30.7998	657.554	53.4233	840.553	79.1437	0	0	1229.72	246.282	3553.55	865.157	7449.64	2172.67	1180	16	791	0.003164	526.36	109.564	2043.16	1510.78	0.977876	0.944374	0.960177	0.945006	0.965234	0.932996	0.938053	0.936157	0.918458	0.903287	0.888116	0.900126	0.896966	0.888116	0.855879	0.852718	0.86536	0.847661	0.858407	0.846397	1
1180	31341	551	218	22	137.44	13.4204	461.91	30.7998	657.554	53.4233	840.553	79.1437	33.4164	10.0252	1229.72	246.282	3553.55	865.157	7449.64	2172.67	1180	0	32132	0.128528	147.014	64.0554	82.8907	391.495	0.969843	0.961767	0.969703	0.945911	0.957581	0.917185	0.927378	0.923659	0.925682	0.892568	0.892739	0.908456	0.896132	0.887029	0.859377	0.84573	0.860186	0.844983	0.871405	0.84072	1
1185	1521	386	182	18	368.546	19.5505	574.931	38.3349	771.944	59.1163	969.769	78.7429	623.473	99.8002	2364.5	475.182	5725.18	1321.37	11340.6	2747.84	1185	9	2107	0.008428	446.337	140.699	1474.66	1823.21	0.971998	0.957997	0.968676	0.947318	0.958709	0.927385	0.937114	0.927385	0.917655	0.893925	0.887518	0.905078	0.894874	0.882297	0.85477	0.851448	0.852159	0.835785	0.863313	0.840769	1
1186	1390	230	27	1	396.884	24.3204	585.075	46.6417	776.844	68.6302	941.272	0	780.035	144.132	2505.31	600.477	5865.54	1486.44	10174.4	0	1186	8	1648	0.006592	429.704	85.3837	1109.84	942.317	0.971481	0.959648	0.968143	0.945995	0.956614	0.931432	0.936893	0.92415	0.920206	0.892294	0.888653	0.907767	0.894114	0.878641	0.852549	0.854369	0.847998	0.835862	0.866505	0.84284	1
1190	958	181	26	1	506.99	30.0682	640.411	51.3779	826.056	77.5288	928.01	0	1619.61	287.479	3282.29	786.782	7068.98	1959.07	9752.19	0	1190	12	1166	0.004664	535.177	75.3493	2006.19	1117.21	0.972127	0.957976	0.969983	0.946827	0.955832	0.935678	0.934391	0.927101	0.916381	0.895369	0.888079	0.904803	0.89494	0.882504	0.859348	0.855918	0.848199	0.83319	0.859348	0.840909	1
1192	0	869	167	26	0	0	533.277	35.0641	665.037	59.3204	852.677	82.7408	0	0	1888.05	371.789	3690.03	977.351	7783.69	2181.52	1192	14	1062	0.004248	561.816	78.3587	2315.75	1248.39	0.971751	0.95951	0.970339	0.946328	0.958569	0.937382	0.93597	0.927024	0.920904	0.895951	0.887006	0.904426	0.894539	0.884652	0.861111	0.857345	0.84887	0.83145	0.856403	0.846045	1
1192	27584	869	167	26	139.178	13.5893	533.277	35.0641	665.037	59.3204	852.677	82.7408	34.6971	10.5042	1888.05	371.789	3690.03	977.351	7783.69	2181.52	1192	0	28646	0.114584	154.846	82.3534	119.263	493.591	0.967186	0.959349	0.964847	0.944233	0.958371	0.923567	0.925592	0.928402	0.912955	0.89756	0.899794	0.895745	0.900684	0.899183	0.874171	0.860033	0.851271	0.836312	0.855966	0.86019	1
1197	1486	663	144	21	345.513	19.265	635.687	41.7768	766.558	62.7669	937.318	88.4508	514.604	86.0192	3190.63	627.647	5620.11	1372.64	10314.3	2915.6	1197	10	2314	0.009256	460.225	161.96	1687.98	1865.64	0.966076	0.964996	0.967156	0.945765	0.957865	0.933881	0.935177	0.926534	0.920052	0.896716	0.888505	0.900389	0.901469	0.892394	0.876837	0.863008	0.851124	0.842264	0.865385	0.85242	1
1198	1357	373	27	0	387.526	23.6684	654.881	49.3581	758.817	73.1625	0	0	726.306	132.572	3501.16	793.639	5492.9	1548.93	0	0	1198	8	1757	0.007028	449.99	120.097	1388.64	1315.01	0.965566	0.967843	0.967843	0.947638	0.958736	0.930848	0.936255	0.929994	0.920319	0.894991	0.8893	0.89926	0.90296	0.894138	0.87934	0.864257	0.852305	0.844906	0.868241	0.853159	1
1202	934	311	21	0	469.139	28.226	696.086	56.0362	793.232	71.0591	0	0	1284.97	231.794	4210.67	1007.04	6248.01	1643.34	0	0	1202	13	1266	0.005064	530.266	110.005	2086.01	1484.33	0.967615	0.966825	0.973144	0.953002	0.957741	0.929305	0.937599	0.930885	0.917062	0.895735	0.8906	0.897314	0.905213	0.89613	0.878357	0.867694	0.845577	0.845972	0.867694	0.85624	1
1204	0	826	290	20	0	0	482.751	32.6098	708.205	61.2143	808.497	84.2829	0	0	1403.53	287.58	4446.37	1146.48	6666.43	1965.43	1204	15	1136	0.004544	546.04	112.665	2272.96	1599.7	0.970511	0.966549	0.974912	0.952025	0.960827	0.928257	0.934419	0.932658	0.919894	0.900088	0.892165	0.893926	0.904489	0.897887	0.880282	0.863556	0.845951	0.84375	0.867518	0.855634	1
1204	26846	826	290	20	133.746	13.6629	482.751	32.6098	708.205	61.2143	808.497	84.2829	30.8886	9.76989	1403.53	287.58	4446.37	1146.48	6666.43	1965.43	1204	0	27982	0.111928	150.484	85.5295	121.911	547.519	0.975413	0.961797	0.958616	0.939193	0.962208	0.9331	0.91952	0.923629	0.902616	0.90535	0.896219	0.886534	0.913176	0.889661	0.875009	0.842363	0.848492	0.836699	0.858695	0.866343	1
1209	1150	600	253	18	352.828	18.6887	588.601	41.3682	818.887	68.3668	911.643	96.8606	547.347	87.1008	2540.14	539.13	6850.29	1687.08	9554.53	2885.39	1209	11	2021	0.008084	486.146	173.431	2008.23	2293.84	0.973528	0.961158	0.968333	0.949035	0.962147	0.933201	0.926274	0.930975	0.910688	0.901781	0.897081	0.888916	0.909698	0.89238	0.879515	0.857001	0.850322	0.832014	0.861702	0.861702	1
1210	1057	366	36	1	376.42	22.3592	597.42	46.9777	836.538	62.4302	901.707	0	665.506	118.876	2665.59	647.27	7270.97	1595.26	8949.6	0	1210	9	1460	0.00584	443.527	118.999	1335.45	1361.94	0.971918	0.959247	0.964726	0.945548	0.964041	0.932192	0.921233	0.928082	0.908219	0.902397	0.895548	0.886986	0.908219	0.892808	0.882877	0.855479	0.855822	0.835959	0.860959	0.863699	1
1214	710	301	35	1	479.825	28.8348	646.682	53.4166	880.99	67.3775	916.058	0	1374.35	247.644	3383.76	864.837	8492.75	1863.3	9381.79	0	1214	14	1047	0.004188	541.621	106.22	2197.64	1615.8	0.969436	0.957498	0.967526	0.941738	0.961318	0.93171	0.924546	0.93171	0.91022	0.906877	0.89064	0.885864	0.91213	0.893028	0.880611	0.852436	0.861032	0.835244	0.862942	0.862942	1
1216	0	621	286	35	0	0	510.791	33.8354	680.23	56.6007	915.456	72.3932	0	0	1660.42	330.721	3936.49	1004.68	9533.72	2103.85	1216	16	942	0.003768	577.27	110.921	2643.99	1857.86	0.969214	0.958599	0.968153	0.942675	0.960722	0.932059	0.927813	0.928875	0.910828	0.903928	0.895435	0.889597	0.909766	0.895435	0.880042	0.854565	0.863057	0.839703	0.865711	0.863588	1
1216	27753	621	286	35	137.863	13.7333	510.791	33.8354	680.23	56.6007	915.456	72.3932	33.7644	10.3826	1660.42	330.721	3936.49	1004.68	9533.72	2103.85	1216	0	28695	0.11478	152.288	81.955	119.453	574.229	0.974682	0.960655	0.956717	0.936749	0.962798	0.920265	0.927635	0.924813	0.902962	0.895487	0.885991	0.883952	0.913992	0.897264	0.852535	0.84337	0.863583	0.85156	0.849207	0.864872	1
1221	1434	475	243	31	351.679	18.8961	614.752	40.076	786.81	62.6708	1022.71	83.2652	542.165	87.1736	2886.31	561.066	6069.63	1470.93	13289	3074.61	1221	10	2183	0.008732	466.887	174.288	1848.53	2376.12	0.975492	0.961521	0.963353	0.938846	0.965415	0.932661	0.926477	0.924416	0.915712	0.899221	0.892579	0.893037	0.914338	0.890518	0.87311	0.843793	0.854329	0.846312	0.853413	0.859597	1
1222	1321	277	35	2	385.152	22.343	627.944	41.6894	786.327	68.0611	936.838	112.548	712.326	123.463	3076.75	611.173	6079.1	1599.87	10461.5	3616.71	1222	8	1635	0.00654	435.548	109.896	1239.72	1244.27	0.976453	0.961774	0.962691	0.935474	0.965749	0.931498	0.924771	0.925994	0.913761	0.896636	0.894801	0.891437	0.916514	0.889908	0.871254	0.841284	0.855352	0.843425	0.845566	0.859939	1
1226	900	232	33	2	493.597	27.8487	683.723	47.803	841.806	72.3531	968.487	97.9857	1493.64	250.431	3973.04	842.217	7449.91	1955.2	11415	3359.04	1226	13	1167	0.004668	542.055	99.3485	2171.97	1500.23	0.974293	0.959726	0.965296	0.93659	0.966581	0.934019	0.928877	0.928021	0.913453	0.896315	0.896744	0.89503	0.917309	0.884747	0.867609	0.838046	0.854327	0.851328	0.849186	0.853899	1
1228	0	798	221	35	0	0	514.249	32.6513	706.08	54.721	876.334	87.2736	0	0	1692.39	320.064	4388.27	1031.15	8466.03	2673.81	1228	15	1054	0.004216	566.495	105.013	2482.59	1720.75	0.975806	0.961575	0.968691	0.935484	0.968216	0.937381	0.931214	0.928368	0.91129	0.899431	0.90038	0.898008	0.91888	0.885674	0.867647	0.841082	0.858159	0.851992	0.850095	0.854839	1
1228	31883	798	221	35	134.311	13.2375	514.249	32.6513	706.08	54.721	876.334	87.2736	31.2143	9.53673	1692.39	320.064	4388.27	1031.15	8466.03	2673.81	1228	0	32937	0.131748	148.141	79.4254	109.659	530.081	0.968774	0.952713	0.965586	0.937623	0.964538	0.931779	0.926526	0.914185	0.916538	0.89574	0.883702	0.902071	0.903285	0.880848	0.853948	0.856317	0.871315	0.846525	0.854935	0.85958	1
1233	1387	609	187	25	351.687	18.8169	621.574	38.8926	813.646	61.3664	980.991	97.5306	542.17	87.2605	2980.01	552.533	6696.16	1532.78	11855.4	3681.27	1233	10	2208	0.008832	472.375	170.729	1863.85	2233.91	0.976223	0.960598	0.968524	0.935688	0.963995	0.931839	0.922781	0.919611	0.914402	0.901268	0.88904	0.901947	0.901721	0.88519	0.861187	0.853034	0.869565	0.850317	0.850317	0.858696	1
1234	1261	363	27	2	381.105	23.32	636.524	46.0615	819.526	70.0061	964.279	30.2748	690.981	126.505	3211.62	686.414	6874.14	1772.54	10967.3	1025.81	1234	9	1653	0.006612	445.062	121.445	1357.94	1367.82	0.977011	0.962795	0.968542	0.936782	0.96461	0.932244	0.922263	0.917423	0.915003	0.899879	0.883545	0.905929	0.899274	0.879915	0.859347	0.861766	0.868421	0.848457	0.857532	0.863884	1
1238	854	306	26	2	444.012	27.8255	665.521	51.7196	846.867	82.035	966.927	26.525	1091.12	203.901	3677.36	845.622	7626.99	2182.73	11049.9	903.592	1238	13	1188	0.004752	510.765	116.57	1917.08	1569.14	0.979377	0.967172	0.968013	0.936448	0.963384	0.934764	0.921296	0.919192	0.913721	0.90362	0.886364	0.911616	0.900253	0.884259	0.858586	0.86532	0.868687	0.849747	0.856061	0.865741	1
1240	0	742	290	28	0	0	465.323	31.5046	688.137	55.0228	867.152	88.6895	0	0	1257.56	254.856	4067.59	965.262	8212.33	2506.3	1240	15	1060	0.00424	536.896	120.232	2210.05	1731.19	0.982075	0.96934	0.96934	0.938208	0.966038	0.931604	0.921698	0.920755	0.914151	0.907075	0.887264	0.908491	0.9	0.887264	0.858491	0.860377	0.861792	0.847642	0.858019	0.861321	1
1240	29560	742	290	28	135.952	12.9754	465.323	31.5046	688.137	55.0228	867.152	88.6895	32.3097	9.58487	1257.56	254.856	4067.59	965.262	8212.33	2506.3	1240	0	30620	0.12248	149.831	77.6875	107.699	512.185	0.975033	0.95983	0.967423	0.949184	0.957071	0.930895	0.937263	0.921718	0.919464	0.890513	0.873432	0.901535	0.898743	0.882103	0.863537	0.855927	0.854311	0.839549	0.860712	0.858116	1
1245	1388	515	243	24	347.031	18.7052	569.389	37.4507	793.876	61.1038	968.427	91.5094	521.075	84.2428	2296.17	450.868	6225.67	1439.58	11372.6	3258.53	1245	10	2170	0.00868	456.714	165.533	1701.18	2168.86	0.979032	0.964516	0.967972	0.942627	0.962673	0.928111	0.926267	0.919816	0.917742	0.900461	0.876037	0.897926	0.90023	0.883871	0.852765	0.847926	0.86106	0.845161	0.860369	0.865207	1
1246	1242	284	46	1	391.699	22.9192	589.216	40.2673	804.894	66.7961	869.966	0	749.245	131.46	2545.89	517.368	6504.7	1581.33	8041.18	0	1246	8	1573	0.006292	439.747	103.495	1246.57	1213.7	0.976796	0.964717	0.970757	0.94342	0.960585	0.928481	0.929752	0.919263	0.919263	0.897648	0.87349	0.893516	0.900826	0.88239	0.85124	0.847743	0.863954	0.843611	0.862683	0.865861	1
1250	845	228	43	1	496.295	28.961	638.669	45.2581	853.886	75.5392	913.34	0	1519.17	264.747	3242.13	682.396	7782.5	2050.75	9298.9	0	1250	13	1117	0.004468	539.495	92.8536	2118.93	1456.21	0.974933	0.969561	0.969114	0.944047	0.96598	0.934199	0.932856	0.918084	0.914951	0.901074	0.876455	0.893017	0.900179	0.891674	0.852283	0.847359	0.867055	0.838854	0.863921	0.862578	1
1252	0	745	207	43	0	0	510.256	34.5833	653.678	50.6315	873.195	74.9804	0	0	1656.19	334.99	3485.15	807.167	8308.68	2115.53	1252	15	995	0.00398	555.779	97.8338	2324.18	1604.75	0.977387	0.970854	0.969849	0.944221	0.965829	0.937186	0.934673	0.916583	0.915075	0.901005	0.879899	0.893467	0.90201	0.893467	0.851759	0.849749	0.869849	0.839196	0.861809	0.860302	1
1252	26190	745	207	43	134.008	14.1431	510.256	34.5833	653.678	50.6315	873.195	74.9804	31.1376	10.2855	1656.19	334.99	3485.15	807.167	8308.68	2115.53	1252	0	27185	0.10874	149.445	82.5574	115.065	528.928	0.969266	0.955858	0.969505	0.938606	0.952511	0.930881	0.937925	0.9222	0.92288	0.904157	0.888008	0.909086	0.895604	0.889811	0.871694	0.852143	0.842505	0.835571	0.86636	0.855601	1
1257	1114	559	184	39	333.388	19.3218	606.153	41.2837	752.183	52.5273	980.839	79.7581	462.867	80.5498	2770.65	568.004	5282.61	1092.7	11730.9	2790.1	1257	11	1896	0.007584	467.768	175.048	1842.79	2215.18	0.974156	0.962816	0.9702	0.938555	0.954905	0.935654	0.934863	0.918513	0.915084	0.908492	0.88423	0.905063	0.895042	0.886867	0.867616	0.850475	0.855485	0.836234	0.862342	0.86788	1
1258	997	326	32	3	372.553	23.294	623.341	46.3766	756.355	47.5345	1028.21	48.2072	646.012	121.141	3020.11	685.261	5356.36	1011.43	13332.8	1840.55	1258	9	1358	0.005432	443.249	124.476	1354.96	1372.57	0.97349	0.959867	0.970177	0.941826	0.953976	0.939617	0.937776	0.918999	0.916053	0.916053	0.884389	0.907953	0.892489	0.884389	0.870766	0.847938	0.852356	0.833947	0.862297	0.868925	1
1262	659	282	29	2	471.507	29.2776	669.536	52.167	804.916	50.6074	1118.39	49.5928	1305.37	243.905	3744.58	875.742	6450.32	1210.03	17127.1	2256.71	1262	14	972	0.003888	540.239	110.829	2199.1	1596.64	0.975309	0.960391	0.975823	0.944444	0.956276	0.9393	0.932613	0.91821	0.912551	0.918724	0.881687	0.90535	0.888374	0.88786	0.868827	0.848765	0.852881	0.825103	0.861626	0.869856	1
1264	0	559	264	30	0	0	502.699	34.2262	705.266	57.6373	858.664	95.3918	0	0	1584.23	323.631	4381.31	1067.39	8039.52	3327.66	1264	16	853	0.003412	577.912	116.683	2676.95	1871.8	0.976553	0.961899	0.976553	0.945487	0.960727	0.940797	0.931419	0.917351	0.91442	0.916764	0.884525	0.90211	0.888042	0.885698	0.869285	0.844666	0.854045	0.821219	0.86694	0.870457	1
1264	28492	559	264	30	137.322	13.4527	502.699	34.2262	705.266	57.6373	858.664	95.3918	33.3357	9.9887	1584.23	323.631	4381.31	1067.39	8039.52	3327.66	1264	0	29345	0.11738	150.129	77.7825	110.18	546.975	0.962515	0.957812	0.973028	0.931743	0.948731	0.936889	0.924076	0.922372	0.915301	0.907906	0.906304	0.892196	0.898501	0.894258	0.869364	0.839445	0.848066	0.841131	0.848066	0.861646	1
1269	1446	411	214	27	358.52	18.4118	608.335	42.5313	815.62	65.1705	974.21	97.395	573.863	88.7477	2802.52	585.417	6757.52	1598.81	11633.5	4238.79	1269	10	2098	0.008392	462.007	169.853	1783.53	2355.56	0.970925	0.957102	0.97307	0.930648	0.953289	0.937083	0.930887	0.915157	0.914442	0.915157	0.894662	0.905148	0.898713	0.890133	0.874881	0.841516	0.849619	0.83103	0.852002	0.856768	1
1270	1306	236	35	1	393.898	23.0205	623.973	43.9172	843.472	60.6847	963.846	0	761.857	133.348	3023.98	642.673	7446.51	1698.38	10920.7	0	1270	8	1578	0.006312	438.64	106.829	1254.88	1311.19	0.967997	0.956907	0.972433	0.925856	0.948986	0.933777	0.935361	0.916033	0.910963	0.91033	0.897022	0.906527	0.901458	0.887199	0.871673	0.843156	0.849176	0.83365	0.850444	0.856781	1
1274	887	200	34	1	490.417	28.4234	673.949	50.7438	889.927	73.0468	1033.06	0	1465.81	251.433	3814.84	879.818	8778.32	2187.08	13434.3	0	1274	12	1122	0.004488	535.722	101.539	2116.79	1625.05	0.967914	0.955437	0.975936	0.934046	0.950535	0.931818	0.938057	0.915775	0.912656	0.905526	0.895276	0.907754	0.902406	0.885027	0.875223	0.838681	0.853387	0.835116	0.847148	0.857398	1
1276	0	795	189	32	0	0	505.47	33.057	689.835	52.9061	914.467	90.7311	0	0	1608.69	312.459	4092.07	950.855	9608.75	2897.04	1276	15	1016	0.004064	552.648	104.885	2322.63	1778.27	0.969488	0.955709	0.978346	0.931594	0.95128	0.929134	0.939469	0.916831	0.914862	0.906004	0.895177	0.911417	0.900098	0.883858	0.875984	0.839075	0.854331	0.831693	0.851378	0.856791	1
1276	26717	795	189	32	139.031	13.8808	505.47	33.057	689.835	52.9061	914.467	90.7311	34.6293	10.6314	1608.69	312.459	4092.07	950.855	9608.75	2897.04	1276	0	27733	0.110932	154.183	81.4035	118.45	548.374	0.970811	0.960516	0.961508	0.928154	0.954206	0.938755	0.918076	0.925937	0.907763	0.910991	0.902932	0.885768	0.896784	0.892511	0.859536	0.845329	0.844662	0.848267	0.848141	0.862673	1
1281	1444	581	159	28	330.578	18.835	600.19	39.4698	787.788	57.5034	1011.66	92.6011	451.162	77.1113	2687.49	529.119	6073.72	1335.29	12935.8	3563.78	1281	10	2212	0.008848	442.88	168.422	1600.74	2145.65	0.966772	0.959765	0.971745	0.929702	0.951175	0.937387	0.92292	0.918626	0.911618	0.914783	0.912297	0.892179	0.902351	0.891049	0.864376	0.84358	0.85217	0.846745	0.842224	0.86302	1
1282	1311	341	33	1	360.664	23.047	612.378	45.9807	794.507	52.4708	1164.34	0	586.668	112.652	2864.96	649.393	6211.87	1225.66	19204	0	1282	8	1686	0.006744	420.542	119.126	1168.61	1288.66	0.966489	0.956109	0.971827	0.930902	0.951661	0.940095	0.917556	0.921115	0.910735	0.915777	0.91726	0.885528	0.900949	0.893238	0.857948	0.848458	0.855575	0.850237	0.838375	0.863879	1
1286	863	284	30	1	468.349	29.1328	663.846	49.0199	850.007	58.9459	1210.91	0	1279.47	238.851	3643.88	812.942	7609.89	1570.93	21590.2	0	1286	13	1178	0.004712	525.831	106.664	2027.95	1556.37	0.966893	0.958404	0.97326	0.937182	0.952037	0.939728	0.923175	0.918506	0.911715	0.914261	0.918081	0.887946	0.903226	0.890068	0.860781	0.851019	0.859508	0.842954	0.841681	0.860781	1
1288	0	763	271	31	0	0	483.686	33.537	680.469	55.1057	872.166	91.3477	0	0	1412.62	294.364	3936.09	963.759	8380.4	3081.28	1288	15	1065	0.00426	545.068	110.906	2257.56	1701.3	0.968075	0.961033	0.973239	0.938028	0.953991	0.938498	0.922535	0.921127	0.912676	0.913615	0.922066	0.89108	0.903286	0.892019	0.861972	0.849765	0.85446	0.844601	0.841315	0.859624	1
1288	30812	763	271	31	132.095	13.4431	483.686	33.537	680.469	55.1057	872.166	91.3477	29.7549	9.31838	1412.62	294.364	3936.09	963.759	8380.4	3081.28	1288	0	31877	0.127508	145.892	78.0587	104.185	507.013	0.973304	0.964253	0.96441	0.925338	0.966794	0.925213	0.923346	0.931047	0.909182	0.900681	0.897481	0.891505	0.902265	0.887254	0.858362	0.860605	0.848653	0.847445	0.858691	0.862283	1
1293	1179	548	229	26	353.518	18.5669	592.968	38.2053	792.363	63.0556	996.063	96.7346	550.466	86.3677	2590.83	505.916	6198.13	1494.53	12402.9	4191.29	1293	11	1982	0.007928	478.856	170.297	1922.62	2315.19	0.974521	0.964178	0.965943	0.929617	0.963673	0.935419	0.92003	0.923562	0.90439	0.914985	0.905399	0.895055	0.904642	0.89329	0.864279	0.854692	0.844854	0.853431	0.847629	0.864026	1
1294	1088	341	49	3	392.257	22.7128	609.438	42.9537	797.035	64.055	950.26	38.4933	752.265	129.751	2818.39	595.893	6310.27	1535.56	10518.5	1279.78	1294	9	1481	0.005924	456.786	117.007	1431.66	1382.77	0.975354	0.966239	0.965226	0.931128	0.963876	0.936529	0.920999	0.928089	0.903781	0.91661	0.903444	0.897367	0.906144	0.895341	0.862255	0.85449	0.839973	0.855503	0.851114	0.865969	1
1298	737	296	44	3	481.171	27.9933	656.177	49.3207	836.606	63.0539	1035.25	49.4083	1384.96	241.201	3521.64	799.71	7276.48	1673.49	13611.2	1963.05	1298	14	1080	0.00432	545.155	108.028	2244.55	1637.52	0.975463	0.963889	0.963889	0.935185	0.962963	0.935648	0.917593	0.924074	0.901852	0.918981	0.909722	0.899537	0.909259	0.903704	0.859722	0.860185	0.830093	0.856019	0.850463	0.865741	1
1300	0	654	270	45	0	0	501.295	31.9068	678.203	55.3227	869.461	87.2334	0	0	1568.33	298.712	3898.49	974.639	8273.16	2646.05	1300	16	969	0.003876	567.686	111.806	2528.97	1824.23	0.976264	0.96388	0.964912	0.937049	0.964396	0.93808	0.916925	0.923633	0.901961	0.918473	0.909701	0.904025	0.908669	0.903509	0.861713	0.858617	0.831269	0.856553	0.850877	0.867905	1
1300	33143	654	270	45	139.104	13.3624	501.295	31.9068	678.203	55.3227	869.461	87.2334	34.6097	10.2673	1568.33	298.712	3898.49	974.639	8273.16	2646.05	1300	0	34112	0.136448	151.279	74.8206	105.466	516.095	0.977237	0.959824	0.972326	0.939288	0.965555	0.926184	0.930098	0.902688	0.917668	0.912465	0.885143	0.890068	0.901354	0.893732	0.864285	0.84951	0.863289	0.837667	0.846843	0.858642	1
1305	1723	485	219	42	353.298	18.4819	607.75	38.9782	791.517	63.5332	977.733	94.473	549.422	86.6859	2788.15	535.715	6181.04	1531.06	11718.3	3507.61	1305	10	2469	0.009876	452.774	165.94	1678.7	2263.45	0.975496	0.961928	0.970636	0.934386	0.970231	0.930336	0.932159	0.906845	0.913325	0.913528	0.895909	0.896719	0.905427	0.896112	0.86047	0.852977	0.858647	0.836168	0.856015	0.859862	1
1306	1562	279	49	1	400.672	23.2225	626.061	42.7635	813.682	72.5199	1066.24	0	801.538	139.576	3051.59	623.701	6740.08	1765.6	14764.2	0	1306	8	1891	0.007564	444.98	105.061	1294.78	1294.16	0.976203	0.961396	0.972237	0.931782	0.971708	0.929402	0.936013	0.908778	0.916182	0.911423	0.891063	0.894765	0.900582	0.890534	0.861449	0.855632	0.859863	0.836066	0.855896	0.857483	1
1310	1082	214	43	1	505.376	29.2348	678.346	47.2342	868.626	79.3499	1067.62	0	1603.48	279.489	3879.7	806.706	8204.23	2267.21	14821.7	0	1310	12	1340	0.00536	545.075	94.449	2188.67	1531.49	0.978358	0.961567	0.971642	0.932836	0.973507	0.931343	0.937313	0.914925	0.915672	0.913433	0.890672	0.896269	0.901493	0.88806	0.863433	0.856343	0.858955	0.838433	0.862313	0.857836	1
1312	0	983	206	43	0	0	522.214	34.4139	692.736	55.73	888.215	92.3894	0	0	1773.58	351.785	4150.36	995.707	8836.49	2883.31	1312	14	1232	0.004928	563.501	97.9544	2417.51	1680.98	0.97849	0.962662	0.974432	0.935877	0.97362	0.933036	0.936688	0.913149	0.919237	0.914773	0.89164	0.893669	0.901786	0.888799	0.866071	0.855519	0.859578	0.837256	0.860795	0.854302	1
1312	30238	983	206	43	138.933	13.4253	522.214	34.4139	692.736	55.73	888.215	92.3894	34.4956	10.3518	1773.58	351.785	4150.36	995.707	8836.49	2883.31	1312	0	31470	0.12588	155.554	85.6116	127.787	569.505	0.967588	0.965856	0.972037	0.930362	0.952161	0.92353	0.936559	0.894121	0.910756	0.906562	0.875405	0.904735	0.906355	0.882269	0.877344	0.834779	0.861106	0.830521	0.858437	0.864299	1
1317	1588	752	180	39	361.019	19.4154	632.104	42.3939	803.074	62.3504	1011.59	115.319	586.328	94.454	3138.85	630.099	6444.61	1464.56	13116.8	4735.2	1317	10	2559	0.010236	481.69	168.723	1939.46	2346.36	0.971082	0.964439	0.967956	0.938843	0.962485	0.931809	0.938843	0.905236	0.915006	0.919891	0.881399	0.896835	0.903869	0.881985	0.875537	0.844666	0.861079	0.830403	0.857757	0.857952	1
1318	1457	463	24	5	386.81	23.008	645.247	48.4268	822.999	79.0022	1029.01	63.5019	721.907	128.907	3349.32	767.442	7000.65	2028.62	13427.1	2440.15	1318	9	1949	0.007796	455.223	125.008	1455.98	1489.6	0.971267	0.964597	0.970498	0.942278	0.960493	0.930221	0.942791	0.90354	0.916624	0.919446	0.881734	0.89687	0.907645	0.880452	0.877373	0.843253	0.859672	0.825295	0.859672	0.85608	1
1322	1024	393	22	4	487.553	28.2906	696.395	52.163	873.687	89.3124	1072.61	66.16	1440.47	249.846	4205.9	950.48	8402.39	2695.99	15198.9	2759.49	1322	13	1443	0.005772	551.94	111.345	2337.91	1721.44	0.974359	0.965003	0.973319	0.948371	0.960152	0.931739	0.944213	0.90991	0.915454	0.917533	0.880457	0.899168	0.90298	0.876299	0.883576	0.845114	0.864172	0.825364	0.86036	0.852391	1
1324	0	902	372	26	0	0	506.724	33.511	715.873	57.5715	917.196	107.388	0	0	1621.1	318.668	4578.74	1118.31	9805.32	3499.81	1324	15	1300	0.0052	574.782	114.95	2631.13	1869.75	0.975	0.965769	0.974231	0.951154	0.96	0.932692	0.946538	0.914615	0.916538	0.919615	0.885	0.901538	0.900769	0.875769	0.883077	0.845769	0.864231	0.823846	0.860769	0.852308	1
1324	28755	902	372	26	134.484	13.1408	506.724	33.511	715.873	57.5715	917.196	107.388	31.3216	9.59408	1621.1	318.668	4578.74	1118.31	9805.32	3499.81	1324	0	30055	0.12022	153.528	93.5916	143.774	656.514	0.966478	0.962352	0.975695	0.925171	0.944352	0.936167	0.937581	0.908019	0.903826	0.913958	0.904275	0.897405	0.893529	0.891033	0.883064	0.843221	0.860289	0.837498	0.844568	0.859408	1
1329	1198	671	319	25	351.135	18.9226	612.121	39.7365	822.529	66.0388	1027.97	108.171	539.702	87.6272	2849.25	550.997	6933.43	1748.62	13682.8	4533.93	1329	12	2213	0.008852	505.865	188.02	2310.1	2663.9	0.969498	0.964528	0.977406	0.942838	0.955038	0.938771	0.937641	0.910981	0.918888	0.915273	0.893357	0.898328	0.897198	0.883642	0.887257	0.841844	0.8615	0.829869	0.854948	0.852011	1
1330	1082	397	55	1	374.135	23.9389	622.431	43.0096	841.26	69.2829	1284.39	0	654.598	125.918	2999.97	619.483	7422.58	1895.83	25743.9	0	1330	9	1535	0.00614	455.683	136.775	1520.03	1721.7	0.965472	0.966124	0.976873	0.939088	0.951466	0.940717	0.936482	0.906515	0.917264	0.913681	0.894463	0.895765	0.894788	0.886971	0.889577	0.835505	0.865147	0.836482	0.847557	0.855375	1
1334	720	333	50	1	458.319	28.198	661.402	50.1325	879.876	76.9422	1276.96	0	1199.05	221.014	3606.71	810.196	8508.96	2296.49	25302.2	0	1334	14	1104	0.004416	539.409	126.747	2278.17	1999.75	0.97192	0.96558	0.976449	0.941123	0.953804	0.939764	0.937047	0.909873	0.922101	0.916214	0.895833	0.894928	0.894022	0.887228	0.884058	0.839674	0.872736	0.831069	0.844656	0.855072	1
1336	0	640	312	51	0	0	481.889	31.9443	682.424	57.7243	905.043	98.1503	0	0	1395.28	276.553	3976.23	992.158	9379.45	3488.43	1336	16	1003	0.004012	565.785	129.433	2604.1	2196.82	0.973579	0.964606	0.976072	0.94317	0.953141	0.940678	0.937188	0.909272	0.924227	0.91675	0.894816	0.898305	0.892323	0.888833	0.883848	0.837986	0.874875	0.829511	0.842971	0.856431	1
1336	28065	640	312	51	140.082	13.618	481.889	31.9443	682.424	57.7243	905.043	98.1503	35.3675	10.6995	1395.28	276.553	3976.23	992.158	9379.45	3488.43	1336	0	29068	0.116272	154.771	82.4288	124.002	621.656	0.97241	0.948861	0.970552	0.930955	0.953506	0.92748	0.923593	0.91458	0.899976	0.922991	0.912412	0.891805	0.912326	0.896966	0.865935	0.85503	0.847306	0.842301	0.849508	0.853034	1
1341	1519	485	270	44	346.753	19.2573	584.101	37.3431	787.414	65.3932	1025.4	101.743	520.11	86.9631	2476.22	472.862	6092.4	1497.63	13535.7	4415.57	1341	10	2318	0.009272	460.624	177.23	1825.51	2571.38	0.974116	0.954487	0.9739	0.933348	0.949957	0.936368	0.917817	0.915876	0.910267	0.922131	0.904443	0.892796	0.901639	0.891717	0.871657	0.850733	0.854616	0.838438	0.856989	0.853106	1
1342	1362	296	35	4	380.269	23.0559	600.615	40.9836	791.291	74.9258	990.246	57.0473	686.333	124.971	2695.86	553.185	6221.52	1807.73	11955.3	2047.03	1342	8	1697	0.006788	428.618	106.468	1177.57	1239.95	0.973483	0.953447	0.974072	0.929876	0.949912	0.93076	0.911314	0.91426	0.906011	0.91868	0.912198	0.897171	0.90277	0.898645	0.86594	0.852387	0.849735	0.840306	0.850913	0.851208	1
1346	925	251	31	4	465.77	28.7426	641.154	45.516	844.861	78.8091	1007.63	81.6772	1258.31	233.465	3280.03	687.671	7560.6	2164.09	12716.6	3151.48	1346	13	1211	0.004844	513.615	99.8818	1876.53	1485.85	0.973988	0.957473	0.976879	0.936829	0.949628	0.934352	0.911643	0.914946	0.908753	0.917836	0.914121	0.90256	0.903386	0.901734	0.869529	0.849711	0.855078	0.839389	0.847234	0.852601	1
1348	0	810	233	32	0	0	485.671	32.7958	662.016	51.7049	886.088	104.464	0	0	1428.97	289.645	3620.75	850.08	8850.58	3193.31	1348	15	1075	0.0043	535.812	103.506	2124.95	1649.19	0.975349	0.959535	0.97814	0.936279	0.952093	0.932558	0.911628	0.913023	0.911628	0.917674	0.91907	0.904186	0.902326	0.903721	0.871628	0.854419	0.855814	0.83907	0.851163	0.851628	1
1348	28895	810	233	32	137.795	13.5882	485.671	32.7958	662.016	51.7049	886.088	104.464	33.6974	10.3351	1428.97	289.645	3620.75	850.08	8850.58	3193.31	1348	0	29970	0.11988	152.071	77.7226	108.709	498.901	0.960844	0.949499	0.957441	0.934635	0.951001	0.920504	0.921455	0.905839	0.900567	0.906223	0.909209	0.88687	0.900868	0.888956	0.865632	0.848215	0.852152	0.829613	0.844828	0.863697	1
1353	1441	602	190	28	349.951	19.2268	587.437	38.0236	766.406	57.8368	1009.66	112.688	534.461	88.2743	2519.61	493.254	5600.38	1271.3	13018.8	4518.14	1353	10	2261	0.009044	456.349	157.223	1643.33	2089.2	0.970146	0.956656	0.966387	0.933879	0.95931	0.925475	0.918178	0.913534	0.904909	0.911322	0.914418	0.8954	0.906236	0.887439	0.868642	0.842105	0.861345	0.841221	0.845865	0.860239	1
1354	1308	357	39	0	389.439	23.3838	605.378	45.7268	780.662	48.7827	0	0	736.809	133.126	2768.87	633.817	5885.77	1079.47	0	0	1354	9	1704	0.006816	443.633	106.054	1280.39	1140.55	0.970657	0.956866	0.965082	0.934566	0.961854	0.928697	0.921068	0.91608	0.903756	0.912265	0.914613	0.894073	0.909038	0.887031	0.867371	0.84331	0.861796	0.84331	0.846831	0.86385	1
1358	924	276	33	0	462.878	28.3569	642.019	51.5802	815.56	59.3088	0	0	1234.9	226.237	3307.48	808.068	6734.52	1448.42	0	0	1358	13	1233	0.004932	512.417	96.6988	1846.03	1279.94	0.972425	0.959854	0.968775	0.933496	0.964315	0.929035	0.918897	0.91768	0.906732	0.912409	0.915247	0.892944	0.910787	0.890916	0.86618	0.843471	0.861719	0.846715	0.855637	0.86618	1
1360	0	812	259	33	0	0	477.797	31.9587	660.458	54.8565	833.152	60.5214	0	0	1360.52	272.66	3603.96	906.101	7177.07	1520.47	1360	15	1104	0.004416	531.272	101.534	2060.7	1420.63	0.974185	0.964221	0.970562	0.934783	0.965127	0.929801	0.919837	0.915308	0.913496	0.916214	0.918478	0.893116	0.910779	0.89221	0.868659	0.84692	0.862319	0.84375	0.85462	0.86413	1
1360	29404	812	259	33	135.865	13.3328	477.797	31.9587	660.458	54.8565	833.152	60.5214	32.2967	9.80191	1360.52	272.66	3603.96	906.101	7177.07	1520.47	1360	0	30508	0.122032	150.174	77.4429	105.699	465.432	0.969418	0.955323	0.967336	0.942294	0.954127	0.929936	0.933673	0.915104	0.903271	0.904517	0.902583	0.900403	0.900092	0.876262	0.873328	0.853825	0.848777	0.823309	0.859119	0.847171	1
1365	1376	598	224	29	359.485	19.4177	587.606	36.5287	772.92	60.8656	950.791	66.5501	578.966	94.0049	2519.29	470.811	5752.5	1368.19	10635.3	2129.67	1365	11	2227	0.008908	470.025	156.594	1751.31	1989.46	0.968568	0.960485	0.969466	0.941401	0.952402	0.928154	0.924562	0.912663	0.908621	0.911091	0.913561	0.898967	0.905254	0.887517	0.869555	0.853615	0.85833	0.824877	0.851819	0.856084	1
1366	1254	359	26	2	393.363	23.0601	600.759	41.3805	792.498	79.6829	916.096	45.1471	758.809	132.627	2698.45	557.567	6267.46	1811.27	9450.59	1382.26	1366	9	1641	0.006564	445.696	102.041	1281.01	1122.04	0.971968	0.961913	0.972578	0.946984	0.95003	0.926569	0.93053	0.910116	0.909202	0.91103	0.914077	0.900366	0.903108	0.888178	0.87142	0.857404	0.855271	0.820232	0.849787	0.853443	1
1370	900	302	26	2	483.814	29.2825	647.042	46.649	836.019	86.9103	951.877	39.4363	1408.94	253.699	3372.89	741.265	7368.19	2226.3	10574.2	1302.61	1370	13	1230	0.00492	532.097	92.2645	2032.02	1317.42	0.976829	0.965447	0.971138	0.943496	0.952439	0.928049	0.930081	0.910163	0.912602	0.910976	0.915854	0.900813	0.906911	0.889837	0.873171	0.857317	0.85813	0.823577	0.85	0.861789	1
1372	0	787	284	26	0	0	508.389	32.1445	669.624	46.8654	876.044	100.674	0	0	1635.3	309.044	3733.6	799.562	8527.36	2751.21	1372	15	1097	0.004388	558.845	94.5423	2341.87	1476.43	0.974932	0.970374	0.970374	0.943482	0.954877	0.926618	0.928897	0.912033	0.912944	0.910665	0.917046	0.900638	0.907931	0.892434	0.87557	0.856882	0.857338	0.821331	0.84959	0.860073	1
1372	27437	787	284	26	133.229	14.2126	508.389	32.1445	669.624	46.8654	876.044	100.674	30.6168	10.0615	1635.3	309.044	3733.6	799.562	8527.36	2751.21	1372	0	28534	0.114136	149.592	85.0556	119.474	530.45	0.977448	0.955579	0.965515	0.935621	0.960819	0.940632	0.948588	0.917537	0.911246	0.909757	0.879232	0.894599	0.894617	0.870225	0.887205	0.840944	0.861779	0.819864	0.871609	0.847585	1
1377	1178	593	225	22	354.999	19.1267	615.147	38.9934	778.317	53.8128	985.954	109.362	557.619	89.7483	2889.81	542.469	5849.08	1232.95	12107.4	3788.73	1377	11	2018	0.008072	485.522	168.181	1958.84	2151.32	0.97671	0.961348	0.972002	0.941526	0.955401	0.929386	0.938305	0.914767	0.909812	0.908573	0.911051	0.896432	0.907582	0.881566	0.884787	0.846383	0.851586	0.824579	0.869425	0.8444	1
1378	1072	351	33	1	393.343	23.098	632.503	42.734	792.807	54.6846	1114.52	0	758.731	133.42	3145.22	626.395	6180.15	1311.43	16852.3	0	1378	9	1457	0.005828	460.501	118.914	1467.49	1363.72	0.977008	0.960879	0.97186	0.941318	0.957447	0.933425	0.939602	0.913521	0.909746	0.905628	0.90906	0.896362	0.903569	0.878518	0.885724	0.844544	0.847975	0.821551	0.870968	0.83871	1
1382	783	301	31	1	482.259	29.5514	673.48	48.9387	826.851	51.3648	1097.08	0	1395.83	254.713	3801.88	820.215	6987.87	1302.29	16076.9	0	1382	13	1116	0.004464	543.957	104.998	2213.26	1493	0.978495	0.96147	0.971774	0.94086	0.958333	0.933692	0.937724	0.912634	0.905018	0.909498	0.907258	0.897849	0.898746	0.879032	0.880824	0.847222	0.850358	0.81362	0.870072	0.841398	1
1384	0	689	282	28	0	0	497.235	33.9237	689.601	53.6405	852.546	71.4302	0	0	1533.42	313.672	4089.48	947.202	7730.81	2049.49	1384	16	999	0.003996	561.495	107.721	2428.65	1599.43	0.979479	0.961461	0.971972	0.938939	0.958458	0.936436	0.938438	0.912412	0.903904	0.912412	0.908909	0.898398	0.900901	0.882382	0.885385	0.85035	0.84985	0.816817	0.87037	0.838338	1
1384	29384	689	282	28	133.984	13.2347	497.235	33.9237	689.601	53.6405	852.546	71.4302	30.9884	9.38689	1533.42	313.672	4089.48	947.202	7730.81	2049.49	1384	0	30383	0.121532	148.041	79.7667	109.824	516.725	0.970971	0.953198	0.968453	0.939078	0.951338	0.929533	0.93289	0.910312	0.919034	0.904338	0.88877	0.896126	0.895797	0.88436	0.888342	0.829971	0.864562	0.819801	0.853405	0.839746	1
1389	1242	494	231	28	342.059	17.525	599.053	40.8894	795.912	62.4462	953.635	81.0141	498.679	76.6816	2674.95	546.966	6277.26	1457.97	10808.2	2833.17	1389	11	1995	0.00798	466.831	176.168	1851.36	2266.66	0.97218	0.955138	0.962907	0.942356	0.958647	0.93584	0.935589	0.92005	0.911028	0.906516	0.892982	0.900251	0.891729	0.882707	0.885213	0.837093	0.859398	0.814787	0.861153	0.835338	1
1390	1116	299	38	4	380.973	21.6819	618.735	47.6484	796.108	62.7429	914.289	62.0802	689.233	117.014	2957.34	690.586	6284.47	1530.89	9454.48	1860.81	1390	9	1457	0.005828	442.057	118.678	1324.68	1363.2	0.972203	0.952986	0.960192	0.941661	0.957447	0.937886	0.936513	0.925875	0.911119	0.906658	0.889842	0.90151	0.888813	0.882636	0.886067	0.829444	0.859643	0.818119	0.862045	0.833562	1
1394	759	247	33	4	473.892	27.2632	665.584	53.0173	844.186	70.9711	970.768	22.6402	1323.01	226.756	3681.95	879.89	7503.96	1853.83	11174.7	784.855	1394	13	1043	0.004172	532.91	108.959	2114.99	1613.5	0.972675	0.952541	0.964046	0.940077	0.959732	0.938639	0.936242	0.928571	0.909396	0.909875	0.896932	0.898849	0.897891	0.880633	0.890221	0.830777	0.858102	0.810163	0.865292	0.826462	1
1396	0	674	232	37	0	0	495.527	32.4466	689.359	57.2537	877.199	87.256	0	0	1516.11	297.723	4095.14	1006.17	8483.3	2446.26	1396	15	943	0.003772	558.19	113.534	2423.98	1806.65	0.972959	0.95334	0.964475	0.942736	0.958643	0.940085	0.939555	0.932662	0.911453	0.909862	0.898727	0.899788	0.895546	0.879109	0.890244	0.826087	0.855779	0.80912	0.867975	0.826617	1
1396	31773	674	232	37	134.165	13.4786	495.527	32.4466	689.359	57.2537	877.199	87.256	31.1466	9.67721	1516.11	297.723	4095.14	1006.17	8483.3	2446.26	1396	0	32716	0.130864	146.387	74.7064	100.117	504.43	0.960234	0.953784	0.966989	0.929973	0.946555	0.924441	0.915714	0.915454	0.910778	0.916234	0.902907	0.899835	0.901302	0.888816	0.86502	0.850746	0.858494	0.840598	0.846375	0.841576	1
1401	1365	500	193	35	345.279	19.1133	597.455	37.2778	796.009	65.0301	984.287	83.0711	513.505	85.7603	2647.76	497.73	6289.02	1520.05	11869.9	2848.48	1401	10	2093	0.008372	457.77	170.806	1745.84	2283.59	0.966316	0.954133	0.968705	0.943622	0.953894	0.927377	0.920927	0.920927	0.916388	0.907788	0.899427	0.904682	0.889632	0.886527	0.881988	0.838509	0.860487	0.827998	0.846154	0.831343	1
1402	1221	281	35	3	389.313	22.4285	619.649	45.2402	799.155	61.1961	1027.51	35.723	735.47	127.084	2965.11	655.559	6347.32	1390.81	13267.4	1406.06	1402	8	1540	0.00616	441.9	111.293	1294.26	1324.98	0.966234	0.953896	0.969156	0.946429	0.953247	0.925325	0.916558	0.918831	0.92013	0.906494	0.897403	0.906494	0.89026	0.891234	0.882468	0.842857	0.861688	0.827922	0.83961	0.837662	1
1406	846	243	32	3	492.64	27.7088	670.467	50.3025	850.82	71.4896	1077.02	47.3445	1484.93	249.126	3755.62	858.744	7680.36	1856.5	15301.4	1969.91	1406	13	1124	0.004496	542.842	100.78	2189.1	1592.4	0.966192	0.956406	0.965747	0.948399	0.952847	0.923488	0.914146	0.920819	0.91637	0.912811	0.899911	0.90347	0.895018	0.894128	0.885676	0.836744	0.866548	0.828292	0.834964	0.831406	1
1408	0	769	229	34	0	0	518.812	32.6957	700.085	55.2217	889.687	94.5347	0	0	1737.37	327.855	4280.95	1039.01	8887.89	2852.15	1408	15	1032	0.004128	571.255	104.118	2537.37	1751.52	0.967539	0.958333	0.96657	0.946221	0.954942	0.925388	0.91812	0.924419	0.915213	0.914729	0.903101	0.905523	0.898256	0.89438	0.886143	0.837694	0.865795	0.823643	0.835271	0.834302	1
1408	33814	769	229	34	142.314	13.375	518.812	32.6957	700.085	55.2217	889.687	94.5347	37.0081	10.7819	1737.37	327.855	4280.95	1039.01	8887.89	2852.15	1408	0	34846	0.139384	155.017	76.0417	111.059	520.23	0.969882	0.966424	0.967686	0.924324	0.942662	0.924238	0.919087	0.917265	0.910176	0.920852	0.912113	0.882784	0.910592	0.899357	0.861103	0.840426	0.867087	0.835189	0.849968	0.845563	1
1413	2148	567	188	33	362.186	19.4365	625.693	39.3892	814.181	62.68	996.17	109.914	591.993	95.7181	3039.89	569.853	6715.4	1631.74	12489.4	4154.88	1413	9	2936	0.011744	449.143	156.24	1590.55	2141.49	0.970027	0.96594	0.965599	0.926771	0.941928	0.925409	0.918767	0.919108	0.916213	0.917064	0.913147	0.887091	0.902759	0.89765	0.864612	0.843835	0.859332	0.83515	0.839407	0.843324	1
1414	1966	319	40	1	407.867	24.2286	648.171	43.4744	837.663	69.1691	926.969	0	845.728	151.199	3383.22	679.558	7329.58	1886.04	9719.54	0	1414	8	2326	0.009304	448.438	101.999	1309.05	1252.61	0.97012	0.965176	0.964746	0.922829	0.939811	0.927343	0.91724	0.91595	0.917885	0.91896	0.91509	0.883061	0.902193	0.897463	0.86006	0.843293	0.86135	0.836844	0.839639	0.845873	1
1418	1401	261	36	1	504.44	30.8937	695.756	49.2226	888.093	82.7547	960.582	0	1596.52	294.233	4186.89	893.273	8774.09	2468.63	10810.6	0	1418	12	1699	0.006796	542.227	93.4904	2151.96	1478.83	0.97116	0.964097	0.966451	0.921719	0.941436	0.926427	0.917304	0.91701	0.922896	0.921719	0.918187	0.883167	0.89847	0.89847	0.85668	0.841966	0.864332	0.836374	0.838434	0.845792	1
1420	0	1268	249	37	0	0	530.83	35.3994	720.475	54.1435	917.255	81.771	0	0	1862.94	371.148	4655.58	1043.52	9640.02	2517.47	1420	14	1554	0.006216	570.418	96.9658	2495.58	1651.44	0.972651	0.964607	0.967825	0.923423	0.942085	0.927284	0.916667	0.920206	0.925032	0.920849	0.918275	0.883205	0.898327	0.898005	0.855212	0.846847	0.864221	0.83816	0.835907	0.846525	1
1420	31058	1268	249	37	139.276	13.5163	530.83	35.3994	720.475	54.1435	917.255	81.771	34.7589	10.476	1862.94	371.148	4655.58	1043.52	9640.02	2517.47	1420	0	32612	0.130448	159.821	95.1708	152.02	636.293	0.9711	0.962575	0.9577	0.943104	0.947749	0.919937	0.91796	0.893551	0.912578	0.908853	0.91753	0.883203	0.90321	0.891114	0.879967	0.848767	0.863164	0.815436	0.841684	0.841423	1
1425	1729	960	200	31	361.094	19.8562	641.833	41.1939	829.06	60.2819	1026.26	88.3257	586.935	97.5133	3281.78	633.737	7073.34	1545.53	13458.4	3326.66	1425	10	2920	0.01168	492.506	171.646	2053.84	2301.12	0.975171	0.966952	0.968151	0.935445	0.946233	0.919692	0.919178	0.90411	0.92226	0.914212	0.922432	0.883048	0.902911	0.895034	0.867808	0.840411	0.861815	0.825171	0.84161	0.837842	1
1426	1580	534	32	0	391.644	24.1285	655.119	45.1228	828.677	56.5444	0	0	749.761	138.813	3495.33	725.167	7051.77	1502.35	0	0	1426	9	2146	0.008584	463.723	126.133	1526.93	1429.22	0.975303	0.969245	0.971342	0.936859	0.946179	0.923812	0.917987	0.902377	0.92055	0.915657	0.922414	0.880941	0.904473	0.895853	0.871855	0.844828	0.864632	0.824324	0.842964	0.832712	1
1430	1067	456	32	0	488.919	29.6741	703.446	50.7784	880.021	68.1635	0	0	1453.94	264.756	4329.31	943.969	8472.85	2059.52	0	0	1430	14	1555	0.00622	559.877	114.3	2441.57	1691.03	0.975563	0.969453	0.975241	0.936656	0.945981	0.923473	0.913183	0.903859	0.9209	0.918328	0.92283	0.879421	0.905145	0.896463	0.87492	0.840193	0.867846	0.827331	0.844373	0.83537	1
1432	0	939	427	31	0	0	507.865	33.893	723.929	57.6774	899.376	77.1777	0	0	1632.49	327.772	4732.45	1131.01	9077.02	2388.69	1432	16	1397	0.005588	582.594	118.352	2745.21	1875.84	0.976378	0.969936	0.976736	0.937724	0.944524	0.926986	0.913386	0.905512	0.920902	0.917323	0.923049	0.880816	0.904796	0.895848	0.875447	0.841804	0.867573	0.827487	0.84252	0.836077	1
1432	24195	939	427	31	133.006	13.1074	507.865	33.893	723.929	57.6774	899.376	77.1777	30.3185	9.33035	1632.49	327.772	4732.45	1131.01	9077.02	2388.69	1432	0	25592	0.102368	157.548	106.576	178.517	756.665	0.968799	0.947191	0.957663	0.940841	0.945686	0.935605	0.913508	0.924762	0.897663	0.902411	0.903271	0.895084	0.888461	0.891314	0.874492	0.834909	0.861558	0.817834	0.86615	0.824828	1
1437	1031	714	373	30	354.429	18.7939	616.554	40.3112	836.209	65.9613	999.045	83.4942	554.811	88.4774	2911.93	571.573	7277.3	1728.71	12412.1	3251.68	1437	13	2148	0.008592	534.224	195.411	2671.29	2820.91	0.977421	0.962756	0.96648	0.937151	0.945531	0.93622	0.916667	0.911546	0.908752	0.912244	0.913175	0.88594	0.905726	0.894786	0.872905	0.844274	0.864991	0.820996	0.853818	0.832402	1
1438	938	414	67	2	382.564	22.791	628.904	45.7822	861.579	70.6979	1050.75	38.8822	698.528	125.539	3099.01	679.053	7967.87	1935.63	14190.4	1562.77	1438	10	1421	0.005684	477.86	145.729	1759.63	1904.07	0.977481	0.961295	0.960591	0.937368	0.94159	0.939831	0.917312	0.908163	0.904293	0.913089	0.906756	0.890218	0.906052	0.889866	0.877903	0.847643	0.861013	0.816678	0.853624	0.825123	1
1442	631	333	63	2	460.367	28.6805	669.437	50.6759	896.771	72.1563	1029.36	31.2994	1215.49	228.214	3739.28	849.621	8973.48	2145.64	13327.5	1207.45	1442	15	1029	0.004116	555.85	137.746	2530.75	2202.64	0.978134	0.963071	0.962585	0.941205	0.943635	0.94898	0.919825	0.905734	0.904762	0.91691	0.906706	0.894072	0.899417	0.892614	0.879981	0.844023	0.859086	0.809038	0.849368	0.824101	1
1444	0	556	304	64	0	0	473.425	33.467	686.222	55.4964	910.252	76.4737	0	0	1325.72	281.133	4035.63	968.75	9399.23	2368.75	1444	17	924	0.003696	573.693	141.964	2776.5	2360.3	0.978896	0.962121	0.967532	0.945346	0.946429	0.950758	0.919372	0.907468	0.902597	0.918831	0.911255	0.897727	0.904762	0.895022	0.880411	0.846861	0.864177	0.809524	0.84632	0.82684	1
1444	27711	556	304	64	134.4	14.3848	473.425	33.467	686.222	55.4964	910.252	76.4737	31.4379	10.4533	1325.72	281.133	4035.63	968.75	9399.23	2368.75	1444	0	28635	0.11454	148.575	82.9258	120.016	644.344	0.967557	0.946185	0.949799	0.935848	0.947896	0.93349	0.919626	0.9271	0.897486	0.910459	0.889506	0.900052	0.895827	0.887882	0.89092	0.83466	0.862441	0.824254	0.858338	0.826104	1
1449	1216	413	258	59	375.322	20.4437	592.088	39.1861	802.136	61.6866	1035.47	82.5108	658.616	106.96	2580.98	510.395	6421.42	1499.59	13783.2	3261.17	1449	11	1946	0.007784	497.928	183.31	2228.55	2937.36	0.97148	0.949126	0.963001	0.93628	0.94296	0.94296	0.923176	0.920092	0.903905	0.916752	0.897482	0.897225	0.896454	0.8926	0.882323	0.834532	0.862025	0.823741	0.874615	0.827852	1
1450	1118	232	54	4	401.966	23.943	600.315	43.3912	813.275	63.6585	991.498	48.73	809.729	143.846	2696.31	585.474	6693.68	1517.61	11969.9	1827.47	1450	9	1408	0.005632	452.098	111.232	1377.95	1454.62	0.969815	0.941761	0.964134	0.934659	0.943537	0.941761	0.931818	0.925781	0.901278	0.915838	0.893821	0.896307	0.892401	0.894886	0.885653	0.827415	0.861151	0.830611	0.884233	0.828125	1
1454	765	205	52	3	526.414	31.1672	660.188	48.9302	878.616	73.0512	1096.14	58.3594	1812.05	322.344	3584.35	790.979	8452.89	2108.17	16172.2	2645.12	1454	13	1025	0.0041	572.704	100.816	2545.44	1838.43	0.971707	0.944878	0.965854	0.935122	0.942927	0.943902	0.934146	0.925366	0.898537	0.919512	0.896098	0.896098	0.889756	0.896585	0.888293	0.828293	0.85561	0.831707	0.88439	0.829268	1
1456	0	687	194	55	0	0	539.177	35.2748	674.85	57.1693	893.302	87.7322	0	0	1950.88	382.305	3846.38	975.589	8957.83	2787.28	1456	15	936	0.003744	588.106	104.082	2755.49	1934.77	0.972756	0.944979	0.966346	0.933761	0.943376	0.943376	0.933761	0.925214	0.899573	0.923077	0.895299	0.893697	0.893162	0.897436	0.889423	0.827457	0.855235	0.832265	0.883547	0.830128	1
1456	33065	687	194	55	140.241	12.796	539.177	35.2748	674.85	57.1693	893.302	87.7322	35.3644	9.86463	1950.88	382.305	3846.38	975.589	8957.83	2787.28	1456	0	34001	0.136004	152.57	76.3361	110.246	548.837	0.968413	0.946752	0.953678	0.932561	0.946957	0.917488	0.916032	0.916797	0.910135	0.910517	0.906767	0.902841	0.890974	0.884548	0.878018	0.823976	0.860975	0.819226	0.842416	0.835814	1
1461	1758	507	166	51	350.6	18.0723	641.046	42.7144	783.305	62.326	1004.84	99.5289	536.849	83.0344	3272.94	659.454	5987.68	1401.03	12734.2	3940.55	1461	9	2482	0.009928	452.313	171.089	1710.94	2395.62	0.971998	0.951652	0.957091	0.938558	0.94581	0.926873	0.921837	0.922442	0.905721	0.907534	0.903102	0.901088	0.898066	0.890008	0.886785	0.819903	0.856567	0.821515	0.85274	0.83058	1
1462	1595	321	27	1	385.767	22.5847	653.866	47.4741	811.596	67.3982	908.296	0	715.858	125.159	3480.88	764.697	6668.09	1627.22	9146.37	0	1462	8	1944	0.007776	436.219	113.295	1259.44	1281.32	0.970165	0.954733	0.955504	0.937757	0.944959	0.925412	0.922068	0.921811	0.907922	0.906636	0.903292	0.902778	0.898405	0.885288	0.884259	0.82073	0.859053	0.825874	0.851852	0.830504	1
1466	1103	271	24	1	471.626	28.2043	697.436	52.7556	839.415	69.0072	976.515	0	1305.24	233.57	4225.97	959.054	7372.9	1838.25	11355.1	0	1466	12	1399	0.005596	522.038	105.293	1982.29	1475.47	0.971051	0.95461	0.955683	0.941744	0.944961	0.929235	0.925661	0.923159	0.90386	0.917084	0.902073	0.901716	0.898142	0.892423	0.883131	0.827019	0.860257	0.827019	0.850608	0.836312	1
1468	0	977	254	25	0	0	495.474	33.2731	725.821	60.3482	872.925	68.6598	0	0	1516.61	305.242	4777.55	1197.59	8273.55	1975.19	1468	14	1256	0.005024	549.57	111.046	2310.56	1693.82	0.969745	0.957006	0.95621	0.943471	0.944666	0.929538	0.928742	0.922373	0.907245	0.918392	0.900876	0.902866	0.898885	0.895701	0.884554	0.826433	0.860271	0.830016	0.847134	0.835589	1
1468	27990	977	254	25	134.149	14.0007	495.474	33.2731	725.821	60.3482	872.925	68.6598	31.2117	10.1544	1516.61	305.242	4777.55	1197.59	8273.55	1975.19	1468	0	29246	0.116984	151.99	88.3758	129.101	580.391	0.965995	0.953498	0.963722	0.923784	0.944471	0.921288	0.910518	0.920587	0.912398	0.915356	0.91392	0.88701	0.898687	0.890925	0.86776	0.839311	0.861964	0.824916	0.847056	0.843825	1
1473	1209	707	215	24	352.693	19.5477	600.36	37.8314	836.34	66.0088	987.288	74.602	547.147	90.8649	2686.97	507.422	7281.28	1746.85	11931.6	2649.41	1473	11	2155	0.00862	489.266	174.569	2047.81	2385.3	0.972854	0.957077	0.958469	0.933179	0.944316	0.926682	0.917169	0.923898	0.908353	0.915777	0.910905	0.904176	0.906265	0.888399	0.877262	0.822274	0.851972	0.831787	0.849652	0.837587	1
1474	1102	406	37	2	394.599	23.9413	623.001	43.9247	862.817	77.6369	946.112	19.734	766.499	138.595	3010.18	646.601	8036.46	2233.23	10344.8	643.74	1474	9	1547	0.006188	466.453	123.385	1541.6	1531.77	0.970588	0.953458	0.957983	0.930511	0.943762	0.919522	0.913704	0.922431	0.904008	0.91532	0.913381	0.904654	0.908533	0.887201	0.875566	0.823206	0.852618	0.832256	0.851002	0.835488	1
1478	746	339	34	2	474.892	28.4147	661.594	48.5916	896.26	81.3784	954.374	7.45602	1332.42	237.314	3606.69	810.376	9005.32	2461.26	10605.2	247.429	1478	14	1121	0.004484	544.988	113.47	2269.44	1745.02	0.973684	0.956735	0.955843	0.934434	0.9438	0.923283	0.918376	0.925067	0.912132	0.913916	0.909456	0.906334	0.907672	0.888046	0.88091	0.823818	0.861731	0.832739	0.851918	0.843889	1
1480	0	667	316	35	0	0	493.577	32.9044	680.182	55.6979	918.35	91.0972	0	0	1498.98	296.187	3933.31	993.695	9729.23	2887.42	1480	16	1018	0.004072	566.106	117.089	2537.59	1933.98	0.973969	0.958743	0.958743	0.93664	0.944008	0.922397	0.924361	0.927308	0.9111	0.916012	0.914047	0.903242	0.911591	0.889489	0.881139	0.825147	0.862967	0.833006	0.851179	0.846267	1
1480	34878	667	316	35	134.273	13.2949	493.577	32.9044	680.182	55.6979	918.35	91.0972	31.1939	9.50035	1498.98	296.187	3933.31	993.695	9729.23	2887.42	1480	0	35896	0.143584	146.52	75.4922	102.275	528.455	0.96306	0.957419	0.965498	0.917874	0.942431	0.931636	0.899571	0.910868	0.916662	0.922638	0.908792	0.881923	0.900142	0.891464	0.873231	0.850373	0.865486	0.817431	0.850178	0.828741	1
1485	1524	497	258	32	343.705	18.3047	595.054	40.2096	786.17	61.7661	1037.61	104.04	506.196	80.9111	2621.06	521.773	6052.17	1462.51	14019.6	4205.33	1485	10	2311	0.009244	456.765	174.563	1767.29	2424.97	0.967763	0.95846	0.963436	0.93055	0.947858	0.929251	0.914106	0.91865	0.906101	0.922112	0.914972	0.886196	0.90026	0.897231	0.879273	0.841843	0.861965	0.826482	0.845305	0.837949	1
1486	1363	311	43	3	370.878	22.3371	606.881	45.8568	795.343	75.8202	978.968	75.9709	636.834	114.628	2789.3	631.082	6318.18	1802.2	11644.2	2634.01	1486	8	1720	0.00688	425.222	114.874	1187.26	1314.82	0.968023	0.959884	0.966279	0.931977	0.947093	0.928488	0.911337	0.917442	0.90843	0.919477	0.914535	0.88343	0.901163	0.896221	0.876744	0.848837	0.859884	0.826163	0.846221	0.841279	1
1490	892	255	39	3	458.63	26.6316	647.944	49.7102	845.093	76.8915	1012.85	90.8859	1200.02	208.762	3393.59	781.883	7557.65	2123.4	12970.5	3538.45	1490	13	1189	0.004756	513.306	107.924	1908.69	1596.36	0.971825	0.961733	0.969302	0.932296	0.949537	0.92767	0.912111	0.920942	0.910849	0.923465	0.915475	0.880572	0.904121	0.896131	0.877628	0.848192	0.861648	0.825904	0.839781	0.848612	1
1492	0	786	240	41	0	0	471.289	30.0534	661.035	55.2028	874.867	92.3378	0	0	1304.35	249.261	3613.88	901.772	8452.68	2772.53	1492	15	1067	0.004268	529.476	112.47	2098.51	1748.32	0.974227	0.962512	0.970009	0.931115	0.950797	0.925492	0.914714	0.92268	0.910965	0.920337	0.917994	0.882381	0.906748	0.897376	0.878163	0.847704	0.863636	0.827085	0.844892	0.850515	1
1492	30127	786	240	41	135.538	13.1893	471.289	30.0534	661.035	55.2028	874.867	92.3378	32.0499	9.65681	1304.35	249.261	3613.88	901.772	8452.68	2772.53	1492	0	31194	0.124776	149.013	75.6793	102.734	495.693	0.968664	0.951369	0.964512	0.932054	0.943996	0.926124	0.914214	0.914118	0.901856	0.920257	0.909646	0.883808	0.89506	0.895092	0.897015	0.831362	0.85252	0.825463	0.861384	0.810797	1
1497	1378	568	200	37	342.572	18.7271	572.418	35.468	767.108	60.8371	993.368	100.865	501.463	82.8853	2329.5	430.482	5625.19	1325.41	12322.3	3863.71	1497	10	2183	0.008732	452.301	162.654	1646.88	2190.33	0.962437	0.960376	0.967705	0.931974	0.945946	0.925561	0.912964	0.922126	0.908841	0.919148	0.915025	0.88273	0.898992	0.897618	0.887769	0.840357	0.857994	0.824324	0.860971	0.830738	1
1498	1254	340	32	0	379.327	22.6728	586.33	42.0195	781.535	72.6985	0	0	681.066	122.583	2512.42	542.63	5986.5	1594.01	0	0	1498	8	1626	0.006504	430.528	101.941	1168.42	1068.13	0.962792	0.959717	0.968327	0.933887	0.947417	0.928352	0.912977	0.919434	0.908672	0.921587	0.914207	0.880689	0.899446	0.900677	0.887761	0.843788	0.856089	0.824416	0.862239	0.821956	1
1502	841	288	28	0	463.149	27.9675	628.777	48.2522	809.725	75.9998	0	0	1236.67	223.054	3102.61	720.137	6657.45	1774.84	0	0	1502	13	1157	0.004628	512.765	92.5285	1832.33	1210.16	0.964131	0.956353	0.970182	0.938202	0.950303	0.928263	0.918323	0.920916	0.91573	0.92178	0.914866	0.88159	0.899741	0.906223	0.882455	0.84529	0.858254	0.830164	0.859551	0.832325	1
1504	0	744	274	26	0	0	484.62	32.1853	651.166	51.7473	836.416	75.5842	0	0	1419.1	281.8	3448.9	836.886	7322.49	1921.12	1504	15	1044	0.004176	537.092	95.8748	2098.85	1348.89	0.967433	0.960728	0.96887	0.938697	0.948755	0.92864	0.918582	0.922414	0.918582	0.920977	0.91523	0.884579	0.90182	0.90613	0.882184	0.847701	0.858238	0.829023	0.860153	0.832854	1
1504	25927	744	274	26	133.643	13.8319	484.62	32.1853	651.166	51.7473	836.416	75.5842	30.8431	9.89494	1419.1	281.8	3448.9	836.886	7322.49	1921.12	1504	0	26971	0.107884	149.259	81.2184	110.892	479.226	0.970709	0.949891	0.953802	0.925791	0.936413	0.928108	0.926829	0.908735	0.904193	0.92238	0.906214	0.895721	0.898873	0.895703	0.891216	0.826833	0.849357	0.838141	0.864336	0.82852	1
1509	1091	528	223	21	344.954	18.9215	585.911	39.0697	752.789	58.5075	949.277	77.2062	511.988	85.2352	2501.89	498.628	5314.38	1264.27	10639.8	2557.82	1509	11	1863	0.007452	468.874	162.001	1764.96	1951.65	0.971014	0.957327	0.960011	0.930757	0.944444	0.928878	0.918143	0.918143	0.911433	0.919216	0.912507	0.895598	0.907944	0.895062	0.89211	0.832797	0.854536	0.832528	0.864466	0.814546	1
1510	994	343	31	1	376.982	22.6469	598.494	43.5621	779.156	71.0744	1027.31	0	668.644	121.272	2672.47	580.568	5929.06	1629.85	13212.2	0	1510	9	1369	0.005476	442.063	113.982	1298.98	1227	0.972243	0.956903	0.959459	0.931337	0.943024	0.928415	0.915267	0.912345	0.911249	0.92038	0.906866	0.900292	0.906866	0.894814	0.893718	0.830168	0.850256	0.835281	0.869978	0.806063	1
1514	685	282	27	1	461.041	28.2216	639.073	49.2088	817.06	80.5974	982.748	0	1220.3	223.455	3256.89	746.371	6860.24	2012.47	11572.9	0	1514	14	995	0.00398	521.683	102.124	1960.95	1378.4	0.973367	0.956784	0.966332	0.937186	0.950754	0.929146	0.916583	0.921106	0.914573	0.929648	0.905025	0.892965	0.915075	0.89799	0.89397	0.827638	0.848744	0.841709	0.871859	0.80201	1
1516	0	603	263	28	0	0	478.123	32.4655	655.027	52.8782	836.87	89.0369	0	0	1363.83	277.323	3511.73	838.969	7407.13	2462.68	1516	16	894	0.003576	541.401	104.953	2184.98	1508.53	0.975391	0.958054	0.969799	0.944072	0.950783	0.928971	0.914989	0.920022	0.91443	0.931208	0.90604	0.897651	0.91387	0.897092	0.89877	0.824385	0.847315	0.841163	0.868568	0.802013	1
1516	30255	603	263	28	133.38	13.2409	478.123	32.4655	655.027	52.8782	836.87	89.0369	30.5821	9.32534	1363.83	277.323	3511.73	838.969	7407.13	2462.68	1516	0	31149	0.124596	145.09	71.6061	92.415	441.347	0.964766	0.947703	0.945841	0.927975	0.940913	0.925648	0.934829	0.908825	0.896722	0.931571	0.90531	0.896626	0.903705	0.889146	0.8825	0.829561	0.854104	0.839578	0.855212	0.841343	1
1521	1315	445	222	26	342.103	18.3408	579.673	38.7753	757.657	59.2853	946.919	90.3475	499.25	81.051	2423.36	484.788	5418.56	1283.25	10644.6	3218.07	1521	10	2008	0.008032	448.526	161.425	1600.89	1996.89	0.972361	0.950946	0.952938	0.937251	0.941235	0.93003	0.923058	0.905627	0.907869	0.937749	0.902639	0.898655	0.903386	0.88994	0.885707	0.831175	0.848855	0.841384	0.85757	0.836155	1
1522	1202	250	38	1	383.696	22.0722	600.242	43.2296	773.285	51.8148	902.855	0	704.218	122.003	2694.84	573.069	5731.73	1162.49	8983.68	0	1522	8	1491	0.005964	430.282	102.547	1171.68	1112.46	0.971496	0.950369	0.948357	0.933602	0.940644	0.93159	0.926895	0.900738	0.904762	0.938296	0.903085	0.901073	0.902414	0.888665	0.884306	0.823944	0.849765	0.838699	0.855131	0.847418	1
1526	834	210	38	1	465.779	28.3595	641.429	51.1853	821.499	58.3223	971.159	0	1258.06	232.437	3297.11	780.494	6877.92	1482.31	11170	0	1526	13	1083	0.004332	512.787	98.4646	1859.78	1371.08	0.973684	0.952909	0.949215	0.937211	0.943213	0.930286	0.921514	0.906741	0.909049	0.938596	0.911357	0.903509	0.9012	0.89012	0.882733	0.825946	0.848107	0.844875	0.853186	0.84903	1
1528	0	753	188	38	0	0	487.92	32.2488	660.052	52.9995	845.322	68.7293	0	0	1448.03	288.513	3592.31	860.064	7525.57	1848.88	1528	15	979	0.003916	534.847	99.8419	2095.7	1495.3	0.974464	0.952503	0.947395	0.938713	0.942799	0.930031	0.924923	0.910623	0.907559	0.938713	0.90858	0.905516	0.903473	0.88764	0.87998	0.827375	0.851379	0.8524	0.8524	0.851379	1
1528	29184	753	188	38	136.007	13.5248	487.92	32.2488	660.052	52.9995	845.322	68.7293	32.4204	9.9132	1448.03	288.513	3592.31	860.064	7525.57	1848.88	1528	0	30163	0.120652	148.952	74.135	99.3883	454.264	0.956238	0.955641	0.949176	0.935616	0.942131	0.904287	0.918576	0.910917	0.896081	0.907469	0.91047	0.883185	0.897606	0.87304	0.886666	0.828946	0.842904	0.825432	0.841229	0.833936	1
1533	1403	560	148	34	377.089	19.7075	605.095	41.0273	785.721	59.0956	969.505	67.6128	667.464	104.402	2755.86	560.425	6031.75	1353.72	11274.3	2355.19	1533	10	2145	0.00858	474.2	149.107	1750.94	2009.22	0.9662	0.951282	0.947319	0.934266	0.942657	0.916317	0.92704	0.915618	0.895571	0.925874	0.907226	0.888345	0.911422	0.883217	0.878089	0.827739	0.847086	0.829837	0.847319	0.844056	1
1534	1301	337	32	3	418.538	24.3904	621.851	46.3753	788.046	66.0351	1047.98	49.4896	913.177	159.401	2998.72	674.707	6109.24	1512.27	14114.9	1978.78	1534	8	1673	0.006692	467.689	101.076	1456.34	1253.91	0.965332	0.950687	0.947101	0.933652	0.945009	0.916916	0.929468	0.916019	0.8948	0.925583	0.907651	0.885834	0.915421	0.884638	0.874178	0.830544	0.841004	0.826659	0.841602	0.843395	1
1538	933	288	30	3	521.522	30.3428	673.351	50.9019	848.978	70.5638	1097.86	40.2509	1761.6	309.063	3804.91	868.032	7630.16	1923.84	16175.7	1809.48	1538	13	1254	0.005016	565.604	90.0775	2405.76	1485.06	0.965311	0.952951	0.949362	0.938198	0.948166	0.919059	0.92823	0.919059	0.891547	0.925439	0.911085	0.891547	0.921451	0.879187	0.871611	0.829745	0.836124	0.826555	0.844099	0.842903	1
1540	0	835	268	32	0	0	541.545	36.6166	698.097	56.0495	890.447	106.235	0	0	1978.31	402.085	4247.13	1029.48	8998.85	3524.99	1540	15	1135	0.00454	588.348	95.2628	2711.97	1669.23	0.965639	0.955507	0.951542	0.937885	0.94978	0.922907	0.929515	0.921145	0.89207	0.924229	0.911894	0.894714	0.923348	0.874449	0.869163	0.830837	0.836123	0.829956	0.846256	0.840969	1
1540	28989	835	268	32	137.02	13.804	541.545	36.6166	698.097	56.0495	890.447	106.235	33.1738	10.3282	1978.31	402.085	4247.13	1029.48	8998.85	3524.99	1540	0	30124	0.120496	154.025	88.9434	134.104	604.376	0.955285	0.956231	0.956878	0.924761	0.943085	0.91784	0.912578	0.922769	0.909242	0.909375	0.905989	0.887714	0.898304	0.894602	0.882884	0.850617	0.845356	0.827164	0.822268	0.837007	1
1545	1448	647	223	31	349.409	19.3933	646.174	43.3468	801.129	63.6416	994.905	113.851	532.078	88.1125	3352.34	678.704	6404.7	1537.56	12490.7	4695.94	1545	11	2349	0.009396	482.551	180.848	2024.21	2402.66	0.959344	0.957003	0.951682	0.934014	0.94189	0.918476	0.92103	0.930183	0.90166	0.914857	0.911452	0.892295	0.905705	0.88527	0.878459	0.845892	0.849936	0.828863	0.832908	0.845466	1
1546	1315	401	37	0	389.782	23.0351	666.668	49.8431	816.94	62.0679	0	0	738.471	129.512	3691.82	833.324	6779.24	1564.91	0	0	1546	9	1753	0.007012	462.136	131.153	1541.55	1530.89	0.958928	0.960639	0.948374	0.931831	0.94324	0.916999	0.916429	0.934683	0.902738	0.912436	0.911865	0.8919	0.902168	0.88591	0.879064	0.848545	0.852824	0.826298	0.82858	0.845693	1
1550	929	352	29	0	488.95	28.7667	716.686	49.6547	858.745	69.4652	0	0	1453.22	254.841	4571.66	953.836	7885.54	1887.12	0	0	1550	13	1310	0.00524	558.329	116.215	2433.55	1713.85	0.959542	0.960687	0.950382	0.932824	0.948473	0.916031	0.91374	0.937023	0.906107	0.912595	0.908397	0.888931	0.905725	0.889313	0.880916	0.853053	0.850763	0.825954	0.830153	0.842748	1
1552	0	838	334	29	0	0	499.166	33.266	725.301	55.3801	866.435	72.2479	0	0	1550.29	308.201	4752.18	1095.36	8108.95	2033.59	1552	15	1201	0.004804	570.923	118.661	2599.11	1813.73	0.961699	0.961282	0.952956	0.935054	0.948793	0.91965	0.914654	0.937552	0.906744	0.917569	0.910075	0.888843	0.906328	0.887594	0.883014	0.854288	0.851374	0.826811	0.830558	0.845129	1
1552	26127	838	334	29	136.954	13.3909	499.166	33.266	725.301	55.3801	866.435	72.2479	33.0684	9.98635	1550.29	308.201	4752.18	1095.36	8108.95	2033.59	1552	0	27328	0.109312	156.026	93.2905	145.84	649.095	0.964395	0.954186	0.961011	0.933713	0.942239	0.919442	0.900285	0.926028	0.915087	0.928077	0.909049	0.883618	0.899407	0.89745	0.880288	0.854252	0.846458	0.826625	0.850977	0.82915	1
1557	1319	627	284	27	378.299	19.4676	615.435	39.7763	843.877	62.0519	1000.66	88.4089	673.719	104.16	2895.27	557.617	7460.4	1653.25	12498.6	3302.62	1557	11	2257	0.009028	510.205	177.118	2286.3	2608.85	0.963226	0.958573	0.95813	0.933762	0.946832	0.92623	0.908507	0.930217	0.911608	0.923128	0.912051	0.883252	0.904519	0.894107	0.889677	0.858662	0.853567	0.820558	0.836287	0.836952	1
1558	1203	363	49	3	419.155	24.1931	636.194	49.3574	871.853	66.0045	998.114	73.75	917.03	158.548	3214.15	742.944	8230.66	1839.65	12319	2718.87	1558	9	1618	0.006472	482.631	120.377	1675.02	1651.95	0.961372	0.960445	0.960754	0.937886	0.949629	0.928307	0.902967	0.928307	0.913473	0.923671	0.911001	0.879172	0.903585	0.896477	0.891224	0.860939	0.855686	0.817676	0.836218	0.835909	1
1562	887	322	45	2	532.303	30.964	690.622	56.5554	925.034	71.1744	1028.27	49.6536	1872.61	327.994	4115.71	1011.35	9829.17	2262.11	13340.7	1912.37	1562	13	1256	0.005024	587.752	104.65	2751	1877.04	0.960589	0.958201	0.961783	0.940685	0.950637	0.92914	0.90207	0.931529	0.91242	0.922771	0.907643	0.882166	0.906051	0.899283	0.888535	0.861465	0.849124	0.811306	0.832404	0.837182	1
1564	0	783	299	45	0	0	550.36	35.9251	710.682	61.4624	943.148	78.3578	0	0	2074.2	408.73	4493.28	1163.34	10444.8	2577.47	1564	16	1127	0.004508	608.578	108.325	3050.23	2034.21	0.962289	0.95874	0.96362	0.940994	0.951198	0.929015	0.905058	0.929902	0.911713	0.920586	0.909051	0.879326	0.906832	0.900621	0.890861	0.865572	0.849157	0.811003	0.834073	0.836735	1
1564	25504	783	299	45	134.318	13.8203	550.36	35.9251	710.682	61.4624	943.148	78.3578	31.2967	9.89793	2074.2	408.73	4493.28	1163.34	10444.8	2577.47	1564	0	26631	0.106524	154.388	98.9709	159.055	737.958	0.968139	0.946003	0.951297	0.931978	0.938361	0.920807	0.910236	0.916789	0.910461	0.92689	0.904979	0.889922	0.890353	0.888251	0.876009	0.836225	0.856108	0.83707	0.868443	0.824471	1
1569	1209	606	248	44	335.591	18.3389	650.381	42.4707	807.194	70.0487	1041.29	79.5991	471.552	77.8473	3415.55	671.681	6573.2	1691.72	13996.1	3233.03	1569	12	2107	0.008428	496.375	201.615	2318.9	2823.17	0.966065	0.950641	0.959421	0.936402	0.943759	0.923588	0.906502	0.920266	0.908875	0.92786	0.910062	0.891077	0.901756	0.902468	0.876364	0.853109	0.843379	0.823446	0.858567	0.830565	1
1570	1092	352	38	0	375.088	22.183	668.562	47.9162	798.327	68.4868	0	0	658.441	117.633	3718.39	808.19	6358.47	1681.84	0	0	1570	9	1482	0.005928	455.645	139.959	1531.39	1591.5	0.967274	0.945682	0.960526	0.93556	0.94197	0.921053	0.903846	0.916667	0.909919	0.930499	0.918016	0.893725	0.898448	0.902497	0.870445	0.85054	0.839069	0.82726	0.869433	0.822537	1
1574	696	306	36	0	467.047	27.3827	715.515	53.95	842.895	63.2669	0	0	1267.27	224.296	4561.58	1048.97	7440.19	1706.61	0	0	1574	14	1038	0.004152	553.33	130.973	2452.52	1890.81	0.970135	0.948459	0.961464	0.93738	0.941715	0.926301	0.909923	0.92052	0.918112	0.925819	0.919075	0.888728	0.901252	0.898362	0.874759	0.851638	0.842486	0.82948	0.867534	0.824663	1
1576	0	614	279	33	0	0	490.737	31.3059	740.643	59.9729	851.15	61.4851	0	0	1471.87	284.268	5069.79	1245.05	7648.88	1619.58	1576	16	926	0.003704	578.877	132.46	2776.04	2042.86	0.971382	0.950864	0.961663	0.943844	0.943305	0.926026	0.910367	0.925486	0.916307	0.925486	0.921166	0.889309	0.904968	0.899568	0.87797	0.852052	0.845032	0.824514	0.867711	0.830994	1
1576	28913	614	279	33	130.337	13.2486	490.737	31.3059	740.643	59.9729	851.15	61.4851	28.5857	8.9244	1471.87	284.268	5069.79	1245.05	7648.88	1619.58	1576	0	29839	0.119356	144.257	82.2454	113.848	597.137	0.969134	0.942341	0.94963	0.931717	0.942089	0.924763	0.925819	0.922333	0.898673	0.927612	0.905794	0.896629	0.90437	0.887848	0.871108	0.839706	0.85348	0.84961	0.860786	0.834478	1
1581	1059	475	241	30	333.087	17.4485	591.345	37.6831	841.721	67.3959	951.315	65.2852	460.776	72.1716	2568.97	492.747	7425.99	1804.12	10650.4	2240.82	1581	11	1805	0.00722	479.236	195.746	2114.9	2687.32	0.972022	0.940997	0.960942	0.936842	0.94626	0.921607	0.923269	0.925485	0.909695	0.933518	0.912188	0.893629	0.909972	0.893352	0.889474	0.84072	0.852632	0.843213	0.868975	0.831302	1
1582	950	271	34	1	365.436	21.792	605.787	43.9417	873.252	72.3215	1006.17	0	609.203	108.56	2770.6	599.184	8298.14	2042.79	12416.6	0	1582	9	1256	0.005024	431.552	127.742	1293.1	1565.56	0.973726	0.939092	0.959395	0.935908	0.944268	0.91879	0.930334	0.928344	0.908041	0.932325	0.908439	0.898089	0.908838	0.892914	0.895303	0.835589	0.857484	0.848328	0.873408	0.83758	1
1586	620	229	32	1	442.446	26.0435	646.58	49.4831	911.435	77.9626	1089.95	0	1078.22	190.496	3372.01	775.358	9439.89	2318.52	15767	0	1586	14	882	0.003528	513.197	124.908	1993.8	1919.83	0.973923	0.938209	0.959751	0.939342	0.947846	0.918367	0.931406	0.924036	0.914399	0.930839	0.914399	0.895125	0.909297	0.898526	0.888322	0.836168	0.850907	0.84127	0.878685	0.832766	1
1588	0	543	212	32	0	0	470.302	31.3712	675.657	51.766	942.119	88.7265	0	0	1297.71	261.051	3845.38	875.572	10470.3	2901.98	1588	16	787	0.003148	544.805	128.77	2356.96	2154.87	0.975858	0.94028	0.961881	0.94028	0.949174	0.918679	0.93202	0.924396	0.916773	0.932656	0.915502	0.896442	0.906607	0.90216	0.890089	0.839263	0.85197	0.838628	0.879924	0.836722	1
1588	29610	543	212	32	137.381	13.5527	470.302	31.3712	675.657	51.766	942.119	88.7265	33.3924	10.1045	1297.71	261.051	3845.38	875.572	10470.3	2901.98	1588	0	30397	0.121588	147.929	69.2436	93.5511	506.444	0.966395	0.946771	0.943333	0.933414	0.942379	0.928858	0.929171	0.922311	0.903576	0.932197	0.901948	0.900632	0.914432	0.886354	0.863457	0.850051	0.852321	0.834194	0.841053	0.84505	1
1593	1443	381	183	29	354.448	18.6261	578.118	37.3565	786.334	58.5665	1052.71	100.843	554.823	87.9805	2401.92	466.16	6044.87	1386.49	14602.6	4246.22	1593	9	2036	0.008144	445.068	160.686	1594.02	2356.73	0.970039	0.942289	0.954322	0.941306	0.944008	0.93222	0.931483	0.922151	0.903487	0.930992	0.905943	0.903978	0.9111	0.88556	0.869597	0.844057	0.854617	0.838163	0.858546	0.846513	1
1594	1297	222	33	3	392.448	23.1703	592.864	41.1352	809.581	58.2003	1001.32	41.1662	753.662	133.022	2594.5	543.104	6586.7	1439.2	12299.8	1508.42	1594	8	1555	0.00622	431.087	97.0244	1162.53	1183.67	0.970096	0.94373	0.953055	0.944695	0.94373	0.937942	0.929582	0.921222	0.898392	0.931833	0.905466	0.905466	0.915756	0.88135	0.867203	0.843408	0.854341	0.836013	0.854662	0.852412	1
1598	888	192	30	3	496.607	29.4981	646.283	50.5353	863.396	53.2644	1065.12	10.0405	1522.58	270.116	3370.29	807.553	7950.6	1491.91	14721.8	411.977	1598	12	1113	0.004452	533.846	90.4815	2050.16	1457.77	0.975292	0.948338	0.956873	0.949686	0.948338	0.944744	0.937107	0.924528	0.903414	0.932165	0.903863	0.908356	0.915544	0.883199	0.868823	0.843217	0.85894	0.834232	0.854447	0.854897	1
1600	0	788	179	31	0	0	518.418	34.9832	667.71	55.9266	900.683	91.5037	0	0	1736.45	353.364	3725.13	960.479	9197.14	2897.17	1600	14	998	0.003992	557.069	93.9686	2324.88	1617.66	0.974449	0.947896	0.957415	0.951403	0.948898	0.943387	0.937876	0.925351	0.90481	0.933868	0.902305	0.906814	0.917836	0.882265	0.871743	0.841683	0.85521	0.836172	0.854208	0.854208	1
1600	34574	788	179	31	138.571	13.4773	518.418	34.9832	667.71	55.9266	900.683	91.5037	34.2381	10.2692	1736.45	353.364	3725.13	960.479	9197.14	2897.17	1600	0	35572	0.142288	150.312	72.1118	98.5039	465.403	0.960995	0.955695	0.939615	0.932011	0.94677	0.932742	0.914568	0.929903	0.907329	0.924927	0.894439	0.896899	0.911461	0.892401	0.882815	0.855125	0.845848	0.815712	0.837906	0.849868	1
1605	1807	581	149	28	370.437	19.5242	630.558	40.5462	782.883	60.1283	1018.05	95.8055	632.995	99.9793	3112.59	596.171	5971.86	1400.06	13205.3	3950.67	1605	9	2565	0.01026	460.385	150.488	1642.02	2031.63	0.963548	0.946784	0.945419	0.936842	0.945614	0.933723	0.922417	0.926511	0.907407	0.923782	0.897076	0.901559	0.911111	0.887524	0.874269	0.84425	0.846394	0.821832	0.845614	0.845614	1
1606	1641	342	24	2	412.691	24.3552	650.594	46.063	795.806	58.8482	925.349	10.051	875.822	154.464	3425.92	708.903	6263.19	1407.75	9672.26	313.698	1606	8	2009	0.008036	458.277	102.269	1383.05	1184.19	0.962668	0.950971	0.942758	0.938029	0.945495	0.934793	0.920358	0.927078	0.907914	0.922101	0.898208	0.900946	0.906919	0.887257	0.871827	0.845445	0.846939	0.815829	0.840219	0.847437	1
1610	1194	294	21	2	503.454	30.2976	695.124	51.4407	836.336	66.746	957.955	14.3794	1586.6	286.262	4180.91	915.945	7283.16	1720.69	10729.7	480.773	1610	12	1511	0.006044	545.976	91.9558	2182.66	1336.18	0.966248	0.956982	0.944739	0.93812	0.944408	0.937128	0.924553	0.929517	0.908339	0.918928	0.898743	0.904368	0.911979	0.891132	0.875248	0.844805	0.840834	0.814692	0.845136	0.85043	1
1612	0	1068	274	22	0	0	518.097	34.2354	708.487	58.5672	872.159	80.8437	0	0	1732.24	342.898	4442.95	1081.2	8308.04	2249.31	1612	14	1364	0.005456	562.053	95.3074	2382.83	1469.26	0.968842	0.959311	0.947214	0.937683	0.946481	0.937317	0.927419	0.929252	0.911657	0.918255	0.899927	0.905792	0.913856	0.892595	0.877566	0.841276	0.842742	0.81415	0.845674	0.849707	1
1612	32021	1068	274	22	143.495	13.423	518.097	34.2354	708.487	58.5672	872.159	80.8437	37.9232	10.9641	1732.24	342.898	4442.95	1081.2	8308.04	2249.31	1612	0	33385	0.13354	160.596	86.0767	133.728	551.17	0.959757	0.953213	0.957077	0.93256	0.951415	0.929055	0.900734	0.927767	0.905107	0.927273	0.915546	0.881893	0.913584	0.901917	0.883241	0.863636	0.826224	0.825266	0.841606	0.836424	1
1617	1997	785	223	20	348.359	18.3969	617.603	40.42	808.256	64.9357	978.918	101.746	526.873	83.6513	2926.8	573.622	6577.74	1546.8	11805.2	3581.15	1617	10	3025	0.0121	456.301	162.506	1670.29	2019.53	0.961157	0.958347	0.955207	0.941653	0.950579	0.932066	0.912727	0.928099	0.909752	0.921322	0.903636	0.898182	0.914711	0.895372	0.883306	0.852727	0.838843	0.820165	0.830248	0.847603	1
1618	1792	476	34	0	380.44	22.7098	634.654	46.1991	813.939	65.6492	0	0	687.015	122.629	3184.42	698.406	6719.06	1633.8	0	0	1618	8	2302	0.009208	439.408	116.48	1292.51	1269.82	0.960904	0.9596	0.956342	0.94179	0.951564	0.929192	0.910947	0.925717	0.909861	0.920504	0.904865	0.898784	0.916594	0.895526	0.889444	0.852737	0.83775	0.821242	0.827324	0.849479	1
1622	1239	408	31	0	473.926	28.28	681.298	51.21	864.121	70.6527	0	0	1324.27	235.997	3939.74	889.314	8037.62	1959.32	0	0	1622	13	1678	0.006712	531.556	106.151	2084.24	1490.87	0.963051	0.959774	0.957986	0.938617	0.951132	0.932062	0.910608	0.92789	0.909416	0.918951	0.907032	0.900775	0.920143	0.898391	0.890644	0.852503	0.841478	0.82211	0.83671	0.846246	1
1624	0	1108	382	30	0	0	488.691	33.0111	693.857	56.8317	883.065	71.3529	0	0	1455.67	294.96	4173.77	1033.17	8571.51	2066.84	1624	15	1520	0.00608	548.036	108.78	2279.22	1610.55	0.9625	0.959211	0.959211	0.940132	0.952303	0.933224	0.911842	0.930592	0.911842	0.919079	0.906908	0.902303	0.925	0.9	0.892105	0.85625	0.845066	0.825329	0.840132	0.844737	1
1624	28174	1108	382	30	135.637	13.7534	488.691	33.0111	693.857	56.8317	883.065	71.3529	32.1994	10.174	1455.67	294.96	4173.77	1033.17	8571.51	2066.84	1624	0	29694	0.118776	156.748	95.1072	147.222	614.9	0.969203	0.949367	0.956153	0.923301	0.943507	0.918704	0.910824	0.909931	0.898885	0.924833	0.915303	0.887149	0.898043	0.889708	0.876069	0.844767	0.825588	0.819526	0.862801	0.8431	1
1629	1337	815	323	29	371.742	20.2429	604.622	39.0191	808.104	63.4563	1002.32	74.4345	640.033	104.562	2745.82	526.929	6570.43	1580.47	12475.2	2716.86	1629	12	2504	0.010016	511.13	169.374	2227.48	2363.49	0.968051	0.957268	0.961861	0.9373	0.950679	0.925319	0.917332	0.919928	0.908946	0.919129	0.919728	0.895966	0.916134	0.894768	0.890176	0.851238	0.830471	0.824481	0.846645	0.839657	1
1630	1204	496	55	3	407.848	24.471	621.476	44.3717	819.029	74.3355	1009.57	78.0412	845.782	152.13	2989.08	637.703	6881.88	1945.57	12768.4	3055.73	1630	10	1758	0.007032	482.012	120.133	1659.68	1510.31	0.967577	0.959044	0.962173	0.93686	0.950512	0.925484	0.919511	0.919511	0.906428	0.918373	0.921786	0.894482	0.910694	0.891354	0.884243	0.854664	0.823948	0.819397	0.851536	0.836746	1
1634	848	428	48	3	483.647	28.4397	657.284	51.2114	862.818	76.3181	1041.74	89.5442	1406.69	248.741	3543.8	832.079	8028.09	2125.26	14076.7	3585.58	1634	14	1327	0.005308	554.628	110.373	2364.13	1720.61	0.967973	0.961944	0.964959	0.936699	0.950264	0.925019	0.916729	0.922381	0.910701	0.919367	0.918237	0.889224	0.910324	0.893369	0.885833	0.849284	0.824416	0.818764	0.853429	0.836473	1
1636	0	756	394	49	0	0	493.886	33.8965	670.218	56.5414	883.819	86.069	0	0	1503.03	308.97	3767.82	960.831	8669.89	2597.48	1636	16	1199	0.004796	567.766	114.24	2540.15	1829.84	0.968724	0.964971	0.965805	0.937031	0.949958	0.926188	0.919516	0.921601	0.911593	0.917014	0.917431	0.891576	0.912844	0.894912	0.890742	0.850292	0.822769	0.818182	0.850709	0.833611	1
1636	28084	756	394	49	133.775	13.2718	493.886	33.8965	670.218	56.5414	883.819	86.069	30.8565	9.54402	1503.03	308.97	3767.82	960.831	8669.89	2597.48	1636	0	29283	0.117132	151.545	89.9972	133.6	620.034	0.973261	0.936584	0.965014	0.944405	0.946232	0.930591	0.919271	0.915258	0.910972	0.923881	0.898576	0.903101	0.898388	0.902811	0.87573	0.848803	0.836304	0.825172	0.861831	0.824437	1
1641	1204	553	317	46	359.476	19.4497	604.853	38.4064	782.693	63.7235	1001.42	93.0222	578.946	94.388	2748.07	527.755	5979.49	1449.17	12558.6	3555.74	1641	12	2120	0.00848	500.694	181.333	2212.23	2588.6	0.972406	0.951179	0.960613	0.935142	0.949292	0.922877	0.925236	0.90967	0.913679	0.920283	0.908962	0.897877	0.902594	0.897877	0.886557	0.853302	0.829953	0.816745	0.848349	0.828538	1
1642	1105	305	43	0	404.74	24.3796	623.556	43.453	798.411	61.0897	0	0	826.748	149.699	3017.23	642.401	6330.8	1438.08	0	0	1642	9	1453	0.005812	462.322	110.816	1449.44	1296.48	0.974191	0.943909	0.960771	0.934618	0.952168	0.924983	0.924983	0.906056	0.911906	0.926359	0.906401	0.900895	0.89883	0.899518	0.884033	0.857192	0.834136	0.807983	0.846524	0.829663	1
1646	772	259	34	0	498.103	29.1578	671.781	47.5692	838.569	59.3568	0	0	1535.9	270.698	3770.5	798.215	7312.77	1561.61	0	0	1646	13	1065	0.00426	551.209	97.4426	2263.76	1426.85	0.976526	0.947887	0.960094	0.930986	0.952113	0.923005	0.930047	0.904225	0.913615	0.92723	0.907512	0.900939	0.901878	0.899531	0.892019	0.858685	0.839437	0.811737	0.846948	0.825822	1
1648	0	684	242	34	0	0	520.215	34.4154	698.172	53.1627	868.278	72.1445	0	0	1753.59	350.447	4240.03	959.926	8159.98	2062.61	1648	15	960	0.00384	577.402	103.654	2607.27	1659.44	0.977083	0.949479	0.960938	0.927083	0.954167	0.928646	0.928125	0.905208	0.914583	0.929167	0.906771	0.898438	0.9	0.901042	0.894271	0.860417	0.838542	0.815104	0.85	0.825521	1
1648	28934	684	242	34	131.485	13.3486	520.215	34.4154	698.172	53.1627	868.278	72.1445	29.3448	9.23982	1753.59	350.447	4240.03	959.926	8159.98	2062.61	1648	0	29894	0.119576	145.805	81.8409	112.131	543.211	0.964876	0.95081	0.957333	0.949053	0.94335	0.935489	0.928748	0.926089	0.903292	0.920318	0.907992	0.898542	0.904546	0.896484	0.872382	0.844986	0.854419	0.819797	0.859253	0.837911	1
1653	1076	500	208	30	362.836	19.671	632.711	42.3023	813.45	57.8777	982.827	80.0161	595.259	96.0696	3147.78	637.568	6678.87	1436.03	11805.4	2929.56	1653	11	1814	0.007256	499.145	179.854	2181.78	2469.16	0.973539	0.95452	0.960033	0.945149	0.945976	0.933297	0.931367	0.913451	0.911521	0.921169	0.90656	0.906284	0.904355	0.901047	0.874035	0.856395	0.839305	0.808986	0.850055	0.818082	1
1654	991	303	43	1	408.237	24.0863	655.141	48.609	821.025	69.0148	1009.04	0	847.879	149.099	3503.48	781.272	6905.66	1702.72	12522.4	0	1654	9	1338	0.005352	477.865	125.781	1652.67	1574.3	0.974589	0.957025	0.95852	0.947683	0.945441	0.938341	0.930493	0.918535	0.913677	0.921525	0.907698	0.90583	0.909193	0.906951	0.865845	0.854634	0.839686	0.804559	0.854634	0.815396	1
1658	713	261	38	1	505.143	30.0033	702.049	55.3008	866.164	68.4496	1049.73	0	1602.05	282.658	4316.3	1027.87	8084.36	1911.36	14091.9	0	1658	14	1013	0.004052	569.956	112.108	2556.88	1783.88	0.978776	0.959033	0.96002	0.951629	0.94768	0.943731	0.928924	0.919546	0.914116	0.923495	0.906713	0.903751	0.910168	0.905726	0.86772	0.859329	0.842053	0.804047	0.856367	0.818855	1
1660	0	635	244	37	0	0	531.824	35.1578	728.727	59.8625	897.624	81.3345	0	0	1872.96	369.814	4832.43	1190.47	9047.26	2526.52	1660	16	916	0.003664	599.05	115.29	2951.08	1994.97	0.981441	0.960699	0.961245	0.954694	0.949236	0.943231	0.930131	0.921397	0.91976	0.924127	0.908297	0.901201	0.914847	0.903384	0.872817	0.856441	0.842795	0.804039	0.856441	0.818231	1
1660	29824	635	244	37	138.69	13.7261	531.824	35.1578	728.727	59.8625	897.624	81.3345	34.3612	10.5279	1872.96	369.814	4832.43	1190.47	9047.26	2526.52	1660	0	30740	0.12296	152.408	81.8894	121.275	603.863	0.961988	0.954473	0.950537	0.937508	0.943884	0.935475	0.921047	0.920137	0.898829	0.918819	0.897088	0.905042	0.910817	0.896113	0.886662	0.840192	0.850813	0.832043	0.845283	0.847658	1
1665	1545	499	204	33	348.139	19.0466	633.931	42.354	833.993	69.4918	1003.8	82.205	526.188	86.0012	3165.62	629.24	7234.89	1803.47	12577	3146.17	1665	10	2281	0.009124	463.597	181.758	1877.93	2519.66	0.967339	0.956379	0.954406	0.943884	0.945857	0.937089	0.922841	0.919114	0.902236	0.921745	0.895221	0.893687	0.90925	0.900701	0.880754	0.850504	0.843051	0.820473	0.85445	0.84349	1
1666	1384	289	36	2	376.802	23.1736	646.328	50.0953	840.345	88.062	1009.22	56.5856	668.01	122.825	3369.25	773.354	7486.83	2292.67	12646.1	2100.4	1666	8	1711	0.006844	432.819	123.068	1281.74	1493.58	0.964933	0.956166	0.953828	0.944477	0.946815	0.937171	0.923144	0.921683	0.897721	0.921099	0.892461	0.891292	0.90415	0.898597	0.879895	0.843659	0.844535	0.823495	0.85301	0.846289	1
1670	925	265	32	2	461.647	27.2389	686.897	55.4647	877.521	100.041	1037.3	83.1165	1224.1	214.337	4047.12	965.917	8569.03	2836.55	13858.5	3261.58	1670	13	1224	0.004896	522.227	117.803	2047.96	1783.91	0.965686	0.958742	0.959967	0.946487	0.95098	0.9375	0.928105	0.92116	0.901144	0.918709	0.894608	0.890523	0.908088	0.89951	0.884804	0.839869	0.839052	0.821487	0.859069	0.849673	1
1672	0	799	253	34	0	0	480.715	31.8319	707.647	60.4539	914.051	122.875	0	0	1385.04	270.673	4433.37	1119.51	9823.63	3907.93	1672	15	1086	0.004344	547.149	124.629	2359.39	2066.12	0.968692	0.963628	0.960405	0.946593	0.951657	0.939227	0.928177	0.921731	0.902855	0.92035	0.895028	0.891805	0.9093	0.900552	0.883978	0.84116	0.837937	0.81814	0.861878	0.849448	1
1672	34000	799	253	34	139.239	13.503	480.715	31.8319	707.647	60.4539	914.051	122.875	34.727	10.3648	1385.04	270.673	4433.37	1119.51	9823.63	3907.93	1672	0	35086	0.140344	151.865	75.1549	106.681	542.519	0.965684	0.961124	0.951348	0.930685	0.943382	0.930442	0.914225	0.916234	0.898279	0.902368	0.896511	0.905504	0.912543	0.901528	0.884128	0.838639	0.838725	0.830659	0.843342	0.835062	1
1677	1809	555	202	29	339.595	18.8363	576.871	37.8631	808.575	64.8402	1015.56	129.892	488.673	81.1524	2387.31	465.735	6586.29	1590.93	13396.1	5212.63	1677	9	2595	0.01038	434.402	162.325	1513.63	2242.35	0.96975	0.963006	0.954335	0.936031	0.946628	0.931792	0.91368	0.921965	0.902505	0.908092	0.897688	0.902697	0.910212	0.903661	0.887283	0.842775	0.842389	0.822929	0.848748	0.845087	1
1678	1643	326	39	2	376.764	22.8467	596.457	44.2215	826.609	65.177	1136	60.4462	667.6	121.034	2646.96	586.476	7029.09	1616.98	17990.9	2838.1	1678	8	2010	0.00804	421.879	105.463	1129.3	1277.73	0.966915	0.962687	0.95199	0.930846	0.946269	0.9301	0.911443	0.923134	0.90398	0.90796	0.894527	0.902985	0.909453	0.904726	0.888806	0.839801	0.839552	0.825622	0.841791	0.847015	1
1682	1111	262	35	1	504.214	28.6804	656.253	51.3903	886.44	66.5633	1247.36	0	1591.93	270.401	3527.64	825.738	8645.31	1870.92	23590.2	0	1682	12	1409	0.005636	542.507	90.0151	2142.69	1498.02	0.970192	0.96203	0.949965	0.936835	0.945351	0.928318	0.910575	0.919092	0.906671	0.912704	0.888928	0.902058	0.909155	0.906671	0.888573	0.837473	0.843151	0.822214	0.842087	0.84528	1
1684	0	989	248	35	0	0	522.387	33.0069	676.49	56.9893	920.063	91.7529	0	0	1773.48	335.43	3873.75	985.256	9794.05	3225.3	1684	15	1272	0.005088	563.375	94.9394	2403.66	1672.11	0.974057	0.962264	0.949686	0.937107	0.946541	0.929245	0.909198	0.923349	0.906447	0.915094	0.890723	0.902123	0.912343	0.904874	0.886006	0.836085	0.843553	0.822327	0.840409	0.845126	1
1684	29747	989	248	35	134.492	13.3225	522.387	33.0069	676.49	56.9893	920.063	91.7529	31.3476	9.57482	1773.48	335.43	3873.75	985.256	9794.05	3225.3	1684	0	31019	0.124076	152.08	88.1668	128.629	579.708	0.963829	0.94908	0.965376	0.927996	0.946404	0.921065	0.922886	0.914456	0.902979	0.909894	0.90011	0.901286	0.898949	0.887504	0.886763	0.844644	0.818418	0.824978	0.848351	0.831265	1
1689	1300	741	208	33	324.863	18.1731	616.934	40.0635	772.169	61.7245	1024.58	96.4752	428.115	71.8534	2916.79	567.928	5738.87	1386.73	13454.6	3874.36	1689	11	2282	0.009128	470.593	181.58	1908.67	2311.66	0.969763	0.955083	0.959904	0.934706	0.943471	0.928352	0.917835	0.921341	0.898335	0.910824	0.896801	0.903812	0.906661	0.900964	0.888256	0.842682	0.835013	0.815074	0.851665	0.834575	1
1690	1160	424	34	2	360.766	22.041	633.307	45.7634	781.731	43.9281	890.612	38.2243	586.569	108.133	3163.49	684.869	5896.8	964.779	8671.85	1106.29	1690	9	1620	0.00648	441.587	133.839	1382.45	1388.99	0.969136	0.953704	0.963889	0.931173	0.943827	0.933025	0.917901	0.921914	0.89537	0.910802	0.901852	0.903704	0.904012	0.900926	0.891358	0.844136	0.836728	0.815432	0.854938	0.829012	1
1694	785	372	33	2	466.023	27.2746	684.306	49.9616	835.794	54.0155	949.392	59.9202	1258.95	222.17	3988.27	878.478	7222.21	1370.16	10562.2	1970.41	1694	14	1192	0.004768	545.193	118.891	2291.42	1649.33	0.970638	0.953859	0.962248	0.931208	0.94505	0.933305	0.923238	0.926174	0.897232	0.908138	0.903943	0.902265	0.903104	0.906879	0.891359	0.846057	0.841023	0.816695	0.850252	0.824664	1
1696	0	682	346	33	0	0	483.054	31.4124	698.048	52.953	863.597	73.2949	0	0	1404.72	273.96	4237.46	964.921	8033.82	1978.43	1696	16	1061	0.004244	565.001	120.74	2534.68	1783.38	0.971725	0.95476	0.963242	0.932611	0.948633	0.939208	0.926484	0.927898	0.897267	0.909991	0.905749	0.902451	0.905749	0.906692	0.89114	0.847785	0.839774	0.817625	0.850141	0.825636	1
1696	27878	682	346	33	138.343	14.0444	483.054	31.4124	698.048	52.953	863.597	73.2949	34.1584	10.8034	1404.72	273.96	4237.46	964.921	8033.82	1978.43	1696	0	28939	0.115756	153.985	84.5807	125.836	580.994	0.969781	0.945973	0.954767	0.935727	0.939234	0.937455	0.928125	0.908221	0.913162	0.924427	0.904592	0.895694	0.903331	0.887954	0.883375	0.864491	0.818895	0.812606	0.845468	0.835516	1
1701	1496	486	296	30	375.624	19.597	598.856	38.2707	815.643	59.018	985.081	75.1106	659.729	103.2	2667.77	508.73	6736.08	1469.53	11855.4	2642.46	1701	11	2308	0.009232	486.984	169.791	2007.38	2413.82	0.970537	0.94779	0.959705	0.92851	0.944974	0.931542	0.928726	0.914861	0.907496	0.919194	0.909012	0.898614	0.913128	0.892981	0.880416	0.855503	0.821924	0.816941	0.842721	0.829289	1
1702	1359	283	50	1	404.272	24.0729	609.995	41.8487	826.189	71.2626	924.588	0	823.695	147.409	2823.86	576.359	7046.29	1882.17	9645.14	0	1702	8	1693	0.006772	451.428	105.716	1347.02	1327.4	0.970171	0.945659	0.957767	0.928825	0.944477	0.931187	0.930892	0.910219	0.906675	0.922918	0.908447	0.896929	0.911991	0.888659	0.880685	0.854696	0.815712	0.815712	0.84052	0.829002	1
1706	980	237	46	1	493.331	29.9131	652.252	49.0549	874.498	83.7384	963.539	0	1493.44	271.52	3458.87	773.423	8392.42	2493.67	10910.3	0	1706	13	1264	0.005056	537.372	98.2764	2120.48	1590.29	0.971915	0.948972	0.957674	0.928402	0.947389	0.93394	0.931566	0.906646	0.912975	0.920886	0.905063	0.893987	0.910601	0.889241	0.884494	0.854035	0.816851	0.817247	0.835047	0.827927	1
1708	0	859	222	44	0	0	509.571	34.9209	669.317	54.6763	898.385	96.8976	0	0	1650.03	336.398	3747.54	916.805	9162.48	3087.9	1708	15	1125	0.0045	556.301	103.213	2357.76	1788.8	0.972	0.951111	0.956889	0.932	0.949778	0.932889	0.932889	0.908444	0.912889	0.92	0.908444	0.893778	0.909333	0.892889	0.887111	0.853778	0.816889	0.816444	0.834667	0.831556	1
1708	29661	859	222	44	135.631	13.2296	509.571	34.9209	669.317	54.6763	898.385	96.8976	32.1182	9.64158	1650.03	336.398	3747.54	916.805	9162.48	3087.9	1708	0	30786	0.123144	151.003	82.3912	117.103	554.473	0.973884	0.948824	0.952024	0.943091	0.942474	0.941012	0.909082	0.911193	0.89492	0.924332	0.8944	0.900393	0.907279	0.88969	0.866611	0.854593	0.826415	0.802345	0.850159	0.804587	1
1713	1354	653	191	38	353.993	18.6253	616.264	40.6723	778.858	59.8727	1017.33	102.234	552.697	87.0394	2908.52	575.445	5880.55	1369.22	13219.2	3995.83	1713	11	2236	0.008944	478.152	169.549	1911.06	2336.62	0.972048	0.948345	0.958184	0.93627	0.947227	0.939848	0.92576	0.914356	0.906306	0.922406	0.90407	0.894902	0.912791	0.896243	0.879472	0.86449	0.822004	0.801878	0.8428	0.827594	1
1714	1227	378	42	2	379.478	22.8568	627.425	45.934	784.577	67.6681	1085.97	4.83675	681.97	122.887	3077.78	675.679	6040.05	1673.13	15596.6	207.47	1714	9	1649	0.006596	447.49	123.455	1385.72	1417.3	0.970891	0.948757	0.959369	0.938144	0.945421	0.94057	0.925106	0.911158	0.906004	0.926016	0.90661	0.895694	0.913584	0.895391	0.878714	0.869012	0.822013	0.802001	0.838084	0.825349	1
1718	819	313	37	2	479.32	27.9655	674.656	52.1793	837.061	80.3618	1161.05	18.4126	1369.15	237.054	3829.88	889.835	7367.87	2270.62	19056.5	902.055	1718	14	1171	0.004684	544	111.051	2246.64	1713.21	0.9731	0.955594	0.961998	0.935098	0.947481	0.944492	0.926558	0.912895	0.914176	0.929974	0.90649	0.89667	0.912041	0.894535	0.884714	0.873185	0.820666	0.799317	0.836465	0.831341	1
1720	0	739	289	39	0	0	501.868	33.1567	697.464	58.5841	875.244	103.657	0	0	1575.07	308.308	4243.15	1075.77	8545.04	3432.15	1720	16	1067	0.004268	568.493	114.467	2552.49	1886.34	0.974695	0.958294	0.964386	0.934864	0.951265	0.946111	0.927835	0.913308	0.916589	0.933458	0.905811	0.89597	0.913308	0.894564	0.881912	0.873008	0.819119	0.797563	0.835052	0.830834	1
1720	29662	739	289	39	136.814	13.7889	501.868	33.1567	697.464	58.5841	875.244	103.657	33.0265	10.3016	1575.07	308.308	4243.15	1075.77	8545.04	3432.15	1720	0	30729	0.122916	151.803	82.9718	120.51	580.011	0.967685	0.952553	0.949234	0.94375	0.941554	0.931335	0.91399	0.916138	0.90055	0.902877	0.87917	0.905204	0.914592	0.89479	0.866494	0.846302	0.834082	0.810375	0.844918	0.839175	1
1725	1444	537	243	35	362.326	19.2995	613.174	40.5315	814.8	64.4074	999.796	114.218	592.596	94.5895	2865.17	562.274	6735.42	1607.03	12690.7	5304.17	1725	11	2259	0.009036	480.506	174.894	1981.05	2534.02	0.972112	0.958167	0.959495	0.939575	0.939354	0.936476	0.918105	0.916556	0.899513	0.911908	0.891545	0.898628	0.911244	0.89575	0.875166	0.848384	0.836432	0.811642	0.843293	0.828907	1
1726	1297	315	42	3	393.591	23.7277	624.782	45.899	844.902	67.237	1023.01	156.973	760.581	137.49	3039.39	663.554	7507.97	1791.95	13991.3	6689.96	1726	8	1657	0.006628	450.12	117.668	1388.77	1524.6	0.973748	0.959867	0.957151	0.943874	0.938443	0.933313	0.914001	0.91551	0.895293	0.906457	0.886844	0.904949	0.915208	0.901026	0.871153	0.851841	0.837658	0.811708	0.844599	0.82589	1
1730	891	263	41	3	496.227	29.3408	676.936	50.8519	897.361	71.863	1079.09	186.275	1518.98	269.127	3864.3	852.358	8990.06	2160.19	16708.9	8951.52	1730	13	1198	0.004792	551.087	109.493	2327.58	1901.45	0.975376	0.957429	0.955342	0.944908	0.9399	0.933222	0.911519	0.914023	0.895659	0.909432	0.885225	0.901503	0.916945	0.898998	0.874791	0.850584	0.843072	0.812187	0.838063	0.827212	1
1732	0	787	244	41	0	0	526.03	34.1985	704.159	58.648	943.536	108.749	0	0	1811.91	351.78	4363.89	1073.98	10677.3	4442.13	1732	15	1072	0.004288	582.542	113.089	2731.84	2179.48	0.977612	0.956623	0.956623	0.946828	0.941698	0.936101	0.914179	0.918377	0.897854	0.913246	0.88666	0.903451	0.919776	0.89972	0.875466	0.851213	0.845616	0.813433	0.836754	0.83209	1
1732	30826	787	244	41	138.31	13.3382	526.03	34.1985	704.159	58.648	943.536	108.749	34.03	10.1372	1811.91	351.78	4363.89	1073.98	10677.3	4442.13	1732	0	31898	0.127592	153.239	83.7315	124.696	629.378	0.96575	0.953101	0.955624	0.936924	0.936924	0.931469	0.918412	0.915731	0.903536	0.907283	0.889225	0.904649	0.912126	0.900386	0.883833	0.852263	0.851339	0.818045	0.850806	0.849301	1
1737	1656	601	198	40	371.951	19.7742	641.568	43.5132	821.424	69.3652	1060.64	113.88	640.85	102.51	3282.24	662.848	6917.67	1742	15046.9	5263.33	1737	10	2495	0.00998	483.607	173.162	2006.19	2658.58	0.970341	0.953307	0.957515	0.941683	0.934469	0.931663	0.918637	0.91984	0.901002	0.909218	0.886974	0.897595	0.916834	0.896192	0.881964	0.839279	0.847695	0.819639	0.840681	0.849499	1
1738	1523	368	39	3	403.856	24.0519	654.566	46.5177	825.113	56.3081	1007.29	92.7605	821.175	147.362	3489.54	740.212	6960.02	1403.9	12775.2	3574.43	1738	8	1933	0.007732	461.021	117.427	1471.58	1447.63	0.968702	0.953182	0.958872	0.941024	0.929384	0.93223	0.917744	0.922142	0.903518	0.905329	0.885411	0.895499	0.920072	0.89343	0.88179	0.839886	0.845835	0.818417	0.839369	0.854113	1
1742	1100	311	34	2	478.186	29.1146	689.909	54.5532	863.066	61.3869	1091.44	96.6548	1360.78	249.566	4097.57	972.662	7971.03	1722.88	16199.5	4198.2	1742	13	1447	0.005788	533.582	109.324	2124.82	1643.74	0.970283	0.954388	0.959572	0.946095	0.929855	0.929855	0.918798	0.924326	0.903939	0.901866	0.883207	0.896683	0.922598	0.88839	0.87906	0.842087	0.843815	0.81859	0.836904	0.85349	1
1744	0	963	301	34	0	0	498.891	33.5606	711.798	58.1477	913.05	85.8805	0	0	1548.15	312.86	4503.58	1096.97	9543.25	2979.79	1744	15	1298	0.005192	559.111	114.852	2442.92	1866.42	0.971109	0.953775	0.961094	0.949153	0.928737	0.930663	0.922573	0.924884	0.903698	0.903313	0.883667	0.896764	0.921803	0.886749	0.881741	0.840524	0.847072	0.817026	0.836287	0.85208	1
1744	27525	963	301	34	132.33	13.6605	498.891	33.5606	711.798	58.1477	913.05	85.8805	29.9415	9.5702	1548.15	312.86	4503.58	1096.97	9543.25	2979.79	1744	0	28823	0.115292	151.549	92.7651	138.607	638.248	0.968983	0.951566	0.953995	0.92931	0.939302	0.9299	0.912466	0.918797	0.888006	0.915189	0.893089	0.895431	0.907973	0.900965	0.883652	0.847882	0.8424	0.823648	0.846858	0.830118	1
1749	1046	724	241	29	320.749	18.0365	591.893	39.8203	808.709	63.9864	999.608	80.6344	412.168	69.7975	2579.54	518.397	6585.96	1555.53	12419.4	3296.55	1749	12	2040	0.00816	484.275	187.982	2081.42	2443.64	0.970588	0.951961	0.955637	0.943137	0.930637	0.933578	0.919363	0.922059	0.896078	0.91152	0.891176	0.897304	0.917402	0.891422	0.882843	0.842647	0.849755	0.81299	0.83848	0.840686	1
1750	938	424	38	2	362.364	22.1983	608.21	46.187	835.637	71.2864	954.247	29.0944	594.394	109.769	2808.14	642.88	7283.24	1808.32	10628.3	965.519	1750	10	1402	0.005608	450.386	134.964	1459.49	1520.85	0.96826	0.953638	0.956491	0.942582	0.934736	0.932596	0.917618	0.926534	0.893723	0.917261	0.894437	0.898003	0.907632	0.898716	0.880528	0.851641	0.851641	0.808488	0.843081	0.836662	1
1754	622	355	35	2	466.36	26.5999	660.267	51.6579	899.254	80.5771	985.248	11.8565	1261	215.201	3592.79	858.057	9088.32	2399.27	11666.1	419.166	1754	15	1014	0.004056	550.212	121.345	2368.05	1868.56	0.968935	0.95217	0.95217	0.945266	0.941321	0.932939	0.91716	0.929487	0.898915	0.913708	0.893491	0.903353	0.905819	0.893984	0.877712	0.848126	0.854536	0.810651	0.844181	0.830375	1
1756	0	557	338	36	0	0	481.071	30.8994	677.069	57.3625	924.939	85.6613	0	0	1387.11	265.764	3884.97	1010.16	9902.23	2726.45	1756	17	931	0.003724	569.391	125.754	2623.22	2059.39	0.969925	0.95435	0.952202	0.94898	0.942535	0.935553	0.919441	0.933942	0.900107	0.915145	0.895811	0.904404	0.902256	0.894737	0.879162	0.844253	0.854995	0.815789	0.845328	0.829753	1
1756	29764	557	338	36	138.886	13.6563	481.071	30.8994	677.069	57.3625	924.939	85.6613	34.4935	10.5075	1387.11	265.764	3884.97	1010.16	9902.23	2726.45	1756	0	30695	0.12278	151.943	78.175	113.011	570.823	0.958088	0.958267	0.959032	0.925428	0.944046	0.937074	0.921258	0.91383	0.89899	0.912364	0.904545	0.892197	0.906206	0.888744	0.883189	0.838964	0.831308	0.823701	0.810898	0.83582	1
1761	1548	393	278	33	358.184	19.8387	589.107	36.652	787.442	64.6567	1037.18	80.0112	572.99	95.7944	2538.52	469.976	6091.36	1525.7	13833.6	3112.96	1761	10	2252	0.009008	461.422	171.07	1791.53	2449.39	0.965364	0.953153	0.959591	0.933171	0.937611	0.935835	0.918073	0.923623	0.892318	0.917185	0.902753	0.895426	0.898091	0.890986	0.876332	0.856794	0.839032	0.82349	0.825488	0.832371	1
1762	1406	239	52	0	396.963	24.2463	608.4	39.282	798.822	57.3432	0	0	780.444	143.53	2797.36	533.093	6327.38	1338.52	0	0	1762	8	1697	0.006788	439.055	101.381	1234.47	1192.3	0.965527	0.951974	0.959929	0.931349	0.937242	0.935474	0.917796	0.920742	0.892752	0.919269	0.904243	0.896288	0.897171	0.888627	0.88244	0.857395	0.834708	0.826164	0.817325	0.827637	1
1766	992	207	50	0	502.733	30.4487	660.972	43.3202	843.335	62.4717	0	0	1580.06	287.562	3584.69	706.971	7445.69	1568.38	0	0	1766	12	1249	0.004996	542.594	91.699	2147.1	1403.13	0.967174	0.952362	0.960368	0.930745	0.943155	0.936749	0.916733	0.924339	0.893915	0.917934	0.909928	0.898719	0.904323	0.88711	0.882306	0.855885	0.839872	0.822658	0.821057	0.82546	1
1768	0	867	197	49	0	0	522.978	35.2674	678.553	50.2888	858.962	70.5631	0	0	1782.46	362.89	3890.94	876.552	7894.43	1854.29	1768	15	1113	0.004452	565.307	95.3824	2424.74	1552.07	0.968104	0.953279	0.963163	0.933513	0.942947	0.938455	0.919587	0.925876	0.896226	0.917341	0.911051	0.902965	0.904762	0.889488	0.881402	0.853998	0.839623	0.823899	0.823899	0.826146	1
1768	28025	867	197	49	135.097	13.2729	522.978	35.2674	678.553	50.2888	858.962	70.5631	31.755	9.59392	1782.46	362.89	3890.94	876.552	7894.43	1854.29	1768	0	29138	0.116552	151.53	85.5366	123.161	549.983	0.964119	0.953669	0.958388	0.942772	0.946359	0.941159	0.923605	0.909191	0.905999	0.919143	0.907406	0.89941	0.909551	0.882061	0.882147	0.843829	0.846506	0.831921	0.819995	0.826498	1
1773	1272	656	165	44	365.382	18.7005	637.526	42.1711	792.747	53.8685	978.772	73.7192	607.249	92.4232	3218.88	640.45	6175.1	1240.38	11626.3	2610.81	1773	11	2137	0.008548	494.55	170.263	2065.72	2291.36	0.964436	0.956247	0.966308	0.941273	0.948526	0.941273	0.923491	0.920917	0.901263	0.919045	0.91343	0.89635	0.905475	0.890501	0.889097	0.84511	0.837623	0.826392	0.818437	0.834581	1
1774	1171	395	22	0	395.77	22.7669	652.162	48.3278	811.397	56.3248	0	0	772.473	132.926	3456.09	774.607	6622.66	1339.12	0	0	1774	9	1588	0.006352	465.303	122.135	1521.04	1375.6	0.96568	0.955605	0.968514	0.944899	0.951196	0.940806	0.923489	0.918766	0.900819	0.921285	0.916247	0.890743	0.907431	0.891058	0.887594	0.847292	0.840365	0.826826	0.81927	0.835327	1
1778	824	336	18	0	491.729	27.6962	698.283	55.4591	852.245	61.6463	0	0	1476.8	249.068	4248.79	1020.17	7679.79	1674.9	0	0	1778	13	1178	0.004712	556.153	107.129	2362.23	1542.31	0.963497	0.95798	0.971986	0.944397	0.952462	0.939304	0.926995	0.925297	0.898557	0.92275	0.923175	0.891766	0.908744	0.896435	0.890068	0.845925	0.836587	0.820883	0.818336	0.832767	1
1780	0	723	311	16	0	0	525.219	33.2846	733.325	60.8918	883.522	61.5489	0	0	1802.53	344.765	4926.32	1234.22	8544.57	1858.68	1780	15	1050	0.0042	592.318	110.455	2830.5	1764.04	0.96381	0.959524	0.975238	0.942857	0.952857	0.94	0.928571	0.927143	0.89619	0.922381	0.926667	0.893333	0.911429	0.895238	0.889048	0.84619	0.841429	0.825714	0.81619	0.835238	1
1780	29063	723	311	16	132.253	13.6048	525.219	33.2846	733.325	60.8918	883.522	61.5489	29.8808	9.44741	1802.53	344.765	4926.32	1234.22	8544.57	1858.68	1780	0	30113	0.120452	148.294	87.9034	127.535	610.366	0.969166	0.950337	0.951383	0.94856	0.934331	0.935792	0.91424	0.907897	0.90715	0.909856	0.895527	0.904576	0.919802	0.884967	0.879985	0.839737	0.853336	0.826703	0.842394	0.81581	1
1785	1164	543	260	16	373.044	19.006	643.062	40.8018	857.192	71.2154	1002.99	67.3819	646.039	97.9817	3299.66	629.051	7852.12	1964.8	12465	2513.06	1785	11	1983	0.007932	515.544	186.984	2412.86	2722.72	0.971256	0.953858	0.962935	0.945789	0.946798	0.943772	0.925366	0.918306	0.905194	0.919314	0.909228	0.905194	0.916541	0.88704	0.890066	0.834342	0.84821	0.835855	0.829299	0.826525	1
1786	1074	314	42	1	404.662	23.9782	658.676	46.6785	887.451	69.7562	990.625	0	825.964	145.753	3555.2	756.705	8690.08	2023.55	11852.2	0	1786	9	1431	0.005724	474.979	131.708	1663.35	1759.29	0.972048	0.950384	0.965409	0.945143	0.948288	0.941999	0.925926	0.915444	0.904962	0.91789	0.90601	0.905311	0.920335	0.885045	0.885395	0.832984	0.850105	0.839273	0.82949	0.821803	1
1790	789	268	40	1	490.612	29.8412	700.85	52.3216	932.646	77.8487	996.443	0	1469.08	267.228	4286.09	956.396	10103.1	2494.39	12061.3	0	1790	13	1098	0.004392	558.491	122.723	2480.84	2057.27	0.971311	0.95082	0.970856	0.946266	0.948998	0.939435	0.924863	0.913479	0.906193	0.92122	0.908015	0.904827	0.921676	0.882969	0.887523	0.83561	0.851548	0.836521	0.827413	0.824226	1
1792	0	711	244	40	0	0	515.02	35.327	724.987	56.7079	950.94	90.3143	0	0	1703.3	346.324	4749.99	1116.9	10767.7	2943.98	1792	15	995	0.00398	584.034	125.283	2814.83	2254.75	0.974372	0.951759	0.971357	0.944724	0.950251	0.940201	0.930151	0.912563	0.91005	0.922111	0.909045	0.90402	0.921106	0.884422	0.890452	0.834171	0.850754	0.838693	0.825628	0.827136	1
1792	30804	711	244	40	133.538	13.2366	515.02	35.327	724.987	56.7079	950.94	90.3143	30.6885	9.35883	1703.3	346.324	4749.99	1116.9	10767.7	2943.98	1792	0	31799	0.127196	147.634	82.5373	117.805	627.787	0.969622	0.954354	0.95753	0.948882	0.935155	0.923771	0.917765	0.924023	0.907985	0.908786	0.892402	0.89984	0.908551	0.898487	0.866898	0.845011	0.844618	0.813092	0.844618	0.839114	1
1797	1256	542	207	35	342.2	18.5361	615.892	39.6381	830.976	64.9657	1053.91	102.74	499.742	80.7206	2901.37	555.512	7139.4	1665.08	14658	4110.78	1797	11	2040	0.00816	476.723	189.672	2054.46	2772.19	0.971814	0.954902	0.966422	0.946814	0.942647	0.927941	0.922794	0.913235	0.911029	0.909314	0.90049	0.899265	0.918382	0.8875	0.878431	0.845098	0.848775	0.812255	0.830882	0.822059	1
1798	1133	316	36	0	374.436	21.8353	631.798	44.4596	839.72	73.5357	0	0	654.81	113.4	3138.3	653.831	7398.38	1887.13	0	0	1798	9	1485	0.00594	440.481	126.08	1346.76	1457.13	0.971717	0.954882	0.96633	0.948148	0.941751	0.923906	0.920539	0.913131	0.912458	0.908754	0.892929	0.897643	0.921212	0.885185	0.876431	0.840067	0.846801	0.812795	0.83569	0.818182	1
1802	764	275	36	0	451.008	27.7795	668.875	49.7827	871.202	71.54	0	0	1142.83	209.981	3727.61	826.776	8235.29	1949.45	0	0	1802	13	1075	0.0043	520.813	120.567	2041.57	1708.63	0.969302	0.956279	0.969302	0.949767	0.949302	0.933023	0.924186	0.917674	0.912558	0.913953	0.9	0.90093	0.919535	0.884651	0.873953	0.845581	0.850233	0.813023	0.84186	0.815349	1
1804	0	671	256	34	0	0	476.411	31.79	693.988	56.0069	895.985	72.6966	0	0	1348.64	267.711	4173.61	1015.91	8948.88	2014.93	1804	16	961	0.003844	549.216	123.559	2370.08	1896.01	0.971904	0.956816	0.969303	0.951613	0.951613	0.934964	0.9282	0.919875	0.912591	0.912071	0.901145	0.902706	0.921956	0.884495	0.87565	0.847555	0.849116	0.815817	0.836629	0.815817	1
1804	32438	671	256	34	138.357	13.4925	476.411	31.79	693.988	56.0069	895.985	72.6966	34.087	10.3016	1348.64	267.711	4173.61	1015.91	8948.88	2014.93	1804	0	33399	0.133596	150.179	73.0302	101.301	505.997	0.958816	0.95172	0.944385	0.946959	0.935058	0.924219	0.919863	0.921255	0.906419	0.901389	0.889233	0.901629	0.902647	0.874936	0.88826	0.827704	0.835953	0.825204	0.829695	0.843603	1
1809	1705	482	223	30	355.964	19.0127	582.618	37.2097	801.228	58.5885	1012.9	78.7982	562.084	90.2239	2457.44	467.844	6388.99	1417.26	12892	2912.79	1809	10	2440	0.00976	449.509	160.436	1620.63	2213.18	0.96373	0.956557	0.953074	0.944672	0.941598	0.925205	0.921516	0.927049	0.907377	0.907992	0.893852	0.904303	0.910041	0.884836	0.878279	0.82541	0.842828	0.832377	0.837705	0.842213	1
1810	1523	297	42	0	380.39	22.8934	594.107	38.966	815.317	65.4566	0	0	686.87	123.895	2606.74	509.867	6754.4	1736.89	0	0	1810	8	1862	0.007448	424.289	101.944	1129.96	1159.34	0.962406	0.957035	0.951396	0.944952	0.940387	0.923201	0.918367	0.928034	0.91058	0.904135	0.892052	0.90333	0.906821	0.88695	0.879431	0.824114	0.83754	0.832438	0.833781	0.847476	1
1814	1030	242	39	0	473.688	28.0377	636.565	43.0816	865.967	73.1613	0	0	1322.07	233.289	3206.19	645.6	8102.62	2153.83	0	0	1814	12	1311	0.005244	515.424	94.087	1871.57	1406.67	0.964531	0.958047	0.953471	0.946224	0.943173	0.926392	0.921053	0.925248	0.906178	0.905034	0.8955	0.904653	0.903127	0.888635	0.877956	0.821129	0.837529	0.830664	0.836384	0.856598	1
1816	0	911	222	38	0	0	492.195	31.9701	653.371	49.2252	882.136	76.6357	0	0	1485.51	286.636	3476.89	780.953	8572.28	2300.49	1816	15	1171	0.004684	535.405	97.1453	2093.01	1537.46	0.964987	0.961144	0.952605	0.949189	0.941076	0.929547	0.921435	0.927839	0.907771	0.90222	0.894108	0.906917	0.905209	0.887276	0.880871	0.824509	0.836038	0.831768	0.838599	0.858668	1
1816	30089	911	222	38	130.331	13.3723	492.195	31.9701	653.371	49.2252	882.136	76.6357	28.6011	9.11408	1485.51	286.636	3476.89	780.953	8572.28	2300.49	1816	0	31260	0.12504	145.505	80.262	105.934	492.234	0.96246	0.95064	0.954111	0.944306	0.934645	0.936084	0.920138	0.916555	0.901695	0.903535	0.904702	0.89992	0.912252	0.887556	0.89509	0.836356	0.831478	0.831014	0.827319	0.841075	1
1821	1124	642	191	31	366.07	19.5782	607.179	38.5337	771.436	56.1786	985.569	87.1177	611.119	98.0994	2779.51	522.549	5704.3	1245.81	11950.6	3391.21	1821	11	1988	0.007952	492.539	160.215	1977.53	2137.94	0.964034	0.957243	0.955734	0.946932	0.939889	0.933099	0.916751	0.925805	0.910966	0.906187	0.896378	0.90493	0.911972	0.885312	0.890845	0.836268	0.831489	0.837022	0.827968	0.849095	1
1822	1017	363	26	5	404.148	24.5609	625.9	43.9313	776.334	49.4156	956.335	93.7432	823.304	150.596	3051.36	630.791	5792.27	1126.17	10980.3	3400.06	1822	9	1411	0.005644	470.012	113.812	1524.06	1337.78	0.965982	0.957123	0.954288	0.944366	0.938696	0.933381	0.913891	0.9309	0.907512	0.905386	0.896527	0.906095	0.914954	0.882707	0.889086	0.837704	0.827073	0.838058	0.826719	0.849752	1
1826	737	305	21	4	505.66	30.1987	674.54	50.9358	838.629	66.3211	1039.24	121.863	1607.23	289.824	3824.48	855.097	7341.14	1747.03	14251.3	5309.72	1826	14	1067	0.004268	562.488	98.4188	2401.28	1566.52	0.96298	0.957357	0.95642	0.944705	0.938613	0.932521	0.91612	0.93627	0.907685	0.903468	0.89597	0.905811	0.917526	0.882849	0.880037	0.837395	0.829428	0.842549	0.833177	0.854733	1
1828	0	655	291	25	0	0	524.65	35.2714	695.028	55.6962	898.02	111.962	0	0	1799.29	361.554	4190.68	990.862	9274.19	4106.03	1828	16	971	0.003884	585.324	103.437	2708.42	1772.68	0.963955	0.959835	0.956231	0.946962	0.942327	0.933574	0.915551	0.938208	0.910402	0.903708	0.897013	0.906282	0.917611	0.881565	0.880021	0.838826	0.829042	0.842945	0.832647	0.854789	1
1828	25895	655	291	25	134.865	13.7844	524.65	35.2714	695.028	55.6962	898.02	111.962	31.6683	10.0284	1799.29	361.554	4190.68	990.862	9274.19	4106.03	1828	0	26866	0.107464	151.145	87.3987	128.413	602.72	0.958889	0.945563	0.963485	0.928981	0.940482	0.932201	0.918428	0.920662	0.903093	0.905736	0.923975	0.892131	0.910872	0.900432	0.88156	0.849401	0.840951	0.817316	0.824239	0.834233	1
1833	1182	493	240	22	348.489	18.9863	629.152	39.9851	802.726	61.418	1006.15	145.235	527.742	86.5325	3091.17	591.549	6433.64	1465.28	13231.2	6720.16	1833	11	1937	0.007748	483.673	183.263	2056.22	2522.57	0.963087	0.948632	0.95715	0.940888	0.945534	0.935983	0.915075	0.930046	0.908363	0.907589	0.909138	0.899329	0.916882	0.891327	0.87429	0.848993	0.841766	0.82318	0.829375	0.851833	1
1834	1072	283	52	0	388.089	23.6689	647.782	45.8242	828.071	75.0171	0	0	729.454	133.822	3382.25	719.989	7106.97	1867.61	0	0	1834	9	1407	0.005628	456.584	130.709	1498.73	1604.27	0.963042	0.94634	0.962331	0.938522	0.942075	0.936745	0.917555	0.926795	0.908316	0.907605	0.912225	0.898365	0.913646	0.892324	0.87882	0.851457	0.83973	0.81521	0.826937	0.850036	1
1838	746	237	44	0	461.968	27.6585	684.716	50.4427	868.626	79.4469	0	0	1227.06	220.074	3996.44	883.901	8203.32	2238.07	0	0	1838	13	1027	0.004108	530.794	123.334	2165.03	1845.33	0.963486	0.952775	0.961052	0.940604	0.940117	0.936709	0.919182	0.932327	0.911879	0.904576	0.910906	0.900195	0.9148	0.894352	0.885102	0.855891	0.837877	0.807205	0.833496	0.844206	1
1840	0	653	223	43	0	0	485.204	32.2365	707.43	54.6781	894.139	90.8743	0	0	1424.22	282.415	4413.04	1038.7	8995.67	2741.88	1840	16	919	0.003676	558.262	127.753	2503.74	2086.83	0.965724	0.952122	0.963547	0.940696	0.943961	0.939064	0.922742	0.933079	0.914037	0.902067	0.910229	0.896083	0.915125	0.89173	0.881937	0.853645	0.836235	0.811208	0.834059	0.84222	1
1840	31229	653	223	43	138.605	13.7551	485.204	32.2365	707.43	54.6781	894.139	90.8743	34.3023	10.4903	1424.22	282.415	4413.04	1038.7	8995.67	2741.88	1840	0	32148	0.128592	150.602	74.437	104.895	542.16	0.957913	0.943294	0.962797	0.934553	0.949717	0.930027	0.924459	0.906246	0.903587	0.914567	0.919482	0.895499	0.917662	0.894721	0.886276	0.83324	0.855263	0.842385	0.83212	0.823084	1
1845	1666	497	196	40	360.247	19.5233	594.716	38.2772	820.37	59.8931	1011.87	103.093	582.675	94.9645	2613.49	500.191	6855.37	1513.16	13018.2	3964.58	1845	10	2399	0.009596	457.279	165.498	1723.23	2419.48	0.95644	0.950604	0.961442	0.934973	0.946644	0.928303	0.924135	0.918508	0.905586	0.907878	0.914548	0.89579	0.912672	0.89579	0.880575	0.845561	0.84306	0.832222	0.837224	0.82451	1
1846	1497	281	30	5	400.046	23.6533	613.568	43.8312	839.443	57.613	1063.45	69.5547	798.116	141.281	2877.02	616.575	7330.11	1565.28	14833.7	2797.27	1846	8	1813	0.007252	442.24	102.579	1267.12	1355.26	0.956977	0.949807	0.961114	0.935466	0.949531	0.926917	0.927192	0.909818	0.902648	0.912852	0.91947	0.897132	0.909542	0.89658	0.876724	0.841147	0.843629	0.828737	0.839768	0.815775	1
1850	1081	245	28	4	500.934	29.9169	661.81	48.5074	879.484	61.9862	1120.74	82.4957	1562.72	278.935	3609.61	791.236	8431.33	1855.1	17412.3	3864.29	1850	12	1358	0.005432	539.588	92.1819	2120.31	1564.44	0.958395	0.950295	0.965022	0.937408	0.95324	0.928571	0.930044	0.911267	0.896539	0.910898	0.923417	0.899853	0.908689	0.896539	0.880707	0.832842	0.844993	0.829161	0.848306	0.813697	1
1852	0	945	234	31	0	0	529.819	34.3337	689.714	55.0003	938.847	103.678	0	0	1850.99	356.868	4095.31	974.078	10475.4	3821.4	1852	14	1210	0.00484	571.22	96.4237	2505.98	1762.9	0.958678	0.952066	0.965289	0.940496	0.952893	0.929339	0.931405	0.909917	0.896281	0.913636	0.922727	0.901653	0.909917	0.897521	0.882231	0.835537	0.846281	0.828926	0.847934	0.815702	1
1852	31733	945	234	31	136.001	12.9723	529.819	34.3337	689.714	55.0003	938.847	103.678	32.3415	9.52122	1850.99	356.868	4095.31	974.078	10475.4	3821.4	1852	0	32943	0.131772	151.986	84.8843	123.198	575.091	0.957305	0.949929	0.959475	0.950005	0.950536	0.928619	0.923064	0.905761	0.916993	0.89286	0.899159	0.904653	0.911969	0.890811	0.89456	0.828917	0.855979	0.82667	0.838949	0.82752	1
1857	1438	712	189	26	349.6	18.856	634.066	41.0346	797.434	58.8914	1047.16	124.092	532.689	86.258	3165.24	616.632	6300.48	1384.69	14585.5	5425.51	1857	10	2365	0.00946	478.698	173.902	1940.66	2351.49	0.962579	0.949049	0.963848	0.94926	0.958774	0.929387	0.924313	0.909091	0.907822	0.899366	0.906765	0.9	0.910571	0.897463	0.889006	0.837421	0.855391	0.834249	0.839958	0.825159	1
1858	1300	428	36	2	389.916	23.066	653.413	47.6416	833.345	56.2869	989.971	29.7793	739.265	130.933	3474.08	763.896	7167.96	1453.53	11860.6	1063.11	1858	9	1766	0.007064	463.495	129.756	1545.71	1530.76	0.966874	0.952152	0.966308	0.952152	0.958381	0.930351	0.921857	0.909117	0.908267	0.900906	0.905153	0.900057	0.913647	0.897792	0.887599	0.835221	0.856455	0.838618	0.838335	0.816535	1
1862	887	363	31	2	479.241	29.4957	699.278	54.3153	880.97	54.073	1042.9	21.1919	1370.03	250.757	4263.3	995.421	8441.7	1517.79	13836.8	838.889	1862	14	1283	0.005132	552.081	119.562	2378.93	1783.73	0.965705	0.956352	0.966485	0.952065	0.957132	0.9318	0.924786	0.913094	0.907249	0.904521	0.910366	0.901403	0.913094	0.893998	0.887763	0.835542	0.856196	0.837101	0.835931	0.816836	1
1864	0	769	349	31	0	0	500.021	33.7964	719.41	60.1082	911.445	71.5447	0	0	1558.8	314.197	4653.55	1172.73	9412.1	2254.99	1864	16	1149	0.004596	577.759	123.058	2710.69	1966.52	0.967798	0.959965	0.967363	0.953003	0.95866	0.930809	0.925152	0.916014	0.908616	0.904265	0.910792	0.899478	0.917319	0.89295	0.891645	0.838555	0.853786	0.838555	0.835074	0.818103	1
1864	29762	769	349	31	135.672	13.7225	500.021	33.7964	719.41	60.1082	911.445	71.5447	32.2191	10.1708	1558.8	314.197	4653.55	1172.73	9412.1	2254.99	1864	0	30911	0.123644	152.104	87.9713	131.781	632.937	0.960063	0.959011	0.95597	0.947608	0.951231	0.928116	0.911051	0.934813	0.905923	0.895345	0.902333	0.907201	0.910938	0.891236	0.875125	0.834638	0.845411	0.830255	0.843729	0.851234	1
1869	1339	552	294	27	351.004	19.5091	603.669	39.6562	828.254	66.8834	1010.26	82.1983	539.386	89.8063	2734.19	536.386	7078.77	1727.03	12816.2	3156.55	1869	11	2212	0.008848	485.535	186.307	2106.11	2620.25	0.959313	0.958409	0.961121	0.950271	0.956148	0.930606	0.912749	0.926085	0.915009	0.898734	0.906872	0.904385	0.910488	0.890145	0.890597	0.833183	0.852622	0.828436	0.840642	0.830018	1
1870	1211	310	38	1	387.5	23.0535	616.546	43.6471	855.915	78.2449	951.371	0	725.768	129.881	2918.12	619.601	7848.24	2070.79	10503.9	0	1870	8	1560	0.00624	444.787	116.756	1341.19	1437.79	0.958013	0.957051	0.958333	0.947115	0.954487	0.929808	0.915385	0.930128	0.917628	0.896154	0.901603	0.904167	0.904808	0.892949	0.887821	0.838141	0.850962	0.825962	0.842308	0.830449	1
1874	845	259	34	1	445.872	27.9255	646.127	49.8082	878.918	84.3225	954.552	0	1104.84	207.93	3365.5	769.089	8517.81	2409.36	10609.2	0	1874	13	1139	0.004556	504.782	113.263	1848.52	1633.58	0.959614	0.960931	0.962248	0.949517	0.951273	0.931519	0.917032	0.92669	0.919227	0.900351	0.899912	0.899034	0.903424	0.892888	0.890255	0.839772	0.854258	0.818262	0.838894	0.834065	1
1876	0	739	245	34	0	0	463.19	31.154	666.444	55.7326	892.484	82.918	0	0	1240.19	249.272	3703.17	927.672	8900.37	2408.08	1876	15	1018	0.004072	526.445	117.381	2088.79	1773.56	0.962672	0.965128	0.962181	0.949411	0.955796	0.935167	0.917485	0.928782	0.918468	0.90275	0.898821	0.897839	0.904715	0.892927	0.888998	0.840373	0.853635	0.819745	0.835462	0.834971	1
1876	33017	739	245	34	137.97	13.331	463.19	31.154	666.444	55.7326	892.484	82.918	33.785	10.0959	1240.19	249.272	3703.17	927.672	8900.37	2408.08	1876	0	34035	0.13614	149.59	70.4511	95.2511	465.529	0.960937	0.956427	0.960629	0.938137	0.945659	0.917673	0.893183	0.934215	0.903188	0.899368	0.889731	0.903452	0.924622	0.888571	0.881108	0.866637	0.838078	0.826928	0.835581	0.853827	1
1881	1620	514	205	29	347.032	18.7105	563.984	36.3375	768.664	60.2655	1004.87	86.6569	521.084	84.5685	2230.55	429.128	5657.55	1343.23	12644.1	3340.52	1881	10	2368	0.009472	438.681	153.099	1485.28	2031.32	0.962838	0.957559	0.966639	0.947213	0.951014	0.922086	0.910262	0.934544	0.911951	0.90076	0.895481	0.906672	0.915541	0.887669	0.880279	0.855785	0.844595	0.81989	0.840583	0.850718	1
1882	1456	294	34	3	380.574	22.1885	578.48	41.2616	778.662	80.6623	1058.04	25.0361	687.411	120.083	2413.02	521.825	5961.67	1926.22	14451.9	1015.42	1882	8	1787	0.007148	421.845	96.6037	1094.77	1140.25	0.964466	0.955232	0.966984	0.946558	0.947398	0.918858	0.912143	0.935087	0.908786	0.901231	0.898713	0.908786	0.91634	0.890879	0.879127	0.855624	0.840235	0.825126	0.841354	0.854225	1
1886	1006	244	29	2	466.692	28.834	621.282	45.2976	812.746	84.0576	1114.73	20.8322	1265.79	234.577	2988.4	659.3	6773.63	2153.3	16879.3	941.315	1886	12	1281	0.005124	504.983	87.5036	1742.97	1279.55	0.961749	0.954723	0.967603	0.945355	0.947697	0.919594	0.91413	0.932475	0.904372	0.907884	0.897346	0.919204	0.91491	0.88993	0.879001	0.856753	0.839969	0.821233	0.84153	0.85324	1
1888	0	885	226	30	0	0	487.415	33.4764	636.86	50.0974	844.723	101.01	0	0	1445	297.19	3226.04	766	7685.75	2945.02	1888	15	1141	0.004564	526.411	88.8504	1961.86	1340.87	0.960999	0.956617	0.972393	0.945223	0.950482	0.920245	0.912796	0.940403	0.90447	0.907537	0.900088	0.918493	0.918493	0.892638	0.87993	0.854514	0.840929	0.824277	0.842244	0.848817	1
1888	28354	885	226	30	132.674	13.175	487.415	33.4764	636.86	50.0974	844.723	101.01	30.1068	9.35542	1445	297.19	3226.04	766	7685.75	2945.02	1888	0	29495	0.11798	147.905	78.9777	104.836	456.52	0.957332	0.952026	0.960417	0.940397	0.943448	0.925615	0.912087	0.912375	0.904424	0.90139	0.905509	0.895033	0.913324	0.889659	0.890083	0.853043	0.834972	0.827971	0.844923	0.855993	1
1893	1188	651	181	27	338.074	19.778	586.867	39.023	736.783	61.665	948.377	100.613	482.665	84.8301	2513.94	501.132	4997.42	1255.16	10760.7	3581.92	1893	11	2047	0.008188	460.502	157.629	1663.44	1872.5	0.96214	0.95701	0.966536	0.94724	0.94553	0.923058	0.911578	0.923058	0.909135	0.912311	0.894724	0.907181	0.916707	0.888862	0.882267	0.858574	0.840987	0.820469	0.829995	0.845872	1
1894	1059	382	21	4	362.637	23.8876	595.724	43.9285	759.602	67.8835	936.814	81.1357	596.75	117.61	2636.69	577.14	5489.49	1456.76	10258.4	2752.54	1894	9	1466	0.005864	430.626	117.005	1224.75	1198.09	0.960095	0.96146	0.967258	0.94884	0.94236	0.925307	0.914052	0.92292	0.909618	0.912347	0.892565	0.906889	0.912005	0.887108	0.885061	0.863915	0.842428	0.820941	0.824352	0.847544	1
1898	693	318	20	4	461.616	29.3628	644.738	51.2627	808.314	66.3821	994.777	93.3965	1225.95	234.177	3347.63	788.754	6587.27	1674.46	12316.8	3439.28	1898	14	1035	0.00414	526.64	104.88	2024.29	1450.63	0.962802	0.965217	0.974396	0.952174	0.947343	0.931884	0.913527	0.925121	0.906763	0.913527	0.88744	0.911111	0.91256	0.884058	0.889855	0.864251	0.838164	0.823188	0.821256	0.84686	1
1900	0	598	294	23	0	0	482.974	34.1488	667.849	54.787	864.675	105.812	0	0	1407.22	299.339	3723.67	916.443	8261.44	3356.49	1900	16	915	0.00366	551.971	109.049	2323.81	1636.01	0.965027	0.964481	0.97377	0.952459	0.946995	0.933333	0.914754	0.929508	0.90765	0.915301	0.885246	0.90929	0.914754	0.881421	0.892896	0.867213	0.838798	0.820765	0.820219	0.853552	1
1900	23744	598	294	23	135.789	14.1819	482.974	34.1488	667.849	54.787	864.675	105.812	32.3643	10.4628	1407.22	299.339	3723.67	916.443	8261.44	3356.49	1900	0	24659	0.098636	151.231	82.6046	117.391	535.748	0.957602	0.955615	0.958109	0.942252	0.950201	0.925119	0.913825	0.909627	0.900036	0.89811	0.914615	0.906626	0.923071	0.890953	0.893528	0.841822	0.848331	0.83288	0.837382	0.831056	1
1905	1110	430	256	18	368.107	20.1797	597.833	40.911	782.12	61.1324	994.372	111.965	621.598	102.389	2659.04	551.548	5957.95	1411.66	12453.9	4567.32	1905	11	1814	0.007256	487.204	166.448	1975.06	2264.26	0.959206	0.962514	0.967751	0.942393	0.946803	0.92172	0.908214	0.913451	0.908214	0.896913	0.905458	0.915932	0.918964	0.887266	0.887817	0.858049	0.842337	0.829934	0.831312	0.844542	1
1906	1020	251	42	2	405.876	24.0942	617.403	44.9017	811.334	69.6736	977.645	12.124	833.441	148.539	2932.94	652.491	6673.28	1764.01	11399.6	422.076	1906	9	1315	0.00526	460.071	111.093	1436.77	1390.84	0.957034	0.960076	0.965779	0.936882	0.95019	0.921293	0.906464	0.909125	0.906084	0.888973	0.909506	0.914449	0.917871	0.888213	0.885171	0.859696	0.841445	0.828517	0.830038	0.842205	1
1910	697	209	38	2	515.859	30.0809	673.005	51.9229	863.816	85.465	998.096	37.0559	1705.17	300.371	3801.99	896.992	8105.05	2481.71	12170.8	1344.74	1910	13	946	0.003784	565.574	99.4888	2447.62	1671.05	0.960359	0.963002	0.968288	0.934461	0.952431	0.915962	0.906448	0.913319	0.908562	0.893763	0.908034	0.909091	0.921776	0.888478	0.887421	0.862579	0.836152	0.829281	0.824524	0.839852	1
1912	0	635	197	39	0	0	531.224	35.1569	687.073	56.8316	883.881	94.8535	0	0	1866.81	373.857	4054.78	1019.12	8725.09	2909.21	1912	15	871	0.003484	582.264	102.429	2668.77	1805.96	0.962687	0.966131	0.969575	0.935132	0.951206	0.916188	0.907003	0.915614	0.909874	0.89667	0.908152	0.91217	0.923651	0.889782	0.887486	0.864524	0.838691	0.832377	0.823766	0.839265	1
1912	27010	635	197	39	132.248	13.2396	531.224	35.1569	687.073	56.8316	883.881	94.8535	29.8253	9.08262	1866.81	373.857	4054.78	1019.12	8725.09	2909.21	1912	0	27881	0.111524	146.306	81.4031	112.266	559.22	0.956494	0.95913	0.958359	0.940049	0.950665	0.923281	0.917507	0.910405	0.899968	0.897816	0.897475	0.899824	0.920286	0.884222	0.883415	0.839156	0.851171	0.830404	0.845701	0.823464	1
1917	1081	472	167	30	346.536	18.4206	636.83	42.3002	803.395	61.2519	992.68	100.112	518.739	82.8697	3208.66	638.716	6449.14	1470.12	12288.9	3743.75	1917	11	1750	0.007	479.507	182.606	2011.95	2452.3	0.956286	0.961429	0.963714	0.936571	0.955143	0.917429	0.914286	0.915429	0.898857	0.892286	0.911714	0.905429	0.929143	0.885143	0.893714	0.843143	0.848286	0.845143	0.838571	0.830286	1
1918	961	270	22	0	384.348	22.9479	655.504	48.466	816.004	54.7837	0	0	708.326	127.298	3509.35	799.713	6728.98	1288.19	0	0	1918	9	1253	0.005012	450.356	125.382	1417.61	1415.4	0.956504	0.960096	0.964086	0.938547	0.957302	0.915802	0.914605	0.915004	0.893855	0.89146	0.917797	0.901836	0.933759	0.889066	0.897845	0.836792	0.853951	0.850359	0.847965	0.828412	1
1922	668	228	19	0	443.757	27.7061	687.146	59.258	845.479	57.5657	0	0	1089.2	204.868	4063.37	1070.83	7483.81	1438.4	0	0	1922	13	915	0.00366	512.747	121.888	1963.09	1627.55	0.963934	0.956831	0.963388	0.939344	0.955738	0.915847	0.909836	0.910929	0.901093	0.895082	0.919126	0.898907	0.934426	0.897814	0.901093	0.843169	0.851366	0.854645	0.852459	0.836066	1
1924	0	577	219	19	0	0	466.68	32.8311	710.992	66.4698	863.954	68.7315	0	0	1269.93	268.95	4516.53	1291.84	8022.29	1811.62	1924	15	815	0.00326	541.591	127.15	2299.74	1846.87	0.965644	0.957669	0.966871	0.943558	0.957055	0.916564	0.911043	0.914724	0.9	0.89816	0.920245	0.89816	0.93681	0.898773	0.896933	0.841718	0.85092	0.851534	0.852761	0.83865	1
1924	30207	577	219	19	134.769	13.3095	466.68	32.8311	710.992	66.4698	863.954	68.7315	31.5322	9.51478	1269.93	268.95	4516.53	1291.84	8022.29	1811.62	1924	0	31022	0.124088	145.457	69.506	91.1219	470.436	0.958094	0.950197	0.954129	0.93964	0.94852	0.917655	0.917478	0.914738	0.904971	0.900571	0.885613	0.899732	0.912111	0.88563	0.87475	0.84129	0.840355	0.825994	0.852524	0.812891	1
1929	1311	391	185	16	348.132	18.4094	569.849	40.7617	819.732	71.6903	970.014	54.7856	525.862	83.6304	2307.16	496.781	6886.25	1818.9	11235.8	1864.05	1929	10	1903	0.007612	444.762	163.51	1600.23	2191.17	0.957961	0.955071	0.956122	0.942197	0.948765	0.924593	0.913032	0.918287	0.908565	0.901471	0.896217	0.897267	0.918812	0.886232	0.885181	0.843931	0.843405	0.827903	0.85155	0.832107	1
1930	1187	232	29	0	387.162	22.7898	594.307	46.8216	836.186	60.5903	0	0	723.719	128.131	2624.2	626.882	7257.31	1650.8	0	0	1930	8	1448	0.005792	429.344	99.9206	1159.07	1172.65	0.957528	0.957873	0.953729	0.944751	0.947859	0.927486	0.914365	0.918508	0.909185	0.906077	0.894337	0.898826	0.916436	0.887776	0.884323	0.841851	0.839779	0.820787	0.849102	0.828729	1
1934	826	197	24	0	462.664	28.121	631.384	53.8973	880.101	67.5483	0	0	1233	224.814	3153.75	800.562	8473.12	2073.35	0	0	1934	12	1047	0.004188	503.979	94.4386	1760.36	1369.91	0.959885	0.95702	0.953677	0.943649	0.949379	0.927412	0.91404	0.918816	0.907354	0.904011	0.893028	0.900669	0.921203	0.882044	0.878701	0.84384	0.841452	0.827125	0.853868	0.831901	1
1936	0	719	183	22	0	0	482.586	31.9644	649.65	57.765	900.462	75.9484	0	0	1401.27	276.643	3440.67	918.963	9105.1	2430.49	1936	14	924	0.003696	525.623	97.0895	1988.6	1503.1	0.959957	0.957251	0.957792	0.944264	0.949675	0.926407	0.915584	0.922078	0.910173	0.90368	0.893939	0.902056	0.924784	0.882576	0.878788	0.842532	0.847944	0.830628	0.853355	0.832251	1
1936	30041	719	183	22	137.719	13.4185	482.586	31.9644	649.65	57.765	900.462	75.9484	33.6155	10.0788	1401.27	276.643	3440.67	918.963	9105.1	2430.49	1936	0	30965	0.12386	149.294	69.3688	91.9525	422.091	0.964589	0.955708	0.959713	0.944534	0.951881	0.921395	0.910318	0.930066	0.899742	0.908752	0.890215	0.906927	0.924964	0.886501	0.888794	0.860601	0.845648	0.830938	0.832569	0.831197	1
1941	1435	511	147	19	367.867	19.6193	597.469	38.5092	767.575	62.6169	1022.42	83.6085	620.102	99.6806	2649.96	512.293	5641.9	1382.93	13289.6	3450.42	1941	9	2112	0.008448	457.129	143.937	1574.73	1896.14	0.962358	0.952178	0.959754	0.948153	0.950994	0.925663	0.912169	0.92661	0.901278	0.903883	0.894413	0.908381	0.917614	0.887784	0.883996	0.85464	0.852036	0.83428	0.845881	0.824811	1
1942	1312	303	21	0	386.161	24.5092	609.32	41.0265	780.332	63.7864	0	0	719.356	138.295	2813.19	567.474	5928.13	1492.55	0	0	1942	8	1636	0.006544	432.552	99.5557	1174.01	1028.16	0.962103	0.95599	0.959963	0.9511	0.9511	0.927873	0.915648	0.926039	0.898839	0.907396	0.897005	0.908007	0.917482	0.889364	0.886919	0.854523	0.852995	0.827323	0.846883	0.827323	1
1946	899	254	19	0	472.483	30.0598	652.802	46.4289	812.856	67.0151	0	0	1314.24	253.836	3461.7	739.878	6700.69	1749.16	0	0	1946	12	1172	0.004688	517.08	90.3831	1866.97	1175.57	0.966724	0.955205	0.963737	0.949659	0.946246	0.927474	0.914676	0.927048	0.904863	0.907423	0.895904	0.907423	0.923635	0.887799	0.885239	0.845563	0.854096	0.834044	0.84471	0.831911	1
1948	0	803	238	19	0	0	494.535	34.0756	675.464	49.8599	824.322	78.5281	0	0	1509.19	315.285	3837.72	857.556	7034.66	2124.17	1948	15	1060	0.00424	541.07	93.1789	2131.05	1303.55	0.968396	0.960377	0.964151	0.953302	0.948113	0.92783	0.916038	0.925472	0.901415	0.908019	0.898585	0.906132	0.925472	0.892453	0.883962	0.843868	0.857547	0.833019	0.846698	0.830189	1
1948	29435	803	238	19	135.587	13.6196	494.535	34.0756	675.464	49.8599	824.322	78.5281	32.1428	9.97139	1509.19	315.285	3837.72	857.556	7034.66	2124.17	1948	0	30495	0.12198	149.682	77.442	105.1	454.939	0.95655	0.962174	0.958715	0.932448	0.948893	0.914183	0.913215	0.914101	0.901344	0.908198	0.882784	0.90528	0.909493	0.878275	0.878341	0.86811	0.837022	0.826513	0.807755	0.831038	1
1953	1331	563	181	17	356.035	18.8059	603.314	39.8593	788.661	53.4744	947.167	83.2216	562.309	88.7685	2729.93	545.592	6080.85	1248.09	10610	2980.54	1953	10	2092	0.008368	464.817	156.881	1704.77	1925.26	0.963432	0.962237	0.963193	0.943595	0.946463	0.921367	0.921128	0.926386	0.895315	0.912763	0.888623	0.903681	0.921845	0.889579	0.890057	0.854446	0.841539	0.825526	0.822897	0.833174	1
1954	1210	336	25	1	400.542	23.8344	625.183	44.4174	797.777	54.2584	910.3	0	801.191	143.243	3042.3	650.68	6293.03	1259.9	9206.77	0	1954	8	1572	0.006288	455.198	106.674	1372.89	1184.4	0.964059	0.961514	0.962468	0.942112	0.946247	0.920165	0.921756	0.927799	0.892494	0.916031	0.882316	0.905534	0.923346	0.890903	0.887405	0.858779	0.844148	0.826018	0.819338	0.832061	1
1958	853	276	21	1	512.21	30.4205	681.482	47.6784	864.476	57.9831	988.41	0	1669.97	296.525	3934.03	820.53	7995.48	1570.73	11773.2	0	1958	13	1151	0.004604	559.641	91.5118	2337.06	1369.12	0.96742	0.961338	0.966116	0.93788	0.953084	0.915291	0.92311	0.92702	0.897046	0.915725	0.884883	0.909644	0.924414	0.892268	0.885752	0.858818	0.847089	0.821025	0.82146	0.82841	1
1960	0	758	264	22	0	0	528.195	34.3676	695.157	54.1083	879.919	68.6915	0	0	1834.29	355.253	4188.89	976.685	8469.72	1960.39	1960	15	1044	0.004176	577.827	94.2873	2569.53	1484.26	0.969828	0.961207	0.968391	0.940134	0.953544	0.919061	0.924808	0.930077	0.897031	0.917146	0.886494	0.912835	0.923372	0.893678	0.886494	0.859674	0.842912	0.816571	0.82567	0.829023	1
1960	29374	758	264	22	136.845	13.2729	528.195	34.3676	695.157	54.1083	879.919	68.6915	32.9767	9.91691	1834.29	355.253	4188.89	976.685	8469.72	1960.39	1960	0	30418	0.121672	151.981	83.1898	120.036	537.548	0.957213	0.964445	0.956884	0.933658	0.950079	0.913719	0.902196	0.923927	0.899747	0.905401	0.920951	0.888208	0.935466	0.89115	0.881189	0.861414	0.839043	0.834325	0.832106	0.83615	1
1965	1481	560	220	19	388.039	20.1812	649.815	41.267	822.367	58.7611	1010.76	84.0899	726.995	114.037	3404.27	647.184	6900.66	1484.22	12844.6	3146.77	1965	10	2280	0.00912	499.433	164.107	2081.26	2287.84	0.958772	0.96557	0.95943	0.931798	0.95	0.920175	0.91557	0.924123	0.898465	0.905921	0.901974	0.907018	0.927851	0.884211	0.877193	0.86886	0.839474	0.832237	0.825219	0.832456	1
1966	1361	356	40	0	424.264	24.9265	666.533	47.0126	835.766	49.3524	0	0	951.157	167.251	3683.08	790.291	7207.73	1291.54	0	0	1966	8	1757	0.007028	482.72	115.391	1647.13	1450.93	0.957598	0.968127	0.95959	0.933409	0.947069	0.920034	0.913204	0.922311	0.901252	0.906659	0.901821	0.904952	0.92971	0.883608	0.877348	0.872225	0.842345	0.838361	0.820148	0.837507	1
1970	1003	302	35	0	499.667	31.0118	703.894	51.8569	875.427	56.4913	0	0	1552.27	288.784	4340.34	966.027	8295.13	1638.2	0	0	1970	13	1340	0.00536	555.509	106.672	2356.74	1623.3	0.958582	0.968657	0.960075	0.935821	0.951866	0.923134	0.91903	0.927985	0.901119	0.906343	0.905224	0.901493	0.931716	0.883209	0.880597	0.864925	0.847761	0.839179	0.816791	0.840672	1
1972	0	900	284	33	0	0	528.323	36.6418	731.015	56.3338	907.782	54.2314	0	0	1838.8	383.227	4866.48	1131.8	9228.01	1659.63	1972	15	1217	0.004868	585.913	109.492	2745.71	1810.93	0.959326	0.969187	0.962613	0.937551	0.951931	0.923993	0.920296	0.926869	0.901808	0.90756	0.908381	0.900164	0.933032	0.884963	0.884552	0.865242	0.850041	0.838127	0.817173	0.843468	1
1972	26772	900	284	33	140.912	13.7568	528.323	36.6418	731.015	56.3338	907.782	54.2314	36.0033	10.8725	1838.8	383.227	4866.48	1131.8	9228.01	1659.63	1972	0	27989	0.111956	160.261	94.5428	153.825	669.394	0.962021	0.943639	0.955715	0.936028	0.951231	0.918164	0.905374	0.929365	0.904677	0.900586	0.902497	0.895709	0.92874	0.895977	0.882883	0.85062	0.848012	0.846725	0.835971	0.838008	1
1977	1548	674	234	30	372.87	19.5887	642.959	42.15	843.151	60.6689	1023.53	64.0992	645.461	101.577	3300.81	654.237	7437.02	1639.78	13222.2	2602.53	1977	10	2486	0.009944	498.214	176.379	2156.41	2517.21	0.962993	0.959171	0.962993	0.935438	0.950925	0.922566	0.911303	0.933628	0.900241	0.903258	0.911504	0.898431	0.93222	0.889179	0.880531	0.84473	0.847546	0.840507	0.825422	0.839099	1
1978	1393	397	35	3	398.009	24.2911	652.92	47.0329	853.008	67.4716	1107.13	87.1539	786.584	144.524	3465.15	760.393	7725.81	1929.78	16824.5	3900.66	1978	9	1828	0.007312	463.245	125.2	1527.49	1609.69	0.963348	0.957057	0.96198	0.93244	0.949672	0.921225	0.911105	0.934628	0.899617	0.899617	0.915755	0.895241	0.930525	0.890864	0.88047	0.84081	0.846007	0.844912	0.830689	0.832604	1
1982	988	335	33	2	475.825	29.0398	689.748	55.8228	886.585	72.1495	1117.06	39.6349	1340.85	244.848	4099.01	1024.53	8679.74	2232.29	17031	1798.93	1982	13	1358	0.005432	539.523	115.967	2222.7	1788.52	0.962077	0.958763	0.965758	0.930412	0.952872	0.920839	0.909057	0.930044	0.894698	0.906112	0.917526	0.900957	0.928203	0.892489	0.880339	0.844624	0.849779	0.837629	0.834315	0.82511	1
1984	0	878	321	34	0	0	492.89	34.1918	708.392	62.9465	913.79	95.9909	0	0	1494.41	309.307	4456.73	1229.39	9631.02	3397.03	1984	15	1233	0.004932	560.6	120.453	2489.99	1974.54	0.963504	0.959854	0.966748	0.931468	0.954177	0.922547	0.90957	0.928224	0.89335	0.906326	0.919303	0.900649	0.927818	0.895783	0.886456	0.847121	0.849959	0.838605	0.83455	0.827656	1
1984	27403	878	321	34	134.419	13.6571	492.89	34.1918	708.392	62.9465	913.79	95.9909	31.3472	9.9301	1494.41	309.307	4456.73	1229.39	9631.02	3397.03	1984	0	28636	0.114544	152.77	91.0333	137.211	645.787	0.967366	0.953817	0.964957	0.945436	0.942991	0.913204	0.90931	0.916818	0.898415	0.89061	0.903111	0.898816	0.925758	0.889248	0.894538	0.840533	0.84289	0.843781	0.851743	0.846574	1
1989	1204	649	273	31	337.194	19.0908	591.82	39.0749	809.371	72.1551	1016.51	104.408	478.622	81.7408	2577.37	510.157	6636.19	1822.56	13220.9	4616.52	1989	12	2157	0.008628	483.33	185.688	2072.55	2593.4	0.968938	0.954798	0.968475	0.940195	0.948076	0.92165	0.912146	0.923041	0.900093	0.893139	0.905424	0.904497	0.923041	0.895457	0.891748	0.834724	0.846778	0.83681	0.838201	0.82777	1
1990	1088	393	46	2	378.087	22.4699	611.748	47.9448	820.78	70.252	915.417	1.85685	674.354	120.49	2860.23	669.322	6905.24	1750.42	9362.32	56.7219	1990	9	1529	0.006116	452.166	126.165	1435.01	1460.79	0.972858	0.950621	0.969915	0.941465	0.944408	0.927404	0.913996	0.922498	0.906148	0.892413	0.904186	0.903205	0.920863	0.896337	0.894702	0.828646	0.847613	0.836167	0.84467	0.826357	1
1994	731	324	42	2	489.121	27.4237	662.851	50.1928	874.953	76.9413	967.52	27.8878	1453.42	244.299	3630.67	832.82	8370.37	2281.94	11072.7	951.199	1994	14	1099	0.004396	555.955	109.579	2377.15	1727.98	0.972247	0.950864	0.969973	0.94222	0.94768	0.927207	0.916288	0.919927	0.909463	0.898999	0.906278	0.904459	0.924022	0.900364	0.899909	0.828025	0.847134	0.838035	0.848044	0.824386	1
1996	0	644	306	42	0	0	513.824	31.9327	688.992	54.8739	911.244	84.5448	0	0	1687.43	315.128	4082.78	990.494	9474.18	2691.73	1996	16	992	0.003968	584.684	114.124	2756	1966.99	0.97379	0.953629	0.970766	0.94506	0.950101	0.930444	0.918851	0.915827	0.90877	0.899194	0.905242	0.90121	0.924899	0.897177	0.894153	0.826109	0.844758	0.843246	0.84879	0.823589	1
1996	31432	644	306	42	138.308	13.3225	513.824	31.9327	688.992	54.8739	911.244	84.5448	34.0281	10.1847	1687.43	315.128	4082.78	990.494	9474.18	2691.73	1996	0	32424	0.129696	151.965	80.4989	117.306	581.564	0.971734	0.952258	0.962559	0.926644	0.954679	0.91625	0.917345	0.917422	0.891593	0.899997	0.898069	0.905764	0.91662	0.885239	0.889758	0.842216	0.854074	0.815785	0.842601	0.834444	1
2001	1642	480	258	41	352.517	18.8635	617.584	38.2091	794.215	59.33	1021.86	92.1966	545.997	87.5846	2922.57	538.456	6227.68	1410.59	13321.4	3661.77	2001	10	2421	0.009684	463.477	176.2	1839.02	2480.7	0.97026	0.952499	0.965097	0.939075	0.954564	0.925651	0.91615	0.917803	0.892813	0.89653	0.894259	0.901487	0.923998	0.892606	0.889302	0.831681	0.854812	0.82817	0.849029	0.833127	1
2002	1474	304	52	1	372.315	22.9235	625.759	43.5203	791.141	55.1384	1004.67	0	644.549	118.864	3048.73	635.279	6141.64	1243.72	12361.2	0	2002	8	1831	0.007324	426.634	117.21	1206.23	1303.71	0.972419	0.951393	0.966412	0.941289	0.955216	0.926543	0.913981	0.916166	0.893774	0.894593	0.891589	0.901966	0.923812	0.891043	0.889405	0.839432	0.858001	0.821136	0.847624	0.842163	1
2006	993	257	48	1	466.695	28.9062	672.876	46.9761	839.954	58.3445	1053.01	0	1265.9	235.842	3787.64	806.27	7343.81	1490.07	14223.8	0	2006	13	1299	0.005196	521.73	109.524	1999.37	1570.86	0.973826	0.95612	0.966128	0.945343	0.95766	0.930716	0.913395	0.916089	0.896459	0.901848	0.887991	0.904542	0.922633	0.89184	0.893764	0.837182	0.854503	0.814473	0.84796	0.844496	1
2008	0	866	241	48	0	0	478.063	33.8038	684.432	52.6195	860.265	78.5787	0	0	1364.95	291.552	3997.46	939.1	7971.07	2251.7	2008	15	1155	0.00462	537.008	114.777	2188.79	1743.39	0.975758	0.958442	0.965801	0.94632	0.957143	0.934632	0.912554	0.919913	0.897403	0.899134	0.88961	0.900433	0.921212	0.893506	0.899134	0.839827	0.857143	0.81342	0.848052	0.848485	1
2008	29440	866	241	48	136.827	13.5225	478.063	33.8038	684.432	52.6195	860.265	78.5787	33.0004	10.1657	1364.95	291.552	3997.46	939.1	7971.07	2251.7	2008	0	30595	0.12238	151.935	80.5648	114.384	532.601	0.966743	0.964749	0.956954	0.939353	0.948537	0.91564	0.918091	0.920624	0.891878	0.906325	0.894247	0.901438	0.926099	0.897418	0.883118	0.85478	0.860369	0.827178	0.82824	0.854257	1
2013	1463	627	203	43	359.428	19.2431	589.082	40.3972	794.63	61.5217	969.326	90.8834	578.606	93.0299	2544.49	522.974	6244.93	1466.63	11404.4	3430.7	2013	10	2336	0.009344	470.115	162.362	1797.95	2231.67	0.971747	0.962543	0.961259	0.935146	0.952911	0.925728	0.918878	0.931079	0.894264	0.900257	0.897046	0.893836	0.924658	0.893408	0.884418	0.851027	0.858733	0.819991	0.828981	0.851455	1
2014	1331	344	24	5	398.65	23.68	609.101	45.9337	791.164	64.0605	1005.33	82.9489	789.895	139.857	2819.74	636.961	6171.7	1417.97	12636.5	3107.97	2014	8	1704	0.006816	448.444	103.216	1310.24	1238.8	0.971831	0.963908	0.960094	0.932805	0.952171	0.922829	0.920188	0.932805	0.89466	0.904049	0.897887	0.893779	0.922535	0.893192	0.882923	0.857394	0.866784	0.819542	0.819836	0.851819	1
2018	912	292	22	5	505.115	29.8258	660.975	52.4514	853.75	68.2013	1066.17	86.3443	1601.62	282.078	3605.95	863.241	7745.91	1835.39	15055.8	3856.2	2018	13	1231	0.004924	550.595	92.5724	2241.51	1519.78	0.970755	0.964257	0.960195	0.932981	0.954509	0.926076	0.923233	0.937449	0.896019	0.901706	0.903737	0.889115	0.926889	0.893176	0.884647	0.861495	0.864338	0.825751	0.819253	0.851747	1
2020	0	830	268	27	0	0	524.412	33.8596	680.72	57.5401	908.689	109.749	0	0	1795.04	347.67	3947.03	1003.93	9570.47	3822.66	2020	15	1125	0.0045	570.871	95.5486	2494.3	1656.87	0.973778	0.965778	0.96	0.930667	0.958222	0.927556	0.925333	0.936444	0.899556	0.903111	0.904444	0.889778	0.929333	0.893333	0.887111	0.866222	0.861333	0.822222	0.816889	0.855111	1
2020	29876	830	268	27	135.619	13.6342	524.412	33.8596	680.72	57.5401	908.689	109.749	32.1674	10.0147	1795.04	347.67	3947.03	1003.93	9570.47	3822.66	2020	0	31001	0.124004	151.413	84.4733	121.516	558.322	0.95276	0.95613	0.963921	0.930696	0.947082	0.910261	0.909584	0.912842	0.892423	0.9016	0.899116	0.897503	0.924615	0.892874	0.877552	0.852263	0.85065	0.829473	0.814216	0.843828	1
2025	1378	611	223	25	328.064	17.8804	620.239	41.846	777.39	60.1278	1009.79	129.232	440.63	72.1218	2966.77	606.417	5848.48	1360.39	13180.1	5439.66	2025	11	2237	0.008948	460.277	179.94	1812.07	2282.55	0.960438	0.961109	0.960438	0.939204	0.951051	0.919982	0.910371	0.917747	0.889137	0.891819	0.900313	0.90076	0.936299	0.89316	0.882879	0.859633	0.851587	0.829012	0.813813	0.858739	1
2026	1205	348	37	0	364.9	21.5857	639.183	47.0886	788.607	57.3763	0	0	606.441	107.337	3254.25	732.644	6091.79	1326.55	0	0	2026	9	1590	0.00636	434.792	129.126	1313.61	1379.03	0.956604	0.960063	0.958805	0.937107	0.951258	0.91761	0.911006	0.915723	0.88805	0.888679	0.900629	0.903459	0.936164	0.894654	0.881761	0.857547	0.850629	0.831132	0.811321	0.860377	1
2030	785	306	35	0	460.434	26.7542	684.653	51.9197	830.073	64.1356	0	0	1214.17	210.571	3999.35	919.765	7114.23	1682.23	0	0	2030	14	1126	0.004504	532.857	118.422	2154.46	1629.34	0.959147	0.961812	0.959591	0.942718	0.952487	0.920515	0.914298	0.925844	0.888988	0.892984	0.900977	0.900977	0.936945	0.897425	0.876998	0.854796	0.853908	0.829485	0.805062	0.870337	1
2032	0	689	285	34	0	0	477.661	31.0192	699.82	57.1288	854.306	70.6971	0	0	1358.32	263.219	4281.03	1047.38	7770.99	1900.41	2032	16	1008	0.004032	553.178	121.596	2400.98	1787.31	0.964782	0.965278	0.960317	0.944444	0.956845	0.923115	0.915179	0.93006	0.888393	0.890377	0.902282	0.900794	0.938988	0.89881	0.879464	0.855655	0.858135	0.828869	0.80506	0.871032	1
2032	28374	689	285	34	140.974	13.8257	477.661	31.0192	699.82	57.1288	854.306	70.6971	36.0598	10.9299	1358.32	263.219	4281.03	1047.38	7770.99	1900.41	2032	0	29382	0.117528	155.115	79.5047	117.192	543.137	0.962494	0.959601	0.963413	0.931557	0.944337	0.921159	0.907154	0.925907	0.898288	0.903359	0.91003	0.893625	0.930042	0.902151	0.882207	0.831632	0.845994	0.842421	0.829556	0.813389	1
2037	1657	485	232	32	345.193	19.6086	577.942	36.3772	803.75	62.8962	949.301	83.3605	513.36	87.4477	2398.16	449.47	6462.87	1486.81	10674	2754.59	2037	10	2406	0.009624	444.362	164.987	1602.12	2162.63	0.959476	0.961762	0.961554	0.932461	0.948878	0.924356	0.911264	0.926434	0.893184	0.89734	0.910432	0.900873	0.929759	0.89547	0.87552	0.839776	0.849335	0.831671	0.828554	0.841438	1
2038	1497	264	38	4	382.049	23.8947	593.743	42.6421	812.288	60.3904	946.971	85.2141	696.451	130.468	2608.41	554.46	6660.55	1545.07	10612.9	2953.55	2038	8	1803	0.007212	423.367	101.475	1124.1	1203.76	0.958125	0.963394	0.962285	0.934276	0.946755	0.925125	0.907931	0.927898	0.892956	0.899057	0.915141	0.896284	0.927898	0.896839	0.877427	0.831392	0.845813	0.833056	0.833333	0.831392	1
2042	1016	223	37	4	492.687	29.7083	651.035	47.0229	871.304	71.0475	999.459	80.8602	1487.44	268.413	3435.17	737.062	8240.94	2133.84	12406.4	2927.56	2042	12	1280	0.00512	532.802	94.6444	2056.11	1529.3	0.962891	0.963672	0.966406	0.936719	0.947266	0.924219	0.909766	0.928906	0.890234	0.902344	0.914063	0.903906	0.928516	0.89375	0.873047	0.833203	0.829297	0.834766	0.840625	0.840625	1
2044	0	903	208	38	0	0	515.496	33.6762	675.262	56.3531	908.613	92.8995	0	0	1705.92	334.849	3851.38	972.977	9444.19	2988.74	2044	14	1149	0.004596	557.42	98.6194	2350.23	1718.56	0.962576	0.964752	0.967798	0.937772	0.947346	0.924282	0.911662	0.930374	0.889469	0.902524	0.914273	0.905135	0.931245	0.896432	0.875109	0.835944	0.827676	0.834204	0.839426	0.839861	1
2044	31758	903	208	38	136.55	13.6322	515.496	33.6762	675.262	56.3531	908.613	92.8995	32.818	10.1337	1705.92	334.849	3851.38	972.977	9444.19	2988.74	2044	0	32907	0.131628	151.246	80.5468	113.734	533.096	0.967059	0.95507	0.959857	0.941	0.955374	0.925381	0.906357	0.920974	0.90031	0.898259	0.903486	0.893397	0.933935	0.891528	0.884751	0.823381	0.847783	0.826906	0.848406	0.836843	1
2049	1465	671	183	34	340.402	19.2538	614.407	39.4321	774.842	65.6845	1017.21	98.026	492.336	83.7452	2880.39	553.036	5812.65	1511.2	13184.3	3861.02	2049	10	2353	0.009412	462.107	170.424	1770.5	2237.45	0.970463	0.965576	0.962388	0.938377	0.951551	0.924777	0.908415	0.923289	0.89269	0.89864	0.909265	0.90289	0.937952	0.89864	0.880578	0.823629	0.845091	0.841904	0.841054	0.819592	1
2050	1311	386	26	1	371.32	22.5053	629.592	43.4742	784.486	68.5236	1007.69	0	639.208	116.473	3104.17	640.559	6039.42	1607.81	12472.6	0	2050	9	1724	0.006896	435.747	120.302	1279.41	1269.94	0.969838	0.964617	0.962587	0.937355	0.951276	0.927784	0.907773	0.926044	0.896172	0.900522	0.906903	0.902262	0.939385	0.899072	0.885731	0.823956	0.849478	0.845708	0.843387	0.808585	1
2054	864	317	22	1	473.041	27.3474	679.966	48.2691	834.846	80.7258	1052.75	0	1316.08	228.348	3909.58	826.428	7308.16	2108.61	14213.3	0	2054	13	1204	0.004816	534.615	106.876	2119.12	1489.56	0.968854	0.966362	0.965532	0.939369	0.950997	0.927741	0.9049	0.931894	0.896179	0.901163	0.910299	0.903239	0.936877	0.896595	0.887874	0.826827	0.846761	0.844269	0.839286	0.799419	1
2056	0	748	296	23	0	0	494.886	32.5986	702.611	52.6299	857.898	90.0123	0	0	1510.51	299.244	4318.77	966.581	7969.16	2619.94	2056	15	1067	0.004268	560.337	110.522	2428.78	1647.32	0.970947	0.965323	0.968135	0.940956	0.954545	0.930178	0.905342	0.931115	0.89597	0.903468	0.911434	0.906279	0.938613	0.89597	0.893627	0.828022	0.848641	0.840675	0.836457	0.798032	1
2056	31433	748	296	23	133.516	13.1316	494.886	32.5986	702.611	52.6299	857.898	90.0123	30.6609	9.31585	1510.51	299.244	4318.77	966.581	7969.16	2619.94	2056	0	32500	0.13	147.529	79.7021	109.393	521.33	0.967431	0.956662	0.957754	0.9452	0.958831	0.930846	0.904185	0.911154	0.908969	0.888431	0.901262	0.894692	0.927462	0.878538	0.895462	0.853323	0.848262	0.822138	0.832646	0.847538	1
2061	1304	526	261	21	333.903	18.2469	592.91	39.3207	801.034	58.9878	949.257	94.3077	464.491	75.9287	2591.92	517.958	6384.77	1385.04	10743	3247.4	2061	11	2112	0.008448	462.256	179.091	1828.16	2249.85	0.966619	0.95786	0.963305	0.947443	0.959991	0.924953	0.909091	0.924006	0.904593	0.895123	0.904119	0.904356	0.928267	0.883286	0.891335	0.831676	0.848958	0.831203	0.840199	0.830256	1
2062	1194	297	52	0	365.129	22.1316	612.914	47.0713	812.108	58.419	0	0	607.887	110.069	2874.47	658.672	6647.42	1412.08	0	0	2062	9	1543	0.006172	427.887	124.631	1247.7	1403.15	0.965651	0.956902	0.962735	0.948477	0.960143	0.922553	0.91024	0.919637	0.905379	0.892417	0.902463	0.902787	0.925146	0.880104	0.892417	0.826636	0.850292	0.829877	0.842191	0.841218	1
2066	777	242	48	0	434.167	27.3164	647.568	53.9404	843.958	66.2507	0	0	1020.54	191.763	3398.05	845.788	7478.53	1733.96	0	0	2066	13	1067	0.004268	501.002	121.725	1850.28	1671.52	0.96298	0.952202	0.964855	0.945173	0.958763	0.925023	0.914714	0.922212	0.908622	0.896907	0.89925	0.904873	0.925961	0.881443	0.891284	0.82896	0.84911	0.830834	0.841143	0.836926	1
2068	0	661	219	45	0	0	458.713	30.4364	670.116	62.2137	871.855	70.2944	0	0	1204.28	237.889	3782.35	1048.84	8248.53	1930.94	2068	16	925	0.0037	528.863	125.628	2157.35	1887.2	0.962703	0.953514	0.964324	0.947568	0.962162	0.924865	0.915135	0.925405	0.910811	0.896757	0.899459	0.902703	0.925405	0.881622	0.893514	0.830811	0.85027	0.83027	0.838919	0.844324	1
2068	28322	661	219	45	134.437	13.5923	458.713	30.4364	670.116	62.2137	871.855	70.2944	31.3511	9.90311	1204.28	237.889	3782.35	1048.84	8248.53	1930.94	2068	0	29247	0.116988	146.912	73.7748	98.5904	501.165	0.965979	0.955312	0.959757	0.934352	0.960765	0.929035	0.919445	0.920282	0.896536	0.88804	0.88939	0.888399	0.928164	0.887305	0.884125	0.872705	0.867234	0.819349	0.80639	0.861234	1
2073	1174	451	174	41	327.15	19.0692	552.885	33.9369	764.394	65.5015	970.718	72.4543	437.533	76.8425	2099.5	379.526	5583.32	1427.33	11339.4	2515.9	2073	11	1840	0.00736	438.168	168.849	1574.43	2215.76	0.966848	0.95462	0.959511	0.942663	0.962772	0.927717	0.913315	0.920652	0.906793	0.884239	0.90163	0.899728	0.931522	0.885326	0.88913	0.85163	0.86087	0.826902	0.82663	0.854076	1
2074	1061	281	31	4	369.321	22.9269	571.933	39.7603	782.687	65.5248	949.48	66.6733	629.31	117.15	2330.18	472.8	5986	1491.41	10591.6	2077.35	2074	9	1377	0.005508	421.659	106.3	1125.93	1181.87	0.966594	0.95207	0.961874	0.940087	0.965505	0.928831	0.921932	0.918301	0.907771	0.877633	0.899782	0.897603	0.930646	0.889615	0.890704	0.861293	0.862745	0.824256	0.821714	0.86093	1
2078	714	236	23	4	486.226	29.6192	626.517	46.3498	863.671	76.0062	1010.51	68.5238	1430.26	261.447	3065.27	670.839	8047.39	2022.3	12748	2532.11	2078	13	977	0.003908	531.146	92.3627	2027.32	1457.97	0.9652	0.952405	0.961105	0.940123	0.961105	0.929887	0.921699	0.917093	0.905322	0.877175	0.897134	0.895599	0.929376	0.897646	0.88741	0.856704	0.865916	0.828557	0.821904	0.86131	1
2080	0	635	217	27	0	0	498.922	33.9736	638.942	50.4838	900.057	97.2068	0	0	1548.95	317.041	3257.96	768.987	9209.11	2948.29	2080	15	879	0.003516	545.811	96.63	2206.15	1605.34	0.96587	0.954494	0.962457	0.939135	0.963595	0.930034	0.923777	0.918089	0.904437	0.876564	0.900455	0.895904	0.930603	0.898749	0.886803	0.853811	0.861775	0.830489	0.823663	0.853242	1
2080	29356	635	217	27	130.986	13.2287	498.922	33.9736	638.942	50.4838	900.057	97.2068	29.0048	9.11816	1548.95	317.041	3257.96	768.987	9209.11	2948.29	2080	0	30235	0.12094	143.046	72.792	92.2994	456.945	0.97015	0.956755	0.954407	0.93271	0.957268	0.929337	0.909145	0.925368	0.879825	0.906648	0.906979	0.888209	0.933719	0.898131	0.88047	0.847065	0.8574	0.82421	0.814801	0.869969	1
2085	1056	474	174	23	340.565	19.1799	601.854	41.4273	744.215	53.0323	990.104	79.9596	492.999	83.4353	2713.29	567.932	5120.48	1090.73	12061.9	2859.31	2085	11	1727	0.006908	461.599	164.889	1722.69	2025.43	0.966126	0.956572	0.958309	0.93978	0.961204	0.926173	0.920961	0.925014	0.898379	0.884192	0.898958	0.889114	0.926173	0.895483	0.882166	0.856977	0.867111	0.817024	0.819629	0.860162	1
2086	971	277	26	1	374.55	23.0492	617.152	45.2759	747.305	56.4695	1077.77	0	656.181	121.55	2930.2	658.849	5193.69	1170.74	15246.5	0	2086	9	1275	0.0051	435.409	114.974	1254.2	1219.08	0.967843	0.96	0.955294	0.943922	0.959608	0.924706	0.921176	0.922353	0.896078	0.884314	0.897255	0.886275	0.928235	0.894902	0.884706	0.866667	0.867843	0.809412	0.819608	0.864706	1
2090	669	241	22	1	475.567	28.776	667.584	52.2787	804.801	81.7028	1205.29	0	1338.39	240.411	3713	879.865	6568.77	1997.39	21292.3	0	2090	13	933	0.003732	533.712	103.571	2096.49	1512.99	0.968382	0.959807	0.953376	0.942658	0.958199	0.930332	0.924437	0.918006	0.887996	0.889603	0.892283	0.888532	0.927117	0.894427	0.883173	0.870847	0.866024	0.810825	0.824759	0.859057	1
2092	0	585	226	22	0	0	486.882	31.7269	680.69	59.1219	840.102	126.019	0	0	1438.31	281.508	3951.06	1030.36	7763.92	4234.41	2092	15	833	0.003332	548.793	108.294	2287.11	1693.1	0.969988	0.959184	0.955582	0.944778	0.960984	0.929772	0.92617	0.920168	0.888956	0.890756	0.888956	0.887755	0.92437	0.894958	0.882953	0.869748	0.865546	0.811525	0.828932	0.858343	1
2092	28472	585	226	22	136.123	13.5153	486.882	31.7269	680.69	59.1219	840.102	126.019	32.5022	9.99227	1438.31	281.508	3951.06	1030.36	7763.92	4234.41	2092	0	29305	0.11722	147.853	72.2076	96.5897	471.131	0.961918	0.961304	0.960007	0.939123	0.955588	0.930814	0.904487	0.933288	0.884508	0.900887	0.915151	0.90302	0.935386	0.901996	0.88862	0.839533	0.85006	0.830694	0.837468	0.837707	1
2097	1392	431	200	18	344.844	19.0623	585.606	38.1638	784.388	65.3005	943.708	143.404	511.551	84.7281	2496.6	489.558	6023.6	1497.41	11014.5	6170.69	2097	10	2041	0.008164	444.039	160.158	1563.5	2070.42	0.968643	0.963253	0.953454	0.94096	0.954189	0.928956	0.915483	0.928711	0.88339	0.898334	0.909603	0.8927	0.929201	0.912053	0.88486	0.844684	0.845909	0.829985	0.834395	0.850073	1
2098	1246	236	22	2	377.6	22.5198	601.17	44.6885	799.585	67.7113	846.106	92.2869	671.802	119.938	2710.38	613.324	6383.97	1629.38	7661.47	2420.25	2098	8	1506	0.006024	419.422	98.9309	1083.99	1067.84	0.967463	0.961819	0.956507	0.940239	0.949867	0.929615	0.911687	0.932603	0.880478	0.900066	0.913347	0.896414	0.931275	0.912019	0.88413	0.839309	0.844954	0.829349	0.834993	0.844954	1
2102	846	195	17	1	457.93	27.669	641.521	51.0249	824.53	77.0787	938.188	0	1195.54	216.46	3298.25	786.493	7028.05	1925.2	10075.1	0	2102	12	1059	0.004236	498.074	90.3131	1684.74	1185.83	0.968366	0.961284	0.959868	0.944287	0.948064	0.930123	0.910293	0.925401	0.881492	0.892351	0.913598	0.896128	0.934372	0.914542	0.886686	0.851275	0.838999	0.833333	0.832389	0.845609	1
2104	0	734	187	17	0	0	480.539	31.9905	663.997	55.8614	851.585	76.8734	0	0	1383.84	277.933	3663.92	932.412	7725.56	2023.19	2104	14	938	0.003752	523.838	94.1291	1953.33	1322.48	0.969083	0.965885	0.959488	0.946162	0.94936	0.930704	0.910448	0.921642	0.877932	0.895522	0.913113	0.896588	0.934968	0.913646	0.885928	0.859808	0.844883	0.834222	0.83742	0.856077	1
2104	28717	734	187	17	131.495	13.2818	480.539	31.9905	663.997	55.8614	851.585	76.8734	29.3423	9.20604	1383.84	277.933	3663.92	932.412	7725.56	2023.19	2104	0	29655	0.11862	143.905	71.8752	90.1989	410.836	0.961271	0.957326	0.956365	0.938206	0.946636	0.924431	0.898955	0.926066	0.901231	0.903844	0.904586	0.904063	0.934379	0.885281	0.881453	0.844529	0.844917	0.840567	0.847968	0.835728	1
2109	1151	552	149	15	362.642	19.3983	595.8	39.2549	779.676	62.7306	954.024	73.9467	594.178	95.0594	2629.36	519.434	5908.55	1428.36	10779.9	2447.22	2109	10	1867	0.007468	469.611	149.552	1701.86	1838.87	0.964381	0.964114	0.956883	0.940814	0.949384	0.927424	0.914033	0.926888	0.884842	0.896893	0.911087	0.901982	0.933851	0.897161	0.88752	0.845474	0.845206	0.82887	0.851366	0.838511	1
2110	1047	330	27	2	404.819	23.9129	617.085	45.4985	808.239	68.0455	978.787	8.82513	826.893	146.747	2929.37	644.823	6589.57	1623.02	11436.9	307.938	2110	9	1406	0.005624	463.203	108.449	1446.12	1271.32	0.962304	0.965861	0.955192	0.938478	0.954481	0.928521	0.914651	0.929587	0.887269	0.897582	0.912873	0.902916	0.933144	0.892959	0.885491	0.842817	0.840327	0.823257	0.858464	0.834282	1
2114	718	284	26	2	494.289	29.7446	661.085	50.9991	851.647	73.6688	1069.85	31.1691	1501.84	268.985	3603.96	832.309	7715.15	2030.14	14951.7	1298.18	2114	13	1030	0.00412	550.418	99.2984	2264.41	1520.33	0.964563	0.964563	0.955825	0.941262	0.951456	0.928155	0.921359	0.929612	0.886408	0.896117	0.913107	0.907767	0.933981	0.892718	0.886408	0.841748	0.831068	0.82767	0.855825	0.836893	1
2116	0	635	266	28	0	0	513.613	33.9282	679.951	55.9048	884.515	98.36	0	0	1687.83	334.45	3929.1	962.506	8765.36	3014.17	2116	16	929	0.003716	572.42	102.877	2542.89	1683	0.962325	0.966631	0.955328	0.942411	0.951023	0.927879	0.920883	0.928418	0.891281	0.895048	0.912271	0.908504	0.932185	0.89774	0.885361	0.844995	0.829925	0.826695	0.857912	0.835845	1
2116	28713	635	266	28	134.899	13.4371	513.613	33.9282	679.951	55.9048	884.515	98.36	31.6422	9.73823	1687.83	334.45	3929.1	962.506	8765.36	3014.17	2116	0	29642	0.118568	148.611	79.4855	110.346	529.448	0.950678	0.948907	0.950206	0.931853	0.953967	0.915019	0.909571	0.915812	0.901272	0.895216	0.906518	0.882329	0.925359	0.893327	0.882903	0.822195	0.843415	0.852405	0.836178	0.861278	1
2121	1281	462	214	27	351.797	18.9786	620.129	38.41	792.411	64.7661	988.538	105.377	542.745	87.585	2958.77	546.6	6205.23	1521.18	12182.2	4021.05	2121	10	1984	0.007936	470.473	174.128	1874.52	2330.66	0.960181	0.96119	0.950605	0.935484	0.952873	0.926915	0.916583	0.916583	0.895413	0.895161	0.905998	0.890625	0.923135	0.892893	0.879284	0.833669	0.835433	0.838206	0.850302	0.85131	1
2122	1164	271	45	1	387.56	23.39	636.808	42.6933	820.859	81.4177	886.711	0	726.323	131.762	3209.08	642.027	6959.54	2098.28	8512.34	0	2122	8	1481	0.005924	446.672	121.291	1375.28	1466.67	0.958812	0.960162	0.948683	0.93214	0.952397	0.926739	0.914922	0.915598	0.893991	0.897367	0.903444	0.887576	0.921337	0.888589	0.874409	0.828157	0.838285	0.844024	0.853815	0.851114	1
2126	815	225	41	1	495.054	29.0165	688.883	48.1305	880.811	92.6113	975.282	0	1508.02	265.607	4063	851.811	8622.77	2819.3	11312.3	0	2126	13	1082	0.004328	550.422	109.726	2317.98	1792.65	0.961183	0.963031	0.948244	0.930222	0.957024	0.927911	0.916359	0.912662	0.898799	0.893715	0.904806	0.889094	0.92098	0.888632	0.888632	0.832717	0.840111	0.845194	0.85305	0.843808	1
2128	0	714	213	39	0	0	516.073	33.9893	710.308	54.7462	898.873	88.319	0	0	1711.91	335.245	4465.91	1026.56	9119.13	2619.26	2128	15	966	0.003864	574.356	112.55	2618.21	1912.73	0.963251	0.963251	0.951863	0.928054	0.958592	0.930124	0.919772	0.914079	0.898033	0.890787	0.90735	0.886128	0.92236	0.890787	0.893375	0.832298	0.84058	0.844203	0.856108	0.84058	1
2128	27315	714	213	39	134.507	13.5571	516.073	33.9893	710.308	54.7462	898.873	88.319	31.3907	9.78804	1711.91	335.245	4465.91	1026.56	9119.13	2619.26	2128	0	28281	0.113124	149.531	83.6229	119.749	588.062	0.958612	0.955677	0.945511	0.938669	0.966762	0.923907	0.919964	0.924826	0.892967	0.886408	0.898306	0.877197	0.91298	0.905272	0.876808	0.854655	0.839822	0.84403	0.832856	0.861868	1
2133	1183	544	180	35	332.724	18.9107	610.557	39.5564	813.365	62.2435	1001.61	88.6401	459.949	78.7505	2827.38	543.661	6691.8	1525.96	12531.4	3191.36	2133	11	1942	0.007768	467.156	184.889	1918.3	2480.94	0.960093	0.954428	0.948507	0.928682	0.961123	0.924562	0.918641	0.925077	0.896756	0.890319	0.909629	0.872039	0.914521	0.900618	0.887487	0.833677	0.842945	0.851442	0.84758	0.850927	1
2134	1043	302	26	1	376.014	22.833	629.4	47.4271	857.87	64.8562	979.078	0	663.654	120.365	3109.63	698.943	7845.15	1864.81	11444.3	0	2134	9	1372	0.005488	441.359	124.494	1346	1448.38	0.956633	0.95481	0.946429	0.931487	0.963557	0.924563	0.915816	0.925292	0.895773	0.888484	0.903061	0.873907	0.912172	0.900875	0.886662	0.830539	0.835641	0.859694	0.845481	0.857872	1
2138	698	258	24	1	480.976	28.1285	678.777	52.801	923.369	71.5057	1045	0	1383.42	241.41	3900.82	905.984	9778.77	2261.15	13903	0	2138	13	981	0.003924	544.395	113.143	2263.64	1777.2	0.958206	0.955657	0.942406	0.928135	0.96789	0.930173	0.915392	0.927115	0.897044	0.896534	0.899592	0.880224	0.913354	0.896024	0.883792	0.836391	0.829256	0.858308	0.835882	0.858818	1
2140	0	633	239	24	0	0	505.004	33.3451	700.761	56.3338	950.679	86.4487	0	0	1604.68	315.871	4295.67	1033.8	10738.1	2870.15	2140	15	896	0.003584	569.158	115.146	2567.12	1953.45	0.960938	0.954241	0.94029	0.932478	0.967076	0.931362	0.918527	0.927455	0.897879	0.901786	0.902344	0.885603	0.915179	0.895089	0.886719	0.835938	0.830357	0.861049	0.836496	0.859375	1
2140	26457	633	239	24	138.614	13.629	505.004	33.3451	700.761	56.3338	950.679	86.4487	34.2914	10.4228	1604.68	315.871	4295.67	1033.8	10738.1	2870.15	2140	0	27353	0.109412	152.717	80.5429	117.259	573.031	0.961796	0.960096	0.946953	0.94889	0.9422	0.926206	0.918217	0.92255	0.882115	0.883541	0.894107	0.889391	0.931561	0.89981	0.885972	0.863031	0.843527	0.840895	0.836142	0.867419	1
2145	1363	441	192	22	364.155	19.9508	616.477	40.6228	813.292	63.9479	1057.26	87.1104	601.871	99.0962	2911.52	580.486	6695.8	1546.42	14687.1	3600.92	2145	10	2018	0.008072	469.584	168.313	1839.96	2403.78	0.96333	0.960109	0.941278	0.943756	0.953667	0.92889	0.915015	0.924182	0.88999	0.892716	0.90114	0.88999	0.919722	0.900644	0.883053	0.851586	0.843162	0.848612	0.831516	0.864718	1
2146	1241	272	29	2	400.499	23.1206	633.851	47.3431	832.328	70.2088	1156.93	3.9091	800.44	138.556	3175.13	719.975	7196.53	1855.22	18841.5	190.147	2146	8	1544	0.006176	450.698	110.605	1362.28	1428	0.965026	0.962435	0.94171	0.946891	0.953044	0.928756	0.916451	0.924547	0.890868	0.898964	0.899611	0.893135	0.923899	0.90285	0.880181	0.857513	0.845207	0.850389	0.827396	0.866904	1
2150	868	226	27	2	497.295	29.9861	679.98	51.6187	888.582	72.7874	1225.45	50.9659	1529.37	275.599	3918.35	898.889	8737.63	2147.48	22488.8	2780.92	2150	13	1123	0.004492	544.764	102.233	2220.78	1745.88	0.964826	0.960819	0.941674	0.947462	0.954141	0.930988	0.917186	0.9252	0.890027	0.905165	0.900712	0.89715	0.923419	0.902939	0.875334	0.855744	0.845503	0.84951	0.821906	0.866874	1
2152	0	770	216	28	0	0	521.314	35.4266	705.303	59.4557	936.83	109.432	0	0	1765.83	357.526	4387.8	1118.6	10456.1	4079.21	2152	15	1014	0.004056	571.981	106.996	2564.32	1932.7	0.96499	0.963511	0.942308	0.945759	0.959073	0.932939	0.919625	0.925049	0.893984	0.905325	0.905819	0.89497	0.928501	0.906312	0.879191	0.85503	0.845661	0.84714	0.82002	0.866864	1
2152	26720	770	216	28	132.777	13.5104	521.314	35.4266	705.303	59.4557	936.83	109.432	30.2173	9.49638	1765.83	357.526	4387.8	1118.6	10456.1	4079.21	2152	0	27734	0.110936	148.835	85.961	122.868	602.379	0.965313	0.958102	0.95044	0.94898	0.951846	0.927147	0.913698	0.919395	0.890694	0.884528	0.904666	0.897112	0.919539	0.910651	0.887701	0.853393	0.837798	0.832678	0.84629	0.861596	1
2157	1104	565	189	25	359.849	19.4219	633.149	41.1809	821.731	66.9244	1052.88	126.616	580.7	93.53	3151.88	612.091	6915.93	1712.14	14859.1	6041.34	2157	11	1883	0.007532	497.415	180.747	2177.64	2658	0.960967	0.96256	0.952204	0.954594	0.951142	0.928306	0.913967	0.925119	0.884758	0.881572	0.909719	0.892724	0.926978	0.91025	0.893787	0.85555	0.841476	0.839618	0.837759	0.861391	1
2158	1015	327	24	2	390.451	23.5953	645.436	47.5572	858.008	73.3457	1156.03	192.253	742.632	134.14	3349.95	740.938	7883.88	2025.25	20339.9	9421.58	2158	9	1368	0.005472	460.724	128.053	1519.81	1680.32	0.959795	0.962354	0.955044	0.955044	0.950292	0.926901	0.914839	0.921418	0.885965	0.878289	0.911915	0.88962	0.92288	0.91557	0.896564	0.858187	0.844298	0.830044	0.840643	0.860015	1
2162	664	282	20	2	490.364	29.7085	692.911	55.2789	917.289	80.6941	1162.44	199.463	1466.71	264.293	4152.57	1000.26	9635.4	2489.42	20779.8	9888.54	2162	14	968	0.003872	559.58	116.499	2457.84	1984.44	0.960744	0.965393	0.955579	0.95093	0.952996	0.928719	0.917355	0.917872	0.887913	0.882748	0.91219	0.890496	0.923037	0.918905	0.894628	0.858471	0.85124	0.832645	0.83936	0.856405	1
2164	0	582	263	22	0	0	506.532	34.7723	708.487	62.7693	953.557	123.331	0	0	1620.98	335.337	4456.9	1186.46	11122.9	4805.37	2164	16	867	0.003468	579.138	120.682	2722.35	2146.17	0.964821	0.968281	0.960208	0.949827	0.955017	0.927912	0.916955	0.917532	0.89504	0.882353	0.911765	0.89158	0.926182	0.915802	0.891003	0.855248	0.850058	0.83045	0.8391	0.855248	1
2164	30532	582	263	22	136.797	13.4068	506.532	34.7723	708.487	62.7693	953.557	123.331	32.9605	10.0018	1620.98	335.337	4456.9	1186.46	11122.9	4805.37	2164	0	31399	0.125596	149.011	76.3579	107.221	566.994	0.969251	0.966464	0.945365	0.935842	0.955253	0.915029	0.921144	0.923453	0.898818	0.887799	0.916255	0.884455	0.922513	0.905921	0.891509	0.843992	0.850377	0.833434	0.853021	0.855967	1
2169	1479	427	220	21	354.648	19.199	616.184	40.9711	818.618	69.0323	1064.25	134.985	556.022	90.0793	2908.05	583.639	6847.27	1737.82	15414.4	6539.22	2169	10	2147	0.008588	461.146	174.641	1813.78	2556.24	0.966232	0.966465	0.950396	0.944574	0.955054	0.925943	0.92245	0.923149	0.899627	0.879134	0.911272	0.892408	0.923149	0.910573	0.888449	0.852119	0.848393	0.834653	0.852818	0.855147	1
2170	1347	234	36	1	391.656	23.3114	633.729	47.081	850.739	71.0288	896.348	0	749.26	133.644	3172.93	722.71	7677.9	1910.13	8791.67	0	2170	8	1618	0.006472	437.191	110.151	1258.91	1367.29	0.966007	0.965698	0.949938	0.948084	0.955192	0.922435	0.92089	0.928925	0.901422	0.884734	0.910074	0.894623	0.920272	0.907911	0.889988	0.851051	0.847033	0.836527	0.860321	0.856304	1
2174	917	197	33	1	503.036	28.5648	689.275	55.647	896.539	74.0661	895.528	0	1580.84	270.447	4090.07	1014.52	8975.62	2201.58	8767.66	0	2174	12	1148	0.004592	546.648	99.8805	2230.26	1627.87	0.96777	0.96777	0.949913	0.949042	0.953397	0.92378	0.928136	0.929878	0.901568	0.885889	0.911585	0.900697	0.919425	0.909408	0.889808	0.852352	0.851045	0.837979	0.858449	0.852787	1
2176	0	813	176	31	0	0	527.705	33.0086	715.574	58.9413	911.713	81.3074	0	0	1827.61	346.785	4577.22	1143.56	9468.68	2523.91	2176	14	1020	0.00408	571.792	101.474	2534.28	1759.18	0.967157	0.970098	0.953431	0.94951	0.955882	0.92402	0.929412	0.928922	0.902451	0.886765	0.914216	0.89951	0.920588	0.908333	0.891176	0.851471	0.85049	0.837745	0.853922	0.853431	1
2176	30770	813	176	31	136.546	13.1654	527.705	33.0086	715.574	58.9413	911.713	81.3074	32.7499	9.7585	1827.61	346.785	4577.22	1143.56	9468.68	2523.91	2176	0	31790	0.12716	150.511	79.8836	113.013	541.965	0.959232	0.955096	0.937307	0.934476	0.948065	0.923435	0.908603	0.918433	0.901416	0.88597	0.915524	0.888062	0.91156	0.879349	0.886285	0.840815	0.838031	0.857675	0.847075	0.848962	1
2181	1495	594	146	29	332.913	18.6729	625.181	38.6545	817.319	68.0755	1012.31	90.6199	460.617	77.9412	3031.38	566.998	6812.27	1744.36	12945.2	3435.81	2181	10	2264	0.009056	449.535	175.732	1704.62	2284.81	0.964443	0.959364	0.948101	0.944125	0.949867	0.920716	0.918065	0.918728	0.900618	0.882509	0.915636	0.89068	0.918065	0.899956	0.885601	0.846731	0.843419	0.845186	0.845406	0.855345	1
2182	1337	348	25	4	367.105	22.6896	640.858	43.2661	832.427	87.874	1002.65	91.9006	618.042	114.703	3271.16	666.238	7290.01	2526.46	12601.5	3649.67	2182	8	1714	0.006856	430.957	127.096	1282	1482.33	0.962952	0.961785	0.947783	0.941657	0.949242	0.922404	0.916278	0.922987	0.900233	0.879522	0.914819	0.894107	0.918903	0.894982	0.891482	0.849767	0.845099	0.847433	0.846558	0.854726	1
2186	913	298	25	4	461.205	27.7911	686.887	49.7912	879.971	77.5286	1055.04	106.087	1221.16	219.329	4032.62	888.763	8515.71	2342.48	14751.1	4810.53	2186	13	1240	0.00496	525.8	118.587	2087.53	1795.22	0.960887	0.962097	0.952823	0.944758	0.95121	0.922581	0.914516	0.922984	0.9	0.881452	0.916532	0.893952	0.920565	0.897984	0.897581	0.85121	0.841935	0.847581	0.844355	0.855242	1
2188	0	806	280	27	0	0	484.02	31.9658	708.298	56.1215	931.857	116.338	0	0	1413.67	280.139	4433.2	1071.52	10345.2	4167.35	2188	15	1113	0.004452	551.306	121.872	2389.96	2010.65	0.96496	0.964061	0.955526	0.945642	0.951033	0.925876	0.915094	0.92363	0.902516	0.883199	0.919137	0.894879	0.920934	0.898023	0.895328	0.84681	0.843217	0.844564	0.843217	0.854447	1
2188	27885	806	280	27	133.388	13.6996	484.02	31.9658	708.298	56.1215	931.857	116.338	30.6546	9.80818	1413.67	280.139	4433.2	1071.52	10345.2	4167.35	2188	0	28998	0.115992	149.429	84.8343	121.209	600.589	0.960359	0.953652	0.949652	0.937151	0.954014	0.936427	0.913856	0.933082	0.891475	0.890182	0.925478	0.898062	0.928098	0.896976	0.86606	0.837851	0.827005	0.866129	0.820246	0.851697	1
2193	1162	574	239	22	339.358	19.518	584.85	38.9288	812.479	63.6012	1042.9	122.571	487.992	84.2447	2488.39	502	6675.9	1578.74	14406.6	5487.55	2193	11	1997	0.007988	474.293	180.732	1956.87	2532.97	0.965699	0.959189	0.952929	0.93991	0.953931	0.924637	0.914121	0.92639	0.898848	0.890085	0.923635	0.896345	0.917626	0.895343	0.882073	0.847021	0.829995	0.853781	0.83325	0.85303	1
2194	1065	328	40	1	365.365	23.1168	595.444	45.5887	830.103	61.4747	939.342	0	609.66	115.851	2636.63	615.181	7103	1527.86	10112.2	0	2194	9	1434	0.005736	431.355	122.415	1261.04	1384.26	0.965481	0.957113	0.954672	0.937238	0.957462	0.922594	0.914923	0.927127	0.89993	0.893654	0.924338	0.8947	0.918759	0.889121	0.882148	0.846234	0.827406	0.862622	0.827406	0.854603	1
2198	713	282	35	1	458.5	28.4257	640.033	48.2935	873.063	68.6464	927.673	0	1200.67	223.539	3269.62	748.854	8275.74	1908.56	9741.61	0	2198	14	1031	0.004124	522.682	110.9	2015.04	1609.12	0.966537	0.957323	0.952473	0.937439	0.954898	0.917071	0.916101	0.92677	0.898157	0.891368	0.92192	0.894277	0.924345	0.887003	0.891368	0.845296	0.836081	0.865179	0.828807	0.8613	1
2200	0	604	255	35	0	0	475.879	32.8599	657.419	51.8826	892.917	74.1074	0	0	1345.45	278.872	3547.47	840.167	8869.88	2198.72	2200	16	894	0.003576	543.988	115.251	2268.13	1786.46	0.967562	0.96085	0.952461	0.938479	0.956935	0.917226	0.918345	0.925615	0.89821	0.896532	0.923378	0.893736	0.928412	0.889262	0.893736	0.84396	0.841163	0.864094	0.828859	0.864094	1
2200	30290	604	255	35	140.717	13.5506	475.879	32.8599	657.419	51.8826	892.917	74.1074	35.8269	10.663	1345.45	278.872	3547.47	840.167	8869.88	2198.72	2200	0	31184	0.124736	152.278	71.3288	99.8237	479.968	0.958761	0.964501	0.949926	0.934005	0.95533	0.935688	0.909922	0.914796	0.892621	0.87383	0.912728	0.888068	0.936827	0.910018	0.872948	0.838042	0.851478	0.844375	0.813815	0.846684	1
2205	1768	421	211	31	367.445	19.8965	588.416	38.293	769.86	59.3952	1004.38	81.2747	618.134	100.572	2532.26	486.626	5680.64	1326.61	12593.4	3124.23	2205	9	2431	0.009724	448.763	148.339	1541.73	2039.67	0.963595	0.964007	0.956602	0.938091	0.956397	0.930893	0.917935	0.924105	0.886261	0.878856	0.920814	0.885438	0.9348	0.907034	0.875977	0.847799	0.838749	0.8587	0.82065	0.858289	1
2206	1635	235	38	2	406.582	24.2693	608.154	43.5748	796.122	52.9411	1033.25	14.2054	837.877	150.403	2802.02	598.485	6251.11	1257.56	13449.1	552	2206	7	1910	0.00764	439.789	90.1132	1200.44	1089.93	0.966492	0.965969	0.958115	0.939005	0.958377	0.93534	0.919372	0.925131	0.884817	0.874607	0.920942	0.885864	0.935864	0.913089	0.872251	0.846335	0.840052	0.856021	0.817801	0.858377	1
2210	1154	196	36	2	521.468	30.6569	663.29	49.0748	852.348	61.5903	1106.54	11.8323	1761.4	310.702	3634.77	801.284	7683.18	1705.61	16500	526.83	2210	12	1388	0.005552	550.919	80.782	2200.77	1331.11	0.966138	0.965418	0.956052	0.938761	0.958213	0.934438	0.919308	0.925072	0.883285	0.882565	0.930476	0.889769	0.93768	0.919669	0.87428	0.845821	0.841138	0.852305	0.810519	0.860951	1
2212	0	1053	187	36	0	0	544.845	34.8599	689.966	55.1307	894.715	95.7335	0	0	2011.74	388.61	4100.02	977.465	9052.9	3213.73	2212	14	1276	0.005104	575.984	85.3062	2516.43	1529.43	0.967868	0.966693	0.95768	0.941223	0.960031	0.935737	0.920846	0.924765	0.880486	0.885972	0.929859	0.891066	0.938871	0.918495	0.873041	0.849138	0.839342	0.853056	0.809953	0.862461	1
2212	28277	1053	187	36	134.629	13.4422	544.845	34.8599	689.966	55.1307	894.715	95.7335	31.4582	9.70829	2011.74	388.61	4100.02	977.465	9052.9	3213.73	2212	0	29553	0.118212	153.685	92.3824	138.751	596.822	0.962677	0.94449	0.951595	0.939092	0.948973	0.928332	0.915558	0.914171	0.893869	0.888488	0.901516	0.885223	0.917978	0.917233	0.886475	0.844872	0.852587	0.836057	0.835634	0.846361	1
2217	1281	809	164	35	346.887	18.4543	648.443	40.9745	793.954	65.4458	994.4	106.104	520.316	83.2864	3382.53	643.847	6243.11	1531.11	12409.6	4434.76	2217	11	2289	0.009156	495.397	179.103	2123.72	2334.83	0.967235	0.958497	0.953473	0.93993	0.955439	0.934688	0.922018	0.922455	0.884666	0.885321	0.915247	0.887069	0.930537	0.911533	0.877239	0.845784	0.851245	0.832678	0.821319	0.851682	1
2218	1170	491	33	1	386.16	22.6919	669.614	49.0811	811.896	63.586	962.445	0	718.118	127.054	3738.64	837.833	6659.94	1501.41	10873.4	0	2218	9	1695	0.00678	476.899	141.058	1714.76	1629.77	0.967257	0.956047	0.952802	0.941298	0.953687	0.938938	0.922124	0.921239	0.889971	0.883481	0.912094	0.883481	0.925959	0.90944	0.883776	0.847198	0.852507	0.824779	0.823599	0.848968	1
2222	809	426	31	1	483.256	28.1459	715.831	54.2421	864.11	71.2037	981.106	0	1403.01	245.214	4568.2	1049.66	8038.69	1940.5	11515.3	0	2222	14	1267	0.005068	571.165	125.788	2637.57	1871.73	0.968035	0.957774	0.951855	0.942384	0.958564	0.940016	0.921863	0.921073	0.890292	0.885951	0.915549	0.883189	0.92502	0.910024	0.885556	0.841752	0.856354	0.823994	0.823599	0.85438	1
2224	0	715	407	30	0	0	500.127	33.6809	733.646	58.8943	876.121	82.2735	0	0	1559.65	313.595	4926.62	1208.99	8427.97	2353.18	2224	16	1152	0.004608	592.421	128.588	2928.06	2020.58	0.96875	0.958767	0.950087	0.943142	0.958767	0.939236	0.922743	0.919705	0.888889	0.885417	0.914931	0.881944	0.925347	0.909288	0.886719	0.84375	0.855035	0.828559	0.828125	0.855903	1
2224	25217	715	407	30	133.411	13.7972	500.127	33.6809	733.646	58.8943	876.121	82.2735	30.6799	9.77095	1559.65	313.595	4926.62	1208.99	8427.97	2353.18	2224	0	26369	0.105476	153.464	98.5234	157.26	727.451	0.959213	0.950813	0.952406	0.938394	0.950074	0.923319	0.917157	0.923907	0.896905	0.891217	0.911146	0.892412	0.908567	0.910634	0.887519	0.833005	0.83346	0.837461	0.837973	0.858906	1
2229	1044	527	365	23	359.803	19.9217	608.68	40.1405	848.724	67.2717	997.216	92.5393	580.749	96.5446	2802.82	552.287	7609.15	1835.98	12402.1	3504.45	2229	13	1959	0.007836	525.334	200.399	2626.84	2974.16	0.964778	0.951506	0.956611	0.94487	0.957376	0.93415	0.920112	0.916029	0.892547	0.896376	0.912711	0.888974	0.923175	0.916284	0.889484	0.845584	0.849923	0.83512	0.842011	0.857325	1
2230	954	322	68	1	388.039	23.2775	621.298	45.8713	865.348	75.3548	1079.69	0	728.904	131.177	2989.45	652.511	8096	2225.72	15327.8	0	2230	10	1345	0.00538	468.528	139.988	1653.41	1906.75	0.960595	0.950929	0.956506	0.947212	0.95539	0.932342	0.918959	0.915613	0.894796	0.904833	0.910781	0.896654	0.92342	0.920074	0.887361	0.844981	0.849814	0.839777	0.849442	0.854647	1
2234	641	272	62	1	482.082	28.7371	665.776	53.4953	909.857	72.4043	1163.8	0	1393.51	249.214	3686.01	875.539	9366.99	2246.12	19177.2	0	2234	14	976	0.003904	561.148	130.1	2557.14	2246.83	0.958504	0.949283	0.961578	0.945697	0.955943	0.936475	0.921619	0.91957	0.891393	0.904713	0.90625	0.89498	0.918033	0.916496	0.89498	0.839139	0.847336	0.843238	0.845799	0.852459	1
2236	0	570	256	61	0	0	497.88	33.7754	684.894	59.2734	924.235	76.12	0	0	1539.15	313.705	4023.66	1041.26	9829.64	2462.92	2236	17	887	0.003548	581.176	133.426	2826.36	2375.87	0.958286	0.950395	0.960541	0.94363	0.955468	0.937993	0.920519	0.918828	0.891206	0.905862	0.905862	0.894589	0.915445	0.916573	0.894589	0.838219	0.844983	0.846674	0.84611	0.850056	1
2236	29337	570	256	61	141.969	13.8935	497.88	33.7754	684.894	59.2734	924.235	76.12	36.8182	11.0415	1539.15	313.705	4023.66	1041.26	9829.64	2462.92	2236	0	30224	0.120896	154.859	78.7711	118.684	622.451	0.960842	0.957219	0.947906	0.937467	0.952323	0.920825	0.917301	0.912636	0.895348	0.878557	0.917996	0.896638	0.917599	0.892304	0.898988	0.852931	0.834535	0.844213	0.835379	0.861087	1
2241	1721	416	214	55	357.61	19.309	602.671	39.823	795.486	65.5775	1035.53	90.0401	569.987	92.138	2721.21	541.45	6280.24	1584.42	13835.4	3626.94	2241	10	2406	0.009624	454.425	172.275	1753.07	2627.56	0.959061	0.95532	0.950125	0.937656	0.956151	0.929343	0.918745	0.912926	0.895054	0.881962	0.914796	0.899834	0.909393	0.899002	0.900042	0.853699	0.84123	0.843724	0.83271	0.856193	1
2242	1527	259	50	1	388.06	23.428	616.415	44.1356	809.161	67.4887	1049.32	0	729.133	132.556	2917.18	622.382	6611.82	1704.54	14075.5	0	2242	8	1837	0.007348	432.078	106.461	1205.01	1278.95	0.961078	0.953729	0.946652	0.936037	0.955362	0.928144	0.919434	0.913174	0.897931	0.88024	0.92025	0.904736	0.90773	0.897115	0.900381	0.856287	0.843223	0.845672	0.832335	0.854654	1
2246	1030	222	44	1	464.416	27.7579	652.945	50.3267	850.933	68.6217	1111.76	0	1246.53	222.796	3472.98	804.059	7672.45	1851.24	16728.1	0	2246	12	1297	0.005188	510.297	102.835	1857.55	1525.48	0.961064	0.95451	0.9468	0.938319	0.952968	0.927525	0.9202	0.910563	0.896685	0.877795	0.916731	0.903238	0.906708	0.900925	0.894372	0.853508	0.835775	0.845412	0.828065	0.856978	1
2248	0	883	203	42	0	0	486.657	31.2151	676.518	54.7828	879.64	84.5049	0	0	1435.74	275.329	3868.17	944.339	8546.87	2703.95	2248	15	1128	0.004512	535.458	106.887	2138.27	1716.44	0.961879	0.95789	0.950355	0.939273	0.954344	0.927305	0.923759	0.911791	0.899823	0.879876	0.914894	0.904699	0.910461	0.900266	0.893174	0.857713	0.833333	0.845745	0.831117	0.863032	1
2248	32044	883	203	42	138.616	13.3417	486.657	31.2151	676.518	54.7828	879.64	84.5049	34.2516	10.166	1435.74	275.329	3868.17	944.339	8546.87	2703.95	2248	0	33172	0.132688	152.111	75.7198	105.798	495.68	0.961775	0.956484	0.943401	0.939738	0.951661	0.915591	0.923429	0.905628	0.87818	0.887767	0.919239	0.901302	0.919013	0.892274	0.872347	0.856415	0.842111	0.851607	0.834514	0.865157	1
2253	1694	633	171	39	359.706	19.1432	595.896	36.8131	791.342	61.0257	983.692	98.5579	579.883	92.8537	2626.52	484.661	6166.68	1414.54	11965.2	3990.85	2253	10	2537	0.010148	457.322	154.649	1642.12	2111.23	0.96216	0.957233	0.946788	0.939298	0.954671	0.921758	0.917422	0.905794	0.884706	0.884115	0.91821	0.902641	0.927276	0.894166	0.886086	0.853567	0.838589	0.848837	0.834844	0.86894	1
2254	1559	381	37	3	396.552	23.5359	611.021	41.9256	814.703	65.6697	941.263	90.3575	777.525	137.635	2838.1	580.462	6738.63	1666.46	10449.2	2837.35	2254	8	1980	0.00792	446.46	104.616	1300.08	1222.12	0.964141	0.957323	0.948737	0.939646	0.955051	0.919697	0.916414	0.907323	0.883081	0.888131	0.916919	0.899747	0.928535	0.892929	0.886111	0.851515	0.839394	0.851263	0.837121	0.869697	1
2258	1066	304	34	3	488.505	29.1274	654.979	45.2754	863.744	69.3328	968.716	80.8382	1449.69	258.097	3493.4	726.09	8021.33	1916.58	11316.7	2823.94	2258	13	1407	0.005628	534.565	94.7434	2071.1	1427.45	0.969439	0.958422	0.948472	0.936745	0.955224	0.915068	0.917555	0.906183	0.885928	0.890903	0.920043	0.900498	0.925729	0.893035	0.879886	0.851812	0.835821	0.858564	0.836176	0.873134	1
2260	0	943	283	37	0	0	514.476	34.9358	677.071	50.7565	891.494	80.208	0	0	1697.53	344.152	3866.76	867.994	8859.51	2413.52	2260	15	1263	0.005052	561.954	97.523	2393.4	1581.36	0.970309	0.962787	0.948139	0.937055	0.953682	0.918448	0.921615	0.907759	0.889945	0.891528	0.923595	0.904196	0.92399	0.894299	0.877672	0.851148	0.839272	0.855107	0.836105	0.87213	1
2260	29623	943	283	37	136.172	13.6738	514.476	34.9358	677.071	50.7565	891.494	80.208	32.5584	10.1216	1697.53	344.152	3866.76	867.994	8859.51	2413.52	2260	0	30886	0.123544	153.583	87.6269	129.099	566.528	0.961099	0.961504	0.94967	0.936282	0.95532	0.930033	0.924497	0.915819	0.879687	0.890258	0.925306	0.884624	0.919575	0.910056	0.880739	0.851033	0.853008	0.833501	0.818947	0.855987	1
2265	1430	707	240	33	347.692	19.2631	619.866	41.8063	780.626	58.9355	998.31	74.3436	524.294	87.0077	2961.21	596.108	5916.07	1322.42	12331.9	2864.93	2265	11	2410	0.00964	479.56	173.086	1937.81	2223.4	0.965145	0.963485	0.947925	0.941079	0.954149	0.929876	0.929046	0.901867	0.88112	0.896888	0.923444	0.90083	0.920332	0.904772	0.879461	0.859544	0.846888	0.848755	0.829253	0.872614	1
2266	1270	409	41	0	394.377	23.4203	641.922	47.1018	791.873	63.2328	0	0	764.87	135.495	3295.37	726.374	6187.28	1491.04	0	0	2266	9	1720	0.00688	462.716	121.225	1495.85	1371.58	0.963953	0.96686	0.949128	0.940988	0.95407	0.932849	0.927326	0.899419	0.881105	0.899419	0.925291	0.902907	0.921221	0.907849	0.880523	0.856686	0.849419	0.842733	0.821512	0.875291	1
2270	854	354	40	0	504.931	29.5993	694.524	52.4908	844.801	73.51	0	0	1599.67	281.071	4173.18	938.794	7534.11	2039.37	0	0	2270	14	1248	0.004992	569.603	106.161	2519.86	1611.83	0.963542	0.966747	0.950721	0.941907	0.953526	0.933093	0.927484	0.901843	0.883013	0.90024	0.927484	0.90625	0.920272	0.908253	0.883413	0.859776	0.855369	0.843349	0.815705	0.872997	1
2272	0	750	339	38	0	0	532.618	33.8649	723.784	59.0177	870.085	83.5842	0	0	1879.58	360.217	4733.37	1142.5	8269.18	2501.24	2272	16	1127	0.004508	601.499	110.156	2953.44	1833.87	0.966282	0.968944	0.950754	0.942768	0.953416	0.939219	0.925909	0.903283	0.88598	0.900177	0.928128	0.909051	0.919255	0.911269	0.886868	0.855368	0.855368	0.842946	0.815883	0.873558	1
2272	29035	750	339	38	137.023	13.7178	532.618	33.8649	723.784	59.0177	870.085	83.5842	33.1623	10.2108	1879.58	360.217	4733.37	1142.5	8269.18	2501.24	2272	0	30162	0.120648	154.378	91.6208	142.278	657.65	0.955192	0.95932	0.955524	0.941483	0.954595	0.935797	0.923181	0.921391	0.870184	0.879617	0.921225	0.887507	0.919137	0.907566	0.881772	0.855762	0.850176	0.833449	0.813258	0.860105	1
2277	1353	599	289	34	363.557	19.1715	644.327	41.3767	839.217	65.4451	993.094	88.0324	598.54	95.1396	3320.03	640.339	7352.11	1702.4	12222.8	3343.53	2277	11	2275	0.0091	507.316	189.956	2346.75	2712.18	0.961978	0.965714	0.955385	0.945055	0.954505	0.937143	0.924835	0.919121	0.878462	0.892747	0.919341	0.891648	0.916703	0.905055	0.882857	0.857802	0.84989	0.831209	0.813626	0.862198	1
2278	1227	359	50	1	400.485	24.1942	661.742	46.4492	855.94	65.9089	1007.82	0	801.125	146.252	3603.8	757.827	7795.73	1815.16	12477.2	0	2278	9	1637	0.006548	472.062	132.103	1636.53	1686.7	0.962126	0.963042	0.956017	0.946549	0.955101	0.939829	0.926084	0.925473	0.879352	0.894319	0.920586	0.889737	0.915699	0.903482	0.877214	0.859194	0.849114	0.822541	0.818265	0.858277	1
2282	866	308	43	1	484.075	29.0375	705.604	52.5951	888.093	66.5923	1072.71	0	1410.95	252.257	4373.45	981.679	8695.06	1946.28	15033.5	0	2282	13	1218	0.004872	554.84	122.085	2428.43	1905.85	0.965928	0.962233	0.95977	0.948276	0.954433	0.940887	0.924056	0.923235	0.877258	0.896552	0.922003	0.890805	0.917898	0.908046	0.876026	0.859195	0.847291	0.830049	0.81445	0.861248	1
2284	0	764	288	42	0	0	504.264	33.0469	725.872	58.0148	913.907	75.529	0	0	1597.36	312.036	4770.65	1131.13	9507.53	2426.73	2284	16	1094	0.004376	578.33	125.51	2736.42	2094.4	0.968921	0.964351	0.962066	0.948812	0.959324	0.944698	0.924589	0.924589	0.877057	0.893967	0.925503	0.893967	0.916362	0.907221	0.874314	0.85649	0.847349	0.829982	0.815814	0.86426	1
2284	25036	764	288	42	129.609	13.3641	504.264	33.0469	725.872	58.0148	913.907	75.529	28.1357	8.9046	1597.36	312.036	4770.65	1131.13	9507.53	2426.73	2284	0	26130	0.10452	148.396	94.3809	141.525	691.348	0.95731	0.949656	0.941389	0.932778	0.951799	0.931822	0.916915	0.909644	0.888328	0.893092	0.921718	0.895369	0.919671	0.911481	0.878626	0.861328	0.847819	0.820762	0.81948	0.849445	1
2289	857	556	237	38	353.573	18.5819	613.63	39.6314	832.901	62.8162	1025.53	82.0169	550.728	86.5603	2869.9	551.562	7179.96	1615.67	13393.1	3162.09	2289	13	1688	0.006752	521.658	194.538	2534.49	2900.85	0.963566	0.961197	0.956754	0.941943	0.960308	0.930095	0.918246	0.925355	0.885071	0.892773	0.926244	0.893661	0.915581	0.901955	0.876777	0.863152	0.849822	0.82731	0.808353	0.869668	1
2290	778	316	38	2	389.722	22.3429	629.12	46.2398	859.768	69.0728	1119.35	41.1945	737.689	125.626	3102.99	681.533	7909.85	1819.04	17140.2	1877.38	2290	10	1134	0.004536	473.471	135.648	1666.07	1775.59	0.960317	0.960758	0.958113	0.939153	0.962522	0.924162	0.914903	0.930335	0.88933	0.889771	0.92284	0.888007	0.911817	0.905644	0.876543	0.87037	0.850529	0.828924	0.80776	0.874339	1
2294	526	277	34	2	490.942	29.0736	679.716	50.7824	915.441	81.6689	1155.25	44.9154	1471.21	260.636	3911.73	880.664	9579.05	2364.67	18843.8	2179.58	2294	15	839	0.003356	572.053	123.277	2646.94	2122.28	0.961263	0.956496	0.95888	0.937426	0.963647	0.925507	0.918951	0.933254	0.893921	0.892729	0.921931	0.890346	0.915971	0.902861	0.879619	0.877831	0.846841	0.831347	0.815852	0.877235	1
2296	0	471	265	34	0	0	516.836	34.3064	706.916	55.5609	969.687	106.452	0	0	1719.91	343.112	4405.61	1035.04	11508.7	3511.48	2296	17	770	0.00308	602.25	128.363	3076.44	2420.42	0.964935	0.958442	0.958442	0.937662	0.964286	0.929221	0.922727	0.937662	0.895455	0.894805	0.924675	0.890909	0.918182	0.905195	0.880519	0.875325	0.847403	0.831169	0.817532	0.883117	1
2296	30890	471	265	34	136.811	13.8609	516.836	34.3064	706.916	55.5609	969.687	106.452	33.0329	10.2954	1719.91	343.112	4405.61	1035.04	11508.7	3511.48	2296	0	31660	0.12664	148.131	75.6886	107.051	601.976	0.961876	0.949163	0.942388	0.926453	0.943604	0.923721	0.923247	0.910992	0.896999	0.894188	0.919615	0.891061	0.924226	0.908212	0.875995	0.861766	0.84343	0.835676	0.836339	0.858986	1
2301	1576	346	222	29	348.588	19.2542	619.399	41.5269	815.711	63.7849	1068.71	118.276	528.316	87.6529	2954.21	597.049	6755	1582.84	15398.8	4835.1	2301	9	2173	0.008692	449.041	178.733	1749.18	2643.67	0.959963	0.95352	0.945697	0.92867	0.947538	0.92752	0.919926	0.914864	0.901058	0.895536	0.915094	0.893695	0.925909	0.90497	0.871606	0.861482	0.837322	0.829959	0.8341	0.869305	1
2302	1426	224	29	0	384.131	23.1214	634.564	44.795	808.486	60.5561	0	0	707.253	127.972	3180.23	680.55	6569.17	1520.52	0	0	2302	8	1679	0.006716	424.871	102.97	1138.43	1157.21	0.958606	0.952353	0.94461	0.928529	0.943121	0.928827	0.920191	0.908577	0.903514	0.897558	0.915128	0.889518	0.928231	0.906492	0.871352	0.860334	0.837999	0.828172	0.838594	0.866885	1
2306	954	195	24	0	444.764	27.3188	661.493	48.5984	842.06	62.6942	0	0	1096.16	201.64	3605.13	809.92	7416.4	1701.17	0	0	2306	12	1173	0.004692	488.922	100.838	1642.57	1329.11	0.961211	0.956522	0.945013	0.928815	0.947997	0.92711	0.921995	0.910486	0.90665	0.897272	0.92029	0.890026	0.923274	0.907502	0.875107	0.859335	0.841432	0.829071	0.829923	0.869991	1
2308	0	831	181	23	0	0	471.531	31.8911	687.779	53.8235	855.741	70.4598	0	0	1308.32	265.746	4058.55	958.744	7810.89	1989.55	2308	14	1035	0.00414	517.886	103.648	1933.78	1475.33	0.963768	0.957971	0.945894	0.928502	0.950242	0.928019	0.922222	0.910145	0.911111	0.900966	0.921739	0.892271	0.921739	0.909662	0.872947	0.858937	0.840097	0.835749	0.831884	0.870531	1
2308	34255	831	181	23	135.521	12.7902	471.531	31.8911	687.779	53.8235	855.741	70.4598	31.9832	9.28591	1308.32	265.746	4058.55	958.744	7810.89	1989.55	2308	0	35290	0.14116	146.735	68.0883	87.7598	408.515	0.960598	0.961335	0.946515	0.925815	0.942944	0.916775	0.923562	0.913502	0.885251	0.891471	0.907056	0.902012	0.919141	0.892519	0.882771	0.857283	0.853131	0.844517	0.824029	0.875135	1
2313	1554	593	155	19	351.532	18.6899	577.575	38.383	794.648	60.0593	961.017	82.387	541.388	85.926	2396.83	475.362	6240.47	1436.25	11062.8	2866.97	2313	9	2321	0.009284	443.866	146.933	1482.16	1826.87	0.964886	0.960362	0.943343	0.935373	0.950237	0.921155	0.929987	0.911891	0.893365	0.900905	0.911245	0.892072	0.917062	0.900689	0.883455	0.861051	0.841448	0.848772	0.832184	0.874838	1
2314	1409	343	28	0	381.463	23.2438	593.827	44.4011	813.922	63.2853	0	0	692.859	126.643	2613.13	590.76	6711.9	1662.21	0	0	2314	8	1780	0.00712	429.187	101.12	1157.57	1089.91	0.96236	0.961798	0.942978	0.933427	0.953652	0.919944	0.930056	0.912079	0.893539	0.903933	0.905056	0.892416	0.918539	0.899157	0.885112	0.861236	0.841292	0.854775	0.840449	0.874157	1
2318	932	287	25	0	480.948	29.8028	642.934	49.5738	871.623	71.7163	0	0	1384.87	255.184	3316.35	768.149	8253.95	2176.8	0	0	2318	13	1244	0.004976	526.17	91.7149	1968.52	1322.27	0.963826	0.956592	0.946543	0.934084	0.953376	0.921624	0.933682	0.915595	0.887862	0.908762	0.902331	0.891881	0.919212	0.898714	0.885852	0.858119	0.841238	0.851688	0.837219	0.881833	1
2320	0	805	267	25	0	0	491.473	33.6748	656.341	56.0257	882.196	73.7882	0	0	1481.07	301.303	3541.03	905.227	8561.87	2278.93	2320	15	1097	0.004388	540.505	97.0102	2143.81	1456.23	0.967639	0.958979	0.949863	0.935734	0.954877	0.925706	0.935734	0.915223	0.892434	0.911577	0.907019	0.895624	0.920693	0.900638	0.884686	0.862352	0.845032	0.853692	0.838651	0.88423	1
2320	29105	805	267	25	135.137	14.0767	491.473	33.6748	656.341	56.0257	882.196	73.7882	31.9001	10.372	1481.07	301.303	3541.03	905.227	8561.87	2278.93	2320	0	30202	0.120808	149.861	79.2751	108.609	482.957	0.966956	0.955119	0.949838	0.93863	0.945716	0.937488	0.928697	0.90893	0.890918	0.905288	0.929856	0.913863	0.913433	0.892871	0.880505	0.852477	0.856152	0.831071	0.825757	0.863519	1
2325	1309	581	218	23	353.37	19.3352	598.071	38.0089	766.775	63.0792	1001.95	76.7347	550.166	90.1848	2656.99	503.856	5626.33	1402.41	12475.3	2842.8	2325	11	2131	0.008524	469.377	161.2	1772.57	2061.41	0.967855	0.963632	0.949789	0.932661	0.951666	0.933365	0.930314	0.91084	0.885265	0.906147	0.912013	0.908259	0.913656	0.890662	0.877053	0.848193	0.850774	0.840685	0.827546	0.871187	1
2326	1194	309	33	0	385.42	23.5239	611.796	46.8181	785.148	69.4777	0	0	714.579	131.156	2858.45	650.749	6056.99	1591.43	0	0	2326	8	1536	0.006144	439.548	108.568	1260.64	1180.09	0.967773	0.965169	0.950521	0.935872	0.950846	0.935547	0.928385	0.905273	0.886393	0.904622	0.913737	0.911133	0.916016	0.887044	0.880208	0.851563	0.851563	0.839844	0.822591	0.86849	1
2330	808	255	27	0	515.484	30.9706	673.503	53.2566	849.125	71.8961	0	0	1702.51	307.747	3813.25	900.689	7639.74	1953.33	0	0	2330	13	1090	0.00436	560.716	89.7531	2343.37	1363.54	0.968807	0.96422	0.945872	0.936697	0.951835	0.937615	0.925688	0.911927	0.890826	0.902752	0.910092	0.913303	0.916972	0.886697	0.881193	0.861009	0.854587	0.843119	0.822936	0.869266	1
2332	0	736	233	27	0	0	534.687	36.5158	694.883	61.2483	875.058	82.0259	0	0	1904.98	392.775	4205.05	1110.45	8398.69	2406.43	2332	15	996	0.003984	581.389	94.9113	2619.08	1558.92	0.97239	0.964859	0.947791	0.938253	0.949799	0.940261	0.925703	0.912149	0.890562	0.901104	0.908635	0.915161	0.913153	0.888554	0.88002	0.86245	0.854418	0.84488	0.820281	0.870984	1
2332	29265	736	233	27	132.297	13.3143	534.687	36.5158	694.883	61.2483	875.058	82.0259	29.8706	9.23483	1904.98	392.775	4205.05	1110.45	8398.69	2406.43	2332	0	30261	0.121044	147.078	82.9915	115.091	541.721	0.963583	0.96132	0.95172	0.943789	0.947242	0.93946	0.913916	0.922425	0.892089	0.888636	0.931959	0.893807	0.908496	0.895113	0.86856	0.868792	0.836621	0.836109	0.830541	0.873583	1
2337	1189	571	198	24	345.334	18.2954	638.852	43.6482	800.695	69.6509	997.706	83.5862	513.349	81.4996	3241.78	669.171	6418.12	1690.53	12358.9	3043.65	2337	11	1982	0.007928	483.284	181.594	2032.71	2355.65	0.971998	0.963169	0.948537	0.94223	0.950807	0.942987	0.921544	0.911201	0.89001	0.899344	0.929869	0.909939	0.91221	0.879162	0.874622	0.865288	0.840817	0.841574	0.824924	0.868315	1
2338	1089	332	34	4	383.388	22.3353	657.944	47.318	807.433	73.3774	1020.38	37.8777	702.677	121.932	3544.78	758.495	6592.19	1746.51	13001.2	1495.8	2338	9	1459	0.005836	457.492	134.074	1520.37	1616.07	0.972584	0.960932	0.94928	0.947224	0.94791	0.943112	0.917409	0.912611	0.887937	0.895476	0.935572	0.910555	0.912269	0.876628	0.874914	0.858807	0.835846	0.834476	0.824537	0.868403	1
2342	735	287	29	4	485.323	27.9897	711.469	53.1721	860.368	77.7927	1091.01	49.0786	1420.75	247.103	4483.14	1000.89	7966.81	2091.11	15909.2	2237.49	2342	14	1055	0.00422	559.449	123.149	2488.71	1959.26	0.971564	0.962085	0.954502	0.945498	0.951659	0.937441	0.919431	0.908531	0.890995	0.894313	0.93981	0.909479	0.915166	0.873934	0.874882	0.856398	0.830806	0.841232	0.824171	0.866351	1
2344	0	659	267	32	0	0	509.644	33.4669	735.921	58.1811	910.705	110.273	0	0	1648.96	326.311	4968.85	1171.22	9627.92	3620.45	2344	16	958	0.003832	586.105	126.161	2840.76	2161.34	0.973904	0.964509	0.954593	0.942589	0.953027	0.938413	0.919102	0.911795	0.888309	0.894572	0.942589	0.913361	0.916493	0.875261	0.873695	0.852818	0.832463	0.843424	0.824635	0.863257	1
2344	24387	659	267	32	136.293	14.0682	509.644	33.4669	735.921	58.1811	910.705	110.273	32.6977	10.3701	1648.96	326.311	4968.85	1171.22	9627.92	3620.45	2344	0	25345	0.10138	153.295	90.2816	138.838	680.776	0.968416	0.955968	0.947919	0.944111	0.948372	0.926356	0.916552	0.919491	0.88698	0.889465	0.931624	0.881495	0.907635	0.900099	0.881732	0.865555	0.839219	0.841507	0.825705	0.882561	1
2349	1148	485	233	28	318.29	17.8223	599.221	38.789	827.117	67.3949	991.864	114.482	402.773	67.9739	2673.54	520.776	7051.5	1708.91	12366.2	4155.21	2349	11	1894	0.007576	462.783	198.04	1979.04	2660.19	0.966209	0.964889	0.953537	0.940338	0.94641	0.930042	0.919483	0.921331	0.891235	0.890444	0.93585	0.884372	0.912091	0.901267	0.878036	0.860348	0.834477	0.845565	0.827614	0.872756	1
2350	1015	268	35	1	362.868	21.7329	618.796	47.2646	849.722	62.9459	1022.17	0	596.586	108.249	2957.08	674.185	7618.53	1731.54	13015.5	0	2350	9	1319	0.005276	428.287	128.726	1271.95	1510.72	0.966641	0.963609	0.953753	0.943897	0.946929	0.924564	0.916603	0.929492	0.890068	0.891205	0.937074	0.871494	0.916224	0.906748	0.881729	0.863154	0.835861	0.851024	0.835861	0.876042	1
2354	661	229	34	1	442.766	26.5929	658.929	53.6196	889.776	70.132	1058.3	0	1081.04	196.791	3575.54	857.351	8762.09	2159.59	14438.5	0	2354	13	925	0.0037	513.377	125.436	1995.37	1856.62	0.968649	0.967027	0.952432	0.947027	0.949189	0.924324	0.916216	0.934054	0.887027	0.89027	0.933514	0.878919	0.912973	0.908649	0.888649	0.864324	0.837297	0.838378	0.836216	0.872973	1
2356	0	577	216	32	0	0	461.072	31.173	676.367	56.7762	921.08	86.6491	0	0	1223.54	248.929	3871.23	987.002	9791.54	2870.13	2356	16	825	0.0033	535.283	129.039	2249.09	2061.32	0.969697	0.967879	0.952121	0.948485	0.952727	0.924242	0.914545	0.936364	0.885455	0.887273	0.931515	0.88	0.913939	0.903636	0.892727	0.864242	0.84	0.842424	0.840606	0.873333	1
2356	27185	577	216	32	135.339	13.7033	461.072	31.173	676.367	56.7762	921.08	86.6491	31.9819	9.97059	1223.54	248.929	3871.23	987.002	9791.54	2870.13	2356	0	28010	0.11204	147.119	72.4237	97.284	515.523	0.970528	0.955212	0.946573	0.931721	0.948768	0.924081	0.921332	0.921207	0.898715	0.897394	0.912799	0.884024	0.909747	0.895341	0.874795	0.853338	0.837719	0.837487	0.83065	0.873581	1
2361	1216	394	172	29	356.057	19.5331	569.125	38.5733	786.634	61.3628	1034.62	99.8892	562.789	92.8974	2294.83	465.43	6060.63	1424.99	13876	4208.11	2361	10	1811	0.007244	454.172	162.262	1674.96	2377.82	0.973495	0.967973	0.949752	0.943954	0.948371	0.933738	0.92159	0.927112	0.893981	0.898951	0.926284	0.882662	0.916621	0.898675	0.880729	0.85947	0.844837	0.843457	0.840696	0.866924	1
2362	1122	236	26	3	369.531	22.8336	574.391	42.7442	791.549	58.2588	970.675	36.6558	630.326	117.391	2365.51	532.373	6161.75	1337.45	11200.4	1238.74	2362	8	1387	0.005548	413.599	100.589	1052.12	1116.16	0.975847	0.967916	0.948089	0.939798	0.946647	0.93403	0.923937	0.925018	0.899784	0.899063	0.925739	0.883201	0.915285	0.900865	0.879236	0.861572	0.847152	0.842826	0.838861	0.868061	1
2366	773	190	24	3	459.945	27.19	620.34	45.8743	850.926	73.595	1044.79	21.0856	1210.76	214.467	2976.33	669.872	7694.45	1986.9	13911.6	839.008	2366	12	990	0.00396	501.978	95.009	1745.27	1428.41	0.974747	0.968687	0.948485	0.939899	0.94798	0.935859	0.925253	0.926263	0.90404	0.898485	0.928283	0.879798	0.914646	0.901515	0.872222	0.870707	0.855556	0.838889	0.839394	0.864646	1
2368	0	682	171	25	0	0	482.619	32.4455	646.959	51.1503	885.846	101.284	0	0	1402.11	281.44	3382.33	823.985	8822.8	3096.96	2368	15	878	0.003512	526.107	98.0702	1999.07	1562.74	0.976082	0.970387	0.949886	0.943052	0.948747	0.933371	0.927107	0.925399	0.903189	0.894647	0.931093	0.877563	0.914009	0.899772	0.866173	0.870159	0.859339	0.83713	0.840547	0.859909	1
2368	31307	682	171	25	136.858	13.1256	482.619	32.4455	646.959	51.1503	885.846	101.284	32.9626	9.70296	1402.11	281.44	3382.33	823.985	8822.8	3096.96	2368	0	32185	0.12874	147.477	66.712	86.5976	411.447	0.969939	0.955445	0.940469	0.918549	0.954342	0.926363	0.92846	0.909974	0.905577	0.911589	0.899689	0.892341	0.911543	0.89116	0.876387	0.864533	0.839288	0.847848	0.823349	0.871757	1
2373	1541	484	135	22	356.176	19.0344	591.691	38.3216	759.732	58.0843	995.308	108.66	563.09	90.323	2574.29	493.661	5459.25	1287.11	12450.8	4124.42	2373	9	2182	0.008728	439.829	142.862	1431.99	1839.59	0.970898	0.960587	0.946379	0.927819	0.953025	0.932401	0.923465	0.915215	0.904675	0.907883	0.905133	0.889322	0.913153	0.897342	0.87099	0.857012	0.847388	0.842805	0.830431	0.862511	1
2374	1408	295	21	1	383.793	22.8375	603.486	38.2274	746.818	43.4954	1128.54	0	705.22	125.989	2729.29	516.642	5147.75	856.094	17493.6	0	2374	8	1725	0.0069	426.215	95.2835	1115.18	1001.87	0.970435	0.96087	0.945507	0.927246	0.953623	0.932754	0.923768	0.910435	0.903188	0.917681	0.90029	0.893623	0.913043	0.898261	0.871014	0.853913	0.851594	0.844058	0.831304	0.866087	1
2378	956	237	19	1	504.077	29.0093	662.3	42.8991	804.674	51.7478	1088.81	0	1591.02	274.925	3605.14	699.874	6448.28	1253.2	15717.7	0	2378	12	1213	0.004852	540.182	79.6854	2072.28	1129.14	0.969909	0.965375	0.94765	0.931987	0.954246	0.937345	0.924567	0.906843	0.906843	0.917148	0.905606	0.895713	0.909728	0.89695	0.871393	0.856554	0.854081	0.8446	0.833883	0.862737	1
2380	0	862	226	20	0	0	519.507	34.2924	678.046	49.8421	828.124	85.1476	0	0	1746.34	346.853	3881.37	870.806	7168.25	2498.61	2380	14	1108	0.004432	557.415	83.435	2279.69	1239.72	0.970668	0.966606	0.948556	0.931408	0.954874	0.937726	0.925993	0.907942	0.906137	0.919675	0.906137	0.897112	0.912455	0.898466	0.871841	0.855596	0.854693	0.844314	0.833484	0.86056	1
2380	30144	862	226	20	136.778	13.5521	519.507	34.2924	678.046	49.8421	828.124	85.1476	32.9664	10.074	1746.34	346.853	3881.37	870.806	7168.25	2498.61	2380	0	31252	0.125008	151.691	80.4647	112.621	476.659	0.964306	0.960851	0.9389	0.919973	0.946739	0.929301	0.926501	0.891975	0.882584	0.904982	0.90751	0.898295	0.902758	0.878616	0.869848	0.850202	0.834427	0.840778	0.815996	0.87364	1
2385	1491	629	193	18	340.89	19.0004	618.704	38.8704	778.759	56.9121	957.2	76.7044	494.31	82.6649	2939.6	558.232	5868.59	1305.39	10902.4	2641.35	2385	10	2331	0.009324	456.869	164.728	1679.5	1928.78	0.972758	0.962248	0.942728	0.927713	0.953882	0.929429	0.924496	0.90326	0.896825	0.917203	0.90562	0.897254	0.90326	0.888245	0.869369	0.858859	0.838696	0.846632	0.823681	0.873445	1
2386	1328	371	31	1	387.923	22.858	641.692	42.4414	784.355	54.3538	906.336	0	727.951	126.969	3282.23	660.052	5986.1	1267.56	9087.54	0	2386	9	1731	0.006924	449.712	117.448	1374.4	1284.71	0.97227	0.959561	0.940497	0.923744	0.954362	0.930098	0.926343	0.906701	0.895436	0.917678	0.903813	0.896014	0.900347	0.888504	0.867129	0.858463	0.839977	0.850664	0.820046	0.877239	1
2390	935	317	26	1	480.339	28.0798	684.978	46.0084	837.833	61.6709	885.075	0	1377.93	239.287	3990.53	818.729	7301.95	1601.64	8465.53	0	2390	13	1279	0.005116	538.643	104.328	2151.43	1451.3	0.972244	0.960125	0.942533	0.925723	0.957389	0.927287	0.926505	0.906959	0.896013	0.913213	0.897967	0.89914	0.904222	0.888194	0.864347	0.858874	0.849101	0.847928	0.816263	0.879203	1
2392	0	838	306	27	0	0	503.723	32.1424	707.445	52.5273	864.965	68.8467	0	0	1591.19	302.373	4407.43	1004.59	8053.61	1937.71	2392	15	1171	0.004684	565.288	107.859	2476.12	1633.43	0.974808	0.961144	0.944919	0.925278	0.958582	0.92912	0.926985	0.91076	0.901366	0.914176	0.898377	0.897523	0.906917	0.887276	0.863365	0.859522	0.850982	0.848847	0.819812	0.877455	1
2392	26587	838	306	27	138.494	13.526	503.723	32.1424	707.445	52.5273	864.965	68.8467	34.1896	10.3113	1591.19	302.373	4407.43	1004.59	8053.61	1937.71	2392	0	27758	0.111032	156.499	89.5888	137.205	594.645	0.969901	0.959381	0.939999	0.934289	0.943296	0.92748	0.917213	0.922059	0.885384	0.90709	0.911521	0.899615	0.916493	0.887834	0.884898	0.848782	0.832373	0.856258	0.841847	0.865985	1
2397	1350	613	272	25	375.259	19.6696	620.431	36.3001	825.574	61.2362	987.769	78.8985	657.857	102.73	2959.52	518.389	6989.79	1578.18	11973.7	2869.87	2397	11	2260	0.00904	502.732	172.393	2169.41	2421.58	0.969248	0.963274	0.944469	0.927434	0.948894	0.924336	0.922566	0.907743	0.886283	0.907522	0.903982	0.900442	0.906195	0.892699	0.876991	0.854425	0.835619	0.847566	0.83208	0.870354	1
2398	1234	362	37	2	399.701	24.3829	633.22	40.4024	854.313	55.124	987.02	39.9531	796.579	144.739	3151.56	606.346	7710.89	1480.58	11780.8	1418.21	2398	9	1635	0.00654	462.41	118.831	1487.9	1459.02	0.969113	0.961468	0.943119	0.928135	0.945566	0.924771	0.921101	0.902446	0.885627	0.907645	0.904281	0.900917	0.907645	0.893272	0.885321	0.85107	0.828746	0.847095	0.834251	0.871865	1
2402	875	307	33	2	483.109	28.3421	674.306	47.2888	906.011	61.782	1047.39	56.786	1401.97	248.387	3812.21	814.417	9202.17	1820.37	14120.3	2269.03	2402	13	1217	0.004868	543.735	110.315	2242.39	1727.65	0.969597	0.966721	0.94659	0.930567	0.944947	0.931389	0.923993	0.903862	0.882498	0.90304	0.905094	0.899753	0.906738	0.889482	0.887428	0.851274	0.832786	0.845933	0.831142	0.873048	1
2404	0	769	287	34	0	0	496.3	32.914	688.234	52.6372	924.654	63.9703	0	0	1523.7	303.945	4063.03	931.19	9784.24	2010.33	2404	15	1090	0.00436	560.198	113.849	2449.98	1840.61	0.969725	0.96789	0.946789	0.933486	0.95	0.933945	0.923853	0.904128	0.883486	0.903211	0.906422	0.902294	0.905046	0.891743	0.886697	0.851376	0.833486	0.841284	0.831651	0.873394	1
[truncated: 2 more columns]
