# Supplementary material for: IBSEM: An Individual-Based Atlantic Salmon Population Model
Source: PLoS One. 2015 Sep 18;10(9):e0138444. doi: 10.1371/journal.pone.0138444 (PMC4575158; doi:10.1371/journal.pone.0138444)
Supplement: S1 Minimal dataset — (ZIP) [file pone.0138444.s003.zip › temp/scenario 1/wild - 10/runFiles/results/embryo.txt]

month	averageAge	popSize	density	averageLength	stDevLength	averageWeight	stDevWeight	allele_0_0_Frequency	allele_0_1_Frequency	allele_0_2_Frequency	allele_0_3_Frequency	allele_0_4_Frequency	allele_0_5_Frequency	allele_0_6_Frequency	allele_0_7_Frequency	allele_0_8_Frequency	allele_0_9_Frequency	allele_0_10_Frequency	allele_0_11_Frequency	allele_0_12_Frequency	allele_0_13_Frequency	allele_0_14_Frequency	allele_0_15_Frequency	allele_0_16_Frequency	allele_0_17_Frequency	allele_0_18_Frequency	allele_0_19_Frequency	allele_0_20_Frequency	genotypicValueAverage	genotypicValueStDev
16	0	789119	3.15648	23.0323	0.842189	0.157134	0.017144	0.891954	0.885731	0.876739	0.907507	0.894113	0.897866	0.879249	0.900291	0.901517	0.906513	0.894892	0.891472	0.895593	0.888592	0.887497	0.887556	0.889699	0.893111	0.8919	0.869515	1	0.891944	0.0641209
28	0	358698	1.43479	23.215	0.846258	0.160883	0.017499	0.89626	0.865571	0.854177	0.910705	0.934384	0.922383	0.861848	0.901405	0.906501	0.893749	0.87093	0.899205	0.876038	0.925138	0.884712	0.856007	0.924397	0.890084	0.893806	0.914792	1	0.891587	0.0664007
40	0	398568	1.59427	22.6488	0.866168	0.149505	0.0171514	0.905665	0.867639	0.88861	0.898709	0.90112	0.904799	0.895444	0.901105	0.910408	0.908393	0.892728	0.884006	0.895564	0.912938	0.91192	0.897191	0.889597	0.914642	0.908691	0.896616	1	0.896107	0.0628889
52	0	572394	2.28958	22.7843	0.834935	0.152137	0.0166272	0.882618	0.907015	0.884406	0.879115	0.900387	0.888537	0.892247	0.904201	0.903319	0.889417	0.900054	0.915128	0.901114	0.893995	0.892077	0.871215	0.893429	0.909252	0.90651	0.920457	1	0.893425	0.064673
64	0	608797	2.43519	22.8441	0.862084	0.153369	0.0172759	0.926558	0.910495	0.898751	0.907729	0.88478	0.894117	0.878168	0.895146	0.896854	0.905396	0.904353	0.907032	0.912974	0.873492	0.851867	0.881218	0.906619	0.899678	0.909537	0.908902	1	0.90189	0.0606081
76	0	519829	2.07932	22.8037	0.890018	0.152607	0.0178108	0.884986	0.899299	0.895726	0.905649	0.89298	0.896313	0.893216	0.879796	0.904643	0.902479	0.880863	0.922532	0.886071	0.905132	0.882563	0.879035	0.870807	0.887743	0.890898	0.903157	1	0.894362	0.065164
88	0	541919	2.16768	22.8427	0.87351	0.15336	0.0175468	0.884628	0.898259	0.881134	0.898165	0.909353	0.881456	0.870157	0.901333	0.909235	0.899051	0.887319	0.872911	0.88911	0.895729	0.900578	0.874535	0.910441	0.895522	0.887259	0.891362	1	0.891412	0.0631996
100	0	441925	1.7677	22.8036	0.847933	0.15254	0.0169391	0.923889	0.84479	0.879642	0.888108	0.901751	0.902125	0.881569	0.891449	0.902244	0.909196	0.908281	0.89395	0.872267	0.900609	0.919338	0.891927	0.892136	0.893184	0.894931	0.915621	1	0.891977	0.0651371
112	0	561662	2.24665	22.7786	0.834235	0.152023	0.0166227	0.884552	0.906697	0.890455	0.897973	0.880953	0.883559	0.892685	0.898685	0.891314	0.888327	0.896009	0.907329	0.917585	0.901531	0.888856	0.862906	0.883165	0.905282	0.882666	0.913945	1	0.892898	0.0647178
124	0	708266	2.83306	22.8844	0.855868	0.154168	0.0172048	0.897589	0.90622	0.897752	0.875304	0.874202	0.885981	0.880474	0.903314	0.918367	0.899063	0.889442	0.908903	0.887834	0.881417	0.879845	0.868496	0.903613	0.910661	0.899062	0.905583	1	0.893197	0.0626343
136	0	598462	2.39385	22.9678	0.880361	0.155884	0.0178668	0.895352	0.918914	0.90113	0.908215	0.891478	0.890862	0.862894	0.891122	0.886105	0.891142	0.901424	0.912263	0.885212	0.869902	0.871214	0.880695	0.877354	0.876103	0.891443	0.924892	1	0.895803	0.0611349
148	0	673384	2.69354	22.8958	0.857694	0.1544	0.0172801	0.90704	0.890516	0.922007	0.885573	0.881801	0.902484	0.876315	0.883772	0.918509	0.89322	0.882541	0.901518	0.861618	0.912857	0.896875	0.863334	0.896935	0.897599	0.88701	0.914205	1	0.896012	0.063679
160	0	818585	3.27434	22.9534	0.849724	0.155548	0.0171727	0.901638	0.885052	0.884349	0.88341	0.877537	0.90001	0.901727	0.887343	0.897447	0.881861	0.894577	0.884193	0.883243	0.888436	0.893637	0.864855	0.885475	0.892824	0.890554	0.894172	1	0.889604	0.0637866
172	0	715072	2.86029	23.0157	0.879867	0.156854	0.0179079	0.903183	0.891314	0.863526	0.873011	0.887063	0.897268	0.881506	0.907438	0.914228	0.889877	0.90582	0.910822	0.886144	0.891939	0.889158	0.873799	0.885902	0.887279	0.888156	0.915399	1	0.890252	0.0650612
184	0	672670	2.69068	22.8895	0.862976	0.154281	0.0173751	0.902614	0.921093	0.877021	0.881434	0.875682	0.883591	0.89134	0.878596	0.89423	0.900618	0.876988	0.902639	0.890107	0.884911	0.889933	0.855979	0.896097	0.915029	0.88386	0.910346	1	0.891831	0.0656453
196	0	701458	2.80583	22.8836	0.868564	0.154171	0.0174726	0.894155	0.90533	0.917094	0.874705	0.872952	0.907332	0.883247	0.899405	0.918493	0.878414	0.889393	0.903462	0.8643	0.885933	0.875916	0.866904	0.908361	0.901676	0.87581	0.910855	1	0.894239	0.0627828
208	0	620886	2.48354	22.8157	0.854941	0.152792	0.0171007	0.931608	0.900535	0.911911	0.885318	0.872713	0.883312	0.890979	0.873503	0.90023	0.882764	0.897769	0.887553	0.90387	0.87586	0.874745	0.878858	0.883934	0.889963	0.88501	0.921129	1	0.896819	0.0631014
220	0	538633	2.15453	22.786	0.875128	0.152231	0.0174481	0.925633	0.909341	0.885002	0.876367	0.844979	0.885534	0.882723	0.876642	0.905131	0.894228	0.876625	0.897325	0.873591	0.906439	0.899937	0.895828	0.889459	0.89069	0.870773	0.879629	1	0.891331	0.0619777
232	0	500224	2.0009	22.6841	0.846932	0.15017	0.0167675	0.914248	0.872947	0.867049	0.868289	0.88265	0.899285	0.84955	0.890047	0.917696	0.885676	0.883789	0.900568	0.908396	0.908152	0.862474	0.891256	0.868841	0.894076	0.884627	0.917389	1	0.885972	0.0657978
244	0	658497	2.63399	22.8494	0.842142	0.153446	0.0168758	0.908946	0.881334	0.921508	0.853237	0.866164	0.863056	0.851791	0.886925	0.900177	0.898581	0.880529	0.871671	0.898751	0.871128	0.858598	0.831675	0.882139	0.896272	0.875235	0.896334	1	0.88363	0.0665262
256	0	713536	2.85414	22.8883	0.86691	0.154262	0.0174474	0.885044	0.894788	0.909375	0.850819	0.874815	0.888879	0.87768	0.871281	0.911002	0.867145	0.890345	0.895553	0.883225	0.882667	0.874745	0.865181	0.904609	0.880919	0.870511	0.907031	1	0.88462	0.0662161
268	0	716772	2.86709	22.8641	0.853974	0.153758	0.0171381	0.912602	0.905166	0.901824	0.879918	0.85769	0.878177	0.883213	0.882941	0.897681	0.884182	0.880273	0.894785	0.869959	0.899485	0.861078	0.869011	0.895852	0.897766	0.886548	0.900081	1	0.890405	0.0633665
280	0	558775	2.2351	22.9134	0.863673	0.154763	0.0174075	0.924106	0.891117	0.901997	0.892202	0.872903	0.873099	0.904861	0.87809	0.897393	0.86487	0.879836	0.876533	0.894593	0.871106	0.902211	0.884445	0.878689	0.884045	0.876791	0.920623	1	0.8928	0.061337
292	0	491496	1.96598	22.8536	0.879966	0.153588	0.0176842	0.914784	0.883829	0.916712	0.889532	0.887319	0.908876	0.878442	0.891514	0.908252	0.913268	0.882612	0.89844	0.886547	0.890983	0.879798	0.865124	0.871814	0.917494	0.887049	0.913357	1	0.897489	0.0619431
304	0	490101	1.9604	22.7029	0.856945	0.150556	0.0169799	0.928092	0.87008	0.889582	0.853003	0.84387	0.889991	0.876129	0.876502	0.894326	0.889498	0.886077	0.881333	0.887614	0.893644	0.860312	0.873284	0.864662	0.890564	0.870212	0.920475	1	0.883096	0.0647892
316	0	552703	2.21081	22.7583	0.83703	0.151624	0.0166481	0.910908	0.888935	0.90312	0.847987	0.849973	0.873569	0.88478	0.89082	0.888769	0.870718	0.869739	0.910823	0.878684	0.866688	0.840796	0.859288	0.876699	0.862394	0.873374	0.901466	1	0.88226	0.0645657
328	0	723433	2.89373	22.8295	0.840542	0.153046	0.0168184	0.894531	0.877271	0.923064	0.871669	0.871209	0.876937	0.873346	0.87984	0.909641	0.883858	0.885123	0.887404	0.889724	0.894806	0.883266	0.868139	0.894804	0.899313	0.855501	0.908589	1	0.88703	0.0640438
340	0	788718	3.15487	22.8935	0.85477	0.154349	0.0171969	0.897428	0.888647	0.898839	0.875836	0.85473	0.866898	0.879317	0.867879	0.892113	0.877866	0.879793	0.878287	0.895593	0.895058	0.869429	0.873288	0.881165	0.868093	0.879991	0.911858	1	0.882646	0.067858
352	0	692285	2.76914	22.8987	0.865305	0.154468	0.0174167	0.904603	0.898045	0.896059	0.880162	0.88083	0.900729	0.882647	0.869673	0.883715	0.887481	0.886977	0.885603	0.88827	0.898432	0.864288	0.875754	0.897219	0.889759	0.872816	0.89741	1	0.890262	0.0628747
364	0	614402	2.45761	22.8644	0.862799	0.153777	0.0173222	0.92183	0.870459	0.897991	0.879472	0.849038	0.886315	0.884928	0.883453	0.904388	0.896379	0.897108	0.878514	0.881843	0.882318	0.89508	0.857408	0.889327	0.881162	0.889525	0.90582	1	0.887932	0.0662886
376	0	551324	2.2053	22.8027	0.861514	0.152542	0.0172303	0.896885	0.88841	0.905843	0.855479	0.832704	0.893379	0.865941	0.896881	0.89217	0.871806	0.892733	0.886628	0.854946	0.897032	0.85153	0.859739	0.872834	0.885394	0.87695	0.89768	1	0.88104	0.0675752
388	0	641372	2.56549	22.8352	0.834962	0.153151	0.0167064	0.887214	0.885719	0.917326	0.847061	0.878058	0.872504	0.878712	0.883053	0.913778	0.879355	0.873336	0.895086	0.873301	0.875352	0.865895	0.86506	0.890004	0.880331	0.874243	0.894415	1	0.883291	0.066617
400	0	576720	2.30688	22.8326	0.864564	0.153143	0.0172987	0.905136	0.889224	0.924972	0.868894	0.85859	0.884761	0.867557	0.880631	0.906017	0.90292	0.891136	0.867835	0.874964	0.90997	0.877097	0.830221	0.883899	0.880054	0.84299	0.87797	1	0.887986	0.0648171
412	0	501439	2.00576	22.8272	0.888979	0.153073	0.0178187	0.895056	0.870427	0.900445	0.88782	0.871668	0.885948	0.844981	0.861004	0.891506	0.894071	0.865978	0.87556	0.882066	0.88846	0.871746	0.88175	0.8796	0.862324	0.837483	0.904554	1	0.880777	0.0665114
424	0	558868	2.23547	22.761	0.854018	0.151703	0.0169959	0.907061	0.882098	0.8829	0.857783	0.841789	0.90664	0.898431	0.864266	0.893891	0.885645	0.873639	0.896948	0.863538	0.880362	0.871439	0.87195	0.915769	0.892321	0.875742	0.902269	1	0.882723	0.0658229
436	0	558892	2.23557	22.7754	0.840991	0.151968	0.016754	0.884481	0.892954	0.900712	0.846547	0.860104	0.894397	0.874433	0.888904	0.882591	0.89566	0.906724	0.863098	0.871751	0.893392	0.887328	0.849588	0.863448	0.868851	0.852598	0.890219	1	0.881253	0.0686655
448	0	549744	2.19898	22.8077	0.845939	0.15262	0.0168908	0.886793	0.891158	0.909904	0.863798	0.852213	0.870613	0.874965	0.878516	0.905562	0.867626	0.891769	0.887048	0.854675	0.880964	0.854445	0.834454	0.883808	0.890701	0.872848	0.905483	1	0.88068	0.0660571
460	0	527428	2.10971	22.7506	0.855518	0.151499	0.0170147	0.890206	0.88431	0.895176	0.85984	0.883039	0.902256	0.886361	0.891659	0.894791	0.895669	0.898173	0.882249	0.855764	0.904197	0.864481	0.843301	0.919267	0.882436	0.858253	0.876424	1	0.88585	0.0656045
472	0	512362	2.04945	22.7227	0.85598	0.150947	0.0169711	0.905463	0.900916	0.936243	0.870354	0.851373	0.892722	0.854426	0.86031	0.89351	0.895016	0.867166	0.874972	0.854709	0.878617	0.855122	0.858845	0.877675	0.869878	0.855254	0.883954	1	0.886455	0.0652791
484	0	546029	2.18412	22.7806	0.846974	0.152081	0.0168877	0.914817	0.872106	0.89735	0.859716	0.8668	0.899381	0.864148	0.863663	0.860528	0.897524	0.879308	0.883729	0.871583	0.885748	0.858595	0.865006	0.919346	0.883375	0.84668	0.890127	1	0.882101	0.0668192
496	0	564478	2.25791	22.7989	0.848777	0.152447	0.0169263	0.910923	0.895322	0.887581	0.852782	0.872557	0.902817	0.871679	0.887351	0.892743	0.900026	0.883733	0.871665	0.862821	0.878197	0.857536	0.8486	0.875288	0.869258	0.86724	0.885183	1	0.885209	0.0639532
508	0	483870	1.93548	22.7036	0.861246	0.150576	0.0170715	0.897181	0.886112	0.904955	0.872604	0.846192	0.875507	0.887704	0.861859	0.894881	0.868926	0.888206	0.865259	0.857537	0.899956	0.858998	0.853587	0.871647	0.872082	0.851635	0.895332	1	0.880631	0.0654926
520	0	565379	2.26152	22.7742	0.845619	0.151953	0.0168382	0.904534	0.885159	0.881783	0.863248	0.855447	0.885208	0.874518	0.890678	0.898547	0.889083	0.880795	0.868134	0.846133	0.890687	0.87557	0.821786	0.914336	0.895902	0.875971	0.865692	1	0.881238	0.0661479
532	0	483992	1.93597	22.7862	0.868675	0.152225	0.0173355	0.900185	0.870125	0.9066	0.850554	0.868111	0.912886	0.878954	0.869219	0.894336	0.891833	0.886983	0.858966	0.860228	0.88513	0.843758	0.854856	0.881656	0.89215	0.859858	0.872107	1	0.881758	0.066525
544	0	539255	2.15702	22.7724	0.853342	0.151927	0.0170009	0.910467	0.906773	0.900376	0.878633	0.881343	0.904088	0.857336	0.884822	0.882633	0.902883	0.898777	0.872046	0.865401	0.89523	0.888097	0.843495	0.896315	0.860399	0.853681	0.884828	1	0.891297	0.0616179
556	0	608968	2.43587	22.888	0.861889	0.15425	0.0173326	0.918483	0.889347	0.906007	0.855003	0.851003	0.895699	0.872296	0.856681	0.883085	0.896661	0.858417	0.871364	0.874608	0.882904	0.860654	0.858813	0.896385	0.885014	0.852179	0.876971	1	0.883458	0.0635915
568	0	496660	1.98664	22.7644	0.861108	0.151781	0.0171521	0.918372	0.90914	0.899145	0.856958	0.85469	0.891005	0.873594	0.879539	0.912363	0.895522	0.868909	0.843699	0.852714	0.875218	0.888148	0.84604	0.862406	0.909526	0.853467	0.90838	1	0.887125	0.0633855
580	0	480698	1.92279	22.7383	0.861628	0.151264	0.0171476	0.912426	0.902623	0.884176	0.858079	0.833526	0.8854	0.888167	0.872195	0.913445	0.911184	0.904209	0.872139	0.869963	0.90369	0.859278	0.832996	0.888209	0.873648	0.850911	0.862218	1	0.884718	0.0670108
592	0	658713	2.63485	22.8504	0.849814	0.153478	0.0170395	0.907095	0.888452	0.885576	0.868985	0.846085	0.893176	0.881851	0.874686	0.89214	0.892285	0.865508	0.87766	0.876223	0.907506	0.869194	0.823189	0.870126	0.880723	0.867159	0.876395	1	0.882229	0.0645799
604	0	715381	2.86152	22.8503	0.857074	0.153487	0.0171759	0.914755	0.883879	0.91489	0.862946	0.859948	0.901193	0.877663	0.879884	0.886296	0.894343	0.866607	0.877201	0.846996	0.893822	0.871186	0.857848	0.904355	0.886656	0.872439	0.880244	1	0.88711	0.0652925
616	0	625929	2.50372	22.8747	0.861138	0.153981	0.017324	0.883853	0.891151	0.88829	0.852272	0.876027	0.901616	0.88371	0.86518	0.885251	0.901152	0.859086	0.867514	0.867607	0.88335	0.881891	0.858638	0.887551	0.890278	0.852117	0.875255	1	0.880295	0.0655818
628	0	598835	2.39534	22.8028	0.855137	0.152535	0.0170862	0.908667	0.896292	0.897038	0.864931	0.845112	0.875751	0.856815	0.872747	0.891509	0.896283	0.877464	0.873428	0.875589	0.886086	0.889969	0.859258	0.873408	0.881793	0.834533	0.895826	1	0.882201	0.0643501
640	0	776088	3.10435	22.8559	0.857219	0.153599	0.017215	0.914351	0.908656	0.88463	0.854821	0.862018	0.888714	0.883616	0.859529	0.896599	0.909111	0.891654	0.857848	0.858576	0.894845	0.88085	0.850131	0.868658	0.892411	0.831517	0.882863	1	0.885602	0.0660518
652	0	732904	2.93162	22.9195	0.862546	0.154884	0.017398	0.903998	0.908782	0.890036	0.842333	0.847913	0.891969	0.876249	0.850214	0.911594	0.912773	0.858707	0.872861	0.845406	0.881274	0.871375	0.836505	0.874215	0.902128	0.838308	0.88569	1	0.881133	0.0649356
664	0	639454	2.55782	22.9329	0.8866	0.15519	0.0179161	0.896227	0.897065	0.888995	0.848795	0.84244	0.916449	0.889887	0.851285	0.914558	0.900568	0.861899	0.852517	0.854751	0.870521	0.873706	0.856611	0.881169	0.896406	0.846661	0.883741	1	0.880775	0.0642577
676	0	568288	2.27315	22.7868	0.836839	0.152189	0.0166786	0.923223	0.898163	0.89419	0.848931	0.875554	0.905705	0.869019	0.876923	0.876899	0.900125	0.86845	0.877467	0.853472	0.903909	0.878743	0.824247	0.875365	0.891996	0.84284	0.885071	1	0.886778	0.0654208
688	0	563020	2.25208	22.8462	0.848928	0.153393	0.0170066	0.893347	0.890213	0.88526	0.819135	0.865542	0.913579	0.848227	0.873793	0.891481	0.904874	0.885232	0.885716	0.829132	0.874891	0.887839	0.857528	0.886162	0.887682	0.842838	0.8847	1	0.877159	0.0704902
700	0	548333	2.19333	22.7504	0.857108	0.151496	0.0170408	0.915909	0.896641	0.897794	0.856754	0.867225	0.91459	0.872778	0.871946	0.882492	0.903478	0.877146	0.864537	0.876425	0.874977	0.881326	0.82375	0.869057	0.882371	0.845909	0.867652	1	0.886525	0.0643317
712	0	642849	2.5714	22.765	0.845913	0.151769	0.0168435	0.90522	0.894327	0.884784	0.874093	0.855407	0.886175	0.873513	0.874113	0.905801	0.918052	0.848897	0.87726	0.843427	0.874813	0.867812	0.840797	0.890481	0.888977	0.833535	0.890936	1	0.882782	0.0645807
724	0	687195	2.74878	22.8482	0.845786	0.153427	0.0169423	0.904085	0.89332	0.88546	0.850884	0.855895	0.914395	0.88381	0.83291	0.909204	0.904713	0.865811	0.86156	0.859069	0.869225	0.870837	0.854645	0.875878	0.894098	0.85644	0.883536	1	0.881198	0.0667143
736	0	519386	2.07754	22.8071	0.869819	0.152643	0.0173857	0.890592	0.92041	0.901985	0.861743	0.859125	0.905772	0.848948	0.839956	0.87748	0.915505	0.864715	0.867338	0.858039	0.870236	0.858797	0.860392	0.871728	0.886102	0.842545	0.888031	1	0.882154	0.065547
748	0	483368	1.93347	22.7238	0.870294	0.15099	0.0172899	0.912474	0.89433	0.909214	0.829074	0.876284	0.904348	0.87522	0.878881	0.891116	0.892004	0.861781	0.889422	0.86963	0.890814	0.900679	0.811172	0.881076	0.871378	0.817458	0.880264	1	0.885226	0.064075
760	0	566556	2.26622	22.7345	0.842529	0.151161	0.0167279	0.895292	0.895747	0.897819	0.832476	0.890665	0.905963	0.84896	0.861148	0.877876	0.893917	0.866341	0.884432	0.836615	0.870215	0.8847	0.84085	0.87429	0.874449	0.835469	0.838974	1	0.878971	0.0673379
772	0	537415	2.14966	22.8386	0.851747	0.153245	0.0170489	0.914205	0.898378	0.887056	0.874177	0.880266	0.916644	0.86782	0.859799	0.904526	0.903353	0.854163	0.879482	0.852263	0.851132	0.866943	0.83942	0.871652	0.876225	0.838913	0.881136	1	0.886777	0.0602165
784	0	499245	1.99698	22.8113	0.869255	0.152725	0.0173955	0.8852	0.875413	0.899583	0.850938	0.879222	0.887759	0.869386	0.837015	0.890849	0.893757	0.854781	0.876869	0.863891	0.876935	0.878052	0.838462	0.880832	0.891264	0.825389	0.877055	1	0.875765	0.0699118
796	0	582058	2.32823	22.842	0.851611	0.153313	0.0170541	0.891263	0.895573	0.904719	0.858638	0.860925	0.909232	0.874096	0.865928	0.885506	0.91034	0.872831	0.886498	0.86615	0.895753	0.862294	0.852199	0.877532	0.874111	0.857355	0.888397	1	0.884057	0.0651364
808	0	501480	2.00592	22.7795	0.850173	0.152065	0.0169334	0.896287	0.923403	0.901674	0.847858	0.875936	0.911054	0.86354	0.874618	0.886582	0.906192	0.845986	0.882559	0.869051	0.866947	0.861995	0.840934	0.875719	0.885724	0.840961	0.881269	1	0.886195	0.0640193
820	0	535305	2.14122	22.7556	0.847707	0.151586	0.0168652	0.906551	0.892702	0.892669	0.856315	0.858318	0.903043	0.880949	0.854235	0.887039	0.887672	0.873692	0.87592	0.851163	0.883396	0.860701	0.845757	0.866624	0.866715	0.840842	0.863887	1	0.881168	0.0638482
832	0	611275	2.4451	22.8309	0.845466	0.153081	0.0169169	0.88685	0.890172	0.89237	0.843196	0.882337	0.93163	0.871335	0.859791	0.886104	0.906497	0.867319	0.896937	0.867735	0.879117	0.884201	0.827001	0.875739	0.871111	0.832972	0.858636	1	0.881877	0.0666119
844	0	598487	2.39395	22.7931	0.858009	0.152346	0.0171063	0.895886	0.888466	0.907792	0.859623	0.880649	0.910573	0.878271	0.827621	0.870239	0.895141	0.871554	0.890739	0.857638	0.853255	0.86387	0.848132	0.865353	0.890762	0.839276	0.859743	1	0.881534	0.0639996
856	0	505043	2.02017	22.78	0.848315	0.152071	0.0169112	0.907459	0.879855	0.915616	0.855499	0.89202	0.904761	0.865496	0.849978	0.875822	0.907951	0.868653	0.877666	0.848956	0.842763	0.867438	0.822081	0.876065	0.88312	0.857353	0.878744	1	0.883403	0.0651221
868	0	492097	1.96839	22.7756	0.85039	0.151986	0.0169454	0.915974	0.899868	0.914776	0.844386	0.874042	0.923005	0.860516	0.845368	0.905137	0.908213	0.843189	0.883663	0.858119	0.850461	0.877154	0.84598	0.870942	0.862739	0.834986	0.875551	1	0.886348	0.0629671
880	0	506434	2.02574	22.787	0.844267	0.152205	0.016834	0.902934	0.890006	0.911805	0.830711	0.869671	0.907385	0.874284	0.868606	0.856221	0.897028	0.87329	0.882279	0.84205	0.860295	0.868039	0.850244	0.886974	0.860324	0.823357	0.876227	1	0.880326	0.0660964
892	0	500617	2.00247	22.7673	0.865064	0.151843	0.0172266	0.874926	0.891085	0.907243	0.851503	0.86264	0.905235	0.873603	0.854914	0.867024	0.895097	0.853599	0.87944	0.880582	0.883797	0.862406	0.848043	0.882219	0.883272	0.837643	0.86057	1	0.877523	0.0677391
904	0	529401	2.1176	22.7879	0.856561	0.152241	0.0170929	0.897829	0.872812	0.882093	0.864735	0.867752	0.92005	0.861734	0.836715	0.882523	0.892879	0.874597	0.895811	0.867184	0.86594	0.854642	0.82779	0.871034	0.861652	0.846207	0.856236	1	0.877126	0.065454
916	0	574984	2.29994	22.7676	0.850218	0.151827	0.0169351	0.885152	0.888926	0.913585	0.848551	0.879285	0.904253	0.868771	0.856266	0.8684	0.887446	0.840997	0.879418	0.853092	0.856146	0.869966	0.811863	0.857328	0.885265	0.868898	0.894968	1	0.878197	0.065752
928	0	644511	2.57804	22.8263	0.854997	0.153003	0.0171062	0.915127	0.891797	0.912626	0.836873	0.89421	0.915095	0.851041	0.8452	0.886336	0.912405	0.842256	0.906558	0.854601	0.861641	0.875947	0.844567	0.88199	0.866795	0.83645	0.864793	1	0.884935	0.0647905
940	0	533271	2.13308	22.8118	0.843135	0.152698	0.0168458	0.913684	0.899838	0.914578	0.838843	0.862834	0.898752	0.885178	0.85752	0.897227	0.903174	0.843221	0.893868	0.878535	0.852112	0.870841	0.825544	0.861985	0.878918	0.820253	0.882666	1	0.88481	0.0632681
952	0	555155	2.22062	22.7806	0.85017	0.152086	0.0169388	0.899914	0.897508	0.933655	0.831184	0.882307	0.918429	0.881253	0.858332	0.853925	0.918141	0.870571	0.867904	0.861114	0.869139	0.849733	0.848952	0.891534	0.88432	0.834219	0.850557	1	0.885646	0.0631671
964	0	558378	2.23351	22.8127	0.847509	0.152722	0.0169384	0.882977	0.853821	0.891397	0.853414	0.855018	0.91195	0.858699	0.817991	0.877239	0.899258	0.858893	0.85753	0.874563	0.882034	0.859801	0.818209	0.865392	0.874186	0.839291	0.862163	1	0.868705	0.0696256
976	0	681561	2.72624	22.8427	0.857151	0.153335	0.0171741	0.909831	0.875735	0.902998	0.84846	0.884302	0.916627	0.859922	0.859699	0.87257	0.922747	0.844414	0.886956	0.860981	0.881156	0.861792	0.815843	0.877123	0.872969	0.839612	0.877802	1	0.882067	0.0650208
988	0	711199	2.8448	22.9055	0.866901	0.154609	0.0174786	0.898677	0.871099	0.896586	0.853862	0.865001	0.925209	0.871349	0.85666	0.886009	0.894145	0.83232	0.889656	0.862085	0.851274	0.863564	0.833115	0.861977	0.859816	0.824422	0.862303	1	0.877478	0.0666136
1000	0	658067	2.63227	22.9237	0.864341	0.15497	0.0174379	0.921944	0.88686	0.919805	0.84705	0.873392	0.885985	0.85922	0.840288	0.884971	0.892196	0.854222	0.888698	0.852053	0.848338	0.865163	0.822169	0.864611	0.866716	0.839222	0.878414	1	0.88168	0.0667191
1012	0	620140	2.48056	22.8514	0.864041	0.153519	0.0173398	0.923858	0.882672	0.90018	0.835839	0.855598	0.922383	0.867147	0.842713	0.876009	0.894653	0.845109	0.882956	0.882529	0.864775	0.869316	0.82532	0.870578	0.876616	0.806815	0.866068	1	0.88015	0.0636977
1024	0	810248	3.24099	22.9469	0.869424	0.155446	0.0175851	0.9038	0.885327	0.923788	0.845289	0.871939	0.903676	0.876508	0.860327	0.87331	0.906392	0.848103	0.867815	0.865447	0.876433	0.854648	0.800815	0.876084	0.863175	0.844987	0.85721	1	0.881878	0.0648125
1036	0	845533	3.38213	22.9542	0.884691	0.155617	0.0179481	0.912206	0.888914	0.889011	0.840152	0.883455	0.90748	0.859438	0.84347	0.881929	0.913307	0.848517	0.894261	0.866974	0.882626	0.850196	0.836301	0.885052	0.870727	0.830823	0.860576	1	0.880745	0.0658061
1048	0	818764	3.27506	22.91	0.856817	0.154683	0.0172547	0.91445	0.870391	0.902891	0.849965	0.872164	0.917397	0.844806	0.854481	0.885339	0.909992	0.857207	0.868532	0.860904	0.864712	0.859886	0.828236	0.863123	0.879841	0.824344	0.867828	1	0.879556	0.0642815
1060	0	732669	2.93068	22.9148	0.874734	0.154807	0.0176468	0.909205	0.870981	0.910477	0.854371	0.890459	0.898548	0.887075	0.855245	0.890139	0.9002	0.832678	0.885401	0.866133	0.848997	0.884516	0.821251	0.870883	0.874075	0.816636	0.864786	1	0.882403	0.0661209
1072	0	659742	2.63897	22.8593	0.84757	0.153653	0.0170113	0.927003	0.879613	0.908755	0.856135	0.875964	0.903803	0.855833	0.820323	0.885571	0.896794	0.865277	0.890758	0.858715	0.872425	0.861738	0.819351	0.880838	0.876011	0.823675	0.881451	1	0.882745	0.0632722
1084	0	560718	2.24287	22.8565	0.857262	0.15361	0.0171923	0.910545	0.891011	0.885282	0.845866	0.878302	0.919065	0.872718	0.821341	0.889828	0.914816	0.849019	0.873372	0.868076	0.843652	0.852792	0.798578	0.865061	0.854874	0.832879	0.864102	1	0.879054	0.0645558
1096	0	454643	1.81857	22.7511	0.885205	0.151553	0.0176317	0.908381	0.88717	0.910215	0.833149	0.874961	0.908569	0.865457	0.842803	0.869347	0.916752	0.839643	0.892786	0.872218	0.863635	0.87218	0.834946	0.88636	0.864154	0.834727	0.836409	1	0.880453	0.0646499
1108	0	581390	2.32556	22.6958	0.854666	0.150413	0.0169257	0.907397	0.886328	0.914041	0.860359	0.868693	0.923216	0.867931	0.849347	0.875745	0.910502	0.849684	0.877037	0.869191	0.886662	0.86256	0.803902	0.856068	0.855226	0.838621	0.828384	1	0.883304	0.065828
1120	0	602901	2.4116	22.7931	0.85222	0.152338	0.016995	0.893588	0.879276	0.896077	0.845356	0.909441	0.898333	0.86179	0.862373	0.880448	0.892955	0.833649	0.896514	0.844349	0.860462	0.876482	0.857628	0.862718	0.87261	0.83812	0.828818	1	0.878677	0.0672863
1132	0	568487	2.27395	22.7658	0.856112	0.151802	0.0170615	0.907212	0.876374	0.903197	0.839318	0.881194	0.910176	0.865534	0.801235	0.891042	0.912758	0.846835	0.892627	0.843364	0.867898	0.868966	0.820233	0.866561	0.88263	0.819678	0.881995	1	0.877547	0.0662845
1144	0	637562	2.55025	22.8804	0.851788	0.154082	0.0171274	0.926402	0.87861	0.905972	0.850431	0.855365	0.918854	0.8834	0.830153	0.88833	0.91334	0.850233	0.900419	0.855354	0.883915	0.844341	0.811133	0.869264	0.863608	0.818738	0.878246	1	0.883105	0.0641429
1156	0	534724	2.1389	22.8271	0.880669	0.153059	0.0176178	0.90716	0.875526	0.89717	0.847558	0.880148	0.922807	0.885295	0.814471	0.878277	0.882702	0.837166	0.899097	0.840937	0.856943	0.854191	0.800402	0.870483	0.867934	0.826977	0.88088	1	0.877442	0.0661877
1168	0	508212	2.03285	22.734	0.862462	0.151179	0.0171242	0.897956	0.864132	0.909405	0.851475	0.864038	0.910689	0.861116	0.819243	0.864878	0.902516	0.827252	0.890465	0.880342	0.862434	0.866251	0.824562	0.859616	0.875137	0.834138	0.826001	1	0.873815	0.0656301
1180	0	546217	2.18487	22.8468	0.876628	0.153446	0.0175955	0.884083	0.865777	0.916874	0.85329	0.877939	0.918807	0.86244	0.836211	0.876914	0.894104	0.834413	0.904056	0.865733	0.852325	0.85876	0.84041	0.847062	0.881434	0.820707	0.850971	1	0.875958	0.0686127
1192	0	485937	1.94375	22.7773	0.851968	0.152022	0.0169771	0.894636	0.875755	0.889281	0.836254	0.854976	0.910716	0.876803	0.848318	0.847527	0.906963	0.832589	0.897587	0.852308	0.890077	0.863491	0.834658	0.859027	0.882736	0.833835	0.858321	1	0.873018	0.0726009
1204	0	555875	2.2235	22.7357	0.842697	0.151183	0.0167444	0.915642	0.866935	0.914141	0.841363	0.868995	0.90963	0.879465	0.818641	0.882861	0.904994	0.842498	0.891074	0.85008	0.868848	0.861709	0.823195	0.865543	0.873324	0.826923	0.85993	1	0.878695	0.0647109
1216	0	648771	2.59508	22.8485	0.844912	0.153432	0.0169191	0.914697	0.871186	0.911109	0.856198	0.877913	0.915653	0.850682	0.821252	0.87701	0.914334	0.837527	0.875922	0.844613	0.874325	0.859853	0.808033	0.884254	0.856377	0.807201	0.861164	1	0.878796	0.065399
1228	0	639372	2.55749	22.8584	0.856944	0.153649	0.0172029	0.89965	0.876205	0.884243	0.845326	0.86048	0.913122	0.875188	0.825885	0.873863	0.871002	0.826754	0.881231	0.856989	0.879716	0.855764	0.814124	0.84863	0.853337	0.834037	0.856041	1	0.871567	0.0703014
1240	0	608557	2.43423	22.8413	0.854198	0.153302	0.01712	0.897038	0.872272	0.908368	0.830868	0.847161	0.901523	0.872561	0.839428	0.878452	0.879716	0.831308	0.878389	0.888218	0.895139	0.868213	0.828836	0.863853	0.893545	0.836062	0.853104	1	0.87341	0.067192
1252	0	599741	2.39896	22.7914	0.850465	0.152301	0.0169502	0.888679	0.877323	0.90147	0.854686	0.878404	0.911444	0.871858	0.847283	0.869596	0.881927	0.867129	0.899532	0.852724	0.855794	0.88322	0.847878	0.860327	0.860011	0.829302	0.848321	1	0.877665	0.0684411
1264	0	564000	2.256	22.7572	0.851197	0.151624	0.0169455	0.904976	0.853449	0.913292	0.849939	0.866828	0.899162	0.880963	0.826073	0.886238	0.903692	0.824673	0.922876	0.854371	0.899042	0.879704	0.823171	0.8355	0.879253	0.80839	0.844895	1	0.876537	0.0659392
1276	0	554728	2.21891	22.8559	0.843055	0.153577	0.0168951	0.917701	0.863	0.882219	0.825162	0.885398	0.907688	0.870573	0.811373	0.884674	0.912205	0.871603	0.894355	0.83586	0.861932	0.88859	0.826183	0.880521	0.859285	0.769768	0.856319	1	0.874685	0.0664168
1288	0	517803	2.07121	22.7915	0.865732	0.152326	0.0172853	0.890606	0.853552	0.890948	0.845635	0.855373	0.911819	0.889564	0.804543	0.865956	0.880552	0.838411	0.883196	0.863503	0.884564	0.866437	0.843038	0.863173	0.902249	0.811652	0.857149	1	0.869291	0.0697483
1300	0	614574	2.4583	22.794	0.857342	0.152363	0.0171069	0.888756	0.879031	0.91654	0.846874	0.848562	0.901776	0.870094	0.832972	0.853106	0.882548	0.827873	0.866349	0.874305	0.910908	0.87552	0.837827	0.866804	0.884095	0.830881	0.862389	1	0.873842	0.0667812
1312	0	611816	2.44726	22.8816	0.862345	0.154123	0.0173469	0.87856	0.868749	0.897177	0.833717	0.852536	0.895315	0.867798	0.825543	0.872904	0.866037	0.840298	0.893008	0.877597	0.854523	0.881058	0.837445	0.814143	0.872064	0.814615	0.849029	1	0.866361	0.0687168
1324	0	684383	2.73753	22.9097	0.88295	0.154718	0.0178267	0.914617	0.87938	0.919476	0.835656	0.881352	0.915714	0.864914	0.844786	0.854328	0.891432	0.841786	0.904179	0.849583	0.85885	0.893796	0.832644	0.839912	0.879466	0.809918	0.874681	1	0.88081	0.0663407
1336	0	729646	2.91858	22.8738	0.860718	0.153964	0.0173001	0.905405	0.87471	0.892309	0.842709	0.875504	0.8961	0.877438	0.837842	0.890896	0.895821	0.840112	0.891989	0.842792	0.86287	0.888661	0.82226	0.850538	0.87068	0.786564	0.873555	1	0.875992	0.0672167
1348	0	692002	2.76801	22.9003	0.875949	0.154517	0.0176581	0.901121	0.871362	0.899834	0.837493	0.882485	0.909432	0.890804	0.800993	0.853064	0.902276	0.831668	0.904666	0.842277	0.873272	0.881698	0.845342	0.848016	0.885859	0.794101	0.855073	1	0.874812	0.0690632
1360	0	590238	2.36095	22.8143	0.882669	0.152806	0.0176787	0.874588	0.887803	0.901893	0.850417	0.8566	0.89404	0.888836	0.820634	0.874876	0.903931	0.837672	0.87928	0.877122	0.874524	0.87695	0.846198	0.865462	0.878995	0.813368	0.857687	1	0.873841	0.0677694
1372	0	610159	2.44064	22.7971	0.855502	0.152421	0.0170707	0.881516	0.875278	0.904858	0.871358	0.843842	0.892091	0.84972	0.853677	0.862501	0.86265	0.845669	0.890743	0.866573	0.856016	0.878042	0.841297	0.83838	0.870914	0.811062	0.876605	1	0.871215	0.0681719
1384	0	654608	2.61843	22.8141	0.853497	0.152759	0.0170725	0.898362	0.864276	0.910165	0.834998	0.857836	0.927527	0.863941	0.844806	0.859426	0.871984	0.840354	0.881608	0.848952	0.861057	0.887983	0.854809	0.847613	0.865012	0.81483	0.864855	1	0.873292	0.0680335
1396	0	600343	2.40137	22.847	0.851074	0.153411	0.0170527	0.895944	0.872126	0.891598	0.848333	0.880026	0.910856	0.875908	0.844932	0.889908	0.89001	0.860261	0.900848	0.831273	0.869969	0.890344	0.816307	0.823299	0.861751	0.811837	0.868028	1	0.876574	0.0674937
1408	0	608067	2.43227	22.8921	0.866772	0.154338	0.0174383	0.886851	0.851516	0.888252	0.840301	0.869972	0.911581	0.882462	0.822987	0.880378	0.910875	0.840875	0.909133	0.844099	0.867572	0.884639	0.871953	0.855453	0.845172	0.788809	0.843294	1	0.870824	0.0701425
1420	0	637528	2.55011	22.8622	0.871667	0.153746	0.0175158	0.903694	0.876263	0.883214	0.853666	0.844129	0.896222	0.888135	0.817044	0.874714	0.889569	0.847024	0.887018	0.852303	0.859482	0.89325	0.845243	0.846811	0.860441	0.788181	0.829317	1	0.872234	0.066563
1432	0	788398	3.15359	22.8427	0.85925	0.153337	0.0172299	0.878086	0.896401	0.894164	0.86142	0.847566	0.891463	0.875722	0.838632	0.859551	0.875187	0.817546	0.878214	0.859218	0.852088	0.878648	0.836957	0.862265	0.883166	0.797818	0.873688	1	0.871381	0.0684274
1444	0	874205	3.49682	22.8967	0.849406	0.154405	0.0170924	0.869119	0.864352	0.91752	0.858703	0.833371	0.919418	0.878621	0.824434	0.866427	0.879969	0.841471	0.865876	0.852406	0.868042	0.893813	0.842576	0.814637	0.859619	0.810431	0.841738	1	0.868941	0.0698075
1456	0	727990	2.91196	22.9652	0.870852	0.155817	0.0176312	0.900888	0.878041	0.909449	0.844143	0.836044	0.926153	0.898543	0.851489	0.89545	0.865289	0.855014	0.888256	0.86833	0.856495	0.890891	0.848287	0.846942	0.836762	0.821489	0.8651	1	0.878797	0.0642008
1468	0	622108	2.48843	22.9135	0.874048	0.15478	0.0176485	0.878835	0.861996	0.8831	0.83523	0.871415	0.920902	0.885206	0.842049	0.832644	0.85655	0.848603	0.90032	0.856596	0.846548	0.890277	0.824946	0.825458	0.85522	0.824991	0.863733	1	0.867158	0.069334
1480	0	683666	2.73466	22.8274	0.856136	0.153028	0.0171243	0.871235	0.863174	0.891269	0.853949	0.855759	0.926208	0.885211	0.819233	0.877751	0.882266	0.851338	0.887605	0.840724	0.858471	0.880908	0.868918	0.842339	0.857798	0.818563	0.857413	1	0.86998	0.0681955
1492	0	646136	2.58454	22.8525	0.862554	0.153538	0.0173128	0.883436	0.88413	0.888643	0.869713	0.825332	0.875765	0.865353	0.848482	0.862349	0.885371	0.832447	0.889238	0.848557	0.869518	0.870429	0.855327	0.842756	0.858222	0.819495	0.838812	1	0.868727	0.0669817
1504	0	572357	2.28943	22.7765	0.87181	0.152037	0.0173911	0.865494	0.879964	0.905658	0.86643	0.828036	0.888384	0.873294	0.823628	0.844851	0.873106	0.80607	0.890208	0.859562	0.854011	0.872091	0.847687	0.832365	0.863707	0.81502	0.873136	1	0.865354	0.0709324
1516	0	543296	2.17318	22.734	0.838905	0.151145	0.0166484	0.872123	0.864365	0.902952	0.842889	0.84896	0.912086	0.887434	0.810831	0.87129	0.885538	0.870964	0.865858	0.844329	0.878728	0.874439	0.854059	0.801589	0.860072	0.826889	0.831421	1	0.86805	0.0706024
1528	0	543971	2.17588	22.7619	0.853496	0.15172	0.0169865	0.889716	0.899093	0.889381	0.851945	0.826003	0.903923	0.893801	0.81958	0.87672	0.859454	0.822995	0.873691	0.841672	0.857863	0.86033	0.829562	0.844378	0.855322	0.849368	0.848601	1	0.87045	0.0657314
1540	0	558756	2.23502	22.7798	0.857486	0.152081	0.0170923	0.872556	0.868922	0.898269	0.840491	0.883199	0.914797	0.892949	0.843378	0.86555	0.870278	0.851474	0.894875	0.877072	0.8587	0.89307	0.86163	0.843295	0.858734	0.828861	0.877945	1	0.874023	0.0694795
1552	0	691889	2.76756	22.881	0.865248	0.154115	0.0174219	0.876714	0.885592	0.905509	0.837206	0.834215	0.902617	0.883549	0.81736	0.897984	0.894327	0.842267	0.897278	0.875906	0.841831	0.89098	0.858545	0.84183	0.879687	0.819828	0.836336	1	0.871962	0.0690711
1564	0	760173	3.04069	22.906	0.854458	0.154599	0.0172034	0.873948	0.86811	0.885191	0.859867	0.821052	0.882908	0.889717	0.849358	0.871062	0.878082	0.83596	0.887047	0.856711	0.859254	0.875217	0.857663	0.82113	0.870283	0.824622	0.860118	1	0.866015	0.0702712
1576	0	763963	3.05585	22.9008	0.852927	0.154493	0.0171827	0.84966	0.879031	0.888544	0.866914	0.854915	0.90659	0.858594	0.804968	0.879822	0.866067	0.822251	0.882606	0.860473	0.84072	0.867481	0.849128	0.811881	0.845021	0.810134	0.840293	1	0.863155	0.0725816
1588	0	683128	2.73251	22.8937	0.852722	0.154349	0.0171428	0.880548	0.866462	0.909442	0.851701	0.849868	0.917313	0.885974	0.833894	0.88189	0.887122	0.867595	0.878048	0.842014	0.878113	0.864502	0.856605	0.815113	0.844588	0.839813	0.866507	1	0.87359	0.0694413
1600	0	555798	2.22319	22.8814	0.876034	0.154139	0.0176272	0.866792	0.876083	0.898944	0.866208	0.850713	0.900691	0.913766	0.81023	0.866957	0.851501	0.848181	0.8909	0.860949	0.84491	0.8718	0.848598	0.830516	0.879149	0.828141	0.853932	1	0.870229	0.0678277
1612	0	551690	2.20676	22.7843	0.850944	0.152161	0.0169767	0.882055	0.874219	0.893392	0.86575	0.860873	0.905557	0.887236	0.814215	0.853879	0.853715	0.852641	0.893487	0.878541	0.847394	0.887816	0.851649	0.822452	0.885172	0.812812	0.862602	1	0.871786	0.0671801
1624	0	666928	2.66771	22.7945	0.844253	0.152354	0.0168437	0.865434	0.876243	0.895375	0.834196	0.839176	0.882693	0.91717	0.82364	0.887607	0.88518	0.860253	0.871041	0.879778	0.837869	0.871967	0.854852	0.834851	0.872025	0.834481	0.840977	1	0.867752	0.0699612
1636	0	879641	3.51856	22.8676	0.849726	0.153822	0.0170532	0.854238	0.887217	0.896091	0.849228	0.859132	0.888036	0.883062	0.836854	0.863433	0.880052	0.83781	0.877368	0.865085	0.848244	0.874167	0.831421	0.806902	0.861106	0.820038	0.867871	1	0.866908	0.0701791
1648	0	763024	3.0521	22.8607	0.855796	0.153693	0.0171784	0.88369	0.874579	0.896637	0.85138	0.835362	0.908242	0.882919	0.841433	0.887693	0.878457	0.84459	0.897063	0.857125	0.836961	0.864492	0.867141	0.803762	0.854296	0.853269	0.866137	1	0.871534	0.0677391
1660	0	623652	2.49461	22.8835	0.847182	0.154136	0.0170357	0.859331	0.890713	0.899584	0.846933	0.847672	0.906041	0.909474	0.842188	0.859589	0.841771	0.846909	0.90284	0.851998	0.857665	0.874451	0.846188	0.806036	0.850815	0.842536	0.861342	1	0.869973	0.0681945
1672	0	678586	2.71434	22.9336	0.856297	0.155159	0.0172888	0.878754	0.856172	0.893213	0.87103	0.850248	0.904306	0.890592	0.825594	0.891066	0.894517	0.856121	0.890806	0.879154	0.804205	0.889298	0.865127	0.841069	0.868143	0.811358	0.842273	1	0.871787	0.0698364
1684	0	625325	2.5013	22.8819	0.885382	0.154163	0.0178163	0.84571	0.877571	0.88926	0.849573	0.832474	0.898918	0.898831	0.818753	0.880461	0.859037	0.823738	0.897477	0.863149	0.82216	0.866939	0.851192	0.855752	0.88008	0.8149	0.860305	1	0.862747	0.0708643
1696	0	619467	2.47787	22.7919	0.867309	0.152337	0.0173299	0.893977	0.857431	0.900139	0.838471	0.848446	0.891591	0.895236	0.810305	0.859499	0.878638	0.856318	0.875256	0.886146	0.818256	0.883321	0.832429	0.824174	0.858664	0.839458	0.847348	1	0.867761	0.068622
1708	0	706538	2.82615	22.8607	0.844413	0.153676	0.0169309	0.861051	0.863329	0.900419	0.841708	0.847639	0.911912	0.890459	0.852254	0.853434	0.886897	0.83604	0.887066	0.859778	0.858068	0.857297	0.849358	0.817062	0.869945	0.84088	0.846935	1	0.866968	0.0712521
1720	0	630037	2.52015	22.8233	0.877473	0.152977	0.0175853	0.867026	0.869712	0.884056	0.838594	0.848418	0.909594	0.887575	0.836565	0.87534	0.875918	0.85049	0.885361	0.842002	0.833141	0.860343	0.855364	0.787593	0.837252	0.830956	0.854343	1	0.864877	0.0711933
1732	0	681336	2.72534	22.9095	0.874469	0.1547	0.0176612	0.868886	0.856497	0.891214	0.881637	0.822906	0.878007	0.876	0.841084	0.855257	0.851989	0.838905	0.891071	0.860559	0.822633	0.889439	0.867739	0.807396	0.883581	0.834548	0.854812	1	0.863348	0.0706972
1744	0	711916	2.84766	22.9795	0.893411	0.156141	0.0181479	0.864838	0.870167	0.911025	0.874671	0.857695	0.897477	0.865473	0.804879	0.873902	0.871604	0.815157	0.895851	0.860821	0.818578	0.866623	0.878281	0.804935	0.887195	0.826044	0.858287	1	0.868197	0.0680793
1756	0	663410	2.65364	22.8543	0.864035	0.153578	0.0173374	0.856898	0.857243	0.903033	0.830214	0.861155	0.891997	0.88453	0.815872	0.872118	0.877993	0.838148	0.872578	0.885541	0.83477	0.884755	0.845336	0.823369	0.848727	0.805418	0.866062	1	0.86266	0.0699485
1768	0	608435	2.43374	22.8984	0.862186	0.154458	0.0173652	0.865041	0.870856	0.918055	0.813342	0.841464	0.906255	0.881853	0.847353	0.855545	0.897023	0.823691	0.891662	0.857152	0.844001	0.869374	0.865559	0.824592	0.875533	0.865148	0.828382	1	0.866672	0.0689468
1780	0	681860	2.72744	22.8643	0.857559	0.153767	0.017222	0.862277	0.879209	0.891395	0.84034	0.855242	0.912923	0.887866	0.82592	0.855404	0.890405	0.83768	0.890213	0.862466	0.83636	0.864612	0.842201	0.80634	0.841605	0.840249	0.829021	1	0.86659	0.0696867
1792	0	768488	3.07395	22.9298	0.847735	0.155068	0.0171036	0.877411	0.860717	0.869924	0.856028	0.826896	0.892529	0.890711	0.832904	0.855123	0.849289	0.817181	0.874418	0.861154	0.828307	0.879268	0.874263	0.809391	0.857324	0.832874	0.835766	1	0.860519	0.0708066
1804	0	716341	2.86536	22.9554	0.873634	0.155624	0.0176872	0.866733	0.875689	0.872959	0.863945	0.842985	0.872272	0.868799	0.841286	0.855578	0.854779	0.827401	0.861551	0.871325	0.820184	0.895651	0.863008	0.791335	0.865409	0.821603	0.834404	1	0.861056	0.0702394
1816	0	583782	2.33513	22.8492	0.855653	0.153461	0.0171468	0.863059	0.859597	0.901634	0.85324	0.846827	0.89012	0.843624	0.807392	0.894534	0.867881	0.835708	0.871866	0.867957	0.820222	0.859749	0.861119	0.825127	0.86629	0.827729	0.848699	1	0.861572	0.0717215
1828	0	610450	2.4418	22.7819	0.867082	0.152138	0.0173111	0.860537	0.846591	0.911685	0.846318	0.856298	0.910315	0.87964	0.829335	0.852018	0.883024	0.831115	0.890477	0.886557	0.819531	0.878478	0.849844	0.806778	0.857191	0.846514	0.840391	1	0.864876	0.0666436
1840	0	582550	2.3302	22.8671	0.875527	0.153851	0.0176334	0.871378	0.889748	0.881345	0.856574	0.875232	0.8954	0.899661	0.824479	0.852898	0.857643	0.813757	0.871974	0.847158	0.839872	0.877486	0.852637	0.824079	0.892608	0.845413	0.815325	1	0.868901	0.0675468
1852	0	639663	2.55865	22.8842	0.858901	0.154169	0.0172655	0.880207	0.867092	0.887823	0.846917	0.835105	0.868335	0.876963	0.8443	0.863044	0.847798	0.818583	0.863855	0.890685	0.814735	0.878583	0.839992	0.786717	0.864066	0.846165	0.838814	1	0.86144	0.068783
1864	0	614427	2.45771	22.7938	0.851634	0.15235	0.0170092	0.861389	0.877728	0.8951	0.845687	0.829877	0.866245	0.841942	0.834197	0.862361	0.861858	0.822911	0.865215	0.863848	0.812756	0.877833	0.889872	0.785171	0.870959	0.817175	0.838635	1	0.858049	0.0690688
1876	0	787210	3.14884	22.9246	0.856386	0.154976	0.0172725	0.878912	0.850873	0.876628	0.848702	0.84504	0.877634	0.863478	0.834531	0.879465	0.847565	0.82941	0.862826	0.856506	0.786389	0.891652	0.864629	0.799327	0.845689	0.801655	0.842551	1	0.858081	0.0710196
1888	0	575870	2.30348	22.8218	0.872394	0.152941	0.0174547	0.861367	0.852019	0.91292	0.852581	0.842313	0.872357	0.856574	0.826417	0.850852	0.852998	0.828539	0.879607	0.851464	0.83092	0.869818	0.849357	0.804261	0.849678	0.828397	0.814671	1	0.858249	0.0709416
1900	0	529671	2.11868	22.7113	0.864784	0.150733	0.0171605	0.858239	0.856833	0.884078	0.858375	0.826634	0.895663	0.867733	0.82899	0.839605	0.890245	0.820928	0.863245	0.870325	0.819565	0.875496	0.851566	0.799454	0.855363	0.839407	0.809496	1	0.857588	0.0700099
1912	0	574595	2.29838	22.8146	0.849065	0.152761	0.016983	0.90436	0.862868	0.870533	0.86712	0.856971	0.858017	0.881986	0.841615	0.873219	0.873872	0.824177	0.870367	0.869673	0.815766	0.892352	0.857013	0.786521	0.859125	0.817633	0.831058	1	0.867088	0.0667866
1924	0	578798	2.31519	22.8437	0.843621	0.153335	0.0169065	0.895131	0.859289	0.885375	0.856362	0.821675	0.868747	0.867548	0.819393	0.839167	0.866627	0.824026	0.85144	0.856096	0.798033	0.887542	0.893473	0.773694	0.86089	0.824511	0.811214	1	0.859003	0.069122
1936	0	518807	2.07523	22.8459	0.858683	0.1534	0.0171895	0.869528	0.869218	0.904579	0.844704	0.841223	0.878103	0.826327	0.831161	0.851207	0.872143	0.827441	0.881875	0.856172	0.777654	0.874322	0.893815	0.762889	0.863402	0.803491	0.840037	1	0.858843	0.0688202
1948	0	479813	1.91925	22.7229	0.857998	0.150952	0.0170292	0.881001	0.86913	0.881628	0.862624	0.859674	0.860775	0.876218	0.836111	0.858964	0.880221	0.809631	0.875778	0.85357	0.783093	0.894794	0.862599	0.819831	0.866011	0.836724	0.851755	1	0.864253	0.0690437
1960	0	538708	2.15483	22.7542	0.846113	0.151555	0.0168262	0.880806	0.848642	0.914429	0.860694	0.813939	0.881308	0.853136	0.840686	0.845657	0.860081	0.824225	0.842132	0.868147	0.810968	0.901716	0.846618	0.782268	0.826492	0.848957	0.836322	1	0.859649	0.0702454
1972	0	643309	2.57324	22.8727	0.844671	0.153918	0.0169669	0.880852	0.84478	0.884915	0.84118	0.867512	0.869119	0.868655	0.830354	0.8279	0.862949	0.799518	0.860329	0.873258	0.802628	0.872933	0.859562	0.800199	0.848375	0.832797	0.843344	1	0.857052	0.0686472
1984	0	714536	2.85814	22.8878	0.852424	0.15423	0.0171499	0.875078	0.871935	0.876057	0.849342	0.821837	0.869781	0.874682	0.822836	0.859535	0.865369	0.818024	0.869311	0.853583	0.805577	0.866664	0.884045	0.79893	0.855615	0.817977	0.834558	1	0.85782	0.0705525
1996	0	713314	2.85326	22.8531	0.859324	0.153546	0.0172339	0.887769	0.847895	0.879833	0.861998	0.849739	0.878249	0.840371	0.8246	0.834319	0.883834	0.811664	0.871034	0.836978	0.796234	0.88838	0.893072	0.772316	0.861764	0.81984	0.829858	1	0.858173	0.0680226
2008	0	723811	2.89524	22.9315	0.866517	0.155131	0.0175075	0.881193	0.855823	0.892604	0.871951	0.842172	0.881538	0.865859	0.853528	0.863627	0.857186	0.795907	0.85743	0.863368	0.797674	0.868846	0.898288	0.79183	0.832389	0.828834	0.822863	1	0.862884	0.0682571
2020	0	626995	2.50798	22.8265	0.866126	0.153025	0.0173375	0.886144	0.852871	0.903297	0.84312	0.834606	0.869918	0.863163	0.831563	0.853338	0.861168	0.817469	0.851387	0.871857	0.796167	0.89623	0.883178	0.800396	0.827868	0.832035	0.845552	1	0.859954	0.0693583
2032	0	595018	2.38007	22.7532	0.842408	0.15153	0.0167591	0.868798	0.83764	0.884462	0.857787	0.864543	0.870385	0.866512	0.840651	0.825976	0.868014	0.796604	0.843596	0.87205	0.821384	0.876989	0.888562	0.81682	0.835499	0.831217	0.841419	1	0.856602	0.0716345
2044	0	637381	2.54952	22.8432	0.856609	0.153343	0.017153	0.872619	0.853658	0.875496	0.838991	0.837751	0.868437	0.859906	0.839733	0.848245	0.85878	0.817779	0.870306	0.819438	0.80161	0.841233	0.873554	0.793693	0.847074	0.812433	0.856955	1	0.853009	0.0697339
2056	0	636416	2.54566	22.8489	0.88351	0.153499	0.0177479	0.888352	0.848686	0.878354	0.878946	0.849896	0.88415	0.871032	0.82482	0.844796	0.868691	0.814646	0.866848	0.85179	0.790074	0.865239	0.878004	0.787006	0.824015	0.842029	0.835003	1	0.861517	0.06823
2068	0	589228	2.35691	22.7948	0.850014	0.152369	0.0169568	0.891352	0.848445	0.892466	0.853558	0.857594	0.885235	0.85904	0.836198	0.847321	0.872153	0.796489	0.834609	0.82978	0.774803	0.874631	0.874562	0.799313	0.859254	0.844814	0.799039	1	0.859943	0.0663093
2080	0	567499	2.27	22.8556	0.871862	0.153616	0.0174863	0.896552	0.837957	0.894302	0.869686	0.815798	0.863904	0.856848	0.843557	0.84008	0.859054	0.821934	0.860991	0.858472	0.797492	0.879101	0.911568	0.796307	0.840192	0.823219	0.825727	1	0.85883	0.0672629
2092	0	540803	2.16321	22.7736	0.860964	0.151963	0.0171677	0.886796	0.838339	0.877297	0.86001	0.866348	0.87266	0.856816	0.838859	0.837956	0.861891	0.817782	0.869924	0.871719	0.81646	0.882671	0.870267	0.827599	0.809296	0.827744	0.832201	1	0.859561	0.0706962
2104	0	543414	2.17366	22.7863	0.869102	0.152228	0.0173673	0.873138	0.842244	0.869737	0.845869	0.84725	0.870779	0.834728	0.827021	0.850378	0.852795	0.824468	0.850695	0.844952	0.802187	0.88177	0.884133	0.817478	0.840727	0.835904	0.861232	1	0.852002	0.0709227
2116	0	495279	1.98112	22.7154	0.844676	0.150786	0.016737	0.868202	0.857223	0.871614	0.855285	0.844293	0.86392	0.878292	0.824912	0.862384	0.879436	0.784452	0.873786	0.838366	0.792561	0.871266	0.876767	0.806861	0.811708	0.839026	0.858925	1	0.855787	0.070807
2128	0	575828	2.30331	22.8454	0.85189	0.153382	0.0170789	0.873152	0.824047	0.874521	0.859465	0.85014	0.872339	0.867388	0.832578	0.848394	0.879087	0.820242	0.856784	0.838636	0.789609	0.852276	0.858555	0.782775	0.828981	0.831548	0.781757	1	0.852363	0.0729095
2140	0	592032	2.36813	22.8804	0.86584	0.154102	0.017412	0.869806	0.845433	0.87751	0.874153	0.8221	0.878927	0.870313	0.842799	0.861174	0.865919	0.800397	0.86572	0.808228	0.808834	0.867675	0.864921	0.785927	0.849634	0.862944	0.806942	1	0.855674	0.0723049
2152	0	603464	2.41386	22.9534	0.87079	0.15558	0.0176261	0.865956	0.833289	0.851279	0.848755	0.833483	0.88025	0.870208	0.833915	0.821129	0.86171	0.809801	0.83647	0.839432	0.787085	0.895054	0.867514	0.827755	0.827165	0.817532	0.824864	1	0.847294	0.0767713
2164	0	607763	2.43105	22.845	0.853286	0.153375	0.0171115	0.896729	0.815669	0.868737	0.862673	0.818669	0.863596	0.853451	0.841117	0.863757	0.858451	0.811094	0.858168	0.844298	0.807404	0.877131	0.893533	0.809941	0.844085	0.827422	0.872559	1	0.853296	0.0692783
2176	0	620685	2.48274	22.8772	0.858231	0.154026	0.0172519	0.866402	0.84016	0.881115	0.839536	0.858433	0.874012	0.845928	0.826479	0.819858	0.864386	0.816376	0.841224	0.847212	0.798293	0.86123	0.874578	0.8154	0.81808	0.830876	0.843193	1	0.850688	0.0713589
2188	0	605648	2.42259	22.893	0.878151	0.154375	0.0176871	0.883926	0.836767	0.888073	0.8289	0.824018	0.874295	0.855142	0.818281	0.861673	0.858397	0.811237	0.852638	0.812048	0.805486	0.852479	0.869889	0.798461	0.833851	0.831821	0.836078	1	0.850715	0.0715556
2200	0	611363	2.44545	22.8455	0.864512	0.153402	0.0173338	0.855875	0.819549	0.861635	0.870515	0.843994	0.863305	0.85851	0.844129	0.866246	0.869227	0.80227	0.887705	0.848129	0.808881	0.868038	0.862488	0.800157	0.823081	0.838801	0.793868	1	0.849849	0.0737627
2212	0	574920	2.29968	22.8656	0.878195	0.153825	0.0176473	0.887786	0.809898	0.863916	0.845671	0.802086	0.895058	0.870252	0.854766	0.829957	0.856844	0.805734	0.842537	0.840712	0.802552	0.874688	0.887199	0.825235	0.853707	0.835372	0.832851	1	0.849247	0.0725169
2224	0	662697	2.65079	22.8335	0.863648	0.153161	0.0173242	0.873157	0.824485	0.876517	0.861391	0.82225	0.867258	0.862649	0.826459	0.853023	0.868854	0.817736	0.850801	0.843032	0.799143	0.88452	0.883478	0.825334	0.836729	0.826447	0.854573	1	0.85168	0.0731039
2236	0	864270	3.45708	22.9531	0.844732	0.155534	0.0170659	0.870609	0.800353	0.84827	0.832872	0.825848	0.85602	0.845173	0.803851	0.839339	0.852044	0.819143	0.855395	0.847503	0.803571	0.868965	0.856444	0.805205	0.853689	0.837209	0.831613	1	0.838113	0.0754786
2248	0	616832	2.46733	22.9641	0.878453	0.155807	0.0177949	0.856762	0.850113	0.862595	0.835787	0.810801	0.876252	0.854989	0.816375	0.83833	0.870318	0.823126	0.850001	0.819762	0.816959	0.862066	0.906058	0.819882	0.848182	0.820527	0.855006	1	0.846651	0.0728449
2260	0	592916	2.37166	22.8403	0.877371	0.153318	0.0176026	0.867222	0.828743	0.904542	0.863131	0.850803	0.849524	0.860714	0.806102	0.843778	0.838605	0.82309	0.87154	0.815342	0.829489	0.879736	0.880551	0.811578	0.814738	0.861141	0.812591	1	0.853046	0.0724432
2272	0	645909	2.58364	22.7922	0.850651	0.152318	0.01698	0.869138	0.820153	0.875733	0.840685	0.809109	0.874882	0.849811	0.833538	0.827637	0.865901	0.826039	0.873615	0.827293	0.807079	0.851584	0.886822	0.83439	0.853403	0.839408	0.855088	1	0.846961	0.0731257
2284	0	816867	3.26747	22.9387	0.85161	0.155253	0.0172054	0.883272	0.817038	0.854011	0.857831	0.811192	0.878188	0.843254	0.82541	0.832069	0.849494	0.827946	0.872925	0.823888	0.805749	0.858531	0.87664	0.830655	0.853786	0.827382	0.842143	1	0.846671	0.0743178
2296	0	716865	2.86746	22.9281	0.860877	0.155053	0.0173706	0.885994	0.822527	0.864267	0.821885	0.8215	0.861044	0.857072	0.814178	0.849763	0.864894	0.837465	0.850459	0.835475	0.821242	0.857124	0.870746	0.816696	0.860117	0.825189	0.820338	1	0.846619	0.0734171
2308	0	607894	2.43158	22.9315	0.851734	0.155109	0.0172019	0.865023	0.822955	0.877692	0.831953	0.819559	0.847536	0.880385	0.815375	0.845274	0.862507	0.840419	0.844484	0.833093	0.831372	0.818376	0.899017	0.804308	0.873011	0.832955	0.85306	1	0.846229	0.0725592
2320	0	504399	2.0176	22.745	0.858018	0.151391	0.0170483	0.876807	0.828578	0.899791	0.852998	0.813989	0.853307	0.871224	0.824212	0.838799	0.87686	0.798696	0.833774	0.83308	0.843665	0.866107	0.866628	0.812889	0.834857	0.836354	0.830478	1	0.851616	0.0700301
2332	0	608434	2.43374	22.7526	0.848826	0.151527	0.0168872	0.85668	0.830014	0.892315	0.855251	0.830916	0.865575	0.854002	0.82452	0.836096	0.860414	0.828128	0.872405	0.844092	0.821733	0.871677	0.873193	0.823275	0.828516	0.842401	0.836402	1	0.850939	0.0740517
2344	0	598907	2.39563	22.8295	0.851349	0.153061	0.0170472	0.881614	0.855163	0.8886	0.852244	0.820435	0.865812	0.834017	0.824367	0.824065	0.853118	0.849762	0.880999	0.843792	0.830085	0.852571	0.88452	0.854144	0.851174	0.864636	0.823634	1	0.855977	0.0712081
2356	0	584513	2.33805	22.8828	0.866162	0.154152	0.0174161	0.888075	0.808167	0.877625	0.845542	0.824442	0.871596	0.869545	0.835202	0.820101	0.858525	0.838205	0.84432	0.824803	0.847137	0.861645	0.889531	0.833912	0.856953	0.84102	0.831875	1	0.850963	0.0731983
2368	0	528463	2.11385	22.8977	0.88892	0.154486	0.0179142	0.885724	0.846877	0.899758	0.861566	0.825343	0.859334	0.883938	0.841293	0.873311	0.898756	0.814503	0.849705	0.807994	0.834948	0.866715	0.879178	0.840821	0.869652	0.854313	0.830375	1	0.862677	0.0727942
2380	0	494224	1.9769	22.782	0.871106	0.152146	0.017387	0.884112	0.833354	0.871386	0.857807	0.832132	0.824055	0.882785	0.818947	0.868838	0.868272	0.822002	0.858388	0.826901	0.818348	0.83772	0.879789	0.807959	0.85118	0.868116	0.841702	1	0.852509	0.0690714
2392	0	550603	2.20241	22.751	0.838349	0.151481	0.0166658	0.858442	0.82574	0.882182	0.8661	0.811601	0.880338	0.865532	0.847808	0.835175	0.849454	0.822795	0.848795	0.845824	0.832615	0.850939	0.88103	0.800195	0.814541	0.844582	0.828259	1	0.850129	0.0735161
4782
