# Supplementary material for: IBSEM: An Individual-Based Atlantic Salmon Population Model
Source: PLoS One. 2015 Sep 18;10(9):e0138444. doi: 10.1371/journal.pone.0138444 (PMC4575158; doi:10.1371/journal.pone.0138444)
Supplement: S1 Minimal dataset — (ZIP) [file pone.0138444.s003.zip › temp/scenario 1/wild - 10/runFiles/results/heritabilityFreshwater.txt]

month	parr0+_P_Average	parr0+_P_stDev	parr0+_G_Average	parr0+_G_stDev	parr1+_P_Average	parr1+_P_stDev	parr1+_G_Average	parr1+_G_stDev	parr2+_P_Average	parr2+_P_stDev	parr2+_G_Average	parr2+_G_stDev	parr3+_P_Average	parr3+_P_stDev	parr3+_G_Average	parr3+_G_stDev	parr4+_P_Average	parr4+_P_stDev	parr4+_G_Average	parr4+_G_stDev
21	3.13781	0.654418	3.13623	0.0234156	0	0	0	0	0	0	0	0	0	0	0	0	0	0	0	0
21	0	0	0	0	13.3886	12.1401	13.5235	0.554763	0	0	0	0	0	0	0	0	0	0	0	0
21	0	0	0	0	0	0	0	0	27.089	24.6481	27.8211	15.098	34.5032	46.3772	36.4783	38.5532	0	0	0	0
21	0	0	0	0	0	0	0	0	0	0	0	0	0	0	0	0	0	0	0	0
33	3.38098	0.763298	3.37838	0.0295376	0	0	0	0	0	0	0	0	0	0	0	0	0	0	0	0
33	0	0	0	0	13.6944	12.7256	13.8462	0.648777	0	0	0	0	0	0	0	0	0	0	0	0
33	0	0	0	0	0	0	0	0	25.0939	27.4263	29.0175	2.67974	39.1847	50.8832	44.7149	22.7199	0	0	0	0
33	0	0	0	0	0	0	0	0	0	0	0	0	0	0	0	0	0	0	0	0
45	3.33219	0.733834	3.33387	0.0295823	0	0	0	0	0	0	0	0	0	0	0	0	0	0	0	0
45	0	0	0	0	14.867	14.8609	15.0614	0.813547	0	0	0	0	0	0	0	0	0	0	0	0
45	0	0	0	0	0	0	0	0	25.5728	28.7781	29.7297	3.06493	35.3652	49.2731	52.6718	6.91594	0	0	0	0
45	0	0	0	0	0	0	0	0	0	0	0	0	0	0	0	0	0	0	0	0
57	3.2526	0.700241	3.25467	0.0260056	0	0	0	0	0	0	0	0	0	0	0	0	0	0	0	0
57	0	0	0	0	14.6732	14.5068	14.8442	0.78147	0	0	0	0	0	0	0	0	0	0	0	0
57	0	0	0	0	0	0	0	0	27.014	31.5634	32.2853	3.93863	36.0558	46.235	54.4429	10.5646	33.3721	0	98.2648	0
57	0	0	0	0	0	0	0	0	0	0	0	0	0	0	0	0	0	0	0	0
69	2.93276	0.575212	2.93041	0.0218535	0	0	0	0	0	0	0	0	0	0	0	0	0	0	0	0
69	0	0	0	0	13.7119	13.0691	13.8561	0.667089	0	0	0	0	0	0	0	0	0	0	0	0
69	0	0	0	0	0	0	0	0	26.0104	29.9179	31.0006	3.73292	35.8299	57.7784	56.7177	10.4721	0	0	0	0
69	0	0	0	0	0	0	0	0	0	0	0	0	0	0	0	0	0	0	0	0
81	3.29858	0.724913	3.2923	0.0306336	0	0	0	0	0	0	0	0	0	0	0	0	0	0	0	0
81	0	0	0	0	13.4808	12.1043	13.6423	0.648823	0	0	0	0	0	0	0	0	0	0	0	0
81	0	0	0	0	0	0	0	0	25.7063	29.6177	30.0351	3.30866	35.3461	57.9234	56.0121	10.8817	0	0	0	0
81	0	0	0	0	0	0	0	0	0	0	0	0	0	0	0	0	0	0	0	0
93	3.08363	0.632737	3.08814	0.0227873	0	0	0	0	0	0	0	0	0	0	0	0	0	0	0	0
93	0	0	0	0	14.1546	13.907	14.2727	0.780692	0	0	0	0	0	0	0	0	0	0	0	0
93	0	0	0	0	0	0	0	0	25.1519	27.3979	29.1689	3.14479	34.7256	47.461	53.6614	8.90109	0	0	0	0
93	0	0	0	0	0	0	0	0	0	0	0	0	0	0	0	0	0	0	0	0
105	3.13833	0.651242	3.13439	0.0254238	0	0	0	0	0	0	0	0	0	0	0	0	0	0	0	0
105	0	0	0	0	13.6018	12.5019	13.7753	0.615856	0	0	0	0	0	0	0	0	0	0	0	0
105	0	0	0	0	0	0	0	0	25.733	29.6797	30.3665	3.65483	34.8332	49.0791	53.047	9.58234	51.7702	0	87.9294	0
105	0	0	0	0	0	0	0	0	0	0	0	0	0	0	0	0	0	0	0	0
117	3.4546	0.795328	3.45115	0.0319111	0	0	0	0	0	0	0	0	0	0	0	0	0	0	0	0
117	0	0	0	0	13.6961	12.4617	13.8052	0.68724	0	0	0	0	0	0	0	0	0	0	0	0
117	0	0	0	0	0	0	0	0	25.2919	28.6	29.0288	2.72919	35.2105	47.5316	54.4777	8.48075	0	0	0	0
117	0	0	0	0	0	0	0	0	0	0	0	0	0	0	0	0	0	0	0	0
129	3.50918	0.821388	3.50337	0.0341521	0	0	0	0	0	0	0	0	0	0	0	0	0	0	0	0
129	0	0	0	0	16.1505	17.4375	16.3489	1.01102	0	0	0	0	0	0	0	0	0	0	0	0
129	0	0	0	0	0	0	0	0	26.9909	29.5892	31.6084	4.11642	36.3255	53.2266	54.3638	10.1126	0	0	0	0
129	0	0	0	0	0	0	0	0	0	0	0	0	0	0	0	0	0	0	0	0
141	3.21479	0.690612	3.21734	0.0292677	0	0	0	0	0	0	0	0	0	0	0	0	0	0	0	0
141	0	0	0	0	14.4432	14.5378	14.609	0.775164	0	0	0	0	0	0	0	0	0	0	0	0
141	0	0	0	0	0	0	0	0	27.5703	34.4239	33.607	4.17729	37.8874	71.5599	57.0633	11.1714	52.6678	0	90.9458	0
141	0	0	0	0	0	0	0	0	0	0	0	0	0	0	0	0	0	0	0	0
153	3.38704	0.759013	3.38566	0.0302058	0	0	0	0	0	0	0	0	0	0	0	0	0	0	0	0
153	0	0	0	0	13.842	12.8387	14.0171	0.739486	0	0	0	0	0	0	0	0	0	0	0	0
153	0	0	0	0	0	0	0	0	26.0253	31.1189	30.6051	3.34255	36.782	56.9908	59.1407	6.8659	0	0	0	0
153	0	0	0	0	0	0	0	0	0	0	0	0	0	0	0	0	0	0	0	0
165	3.44565	0.788065	3.44264	0.0305407	0	0	0	0	0	0	0	0	0	0	0	0	0	0	0	0
165	0	0	0	0	14.7772	14.6735	14.9447	0.796681	0	0	0	0	0	0	0	0	0	0	0	0
165	0	0	0	0	0	0	0	0	26.1325	29.7691	30.3591	3.39171	37.0737	53.657	55.8974	10.354	0	0	0	0
165	0	0	0	0	0	0	0	0	0	0	0	0	0	0	0	0	0	0	0	0
177	3.20545	0.67792	3.20132	0.0262956	0	0	0	0	0	0	0	0	0	0	0	0	0	0	0	0
177	0	0	0	0	14.6227	14.68	14.7755	0.76298	0	0	0	0	0	0	0	0	0	0	0	0
177	0	0	0	0	0	0	0	0	26.562	29.9362	31.6097	3.61758	37.0327	52.3275	54.7914	9.34465	0	0	0	0
177	0	0	0	0	0	0	0	0	0	0	0	0	0	0	0	0	0	0	0	0
189	3.35768	0.746346	3.35583	0.029566	0	0	0	0	0	0	0	0	0	0	0	0	0	0	0	0
189	0	0	0	0	14.2528	13.7005	14.4026	0.731607	0	0	0	0	0	0	0	0	0	0	0	0
189	0	0	0	0	0	0	0	0	26.6649	31.0778	31.6348	3.60624	37.3385	55.0367	57.0608	10.3712	0	0	0	0
189	0	0	0	0	0	0	0	0	0	0	0	0	0	0	0	0	0	0	0	0
201	3.41732	0.774438	3.41867	0.0308431	0	0	0	0	0	0	0	0	0	0	0	0	0	0	0	0
201	0	0	0	0	15.418	15.9937	15.5815	0.900273	0	0	0	0	0	0	0	0	0	0	0	0
201	0	0	0	0	0	0	0	0	26.9882	30.4682	31.9854	4.05836	37.7802	59.5417	58.7278	15.2897	56.2306	0	94.4871	0
201	0	0	0	0	0	0	0	0	0	0	0	0	0	0	0	0	0	0	0	0
213	3.24172	0.697144	3.23833	0.0267188	0	0	0	0	0	0	0	0	0	0	0	0	0	0	0	0
213	0	0	0	0	14.4982	14.4911	14.6568	0.751368	0	0	0	0	0	0	0	0	0	0	0	0
213	0	0	0	0	0	0	0	0	27.1003	32.5789	32.6184	3.79809	36.9784	63.3388	57.1589	11.2411	0	0	0	0
213	0	0	0	0	0	0	0	0	0	0	0	0	0	0	0	0	0	0	0	0
225	3.24326	0.691543	3.24339	0.0247137	0	0	0	0	0	0	0	0	0	0	0	0	0	0	0	0
225	0	0	0	0	14.3324	13.8601	14.475	0.719204	0	0	0	0	0	0	0	0	0	0	0	0
225	0	0	0	0	0	0	0	0	26.3685	29.9767	31.3881	3.64596	37.2892	59.8527	57.9819	10.7417	0	0	0	0
225	0	0	0	0	0	0	0	0	0	0	0	0	0	0	0	0	0	0	0	0
237	3.12972	0.646188	3.1272	0.0233735	0	0	0	0	0	0	0	0	0	0	0	0	0	0	0	0
237	0	0	0	0	14.7883	14.6482	14.9516	0.7083	0	0	0	0	0	0	0	0	0	0	0	0
237	0	0	0	0	0	0	0	0	26.6254	29.8155	31.7759	4.35383	37.2205	59.9725	56.772	12.8943	35.3061	0	93.7375	0
237	0	0	0	0	0	0	0	0	0	0	0	0	0	0	0	0	0	0	0	0
249	3.26339	0.706836	3.26132	0.0287469	0	0	0	0	0	0	0	0	0	0	0	0	0	0	0	0
249	0	0	0	0	14.8217	14.4673	14.9563	0.732664	0	0	0	0	0	0	0	0	0	0	0	0
249	0	0	0	0	0	0	0	0	27.4166	32.3681	32.954	4.56975	37.7988	52.5942	58.2385	14.4126	0	0	0	0
249	0	0	0	0	0	0	0	0	0	0	0	0	0	0	0	0	0	0	0	0
261	2.85345	0.540265	2.84666	0.0210793	0	0	0	0	0	0	0	0	0	0	0	0	0	0	0	0
261	0	0	0	0	13.1585	12.1811	13.3198	0.649504	0	0	0	0	0	0	0	0	0	0	0	0
261	0	0	0	0	0	0	0	0	25.5012	29.0966	30.3565	3.05919	36.1617	52.6393	56.8559	11.0856	0	0	0	0
261	0	0	0	0	0	0	0	0	0	0	0	0	0	0	0	0	0	0	0	0
273	2.77465	0.506678	2.77098	0.0163879	0	0	0	0	0	0	0	0	0	0	0	0	0	0	0	0
273	0	0	0	0	11.728	9.58891	11.8412	0.478916	0	0	0	0	0	0	0	0	0	0	0	0
273	0	0	0	0	0	0	0	0	23.493	26.1526	26.9998	2.65141	33.4207	46.0876	51.8798	7.47754	0	0	0	0
273	0	0	0	0	0	0	0	0	0	0	0	0	0	0	0	0	0	0	0	0
285	3.15394	0.664173	3.15679	0.0277631	0	0	0	0	0	0	0	0	0	0	0	0	0	0	0	0
285	0	0	0	0	13.2196	11.5402	13.3558	0.550283	0	0	0	0	0	0	0	0	0	0	0	0
285	0	0	0	0	0	0	0	0	23.7729	24.8942	26.8271	2.84204	33.4743	48.5864	49.4283	9.02993	0	0	0	0
285	0	0	0	0	0	0	0	0	0	0	0	0	0	0	0	0	0	0	0	0
297	3.05718	0.616942	3.05435	0.0217852	0	0	0	0	0	0	0	0	0	0	0	0	0	0	0	0
297	0	0	0	0	13.6984	12.845	13.8528	0.718519	0	0	0	0	0	0	0	0	0	0	0	0
297	0	0	0	0	0	0	0	0	24.7184	26.2643	28.5165	2.76321	33.7717	48.7463	48.6814	7.77654	0	0	0	0
297	0	0	0	0	0	0	0	0	0	0	0	0	0	0	0	0	0	0	0	0
309	3.36423	0.743415	3.36659	0.0252135	0	0	0	0	0	0	0	0	0	0	0	0	0	0	0	0
309	0	0	0	0	14.6386	13.9735	14.7924	0.689174	0	0	0	0	0	0	0	0	0	0	0	0
309	0	0	0	0	0	0	0	0	26.4813	29.6053	31.0615	4.26956	36.2108	51.7127	53.2461	9.30963	0	0	0	0
309	0	0	0	0	0	0	0	0	0	0	0	0	0	0	0	0	0	0	0	0
321	2.98146	0.580279	2.97702	0.0205115	0	0	0	0	0	0	0	0	0	0	0	0	0	0	0	0
321	0	0	0	0	14.9217	15.2737	15.1183	0.691444	0	0	0	0	0	0	0	0	0	0	0	0
321	0	0	0	0	0	0	0	0	26.8148	29.672	32.1699	4.38462	37.1697	48.0987	55.7338	14.7157	0	0	0	0
321	0	0	0	0	0	0	0	0	0	0	0	0	0	0	0	0	0	0	0	0
333	3.30592	0.717334	3.30307	0.025394	0	0	0	0	0	0	0	0	0	0	0	0	0	0	0	0
333	0	0	0	0	13.9017	12.7843	14.0417	0.645432	0	0	0	0	0	0	0	0	0	0	0	0
333	0	0	0	0	0	0	0	0	27.0991	31.7338	32.6403	3.44813	39.1685	63.4049	58.0948	13.2562	0	0	0	0
333	0	0	0	0	0	0	0	0	0	0	0	0	0	0	0	0	0	0	0	0
345	3.09605	0.634136	3.09606	0.0248466	0	0	0	0	0	0	0	0	0	0	0	0	0	0	0	0
345	0	0	0	0	13.8862	13.2933	14.0518	0.626769	0	0	0	0	0	0	0	0	0	0	0	0
345	0	0	0	0	0	0	0	0	25.4763	28.508	29.6093	2.87911	36.4496	58.6705	57.9128	9.94614	0	0	0	0
345	0	0	0	0	0	0	0	0	0	0	0	0	0	0	0	0	0	0	0	0
357	3.03257	0.60803	3.03138	0.0238832	0	0	0	0	0	0	0	0	0	0	0	0	0	0	0	0
357	0	0	0	0	12.9727	11.5649	13.1119	0.600987	0	0	0	0	0	0	0	0	0	0	0	0
357	0	0	0	0	0	0	0	0	24.9051	27.837	29.0697	2.67141	34.5293	47.3416	52.1431	8.09221	0	0	0	0
357	0	0	0	0	0	0	0	0	0	0	0	0	0	0	0	0	0	0	0	0
369	3.56065	0.828787	3.5582	0.0296889	0	0	0	0	0	0	0	0	0	0	0	0	0	0	0	0
369	0	0	0	0	13.6722	12.1599	13.8191	0.676849	0	0	0	0	0	0	0	0	0	0	0	0
369	0	0	0	0	0	0	0	0	24.918	28.3917	28.2462	2.77899	35.6135	58.9753	53.062	8.06432	0	0	0	0
369	0	0	0	0	0	0	0	0	0	0	0	0	0	0	0	0	0	0	0	0
381	3.10934	0.644134	3.1091	0.0246814	0	0	0	0	0	0	0	0	0	0	0	0	0	0	0	0
381	0	0	0	0	15.2618	15.8959	15.4315	0.745487	0	0	0	0	0	0	0	0	0	0	0	0
381	0	0	0	0	0	0	0	0	25.908	28.2193	30.2581	3.73126	34.6733	45.0855	51.591	9.36611	0	0	0	0
381	0	0	0	0	0	0	0	0	0	0	0	0	0	0	0	0	0	0	0	0
393	3.57545	0.845265	3.57656	0.0328391	0	0	0	0	0	0	0	0	0	0	0	0	0	0	0	0
393	0	0	0	0	14.8462	14.4847	15.0147	0.784356	0	0	0	0	0	0	0	0	0	0	0	0
393	0	0	0	0	0	0	0	0	27.9537	33.714	33.8718	3.80365	39.0357	55.5976	57.0868	11.1067	0	0	0	0
393	0	0	0	0	0	0	0	0	0	0	0	0	0	0	0	0	0	0	0	0
405	3.05199	0.614128	3.05149	0.0235757	0	0	0	0	0	0	0	0	0	0	0	0	0	0	0	0
405	0	0	0	0	14.4244	14.6989	14.5905	0.74162	0	0	0	0	0	0	0	0	0	0	0	0
405	0	0	0	0	0	0	0	0	26.1888	29.4403	31.1971	3.41125	36.7754	61.32	59.6429	9.59284	0	0	0	0
405	0	0	0	0	0	0	0	0	0	0	0	0	0	0	0	0	0	0	0	0
417	2.63881	0.461837	2.63648	0.0187503	0	0	0	0	0	0	0	0	0	0	0	0	0	0	0	0
417	0	0	0	0	12.062	10.3705	12.2021	0.491625	0	0	0	0	0	0	0	0	0	0	0	0
417	0	0	0	0	0	0	0	0	24.2704	26.9161	28.9052	2.90458	34.4506	47.0296	53.0345	9.33385	0	0	0	0
417	0	0	0	0	0	0	0	0	0	0	0	0	0	0	0	0	0	0	0	0
429	3.32248	0.733446	3.32101	0.0290882	0	0	0	0	0	0	0	0	0	0	0	0	0	0	0	0
429	0	0	0	0	12.8636	10.6481	12.998	0.608137	0	0	0	0	0	0	0	0	0	0	0	0
429	0	0	0	0	0	0	0	0	24.103	26.3291	27.1646	2.52312	34.4513	47.6666	52.9576	9.09371	0	0	0	0
429	0	0	0	0	0	0	0	0	0	0	0	0	0	0	0	0	0	0	0	0
441	3.49016	0.803845	3.49209	0.0298963	0	0	0	0	0	0	0	0	0	0	0	0	0	0	0	0
441	0	0	0	0	15.0967	15.2516	15.2582	0.825277	0	0	0	0	0	0	0	0	0	0	0	0
441	0	0	0	0	0	0	0	0	25.6233	27.8655	29.1863	3.20619	36.0195	54.5646	50.9803	7.83683	38.9731	0	94.4197	0
441	0	0	0	0	0	0	0	0	0	0	0	0	0	0	0	0	0	0	0	0
453	3.46659	0.796195	3.46316	0.034098	0	0	0	0	0	0	0	0	0	0	0	0	0	0	0	0
453	0	0	0	0	15.2272	15.5668	15.4049	0.805078	0	0	0	0	0	0	0	0	0	0	0	0
453	0	0	0	0	0	0	0	0	27.4429	32.5182	32.7251	3.76614	35.864	51.016	54.192	9.47733	58.0585	166.186	85.4697	7.5166
453	0	0	0	0	0	0	0	0	0	0	0	0	0	0	0	0	0	0	0	0
465	3.10099	0.639448	3.09878	0.0242505	0	0	0	0	0	0	0	0	0	0	0	0	0	0	0	0
465	0	0	0	0	14.8937	15.3974	15.0316	0.846068	0	0	0	0	0	0	0	0	0	0	0	0
465	0	0	0	0	0	0	0	0	26.9673	30.6029	32.7218	3.91812	36.99	62.2636	58.4008	8.31518	0	0	0	0
465	0	0	0	0	0	0	0	0	0	0	0	0	0	0	0	0	0	0	0	0
477	3.34929	0.740901	3.34695	0.0292304	0	0	0	0	0	0	0	0	0	0	0	0	0	0	0	0
477	0	0	0	0	13.9057	12.9861	14.062	0.698326	0	0	0	0	0	0	0	0	0	0	0	0
477	0	0	0	0	0	0	0	0	26.655	31.7992	31.9836	3.72063	36.6765	46.9956	58.6827	9.43794	0	0	0	0
477	0	0	0	0	0	0	0	0	0	0	0	0	0	0	0	0	0	0	0	0
489	2.98874	0.59216	2.98902	0.0220757	0	0	0	0	0	0	0	0	0	0	0	0	0	0	0	0
489	0	0	0	0	14.5207	14.7427	14.6915	0.774734	0	0	0	0	0	0	0	0	0	0	0	0
489	0	0	0	0	0	0	0	0	25.6307	27.9368	30.3149	3.70254	35.397	48.4313	56.5618	10.5717	0	0	0	0
489	0	0	0	0	0	0	0	0	0	0	0	0	0	0	0	0	0	0	0	0
501	3.36256	0.746938	3.36527	0.0249589	0	0	0	0	0	0	0	0	0	0	0	0	0	0	0	0
501	0	0	0	0	13.3606	11.7832	13.5366	0.619583	0	0	0	0	0	0	0	0	0	0	0	0
501	0	0	0	0	0	0	0	0	26.219	31.0356	30.9796	3.23536	36.0985	64.4268	55.2506	9.29907	40.8588	0	90.2912	0
501	0	0	0	0	0	0	0	0	0	0	0	0	0	0	0	0	0	0	0	0
513	3.405	0.77537	3.40689	0.0297727	0	0	0	0	0	0	0	0	0	0	0	0	0	0	0	0
513	0	0	0	0	14.6883	14.2433	14.851	0.66429	0	0	0	0	0	0	0	0	0	0	0	0
513	0	0	0	0	0	0	0	0	25.6656	27.8028	29.4527	3.00866	36.3221	58.35	55.7314	8.84332	0	0	0	0
513	0	0	0	0	0	0	0	0	0	0	0	0	0	0	0	0	0	0	0	0
525	2.79231	0.51366	2.79059	0.0160438	0	0	0	0	0	0	0	0	0	0	0	0	0	0	0	0
525	0	0	0	0	13.0977	12.2334	13.2548	0.585606	0	0	0	0	0	0	0	0	0	0	0	0
525	0	0	0	0	0	0	0	0	25.003	28.19	29.4959	2.64217	34.4585	41.7029	51.3376	6.97835	0	0	0	0
525	0	0	0	0	0	0	0	0	0	0	0	0	0	0	0	0	0	0	0	0
537	3.50679	0.815694	3.50704	0.0292365	0	0	0	0	0	0	0	0	0	0	0	0	0	0	0	0
537	0	0	0	0	14.1095	12.6698	14.2953	0.639292	0	0	0	0	0	0	0	0	0	0	0	0
537	0	0	0	0	0	0	0	0	26.1546	30.1426	30.4116	3.45573	36.7346	61.8826	55.4394	10.7986	46.5723	12.4301	85.5411	20.71
537	0	0	0	0	0	0	0	0	0	0	0	0	0	0	0	0	0	0	0	0
549	3.64861	0.87717	3.64896	0.0311715	0	0	0	0	0	0	0	0	0	0	0	0	0	0	0	0
549	0	0	0	0	15.117	15.2376	15.2892	0.746766	0	0	0	0	0	0	0	0	0	0	0	0
549	0	0	0	0	0	0	0	0	26.4226	29.6974	30.6695	2.88247	37.6267	63.1022	56.0657	9.83788	47.2067	0	88.0858	0
549	0	0	0	0	0	0	0	0	0	0	0	0	0	0	0	0	0	0	0	0
561	3.59558	0.858315	3.58829	0.0357289	0	0	0	0	0	0	0	0	0	0	0	0	0	0	0	0
561	0	0	0	0	15.7923	16.5066	15.9548	0.800018	0	0	0	0	0	0	0	0	0	0	0	0
561	0	0	0	0	0	0	0	0	27.6355	32.7498	32.9645	3.38144	37.2446	53.3708	56.9006	8.66183	0	0	0	0
561	0	0	0	0	0	0	0	0	0	0	0	0	0	0	0	0	0	0	0	0
573	3.43642	0.78114	3.43632	0.029639	0	0	0	0	0	0	0	0	0	0	0	0	0	0	0	0
573	0	0	0	0	15.3276	16.0566	15.4802	0.884532	0	0	0	0	0	0	0	0	0	0	0	0
573	0	0	0	0	0	0	0	0	27.8682	34.0236	33.745	3.59867	38.8749	62.9774	59.7387	11.0085	0	0	0	0
573	0	0	0	0	0	0	0	0	0	0	0	0	0	0	0	0	0	0	0	0
585	3.17993	0.671111	3.17979	0.0224029	0	0	0	0	0	0	0	0	0	0	0	0	0	0	0	0
585	0	0	0	0	14.7406	14.8298	14.9411	0.72786	0	0	0	0	0	0	0	0	0	0	0	0
585	0	0	0	0	0	0	0	0	27.0645	31.4838	32.6762	3.97651	37.8305	63.0967	60.2562	11.1292	0	0	0	0
585	0	0	0	0	0	0	0	0	0	0	0	0	0	0	0	0	0	0	0	0
597	3.22777	0.680385	3.22565	0.0227994	0	0	0	0	0	0	0	0	0	0	0	0	0	0	0	0
597	0	0	0	0	13.8362	12.8383	13.9887	0.600028	0	0	0	0	0	0	0	0	0	0	0	0
597	0	0	0	0	0	0	0	0	26.3932	30.9261	31.4547	3.11722	36.359	59.5003	58.6847	13.2862	0	0	0	0
597	0	0	0	0	0	0	0	0	0	0	0	0	0	0	0	0	0	0	0	0
609	3.40806	0.770662	3.40761	0.0302058	0	0	0	0	0	0	0	0	0	0	0	0	0	0	0	0
609	0	0	0	0	14.4142	13.6118	14.5689	0.636112	0	0	0	0	0	0	0	0	0	0	0	0
609	0	0	0	0	0	0	0	0	26.2131	30.1636	30.4192	2.86999	37.0685	51.4469	56.9351	9.11574	35.3368	0	97.5418	0
609	0	0	0	0	0	0	0	0	0	0	0	0	0	0	0	0	0	0	0	0
621	3.08864	0.630504	3.08482	0.0235024	0	0	0	0	0	0	0	0	0	0	0	0	0	0	0	0
621	0	0	0	0	14.533	14.4974	14.685	0.753032	0	0	0	0	0	0	0	0	0	0	0	0
621	0	0	0	0	0	0	0	0	26.1822	29.6995	31.0882	3.19055	36.2455	51.1475	55.066	8.9561	39.2557	0	93.4894	0
621	0	0	0	0	0	0	0	0	0	0	0	0	0	0	0	0	0	0	0	0
633	2.9354	0.567473	2.93014	0.0193715	0	0	0	0	0	0	0	0	0	0	0	0	0	0	0	0
633	0	0	0	0	13.0868	11.6859	13.1879	0.573362	0	0	0	0	0	0	0	0	0	0	0	0
633	0	0	0	0	0	0	0	0	25.461	28.8376	30.3251	3.22867	34.9918	52.4879	54.7005	9.61223	0	0	0	0
633	0	0	0	0	0	0	0	0	0	0	0	0	0	0	0	0	0	0	0	0
645	2.7921	0.512347	2.79158	0.0168769	0	0	0	0	0	0	0	0	0	0	0	0	0	0	0	0
645	0	0	0	0	12.462	10.5516	12.5796	0.478098	0	0	0	0	0	0	0	0	0	0	0	0
645	0	0	0	0	0	0	0	0	23.9534	25.8997	27.5304	2.6206	34.0236	53.837	52.4852	8.9884	0	0	0	0
645	0	0	0	0	0	0	0	0	0	0	0	0	0	0	0	0	0	0	0	0
657	3.45476	0.792481	3.45141	0.0301613	0	0	0	0	0	0	0	0	0	0	0	0	0	0	0	0
657	0	0	0	0	13.7641	12.0882	13.9077	0.585744	0	0	0	0	0	0	0	0	0	0	0	0
657	0	0	0	0	0	0	0	0	25.1641	27.5506	28.6455	2.76397	35.4823	46.4037	51.8746	9.55416	0	0	0	0
657	0	0	0	0	0	0	0	0	0	0	0	0	0	0	0	0	0	0	0	0
669	3.2473	0.703732	3.24651	0.0255175	0	0	0	0	0	0	0	0	0	0	0	0	0	0	0	0
669	0	0	0	0	14.5781	14.7588	14.7071	0.731338	0	0	0	0	0	0	0	0	0	0	0	0
669	0	0	0	0	0	0	0	0	25.6461	27.6606	29.6944	2.75044	35.556	49.9379	52.1127	8.77414	0	0	0	0
669	0	0	0	0	0	0	0	0	0	0	0	0	0	0	0	0	0	0	0	0
681	3.42776	0.776566	3.42692	0.0319089	0	0	0	0	0	0	0	0	0	0	0	0	0	0	0	0
681	0	0	0	0	14.1569	13.3987	14.2967	0.665129	0	0	0	0	0	0	0	0	0	0	0	0
681	0	0	0	0	0	0	0	0	26.3011	30.7768	31.0468	3.10756	35.4844	43.5558	54.2401	6.82074	41.5385	0	82.6923	0
681	0	0	0	0	0	0	0	0	0	0	0	0	0	0	0	0	0	0	0	0
693	3.00493	0.599838	3.00504	0.0229275	0	0	0	0	0	0	0	0	0	0	0	0	0	0	0	0
693	0	0	0	0	14.5761	14.7303	14.7154	0.803817	0	0	0	0	0	0	0	0	0	0	0	0
693	0	0	0	0	0	0	0	0	25.9234	28.9974	30.5194	3.58117	36.3492	48.0941	55.3818	9.29218	0	0	0	0
693	0	0	0	0	0	0	0	0	0	0	0	0	0	0	0	0	0	0	0	0
705	3.08295	0.629873	3.08031	0.0223043	0	0	0	0	0	0	0	0	0	0	0	0	0	0	0	0
705	0	0	0	0	12.5804	10.6943	12.6916	0.545972	0	0	0	0	0	0	0	0	0	0	0	0
705	0	0	0	0	0	0	0	0	25.318	29.4115	29.8495	3.06242	35.4144	49.0286	53.7994	9.27434	41.4777	0	90.8653	0
705	0	0	0	0	0	0	0	0	0	0	0	0	0	0	0	0	0	0	0	0
717	3.78969	0.955681	3.78795	0.0381831	0	0	0	0	0	0	0	0	0	0	0	0	0	0	0	0
717	0	0	0	0	15.2914	14.9975	15.4812	0.790363	0	0	0	0	0	0	0	0	0	0	0	0
717	0	0	0	0	0	0	0	0	26.1292	29.4619	29.6006	3.14945	36.4202	54.6394	56.2789	8.12882	41.345	0	88.2656	0
717	0	0	0	0	0	0	0	0	0	0	0	0	0	0	0	0	0	0	0	0
729	3.32234	0.728401	3.32173	0.0245282	0	0	0	0	0	0	0	0	0	0	0	0	0	0	0	0
729	0	0	0	0	14.9108	15.5512	15.1012	0.785105	0	0	0	0	0	0	0	0	0	0	0	0
729	0	0	0	0	0	0	0	0	26.7483	30.4248	31.7253	3.12034	35.9341	47.3783	53.2489	6.54102	0	0	0	0
729	0	0	0	0	0	0	0	0	0	0	0	0	0	0	0	0	0	0	0	0
741	3.08926	0.633861	3.0917	0.0231588	0	0	0	0	0	0	0	0	0	0	0	0	0	0	0	0
741	0	0	0	0	13.1951	11.9943	13.3187	0.523227	0	0	0	0	0	0	0	0	0	0	0	0
741	0	0	0	0	0	0	0	0	25.5029	30.1369	30.3174	3.03174	35.766	48.749	54.8713	7.23877	0	0	0	0
741	0	0	0	0	0	0	0	0	0	0	0	0	0	0	0	0	0	0	0	0
753	3.21652	0.687662	3.2117	0.0288399	0	0	0	0	0	0	0	0	0	0	0	0	0	0	0	0
753	0	0	0	0	13.7351	12.714	13.8836	0.621468	0	0	0	0	0	0	0	0	0	0	0	0
753	0	0	0	0	0	0	0	0	24.7986	27.1881	28.7101	2.61292	35.2607	51.585	54.1956	8.30792	0	0	0	0
753	0	0	0	0	0	0	0	0	0	0	0	0	0	0	0	0	0	0	0	0
765	3.21438	0.683085	3.21089	0.0227394	0	0	0	0	0	0	0	0	0	0	0	0	0	0	0	0
765	0	0	0	0	13.5355	12.4761	13.6678	0.668765	0	0	0	0	0	0	0	0	0	0	0	0
765	0	0	0	0	0	0	0	0	25.0203	27.7685	28.9427	2.62677	34.6926	45.393	51.6073	7.18209	49.1204	0	92.7311	0
765	0	0	0	0	0	0	0	0	0	0	0	0	0	0	0	0	0	0	0	0
777	3.24311	0.695357	3.24342	0.0266053	0	0	0	0	0	0	0	0	0	0	0	0	0	0	0	0
777	0	0	0	0	13.5118	12.3399	13.6353	0.557272	0	0	0	0	0	0	0	0	0	0	0	0
777	0	0	0	0	0	0	0	0	24.9504	27.8699	28.6671	2.87512	35.3103	53.5161	51.6533	5.49708	64.7017	0	82.7876	0
777	0	0	0	0	0	0	0	0	0	0	0	0	0	0	0	0	0	0	0	0
789	2.87784	0.5491	2.87963	0.0208567	0	0	0	0	0	0	0	0	0	0	0	0	0	0	0	0
789	0	0	0	0	13.2331	12.2079	13.3763	0.605786	0	0	0	0	0	0	0	0	0	0	0	0
789	0	0	0	0	0	0	0	0	24.3965	26.9524	28.226	2.51853	34.064	41.8805	50.4661	7.88465	49.5862	0	79.0261	0
789	0	0	0	0	0	0	0	0	0	0	0	0	0	0	0	0	0	0	0	0
801	3.28588	0.705019	3.27885	0.0248264	0	0	0	0	0	0	0	0	0	0	0	0	0	0	0	0
801	0	0	0	0	13.8	12.4525	13.9442	0.642939	0	0	0	0	0	0	0	0	0	0	0	0
801	0	0	0	0	0	0	0	0	25.5636	28.8355	29.694	3.19666	34.7774	45.9443	52.0462	7.98345	50.3929	0	88.5336	0
801	0	0	0	0	0	0	0	0	0	0	0	0	0	0	0	0	0	0	0	0
813	3.30841	0.714543	3.30715	0.0236509	0	0	0	0	0	0	0	0	0	0	0	0	0	0	0	0
813	0	0	0	0	14.4692	14.0511	14.589	0.658532	0	0	0	0	0	0	0	0	0	0	0	0
813	0	0	0	0	0	0	0	0	25.9894	29.0143	30.2865	3.08548	35.496	48.8491	54.2478	8.3433	0	0	0	0
813	0	0	0	0	0	0	0	0	0	0	0	0	0	0	0	0	0	0	0	0
825	2.972	0.584009	2.97582	0.0200421	0	0	0	0	0	0	0	0	0	0	0	0	0	0	0	0
825	0	0	0	0	14.0226	13.5064	14.1715	0.601042	0	0	0	0	0	0	0	0	0	0	0	0
825	0	0	0	0	0	0	0	0	25.8172	28.7455	30.6959	3.18783	36.5891	60.6383	53.9482	9.15637	46.4637	0	101.468	0
825	0	0	0	0	0	0	0	0	0	0	0	0	0	0	0	0	0	0	0	0
837	2.88157	0.549547	2.88333	0.0180855	0	0	0	0	0	0	0	0	0	0	0	0	0	0	0	0
837	0	0	0	0	12.1295	10.1313	12.281	0.459129	0	0	0	0	0	0	0	0	0	0	0	0
837	0	0	0	0	0	0	0	0	24.4933	28.6306	28.5416	2.40905	34.2914	49.8682	53.4901	7.95148	0	0	0	0
837	0	0	0	0	0	0	0	0	0	0	0	0	0	0	0	0	0	0	0	0
849	3.32527	0.731845	3.3231	0.0288689	0	0	0	0	0	0	0	0	0	0	0	0	0	0	0	0
849	0	0	0	0	13.4145	11.5921	13.5787	0.55678	0	0	0	0	0	0	0	0	0	0	0	0
849	0	0	0	0	0	0	0	0	24.3448	27.0903	27.3516	2.47514	34.6166	50.9365	52.3172	7.75537	0	0	0	0
849	0	0	0	0	0	0	0	0	0	0	0	0	0	0	0	0	0	0	0	0
861	3.03971	0.616711	3.04131	0.0210842	0	0	0	0	0	0	0	0	0	0	0	0	0	0	0	0
861	0	0	0	0	13.0944	11.9755	13.2414	0.595194	0	0	0	0	0	0	0	0	0	0	0	0
861	0	0	0	0	0	0	0	0	24.0033	25.8798	27.5031	2.13212	33.1706	45.9374	48.4286	6.52706	46.2032	0	79.6725	0
861	0	0	0	0	0	0	0	0	0	0	0	0	0	0	0	0	0	0	0	0
873	3.05713	0.621692	3.05256	0.0209212	0	0	0	0	0	0	0	0	0	0	0	0	0	0	0	0
873	0	0	0	0	13.372	12.1933	13.5313	0.57681	0	0	0	0	0	0	0	0	0	0	0	0
873	0	0	0	0	0	0	0	0	24.5615	27.484	28.379	2.88707	33.859	50.6933	49.525	5.94995	0	0	0	0
873	0	0	0	0	0	0	0	0	0	0	0	0	0	0	0	0	0	0	0	0
885	3.24766	0.694748	3.24559	0.0236167	0	0	0	0	0	0	0	0	0	0	0	0	0	0	0	0
885	0	0	0	0	13.9629	12.9667	14.1146	0.620612	0	0	0	0	0	0	0	0	0	0	0	0
885	0	0	0	0	0	0	0	0	25.4751	28.3551	29.6242	3.03063	34.669	48.9016	52.144	8.03893	0	0	0	0
885	0	0	0	0	0	0	0	0	0	0	0	0	0	0	0	0	0	0	0	0
897	3.27436	0.7092	3.271	0.0289025	0	0	0	0	0	0	0	0	0	0	0	0	0	0	0	0
897	0	0	0	0	14.6142	14.3589	14.8123	0.681002	0	0	0	0	0	0	0	0	0	0	0	0
897	0	0	0	0	0	0	0	0	26.2676	29.4785	30.8317	3.31368	36.7931	55.231	54.6011	10.788	42.2691	0	79.7492	0
897	0	0	0	0	0	0	0	0	0	0	0	0	0	0	0	0	0	0	0	0
909	3.30104	0.718548	3.29684	0.024383	0	0	0	0	0	0	0	0	0	0	0	0	0	0	0	0
909	0	0	0	0	14.5539	14.2508	14.7181	0.78253	0	0	0	0	0	0	0	0	0	0	0	0
909	0	0	0	0	0	0	0	0	26.7556	30.4545	31.9354	3.389	37.6384	72.697	56.6596	10.4775	42.2868	0	85.0596	0
909	0	0	0	0	0	0	0	0	0	0	0	0	0	0	0	0	0	0	0	0
921	3.17388	0.659342	3.17177	0.0216309	0	0	0	0	0	0	0	0	0	0	0	0	0	0	0	0
921	0	0	0	0	14.1824	13.678	14.3348	0.614568	0	0	0	0	0	0	0	0	0	0	0	0
921	0	0	0	0	0	0	0	0	26.1346	29.2232	31.1138	3.27384	36.4898	44.808	56.8635	9.85925	0	0	0	0
921	0	0	0	0	0	0	0	0	0	0	0	0	0	0	0	0	0	0	0	0
933	3.19237	0.671261	3.1897	0.0232548	0	0	0	0	0	0	0	0	0	0	0	0	0	0	0	0
933	0	0	0	0	13.1998	11.6468	13.3354	0.511657	0	0	0	0	0	0	0	0	0	0	0	0
933	0	0	0	0	0	0	0	0	25.2358	28.7228	29.5146	2.54096	35.3137	48.7021	54.9611	7.63568	0	0	0	0
933	0	0	0	0	0	0	0	0	0	0	0	0	0	0	0	0	0	0	0	0
945	3.26628	0.698299	3.26426	0.0233053	0	0	0	0	0	0	0	0	0	0	0	0	0	0	0	0
945	0	0	0	0	14.326	13.8759	14.4657	0.650584	0	0	0	0	0	0	0	0	0	0	0	0
945	0	0	0	0	0	0	0	0	25.4609	27.6487	29.3207	2.7563	36.0926	55.8891	53.9021	7.68661	64.8312	278.068	88.5088	0.15197
945	0	0	0	0	0	0	0	0	0	0	0	0	0	0	0	0	0	0	0	0
957	3.15468	0.658692	3.15504	0.023772	0	0	0	0	0	0	0	0	0	0	0	0	0	0	0	0
957	0	0	0	0	13.9496	13.1851	14.0715	0.594622	0	0	0	0	0	0	0	0	0	0	0	0
957	0	0	0	0	0	0	0	0	25.8361	28.6943	30.4671	2.92788	35.2157	44.6421	53.1037	7.05604	0	0	0	0
957	0	0	0	0	0	0	0	0	0	0	0	0	0	0	0	0	0	0	0	0
969	3.08224	0.624654	3.07601	0.0202452	0	0	0	0	0	0	0	0	0	0	0	0	0	0	0	0
969	0	0	0	0	12.6496	10.9413	12.8039	0.528901	0	0	0	0	0	0	0	0	0	0	0	0
969	0	0	0	0	0	0	0	0	24.466	27.6	28.3125	2.38747	35.3991	55.7205	53.3133	8.13902	0	0	0	0
969	0	0	0	0	0	0	0	0	0	0	0	0	0	0	0	0	0	0	0	0
981	3.33281	0.733856	3.33101	0.0242442	0	0	0	0	0	0	0	0	0	0	0	0	0	0	0	0
981	0	0	0	0	14.0385	13.015	14.2064	0.607854	0	0	0	0	0	0	0	0	0	0	0	0
981	0	0	0	0	0	0	0	0	24.9028	27.6283	28.3733	2.63375	35.1314	52.5611	52.0843	7.43643	34.9282	0	83.7003	0
981	0	0	0	0	0	0	0	0	0	0	0	0	0	0	0	0	0	0	0	0
993	3.28275	0.704963	3.2747	0.0252039	0	0	0	0	0	0	0	0	0	0	0	0	0	0	0	0
993	0	0	0	0	15.0519	15.1555	15.2492	0.691033	0	0	0	0	0	0	0	0	0	0	0	0
993	0	0	0	0	0	0	0	0	26.6936	29.3913	31.5507	3.57681	35.9436	56.6332	52.913	9.53772	42.5487	0	88.4841	0
993	0	0	0	0	0	0	0	0	0	0	0	0	0	0	0	0	0	0	0	0
1005	3.31621	0.730249	3.31605	0.027144	0	0	0	0	0	0	0	0	0	0	0	0	0	0	0	0
1005	0	0	0	0	14.3583	13.8128	14.5132	0.657356	0	0	0	0	0	0	0	0	0	0	0	0
1005	0	0	0	0	0	0	0	0	26.9438	32.1114	32.3214	3.1759	37.5602	59.3296	57.2501	8.87779	0	0	0	0
1005	0	0	0	0	0	0	0	0	0	0	0	0	0	0	0	0	0	0	0	0
1017	3.36851	0.754605	3.36753	0.0288083	0	0	0	0	0	0	0	0	0	0	0	0	0	0	0	0
1017	0	0	0	0	14.9074	14.8837	15.0556	0.746424	0	0	0	0	0	0	0	0	0	0	0	0
1017	0	0	0	0	0	0	0	0	26.7517	30.5809	31.7126	3.44237	37.2624	51.1577	58.8326	8.8808	0	0	0	0
1017	0	0	0	0	0	0	0	0	0	0	0	0	0	0	0	0	0	0	0	0
1029	3.11434	0.638942	3.11129	0.021675	0	0	0	0	0	0	0	0	0	0	0	0	0	0	0	0
1029	0	0	0	0	14.2075	13.762	14.3807	0.706565	0	0	0	0	0	0	0	0	0	0	0	0
1029	0	0	0	0	0	0	0	0	26.5031	30.5074	31.4823	3.31137	37.3114	51.4159	56.0579	8.85588	0	0	0	0
1029	0	0	0	0	0	0	0	0	0	0	0	0	0	0	0	0	0	0	0	0
1041	3.33716	0.734264	3.33265	0.0287853	0	0	0	0	0	0	0	0	0	0	0	0	0	0	0	0
1041	0	0	0	0	13.9057	12.8607	14.0606	0.599222	0	0	0	0	0	0	0	0	0	0	0	0
1041	0	0	0	0	0	0	0	0	26.3381	30.3039	30.9013	3.29865	36.4702	43.538	56.695	7.84228	0	0	0	0
1041	0	0	0	0	0	0	0	0	0	0	0	0	0	0	0	0	0	0	0	0
1053	2.76813	0.50644	2.7641	0.0173173	0	0	0	0	0	0	0	0	0	0	0	0	0	0	0	0
1053	0	0	0	0	12.5612	11.2418	12.6672	0.53532	0	0	0	0	0	0	0	0	0	0	0	0
1053	0	0	0	0	0	0	0	0	23.913	26.5473	27.6998	2.25033	34.8034	55.4613	52.7309	7.58684	0	0	0	0
1053	0	0	0	0	0	0	0	0	0	0	0	0	0	0	0	0	0	0	0	0
1065	3.12052	0.646787	3.11445	0.0246413	0	0	0	0	0	0	0	0	0	0	0	0	0	0	0	0
1065	0	0	0	0	12.6933	10.7649	12.833	0.52712	0	0	0	0	0	0	0	0	0	0	0	0
1065	0	0	0	0	0	0	0	0	24.0622	26.5245	27.4732	2.64547	33.9642	43.6464	50.1515	6.3135	0	0	0	0
1065	0	0	0	0	0	0	0	0	0	0	0	0	0	0	0	0	0	0	0	0
1077	3.0199	0.607241	3.0207	0.0229345	0	0	0	0	0	0	0	0	0	0	0	0	0	0	0	0
1077	0	0	0	0	12.9396	11.5172	13.0593	0.572	0	0	0	0	0	0	0	0	0	0	0	0
1077	0	0	0	0	0	0	0	0	23.5879	25.3733	26.7325	2.28528	32.4189	45.0519	48.8567	6.70711	0	0	0	0
1077	0	0	0	0	0	0	0	0	0	0	0	0	0	0	0	0	0	0	0	0
1089	3.32573	0.736173	3.32738	0.0277926	0	0	0	0	0	0	0	0	0	0	0	0	0	0	0	0
1089	0	0	0	0	14.398	13.7521	14.5725	0.746897	0	0	0	0	0	0	0	0	0	0	0	0
1089	0	0	0	0	0	0	0	0	25.6585	28.1657	29.522	3.51655	34.7733	49.5881	50.166	8.24436	50.7631	128.179	80.5737	4.82087
1089	0	0	0	0	0	0	0	0	0	0	0	0	0	0	0	0	0	0	0	0
1101	3.48991	0.801583	3.48819	0.0275009	0	0	0	0	0	0	0	0	0	0	0	0	0	0	0	0
1101	0	0	0	0	14.6252	14.0232	14.8059	0.741137	0	0	0	0	0	0	0	0	0	0	0	0
1101	0	0	0	0	0	0	0	0	26.5106	30.4251	31.1758	3.30182	36.9938	58.6066	54.208	9.50114	0	0	0	0
1101	0	0	0	0	0	0	0	0	0	0	0	0	0	0	0	0	0	0	0	0
1113	3.26511	0.709914	3.26448	0.0291995	0	0	0	0	0	0	0	0	0	0	0	0	0	0	0	0
1113	0	0	0	0	14.7304	14.6187	14.891	0.673857	0	0	0	0	0	0	0	0	0	0	0	0
1113	0	0	0	0	0	0	0	0	26.3974	30.2889	31.2891	3.32281	37.2234	57.1986	55.8571	8.60016	51.274	0	97.6515	0
1113	0	0	0	0	0	0	0	0	0	0	0	0	0	0	0	0	0	0	0	0
1125	3.00842	0.596648	3.00676	0.0210436	0	0	0	0	0	0	0	0	0	0	0	0	0	0	0	0
1125	0	0	0	0	13.2264	12.09	13.3535	0.632479	0	0	0	0	0	0	0	0	0	0	0	0
1125	0	0	0	0	0	0	0	0	25.4781	29.166	30.1845	2.73671	35.1329	59.2839	54.7984	9.02561	0	0	0	0
1125	0	0	0	0	0	0	0	0	0	0	0	0	0	0	0	0	0	0	0	0
1137	3.11449	0.639773	3.10903	0.0283253	0	0	0	0	0	0	0	0	0	0	0	0	0	0	0	0
1137	0	0	0	0	13.6526	12.4793	13.8178	0.60972	0	0	0	0	0	0	0	0	0	0	0	0
1137	0	0	0	0	0	0	0	0	25.1966	27.728	29.226	3.38602	35.8062	63.3786	53.9167	10.0009	39.531	0	94.7618	0
1137	0	0	0	0	0	0	0	0	0	0	0	0	0	0	0	0	0	0	0	0
1149	2.9677	0.581441	2.96472	0.0245395	0	0	0	0	0	0	0	0	0	0	0	0	0	0	0	0
1149	0	0	0	0	13.4256	12.3821	13.5464	0.71812	0	0	0	0	0	0	0	0	0	0	0	0
1149	0	0	0	0	0	0	0	0	25.0246	27.3485	29.1713	2.89764	35.141	56.5806	52.2705	9.26626	0	0	0	0
1149	0	0	0	0	0	0	0	0	0	0	0	0	0	0	0	0	0	0	0	0
1161	3.2407	0.698113	3.23895	0.0249884	0	0	0	0	0	0	0	0	0	0	0	0	0	0	0	0
1161	0	0	0	0	12.9833	11.2331	13.1356	0.640451	0	0	0	0	0	0	0	0	0	0	0	0
1161	0	0	0	0	0	0	0	0	24.8134	27.9579	28.5546	3.02487	34.279	52.6311	52.4284	8.04467	0	0	0	0
1161	0	0	0	0	0	0	0	0	0	0	0	0	0	0	0	0	0	0	0	0
1173	3.3982	0.758206	3.39273	0.0288581	0	0	0	0	0	0	0	0	0	0	0	0	0	0	0	0
1173	0	0	0	0	14.5095	14.1741	14.6514	0.669863	0	0	0	0	0	0	0	0	0	0	0	0
1173	0	0	0	0	0	0	0	0	25.2376	28.3356	28.8111	3.0442	35.0031	49.9858	52.2995	7.93122	0	0	0	0
1173	0	0	0	0	0	0	0	0	0	0	0	0	0	0	0	0	0	0	0	0
1185	3.43503	0.78109	3.42897	0.0293843	0	0	0	0	0	0	0	0	0	0	0	0	0	0	0	0
1185	0	0	0	0	14.9233	14.8866	15.061	0.746054	0	0	0	0	0	0	0	0	0	0	0	0
1185	0	0	0	0	0	0	0	0	26.7301	30.5269	31.5812	3.15292	36.1245	52.8897	53.1876	9.49984	43.7613	0	102.867	0
1185	0	0	0	0	0	0	0	0	0	0	0	0	0	0	0	0	0	0	0	0
1197	3.5306	0.822656	3.53184	0.0296216	0	0	0	0	0	0	0	0	0	0	0	0	0	0	0	0
1197	0	0	0	0	14.6561	14.3686	14.7989	0.712686	0	0	0	0	0	0	0	0	0	0	0	0
1197	0	0	0	0	0	0	0	0	26.8796	32.1122	31.6942	3.11729	37.3735	56.3132	57.6844	9.52587	38.7279	0.827873	88.3026	11.2226
1197	0	0	0	0	0	0	0	0	0	0	0	0	0	0	0	0	0	0	0	0
1209	3.27205	0.700914	3.26737	0.025631	0	0	0	0	0	0	0	0	0	0	0	0	0	0	0	0
1209	0	0	0	0	14.0488	13.6338	14.2025	0.635741	0	0	0	0	0	0	0	0	0	0	0	0
1209	0	0	0	0	0	0	0	0	25.7429	30.5133	30.1333	2.86392	35.2957	56.5087	55.7122	8.71462	41.0893	0	88.5668	0
1209	0	0	0	0	0	0	0	0	0	0	0	0	0	0	0	0	0	0	0	0
1221	3.78341	0.943737	3.77784	0.0375989	0	0	0	0	0	0	0	0	0	0	0	0	0	0	0	0
1221	0	0	0	0	15.6125	15.5611	15.7838	0.846476	0	0	0	0	0	0	0	0	0	0	0	0
1221	0	0	0	0	0	0	0	0	27.4088	31.8532	32.085	3.28094	37.3208	49.7897	56.8004	9.15758	0	0	0	0
1221	0	0	0	0	0	0	0	0	0	0	0	0	0	0	0	0	0	0	0	0
1233	3.0328	0.609266	3.03122	0.0212946	0	0	0	0	0	0	0	0	0	0	0	0	0	0	0	0
1233	0	0	0	0	15.3809	16.8819	15.5676	0.854735	0	0	0	0	0	0	0	0	0	0	0	0
1233	0	0	0	0	0	0	0	0	27.304	31.0962	33.1315	4.0461	37.1342	60.7917	57.168	8.43926	0	0	0	0
1233	0	0	0	0	0	0	0	0	0	0	0	0	0	0	0	0	0	0	0	0
1245	3.27852	0.716201	3.27844	0.0268061	0	0	0	0	0	0	0	0	0	0	0	0	0	0	0	0
1245	0	0	0	0	13.6403	12.3584	13.8107	0.603345	0	0	0	0	0	0	0	0	0	0	0	0
1245	0	0	0	0	0	0	0	0	27.0742	33.4167	32.8422	3.80739	37.3941	59.9784	59.7825	11.7714	0	0	0	0
1245	0	0	0	0	0	0	0	0	0	0	0	0	0	0	0	0	0	0	0	0
1257	3.10189	0.64092	3.10204	0.0239716	0	0	0	0	0	0	0	0	0	0	0	0	0	0	0	0
1257	0	0	0	0	13.4149	12.3271	13.5591	0.599533	0	0	0	0	0	0	0	0	0	0	0	0
1257	0	0	0	0	0	0	0	0	24.6694	27.5472	28.4643	2.53894	35.2624	58.8994	56.9011	7.65743	0	0	0	0
1257	0	0	0	0	0	0	0	0	0	0	0	0	0	0	0	0	0	0	0	0
1269	3.10122	0.632479	3.09717	0.0202435	0	0	0	0	0	0	0	0	0	0	0	0	0	0	0	0
1269	0	0	0	0	12.9324	11.4156	13.071	0.574939	0	0	0	0	0	0	0	0	0	0	0	0
1269	0	0	0	0	0	0	0	0	24.4326	27.242	28.0736	2.55756	33.7676	45.2562	50.6545	6.66305	0	0	0	0
1269	0	0	0	0	0	0	0	0	0	0	0	0	0	0	0	0	0	0	0	0
1281	3.60207	0.86066	3.60595	0.0274051	0	0	0	0	0	0	0	0	0	0	0	0	0	0	0	0
1281	0	0	0	0	14.0408	12.7463	14.2055	0.588341	0	0	0	0	0	0	0	0	0	0	0	0
1281	0	0	0	0	0	0	0	0	25.1196	28.2376	28.5108	2.66724	35.4624	53.3161	52.1301	8.60092	0	0	0	0
1281	0	0	0	0	0	0	0	0	0	0	0	0	0	0	0	0	0	0	0	0
1293	3.59641	0.855806	3.5959	0.0345909	0	0	0	0	0	0	0	0	0	0	0	0	0	0	0	0
1293	0	0	0	0	15.1917	15.569	15.3899	0.686135	0	0	0	0	0	0	0	0	0	0	0	0
1293	0	0	0	0	0	0	0	0	26.2074	29.3676	30.3475	2.59205	36.3446	53.6108	52.5399	7.78084	0	0	0	0
1293	0	0	0	0	0	0	0	0	0	0	0	0	0	0	0	0	0	0	0	0
1305	3.59249	0.852213	3.59712	0.0323157	0	0	0	0	0	0	0	0	0	0	0	0	0	0	0	0
1305	0	0	0	0	16.2469	17.4447	16.4358	0.963829	0	0	0	0	0	0	0	0	0	0	0	0
1305	0	0	0	0	0	0	0	0	28.1968	33.5862	33.9129	3.69536	37.6005	52.609	56.814	8.57024	0	0	0	0
1305	0	0	0	0	0	0	0	0	0	0	0	0	0	0	0	0	0	0	0	0
1317	3.15959	0.665482	3.16416	0.0252578	0	0	0	0	0	0	0	0	0	0	0	0	0	0	0	0
1317	0	0	0	0	14.8503	15.4654	15.0384	0.769932	0	0	0	0	0	0	0	0	0	0	0	0
1317	0	0	0	0	0	0	0	0	27.7171	33.0579	34.0759	4.06267	39.1054	61.1583	60.6442	11.9516	0	0	0	0
1317	0	0	0	0	0	0	0	0	0	0	0	0	0	0	0	0	0	0	0	0
1329	3.60589	0.85994	3.60918	0.0343476	0	0	0	0	0	0	0	0	0	0	0	0	0	0	0	0
1329	0	0	0	0	15.9673	16.5216	16.1652	0.914216	0	0	0	0	0	0	0	0	0	0	0	0
1329	0	0	0	0	0	0	0	0	28.5063	34.4643	34.6575	5.35351	38.0446	45.0872	63.5014	12.1652	0	0	0	0
1329	0	0	0	0	0	0	0	0	0	0	0	0	0	0	0	0	0	0	0	0
1341	3.44147	0.781832	3.43724	0.0288866	0	0	0	0	0	0	0	0	0	0	0	0	0	0	0	0
1341	0	0	0	0	14.6045	14.5065	14.7886	0.727065	0	0	0	0	0	0	0	0	0	0	0	0
1341	0	0	0	0	0	0	0	0	27.4346	32.0574	33.045	3.58595	37.7424	52.2997	61.661	13.4397	0	0	0	0
1341	0	0	0	0	0	0	0	0	0	0	0	0	0	0	0	0	0	0	0	0
1353	2.98056	0.592588	2.97457	0.0248651	0	0	0	0	0	0	0	0	0	0	0	0	0	0	0	0
1353	0	0	0	0	13.9816	13.6736	14.1134	0.637083	0	0	0	0	0	0	0	0	0	0	0	0
1353	0	0	0	0	0	0	0	0	25.671	29.2096	30.624	3.14727	36.4698	61.8591	57.774	11.7665	0	0	0	0
1353	0	0	0	0	0	0	0	0	0	0	0	0	0	0	0	0	0	0	0	0
1365	3.37856	0.75369	3.37662	0.0305592	0	0	0	0	0	0	0	0	0	0	0	0	0	0	0	0
1365	0	0	0	0	13.424	11.8996	13.5462	0.67217	0	0	0	0	0	0	0	0	0	0	0	0
1365	0	0	0	0	0	0	0	0	25.773	30.3679	30.078	2.86718	35.9126	53.4467	55.3702	8.59963	40.1258	0	89.2883	0
1365	0	0	0	0	0	0	0	0	0	0	0	0	0	0	0	0	0	0	0	0
1377	3.02484	0.608564	3.02121	0.0234037	0	0	0	0	0	0	0	0	0	0	0	0	0	0	0	0
1377	0	0	0	0	13.0261	11.7427	13.1653	0.59476	0	0	0	0	0	0	0	0	0	0	0	0
1377	0	0	0	0	0	0	0	0	23.84	26.3301	27.1176	2.54237	33.8568	44.7987	52.253	8.53282	0	0	0	0
1377	0	0	0	0	0	0	0	0	0	0	0	0	0	0	0	0	0	0	0	0
1389	3.45911	0.790837	3.45471	0.0295446	0	0	0	0	0	0	0	0	0	0	0	0	0	0	0	0
1389	0	0	0	0	14.0679	12.8738	14.2279	0.705162	0	0	0	0	0	0	0	0	0	0	0	0
1389	0	0	0	0	0	0	0	0	25.364	28.8013	29.0292	2.95573	34.9532	50.4614	50.7139	7.16683	54.2358	7.00811	91.9207	35.8428
1389	0	0	0	0	0	0	0	0	0	0	0	0	0	0	0	0	0	0	0	0
1401	3.46509	0.796395	3.46702	0.0306266	0	0	0	0	0	0	0	0	0	0	0	0	0	0	0	0
1401	0	0	0	0	15.2602	15.5037	15.3944	0.793773	0	0	0	0	0	0	0	0	0	0	0	0
1401	0	0	0	0	0	0	0	0	26.6285	30.6858	31.1244	3.4915	35.7654	46.8218	53.516	8.41174	0	0	0	0
1401	0	0	0	0	0	0	0	0	0	0	0	0	0	0	0	0	0	0	0	0
1413	3.64874	0.88526	3.64866	0.034717	0	0	0	0	0	0	0	0	0	0	0	0	0	0	0	0
1413	0	0	0	0	16.1363	17.3036	16.3051	0.937156	0	0	0	0	0	0	0	0	0	0	0	0
1413	0	0	0	0	0	0	0	0	28.433	34.1079	34.1471	4.36081	39.6352	65.8232	58.6017	10.531	0	0	0	0
1413	0	0	0	0	0	0	0	0	0	0	0	0	0	0	0	0	0	0	0	0
1425	2.56467	0.436258	2.56669	0.0145372	0	0	0	0	0	0	0	0	0	0	0	0	0	0	0	0
1425	0	0	0	0	13.7852	13.8817	13.944	0.649137	0	0	0	0	0	0	0	0	0	0	0	0
1425	0	0	0	0	0	0	0	0	26.0688	29.4606	32.3112	3.93449	37.0609	60.6728	57.9338	11.7767	0	0	0	0
1425	0	0	0	0	0	0	0	0	0	0	0	0	0	0	0	0	0	0	0	0
1437	3.33871	0.743735	3.34389	0.0282762	0	0	0	0	0	0	0	0	0	0	0	0	0	0	0	0
1437	0	0	0	0	12.4654	9.75797	12.6193	0.478679	0	0	0	0	0	0	0	0	0	0	0	0
1437	0	0	0	0	0	0	0	0	25.7442	30.6821	30.0689	3.0175	36.999	58.703	57.6579	11.5528	0	0	0	0
1437	0	0	0	0	0	0	0	0	0	0	0	0	0	0	0	0	0	0	0	0
1449	2.97435	0.588019	2.97571	0.0214861	0	0	0	0	0	0	0	0	0	0	0	0	0	0	0	0
1449	0	0	0	0	14.6125	14.8744	14.7513	0.746153	0	0	0	0	0	0	0	0	0	0	0	0
1449	0	0	0	0	0	0	0	0	24.6107	25.0441	28.1662	2.83526	35.0027	53.4018	54.0853	8.74333	0	0	0	0
1449	0	0	0	0	0	0	0	0	0	0	0	0	0	0	0	0	0	0	0	0
1461	3.10721	0.640369	3.10544	0.0250021	0	0	0	0	0	0	0	0	0	0	0	0	0	0	0	0
1461	0	0	0	0	13.1165	11.7759	13.2636	0.589977	0	0	0	0	0	0	0	0	0	0	0	0
1461	0	0	0	0	0	0	0	0	25.9905	30.7084	30.9815	3.34007	35.5784	42.8203	51.0835	8.17212	0	0	0	0
1461	0	0	0	0	0	0	0	0	0	0	0	0	0	0	0	0	0	0	0	0
1473	3.50954	0.817212	3.50992	0.0337846	0	0	0	0	0	0	0	0	0	0	0	0	0	0	0	0
1473	0	0	0	0	14.3296	13.4774	14.4862	0.720572	0	0	0	0	0	0	0	0	0	0	0	0
1473	0	0	0	0	0	0	0	0	25.5361	28.5279	29.3115	3.04583	35.9844	51.25	56.8075	10.8267	0	0	0	0
1473	0	0	0	0	0	0	0	0	0	0	0	0	0	0	0	0	0	0	0	0
1485	3.03614	0.60997	3.03558	0.0235758	0	0	0	0	0	0	0	0	0	0	0	0	0	0	0	0
1485	0	0	0	0	14.7413	15.1971	14.8788	0.78435	0	0	0	0	0	0	0	0	0	0	0	0
1485	0	0	0	0	0	0	0	0	26.0951	29.3927	30.7932	3.52818	34.4322	44.1381	52.6501	10.1135	0	0	0	0
1485	0	0	0	0	0	0	0	0	0	0	0	0	0	0	0	0	0	0	0	0
1497	2.67367	0.473832	2.67609	0.0177491	0	0	0	0	0	0	0	0	0	0	0	0	0	0	0	0
1497	0	0	0	0	12.0056	10.2505	12.1526	0.497086	0	0	0	0	0	0	0	0	0	0	0	0
1497	0	0	0	0	0	0	0	0	24.6842	28.3835	29.4024	3.03742	33.7743	47.4058	52.4918	8.98146	0	0	0	0
1497	0	0	0	0	0	0	0	0	0	0	0	0	0	0	0	0	0	0	0	0
1509	3.09245	0.632609	3.09347	0.0280208	0	0	0	0	0	0	0	0	0	0	0	0	0	0	0	0
1509	0	0	0	0	13.1224	11.2692	13.2688	0.603613	0	0	0	0	0	0	0	0	0	0	0	0
1509	0	0	0	0	0	0	0	0	24.1645	25.9067	27.5735	3.06091	35.0783	53.2502	53.4679	10.9037	48.5079	0	82.6397	0
1509	0	0	0	0	0	0	0	0	0	0	0	0	0	0	0	0	0	0	0	0
1521	3.33754	0.735475	3.33907	0.0281009	0	0	0	0	0	0	0	0	0	0	0	0	0	0	0	0
1521	0	0	0	0	14.3103	13.4998	14.4579	0.789248	0	0	0	0	0	0	0	0	0	0	0	0
1521	0	0	0	0	0	0	0	0	25.532	28.2676	29.3507	3.07897	35.717	47.9727	51.365	8.83153	35.706	0	87.891	0
1521	0	0	0	0	0	0	0	0	0	0	0	0	0	0	0	0	0	0	0	0
1533	3.37143	0.7502	3.37184	0.030049	0	0	0	0	0	0	0	0	0	0	0	0	0	0	0	0
1533	0	0	0	0	13.9473	13.0691	14.1237	0.66855	0	0	0	0	0	0	0	0	0	0	0	0
1533	0	0	0	0	0	0	0	0	25.913	29.1853	30.091	3.19486	35.8322	51.7102	53.0948	8.37684	0	0	0	0
1533	0	0	0	0	0	0	0	0	0	0	0	0	0	0	0	0	0	0	0	0
1545	3.02848	0.612511	3.03077	0.0284213	0	0	0	0	0	0	0	0	0	0	0	0	0	0	0	0
1545	0	0	0	0	13.8252	13.2432	13.9963	0.672543	0	0	0	0	0	0	0	0	0	0	0	0
1545	0	0	0	0	0	0	0	0	25.1678	28.2193	29.4037	2.96861	35.6373	59.5992	53.0062	8.91904	28.836	0	82.3278	0
1545	0	0	0	0	0	0	0	0	0	0	0	0	0	0	0	0	0	0	0	0
1557	3.03727	0.61163	3.03403	0.0235736	0	0	0	0	0	0	0	0	0	0	0	0	0	0	0	0
1557	0	0	0	0	12.6635	11.0804	12.8039	0.65681	0	0	0	0	0	0	0	0	0	0	0	0
1557	0	0	0	0	0	0	0	0	24.641	28.231	28.6241	2.7208	34.2011	48.9712	51.9876	7.78455	33.1343	0	83.5944	0
1557	0	0	0	0	0	0	0	0	0	0	0	0	0	0	0	0	0	0	0	0
1569	3.10795	0.642911	3.1075	0.0261036	0	0	0	0	0	0	0	0	0	0	0	0	0	0	0	0
1569	0	0	0	0	13.3249	11.9287	13.4635	0.594547	0	0	0	0	0	0	0	0	0	0	0	0
1569	0	0	0	0	0	0	0	0	24.3401	26.595	27.6457	3.06504	34.079	45.8751	51.7394	7.63587	42.966	0	86.095	0
1569	0	0	0	0	0	0	0	0	0	0	0	0	0	0	0	0	0	0	0	0
1581	3.05936	0.619854	3.05739	0.0221081	0	0	0	0	0	0	0	0	0	0	0	0	0	0	0	0
1581	0	0	0	0	12.9856	11.6325	13.1258	0.634298	0	0	0	0	0	0	0	0	0	0	0	0
1581	0	0	0	0	0	0	0	0	24.3941	26.6899	28.0242	2.52437	33.5955	49.4098	49.205	7.38231	58.903	37.6221	82.9979	52.309
1581	0	0	0	0	0	0	0	0	0	0	0	0	0	0	0	0	0	0	0	0
1593	3.55548	0.835226	3.54609	0.0308769	0	0	0	0	0	0	0	0	0	0	0	0	0	0	0	0
1593	0	0	0	0	14.4101	13.6088	14.5838	0.713423	0	0	0	0	0	0	0	0	0	0	0	0
1593	0	0	0	0	0	0	0	0	25.6846	28.8695	29.4103	3.21785	35.6012	53.0736	52.2901	7.65424	0	0	0	0
1593	0	0	0	0	0	0	0	0	0	0	0	0	0	0	0	0	0	0	0	0
1605	3.42303	0.772766	3.42003	0.0281537	0	0	0	0	0	0	0	0	0	0	0	0	0	0	0	0
1605	0	0	0	0	15.7934	17.0006	15.9332	0.850446	0	0	0	0	0	0	0	0	0	0	0	0
1605	0	0	0	0	0	0	0	0	27.0903	31.0092	32.1123	3.78771	37.4096	58.0285	54.6832	10.5181	0	0	0	0
1605	0	0	0	0	0	0	0	0	0	0	0	0	0	0	0	0	0	0	0	0
1617	3.26067	0.699231	3.25869	0.0232352	0	0	0	0	0	0	0	0	0	0	0	0	0	0	0	0
1617	0	0	0	0	14.3937	14.2092	14.5649	0.671969	0	0	0	0	0	0	0	0	0	0	0	0
1617	0	0	0	0	0	0	0	0	27.2479	32.3031	33.073	3.6501	36.7803	55.2888	57.2688	8.54598	55.5254	0	97.5634	0
1617	0	0	0	0	0	0	0	0	0	0	0	0	0	0	0	0	0	0	0	0
1629	3.29736	0.719452	3.29423	0.0260853	0	0	0	0	0	0	0	0	0	0	0	0	0	0	0	0
1629	0	0	0	0	14.6528	14.3365	14.8441	0.668599	0	0	0	0	0	0	0	0	0	0	0	0
1629	0	0	0	0	0	0	0	0	26.6505	30.8836	31.7345	3.50899	38.033	56.8813	59.9534	12.8272	0	0	0	0
1629	0	0	0	0	0	0	0	0	0	0	0	0	0	0	0	0	0	0	0	0
1641	3.29971	0.724423	3.29691	0.0286322	0	0	0	0	0	0	0	0	0	0	0	0	0	0	0	0
1641	0	0	0	0	14.5346	14.1714	14.6451	0.703287	0	0	0	0	0	0	0	0	0	0	0	0
1641	0	0	0	0	0	0	0	0	26.7462	30.9	31.8105	3.17731	37.0609	51.4877	57.3786	9.44537	0	0	0	0
1641	0	0	0	0	0	0	0	0	0	0	0	0	0	0	0	0	0	0	0	0
1653	3.00952	0.605937	3.01169	0.0239951	0	0	0	0	0	0	0	0	0	0	0	0	0	0	0	0
1653	0	0	0	0	13.2188	12.1121	13.349	0.631504	0	0	0	0	0	0	0	0	0	0	0	0
1653	0	0	0	0	0	0	0	0	25.3582	28.5028	29.7795	2.86836	35.8351	51.0833	55.377	7.2146	0	0	0	0
1653	0	0	0	0	0	0	0	0	0	0	0	0	0	0	0	0	0	0	0	0
1665	3.4751	0.79887	3.47444	0.0291393	0	0	0	0	0	0	0	0	0	0	0	0	0	0	0	0
1665	0	0	0	0	14.2445	13.2851	14.427	0.764776	0	0	0	0	0	0	0	0	0	0	0	0
1665	0	0	0	0	0	0	0	0	25.7263	28.6533	29.7292	3.23292	36.0185	51.8886	55.0969	9.36743	0	0	0	0
1665	0	0	0	0	0	0	0	0	0	0	0	0	0	0	0	0	0	0	0	0
1677	3.02047	0.598584	3.02027	0.0183611	0	0	0	0	0	0	0	0	0	0	0	0	0	0	0	0
1677	0	0	0	0	14.5379	14.7304	14.7081	0.722177	0	0	0	0	0	0	0	0	0	0	0	0
1677	0	0	0	0	0	0	0	0	25.9118	28.7366	30.4987	3.63073	35.1391	47.5776	53.1443	9.17149	0	0	0	0
1677	0	0	0	0	0	0	0	0	0	0	0	0	0	0	0	0	0	0	0	0
1689	3.20243	0.682401	3.20018	0.0254217	0	0	0	0	0	0	0	0	0	0	0	0	0	0	0	0
1689	0	0	0	0	13.1681	11.5455	13.317	0.494873	0	0	0	0	0	0	0	0	0	0	0	0
1689	0	0	0	0	0	0	0	0	25.944	30.3618	30.7905	3.24857	35.5211	43.3095	54.5968	8.09983	37.4899	0	82.6871	0
1689	0	0	0	0	0	0	0	0	0	0	0	0	0	0	0	0	0	0	0	0
1701	3.19598	0.669648	3.19023	0.0244657	0	0	0	0	0	0	0	0	0	0	0	0	0	0	0	0
1701	0	0	0	0	14.3473	13.9094	14.5236	0.711634	0	0	0	0	0	0	0	0	0	0	0	0
1701	0	0	0	0	0	0	0	0	25.3506	28.027	29.3881	2.88435	35.7636	42.8457	55.3321	10.238	0	0	0	0
1701	0	0	0	0	0	0	0	0	0	0	0	0	0	0	0	0	0	0	0	0
1713	3.30167	0.726436	3.3051	0.0277104	0	0	0	0	0	0	0	0	0	0	0	0	0	0	0	0
1713	0	0	0	0	13.6993	12.6035	13.8444	0.62538	0	0	0	0	0	0	0	0	0	0	0	0
1713	0	0	0	0	0	0	0	0	25.9221	29.334	30.4071	3.0698	34.9513	46.9645	53.4947	8.82626	0	0	0	0
1713	0	0	0	0	0	0	0	0	0	0	0	0	0	0	0	0	0	0	0	0
1725	3.18241	0.666467	3.18004	0.024753	0	0	0	0	0	0	0	0	0	0	0	0	0	0	0	0
1725	0	0	0	0	14.468	14.3293	14.6585	0.755512	0	0	0	0	0	0	0	0	0	0	0	0
1725	0	0	0	0	0	0	0	0	25.7918	29.1578	30.1383	3.25022	35.9344	47.5031	54.7483	8.2718	0	0	0	0
1725	0	0	0	0	0	0	0	0	0	0	0	0	0	0	0	0	0	0	0	0
1737	3.2758	0.706788	3.27625	0.0230414	0	0	0	0	0	0	0	0	0	0	0	0	0	0	0	0
1737	0	0	0	0	14.0353	13.1389	14.2024	0.652423	0	0	0	0	0	0	0	0	0	0	0	0
1737	0	0	0	0	0	0	0	0	26.3085	30.2634	31.159	3.43911	35.8363	57.171	55.0423	9.1488	0	0	0	0
1737	0	0	0	0	0	0	0	0	0	0	0	0	0	0	0	0	0	0	0	0
1749	3.36636	0.750717	3.3665	0.0279705	0	0	0	0	0	0	0	0	0	0	0	0	0	0	0	0
1749	0	0	0	0	14.1252	13.2757	14.2773	0.582228	0	0	0	0	0	0	0	0	0	0	0	0
1749	0	0	0	0	0	0	0	0	25.8815	28.6486	30.235	2.93195	36.4707	51.991	55.9502	8.74491	48.3999	0	88.8492	0
1749	0	0	0	0	0	0	0	0	0	0	0	0	0	0	0	0	0	0	0	0
1761	2.84417	0.538783	2.84426	0.0202057	0	0	0	0	0	0	0	0	0	0	0	0	0	0	0	0
1761	0	0	0	0	13.1045	12.0256	13.2601	0.556659	0	0	0	0	0	0	0	0	0	0	0	0
1761	0	0	0	0	0	0	0	0	24.5782	26.8549	28.8064	2.41007	34.1115	50.1719	52.4269	7.76665	0	0	0	0
1761	0	0	0	0	0	0	0	0	0	0	0	0	0	0	0	0	0	0	0	0
1773	3.43289	0.787514	3.42721	0.032657	0	0	0	0	0	0	0	0	0	0	0	0	0	0	0	0
1773	0	0	0	0	13.5916	12.0977	13.7335	0.649757	0	0	0	0	0	0	0	0	0	0	0	0
1773	0	0	0	0	0	0	0	0	25.3801	29.1381	29.2855	2.85072	34.9979	44.8602	53.2819	7.12915	55.1712	0	87.1665	0
1773	0	0	0	0	0	0	0	0	0	0	0	0	0	0	0	0	0	0	0	0
1785	3.11277	0.636838	3.1105	0.0234957	0	0	0	0	0	0	0	0	0	0	0	0	0	0	0	0
1785	0	0	0	0	13.6301	13.065	13.7541	0.69038	0	0	0	0	0	0	0	0	0	0	0	0
1785	0	0	0	0	0	0	0	0	24.5668	27.0397	28.1384	2.69628	33.8307	52.9287	51.6903	7.12704	0	0	0	0
1785	0	0	0	0	0	0	0	0	0	0	0	0	0	0	0	0	0	0	0	0
1797	3.67543	0.890119	3.67489	0.0325224	0	0	0	0	0	0	0	0	0	0	0	0	0	0	0	0
1797	0	0	0	0	15.1906	14.7728	15.3679	0.789231	0	0	0	0	0	0	0	0	0	0	0	0
1797	0	0	0	0	0	0	0	0	26.9037	31.2773	31.3165	3.75626	36.7495	51.6244	53.617	9.68063	32.043	0	85.9418	0
1797	0	0	0	0	0	0	0	0	0	0	0	0	0	0	0	0	0	0	0	0
1809	3.22313	0.689174	3.22455	0.0256005	0	0	0	0	0	0	0	0	0	0	0	0	0	0	0	0
1809	0	0	0	0	14.7021	14.9849	14.8711	0.699508	0	0	0	0	0	0	0	0	0	0	0	0
1809	0	0	0	0	0	0	0	0	26.8013	31.3214	31.7345	3.36557	35.9935	50.6965	55.758	8.47665	0	0	0	0
1809	0	0	0	0	0	0	0	0	0	0	0	0	0	0	0	0	0	0	0	0
1821	3.14399	0.654538	3.14202	0.0240903	0	0	0	0	0	0	0	0	0	0	0	0	0	0	0	0
1821	0	0	0	0	13.503	12.4696	13.6557	0.600792	0	0	0	0	0	0	0	0	0	0	0	0
1821	0	0	0	0	0	0	0	0	25.7892	30.3191	30.7746	2.90304	36.5833	49.4558	56.01	9.24484	0	0	0	0
1821	0	0	0	0	0	0	0	0	0	0	0	0	0	0	0	0	0	0	0	0
1833	3.4067	0.767502	3.401	0.0280112	0	0	0	0	0	0	0	0	0	0	0	0	0	0	0	0
1833	0	0	0	0	13.5257	12.1218	13.6709	0.627042	0	0	0	0	0	0	0	0	0	0	0	0
1833	0	0	0	0	0	0	0	0	24.9589	28.4417	28.7164	2.65425	35.6809	52.2584	55.0375	8.0201	0	0	0	0
1833	0	0	0	0	0	0	0	0	0	0	0	0	0	0	0	0	0	0	0	0
1845	3.42422	0.777952	3.42343	0.0287007	0	0	0	0	0	0	0	0	0	0	0	0	0	0	0	0
1845	0	0	0	0	15.6126	16.3376	15.7602	0.814963	0	0	0	0	0	0	0	0	0	0	0	0
1845	0	0	0	0	0	0	0	0	26.4607	29.5935	30.8397	3.73355	36.3098	55.4856	53.6842	9.19124	0	0	0	0
1845	0	0	0	0	0	0	0	0	0	0	0	0	0	0	0	0	0	0	0	0
1857	3.455	0.78958	3.4526	0.0293781	0	0	0	0	0	0	0	0	0	0	0	0	0	0	0	0
1857	0	0	0	0	14.6177	14.3057	14.7696	0.691495	0	0	0	0	0	0	0	0	0	0	0	0
1857	0	0	0	0	0	0	0	0	27.4629	32.3205	32.9549	3.42282	38.4522	66.1783	56.5089	12.4819	0	0	0	0
1857	0	0	0	0	0	0	0	0	0	0	0	0	0	0	0	0	0	0	0	0
1869	3.5234	0.819519	3.52241	0.028666	0	0	0	0	0	0	0	0	0	0	0	0	0	0	0	0
1869	0	0	0	0	15.6846	16.486	15.862	0.841552	0	0	0	0	0	0	0	0	0	0	0	0
1869	0	0	0	0	0	0	0	0	27.5398	31.9202	32.6359	3.51875	39.4977	54.9329	60.5674	11.1169	0	0	0	0
1869	0	0	0	0	0	0	0	0	0	0	0	0	0	0	0	0	0	0	0	0
1881	3.28714	0.71523	3.28566	0.0258839	0	0	0	0	0	0	0	0	0	0	0	0	0	0	0	0
1881	0	0	0	0	15.495	16.1386	15.66	0.755112	0	0	0	0	0	0	0	0	0	0	0	0
1881	0	0	0	0	0	0	0	0	27.9633	33.6326	34.2188	4.25113	39.3788	61.3166	59.2204	11.0357	0	0	0	0
1881	0	0	0	0	0	0	0	0	0	0	0	0	0	0	0	0	0	0	0	0
1893	2.9676	0.586393	2.9699	0.0225644	0	0	0	0	0	0	0	0	0	0	0	0	0	0	0	0
1893	0	0	0	0	12.6742	11.1767	12.8076	0.513279	0	0	0	0	0	0	0	0	0	0	0	0
1893	0	0	0	0	0	0	0	0	25.6147	30.1078	30.7031	2.71061	36.3785	54.8038	58.4178	9.45294	0	0	0	0
1893	0	0	0	0	0	0	0	0	0	0	0	0	0	0	0	0	0	0	0	0
1905	2.85319	0.537543	2.85285	0.018187	0	0	0	0	0	0	0	0	0	0	0	0	0	0	0	0
1905	0	0	0	0	11.8904	9.75541	12.0417	0.488608	0	0	0	0	0	0	0	0	0	0	0	0
1905	0	0	0	0	0	0	0	0	22.8433	24.8868	25.8448	2.06611	32.9781	45.2044	52.448	7.1503	0	0	0	0
1905	0	0	0	0	0	0	0	0	0	0	0	0	0	0	0	0	0	0	0	0
1917	3.21813	0.676881	3.21736	0.0237607	0	0	0	0	0	0	0	0	0	0	0	0	0	0	0	0
1917	0	0	0	0	12.9591	11.036	13.0965	0.518997	0	0	0	0	0	0	0	0	0	0	0	0
1917	0	0	0	0	0	0	0	0	23.4985	24.9871	26.2591	2.36462	32.6165	43.6145	47.3868	6.08478	52.5233	0	82.3635	0
1917	0	0	0	0	0	0	0	0	0	0	0	0	0	0	0	0	0	0	0	0
1929	3.45657	0.788895	3.45484	0.0295352	0	0	0	0	0	0	0	0	0	0	0	0	0	0	0	0
1929	0	0	0	0	14.5832	13.9824	14.7372	0.699177	0	0	0	0	0	0	0	0	0	0	0	0
1929	0	0	0	0	0	0	0	0	25.4138	27.601	28.9782	2.67873	34.4863	47.5917	49.2427	6.60553	45.755	37.8275	79.0452	9.01167
1929	0	0	0	0	0	0	0	0	0	0	0	0	0	0	0	0	0	0	0	0
1941	3.4642	0.790138	3.46388	0.0295207	0	0	0	0	0	0	0	0	0	0	0	0	0	0	0	0
1941	0	0	0	0	14.4868	14.0956	14.6175	0.697037	0	0	0	0	0	0	0	0	0	0	0	0
1941	0	0	0	0	0	0	0	0	26.2969	30.0843	30.8244	2.98252	35.426	48.3586	52.7386	7.68957	50.6291	74.0256	83.5401	11.4029
1941	0	0	0	0	0	0	0	0	0	0	0	0	0	0	0	0	0	0	0	0
1953	3.29312	0.718123	3.29161	0.0295776	0	0	0	0	0	0	0	0	0	0	0	0	0	0	0	0
1953	0	0	0	0	14.7192	14.7642	14.8931	0.730188	0	0	0	0	0	0	0	0	0	0	0	0
1953	0	0	0	0	0	0	0	0	26.3197	30.7208	31.0238	3.13152	36.6937	55.8693	55.5157	7.82565	0	0	0	0
1953	0	0	0	0	0	0	0	0	0	0	0	0	0	0	0	0	0	0	0	0
1965	3.38597	0.76189	3.38604	0.0261018	0	0	0	0	0	0	0	0	0	0	0	0	0	0	0	0
1965	0	0	0	0	15.2249	15.2689	15.3807	0.857251	0	0	0	0	0	0	0	0	0	0	0	0
1965	0	0	0	0	0	0	0	0	27.3391	31.7513	32.7965	4.05594	37.1955	55.1358	57.0598	9.98024	0	0	0	0
1965	0	0	0	0	0	0	0	0	0	0	0	0	0	0	0	0	0	0	0	0
1977	3.44552	0.783503	3.4426	0.0286438	0	0	0	0	0	0	0	0	0	0	0	0	0	0	0	0
1977	0	0	0	0	14.5849	14.2838	14.7623	0.668015	0	0	0	0	0	0	0	0	0	0	0	0
1977	0	0	0	0	0	0	0	0	27.2106	32.4688	32.4939	3.65391	37.751	56.3401	59.0494	10.06	0	0	0	0
1977	0	0	0	0	0	0	0	0	0	0	0	0	0	0	0	0	0	0	0	0
1989	3.56398	0.844544	3.56169	0.0323084	0	0	0	0	0	0	0	0	0	0	0	0	0	0	0	0
1989	0	0	0	0	15.5863	16.0439	15.7426	0.829095	0	0	0	0	0	0	0	0	0	0	0	0
1989	0	0	0	0	0	0	0	0	27.467	32.0054	32.6064	3.41708	38.6551	60.1195	59.8054	11.9693	46.7667	0	103.274	0
1989	0	0	0	0	0	0	0	0	0	0	0	0	0	0	0	0	0	0	0	0
2001	3.28237	0.708015	3.28151	0.0255643	0	0	0	0	0	0	0	0	0	0	0	0	0	0	0	0
2001	0	0	0	0	14.7358	14.9156	14.9141	0.75342	0	0	0	0	0	0	0	0	0	0	0	0
2001	0	0	0	0	0	0	0	0	27.2072	32.575	32.8013	3.6181	38.1242	59.0353	58.9398	10.0511	0	0	0	0
2001	0	0	0	0	0	0	0	0	0	0	0	0	0	0	0	0	0	0	0	0
2013	3.29615	0.716915	3.29665	0.0277852	0	0	0	0	0	0	0	0	0	0	0	0	0	0	0	0
2013	0	0	0	0	14.3455	13.9072	14.5186	0.691627	0	0	0	0	0	0	0	0	0	0	0	0
2013	0	0	0	0	0	0	0	0	26.6404	31.3142	31.763	3.45714	37.6585	50.0066	59.0648	10.2398	34.2223	0	92.9016	0
2013	0	0	0	0	0	0	0	0	0	0	0	0	0	0	0	0	0	0	0	0
2025	3.09017	0.633231	3.09063	0.0230805	0	0	0	0	0	0	0	0	0	0	0	0	0	0	0	0
2025	0	0	0	0	13.5688	12.7744	13.7228	0.654666	0	0	0	0	0	0	0	0	0	0	0	0
2025	0	0	0	0	0	0	0	0	25.4356	28.8817	30.0168	2.93389	36.9063	66.7815	55.8848	8.41971	40.118	0	100.256	0
2025	0	0	0	0	0	0	0	0	0	0	0	0	0	0	0	0	0	0	0	0
2037	3.46611	0.79369	3.46914	0.0297676	0	0	0	0	0	0	0	0	0	0	0	0	0	0	0	0
2037	0	0	0	0	14.2919	13.4469	14.4405	0.683675	0	0	0	0	0	0	0	0	0	0	0	0
2037	0	0	0	0	0	0	0	0	25.9504	29.6763	30.1664	3.27271	36.1402	59.2284	55.323	9.34738	0	0	0	0
2037	0	0	0	0	0	0	0	0	0	0	0	0	0	0	0	0	0	0	0	0
2049	3.3527	0.752215	3.35048	0.0316805	0	0	0	0	0	0	0	0	0	0	0	0	0	0	0	0
2049	0	0	0	0	15.2175	15.5797	15.3992	0.807459	0	0	0	0	0	0	0	0	0	0	0	0
2049	0	0	0	0	0	0	0	0	26.635	29.9171	31.4089	3.48621	36.0957	50.7158	55.1614	8.52706	44.3567	0	91.0606	0
2049	0	0	0	0	0	0	0	0	0	0	0	0	0	0	0	0	0	0	0	0
2061	3.52063	0.818677	3.51911	0.0327686	0	0	0	0	0	0	0	0	0	0	0	0	0	0	0	0
2061	0	0	0	0	14.932	14.9181	15.0659	0.866437	0	0	0	0	0	0	0	0	0	0	0	0
2061	0	0	0	0	0	0	0	0	27.586	32.8502	32.9624	3.70761	38.4839	65.4453	57.7875	9.57207	0	0	0	0
2061	0	0	0	0	0	0	0	0	0	0	0	0	0	0	0	0	0	0	0	0
2073	3.2015	0.67336	3.19562	0.0249929	0	0	0	0	0	0	0	0	0	0	0	0	0	0	0	0
2073	0	0	0	0	14.3426	14.0699	14.4721	0.709299	0	0	0	0	0	0	0	0	0	0	0	0
2073	0	0	0	0	0	0	0	0	26.2291	30.7834	31.1663	3.44917	37.1916	61.7767	57.7348	8.88571	0	0	0	0
2073	0	0	0	0	0	0	0	0	0	0	0	0	0	0	0	0	0	0	0	0
2085	3.37596	0.753548	3.3755	0.0315073	0	0	0	0	0	0	0	0	0	0	0	0	0	0	0	0
2085	0	0	0	0	14.3284	13.541	14.4834	0.708097	0	0	0	0	0	0	0	0	0	0	0	0
2085	0	0	0	0	0	0	0	0	26.4326	30.1884	31.1244	3.38995	36.6946	58.9404	56.6141	10.4935	39.6216	0	96.1823	0
2085	0	0	0	0	0	0	0	0	0	0	0	0	0	0	0	0	0	0	0	0
2097	3.07816	0.626866	3.07606	0.021266	0	0	0	0	0	0	0	0	0	0	0	0	0	0	0	0
2097	0	0	0	0	13.8615	13.1606	14.0006	0.696284	0	0	0	0	0	0	0	0	0	0	0	0
2097	0	0	0	0	0	0	0	0	25.5775	28.8468	30.0418	3.01107	35.8901	50.9466	54.5514	8.29685	0	0	0	0
2097	0	0	0	0	0	0	0	0	0	0	0	0	0	0	0	0	0	0	0	0
2109	3.28768	0.71565	3.28664	0.0270933	0	0	0	0	0	0	0	0	0	0	0	0	0	0	0	0
2109	0	0	0	0	14.4384	13.6845	14.5859	0.674967	0	0	0	0	0	0	0	0	0	0	0	0
2109	0	0	0	0	0	0	0	0	26.318	29.2558	30.9634	3.93946	36.4015	52.193	55.2431	8.26287	52.6423	0	90.705	0
2109	0	0	0	0	0	0	0	0	0	0	0	0	0	0	0	0	0	0	0	0
2121	3.30148	0.726826	3.29588	0.0310907	0	0	0	0	0	0	0	0	0	0	0	0	0	0	0	0
2121	0	0	0	0	14.3381	13.7896	14.5136	0.716583	0	0	0	0	0	0	0	0	0	0	0	0
2121	0	0	0	0	0	0	0	0	26.4643	29.7441	31.1852	3.29774	36.8389	58.6329	55.7022	11.8575	0	0	0	0
2121	0	0	0	0	0	0	0	0	0	0	0	0	0	0	0	0	0	0	0	0
2133	3.24525	0.699675	3.24411	0.0271468	0	0	0	0	0	0	0	0	0	0	0	0	0	0	0	0
2133	0	0	0	0	13.8874	13.1376	14.041	0.757585	0	0	0	0	0	0	0	0	0	0	0	0
2133	0	0	0	0	0	0	0	0	25.7081	29.7202	30.1311	2.96882	36.7554	62.9516	55.9371	9.00577	0	0	0	0
2133	0	0	0	0	0	0	0	0	0	0	0	0	0	0	0	0	0	0	0	0
2145	3.26704	0.702924	3.26402	0.0279458	0	0	0	0	0	0	0	0	0	0	0	0	0	0	0	0
2145	0	0	0	0	14.011	13.2964	14.1566	0.701709	0	0	0	0	0	0	0	0	0	0	0	0
2145	0	0	0	0	0	0	0	0	25.7153	29.0646	29.9242	3.37068	35.0566	50.1077	54.576	10.2053	0	0	0	0
2145	0	0	0	0	0	0	0	0	0	0	0	0	0	0	0	0	0	0	0	0
2157	3.27858	0.7212	3.27455	0.0304422	0	0	0	0	0	0	0	0	0	0	0	0	0	0	0	0
2157	0	0	0	0	13.848	13.0327	13.9923	0.67695	0	0	0	0	0	0	0	0	0	0	0	0
2157	0	0	0	0	0	0	0	0	25.4862	29.639	29.707	2.90316	34.9299	56.0102	53.7247	8.11068	0	0	0	0
2157	0	0	0	0	0	0	0	0	0	0	0	0	0	0	0	0	0	0	0	0
2169	3.41074	0.77205	3.40547	0.0290104	0	0	0	0	0	0	0	0	0	0	0	0	0	0	0	0
2169	0	0	0	0	15.4358	15.9473	15.6071	0.897727	0	0	0	0	0	0	0	0	0	0	0	0
2169	0	0	0	0	0	0	0	0	26.8436	30.4143	31.6385	4.18133	36.3611	54.4574	55.3084	10.0486	49.2414	0	97.2096	0
2169	0	0	0	0	0	0	0	0	0	0	0	0	0	0	0	0	0	0	0	0
2181	3.37388	0.753762	3.37254	0.0289778	0	0	0	0	0	0	0	0	0	0	0	0	0	0	0	0
2181	0	0	0	0	14.2821	13.8681	14.4606	0.69865	0	0	0	0	0	0	0	0	0	0	0	0
2181	0	0	0	0	0	0	0	0	26.9742	31.7258	32.2956	3.34073	37.7874	51.7004	57.136	10.3714	37.757	0	96.7144	0
2181	0	0	0	0	0	0	0	0	0	0	0	0	0	0	0	0	0	0	0	0
2193	3.22693	0.688658	3.22347	0.0275119	0	0	0	0	0	0	0	0	0	0	0	0	0	0	0	0
2193	0	0	0	0	14.0894	13.6216	14.2629	0.691585	0	0	0	0	0	0	0	0	0	0	0	0
2193	0	0	0	0	0	0	0	0	25.8341	30.0017	30.3068	3.04325	36.6873	64.6449	57.3291	8.2928	0	0	0	0
2193	0	0	0	0	0	0	0	0	0	0	0	0	0	0	0	0	0	0	0	0
2205	3.08502	0.628715	3.08188	0.0240439	0	0	0	0	0	0	0	0	0	0	0	0	0	0	0	0
2205	0	0	0	0	14.0825	13.6254	14.249	0.709412	0	0	0	0	0	0	0	0	0	0	0	0
2205	0	0	0	0	0	0	0	0	25.8254	29.5784	30.5515	3.4854	36.2155	49.408	54.2737	9.20687	0	0	0	0
2205	0	0	0	0	0	0	0	0	0	0	0	0	0	0	0	0	0	0	0	0
2217	3.14443	0.652962	3.13869	0.0255593	0	0	0	0	0	0	0	0	0	0	0	0	0	0	0	0
2217	0	0	0	0	13.3365	11.9584	13.4824	0.607994	0	0	0	0	0	0	0	0	0	0	0	0
2217	0	0	0	0	0	0	0	0	25.4632	29.3602	29.883	3.04781	35.906	48.8935	54.4028	8.99433	54.2037	0.548079	86.7568	4.66836
2217	0	0	0	0	0	0	0	0	0	0	0	0	0	0	0	0	0	0	0	0
2229	3.35482	0.73966	3.34947	0.0306104	0	0	0	0	0	0	0	0	0	0	0	0	0	0	0	0
2229	0	0	0	0	13.4975	12.2024	13.6136	0.62524	0	0	0	0	0	0	0	0	0	0	0	0
2229	0	0	0	0	0	0	0	0	24.9184	28.2006	28.4124	2.60989	34.8935	54.2621	53.7836	8.13932	45.888	1.11965	87.9213	0.107489
2229	0	0	0	0	0	0	0	0	0	0	0	0	0	0	0	0	0	0	0	0
2241	3.2989	0.717265	3.29379	0.027305	0	0	0	0	0	0	0	0	0	0	0	0	0	0	0	0
2241	0	0	0	0	14.4244	13.9675	14.536	0.763646	0	0	0	0	0	0	0	0	0	0	0	0
2241	0	0	0	0	0	0	0	0	25.4598	28.1154	29.3107	2.99438	35.1364	48.8227	51.952	7.60479	44.4954	0	93.4106	0
2241	0	0	0	0	0	0	0	0	0	0	0	0	0	0	0	0	0	0	0	0
2253	3.24142	0.703271	3.24323	0.0278399	0	0	0	0	0	0	0	0	0	0	0	0	0	0	0	0
2253	0	0	0	0	14.1351	13.6157	14.2778	0.695976	0	0	0	0	0	0	0	0	0	0	0	0
2253	0	0	0	0	0	0	0	0	26.1862	30.1026	30.7674	3.54088	35.7357	57.8954	52.9402	10.5377	0	0	0	0
2253	0	0	0	0	0	0	0	0	0	0	0	0	0	0	0	0	0	0	0	0
2265	3.35043	0.747335	3.34835	0.028197	0	0	0	0	0	0	0	0	0	0	0	0	0	0	0	0
2265	0	0	0	0	13.9684	13.2857	14.1393	0.696595	0	0	0	0	0	0	0	0	0	0	0	0
2265	0	0	0	0	0	0	0	0	25.743	29.003	30.1361	3.0181	36.0782	48.5617	55.5742	10.1477	0	0	0	0
2265	0	0	0	0	0	0	0	0	0	0	0	0	0	0	0	0	0	0	0	0
2277	2.84051	0.530684	2.83732	0.0207197	0	0	0	0	0	0	0	0	0	0	0	0	0	0	0	0
2277	0	0	0	0	13.1276	12.1885	13.2654	0.560828	0	0	0	0	0	0	0	0	0	0	0	0
2277	0	0	0	0	0	0	0	0	24.4687	27.0549	28.6121	2.8141	33.3419	45.4269	52.3167	7.5562	0	0	0	0
2277	0	0	0	0	0	0	0	0	0	0	0	0	0	0	0	0	0	0	0	0
2289	3.43474	0.777702	3.43177	0.0310759	0	0	0	0	0	0	0	0	0	0	0	0	0	0	0	0
2289	0	0	0	0	12.9248	10.841	13.0781	0.608954	0	0	0	0	0	0	0	0	0	0	0	0
2289	0	0	0	0	0	0	0	0	24.8217	28.5373	28.3167	2.50704	35.0554	47.1303	52.0765	7.9648	59.1696	0	82.0248	0
2289	0	0	0	0	0	0	0	0	0	0	0	0	0	0	0	0	0	0	0	0
2301	3.02018	0.606894	3.01952	0.0248893	0	0	0	0	0	0	0	0	0	0	0	0	0	0	0	0
2301	0	0	0	0	14.8232	15.4073	14.9929	0.816185	0	0	0	0	0	0	0	0	0	0	0	0
2301	0	0	0	0	0	0	0	0	25.1342	26.6125	28.9761	3.46479	34.8217	51.9241	51.5623	9.10727	59.4049	0	91.7755	0
2301	0	0	0	0	0	0	0	0	0	0	0	0	0	0	0	0	0	0	0	0
2313	3.44102	0.78713	3.44246	0.0325667	0	0	0	0	0	0	0	0	0	0	0	0	0	0	0	0
2313	0	0	0	0	14.1103	13.2792	14.2492	0.73343	0	0	0	0	0	0	0	0	0	0	0	0
2313	0	0	0	0	0	0	0	0	27.0826	33.2073	32.4354	3.928	36.551	57.7011	53.5563	8.25465	0	0	0	0
2313	0	0	0	0	0	0	0	0	0	0	0	0	0	0	0	0	0	0	0	0
2325	3.17063	0.668214	3.16506	0.0261628	0	0	0	0	0	0	0	0	0	0	0	0	0	0	0	0
2325	0	0	0	0	14.1444	13.8251	14.3095	0.7543	0	0	0	0	0	0	0	0	0	0	0	0
2325	0	0	0	0	0	0	0	0	25.4978	28.6666	29.698	3.09221	35.7694	61.2004	56.8451	7.78919	0	0	0	0
2325	0	0	0	0	0	0	0	0	0	0	0	0	0	0	0	0	0	0	0	0
2337	3.08817	0.633588	3.08666	0.0240364	0	0	0	0	0	0	0	0	0	0	0	0	0	0	0	0
2337	0	0	0	0	13.4409	12.2678	13.5901	0.637752	0	0	0	0	0	0	0	0	0	0	0	0
2337	0	0	0	0	0	0	0	0	25.3854	29.2237	29.796	3.09912	34.8647	53.7751	52.9169	8.55429	0	0	0	0
2337	0	0	0	0	0	0	0	0	0	0	0	0	0	0	0	0	0	0	0	0
2349	3.15154	0.658946	3.14675	0.0263121	0	0	0	0	0	0	0	0	0	0	0	0	0	0	0	0
2349	0	0	0	0	12.6399	10.7936	12.7884	0.557677	0	0	0	0	0	0	0	0	0	0	0	0
2349	0	0	0	0	0	0	0	0	24.2798	27.6481	27.7766	2.6195	34.9566	51.5374	52.4548	7.44965	0	0	0	0
2349	0	0	0	0	0	0	0	0	0	0	0	0	0	0	0	0	0	0	0	0
2361	3.27271	0.714225	3.2738	0.0281466	0	0	0	0	0	0	0	0	0	0	0	0	0	0	0	0
2361	0	0	0	0	14.055	13.3158	14.1964	0.722468	0	0	0	0	0	0	0	0	0	0	0	0
2361	0	0	0	0	0	0	0	0	24.5916	26.4557	27.9992	2.8069	34.4701	46.3373	50.5279	6.8	45.1234	3.97814	82.884	31.3253
2361	0	0	0	0	0	0	0	0	0	0	0	0	0	0	0	0	0	0	0	0
2373	3.55681	0.837867	3.55103	0.0370641	0	0	0	0	0	0	0	0	0	0	0	0	0	0	0	0
2373	0	0	0	0	14.6824	14.5214	14.8532	0.765606	0	0	0	0	0	0	0	0	0	0	0	0
2373	0	0	0	0	0	0	0	0	26.4252	29.8536	30.7916	3.31279	35.5672	47.0287	52.037	7.86059	0	0	0	0
2373	0	0	0	0	0	0	0	0	0	0	0	0	0	0	0	0	0	0	0	0
2385	3.16511	0.674102	3.16459	0.0302883	0	0	0	0	0	0	0	0	0	0	0	0	0	0	0	0
2385	0	0	0	0	14.5379	14.6873	14.6926	0.81133	0	0	0	0	0	0	0	0	0	0	0	0
2385	0	0	0	0	0	0	0	0	26.0824	30.2061	30.8705	3.28922	36.3362	64.5922	54.6995	8.40816	51.9716	0	87.7141	0
2385	0	0	0	0	0	0	0	0	0	0	0	0	0	0	0	0	0	0	0	0
2397	3.42583	0.782654	3.42735	0.0333152	0	0	0	0	0	0	0	0	0	0	0	0	0	0	0	0
2397	0	0	0	0	13.7005	12.5727	13.8541	0.724957	0	0	0	0	0	0	0	0	0	0	0	0
2397	0	0	0	0	0	0	0	0	26.1391	31.7754	30.7024	3.43238	36.3959	53.4699	55.5281	7.64957	0	0	0	0
2397	0	0	0	0	0	0	0	0	0	0	0	0	0	0	0	0	0	0	0	0
