# Supplementary material for: IBSEM: An Individual-Based Atlantic Salmon Population Model
Source: PLoS One. 2015 Sep 18;10(9):e0138444. doi: 10.1371/journal.pone.0138444 (PMC4575158; doi:10.1371/journal.pone.0138444)
Supplement: S1 Minimal dataset — (ZIP) [file pone.0138444.s003.zip › temp/scenario 1/wild - 10/runFiles/results/heritabilitySea.txt]

month	f0s0_F_Average	f0s0_F_stDev	f0s0_G_Average	f0s0_G_stDev	f0s1_F_Average	f0s1_F_stDev	f0s1_G_Average	f0s1_G_stDev	f0s2_F_Average	f0s2_F_stDev	f0s2_G_Average	f0s2_G_stDev	f0s3_F_Average	f0s3_F_stDev	f0s3_G_Average	f0s3_G_stDev	f0s4_F_Average	f0s4_F_stDev	f0s4_G_Average	f0s4_G_stDev	f1s0_F_Average	f1s0_F_stDev	f1s0_G_Average	f1s0_G_stDev	f1s1_F_Average	f1s1_F_stDev	f1s1_G_Average	f1s1_G_stDev	f1s2_F_Average	f1s2_F_stDev	f1s2_G_Average	f1s2_G_stDev	f1s3_F_Average	f1s3_F_stDev	f1s3_G_Average	f1s3_G_stDev	f1s4_F_Average	f1s4_F_stDev	f1s4_G_Average	f1s4_G_stDev	f2s0_F_Average	f2s0_F_stDev	f2s0_G_Average	f2s0_G_stDev	f2s1_F_Average	f2s1_F_stDev	f2s1_G_Average	f2s1_G_stDev	f2s2_F_Average
21	0	0	0	0	3425.53	505908	3366.53	88343.3	8704.19	5.13057e+006	8710.09	3.13956e+006	12045.2	1.00139e+007	11553.2	5.5474e+006	16582.6	2.08119e+007	17372.6	1.52423e+007	515.252	4102.15	498.192	946.295	0	0	0	0	0	0	0	0	0	0	0	0	0	0	0	0	618.297	7986.76	609.443	2856.76	0	0	0	0	0
33	0	0	0	0	0	0	0	0	8442.45	2.8581e+006	7396.57	285770	19011.1	3.61573e+007	17138.8	1.28789e+007	18822.3	0	13594.6	0	526.701	5034.67	490.425	545.112	2858.91	234777	2761.67	18254.2	0	0	0	0	0	0	0	0	0	0	0	0	631.268	8704.53	628.196	1603.94	3143.94	385287	3115.76	36618.4	0
45	0	0	0	0	0	0	0	0	0	0	0	0	0	0	0	0	28163.6	0	21969.3	0	513.365	5011.61	474.358	489.889	2540.05	226461	2410.73	10366.8	6105.77	1.17944e+006	6107.16	76398.2	0	0	0	0	0	0	0	0	595.217	7229.27	611.421	711.247	2847.24	309465	2813.3	17800.5	6705.92
57	0	0	0	0	0	0	0	0	0	0	0	0	0	0	0	0	0	0	0	0	437.374	3213.68	407.746	391.705	2471.58	206542	2333.1	8737.09	5821.5	1.82701e+006	5392.52	60690	12073.9	7.55495e+006	11019.9	387571	0	0	0	0	506.058	5013.26	519.171	604.055	2729.16	283397	2732.73	11963.3	6151.62
69	0	0	0	0	0	0	0	0	0	0	0	0	0	0	0	0	0	0	0	0	471.843	3978.07	436.519	421.279	2034.48	166472	1951.37	5994.13	5456.73	1.56298e+006	5145.77	29712.7	10067.8	6.83162e+006	9736.88	143472	22394.5	0	16926.6	0	553.494	5862.36	580.4	720.007	2222.53	186248	2278.4	10366.1	6047.22
81	0	0	0	0	0	0	0	0	0	0	0	0	0	0	0	0	0	0	0	0	457.611	3925.89	423.749	427.759	2536.78	231346	2370.42	10036.7	5105.56	1.51113e+006	4763.9	37084.2	11558.8	7.13386e+006	10178.7	92737.7	0	0	0	0	546.065	6594.16	561.575	770.18	2794.29	305471	2809.08	13400.8	5416.18
93	0	0	0	0	0	0	0	0	0	0	0	0	0	0	0	0	0	0	0	0	535.532	5220.75	500.563	675.939	2782.37	275422	2691.91	12526.4	5923.19	2.32771e+006	5890.29	57743.1	10631	9.18188e+006	9893.78	210875	0	0	0	0	634.026	7935.32	648.662	911.744	3105.44	342995	3155.57	17844.2	6871.47
105	0	0	0	0	0	0	0	0	0	0	0	0	0	0	0	0	0	0	0	0	502.127	4882.89	467.795	555.297	3032.65	283537	2897.11	16452.1	6527.03	2.32384e+006	6303.76	83930.5	13304.6	4.37302e+007	11551.9	426364	0	0	0	0	577.233	6628.45	595.655	850.176	3331.12	421312	3373.45	19034.9	7104.61
117	0	0	0	0	0	0	0	0	0	0	0	0	0	0	0	0	0	0	0	0	502.911	4536.13	465.45	495.858	2705.43	257933	2596.85	12757.7	6820.21	2.56139e+006	6605.28	68341.3	13945.7	7.53884e+006	11890	470916	32593.8	0	18606	0	600.045	7235.68	613.072	771.827	2939.65	319201	2986.01	13558	7172.24
129	0	0	0	0	0	0	0	0	0	0	0	0	0	0	0	0	0	0	0	0	606.8	7354.65	566.539	792.253	2793.48	304744	2619.34	13224	6454.79	2.30077e+006	6219.55	58367.4	13342.2	1.96893e+007	13029.6	464489	35613.1	0	20945.1	0	702.886	9477.31	720.562	1261.02	3057.44	411373	3066.97	14282.4	6877.05
141	0	0	0	0	0	0	0	0	0	0	0	0	0	0	0	0	0	0	0	0	523.244	5606.03	490.505	636.928	3563.23	494652	3411.37	18367.3	6667.51	3.7206e+006	6512.88	81125.4	14029.9	4.50319e+006	12734.9	344903	0	0	0	0	602.237	7227.86	615.729	790.024	3923.52	515089	3939.21	30266	7544.89
153	0	0	0	0	0	0	0	0	0	0	0	0	0	0	0	0	0	0	0	0	527.022	4772.66	484.676	547.741	2762.94	272161	2596.49	14316	7512.04	2.75404e+006	7302.39	66166.4	11713.7	1.00815e+007	12285.7	289201	0	0	0	0	619.854	7384.43	654.783	956.155	3041.44	312268	2968.09	14106	7991.04
165	0	0	0	0	0	0	0	0	0	0	0	0	0	0	0	0	0	0	0	0	627.953	6859.29	589.566	923.05	3044.77	311898	2901.32	16552.8	6747.06	2.57327e+006	6300.14	81859	13928.4	2.56074e+007	13962.1	426114	0	0	0	0	733.575	10338.3	758.57	1251.28	3430.62	348225	3480.61	22805.8	7206.23
177	0	0	0	0	0	0	0	0	0	0	0	0	0	0	0	0	0	0	0	0	533.044	5265.32	494.831	649.377	2962.79	288459	2836.4	15833.5	6428.58	2.26122e+006	6350.06	85005.5	13076.7	1.37411e+007	11791.2	364613	37567.9	1.1796e+008	22671.6	535331	620.006	7709.1	630.264	980.117	3275	406089	3315.97	18538.7	7533.39
189	0	0	0	0	0	0	0	0	0	0	0	0	0	0	0	0	0	0	0	0	482.414	4598.29	444.444	405.19	2450.46	227241	2317.89	10362.9	6359.09	2.64006e+006	6189.35	89614.6	11687.9	8.00107e+006	11847.4	230290	24850.8	6.5972e+007	19342.9	639470	559.243	6493.12	581.314	694.274	2677.14	259492	2698.86	12974.9	7074.27
201	319.282	0	243.129	0	0	0	0	0	0	0	0	0	0	0	0	0	0	0	0	0	343.49	2338.85	318.364	273.789	2522.98	204679	2420.04	8806.78	5318.15	1.42927e+006	5212.7	62146.8	11211.6	9.17511e+006	11575.5	266126	0	0	0	0	414.016	3519.7	431.813	459.787	2789.38	284452	2841.49	13667.2	5806.53
213	446.896	0	298.975	0	0	0	0	0	0	0	0	0	0	0	0	0	0	0	0	0	492.437	4492.88	459.051	499.766	1680.57	89002.5	1597.62	3951.91	5063.14	1.44347e+006	5110.57	35577.9	11388.6	7.93906e+006	9591.37	212074	14807.8	1.13224e+007	18536.5	775664	573.737	6898.01	593.112	877.716	1895.77	129008	1924.94	6296.08	5874.21
225	0	0	0	0	0	0	0	0	0	0	0	0	0	0	0	0	0	0	0	0	476.884	4303.99	445.076	536.33	2782.64	270249	2673.51	11291.7	4624.56	1.06572e+006	4313.09	29515.2	11104.3	3.73395e+006	10344.9	108569	17681.8	0	16667.1	0	567.462	7271.17	591.65	808.526	3064.79	322616	3114.19	19292	4975.61
237	0	0	0	0	0	0	0	0	0	0	0	0	0	0	0	0	0	0	0	0	631.794	7076.05	587.651	866.79	3116.94	321109	3019.01	17390.6	7107.63	3.18676e+006	6813.75	68433.4	10237.4	5.42798e+006	9586.39	89020.2	0	0	0	0	729.081	10731.4	747.793	1312.57	3436.82	406888	3550.31	17194.8	7463.01
249	0	0	0	0	0	0	0	0	0	0	0	0	0	0	0	0	0	0	0	0	495.205	4448.49	459.872	456.823	2849.41	314700	2757.39	14625	6607.67	2.33495e+006	6626.81	77547.5	12592.2	6.2655e+006	12755.3	134022	0	0	0	0	579.013	7111.08	598.265	837.986	3193.3	403218	3204.17	19560.5	7309.68
261	0	0	0	0	0	0	0	0	0	0	0	0	0	0	0	0	0	0	0	0	427.79	3434.84	393.918	313.425	2729.63	237467	2619.29	10382.6	6713.46	2.71088e+006	6379.47	57639.6	11583.3	2.65356e+006	12515.9	269175	22057.5	515580	21407	129372	515.629	6149.4	528.112	583.013	3051.22	382415	3067.47	13264.7	7394.12
273	0	0	0	0	0	0	0	0	0	0	0	0	0	0	0	0	0	0	0	0	465.733	4209.39	425.78	406.573	2543.82	200408	2401.44	7738.04	6197.95	1.78048e+006	6114.77	65644.7	12820.3	1.30588e+007	12233.8	197570	0	0	0	0	550.272	6240.83	568.726	651.565	2847.79	237947	2854.51	13919.9	7171.19
285	0	0	0	0	0	0	0	0	0	0	0	0	0	0	0	0	0	0	0	0	460.864	4104.55	418.848	558.001	2050.89	145881	1962.4	5932.61	5551.2	1.61306e+006	5197.79	36399.6	11359.7	1.00393e+007	10884.2	93282.3	30842.1	0	19770.5	0	535.864	6046.36	548.309	692.364	2341.69	223750	2363.38	7997.65	6093.87
297	0	0	0	0	0	0	0	0	0	0	0	0	0	0	0	0	0	0	0	0	519.212	5021.73	488.94	569.286	2273.22	187409	2151.53	10883.1	5082.1	1.7882e+006	4738.68	31817.4	10724.2	2.90041e+006	10000.9	95465	0	0	0	0	603.215	6995	612.485	973.791	2555.98	261063	2533.91	9840.81	5458.2
309	0	0	0	0	0	0	0	0	0	0	0	0	0	0	0	0	0	0	0	0	669.975	7900.75	629.388	929.992	2996.18	317117	2833.32	13628.4	5747.8	1.48847e+006	5576.84	64796.9	12007.5	4.47601e+006	10212.4	84987.5	0	0	0	0	770.852	11012.1	779.497	1373.08	3265.42	385229	3234.96	18028.8	6557.97
321	0	0	0	0	0	0	0	0	0	0	0	0	0	0	0	0	0	0	0	0	520.705	4958.74	488.422	604.988	3048.15	322411	2922.14	14892.8	6421.75	2.39605e+006	6274.45	60343.9	11891.8	1.01082e+007	10876.6	153003	0	0	0	0	608.756	7484.09	626.856	1111.8	3367.47	472201	3339.92	17473.5	7041.61
333	0	0	0	0	0	0	0	0	0	0	0	0	0	0	0	0	0	0	0	0	477.008	4145.34	446.818	487.912	2883.32	254383	2771.53	11733.1	6804.11	2.64631e+006	6650.68	88436.3	12126.3	5.17298e+006	12096.5	381146	0	0	0	0	557.012	6749.53	583.406	802.698	3154.04	367595	3210.09	18449.6	7435
345	0	0	0	0	0	0	0	0	0	0	0	0	0	0	0	0	0	0	0	0	416.358	3177.05	382.297	389.478	2404.1	255679	2267.54	8444.53	6180.87	2.12824e+006	5907.68	71933.2	12196.7	9.12341e+006	12128.8	412566	0	0	0	0	499.072	5649.54	525.647	579.086	2615.2	241489	2662.67	12923	6580.48
357	0	0	0	0	0	0	0	0	0	0	0	0	0	0	0	0	0	0	0	0	521.175	4527.16	483.17	509.899	2332.31	195214	2208.67	10493.3	5526.86	2.16621e+006	5380.24	51425.9	12106.9	1.0922e+007	11400.1	303434	16477.2	0	19549.2	0	606.955	7790.94	620.061	751.631	2618.99	249136	2667.99	10540.4	6131.93
369	0	0	0	0	0	0	0	0	0	0	0	0	0	0	0	0	0	0	0	0	516.915	5045.06	476.175	552.207	2791.45	244911	2625.66	11248.4	5893.33	1.38565e+006	5409.11	61406.7	9007.56	4.95717e+006	10634.7	123274	20025.5	0	19553.6	0	611.988	7622.44	623.81	836.917	3027.02	288523	3033.29	11536.7	6246.58
381	0	0	0	0	0	0	0	0	0	0	0	0	0	0	0	0	0	0	0	0	428.043	3784.01	393.264	462.2	2805.68	289269	2613.87	9995.63	6451.68	2.23006e+006	5946.73	50700	9827.31	3.03586e+006	10446.4	641759	0	0	0	0	494.216	4852.73	502.644	605.457	3047.96	313911	3075.07	13862.5	6658.34
393	0	0	0	0	0	0	0	0	0	0	0	0	0	0	0	0	0	0	0	0	441.031	3629.77	410.162	340.843	1964.79	155428	1872.39	10054.3	5929.81	1.5876e+006	5568.67	46082.4	10552.4	8.41621e+006	10662.7	146823	0	0	0	0	511.747	5784.29	524.965	612.616	2191.67	175024	2173.42	7579.74	6477.15
405	0	0	0	0	0	0	0	0	0	0	0	0	0	0	0	0	0	0	0	0	451.719	4175.77	416.366	450.634	2208.97	159912	2114.15	7822.3	4677.14	1.15113e+006	4458.96	59598.3	11156.1	1.74489e+007	10589	157615	0	0	0	0	534.38	6085.12	558.448	649.27	2475.57	225294	2453.94	10095.1	5072.22
417	0	0	0	0	0	0	0	0	0	0	0	0	0	0	0	0	0	0	0	0	555.706	5999.23	515.025	680.167	2405.46	204973	2260.34	9354.7	5243.37	1.53071e+006	5129.81	49541.4	10797.4	5.96071e+006	9429.97	395142	0	0	0	0	643.536	7785.8	669.204	1032.17	2619.88	235887	2685.41	9982.27	5944.05
429	0	0	0	0	0	0	0	0	0	0	0	0	0	0	0	0	0	0	0	0	428.345	3542.06	389.653	358.949	2607.35	240075	2456.1	9367	5454.92	1.76245e+006	5131.04	40832.9	11177.7	4.98805e+006	9706.87	219994	0	0	0	0	508.897	5733.9	527.056	674.634	2843.61	321431	2902.24	15229.3	5963.01
441	0	0	0	0	0	0	0	0	0	0	0	0	0	0	0	0	0	0	0	0	422.862	3237.09	389.394	367.78	2349.22	191101	2206.51	8808.1	5789.57	1.82399e+006	5647.78	47951.9	8362.12	3.01318e+006	10121.6	279887	0	0	0	0	500.202	5430.09	506.452	529.142	2585.89	224739	2624.31	11021.9	6231.75
453	0	0	0	0	0	0	0	0	0	0	0	0	0	0	0	0	0	0	0	0	384.695	3001.65	357.802	359.223	2365.63	206713	2184.32	6460.74	5318.6	1.44962e+006	5018.55	37697.5	11775.8	7.64034e+006	10565.2	272661	0	0	0	0	445.35	4275.3	455.483	548.956	2544.77	213986	2563.64	9133.47	5644.29
465	0	0	0	0	0	0	0	0	0	0	0	0	0	0	0	0	0	0	0	0	451.344	4039.9	422.184	451.529	2114.1	162044	1996.37	7523.52	5827.16	2.29732e+006	5103.53	36628.8	12092.5	4.65472e+006	9746.17	64501.6	0	0	0	0	534.776	6650.27	555.464	726.734	2292.5	209487	2299.09	8395.54	5621.13
477	0	0	0	0	0	0	0	0	0	0	0	0	0	0	0	0	0	0	0	0	549.73	5688.6	513.267	608.104	2639.15	252469	2498.19	9565.45	5272.42	1.99705e+006	5020.5	43865.2	11148.2	5.53664e+006	10481.9	202432	0	0	0	0	643.84	8722.91	668.634	928.844	2958.82	285365	2944.01	13253.6	5624.44
489	0	0	0	0	0	0	0	0	0	0	0	0	0	0	0	0	0	0	0	0	459.236	4193.96	426.872	556.124	2265.04	218009	2157.85	8001.24	5478.97	1.5384e+006	5226.57	38786.6	9152.48	3.96896e+006	9083.03	231748	0	0	0	0	549.393	5691.13	568.383	810.762	2488.22	219961	2563.92	9463.08	6130.85
501	0	0	0	0	0	0	0	0	0	0	0	0	0	0	0	0	0	0	0	0	507.084	5357.46	473.284	503.195	2353.85	201526	2243.47	10563	5348.29	1.78602e+006	4996.15	52168.4	11153.6	1.11289e+007	9906.69	179106	0	0	0	0	590.037	7421.93	606.348	834.207	2642.39	254449	2668.14	12239.1	5360.33
513	0	0	0	0	0	0	0	0	0	0	0	0	0	0	0	0	0	0	0	0	504.676	4343.22	467.177	553.439	2411.29	227888	2305.25	7390.78	5483.3	1.56804e+006	5166.52	41866.1	9897.14	7.53203e+006	9596.44	189067	20699.5	0	15984	0	600.633	7042.97	619.597	781.766	2681.73	316389	2689.12	11349.2	6120.29
525	0	0	0	0	0	0	0	0	0	0	0	0	0	0	0	0	0	0	0	0	391.496	3078.14	357.551	287.684	2197.88	176327	2099.18	7059.98	5120.29	1.61549e+006	4891.82	25754.6	9817.76	3.87882e+006	9325.83	75655.4	18939.8	3.09e+007	14920.3	610211	453.908	4697.41	462.69	467.623	2520.08	264986	2529.72	10518.8	5455.8
537	0	0	0	0	0	0	0	0	0	0	0	0	0	0	0	0	0	0	0	0	372.332	2605.26	339.685	274.45	2428.7	188068	2286.66	11121.4	5343.94	1.67518e+006	5083.62	51262.8	10432.4	1.37325e+007	9874.91	176708	0	0	0	0	438.406	4297.32	453.087	457.48	2640.26	254939	2632.74	10340.3	5987.5
549	0	0	0	0	0	0	0	0	0	0	0	0	0	0	0	0	0	0	0	0	454.191	3995.56	416.095	390.656	2209.72	163477	2077.81	8781.63	5922	2.01782e+006	5438.33	54481.2	11976.4	1.38322e+007	9972.16	160179	10019.6	1.87114e+006	16321.1	162899	539.009	5533.48	547.853	597.147	2413.56	257495	2455.51	8188.09	6158.9
561	0	0	0	0	0	0	0	0	0	0	0	0	0	0	0	0	0	0	0	0	520.109	4752.11	477.808	486.231	2325.47	231359	2194.19	8132.96	5210.6	1.30788e+006	4918.24	48548.8	11189.6	9.29902e+006	10133.4	35373.6	0	0	0	0	601.149	6970.99	612.178	683.208	2645.6	313622	2583.65	8644.54	5623.14
573	0	0	0	0	0	0	0	0	0	0	0	0	0	0	0	0	0	0	0	0	536.909	5856.26	499.135	485.537	2849.47	266368	2646.54	10467.6	5549.45	1.83136e+006	5274.95	35090.7	10793.2	151578	9659.92	11307.4	14663.5	0	17784.7	0	618.868	7546.95	644.685	825.882	3001.98	326562	3066	11814.8	6097.43
585	354.498	0	307.576	0	0	0	0	0	0	0	0	0	0	0	0	0	0	0	0	0	469.281	4261.51	438.38	509.836	2949.6	329008	2812.31	9680.59	6738.6	2.44353e+006	6197.25	69228.9	11216.7	1.44948e+007	10624.8	118855	0	0	0	0	556.272	6173.7	580.044	625.17	3295.94	338991	3273.92	14957.8	6905.96
597	0	0	0	0	2603.18	0	1862.63	0	0	0	0	0	0	0	0	0	0	0	0	0	517.256	4896.17	487.071	547.135	2389.99	209922	2299.72	9934.84	6426.76	2.3118e+006	6270.31	49559.1	13441.2	1.86137e+007	11588.6	574935	0	0	0	0	617.54	7169.54	641.749	882.637	2670.44	265083	2720.74	10351.2	7347.95
609	0	0	0	0	0	0	0	0	6620.64	0	4855.23	0	0	0	0	0	0	0	0	0	531.443	5522.14	494.585	567.869	2843.29	302579	2750.36	12835.5	6032.19	1.59332e+006	5684.16	65259.8	13618.6	1.54062e+007	12123.7	115835	0	0	0	0	630.085	7597.54	654.187	905.375	3132.23	389319	3231.51	13784.3	6272.63
621	0	0	0	0	0	0	0	0	0	0	0	0	0	0	0	0	0	0	0	0	556.163	6252.46	517.814	639.209	2787.47	286092	2635.23	11125.5	6600.88	2.29517e+006	6378.37	67764.2	11819	5.87787e+006	11491.8	157003	0	0	0	0	646.856	7796.1	660.635	898.401	3082.66	416277	3121.3	13014.3	7054.54
633	0	0	0	0	0	0	0	0	0	0	0	0	0	0	0	0	0	0	0	0	440.195	3551.86	407.735	407.747	2954.07	296349	2814.83	13605.2	6109.66	1.36484e+006	6068.55	76983.1	13414	9.38452e+006	12144.1	446707	0	0	0	0	517.536	5245.01	534.454	583.172	3208.85	332294	3249.47	14528.8	6913.33
645	0	0	0	0	0	0	0	0	0	0	0	0	0	0	0	0	0	0	0	0	455.769	3939.26	415.818	371.279	2323.86	216561	2194.73	6693.43	6229.6	1.77597e+006	6179.76	56970.1	11790.5	5.40113e+006	11254.9	224729	19772.1	0	19779.4	0	539.453	6317.61	558.934	736.342	2557.33	222794	2592.11	11268.3	6869.12
657	0	0	0	0	0	0	0	0	0	0	0	0	0	0	0	0	0	0	0	0	533.874	5407.4	488.479	430.796	2455.76	207183	2291.33	7468.96	5772.99	1.68417e+006	5353.08	35072.3	11590.4	6.56727e+006	11876.2	179605	20060.1	1.8114e+007	19468.6	1.58786e+006	622.042	7854.97	629.623	676.663	2747.24	246183	2755.6	16230.5	6195.23
669	0	0	0	0	0	0	0	0	0	0	0	0	0	0	0	0	0	0	0	0	447.371	3871.98	404.929	273.216	2635.5	226033	2497.57	9350.78	5786.1	1.49741e+006	5293.6	42171.7	10226.9	4.72128e+006	10131	185154	21429.2	755933	19920.2	46379.3	515.873	5603.56	523.74	531.413	2917.46	312427	2911.49	9323.03	6092.65
681	0	0	0	0	0	0	0	0	0	0	0	0	0	0	0	0	0	0	0	0	495.863	4678.34	455.34	496.621	2394.29	196833	2206.88	6855.94	5702.66	1.30744e+006	5661.28	44709.8	10996.2	4.36718e+006	10195	323298	0	0	0	0	570.444	5698.3	585.773	572.792	2525.19	243576	2568.77	10336.7	6476.91
693	0	0	0	0	0	0	0	0	0	0	0	0	0	0	0	0	0	0	0	0	472.4	4440.02	439.816	482.289	2360.66	211913	2222.85	8222.09	5564.7	1.6393e+006	5024.88	30122.6	10079.6	910194	10470.4	72980.9	0	0	0	0	560.671	6504.56	577.695	748.338	2576.59	209258	2602.63	9496.5	5698.57
705	0	0	0	0	0	0	0	0	0	0	0	0	0	0	0	0	0	0	0	0	435.075	3335.67	402.262	489.238	2828.5	293186	2686.56	10248.6	5640.71	1.53555e+006	5412.09	61206.2	14641.1	2.65685e+006	10533.9	14288.2	0	0	0	0	507.265	4922.09	525.536	640.151	3121.04	389357	3146.62	13003.4	6140.61
717	0	0	0	0	0	0	0	0	0	0	0	0	0	0	0	0	0	0	0	0	370.401	2400.53	335.247	285.641	2156.17	185598	2045.56	7456.33	5981.6	2.11265e+006	5711.08	45235.1	11562.6	6.91901e+006	10134.3	87794.6	0	0	0	0	446.263	4333.91	459.103	449.705	2389.76	219480	2405.34	9026.15	6268.62
729	0	0	0	0	0	0	0	0	0	0	0	0	0	0	0	0	0	0	0	0	409.908	3399.66	379.312	334.506	2075.11	171300	2005.24	6194.85	4852.1	1.27416e+006	4738.52	36698.1	11196	1.3754e+007	10627	200557	0	0	0	0	481.428	4666.93	486.099	488.662	2392.28	193203	2419.24	9012.58	5283.31
741	0	0	0	0	0	0	0	0	0	0	0	0	0	0	0	0	0	0	0	0	534.641	5169.46	500.794	580.32	2390.78	184093	2259.01	9079.68	4831.37	1.35685e+006	4930.58	23269.5	10908.6	1.26762e+007	9665.63	197458	13252	0	19203.8	0	626.777	7773.54	648.721	826.758	2613.3	255870	2610.3	10239.8	5534.46
753	0	0	0	0	0	0	0	0	0	0	0	0	0	0	0	0	0	0	0	0	391.684	2807.78	350.817	193.846	2507.52	226470	2441.37	11066.3	5507.16	1.74068e+006	5103.52	32828.3	10265.9	6.25471e+006	9403.64	182702	0	0	0	0	465.731	4771.3	475.579	419.056	2827.26	299367	2857.69	11611.7	5821.96
765	0	0	0	0	0	0	0	0	0	0	0	0	0	0	0	0	0	0	0	0	483.375	4175.3	443.369	376.008	2280.89	245263	2120.99	7329.94	5674.6	1.75534e+006	5696.08	56341.8	10957	9.89524e+006	10041.8	137772	11278.6	0	15246.3	0	553.374	6661.59	572.382	586.992	2510.06	205924	2525.98	8216.22	6715.37
777	0	0	0	0	0	0	0	0	0	0	0	0	0	0	0	0	0	0	0	0	398.38	3312.15	360.961	332.479	2611.87	253971	2491.58	8987.16	5382.06	1.05684e+006	5042.17	30056.3	10052.7	3.64844e+006	10560.2	242506	22483.6	0	17283.8	0	469.177	4755.92	478.413	521.776	2849.16	286231	2884.93	10094	5884.73
789	0	0	0	0	0	0	0	0	0	0	0	0	0	0	0	0	0	0	0	0	424.082	2854.62	384.095	244.095	2413.22	185228	2224.04	5681.52	6267.96	2.65441e+006	5820.96	72319.2	9445.8	1.33305e+006	9981.92	168072	14688.1	0	17817.5	0	500.101	4981.75	504.645	485.783	2634.09	219165	2628.76	10449.4	6275.98
801	0	0	0	0	0	0	0	0	0	0	0	0	0	0	0	0	0	0	0	0	545.739	5653.78	500.865	678.952	2264.74	197078	2169.54	5204.5	5621.56	1.42982e+006	5243.01	34559.2	10774.1	3.5095e+006	11103.5	42758.6	22701.6	0	17246.3	0	627.784	7705.55	637.66	848.278	2534.69	232545	2549.67	8543.91	5976.84
813	0	0	0	0	0	0	0	0	0	0	0	0	0	0	0	0	0	0	0	0	490.01	4805.34	452.727	494.072	2697.45	250010	2576.19	14392.4	5501.02	1.67379e+006	5185.38	34186.4	10526.3	5.28418e+006	10021.9	104643	0	0	0	0	574.247	7070.36	586.427	657.43	2976	266146	2975.08	12741	5925.9
825	0	0	0	0	0	0	0	0	0	0	0	0	0	0	0	0	0	0	0	0	469.812	4040.84	435.242	452.802	2766.91	278332	2674.22	13849.8	6367.29	2.60667e+006	6052.61	78806.4	9353.2	8.71611e+006	10141.1	370749	0	0	0	0	552.464	6017.18	566.15	729.086	3052.16	323991	3110.96	12473.6	6748.71
837	0	0	0	0	0	0	0	0	0	0	0	0	0	0	0	0	0	0	0	0	476.005	4391.48	433.078	344.877	2057.45	159761	1974.65	6284.23	5961.21	1.84894e+006	5567.98	51358.4	11379.3	7.39195e+006	10934	354578	0	0	0	0	555.586	5408.2	572.541	573.545	2273.28	215627	2331.92	7832.4	6199.32
849	0	0	0	0	0	0	0	0	0	0	0	0	0	0	0	0	0	0	0	0	513.058	4675.97	473.834	476.15	2539.31	264137	2443.22	6138.95	5106.86	1.24118e+006	4954.72	42226.4	11168.4	1.14853e+006	10964.9	247772	21342.2	0	17230.6	0	610.974	8038.49	624.672	849.695	2784.98	276107	2879.82	10246.2	5559.62
861	0	0	0	0	0	0	0	0	0	0	0	0	0	0	0	0	0	0	0	0	465.609	3995.54	423.845	382.958	2612	206434	2466.61	8193.81	5768.99	1.62012e+006	5665.87	47276.6	9783.48	4.13802e+006	9768.07	471774	0	0	0	0	544.269	6046.43	543.689	558.382	2924.09	332575	2928.17	13060.6	6318.52
873	0	0	0	0	0	0	0	0	0	0	0	0	0	0	0	0	0	0	0	0	477.65	4194.1	439.227	477.101	2642.41	234118	2449.32	8121.1	5926	1.80636e+006	5815.19	36390.4	10465.2	1.16085e+006	11000.3	253226	0	0	0	0	551.986	6754.36	561.26	608.777	2831.65	313525	2831.59	10535	6494.93
885	0	0	0	0	0	0	0	0	0	0	0	0	0	0	0	0	0	0	0	0	429.232	2937.36	390.817	339.598	2283	166490	2108.86	6405.13	5346.77	936920	5351.75	47945	11106.7	2.09601e+006	10305.6	89925.2	0	0	0	0	500.026	5074.9	507.906	516.895	2438.95	209795	2456.15	8400.49	5862.91
897	0	0	0	0	0	0	0	0	0	0	0	0	0	0	0	0	0	0	0	0	514.145	4811.49	477.046	596.179	2488.62	191501	2323.24	7777.88	5547.88	1.68592e+006	5206.44	59014.1	11925.7	6.26919e+006	10762.7	144040	30405.9	0	17341.8	0	596.652	7097.31	611.312	805.72	2701.04	300918	2717.81	10750	6089.54
909	0	0	0	0	0	0	0	0	0	0	0	0	0	0	0	0	0	0	0	0	466.572	4475.25	433.084	353.732	2581.8	228041	2455.9	9731.78	5701.71	1.54139e+006	5363.59	32904.4	8786.03	2.85811e+006	10198.8	216072	0	0	0	0	543.206	5974.74	562.278	666.952	2853.54	299383	2861.37	12358.6	5959.64
921	0	0	0	0	0	0	0	0	0	0	0	0	0	0	0	0	0	0	0	0	477.381	4368.15	439.18	477.364	2425.99	221593	2324.47	7362.45	5698.16	2.19182e+006	5653.94	44614.1	10792.7	6.29801e+006	10538.1	134450	12426.2	0	18127.5	0	563.206	6468.18	579.753	626.982	2683.37	258682	2714.27	10603.4	6388.5
933	0	0	0	0	0	0	0	0	0	0	0	0	0	0	0	0	0	0	0	0	481.919	4120.74	445.044	433.373	2519.8	230669	2420.8	10745.2	5572.54	1.80004e+006	5478.69	45123.8	9585.42	6.27453e+006	10725	539236	0	0	0	0	566.512	6592.49	587.469	657.592	2872.13	292572	2857.86	11360.9	6143.14
945	0	0	0	0	0	0	0	0	0	0	0	0	0	0	0	0	0	0	0	0	604.073	6522.73	563.168	660.265	2488.98	200806	2313.63	5093.3	5633.26	1.61189e+006	5508.79	44671.3	10049.9	4.92175e+006	10629.1	57230.4	0	0	0	0	703.405	10106.2	725.278	947.643	2704.79	268213	2746.14	8898.54	6263.23
957	0	0	0	0	0	0	0	0	0	0	0	0	0	0	0	0	0	0	0	0	516.995	4815.79	484.017	521.068	2958.14	305360	2800.7	12895.2	5937.71	2.13013e+006	5489.84	28886.4	11342.4	9.22247e+006	10559.4	56258.7	0	0	0	0	600.467	6738.02	617.432	735.292	3176.68	340943	3259.28	12694.7	6437.95
969	0	0	0	0	0	0	0	0	0	0	0	0	0	0	0	0	0	0	0	0	536.041	5051.57	491.575	492.403	2622.49	236681	2481.49	9486.74	6474.95	1.94399e+006	6228.57	52442.3	11341	6.49104e+006	10595.6	134721	0	0	0	0	620.329	7440.16	645.066	747.972	2879.69	311540	2886.94	12464.9	7056.1
981	0	0	0	0	0	0	0	0	0	0	0	0	0	0	0	0	0	0	0	0	470.564	3912.92	431.754	373.32	2831.16	287956	2685.49	10298.1	6175.02	1.82154e+006	5863.83	35207.3	12819.6	6.94268e+006	11889.5	138715	0	0	0	0	558.787	6113.6	569.522	608.248	3086.3	329043	3155.29	14073.8	6755.5
993	0	0	0	0	0	0	0	0	0	0	0	0	0	0	0	0	0	0	0	0	493.739	4515.72	459.482	463.037	2495.87	243653	2370.27	9525.3	6629.13	2.61627e+006	6112.12	40225.7	11831.4	6.64777e+006	11177.6	248745	19825.5	1.45783e+007	18861.4	277244	575.127	6408.07	580.35	735.539	2817.76	284312	2786.31	11467.2	6788.91
1005	0	0	0	0	0	0	0	0	0	0	0	0	0	0	0	0	0	0	0	0	593.045	6222.27	554.208	660.616	3088.84	311041	2930.23	11166.5	6267.54	1.99922e+006	6014.61	52462.5	12655.5	8.57893e+006	12501.7	171547	0	0	0	0	679.403	8575.42	702.406	904.955	3311.34	395317	3344.32	15326.7	6774.79
1017	0	0	0	0	0	0	0	0	0	0	0	0	0	0	0	0	0	0	0	0	600.423	6102.9	561.011	615.529	2863.52	292739	2728.1	10747.6	6724.39	2.44983e+006	6547.51	40866.8	11392.2	8.072e+006	11672.3	259184	27353.2	0	21452.6	0	699.708	9709.45	729.492	1037.62	3070.97	339151	3150.82	13290.7	7319.58
1029	0	0	0	0	0	0	0	0	0	0	0	0	0	0	0	0	0	0	0	0	568.309	6325.9	531.474	597.301	3327.36	416311	3159.56	12720.9	6864.96	2.5083e+006	6647.72	61697.8	13032.4	1.31794e+007	13172.6	130584	24917.4	442213	20639.4	349576	663.853	9851.8	685.567	971.378	3600.11	439255	3694.43	16777.4	7141.19
1041	0	0	0	0	0	0	0	0	0	0	0	0	0	0	0	0	0	0	0	0	457.406	4224.14	423.326	422.072	2490.12	229909	2384.78	8735.61	6793.03	2.50822e+006	6588.42	52181.3	11726.8	1.06853e+007	12047.7	435569	0	0	0	0	538.865	5585.32	559.203	604.294	2756.68	295791	2800.38	9658.98	7307.89
1053	0	0	0	0	0	0	0	0	0	0	0	0	0	0	0	0	0	0	0	0	551.905	5235.31	502.181	485.284	2686.87	225148	2618.21	9505.41	6273.04	2.04514e+006	5960.12	65393.2	13717.6	1.18582e+007	12869	298509	18994.4	0	19334.9	0	638.689	7904.77	657.065	782.067	3003.93	288985	3070.81	14041.7	6485.21
1065	0	0	0	0	0	0	0	0	0	0	0	0	0	0	0	0	0	0	0	0	441.221	3802.83	399.585	332.24	3075.2	342160	2821.94	9488.55	6148.1	1.45136e+006	6136.09	52421.9	12285.6	1.03972e+007	11341.2	358046	0	0	0	0	518.552	6008.89	524.136	499.94	3263.97	351546	3309.83	15230.7	6757.1
1077	0	0	0	0	0	0	0	0	0	0	0	0	0	0	0	0	0	0	0	0	425.598	3834.14	389.494	391.215	2228.89	164159	2059.87	7536.67	6396.03	1.51725e+006	6028.21	37263.1	11238.9	3.50264e+006	11435	159770	14410.2	0	18630.4	0	499.951	4958.33	509.342	550.43	2398.06	247513	2416.03	7374.95	6570.16
1089	0	0	0	0	0	0	0	0	0	0	0	0	0	0	0	0	0	0	0	0	424.462	3558.35	388.786	473.219	2081.55	171105	1947.74	7234.19	4856.53	888208	4616.14	31410.7	12131.1	6.64077e+006	10783.6	126904	0	0	0	0	489.299	4802.5	495.783	584.573	2264.69	173197	2293.26	7375.03	5162.04
1101	0	0	0	0	0	0	0	0	0	0	0	0	0	0	0	0	0	0	0	0	426.99	3733.76	395.618	413.364	2352.79	185503	2236.91	10536.9	4956.37	1.04578e+006	4693.4	34186.5	9586.44	5.12127e+006	9301.97	193312	15925.1	0	17765.1	0	504.144	5021.02	514.456	582.504	2574.64	228228	2567.13	9004.59	5287.24
1113	0	0	0	0	0	0	0	0	0	0	0	0	0	0	0	0	0	0	0	0	493.335	4516.24	455.407	420.605	2047.19	146477	1933.2	6772.02	5168.59	1.48351e+006	4978.96	43076.3	9632.78	6.01911e+006	9305.06	109305	13382.2	0	15388.1	0	581.519	6466.78	592.515	771.583	2292.65	175893	2276.16	7683.67	5573.01
1125	0	0	0	0	0	0	0	0	0	0	0	0	0	0	0	0	0	0	0	0	462.436	3896.26	431.38	355.95	2536.27	211656	2394.59	7562.9	4962.1	1.09005e+006	4717.83	34223.1	9203.72	6.01333e+006	9941.92	164670	0	0	0	0	551.427	6167.89	567.719	588.32	2807.62	307109	2808.44	12923.7	5299.07
1137	0	0	0	0	0	0	0	0	0	0	0	0	0	0	0	0	0	0	0	0	485.316	4275.73	449.759	456.068	2836.82	261234	2642.37	10733.1	6138.77	1.63502e+006	5898.52	38231.9	10525.4	4.16211e+006	10007.4	303468	24407.3	0	18618.9	0	574.641	6646.79	591.168	692.333	3061.26	333568	3117.56	11130.7	6762.13
1149	0	0	0	0	0	0	0	0	0	0	0	0	0	0	0	0	0	0	0	0	389.216	3006.54	356.477	290.122	2121.48	147991	1977.47	6012	6100.21	2.25801e+006	5493.64	42265.4	10456.7	7.37577e+006	10479.1	177370	0	0	0	0	457.465	4618.89	468.889	517.571	2268.34	198826	2353.38	7406.59	6382.2
1161	0	0	0	0	0	0	0	0	0	0	0	0	0	0	0	0	0	0	0	0	432.732	3773.54	392.251	399.794	2218.11	162181	2051.01	5889.67	5025.47	1.0096e+006	4716.65	32799.6	10226.4	5.07418e+006	10506.2	110869	0	0	0	0	505.326	5303.96	517.207	516.339	2396.89	225924	2412.03	8823.35	5336.53
1173	0	0	0	0	0	0	0	0	0	0	0	0	0	0	0	0	0	0	0	0	446.225	3825.91	405.488	379.951	2398.99	229348	2204.2	7575.53	5090.96	1.21874e+006	5002.48	33579.8	10581.9	7.2952e+006	9594.2	87847	14179.1	1.12658e+007	17783.2	84362.9	519.336	5345.56	531.325	662.793	2583.09	257290	2609.37	9261.44	5536.98
1185	0	0	0	0	0	0	0	0	0	0	0	0	0	0	0	0	0	0	0	0	570.109	6096.69	532.447	608.088	2190.76	198030	2075.72	6375.89	5325.33	1.16585e+006	5132.1	38185.7	10824.8	4.86239e+006	9686.08	33753.4	13889.9	0	16406	0	657.18	9117.81	668.336	980.335	2435.53	213833	2441.99	8468.23	5856.94
1197	0	0	0	0	0	0	0	0	0	0	0	0	0	0	0	0	0	0	0	0	471.689	4483.49	440.069	459.971	3028.88	334743	2863.76	13783.5	5351.75	2.32761e+006	5143.89	52575.5	15242.7	1.72047e+006	9955.92	15906.3	13471.9	0	17097.9	0	557.672	6159.14	576.259	673.532	3280.6	401036	3283.63	14522.8	5699.37
1209	0	0	0	0	0	0	0	0	0	0	0	0	0	0	0	0	0	0	0	0	497.346	4442.25	457.188	377.648	2390.29	225590	2315.29	7012.17	6280.42	2.16813e+006	6232.89	46530.8	9318.77	5.4761e+006	9944.59	495535	0	0	0	0	583.243	6438.23	601.809	713.07	2676.79	316772	2729.56	10323.2	7124.66
1221	0	0	0	0	0	0	0	0	0	0	0	0	0	0	0	0	0	0	0	0	493.22	4730.63	458.219	492.708	2744.13	277675	2584.61	7544.44	5823.58	1.82437e+006	5644.87	24113.2	12416.8	1.39124e+007	12274.3	201697	15108.2	0	18232.2	0	579.334	6433.3	593.279	570.906	2992.27	318899	3034	15739.6	6233.64
1233	467.735	0	317.063	0	0	0	0	0	0	0	0	0	0	0	0	0	0	0	0	0	502.873	4740.95	470.039	487.368	2831.8	289955	2699.07	12891.6	6390.63	2.07523e+006	6159.57	44611.5	10781.8	6.65001e+006	11189	43154	11960.5	0	22026.3	0	579.546	6674.94	601.87	646.986	3065.22	292945	3137.59	9624.22	6930.72
1245	0	0	0	0	0	0	0	0	0	0	0	0	0	0	0	0	0	0	0	0	489.485	4664.87	451.236	471.331	2190.12	171945	2065.41	6418.66	6006.84	2.18829e+006	5705.34	49332	10719.2	3.59928e+006	11137.1	203459	16555.6	793893	17519.6	8439.31	568.155	6372.87	593.089	766.121	2385.74	212827	2424.86	6258.29	6397.87
1257	0	0	0	0	0	0	0	0	0	0	0	0	0	0	0	0	0	0	0	0	413.221	3348.94	376.135	340.921	2636.18	258641	2520.5	9606	5288.25	1.05477e+006	4855.12	48748.1	11473.2	1.09299e+007	10738.1	287911	11498.1	0	16737.1	0	500.81	5478.89	521.554	536.856	2960.19	356066	2968.84	10818.2	5292.74
1269	0	0	0	0	0	0	0	0	0	0	0	0	0	0	0	0	0	0	0	0	522.344	4528.36	477.064	556.814	2633.95	303031	2498.56	8463.93	6419.98	2.30731e+006	6212.55	47119	10491.3	2.19523e+006	10258.8	161906	24806	2.15212e+007	18796.7	217643	600.944	7064.15	610.885	743.177	2927.89	332570	2993.61	10574.7	7262.56
1281	0	0	0	0	0	0	0	0	0	0	0	0	0	0	0	0	0	0	0	0	402.003	3185.31	367.054	332.492	2526.96	274001	2367.47	9943.73	5838.94	1.54178e+006	5434.5	32377.1	11561.1	1.17717e+007	11212.6	173008	0	0	0	0	477.874	5067.12	487.348	580.081	2776.82	260962	2754.23	9790.93	6229.49
1293	0	0	0	0	0	0	0	0	0	0	0	0	0	0	0	0	0	0	0	0	494.719	4425.49	456.19	407.679	2405.69	210823	2254	7733.19	5894.14	2.57449e+006	5570.73	46546.8	10519.9	2.81362e+006	10428.7	61473.2	0	0	0	0	576.529	6163.72	583.409	544.52	2671.81	231810	2662.75	11679.2	6379.2
1305	0	0	0	0	0	0	0	0	0	0	0	0	0	0	0	0	0	0	0	0	509.533	4852.89	474.982	468.772	2590.89	223343	2490.8	9542.69	5766.27	2.47794e+006	5351.22	55500.3	10785.8	5.74622e+006	10905.7	279989	18730.1	1.09244e+007	17524.3	104709	582.725	6679	602.428	661.41	2869.13	273908	2874.61	9760.39	6304.7
1317	0	0	0	0	0	0	0	0	0	0	0	0	0	0	0	0	0	0	0	0	547.227	5743.22	511.301	592.268	2977.74	330998	2849.12	11676.5	6314.72	1.79007e+006	6038.68	78714.1	11573.9	2.23491e+007	10778	179766	25534.7	0	18603.4	0	635.146	8473.56	658.566	813.993	3252.43	421064	3267.94	12294.2	6434.56
1329	0	0	0	0	0	0	0	0	0	0	0	0	0	0	0	0	0	0	0	0	502.117	4565.2	469.174	485.914	2726.69	264524	2604.84	9532.54	6626.61	2.33763e+006	6342.19	55434.1	10576.5	2.40422e+006	11363.6	262213	14638.2	0	19107.6	0	595.643	6828.67	623.05	838.26	2991.18	312180	3042.97	10146.2	7191.89
1341	0	0	0	0	0	0	0	0	0	0	0	0	0	0	0	0	0	0	0	0	482.963	4780.1	450.544	600.138	2311.42	170682	2257.98	8147.3	5898.24	2.08661e+006	5739.47	44618.7	13028.4	1.07249e+007	11785.6	467377	0	0	0	0	574.657	6588.12	601.138	847.277	2689.51	208313	2697.64	10198.3	6342.64
1353	0	0	0	0	0	0	0	0	0	0	0	0	0	0	0	0	0	0	0	0	492.663	4493.29	460.11	636.323	2426.93	216139	2322.61	10327.3	5282.65	1.22104e+006	5249.4	48818.2	12402.7	1.41815e+007	10924.7	318278	13121.2	0	20466.4	0	583.121	7028.77	610.342	884.047	2647.28	255616	2775.32	12966.3	6078.19
1365	0	0	0	0	0	0	0	0	0	0	0	0	0	0	0	0	0	0	0	0	526.734	5038.09	487.165	480.173	2394.62	173686	2275.79	11030.3	5616.5	1.77693e+006	5300.83	66893.4	10553.1	4.82474e+006	9944.11	193579	0	0	0	0	619.798	7868.62	642.103	1006.23	2656.38	234393	2712.71	12461.9	5945.23
1377	0	0	0	0	0	0	0	0	0	0	0	0	0	0	0	0	0	0	0	0	493.754	4427.08	453.229	518.652	2751.88	280714	2613.42	9046.6	5660.1	1.33487e+006	5482.66	46772.6	10858.4	1.64953e+007	10471.5	186714	15874.9	6.40707e+006	17012.9	4679.82	586.638	6562.52	599.829	667.995	2992.76	280672	3092.49	17258.6	6101
1389	0	0	0	0	0	0	0	0	0	0	0	0	0	0	0	0	0	0	0	0	453.489	3373.55	413.495	407.903	2419.03	260699	2346.72	10049.1	6091.76	1.63368e+006	5774.49	44608.6	10243.7	6.28593e+006	10381.8	134210	19727.4	0	18110.6	0	521.423	5432.55	528.427	611.809	2781.28	272454	2783.84	12075.4	6432.37
1401	436.048	0	319.547	0	0	0	0	0	0	0	0	0	0	0	0	0	0	0	0	0	461.835	3972.42	428.53	462.643	2522.07	188822	2402.05	9585.76	5838.21	1.75645e+006	5561.05	60098.1	11499.7	9.25902e+006	11204.9	98177.7	15441.1	2.09593e+006	17612.8	20.1177	544.501	5805.4	548.859	615.808	2707.25	267184	2765.74	9939.76	6485.49
1413	0	0	0	0	0	0	0	0	0	0	0	0	0	0	0	0	0	0	0	0	549.408	5239.14	515.753	625.007	2857.49	275500	2732.75	14843.3	6375.82	1.53401e+006	5998.11	46018.1	12450.6	8.82874e+006	11205.6	263220	0	0	0	0	641.271	8946.84	655.251	1127.36	3155.01	312736	3137.4	13780.7	6898.93
1425	0	0	0	0	0	0	0	0	0	0	0	0	0	0	0	0	0	0	0	0	546.32	5598.32	515.11	656.655	3147.89	302484	2971.12	13516.3	6572.94	1.56516e+006	6548.26	95197.8	13417.2	9.69371e+006	12017	547681	0	0	0	0	644.077	8954.51	666.799	995.654	3431.23	458699	3421.48	21326.2	7378.81
1437	0	0	0	0	0	0	0	0	0	0	0	0	0	0	0	0	0	0	0	0	515.656	4875.69	473.687	531.51	2803.9	270980	2672.84	11043.5	7031.11	2.68615e+006	6644.33	70248.2	12469.9	9.95154e+006	12464.2	333865	0	0	0	0	601.522	7317.66	632.362	696.439	3052.13	359145	3126.85	14610.2	7507.49
1449	0	0	0	0	0	0	0	0	0	0	0	0	0	0	0	0	0	0	0	0	585.964	6650.94	543.035	663.161	2446.24	228229	2300.57	8707.9	6262.67	2.11918e+006	5949.76	38779.3	13237.6	8.30515e+006	12348.1	396205	0	0	0	0	700.157	9099	714.031	971.291	2720.08	250436	2758.73	9691.36	6597.98
1461	0	0	0	0	0	0	0	0	0	0	0	0	0	0	0	0	0	0	0	0	503.927	5055.17	462.933	549.377	3024.39	255808	2939.81	14867.6	5669.76	1.74392e+006	5468.25	50944.6	11105.1	7.74179e+006	11478.5	196402	21754.2	5.17848e+006	19938	537958	568.081	6286.92	578.47	678.703	3398.73	477594	3463.18	17476.3	6303.15
1473	0	0	0	0	0	0	0	0	0	0	0	0	0	0	0	0	0	0	0	0	491.257	5148.79	450.218	455.858	2571.65	196521	2460.67	10001.6	6731.85	2.25095e+006	6614.79	103391	10791.9	5.63581e+006	10638.8	141838	0	0	0	0	582.905	6489.88	603.897	733.926	2793.81	274273	2822.56	14588.2	7494.71
1485	0	0	0	0	0	0	0	0	0	0	0	0	0	0	0	0	0	0	0	0	464.201	4175	428.02	391.03	2448.99	251462	2322.41	8948.87	5871.19	1.92062e+006	5563.45	48880.6	11818.6	1.13145e+007	12296.3	543246	14070	184657	17092.2	317.193	534.321	5850.53	546.659	645.449	2722.36	250279	2777.31	9823.76	6184.69
1497	0	0	0	0	0	0	0	0	0	0	0	0	0	0	0	0	0	0	0	0	464.533	4130.36	430.493	456.589	2194.33	157923	2093.94	6370.82	5388.8	1.67992e+006	5107.76	52701	11343.8	8.13919e+006	10222.5	149264	16809.4	0	22609.8	0	540.841	6521.33	560.467	689.281	2412.26	183535	2434.65	8775.53	5746.23
1509	0	0	0	0	0	0	0	0	0	0	0	0	0	0	0	0	0	0	0	0	459.842	3541.31	420.574	465.071	2356.54	204780	2279.81	7921.94	5173.35	1.59558e+006	4928.12	24004.8	10604	5.35067e+006	10252.7	236772	0	0	0	0	547.442	6502.06	565.719	706.955	2651.11	239796	2676.36	11292.1	5432.91
1521	0	0	0	0	0	0	0	0	0	0	0	0	0	0	0	0	0	0	0	0	453.773	3613.85	416.999	386.226	2273.79	222648	2118.45	10232.5	5101.86	1.22536e+006	5116.1	37154.5	9775.02	3.35818e+006	9263.66	54136.1	0	0	0	0	526.921	5779.5	536.361	752.387	2514.85	206793	2547.01	9417.76	5723.76
1533	0	0	0	0	0	0	0	0	0	0	0	0	0	0	0	0	0	0	0	0	609.463	6669.94	566.878	915.104	2608.63	251645	2457.66	10350.3	5983.18	1.74537e+006	5321.86	64186.9	11284.7	5.21718e+006	10454.7	348045	16567.9	0	16651.3	0	703.257	9440.52	711.475	961.411	2833.44	328527	2835.57	12596	6103.26
1545	0	0	0	0	0	0	0	0	0	0	0	0	0	0	0	0	0	0	0	0	481.597	4627.51	444.327	528.941	3136.04	365909	3055.47	20041.3	6182.12	2.12975e+006	5861.52	67247.7	11104.8	5.08303e+006	10933.4	714401	21564.1	1.24516e+007	22157	1.86702e+007	566.386	6391.02	579.124	772.198	3480.67	462415	3493.52	17904.9	6540.43
1557	0	0	0	0	0	0	0	0	0	0	0	0	0	0	0	0	0	0	0	0	618.985	6333.83	573.646	721.549	2722.52	236314	2629.19	14250	7171.94	2.21592e+006	7005.57	75403.1	11935.6	1.18184e+007	11367.3	474476	0	0	0	0	710.985	10233.6	731.423	1109.29	3006.23	313168	3072.71	14977.3	7626.65
1569	0	0	0	0	0	0	0	0	0	0	0	0	0	0	0	0	0	0	0	0	419.494	2835.07	385.126	472.015	3202.56	350254	3068.45	13117.6	6202.3	2.57513e+006	6087.9	60777.3	15395.7	1.76012e+007	13133.5	452883	18362.3	0	19484.4	0	496.525	5228.51	507.735	502.516	3559.39	464121	3559.14	17396	6808.08
1581	0	0	0	0	0	0	0	0	0	0	0	0	0	0	0	0	0	0	0	0	415.051	2753.74	375.406	288.37	2351.93	166374	2249.28	9157.11	7384.01	2.93168e+006	6733.67	59368.2	10142.2	3.13516e+006	11461.3	309810	0	0	0	0	481.616	4809.95	490.319	527.274	2670.5	242362	2636.95	8006.51	7483.68
1593	0	0	0	0	0	0	0	0	0	0	0	0	0	0	0	0	0	0	0	0	505.482	4002.65	464.16	582.549	2249.08	154131	2068.3	5192.89	5673.78	1.40475e+006	5308.68	51164	13318.5	6.13294e+006	12470	151098	0	0	0	0	581.136	7025.04	595.465	836.89	2478.85	227671	2440.81	10208.2	6217.91
1605	0	0	0	0	0	0	0	0	0	0	0	0	0	0	0	0	0	0	0	0	585.59	6416.28	546.085	794.555	2931.47	284562	2810.01	12812.4	5646.27	1.25338e+006	5317.71	16308	12071.5	1.54586e+007	10963.4	306160	18037.3	833432	20882.5	142914	670.215	9038.01	684.229	1071.3	3207.4	362661	3232.33	14484.2	6153.72
1617	380.29	0	308.191	0	0	0	0	0	0	0	0	0	0	0	0	0	0	0	0	0	492.139	4506.76	461.119	534.143	2775.27	249184	2656.33	12995.4	6296.77	2.20177e+006	6130.79	79597.1	10914.3	1.18685e+007	10315.7	27338.2	0	0	0	0	566.868	6373.64	590.489	879.749	3052.78	358104	3058	14630.2	6679.27
1629	0	0	0	0	0	0	0	0	0	0	0	0	0	0	0	0	0	0	0	0	583.972	6075.78	544.027	574.824	2592.46	222616	2500.25	10901.7	6261.95	1.98946e+006	6131.59	71415.7	12087.2	8.75682e+006	11861.5	228216	0	0	0	0	688.908	9329.91	713.669	927.086	2897.18	265035	2901.41	12963.8	6729.1
1641	0	0	0	0	0	0	0	0	0	0	0	0	0	0	0	0	0	0	0	0	531.486	5136.22	492.373	479.182	2604.31	210645	2468.51	8401.23	5754.18	1.89701e+006	5514.08	53840.8	12489.4	1.30191e+007	11522.1	426214	11838.1	0	18173.6	0	626.021	7843.98	645.307	803.552	2870.21	307802	2939.5	10874.5	6212.07
1653	0	0	0	0	0	0	0	0	0	0	0	0	0	0	0	0	0	0	0	0	545.247	5875.32	505.108	454.993	2945.74	315029	2853	13004	6455.14	1.84529e+006	6080.99	49070.4	11266.7	6.19906e+006	11215.9	244629	0	0	0	0	636.204	8081.67	660.322	737.586	3342.71	404741	3346.75	15428	6869.2
1665	0	0	0	0	0	0	0	0	0	0	0	0	0	0	0	0	0	0	0	0	479.937	4590.65	445.685	555.73	3005.5	289870	2844.9	10758.5	6750.33	2.85281e+006	6602.53	55532.5	12172.5	7.32975e+006	12045.4	234270	17740.1	0	18533.3	0	565.261	6118.33	583.909	767.625	3295.58	446697	3327.97	13570.2	7646.21
1677	0	0	0	0	0	0	0	0	0	0	0	0	0	0	0	0	0	0	0	0	445.87	4007.43	414.56	477.283	2255.4	201360	2161.21	7779.14	6326.59	1.89256e+006	6019.37	59272.8	11139.3	1.88821e+007	11926.3	277621	0	0	0	0	521.722	5841.49	534.475	699.531	2492.29	205792	2552.09	9783.39	6811.53
1689	0	0	0	0	0	0	0	0	0	0	0	0	0	0	0	0	0	0	0	0	389.945	2923.41	360.738	319.604	2752.04	251362	2636.99	13666.4	5406.36	1.5895e+006	5252.56	42411.4	12622.7	7.93883e+006	11490.4	340913	0	0	0	0	460.566	4456.19	474.118	492.479	3030.5	338119	3041.32	13242.4	6003.07
1701	0	0	0	0	0	0	0	0	0	0	0	0	0	0	0	0	0	0	0	0	604.584	5904.75	560.091	582.155	2507.25	185506	2390.44	8022.91	6462.41	1.92372e+006	6341.23	71489.6	12426.8	7.16582e+006	10634.7	151754	11978.2	0	18367.2	0	708.695	9175.13	735.863	1086.05	2782.09	269991	2793.89	10412.9	6959.36
1713	0	0	0	0	0	0	0	0	0	0	0	0	0	0	0	0	0	0	0	0	504.102	4360.41	468.738	471.21	2734.32	289714	2612.44	8392.58	5590.9	1.57173e+006	5432.4	40593.2	12849.1	9.02676e+006	12026.5	425279	16590.8	0	18415.7	0	586.603	6837.45	599.521	692.109	3056.95	326683	3104.19	13308.9	6137.29
1725	0	0	0	0	0	0	0	0	0	0	0	0	0	0	0	0	0	0	0	0	537.895	5205.45	502.432	595.502	2697.33	328852	2543.45	8964.73	6460.8	2.3339e+006	6089.81	48489.4	10514.1	2.74882e+006	10706.4	248066	34970.9	0	19501.6	0	631.058	7514.26	651.927	881.481	2972.67	281143	2938.88	11768	6961.21
1737	0	0	0	0	0	0	0	0	0	0	0	0	0	0	0	0	0	0	0	0	591.817	6339.18	556.512	720.915	3132.56	398950	2947.35	14363.5	6464.26	2.64037e+006	6401.4	55604.2	14958.8	1.56903e+007	12558.4	481402	0	0	0	0	687.225	9633.92	704.958	1082.43	3373.53	435767	3428.97	16476	7171.41
1749	0	0	0	0	0	0	0	0	0	0	0	0	0	0	0	0	0	0	0	0	372.932	2601.74	337.289	227.341	2449.52	231200	2334.46	7580.65	6342.54	2.39634e+006	5998.49	60263.6	11416.1	3.1573e+006	11243.8	198474	24197.6	0	18620.2	0	439.411	4299.86	455.931	428.54	2685.52	275968	2719.02	11055.2	6743.04
1761	0	0	0	0	0	0	0	0	0	0	0	0	0	0	0	0	0	0	0	0	523.146	5248.78	482.358	446.462	2405.18	202752	2249.48	8052.06	5859.19	1.95392e+006	5598.98	43243	12844.1	7.1335e+006	11577.8	247268	16870.7	1.05656e+007	18200.3	53640.9	613.214	8046.01	626.801	799.454	2618.93	203027	2654.59	9104.41	6216.01
1773	0	0	0	0	0	0	0	0	0	0	0	0	0	0	0	0	0	0	0	0	556.679	5704.19	513.229	445.247	3026.06	301602	2885.09	12717.9	5902.64	1.03683e+006	5719.78	60694.5	11109.5	3.56394e+006	11354.8	153253	0	0	0	0	643.298	7155.38	663.094	742.252	3365.64	440871	3360.24	16887.9	6352.51
1785	0	0	0	0	0	0	0	0	0	0	0	0	0	0	0	0	0	0	0	0	582.75	6143.86	536.016	618.753	3095.59	311845	2929.35	8539.93	7425.12	3.02941e+006	7039.67	63132.7	11938.6	6.55041e+006	11735.9	138014	0	0	0	0	677.209	8051.87	688.806	778.313	3433.52	405193	3431.96	16842.2	8179.68
1797	0	0	0	0	0	0	0	0	0	0	0	0	0	0	0	0	0	0	0	0	454.121	4253.5	413.799	399.493	2667.82	220995	2547	9158.06	6986.13	2.86412e+006	6384.66	46811.9	13026.9	9.48823e+006	12994.2	158219	0	0	0	0	528.192	5764.54	531.493	595.199	3019.37	312158	2981.16	9986.12	7192.62
1809	0	0	0	0	0	0	0	0	0	0	0	0	0	0	0	0	0	0	0	0	517.648	4730.98	480.307	528.037	2301.47	196176	2184.17	6562.61	6022.91	1.39128e+006	5791.18	48356.6	12712.5	4.38334e+006	12018.4	218107	0	0	0	0	599.619	7584.27	614.406	844.613	2541.91	210849	2530.79	9179.89	6597.42
1821	0	0	0	0	0	0	0	0	0	0	0	0	0	0	0	0	0	0	0	0	555.296	5399.49	516.101	456.582	2664.81	253352	2498.66	9919.34	5430.6	1.26083e+006	5257.11	33109.1	10704.1	4.13393e+006	11377.1	242684	0	0	0	0	657.142	8076.18	673.419	836.754	2868.23	267493	2897.45	11450.6	5875.93
1833	0	0	0	0	0	0	0	0	0	0	0	0	0	0	0	0	0	0	0	0	475.88	3902.87	434.315	386.38	2915.82	288888	2783.87	9793.17	6199.32	2.1622e+006	5832.94	57865.5	10195	3.79421e+006	10179.5	310702	18462.3	8.39439e+006	18531	534818	558.553	6580.76	580.612	625.254	3239.17	351164	3282.82	15595.5	6539.91
1845	0	0	0	0	0	0	0	0	0	0	0	0	0	0	0	0	0	0	0	0	526.557	5025.62	490.422	610.204	2477.58	216891	2299.83	7977.45	6469.39	2.04185e+006	6275.89	53996.6	12137.1	1.47714e+007	11149.4	243635	0	0	0	0	616.8	8006.04	624.856	778.04	2671.02	246636	2743.24	10434.9	7190.85
1857	0	0	0	0	0	0	0	0	0	0	0	0	0	0	0	0	0	0	0	0	492.57	4852.76	459.348	427.979	2988	299023	2859.92	15444.8	6020.33	1.89328e+006	5736.65	77669.4	12399.8	5.52084e+006	12383.4	275267	23038.3	0	20095.8	0	572.378	6339.84	584.274	696.63	3263.98	393791	3299.34	13346.9	6462.17
1869	0	0	0	0	0	0	0	0	0	0	0	0	0	0	0	0	0	0	0	0	493.364	4560.24	457.17	459.957	2598.47	232389	2501.92	10588.6	6582.33	2.25121e+006	6396.23	71283.2	12920.3	6.33633e+006	11111.2	255873	19788.8	0	19080.3	0	583	7310.25	605.628	753.18	2855.75	300324	2878.81	10910.2	7413.98
1881	0	0	0	0	0	0	0	0	0	0	0	0	0	0	0	0	0	0	0	0	486.134	4536.02	454.398	473.168	2141.69	149104	2012.12	6736.88	5471.17	1.80318e+006	5327.37	53485.3	11347.4	7.05063e+006	11403.3	286672	0	0	0	0	560.306	7118.66	584.644	667.005	2302.4	200770	2406.46	8983.02	5818.81
1893	0	0	0	0	0	0	0	0	0	0	0	0	0	0	0	0	0	0	0	0	443.258	4192.67	410.94	351.447	2416.4	229836	2273.66	8275.91	4920.15	1.51323e+006	4696.55	33537.9	9987.04	6.80937e+006	10074.6	185596	0	0	0	0	535.161	5941.44	558.679	654.807	2624.68	254003	2650.16	8230.04	5043.65
1905	0	0	0	0	0	0	0	0	0	0	0	0	0	0	0	0	0	0	0	0	554.151	5385.89	510.349	624.786	2476.04	215587	2377.17	7727.13	5881.51	2.21629e+006	5510.36	47209.6	12151.6	7.90911e+006	9536.48	30723.1	15814.5	1.59428e+007	16931.4	139586	662.804	8847	685.037	851.356	2894.34	297112	2855.4	11636.2	6050.71
1917	0	0	0	0	0	0	0	0	0	0	0	0	0	0	0	0	0	0	0	0	459.601	3374.08	418.322	360.967	2970.84	331363	2811.39	16480.4	6203.47	1.73406e+006	5599.06	38409.3	11837.4	1.32918e+007	10754	268675	21751.7	0	25997.3	0	537.863	6035.26	541.314	580.669	3342.03	398285	3348.03	14339.3	6753.24
1929	0	0	0	0	0	0	0	0	0	0	0	0	0	0	0	0	0	0	0	0	474.614	4540.26	433.094	380.176	2069.33	160231	2022.74	5982.48	6593.92	2.57819e+006	6091.44	91531.4	11620.6	2.86396e+006	10247.5	73423.2	0	0	0	0	541.068	5639.12	549.065	605.917	2384.38	250605	2370.08	7376.48	7021.18
1941	0	0	0	0	0	0	0	0	0	0	0	0	0	0	0	0	0	0	0	0	568.714	5471.96	524.438	597.054	2541.95	228994	2324.04	9327.12	4984.66	1.45634e+006	4943.79	51521.8	13101.3	3.44861e+006	11429.2	663961	0	0	0	0	651.058	9446.98	663.157	982.796	2684.06	253121	2672.9	10819.8	5848.07
1953	0	0	0	0	0	0	0	0	0	0	0	0	0	0	0	0	0	0	0	0	515.258	5067.89	476.646	452.192	2608.9	231114	2436.45	8841.18	5771.28	1.55343e+006	5308.22	39102.2	9438.24	2.4373e+006	9470.16	334805	0	0	0	0	596.165	7042.4	614.44	693.508	2798.9	325134	2837.33	13004	6184.63
1965	0	0	0	0	0	0	0	0	0	0	0	0	0	0	0	0	0	0	0	0	675.032	8182.02	634.437	805.572	3296.5	407932	3128.2	14203.8	6773.8	1.90916e+006	6305.93	57864.6	11591	5.18337e+006	11106.5	129571	0	0	0	0	777.117	11952.6	805.716	1213.4	3471.66	413906	3596.02	18645.5	6962.16
1977	0	0	0	0	0	0	0	0	0	0	0	0	0	0	0	0	0	0	0	0	594.405	5960.22	559.57	757.004	3167.23	361388	2997.95	13882.9	7290.23	1.97308e+006	7095.45	61286.3	12658.1	3.33428e+006	12086	407012	0	0	0	0	698.094	9348.5	722.704	1180.14	3418.7	465409	3487.8	17000.9	7531.38
1989	0	0	0	0	0	0	0	0	0	0	0	0	0	0	0	0	0	0	0	0	432.526	3461.28	397.77	307.318	2438.71	195341	2328.09	9642.46	6473.91	3.45694e+006	6128.52	52023.2	12217.4	9.29183e+006	12544.1	155013	21171.4	0	18671.5	0	520.271	5604.24	531.188	610.872	2720.89	286885	2748.73	11334.6	6778.74
2001	0	0	0	0	0	0	0	0	0	0	0	0	0	0	0	0	0	0	0	0	507.629	5062.76	472.24	564.866	2728.66	223184	2606.62	9719.21	5907	1.28669e+006	5778.95	60231.1	12587.9	1.12105e+007	12019.9	424003	18546.9	0	19526.8	0	590.53	6731.44	610.158	721.036	3076.58	282192	3070.12	12840.1	6500.53
2013	0	0	0	0	0	0	0	0	0	0	0	0	0	0	0	0	0	0	0	0	535.181	5262.28	498.96	664.744	2410.82	235919	2306.89	9329.73	5895.87	1.83162e+006	5714.64	49922.3	10541.1	6.53606e+006	10681.6	254211	25465.2	0	20099.1	0	628.943	7714.21	654.266	850.738	2691.02	271505	2696.91	10269.8	6533.78
2025	0	0	0	0	0	0	0	0	0	0	0	0	0	0	0	0	0	0	0	0	404.399	3134.84	371.782	337.031	2824.76	310144	2674.96	13589.2	5702.62	2.03597e+006	5339.45	51648.6	9184.22	1.9737e+006	10954.4	740785	27220.8	2.00799e+007	17123.3	2187	474.514	4501.99	498.528	554.389	3128.62	385000	3150.23	13064.7	6014.14
2037	0	0	0	0	0	0	0	0	0	0	0	0	0	0	0	0	0	0	0	0	465.144	4520.68	429.823	478.173	2252.69	180367	2134.71	7574.76	6275.63	1.97965e+006	5934.91	53507.9	10840.4	5.26641e+006	10406.7	203451	0	0	0	0	555.236	6151.49	568.449	716.298	2511.15	186447	2529.04	9153.8	6685.98
2049	0	0	0	0	0	0	0	0	0	0	0	0	0	0	0	0	0	0	0	0	445.763	3807.03	412.42	384.688	2694.95	234660	2587.82	8953.83	5659.7	1.69348e+006	5215.32	42688.5	12215.5	7.48417e+006	11450	374019	20677.6	352266	17357.2	1915.44	526.087	6438.04	537.328	618.374	3051.23	312449	3052.42	14504.4	5882.72
2061	0	0	0	0	0	0	0	0	0	0	0	0	0	0	0	0	0	0	0	0	424.045	3812.89	392.202	301.964	2460.92	214811	2341.08	9394.25	6063.27	1.647e+006	5869.69	43265.8	9831.99	7.05922e+006	10196.4	160106	0	0	0	0	497.26	4730.2	512.004	496.685	2671.72	277924	2732.7	10910.7	6711.36
2073	0	0	0	0	0	0	0	0	0	0	0	0	0	0	0	0	0	0	0	0	397.326	3132.61	369.192	376.188	2006.03	150790	1891.37	5342.09	5260.87	1.96567e+006	5104.9	46940.7	11179.2	6.74585e+006	10810.1	176219	0	0	0	0	479.131	5219.41	498.03	519.541	2173.93	121010	2225.94	6059.96	5783.48
2085	0	0	0	0	0	0	0	0	0	0	0	0	0	0	0	0	0	0	0	0	449.876	4243.11	410.923	307.038	2530.84	212765	2442.51	11919.2	4966.61	1.12101e+006	4764.23	31560.7	11373.1	6.79061e+006	10319.1	198088	18757.2	0	18715.9	0	534.706	6028.9	543.936	624.048	2888.52	365884	2882.51	10884.2	5254.94
2097	0	0	0	0	0	0	0	0	0	0	0	0	0	0	0	0	0	0	0	0	465.588	4147.21	428.176	488.578	2344.46	179161	2250.93	6247.23	5497.46	1.63669e+006	5454.82	45781.3	9832.86	1.13723e+007	9461.64	331001	0	0	0	0	547.519	6307.34	562.99	614.599	2639.27	256846	2660.68	12604.2	6473.07
2109	0	0	0	0	0	0	0	0	0	0	0	0	0	0	0	0	0	0	0	0	547.902	5972.39	509.218	538.269	2464.75	227694	2291.1	8212.89	5810.89	1.90821e+006	5432.13	31876.8	10301.1	4.10504e+006	10769.8	141419	0	0	0	0	630.127	7921.45	654.563	835.692	2734.78	262318	2713.11	10136.3	6004.95
2121	0	0	0	0	0	0	0	0	0	0	0	0	0	0	0	0	0	0	0	0	499.091	4820.21	460.491	481.934	2804.73	260167	2667.95	9742.79	5980.89	2.31813e+006	5401.04	36947.6	10839.4	5.43078e+006	10740.4	322501	20407.7	6.16663e+006	18159.5	955825	580.295	6972.17	601.106	749.501	3083.75	297694	3105.23	15198.5	6408.47
2133	0	0	0	0	0	0	0	0	0	0	0	0	0	0	0	0	0	0	0	0	414.75	3229.26	381.293	351.624	2701.27	249396	2581.58	11392.6	6394.51	2.2374e+006	6078.69	52280.2	11138.1	1.25592e+007	10411.3	237601	0	0	0	0	495.945	5452.9	511.287	619.749	2946.1	314051	3035.01	12894.1	6896.02
2145	0	0	0	0	0	0	0	0	0	0	0	0	0	0	0	0	0	0	0	0	552.407	5749.49	515.472	676.431	2774.4	263661	2597.18	11967.4	6459.91	2.2896e+006	6391.72	59162.4	13314	6.18873e+006	12668.9	1.24196e+006	0	0	0	0	641.875	8709.37	663.647	905.199	3008.48	374437	3075.49	15989.6	6936.38
2157	0	0	0	0	0	0	0	0	0	0	0	0	0	0	0	0	0	0	0	0	526.496	5002.46	485.926	557.251	2967.09	311679	2831.54	14463.6	6599.57	2.58658e+006	6203.86	80004.3	13634.1	1.09195e+007	12125.9	305246	0	0	0	0	622.829	7396.44	631.734	821.623	3278.71	369545	3283.7	15014.8	7047.19
2169	0	0	0	0	0	0	0	0	0	0	0	0	0	0	0	0	0	0	0	0	507.095	5044.96	474.002	486.386	2740.99	265487	2544.37	9425.09	6305.9	2.68373e+006	6315.75	67252.9	11937.9	8.3378e+006	11853.1	449692	16499.1	0	19390.7	0	593.121	6664.9	606.465	794.438	3017.37	361870	2980.24	13516.7	7299.48
2181	0	0	0	0	0	0	0	0	0	0	0	0	0	0	0	0	0	0	0	0	421.918	3552.49	393.555	368.247	2894.1	321101	2725.93	10838.8	6375.5	2.08599e+006	5964.69	59499	11443.5	7.28844e+006	12067	411600	0	0	0	0	498.819	5067.92	514.883	593.786	3118.95	290999	3158.09	14585.3	7112.8
2193	0	0	0	0	0	0	0	0	0	0	0	0	0	0	0	0	0	0	0	0	439.141	3758.93	404.888	338.401	2370.93	208582	2228.69	7918.18	6495.38	2.24033e+006	6081.89	36847.1	11353.5	7.95044e+006	10899.2	187631	18592	2.10958e+006	19099.6	462105	530.309	5911.35	546.548	557.134	2577.54	265212	2591.59	8368.14	6770.13
2205	0	0	0	0	0	0	0	0	0	0	0	0	0	0	0	0	0	0	0	0	568.716	6239.65	536.057	745.953	2401.18	207928	2225.3	7225.72	5441.86	1.43782e+006	5306.59	46635.5	14316.1	1.09147e+007	11530.6	223270	12518.3	0	18977.8	0	666.027	8823.15	683.904	1042.79	2631.46	241181	2679.78	10658.5	5844.39
2217	0	0	0	0	0	0	0	0	0	0	0	0	0	0	0	0	0	0	0	0	478.573	4288.09	438.287	462.021	3206.74	331891	3128.17	15809.9	5980.97	1.82229e+006	5639.03	45001.5	11788.2	8.91956e+006	11122	373149	0	0	0	0	548.315	6071.7	572.795	623.391	3557.38	440193	3603.53	18955.3	6428.23
2229	0	0	0	0	0	0	0	0	0	0	0	0	0	0	0	0	0	0	0	0	512.499	4035.37	474.034	490.173	2649.24	275962	2539.43	11964.2	7207.65	2.40204e+006	7039.97	75630.8	11896.5	9.7898e+006	11162	137088	0	0	0	0	619.411	7752.33	625.058	780.412	2901.98	302204	2977.07	13077.3	7981.75
2241	0	0	0	0	0	0	0	0	0	0	0	0	0	0	0	0	0	0	0	0	517.785	4968.14	480.935	636.335	2494.86	170085	2395.43	9999.84	5927.34	1.90424e+006	5699.49	69353.4	13242.5	8.36908e+006	12769	274507	23176.9	0	18150.1	0	602.155	7649.04	615.361	863.707	2839.32	318119	2848.31	12501.9	6511.12
2253	0	0	0	0	0	0	0	0	0	0	0	0	0	0	0	0	0	0	0	0	536.23	5396.02	496.736	543.016	2492.45	203533	2346.98	12850.1	5580.49	1.36522e+006	5463.93	57815.5	10475	4.57384e+006	10906.3	359755	25760.2	0	20356.1	0	615.308	7749.25	629.72	760.073	2700	232710	2733.32	12055.2	6517.69
2265	0	0	0	0	0	0	0	0	0	0	0	0	0	0	0	0	0	0	0	0	475.356	4432.9	437.887	432.342	2822.59	329085	2642.6	10655.6	5492	1.43843e+006	5565.53	60357.8	12712.6	1.03183e+007	10481.4	143037	14455	938653	18391.3	413714	564.126	5962.82	576.966	702.769	3061.96	349918	3062.38	13037.3	6169.71
2277	0	0	0	0	0	0	0	0	0	0	0	0	0	0	0	0	0	0	0	0	544.002	5227.29	505.062	599.222	3173.06	309715	2956.64	13439.9	7155.55	2.96445e+006	6608.59	61282.8	11292.5	6.65095e+006	11934.4	234996	0	0	0	0	636.341	7583.96	653.752	898.022	3420.89	452124	3453.04	17785	7526.92
2289	0	0	0	0	0	0	0	0	0	0	0	0	0	0	0	0	0	0	0	0	494.183	4682.12	446.005	426.04	2698.32	264394	2567.58	9969.17	6964.45	2.16004e+006	6597.67	70718.8	12433.2	8.02357e+006	12388.8	311164	0	0	0	0	574.094	6074.86	582.1	618.62	2991.27	294999	3003.94	11200.2	7361
2301	419.068	0	294.508	0	0	0	0	0	0	0	0	0	0	0	0	0	0	0	0	0	470.98	3615.08	439.275	524.94	2773.9	360864	2572.78	10266.1	6573.98	2.31417e+006	6040.91	44088.1	15724.5	1.12441e+007	12558.1	566582	0	0	0	0	560.507	6703.68	567.662	725.42	3022.1	331553	3017.57	11553.4	6882.69
2313	0	0	0	0	0	0	0	0	0	0	0	0	0	0	0	0	0	0	0	0	506.399	5322.94	465.321	568.625	2205.75	178166	2104.8	7642.43	5862.09	2.13192e+006	5682.26	41435.8	11206.8	6.66176e+006	11444.9	362608	0	0	0	0	571.595	6827.09	583.826	771.244	2496.94	222727	2473.62	8766.7	6441.54
2325	0	0	0	0	0	0	0	0	0	0	0	0	0	0	0	0	0	0	0	0	501.751	4779.83	457.129	439.942	2507.04	209833	2389.64	9559.48	5358.43	1.88456e+006	4910.23	31353.2	12363.4	1.45596e+007	10931.4	167580	0	0	0	0	591.14	7021.84	614.156	864.398	2778.45	257723	2753.44	12160.3	5760.22
2337	0	0	0	0	0	0	0	0	0	0	0	0	0	0	0	0	0	0	0	0	466.822	4321.83	431.26	343.128	3037.45	346390	2913.37	12016.9	6079.02	2.7984e+006	5902.91	54612.3	12635	9.74837e+006	10227.4	204917	0	0	0	0	544.676	5648.25	557.129	594.08	3416.06	465004	3448.56	19034.5	6742.49
2349	0	0	0	0	0	0	0	0	0	0	0	0	0	0	0	0	0	0	0	0	358.534	2360.58	321.49	208.395	2501.06	207426	2351.16	6107.94	6584.53	2.2017e+006	6328.07	51994.1	10013.1	7.97261e+006	11102.8	376878	19562.3	2.60114e+006	17068.6	1.22768e+006	424.856	4078.2	438.688	437.306	2771.25	274057	2743.73	8506.72	7445.05
2361	0	0	0	0	0	0	0	0	0	0	0	0	0	0	0	0	0	0	0	0	502.549	4538.5	463.873	479.046	2100.55	126177	2014.34	5460.19	6149.34	2.4304e+006	5523.92	31673.9	12832	9.75863e+006	12209.4	277262	18510.4	0	18272.8	0	593.77	7111.4	600.322	732.149	2380.87	229575	2396.55	6982.65	6000.21
2373	0	0	0	0	0	0	0	0	0	0	0	0	0	0	0	0	0	0	0	0	513.282	4940.81	477.3	588.381	2419.09	233775	2243.71	6236.42	4947.78	971573	4810.47	30460.1	10114.5	6.40925e+006	10514.6	79132.3	16719.3	1.67491e+006	21286.8	819234	594.002	7167.85	601.418	722.003	2653.79	230119	2641.11	8874.32	5634.41
2385	0	0	0	0	0	0	0	0	0	0	0	0	0	0	0	0	0	0	0	0	451.688	4186.4	419.307	442.473	2798.23	219183	2662.34	11355.2	5743.7	1.42448e+006	5323.32	26663.9	10183.6	5.92029e+006	9719.26	85715.9	0	0	0	0	528.458	5612.85	545.26	676.574	3027.86	353131	3058.04	12431.7	5909.26
2397	0	0	0	0	0	0	0	0	0	0	0	0	0	0	0	0	0	0	0	0	603.59	6500.21	563.705	612.652	2848.92	254755	2696.71	11944.1	6801.23	2.11691e+006	6549.48	64361.2	11519.9	3.46144e+006	10884.9	445090	0	0	0	0	703.234	8945.47	724.736	1098.74	3069.06	263992	3126.66	14059.8	7062.9
[truncated: 31 more columns]
