# Supplementary material for: IBSEM: An Individual-Based Atlantic Salmon Population Model
Source: PLoS One. 2015 Sep 18;10(9):e0138444. doi: 10.1371/journal.pone.0138444 (PMC4575158; doi:10.1371/journal.pone.0138444)
Supplement: S1 Minimal dataset — (ZIP) [file pone.0138444.s003.zip › temp/scenario 1/wild - 10/runFiles/results/parr0.txt]

month	averageAge	popSize	density	averageLength	stDevLength	averageWeight	stDevWeight	allele_0_0_Frequency	allele_0_1_Frequency	allele_0_2_Frequency	allele_0_3_Frequency	allele_0_4_Frequency	allele_0_5_Frequency	allele_0_6_Frequency	allele_0_7_Frequency	allele_0_8_Frequency	allele_0_9_Frequency	allele_0_10_Frequency	allele_0_11_Frequency	allele_0_12_Frequency	allele_0_13_Frequency	allele_0_14_Frequency	allele_0_15_Frequency	allele_0_16_Frequency	allele_0_17_Frequency	allele_0_18_Frequency	allele_0_19_Frequency	allele_0_20_Frequency	genotypicValueAverage	genotypicValueStDev
16	0	789119	3.15648	23.0323	0.842189	0.157134	0.017144	0.894385	0.887231	0.898495	0.886947	0.878422	0.89425	0.886666	0.908409	0.881913	0.881105	0.880881	0.886805	0.889246	0.903907	0.898356	0.894094	0.904412	0.888646	0.894772	0.908264	1	0.890819	0.0639723
21	5	110156	0.440624	62.3479	5.64835	3.13781	0.808961	0.895997	0.888	0.899915	0.886384	0.879312	0.895339	0.887968	0.909896	0.882685	0.882185	0.880801	0.887115	0.890523	0.904531	0.896887	0.895389	0.904168	0.889416	0.8945	0.907772	1	0.891672	0.0637876
22	6	68876	0.275504	64.0812	7.97547	3.47743	1.24498	0.897243	0.889816	0.900844	0.887493	0.879915	0.895936	0.888757	0.910099	0.883167	0.882927	0.88165	0.887457	0.890303	0.904553	0.897112	0.896277	0.90451	0.889497	0.895247	0.908197	1	0.892552	0.0636794
26	10	60476	0.241904	64.0491	7.98874	3.47287	1.24584	0.898803	0.892238	0.902589	0.888923	0.880796	0.896389	0.889601	0.911271	0.884309	0.88421	0.88211	0.888088	0.890626	0.904995	0.897406	0.896306	0.904822	0.889965	0.895818	0.908046	1	0.893791	0.0634116
28	0	358698	1.43479	23.215	0.846258	0.160883	0.017499	0.848526	0.860051	0.903491	0.894926	0.894065	0.922842	0.85157	0.902483	0.836581	0.891078	0.863743	0.841789	0.897124	0.88479	0.901038	0.876682	0.90723	0.882055	0.912786	0.888102	1	0.878887	0.0653457
33	5	75952	0.303808	63.9229	5.80764	3.38098	0.873669	0.850419	0.861972	0.904203	0.896138	0.895256	0.922596	0.85161	0.902353	0.836528	0.891813	0.866192	0.843618	0.899259	0.884736	0.901754	0.877087	0.907606	0.882571	0.913064	0.888502	1	0.879916	0.0650194
34	6	49759	0.199036	65.6718	8.19315	3.74241	1.34237	0.852971	0.863321	0.905123	0.896752	0.895004	0.922185	0.852077	0.90253	0.836412	0.892361	0.866567	0.843877	0.898732	0.885126	0.901555	0.877349	0.907243	0.883529	0.913694	0.888161	1	0.880647	0.0647352
38	10	43655	0.17462	65.6505	8.18294	3.73845	1.33917	0.855904	0.865204	0.90615	0.89787	0.895625	0.922666	0.853052	0.903035	0.836937	0.893162	0.867495	0.844038	0.898774	0.885294	0.901145	0.877666	0.906815	0.882957	0.913698	0.889085	1	0.881784	0.0644525
40	0	398568	1.59427	22.6488	0.866168	0.149505	0.0171514	0.889147	0.865302	0.890056	0.894249	0.89878	0.892518	0.878422	0.88617	0.879415	0.892741	0.887116	0.900802	0.883026	0.918338	0.886733	0.893486	0.880153	0.91281	0.898607	0.885627	1	0.887598	0.0644766
45	5	82442	0.329768	63.6174	5.75272	3.33219	0.856641	0.890869	0.868162	0.890638	0.895599	0.900457	0.893786	0.879812	0.886836	0.880237	0.893743	0.888012	0.900767	0.881984	0.91659	0.886569	0.893501	0.880407	0.912375	0.89899	0.885489	1	0.88878	0.0641867
46	6	53946	0.215784	65.7277	8.16099	3.75034	1.33775	0.892763	0.869536	0.891762	0.897842	0.901401	0.894431	0.881585	0.886822	0.880436	0.894793	0.889223	0.902245	0.883078	0.915517	0.886915	0.89381	0.881066	0.912987	0.899186	0.884801	1	0.889945	0.0638149
50	10	47496	0.189984	65.7287	8.14363	3.74981	1.33483	0.894349	0.870989	0.89258	0.898497	0.902213	0.895107	0.881695	0.887569	0.881495	0.895539	0.888675	0.903213	0.883064	0.915446	0.887327	0.894317	0.880937	0.913477	0.900139	0.885022	1	0.890781	0.0636837
52	0	572394	2.28958	22.7843	0.834935	0.152137	0.0166272	0.90532	0.874327	0.875483	0.880754	0.903203	0.881047	0.897809	0.889913	0.899824	0.877799	0.904204	0.910048	0.897783	0.895506	0.892807	0.892518	0.878847	0.911969	0.903296	0.886968	1	0.890331	0.0652621
57	5	98339	0.393356	63.1047	5.70412	3.2526	0.836804	0.906655	0.876346	0.876814	0.88169	0.904367	0.882371	0.898194	0.891737	0.899577	0.877892	0.904499	0.9109	0.898087	0.895504	0.892423	0.892006	0.879051	0.91272	0.90365	0.887278	1	0.891351	0.0648411
58	6	62881	0.251524	65.8034	8.12496	3.76155	1.33717	0.907738	0.878127	0.878008	0.882842	0.90478	0.883868	0.899572	0.892106	0.899572	0.878501	0.904311	0.911436	0.89694	0.895922	0.892631	0.891724	0.878914	0.912732	0.903484	0.886699	1	0.892214	0.064585
62	10	55202	0.220808	65.7947	8.11253	3.7596	1.33448	0.909107	0.880249	0.879171	0.884923	0.905701	0.885068	0.900592	0.892133	0.900176	0.879153	0.904695	0.911543	0.897676	0.896924	0.893473	0.891607	0.878446	0.913119	0.903654	0.886734	1	0.893342	0.0642451
64	0	608797	2.43519	22.8441	0.862084	0.153369	0.0172759	0.89584	0.891111	0.87498	0.899417	0.867283	0.890026	0.896967	0.888501	0.894595	0.885748	0.887824	0.895566	0.873133	0.902322	0.886818	0.91407	0.889885	0.897644	0.904669	0.91239	1	0.889468	0.0651001
69	5	101012	0.404048	60.9502	5.53878	2.93276	0.758428	0.89873	0.893042	0.87596	0.899819	0.869308	0.891805	0.899061	0.890662	0.895369	0.885924	0.88834	0.895547	0.874342	0.902541	0.888152	0.914099	0.890266	0.897775	0.904784	0.913476	1	0.890934	0.0644437
70	6	64327	0.257308	63.1153	7.85449	3.3233	1.19271	0.901371	0.894756	0.878037	0.901604	0.871298	0.892044	0.900298	0.890901	0.895145	0.887194	0.889176	0.895472	0.875084	0.902809	0.888942	0.91502	0.890171	0.898759	0.905188	0.913714	1	0.892324	0.0639625
74	10	56797	0.227188	63.0944	7.83485	3.31938	1.18861	0.903287	0.896095	0.879932	0.90275	0.873488	0.893093	0.90121	0.891588	0.895443	0.887846	0.889889	0.895267	0.87561	0.903146	0.888832	0.915577	0.890179	0.899211	0.905453	0.913877	1	0.893516	0.063632
76	0	519829	2.07932	22.8037	0.890018	0.152607	0.0178108	0.895702	0.881532	0.881506	0.890148	0.899976	0.89359	0.880465	0.865879	0.885648	0.890545	0.891633	0.895535	0.904683	0.885308	0.899924	0.890542	0.905873	0.86945	0.885152	0.910418	1	0.888688	0.0675447
81	5	94072	0.376288	63.3982	5.75293	3.29858	0.851418	0.898227	0.883653	0.882484	0.890626	0.900528	0.894815	0.882005	0.867378	0.8858	0.891301	0.892162	0.895463	0.90621	0.886411	0.900826	0.889813	0.906152	0.870062	0.885418	0.910409	1	0.889903	0.0673557
82	6	60422	0.241688	65.8313	8.13584	3.76651	1.33791	0.898994	0.885191	0.883594	0.89196	0.90146	0.895138	0.882981	0.86917	0.88678	0.892763	0.893284	0.895245	0.905796	0.886018	0.90088	0.891074	0.906607	0.870585	0.884388	0.910802	1	0.890839	0.0672239
86	10	53245	0.21298	65.8082	8.14029	3.76285	1.33793	0.900901	0.887313	0.885332	0.89245	0.902855	0.896413	0.884064	0.870091	0.887154	0.893633	0.894037	0.895267	0.905841	0.886374	0.9017	0.89106	0.907146	0.871302	0.88459	0.910968	1	0.89205	0.0668062
88	0	541919	2.16768	22.8427	0.87351	0.15336	0.0175468	0.889157	0.882962	0.891629	0.896085	0.896517	0.888936	0.899544	0.910037	0.880245	0.884763	0.883102	0.881226	0.890447	0.888324	0.89076	0.883062	0.914688	0.896015	0.873178	0.901219	1	0.890888	0.0631329
93	5	95768	0.383072	61.9851	5.61677	3.08363	0.795448	0.890449	0.884434	0.893968	0.897043	0.896933	0.89096	0.900191	0.910147	0.880847	0.885833	0.883698	0.881385	0.891415	0.888632	0.89036	0.883724	0.916094	0.89568	0.872473	0.900818	1	0.891953	0.0626917
94	6	61498	0.245992	64.4042	7.96659	3.52823	1.25685	0.891875	0.88598	0.895094	0.897997	0.89807	0.892037	0.900444	0.910054	0.88163	0.886346	0.884305	0.88011	0.891598	0.88898	0.890712	0.883931	0.91594	0.895964	0.872289	0.900078	1	0.892797	0.0623059
98	10	54173	0.216692	64.3685	7.97173	3.52273	1.25582	0.892954	0.887859	0.896092	0.899609	0.899341	0.892889	0.901122	0.911146	0.882358	0.886862	0.885044	0.88066	0.891957	0.88917	0.890997	0.88389	0.915918	0.896794	0.872446	0.899886	1	0.893827	0.0619443
100	0	441925	1.7677	22.8036	0.847933	0.15254	0.0169391	0.894364	0.87782	0.89299	0.884374	0.888441	0.912435	0.867029	0.895593	0.884982	0.890984	0.889169	0.88779	0.885072	0.916107	0.893325	0.875156	0.883175	0.901479	0.899664	0.874285	1	0.889232	0.0666357
105	5	86669	0.346676	62.3536	5.63728	3.13833	0.806996	0.895366	0.879669	0.894045	0.885807	0.889557	0.912264	0.866775	0.896422	0.886834	0.890786	0.888213	0.88707	0.884105	0.91677	0.893751	0.874344	0.883794	0.901614	0.899324	0.87488	1	0.889986	0.0661853
106	6	56412	0.225648	62.2403	7.83315	3.19065	1.15549	0.897407	0.881878	0.895359	0.886655	0.889173	0.913485	0.866961	0.897717	0.887302	0.891273	0.888029	0.886584	0.8835	0.917305	0.892966	0.873928	0.883837	0.901253	0.899755	0.874025	1	0.890906	0.0659184
110	10	49642	0.198568	62.2352	7.83851	3.19007	1.15598	0.899329	0.883395	0.896932	0.88832	0.890164	0.913984	0.868498	0.898121	0.887847	0.891211	0.888532	0.887364	0.883838	0.91756	0.893155	0.874099	0.884211	0.901777	0.899611	0.874058	1	0.892022	0.0656003
112	0	561662	2.24665	22.7786	0.834235	0.152023	0.0166227	0.890186	0.873797	0.872853	0.875795	0.907531	0.895645	0.902076	0.895393	0.895734	0.855674	0.879997	0.893283	0.910132	0.889887	0.873123	0.914489	0.87324	0.906314	0.895361	0.887667	1	0.886862	0.0668965
117	5	97560	0.39024	64.3867	5.84266	3.4546	0.891812	0.89182	0.876481	0.874257	0.877255	0.908877	0.897043	0.902937	0.896346	0.896387	0.85634	0.880966	0.893307	0.91066	0.889463	0.874329	0.914463	0.874118	0.905945	0.89508	0.88751	1	0.88815	0.0662702
118	6	62176	0.248704	68.029	8.35212	4.15232	1.46537	0.893488	0.87894	0.875555	0.87849	0.909869	0.897887	0.903886	0.897284	0.897324	0.856946	0.880967	0.893335	0.911244	0.890368	0.875338	0.915152	0.873762	0.906242	0.895731	0.889242	1	0.889351	0.0658832
122	10	54636	0.218544	67.9966	8.3427	4.14615	1.46163	0.895133	0.881452	0.876858	0.879969	0.910572	0.899178	0.904001	0.897513	0.898062	0.857649	0.881552	0.893111	0.91199	0.890585	0.876126	0.914617	0.874002	0.906197	0.895865	0.889194	1	0.890457	0.0654803
124	0	708266	2.83306	22.8844	0.855868	0.154168	0.0172048	0.912563	0.867829	0.886071	0.880588	0.905729	0.879415	0.893483	0.882325	0.879758	0.858025	0.888461	0.877657	0.886965	0.920976	0.896336	0.893945	0.891478	0.904548	0.908925	0.911672	1	0.888789	0.0658773
129	5	107114	0.428456	64.7243	5.88161	3.50918	0.906305	0.912831	0.868752	0.887512	0.880431	0.90667	0.880683	0.89499	0.882639	0.880482	0.858408	0.889664	0.877033	0.887475	0.920846	0.897287	0.894258	0.890285	0.905489	0.908448	0.911562	1	0.889445	0.0658004
130	6	67362	0.269448	66.0445	8.26098	3.80704	1.36754	0.913601	0.870981	0.888825	0.880905	0.907826	0.881944	0.896232	0.882901	0.881528	0.859617	0.889559	0.87752	0.88806	0.921877	0.897546	0.8948	0.890561	0.905681	0.908747	0.91087	1	0.890447	0.0652744
134	10	59232	0.236928	66.0145	8.25698	3.80193	1.36719	0.91562	0.873084	0.890127	0.882082	0.908529	0.882344	0.897074	0.883923	0.882656	0.859941	0.889857	0.878056	0.88789	0.922052	0.897429	0.894989	0.891461	0.90576	0.908706	0.910834	1	0.891546	0.0647438
136	0	598462	2.39385	22.9678	0.880361	0.155884	0.0178668	0.893225	0.890275	0.895205	0.890594	0.902507	0.919177	0.891131	0.857245	0.889489	0.895861	0.881338	0.88163	0.887456	0.884399	0.89576	0.888523	0.87907	0.866601	0.907319	0.913921	1	0.892085	0.0675731
141	5	99938	0.399752	62.8527	5.71349	3.21479	0.831031	0.895785	0.892663	0.895285	0.891458	0.904276	0.92	0.891988	0.859128	0.889917	0.89563	0.882202	0.881937	0.88752	0.884824	0.896461	0.888066	0.880326	0.867283	0.907388	0.914097	1	0.893288	0.0669904
142	6	63266	0.253064	63.1649	7.96068	3.33471	1.20855	0.898208	0.895212	0.897449	0.893007	0.905399	0.920558	0.893489	0.860517	0.890186	0.896169	0.883073	0.882322	0.88727	0.88546	0.896801	0.888732	0.881247	0.868666	0.907581	0.915207	1	0.894769	0.066385
146	10	55678	0.222712	63.1431	7.9614	3.33139	1.20785	0.900679	0.896961	0.898739	0.893989	0.906274	0.92066	0.894267	0.861085	0.890432	0.897069	0.884083	0.882135	0.887388	0.885332	0.897114	0.889014	0.881991	0.8687	0.907989	0.915137	1	0.895834	0.0658045
148	0	673384	2.69354	22.8958	0.857694	0.1544	0.0172801	0.917006	0.885403	0.870487	0.902366	0.909879	0.909752	0.892437	0.89352	0.886519	0.876711	0.882498	0.898317	0.911011	0.888933	0.88474	0.866325	0.919852	0.873735	0.895295	0.90979	1	0.895496	0.0653061
153	5	104928	0.419712	63.9668	5.77791	3.38704	0.871214	0.918873	0.887856	0.872031	0.903143	0.911759	0.9096	0.894042	0.894656	0.887532	0.876858	0.883044	0.899326	0.911315	0.889453	0.884402	0.866751	0.919669	0.874423	0.895933	0.909314	1	0.896737	0.0650085
154	6	66475	0.2659	65.2637	8.15227	3.67379	1.31933	0.920677	0.889094	0.873426	0.904144	0.913223	0.910718	0.894058	0.896262	0.888274	0.877713	0.883377	0.898857	0.911425	0.889733	0.884882	0.8661	0.91921	0.874449	0.895397	0.909974	1	0.897746	0.0646779
158	10	58566	0.234264	65.2434	8.14152	3.67013	1.31864	0.922071	0.89108	0.875235	0.90509	0.913943	0.911911	0.894896	0.897125	0.889339	0.87847	0.88425	0.899199	0.911954	0.890303	0.884967	0.866672	0.919715	0.874697	0.895562	0.910161	1	0.898882	0.0642519
160	0	818585	3.27434	22.9534	0.849724	0.155548	0.0171727	0.895275	0.877128	0.900224	0.871413	0.872363	0.90415	0.878729	0.911921	0.880651	0.868205	0.900245	0.891391	0.870417	0.879631	0.868436	0.881202	0.892224	0.884217	0.885918	0.882298	1	0.886313	0.0648896
165	5	112900	0.4516	64.3321	5.83166	3.44565	0.88773	0.897391	0.877848	0.900686	0.87322	0.874601	0.904783	0.880372	0.911683	0.881081	0.869012	0.900319	0.892378	0.871014	0.881116	0.869057	0.881785	0.89225	0.884234	0.885075	0.88248	1	0.887382	0.0644655
166	6	70185	0.28074	66.5076	8.2304	3.88374	1.38207	0.899231	0.879647	0.901624	0.875023	0.875885	0.905721	0.881656	0.911327	0.881064	0.869381	0.900869	0.893033	0.871005	0.881969	0.870222	0.882169	0.892755	0.884413	0.885139	0.882226	1	0.888477	0.0640128
170	10	61611	0.246444	66.4893	8.22746	3.88052	1.38057	0.900878	0.881344	0.903037	0.876483	0.877027	0.907176	0.882107	0.911761	0.88106	0.870421	0.901162	0.89299	0.871947	0.881888	0.870429	0.882651	0.892909	0.883925	0.885459	0.882594	1	0.889547	0.0636924
172	0	715072	2.86029	23.0157	0.879867	0.156854	0.0179079	0.906743	0.884908	0.904426	0.875778	0.921749	0.894621	0.903657	0.868852	0.895622	0.870823	0.88987	0.886381	0.897538	0.88862	0.875164	0.892793	0.890327	0.893479	0.876099	0.885143	1	0.893863	0.0661343
177	5	106830	0.42732	62.7985	5.66726	3.20545	0.823359	0.908485	0.886464	0.906473	0.877647	0.923135	0.895661	0.904376	0.869367	0.89642	0.872124	0.891187	0.88712	0.898381	0.888177	0.874656	0.892933	0.890157	0.894229	0.877113	0.885402	1	0.895135	0.0656113
178	6	67376	0.269504	64.6841	8.03853	3.57562	1.2783	0.910807	0.888054	0.907667	0.878673	0.923229	0.895809	0.904157	0.870132	0.896588	0.872959	0.891044	0.887846	0.898658	0.889427	0.875698	0.892566	0.890406	0.895319	0.877783	0.885642	1	0.896071	0.0652189
182	10	59453	0.237812	64.651	8.04152	3.5704	1.27717	0.912393	0.889795	0.908474	0.879914	0.924276	0.896666	0.905371	0.870755	0.89686	0.873648	0.891208	0.888206	0.898693	0.890006	0.876331	0.892234	0.890603	0.895127	0.878526	0.885557	1	0.897055	0.0648184
184	0	672670	2.69068	22.8895	0.862976	0.154281	0.0173751	0.923445	0.867092	0.889919	0.878661	0.901112	0.856415	0.905726	0.871855	0.89578	0.868607	0.884759	0.883355	0.893021	0.892009	0.886452	0.879662	0.888186	0.886199	0.906198	0.905617	1	0.888718	0.0674116
189	5	104439	0.417756	63.7806	5.76117	3.35768	0.863913	0.924439	0.868383	0.891429	0.880916	0.903772	0.856878	0.906505	0.873443	0.896332	0.870106	0.884358	0.883813	0.893459	0.891745	0.88692	0.879997	0.888701	0.885541	0.906697	0.905519	1	0.889879	0.0672321
190	6	66001	0.264004	66.941	8.26162	3.95898	1.4068	0.925418	0.870676	0.892555	0.883449	0.905183	0.858957	0.907039	0.874388	0.896933	0.870275	0.884918	0.884441	0.894252	0.891577	0.88832	0.880055	0.888661	0.885653	0.906661	0.90635	1	0.891127	0.0668449
194	10	58021	0.232084	66.9298	8.26681	3.95724	1.40674	0.926983	0.872089	0.894331	0.884973	0.90612	0.861335	0.90799	0.875476	0.897563	0.871693	0.885447	0.884904	0.895262	0.891875	0.889126	0.88081	0.889299	0.885869	0.906672	0.906672	1	0.892405	0.0663027
196	0	701458	2.80583	22.8836	0.868564	0.154171	0.0174726	0.90822	0.88251	0.871864	0.893532	0.908116	0.884837	0.899111	0.87647	0.882067	0.879718	0.890593	0.892103	0.906818	0.880083	0.872807	0.879708	0.889621	0.878919	0.904331	0.901759	1	0.890215	0.0646322
201	5	107089	0.428356	64.1554	5.8098	3.41732	0.880021	0.909594	0.882999	0.873741	0.89562	0.910121	0.88524	0.900779	0.87741	0.883429	0.87988	0.889634	0.893178	0.906405	0.880627	0.873171	0.880856	0.88997	0.878274	0.905191	0.901685	1	0.89131	0.0643086
202	6	67400	0.2696	65.8449	8.19331	3.77117	1.35059	0.911439	0.884651	0.875245	0.896788	0.911372	0.885237	0.90158	0.877923	0.884577	0.880734	0.889874	0.893991	0.906558	0.880542	0.873969	0.881076	0.890223	0.878776	0.905979	0.90247	1	0.892393	0.0638442
206	10	59089	0.236356	65.826	8.19516	3.76808	1.34981	0.91286	0.886502	0.87694	0.897282	0.912395	0.886028	0.901792	0.878658	0.885199	0.880798	0.890445	0.894879	0.90714	0.880562	0.874638	0.881772	0.890606	0.878945	0.906531	0.902867	1	0.893379	0.0634692
208	0	620886	2.48354	22.8157	0.854941	0.152792	0.0171007	0.930912	0.885678	0.889518	0.878509	0.894815	0.880303	0.891178	0.902049	0.887616	0.85057	0.904932	0.890543	0.879415	0.890022	0.86617	0.866997	0.873486	0.889845	0.893786	0.902358	1	0.892511	0.0638402
213	5	102347	0.409388	63.0322	5.70811	3.24172	0.834952	0.933178	0.88753	0.890265	0.879718	0.895376	0.880241	0.892948	0.902972	0.887735	0.851808	0.905859	0.890612	0.880378	0.89007	0.86577	0.866757	0.873411	0.890158	0.893866	0.903441	1	0.893576	0.0634578
214	6	64661	0.258644	65.4438	8.08161	3.70057	1.31678	0.934249	0.889818	0.8923	0.880345	0.896762	0.880871	0.894279	0.902515	0.889006	0.853134	0.90659	0.891805	0.880933	0.889501	0.867625	0.86747	0.874963	0.890026	0.893962	0.903868	1	0.894745	0.0628321
218	10	56802	0.227208	65.434	8.06672	3.69839	1.31429	0.935196	0.891676	0.893824	0.881413	0.898049	0.881589	0.894687	0.903155	0.889696	0.854468	0.907142	0.892521	0.88121	0.889432	0.867936	0.867945	0.875189	0.890312	0.894185	0.904396	1	0.895745	0.062533
220	0	538633	2.15453	22.786	0.875128	0.152231	0.0174481	0.930455	0.892486	0.897038	0.892321	0.889777	0.884182	0.896368	0.886654	0.873171	0.890368	0.900351	0.862352	0.893819	0.884049	0.886279	0.885558	0.905408	0.888797	0.88053	0.915177	1	0.895988	0.0605487
225	5	95756	0.383024	63.0461	5.68716	3.24326	0.831591	0.931456	0.893516	0.898811	0.893605	0.892038	0.885464	0.898288	0.888863	0.874102	0.891203	0.900356	0.86227	0.893631	0.884352	0.886545	0.885892	0.90611	0.890085	0.881313	0.916141	1	0.897198	0.0602694
226	6	61192	0.244768	67.1571	8.20416	3.99369	1.40179	0.932401	0.893981	0.900346	0.894798	0.89381	0.886921	0.898925	0.889299	0.87518	0.891587	0.900927	0.862278	0.894063	0.885181	0.886889	0.885884	0.907161	0.891121	0.88188	0.916492	1	0.898126	0.059884
230	10	53996	0.215984	67.137	8.19728	3.98996	1.40042	0.933532	0.895742	0.901252	0.895622	0.894964	0.887306	0.899622	0.890835	0.875722	0.891603	0.901159	0.862768	0.894372	0.885066	0.887001	0.885945	0.907567	0.891335	0.882121	0.916957	1	0.898998	0.0596955
232	0	500224	2.0009	22.6841	0.846932	0.15017	0.0167675	0.914935	0.891874	0.91356	0.889723	0.917754	0.895389	0.877572	0.884621	0.89823	0.880253	0.887171	0.885186	0.886133	0.893843	0.873369	0.880205	0.875254	0.890966	0.86658	0.88575	1	0.896863	0.0617614
237	5	92835	0.37134	62.2987	5.61594	3.12972	0.803858	0.916125	0.894765	0.914709	0.891151	0.918775	0.896079	0.877713	0.885803	0.898454	0.880535	0.886977	0.885803	0.887128	0.89484	0.873787	0.881004	0.875214	0.892427	0.865907	0.884925	1	0.897959	0.0611537
238	6	59846	0.239384	66.366	8.1151	3.85518	1.35671	0.918583	0.894655	0.915232	0.892675	0.919226	0.896735	0.879674	0.886542	0.8992	0.881404	0.886617	0.887294	0.888689	0.895407	0.874503	0.882106	0.875372	0.892967	0.865263	0.885414	1	0.898923	0.0608012
242	10	52677	0.210708	66.3567	8.09621	3.85282	1.35199	0.920658	0.895922	0.916178	0.89372	0.920041	0.897564	0.880508	0.887019	0.89951	0.882264	0.886544	0.888281	0.889857	0.896292	0.874528	0.882814	0.875116	0.893711	0.864989	0.886041	1	0.899922	0.0604521
244	0	658497	2.63399	22.8494	0.842142	0.153446	0.0168758	0.896357	0.882092	0.885601	0.883557	0.897167	0.8761	0.894528	0.90654	0.875662	0.86881	0.889923	0.893126	0.890159	0.895721	0.8781	0.89453	0.902608	0.879833	0.884648	0.908014	1	0.888365	0.066493
249	5	104104	0.416416	63.1739	5.71425	3.26339	0.840735	0.897727	0.884015	0.886935	0.883957	0.898549	0.877305	0.895604	0.907328	0.876167	0.87036	0.890153	0.893251	0.889673	0.896387	0.878458	0.894413	0.903678	0.879467	0.886426	0.907045	1	0.889408	0.0661422
250	6	65792	0.263168	64.8962	8.07716	3.61118	1.29246	0.899235	0.884682	0.888565	0.88545	0.898886	0.878123	0.895869	0.908439	0.876322	0.870235	0.889287	0.893551	0.889705	0.896393	0.878534	0.894106	0.904206	0.880191	0.886035	0.907793	1	0.890184	0.0658718
254	10	57871	0.231484	64.8803	8.06342	3.60808	1.28953	0.901064	0.886187	0.889919	0.886359	0.900797	0.87892	0.896736	0.909367	0.876855	0.871093	0.889625	0.894273	0.889954	0.897142	0.878748	0.894818	0.904797	0.880173	0.88648	0.908331	1	0.891323	0.065493
256	0	713536	2.85414	22.8883	0.86691	0.154262	0.0174474	0.928034	0.887695	0.870552	0.882467	0.891076	0.893426	0.885928	0.87942	0.883494	0.868355	0.907046	0.887432	0.891242	0.896941	0.874728	0.887709	0.895785	0.882227	0.906269	0.887261	1	0.891373	0.0648971
261	5	106882	0.427528	60.3977	5.46186	2.85345	0.735027	0.928936	0.888831	0.872804	0.883736	0.891754	0.895038	0.887348	0.879549	0.885748	0.868659	0.907113	0.888442	0.891797	0.898336	0.875129	0.889008	0.895745	0.882202	0.907599	0.886903	1	0.892489	0.0643453
262	6	67221	0.268884	61.4526	7.69346	3.07021	1.10827	0.929613	0.890659	0.874652	0.885326	0.893872	0.895977	0.887729	0.880313	0.886494	0.868122	0.907261	0.888093	0.892496	0.899087	0.876646	0.889253	0.895955	0.881815	0.907945	0.887208	1	0.893542	0.063806
266	10	59131	0.236524	61.4337	7.68578	3.06721	1.10647	0.931034	0.891816	0.876148	0.886295	0.894877	0.896509	0.88917	0.881196	0.886887	0.869172	0.907477	0.887944	0.892324	0.8993	0.877315	0.890108	0.896137	0.882295	0.908381	0.887724	1	0.8945	0.0634755
268	0	716772	2.86709	22.8641	0.853974	0.153758	0.0171381	0.917423	0.891937	0.89641	0.905314	0.907763	0.888029	0.90258	0.912496	0.873756	0.878881	0.889941	0.877383	0.884463	0.896025	0.881072	0.887535	0.872277	0.890038	0.903444	0.89763	1	0.897846	0.0617478
273	5	107874	0.431496	59.8369	5.39654	2.77465	0.711813	0.918066	0.892648	0.897255	0.906173	0.909005	0.888398	0.903401	0.912416	0.87326	0.879396	0.889501	0.878293	0.884592	0.895712	0.880861	0.888106	0.872796	0.889097	0.904129	0.898678	1	0.898395	0.0615492
274	6	67731	0.270924	63.5367	7.77001	3.38483	1.19169	0.919653	0.893978	0.898355	0.908144	0.910314	0.88932	0.904261	0.91275	0.873315	0.879479	0.88991	0.879073	0.885134	0.895063	0.881686	0.887902	0.872732	0.889157	0.903789	0.898968	1	0.899388	0.0610885
278	10	59597	0.238388	63.5196	7.75999	3.38184	1.18983	0.921087	0.895221	0.899324	0.908737	0.911162	0.889843	0.905188	0.913276	0.87418	0.879835	0.889709	0.880296	0.88554	0.895423	0.881689	0.888484	0.873593	0.88887	0.90429	0.89856	1	0.900218	0.0608082
280	0	558775	2.2351	22.9134	0.863673	0.154763	0.0174075	0.884492	0.869013	0.893578	0.893624	0.883212	0.889589	0.900937	0.861796	0.882415	0.878314	0.91793	0.879569	0.881856	0.909364	0.834076	0.845976	0.854196	0.880709	0.883876	0.929124	1	0.883955	0.0662274
285	5	96510	0.38604	62.4526	5.6728	3.15394	0.814968	0.886229	0.871739	0.895524	0.894918	0.885095	0.890535	0.902554	0.861957	0.884463	0.878458	0.918698	0.880214	0.882245	0.909522	0.833701	0.846078	0.854165	0.880836	0.88454	0.929717	1	0.885366	0.0657579
286	6	61770	0.24708	64.9232	8.04356	3.61429	1.28932	0.889113	0.873175	0.896819	0.895637	0.885932	0.891646	0.902234	0.864068	0.885009	0.878112	0.918634	0.881091	0.8825	0.910304	0.833398	0.847045	0.853375	0.881269	0.884904	0.930622	1	0.886483	0.0654309
290	10	54311	0.217244	64.9193	8.03673	3.61337	1.28717	0.890621	0.874768	0.898124	0.89724	0.886957	0.89237	0.903114	0.865571	0.885631	0.879177	0.919353	0.881773	0.882915	0.91034	0.833478	0.84783	0.853805	0.881783	0.884894	0.931229	1	0.88761	0.065153
292	0	491496	1.96598	22.8536	0.879966	0.153588	0.0176842	0.908187	0.905861	0.874097	0.892661	0.911736	0.896248	0.915713	0.902448	0.879116	0.877316	0.873499	0.904083	0.891484	0.912552	0.878672	0.892615	0.909423	0.898645	0.883347	0.90051	1	0.89716	0.0606585
297	5	91523	0.366092	61.8098	5.58346	3.05718	0.785457	0.909553	0.90693	0.875736	0.893781	0.912962	0.896403	0.916939	0.903281	0.880336	0.877233	0.874944	0.905182	0.891355	0.912541	0.879593	0.892847	0.909924	0.898408	0.882833	0.90097	1	0.898151	0.0602881
298	6	59116	0.236464	65.3292	8.01037	3.67899	1.29956	0.911225	0.907732	0.877427	0.895181	0.91389	0.896441	0.918364	0.903562	0.880142	0.878214	0.874696	0.905381	0.890487	0.9129	0.879102	0.892618	0.908629	0.89897	0.884549	0.901626	1	0.899001	0.0599095
302	10	52242	0.208968	65.3084	7.98532	3.6746	1.29422	0.912609	0.909661	0.878776	0.895869	0.914485	0.897276	0.918983	0.90411	0.880326	0.879446	0.875148	0.905698	0.890701	0.913106	0.879608	0.892586	0.909192	0.898903	0.884815	0.902014	1	0.899937	0.0596581
304	0	490101	1.9604	22.7029	0.856945	0.150556	0.0169799	0.909652	0.911047	0.883896	0.900596	0.911126	0.870356	0.900713	0.88925	0.878209	0.87207	0.896764	0.892169	0.876432	0.889388	0.864919	0.903862	0.861238	0.886938	0.874181	0.895053	1	0.894776	0.0603333
309	5	92752	0.371008	63.824	5.75748	3.36423	0.862215	0.911571	0.911899	0.885787	0.9019	0.912665	0.871938	0.901824	0.889868	0.879577	0.873022	0.898169	0.892051	0.876623	0.889188	0.863205	0.904293	0.861016	0.886639	0.874881	0.894407	1	0.895933	0.0596292
310	6	59698	0.238792	68.4143	8.33203	4.21999	1.47469	0.912912	0.913356	0.887224	0.903464	0.913791	0.872575	0.902719	0.889653	0.879024	0.874326	0.898807	0.892785	0.876462	0.888371	0.864317	0.905516	0.86219	0.887408	0.875431	0.894846	1	0.896911	0.059258
314	10	52573	0.210292	68.3984	8.32036	4.21664	1.47163	0.914091	0.914433	0.889011	0.904999	0.914462	0.873728	0.903601	0.890162	0.879453	0.875012	0.89954	0.892816	0.876809	0.888289	0.863723	0.905322	0.862192	0.887813	0.875754	0.895098	1	0.897843	0.0589154
316	0	552703	2.21081	22.7583	0.83703	0.151624	0.0166481	0.918166	0.909843	0.904877	0.89156	0.894706	0.89077	0.889547	0.902857	0.876623	0.876947	0.878366	0.875382	0.89269	0.888381	0.855807	0.907701	0.888968	0.870334	0.898434	0.899518	1	0.897196	0.0623372
321	5	97526	0.390104	61.2974	5.51276	2.98146	0.76176	0.919519	0.910583	0.905846	0.892864	0.894777	0.891875	0.889517	0.904487	0.876966	0.877571	0.878545	0.875905	0.893234	0.888999	0.85671	0.907373	0.888773	0.871004	0.899037	0.900268	1	0.897993	0.0619744
322	6	62467	0.249868	63.7332	7.87475	3.41924	1.21658	0.920622	0.911537	0.906999	0.894392	0.894889	0.893344	0.890478	0.905766	0.877503	0.877319	0.879576	0.87579	0.892983	0.889406	0.857269	0.907335	0.888725	0.8713	0.899051	0.899891	1	0.898833	0.0617271
326	10	55033	0.220132	63.738	7.87349	3.41996	1.21689	0.921738	0.912843	0.908082	0.895454	0.895944	0.894554	0.891265	0.906374	0.87801	0.8783	0.879727	0.876301	0.893264	0.889957	0.858022	0.907992	0.889221	0.871813	0.899051	0.899651	1	0.899756	0.0614515
328	0	723433	2.89373	22.8295	0.840542	0.153046	0.0168184	0.901793	0.904955	0.884882	0.899161	0.898586	0.889329	0.871683	0.881715	0.88773	0.876667	0.884224	0.889512	0.899698	0.894999	0.884679	0.883806	0.894907	0.866959	0.898105	0.909988	1	0.892433	0.0615309
333	5	108984	0.435936	63.4542	5.70553	3.30592	0.846956	0.903385	0.906303	0.885304	0.899554	0.899022	0.890172	0.872252	0.882276	0.887942	0.876812	0.884529	0.889543	0.901013	0.896577	0.885368	0.884534	0.895095	0.866196	0.89843	0.910014	1	0.893187	0.0612361
334	6	68471	0.273884	65.1059	8.10918	3.6465	1.30895	0.905077	0.907238	0.886061	0.900542	0.900651	0.891699	0.872676	0.882775	0.887938	0.876751	0.886222	0.889289	0.902134	0.897161	0.886127	0.88547	0.895102	0.86728	0.898556	0.910035	1	0.894142	0.0610852
338	10	60098	0.240392	65.0926	8.11144	3.64442	1.30851	0.90582	0.908541	0.887783	0.901444	0.901586	0.892243	0.87354	0.88339	0.888574	0.877201	0.88646	0.889872	0.902859	0.897659	0.88686	0.886161	0.894972	0.8675	0.898408	0.91048	1	0.895007	0.0608044
340	0	788718	3.15487	22.8935	0.85477	0.154349	0.0171969	0.903303	0.896273	0.890283	0.893588	0.902199	0.874358	0.880913	0.896422	0.863598	0.884857	0.888591	0.882676	0.878095	0.88954	0.86651	0.879557	0.882481	0.896318	0.88513	0.898772	1	0.890298	0.0650493
345	5	111558	0.446232	62.0709	5.61248	3.09605	0.796327	0.906143	0.897399	0.892307	0.893136	0.903566	0.875119	0.881416	0.897721	0.864739	0.885669	0.889071	0.88428	0.879386	0.890066	0.866482	0.880035	0.883079	0.895982	0.884759	0.898376	1	0.891482	0.064759
346	6	69637	0.278548	63.3406	7.90058	3.35946	1.20621	0.908167	0.899105	0.893447	0.894596	0.904196	0.876452	0.882153	0.898789	0.865431	0.887086	0.889872	0.884996	0.879317	0.89059	0.86663	0.880559	0.883604	0.895558	0.885011	0.89871	1	0.892654	0.0643406
350	10	61343	0.245372	63.3226	7.90249	3.35675	1.20564	0.909387	0.900282	0.894772	0.896052	0.905368	0.876873	0.882855	0.899834	0.865543	0.888088	0.890697	0.885472	0.880011	0.890444	0.866537	0.880712	0.884184	0.895693	0.885423	0.898521	1	0.893589	0.0640782
352	0	692285	2.76914	22.8987	0.865305	0.154468	0.0174167	0.903304	0.885226	0.888437	0.898985	0.9024	0.870648	0.906427	0.888619	0.844568	0.849049	0.896626	0.883953	0.881666	0.903811	0.885486	0.872659	0.876574	0.876632	0.885065	0.916707	1	0.888651	0.0652999
357	5	105926	0.423704	61.6415	5.57653	3.03257	0.779763	0.905703	0.887223	0.891401	0.90077	0.903777	0.872236	0.907284	0.889843	0.844788	0.84998	0.898269	0.885401	0.882498	0.903513	0.886142	0.872628	0.877292	0.875734	0.88509	0.917485	1	0.890249	0.0647166
358	6	66939	0.267756	61.7457	7.76762	3.11539	1.12742	0.907528	0.889422	0.892888	0.901037	0.904839	0.873437	0.907819	0.89055	0.845023	0.850827	0.898086	0.8855	0.882632	0.903449	0.886927	0.872578	0.87759	0.876111	0.884387	0.917492	1	0.891273	0.0644909
362	10	58809	0.235236	61.7593	7.75543	3.11695	1.12602	0.908798	0.891658	0.894293	0.901988	0.906111	0.874279	0.908262	0.891071	0.845143	0.85123	0.89834	0.886055	0.882884	0.903391	0.886752	0.872281	0.878122	0.876839	0.88432	0.917623	1	0.892255	0.0641849
364	0	614402	2.45761	22.8644	0.862799	0.153777	0.0173222	0.931706	0.893819	0.878931	0.905001	0.906638	0.877161	0.911316	0.890301	0.871324	0.897323	0.912873	0.897923	0.866683	0.898158	0.878356	0.874904	0.882928	0.89136	0.889261	0.888652	1	0.898022	0.0599476
369	5	101580	0.40632	65.0517	5.84598	3.56065	0.910378	0.933614	0.895048	0.88009	0.905631	0.907118	0.878923	0.911479	0.891711	0.871131	0.898253	0.913679	0.898725	0.866381	0.899168	0.878706	0.875345	0.882413	0.891627	0.888905	0.889525	1	0.898986	0.0594236
370	6	64536	0.258144	68.7373	8.37768	4.28022	1.50107	0.934308	0.895934	0.882198	0.907416	0.908408	0.88088	0.912343	0.892169	0.871568	0.898754	0.915195	0.898855	0.866385	0.89963	0.879261	0.875465	0.881585	0.891394	0.888946	0.890371	1	0.900017	0.0592043
374	10	56687	0.226748	68.7101	8.38157	4.27543	1.4996	0.935523	0.89689	0.883739	0.908383	0.909115	0.881886	0.913075	0.893327	0.872749	0.899121	0.915589	0.898998	0.86676	0.90003	0.880219	0.875739	0.881595	0.890901	0.889543	0.891121	1	0.900932	0.0588592
376	0	551324	2.2053	22.8027	0.861514	0.152542	0.0172303	0.905545	0.90269	0.88793	0.908262	0.876851	0.896057	0.887729	0.897162	0.862021	0.878863	0.875025	0.857528	0.886218	0.885837	0.868883	0.918076	0.876061	0.864584	0.878294	0.893653	1	0.891209	0.0637569
381	5	97646	0.390584	62.1574	5.63365	3.10934	0.80258	0.906591	0.90399	0.889714	0.909863	0.877184	0.896703	0.888869	0.897144	0.861761	0.879002	0.874941	0.857029	0.886642	0.886365	0.868612	0.917949	0.876764	0.864531	0.879094	0.893447	1	0.892014	0.0633786
382	6	62641	0.250564	64.4484	8.00801	3.53681	1.26516	0.908383	0.905381	0.891054	0.911113	0.877931	0.897344	0.890048	0.897551	0.861568	0.879432	0.874914	0.857258	0.887206	0.886265	0.868864	0.918408	0.876774	0.86544	0.878251	0.894255	1	0.892956	0.0630121
386	10	54982	0.219928	64.442	8.00895	3.53584	1.26525	0.909989	0.906651	0.892401	0.911671	0.878806	0.898094	0.891146	0.897521	0.861846	0.87916	0.875614	0.858054	0.887772	0.886354	0.869284	0.918792	0.877023	0.866038	0.878278	0.894884	1	0.893829	0.0627455
388	0	641372	2.56549	22.8352	0.834962	0.153151	0.0167064	0.904009	0.894907	0.895971	0.8925	0.91971	0.893093	0.888467	0.888799	0.894669	0.875152	0.895943	0.90633	0.863105	0.883902	0.864079	0.883814	0.88119	0.861802	0.876575	0.897054	1	0.89445	0.0645132
393	5	103782	0.415128	65.1371	5.88162	3.57545	0.919383	0.906154	0.895464	0.897029	0.89225	0.919071	0.89371	0.889384	0.89093	0.894606	0.876771	0.896104	0.906255	0.863575	0.884253	0.863382	0.883053	0.882157	0.861806	0.876188	0.897352	1	0.89515	0.064504
394	6	65644	0.262576	66.9551	8.30687	3.96325	1.41512	0.907295	0.897287	0.897881	0.893585	0.91981	0.895764	0.890089	0.891734	0.895565	0.877613	0.897036	0.906945	0.864283	0.885374	0.863651	0.883371	0.882609	0.862173	0.876257	0.89798	1	0.89624	0.0641079
398	10	57675	0.2307	66.9324	8.31438	3.9597	1.41627	0.908392	0.899358	0.899289	0.895076	0.920945	0.897503	0.89088	0.892952	0.895509	0.878691	0.897208	0.907612	0.865141	0.886589	0.864335	0.883598	0.882263	0.862462	0.875778	0.89798	1	0.897394	0.0635798
400	0	576720	2.30688	22.8326	0.864564	0.153143	0.0172987	0.897292	0.921698	0.885961	0.904742	0.886892	0.881025	0.876913	0.893911	0.868356	0.878942	0.874873	0.883396	0.889199	0.887215	0.874761	0.870985	0.909262	0.879073	0.899946	0.906903	1	0.892228	0.0637335
405	5	98586	0.394344	61.7755	5.57465	3.05199	0.783663	0.899966	0.922682	0.887956	0.906396	0.888681	0.882762	0.878553	0.893555	0.869297	0.878948	0.874435	0.883016	0.889883	0.886825	0.8748	0.870955	0.908963	0.879019	0.899139	0.907218	1	0.893474	0.0631082
406	6	62911	0.251644	63.6116	7.89158	3.40096	1.21489	0.900955	0.92367	0.888827	0.906702	0.889662	0.882819	0.879552	0.894772	0.869602	0.87991	0.874362	0.883152	0.890178	0.886983	0.875221	0.872073	0.908386	0.879552	0.899175	0.906757	1	0.894154	0.0627391
410	10	55485	0.22194	63.581	7.88683	3.39605	1.21297	0.902541	0.925061	0.891079	0.908065	0.89134	0.88314	0.880968	0.894719	0.870614	0.880472	0.874426	0.883446	0.890096	0.887636	0.875741	0.872074	0.908804	0.880013	0.898693	0.906759	1	0.895276	0.0623361
412	0	501439	2.00576	22.8272	0.888979	0.153073	0.0178187	0.917334	0.870394	0.917564	0.865064	0.900542	0.874035	0.905035	0.911715	0.877369	0.847195	0.881509	0.873906	0.890696	0.88885	0.883128	0.866729	0.881982	0.891469	0.861688	0.905538	1	0.890306	0.0650273
417	5	92482	0.369928	58.8371	5.31996	2.63881	0.679586	0.917779	0.872429	0.919206	0.866758	0.900359	0.874781	0.905771	0.911886	0.87822	0.847408	0.881831	0.874976	0.890373	0.888773	0.882701	0.868483	0.881263	0.891838	0.862184	0.904198	1	0.891139	0.0647257
418	6	59463	0.237852	60.9386	7.59133	2.99281	1.07434	0.920606	0.873653	0.919437	0.867573	0.901435	0.876722	0.907884	0.91287	0.879	0.848502	0.881363	0.875847	0.890268	0.888956	0.882524	0.869431	0.881624	0.891647	0.862461	0.905454	1	0.89232	0.0643626
422	10	52508	0.210032	60.9372	7.59354	2.99266	1.07395	0.922069	0.875552	0.920279	0.868182	0.902472	0.877828	0.909319	0.913794	0.880209	0.849071	0.882256	0.876067	0.89094	0.889779	0.882618	0.869982	0.881713	0.891588	0.86263	0.905881	1	0.893376	0.0640026
424	0	558868	2.23547	22.761	0.854018	0.151703	0.0169959	0.926458	0.895151	0.892722	0.894871	0.894853	0.85554	0.908611	0.893147	0.86354	0.858819	0.875201	0.881049	0.890888	0.877484	0.882387	0.87187	0.883252	0.860135	0.884578	0.883993	1	0.891739	0.0641397
429	5	97584	0.390336	63.5534	5.75612	3.32248	0.856415	0.928211	0.897155	0.894137	0.894916	0.89487	0.857205	0.909288	0.892744	0.864343	0.859736	0.876199	0.883055	0.891176	0.878428	0.882389	0.871352	0.883285	0.860095	0.885176	0.883424	1	0.892722	0.0636814
430	6	62259	0.249036	65.6807	8.15998	3.74263	1.33831	0.929464	0.899685	0.894851	0.895565	0.896963	0.858213	0.910117	0.894433	0.864903	0.861835	0.876869	0.883326	0.891534	0.879656	0.882732	0.871071	0.88433	0.860767	0.886571	0.883792	1	0.893946	0.0633619
434	10	54794	0.219176	65.6706	8.16875	3.74132	1.33963	0.930741	0.901796	0.895974	0.896476	0.898885	0.859483	0.910729	0.895472	0.865076	0.862868	0.876893	0.883746	0.89216	0.87985	0.88287	0.871345	0.884312	0.860687	0.887068	0.883993	1	0.89503	0.0630028
436	0	558892	2.23557	22.7754	0.840991	0.151968	0.016754	0.927105	0.892604	0.875664	0.899677	0.906534	0.895864	0.897297	0.901351	0.871926	0.868118	0.891554	0.892384	0.887369	0.885761	0.872333	0.890054	0.877146	0.868891	0.865036	0.892439	1	0.895251	0.0642078
441	5	97635	0.39054	64.6129	5.83412	3.49016	0.896574	0.928432	0.893358	0.876648	0.901219	0.907272	0.897076	0.898371	0.901541	0.872802	0.86935	0.891888	0.893414	0.886997	0.885968	0.872249	0.889778	0.877667	0.870093	0.864116	0.893066	1	0.896141	0.0638
442	6	62442	0.249768	66.2486	8.21484	3.83938	1.36868	0.930367	0.894662	0.878047	0.902878	0.909884	0.898057	0.900195	0.901885	0.872682	0.869279	0.891964	0.894318	0.888152	0.887383	0.87293	0.890442	0.877855	0.869255	0.86397	0.893485	1	0.897395	0.0631837
446	10	54890	0.21956	66.2357	8.21582	3.83725	1.36819	0.931682	0.896338	0.880397	0.904309	0.910667	0.899198	0.900893	0.90215	0.873256	0.869175	0.892394	0.894944	0.888659	0.887967	0.873684	0.890982	0.877965	0.869284	0.86452	0.89295	1	0.898487	0.0628426
448	0	549744	2.19898	22.8077	0.845939	0.15262	0.0168908	0.892193	0.900777	0.89311	0.901651	0.919372	0.912949	0.903873	0.892131	0.86109	0.876148	0.901429	0.872056	0.899738	0.885074	0.869762	0.891981	0.865495	0.863864	0.881802	0.901911	1	0.895258	0.066666
453	5	96996	0.387984	64.4635	5.8386	3.46659	0.892298	0.895001	0.901207	0.894604	0.903197	0.920919	0.913409	0.905233	0.892841	0.862907	0.876309	0.901769	0.872361	0.899908	0.884598	0.868577	0.892016	0.865659	0.863123	0.881603	0.901991	1	0.896376	0.0662061
454	6	62164	0.248656	67.6118	8.34811	4.07865	1.44582	0.897835	0.903433	0.897167	0.904374	0.92231	0.913921	0.906594	0.893242	0.863554	0.877188	0.902138	0.872949	0.900586	0.885963	0.868284	0.891931	0.866732	0.863554	0.882392	0.902283	1	0.897868	0.0655146
458	10	54618	0.218472	67.5926	8.35419	4.07554	1.44632	0.899868	0.904088	0.898788	0.905105	0.923157	0.914982	0.907018	0.893872	0.864294	0.877641	0.902505	0.873741	0.901461	0.886091	0.868569	0.892224	0.867654	0.86379	0.882932	0.902578	1	0.898833	0.0649865
460	0	527428	2.10971	22.7506	0.855518	0.151499	0.0170147	0.930747	0.893587	0.89226	0.908774	0.910655	0.903374	0.895183	0.90501	0.885417	0.874095	0.892056	0.882884	0.907015	0.859003	0.883242	0.844093	0.868917	0.872483	0.889859	0.924986	1	0.899902	0.0656614
465	5	95134	0.380536	62.1012	5.63192	3.10099	0.799655	0.932422	0.895122	0.893251	0.910143	0.911026	0.904235	0.895579	0.905638	0.886702	0.876322	0.89222	0.882886	0.906416	0.85975	0.882918	0.845082	0.868428	0.871739	0.889466	0.926556	1	0.900874	0.0654877
466	6	61029	0.244116	63.7543	7.95394	3.42544	1.2292	0.933736	0.897082	0.895034	0.910903	0.912484	0.904349	0.89541	0.906561	0.88648	0.877108	0.892936	0.882965	0.906872	0.860329	0.883809	0.845278	0.869365	0.870332	0.889315	0.927493	1	0.901832	0.0647918
470	10	53847	0.215388	63.7421	7.9582	3.4237	1.22945	0.934964	0.898509	0.895964	0.912595	0.913839	0.905111	0.896252	0.906829	0.886939	0.877505	0.893383	0.883968	0.906884	0.862119	0.884488	0.845395	0.869194	0.871218	0.890124	0.927712	1	0.902824	0.0643733
472	0	512362	2.04945	22.7227	0.85598	0.150947	0.0169711	0.922658	0.882597	0.895035	0.895242	0.909196	0.87104	0.88366	0.880203	0.872937	0.86086	0.876786	0.878701	0.894846	0.889464	0.88211	0.861628	0.902618	0.858625	0.877154	0.894991	1	0.890881	0.0654415
477	5	94088	0.376352	63.7276	5.7548	3.34929	0.860756	0.924385	0.884427	0.896395	0.895917	0.910477	0.871881	0.884757	0.880521	0.87306	0.861603	0.876344	0.877992	0.896002	0.888833	0.884592	0.862273	0.903069	0.860221	0.878529	0.894556	1	0.891921	0.065276
478	6	60442	0.241768	67.4237	8.27328	4.04298	1.4313	0.924771	0.886619	0.896794	0.896752	0.911841	0.871737	0.885585	0.881746	0.874624	0.862571	0.877188	0.878644	0.896703	0.88982	0.885254	0.86272	0.903519	0.860933	0.878793	0.894196	1	0.892809	0.0651572
482	10	53127	0.212508	67.4008	8.27452	4.03906	1.43098	0.926393	0.888305	0.897867	0.897642	0.912239	0.872617	0.886395	0.882376	0.875506	0.863695	0.877463	0.878819	0.897745	0.889717	0.885087	0.86281	0.904408	0.861088	0.87928	0.894573	1	0.893772	0.0647293
484	0	546029	2.18412	22.7806	0.846974	0.152081	0.0168877	0.909633	0.89675	0.899119	0.87934	0.919806	0.879209	0.885828	0.889216	0.86947	0.860669	0.884449	0.890508	0.893212	0.871161	0.888293	0.862397	0.890008	0.886584	0.877673	0.880429	1	0.891883	0.0636256
489	5	96625	0.3865	61.3416	5.54901	2.98874	0.76952	0.910686	0.897775	0.900202	0.88	0.919767	0.879281	0.886598	0.889868	0.871131	0.861547	0.886354	0.890644	0.892393	0.872155	0.889247	0.863358	0.88949	0.887151	0.877361	0.881082	1	0.892635	0.0632493
490	6	61937	0.247748	62.0252	7.76896	3.15642	1.13662	0.91124	0.899809	0.901464	0.881533	0.921105	0.879684	0.886659	0.891051	0.871579	0.861908	0.887531	0.891147	0.891955	0.872499	0.890873	0.863014	0.890155	0.888387	0.876471	0.880508	1	0.893569	0.062862
494	10	54587	0.218348	62.0029	7.76464	3.15295	1.13479	0.913386	0.90103	0.902971	0.882619	0.921859	0.880576	0.886878	0.892108	0.872708	0.862321	0.88805	0.891522	0.892236	0.872836	0.89078	0.863282	0.890871	0.888453	0.876885	0.880677	1	0.894618	0.0624577
496	0	564478	2.25791	22.7989	0.848777	0.152447	0.0169263	0.934106	0.91882	0.883505	0.904488	0.890561	0.887995	0.891306	0.885512	0.880498	0.84848	0.870875	0.903816	0.897535	0.86874	0.853262	0.877205	0.874281	0.872939	0.85878	0.8882	1	0.896425	0.0599613
501	5	98266	0.393064	63.8113	5.76689	3.36256	0.864255	0.936611	0.920038	0.884309	0.90573	0.891219	0.888054	0.891178	0.887265	0.880315	0.849516	0.870769	0.904453	0.89793	0.868724	0.853103	0.877557	0.874799	0.874341	0.858527	0.889499	1	0.897378	0.0596009
502	6	63041	0.252164	65.2734	8.09981	3.67333	1.31138	0.93835	0.921361	0.887272	0.906442	0.892657	0.888731	0.892245	0.887684	0.880966	0.850415	0.869862	0.904792	0.898701	0.87033	0.852953	0.878301	0.874756	0.874344	0.858433	0.890349	1	0.898545	0.0592691
506	10	55554	0.222216	65.261	8.08922	3.67093	1.31012	0.939221	0.92276	0.888694	0.907612	0.894022	0.890116	0.892798	0.888766	0.881737	0.850524	0.869739	0.905146	0.899206	0.870603	0.853845	0.878767	0.875698	0.87468	0.858966	0.890845	1	0.899519	0.058891
508	0	483870	1.93548	22.7036	0.861246	0.150576	0.0170715	0.906475	0.905651	0.890816	0.896399	0.938104	0.882129	0.89786	0.906368	0.869913	0.869108	0.892789	0.868137	0.8833	0.884993	0.874794	0.875952	0.890301	0.879313	0.884798	0.892472	1	0.896599	0.0625595
513	5	91290	0.36516	64.073	5.83111	3.405	0.880551	0.906775	0.908314	0.891993	0.898198	0.938301	0.883646	0.899255	0.90689	0.871256	0.869093	0.893685	0.869745	0.883509	0.88645	0.874094	0.876728	0.890311	0.879308	0.885081	0.892776	1	0.897679	0.062206
514	6	58882	0.235528	64.9199	8.12924	3.61717	1.30436	0.908342	0.909183	0.892132	0.898314	0.938699	0.884201	0.899587	0.907807	0.871166	0.869527	0.894832	0.870538	0.885237	0.887105	0.874656	0.877492	0.890272	0.879836	0.885814	0.893083	1	0.898347	0.0620575
518	10	51979	0.207916	64.9111	8.13621	3.61602	1.3053	0.90954	0.910387	0.894082	0.899979	0.939206	0.884607	0.900287	0.908213	0.872189	0.869524	0.895727	0.870871	0.885223	0.887618	0.875392	0.877874	0.890283	0.880077	0.886031	0.893226	1	0.899293	0.0617201
520	0	565379	2.26152	22.7742	0.845619	0.151953	0.0168382	0.897114	0.910401	0.909447	0.898542	0.917108	0.888429	0.905892	0.901777	0.888262	0.886643	0.876383	0.8873	0.87976	0.865948	0.908764	0.868742	0.863975	0.8638	0.87772	0.911199	1	0.898096	0.0632418
525	5	98135	0.39254	59.9631	5.41455	2.79231	0.716701	0.899348	0.911759	0.91048	0.900041	0.918571	0.890294	0.90672	0.902339	0.889148	0.887563	0.876532	0.887227	0.880797	0.866414	0.910032	0.869119	0.864457	0.864972	0.878025	0.910593	1	0.89933	0.0627382
526	6	63029	0.252116	63.3197	7.76245	3.35107	1.18171	0.900625	0.912739	0.912255	0.901284	0.919656	0.890868	0.907281	0.903116	0.890297	0.887917	0.878001	0.888353	0.881079	0.865744	0.910509	0.868917	0.865165	0.865395	0.878096	0.910375	1	0.900306	0.062427
530	10	55543	0.222172	63.2897	7.75387	3.34616	1.17946	0.90258	0.913977	0.913103	0.90204	0.920233	0.891625	0.908071	0.903687	0.890598	0.888321	0.878635	0.888762	0.881785	0.866581	0.910808	0.869498	0.8646	0.866599	0.878338	0.910637	1	0.901207	0.0620781
532	0	483992	1.93597	22.7862	0.868675	0.152225	0.0173355	0.925193	0.895084	0.901756	0.931502	0.931875	0.907452	0.89413	0.892985	0.866074	0.876758	0.896084	0.877113	0.913713	0.867347	0.89378	0.852598	0.909033	0.849865	0.867575	0.907465	1	0.903522	0.0628497
537	5	91046	0.364184	64.7131	5.85882	3.50679	0.903158	0.927498	0.896377	0.902802	0.932364	0.933045	0.908129	0.896146	0.894416	0.866639	0.877375	0.896602	0.877732	0.913906	0.868555	0.894559	0.853096	0.908942	0.849609	0.868374	0.908272	1	0.904697	0.0624334
538	6	58779	0.235116	64.8063	8.16465	3.6002	1.30483	0.929584	0.898084	0.90392	0.933395	0.934305	0.910146	0.896238	0.895541	0.865922	0.878469	0.897676	0.8788	0.913915	0.869418	0.894971	0.852839	0.909645	0.850763	0.868839	0.909543	1	0.905875	0.0620227
542	10	51928	0.207712	64.8017	8.16269	3.59935	1.30371	0.931001	0.900208	0.904878	0.934332	0.934727	0.910424	0.897002	0.896337	0.866922	0.879477	0.89834	0.879439	0.914083	0.869695	0.895028	0.853461	0.909442	0.85139	0.869454	0.910116	1	0.90684	0.0615429
544	0	539255	2.15702	22.7724	0.853342	0.151927	0.0170009	0.926068	0.913919	0.905142	0.90277	0.914339	0.875112	0.884335	0.88577	0.896058	0.833198	0.870924	0.881765	0.914256	0.865588	0.900274	0.867616	0.894446	0.876545	0.882858	0.881779	1	0.898451	0.0604526
549	5	96366	0.385464	65.5823	5.91016	3.64861	0.936573	0.927319	0.915307	0.906264	0.903742	0.916028	0.877114	0.88498	0.886641	0.897422	0.833302	0.871905	0.882028	0.915702	0.86531	0.901184	0.868361	0.894257	0.877177	0.883699	0.882734	1	0.899562	0.0599586
550	6	61733	0.246932	66.8653	8.28775	3.94705	1.40836	0.929098	0.916665	0.907724	0.905116	0.916754	0.877837	0.886147	0.886455	0.897486	0.833898	0.872248	0.8823	0.91558	0.86602	0.902621	0.867235	0.894206	0.877221	0.88464	0.882073	1	0.900517	0.0597537
554	10	54348	0.217392	66.8691	8.29703	3.94806	1.40971	0.929859	0.918589	0.908718	0.905618	0.917467	0.878698	0.886702	0.887015	0.898598	0.834732	0.872912	0.883354	0.916234	0.866113	0.90341	0.867392	0.893878	0.877456	0.885065	0.882305	1	0.901376	0.0595027
556	0	608968	2.43587	22.888	0.861889	0.15425	0.0173326	0.90859	0.917547	0.878319	0.881344	0.904742	0.894929	0.886506	0.880291	0.867343	0.865812	0.871066	0.895566	0.902179	0.862502	0.873327	0.875622	0.885162	0.857263	0.875286	0.888279	1	0.891164	0.0659033
561	5	100892	0.403568	65.2578	5.90291	3.59558	0.926453	0.910246	0.918556	0.879728	0.882845	0.905751	0.895458	0.887147	0.880887	0.868399	0.866501	0.871457	0.897113	0.902064	0.862417	0.87328	0.875842	0.885784	0.857818	0.874945	0.888871	1	0.892157	0.0655646
562	6	63897	0.255588	66.6355	8.28274	3.90773	1.40002	0.912038	0.919832	0.880652	0.884494	0.908532	0.896247	0.887913	0.880996	0.868077	0.867396	0.872193	0.898117	0.902554	0.862771	0.873132	0.875581	0.885652	0.858765	0.875565	0.888727	1	0.893263	0.0651958
566	10	56188	0.224752	66.6265	8.2943	3.90667	1.40195	0.9137	0.920917	0.882671	0.885785	0.909598	0.896579	0.889042	0.881808	0.86862	0.86829	0.872838	0.898137	0.902951	0.863111	0.873211	0.876246	0.885874	0.86013	0.876068	0.889247	1	0.894338	0.0648938
568	0	496660	1.98664	22.7644	0.861108	0.151781	0.0171521	0.928971	0.888871	0.905154	0.875013	0.919163	0.881319	0.89243	0.9104	0.870942	0.871625	0.871594	0.869051	0.905447	0.874223	0.885673	0.878925	0.872796	0.858225	0.882731	0.906369	1	0.895291	0.0617757
573	5	92340	0.36936	64.2777	5.80496	3.43642	0.883821	0.931124	0.88943	0.906947	0.876256	0.919661	0.881498	0.893486	0.911517	0.871307	0.871545	0.872991	0.869964	0.905989	0.875087	0.884839	0.879429	0.872997	0.858804	0.882841	0.906276	1	0.896279	0.0612808
574	6	59540	0.23816	66.629	8.24489	3.90498	1.39071	0.93265	0.890628	0.907852	0.877545	0.920138	0.882508	0.895054	0.912462	0.871851	0.87233	0.872514	0.870734	0.905517	0.874714	0.885111	0.879845	0.874185	0.858843	0.882508	0.906156	1	0.897187	0.0609992
578	10	52553	0.210212	66.6131	8.24675	3.90232	1.38928	0.933933	0.891843	0.908835	0.879322	0.920832	0.883204	0.895648	0.912888	0.872538	0.872985	0.872881	0.870864	0.905667	0.875687	0.885106	0.880435	0.874698	0.859142	0.882623	0.905962	1	0.898076	0.060666
580	0	480698	1.92279	22.7383	0.861628	0.151264	0.0171476	0.933345	0.914978	0.905428	0.930932	0.937731	0.880246	0.906206	0.897451	0.861255	0.86025	0.876731	0.870261	0.891942	0.879848	0.881246	0.877238	0.882907	0.858132	0.840077	0.905011	1	0.904787	0.0620738
585	5	91134	0.364536	62.627	5.67377	3.17993	0.819214	0.934794	0.916025	0.907214	0.932747	0.938733	0.881186	0.907115	0.89815	0.863048	0.861742	0.877839	0.871804	0.891023	0.880758	0.880698	0.877757	0.883145	0.857205	0.84119	0.906434	1	0.905957	0.061579
586	6	58939	0.235756	64.0259	7.98118	3.46895	1.2437	0.935849	0.917686	0.90754	0.933338	0.938725	0.882828	0.908346	0.89876	0.864436	0.862307	0.878001	0.872656	0.890794	0.879918	0.881242	0.879732	0.883668	0.856224	0.840895	0.906861	1	0.906756	0.0610839
590	10	52056	0.208224	64.0084	7.98522	3.46636	1.24369	0.936847	0.918914	0.908829	0.934321	0.939239	0.884259	0.909357	0.899608	0.865539	0.863109	0.878112	0.873482	0.891223	0.88108	0.881397	0.880177	0.883683	0.85651	0.841296	0.90687	1	0.907691	0.0606509
592	0	658713	2.63485	22.8504	0.849814	0.153478	0.0170395	0.924255	0.914974	0.922822	0.907891	0.930976	0.893167	0.89817	0.906043	0.867477	0.839903	0.862902	0.867959	0.899033	0.868293	0.863847	0.863398	0.879671	0.865364	0.852008	0.901472	1	0.902019	0.0603196
597	5	104661	0.418644	62.9487	5.65807	3.22777	0.824855	0.925641	0.915895	0.923945	0.908571	0.930748	0.895443	0.899022	0.90624	0.867085	0.839897	0.861505	0.868122	0.89981	0.869402	0.86376	0.862351	0.879148	0.864778	0.851822	0.902122	1	0.90268	0.0598892
598	6	66286	0.265144	64.6192	7.99704	3.56358	1.26806	0.927292	0.91763	0.924969	0.908865	0.931426	0.896833	0.899428	0.907356	0.867544	0.839416	0.862648	0.868841	0.899798	0.86995	0.8639	0.862761	0.879741	0.865937	0.85251	0.902408	1	0.903621	0.0594117
602	10	58496	0.233984	64.5962	8.00233	3.56005	1.26691	0.929029	0.918986	0.926277	0.90937	0.932021	0.897822	0.900438	0.90825	0.867752	0.840322	0.863008	0.869632	0.899976	0.870803	0.864657	0.863726	0.879701	0.866153	0.853075	0.902788	1	0.904598	0.0589955
604	0	715381	2.86152	22.8503	0.857074	0.153487	0.0171759	0.926287	0.902136	0.891607	0.905316	0.909182	0.879984	0.886752	0.897201	0.871463	0.86013	0.86288	0.858563	0.900371	0.868936	0.864601	0.87914	0.901475	0.869818	0.861815	0.906825	1	0.894731	0.0649747
609	5	108101	0.432404	64.0971	5.80452	3.40806	0.877874	0.92741	0.904099	0.892873	0.906439	0.910329	0.882152	0.887383	0.897323	0.871722	0.861736	0.863244	0.859257	0.900958	0.867832	0.865778	0.879363	0.901444	0.870117	0.862753	0.906148	1	0.895799	0.0644235
610	6	67877	0.271508	67.0037	8.24426	3.96902	1.40686	0.928378	0.905358	0.894095	0.907251	0.911553	0.882943	0.887488	0.89727	0.871731	0.86231	0.863238	0.860616	0.901019	0.867297	0.866531	0.879304	0.901314	0.870376	0.862258	0.907259	1	0.896534	0.0639576
614	10	59604	0.238416	66.9863	8.23082	3.96548	1.40347	0.929711	0.907003	0.895401	0.90811	0.912154	0.884169	0.888321	0.898488	0.872618	0.862744	0.863726	0.860806	0.90145	0.867979	0.867366	0.879706	0.901819	0.870915	0.862232	0.907313	1	0.89754	0.0635397
616	0	625929	2.50372	22.8747	0.861138	0.153981	0.017324	0.92018	0.911597	0.903768	0.887947	0.925106	0.882633	0.905399	0.890342	0.857224	0.860108	0.883523	0.908279	0.91535	0.856767	0.895475	0.87296	0.894215	0.866032	0.850624	0.887859	1	0.898553	0.0622646
621	5	101937	0.407748	62.0221	5.60134	3.08864	0.794043	0.921442	0.913025	0.904264	0.889108	0.926665	0.88412	0.906114	0.890918	0.859006	0.860066	0.884767	0.908478	0.915364	0.857642	0.895833	0.872814	0.894391	0.865343	0.850766	0.888215	1	0.899526	0.0617997
622	6	64855	0.25942	64.1193	7.9084	3.481	1.23813	0.92346	0.914078	0.904233	0.890502	0.928448	0.884766	0.906245	0.89172	0.859988	0.860574	0.885984	0.908365	0.915473	0.857351	0.896361	0.873741	0.894457	0.865192	0.851122	0.889045	1	0.900448	0.0615404
626	10	57234	0.228936	64.1142	7.90224	3.47998	1.23738	0.925315	0.91512	0.905161	0.891585	0.92929	0.886178	0.907031	0.892232	0.860599	0.861289	0.886082	0.909241	0.915496	0.858423	0.896722	0.874506	0.89446	0.865037	0.850736	0.889532	1	0.901414	0.061097
628	0	598835	2.39534	22.8028	0.855137	0.152535	0.0170862	0.928695	0.910306	0.899245	0.893928	0.923099	0.889167	0.896002	0.908502	0.852569	0.887235	0.874789	0.869433	0.89547	0.883267	0.890845	0.882637	0.897195	0.883693	0.874627	0.880929	1	0.900372	0.0600295
633	5	100800	0.4032	60.9757	5.49978	2.9354	0.753308	0.930898	0.912535	0.900273	0.894752	0.923284	0.889896	0.896761	0.909722	0.853869	0.887961	0.875615	0.869648	0.896146	0.883924	0.891468	0.88313	0.89755	0.884435	0.875729	0.88119	1	0.901531	0.0595815
634	6	64236	0.256944	63.2276	7.80217	3.33853	1.1875	0.932063	0.913631	0.901636	0.895098	0.923999	0.891315	0.897666	0.910113	0.855922	0.889135	0.876463	0.870641	0.896981	0.884924	0.891836	0.883671	0.897713	0.884208	0.875716	0.881904	1	0.902503	0.0591659
638	10	56721	0.226884	63.2305	7.80212	3.33895	1.18712	0.933041	0.915305	0.902399	0.896282	0.924411	0.891469	0.898397	0.911074	0.856808	0.890041	0.876704	0.870921	0.897172	0.885281	0.891918	0.884064	0.898283	0.884769	0.875699	0.881966	1	0.903311	0.0588672
640	0	776088	3.10435	22.8559	0.857219	0.153599	0.017215	0.928832	0.902379	0.894906	0.897852	0.928775	0.894602	0.898555	0.896932	0.882259	0.859194	0.880393	0.866296	0.91838	0.886914	0.874372	0.87512	0.884926	0.860934	0.859064	0.878458	1	0.899641	0.0606431
645	5	111910	0.44764	59.9632	5.40466	2.7921	0.715784	0.930462	0.903923	0.897047	0.899839	0.928125	0.894969	0.898512	0.898217	0.883102	0.859959	0.880967	0.865535	0.918506	0.88736	0.874618	0.875221	0.884336	0.860571	0.859226	0.879064	1	0.900606	0.0601977
646	6	70118	0.280472	62.823	7.7073	3.27344	1.15685	0.931772	0.905787	0.898992	0.900903	0.927829	0.895355	0.899519	0.898186	0.884937	0.8604	0.881457	0.866817	0.918723	0.887668	0.875374	0.875595	0.884794	0.860371	0.859316	0.879332	1	0.901593	0.0596977
650	10	61704	0.246816	62.8115	7.70509	3.27161	1.15608	0.933124	0.907064	0.900193	0.902381	0.928797	0.896238	0.900468	0.898629	0.88564	0.861354	0.881993	0.867237	0.919081	0.888062	0.875705	0.875348	0.885218	0.860341	0.859353	0.879854	1	0.902565	0.0593727
652	0	732904	2.93162	22.9195	0.862546	0.154884	0.017398	0.914946	0.906918	0.898159	0.906778	0.917638	0.903531	0.913965	0.907714	0.874313	0.844523	0.882038	0.863157	0.899608	0.889409	0.872687	0.871723	0.885109	0.858557	0.845686	0.902842	1	0.899181	0.0631351
657	5	108737	0.434948	64.3894	5.83358	3.45476	0.890214	0.916859	0.907056	0.899468	0.90826	0.918409	0.903883	0.91445	0.908338	0.875222	0.844846	0.882492	0.863142	0.900572	0.889559	0.873254	0.872477	0.885596	0.858457	0.844846	0.903616	1	0.900025	0.06276
658	6	68107	0.272428	66.158	8.23541	3.82512	1.37112	0.918356	0.908394	0.901229	0.909767	0.919399	0.90454	0.91473	0.909554	0.876019	0.845383	0.882978	0.8637	0.899893	0.890114	0.8732	0.87375	0.885819	0.858847	0.84459	0.904415	1	0.901063	0.0624805
662	10	59945	0.23978	66.1374	8.22554	3.82129	1.36931	0.920152	0.909659	0.902377	0.910393	0.92031	0.905897	0.915022	0.910526	0.876295	0.846126	0.883201	0.864284	0.90045	0.890666	0.872975	0.873651	0.886029	0.858579	0.844332	0.904763	1	0.901987	0.0621394
664	0	639454	2.55782	22.9329	0.8866	0.15519	0.0179161	0.928566	0.913702	0.889028	0.896032	0.920211	0.895957	0.887963	0.896896	0.850106	0.859307	0.881415	0.863907	0.904997	0.860305	0.873031	0.880365	0.877287	0.830308	0.842079	0.916369	1	0.896424	0.0624345
669	5	102811	0.411244	63.0659	5.72602	3.2473	0.838887	0.930153	0.914712	0.89062	0.8972	0.921331	0.897477	0.889978	0.897146	0.851003	0.860214	0.881297	0.86446	0.90573	0.860934	0.873321	0.881272	0.878836	0.831715	0.843324	0.91675	1	0.897583	0.0620833
670	6	65118	0.260472	63.8555	7.99638	3.44293	1.24209	0.931586	0.915361	0.891843	0.897025	0.922141	0.8981	0.89258	0.897578	0.851163	0.860323	0.88246	0.865483	0.906946	0.861636	0.873775	0.881093	0.879549	0.832473	0.842977	0.916145	1	0.898414	0.0618322
674	10	57292	0.229168	63.8503	7.99699	3.44215	1.24232	0.932984	0.916734	0.892559	0.898014	0.922851	0.898433	0.893432	0.898354	0.852204	0.861447	0.883055	0.86595	0.907465	0.862948	0.873787	0.881423	0.879948	0.832795	0.84291	0.916716	1	0.899312	0.0615275
676	0	568288	2.27315	22.7868	0.836839	0.152189	0.0166786	0.909663	0.885793	0.897702	0.909131	0.928113	0.882709	0.92212	0.917447	0.857251	0.858356	0.86456	0.857204	0.919114	0.87419	0.891228	0.876675	0.885228	0.864115	0.844492	0.883049	1	0.895781	0.0669105
681	5	98690	0.39476	64.2237	5.79867	3.42776	0.88123	0.910239	0.88775	0.899468	0.910396	0.92976	0.882693	0.92327	0.918285	0.857878	0.860543	0.864601	0.857448	0.919394	0.874379	0.891747	0.87554	0.885161	0.864535	0.844696	0.883519	1	0.896797	0.0664716
682	6	62912	0.251648	67.4847	8.26143	4.053	1.42893	0.911742	0.890291	0.901132	0.911702	0.931531	0.883885	0.924347	0.919133	0.858421	0.861616	0.86559	0.858652	0.920158	0.876375	0.892199	0.875676	0.885499	0.864573	0.844282	0.883893	1	0.898178	0.0658141
686	10	55196	0.220784	67.4517	8.25173	4.04682	1.42532	0.913898	0.891976	0.902303	0.912358	0.93197	0.88491	0.924976	0.919306	0.859166	0.862064	0.86567	0.860071	0.921117	0.877201	0.892374	0.875924	0.886215	0.864564	0.844672	0.883533	1	0.899198	0.0653145
688	0	563020	2.25208	22.8462	0.848928	0.153393	0.0170066	0.93111	0.907621	0.916242	0.881883	0.912678	0.87011	0.904749	0.902925	0.873274	0.847997	0.877138	0.904706	0.923431	0.866837	0.880607	0.859349	0.894617	0.89284	0.884874	0.866253	1	0.899516	0.0644772
693	5	98028	0.392112	61.4516	5.5644	3.00493	0.774492	0.931999	0.909643	0.917891	0.883533	0.914035	0.871236	0.905751	0.904022	0.874643	0.84789	0.877356	0.905216	0.923716	0.868124	0.880044	0.859183	0.893933	0.89324	0.884196	0.867206	1	0.900633	0.0640957
694	6	62727	0.250908	61.7775	7.76178	3.11984	1.12808	0.933824	0.911035	0.919915	0.885679	0.914941	0.871172	0.906252	0.904395	0.877063	0.848502	0.877708	0.905886	0.923757	0.86792	0.880044	0.859287	0.894679	0.893754	0.883973	0.867649	1	0.90179	0.0634756
698	10	55366	0.221464	61.7719	7.76245	3.11906	1.12803	0.935114	0.9125	0.920935	0.887169	0.916501	0.872331	0.906937	0.905014	0.878274	0.849185	0.878201	0.906269	0.924132	0.869351	0.881145	0.859508	0.894854	0.894502	0.883665	0.867554	1	0.902868	0.0628956
700	0	548333	2.19333	22.7504	0.857108	0.151496	0.0170408	0.92971	0.88822	0.912351	0.894066	0.935784	0.880716	0.907564	0.923562	0.877718	0.871894	0.864878	0.87646	0.891837	0.886761	0.874449	0.863659	0.875845	0.855101	0.841617	0.86058	1	0.899756	0.0622327
705	5	97148	0.388592	61.9827	5.60385	3.08295	0.793645	0.931465	0.888376	0.912309	0.895047	0.936447	0.882211	0.907137	0.9241	0.877805	0.87325	0.865756	0.876184	0.892458	0.887306	0.87449	0.864346	0.875417	0.854403	0.841319	0.860867	1	0.90038	0.0619409
706	6	62264	0.249056	64.4204	7.98885	3.53172	1.26258	0.932055	0.890193	0.914116	0.896264	0.938263	0.882557	0.906969	0.924852	0.87932	0.873755	0.865829	0.877361	0.893076	0.887921	0.874181	0.865669	0.874896	0.854177	0.841771	0.861083	1	0.901365	0.0615514
710	10	54888	0.219552	64.398	7.98921	3.5282	1.26256	0.933273	0.891871	0.914981	0.897637	0.939176	0.883189	0.907931	0.925476	0.879992	0.874271	0.866455	0.877869	0.893438	0.888892	0.874918	0.865799	0.874872	0.854549	0.842097	0.860807	1	0.902317	0.0612127
712	0	642849	2.5714	22.765	0.845913	0.151769	0.0168435	0.925289	0.899056	0.87479	0.888451	0.915924	0.886091	0.898061	0.915959	0.880171	0.828205	0.88692	0.862615	0.904997	0.891239	0.897488	0.883089	0.875591	0.860372	0.855208	0.885878	1	0.894	0.0635405
717	5	103882	0.415528	66.4153	6.0162	3.78969	0.977589	0.9271	0.899978	0.877414	0.890688	0.91642	0.887223	0.899675	0.917353	0.88074	0.828209	0.888065	0.862406	0.905792	0.891632	0.897056	0.883806	0.875335	0.860678	0.854985	0.885967	1	0.895249	0.0631803
718	6	65819	0.263276	66.2328	8.37259	3.84317	1.39502	0.928531	0.901655	0.879343	0.89184	0.917015	0.888361	0.900044	0.91801	0.880817	0.829168	0.887965	0.863299	0.90638	0.89165	0.897598	0.884198	0.875727	0.860595	0.85473	0.886401	1	0.896267	0.0626934
722	10	57727	0.230908	66.2177	8.38083	3.84092	1.39458	0.929989	0.90339	0.881338	0.893646	0.918461	0.889549	0.900774	0.918678	0.881407	0.829664	0.888891	0.863426	0.906058	0.891766	0.89776	0.884066	0.876089	0.860568	0.854695	0.88689	1	0.897444	0.0623671
724	0	687195	2.74878	22.8482	0.845786	0.153427	0.0169423	0.945363	0.90052	0.903099	0.888826	0.922417	0.905134	0.906687	0.880354	0.891482	0.879055	0.864228	0.864737	0.898581	0.860261	0.87182	0.898007	0.86239	0.856819	0.848574	0.881731	1	0.901167	0.0599955
729	5	106135	0.42454	63.5555	5.73939	3.32234	0.853464	0.946243	0.901032	0.904951	0.891054	0.92273	0.906346	0.906826	0.880586	0.89177	0.879088	0.865836	0.864654	0.899995	0.860611	0.872111	0.898794	0.862223	0.857333	0.849239	0.882145	1	0.902036	0.0599103
730	6	66939	0.267756	63.6486	7.99887	3.41063	1.23125	0.94799	0.90336	0.906497	0.891633	0.924117	0.906557	0.907812	0.881048	0.892014	0.878905	0.867148	0.864563	0.899356	0.860507	0.872787	0.898549	0.861299	0.857348	0.848101	0.883364	1	0.903038	0.0592676
734	10	58853	0.235412	63.6189	7.98687	3.40555	1.22797	0.948592	0.904839	0.907762	0.89331	0.924668	0.907082	0.908339	0.881544	0.892478	0.879904	0.867721	0.865725	0.900328	0.860075	0.873014	0.898943	0.861689	0.857263	0.848258	0.884127	1	0.903892	0.0588562
736	0	519386	2.07754	22.8071	0.869819	0.152643	0.0173857	0.927671	0.917935	0.88937	0.887967	0.944912	0.887302	0.906566	0.885884	0.840352	0.861519	0.877032	0.873587	0.875359	0.859312	0.871252	0.877845	0.877935	0.851429	0.852161	0.875853	1	0.897021	0.0620547
741	5	94077	0.376308	62.0231	5.62041	3.08926	0.796154	0.929117	0.918955	0.891265	0.888846	0.946475	0.888336	0.907172	0.886566	0.841757	0.862161	0.878397	0.874677	0.875039	0.860088	0.870898	0.87667	0.878371	0.852111	0.852461	0.877441	1	0.898094	0.0616023
742	6	60511	0.242044	64.0464	7.96378	3.47155	1.24258	0.930723	0.919717	0.892358	0.891202	0.946307	0.888219	0.907984	0.887392	0.842558	0.862248	0.879005	0.874221	0.874874	0.860215	0.870858	0.876609	0.878667	0.851077	0.852936	0.877873	1	0.898877	0.0612584
746	10	53246	0.212984	64.0382	7.94338	3.46948	1.23869	0.932662	0.920942	0.893476	0.89294	0.946719	0.88941	0.908603	0.888377	0.843387	0.862807	0.879456	0.874479	0.875324	0.861013	0.870741	0.876563	0.878761	0.851313	0.853397	0.878319	1	0.899919	0.0608808
748	0	483368	1.93347	22.7238	0.870294	0.15099	0.0172899	0.919634	0.870601	0.921206	0.900854	0.932193	0.873189	0.904281	0.911282	0.838487	0.834823	0.876887	0.874307	0.915367	0.838606	0.906304	0.892545	0.894183	0.865527	0.841605	0.883219	1	0.894347	0.0640489
753	5	91485	0.36594	62.8667	5.6993	3.21652	0.829254	0.921315	0.871602	0.922949	0.902541	0.932962	0.875603	0.90482	0.912488	0.838804	0.834153	0.878904	0.875876	0.915615	0.839422	0.906985	0.893824	0.894343	0.865765	0.840389	0.884391	1	0.895546	0.0640038
754	6	59044	0.236176	63.2674	7.93694	3.34955	1.20937	0.922973	0.873814	0.924641	0.904046	0.933389	0.877329	0.904546	0.912836	0.840255	0.834005	0.880106	0.877769	0.915555	0.841034	0.906629	0.894799	0.895197	0.866506	0.839637	0.885323	1	0.89676	0.063467
758	10	52120	0.20848	63.2398	7.93467	3.34524	1.20803	0.924089	0.876247	0.925739	0.905056	0.934104	0.878099	0.905401	0.913526	0.841232	0.834353	0.881101	0.878434	0.915973	0.842153	0.907531	0.895088	0.895395	0.866548	0.839985	0.886023	1	0.897816	0.0630725
760	0	566556	2.26622	22.7345	0.842529	0.151161	0.0167279	0.936748	0.904289	0.906284	0.905638	0.940021	0.878174	0.902701	0.908816	0.862823	0.842054	0.841175	0.867642	0.915814	0.864158	0.884465	0.86692	0.885796	0.865005	0.878822	0.886879	1	0.900717	0.0608793
765	5	98359	0.393436	62.8557	5.68064	3.21438	0.82649	0.938089	0.90644	0.90708	0.90648	0.940738	0.880799	0.904691	0.909713	0.862976	0.842262	0.840696	0.869066	0.915519	0.864705	0.885384	0.867943	0.885369	0.865401	0.879594	0.88755	1	0.901842	0.0603356
766	6	62980	0.25192	63.3502	7.94048	3.3624	1.2128	0.939036	0.907312	0.908265	0.907939	0.941005	0.882264	0.905287	0.910448	0.864346	0.844324	0.841108	0.869649	0.915703	0.865076	0.886289	0.867553	0.884892	0.865648	0.879081	0.887782	1	0.902736	0.0599468
770	10	55633	0.222532	63.345	7.93528	3.36145	1.21275	0.940215	0.907869	0.909766	0.908957	0.941995	0.88354	0.905901	0.911428	0.864424	0.845433	0.840769	0.870356	0.916309	0.865574	0.886524	0.868154	0.885724	0.865763	0.879442	0.888744	1	0.90361	0.0594944
772	0	537415	2.14966	22.8386	0.851747	0.153245	0.0170489	0.93235	0.901125	0.900926	0.882112	0.939062	0.893701	0.899115	0.899193	0.858257	0.867162	0.876604	0.85307	0.91188	0.901049	0.873621	0.87647	0.856772	0.872952	0.846926	0.86029	1	0.898476	0.0644962
777	5	95599	0.382396	63.0439	5.69239	3.24311	0.833881	0.934058	0.902604	0.902483	0.883916	0.939293	0.894905	0.899497	0.900224	0.859376	0.869465	0.87639	0.854779	0.912755	0.900689	0.874868	0.876636	0.857807	0.873084	0.846677	0.859622	1	0.899652	0.0638573
778	6	61510	0.24604	65.0063	8.00659	3.62637	1.28765	0.934824	0.905015	0.903877	0.885157	0.940538	0.896651	0.899545	0.90026	0.860706	0.870273	0.877443	0.854772	0.913169	0.901195	0.875354	0.876679	0.857852	0.873134	0.847261	0.859795	1	0.900724	0.0633738
782	10	54180	0.21672	64.9807	8.00455	3.62213	1.28595	0.936074	0.906608	0.905611	0.88636	0.940984	0.897997	0.900461	0.901458	0.861443	0.871023	0.877658	0.855519	0.913769	0.901753	0.875766	0.876956	0.858555	0.873108	0.847702	0.860354	1	0.901799	0.0629489
784	0	499245	1.99698	22.8113	0.869255	0.152725	0.0173955	0.933016	0.885755	0.914731	0.886703	0.939118	0.881555	0.894843	0.904233	0.88306	0.861914	0.888799	0.8548	0.887298	0.848606	0.867213	0.845531	0.858029	0.844408	0.841714	0.86166	1	0.896441	0.0603848
789	5	92422	0.369688	60.5695	5.48189	2.87784	0.741013	0.933917	0.887327	0.914939	0.887029	0.94055	0.883302	0.895755	0.904352	0.884416	0.862457	0.889382	0.854997	0.887235	0.849116	0.866969	0.845237	0.85794	0.844263	0.842061	0.862165	1	0.897232	0.0600528
790	6	59336	0.237344	63.6135	7.85072	3.39966	1.20691	0.934652	0.889527	0.915675	0.888289	0.941519	0.884682	0.896066	0.904097	0.88357	0.86231	0.889654	0.855703	0.887977	0.852332	0.868351	0.84624	0.85824	0.845288	0.841546	0.862832	1	0.898121	0.0597711
794	10	52383	0.209532	63.6129	7.85846	3.39982	1.20741	0.936182	0.89111	0.916423	0.889067	0.941985	0.885764	0.896722	0.904845	0.884266	0.863429	0.889993	0.8569	0.888284	0.853063	0.868908	0.84662	0.857683	0.845351	0.842277	0.862761	1	0.899045	0.0594535
796	0	582058	2.32823	22.842	0.851611	0.153313	0.0170541	0.930112	0.898292	0.909526	0.900523	0.942346	0.878292	0.905172	0.892896	0.867222	0.889514	0.880792	0.855639	0.905235	0.852297	0.870412	0.855995	0.867753	0.857436	0.849072	0.881756	1	0.899755	0.0604949
801	5	99017	0.396068	63.3261	5.69058	3.28588	0.839654	0.931259	0.899169	0.910798	0.901774	0.942868	0.879465	0.905976	0.89264	0.866912	0.889337	0.882116	0.856848	0.905794	0.850955	0.870477	0.856974	0.867462	0.857575	0.848794	0.882369	1	0.900506	0.0601423
802	6	63239	0.252956	65.3674	8.08998	3.68831	1.3133	0.932526	0.901279	0.911684	0.902797	0.943358	0.881497	0.907162	0.89278	0.867938	0.889246	0.882533	0.856007	0.906845	0.849816	0.870586	0.858126	0.866981	0.857896	0.848084	0.883063	1	0.901457	0.0596703
806	10	55805	0.22322	65.3559	8.09179	3.68647	1.31263	0.933832	0.902688	0.913234	0.903817	0.94444	0.88277	0.908055	0.893379	0.868721	0.88975	0.883442	0.856043	0.907338	0.850363	0.870245	0.857853	0.86736	0.858221	0.84892	0.883191	1	0.902465	0.059287
808	0	501480	2.00592	22.7795	0.850173	0.152065	0.0169334	0.923112	0.894875	0.889376	0.914998	0.950805	0.881746	0.904916	0.89788	0.874868	0.866563	0.873101	0.863698	0.897296	0.86782	0.859937	0.895113	0.89546	0.864586	0.834879	0.863053	1	0.898763	0.0598818
813	5	92703	0.370812	63.4717	5.70015	3.30841	0.845306	0.924506	0.896152	0.890478	0.916917	0.952024	0.882539	0.905089	0.900079	0.876077	0.867361	0.873089	0.863402	0.898471	0.868483	0.861391	0.895791	0.895419	0.865382	0.835502	0.863284	1	0.899874	0.0595405
814	6	59948	0.239792	66.22	8.14563	3.83184	1.35646	0.925385	0.897753	0.89229	0.918146	0.953351	0.88304	0.905727	0.900747	0.877536	0.867368	0.873198	0.863732	0.899822	0.868503	0.862172	0.896002	0.895059	0.866151	0.834707	0.862931	1	0.900852	0.0593094
818	10	52776	0.211104	66.2139	8.13754	3.83049	1.35457	0.926974	0.899282	0.893427	0.919253	0.953994	0.883782	0.906956	0.901935	0.877994	0.868122	0.873522	0.864105	0.899973	0.869126	0.862513	0.896506	0.895615	0.86672	0.835171	0.863224	1	0.901863	0.0590003
820	0	535305	2.14122	22.7556	0.847707	0.151586	0.0168652	0.92251	0.885065	0.915282	0.907706	0.933788	0.900184	0.883004	0.915267	0.853853	0.840106	0.882128	0.873757	0.902641	0.837005	0.861131	0.876776	0.891931	0.850392	0.855238	0.879643	1	0.897064	0.0619391
825	5	95759	0.383036	61.2266	5.53802	2.972	0.764205	0.924106	0.886961	0.916478	0.907654	0.935468	0.90143	0.883447	0.916969	0.854687	0.840673	0.882815	0.874456	0.901743	0.837885	0.861715	0.876257	0.890945	0.850803	0.856149	0.879594	1	0.898097	0.0614477
826	6	61607	0.246428	61.7314	7.7444	3.11242	1.12252	0.925909	0.888284	0.918727	0.90846	0.936509	0.902227	0.884981	0.917453	0.855974	0.841374	0.883487	0.875599	0.901594	0.838208	0.861534	0.876589	0.891684	0.849928	0.856145	0.879291	1	0.899243	0.0608016
830	10	54438	0.217752	61.724	7.74964	3.1115	1.12239	0.927293	0.890371	0.919413	0.909383	0.937681	0.902963	0.886072	0.917714	0.855579	0.842004	0.884226	0.876134	0.901943	0.838725	0.861531	0.876447	0.891794	0.850086	0.856102	0.879873	1	0.900164	0.0604025
832	0	611275	2.4451	22.8309	0.845466	0.153081	0.0169169	0.945893	0.905237	0.90287	0.903699	0.94601	0.903014	0.882303	0.906648	0.877005	0.851026	0.852089	0.853274	0.912921	0.862413	0.885677	0.864571	0.878334	0.854932	0.868331	0.876252	1	0.902891	0.060923
837	5	102129	0.408516	60.5964	5.48086	2.88157	0.741314	0.947229	0.906447	0.903837	0.905468	0.946323	0.904924	0.882399	0.907313	0.879295	0.85228	0.85277	0.85391	0.913174	0.862414	0.885787	0.864265	0.878619	0.855198	0.868916	0.876377	1	0.903913	0.0602321
838	6	64854	0.259416	62.6612	7.73787	3.25012	1.15514	0.9487	0.907346	0.904208	0.906189	0.947104	0.90474	0.8837	0.908664	0.880647	0.854041	0.853294	0.853378	0.913822	0.863416	0.88609	0.864789	0.87855	0.855352	0.868898	0.876322	1	0.904726	0.0598328
842	10	57214	0.228856	62.6445	7.73264	3.24739	1.1533	0.949759	0.909463	0.905172	0.906561	0.947373	0.905119	0.884731	0.909664	0.880973	0.855271	0.853751	0.85369	0.914837	0.863696	0.886776	0.864823	0.878552	0.85611	0.868948	0.876464	1	0.905586	0.0595032
844	0	598487	2.39395	22.7931	0.858009	0.152346	0.0171063	0.923241	0.876971	0.8943	0.896111	0.940822	0.899402	0.888351	0.901944	0.871453	0.86754	0.870432	0.866795	0.892495	0.862171	0.891168	0.884586	0.870722	0.875947	0.834748	0.856279	1	0.894725	0.0634221
849	5	100389	0.401556	63.5728	5.7496	3.32527	0.85548	0.924598	0.878189	0.896717	0.89588	0.941079	0.901927	0.888399	0.903839	0.873796	0.869005	0.871505	0.868516	0.893131	0.862644	0.891502	0.884908	0.870399	0.875489	0.834603	0.857664	1	0.895894	0.0632072
850	6	63806	0.255224	63.5648	7.99527	3.3976	1.22983	0.926347	0.880152	0.897612	0.896107	0.941714	0.902227	0.889893	0.904547	0.874549	0.870192	0.87241	0.868688	0.894132	0.862615	0.892009	0.885026	0.870255	0.876203	0.835588	0.857592	1	0.896877	0.0627816
854	10	56279	0.225116	63.5349	7.99407	3.39288	1.22761	0.928099	0.881457	0.89887	0.897111	0.942394	0.903285	0.89051	0.905329	0.87498	0.870334	0.873461	0.869427	0.894801	0.862729	0.892384	0.885348	0.870085	0.876597	0.836111	0.858029	1	0.897854	0.0623714
856	0	505043	2.02017	22.78	0.848315	0.152071	0.0169112	0.937601	0.911652	0.89412	0.885591	0.932818	0.868084	0.898905	0.896861	0.860679	0.871319	0.868134	0.848286	0.899422	0.841754	0.861631	0.853463	0.869739	0.853472	0.845643	0.862361	1	0.89545	0.062493
861	5	92851	0.371404	61.6853	5.60778	3.03971	0.785309	0.938692	0.913157	0.895327	0.887395	0.934729	0.870012	0.900033	0.897788	0.860702	0.87145	0.867799	0.848192	0.900292	0.842662	0.860292	0.853453	0.869231	0.854013	0.847492	0.861466	1	0.89652	0.0620663
862	6	59874	0.239496	64.0905	7.97761	3.47899	1.24561	0.940133	0.914846	0.8966	0.8889	0.935164	0.870729	0.900733	0.897969	0.861275	0.872691	0.868866	0.848557	0.901142	0.843505	0.860056	0.853392	0.869476	0.854469	0.848256	0.861776	1	0.897528	0.0616498
866	10	52704	0.210816	64.0866	7.97589	3.47834	1.24569	0.941475	0.916695	0.898091	0.890511	0.936295	0.871917	0.901497	0.898575	0.861927	0.873567	0.868824	0.848607	0.90126	0.84393	0.859688	0.854148	0.869801	0.854062	0.848797	0.861671	1	0.898604	0.0611096
868	0	492097	1.96839	22.7756	0.85039	0.151986	0.0169454	0.923242	0.902714	0.888705	0.913998	0.924582	0.883969	0.903413	0.909916	0.888037	0.878381	0.871738	0.860001	0.896103	0.838632	0.843889	0.879532	0.884357	0.868232	0.820129	0.875963	1	0.897751	0.0614791
873	5	92172	0.368688	61.8056	5.6053	3.05713	0.788475	0.92521	0.904879	0.889663	0.913694	0.925872	0.88458	0.904998	0.910846	0.889099	0.878466	0.87123	0.858726	0.895619	0.840293	0.844622	0.880625	0.88548	0.869369	0.820292	0.876595	1	0.898762	0.0610173
874	6	59664	0.238656	64.4726	7.97921	3.53956	1.26127	0.926656	0.906401	0.890872	0.915267	0.927142	0.885291	0.905144	0.91153	0.8899	0.878872	0.87179	0.859237	0.896738	0.841353	0.845309	0.880984	0.885509	0.869151	0.821341	0.87764	1	0.899807	0.0607652
878	10	52713	0.210852	64.466	7.97114	3.5382	1.25983	0.928016	0.907907	0.892446	0.915704	0.927475	0.886413	0.906219	0.91154	0.890188	0.879916	0.872166	0.859655	0.897075	0.842582	0.845901	0.881111	0.885768	0.869814	0.821012	0.877782	1	0.900709	0.0604399
880	0	506434	2.02574	22.787	0.844267	0.152205	0.016834	0.920151	0.88883	0.899938	0.903737	0.928533	0.88873	0.863385	0.914733	0.858601	0.866815	0.877262	0.865681	0.907768	0.870904	0.876196	0.854913	0.876461	0.848595	0.862661	0.867676	1	0.894091	0.0599238
885	5	93555	0.37422	63.0746	5.68987	3.24766	0.833515	0.920731	0.890033	0.901315	0.904035	0.929036	0.890423	0.864673	0.915226	0.85919	0.867848	0.877532	0.867068	0.907562	0.871653	0.877398	0.855411	0.876671	0.848693	0.862012	0.867912	1	0.894918	0.0597456
886	6	60311	0.241244	65.8116	8.11435	3.76247	1.3355	0.92178	0.890982	0.903434	0.905258	0.929233	0.891463	0.866028	0.914667	0.859827	0.868573	0.87756	0.867479	0.907388	0.871251	0.879035	0.856187	0.876581	0.848668	0.861418	0.867537	1	0.895762	0.0595059
890	10	53036	0.212144	65.8099	8.11174	3.76208	1.33485	0.923392	0.892564	0.904923	0.906158	0.929586	0.89246	0.866609	0.914935	0.860491	0.869409	0.878196	0.86792	0.907723	0.871672	0.879893	0.856296	0.876273	0.849357	0.861556	0.868033	1	0.896727	0.0592441
892	0	500617	2.00247	22.7673	0.865064	0.151843	0.0172266	0.935543	0.894831	0.886856	0.918688	0.921731	0.889763	0.904493	0.924553	0.842596	0.86783	0.870412	0.88374	0.912948	0.852349	0.862868	0.890604	0.877133	0.841944	0.844692	0.881353	1	0.899098	0.0653846
897	5	92717	0.370868	63.246	5.71491	3.27436	0.84214	0.936969	0.895559	0.887615	0.920241	0.922479	0.89098	0.904424	0.925289	0.842424	0.86949	0.871744	0.88418	0.914137	0.852632	0.864771	0.891012	0.877239	0.84121	0.845174	0.882233	1	0.899997	0.0649374
898	6	59705	0.23882	65.5716	8.10983	3.72257	1.32405	0.937828	0.89758	0.888761	0.922318	0.922586	0.892061	0.904874	0.926966	0.843372	0.870991	0.872063	0.88578	0.91432	0.853212	0.865313	0.891408	0.878838	0.842836	0.846211	0.882857	1	0.901134	0.0645173
902	10	52574	0.210296	65.5663	8.10352	3.72145	1.32229	0.939076	0.899247	0.890744	0.922766	0.923689	0.893198	0.905571	0.927369	0.843887	0.872057	0.872903	0.886113	0.91453	0.852846	0.865	0.891819	0.878866	0.84305	0.846797	0.882974	1	0.902123	0.0642109
904	0	529401	2.1176	22.7879	0.856561	0.152241	0.0170929	0.930587	0.901986	0.891598	0.89628	0.944432	0.901639	0.871528	0.89676	0.877174	0.858406	0.856482	0.872194	0.888774	0.865132	0.868151	0.886014	0.875388	0.864274	0.848188	0.854302	1	0.897083	0.0595042
909	5	95561	0.382244	63.4202	5.71773	3.30104	0.847672	0.931709	0.902445	0.893649	0.897474	0.945176	0.902607	0.8716	0.897516	0.877869	0.85943	0.857588	0.871564	0.889254	0.865452	0.86856	0.886308	0.875415	0.865023	0.848181	0.855155	1	0.897944	0.0591511
910	6	61439	0.245756	65.3183	8.11964	3.68141	1.3161	0.9333	0.903457	0.894367	0.899258	0.946142	0.904442	0.872272	0.897874	0.877179	0.858811	0.858543	0.872076	0.889573	0.8659	0.869431	0.887002	0.875844	0.865069	0.848533	0.855165	1	0.898858	0.0587764
914	10	53980	0.21592	65.2869	8.11946	3.67628	1.31514	0.934198	0.905261	0.895999	0.89962	0.946712	0.905159	0.873185	0.89875	0.877538	0.860217	0.85967	0.872332	0.8897	0.866071	0.869878	0.887875	0.876047	0.864959	0.849009	0.855511	1	0.899774	0.0583581
916	0	574984	2.29994	22.7676	0.850218	0.151827	0.0169351	0.931039	0.893442	0.904545	0.894285	0.936127	0.900709	0.89492	0.90714	0.865955	0.876773	0.870468	0.844493	0.897467	0.845338	0.871781	0.868527	0.879161	0.864532	0.834245	0.860044	1	0.897923	0.0591777
921	5	98890	0.39556	62.5936	5.63378	3.17388	0.811999	0.932202	0.894671	0.904975	0.896127	0.936369	0.901775	0.894782	0.908439	0.866422	0.87654	0.87028	0.843801	0.896916	0.846071	0.871448	0.869016	0.878774	0.864769	0.834301	0.860785	1	0.898613	0.0590701
922	6	62905	0.25162	62.7553	7.86654	3.26896	1.17812	0.934369	0.895787	0.90647	0.897313	0.937151	0.901447	0.895604	0.909697	0.868397	0.876782	0.870551	0.843113	0.89698	0.846165	0.871672	0.870503	0.880272	0.865257	0.834218	0.860981	1	0.899641	0.0586261
926	10	55560	0.22224	62.7386	7.85794	3.26613	1.1763	0.935718	0.896697	0.907343	0.897786	0.938022	0.901566	0.896247	0.909908	0.869771	0.877412	0.871454	0.843062	0.897453	0.84595	0.87257	0.870419	0.879878	0.865461	0.834278	0.860916	1	0.900352	0.0584105
928	0	644511	2.57804	22.8263	0.854997	0.153003	0.0171062	0.931055	0.891775	0.891986	0.908702	0.921578	0.870825	0.881848	0.895953	0.862847	0.902303	0.854779	0.84774	0.90198	0.834257	0.866313	0.888005	0.879821	0.857701	0.835357	0.853771	1	0.893486	0.0613638
933	5	103811	0.415244	62.713	5.65787	3.19237	0.819305	0.932502	0.892694	0.893532	0.909778	0.921217	0.870736	0.882797	0.897708	0.863406	0.903271	0.854702	0.848715	0.902217	0.833818	0.866392	0.888437	0.88075	0.858555	0.836785	0.85412	1	0.894325	0.0609615
934	6	65705	0.26282	65.2689	8.06142	3.67119	1.30725	0.934206	0.894513	0.895952	0.91095	0.921787	0.87157	0.884331	0.899543	0.864485	0.903021	0.854357	0.850065	0.902382	0.834746	0.866509	0.889027	0.88023	0.858846	0.837082	0.853664	1	0.89556	0.0605614
938	10	57672	0.230688	65.2517	8.06738	3.66865	1.30855	0.935289	0.895721	0.89703	0.912089	0.922475	0.872494	0.885326	0.900619	0.86496	0.903125	0.854522	0.850586	0.902856	0.835449	0.86672	0.88901	0.880211	0.859186	0.837269	0.85369	1	0.896409	0.0602017
940	0	533271	2.13308	22.8118	0.843135	0.152698	0.0168458	0.941452	0.908095	0.910049	0.907642	0.93149	0.901706	0.871498	0.884957	0.859401	0.868338	0.887002	0.877375	0.908774	0.837449	0.849522	0.878561	0.862811	0.840411	0.829995	0.845066	1	0.900365	0.0602454
945	5	95582	0.382328	63.1984	5.68389	3.26628	0.835643	0.942139	0.909941	0.911066	0.909188	0.932294	0.901901	0.872418	0.885381	0.860418	0.869939	0.887186	0.877613	0.907844	0.83692	0.84994	0.878779	0.863583	0.840979	0.829999	0.845599	1	0.901226	0.0598627
946	6	61238	0.244952	65.0002	8.05113	3.62706	1.29389	0.943524	0.91195	0.911721	0.91004	0.933554	0.902414	0.874473	0.886125	0.860626	0.871085	0.88748	0.878441	0.908472	0.836997	0.850289	0.878752	0.8635	0.841308	0.829926	0.846166	1	0.902246	0.0594272
950	10	53998	0.215992	64.979	8.05747	3.62385	1.2935	0.944702	0.91396	0.912756	0.910821	0.934248	0.902867	0.876171	0.887181	0.861486	0.871903	0.887894	0.877931	0.909043	0.83705	0.850013	0.879607	0.863541	0.841966	0.829781	0.845846	1	0.903195	0.0590527
952	0	555155	2.22062	22.7806	0.85017	0.152086	0.0169388	0.929584	0.855469	0.887179	0.917338	0.938029	0.900055	0.868262	0.911488	0.85932	0.871933	0.876478	0.885355	0.903156	0.847313	0.879071	0.851693	0.86898	0.869258	0.842009	0.875584	1	0.892976	0.0633473
957	5	97256	0.389024	62.4623	5.64541	3.15468	0.811598	0.930806	0.858518	0.888531	0.917727	0.938461	0.900489	0.869021	0.912165	0.858081	0.873206	0.878357	0.887585	0.903713	0.847871	0.879714	0.852821	0.868877	0.869478	0.841388	0.875602	1	0.894035	0.0626529
958	6	62300	0.2492	61.9679	7.82497	3.15006	1.14415	0.932047	0.85935	0.889093	0.918804	0.938724	0.902006	0.868836	0.912681	0.860136	0.873844	0.878555	0.889968	0.903989	0.848363	0.879478	0.853644	0.869422	0.87073	0.841557	0.876709	1	0.894872	0.0625252
962	10	54858	0.219432	61.9519	7.83393	3.14804	1.14551	0.933857	0.861032	0.890827	0.919884	0.939116	0.902248	0.870128	0.913841	0.861005	0.873528	0.878887	0.890217	0.904162	0.848728	0.879935	0.854661	0.86949	0.870958	0.841545	0.877192	1	0.895911	0.062094
964	0	558378	2.23351	22.8127	0.847509	0.152722	0.0169384	0.944674	0.894755	0.895836	0.898374	0.93393	0.891538	0.883134	0.927717	0.88603	0.859011	0.877369	0.846755	0.90174	0.853962	0.861827	0.87792	0.869082	0.852565	0.867688	0.88525	1	0.900088	0.06046
969	5	97674	0.390696	61.9818	5.58168	3.08224	0.790351	0.945333	0.895817	0.896047	0.898422	0.935249	0.892341	0.884647	0.928533	0.886817	0.858325	0.878576	0.848767	0.902205	0.854736	0.86287	0.877337	0.869638	0.852781	0.868025	0.883736	1	0.900782	0.0602665
970	6	62667	0.250668	63.9816	7.92233	3.45981	1.23302	0.94628	0.897338	0.896517	0.899149	0.936681	0.89366	0.884541	0.929173	0.887349	0.859176	0.879107	0.848972	0.901918	0.856456	0.863134	0.877376	0.8697	0.853527	0.869142	0.884828	1	0.901607	0.0600107
974	10	55181	0.220724	63.9514	7.92984	3.45533	1.23261	0.947609	0.898289	0.898072	0.900355	0.93756	0.894529	0.884761	0.929323	0.88776	0.859743	0.879651	0.849686	0.902666	0.857088	0.863712	0.877857	0.870055	0.852775	0.868795	0.884942	1	0.902476	0.059541
976	0	681561	2.72624	22.8427	0.857151	0.153335	0.0171741	0.930777	0.901998	0.918627	0.892219	0.940713	0.891025	0.907518	0.888273	0.8738	0.874194	0.848505	0.861935	0.90356	0.841532	0.870431	0.87756	0.880339	0.870178	0.840783	0.860408	1	0.900134	0.0585678
981	5	106068	0.424272	63.6222	5.747	3.33281	0.856654	0.931912	0.90376	0.919179	0.893955	0.940147	0.891871	0.907757	0.88859	0.875071	0.875306	0.84806	0.862239	0.902407	0.842125	0.86981	0.878455	0.879511	0.870088	0.842049	0.860806	1	0.900871	0.0584561
982	6	67290	0.26916	67.1757	8.25686	3.99902	1.41147	0.933556	0.904733	0.920783	0.895126	0.941143	0.89199	0.908508	0.890043	0.87594	0.875338	0.849138	0.862736	0.903359	0.842614	0.870746	0.879031	0.879291	0.869602	0.842495	0.860915	1	0.901871	0.0579776
986	10	59185	0.23674	67.1455	8.24837	3.99343	1.40859	0.934595	0.905255	0.922033	0.89597	0.942029	0.893191	0.909014	0.890977	0.876126	0.875999	0.849286	0.863082	0.903607	0.843051	0.871471	0.879944	0.879201	0.870136	0.842621	0.861316	1	0.902636	0.0577348
988	0	711199	2.8448	22.9055	0.866901	0.154609	0.0174786	0.943611	0.884556	0.884667	0.894071	0.925157	0.876958	0.873349	0.897737	0.870993	0.872066	0.844323	0.851074	0.901707	0.838563	0.871589	0.881465	0.889112	0.829986	0.847486	0.857314	1	0.891546	0.0605757
993	5	107466	0.429864	63.3051	5.69288	3.28275	0.839621	0.944429	0.88588	0.885969	0.895209	0.925376	0.877706	0.874709	0.897302	0.871141	0.873141	0.845225	0.851404	0.902262	0.839796	0.872681	0.880697	0.89023	0.83171	0.847943	0.857895	1	0.892386	0.0602187
994	6	67890	0.27156	65.122	8.0593	3.64715	1.30015	0.945728	0.887494	0.887023	0.896745	0.926322	0.879349	0.874687	0.898159	0.872168	0.874061	0.845994	0.851952	0.903248	0.840706	0.872293	0.8808	0.891869	0.83228	0.848034	0.856938	1	0.89345	0.0598062
998	10	59713	0.238852	65.1081	8.05019	3.64452	1.29745	0.946862	0.888885	0.888274	0.897861	0.927043	0.880051	0.876233	0.898741	0.872524	0.87486	0.846943	0.852201	0.902844	0.84119	0.872515	0.880897	0.891422	0.832549	0.848509	0.857493	1	0.894357	0.0594787
1000	0	658067	2.63227	22.9237	0.864341	0.15497	0.0174379	0.923472	0.910387	0.89696	0.890323	0.927115	0.884229	0.887556	0.914984	0.845227	0.868622	0.856541	0.855684	0.905286	0.848768	0.858409	0.886252	0.867115	0.842669	0.840455	0.859378	1	0.894429	0.0618284
1005	5	103849	0.415396	63.5132	5.75277	3.31621	0.854546	0.925218	0.911602	0.898584	0.890028	0.928155	0.884525	0.889012	0.916615	0.84632	0.870013	0.856431	0.857124	0.907009	0.849368	0.859368	0.887606	0.867192	0.843653	0.839401	0.860504	1	0.895504	0.0615229
1006	6	65380	0.26152	66.1274	8.14798	3.81654	1.35598	0.926361	0.913735	0.900184	0.891832	0.928763	0.884628	0.889293	0.917414	0.847063	0.870044	0.856539	0.857028	0.906814	0.849778	0.859575	0.887022	0.8671	0.843783	0.840104	0.860187	1	0.896434	0.0612487
1010	10	57562	0.230248	66.1099	8.16193	3.81414	1.35696	0.927635	0.914874	0.90122	0.893089	0.929893	0.885654	0.890214	0.918566	0.849328	0.870896	0.856807	0.857606	0.907091	0.849614	0.860047	0.886948	0.867543	0.844107	0.840502	0.860637	1	0.897456	0.0608648
1012	0	620140	2.48056	22.8514	0.864041	0.153519	0.0173398	0.92405	0.884813	0.883602	0.896131	0.925552	0.864906	0.882944	0.914772	0.886607	0.875287	0.896325	0.875929	0.914721	0.832503	0.844629	0.878793	0.838032	0.858938	0.823574	0.876347	1	0.891885	0.0647019
1017	5	101913	0.407652	63.8458	5.78927	3.36851	0.86868	0.926006	0.88654	0.885226	0.896888	0.925667	0.864904	0.883778	0.916095	0.887453	0.876409	0.896034	0.876262	0.914545	0.834094	0.844794	0.879083	0.838441	0.85884	0.82516	0.875266	1	0.892891	0.0641407
1018	6	64655	0.25862	65.6275	8.1263	3.73248	1.33039	0.927569	0.888299	0.885392	0.897989	0.926386	0.865788	0.885508	0.916658	0.887418	0.877001	0.896288	0.877341	0.915405	0.834638	0.845279	0.87854	0.839363	0.860266	0.824886	0.874921	1	0.893829	0.0636085
1022	10	56877	0.227508	65.6158	8.13111	3.73068	1.32926	0.928565	0.889929	0.886747	0.899766	0.927484	0.867196	0.886457	0.916653	0.887336	0.877974	0.896892	0.87836	0.915625	0.835188	0.845693	0.878765	0.839012	0.860585	0.825167	0.874607	1	0.894844	0.0632143
1024	0	810248	3.24099	22.9469	0.869424	0.155446	0.0175851	0.935958	0.865404	0.908557	0.913891	0.939736	0.88802	0.884532	0.922609	0.862975	0.87863	0.880695	0.842457	0.916422	0.855125	0.863	0.882867	0.869798	0.843945	0.822102	0.872788	1	0.897532	0.0600808
1029	5	113440	0.45376	62.1953	5.61269	3.11434	0.799339	0.937575	0.867278	0.908868	0.914536	0.940718	0.888545	0.886006	0.922977	0.863527	0.879505	0.880633	0.844416	0.916758	0.855382	0.863836	0.882797	0.869684	0.843671	0.822166	0.872809	1	0.898456	0.0597261
1030	6	70577	0.282308	63.7358	7.92237	3.4214	1.22411	0.938486	0.868371	0.909978	0.914703	0.941121	0.889192	0.88757	0.923339	0.864219	0.880145	0.881371	0.844284	0.917176	0.855775	0.863567	0.882844	0.869185	0.844071	0.822853	0.873323	1	0.899151	0.0594476
1034	10	62168	0.248672	63.7141	7.92778	3.41821	1.22397	0.939503	0.869225	0.91046	0.915576	0.94132	0.889791	0.888439	0.923554	0.865284	0.880936	0.881925	0.84566	0.917562	0.856445	0.86362	0.882456	0.869394	0.843561	0.822529	0.874284	1	0.899817	0.0592079
1036	0	845533	3.38213	22.9542	0.884691	0.155617	0.0179481	0.93343	0.879852	0.89202	0.902283	0.939379	0.874482	0.885935	0.896895	0.882311	0.874764	0.846116	0.861926	0.903804	0.85039	0.874425	0.884766	0.861651	0.865002	0.831947	0.878566	1	0.894135	0.0637466
1041	5	113565	0.45426	63.6513	5.74168	3.33716	0.856892	0.935147	0.880791	0.89281	0.903214	0.940083	0.875631	0.886796	0.898067	0.882728	0.874983	0.846361	0.862893	0.903267	0.851618	0.874429	0.884392	0.862123	0.865509	0.83251	0.87976	1	0.895022	0.0636144
1042	6	70684	0.282736	63.8374	7.98224	3.43952	1.23787	0.935594	0.88271	0.894566	0.904158	0.940368	0.877518	0.888716	0.898464	0.883262	0.875729	0.847766	0.862918	0.90413	0.852414	0.874314	0.884797	0.862508	0.865175	0.832805	0.879994	1	0.896043	0.0631965
1046	10	62133	0.248532	63.8268	7.99458	3.43831	1.23923	0.936692	0.884562	0.895571	0.9053	0.941207	0.878462	0.889817	0.898935	0.884264	0.87629	0.848502	0.862891	0.905091	0.852727	0.874616	0.885021	0.862625	0.865072	0.832907	0.879613	1	0.897002	0.0629804
1048	0	818764	3.27506	22.91	0.856817	0.154683	0.0172547	0.937422	0.89781	0.895924	0.884284	0.930381	0.88725	0.894946	0.892393	0.853916	0.878993	0.854908	0.863589	0.890968	0.844072	0.866029	0.850843	0.871213	0.850599	0.845365	0.864464	1	0.894292	0.0623
1053	5	112872	0.451488	59.7891	5.3944	2.76813	0.711646	0.938785	0.899346	0.896724	0.885432	0.93183	0.888391	0.895842	0.892755	0.855017	0.879492	0.856098	0.863779	0.892201	0.844975	0.866606	0.850623	0.8717	0.85162	0.846773	0.86459	1	0.895348	0.0620471
1054	6	70329	0.281316	62.1038	7.67978	3.16508	1.13052	0.939939	0.900816	0.897418	0.886341	0.931998	0.889498	0.897133	0.893294	0.855621	0.879374	0.857377	0.863769	0.893266	0.845377	0.866861	0.851036	0.871319	0.851576	0.847055	0.86453	1	0.896164	0.0618516
1058	10	61918	0.247672	62.0895	7.68772	3.16324	1.13116	0.941196	0.902508	0.898769	0.887569	0.932572	0.890403	0.897187	0.894401	0.856657	0.880326	0.858337	0.864248	0.894336	0.846038	0.867421	0.851634	0.871887	0.851602	0.847355	0.8647	1	0.89719	0.0614673
1060	0	732669	2.93068	22.9148	0.874734	0.154807	0.0176468	0.924864	0.884695	0.885706	0.918342	0.914015	0.873848	0.892043	0.89108	0.851857	0.886705	0.839569	0.870171	0.881776	0.829673	0.861037	0.849917	0.895434	0.807328	0.861495	0.876519	1	0.889732	0.0641869
1065	5	108168	0.432672	62.2331	5.63546	3.12052	0.804231	0.927275	0.885562	0.887559	0.919283	0.914896	0.875471	0.891983	0.891974	0.853635	0.887245	0.84029	0.869777	0.881023	0.831031	0.862755	0.851315	0.896416	0.807582	0.862552	0.876696	1	0.890912	0.0637328
1066	6	67864	0.271456	63.2003	7.91234	3.33832	1.20183	0.929322	0.887827	0.889809	0.920407	0.91578	0.875752	0.8921	0.892469	0.854054	0.887444	0.841551	0.870911	0.882058	0.832872	0.863772	0.852359	0.896897	0.808544	0.862748	0.877756	1	0.892195	0.0631556
1070	10	59639	0.238556	63.1829	7.90223	3.33528	1.19978	0.930331	0.889376	0.891053	0.921234	0.916757	0.876582	0.89226	0.892352	0.854793	0.888035	0.842083	0.871443	0.882091	0.833414	0.864007	0.852764	0.897215	0.809194	0.862481	0.877647	1	0.893009	0.0628019
1072	0	659742	2.63897	22.8593	0.84757	0.153653	0.0170113	0.922028	0.873728	0.884043	0.907656	0.936842	0.874909	0.881669	0.928705	0.879561	0.867995	0.884929	0.866825	0.905059	0.865234	0.825259	0.874003	0.859214	0.859941	0.832232	0.875322	1	0.892734	0.0651559
1077	5	104955	0.41982	61.5533	5.57746	3.0199	0.779257	0.922981	0.874513	0.884384	0.908208	0.937754	0.875747	0.882345	0.928789	0.880396	0.867996	0.885098	0.866833	0.905526	0.86548	0.824715	0.874951	0.857634	0.859659	0.831413	0.874608	1	0.893263	0.0650341
1078	6	66278	0.265112	65.2345	8.00377	3.66333	1.29644	0.924304	0.877222	0.885897	0.909344	0.938584	0.878504	0.882857	0.929132	0.880715	0.868358	0.886056	0.866992	0.906417	0.865845	0.825447	0.875343	0.858596	0.860097	0.831475	0.875592	1	0.894514	0.0643961
1082	10	58308	0.233232	65.2092	7.98831	3.6586	1.29231	0.925585	0.878653	0.887185	0.910415	0.939614	0.880034	0.883635	0.929178	0.881337	0.869924	0.885985	0.867411	0.90696	0.865473	0.826027	0.875583	0.85899	0.861691	0.831078	0.875626	1	0.895496	0.063921
1084	0	560718	2.24287	22.8565	0.857262	0.15361	0.0171923	0.905087	0.901465	0.882581	0.908421	0.941644	0.860929	0.879208	0.896956	0.86644	0.904043	0.874852	0.873095	0.922609	0.831655	0.830295	0.868118	0.880933	0.857297	0.821442	0.853455	1	0.891635	0.0636394
1089	5	97408	0.389632	63.5729	5.76559	3.32573	0.858005	0.906476	0.902251	0.884989	0.908668	0.942228	0.860956	0.878927	0.898294	0.866181	0.90549	0.876011	0.872752	0.92303	0.831641	0.831692	0.867875	0.880446	0.856131	0.822509	0.853457	1	0.892417	0.063444
1090	6	62160	0.24864	64.6036	8.05483	3.56331	1.27743	0.908752	0.904392	0.886881	0.91061	0.943163	0.862202	0.880631	0.898986	0.865862	0.905888	0.875812	0.873504	0.923375	0.831234	0.833213	0.867535	0.880502	0.855526	0.822169	0.853861	1	0.893738	0.0628055
1094	10	54766	0.219064	64.604	8.02629	3.56227	1.27271	0.910401	0.906101	0.888033	0.911551	0.943733	0.863373	0.88177	0.899865	0.866386	0.906511	0.876904	0.874283	0.924223	0.83152	0.833957	0.868185	0.880711	0.855001	0.822554	0.854207	1	0.894806	0.0622954
1096	0	454643	1.81857	22.7511	0.885205	0.151553	0.0176317	0.93508	0.88428	0.905916	0.916845	0.939052	0.900347	0.880645	0.902329	0.863713	0.887073	0.867452	0.865545	0.901016	0.863971	0.873527	0.883181	0.83254	0.840062	0.818212	0.845063	1	0.899063	0.0606165
1101	5	88649	0.354596	64.6115	5.83438	3.48991	0.895312	0.937134	0.885577	0.905966	0.918454	0.94018	0.901065	0.882537	0.903597	0.864731	0.888566	0.868256	0.866547	0.902131	0.865187	0.873789	0.882452	0.832897	0.840184	0.817889	0.84499	1	0.900206	0.0602787
1102	6	57654	0.230616	66.0563	8.19915	3.80654	1.35784	0.937723	0.887258	0.906919	0.919372	0.94108	0.901785	0.884232	0.904248	0.864459	0.889661	0.868621	0.866601	0.902253	0.865959	0.87353	0.884162	0.833342	0.840106	0.818807	0.844694	1	0.901046	0.0600738
1106	10	50743	0.202972	66.0455	8.18756	3.80426	1.35551	0.938602	0.888428	0.908312	0.920462	0.941893	0.902824	0.884989	0.904943	0.865105	0.89028	0.868938	0.866937	0.902923	0.866868	0.873884	0.88496	0.834105	0.840421	0.819147	0.844747	1	0.901937	0.0597989
1108	0	581390	2.32556	22.6958	0.854666	0.150413	0.0169257	0.930535	0.878539	0.861282	0.898532	0.933342	0.868768	0.862437	0.90583	0.870357	0.879248	0.86659	0.870397	0.887017	0.818478	0.852306	0.890114	0.873635	0.834568	0.841385	0.867281	1	0.887005	0.0642946
1113	5	99846	0.399384	63.1835	5.72392	3.26511	0.842564	0.930538	0.87997	0.862393	0.89929	0.934324	0.869764	0.862488	0.905565	0.870741	0.88003	0.867561	0.872073	0.888528	0.819302	0.852172	0.890511	0.873425	0.835116	0.842638	0.866529	1	0.887707	0.0641061
1114	6	63541	0.254164	63.8957	8.01073	3.44972	1.24492	0.931792	0.882084	0.863978	0.899419	0.935286	0.871288	0.863545	0.906682	0.871327	0.879251	0.868888	0.872657	0.888395	0.819156	0.852552	0.889512	0.874254	0.834973	0.842189	0.867086	1	0.888696	0.0637157
1118	10	55814	0.223256	63.8788	8.00006	3.44667	1.24259	0.933207	0.884518	0.865446	0.900625	0.935894	0.871851	0.864299	0.907219	0.871994	0.880012	0.86945	0.873267	0.889696	0.819857	0.853101	0.889902	0.874637	0.835185	0.842441	0.867318	1	0.889811	0.0632652
1120	0	602901	2.4116	22.7931	0.85222	0.152338	0.016995	0.941046	0.888388	0.886088	0.909301	0.920797	0.875955	0.887816	0.905461	0.83856	0.883293	0.839883	0.843574	0.868964	0.859912	0.859983	0.855051	0.827295	0.846399	0.843685	0.864181	1	0.89113	0.0615424
1125	5	100998	0.403992	61.4777	5.55646	3.00842	0.77243	0.942969	0.889171	0.888527	0.908998	0.922845	0.878057	0.89032	0.906137	0.84066	0.882993	0.841086	0.844779	0.870997	0.860383	0.860438	0.856492	0.827784	0.846423	0.84314	0.864874	1	0.892493	0.0611083
1126	6	64488	0.257952	64.6214	7.93658	3.56158	1.25741	0.943703	0.890561	0.890057	0.910293	0.923753	0.878954	0.890995	0.906959	0.841816	0.884506	0.841273	0.845514	0.871193	0.861315	0.860579	0.85747	0.828743	0.845964	0.843707	0.865254	1	0.893474	0.0608308
1130	10	56807	0.227228	64.6003	7.92649	3.55782	1.25478	0.944285	0.892091	0.891527	0.910953	0.924948	0.880032	0.891756	0.907899	0.841983	0.885384	0.842159	0.84626	0.87219	0.861936	0.860757	0.858002	0.829079	0.845838	0.843558	0.865237	1	0.894379	0.0604317
1132	0	568487	2.27395	22.7658	0.856112	0.151802	0.0170615	0.928918	0.880225	0.868917	0.91036	0.911069	0.894546	0.867712	0.907178	0.851143	0.864809	0.848896	0.859883	0.874871	0.828717	0.835829	0.863007	0.874287	0.847268	0.832526	0.868955	1	0.886306	0.0681399
1137	5	98253	0.393012	62.197	5.60724	3.11449	0.799858	0.930587	0.88322	0.869999	0.910919	0.910812	0.894466	0.868533	0.907942	0.852717	0.865999	0.849424	0.86036	0.875215	0.82997	0.837196	0.862976	0.874513	0.847038	0.832804	0.868874	1	0.887366	0.0675488
1138	6	63117	0.252468	64.8178	7.98905	3.59522	1.27632	0.931215	0.884659	0.872435	0.912852	0.911878	0.895931	0.870146	0.909002	0.854326	0.867555	0.848844	0.861305	0.876578	0.830727	0.836344	0.863	0.87444	0.846785	0.832026	0.868942	1	0.888584	0.0670578
1142	10	55405	0.22162	64.785	7.9781	3.5895	1.27283	0.932966	0.886481	0.874019	0.914168	0.912779	0.896471	0.871374	0.909593	0.855257	0.868478	0.849265	0.862422	0.876798	0.831631	0.836098	0.863767	0.874885	0.847063	0.831676	0.868938	1	0.889737	0.066577
1144	0	637562	2.55025	22.8804	0.851788	0.154082	0.0171274	0.918918	0.86265	0.869807	0.913228	0.924882	0.871967	0.876653	0.895129	0.840684	0.901341	0.891462	0.885756	0.878683	0.831147	0.807237	0.873895	0.848674	0.845994	0.804569	0.846849	1	0.884477	0.0664419
1149	5	102673	0.410692	61.1984	5.52649	2.9677	0.762523	0.919804	0.864882	0.870312	0.915333	0.925258	0.873277	0.877772	0.896467	0.841609	0.900144	0.892085	0.886421	0.879029	0.8311	0.806439	0.873195	0.84869	0.84697	0.80548	0.848285	1	0.885445	0.0661444
1150	6	64770	0.25908	61.9935	7.74237	3.15082	1.13196	0.921584	0.866844	0.872163	0.916234	0.926417	0.875004	0.879126	0.897553	0.842643	0.901305	0.892095	0.887239	0.879883	0.831975	0.806484	0.872588	0.848734	0.846125	0.805851	0.848618	1	0.886729	0.0655882
1154	10	56879	0.227516	61.9885	7.73876	3.14997	1.13164	0.922898	0.868985	0.873433	0.91736	0.927231	0.875886	0.880158	0.898442	0.842596	0.902152	0.89221	0.887911	0.880492	0.831423	0.80673	0.872607	0.849145	0.846666	0.805913	0.848283	1	0.887739	0.0652022
1156	0	534724	2.1389	22.8271	0.880669	0.153059	0.0176178	0.927378	0.877131	0.869254	0.921445	0.938588	0.881265	0.881393	0.902548	0.867053	0.863332	0.850631	0.896433	0.896371	0.843396	0.835181	0.895699	0.818353	0.847751	0.819741	0.847437	1	0.89064	0.0599841
1161	5	95212	0.380848	63.0245	5.71335	3.2407	0.835532	0.929069	0.877946	0.870893	0.922573	0.938999	0.88179	0.88063	0.903841	0.868714	0.864298	0.851053	0.896788	0.896337	0.844095	0.83552	0.896389	0.817544	0.847351	0.819125	0.846411	1	0.891499	0.059594
1162	6	60924	0.243696	64.83	8.05837	3.59997	1.2909	0.930914	0.88008	0.87239	0.923749	0.939203	0.882953	0.881894	0.905382	0.869337	0.865422	0.851799	0.89752	0.896387	0.845135	0.836903	0.896773	0.817658	0.848836	0.819053	0.847564	1	0.892759	0.0592509
1166	10	53499	0.213996	64.8119	8.06914	3.59746	1.29222	0.93198	0.881764	0.873381	0.924849	0.939915	0.883026	0.882568	0.905288	0.870016	0.866222	0.852324	0.89783	0.89669	0.845081	0.837464	0.897512	0.818127	0.849203	0.819053	0.847857	1	0.893563	0.0589245
1168	0	508212	2.03285	22.734	0.862462	0.151179	0.0171242	0.929693	0.883698	0.881842	0.882523	0.933565	0.871748	0.889007	0.917615	0.851389	0.890706	0.889243	0.883503	0.876822	0.837429	0.883737	0.884098	0.833742	0.849403	0.842226	0.832611	1	0.891362	0.0624245
1173	5	93381	0.373524	64.0401	5.76975	3.3982	0.87075	0.930237	0.886021	0.882653	0.883649	0.934376	0.872785	0.888885	0.917815	0.851378	0.892152	0.889089	0.883038	0.877946	0.838645	0.882937	0.883879	0.834008	0.85051	0.843137	0.83169	1	0.892157	0.061829
1174	6	60023	0.240092	65.6411	8.15796	3.7359	1.33455	0.931693	0.888859	0.88367	0.884711	0.934833	0.873773	0.89005	0.91849	0.851274	0.892883	0.889884	0.883486	0.878363	0.838354	0.88337	0.884661	0.834663	0.850574	0.844335	0.832639	1	0.893262	0.0614144
1178	10	52717	0.210868	65.6477	8.13861	3.73624	1.33157	0.932868	0.890908	0.885217	0.886687	0.935628	0.874926	0.890633	0.918774	0.852144	0.893488	0.889827	0.883757	0.878967	0.838136	0.883254	0.885018	0.835508	0.851481	0.844519	0.832872	1	0.894345	0.061044
1180	0	546217	2.18487	22.8468	0.876628	0.153446	0.0175955	0.942999	0.888567	0.876919	0.915642	0.945795	0.848148	0.863432	0.892648	0.880238	0.883668	0.823788	0.854239	0.878816	0.848519	0.837661	0.884277	0.850669	0.823635	0.844356	0.853027	1	0.890654	0.0622378
1185	5	96077	0.384308	64.2672	5.81606	3.43503	0.883793	0.944914	0.890681	0.878207	0.916166	0.946964	0.850349	0.865509	0.89331	0.880991	0.885358	0.823917	0.855007	0.879898	0.849798	0.837844	0.884936	0.851218	0.823183	0.844161	0.85126	1	0.891969	0.0620391
1186	6	61272	0.245088	64.3869	8.10437	3.53068	1.27716	0.945979	0.892561	0.8797	0.916724	0.947194	0.853032	0.866823	0.893793	0.882467	0.884515	0.82372	0.855007	0.88028	0.851466	0.838295	0.884597	0.851498	0.822464	0.844456	0.852698	1	0.892968	0.0616771
1190	10	53942	0.215768	64.3592	8.11218	3.5266	1.27784	0.947064	0.894924	0.880603	0.917736	0.947425	0.854853	0.867951	0.894377	0.883134	0.885025	0.825127	0.855141	0.880585	0.851609	0.837937	0.884663	0.851841	0.823069	0.845186	0.851739	1	0.893974	0.0614148
1192	0	485937	1.94375	22.7773	0.851968	0.152022	0.0169771	0.95123	0.878291	0.88229	0.913852	0.953338	0.87723	0.898757	0.885221	0.855497	0.879617	0.847725	0.843656	0.865119	0.854125	0.853173	0.87994	0.838122	0.856754	0.862025	0.827474	1	0.894729	0.0619514
1197	5	90952	0.363808	64.8625	5.85702	3.5306	0.907004	0.952359	0.879563	0.885308	0.914763	0.953767	0.878606	0.899057	0.886715	0.856067	0.881058	0.848794	0.843143	0.865654	0.854269	0.852922	0.881207	0.838024	0.855748	0.863065	0.82725	1	0.89582	0.0613895
1198	6	58900	0.2356	64.3747	8.12709	3.52978	1.284	0.953786	0.880662	0.887776	0.916087	0.954593	0.88011	0.900314	0.887835	0.857046	0.881299	0.848396	0.843625	0.865968	0.854457	0.852538	0.881112	0.83854	0.855153	0.863973	0.827029	1	0.896925	0.06104
1202	10	51945	0.20778	64.3512	8.13231	3.52625	1.28389	0.954654	0.881615	0.8892	0.917403	0.95476	0.881221	0.901405	0.888671	0.857436	0.881018	0.848609	0.844884	0.866821	0.85527	0.852873	0.88176	0.839551	0.855944	0.864289	0.826413	1	0.897772	0.0607419
1204	0	555875	2.2235	22.7357	0.842697	0.151183	0.0167444	0.936113	0.866147	0.889375	0.916947	0.947939	0.86183	0.866107	0.893139	0.846141	0.885469	0.847369	0.867946	0.912177	0.859229	0.835945	0.875789	0.851585	0.831861	0.81766	0.83375	1	0.889865	0.0632416
1209	5	97171	0.388684	63.2357	5.68839	3.27205	0.837206	0.937378	0.86797	0.892185	0.917563	0.947824	0.862526	0.86779	0.893595	0.846302	0.885794	0.850192	0.869292	0.912139	0.860061	0.837107	0.87628	0.851303	0.830963	0.818331	0.833134	1	0.890987	0.0627459
1210	6	62216	0.248864	65.2176	8.06645	3.66281	1.30144	0.938874	0.870041	0.893918	0.917586	0.948293	0.862238	0.867703	0.89391	0.847089	0.885817	0.850818	0.869696	0.913238	0.8601	0.837686	0.876326	0.852265	0.831249	0.818857	0.832856	1	0.891812	0.0624716
1214	10	54876	0.219504	65.2022	8.06965	3.66045	1.30165	0.939919	0.871939	0.895437	0.918635	0.948949	0.863656	0.868094	0.894289	0.847975	0.885906	0.850909	0.869196	0.913569	0.860066	0.837889	0.876339	0.852422	0.831775	0.819375	0.832869	1	0.892717	0.0621994
1216	0	648771	2.59508	22.8485	0.844912	0.153432	0.0169191	0.907407	0.892895	0.870766	0.912849	0.93527	0.878424	0.868577	0.919376	0.868336	0.883657	0.879587	0.888872	0.881621	0.819385	0.823664	0.874288	0.8349	0.841879	0.837439	0.847354	1	0.889192	0.0647997
1221	5	103843	0.415372	66.3816	5.99635	3.78341	0.971461	0.90905	0.894995	0.871359	0.913206	0.936154	0.879226	0.870641	0.919956	0.868104	0.884643	0.880762	0.888558	0.883054	0.821524	0.823262	0.875249	0.8345	0.842469	0.837529	0.847361	1	0.890221	0.0644494
1222	6	65809	0.263236	69.2848	8.54309	4.38714	1.55479	0.911023	0.89661	0.872745	0.913674	0.936414	0.880556	0.87229	0.920664	0.86843	0.883944	0.880966	0.889415	0.883086	0.822236	0.823284	0.875108	0.834977	0.842263	0.837408	0.847103	1	0.891189	0.0641791
1226	10	57742	0.230968	69.2474	8.53765	4.38004	1.55224	0.91262	0.897934	0.873827	0.914759	0.937411	0.881109	0.872753	0.921366	0.869385	0.883967	0.881066	0.890115	0.883733	0.823491	0.823872	0.8751	0.835163	0.84248	0.8379	0.848057	1	0.892128	0.0638756
1228	0	639372	2.55749	22.8584	0.856944	0.153649	0.0172029	0.940432	0.894837	0.872426	0.90253	0.929383	0.892391	0.890126	0.908829	0.855875	0.876212	0.83783	0.881359	0.880096	0.861568	0.874005	0.881402	0.824308	0.830031	0.835556	0.836917	1	0.893793	0.0618891
1233	5	103492	0.413968	61.6428	5.57711	3.0328	0.780555	0.941619	0.896316	0.874657	0.90421	0.930318	0.89362	0.890822	0.909573	0.856984	0.87773	0.83864	0.882711	0.880682	0.861023	0.874493	0.880377	0.823991	0.829117	0.836765	0.836504	1	0.894954	0.0615878
1234	6	65562	0.262248	63.6307	7.90885	3.40456	1.21776	0.942398	0.898516	0.875782	0.904785	0.93105	0.894863	0.891904	0.910177	0.857722	0.878413	0.8398	0.883141	0.881318	0.86255	0.874844	0.879869	0.824639	0.829848	0.837276	0.836315	1	0.895937	0.0611897
1238	10	57739	0.230956	63.6001	7.90307	3.39962	1.21595	0.943305	0.900128	0.876825	0.906051	0.931372	0.895928	0.893512	0.910866	0.858475	0.878514	0.840091	0.883969	0.881995	0.863004	0.874556	0.880246	0.824902	0.830643	0.837008	0.836367	1	0.896843	0.0607308
1240	0	608557	2.43423	22.8413	0.854198	0.153302	0.01712	0.946248	0.86556	0.869674	0.898007	0.940475	0.848158	0.861497	0.900513	0.862778	0.889628	0.843693	0.871675	0.870332	0.827559	0.848461	0.883925	0.85312	0.823103	0.834664	0.820148	1	0.885448	0.0626122
1245	5	100932	0.403728	63.2696	5.73609	3.27852	0.846287	0.94684	0.868823	0.871433	0.899977	0.941139	0.850518	0.862779	0.899883	0.862883	0.890075	0.844905	0.871151	0.87181	0.827676	0.848745	0.88361	0.855006	0.825041	0.835042	0.819255	1	0.886711	0.0622749
1246	6	63828	0.255312	63.8139	8.01493	3.43714	1.24376	0.947985	0.870222	0.873394	0.901	0.942376	0.850959	0.862803	0.902284	0.863015	0.890879	0.845671	0.871545	0.870793	0.828437	0.849196	0.884886	0.855377	0.826228	0.835096	0.8187	1	0.887725	0.0618169
1250	10	56061	0.224244	63.8046	8.01048	3.43555	1.24308	0.948966	0.872888	0.874744	0.902178	0.942589	0.852036	0.863461	0.902677	0.863559	0.891315	0.846275	0.871675	0.871354	0.829347	0.849253	0.885669	0.855738	0.826778	0.83509	0.819286	1	0.888739	0.0614106
1252	0	599741	2.39896	22.7914	0.850465	0.152301	0.0169502	0.938182	0.880057	0.893838	0.895234	0.931545	0.859139	0.892836	0.882217	0.86666	0.869512	0.836935	0.852736	0.89069	0.866818	0.8535	0.881301	0.8598	0.808727	0.868437	0.843056	1	0.889897	0.0637663
1257	5	100823	0.403292	62.1064	5.6368	3.10189	0.800575	0.938099	0.882125	0.895946	0.89735	0.933061	0.859734	0.892594	0.884208	0.866861	0.86993	0.837507	0.852886	0.89182	0.866712	0.85475	0.882234	0.859164	0.807936	0.868239	0.842729	1	0.890911	0.0635294
1258	6	64083	0.256332	62.6111	7.84004	3.24621	1.16765	0.939485	0.88422	0.896985	0.898897	0.934054	0.862054	0.893295	0.884696	0.867289	0.870566	0.838686	0.854127	0.892234	0.867609	0.855196	0.882738	0.859034	0.808467	0.868967	0.842392	1	0.892113	0.0630843
1262	10	56429	0.225716	62.5914	7.84199	3.24331	1.16683	0.939933	0.885919	0.898837	0.900034	0.935237	0.862952	0.894451	0.885201	0.867905	0.871892	0.84018	0.854135	0.892378	0.867595	0.855624	0.882817	0.859753	0.808503	0.868791	0.841872	1	0.893095	0.062721
1264	0	564000	2.256	22.7572	0.851197	0.151624	0.0169455	0.943028	0.88949	0.877021	0.899537	0.944656	0.880847	0.891835	0.915871	0.845521	0.885832	0.839958	0.867035	0.892386	0.855576	0.821791	0.866708	0.858066	0.836753	0.859035	0.848676	1	0.894051	0.0601282
1269	5	98064	0.392256	62.1091	5.59498	3.10122	0.795286	0.944868	0.890633	0.879732	0.900356	0.945291	0.882541	0.891632	0.917217	0.846473	0.885672	0.840487	0.867474	0.891647	0.856247	0.822106	0.86649	0.858552	0.835597	0.85795	0.848461	1	0.895106	0.0598486
1270	6	62563	0.250252	62.5442	7.80213	3.23499	1.16393	0.94607	0.892412	0.881136	0.90054	0.946038	0.884373	0.893004	0.918442	0.845492	0.886003	0.841144	0.867741	0.891717	0.857416	0.822443	0.867565	0.859078	0.835558	0.858047	0.847594	1	0.896055	0.0592246
1274	10	55273	0.221092	62.5126	7.80504	3.23033	1.16238	0.94709	0.893963	0.882275	0.901815	0.946782	0.885143	0.894171	0.918939	0.845829	0.886527	0.841378	0.868589	0.892	0.858141	0.823132	0.86772	0.859868	0.834847	0.858231	0.847982	1	0.896962	0.0588309
1276	0	554728	2.21891	22.8559	0.843055	0.153577	0.0168951	0.942428	0.882605	0.888235	0.928496	0.93454	0.890421	0.87626	0.885809	0.875498	0.870784	0.861196	0.859123	0.872632	0.840035	0.831835	0.876644	0.823978	0.805353	0.827104	0.832866	1	0.893891	0.0591288
1281	5	97202	0.388808	65.296	5.91559	3.60207	0.927718	0.943607	0.884329	0.89064	0.928592	0.935027	0.890661	0.875918	0.886443	0.876397	0.870975	0.861901	0.860152	0.87205	0.839509	0.83094	0.876556	0.823054	0.805333	0.826814	0.835003	1	0.894679	0.0589801
1282	6	62249	0.248996	65.4664	8.24305	3.71058	1.3432	0.944489	0.885829	0.891661	0.929268	0.935862	0.891275	0.877211	0.888006	0.877372	0.871516	0.862191	0.859773	0.872143	0.840303	0.831025	0.877203	0.823186	0.805563	0.827419	0.834752	1	0.895539	0.0585836
1286	10	54748	0.218992	65.4282	8.23628	3.70407	1.34123	0.945359	0.887274	0.892845	0.929943	0.9366	0.89174	0.878315	0.888672	0.878397	0.872068	0.862424	0.860196	0.87226	0.84078	0.831026	0.877676	0.823144	0.80592	0.827245	0.834588	1	0.896339	0.0582064
1288	0	517803	2.07121	22.7915	0.865732	0.152326	0.0172853	0.931423	0.880809	0.861602	0.911003	0.939224	0.876605	0.877207	0.873111	0.885474	0.895406	0.848526	0.889808	0.8878	0.842633	0.856779	0.864552	0.842537	0.830043	0.827041	0.851153	1	0.889541	0.0648988
1293	5	94377	0.377508	65.2634	5.9017	3.59641	0.925098	0.93287	0.882402	0.861561	0.911159	0.94034	0.877311	0.878911	0.873703	0.886185	0.89605	0.850689	0.890392	0.888299	0.84394	0.85649	0.864798	0.841757	0.829227	0.826361	0.851404	1	0.890392	0.0644812
1294	6	60578	0.242312	67.6728	8.38339	4.09082	1.45508	0.934473	0.884116	0.863185	0.912435	0.941414	0.877299	0.880567	0.874674	0.886799	0.895928	0.851654	0.890364	0.888879	0.84482	0.856516	0.866329	0.84217	0.83026	0.825349	0.851902	1	0.891494	0.064085
1298	10	53144	0.212576	67.6532	8.36831	4.08677	1.4522	0.935741	0.885886	0.864547	0.913123	0.941913	0.878001	0.881087	0.875819	0.887015	0.896348	0.852599	0.891267	0.889338	0.84511	0.856785	0.86626	0.842701	0.830705	0.825399	0.852476	1	0.892414	0.0636415
1300	0	614574	2.4583	22.794	0.857342	0.152363	0.0171069	0.934605	0.89449	0.866089	0.897308	0.934363	0.878515	0.891424	0.882477	0.85112	0.876896	0.834571	0.868255	0.881505	0.834169	0.835824	0.877634	0.846308	0.857712	0.834742	0.850605	1	0.888662	0.0642643
1305	5	102206	0.408824	65.2406	5.8934	3.59249	0.923154	0.936726	0.895999	0.867611	0.899336	0.935072	0.878799	0.891435	0.882986	0.85269	0.877463	0.836101	0.868555	0.882277	0.832891	0.835391	0.876597	0.848199	0.857508	0.835646	0.851609	1	0.889779	0.0637286
1306	6	64992	0.259968	67.2894	8.37347	4.02368	1.44016	0.937808	0.898464	0.869522	0.901303	0.935607	0.87987	0.892456	0.884132	0.853728	0.877439	0.836141	0.869069	0.882762	0.833641	0.836341	0.877731	0.849066	0.857736	0.83531	0.851905	1	0.891013	0.0634596
1310	10	57110	0.22844	67.2719	8.3759	4.02077	1.44011	0.938951	0.899877	0.870872	0.902994	0.936036	0.881229	0.892567	0.884749	0.854938	0.877648	0.835843	0.870137	0.882954	0.833724	0.836929	0.878349	0.849186	0.858256	0.834871	0.852136	1	0.891944	0.0632708
1312	0	611816	2.44726	22.8816	0.862345	0.154123	0.0173469	0.934296	0.9081	0.867733	0.87138	0.924454	0.870083	0.880623	0.903619	0.857022	0.862164	0.861486	0.863442	0.895613	0.839963	0.859043	0.878246	0.850087	0.841276	0.833492	0.832304	1	0.888177	0.0636692
1317	5	101187	0.404748	62.4925	5.65963	3.15959	0.815771	0.935955	0.909969	0.868891	0.872503	0.924916	0.870502	0.880266	0.904118	0.85803	0.864301	0.862023	0.86352	0.895999	0.840755	0.858341	0.879149	0.850574	0.841951	0.832898	0.832958	1	0.889144	0.0632137
1318	6	63671	0.254684	67.0305	8.18213	3.97116	1.39822	0.937562	0.91014	0.869847	0.873671	0.925932	0.871079	0.880911	0.904462	0.858405	0.865182	0.862198	0.863894	0.895949	0.842605	0.858554	0.879466	0.850835	0.841553	0.832812	0.833716	1	0.889909	0.0628918
1322	10	55766	0.223064	67.0217	8.17889	3.96951	1.39701	0.938672	0.911245	0.871768	0.8753	0.926658	0.871284	0.881621	0.904763	0.858875	0.865375	0.862273	0.86377	0.896119	0.842834	0.858426	0.87955	0.851334	0.842655	0.833043	0.834236	1	0.890763	0.0626003
1324	0	684383	2.73753	22.9097	0.88295	0.154718	0.0178267	0.930787	0.888308	0.893237	0.907141	0.93487	0.863808	0.864777	0.903653	0.866091	0.857234	0.834948	0.872366	0.887117	0.839063	0.835686	0.880848	0.876386	0.792826	0.835547	0.84224	1	0.889631	0.0624535
1329	5	105547	0.422188	65.3211	5.90563	3.60589	0.927329	0.932712	0.889552	0.893853	0.908861	0.935199	0.865164	0.864676	0.903503	0.86794	0.857561	0.834538	0.872796	0.887652	0.839271	0.836632	0.881044	0.876046	0.792903	0.836343	0.842492	1	0.890541	0.0620822
1330	6	66793	0.267172	64.8175	8.15769	3.6018	1.30645	0.933758	0.892084	0.895191	0.909931	0.935787	0.865555	0.865637	0.90374	0.868804	0.858593	0.83526	0.874163	0.888589	0.839639	0.837049	0.880624	0.876245	0.792284	0.836487	0.843374	1	0.891578	0.0616363
1334	10	58733	0.234932	64.789	8.14577	3.59674	1.30322	0.934985	0.893467	0.896676	0.910944	0.936092	0.866063	0.866395	0.903921	0.868983	0.859525	0.835689	0.874806	0.888666	0.83992	0.837664	0.881174	0.875743	0.792272	0.836923	0.843691	1	0.892406	0.0612247
1336	0	729646	2.91858	22.8738	0.860718	0.153964	0.0173001	0.947531	0.874649	0.868444	0.918169	0.931208	0.884187	0.866955	0.904976	0.858887	0.87225	0.845751	0.850541	0.863254	0.840121	0.85712	0.871787	0.840375	0.830044	0.819292	0.818306	1	0.889279	0.0612581
1341	5	108515	0.43406	64.3092	5.81049	3.44147	0.884212	0.949127	0.877109	0.869179	0.918891	0.931567	0.884297	0.867263	0.905479	0.859651	0.873354	0.845634	0.850482	0.86354	0.84017	0.858209	0.872368	0.840252	0.830586	0.819937	0.819186	1	0.890176	0.0609005
1342	6	68155	0.27262	66.2359	8.2074	3.83694	1.36678	0.950209	0.878637	0.870758	0.919294	0.932257	0.885174	0.868682	0.906669	0.859922	0.874015	0.846365	0.851177	0.864838	0.839704	0.859005	0.872401	0.83999	0.830966	0.818883	0.82038	1	0.891116	0.060735
1346	10	59893	0.239572	66.2157	8.20581	3.83345	1.36497	0.951196	0.880645	0.872264	0.920391	0.932814	0.886422	0.869409	0.90675	0.861344	0.874343	0.846192	0.851418	0.865218	0.839756	0.859282	0.872381	0.840182	0.831558	0.818067	0.82073	1	0.892055	0.0604014
1348	0	692002	2.76801	22.9003	0.875949	0.154517	0.0176581	0.936831	0.886045	0.887042	0.926835	0.93413	0.86092	0.873742	0.87452	0.896739	0.891164	0.841789	0.849501	0.875935	0.868888	0.856513	0.884162	0.855018	0.822237	0.805384	0.835589	1	0.892878	0.065593
1353	5	106088	0.424352	61.2835	5.55304	2.98056	0.769797	0.938353	0.887089	0.889163	0.92863	0.934898	0.862204	0.874892	0.875867	0.897104	0.892104	0.842103	0.850143	0.878087	0.870254	0.855709	0.885256	0.853428	0.823104	0.80642	0.836782	1	0.894091	0.0652094
1354	6	66914	0.267656	62.3804	7.78205	3.20973	1.15407	0.939796	0.889164	0.889956	0.929394	0.936119	0.863698	0.875325	0.876483	0.896927	0.893176	0.842208	0.850368	0.879024	0.870909	0.855927	0.885383	0.854007	0.823385	0.80723	0.837635	1	0.895092	0.064743
1358	10	58963	0.235852	62.3777	7.78181	3.2093	1.15361	0.941429	0.890949	0.891423	0.930321	0.937181	0.864898	0.876533	0.877822	0.897504	0.893493	0.843258	0.851644	0.879153	0.870953	0.856461	0.885538	0.854434	0.823686	0.807956	0.837661	1	0.896252	0.0641605
1360	0	590238	2.36095	22.8143	0.882669	0.152806	0.0176787	0.936739	0.895119	0.878686	0.898754	0.926409	0.843632	0.893811	0.899324	0.856848	0.878922	0.835039	0.866097	0.882745	0.83533	0.839979	0.871304	0.850439	0.8032	0.821838	0.847815	1	0.888104	0.0642133
1365	5	99549	0.398196	63.9137	5.77035	3.37856	0.868153	0.937975	0.896905	0.880591	0.898613	0.926951	0.844509	0.895087	0.899929	0.857357	0.879853	0.834363	0.867055	0.881973	0.835684	0.840641	0.870501	0.851048	0.804528	0.822761	0.847934	1	0.889	0.0638005
1366	6	63170	0.25268	63.4133	7.9707	3.37324	1.21927	0.939053	0.898362	0.882729	0.900071	0.927909	0.846676	0.895694	0.900079	0.859364	0.879967	0.834083	0.868308	0.882959	0.835959	0.841024	0.869756	0.851132	0.80425	0.823389	0.848124	1	0.890131	0.0633718
1370	10	55650	0.2226	63.4247	7.95333	3.37433	1.21671	0.940404	0.89965	0.884555	0.901716	0.928553	0.84823	0.89708	0.900252	0.860305	0.880773	0.834483	0.868832	0.883109	0.836379	0.841114	0.869695	0.851276	0.805175	0.824061	0.848446	1	0.891229	0.0630363
1372	0	610159	2.44064	22.7971	0.855502	0.152421	0.0170707	0.929706	0.907763	0.855307	0.882481	0.934872	0.858478	0.890805	0.874021	0.850559	0.851213	0.840064	0.853689	0.873327	0.841128	0.869374	0.866568	0.860518	0.821792	0.796541	0.847346	1	0.883765	0.0644999
1377	5	101306	0.405224	61.5859	5.58862	3.02484	0.780105	0.930532	0.909077	0.857595	0.883018	0.936489	0.860092	0.891068	0.874242	0.852491	0.851549	0.84071	0.852827	0.874124	0.84226	0.870427	0.866701	0.861889	0.82123	0.796024	0.84761	1	0.884787	0.0640377
1378	6	63898	0.255592	63.2307	7.87181	3.34137	1.19473	0.932369	0.910091	0.859487	0.883987	0.937165	0.860168	0.891898	0.875411	0.853391	0.853524	0.841004	0.853845	0.873994	0.842327	0.870544	0.867562	0.861326	0.821027	0.795933	0.847311	1	0.885803	0.0638168
1382	10	56131	0.224524	63.2385	7.86194	3.34216	1.19238	0.933459	0.912428	0.860799	0.885589	0.938252	0.861342	0.892493	0.876574	0.854394	0.85443	0.84179	0.85418	0.874223	0.843464	0.870473	0.867872	0.861609	0.822095	0.796013	0.846992	1	0.886975	0.0632656
1384	0	654608	2.61843	22.8141	0.853497	0.152759	0.0170725	0.928965	0.885014	0.882734	0.905375	0.936098	0.867796	0.868563	0.898333	0.868218	0.872868	0.830675	0.869778	0.88315	0.845586	0.854173	0.884808	0.849359	0.839746	0.832399	0.846659	1	0.889063	0.0626855
1389	5	104750	0.419	64.4194	5.81831	3.45911	0.88929	0.930005	0.887547	0.884076	0.906525	0.93611	0.869513	0.869122	0.898406	0.869346	0.872835	0.831589	0.870616	0.883189	0.84748	0.856406	0.884745	0.849976	0.840926	0.832086	0.847637	1	0.890154	0.0624978
1390	6	66196	0.264784	66.4341	8.18368	3.86954	1.37358	0.931892	0.888913	0.884948	0.907615	0.936718	0.871186	0.869864	0.89877	0.869841	0.874033	0.83175	0.870823	0.883505	0.84919	0.856849	0.885922	0.850822	0.841206	0.831349	0.848677	1	0.891191	0.0621656
1394	10	58147	0.232588	66.4324	8.18401	3.86921	1.37253	0.93329	0.890579	0.886753	0.908284	0.937056	0.872693	0.870716	0.899849	0.870827	0.874293	0.832554	0.871524	0.884302	0.849571	0.856854	0.886452	0.851325	0.841944	0.832046	0.848505	1	0.892258	0.0618831
1396	0	600343	2.40137	22.847	0.851074	0.153411	0.0170527	0.93452	0.890304	0.853793	0.898012	0.929963	0.856948	0.876846	0.907201	0.864323	0.87553	0.832443	0.848756	0.857087	0.846201	0.854589	0.861001	0.86811	0.818073	0.804417	0.845308	1	0.884548	0.0645299
1401	5	99936	0.399744	64.4559	5.82574	3.46509	0.89241	0.935689	0.891981	0.856228	0.898615	0.931166	0.858014	0.877367	0.908672	0.865624	0.87544	0.832493	0.849324	0.857574	0.846902	0.856248	0.860576	0.868091	0.817558	0.80415	0.845881	1	0.885646	0.0642181
1402	6	63636	0.254544	67.2472	8.29838	4.01335	1.42767	0.9366	0.893842	0.858107	0.899884	0.932742	0.859176	0.878889	0.908857	0.865564	0.875621	0.833184	0.849778	0.857463	0.84728	0.85652	0.860943	0.867834	0.818326	0.804812	0.845433	1	0.886708	0.0638208
1406	10	55765	0.22306	67.2276	8.29455	4.00977	1.4252	0.937793	0.8954	0.859939	0.901614	0.933865	0.859616	0.878759	0.909881	0.865875	0.875836	0.834098	0.850166	0.857186	0.847082	0.857025	0.86097	0.867991	0.819215	0.804618	0.845243	1	0.887676	0.0634333
1408	0	608067	2.43227	22.8921	0.866772	0.154338	0.0174383	0.931489	0.889568	0.889914	0.91319	0.93116	0.875792	0.828419	0.888809	0.863143	0.877059	0.838732	0.851524	0.88109	0.849221	0.862612	0.893425	0.834235	0.819949	0.797603	0.845187	1	0.888006	0.0631013
1413	5	100644	0.402576	65.5783	5.93709	3.64874	0.940883	0.932356	0.890694	0.892199	0.913661	0.932376	0.877211	0.829692	0.88898	0.863251	0.877559	0.839379	0.853489	0.88123	0.849926	0.862123	0.893247	0.832742	0.821112	0.798721	0.844968	1	0.888957	0.0628352
1414	6	64008	0.256032	68.5033	8.41389	4.23963	1.49825	0.933821	0.89135	0.893326	0.915237	0.933211	0.87871	0.830865	0.890631	0.864751	0.879124	0.839583	0.854464	0.881109	0.849644	0.862822	0.893709	0.833193	0.821405	0.799158	0.845137	1	0.890035	0.0623122
1418	10	56158	0.224632	68.4761	8.41011	4.23452	1.49495	0.934889	0.892455	0.894877	0.916334	0.934435	0.879251	0.831573	0.891503	0.86505	0.879981	0.840317	0.855096	0.88113	0.849701	0.863234	0.893969	0.833069	0.821237	0.799957	0.845454	1	0.890933	0.0620091
1420	0	637528	2.55011	22.8622	0.871667	0.153746	0.0175158	0.930027	0.904477	0.873952	0.895995	0.944484	0.862027	0.891636	0.89005	0.874864	0.885245	0.809922	0.84612	0.879351	0.852265	0.87229	0.877284	0.868889	0.787251	0.787122	0.830491	1	0.88982	0.0608412
1425	5	102524	0.410096	58.2767	5.28147	2.56467	0.660498	0.930928	0.906241	0.875736	0.896536	0.94533	0.863261	0.892571	0.891123	0.874712	0.885773	0.810132	0.845943	0.879501	0.852981	0.87283	0.877346	0.868216	0.788645	0.788693	0.829294	1	0.89074	0.0602631
1426	6	65066	0.260264	59.7182	7.4322	2.81696	1.00736	0.931892	0.907409	0.876518	0.897435	0.94647	0.863615	0.893155	0.891641	0.87475	0.886746	0.810339	0.846156	0.879668	0.853733	0.872898	0.878815	0.868679	0.788269	0.787823	0.830057	1	0.89147	0.05979
1430	10	57527	0.230108	59.7149	7.42926	2.81641	1.00691	0.932849	0.908626	0.877553	0.897978	0.94699	0.864159	0.893832	0.892146	0.875154	0.887062	0.811019	0.847333	0.879657	0.853625	0.87326	0.87877	0.869001	0.788325	0.787422	0.830054	1	0.892162	0.0594572
1432	0	788398	3.15359	22.8427	0.85925	0.153337	0.0172299	0.926432	0.893788	0.880326	0.899301	0.944286	0.853717	0.874427	0.910137	0.847744	0.858598	0.827817	0.840029	0.880979	0.838193	0.856139	0.876313	0.856539	0.810209	0.797966	0.840529	1	0.886295	0.0641993
1437	5	111477	0.445908	63.6536	5.78777	3.33871	0.862401	0.928182	0.895238	0.882433	0.900213	0.944939	0.854131	0.876194	0.910941	0.848906	0.859478	0.826668	0.842089	0.881608	0.83715	0.856226	0.874674	0.857383	0.810378	0.797631	0.83981	1	0.887355	0.0638135
1438	6	69668	0.278672	67.5866	8.28728	4.07175	1.43477	0.929379	0.896445	0.883447	0.901188	0.946231	0.855773	0.87683	0.911925	0.850024	0.85957	0.827439	0.84284	0.881624	0.838297	0.857008	0.875847	0.857876	0.810752	0.797805	0.839395	1	0.888354	0.0632193
1442	10	60927	0.243708	67.5817	8.27635	4.07045	1.43308	0.930335	0.898124	0.884723	0.902925	0.946805	0.857026	0.878207	0.912879	0.850945	0.860111	0.828253	0.843468	0.881891	0.838807	0.85815	0.876024	0.858273	0.81079	0.797692	0.839283	1	0.88942	0.0629053
1444	0	874205	3.49682	22.8967	0.849406	0.154405	0.0170924	0.935511	0.878675	0.85767	0.897935	0.942209	0.877437	0.868462	0.901206	0.854323	0.870566	0.819608	0.864532	0.887081	0.849132	0.873248	0.853358	0.845704	0.814141	0.794525	0.848636	1	0.885223	0.0636745
1449	5	115852	0.463408	61.2414	5.54627	2.97435	0.766824	0.93651	0.880226	0.859955	0.898573	0.943268	0.878535	0.869925	0.90153	0.85563	0.8709	0.821212	0.864189	0.888556	0.849485	0.873692	0.853149	0.84529	0.813551	0.793776	0.848104	1	0.886275	0.0635139
1450	6	71873	0.287492	63.3103	7.8817	3.35411	1.20245	0.93789	0.881026	0.861638	0.899302	0.943498	0.879204	0.870654	0.90214	0.856525	0.871141	0.822576	0.864121	0.888978	0.849686	0.872984	0.853645	0.845596	0.813407	0.793866	0.84737	1	0.887066	0.0632358
1454	10	63070	0.25228	63.2791	7.89023	3.34961	1.20211	0.939226	0.882726	0.863319	0.900642	0.944229	0.879745	0.871936	0.902148	0.857119	0.87215	0.822737	0.864032	0.890098	0.850048	0.873894	0.853964	0.845751	0.813295	0.793523	0.847447	1	0.888079	0.0629028
1456	0	727990	2.91196	22.9652	0.870852	0.155817	0.0176312	0.923267	0.87031	0.877862	0.894029	0.949834	0.877016	0.881623	0.913338	0.873429	0.865515	0.830147	0.844841	0.882304	0.831954	0.866574	0.866263	0.857404	0.803163	0.821794	0.844869	1	0.886506	0.0635406
1461	5	107508	0.430032	62.145	5.62232	3.10721	0.80023	0.924145	0.873009	0.879242	0.896236	0.94979	0.877381	0.883599	0.913755	0.873465	0.865894	0.830659	0.846249	0.882697	0.831682	0.866531	0.866377	0.85849	0.802652	0.820539	0.844523	1	0.887563	0.0631219
1462	6	67463	0.269852	63.8992	7.96903	3.44863	1.23697	0.926337	0.874346	0.880164	0.896684	0.950358	0.877955	0.88493	0.91442	0.873145	0.867809	0.832412	0.847168	0.883492	0.831448	0.86563	0.866112	0.859945	0.803248	0.820798	0.845352	1	0.888565	0.0627853
1466	10	59351	0.237404	63.8749	7.9684	3.44482	1.23616	0.927811	0.875537	0.882074	0.897626	0.950414	0.87862	0.885857	0.915284	0.873574	0.868317	0.833272	0.847804	0.88386	0.831915	0.866725	0.866649	0.860533	0.803651	0.821747	0.845049	1	0.889527	0.0624322
1468	0	622108	2.48843	22.9135	0.874048	0.15478	0.0176485	0.930774	0.902841	0.862988	0.923531	0.936139	0.841969	0.84502	0.884436	0.874408	0.891795	0.855237	0.864361	0.891443	0.856975	0.868911	0.883178	0.856762	0.825591	0.80506	0.820149	1	0.888993	0.0638863
1473	5	102068	0.408272	64.7298	5.86248	3.50954	0.903998	0.931482	0.904956	0.86532	0.924996	0.936777	0.844839	0.844765	0.886473	0.874784	0.89169	0.85709	0.864135	0.890294	0.85686	0.869215	0.88298	0.858594	0.827027	0.80585	0.820394	1	0.890182	0.0634626
1474	6	65000	0.26	67.6259	8.35371	4.08147	1.45057	0.932954	0.906962	0.867146	0.926438	0.937208	0.845062	0.846723	0.887292	0.875515	0.892485	0.858208	0.865215	0.890431	0.857408	0.869754	0.882162	0.858708	0.824723	0.805631	0.821123	1	0.891314	0.063055
1478	10	57081	0.228324	67.6059	8.34423	4.07756	1.44816	0.934497	0.90842	0.868152	0.927112	0.938097	0.84557	0.847681	0.888019	0.876377	0.892609	0.85892	0.865314	0.890988	0.857518	0.870395	0.882115	0.858876	0.824933	0.806083	0.821088	1	0.892201	0.0626899
1480	0	683666	2.73466	22.8274	0.856136	0.153028	0.0171243	0.927682	0.897995	0.869754	0.901966	0.936141	0.874597	0.883997	0.871645	0.876566	0.871383	0.8292	0.855655	0.896378	0.837406	0.867383	0.887594	0.868128	0.826379	0.778349	0.843382	1	0.888643	0.0635977
1485	5	106359	0.425436	61.6666	5.57245	3.03614	0.781006	0.928826	0.898767	0.870716	0.902401	0.937189	0.875417	0.885144	0.872582	0.876687	0.871934	0.828853	0.855598	0.896121	0.837513	0.867538	0.887396	0.867505	0.826512	0.779732	0.843737	1	0.889329	0.0633163
1486	6	67151	0.268604	63.102	7.85636	3.32136	1.19296	0.929681	0.899704	0.871871	0.902407	0.937961	0.876204	0.886331	0.873271	0.877083	0.872526	0.82925	0.855527	0.897328	0.837173	0.868513	0.886688	0.867098	0.827687	0.78115	0.843189	1	0.890018	0.0630329
1490	10	59055	0.23622	63.0812	7.84639	3.31781	1.19048	0.931056	0.901194	0.873694	0.903505	0.938498	0.876869	0.887376	0.874261	0.8778	0.873084	0.829913	0.856456	0.898468	0.837601	0.868987	0.887579	0.867378	0.828338	0.781026	0.844179	1	0.891089	0.0625701
1492	0	646136	2.58454	22.8525	0.862554	0.153538	0.0173128	0.934316	0.88491	0.896591	0.894085	0.922241	0.846839	0.856208	0.916036	0.859941	0.891135	0.797131	0.848014	0.887326	0.849512	0.86033	0.875568	0.888631	0.821541	0.77295	0.814072	1	0.886111	0.0635352
1497	5	103407	0.413628	59.0956	5.34805	2.67367	0.688355	0.935807	0.887851	0.8977	0.895931	0.922795	0.848956	0.857084	0.916418	0.860266	0.89097	0.797997	0.847849	0.888035	0.850068	0.859434	0.875908	0.888281	0.821603	0.772965	0.813663	1	0.887299	0.063063
1498	6	65360	0.26144	63.3219	7.70453	3.34931	1.17271	0.937653	0.889351	0.898172	0.89717	0.923271	0.850382	0.857482	0.916776	0.860817	0.891799	0.79873	0.848057	0.888594	0.850612	0.860855	0.876109	0.889007	0.822254	0.774036	0.81315	1	0.888268	0.0627428
1502	10	57452	0.229808	63.3155	7.70677	3.34836	1.17182	0.939001	0.891701	0.899629	0.898724	0.924024	0.851781	0.858421	0.917453	0.861676	0.892206	0.799302	0.848656	0.889603	0.850562	0.861006	0.876279	0.888881	0.821825	0.774003	0.813993	1	0.889431	0.0622979
1504	0	572357	2.28943	22.7765	0.87181	0.152037	0.0173911	0.943887	0.871979	0.840373	0.88748	0.920587	0.88208	0.883977	0.907558	0.835683	0.880727	0.824995	0.87061	0.896655	0.86608	0.847415	0.88363	0.84343	0.82004	0.7726	0.814102	1	0.882611	0.0656994
1509	5	98152	0.392608	62.048	5.60141	3.09245	0.795367	0.944892	0.873798	0.8412	0.889197	0.920531	0.882886	0.883655	0.908779	0.837578	0.880782	0.82575	0.87068	0.896217	0.867231	0.847685	0.883966	0.844471	0.821664	0.775608	0.81411	1	0.883531	0.065227
1510	6	62267	0.249068	64.5726	7.93614	3.55395	1.26021	0.945533	0.876612	0.844348	0.889693	0.921499	0.883927	0.885381	0.910129	0.83908	0.880531	0.827115	0.87181	0.897072	0.866366	0.846516	0.883478	0.843721	0.82127	0.775218	0.814613	1	0.884784	0.0648116
1514	10	54779	0.219116	64.5703	7.94038	3.55375	1.26076	0.94633	0.879014	0.845808	0.890989	0.922936	0.884956	0.88669	0.911061	0.840559	0.881478	0.826996	0.872031	0.896995	0.8664	0.847177	0.883532	0.843927	0.821939	0.775461	0.815194	1	0.885929	0.064287
1516	0	543296	2.17318	22.734	0.838905	0.151145	0.0166484	0.932641	0.899997	0.866483	0.892229	0.934355	0.864897	0.888508	0.916115	0.86728	0.843767	0.828691	0.853233	0.906602	0.829967	0.893822	0.871814	0.854216	0.806997	0.818381	0.839287	1	0.888823	0.0634705
1521	5	96638	0.386552	63.6526	5.74894	3.33754	0.857598	0.933251	0.901281	0.868556	0.893499	0.93591	0.864562	0.889738	0.914894	0.867712	0.843778	0.827868	0.853267	0.9072	0.83062	0.894622	0.871821	0.85618	0.808015	0.818239	0.838666	1	0.889598	0.0632606
1522	6	61943	0.247772	63.6305	7.99083	3.40768	1.23305	0.93465	0.90333	0.869695	0.89538	0.936619	0.866288	0.889947	0.915672	0.867741	0.844987	0.828003	0.85431	0.907923	0.831595	0.894258	0.872754	0.856868	0.808453	0.818591	0.839118	1	0.890739	0.0626021
1526	10	54556	0.218224	63.6137	7.97993	3.40465	1.23026	0.935947	0.904658	0.870977	0.896464	0.936909	0.867017	0.891094	0.916105	0.86819	0.845993	0.828937	0.854507	0.908424	0.831448	0.894081	0.872819	0.857623	0.809132	0.818608	0.839284	1	0.891621	0.0623199
1528	0	543971	2.17588	22.7619	0.853496	0.15172	0.0169865	0.936671	0.890003	0.854134	0.892811	0.938019	0.863102	0.879706	0.885351	0.87503	0.889543	0.84194	0.850143	0.884597	0.842492	0.867568	0.891759	0.840501	0.806276	0.812946	0.838726	1	0.886678	0.0645171
1533	5	96158	0.384632	63.8689	5.76438	3.37143	0.866141	0.937863	0.8916	0.855384	0.893462	0.937878	0.863225	0.880811	0.885969	0.875413	0.891106	0.842634	0.850777	0.885199	0.843653	0.867879	0.892214	0.840866	0.80595	0.812912	0.838048	1	0.887509	0.0641241
1534	6	61567	0.246268	65.4929	8.14907	3.71123	1.32849	0.939026	0.894018	0.857895	0.89453	0.938319	0.864245	0.881162	0.887375	0.875794	0.892126	0.843146	0.851032	0.885174	0.843455	0.869581	0.892166	0.841612	0.805237	0.813569	0.839297	1	0.88868	0.0636319
1538	10	54057	0.216228	65.4864	8.15422	3.71033	1.3287	0.940563	0.896415	0.860018	0.895786	0.938926	0.865818	0.881717	0.888396	0.876075	0.893002	0.844072	0.851906	0.886398	0.843166	0.869934	0.891947	0.842194	0.806195	0.813345	0.838874	1	0.889939	0.0631063
1540	0	558756	2.23502	22.7798	0.857486	0.152081	0.0170923	0.923101	0.854444	0.854737	0.916978	0.949775	0.880492	0.825869	0.864426	0.864043	0.868107	0.85213	0.838966	0.89179	0.854147	0.881602	0.884055	0.857025	0.78959	0.792495	0.828047	1	0.8794	0.0676315
1545	5	97047	0.388188	61.6097	5.59476	3.02848	0.782631	0.92432	0.855055	0.856405	0.918416	0.950261	0.880852	0.82764	0.86555	0.865344	0.86996	0.852999	0.840206	0.891728	0.853102	0.881758	0.884139	0.857069	0.788468	0.792472	0.829011	1	0.880367	0.0677204
1546	6	61922	0.247688	62.0944	7.81367	3.16836	1.14779	0.926351	0.856335	0.858685	0.9196	0.951237	0.881763	0.829091	0.866461	0.866631	0.870821	0.852726	0.841147	0.892478	0.853776	0.881811	0.884435	0.857757	0.789962	0.792126	0.830141	1	0.881637	0.0672726
1550	10	54478	0.217912	62.0691	7.81586	3.16468	1.1468	0.927521	0.857989	0.859989	0.92016	0.951981	0.882503	0.829785	0.868231	0.867001	0.871526	0.853271	0.842441	0.893351	0.853858	0.882365	0.884669	0.858227	0.789603	0.793054	0.830069	1	0.882598	0.0670381
1552	0	691889	2.76756	22.881	0.865248	0.154115	0.0174219	0.93539	0.879765	0.884732	0.895579	0.924046	0.88899	0.850975	0.905407	0.85406	0.873108	0.838617	0.868727	0.879015	0.839203	0.868655	0.897916	0.845864	0.808544	0.776673	0.837295	1	0.887268	0.0619279
1557	5	106157	0.424628	61.673	5.58069	3.03727	0.782068	0.936782	0.881878	0.886291	0.896196	0.924988	0.889772	0.853222	0.907128	0.854682	0.872948	0.839215	0.868897	0.879659	0.839615	0.86844	0.896761	0.846718	0.807648	0.776553	0.838404	1	0.888375	0.0613967
1558	6	66747	0.266988	63.6301	7.88774	3.40373	1.21565	0.938364	0.883321	0.888047	0.897329	0.925787	0.89028	0.854128	0.907779	0.854488	0.8738	0.839438	0.868833	0.880556	0.840532	0.868848	0.89658	0.847154	0.80722	0.776447	0.838255	1	0.889346	0.0608352
1562	10	58716	0.234864	63.6022	7.888	3.3994	1.21417	0.93948	0.884725	0.889638	0.898494	0.926749	0.891128	0.855712	0.908381	0.855091	0.874498	0.839941	0.868877	0.881097	0.840853	0.869133	0.896689	0.84798	0.807574	0.777352	0.838715	1	0.890355	0.0603364
1564	0	760173	3.04069	22.906	0.854458	0.154599	0.0172034	0.931897	0.882293	0.875847	0.90449	0.932122	0.864572	0.847147	0.910305	0.855701	0.876539	0.821599	0.854113	0.886691	0.83932	0.837372	0.889327	0.872991	0.827172	0.760774	0.810145	1	0.884841	0.0674178
1569	5	109915	0.43966	62.1486	5.63013	3.10795	0.801817	0.933503	0.883778	0.87842	0.905563	0.933954	0.865478	0.847346	0.910999	0.855497	0.87726	0.821899	0.85482	0.887663	0.840154	0.837242	0.888873	0.872524	0.827121	0.763167	0.8112	1	0.886006	0.0669079
1570	6	68588	0.274352	63.0011	7.8669	3.30633	1.18979	0.93485	0.88525	0.87987	0.907338	0.935054	0.866974	0.849245	0.910713	0.856542	0.878193	0.822527	0.854938	0.88783	0.840657	0.838018	0.889303	0.873199	0.826923	0.762801	0.810871	1	0.887144	0.0667062
1574	10	60329	0.241316	62.9903	7.85869	3.30439	1.18823	0.936672	0.886895	0.88198	0.908369	0.935901	0.867676	0.850503	0.911568	0.857498	0.878864	0.823468	0.855111	0.888495	0.840881	0.838709	0.888942	0.8738	0.82675	0.76329	0.811318	1	0.888326	0.0662323
1576	0	763963	3.05585	22.9008	0.852927	0.154493	0.0171827	0.946789	0.883667	0.85423	0.888374	0.934771	0.867546	0.88096	0.908549	0.866626	0.867227	0.829801	0.845876	0.900379	0.850727	0.87286	0.879994	0.847452	0.799642	0.793639	0.837962	1	0.88682	0.0636368
1581	5	110864	0.443456	61.8233	5.59156	3.05936	0.787308	0.947413	0.885671	0.856247	0.889843	0.936548	0.867951	0.880931	0.908771	0.866941	0.867446	0.832028	0.846921	0.90096	0.849401	0.873331	0.880011	0.847173	0.80076	0.794302	0.838766	1	0.887843	0.0631896
1582	6	69555	0.27822	63.9866	7.93057	3.46097	1.23657	0.948214	0.887542	0.857444	0.891287	0.937222	0.869815	0.882223	0.909748	0.867386	0.86873	0.832557	0.847675	0.902236	0.850219	0.873251	0.879973	0.847502	0.801488	0.794601	0.839861	1	0.88895	0.062974
1586	10	61010	0.24404	63.9694	7.93543	3.45847	1.23679	0.949443	0.889649	0.859818	0.89269	0.937928	0.871079	0.883388	0.910679	0.867669	0.869308	0.833781	0.847869	0.902	0.850484	0.87366	0.879733	0.847566	0.801787	0.794739	0.839903	1	0.890136	0.0625185
1588	0	683128	2.73251	22.8937	0.852722	0.154349	0.0171428	0.915219	0.896186	0.841322	0.89656	0.933734	0.886079	0.875525	0.897364	0.860879	0.877362	0.839749	0.843288	0.881886	0.830694	0.872557	0.886827	0.845971	0.809678	0.812462	0.830426	1	0.883272	0.0631962
1593	5	105698	0.422792	65.0143	5.87635	3.55548	0.913907	0.917278	0.896862	0.842996	0.897732	0.934318	0.886355	0.876701	0.898115	0.862334	0.87811	0.84073	0.843885	0.882027	0.830465	0.873124	0.886776	0.844779	0.810228	0.811477	0.830744	1	0.884258	0.0629055
1594	6	66468	0.265872	67.9564	8.38398	4.14088	1.46936	0.918547	0.897597	0.844655	0.899553	0.934781	0.886472	0.877054	0.898921	0.862942	0.878182	0.841164	0.842797	0.882124	0.830896	0.873533	0.886562	0.846212	0.809924	0.81136	0.831799	1	0.885047	0.062583
1598	10	58023	0.232092	67.9241	8.38356	4.13518	1.46857	0.920273	0.899893	0.847216	0.900531	0.935707	0.887096	0.878178	0.900109	0.863787	0.878876	0.841278	0.843286	0.88259	0.83136	0.874128	0.886657	0.84632	0.809877	0.811187	0.832006	1	0.88632	0.0620099
1600	0	555798	2.22319	22.8814	0.876034	0.154139	0.0176272	0.930286	0.880832	0.880718	0.916363	0.947799	0.885763	0.855412	0.889008	0.875196	0.87402	0.842329	0.873349	0.883901	0.835107	0.85167	0.847526	0.873647	0.807187	0.81041	0.830628	1	0.89007	0.0617774
1605	5	97116	0.388464	64.1943	5.79527	3.42303	0.879071	0.931283	0.882877	0.882012	0.917053	0.94886	0.886831	0.855976	0.889452	0.875808	0.874526	0.843507	0.874048	0.884077	0.834111	0.852115	0.846951	0.874032	0.806844	0.80929	0.830744	1	0.890974	0.061416
1606	6	61799	0.247196	65.4011	8.16202	3.69664	1.32635	0.932321	0.883744	0.882789	0.918154	0.950169	0.888364	0.856049	0.891188	0.87444	0.875969	0.844706	0.875362	0.885508	0.834391	0.853161	0.846875	0.873881	0.807448	0.809867	0.831332	1	0.891872	0.061195
1610	10	54440	0.21776	65.3589	8.16477	3.68984	1.32538	0.933147	0.885709	0.884533	0.918718	0.950533	0.88941	0.856126	0.892129	0.875312	0.877195	0.845252	0.875836	0.885516	0.834873	0.853968	0.847548	0.874118	0.808156	0.810039	0.831255	1	0.892801	0.0608754
1612	0	551690	2.20676	22.7843	0.850944	0.152161	0.0169767	0.950805	0.877148	0.869448	0.919343	0.940272	0.887639	0.861777	0.890933	0.850332	0.858428	0.843684	0.856235	0.902767	0.854653	0.843831	0.893563	0.883127	0.785826	0.780014	0.823265	1	0.890498	0.0605939
1617	5	96783	0.387132	63.159	5.69884	3.26067	0.8362	0.95181	0.879736	0.870675	0.921438	0.941451	0.889707	0.863845	0.891267	0.851534	0.85855	0.844219	0.857113	0.902953	0.855161	0.843485	0.893148	0.883068	0.786342	0.78022	0.822345	1	0.891781	0.060056
1618	6	61991	0.247964	65.7099	8.11814	3.74575	1.33103	0.952477	0.880378	0.872046	0.921811	0.941919	0.890153	0.864496	0.892751	0.851261	0.859197	0.845873	0.85756	0.902873	0.854761	0.843897	0.892791	0.883572	0.786017	0.779605	0.821877	1	0.892391	0.0598837
1622	10	54509	0.218036	65.691	8.10795	3.74224	1.32908	0.953191	0.881873	0.87336	0.922462	0.942532	0.89111	0.865628	0.893779	0.85196	0.86017	0.846411	0.858143	0.903099	0.855079	0.844494	0.892926	0.883762	0.78732	0.780091	0.821965	1	0.893273	0.0595499
1624	0	666928	2.66771	22.7945	0.844253	0.152354	0.0168437	0.932179	0.884427	0.883087	0.911382	0.919936	0.882198	0.871372	0.89005	0.867472	0.879766	0.823147	0.85645	0.874739	0.845797	0.867307	0.892525	0.870591	0.814661	0.764585	0.816204	1	0.888332	0.0627651
1629	5	105475	0.4219	63.3932	5.73702	3.29736	0.848205	0.932842	0.885181	0.883868	0.911984	0.921417	0.883238	0.871538	0.889704	0.867746	0.880792	0.823541	0.857886	0.875937	0.845252	0.866717	0.893022	0.870927	0.813558	0.765556	0.816876	1	0.888975	0.0624418
1630	6	66534	0.266136	65.165	8.08568	3.6551	1.30504	0.934274	0.886772	0.884999	0.912579	0.922258	0.883623	0.873418	0.89047	0.868218	0.881174	0.824225	0.858591	0.876011	0.844718	0.866046	0.893385	0.871434	0.815004	0.764842	0.817935	1	0.889896	0.0621299
1634	10	58374	0.233496	65.1675	8.08679	3.65552	1.30466	0.935571	0.888786	0.886465	0.913883	0.922714	0.884349	0.874148	0.89073	0.869034	0.881625	0.825505	0.858867	0.877051	0.84482	0.866576	0.893309	0.871518	0.814738	0.765324	0.818172	1	0.890909	0.0618433
1636	0	879641	3.51856	22.8676	0.849726	0.153822	0.0170532	0.939495	0.896183	0.862123	0.904864	0.937385	0.870938	0.868119	0.88678	0.854336	0.870121	0.822183	0.863578	0.894308	0.850714	0.862847	0.881618	0.850208	0.811453	0.780919	0.843461	1	0.887899	0.0660903
1641	5	116371	0.465484	63.4063	5.74873	3.29971	0.851131	0.940307	0.899047	0.864236	0.905118	0.93806	0.871343	0.868966	0.88672	0.854663	0.871029	0.822701	0.864661	0.895038	0.852687	0.862999	0.881929	0.850345	0.812058	0.780568	0.841958	1	0.888918	0.0654865
1642	6	71962	0.287848	64.1139	8.01404	3.48414	1.25466	0.941358	0.900698	0.865464	0.907166	0.938447	0.872558	0.870355	0.886975	0.855834	0.871522	0.823087	0.865881	0.895097	0.852443	0.863129	0.881806	0.849837	0.81327	0.780662	0.843341	1	0.88995	0.0650824
1646	10	63088	0.252352	64.0859	8.01027	3.47958	1.25314	0.942628	0.902818	0.867122	0.90858	0.938768	0.873772	0.870942	0.88799	0.856304	0.871814	0.824689	0.866108	0.895955	0.852991	0.863429	0.882117	0.849821	0.814355	0.780513	0.843766	1	0.89106	0.0646734
1648	0	763024	3.0521	22.8607	0.855796	0.153693	0.0171784	0.921644	0.887658	0.834796	0.906968	0.937172	0.889514	0.872324	0.895212	0.858655	0.873073	0.842282	0.83985	0.890923	0.839401	0.863824	0.893748	0.866512	0.786629	0.785906	0.809621	1	0.883262	0.0666727
1653	5	109684	0.438736	61.4789	5.59179	3.00952	0.778419	0.923161	0.8893	0.836631	0.90804	0.938323	0.890444	0.874047	0.896298	0.859547	0.874262	0.844125	0.839867	0.891917	0.839981	0.863139	0.893439	0.8672	0.7881	0.786286	0.809507	1	0.8845	0.0658455
1654	6	68586	0.274344	63.9664	7.90708	3.45686	1.23089	0.925138	0.890597	0.838648	0.908895	0.939062	0.8904	0.875077	0.896473	0.860453	0.874194	0.844618	0.839698	0.892318	0.84039	0.863813	0.893907	0.867298	0.787355	0.787617	0.809815	1	0.885474	0.0654945
1658	10	60109	0.240436	63.9394	7.91053	3.45277	1.23046	0.926558	0.892121	0.840897	0.910063	0.939934	0.891306	0.875967	0.897503	0.860911	0.874761	0.845447	0.840581	0.892262	0.840307	0.86418	0.893893	0.867383	0.787852	0.788526	0.810394	1	0.886584	0.0650499
1660	0	623652	2.49461	22.8835	0.847182	0.154136	0.0170357	0.9293	0.869677	0.857905	0.881108	0.940108	0.887575	0.857378	0.910978	0.868764	0.882923	0.834782	0.865627	0.880793	0.824852	0.866462	0.895252	0.851951	0.792024	0.804875	0.834671	1	0.883318	0.0635324
1665	5	101289	0.405156	64.5189	5.82748	3.4751	0.893795	0.929676	0.871057	0.8588	0.882119	0.940132	0.888171	0.858998	0.911886	0.869551	0.884321	0.835683	0.865	0.879957	0.824843	0.866748	0.89563	0.851746	0.792194	0.80564	0.835742	1	0.884032	0.0632
1666	6	64297	0.257188	67.178	8.32609	4.00236	1.42608	0.930922	0.872342	0.860989	0.883447	0.940534	0.889746	0.860165	0.912578	0.870111	0.884023	0.836408	0.865344	0.880508	0.826143	0.867148	0.895664	0.852062	0.79356	0.806391	0.835591	1	0.885105	0.062908
1670	10	56395	0.22558	67.177	8.32292	4.00204	1.4255	0.932343	0.874377	0.862399	0.884671	0.941466	0.891214	0.860511	0.912448	0.871354	0.884555	0.83667	0.865485	0.880787	0.82658	0.867612	0.895469	0.852159	0.794432	0.806454	0.835411	1	0.886148	0.0626301
1672	0	678586	2.71434	22.9336	0.856297	0.155159	0.0172888	0.949792	0.89238	0.866744	0.922069	0.939024	0.885103	0.875291	0.887801	0.85917	0.863367	0.869636	0.885563	0.875973	0.776181	0.873236	0.881225	0.881108	0.792524	0.790279	0.814796	1	0.892984	0.0584523
1677	5	105217	0.420868	61.5629	5.54658	3.02047	0.773682	0.950787	0.894708	0.866946	0.922655	0.939682	0.884981	0.875548	0.887109	0.859143	0.864005	0.870606	0.885285	0.876859	0.776096	0.873519	0.880666	0.880286	0.792096	0.790671	0.814721	1	0.893575	0.0579503
1678	6	66461	0.265844	62.7996	7.82687	3.27412	1.1722	0.951641	0.895405	0.868178	0.924211	0.939777	0.88491	0.875288	0.887799	0.859978	0.864387	0.870819	0.885271	0.877011	0.777629	0.874197	0.881284	0.880118	0.791615	0.791404	0.813507	1	0.894195	0.0578816
1682	10	58387	0.233548	62.7925	7.82682	3.27308	1.17262	0.952781	0.896878	0.869671	0.924966	0.940792	0.884974	0.875803	0.888605	0.860808	0.864927	0.871461	0.885471	0.877259	0.777116	0.874441	0.881566	0.880556	0.791563	0.791375	0.813297	1	0.895029	0.0576189
1684	0	625325	2.5013	22.8819	0.885382	0.154163	0.0178163	0.930696	0.873556	0.88307	0.908355	0.943473	0.894221	0.895483	0.90295	0.864662	0.866879	0.808598	0.855849	0.890534	0.826254	0.854714	0.87343	0.863951	0.805972	0.774237	0.826277	1	0.889623	0.0634699
1689	5	101497	0.405988	62.7744	5.68973	3.20243	0.826075	0.932609	0.874977	0.884873	0.909357	0.944658	0.894829	0.896642	0.904022	0.866351	0.86806	0.808246	0.857316	0.891549	0.826325	0.855139	0.874361	0.86337	0.807117	0.773742	0.825556	1	0.890825	0.0630033
1690	6	64621	0.258484	65.7514	8.09978	3.75195	1.3318	0.933528	0.876696	0.886894	0.910192	0.945768	0.896411	0.896427	0.904907	0.866212	0.868928	0.809025	0.857353	0.892303	0.827084	0.856386	0.874514	0.863349	0.807408	0.774013	0.826202	1	0.891829	0.0628705
1694	10	56688	0.226752	65.7189	8.09169	3.74627	1.32944	0.934545	0.87866	0.887939	0.911004	0.946223	0.897095	0.896495	0.905915	0.866444	0.869752	0.809298	0.857977	0.892993	0.82685	0.856486	0.875018	0.863825	0.807137	0.774123	0.826471	1	0.892651	0.0625901
1696	0	619467	2.47787	22.7919	0.867309	0.152337	0.0173299	0.926186	0.90974	0.872505	0.903573	0.927706	0.891734	0.869008	0.88997	0.860771	0.863614	0.839364	0.841833	0.889908	0.841636	0.839555	0.879534	0.860652	0.792831	0.780233	0.824066	1	0.888538	0.0628022
1701	5	102317	0.409268	62.7394	5.64423	3.19598	0.81832	0.927754	0.910611	0.874312	0.904429	0.928047	0.892423	0.86921	0.88928	0.8608	0.865492	0.839171	0.841278	0.890683	0.841732	0.840427	0.879766	0.859588	0.792713	0.780418	0.825718	1	0.889297	0.0624625
1702	6	65131	0.260524	63.3367	7.92473	3.35973	1.20954	0.928797	0.91134	0.875451	0.905644	0.929373	0.893499	0.869747	0.889469	0.862224	0.866254	0.839523	0.841512	0.890682	0.841573	0.840007	0.879934	0.859859	0.792963	0.780611	0.824991	1	0.890106	0.0623053
1706	10	57344	0.229376	63.3401	7.94603	3.36103	1.21258	0.93008	0.912624	0.876674	0.906398	0.929592	0.894174	0.870449	0.890058	0.862924	0.867484	0.840254	0.842512	0.890895	0.842433	0.840323	0.879752	0.860003	0.79323	0.780657	0.82503	1	0.890957	0.0619675
1708	0	706538	2.82615	22.8607	0.844413	0.153676	0.0169309	0.918849	0.896665	0.859661	0.912867	0.935843	0.881359	0.866212	0.879514	0.869788	0.880581	0.818616	0.840319	0.87217	0.830974	0.865085	0.891031	0.85693	0.812567	0.781852	0.839629	1	0.88515	0.064898
1713	5	107043	0.428172	63.4176	5.75715	3.30167	0.852312	0.920242	0.897593	0.860458	0.914114	0.937371	0.882561	0.866554	0.880585	0.868983	0.881478	0.819671	0.840158	0.872542	0.831334	0.865465	0.892179	0.857244	0.813047	0.782415	0.838864	1	0.886034	0.0646172
1714	6	67328	0.269312	66.2115	8.17782	3.83177	1.36317	0.922499	0.898675	0.862056	0.915399	0.937589	0.884127	0.867915	0.881253	0.870351	0.882976	0.820075	0.840965	0.873084	0.831675	0.866512	0.89185	0.857452	0.813428	0.782097	0.839264	1	0.887231	0.0644334
1718	10	59023	0.236092	66.1591	8.18176	3.8231	1.36062	0.923877	0.900496	0.863841	0.91677	0.938168	0.884249	0.868805	0.881843	0.870847	0.8838	0.820824	0.841935	0.873194	0.832353	0.866747	0.892322	0.857716	0.813844	0.782263	0.839563	1	0.888269	0.0641519
1720	0	630037	2.52015	22.8233	0.877473	0.152977	0.0175853	0.939881	0.881859	0.877678	0.901665	0.937447	0.851072	0.882634	0.885858	0.86482	0.848156	0.826594	0.862095	0.886534	0.803046	0.867517	0.873292	0.861053	0.810858	0.795314	0.807385	1	0.885462	0.0619602
1725	5	101932	0.407728	62.6479	5.64937	3.18241	0.816375	0.941755	0.883015	0.878635	0.902616	0.937919	0.852686	0.883569	0.885747	0.865734	0.849174	0.825271	0.862325	0.886302	0.804149	0.868084	0.873538	0.861206	0.810511	0.795908	0.809196	1	0.886369	0.0614828
1726	6	64292	0.257168	64.3332	8.00736	3.51855	1.26182	0.943189	0.883881	0.879324	0.903417	0.938702	0.855277	0.884286	0.887381	0.867861	0.850479	0.827062	0.862152	0.887155	0.804408	0.866749	0.874145	0.861655	0.811096	0.795861	0.809564	1	0.887431	0.0612505
1730	10	56553	0.226212	64.3211	8.01114	3.51677	1.26177	0.944141	0.885125	0.880661	0.904691	0.939455	0.856586	0.884754	0.88814	0.868858	0.851166	0.82779	0.862014	0.887274	0.805421	0.866285	0.87441	0.861139	0.81131	0.795608	0.809612	1	0.888313	0.060858
1732	0	681336	2.72534	22.9095	0.874469	0.1547	0.0176612	0.934725	0.914282	0.874196	0.917602	0.947291	0.874078	0.860507	0.883657	0.850819	0.877753	0.821165	0.86329	0.869388	0.827697	0.843638	0.869525	0.874031	0.819651	0.769897	0.834951	1	0.891093	0.0590136
1737	5	105335	0.42134	63.2569	5.70781	3.2758	0.840707	0.936023	0.915318	0.875407	0.918403	0.948222	0.874885	0.861034	0.884174	0.85126	0.877121	0.821902	0.864304	0.869687	0.829639	0.843727	0.869929	0.874225	0.820226	0.770243	0.835539	1	0.891931	0.0587941
1738	6	66442	0.265768	64.1223	7.99078	3.48446	1.24796	0.937329	0.916002	0.876328	0.920788	0.94885	0.875192	0.862542	0.884621	0.851773	0.877623	0.822356	0.864905	0.869969	0.830205	0.844406	0.870534	0.874176	0.819768	0.770469	0.836052	1	0.89283	0.0582573
1742	10	58521	0.234084	64.1162	7.99153	3.48354	1.24803	0.938535	0.917363	0.877514	0.922242	0.94895	0.875549	0.86375	0.885545	0.85289	0.878078	0.82326	0.865125	0.870243	0.830762	0.844389	0.870371	0.874071	0.819902	0.771774	0.836418	1	0.893729	0.0578616
1744	0	711916	2.84766	22.9795	0.893411	0.156141	0.0181479	0.951654	0.878675	0.85925	0.901539	0.927988	0.898341	0.870924	0.891865	0.881163	0.875522	0.835839	0.871757	0.873199	0.831274	0.870573	0.883082	0.855522	0.791214	0.791728	0.850362	1	0.889734	0.0618923
1749	5	106627	0.426508	63.8339	5.77882	3.36636	0.866439	0.952071	0.881676	0.862225	0.904213	0.928906	0.897545	0.87181	0.893648	0.882539	0.877282	0.836599	0.871055	0.874295	0.832397	0.870741	0.882534	0.85642	0.790245	0.793673	0.851201	1	0.891115	0.0613264
1750	6	66859	0.267436	64.9536	8.10769	3.62163	1.29918	0.953245	0.883322	0.863466	0.904628	0.930421	0.898421	0.873218	0.893896	0.883352	0.878094	0.836567	0.870646	0.874385	0.832251	0.871947	0.882566	0.855801	0.791636	0.794022	0.851037	1	0.892032	0.060945
1754	10	58602	0.234408	64.9351	8.10372	3.61851	1.29822	0.954353	0.884714	0.864527	0.905285	0.931052	0.899031	0.873852	0.894261	0.88404	0.878784	0.836891	0.871199	0.874603	0.832113	0.872291	0.882734	0.856114	0.792686	0.794802	0.85143	1	0.892817	0.0606726
1756	0	663410	2.65364	22.8543	0.864035	0.153578	0.0173374	0.919394	0.890202	0.868453	0.885702	0.932123	0.897346	0.879655	0.916272	0.833885	0.857415	0.82485	0.84387	0.869267	0.836989	0.844525	0.860633	0.842335	0.805193	0.792952	0.828489	1	0.883116	0.0639652
1761	5	104663	0.418652	60.3288	5.47439	2.84417	0.734019	0.919948	0.891776	0.870886	0.886918	0.933052	0.897629	0.880306	0.917392	0.83412	0.856692	0.824671	0.843416	0.87025	0.837598	0.844434	0.86178	0.841979	0.804707	0.792716	0.827814	1	0.883962	0.0633786
1762	6	66126	0.264504	62.4651	7.76317	3.22168	1.15412	0.921272	0.892281	0.872342	0.887919	0.93436	0.897756	0.880834	0.918171	0.836449	0.85787	0.824729	0.844774	0.870323	0.8375	0.843859	0.862059	0.843042	0.804699	0.79313	0.828313	1	0.884861	0.0632014
1766	10	58092	0.232368	62.453	7.76522	3.21994	1.15367	0.922743	0.894288	0.874122	0.889357	0.935533	0.899065	0.882161	0.918698	0.837456	0.858147	0.82458	0.844996	0.871032	0.838145	0.843731	0.862158	0.84404	0.805292	0.793293	0.828927	1	0.886062	0.0628297
1768	0	608435	2.43374	22.8984	0.862186	0.154458	0.0173652	0.915561	0.901255	0.857439	0.9053	0.935822	0.89715	0.876288	0.893939	0.844584	0.862279	0.8492	0.828994	0.883237	0.832323	0.866458	0.90046	0.850656	0.818473	0.773572	0.822359	1	0.885827	0.0669408
1773	5	100606	0.402424	64.25	5.83501	3.43289	0.88742	0.916615	0.903336	0.85895	0.906283	0.936381	0.897268	0.877507	0.89436	0.844766	0.862916	0.848448	0.829523	0.883208	0.832212	0.867389	0.899012	0.851346	0.819439	0.772583	0.821303	1	0.886662	0.06627
1774	6	63868	0.255472	64.3627	8.11316	3.52729	1.28035	0.917979	0.904185	0.861331	0.90651	0.937144	0.898815	0.878061	0.894853	0.845744	0.864009	0.84987	0.830643	0.883721	0.832952	0.86743	0.89894	0.852336	0.819941	0.772672	0.821616	1	0.887689	0.0658676
1778	10	56329	0.225316	64.351	8.1233	3.52582	1.28189	0.919571	0.905599	0.863197	0.907614	0.937705	0.899634	0.879023	0.895631	0.846456	0.864919	0.850636	0.831463	0.884633	0.832848	0.868283	0.899306	0.85274	0.820146	0.773829	0.821832	1	0.888781	0.0653985
1780	0	681860	2.72744	22.8643	0.857559	0.153767	0.017222	0.925191	0.87256	0.867477	0.897895	0.92369	0.881923	0.881951	0.88372	0.852412	0.880277	0.840328	0.852213	0.874076	0.815314	0.85474	0.857977	0.87518	0.793884	0.787537	0.849977	1	0.882165	0.0627731
1785	5	105567	0.422268	62.1865	5.60136	3.11277	0.798021	0.927136	0.874909	0.868903	0.898017	0.924176	0.882113	0.88386	0.884538	0.853254	0.881985	0.840419	0.853344	0.873909	0.815402	0.853979	0.857763	0.875477	0.79361	0.789238	0.85028	1	0.883258	0.0624305
1786	6	66515	0.26606	64.7366	7.98441	3.58195	1.2716	0.927708	0.877223	0.870909	0.898887	0.924904	0.883289	0.884891	0.885394	0.852868	0.882921	0.840201	0.853747	0.874667	0.815185	0.853161	0.858122	0.875224	0.794317	0.788521	0.8505	1	0.884206	0.0619284
1790	10	58285	0.23314	64.7162	7.97973	3.5785	1.26998	0.929116	0.87918	0.87284	0.899511	0.925641	0.884464	0.885562	0.886223	0.852938	0.883246	0.840148	0.854105	0.874762	0.815364	0.85341	0.858446	0.875568	0.794596	0.788874	0.850442	1	0.8852	0.0615713
1792	0	768488	3.07395	22.9298	0.847735	0.155068	0.0171036	0.94448	0.896832	0.864563	0.906583	0.935646	0.858633	0.86501	0.884677	0.86558	0.866652	0.837172	0.873673	0.877392	0.818873	0.846292	0.873195	0.868418	0.797208	0.794861	0.844139	1	0.887712	0.0610341
1797	5	110036	0.440144	65.7416	5.9359	3.67543	0.943461	0.945591	0.898379	0.866126	0.908007	0.936907	0.858628	0.866548	0.88596	0.86563	0.867421	0.837662	0.875432	0.878044	0.819136	0.8477	0.87365	0.869506	0.798025	0.793404	0.84481	1	0.888797	0.0606966
1798	6	68311	0.273244	66.5063	8.31244	3.88698	1.39884	0.946334	0.899592	0.868477	0.90918	0.936789	0.860249	0.86713	0.886863	0.8659	0.868147	0.837603	0.875496	0.87704	0.820761	0.848187	0.874237	0.86923	0.798803	0.792625	0.844886	1	0.889673	0.0603166
1802	10	59950	0.2398	66.5068	8.30209	3.88661	1.39672	0.947306	0.900309	0.870359	0.910375	0.937573	0.861218	0.867515	0.887756	0.866689	0.868432	0.837898	0.876197	0.87744	0.821802	0.848182	0.874929	0.869249	0.798699	0.792652	0.845288	1	0.890541	0.0598444
1804	0	716341	2.86536	22.9554	0.873634	0.155624	0.0176872	0.94123	0.905511	0.859887	0.895715	0.915404	0.895735	0.86768	0.881399	0.865318	0.850841	0.82167	0.876214	0.885012	0.831996	0.839629	0.880216	0.881412	0.796799	0.787529	0.821097	1	0.887039	0.0619718
1809	5	107403	0.429612	62.911	5.69701	3.22313	0.830165	0.94185	0.906753	0.861936	0.897652	0.91584	0.896116	0.869133	0.882215	0.865981	0.850954	0.821728	0.876824	0.88566	0.833012	0.839842	0.88052	0.8818	0.797669	0.786919	0.822579	1	0.887999	0.0616298
1810	6	67425	0.2697	64.0502	8.02628	3.4744	1.25051	0.942151	0.908068	0.863723	0.898851	0.917078	0.896826	0.869996	0.883115	0.866993	0.851309	0.821706	0.876277	0.886585	0.833296	0.840704	0.881209	0.881898	0.798161	0.787156	0.823018	1	0.888871	0.0613542
1814	10	59252	0.237008	64.0451	8.02655	3.47362	1.25045	0.9432	0.90964	0.865262	0.899986	0.91818	0.898214	0.870561	0.883489	0.867996	0.851389	0.821972	0.876865	0.887261	0.833736	0.840664	0.881498	0.881666	0.798893	0.786935	0.823314	1	0.889842	0.0609054
1816	0	583782	2.33513	22.8492	0.855653	0.153461	0.0171468	0.942407	0.877088	0.869193	0.901958	0.924279	0.891343	0.866944	0.923286	0.851892	0.865179	0.796981	0.876055	0.870578	0.822129	0.849881	0.892475	0.847729	0.80301	0.78369	0.856668	1	0.886579	0.064587
1821	5	98952	0.395808	62.3911	5.63977	3.14399	0.809035	0.943462	0.87834	0.870781	0.903019	0.925181	0.893034	0.867506	0.924105	0.852055	0.865379	0.797771	0.877476	0.871458	0.822712	0.850801	0.892034	0.847062	0.804653	0.784436	0.858214	1	0.887582	0.0641576
1822	6	63178	0.252712	62.2609	7.85278	3.19439	1.15809	0.944823	0.880615	0.873287	0.904737	0.926058	0.89414	0.867311	0.924372	0.852211	0.866354	0.798308	0.878399	0.871854	0.823364	0.850866	0.892265	0.847122	0.805011	0.784023	0.857878	1	0.888764	0.0634131
1826	10	55679	0.222716	62.2535	7.85138	3.19324	1.15783	0.945743	0.881921	0.875195	0.905665	0.927316	0.894736	0.867715	0.92534	0.852988	0.866521	0.798739	0.87912	0.87269	0.824063	0.85182	0.892814	0.847088	0.80516	0.783778	0.858205	1	0.889711	0.0631853
1828	0	610450	2.4418	22.7819	0.867082	0.152138	0.0173111	0.920744	0.916051	0.869451	0.904689	0.921668	0.871405	0.8605	0.908905	0.851064	0.864851	0.83004	0.85208	0.884366	0.809928	0.831915	0.876014	0.856933	0.815027	0.794253	0.864831	1	0.886183	0.0625678
1833	5	101279	0.405116	64.0908	5.78992	3.4067	0.876072	0.921889	0.917451	0.871188	0.905523	0.922353	0.871484	0.861812	0.908323	0.852033	0.864947	0.829767	0.851963	0.883974	0.810183	0.832043	0.875532	0.856041	0.815613	0.794686	0.863782	1	0.886918	0.0623117
1834	6	64091	0.256364	67.4554	8.27303	4.04843	1.43089	0.923094	0.919404	0.872322	0.90682	0.922797	0.872494	0.862789	0.909402	0.854036	0.864302	0.832122	0.853388	0.883517	0.810831	0.832285	0.87531	0.857039	0.815973	0.7954	0.863764	1	0.888014	0.0618678
1838	10	56387	0.225548	67.4354	8.2707	4.04483	1.42934	0.924956	0.920593	0.874049	0.907807	0.924584	0.87404	0.863931	0.909421	0.854825	0.864774	0.833295	0.854576	0.884175	0.811809	0.833109	0.875556	0.857503	0.81603	0.795219	0.863781	1	0.889221	0.0614776
1840	0	582550	2.3302	22.8671	0.875527	0.153851	0.0176334	0.941355	0.893446	0.862092	0.901814	0.931275	0.863438	0.875349	0.906684	0.850888	0.886637	0.835942	0.871632	0.885233	0.813583	0.857505	0.887468	0.825743	0.822849	0.78781	0.867377	1	0.888207	0.0616661
1845	5	99063	0.396252	64.1992	5.80972	3.42422	0.882016	0.942168	0.895884	0.862603	0.903854	0.93224	0.865151	0.876205	0.907953	0.8527	0.88634	0.835049	0.87244	0.884725	0.813725	0.858146	0.888137	0.826257	0.823849	0.78767	0.868533	1	0.889294	0.0611994
1846	6	62879	0.251516	64.8072	8.11154	3.59829	1.29707	0.943264	0.898686	0.865297	0.904849	0.93303	0.8668	0.876843	0.908849	0.853147	0.887117	0.836329	0.871682	0.885121	0.813873	0.858212	0.888341	0.825371	0.824035	0.787854	0.86843	1	0.890533	0.0605769
1850	10	55288	0.221152	64.7899	8.09319	3.59483	1.29408	0.943993	0.899924	0.86762	0.906019	0.934045	0.868064	0.877532	0.90951	0.854019	0.887462	0.836999	0.872296	0.8854	0.814354	0.858658	0.88862	0.825776	0.824103	0.788408	0.869076	1	0.891539	0.0602959
1852	0	639663	2.55865	22.8842	0.858901	0.154169	0.0172655	0.922726	0.886471	0.87803	0.899769	0.932644	0.879143	0.869689	0.880396	0.846133	0.859727	0.839308	0.860928	0.870015	0.835044	0.833176	0.891547	0.850039	0.806114	0.787984	0.8455	1	0.883877	0.0621496
1857	5	102610	0.41044	64.3921	5.82741	3.455	0.888583	0.924004	0.887959	0.879578	0.899756	0.932716	0.880484	0.869428	0.880923	0.847968	0.859853	0.841258	0.860321	0.87048	0.83583	0.834017	0.892471	0.850911	0.807256	0.787608	0.845785	1	0.884742	0.0618184
1858	6	64891	0.259564	66.8091	8.2912	3.93747	1.40317	0.925105	0.888783	0.881848	0.900518	0.933411	0.881316	0.871122	0.881663	0.848161	0.861106	0.841295	0.861298	0.870437	0.83641	0.834831	0.892789	0.84991	0.80854	0.787051	0.845302	1	0.885685	0.061645
1862	10	56915	0.22766	66.7898	8.2927	3.93421	1.40226	0.926162	0.890723	0.883177	0.901537	0.934306	0.882342	0.872239	0.882491	0.848695	0.861337	0.841826	0.862532	0.870737	0.836607	0.834973	0.893227	0.849908	0.809743	0.788307	0.845041	1	0.886705	0.0613584
1864	0	614427	2.45771	22.7938	0.851634	0.15235	0.0170092	0.942928	0.894768	0.879977	0.916148	0.935743	0.904618	0.852979	0.880179	0.859293	0.872753	0.828892	0.867461	0.885771	0.811183	0.829946	0.867752	0.888148	0.803518	0.797998	0.85709	1	0.891685	0.0603845
1869	5	101953	0.407812	64.8189	5.84769	3.5234	0.905273	0.943935	0.895736	0.881592	0.917408	0.936559	0.905265	0.853844	0.880107	0.859524	0.873829	0.829171	0.866679	0.884942	0.811904	0.831182	0.868474	0.889258	0.803483	0.797225	0.85867	1	0.892493	0.0601163
1870	6	64670	0.25868	67.8171	8.32945	4.11407	1.45479	0.945446	0.89734	0.883408	0.918749	0.936941	0.905992	0.853989	0.880795	0.860376	0.876063	0.82962	0.867365	0.884645	0.811342	0.831638	0.868301	0.889872	0.804098	0.796938	0.85869	1	0.893521	0.0597954
1874	10	56837	0.227348	67.8087	8.33115	4.11266	1.45494	0.946839	0.898702	0.885339	0.919788	0.937426	0.905977	0.855499	0.881556	0.860584	0.87655	0.830612	0.867947	0.884829	0.811355	0.832257	0.868835	0.889992	0.804494	0.797271	0.859387	1	0.894486	0.0593606
1876	0	787210	3.14884	22.9246	0.856386	0.154976	0.0172725	0.930636	0.901176	0.884486	0.891303	0.929779	0.889599	0.870442	0.912008	0.856958	0.859287	0.822001	0.861796	0.881863	0.821638	0.832951	0.874962	0.850601	0.807591	0.796564	0.831647	1	0.88862	0.061818
1881	5	111197	0.444788	63.3281	5.72537	3.28714	0.845713	0.93105	0.901782	0.885685	0.891341	0.930754	0.88894	0.8726	0.911922	0.858306	0.859978	0.822144	0.861862	0.882083	0.822477	0.832491	0.876413	0.850482	0.80785	0.797584	0.831403	1	0.889186	0.0614878
1882	6	69347	0.277388	62.9965	7.96227	3.309	1.20075	0.933205	0.903348	0.887573	0.891444	0.930704	0.890695	0.873282	0.912318	0.859338	0.860369	0.822718	0.862409	0.882071	0.822509	0.832112	0.876743	0.851414	0.807944	0.797756	0.83018	1	0.890191	0.0608316
1886	10	60937	0.243748	62.9819	7.95772	3.30662	1.19998	0.934637	0.904065	0.888934	0.892906	0.931208	0.891519	0.874313	0.912935	0.85988	0.860586	0.823203	0.862867	0.882863	0.823342	0.832343	0.877808	0.851814	0.808893	0.798242	0.830587	1	0.891109	0.0604913
1888	0	575870	2.30348	22.8218	0.872394	0.152941	0.0174547	0.930234	0.907622	0.852876	0.914614	0.921451	0.875563	0.867394	0.923496	0.858875	0.890878	0.803827	0.858637	0.879426	0.803012	0.830625	0.857794	0.867829	0.833584	0.791545	0.875199	1	0.88758	0.0640855
1893	5	98675	0.3947	61.1944	5.54401	2.9676	0.765763	0.930459	0.909298	0.855313	0.91546	0.92111	0.876271	0.868371	0.923831	0.859655	0.891011	0.803349	0.85924	0.879108	0.802518	0.831021	0.859392	0.867849	0.832962	0.791426	0.874776	1	0.888308	0.0639499
1894	6	62937	0.251748	61.458	7.71488	3.07164	1.10902	0.931876	0.910545	0.857024	0.916909	0.92224	0.87791	0.869099	0.92506	0.860424	0.891312	0.804416	0.860337	0.880198	0.802986	0.831188	0.860249	0.867804	0.833858	0.791673	0.873802	1	0.889472	0.0635444
1898	10	55485	0.22194	61.4358	7.71522	3.06842	1.1082	0.93291	0.912093	0.859521	0.918005	0.922898	0.878913	0.870262	0.925538	0.860755	0.891025	0.804758	0.860377	0.880652	0.803415	0.831198	0.861638	0.86727	0.833622	0.792196	0.873515	1	0.89046	0.0631772
1900	0	529671	2.11868	22.7113	0.864784	0.150733	0.0171605	0.934035	0.908426	0.870215	0.914542	0.927658	0.849358	0.868685	0.908486	0.859446	0.870895	0.840728	0.846972	0.876445	0.796209	0.835902	0.907997	0.839052	0.824318	0.803402	0.828667	1	0.88814	0.0604177
1905	5	95161	0.380644	60.3976	5.45311	2.85319	0.733173	0.935499	0.910268	0.871055	0.915343	0.93026	0.849933	0.86971	0.908891	0.85886	0.871502	0.841768	0.847522	0.876336	0.796949	0.837192	0.90741	0.840455	0.824214	0.803076	0.828648	1	0.889172	0.0601188
1906	6	61189	0.244756	61.9938	7.71481	3.14992	1.12826	0.936402	0.910973	0.872477	0.916905	0.931328	0.8507	0.870769	0.909747	0.858953	0.872093	0.842137	0.848151	0.876571	0.797553	0.83573	0.906756	0.840257	0.824862	0.803535	0.829201	1	0.889992	0.0598999
1910	10	53862	0.215448	61.9763	7.70481	3.14703	1.12667	0.937238	0.912322	0.87351	0.917558	0.931742	0.852781	0.871449	0.910113	0.859186	0.872786	0.841883	0.848084	0.876991	0.798299	0.835329	0.906817	0.840509	0.825341	0.803786	0.829564	1	0.890755	0.0596074
1912	0	574595	2.29838	22.8146	0.849065	0.152761	0.016983	0.917714	0.891992	0.868599	0.900535	0.938236	0.884375	0.85493	0.897052	0.835402	0.901575	0.823311	0.865261	0.878268	0.828883	0.829743	0.887572	0.855745	0.801341	0.788778	0.836363	1	0.884288	0.0622358
1917	5	98649	0.394596	62.8859	5.64987	3.21813	0.822728	0.918686	0.89381	0.870521	0.901479	0.938438	0.88598	0.856238	0.896583	0.836319	0.902751	0.825163	0.864869	0.878914	0.82973	0.82936	0.88787	0.856101	0.802233	0.790165	0.837277	1	0.885341	0.0620908
1918	6	62846	0.251384	64.6837	8.01859	3.57471	1.27342	0.920051	0.895586	0.871838	0.902508	0.938954	0.886811	0.857716	0.897559	0.837587	0.903224	0.824874	0.864956	0.878751	0.829289	0.830212	0.887574	0.856467	0.801594	0.790106	0.837643	1	0.886306	0.0617787
1922	10	55211	0.220844	64.6911	8.02709	3.57621	1.27467	0.921519	0.896923	0.872779	0.903742	0.939949	0.887305	0.858353	0.898598	0.838918	0.90357	0.825397	0.86509	0.878738	0.828866	0.830478	0.888337	0.855681	0.801842	0.790169	0.837143	1	0.887202	0.0615519
1924	0	578798	2.31519	22.8437	0.843621	0.153335	0.0169065	0.941421	0.89791	0.876515	0.914427	0.938219	0.845898	0.855765	0.889856	0.853477	0.868448	0.827864	0.835897	0.860056	0.82484	0.868274	0.857439	0.870564	0.804293	0.807914	0.840236	1	0.886697	0.0614557
1929	5	98251	0.393004	64.4029	5.8231	3.45657	0.888198	0.942143	0.899808	0.879681	0.915115	0.938632	0.847106	0.856149	0.889452	0.854429	0.867518	0.82907	0.836394	0.860622	0.825544	0.868393	0.858551	0.870948	0.804664	0.807544	0.840521	1	0.887686	0.0612048
1930	6	62712	0.250848	64.5213	8.08824	3.55153	1.28141	0.943336	0.900537	0.881753	0.915814	0.939709	0.848538	0.856925	0.889559	0.854773	0.868502	0.829299	0.837009	0.86202	0.826939	0.868996	0.858448	0.870344	0.805859	0.8079	0.840086	1	0.888636	0.0609362
1934	10	55136	0.220544	64.5088	8.08623	3.54943	1.28017	0.944773	0.901571	0.883198	0.916416	0.939976	0.849508	0.858251	0.889981	0.855757	0.869405	0.829839	0.837955	0.86293	0.827572	0.869142	0.858368	0.870674	0.806197	0.807929	0.840277	1	0.889548	0.0605973
1936	0	518807	2.07523	22.8459	0.858683	0.1534	0.0171895	0.935174	0.866765	0.8795	0.919911	0.936658	0.907707	0.856824	0.893431	0.832619	0.859077	0.797812	0.88048	0.852782	0.816066	0.808838	0.868374	0.845233	0.813115	0.791931	0.864163	1	0.884637	0.0633478
1941	5	93766	0.375064	64.4524	5.81555	3.4642	0.888897	0.93519	0.868838	0.88065	0.920904	0.938101	0.908293	0.857768	0.893394	0.834231	0.860248	0.79853	0.880863	0.853566	0.817034	0.810128	0.868652	0.844816	0.812011	0.792526	0.864807	1	0.885539	0.0628743
1942	6	60097	0.240388	66.0262	8.23949	3.80308	1.36285	0.936578	0.870684	0.882415	0.921344	0.938266	0.908731	0.858778	0.895145	0.836048	0.860783	0.799948	0.881367	0.854419	0.818069	0.810124	0.867905	0.844102	0.812969	0.792569	0.864752	1	0.886595	0.0623539
1946	10	52746	0.210984	66.0105	8.23863	3.8004	1.36152	0.937417	0.872673	0.884257	0.922326	0.939019	0.909785	0.860226	0.895471	0.836822	0.861772	0.79989	0.882313	0.854814	0.818451	0.811133	0.867497	0.844547	0.813436	0.792951	0.864833	1	0.887639	0.0620234
1948	0	479813	1.91925	22.7229	0.857998	0.150952	0.0170292	0.928426	0.909507	0.849475	0.911049	0.912105	0.880008	0.865439	0.893382	0.826873	0.85853	0.77359	0.853796	0.895853	0.834499	0.828482	0.859406	0.852295	0.835332	0.775686	0.826146	1	0.881259	0.0648002
1953	5	90555	0.36222	63.3661	5.73241	3.29312	0.847421	0.930037	0.910944	0.851897	0.912545	0.91318	0.881724	0.866606	0.893915	0.82763	0.859445	0.773016	0.852973	0.896201	0.835465	0.829308	0.859897	0.852029	0.835332	0.777196	0.827287	1	0.88248	0.0641044
1954	6	58385	0.23354	66.425	8.14873	3.86646	1.36425	0.931729	0.912777	0.8545	0.914165	0.914593	0.882718	0.866995	0.894793	0.829691	0.859913	0.773281	0.85331	0.896369	0.836662	0.829494	0.859305	0.852317	0.836088	0.776544	0.82695	1	0.883798	0.0637042
1958	10	51239	0.204956	66.3989	8.15167	3.86212	1.36252	0.93303	0.914362	0.855901	0.915289	0.915582	0.883946	0.86886	0.895509	0.830354	0.860799	0.773678	0.853734	0.896631	0.837438	0.829807	0.860565	0.852193	0.837282	0.776762	0.827514	1	0.884912	0.0633553
1960	0	538708	2.15483	22.7542	0.846113	0.151555	0.0168262	0.948119	0.895336	0.872997	0.906453	0.904722	0.883413	0.881009	0.885507	0.855334	0.882324	0.8072	0.856388	0.863936	0.805104	0.820468	0.881717	0.835636	0.828508	0.793251	0.840307	1	0.88679	0.0605185
1965	5	96162	0.384648	63.9565	5.79899	3.38597	0.872863	0.948493	0.896534	0.874228	0.907786	0.906226	0.884403	0.881372	0.886442	0.85617	0.88196	0.807544	0.855842	0.864395	0.806894	0.82074	0.882298	0.835892	0.828872	0.792366	0.841772	1	0.887606	0.0602853
1966	6	61616	0.246464	64.6486	8.10823	3.57271	1.29061	0.950045	0.897194	0.876948	0.908465	0.907621	0.884608	0.88167	0.88688	0.857188	0.882352	0.809376	0.855849	0.864142	0.808021	0.819901	0.881411	0.83626	0.82864	0.792473	0.842005	1	0.888556	0.0599918
1970	10	54162	0.216648	64.6356	8.10107	3.57033	1.28798	0.951414	0.898637	0.879048	0.909429	0.908432	0.885639	0.882464	0.888187	0.857566	0.883128	0.808925	0.856763	0.864564	0.8079	0.820686	0.881873	0.836823	0.828801	0.792604	0.842122	1	0.889606	0.0596555
1972	0	643309	2.57324	22.8727	0.844671	0.153918	0.0169669	0.919339	0.9026	0.86651	0.912448	0.926296	0.895461	0.879667	0.903441	0.845776	0.88743	0.826771	0.848792	0.868717	0.833558	0.846959	0.878651	0.85977	0.816257	0.836718	0.833128	1	0.888637	0.0628285
1977	5	103242	0.412968	64.3355	5.80566	3.44552	0.885157	0.920313	0.903528	0.868222	0.913223	0.927297	0.896355	0.879908	0.903218	0.847199	0.887928	0.82758	0.850938	0.868445	0.834743	0.847184	0.879114	0.85889	0.815797	0.837043	0.83451	1	0.889497	0.0625067
1978	6	65269	0.261076	66.3967	8.20755	3.86416	1.37534	0.921257	0.905307	0.870114	0.914094	0.928335	0.897172	0.881904	0.903706	0.847546	0.888722	0.827399	0.851078	0.870107	0.834715	0.848573	0.879522	0.858463	0.815939	0.837503	0.836377	1	0.890561	0.0623241
1982	10	57069	0.228276	66.3765	8.20583	3.86069	1.37437	0.922515	0.907367	0.871778	0.915182	0.928902	0.897974	0.882703	0.904414	0.848385	0.889003	0.827516	0.851645	0.870516	0.835077	0.849051	0.87983	0.858145	0.816038	0.837512	0.8364	1	0.891568	0.0619304
1984	0	714536	2.85814	22.8878	0.852424	0.15423	0.0171499	0.92036	0.893864	0.884894	0.925006	0.943348	0.878792	0.89001	0.880755	0.844476	0.8876	0.814521	0.84922	0.863675	0.807314	0.841071	0.878016	0.84602	0.797533	0.818874	0.84372	1	0.888817	0.0643155
1989	5	108109	0.432436	65.0633	5.89793	3.56398	0.918991	0.921801	0.895971	0.885865	0.925977	0.944126	0.880445	0.889685	0.882531	0.844426	0.888663	0.813924	0.84905	0.864456	0.807948	0.841664	0.879261	0.845462	0.79714	0.818692	0.842432	1	0.889791	0.0640386
1990	6	68169	0.272676	66.2286	8.2463	3.83742	1.37566	0.923286	0.897541	0.88739	0.927606	0.945004	0.880664	0.891094	0.883283	0.844959	0.889121	0.814197	0.850328	0.865254	0.8094	0.842186	0.878046	0.845531	0.796953	0.818884	0.843323	1	0.890867	0.0635533
1994	10	59769	0.239076	66.2104	8.23688	3.83399	1.37346	0.924953	0.898936	0.888454	0.928458	0.945532	0.881711	0.891215	0.884698	0.845639	0.889558	0.814862	0.851336	0.865825	0.809826	0.842619	0.877721	0.845965	0.79732	0.819078	0.843958	1	0.891817	0.063061
1996	0	713314	2.85326	22.8531	0.859324	0.153546	0.0172339	0.932098	0.891677	0.88229	0.916884	0.931103	0.871102	0.851185	0.883815	0.843179	0.873695	0.814214	0.848315	0.871407	0.828856	0.831665	0.851708	0.839406	0.807474	0.798256	0.844721	1	0.884817	0.0635234
2001	5	107400	0.4296	63.3015	5.69789	3.28237	0.841436	0.933389	0.893096	0.883887	0.916923	0.931457	0.872356	0.852114	0.884236	0.843696	0.873622	0.813687	0.84879	0.870354	0.829642	0.831453	0.850312	0.839316	0.807458	0.799143	0.845149	1	0.885547	0.0631674
2002	6	67352	0.269408	65.0773	8.07615	3.64054	1.301	0.933951	0.894792	0.885772	0.917152	0.932816	0.874176	0.853234	0.885891	0.845728	0.874733	0.814052	0.849552	0.871028	0.830369	0.832381	0.849863	0.839678	0.80639	0.798091	0.845417	1	0.886648	0.0628358
2006	10	59076	0.236304	65.044	8.09048	3.63569	1.30186	0.934931	0.895931	0.887162	0.91819	0.933509	0.875339	0.854399	0.887086	0.846681	0.874898	0.814561	0.850261	0.871217	0.830574	0.832944	0.849922	0.840401	0.806123	0.798226	0.845352	1	0.887562	0.0624804
2008	0	723811	2.89524	22.9315	0.866517	0.155131	0.0175075	0.927579	0.91069	0.86325	0.908752	0.934176	0.879786	0.879753	0.896405	0.842034	0.887238	0.779013	0.838768	0.878157	0.811065	0.840728	0.876035	0.843001	0.840842	0.764653	0.859769	1	0.886524	0.0660977
2013	5	107295	0.42918	63.3879	5.72052	3.29615	0.846708	0.929689	0.912657	0.864887	0.909003	0.934997	0.879528	0.880624	0.896188	0.842588	0.887357	0.779631	0.840706	0.877683	0.811743	0.84167	0.877017	0.844736	0.841307	0.764598	0.85977	1	0.887538	0.0657697
2014	6	67500	0.27	64.4348	8.06209	3.53672	1.27356	0.931104	0.91383	0.866289	0.909904	0.936126	0.880837	0.881452	0.897659	0.842348	0.887681	0.780978	0.842104	0.878119	0.81163	0.841593	0.878511	0.844556	0.842363	0.765659	0.859385	1	0.888568	0.0654359
2018	10	59199	0.236796	64.4199	8.05287	3.53397	1.2709	0.93255	0.915311	0.868579	0.91189	0.936899	0.882616	0.882405	0.898562	0.843046	0.888605	0.782572	0.843257	0.878748	0.811694	0.842033	0.879212	0.84466	0.843089	0.766001	0.859398	1	0.889889	0.0647964
2020	0	626995	2.50798	22.8265	0.866126	0.153025	0.0173375	0.924338	0.900884	0.876938	0.919383	0.929203	0.872387	0.867552	0.894752	0.878306	0.879536	0.812479	0.871213	0.866299	0.83313	0.818147	0.855038	0.853043	0.828986	0.816368	0.83487	1	0.888623	0.0630025
2025	5	102349	0.409396	62.0309	5.61103	3.09017	0.795758	0.925275	0.901553	0.877898	0.920273	0.930923	0.8744	0.867976	0.896916	0.879144	0.881205	0.813301	0.870194	0.867678	0.834703	0.816486	0.856208	0.853032	0.82906	0.817365	0.835338	1	0.889614	0.0626767
2026	6	64999	0.259996	63.9168	7.93945	3.45029	1.23327	0.926853	0.903152	0.879429	0.92096	0.932191	0.875506	0.869521	0.898675	0.880537	0.881498	0.81362	0.870636	0.867967	0.835274	0.816628	0.856182	0.852721	0.829551	0.818097	0.836151	1	0.890771	0.0622218
2030	10	57310	0.22924	63.908	7.94287	3.44905	1.23356	0.928468	0.904545	0.880396	0.921672	0.932778	0.876304	0.870546	0.899459	0.882307	0.882647	0.814046	0.870956	0.86847	0.835552	0.817545	0.856744	0.853123	0.830195	0.818295	0.835779	1	0.891758	0.0617531
2032	0	595018	2.38007	22.7532	0.842408	0.15153	0.0167591	0.924247	0.895667	0.846315	0.907543	0.936257	0.885435	0.871488	0.909992	0.860971	0.899075	0.812343	0.863786	0.847563	0.810039	0.827493	0.865102	0.847362	0.812539	0.803337	0.842964	1	0.884835	0.0636126
2037	5	100346	0.401384	64.4625	5.82653	3.46611	0.890893	0.925204	0.897425	0.84814	0.907764	0.93628	0.886069	0.87152	0.910963	0.862571	0.89892	0.81365	0.863771	0.84839	0.811218	0.828105	0.865301	0.847239	0.813037	0.804402	0.843795	1	0.8857	0.0634165
2038	6	63821	0.255284	66.9519	8.27986	3.9616	1.40993	0.925847	0.898999	0.850386	0.909442	0.936941	0.887749	0.871868	0.912176	0.863423	0.898035	0.815045	0.864692	0.847926	0.811786	0.828552	0.865953	0.846869	0.813079	0.80515	0.844033	1	0.886746	0.0630921
2042	10	55901	0.223604	66.9316	8.25479	3.95709	1.4051	0.927211	0.900333	0.851666	0.910753	0.937497	0.888973	0.872757	0.912873	0.863464	0.898776	0.81579	0.864439	0.848241	0.812597	0.829055	0.866058	0.846935	0.813948	0.804717	0.84426	1	0.887685	0.0628891
2044	0	637381	2.54952	22.8432	0.856609	0.153343	0.017153	0.912718	0.886752	0.871091	0.886592	0.917534	0.89694	0.88437	0.883014	0.845244	0.883927	0.804541	0.840143	0.883774	0.807035	0.823465	0.868974	0.847935	0.793749	0.806067	0.823082	1	0.879689	0.0677459
2049	5	102626	0.410504	63.7433	5.79008	3.3527	0.867303	0.914042	0.887904	0.871573	0.887899	0.918953	0.898992	0.884961	0.882739	0.845541	0.883704	0.804962	0.842062	0.885015	0.806867	0.823583	0.869253	0.848211	0.793873	0.806477	0.822769	1	0.880592	0.0672966
2050	6	64936	0.259744	64.9831	8.13508	3.6275	1.30567	0.915863	0.889021	0.872736	0.888421	0.919043	0.900032	0.885595	0.883478	0.846249	0.88367	0.805193	0.841667	0.884771	0.807903	0.823657	0.869556	0.848043	0.794213	0.806456	0.823141	1	0.881383	0.0670578
2054	10	56847	0.227388	64.9668	8.14494	3.62528	1.30716	0.917498	0.890513	0.874321	0.890408	0.91975	0.901279	0.886687	0.884312	0.84782	0.884242	0.805276	0.842393	0.884761	0.808715	0.823359	0.869764	0.848198	0.795038	0.806806	0.823271	1	0.882564	0.0665237
2056	0	636416	2.54566	22.8489	0.88351	0.153499	0.0177479	0.931088	0.905544	0.869079	0.910386	0.932569	0.868277	0.894431	0.883444	0.849448	0.889178	0.809087	0.870519	0.875702	0.801654	0.839739	0.887933	0.846908	0.818629	0.823977	0.838897	1	0.888853	0.0634629
2061	5	102440	0.40976	64.8012	5.85106	3.52063	0.904807	0.932307	0.907297	0.871544	0.911226	0.933195	0.870451	0.894289	0.884693	0.850576	0.889116	0.80982	0.871369	0.876679	0.804256	0.840624	0.888969	0.848004	0.819743	0.824243	0.839301	1	0.890094	0.0630476
2062	6	64718	0.258872	65.7726	8.14787	3.75736	1.34032	0.93355	0.908781	0.872995	0.911763	0.933689	0.871041	0.89455	0.885797	0.850814	0.89034	0.810045	0.871257	0.876186	0.804328	0.841296	0.88898	0.847971	0.818621	0.825304	0.839913	1	0.890889	0.0626433
2066	10	56810	0.22724	65.7929	8.14955	3.7608	1.34168	0.934923	0.910139	0.874723	0.91292	0.934334	0.872549	0.895265	0.886288	0.852051	0.890759	0.810315	0.871563	0.875911	0.805114	0.841507	0.889597	0.848372	0.819389	0.824802	0.839685	1	0.8919	0.0621089
2068	0	589228	2.35691	22.7948	0.850014	0.152369	0.0169568	0.920897	0.897146	0.893642	0.904373	0.931207	0.869943	0.867365	0.890339	0.846634	0.867758	0.784351	0.836505	0.867056	0.80108	0.824399	0.852139	0.850502	0.840593	0.776876	0.855474	1	0.883372	0.0644959
2073	5	99598	0.398392	62.7748	5.65223	3.2015	0.820585	0.921329	0.898894	0.894546	0.90546	0.932835	0.87188	0.867899	0.89063	0.846874	0.868878	0.784418	0.836734	0.868898	0.801241	0.824761	0.852969	0.850981	0.841131	0.778043	0.855936	1	0.884324	0.0641309
2074	6	63273	0.253092	64.6153	7.97719	3.56217	1.26369	0.923222	0.900708	0.896227	0.906508	0.933653	0.87305	0.86898	0.891755	0.846822	0.869178	0.78543	0.838106	0.868886	0.800681	0.825644	0.852741	0.851382	0.840927	0.77963	0.85708	1	0.88549	0.0638004
2078	10	55485	0.22194	64.6057	7.98096	3.56074	1.26273	0.924385	0.902307	0.897261	0.907678	0.934568	0.873921	0.869839	0.892539	0.847914	0.869866	0.786645	0.838785	0.868929	0.800766	0.826088	0.85305	0.851356	0.841299	0.779941	0.857448	1	0.886468	0.0634163
2080	0	567499	2.27	22.8556	0.871862	0.153616	0.0174863	0.920948	0.901888	0.859133	0.91083	0.928062	0.881773	0.86994	0.907648	0.846585	0.880172	0.781592	0.839863	0.884887	0.841751	0.813348	0.897395	0.853341	0.826394	0.797762	0.872646	1	0.884923	0.0643937
2085	5	97901	0.391604	63.8965	5.77354	3.37596	0.868072	0.922335	0.903392	0.860354	0.912187	0.9295	0.88278	0.871457	0.907835	0.847616	0.880946	0.782234	0.841595	0.88541	0.842218	0.81324	0.897652	0.85374	0.826309	0.798455	0.873204	1	0.886046	0.0640775
2086	6	62392	0.249568	65.2668	8.08466	3.67172	1.30993	0.923556	0.904291	0.862474	0.913258	0.930624	0.884456	0.87145	0.90877	0.848242	0.881571	0.782785	0.843049	0.885771	0.842945	0.813983	0.897888	0.854188	0.826885	0.800231	0.873437	1	0.887106	0.063707
2090	10	54732	0.218928	65.2505	8.08322	3.66905	1.31053	0.925208	0.905933	0.864366	0.914374	0.93153	0.88493	0.872314	0.909276	0.848973	0.882628	0.783618	0.843364	0.8861	0.842578	0.814094	0.898149	0.854738	0.827825	0.800373	0.872652	1	0.888176	0.0633875
2092	0	540803	2.16321	22.7736	0.860964	0.151963	0.0171677	0.926642	0.880639	0.868181	0.900686	0.935475	0.879681	0.866528	0.899051	0.854986	0.879672	0.807205	0.842632	0.863888	0.840601	0.829482	0.857461	0.835884	0.853716	0.797635	0.853066	1	0.883239	0.0621795
2097	5	96106	0.384424	61.9509	5.59935	3.07816	0.791749	0.927658	0.881568	0.871512	0.901968	0.936154	0.880325	0.866829	0.899824	0.855243	0.880876	0.807874	0.844281	0.863952	0.840863	0.83012	0.856794	0.836342	0.854556	0.795627	0.854765	1	0.884287	0.0618823
2098	6	61404	0.245616	65.316	8.00876	3.67679	1.2993	0.928368	0.882263	0.871385	0.902466	0.936608	0.882027	0.867916	0.899836	0.855115	0.882434	0.808384	0.84475	0.86268	0.841126	0.830882	0.856907	0.836468	0.854423	0.795119	0.855164	1	0.884803	0.0617094
2102	10	53984	0.215936	65.3119	7.99393	3.67556	1.29671	0.929581	0.883067	0.873333	0.903721	0.937305	0.883215	0.868869	0.899887	0.856207	0.883354	0.808916	0.845352	0.863117	0.841268	0.830552	0.857513	0.836377	0.854466	0.794847	0.855124	1	0.88574	0.0613564
2104	0	543414	2.17366	22.7863	0.869102	0.152228	0.0173673	0.936524	0.909142	0.863478	0.899969	0.906972	0.885918	0.868834	0.882319	0.855245	0.887749	0.794477	0.832298	0.870649	0.808955	0.81662	0.893053	0.842443	0.830857	0.800907	0.833182	1	0.884247	0.0643759
2109	5	96266	0.385064	63.331	5.72982	3.28768	0.845961	0.937922	0.910893	0.865363	0.900115	0.907563	0.886767	0.868069	0.884372	0.855676	0.888943	0.794585	0.833809	0.871564	0.808655	0.817132	0.893524	0.843127	0.831212	0.801836	0.833197	1	0.885222	0.0639785
2110	6	61583	0.246332	65.2041	8.09503	3.66183	1.30747	0.939529	0.912679	0.867066	0.901629	0.908059	0.887648	0.868803	0.886876	0.856527	0.889588	0.796015	0.834118	0.872302	0.808973	0.818221	0.893144	0.843187	0.831553	0.800984	0.833696	1	0.886439	0.0635362
2114	10	54084	0.216336	65.1869	8.07664	3.65832	1.30429	0.940703	0.913819	0.869139	0.902198	0.909003	0.888239	0.86961	0.888118	0.857989	0.889967	0.797278	0.83509	0.872994	0.809454	0.818569	0.892843	0.843022	0.832168	0.800939	0.833703	1	0.887443	0.0632529
2116	0	495279	1.98112	22.7154	0.844676	0.150786	0.016737	0.927464	0.882637	0.844252	0.885369	0.931087	0.858513	0.875262	0.876317	0.829997	0.892002	0.801385	0.836453	0.875761	0.804922	0.817378	0.870585	0.853231	0.826279	0.800255	0.800907	1	0.875147	0.0681133
2121	5	91829	0.367316	63.4167	5.75485	3.30148	0.852541	0.929325	0.884606	0.846606	0.887595	0.932723	0.859794	0.875938	0.878165	0.831017	0.892594	0.802987	0.837399	0.876194	0.804746	0.817786	0.87131	0.854049	0.825883	0.800711	0.802383	1	0.876682	0.0675701
2122	6	58926	0.235704	63.9582	8.00224	3.45924	1.24709	0.930319	0.886281	0.849073	0.888241	0.933841	0.861623	0.876761	0.878729	0.832383	0.893315	0.804611	0.838144	0.875785	0.804212	0.818603	0.871517	0.853002	0.824653	0.800249	0.80226	1	0.877787	0.0670557
2126	10	51694	0.206776	63.9331	7.99735	3.45512	1.24549	0.931269	0.887714	0.851501	0.889891	0.935505	0.862731	0.877771	0.879386	0.833317	0.89375	0.806051	0.837979	0.875469	0.803565	0.818934	0.872896	0.8533	0.825192	0.800315	0.802047	1	0.878945	0.066495
2128	0	575828	2.30331	22.8454	0.85189	0.153382	0.0170789	0.93761	0.898877	0.85747	0.919621	0.935358	0.875666	0.878853	0.889075	0.846372	0.88896	0.795084	0.844651	0.871201	0.839387	0.837878	0.86099	0.853284	0.830777	0.795701	0.858327	1	0.887674	0.0657221
2133	5	98341	0.393364	63.0562	5.70236	3.24525	0.836466	0.938347	0.900489	0.861304	0.920781	0.93612	0.876781	0.880075	0.890727	0.84721	0.890031	0.795396	0.84509	0.871656	0.838694	0.837641	0.860775	0.853932	0.831011	0.796133	0.858462	1	0.888913	0.0652888
2134	6	62670	0.25068	64.4585	8.04698	3.5399	1.27136	0.939333	0.901332	0.863364	0.921111	0.936309	0.878267	0.881291	0.891615	0.847543	0.89053	0.79558	0.845572	0.871805	0.838942	0.83757	0.860906	0.854723	0.831291	0.795261	0.857835	1	0.889717	0.0648524
2138	10	55012	0.220048	64.4461	8.04494	3.53785	1.27043	0.940322	0.903012	0.864475	0.922135	0.936923	0.879417	0.882189	0.891487	0.847924	0.891633	0.796908	0.845952	0.871601	0.838726	0.838281	0.861058	0.854859	0.83111	0.796363	0.857967	1	0.890596	0.0644068
2140	0	592032	2.36813	22.8804	0.86584	0.154102	0.017412	0.938872	0.89905	0.862989	0.899074	0.919774	0.889981	0.879202	0.898291	0.857699	0.862273	0.7761	0.854209	0.875209	0.834537	0.830253	0.881196	0.864115	0.836771	0.80005	0.852256	1	0.8863	0.0632536
2145	5	100076	0.400304	63.2017	5.69259	3.26704	0.838406	0.940051	0.900571	0.863973	0.899346	0.919786	0.890408	0.879297	0.898682	0.859047	0.86248	0.776075	0.853916	0.875684	0.835365	0.830649	0.881655	0.865667	0.836929	0.801236	0.851003	1	0.886978	0.0630653
2146	6	63690	0.25476	64.0487	8.02899	3.47442	1.25331	0.941663	0.901421	0.865654	0.899647	0.920945	0.891757	0.880727	0.899011	0.859538	0.862922	0.777281	0.854263	0.876982	0.836034	0.831229	0.882768	0.866282	0.837369	0.801523	0.85113	1	0.887999	0.062696
2150	10	55970	0.22388	64.0504	8.02227	3.47443	1.25255	0.942442	0.902769	0.867232	0.900545	0.92161	0.892514	0.882106	0.899241	0.859871	0.863382	0.777774	0.854994	0.876907	0.836788	0.831445	0.882875	0.866634	0.837583	0.802019	0.850831	1	0.888837	0.0624403
2152	0	603464	2.41386	22.9534	0.87079	0.15558	0.0176261	0.948825	0.895471	0.867281	0.90612	0.92028	0.862255	0.856175	0.896692	0.835047	0.852153	0.814677	0.865547	0.866453	0.874311	0.832615	0.833076	0.860456	0.856371	0.808091	0.848258	1	0.885433	0.0647888
2157	5	99707	0.398828	63.266	5.75923	3.27858	0.849235	0.949327	0.895729	0.869106	0.907424	0.921495	0.862999	0.857848	0.897655	0.835107	0.85311	0.814928	0.865636	0.867833	0.875249	0.833066	0.833748	0.859458	0.857372	0.808163	0.84821	1	0.886277	0.0645916
2158	6	63582	0.254328	67.0703	8.26692	3.98136	1.41134	0.950072	0.897416	0.870923	0.909039	0.922376	0.864466	0.860086	0.897754	0.83662	0.854542	0.81387	0.865732	0.868469	0.876813	0.833137	0.83419	0.85941	0.856925	0.80868	0.847905	1	0.8874	0.0641096
2162	10	55801	0.223204	67.0555	8.26675	3.97881	1.41091	0.951202	0.898953	0.872054	0.910414	0.923317	0.865665	0.860648	0.898201	0.838399	0.855146	0.814054	0.866114	0.868219	0.876669	0.832942	0.834125	0.859689	0.856589	0.80943	0.847942	1	0.888338	0.0637269
2164	0	607763	2.43105	22.845	0.853286	0.153375	0.0171115	0.923842	0.899479	0.880276	0.91374	0.926345	0.893899	0.857509	0.891023	0.853828	0.890317	0.797904	0.820867	0.868478	0.825165	0.814351	0.870493	0.811515	0.848557	0.806136	0.842325	1	0.885804	0.0629327
2169	5	100756	0.403024	64.1136	5.80844	3.41074	0.878664	0.925657	0.899872	0.882379	0.914392	0.925945	0.896215	0.858639	0.890225	0.85449	0.890632	0.798831	0.822676	0.867169	0.826735	0.816472	0.87033	0.812721	0.848525	0.807654	0.843756	1	0.886766	0.0624791
2170	6	63878	0.255512	64.4357	8.11614	3.53893	1.28125	0.926399	0.902001	0.885101	0.915519	0.926774	0.896678	0.859631	0.890173	0.855936	0.89062	0.800009	0.823312	0.868625	0.827617	0.816932	0.869963	0.813183	0.849768	0.807453	0.842911	1	0.887887	0.0621653
2174	10	56011	0.224044	64.3949	8.12558	3.53286	1.28237	0.927496	0.903287	0.886138	0.916436	0.927407	0.897538	0.860465	0.891129	0.857019	0.890557	0.800691	0.823981	0.868472	0.827873	0.817821	0.870499	0.813385	0.849262	0.806636	0.842933	1	0.888719	0.06192
2176	0	620685	2.48274	22.8772	0.858231	0.154026	0.0172519	0.942097	0.902365	0.860627	0.910477	0.919139	0.885533	0.898209	0.86995	0.853282	0.892817	0.798075	0.846627	0.869249	0.82532	0.851627	0.864343	0.837244	0.823316	0.822497	0.852362	1	0.888289	0.0640582
2181	5	101990	0.40796	63.882	5.78015	3.37388	0.868195	0.942573	0.903412	0.86359	0.910678	0.919678	0.885827	0.898985	0.869423	0.854324	0.892538	0.798622	0.848186	0.868816	0.825571	0.851093	0.864296	0.835852	0.824208	0.822811	0.853731	1	0.889002	0.0635417
2182	6	64471	0.257884	64.9744	8.1247	3.62566	1.30275	0.942726	0.904849	0.865296	0.910975	0.920197	0.887097	0.90049	0.869096	0.85471	0.893929	0.800236	0.848288	0.869414	0.824797	0.851949	0.864078	0.835283	0.82406	0.822409	0.853826	1	0.889745	0.0632736
2186	10	56705	0.22682	64.9487	8.12038	3.62133	1.30105	0.943682	0.906842	0.867181	0.912609	0.921409	0.888405	0.901287	0.869879	0.855471	0.894339	0.801305	0.848585	0.870011	0.825395	0.852147	0.86465	0.835764	0.824266	0.822088	0.854299	1	0.890912	0.0627062
2188	0	605648	2.42259	22.893	0.878151	0.154375	0.0176871	0.949036	0.901065	0.870719	0.892839	0.926362	0.892208	0.865437	0.902902	0.865134	0.891582	0.802979	0.861457	0.851497	0.808328	0.793174	0.865604	0.837807	0.828378	0.795536	0.827691	1	0.8882	0.0649268
2193	5	100083	0.400332	62.9377	5.68841	3.22693	0.829854	0.950196	0.903155	0.872251	0.893998	0.92755	0.893593	0.866376	0.90308	0.865871	0.891895	0.803373	0.862299	0.851748	0.809543	0.793137	0.867825	0.837895	0.827673	0.797053	0.827773	1	0.88932	0.0642737
2194	6	63652	0.254608	65.8697	8.10266	3.77164	1.33569	0.951329	0.905227	0.873735	0.895086	0.928423	0.894622	0.8672	0.903617	0.866171	0.893043	0.802237	0.862675	0.851804	0.81065	0.793958	0.86826	0.838355	0.827515	0.79721	0.827727	1	0.89031	0.0639688
2198	10	55905	0.22362	65.8285	8.10515	3.7649	1.33425	0.952634	0.907101	0.875852	0.896351	0.929443	0.895743	0.867785	0.90406	0.866685	0.892657	0.803041	0.862928	0.852249	0.810804	0.793999	0.868822	0.838861	0.827144	0.797442	0.827359	1	0.89137	0.0634766
2200	0	611363	2.44545	22.8455	0.864512	0.153402	0.0173338	0.929164	0.896139	0.871511	0.905913	0.919107	0.887993	0.879073	0.886701	0.836043	0.847073	0.787834	0.840328	0.887214	0.847053	0.819734	0.875007	0.858323	0.850371	0.799422	0.846558	1	0.884032	0.0633565
2205	5	101082	0.404328	61.9982	5.59644	3.08502	0.792915	0.929928	0.897766	0.873706	0.907313	0.9205	0.889273	0.880567	0.887512	0.835821	0.848207	0.790017	0.841233	0.887848	0.846318	0.820324	0.87565	0.857754	0.850765	0.799049	0.845957	1	0.885189	0.063061
2206	6	63822	0.255288	63.5197	7.89377	3.38675	1.21015	0.931857	0.899588	0.874745	0.907736	0.92143	0.890814	0.881036	0.887648	0.836608	0.848587	0.791075	0.842155	0.887233	0.846111	0.8213	0.876179	0.858458	0.850702	0.799434	0.845633	1	0.886196	0.0624381
2210	10	56114	0.224456	63.5018	7.89131	3.38391	1.20914	0.933501	0.900889	0.876288	0.908713	0.922158	0.89156	0.881937	0.888432	0.837242	0.849841	0.792316	0.842357	0.886838	0.84642	0.822041	0.876261	0.858351	0.849806	0.800157	0.846144	1	0.887197	0.0619639
2212	0	574920	2.29968	22.8656	0.878195	0.153825	0.0176473	0.933287	0.911398	0.850911	0.907817	0.922242	0.889811	0.867391	0.892219	0.837539	0.870988	0.803999	0.851578	0.857924	0.849383	0.818747	0.861588	0.827524	0.831917	0.816937	0.839559	1	0.884894	0.0633378
2217	5	98438	0.393752	62.3956	5.63107	3.14443	0.80806	0.934868	0.912813	0.853639	0.909278	0.924206	0.891708	0.86748	0.891927	0.83865	0.870142	0.803963	0.852166	0.858987	0.848346	0.819104	0.861055	0.826789	0.832981	0.817164	0.839188	1	0.886053	0.0626927
2218	6	62701	0.250804	62.4162	7.85204	3.21754	1.16459	0.936373	0.91477	0.855082	0.910225	0.925057	0.892258	0.868327	0.891748	0.840178	0.870752	0.804254	0.851876	0.859731	0.84903	0.820274	0.861326	0.828097	0.833256	0.816941	0.840138	1	0.887089	0.0624616
2222	10	55151	0.220604	62.4062	7.85966	3.21629	1.16465	0.937408	0.916484	0.857401	0.911615	0.925777	0.89332	0.868624	0.892586	0.841209	0.871417	0.806033	0.852523	0.859885	0.849568	0.82081	0.861526	0.828761	0.83362	0.816758	0.84042	1	0.888219	0.0620504
2224	0	662697	2.65079	22.8335	0.863648	0.153161	0.0173242	0.931014	0.901745	0.856276	0.917897	0.906307	0.894323	0.883125	0.886432	0.841809	0.88954	0.798091	0.84968	0.868795	0.84857	0.821139	0.841801	0.85449	0.828072	0.811618	0.847096	1	0.885496	0.0651129
2229	5	104775	0.4191	63.7655	5.74235	3.35482	0.860035	0.931296	0.902329	0.85958	0.918931	0.906776	0.894865	0.884252	0.887048	0.843732	0.890241	0.79875	0.849678	0.868509	0.850461	0.820892	0.842186	0.855104	0.82879	0.811673	0.848151	1	0.886433	0.064853
2230	6	66238	0.264952	65.0897	8.08841	3.64297	1.30259	0.932539	0.903877	0.860911	0.920582	0.906896	0.895166	0.885262	0.886885	0.845263	0.891641	0.79905	0.850109	0.868723	0.852056	0.819635	0.843594	0.85574	0.829312	0.81297	0.847686	1	0.887395	0.0646978
2234	10	58073	0.232292	65.0868	8.07608	3.64202	1.30032	0.934014	0.905292	0.86294	0.921409	0.907349	0.896053	0.886229	0.887607	0.847175	0.892747	0.799537	0.85024	0.869569	0.852634	0.819977	0.844144	0.855527	0.82931	0.813166	0.848217	1	0.888477	0.0642947
2236	0	864270	3.45708	22.9531	0.844732	0.155534	0.0170659	0.932115	0.880732	0.877548	0.905553	0.907951	0.884627	0.872614	0.884788	0.841313	0.887154	0.813071	0.829931	0.870811	0.798662	0.804608	0.866859	0.811388	0.846793	0.800792	0.850847	1	0.881398	0.0639221
2241	5	114706	0.458824	63.406	5.72009	3.2989	0.846915	0.933208	0.882896	0.879971	0.906552	0.908797	0.884644	0.873921	0.885608	0.842192	0.887665	0.813624	0.829787	0.871886	0.798816	0.805394	0.86672	0.813039	0.846673	0.8011	0.850819	1	0.882514	0.0636445
2242	6	71019	0.284076	65.1941	8.10357	3.66048	1.30744	0.934546	0.885601	0.881342	0.906666	0.909285	0.885805	0.875259	0.887544	0.84338	0.888565	0.813768	0.83032	0.871781	0.799117	0.80432	0.866106	0.813367	0.846752	0.800222	0.850808	1	0.883587	0.0631928
2246	10	62131	0.248524	65.1899	8.10219	3.65978	1.30767	0.9357	0.887777	0.882442	0.907027	0.909916	0.887504	0.875859	0.887963	0.84416	0.888518	0.814336	0.83138	0.872833	0.799504	0.804558	0.866894	0.814408	0.847298	0.80047	0.850695	1	0.884563	0.062907
2248	0	616832	2.46733	22.9641	0.878453	0.155807	0.0177949	0.936963	0.894104	0.860637	0.896018	0.909645	0.883799	0.883812	0.88445	0.838807	0.899874	0.807649	0.838865	0.855774	0.833487	0.823107	0.869017	0.842657	0.847876	0.833186	0.824716	1	0.883497	0.0645723
2253	5	100787	0.403148	63.026	5.73214	3.24142	0.838613	0.938752	0.895061	0.86153	0.897903	0.910078	0.884509	0.885521	0.886191	0.83928	0.901019	0.808904	0.839821	0.855725	0.833401	0.824566	0.868381	0.843224	0.847882	0.83294	0.824511	1	0.884578	0.0642787
2254	6	63924	0.255696	63.7893	8.01241	3.4332	1.2425	0.939631	0.896807	0.863635	0.899592	0.910808	0.885184	0.886154	0.887249	0.838848	0.9015	0.80997	0.840404	0.85525	0.834999	0.825246	0.868563	0.843478	0.848242	0.83381	0.824033	1	0.88561	0.0639344
2258	10	56163	0.224652	63.7621	8.01534	3.42907	1.242	0.940432	0.898438	0.865419	0.900709	0.91165	0.88642	0.887096	0.888476	0.840482	0.901697	0.809991	0.840589	0.855679	0.834989	0.825544	0.868686	0.843162	0.849073	0.834882	0.823799	1	0.886621	0.0635324
2260	0	592916	2.37166	22.8403	0.877371	0.153318	0.0176026	0.935859	0.929304	0.873965	0.883231	0.913668	0.891971	0.871237	0.893514	0.829042	0.883143	0.819137	0.843121	0.882894	0.841456	0.823026	0.845067	0.82274	0.85262	0.818663	0.830659	1	0.888211	0.0616397
2265	5	99489	0.397956	63.7312	5.77627	3.35043	0.864485	0.937239	0.929912	0.876087	0.884349	0.913347	0.891013	0.871684	0.893863	0.827011	0.884213	0.820066	0.843842	0.883203	0.840379	0.8248	0.844174	0.823171	0.853878	0.818508	0.830097	1	0.888796	0.0614424
2266	6	63223	0.252892	64.934	8.1015	3.61825	1.29813	0.938725	0.930864	0.878549	0.886331	0.913378	0.892318	0.87204	0.894769	0.828781	0.885327	0.821877	0.844827	0.884061	0.840493	0.826701	0.844977	0.823466	0.853827	0.818887	0.83056	1	0.890035	0.0610137
2270	10	55514	0.222056	64.9201	8.09365	3.61571	1.29632	0.940096	0.931891	0.880165	0.887488	0.913652	0.89354	0.873041	0.895549	0.829791	0.885732	0.822351	0.845679	0.885119	0.840671	0.827818	0.845453	0.823396	0.853199	0.819019	0.829854	1	0.890999	0.0605837
2272	0	645909	2.58364	22.7922	0.850651	0.152318	0.01698	0.913863	0.902486	0.855128	0.894337	0.907455	0.894358	0.876397	0.881471	0.846098	0.882976	0.801627	0.847704	0.885127	0.839998	0.810176	0.855054	0.83262	0.827528	0.793904	0.829001	1	0.879787	0.0657098
2277	5	103345	0.41338	60.3085	5.44039	2.84051	0.72848	0.914873	0.904117	0.855537	0.895297	0.907436	0.896308	0.877145	0.881929	0.846896	0.883618	0.802956	0.84813	0.886439	0.840781	0.811941	0.855378	0.833195	0.826315	0.79328	0.829861	1	0.880672	0.0655027
2278	6	65099	0.260396	60.4094	7.58963	2.91802	1.05582	0.916335	0.906105	0.857463	0.896542	0.90814	0.897733	0.877994	0.882625	0.847501	0.884299	0.80396	0.849091	0.886473	0.841081	0.812601	0.85542	0.83469	0.827071	0.793576	0.830934	1	0.881876	0.0650395
2282	10	57246	0.228984	60.3793	7.57807	2.91344	1.05337	0.918029	0.907697	0.858663	0.897425	0.909225	0.898936	0.879005	0.882926	0.848749	0.884795	0.804397	0.84992	0.886647	0.841744	0.813437	0.854959	0.835884	0.826774	0.794274	0.831001	1	0.882942	0.0646228
2284	0	816867	3.26747	22.9387	0.85161	0.155253	0.0172054	0.92527	0.889016	0.850062	0.904654	0.921322	0.880934	0.863052	0.876831	0.843211	0.882945	0.793351	0.833877	0.880115	0.855169	0.8159	0.844509	0.833798	0.846621	0.819441	0.837278	1	0.879229	0.065963
2289	5	112687	0.450748	64.2677	5.80257	3.43474	0.881874	0.927015	0.890986	0.850804	0.906542	0.921269	0.883838	0.864927	0.877839	0.844006	0.883465	0.793383	0.835083	0.880031	0.85481	0.815289	0.845262	0.833854	0.846744	0.818866	0.837133	1	0.880427	0.0656875
2290	6	70047	0.280188	68.1301	8.36163	4.17075	1.47379	0.928134	0.892394	0.852984	0.907741	0.922031	0.88487	0.865712	0.878489	0.845597	0.883493	0.793346	0.835625	0.88013	0.854334	0.815067	0.845175	0.833897	0.846339	0.818836	0.837309	1	0.8814	0.0652806
2294	10	61207	0.244828	68.1125	8.3609	4.1676	1.47287	0.929755	0.893819	0.854437	0.909193	0.922762	0.886573	0.866715	0.879025	0.846758	0.884735	0.794092	0.836685	0.880626	0.854559	0.814523	0.844944	0.834267	0.846504	0.818812	0.837788	1	0.882542	0.0648595
2296	0	716865	2.86746	22.9281	0.860877	0.155053	0.0173706	0.911919	0.894921	0.873675	0.902733	0.906551	0.894476	0.879364	0.886988	0.842791	0.88312	0.811244	0.836908	0.872802	0.831491	0.792795	0.844561	0.832523	0.837372	0.837435	0.830967	1	0.881219	0.0654468
2301	5	107314	0.429256	61.5556	5.57554	3.02018	0.779034	0.913772	0.895615	0.875603	0.904332	0.907277	0.896281	0.878669	0.888682	0.84407	0.884461	0.811921	0.837761	0.873595	0.831131	0.793009	0.8438	0.831835	0.838092	0.836526	0.831844	1	0.882321	0.0651925
2302	6	67470	0.26988	63.7787	7.92481	3.42827	1.22839	0.914984	0.897777	0.877494	0.906544	0.909226	0.897236	0.879554	0.889351	0.844672	0.885067	0.81262	0.838439	0.87324	0.831058	0.793768	0.845013	0.831733	0.838691	0.836224	0.832422	1	0.883614	0.0644106
2306	10	59137	0.236548	63.7684	7.93982	3.42724	1.23104	0.916863	0.899496	0.878672	0.907587	0.909963	0.898236	0.880735	0.890213	0.845663	0.88563	0.813738	0.838257	0.873928	0.831755	0.793868	0.845418	0.831586	0.839145	0.837555	0.83255	1	0.884729	0.0639201
2308	0	607894	2.43158	22.9315	0.851734	0.155109	0.0172019	0.932398	0.899779	0.859512	0.899728	0.918877	0.890057	0.867578	0.901903	0.818674	0.899529	0.772981	0.836104	0.865255	0.834476	0.820565	0.857276	0.810094	0.83532	0.825509	0.812114	1	0.882023	0.0659322
2313	5	100548	0.402192	64.302	5.83587	3.44102	0.887203	0.933997	0.901395	0.860882	0.900391	0.920033	0.890719	0.869619	0.902803	0.819569	0.900868	0.773556	0.835999	0.865343	0.835511	0.82121	0.858376	0.809474	0.83491	0.826183	0.814044	1	0.883147	0.0658123
2314	6	63493	0.253972	65.4029	8.17563	3.69748	1.32936	0.935056	0.902533	0.86167	0.901202	0.921487	0.892311	0.868938	0.903588	0.820689	0.900391	0.773825	0.836407	0.865891	0.835234	0.822201	0.858417	0.810916	0.83525	0.827028	0.814287	1	0.883945	0.0654433
2318	10	55740	0.22296	65.3879	8.18629	3.6955	1.33183	0.936096	0.90427	0.863159	0.902503	0.922587	0.893541	0.869528	0.904467	0.821188	0.90113	0.774767	0.837379	0.86725	0.835684	0.822273	0.859186	0.811473	0.835002	0.827144	0.81402	1	0.885021	0.0650805
2320	0	504399	2.0176	22.745	0.858018	0.151391	0.0170483	0.93974	0.932798	0.873692	0.877823	0.898776	0.891723	0.879751	0.875865	0.837018	0.88071	0.814546	0.852046	0.841939	0.825681	0.828694	0.853102	0.808447	0.834172	0.801391	0.825558	1	0.885723	0.063702
2325	5	93143	0.372572	62.5647	5.67406	3.17063	0.817444	0.941504	0.934665	0.875412	0.8794	0.898865	0.892509	0.879808	0.876233	0.838447	0.880496	0.814087	0.851041	0.841947	0.826638	0.829488	0.853424	0.808483	0.835103	0.801354	0.826374	1	0.886704	0.0632081
2326	6	59885	0.23954	63.9428	7.98537	3.45604	1.24028	0.943016	0.935986	0.876396	0.88083	0.899783	0.893103	0.880671	0.876288	0.839284	0.881698	0.814728	0.851357	0.842523	0.827244	0.830467	0.85291	0.808775	0.83581	0.800351	0.827135	1	0.887659	0.0631072
2330	10	52623	0.210492	63.9128	7.97553	3.45097	1.23758	0.944444	0.936872	0.878722	0.882333	0.900975	0.894476	0.881544	0.87723	0.84025	0.882523	0.815176	0.851918	0.843243	0.827718	0.831728	0.852916	0.810482	0.836003	0.799916	0.827632	1	0.888844	0.0625482
2332	0	608434	2.43374	22.7526	0.848826	0.151527	0.0168872	0.929267	0.898204	0.864679	0.894666	0.912285	0.899391	0.877422	0.908581	0.842842	0.889997	0.779315	0.83756	0.880436	0.849181	0.815811	0.861602	0.8328	0.833233	0.817573	0.821439	1	0.884386	0.0654758
2337	5	101490	0.40596	62.0168	5.61253	3.08817	0.795982	0.931313	0.89932	0.864982	0.896147	0.914189	0.901089	0.878643	0.909533	0.843374	0.890196	0.780052	0.838053	0.881747	0.850389	0.81647	0.861755	0.831786	0.832786	0.815785	0.821514	1	0.885496	0.0651065
2338	6	64501	0.258004	61.6615	7.77745	3.10346	1.12558	0.933017	0.900405	0.866219	0.897777	0.915056	0.902598	0.879087	0.910753	0.845351	0.891048	0.780864	0.838809	0.882374	0.851219	0.817964	0.862397	0.832584	0.833181	0.816297	0.821739	1	0.886691	0.0646585
2342	10	56809	0.227236	61.6595	7.77289	3.10299	1.12469	0.934033	0.90197	0.867495	0.89903	0.91592	0.904408	0.87935	0.911493	0.846802	0.891901	0.782306	0.839356	0.882695	0.851696	0.818532	0.862663	0.833011	0.833063	0.816218	0.822405	1	0.887742	0.0642384
2344	0	598907	2.39563	22.8295	0.851349	0.153061	0.0170472	0.927801	0.892786	0.850833	0.903867	0.90138	0.902734	0.860602	0.889965	0.856213	0.89345	0.820433	0.838587	0.871398	0.855488	0.808974	0.833616	0.810211	0.838817	0.801832	0.837083	1	0.881435	0.0660347
2349	5	100385	0.40154	62.4402	5.65077	3.15154	0.811755	0.92992	0.894157	0.85329	0.904254	0.902296	0.903377	0.861433	0.89087	0.856921	0.894725	0.820411	0.838083	0.871425	0.855541	0.810101	0.834572	0.810918	0.839189	0.802864	0.838427	1	0.882573	0.0654201
2350	6	63840	0.25536	64.5695	8.02555	3.55687	1.27394	0.931086	0.895309	0.854174	0.90513	0.904362	0.903814	0.862704	0.891479	0.857675	0.895457	0.821248	0.838659	0.871327	0.855796	0.810244	0.835385	0.812289	0.83963	0.803274	0.839106	1	0.883526	0.0649865
2354	10	55960	0.22384	64.5319	8.031	3.55103	1.27235	0.932496	0.897132	0.855906	0.906094	0.905665	0.904744	0.863456	0.891458	0.857666	0.895702	0.822051	0.838769	0.871917	0.855888	0.811732	0.835767	0.812706	0.839537	0.804119	0.83884	1	0.884552	0.0644723
2356	0	584513	2.33805	22.8828	0.866162	0.154152	0.0174161	0.908697	0.90687	0.86978	0.893832	0.914568	0.901963	0.870597	0.889602	0.854163	0.900552	0.793544	0.833166	0.849808	0.851635	0.814084	0.839928	0.835823	0.846541	0.840087	0.849871	1	0.882763	0.0636966
2361	5	98782	0.395128	63.2308	5.74081	3.27271	0.845118	0.909584	0.90883	0.87155	0.895285	0.914316	0.902968	0.872274	0.890243	0.854857	0.901161	0.793925	0.833031	0.848738	0.851972	0.814404	0.839394	0.837556	0.846252	0.841601	0.850393	1	0.883731	0.0634873
2362	6	62574	0.250296	64.613	8.07732	3.56572	1.28181	0.911041	0.910306	0.873166	0.895795	0.914557	0.903658	0.873206	0.890186	0.855467	0.903235	0.793708	0.832974	0.850137	0.852375	0.815091	0.840501	0.838104	0.846062	0.842347	0.850857	1	0.884659	0.0632007
2366	10	54881	0.219524	64.5993	8.08281	3.56371	1.28185	0.91241	0.912101	0.874838	0.896667	0.915226	0.904748	0.873991	0.890609	0.855925	0.903928	0.794209	0.834342	0.849538	0.852326	0.815574	0.840263	0.83886	0.84624	0.842313	0.851643	1	0.885656	0.0628644
2368	0	528463	2.11385	22.8977	0.88892	0.154486	0.0179142	0.904156	0.891193	0.87544	0.910805	0.910262	0.869877	0.866615	0.879852	0.864594	0.897394	0.80614	0.822206	0.89199	0.822661	0.787608	0.837573	0.792891	0.819023	0.836121	0.833222	1	0.878299	0.065833
2373	5	94304	0.377216	65.0233	5.86958	3.55681	0.915351	0.905174	0.892783	0.877078	0.912448	0.912082	0.870838	0.868155	0.880466	0.866146	0.898255	0.806615	0.823427	0.89273	0.821561	0.787787	0.838692	0.792071	0.819006	0.837478	0.832881	1	0.879483	0.0654708
2374	6	60508	0.242032	66.3509	8.26166	3.85861	1.38309	0.907285	0.893849	0.878562	0.913491	0.912235	0.87086	0.868819	0.882164	0.868827	0.899369	0.807125	0.824643	0.893047	0.823668	0.78916	0.839947	0.79316	0.819206	0.837815	0.833791	1	0.880661	0.065158
2378	10	53185	0.21274	66.3191	8.26333	3.8533	1.38161	0.908762	0.89545	0.879581	0.914628	0.913115	0.872549	0.869597	0.882175	0.868986	0.900141	0.807765	0.825045	0.893306	0.824086	0.789546	0.839842	0.793654	0.819554	0.838535	0.833637	1	0.881636	0.0648094
2380	0	494224	1.9769	22.782	0.871106	0.152146	0.017387	0.924615	0.901231	0.868091	0.893667	0.891215	0.886306	0.871713	0.891266	0.86385	0.883321	0.819893	0.824142	0.863868	0.848595	0.805912	0.848132	0.811821	0.845015	0.834629	0.822664	1	0.881392	0.0661106
2385	5	92026	0.368104	62.5234	5.69648	3.16511	0.821037	0.92638	0.90237	0.871368	0.894421	0.891574	0.887483	0.873443	0.89227	0.865239	0.883538	0.820018	0.824082	0.864028	0.849581	0.807261	0.847195	0.81339	0.844989	0.835764	0.824234	1	0.882637	0.0655269
2386	6	58961	0.235844	62.5918	7.87497	3.24479	1.17721	0.928326	0.904895	0.873459	0.894888	0.892565	0.888825	0.874553	0.893184	0.865538	0.883542	0.821289	0.826419	0.864478	0.850198	0.808373	0.846254	0.813199	0.845881	0.837715	0.825071	1	0.883981	0.0646946
2390	10	51964	0.207856	62.5818	7.87331	3.24324	1.17724	0.929952	0.906512	0.874913	0.895947	0.893368	0.889606	0.875558	0.894283	0.866013	0.883833	0.821915	0.827429	0.864724	0.850685	0.808473	0.846769	0.813275	0.845499	0.838167	0.825216	1	0.885025	0.0642473
2392	0	550603	2.20241	22.751	0.838349	0.151481	0.0166658	0.920718	0.896275	0.87075	0.871812	0.898393	0.877536	0.855517	0.899725	0.834872	0.867616	0.790028	0.828201	0.841166	0.843658	0.808137	0.84931	0.832419	0.83229	0.783289	0.813206	1	0.874089	0.0685144
2397	5	96427	0.385708	64.207	5.82381	3.42583	0.884678	0.922828	0.898644	0.873962	0.874273	0.899115	0.877239	0.857768	0.900562	0.835326	0.86719	0.791666	0.828414	0.840268	0.84412	0.809991	0.850037	0.831951	0.832334	0.783095	0.813522	1	0.875581	0.0678751
2398	6	61436	0.245744	65.6556	8.17064	3.73891	1.3395	0.92471	0.900042	0.875285	0.876229	0.900946	0.877189	0.859219	0.901751	0.83438	0.868058	0.792386	0.82791	0.84116	0.845368	0.811137	0.851154	0.833363	0.832541	0.783734	0.813025	1	0.876761	0.067557
2402	10	53869	0.215476	65.6388	8.1638	3.73586	1.33785	0.926303	0.901483	0.877843	0.87762	0.90152	0.87852	0.860996	0.902643	0.835286	0.868951	0.793601	0.827777	0.84169	0.845236	0.812016	0.850833	0.833698	0.832575	0.783456	0.813149	1	0.878008	0.0670472
