# Supplementary material for: IBSEM: An Individual-Based Atlantic Salmon Population Model
Source: PLoS One. 2015 Sep 18;10(9):e0138444. doi: 10.1371/journal.pone.0138444 (PMC4575158; doi:10.1371/journal.pone.0138444)
Supplement: S1 Minimal dataset — (ZIP) [file pone.0138444.s003.zip › temp/scenario 1/wild - 10/runFiles/results/parr1.txt]

month	averageAge	popSize	density	averageLength	stDevLength	averageWeight	stDevWeight	allele_0_0_Frequency	allele_0_1_Frequency	allele_0_2_Frequency	allele_0_3_Frequency	allele_0_4_Frequency	allele_0_5_Frequency	allele_0_6_Frequency	allele_0_7_Frequency	allele_0_8_Frequency	allele_0_9_Frequency	allele_0_10_Frequency	allele_0_11_Frequency	allele_0_12_Frequency	allele_0_13_Frequency	allele_0_14_Frequency	allele_0_15_Frequency	allele_0_16_Frequency	allele_0_17_Frequency	allele_0_18_Frequency	allele_0_19_Frequency	allele_0_20_Frequency	genotypicValueAverage	genotypicValueStDev
16	12	53169	0.212676	63.6013	8.08814	3.40703	1.25224	0.905885	0.90517	0.905095	0.904286	0.903816	0.902772	0.904014	0.901522	0.902058	0.9017	0.90029	0.900421	0.901747	0.901117	0.900741	0.90202	0.900252	0.901841	0.900525	0.900553	1	0.903606	0.0595592
21	17	45540	0.18216	101.371	8.95101	13.3886	3.48426	0.907565	0.90605	0.905984	0.905808	0.904622	0.903744	0.904589	0.902317	0.903195	0.901658	0.900406	0.900143	0.901603	0.901296	0.900417	0.902525	0.900505	0.902437	0.901043	0.900933	1	0.904475	0.059264
22	18	21371	0.085484	97.4586	7.52884	11.8402	2.68483	0.919564	0.919307	0.917388	0.916593	0.912943	0.911141	0.911188	0.908685	0.907796	0.904076	0.902391	0.902812	0.902672	0.901596	0.902531	0.902859	0.901268	0.904871	0.900613	0.902765	1	0.912614	0.0558445
26	22	19578	0.078312	97.4492	7.54522	11.8377	2.68875	0.920881	0.920983	0.918505	0.916897	0.913832	0.910997	0.91184	0.908647	0.908162	0.904382	0.903157	0.903718	0.902697	0.901292	0.902442	0.903259	0.901803	0.904536	0.900705	0.902952	1	0.91335	0.055644
26	10	60476	0.241904	64.0491	7.98874	3.47287	1.24584	0.898803	0.892238	0.902589	0.888923	0.880796	0.896389	0.889601	0.911271	0.884309	0.88421	0.88211	0.888088	0.890626	0.904995	0.897406	0.896306	0.904822	0.889965	0.895818	0.908046	1	0.893791	0.0634116
28	12	56597	0.226388	63.9745	8.17045	3.46841	1.2794	0.900472	0.893819	0.90382	0.890348	0.881451	0.897389	0.889906	0.912124	0.884252	0.884941	0.882653	0.888377	0.89131	0.905552	0.898016	0.897	0.905322	0.889897	0.895975	0.90867	1	0.894799	0.0630377
28	12	56597	0.226388	63.9745	8.17045	3.46841	1.2794	0.900472	0.893819	0.90382	0.890348	0.881451	0.897389	0.889906	0.912124	0.884252	0.884941	0.882653	0.888377	0.89131	0.905552	0.898016	0.897	0.905322	0.889897	0.895975	0.90867	1	0.894799	0.0630377
33	17	48479	0.193916	102.138	9.03439	13.6944	3.56729	0.901947	0.895573	0.904938	0.890726	0.882578	0.898368	0.890602	0.913086	0.88493	0.885425	0.8833	0.889602	0.890973	0.905629	0.898255	0.897894	0.905681	0.890303	0.89512	0.908424	1	0.895757	0.0626379
34	18	21951	0.087804	97.9655	7.59097	12.0263	2.73468	0.915835	0.911302	0.915243	0.899071	0.890438	0.90636	0.898866	0.918136	0.889003	0.890802	0.890256	0.894219	0.893194	0.908296	0.900847	0.901713	0.909435	0.891782	0.895267	0.911052	1	0.904661	0.0587457
38	22	20077	0.080308	97.9571	7.58312	12.0229	2.73206	0.91809	0.91286	0.91687	0.899885	0.891866	0.907083	0.898939	0.919037	0.890198	0.890447	0.890497	0.894332	0.893361	0.908901	0.901355	0.901679	0.909922	0.891891	0.895203	0.911366	1	0.905742	0.0583831
38	10	43655	0.17462	65.6505	8.18294	3.73845	1.33917	0.855904	0.865204	0.90615	0.89787	0.895625	0.922666	0.853052	0.903035	0.836937	0.893162	0.867495	0.844038	0.898774	0.885294	0.901145	0.877666	0.906815	0.882957	0.913698	0.889085	1	0.881784	0.0644525
40	12	40830	0.16332	65.5752	8.35831	3.73336	1.3723	0.858193	0.866618	0.907262	0.89918	0.896167	0.923169	0.853698	0.903968	0.83784	0.893301	0.868197	0.844404	0.898873	0.885734	0.901029	0.877847	0.906441	0.883431	0.913752	0.889322	1	0.882799	0.0641907
40	12	40830	0.16332	65.5752	8.35831	3.73336	1.3723	0.858193	0.866618	0.907262	0.89918	0.896167	0.923169	0.853698	0.903968	0.83784	0.893301	0.868197	0.844404	0.898873	0.885734	0.901029	0.877847	0.906441	0.883431	0.913752	0.889322	1	0.882799	0.0641907
45	17	34775	0.1391	104.992	9.25457	14.867	3.85499	0.860345	0.868454	0.90762	0.900791	0.896592	0.923954	0.855758	0.904515	0.838605	0.89399	0.869734	0.844903	0.898533	0.886312	0.900762	0.878864	0.906039	0.884012	0.91445	0.889777	1	0.883927	0.0639206
46	18	12202	0.048808	99.7085	7.6826	12.6744	2.87006	0.883298	0.886084	0.918743	0.913867	0.902967	0.9312	0.863711	0.912514	0.845476	0.900918	0.877848	0.848713	0.903909	0.893419	0.900467	0.886166	0.905057	0.887477	0.921488	0.894976	1	0.89531	0.0606841
50	22	11170	0.04468	99.6841	7.68859	12.6656	2.87081	0.885631	0.887601	0.918666	0.91504	0.904208	0.930931	0.864906	0.914324	0.846911	0.901656	0.877798	0.850537	0.904342	0.894091	0.900806	0.886616	0.90573	0.887198	0.921889	0.895748	1	0.896385	0.0602526
50	10	47496	0.189984	65.7287	8.14363	3.74981	1.33483	0.894349	0.870989	0.89258	0.898497	0.902213	0.895107	0.881695	0.887569	0.881495	0.895539	0.888675	0.903213	0.883064	0.915446	0.887327	0.894317	0.880937	0.913477	0.900139	0.885022	1	0.890781	0.0636837
52	12	44424	0.177696	65.6611	8.32245	3.7461	1.36985	0.896306	0.872378	0.894021	0.900133	0.903205	0.896587	0.882462	0.888225	0.881505	0.895619	0.889215	0.902969	0.883498	0.91526	0.88755	0.894471	0.881044	0.913414	0.901146	0.885118	1	0.891853	0.063349
52	12	44424	0.177696	65.6611	8.32245	3.7461	1.36985	0.896306	0.872378	0.894021	0.900133	0.903205	0.896587	0.882462	0.888225	0.881505	0.895619	0.889215	0.902969	0.883498	0.91526	0.88755	0.894471	0.881044	0.913414	0.901146	0.885118	1	0.891853	0.063349
57	17	37834	0.151336	104.53	9.22252	14.6732	3.80878	0.897156	0.874874	0.895425	0.902152	0.904755	0.896456	0.883002	0.888989	0.88209	0.895636	0.889174	0.903486	0.884337	0.915698	0.888368	0.895015	0.881099	0.913861	0.900896	0.885513	1	0.892919	0.0630798
58	18	13753	0.055012	99.7918	7.6113	12.7017	2.84716	0.914855	0.894787	0.905257	0.915509	0.914782	0.903257	0.894241	0.898277	0.891914	0.902639	0.895623	0.905475	0.892969	0.917618	0.89086	0.902494	0.880681	0.914055	0.904312	0.886934	1	0.904185	0.0594327
62	22	12540	0.05016	99.7946	7.58551	12.7014	2.84114	0.916308	0.896132	0.906021	0.916108	0.915072	0.903987	0.895175	0.899282	0.892663	0.903349	0.895534	0.905423	0.894537	0.917903	0.890989	0.902791	0.881499	0.914314	0.904665	0.88748	1	0.905016	0.0592195
62	10	55202	0.220808	65.7947	8.11253	3.7596	1.33448	0.909107	0.880249	0.879171	0.884923	0.905701	0.885068	0.900592	0.892133	0.900176	0.879153	0.904695	0.911543	0.897676	0.896924	0.893473	0.891607	0.878446	0.913119	0.903654	0.886734	1	0.893342	0.0642451
64	12	51697	0.206788	65.72	8.28548	3.7544	1.36772	0.910701	0.882169	0.880825	0.886492	0.906184	0.885999	0.900903	0.892876	0.901232	0.879703	0.905004	0.912094	0.897789	0.897276	0.894278	0.891957	0.879152	0.913157	0.904327	0.88715	1	0.894447	0.0639306
64	12	51697	0.206788	65.72	8.28548	3.7544	1.36772	0.910701	0.882169	0.880825	0.886492	0.906184	0.885999	0.900903	0.892876	0.901232	0.879703	0.905004	0.912094	0.897789	0.897276	0.894278	0.891957	0.879152	0.913157	0.904327	0.88715	1	0.894447	0.0639306
69	17	44196	0.176784	102.162	9.14815	13.7119	3.61513	0.912481	0.883824	0.882388	0.887807	0.906926	0.887682	0.901349	0.893712	0.901993	0.879831	0.904822	0.912356	0.898452	0.898181	0.894832	0.892366	0.879684	0.912696	0.905093	0.887863	1	0.895562	0.063684
70	18	19210	0.07684	98.0577	7.6877	12.0651	2.77407	0.926419	0.89771	0.895237	0.899245	0.916163	0.896642	0.91127	0.900442	0.90708	0.884357	0.908824	0.914836	0.903436	0.900469	0.896903	0.894768	0.88126	0.914133	0.907522	0.88722	1	0.905017	0.0601461
74	22	17622	0.070488	98.0526	7.6991	12.0639	2.77822	0.927676	0.898905	0.896465	0.899274	0.916326	0.897855	0.911957	0.901033	0.907332	0.885172	0.90946	0.915759	0.903473	0.902054	0.896266	0.894989	0.881029	0.914482	0.907218	0.887867	1	0.905775	0.0598268
74	10	56797	0.227188	63.0944	7.83485	3.31938	1.18861	0.903287	0.896095	0.879932	0.90275	0.873488	0.893093	0.90121	0.891588	0.895443	0.887846	0.889889	0.895267	0.87561	0.903146	0.888832	0.915577	0.890179	0.899211	0.905453	0.913877	1	0.893516	0.063632
76	12	53172	0.212688	63.0165	8.0003	3.31387	1.21763	0.904865	0.897455	0.881582	0.904273	0.874821	0.893675	0.902176	0.892754	0.895537	0.887629	0.890365	0.895744	0.875969	0.903511	0.889246	0.915924	0.890751	0.899787	0.905636	0.914288	1	0.894579	0.0632507
76	12	53172	0.212688	63.0165	8.0003	3.31387	1.21763	0.904865	0.897455	0.881582	0.904273	0.874821	0.893675	0.902176	0.892754	0.895537	0.887629	0.890365	0.895744	0.875969	0.903511	0.889246	0.915924	0.890751	0.899787	0.905636	0.914288	1	0.894579	0.0632507
81	17	45265	0.18106	101.619	8.88592	13.4808	3.47912	0.906782	0.899271	0.882845	0.904949	0.875643	0.894123	0.902397	0.893649	0.895924	0.887838	0.890931	0.896421	0.876406	0.903303	0.889628	0.91605	0.891042	0.899757	0.905291	0.914614	1	0.895526	0.0628979
82	18	20114	0.080456	98.1118	7.45862	12.0721	2.69262	0.91926	0.913394	0.898106	0.916327	0.887939	0.901114	0.908919	0.900616	0.900815	0.89296	0.894974	0.89731	0.880978	0.904917	0.895421	0.91839	0.895297	0.8991	0.906458	0.91675	1	0.905008	0.05953
86	22	18454	0.073816	98.0867	7.45576	12.0628	2.68963	0.920939	0.915411	0.898857	0.917172	0.887504	0.902379	0.909098	0.901268	0.900916	0.893221	0.895876	0.897448	0.881191	0.905088	0.896093	0.917985	0.895145	0.899019	0.907012	0.917227	1	0.905835	0.0590075
86	10	53245	0.21298	65.8082	8.14029	3.76285	1.33793	0.900901	0.887313	0.885332	0.89245	0.902855	0.896413	0.884064	0.870091	0.887154	0.893633	0.894037	0.895267	0.905841	0.886374	0.9017	0.89106	0.907146	0.871302	0.88459	0.910968	1	0.89205	0.0668062
88	12	49819	0.199276	65.7337	8.31936	3.75798	1.37274	0.902808	0.888978	0.88683	0.893113	0.903631	0.897368	0.884893	0.870893	0.888165	0.893675	0.894528	0.895602	0.905448	0.887192	0.901975	0.891327	0.907565	0.871816	0.884251	0.911219	1	0.893082	0.066475
88	12	49819	0.199276	65.7337	8.31936	3.75798	1.37274	0.902808	0.888978	0.88683	0.893113	0.903631	0.897368	0.884893	0.870893	0.888165	0.893675	0.894528	0.895602	0.905448	0.887192	0.901975	0.891327	0.907565	0.871816	0.884251	0.911219	1	0.893082	0.066475
93	17	42552	0.170208	103.256	9.2423	14.1546	3.72921	0.904446	0.890311	0.88863	0.894705	0.904176	0.897984	0.885775	0.871639	0.888995	0.894506	0.895187	0.896374	0.905539	0.886915	0.901897	0.89205	0.907419	0.871863	0.884236	0.911532	1	0.894131	0.0661093
94	18	16877	0.067508	98.8137	7.67559	12.3411	2.81277	0.920335	0.907774	0.90093	0.907418	0.912129	0.908989	0.894176	0.880399	0.894442	0.899686	0.902382	0.900338	0.907655	0.89148	0.905374	0.893524	0.91044	0.877496	0.885732	0.91204	1	0.904679	0.0618342
98	22	15476	0.061904	98.7813	7.6606	12.3284	2.80628	0.922525	0.909634	0.902268	0.907922	0.912413	0.909957	0.895806	0.881268	0.894126	0.90062	0.903043	0.899942	0.908665	0.891316	0.905402	0.893803	0.911605	0.877552	0.886179	0.912284	1	0.905739	0.0612457
98	10	54173	0.216692	64.3685	7.97173	3.52273	1.25582	0.892954	0.887859	0.896092	0.899609	0.899341	0.892889	0.901122	0.911146	0.882358	0.886862	0.885044	0.88066	0.891957	0.88917	0.890997	0.88389	0.915918	0.896794	0.872446	0.899886	1	0.893827	0.0619443
100	12	50740	0.20296	64.3112	8.13802	3.52033	1.2883	0.894561	0.889771	0.897655	0.900355	0.900187	0.894038	0.901685	0.912121	0.88312	0.887071	0.885219	0.88106	0.892166	0.890097	0.891565	0.884529	0.915777	0.89731	0.872783	0.900305	1	0.894888	0.0615387
100	12	50740	0.20296	64.3112	8.13802	3.52033	1.2883	0.894561	0.889771	0.897655	0.900355	0.900187	0.894038	0.901685	0.912121	0.88312	0.887071	0.885219	0.88106	0.892166	0.890097	0.891565	0.884529	0.915777	0.89731	0.872783	0.900305	1	0.894888	0.0615387
105	17	43370	0.17348	101.91	8.9879	13.6018	3.53581	0.895619	0.891388	0.898985	0.901234	0.901118	0.894801	0.902121	0.912716	0.883087	0.887595	0.885462	0.882142	0.892114	0.891296	0.891826	0.885704	0.916013	0.896818	0.872596	0.901314	1	0.895766	0.0612338
106	18	21609	0.086436	96.7415	7.68084	11.593	2.69468	0.908256	0.903998	0.910246	0.909621	0.909228	0.902263	0.904438	0.920612	0.88949	0.892799	0.890694	0.8816	0.896363	0.894512	0.896201	0.887801	0.917187	0.898191	0.878129	0.901592	1	0.903934	0.0583293
110	22	19752	0.079008	96.7147	7.67746	11.5834	2.69199	0.909579	0.905427	0.911908	0.910338	0.909731	0.90239	0.904744	0.921552	0.89034	0.893125	0.891378	0.882316	0.896871	0.894593	0.89634	0.888467	0.917983	0.89882	0.879177	0.901605	1	0.904819	0.0580139
110	10	49642	0.198568	62.2352	7.83851	3.19007	1.15598	0.899329	0.883395	0.896932	0.88832	0.890164	0.913984	0.868498	0.898121	0.887847	0.891211	0.888532	0.887364	0.883838	0.91756	0.893155	0.874099	0.884211	0.901777	0.899611	0.874058	1	0.892022	0.0656003
112	12	46402	0.185608	62.1646	8.01464	3.18625	1.18565	0.901157	0.884811	0.898841	0.889455	0.891373	0.914756	0.869025	0.899045	0.888604	0.891955	0.889132	0.888313	0.884358	0.917773	0.893356	0.874887	0.884434	0.902375	0.899519	0.874359	1	0.893163	0.0651926
112	12	46402	0.185608	62.1646	8.01464	3.18625	1.18565	0.901157	0.884811	0.898841	0.889455	0.891373	0.914756	0.869025	0.899045	0.888604	0.891955	0.889132	0.888313	0.884358	0.917773	0.893356	0.874887	0.884434	0.902375	0.899519	0.874359	1	0.893163	0.0651926
117	17	39655	0.15862	102.158	8.93927	13.6961	3.53012	0.903329	0.886597	0.899521	0.890329	0.892687	0.915294	0.870344	0.899874	0.889232	0.89275	0.889875	0.888476	0.884781	0.918081	0.893595	0.875224	0.884781	0.903165	0.899697	0.873774	1	0.89425	0.0647565
118	18	15897	0.063588	99.0332	7.37184	12.4055	2.71384	0.919953	0.906366	0.910769	0.905265	0.903409	0.922407	0.880921	0.908159	0.89108	0.90017	0.895137	0.89347	0.890042	0.921558	0.896679	0.880449	0.884255	0.90797	0.900799	0.87397	1	0.905282	0.0603605
122	22	14548	0.058192	98.9991	7.36545	12.3925	2.71002	0.921776	0.908716	0.912703	0.906585	0.903973	0.923254	0.881736	0.908853	0.890329	0.900467	0.89459	0.893972	0.890432	0.922051	0.896996	0.880877	0.88342	0.908613	0.900708	0.874106	1	0.906371	0.0599031
122	10	54636	0.218544	67.9966	8.3427	4.14615	1.46163	0.895133	0.881452	0.876858	0.879969	0.910572	0.899178	0.904001	0.897513	0.898062	0.857649	0.881552	0.893111	0.91199	0.890585	0.876126	0.914617	0.874002	0.906197	0.895865	0.889194	1	0.890457	0.0654803
124	12	51111	0.204444	67.9098	8.53377	4.13923	1.50073	0.896744	0.883274	0.878304	0.8812	0.911624	0.899963	0.904688	0.897879	0.898525	0.858465	0.881777	0.893369	0.912485	0.890669	0.876631	0.915234	0.874137	0.906322	0.896187	0.889476	1	0.891501	0.0651708
124	12	51111	0.204444	67.9098	8.53377	4.13923	1.50073	0.896744	0.883274	0.878304	0.8812	0.911624	0.899963	0.904688	0.897879	0.898525	0.858465	0.881777	0.893369	0.912485	0.890669	0.876631	0.915234	0.874137	0.906322	0.896187	0.889476	1	0.891501	0.0651708
129	17	43633	0.174532	107.948	9.48743	16.1505	4.17582	0.898643	0.884732	0.879804	0.883059	0.912475	0.900568	0.904911	0.898002	0.899503	0.858708	0.88142	0.893956	0.913449	0.89037	0.877157	0.916038	0.874384	0.90694	0.896351	0.88998	1	0.892543	0.0647882
130	18	13257	0.053028	101.01	7.79811	13.1759	2.99347	0.920269	0.905295	0.897488	0.897036	0.922569	0.909406	0.911669	0.904352	0.901976	0.863091	0.886588	0.899864	0.918873	0.894923	0.881497	0.918571	0.877536	0.908841	0.899525	0.891718	1	0.904751	0.0599828
134	22	12180	0.04872	100.976	7.81982	13.1642	3.00159	0.921798	0.906199	0.898276	0.898481	0.923481	0.910509	0.913177	0.903777	0.902463	0.863136	0.887479	0.901273	0.919212	0.895854	0.881076	0.918596	0.878448	0.908539	0.899713	0.892118	1	0.905646	0.0597298
134	10	59232	0.236928	66.0145	8.25698	3.80193	1.36719	0.91562	0.873084	0.890127	0.882082	0.908529	0.882344	0.897074	0.883923	0.882656	0.859941	0.889857	0.878056	0.88789	0.922052	0.897429	0.894989	0.891461	0.90576	0.908706	0.910834	1	0.891546	0.0647438
136	12	55338	0.221352	65.939	8.44498	3.79738	1.40584	0.917064	0.874715	0.89153	0.883182	0.909375	0.883416	0.898225	0.884952	0.8831	0.86081	0.890094	0.878275	0.888314	0.922919	0.898108	0.895515	0.891919	0.906113	0.909438	0.911155	1	0.892618	0.0642866
136	12	55338	0.221352	65.939	8.44498	3.79738	1.40584	0.917064	0.874715	0.89153	0.883182	0.909375	0.883416	0.898225	0.884952	0.8831	0.86081	0.890094	0.878275	0.888314	0.922919	0.898108	0.895515	0.891919	0.906113	0.909438	0.911155	1	0.892618	0.0642866
141	17	47255	0.18902	103.954	9.31619	14.4432	3.81285	0.918305	0.877039	0.893567	0.883145	0.910465	0.884467	0.89855	0.885621	0.884086	0.861316	0.890636	0.878955	0.888668	0.923384	0.898995	0.896318	0.892075	0.906878	0.909512	0.911099	1	0.893682	0.0637826
142	18	20493	0.081972	98.1019	7.78035	12.0865	2.8147	0.931904	0.892963	0.905504	0.893451	0.919875	0.893671	0.90548	0.891524	0.891573	0.867345	0.89289	0.881838	0.891866	0.925316	0.902162	0.899478	0.894696	0.906871	0.912312	0.912604	1	0.903068	0.0601376
146	22	18794	0.075176	98.0828	7.77742	12.0794	2.8142	0.933223	0.895552	0.906938	0.894621	0.920453	0.894408	0.906273	0.891801	0.89204	0.867671	0.892838	0.881319	0.892439	0.925694	0.902895	0.900021	0.894275	0.906699	0.912179	0.913403	1	0.90407	0.0596575
146	10	55678	0.222712	63.1431	7.9614	3.33139	1.20785	0.900679	0.896961	0.898739	0.893989	0.906274	0.92066	0.894267	0.861085	0.890432	0.897069	0.884083	0.882135	0.887388	0.885332	0.897114	0.889014	0.881991	0.8687	0.907989	0.915137	1	0.895834	0.0658045
148	12	52367	0.209468	63.0759	8.1212	3.32741	1.23664	0.902477	0.898285	0.900233	0.89523	0.907423	0.921057	0.895048	0.862471	0.890924	0.89777	0.884823	0.882321	0.887439	0.885548	0.89755	0.889272	0.881929	0.868935	0.908225	0.915414	1	0.896882	0.0655035
148	12	52367	0.209468	63.0759	8.1212	3.32741	1.23664	0.902477	0.898285	0.900233	0.89523	0.907423	0.921057	0.895048	0.862471	0.890924	0.89777	0.884823	0.882321	0.887439	0.885548	0.89755	0.889272	0.881929	0.868935	0.908225	0.915414	1	0.896882	0.0655035
153	17	44651	0.178604	102.516	9.00501	13.842	3.58311	0.904213	0.899666	0.902163	0.896161	0.908546	0.922286	0.895713	0.864158	0.891324	0.899252	0.885882	0.882354	0.887707	0.886094	0.897606	0.889958	0.882108	0.869936	0.907975	0.915478	1	0.89806	0.0651913
154	18	19788	0.079152	97.9881	7.57921	12.0338	2.72953	0.920078	0.916515	0.914595	0.907267	0.916389	0.927102	0.905397	0.874975	0.89764	0.904563	0.891449	0.88584	0.88958	0.890995	0.902011	0.8939	0.885233	0.873484	0.908834	0.916212	1	0.908141	0.0608775
158	22	18186	0.072744	97.9736	7.56407	12.0277	2.72213	0.922083	0.917354	0.915237	0.908034	0.917656	0.928022	0.906109	0.876361	0.898906	0.904872	0.892252	0.886094	0.889888	0.892115	0.902177	0.894672	0.885351	0.874326	0.908941	0.915979	1	0.909119	0.0603913
158	10	58566	0.234264	65.2434	8.14152	3.67013	1.31864	0.922071	0.89108	0.875235	0.90509	0.913943	0.911911	0.894896	0.897125	0.889339	0.87847	0.88425	0.899199	0.911954	0.890303	0.884967	0.866672	0.919715	0.874697	0.895562	0.910161	1	0.898882	0.0642519
160	12	54949	0.219796	65.1663	8.30937	3.66459	1.35256	0.923702	0.892664	0.876895	0.906013	0.914848	0.912683	0.89523	0.898042	0.890253	0.879133	0.884566	0.899316	0.912219	0.89058	0.885639	0.86755	0.919898	0.874857	0.895694	0.910526	1	0.899906	0.0638071
160	12	54949	0.219796	65.1663	8.30937	3.66459	1.35256	0.923702	0.892664	0.876895	0.906013	0.914848	0.912683	0.89523	0.898042	0.890253	0.879133	0.884566	0.899316	0.912219	0.89058	0.885639	0.86755	0.919898	0.874857	0.895694	0.910526	1	0.899906	0.0638071
165	17	47135	0.18854	104.784	9.20603	14.7772	3.83061	0.925056	0.894187	0.879601	0.90716	0.91623	0.913536	0.895746	0.898695	0.891026	0.879209	0.885202	0.899289	0.912984	0.891323	0.885934	0.866787	0.919741	0.874806	0.895407	0.910374	1	0.901011	0.0633306
166	18	16943	0.067772	99.6625	7.54626	12.6494	2.8125	0.939798	0.912029	0.897303	0.916485	0.926872	0.923007	0.900726	0.907159	0.900254	0.886384	0.892788	0.901906	0.918993	0.894116	0.889335	0.871392	0.920144	0.877176	0.897421	0.914006	1	0.911881	0.0586216
170	22	15547	0.062188	99.6077	7.5349	12.6283	2.80538	0.941596	0.912716	0.898437	0.917122	0.927285	0.924101	0.901557	0.908085	0.900495	0.887052	0.893163	0.902296	0.919148	0.895124	0.890075	0.872548	0.920821	0.877082	0.897054	0.915225	1	0.91275	0.058197
170	10	61611	0.246444	66.4893	8.22746	3.88052	1.38057	0.900878	0.881344	0.903037	0.876483	0.877027	0.907176	0.882107	0.911761	0.88106	0.870421	0.901162	0.89299	0.871947	0.881888	0.870429	0.882651	0.892909	0.883925	0.885459	0.882594	1	0.889547	0.0636924
172	12	57652	0.230608	66.4177	8.41071	3.87623	1.41767	0.902623	0.883083	0.903793	0.878001	0.878061	0.90754	0.882459	0.911972	0.881305	0.87088	0.901738	0.893178	0.87252	0.882051	0.870603	0.883005	0.893187	0.884523	0.885824	0.882346	1	0.890477	0.0634467
172	12	57652	0.230608	66.4177	8.41071	3.87623	1.41767	0.902623	0.883083	0.903793	0.878001	0.878061	0.90754	0.882459	0.911972	0.881305	0.87088	0.901738	0.893178	0.87252	0.882051	0.870603	0.883005	0.893187	0.884523	0.885824	0.882346	1	0.890477	0.0634467
177	17	49152	0.196608	104.394	9.30039	14.6227	3.83145	0.904399	0.885193	0.905345	0.879313	0.879344	0.908569	0.883341	0.912476	0.881632	0.871399	0.902079	0.893717	0.872528	0.881785	0.871389	0.883769	0.892975	0.884684	0.886251	0.882192	1	0.89163	0.0630564
178	18	18913	0.075652	99.2401	7.67679	12.4989	2.83413	0.920214	0.899514	0.917411	0.893803	0.892904	0.917226	0.891186	0.917094	0.886374	0.880585	0.90755	0.897795	0.876328	0.88767	0.87691	0.888357	0.895363	0.889891	0.8919	0.881695	1	0.902195	0.0592687
182	22	17299	0.069196	99.2007	7.67669	12.4843	2.83331	0.921932	0.902017	0.918001	0.894792	0.894185	0.918377	0.891554	0.917163	0.886554	0.880918	0.90748	0.898	0.8769	0.888838	0.877218	0.888317	0.895659	0.891063	0.892393	0.881583	1	0.903216	0.0587802
182	10	59453	0.237812	64.651	8.04152	3.5704	1.27717	0.912393	0.889795	0.908474	0.879914	0.924276	0.896666	0.905371	0.870755	0.89686	0.873648	0.891208	0.888206	0.898693	0.890006	0.876331	0.892234	0.890603	0.895127	0.878526	0.885557	1	0.897055	0.0648184
184	12	55675	0.2227	64.5907	8.22203	3.56812	1.31256	0.913983	0.891962	0.909708	0.881123	0.925326	0.897405	0.906089	0.871361	0.897773	0.874396	0.891917	0.88881	0.899308	0.890597	0.876318	0.892672	0.890705	0.895653	0.879201	0.885622	1	0.898175	0.0643735
184	12	55675	0.2227	64.5907	8.22203	3.56812	1.31256	0.913983	0.891962	0.909708	0.881123	0.925326	0.897405	0.906089	0.871361	0.897773	0.874396	0.891917	0.88881	0.899308	0.890597	0.876318	0.892672	0.890705	0.895653	0.879201	0.885622	1	0.898175	0.0643735
189	17	47601	0.190404	103.52	9.119	14.2528	3.70143	0.915212	0.893196	0.911598	0.882587	0.926598	0.898174	0.906851	0.872051	0.89787	0.874393	0.892261	0.889771	0.899939	0.890916	0.8764	0.893322	0.890443	0.89558	0.88036	0.885622	1	0.899172	0.0638773
190	18	17603	0.070412	99.405	7.49884	12.5506	2.78363	0.928421	0.912344	0.9247	0.895444	0.937852	0.908425	0.910129	0.880503	0.901863	0.880248	0.899847	0.895245	0.903113	0.89462	0.878941	0.895984	0.891893	0.897432	0.885843	0.888769	1	0.909556	0.0596375
194	22	16186	0.064744	99.4097	7.49546	12.5522	2.78215	0.929198	0.914	0.92546	0.896732	0.938465	0.910138	0.91054	0.881101	0.902385	0.881194	0.900192	0.895342	0.903342	0.894786	0.878908	0.896176	0.892191	0.898153	0.885364	0.888978	1	0.910399	0.0593151
194	10	58021	0.232084	66.9298	8.26681	3.95724	1.40674	0.926983	0.872089	0.894331	0.884973	0.90612	0.861335	0.90799	0.875476	0.897563	0.871693	0.885447	0.884904	0.895262	0.891875	0.889126	0.88081	0.889299	0.885869	0.906672	0.906672	1	0.892405	0.0663027
196	12	54212	0.216848	66.8434	8.44685	3.95019	1.44234	0.92795	0.874336	0.895549	0.886381	0.907899	0.862816	0.908673	0.876771	0.898122	0.872205	0.886031	0.885542	0.89589	0.892155	0.889665	0.881392	0.889462	0.886354	0.906838	0.906718	1	0.893577	0.0658974
196	12	54212	0.216848	66.8434	8.44685	3.95019	1.44234	0.92795	0.874336	0.895549	0.886381	0.907899	0.862816	0.908673	0.876771	0.898122	0.872205	0.886031	0.885542	0.89589	0.892155	0.889665	0.881392	0.889462	0.886354	0.906838	0.906718	1	0.893577	0.0658974
201	17	46124	0.184496	106.282	9.34992	15.418	3.99921	0.928811	0.876355	0.8968	0.887174	0.909234	0.863813	0.909624	0.877743	0.897916	0.872745	0.887065	0.885927	0.896529	0.89216	0.891011	0.881114	0.88984	0.886306	0.907098	0.908085	1	0.894562	0.0654936
202	18	15370	0.06148	100.186	7.65854	12.853	2.89186	0.942323	0.899447	0.911386	0.900878	0.921503	0.877879	0.915322	0.886012	0.902537	0.880156	0.893396	0.893656	0.901854	0.895836	0.895999	0.884548	0.892941	0.88998	0.908881	0.910703	1	0.906427	0.0598006
206	22	14083	0.056332	100.209	7.65057	12.8614	2.88951	0.942874	0.901725	0.912057	0.902116	0.922673	0.878684	0.915749	0.886956	0.903572	0.879784	0.893347	0.893524	0.901761	0.895193	0.896222	0.884009	0.892494	0.890258	0.909217	0.91053	1	0.907213	0.059453
206	10	59089	0.236356	65.826	8.19516	3.76808	1.34981	0.91286	0.886502	0.87694	0.897282	0.912395	0.886028	0.901792	0.878658	0.885199	0.880798	0.890445	0.894879	0.90714	0.880562	0.874638	0.881772	0.890606	0.878945	0.906531	0.902867	1	0.893379	0.0634692
208	12	55407	0.221628	65.7695	8.37033	3.7661	1.38497	0.913919	0.887947	0.878454	0.898081	0.913495	0.886846	0.902296	0.879456	0.885989	0.881251	0.890826	0.895798	0.907439	0.881206	0.874935	0.881712	0.890655	0.879799	0.906799	0.902936	1	0.894301	0.0630908
208	12	55407	0.221628	65.7695	8.37033	3.7661	1.38497	0.913919	0.887947	0.878454	0.898081	0.913495	0.886846	0.902296	0.879456	0.885989	0.881251	0.890826	0.895798	0.907439	0.881206	0.874935	0.881712	0.890655	0.879799	0.906799	0.902936	1	0.894301	0.0630908
213	17	47183	0.188732	104.094	9.28159	14.4982	3.80672	0.915425	0.889674	0.880614	0.899487	0.91445	0.887544	0.902666	0.880402	0.886855	0.882606	0.891571	0.896838	0.908505	0.880688	0.875517	0.882203	0.890511	0.881027	0.90753	0.903132	1	0.895499	0.0626902
214	18	18015	0.07206	99.2701	7.58732	12.5052	2.80834	0.931862	0.906578	0.894088	0.90816	0.923675	0.896614	0.90877	0.887566	0.892312	0.888815	0.897308	0.900361	0.911407	0.883847	0.881821	0.884874	0.89345	0.883541	0.90952	0.905079	1	0.905575	0.0583334
218	22	16534	0.066136	99.2205	7.59172	12.4871	2.80939	0.932866	0.908643	0.895034	0.909217	0.92464	0.897696	0.909338	0.887474	0.892827	0.889047	0.897968	0.900145	0.91212	0.884269	0.88191	0.884722	0.893341	0.884208	0.910336	0.905286	1	0.906454	0.0580873
218	10	56802	0.227208	65.434	8.06672	3.69839	1.31429	0.935196	0.891676	0.893824	0.881413	0.898049	0.881589	0.894687	0.903155	0.889696	0.854468	0.907142	0.892521	0.88121	0.889432	0.867936	0.867945	0.875189	0.890312	0.894185	0.904396	1	0.895745	0.062533
220	12	53226	0.212904	65.3698	8.25411	3.69559	1.35104	0.936431	0.893332	0.894882	0.882539	0.899119	0.882182	0.895549	0.903534	0.89073	0.855559	0.907789	0.892863	0.882106	0.889631	0.867987	0.86857	0.875747	0.890608	0.894262	0.904595	1	0.896721	0.0622282
220	12	53226	0.212904	65.3698	8.25411	3.69559	1.35104	0.936431	0.893332	0.894882	0.882539	0.899119	0.882182	0.895549	0.903534	0.89073	0.855559	0.907789	0.892863	0.882106	0.889631	0.867987	0.86857	0.875747	0.890608	0.894262	0.904595	1	0.896721	0.0622282
225	17	45484	0.181936	103.713	9.13358	14.3324	3.72291	0.937374	0.895073	0.896524	0.883146	0.899624	0.882849	0.896282	0.904538	0.891039	0.856037	0.90866	0.893105	0.882596	0.889357	0.869262	0.868998	0.87566	0.890522	0.895007	0.905296	1	0.897609	0.0619656
226	18	15752	0.063008	100.088	7.46813	12.8056	2.81605	0.948641	0.912709	0.91163	0.894585	0.91144	0.894236	0.901917	0.910583	0.89906	0.865382	0.914614	0.897442	0.887411	0.893918	0.881444	0.874429	0.879761	0.892522	0.89887	0.907377	1	0.908255	0.0578635
230	22	14459	0.057836	100.054	7.48339	12.7933	2.81766	0.949201	0.914413	0.913065	0.89574	0.91265	0.895463	0.902517	0.911578	0.898783	0.866796	0.915209	0.897296	0.887959	0.89446	0.88208	0.875164	0.879279	0.893769	0.899267	0.90805	1	0.909206	0.057563
230	10	53996	0.215984	67.137	8.19728	3.98996	1.40042	0.933532	0.895742	0.901252	0.895622	0.894964	0.887306	0.899622	0.890835	0.875722	0.891603	0.901159	0.862768	0.894372	0.885066	0.887001	0.885945	0.907567	0.891335	0.882121	0.916957	1	0.898998	0.0596955
232	12	50699	0.202796	67.0773	8.37607	3.98733	1.43685	0.934249	0.897	0.902148	0.896665	0.89627	0.888292	0.900501	0.891359	0.876497	0.891655	0.901339	0.863104	0.894525	0.885284	0.887345	0.885619	0.908006	0.891704	0.882148	0.917306	1	0.899783	0.0594899
232	12	50699	0.202796	67.0773	8.37607	3.98733	1.43685	0.934249	0.897	0.902148	0.896665	0.89627	0.888292	0.900501	0.891359	0.876497	0.891655	0.901339	0.863104	0.894525	0.885284	0.887345	0.885619	0.908006	0.891704	0.882148	0.917306	1	0.899783	0.0594899
237	17	43330	0.17332	104.809	9.21648	14.7883	3.82729	0.935114	0.898904	0.903323	0.897715	0.897415	0.889407	0.900865	0.891761	0.877694	0.89183	0.901708	0.863859	0.894761	0.886534	0.887711	0.886418	0.908655	0.891576	0.882622	0.917782	1	0.900747	0.0592645
238	18	14124	0.056496	100.598	7.52192	13.0023	2.87308	0.946049	0.915817	0.916631	0.908985	0.90948	0.900489	0.909303	0.903427	0.885231	0.896134	0.906082	0.868345	0.899108	0.894081	0.889727	0.88916	0.910967	0.896311	0.883638	0.921092	1	0.911052	0.0560608
242	22	13037	0.052148	100.604	7.54452	13.0059	2.88197	0.946844	0.91689	0.917542	0.910025	0.910217	0.902278	0.910332	0.903736	0.886324	0.896295	0.907149	0.869142	0.899402	0.894723	0.890159	0.889929	0.911022	0.896334	0.883639	0.921263	1	0.911914	0.0559151
242	10	52677	0.210708	66.3567	8.09621	3.85282	1.35199	0.920658	0.895922	0.916178	0.89372	0.920041	0.897564	0.880508	0.887019	0.89951	0.882264	0.886544	0.888281	0.889857	0.896292	0.874528	0.882814	0.875116	0.893711	0.864989	0.886041	1	0.899922	0.0604521
244	12	49398	0.197592	66.2939	8.26313	3.84921	1.38481	0.922274	0.897587	0.917183	0.894915	0.920938	0.898538	0.880744	0.887941	0.900026	0.882819	0.886868	0.888801	0.890309	0.896291	0.874934	0.88285	0.875035	0.893811	0.86543	0.886281	1	0.900885	0.0600619
244	12	49398	0.197592	66.2939	8.26313	3.84921	1.38481	0.922274	0.897587	0.917183	0.894915	0.920938	0.898538	0.880744	0.887941	0.900026	0.882819	0.886868	0.888801	0.890309	0.896291	0.874934	0.88285	0.875035	0.893811	0.86543	0.886281	1	0.900885	0.0600619
249	17	42234	0.168936	104.9	9.15589	14.8217	3.80359	0.923533	0.898885	0.918135	0.896079	0.922539	0.899465	0.880949	0.888206	0.900909	0.882997	0.886549	0.888857	0.890385	0.89718	0.875219	0.883447	0.874722	0.894516	0.865381	0.886513	1	0.901741	0.0598248
250	18	15764	0.063056	99.566	7.59565	12.6161	2.82601	0.937896	0.913125	0.93095	0.90824	0.931141	0.909731	0.888226	0.895553	0.906845	0.8894	0.889812	0.893682	0.892572	0.903705	0.878552	0.887624	0.874873	0.898566	0.869354	0.888131	1	0.911548	0.0558193
254	22	14439	0.057756	99.535	7.61911	12.6058	2.83262	0.939192	0.914676	0.931055	0.90962	0.93154	0.909862	0.889743	0.89608	0.907438	0.888877	0.890124	0.893275	0.89279	0.904218	0.878108	0.887596	0.873572	0.899612	0.868447	0.888566	1	0.912235	0.0556418
254	10	57871	0.231484	64.8803	8.06342	3.60808	1.28953	0.901064	0.886187	0.889919	0.886359	0.900797	0.87892	0.896736	0.909367	0.876855	0.871093	0.889625	0.894273	0.889954	0.897142	0.878748	0.894818	0.904797	0.880173	0.88648	0.908331	1	0.891323	0.065493
256	12	54173	0.216692	64.8247	8.24758	3.60664	1.32518	0.902876	0.887785	0.891247	0.887601	0.902248	0.880263	0.897661	0.909918	0.877134	0.871661	0.890019	0.894994	0.890157	0.897449	0.878943	0.895372	0.905239	0.880319	0.887185	0.908654	1	0.892451	0.0651011
256	12	54173	0.216692	64.8247	8.24758	3.60664	1.32518	0.902876	0.887785	0.891247	0.887601	0.902248	0.880263	0.897661	0.909918	0.877134	0.871661	0.890019	0.894994	0.890157	0.897449	0.878943	0.895372	0.905239	0.880319	0.887185	0.908654	1	0.892451	0.0651011
261	17	46365	0.18546	100.753	9.07599	13.1585	3.49014	0.904637	0.889658	0.892322	0.888591	0.903009	0.88061	0.897843	0.910665	0.877882	0.872016	0.890208	0.895546	0.890693	0.898221	0.878702	0.894932	0.905273	0.880848	0.887156	0.909166	1	0.893386	0.0647189
262	18	23617	0.094468	96.6098	7.71864	11.5486	2.69883	0.916649	0.90221	0.906042	0.89895	0.912859	0.887835	0.904645	0.916607	0.882034	0.877525	0.894356	0.900834	0.891286	0.901533	0.879917	0.896071	0.906656	0.883283	0.890503	0.911526	1	0.902091	0.0613431
266	22	21642	0.086568	96.6015	7.72508	11.5459	2.69938	0.917776	0.903613	0.908165	0.899732	0.914518	0.888689	0.905438	0.917221	0.882705	0.876998	0.894072	0.900494	0.892293	0.901118	0.880025	0.896243	0.906247	0.883236	0.890722	0.911445	1	0.903015	0.0609096
266	10	59131	0.236524	61.4337	7.68578	3.06721	1.10647	0.931034	0.891816	0.876148	0.886295	0.894877	0.896509	0.88917	0.881196	0.886887	0.869172	0.907477	0.887944	0.892324	0.8993	0.877315	0.890108	0.896137	0.882295	0.908381	0.887724	1	0.8945	0.0634755
268	12	55503	0.222012	61.3831	7.85044	3.06601	1.13645	0.932292	0.893564	0.8777	0.88733	0.895753	0.897384	0.890366	0.881952	0.887276	0.869971	0.90778	0.888357	0.892672	0.900014	0.877962	0.890402	0.896186	0.882709	0.908536	0.887835	1	0.895528	0.0630034
268	12	55503	0.222012	61.3831	7.85044	3.06601	1.13645	0.932292	0.893564	0.8777	0.88733	0.895753	0.897384	0.890366	0.881952	0.887276	0.869971	0.90778	0.888357	0.892672	0.900014	0.877962	0.890402	0.896186	0.882709	0.908536	0.887835	1	0.895528	0.0630034
273	17	47304	0.189216	96.9567	8.66155	11.728	3.0966	0.934223	0.895019	0.880422	0.888656	0.897377	0.898053	0.890781	0.882262	0.887874	0.870138	0.908454	0.889005	0.892937	0.901224	0.879069	0.891172	0.89633	0.883456	0.908295	0.888075	1	0.896778	0.0624416
274	18	26451	0.105804	95.996	7.38158	11.3156	2.5546	0.94176	0.908264	0.893048	0.896261	0.907452	0.905278	0.896752	0.88732	0.892102	0.875978	0.910703	0.894049	0.895675	0.905108	0.882538	0.893104	0.898397	0.887263	0.910363	0.891176	1	0.904544	0.0597247
278	22	24106	0.096424	95.993	7.40169	11.3155	2.56064	0.942732	0.909359	0.894383	0.896685	0.909027	0.906102	0.897888	0.887995	0.893367	0.876649	0.910914	0.895399	0.896312	0.905812	0.88256	0.89318	0.898697	0.887912	0.910603	0.892309	1	0.905476	0.0593619
278	10	59597	0.238388	63.5196	7.75999	3.38184	1.18983	0.921087	0.895221	0.899324	0.908737	0.911162	0.889843	0.905188	0.913276	0.87418	0.879835	0.889709	0.880296	0.88554	0.895423	0.881689	0.888484	0.873593	0.88887	0.90429	0.89856	1	0.900218	0.0608082
280	12	55732	0.222928	63.4584	7.94481	3.37952	1.2245	0.922298	0.896989	0.900273	0.909792	0.911972	0.890512	0.905566	0.913865	0.875278	0.880123	0.890144	0.881011	0.886062	0.896227	0.882366	0.889157	0.873735	0.888825	0.904489	0.898828	1	0.901135	0.0604733
280	12	55732	0.222928	63.4584	7.94481	3.37952	1.2245	0.922298	0.896989	0.900273	0.909792	0.911972	0.890512	0.905566	0.913865	0.875278	0.880123	0.890144	0.881011	0.886062	0.896227	0.882366	0.889157	0.873735	0.888825	0.904489	0.898828	1	0.901135	0.0604733
285	17	47901	0.191604	100.96	8.80061	13.2196	3.39709	0.923467	0.898238	0.900952	0.911025	0.912945	0.892038	0.906609	0.914282	0.875566	0.880211	0.890295	0.881297	0.886109	0.897111	0.882299	0.889919	0.87422	0.889355	0.905618	0.899104	1	0.902006	0.0601434
286	18	22111	0.088444	97.7369	7.44954	11.936	2.66902	0.935372	0.911718	0.911944	0.916761	0.920583	0.900253	0.911515	0.918502	0.882773	0.883316	0.895708	0.88612	0.889761	0.901022	0.886979	0.890869	0.877527	0.891615	0.908258	0.901814	1	0.910011	0.0571391
290	22	20251	0.081004	97.7193	7.4378	11.9289	2.66317	0.936744	0.912227	0.913486	0.917683	0.921313	0.90077	0.912251	0.918893	0.882944	0.884351	0.896598	0.886672	0.891141	0.900844	0.887808	0.891289	0.877339	0.892302	0.90877	0.901709	1	0.91084	0.0568271
290	10	54311	0.217244	64.9193	8.03673	3.61337	1.28717	0.890621	0.874768	0.898124	0.89724	0.886957	0.89237	0.903114	0.865571	0.885631	0.879177	0.919353	0.881773	0.882915	0.91034	0.833478	0.84783	0.853805	0.881783	0.884894	0.931229	1	0.88761	0.065153
292	12	50752	0.203008	64.8523	8.21934	3.61001	1.32213	0.892044	0.876419	0.899541	0.897945	0.887866	0.892911	0.904014	0.866537	0.885916	0.879355	0.919215	0.882458	0.883532	0.910536	0.834243	0.848075	0.853819	0.882074	0.884635	0.931333	1	0.888533	0.0647767
292	12	50752	0.203008	64.8523	8.21934	3.61001	1.32213	0.892044	0.876419	0.899541	0.897945	0.887866	0.892911	0.904014	0.866537	0.885916	0.879355	0.919215	0.882458	0.883532	0.910536	0.834243	0.848075	0.853819	0.882074	0.884635	0.931333	1	0.888533	0.0647767
297	17	43264	0.173056	102.141	9.07048	13.6984	3.584	0.893711	0.878929	0.900899	0.899027	0.888314	0.893745	0.904817	0.867835	0.885875	0.879449	0.919321	0.882616	0.884581	0.910965	0.833915	0.848535	0.853828	0.882015	0.884927	0.931317	1	0.889599	0.0645385
298	18	17825	0.0713	98.8918	7.46329	12.3581	2.73599	0.91108	0.895428	0.911529	0.907237	0.898121	0.903366	0.915119	0.877195	0.889201	0.884881	0.919327	0.887405	0.887938	0.915961	0.840477	0.852258	0.858401	0.886536	0.887714	0.934811	1	0.899716	0.0613555
302	22	16363	0.065452	98.8585	7.45642	12.3454	2.73223	0.912822	0.896138	0.91218	0.907658	0.899468	0.903899	0.916061	0.877926	0.889415	0.885779	0.919208	0.887765	0.888223	0.916611	0.840616	0.852839	0.858706	0.886237	0.887582	0.934731	1	0.900491	0.0612603
302	10	52242	0.208968	65.3084	7.98532	3.6746	1.29422	0.912609	0.909661	0.878776	0.895869	0.914485	0.897276	0.918983	0.90411	0.880326	0.879446	0.875148	0.905698	0.890701	0.913106	0.879608	0.892586	0.909192	0.898903	0.884815	0.902014	1	0.899937	0.0596581
304	12	48918	0.195672	65.2546	8.16537	3.67313	1.32907	0.914091	0.910759	0.880187	0.896868	0.915266	0.898003	0.919815	0.904452	0.880821	0.880453	0.876007	0.905934	0.890981	0.913692	0.880013	0.892637	0.909215	0.899209	0.885349	0.902224	1	0.900853	0.0593027
304	12	48918	0.195672	65.2546	8.16537	3.67313	1.32907	0.914091	0.910759	0.880187	0.896868	0.915266	0.898003	0.919815	0.904452	0.880821	0.880453	0.876007	0.905934	0.890981	0.913692	0.880013	0.892637	0.909215	0.899209	0.885349	0.902224	1	0.900853	0.0593027
309	17	41834	0.167336	104.475	9.05517	14.6386	3.73812	0.91624	0.912129	0.882082	0.897834	0.916647	0.898874	0.920125	0.904898	0.881388	0.880408	0.875962	0.906523	0.891583	0.913623	0.879882	0.892348	0.908902	0.898994	0.885237	0.902209	1	0.901887	0.0589833
310	18	13329	0.053316	100.918	7.41177	13.1187	2.83498	0.932703	0.925351	0.896804	0.912259	0.926364	0.904306	0.926889	0.90847	0.888739	0.88585	0.881874	0.910121	0.89294	0.919311	0.883074	0.897779	0.909371	0.89943	0.889339	0.903894	1	0.911844	0.055583
314	22	12243	0.048972	100.909	7.37781	13.1133	2.82155	0.933881	0.926244	0.898922	0.912889	0.927224	0.904517	0.92706	0.909499	0.889325	0.887405	0.881851	0.911296	0.892714	0.919791	0.883199	0.898391	0.909499	0.899371	0.890182	0.904068	1	0.912709	0.0551905
314	10	52573	0.210292	68.3984	8.32036	4.21664	1.47163	0.914091	0.914433	0.889011	0.904999	0.914462	0.873728	0.903601	0.890162	0.879453	0.875012	0.89954	0.892816	0.876809	0.888289	0.863723	0.905322	0.862192	0.887813	0.875754	0.895098	1	0.897843	0.0589154
316	12	49295	0.19718	68.3269	8.51707	4.21253	1.51193	0.915377	0.915478	0.890435	0.90639	0.915458	0.874663	0.904554	0.890445	0.880191	0.875535	0.900061	0.892951	0.876965	0.888863	0.863881	0.905558	0.862146	0.888031	0.876083	0.89575	1	0.89877	0.0585527
316	12	49295	0.19718	68.3269	8.51707	4.21253	1.51193	0.915377	0.915478	0.890435	0.90639	0.915458	0.874663	0.904554	0.890445	0.880191	0.875535	0.900061	0.892951	0.876965	0.888863	0.863881	0.905558	0.862146	0.888031	0.876083	0.89575	1	0.89877	0.0585527
321	17	41988	0.167952	105.102	9.37629	14.9217	3.90816	0.916607	0.916452	0.891838	0.906652	0.916131	0.875405	0.904401	0.891243	0.881514	0.876536	0.900126	0.893315	0.876762	0.888432	0.863961	0.905699	0.862723	0.887635	0.876846	0.89597	1	0.899499	0.0582135
322	18	14743	0.058972	99.7554	7.69597	12.6928	2.87758	0.930543	0.928169	0.905379	0.919352	0.927932	0.884182	0.914773	0.898121	0.889812	0.883097	0.904429	0.895137	0.878247	0.890355	0.864614	0.903581	0.865563	0.890592	0.880113	0.897714	1	0.909187	0.0542084
326	22	13462	0.053848	99.7733	7.70481	12.7	2.88118	0.932551	0.929802	0.905326	0.9197	0.928428	0.884675	0.915057	0.898158	0.889727	0.884415	0.904583	0.894406	0.879476	0.891064	0.864025	0.903952	0.865696	0.889801	0.880404	0.897452	1	0.909871	0.0540748
326	10	55033	0.220132	63.738	7.87349	3.41996	1.21689	0.921738	0.912843	0.908082	0.895454	0.895944	0.894554	0.891265	0.906374	0.87801	0.8783	0.879727	0.876301	0.893264	0.889957	0.858022	0.907992	0.889221	0.871813	0.899051	0.899651	1	0.899756	0.0614515
328	12	51656	0.206624	63.6765	8.06037	3.41773	1.25223	0.923194	0.913756	0.908859	0.897059	0.897369	0.895733	0.891813	0.906516	0.878785	0.878649	0.88042	0.876558	0.893459	0.890526	0.858584	0.907997	0.889258	0.872174	0.899247	0.89947	1	0.900664	0.0612178
328	12	51656	0.206624	63.6765	8.06037	3.41773	1.25223	0.923194	0.913756	0.908859	0.897059	0.897369	0.895733	0.891813	0.906516	0.878785	0.878649	0.88042	0.876558	0.893459	0.890526	0.858584	0.907997	0.889258	0.872174	0.899247	0.89947	1	0.900664	0.0612178
333	17	44019	0.176076	102.675	8.95183	13.9017	3.57552	0.924817	0.91548	0.909641	0.898521	0.898226	0.897215	0.892297	0.907017	0.879484	0.878734	0.880858	0.877246	0.893489	0.890331	0.859345	0.90796	0.888775	0.872646	0.89943	0.899271	1	0.901644	0.0607767
334	18	19406	0.077624	98.4292	7.49558	12.1901	2.73076	0.938292	0.92845	0.918943	0.90959	0.910131	0.90807	0.898408	0.913558	0.888617	0.886401	0.885731	0.880346	0.896372	0.893152	0.861641	0.911084	0.890498	0.877048	0.901319	0.902453	1	0.910988	0.0567076
338	22	17796	0.071184	98.4049	7.48736	12.1807	2.72614	0.938891	0.929703	0.920853	0.910429	0.910738	0.90835	0.8995	0.91411	0.889273	0.886913	0.887166	0.880085	0.897112	0.893291	0.86171	0.911385	0.889891	0.877192	0.90141	0.902534	1	0.911791	0.0562007
338	10	60098	0.240392	65.0926	8.11144	3.64442	1.30851	0.90582	0.908541	0.887783	0.901444	0.901586	0.892243	0.87354	0.88339	0.888574	0.877201	0.88646	0.889872	0.902859	0.897659	0.88686	0.886161	0.894972	0.8675	0.898408	0.91048	1	0.895007	0.0608044
340	12	56230	0.22492	65.015	8.29806	3.63946	1.34249	0.907558	0.909577	0.889374	0.902508	0.902374	0.893153	0.874249	0.884457	0.888636	0.877556	0.886875	0.890325	0.903575	0.897741	0.887356	0.886546	0.894905	0.867562	0.898915	0.910635	1	0.89597	0.060397
340	12	56230	0.22492	65.015	8.29806	3.63946	1.34249	0.907558	0.909577	0.889374	0.902508	0.902374	0.893153	0.874249	0.884457	0.888636	0.877556	0.886875	0.890325	0.903575	0.897741	0.887356	0.886546	0.894905	0.867562	0.898915	0.910635	1	0.89597	0.060397
345	17	47924	0.191696	102.603	9.14075	13.8862	3.646	0.909106	0.910786	0.889669	0.903284	0.902825	0.894093	0.874875	0.88487	0.888949	0.877692	0.886445	0.8909	0.903816	0.897838	0.887551	0.887269	0.894635	0.868218	0.898756	0.910066	1	0.896655	0.0600696
346	18	21535	0.08614	97.9071	7.65127	12.0085	2.75238	0.923079	0.921825	0.902368	0.913397	0.908614	0.90274	0.879591	0.894219	0.896657	0.880218	0.888879	0.895589	0.906292	0.901277	0.891642	0.889413	0.893917	0.870931	0.901509	0.912213	1	0.905199	0.0565218
350	22	19670	0.07868	97.8967	7.62736	12.0035	2.74555	0.92453	0.923386	0.903432	0.914667	0.90938	0.903533	0.880529	0.894382	0.896518	0.880452	0.888815	0.896848	0.907321	0.901474	0.891281	0.890137	0.894001	0.871251	0.902339	0.912735	1	0.906111	0.0560212
350	10	61343	0.245372	63.3226	7.90249	3.35675	1.20564	0.909387	0.900282	0.894772	0.896052	0.905368	0.876873	0.882855	0.899834	0.865543	0.888088	0.890697	0.885472	0.880011	0.890444	0.866537	0.880712	0.884184	0.895693	0.885423	0.898521	1	0.893589	0.0640782
352	12	57327	0.229308	63.2557	8.06541	3.35282	1.23478	0.910801	0.90153	0.896244	0.897082	0.906414	0.877928	0.884199	0.900605	0.865936	0.888604	0.891439	0.886929	0.880501	0.890837	0.867	0.880894	0.88454	0.895512	0.885586	0.898957	1	0.894629	0.0636209
352	12	57327	0.229308	63.2557	8.06541	3.35282	1.23478	0.910801	0.90153	0.896244	0.897082	0.906414	0.877928	0.884199	0.900605	0.865936	0.888604	0.891439	0.886929	0.880501	0.890837	0.867	0.880894	0.88454	0.895512	0.885586	0.898957	1	0.894629	0.0636209
357	17	49073	0.196292	100.294	8.92475	12.9727	3.40072	0.912396	0.902849	0.89751	0.898468	0.907393	0.878263	0.885334	0.900811	0.86621	0.889338	0.891814	0.887413	0.881126	0.890795	0.866953	0.880433	0.885793	0.895676	0.886129	0.898885	1	0.895571	0.0632904
358	18	26878	0.107512	95.936	7.69403	11.3113	2.65499	0.924176	0.914484	0.90881	0.907322	0.913145	0.886152	0.891826	0.904085	0.873521	0.894058	0.893779	0.892421	0.885892	0.892998	0.869522	0.882785	0.889389	0.897593	0.886078	0.900234	1	0.903417	0.0601563
362	22	24589	0.098356	95.8958	7.68317	11.2968	2.64937	0.925475	0.915979	0.910509	0.908374	0.914067	0.885904	0.893408	0.903859	0.874029	0.894323	0.894811	0.892818	0.886128	0.89357	0.869454	0.883078	0.889869	0.898288	0.886514	0.899793	1	0.904332	0.0598376
362	10	58809	0.235236	61.7593	7.75543	3.11695	1.12602	0.908798	0.891658	0.894293	0.901988	0.906111	0.874279	0.908262	0.891071	0.845143	0.85123	0.89834	0.886055	0.882884	0.903391	0.886752	0.872281	0.878122	0.876839	0.88432	0.917623	1	0.892255	0.0641849
364	12	55113	0.220452	61.7032	7.91381	3.11471	1.1547	0.910003	0.89331	0.896077	0.902954	0.906728	0.875066	0.908878	0.892013	0.84559	0.85155	0.898708	0.886279	0.882931	0.903652	0.886996	0.872752	0.878604	0.877443	0.88471	0.917914	1	0.893201	0.0637521
364	12	55113	0.220452	61.7032	7.91381	3.11471	1.1547	0.910003	0.89331	0.896077	0.902954	0.906728	0.875066	0.908878	0.892013	0.84559	0.85155	0.898708	0.886279	0.882931	0.903652	0.886996	0.872752	0.878604	0.877443	0.88471	0.917914	1	0.893201	0.0637521
369	17	47102	0.188408	102.116	8.82938	13.6722	3.4871	0.912159	0.89476	0.897977	0.904081	0.908252	0.876385	0.909898	0.892786	0.846089	0.8518	0.899155	0.887266	0.883784	0.903985	0.888062	0.872903	0.878593	0.877893	0.884803	0.918093	1	0.894457	0.0632954
370	18	18934	0.075736	99.2285	7.34668	12.4767	2.72164	0.927485	0.91135	0.91267	0.912221	0.916684	0.88753	0.917265	0.89775	0.853201	0.858139	0.904484	0.891148	0.887742	0.905989	0.888956	0.874617	0.882381	0.883147	0.885101	0.91848	1	0.904432	0.0590748
374	22	17329	0.069316	99.1799	7.35692	12.4592	2.72216	0.928934	0.913094	0.914046	0.913555	0.916989	0.888309	0.917047	0.898609	0.853223	0.858994	0.904726	0.892175	0.888078	0.906746	0.88903	0.874834	0.883	0.882451	0.88424	0.918835	1	0.905342	0.0588992
374	10	56687	0.226748	68.7101	8.38157	4.27543	1.4996	0.935523	0.89689	0.883739	0.908383	0.909115	0.881886	0.913075	0.893327	0.872749	0.899121	0.915589	0.898998	0.86676	0.90003	0.880219	0.875739	0.881595	0.890901	0.889543	0.891121	1	0.900932	0.0588592
376	12	53161	0.212644	68.6382	8.55856	4.27041	1.53748	0.93642	0.897886	0.88517	0.909831	0.909783	0.882912	0.913583	0.894255	0.873422	0.900096	0.915963	0.899372	0.866782	0.900378	0.880232	0.875689	0.881981	0.891227	0.889816	0.891565	1	0.901794	0.0585693
376	12	53161	0.212644	68.6382	8.55856	4.27041	1.53748	0.93642	0.897886	0.88517	0.909831	0.909783	0.882912	0.913583	0.894255	0.873422	0.900096	0.915963	0.899372	0.866782	0.900378	0.880232	0.875689	0.881981	0.891227	0.889816	0.891565	1	0.901794	0.0585693
381	17	45490	0.18196	105.904	9.41575	15.2618	3.98697	0.937382	0.899516	0.88647	0.911277	0.910958	0.883425	0.914421	0.895197	0.873665	0.900802	0.916212	0.90011	0.866718	0.900297	0.88082	0.876039	0.881359	0.890866	0.890558	0.892229	1	0.902725	0.0584334
382	18	14737	0.058948	100.028	7.73949	12.7983	2.91942	0.946699	0.914637	0.900387	0.920608	0.917962	0.895976	0.919522	0.901303	0.881828	0.907444	0.918267	0.90456	0.870632	0.904051	0.882982	0.880912	0.883626	0.892142	0.891532	0.894958	1	0.911602	0.0553331
386	22	13510	0.05404	100.007	7.75448	12.7913	2.92481	0.94752	0.91584	0.901221	0.921132	0.918579	0.897113	0.918764	0.902147	0.882198	0.908401	0.91832	0.905366	0.87091	0.903812	0.883013	0.881384	0.882828	0.893301	0.892006	0.8953	1	0.912238	0.0552275
386	10	54982	0.219928	64.442	8.00895	3.53584	1.26525	0.909989	0.906651	0.892401	0.911671	0.878806	0.898094	0.891146	0.897521	0.861846	0.87916	0.875614	0.858054	0.887772	0.886354	0.869284	0.918792	0.877023	0.866038	0.878278	0.894884	1	0.893829	0.0627455
388	12	51482	0.205928	64.3793	8.18887	3.53315	1.3	0.911163	0.907978	0.893438	0.912445	0.880531	0.898916	0.891953	0.898052	0.862865	0.879754	0.875753	0.857931	0.888087	0.88664	0.869838	0.919088	0.877443	0.866594	0.878608	0.894808	1	0.894735	0.0623784
388	12	51482	0.205928	64.3793	8.18887	3.53315	1.3	0.911163	0.907978	0.893438	0.912445	0.880531	0.898916	0.891953	0.898052	0.862865	0.879754	0.875753	0.857931	0.888087	0.88664	0.869838	0.919088	0.877443	0.866594	0.878608	0.894808	1	0.894735	0.0623784
393	17	44102	0.176408	104.965	9.11483	14.8462	3.80588	0.912306	0.909324	0.89412	0.912974	0.882126	0.900367	0.892579	0.89768	0.863067	0.879529	0.875663	0.857127	0.888304	0.887567	0.869915	0.919584	0.877681	0.867047	0.878883	0.895266	1	0.895467	0.0620049
394	18	15763	0.063052	99.645	7.5225	12.6418	2.81221	0.928123	0.923555	0.906966	0.924126	0.893199	0.909503	0.902779	0.904555	0.873628	0.885364	0.881875	0.863129	0.891011	0.892977	0.872264	0.924602	0.878069	0.870964	0.882541	0.899353	1	0.905981	0.057598
398	22	14409	0.057636	99.6736	7.51355	12.652	2.81064	0.929905	0.924214	0.907523	0.924943	0.894441	0.910473	0.903741	0.905025	0.874384	0.88639	0.882192	0.863176	0.891318	0.891943	0.872476	0.925116	0.877195	0.871018	0.882539	0.899334	1	0.906781	0.0572528
398	10	57675	0.2307	66.9324	8.31438	3.9597	1.41627	0.908392	0.899358	0.899289	0.895076	0.920945	0.897503	0.89088	0.892952	0.895509	0.878691	0.897208	0.907612	0.865141	0.886589	0.864335	0.883598	0.882263	0.862462	0.875778	0.89798	1	0.897394	0.0635798
400	12	54001	0.216004	66.8745	8.4975	3.95778	1.45525	0.910048	0.900307	0.900613	0.896382	0.92177	0.898298	0.891076	0.894446	0.896159	0.879271	0.898039	0.907946	0.865956	0.886845	0.864558	0.883854	0.881965	0.86291	0.87565	0.898724	1	0.898359	0.0631845
400	12	54001	0.216004	66.8745	8.4975	3.95778	1.45525	0.910048	0.900307	0.900613	0.896382	0.92177	0.898298	0.891076	0.894446	0.896159	0.879271	0.898039	0.907946	0.865956	0.886845	0.864558	0.883854	0.881965	0.86291	0.87565	0.898724	1	0.898359	0.0631845
405	17	46067	0.184268	103.898	9.36601	14.4244	3.83392	0.911553	0.901209	0.901795	0.897378	0.922819	0.899527	0.890724	0.895077	0.896173	0.880001	0.898137	0.908383	0.866097	0.887674	0.864925	0.884158	0.882139	0.862711	0.876224	0.89919	1	0.899181	0.0629497
406	18	18502	0.074008	98.7667	7.63999	12.3218	2.79588	0.926548	0.91836	0.915604	0.906524	0.931332	0.909875	0.893282	0.904578	0.901038	0.887039	0.901632	0.912739	0.873014	0.893336	0.866366	0.889525	0.884796	0.867987	0.88058	0.901686	1	0.909213	0.0581695
410	22	16977	0.067908	98.7602	7.64142	12.3194	2.79491	0.927637	0.918772	0.916946	0.906226	0.931496	0.910202	0.894534	0.90549	0.901043	0.886965	0.901838	0.913412	0.87377	0.893856	0.867026	0.889556	0.884402	0.867792	0.881104	0.901985	1	0.909764	0.057969
410	10	55485	0.22194	63.581	7.88683	3.39605	1.21297	0.902541	0.925061	0.891079	0.908065	0.89134	0.88314	0.880968	0.894719	0.870614	0.880472	0.874426	0.883446	0.890096	0.887636	0.875741	0.872074	0.908804	0.880013	0.898693	0.906759	1	0.895276	0.0623361
412	12	52053	0.208212	63.5036	8.05345	3.39064	1.24414	0.904127	0.926162	0.892754	0.909064	0.892139	0.883974	0.881899	0.895049	0.871295	0.880852	0.874705	0.884281	0.890131	0.888181	0.876395	0.872774	0.909121	0.880017	0.898882	0.906931	1	0.896237	0.0619305
412	12	52053	0.208212	63.5036	8.05345	3.39064	1.24414	0.904127	0.926162	0.892754	0.909064	0.892139	0.883974	0.881899	0.895049	0.871295	0.880852	0.874705	0.884281	0.890131	0.888181	0.876395	0.872774	0.909121	0.880017	0.898882	0.906931	1	0.896237	0.0619305
417	17	44468	0.177872	97.8515	8.86641	12.062	3.22033	0.906011	0.927498	0.894002	0.909542	0.893541	0.885052	0.881713	0.895059	0.873268	0.881184	0.874539	0.88449	0.890697	0.888729	0.87699	0.872515	0.908856	0.88006	0.899366	0.906753	1	0.897171	0.0614169
418	18	25325	0.1013	95.4247	7.63294	11.1311	2.60539	0.917236	0.93696	0.903574	0.917354	0.903001	0.893978	0.88766	0.897572	0.878144	0.884462	0.877295	0.88772	0.893959	0.892241	0.878894	0.873722	0.910346	0.880059	0.899072	0.907739	1	0.904393	0.0584347
422	22	23148	0.092592	95.4107	7.61934	11.1255	2.59968	0.918654	0.937792	0.904743	0.918071	0.903793	0.895261	0.888673	0.897745	0.87945	0.884698	0.878283	0.887571	0.894267	0.892669	0.879169	0.873488	0.909582	0.880119	0.899192	0.907919	1	0.905228	0.0580144
422	10	52508	0.210032	60.9372	7.59354	2.99266	1.07395	0.922069	0.875552	0.920279	0.868182	0.902472	0.877828	0.909319	0.913794	0.880209	0.849071	0.882256	0.876067	0.89094	0.889779	0.882618	0.869982	0.881713	0.891588	0.86263	0.905881	1	0.893376	0.0640026
424	12	49148	0.196592	60.8706	7.76093	2.9892	1.10139	0.923679	0.877381	0.920963	0.869303	0.903394	0.878988	0.90963	0.914574	0.881063	0.850014	0.882518	0.876343	0.891735	0.890494	0.88319	0.870442	0.881887	0.892315	0.863026	0.906151	1	0.894393	0.063649
424	12	49148	0.196592	60.8706	7.76093	2.9892	1.10139	0.923679	0.877381	0.920963	0.869303	0.903394	0.878988	0.90963	0.914574	0.881063	0.850014	0.882518	0.876343	0.891735	0.890494	0.88319	0.870442	0.881887	0.892315	0.863026	0.906151	1	0.894393	0.063649
429	17	42151	0.168604	100.059	8.62281	12.8636	3.26314	0.92502	0.87903	0.922137	0.870228	0.904629	0.879789	0.909729	0.915174	0.882162	0.850822	0.882435	0.876919	0.893087	0.89164	0.882921	0.871059	0.882043	0.892055	0.862649	0.906028	1	0.895351	0.0631821
430	18	21023	0.084092	97.1213	7.4263	11.714	2.62477	0.937449	0.891738	0.930909	0.879822	0.91495	0.888432	0.914213	0.921752	0.886933	0.853161	0.88396	0.880773	0.896851	0.897089	0.885197	0.874257	0.884008	0.894378	0.862056	0.907815	1	0.903475	0.0599459
434	22	19150	0.0766	97.1123	7.43252	11.7111	2.62539	0.939086	0.892742	0.931775	0.881279	0.915535	0.889295	0.915222	0.922324	0.88611	0.854491	0.88423	0.881097	0.896789	0.897937	0.885405	0.87517	0.883838	0.895248	0.861149	0.907676	1	0.904331	0.0596138
434	10	54794	0.219176	65.6706	8.16875	3.74132	1.33963	0.930741	0.901796	0.895974	0.896476	0.898885	0.859483	0.910729	0.895472	0.865076	0.862868	0.876893	0.883746	0.89216	0.87985	0.88287	0.871345	0.884312	0.860687	0.887068	0.883993	1	0.89503	0.0630028
436	12	51261	0.205044	65.5835	8.33742	3.73402	1.37209	0.931702	0.903738	0.897329	0.897749	0.899729	0.861347	0.911297	0.896432	0.865463	0.863854	0.877529	0.884337	0.892374	0.879928	0.882884	0.872223	0.884688	0.861015	0.88701	0.884113	1	0.896084	0.062575
436	12	51261	0.205044	65.5835	8.33742	3.73402	1.37209	0.931702	0.903738	0.897329	0.897749	0.899729	0.861347	0.911297	0.896432	0.865463	0.863854	0.877529	0.884337	0.892374	0.879928	0.882884	0.872223	0.884688	0.861015	0.88701	0.884113	1	0.896084	0.062575
441	17	43675	0.1747	105.54	9.25503	15.0967	3.90532	0.932833	0.906045	0.898512	0.898981	0.901271	0.861958	0.912398	0.896989	0.865713	0.864305	0.877962	0.884957	0.892788	0.881099	0.88245	0.872742	0.883434	0.861145	0.887086	0.884293	1	0.897126	0.0621763
442	18	15555	0.06222	99.8252	7.61514	12.7146	2.85542	0.94632	0.924108	0.911186	0.910061	0.915236	0.873513	0.91874	0.902507	0.872967	0.873353	0.885599	0.894375	0.896111	0.885246	0.886339	0.877821	0.885374	0.864449	0.89071	0.886467	1	0.907991	0.0573169
446	22	14232	0.056928	99.8163	7.59974	12.7103	2.84815	0.947302	0.924747	0.91231	0.911256	0.915999	0.875176	0.918775	0.904089	0.873208	0.872997	0.886488	0.894323	0.896747	0.88561	0.887296	0.877143	0.885153	0.86439	0.891793	0.88691	1	0.908774	0.0572523
446	10	54890	0.21956	66.2357	8.21582	3.83725	1.36819	0.931682	0.896338	0.880397	0.904309	0.910667	0.899198	0.900893	0.90215	0.873256	0.869175	0.892394	0.894944	0.888659	0.887967	0.873684	0.890982	0.877965	0.869284	0.86452	0.89295	1	0.898487	0.0628426
448	12	51511	0.206044	66.1631	8.40817	3.83324	1.40675	0.933073	0.89776	0.882093	0.905583	0.911698	0.899517	0.901827	0.902555	0.874066	0.869057	0.892596	0.895595	0.888733	0.888567	0.874551	0.891489	0.877715	0.869766	0.86434	0.893101	1	0.899451	0.0625123
448	12	51511	0.206044	66.1631	8.40817	3.83324	1.40675	0.933073	0.89776	0.882093	0.905583	0.911698	0.899517	0.901827	0.902555	0.874066	0.869057	0.892596	0.895595	0.888733	0.888567	0.874551	0.891489	0.877715	0.869766	0.86434	0.893101	1	0.899451	0.0625123
453	17	44049	0.176196	105.839	9.31749	15.2272	3.94547	0.934403	0.898874	0.883811	0.906797	0.912938	0.90086	0.902041	0.903176	0.875366	0.869895	0.89338	0.896706	0.888238	0.889396	0.874004	0.892131	0.878	0.870122	0.8649	0.892869	1	0.900487	0.062116
454	18	13767	0.055068	100.611	7.60935	13.0123	2.90339	0.949081	0.916866	0.903755	0.921079	0.923404	0.911382	0.911491	0.910402	0.884543	0.874228	0.897327	0.902339	0.891843	0.896201	0.878042	0.895329	0.878405	0.87401	0.867291	0.897581	1	0.912236	0.0567603
458	22	12615	0.05046	100.605	7.59183	13.009	2.89653	0.949306	0.918748	0.90547	0.922037	0.924098	0.911891	0.912564	0.911891	0.886009	0.874594	0.898296	0.901942	0.892945	0.897146	0.878557	0.895046	0.878676	0.875188	0.867459	0.897424	1	0.913182	0.0563369
458	10	54618	0.218472	67.5926	8.35419	4.07554	1.44632	0.899868	0.904088	0.898788	0.905105	0.923157	0.914982	0.907018	0.893872	0.864294	0.877641	0.902505	0.873741	0.901461	0.886091	0.868569	0.892224	0.867654	0.86379	0.882932	0.902578	1	0.898833	0.0649865
460	12	51183	0.204732	67.5067	8.54396	4.06887	1.48439	0.901754	0.905584	0.900748	0.906131	0.924145	0.915724	0.907792	0.894965	0.865317	0.877752	0.902888	0.874284	0.901637	0.886281	0.869136	0.892367	0.868023	0.863871	0.883399	0.902546	1	0.899948	0.0645216
460	12	51183	0.204732	67.5067	8.54396	4.06887	1.48439	0.901754	0.905584	0.900748	0.906131	0.924145	0.915724	0.907792	0.894965	0.865317	0.877752	0.902888	0.874284	0.901637	0.886281	0.869136	0.892367	0.868023	0.863871	0.883399	0.902546	1	0.899948	0.0645216
465	17	43858	0.175432	105.029	9.41263	14.8937	3.92395	0.903404	0.906197	0.902458	0.907885	0.925202	0.91664	0.908808	0.895754	0.866045	0.878357	0.903119	0.87488	0.901398	0.886292	0.869305	0.892437	0.868576	0.864187	0.883909	0.902811	1	0.900963	0.0639718
466	18	15806	0.063224	99.2303	7.78097	12.5014	2.87842	0.920979	0.919429	0.917689	0.915981	0.933917	0.92389	0.917436	0.904467	0.874794	0.885993	0.908326	0.88014	0.903961	0.890516	0.876661	0.892636	0.873403	0.871473	0.885487	0.906554	1	0.911259	0.0593181
470	22	14556	0.058224	99.2067	7.79333	12.4933	2.88024	0.922231	0.921854	0.919861	0.916151	0.934941	0.924464	0.918075	0.904678	0.874622	0.886026	0.908354	0.88108	0.903888	0.891522	0.876786	0.893206	0.872561	0.871256	0.885752	0.906533	1	0.912211	0.0588989
470	10	53847	0.215388	63.7421	7.9582	3.4237	1.22945	0.934964	0.898509	0.895964	0.912595	0.913839	0.905111	0.896252	0.906829	0.886939	0.877505	0.893383	0.883968	0.906884	0.862119	0.884488	0.845395	0.869194	0.871218	0.890124	0.927712	1	0.902824	0.0643733
472	12	50561	0.202244	63.6719	8.13629	3.41977	1.2605	0.936196	0.900071	0.897381	0.913857	0.914727	0.905817	0.89748	0.907448	0.887947	0.878098	0.893544	0.883804	0.907429	0.863096	0.88502	0.846215	0.869583	0.871561	0.890133	0.928314	1	0.903837	0.0639714
472	12	50561	0.202244	63.6719	8.13629	3.41977	1.2605	0.936196	0.900071	0.897381	0.913857	0.914727	0.905817	0.89748	0.907448	0.887947	0.878098	0.893544	0.883804	0.907429	0.863096	0.88502	0.846215	0.869583	0.871561	0.890133	0.928314	1	0.903837	0.0639714
477	17	43263	0.173052	102.673	9.01939	13.9057	3.60362	0.936909	0.901047	0.89825	0.914846	0.915031	0.906733	0.898227	0.907935	0.888415	0.87873	0.893766	0.884705	0.90797	0.863197	0.884798	0.847526	0.869484	0.872015	0.890403	0.928022	1	0.904522	0.0638428
478	18	16581	0.066324	99.2944	7.38901	12.5033	2.73452	0.94934	0.919215	0.913546	0.92805	0.923617	0.914209	0.909294	0.915445	0.894699	0.884717	0.899735	0.889995	0.910711	0.86774	0.89102	0.855467	0.874525	0.876123	0.890748	0.928653	1	0.915152	0.0583898
482	22	15223	0.060892	99.2734	7.38236	12.4951	2.73085	0.950141	0.920515	0.915588	0.929022	0.923997	0.915194	0.910694	0.915818	0.895684	0.885371	0.899888	0.890035	0.910366	0.868291	0.891217	0.855745	0.873809	0.876601	0.89102	0.928693	1	0.916032	0.0578368
482	10	53127	0.212508	67.4008	8.27452	4.03906	1.43098	0.926393	0.888305	0.897867	0.897642	0.912239	0.872617	0.886395	0.882376	0.875506	0.863695	0.877463	0.878819	0.897745	0.889717	0.885087	0.86281	0.904408	0.861088	0.87928	0.894573	1	0.893772	0.0647293
484	12	49786	0.199144	67.3362	8.46083	4.03593	1.46917	0.927449	0.889467	0.8996	0.898747	0.913148	0.873649	0.887197	0.883039	0.87609	0.864199	0.878138	0.879153	0.898124	0.890059	0.88549	0.863094	0.904752	0.861065	0.879283	0.89492	1	0.894703	0.0643638
484	12	49786	0.199144	67.3362	8.46083	4.03593	1.46917	0.927449	0.889467	0.8996	0.898747	0.913148	0.873649	0.887197	0.883039	0.87609	0.864199	0.878138	0.879153	0.898124	0.890059	0.88549	0.863094	0.904752	0.861065	0.879283	0.89492	1	0.894703	0.0643638
489	17	42420	0.16968	104.139	9.33789	14.5207	3.83962	0.928843	0.891643	0.900648	0.89987	0.914215	0.875248	0.888826	0.883652	0.877746	0.865087	0.878548	0.879361	0.898751	0.890017	0.885078	0.863355	0.90508	0.861928	0.879703	0.895085	1	0.895883	0.0637818
490	18	17618	0.070472	98.3966	7.7372	12.1916	2.81929	0.94148	0.910149	0.916165	0.90575	0.924225	0.883443	0.895959	0.889034	0.885174	0.872914	0.881286	0.883131	0.90697	0.894511	0.88841	0.86633	0.909297	0.86457	0.878732	0.897803	1	0.905698	0.0589075
494	22	16123	0.064492	98.3709	7.75524	12.1832	2.8232	0.942629	0.911369	0.916951	0.905539	0.924394	0.884389	0.897445	0.889785	0.886622	0.873101	0.881195	0.883272	0.908082	0.894685	0.889475	0.867332	0.909818	0.864386	0.879396	0.897569	1	0.906439	0.0585889
494	10	54587	0.218348	62.0029	7.76464	3.15295	1.13479	0.913386	0.90103	0.902971	0.882619	0.921859	0.880576	0.886878	0.892108	0.872708	0.862321	0.88805	0.891522	0.892236	0.872836	0.89078	0.863282	0.890871	0.888453	0.876885	0.880677	1	0.894618	0.0624577
496	12	51157	0.204628	61.945	7.92641	3.15054	1.164	0.915036	0.902017	0.904207	0.88376	0.922513	0.881336	0.887572	0.892771	0.873712	0.862922	0.888422	0.892126	0.892243	0.872852	0.890817	0.863557	0.890914	0.888314	0.876918	0.88074	1	0.895507	0.0620897
496	12	51157	0.204628	61.945	7.92641	3.15054	1.164	0.915036	0.902017	0.904207	0.88376	0.922513	0.881336	0.887572	0.892771	0.873712	0.862922	0.888422	0.892126	0.892243	0.872852	0.890817	0.863557	0.890914	0.888314	0.876918	0.88074	1	0.895507	0.0620897
501	17	43687	0.174748	101.321	8.82372	13.3606	3.43267	0.91557	0.903324	0.905224	0.884565	0.922368	0.882894	0.888445	0.89363	0.87391	0.863438	0.88872	0.892954	0.892565	0.874127	0.891524	0.864193	0.891066	0.88809	0.877412	0.880399	1	0.896248	0.0618919
502	18	21252	0.085008	97.4803	7.46299	11.8444	2.65903	0.930054	0.914596	0.915184	0.897516	0.928571	0.893139	0.891751	0.900998	0.878129	0.869165	0.891257	0.898833	0.894081	0.877447	0.891657	0.868671	0.892316	0.890387	0.880764	0.882458	1	0.904793	0.058756
506	22	19410	0.07764	97.4987	7.46094	11.8508	2.65881	0.931865	0.915894	0.915224	0.899073	0.929907	0.893509	0.891705	0.901262	0.87916	0.869371	0.891808	0.90018	0.894513	0.87849	0.892839	0.869114	0.891216	0.890675	0.881298	0.883101	1	0.905685	0.0584498
506	10	55554	0.222216	65.261	8.08922	3.67093	1.31012	0.939221	0.92276	0.888694	0.907612	0.894022	0.890116	0.892798	0.888766	0.881737	0.850524	0.869739	0.905146	0.899206	0.870603	0.853845	0.878767	0.875698	0.87468	0.858966	0.890845	1	0.899519	0.058891
508	12	52099	0.208396	65.1994	8.27079	3.66836	1.34579	0.940296	0.924	0.889768	0.908991	0.894681	0.890631	0.893578	0.889499	0.882656	0.851264	0.870228	0.905728	0.899461	0.870871	0.854229	0.87924	0.8759	0.875103	0.859364	0.890958	1	0.90039	0.0586296
508	12	52099	0.208396	65.1994	8.27079	3.66836	1.34579	0.940296	0.924	0.889768	0.908991	0.894681	0.890631	0.893578	0.889499	0.882656	0.851264	0.870228	0.905728	0.899461	0.870871	0.854229	0.87924	0.8759	0.875103	0.859364	0.890958	1	0.90039	0.0586296
513	17	44595	0.17838	104.585	9.11395	14.6883	3.77403	0.941821	0.925115	0.890436	0.909956	0.895605	0.891255	0.893306	0.889606	0.883395	0.852069	0.870894	0.905808	0.899787	0.871017	0.853963	0.879863	0.876455	0.87493	0.859446	0.891894	1	0.901141	0.0583466
514	18	17946	0.071784	99.0015	7.60145	12.4063	2.79629	0.952385	0.934972	0.905745	0.920539	0.903265	0.898055	0.902541	0.897832	0.88836	0.855706	0.873816	0.90959	0.902123	0.872896	0.856542	0.88301	0.879444	0.877744	0.86008	0.895158	1	0.909501	0.0554175
518	22	16494	0.065976	98.9974	7.62505	12.4061	2.80358	0.952862	0.936098	0.907633	0.921456	0.903904	0.897751	0.902389	0.898842	0.889263	0.856524	0.874288	0.909391	0.90248	0.873257	0.856948	0.88323	0.879411	0.877804	0.858888	0.895689	1	0.910177	0.0551465
518	10	51979	0.207916	64.9111	8.13621	3.61602	1.3053	0.90954	0.910387	0.894082	0.899979	0.939206	0.884607	0.900287	0.908213	0.872189	0.869524	0.895727	0.870871	0.885223	0.887618	0.875392	0.877874	0.890283	0.880077	0.886031	0.893226	1	0.899293	0.0617201
520	12	48778	0.195112	64.846	8.31284	3.61276	1.33821	0.911077	0.911364	0.895414	0.901328	0.939911	0.885256	0.901011	0.908781	0.873211	0.869757	0.896162	0.871192	0.885707	0.887542	0.875456	0.878255	0.890914	0.880089	0.886219	0.893282	1	0.900191	0.0613419
520	12	48778	0.195112	64.846	8.31284	3.61276	1.33821	0.911077	0.911364	0.895414	0.901328	0.939911	0.885256	0.901011	0.908781	0.873211	0.869757	0.896162	0.871192	0.885707	0.887542	0.875456	0.878255	0.890914	0.880089	0.886219	0.893282	1	0.900191	0.0613419
525	17	41743	0.166972	100.585	9.13215	13.0977	3.49762	0.912105	0.912704	0.896258	0.902008	0.940026	0.885861	0.901457	0.909566	0.873835	0.870505	0.896917	0.871943	0.885514	0.887742	0.875488	0.878878	0.891048	0.880339	0.886017	0.893515	1	0.9009	0.0610762
526	18	18918	0.075672	97.7491	7.61824	11.9495	2.7276	0.926974	0.922746	0.908156	0.912834	0.945819	0.893593	0.909504	0.915081	0.879612	0.876255	0.901681	0.87385	0.890263	0.890977	0.877762	0.881885	0.892695	0.881885	0.887012	0.894994	1	0.90943	0.0571167
530	22	17358	0.069432	97.7528	7.65322	11.9528	2.74158	0.929255	0.923753	0.909523	0.913729	0.946509	0.895178	0.910445	0.916494	0.880286	0.877636	0.902379	0.873977	0.890713	0.890512	0.877578	0.882129	0.893738	0.881467	0.886652	0.895178	1	0.910535	0.0564807
530	10	55543	0.222172	63.2897	7.75387	3.34616	1.17946	0.90258	0.913977	0.913103	0.90204	0.920233	0.891625	0.908071	0.903687	0.890598	0.888321	0.878635	0.888762	0.881785	0.866581	0.910808	0.869498	0.8646	0.866599	0.878338	0.910637	1	0.901207	0.0620781
532	12	52134	0.208536	63.2307	7.93927	3.34418	1.21272	0.904122	0.915247	0.913943	0.903067	0.921184	0.8927	0.908831	0.904151	0.891462	0.888825	0.87886	0.889161	0.882044	0.866929	0.91074	0.869682	0.865155	0.86691	0.878755	0.910605	1	0.902107	0.0616466
532	12	52134	0.208536	63.2307	7.93927	3.34418	1.21272	0.904122	0.915247	0.913943	0.903067	0.921184	0.8927	0.908831	0.904151	0.891462	0.888825	0.87886	0.889161	0.882044	0.866929	0.91074	0.869682	0.865155	0.86691	0.878755	0.910605	1	0.902107	0.0616466
537	17	44499	0.177996	103.213	8.83987	14.1095	3.55946	0.905593	0.916695	0.914942	0.904548	0.922021	0.8932	0.909402	0.904717	0.892155	0.889717	0.879391	0.88993	0.882525	0.867098	0.911077	0.869986	0.864963	0.867435	0.878739	0.911167	1	0.903054	0.0611919
538	18	19947	0.079788	97.7826	7.54866	11.958	2.71443	0.921467	0.928561	0.925177	0.916353	0.929062	0.90372	0.915777	0.910162	0.898155	0.897203	0.884143	0.893768	0.887301	0.87176	0.911766	0.872838	0.86785	0.872086	0.883291	0.91505	1	0.912299	0.0568606
542	22	18288	0.073152	97.759	7.55396	11.9498	2.717	0.922709	0.929161	0.92629	0.916803	0.929489	0.904746	0.916913	0.910351	0.898759	0.89731	0.884733	0.894439	0.887276	0.871254	0.911882	0.873114	0.867974	0.871364	0.882437	0.915163	1	0.912953	0.056599
542	10	51928	0.207712	64.8017	8.16269	3.59935	1.30371	0.931001	0.900208	0.904878	0.934332	0.934727	0.910424	0.897002	0.896337	0.866922	0.879477	0.89834	0.879439	0.914083	0.869695	0.895028	0.853461	0.909442	0.85139	0.869454	0.910116	1	0.90684	0.0615429
544	12	48739	0.194956	64.7378	8.32296	3.59573	1.3354	0.932333	0.902152	0.905979	0.93538	0.935411	0.911016	0.897895	0.896654	0.868278	0.880199	0.898551	0.879757	0.914206	0.870555	0.895299	0.853844	0.909559	0.851515	0.869919	0.909857	1	0.907804	0.0610938
544	12	48739	0.194956	64.7378	8.32296	3.59573	1.3354	0.932333	0.902152	0.905979	0.93538	0.935411	0.911016	0.897895	0.896654	0.868278	0.880199	0.898551	0.879757	0.914206	0.870555	0.895299	0.853844	0.909559	0.851515	0.869919	0.909857	1	0.907804	0.0610938
549	17	41880	0.16752	105.59	9.24274	15.117	3.90354	0.933668	0.903415	0.90671	0.93664	0.93602	0.911712	0.898508	0.897887	0.868589	0.880492	0.898627	0.880504	0.913777	0.871633	0.895977	0.853988	0.909074	0.852185	0.870595	0.910112	1	0.908638	0.0605056
550	18	14886	0.059544	99.7111	7.60375	12.671	2.84196	0.948106	0.916767	0.91717	0.945519	0.944008	0.918514	0.907262	0.906624	0.872195	0.887344	0.906053	0.885328	0.918044	0.881096	0.899536	0.857248	0.909815	0.855905	0.875924	0.913039	1	0.917831	0.0559708
554	22	13725	0.0549	99.7224	7.59941	12.675	2.84084	0.948889	0.918069	0.917741	0.94623	0.944262	0.918689	0.908634	0.906958	0.873151	0.88674	0.906193	0.885902	0.918179	0.880838	0.899818	0.857523	0.910346	0.855774	0.876721	0.913515	1	0.918435	0.0556606
554	10	54348	0.217392	66.8691	8.29703	3.94806	1.40971	0.929859	0.918589	0.908718	0.905618	0.917467	0.878698	0.886702	0.887015	0.898598	0.834732	0.872912	0.883354	0.916234	0.866113	0.90341	0.867392	0.893878	0.877456	0.885065	0.882305	1	0.901376	0.0595027
556	12	51009	0.204036	66.8086	8.46902	3.94516	1.44538	0.931071	0.919818	0.909712	0.906781	0.918181	0.879531	0.887716	0.887412	0.898949	0.835392	0.873454	0.883903	0.916652	0.866798	0.90389	0.86818	0.894283	0.877502	0.885089	0.882374	1	0.902247	0.0591408
556	12	51009	0.204036	66.8086	8.46902	3.94516	1.44538	0.931071	0.919818	0.909712	0.906781	0.918181	0.879531	0.887716	0.887412	0.898949	0.835392	0.873454	0.883903	0.916652	0.866798	0.90389	0.86818	0.894283	0.877502	0.885089	0.882374	1	0.902247	0.0591408
561	17	43500	0.174	107.15	9.36329	15.7923	4.06284	0.932517	0.921023	0.910667	0.907034	0.919276	0.881264	0.888253	0.888218	0.899747	0.835471	0.874011	0.884276	0.917034	0.866517	0.90469	0.867931	0.894782	0.877839	0.885805	0.882747	1	0.903122	0.0588866
562	18	13668	0.054672	100.612	7.73417	13.0194	2.94465	0.946261	0.935762	0.924422	0.916155	0.931226	0.8964	0.895522	0.895596	0.903387	0.843905	0.880963	0.889047	0.920361	0.868818	0.909131	0.871598	0.894864	0.878585	0.885938	0.884804	1	0.9133	0.054597
566	22	12585	0.05034	100.604	7.71616	13.0156	2.93786	0.947358	0.936075	0.925785	0.915932	0.931426	0.896265	0.895987	0.895431	0.903258	0.844458	0.882718	0.88967	0.922487	0.869646	0.909734	0.871553	0.894875	0.880016	0.886214	0.884466	1	0.913839	0.054457
566	10	56188	0.224752	66.6265	8.2943	3.90667	1.40195	0.9137	0.920917	0.882671	0.885785	0.909598	0.896579	0.889042	0.881808	0.86862	0.86829	0.872838	0.898137	0.902951	0.863111	0.873211	0.876246	0.885874	0.86013	0.876068	0.889247	1	0.894338	0.0648938
568	12	52576	0.210304	66.5591	8.47255	3.90289	1.43724	0.915674	0.922274	0.884272	0.887277	0.910444	0.897244	0.889731	0.882656	0.868933	0.868476	0.873155	0.898585	0.903635	0.863407	0.873507	0.876617	0.885946	0.860535	0.876113	0.889493	1	0.895396	0.0644506
568	12	52576	0.210304	66.5591	8.47255	3.90289	1.43724	0.915674	0.922274	0.884272	0.887277	0.910444	0.897244	0.889731	0.882656	0.868933	0.868476	0.873155	0.898585	0.903635	0.863407	0.873507	0.876617	0.885946	0.860535	0.876113	0.889493	1	0.895396	0.0644506
573	17	44886	0.179544	106.061	9.39395	15.3276	4.00706	0.917279	0.923439	0.885532	0.888284	0.911654	0.898621	0.890144	0.883639	0.869592	0.869024	0.873669	0.898866	0.904079	0.863655	0.873491	0.876498	0.886034	0.860257	0.876598	0.890512	1	0.896377	0.0640309
574	18	14657	0.058628	100.419	7.57401	12.937	2.88249	0.935389	0.937743	0.904005	0.905642	0.923791	0.906052	0.898513	0.890053	0.876339	0.87419	0.879409	0.902129	0.909565	0.868527	0.87535	0.883503	0.886539	0.863546	0.878932	0.896125	1	0.908048	0.059142
578	22	13426	0.053704	100.392	7.57567	12.9267	2.88117	0.937882	0.939446	0.905184	0.906897	0.925182	0.906562	0.899449	0.891256	0.876583	0.874311	0.879785	0.902763	0.910063	0.86865	0.87554	0.884813	0.886601	0.864293	0.879897	0.89647	1	0.909244	0.0585872
578	10	52553	0.210212	66.6131	8.24675	3.90232	1.38928	0.933933	0.891843	0.908835	0.879322	0.920832	0.883204	0.895648	0.912888	0.872538	0.872985	0.872881	0.870864	0.905667	0.875687	0.885106	0.880435	0.874698	0.859142	0.882623	0.905962	1	0.898076	0.060666
580	12	49319	0.197276	66.5415	8.42695	3.89791	1.42613	0.935349	0.893479	0.909852	0.88103	0.921957	0.884162	0.896561	0.91333	0.873173	0.873213	0.873609	0.871814	0.906699	0.87594	0.885521	0.880756	0.874795	0.859486	0.8825	0.906	1	0.899128	0.0602932
580	12	49319	0.197276	66.5415	8.42695	3.89791	1.42613	0.935349	0.893479	0.909852	0.88103	0.921957	0.884162	0.896561	0.91333	0.873173	0.873213	0.873609	0.871814	0.906699	0.87594	0.885521	0.880756	0.874795	0.859486	0.8825	0.906	1	0.899128	0.0602932
585	17	42184	0.168736	104.68	9.3008	14.7406	3.85095	0.936694	0.895316	0.910464	0.882823	0.922589	0.885193	0.897663	0.913794	0.87308	0.873815	0.874301	0.872499	0.907003	0.875533	0.885632	0.880808	0.875676	0.859876	0.88191	0.906529	1	0.90008	0.0597478
586	18	16127	0.064508	99.0774	7.76189	12.4435	2.86239	0.947727	0.9126	0.92218	0.898958	0.930272	0.896137	0.906275	0.917375	0.880356	0.880697	0.879891	0.876976	0.912569	0.880945	0.886836	0.881999	0.879643	0.861165	0.881937	0.906244	1	0.909976	0.0555736
590	22	14744	0.058976	99.0386	7.76018	12.429	2.85824	0.948861	0.913626	0.923562	0.900638	0.930548	0.896805	0.907352	0.917254	0.881274	0.881647	0.880562	0.877103	0.914338	0.882257	0.886734	0.881986	0.880969	0.861842	0.881613	0.905657	1	0.910893	0.0550778
590	10	52056	0.208224	64.0084	7.98522	3.46636	1.24369	0.936847	0.918914	0.908829	0.934321	0.939239	0.884259	0.909357	0.899608	0.865539	0.863109	0.878112	0.873482	0.891223	0.88108	0.881397	0.880177	0.883683	0.85651	0.841296	0.90687	1	0.907691	0.0606509
592	12	48927	0.195708	63.9486	8.15685	3.46379	1.27522	0.938357	0.919952	0.910254	0.935179	0.939982	0.885247	0.910152	0.900392	0.86628	0.863184	0.878625	0.874497	0.891236	0.881691	0.881763	0.881068	0.883847	0.856879	0.841284	0.907066	1	0.908616	0.0602964
592	12	48927	0.195708	63.9486	8.15685	3.46379	1.27522	0.938357	0.919952	0.910254	0.935179	0.939982	0.885247	0.910152	0.900392	0.86628	0.863184	0.878625	0.874497	0.891236	0.881691	0.881763	0.881068	0.883847	0.856879	0.841284	0.907066	1	0.908616	0.0602964
597	17	41990	0.16796	102.499	9.01978	13.8362	3.58306	0.939867	0.921648	0.911276	0.93614	0.940748	0.88583	0.910812	0.900738	0.867885	0.863503	0.879364	0.875054	0.891474	0.882305	0.882829	0.880912	0.883949	0.857121	0.841581	0.907276	1	0.909578	0.0598627
598	18	18570	0.07428	98.1933	7.6403	12.1117	2.76203	0.951292	0.932956	0.923856	0.943242	0.945907	0.895073	0.918551	0.907324	0.876844	0.867582	0.884356	0.880964	0.895207	0.888853	0.887938	0.885784	0.881826	0.856758	0.843215	0.909882	1	0.917844	0.0558266
602	22	17066	0.068264	98.1537	7.62723	12.0966	2.75404	0.952713	0.934079	0.925173	0.944422	0.946385	0.895142	0.919636	0.907682	0.878091	0.868862	0.884654	0.881841	0.89523	0.888521	0.889136	0.886031	0.881753	0.856323	0.843959	0.910026	1	0.918733	0.0554071
602	10	58496	0.233984	64.5962	8.00233	3.56005	1.26691	0.929029	0.918986	0.926277	0.90937	0.932021	0.897822	0.900438	0.90825	0.867752	0.840322	0.863008	0.869632	0.899976	0.870803	0.864657	0.863726	0.879701	0.866153	0.853075	0.902788	1	0.904598	0.0589955
604	12	54931	0.219724	64.5463	8.17822	3.55912	1.30011	0.930686	0.920837	0.927209	0.90986	0.932788	0.898709	0.900739	0.908931	0.868426	0.840682	0.863474	0.870101	0.90022	0.87213	0.865094	0.86412	0.880496	0.866369	0.853352	0.902942	1	0.905534	0.0585264
604	12	54931	0.219724	64.5463	8.17822	3.55912	1.30011	0.930686	0.920837	0.927209	0.90986	0.932788	0.898709	0.900739	0.908931	0.868426	0.840682	0.863474	0.870101	0.90022	0.87213	0.865094	0.86412	0.880496	0.866369	0.853352	0.902942	1	0.905534	0.0585264
609	17	47155	0.18862	103.931	9.03991	14.4142	3.68942	0.931736	0.922013	0.928099	0.909978	0.933772	0.899406	0.90159	0.909893	0.869123	0.840155	0.864012	0.870321	0.901029	0.873078	0.865921	0.864415	0.882197	0.86608	0.852783	0.902789	1	0.906277	0.0582992
610	18	17277	0.069108	99.618	7.48495	12.6293	2.78585	0.945014	0.934335	0.938589	0.917491	0.940557	0.907015	0.909215	0.91862	0.876802	0.849656	0.866209	0.87683	0.905539	0.879146	0.869422	0.86974	0.888378	0.868235	0.856659	0.904989	1	0.915094	0.0542855
614	22	15870	0.06348	99.5994	7.50249	12.6234	2.79284	0.946471	0.935444	0.939256	0.91758	0.941399	0.907435	0.908696	0.919502	0.877316	0.849748	0.865753	0.877725	0.905923	0.879301	0.870164	0.870794	0.888689	0.867895	0.856868	0.90564	1	0.915726	0.0540609
614	10	59604	0.238416	66.9863	8.23082	3.96548	1.40347	0.929711	0.907003	0.895401	0.90811	0.912154	0.884169	0.888321	0.898488	0.872618	0.862744	0.863726	0.860806	0.90145	0.867979	0.867366	0.879706	0.901819	0.870915	0.862232	0.907313	1	0.89754	0.0635397
616	12	55844	0.223376	66.9317	8.41087	3.96384	1.44049	0.931282	0.908576	0.896793	0.909005	0.912596	0.885261	0.88903	0.899058	0.873165	0.863889	0.864668	0.860952	0.90178	0.868965	0.867631	0.879754	0.902084	0.870595	0.862465	0.907645	1	0.898528	0.0631971
616	12	55844	0.223376	66.9317	8.41087	3.96384	1.44049	0.931282	0.908576	0.896793	0.909005	0.912596	0.885261	0.88903	0.899058	0.873165	0.863889	0.864668	0.860952	0.90178	0.868965	0.867631	0.879754	0.902084	0.870595	0.862465	0.907645	1	0.898528	0.0631971
621	17	47691	0.190764	104.181	9.26805	14.533	3.80755	0.932105	0.909616	0.897842	0.910727	0.913506	0.886876	0.889874	0.899971	0.874043	0.865216	0.865761	0.861242	0.901334	0.870657	0.868917	0.880019	0.902351	0.870542	0.862574	0.90776	1	0.899526	0.0627155
622	18	18097	0.072388	99.1687	7.65501	12.4713	2.82595	0.943167	0.924656	0.911615	0.921092	0.922667	0.898851	0.897442	0.904128	0.881141	0.866387	0.869951	0.86705	0.906531	0.876471	0.876416	0.882936	0.905095	0.872465	0.86437	0.913245	1	0.908949	0.0582685
626	22	16616	0.066464	99.1814	7.62102	12.4741	2.81325	0.944782	0.925885	0.912584	0.923146	0.923929	0.898983	0.898231	0.9047	0.882613	0.866966	0.870035	0.866243	0.906807	0.877106	0.877197	0.882944	0.9047	0.871991	0.863746	0.913517	1	0.909911	0.0578824
626	10	57234	0.228936	64.1142	7.90224	3.47998	1.23738	0.925315	0.91512	0.905161	0.891585	0.92929	0.886178	0.907031	0.892232	0.860599	0.861289	0.886082	0.909241	0.915496	0.858423	0.896722	0.874506	0.89446	0.865037	0.850736	0.889532	1	0.901414	0.061097
628	12	53541	0.214164	64.0498	8.07917	3.47685	1.27011	0.92658	0.916242	0.906474	0.892382	0.930156	0.887376	0.908033	0.892951	0.861228	0.861882	0.886601	0.909667	0.915878	0.859239	0.897154	0.874872	0.894399	0.865299	0.850582	0.889636	1	0.902328	0.0608047
628	12	53541	0.214164	64.0498	8.07917	3.47685	1.27011	0.92658	0.916242	0.906474	0.892382	0.930156	0.887376	0.908033	0.892951	0.861228	0.861882	0.886601	0.909667	0.915878	0.859239	0.897154	0.874872	0.894399	0.865299	0.850582	0.889636	1	0.902328	0.0608047
633	17	45873	0.183492	100.595	8.90734	13.0868	3.41846	0.92767	0.916901	0.906786	0.893172	0.930787	0.888148	0.909075	0.893826	0.862207	0.862479	0.88709	0.910547	0.916334	0.860168	0.897238	0.875482	0.894262	0.865171	0.8511	0.890589	1	0.903048	0.0606411
634	18	22344	0.089376	97.335	7.50555	11.7947	2.67219	0.93835	0.927206	0.915883	0.90559	0.93562	0.89637	0.915548	0.898944	0.868309	0.867794	0.890843	0.912035	0.920337	0.866094	0.898004	0.875694	0.896259	0.864013	0.851951	0.891492	1	0.910572	0.0573745
638	22	20472	0.081888	97.3468	7.51199	11.7993	2.67398	0.939405	0.928414	0.917228	0.905847	0.935473	0.896737	0.916276	0.899741	0.869163	0.867917	0.890118	0.912612	0.921796	0.866354	0.898105	0.875782	0.896786	0.864644	0.852237	0.891437	1	0.911242	0.0572615
638	10	56721	0.226884	63.2305	7.80212	3.33895	1.18712	0.933041	0.915305	0.902399	0.896282	0.924411	0.891469	0.898397	0.911074	0.856808	0.890041	0.876704	0.870921	0.897172	0.885281	0.891918	0.884064	0.898283	0.884769	0.875699	0.881966	1	0.903311	0.0588672
640	12	53216	0.212864	63.1856	7.97158	3.33857	1.21783	0.933995	0.91683	0.903394	0.897503	0.925286	0.892194	0.898997	0.911662	0.858163	0.890625	0.877368	0.871467	0.897559	0.885843	0.891978	0.884762	0.898771	0.88418	0.876109	0.881849	1	0.904207	0.0585275
640	12	53216	0.212864	63.1856	7.97158	3.33857	1.21783	0.933995	0.91683	0.903394	0.897503	0.925286	0.892194	0.898997	0.911662	0.858163	0.890625	0.877368	0.871467	0.897559	0.885843	0.891978	0.884762	0.898771	0.88418	0.876109	0.881849	1	0.904207	0.0585275
645	17	45579	0.182316	98.9617	8.76494	12.462	3.24832	0.934948	0.918054	0.904309	0.898462	0.925744	0.892889	0.900228	0.912591	0.858356	0.890937	0.877553	0.87141	0.89753	0.885945	0.892648	0.884881	0.898484	0.883269	0.875502	0.881952	1	0.904917	0.0583278
646	18	23779	0.095116	96.65	7.50962	11.5513	2.62586	0.946486	0.927226	0.915345	0.906367	0.931515	0.89823	0.905883	0.916607	0.866815	0.894949	0.880882	0.87285	0.901047	0.889041	0.895139	0.888389	0.900669	0.883237	0.876803	0.884625	1	0.912068	0.055009
650	22	21764	0.087056	96.6143	7.49793	11.5381	2.6209	0.947919	0.928184	0.916835	0.907806	0.932319	0.89949	0.90691	0.917593	0.868361	0.895607	0.881065	0.873231	0.901282	0.889979	0.895171	0.88906	0.900409	0.884167	0.877251	0.885154	1	0.913121	0.0545835
650	10	61704	0.246816	62.8115	7.70509	3.27161	1.15608	0.933124	0.907064	0.900193	0.902381	0.928797	0.896238	0.900468	0.898629	0.88564	0.861354	0.881993	0.867237	0.919081	0.888062	0.875705	0.875348	0.885218	0.860341	0.859353	0.879854	1	0.902565	0.0593727
652	12	58042	0.232168	62.7453	7.8822	3.26835	1.18849	0.934332	0.908084	0.901356	0.903466	0.929327	0.897126	0.901244	0.899444	0.885927	0.862014	0.882266	0.867785	0.919403	0.888598	0.876374	0.875039	0.885721	0.85986	0.859602	0.879759	1	0.903382	0.0590039
652	12	58042	0.232168	62.7453	7.8822	3.26835	1.18849	0.934332	0.908084	0.901356	0.903466	0.929327	0.897126	0.901244	0.899444	0.885927	0.862014	0.882266	0.867785	0.919403	0.888598	0.876374	0.875039	0.885721	0.85986	0.859602	0.879759	1	0.903382	0.0590039
657	17	49627	0.198508	102.36	8.76507	13.7641	3.47681	0.936033	0.909626	0.903087	0.905233	0.929806	0.897818	0.901898	0.900538	0.886292	0.862565	0.882332	0.868993	0.920104	0.889475	0.876841	0.874997	0.885506	0.859421	0.85928	0.879551	1	0.904464	0.058608
658	18	21963	0.087852	98.3254	7.39062	12.1463	2.68141	0.946774	0.923508	0.915244	0.913445	0.937759	0.903907	0.909666	0.90764	0.892182	0.868096	0.886104	0.874562	0.923326	0.893047	0.880162	0.877977	0.885444	0.859582	0.859855	0.879525	1	0.912781	0.0549937
662	22	20100	0.0804	98.314	7.37373	12.1413	2.67441	0.947786	0.924652	0.916045	0.914005	0.938408	0.904726	0.910348	0.908109	0.892313	0.868458	0.88694	0.874279	0.923856	0.893308	0.880323	0.877711	0.886095	0.859279	0.860572	0.879751	1	0.913457	0.0547046
662	10	59945	0.23978	66.1374	8.22554	3.82129	1.36931	0.920152	0.909659	0.902377	0.910393	0.92031	0.905897	0.915022	0.910526	0.876295	0.846126	0.883201	0.864284	0.90045	0.890666	0.872975	0.873651	0.886029	0.858579	0.844332	0.904763	1	0.901987	0.0621394
664	12	56285	0.22514	66.0864	8.41838	3.82097	1.40867	0.921711	0.910918	0.903829	0.911078	0.921	0.90708	0.915652	0.911051	0.877267	0.847366	0.883815	0.864769	0.900684	0.891623	0.873288	0.873705	0.886222	0.859003	0.844284	0.904921	1	0.902962	0.0617377
664	12	56285	0.22514	66.0864	8.41838	3.82097	1.40867	0.921711	0.910918	0.903829	0.911078	0.921	0.90708	0.915652	0.911051	0.877267	0.847366	0.883815	0.864769	0.900684	0.891623	0.873288	0.873705	0.886222	0.859003	0.844284	0.904921	1	0.902962	0.0617377
669	17	48055	0.19222	104.283	9.31516	14.5781	3.84172	0.922911	0.91209	0.904536	0.912194	0.92212	0.908053	0.916866	0.911175	0.877765	0.848174	0.884882	0.864749	0.900593	0.892009	0.873988	0.874259	0.886651	0.85963	0.844439	0.905483	1	0.903837	0.061426
670	18	19612	0.078448	98.5139	7.75081	12.2353	2.83099	0.936544	0.927366	0.915817	0.922165	0.93017	0.917627	0.922369	0.918749	0.884637	0.855777	0.890322	0.87189	0.904268	0.898888	0.878875	0.877371	0.888793	0.860213	0.848562	0.907837	1	0.913382	0.0573264
674	22	17990	0.07196	98.5161	7.77664	12.2376	2.84127	0.937549	0.928988	0.916954	0.923346	0.930767	0.919094	0.923013	0.918649	0.886215	0.856253	0.891412	0.871484	0.904586	0.899972	0.878766	0.877182	0.888466	0.860117	0.849416	0.908199	1	0.914294	0.0569273
674	10	57292	0.229168	63.8503	7.99699	3.44215	1.24232	0.932984	0.916734	0.892559	0.898014	0.922851	0.898433	0.893432	0.898354	0.852204	0.861447	0.883055	0.86595	0.907465	0.862948	0.873787	0.881423	0.879948	0.832795	0.84291	0.916716	1	0.899312	0.0615275
676	12	53772	0.215088	63.7786	8.15184	3.43713	1.27081	0.934101	0.91822	0.894118	0.899241	0.923548	0.899576	0.894322	0.899018	0.853121	0.86201	0.883508	0.866036	0.908214	0.86307	0.873968	0.881295	0.880402	0.832608	0.842967	0.916899	1	0.900277	0.0611464
676	12	53772	0.215088	63.7786	8.15184	3.43713	1.27081	0.934101	0.91822	0.894118	0.899241	0.923548	0.899576	0.894322	0.899018	0.853121	0.86201	0.883508	0.866036	0.908214	0.86307	0.873968	0.881295	0.880402	0.832608	0.842967	0.916899	1	0.900277	0.0611464
681	17	45870	0.18348	103.293	9.05629	14.1569	3.66042	0.935219	0.919163	0.89613	0.900392	0.924188	0.900621	0.895008	0.900055	0.854131	0.863288	0.883922	0.864923	0.908786	0.863266	0.874896	0.882069	0.881622	0.832843	0.842457	0.916852	1	0.901239	0.0608919
682	18	17678	0.070712	99.5473	7.48783	12.6033	2.79394	0.948665	0.931921	0.909549	0.912122	0.931836	0.910934	0.90327	0.906805	0.860137	0.872214	0.888138	0.867915	0.913791	0.867802	0.878719	0.885225	0.887685	0.834484	0.846052	0.917157	1	0.910839	0.0569489
686	22	16178	0.064712	99.5047	7.49391	12.5877	2.79307	0.949963	0.932686	0.910032	0.912937	0.932037	0.91167	0.903542	0.90722	0.861108	0.873099	0.887563	0.86834	0.913772	0.868247	0.879899	0.886482	0.88846	0.834528	0.846149	0.917635	1	0.911494	0.056718
686	10	55196	0.220784	67.4517	8.25173	4.04682	1.42532	0.913898	0.891976	0.902303	0.912358	0.93197	0.88491	0.924976	0.919306	0.859166	0.862064	0.86567	0.860071	0.921117	0.877201	0.892374	0.875924	0.886215	0.864564	0.844672	0.883533	1	0.899198	0.0653145
688	12	51798	0.207192	67.3852	8.45521	4.04398	1.46469	0.915084	0.893654	0.90377	0.912902	0.932613	0.88599	0.925518	0.919785	0.859908	0.86234	0.866472	0.860545	0.921204	0.877823	0.892689	0.876588	0.887187	0.864985	0.844608	0.883837	1	0.900111	0.0650143
688	12	51798	0.207192	67.3852	8.45521	4.04398	1.46469	0.915084	0.893654	0.90377	0.912902	0.932613	0.88599	0.925518	0.919785	0.859908	0.86234	0.866472	0.860545	0.921204	0.877823	0.892689	0.876588	0.887187	0.864985	0.844608	0.883837	1	0.900111	0.0650143
693	17	44308	0.177232	104.275	9.33357	14.5761	3.838	0.916855	0.895188	0.905175	0.913966	0.933658	0.887345	0.925871	0.920827	0.860251	0.86305	0.866616	0.860736	0.921639	0.878047	0.89248	0.876952	0.886962	0.865205	0.844949	0.883994	1	0.901142	0.0645228
694	18	18467	0.073868	98.1931	7.78879	12.12	2.81881	0.931933	0.908567	0.917231	0.923539	0.941896	0.898657	0.933503	0.924406	0.869226	0.868793	0.87123	0.86354	0.92798	0.884226	0.897872	0.879434	0.889127	0.862295	0.84605	0.886365	1	0.910617	0.0597044
698	22	16928	0.067712	98.1786	7.79259	12.115	2.82022	0.933631	0.909883	0.918006	0.92409	0.942935	0.898807	0.934517	0.925567	0.871751	0.869418	0.870865	0.863894	0.928373	0.884924	0.897655	0.880287	0.8903	0.862624	0.84632	0.886165	1	0.911569	0.0591167
698	10	55366	0.221464	61.7719	7.76245	3.11906	1.12803	0.935114	0.9125	0.920935	0.887169	0.916501	0.872331	0.906937	0.905014	0.878274	0.849185	0.878201	0.906269	0.924132	0.869351	0.881145	0.859508	0.894854	0.894502	0.883665	0.867554	1	0.902868	0.0628956
700	12	51948	0.207792	61.7237	7.93577	3.11845	1.15769	0.936196	0.914155	0.922134	0.888668	0.9171	0.873383	0.907542	0.905713	0.879514	0.849503	0.878696	0.906541	0.924367	0.869976	0.882036	0.860043	0.894731	0.894317	0.883412	0.867839	1	0.903828	0.0624327
700	12	51948	0.207792	61.7237	7.93577	3.11845	1.15769	0.936196	0.914155	0.922134	0.888668	0.9171	0.873383	0.907542	0.905713	0.879514	0.849503	0.878696	0.906541	0.924367	0.869976	0.882036	0.860043	0.894731	0.894317	0.883412	0.867839	1	0.903828	0.0624327
705	17	44502	0.178008	99.2799	8.76669	12.5804	3.27022	0.937351	0.9147	0.923329	0.890039	0.917712	0.874376	0.908454	0.90606	0.880387	0.850276	0.878882	0.906993	0.924127	0.870017	0.88232	0.86022	0.894353	0.894488	0.883848	0.868815	1	0.904614	0.0620311
706	18	23032	0.092128	96.7805	7.51197	11.5976	2.63623	0.94703	0.92543	0.934005	0.899488	0.92404	0.881903	0.916399	0.910863	0.888677	0.8562	0.883097	0.909582	0.92441	0.874653	0.88618	0.864406	0.896817	0.893974	0.884074	0.87144	1	0.91227	0.0581145
710	22	21133	0.084532	96.7631	7.51473	11.5916	2.63631	0.948304	0.926631	0.934936	0.901647	0.924265	0.881702	0.917428	0.911513	0.889722	0.856693	0.883216	0.910188	0.924691	0.874343	0.886363	0.86469	0.896986	0.892822	0.884068	0.871599	1	0.913094	0.0577553
710	10	54888	0.219552	64.398	7.98921	3.5282	1.26256	0.933273	0.891871	0.914981	0.897637	0.939176	0.883189	0.907931	0.925476	0.879992	0.874271	0.866455	0.877869	0.893438	0.888892	0.874918	0.865799	0.874872	0.854549	0.842097	0.860807	1	0.902317	0.0612127
712	12	51518	0.206072	64.3439	8.16591	3.52677	1.29792	0.93446	0.89294	0.916243	0.89889	0.939701	0.884371	0.908517	0.926443	0.880663	0.874655	0.866454	0.878897	0.894105	0.889524	0.875364	0.8656	0.875199	0.85476	0.842308	0.861262	1	0.903209	0.0608367
712	12	51518	0.206072	64.3439	8.16591	3.52677	1.29792	0.93446	0.89294	0.916243	0.89889	0.939701	0.884371	0.908517	0.926443	0.880663	0.874655	0.866454	0.878897	0.894105	0.889524	0.875364	0.8656	0.875199	0.85476	0.842308	0.861262	1	0.903209	0.0608367
717	17	44072	0.176288	106.028	9.09313	15.2914	3.87266	0.935832	0.894684	0.917124	0.899664	0.940495	0.884961	0.908672	0.926881	0.881126	0.875238	0.866741	0.879402	0.894525	0.890032	0.876146	0.86572	0.87534	0.854227	0.842712	0.86117	1	0.904036	0.0606141
718	18	16524	0.066096	99.2774	7.58402	12.508	2.8152	0.948862	0.913126	0.930677	0.911129	0.946199	0.894366	0.917453	0.932522	0.887013	0.878389	0.868192	0.881415	0.900115	0.895818	0.883382	0.869009	0.875091	0.854121	0.844892	0.864924	1	0.913709	0.0561259
722	22	15152	0.060608	99.2672	7.59874	12.505	2.82143	0.949644	0.913807	0.931032	0.911629	0.946542	0.894865	0.917371	0.932385	0.88787	0.877805	0.868565	0.881336	0.900508	0.895822	0.883217	0.868664	0.875132	0.854508	0.84474	0.866057	1	0.914085	0.0560018
722	10	57727	0.230908	66.2177	8.38083	3.84092	1.39458	0.929989	0.90339	0.881338	0.893646	0.918461	0.889549	0.900774	0.918678	0.881407	0.829664	0.888891	0.863426	0.906058	0.891766	0.89776	0.884066	0.876089	0.860568	0.854695	0.88689	1	0.897444	0.0623671
724	12	54063	0.216252	66.1444	8.55189	3.83602	1.4285	0.93121	0.904602	0.88285	0.895141	0.919076	0.890239	0.901467	0.919196	0.882248	0.830725	0.889342	0.863696	0.9066	0.892117	0.898498	0.884006	0.876089	0.86069	0.855058	0.887187	1	0.898385	0.0620641
724	12	54063	0.216252	66.1444	8.55189	3.83602	1.4285	0.93121	0.904602	0.88285	0.895141	0.919076	0.890239	0.901467	0.919196	0.882248	0.830725	0.889342	0.863696	0.9066	0.892117	0.898498	0.884006	0.876089	0.86069	0.855058	0.887187	1	0.898385	0.0620641
729	17	46276	0.185104	105.064	9.44081	14.9108	3.9435	0.933108	0.906301	0.884497	0.896663	0.91998	0.892061	0.901925	0.920466	0.882639	0.831554	0.890159	0.863817	0.906755	0.892417	0.898489	0.883503	0.876199	0.861224	0.855476	0.887047	1	0.899582	0.061622
730	18	18863	0.075452	98.5011	7.84393	12.2358	2.85938	0.94468	0.918995	0.899724	0.908154	0.928935	0.903382	0.909214	0.92594	0.886948	0.837831	0.893946	0.871097	0.910274	0.896676	0.902852	0.886259	0.880586	0.860971	0.857181	0.891587	1	0.90899	0.0577942
734	22	17284	0.069136	98.5038	7.82735	12.2358	2.85309	0.946193	0.920128	0.900226	0.908991	0.929357	0.903755	0.910003	0.926493	0.887208	0.839158	0.894961	0.871615	0.911016	0.89687	0.903061	0.886687	0.880959	0.861404	0.857643	0.891981	1	0.909783	0.057536
734	10	58853	0.235412	63.6189	7.98687	3.40555	1.22797	0.948592	0.904839	0.907762	0.89331	0.924668	0.907082	0.908339	0.881544	0.892478	0.879904	0.867721	0.865725	0.900328	0.860075	0.873014	0.898943	0.861689	0.857263	0.848258	0.884127	1	0.903892	0.0588562
736	12	55298	0.221192	63.5702	8.162	3.40496	1.26103	0.949528	0.906145	0.908839	0.894716	0.92582	0.907601	0.909219	0.8826	0.893179	0.880339	0.86797	0.865917	0.900665	0.860357	0.873241	0.898929	0.861921	0.857391	0.84815	0.884327	1	0.904761	0.058567
736	12	55298	0.221192	63.5702	8.162	3.40496	1.26103	0.949528	0.906145	0.908839	0.894716	0.92582	0.907601	0.909219	0.8826	0.893179	0.880339	0.86797	0.865917	0.900665	0.860357	0.873241	0.898929	0.861921	0.857391	0.84815	0.884327	1	0.904761	0.058567
741	17	47417	0.189668	100.863	8.99233	13.1951	3.46328	0.950608	0.907512	0.909916	0.896451	0.926535	0.907965	0.909737	0.882911	0.893667	0.881045	0.868686	0.866535	0.900974	0.860409	0.873653	0.899329	0.862064	0.857593	0.84824	0.884451	1	0.905618	0.0583235
742	18	22584	0.090336	97.2114	7.58176	11.7545	2.68514	0.958577	0.919501	0.921227	0.905553	0.933869	0.916512	0.915316	0.890808	0.897538	0.884741	0.873716	0.872033	0.904069	0.865591	0.875421	0.901811	0.865148	0.858794	0.84934	0.884166	1	0.913244	0.0552495
746	22	20751	0.083004	97.1957	7.59357	11.7496	2.68748	0.959592	0.920775	0.9221	0.905908	0.934196	0.917594	0.915859	0.890728	0.89868	0.886391	0.873621	0.87244	0.904342	0.865525	0.875596	0.901523	0.8655	0.858995	0.849405	0.883427	1	0.913938	0.0550548
746	10	53246	0.212984	64.0382	7.94338	3.46948	1.23869	0.932662	0.920942	0.893476	0.89294	0.946719	0.88941	0.908603	0.888377	0.843387	0.862807	0.879456	0.874479	0.875324	0.861013	0.870741	0.876563	0.878761	0.851313	0.853397	0.878319	1	0.899919	0.0608808
748	12	50018	0.200072	63.976	8.12153	3.46682	1.27265	0.933824	0.922218	0.894458	0.894308	0.946909	0.88995	0.909073	0.88923	0.844216	0.864099	0.880113	0.875005	0.875475	0.86148	0.870896	0.876674	0.879603	0.851433	0.854163	0.878514	1	0.900771	0.060511
748	12	50018	0.200072	63.976	8.12153	3.46682	1.27265	0.933824	0.922218	0.894458	0.894308	0.946909	0.88995	0.909073	0.88923	0.844216	0.864099	0.880113	0.875005	0.875475	0.86148	0.870896	0.876674	0.879603	0.851433	0.854163	0.878514	1	0.900771	0.060511
753	17	42804	0.171216	102.245	9.00804	13.7351	3.56568	0.935041	0.923045	0.895547	0.895746	0.947458	0.88987	0.90967	0.890372	0.845669	0.864896	0.879988	0.875035	0.875899	0.862034	0.870842	0.877336	0.880595	0.850949	0.854231	0.878831	1	0.901572	0.0600526
754	18	20339	0.081356	97.2061	7.60191	11.7538	2.6954	0.94631	0.932224	0.906338	0.908452	0.953218	0.896971	0.915163	0.896824	0.856261	0.870716	0.882369	0.879738	0.88082	0.865824	0.872831	0.879935	0.884876	0.855475	0.858253	0.880869	1	0.909694	0.056331
758	22	18607	0.074428	97.2071	7.58489	11.7532	2.68893	0.947466	0.93317	0.90689	0.909228	0.953673	0.897834	0.915435	0.897673	0.855323	0.870506	0.883538	0.880421	0.880798	0.865884	0.872978	0.880878	0.884533	0.855538	0.858306	0.881335	1	0.910299	0.0560129
758	10	52120	0.20848	63.2398	7.93467	3.34524	1.20803	0.924089	0.876247	0.925739	0.905056	0.934104	0.878099	0.905401	0.913526	0.841232	0.834353	0.881101	0.878434	0.915973	0.842153	0.907531	0.895088	0.895395	0.866548	0.839985	0.886023	1	0.897816	0.0630725
760	12	48950	0.1958	63.1797	8.11138	3.34301	1.24195	0.925465	0.877375	0.926333	0.906292	0.934668	0.879122	0.906027	0.914249	0.842022	0.834259	0.881645	0.878621	0.916343	0.842993	0.907743	0.894903	0.895577	0.866731	0.840296	0.885751	1	0.898618	0.062703
760	12	48950	0.1958	63.1797	8.11138	3.34301	1.24195	0.925465	0.877375	0.926333	0.906292	0.934668	0.879122	0.906027	0.914249	0.842022	0.834259	0.881645	0.878621	0.916343	0.842993	0.907743	0.894903	0.895577	0.866731	0.840296	0.885751	1	0.898618	0.062703
765	17	41978	0.167912	101.739	8.99627	13.5355	3.53215	0.926247	0.878782	0.92633	0.907487	0.935466	0.87896	0.906225	0.914741	0.84287	0.835723	0.882272	0.879401	0.916289	0.843799	0.907618	0.895052	0.895576	0.866728	0.840142	0.885666	1	0.89926	0.0623594
766	18	20737	0.082948	97.0119	7.64519	11.687	2.70138	0.937503	0.893186	0.934127	0.916598	0.94124	0.888171	0.909534	0.920119	0.851642	0.840695	0.886845	0.885133	0.917611	0.8487	0.91057	0.897261	0.898129	0.86811	0.841009	0.888484	1	0.907192	0.0587943
770	22	19033	0.076132	97.0075	7.63996	11.6852	2.69918	0.938607	0.894972	0.934272	0.917196	0.94168	0.88893	0.91055	0.921111	0.852677	0.841906	0.888483	0.885804	0.917223	0.848132	0.910839	0.896942	0.898492	0.868019	0.840803	0.888457	1	0.907995	0.0584888
770	10	55633	0.222532	63.345	7.93528	3.36145	1.21275	0.940215	0.907869	0.909766	0.908957	0.941995	0.88354	0.905901	0.911428	0.864424	0.845433	0.840769	0.870356	0.916309	0.865574	0.886524	0.868154	0.885724	0.865763	0.879442	0.888744	1	0.90361	0.0594944
772	12	52205	0.20882	63.2989	8.11347	3.36134	1.24564	0.941423	0.909185	0.910708	0.910104	0.942534	0.884609	0.906321	0.91248	0.865176	0.846317	0.84128	0.870692	0.916502	0.865827	0.887137	0.867944	0.886103	0.865884	0.879916	0.888986	1	0.904483	0.0590725
772	12	52205	0.20882	63.2989	8.11347	3.36134	1.24564	0.941423	0.909185	0.910708	0.910104	0.942534	0.884609	0.906321	0.91248	0.865176	0.846317	0.84128	0.870692	0.916502	0.865827	0.887137	0.867944	0.886103	0.865884	0.879916	0.888986	1	0.904483	0.0590725
777	17	44545	0.17818	101.684	8.96522	13.5118	3.51281	0.94271	0.910607	0.912246	0.910776	0.943495	0.885127	0.90669	0.913582	0.865406	0.846683	0.842036	0.87149	0.91723	0.865754	0.887967	0.867348	0.886373	0.866843	0.879695	0.888753	1	0.905376	0.0587178
778	18	20596	0.082384	97.8865	7.57247	11.9968	2.72625	0.951204	0.920786	0.924209	0.92098	0.949553	0.893766	0.912556	0.91962	0.872184	0.851695	0.849024	0.875097	0.919766	0.870412	0.892164	0.869878	0.889639	0.870679	0.880511	0.889542	1	0.913098	0.0555336
782	22	18948	0.075792	97.8662	7.56738	11.9892	2.72274	0.951631	0.921997	0.92585	0.922314	0.950047	0.894026	0.913553	0.920546	0.873021	0.852412	0.849008	0.875897	0.919728	0.87062	0.892442	0.869907	0.889883	0.870672	0.880066	0.889725	1	0.913876	0.0553073
782	10	54180	0.21672	64.9807	8.00455	3.62213	1.28595	0.936074	0.906608	0.905611	0.88636	0.940984	0.897997	0.900461	0.901458	0.861443	0.871023	0.877658	0.855519	0.913769	0.901753	0.875766	0.876956	0.858555	0.873108	0.847702	0.860354	1	0.901799	0.0629489
784	12	50867	0.203468	64.9238	8.19499	3.62061	1.32119	0.937337	0.907691	0.906511	0.887304	0.941907	0.898805	0.901528	0.902304	0.862642	0.871508	0.878015	0.855771	0.914168	0.902127	0.876207	0.877091	0.858877	0.873228	0.847848	0.860676	1	0.902671	0.0626337
784	12	50867	0.203468	64.9238	8.19499	3.62061	1.32119	0.937337	0.907691	0.906511	0.887304	0.941907	0.898805	0.901528	0.902304	0.862642	0.871508	0.878015	0.855771	0.914168	0.902127	0.876207	0.877091	0.858877	0.873228	0.847848	0.860676	1	0.902671	0.0626337
789	17	43517	0.174068	100.953	9.04501	13.2331	3.49398	0.938679	0.909553	0.90845	0.888779	0.94239	0.8992	0.9012	0.903325	0.863318	0.87213	0.878703	0.856194	0.914792	0.902486	0.876347	0.877462	0.858779	0.87313	0.847324	0.861066	1	0.903665	0.0620889
790	18	19766	0.079064	97.8864	7.56646	11.9964	2.72325	0.951609	0.920394	0.921203	0.90041	0.947916	0.909516	0.910048	0.90987	0.87094	0.877365	0.882627	0.859152	0.921102	0.903774	0.882703	0.880603	0.862238	0.874532	0.849641	0.860493	1	0.912592	0.0578718
794	22	18156	0.072624	97.8643	7.55546	11.9878	2.71832	0.952798	0.921651	0.921293	0.901575	0.948915	0.90992	0.910828	0.910691	0.872026	0.877534	0.883647	0.859495	0.921954	0.903613	0.882325	0.880067	0.863048	0.874367	0.85016	0.861175	1	0.91336	0.0574362
794	10	52383	0.209532	63.6129	7.85846	3.39982	1.20741	0.936182	0.89111	0.916423	0.889067	0.941985	0.885764	0.896722	0.904845	0.884266	0.863429	0.889993	0.8569	0.888284	0.853063	0.868908	0.84662	0.857683	0.845351	0.842277	0.862761	1	0.899045	0.0594535
796	12	49157	0.196628	63.5463	8.04132	3.39661	1.24058	0.937242	0.892426	0.917448	0.889731	0.942918	0.886791	0.897838	0.905456	0.884747	0.863997	0.890829	0.857091	0.888571	0.85352	0.869856	0.847336	0.857986	0.846054	0.842474	0.862756	1	0.899918	0.0591572
796	12	49157	0.196628	63.5463	8.04132	3.39661	1.24058	0.937242	0.892426	0.917448	0.889731	0.942918	0.886791	0.897838	0.905456	0.884747	0.863997	0.890829	0.857091	0.888571	0.85352	0.869856	0.847336	0.857986	0.846054	0.842474	0.862756	1	0.899918	0.0591572
801	17	42047	0.168188	102.427	8.90625	13.8	3.52881	0.938557	0.893357	0.918222	0.891062	0.942957	0.888232	0.898566	0.905998	0.885366	0.864961	0.891181	0.857671	0.889184	0.854496	0.87011	0.847682	0.857778	0.846029	0.841534	0.862285	1	0.900732	0.0590034
802	18	17869	0.071476	98.363	7.53079	12.1675	2.72869	0.948234	0.908417	0.92736	0.900554	0.94913	0.90005	0.907186	0.911831	0.88897	0.870838	0.894202	0.862835	0.892915	0.857295	0.878113	0.852398	0.859701	0.852482	0.845095	0.864038	1	0.909199	0.0555698
806	22	16500	0.066	98.3353	7.5501	12.1584	2.73322	0.949121	0.910303	0.928455	0.901545	0.949758	0.900242	0.90697	0.912636	0.888515	0.87097	0.894333	0.863727	0.893758	0.857121	0.87897	0.852848	0.858636	0.853576	0.846242	0.863939	1	0.909933	0.0550417
806	10	55805	0.22322	65.3559	8.09179	3.68647	1.31263	0.933832	0.902688	0.913234	0.903817	0.94444	0.88277	0.908055	0.893379	0.868721	0.88975	0.883442	0.856043	0.907338	0.850363	0.870245	0.857853	0.86736	0.858221	0.84892	0.883191	1	0.902465	0.059287
808	12	52435	0.20974	65.301	8.28061	3.68526	1.34882	0.934748	0.90411	0.914294	0.90493	0.944989	0.884142	0.909002	0.894145	0.868952	0.890321	0.883608	0.856403	0.907772	0.850653	0.870459	0.858406	0.867712	0.858301	0.849366	0.883103	1	0.903318	0.0589042
808	12	52435	0.20974	65.301	8.28061	3.68526	1.34882	0.934748	0.90411	0.914294	0.90493	0.944989	0.884142	0.909002	0.894145	0.868952	0.890321	0.883608	0.856403	0.907772	0.850653	0.870459	0.858406	0.867712	0.858301	0.849366	0.883103	1	0.903318	0.0589042
813	17	44823	0.179292	104.044	9.16598	14.4692	3.74849	0.935825	0.905205	0.915077	0.90651	0.945463	0.885851	0.909678	0.894005	0.868918	0.891228	0.883676	0.855989	0.908049	0.850445	0.870424	0.859213	0.86778	0.859079	0.850044	0.883642	1	0.904095	0.0585698
814	18	16609	0.066436	99.4703	7.5866	12.5799	2.82233	0.947438	0.919953	0.922602	0.915377	0.953339	0.896261	0.915498	0.902222	0.880366	0.897104	0.89027	0.857457	0.911253	0.855771	0.873141	0.862635	0.872087	0.86137	0.853001	0.886447	1	0.91284	0.0547972
818	22	15249	0.060996	99.4673	7.57943	12.5783	2.81789	0.948784	0.921339	0.923011	0.916224	0.953702	0.896878	0.916158	0.903502	0.881074	0.897797	0.890944	0.85822	0.911797	0.856941	0.873631	0.863007	0.87186	0.861302	0.853433	0.886911	1	0.91367	0.0544741
818	10	52776	0.211104	66.2139	8.13754	3.83049	1.35457	0.926974	0.899282	0.893427	0.919253	0.953994	0.883782	0.906956	0.901935	0.877994	0.868122	0.873522	0.864105	0.899973	0.869126	0.862513	0.896506	0.895615	0.86672	0.835171	0.863224	1	0.901863	0.0590003
820	12	49565	0.19826	66.1577	8.31786	3.82866	1.39108	0.927822	0.900686	0.894966	0.919863	0.954585	0.884303	0.907415	0.902593	0.878231	0.868688	0.87355	0.864491	0.900585	0.869353	0.863543	0.89655	0.895874	0.866942	0.835257	0.862948	1	0.90262	0.0587409
820	12	49565	0.19826	66.1577	8.31786	3.82866	1.39108	0.927822	0.900686	0.894966	0.919863	0.954585	0.884303	0.907415	0.902593	0.878231	0.868688	0.87355	0.864491	0.900585	0.869353	0.863543	0.89655	0.895874	0.866942	0.835257	0.862948	1	0.90262	0.0587409
825	17	42441	0.169764	102.94	9.16864	14.0226	3.67511	0.929431	0.902335	0.895478	0.920419	0.954867	0.884887	0.908332	0.90204	0.878914	0.869395	0.873872	0.864553	0.901322	0.869643	0.864105	0.896338	0.896539	0.868193	0.835053	0.862421	1	0.903378	0.0586051
826	18	19222	0.076888	97.7232	7.75686	11.948	2.78134	0.940953	0.914733	0.906747	0.928311	0.960176	0.8914	0.915592	0.907554	0.884247	0.874207	0.875923	0.871137	0.905707	0.87288	0.865779	0.896681	0.89845	0.869551	0.835813	0.862839	1	0.911118	0.0552922
830	22	17628	0.070512	97.7133	7.76376	11.9448	2.78266	0.94245	0.916099	0.907562	0.92875	0.960319	0.893153	0.916128	0.907817	0.885126	0.874092	0.875511	0.871086	0.905264	0.87378	0.865498	0.897124	0.89823	0.870065	0.834865	0.863371	1	0.911845	0.0551058
830	10	54438	0.217752	61.724	7.74964	3.1115	1.12239	0.927293	0.890371	0.919413	0.909383	0.937681	0.902963	0.886072	0.917714	0.855579	0.842004	0.884226	0.876134	0.901943	0.838725	0.861531	0.876447	0.891794	0.850086	0.856102	0.879873	1	0.900164	0.0604025
832	12	51136	0.204544	61.668	7.92232	3.10977	1.1526	0.928749	0.892365	0.920643	0.910112	0.938517	0.903825	0.886587	0.917749	0.855943	0.842909	0.885022	0.876535	0.902163	0.839399	0.861409	0.876652	0.891974	0.850125	0.855884	0.880153	1	0.901102	0.0600648
832	12	51136	0.204544	61.668	7.92232	3.10977	1.1526	0.928749	0.892365	0.920643	0.910112	0.938517	0.903825	0.886587	0.917749	0.855943	0.842909	0.885022	0.876535	0.902163	0.839399	0.861409	0.876652	0.891974	0.850125	0.855884	0.880153	1	0.901102	0.0600648
837	17	43654	0.174616	98.0603	8.73897	12.1295	3.18298	0.930167	0.893881	0.922035	0.910925	0.939376	0.904614	0.886814	0.918152	0.855706	0.843462	0.885452	0.877228	0.903331	0.840324	0.861341	0.876541	0.893068	0.851022	0.856657	0.880332	1	0.902009	0.0597101
838	18	24972	0.099888	95.8335	7.61952	11.2716	2.62064	0.940834	0.904273	0.930022	0.917588	0.943917	0.9106	0.893601	0.922874	0.861725	0.847209	0.889757	0.883369	0.905214	0.843685	0.863467	0.879325	0.896284	0.852335	0.856339	0.879645	1	0.908768	0.0565604
842	22	22878	0.091512	95.8232	7.62066	11.2681	2.62211	0.941166	0.905018	0.93061	0.918415	0.944291	0.911727	0.894112	0.923158	0.862597	0.848348	0.890987	0.884474	0.905455	0.843627	0.863297	0.879557	0.897085	0.852478	0.85615	0.880737	1	0.909383	0.0562974
842	10	57214	0.228856	62.6445	7.73264	3.24739	1.1533	0.949759	0.909463	0.905172	0.906561	0.947373	0.905119	0.884731	0.909664	0.880973	0.855271	0.853751	0.85369	0.914837	0.863696	0.886776	0.864823	0.878552	0.85611	0.868948	0.876464	1	0.905586	0.0595032
844	12	53712	0.214848	62.5939	7.89746	3.24599	1.18254	0.950784	0.910681	0.906231	0.907674	0.948112	0.905887	0.885687	0.910281	0.881991	0.855917	0.85385	0.854306	0.915568	0.864481	0.886608	0.864872	0.879105	0.856391	0.869201	0.876899	1	0.906449	0.0590774
844	12	53712	0.214848	62.5939	7.89746	3.24599	1.18254	0.950784	0.910681	0.906231	0.907674	0.948112	0.905887	0.885687	0.910281	0.881991	0.855917	0.85385	0.854306	0.915568	0.864481	0.886608	0.864872	0.879105	0.856391	0.869201	0.876899	1	0.906449	0.0590774
849	17	46026	0.184104	101.473	8.74742	13.4145	3.40471	0.951745	0.912397	0.907617	0.909236	0.949127	0.906661	0.886803	0.911061	0.882632	0.856831	0.854973	0.854767	0.915646	0.865815	0.886401	0.864968	0.879275	0.857124	0.86928	0.876266	1	0.907491	0.0584781
850	18	23308	0.093232	96.6885	7.51567	11.5653	2.63291	0.960636	0.923739	0.918612	0.917754	0.953878	0.915029	0.896259	0.918097	0.887614	0.861829	0.859855	0.857474	0.919255	0.869744	0.888236	0.866505	0.88062	0.860992	0.873026	0.876244	1	0.915073	0.0544975
854	22	21384	0.085536	96.6598	7.51628	11.5552	2.6315	0.961817	0.924663	0.919683	0.918888	0.954522	0.915147	0.898031	0.918631	0.888187	0.862233	0.860082	0.857417	0.919543	0.87023	0.888959	0.867705	0.880939	0.861368	0.873831	0.876473	1	0.915891	0.0539708
854	10	56279	0.225116	63.5349	7.99407	3.39288	1.22761	0.928099	0.881457	0.89887	0.897111	0.942394	0.903285	0.89051	0.905329	0.87498	0.870334	0.873461	0.869427	0.894801	0.862729	0.892384	0.885348	0.870085	0.876597	0.836111	0.858029	1	0.897854	0.0623714
856	12	52794	0.211176	63.4765	8.17663	3.3911	1.26173	0.929452	0.882903	0.900349	0.897668	0.942825	0.904004	0.89084	0.905576	0.875961	0.870904	0.874342	0.869739	0.895234	0.862948	0.89226	0.885839	0.870582	0.876653	0.835767	0.858384	1	0.898695	0.0620383
856	12	52794	0.211176	63.4765	8.17663	3.3911	1.26173	0.929452	0.882903	0.900349	0.897668	0.942825	0.904004	0.89084	0.905576	0.875961	0.870904	0.874342	0.869739	0.895234	0.862948	0.89226	0.885839	0.870582	0.876653	0.835767	0.858384	1	0.898695	0.0620383
861	17	45234	0.180936	100.595	9.02245	13.0944	3.46057	0.931368	0.884677	0.901656	0.89897	0.943626	0.905105	0.891475	0.90611	0.876851	0.871292	0.87537	0.869998	0.895665	0.863366	0.891619	0.885672	0.87107	0.877117	0.835588	0.858989	1	0.899784	0.0616019
862	18	21665	0.08666	97.3851	7.63749	11.8198	2.72083	0.942326	0.899077	0.91327	0.907454	0.950958	0.912116	0.898823	0.911909	0.882968	0.87376	0.879945	0.873367	0.898454	0.865428	0.891992	0.887214	0.874798	0.879598	0.836234	0.861897	1	0.907931	0.0580994
866	22	19863	0.079452	97.3751	7.62665	11.8157	2.71836	0.943689	0.900594	0.914112	0.908196	0.95187	0.913231	0.900368	0.912677	0.882696	0.874213	0.880355	0.873861	0.89848	0.86573	0.892161	0.88753	0.874566	0.879928	0.835674	0.861325	1	0.908802	0.0578649
866	10	52704	0.210816	64.0866	7.97589	3.47834	1.24569	0.941475	0.916695	0.898091	0.890511	0.936295	0.871917	0.901497	0.898575	0.861927	0.873567	0.868824	0.848607	0.90126	0.84393	0.859688	0.854148	0.869801	0.854062	0.848797	0.861671	1	0.898604	0.0611096
868	12	49472	0.197888	64.0123	8.14854	3.47357	1.27813	0.942462	0.918226	0.899084	0.891494	0.937177	0.873464	0.902662	0.89868	0.862518	0.874121	0.86931	0.849167	0.901409	0.844114	0.859668	0.854584	0.870401	0.854281	0.848864	0.861892	1	0.8995	0.0607764
868	12	49472	0.197888	64.0123	8.14854	3.47357	1.27813	0.942462	0.918226	0.899084	0.891494	0.937177	0.873464	0.902662	0.89868	0.862518	0.874121	0.86931	0.849167	0.901409	0.844114	0.859668	0.854584	0.870401	0.854281	0.848864	0.861892	1	0.8995	0.0607764
873	17	42306	0.169224	101.323	8.98285	13.372	3.49189	0.943578	0.919846	0.900392	0.893136	0.937905	0.87477	0.903749	0.899293	0.862856	0.874403	0.869487	0.849513	0.901834	0.844065	0.859618	0.854973	0.871295	0.855481	0.849147	0.8621	1	0.900494	0.0604088
874	18	19314	0.077256	98.0304	7.54307	12.0472	2.71601	0.953169	0.930905	0.911722	0.904784	0.945014	0.883478	0.91211	0.907088	0.870068	0.879854	0.872295	0.8535	0.904939	0.845734	0.859221	0.857539	0.876799	0.85961	0.849695	0.86414	1	0.908703	0.05684
878	22	17706	0.070824	98.0082	7.55175	12.0395	2.71651	0.953999	0.932593	0.913024	0.906331	0.945527	0.885152	0.912939	0.907433	0.870213	0.880888	0.872021	0.854287	0.904863	0.845956	0.859059	0.857675	0.877217	0.85968	0.849825	0.86513	1	0.909625	0.0562782
878	10	52713	0.210852	64.466	7.97114	3.5382	1.25983	0.928016	0.907907	0.892446	0.915704	0.927475	0.886413	0.906219	0.91154	0.890188	0.879916	0.872166	0.859655	0.897075	0.842582	0.845901	0.881111	0.885768	0.869814	0.821012	0.877782	1	0.900709	0.0604399
880	12	49493	0.197972	64.4147	8.14198	3.53688	1.29249	0.929495	0.909624	0.893722	0.916786	0.928	0.887429	0.907138	0.912281	0.891025	0.880316	0.872669	0.859526	0.897491	0.842846	0.846756	0.881953	0.886105	0.870315	0.820965	0.878053	1	0.901708	0.0600177
880	12	49493	0.197972	64.4147	8.14198	3.53688	1.29249	0.929495	0.909624	0.893722	0.916786	0.928	0.887429	0.907138	0.912281	0.891025	0.880316	0.872669	0.859526	0.897491	0.842846	0.846756	0.881953	0.886105	0.870315	0.820965	0.878053	1	0.901708	0.0600177
885	17	42224	0.168896	102.819	9.00444	13.9629	3.60094	0.931094	0.910347	0.895356	0.917701	0.928986	0.887848	0.90863	0.913071	0.891412	0.880791	0.872975	0.860624	0.897487	0.84298	0.846853	0.882685	0.886214	0.870595	0.821227	0.877878	1	0.902632	0.0596116
886	18	17197	0.068788	98.9812	7.4831	12.3922	2.75037	0.94281	0.924638	0.906292	0.926092	0.936995	0.895011	0.915509	0.920946	0.897976	0.886754	0.876432	0.865442	0.901262	0.848171	0.854132	0.886172	0.888556	0.873379	0.822178	0.881287	1	0.91133	0.0560495
890	22	15740	0.06296	98.946	7.4962	12.3799	2.75269	0.9446	0.926779	0.907306	0.926366	0.936881	0.896569	0.916423	0.921633	0.898539	0.887548	0.876779	0.865629	0.901779	0.848888	0.854828	0.886817	0.887865	0.873412	0.822776	0.881576	1	0.912307	0.0555586
890	10	53036	0.212144	65.8099	8.11174	3.76208	1.33485	0.923392	0.892564	0.904923	0.906158	0.929586	0.89246	0.866609	0.914935	0.860491	0.869409	0.878196	0.86792	0.907723	0.871672	0.879893	0.856296	0.876273	0.849357	0.861556	0.868033	1	0.896727	0.0592441
892	12	49679	0.198716	65.7222	8.29676	3.75526	1.3708	0.924415	0.893949	0.905896	0.907033	0.930373	0.893718	0.867147	0.915175	0.860887	0.870005	0.878943	0.868405	0.907718	0.871032	0.88011	0.8567	0.876638	0.850259	0.862034	0.868878	1	0.897536	0.0590415
892	12	49679	0.198716	65.7222	8.29676	3.75526	1.3708	0.924415	0.893949	0.905896	0.907033	0.930373	0.893718	0.867147	0.915175	0.860887	0.870005	0.878943	0.868405	0.907718	0.871032	0.88011	0.8567	0.876638	0.850259	0.862034	0.868878	1	0.897536	0.0590415
897	17	42404	0.169616	104.392	9.19122	14.6142	3.78932	0.926186	0.895069	0.907308	0.907391	0.930832	0.895316	0.867784	0.914654	0.860391	0.870708	0.879375	0.869034	0.908369	0.871062	0.880259	0.857655	0.877512	0.849637	0.862171	0.868409	1	0.898355	0.0588168
898	18	15547	0.062188	99.4654	7.52264	12.5744	2.79595	0.93912	0.908986	0.91738	0.919985	0.940021	0.906059	0.876729	0.92021	0.866662	0.874124	0.88345	0.875635	0.910594	0.873738	0.881778	0.862546	0.880331	0.851257	0.864765	0.874992	1	0.907655	0.0549419
902	22	14291	0.057164	99.4639	7.51216	12.5733	2.79117	0.940102	0.910188	0.91813	0.920474	0.940417	0.9062	0.87751	0.920999	0.86593	0.874711	0.884298	0.875586	0.911308	0.873382	0.882793	0.863481	0.880974	0.85232	0.8653	0.875306	1	0.908294	0.0547774
902	10	52574	0.210296	65.5663	8.10352	3.72145	1.32229	0.939076	0.899247	0.890744	0.922766	0.923689	0.893198	0.905571	0.927369	0.843887	0.872057	0.872903	0.886113	0.91453	0.852846	0.865	0.891819	0.878866	0.84305	0.846797	0.882974	1	0.902123	0.0642109
904	12	49373	0.197492	65.5084	8.26997	3.71881	1.35483	0.940119	0.90111	0.892451	0.923622	0.92502	0.893808	0.906335	0.927643	0.845017	0.872845	0.873078	0.886811	0.914842	0.853371	0.865007	0.892127	0.879094	0.84371	0.847447	0.882891	1	0.90313	0.0636938
904	12	49373	0.197492	65.5084	8.26997	3.71881	1.35483	0.940119	0.90111	0.892451	0.923622	0.92502	0.893808	0.906335	0.927643	0.845017	0.872845	0.873078	0.886811	0.914842	0.853371	0.865007	0.892127	0.879094	0.84371	0.847447	0.882891	1	0.90313	0.0636938
909	17	42337	0.169348	104.247	9.18125	14.5539	3.77502	0.940997	0.903075	0.893982	0.924416	0.925987	0.894844	0.907516	0.927876	0.846128	0.872854	0.873727	0.887403	0.916007	0.854123	0.86526	0.893131	0.879255	0.844427	0.848501	0.882809	1	0.90415	0.0632846
910	18	16003	0.064012	99.1223	7.53886	12.4476	2.78053	0.954509	0.921327	0.911454	0.935106	0.935512	0.903674	0.914141	0.935293	0.853402	0.880116	0.881335	0.895988	0.921202	0.854559	0.8664	0.8993	0.880241	0.84631	0.85509	0.886396	1	0.914952	0.057603
914	22	14686	0.058744	99.0942	7.51597	12.4359	2.76922	0.955093	0.92326	0.911855	0.936572	0.936096	0.905012	0.91417	0.935721	0.853704	0.881009	0.882371	0.896875	0.921456	0.854419	0.865757	0.90062	0.881384	0.846418	0.856326	0.886082	1	0.915769	0.0573059
914	10	53980	0.21592	65.2869	8.11946	3.67628	1.31514	0.934198	0.905261	0.895999	0.89962	0.946712	0.905159	0.873185	0.89875	0.877538	0.860217	0.85967	0.872332	0.8897	0.866071	0.869878	0.887875	0.876047	0.864959	0.849009	0.855511	1	0.899774	0.0583581
916	12	50645	0.20258	65.2216	8.29587	3.67288	1.348	0.935324	0.906881	0.897246	0.900306	0.947191	0.905953	0.873976	0.899131	0.877451	0.860875	0.860144	0.872445	0.890058	0.866354	0.870194	0.888419	0.876286	0.865308	0.849057	0.855919	1	0.900583	0.057976
916	12	50645	0.20258	65.2216	8.29587	3.67288	1.348	0.935324	0.906881	0.897246	0.900306	0.947191	0.905953	0.873976	0.899131	0.877451	0.860875	0.860144	0.872445	0.890058	0.866354	0.870194	0.888419	0.876286	0.865308	0.849057	0.855919	1	0.900583	0.057976
921	17	43298	0.173192	103.339	9.16142	14.1824	3.69838	0.936625	0.908853	0.899002	0.901173	0.947665	0.906751	0.875421	0.89966	0.877789	0.860652	0.860432	0.872685	0.890561	0.865941	0.870641	0.889198	0.876726	0.865779	0.849115	0.855952	1	0.901559	0.0577422
922	18	19252	0.077008	97.5928	7.68212	11.8967	2.74258	0.947252	0.921203	0.911827	0.91097	0.952706	0.914217	0.884687	0.905231	0.884843	0.865832	0.868299	0.874507	0.894972	0.867442	0.873052	0.894011	0.879805	0.865962	0.849236	0.857495	1	0.909874	0.0542094
926	22	17660	0.07064	97.5459	7.6805	11.8798	2.73962	0.948245	0.92265	0.912627	0.911835	0.953228	0.9156	0.885561	0.905464	0.884683	0.866393	0.868488	0.87466	0.894564	0.868347	0.873046	0.893828	0.880663	0.866874	0.849632	0.856908	1	0.910623	0.0539212
926	10	55560	0.22224	62.7386	7.85794	3.26613	1.1763	0.935718	0.896697	0.907343	0.897786	0.938022	0.901566	0.896247	0.909908	0.869771	0.877412	0.871454	0.843062	0.897453	0.84595	0.87257	0.870419	0.879878	0.865461	0.834278	0.860916	1	0.900352	0.0584105
928	12	52152	0.208608	62.6791	8.02876	3.26373	1.20682	0.937241	0.898	0.908805	0.898422	0.938775	0.902391	0.896725	0.91056	0.87011	0.878106	0.871788	0.843237	0.898192	0.84595	0.87267	0.870609	0.880158	0.865326	0.834791	0.861683	1	0.901231	0.0579687
928	12	52152	0.208608	62.6791	8.02876	3.26373	1.20682	0.937241	0.898	0.908805	0.898422	0.938775	0.902391	0.896725	0.91056	0.87011	0.878106	0.871788	0.843237	0.898192	0.84595	0.87267	0.870609	0.880158	0.865326	0.834791	0.861683	1	0.901231	0.0579687
933	17	44590	0.17836	100.898	8.86542	13.1998	3.41274	0.938574	0.899742	0.90998	0.898823	0.939818	0.902355	0.897185	0.910843	0.870812	0.879076	0.872382	0.843844	0.898195	0.84649	0.872505	0.871216	0.880444	0.866203	0.834694	0.862021	1	0.902072	0.0576413
934	18	20981	0.083924	97.7741	7.45977	11.9499	2.67341	0.947047	0.909704	0.920047	0.906106	0.945927	0.908489	0.906082	0.916972	0.874744	0.883943	0.877794	0.846885	0.900553	0.849674	0.875697	0.872099	0.881035	0.866355	0.839212	0.863519	1	0.908988	0.0546684
938	22	19250	0.077	97.7764	7.46632	11.9511	2.67617	0.947662	0.910831	0.921688	0.90761	0.945766	0.909065	0.90626	0.917325	0.876338	0.884286	0.877506	0.846883	0.899532	0.85039	0.87639	0.871948	0.880364	0.865143	0.839117	0.864234	1	0.909652	0.0544627
938	10	57672	0.230688	65.2517	8.06738	3.66865	1.30855	0.935289	0.895721	0.89703	0.912089	0.922475	0.872494	0.885326	0.900619	0.86496	0.903125	0.854522	0.850586	0.902856	0.835449	0.86672	0.88901	0.880211	0.859186	0.837269	0.85369	1	0.896409	0.0602017
940	12	54023	0.216092	65.2106	8.25546	3.66966	1.34527	0.936342	0.896692	0.897997	0.912472	0.923625	0.873582	0.886345	0.901385	0.865631	0.903532	0.855247	0.850545	0.903402	0.835598	0.866686	0.889306	0.880958	0.8598	0.837699	0.853535	1	0.897202	0.0600009
940	12	54023	0.216092	65.2106	8.25546	3.66966	1.34527	0.936342	0.896692	0.897997	0.912472	0.923625	0.873582	0.886345	0.901385	0.865631	0.903532	0.855247	0.850545	0.903402	0.835598	0.866686	0.889306	0.880958	0.8598	0.837699	0.853535	1	0.897202	0.0600009
945	17	46257	0.185028	103.697	9.13728	14.326	3.72503	0.938107	0.899053	0.899896	0.913624	0.92519	0.875132	0.886806	0.902058	0.865901	0.903669	0.85653	0.850682	0.903906	0.83636	0.866766	0.890092	0.881942	0.860562	0.837927	0.853655	1	0.898498	0.0593666
946	18	18427	0.073708	98.7906	7.52478	12.3241	2.75297	0.948065	0.914392	0.914609	0.923753	0.934037	0.884382	0.896348	0.908341	0.873284	0.906062	0.864682	0.855728	0.908829	0.842215	0.86802	0.893634	0.88875	0.863923	0.840072	0.853856	1	0.907977	0.0554164
950	22	16867	0.067468	98.8079	7.51459	12.3299	2.74944	0.94845	0.915456	0.915516	0.92426	0.934487	0.885131	0.896336	0.909379	0.873836	0.906237	0.865507	0.856021	0.909261	0.842236	0.868175	0.893994	0.888807	0.863817	0.839924	0.854835	1	0.908546	0.0552173
950	10	53998	0.215992	64.979	8.05747	3.62385	1.2935	0.944702	0.91396	0.912756	0.910821	0.934248	0.902867	0.876171	0.887181	0.861486	0.871903	0.887894	0.877931	0.909043	0.83705	0.850013	0.879607	0.863541	0.841966	0.829781	0.845846	1	0.903195	0.0590527
952	12	50605	0.20242	64.9322	8.24797	3.62404	1.33022	0.945727	0.915601	0.913477	0.911521	0.9347	0.903814	0.8769	0.887887	0.862494	0.872967	0.888637	0.878391	0.909663	0.837121	0.849946	0.879478	0.863996	0.842071	0.830066	0.846448	1	0.904028	0.0587795
952	12	50605	0.20242	64.9322	8.24797	3.62404	1.33022	0.945727	0.915601	0.913477	0.911521	0.9347	0.903814	0.8769	0.887887	0.862494	0.872967	0.888637	0.878391	0.909663	0.837121	0.849946	0.879478	0.863996	0.842071	0.830066	0.846448	1	0.904028	0.0587795
957	17	43333	0.173332	102.772	9.08676	13.9496	3.63114	0.9466	0.917107	0.914465	0.912849	0.935707	0.904911	0.877911	0.888815	0.862622	0.87393	0.889657	0.878707	0.909676	0.836914	0.850507	0.879849	0.863545	0.842787	0.830453	0.846676	1	0.904947	0.0585104
958	18	20951	0.083804	97.0008	7.6882	11.6853	2.71216	0.953105	0.928524	0.922534	0.920529	0.943177	0.912868	0.885853	0.89726	0.86941	0.882917	0.892845	0.879934	0.914563	0.839841	0.852155	0.883347	0.865233	0.845449	0.827765	0.847501	1	0.91207	0.0556456
962	22	19145	0.07658	96.9907	7.70452	11.6827	2.71826	0.953695	0.93006	0.923191	0.921494	0.943223	0.913659	0.887569	0.897963	0.869313	0.88386	0.893863	0.880595	0.914677	0.840533	0.852233	0.88292	0.866258	0.84573	0.827997	0.847845	1	0.912826	0.0553196
962	10	54858	0.219432	61.9519	7.83393	3.14804	1.14551	0.933857	0.861032	0.890827	0.919884	0.939116	0.902248	0.870128	0.913841	0.861005	0.873528	0.878887	0.890217	0.904162	0.848728	0.879935	0.854661	0.86949	0.870958	0.841545	0.877192	1	0.895911	0.062094
964	12	51416	0.205664	61.882	7.99213	3.14377	1.17298	0.935302	0.862932	0.892524	0.920774	0.939931	0.902384	0.870857	0.914443	0.861356	0.873823	0.879746	0.890764	0.904514	0.849026	0.880047	0.855424	0.869544	0.87112	0.8418	0.877314	1	0.896884	0.0616667
964	12	51416	0.205664	61.882	7.99213	3.14377	1.17298	0.935302	0.862932	0.892524	0.920774	0.939931	0.902384	0.870857	0.914443	0.861356	0.873823	0.879746	0.890764	0.904514	0.849026	0.880047	0.855424	0.869544	0.87112	0.8418	0.877314	1	0.896884	0.0616667
969	17	43879	0.175516	99.4555	8.8199	12.6496	3.30776	0.936952	0.865106	0.893776	0.92117	0.940609	0.903393	0.871841	0.915256	0.861722	0.874507	0.880866	0.891372	0.904476	0.849905	0.880068	0.855603	0.86971	0.87126	0.841507	0.877356	1	0.897916	0.0612112
970	18	22913	0.091652	96.5373	7.55809	11.5144	2.64491	0.947192	0.879479	0.905818	0.92801	0.946973	0.908131	0.875486	0.920787	0.866408	0.877842	0.885894	0.895409	0.907411	0.855104	0.881028	0.856806	0.870968	0.873282	0.844259	0.880592	1	0.90544	0.0572346
974	22	20975	0.0839	96.5087	7.5624	11.5046	2.64439	0.948296	0.881836	0.907533	0.92851	0.947414	0.9082	0.876377	0.921287	0.866532	0.877902	0.886174	0.894541	0.90758	0.855447	0.881955	0.856448	0.870775	0.873802	0.845292	0.880477	1	0.906278	0.0567897
974	10	55181	0.220724	63.9514	7.92984	3.45533	1.23261	0.947609	0.898289	0.898072	0.900355	0.93756	0.894529	0.884761	0.929323	0.88776	0.859743	0.879651	0.849686	0.902666	0.857088	0.863712	0.877857	0.870055	0.852775	0.868795	0.884942	1	0.902476	0.059541
976	12	51797	0.207188	63.8747	8.10766	3.45038	1.26538	0.948906	0.899772	0.899048	0.901635	0.938356	0.895419	0.885312	0.9296	0.888613	0.860745	0.880505	0.85057	0.903093	0.85755	0.86395	0.878429	0.869886	0.852984	0.869307	0.88537	1	0.903422	0.0591333
976	12	51797	0.207188	63.8747	8.10766	3.45038	1.26538	0.948906	0.899772	0.899048	0.901635	0.938356	0.895419	0.885312	0.9296	0.888613	0.860745	0.880505	0.85057	0.903093	0.85755	0.86395	0.878429	0.869886	0.852984	0.869307	0.88537	1	0.903422	0.0591333
981	17	44308	0.177232	103.012	8.98416	14.0385	3.60763	0.949659	0.902027	0.89986	0.902523	0.938849	0.897016	0.886725	0.929956	0.88958	0.861707	0.880936	0.850106	0.903166	0.857486	0.86446	0.879311	0.870012	0.852984	0.869933	0.885506	1	0.904353	0.0588599
982	18	16422	0.065688	99.4713	7.43221	12.5716	2.75929	0.960784	0.916728	0.913378	0.914048	0.947022	0.907715	0.892187	0.935848	0.896115	0.866155	0.886067	0.856747	0.90735	0.862562	0.864328	0.883967	0.874406	0.85559	0.869535	0.886981	1	0.913596	0.054853
986	22	15114	0.060456	99.4682	7.43746	12.5707	2.76031	0.960963	0.917659	0.914086	0.914483	0.94783	0.90747	0.89298	0.93592	0.896354	0.865588	0.886463	0.857715	0.9079	0.862942	0.864893	0.884511	0.874586	0.854936	0.869293	0.887257	1	0.91402	0.0546214
986	10	59185	0.23674	67.1455	8.24837	3.99343	1.40859	0.934595	0.905255	0.922033	0.89597	0.942029	0.893191	0.909014	0.890977	0.876126	0.875999	0.849286	0.863082	0.903607	0.843051	0.871471	0.879944	0.879201	0.870136	0.842621	0.861316	1	0.902636	0.0577348
988	12	55517	0.222068	67.0527	8.42201	3.98495	1.44345	0.935722	0.906623	0.923213	0.897023	0.942657	0.893681	0.909271	0.8917	0.876479	0.876344	0.849479	0.863321	0.904192	0.843651	0.871616	0.88037	0.879325	0.870517	0.843093	0.861097	1	0.903424	0.0574189
988	12	55517	0.222068	67.0527	8.42201	3.98495	1.44345	0.935722	0.906623	0.923213	0.897023	0.942657	0.893681	0.909271	0.8917	0.876479	0.876344	0.849479	0.863321	0.904192	0.843651	0.871616	0.88037	0.879325	0.870517	0.843093	0.861097	1	0.903424	0.0574189
993	17	47337	0.189348	105.432	9.26745	15.0519	3.89301	0.936857	0.907599	0.924457	0.89823	0.943733	0.894374	0.910271	0.89298	0.876376	0.876703	0.849536	0.863109	0.90462	0.844424	0.871844	0.880189	0.879354	0.87063	0.843727	0.860616	1	0.904258	0.0571732
994	18	16743	0.066972	99.7859	7.65609	12.702	2.86489	0.948814	0.922535	0.936332	0.910679	0.949621	0.901212	0.915457	0.903034	0.885116	0.881771	0.855522	0.866541	0.906439	0.851371	0.872633	0.887953	0.883384	0.869408	0.851012	0.861942	1	0.913437	0.0535104
998	22	15400	0.0616	99.7397	7.65422	12.6845	2.86048	0.95013	0.924416	0.937175	0.912078	0.950032	0.901526	0.916461	0.903961	0.885779	0.882143	0.856429	0.866656	0.907045	0.852532	0.873019	0.888182	0.883084	0.868701	0.850617	0.86211	1	0.914363	0.0530892
998	10	59713	0.238852	65.1081	8.05019	3.64452	1.29745	0.946862	0.888885	0.888274	0.897861	0.927043	0.880051	0.876233	0.898741	0.872524	0.87486	0.846943	0.852201	0.902844	0.84119	0.872515	0.880897	0.891422	0.832549	0.848509	0.857493	1	0.894357	0.0594787
1000	12	55895	0.22358	65.0283	8.22619	3.63873	1.33008	0.947786	0.890813	0.889829	0.898739	0.927757	0.881394	0.876841	0.89915	0.87311	0.875016	0.8475	0.852858	0.903381	0.84139	0.871983	0.881	0.891752	0.833357	0.848681	0.857563	1	0.895288	0.0591619
1000	12	55895	0.22358	65.0283	8.22619	3.63873	1.33008	0.947786	0.890813	0.889829	0.898739	0.927757	0.881394	0.876841	0.89915	0.87311	0.875016	0.8475	0.852858	0.903381	0.84139	0.871983	0.881	0.891752	0.833357	0.848681	0.857563	1	0.895288	0.0591619
1005	17	47604	0.190416	103.78	9.1194	14.3583	3.71655	0.948324	0.892309	0.891606	0.899494	0.928546	0.882825	0.877153	0.899368	0.873361	0.874905	0.847565	0.852397	0.903653	0.841137	0.872164	0.880504	0.891973	0.833543	0.849414	0.857806	1	0.896019	0.0589238
1006	18	17914	0.071656	99.287	7.54184	12.509	2.79215	0.958329	0.9094	0.905242	0.910908	0.936698	0.893714	0.886067	0.905186	0.879424	0.881545	0.854471	0.853634	0.908256	0.843502	0.87239	0.883248	0.891593	0.840181	0.85062	0.856006	1	0.905485	0.0555716
1010	22	16483	0.065932	99.2775	7.52666	12.5047	2.78765	0.959382	0.910514	0.906024	0.911576	0.936905	0.89386	0.887278	0.906237	0.880726	0.882242	0.856155	0.853789	0.90833	0.843414	0.872748	0.883607	0.891525	0.840593	0.85115	0.856458	1	0.906248	0.0552525
1010	10	57562	0.230248	66.1099	8.16193	3.81414	1.35696	0.927635	0.914874	0.90122	0.893089	0.929893	0.885654	0.890214	0.918566	0.849328	0.870896	0.856807	0.857606	0.907091	0.849614	0.860047	0.886948	0.867543	0.844107	0.840502	0.860637	1	0.897456	0.0608648
1012	12	54022	0.216088	66.0512	8.34764	3.81212	1.39361	0.928844	0.916071	0.902799	0.894487	0.93088	0.886195	0.890794	0.919301	0.850441	0.871895	0.857206	0.857706	0.907343	0.849672	0.860464	0.887194	0.868415	0.844091	0.840833	0.86102	1	0.898415	0.0604475
1012	12	54022	0.216088	66.0512	8.34764	3.81212	1.39361	0.928844	0.916071	0.902799	0.894487	0.93088	0.886195	0.890794	0.919301	0.850441	0.871895	0.857206	0.857706	0.907343	0.849672	0.860464	0.887194	0.868415	0.844091	0.840833	0.86102	1	0.898415	0.0604475
1017	17	46059	0.184236	105.094	9.2209	14.9074	3.85794	0.92971	0.917649	0.904275	0.895569	0.931935	0.887156	0.891368	0.919419	0.85143	0.872609	0.857552	0.858138	0.907467	0.850062	0.859973	0.887416	0.86844	0.844732	0.840476	0.861504	1	0.899302	0.0600767
1018	18	16968	0.067872	99.7687	7.57211	12.6909	2.83689	0.941183	0.93087	0.918847	0.906795	0.940682	0.895509	0.900636	0.926391	0.860031	0.878772	0.86336	0.864038	0.913749	0.85396	0.860325	0.893594	0.869077	0.846711	0.845179	0.860031	1	0.908847	0.0562826
1022	22	15554	0.062216	99.7335	7.59918	12.6792	2.84582	0.942266	0.932525	0.920053	0.907998	0.94143	0.895397	0.901504	0.927157	0.86084	0.879131	0.864022	0.864601	0.913913	0.854378	0.859715	0.893629	0.86923	0.84676	0.846117	0.860165	1	0.909703	0.055871
1022	10	56877	0.227508	65.6158	8.13111	3.73068	1.32926	0.928565	0.889929	0.886747	0.899766	0.927484	0.867196	0.886457	0.916653	0.887336	0.877974	0.896892	0.87836	0.915625	0.835188	0.845693	0.878765	0.839012	0.860585	0.825167	0.874607	1	0.894844	0.0632143
1024	12	53220	0.21288	65.5383	8.31793	3.72571	1.36609	0.929735	0.891272	0.888153	0.90125	0.928843	0.868583	0.887411	0.917165	0.887965	0.878579	0.897153	0.879153	0.916047	0.836095	0.845988	0.878608	0.839496	0.861002	0.825357	0.874089	1	0.895888	0.0627843
1024	12	53220	0.21288	65.5383	8.31793	3.72571	1.36609	0.929735	0.891272	0.888153	0.90125	0.928843	0.868583	0.887411	0.917165	0.887965	0.878579	0.897153	0.879153	0.916047	0.836095	0.845988	0.878608	0.839496	0.861002	0.825357	0.874089	1	0.895888	0.0627843
1029	17	45394	0.181576	103.399	9.17448	14.2075	3.70972	0.930586	0.893345	0.889644	0.902564	0.930002	0.869399	0.889159	0.917952	0.888653	0.879081	0.897575	0.879852	0.916322	0.837886	0.846301	0.878916	0.839726	0.862339	0.825384	0.874069	1	0.897009	0.0624587
1030	18	18802	0.075208	98.5245	7.67138	12.2344	2.78936	0.943676	0.909611	0.902431	0.913812	0.941389	0.880226	0.89892	0.924476	0.894586	0.885252	0.900622	0.885491	0.917642	0.844857	0.84749	0.879667	0.841107	0.866823	0.827359	0.875864	1	0.907072	0.058467
1034	22	17211	0.068844	98.4946	7.66909	12.2233	2.78671	0.944832	0.911742	0.903492	0.914735	0.942043	0.88121	0.900122	0.924757	0.894079	0.886206	0.900848	0.885132	0.918047	0.846348	0.84751	0.879205	0.840712	0.866917	0.828046	0.874964	1	0.907959	0.0581405
1034	10	62168	0.248672	63.7141	7.92778	3.41821	1.22397	0.939503	0.869225	0.91046	0.915576	0.94132	0.889791	0.888439	0.923554	0.865284	0.880936	0.881925	0.84566	0.917562	0.856445	0.86362	0.882456	0.869394	0.843561	0.822529	0.874284	1	0.899817	0.0592079
1036	12	58191	0.232764	63.6552	8.11948	3.41664	1.26018	0.940429	0.871234	0.911653	0.916164	0.941984	0.890963	0.889072	0.923932	0.866182	0.881554	0.882851	0.846308	0.918166	0.856713	0.863458	0.882903	0.869542	0.84355	0.822344	0.873829	1	0.900714	0.0589015
1036	12	58191	0.232764	63.6552	8.11948	3.41664	1.26018	0.940429	0.871234	0.911653	0.916164	0.941984	0.890963	0.889072	0.923932	0.866182	0.881554	0.882851	0.846308	0.918166	0.856713	0.863458	0.882903	0.869542	0.84355	0.822344	0.873829	1	0.900714	0.0589015
1041	17	49553	0.198212	102.679	8.9856	13.9057	3.58618	0.941174	0.873126	0.913174	0.916806	0.943	0.891813	0.889875	0.924071	0.865881	0.881955	0.883468	0.846629	0.9183	0.856305	0.864166	0.884043	0.869897	0.843228	0.823038	0.873388	1	0.901543	0.0586071
1042	18	23214	0.092856	97.4231	7.65152	11.8343	2.7287	0.951495	0.889356	0.924464	0.924507	0.947596	0.901934	0.897971	0.927587	0.869023	0.886965	0.888925	0.849487	0.921254	0.859309	0.865878	0.88466	0.875765	0.84757	0.827109	0.875958	1	0.909735	0.0554442
1046	22	21279	0.085116	97.4003	7.64452	11.8257	2.72416	0.952676	0.890573	0.925349	0.925396	0.947789	0.90352	0.899361	0.928733	0.869308	0.887448	0.890314	0.849805	0.921871	0.859956	0.867029	0.884111	0.876145	0.847173	0.827412	0.876498	1	0.910642	0.0549928
1046	10	62133	0.248532	63.8268	7.99458	3.43831	1.23923	0.936692	0.884562	0.895571	0.9053	0.941207	0.878462	0.889817	0.898935	0.884264	0.87629	0.848502	0.862891	0.905091	0.852727	0.874616	0.885021	0.862625	0.865072	0.832907	0.879613	1	0.897002	0.0629804
1048	12	58108	0.232432	63.7754	8.18063	3.43775	1.27547	0.938003	0.886246	0.896641	0.90676	0.94197	0.879277	0.890979	0.899781	0.885369	0.876747	0.848893	0.8631	0.905512	0.853523	0.875568	0.88542	0.862532	0.86489	0.832863	0.87993	1	0.898024	0.0625692
1048	12	58108	0.232432	63.7754	8.18063	3.43775	1.27547	0.938003	0.886246	0.896641	0.90676	0.94197	0.879277	0.890979	0.899781	0.885369	0.876747	0.848893	0.8631	0.905512	0.853523	0.875568	0.88542	0.862532	0.86489	0.832863	0.87993	1	0.898024	0.0625692
1053	17	49586	0.198344	99.1887	8.99145	12.5612	3.35288	0.939267	0.888023	0.898469	0.908069	0.942504	0.880178	0.891713	0.901414	0.886359	0.877395	0.849464	0.863197	0.90577	0.854304	0.87558	0.885905	0.862552	0.864952	0.832392	0.88047	1	0.899108	0.0620543
1054	18	26021	0.104084	96.3662	7.6164	11.4573	2.64744	0.948157	0.900945	0.908574	0.915722	0.948407	0.888917	0.898716	0.906787	0.892145	0.882345	0.854733	0.864609	0.910726	0.856981	0.878925	0.887437	0.865724	0.865666	0.834826	0.881519	1	0.906626	0.0588151
1058	22	23797	0.095188	96.359	7.61227	11.4545	2.6454	0.949006	0.902614	0.910766	0.917132	0.949195	0.890322	0.899609	0.907341	0.89276	0.882506	0.855171	0.865277	0.912048	0.857545	0.878262	0.887234	0.866202	0.866097	0.834832	0.882422	1	0.907687	0.0583881
1058	10	61918	0.247672	62.0895	7.68772	3.16324	1.13116	0.941196	0.902508	0.898769	0.887569	0.932572	0.890403	0.897187	0.894401	0.856657	0.880326	0.858337	0.864248	0.894336	0.846038	0.867421	0.851634	0.871887	0.851602	0.847355	0.8647	1	0.89719	0.0614673
1060	12	58053	0.232212	62.0391	7.86191	3.16224	1.16062	0.942217	0.903812	0.89985	0.8888	0.933078	0.891143	0.898119	0.895061	0.857983	0.880893	0.858638	0.864908	0.894562	0.846666	0.867905	0.852419	0.87179	0.852325	0.8472	0.865115	1	0.898074	0.0611694
1060	12	58053	0.232212	62.0391	7.86191	3.16224	1.16062	0.942217	0.903812	0.89985	0.8888	0.933078	0.891143	0.898119	0.895061	0.857983	0.880893	0.858638	0.864908	0.894562	0.846666	0.867905	0.852419	0.87179	0.852325	0.8472	0.865115	1	0.898074	0.0611694
1065	17	49653	0.198612	99.589	8.72235	12.6933	3.28099	0.943367	0.905172	0.900761	0.889997	0.934083	0.89197	0.899774	0.895817	0.858156	0.881105	0.859163	0.865315	0.894367	0.847059	0.867591	0.852446	0.87172	0.851932	0.847623	0.865406	1	0.898945	0.0608492
1066	18	27251	0.109004	96.1025	7.49983	11.3588	2.59648	0.951139	0.91626	0.912425	0.89971	0.940351	0.899233	0.90637	0.901508	0.863675	0.886096	0.864702	0.867032	0.8976	0.850446	0.869051	0.854152	0.874133	0.855143	0.849253	0.866812	1	0.906311	0.0575419
1070	22	24886	0.099544	96.0827	7.51054	11.3525	2.59851	0.952383	0.917263	0.913184	0.900265	0.94081	0.900265	0.906735	0.901893	0.864422	0.885337	0.864884	0.866853	0.898135	0.851362	0.868942	0.854497	0.874206	0.855642	0.849594	0.866813	1	0.906955	0.0573295
1070	10	59639	0.238556	63.1829	7.90223	3.33528	1.19978	0.930331	0.889376	0.891053	0.921234	0.916757	0.876582	0.89226	0.892352	0.854793	0.888035	0.842083	0.871443	0.882091	0.833414	0.864007	0.852764	0.897215	0.809194	0.862481	0.877647	1	0.893009	0.0628019
1072	12	55761	0.223044	63.136	8.08177	3.33512	1.23344	0.931538	0.890766	0.892398	0.922177	0.917415	0.877845	0.892873	0.892882	0.855311	0.888766	0.842704	0.871801	0.882355	0.833773	0.864179	0.853168	0.897473	0.809984	0.862852	0.878024	1	0.893923	0.0624308
1072	12	55761	0.223044	63.136	8.08177	3.33512	1.23344	0.931538	0.890766	0.892398	0.922177	0.917415	0.877845	0.892873	0.892882	0.855311	0.888766	0.842704	0.871801	0.882355	0.833773	0.864179	0.853168	0.897473	0.809984	0.862852	0.878024	1	0.893923	0.0624308
1077	17	47378	0.189512	100.206	8.92861	12.9396	3.39369	0.932849	0.892281	0.894276	0.922791	0.918496	0.879142	0.892946	0.893611	0.856558	0.889041	0.84229	0.87166	0.883026	0.834818	0.864863	0.853371	0.897284	0.810207	0.862837	0.878477	1	0.894891	0.0621122
1078	18	22074	0.088296	97.9473	7.46654	12.0129	2.68635	0.942693	0.906247	0.908127	0.932205	0.926475	0.887107	0.899905	0.898365	0.865203	0.893223	0.845701	0.876982	0.887243	0.840197	0.867061	0.857276	0.898999	0.81818	0.861489	0.879609	1	0.903559	0.0586082
1082	22	20186	0.080744	97.951	7.45127	12.0134	2.67994	0.943971	0.90756	0.910235	0.932775	0.927796	0.887571	0.900748	0.899361	0.86508	0.893689	0.846329	0.878133	0.886629	0.840285	0.86721	0.85703	0.898618	0.818339	0.862107	0.880065	1	0.904492	0.0583435
1082	10	58308	0.233232	65.2092	7.98831	3.6586	1.29231	0.925585	0.878653	0.887185	0.910415	0.939614	0.880034	0.883635	0.929178	0.881337	0.869924	0.885985	0.867411	0.90696	0.865473	0.826027	0.875583	0.85899	0.861691	0.831078	0.875626	1	0.895496	0.063921
1084	12	54604	0.218416	65.1538	8.18602	3.65756	1.329	0.926672	0.880485	0.888314	0.911774	0.940142	0.881153	0.884523	0.929795	0.881978	0.870989	0.886739	0.867812	0.907058	0.865697	0.826441	0.875211	0.859507	0.862281	0.831285	0.875833	1	0.896471	0.0635388
1084	12	54604	0.218416	65.1538	8.18602	3.65756	1.329	0.926672	0.880485	0.888314	0.911774	0.940142	0.881153	0.884523	0.929795	0.881978	0.870989	0.886739	0.867812	0.907058	0.865697	0.826441	0.875211	0.859507	0.862281	0.831285	0.875833	1	0.896471	0.0635388
1089	17	46719	0.186876	103.883	9.08876	14.398	3.70838	0.928466	0.882682	0.889328	0.913258	0.940955	0.882393	0.884897	0.930253	0.882414	0.872343	0.887433	0.867902	0.90765	0.86651	0.826077	0.874783	0.859318	0.862262	0.831011	0.875661	1	0.897565	0.0629668
1090	18	19052	0.076208	98.5612	7.60728	12.2444	2.77082	0.940846	0.901034	0.902924	0.925625	0.949034	0.893187	0.895103	0.933865	0.88681	0.879015	0.894709	0.872008	0.909799	0.867048	0.829519	0.874318	0.860408	0.867967	0.830175	0.874475	1	0.907499	0.0586113
1094	22	17468	0.069872	98.5628	7.60855	12.2451	2.77259	0.94135	0.902994	0.904225	0.926237	0.949393	0.894378	0.896611	0.93365	0.886764	0.879408	0.89538	0.87291	0.910465	0.868617	0.829774	0.873769	0.861432	0.869046	0.829803	0.874199	1	0.908334	0.0582157
1094	10	54766	0.219064	64.604	8.02629	3.56227	1.27271	0.910401	0.906101	0.888033	0.911551	0.943733	0.863373	0.88177	0.899865	0.866386	0.906511	0.876904	0.874283	0.924223	0.83152	0.833957	0.868185	0.880711	0.855001	0.822554	0.854207	1	0.894806	0.0622954
1096	12	51212	0.204848	64.5213	8.19092	3.55574	1.30359	0.911613	0.907697	0.889635	0.912413	0.944827	0.86467	0.882908	0.899926	0.866867	0.906868	0.877812	0.874678	0.924764	0.832246	0.834345	0.868576	0.881053	0.855054	0.822737	0.854048	1	0.895811	0.061915
1096	12	51212	0.204848	64.5213	8.19092	3.55574	1.30359	0.911613	0.907697	0.889635	0.912413	0.944827	0.86467	0.882908	0.899926	0.866867	0.906868	0.877812	0.874678	0.924764	0.832246	0.834345	0.868576	0.881053	0.855054	0.822737	0.854048	1	0.895811	0.061915
1101	17	43669	0.174676	104.438	9.08162	14.6252	3.74476	0.913016	0.90839	0.891181	0.913085	0.945579	0.866255	0.884392	0.900307	0.867618	0.907245	0.878369	0.875759	0.924786	0.833303	0.834631	0.86874	0.881655	0.856122	0.823433	0.853867	1	0.896765	0.0617053
1102	18	16541	0.066164	99.1231	7.58839	12.4506	2.79847	0.928783	0.920259	0.906747	0.92443	0.952603	0.876579	0.8939	0.909286	0.875098	0.912279	0.886857	0.87927	0.926546	0.839339	0.841515	0.87274	0.883381	0.859319	0.826341	0.857506	1	0.907003	0.0577801
1106	22	15177	0.060708	99.097	7.60416	12.4417	2.79959	0.930487	0.921921	0.907459	0.925743	0.953713	0.877512	0.894874	0.909897	0.875272	0.912466	0.887857	0.879752	0.926995	0.839922	0.841306	0.873295	0.884167	0.860183	0.826415	0.857449	1	0.908015	0.0573696
1106	10	50743	0.202972	66.0455	8.18756	3.80426	1.35551	0.938602	0.888428	0.908312	0.920462	0.941893	0.902824	0.884989	0.904943	0.865105	0.89028	0.868938	0.866937	0.902923	0.866868	0.873884	0.88496	0.834105	0.840421	0.819147	0.844747	1	0.901937	0.0597989
1108	12	47529	0.190116	65.9573	8.35726	3.79672	1.38875	0.939753	0.889804	0.909697	0.921848	0.942498	0.903785	0.885912	0.905374	0.865566	0.89113	0.869606	0.867155	0.903406	0.867165	0.87374	0.885396	0.834459	0.840655	0.819679	0.844432	1	0.902864	0.0594781
1108	12	47529	0.190116	65.9573	8.35726	3.79672	1.38875	0.939753	0.889804	0.909697	0.921848	0.942498	0.903785	0.885912	0.905374	0.865566	0.89113	0.869606	0.867155	0.903406	0.867165	0.87374	0.885396	0.834459	0.840655	0.819679	0.844432	1	0.902864	0.0594781
1113	17	40763	0.163052	104.667	9.23109	14.7304	3.82344	0.940314	0.891384	0.909906	0.922111	0.943061	0.903883	0.886797	0.905269	0.865908	0.891703	0.869416	0.86722	0.904018	0.866999	0.873844	0.88638	0.835414	0.841069	0.820229	0.844369	1	0.903376	0.0593202
1114	18	16150	0.0646	98.7002	7.6601	12.2984	2.80227	0.95065	0.908173	0.922012	0.930898	0.948824	0.913158	0.897059	0.911734	0.874768	0.898669	0.872353	0.874861	0.909845	0.869164	0.873591	0.89195	0.83808	0.844087	0.82548	0.845418	1	0.91256	0.0557603
1118	22	14843	0.059372	98.6792	7.66234	12.2909	2.80271	0.952099	0.910193	0.92296	0.931988	0.949033	0.91373	0.897494	0.911642	0.874789	0.899212	0.872937	0.875126	0.909587	0.869029	0.873071	0.892171	0.836758	0.844742	0.826989	0.845617	1	0.91335	0.055431
1118	10	55814	0.223256	63.8788	8.00006	3.44667	1.24259	0.933207	0.884518	0.865446	0.900625	0.935894	0.871851	0.864299	0.907219	0.871994	0.880012	0.86945	0.873267	0.889696	0.819857	0.853101	0.889902	0.874637	0.835185	0.842441	0.867318	1	0.889811	0.0632652
1120	12	52206	0.208824	63.8278	8.16532	3.44528	1.27396	0.934251	0.886095	0.867008	0.901391	0.937076	0.873108	0.864767	0.907597	0.87285	0.880866	0.870082	0.8733	0.890472	0.82071	0.853456	0.890022	0.875407	0.835584	0.842767	0.867477	1	0.89079	0.0629883
1120	12	52206	0.208824	63.8278	8.16532	3.44528	1.27396	0.934251	0.886095	0.867008	0.901391	0.937076	0.873108	0.864767	0.907597	0.87285	0.880866	0.870082	0.8733	0.890472	0.82071	0.853456	0.890022	0.875407	0.835584	0.842767	0.867477	1	0.89079	0.0629883
1125	17	44632	0.178528	100.943	9.00159	13.2264	3.47707	0.935831	0.887435	0.86867	0.902155	0.937354	0.87463	0.865567	0.907813	0.873275	0.881755	0.870519	0.873544	0.890986	0.820207	0.854062	0.890068	0.875515	0.835802	0.843812	0.867785	1	0.891733	0.0626531
1126	18	20147	0.080588	98.0078	7.52701	12.0381	2.71255	0.946568	0.90408	0.881471	0.911848	0.943838	0.883928	0.87549	0.912692	0.879362	0.88847	0.875664	0.877178	0.898943	0.825235	0.859135	0.892887	0.877649	0.839753	0.847446	0.869112	1	0.901058	0.059145
1130	22	18426	0.073704	97.9725	7.52907	12.0254	2.71047	0.947764	0.90565	0.883181	0.912569	0.944264	0.884321	0.874389	0.914035	0.879572	0.889151	0.875095	0.876506	0.899381	0.823972	0.86017	0.892977	0.878433	0.840307	0.848909	0.869695	1	0.901787	0.0589928
1130	10	56807	0.227228	64.6003	7.92649	3.55782	1.25478	0.944285	0.892091	0.891527	0.910953	0.924948	0.880032	0.891756	0.907899	0.841983	0.885384	0.842159	0.84626	0.87219	0.861936	0.860757	0.858002	0.829079	0.845838	0.843558	0.865237	1	0.894379	0.0604317
1132	12	53200	0.2128	64.5364	8.09959	3.55452	1.28725	0.94531	0.893891	0.892895	0.911711	0.925714	0.881513	0.89282	0.908731	0.842688	0.886306	0.843102	0.846852	0.872331	0.862359	0.860836	0.857989	0.829164	0.845818	0.84344	0.865573	1	0.895376	0.0601143
1132	12	53200	0.2128	64.5364	8.09959	3.55452	1.28725	0.94531	0.893891	0.892895	0.911711	0.925714	0.881513	0.89282	0.908731	0.842688	0.886306	0.843102	0.846852	0.872331	0.862359	0.860836	0.857989	0.829164	0.845818	0.84344	0.865573	1	0.895376	0.0601143
1137	17	45439	0.181756	102.043	8.96955	13.6526	3.53261	0.946533	0.895849	0.893429	0.912608	0.926121	0.882161	0.893021	0.90934	0.843262	0.886881	0.843593	0.847268	0.872664	0.863388	0.861859	0.858139	0.830597	0.845782	0.842635	0.865193	1	0.896197	0.059849
1138	18	19567	0.078268	98.4134	7.53367	12.1862	2.73612	0.954975	0.911841	0.90645	0.922344	0.936679	0.894567	0.900726	0.914959	0.852123	0.893699	0.851664	0.853631	0.879312	0.869653	0.861987	0.860428	0.837533	0.848444	0.846476	0.864389	1	0.905809	0.056232
1142	22	17914	0.071656	98.4345	7.5249	12.1934	2.73292	0.956096	0.913224	0.907837	0.923384	0.937367	0.896087	0.902534	0.914397	0.853104	0.894412	0.852099	0.853829	0.880987	0.870632	0.861784	0.860221	0.838255	0.848526	0.846545	0.863933	1	0.906787	0.0558338
1142	10	55405	0.22162	64.785	7.9781	3.5895	1.27283	0.932966	0.886481	0.874019	0.914168	0.912779	0.896471	0.871374	0.909593	0.855257	0.868478	0.849265	0.862422	0.876798	0.831631	0.836098	0.863767	0.874885	0.847063	0.831676	0.868938	1	0.889737	0.066577
1144	12	51821	0.207284	64.7372	8.16332	3.58922	1.30715	0.934061	0.88826	0.875273	0.91516	0.913944	0.897455	0.872706	0.910577	0.855657	0.869377	0.8498	0.86354	0.877279	0.831786	0.836196	0.864206	0.87533	0.847813	0.831593	0.869242	1	0.890783	0.0661933
1144	12	51821	0.207284	64.7372	8.16332	3.58922	1.30715	0.934061	0.88826	0.875273	0.91516	0.913944	0.897455	0.872706	0.910577	0.855657	0.869377	0.8498	0.86354	0.877279	0.831786	0.836196	0.864206	0.87533	0.847813	0.831593	0.869242	1	0.890783	0.0661933
1149	17	44110	0.17644	101.452	9.03162	13.4256	3.51883	0.93523	0.889889	0.876071	0.916788	0.914793	0.898798	0.874337	0.910451	0.856563	0.869723	0.850408	0.864713	0.877749	0.831274	0.837474	0.86528	0.875459	0.848164	0.832872	0.870052	1	0.891822	0.0658707
1150	18	21563	0.086252	96.9205	7.67025	11.6559	2.70157	0.945485	0.906785	0.89162	0.923828	0.922228	0.907921	0.883759	0.91875	0.861174	0.87627	0.854821	0.871516	0.882809	0.834647	0.842392	0.868502	0.880768	0.849163	0.833094	0.871609	1	0.901238	0.0615407
1154	22	19733	0.078932	96.9053	7.66058	11.65	2.69929	0.946232	0.908504	0.893605	0.924999	0.923301	0.907769	0.885218	0.919044	0.861957	0.876679	0.855521	0.872143	0.883064	0.834972	0.84232	0.868976	0.881164	0.849009	0.833021	0.871864	1	0.902182	0.0611134
1154	10	56879	0.227516	61.9885	7.73876	3.14997	1.13164	0.922898	0.868985	0.873433	0.91736	0.927231	0.875886	0.880158	0.898442	0.842596	0.902152	0.89221	0.887911	0.880492	0.831423	0.80673	0.872607	0.849145	0.846666	0.805913	0.848283	1	0.887739	0.0652022
1156	12	53162	0.212648	61.92	7.90813	3.14625	1.16108	0.924692	0.87096	0.874779	0.918071	0.927937	0.877347	0.88077	0.898997	0.843102	0.902167	0.892414	0.88821	0.881184	0.831825	0.807052	0.872917	0.849159	0.847099	0.806187	0.848313	1	0.888769	0.064844
1156	12	53162	0.212648	61.92	7.90813	3.14625	1.16108	0.924692	0.87096	0.874779	0.918071	0.927937	0.877347	0.88077	0.898997	0.843102	0.902167	0.892414	0.88821	0.881184	0.831825	0.807052	0.872917	0.849159	0.847099	0.806187	0.848313	1	0.888769	0.064844
1161	17	45392	0.181568	100.345	8.7911	12.9833	3.35157	0.926617	0.87294	0.876157	0.918785	0.929184	0.87901	0.882248	0.899993	0.843926	0.902439	0.893241	0.888405	0.881301	0.831953	0.807554	0.87272	0.849467	0.847726	0.807014	0.848861	1	0.889986	0.0642154
1162	18	22924	0.091696	97.0315	7.48894	11.6855	2.64625	0.938667	0.889679	0.888283	0.926693	0.934741	0.887912	0.890202	0.907281	0.850484	0.907913	0.897226	0.89053	0.888894	0.83598	0.812402	0.874782	0.851815	0.853843	0.809217	0.84839	1	0.899026	0.0600275
1166	22	20903	0.083612	97.0095	7.50353	11.6785	2.65085	0.93965	0.891427	0.889848	0.927762	0.935249	0.888892	0.890997	0.907812	0.851146	0.908793	0.898101	0.890638	0.889681	0.835765	0.812563	0.875664	0.851313	0.85459	0.809788	0.84751	1	0.899969	0.059453
1166	10	53499	0.213996	64.8119	8.06914	3.59746	1.29222	0.93198	0.881764	0.873381	0.924849	0.939915	0.883026	0.882568	0.905288	0.870016	0.866222	0.852324	0.89783	0.89669	0.845081	0.837464	0.897512	0.818127	0.849203	0.819053	0.847857	1	0.893563	0.0589245
1168	12	50058	0.200232	64.7577	8.26207	3.59661	1.32945	0.933397	0.883595	0.874306	0.925736	0.940369	0.884794	0.883096	0.90553	0.87091	0.866874	0.852961	0.897829	0.897119	0.845409	0.838148	0.897978	0.819439	0.849255	0.81897	0.847757	1	0.894526	0.05863
1168	12	50058	0.200232	64.7577	8.26207	3.59661	1.32945	0.933397	0.883595	0.874306	0.925736	0.940369	0.884794	0.883096	0.90553	0.87091	0.866874	0.852961	0.897829	0.897119	0.845409	0.838148	0.897978	0.819439	0.849255	0.81897	0.847757	1	0.894526	0.05863
1173	17	42907	0.171628	104.143	9.15409	14.5095	3.76485	0.934766	0.884879	0.875335	0.926574	0.941	0.885904	0.884459	0.905878	0.871688	0.867423	0.853392	0.897826	0.897744	0.846552	0.838511	0.898385	0.819447	0.849209	0.819214	0.848078	1	0.895431	0.0584359
1174	18	16558	0.066232	98.983	7.58464	12.3986	2.79081	0.946189	0.900743	0.892167	0.933023	0.946612	0.895036	0.891654	0.910345	0.877823	0.875377	0.85581	0.902373	0.902162	0.85122	0.838386	0.900018	0.824315	0.852005	0.820781	0.84968	1	0.904413	0.0548637
1178	22	15072	0.060288	98.9721	7.58298	12.3945	2.79293	0.94732	0.902103	0.894573	0.933552	0.947253	0.89517	0.891819	0.910629	0.878483	0.874668	0.856821	0.902435	0.902634	0.851679	0.838309	0.899151	0.824045	0.851844	0.821258	0.849987	1	0.905191	0.0545936
1178	10	52717	0.210868	65.6477	8.13861	3.73624	1.33157	0.932868	0.890908	0.885217	0.886687	0.935628	0.874926	0.890633	0.918774	0.852144	0.893488	0.889827	0.883757	0.878967	0.838136	0.883254	0.885018	0.835508	0.851481	0.844519	0.832872	1	0.894345	0.061044
1180	12	49366	0.197464	65.5907	8.3285	3.73473	1.36889	0.93454	0.892396	0.886744	0.88799	0.936019	0.8762	0.891585	0.919114	0.852652	0.894128	0.890653	0.883837	0.879998	0.837682	0.883422	0.885123	0.835393	0.8517	0.844883	0.833104	1	0.895362	0.0606445
1180	12	49366	0.197464	65.5907	8.3285	3.73473	1.36889	0.93454	0.892396	0.886744	0.88799	0.936019	0.8762	0.891585	0.919114	0.852652	0.894128	0.890653	0.883837	0.879998	0.837682	0.883422	0.885123	0.835393	0.8517	0.844883	0.833104	1	0.895362	0.0606445
1185	17	42228	0.168912	105.132	9.22454	14.9233	3.85831	0.9356	0.893815	0.888534	0.889718	0.936724	0.876705	0.891885	0.919698	0.853166	0.894963	0.891198	0.884342	0.880873	0.838176	0.883999	0.884993	0.835228	0.851935	0.844759	0.833191	1	0.896318	0.0601494
1186	18	16883	0.067532	98.7824	7.73633	12.3329	2.83057	0.948795	0.907392	0.903749	0.90138	0.944945	0.88598	0.90212	0.925102	0.859207	0.901499	0.894983	0.888942	0.887076	0.843452	0.888586	0.889119	0.838565	0.853344	0.848102	0.833205	1	0.906167	0.0558506
1190	22	15441	0.061764	98.7616	7.7268	12.3247	2.82515	0.949712	0.908588	0.905479	0.902111	0.944596	0.887086	0.90318	0.925976	0.8594	0.900266	0.895538	0.889094	0.888058	0.844084	0.888997	0.889483	0.838223	0.853766	0.847646	0.832718	1	0.906891	0.0554856
1190	10	53942	0.215768	64.3592	8.11218	3.5266	1.27784	0.947064	0.894924	0.880603	0.917736	0.947425	0.854853	0.867951	0.894377	0.883134	0.885025	0.825127	0.855141	0.880585	0.851609	0.837937	0.884663	0.851841	0.823069	0.845186	0.851739	1	0.893974	0.0614148
1192	12	50507	0.202028	64.2941	8.29302	3.52363	1.31199	0.948205	0.896133	0.882541	0.918932	0.948265	0.85603	0.869226	0.894638	0.884075	0.885382	0.825697	0.85601	0.881294	0.851852	0.83831	0.884917	0.851644	0.82251	0.844903	0.851991	1	0.894976	0.0609816
1192	12	50507	0.202028	64.2941	8.29302	3.52363	1.31199	0.948205	0.896133	0.882541	0.918932	0.948265	0.85603	0.869226	0.894638	0.884075	0.885382	0.825697	0.85601	0.881294	0.851852	0.83831	0.884917	0.851644	0.82251	0.844903	0.851991	1	0.894976	0.0609816
1197	17	43076	0.172304	104.497	9.17203	14.6561	3.7906	0.949392	0.898424	0.883566	0.919955	0.948811	0.856997	0.870914	0.895475	0.885168	0.886201	0.826435	0.856405	0.881256	0.851576	0.838924	0.885029	0.851553	0.822755	0.845761	0.851541	1	0.896027	0.0604347
1198	18	18448	0.073792	98.0282	7.77015	12.0593	2.81117	0.95734	0.912321	0.897767	0.930128	0.955822	0.869688	0.882697	0.903377	0.889825	0.890476	0.832692	0.860256	0.882779	0.853561	0.845214	0.885733	0.854131	0.825537	0.84974	0.852775	1	0.904988	0.0568989
1202	22	16870	0.06748	97.9998	7.77981	12.0495	2.81384	0.958536	0.913189	0.898281	0.931298	0.956432	0.869798	0.883284	0.903794	0.889389	0.890782	0.832247	0.860581	0.882721	0.85406	0.845791	0.886574	0.85492	0.826171	0.850445	0.853408	1	0.905601	0.0567141
1202	10	51945	0.20778	64.3512	8.13231	3.52625	1.28389	0.954654	0.881615	0.8892	0.917403	0.95476	0.881221	0.901405	0.888671	0.857436	0.881018	0.848609	0.844884	0.866821	0.85527	0.852873	0.88176	0.839551	0.855944	0.864289	0.826413	1	0.897772	0.0607419
1204	12	48778	0.195112	64.2898	8.29688	3.52318	1.31384	0.955287	0.88337	0.890514	0.918498	0.95501	0.882262	0.901995	0.889048	0.858307	0.881668	0.848774	0.845361	0.867697	0.855949	0.852659	0.882078	0.839651	0.855652	0.864273	0.826643	1	0.898596	0.060379
1204	12	48778	0.195112	64.2898	8.29688	3.52318	1.31384	0.955287	0.88337	0.890514	0.918498	0.95501	0.882262	0.901995	0.889048	0.858307	0.881668	0.848774	0.845361	0.867697	0.855949	0.852659	0.882078	0.839651	0.855652	0.864273	0.826643	1	0.898596	0.060379
1209	17	41859	0.167436	103.003	9.18242	14.0488	3.6924	0.955828	0.885126	0.891923	0.91985	0.95486	0.884039	0.902936	0.88994	0.85917	0.881841	0.849961	0.845768	0.866982	0.856518	0.852385	0.882248	0.839951	0.857092	0.864282	0.827552	1	0.899505	0.0600091
1210	18	17421	0.069684	98.5103	7.58506	12.2245	2.76173	0.962517	0.902445	0.906004	0.930658	0.959962	0.894093	0.911056	0.897423	0.866885	0.889415	0.853682	0.852735	0.868923	0.861977	0.854055	0.885512	0.842231	0.861661	0.864646	0.831209	1	0.908489	0.0554014
1214	22	15926	0.063704	98.5031	7.57645	12.2214	2.75854	0.962232	0.90415	0.907164	0.932124	0.960254	0.894387	0.911748	0.897714	0.867418	0.889583	0.854389	0.853353	0.868862	0.862301	0.853353	0.886161	0.84114	0.862552	0.864498	0.830811	1	0.909089	0.0552321
1214	10	54876	0.219504	65.2022	8.06965	3.66045	1.30165	0.939919	0.871939	0.895437	0.918635	0.948949	0.863656	0.868094	0.894289	0.847975	0.885906	0.850909	0.869196	0.913569	0.860066	0.837889	0.876339	0.852422	0.831775	0.819375	0.832869	1	0.892717	0.0621994
1216	12	51321	0.205284	65.1382	8.25043	3.65743	1.33576	0.941301	0.873707	0.896953	0.919526	0.949241	0.864773	0.869215	0.894634	0.848912	0.886411	0.851377	0.869673	0.913544	0.860408	0.838322	0.876581	0.85276	0.83234	0.819742	0.832934	1	0.893698	0.0618039
1216	12	51321	0.205284	65.1382	8.25043	3.65743	1.33576	0.941301	0.873707	0.896953	0.919526	0.949241	0.864773	0.869215	0.894634	0.848912	0.886411	0.851377	0.869673	0.913544	0.860408	0.838322	0.876581	0.85276	0.83234	0.819742	0.832934	1	0.893698	0.0618039
1221	17	43822	0.175288	106.767	9.16547	15.6125	3.94476	0.941742	0.874652	0.898293	0.920086	0.949922	0.865091	0.870225	0.894939	0.849265	0.886849	0.851319	0.870042	0.914906	0.861029	0.839053	0.876843	0.85343	0.832208	0.819862	0.832698	1	0.894343	0.0617571
1222	18	12664	0.050656	101.288	7.49202	13.2658	2.88579	0.955109	0.899202	0.916022	0.930433	0.958346	0.879619	0.881515	0.902479	0.856522	0.891425	0.858102	0.87271	0.917325	0.865603	0.844244	0.878119	0.856878	0.832162	0.821265	0.83457	1	0.906169	0.0568284
1226	22	11575	0.0463	101.265	7.47215	13.2556	2.87719	0.955076	0.900648	0.916587	0.930583	0.95905	0.881037	0.882721	0.903456	0.859179	0.892484	0.858229	0.874255	0.917451	0.867041	0.845097	0.878272	0.856976	0.832743	0.82	0.83486	1	0.906953	0.0565883
1226	10	57742	0.230968	69.2474	8.53765	4.38004	1.55224	0.91262	0.897934	0.873827	0.914759	0.937411	0.881109	0.872753	0.921366	0.869385	0.883967	0.881066	0.890115	0.883733	0.823491	0.823872	0.8751	0.835163	0.84248	0.8379	0.848057	1	0.892128	0.0638756
1228	12	53980	0.21592	69.1751	8.73182	4.37572	1.5941	0.91445	0.899611	0.875778	0.915617	0.938153	0.882142	0.874	0.921934	0.870304	0.884504	0.88116	0.890608	0.884346	0.824333	0.824315	0.875454	0.835421	0.842886	0.838125	0.848083	1	0.893268	0.0633792
1228	12	53980	0.21592	69.1751	8.73182	4.37572	1.5941	0.91445	0.899611	0.875778	0.915617	0.938153	0.882142	0.874	0.921934	0.870304	0.884504	0.88116	0.890608	0.884346	0.824333	0.824315	0.875454	0.835421	0.842886	0.838125	0.848083	1	0.893268	0.0633792
1233	17	45938	0.183752	106.144	9.64076	15.3809	4.10876	0.916061	0.90079	0.877552	0.916888	0.9387	0.884442	0.874962	0.922145	0.871163	0.885422	0.881492	0.891604	0.884627	0.824905	0.825395	0.875452	0.836541	0.843028	0.837858	0.848339	1	0.894402	0.0628284
1234	18	15483	0.061932	100.006	7.85622	12.7963	2.95269	0.933508	0.919105	0.8944	0.926952	0.946813	0.891203	0.884583	0.92847	0.87722	0.892011	0.885778	0.89608	0.889524	0.830814	0.831137	0.880417	0.836789	0.844119	0.83737	0.853355	1	0.905319	0.0582158
1238	22	14116	0.056464	99.9601	7.83953	12.7781	2.94351	0.935605	0.919949	0.894659	0.927812	0.948179	0.89186	0.885272	0.928273	0.877834	0.892321	0.886724	0.896075	0.889275	0.831539	0.831645	0.881022	0.837348	0.844184	0.837064	0.852543	1	0.906123	0.057949
1238	10	57739	0.230956	63.6001	7.90307	3.39962	1.21595	0.943305	0.900128	0.876825	0.906051	0.931372	0.895928	0.893512	0.910866	0.858475	0.878514	0.840091	0.883969	0.881995	0.863004	0.874556	0.880246	0.824902	0.830643	0.837008	0.836367	1	0.896843	0.0607308
1240	12	54145	0.21658	63.5557	8.0823	3.39979	1.25045	0.944418	0.901487	0.878419	0.907166	0.932007	0.896888	0.89397	0.911469	0.858971	0.879453	0.840345	0.884468	0.882408	0.863478	0.87467	0.880525	0.824859	0.830899	0.837049	0.836476	1	0.89774	0.0603852
1240	12	54145	0.21658	63.5557	8.0823	3.39979	1.25045	0.944418	0.901487	0.878419	0.907166	0.932007	0.896888	0.89397	0.911469	0.858971	0.879453	0.840345	0.884468	0.882408	0.863478	0.87467	0.880525	0.824859	0.830899	0.837049	0.836476	1	0.89774	0.0603852
1245	17	46186	0.184744	102.02	8.91751	13.6403	3.51545	0.945665	0.903282	0.879725	0.908057	0.932415	0.897545	0.894947	0.911694	0.859719	0.880137	0.840958	0.8849	0.883742	0.863259	0.874897	0.880223	0.82538	0.831724	0.837743	0.836617	1	0.898665	0.0600054
1246	18	22558	0.090232	97.3371	7.5718	11.7989	2.68972	0.954672	0.91697	0.892433	0.916992	0.94011	0.905178	0.901698	0.914775	0.865436	0.886869	0.845797	0.888753	0.888088	0.866411	0.877316	0.882392	0.828642	0.833097	0.834427	0.835402	1	0.906675	0.0567615
1250	22	20725	0.0829	97.3159	7.58005	11.7919	2.69297	0.954596	0.917949	0.893245	0.918432	0.940796	0.905911	0.903016	0.914765	0.865742	0.886514	0.846104	0.889168	0.88883	0.866683	0.877467	0.882799	0.828299	0.833052	0.833848	0.835127	1	0.907235	0.0564686
1250	10	56061	0.224244	63.8046	8.01048	3.43555	1.24308	0.948966	0.872888	0.874744	0.902178	0.942589	0.852036	0.863461	0.902677	0.863559	0.891315	0.846275	0.871675	0.871354	0.829347	0.849253	0.885669	0.855738	0.826778	0.83509	0.819286	1	0.888739	0.0614106
1252	12	52485	0.20994	63.7601	8.17311	3.43512	1.27457	0.949976	0.874974	0.876308	0.903048	0.943298	0.853234	0.864504	0.903477	0.864514	0.891798	0.847261	0.871887	0.871973	0.83059	0.849862	0.885901	0.855454	0.826874	0.835315	0.819825	1	0.889802	0.0610955
1252	12	52485	0.20994	63.7601	8.17311	3.43512	1.27457	0.949976	0.874974	0.876308	0.903048	0.943298	0.853234	0.864504	0.903477	0.864514	0.891798	0.847261	0.871887	0.871973	0.83059	0.849862	0.885901	0.855454	0.826874	0.835315	0.819825	1	0.889802	0.0610955
1257	17	44731	0.178924	101.43	9.00005	13.4149	3.511	0.951097	0.877691	0.877926	0.904149	0.943753	0.85377	0.865295	0.903646	0.865004	0.892133	0.847499	0.871767	0.872315	0.831627	0.850629	0.885963	0.855514	0.826686	0.834902	0.820337	1	0.8908	0.0607346
1258	18	22371	0.089484	96.7952	7.61693	11.6086	2.67604	0.958853	0.893568	0.891958	0.914197	0.947991	0.860914	0.870591	0.906799	0.869474	0.895914	0.853292	0.873765	0.877699	0.835658	0.852622	0.889142	0.855728	0.828997	0.83758	0.818403	1	0.898642	0.0577036
1262	22	20414	0.081656	96.7843	7.63651	11.6058	2.68189	0.959636	0.89517	0.893627	0.914593	0.948491	0.862888	0.871877	0.907416	0.869428	0.895513	0.853091	0.874351	0.877437	0.836338	0.853164	0.888753	0.856128	0.828378	0.83815	0.819389	1	0.899478	0.0574705
1262	10	56429	0.225716	62.5914	7.84199	3.24331	1.16683	0.939933	0.885919	0.898837	0.900034	0.935237	0.862952	0.894451	0.885201	0.867905	0.871892	0.84018	0.854135	0.892378	0.867595	0.855624	0.882817	0.859753	0.808503	0.868791	0.841872	1	0.893095	0.062721
1264	12	52841	0.211364	62.5336	8.01406	3.24126	1.19849	0.941031	0.887493	0.899765	0.900854	0.936366	0.863506	0.895072	0.886007	0.868719	0.871899	0.840919	0.854488	0.892489	0.867981	0.85586	0.882866	0.859967	0.808615	0.869221	0.841543	1	0.893931	0.0623798
1264	12	52841	0.211364	62.5336	8.01406	3.24126	1.19849	0.941031	0.887493	0.899765	0.900854	0.936366	0.863506	0.895072	0.886007	0.868719	0.871899	0.840919	0.854488	0.892489	0.867981	0.85586	0.882866	0.859967	0.808615	0.869221	0.841543	1	0.893931	0.0623798
1269	17	45268	0.181072	100.195	8.88497	12.9324	3.3787	0.941846	0.88895	0.900559	0.901807	0.937086	0.864617	0.896119	0.886288	0.869312	0.872261	0.84193	0.854798	0.893004	0.868605	0.85619	0.88356	0.859967	0.80875	0.868881	0.841279	1	0.894741	0.0621222
1270	18	24340	0.09736	95.99	7.65393	11.328	2.6461	0.951315	0.902732	0.912408	0.911915	0.943919	0.875062	0.902198	0.891454	0.87424	0.876869	0.847247	0.856224	0.897802	0.869844	0.856081	0.884326	0.860579	0.809778	0.869207	0.83977	1	0.902769	0.05844
1274	22	22286	0.089144	95.9729	7.64947	11.3217	2.64339	0.952773	0.904761	0.913354	0.91304	0.945257	0.875998	0.902854	0.892556	0.875079	0.877793	0.847707	0.856816	0.89812	0.870457	0.856906	0.883828	0.860518	0.809342	0.869627	0.839653	1	0.903844	0.0580104
1274	10	55273	0.221092	62.5126	7.80504	3.23033	1.16238	0.94709	0.893963	0.882275	0.901815	0.946782	0.885143	0.894171	0.918939	0.845829	0.886527	0.841378	0.868589	0.892	0.858141	0.823132	0.86772	0.859868	0.834847	0.858231	0.847982	1	0.896962	0.0588309
1276	12	51866	0.207464	62.4404	7.986	3.2264	1.19426	0.948068	0.895876	0.883835	0.902923	0.947422	0.886486	0.89523	0.919726	0.84645	0.887123	0.842026	0.869018	0.892521	0.858356	0.823314	0.867842	0.860149	0.834901	0.85851	0.848446	1	0.897984	0.0583798
1276	12	51866	0.207464	62.4404	7.986	3.2264	1.19426	0.948068	0.895876	0.883835	0.902923	0.947422	0.886486	0.89523	0.919726	0.84645	0.887123	0.842026	0.869018	0.892521	0.858356	0.823314	0.867842	0.860149	0.834901	0.85851	0.848446	1	0.897984	0.0583798
1281	17	44357	0.177428	103.035	8.87818	14.0408	3.5702	0.949309	0.897288	0.884629	0.90404	0.947697	0.887391	0.894966	0.919844	0.846811	0.887087	0.842573	0.869716	0.893095	0.858252	0.823342	0.867597	0.860078	0.835877	0.858748	0.848592	1	0.898685	0.0581115
1282	18	20552	0.082208	97.813	7.53855	11.9682	2.70441	0.957668	0.910812	0.897017	0.915288	0.953508	0.894293	0.902905	0.923438	0.853372	0.890011	0.847509	0.871472	0.898063	0.861936	0.826075	0.869623	0.863152	0.836488	0.860719	0.848287	1	0.90657	0.0544834
1286	22	18850	0.0754	97.7821	7.54916	11.9576	2.70566	0.958488	0.912679	0.897772	0.916021	0.953979	0.894536	0.903873	0.923501	0.854085	0.88939	0.849204	0.871141	0.898594	0.861989	0.826472	0.869867	0.864271	0.836737	0.860477	0.847427	1	0.907279	0.0542234
1286	10	54748	0.218992	65.4282	8.23628	3.70407	1.34123	0.945359	0.887274	0.892845	0.929943	0.9366	0.89174	0.878315	0.888672	0.878397	0.872068	0.862424	0.860196	0.87226	0.84078	0.831026	0.877676	0.823144	0.80592	0.827245	0.834588	1	0.896339	0.0582064
1288	12	51329	0.205316	65.3708	8.42595	3.70269	1.38009	0.946229	0.888981	0.894095	0.9304	0.937384	0.892488	0.878694	0.889692	0.879191	0.872109	0.86307	0.860625	0.872733	0.840928	0.83108	0.878246	0.823414	0.805967	0.826813	0.835083	1	0.897148	0.0579882
1288	12	51329	0.205316	65.3708	8.42595	3.70269	1.38009	0.946229	0.888981	0.894095	0.9304	0.937384	0.892488	0.878694	0.889692	0.879191	0.872109	0.86307	0.860625	0.872733	0.840928	0.83108	0.878246	0.823414	0.805967	0.826813	0.835083	1	0.897148	0.0579882
1293	17	43762	0.175048	105.754	9.32247	15.1917	3.94576	0.947272	0.890476	0.89612	0.93083	0.93772	0.892841	0.879107	0.890693	0.880033	0.872149	0.862883	0.860438	0.872561	0.841609	0.830824	0.879827	0.823031	0.806053	0.826231	0.834708	1	0.897921	0.057755
1294	18	14504	0.058016	100.29	7.62229	12.8905	2.87778	0.957115	0.909301	0.911748	0.937983	0.943464	0.902303	0.887445	0.901682	0.886893	0.877896	0.867106	0.868588	0.877413	0.845594	0.832219	0.886755	0.827772	0.811397	0.827323	0.836424	1	0.907654	0.0543286
1298	22	13350	0.0534	100.263	7.61729	12.8801	2.8757	0.958502	0.909663	0.913371	0.937715	0.943521	0.90236	0.888052	0.902434	0.887079	0.879251	0.867566	0.869064	0.876966	0.84618	0.832584	0.888165	0.828352	0.811835	0.826404	0.836592	1	0.908261	0.0541281
1298	10	53144	0.212576	67.6532	8.36831	4.08677	1.4522	0.935741	0.885886	0.864547	0.913123	0.941913	0.878001	0.881087	0.875819	0.887015	0.896348	0.852599	0.891267	0.889338	0.84511	0.856785	0.86626	0.842701	0.830705	0.825399	0.852476	1	0.892414	0.0636415
1300	12	49797	0.199188	67.5713	8.54573	4.0803	1.48965	0.936894	0.887694	0.865835	0.914292	0.942476	0.878979	0.882443	0.876499	0.887523	0.896811	0.852913	0.891499	0.889501	0.845071	0.856497	0.866478	0.842159	0.830873	0.82514	0.852592	1	0.893341	0.0632381
1300	12	49797	0.199188	67.5713	8.54573	4.0803	1.48965	0.936894	0.887694	0.865835	0.914292	0.942476	0.878979	0.882443	0.876499	0.887523	0.896811	0.852913	0.891499	0.889501	0.845071	0.856497	0.866478	0.842159	0.830873	0.82514	0.852592	1	0.893341	0.0632381
1305	17	42509	0.170036	108.174	9.44352	16.2469	4.17669	0.938095	0.889259	0.867969	0.915359	0.943341	0.879967	0.883601	0.877402	0.888141	0.897386	0.85269	0.892882	0.890082	0.845327	0.856595	0.866734	0.842645	0.831024	0.825213	0.853113	1	0.894418	0.0628001
1306	18	11749	0.046996	101.335	7.65564	13.2934	2.95822	0.950251	0.91212	0.888373	0.929611	0.950975	0.892501	0.893182	0.888884	0.896459	0.902417	0.860882	0.89897	0.895651	0.849051	0.858669	0.871606	0.844795	0.832794	0.822453	0.854328	1	0.90663	0.057165
1310	22	10779	0.043116	101.331	7.63617	13.2907	2.94809	0.95148	0.913814	0.889832	0.930791	0.951062	0.89178	0.893682	0.889647	0.897208	0.902403	0.861212	0.899852	0.897022	0.849198	0.85866	0.872669	0.844837	0.83338	0.823407	0.853094	1	0.907445	0.0567733
1310	10	57110	0.22844	67.2719	8.3759	4.02077	1.44011	0.938951	0.899877	0.870872	0.902994	0.936036	0.881229	0.892567	0.884749	0.854938	0.877648	0.835843	0.870137	0.882954	0.833724	0.836929	0.878349	0.849186	0.858256	0.834871	0.852136	1	0.891944	0.0632708
1312	12	53497	0.213988	67.2024	8.57563	4.01758	1.48282	0.940258	0.901209	0.872703	0.904555	0.936744	0.882255	0.893461	0.885564	0.855702	0.878133	0.836075	0.870488	0.883395	0.834075	0.837383	0.878601	0.849309	0.858515	0.83443	0.852057	1	0.892971	0.0628772
1312	12	53497	0.213988	67.2024	8.57563	4.01758	1.48282	0.940258	0.901209	0.872703	0.904555	0.936744	0.882255	0.893461	0.885564	0.855702	0.878133	0.836075	0.870488	0.883395	0.834075	0.837383	0.878601	0.849309	0.858515	0.83443	0.852057	1	0.892971	0.0628772
1317	17	45650	0.1826	104.921	9.42866	14.8503	3.93261	0.941709	0.903111	0.874359	0.905487	0.937021	0.883319	0.894743	0.885465	0.856769	0.878773	0.836813	0.871303	0.883877	0.834425	0.837196	0.878708	0.849507	0.858949	0.833658	0.851468	1	0.893988	0.0624702
1318	18	14094	0.056376	100.703	7.58299	13.0461	2.9019	0.954874	0.91986	0.892082	0.91915	0.946396	0.897261	0.902547	0.889279	0.867603	0.883035	0.842699	0.876614	0.890202	0.838974	0.840109	0.882184	0.85469	0.860969	0.832446	0.852916	1	0.905042	0.0582124
1322	22	12949	0.051796	100.708	7.5761	13.0475	2.89827	0.954861	0.921345	0.893158	0.921152	0.947139	0.8981	0.902965	0.889721	0.866862	0.882848	0.843965	0.877365	0.890262	0.838945	0.83991	0.881535	0.855935	0.861418	0.832574	0.852884	1	0.90573	0.0580976
1322	10	55766	0.223064	67.0217	8.17889	3.96951	1.39701	0.938672	0.911245	0.871768	0.8753	0.926658	0.871284	0.881621	0.904763	0.858875	0.865375	0.862273	0.86377	0.896119	0.842834	0.858426	0.87955	0.851334	0.842655	0.833043	0.834236	1	0.890763	0.0626003
1324	12	52221	0.208884	66.967	8.36278	3.96797	1.43503	0.939804	0.912497	0.873604	0.876553	0.927299	0.872168	0.882145	0.905278	0.859549	0.866127	0.863465	0.864049	0.896679	0.842908	0.858783	0.879876	0.851736	0.843636	0.832989	0.834262	1	0.891722	0.0621332
1324	12	52221	0.208884	66.967	8.36278	3.96797	1.43503	0.939804	0.912497	0.873604	0.876553	0.927299	0.872168	0.882145	0.905278	0.859549	0.866127	0.863465	0.864049	0.896679	0.842908	0.858783	0.879876	0.851736	0.843636	0.832989	0.834262	1	0.891722	0.0621332
1329	17	44712	0.178848	107.564	9.28696	15.9673	4.06468	0.94081	0.913826	0.876085	0.878578	0.928498	0.872339	0.883454	0.906256	0.860026	0.866647	0.864019	0.864779	0.897947	0.843085	0.858986	0.879697	0.852433	0.844516	0.833658	0.834373	1	0.892874	0.0617623
1330	18	15080	0.06032	99.7842	7.67595	12.7026	2.87523	0.951326	0.925962	0.895292	0.896353	0.938561	0.882361	0.894463	0.912401	0.868004	0.87994	0.870259	0.870358	0.899735	0.848143	0.857958	0.884715	0.855537	0.84695	0.833654	0.83571	1	0.903676	0.0574237
1334	22	13921	0.055684	99.7783	7.64484	12.6986	2.86212	0.951764	0.927484	0.896236	0.897996	0.938977	0.882444	0.895087	0.913153	0.868328	0.880899	0.870807	0.870232	0.900474	0.848359	0.857877	0.885245	0.855973	0.847317	0.834423	0.835967	1	0.904417	0.0571995
1334	10	58733	0.234932	64.789	8.14577	3.59674	1.30322	0.934985	0.893467	0.896676	0.910944	0.936092	0.866063	0.866395	0.903921	0.868983	0.859525	0.835689	0.874806	0.888666	0.83992	0.837664	0.881174	0.875743	0.792272	0.836923	0.843691	1	0.892406	0.0612247
1336	12	55006	0.220024	64.7355	8.3309	3.59574	1.33861	0.936361	0.894775	0.897766	0.912155	0.936771	0.866524	0.866742	0.904101	0.86966	0.860697	0.835545	0.875014	0.889358	0.840036	0.83809	0.881213	0.876032	0.792695	0.836763	0.843835	1	0.893232	0.0609299
1336	12	55006	0.220024	64.7355	8.3309	3.59574	1.33861	0.936361	0.894775	0.897766	0.912155	0.936771	0.866524	0.866742	0.904101	0.86966	0.860697	0.835545	0.875014	0.889358	0.840036	0.83809	0.881213	0.876032	0.792695	0.836763	0.843835	1	0.893232	0.0609299
1341	17	46761	0.187044	104.362	9.2311	14.6045	3.80874	0.9381	0.896559	0.899746	0.913101	0.937138	0.867047	0.868224	0.90429	0.870073	0.861337	0.835279	0.874842	0.889523	0.841428	0.838551	0.880798	0.876179	0.791963	0.837172	0.844005	1	0.894242	0.0604276
1342	18	17682	0.070728	99.1909	7.55604	12.4738	2.7841	0.951052	0.911322	0.909541	0.923906	0.943417	0.877898	0.878266	0.911605	0.876343	0.869839	0.84029	0.880161	0.891302	0.845804	0.843541	0.884487	0.878718	0.795894	0.839894	0.846963	1	0.903632	0.0563169
1346	22	16248	0.064992	99.2099	7.57494	12.482	2.79296	0.951963	0.912451	0.910974	0.925068	0.943778	0.879431	0.879031	0.911805	0.876416	0.871061	0.841734	0.880816	0.891679	0.847058	0.844535	0.884263	0.878262	0.795975	0.840196	0.847058	1	0.904527	0.0559319
1346	10	59893	0.239572	66.2157	8.20581	3.83345	1.36497	0.951196	0.880645	0.872264	0.920391	0.932814	0.886422	0.869409	0.90675	0.861344	0.874343	0.846192	0.851418	0.865218	0.839756	0.859282	0.872381	0.840182	0.831558	0.818067	0.82073	1	0.892055	0.0604014
1348	12	56029	0.224116	66.153	8.39561	3.831	1.40298	0.952203	0.882195	0.874021	0.921612	0.933659	0.88721	0.870192	0.907316	0.862259	0.874627	0.846651	0.852166	0.8659	0.840056	0.859716	0.872504	0.840413	0.831632	0.818371	0.821137	1	0.893031	0.0600564
1348	12	56029	0.224116	66.153	8.39561	3.831	1.40298	0.952203	0.882195	0.874021	0.921612	0.933659	0.88721	0.870192	0.907316	0.862259	0.874627	0.846651	0.852166	0.8659	0.840056	0.859716	0.872504	0.840413	0.831632	0.818371	0.821137	1	0.893031	0.0600564
1353	17	47685	0.19074	102.823	9.25079	13.9816	3.69778	0.953235	0.883024	0.87472	0.922869	0.934036	0.888235	0.870735	0.907969	0.862682	0.874772	0.846283	0.852459	0.866855	0.840023	0.859746	0.872297	0.840401	0.832148	0.819094	0.821233	1	0.893702	0.0597454
1354	18	21348	0.085392	97.8789	7.76095	12.0042	2.78048	0.961636	0.900506	0.889217	0.93175	0.940018	0.89636	0.878326	0.912615	0.870808	0.879708	0.849119	0.856895	0.871674	0.841461	0.862352	0.874532	0.843873	0.837198	0.823543	0.824082	1	0.902442	0.0562517
1358	22	19535	0.07814	97.878	7.76616	12.0041	2.78067	0.962785	0.901817	0.890888	0.932506	0.941106	0.897364	0.879933	0.912362	0.87205	0.879294	0.848579	0.857743	0.871999	0.84195	0.862529	0.874482	0.844203	0.836857	0.824085	0.824597	1	0.903344	0.0558228
1358	10	58963	0.235852	62.3777	7.78181	3.2093	1.15361	0.941429	0.890949	0.891423	0.930321	0.937181	0.864898	0.876533	0.877822	0.897504	0.893493	0.843258	0.851644	0.879153	0.870953	0.856461	0.885538	0.854434	0.823686	0.807956	0.837661	1	0.896252	0.0641605
1360	12	55297	0.221188	62.3408	7.95454	3.21036	1.1858	0.9427	0.892761	0.89277	0.931434	0.9377	0.865906	0.877742	0.878899	0.898096	0.894045	0.843861	0.852732	0.879966	0.871069	0.856782	0.885419	0.854486	0.823905	0.808335	0.837098	1	0.897282	0.0636876
1360	12	55297	0.221188	62.3408	7.95454	3.21036	1.1858	0.9427	0.892761	0.89277	0.931434	0.9377	0.865906	0.877742	0.878899	0.898096	0.894045	0.843861	0.852732	0.879966	0.871069	0.856782	0.885419	0.854486	0.823905	0.808335	0.837098	1	0.897282	0.0636876
1365	17	47245	0.18898	101.481	8.83614	13.424	3.44958	0.943613	0.894391	0.894073	0.932765	0.938618	0.867076	0.879352	0.880072	0.898423	0.894931	0.844026	0.852503	0.879924	0.871701	0.857223	0.884485	0.855096	0.824299	0.808594	0.837623	1	0.898271	0.0631865
1366	18	24419	0.097676	96.3637	7.60743	11.456	2.6516	0.953888	0.908596	0.906937	0.939207	0.944613	0.878087	0.887895	0.889594	0.902351	0.900794	0.847701	0.860068	0.883533	0.872743	0.85802	0.887076	0.857181	0.826754	0.811417	0.837258	1	0.906784	0.059389
1370	22	22314	0.089256	96.3631	7.60937	11.4559	2.65174	0.954513	0.909967	0.908152	0.940486	0.945281	0.879358	0.888388	0.890696	0.90311	0.900757	0.848548	0.860334	0.883683	0.871807	0.858923	0.887559	0.85778	0.826992	0.8118	0.838016	1	0.907624	0.0590276
1370	10	55650	0.2226	63.4247	7.95333	3.37433	1.21671	0.940404	0.89965	0.884555	0.901716	0.928553	0.84823	0.89708	0.900252	0.860305	0.880773	0.834483	0.868832	0.883109	0.836379	0.841114	0.869695	0.851276	0.805175	0.824061	0.848446	1	0.891229	0.0630363
1372	12	52060	0.20824	63.3467	8.11504	3.36872	1.24678	0.941779	0.901277	0.886429	0.903169	0.929648	0.849779	0.898473	0.90098	0.861093	0.881406	0.835017	0.869401	0.883605	0.836333	0.840809	0.869891	0.851623	0.805446	0.824097	0.848992	1	0.892405	0.0625436
1372	12	52060	0.20824	63.3467	8.11504	3.36872	1.24678	0.941779	0.901277	0.886429	0.903169	0.929648	0.849779	0.898473	0.90098	0.861093	0.881406	0.835017	0.869401	0.883605	0.836333	0.840809	0.869891	0.851623	0.805446	0.824097	0.848992	1	0.892405	0.0625436
1377	17	44620	0.17848	100.427	8.9668	13.0261	3.42677	0.94303	0.902297	0.887427	0.904516	0.930368	0.85167	0.899697	0.901905	0.862394	0.882071	0.835197	0.869498	0.883572	0.83587	0.840509	0.870238	0.852846	0.806634	0.824664	0.849731	1	0.893383	0.0623
1378	18	22571	0.090284	96.8447	7.62259	11.6265	2.68342	0.951265	0.914293	0.900913	0.91704	0.936711	0.864583	0.9084	0.908201	0.867795	0.887134	0.841522	0.873178	0.885716	0.838266	0.841434	0.870896	0.856165	0.810443	0.825152	0.853485	1	0.901979	0.0588792
1382	22	20719	0.082876	96.8275	7.62157	11.6203	2.68311	0.952338	0.915898	0.902191	0.917757	0.93798	0.865172	0.909455	0.908152	0.867658	0.888098	0.841088	0.873546	0.88513	0.83923	0.842391	0.871615	0.85605	0.810512	0.82545	0.853323	1	0.90281	0.058633
1382	10	56131	0.224524	63.2385	7.86194	3.34216	1.19238	0.933459	0.912428	0.860799	0.885589	0.938252	0.861342	0.892493	0.876574	0.854394	0.85443	0.84179	0.85418	0.874223	0.843464	0.870473	0.867872	0.861609	0.822095	0.796013	0.846992	1	0.886975	0.0632656
1384	12	52501	0.210004	63.1787	8.03294	3.33966	1.22415	0.934344	0.913868	0.862336	0.886326	0.939258	0.862345	0.893373	0.877936	0.855231	0.855231	0.842317	0.854603	0.874631	0.844241	0.870926	0.867831	0.862136	0.823346	0.796709	0.846984	1	0.887953	0.0629151
1384	12	52501	0.210004	63.1787	8.03294	3.33966	1.22415	0.934344	0.913868	0.862336	0.886326	0.939258	0.862345	0.893373	0.877936	0.855231	0.855231	0.842317	0.854603	0.874631	0.844241	0.870926	0.867831	0.862136	0.823346	0.796709	0.846984	1	0.887953	0.0629151
1389	17	44899	0.179596	103.094	8.9319	14.0679	3.58801	0.935522	0.914185	0.864318	0.887514	0.940233	0.863171	0.894853	0.878316	0.855721	0.855743	0.843103	0.855364	0.874852	0.845041	0.870699	0.868238	0.862402	0.823081	0.796666	0.846634	1	0.888845	0.0624461
1390	18	18579	0.074316	98.8068	7.5639	12.3324	2.77621	0.948006	0.926395	0.879165	0.899133	0.94771	0.871629	0.900641	0.887615	0.86622	0.86299	0.852145	0.858846	0.877792	0.849131	0.874213	0.873163	0.864874	0.825152	0.797459	0.846601	1	0.898415	0.0588021
1394	22	16986	0.067944	98.7809	7.57644	12.3236	2.78122	0.948575	0.927646	0.881226	0.900183	0.948428	0.871688	0.90189	0.889409	0.867244	0.862769	0.852437	0.859502	0.878047	0.84914	0.875044	0.873661	0.865448	0.826328	0.797392	0.846373	1	0.899319	0.0584604
1394	10	58147	0.232588	66.4324	8.18401	3.86921	1.37253	0.93329	0.890579	0.886753	0.908284	0.937056	0.872693	0.870716	0.899849	0.870827	0.874293	0.832554	0.871524	0.884302	0.849571	0.856854	0.886452	0.851325	0.841944	0.832046	0.848505	1	0.892258	0.0618831
1396	12	54385	0.21754	66.3688	8.36832	3.86631	1.40985	0.93443	0.892801	0.887975	0.90935	0.937611	0.873862	0.872106	0.900395	0.871757	0.874579	0.833153	0.871647	0.884555	0.849848	0.857396	0.886853	0.851687	0.842714	0.832196	0.849002	1	0.893296	0.0615654
1396	12	54385	0.21754	66.3688	8.36832	3.86631	1.40985	0.93443	0.892801	0.887975	0.90935	0.937611	0.873862	0.872106	0.900395	0.871757	0.874579	0.833153	0.871647	0.884555	0.849848	0.857396	0.886853	0.851687	0.842714	0.832196	0.849002	1	0.893296	0.0615654
1401	17	46439	0.185756	105.925	9.26894	15.2602	3.93748	0.935722	0.893828	0.889296	0.910495	0.938015	0.874394	0.872844	0.901268	0.872553	0.875493	0.833771	0.871057	0.885527	0.850223	0.85776	0.887831	0.851999	0.842622	0.832092	0.849588	1	0.894157	0.0612166
1402	18	15131	0.060524	100.651	7.56563	13.0249	2.8864	0.949276	0.909391	0.904798	0.920891	0.943097	0.88507	0.883055	0.907177	0.883914	0.881303	0.838147	0.875388	0.890324	0.857379	0.860353	0.892869	0.853876	0.843566	0.834082	0.8512	1	0.904269	0.0571532
1406	22	13773	0.055092	100.641	7.57319	13.0216	2.88944	0.949829	0.910913	0.906447	0.92253	0.943295	0.886699	0.883577	0.907682	0.884811	0.881108	0.839178	0.875953	0.890547	0.857475	0.860197	0.893124	0.854135	0.843789	0.834096	0.851049	1	0.905155	0.0569037
1406	10	55765	0.22306	67.2276	8.29455	4.00977	1.4252	0.937793	0.8954	0.859939	0.901614	0.933865	0.859616	0.878759	0.909881	0.865875	0.875836	0.834098	0.850166	0.857186	0.847082	0.857025	0.86097	0.867991	0.819215	0.804618	0.845243	1	0.887676	0.0634333
1408	12	52055	0.20822	67.1635	8.48326	4.00691	1.46456	0.939026	0.897166	0.861954	0.90268	0.934358	0.860907	0.879992	0.910345	0.866295	0.876016	0.834406	0.850418	0.857343	0.847728	0.857093	0.861521	0.868274	0.819988	0.804851	0.84549	1	0.888711	0.063043
1408	12	52055	0.20822	67.1635	8.48326	4.00691	1.46456	0.939026	0.897166	0.861954	0.90268	0.934358	0.860907	0.879992	0.910345	0.866295	0.876016	0.834406	0.850418	0.857343	0.847728	0.857093	0.861521	0.868274	0.819988	0.804851	0.84549	1	0.888711	0.063043
1413	17	44412	0.177648	107.925	9.42709	16.1363	4.15977	0.939904	0.898248	0.863179	0.904226	0.934826	0.862109	0.88064	0.911342	0.866545	0.876452	0.834257	0.850739	0.857978	0.847609	0.857043	0.861501	0.868166	0.821332	0.805233	0.845503	1	0.889525	0.0627658
1414	18	11517	0.046068	101.563	7.56945	13.3775	2.95575	0.953807	0.917296	0.883694	0.918121	0.945385	0.878744	0.891856	0.920639	0.873882	0.880003	0.842233	0.856256	0.862551	0.850699	0.863376	0.860988	0.873361	0.82235	0.802683	0.847573	1	0.901869	0.0578192
1418	22	10550	0.0422	101.539	7.58661	13.369	2.96104	0.954929	0.918152	0.885166	0.919431	0.946019	0.878483	0.892512	0.921327	0.873981	0.880284	0.842986	0.857962	0.862464	0.850237	0.864692	0.861611	0.872891	0.822701	0.802559	0.847915	1	0.90264	0.0573549
1418	10	56158	0.224632	68.4761	8.41011	4.23452	1.49495	0.934889	0.892455	0.894877	0.916334	0.934435	0.879251	0.831573	0.891503	0.86505	0.879981	0.840317	0.855096	0.88113	0.849701	0.863234	0.893969	0.833069	0.821237	0.799957	0.845454	1	0.890933	0.0620091
1420	12	52492	0.209968	68.4154	8.59528	4.2319	1.53353	0.936333	0.894022	0.896413	0.917578	0.935085	0.880382	0.833384	0.892698	0.866065	0.880734	0.840471	0.855673	0.881439	0.849853	0.86337	0.894127	0.833632	0.821716	0.799903	0.845719	1	0.89205	0.0615113
1420	12	52492	0.209968	68.4154	8.59528	4.2319	1.53353	0.936333	0.894022	0.896413	0.917578	0.935085	0.880382	0.833384	0.892698	0.866065	0.880734	0.840471	0.855673	0.881439	0.849853	0.86337	0.894127	0.833632	0.821716	0.799903	0.845719	1	0.89205	0.0615113
1425	17	44634	0.178536	102.303	9.40026	13.7852	3.72581	0.937772	0.895483	0.897164	0.918269	0.935397	0.881088	0.8347	0.893781	0.866839	0.880988	0.841634	0.856466	0.881626	0.850058	0.863198	0.894374	0.834151	0.823072	0.800309	0.846216	1	0.892944	0.0611764
1426	18	20365	0.08146	97.601	7.84432	11.9087	2.79994	0.94714	0.908667	0.908446	0.92519	0.942524	0.890277	0.845888	0.901301	0.87341	0.887454	0.84493	0.859882	0.887282	0.853916	0.867542	0.896096	0.837515	0.826737	0.803437	0.847803	1	0.901308	0.0574478
1430	22	18553	0.074212	97.5882	7.85099	11.9045	2.80059	0.947583	0.910554	0.909556	0.926131	0.943594	0.89088	0.847087	0.90263	0.87401	0.888401	0.845092	0.860292	0.886865	0.853447	0.868135	0.896486	0.837654	0.826578	0.804237	0.848946	1	0.90218	0.0572589
1430	10	57527	0.230108	59.7149	7.42926	2.81641	1.00691	0.932849	0.908626	0.877553	0.897978	0.94699	0.864159	0.893832	0.892146	0.875154	0.887062	0.811019	0.847333	0.879657	0.853625	0.87326	0.87877	0.869001	0.788325	0.787422	0.830054	1	0.892162	0.0594572
1432	12	53860	0.21544	59.6529	7.58177	2.81319	1.03127	0.934385	0.909645	0.879066	0.898505	0.947252	0.865197	0.8943	0.893325	0.875845	0.887022	0.811632	0.847893	0.880162	0.853871	0.873635	0.878964	0.869022	0.788804	0.78705	0.830059	1	0.893005	0.0590882
1432	12	53860	0.21544	59.6529	7.58177	2.81319	1.03127	0.934385	0.909645	0.879066	0.898505	0.947252	0.865197	0.8943	0.893325	0.875845	0.887022	0.811632	0.847893	0.880162	0.853871	0.873635	0.878964	0.869022	0.788804	0.78705	0.830059	1	0.893005	0.0590882
1437	17	46081	0.184324	99.0285	8.42741	12.4654	3.12377	0.935754	0.911265	0.881307	0.899297	0.948178	0.866051	0.895727	0.894403	0.876923	0.886927	0.812113	0.848755	0.881274	0.854517	0.874211	0.879104	0.868384	0.7891	0.786886	0.829745	1	0.894129	0.0586379
1438	18	22179	0.088716	97.6109	7.2078	11.8776	2.56884	0.945264	0.923148	0.892849	0.908449	0.953627	0.875107	0.904797	0.900289	0.882862	0.891496	0.819086	0.852698	0.883944	0.857207	0.879729	0.88036	0.86751	0.792371	0.78908	0.832928	1	0.902128	0.0550276
1442	22	20229	0.080916	97.5852	7.19891	11.8679	2.56468	0.946784	0.924218	0.894508	0.90919	0.954397	0.875871	0.905359	0.900267	0.882841	0.892036	0.818602	0.853774	0.884003	0.857235	0.880221	0.881729	0.867937	0.792773	0.789733	0.833976	1	0.902974	0.0546932
1442	10	60927	0.243708	67.5817	8.27635	4.07045	1.43308	0.930335	0.898124	0.884723	0.902925	0.946805	0.857026	0.878207	0.912879	0.850945	0.860111	0.828253	0.843468	0.881891	0.838807	0.85815	0.876024	0.858273	0.81079	0.797692	0.839283	1	0.88942	0.0629053
1444	12	56918	0.227672	67.5517	8.47734	4.07394	1.47519	0.93134	0.899434	0.886011	0.904011	0.947407	0.858305	0.879362	0.913235	0.852033	0.861336	0.828912	0.843889	0.882357	0.839023	0.858779	0.875804	0.858287	0.810657	0.797735	0.839286	1	0.890349	0.0625358
1444	12	56918	0.227672	67.5517	8.47734	4.07394	1.47519	0.93134	0.899434	0.886011	0.904011	0.947407	0.858305	0.879362	0.913235	0.852033	0.861336	0.828912	0.843889	0.882357	0.839023	0.858779	0.875804	0.858287	0.810657	0.797735	0.839286	1	0.890349	0.0625358
1449	17	48355	0.19342	104.36	9.35484	14.6125	3.85673	0.932902	0.90091	0.887633	0.905242	0.947958	0.859932	0.879578	0.913763	0.852383	0.861514	0.829335	0.844742	0.882504	0.839303	0.859777	0.875794	0.858288	0.810909	0.797177	0.839448	1	0.891339	0.0621654
1450	18	18006	0.072024	99.137	7.70952	12.4626	2.84619	0.94524	0.91389	0.900728	0.91675	0.955737	0.874958	0.888537	0.919749	0.862629	0.869238	0.838054	0.851772	0.886316	0.842886	0.863407	0.881678	0.858492	0.813701	0.797984	0.841775	1	0.901405	0.0580696
1454	22	16477	0.065908	99.1225	7.71868	12.4578	2.8487	0.945864	0.915094	0.902015	0.917339	0.956242	0.8761	0.889604	0.921041	0.863234	0.870425	0.83917	0.852613	0.886053	0.843873	0.864205	0.881926	0.85856	0.813771	0.798386	0.842599	1	0.902269	0.0576545
1454	10	63070	0.25228	63.2791	7.89023	3.34961	1.20211	0.939226	0.882726	0.863319	0.900642	0.944229	0.879745	0.871936	0.902148	0.857119	0.87215	0.822737	0.864032	0.890098	0.850048	0.873894	0.853964	0.845751	0.813295	0.793523	0.847447	1	0.888079	0.0629028
1456	12	58867	0.235468	63.2104	8.06907	3.34603	1.23412	0.939992	0.884248	0.865638	0.902178	0.944706	0.880986	0.872628	0.90284	0.857866	0.873257	0.822761	0.864049	0.890185	0.85068	0.874106	0.854095	0.846323	0.813461	0.793552	0.84758	1	0.889088	0.0626241
1456	12	58867	0.235468	63.2104	8.06907	3.34603	1.23412	0.939992	0.884248	0.865638	0.902178	0.944706	0.880986	0.872628	0.90284	0.857866	0.873257	0.822761	0.864049	0.890185	0.85068	0.874106	0.854095	0.846323	0.813461	0.793552	0.84758	1	0.889088	0.0626241
1461	17	50104	0.200416	100.668	8.93998	13.1165	3.4316	0.940863	0.886346	0.867057	0.903461	0.945453	0.881447	0.874002	0.903571	0.859243	0.873842	0.823697	0.864642	0.890737	0.85074	0.873862	0.854123	0.846998	0.813458	0.794418	0.846918	1	0.890119	0.0621577
1462	18	24798	0.099192	97.1199	7.59601	11.7227	2.68505	0.948564	0.900617	0.880978	0.912009	0.951569	0.885878	0.881603	0.908259	0.865715	0.880555	0.828938	0.868699	0.892471	0.853577	0.877712	0.858235	0.850835	0.816719	0.794096	0.846439	1	0.897993	0.0592113
1466	22	22670	0.09068	97.0869	7.58774	11.7104	2.67945	0.949338	0.902448	0.88176	0.913432	0.95225	0.88648	0.883194	0.909197	0.866189	0.880326	0.829202	0.869299	0.892589	0.854323	0.878143	0.859131	0.851081	0.815946	0.794111	0.845743	1	0.898861	0.0590306
1466	10	59351	0.237404	63.8749	7.9684	3.44482	1.23616	0.927811	0.875537	0.882074	0.897626	0.950414	0.87862	0.885857	0.915284	0.873574	0.868317	0.833272	0.847804	0.88386	0.831915	0.866725	0.866649	0.860533	0.803651	0.821747	0.845049	1	0.889527	0.0624322
1468	12	55493	0.221972	63.8152	8.15302	3.44283	1.27075	0.92973	0.877543	0.883301	0.898762	0.950886	0.879561	0.88649	0.916116	0.873705	0.869353	0.834258	0.848494	0.884355	0.831898	0.866785	0.867181	0.861271	0.803894	0.821491	0.84489	1	0.890611	0.0619532
1468	12	55493	0.221972	63.8152	8.15302	3.44283	1.27075	0.92973	0.877543	0.883301	0.898762	0.950886	0.879561	0.88649	0.916116	0.873705	0.869353	0.834258	0.848494	0.884355	0.831898	0.866785	0.867181	0.861271	0.803894	0.821491	0.84489	1	0.890611	0.0619532
1473	17	47300	0.1892	103.726	9.026	14.3296	3.67116	0.93056	0.879366	0.884958	0.900687	0.951649	0.880962	0.886956	0.916184	0.873689	0.870137	0.835349	0.848584	0.88445	0.832389	0.866501	0.868129	0.860803	0.803732	0.820814	0.845317	1	0.89159	0.0614947
1474	18	17723	0.070892	99.5258	7.49345	12.5955	2.79325	0.942702	0.899142	0.899848	0.912966	0.95661	0.88955	0.894657	0.923094	0.880212	0.878604	0.843988	0.854511	0.884698	0.834142	0.869661	0.871833	0.864724	0.806889	0.819387	0.847938	1	0.90175	0.0575063
1478	22	16238	0.064952	99.5168	7.46312	12.5905	2.78077	0.943466	0.900419	0.900604	0.914275	0.95683	0.889642	0.895954	0.923728	0.881205	0.879388	0.844932	0.855709	0.884776	0.83437	0.869996	0.872275	0.864854	0.807027	0.819682	0.847672	1	0.902523	0.0574
1478	10	57081	0.228324	67.6059	8.34423	4.07756	1.44816	0.934497	0.90842	0.868152	0.927112	0.938097	0.84557	0.847681	0.888019	0.876377	0.892609	0.85892	0.865314	0.890988	0.857518	0.870395	0.882115	0.858876	0.824933	0.806083	0.821088	1	0.892201	0.0626899
1480	12	53393	0.213572	67.5283	8.54126	4.07267	1.48882	0.935928	0.910175	0.869927	0.92808	0.938896	0.846956	0.848688	0.888712	0.877137	0.893366	0.859364	0.86561	0.890604	0.857556	0.870835	0.882784	0.859654	0.824968	0.806388	0.821138	1	0.893281	0.0623535
1480	12	53393	0.213572	67.5283	8.54126	4.07267	1.48882	0.935928	0.910175	0.869927	0.92808	0.938896	0.846956	0.848688	0.888712	0.877137	0.893366	0.859364	0.86561	0.890604	0.857556	0.870835	0.882784	0.859654	0.824968	0.806388	0.821138	1	0.893281	0.0623535
1485	17	45424	0.181696	104.665	9.39105	14.7413	3.89835	0.937104	0.911666	0.871136	0.929046	0.939635	0.847559	0.849375	0.889662	0.877433	0.894285	0.860272	0.86626	0.891291	0.858423	0.871324	0.883234	0.860283	0.825665	0.806567	0.820932	1	0.894216	0.0620439
1486	18	17745	0.07098	99.1328	7.72018	12.4617	2.85097	0.949648	0.926712	0.887292	0.937222	0.946464	0.861736	0.860411	0.898394	0.884362	0.900394	0.867597	0.869794	0.893829	0.859791	0.874246	0.882418	0.862581	0.82581	0.806706	0.822147	1	0.90416	0.0579931
1490	22	16272	0.065088	99.1051	7.71756	12.4513	2.84897	0.950406	0.927514	0.888766	0.937623	0.947486	0.863201	0.861603	0.898998	0.884526	0.900996	0.868854	0.870022	0.894051	0.859267	0.874447	0.882897	0.863784	0.825621	0.806754	0.822855	1	0.904959	0.0575639
1490	10	59055	0.23622	63.0812	7.84639	3.31781	1.19048	0.931056	0.901194	0.873694	0.903505	0.938498	0.876869	0.887376	0.874261	0.8778	0.873084	0.829913	0.856456	0.898468	0.837601	0.868987	0.887579	0.867378	0.828338	0.781026	0.844179	1	0.891089	0.0625701
1492	12	55313	0.221252	63.0076	8.01565	3.31315	1.22107	0.932376	0.902744	0.87512	0.904588	0.939219	0.878021	0.888345	0.874469	0.878284	0.873746	0.829959	0.857068	0.898396	0.838293	0.869389	0.887432	0.867328	0.828368	0.78044	0.844404	1	0.892019	0.0622263
1492	12	55313	0.221252	63.0076	8.01565	3.31315	1.22107	0.932376	0.902744	0.87512	0.904588	0.939219	0.878021	0.888345	0.874469	0.878284	0.873746	0.829959	0.857068	0.898396	0.838293	0.869389	0.887432	0.867328	0.828368	0.78044	0.844404	1	0.892019	0.0622263
1497	17	47250	0.189	97.7024	8.82626	12.0056	3.20164	0.933714	0.903884	0.877037	0.905566	0.939407	0.878635	0.890063	0.875672	0.878868	0.874963	0.83073	0.858328	0.898402	0.838392	0.86964	0.887556	0.868	0.829238	0.780825	0.844688	1	0.893047	0.0619032
1498	18	24564	0.098256	96.607	7.45131	11.5332	2.60922	0.943617	0.917074	0.890653	0.913206	0.94608	0.88534	0.897248	0.88304	0.882246	0.879356	0.833883	0.860813	0.90252	0.840702	0.872333	0.890673	0.870522	0.83429	0.782181	0.847846	1	0.901028	0.0581973
1502	22	22423	0.089692	96.581	7.44025	11.5234	2.60377	0.945034	0.918053	0.891183	0.914106	0.946305	0.885742	0.898698	0.884382	0.883646	0.881037	0.8345	0.86166	0.902734	0.841435	0.873099	0.891005	0.870156	0.835192	0.782389	0.848058	1	0.90192	0.0578336
1502	10	57452	0.229808	63.3155	7.70677	3.34836	1.17182	0.939001	0.891701	0.899629	0.898724	0.924024	0.851781	0.858421	0.917453	0.861676	0.892206	0.799302	0.848656	0.889603	0.850562	0.861006	0.876279	0.888881	0.821825	0.774003	0.813993	1	0.889431	0.0622979
1504	12	53624	0.214496	63.2625	7.88988	3.34718	1.20529	0.940148	0.893602	0.900642	0.900231	0.924782	0.853079	0.859242	0.917686	0.862217	0.892483	0.799689	0.848678	0.890161	0.850375	0.861312	0.876315	0.889257	0.822169	0.774112	0.814971	1	0.890384	0.0620127
1504	12	53624	0.214496	63.2625	7.88988	3.34718	1.20529	0.940148	0.893602	0.900642	0.900231	0.924782	0.853079	0.859242	0.917686	0.862217	0.892483	0.799689	0.848678	0.890161	0.850375	0.861312	0.876315	0.889257	0.822169	0.774112	0.814971	1	0.890384	0.0620127
1509	17	45721	0.182884	100.716	8.75457	13.1224	3.35696	0.941045	0.894261	0.901818	0.901894	0.92568	0.854542	0.860075	0.917882	0.862372	0.892817	0.800322	0.849336	0.890477	0.850375	0.861464	0.87684	0.88993	0.822259	0.7746	0.81561	1	0.891212	0.061748
1510	18	21700	0.0868	97.7233	7.48561	11.933	2.68258	0.950922	0.90765	0.913387	0.912627	0.932995	0.863779	0.869516	0.92129	0.866982	0.898318	0.804562	0.853387	0.894885	0.853594	0.865829	0.878664	0.89212	0.824263	0.778502	0.821452	1	0.89966	0.057565
1514	22	19822	0.079288	97.7093	7.47532	11.9275	2.67929	0.951569	0.909646	0.913657	0.913581	0.933887	0.865629	0.869791	0.922031	0.867824	0.898875	0.806251	0.854001	0.89499	0.85395	0.865856	0.878948	0.891282	0.824488	0.779387	0.821108	1	0.900523	0.0572764
1514	10	54779	0.219116	64.5703	7.94038	3.55375	1.26076	0.94633	0.879014	0.845808	0.890989	0.922936	0.884956	0.88669	0.911061	0.840559	0.881478	0.826996	0.872031	0.896995	0.8664	0.847177	0.883532	0.843927	0.821939	0.775461	0.815194	1	0.885929	0.064287
1516	12	51255	0.20502	64.5196	8.11068	3.55251	1.2944	0.947273	0.880714	0.848034	0.89243	0.923832	0.885884	0.887991	0.911609	0.841557	0.882324	0.827236	0.872295	0.896937	0.867106	0.846981	0.883758	0.844152	0.82233	0.775476	0.815589	1	0.887016	0.0639195
1516	12	51255	0.20502	64.5196	8.11068	3.55251	1.2944	0.947273	0.880714	0.848034	0.89243	0.923832	0.885884	0.887991	0.911609	0.841557	0.882324	0.827236	0.872295	0.896937	0.867106	0.846981	0.883758	0.844152	0.82233	0.775476	0.815589	1	0.887016	0.0639195
1521	17	43492	0.173968	103.678	9.02419	14.3103	3.67421	0.948508	0.881967	0.850076	0.893785	0.924963	0.886853	0.888359	0.912593	0.842477	0.882737	0.828302	0.873115	0.897314	0.867895	0.847639	0.883772	0.844523	0.822577	0.775372	0.81561	1	0.888093	0.0635552
1522	18	19424	0.077696	98.0122	7.58174	12.0426	2.72788	0.957475	0.897395	0.867097	0.908026	0.933845	0.895258	0.900021	0.918529	0.850468	0.889724	0.832501	0.876004	0.898013	0.868462	0.85034	0.886506	0.84357	0.825113	0.776977	0.817133	1	0.897831	0.059006
1526	22	17735	0.07094	98.0193	7.57609	12.0449	2.72675	0.958077	0.898562	0.868988	0.909586	0.934339	0.896081	0.90172	0.918833	0.851142	0.889822	0.832788	0.877136	0.898731	0.869129	0.850465	0.886552	0.844037	0.824782	0.777446	0.816916	1	0.898745	0.058608
1526	10	54556	0.218224	63.6137	7.97993	3.40465	1.23026	0.935947	0.904658	0.870977	0.896464	0.936909	0.867017	0.891094	0.916105	0.86819	0.845993	0.828937	0.854507	0.908424	0.831448	0.894081	0.872819	0.857623	0.809132	0.818608	0.839284	1	0.891621	0.0623199
1528	12	51116	0.204464	63.5576	8.15458	3.40288	1.2632	0.937153	0.907182	0.873386	0.897615	0.937476	0.868075	0.892098	0.916905	0.868779	0.847122	0.829144	0.854576	0.908189	0.832293	0.893879	0.873621	0.858039	0.809306	0.8181	0.839493	1	0.892808	0.0617683
1528	12	51116	0.204464	63.5576	8.15458	3.40288	1.2632	0.937153	0.907182	0.873386	0.897615	0.937476	0.868075	0.892098	0.916905	0.868779	0.847122	0.829144	0.854576	0.908189	0.832293	0.893879	0.873621	0.858039	0.809306	0.8181	0.839493	1	0.892808	0.0617683
1533	17	43644	0.174576	102.774	9.04319	13.9473	3.61512	0.938147	0.908796	0.874232	0.899207	0.938159	0.869341	0.892368	0.917996	0.870062	0.848112	0.829576	0.854768	0.908223	0.832405	0.894613	0.87461	0.858629	0.810077	0.818635	0.839909	1	0.893784	0.0614849
1534	18	18824	0.075296	98.3081	7.59257	12.1511	2.75857	0.94924	0.922546	0.887962	0.913276	0.943955	0.877258	0.899782	0.923661	0.878081	0.852821	0.83189	0.856646	0.910593	0.835051	0.897126	0.881428	0.864694	0.809286	0.819964	0.842462	1	0.902729	0.0578217
1538	22	17220	0.06888	98.2864	7.5795	12.1424	2.75169	0.949681	0.923258	0.888879	0.914518	0.944744	0.876568	0.900377	0.924826	0.878746	0.852613	0.832578	0.857201	0.910221	0.835221	0.898316	0.881562	0.866841	0.810075	0.819367	0.842596	1	0.90332	0.0576515
1538	10	54057	0.216228	65.4864	8.15422	3.71033	1.3287	0.940563	0.896415	0.860018	0.895786	0.938926	0.865818	0.881717	0.888396	0.876075	0.893002	0.844072	0.851906	0.886398	0.843166	0.869934	0.891947	0.842194	0.806195	0.813345	0.838874	1	0.889939	0.0631063
1540	12	50497	0.201988	65.411	8.32123	3.70493	1.36129	0.941086	0.898182	0.861546	0.897142	0.939373	0.866745	0.882736	0.889488	0.876943	0.893518	0.844644	0.852674	0.886865	0.843209	0.869992	0.891934	0.843248	0.805979	0.81286	0.839089	1	0.890868	0.062575
1540	12	50497	0.201988	65.411	8.32123	3.70493	1.36129	0.941086	0.898182	0.861546	0.897142	0.939373	0.866745	0.882736	0.889488	0.876943	0.893518	0.844644	0.852674	0.886865	0.843209	0.869992	0.891934	0.843248	0.805979	0.81286	0.839089	1	0.890868	0.062575
1545	17	43028	0.172112	102.446	9.16006	13.8252	3.63913	0.941887	0.900693	0.862555	0.898229	0.93976	0.868771	0.883402	0.891361	0.877464	0.893964	0.845275	0.852387	0.887527	0.842242	0.869968	0.892094	0.843346	0.805441	0.812169	0.838466	1	0.891854	0.0620284
1546	18	20416	0.081664	97.3515	7.74708	11.8138	2.75513	0.951705	0.914895	0.876176	0.910095	0.945361	0.876298	0.889303	0.900103	0.880633	0.899589	0.84975	0.857171	0.889694	0.840615	0.87282	0.891286	0.845464	0.805251	0.814018	0.839293	1	0.900188	0.0584663
1550	22	18628	0.074512	97.3259	7.74626	11.8046	2.75365	0.952867	0.916497	0.877362	0.911477	0.946049	0.877308	0.890139	0.900929	0.881039	0.900714	0.850199	0.858009	0.890353	0.839704	0.871806	0.892125	0.845904	0.805776	0.813587	0.839865	1	0.90114	0.0579183
1550	10	54478	0.217912	62.0691	7.81586	3.16468	1.1468	0.927521	0.857989	0.859989	0.92016	0.951981	0.882503	0.829785	0.868231	0.867001	0.871526	0.853271	0.842441	0.893351	0.853858	0.882365	0.884669	0.858227	0.789603	0.793054	0.830069	1	0.882598	0.0670381
1552	12	50788	0.203152	62.0032	7.99817	3.16192	1.18033	0.929088	0.860243	0.861641	0.921251	0.952774	0.883801	0.830639	0.86926	0.867311	0.872076	0.853873	0.84329	0.894079	0.854473	0.882649	0.885052	0.858402	0.789458	0.792461	0.829871	1	0.883764	0.0666002
1552	12	50788	0.203152	62.0032	7.99817	3.16192	1.18033	0.929088	0.860243	0.861641	0.921251	0.952774	0.883801	0.830639	0.86926	0.867311	0.872076	0.853873	0.84329	0.894079	0.854473	0.882649	0.885052	0.858402	0.789458	0.792461	0.829871	1	0.883764	0.0666002
1557	17	43307	0.173228	99.4853	8.86019	12.6635	3.32873	0.930542	0.862286	0.863382	0.922391	0.953148	0.883945	0.832163	0.870748	0.86785	0.872792	0.853292	0.843559	0.894428	0.854562	0.882709	0.885249	0.85836	0.790669	0.792228	0.830154	1	0.884805	0.0661218
1558	18	22840	0.09136	96.5624	7.52555	11.5213	2.62833	0.942863	0.87789	0.877189	0.930604	0.958647	0.890652	0.84282	0.880845	0.874694	0.879137	0.859194	0.846497	0.897898	0.859304	0.883888	0.886427	0.860946	0.790915	0.792032	0.831195	1	0.893993	0.0621642
1562	22	20855	0.08342	96.5288	7.52209	11.5093	2.62532	0.944066	0.878998	0.877967	0.931192	0.958931	0.890985	0.843659	0.882426	0.875545	0.879693	0.859386	0.846392	0.898705	0.859914	0.883913	0.885999	0.861017	0.791489	0.792472	0.830976	1	0.894723	0.061842
1562	10	58716	0.234864	63.6022	7.888	3.3994	1.21417	0.93948	0.884725	0.889638	0.898494	0.926749	0.891128	0.855712	0.908381	0.855091	0.874498	0.839941	0.868877	0.881097	0.840853	0.869133	0.896689	0.84798	0.807574	0.777352	0.838715	1	0.890355	0.0603364
1564	12	54980	0.21992	63.5341	8.0618	3.39569	1.24689	0.940697	0.886286	0.890833	0.899491	0.927028	0.891979	0.856502	0.908931	0.855056	0.875064	0.840506	0.869416	0.882103	0.841133	0.86948	0.896926	0.848636	0.807976	0.777346	0.838678	1	0.891217	0.0600057
1564	12	54980	0.21992	63.5341	8.0618	3.39569	1.24689	0.940697	0.886286	0.890833	0.899491	0.927028	0.891979	0.856502	0.908931	0.855056	0.875064	0.840506	0.869416	0.882103	0.841133	0.86948	0.896926	0.848636	0.807976	0.777346	0.838678	1	0.891217	0.0600057
1569	17	46820	0.18728	101.216	8.89517	13.3249	3.4538	0.942258	0.887666	0.891766	0.900801	0.927958	0.892909	0.858212	0.909483	0.855852	0.875683	0.840282	0.87012	0.882433	0.842012	0.869425	0.897223	0.848686	0.807742	0.777499	0.838274	1	0.89221	0.0595862
1570	18	22938	0.091752	96.8977	7.5594	11.6418	2.66459	0.950257	0.899621	0.902629	0.909931	0.934388	0.900296	0.867556	0.914748	0.861605	0.881289	0.845824	0.872482	0.886106	0.847153	0.873223	0.897877	0.852712	0.814304	0.778512	0.839916	1	0.899922	0.0561217
1574	22	20957	0.083828	96.8796	7.54937	11.6349	2.6603	0.950685	0.901107	0.903779	0.911223	0.934628	0.901202	0.868015	0.915517	0.862122	0.881114	0.846853	0.872477	0.886649	0.847426	0.873765	0.897719	0.852889	0.813952	0.779787	0.840578	1	0.900659	0.0558236
1574	10	60329	0.241316	62.9903	7.85869	3.30439	1.18823	0.936672	0.886895	0.88198	0.908369	0.935901	0.867676	0.850503	0.911568	0.857498	0.878864	0.823468	0.855111	0.888495	0.840881	0.838709	0.888942	0.8738	0.82675	0.76329	0.811318	1	0.888326	0.0662323
1576	12	56421	0.225684	62.935	8.04446	3.30311	1.22059	0.938064	0.888729	0.883262	0.909422	0.936708	0.869331	0.851651	0.912134	0.858271	0.879814	0.824427	0.855577	0.88911	0.841699	0.839457	0.889509	0.874143	0.826988	0.76374	0.812109	1	0.889463	0.0657072
1576	12	56421	0.225684	62.935	8.04446	3.30311	1.22059	0.938064	0.888729	0.883262	0.909422	0.936708	0.869331	0.851651	0.912134	0.858271	0.879814	0.824427	0.855577	0.88911	0.841699	0.839457	0.889509	0.874143	0.826988	0.76374	0.812109	1	0.889463	0.0657072
1581	17	48096	0.192384	100.327	8.92836	12.9856	3.41064	0.938748	0.889835	0.88577	0.910595	0.937583	0.870145	0.853709	0.913049	0.859125	0.880624	0.825588	0.85584	0.889606	0.841598	0.839654	0.889793	0.874543	0.826181	0.764326	0.812469	1	0.890518	0.0652054
1582	18	23863	0.095452	97.1261	7.52743	11.7214	2.67072	0.949839	0.904413	0.900306	0.920169	0.941939	0.879479	0.866215	0.919562	0.86433	0.889012	0.830365	0.860684	0.894544	0.84564	0.843335	0.889829	0.878347	0.827557	0.766605	0.816285	1	0.899766	0.0605894
1586	22	21774	0.087096	97.117	7.51602	11.7175	2.66556	0.950239	0.906425	0.901787	0.920823	0.942202	0.88027	0.866768	0.919973	0.865688	0.889961	0.831473	0.861532	0.894461	0.846422	0.84385	0.890098	0.87942	0.82757	0.766166	0.816823	1	0.900629	0.0600683
1586	10	61010	0.24404	63.9694	7.93543	3.45847	1.23679	0.949443	0.889649	0.859818	0.89269	0.937928	0.871079	0.883388	0.910679	0.867669	0.869308	0.833781	0.847869	0.902	0.850484	0.87366	0.879733	0.847566	0.801787	0.794739	0.839903	1	0.890136	0.0625185
1588	12	57125	0.2285	63.8966	8.12142	3.45445	1.2712	0.950556	0.891711	0.861374	0.893742	0.938687	0.872245	0.884149	0.911317	0.868175	0.869864	0.834477	0.848376	0.902328	0.850626	0.874407	0.880105	0.848123	0.802617	0.794407	0.840324	1	0.891174	0.0621856
1588	12	57125	0.2285	63.8966	8.12142	3.45445	1.2712	0.950556	0.891711	0.861374	0.893742	0.938687	0.872245	0.884149	0.911317	0.868175	0.869864	0.834477	0.848376	0.902328	0.850626	0.874407	0.880105	0.848123	0.802617	0.794407	0.840324	1	0.891174	0.0621856
1593	17	48630	0.19452	103.925	9.01243	14.4101	3.68901	0.950997	0.893111	0.863089	0.895209	0.939112	0.872867	0.884896	0.911896	0.869001	0.870728	0.83467	0.848427	0.902869	0.851059	0.874861	0.879704	0.848232	0.803218	0.794232	0.84087	1	0.892003	0.0618652
1594	18	17911	0.071644	99.7607	7.44577	12.6808	2.78627	0.959466	0.910697	0.880157	0.906342	0.945983	0.8808	0.892692	0.919184	0.877059	0.875188	0.841606	0.85227	0.90665	0.856122	0.879515	0.882391	0.850539	0.806711	0.792558	0.842443	1	0.901548	0.0581631
1598	22	16338	0.065352	99.7388	7.45781	12.6733	2.78877	0.960583	0.912596	0.881136	0.907394	0.946597	0.881136	0.893316	0.91939	0.878137	0.875933	0.842086	0.852797	0.90721	0.856102	0.880493	0.882421	0.85093	0.806647	0.792202	0.842576	1	0.902416	0.0577488
1598	10	58023	0.232092	67.9241	8.38356	4.13518	1.46857	0.920273	0.899893	0.847216	0.900531	0.935707	0.887096	0.878178	0.900109	0.863787	0.878876	0.841278	0.843286	0.88259	0.83136	0.874128	0.886657	0.84632	0.809877	0.811187	0.832006	1	0.88632	0.0620099
1600	12	54235	0.21694	67.8715	8.57841	4.13453	1.50944	0.921637	0.901927	0.849027	0.901715	0.936342	0.888052	0.879266	0.900996	0.864313	0.879063	0.841293	0.844178	0.883147	0.831631	0.874823	0.887066	0.846621	0.809901	0.811183	0.832368	1	0.887413	0.0616319
1600	12	54235	0.21694	67.8715	8.57841	4.13453	1.50944	0.921637	0.901927	0.849027	0.901715	0.936342	0.888052	0.879266	0.900996	0.864313	0.879063	0.841293	0.844178	0.883147	0.831631	0.874823	0.887066	0.846621	0.809901	0.811183	0.832368	1	0.887413	0.0616319
1605	17	46219	0.184876	107.13	9.48894	15.7934	4.12317	0.92357	0.903579	0.850754	0.902161	0.936801	0.888953	0.87992	0.901015	0.865185	0.880406	0.84091	0.844869	0.882894	0.831736	0.875041	0.888098	0.846438	0.809624	0.81156	0.832471	1	0.888384	0.0613625
1606	18	14711	0.058844	100.227	7.69118	12.8708	2.90724	0.939739	0.915879	0.869961	0.913228	0.944157	0.896982	0.887363	0.911121	0.875943	0.890184	0.841921	0.849908	0.88981	0.835395	0.879716	0.892563	0.851098	0.811909	0.814459	0.833424	1	0.89908	0.0574425
1610	22	13483	0.053932	100.2	7.68309	12.8601	2.90513	0.940926	0.916784	0.871282	0.913854	0.945487	0.898391	0.887043	0.910888	0.877438	0.890418	0.842802	0.850701	0.891196	0.836387	0.879737	0.893347	0.850738	0.81358	0.814173	0.833828	1	0.899951	0.0570881
1610	10	54440	0.21776	65.3589	8.16477	3.68984	1.32538	0.933147	0.885709	0.884533	0.918718	0.950533	0.88941	0.856126	0.892129	0.875312	0.877195	0.845252	0.875836	0.885516	0.834873	0.853968	0.847548	0.874118	0.808156	0.810039	0.831255	1	0.892801	0.0608754
1612	12	50934	0.203736	65.3023	8.35437	3.68844	1.36178	0.934317	0.888051	0.885734	0.91971	0.95126	0.890505	0.856903	0.893274	0.875692	0.87793	0.846115	0.875702	0.886	0.835091	0.854017	0.848058	0.874769	0.808851	0.810117	0.831291	1	0.893842	0.0605236
1612	12	50934	0.203736	65.3023	8.35437	3.68844	1.36178	0.934317	0.888051	0.885734	0.91971	0.95126	0.890505	0.856903	0.893274	0.875692	0.87793	0.846115	0.875702	0.886	0.835091	0.854017	0.848058	0.874769	0.808851	0.810117	0.831291	1	0.893842	0.0605236
1617	17	43422	0.173688	103.847	9.22987	14.3937	3.76951	0.935804	0.890804	0.886912	0.920236	0.952501	0.891322	0.857722	0.894132	0.876088	0.878679	0.84638	0.876572	0.886786	0.835913	0.85535	0.849086	0.874983	0.808784	0.809394	0.829568	1	0.89497	0.0600129
1618	18	16162	0.064648	99.2397	7.64883	12.4974	2.83162	0.945211	0.906818	0.900662	0.930299	0.95774	0.899672	0.864806	0.89992	0.880522	0.886122	0.852927	0.882378	0.889587	0.838789	0.855123	0.851751	0.878759	0.810822	0.811719	0.831735	1	0.903658	0.056563
1622	22	14803	0.059212	99.2255	7.63662	12.4915	2.82691	0.94616	0.908363	0.901743	0.930656	0.958522	0.900324	0.865129	0.900628	0.881578	0.887117	0.85378	0.882118	0.88982	0.83858	0.85611	0.851584	0.878538	0.81068	0.811052	0.831994	1	0.904418	0.0564407
1622	10	54509	0.218036	65.691	8.10795	3.74224	1.32908	0.953191	0.881873	0.87336	0.922462	0.942532	0.89111	0.865628	0.893779	0.85196	0.86017	0.846411	0.858143	0.903099	0.855079	0.844494	0.892926	0.883762	0.78732	0.780091	0.821965	1	0.893273	0.0595499
1624	12	51076	0.204304	65.6258	8.28666	3.73892	1.36471	0.954029	0.883458	0.874892	0.923026	0.943261	0.89219	0.86619	0.894872	0.852318	0.861031	0.847189	0.858662	0.903634	0.855049	0.845143	0.892983	0.883967	0.787542	0.780367	0.821863	1	0.894159	0.0592079
1624	12	51076	0.204304	65.6258	8.28666	3.73892	1.36471	0.954029	0.883458	0.874892	0.923026	0.943261	0.89219	0.86619	0.894872	0.852318	0.861031	0.847189	0.858662	0.903634	0.855049	0.845143	0.892983	0.883967	0.787542	0.780367	0.821863	1	0.894159	0.0592079
1629	17	43575	0.1743	104.491	9.16129	14.6528	3.78635	0.954102	0.885508	0.876649	0.924349	0.943729	0.893574	0.866896	0.895697	0.852656	0.862364	0.848135	0.859243	0.904693	0.85541	0.845577	0.893689	0.884303	0.787504	0.781102	0.822352	1	0.895141	0.0588086
1630	18	16461	0.065844	99.2025	7.57659	12.4796	2.80425	0.963216	0.90353	0.892564	0.93351	0.949304	0.902709	0.876071	0.902315	0.860823	0.869601	0.855416	0.866381	0.907083	0.85903	0.849614	0.896088	0.888494	0.790505	0.781666	0.822398	1	0.904716	0.0554366
1634	22	15053	0.060212	99.1996	7.59031	12.4793	2.80918	0.963927	0.904637	0.893975	0.93493	0.949445	0.904172	0.87823	0.90271	0.862021	0.870458	0.856474	0.86697	0.90663	0.858201	0.849565	0.896997	0.889424	0.790407	0.782037	0.822361	1	0.905644	0.055256
1634	10	58374	0.233496	65.1675	8.08679	3.65552	1.30466	0.935571	0.888786	0.886465	0.913883	0.922714	0.884349	0.874148	0.89073	0.869034	0.881625	0.825505	0.858867	0.877051	0.84482	0.866576	0.893309	0.871518	0.814738	0.765324	0.818172	1	0.890909	0.0618433
1636	12	54544	0.218176	65.1037	8.26235	3.65236	1.33845	0.936858	0.890648	0.888173	0.914913	0.92364	0.885524	0.875394	0.891491	0.869564	0.882233	0.826516	0.859774	0.877888	0.845263	0.867107	0.893398	0.871572	0.814838	0.765446	0.818477	1	0.892034	0.0612999
1636	12	54544	0.218176	65.1037	8.26235	3.65236	1.33845	0.936858	0.890648	0.888173	0.914913	0.92364	0.885524	0.875394	0.891491	0.869564	0.882233	0.826516	0.859774	0.877888	0.845263	0.867107	0.893398	0.871572	0.814838	0.765446	0.818477	1	0.892034	0.0612999
1641	17	46531	0.186124	104.204	9.15856	14.5346	3.76449	0.938428	0.892878	0.889515	0.91626	0.924276	0.88685	0.876018	0.892287	0.870527	0.882455	0.826933	0.860018	0.877694	0.845641	0.866132	0.893813	0.871365	0.814984	0.765264	0.81854	1	0.8931	0.0609413
1642	18	19243	0.076972	98.5409	7.63216	12.2384	2.78214	0.949852	0.909162	0.904381	0.922621	0.934807	0.896222	0.88757	0.898379	0.878086	0.888089	0.835732	0.864002	0.881385	0.846983	0.86486	0.894611	0.8745	0.814114	0.769319	0.821104	1	0.902683	0.057157
1646	22	17632	0.070528	98.5432	7.62239	12.2386	2.77776	0.950998	0.91022	0.905172	0.923265	0.935373	0.896126	0.887449	0.89865	0.878601	0.88864	0.836122	0.864338	0.882033	0.847635	0.865132	0.895077	0.874461	0.814995	0.769623	0.820554	1	0.903292	0.0570409
1646	10	63088	0.252352	64.0859	8.01027	3.47958	1.25314	0.942628	0.902818	0.867122	0.90858	0.938768	0.873772	0.870942	0.88799	0.856304	0.871814	0.824689	0.866108	0.895955	0.852991	0.863429	0.882117	0.849821	0.814355	0.780513	0.843766	1	0.89106	0.0646734
1648	12	58995	0.23598	64.0129	8.18022	3.47498	1.2859	0.943648	0.904178	0.869175	0.909891	0.939385	0.875125	0.872387	0.888796	0.856556	0.872379	0.825316	0.866573	0.896449	0.853386	0.863582	0.88221	0.85003	0.814781	0.780939	0.844233	1	0.892104	0.0642441
1648	12	58995	0.23598	64.0129	8.18022	3.47498	1.2859	0.943648	0.904178	0.869175	0.909891	0.939385	0.875125	0.872387	0.888796	0.856556	0.872379	0.825316	0.866573	0.896449	0.853386	0.863582	0.88221	0.85003	0.814781	0.780939	0.844233	1	0.892104	0.0642441
1653	17	50243	0.200972	100.921	9.01031	13.2188	3.48024	0.9445	0.905758	0.871514	0.910913	0.940111	0.876172	0.873306	0.889786	0.857174	0.873355	0.825906	0.867584	0.896194	0.853601	0.863523	0.882481	0.850915	0.815168	0.780965	0.844764	1	0.893149	0.0638768
1654	18	23339	0.093356	97.5892	7.51039	11.886	2.67915	0.953918	0.920219	0.886692	0.923283	0.94717	0.885492	0.8817	0.897832	0.862955	0.878894	0.832191	0.870581	0.900638	0.858606	0.864154	0.885856	0.85415	0.817194	0.78131	0.848001	1	0.902413	0.0591421
1658	22	21359	0.085436	97.5631	7.51074	11.8766	2.67848	0.955171	0.922024	0.887401	0.923849	0.947704	0.887003	0.882345	0.898263	0.862821	0.879723	0.83253	0.869821	0.901166	0.858303	0.864085	0.88616	0.854581	0.816845	0.780842	0.848518	1	0.903189	0.0588029
1658	10	60109	0.240436	63.9394	7.91053	3.45277	1.23046	0.926558	0.892121	0.840897	0.910063	0.939934	0.891306	0.875967	0.897503	0.860911	0.874761	0.845447	0.840581	0.892262	0.840307	0.86418	0.893893	0.867383	0.787852	0.788526	0.810394	1	0.886584	0.0650499
1660	12	56188	0.224752	63.8784	8.08051	3.44991	1.26184	0.928036	0.893589	0.842787	0.91136	0.940583	0.891934	0.876967	0.897825	0.861287	0.875489	0.845661	0.841043	0.892548	0.840704	0.86482	0.89391	0.867667	0.788255	0.788656	0.811196	1	0.887592	0.0646812
1660	12	56188	0.224752	63.8784	8.08051	3.44991	1.26184	0.928036	0.893589	0.842787	0.91136	0.940583	0.891934	0.876967	0.897825	0.861287	0.875489	0.845661	0.841043	0.892548	0.840704	0.86482	0.89391	0.867667	0.788255	0.788656	0.811196	1	0.887592	0.0646812
1665	17	47795	0.19118	103.522	8.98646	14.2445	3.64488	0.928915	0.895931	0.844408	0.912418	0.941605	0.892311	0.878397	0.898431	0.862695	0.875939	0.84604	0.84194	0.89343	0.841092	0.864986	0.894215	0.86847	0.787697	0.789591	0.812449	1	0.888694	0.0642899
1666	18	18499	0.073996	99.4148	7.47326	12.5527	2.77173	0.942943	0.913536	0.866074	0.924401	0.947457	0.898616	0.887534	0.905319	0.871939	0.879669	0.851614	0.846748	0.89767	0.844208	0.870479	0.898076	0.873209	0.789529	0.791259	0.817314	1	0.899585	0.0599745
1670	22	16902	0.067608	99.3784	7.48993	12.54	2.77365	0.943794	0.915217	0.868122	0.925453	0.947846	0.899124	0.887913	0.906668	0.871524	0.879807	0.852384	0.847444	0.897793	0.845285	0.871494	0.898947	0.872914	0.790291	0.792421	0.816708	1	0.900501	0.0594846
1670	10	56395	0.22558	67.177	8.32292	4.00204	1.4255	0.932343	0.874377	0.862399	0.884671	0.941466	0.891214	0.860511	0.912448	0.871354	0.884555	0.83667	0.865485	0.880787	0.82658	0.867612	0.895469	0.852159	0.794432	0.806454	0.835411	1	0.886148	0.0626301
1672	12	52750	0.211	67.1149	8.51078	3.99953	1.46447	0.934	0.876218	0.863536	0.885649	0.942265	0.891829	0.86145	0.912578	0.872209	0.884948	0.837232	0.865668	0.880796	0.827412	0.868047	0.895507	0.852863	0.794436	0.806986	0.835441	1	0.887125	0.0623315
1672	12	52750	0.211	67.1149	8.51078	3.99953	1.46447	0.934	0.876218	0.863536	0.885649	0.942265	0.891829	0.86145	0.912578	0.872209	0.884948	0.837232	0.865668	0.880796	0.827412	0.868047	0.895507	0.852863	0.794436	0.806986	0.835441	1	0.887125	0.0623315
1677	17	44836	0.179344	104.179	9.34958	14.5379	3.83802	0.935342	0.877108	0.864874	0.887055	0.942792	0.892519	0.861819	0.913195	0.873193	0.885561	0.837887	0.866268	0.880899	0.828419	0.867707	0.896255	0.852975	0.794462	0.806874	0.835645	1	0.887991	0.0620458
1678	18	17940	0.07176	98.6755	7.75302	12.2944	2.82874	0.947603	0.891444	0.880936	0.899554	0.948802	0.901254	0.8699	0.915998	0.880713	0.889047	0.841081	0.871321	0.882386	0.834866	0.870987	0.895792	0.854236	0.797631	0.80811	0.838127	1	0.897243	0.0587697
1682	22	16407	0.065628	98.6719	7.76506	12.2938	2.83376	0.948284	0.893094	0.882215	0.900134	0.949838	0.902359	0.870452	0.916712	0.881636	0.889194	0.840495	0.871701	0.883221	0.835253	0.871549	0.895228	0.8543	0.798287	0.808222	0.83824	1	0.898051	0.0585127
1682	10	58387	0.233548	62.7925	7.82682	3.27308	1.17262	0.952781	0.896878	0.869671	0.924966	0.940792	0.884974	0.875803	0.888605	0.860808	0.864927	0.871461	0.885471	0.877259	0.777116	0.874441	0.881566	0.880556	0.791563	0.791375	0.813297	1	0.895029	0.0576189
1684	12	54692	0.218768	62.7357	7.99622	3.27098	1.20311	0.953366	0.898486	0.870959	0.925885	0.941747	0.885952	0.876582	0.889472	0.861707	0.865593	0.871992	0.885294	0.87745	0.778011	0.874982	0.881043	0.880339	0.791907	0.791606	0.813876	1	0.89589	0.0573123
1684	12	54692	0.218768	62.7357	7.99622	3.27098	1.20311	0.953366	0.898486	0.870959	0.925885	0.941747	0.885952	0.876582	0.889472	0.861707	0.865593	0.871992	0.885294	0.87745	0.778011	0.874982	0.881043	0.880339	0.791907	0.791606	0.813876	1	0.89589	0.0573123
1689	17	46680	0.18672	100.819	8.84594	13.1681	3.39787	0.954659	0.899497	0.871294	0.926703	0.942234	0.8872	0.877721	0.890371	0.862746	0.866549	0.872526	0.885165	0.878342	0.778063	0.874871	0.881266	0.880538	0.792727	0.791635	0.814053	1	0.896693	0.0569935
1690	18	21052	0.084208	97.9019	7.43747	11.9948	2.66985	0.961286	0.911481	0.882363	0.934282	0.946656	0.896518	0.886685	0.894452	0.869727	0.872649	0.877423	0.8864	0.878848	0.779403	0.877304	0.882244	0.88222	0.79059	0.793084	0.815196	1	0.903688	0.0544979
1694	22	19313	0.077252	97.9087	7.44328	11.9976	2.67247	0.961684	0.91309	0.883835	0.935096	0.94672	0.897478	0.888314	0.894579	0.870787	0.87322	0.877673	0.88689	0.878916	0.780329	0.877828	0.881893	0.882903	0.791384	0.793507	0.815202	1	0.904498	0.0542188
1694	10	56688	0.226752	65.7189	8.09169	3.74627	1.32944	0.934545	0.87866	0.887939	0.911004	0.946223	0.897095	0.896495	0.905915	0.866444	0.869752	0.809298	0.857977	0.892993	0.82685	0.856486	0.875018	0.863825	0.807137	0.774123	0.826471	1	0.892651	0.0625901
1696	12	53039	0.212156	65.644	8.29002	3.74208	1.3671	0.935953	0.880135	0.8896	0.912084	0.946916	0.89767	0.896821	0.905937	0.867258	0.870378	0.810441	0.858604	0.893399	0.827325	0.856813	0.875139	0.864439	0.807425	0.774524	0.826533	1	0.8936	0.0621911
1696	12	53039	0.212156	65.644	8.29002	3.74208	1.3671	0.935953	0.880135	0.8896	0.912084	0.946916	0.89767	0.896821	0.905937	0.867258	0.870378	0.810441	0.858604	0.893399	0.827325	0.856813	0.875139	0.864439	0.807425	0.774524	0.826533	1	0.8936	0.0621911
1701	17	45340	0.18136	103.746	9.16041	14.3473	3.72953	0.937428	0.882256	0.89067	0.91352	0.947045	0.899327	0.896912	0.905889	0.86803	0.871107	0.811767	0.857808	0.893571	0.827966	0.856551	0.875452	0.864954	0.807289	0.775011	0.826456	1	0.894572	0.0618699
1702	18	19250	0.077	98.1736	7.6247	12.1037	2.75554	0.94639	0.898623	0.902857	0.924519	0.952156	0.908545	0.905792	0.911714	0.877299	0.881481	0.819117	0.861922	0.896987	0.831299	0.85787	0.879273	0.869221	0.810494	0.776026	0.830026	1	0.903708	0.0582367
1706	22	17648	0.070592	98.163	7.6311	12.1003	2.7597	0.947388	0.89996	0.904097	0.925941	0.952403	0.909593	0.906477	0.9122	0.877068	0.881771	0.818648	0.861882	0.896476	0.830661	0.858171	0.87908	0.870014	0.810857	0.776377	0.830094	1	0.904428	0.0578687
1706	10	57344	0.229376	63.3401	7.94603	3.36103	1.21258	0.93008	0.912624	0.876674	0.906398	0.929592	0.894174	0.870449	0.890058	0.862924	0.867484	0.840254	0.842512	0.890895	0.842433	0.840323	0.879752	0.860003	0.79323	0.780657	0.82503	1	0.890957	0.0619675
1708	12	53641	0.214564	63.2667	8.11173	3.35629	1.24293	0.931592	0.913956	0.878218	0.907524	0.930128	0.895341	0.870948	0.890587	0.86336	0.868347	0.840672	0.8429	0.891818	0.842555	0.841148	0.880325	0.860107	0.793759	0.780765	0.825609	1	0.891939	0.0616354
1708	12	53641	0.214564	63.2667	8.11173	3.35629	1.24293	0.931592	0.913956	0.878218	0.907524	0.930128	0.895341	0.870948	0.890587	0.86336	0.868347	0.840672	0.8429	0.891818	0.842555	0.841148	0.880325	0.860107	0.793759	0.780765	0.825609	1	0.891939	0.0616354
1713	17	45778	0.183112	102.157	8.99359	13.6993	3.55014	0.933232	0.91521	0.88015	0.908351	0.930108	0.895856	0.872275	0.891247	0.8644	0.869446	0.84119	0.843036	0.892852	0.843593	0.841441	0.880783	0.860217	0.795	0.781718	0.825582	1	0.892964	0.0612714
1714	18	19113	0.076452	98.5908	7.54172	12.2517	2.75458	0.945194	0.92751	0.894234	0.918328	0.937346	0.904646	0.880422	0.894496	0.871841	0.876733	0.847067	0.847224	0.898891	0.846518	0.846858	0.882488	0.860802	0.797965	0.78185	0.829854	1	0.901901	0.0577033
1718	22	17426	0.069704	98.6054	7.54672	12.2574	2.75676	0.946316	0.928383	0.895989	0.919259	0.937593	0.90583	0.879978	0.895099	0.872461	0.877798	0.847211	0.847871	0.900034	0.846924	0.847555	0.88279	0.860037	0.79806	0.782997	0.829335	1	0.902701	0.0572015
1718	10	59023	0.236092	66.1591	8.18176	3.8231	1.36062	0.923877	0.900496	0.863841	0.91677	0.938168	0.884249	0.868805	0.881843	0.870847	0.8838	0.820824	0.841935	0.873194	0.832353	0.866747	0.892322	0.857716	0.813844	0.782263	0.839563	1	0.888269	0.0641519
1720	12	55122	0.220488	66.077	8.35706	3.81679	1.39547	0.925538	0.902217	0.865798	0.917655	0.938863	0.885236	0.87007	0.882524	0.87124	0.884511	0.820888	0.842703	0.873263	0.832943	0.867122	0.892148	0.858097	0.813967	0.782845	0.839683	1	0.889359	0.0636271
1720	12	55122	0.220488	66.077	8.35706	3.81679	1.39547	0.925538	0.902217	0.865798	0.917655	0.938863	0.885236	0.87007	0.882524	0.87124	0.884511	0.820888	0.842703	0.873263	0.832943	0.867122	0.892148	0.858097	0.813967	0.782845	0.839683	1	0.889359	0.0636271
1725	17	47003	0.188012	104.029	9.22854	14.468	3.78541	0.927015	0.903357	0.867711	0.919133	0.940068	0.886092	0.870998	0.883007	0.871625	0.885061	0.821373	0.84318	0.87371	0.833851	0.867051	0.89206	0.858371	0.813757	0.78328	0.839585	1	0.8904	0.0631813
1726	18	18338	0.073352	98.8852	7.61315	12.3639	2.79173	0.940588	0.918966	0.887092	0.930854	0.945632	0.894345	0.882975	0.891509	0.877795	0.891482	0.824681	0.848511	0.878395	0.83905	0.872314	0.894345	0.861272	0.816638	0.783646	0.840468	1	0.900938	0.0590763
1730	22	16786	0.067144	98.859	7.60138	12.3536	2.78396	0.941707	0.919397	0.888478	0.932652	0.946563	0.895627	0.883981	0.892917	0.878619	0.891249	0.824288	0.848862	0.879691	0.839033	0.872423	0.894287	0.861045	0.817884	0.784463	0.840135	1	0.901844	0.0587265
1730	10	56553	0.226212	64.3211	8.01114	3.51677	1.26177	0.944141	0.885125	0.880661	0.904691	0.939455	0.856586	0.884754	0.88814	0.868858	0.851166	0.82779	0.862014	0.887274	0.805421	0.866285	0.87441	0.861139	0.81131	0.795608	0.809612	1	0.888313	0.060858
1732	12	52861	0.211444	64.2475	8.19265	3.5124	1.29554	0.945224	0.88675	0.882002	0.905601	0.939842	0.857844	0.88518	0.888188	0.86945	0.852112	0.828238	0.862233	0.887677	0.805689	0.86595	0.874094	0.860786	0.811562	0.795937	0.809737	1	0.889143	0.0606363
1732	12	52861	0.211444	64.2475	8.19265	3.5124	1.29554	0.945224	0.88675	0.882002	0.905601	0.939842	0.857844	0.88518	0.888188	0.86945	0.852112	0.828238	0.862233	0.887677	0.805689	0.86595	0.874094	0.860786	0.811562	0.795937	0.809737	1	0.889143	0.0606363
1737	17	44991	0.179964	102.996	9.03014	14.0353	3.62476	0.946211	0.888589	0.88341	0.906392	0.941244	0.859216	0.88581	0.888567	0.869807	0.852859	0.829032	0.863195	0.887711	0.80645	0.866229	0.873997	0.861572	0.810751	0.79677	0.808717	1	0.89013	0.0601861
1738	18	19658	0.078632	97.916	7.5461	12.0058	2.71121	0.955692	0.904848	0.895768	0.91609	0.94618	0.870511	0.890884	0.896403	0.879133	0.860108	0.835767	0.867408	0.889307	0.8114	0.867102	0.877276	0.863007	0.812239	0.801786	0.813079	1	0.89906	0.0568035
1742	22	17968	0.071872	97.9261	7.55398	12.0099	2.71355	0.956617	0.906083	0.896566	0.917464	0.946711	0.87141	0.891279	0.897095	0.879953	0.860001	0.836153	0.867431	0.889665	0.812055	0.867125	0.878367	0.862283	0.811916	0.801675	0.814949	1	0.899817	0.0565017
1742	10	58521	0.234084	64.1162	7.99153	3.48354	1.24803	0.938535	0.917363	0.877514	0.922242	0.94895	0.875549	0.86375	0.885545	0.85289	0.878078	0.82326	0.865125	0.870243	0.830762	0.844389	0.870371	0.874071	0.819902	0.771774	0.836418	1	0.893729	0.0578616
1744	12	54793	0.219172	64.0487	8.1764	3.48033	1.28369	0.939801	0.91832	0.879072	0.923193	0.949373	0.876736	0.864727	0.886208	0.853375	0.87815	0.824019	0.865476	0.870567	0.83069	0.844049	0.870367	0.874218	0.820023	0.772407	0.836366	1	0.894571	0.0575506
1744	12	54793	0.219172	64.0487	8.1764	3.48033	1.28369	0.939801	0.91832	0.879072	0.923193	0.949373	0.876736	0.864727	0.886208	0.853375	0.87815	0.824019	0.865476	0.870567	0.83069	0.844049	0.870367	0.874218	0.820023	0.772407	0.836366	1	0.894571	0.0575506
1749	17	46750	0.187	103.218	9.03892	14.1252	3.64358	0.941037	0.919144	0.880235	0.924064	0.950128	0.877882	0.86508	0.886406	0.853102	0.878332	0.824353	0.866011	0.871668	0.831059	0.844021	0.871209	0.875187	0.819711	0.77262	0.836353	1	0.895314	0.0573708
1750	18	20412	0.081648	98.3095	7.53882	12.1485	2.73311	0.951573	0.927592	0.891314	0.933838	0.954806	0.888423	0.872893	0.893249	0.860499	0.88181	0.830026	0.871791	0.874461	0.832672	0.846732	0.873775	0.876543	0.82209	0.775304	0.837767	1	0.903044	0.0544985
1754	22	18659	0.074636	98.2969	7.50461	12.142	2.71812	0.952382	0.928694	0.892116	0.934428	0.955678	0.888767	0.872823	0.893697	0.861059	0.881907	0.831073	0.87301	0.874993	0.833994	0.846857	0.874029	0.876494	0.82282	0.775524	0.838282	1	0.903715	0.0540953
1754	10	58602	0.234408	64.9351	8.10372	3.61851	1.29822	0.954353	0.884714	0.864527	0.905285	0.931052	0.899031	0.873852	0.894261	0.88404	0.878784	0.836891	0.871199	0.874603	0.832113	0.872291	0.882734	0.856114	0.792686	0.794802	0.85143	1	0.892817	0.0606726
1756	12	54793	0.219172	64.8606	8.2761	3.61358	1.33112	0.95525	0.886664	0.866498	0.906275	0.93178	0.899668	0.874729	0.894786	0.884921	0.878853	0.837707	0.871799	0.875185	0.832323	0.872694	0.883005	0.856058	0.793194	0.795603	0.851304	1	0.89381	0.0603153
1756	12	54793	0.219172	64.8606	8.2761	3.61358	1.33112	0.95525	0.886664	0.866498	0.906275	0.93178	0.899668	0.874729	0.894786	0.884921	0.878853	0.837707	0.871799	0.875185	0.832323	0.872694	0.883005	0.856058	0.793194	0.795603	0.851304	1	0.89381	0.0603153
1761	17	46732	0.186928	100.616	9.05702	13.1045	3.46779	0.956122	0.889358	0.868452	0.907055	0.932038	0.900625	0.874497	0.89535	0.884982	0.87882	0.837745	0.87209	0.87546	0.831892	0.87301	0.883442	0.855677	0.792487	0.795986	0.851504	1	0.894679	0.0599789
1762	18	22736	0.090944	97.1192	7.66527	11.7261	2.70572	0.963318	0.903787	0.882411	0.917334	0.937082	0.9068	0.880982	0.899367	0.89123	0.882345	0.841705	0.874582	0.880542	0.834689	0.878277	0.886436	0.856637	0.794049	0.798601	0.850545	1	0.902437	0.0567153
1766	22	20835	0.08334	97.1217	7.65873	11.7266	2.70185	0.964027	0.906407	0.883393	0.917903	0.938133	0.907967	0.882145	0.899232	0.892129	0.881857	0.841589	0.874442	0.88085	0.834965	0.878498	0.887089	0.85594	0.794288	0.799232	0.851116	1	0.903304	0.0562141
1766	10	58092	0.232368	62.453	7.76522	3.21994	1.15367	0.922743	0.894288	0.874122	0.889357	0.935533	0.899065	0.882161	0.918698	0.837456	0.858147	0.82458	0.844996	0.871032	0.838145	0.843731	0.862158	0.84404	0.805292	0.793293	0.828927	1	0.886062	0.0628297
1768	12	54416	0.217664	62.3798	7.95225	3.21607	1.18568	0.92403	0.895509	0.875533	0.89051	0.936407	0.8998	0.882838	0.918884	0.837989	0.859003	0.825116	0.845542	0.871711	0.838329	0.843649	0.862596	0.844292	0.805682	0.793627	0.829784	1	0.886969	0.062567
1768	12	54416	0.217664	62.3798	7.95225	3.21607	1.18568	0.92403	0.895509	0.875533	0.89051	0.936407	0.8998	0.882838	0.918884	0.837989	0.859003	0.825116	0.845542	0.871711	0.838329	0.843649	0.862596	0.844292	0.805682	0.793627	0.829784	1	0.886969	0.062567
1773	17	46268	0.185072	101.908	8.8525	13.5916	3.47818	0.924635	0.897294	0.876816	0.891545	0.937084	0.90072	0.883418	0.919221	0.839371	0.859514	0.8257	0.845487	0.87259	0.838582	0.844288	0.863124	0.844104	0.805503	0.793734	0.829818	1	0.88783	0.06236
1774	18	23109	0.092436	97.0559	7.57265	11.6988	2.68168	0.935436	0.911658	0.888377	0.900904	0.942706	0.90547	0.890151	0.92438	0.850924	0.864793	0.828811	0.851335	0.879268	0.841793	0.844671	0.867584	0.848219	0.806417	0.795707	0.833268	1	0.896199	0.0594954
1778	22	21035	0.08414	97.0299	7.55659	11.6887	2.6751	0.937485	0.913073	0.890064	0.901902	0.943665	0.906442	0.890777	0.924388	0.851723	0.86513	0.829784	0.8517	0.880176	0.842762	0.845472	0.867459	0.848039	0.806941	0.79672	0.83247	1	0.897288	0.0590396
1778	10	56329	0.225316	64.351	8.1233	3.52582	1.28189	0.919571	0.905599	0.863197	0.907614	0.937705	0.899634	0.879023	0.895631	0.846456	0.864919	0.850636	0.831463	0.884633	0.832848	0.868283	0.899306	0.85274	0.820146	0.773829	0.821832	1	0.888781	0.0653985
1780	12	52638	0.210552	64.2799	8.28607	3.52121	1.31296	0.921255	0.907177	0.864841	0.908935	0.938514	0.900186	0.880039	0.895779	0.847534	0.865572	0.850716	0.832345	0.885501	0.833105	0.868147	0.899787	0.852948	0.820282	0.773823	0.821982	1	0.889838	0.0649227
1780	12	52638	0.210552	64.2799	8.28607	3.52121	1.31296	0.921255	0.907177	0.864841	0.908935	0.938514	0.900186	0.880039	0.895779	0.847534	0.865572	0.850716	0.832345	0.885501	0.833105	0.868147	0.899787	0.852948	0.820282	0.773823	0.821982	1	0.889838	0.0649227
1785	17	44878	0.179512	101.952	9.16179	13.6301	3.61455	0.922724	0.90892	0.866427	0.90961	0.939057	0.901221	0.880409	0.896308	0.848801	0.866416	0.850573	0.832836	0.885857	0.83366	0.86831	0.90053	0.853748	0.819912	0.774399	0.82165	1	0.890814	0.0644837
1786	18	19584	0.078336	98.1985	7.62849	12.1131	2.76278	0.936964	0.922258	0.882276	0.921109	0.945491	0.907731	0.885391	0.899714	0.857435	0.87477	0.855009	0.83821	0.890395	0.835708	0.870941	0.901884	0.859094	0.821283	0.779744	0.822866	1	0.900186	0.0597951
1790	22	17882	0.071528	98.1945	7.6382	12.1121	2.76449	0.938374	0.923778	0.883738	0.921597	0.946538	0.908791	0.885639	0.900375	0.858181	0.876328	0.855469	0.838776	0.890225	0.835673	0.871854	0.901633	0.85944	0.821776	0.780058	0.823286	1	0.901143	0.0596039
1790	10	58285	0.23314	64.7162	7.97973	3.5785	1.26998	0.929116	0.87918	0.87284	0.899511	0.925641	0.884464	0.885562	0.886223	0.852938	0.883246	0.840148	0.854105	0.874762	0.815364	0.85341	0.858446	0.875568	0.794596	0.788874	0.850442	1	0.8852	0.0615713
1792	12	54491	0.217964	64.6597	8.14922	3.57626	1.30229	0.929814	0.88099	0.874576	0.901002	0.926309	0.885688	0.886	0.886871	0.853994	0.883559	0.840818	0.853792	0.875466	0.816263	0.853976	0.858784	0.875897	0.794829	0.788672	0.849828	1	0.886179	0.0613339
1792	12	54491	0.217964	64.6597	8.14922	3.57626	1.30229	0.929814	0.88099	0.874576	0.901002	0.926309	0.885688	0.886	0.886871	0.853994	0.883559	0.840818	0.853792	0.875466	0.816263	0.853976	0.858784	0.875897	0.794829	0.788672	0.849828	1	0.886179	0.0613339
1797	17	46427	0.185708	105.793	9.07876	15.1906	3.84354	0.930838	0.883042	0.876376	0.901911	0.926799	0.886488	0.886348	0.887802	0.853921	0.883968	0.840998	0.853954	0.875805	0.816906	0.854298	0.85964	0.875439	0.79513	0.789433	0.84985	1	0.8871	0.0610315
1798	18	17039	0.068156	99.7092	7.55821	12.6677	2.82463	0.942661	0.899084	0.891132	0.914226	0.93465	0.896854	0.892658	0.89527	0.862022	0.889812	0.84559	0.857679	0.877223	0.821938	0.855068	0.86437	0.876929	0.796408	0.792007	0.851517	1	0.896855	0.0577483
1802	22	15573	0.062292	99.7224	7.57101	12.6734	2.83113	0.94346	0.900244	0.893373	0.915109	0.934727	0.897932	0.893951	0.895332	0.862294	0.889071	0.846497	0.856868	0.877866	0.821101	0.856001	0.864862	0.876517	0.795929	0.792044	0.851153	1	0.897605	0.0576162
1802	10	59950	0.2398	66.5068	8.30209	3.88661	1.39672	0.947306	0.900309	0.870359	0.910375	0.937573	0.861218	0.867515	0.887756	0.866689	0.868432	0.837898	0.876197	0.87744	0.821802	0.848182	0.874929	0.869249	0.798699	0.792652	0.845288	1	0.890541	0.0598444
1804	12	56030	0.22412	66.433	8.49864	3.88261	1.43654	0.948519	0.901901	0.871524	0.911003	0.938265	0.861869	0.868044	0.888363	0.86741	0.869418	0.838247	0.876522	0.878199	0.82181	0.848644	0.875308	0.868856	0.798733	0.793102	0.8461	1	0.891397	0.0596112
1804	12	56030	0.22412	66.433	8.49864	3.88261	1.43654	0.948519	0.901901	0.871524	0.911003	0.938265	0.861869	0.868044	0.888363	0.86741	0.869418	0.838247	0.876522	0.878199	0.82181	0.848644	0.875308	0.868856	0.798733	0.793102	0.8461	1	0.891397	0.0596112
1809	17	47646	0.190584	104.578	9.34755	14.7021	3.87103	0.949461	0.90356	0.872854	0.911462	0.93925	0.863084	0.868992	0.889707	0.867859	0.868824	0.838769	0.877765	0.878752	0.82221	0.848592	0.875855	0.86915	0.799689	0.793393	0.846629	1	0.892321	0.059315
1810	18	18190	0.07276	98.7612	7.75032	12.3261	2.84236	0.959016	0.916822	0.887301	0.92309	0.944942	0.873694	0.875536	0.896509	0.872567	0.877268	0.846152	0.880401	0.882078	0.821083	0.84989	0.880209	0.868417	0.804893	0.795849	0.848681	1	0.901066	0.0552387
1814	22	16645	0.06658	98.7454	7.74026	12.3197	2.83742	0.960409	0.917543	0.887954	0.924482	0.945509	0.874767	0.875999	0.897597	0.874136	0.878612	0.846771	0.880505	0.882337	0.820937	0.850886	0.879994	0.868429	0.806128	0.796606	0.847792	1	0.901941	0.054944
1814	10	59252	0.237008	64.0451	8.02655	3.47362	1.25045	0.9432	0.90964	0.865262	0.899986	0.91818	0.898214	0.870561	0.883489	0.867996	0.851389	0.821972	0.876865	0.887261	0.833736	0.840664	0.881498	0.881666	0.798893	0.786935	0.823314	1	0.889842	0.0609054
1816	12	55445	0.22178	63.9791	8.20178	3.47028	1.28304	0.943917	0.910849	0.866922	0.901154	0.918748	0.899558	0.871548	0.883822	0.868735	0.852124	0.822806	0.877635	0.887645	0.834539	0.840797	0.881775	0.882144	0.799324	0.78705	0.824042	1	0.890765	0.0605969
1816	12	55445	0.22178	63.9791	8.20178	3.47028	1.28304	0.943917	0.910849	0.866922	0.901154	0.918748	0.899558	0.871548	0.883822	0.868735	0.852124	0.822806	0.877635	0.887645	0.834539	0.840797	0.881775	0.882144	0.799324	0.78705	0.824042	1	0.890765	0.0605969
1821	17	47229	0.188916	101.65	9.03663	13.503	3.53124	0.944716	0.911802	0.868471	0.903132	0.92006	0.900188	0.872081	0.884499	0.868958	0.853469	0.822895	0.87803	0.888395	0.83453	0.840797	0.882318	0.881588	0.800186	0.787175	0.824356	1	0.891678	0.0602653
1822	18	23573	0.094292	96.4579	7.7294	11.4957	2.69573	0.95094	0.921945	0.883723	0.91136	0.927587	0.907097	0.876639	0.890256	0.874963	0.858694	0.830293	0.882175	0.892525	0.839711	0.842277	0.884529	0.881199	0.800598	0.790332	0.827324	1	0.899094	0.0575463
1826	22	21478	0.085912	96.4376	7.7299	11.4886	2.69426	0.951252	0.923643	0.885581	0.911933	0.928718	0.908255	0.877852	0.891214	0.875966	0.858972	0.831083	0.882368	0.892844	0.84093	0.842234	0.884463	0.881157	0.801052	0.790227	0.8268	1	0.900018	0.0572466
1826	10	55679	0.222716	62.2535	7.85138	3.19324	1.15783	0.945743	0.881921	0.875195	0.905665	0.927316	0.894736	0.867715	0.92534	0.852988	0.866521	0.798739	0.87912	0.87269	0.824063	0.85182	0.892814	0.847088	0.80516	0.783778	0.858205	1	0.889711	0.0631853
1828	12	52048	0.208192	62.1911	8.01824	3.19034	1.18698	0.946665	0.883992	0.876758	0.90673	0.928018	0.895423	0.868554	0.925674	0.853558	0.866738	0.800175	0.879563	0.873367	0.825344	0.852396	0.892791	0.847093	0.805093	0.784468	0.857593	1	0.890695	0.0628237
1828	12	52048	0.208192	62.1911	8.01824	3.19034	1.18698	0.946665	0.883992	0.876758	0.90673	0.928018	0.895423	0.868554	0.925674	0.853558	0.866738	0.800175	0.879563	0.873367	0.825344	0.852396	0.892791	0.847093	0.805093	0.784468	0.857593	1	0.890695	0.0628237
1833	17	44369	0.177476	101.734	8.88787	13.5257	3.48163	0.947328	0.885562	0.878586	0.907931	0.928982	0.896223	0.868974	0.926165	0.85429	0.867374	0.802137	0.879736	0.873831	0.825712	0.852329	0.892402	0.847315	0.805416	0.784591	0.857784	1	0.891631	0.0625846
1834	18	18539	0.074156	98.6573	7.51493	12.2747	2.74809	0.95523	0.901424	0.895032	0.918173	0.935946	0.906036	0.878661	0.929905	0.860537	0.873672	0.81075	0.885188	0.877394	0.831571	0.856573	0.896839	0.848616	0.811721	0.788581	0.856896	1	0.900968	0.0588624
1838	22	16938	0.067752	98.6641	7.50549	12.2767	2.74678	0.956164	0.902733	0.8968	0.919058	0.936297	0.906482	0.878439	0.930688	0.860875	0.87407	0.811814	0.88576	0.877908	0.831296	0.85686	0.896534	0.849392	0.81084	0.787519	0.857274	1	0.901712	0.0585503
1838	10	56387	0.225548	67.4354	8.2707	4.04483	1.42934	0.924956	0.920593	0.874049	0.907807	0.924584	0.87404	0.863931	0.909421	0.854825	0.864774	0.833295	0.854576	0.884175	0.811809	0.833109	0.875556	0.857503	0.81603	0.795219	0.863781	1	0.889221	0.0614776
1840	12	52729	0.210916	67.3507	8.45203	4.038	1.46643	0.926274	0.921533	0.875581	0.909035	0.924984	0.874945	0.865008	0.910211	0.855791	0.86533	0.833792	0.854966	0.884409	0.812428	0.832862	0.87559	0.857488	0.816107	0.795227	0.863927	1	0.890121	0.0611048
1840	12	52729	0.210916	67.3507	8.45203	4.038	1.46643	0.926274	0.921533	0.875581	0.909035	0.924984	0.874945	0.865008	0.910211	0.855791	0.86533	0.833792	0.854966	0.884409	0.812428	0.832862	0.87559	0.857488	0.816107	0.795227	0.863927	1	0.890121	0.0611048
1845	17	44977	0.179908	106.731	9.37925	15.6126	4.04198	0.927707	0.922449	0.876848	0.910543	0.925795	0.876203	0.865576	0.910788	0.856149	0.865365	0.834638	0.855548	0.885141	0.812504	0.833671	0.875581	0.857994	0.816951	0.795929	0.86373	1	0.891058	0.0607469
1846	18	15821	0.063284	99.9431	7.71424	12.7646	2.90076	0.939005	0.935118	0.894855	0.921339	0.93319	0.885469	0.875924	0.917515	0.866791	0.867929	0.840497	0.861987	0.887302	0.819449	0.840276	0.87801	0.861482	0.817837	0.802193	0.863093	1	0.900882	0.0568271
1850	22	14501	0.058004	99.9343	7.72726	12.7621	2.90674	0.939763	0.935625	0.895835	0.922523	0.933729	0.885353	0.876974	0.91773	0.867319	0.86794	0.842459	0.862906	0.887628	0.820633	0.840114	0.877905	0.861527	0.819047	0.802945	0.864009	1	0.901554	0.0565867
1850	10	55288	0.221152	64.7899	8.09319	3.59483	1.29408	0.943993	0.899924	0.86762	0.906019	0.934045	0.868064	0.877532	0.90951	0.854019	0.887462	0.836999	0.872296	0.8854	0.814354	0.858658	0.88862	0.825776	0.824103	0.788408	0.869076	1	0.891539	0.0602959
1852	12	51777	0.207108	64.7206	8.27001	3.59096	1.32839	0.945323	0.901008	0.869015	0.907623	0.935135	0.869237	0.878208	0.910018	0.854433	0.887624	0.837042	0.872395	0.885779	0.814174	0.858798	0.889323	0.826168	0.824719	0.788178	0.869131	1	0.892466	0.0599432
1852	12	51777	0.207108	64.7206	8.27001	3.59096	1.32839	0.945323	0.901008	0.869015	0.907623	0.935135	0.869237	0.878208	0.910018	0.854433	0.887624	0.837042	0.872395	0.885779	0.814174	0.858798	0.889323	0.826168	0.824719	0.788178	0.869131	1	0.892466	0.0599432
1857	17	44270	0.17708	104.406	9.15877	14.6177	3.78229	0.946194	0.902327	0.871109	0.90855	0.935656	0.870398	0.878959	0.909905	0.855105	0.888084	0.837429	0.873413	0.88639	0.814107	0.858561	0.889225	0.826474	0.823955	0.788559	0.869754	1	0.893335	0.0596268
1858	18	16429	0.065716	99.7256	7.51896	12.6717	2.81213	0.955627	0.917128	0.888703	0.918954	0.942936	0.88009	0.885964	0.918467	0.861038	0.895003	0.837787	0.879755	0.890377	0.817518	0.86046	0.890499	0.830909	0.826861	0.794084	0.867977	1	0.902651	0.0559416
1862	22	15005	0.06002	99.7081	7.50206	12.6642	2.80531	0.956714	0.918227	0.89047	0.920293	0.944585	0.88054	0.886271	0.91976	0.861013	0.895468	0.838654	0.87994	0.891536	0.817761	0.860646	0.891736	0.831456	0.827657	0.794102	0.866811	1	0.903627	0.0554812
1862	10	56915	0.22766	66.7898	8.2927	3.93421	1.40226	0.926162	0.890723	0.883177	0.901537	0.934306	0.882342	0.872239	0.882491	0.848695	0.861337	0.841826	0.862532	0.870737	0.836607	0.834973	0.893227	0.849908	0.809743	0.788307	0.845041	1	0.886705	0.0613584
1864	12	53275	0.2131	66.7545	8.47175	3.93598	1.44113	0.92748	0.892595	0.884721	0.902356	0.935185	0.883519	0.87328	0.883088	0.848982	0.861802	0.842196	0.862909	0.870765	0.836359	0.835148	0.893956	0.849733	0.810145	0.788728	0.845021	1	0.887693	0.0610451
1864	12	53275	0.2131	66.7545	8.47175	3.93598	1.44113	0.92748	0.892595	0.884721	0.902356	0.935185	0.883519	0.87328	0.883088	0.848982	0.861802	0.842196	0.862909	0.870765	0.836359	0.835148	0.893956	0.849733	0.810145	0.788728	0.845021	1	0.887693	0.0610451
1869	17	45355	0.18142	106.894	9.40227	15.6846	4.06029	0.929269	0.894256	0.886528	0.903164	0.936126	0.884291	0.8733	0.884202	0.850138	0.862551	0.842487	0.862959	0.871922	0.836633	0.834924	0.894797	0.849631	0.810627	0.788678	0.845133	1	0.888762	0.0608059
1870	18	12974	0.051896	101.121	7.64056	13.2098	2.94605	0.94146	0.913442	0.903037	0.913442	0.943233	0.89768	0.886388	0.890897	0.859681	0.871628	0.849776	0.870934	0.878796	0.841144	0.836442	0.898065	0.852551	0.814899	0.793626	0.847927	1	0.900073	0.0566788
1874	22	11911	0.047644	101.066	7.64648	13.189	2.946	0.942238	0.915372	0.903912	0.914491	0.944001	0.899715	0.887163	0.891067	0.859458	0.872303	0.850894	0.871547	0.879187	0.841029	0.837125	0.898035	0.852363	0.815465	0.794056	0.847956	1	0.900978	0.0563376
1874	10	56837	0.227348	67.8087	8.33115	4.11266	1.45494	0.946839	0.898702	0.885339	0.919788	0.937426	0.905977	0.855499	0.881556	0.860584	0.87655	0.830612	0.867947	0.884829	0.811355	0.832257	0.868835	0.889992	0.804494	0.797271	0.859387	1	0.894486	0.0593606
1876	12	53195	0.21278	67.7413	8.51152	4.10878	1.49323	0.947843	0.899821	0.886737	0.921233	0.93819	0.906467	0.856453	0.882188	0.861528	0.87762	0.831027	0.868324	0.885459	0.812069	0.832982	0.869067	0.890544	0.804643	0.796644	0.859977	1	0.895407	0.0590229
1876	12	53195	0.21278	67.7413	8.51152	4.10878	1.49323	0.947843	0.899821	0.886737	0.921233	0.93819	0.906467	0.856453	0.882188	0.861528	0.87762	0.831027	0.868324	0.885459	0.812069	0.832982	0.869067	0.890544	0.804643	0.796644	0.859977	1	0.895407	0.0590229
1881	17	45512	0.182048	106.458	9.3723	15.495	4.01728	0.949387	0.901806	0.887755	0.92235	0.938994	0.907508	0.858356	0.882723	0.862025	0.877505	0.832077	0.86898	0.885162	0.811896	0.833176	0.86921	0.890809	0.804381	0.796856	0.860334	1	0.896448	0.058538
1882	18	16928	0.067712	99.2105	7.77157	12.4937	2.88032	0.960184	0.918183	0.899604	0.93369	0.947838	0.913487	0.865164	0.890832	0.862683	0.881439	0.837134	0.873051	0.8903	0.819175	0.838552	0.872489	0.891925	0.809074	0.794246	0.861679	1	0.905327	0.0541472
1886	22	15520	0.06208	99.1707	7.77926	12.4793	2.87966	0.960921	0.918524	0.900451	0.934987	0.948454	0.913499	0.865851	0.890786	0.863563	0.882055	0.837726	0.872906	0.890947	0.820296	0.83866	0.872552	0.891978	0.809246	0.79404	0.862178	1	0.905905	0.0539674
1886	10	60937	0.243748	62.9819	7.95772	3.30662	1.19998	0.934637	0.904065	0.888934	0.892906	0.931208	0.891519	0.874313	0.912935	0.85988	0.860586	0.823203	0.862867	0.882863	0.823342	0.832343	0.877808	0.851814	0.808893	0.798242	0.830587	1	0.891109	0.0604913
1888	12	56925	0.2277	62.9213	8.10054	3.30306	1.22697	0.935433	0.905578	0.890004	0.893966	0.931858	0.89249	0.875345	0.913245	0.860588	0.860597	0.824225	0.863821	0.883671	0.824146	0.833043	0.878015	0.852025	0.809758	0.798849	0.831137	1	0.891996	0.0602411
1888	12	56925	0.2277	62.9213	8.10054	3.30306	1.22697	0.935433	0.905578	0.890004	0.893966	0.931858	0.89249	0.875345	0.913245	0.860588	0.860597	0.824225	0.863821	0.883671	0.824146	0.833043	0.878015	0.852025	0.809758	0.798849	0.831137	1	0.891996	0.0602411
1893	17	48560	0.19424	99.5044	8.9186	12.6742	3.34316	0.936738	0.907506	0.891176	0.89445	0.931765	0.894224	0.876967	0.913869	0.861439	0.861069	0.824557	0.865074	0.88436	0.824135	0.832928	0.877976	0.85242	0.809761	0.798826	0.830673	1	0.892961	0.0598964
1894	18	27295	0.10918	95.4314	7.71554	11.1378	2.63136	0.945118	0.917201	0.900513	0.903517	0.937791	0.900916	0.883385	0.917036	0.866184	0.86384	0.83094	0.869152	0.887837	0.826727	0.835428	0.87974	0.8549	0.812896	0.800421	0.829035	1	0.899687	0.0569655
1898	22	24892	0.099568	95.435	7.72904	11.1397	2.63633	0.946268	0.91907	0.901354	0.904025	0.938514	0.901314	0.883858	0.917986	0.8658	0.865117	0.831532	0.869597	0.887193	0.828278	0.835047	0.879982	0.854753	0.813354	0.800739	0.829785	1	0.900483	0.0566943
1898	10	55485	0.22194	61.4358	7.71522	3.06842	1.1082	0.93291	0.912093	0.859521	0.918005	0.922898	0.878913	0.870262	0.925538	0.860755	0.891025	0.804758	0.860377	0.880652	0.803415	0.831198	0.861638	0.86727	0.833622	0.792196	0.873515	1	0.89046	0.0631772
1900	12	51933	0.207732	61.3662	7.87967	3.06447	1.13685	0.934242	0.913745	0.861331	0.919098	0.923979	0.879932	0.870776	0.925702	0.861167	0.891553	0.805711	0.860782	0.881116	0.804055	0.83135	0.862515	0.867146	0.833892	0.792338	0.873241	1	0.891481	0.0627624
1900	12	51933	0.207732	61.3662	7.87967	3.06447	1.13685	0.934242	0.913745	0.861331	0.919098	0.923979	0.879932	0.870776	0.925702	0.861167	0.891553	0.805711	0.860782	0.881116	0.804055	0.83135	0.862515	0.867146	0.833892	0.792338	0.873241	1	0.891481	0.0627624
1905	17	44479	0.177916	97.4085	8.68027	11.8904	3.12337	0.935149	0.914904	0.863891	0.920299	0.924425	0.881067	0.871647	0.926179	0.862205	0.89169	0.806875	0.861362	0.880888	0.804009	0.831302	0.864037	0.867409	0.834574	0.792318	0.873727	1	0.892478	0.0624741
1906	18	26817	0.107268	95.0463	7.53606	10.9961	2.54674	0.943916	0.92309	0.875415	0.928795	0.929056	0.886788	0.877373	0.929205	0.867789	0.894768	0.812022	0.865701	0.884029	0.806764	0.83544	0.866894	0.866726	0.834806	0.794235	0.873438	1	0.899023	0.0592925
1910	22	24441	0.097764	95.0205	7.54387	10.9877	2.54723	0.944356	0.923939	0.876273	0.929954	0.929688	0.888016	0.878381	0.929238	0.869011	0.894501	0.812855	0.866413	0.883761	0.807659	0.836607	0.867906	0.866965	0.834418	0.793646	0.873757	1	0.899729	0.0590076
1910	10	53862	0.215448	61.9763	7.70481	3.14703	1.12667	0.937238	0.912322	0.87351	0.917558	0.931742	0.852781	0.871449	0.910113	0.859186	0.872786	0.841883	0.848084	0.876991	0.798299	0.835329	0.906817	0.840509	0.825341	0.803786	0.829564	1	0.890755	0.0596074
1912	12	50453	0.201812	61.9291	7.87041	3.14624	1.15592	0.938408	0.913573	0.87531	0.917953	0.93267	0.854112	0.872376	0.910431	0.860296	0.873526	0.842586	0.848949	0.877381	0.798991	0.836125	0.906913	0.840535	0.82564	0.803936	0.83007	1	0.891729	0.0592579
1912	12	50453	0.201812	61.9291	7.87041	3.14624	1.15592	0.938408	0.913573	0.87531	0.917953	0.93267	0.854112	0.872376	0.910431	0.860296	0.873526	0.842586	0.848949	0.877381	0.798991	0.836125	0.906913	0.840535	0.82564	0.803936	0.83007	1	0.891729	0.0592579
1917	17	43172	0.172688	100.292	8.72935	12.9591	3.32205	0.939174	0.914945	0.877455	0.918663	0.932966	0.856249	0.873934	0.911274	0.860986	0.873645	0.842734	0.849486	0.877594	0.800125	0.835796	0.907174	0.840336	0.825813	0.804711	0.830851	1	0.892717	0.0588819
1918	18	21682	0.086728	97.0034	7.43758	11.6726	2.62039	0.94733	0.924961	0.891707	0.927013	0.940042	0.865488	0.882114	0.917374	0.864727	0.879439	0.846463	0.853358	0.881653	0.802002	0.838737	0.906558	0.84607	0.826999	0.807283	0.833341	1	0.900447	0.0558218
1922	22	19835	0.07934	96.9832	7.45899	11.6666	2.62766	0.948046	0.926267	0.89332	0.927729	0.940887	0.868011	0.882959	0.918704	0.864936	0.880161	0.848248	0.854172	0.882581	0.801714	0.838593	0.906806	0.845425	0.82788	0.807966	0.833123	1	0.901463	0.0553338
1922	10	55211	0.220844	64.6911	8.02709	3.57621	1.27467	0.921519	0.896923	0.872779	0.903742	0.939949	0.887305	0.858353	0.898598	0.838918	0.90357	0.825397	0.86509	0.878738	0.828866	0.830478	0.888337	0.855681	0.801842	0.790169	0.837143	1	0.887202	0.0615519
1924	12	51602	0.206408	64.6117	8.20622	3.57071	1.30708	0.922697	0.898502	0.874443	0.904558	0.940719	0.888425	0.859531	0.898735	0.839551	0.904199	0.826412	0.865858	0.879181	0.829125	0.831111	0.88827	0.856042	0.80212	0.790502	0.83739	1	0.888194	0.0612092
1924	12	51602	0.206408	64.6117	8.20622	3.57071	1.30708	0.922697	0.898502	0.874443	0.904558	0.940719	0.888425	0.859531	0.898735	0.839551	0.904199	0.826412	0.865858	0.879181	0.829125	0.831111	0.88827	0.856042	0.80212	0.790502	0.83739	1	0.888194	0.0612092
1929	17	43887	0.175548	104.334	9.09244	14.5832	3.7393	0.924397	0.899856	0.875407	0.905416	0.941839	0.888965	0.860437	0.899218	0.839622	0.904015	0.826794	0.866863	0.878688	0.829426	0.8311	0.888008	0.856301	0.80198	0.790166	0.837287	1	0.88903	0.0609875
1930	18	18523	0.074092	98.3246	7.63524	12.1593	2.76914	0.938077	0.91551	0.892053	0.91462	0.948361	0.8981	0.868785	0.904443	0.847433	0.904794	0.830157	0.874615	0.882956	0.831831	0.833072	0.891675	0.857178	0.805161	0.791125	0.839821	1	0.898628	0.057581
1934	22	16934	0.067736	98.2894	7.62956	12.1462	2.76593	0.939737	0.916411	0.893055	0.915584	0.948801	0.898518	0.869493	0.904541	0.847998	0.905397	0.831139	0.87469	0.883784	0.832644	0.83167	0.892553	0.857122	0.805155	0.79113	0.840174	1	0.899405	0.0571851
1934	10	55136	0.220544	64.5088	8.08623	3.54943	1.28017	0.944773	0.901571	0.883198	0.916416	0.939976	0.849508	0.858251	0.889981	0.855757	0.869405	0.829839	0.837955	0.86293	0.827572	0.869142	0.858368	0.870674	0.806197	0.807929	0.840277	1	0.889548	0.0605973
1936	12	51618	0.206472	64.4503	8.25723	3.54704	1.31191	0.945891	0.902757	0.884517	0.916938	0.940408	0.850401	0.859351	0.890813	0.856552	0.869706	0.830941	0.838341	0.86372	0.827948	0.868873	0.858886	0.87113	0.806143	0.808129	0.840259	1	0.890389	0.0603792
1936	12	51618	0.206472	64.4503	8.25723	3.54704	1.31191	0.945891	0.902757	0.884517	0.916938	0.940408	0.850401	0.859351	0.890813	0.856552	0.869706	0.830941	0.838341	0.86372	0.827948	0.868873	0.858886	0.87113	0.806143	0.808129	0.840259	1	0.890389	0.0603792
1941	17	43919	0.175676	104.089	9.15184	14.4868	3.75441	0.94705	0.904904	0.886188	0.9172	0.941233	0.85101	0.860413	0.892222	0.856588	0.870625	0.831702	0.838908	0.864762	0.827284	0.869783	0.858672	0.871388	0.806268	0.808762	0.840616	1	0.891396	0.0599554
1942	18	17240	0.06896	98.9612	7.60661	12.3918	2.80047	0.957135	0.918445	0.904872	0.927001	0.946027	0.863283	0.87471	0.899043	0.859571	0.875928	0.840922	0.84507	0.871027	0.832019	0.872245	0.860818	0.873347	0.805104	0.811862	0.842778	1	0.901163	0.0565286
1946	22	15800	0.0632	98.9591	7.60057	12.3907	2.79869	0.958006	0.920222	0.905791	0.927658	0.946424	0.863671	0.874905	0.90038	0.859968	0.875791	0.841392	0.846456	0.871962	0.832943	0.871835	0.860538	0.873608	0.804715	0.81288	0.842405	1	0.901918	0.0559235
1946	10	52746	0.210984	66.0105	8.23863	3.8004	1.36152	0.937417	0.872673	0.884257	0.922326	0.939019	0.909785	0.860226	0.895471	0.836822	0.861772	0.79989	0.882313	0.854814	0.818451	0.811133	0.867497	0.844547	0.813436	0.792951	0.864833	1	0.887639	0.0620234
1948	12	49337	0.197348	65.9542	8.42271	3.79881	1.39834	0.938667	0.874658	0.884934	0.923526	0.939832	0.910331	0.860835	0.896285	0.837667	0.862476	0.799643	0.883049	0.855099	0.819213	0.810923	0.86801	0.844316	0.813771	0.792904	0.864797	1	0.888544	0.0616249
1948	12	49337	0.197348	65.9542	8.42271	3.79881	1.39834	0.938667	0.874658	0.884934	0.923526	0.939832	0.910331	0.860835	0.896285	0.837667	0.862476	0.799643	0.883049	0.855099	0.819213	0.810923	0.86801	0.844316	0.813771	0.792904	0.864797	1	0.888544	0.0616249
1953	17	42122	0.168488	104.63	9.29086	14.7192	3.84243	0.939604	0.876181	0.886081	0.925004	0.94085	0.910866	0.862269	0.896254	0.838885	0.863385	0.801173	0.883636	0.854625	0.819275	0.811369	0.868181	0.844262	0.813067	0.792875	0.86526	1	0.889489	0.0611681
1954	18	14584	0.058336	99.8956	7.60115	12.7401	2.84881	0.952859	0.892862	0.900885	0.93414	0.948642	0.916415	0.873697	0.904896	0.845893	0.87116	0.809312	0.888714	0.860224	0.828031	0.814146	0.870817	0.846373	0.815106	0.796146	0.865126	1	0.899639	0.0578259
1958	22	13361	0.053444	99.8897	7.59279	12.7375	2.84642	0.953447	0.894132	0.902141	0.934286	0.948544	0.917671	0.874635	0.90592	0.846194	0.871117	0.809558	0.889155	0.861275	0.827258	0.813712	0.870594	0.846943	0.814797	0.796048	0.865467	1	0.900259	0.0576035
1958	10	51239	0.204956	66.3989	8.15167	3.86212	1.36252	0.93303	0.914362	0.855901	0.915289	0.915582	0.883946	0.86886	0.895509	0.830354	0.860799	0.773678	0.853734	0.896631	0.837438	0.829807	0.860565	0.852193	0.837282	0.776762	0.827514	1	0.884912	0.0633553
1960	12	47959	0.191836	66.3284	8.32601	3.85757	1.39694	0.934235	0.915636	0.857587	0.916814	0.91621	0.885183	0.87015	0.896161	0.831241	0.861256	0.774547	0.854386	0.896943	0.83808	0.830293	0.860881	0.851988	0.837643	0.776768	0.827811	1	0.885964	0.0630138
1960	12	47959	0.191836	66.3284	8.32601	3.85757	1.39694	0.934235	0.915636	0.857587	0.916814	0.91621	0.885183	0.87015	0.896161	0.831241	0.861256	0.774547	0.854386	0.896943	0.83808	0.830293	0.860881	0.851988	0.837643	0.776768	0.827811	1	0.885964	0.0630138
1965	17	40791	0.163164	105.847	9.23729	15.2249	3.90755	0.935366	0.916734	0.859503	0.9178	0.917273	0.887181	0.870891	0.897073	0.831593	0.861808	0.775502	0.855042	0.896632	0.838102	0.829926	0.862261	0.852284	0.837722	0.777475	0.828761	1	0.886997	0.062732
1966	18	14616	0.058464	99.428	7.72966	12.5722	2.87444	0.948071	0.930213	0.875821	0.927408	0.926348	0.898023	0.88516	0.90678	0.840928	0.865079	0.782499	0.857417	0.899836	0.84103	0.831862	0.867885	0.853414	0.842843	0.778359	0.834736	1	0.897285	0.0585218
1970	22	13411	0.053644	99.4104	7.7368	12.566	2.87551	0.949258	0.93125	0.877041	0.928417	0.926627	0.898703	0.887108	0.908023	0.842033	0.866527	0.783163	0.858474	0.89956	0.841734	0.832302	0.868354	0.853963	0.843039	0.778801	0.835806	1	0.898267	0.0582233
1970	10	54162	0.216648	64.6356	8.10107	3.57033	1.28798	0.951414	0.898637	0.879048	0.909429	0.908432	0.885639	0.882464	0.888187	0.857566	0.883128	0.808925	0.856763	0.864564	0.8079	0.820686	0.881873	0.836823	0.828801	0.792604	0.842122	1	0.889606	0.0596555
1972	12	50671	0.202684	64.5453	8.27966	3.56321	1.32139	0.952221	0.899903	0.8808	0.910027	0.909258	0.88602	0.883365	0.889118	0.858262	0.883632	0.808954	0.857492	0.865288	0.808362	0.821229	0.88228	0.836879	0.828659	0.793047	0.84204	1	0.890441	0.0593795
1972	12	50671	0.202684	64.5453	8.27966	3.56321	1.32139	0.952221	0.899903	0.8808	0.910027	0.909258	0.88602	0.883365	0.889118	0.858262	0.883632	0.808954	0.857492	0.865288	0.808362	0.821229	0.88228	0.836879	0.828659	0.793047	0.84204	1	0.890441	0.0593795
1977	17	43186	0.172744	104.324	9.17037	14.5849	3.77939	0.952786	0.901774	0.881837	0.911001	0.91055	0.886642	0.885507	0.889663	0.858646	0.884476	0.809082	0.857558	0.865987	0.808804	0.821794	0.882705	0.836486	0.828984	0.793544	0.84187	1	0.891366	0.0589477
1978	18	16067	0.064268	99.3643	7.59128	12.5406	2.81868	0.960167	0.915137	0.899701	0.922232	0.920365	0.898363	0.892544	0.900822	0.86631	0.888374	0.814184	0.860241	0.874028	0.814496	0.827192	0.884546	0.838893	0.830335	0.794859	0.84714	1	0.90099	0.0552982
1982	22	14761	0.059044	99.374	7.56565	12.5428	2.81013	0.961046	0.915927	0.900955	0.924091	0.920398	0.898652	0.893232	0.900887	0.867319	0.888625	0.814714	0.862408	0.873857	0.815087	0.828094	0.884832	0.839543	0.830533	0.795576	0.847233	1	0.901776	0.0549983
1982	10	57069	0.228276	66.3765	8.20583	3.86069	1.37437	0.922515	0.907367	0.871778	0.915182	0.928902	0.897974	0.882703	0.904414	0.848385	0.889003	0.827516	0.851645	0.870516	0.835077	0.849051	0.87983	0.858145	0.816038	0.837512	0.8364	1	0.891568	0.0619304
1984	12	53335	0.21334	66.3092	8.38539	3.85693	1.40959	0.923971	0.909037	0.873207	0.916509	0.929793	0.898575	0.88351	0.904978	0.848898	0.889641	0.828096	0.852076	0.871201	0.83553	0.84977	0.880304	0.858236	0.816987	0.837471	0.836899	1	0.892602	0.0616274
1984	12	53335	0.21334	66.3092	8.38539	3.85693	1.40959	0.923971	0.909037	0.873207	0.916509	0.929793	0.898575	0.88351	0.904978	0.848898	0.889641	0.828096	0.852076	0.871201	0.83553	0.84977	0.880304	0.858236	0.816987	0.837471	0.836899	1	0.892602	0.0616274
1989	17	45516	0.182064	106.682	9.30723	15.5863	4.00548	0.925455	0.909944	0.875154	0.917337	0.931057	0.899596	0.883975	0.905132	0.84991	0.890654	0.827962	0.853282	0.871672	0.835684	0.85002	0.880844	0.858819	0.817009	0.83709	0.835695	1	0.893565	0.0612102
1990	18	15160	0.06064	100.161	7.64737	12.843	2.88724	0.938226	0.923714	0.889017	0.930409	0.942414	0.908047	0.892645	0.910884	0.857157	0.900726	0.833575	0.860983	0.876451	0.841194	0.856893	0.886511	0.85719	0.824406	0.83905	0.837368	1	0.903854	0.057666
1994	22	13907	0.055628	100.149	7.63878	12.8382	2.88414	0.939455	0.92457	0.889983	0.931114	0.943482	0.908787	0.892932	0.911519	0.85759	0.901884	0.83555	0.86158	0.876501	0.84195	0.857482	0.886856	0.856943	0.824944	0.839074	0.837672	1	0.904683	0.0574357
1994	10	59769	0.239076	66.2104	8.23688	3.83399	1.37346	0.924953	0.898936	0.888454	0.928458	0.945532	0.881711	0.891215	0.884698	0.845639	0.889558	0.814862	0.851336	0.865825	0.809826	0.842619	0.877721	0.845965	0.79732	0.819078	0.843958	1	0.891817	0.063061
1996	12	55997	0.223988	66.1385	8.41924	3.82967	1.40913	0.926871	0.900361	0.889423	0.929487	0.94631	0.882529	0.891807	0.885556	0.845947	0.889842	0.815374	0.85234	0.866645	0.809499	0.843563	0.877904	0.84651	0.797355	0.81966	0.844242	1	0.892796	0.0626196
1996	12	55997	0.223988	66.1385	8.41924	3.82967	1.40913	0.926871	0.900361	0.889423	0.929487	0.94631	0.882529	0.891807	0.885556	0.845947	0.889842	0.815374	0.85234	0.866645	0.809499	0.843563	0.877904	0.84651	0.797355	0.81966	0.844242	1	0.892796	0.0626196
2001	17	47724	0.190896	104.667	9.30359	14.7358	3.86207	0.928715	0.902209	0.890055	0.930245	0.946798	0.882847	0.89324	0.886231	0.847079	0.890768	0.816308	0.852978	0.867383	0.809519	0.843978	0.878646	0.847289	0.798079	0.819755	0.844984	1	0.893817	0.0621066
2002	18	17554	0.070216	99.285	7.66403	12.5153	2.84484	0.942606	0.916914	0.902928	0.940071	0.953629	0.891193	0.901305	0.894013	0.85368	0.893586	0.821408	0.85932	0.876695	0.814316	0.850547	0.884898	0.851031	0.803008	0.824712	0.846673	1	0.903485	0.0575402
2006	22	15997	0.063988	99.2502	7.6611	12.5021	2.84189	0.944083	0.917203	0.904826	0.94127	0.95471	0.891448	0.903576	0.895199	0.854129	0.893574	0.821154	0.861161	0.877196	0.815247	0.850347	0.88476	0.851535	0.803932	0.82603	0.84719	1	0.904481	0.0569561
2006	10	59076	0.236304	65.044	8.09048	3.63569	1.30186	0.934931	0.895931	0.887162	0.91819	0.933509	0.875339	0.854399	0.887086	0.846681	0.874898	0.814561	0.850261	0.871217	0.830574	0.832944	0.849922	0.840401	0.806123	0.798226	0.845352	1	0.887562	0.0624804
2008	12	55047	0.220188	64.9706	8.27139	3.63123	1.33635	0.936318	0.897469	0.889013	0.919133	0.934184	0.876351	0.855696	0.887705	0.847449	0.875134	0.81544	0.850437	0.871837	0.830972	0.833379	0.850192	0.839937	0.806129	0.798218	0.845986	1	0.888593	0.0620712
2008	12	55047	0.220188	64.9706	8.27139	3.63123	1.33635	0.936318	0.897469	0.889013	0.919133	0.934184	0.876351	0.855696	0.887705	0.847449	0.875134	0.81544	0.850437	0.871837	0.830972	0.833379	0.850192	0.839937	0.806129	0.798218	0.845986	1	0.888593	0.0620712
2013	17	46888	0.187552	103.744	9.14272	14.3455	3.72924	0.937788	0.898759	0.890302	0.919905	0.934557	0.877463	0.856914	0.888639	0.849066	0.875874	0.815656	0.851028	0.871929	0.832121	0.833774	0.850058	0.840343	0.807264	0.797837	0.845888	1	0.889579	0.0617013
2014	18	19427	0.077708	98.4263	7.58497	12.1938	2.75814	0.949761	0.913548	0.903742	0.928476	0.938308	0.886164	0.865265	0.894528	0.857775	0.882509	0.821614	0.855768	0.872471	0.834251	0.839296	0.851907	0.83963	0.809235	0.798373	0.84833	1	0.898354	0.0576817
2018	22	17781	0.071124	98.3995	7.58705	12.1841	2.75763	0.950593	0.914825	0.905405	0.929869	0.938642	0.886761	0.866599	0.895057	0.858219	0.883302	0.822901	0.855239	0.872223	0.833277	0.839267	0.851752	0.84042	0.810219	0.79883	0.84804	1	0.899195	0.0572339
2018	10	59199	0.236796	64.4199	8.05287	3.53397	1.2709	0.93255	0.915311	0.868579	0.91189	0.936899	0.882616	0.882405	0.898562	0.843046	0.888605	0.782572	0.843257	0.878748	0.811694	0.842033	0.879212	0.84466	0.843089	0.766001	0.859398	1	0.889889	0.0647964
2020	12	55405	0.22162	64.363	8.24591	3.5328	1.30912	0.933472	0.916966	0.8692	0.912842	0.937812	0.883765	0.883891	0.899332	0.843597	0.889279	0.783476	0.843886	0.879154	0.812607	0.84274	0.879686	0.845339	0.843435	0.765824	0.859381	1	0.890827	0.0644678
2020	12	55405	0.22162	64.363	8.24591	3.5328	1.30912	0.933472	0.916966	0.8692	0.912842	0.937812	0.883765	0.883891	0.899332	0.843597	0.889279	0.783476	0.843886	0.879154	0.812607	0.84274	0.879686	0.845339	0.843435	0.765824	0.859381	1	0.890827	0.0644678
2025	17	47258	0.189032	101.808	9.08793	13.5688	3.57413	0.934487	0.918067	0.870974	0.914395	0.938582	0.884422	0.884707	0.900197	0.843614	0.889881	0.784164	0.844608	0.879184	0.812508	0.843275	0.880327	0.845328	0.843667	0.766008	0.860034	1	0.891748	0.0639579
2026	18	21294	0.085176	97.766	7.6433	11.9571	2.74615	0.944773	0.930661	0.88539	0.926153	0.944327	0.894383	0.892975	0.907204	0.850709	0.897765	0.791491	0.85031	0.883394	0.814314	0.8466	0.885062	0.846365	0.846365	0.770593	0.861933	1	0.900905	0.0598944
2030	22	19443	0.077772	97.7447	7.65163	11.9499	2.74686	0.945893	0.930721	0.886206	0.927223	0.944453	0.895387	0.893355	0.908425	0.851335	0.898215	0.793267	0.852415	0.883969	0.815538	0.847606	0.885923	0.847272	0.846654	0.770689	0.862856	1	0.901687	0.0597046
2030	10	57310	0.22924	63.908	7.94287	3.44905	1.23356	0.928468	0.904545	0.880396	0.921672	0.932778	0.876304	0.870546	0.899459	0.882307	0.882647	0.814046	0.870956	0.86847	0.835552	0.817545	0.856744	0.853123	0.830195	0.818295	0.835779	1	0.891758	0.0617531
2032	12	53565	0.21426	63.8439	8.11278	3.44573	1.26471	0.929497	0.906179	0.88177	0.922515	0.933296	0.877336	0.871241	0.900364	0.882965	0.883487	0.814655	0.871745	0.868935	0.836096	0.817885	0.856931	0.852684	0.82974	0.818697	0.836031	1	0.892674	0.0614004
2032	12	53565	0.21426	63.8439	8.11278	3.44573	1.26471	0.929497	0.906179	0.88177	0.922515	0.933296	0.877336	0.871241	0.900364	0.882965	0.883487	0.814655	0.871745	0.868935	0.836096	0.817885	0.856931	0.852684	0.82974	0.818697	0.836031	1	0.892674	0.0614004
2037	17	45607	0.182428	103.633	9.02235	14.2919	3.667	0.930767	0.907207	0.883406	0.924178	0.934341	0.878308	0.872278	0.901419	0.882891	0.884579	0.814645	0.8723	0.868693	0.83701	0.818953	0.856996	0.853411	0.830837	0.818263	0.835968	1	0.893695	0.0609614
2038	18	17715	0.07086	99.3041	7.5223	12.5144	2.79012	0.942732	0.92368	0.895907	0.931696	0.939204	0.885323	0.883997	0.908524	0.891758	0.890206	0.820943	0.876094	0.873525	0.842224	0.825092	0.862489	0.855461	0.831019	0.821197	0.839204	1	0.902952	0.0570878
2042	22	16309	0.065236	99.3012	7.52572	12.5135	2.79125	0.94362	0.925072	0.896867	0.932001	0.940278	0.885615	0.884389	0.909283	0.892851	0.889478	0.82108	0.876418	0.874548	0.841805	0.825863	0.862622	0.856184	0.831627	0.821969	0.839659	1	0.903653	0.0567926
2042	10	55901	0.223604	66.9316	8.25479	3.95709	1.4051	0.927211	0.900333	0.851666	0.910753	0.937497	0.888973	0.872757	0.912873	0.863464	0.898776	0.81579	0.864439	0.848241	0.812597	0.829055	0.866058	0.846935	0.813948	0.804717	0.84426	1	0.887685	0.0628891
2044	12	52210	0.20884	66.87	8.43089	3.95415	1.44183	0.928548	0.90181	0.853419	0.911971	0.938336	0.8896	0.873932	0.91289	0.864011	0.89933	0.816108	0.865351	0.848707	0.813245	0.829736	0.866434	0.84729	0.814011	0.804539	0.845441	1	0.888691	0.0625899
2044	12	52210	0.20884	66.87	8.43089	3.95415	1.44183	0.928548	0.90181	0.853419	0.911971	0.938336	0.8896	0.873932	0.91289	0.864011	0.89933	0.816108	0.865351	0.848707	0.813245	0.829736	0.866434	0.84729	0.814011	0.804539	0.845441	1	0.888691	0.0625899
2049	17	44639	0.178556	105.816	9.31102	15.2175	3.94711	0.929848	0.903324	0.855676	0.913641	0.938854	0.89116	0.874997	0.913394	0.864121	0.899953	0.816853	0.865824	0.849224	0.813963	0.830373	0.866977	0.8476	0.814154	0.805047	0.846401	1	0.889845	0.0621455
2050	18	15886	0.063544	99.689	7.6385	12.6647	2.85346	0.942056	0.917947	0.872372	0.92698	0.946714	0.899282	0.883545	0.917884	0.873001	0.906584	0.821384	0.868564	0.85909	0.82088	0.83539	0.867525	0.850529	0.814554	0.804419	0.852134	1	0.899911	0.0581974
2054	22	14502	0.058008	99.6541	7.64782	12.6521	2.85454	0.94418	0.918977	0.873811	0.928458	0.947456	0.900221	0.884637	0.918528	0.873776	0.907047	0.821921	0.869811	0.858847	0.821749	0.834643	0.866639	0.851676	0.813784	0.80451	0.852503	1	0.90097	0.0578218
2054	10	56847	0.227388	64.9668	8.14494	3.62528	1.30716	0.917498	0.890513	0.874321	0.890408	0.91975	0.901279	0.886687	0.884312	0.84782	0.884242	0.805276	0.842393	0.884761	0.808715	0.823359	0.869764	0.848198	0.795038	0.806806	0.823271	1	0.882564	0.0665237
2056	12	53106	0.212424	64.9081	8.32294	3.62316	1.34218	0.919237	0.892507	0.875805	0.89182	0.920941	0.9018	0.887216	0.884702	0.848699	0.884881	0.806029	0.843003	0.885248	0.809184	0.823739	0.87057	0.848586	0.795202	0.80714	0.823146	1	0.883702	0.0660483
2056	12	53106	0.212424	64.9081	8.32294	3.62316	1.34218	0.919237	0.892507	0.875805	0.89182	0.920941	0.9018	0.887216	0.884702	0.848699	0.884881	0.806029	0.843003	0.885248	0.809184	0.823739	0.87057	0.848586	0.795202	0.80714	0.823146	1	0.883702	0.0660483
2061	17	45276	0.181104	105.151	9.23455	14.932	3.8624	0.920974	0.894602	0.876458	0.893476	0.922288	0.902719	0.887733	0.885204	0.850506	0.884972	0.805946	0.843725	0.885613	0.809579	0.824576	0.871676	0.84833	0.79424	0.806785	0.82345	1	0.88481	0.0655454
2062	18	16835	0.06734	99.1331	7.67955	12.4595	2.83306	0.93763	0.912949	0.889486	0.909118	0.931334	0.912444	0.89608	0.894179	0.859341	0.888476	0.813038	0.852955	0.892278	0.81387	0.82973	0.876478	0.847431	0.798693	0.811464	0.823493	1	0.896321	0.0603553
2066	22	15354	0.061416	99.1265	7.67139	12.4565	2.82816	0.938159	0.91468	0.891168	0.910186	0.931712	0.913345	0.89677	0.894718	0.86059	0.889084	0.814609	0.853328	0.893546	0.814446	0.829881	0.876938	0.847629	0.79914	0.812557	0.823824	1	0.897275	0.059937
2066	10	56810	0.22724	65.7929	8.14955	3.7608	1.34168	0.934923	0.910139	0.874723	0.91292	0.934334	0.872549	0.895265	0.886288	0.852051	0.890759	0.810315	0.871563	0.875911	0.805114	0.841507	0.889597	0.848372	0.819389	0.824802	0.839685	1	0.8919	0.0621089
2068	12	53202	0.212808	65.6966	8.31422	3.7518	1.37405	0.936205	0.911648	0.87632	0.914204	0.935247	0.873736	0.896066	0.886621	0.853323	0.891348	0.810975	0.872505	0.87602	0.805101	0.841801	0.890183	0.848323	0.819969	0.825608	0.840015	1	0.892952	0.0617165
2068	12	53202	0.212808	65.6966	8.31422	3.7518	1.37405	0.936205	0.911648	0.87632	0.914204	0.935247	0.873736	0.896066	0.886621	0.853323	0.891348	0.810975	0.872505	0.87602	0.805101	0.841801	0.890183	0.848323	0.819969	0.825608	0.840015	1	0.892952	0.0617165
2073	17	45465	0.18186	103.727	9.19849	14.3426	3.75098	0.937281	0.912823	0.877862	0.915166	0.935984	0.874629	0.896657	0.887122	0.853547	0.891708	0.812515	0.87277	0.876048	0.805455	0.842098	0.890432	0.848312	0.820543	0.826163	0.839998	1	0.893808	0.0614294
2074	18	18496	0.073984	98.9007	7.57403	12.3675	2.78122	0.948286	0.926092	0.89076	0.926335	0.941636	0.885191	0.904709	0.892085	0.862619	0.897654	0.818204	0.879082	0.879974	0.808932	0.848508	0.892869	0.851914	0.824773	0.827557	0.842371	1	0.902901	0.0575407
2078	22	16957	0.067828	98.8844	7.58571	12.3622	2.78542	0.949431	0.926756	0.891372	0.926933	0.942059	0.885416	0.904405	0.892935	0.863154	0.897771	0.818099	0.878339	0.880315	0.80884	0.848765	0.892906	0.852362	0.82606	0.828242	0.841599	1	0.903387	0.0573763
2078	10	55485	0.22194	64.6057	7.98096	3.56074	1.26273	0.924385	0.902307	0.897261	0.907678	0.934568	0.873921	0.869839	0.892539	0.847914	0.869866	0.786645	0.838785	0.868929	0.800766	0.826088	0.85305	0.851356	0.841299	0.779941	0.857448	1	0.886468	0.0634163
2080	12	51823	0.207292	64.5394	8.1679	3.55767	1.29856	0.926307	0.904039	0.899109	0.908844	0.935058	0.875258	0.870974	0.89303	0.848446	0.87054	0.787421	0.839087	0.869469	0.801034	0.826612	0.853135	0.851707	0.841181	0.780242	0.857814	1	0.887624	0.0629783
2080	12	51823	0.207292	64.5394	8.1679	3.55767	1.29856	0.926307	0.904039	0.899109	0.908844	0.935058	0.875258	0.870974	0.89303	0.848446	0.87054	0.787421	0.839087	0.869469	0.801034	0.826612	0.853135	0.851707	0.841181	0.780242	0.857814	1	0.887624	0.0629783
2085	17	44069	0.176276	103.719	9.05021	14.3284	3.67981	0.927772	0.906193	0.900157	0.910606	0.936134	0.87641	0.872359	0.893338	0.84868	0.870884	0.788423	0.840795	0.869772	0.801958	0.82777	0.854126	0.852901	0.841147	0.781286	0.857349	1	0.888843	0.062404
2086	18	18075	0.0723	98.6992	7.58321	12.2938	2.77175	0.941217	0.91823	0.913887	0.920941	0.942794	0.884869	0.87964	0.899585	0.853582	0.878645	0.795187	0.848188	0.875463	0.809073	0.833029	0.858285	0.855408	0.8426	0.782683	0.85834	1	0.898123	0.0582728
2090	22	16523	0.066092	98.6997	7.59071	12.2943	2.77352	0.94196	0.918992	0.914513	0.921776	0.943442	0.88628	0.880833	0.899413	0.853295	0.879168	0.795497	0.848877	0.876384	0.809538	0.833959	0.858319	0.856564	0.843188	0.78191	0.85844	1	0.898788	0.057958
2090	10	54732	0.218928	65.2505	8.08322	3.66905	1.31053	0.925208	0.905933	0.864366	0.914374	0.93153	0.88493	0.872314	0.909276	0.848973	0.882628	0.783618	0.843364	0.8861	0.842578	0.814094	0.898149	0.854738	0.827825	0.800373	0.872652	1	0.888176	0.0633875
2092	12	51266	0.205064	65.2123	8.26267	3.67016	1.34487	0.926511	0.90718	0.866305	0.915792	0.931875	0.886016	0.873513	0.909784	0.850037	0.882944	0.784545	0.844722	0.886474	0.843161	0.815004	0.8981	0.855499	0.828093	0.80057	0.872352	1	0.889245	0.0629854
2092	12	51266	0.205064	65.2123	8.26267	3.67016	1.34487	0.926511	0.90718	0.866305	0.915792	0.931875	0.886016	0.873513	0.909784	0.850037	0.882944	0.784545	0.844722	0.886474	0.843161	0.815004	0.8981	0.855499	0.828093	0.80057	0.872352	1	0.889245	0.0629854
2097	17	43742	0.174968	102.547	9.10438	13.8615	3.62775	0.928113	0.908212	0.867622	0.916911	0.932708	0.886756	0.875097	0.910395	0.849607	0.88367	0.786452	0.845446	0.886642	0.844051	0.815098	0.896758	0.855768	0.827969	0.799803	0.87304	1	0.890196	0.0625994
2098	18	17673	0.070692	99.046	7.50361	12.4174	2.76437	0.939173	0.91917	0.88457	0.927234	0.938946	0.896254	0.886324	0.915295	0.856646	0.889294	0.793046	0.84929	0.888785	0.8483	0.820263	0.897188	0.859362	0.830787	0.801845	0.872206	1	0.899267	0.0593491
2102	22	16166	0.064664	99.0475	7.50048	12.4178	2.76462	0.939657	0.92011	0.886243	0.928152	0.938915	0.896728	0.887263	0.915749	0.858159	0.889367	0.792806	0.850272	0.888408	0.849066	0.82123	0.897223	0.85918	0.831034	0.801373	0.872201	1	0.899944	0.0592607
2102	10	53984	0.215936	65.3119	7.99393	3.67556	1.29671	0.929581	0.883067	0.873333	0.903721	0.937305	0.883215	0.868869	0.899887	0.856207	0.883354	0.808916	0.845352	0.863117	0.841268	0.830552	0.857513	0.836377	0.854466	0.794847	0.855124	1	0.88574	0.0613564
2104	12	50384	0.201536	65.2475	8.1682	3.67211	1.32948	0.930821	0.884418	0.874732	0.904404	0.937718	0.884477	0.869671	0.900038	0.857117	0.883941	0.809979	0.846003	0.863637	0.841795	0.83078	0.857534	0.836684	0.854636	0.794508	0.85547	1	0.886634	0.0609773
2104	12	50384	0.201536	65.2475	8.1682	3.67211	1.32948	0.930821	0.884418	0.874732	0.904404	0.937718	0.884477	0.869671	0.900038	0.857117	0.883941	0.809979	0.846003	0.863637	0.841795	0.83078	0.857534	0.836684	0.854636	0.794508	0.85547	1	0.886634	0.0609773
2109	17	42956	0.171824	103.991	9.03411	14.4384	3.69926	0.932047	0.885895	0.875338	0.905834	0.938961	0.885196	0.870693	0.900282	0.858751	0.885325	0.810748	0.845912	0.864059	0.841605	0.831653	0.857273	0.837229	0.854875	0.794115	0.855562	1	0.887594	0.0607892
2110	18	16708	0.066832	99.2047	7.49844	12.476	2.77214	0.942842	0.901125	0.88712	0.918781	0.944966	0.891968	0.877604	0.907529	0.868925	0.891669	0.817213	0.85088	0.868267	0.84286	0.836575	0.859558	0.839837	0.858002	0.795367	0.859498	1	0.896733	0.0572093
2114	22	15228	0.060912	99.1877	7.47526	12.4684	2.76152	0.944018	0.902811	0.888396	0.92064	0.946152	0.892336	0.8794	0.907079	0.870009	0.892665	0.818788	0.851064	0.869188	0.843446	0.83793	0.859437	0.838193	0.85878	0.794622	0.859634	1	0.897816	0.0567121
2114	10	54084	0.216336	65.1869	8.07664	3.65832	1.30429	0.940703	0.913819	0.869139	0.902198	0.909003	0.888239	0.86961	0.888118	0.857989	0.889967	0.797278	0.83509	0.872994	0.809454	0.818569	0.892843	0.843022	0.832168	0.800939	0.833703	1	0.887443	0.0632529
2116	12	50493	0.201972	65.1245	8.27111	3.65612	1.34087	0.941616	0.915503	0.871051	0.90365	0.90972	0.888717	0.870556	0.889064	0.858763	0.890797	0.798546	0.835383	0.873279	0.809488	0.819024	0.893233	0.843305	0.831848	0.801557	0.833531	1	0.88847	0.0629254
2116	12	50493	0.201972	65.1245	8.27111	3.65612	1.34087	0.941616	0.915503	0.871051	0.90365	0.90972	0.888717	0.870556	0.889064	0.858763	0.890797	0.798546	0.835383	0.873279	0.809488	0.819024	0.893233	0.843305	0.831848	0.801557	0.833531	1	0.88847	0.0629254
2121	17	43069	0.172276	103.729	9.12571	14.3381	3.71344	0.942975	0.916309	0.87224	0.904839	0.910005	0.890141	0.871265	0.890014	0.859737	0.891314	0.800367	0.835694	0.873494	0.81042	0.819267	0.893508	0.843832	0.832443	0.802747	0.833511	1	0.889413	0.062634
2122	18	18421	0.073684	98.2059	7.6359	12.1161	2.76031	0.953884	0.929781	0.890858	0.91317	0.920037	0.898458	0.87859	0.89816	0.871044	0.895093	0.808479	0.83964	0.87935	0.810407	0.825607	0.895635	0.847104	0.836518	0.805901	0.83584	1	0.899199	0.0588853
2126	22	16874	0.067496	98.1741	7.66569	12.1061	2.76924	0.955197	0.931166	0.892171	0.915314	0.920677	0.898957	0.879578	0.900113	0.872615	0.894779	0.8095	0.839961	0.879163	0.810833	0.82556	0.895846	0.846954	0.835635	0.805974	0.835783	1	0.900249	0.0582151
2126	10	51694	0.206776	63.9331	7.99735	3.45512	1.24549	0.931269	0.887714	0.851501	0.889891	0.935505	0.862731	0.877771	0.879386	0.833317	0.89375	0.806051	0.837979	0.875469	0.803565	0.818934	0.872896	0.8533	0.825192	0.800315	0.802047	1	0.878945	0.066495
2128	12	48238	0.192952	63.8682	8.15504	3.45119	1.27301	0.932719	0.889029	0.853508	0.891496	0.936005	0.863728	0.878747	0.880022	0.834021	0.894212	0.807123	0.83854	0.876249	0.804335	0.819582	0.873906	0.853041	0.825635	0.800282	0.802241	1	0.880056	0.0661896
2128	12	48238	0.192952	63.8682	8.15504	3.45119	1.27301	0.932719	0.889029	0.853508	0.891496	0.936005	0.863728	0.878747	0.880022	0.834021	0.894212	0.807123	0.83854	0.876249	0.804335	0.819582	0.873906	0.853041	0.825635	0.800282	0.802241	1	0.880056	0.0661896
2133	17	41225	0.1649	102.616	9.08415	13.8874	3.62458	0.933633	0.890152	0.854627	0.893123	0.936082	0.864475	0.87903	0.880813	0.83476	0.894421	0.807738	0.838872	0.876531	0.804973	0.819745	0.874069	0.853269	0.824718	0.800752	0.80205	1	0.880812	0.0659577
2134	18	18445	0.07378	98.0198	7.55188	12.0438	2.72083	0.945595	0.903985	0.873489	0.906208	0.942993	0.876471	0.88753	0.887612	0.842315	0.897425	0.819138	0.844023	0.880428	0.811385	0.826809	0.877148	0.8553	0.824776	0.804446	0.803605	1	0.89127	0.0613786
2138	22	16915	0.06766	97.9768	7.55083	12.0282	2.71734	0.946231	0.905439	0.874638	0.907006	0.943541	0.877505	0.888176	0.888324	0.843689	0.897635	0.819628	0.845078	0.880106	0.812267	0.82749	0.877505	0.856134	0.824032	0.804286	0.803547	1	0.89208	0.0611301
2138	10	55012	0.220048	64.4461	8.04494	3.53785	1.27043	0.940322	0.903012	0.864475	0.922135	0.936923	0.879417	0.882189	0.891487	0.847924	0.891633	0.796908	0.845952	0.871601	0.838726	0.838281	0.861058	0.854859	0.83111	0.796363	0.857967	1	0.890596	0.0644068
2140	12	51429	0.205716	64.3847	8.21676	3.53501	1.30231	0.941725	0.904363	0.866039	0.92302	0.937671	0.881127	0.88385	0.891666	0.84884	0.8926	0.797964	0.846167	0.872076	0.838758	0.838671	0.861946	0.855451	0.830815	0.796136	0.858154	1	0.891666	0.0638206
2140	12	51429	0.205716	64.3847	8.21676	3.53501	1.30231	0.941725	0.904363	0.866039	0.92302	0.937671	0.881127	0.88385	0.891666	0.84884	0.8926	0.797964	0.846167	0.872076	0.838758	0.838671	0.861946	0.855451	0.830815	0.796136	0.858154	1	0.891666	0.0638206
2145	17	43823	0.175292	102.924	9.09527	14.011	3.64642	0.94293	0.906579	0.867227	0.924594	0.938126	0.882254	0.884958	0.892203	0.849611	0.893686	0.799101	0.847352	0.872692	0.839571	0.838567	0.862778	0.85527	0.831493	0.797081	0.858533	1	0.892813	0.0632781
2146	18	19453	0.077812	97.8715	7.67802	11.9973	2.76731	0.955251	0.922531	0.885416	0.934072	0.9424	0.895209	0.896751	0.897085	0.858479	0.899193	0.808641	0.851565	0.875778	0.843212	0.842364	0.86709	0.854161	0.834473	0.796381	0.860047	1	0.90303	0.0579381
2150	22	17917	0.071668	97.8529	7.69814	11.9917	2.77441	0.95641	0.923257	0.886672	0.934838	0.942792	0.894988	0.897304	0.898448	0.858738	0.89909	0.809734	0.851845	0.875565	0.84498	0.842775	0.867891	0.854775	0.834291	0.797064	0.859882	1	0.903733	0.0576664
2150	10	55970	0.22388	64.0504	8.02227	3.47443	1.25255	0.942442	0.902769	0.867232	0.900545	0.92161	0.892514	0.882106	0.899241	0.859871	0.863382	0.777774	0.854994	0.876907	0.836788	0.831445	0.882875	0.866634	0.837583	0.802019	0.850831	1	0.888837	0.0624403
2152	12	52390	0.20956	63.9891	8.18158	3.4712	1.28256	0.943071	0.904161	0.868591	0.902176	0.922266	0.893692	0.882697	0.899857	0.860326	0.86464	0.778546	0.855364	0.877486	0.836954	0.831666	0.882821	0.866644	0.838242	0.802291	0.851193	1	0.889743	0.0621194
2152	12	52390	0.20956	63.9891	8.18158	3.4712	1.28256	0.943071	0.904161	0.868591	0.902176	0.922266	0.893692	0.882697	0.899857	0.860326	0.86464	0.778546	0.855364	0.877486	0.836954	0.831666	0.882821	0.866644	0.838242	0.802291	0.851193	1	0.889743	0.0621194
2157	17	44614	0.178456	102.519	9.07265	13.848	3.61009	0.944491	0.905568	0.869581	0.903057	0.923421	0.894753	0.88359	0.900256	0.860515	0.865031	0.77906	0.856581	0.878435	0.838134	0.83234	0.882929	0.867295	0.83875	0.80282	0.852008	1	0.890721	0.0619456
2158	18	17310	0.06924	99.2515	7.45369	12.491	2.76004	0.953466	0.91892	0.885009	0.917562	0.932611	0.904882	0.892952	0.906672	0.866984	0.875101	0.786568	0.861294	0.884171	0.843414	0.835182	0.886828	0.869122	0.844801	0.804159	0.854246	1	0.900613	0.0582951
2162	22	15844	0.063376	99.2014	7.46612	12.4731	2.76251	0.954273	0.91937	0.88554	0.918139	0.933476	0.905074	0.894597	0.907599	0.866795	0.87541	0.78708	0.862945	0.884972	0.843253	0.835774	0.886203	0.86932	0.845083	0.804121	0.854645	1	0.901221	0.0581058
2162	10	55801	0.223204	67.0555	8.26675	3.97881	1.41091	0.951202	0.898953	0.872054	0.910414	0.923317	0.865665	0.860648	0.898201	0.838399	0.855146	0.814054	0.866114	0.868219	0.876669	0.832942	0.834125	0.859689	0.856589	0.80943	0.847942	1	0.888338	0.0637269
2164	12	52072	0.208288	66.9915	8.44091	3.9754	1.44812	0.952076	0.900561	0.873608	0.911517	0.924681	0.867136	0.861442	0.898612	0.839453	0.855853	0.814612	0.866617	0.869325	0.877084	0.833548	0.834738	0.859761	0.856708	0.809811	0.847932	1	0.889389	0.0632081
2164	12	52072	0.208288	66.9915	8.44091	3.9754	1.44812	0.952076	0.900561	0.873608	0.911517	0.924681	0.867136	0.861442	0.898612	0.839453	0.855853	0.814612	0.866617	0.869325	0.877084	0.833548	0.834738	0.859761	0.856708	0.809811	0.847932	1	0.889389	0.0632081
2169	17	44286	0.177144	106.326	9.33238	15.4358	3.99341	0.953202	0.902226	0.874543	0.912941	0.925609	0.868965	0.862485	0.900025	0.840638	0.856196	0.814569	0.866967	0.870004	0.877365	0.833864	0.835558	0.860012	0.857348	0.809082	0.847582	1	0.89045	0.0626399
2170	18	16067	0.064268	99.5621	7.67025	12.6189	2.85958	0.965768	0.919369	0.889743	0.922668	0.935458	0.883612	0.875117	0.906952	0.852928	0.864287	0.819195	0.87188	0.873467	0.879069	0.835408	0.841507	0.85769	0.857752	0.812442	0.847669	1	0.901316	0.0567913
2174	22	14764	0.059056	99.5312	7.65563	12.6065	2.85125	0.966947	0.920482	0.890951	0.922717	0.93579	0.885024	0.875135	0.907308	0.853563	0.865179	0.819222	0.871478	0.875	0.878285	0.835952	0.840965	0.857864	0.858338	0.81184	0.847805	1	0.901987	0.0563414
2174	10	56011	0.224044	64.3949	8.12558	3.53286	1.28237	0.927496	0.903287	0.886138	0.916436	0.927407	0.897538	0.860465	0.891129	0.857019	0.890557	0.800691	0.823981	0.868472	0.827873	0.817821	0.870499	0.813385	0.849262	0.806636	0.842933	1	0.888719	0.06192
2176	12	52509	0.210036	64.3211	8.30847	3.52864	1.3175	0.928269	0.904426	0.887495	0.917766	0.928089	0.898532	0.861367	0.892047	0.85772	0.890628	0.801805	0.824687	0.868661	0.828287	0.81825	0.870356	0.814279	0.849359	0.806395	0.843113	1	0.889593	0.061598
2176	12	52509	0.210036	64.3211	8.30847	3.52864	1.3175	0.928269	0.904426	0.887495	0.917766	0.928089	0.898532	0.861367	0.892047	0.85772	0.890628	0.801805	0.824687	0.868661	0.828287	0.81825	0.870356	0.814279	0.849359	0.806395	0.843113	1	0.889593	0.061598
2181	17	44946	0.179784	103.584	9.16838	14.2821	3.72399	0.929894	0.90611	0.8886	0.918224	0.928214	0.899157	0.862279	0.892916	0.85942	0.891637	0.802841	0.824556	0.869822	0.827938	0.817959	0.869933	0.814822	0.849564	0.806401	0.843234	1	0.890522	0.0612598
2182	18	19084	0.076336	98.4887	7.67922	12.222	2.79841	0.940474	0.920693	0.901462	0.929444	0.934238	0.908117	0.870232	0.899104	0.868555	0.894231	0.811937	0.831141	0.871568	0.832399	0.820059	0.871201	0.817465	0.849769	0.807457	0.845158	1	0.899496	0.0577936
2186	22	17421	0.069684	98.4753	7.67276	12.2166	2.7933	0.94168	0.922593	0.903019	0.930199	0.935021	0.908788	0.871821	0.900178	0.869611	0.894294	0.812439	0.83187	0.871936	0.833936	0.820619	0.870673	0.819672	0.850123	0.807015	0.844498	1	0.900564	0.0573465
2186	10	56705	0.22682	64.9487	8.12038	3.62133	1.30105	0.943682	0.906842	0.867181	0.912609	0.921409	0.888405	0.901287	0.869879	0.855471	0.894339	0.801305	0.848585	0.870011	0.825395	0.852147	0.86465	0.835764	0.824266	0.822088	0.854299	1	0.890912	0.0627062
2188	12	53040	0.21216	64.8895	8.30805	3.6195	1.33787	0.944834	0.908088	0.868722	0.913895	0.922106	0.88914	0.902036	0.870466	0.855845	0.894419	0.802611	0.84918	0.870239	0.826028	0.852555	0.86447	0.835831	0.825113	0.822247	0.854591	1	0.891824	0.0623912
2188	12	53040	0.21216	64.8895	8.30805	3.6195	1.33787	0.944834	0.908088	0.868722	0.913895	0.922106	0.88914	0.902036	0.870466	0.855845	0.894419	0.802611	0.84918	0.870239	0.826028	0.852555	0.86447	0.835831	0.825113	0.822247	0.854591	1	0.891824	0.0623912
2193	17	45211	0.180844	103.105	9.17794	14.0894	3.69075	0.94571	0.909358	0.870386	0.916204	0.922585	0.890381	0.90259	0.870916	0.856716	0.894882	0.802382	0.850147	0.870319	0.82669	0.852116	0.863894	0.835549	0.82564	0.822134	0.854748	1	0.892767	0.0619778
2194	18	17964	0.071856	99.1241	7.61475	12.4525	2.8074	0.957276	0.923263	0.885298	0.926882	0.927383	0.900996	0.910571	0.878201	0.862002	0.900885	0.811985	0.858022	0.871883	0.828101	0.853902	0.86562	0.838928	0.827794	0.822896	0.856936	1	0.902023	0.0577948
2198	22	16433	0.065732	99.1142	7.62955	12.4496	2.81005	0.958529	0.92436	0.887026	0.928011	0.92798	0.902361	0.911367	0.877959	0.863202	0.9023	0.81312	0.858334	0.872421	0.829459	0.853313	0.865515	0.839652	0.828059	0.8238	0.857817	1	0.903027	0.0573564
2198	10	55905	0.22362	65.8285	8.10515	3.7649	1.33425	0.952634	0.907101	0.875852	0.896351	0.929443	0.895743	0.867785	0.90406	0.866685	0.892657	0.803041	0.862928	0.852249	0.810804	0.793999	0.868822	0.838861	0.827144	0.797442	0.827359	1	0.89137	0.0634766
2200	12	52268	0.209072	65.7763	8.28644	3.76379	1.37051	0.953604	0.908567	0.877745	0.897987	0.930158	0.896428	0.868189	0.90454	0.867577	0.893539	0.80357	0.863712	0.85274	0.811405	0.794329	0.86905	0.839156	0.827131	0.79717	0.827696	1	0.89236	0.063065
2200	12	52268	0.209072	65.7763	8.28644	3.76379	1.37051	0.953604	0.908567	0.877745	0.897987	0.930158	0.896428	0.868189	0.90454	0.867577	0.893539	0.80357	0.863712	0.85274	0.811405	0.794329	0.86905	0.839156	0.827131	0.79717	0.827696	1	0.89236	0.063065
2205	17	44563	0.178252	103.089	9.16783	14.0825	3.69126	0.954895	0.910161	0.88008	0.898952	0.931131	0.897426	0.868591	0.905157	0.867929	0.894385	0.80394	0.863598	0.852658	0.811996	0.794583	0.869454	0.840069	0.827738	0.797433	0.828052	1	0.893399	0.0623753
2206	18	19107	0.076428	98.3442	7.62784	12.1662	2.76992	0.963652	0.921966	0.895876	0.913409	0.937955	0.90773	0.877035	0.91142	0.872089	0.899042	0.813184	0.865704	0.856178	0.816743	0.798556	0.874156	0.84435	0.832627	0.796462	0.830795	1	0.902503	0.0577298
2210	22	17491	0.069964	98.3298	7.63761	12.1614	2.77127	0.964382	0.922617	0.896747	0.914442	0.938769	0.909153	0.877537	0.912326	0.872563	0.89992	0.814076	0.864702	0.856669	0.817306	0.799297	0.87505	0.84532	0.832428	0.796867	0.83137	1	0.903249	0.0574004
2210	10	56114	0.224456	63.5018	7.89131	3.38391	1.20914	0.933501	0.900889	0.876288	0.908713	0.922158	0.89156	0.881937	0.888432	0.837242	0.849841	0.792316	0.842357	0.886838	0.84642	0.822041	0.876261	0.858351	0.849806	0.800157	0.846144	1	0.887197	0.0619639
2212	12	52486	0.209944	63.46	8.07507	3.38464	1.24367	0.934325	0.902145	0.877329	0.909824	0.922922	0.892362	0.882816	0.889323	0.837976	0.850312	0.793326	0.843034	0.886789	0.847016	0.822153	0.876424	0.858429	0.849579	0.800499	0.846302	1	0.88803	0.0616823
2212	12	52486	0.209944	63.46	8.07507	3.38464	1.24367	0.934325	0.902145	0.877329	0.909824	0.922922	0.892362	0.882816	0.889323	0.837976	0.850312	0.793326	0.843034	0.886789	0.847016	0.822153	0.876424	0.858429	0.849579	0.800499	0.846302	1	0.88803	0.0616823
2217	17	44666	0.178664	101.243	8.9175	13.3365	3.4581	0.935096	0.903853	0.878386	0.910995	0.923365	0.893857	0.883961	0.889726	0.83924	0.850513	0.79406	0.843035	0.887454	0.847457	0.823053	0.876327	0.85864	0.850345	0.800598	0.846707	1	0.888954	0.061391
2218	18	22824	0.091296	96.4213	7.66331	11.4793	2.6724	0.945124	0.916513	0.889305	0.918178	0.930556	0.90315	0.891167	0.895921	0.844944	0.856642	0.804088	0.846083	0.890904	0.849172	0.827331	0.878856	0.857737	0.849829	0.799597	0.847595	1	0.896962	0.0575471
2222	22	20808	0.083232	96.3971	7.64085	11.4695	2.66159	0.946199	0.917868	0.890907	0.91919	0.930556	0.904099	0.891364	0.896891	0.846189	0.857122	0.804042	0.846982	0.891772	0.850154	0.827134	0.87995	0.858252	0.850514	0.799308	0.848039	1	0.897853	0.0572303
2222	10	55151	0.220604	62.4062	7.85966	3.21629	1.16465	0.937408	0.916484	0.857401	0.911615	0.925777	0.89332	0.868624	0.892586	0.841209	0.871417	0.806033	0.852523	0.859885	0.849568	0.82081	0.861526	0.828761	0.83362	0.816758	0.84042	1	0.888219	0.0620504
2224	12	51633	0.206532	62.3588	8.02658	3.21561	1.1949	0.938373	0.91795	0.85854	0.913185	0.926375	0.894351	0.870219	0.893392	0.842262	0.872039	0.806742	0.853311	0.859867	0.850348	0.820841	0.861571	0.829276	0.834069	0.816513	0.840935	1	0.889219	0.0617199
2224	12	51633	0.206532	62.3588	8.02658	3.21561	1.1949	0.938373	0.91795	0.85854	0.913185	0.926375	0.894351	0.870219	0.893392	0.842262	0.872039	0.806742	0.853311	0.859867	0.850348	0.820841	0.861571	0.829276	0.834069	0.816513	0.840935	1	0.889219	0.0617199
2229	17	44110	0.17644	101.654	8.93136	13.4975	3.49319	0.939311	0.918896	0.859601	0.913818	0.927069	0.895228	0.871786	0.894933	0.843788	0.872671	0.807357	0.854217	0.859159	0.851054	0.821208	0.861426	0.830435	0.834391	0.816459	0.840716	1	0.890095	0.0613113
2230	18	20770	0.08308	97.4743	7.54094	11.8463	2.68186	0.949422	0.927203	0.87311	0.923303	0.934569	0.903659	0.880116	0.901011	0.85142	0.878479	0.812855	0.859629	0.863962	0.8539	0.822966	0.863625	0.835749	0.838012	0.813409	0.84143	1	0.898193	0.0582285
2234	22	19014	0.076056	97.4368	7.52975	11.8322	2.67604	0.949748	0.927685	0.874592	0.923977	0.934627	0.903518	0.880404	0.901599	0.852267	0.878642	0.812848	0.860313	0.863969	0.854318	0.822973	0.864179	0.835384	0.838461	0.813927	0.841932	1	0.898658	0.0580331
2234	10	58073	0.232292	65.0868	8.07608	3.64202	1.30032	0.934014	0.905292	0.86294	0.921409	0.907349	0.896053	0.886229	0.887607	0.847175	0.892747	0.799537	0.85024	0.869569	0.852634	0.819977	0.844144	0.855527	0.82931	0.813166	0.848217	1	0.888477	0.0642947
2236	12	54283	0.217132	65.0366	8.2608	3.64145	1.33662	0.93498	0.907135	0.86447	0.922351	0.908185	0.896911	0.886963	0.888188	0.84801	0.893364	0.799956	0.850598	0.869646	0.852753	0.82045	0.844528	0.85547	0.83014	0.813293	0.848046	1	0.889417	0.0639993
2236	12	54283	0.217132	65.0366	8.2608	3.64145	1.33662	0.93498	0.907135	0.86447	0.922351	0.908185	0.896911	0.886963	0.888188	0.84801	0.893364	0.799956	0.850598	0.869646	0.852753	0.82045	0.844528	0.85547	0.83014	0.813293	0.848046	1	0.889417	0.0639993
2241	17	46252	0.185008	103.938	9.14486	14.4244	3.73731	0.936187	0.908944	0.866892	0.924036	0.90902	0.898048	0.887929	0.889648	0.848958	0.893864	0.800711	0.851715	0.869508	0.853693	0.820408	0.844493	0.855141	0.830278	0.813327	0.84805	1	0.890651	0.063422
2242	18	18715	0.07486	99.0814	7.61155	12.4365	2.80598	0.947075	0.924606	0.883569	0.930938	0.917099	0.908095	0.899893	0.895244	0.86241	0.899653	0.808416	0.854635	0.874512	0.85883	0.82303	0.847716	0.857681	0.834064	0.812931	0.847609	1	0.900568	0.0594638
2246	22	17148	0.068592	99.0983	7.61966	12.4432	2.80911	0.947836	0.925327	0.885001	0.931508	0.917891	0.909261	0.900251	0.895673	0.86252	0.900513	0.808724	0.855114	0.874504	0.859721	0.824324	0.847417	0.857913	0.83345	0.814468	0.847242	1	0.901273	0.0591981
2246	10	62131	0.248524	65.1899	8.10219	3.65978	1.30767	0.9357	0.887777	0.882442	0.907027	0.909916	0.887504	0.875859	0.887963	0.84416	0.888518	0.814336	0.83138	0.872833	0.799504	0.804558	0.866894	0.814408	0.847298	0.80047	0.850695	1	0.884563	0.062907
2248	12	58076	0.232304	65.1259	8.30107	3.65757	1.34674	0.936661	0.890032	0.883687	0.908103	0.910815	0.888241	0.876283	0.888784	0.845194	0.888801	0.814605	0.831634	0.872865	0.800107	0.804816	0.866632	0.8142	0.847682	0.800348	0.850859	1	0.885503	0.0625879
2248	12	58076	0.232304	65.1259	8.30107	3.65757	1.34674	0.936661	0.890032	0.883687	0.908103	0.910815	0.888241	0.876283	0.888784	0.845194	0.888801	0.814605	0.831634	0.872865	0.800107	0.804816	0.866632	0.8142	0.847682	0.800348	0.850859	1	0.885503	0.0625879
2253	17	49541	0.198164	103.224	9.14831	14.1351	3.68995	0.93793	0.891756	0.885388	0.909429	0.911679	0.889284	0.876325	0.889596	0.845885	0.889183	0.814729	0.831766	0.873468	0.801296	0.804849	0.866817	0.814043	0.848297	0.80067	0.85072	1	0.886503	0.0621653
2254	18	21217	0.084868	97.8419	7.64612	11.9846	2.7484	0.947707	0.909294	0.899255	0.919098	0.919334	0.898101	0.882948	0.895532	0.855682	0.894424	0.819861	0.836593	0.87741	0.803766	0.808243	0.868714	0.812155	0.855328	0.804426	0.852689	1	0.895767	0.0579904
2258	22	19317	0.077268	97.8204	7.64064	11.9765	2.74266	0.948387	0.911762	0.900813	0.920459	0.91976	0.899493	0.882875	0.895843	0.855024	0.894704	0.820728	0.837915	0.87731	0.804447	0.809598	0.869234	0.81128	0.854869	0.804317	0.853212	1	0.896694	0.0576178
2258	10	56163	0.224652	63.7621	8.01534	3.42907	1.242	0.940432	0.898438	0.865419	0.900709	0.91165	0.88642	0.887096	0.888476	0.840482	0.901697	0.809991	0.840589	0.855679	0.834989	0.825544	0.868686	0.843162	0.849073	0.834882	0.823799	1	0.886621	0.0635324
2260	12	52635	0.21054	63.7108	8.20577	3.42868	1.27771	0.941683	0.900038	0.867189	0.902118	0.912416	0.887736	0.888059	0.889332	0.841009	0.901995	0.810107	0.841018	0.855904	0.834787	0.825686	0.869288	0.843393	0.849834	0.83511	0.823967	1	0.887663	0.0631169
2260	12	52635	0.21054	63.7108	8.20577	3.42868	1.27771	0.941683	0.900038	0.867189	0.902118	0.912416	0.887736	0.888059	0.889332	0.841009	0.901995	0.810107	0.841018	0.855904	0.834787	0.825686	0.869288	0.843393	0.849834	0.83511	0.823967	1	0.887663	0.0631169
2265	17	44889	0.179556	102.817	9.09223	13.9684	3.64496	0.942135	0.901591	0.868554	0.903473	0.912941	0.889115	0.888837	0.890196	0.842333	0.902471	0.810789	0.840607	0.856379	0.834948	0.826617	0.869367	0.843547	0.848671	0.834859	0.824712	1	0.888541	0.0626503
2266	18	19530	0.07812	97.9754	7.58025	12.0293	2.7278	0.953738	0.915463	0.882488	0.915515	0.919508	0.900512	0.897593	0.89808	0.84977	0.905146	0.814798	0.847491	0.861188	0.839222	0.831951	0.87404	0.847235	0.852867	0.833359	0.826088	1	0.898097	0.0589593
2270	22	17829	0.071316	97.9683	7.56504	12.0259	2.72231	0.954933	0.916512	0.884093	0.916737	0.919794	0.901873	0.898845	0.898452	0.850188	0.905603	0.814544	0.847636	0.861518	0.839727	0.832604	0.874306	0.847383	0.852235	0.834539	0.826434	1	0.89898	0.0586834
2270	10	55514	0.222056	64.9201	8.09365	3.61571	1.29632	0.940096	0.931891	0.880165	0.887488	0.913652	0.89354	0.873041	0.895549	0.829791	0.885732	0.822351	0.845679	0.885119	0.840671	0.827818	0.845453	0.823396	0.853199	0.819019	0.829854	1	0.890999	0.0605837
2272	12	51961	0.207844	64.8403	8.26449	3.60982	1.32807	0.941177	0.933142	0.881892	0.88882	0.914157	0.893911	0.873376	0.896009	0.831162	0.886424	0.823627	0.846192	0.885318	0.840727	0.828737	0.845009	0.823464	0.853217	0.819721	0.829526	1	0.891901	0.060263
2272	12	51961	0.207844	64.8403	8.26449	3.60982	1.32807	0.941177	0.933142	0.881892	0.88882	0.914157	0.893911	0.873376	0.896009	0.831162	0.886424	0.823627	0.846192	0.885318	0.840727	0.828737	0.845009	0.823464	0.853217	0.819721	0.829526	1	0.891901	0.060263
2277	17	44211	0.176844	100.669	9.09847	13.1276	3.49121	0.942424	0.934236	0.883117	0.890197	0.914999	0.89437	0.874104	0.896734	0.832994	0.887426	0.824365	0.84652	0.885832	0.841352	0.82968	0.846452	0.822635	0.853046	0.819966	0.830133	1	0.892876	0.059908
2278	18	23283	0.093132	95.9183	7.76755	11.3091	2.67755	0.951145	0.94176	0.896512	0.899562	0.920779	0.902053	0.88075	0.901624	0.840291	0.892346	0.832882	0.853348	0.890156	0.842933	0.833312	0.8509	0.822102	0.853004	0.821844	0.831444	1	0.900351	0.0566658
2282	22	21262	0.085048	95.8988	7.77552	11.3028	2.67986	0.952356	0.94335	0.898081	0.900809	0.922068	0.902361	0.880961	0.901985	0.841972	0.893049	0.83313	0.853494	0.890791	0.842959	0.832988	0.851519	0.821277	0.853683	0.822312	0.831507	1	0.901307	0.0562012
2282	10	57246	0.228984	60.3793	7.57807	2.91344	1.05337	0.918029	0.907697	0.858663	0.897425	0.909225	0.898936	0.879005	0.882926	0.848749	0.884795	0.804397	0.84992	0.886647	0.841744	0.813437	0.854959	0.835884	0.826774	0.794274	0.831001	1	0.882942	0.0646228
2284	12	53556	0.214224	60.3135	7.74511	2.9102	1.08048	0.919421	0.909086	0.860688	0.898144	0.910412	0.899937	0.879799	0.883356	0.849466	0.885708	0.805251	0.850428	0.887174	0.84167	0.813914	0.855142	0.835555	0.827013	0.794318	0.831065	1	0.883973	0.0642596
2284	12	53556	0.214224	60.3135	7.74511	2.9102	1.08048	0.919421	0.909086	0.860688	0.898144	0.910412	0.899937	0.879799	0.883356	0.849466	0.885708	0.805251	0.850428	0.887174	0.84167	0.813914	0.855142	0.835555	0.827013	0.794318	0.831065	1	0.883973	0.0642596
2289	17	45668	0.182672	100.214	8.65881	12.9248	3.29257	0.920929	0.910791	0.862146	0.899306	0.911251	0.900127	0.880562	0.884328	0.850059	0.886255	0.80563	0.851176	0.887591	0.842275	0.813776	0.855435	0.836012	0.827253	0.793794	0.831009	1	0.884961	0.0639809
2290	18	20417	0.081668	98.2522	7.31237	12.1155	2.65196	0.933364	0.922589	0.878361	0.909732	0.919993	0.907797	0.887716	0.890508	0.857423	0.892369	0.811383	0.857031	0.889822	0.846525	0.816991	0.855733	0.839545	0.826003	0.797105	0.831244	1	0.894168	0.0598098
2294	22	18645	0.07458	98.2443	7.29595	12.1118	2.64583	0.934996	0.923974	0.879136	0.910405	0.920944	0.908957	0.887664	0.889997	0.858488	0.893886	0.811987	0.857656	0.889756	0.848002	0.817699	0.854787	0.839501	0.82671	0.796916	0.830705	1	0.895027	0.0594465
2294	10	61207	0.244828	68.1125	8.3609	4.1676	1.47287	0.929755	0.893819	0.854437	0.909193	0.922762	0.886573	0.866715	0.879025	0.846758	0.884735	0.794092	0.836685	0.880626	0.854559	0.814523	0.844944	0.834267	0.846504	0.818812	0.837788	1	0.882542	0.0648595
2296	12	57141	0.228564	68.0572	8.55185	4.16623	1.51272	0.930978	0.895119	0.856574	0.910248	0.923488	0.887471	0.867774	0.879867	0.84736	0.885109	0.794727	0.837026	0.880926	0.85471	0.814896	0.844814	0.834681	0.846914	0.818729	0.838172	1	0.883541	0.0645824
2296	12	57141	0.228564	68.0572	8.55185	4.16623	1.51272	0.930978	0.895119	0.856574	0.910248	0.923488	0.887471	0.867774	0.879867	0.84736	0.885109	0.794727	0.837026	0.880926	0.85471	0.814896	0.844814	0.834681	0.846914	0.818729	0.838172	1	0.883541	0.0645824
2301	17	48460	0.19384	104.854	9.44238	14.8232	3.92521	0.932212	0.896843	0.857831	0.911246	0.92434	0.888743	0.868407	0.881314	0.848463	0.885431	0.794996	0.837835	0.881707	0.855066	0.815353	0.845017	0.835029	0.847947	0.818634	0.837515	1	0.884578	0.0641666
2302	18	17515	0.07006	99.4905	7.76998	12.5977	2.8876	0.944733	0.912675	0.875307	0.920953	0.933229	0.899258	0.881758	0.890894	0.857836	0.891236	0.803568	0.843477	0.884442	0.856352	0.817271	0.848244	0.836483	0.848473	0.820639	0.840251	1	0.895266	0.0596603
2306	22	16002	0.064008	99.5173	7.76697	12.6076	2.89063	0.945788	0.914042	0.877047	0.923072	0.933633	0.899763	0.882577	0.890951	0.85858	0.890701	0.804712	0.844113	0.884796	0.857174	0.817398	0.848425	0.835739	0.848831	0.820085	0.841551	1	0.896198	0.0594702
2306	10	59137	0.236548	63.7684	7.93982	3.42724	1.23104	0.916863	0.899496	0.878672	0.907587	0.909963	0.898236	0.880735	0.890213	0.845663	0.88563	0.813738	0.838257	0.873928	0.831755	0.793868	0.845418	0.831586	0.839145	0.837555	0.83255	1	0.884729	0.0639201
2308	12	55208	0.220832	63.6994	8.13109	3.42407	1.26669	0.918535	0.901436	0.879682	0.908383	0.910683	0.899326	0.880769	0.89094	0.846752	0.886158	0.814248	0.838565	0.874303	0.832271	0.794052	0.845675	0.831899	0.839579	0.837641	0.832388	1	0.885705	0.063544
2308	12	55208	0.220832	63.6994	8.13109	3.42407	1.26669	0.918535	0.901436	0.879682	0.908383	0.910683	0.899326	0.880769	0.89094	0.846752	0.886158	0.814248	0.838565	0.874303	0.832271	0.794052	0.845675	0.831899	0.839579	0.837641	0.832388	1	0.885705	0.063544
2313	17	46973	0.187892	103.182	9.02668	14.1103	3.64406	0.920178	0.902274	0.880697	0.909746	0.911524	0.899804	0.881496	0.891352	0.84737	0.886829	0.815575	0.838929	0.874662	0.832723	0.794744	0.845645	0.831999	0.839472	0.837705	0.832372	1	0.886591	0.0630562
2314	18	20515	0.08206	98.3301	7.55028	12.1566	2.73782	0.934755	0.916354	0.891275	0.920765	0.919035	0.908482	0.888886	0.898026	0.85691	0.892103	0.821033	0.841311	0.876042	0.835559	0.801487	0.850719	0.831343	0.843505	0.83941	0.832318	1	0.895884	0.0591093
2318	22	18729	0.074916	98.278	7.55712	12.138	2.73597	0.936008	0.917694	0.8926	0.921512	0.919296	0.909205	0.889129	0.897939	0.858668	0.893054	0.8214	0.840435	0.876288	0.835496	0.802098	0.85098	0.831251	0.843478	0.839847	0.832212	1	0.896654	0.058777
2318	10	55740	0.22296	65.3879	8.18629	3.6955	1.33183	0.936096	0.90427	0.863159	0.902503	0.922587	0.893541	0.869528	0.904467	0.821188	0.90113	0.774767	0.837379	0.86725	0.835684	0.822273	0.859186	0.811473	0.835002	0.827144	0.81402	1	0.885021	0.0650805
2320	12	52175	0.2087	65.3298	8.36153	3.69333	1.36661	0.937547	0.906018	0.865069	0.903105	0.923805	0.894451	0.870637	0.905405	0.822377	0.901361	0.775496	0.838476	0.867925	0.835764	0.822444	0.860134	0.811634	0.835352	0.827063	0.814279	1	0.886153	0.0646494
2320	12	52175	0.2087	65.3298	8.36153	3.69333	1.36661	0.937547	0.906018	0.865069	0.903105	0.923805	0.894451	0.870637	0.905405	0.822377	0.901361	0.775496	0.838476	0.867925	0.835764	0.822444	0.860134	0.811634	0.835352	0.827063	0.814279	1	0.886153	0.0646494
2325	17	44431	0.177724	103.236	9.2069	14.1444	3.71822	0.938928	0.907902	0.866017	0.903828	0.924332	0.895163	0.872206	0.905359	0.822995	0.901308	0.776192	0.839752	0.868133	0.836466	0.822309	0.86021	0.811967	0.83552	0.827125	0.814285	1	0.887056	0.064356
2326	18	18778	0.075112	98.2442	7.68771	12.1329	2.78319	0.949862	0.92169	0.881777	0.916871	0.934232	0.905714	0.880605	0.910986	0.832171	0.905261	0.786798	0.847801	0.872617	0.836111	0.823437	0.865747	0.813425	0.839067	0.827591	0.815129	1	0.897053	0.0595957
2330	22	17124	0.068496	98.2205	7.67724	12.1237	2.77775	0.951004	0.922828	0.883117	0.918039	0.935354	0.906593	0.88157	0.911382	0.833217	0.905805	0.788046	0.849101	0.873248	0.836866	0.82361	0.867292	0.812836	0.83818	0.827581	0.814559	1	0.898027	0.0590357
2330	10	52623	0.210492	63.9128	7.97553	3.45097	1.23758	0.944444	0.936872	0.878722	0.882333	0.900975	0.894476	0.881544	0.87723	0.84025	0.882523	0.815176	0.851918	0.843243	0.827718	0.831728	0.852916	0.810482	0.836003	0.799916	0.827632	1	0.888844	0.0625482
2332	12	49268	0.197072	63.8443	8.15269	3.44729	1.27014	0.945309	0.938236	0.8798	0.882855	0.901934	0.895125	0.881962	0.878126	0.841175	0.883505	0.816047	0.852237	0.84359	0.828114	0.832376	0.852927	0.810699	0.835887	0.800347	0.827626	1	0.889652	0.0623619
2332	12	49268	0.197072	63.8443	8.15269	3.44729	1.27014	0.945309	0.938236	0.8798	0.882855	0.901934	0.895125	0.881962	0.878126	0.841175	0.883505	0.816047	0.852237	0.84359	0.828114	0.832376	0.852927	0.810699	0.835887	0.800347	0.827626	1	0.889652	0.0623619
2337	17	42147	0.168588	101.5	8.98587	13.4409	3.50255	0.947481	0.93907	0.881723	0.88463	0.903421	0.895354	0.881866	0.878117	0.842219	0.884689	0.81644	0.852777	0.843998	0.828754	0.833689	0.852943	0.810912	0.835243	0.79976	0.828185	1	0.89074	0.06193
2338	18	21472	0.085888	96.3406	7.79118	11.458	2.71315	0.955291	0.948188	0.893117	0.895608	0.91114	0.90299	0.888366	0.885013	0.851271	0.890578	0.823794	0.85863	0.84715	0.834831	0.83872	0.853623	0.814316	0.833784	0.800927	0.829499	1	0.898574	0.0589333
2342	22	19591	0.078364	96.3216	7.80728	11.4523	2.71888	0.955975	0.948726	0.894416	0.896789	0.912613	0.904497	0.889388	0.886223	0.851539	0.891149	0.82469	0.859247	0.847583	0.836787	0.839518	0.853172	0.815528	0.833342	0.801312	0.830126	1	0.899498	0.0585366
2342	10	56809	0.227236	61.6595	7.77289	3.10299	1.12469	0.934033	0.90197	0.867495	0.89903	0.91592	0.904408	0.87935	0.911493	0.846802	0.891901	0.782306	0.839356	0.882695	0.851696	0.818532	0.862663	0.833011	0.833063	0.816218	0.822405	1	0.887742	0.0642384
2344	12	53044	0.212176	61.5866	7.93553	3.09847	1.15256	0.934771	0.903853	0.869806	0.900488	0.91672	0.905135	0.880232	0.912271	0.847777	0.892976	0.782973	0.840104	0.883201	0.852151	0.819423	0.86284	0.833506	0.833044	0.816624	0.822553	1	0.888861	0.0638147
2344	12	53044	0.212176	61.5866	7.93553	3.09847	1.15256	0.934771	0.903853	0.869806	0.900488	0.91672	0.905135	0.880232	0.912271	0.847777	0.892976	0.782973	0.840104	0.883201	0.852151	0.819423	0.86284	0.833506	0.833044	0.816624	0.822553	1	0.888861	0.0638147
2349	17	45332	0.181328	99.4366	8.78102	12.6399	3.28536	0.936303	0.905619	0.871636	0.902133	0.917806	0.906181	0.880934	0.912799	0.849312	0.893111	0.783619	0.840973	0.883327	0.852885	0.819807	0.863165	0.832105	0.832866	0.81716	0.822366	1	0.890021	0.0632229
2350	18	23897	0.095588	96.6001	7.50154	11.5335	2.6256	0.944972	0.917793	0.886471	0.911056	0.92497	0.91409	0.888731	0.917249	0.856133	0.897435	0.793551	0.844541	0.885676	0.855777	0.825982	0.863749	0.833473	0.832573	0.817571	0.826338	1	0.898271	0.0593998
2354	22	21902	0.087608	96.5941	7.507	11.5316	2.62791	0.946329	0.919391	0.888298	0.912154	0.926331	0.914254	0.888754	0.918272	0.857319	0.897932	0.793695	0.844968	0.886198	0.856155	0.826431	0.864579	0.83328	0.833349	0.817026	0.825769	1	0.899272	0.0588713
2354	10	55960	0.22384	64.5319	8.031	3.55103	1.27235	0.932496	0.897132	0.855906	0.906094	0.905665	0.904744	0.863456	0.891458	0.857666	0.895702	0.822051	0.838769	0.871917	0.855888	0.811732	0.835767	0.812706	0.839537	0.804119	0.83884	1	0.884552	0.0644723
2356	12	52286	0.209144	64.484	8.20733	3.55057	1.30719	0.933567	0.898328	0.857534	0.906849	0.906648	0.905902	0.864342	0.892074	0.858825	0.896368	0.822725	0.839814	0.872365	0.855994	0.813009	0.835845	0.813784	0.839756	0.804651	0.839374	1	0.885542	0.0641073
2356	12	52286	0.209144	64.484	8.20733	3.55057	1.30719	0.933567	0.898328	0.857534	0.906849	0.906648	0.905902	0.864342	0.892074	0.858825	0.896368	0.822725	0.839814	0.872365	0.855994	0.813009	0.835845	0.813784	0.839756	0.804651	0.839374	1	0.885542	0.0641073
2361	17	44691	0.178764	103.039	9.06238	14.055	3.64908	0.935602	0.900125	0.859714	0.908147	0.90723	0.906379	0.864313	0.892573	0.859826	0.897205	0.82304	0.840572	0.873252	0.857208	0.813609	0.835851	0.814683	0.839352	0.804055	0.840896	1	0.886709	0.0636503
2362	18	19389	0.077556	98.2655	7.55814	12.1336	2.73991	0.948889	0.913533	0.876837	0.915751	0.916912	0.916319	0.874207	0.897261	0.868482	0.903915	0.831116	0.846795	0.87658	0.860411	0.821987	0.840502	0.816803	0.841585	0.807184	0.8437	1	0.89677	0.0593491
2366	22	17748	0.070992	98.2262	7.53915	12.1182	2.72906	0.950473	0.915343	0.879	0.915343	0.917117	0.916892	0.875366	0.896749	0.868858	0.90413	0.830995	0.846405	0.876042	0.860689	0.823248	0.84125	0.817078	0.841503	0.806401	0.84387	1	0.89756	0.0589335
2366	10	54881	0.219524	64.5993	8.08281	3.56371	1.28185	0.91241	0.912101	0.874838	0.896667	0.915226	0.904748	0.873991	0.890609	0.855925	0.903928	0.794209	0.834342	0.849538	0.852326	0.815574	0.840263	0.83886	0.84624	0.842313	0.851643	1	0.885656	0.0628644
2368	12	51264	0.205056	64.5217	8.28319	3.55947	1.31946	0.914297	0.914033	0.87658	0.897599	0.916003	0.905616	0.875283	0.891347	0.855981	0.904299	0.794973	0.835577	0.849105	0.852635	0.815855	0.840522	0.838425	0.84691	0.842999	0.852031	1	0.886783	0.0624197
2368	12	51264	0.205056	64.5217	8.28319	3.55947	1.31946	0.914297	0.914033	0.87658	0.897599	0.916003	0.905616	0.875283	0.891347	0.855981	0.904299	0.794973	0.835577	0.849105	0.852635	0.815855	0.840522	0.838425	0.84691	0.842999	0.852031	1	0.886783	0.0624197
2373	17	43638	0.174552	104.555	9.20844	14.6824	3.8107	0.915349	0.915773	0.878718	0.898884	0.917217	0.906458	0.876793	0.891929	0.856707	0.905381	0.795923	0.836324	0.84926	0.85327	0.816169	0.840643	0.83881	0.84643	0.843485	0.852365	1	0.887942	0.0620322
2374	18	16894	0.067576	99.1009	7.66238	12.4466	2.82728	0.930182	0.930863	0.89372	0.90908	0.926216	0.913342	0.888452	0.897242	0.864922	0.909494	0.806499	0.842192	0.851427	0.85705	0.823488	0.843436	0.843169	0.849976	0.840269	0.84974	1	0.898152	0.0583117
2378	22	15498	0.061992	99.0881	7.65401	12.4414	2.82376	0.931185	0.932249	0.894438	0.909827	0.926603	0.913215	0.888986	0.898019	0.864402	0.909666	0.807749	0.842012	0.85111	0.85724	0.823751	0.843238	0.843335	0.849884	0.840431	0.849368	1	0.898732	0.0580766
2378	10	53185	0.21274	66.3191	8.26333	3.8533	1.38161	0.908762	0.89545	0.879581	0.914628	0.913115	0.872549	0.869597	0.882175	0.868986	0.900141	0.807765	0.825045	0.893306	0.824086	0.789546	0.839842	0.793654	0.819554	0.838535	0.833637	1	0.881636	0.0648094
2380	12	49589	0.198356	66.2393	8.42583	3.84676	1.41211	0.910504	0.896983	0.881203	0.915818	0.914225	0.873329	0.870536	0.882303	0.870032	0.900583	0.808516	0.825334	0.894059	0.824134	0.789812	0.839975	0.793513	0.819264	0.839743	0.833411	1	0.882705	0.0644227
2380	12	49589	0.198356	66.2393	8.42583	3.84676	1.41211	0.910504	0.896983	0.881203	0.915818	0.914225	0.873329	0.870536	0.882303	0.870032	0.900583	0.808516	0.825334	0.894059	0.824134	0.789812	0.839975	0.793513	0.819264	0.839743	0.833411	1	0.882705	0.0644227
2385	17	42243	0.168972	104.183	9.3273	14.5379	3.8324	0.911476	0.898752	0.883472	0.916436	0.915134	0.874547	0.871908	0.884064	0.871056	0.900942	0.808797	0.825699	0.894409	0.823746	0.78993	0.83982	0.793552	0.819047	0.840624	0.833665	1	0.883791	0.0641413
2386	18	17948	0.071792	98.0597	7.79746	12.0719	2.80929	0.924504	0.911773	0.896897	0.925423	0.922972	0.887258	0.880906	0.890991	0.880683	0.908374	0.815244	0.827028	0.897704	0.82831	0.79644	0.842824	0.798195	0.818698	0.845888	0.830148	1	0.893418	0.060581
2390	22	16422	0.065688	98.0338	7.77895	12.0614	2.80101	0.925831	0.913683	0.898612	0.925435	0.92373	0.888412	0.881805	0.891761	0.881135	0.90939	0.815887	0.827153	0.89782	0.829771	0.797528	0.842772	0.79838	0.818932	0.846426	0.830015	1	0.894419	0.0603112
2390	10	51964	0.207856	62.5818	7.87331	3.24324	1.17724	0.929952	0.906512	0.874913	0.895947	0.893368	0.889606	0.875558	0.894283	0.866013	0.883833	0.821915	0.827429	0.864724	0.850685	0.808473	0.846769	0.813275	0.845499	0.838167	0.825216	1	0.885025	0.0642473
2392	12	48580	0.19432	62.5304	8.02529	3.24139	1.20477	0.931093	0.907534	0.876245	0.897427	0.89436	0.890263	0.876317	0.894988	0.866447	0.884397	0.822427	0.828448	0.865047	0.851225	0.809119	0.846706	0.813349	0.845615	0.838648	0.82569	1	0.885937	0.0639528
2392	12	48580	0.19432	62.5304	8.02529	3.24139	1.20477	0.931093	0.907534	0.876245	0.897427	0.89436	0.890263	0.876317	0.894988	0.866447	0.884397	0.822427	0.828448	0.865047	0.851225	0.809119	0.846706	0.813349	0.845615	0.838648	0.82569	1	0.885937	0.0639528
2397	17	41429	0.165716	102.167	8.94841	13.7005	3.5458	0.932125	0.909315	0.878443	0.89826	0.895568	0.891308	0.877212	0.896111	0.867315	0.884839	0.822817	0.828767	0.8653	0.85206	0.80959	0.847196	0.813705	0.845314	0.839641	0.826848	1	0.887048	0.0635014
2398	18	19052	0.076208	97.8875	7.56437	11.9968	2.72503	0.942788	0.921242	0.893371	0.907018	0.905049	0.899512	0.889119	0.9056	0.874265	0.89303	0.829309	0.835214	0.869751	0.856078	0.813825	0.850567	0.817578	0.844583	0.841513	0.826737	1	0.896475	0.0593584
2402	22	17346	0.069384	97.8508	7.57186	11.9839	2.72607	0.943157	0.923239	0.894241	0.907471	0.906232	0.899862	0.889254	0.906751	0.874351	0.894298	0.830105	0.835841	0.870201	0.856855	0.814482	0.851118	0.81846	0.845094	0.841318	0.826617	1	0.897262	0.0590113
2402	10	53869	0.215476	65.6388	8.1638	3.73586	1.33785	0.926303	0.901483	0.877843	0.87762	0.90152	0.87852	0.860996	0.902643	0.835286	0.868951	0.793601	0.827777	0.84169	0.845236	0.812016	0.850833	0.833698	0.832575	0.783456	0.813149	1	0.878008	0.0670472
2404	12	50229	0.200916	65.5764	8.34277	3.73301	1.37216	0.927831	0.902905	0.879392	0.879492	0.902865	0.879641	0.862689	0.903641	0.835912	0.869617	0.794232	0.827809	0.84273	0.84507	0.812748	0.850933	0.833622	0.832736	0.78381	0.813554	1	0.879211	0.0665391
