# Supplementary material for: IBSEM: An Individual-Based Atlantic Salmon Population Model
Source: PLoS One. 2015 Sep 18;10(9):e0138444. doi: 10.1371/journal.pone.0138444 (PMC4575158; doi:10.1371/journal.pone.0138444)
Supplement: S1 Minimal dataset — (ZIP) [file pone.0138444.s003.zip › temp/scenario 1/wild - 10/runFiles/results/parr2.txt]

month	averageAge	popSize	density	averageLength	stDevLength	averageWeight	stDevWeight	allele_0_0_Frequency	allele_0_1_Frequency	allele_0_2_Frequency	allele_0_3_Frequency	allele_0_4_Frequency	allele_0_5_Frequency	allele_0_6_Frequency	allele_0_7_Frequency	allele_0_8_Frequency	allele_0_9_Frequency	allele_0_10_Frequency	allele_0_11_Frequency	allele_0_12_Frequency	allele_0_13_Frequency	allele_0_14_Frequency	allele_0_15_Frequency	allele_0_16_Frequency	allele_0_17_Frequency	allele_0_18_Frequency	allele_0_19_Frequency	allele_0_20_Frequency	genotypicValueAverage	genotypicValueStDev
16	24	9692	0.038768	101.187	7.60436	13.2357	3.04624	0.916271	0.910338	0.915033	0.909565	0.909513	0.903219	0.903735	0.904045	0.904354	0.906057	0.909565	0.901517	0.90585	0.904303	0.902755	0.901826	0.901052	0.902291	0.901775	0.900175	1	0.908781	0.0575325
21	29	8365	0.03346	129.738	8.53862	27.6988	5.53034	0.916856	0.911596	0.916318	0.910161	0.910341	0.904124	0.904961	0.903945	0.903586	0.906216	0.908368	0.902152	0.908129	0.903706	0.904782	0.901614	0.900837	0.904423	0.902869	0.901016	1	0.909484	0.0572616
22	30	93	0.000372	117.649	7.39531	20.6605	4.04694	0.946237	0.903226	0.94086	0.930108	0.913978	0.892473	0.913978	0.897849	0.908602	0.892473	0.935484	0.913978	0.903226	0.903226	0.887097	0.892473	0.908602	0.897849	0.930108	0.870968	1	0.917348	0.055573
26	34	88	0.000352	117.327	7.24412	20.4835	3.94222	0.943182	0.909091	0.9375	0.9375	0.920455	0.897727	0.920455	0.903409	0.920455	0.892045	0.931818	0.909091	0.897727	0.914773	0.886364	0.897727	0.903409	0.892045	0.931818	0.863636	1	0.919767	0.0541867
26	22	19666	0.078664	97.5382	7.65967	11.8764	2.75673	0.92098	0.92093	0.91859	0.916989	0.913861	0.910938	0.911878	0.908624	0.908217	0.904327	0.903285	0.903742	0.902675	0.901353	0.90237	0.903234	0.90181	0.90448	0.900844	0.902776	1	0.913379	0.0556392
28	24	18566	0.074264	97.471	8.05412	11.8751	2.91001	0.921981	0.922116	0.919584	0.917107	0.915033	0.911424	0.911559	0.908785	0.908327	0.905203	0.903506	0.904368	0.902887	0.902402	0.903156	0.903479	0.901864	0.904368	0.900813	0.902914	1	0.914019	0.0554421
28	24	18566	0.074264	97.471	8.05412	11.8751	2.91001	0.921981	0.922116	0.919584	0.917107	0.915033	0.911424	0.911559	0.908785	0.908327	0.905203	0.903506	0.904368	0.902887	0.902402	0.903156	0.903479	0.901864	0.904368	0.900813	0.902914	1	0.914019	0.0554421
33	29	15918	0.063672	125.534	8.93488	25.155	5.32775	0.923389	0.922226	0.921221	0.91852	0.915504	0.912143	0.912835	0.909222	0.908908	0.905704	0.904511	0.905076	0.90228	0.903254	0.903286	0.903788	0.901589	0.904228	0.900239	0.902123	1	0.914826	0.0552624
34	30	503	0.002012	112.267	8.04736	18.0251	3.9312	0.949304	0.941352	0.925447	0.936382	0.941352	0.93837	0.915507	0.924453	0.917495	0.915507	0.912525	0.917495	0.913519	0.909543	0.915507	0.909543	0.89662	0.909543	0.908549	0.894632	1	0.930091	0.0483545
38	34	467	0.001868	112.224	8.11078	18.009	3.9678	0.947537	0.941113	0.926124	0.93576	0.943255	0.940043	0.916488	0.927195	0.917559	0.9197	0.912206	0.921842	0.916488	0.910064	0.915418	0.911135	0.897216	0.907923	0.90364	0.895075	1	0.93061	0.0488652
38	22	20544	0.082176	98.2814	7.88756	12.159	2.90661	0.91876	0.913503	0.91708	0.900701	0.893034	0.907832	0.899338	0.919222	0.89082	0.891112	0.89099	0.894957	0.893886	0.908927	0.901674	0.901893	0.909633	0.892256	0.895395	0.910996	1	0.906307	0.0583019
40	24	19359	0.077436	98.2045	8.30436	12.156	3.07053	0.920683	0.91451	0.918255	0.901829	0.893564	0.908466	0.899762	0.919779	0.89111	0.891497	0.891343	0.894106	0.89439	0.908983	0.900847	0.902423	0.909861	0.892711	0.895217	0.911617	1	0.907123	0.0580053
40	24	19359	0.077436	98.2045	8.30436	12.156	3.07053	0.920683	0.91451	0.918255	0.901829	0.893564	0.908466	0.899762	0.919779	0.89111	0.891497	0.891343	0.894106	0.89439	0.908983	0.900847	0.902423	0.909861	0.892711	0.895217	0.911617	1	0.907123	0.0580053
45	29	16551	0.066204	126.568	9.17354	25.7941	5.59992	0.922512	0.916349	0.920216	0.902574	0.895414	0.908888	0.900912	0.919673	0.891064	0.892393	0.892031	0.895263	0.895807	0.909552	0.902242	0.901879	0.909764	0.892544	0.89484	0.911909	1	0.908293	0.057592
46	30	434	0.001736	112.987	7.4412	18.3284	3.62363	0.948157	0.917051	0.941244	0.940092	0.914747	0.930876	0.903226	0.937788	0.897465	0.889401	0.908986	0.913594	0.915899	0.910138	0.894009	0.913594	0.907834	0.904378	0.897465	0.907834	1	0.923949	0.0536581
50	34	397	0.001588	113.097	7.46575	18.3823	3.64032	0.947103	0.916877	0.944584	0.943325	0.915617	0.93073	0.903023	0.940806	0.896725	0.890428	0.90806	0.913098	0.920655	0.906801	0.892947	0.915617	0.90932	0.905542	0.900504	0.90806	1	0.924725	0.0545085
50	22	11567	0.046268	100.144	8.05983	12.8618	3.08166	0.887741	0.888606	0.919556	0.916011	0.904599	0.930924	0.866214	0.915233	0.848621	0.901271	0.878836	0.852684	0.904902	0.894528	0.900536	0.887611	0.905853	0.887827	0.921155	0.89617	1	0.897357	0.0602858
52	24	10893	0.043572	100.038	8.46396	12.8466	3.24134	0.890113	0.89048	0.920913	0.917057	0.906913	0.930506	0.867805	0.915634	0.850133	0.90269	0.879602	0.854081	0.905949	0.895116	0.900441	0.886303	0.905719	0.888231	0.921417	0.896447	1	0.898668	0.0598397
52	24	10893	0.043572	100.038	8.46396	12.8466	3.24134	0.890113	0.89048	0.920913	0.917057	0.906913	0.930506	0.867805	0.915634	0.850133	0.90269	0.879602	0.854081	0.905949	0.895116	0.900441	0.886303	0.905719	0.888231	0.921417	0.896447	1	0.898668	0.0598397
57	29	9392	0.037568	129.04	9.31713	27.3247	5.89693	0.89177	0.891716	0.922008	0.91924	0.907581	0.930686	0.868984	0.9153	0.850937	0.902949	0.880057	0.856367	0.906942	0.895656	0.900021	0.887404	0.905451	0.889427	0.922594	0.897519	1	0.899709	0.0595633
58	30	188	0.000752	114.611	8.40033	19.1834	4.15674	0.904255	0.925532	0.925532	0.946809	0.901596	0.957447	0.917553	0.914894	0.888298	0.909574	0.906915	0.87234	0.896277	0.893617	0.893617	0.896277	0.896277	0.909574	0.946809	0.912234	1	0.916434	0.0503425
62	34	173	0.000692	114.355	8.37103	19.0547	4.1293	0.907514	0.930636	0.919075	0.942197	0.901734	0.956647	0.924855	0.907514	0.887283	0.901734	0.910405	0.878613	0.895954	0.895954	0.893064	0.895954	0.893064	0.907514	0.945087	0.907514	1	0.916286	0.0502379
62	22	12713	0.050852	99.9928	7.78178	12.7879	2.95569	0.916188	0.896602	0.906198	0.916463	0.91489	0.904704	0.895579	0.899394	0.89259	0.903327	0.895737	0.905058	0.894557	0.917604	0.891017	0.902698	0.881657	0.914222	0.905215	0.887753	1	0.90517	0.0591209
64	24	11993	0.047972	99.9622	8.23193	12.8035	3.14181	0.917243	0.898274	0.907571	0.917577	0.916326	0.905487	0.895231	0.900484	0.893063	0.903569	0.896356	0.904694	0.894522	0.918077	0.890853	0.902652	0.881848	0.9142	0.904736	0.88831	1	0.906041	0.0588408
64	24	11993	0.047972	99.9622	8.23193	12.8035	3.14181	0.917243	0.898274	0.907571	0.917577	0.916326	0.905487	0.895231	0.900484	0.893063	0.903569	0.896356	0.904694	0.894522	0.918077	0.890853	0.902652	0.881848	0.9142	0.904736	0.88831	1	0.906041	0.0588408
69	29	10371	0.041484	127.152	9.15867	26.1458	5.62257	0.919873	0.900058	0.909218	0.918234	0.916257	0.905795	0.896249	0.902035	0.894514	0.904686	0.896153	0.905072	0.895044	0.918812	0.891283	0.903336	0.882075	0.914184	0.904011	0.888825	1	0.907205	0.0584976
70	30	242	0.000968	113.541	8.42984	18.6624	4.15495	0.950413	0.92562	0.940083	0.944215	0.923554	0.923554	0.907025	0.904959	0.913223	0.913223	0.92562	0.909091	0.892562	0.921488	0.911157	0.904959	0.842975	0.917355	0.904959	0.886364	1	0.925406	0.0534625
74	34	214	0.000856	113.082	8.36009	18.4357	4.10486	0.950935	0.92757	0.941589	0.950935	0.925234	0.925234	0.913551	0.908879	0.913551	0.911215	0.92757	0.906542	0.897196	0.918224	0.911215	0.904206	0.841121	0.918224	0.908879	0.880841	1	0.927302	0.0539035
74	22	17836	0.071344	98.2329	7.87916	12.1404	2.88259	0.927955	0.899249	0.897006	0.899893	0.916433	0.898183	0.911976	0.901127	0.907406	0.885484	0.909677	0.915648	0.903398	0.902248	0.896445	0.8951	0.880551	0.914527	0.907238	0.887783	1	0.906033	0.0598052
76	24	16766	0.067064	98.1515	8.31181	12.1366	3.04894	0.9295	0.900752	0.898485	0.901288	0.916885	0.900006	0.91274	0.901915	0.907969	0.886109	0.909847	0.915603	0.90433	0.902511	0.896845	0.894847	0.880085	0.91435	0.907044	0.887182	1	0.907058	0.0594421
76	24	16766	0.067064	98.1515	8.31181	12.1366	3.04894	0.9295	0.900752	0.898485	0.901288	0.916885	0.900006	0.91274	0.901915	0.907969	0.886109	0.909847	0.915603	0.90433	0.902511	0.896845	0.894847	0.880085	0.91435	0.907044	0.887182	1	0.907058	0.0594421
81	29	14506	0.058024	126.62	9.18549	25.8253	5.5767	0.930787	0.901006	0.900696	0.90142	0.917862	0.900834	0.91307	0.902041	0.908279	0.88784	0.909693	0.914449	0.904901	0.902213	0.897043	0.894009	0.880567	0.913139	0.907038	0.888667	1	0.907739	0.0590866
82	30	405	0.00162	112.494	7.82643	18.1166	3.76142	0.939506	0.917284	0.933333	0.928395	0.938272	0.920988	0.92716	0.933333	0.919753	0.892593	0.924691	0.924691	0.914815	0.925926	0.890123	0.890123	0.895062	0.918519	0.917284	0.888889	1	0.924992	0.0512926
86	34	383	0.001532	112.523	7.83148	18.1311	3.77426	0.942559	0.916449	0.93342	0.925587	0.937337	0.922977	0.926893	0.93342	0.91906	0.889034	0.921671	0.925587	0.912533	0.922977	0.894256	0.89295	0.895561	0.920366	0.921671	0.889034	1	0.924966	0.0509812
86	22	18837	0.075348	98.3802	7.7367	12.1862	2.84783	0.921378	0.915432	0.899559	0.917344	0.888517	0.902798	0.90946	0.901922	0.901285	0.893136	0.896401	0.89802	0.881828	0.905452	0.896056	0.917476	0.895153	0.899453	0.90731	0.916653	1	0.906224	0.0589171
88	24	17679	0.070716	98.2853	8.18032	12.1779	3.02608	0.922705	0.916539	0.901239	0.917727	0.889219	0.903388	0.909752	0.902907	0.90254	0.893687	0.896742	0.898354	0.882092	0.905029	0.897223	0.918463	0.895695	0.899344	0.90715	0.91719	1	0.907081	0.0587872
88	24	17679	0.070716	98.2853	8.18032	12.1779	3.02608	0.922705	0.916539	0.901239	0.917727	0.889219	0.903388	0.909752	0.902907	0.90254	0.893687	0.896742	0.898354	0.882092	0.905029	0.897223	0.918463	0.895695	0.899344	0.90715	0.91719	1	0.907081	0.0587872
93	29	15076	0.060304	125.83	9.02143	25.3386	5.43523	0.923156	0.91785	0.902759	0.918646	0.891384	0.903555	0.910487	0.90402	0.902494	0.894369	0.897486	0.899244	0.882595	0.905744	0.897619	0.91848	0.896557	0.900405	0.907535	0.917584	1	0.907989	0.0585267
94	30	429	0.001716	112.552	7.8677	18.1477	3.80518	0.946387	0.927739	0.923077	0.923077	0.898601	0.925408	0.918415	0.920746	0.914918	0.900932	0.898601	0.914918	0.881119	0.925408	0.902098	0.93007	0.889277	0.907925	0.914918	0.923077	1	0.920705	0.0519853
98	34	403	0.001612	112.411	7.78832	18.075	3.75883	0.947891	0.92804	0.923077	0.923077	0.895782	0.926799	0.916873	0.919355	0.914392	0.904467	0.899504	0.914392	0.885856	0.926799	0.903226	0.933002	0.889578	0.913151	0.919355	0.923077	1	0.921112	0.0517758
98	22	15879	0.063516	99.1273	7.958	12.4742	2.97502	0.923169	0.910101	0.902796	0.908307	0.911991	0.910385	0.896341	0.882234	0.894641	0.900718	0.902954	0.900309	0.908086	0.892216	0.905347	0.894798	0.911046	0.878456	0.887021	0.912557	1	0.906129	0.0610714
100	24	14934	0.059736	99.0616	8.3944	12.4766	3.1515	0.9243	0.91218	0.903844	0.909234	0.913151	0.911678	0.897214	0.88342	0.895139	0.90083	0.904815	0.900763	0.908531	0.892025	0.905718	0.894436	0.910975	0.879001	0.886768	0.913185	1	0.90717	0.0607074
100	24	14934	0.059736	99.0616	8.3944	12.4766	3.1515	0.9243	0.91218	0.903844	0.909234	0.913151	0.911678	0.897214	0.88342	0.895139	0.90083	0.904815	0.900763	0.908531	0.892025	0.905718	0.894436	0.910975	0.879001	0.886768	0.913185	1	0.90717	0.0607074
105	29	12807	0.051228	126.837	9.28502	25.966	5.68066	0.925978	0.913251	0.904583	0.909971	0.913797	0.911884	0.897517	0.885609	0.896502	0.900562	0.90595	0.900835	0.9088	0.892832	0.906848	0.895643	0.911259	0.880573	0.885844	0.912314	1	0.908053	0.0603437
106	30	441	0.001764	112.192	7.57207	17.9566	3.62102	0.952381	0.930839	0.928571	0.926304	0.937642	0.927438	0.908163	0.895692	0.9161	0.897959	0.910431	0.924036	0.921769	0.893424	0.917234	0.893424	0.910431	0.900227	0.875283	0.908163	1	0.924541	0.0511554
110	34	402	0.001608	112.165	7.64512	17.9486	3.65047	0.95398	0.931592	0.929104	0.922886	0.941542	0.929104	0.912935	0.895522	0.91791	0.896766	0.911692	0.920398	0.91791	0.895522	0.91791	0.901741	0.90796	0.905473	0.873134	0.909204	1	0.925393	0.049911
110	22	20154	0.080616	97.0229	7.97496	11.7103	2.85658	0.910464	0.905949	0.912251	0.910588	0.910365	0.902922	0.904907	0.921033	0.89089	0.893197	0.891783	0.883075	0.897291	0.894611	0.89677	0.888732	0.917783	0.898953	0.879056	0.901756	1	0.905229	0.0579348
112	24	18919	0.075676	96.948	8.35271	11.7062	2.99709	0.911359	0.9075	0.913103	0.911306	0.911042	0.903219	0.905095	0.921772	0.891485	0.893599	0.892172	0.884534	0.896929	0.895264	0.897325	0.887811	0.918521	0.899704	0.878852	0.902558	1	0.905959	0.0576133
112	24	18919	0.075676	96.948	8.35271	11.7062	2.99709	0.911359	0.9075	0.913103	0.911306	0.911042	0.903219	0.905095	0.921772	0.891485	0.893599	0.892172	0.884534	0.896929	0.895264	0.897325	0.887811	0.918521	0.899704	0.878852	0.902558	1	0.905959	0.0576133
117	29	16206	0.064824	126.057	9.24182	25.4926	5.56183	0.913643	0.9092	0.913705	0.911884	0.912563	0.903307	0.905745	0.922282	0.891337	0.893866	0.891799	0.884734	0.898371	0.895625	0.897199	0.88822	0.917747	0.901549	0.878101	0.903709	1	0.906878	0.0571874
118	30	420	0.00168	112.284	7.57037	18.0009	3.64174	0.940476	0.95	0.936905	0.942857	0.922619	0.921429	0.934524	0.939286	0.910714	0.922619	0.905952	0.892857	0.9	0.902381	0.902381	0.89881	0.92381	0.904762	0.871429	0.909524	1	0.929203	0.053551
122	34	383	0.001532	112.275	7.57014	17.9963	3.64776	0.942559	0.950392	0.936031	0.942559	0.920366	0.921671	0.93342	0.941253	0.911227	0.922977	0.908616	0.894256	0.900783	0.909922	0.898172	0.895561	0.928198	0.908616	0.870757	0.907311	1	0.929596	0.053644
122	22	14931	0.059724	99.3396	7.66375	12.5362	2.87785	0.922309	0.909785	0.913301	0.907508	0.904394	0.923213	0.883062	0.909685	0.890865	0.901045	0.89495	0.893979	0.890697	0.92174	0.897026	0.881254	0.884569	0.908613	0.89994	0.874958	1	0.906966	0.0598634
124	24	14094	0.056376	99.1856	8.09324	12.5041	3.03813	0.924081	0.911061	0.9139	0.908968	0.905811	0.924365	0.884987	0.910316	0.891266	0.900951	0.895771	0.894139	0.891337	0.921917	0.897687	0.882681	0.884064	0.908862	0.900277	0.874805	1	0.908026	0.0593018
124	24	14094	0.056376	99.1856	8.09324	12.5041	3.03813	0.924081	0.911061	0.9139	0.908968	0.905811	0.924365	0.884987	0.910316	0.891266	0.900951	0.895771	0.894139	0.891337	0.921917	0.897687	0.882681	0.884064	0.908862	0.900277	0.874805	1	0.908026	0.0593018
129	29	12142	0.048568	128.935	9.0115	27.2323	5.69171	0.924559	0.911135	0.914512	0.910888	0.90677	0.925795	0.886839	0.911711	0.892934	0.900922	0.896681	0.893798	0.890628	0.92213	0.898493	0.882927	0.884409	0.909817	0.898699	0.875391	1	0.908813	0.0589403
130	30	251	0.001004	115.232	9.04941	19.5433	4.65056	0.944223	0.934263	0.912351	0.940239	0.926295	0.930279	0.89243	0.928287	0.87251	0.906375	0.890438	0.886454	0.894422	0.934263	0.90239	0.89243	0.878486	0.890438	0.89243	0.878486	1	0.919307	0.0521388
134	34	237	0.000948	115.382	9.09796	19.6225	4.68866	0.947257	0.940928	0.917722	0.936709	0.921941	0.93038	0.894515	0.92616	0.871308	0.905063	0.883966	0.881857	0.888186	0.932489	0.900844	0.888186	0.875527	0.883966	0.898734	0.881857	1	0.91977	0.0522672
134	22	12417	0.049668	101.251	8.08999	13.2875	3.1683	0.922284	0.906862	0.898647	0.899211	0.923452	0.910888	0.912821	0.904204	0.901868	0.863937	0.887412	0.900902	0.91862	0.896553	0.881453	0.918016	0.878393	0.90807	0.899694	0.891922	1	0.905916	0.0596275
136	24	11704	0.046816	101.179	8.5605	13.2898	3.36888	0.923488	0.908877	0.899094	0.899479	0.924129	0.911569	0.91285	0.904733	0.901188	0.864277	0.887645	0.901145	0.918404	0.89636	0.881963	0.917379	0.878204	0.907724	0.899821	0.892814	1	0.906541	0.0594196
136	24	11704	0.046816	101.179	8.5605	13.2898	3.36888	0.923488	0.908877	0.899094	0.899479	0.924129	0.911569	0.91285	0.904733	0.901188	0.864277	0.887645	0.901145	0.918404	0.89636	0.881963	0.917379	0.878204	0.907724	0.899821	0.892814	1	0.906541	0.0594196
141	29	10078	0.040312	129.719	9.49548	27.7683	6.0963	0.925184	0.908712	0.900476	0.900327	0.923794	0.911689	0.911887	0.905388	0.902709	0.86535	0.888569	0.900675	0.919677	0.896309	0.883161	0.917444	0.879292	0.907968	0.900079	0.89482	1	0.907169	0.0592402
142	30	196	0.000784	113.427	8.55716	18.618	4.28581	0.964286	0.94898	0.936224	0.92602	0.938776	0.920918	0.941327	0.915816	0.92602	0.854592	0.895408	0.910714	0.920918	0.905612	0.885204	0.938776	0.890306	0.90051	0.928571	0.890306	1	0.93042	0.0457185
146	34	187	0.000748	113.368	8.4646	18.5816	4.20243	0.965241	0.949198	0.933155	0.927807	0.935829	0.925134	0.941176	0.917112	0.925134	0.855615	0.898396	0.919786	0.917112	0.909091	0.885027	0.935829	0.895722	0.90107	0.927807	0.887701	1	0.930867	0.0456527
146	22	18981	0.075924	98.2333	7.92951	12.1435	2.90312	0.933539	0.89608	0.907197	0.894948	0.920605	0.89471	0.906617	0.89205	0.892366	0.867552	0.892893	0.881697	0.892682	0.925531	0.902719	0.900374	0.894289	0.906643	0.912333	0.91315	1	0.904334	0.0595944
148	24	17843	0.071372	98.1382	8.34634	12.134	3.06787	0.934848	0.897439	0.908451	0.895729	0.920893	0.894945	0.907275	0.892619	0.893656	0.867679	0.893348	0.882111	0.892423	0.925797	0.903407	0.900857	0.894216	0.906826	0.912795	0.913327	1	0.905129	0.0592744
148	24	17843	0.071372	98.1382	8.34634	12.134	3.06787	0.934848	0.897439	0.908451	0.895729	0.920893	0.894945	0.907275	0.892619	0.893656	0.867679	0.893348	0.882111	0.892423	0.925797	0.903407	0.900857	0.894216	0.906826	0.912795	0.913327	1	0.905129	0.0592744
153	29	15228	0.060912	127.118	9.3108	26.1383	5.70908	0.935809	0.898772	0.909213	0.897656	0.921296	0.896211	0.90813	0.893945	0.894504	0.869188	0.893289	0.882519	0.891844	0.925598	0.904846	0.901661	0.894569	0.906521	0.912924	0.913712	1	0.90607	0.0591241
154	30	405	0.00162	113.661	8.05015	18.6937	3.97484	0.958025	0.918519	0.92963	0.924691	0.925926	0.916049	0.914815	0.909877	0.923457	0.882716	0.904938	0.861728	0.908642	0.939506	0.920988	0.897531	0.906173	0.91358	0.912346	0.911111	1	0.922243	0.0524194
158	34	374	0.001496	113.482	8.04819	18.6066	3.94883	0.955882	0.918449	0.930481	0.923797	0.923797	0.919786	0.914439	0.906417	0.925134	0.878342	0.90508	0.863636	0.910428	0.937166	0.930481	0.897059	0.907754	0.915775	0.913102	0.911765	1	0.921999	0.0525076
158	22	18560	0.07424	98.2861	7.8814	12.1603	2.90336	0.922764	0.917376	0.915544	0.908351	0.91778	0.927856	0.906277	0.876967	0.899434	0.904337	0.892511	0.885641	0.890302	0.893023	0.902748	0.89472	0.885803	0.875162	0.909025	0.915894	1	0.909378	0.0602698
160	24	17510	0.07004	98.207	8.30021	12.1567	3.0737	0.923215	0.918504	0.916762	0.910023	0.918361	0.928612	0.907224	0.878527	0.899914	0.904226	0.892547	0.885951	0.889834	0.893432	0.903255	0.894774	0.886008	0.874814	0.908252	0.915934	1	0.910136	0.0599753
160	24	17510	0.07004	98.207	8.30021	12.1567	3.0737	0.923215	0.918504	0.916762	0.910023	0.918361	0.928612	0.907224	0.878527	0.899914	0.904226	0.892547	0.885951	0.889834	0.893432	0.903255	0.894774	0.886008	0.874814	0.908252	0.915934	1	0.910136	0.0599753
165	29	15078	0.060312	127.479	9.22661	26.3516	5.70939	0.925189	0.919452	0.918822	0.912024	0.918723	0.928505	0.90768	0.88009	0.901214	0.904696	0.892559	0.884865	0.889475	0.895046	0.903402	0.895178	0.886789	0.874851	0.907315	0.915373	1	0.911161	0.0594774
166	30	332	0.001328	114.26	7.78172	18.9696	3.92536	0.966867	0.927711	0.923193	0.933735	0.941265	0.945783	0.90512	0.89759	0.921687	0.917169	0.909639	0.875	0.900602	0.909639	0.900602	0.906627	0.891566	0.870482	0.911145	0.915663	1	0.926985	0.0534145
170	34	304	0.001216	114.171	7.69232	18.9204	3.87425	0.963816	0.925987	0.921053	0.9375	0.940789	0.949013	0.901316	0.896382	0.919408	0.916118	0.907895	0.871711	0.904605	0.911184	0.907895	0.90625	0.889803	0.866776	0.909539	0.919408	1	0.92625	0.0540947
170	22	15851	0.063404	99.8871	7.7981	12.749	2.95834	0.942023	0.912971	0.898871	0.917513	0.927544	0.924579	0.901552	0.907861	0.900858	0.88761	0.893445	0.90171	0.918869	0.895432	0.890417	0.873194	0.920226	0.876885	0.897294	0.915305	1	0.913009	0.0581506
172	24	14947	0.059788	99.8262	8.22079	12.7516	3.13101	0.943467	0.914096	0.899579	0.918211	0.928614	0.925336	0.902623	0.908711	0.901117	0.887536	0.893858	0.902255	0.918947	0.895698	0.891283	0.874088	0.919817	0.877501	0.896702	0.915635	1	0.913823	0.057819
172	24	14947	0.059788	99.8262	8.22079	12.7516	3.13101	0.943467	0.914096	0.899579	0.918211	0.928614	0.925336	0.902623	0.908711	0.901117	0.887536	0.893858	0.902255	0.918947	0.895698	0.891283	0.874088	0.919817	0.877501	0.896702	0.915635	1	0.913823	0.057819
177	29	12840	0.05136	128.156	9.11028	26.7569	5.68821	0.944665	0.915148	0.90183	0.918224	0.929439	0.926363	0.902726	0.910125	0.90148	0.887812	0.894198	0.903076	0.920249	0.896379	0.890966	0.875389	0.919899	0.878388	0.896573	0.914992	1	0.914719	0.0573086
178	30	233	0.000932	113.609	8.12949	18.6737	3.99496	0.95279	0.957082	0.920601	0.944206	0.948498	0.954936	0.920601	0.918455	0.929185	0.890558	0.903433	0.903433	0.927039	0.896996	0.905579	0.886266	0.901288	0.89485	0.869099	0.93133	1	0.932728	0.0511144
182	34	217	0.000868	113.72	8.17775	18.7314	4.03295	0.956221	0.960829	0.923963	0.947005	0.949309	0.953917	0.914747	0.914747	0.940092	0.889401	0.90553	0.898618	0.926267	0.896313	0.900922	0.887097	0.894009	0.896313	0.870968	0.928571	1	0.933968	0.0493131
182	22	17516	0.070064	99.3806	7.84917	12.5617	2.9338	0.922357	0.902746	0.918075	0.895438	0.894868	0.918817	0.891842	0.917133	0.887217	0.881023	0.907456	0.898008	0.877512	0.88893	0.877512	0.888302	0.895638	0.891128	0.892127	0.882165	1	0.903597	0.0587708
184	24	16476	0.065904	99.3073	8.28097	12.5606	3.10946	0.923859	0.90468	0.919003	0.896759	0.895879	0.920066	0.891934	0.917759	0.887867	0.881707	0.907471	0.897791	0.878672	0.889111	0.877883	0.888322	0.895909	0.891327	0.892874	0.88195	1	0.90459	0.0584193
184	24	16476	0.065904	99.3073	8.28097	12.5606	3.10946	0.923859	0.90468	0.919003	0.896759	0.895879	0.920066	0.891934	0.917759	0.887867	0.881707	0.907471	0.897791	0.878672	0.889111	0.877883	0.888322	0.895909	0.891327	0.892874	0.88195	1	0.90459	0.0584193
189	29	14173	0.056692	128.218	9.19838	26.8027	5.73054	0.924892	0.906336	0.919318	0.897305	0.895858	0.9208	0.891378	0.918436	0.888591	0.881535	0.908947	0.897763	0.879489	0.888908	0.878007	0.88718	0.896811	0.891766	0.892542	0.881429	1	0.905169	0.0583505
190	30	313	0.001252	114.495	8.20159	19.1127	4.08351	0.921725	0.926518	0.920128	0.908946	0.920128	0.920128	0.902556	0.936102	0.884984	0.905751	0.896166	0.910543	0.891374	0.910543	0.888179	0.892971	0.899361	0.878594	0.907348	0.896166	1	0.913773	0.0550883
194	34	288	0.001152	114.688	8.1496	19.2049	4.07999	0.921875	0.927083	0.925347	0.911458	0.916667	0.918403	0.904514	0.934028	0.885417	0.90625	0.895833	0.909722	0.894097	0.909722	0.885417	0.892361	0.897569	0.878472	0.909722	0.895833	1	0.91427	0.0561879
194	22	16474	0.065896	99.6768	7.76984	12.6685	2.94215	0.92907	0.914228	0.925458	0.896989	0.938084	0.910283	0.910435	0.882026	0.902088	0.881632	0.900115	0.895593	0.903181	0.895047	0.879021	0.896109	0.892285	0.897809	0.88579	0.889098	1	0.910467	0.0592641
196	24	15439	0.061756	99.6412	8.22316	12.6823	3.12366	0.930954	0.915441	0.926809	0.898666	0.939018	0.910454	0.910648	0.882376	0.902325	0.882408	0.900253	0.896593	0.903847	0.895751	0.880076	0.895719	0.892286	0.897662	0.886392	0.889177	1	0.911438	0.0589255
196	24	15439	0.061756	99.6412	8.22316	12.6823	3.12366	0.930954	0.915441	0.926809	0.898666	0.939018	0.910454	0.910648	0.882376	0.902325	0.882408	0.900253	0.896593	0.903847	0.895751	0.880076	0.895719	0.892286	0.897662	0.886392	0.889177	1	0.911438	0.0589255
201	29	13289	0.053156	128.832	9.10678	27.1763	5.74481	0.931974	0.916961	0.928211	0.899654	0.939499	0.910753	0.911242	0.883437	0.901196	0.883136	0.900933	0.897058	0.905072	0.895967	0.879562	0.895854	0.893784	0.897359	0.888893	0.888968	1	0.912253	0.0584994
202	30	262	0.001048	113.974	8.6292	18.888	4.302	0.95229	0.94084	0.956107	0.919847	0.954198	0.919847	0.898855	0.898855	0.927481	0.887405	0.916031	0.910305	0.883588	0.896947	0.887405	0.906489	0.881679	0.908397	0.891221	0.887405	1	0.926995	0.052059
206	34	240	0.00096	114.358	8.69303	19.0812	4.35227	0.952083	0.945833	0.95625	0.916667	0.954167	0.925	0.90625	0.897917	0.93125	0.891667	0.9125	0.914583	0.88125	0.89375	0.89375	0.904167	0.885417	0.91875	0.889583	0.885417	1	0.928483	0.0517202
206	22	14323	0.057292	100.446	7.88132	12.9656	3.02723	0.943029	0.902465	0.912798	0.90236	0.9232	0.87946	0.91559	0.88714	0.904035	0.879983	0.893668	0.893877	0.901417	0.895169	0.896181	0.884347	0.892376	0.890735	0.908888	0.91011	1	0.90757	0.0593945
208	24	13553	0.054212	100.342	8.34173	12.9545	3.21627	0.943297	0.904228	0.913525	0.904339	0.924666	0.87999	0.916587	0.88818	0.904302	0.881096	0.894009	0.894304	0.902088	0.895411	0.896407	0.884011	0.893123	0.891168	0.908729	0.910942	1	0.90848	0.0589755
208	24	13553	0.054212	100.342	8.34173	12.9545	3.21627	0.943297	0.904228	0.913525	0.904339	0.924666	0.87999	0.916587	0.88818	0.904302	0.881096	0.894009	0.894304	0.902088	0.895411	0.896407	0.884011	0.893123	0.891168	0.908729	0.910942	1	0.90848	0.0589755
213	29	11671	0.046684	128.938	9.30767	27.2603	5.88486	0.944049	0.905321	0.914489	0.904593	0.926313	0.881073	0.918045	0.888998	0.904164	0.882015	0.894568	0.894354	0.901979	0.895553	0.896367	0.884414	0.892597	0.891783	0.909134	0.911876	1	0.90926	0.0588191
214	30	220	0.00088	114.687	8.31654	19.2151	4.14344	0.945455	0.959091	0.934091	0.904545	0.956818	0.906818	0.927273	0.918182	0.931818	0.909091	0.915909	0.920455	0.918182	0.893182	0.913636	0.893182	0.884091	0.893182	0.934091	0.922727	1	0.92937	0.0531621
218	34	206	0.000824	114.74	8.39965	19.2476	4.19049	0.944175	0.958738	0.936893	0.910194	0.958738	0.910194	0.927184	0.924757	0.934466	0.910194	0.919903	0.92233	0.92233	0.890777	0.92233	0.895631	0.883495	0.893204	0.934466	0.92233	1	0.93127	0.0525617
218	22	16740	0.06696	99.4114	7.79235	12.5703	2.92697	0.933005	0.909259	0.89555	0.909229	0.92506	0.897849	0.909558	0.887933	0.893339	0.889307	0.898238	0.900418	0.912246	0.884349	0.882407	0.884857	0.89322	0.884319	0.910633	0.905496	1	0.90676	0.058087
220	24	15789	0.063156	99.3335	8.18877	12.5649	3.08371	0.934226	0.910919	0.89708	0.910096	0.925296	0.897999	0.909842	0.888973	0.894103	0.889512	0.898569	0.901039	0.912186	0.884097	0.88245	0.884857	0.893343	0.884287	0.911236	0.905567	1	0.907567	0.0576712
220	24	15789	0.063156	99.3335	8.18877	12.5649	3.08371	0.934226	0.910919	0.89708	0.910096	0.925296	0.897999	0.909842	0.888973	0.894103	0.889512	0.898569	0.901039	0.912186	0.884097	0.88245	0.884857	0.893343	0.884287	0.911236	0.905567	1	0.907567	0.0576712
225	29	13497	0.053988	127.743	9.09394	26.5012	5.6366	0.935245	0.912647	0.89757	0.910536	0.925984	0.898792	0.910054	0.889012	0.894532	0.89005	0.898829	0.901163	0.912277	0.885234	0.883159	0.883863	0.894384	0.885975	0.911832	0.905053	1	0.908262	0.0576049
226	30	253	0.001012	114.818	8.26056	19.2757	4.11016	0.928854	0.932806	0.920949	0.93083	0.940711	0.926877	0.897233	0.897233	0.932806	0.883399	0.903162	0.920949	0.920949	0.853755	0.885375	0.895257	0.899209	0.916996	0.887352	0.905138	1	0.919176	0.052365
230	34	239	0.000956	115.022	8.40932	19.3875	4.18213	0.930962	0.935146	0.922594	0.935146	0.939331	0.930962	0.895397	0.901674	0.933054	0.882845	0.901674	0.922594	0.91841	0.855649	0.889121	0.893305	0.899582	0.920502	0.884937	0.901674	1	0.920647	0.0517101
230	22	14698	0.058792	100.297	7.73462	12.9005	2.96481	0.948905	0.91475	0.913219	0.89638	0.913083	0.89604	0.902402	0.911417	0.89934	0.867057	0.914988	0.897707	0.888454	0.893829	0.882195	0.875459	0.879609	0.894203	0.899034	0.907947	1	0.909392	0.0574908
232	24	13859	0.055436	100.184	8.18631	12.8849	3.14234	0.950718	0.915795	0.914135	0.897576	0.914099	0.896638	0.903059	0.912295	0.89956	0.867523	0.91529	0.898478	0.89018	0.894256	0.882712	0.875424	0.880078	0.894148	0.899704	0.908146	1	0.910341	0.0570093
232	24	13859	0.055436	100.184	8.18631	12.8849	3.14234	0.950718	0.915795	0.914135	0.897576	0.914099	0.896638	0.903059	0.912295	0.89956	0.867523	0.91529	0.898478	0.89018	0.894256	0.882712	0.875424	0.880078	0.894148	0.899704	0.908146	1	0.910341	0.0570093
237	29	11936	0.047744	128.228	9.05093	26.7966	5.66399	0.952036	0.91534	0.914712	0.898417	0.914796	0.896448	0.903527	0.912408	0.900134	0.868842	0.915089	0.898919	0.891337	0.895317	0.882498	0.873869	0.880152	0.894898	0.90026	0.908219	1	0.910814	0.0568798
238	30	175	0.0007	116.521	7.67069	20.0928	3.90924	0.965714	0.931429	0.942857	0.905714	0.908571	0.92	0.928571	0.925714	0.922857	0.877143	0.9	0.911429	0.871429	0.894286	0.908571	0.902857	0.865714	0.891429	0.897143	0.917143	1	0.923295	0.0538839
242	34	160	0.00064	116.255	7.67945	19.9582	3.91187	0.975	0.928125	0.94375	0.903125	0.90625	0.925	0.93125	0.925	0.928125	0.871875	0.9	0.9125	0.86875	0.89375	0.9125	0.90625	0.871875	0.88125	0.890625	0.928125	1	0.924481	0.0540307
242	22	13197	0.052788	100.793	7.73814	13.0902	2.99491	0.947185	0.917027	0.91786	0.909942	0.910169	0.902554	0.910586	0.903993	0.88683	0.895999	0.907062	0.869667	0.89903	0.894711	0.89043	0.890127	0.910548	0.896151	0.883724	0.921346	1	0.912067	0.0559095
244	24	12423	0.049692	100.664	8.20215	13.0685	3.17694	0.947557	0.91721	0.919182	0.910569	0.911777	0.903727	0.911414	0.904653	0.88791	0.896643	0.90751	0.871166	0.899259	0.895557	0.891733	0.890405	0.911092	0.89608	0.884126	0.920953	1	0.912827	0.0557596
244	24	12423	0.049692	100.664	8.20215	13.0685	3.17694	0.947557	0.91721	0.919182	0.910569	0.911777	0.903727	0.911414	0.904653	0.88791	0.896643	0.90751	0.871166	0.899259	0.895557	0.891733	0.890405	0.911092	0.89608	0.884126	0.920953	1	0.912827	0.0557596
249	29	10692	0.042768	129.404	9.1441	27.538	5.81807	0.949495	0.919052	0.919987	0.911523	0.912084	0.904274	0.91185	0.905116	0.889169	0.896605	0.906799	0.871446	0.899598	0.895903	0.893051	0.890993	0.911523	0.895483	0.884072	0.920455	1	0.913714	0.0555726
250	30	197	0.000788	116.204	8.03242	19.9554	4.06918	0.969543	0.946701	0.944162	0.911168	0.928934	0.93401	0.926396	0.906091	0.895939	0.890863	0.916244	0.857868	0.911168	0.913706	0.893401	0.92132	0.923858	0.880711	0.893401	0.926396	1	0.928336	0.0510317
254	34	182	0.000728	116.067	7.99691	19.8836	4.04212	0.967033	0.947802	0.947802	0.917582	0.931319	0.931319	0.925824	0.909341	0.892857	0.89011	0.914835	0.873626	0.906593	0.92033	0.892857	0.923077	0.925824	0.881868	0.895604	0.923077	1	0.929551	0.0498218
254	22	14621	0.058484	99.7408	7.84118	12.6964	2.96282	0.939539	0.915088	0.931263	0.909719	0.931537	0.910129	0.890192	0.896245	0.907257	0.888893	0.890432	0.893031	0.892962	0.904418	0.878291	0.888038	0.874222	0.899391	0.868785	0.888995	1	0.91245	0.0556063
256	24	13771	0.055084	99.6579	8.26506	12.6909	3.13064	0.940818	0.915983	0.931922	0.911118	0.932104	0.911263	0.891003	0.896703	0.907233	0.889914	0.891911	0.893581	0.893581	0.904146	0.878259	0.889042	0.874918	0.900516	0.868819	0.889768	1	0.913304	0.0552342
256	24	13771	0.055084	99.6579	8.26506	12.6909	3.13064	0.940818	0.915983	0.931922	0.911118	0.932104	0.911263	0.891003	0.896703	0.907233	0.889914	0.891911	0.893581	0.893581	0.904146	0.878259	0.889042	0.874918	0.900516	0.868819	0.889768	1	0.913304	0.0552342
261	29	11833	0.047332	126.314	9.17541	25.6408	5.55645	0.941604	0.91773	0.93273	0.912448	0.932815	0.913885	0.892758	0.897617	0.907251	0.889673	0.893138	0.894701	0.894025	0.904927	0.877673	0.888448	0.875306	0.900575	0.867531	0.890095	1	0.914308	0.0548807
262	30	383	0.001532	112.471	7.73814	18.101	3.75459	0.956919	0.950392	0.946475	0.941253	0.953003	0.929504	0.906005	0.917755	0.920366	0.906005	0.898172	0.898172	0.89295	0.911227	0.868146	0.899478	0.882507	0.899478	0.889034	0.877285	1	0.931141	0.0487425
266	34	353	0.001412	112.662	7.74346	18.1923	3.77039	0.956091	0.949008	0.953258	0.94051	0.953258	0.933428	0.910765	0.915014	0.917847	0.905099	0.896601	0.896601	0.893768	0.906516	0.865439	0.898017	0.885269	0.90085	0.895184	0.879603	1	0.931689	0.0476937
266	22	21995	0.08798	96.8592	7.98465	11.6526	2.84525	0.918391	0.904342	0.908888	0.900386	0.91514	0.889407	0.905524	0.917186	0.883269	0.877449	0.894112	0.900432	0.892316	0.901205	0.879791	0.896272	0.90591	0.883519	0.890793	0.910934	1	0.903475	0.060827
268	24	20610	0.08244	96.7612	8.39082	11.6422	2.99997	0.919093	0.906283	0.908976	0.900825	0.916109	0.890417	0.906235	0.918147	0.883916	0.877802	0.893911	0.900801	0.892698	0.901553	0.879355	0.896773	0.905944	0.883794	0.891776	0.910359	1	0.904183	0.0604487
268	24	20610	0.08244	96.7612	8.39082	11.6422	2.99997	0.919093	0.906283	0.908976	0.900825	0.916109	0.890417	0.906235	0.918147	0.883916	0.877802	0.893911	0.900801	0.892698	0.901553	0.879355	0.896773	0.905944	0.883794	0.891776	0.910359	1	0.904183	0.0604487
273	29	17746	0.070984	122.903	9.23863	23.6536	5.29558	0.921222	0.907726	0.91074	0.90133	0.91646	0.892004	0.905697	0.918883	0.8831	0.878198	0.893356	0.901781	0.893469	0.900625	0.879269	0.896765	0.905556	0.883608	0.891666	0.909867	1	0.905034	0.0599953
274	30	844	0.003376	110.875	7.79646	17.3556	3.70563	0.955569	0.927133	0.929502	0.911137	0.932464	0.908175	0.925948	0.936019	0.883294	0.884479	0.918246	0.915284	0.899882	0.903436	0.888626	0.906398	0.912322	0.895142	0.886848	0.915877	1	0.922163	0.0518439
278	34	783	0.003132	110.94	7.71823	17.3809	3.67606	0.954662	0.925287	0.933589	0.914432	0.931034	0.9106	0.927203	0.935504	0.884419	0.883142	0.918902	0.916986	0.894636	0.905492	0.88825	0.90613	0.912516	0.894636	0.887612	0.913155	1	0.922604	0.052116
278	22	24889	0.099556	96.4632	7.85769	11.5064	2.81011	0.943107	0.90986	0.895617	0.897244	0.909719	0.906244	0.898811	0.889489	0.893085	0.876853	0.911166	0.896079	0.896259	0.905802	0.882739	0.893588	0.899132	0.888123	0.90988	0.892965	1	0.906015	0.059223
280	24	23356	0.093424	96.3546	8.24159	11.4906	2.9497	0.94419	0.910494	0.896365	0.898313	0.910772	0.907133	0.899598	0.889643	0.893839	0.877269	0.911072	0.896793	0.896322	0.906191	0.882985	0.893304	0.899854	0.889001	0.910708	0.893561	1	0.906745	0.0588763
280	24	23356	0.093424	96.3546	8.24159	11.4906	2.9497	0.94419	0.910494	0.896365	0.898313	0.910772	0.907133	0.899598	0.889643	0.893839	0.877269	0.911072	0.896793	0.896322	0.906191	0.882985	0.893304	0.899854	0.889001	0.910708	0.893561	1	0.906745	0.0588763
285	29	19964	0.079856	123.658	9.13218	24.0771	5.33814	0.944901	0.910965	0.89714	0.898267	0.911641	0.908235	0.90017	0.890227	0.893684	0.877805	0.911466	0.89719	0.896464	0.907408	0.884392	0.893358	0.899995	0.889276	0.910664	0.893083	1	0.907292	0.0585772
286	30	834	0.003336	111.548	8.12769	17.6906	3.89788	0.958034	0.940048	0.92506	0.914868	0.935851	0.929257	0.911271	0.907074	0.89988	0.8747	0.92506	0.90048	0.907674	0.915468	0.88729	0.884892	0.901079	0.901679	0.908273	0.891487	1	0.923572	0.0504362
290	34	775	0.0031	111.442	8.0437	17.6356	3.86152	0.957419	0.94129	0.927742	0.914839	0.936774	0.930968	0.912258	0.906452	0.900645	0.877419	0.925806	0.89871	0.907097	0.914194	0.890323	0.885161	0.9	0.903871	0.907097	0.890968	1	0.924272	0.0502485
290	22	21026	0.084104	98.2251	7.8963	12.1393	2.92178	0.937506	0.913298	0.914011	0.917578	0.921882	0.901883	0.912251	0.918434	0.883596	0.884096	0.897674	0.887116	0.891729	0.901336	0.887901	0.891063	0.878175	0.892728	0.908708	0.901313	1	0.911335	0.0566547
292	24	19793	0.079172	98.1684	8.3007	12.1429	3.07965	0.938539	0.914667	0.914237	0.919062	0.922195	0.902945	0.912797	0.919088	0.884303	0.883747	0.897918	0.887991	0.892083	0.901228	0.888041	0.891426	0.878518	0.89279	0.908907	0.901379	1	0.91206	0.0563224
292	24	19793	0.079172	98.1684	8.3007	12.1429	3.07965	0.938539	0.914667	0.914237	0.919062	0.922195	0.902945	0.912797	0.919088	0.884303	0.883747	0.897918	0.887991	0.892083	0.901228	0.888041	0.891426	0.878518	0.89279	0.908907	0.901379	1	0.91206	0.0563224
297	29	17047	0.068188	125.339	9.14088	25.0583	5.48361	0.939491	0.91541	0.915762	0.920103	0.923183	0.903649	0.913914	0.919047	0.884554	0.884554	0.897167	0.888367	0.892356	0.901273	0.888749	0.891359	0.879304	0.893764	0.909075	0.900569	1	0.912813	0.0561287
298	30	502	0.002008	112.52	7.7886	18.1271	3.77007	0.977092	0.931275	0.938247	0.931275	0.938247	0.929283	0.931275	0.928287	0.900398	0.883466	0.910359	0.895418	0.89243	0.912351	0.900398	0.913347	0.881474	0.879482	0.89741	0.88745	1	0.930017	0.0489536
302	34	465	0.00186	112.51	7.72808	18.1189	3.75397	0.978495	0.927957	0.93871	0.927957	0.941935	0.926882	0.927957	0.923656	0.905376	0.884946	0.906452	0.898925	0.891398	0.912903	0.896774	0.911828	0.880645	0.87957	0.894624	0.892473	1	0.929389	0.0493732
302	22	16828	0.067312	99.2357	7.79229	12.5049	2.92299	0.914636	0.897017	0.912913	0.908218	0.900642	0.904534	0.916389	0.879189	0.889856	0.885756	0.918855	0.888073	0.888311	0.916508	0.842168	0.854469	0.859312	0.886053	0.887776	0.933563	1	0.901289	0.0611467
304	24	15759	0.063036	99.117	8.24851	12.4881	3.09839	0.916238	0.898058	0.914208	0.908814	0.902278	0.905419	0.917222	0.880703	0.889714	0.886319	0.919855	0.888223	0.888825	0.917476	0.843201	0.854496	0.860016	0.886668	0.888699	0.934006	1	0.902305	0.0608013
304	24	15759	0.063036	99.117	8.24851	12.4881	3.09839	0.916238	0.898058	0.914208	0.908814	0.902278	0.905419	0.917222	0.880703	0.889714	0.886319	0.919855	0.888223	0.888825	0.917476	0.843201	0.854496	0.860016	0.886668	0.888699	0.934006	1	0.902305	0.0608013
309	29	13493	0.053972	128.137	9.16204	26.7496	5.723	0.918699	0.900689	0.914474	0.90962	0.90295	0.906581	0.916883	0.881679	0.889943	0.887423	0.920255	0.888831	0.888498	0.91792	0.843993	0.85411	0.859594	0.886904	0.888868	0.934818	1	0.903363	0.0602185
310	30	230	0.00092	115.609	7.30786	19.608	3.70532	0.93913	0.947826	0.93913	0.913043	0.936957	0.91087	0.917391	0.878261	0.897826	0.884783	0.904348	0.923913	0.906522	0.904348	0.869565	0.86087	0.86087	0.908696	0.917391	0.932609	1	0.920152	0.051615
314	34	215	0.00086	115.591	7.30161	19.5985	3.70262	0.934884	0.948837	0.946512	0.909302	0.94186	0.909302	0.92093	0.869767	0.895349	0.883721	0.904651	0.92093	0.906977	0.904651	0.867442	0.862791	0.862791	0.909302	0.918605	0.927907	1	0.91996	0.0519488
314	22	12458	0.049832	101.163	7.62026	13.2252	2.96203	0.933898	0.926633	0.899743	0.912827	0.927476	0.904599	0.926955	0.908814	0.889428	0.887341	0.882244	0.911463	0.89296	0.91953	0.882927	0.897777	0.908693	0.899542	0.890673	0.904479	1	0.912835	0.0551442
316	24	11814	0.047256	101.071	8.09051	13.2178	3.15251	0.935246	0.928136	0.900711	0.913704	0.928771	0.904732	0.927374	0.908964	0.888988	0.888014	0.882343	0.912053	0.892331	0.919545	0.882724	0.898976	0.90926	0.899272	0.891781	0.904774	1	0.913599	0.0546824
316	24	11814	0.047256	101.071	8.09051	13.2178	3.15251	0.935246	0.928136	0.900711	0.913704	0.928771	0.904732	0.927374	0.908964	0.888988	0.888014	0.882343	0.912053	0.892331	0.919545	0.882724	0.898976	0.90926	0.899272	0.891781	0.904774	1	0.913599	0.0546824
321	29	10152	0.040608	128.564	8.99518	26.9994	5.64607	0.936367	0.929669	0.901054	0.914106	0.929324	0.905191	0.928783	0.910067	0.88948	0.888544	0.883126	0.911495	0.892287	0.920705	0.881501	0.899035	0.909525	0.898591	0.892139	0.904551	1	0.914299	0.0543919
322	30	192	0.000768	115.568	9.03772	19.7141	4.80266	0.971354	0.950521	0.916667	0.9375	0.960938	0.914063	0.955729	0.929688	0.908854	0.901042	0.916667	0.924479	0.898438	0.940104	0.882813	0.932292	0.898438	0.908854	0.882813	0.903646	1	0.935466	0.0483758
326	34	176	0.000704	115.724	9.05341	19.7943	4.84221	0.974432	0.957386	0.920455	0.934659	0.963068	0.911932	0.954545	0.928977	0.911932	0.903409	0.920455	0.920455	0.894886	0.940341	0.886364	0.9375	0.900568	0.909091	0.886364	0.897727	1	0.937161	0.047121
326	22	13638	0.054552	99.9791	7.93076	12.7915	3.02288	0.933091	0.930158	0.905521	0.919893	0.928875	0.885027	0.915567	0.898556	0.890013	0.884661	0.904788	0.894743	0.879674	0.8917	0.864313	0.904385	0.866146	0.89005	0.880481	0.897456	1	0.910223	0.0540785
328	24	12857	0.051428	99.8757	8.36384	12.7789	3.18977	0.934705	0.931205	0.906782	0.920977	0.929494	0.88621	0.916116	0.898927	0.890449	0.884849	0.904916	0.895038	0.880376	0.892238	0.865132	0.904682	0.865521	0.889632	0.880882	0.897527	1	0.911091	0.0537418
328	24	12857	0.051428	99.8757	8.36384	12.7789	3.18977	0.934705	0.931205	0.906782	0.920977	0.929494	0.88621	0.916116	0.898927	0.890449	0.884849	0.904916	0.895038	0.880376	0.892238	0.865132	0.904682	0.865521	0.889632	0.880882	0.897527	1	0.911091	0.0537418
333	29	11080	0.04432	128.948	9.24485	27.2603	5.83752	0.936507	0.931588	0.908258	0.920984	0.930325	0.888087	0.91796	0.899188	0.892825	0.885063	0.905144	0.895442	0.880866	0.892148	0.86426	0.904648	0.864982	0.890027	0.880912	0.898105	1	0.912013	0.0534329
334	30	215	0.00086	114.715	8.85057	19.2681	4.41999	0.955814	0.934884	0.951163	0.930233	0.946512	0.893023	0.932558	0.888372	0.92093	0.895349	0.902326	0.932558	0.881395	0.916279	0.85814	0.923256	0.862791	0.9	0.888372	0.897674	1	0.926175	0.0481779
338	34	195	0.00078	115.049	8.97436	19.4433	4.49018	0.953846	0.941026	0.951282	0.933333	0.94359	0.889744	0.925641	0.879487	0.923077	0.902564	0.892308	0.933333	0.882051	0.917949	0.853846	0.925641	0.874359	0.905128	0.897436	0.9	1	0.92603	0.0490733
338	22	17991	0.071964	98.5853	7.70038	12.2595	2.85225	0.939053	0.929826	0.921183	0.910678	0.911094	0.908149	0.899783	0.913735	0.889639	0.887082	0.887221	0.880663	0.896948	0.893558	0.861625	0.911539	0.889723	0.877494	0.901367	0.902507	1	0.911946	0.0561477
340	24	16931	0.067724	98.4827	8.15701	12.2486	3.02698	0.940435	0.93063	0.921977	0.912114	0.912941	0.909397	0.900154	0.914624	0.890497	0.886953	0.887455	0.880988	0.897259	0.894336	0.861379	0.911464	0.889758	0.877562	0.901305	0.902073	1	0.912838	0.0556386
340	24	16931	0.067724	98.4827	8.15701	12.2486	3.02698	0.940435	0.93063	0.921977	0.912114	0.912941	0.909397	0.900154	0.914624	0.890497	0.886953	0.887455	0.880988	0.897259	0.894336	0.861379	0.911464	0.889758	0.877562	0.901305	0.902073	1	0.912838	0.0556386
345	29	14559	0.058236	126.253	9.0569	25.5947	5.48796	0.942132	0.931417	0.922728	0.913147	0.913078	0.909163	0.900783	0.915138	0.890927	0.886599	0.88763	0.882513	0.897211	0.894842	0.861872	0.911945	0.890308	0.877533	0.901813	0.903221	1	0.913524	0.0555302
346	30	445	0.00178	112.62	7.90051	18.1835	3.90328	0.973034	0.953933	0.947191	0.925843	0.942697	0.922472	0.907865	0.923596	0.910112	0.896629	0.911236	0.888764	0.920225	0.888764	0.867416	0.930337	0.91236	0.9	0.897753	0.906742	1	0.93243	0.049051
350	34	408	0.001632	112.652	7.97738	18.2041	3.94056	0.971814	0.952206	0.943627	0.925245	0.944853	0.921569	0.909314	0.927696	0.914216	0.893382	0.915441	0.889706	0.921569	0.88848	0.868873	0.930147	0.914216	0.89951	0.893382	0.904412	1	0.932226	0.0497722
350	22	20078	0.080312	98.1965	7.9134	12.1295	2.90961	0.925491	0.923972	0.904248	0.914882	0.910101	0.9039	0.881114	0.895059	0.896877	0.880715	0.889357	0.896703	0.90761	0.90121	0.890826	0.89095	0.894412	0.871825	0.902157	0.912566	1	0.906642	0.0560225
352	24	18922	0.075688	98.1267	8.34414	12.1299	3.07636	0.926699	0.924664	0.90519	0.915469	0.911003	0.904608	0.881831	0.895809	0.896919	0.882491	0.889652	0.896787	0.907594	0.900592	0.890075	0.890736	0.894435	0.872741	0.902125	0.912456	1	0.907327	0.055737
352	24	18922	0.075688	98.1267	8.34414	12.1299	3.07636	0.926699	0.924664	0.90519	0.915469	0.911003	0.904608	0.881831	0.895809	0.896919	0.882491	0.889652	0.896787	0.907594	0.900592	0.890075	0.890736	0.894435	0.872741	0.902125	0.912456	1	0.907327	0.055737
357	29	16290	0.06516	125.409	9.19399	25.1031	5.48669	0.928484	0.926274	0.906077	0.916237	0.911418	0.905249	0.882566	0.896746	0.896992	0.883118	0.889779	0.896716	0.907827	0.90043	0.890976	0.889656	0.894874	0.873573	0.901811	0.912922	1	0.908177	0.0553456
358	30	611	0.002444	111.562	8.24564	17.7042	3.91373	0.945172	0.942717	0.933715	0.924714	0.93126	0.917349	0.905074	0.924714	0.899345	0.889525	0.896072	0.903437	0.904255	0.895254	0.903437	0.886252	0.878069	0.87234	0.889525	0.92144	1	0.922134	0.0517178
362	34	569	0.002276	111.547	8.32874	17.7032	3.95595	0.946397	0.942004	0.934974	0.925308	0.932337	0.920035	0.910369	0.921793	0.899824	0.888401	0.891916	0.905097	0.906854	0.893673	0.90949	0.887522	0.878735	0.874341	0.891916	0.921793	1	0.92296	0.0516653
362	22	25158	0.100632	96.2498	8.04238	11.4416	2.84984	0.925948	0.916567	0.911062	0.908757	0.91448	0.886676	0.893791	0.904265	0.874612	0.894189	0.894745	0.893096	0.886597	0.893573	0.870359	0.883178	0.889618	0.897746	0.886636	0.90029	1	0.904753	0.0597294
364	24	23573	0.094292	96.1888	8.47105	11.4461	3.01628	0.927756	0.918127	0.912294	0.909388	0.915433	0.886926	0.894689	0.904912	0.876151	0.894774	0.894689	0.894159	0.886989	0.89331	0.870763	0.883787	0.890192	0.898273	0.886014	0.900585	1	0.905737	0.0593022
364	24	23573	0.094292	96.1888	8.47105	11.4461	3.01628	0.927756	0.918127	0.912294	0.909388	0.915433	0.886926	0.894689	0.904912	0.876151	0.894774	0.894689	0.894159	0.886989	0.89331	0.870763	0.883787	0.890192	0.898273	0.886014	0.900585	1	0.905737	0.0593022
369	29	20315	0.08126	125.473	9.34915	25.1554	5.61728	0.929264	0.918878	0.913266	0.910559	0.915678	0.88826	0.89525	0.905833	0.876003	0.89493	0.895274	0.895274	0.886192	0.893404	0.871204	0.883608	0.88986	0.898843	0.885676	0.901206	1	0.906503	0.0591174
370	30	574	0.002296	112.219	7.36362	17.9572	3.55771	0.959059	0.941638	0.934669	0.926829	0.937282	0.904181	0.923345	0.917247	0.887631	0.892857	0.908537	0.896341	0.905052	0.909408	0.873693	0.885889	0.891115	0.908537	0.900697	0.900697	1	0.924728	0.0513786
374	34	535	0.00214	112.178	7.32229	17.9355	3.53583	0.960748	0.941121	0.933645	0.924299	0.935514	0.906542	0.924299	0.913084	0.88972	0.895327	0.908411	0.895327	0.904673	0.908411	0.872897	0.88972	0.890654	0.906542	0.899065	0.900935	1	0.924553	0.0519055
374	22	17864	0.071456	99.5692	7.68229	12.6232	2.90413	0.929887	0.913933	0.914633	0.913877	0.917544	0.888855	0.917264	0.899043	0.854316	0.860082	0.904837	0.892269	0.888575	0.906796	0.888547	0.87528	0.883229	0.883173	0.884684	0.918299	1	0.905917	0.0587931
376	24	16794	0.067176	99.5003	8.07835	12.6209	3.06621	0.931017	0.914761	0.915029	0.91494	0.918096	0.890497	0.918096	0.898892	0.85477	0.860218	0.905115	0.892789	0.888561	0.907884	0.888561	0.876087	0.883798	0.883232	0.88487	0.918185	1	0.906623	0.0585167
376	24	16794	0.067176	99.5003	8.07835	12.6209	3.06621	0.931017	0.914761	0.915029	0.91494	0.918096	0.890497	0.918096	0.898892	0.85477	0.860218	0.905115	0.892789	0.888561	0.907884	0.888561	0.876087	0.883798	0.883232	0.88487	0.918185	1	0.906623	0.0585167
381	29	14403	0.057612	127.213	9.00569	26.1703	5.56366	0.931854	0.91592	0.916302	0.915573	0.920051	0.892036	0.919565	0.898875	0.856384	0.860758	0.905089	0.893078	0.888357	0.908387	0.88794	0.875894	0.884399	0.884538	0.884885	0.919947	1	0.907569	0.0579403
382	30	318	0.001272	114.896	8.58436	19.3393	4.32178	0.955975	0.930818	0.938679	0.916667	0.924528	0.897799	0.922956	0.88522	0.863208	0.869497	0.910377	0.882075	0.883648	0.913522	0.899371	0.900943	0.874214	0.88522	0.88522	0.900943	1	0.916573	0.0546246
386	34	286	0.001144	115.2	8.24258	19.4671	4.20397	0.958042	0.931818	0.937063	0.914336	0.921329	0.893357	0.924825	0.896853	0.865385	0.874126	0.903846	0.884615	0.888112	0.91958	0.90035	0.90035	0.888112	0.888112	0.888112	0.903846	1	0.917396	0.0546262
386	22	13796	0.055184	100.322	8.06101	12.9297	3.10617	0.947738	0.916171	0.901964	0.920992	0.918636	0.897035	0.91889	0.902037	0.88185	0.907691	0.91802	0.904936	0.871267	0.904139	0.883372	0.881777	0.882937	0.893194	0.891925	0.895477	1	0.912345	0.05522
388	24	13026	0.052104	100.277	8.46086	12.9372	3.26619	0.948833	0.917703	0.902656	0.922156	0.919546	0.898127	0.918739	0.902695	0.883464	0.908683	0.91778	0.904268	0.87072	0.904883	0.884193	0.882236	0.882658	0.894096	0.891947	0.896169	1	0.913175	0.054937
388	24	13026	0.052104	100.277	8.46086	12.9372	3.26619	0.948833	0.917703	0.902656	0.922156	0.919546	0.898127	0.918739	0.902695	0.883464	0.908683	0.91778	0.904268	0.87072	0.904883	0.884193	0.882236	0.882658	0.894096	0.891947	0.896169	1	0.913175	0.054937
393	29	11201	0.044804	130.387	9.32991	28.1783	6.04946	0.949558	0.918713	0.904428	0.923221	0.921078	0.900321	0.919516	0.903	0.883537	0.909517	0.91782	0.90416	0.870592	0.905946	0.883537	0.883537	0.883537	0.894206	0.891617	0.896259	1	0.914109	0.0545545
394	30	159	0.000636	115.383	8.51264	19.5774	4.33959	0.962264	0.940252	0.902516	0.924528	0.95283	0.91195	0.927673	0.921384	0.886792	0.883648	0.893082	0.915094	0.874214	0.908805	0.893082	0.883648	0.896226	0.883648	0.880503	0.924528	1	0.92255	0.0467697
398	34	147	0.000588	115.718	8.52508	19.7466	4.36325	0.969388	0.942177	0.901361	0.921769	0.952381	0.918367	0.928571	0.918367	0.884354	0.880952	0.904762	0.908163	0.884354	0.908163	0.897959	0.894558	0.897959	0.884354	0.884354	0.921769	1	0.924272	0.047335
398	22	14556	0.058224	99.8356	7.69354	12.7237	2.91811	0.930304	0.924395	0.907461	0.924911	0.895026	0.910552	0.903991	0.905159	0.874485	0.886336	0.88242	0.86363	0.891248	0.892106	0.872733	0.924808	0.877405	0.871153	0.882557	0.89956	1	0.906958	0.0571879
400	24	13672	0.054688	99.7266	8.14404	12.7094	3.09193	0.9311	0.92609	0.90828	0.925249	0.896504	0.911535	0.90433	0.90561	0.875878	0.88769	0.881656	0.864285	0.891969	0.89175	0.873208	0.925102	0.878145	0.87105	0.88396	0.900344	1	0.907798	0.0569839
400	24	13672	0.054688	99.7266	8.14404	12.7094	3.09193	0.9311	0.92609	0.90828	0.925249	0.896504	0.911535	0.90433	0.90561	0.875878	0.88769	0.881656	0.864285	0.891969	0.89175	0.873208	0.925102	0.878145	0.87105	0.88396	0.900344	1	0.907798	0.0569839
405	29	11824	0.047296	127.426	9.00895	26.2998	5.56216	0.932722	0.926971	0.909337	0.926083	0.89627	0.911832	0.906039	0.905489	0.875973	0.887009	0.881132	0.863963	0.892718	0.891957	0.874239	0.924137	0.877241	0.87149	0.884345	0.901091	1	0.908418	0.0569
406	30	282	0.001128	114.024	7.62822	18.8419	3.73959	0.966312	0.948582	0.939716	0.932624	0.911348	0.930851	0.900709	0.909574	0.890071	0.865248	0.87234	0.874113	0.888298	0.904255	0.882979	0.929078	0.879433	0.882979	0.868794	0.920213	1	0.922747	0.0533743
410	34	258	0.001032	114.151	7.74566	18.912	3.80891	0.963178	0.945736	0.939922	0.932171	0.905039	0.934109	0.897287	0.912791	0.895349	0.862403	0.872093	0.874031	0.891473	0.899225	0.889535	0.926357	0.872093	0.885659	0.866279	0.928295	1	0.921727	0.0536984
410	22	17235	0.06894	98.9906	7.86818	12.4181	2.92448	0.928169	0.919176	0.91729	0.906614	0.9311	0.91056	0.894575	0.905599	0.900957	0.886597	0.901393	0.912823	0.874035	0.893937	0.867363	0.890107	0.884218	0.868059	0.880882	0.902379	1	0.909943	0.0579256
412	24	16215	0.06486	98.9113	8.25555	12.4121	3.07624	0.929479	0.921153	0.918039	0.906938	0.931298	0.911872	0.895251	0.90518	0.902035	0.886864	0.902158	0.912673	0.874036	0.894049	0.867438	0.890287	0.883719	0.868363	0.882208	0.90259	1	0.910719	0.057522
412	24	16215	0.06486	98.9113	8.25555	12.4121	3.07624	0.929479	0.921153	0.918039	0.906938	0.931298	0.911872	0.895251	0.90518	0.902035	0.886864	0.902158	0.912673	0.874036	0.894049	0.867438	0.890287	0.883719	0.868363	0.882208	0.90259	1	0.910719	0.057522
417	29	13928	0.055712	124.242	9.12633	24.4136	5.35136	0.930464	0.922028	0.918833	0.908889	0.932331	0.911689	0.896647	0.906735	0.902714	0.887026	0.902247	0.912873	0.876256	0.89435	0.868179	0.890113	0.884047	0.868251	0.881821	0.903324	1	0.911596	0.0570362
418	30	542	0.002168	111.489	7.70567	17.6347	3.65772	0.95203	0.937269	0.937269	0.918819	0.940037	0.919742	0.914207	0.920664	0.905904	0.890221	0.909594	0.913284	0.910517	0.906827	0.869004	0.887454	0.876384	0.864391	0.878229	0.900369	1	0.923921	0.0515773
422	34	504	0.002016	111.459	7.73514	17.6226	3.67554	0.955357	0.936508	0.9375	0.925595	0.943452	0.919643	0.912698	0.919643	0.910714	0.893849	0.909722	0.910714	0.909722	0.904762	0.872024	0.887897	0.876984	0.862103	0.881944	0.900794	1	0.9254	0.0500739
422	22	23652	0.094608	95.7527	7.96638	11.264	2.78972	0.919436	0.937764	0.905441	0.918231	0.904638	0.89578	0.889185	0.898212	0.880116	0.884893	0.878953	0.888064	0.894597	0.892927	0.879017	0.873795	0.908887	0.879735	0.898825	0.907767	1	0.905658	0.0579299
424	24	22219	0.088876	95.6593	8.32544	11.2526	2.91605	0.920834	0.939376	0.906949	0.919258	0.905779	0.896598	0.890657	0.898533	0.881025	0.886066	0.878617	0.888676	0.895495	0.893177	0.879135	0.873554	0.908884	0.8799	0.899005	0.908367	1	0.906703	0.0573812
424	24	22219	0.088876	95.6593	8.32544	11.2526	2.91605	0.920834	0.939376	0.906949	0.919258	0.905779	0.896598	0.890657	0.898533	0.881025	0.886066	0.878617	0.888676	0.895495	0.893177	0.879135	0.873554	0.908884	0.8799	0.899005	0.908367	1	0.906703	0.0573812
429	29	19008	0.076032	124.074	9.19278	24.3218	5.38491	0.922401	0.940788	0.908565	0.920639	0.906881	0.897359	0.891362	0.898569	0.881918	0.886574	0.878551	0.889257	0.895491	0.893834	0.879077	0.873869	0.910169	0.881234	0.899332	0.908407	1	0.907727	0.0566645
430	30	778	0.003112	111.853	8.08895	17.8323	3.92008	0.950514	0.960797	0.929306	0.932519	0.924165	0.90874	0.908098	0.901671	0.886247	0.904884	0.891388	0.895887	0.904242	0.894602	0.903599	0.892674	0.912596	0.881105	0.913882	0.910026	1	0.923711	0.0487652
434	34	707	0.002828	111.961	8.10957	17.8841	3.91981	0.951202	0.958274	0.930693	0.936351	0.927864	0.910184	0.907355	0.90099	0.887553	0.903112	0.889675	0.897454	0.901697	0.893918	0.899576	0.891796	0.911598	0.88331	0.916549	0.913013	1	0.924201	0.0489826
434	22	19857	0.079428	97.641	7.94908	11.9309	2.91595	0.939518	0.895075	0.931737	0.88324	0.915974	0.890039	0.914942	0.921564	0.886161	0.856222	0.884424	0.881679	0.896963	0.897794	0.885909	0.875762	0.884827	0.894823	0.863121	0.907866	1	0.905039	0.0593823
436	24	18641	0.074564	97.532	8.34791	11.9155	3.06467	0.940963	0.895902	0.932809	0.884046	0.91693	0.890939	0.915267	0.922751	0.886514	0.856714	0.885816	0.882276	0.897833	0.89853	0.88697	0.876133	0.885038	0.894239	0.862561	0.908347	1	0.905919	0.0589812
436	24	18641	0.074564	97.532	8.34791	11.9155	3.06467	0.940963	0.895902	0.932809	0.884046	0.91693	0.890939	0.915267	0.922751	0.886514	0.856714	0.885816	0.882276	0.897833	0.89853	0.88697	0.876133	0.885038	0.894239	0.862561	0.908347	1	0.905919	0.0589812
441	29	16010	0.06404	126.872	9.24126	25.9839	5.69286	0.941849	0.896908	0.933885	0.882792	0.918207	0.892224	0.916021	0.922174	0.886477	0.857651	0.885572	0.882792	0.898064	0.900344	0.887883	0.874672	0.885166	0.894722	0.862149	0.908869	1	0.906468	0.0588772
442	30	397	0.001588	112.883	7.88394	18.3084	3.92013	0.962217	0.919395	0.940806	0.90806	0.93073	0.903023	0.921914	0.929471	0.874055	0.875315	0.895466	0.88665	0.891688	0.896725	0.874055	0.866499	0.889169	0.904282	0.842569	0.90806	1	0.917799	0.0518772
446	34	371	0.001484	112.819	8.02332	18.2874	3.994	0.962264	0.920485	0.940701	0.907008	0.929919	0.90027	0.921833	0.933962	0.877358	0.880054	0.893531	0.884097	0.893531	0.896226	0.873315	0.869272	0.886792	0.908356	0.834232	0.912399	1	0.918027	0.0521296
446	22	14603	0.058412	100.147	7.88102	12.852	3.01351	0.947682	0.924639	0.913032	0.911148	0.916353	0.875813	0.918852	0.904848	0.873314	0.873177	0.886667	0.894063	0.896665	0.88588	0.886941	0.876943	0.885195	0.865507	0.890331	0.887557	1	0.909009	0.0571463
448	24	13719	0.054876	100.035	8.33959	12.8378	3.19612	0.948065	0.926598	0.914571	0.912712	0.91796	0.876194	0.919491	0.905095	0.873606	0.873898	0.887164	0.894125	0.897697	0.885779	0.88782	0.877068	0.885269	0.865916	0.890772	0.886471	1	0.909932	0.0568568
448	24	13719	0.054876	100.035	8.33959	12.8378	3.19612	0.948065	0.926598	0.914571	0.912712	0.91796	0.876194	0.919491	0.905095	0.873606	0.873898	0.887164	0.894125	0.897697	0.885779	0.88782	0.877068	0.885269	0.865916	0.890772	0.886471	1	0.909932	0.0568568
453	29	11849	0.047396	129.587	9.27082	27.6642	5.91134	0.948688	0.926956	0.915183	0.913832	0.919613	0.876614	0.919824	0.904	0.874589	0.875981	0.886446	0.894506	0.897966	0.885138	0.888556	0.877374	0.884758	0.868386	0.891046	0.887037	1	0.910516	0.0568633
454	30	199	0.000796	115.016	8.45797	19.3911	4.34092	0.967337	0.932161	0.964824	0.937186	0.939698	0.909548	0.947236	0.896985	0.88191	0.90201	0.89196	0.91206	0.899497	0.869347	0.909548	0.861809	0.904523	0.879397	0.896985	0.90201	1	0.929055	0.0449051
458	34	181	0.000724	115.061	8.55696	19.4211	4.4066	0.966851	0.930939	0.964088	0.933702	0.939227	0.903315	0.947514	0.89779	0.872928	0.900552	0.895028	0.911602	0.900552	0.872928	0.91989	0.859116	0.90884	0.881215	0.906077	0.89779	1	0.928024	0.0456356
458	22	12796	0.051184	100.81	7.79553	13.0997	3.0198	0.949555	0.91892	0.906299	0.922202	0.924312	0.911769	0.913059	0.911691	0.885824	0.874961	0.898249	0.902079	0.893053	0.896804	0.879142	0.894537	0.879103	0.875274	0.868006	0.897429	1	0.913392	0.056227
460	24	12120	0.04848	100.734	8.19671	13.095	3.1795	0.950371	0.920173	0.907591	0.923556	0.924629	0.912995	0.913284	0.911881	0.886716	0.874959	0.898762	0.90297	0.892946	0.897649	0.87962	0.894843	0.878754	0.87566	0.868729	0.897937	1	0.914191	0.055685
460	24	12120	0.04848	100.734	8.19671	13.095	3.1795	0.950371	0.920173	0.907591	0.923556	0.924629	0.912995	0.913284	0.911881	0.886716	0.874959	0.898762	0.90297	0.892946	0.897649	0.87962	0.894843	0.878754	0.87566	0.868729	0.897937	1	0.914191	0.055685
465	29	10492	0.041968	128.743	9.06025	27.1164	5.70483	0.951392	0.922608	0.908835	0.924419	0.925658	0.913458	0.913791	0.912028	0.889297	0.874952	0.898589	0.903546	0.894348	0.89716	0.879813	0.895015	0.877955	0.876573	0.868519	0.896921	1	0.915159	0.0554301
466	30	202	0.000808	114.735	8.41385	19.2464	4.20223	0.972772	0.950495	0.935644	0.935644	0.933168	0.918317	0.928218	0.940594	0.928218	0.881188	0.928218	0.908416	0.908416	0.908416	0.863861	0.883663	0.910891	0.898515	0.888614	0.905941	1	0.933177	0.0468861
470	34	186	0.000744	114.615	8.34731	19.1819	4.14915	0.975806	0.954301	0.932796	0.935484	0.938172	0.913978	0.927419	0.94086	0.932796	0.879032	0.927419	0.908602	0.905914	0.908602	0.857527	0.88172	0.91129	0.900538	0.889785	0.908602	1	0.933808	0.0476647
470	22	14742	0.058968	99.4011	7.9879	12.5777	2.99427	0.922907	0.922263	0.920024	0.916395	0.934982	0.924332	0.918193	0.905135	0.875356	0.885938	0.908594	0.881427	0.903914	0.891738	0.876543	0.893061	0.87305	0.871625	0.885802	0.906559	1	0.912483	0.05882
472	24	13880	0.05552	99.2798	8.41838	12.5588	3.15983	0.923667	0.923055	0.921146	0.917291	0.935843	0.924856	0.918912	0.905259	0.875576	0.886455	0.909402	0.881376	0.904035	0.892903	0.876873	0.893156	0.873523	0.872586	0.885699	0.906448	1	0.913159	0.0586908
472	24	13880	0.05552	99.2798	8.41838	12.5588	3.15983	0.923667	0.923055	0.921146	0.917291	0.935843	0.924856	0.918912	0.905259	0.875576	0.886455	0.909402	0.881376	0.904035	0.892903	0.876873	0.893156	0.873523	0.872586	0.885699	0.906448	1	0.913159	0.0586908
477	29	11929	0.047716	128.174	9.27706	26.7818	5.766	0.92426	0.924428	0.923673	0.918644	0.935619	0.92556	0.920194	0.905818	0.874927	0.887333	0.910093	0.881926	0.905482	0.893704	0.877945	0.893788	0.872747	0.873502	0.884441	0.907746	1	0.914079	0.0581732
478	30	241	0.000964	113.96	7.81523	18.8242	3.89564	0.954357	0.956432	0.956432	0.925311	0.962656	0.948133	0.929461	0.927386	0.885892	0.892116	0.917012	0.900415	0.910788	0.90249	0.869295	0.892116	0.877593	0.885892	0.877593	0.910788	1	0.933814	0.0469481
482	34	220	0.00088	113.659	7.64217	18.666	3.77642	0.956818	0.959091	0.961364	0.922727	0.961364	0.947727	0.936364	0.925	0.886364	0.888636	0.918182	0.9	0.911364	0.904545	0.865909	0.893182	0.875	0.886364	0.875	0.913636	1	0.934858	0.0465838
482	22	15443	0.061772	99.4783	7.5803	12.5831	2.84415	0.950236	0.921065	0.91624	0.928932	0.924529	0.915658	0.91106	0.915949	0.895551	0.885417	0.900149	0.890177	0.91038	0.868808	0.890857	0.856278	0.873826	0.87674	0.890792	0.928479	1	0.9163	0.0577351
484	24	14559	0.058236	99.36	8.03162	12.5651	3.01576	0.951679	0.922179	0.917336	0.929665	0.925373	0.916924	0.91246	0.917371	0.896181	0.886599	0.900199	0.891098	0.910708	0.869497	0.89127	0.856549	0.874305	0.877567	0.890858	0.928807	1	0.917305	0.0572247
484	24	14559	0.058236	99.36	8.03162	12.5651	3.01576	0.951679	0.922179	0.917336	0.929665	0.925373	0.916924	0.91246	0.917371	0.896181	0.886599	0.900199	0.891098	0.910708	0.869497	0.89127	0.856549	0.874305	0.877567	0.890858	0.928807	1	0.917305	0.0572247
489	29	12616	0.050464	126.568	8.93938	25.7739	5.44201	0.952204	0.923629	0.918556	0.931	0.926403	0.917486	0.913523	0.917565	0.896917	0.886771	0.899691	0.890893	0.910986	0.869967	0.892121	0.857839	0.875872	0.877418	0.891764	0.928781	1	0.918114	0.0570694
490	30	355	0.00142	113.045	8.08729	18.4009	4.0484	0.96338	0.947887	0.94507	0.93662	0.932394	0.926761	0.923944	0.928169	0.891549	0.912676	0.915493	0.908451	0.91831	0.897183	0.9	0.867606	0.873239	0.887324	0.904225	0.928169	1	0.931499	0.0492259
494	34	334	0.001336	112.952	8.21396	18.3649	4.11194	0.965569	0.944611	0.944611	0.935629	0.929641	0.928144	0.923653	0.928144	0.890719	0.914671	0.913174	0.908683	0.917665	0.89521	0.902695	0.862275	0.872754	0.887725	0.901198	0.929641	1	0.930979	0.0497973
494	22	16457	0.065828	98.6668	8.03242	12.3086	2.98524	0.943094	0.912044	0.917512	0.906149	0.9245	0.885277	0.897977	0.890563	0.886705	0.873944	0.881844	0.883788	0.908276	0.894695	0.889743	0.86723	0.909066	0.86486	0.879838	0.89822	1	0.906937	0.058526
496	24	15477	0.061908	98.5714	8.45735	12.2996	3.15035	0.944046	0.913549	0.918557	0.906926	0.925341	0.885863	0.89843	0.890321	0.887478	0.874071	0.881469	0.884797	0.908897	0.894747	0.890321	0.867352	0.909608	0.865155	0.880403	0.898656	1	0.907678	0.0581966
496	24	15477	0.061908	98.5714	8.45735	12.2996	3.15035	0.944046	0.913549	0.918557	0.906926	0.925341	0.885863	0.89843	0.890321	0.887478	0.874071	0.881469	0.884797	0.908897	0.894747	0.890321	0.867352	0.909608	0.865155	0.880403	0.898656	1	0.907678	0.0581966
501	29	13314	0.053256	127.577	9.34678	26.422	5.80383	0.944532	0.914977	0.920122	0.909982	0.92598	0.885834	0.898716	0.89128	0.888125	0.873028	0.881591	0.884933	0.909569	0.896312	0.89113	0.867846	0.909982	0.865367	0.880652	0.899767	1	0.908588	0.0578066
502	30	331	0.001324	113.539	8.49162	18.6655	4.18771	0.962236	0.941088	0.953172	0.915408	0.945619	0.907855	0.930514	0.889728	0.918429	0.89426	0.885196	0.879154	0.929003	0.91994	0.904834	0.886707	0.91994	0.858006	0.876133	0.907855	1	0.927168	0.0534111
506	34	312	0.001248	113.781	8.59013	18.7903	4.24151	0.963141	0.942308	0.953526	0.915064	0.950321	0.907051	0.927885	0.886218	0.919872	0.897436	0.884615	0.876603	0.935897	0.918269	0.908654	0.886218	0.918269	0.860577	0.88141	0.903846	1	0.927759	0.0540943
506	22	19722	0.078888	97.7563	7.75114	11.9606	2.82698	0.93236	0.916312	0.91583	0.899326	0.93023	0.893723	0.892278	0.901024	0.879804	0.869815	0.891695	0.899807	0.895168	0.87912	0.893089	0.869384	0.891644	0.890199	0.8813	0.88343	1	0.906034	0.0584483
508	24	18499	0.073996	97.6856	8.08146	11.9544	2.95227	0.93405	0.917779	0.91759	0.900508	0.931158	0.894481	0.892508	0.901211	0.880615	0.870642	0.892562	0.899859	0.895292	0.879966	0.893805	0.869993	0.891994	0.890616	0.881615	0.884048	1	0.907077	0.0579857
508	24	18499	0.073996	97.6856	8.08146	11.9544	2.95227	0.93405	0.917779	0.91759	0.900508	0.931158	0.894481	0.892508	0.901211	0.880615	0.870642	0.892562	0.899859	0.895292	0.879966	0.893805	0.869993	0.891994	0.890616	0.881615	0.884048	1	0.907077	0.0579857
513	29	15878	0.063512	126.648	8.97316	25.8247	5.47069	0.935666	0.918189	0.918567	0.900869	0.931289	0.89539	0.893186	0.901908	0.882133	0.870765	0.893784	0.900743	0.895075	0.881093	0.894382	0.86982	0.892209	0.891359	0.882038	0.88355	1	0.907828	0.0576406
514	30	447	0.001788	113.6	7.8025	18.6479	3.87202	0.961969	0.939597	0.932886	0.918345	0.926174	0.900447	0.897092	0.917226	0.897092	0.872483	0.90604	0.897092	0.899329	0.891499	0.903803	0.884787	0.908277	0.899329	0.864653	0.892617	1	0.920486	0.0487027
518	34	409	0.001636	113.444	7.69238	18.5647	3.78668	0.959658	0.937653	0.93154	0.92176	0.929095	0.9022	0.894866	0.915648	0.894866	0.871638	0.905868	0.897311	0.900978	0.891198	0.905868	0.883863	0.910758	0.896088	0.861858	0.886308	1	0.920059	0.0493637
518	22	16903	0.067612	99.347	7.94316	12.5551	2.98536	0.953026	0.936136	0.908212	0.921464	0.904514	0.897858	0.902207	0.899249	0.889398	0.856889	0.875052	0.909099	0.902443	0.873691	0.858132	0.883246	0.880169	0.878246	0.85896	0.895462	1	0.910417	0.0550347
520	24	15925	0.0637	99.3332	8.38755	12.5771	3.16351	0.954443	0.937206	0.909137	0.921884	0.905306	0.898524	0.904176	0.90022	0.890738	0.857363	0.874631	0.909482	0.902575	0.873187	0.857708	0.883768	0.881099	0.87865	0.858587	0.89686	1	0.911268	0.05466
520	24	15925	0.0637	99.3332	8.38755	12.5771	3.16351	0.954443	0.937206	0.909137	0.921884	0.905306	0.898524	0.904176	0.90022	0.890738	0.857363	0.874631	0.909482	0.902575	0.873187	0.857708	0.883768	0.881099	0.87865	0.858587	0.89686	1	0.911268	0.05466
525	29	13733	0.054932	125.613	9.22166	25.2267	5.52952	0.955254	0.938506	0.909743	0.921794	0.907122	0.90024	0.904828	0.89933	0.891648	0.857533	0.874536	0.909488	0.903918	0.87246	0.856987	0.883602	0.88047	0.878213	0.858006	0.898019	1	0.911903	0.0545163
526	30	446	0.001784	113.298	8.11285	18.5228	4.01143	0.96861	0.942825	0.922646	0.92713	0.923767	0.901345	0.914798	0.924888	0.918161	0.860987	0.887892	0.922646	0.899103	0.865471	0.841928	0.877803	0.90583	0.882287	0.868834	0.897982	1	0.921604	0.0519073
530	34	415	0.00166	113.226	8.16457	18.4917	4.03599	0.96988	0.943373	0.925301	0.927711	0.926506	0.903614	0.913253	0.927711	0.921687	0.859036	0.887952	0.922892	0.893976	0.86506	0.837349	0.879518	0.909639	0.880723	0.871084	0.906024	1	0.922657	0.0515474
530	22	17773	0.071092	98.1141	8.01378	12.1055	2.94893	0.930203	0.924211	0.909891	0.914055	0.946042	0.895375	0.91051	0.916756	0.881252	0.877201	0.902042	0.87512	0.890789	0.889917	0.876639	0.882068	0.894109	0.881449	0.886288	0.895431	1	0.910818	0.0564001
532	24	16688	0.066752	97.9967	8.43741	12.0885	3.10857	0.931118	0.925006	0.911014	0.915209	0.946518	0.896572	0.910924	0.917486	0.88288	0.877487	0.903074	0.87524	0.891509	0.89052	0.876708	0.882371	0.893726	0.882071	0.886445	0.895584	1	0.911626	0.0561533
532	24	16688	0.066752	97.9967	8.43741	12.0885	3.10857	0.931118	0.925006	0.911014	0.915209	0.946518	0.896572	0.910924	0.917486	0.88288	0.877487	0.903074	0.87524	0.891509	0.89052	0.876708	0.882371	0.893726	0.882071	0.886445	0.895584	1	0.911626	0.0561533
537	29	14345	0.05738	127.571	9.35595	26.4192	5.80378	0.932938	0.925828	0.911398	0.915789	0.947368	0.896758	0.911502	0.916731	0.883618	0.878494	0.902998	0.876786	0.891879	0.890415	0.876647	0.88184	0.893656	0.881596	0.885918	0.895051	1	0.912263	0.055755
538	30	419	0.001676	113.159	8.1323	18.4569	3.99052	0.953461	0.948687	0.937947	0.923628	0.96778	0.908115	0.908115	0.923628	0.886635	0.886635	0.918854	0.872315	0.897375	0.891408	0.899761	0.868735	0.897375	0.884248	0.889021	0.884248	1	0.925572	0.0513794
542	34	382	0.001528	113.215	8.22473	18.4904	4.0465	0.951571	0.950262	0.935864	0.924084	0.965969	0.912304	0.908377	0.921466	0.888743	0.888743	0.91623	0.873037	0.900524	0.888743	0.903141	0.870419	0.895288	0.878272	0.891361	0.88089	1	0.925473	0.0522256
542	22	18670	0.07468	98.0752	7.87825	12.0836	2.90232	0.923299	0.929593	0.926486	0.916952	0.930236	0.904901	0.916738	0.910578	0.898554	0.897134	0.885378	0.894001	0.887547	0.871612	0.911703	0.873058	0.868532	0.871505	0.882619	0.914462	1	0.913209	0.0565407
544	24	17629	0.070516	97.9763	8.27681	12.0716	3.0566	0.924811	0.930654	0.926967	0.9186	0.930767	0.905695	0.916558	0.910914	0.899824	0.897697	0.88587	0.894435	0.888593	0.872256	0.911595	0.873419	0.869079	0.872086	0.882892	0.914913	1	0.914044	0.0560868
544	24	17629	0.070516	97.9763	8.27681	12.0716	3.0566	0.924811	0.930654	0.926967	0.9186	0.930767	0.905695	0.916558	0.910914	0.899824	0.897697	0.88587	0.894435	0.888593	0.872256	0.911595	0.873419	0.869079	0.872086	0.882892	0.914913	1	0.914044	0.0560868
549	29	15188	0.060752	127.975	9.17532	26.6512	5.73539	0.925632	0.931163	0.928068	0.919542	0.931525	0.906011	0.917566	0.912497	0.900711	0.897584	0.885238	0.895378	0.888596	0.872827	0.910587	0.873321	0.868679	0.874144	0.882506	0.915591	1	0.914713	0.0561567
550	30	344	0.001376	113.611	7.55638	18.6366	3.70725	0.952035	0.957849	0.914244	0.936047	0.931686	0.936047	0.920058	0.921512	0.924419	0.909884	0.867733	0.87936	0.888081	0.892442	0.905523	0.873547	0.883721	0.877907	0.895349	0.924419	1	0.92594	0.0508826
554	34	307	0.001228	113.496	7.62101	18.5853	3.73932	0.95114	0.952769	0.918567	0.938111	0.933225	0.941368	0.92671	0.918567	0.92671	0.910423	0.863192	0.881107	0.887622	0.890879	0.903909	0.871336	0.882736	0.879479	0.894137	0.921824	1	0.926454	0.0498177
554	22	14032	0.056128	100.024	7.86245	12.8043	2.99119	0.948938	0.918828	0.917759	0.946052	0.944021	0.919185	0.909029	0.907212	0.874323	0.887258	0.905252	0.885797	0.91751	0.881058	0.899907	0.857825	0.909742	0.856293	0.877102	0.913697	1	0.91861	0.0555517
556	24	13226	0.052904	99.9946	8.30797	12.8204	3.17259	0.949645	0.921405	0.919515	0.946772	0.944465	0.919628	0.910177	0.907266	0.874414	0.887948	0.905338	0.885869	0.918569	0.881181	0.900159	0.857742	0.910442	0.856192	0.876909	0.914033	1	0.91951	0.055093
556	24	13226	0.052904	99.9946	8.30797	12.8204	3.17259	0.949645	0.921405	0.919515	0.946772	0.944465	0.919628	0.910177	0.907266	0.874414	0.887948	0.905338	0.885869	0.918569	0.881181	0.900159	0.857742	0.910442	0.856192	0.876909	0.914033	1	0.91951	0.055093
561	29	11441	0.045764	129.894	9.28344	27.8598	5.94437	0.950048	0.922821	0.920942	0.948344	0.943973	0.91985	0.911765	0.9084	0.875317	0.88952	0.905909	0.886461	0.918976	0.883489	0.899484	0.857224	0.911022	0.85635	0.876803	0.915785	1	0.920375	0.0547484
562	30	189	0.000756	114.957	7.76022	19.3119	3.90635	0.968254	0.936508	0.933862	0.960317	0.962963	0.917989	0.925926	0.92328	0.859788	0.899471	0.904762	0.880952	0.941799	0.880952	0.92328	0.886243	0.862434	0.851852	0.880952	0.896825	1	0.930357	0.0509097
566	34	175	0.0007	114.934	7.75956	19.3003	3.91183	0.971429	0.94	0.931429	0.962857	0.968571	0.922857	0.925714	0.925714	0.851429	0.9	0.897143	0.891429	0.94	0.882857	0.928571	0.885714	0.871429	0.845714	0.891429	0.9	1	0.932096	0.0477651
566	22	12760	0.05104	100.801	7.89467	13.1018	3.0425	0.947688	0.936129	0.925862	0.916575	0.931936	0.89663	0.896395	0.895846	0.902547	0.845219	0.882915	0.889694	0.922727	0.869828	0.909992	0.871748	0.894553	0.879545	0.886285	0.884679	1	0.914089	0.0544123
568	24	12016	0.048064	100.704	8.35129	13.0931	3.23587	0.948361	0.937375	0.926223	0.91761	0.932174	0.897304	0.897054	0.896555	0.903088	0.845206	0.883946	0.890105	0.923269	0.869799	0.90987	0.871713	0.894016	0.881117	0.887567	0.885112	1	0.914728	0.0542811
568	24	12016	0.048064	100.704	8.35129	13.0931	3.23587	0.948361	0.937375	0.926223	0.91761	0.932174	0.897304	0.897054	0.896555	0.903088	0.845206	0.883946	0.890105	0.923269	0.869799	0.90987	0.871713	0.894016	0.881117	0.887567	0.885112	1	0.914728	0.0542811
573	29	10399	0.041596	130.136	9.32816	28.0174	6.00304	0.949082	0.937061	0.928455	0.918069	0.932397	0.898404	0.89725	0.897057	0.902875	0.845562	0.88446	0.889364	0.922925	0.868449	0.911338	0.870853	0.895182	0.881335	0.887153	0.886479	1	0.915213	0.0540988
574	30	163	0.000652	115.258	7.66204	19.4558	3.91225	0.97546	0.947853	0.947853	0.93865	0.929448	0.904908	0.917178	0.923313	0.917178	0.840491	0.907975	0.889571	0.923313	0.849693	0.911043	0.837423	0.892638	0.892638	0.898773	0.874233	1	0.927636	0.0495289
578	34	151	0.000604	115.275	7.56538	19.4587	3.87887	0.97351	0.950331	0.943709	0.943709	0.927152	0.910596	0.913907	0.923841	0.923841	0.831126	0.913907	0.897351	0.930464	0.844371	0.903974	0.837748	0.890728	0.89404	0.890728	0.887417	1	0.928042	0.0485315
578	22	13577	0.054308	100.557	7.73469	12.9994	2.97412	0.938278	0.939567	0.905612	0.907306	0.925204	0.906607	0.89961	0.891618	0.877108	0.873831	0.880165	0.902703	0.910289	0.86838	0.875856	0.88429	0.886647	0.864624	0.880018	0.896369	1	0.909453	0.0585181
580	24	12764	0.051056	100.485	8.21035	13.0008	3.1703	0.939126	0.941437	0.906534	0.909433	0.925807	0.907357	0.900736	0.89251	0.877977	0.875118	0.880484	0.902813	0.910334	0.868497	0.876175	0.884676	0.885694	0.865168	0.879779	0.896898	1	0.910437	0.0580666
580	24	12764	0.051056	100.485	8.21035	13.0008	3.1703	0.939126	0.941437	0.906534	0.909433	0.925807	0.907357	0.900736	0.89251	0.877977	0.875118	0.880484	0.902813	0.910334	0.868497	0.876175	0.884676	0.885694	0.865168	0.879779	0.896898	1	0.910437	0.0580666
585	29	11061	0.044244	128.843	9.11953	27.1842	5.75412	0.939924	0.942094	0.908372	0.911174	0.92686	0.907468	0.901817	0.892596	0.877633	0.875599	0.88247	0.903671	0.909185	0.868457	0.876458	0.884278	0.885544	0.867101	0.879803	0.89585	1	0.911235	0.0576071
586	30	236	0.000944	114.237	8.83915	19.0329	4.45457	0.955508	0.951271	0.938559	0.932203	0.95339	0.904661	0.915254	0.90678	0.883475	0.898305	0.883475	0.917373	0.919492	0.887712	0.860169	0.898305	0.898305	0.849576	0.885593	0.900424	1	0.92557	0.05617
590	34	214	0.000856	113.999	8.80503	18.913	4.37944	0.950935	0.955607	0.939252	0.92757	0.953271	0.906542	0.911215	0.901869	0.88785	0.906542	0.883178	0.913551	0.920561	0.883178	0.857477	0.901869	0.897196	0.850467	0.88785	0.899533	1	0.925054	0.0572841
590	22	14958	0.059832	99.2526	7.97649	12.5218	2.98662	0.94889	0.914227	0.923787	0.901023	0.930873	0.896945	0.907407	0.917034	0.881368	0.882003	0.880599	0.877624	0.914427	0.88227	0.886315	0.88227	0.881201	0.861679	0.881702	0.905569	1	0.911096	0.0551357
592	24	14071	0.056284	99.1811	8.39758	12.5211	3.1593	0.949932	0.915287	0.924597	0.901784	0.931704	0.897804	0.909104	0.917739	0.882311	0.882809	0.880534	0.878367	0.914434	0.882915	0.886326	0.883484	0.881636	0.861595	0.881672	0.905337	1	0.911931	0.0547619
592	24	14071	0.056284	99.1811	8.39758	12.5211	3.1593	0.949932	0.915287	0.924597	0.901784	0.931704	0.897804	0.909104	0.917739	0.882311	0.882809	0.880534	0.878367	0.914434	0.882915	0.886326	0.883484	0.881636	0.861595	0.881672	0.905337	1	0.911931	0.0547619
597	29	12057	0.048228	127.771	9.21697	26.5288	5.71378	0.951522	0.916563	0.923862	0.902795	0.931699	0.897902	0.909057	0.918761	0.881646	0.883595	0.881314	0.877789	0.913204	0.882599	0.886249	0.883595	0.881687	0.861989	0.880028	0.904744	1	0.912353	0.0544087
598	30	298	0.001192	114.036	7.75431	18.8583	3.90981	0.971477	0.941275	0.956376	0.937919	0.946309	0.916107	0.916107	0.927852	0.885906	0.897651	0.90604	0.904362	0.936242	0.889262	0.88255	0.907718	0.887584	0.872483	0.869128	0.909396	1	0.931946	0.0490272
602	34	277	0.001108	114.168	7.73239	18.9214	3.91082	0.972924	0.938628	0.956679	0.942238	0.944043	0.918773	0.918773	0.927798	0.884477	0.904332	0.907942	0.902527	0.936823	0.895307	0.879061	0.916968	0.888087	0.870036	0.870036	0.907942	1	0.932816	0.0490074
602	22	17343	0.069372	98.4094	7.88867	12.2056	2.90515	0.953036	0.934152	0.925676	0.944387	0.946347	0.89552	0.919622	0.908003	0.878193	0.869429	0.885026	0.882171	0.895895	0.888629	0.888975	0.886525	0.881854	0.856542	0.844375	0.909993	1	0.918958	0.0553389
604	24	16366	0.065464	98.3477	8.31508	12.2086	3.07166	0.953501	0.935109	0.926494	0.944794	0.947421	0.896615	0.920506	0.909538	0.878468	0.869822	0.886289	0.882775	0.895576	0.888947	0.889069	0.886839	0.881706	0.856135	0.844831	0.91018	1	0.919658	0.0550722
604	24	16366	0.065464	98.3477	8.31508	12.2086	3.07166	0.953501	0.935109	0.926494	0.944794	0.947421	0.896615	0.920506	0.909538	0.878468	0.869822	0.886289	0.882775	0.895576	0.888947	0.889069	0.886839	0.881706	0.856135	0.844831	0.91018	1	0.919658	0.0550722
609	29	14139	0.056556	127.529	9.2043	26.3795	5.68023	0.955336	0.937407	0.92747	0.946036	0.947733	0.898861	0.921246	0.911203	0.878457	0.869121	0.884857	0.882276	0.896103	0.889525	0.890056	0.887368	0.881569	0.855471	0.846241	0.91039	1	0.920718	0.0545502
610	30	370	0.00148	114.408	7.99028	19.056	4.00526	0.971622	0.954054	0.947297	0.959459	0.948649	0.906757	0.925676	0.914865	0.87973	0.872973	0.886486	0.9	0.901351	0.87973	0.9	0.890541	0.878378	0.885135	0.825676	0.925676	1	0.930815	0.0500456
614	34	346	0.001384	114.588	7.90922	19.1391	3.97447	0.971098	0.953757	0.943642	0.959538	0.949422	0.907514	0.926301	0.916185	0.877168	0.869942	0.881503	0.901734	0.898844	0.875723	0.897399	0.890173	0.881503	0.885838	0.82659	0.92341	1	0.930031	0.0486848
614	22	16216	0.064864	99.9192	7.81744	12.7624	2.97609	0.946997	0.935835	0.93935	0.918476	0.94157	0.907437	0.909071	0.919431	0.877313	0.850179	0.866089	0.878238	0.905772	0.879224	0.870745	0.871207	0.888536	0.868278	0.856222	0.906019	1	0.916031	0.0539914
616	24	15313	0.061252	99.8093	8.26496	12.7481	3.15353	0.948083	0.936525	0.940443	0.918958	0.942043	0.908085	0.909064	0.920329	0.878241	0.850323	0.865964	0.878273	0.906485	0.879318	0.87109	0.872037	0.889016	0.867531	0.856625	0.906811	1	0.91666	0.0537056
616	24	15313	0.061252	99.8093	8.26496	12.7481	3.15353	0.948083	0.936525	0.940443	0.918958	0.942043	0.908085	0.909064	0.920329	0.878241	0.850323	0.865964	0.878273	0.906485	0.879318	0.87109	0.872037	0.889016	0.867531	0.856625	0.906811	1	0.91666	0.0537056
621	29	13145	0.05258	127.572	9.17378	26.4037	5.68769	0.948421	0.937657	0.940966	0.921415	0.942944	0.908558	0.908711	0.921719	0.878357	0.851769	0.865652	0.878547	0.907569	0.879688	0.87151	0.871776	0.889806	0.867554	0.857931	0.90639	1	0.91741	0.053543
622	30	291	0.001164	113.315	7.73007	18.5071	3.89427	0.972509	0.943299	0.950172	0.95189	0.950172	0.926117	0.908935	0.939863	0.908935	0.840206	0.87457	0.883162	0.915808	0.890034	0.878007	0.883162	0.910653	0.862543	0.876289	0.908935	1	0.930705	0.0474429
626	34	262	0.001048	113.289	7.79227	18.4986	3.92016	0.971374	0.948473	0.948473	0.956107	0.948473	0.931298	0.908397	0.944656	0.910305	0.832061	0.879771	0.896947	0.912214	0.891221	0.875954	0.881679	0.906489	0.868321	0.872137	0.906489	1	0.931973	0.0464247
626	22	16878	0.067512	99.4004	7.82065	12.5676	2.92997	0.945195	0.926235	0.913141	0.923658	0.92431	0.899485	0.898388	0.905321	0.883043	0.866424	0.870186	0.86672	0.906891	0.877326	0.877177	0.882925	0.904728	0.871934	0.863876	0.913408	1	0.910254	0.0577864
628	24	15898	0.063592	99.2893	8.24086	12.5514	3.0908	0.946345	0.927098	0.914895	0.92455	0.924865	0.900899	0.899012	0.905837	0.884577	0.867625	0.870896	0.867405	0.90719	0.877689	0.878004	0.882815	0.905114	0.87143	0.863379	0.913385	1	0.91119	0.0574362
628	24	15898	0.063592	99.2893	8.24086	12.5514	3.0908	0.946345	0.927098	0.914895	0.92455	0.924865	0.900899	0.899012	0.905837	0.884577	0.867625	0.870896	0.867405	0.90719	0.877689	0.878004	0.882815	0.905114	0.87143	0.863379	0.913385	1	0.91119	0.0574362
633	29	13675	0.0547	126.264	9.13338	25.6074	5.5294	0.946947	0.928373	0.916197	0.925009	0.927239	0.902084	0.899269	0.90574	0.885229	0.868483	0.872687	0.867715	0.906947	0.878026	0.87894	0.882888	0.906728	0.872395	0.863254	0.912907	1	0.912081	0.0569303
634	30	415	0.00166	112.534	8.31311	18.1702	4.06466	0.961446	0.956627	0.945783	0.928916	0.954217	0.940964	0.921687	0.927711	0.901205	0.866265	0.896386	0.862651	0.907229	0.884337	0.86747	0.889157	0.898795	0.887952	0.86988	0.912048	1	0.930089	0.050493
638	34	370	0.00148	112.338	8.17569	18.0667	3.96622	0.964865	0.960811	0.945946	0.932432	0.956757	0.941892	0.917568	0.928378	0.9	0.864865	0.895946	0.867568	0.901351	0.887838	0.866216	0.893243	0.902703	0.889189	0.871622	0.916216	1	0.931629	0.0497848
638	22	20842	0.083368	97.6129	7.78033	11.9105	2.82621	0.939857	0.92899	0.917738	0.906319	0.935851	0.897539	0.916299	0.900249	0.86971	0.867863	0.890222	0.911813	0.921433	0.866735	0.897539	0.876092	0.896891	0.86508	0.852581	0.891877	1	0.911604	0.0572007
640	24	19639	0.078556	97.509	8.1672	11.896	2.9763	0.941367	0.930164	0.919166	0.907429	0.936275	0.897627	0.917027	0.901701	0.871149	0.868552	0.89032	0.912343	0.921941	0.867076	0.897474	0.876318	0.897093	0.865523	0.852386	0.892026	1	0.912527	0.0566984
640	24	19639	0.078556	97.509	8.1672	11.896	2.9763	0.941367	0.930164	0.919166	0.907429	0.936275	0.897627	0.917027	0.901701	0.871149	0.868552	0.89032	0.912343	0.921941	0.867076	0.897474	0.876318	0.897093	0.865523	0.852386	0.892026	1	0.912527	0.0566984
645	29	16931	0.067724	123.753	9.06433	24.1259	5.29957	0.942591	0.931664	0.921328	0.909161	0.93698	0.897702	0.917784	0.903225	0.872335	0.868702	0.889847	0.912852	0.922361	0.8682	0.897378	0.877473	0.8972	0.865985	0.85243	0.890999	1	0.913583	0.0561125
646	30	684	0.002736	111.77	7.69395	17.7658	3.66553	0.951754	0.951023	0.929094	0.918129	0.945906	0.923977	0.932018	0.91155	0.875731	0.883772	0.885965	0.920322	0.928363	0.881579	0.89693	0.890351	0.910088	0.859649	0.862573	0.902778	1	0.924583	0.0520719
650	34	626	0.002504	111.874	7.68334	17.814	3.66622	0.952875	0.951278	0.928914	0.917732	0.945687	0.926518	0.933706	0.912141	0.880192	0.885783	0.88738	0.91853	0.929712	0.883387	0.896166	0.888978	0.908946	0.857827	0.865016	0.903355	1	0.92531	0.0515476
650	22	22390	0.08956	97.041	7.91367	11.7136	2.85014	0.948057	0.92883	0.917173	0.908084	0.932693	0.900246	0.90766	0.917441	0.868691	0.895333	0.881242	0.874498	0.902077	0.889795	0.895199	0.889058	0.900648	0.88343	0.876909	0.885663	1	0.913462	0.0545379
652	24	21152	0.084608	96.9732	8.32421	11.7138	3.00585	0.948941	0.930668	0.917715	0.908661	0.933198	0.901168	0.908779	0.91736	0.869138	0.895825	0.882304	0.874433	0.902444	0.890129	0.894714	0.888994	0.900766	0.883273	0.877435	0.885921	1	0.914188	0.0543123
652	24	21152	0.084608	96.9732	8.32421	11.7138	3.00585	0.948941	0.930668	0.917715	0.908661	0.933198	0.901168	0.908779	0.91736	0.869138	0.895825	0.882304	0.874433	0.902444	0.890129	0.894714	0.888994	0.900766	0.883273	0.877435	0.885921	1	0.914188	0.0543123
657	29	18199	0.072796	126.007	9.21077	25.4606	5.57352	0.950959	0.932222	0.918457	0.908539	0.933705	0.901835	0.908649	0.918567	0.870487	0.896011	0.882988	0.873784	0.903731	0.891203	0.894912	0.889087	0.901753	0.883702	0.877686	0.886093	1	0.915041	0.0537981
658	30	559	0.002236	112.66	8.14686	18.2176	3.94347	0.95975	0.940072	0.932021	0.930233	0.934705	0.934705	0.921288	0.930233	0.876565	0.913238	0.883721	0.867621	0.900716	0.894454	0.89356	0.897138	0.890877	0.884615	0.870304	0.886404	1	0.925194	0.0517752
662	34	504	0.002016	112.675	8.1438	18.2245	3.93563	0.96131	0.94246	0.934524	0.930556	0.934524	0.931548	0.920635	0.928571	0.873016	0.916667	0.887897	0.867063	0.902778	0.89881	0.893849	0.896825	0.888889	0.880952	0.875992	0.882937	1	0.925862	0.0515284
662	22	20604	0.082416	98.6653	7.71918	12.2901	2.87045	0.948117	0.925087	0.916497	0.91441	0.938313	0.905382	0.9106	0.90861	0.891841	0.869637	0.886964	0.874102	0.92334	0.893443	0.880654	0.878179	0.886163	0.859809	0.860949	0.879829	1	0.913761	0.0546627
664	24	19429	0.077716	98.5945	8.1525	12.2895	3.03533	0.948711	0.92663	0.917906	0.91523	0.938854	0.90702	0.911009	0.909645	0.892043	0.870143	0.886381	0.874363	0.923671	0.893947	0.881003	0.878095	0.885712	0.859669	0.861444	0.880514	1	0.914549	0.0542568
664	24	19429	0.077716	98.5945	8.1525	12.2895	3.03533	0.948711	0.92663	0.917906	0.91523	0.938854	0.90702	0.911009	0.909645	0.892043	0.870143	0.886381	0.874363	0.923671	0.893947	0.881003	0.878095	0.885712	0.859669	0.861444	0.880514	1	0.914549	0.0542568
669	29	16718	0.066872	126.749	9.06168	25.8932	5.53215	0.949665	0.926726	0.920056	0.915241	0.938749	0.906418	0.910486	0.911383	0.893767	0.869691	0.886081	0.875224	0.922748	0.894575	0.882821	0.878903	0.885722	0.859194	0.861078	0.881535	1	0.915053	0.0540732
670	30	442	0.001768	112.013	7.82919	17.8888	3.74583	0.975113	0.95362	0.940045	0.930995	0.960407	0.90724	0.926471	0.921946	0.900452	0.874434	0.875566	0.886878	0.917421	0.902715	0.878959	0.873303	0.893665	0.854072	0.855204	0.885747	1	0.929483	0.0451257
674	34	417	0.001668	112.033	7.77268	17.8946	3.71794	0.97482	0.954436	0.942446	0.935252	0.960432	0.906475	0.92446	0.926859	0.90048	0.869305	0.874101	0.884892	0.920863	0.901679	0.8753	0.870504	0.893285	0.847722	0.853717	0.886091	1	0.929849	0.0445441
674	22	18407	0.073628	98.8223	8.03243	12.3658	2.98523	0.938393	0.929565	0.917531	0.923616	0.931439	0.918808	0.923046	0.918835	0.886538	0.856549	0.89102	0.871788	0.904955	0.900011	0.878687	0.87703	0.888575	0.859836	0.849514	0.907698	1	0.914646	0.056724
676	24	17331	0.069324	98.7363	8.44624	12.3595	3.14872	0.939819	0.931164	0.918297	0.924413	0.932693	0.919912	0.923778	0.919797	0.886619	0.857596	0.891495	0.87205	0.904737	0.901217	0.878657	0.876724	0.889158	0.859471	0.850038	0.908315	1	0.91558	0.0562523
676	24	17331	0.069324	98.7363	8.44624	12.3595	3.14872	0.939819	0.931164	0.918297	0.924413	0.932693	0.919912	0.923778	0.919797	0.886619	0.857596	0.891495	0.87205	0.904737	0.901217	0.878657	0.876724	0.889158	0.859471	0.850038	0.908315	1	0.91558	0.0562523
681	29	14945	0.05978	127.733	9.26485	26.5098	5.7396	0.941285	0.931281	0.919371	0.925293	0.933356	0.920843	0.924289	0.920207	0.887454	0.856976	0.891569	0.872466	0.903178	0.90174	0.879659	0.87648	0.88896	0.859384	0.849247	0.909368	1	0.91619	0.0556807
682	30	307	0.001228	114.361	7.73509	19.0171	3.93737	0.962541	0.934853	0.933225	0.946254	0.959283	0.938111	0.931596	0.938111	0.910423	0.879479	0.912052	0.874593	0.892508	0.894137	0.874593	0.86645	0.864821	0.840391	0.890879	0.903909	1	0.929617	0.0490216
686	34	279	0.001116	114.355	7.82244	19.0202	3.99156	0.960573	0.930108	0.933692	0.948029	0.958781	0.94086	0.930108	0.937276	0.913978	0.874552	0.910394	0.87276	0.897849	0.892473	0.87276	0.870968	0.869176	0.835125	0.890681	0.90681	1	0.928981	0.0489661
686	22	16457	0.065828	99.7565	7.74077	12.6967	2.93746	0.950143	0.932643	0.910433	0.913532	0.932491	0.912165	0.903992	0.907729	0.862004	0.873124	0.88795	0.868415	0.913502	0.868658	0.879778	0.886219	0.888133	0.834538	0.846904	0.917452	1	0.911791	0.0566404
688	24	15478	0.061912	99.7054	8.15189	12.702	3.09947	0.951092	0.933196	0.911197	0.914265	0.933486	0.913329	0.904154	0.908806	0.862611	0.873789	0.88839	0.868685	0.913781	0.869718	0.879765	0.886193	0.888067	0.834216	0.84675	0.917431	1	0.912473	0.0563534
688	24	15478	0.061912	99.7054	8.15189	12.702	3.09947	0.951092	0.933196	0.911197	0.914265	0.933486	0.913329	0.904154	0.908806	0.862611	0.873789	0.88839	0.868685	0.913781	0.869718	0.879765	0.886193	0.888067	0.834216	0.84675	0.917431	1	0.912473	0.0563534
693	29	13293	0.053172	127.083	9.07186	26.0967	5.57602	0.952644	0.933348	0.911457	0.914918	0.934402	0.91409	0.904499	0.908034	0.863387	0.87516	0.889227	0.869179	0.913413	0.869405	0.87926	0.887309	0.88855	0.835402	0.846423	0.917588	1	0.913054	0.0559112
694	30	373	0.001492	113.293	8.0378	18.5143	3.92092	0.97319	0.938338	0.928954	0.938338	0.949062	0.934316	0.927614	0.906166	0.857909	0.879357	0.908847	0.857909	0.928954	0.882038	0.900804	0.908847	0.908847	0.827078	0.86059	0.904826	1	0.926455	0.0537166
698	34	353	0.001412	113.274	7.97745	18.5012	3.89303	0.971671	0.937677	0.929178	0.936261	0.951841	0.934844	0.929178	0.909348	0.859773	0.882436	0.910765	0.86119	0.927762	0.883853	0.902266	0.907932	0.910765	0.828612	0.862606	0.902266	1	0.926912	0.0543353
698	22	17281	0.069124	98.487	8.08356	12.2455	2.98611	0.934408	0.910451	0.918234	0.924339	0.943117	0.899543	0.934408	0.925236	0.871506	0.869683	0.87168	0.863839	0.928361	0.884902	0.897749	0.880852	0.890718	0.861929	0.846652	0.886494	1	0.911882	0.0590628
700	24	16228	0.064912	98.3964	8.49368	12.2376	3.14638	0.935513	0.912035	0.91869	0.92476	0.943739	0.900511	0.935112	0.925592	0.872165	0.870594	0.872011	0.864832	0.928611	0.885352	0.8978	0.881439	0.891484	0.86246	0.847116	0.886246	1	0.912657	0.0587381
700	24	16228	0.064912	98.3964	8.49368	12.2376	3.14638	0.935513	0.912035	0.91869	0.92476	0.943739	0.900511	0.935112	0.925592	0.872165	0.870594	0.872011	0.864832	0.928611	0.885352	0.8978	0.881439	0.891484	0.86246	0.847116	0.886246	1	0.912657	0.0587381
705	29	13925	0.0557	126.102	9.34983	25.5294	5.64933	0.937774	0.913609	0.919641	0.925925	0.944345	0.900862	0.93526	0.924488	0.870844	0.871311	0.871311	0.863986	0.929659	0.886391	0.8986	0.882154	0.891885	0.861795	0.846786	0.885889	1	0.91341	0.0582161
706	30	428	0.001712	112.601	8.08619	18.1848	3.88665	0.955607	0.935748	0.941589	0.934579	0.956776	0.918224	0.945093	0.932243	0.882009	0.892523	0.89486	0.883178	0.940421	0.889019	0.889019	0.890187	0.885514	0.877336	0.85514	0.88785	1	0.928266	0.0494957
710	34	387	0.001548	112.279	7.99624	18.0256	3.81886	0.95478	0.944444	0.944444	0.934109	0.96124	0.921189	0.949612	0.927649	0.882429	0.891473	0.897933	0.883721	0.939276	0.890181	0.894057	0.886305	0.888889	0.882429	0.866925	0.887597	1	0.930445	0.0485419
710	22	21520	0.08608	97.0421	7.8011	11.7073	2.79615	0.94842	0.926952	0.935107	0.90223	0.92493	0.882412	0.918007	0.911803	0.889591	0.857319	0.88348	0.909712	0.924954	0.874628	0.886501	0.865079	0.89684	0.892635	0.883759	0.871887	1	0.913406	0.0576488
712	24	20267	0.081068	96.9551	8.20862	11.7003	2.95335	0.948981	0.927912	0.935486	0.903834	0.926654	0.882272	0.918908	0.91274	0.889846	0.858267	0.884492	0.910298	0.925396	0.876055	0.886663	0.866014	0.896507	0.892707	0.883752	0.871762	1	0.914181	0.0573451
712	24	20267	0.081068	96.9551	8.20862	11.7003	2.95335	0.948981	0.927912	0.935486	0.903834	0.926654	0.882272	0.918908	0.91274	0.889846	0.858267	0.884492	0.910298	0.925396	0.876055	0.886663	0.866014	0.896507	0.892707	0.883752	0.871762	1	0.914181	0.0573451
717	29	17512	0.070048	127.439	9.143	26.3193	5.64337	0.949435	0.92862	0.936301	0.905836	0.927107	0.883451	0.919427	0.913231	0.889847	0.858297	0.885193	0.910376	0.926051	0.876171	0.888391	0.865749	0.896956	0.894044	0.88368	0.871774	1	0.914879	0.0572464
718	30	529	0.002116	112.664	7.59289	18.1836	3.69344	0.980151	0.934783	0.965974	0.927221	0.94896	0.907372	0.925331	0.916824	0.906427	0.876181	0.900756	0.91966	0.91966	0.880907	0.896975	0.873346	0.890359	0.89414	0.891304	0.880907	1	0.931795	0.045085
722	34	474	0.001896	112.674	7.5292	18.1837	3.64965	0.981013	0.936709	0.96519	0.92616	0.949367	0.913502	0.924051	0.918776	0.904008	0.874473	0.900844	0.916667	0.924051	0.883966	0.899789	0.871308	0.89135	0.89557	0.89135	0.879747	1	0.932417	0.0446406
722	22	15626	0.062504	99.6739	7.93699	12.6773	3.0119	0.950595	0.914501	0.932068	0.91207	0.946627	0.895431	0.917573	0.931972	0.888359	0.877704	0.869544	0.882408	0.901222	0.895463	0.883719	0.868744	0.875624	0.855753	0.846154	0.866473	1	0.914641	0.05578
724	24	14764	0.059056	99.5809	8.3698	12.669	3.1862	0.951402	0.915267	0.933013	0.91293	0.947237	0.895591	0.918552	0.93281	0.889596	0.877879	0.869548	0.882349	0.901483	0.894947	0.88455	0.869107	0.875982	0.855256	0.84618	0.866466	1	0.915275	0.0554107
724	24	14764	0.059056	99.5809	8.3698	12.669	3.1862	0.951402	0.915267	0.933013	0.91293	0.947237	0.895591	0.918552	0.93281	0.889596	0.877879	0.869548	0.882349	0.901483	0.894947	0.88455	0.869107	0.875982	0.855256	0.84618	0.866466	1	0.915275	0.0554107
729	29	12763	0.051052	128.597	9.20321	27.0384	5.7914	0.952558	0.916242	0.933636	0.913422	0.9477	0.895793	0.91875	0.933754	0.890582	0.878007	0.87025	0.8831	0.902923	0.895048	0.883805	0.86978	0.876871	0.857126	0.846823	0.867155	1	0.915965	0.05518
730	30	313	0.001252	113.974	7.59518	18.8166	3.77978	0.976038	0.926518	0.955272	0.940895	0.963259	0.915335	0.920128	0.947284	0.907348	0.886581	0.875399	0.904153	0.913738	0.912141	0.908946	0.870607	0.872204	0.84984	0.86262	0.878594	1	0.932019	0.0479526
734	34	287	0.001148	113.946	7.41049	18.7912	3.6764	0.977352	0.925087	0.958188	0.939024	0.965157	0.921603	0.921603	0.945993	0.907666	0.885017	0.872822	0.904181	0.916376	0.907666	0.91115	0.869338	0.869338	0.853659	0.860627	0.876307	1	0.93261	0.0471507
734	22	17571	0.070284	98.756	8.06196	12.3429	2.98636	0.946702	0.920209	0.901172	0.909482	0.929941	0.904046	0.910193	0.926811	0.887542	0.839907	0.894599	0.872147	0.911104	0.897046	0.903193	0.886404	0.880769	0.861277	0.857692	0.891725	1	0.910156	0.0574544
736	24	16581	0.066324	98.6603	8.489	12.334	3.15657	0.947952	0.921145	0.902599	0.911043	0.930372	0.905223	0.911103	0.926814	0.888246	0.840299	0.89494	0.871992	0.911525	0.897684	0.903082	0.886678	0.881431	0.860805	0.857518	0.892166	1	0.911012	0.0571016
736	24	16581	0.066324	98.6603	8.489	12.334	3.15657	0.947952	0.921145	0.902599	0.911043	0.930372	0.905223	0.911103	0.926814	0.888246	0.840299	0.89494	0.871992	0.911525	0.897684	0.903082	0.886678	0.881431	0.860805	0.857518	0.892166	1	0.911012	0.0571016
741	29	14269	0.057076	126.327	9.33411	25.6626	5.66036	0.948735	0.922594	0.902866	0.910365	0.931285	0.905354	0.911907	0.92694	0.88857	0.840248	0.895087	0.873187	0.911557	0.897926	0.903427	0.887799	0.882017	0.861448	0.857839	0.892319	1	0.911512	0.0568844
742	30	469	0.001876	112.907	7.89242	18.3191	3.84465	0.960554	0.942431	0.924307	0.927505	0.95629	0.920043	0.926439	0.930704	0.8742	0.84435	0.907249	0.880597	0.91791	0.922175	0.913646	0.896588	0.894456	0.885928	0.869936	0.910448	1	0.925591	0.0500595
746	34	434	0.001736	112.812	7.82739	18.2692	3.80404	0.963134	0.9447	0.926267	0.926267	0.958525	0.919355	0.926267	0.930876	0.873272	0.841014	0.903226	0.879032	0.919355	0.920507	0.918203	0.898618	0.894009	0.887097	0.868664	0.913594	1	0.926275	0.0500839
746	22	21185	0.08474	97.5156	7.9139	11.8831	2.86775	0.959665	0.921265	0.922186	0.906325	0.934694	0.91763	0.916073	0.891551	0.898159	0.885461	0.874227	0.872575	0.90465	0.866651	0.876469	0.901463	0.866084	0.85957	0.849799	0.884045	1	0.914191	0.0549853
748	24	19980	0.07992	97.3996	8.32708	11.8661	3.02078	0.95981	0.922497	0.922948	0.907758	0.935511	0.918619	0.916567	0.892467	0.899174	0.885986	0.874525	0.873048	0.90478	0.866942	0.875651	0.901627	0.865941	0.86046	0.84975	0.883959	1	0.914887	0.054649
748	24	19980	0.07992	97.3996	8.32708	11.8661	3.02078	0.95981	0.922497	0.922948	0.907758	0.935511	0.918619	0.916567	0.892467	0.899174	0.885986	0.874525	0.873048	0.90478	0.866942	0.875651	0.901627	0.865941	0.86046	0.84975	0.883959	1	0.914887	0.054649
753	29	17103	0.068412	125.262	9.15583	25.0133	5.46708	0.960679	0.922733	0.923931	0.908262	0.936707	0.919839	0.916827	0.893937	0.899637	0.88695	0.874993	0.872683	0.904578	0.867889	0.87511	0.901479	0.866895	0.860902	0.849383	0.88426	1	0.915551	0.0546694
754	30	653	0.002612	111.825	7.83414	17.8015	3.77516	0.972435	0.944104	0.947167	0.924196	0.942573	0.93415	0.915008	0.896631	0.911179	0.897397	0.879786	0.878254	0.8951	0.856815	0.885145	0.917305	0.865237	0.864472	0.839969	0.882848	1	0.926575	0.0491392
758	34	600	0.0024	111.909	7.83856	17.8415	3.79031	0.971667	0.945	0.95	0.928333	0.943333	0.936667	0.918333	0.894167	0.911667	0.8975	0.876667	0.880833	0.895833	0.855833	0.880833	0.913333	0.865833	0.864167	0.834167	0.884167	1	0.92739	0.0484255
758	22	19207	0.076828	97.6664	8.01212	11.9434	2.92831	0.948222	0.93354	0.908237	0.909825	0.95335	0.899047	0.915526	0.897563	0.857083	0.871349	0.883324	0.880434	0.881267	0.86557	0.873223	0.881892	0.883949	0.855808	0.857552	0.881423	1	0.910832	0.0558706
760	24	18068	0.072272	97.5854	8.43499	11.9398	3.09093	0.949441	0.934663	0.908872	0.911003	0.95326	0.9001	0.916344	0.898522	0.857234	0.871707	0.88344	0.880784	0.882084	0.866532	0.873257	0.883053	0.884271	0.855214	0.857981	0.881586	1	0.911591	0.0555271
760	24	18068	0.072272	97.5854	8.43499	11.9398	3.09093	0.949441	0.934663	0.908872	0.911003	0.95326	0.9001	0.916344	0.898522	0.857234	0.871707	0.88344	0.880784	0.882084	0.866532	0.873257	0.883053	0.884271	0.855214	0.857981	0.881586	1	0.911591	0.0555271
765	29	15541	0.062164	125.763	9.26775	25.32	5.58042	0.950711	0.935397	0.910109	0.910624	0.953414	0.89962	0.917122	0.899588	0.85786	0.872048	0.884853	0.879673	0.88215	0.867737	0.874011	0.883663	0.884467	0.855383	0.858439	0.88289	1	0.912174	0.0553447
766	30	543	0.002172	112.609	8.50219	18.2172	4.07587	0.96593	0.957643	0.938306	0.922652	0.963168	0.90884	0.939227	0.921731	0.88582	0.895948	0.883978	0.905157	0.870166	0.880295	0.860958	0.899632	0.889503	0.865562	0.864641	0.895948	1	0.928445	0.0463006
770	34	490	0.00196	112.554	8.44595	18.1864	4.03465	0.967347	0.954082	0.940816	0.922449	0.960204	0.910204	0.945918	0.923469	0.893878	0.897959	0.888776	0.908163	0.867347	0.883673	0.861224	0.905102	0.886735	0.863265	0.866327	0.895918	1	0.92952	0.0455311
770	22	19523	0.078092	97.3977	8.03792	11.8484	2.92326	0.939328	0.896455	0.934436	0.917328	0.942145	0.889464	0.911438	0.92117	0.853711	0.843313	0.88849	0.886365	0.915971	0.849024	0.909594	0.897147	0.898197	0.867899	0.841443	0.888644	1	0.908535	0.0582962
772	24	18342	0.073368	97.3455	8.46013	11.8554	3.09129	0.940492	0.898157	0.935585	0.918193	0.942972	0.890197	0.912142	0.921928	0.85356	0.842465	0.888998	0.887144	0.916285	0.849226	0.910097	0.89783	0.898321	0.867981	0.842247	0.888725	1	0.909366	0.0580526
772	24	18342	0.073368	97.3455	8.46013	11.8554	3.09129	0.940492	0.898157	0.935585	0.918193	0.942972	0.890197	0.912142	0.921928	0.85356	0.842465	0.888998	0.887144	0.916285	0.849226	0.910097	0.89783	0.898321	0.867981	0.842247	0.888725	1	0.909366	0.0580526
777	29	15751	0.063004	125.594	9.29698	25.2226	5.59962	0.941464	0.899371	0.936702	0.919116	0.943019	0.890801	0.912387	0.922449	0.854231	0.842994	0.889404	0.88734	0.916386	0.850041	0.910577	0.899371	0.89861	0.867659	0.842423	0.888198	1	0.910074	0.0577793
778	30	517	0.002068	112.313	7.69675	18.0224	3.71322	0.965184	0.940039	0.944874	0.933269	0.94971	0.898453	0.924565	0.933269	0.871373	0.858801	0.902321	0.895551	0.921663	0.855899	0.913926	0.913926	0.908124	0.877176	0.851064	0.890716	1	0.92613	0.0501481
782	34	487	0.001948	112.424	7.58598	18.0679	3.65033	0.965092	0.941478	0.944559	0.929158	0.949692	0.900411	0.926078	0.936345	0.87269	0.856263	0.903491	0.897331	0.925051	0.855236	0.913758	0.913758	0.910678	0.88193	0.851129	0.895277	1	0.926502	0.0502079
782	22	19435	0.07774	98.231	7.90251	12.1415	2.90932	0.951968	0.922485	0.926318	0.922485	0.950039	0.894186	0.913867	0.920942	0.873013	0.852508	0.850373	0.876434	0.919861	0.870234	0.892977	0.871006	0.890404	0.870954	0.879341	0.889864	1	0.914192	0.0552206
784	24	18328	0.073312	98.1724	8.32516	12.1455	3.07228	0.952968	0.923696	0.92667	0.924378	0.950431	0.895351	0.914475	0.922086	0.873145	0.853939	0.850693	0.876228	0.920477	0.870853	0.892705	0.870335	0.891232	0.870908	0.878928	0.890605	1	0.915004	0.0548045
784	24	18328	0.073312	98.1724	8.32516	12.1455	3.07228	0.952968	0.923696	0.92667	0.924378	0.950431	0.895351	0.914475	0.922086	0.873145	0.853939	0.850693	0.876228	0.920477	0.870853	0.892705	0.870335	0.891232	0.870908	0.878928	0.890605	1	0.915004	0.0548045
789	29	15827	0.063308	124.62	9.20505	24.6406	5.44518	0.954097	0.923896	0.928666	0.924938	0.951539	0.895527	0.915524	0.922759	0.873981	0.854394	0.851077	0.877583	0.920326	0.87158	0.892178	0.872875	0.891357	0.870285	0.879004	0.891546	1	0.915812	0.0544437
790	30	519	0.002076	112.109	7.41469	17.9076	3.53525	0.973025	0.947977	0.944123	0.944123	0.966281	0.915222	0.938343	0.936416	0.873796	0.885356	0.851638	0.887283	0.944123	0.874759	0.898844	0.868015	0.913295	0.866089	0.884393	0.901734	1	0.932238	0.0475384
794	34	478	0.001912	112.081	7.39509	17.8929	3.52106	0.973849	0.951883	0.944561	0.944561	0.965481	0.91318	0.944561	0.933054	0.876569	0.884937	0.855649	0.890167	0.944561	0.875523	0.893305	0.865063	0.911088	0.870293	0.882845	0.900628	1	0.933127	0.046917
794	22	18634	0.074536	98.229	7.87875	12.1393	2.89643	0.953338	0.922427	0.92189	0.902678	0.94934	0.910003	0.911694	0.911264	0.872142	0.877724	0.882929	0.860282	0.922534	0.902893	0.882607	0.879682	0.86428	0.874262	0.850998	0.862187	1	0.913867	0.0572759
796	24	17598	0.070392	98.1232	8.32847	12.1277	3.06945	0.95437	0.923656	0.923031	0.903171	0.949824	0.910558	0.91232	0.912462	0.87348	0.878623	0.883794	0.860865	0.922889	0.902944	0.883339	0.879787	0.864416	0.874446	0.851574	0.862541	1	0.914694	0.0568145
796	24	17598	0.070392	98.1232	8.32847	12.1277	3.06945	0.95437	0.923656	0.923031	0.903171	0.949824	0.910558	0.91232	0.912462	0.87348	0.878623	0.883794	0.860865	0.922889	0.902944	0.883339	0.879787	0.864416	0.874446	0.851574	0.862541	1	0.914694	0.0568145
801	29	15177	0.060708	126.579	9.19431	25.802	5.607	0.955327	0.924722	0.924853	0.903703	0.950978	0.911873	0.912862	0.912796	0.875404	0.878764	0.882915	0.86071	0.923008	0.902945	0.883771	0.880872	0.865224	0.873262	0.851453	0.862918	1	0.915534	0.056169
802	30	407	0.001628	112.587	7.9637	18.1705	3.84378	0.980344	0.929975	0.931204	0.918919	0.969287	0.932432	0.934889	0.92629	0.896806	0.894349	0.900491	0.873464	0.915233	0.916462	0.895577	0.85258	0.864865	0.898034	0.863636	0.853808	1	0.929539	0.0479658
806	34	371	0.001484	112.436	7.74044	18.0836	3.72154	0.979784	0.929919	0.93531	0.920485	0.971698	0.933962	0.936658	0.929919	0.890836	0.893531	0.902965	0.874663	0.911051	0.916442	0.892183	0.850404	0.861186	0.898922	0.865229	0.850404	1	0.930205	0.047668
806	22	16871	0.067484	98.6454	7.83225	12.2887	2.89237	0.949796	0.910734	0.928605	0.901962	0.95024	0.900984	0.907623	0.913016	0.888566	0.871466	0.894523	0.863968	0.894138	0.858426	0.87926	0.852795	0.858692	0.854573	0.84666	0.863642	1	0.910379	0.0549707
808	24	15917	0.063668	98.5732	8.23502	12.2862	3.05007	0.950462	0.912421	0.929541	0.902463	0.950776	0.90152	0.907991	0.9133	0.889144	0.871647	0.895112	0.864265	0.89417	0.858108	0.87972	0.853616	0.859144	0.854621	0.846987	0.864108	1	0.911044	0.0547194
808	24	15917	0.063668	98.5732	8.23502	12.2862	3.05007	0.950462	0.912421	0.929541	0.902463	0.950776	0.90152	0.907991	0.9133	0.889144	0.871647	0.895112	0.864265	0.89417	0.858108	0.87972	0.853616	0.859144	0.854621	0.846987	0.864108	1	0.911044	0.0547194
813	29	13662	0.054648	127.255	9.12802	26.2058	5.61037	0.950593	0.912238	0.930281	0.904223	0.950776	0.902174	0.909237	0.913556	0.889255	0.87242	0.89705	0.863527	0.894891	0.857085	0.879593	0.853682	0.860599	0.855695	0.847204	0.863453	1	0.911517	0.0543917
814	30	295	0.00118	114.883	8.40502	19.3197	4.23114	0.972881	0.954237	0.930508	0.930508	0.961017	0.925424	0.915254	0.922034	0.877966	0.869492	0.920339	0.854237	0.905085	0.891525	0.89661	0.879661	0.869492	0.845763	0.859322	0.855932	1	0.927415	0.0467928
818	34	275	0.0011	115.004	8.45959	19.3839	4.27224	0.970909	0.954545	0.929091	0.932727	0.963636	0.923636	0.914545	0.92	0.881818	0.865455	0.92	0.856364	0.903636	0.890909	0.9	0.883636	0.876364	0.845455	0.854545	0.856364	1	0.927343	0.0471363
818	22	15524	0.062096	99.7426	7.86755	12.6989	2.98816	0.949175	0.921927	0.923119	0.916516	0.953878	0.897352	0.91613	0.903794	0.881087	0.897224	0.891458	0.858187	0.911653	0.857543	0.874098	0.863373	0.87194	0.861022	0.853453	0.886369	1	0.913912	0.0543827
820	24	14614	0.058456	99.6537	8.30595	12.6923	3.16495	0.949911	0.923566	0.923669	0.917647	0.954051	0.897564	0.917066	0.904988	0.882065	0.898248	0.891987	0.859279	0.912892	0.857979	0.874743	0.863829	0.872588	0.861297	0.85442	0.886958	1	0.914752	0.0540801
820	24	14614	0.058456	99.6537	8.30595	12.6923	3.16495	0.949911	0.923566	0.923669	0.917647	0.954051	0.897564	0.917066	0.904988	0.882065	0.898248	0.891987	0.859279	0.912892	0.857979	0.874743	0.863829	0.872588	0.861297	0.85442	0.886958	1	0.914752	0.0540801
825	29	12605	0.05042	126.938	9.13674	26.0145	5.60584	0.95002	0.92495	0.92384	0.91908	0.955692	0.898413	0.918207	0.905553	0.882904	0.899167	0.892781	0.860492	0.912733	0.858747	0.875843	0.864459	0.871797	0.861523	0.85359	0.887465	1	0.915545	0.0539209
826	30	359	0.001436	112.667	7.88875	18.2026	3.77507	0.967967	0.948468	0.931755	0.91922	0.95961	0.902507	0.941504	0.915042	0.892758	0.91922	0.895543	0.87883	0.923398	0.880223	0.86351	0.877437	0.881616	0.866295	0.848189	0.9039	1	0.92725	0.0456456
830	34	335	0.00134	112.656	7.92419	18.1996	3.7936	0.968657	0.947761	0.932836	0.919403	0.959701	0.904478	0.943284	0.91194	0.891045	0.928358	0.889552	0.876119	0.922388	0.88209	0.862687	0.871642	0.877612	0.871642	0.850746	0.902985	1	0.927422	0.04628
830	22	17963	0.071852	97.992	8.02553	12.0614	2.92971	0.942938	0.91669	0.908033	0.928575	0.960307	0.893364	0.916634	0.907894	0.885236	0.875104	0.875772	0.87118	0.905584	0.873935	0.865446	0.896649	0.897846	0.870094	0.835161	0.86411	1	0.912136	0.0549945
832	24	16856	0.067424	97.9203	8.47092	12.0625	3.10088	0.94453	0.918516	0.90932	0.929402	0.960874	0.894311	0.917477	0.908757	0.886865	0.874733	0.876572	0.87144	0.90668	0.874644	0.865241	0.896328	0.898404	0.870788	0.835222	0.864588	1	0.913166	0.0546388
832	24	16856	0.067424	97.9203	8.47092	12.0625	3.10088	0.94453	0.918516	0.90932	0.929402	0.960874	0.894311	0.917477	0.908757	0.886865	0.874733	0.876572	0.87144	0.90668	0.874644	0.865241	0.896328	0.898404	0.870788	0.835222	0.864588	1	0.913166	0.0546388
837	29	14535	0.05814	124.66	9.40129	24.6807	5.55318	0.944926	0.919986	0.91001	0.929171	0.960922	0.895322	0.918645	0.910182	0.885862	0.874854	0.876161	0.871999	0.907052	0.875714	0.866288	0.897592	0.897764	0.871035	0.835845	0.863674	1	0.913705	0.054537
838	30	579	0.002316	111.208	8.02959	17.5246	3.80391	0.959413	0.948187	0.92228	0.940415	0.982729	0.915371	0.93696	0.915371	0.873921	0.87133	0.885147	0.879102	0.920553	0.882556	0.870466	0.895509	0.905872	0.87133	0.858377	0.873057	1	0.927028	0.0498546
842	34	539	0.002156	111.201	8.03107	17.5218	3.80349	0.960111	0.948052	0.92115	0.939703	0.982375	0.919295	0.93692	0.915584	0.876623	0.871058	0.8859	0.879406	0.923006	0.883117	0.868275	0.893321	0.908163	0.871985	0.858071	0.875696	1	0.927374	0.0492741
842	22	23417	0.093668	96.1772	7.97122	11.412	2.81596	0.941602	0.906008	0.930392	0.918905	0.945168	0.911902	0.895098	0.922983	0.86292	0.84887	0.89087	0.884358	0.905859	0.844536	0.863411	0.879874	0.89734	0.852927	0.856194	0.880621	1	0.909797	0.0562104
844	24	22035	0.08814	96.1246	8.37692	11.4179	2.97459	0.94241	0.907034	0.9312	0.919809	0.945768	0.912389	0.895961	0.923599	0.863535	0.849308	0.891854	0.885001	0.905922	0.845042	0.863944	0.880054	0.89789	0.853846	0.85641	0.879964	1	0.910515	0.0560171
844	24	22035	0.08814	96.1246	8.37692	11.4179	2.97459	0.94241	0.907034	0.9312	0.919809	0.945768	0.912389	0.895961	0.923599	0.863535	0.849308	0.891854	0.885001	0.905922	0.845042	0.863944	0.880054	0.89789	0.853846	0.85641	0.879964	1	0.910515	0.0560171
849	29	18836	0.075344	124.517	9.27385	24.5864	5.484	0.942636	0.907783	0.932151	0.920843	0.947202	0.913756	0.896873	0.92379	0.863426	0.85034	0.892175	0.885379	0.905819	0.845774	0.864594	0.879884	0.897961	0.85403	0.855622	0.879592	1	0.911186	0.0559112
850	30	784	0.003136	110.957	8.16004	17.4162	3.82723	0.96301	0.926658	0.945791	0.934311	0.951531	0.941327	0.89477	0.935587	0.871811	0.855867	0.901148	0.903061	0.906888	0.850765	0.883291	0.88648	0.896046	0.852679	0.858418	0.875638	1	0.923924	0.0508409
854	34	723	0.002892	110.785	8.18572	17.3385	3.82552	0.966113	0.928077	0.948133	0.934302	0.952974	0.9426	0.896957	0.937068	0.871369	0.859613	0.900415	0.903873	0.905947	0.847165	0.88935	0.888658	0.894882	0.854772	0.863762	0.874136	1	0.925437	0.0495254
854	22	22107	0.088428	97.1217	7.94672	11.7443	2.86967	0.961958	0.924775	0.920613	0.919392	0.954471	0.916045	0.897996	0.919234	0.887637	0.862148	0.861401	0.858936	0.919098	0.869476	0.888972	0.86839	0.881395	0.861153	0.873502	0.876397	1	0.916204	0.053858
856	24	20823	0.083292	97.0349	8.3664	11.7384	3.02659	0.962541	0.925875	0.921241	0.920521	0.955218	0.916631	0.898814	0.920256	0.887744	0.862868	0.861643	0.859146	0.919512	0.870216	0.889497	0.869255	0.882174	0.861571	0.873745	0.876507	1	0.916916	0.0535245
856	24	20823	0.083292	97.0349	8.3664	11.7384	3.02659	0.962541	0.925875	0.921241	0.920521	0.955218	0.916631	0.898814	0.920256	0.887744	0.862868	0.861643	0.859146	0.919512	0.870216	0.889497	0.869255	0.882174	0.861571	0.873745	0.876507	1	0.916916	0.0535245
861	29	17884	0.071536	124.063	9.21827	24.3183	5.41931	0.964074	0.926527	0.922221	0.921438	0.955938	0.917887	0.899212	0.921466	0.888839	0.862559	0.862335	0.859567	0.919845	0.871226	0.890293	0.869017	0.881402	0.862391	0.874217	0.877069	1	0.917765	0.0530374
862	30	743	0.002972	111.602	8.03184	17.711	3.9153	0.981157	0.94751	0.943472	0.931359	0.956931	0.934724	0.913863	0.935397	0.90175	0.851952	0.866083	0.875505	0.935397	0.876851	0.888291	0.87214	0.87214	0.862046	0.867429	0.882907	1	0.930086	0.0480144
866	34	672	0.002688	111.557	8.07481	17.6931	3.94891	0.981399	0.949405	0.947917	0.934524	0.958333	0.935268	0.912202	0.938244	0.900298	0.853423	0.869048	0.880208	0.938988	0.87872	0.894345	0.877976	0.876488	0.859375	0.870536	0.880952	1	0.931924	0.047522
866	22	20535	0.08214	97.8392	8.04751	12.0081	2.95828	0.944923	0.902191	0.915218	0.909058	0.952082	0.913952	0.900755	0.913514	0.883272	0.873533	0.879985	0.874069	0.899805	0.866155	0.892233	0.887217	0.874629	0.879255	0.836815	0.861967	1	0.909559	0.0577026
868	24	19319	0.077276	97.7474	8.49065	12.002	3.13212	0.945391	0.903799	0.916611	0.909545	0.952689	0.914928	0.901807	0.914488	0.88356	0.874036	0.880739	0.874605	0.900409	0.866039	0.893343	0.887494	0.875589	0.87973	0.836974	0.861923	1	0.910384	0.057298
868	24	19319	0.077276	97.7474	8.49065	12.002	3.13212	0.945391	0.903799	0.916611	0.909545	0.952689	0.914928	0.901807	0.914488	0.88356	0.874036	0.880739	0.874605	0.900409	0.866039	0.893343	0.887494	0.875589	0.87973	0.836974	0.861923	1	0.910384	0.057298
873	29	16559	0.066236	124.988	9.33549	24.8681	5.56826	0.946464	0.905338	0.918081	0.909898	0.953228	0.914941	0.903285	0.91491	0.884172	0.873785	0.882028	0.874238	0.900719	0.866387	0.892868	0.887282	0.875717	0.879975	0.837611	0.861676	1	0.911143	0.0570484
874	30	580	0.00232	111.906	7.67063	17.8292	3.71053	0.963793	0.922414	0.935345	0.925862	0.957759	0.925	0.900862	0.925	0.903448	0.883621	0.884483	0.886207	0.886207	0.869828	0.907759	0.90431	0.884483	0.898276	0.831034	0.863793	1	0.922811	0.0474887
878	34	534	0.002136	111.78	7.73385	17.7741	3.74326	0.964419	0.92603	0.933521	0.929775	0.960674	0.923221	0.905431	0.923221	0.902622	0.881086	0.884831	0.883895	0.883895	0.873596	0.910112	0.905431	0.883895	0.895131	0.831461	0.86236	1	0.923663	0.0477444
878	22	18240	0.07296	98.4114	7.90573	12.2074	2.91688	0.954304	0.932401	0.913624	0.907018	0.94597	0.886266	0.912719	0.907895	0.871162	0.880894	0.872396	0.855154	0.904249	0.846765	0.860554	0.859073	0.877412	0.860718	0.849287	0.865049	1	0.910036	0.0560968
880	24	17120	0.06848	98.288	8.33893	12.1885	3.08841	0.955315	0.933586	0.915829	0.908002	0.946846	0.887266	0.913989	0.908732	0.872109	0.880841	0.871875	0.856192	0.904498	0.847342	0.860018	0.859901	0.87722	0.861828	0.848569	0.865713	1	0.911006	0.0557137
880	24	17120	0.06848	98.288	8.33893	12.1885	3.08841	0.955315	0.933586	0.915829	0.908002	0.946846	0.887266	0.913989	0.908732	0.872109	0.880841	0.871875	0.856192	0.904498	0.847342	0.860018	0.859901	0.87722	0.861828	0.848569	0.865713	1	0.911006	0.0557137
885	29	14750	0.059	126.481	9.1887	25.7431	5.5988	0.956	0.93461	0.917119	0.909593	0.948136	0.887254	0.914475	0.907898	0.872746	0.882	0.872407	0.855322	0.905763	0.848407	0.859661	0.862034	0.878407	0.862237	0.848373	0.866508	1	0.911783	0.0555052
886	30	412	0.001648	113.543	7.81415	18.621	3.85612	0.964806	0.941748	0.934466	0.924757	0.967233	0.896845	0.929612	0.916262	0.867718	0.894417	0.872573	0.872573	0.915049	0.856796	0.856796	0.859223	0.906553	0.862864	0.845874	0.878641	1	0.922313	0.0523702
890	34	387	0.001548	113.504	7.74262	18.5972	3.82137	0.963824	0.944444	0.935401	0.926357	0.966408	0.895349	0.934109	0.919897	0.866925	0.900517	0.869509	0.879845	0.910853	0.854005	0.855297	0.855297	0.905685	0.861757	0.843669	0.873385	1	0.923008	0.0520161
890	22	16127	0.064508	99.2953	7.82603	12.5291	2.94129	0.945061	0.927203	0.90798	0.926366	0.937589	0.89654	0.916848	0.921591	0.89778	0.887859	0.876604	0.86597	0.901997	0.849011	0.85484	0.886061	0.888293	0.873132	0.823278	0.881379	1	0.912564	0.0555004
892	24	15174	0.060696	99.2009	8.2643	12.5205	3.11976	0.94573	0.928463	0.909022	0.92731	0.938316	0.896731	0.918084	0.921642	0.899268	0.888329	0.877356	0.866976	0.902168	0.848689	0.855641	0.886549	0.888197	0.873237	0.823909	0.88187	1	0.913337	0.0551731
892	24	15174	0.060696	99.2009	8.2643	12.5205	3.11976	0.94573	0.928463	0.909022	0.92731	0.938316	0.896731	0.918084	0.921642	0.899268	0.888329	0.877356	0.866976	0.902168	0.848689	0.855641	0.886549	0.888197	0.873237	0.823909	0.88187	1	0.913337	0.0551731
897	29	13060	0.05224	127.753	9.17466	26.5146	5.7117	0.946708	0.930551	0.910643	0.929671	0.938438	0.898851	0.91853	0.922779	0.899885	0.888208	0.876761	0.86807	0.903101	0.850191	0.856738	0.886103	0.88817	0.873086	0.824349	0.882542	1	0.914491	0.0548995
898	30	291	0.001164	113.992	8.52181	18.8904	4.31403	0.960481	0.948454	0.927835	0.950172	0.941581	0.895189	0.893471	0.920962	0.88488	0.900344	0.881443	0.853952	0.896907	0.869416	0.860825	0.883162	0.876289	0.896907	0.83677	0.896907	1	0.921156	0.0489417
902	34	269	0.001076	114.038	8.43556	18.9071	4.28553	0.959108	0.947955	0.933086	0.951673	0.94052	0.899628	0.895911	0.916357	0.8829	0.905204	0.884758	0.855019	0.905204	0.869888	0.856877	0.884758	0.873606	0.907063	0.843866	0.903346	1	0.922339	0.0482964
902	22	14560	0.05824	99.7332	7.78181	12.6903	2.95186	0.940453	0.910886	0.918407	0.921051	0.940419	0.906078	0.87785	0.920913	0.866243	0.875275	0.884306	0.875206	0.911195	0.873317	0.882315	0.863874	0.880838	0.853331	0.864904	0.875824	1	0.908553	0.0546974
904	24	13722	0.054888	99.6634	8.25414	12.6926	3.14234	0.941627	0.911565	0.919254	0.921622	0.941153	0.906828	0.878298	0.921149	0.866638	0.875237	0.884601	0.875638	0.911857	0.874362	0.882379	0.864123	0.881213	0.853666	0.865472	0.875893	1	0.909202	0.054417
904	24	13722	0.054888	99.6634	8.25414	12.6926	3.14234	0.941627	0.911565	0.919254	0.921622	0.941153	0.906828	0.878298	0.921149	0.866638	0.875237	0.884601	0.875638	0.911857	0.874362	0.882379	0.864123	0.881213	0.853666	0.865472	0.875893	1	0.909202	0.054417
909	29	11830	0.04732	128.481	9.17018	26.9639	5.78662	0.943153	0.913271	0.921006	0.922147	0.941758	0.908115	0.881107	0.921386	0.867033	0.875782	0.883643	0.875655	0.912426	0.876205	0.883052	0.864497	0.881784	0.854057	0.86716	0.874387	1	0.910291	0.0540928
910	30	204	0.000816	114.404	7.59107	19.0271	3.79469	0.970588	0.95098	0.943627	0.921569	0.965686	0.933824	0.92402	0.921569	0.89951	0.894608	0.914216	0.892157	0.909314	0.855392	0.89951	0.862745	0.914216	0.867647	0.857843	0.875	1	0.931618	0.0471946
914	34	194	0.000776	114.318	7.56527	18.9833	3.77374	0.971649	0.951031	0.940722	0.917526	0.966495	0.938144	0.92268	0.925258	0.904639	0.889175	0.912371	0.889175	0.907216	0.853093	0.902062	0.878866	0.912371	0.863402	0.858247	0.878866	1	0.931596	0.0473738
914	22	14880	0.05952	99.2927	7.71246	12.5212	2.882	0.955309	0.923622	0.912231	0.936324	0.936492	0.905444	0.914281	0.935585	0.854368	0.881116	0.882762	0.896774	0.92127	0.854402	0.86623	0.900336	0.881788	0.84664	0.856351	0.885988	1	0.915976	0.0572157
916	24	14007	0.056028	99.2159	8.15423	12.5189	3.05798	0.955879	0.92518	0.912972	0.937531	0.937067	0.90669	0.915292	0.936282	0.855287	0.882273	0.883201	0.898015	0.92236	0.854823	0.865674	0.901121	0.882059	0.847398	0.856786	0.886557	1	0.91687	0.056589
916	24	14007	0.056028	99.2159	8.15423	12.5189	3.05798	0.955879	0.92518	0.912972	0.937531	0.937067	0.90669	0.915292	0.936282	0.855287	0.882273	0.883201	0.898015	0.92236	0.854823	0.865674	0.901121	0.882059	0.847398	0.856786	0.886557	1	0.91687	0.056589
921	29	12040	0.04816	127.378	9.04046	26.2731	5.55395	0.957018	0.926993	0.913123	0.937375	0.937998	0.908306	0.915075	0.937542	0.856312	0.882101	0.88206	0.897965	0.923463	0.855648	0.865822	0.901453	0.882724	0.847716	0.856022	0.888289	1	0.917578	0.056119
922	30	316	0.001264	112.624	7.73636	18.1726	3.73715	0.976266	0.952532	0.936709	0.946203	0.947785	0.925633	0.920886	0.935127	0.870253	0.889241	0.897152	0.916139	0.924051	0.867089	0.890823	0.900316	0.879747	0.848101	0.852848	0.889241	1	0.931735	0.0470405
926	34	294	0.001176	112.621	7.76421	18.1731	3.75268	0.97449	0.954082	0.942177	0.943878	0.94898	0.930272	0.928571	0.937075	0.870748	0.886054	0.896259	0.913265	0.92517	0.865646	0.891156	0.896259	0.877551	0.848639	0.848639	0.886054	1	0.932662	0.0472997
926	22	17954	0.071816	97.7928	7.91653	11.9828	2.87248	0.948674	0.923165	0.913111	0.912359	0.953158	0.91584	0.886265	0.905982	0.884455	0.866715	0.868943	0.875292	0.895065	0.868302	0.873343	0.893868	0.880612	0.866576	0.849616	0.857386	1	0.910984	0.0538919
928	24	16901	0.067604	97.7478	8.3699	11.9938	3.05011	0.949145	0.924531	0.913467	0.912372	0.953287	0.916366	0.8869	0.906603	0.884622	0.8677	0.869416	0.875954	0.895036	0.868943	0.873587	0.893468	0.880273	0.867641	0.849654	0.857494	1	0.91148	0.0536913
928	24	16901	0.067604	97.7478	8.3699	11.9938	3.05011	0.949145	0.924531	0.913467	0.912372	0.953287	0.916366	0.8869	0.906603	0.884622	0.8677	0.869416	0.875954	0.895036	0.868943	0.873587	0.893468	0.880273	0.867641	0.849654	0.857494	1	0.91148	0.0536913
933	29	14469	0.057876	125.922	9.20832	25.4092	5.54837	0.950273	0.925738	0.912952	0.913574	0.954765	0.917133	0.888278	0.907388	0.88465	0.867199	0.867925	0.876149	0.89436	0.868996	0.873523	0.894395	0.880952	0.867786	0.849644	0.857869	1	0.912099	0.0535745
934	30	423	0.001692	112.912	8.07859	18.3349	3.9826	0.968085	0.947991	0.93026	0.921986	0.968085	0.929078	0.916076	0.914894	0.894799	0.868794	0.881797	0.881797	0.898345	0.879433	0.871158	0.903073	0.891253	0.86052	0.847518	0.841608	1	0.925547	0.0457563
938	34	390	0.00156	112.855	8.15248	18.3127	4.01579	0.966667	0.948718	0.932051	0.921795	0.966667	0.926923	0.921795	0.919231	0.897436	0.873077	0.883333	0.880769	0.898718	0.875641	0.871795	0.897436	0.891026	0.858974	0.848718	0.839744	1	0.926037	0.0463084
938	22	19640	0.07856	98.0758	7.77072	12.0774	2.8509	0.94804	0.911584	0.921894	0.907892	0.946181	0.90942	0.906568	0.917363	0.876757	0.884063	0.877622	0.847556	0.899516	0.850891	0.876298	0.872454	0.880575	0.86502	0.839308	0.863747	1	0.909977	0.0543608
940	24	18456	0.073824	98.0401	8.21378	12.0906	3.02392	0.949393	0.912549	0.922979	0.909108	0.946603	0.910192	0.906832	0.917805	0.877303	0.884645	0.878143	0.847448	0.899355	0.852514	0.877059	0.872291	0.880364	0.865166	0.83951	0.863811	1	0.910757	0.0540476
940	24	18456	0.073824	98.0401	8.21378	12.0906	3.02392	0.949393	0.912549	0.922979	0.909108	0.946603	0.910192	0.906832	0.917805	0.877303	0.884645	0.878143	0.847448	0.899355	0.852514	0.877059	0.872291	0.880364	0.865166	0.83951	0.863811	1	0.910757	0.0540476
945	29	15883	0.063532	126.389	9.09549	25.6794	5.5376	0.950482	0.914405	0.923818	0.909054	0.947617	0.909211	0.908204	0.917427	0.877983	0.883744	0.877731	0.847006	0.899137	0.853302	0.87792	0.872096	0.879494	0.866807	0.83964	0.863313	1	0.911311	0.0536257
946	30	436	0.001744	113.278	7.77918	18.4914	3.87078	0.974771	0.93578	0.941514	0.912844	0.956422	0.911697	0.933486	0.923165	0.895642	0.888761	0.877294	0.83945	0.923165	0.865826	0.892202	0.866972	0.880734	0.866972	0.857798	0.87844	1	0.924616	0.0458107
950	34	396	0.001584	113.116	7.428	18.3902	3.65284	0.973485	0.931818	0.939394	0.914141	0.957071	0.915404	0.935606	0.924242	0.895202	0.887626	0.875	0.84596	0.92298	0.863636	0.887626	0.866162	0.881313	0.861111	0.856061	0.872475	1	0.924083	0.0458642
950	22	17263	0.069052	99.1361	7.81205	12.4689	2.9181	0.949024	0.915832	0.916063	0.924028	0.935006	0.885825	0.897237	0.90972	0.874327	0.90581	0.865724	0.85579	0.909575	0.842727	0.868621	0.893356	0.888635	0.863755	0.840294	0.85524	1	0.908902	0.0550697
952	24	16270	0.06508	99.0465	8.22209	12.4602	3.07878	0.949939	0.917087	0.916902	0.924647	0.936048	0.886878	0.898279	0.911002	0.875907	0.906269	0.867025	0.857253	0.909619	0.843884	0.869207	0.893823	0.888783	0.863337	0.839797	0.854948	1	0.909832	0.0547592
952	24	16270	0.06508	99.0465	8.22209	12.4602	3.07878	0.949939	0.917087	0.916902	0.924647	0.936048	0.886878	0.898279	0.911002	0.875907	0.906269	0.867025	0.857253	0.909619	0.843884	0.869207	0.893823	0.888783	0.863337	0.839797	0.854948	1	0.909832	0.0547592
957	29	14025	0.0561	127.012	9.09875	26.0555	5.57464	0.950909	0.917968	0.918574	0.925312	0.936613	0.887094	0.899073	0.912549	0.876898	0.906417	0.867522	0.858217	0.910374	0.84656	0.869733	0.893583	0.887879	0.864029	0.839929	0.855116	1	0.910688	0.0543292
958	30	460	0.00184	112.837	8.20771	18.3073	4.01198	0.961957	0.925	0.936957	0.948913	0.956522	0.896739	0.916304	0.920652	0.881522	0.915217	0.867391	0.9	0.9	0.847826	0.875	0.893478	0.902174	0.872826	0.855435	0.847826	1	0.923069	0.0504846
962	34	430	0.00172	112.771	8.11995	18.2697	3.97293	0.961628	0.924419	0.936047	0.948837	0.954651	0.894186	0.915116	0.927907	0.883721	0.918605	0.867442	0.898837	0.9	0.843023	0.877907	0.89186	0.901163	0.873256	0.854651	0.847674	1	0.92292	0.0505974
962	22	19575	0.0783	97.3373	8.0532	11.8274	2.91643	0.95387	0.929936	0.923474	0.922095	0.943474	0.913231	0.888174	0.898621	0.86963	0.884623	0.893282	0.880996	0.914355	0.840587	0.852797	0.883116	0.867024	0.846335	0.828582	0.847842	1	0.913048	0.0552401
964	24	18413	0.073652	97.2562	8.43276	11.8214	3.06499	0.954543	0.930375	0.924374	0.923831	0.944278	0.913648	0.888829	0.899337	0.870934	0.88519	0.893065	0.880899	0.915413	0.841091	0.85274	0.88299	0.867566	0.84644	0.828464	0.849617	1	0.913756	0.0550685
964	24	18413	0.073652	97.2562	8.43276	11.8214	3.06499	0.954543	0.930375	0.924374	0.923831	0.944278	0.913648	0.888829	0.899337	0.870934	0.88519	0.893065	0.880899	0.915413	0.841091	0.85274	0.88299	0.867566	0.84644	0.828464	0.849617	1	0.913756	0.0550685
969	29	15881	0.063524	124.704	9.33789	24.7014	5.54295	0.955104	0.931081	0.924879	0.925792	0.945092	0.914646	0.88905	0.899943	0.872584	0.887161	0.89393	0.880864	0.916347	0.842075	0.853158	0.883635	0.867704	0.848624	0.82923	0.849695	1	0.914615	0.0547661
970	30	635	0.00254	112.13	8.15237	17.9662	3.92305	0.965354	0.953543	0.922835	0.941732	0.950394	0.938583	0.900787	0.914173	0.884252	0.895276	0.909449	0.90315	0.926772	0.853543	0.844094	0.891339	0.87874	0.83937	0.823622	0.854331	1	0.926165	0.050473
974	34	591	0.002364	111.856	8.05084	17.8296	3.8568	0.967851	0.958545	0.923858	0.94247	0.953469	0.937394	0.897631	0.914552	0.887479	0.896785	0.911168	0.901015	0.926396	0.852792	0.848562	0.892555	0.877327	0.837563	0.821489	0.85533	1	0.927557	0.0501062
974	22	21566	0.086264	96.9293	7.97975	11.6779	2.87665	0.948831	0.883938	0.90798	0.928893	0.94758	0.909	0.876959	0.921103	0.867106	0.87842	0.886859	0.894719	0.908096	0.855374	0.88104	0.857438	0.870954	0.872809	0.84464	0.879788	1	0.906861	0.0567236
976	24	20272	0.081088	96.8685	8.38184	11.6804	3.03065	0.949956	0.88563	0.908642	0.929977	0.948155	0.909629	0.877491	0.922134	0.868291	0.879316	0.887283	0.895743	0.908618	0.855786	0.88087	0.858302	0.871103	0.872756	0.844885	0.88013	1	0.907755	0.0563407
976	24	20272	0.081088	96.8685	8.38184	11.6804	3.03065	0.949956	0.88563	0.908642	0.929977	0.948155	0.909629	0.877491	0.922134	0.868291	0.879316	0.887283	0.895743	0.908618	0.855786	0.88087	0.858302	0.871103	0.872756	0.844885	0.88013	1	0.907755	0.0563407
981	29	17387	0.069548	125.526	9.2729	25.1798	5.57296	0.950998	0.88802	0.909415	0.930839	0.948525	0.909473	0.878933	0.9225	0.868177	0.880859	0.887445	0.897481	0.910048	0.856157	0.881319	0.859838	0.871398	0.87321	0.844309	0.880255	1	0.908684	0.0558067
982	30	520	0.00208	112.502	7.81339	18.1211	3.82719	0.970192	0.913462	0.926923	0.947115	0.961538	0.929808	0.889423	0.922115	0.843269	0.896154	0.893269	0.901923	0.900962	0.876923	0.896154	0.865385	0.874038	0.882692	0.846154	0.889423	1	0.921792	0.0496841
986	34	476	0.001904	112.554	7.91481	18.1528	3.88477	0.973739	0.913866	0.928571	0.94958	0.962185	0.932773	0.888655	0.92437	0.840336	0.896008	0.891807	0.897059	0.89916	0.877101	0.89916	0.863445	0.872899	0.883403	0.84979	0.888655	1	0.922786	0.0494632
986	22	15590	0.06236	99.8678	7.78515	12.7412	2.96138	0.961353	0.917543	0.914529	0.915555	0.948268	0.908242	0.892848	0.935568	0.894644	0.866517	0.886626	0.858916	0.907633	0.863374	0.86594	0.883868	0.874535	0.855805	0.868698	0.8873	1	0.914288	0.054492
988	24	14652	0.058608	99.7695	8.18372	12.7281	3.11988	0.962531	0.918134	0.915165	0.917213	0.948676	0.909023	0.892847	0.935674	0.895441	0.867117	0.886432	0.859507	0.907726	0.864114	0.866605	0.883668	0.874386	0.856095	0.868994	0.887319	1	0.914951	0.0542095
988	24	14652	0.058608	99.7695	8.18372	12.7281	3.11988	0.962531	0.918134	0.915165	0.917213	0.948676	0.909023	0.892847	0.935674	0.895441	0.867117	0.886432	0.859507	0.907726	0.864114	0.866605	0.883668	0.874386	0.856095	0.868994	0.887319	1	0.914951	0.0542095
993	29	12632	0.050528	128.523	9.09768	26.9834	5.73091	0.963901	0.919055	0.915888	0.918184	0.949137	0.909595	0.89392	0.934888	0.895741	0.867915	0.887785	0.860553	0.908843	0.866252	0.864907	0.884698	0.874129	0.855249	0.870013	0.887745	1	0.915712	0.054076
994	30	234	0.000936	114.818	8.28793	19.2807	4.23924	0.980769	0.938034	0.929487	0.935897	0.963675	0.897436	0.910256	0.925214	0.884615	0.876068	0.910256	0.886752	0.895299	0.901709	0.854701	0.880342	0.863248	0.824786	0.861111	0.895299	1	0.925452	0.0472423
998	34	219	0.000876	114.582	8.1324	19.1531	4.16939	0.986301	0.940639	0.929224	0.93379	0.965753	0.901826	0.910959	0.926941	0.888128	0.874429	0.908676	0.892694	0.89726	0.90411	0.860731	0.876712	0.86758	0.821918	0.860731	0.899543	1	0.927383	0.0454735
998	22	15619	0.062476	99.9478	7.85737	12.7752	2.98158	0.950637	0.924643	0.937064	0.912382	0.950253	0.90153	0.916384	0.904283	0.885812	0.882035	0.857161	0.867021	0.906908	0.853256	0.872847	0.888021	0.882867	0.868045	0.850759	0.862635	1	0.914545	0.0530121
1000	24	14689	0.058756	99.8587	8.32695	12.7703	3.17234	0.951733	0.925897	0.938049	0.912656	0.950814	0.902172	0.916843	0.904759	0.88665	0.882089	0.857546	0.867111	0.906903	0.854109	0.872966	0.888216	0.883552	0.867724	0.851624	0.862482	1	0.915227	0.0528692
1000	24	14689	0.058756	99.8587	8.32695	12.7703	3.17234	0.951733	0.925897	0.938049	0.912656	0.950814	0.902172	0.916843	0.904759	0.88665	0.882089	0.857546	0.867111	0.906903	0.854109	0.872966	0.888216	0.883552	0.867724	0.851624	0.862482	1	0.915227	0.0528692
1005	29	12647	0.050588	128.669	9.27047	27.089	5.83133	0.953902	0.926109	0.93963	0.914209	0.952044	0.902586	0.918044	0.905432	0.887523	0.881276	0.860916	0.868546	0.906539	0.854037	0.873685	0.888986	0.882541	0.86819	0.852692	0.863802	1	0.916309	0.0524515
1006	30	260	0.00104	114.297	8.27264	19.0207	4.14143	0.969231	0.930769	0.95	0.936538	0.959615	0.925	0.932692	0.919231	0.898077	0.898077	0.869231	0.880769	0.901923	0.867308	0.886538	0.865385	0.9	0.863462	0.855769	0.871154	1	0.928122	0.0465235
1010	34	249	0.000996	114.16	8.3129	18.9567	4.16315	0.967871	0.929719	0.949799	0.935743	0.959839	0.931727	0.937751	0.921687	0.899598	0.899598	0.865462	0.883534	0.903614	0.869478	0.885542	0.861446	0.899598	0.865462	0.853414	0.871486	1	0.928689	0.0462667
1010	22	16732	0.066928	99.4989	7.75133	12.6007	2.91951	0.959509	0.9108	0.906676	0.911935	0.937246	0.894424	0.888029	0.906467	0.881006	0.882501	0.856293	0.854231	0.90826	0.843802	0.872938	0.883278	0.891645	0.840963	0.851183	0.856682	1	0.906582	0.0551964
1012	24	15715	0.06286	99.4078	8.21746	12.5945	3.10238	0.959975	0.912059	0.907891	0.912154	0.938339	0.895196	0.888132	0.906841	0.881864	0.882246	0.858193	0.85447	0.908813	0.84343	0.873815	0.883392	0.892205	0.841362	0.851861	0.85727	1	0.907272	0.0549895
1012	24	15715	0.06286	99.4078	8.21746	12.5945	3.10238	0.959975	0.912059	0.907891	0.912154	0.938339	0.895196	0.888132	0.906841	0.881864	0.882246	0.858193	0.85447	0.908813	0.84343	0.873815	0.883392	0.892205	0.841362	0.851861	0.85727	1	0.907272	0.0549895
1017	29	13530	0.05412	128.394	9.09805	26.9032	5.6962	0.960569	0.912712	0.909313	0.913267	0.940022	0.897561	0.889098	0.906911	0.882446	0.883001	0.85946	0.853991	0.909202	0.843126	0.873799	0.884922	0.892498	0.841796	0.853067	0.857908	1	0.908196	0.0546009
1018	30	270	0.00108	115.958	8.26888	19.8499	4.27841	0.983333	0.942593	0.935185	0.935185	0.961111	0.927778	0.931481	0.9	0.887037	0.892593	0.877778	0.864815	0.905556	0.846296	0.87963	0.901852	0.896296	0.848148	0.881481	0.855556	1	0.92832	0.0478588
1022	34	259	0.001036	115.922	8.30721	19.8343	4.30308	0.984556	0.942085	0.940154	0.938224	0.959459	0.928571	0.932432	0.907336	0.88417	0.893822	0.882239	0.862934	0.905405	0.843629	0.874517	0.899614	0.893822	0.84556	0.882239	0.861004	1	0.929433	0.0474735
1022	22	15813	0.063252	99.9986	7.88378	12.7964	3.01565	0.942958	0.932682	0.920382	0.908493	0.941725	0.89594	0.902011	0.926832	0.861222	0.879371	0.86432	0.864573	0.913773	0.854202	0.859957	0.893727	0.869633	0.84674	0.846708	0.860178	1	0.910026	0.0557999
1024	24	14889	0.059556	99.8664	8.30535	12.772	3.17118	0.944019	0.932769	0.921721	0.909799	0.943314	0.897206	0.90231	0.927362	0.861811	0.879643	0.866008	0.865438	0.914836	0.855397	0.860098	0.894519	0.86987	0.847169	0.846565	0.860467	1	0.910911	0.0554327
1024	24	14889	0.059556	99.8664	8.30535	12.772	3.17118	0.944019	0.932769	0.921721	0.909799	0.943314	0.897206	0.90231	0.927362	0.861811	0.879643	0.866008	0.865438	0.914836	0.855397	0.860098	0.894519	0.86987	0.847169	0.846565	0.860467	1	0.910911	0.0554327
1029	29	12871	0.051484	128.014	9.20025	26.677	5.71771	0.946003	0.934193	0.922384	0.911196	0.942856	0.898299	0.903193	0.928832	0.8612	0.879807	0.865978	0.863763	0.914537	0.856888	0.85984	0.894142	0.869785	0.847759	0.84737	0.860928	1	0.911713	0.0550542
1030	30	313	0.001252	113.951	7.46884	18.7965	3.67589	0.969649	0.963259	0.93131	0.9377	0.976038	0.920128	0.91853	0.960064	0.880192	0.897764	0.857827	0.854633	0.913738	0.870607	0.851438	0.884984	0.896166	0.84984	0.837061	0.854633	1	0.930182	0.0438632
1034	34	282	0.001128	113.703	7.4447	18.6735	3.63373	0.973404	0.966312	0.929078	0.943262	0.97695	0.923759	0.921986	0.960993	0.884752	0.89539	0.863475	0.851064	0.914894	0.874113	0.843972	0.881206	0.898936	0.851064	0.836879	0.852837	1	0.932112	0.0427169
1034	22	17493	0.069972	98.7398	7.90118	12.3273	2.91775	0.945292	0.912622	0.903904	0.915195	0.942606	0.881896	0.900474	0.925342	0.893929	0.886355	0.900246	0.884582	0.917996	0.846796	0.847453	0.879237	0.841651	0.866661	0.828188	0.874607	1	0.908348	0.0580043
1036	24	16457	0.065828	98.6798	8.30538	12.3296	3.0757	0.946983	0.913441	0.905056	0.915568	0.943732	0.882421	0.901106	0.925594	0.894513	0.887373	0.90062	0.884669	0.918576	0.848362	0.848666	0.879474	0.841861	0.867412	0.828735	0.874309	1	0.909202	0.0576362
1036	24	16457	0.065828	98.6798	8.30538	12.3296	3.0757	0.946983	0.913441	0.905056	0.915568	0.943732	0.882421	0.901106	0.925594	0.894513	0.887373	0.90062	0.884669	0.918576	0.848362	0.848666	0.879474	0.841861	0.867412	0.828735	0.874309	1	0.909202	0.0576362
1041	29	14129	0.056516	127.732	9.18081	26.5016	5.66987	0.947519	0.91475	0.905513	0.916767	0.944122	0.882759	0.900807	0.924694	0.895109	0.886758	0.900418	0.884351	0.918713	0.848892	0.848645	0.880211	0.842027	0.868851	0.830561	0.87561	1	0.909659	0.0575761
1042	30	363	0.001452	113.031	7.84647	18.3752	3.81884	0.96281	0.929752	0.918733	0.929752	0.9573	0.910468	0.887052	0.946281	0.885675	0.884298	0.909091	0.898072	0.931129	0.847107	0.84022	0.859504	0.842975	0.880165	0.841598	0.887052	1	0.920009	0.0514462
1046	34	344	0.001376	113.142	7.9504	18.4355	3.87055	0.968023	0.927326	0.921512	0.925872	0.957849	0.906977	0.888081	0.943314	0.885174	0.885174	0.905523	0.895349	0.928779	0.843023	0.838663	0.863372	0.84157	0.880814	0.843023	0.885174	1	0.919812	0.0515162
1046	22	21623	0.086492	97.6507	7.899	11.9308	2.86799	0.952921	0.891158	0.925288	0.925404	0.947949	0.903575	0.899181	0.928965	0.86956	0.887412	0.890556	0.85053	0.921981	0.859686	0.866577	0.883781	0.875595	0.847708	0.82766	0.876636	1	0.910788	0.0549511
1048	24	20351	0.081404	97.5822	8.31282	11.9309	3.02856	0.953737	0.893003	0.92622	0.925802	0.949192	0.904722	0.899833	0.929512	0.869736	0.888187	0.890914	0.85158	0.922215	0.860498	0.866444	0.883912	0.875682	0.847845	0.82792	0.87691	1	0.911634	0.0545797
1048	24	20351	0.081404	97.5822	8.31282	11.9309	3.02856	0.953737	0.893003	0.92622	0.925802	0.949192	0.904722	0.899833	0.929512	0.869736	0.888187	0.890914	0.85158	0.922215	0.860498	0.866444	0.883912	0.875682	0.847845	0.82792	0.87691	1	0.911634	0.0545797
1053	29	17457	0.069828	123.659	9.20899	24.084	5.36968	0.954059	0.894512	0.927021	0.926476	0.949447	0.906055	0.900298	0.92914	0.869966	0.888669	0.891419	0.852065	0.921378	0.860257	0.866357	0.884946	0.875179	0.847683	0.829094	0.876983	1	0.912194	0.0544018
1054	30	756	0.003024	111.193	7.76084	17.4997	3.65406	0.964286	0.93254	0.940476	0.941799	0.955688	0.911376	0.916005	0.935185	0.861772	0.900132	0.903439	0.847884	0.927249	0.857804	0.866402	0.886905	0.884259	0.864418	0.842593	0.885582	1	0.924491	0.0483595
1058	34	702	0.002808	111.267	7.60372	17.5243	3.59691	0.967949	0.934473	0.938746	0.94302	0.957977	0.913818	0.916667	0.935185	0.864672	0.904558	0.906695	0.851852	0.928775	0.859687	0.864672	0.883903	0.883903	0.866809	0.844017	0.883903	1	0.926127	0.0467354
1058	22	24499	0.097996	96.7862	8.00802	11.6284	2.86248	0.949549	0.903527	0.911568	0.917874	0.949447	0.890996	0.900098	0.908139	0.891955	0.883138	0.856647	0.864892	0.912527	0.857606	0.877873	0.887138	0.866709	0.866117	0.835095	0.882465	1	0.908216	0.0581681
1060	24	23046	0.092184	96.7153	8.43777	11.6291	3.02616	0.950317	0.905341	0.912761	0.919032	0.95036	0.892454	0.901263	0.90916	0.892519	0.884166	0.85785	0.865617	0.912957	0.858066	0.878439	0.887768	0.866289	0.866072	0.835112	0.882062	1	0.909245	0.0577021
1060	24	23046	0.092184	96.7153	8.43777	11.6291	3.02616	0.950317	0.905341	0.912761	0.919032	0.95036	0.892454	0.901263	0.90916	0.892519	0.884166	0.85785	0.865617	0.912957	0.858066	0.878439	0.887768	0.866289	0.866072	0.835112	0.882062	1	0.909245	0.0577021
1065	29	19748	0.078992	124.107	9.29854	24.35	5.45795	0.951514	0.906472	0.915156	0.92027	0.95121	0.893027	0.901939	0.909409	0.894445	0.884039	0.858568	0.865936	0.913181	0.859125	0.879735	0.888748	0.866341	0.866442	0.835123	0.882621	1	0.910289	0.0571028
1066	30	891	0.003564	110.671	8.0447	17.2778	3.82132	0.965769	0.919753	0.929854	0.939955	0.954545	0.914141	0.917508	0.920875	0.905163	0.888328	0.864198	0.870932	0.919192	0.863636	0.8844	0.897306	0.879349	0.861953	0.832772	0.896745	1	0.922372	0.0514935
1070	34	817	0.003268	110.464	8.01929	17.1806	3.78986	0.965116	0.918605	0.933293	0.939412	0.956548	0.915545	0.922277	0.923501	0.905753	0.888005	0.864137	0.870257	0.919829	0.861077	0.883109	0.895961	0.878825	0.862913	0.836597	0.896573	1	0.923082	0.0505168
1070	22	25703	0.102812	96.5399	7.93877	11.5377	2.8354	0.952788	0.917305	0.913823	0.90151	0.94131	0.900751	0.907229	0.902579	0.865736	0.885422	0.86486	0.866961	0.898825	0.851671	0.869393	0.855814	0.874353	0.855873	0.849181	0.867759	1	0.907467	0.0571954
1072	24	24072	0.096288	96.4575	8.32713	11.5317	2.97815	0.953556	0.918889	0.915296	0.901919	0.942007	0.902044	0.907133	0.902916	0.866338	0.885905	0.865882	0.867294	0.899572	0.85236	0.869143	0.856057	0.87446	0.856202	0.84968	0.868208	1	0.908269	0.0567309
1072	24	24072	0.096288	96.4575	8.32713	11.5317	2.97815	0.953556	0.918889	0.915296	0.901919	0.942007	0.902044	0.907133	0.902916	0.866338	0.885905	0.865882	0.867294	0.899572	0.85236	0.869143	0.856057	0.87446	0.856202	0.84968	0.868208	1	0.908269	0.0567309
1077	29	20592	0.082368	123.304	9.19977	23.8795	5.33979	0.955225	0.920527	0.916667	0.903288	0.943012	0.902365	0.907561	0.902826	0.867303	0.885514	0.866283	0.866016	0.899743	0.851301	0.868323	0.856983	0.874369	0.856716	0.85067	0.870071	1	0.909137	0.0563194
1078	30	803	0.003212	111.703	7.75887	17.7394	3.7326	0.971357	0.942092	0.927148	0.919054	0.948319	0.920922	0.910959	0.919054	0.886052	0.888543	0.887298	0.886052	0.903487	0.847447	0.87609	0.854296	0.877958	0.856787	0.842466	0.868618	1	0.92184	0.0510836
1082	34	736	0.002944	111.625	7.738	17.7009	3.71241	0.972147	0.947011	0.928668	0.915761	0.950408	0.920516	0.909647	0.921875	0.890625	0.886549	0.890625	0.88587	0.900815	0.843071	0.877717	0.858016	0.879755	0.85394	0.844429	0.873641	1	0.922854	0.0509655
1082	22	20922	0.083688	98.432	7.8753	12.2135	2.91756	0.944962	0.908948	0.910883	0.932177	0.928592	0.88873	0.901061	0.900153	0.865978	0.893438	0.847887	0.878406	0.887128	0.840383	0.86758	0.857064	0.897954	0.819592	0.861486	0.879839	1	0.905138	0.0581983
1084	24	19702	0.078808	98.3673	8.30427	12.2156	3.08739	0.946071	0.909654	0.912344	0.933052	0.929652	0.888869	0.90199	0.901152	0.866156	0.894249	0.848366	0.878769	0.887346	0.840295	0.867958	0.857197	0.898361	0.820297	0.862019	0.880241	1	0.90593	0.0578132
1084	24	19702	0.078808	98.3673	8.30427	12.2156	3.08739	0.946071	0.909654	0.912344	0.933052	0.929652	0.888869	0.90199	0.901152	0.866156	0.894249	0.848366	0.878769	0.887346	0.840295	0.867958	0.857197	0.898361	0.820297	0.862019	0.880241	1	0.90593	0.0578132
1089	29	16992	0.067968	126.871	9.18995	25.9784	5.6399	0.946946	0.909546	0.913489	0.934351	0.930673	0.889595	0.902248	0.902219	0.866761	0.893715	0.84837	0.879532	0.887006	0.839719	0.869262	0.85758	0.898599	0.819856	0.861641	0.880915	1	0.90653	0.0576192
1090	30	515	0.00206	113.472	8.46076	18.6323	4.23861	0.961165	0.923301	0.921359	0.934951	0.951456	0.909709	0.923301	0.919417	0.88835	0.91165	0.862136	0.890291	0.895146	0.842718	0.890291	0.84466	0.917476	0.823301	0.851456	0.881553	1	0.919484	0.0537766
1094	34	473	0.001892	113.135	8.32682	18.4596	4.11362	0.963002	0.926004	0.921776	0.934461	0.94926	0.908034	0.920719	0.926004	0.887949	0.912262	0.859408	0.889006	0.893235	0.844609	0.893235	0.850951	0.921776	0.82241	0.850951	0.883721	1	0.920069	0.0530059
1094	22	17941	0.071764	98.947	7.97765	12.4089	2.98698	0.941921	0.903601	0.904688	0.926453	0.94939	0.894738	0.897247	0.933449	0.886796	0.880274	0.894432	0.873335	0.910011	0.867984	0.831448	0.873168	0.863023	0.867817	0.830361	0.87445	1	0.908643	0.0581148
1096	24	16882	0.067528	98.8391	8.42435	12.3964	3.16139	0.942809	0.904988	0.905787	0.927141	0.950658	0.895392	0.897702	0.933953	0.887987	0.881175	0.895125	0.873475	0.910111	0.868292	0.831655	0.872853	0.863109	0.868025	0.830737	0.873919	1	0.909456	0.0577643
1096	24	16882	0.067528	98.8391	8.42435	12.3964	3.16139	0.942809	0.904988	0.905787	0.927141	0.950658	0.895392	0.897702	0.933953	0.887987	0.881175	0.895125	0.873475	0.910111	0.868292	0.831655	0.872853	0.863109	0.868025	0.830737	0.873919	1	0.909456	0.0577643
1101	29	14468	0.057872	128.175	9.31059	26.7867	5.82967	0.944567	0.905792	0.90714	0.928048	0.952378	0.896116	0.897532	0.934027	0.889377	0.881359	0.896116	0.874343	0.910147	0.869229	0.831283	0.872581	0.863457	0.867673	0.830246	0.87462	1	0.910366	0.0571681
1102	30	335	0.00134	114.884	8.7373	19.3449	4.41269	0.967164	0.934328	0.940299	0.944776	0.973134	0.904478	0.913433	0.947761	0.897015	0.885075	0.90597	0.883582	0.91194	0.88806	0.840299	0.871642	0.859701	0.886567	0.835821	0.865672	1	0.928134	0.0502325
1106	34	315	0.00126	114.895	8.74265	19.3509	4.41468	0.969841	0.934921	0.942857	0.947619	0.971429	0.904762	0.915873	0.952381	0.898413	0.888889	0.903175	0.880952	0.907937	0.890476	0.84127	0.869841	0.855556	0.888889	0.833333	0.860317	1	0.929296	0.0487486
1106	22	15492	0.061968	99.4182	7.94816	12.5822	3.00425	0.931287	0.922186	0.908178	0.926188	0.954073	0.878066	0.895301	0.91076	0.875742	0.911987	0.888168	0.879777	0.926607	0.84095	0.841305	0.873225	0.883585	0.860767	0.826556	0.857507	1	0.908448	0.057286
1108	24	14549	0.058196	99.2887	8.41076	12.5621	3.17721	0.932916	0.922984	0.90941	0.927005	0.954602	0.878961	0.896831	0.911506	0.876452	0.912365	0.888687	0.879648	0.926833	0.841432	0.840814	0.873978	0.884116	0.860506	0.826277	0.857653	1	0.909311	0.0570603
1108	24	14549	0.058196	99.2887	8.41076	12.5621	3.17721	0.932916	0.922984	0.90941	0.927005	0.954602	0.878961	0.896831	0.911506	0.876452	0.912365	0.888687	0.879648	0.926833	0.841432	0.840814	0.873978	0.884116	0.860506	0.826277	0.857653	1	0.909311	0.0570603
1113	29	12487	0.049948	127.914	9.28151	26.6222	5.76641	0.933291	0.92332	0.910307	0.928085	0.954553	0.881156	0.898054	0.911908	0.877032	0.912909	0.889285	0.879114	0.927605	0.841555	0.840754	0.874029	0.883479	0.860054	0.82726	0.858172	1	0.909921	0.0568902
1114	30	328	0.001312	112.968	8.40865	18.3846	4.14726	0.945122	0.9375	0.922256	0.946646	0.960366	0.896341	0.917683	0.92378	0.89939	0.929878	0.911585	0.894817	0.917683	0.841463	0.855183	0.896341	0.876524	0.870427	0.827744	0.882622	1	0.923178	0.0513413
1118	34	300	0.0012	112.793	8.48496	18.3065	4.18905	0.945	0.945	0.923333	0.946667	0.96	0.896667	0.915	0.92	0.896667	0.931667	0.911667	0.896667	0.916667	0.835	0.86	0.901667	0.883333	0.875	0.821667	0.881667	1	0.923951	0.0514121
1118	22	15143	0.060572	98.9588	7.92733	12.4101	2.95803	0.951958	0.910883	0.922968	0.932279	0.94925	0.913392	0.897841	0.911807	0.875223	0.899855	0.873704	0.875553	0.909727	0.868355	0.872813	0.89236	0.837681	0.845341	0.826884	0.846332	1	0.91356	0.0553739
1120	24	14266	0.057064	98.9255	8.37796	12.425	3.13466	0.952615	0.912554	0.92398	0.933233	0.949811	0.914307	0.898745	0.911959	0.87677	0.899762	0.873896	0.876349	0.90961	0.867973	0.873335	0.893138	0.838778	0.846068	0.82637	0.846383	1	0.914358	0.054956
1120	24	14266	0.057064	98.9255	8.37796	12.425	3.13466	0.952615	0.912554	0.92398	0.933233	0.949811	0.914307	0.898745	0.911959	0.87677	0.899762	0.873896	0.876349	0.90961	0.867973	0.873335	0.893138	0.838778	0.846068	0.82637	0.846383	1	0.914358	0.054956
1125	29	12187	0.048748	126.354	9.2463	25.6714	5.6212	0.953721	0.91454	0.924182	0.93411	0.950726	0.91454	0.89936	0.911873	0.877615	0.900016	0.874046	0.875769	0.910068	0.867892	0.874333	0.895134	0.839337	0.846927	0.827193	0.84664	1	0.915118	0.0547296
1126	30	327	0.001308	113.547	8.22512	18.6504	4.04342	0.977064	0.925076	0.95107	0.952599	0.957187	0.938838	0.915902	0.912844	0.905199	0.909786	0.880734	0.853211	0.917431	0.880734	0.894495	0.899083	0.847095	0.853211	0.844037	0.847095	1	0.930143	0.049671
1130	34	299	0.001196	113.629	8.11191	18.6826	4.00672	0.976589	0.926421	0.953177	0.956522	0.954849	0.944816	0.919732	0.911371	0.904682	0.906355	0.881271	0.859532	0.91806	0.881271	0.891304	0.892977	0.839465	0.851171	0.85786	0.839465	1	0.93108	0.0480595
1130	22	18725	0.0749	98.2225	7.79	12.1317	2.86043	0.948224	0.905981	0.884299	0.913271	0.944433	0.885287	0.875113	0.913992	0.879973	0.889426	0.875194	0.876235	0.89968	0.824887	0.860668	0.892977	0.87781	0.840481	0.849052	0.869212	1	0.902255	0.0589487
1132	24	17554	0.070216	98.1927	8.20666	12.1457	3.02941	0.949584	0.907599	0.885724	0.914151	0.945141	0.886208	0.875527	0.914806	0.880939	0.889683	0.875698	0.876154	0.900222	0.82588	0.8612	0.893358	0.878033	0.839837	0.848411	0.869517	1	0.90319	0.0586404
1132	24	17554	0.070216	98.1927	8.20666	12.1457	3.02941	0.949584	0.907599	0.885724	0.914151	0.945141	0.886208	0.875527	0.914806	0.880939	0.889683	0.875698	0.876154	0.900222	0.82588	0.8612	0.893358	0.878033	0.839837	0.848411	0.869517	1	0.90319	0.0586404
1137	29	15100	0.0604	125.871	9.09952	25.3697	5.48768	0.950331	0.908046	0.88649	0.916126	0.945795	0.887583	0.876026	0.915364	0.881026	0.890298	0.876093	0.876589	0.900464	0.825166	0.861854	0.892351	0.878709	0.839669	0.850265	0.869868	1	0.903898	0.0583311
1138	30	436	0.001744	113.162	8.08975	18.4558	3.99017	0.96789	0.930046	0.909404	0.926606	0.942661	0.885321	0.879587	0.933486	0.892202	0.883028	0.888761	0.899083	0.904817	0.817661	0.869266	0.895642	0.892202	0.833716	0.848624	0.866972	1	0.914917	0.0511346
1142	34	405	0.00162	113.26	8.17948	18.5093	4.04477	0.969136	0.928395	0.912346	0.925926	0.945679	0.887654	0.881481	0.932099	0.891358	0.88642	0.887654	0.897531	0.906173	0.823457	0.87037	0.893827	0.893827	0.830864	0.845679	0.867901	1	0.915718	0.0510496
1142	22	18319	0.073276	98.7623	7.84878	12.333	2.92025	0.956384	0.91356	0.907937	0.92344	0.937551	0.8959	0.902069	0.914788	0.853949	0.894235	0.852885	0.854796	0.881544	0.869589	0.861974	0.860964	0.839484	0.848136	0.846525	0.864021	1	0.906985	0.0557479
1144	24	17254	0.069016	98.6847	8.28229	12.3304	3.08893	0.957546	0.914715	0.90918	0.924047	0.938275	0.896807	0.902921	0.915324	0.854903	0.894112	0.853599	0.855367	0.881564	0.870349	0.862843	0.860757	0.839863	0.84818	0.846297	0.863597	1	0.907797	0.0555111
1144	24	17254	0.069016	98.6847	8.28229	12.3304	3.08893	0.957546	0.914715	0.90918	0.924047	0.938275	0.896807	0.902921	0.915324	0.854903	0.894112	0.853599	0.855367	0.881564	0.870349	0.862843	0.860757	0.839863	0.84818	0.846297	0.863597	1	0.907797	0.0555111
1149	29	14809	0.059236	125.65	9.1222	25.2404	5.48721	0.958336	0.91701	0.909751	0.925417	0.939462	0.897765	0.901783	0.916503	0.855493	0.894524	0.855426	0.855966	0.881727	0.871801	0.863225	0.861334	0.839591	0.849044	0.847795	0.863934	1	0.908739	0.0550441
1150	30	478	0.001912	111.683	8.28914	17.7653	3.97609	0.972803	0.940377	0.927824	0.935146	0.952929	0.916318	0.90272	0.933054	0.862971	0.898536	0.885983	0.870293	0.905858	0.878661	0.854603	0.884937	0.848326	0.864017	0.853556	0.859833	1	0.923086	0.0501469
1154	34	439	0.001756	111.695	8.38515	17.7776	4.01421	0.973804	0.939636	0.937358	0.931663	0.953303	0.915718	0.91344	0.932802	0.864465	0.895216	0.887244	0.875854	0.905467	0.876993	0.856492	0.886105	0.853075	0.867882	0.856492	0.861048	1	0.924755	0.049911
1154	22	20172	0.080688	97.2271	7.97461	11.7833	2.87709	0.946832	0.909181	0.894557	0.925144	0.923954	0.907942	0.885832	0.919344	0.862012	0.877082	0.856212	0.872224	0.883551	0.835886	0.842628	0.869349	0.880552	0.84942	0.833532	0.871629	1	0.902673	0.0609806
1156	24	18901	0.075604	97.115	8.38843	11.768	3.02756	0.947622	0.910878	0.895376	0.925956	0.924422	0.909211	0.88662	0.919978	0.862415	0.876858	0.857362	0.871991	0.883657	0.836358	0.84231	0.869795	0.880641	0.849161	0.833236	0.872017	1	0.903425	0.0608437
1156	24	18901	0.075604	97.115	8.38843	11.768	3.02756	0.947622	0.910878	0.895376	0.925956	0.924422	0.909211	0.88662	0.919978	0.862415	0.876858	0.857362	0.871991	0.883657	0.836358	0.84231	0.869795	0.880641	0.849161	0.833236	0.872017	1	0.903425	0.0608437
1161	29	16296	0.065184	125.25	9.25165	25.0144	5.50852	0.948945	0.91366	0.896263	0.925871	0.925012	0.911451	0.888224	0.920809	0.863034	0.878866	0.856959	0.873742	0.883837	0.836463	0.841679	0.870889	0.881044	0.850147	0.832351	0.872453	1	0.904563	0.0600045
1162	30	599	0.002396	111.908	8.00238	17.8519	3.87824	0.977462	0.936561	0.923205	0.95409	0.930718	0.928214	0.904007	0.934057	0.871452	0.887312	0.857262	0.872287	0.905676	0.824708	0.86227	0.859766	0.896494	0.86227	0.851419	0.855593	1	0.921969	0.0492889
1166	34	545	0.00218	111.759	8.08256	17.7871	3.91428	0.976147	0.936697	0.922018	0.954128	0.930275	0.926606	0.902752	0.936697	0.873394	0.884404	0.855963	0.874312	0.910092	0.816514	0.866055	0.862385	0.893578	0.859633	0.854128	0.856881	1	0.921584	0.0495591
1166	22	21448	0.085792	97.3842	7.8689	11.8337	2.8569	0.940577	0.892577	0.890666	0.928432	0.935122	0.88985	0.891295	0.908546	0.851711	0.908173	0.89703	0.890223	0.8902	0.835276	0.813922	0.875326	0.852387	0.854718	0.810915	0.847748	1	0.900518	0.0593197
1168	24	20164	0.080656	97.2999	8.28697	11.8282	3.01156	0.94205	0.894813	0.892258	0.929354	0.935925	0.891366	0.892829	0.908748	0.852708	0.908054	0.897441	0.890523	0.891242	0.835201	0.81462	0.876017	0.852534	0.855609	0.811248	0.847922	1	0.901672	0.0588192
1168	24	20164	0.080656	97.2999	8.28697	11.8282	3.01156	0.94205	0.894813	0.892258	0.929354	0.935925	0.891366	0.892829	0.908748	0.852708	0.908054	0.897441	0.890523	0.891242	0.835201	0.81462	0.876017	0.852534	0.855609	0.811248	0.847922	1	0.901672	0.0588192
1173	29	17297	0.069188	126.045	9.22671	25.4849	5.58905	0.942765	0.897352	0.89319	0.930393	0.936232	0.892438	0.892987	0.908279	0.853414	0.908395	0.897323	0.891455	0.89079	0.835781	0.814014	0.875123	0.853558	0.855669	0.811181	0.847719	1	0.902434	0.0586036
1174	30	548	0.002192	112.848	7.80212	18.2848	3.80061	0.956204	0.919708	0.916971	0.943431	0.940693	0.918796	0.895985	0.910584	0.859489	0.916058	0.912409	0.907847	0.90146	0.827555	0.822993	0.883212	0.849453	0.859489	0.817518	0.836679	1	0.915353	0.0518667
1178	34	503	0.002012	112.898	7.85286	18.3121	3.82204	0.959245	0.927435	0.919483	0.941352	0.940358	0.914513	0.893638	0.908549	0.860835	0.920477	0.913519	0.902584	0.907555	0.828032	0.829026	0.882704	0.855865	0.864811	0.82505	0.837972	1	0.916889	0.051828
1178	22	15575	0.0623	99.4218	7.98104	12.5856	3.01906	0.947705	0.902921	0.895377	0.933804	0.94703	0.895795	0.891878	0.910562	0.877913	0.876148	0.858652	0.90244	0.902793	0.850915	0.83801	0.89862	0.825072	0.852263	0.82138	0.849599	1	0.905569	0.0545457
1180	24	14660	0.05864	99.3348	8.39688	12.5788	3.18744	0.948533	0.904195	0.89618	0.934584	0.947408	0.897271	0.892462	0.910982	0.878956	0.877626	0.859789	0.903001	0.902558	0.851467	0.838302	0.899488	0.825443	0.851194	0.820907	0.849693	1	0.906369	0.054284
1180	24	14660	0.05864	99.3348	8.39688	12.5788	3.18744	0.948533	0.904195	0.89618	0.934584	0.947408	0.897271	0.892462	0.910982	0.878956	0.877626	0.859789	0.903001	0.902558	0.851467	0.838302	0.899488	0.825443	0.851194	0.820907	0.849693	1	0.906369	0.054284
1185	29	12652	0.050608	128.572	9.25829	27.0277	5.82643	0.950285	0.905825	0.896459	0.934872	0.947321	0.897131	0.893021	0.912504	0.882153	0.879505	0.859706	0.903256	0.901992	0.853067	0.839116	0.898791	0.825956	0.851881	0.82236	0.849708	1	0.907253	0.054111
1186	30	316	0.001264	113.632	7.92256	18.6689	3.80184	0.971519	0.89557	0.914557	0.946203	0.947785	0.897152	0.912975	0.916139	0.887658	0.906646	0.873418	0.901899	0.906646	0.859177	0.860759	0.887658	0.802215	0.833861	0.876582	0.827532	1	0.915476	0.0499872
1190	34	299	0.001196	113.77	7.97736	18.7396	3.83161	0.971572	0.892977	0.916388	0.944816	0.949833	0.897993	0.913043	0.914716	0.886288	0.901338	0.87291	0.901338	0.906355	0.867893	0.861204	0.882943	0.799331	0.834448	0.882943	0.827759	1	0.915228	0.0502458
1190	22	15740	0.06296	99.0467	7.99851	12.4465	2.9792	0.950127	0.908291	0.905686	0.902922	0.944695	0.887294	0.903367	0.925762	0.859911	0.900286	0.895108	0.889327	0.888405	0.844536	0.888469	0.889358	0.837484	0.853399	0.848316	0.832624	1	0.907049	0.0554024
1192	24	14803	0.059212	98.9922	8.40019	12.451	3.1427	0.951057	0.910255	0.906505	0.904648	0.94464	0.888671	0.903533	0.92586	0.860974	0.901236	0.895798	0.889414	0.889009	0.845504	0.888232	0.889786	0.838377	0.854388	0.848882	0.831521	1	0.907954	0.0550936
1192	24	14803	0.059212	98.9922	8.40019	12.451	3.1427	0.951057	0.910255	0.906505	0.904648	0.94464	0.888671	0.903533	0.92586	0.860974	0.901236	0.895798	0.889414	0.889009	0.845504	0.888232	0.889786	0.838377	0.854388	0.848882	0.831521	1	0.907954	0.0550936
1197	29	12743	0.050972	128.653	9.35761	27.0865	5.89162	0.951464	0.911952	0.907518	0.905399	0.945421	0.888998	0.904104	0.925567	0.860708	0.902103	0.896453	0.889626	0.889704	0.847603	0.889351	0.889665	0.838892	0.854351	0.849525	0.831201	1	0.90865	0.0548816
1198	30	305	0.00122	112.309	8.32534	18.0631	4.02127	0.965574	0.945902	0.940984	0.909836	0.957377	0.898361	0.906557	0.927869	0.877049	0.893443	0.903279	0.9	0.9	0.878689	0.909836	0.904918	0.837705	0.84918	0.813115	0.814754	1	0.922761	0.0507699
1202	34	279	0.001116	112.487	8.35988	18.1502	4.05252	0.967742	0.942652	0.946237	0.90681	0.956989	0.899642	0.908602	0.924731	0.874552	0.888889	0.903226	0.896057	0.901434	0.879928	0.908602	0.908602	0.842294	0.851254	0.811828	0.815412	1	0.922752	0.0504067
1202	22	17149	0.068596	98.2355	8.0023	12.1488	2.94138	0.958686	0.913668	0.899061	0.9309	0.956441	0.870284	0.883696	0.904134	0.889148	0.890752	0.833401	0.861158	0.883025	0.854481	0.846813	0.886932	0.854715	0.826579	0.849816	0.85279	1	0.90588	0.0566586
1204	24	16165	0.06466	98.1667	8.41953	12.1491	3.10319	0.959418	0.914847	0.900495	0.93124	0.956975	0.871296	0.884813	0.90464	0.889978	0.890844	0.834148	0.861305	0.88339	0.855521	0.847448	0.887813	0.854408	0.826539	0.849985	0.851624	1	0.906641	0.0563531
1204	24	16165	0.06466	98.1667	8.41953	12.1491	3.10319	0.959418	0.914847	0.900495	0.93124	0.956975	0.871296	0.884813	0.90464	0.889978	0.890844	0.834148	0.861305	0.88339	0.855521	0.847448	0.887813	0.854408	0.826539	0.849985	0.851624	1	0.906641	0.0563531
1209	29	13939	0.055756	126.72	9.32812	25.8989	5.69252	0.960184	0.916314	0.901356	0.932456	0.956991	0.873305	0.886864	0.905445	0.890451	0.89142	0.835533	0.861432	0.884891	0.8558	0.847442	0.887761	0.85598	0.827427	0.849738	0.851783	1	0.907612	0.0559704
1210	30	419	0.001676	112.586	7.88448	18.1652	3.83876	0.984487	0.940334	0.917661	0.937947	0.965394	0.898568	0.880668	0.904535	0.898568	0.906921	0.853222	0.866348	0.899761	0.894988	0.860382	0.880668	0.878282	0.838902	0.852029	0.853222	1	0.921926	0.0491313
1214	34	390	0.00156	112.613	7.76571	18.1704	3.78044	0.985897	0.944872	0.923077	0.942308	0.966667	0.898718	0.883333	0.908974	0.897436	0.905128	0.855128	0.871795	0.905128	0.89359	0.860256	0.876923	0.874359	0.837179	0.852564	0.851282	1	0.924256	0.047698
1214	22	16316	0.065264	98.8404	7.88143	12.3636	2.93172	0.962797	0.905124	0.907545	0.932367	0.960407	0.89449	0.911069	0.897984	0.868136	0.889955	0.854407	0.853794	0.869729	0.863049	0.853518	0.88594	0.841934	0.861945	0.864213	0.831301	1	0.909452	0.0551127
1216	24	15362	0.061448	98.8053	8.30778	12.3763	3.0971	0.963156	0.907108	0.90955	0.932561	0.960227	0.895587	0.911079	0.899102	0.868865	0.892169	0.854186	0.854967	0.869418	0.864113	0.853112	0.885594	0.842045	0.862518	0.864145	0.831565	1	0.910264	0.0547784
1216	24	15362	0.061448	98.8053	8.30778	12.3763	3.0971	0.963156	0.907108	0.90955	0.932561	0.960227	0.895587	0.911079	0.899102	0.868865	0.892169	0.854186	0.854967	0.869418	0.864113	0.853112	0.885594	0.842045	0.862518	0.864145	0.831565	1	0.910264	0.0547784
1221	29	13180	0.05272	129.573	9.22893	27.6517	5.88571	0.963316	0.90827	0.911229	0.933384	0.961267	0.897041	0.912291	0.900341	0.868778	0.893513	0.854287	0.855425	0.869917	0.864681	0.853263	0.884977	0.841995	0.862481	0.86453	0.830121	1	0.911084	0.0544099
1222	30	214	0.000856	115.189	8.34944	19.4686	4.23277	0.969626	0.941589	0.939252	0.948598	0.974299	0.922897	0.929907	0.92757	0.880841	0.904206	0.876168	0.843458	0.857477	0.890187	0.864486	0.897196	0.843458	0.864486	0.85514	0.829439	1	0.927847	0.0441265
1226	34	196	0.000784	115.313	8.37327	19.5316	4.23803	0.969388	0.936224	0.941327	0.951531	0.97449	0.920918	0.933673	0.928571	0.882653	0.897959	0.877551	0.846939	0.84949	0.90051	0.869898	0.892857	0.836735	0.867347	0.859694	0.831633	1	0.927833	0.0450506
1226	22	11771	0.047084	101.499	7.70079	13.3601	3.01403	0.955314	0.90124	0.916999	0.930932	0.959307	0.881701	0.88357	0.903874	0.85957	0.892575	0.858551	0.8738	0.91632	0.867598	0.84551	0.878515	0.856639	0.833319	0.820661	0.834806	1	0.907301	0.0564787
1228	24	11129	0.044516	101.435	8.19868	13.3656	3.22151	0.956375	0.903136	0.918232	0.931036	0.95979	0.882874	0.884356	0.904574	0.860545	0.893521	0.859601	0.873529	0.917153	0.868092	0.846258	0.878695	0.857355	0.834037	0.821188	0.836149	1	0.908228	0.0561627
1228	24	11129	0.044516	101.435	8.19868	13.3656	3.22151	0.956375	0.903136	0.918232	0.931036	0.95979	0.882874	0.884356	0.904574	0.860545	0.893521	0.859601	0.873529	0.917153	0.868092	0.846258	0.878695	0.857355	0.834037	0.821188	0.836149	1	0.908228	0.0561627
1233	29	9630	0.03852	129.301	9.07716	27.4673	5.75921	0.956802	0.90405	0.919886	0.933333	0.961215	0.884372	0.884891	0.904621	0.861475	0.894496	0.860384	0.87352	0.917445	0.868328	0.846677	0.87866	0.858359	0.83432	0.820457	0.837279	1	0.909195	0.0560302
1234	30	158	0.000632	115.129	8.40878	19.4464	4.426	0.96519	0.917722	0.952532	0.933544	0.981013	0.901899	0.927215	0.89557	0.882911	0.920886	0.85443	0.892405	0.917722	0.867089	0.797468	0.886076	0.870253	0.829114	0.800633	0.829114	1	0.921911	0.0504931
1238	34	143	0.000572	115.202	8.63708	19.4995	4.5551	0.968531	0.916084	0.947552	0.933566	0.986014	0.909091	0.91958	0.898601	0.877622	0.91958	0.84965	0.891608	0.916084	0.877622	0.797203	0.891608	0.870629	0.828671	0.807692	0.832168	1	0.922151	0.0511891
1238	22	14259	0.057036	100.113	7.99352	12.8455	3.03875	0.935935	0.91991	0.895189	0.92787	0.948559	0.892033	0.885616	0.927975	0.877832	0.892594	0.886352	0.896031	0.889543	0.832001	0.8313	0.881128	0.837681	0.844028	0.83677	0.852339	1	0.906284	0.0579072
1240	24	13361	0.053444	100.011	8.41847	12.8333	3.21043	0.937654	0.920328	0.896415	0.928561	0.948058	0.893234	0.885824	0.92901	0.877666	0.893197	0.886498	0.896003	0.890091	0.832385	0.831637	0.880772	0.838897	0.844248	0.836577	0.853117	1	0.906959	0.05778
1240	24	13361	0.053444	100.011	8.41847	12.8333	3.21043	0.937654	0.920328	0.896415	0.928561	0.948058	0.893234	0.885824	0.92901	0.877666	0.893197	0.886498	0.896003	0.890091	0.832385	0.831637	0.880772	0.838897	0.844248	0.836577	0.853117	1	0.906959	0.05778
1245	29	11553	0.046212	128.801	9.37029	27.1796	5.89616	0.939583	0.921968	0.898078	0.930494	0.948109	0.894053	0.88622	0.930581	0.879685	0.893361	0.887605	0.89717	0.890937	0.834285	0.831732	0.881459	0.840344	0.845278	0.837228	0.852333	1	0.908243	0.0568877
1246	30	283	0.001132	113.467	8.65177	18.6442	4.35827	0.952297	0.934629	0.920495	0.962898	0.962898	0.932862	0.890459	0.943463	0.869258	0.908127	0.89576	0.925795	0.902827	0.810954	0.828622	0.893993	0.85689	0.858657	0.849823	0.85159	1	0.923562	0.0500032
1250	34	272	0.001088	113.464	8.68698	18.6457	4.38201	0.952206	0.935662	0.928309	0.963235	0.963235	0.9375	0.889706	0.943015	0.867647	0.908088	0.893382	0.928309	0.900735	0.808824	0.830882	0.891544	0.852941	0.865809	0.847426	0.851103	1	0.924669	0.0487849
1250	22	20997	0.083988	97.5251	7.81182	11.8806	2.82976	0.954565	0.918179	0.893699	0.919012	0.941087	0.90632	0.902843	0.915131	0.865767	0.886793	0.846716	0.889675	0.888984	0.865933	0.876863	0.882912	0.828618	0.833476	0.834024	0.835334	1	0.907461	0.0564102
1252	24	19756	0.079024	97.4027	8.26798	11.8636	3.00159	0.955153	0.919063	0.895146	0.919999	0.941916	0.907421	0.903725	0.915848	0.866268	0.887199	0.847262	0.89016	0.890033	0.8668	0.876797	0.882922	0.829166	0.832633	0.833873	0.835366	1	0.908249	0.0561367
1252	24	19756	0.079024	97.4027	8.26798	11.8636	3.00159	0.955153	0.919063	0.895146	0.919999	0.941916	0.907421	0.903725	0.915848	0.866268	0.887199	0.847262	0.89016	0.890033	0.8668	0.876797	0.882922	0.829166	0.832633	0.833873	0.835366	1	0.908249	0.0561367
1257	29	16938	0.067752	124.902	9.13919	24.8001	5.41309	0.955396	0.919943	0.896623	0.921567	0.943028	0.908401	0.903029	0.916696	0.86607	0.888003	0.846351	0.890217	0.890512	0.866425	0.876284	0.882129	0.829821	0.833274	0.833274	0.836699	1	0.908859	0.0558412
1258	30	652	0.002608	110.995	7.81853	17.4123	3.71823	0.978528	0.933282	0.91181	0.937883	0.955521	0.923313	0.911043	0.914877	0.880368	0.904908	0.85046	0.911043	0.907975	0.885736	0.888804	0.875	0.827454	0.840491	0.832055	0.841258	1	0.922542	0.0483151
1262	34	600	0.0024	111.046	7.87383	17.4397	3.75162	0.978333	0.934167	0.913333	0.938333	0.955	0.921667	0.908333	0.915	0.881667	0.908333	0.849167	0.910833	0.906667	0.880833	0.8925	0.875	0.829167	0.841667	0.833333	0.845	1	0.922674	0.0482477
1262	22	21014	0.084056	97.1915	8.00393	11.7723	2.8867	0.960169	0.896283	0.89419	0.915271	0.948677	0.864566	0.872918	0.907633	0.869777	0.895879	0.852979	0.875393	0.878272	0.837608	0.854288	0.88836	0.855358	0.828757	0.838013	0.82012	1	0.900141	0.057358
1264	24	19708	0.078832	97.0987	8.42341	11.7645	3.04836	0.960879	0.897656	0.896159	0.915415	0.949082	0.864852	0.874112	0.908235	0.870712	0.896514	0.853613	0.875101	0.878983	0.838289	0.85445	0.888421	0.855693	0.829511	0.837553	0.820606	1	0.900925	0.0571456
1264	24	19708	0.078832	97.0987	8.42341	11.7645	3.04836	0.960879	0.897656	0.896159	0.915415	0.949082	0.864852	0.874112	0.908235	0.870712	0.896514	0.853613	0.875101	0.878983	0.838289	0.85445	0.888421	0.855693	0.829511	0.837553	0.820606	1	0.900925	0.0571456
1269	29	16955	0.06782	124.709	9.28224	24.699	5.49298	0.961752	0.899381	0.897936	0.915659	0.949808	0.866352	0.875317	0.909909	0.871129	0.897759	0.854556	0.875022	0.879564	0.839162	0.854261	0.888145	0.855765	0.830345	0.838071	0.820584	1	0.901941	0.0566258
1270	30	713	0.002852	111.154	8.05734	17.5016	3.82056	0.964937	0.921459	0.924965	0.92777	0.953015	0.880084	0.895512	0.91655	0.889201	0.904628	0.858345	0.876578	0.889201	0.862553	0.832398	0.913043	0.850631	0.820477	0.816971	0.838008	1	0.913713	0.054049
1274	34	659	0.002636	111.153	8.11672	17.5052	3.85572	0.967375	0.924127	0.924127	0.925645	0.952959	0.878604	0.894537	0.918058	0.889985	0.902883	0.853566	0.87481	0.887709	0.864188	0.832322	0.914264	0.845979	0.820941	0.814871	0.837633	1	0.913727	0.0541324
1274	22	22945	0.09178	96.4088	8.0718	11.4993	2.87757	0.953192	0.905317	0.913663	0.913402	0.945478	0.876073	0.902615	0.893288	0.875507	0.878514	0.847875	0.857333	0.897821	0.870277	0.8562	0.884703	0.8601	0.809675	0.868054	0.839595	1	0.904128	0.0579262
1276	24	21580	0.08632	96.3565	8.46138	11.5045	3.02737	0.95373	0.906719	0.914458	0.914087	0.946316	0.876297	0.902827	0.893953	0.87544	0.879171	0.84861	0.857831	0.898726	0.870922	0.85665	0.884778	0.860681	0.809801	0.868536	0.839852	1	0.904784	0.0575526
1276	24	21580	0.08632	96.3565	8.46138	11.5045	3.02737	0.95373	0.906719	0.914458	0.914087	0.946316	0.876297	0.902827	0.893953	0.87544	0.879171	0.84861	0.857831	0.898726	0.870922	0.85665	0.884778	0.860681	0.809801	0.868536	0.839852	1	0.904784	0.0575526
1281	29	18531	0.074124	125.917	9.3329	25.4177	5.65279	0.954509	0.90837	0.915682	0.915061	0.947466	0.877152	0.903162	0.89585	0.876369	0.880066	0.849792	0.858966	0.898683	0.869894	0.857347	0.885543	0.859614	0.809643	0.868356	0.839674	1	0.905728	0.0572081
1282	30	663	0.002652	112.21	7.97879	17.9926	3.86801	0.972097	0.931373	0.929864	0.948718	0.965309	0.886124	0.914781	0.907994	0.871795	0.896682	0.865008	0.857466	0.90724	0.86727	0.881599	0.889894	0.86727	0.799397	0.871041	0.848416	1	0.920892	0.0498388
1286	34	614	0.002456	112.319	8.01314	18.047	3.89389	0.970684	0.928339	0.92671	0.947068	0.964984	0.890065	0.914495	0.908795	0.872964	0.89658	0.86645	0.856678	0.908795	0.867264	0.880293	0.894137	0.867264	0.799674	0.87215	0.851792	1	0.920271	0.0504545
1286	22	19464	0.077856	98.2407	7.97958	12.1497	2.94971	0.958873	0.913173	0.898685	0.917001	0.954326	0.894395	0.904208	0.923037	0.85468	0.889617	0.849748	0.870684	0.898916	0.862156	0.82817	0.870633	0.864365	0.835568	0.860846	0.847565	1	0.907688	0.0541561
1288	24	18292	0.073168	98.1695	8.38957	12.1486	3.10699	0.959764	0.915291	0.900339	0.918106	0.954762	0.895173	0.904767	0.923163	0.855046	0.890881	0.850372	0.872103	0.899546	0.862317	0.828067	0.870955	0.864476	0.83583	0.859775	0.847201	1	0.908635	0.0536422
1288	24	18292	0.073168	98.1695	8.38957	12.1486	3.10699	0.959764	0.915291	0.900339	0.918106	0.954762	0.895173	0.904767	0.923163	0.855046	0.890881	0.850372	0.872103	0.899546	0.862317	0.828067	0.870955	0.864476	0.83583	0.859775	0.847201	1	0.908635	0.0536422
1293	29	15714	0.062856	127.772	9.28829	26.5364	5.77766	0.960004	0.916571	0.900821	0.917844	0.955899	0.895157	0.904257	0.923444	0.855575	0.890798	0.85357	0.87177	0.901203	0.862034	0.829483	0.869989	0.86477	0.835561	0.858502	0.846824	1	0.909079	0.0532745
1294	30	354	0.001416	113.913	8.1397	18.8241	4.08563	0.977401	0.94774	0.902542	0.916667	0.956215	0.908192	0.932203	0.954802	0.855932	0.903955	0.862994	0.872881	0.913842	0.857345	0.822034	0.870056	0.882768	0.853107	0.846045	0.847458	1	0.921095	0.0492253
1298	34	331	0.001324	113.962	8.14479	18.8484	4.08519	0.980363	0.94713	0.900302	0.924471	0.954683	0.909366	0.933535	0.953172	0.851964	0.904834	0.862538	0.874622	0.913897	0.856495	0.829305	0.877644	0.889728	0.851964	0.850453	0.847432	1	0.922139	0.048499
1298	22	13681	0.054724	100.595	7.91547	13.0245	3.05194	0.959031	0.910569	0.913055	0.937395	0.943791	0.902529	0.889153	0.903662	0.886229	0.87987	0.867444	0.869198	0.87786	0.846429	0.832505	0.88791	0.829837	0.812806	0.826986	0.836854	1	0.908596	0.054041
1300	24	12866	0.051464	100.521	8.35651	13.0233	3.2247	0.960166	0.911938	0.914192	0.93817	0.944544	0.903078	0.890215	0.903467	0.887533	0.880654	0.868296	0.870317	0.877351	0.847777	0.832388	0.888466	0.83095	0.812723	0.827336	0.837595	1	0.909476	0.0534361
1300	24	12866	0.051464	100.521	8.35651	13.0233	3.2247	0.960166	0.911938	0.914192	0.93817	0.944544	0.903078	0.890215	0.903467	0.887533	0.880654	0.868296	0.870317	0.877351	0.847777	0.832388	0.888466	0.83095	0.812723	0.827336	0.837595	1	0.909476	0.0534361
1305	29	11070	0.04428	130.773	9.26198	28.4185	6.00587	0.961156	0.912963	0.915537	0.93916	0.945574	0.903026	0.891192	0.903839	0.887082	0.881391	0.868112	0.87028	0.876107	0.845574	0.833966	0.887218	0.831165	0.812602	0.827145	0.836856	1	0.910073	0.0530202
1306	30	152	0.000608	116.77	7.90569	20.2367	4.06734	0.963816	0.940789	0.914474	0.960526	0.957237	0.924342	0.898026	0.898026	0.904605	0.875	0.871711	0.884868	0.865132	0.845395	0.828947	0.894737	0.838816	0.825658	0.8125	0.845395	1	0.919374	0.0527836
1310	34	142	0.000568	116.668	8.01682	20.1918	4.12618	0.96831	0.940141	0.915493	0.957746	0.961268	0.933099	0.890845	0.901408	0.901408	0.866197	0.866197	0.880282	0.862676	0.848592	0.827465	0.90493	0.838028	0.820423	0.816901	0.84507	1	0.919801	0.052595
1310	22	10921	0.043684	101.531	7.83627	13.3804	3.06771	0.951699	0.914156	0.890166	0.931142	0.951195	0.892318	0.893645	0.889799	0.897262	0.901932	0.861276	0.899597	0.896575	0.84919	0.858255	0.873089	0.844749	0.833211	0.823322	0.85299	1	0.907606	0.0567382
1312	24	10295	0.04118	101.44	8.27693	13.3724	3.25775	0.953084	0.915299	0.890772	0.93118	0.952113	0.893443	0.895532	0.891404	0.897912	0.901748	0.861486	0.899951	0.897086	0.849004	0.857455	0.872657	0.845799	0.833706	0.823507	0.852793	1	0.908415	0.0562849
1312	24	10295	0.04118	101.44	8.27693	13.3724	3.25775	0.953084	0.915299	0.890772	0.93118	0.952113	0.893443	0.895532	0.891404	0.897912	0.901748	0.861486	0.899951	0.897086	0.849004	0.857455	0.872657	0.845799	0.833706	0.823507	0.852793	1	0.908415	0.0562849
1317	29	8906	0.035624	129.918	9.23617	27.8705	5.92963	0.952728	0.916012	0.89086	0.931114	0.954132	0.894341	0.896362	0.891422	0.898439	0.901134	0.8638	0.899787	0.895744	0.849091	0.859308	0.872277	0.845834	0.833258	0.821918	0.852796	1	0.908778	0.0563368
1318	30	128	0.000512	114.67	7.80999	19.1725	3.90373	0.984375	0.941406	0.917969	0.941406	0.96875	0.910156	0.910156	0.914063	0.925781	0.914063	0.882813	0.90625	0.914063	0.863281	0.835938	0.917969	0.882813	0.824219	0.804688	0.863281	1	0.928618	0.044203
1322	34	120	0.00048	114.894	7.74179	19.279	3.88239	0.983333	0.9375	0.925	0.9375	0.966667	0.920833	0.9125	0.9125	0.920833	0.9125	0.8875	0.9	0.920833	0.858333	0.833333	0.920833	0.879167	0.825	0.8125	0.875	1	0.928897	0.0444061
1322	22	13069	0.052276	100.838	7.6975	13.1047	2.96892	0.955123	0.921494	0.89345	0.921302	0.947318	0.898309	0.903053	0.88993	0.867358	0.88312	0.844365	0.877573	0.890543	0.839123	0.83985	0.881896	0.856148	0.861083	0.83239	0.853087	1	0.905943	0.0580286
1324	24	12288	0.049152	100.748	8.16866	13.0984	3.15576	0.956095	0.922119	0.894775	0.922811	0.947632	0.898926	0.904175	0.890828	0.868205	0.883911	0.844238	0.87793	0.891357	0.839355	0.840576	0.882406	0.856771	0.862101	0.831624	0.852702	1	0.906758	0.0576685
1324	24	12288	0.049152	100.748	8.16866	13.0984	3.15576	0.956095	0.922119	0.894775	0.922811	0.947632	0.898926	0.904175	0.890828	0.868205	0.883911	0.844238	0.87793	0.891357	0.839355	0.840576	0.882406	0.856771	0.862101	0.831624	0.852702	1	0.906758	0.0576685
1329	29	10600	0.0424	131.066	9.14719	28.5972	5.95181	0.957877	0.923019	0.894811	0.922689	0.948726	0.901274	0.904858	0.890472	0.868821	0.884245	0.844623	0.878632	0.891604	0.839764	0.841368	0.8825	0.858019	0.862547	0.831651	0.853349	1	0.907528	0.0574296
1330	30	149	0.000596	115.252	7.56246	19.4447	3.77612	0.973154	0.949664	0.895973	0.95302	0.959732	0.92953	0.926174	0.912752	0.869128	0.902685	0.855705	0.895973	0.899329	0.845638	0.832215	0.88255	0.872483	0.862416	0.83557	0.879195	1	0.923506	0.0473549
1334	34	136	0.000544	115.281	7.74176	19.4711	3.87718	0.970588	0.944853	0.897059	0.955882	0.955882	0.933824	0.919118	0.915441	0.863971	0.900735	0.856618	0.904412	0.897059	0.838235	0.834559	0.882353	0.867647	0.852941	0.838235	0.882353	1	0.922289	0.0477896
1334	22	14057	0.056228	99.9283	7.79492	12.7641	2.94913	0.951946	0.927652	0.896244	0.898556	0.939141	0.882941	0.895319	0.913175	0.868286	0.881091	0.870669	0.870563	0.900441	0.848261	0.857651	0.885217	0.856086	0.847371	0.83446	0.836416	1	0.90459	0.0571427
1336	24	13236	0.052944	99.8012	8.21302	12.7412	3.10746	0.952667	0.92917	0.89725	0.899932	0.940125	0.884104	0.897137	0.913607	0.868691	0.881951	0.87126	0.871336	0.900536	0.849086	0.857396	0.885351	0.856603	0.846706	0.834995	0.83798	1	0.905542	0.0568649
1336	24	13236	0.052944	99.8012	8.21302	12.7412	3.10746	0.952667	0.92917	0.89725	0.899932	0.940125	0.884104	0.897137	0.913607	0.868691	0.881951	0.87126	0.871336	0.900536	0.849086	0.857396	0.885351	0.856603	0.846706	0.834995	0.83798	1	0.905542	0.0568649
1341	29	11352	0.045408	129.404	9.09185	27.5326	5.76639	0.95296	0.929616	0.899357	0.901735	0.941244	0.884073	0.897551	0.913672	0.869803	0.883192	0.871653	0.871873	0.901339	0.848881	0.85747	0.885747	0.856853	0.847252	0.835536	0.838046	1	0.906317	0.0565574
1342	30	187	0.000748	114.874	8.63206	19.3332	4.41425	0.959893	0.949198	0.935829	0.895722	0.967914	0.879679	0.887701	0.911765	0.887701	0.895722	0.877005	0.871658	0.914439	0.855615	0.885027	0.871658	0.885027	0.858289	0.831551	0.847594	1	0.917072	0.0548256
1346	34	174	0.000696	114.803	8.86519	19.3155	4.53658	0.95977	0.948276	0.939655	0.899425	0.974138	0.882184	0.887931	0.916667	0.899425	0.908046	0.885057	0.87931	0.91954	0.856322	0.876437	0.873563	0.87931	0.856322	0.821839	0.844828	1	0.919899	0.0535768
1346	22	16422	0.065688	99.3751	7.75586	12.5544	2.90269	0.952046	0.91283	0.911278	0.924796	0.944099	0.87946	0.879126	0.911856	0.876659	0.871453	0.842193	0.8808	0.891974	0.847156	0.844873	0.884149	0.878273	0.796614	0.840001	0.847034	1	0.90469	0.0559296
1348	24	15405	0.06162	99.2575	8.20393	12.5374	3.0812	0.953294	0.914378	0.912236	0.925803	0.945018	0.881013	0.880071	0.912301	0.877215	0.871178	0.84148	0.880039	0.892308	0.847809	0.845083	0.884258	0.877442	0.796397	0.839857	0.847549	1	0.905513	0.0555968
1348	24	15405	0.06162	99.2575	8.20393	12.5374	3.0812	0.953294	0.914378	0.912236	0.925803	0.945018	0.881013	0.880071	0.912301	0.877215	0.871178	0.84148	0.880039	0.892308	0.847809	0.845083	0.884258	0.877442	0.796397	0.839857	0.847549	1	0.905513	0.0555968
1353	29	13310	0.05324	126.562	9.11381	25.7846	5.54677	0.954132	0.91589	0.912209	0.926784	0.945417	0.880917	0.879527	0.913411	0.877611	0.872953	0.841285	0.881893	0.891961	0.847821	0.845342	0.884861	0.876409	0.796206	0.84012	0.846694	1	0.906081	0.0553058
1354	30	398	0.001592	112.628	7.96609	18.1907	3.87216	0.973618	0.93593	0.907035	0.948492	0.953518	0.908291	0.909548	0.917085	0.880653	0.879397	0.839196	0.885678	0.878141	0.865578	0.845477	0.913317	0.904523	0.798995	0.856784	0.839196	1	0.91886	0.0498931
1358	34	368	0.001472	112.646	7.77723	18.1871	3.80087	0.972826	0.936141	0.914402	0.951087	0.955163	0.90625	0.907609	0.919837	0.880435	0.881793	0.84375	0.888587	0.877717	0.862772	0.849185	0.913043	0.90625	0.794837	0.853261	0.853261	1	0.920195	0.0502923
1358	22	19903	0.079612	98.151	8.01713	12.1184	2.92405	0.96297	0.902452	0.891323	0.932849	0.941366	0.897528	0.880445	0.912501	0.872205	0.87934	0.84849	0.858313	0.872105	0.842335	0.862282	0.875195	0.84535	0.83608	0.824624	0.825127	1	0.903655	0.0557717
1360	24	18702	0.074808	98.0531	8.45492	12.1096	3.09904	0.963426	0.903834	0.89322	0.934125	0.942707	0.89838	0.88135	0.912576	0.872981	0.879585	0.848091	0.858785	0.87242	0.84253	0.863624	0.875147	0.845819	0.837023	0.824484	0.825687	1	0.904546	0.0555587
1360	24	18702	0.074808	98.0531	8.45492	12.1096	3.09904	0.963426	0.903834	0.89322	0.934125	0.942707	0.89838	0.88135	0.912576	0.872981	0.879585	0.848091	0.858785	0.87242	0.84253	0.863624	0.875147	0.845819	0.837023	0.824484	0.825687	1	0.904546	0.0555587
1365	29	16026	0.064104	126.819	9.35961	25.9612	5.71565	0.964058	0.905716	0.895514	0.935542	0.94356	0.899476	0.881942	0.91311	0.87383	0.87982	0.848559	0.860134	0.872176	0.841976	0.864626	0.874111	0.845532	0.838637	0.824317	0.82597	1	0.905564	0.0550693
1366	30	507	0.002028	111.732	7.85458	17.7594	3.79051	0.970414	0.928008	0.922091	0.931953	0.942801	0.913215	0.902367	0.916174	0.895464	0.891519	0.872781	0.858974	0.857002	0.842209	0.851085	0.872781	0.861933	0.84714	0.843195	0.824458	1	0.916145	0.0523866
1370	34	474	0.001896	111.885	7.86267	17.832	3.80521	0.971519	0.929325	0.920886	0.931435	0.945148	0.913502	0.902954	0.916667	0.900844	0.892405	0.871308	0.859705	0.857595	0.839662	0.853376	0.874473	0.862869	0.845992	0.849156	0.81962	1	0.916852	0.0530127
1370	22	22788	0.091152	96.686	7.93041	11.5886	2.83102	0.954867	0.910369	0.908417	0.940298	0.945278	0.880068	0.888691	0.891237	0.903063	0.900584	0.849021	0.860321	0.88314	0.871138	0.858807	0.887287	0.857886	0.827387	0.812577	0.837634	1	0.907816	0.0589235
1372	24	21385	0.08554	96.6082	8.35415	11.5862	2.99131	0.95595	0.911714	0.909843	0.94087	0.945967	0.881365	0.889455	0.892354	0.903975	0.900538	0.849778	0.860814	0.883259	0.870657	0.858639	0.887141	0.858312	0.827823	0.812789	0.838368	1	0.908685	0.0585437
1372	24	21385	0.08554	96.6082	8.35415	11.5862	2.99131	0.95595	0.911714	0.909843	0.94087	0.945967	0.881365	0.889455	0.892354	0.903975	0.900538	0.849778	0.860814	0.883259	0.870657	0.858639	0.887141	0.858312	0.827823	0.812789	0.838368	1	0.908685	0.0585437
1377	29	18388	0.073552	123.605	9.22867	24.0546	5.36933	0.957635	0.912497	0.910376	0.941783	0.946813	0.882451	0.890336	0.893898	0.90521	0.901376	0.850446	0.86135	0.884191	0.871411	0.857896	0.886801	0.857842	0.827415	0.811263	0.837095	1	0.909555	0.0579515
1378	30	844	0.003376	111.129	7.90717	17.4811	3.80252	0.96564	0.924763	0.928318	0.949052	0.952014	0.895142	0.91173	0.905213	0.913507	0.904621	0.848934	0.867891	0.895735	0.876185	0.85545	0.88981	0.863744	0.822275	0.816943	0.844194	1	0.919199	0.0497896
1382	34	774	0.003096	111.07	7.86663	17.4508	3.77355	0.965116	0.923773	0.927649	0.95155	0.95155	0.907623	0.916667	0.903747	0.910853	0.905039	0.849483	0.863695	0.896641	0.877907	0.854651	0.892765	0.866279	0.822997	0.817829	0.844315	1	0.920143	0.0501783
1382	22	21493	0.085972	97.3404	8.07878	11.8303	2.93815	0.952799	0.916182	0.903108	0.918974	0.938468	0.866701	0.909715	0.907993	0.869213	0.888708	0.84139	0.873191	0.885544	0.840623	0.842833	0.872377	0.856418	0.810962	0.825176	0.852999	1	0.903434	0.0584391
1384	24	20185	0.08074	97.2447	8.51893	11.8229	3.10607	0.954075	0.917265	0.904285	0.920461	0.939435	0.867798	0.910751	0.908843	0.870597	0.889373	0.841937	0.873223	0.885385	0.840203	0.843324	0.87295	0.856032	0.810701	0.826009	0.852712	1	0.904392	0.0580999
1384	24	20185	0.08074	97.2447	8.51893	11.8229	3.10607	0.954075	0.917265	0.904285	0.920461	0.939435	0.867798	0.910751	0.908843	0.870597	0.889373	0.841937	0.873223	0.885385	0.840203	0.843324	0.87295	0.856032	0.810701	0.826009	0.852712	1	0.904392	0.0580999
1389	29	17230	0.06892	126.397	9.379	25.7096	5.72986	0.954759	0.919182	0.905311	0.920952	0.940075	0.868833	0.911985	0.909983	0.871967	0.889901	0.843819	0.874753	0.886158	0.839727	0.842223	0.87368	0.856529	0.809808	0.825334	0.852263	1	0.905318	0.0576525
1390	30	524	0.002096	112.707	7.85568	18.2209	3.82482	0.979962	0.950382	0.930344	0.937977	0.947519	0.896947	0.93416	0.933206	0.883588	0.901718	0.835878	0.895038	0.898855	0.86355	0.833969	0.881679	0.862595	0.833969	0.832061	0.855916	1	0.924825	0.0480344
1394	34	489	0.001956	112.776	7.90256	18.2572	3.84701	0.97955	0.947853	0.93047	0.939673	0.94683	0.903885	0.932515	0.93456	0.882413	0.90184	0.840491	0.892638	0.898773	0.867076	0.829243	0.883436	0.865031	0.834356	0.830266	0.853783	1	0.925065	0.047979
1394	22	17475	0.0699	99.1725	7.92915	12.4897	2.98169	0.949442	0.928212	0.882604	0.901288	0.948383	0.872589	0.902747	0.890672	0.867668	0.863863	0.852103	0.860429	0.878627	0.849642	0.873763	0.873934	0.865436	0.826552	0.798312	0.846581	1	0.90004	0.0583475
1396	24	16412	0.065648	99.0857	8.35204	12.4831	3.14652	0.950646	0.92932	0.883865	0.902236	0.948848	0.873599	0.903546	0.89139	0.868602	0.864611	0.852882	0.86062	0.879235	0.850749	0.87372	0.874269	0.865373	0.826286	0.798532	0.846149	1	0.900911	0.0579723
1396	24	16412	0.065648	99.0857	8.35204	12.4831	3.14652	0.950646	0.92932	0.883865	0.902236	0.948848	0.873599	0.903546	0.89139	0.868602	0.864611	0.852882	0.86062	0.879235	0.850749	0.87372	0.874269	0.865373	0.826286	0.798532	0.846149	1	0.900911	0.0579723
1401	29	14018	0.056072	128.356	9.21935	26.8905	5.78567	0.95224	0.930875	0.885183	0.903909	0.949672	0.872628	0.904587	0.892852	0.869454	0.864745	0.853224	0.859502	0.879369	0.851156	0.874911	0.874411	0.86528	0.827543	0.799615	0.846982	1	0.901865	0.057568
1402	30	288	0.001152	115.806	8.40177	19.7831	4.34865	0.963542	0.940972	0.902778	0.904514	0.970486	0.899306	0.907986	0.897569	0.901042	0.885417	0.904514	0.876736	0.881944	0.868056	0.875	0.876736	0.888889	0.809028	0.822917	0.854167	1	0.915917	0.0488917
1406	34	274	0.001096	115.679	8.37114	19.7167	4.32268	0.965328	0.939781	0.90146	0.906934	0.968978	0.90146	0.905109	0.894161	0.90146	0.883212	0.905109	0.881387	0.886861	0.870438	0.870438	0.879562	0.892336	0.810219	0.817518	0.855839	1	0.916029	0.0486987
1406	22	14047	0.056188	100.934	7.86934	13.1522	3.06721	0.950132	0.911476	0.90635	0.922225	0.943796	0.886987	0.883997	0.907418	0.885136	0.881149	0.840464	0.876059	0.890475	0.857728	0.860397	0.89286	0.85488	0.843134	0.833772	0.851143	1	0.905367	0.0567749
1408	24	13214	0.052856	100.827	8.33963	13.1401	3.26086	0.951188	0.912858	0.907749	0.92262	0.944264	0.888603	0.884819	0.908052	0.885803	0.881187	0.841115	0.876835	0.890571	0.858786	0.861283	0.892917	0.855721	0.842856	0.834077	0.851181	1	0.906243	0.0561892
1408	24	13214	0.052856	100.827	8.33963	13.1401	3.26086	0.951188	0.912858	0.907749	0.92262	0.944264	0.888603	0.884819	0.908052	0.885803	0.881187	0.841115	0.876835	0.890571	0.858786	0.861283	0.892917	0.855721	0.842856	0.834077	0.851181	1	0.906243	0.0561892
1413	29	11441	0.045764	131.138	9.32393	28.6602	6.10279	0.951971	0.913119	0.909055	0.923827	0.944061	0.890656	0.885412	0.908793	0.886024	0.881785	0.84018	0.876628	0.890788	0.858535	0.861288	0.891662	0.856088	0.84337	0.834542	0.851455	1	0.906839	0.0560056
1414	30	139	0.000556	117.106	8.00199	20.4175	4.19298	0.967626	0.920863	0.935252	0.942446	0.956835	0.920863	0.888489	0.870504	0.906475	0.906475	0.856115	0.895683	0.899281	0.870504	0.863309	0.870504	0.899281	0.838129	0.870504	0.866906	1	0.920098	0.0480104
1418	34	136	0.000544	117.162	7.99441	20.4454	4.191	0.966912	0.922794	0.933824	0.941176	0.959559	0.919118	0.893382	0.867647	0.908088	0.908088	0.856618	0.897059	0.897059	0.871324	0.860294	0.871324	0.897059	0.834559	0.871324	0.867647	1	0.92026	0.0485223
1418	22	10686	0.042744	101.738	7.79129	13.4591	3.08366	0.955081	0.918211	0.885785	0.919708	0.946191	0.879001	0.892523	0.920644	0.874415	0.880638	0.843159	0.85846	0.862905	0.850505	0.864636	0.861735	0.873199	0.822852	0.803434	0.848166	1	0.902864	0.0572851
1420	24	10033	0.040132	101.624	8.18313	13.4389	3.24825	0.955447	0.920064	0.887521	0.920114	0.946576	0.880843	0.893302	0.921708	0.875212	0.88179	0.842869	0.859613	0.862603	0.850344	0.865045	0.862205	0.873966	0.823134	0.803947	0.848301	1	0.903763	0.0570245
1420	24	10033	0.040132	101.624	8.18313	13.4389	3.24825	0.955447	0.920064	0.887521	0.920114	0.946576	0.880843	0.893302	0.921708	0.875212	0.88179	0.842869	0.859613	0.862603	0.850344	0.865045	0.862205	0.873966	0.823134	0.803947	0.848301	1	0.903763	0.0570245
1425	29	8703	0.034812	127.271	9.03747	26.209	5.6018	0.95605	0.921464	0.887395	0.921636	0.94657	0.881937	0.89337	0.9229	0.876307	0.883661	0.844421	0.859186	0.863151	0.850511	0.864817	0.862576	0.874181	0.82305	0.804033	0.85166	1	0.904505	0.0563056
1426	30	237	0.000948	114.754	7.85367	19.2171	3.92842	0.970464	0.951477	0.892405	0.949367	0.951477	0.92616	0.92827	0.92616	0.909283	0.890295	0.852321	0.875527	0.869198	0.867089	0.85654	0.877637	0.877637	0.837553	0.816456	0.864979	1	0.922695	0.0525467
1430	34	218	0.000872	114.419	7.88114	19.0535	3.92929	0.972477	0.949541	0.899083	0.951835	0.947248	0.926606	0.931193	0.926606	0.915138	0.889908	0.848624	0.873853	0.862385	0.866972	0.850917	0.873853	0.873853	0.832569	0.816514	0.860092	1	0.92319	0.0521211
1430	22	18771	0.075084	97.7837	8.05576	11.9875	2.91859	0.947872	0.911006	0.909435	0.926429	0.943636	0.891295	0.848064	0.902909	0.874487	0.888418	0.845133	0.86045	0.88658	0.853604	0.867935	0.896223	0.838075	0.826647	0.804379	0.849076	1	0.902424	0.0572462
1432	24	17662	0.070648	97.6948	8.47722	11.9811	3.08265	0.9491	0.912835	0.910146	0.927103	0.944429	0.892141	0.849536	0.903267	0.875609	0.889367	0.845148	0.860944	0.887555	0.853867	0.868135	0.896699	0.838806	0.827511	0.804354	0.849649	1	0.903368	0.0569199
1432	24	17662	0.070648	97.6948	8.47722	11.9811	3.08265	0.9491	0.912835	0.910146	0.927103	0.944429	0.892141	0.849536	0.903267	0.875609	0.889367	0.845148	0.860944	0.887555	0.853867	0.868135	0.896699	0.838806	0.827511	0.804354	0.849649	1	0.903368	0.0569199
1437	29	15182	0.060728	126.67	9.37087	25.8717	5.69371	0.950731	0.913878	0.911441	0.927118	0.945528	0.893723	0.852424	0.903636	0.876103	0.888519	0.846199	0.860888	0.88819	0.853412	0.868232	0.897642	0.838789	0.828251	0.805493	0.849954	1	0.904337	0.0566052
1438	30	354	0.001416	113.073	8.57826	18.449	4.29828	0.960452	0.932203	0.926554	0.951977	0.956215	0.909605	0.888418	0.922316	0.885593	0.892655	0.867232	0.877119	0.896893	0.860169	0.867232	0.925141	0.84887	0.836158	0.819209	0.85452	1	0.91998	0.0505649
1442	34	331	0.001324	113.139	8.70811	18.4903	4.37136	0.962236	0.933535	0.932024	0.954683	0.956193	0.909366	0.882175	0.922961	0.882175	0.898792	0.86858	0.877644	0.898792	0.861027	0.86858	0.925982	0.856495	0.836858	0.821752	0.848943	1	0.921228	0.0489158
1442	22	20560	0.08224	97.8356	7.48618	11.9745	2.73387	0.947033	0.924368	0.895112	0.909922	0.954426	0.876411	0.904985	0.900632	0.882831	0.892145	0.819407	0.854159	0.884241	0.857296	0.880034	0.882442	0.867753	0.793482	0.790248	0.834217	1	0.903268	0.0546533
1444	24	19324	0.077296	97.7757	7.88721	11.9757	2.89235	0.947837	0.92574	0.895674	0.911017	0.955004	0.876501	0.90548	0.900952	0.884185	0.892828	0.819758	0.8543	0.884418	0.857897	0.880175	0.882814	0.867031	0.79453	0.790131	0.834817	1	0.903954	0.0543793
1444	24	19324	0.077296	97.7757	7.88721	11.9757	2.89235	0.947837	0.92574	0.895674	0.911017	0.955004	0.876501	0.90548	0.900952	0.884185	0.892828	0.819758	0.8543	0.884418	0.857897	0.880175	0.882814	0.867031	0.79453	0.790131	0.834817	1	0.903954	0.0543793
1449	29	16548	0.066192	124.918	8.77909	24.7796	5.21844	0.949088	0.92694	0.896574	0.911681	0.955342	0.876692	0.906635	0.902103	0.884699	0.893159	0.82158	0.854212	0.883883	0.858805	0.880046	0.883067	0.866781	0.795323	0.791183	0.834482	1	0.90473	0.0541007
1450	30	538	0.002152	113.084	7.37351	18.3705	3.5851	0.967472	0.943309	0.922862	0.936803	0.960967	0.905204	0.923792	0.910781	0.884758	0.894981	0.840149	0.877323	0.890335	0.855948	0.88197	0.8829	0.85316	0.791822	0.802974	0.810409	1	0.919737	0.049876
1454	34	484	0.001936	113.285	7.26044	18.4601	3.54143	0.969008	0.943182	0.924587	0.940083	0.96281	0.908058	0.926653	0.915289	0.882231	0.897727	0.841942	0.877066	0.894628	0.860537	0.884298	0.879132	0.85124	0.793388	0.804752	0.806818	1	0.921394	0.0485847
1454	22	16961	0.067844	99.5266	8.05867	12.6291	3.03976	0.946524	0.915895	0.902659	0.917988	0.956429	0.877012	0.890661	0.920877	0.863776	0.871205	0.839249	0.853311	0.886298	0.844349	0.864778	0.881847	0.858352	0.813189	0.798567	0.841578	1	0.902815	0.0575038
1456	24	15909	0.063636	99.4926	8.50563	12.644	3.21838	0.947325	0.916462	0.903985	0.919165	0.95754	0.877585	0.891697	0.92168	0.864511	0.871111	0.839745	0.853165	0.886856	0.845308	0.865234	0.882802	0.859765	0.813408	0.799453	0.841505	1	0.903617	0.0572647
1456	24	15909	0.063636	99.4926	8.50563	12.644	3.21838	0.947325	0.916462	0.903985	0.919165	0.95754	0.877585	0.891697	0.92168	0.864511	0.871111	0.839745	0.853165	0.886856	0.845308	0.865234	0.882802	0.859765	0.813408	0.799453	0.841505	1	0.903617	0.0572647
1461	29	13646	0.054584	127.312	9.39591	26.2645	5.79713	0.948556	0.916276	0.9051	0.920783	0.9579	0.87806	0.892679	0.921992	0.865748	0.871318	0.842298	0.855086	0.887256	0.846512	0.865675	0.883006	0.862194	0.813498	0.800015	0.839477	1	0.90445	0.05668
1462	30	353	0.001412	112.736	7.6618	18.2225	3.75458	0.96034	0.919263	0.927762	0.92068	0.973088	0.903683	0.910765	0.943343	0.882436	0.888102	0.827195	0.879603	0.889518	0.852691	0.855524	0.886686	0.873938	0.825779	0.798867	0.818697	1	0.915914	0.0549402
1466	34	325	0.0013	112.739	7.73064	18.2289	3.79617	0.961538	0.916923	0.927692	0.918462	0.973846	0.904615	0.912308	0.944615	0.881538	0.889231	0.830769	0.872308	0.887692	0.855385	0.858462	0.884615	0.873846	0.826154	0.793846	0.823077	1	0.9158	0.0540509
1466	22	22995	0.09198	97.3081	7.81144	11.8025	2.80601	0.949511	0.902653	0.882409	0.913503	0.952555	0.886736	0.883605	0.909698	0.866406	0.880452	0.829224	0.869341	0.89252	0.854338	0.877865	0.859491	0.851402	0.81609	0.794107	0.845423	1	0.899101	0.058997
1468	24	21569	0.086276	97.2262	8.23146	11.7978	2.96004	0.950438	0.903913	0.883676	0.914206	0.952826	0.887964	0.885507	0.910334	0.867286	0.881288	0.829617	0.869071	0.892971	0.855209	0.878321	0.859358	0.851778	0.81645	0.794937	0.845334	1	0.899979	0.0586026
1468	24	21569	0.086276	97.2262	8.23146	11.7978	2.96004	0.950438	0.903913	0.883676	0.914206	0.952826	0.887964	0.885507	0.910334	0.867286	0.881288	0.829617	0.869071	0.892971	0.855209	0.878321	0.859358	0.851778	0.81645	0.794937	0.845334	1	0.899979	0.0586026
1473	29	18368	0.073472	126.4	9.10915	25.6869	5.51434	0.95141	0.904862	0.885834	0.915451	0.953016	0.889182	0.885916	0.910714	0.869011	0.882214	0.831473	0.869583	0.892721	0.855727	0.877232	0.859647	0.851889	0.817155	0.795351	0.844866	1	0.900921	0.0582303
1474	30	461	0.001844	112.5	7.81938	18.1194	3.76809	0.95987	0.928416	0.925163	0.928416	0.97397	0.902386	0.901302	0.921909	0.896963	0.902386	0.845987	0.864425	0.900217	0.867679	0.895879	0.876356	0.867679	0.814534	0.790672	0.843818	1	0.918187	0.052735
1478	34	418	0.001672	112.507	7.83376	18.1235	3.7709	0.956938	0.930622	0.930622	0.930622	0.97488	0.909091	0.898325	0.922249	0.895933	0.90311	0.851675	0.863636	0.90311	0.866029	0.893541	0.882775	0.87201	0.815789	0.801435	0.840909	1	0.919604	0.0525952
1478	22	16656	0.066624	99.8428	7.74397	12.7293	2.94015	0.943804	0.901177	0.901357	0.914685	0.957283	0.89013	0.896013	0.923691	0.881574	0.879983	0.845101	0.855908	0.885237	0.835165	0.870587	0.872538	0.865034	0.807247	0.819224	0.847502	1	0.902951	0.0573466
1480	24	15648	0.062592	99.7725	8.18893	12.7295	3.11859	0.944785	0.903438	0.902863	0.9159	0.958333	0.890721	0.897016	0.924527	0.881902	0.881199	0.846658	0.855924	0.885033	0.835027	0.870527	0.872667	0.866117	0.807068	0.818859	0.847297	1	0.903998	0.0568407
1480	24	15648	0.062592	99.7725	8.18893	12.7295	3.11859	0.944785	0.903438	0.902863	0.9159	0.958333	0.890721	0.897016	0.924527	0.881902	0.881199	0.846658	0.855924	0.885033	0.835027	0.870527	0.872667	0.866117	0.807068	0.818859	0.847297	1	0.903998	0.0568407
1485	29	13477	0.053908	127.424	9.09302	26.3061	5.6107	0.94498	0.906025	0.905469	0.917675	0.959449	0.890999	0.898123	0.924687	0.882318	0.882058	0.847073	0.857535	0.883208	0.835831	0.869036	0.873303	0.865734	0.805632	0.818394	0.846776	1	0.90502	0.0564537
1486	30	324	0.001296	113.288	7.74569	18.4935	3.8304	0.96142	0.939815	0.942901	0.936728	0.959877	0.905864	0.916667	0.939815	0.884259	0.890432	0.841049	0.873457	0.899691	0.839506	0.871914	0.873457	0.859568	0.79321	0.817901	0.842593	1	0.921405	0.052085
1490	34	301	0.001204	113.213	7.91612	18.4686	3.91663	0.963455	0.945183	0.940199	0.936877	0.960133	0.908638	0.916944	0.94186	0.890365	0.895349	0.843854	0.86711	0.898671	0.837209	0.872093	0.873754	0.857143	0.795681	0.818937	0.842193	1	0.922743	0.0518621
1490	22	16573	0.066292	99.3614	7.94771	12.5606	2.98219	0.950643	0.927834	0.8897	0.937609	0.947716	0.864026	0.862608	0.899777	0.884632	0.900893	0.8684	0.869969	0.894135	0.858867	0.874404	0.882731	0.863664	0.825077	0.806975	0.823206	1	0.905282	0.0575144
1492	24	15598	0.062392	99.2945	8.39042	12.5628	3.15919	0.951308	0.927875	0.891589	0.938037	0.948519	0.864951	0.862162	0.899795	0.885049	0.900981	0.868669	0.869631	0.894313	0.8587	0.875337	0.8821	0.864085	0.825939	0.806578	0.823599	1	0.905776	0.057484
1492	24	15598	0.062392	99.2945	8.39042	12.5628	3.15919	0.951308	0.927875	0.891589	0.938037	0.948519	0.864951	0.862162	0.899795	0.885049	0.900981	0.868669	0.869631	0.894313	0.8587	0.875337	0.8821	0.864085	0.825939	0.806578	0.823599	1	0.905776	0.057484
1497	29	13444	0.053776	124.971	9.26052	24.8512	5.49756	0.952767	0.927923	0.892852	0.938597	0.94849	0.867264	0.86269	0.900439	0.887273	0.90241	0.868417	0.869719	0.89393	0.858896	0.876748	0.882736	0.863434	0.826726	0.805452	0.822263	1	0.906563	0.0573112
1498	30	435	0.00174	113.006	7.62776	18.3493	3.72768	0.968966	0.942529	0.906897	0.943678	0.956322	0.872414	0.883908	0.895402	0.87931	0.917241	0.881609	0.878161	0.901149	0.84023	0.878161	0.872414	0.864368	0.827586	0.82069	0.828736	1	0.915533	0.0530249
1502	34	398	0.001592	112.844	7.65143	18.2728	3.71497	0.969849	0.943467	0.913317	0.944724	0.95603	0.871859	0.875628	0.894472	0.883166	0.919598	0.886935	0.876884	0.903266	0.840452	0.875628	0.86809	0.865578	0.830402	0.831658	0.831658	1	0.916496	0.0525021
1502	22	22821	0.091284	96.8646	7.74242	11.6411	2.77177	0.945467	0.918496	0.891569	0.91464	0.946475	0.8855	0.898295	0.884558	0.883638	0.88171	0.835415	0.861925	0.902743	0.841418	0.873143	0.890605	0.870076	0.835108	0.783248	0.847772	1	0.902174	0.0577763
1504	24	21432	0.085728	96.7696	8.1804	11.633	2.93936	0.946505	0.919676	0.893384	0.915897	0.947018	0.886245	0.898446	0.885032	0.884355	0.882862	0.835106	0.862869	0.902949	0.841475	0.87374	0.890701	0.870591	0.83548	0.783618	0.848264	1	0.903048	0.0575868
1504	24	21432	0.085728	96.7696	8.1804	11.633	2.93936	0.946505	0.919676	0.893384	0.915897	0.947018	0.886245	0.898446	0.885032	0.884355	0.882862	0.835106	0.862869	0.902949	0.841475	0.87374	0.890701	0.870591	0.83548	0.783618	0.848264	1	0.903048	0.0575868
1509	29	18330	0.07332	124.146	9.07516	24.354	5.33165	0.948036	0.920158	0.894735	0.916039	0.947654	0.886688	0.898745	0.885052	0.885188	0.885052	0.834834	0.86413	0.903601	0.843262	0.873868	0.890862	0.870922	0.836034	0.783797	0.8482	1	0.90381	0.057297
1510	30	727	0.002908	112.356	7.72866	18.0455	3.7481	0.962173	0.950481	0.911967	0.933287	0.956671	0.909904	0.902338	0.895461	0.89271	0.893398	0.841128	0.876891	0.905089	0.839752	0.889959	0.891334	0.88033	0.833563	0.786795	0.860385	1	0.917976	0.0506862
1514	34	686	0.002744	112.332	7.735	18.0343	3.74802	0.96137	0.950437	0.913265	0.933673	0.955539	0.919096	0.904519	0.897959	0.892857	0.892857	0.842566	0.876093	0.903061	0.836735	0.891399	0.890671	0.880466	0.829446	0.790816	0.862974	1	0.918764	0.0502077
1514	22	20508	0.082032	98.1985	7.93255	12.1317	2.93499	0.951897	0.91101	0.913643	0.914253	0.934611	0.867418	0.870953	0.921226	0.868661	0.898674	0.807465	0.85474	0.89526	0.853374	0.866711	0.87934	0.890921	0.824654	0.779769	0.822508	1	0.901133	0.0571483
1516	24	19225	0.0769	98.0707	8.37155	12.1117	3.09948	0.953186	0.91186	0.915007	0.915111	0.934564	0.86814	0.871469	0.92091	0.869103	0.899402	0.807542	0.855137	0.895163	0.853784	0.866658	0.879142	0.891391	0.824941	0.780728	0.821951	1	0.901795	0.0569589
1516	24	19225	0.0769	98.0707	8.37155	12.1117	3.09948	0.953186	0.91186	0.915007	0.915111	0.934564	0.86814	0.871469	0.92091	0.869103	0.899402	0.807542	0.855137	0.895163	0.853784	0.866658	0.879142	0.891391	0.824941	0.780728	0.821951	1	0.901795	0.0569589
1521	29	16501	0.066004	126.688	9.26568	25.8746	5.68324	0.95373	0.913339	0.915975	0.916096	0.935307	0.868069	0.872705	0.921368	0.869341	0.899642	0.808042	0.853766	0.89537	0.853433	0.866554	0.880431	0.892037	0.825041	0.780347	0.823162	1	0.90244	0.0566133
1522	30	515	0.00206	112.535	7.85115	18.1393	3.85295	0.964078	0.939806	0.934951	0.933981	0.949515	0.894175	0.883495	0.932039	0.874757	0.908738	0.801942	0.857282	0.897087	0.845631	0.860194	0.895146	0.9	0.806796	0.767961	0.823301	1	0.915423	0.0509649
1526	34	477	0.001908	112.456	7.9171	18.1061	3.88307	0.966457	0.945493	0.93501	0.938155	0.951782	0.896226	0.881551	0.933962	0.878407	0.909853	0.805031	0.854298	0.898323	0.853249	0.860587	0.892034	0.896226	0.80608	0.77673	0.824948	1	0.917603	0.050155
1526	22	18212	0.072848	98.3974	7.92787	12.2036	2.92787	0.958297	0.899791	0.870717	0.910334	0.934796	0.896085	0.901192	0.919229	0.851856	0.890347	0.832061	0.876537	0.898721	0.868713	0.85073	0.886696	0.845404	0.824292	0.777427	0.817126	1	0.899239	0.0584798
1528	24	17121	0.068484	98.2773	8.35924	12.1858	3.09251	0.959173	0.900853	0.873313	0.91122	0.935693	0.896939	0.902313	0.919485	0.851819	0.891274	0.832078	0.87673	0.89913	0.868553	0.851235	0.887069	0.845511	0.824689	0.778255	0.816833	1	0.90015	0.0582875
1528	24	17121	0.068484	98.2773	8.35924	12.1858	3.09251	0.959173	0.900853	0.873313	0.91122	0.935693	0.896939	0.902313	0.919485	0.851819	0.891274	0.832078	0.87673	0.89913	0.868553	0.851235	0.887069	0.845511	0.824689	0.778255	0.816833	1	0.90015	0.0582875
1533	29	14695	0.05878	127.173	9.21073	26.1634	5.67233	0.960327	0.90051	0.873562	0.911398	0.935488	0.896938	0.903062	0.920381	0.852909	0.893263	0.832902	0.876591	0.899285	0.870058	0.85131	0.887785	0.846342	0.825961	0.779687	0.816026	1	0.900621	0.0582636
1534	30	371	0.001484	113.861	8.09493	18.7942	3.99237	0.985175	0.920485	0.897574	0.920485	0.951482	0.90566	0.932615	0.927224	0.87062	0.932615	0.871968	0.889488	0.908356	0.889488	0.863881	0.874663	0.859838	0.83558	0.789757	0.826146	1	0.919285	0.0486878
1538	34	348	0.001392	113.897	8.19225	18.8186	4.04226	0.985632	0.918103	0.896552	0.91954	0.951149	0.909483	0.941092	0.931034	0.87069	0.931034	0.875	0.899425	0.908046	0.887931	0.862069	0.872126	0.856322	0.829023	0.788793	0.824713	1	0.919857	0.0491409
1538	22	17568	0.070272	98.5956	7.89761	12.2747	2.93443	0.950393	0.923156	0.889031	0.914617	0.944871	0.87722	0.901184	0.924949	0.878586	0.854167	0.833419	0.858037	0.910178	0.836265	0.897598	0.881375	0.866633	0.810451	0.818761	0.842242	1	0.903648	0.0575413
1540	24	16488	0.065952	98.5473	8.32401	12.2827	3.10208	0.951237	0.923975	0.88989	0.915423	0.945627	0.878245	0.901868	0.925673	0.879397	0.8545	0.834273	0.85823	0.910359	0.835941	0.897623	0.881914	0.866812	0.810317	0.819717	0.842461	1	0.904354	0.0572736
1540	24	16488	0.065952	98.5473	8.32401	12.2827	3.10208	0.951237	0.923975	0.88989	0.915423	0.945627	0.878245	0.901868	0.925673	0.879397	0.8545	0.834273	0.85823	0.910359	0.835941	0.897623	0.881914	0.866812	0.810317	0.819717	0.842461	1	0.904354	0.0572736
1545	29	14095	0.05638	125.85	9.18184	25.3649	5.5525	0.951543	0.925896	0.892444	0.917098	0.945796	0.87829	0.903086	0.92696	0.879709	0.856119	0.836325	0.858709	0.90933	0.837034	0.899007	0.882441	0.867116	0.808975	0.820362	0.842568	1	0.905413	0.0568072
1546	30	446	0.001784	111.95	7.9356	17.8664	3.79845	0.971973	0.94843	0.910314	0.941704	0.960762	0.878924	0.922646	0.936099	0.890135	0.875561	0.843049	0.853139	0.900224	0.857623	0.896861	0.859865	0.862108	0.819507	0.811659	0.858744	1	0.919563	0.0505394
1550	34	415	0.00166	112.007	7.93596	17.8934	3.81116	0.973494	0.945783	0.912048	0.943373	0.961446	0.877108	0.922892	0.936145	0.884337	0.875904	0.839759	0.850602	0.908434	0.857831	0.89759	0.861446	0.86747	0.818072	0.806024	0.859036	1	0.919563	0.0503268
1550	22	19043	0.076172	97.6458	8.0414	11.9373	2.91962	0.953316	0.917135	0.878118	0.912172	0.946384	0.877304	0.890852	0.901696	0.881111	0.900173	0.849971	0.857848	0.890747	0.840099	0.872368	0.891456	0.846374	0.806044	0.813422	0.840283	1	0.901541	0.0578261
1552	24	17890	0.07156	97.5606	8.46017	11.9321	3.08389	0.954025	0.918502	0.879737	0.912437	0.947149	0.877613	0.891084	0.902571	0.881135	0.899776	0.850112	0.858496	0.890637	0.840246	0.872918	0.89156	0.846199	0.805702	0.814226	0.839827	1	0.902178	0.0575782
1552	24	17890	0.07156	97.5606	8.46017	11.9321	3.08389	0.954025	0.918502	0.879737	0.912437	0.947149	0.877613	0.891084	0.902571	0.881135	0.899776	0.850112	0.858496	0.890637	0.840246	0.872918	0.89156	0.846199	0.805702	0.814226	0.839827	1	0.902178	0.0575782
1557	29	15302	0.061208	124.961	9.32019	24.8502	5.53514	0.954941	0.920925	0.881453	0.913933	0.947458	0.878382	0.8924	0.903477	0.881878	0.901353	0.851621	0.85992	0.891452	0.838747	0.873023	0.892171	0.847765	0.805352	0.813946	0.838649	1	0.903333	0.0570809
1558	30	549	0.002196	111.582	7.77166	17.683	3.72247	0.974499	0.931694	0.897996	0.924408	0.954463	0.893443	0.905282	0.898907	0.884335	0.908015	0.842441	0.882514	0.90255	0.844262	0.893443	0.893443	0.831512	0.790528	0.826958	0.834244	1	0.913647	0.0509898
1562	34	508	0.002032	111.58	7.81781	17.6848	3.73915	0.974409	0.934055	0.898622	0.927165	0.954724	0.890748	0.90748	0.899606	0.884843	0.909449	0.845472	0.882874	0.901575	0.849409	0.889764	0.894685	0.831693	0.788386	0.832677	0.83563	1	0.914528	0.0501824
1562	22	21363	0.085452	96.8867	7.87072	11.6562	2.81889	0.944788	0.880307	0.878458	0.931096	0.958831	0.89098	0.845176	0.882835	0.875767	0.880401	0.859055	0.847259	0.898774	0.859664	0.884052	0.886205	0.860319	0.791415	0.793428	0.831086	1	0.895194	0.0616643
1564	24	20050	0.0802	96.8112	8.27632	11.6533	2.96982	0.946584	0.882519	0.8802	0.932419	0.959127	0.892319	0.846334	0.884165	0.876833	0.880798	0.8602	0.848204	0.899177	0.859576	0.885087	0.886234	0.861022	0.792195	0.793317	0.831571	1	0.896478	0.0611207
1564	24	20050	0.0802	96.8112	8.27632	11.6533	2.96982	0.946584	0.882519	0.8802	0.932419	0.959127	0.892319	0.846334	0.884165	0.876833	0.880798	0.8602	0.848204	0.899177	0.859576	0.885087	0.886234	0.861022	0.792195	0.793317	0.831571	1	0.896478	0.0611207
1569	29	17153	0.068612	124.497	9.1738	24.5661	5.40345	0.948493	0.883519	0.881683	0.932956	0.959716	0.893663	0.847374	0.885326	0.878068	0.880487	0.860083	0.848569	0.89891	0.860578	0.885647	0.886755	0.861919	0.793127	0.793127	0.832245	1	0.897465	0.0607705
1570	30	676	0.002704	111.43	8.16435	17.6384	3.92532	0.967456	0.919379	0.906805	0.945266	0.971893	0.91568	0.857249	0.886095	0.891272	0.89497	0.869083	0.869083	0.905325	0.880178	0.89497	0.904586	0.857988	0.793639	0.795118	0.826183	1	0.914715	0.0517768
1574	34	614	0.002456	111.446	8.2572	17.6523	3.97062	0.973941	0.918567	0.90798	0.943811	0.971498	0.912866	0.861564	0.885993	0.895765	0.890879	0.875407	0.87215	0.90798	0.88355	0.894137	0.899837	0.862378	0.793974	0.793974	0.821661	1	0.915975	0.0511962
1574	22	21571	0.086284	97.2942	7.94852	11.8061	2.88545	0.951347	0.901604	0.903899	0.912151	0.935678	0.901534	0.867832	0.914677	0.86308	0.881392	0.847666	0.872468	0.887256	0.848454	0.874345	0.897779	0.853159	0.813384	0.780191	0.84004	1	0.901095	0.0557554
1576	24	20261	0.081044	97.2411	8.35219	11.8114	3.04492	0.952248	0.903485	0.905533	0.913158	0.935813	0.902201	0.868689	0.915207	0.863432	0.881077	0.847663	0.873279	0.887395	0.848724	0.875031	0.898426	0.852771	0.813533	0.781008	0.840112	1	0.901934	0.0555009
1576	24	20261	0.081044	97.2411	8.35219	11.8114	3.04492	0.952248	0.903485	0.905533	0.913158	0.935813	0.902201	0.868689	0.915207	0.863432	0.881077	0.847663	0.873279	0.887395	0.848724	0.875031	0.898426	0.852771	0.813533	0.781008	0.840112	1	0.901934	0.0555009
1581	29	17436	0.069744	124.657	9.1955	24.6619	5.46218	0.954405	0.904221	0.905712	0.914315	0.936969	0.902128	0.870526	0.91595	0.862354	0.881882	0.847671	0.874254	0.888306	0.84965	0.874599	0.897683	0.852202	0.814636	0.781716	0.840732	1	0.902756	0.0552269
1582	30	611	0.002444	111.49	7.79058	17.641	3.72222	0.968085	0.92635	0.923077	0.930442	0.950082	0.92144	0.88707	0.936989	0.888707	0.9018	0.851882	0.88707	0.896072	0.863339	0.874795	0.909165	0.859247	0.833061	0.780687	0.838789	1	0.918756	0.0501239
1586	34	576	0.002304	111.414	7.75343	17.6033	3.69537	0.967882	0.929688	0.923611	0.930556	0.947917	0.922743	0.888021	0.936632	0.886285	0.902778	0.851563	0.887153	0.896701	0.861111	0.875868	0.908854	0.855035	0.832465	0.78125	0.837674	1	0.919009	0.0494952
1586	22	22350	0.0894	97.4855	7.85597	11.8692	2.85374	0.950694	0.907025	0.902349	0.921074	0.942349	0.881365	0.867315	0.920403	0.866219	0.890291	0.831991	0.862192	0.894519	0.846801	0.844676	0.890582	0.878792	0.827696	0.766555	0.81736	1	0.901102	0.0598901
1588	24	20993	0.083972	97.4152	8.28076	11.8691	3.0133	0.951127	0.908779	0.903801	0.922069	0.943195	0.882342	0.868504	0.921783	0.865979	0.891107	0.832754	0.863192	0.894774	0.846997	0.845139	0.890749	0.879341	0.827562	0.767399	0.817677	1	0.902027	0.0595549
1588	24	20993	0.083972	97.4152	8.28076	11.8691	3.0133	0.951127	0.908779	0.903801	0.922069	0.943195	0.882342	0.868504	0.921783	0.865979	0.891107	0.832754	0.863192	0.894774	0.846997	0.845139	0.890749	0.879341	0.827562	0.767399	0.817677	1	0.902027	0.0595549
1593	29	17939	0.071756	126.806	9.23038	25.9427	5.65623	0.952506	0.910614	0.904621	0.923407	0.944088	0.883438	0.869251	0.923881	0.865043	0.891661	0.834411	0.862869	0.895758	0.847734	0.844947	0.890351	0.879592	0.82853	0.768047	0.818775	1	0.903059	0.0592435
1594	30	400	0.0016	113.872	8.11156	18.8028	4.09751	0.98	0.91625	0.935	0.93375	0.95875	0.9	0.88375	0.9325	0.89375	0.885	0.84625	0.875	0.91	0.87625	0.835	0.9025	0.8825	0.8525	0.77625	0.81875	1	0.918785	0.0547445
1598	34	374	0.001496	113.943	8.15014	18.8402	4.13536	0.97861	0.917112	0.935829	0.930481	0.96123	0.898396	0.881016	0.933155	0.890374	0.88369	0.847594	0.882353	0.906417	0.877005	0.832888	0.906417	0.88369	0.854278	0.776738	0.815508	1	0.91845	0.0553559
1598	22	16712	0.066848	100.057	7.76368	12.8113	2.9695	0.960986	0.912697	0.88236	0.90791	0.946924	0.881522	0.893041	0.919698	0.878411	0.876107	0.842209	0.853459	0.907192	0.85657	0.879428	0.882958	0.851663	0.807713	0.791856	0.84197	1	0.902775	0.0577451
1600	24	15637	0.062548	99.9641	8.239	12.805	3.16214	0.962237	0.91357	0.883513	0.909446	0.9474	0.882586	0.894577	0.920157	0.878749	0.876671	0.843288	0.85416	0.907271	0.857613	0.879964	0.882842	0.851986	0.8069	0.791009	0.842329	1	0.903677	0.0572231
1600	24	15637	0.062548	99.9641	8.239	12.805	3.16214	0.962237	0.91357	0.883513	0.909446	0.9474	0.882586	0.894577	0.920157	0.878749	0.876671	0.843288	0.85416	0.907271	0.857613	0.879964	0.882842	0.851986	0.8069	0.791009	0.842329	1	0.903677	0.0572231
1605	29	13445	0.05378	129.058	9.18298	27.3244	5.82949	0.962923	0.915545	0.885459	0.911231	0.947713	0.882893	0.895575	0.920342	0.880402	0.877203	0.845779	0.853105	0.907289	0.856638	0.879137	0.882893	0.853775	0.808256	0.791521	0.842283	1	0.904675	0.0568664
1606	30	266	0.001064	114.255	8.07589	18.9887	4.13328	0.979323	0.947368	0.902256	0.93609	0.958647	0.896617	0.911654	0.953008	0.870301	0.894737	0.885338	0.87406	0.906015	0.838346	0.887218	0.883459	0.866541	0.828947	0.81015	0.851504	1	0.92222	0.0486868
1610	34	244	0.000976	114.498	8.14593	19.1132	4.19218	0.977459	0.946721	0.905738	0.936475	0.959016	0.89959	0.911885	0.95082	0.864754	0.89959	0.895492	0.883197	0.907787	0.840164	0.885246	0.881148	0.866803	0.82377	0.805328	0.848361	1	0.922825	0.0495281
1610	22	13727	0.054908	100.454	7.92017	12.9712	3.0471	0.941575	0.917316	0.871895	0.914257	0.945727	0.898412	0.887485	0.911598	0.877213	0.890581	0.843739	0.851279	0.891491	0.836454	0.879835	0.89313	0.851024	0.813761	0.814016	0.834086	1	0.900358	0.0570426
1612	24	12917	0.051668	100.424	8.33554	12.9854	3.22049	0.942595	0.917705	0.873461	0.915576	0.945769	0.89839	0.88848	0.91217	0.878068	0.891112	0.844198	0.851862	0.891809	0.836611	0.880622	0.893241	0.851823	0.813192	0.814198	0.833669	1	0.901059	0.0570069
1612	24	12917	0.051668	100.424	8.33554	12.9854	3.22049	0.942595	0.917705	0.873461	0.915576	0.945769	0.89839	0.88848	0.91217	0.878068	0.891112	0.844198	0.851862	0.891809	0.836611	0.880622	0.893241	0.851823	0.813192	0.814198	0.833669	1	0.901059	0.0570069
1617	29	11059	0.044236	129.192	9.2215	27.4116	5.85413	0.944208	0.918573	0.874537	0.917126	0.946424	0.899177	0.889502	0.91265	0.878967	0.890722	0.844968	0.852021	0.892214	0.836378	0.880007	0.894475	0.850619	0.81237	0.81445	0.833122	1	0.901899	0.0567131
1618	30	209	0.000836	114.699	8.02881	19.2017	4.01379	0.9689	0.947368	0.91866	0.933014	0.9689	0.882775	0.889952	0.909091	0.897129	0.897129	0.832536	0.866029	0.889952	0.813397	0.866029	0.911483	0.858852	0.789474	0.834928	0.834928	1	0.916521	0.0514903
1622	34	196	0.000784	114.692	8.02729	19.198	4.01455	0.966837	0.946429	0.915816	0.936224	0.969388	0.887755	0.897959	0.910714	0.895408	0.895408	0.834184	0.867347	0.892857	0.818878	0.862245	0.918367	0.859694	0.793367	0.839286	0.839286	1	0.917344	0.052016
1622	22	14999	0.059996	99.4276	7.8411	12.5791	2.94578	0.94643	0.908861	0.901927	0.930729	0.958664	0.90016	0.865558	0.90076	0.881759	0.887226	0.853524	0.881925	0.889859	0.838323	0.85619	0.852457	0.878292	0.810454	0.811421	0.832089	1	0.904587	0.0564042
1624	24	14080	0.05632	99.3505	8.26145	12.5758	3.11864	0.94755	0.910795	0.902876	0.931392	0.960014	0.900959	0.865092	0.901989	0.883132	0.888885	0.85277	0.882564	0.889808	0.839063	0.85593	0.851882	0.878622	0.811328	0.812749	0.83267	1	0.90551	0.0561496
1624	24	14080	0.05632	99.3505	8.26145	12.5758	3.11864	0.94755	0.910795	0.902876	0.931392	0.960014	0.900959	0.865092	0.901989	0.883132	0.888885	0.85277	0.882564	0.889808	0.839063	0.85593	0.851882	0.878622	0.811328	0.812749	0.83267	1	0.90551	0.0561496
1629	29	12062	0.048248	128.225	9.17402	26.8053	5.74236	0.948889	0.912452	0.904203	0.932557	0.960413	0.900597	0.867269	0.902752	0.883809	0.888742	0.854294	0.883601	0.889653	0.839496	0.856326	0.85131	0.879042	0.811433	0.811806	0.834646	1	0.906466	0.0557402
1630	30	254	0.001016	114.336	7.4345	18.9828	3.68185	0.970472	0.940945	0.935039	0.956693	0.972441	0.899606	0.883858	0.90748	0.88189	0.90748	0.895669	0.895669	0.90748	0.836614	0.856299	0.856299	0.872047	0.78937	0.82874	0.848425	1	0.923667	0.0469302
1634	34	234	0.000936	114.094	7.52894	18.8706	3.72663	0.974359	0.938034	0.935897	0.963675	0.972222	0.897436	0.886752	0.91453	0.878205	0.903846	0.895299	0.893162	0.916667	0.833333	0.863248	0.858974	0.867521	0.786325	0.826923	0.844017	1	0.924768	0.0471681
1634	22	15287	0.061148	99.4276	7.80657	12.5771	2.9324	0.964087	0.905148	0.894616	0.93537	0.949794	0.904069	0.878361	0.902891	0.862269	0.870969	0.857068	0.867371	0.906784	0.85782	0.849774	0.896415	0.889089	0.790345	0.782724	0.822692	1	0.905936	0.0551911
1636	24	14428	0.057712	99.3563	8.23184	12.5762	3.10623	0.964409	0.907194	0.895446	0.936547	0.950444	0.905184	0.879055	0.903556	0.863806	0.87195	0.857499	0.867341	0.906917	0.857673	0.849563	0.897006	0.89004	0.790789	0.78313	0.822741	1	0.906793	0.0549446
1636	24	14428	0.057712	99.3563	8.23184	12.5762	3.10623	0.964409	0.907194	0.895446	0.936547	0.950444	0.905184	0.879055	0.903556	0.863806	0.87195	0.857499	0.867341	0.906917	0.857673	0.849563	0.897006	0.89004	0.790789	0.78313	0.822741	1	0.906793	0.0549446
1641	29	12516	0.050064	128.382	9.14609	26.8995	5.72394	0.965165	0.907798	0.897331	0.938199	0.950623	0.905601	0.879514	0.903364	0.864094	0.872164	0.856703	0.869407	0.906879	0.857782	0.849153	0.896812	0.889661	0.790868	0.782399	0.821868	1	0.907425	0.0547153
1642	30	303	0.001212	113.636	7.4849	18.6448	3.70537	0.976898	0.950495	0.925743	0.960396	0.960396	0.920792	0.879538	0.891089	0.874587	0.89769	0.851485	0.889439	0.932343	0.834983	0.877888	0.90099	0.869637	0.787129	0.79703	0.834983	1	0.923397	0.0468473
1646	34	282	0.001128	113.623	7.5116	18.6406	3.72672	0.97695	0.952128	0.927305	0.960993	0.964539	0.91844	0.881206	0.891844	0.874113	0.897163	0.852837	0.884752	0.932624	0.83156	0.875887	0.904255	0.875887	0.792553	0.794326	0.83156	1	0.924055	0.046327
1646	22	17914	0.071656	98.7806	7.84842	12.3394	2.90656	0.951407	0.91088	0.905521	0.923858	0.935832	0.896478	0.887351	0.898543	0.878531	0.888774	0.836385	0.864659	0.882829	0.847382	0.865301	0.895222	0.874484	0.814642	0.770012	0.820727	1	0.903619	0.0569465
1648	24	16805	0.06722	98.7234	8.26234	12.3432	3.07162	0.952365	0.912496	0.906903	0.924427	0.935852	0.898215	0.888515	0.899078	0.879946	0.889973	0.835971	0.865219	0.883219	0.848616	0.865248	0.895269	0.873669	0.814936	0.770217	0.820887	1	0.904526	0.0565738
1648	24	16805	0.06722	98.7234	8.26234	12.3432	3.07162	0.952365	0.912496	0.906903	0.924427	0.935852	0.898215	0.888515	0.899078	0.879946	0.889973	0.835971	0.865219	0.883219	0.848616	0.865248	0.895269	0.873669	0.814936	0.770217	0.820887	1	0.904526	0.0565738
1653	29	14467	0.057868	126.118	9.15503	25.5218	5.52661	0.9531	0.912041	0.907168	0.924933	0.936683	0.899357	0.88892	0.899668	0.88104	0.890095	0.836525	0.865694	0.88256	0.848863	0.864761	0.895901	0.873955	0.815857	0.770201	0.82035	1	0.904937	0.0565269
1654	30	394	0.001576	112.821	7.98942	18.2842	3.87813	0.959391	0.941624	0.92132	0.955584	0.945431	0.913706	0.913706	0.911168	0.884518	0.901015	0.848985	0.862944	0.895939	0.847716	0.862944	0.899746	0.88198	0.814721	0.756345	0.813452	1	0.918883	0.0499825
1658	34	362	0.001448	113.099	8.03098	18.4206	3.90913	0.959945	0.940608	0.91989	0.958564	0.946133	0.90884	0.915746	0.910221	0.879834	0.906077	0.848066	0.861878	0.899171	0.85221	0.868785	0.899171	0.881215	0.814917	0.758287	0.813536	1	0.918957	0.0503239
1658	22	21721	0.086884	97.822	7.77829	11.9857	2.8304	0.955251	0.922333	0.887943	0.924428	0.947677	0.887367	0.882901	0.898462	0.863105	0.880162	0.832789	0.869688	0.901133	0.858202	0.864164	0.886377	0.855025	0.816813	0.780466	0.847935	1	0.903452	0.0587063
1660	24	20455	0.08182	97.73	8.19273	11.9768	2.98704	0.956197	0.923955	0.889954	0.925617	0.948081	0.888389	0.883598	0.899731	0.863016	0.880078	0.833464	0.870007	0.901956	0.858225	0.863847	0.886556	0.855854	0.818137	0.780958	0.848399	1	0.904411	0.0582998
1660	24	20455	0.08182	97.73	8.19273	11.9768	2.98704	0.956197	0.923955	0.889954	0.925617	0.948081	0.888389	0.883598	0.899731	0.863016	0.880078	0.833464	0.870007	0.901956	0.858225	0.863847	0.886556	0.855854	0.818137	0.780958	0.848399	1	0.904411	0.0582998
1665	29	17441	0.069764	126.745	9.09452	25.8933	5.54268	0.956683	0.925721	0.890603	0.927097	0.948971	0.888739	0.8855	0.90055	0.864543	0.880941	0.833324	0.869847	0.902242	0.85838	0.864916	0.887621	0.858093	0.818445	0.781377	0.848919	1	0.905344	0.0579174
1666	30	412	0.001648	113.573	7.58154	18.6205	3.75226	0.973301	0.955097	0.918689	0.949029	0.951456	0.913835	0.906553	0.919903	0.878641	0.890777	0.848301	0.889563	0.908981	0.860437	0.877427	0.896845	0.859223	0.822816	0.79733	0.851942	1	0.923634	0.0510051
1670	34	374	0.001496	113.5	7.51284	18.581	3.71448	0.975936	0.955882	0.92246	0.950535	0.953209	0.919786	0.907754	0.917112	0.877005	0.891711	0.847594	0.889037	0.90508	0.862299	0.877005	0.897059	0.859626	0.820856	0.791444	0.847594	1	0.924904	0.049758
1670	22	17276	0.069104	99.6841	7.76727	12.6708	2.93227	0.944489	0.916097	0.869298	0.925996	0.947962	0.899572	0.888342	0.906894	0.871643	0.880065	0.852281	0.848345	0.897951	0.845653	0.871614	0.898906	0.872627	0.790953	0.7924	0.817377	1	0.901029	0.0593972
1672	24	16227	0.064908	99.641	8.17618	12.6791	3.09721	0.945769	0.916682	0.871017	0.926727	0.948265	0.899889	0.88892	0.907654	0.872435	0.880076	0.852715	0.849479	0.897794	0.845997	0.872466	0.899211	0.872681	0.790996	0.793862	0.81805	1	0.901792	0.0590901
1672	24	16227	0.064908	99.641	8.17618	12.6791	3.09721	0.945769	0.916682	0.871017	0.926727	0.948265	0.899889	0.88892	0.907654	0.872435	0.880076	0.852715	0.849479	0.897794	0.845997	0.872466	0.899211	0.872681	0.790996	0.793862	0.81805	1	0.901792	0.0590901
1677	29	13916	0.055664	127.112	9.07609	26.1141	5.56549	0.94765	0.917864	0.872772	0.927098	0.94898	0.90148	0.889228	0.908918	0.873311	0.879922	0.854089	0.850496	0.897025	0.847262	0.873168	0.899935	0.87421	0.791607	0.795056	0.818662	1	0.902875	0.0586904
1678	30	371	0.001484	113.167	7.69499	18.4295	3.69865	0.962264	0.942049	0.880054	0.954178	0.958221	0.927224	0.908356	0.939353	0.884097	0.885445	0.88814	0.857143	0.890836	0.842318	0.894879	0.897574	0.869272	0.807278	0.82345	0.827493	1	0.919173	0.0521747
1682	34	348	0.001392	113.27	7.63279	18.475	3.66802	0.962644	0.941092	0.880747	0.95546	0.956897	0.925287	0.909483	0.936782	0.890805	0.882184	0.883621	0.860632	0.893678	0.840517	0.896552	0.899425	0.869253	0.810345	0.821839	0.824713	1	0.919206	0.0511127
1682	22	16755	0.06702	98.9751	8.03667	12.4222	2.98663	0.948583	0.894091	0.882184	0.901283	0.949985	0.902835	0.871262	0.917129	0.881826	0.889048	0.841391	0.871471	0.883438	0.835363	0.872068	0.895315	0.854611	0.798538	0.808505	0.837959	1	0.898491	0.0584464
1684	24	15737	0.062948	98.8294	8.44106	12.3933	3.14564	0.948561	0.895978	0.884222	0.901983	0.950213	0.903921	0.872371	0.916852	0.882093	0.888988	0.841488	0.871767	0.88419	0.83561	0.87164	0.896041	0.854769	0.798723	0.807841	0.838057	1	0.899204	0.0583148
1684	24	15737	0.062948	98.8294	8.44106	12.3933	3.14564	0.948561	0.895978	0.884222	0.901983	0.950213	0.903921	0.872371	0.916852	0.882093	0.888988	0.841488	0.871767	0.88419	0.83561	0.87164	0.896041	0.854769	0.798723	0.807841	0.838057	1	0.899204	0.0583148
1689	29	13491	0.053964	127.137	9.3069	26.1493	5.70628	0.950411	0.897228	0.884812	0.902491	0.951375	0.904714	0.873619	0.917352	0.883367	0.889519	0.84019	0.872063	0.88496	0.835149	0.872063	0.894856	0.855311	0.797865	0.808391	0.8383	1	0.900038	0.0579237
1690	30	334	0.001336	113.274	7.54256	18.4732	3.69858	0.964072	0.922156	0.934132	0.926647	0.959581	0.920659	0.890719	0.931138	0.889222	0.89521	0.851796	0.875749	0.908683	0.85479	0.886228	0.892216	0.850299	0.80988	0.812874	0.847305	1	0.918638	0.051681
1694	34	300	0.0012	113.348	7.56234	18.5105	3.72766	0.966667	0.923333	0.935	0.926667	0.96	0.92	0.885	0.93	0.898333	0.891667	0.843333	0.878333	0.906667	0.846667	0.888333	0.888333	0.86	0.813333	0.821667	0.851667	1	0.918967	0.0518534
1694	22	19613	0.078452	98.1449	7.68247	12.0972	2.8079	0.96176	0.913246	0.884617	0.934967	0.946923	0.897823	0.888263	0.895121	0.871208	0.873502	0.877148	0.886759	0.87934	0.781344	0.877989	0.881992	0.882552	0.79172	0.793938	0.81576	1	0.904719	0.0542125
1696	24	18388	0.073552	98.0682	8.15224	12.0967	2.9877	0.962122	0.914645	0.88555	0.935121	0.947003	0.898059	0.888868	0.895638	0.872362	0.874239	0.876958	0.887291	0.879296	0.781515	0.878508	0.882043	0.882505	0.792365	0.794703	0.814635	1	0.905255	0.0539504
1696	24	18388	0.073552	98.0682	8.15224	12.0967	2.9877	0.962122	0.914645	0.88555	0.935121	0.947003	0.898059	0.888868	0.895638	0.872362	0.874239	0.876958	0.887291	0.879296	0.781515	0.878508	0.882043	0.882505	0.792365	0.794703	0.814635	1	0.905255	0.0539504
1701	29	15877	0.063508	126.117	9.06967	25.5139	5.47113	0.961958	0.915286	0.886062	0.935252	0.946149	0.899162	0.888361	0.896706	0.872898	0.875291	0.877653	0.887164	0.880928	0.78261	0.878755	0.882818	0.881716	0.793506	0.795207	0.815204	1	0.905586	0.0540445
1702	30	499	0.001996	112.232	7.88116	17.9955	3.77459	0.972946	0.941884	0.896794	0.945892	0.948898	0.902806	0.896794	0.912826	0.866733	0.862725	0.910822	0.887776	0.877756	0.788577	0.868737	0.88477	0.886774	0.807615	0.790581	0.810621	1	0.91491	0.0511643
1706	34	460	0.00184	112.175	7.92593	17.9714	3.79197	0.973913	0.941304	0.9	0.945652	0.953261	0.906522	0.894565	0.911957	0.866304	0.86087	0.913043	0.88587	0.877174	0.786957	0.866304	0.886957	0.88587	0.81087	0.788043	0.806522	1	0.915573	0.0512332
1706	22	18108	0.072432	98.519	7.95052	12.2494	2.93958	0.948062	0.901011	0.903993	0.926441	0.952424	0.909515	0.906174	0.912194	0.876795	0.88124	0.821046	0.862492	0.895985	0.82955	0.858378	0.87928	0.870416	0.810857	0.776673	0.829495	1	0.904712	0.0577362
1708	24	16997	0.067988	98.4214	8.34134	12.2375	3.09552	0.94902	0.902218	0.904924	0.927928	0.953286	0.910131	0.906513	0.912867	0.877243	0.882744	0.820792	0.862799	0.895805	0.829852	0.859034	0.879214	0.87086	0.810761	0.775902	0.829941	1	0.905502	0.0574622
1708	24	16997	0.067988	98.4214	8.34134	12.2375	3.09552	0.94902	0.902218	0.904924	0.927928	0.953286	0.910131	0.906513	0.912867	0.877243	0.882744	0.820792	0.862799	0.895805	0.829852	0.859034	0.879214	0.87086	0.810761	0.775902	0.829941	1	0.905502	0.0574622
1713	29	14637	0.058548	127.155	9.16567	26.1485	5.6364	0.949853	0.903566	0.905889	0.928537	0.953508	0.911252	0.907016	0.91214	0.876887	0.88307	0.820694	0.862574	0.89571	0.831045	0.858953	0.879449	0.872071	0.810275	0.776969	0.829405	1	0.906073	0.0572133
1714	30	351	0.001404	113.508	7.78659	18.6026	3.86493	0.965812	0.92735	0.92735	0.954416	0.970085	0.934473	0.910256	0.937322	0.894587	0.891738	0.836182	0.878917	0.908832	0.820513	0.860399	0.890313	0.887464	0.814815	0.796296	0.850427	1	0.923584	0.0473301
1718	34	316	0.001264	113.505	7.85603	18.606	3.90815	0.96519	0.93038	0.931962	0.952532	0.971519	0.936709	0.914557	0.933544	0.893987	0.889241	0.833861	0.882911	0.905063	0.822785	0.852848	0.890823	0.887658	0.811709	0.799051	0.841772	1	0.924197	0.0462565
1718	22	17742	0.070968	98.8708	7.80522	12.3704	2.90542	0.946652	0.928418	0.896629	0.919851	0.938197	0.90638	0.880594	0.895784	0.872844	0.878001	0.846973	0.848495	0.900124	0.846494	0.84765	0.882933	0.860529	0.798303	0.783283	0.829557	1	0.903084	0.0570958
1720	24	16653	0.066612	98.7829	8.25137	12.3646	3.07838	0.947727	0.929562	0.897406	0.920405	0.93899	0.907884	0.881883	0.895965	0.873536	0.878911	0.847115	0.849697	0.900799	0.847445	0.848165	0.883204	0.861016	0.798205	0.784123	0.829911	1	0.903946	0.056736
1720	24	16653	0.066612	98.7829	8.25137	12.3646	3.07838	0.947727	0.929562	0.897406	0.920405	0.93899	0.907884	0.881883	0.895965	0.873536	0.878911	0.847115	0.849697	0.900799	0.847445	0.848165	0.883204	0.861016	0.798205	0.784123	0.829911	1	0.903946	0.056736
1725	29	14301	0.057204	126.876	9.1419	25.9769	5.59784	0.94843	0.930704	0.898049	0.922173	0.939235	0.907978	0.88347	0.897525	0.87417	0.878785	0.848542	0.848717	0.900951	0.846689	0.847773	0.883155	0.861129	0.798685	0.784211	0.829103	1	0.904652	0.0563712
1726	30	397	0.001588	113.157	7.99443	18.4483	4.00138	0.957179	0.95466	0.93199	0.944584	0.942065	0.920655	0.891688	0.916877	0.865239	0.876574	0.853904	0.870277	0.918136	0.853904	0.845088	0.880353	0.866499	0.801008	0.790932	0.824937	1	0.918234	0.0504245
1730	34	361	0.001444	113.098	8.20793	18.4344	4.11121	0.958449	0.951524	0.934903	0.944598	0.943213	0.922438	0.891967	0.912742	0.864266	0.871191	0.858726	0.871191	0.921053	0.854571	0.850416	0.880886	0.868421	0.801939	0.789474	0.82964	1	0.918549	0.0501637
1730	22	17147	0.068588	99.1588	7.88425	12.4816	2.95046	0.94206	0.920073	0.889456	0.932904	0.946492	0.896192	0.884149	0.893334	0.878317	0.890826	0.825013	0.849332	0.880562	0.83936	0.87196	0.894005	0.8612	0.817548	0.784569	0.839914	1	0.902195	0.0586082
1732	24	16088	0.064352	99.0794	8.33552	12.4794	3.12798	0.94384	0.922054	0.891099	0.933895	0.947259	0.897035	0.884293	0.893989	0.879569	0.891099	0.824994	0.849577	0.880905	0.83929	0.872265	0.894145	0.861263	0.818187	0.785306	0.840036	1	0.903242	0.0582327
1732	24	16088	0.064352	99.0794	8.33552	12.4794	3.12798	0.94384	0.922054	0.891099	0.933895	0.947259	0.897035	0.884293	0.893989	0.879569	0.891099	0.824994	0.849577	0.880905	0.83929	0.872265	0.894145	0.861263	0.818187	0.785306	0.840036	1	0.903242	0.0582327
1737	29	13857	0.055428	127.747	9.23325	26.5155	5.72511	0.944829	0.92318	0.892509	0.934907	0.947572	0.897525	0.885942	0.894277	0.878978	0.891751	0.823519	0.850004	0.880241	0.839648	0.872375	0.893772	0.861839	0.81872	0.786065	0.840586	1	0.903925	0.0580423
1738	30	363	0.001452	113.6	7.77586	18.6455	3.81257	0.973829	0.939394	0.92011	0.960055	0.971074	0.911846	0.913223	0.896694	0.891185	0.88843	0.85124	0.852617	0.891185	0.85124	0.887052	0.896694	0.880165	0.823691	0.794766	0.856749	1	0.922935	0.0475364
1742	34	343	0.001372	113.564	7.80496	18.63	3.81732	0.973761	0.940233	0.922741	0.960641	0.969388	0.911079	0.912536	0.896501	0.889213	0.890671	0.854227	0.848397	0.887755	0.849854	0.889213	0.893586	0.886297	0.819242	0.791545	0.855685	1	0.922977	0.0473183
1742	22	18311	0.073244	98.2191	7.85048	12.1339	2.88166	0.956938	0.906723	0.897056	0.918273	0.947136	0.872153	0.891677	0.897084	0.880127	0.860576	0.836492	0.867074	0.889629	0.812763	0.867539	0.878652	0.862733	0.812053	0.801485	0.815712	1	0.900251	0.0564309
1744	24	17196	0.068784	98.1428	8.28	12.1319	3.05219	0.957606	0.908264	0.898814	0.918993	0.947691	0.872674	0.892591	0.89768	0.88003	0.861508	0.83723	0.867469	0.889684	0.813271	0.868516	0.879158	0.862962	0.812195	0.801495	0.815626	1	0.901075	0.0560796
1744	24	17196	0.068784	98.1428	8.28	12.1319	3.05219	0.957606	0.908264	0.898814	0.918993	0.947691	0.872674	0.892591	0.89768	0.88003	0.861508	0.83723	0.867469	0.889684	0.813271	0.868516	0.879158	0.862962	0.812195	0.801495	0.815626	1	0.901075	0.0560796
1749	29	14710	0.05884	127.055	9.10778	26.0824	5.58496	0.958838	0.909347	0.899898	0.919171	0.94847	0.874133	0.892216	0.89847	0.880625	0.861149	0.837797	0.868151	0.889225	0.813494	0.87019	0.880116	0.8638	0.811047	0.800986	0.814922	1	0.901784	0.0558511
1750	30	367	0.001468	113.055	8.11683	18.4054	3.95734	0.96594	0.941417	0.915531	0.934605	0.956403	0.891008	0.90327	0.916894	0.905995	0.871935	0.854223	0.859673	0.904632	0.826975	0.852861	0.874659	0.866485	0.817439	0.810627	0.831063	1	0.915851	0.050942
1754	34	341	0.001364	112.998	8.1472	18.3803	3.98399	0.967742	0.938416	0.914956	0.934018	0.958944	0.892962	0.904692	0.91349	0.909091	0.875367	0.857771	0.860704	0.900293	0.826979	0.85044	0.8739	0.866569	0.818182	0.806452	0.826979	1	0.916055	0.0514851
1754	22	19000	0.076	98.5607	7.7659	12.254	2.86816	0.952658	0.928868	0.892526	0.934421	0.955737	0.888842	0.873395	0.894053	0.861921	0.881789	0.831553	0.872789	0.875447	0.833868	0.846921	0.874026	0.876316	0.822737	0.776079	0.838079	1	0.903936	0.0540743
1756	24	17826	0.071304	98.4535	8.21725	12.2414	3.04272	0.953383	0.929709	0.893891	0.93487	0.956075	0.889487	0.874677	0.894985	0.863233	0.882082	0.832352	0.873135	0.875631	0.834259	0.847414	0.874481	0.876529	0.823208	0.776759	0.838999	1	0.904691	0.0538531
1756	24	17826	0.071304	98.4535	8.21725	12.2414	3.04272	0.953383	0.929709	0.893891	0.93487	0.956075	0.889487	0.874677	0.894985	0.863233	0.882082	0.832352	0.873135	0.875631	0.834259	0.847414	0.874481	0.876529	0.823208	0.776759	0.838999	1	0.904691	0.0538531
1761	29	15330	0.06132	124.844	9.07212	24.7604	5.38557	0.954468	0.930333	0.895629	0.936008	0.956458	0.889465	0.875832	0.895727	0.863536	0.882779	0.832714	0.874429	0.874136	0.834605	0.846999	0.87544	0.87668	0.822929	0.776419	0.83953	1	0.905427	0.0535151
1762	30	545	0.00218	111.705	7.74378	17.7383	3.68886	0.972477	0.952294	0.906422	0.956881	0.965138	0.909174	0.889908	0.904587	0.866972	0.877064	0.833945	0.881651	0.893578	0.853211	0.856881	0.895413	0.868807	0.83578	0.768807	0.842202	1	0.91883	0.0476004
1766	34	513	0.002052	111.523	7.75234	17.6535	3.68418	0.97271	0.955166	0.907407	0.957115	0.966862	0.909357	0.894737	0.904483	0.864522	0.87232	0.833333	0.88694	0.897661	0.847953	0.856725	0.889864	0.867446	0.830409	0.77193	0.845029	1	0.919506	0.0474453
1766	22	21348	0.085392	97.4677	7.97212	11.869	2.87656	0.964236	0.907579	0.88397	0.918845	0.938823	0.908001	0.882448	0.899358	0.891465	0.881628	0.84139	0.874742	0.881254	0.835277	0.877975	0.887156	0.856216	0.795156	0.798576	0.85097	1	0.903693	0.0560744
1768	24	20064	0.080256	97.3866	8.37356	11.864	3.02984	0.965012	0.909016	0.88442	0.919981	0.939319	0.908617	0.883423	0.899571	0.891921	0.882052	0.841233	0.875299	0.881604	0.835601	0.878613	0.887336	0.855861	0.794308	0.799417	0.851475	1	0.904369	0.0559099
1768	24	20064	0.080256	97.3866	8.37356	11.864	3.02984	0.965012	0.909016	0.88442	0.919981	0.939319	0.908617	0.883423	0.899571	0.891921	0.882052	0.841233	0.875299	0.881604	0.835601	0.878613	0.887336	0.855861	0.794308	0.799417	0.851475	1	0.904369	0.0559099
1773	29	17198	0.068792	126.25	9.30827	25.6139	5.63426	0.96549	0.910949	0.885626	0.920252	0.939441	0.908914	0.884347	0.900773	0.89208	0.882777	0.842569	0.876148	0.881643	0.835097	0.879056	0.888214	0.856291	0.795674	0.800035	0.851436	1	0.905128	0.0554379
1774	30	576	0.002304	111.41	7.90087	17.6102	3.73167	0.975694	0.935764	0.907986	0.93316	0.952257	0.923611	0.892361	0.921007	0.907118	0.888021	0.861111	0.868924	0.875868	0.838542	0.894965	0.900174	0.868056	0.809028	0.826389	0.882813	1	0.919457	0.0505879
1778	34	536	0.002144	111.33	7.95362	17.5766	3.75827	0.976679	0.9375	0.906716	0.930037	0.951493	0.922575	0.899254	0.92444	0.906716	0.88806	0.864739	0.86847	0.876866	0.834888	0.896455	0.900187	0.86847	0.807836	0.826493	0.879664	1	0.919876	0.0505201
1778	22	21571	0.086284	97.3853	7.88736	11.835	2.8582	0.938459	0.91368	0.890478	0.902601	0.94386	0.906843	0.890988	0.924389	0.85309	0.865699	0.830652	0.852116	0.880094	0.842566	0.846739	0.868272	0.848547	0.806963	0.79746	0.833642	1	0.89785	0.0589478
1780	24	20198	0.080792	97.2867	8.31117	11.8249	3.01743	0.939078	0.914967	0.890781	0.903233	0.945143	0.907788	0.891153	0.924745	0.854664	0.8662	0.830206	0.85298	0.880657	0.842509	0.846569	0.868551	0.849094	0.806738	0.796217	0.834365	1	0.898502	0.0586221
1780	24	20198	0.080792	97.2867	8.31117	11.8249	3.01743	0.939078	0.914967	0.890781	0.903233	0.945143	0.907788	0.891153	0.924745	0.854664	0.8662	0.830206	0.85298	0.880657	0.842509	0.846569	0.868551	0.849094	0.806738	0.796217	0.834365	1	0.898502	0.0586221
1785	29	17235	0.06894	124.895	9.1718	24.799	5.45764	0.939455	0.916043	0.891703	0.904352	0.945344	0.908355	0.892254	0.925616	0.85631	0.866173	0.829504	0.853728	0.880563	0.842617	0.845228	0.868523	0.850769	0.807862	0.795822	0.835915	1	0.899153	0.0583177
1786	30	610	0.00244	112.139	7.71488	17.9417	3.73478	0.945902	0.947541	0.909016	0.92459	0.942623	0.927869	0.918852	0.917213	0.872131	0.891803	0.834426	0.859016	0.87459	0.868852	0.84918	0.893443	0.855738	0.808197	0.790164	0.836066	1	0.912987	0.0512662
1790	34	552	0.002208	112.302	7.79666	18.0242	3.7832	0.943841	0.945652	0.908514	0.923913	0.943841	0.931159	0.92029	0.917572	0.869565	0.88587	0.830616	0.855978	0.868659	0.873188	0.84692	0.894928	0.855978	0.807065	0.793478	0.841486	1	0.912208	0.0516398
1790	22	18434	0.073736	98.6169	8.01224	12.2891	2.97614	0.938537	0.924433	0.88448	0.921666	0.946458	0.909461	0.886677	0.90089	0.858522	0.876614	0.854725	0.839292	0.889579	0.836796	0.871108	0.901432	0.859336	0.821336	0.78046	0.823831	1	0.901474	0.0594109
1792	24	17351	0.069404	98.5579	8.42715	12.2929	3.14146	0.939715	0.925249	0.887038	0.922742	0.947438	0.910409	0.887672	0.90113	0.858567	0.877212	0.855484	0.839721	0.889833	0.837358	0.871103	0.901533	0.85972	0.8222	0.781425	0.823958	1	0.902451	0.0588005
1792	24	17351	0.069404	98.5579	8.42715	12.2929	3.14146	0.939715	0.925249	0.887038	0.922742	0.947438	0.910409	0.887672	0.90113	0.858567	0.877212	0.855484	0.839721	0.889833	0.837358	0.871103	0.901533	0.85972	0.8222	0.781425	0.823958	1	0.902451	0.0588005
1797	29	14882	0.059528	128.842	9.33623	27.2024	5.89425	0.940868	0.926757	0.887885	0.923263	0.947554	0.910933	0.888254	0.901458	0.859562	0.878645	0.855665	0.840512	0.890069	0.837858	0.872127	0.902264	0.860771	0.820656	0.782993	0.823948	1	0.903232	0.058628
1798	30	328	0.001312	113.84	8.49437	18.8109	4.15744	0.958841	0.95122	0.917683	0.92378	0.963415	0.922256	0.910061	0.917683	0.86128	0.907012	0.873476	0.86128	0.902439	0.846037	0.876524	0.916159	0.882622	0.827744	0.815549	0.817073	1	0.920149	0.0482867
1802	34	305	0.00122	113.685	8.49369	18.7353	4.14575	0.959016	0.94918	0.918033	0.92623	0.963934	0.921311	0.913115	0.922951	0.862295	0.908197	0.870492	0.862295	0.904918	0.84918	0.872131	0.918033	0.880328	0.82623	0.819672	0.814754	1	0.920682	0.0487759
1802	22	15878	0.063512	99.9906	7.828	12.7898	2.98057	0.943759	0.901184	0.893847	0.915323	0.935288	0.898381	0.894319	0.895862	0.862294	0.889438	0.846958	0.856972	0.878385	0.82164	0.856311	0.865884	0.87659	0.796511	0.792575	0.850453	1	0.898048	0.0575465
1804	24	14876	0.059504	99.9399	8.29538	12.7991	3.171	0.94471	0.902796	0.8952	0.915367	0.936105	0.898461	0.894831	0.896948	0.862295	0.890192	0.846733	0.857321	0.879369	0.82176	0.857119	0.865925	0.876849	0.797291	0.79188	0.850766	1	0.89878	0.0572041
1804	24	14876	0.059504	99.9399	8.29538	12.7991	3.171	0.94471	0.902796	0.8952	0.915367	0.936105	0.898461	0.894831	0.896948	0.862295	0.890192	0.846733	0.857321	0.879369	0.82176	0.857119	0.865925	0.876849	0.797291	0.79188	0.850766	1	0.89878	0.0572041
1809	29	12759	0.051036	128.507	9.21182	26.9829	5.77408	0.945685	0.904577	0.896779	0.916804	0.936555	0.899012	0.895799	0.897131	0.862842	0.891567	0.848382	0.856964	0.880085	0.82189	0.858179	0.865624	0.876675	0.796026	0.79054	0.851595	1	0.899727	0.0569414
1810	30	309	0.001236	114.422	8.15143	19.0737	4.08867	0.956311	0.935275	0.917476	0.92233	0.956311	0.927184	0.907767	0.901294	0.886731	0.901294	0.838188	0.867314	0.878641	0.822006	0.867314	0.881877	0.877023	0.800971	0.786408	0.859223	1	0.914239	0.0520074
1814	34	283	0.001132	114.542	8.09399	19.1295	4.07916	0.95583	0.932862	0.915194	0.927562	0.954064	0.922261	0.909894	0.899293	0.883392	0.89576	0.835689	0.871025	0.878092	0.832155	0.865724	0.881625	0.886926	0.805654	0.787986	0.85689	1	0.91362	0.0528355
1814	22	16928	0.067712	99.0095	8.0067	12.4335	2.9928	0.960332	0.917799	0.88841	0.924533	0.945652	0.875561	0.876565	0.897625	0.874291	0.878899	0.846586	0.880346	0.882266	0.821125	0.851134	0.880021	0.868738	0.80612	0.796461	0.847944	1	0.902137	0.0549298
1816	24	15948	0.063792	98.9248	8.42783	12.4278	3.14895	0.960559	0.918579	0.889234	0.924944	0.945604	0.876599	0.877696	0.897918	0.874373	0.879577	0.846971	0.880863	0.883496	0.821482	0.850201	0.880612	0.868259	0.806622	0.796056	0.848288	1	0.902631	0.0546515
1816	24	15948	0.063792	98.9248	8.42783	12.4278	3.14895	0.960559	0.918579	0.889234	0.924944	0.945604	0.876599	0.877696	0.897918	0.874373	0.879577	0.846971	0.880863	0.883496	0.821482	0.850201	0.880612	0.868259	0.806622	0.796056	0.848288	1	0.902631	0.0546515
1821	29	13656	0.054624	126.838	9.3305	25.9702	5.70623	0.960786	0.920841	0.890341	0.925234	0.946178	0.87749	0.878076	0.900337	0.876831	0.880639	0.848565	0.881261	0.882652	0.821397	0.851421	0.880602	0.867421	0.808509	0.79617	0.848931	1	0.90358	0.0543388
1822	30	427	0.001708	112.132	8.01516	17.9576	3.84931	0.977752	0.93911	0.908665	0.934426	0.946136	0.891101	0.901639	0.90281	0.898126	0.903981	0.847775	0.900468	0.882904	0.80445	0.866511	0.891101	0.872365	0.820843	0.800937	0.858314	1	0.916453	0.0494014
1826	34	395	0.00158	112.045	8.01415	17.9163	3.84294	0.977215	0.941772	0.907595	0.934177	0.948101	0.886076	0.906329	0.902532	0.9	0.906329	0.84557	0.9	0.88481	0.801266	0.872152	0.891139	0.870886	0.816456	0.811392	0.862025	1	0.916879	0.049701
1826	22	21873	0.087492	96.7195	8.00947	11.6047	2.85084	0.951721	0.92397	0.885978	0.912335	0.929068	0.907854	0.878366	0.891419	0.8764	0.859827	0.831345	0.882686	0.892699	0.840214	0.842774	0.884584	0.880972	0.80133	0.790609	0.827436	1	0.900323	0.0571633
1828	24	20561	0.082244	96.6165	8.38295	11.5907	2.99182	0.952677	0.924906	0.887481	0.913744	0.930086	0.908467	0.878216	0.891956	0.877365	0.860464	0.832547	0.882423	0.892515	0.840694	0.843709	0.883736	0.880988	0.801834	0.790501	0.828291	1	0.901139	0.0569056
1828	24	20561	0.082244	96.6165	8.38295	11.5907	2.99182	0.952677	0.924906	0.887481	0.913744	0.930086	0.908467	0.878216	0.891956	0.877365	0.860464	0.832547	0.882423	0.892515	0.840694	0.843709	0.883736	0.880988	0.801834	0.790501	0.828291	1	0.901139	0.0569056
1833	29	17655	0.07062	125.477	9.27802	25.1508	5.55777	0.953044	0.926197	0.889748	0.913962	0.931662	0.908581	0.87859	0.89258	0.87825	0.860408	0.833673	0.883206	0.892353	0.841348	0.844237	0.883829	0.88111	0.80303	0.791617	0.82866	1	0.901957	0.056602
1834	30	498	0.001992	112.591	8.15572	18.1849	3.92928	0.960843	0.938755	0.922691	0.936747	0.949799	0.923695	0.895582	0.89257	0.907631	0.88253	0.816265	0.896586	0.885542	0.848394	0.854418	0.886546	0.884538	0.820281	0.805221	0.844378	1	0.916572	0.0510241
1838	34	456	0.001824	112.581	8.12136	18.1779	3.91104	0.961623	0.941886	0.919956	0.936404	0.952851	0.925439	0.89693	0.891447	0.908991	0.882675	0.816886	0.904605	0.889254	0.847588	0.854167	0.884868	0.882675	0.822368	0.809211	0.838816	1	0.917487	0.0512792
1838	22	17394	0.069576	99.0289	7.84406	12.4314	2.93888	0.956307	0.90376	0.897407	0.919512	0.936731	0.906979	0.878924	0.92966	0.862136	0.874296	0.811947	0.886254	0.878205	0.831724	0.85679	0.896229	0.850264	0.811142	0.788088	0.85679	1	0.902125	0.0584256
1840	24	16316	0.065264	98.9402	8.25442	12.4234	3.10465	0.957128	0.904542	0.899516	0.919925	0.937301	0.907514	0.879535	0.930038	0.863049	0.875184	0.813619	0.886155	0.878923	0.832373	0.85741	0.896176	0.849779	0.811381	0.788429	0.856889	1	0.902918	0.0581975
1840	24	16316	0.065264	98.9402	8.25442	12.4234	3.10465	0.957128	0.904542	0.899516	0.919925	0.937301	0.907514	0.879535	0.930038	0.863049	0.875184	0.813619	0.886155	0.878923	0.832373	0.85741	0.896176	0.849779	0.811381	0.788429	0.856889	1	0.902918	0.0581975
1845	29	13924	0.055696	128.088	9.14945	26.7189	5.72262	0.957196	0.906061	0.900388	0.919994	0.938272	0.908396	0.880674	0.93048	0.863617	0.873959	0.813811	0.886563	0.878591	0.833309	0.8592	0.896366	0.849935	0.810615	0.789033	0.85665	1	0.903491	0.0579418
1846	30	302	0.001208	114.854	8.06393	19.281	4.04633	0.961921	0.923841	0.928808	0.933775	0.940397	0.917219	0.902318	0.932119	0.862583	0.879139	0.822848	0.860927	0.885762	0.84106	0.852649	0.903974	0.859272	0.822848	0.791391	0.872517	1	0.913439	0.0539882
1850	34	280	0.00112	114.789	8.17344	19.2563	4.0951	0.958929	0.923214	0.932143	0.932143	0.9375	0.914286	0.903571	0.930357	0.855357	0.880357	0.823214	0.860714	0.883929	0.833929	0.846429	0.907143	0.860714	0.821429	0.792857	0.871429	1	0.912165	0.0547068
1850	22	14781	0.059124	100.216	7.99663	12.8851	3.0644	0.940126	0.93539	0.896523	0.922705	0.9338	0.885901	0.877478	0.917969	0.867093	0.868175	0.842095	0.862864	0.887558	0.820885	0.840234	0.878459	0.861511	0.819092	0.802754	0.86415	1	0.901755	0.0565702
1852	24	13911	0.055644	100.102	8.35532	12.864	3.20555	0.941054	0.936094	0.898354	0.924305	0.934333	0.886385	0.878262	0.918266	0.868162	0.869096	0.842391	0.863885	0.887176	0.821832	0.84063	0.878693	0.861117	0.81928	0.803429	0.863274	1	0.902605	0.0561511
1852	24	13911	0.055644	100.102	8.35532	12.864	3.20555	0.941054	0.936094	0.898354	0.924305	0.934333	0.886385	0.878262	0.918266	0.868162	0.869096	0.842391	0.863885	0.887176	0.821832	0.84063	0.878693	0.861117	0.81928	0.803429	0.863274	1	0.902605	0.0561511
1857	29	11985	0.04794	129.584	9.27374	27.6628	5.92394	0.941719	0.937046	0.899332	0.925156	0.934877	0.885607	0.878682	0.918189	0.867167	0.869128	0.842804	0.863413	0.888194	0.821151	0.840592	0.878306	0.861786	0.819107	0.804923	0.863538	1	0.903005	0.0557879
1858	30	191	0.000764	116.165	7.66756	19.9116	3.91304	0.942408	0.960733	0.913613	0.947644	0.963351	0.913613	0.876963	0.921466	0.874346	0.882199	0.856021	0.863874	0.905759	0.811518	0.866492	0.882199	0.871728	0.816754	0.801047	0.876963	1	0.916232	0.0523595
1862	34	178	0.000712	116.31	7.79225	19.9938	3.98345	0.938202	0.957865	0.91573	0.946629	0.960674	0.91573	0.879213	0.918539	0.873596	0.879213	0.86236	0.859551	0.910112	0.808989	0.867978	0.882022	0.876404	0.811798	0.797753	0.879213	1	0.915312	0.0522408
1862	22	15183	0.060732	99.9028	7.71533	12.7502	2.93018	0.956497	0.918692	0.890766	0.920602	0.944774	0.880952	0.886189	0.919746	0.861161	0.895278	0.838932	0.879701	0.891754	0.817658	0.860732	0.891622	0.831983	0.827472	0.794145	0.866956	1	0.903764	0.0554586
1864	24	14298	0.057192	99.832	8.14264	12.749	3.10204	0.957547	0.920129	0.892677	0.921632	0.945657	0.882886	0.886907	0.920863	0.862149	0.896139	0.838859	0.880648	0.892363	0.817212	0.860925	0.891069	0.83197	0.828647	0.794412	0.867009	1	0.904825	0.0547973
1864	24	14298	0.057192	99.832	8.14264	12.749	3.10204	0.957547	0.920129	0.892677	0.921632	0.945657	0.882886	0.886907	0.920863	0.862149	0.896139	0.838859	0.880648	0.892363	0.817212	0.860925	0.891069	0.83197	0.828647	0.794412	0.867009	1	0.904825	0.0547973
1869	29	12372	0.049488	129.633	9.10668	27.679	5.81661	0.957444	0.92087	0.893752	0.921961	0.946896	0.883568	0.887367	0.922042	0.862431	0.896581	0.840406	0.880941	0.893388	0.817208	0.860289	0.890802	0.831596	0.828282	0.795061	0.866634	1	0.905377	0.0543349
1870	30	211	0.000844	116.656	8.29997	20.207	4.32831	0.969194	0.959716	0.902844	0.950237	0.962085	0.879147	0.905213	0.936019	0.867299	0.898104	0.838863	0.886256	0.912322	0.824645	0.881517	0.921801	0.829384	0.841232	0.819905	0.895735	1	0.920784	0.0480329
1874	34	193	0.000772	116.746	8.44499	20.2636	4.40648	0.968912	0.963731	0.906736	0.953368	0.966321	0.88342	0.904145	0.937824	0.865285	0.898964	0.834197	0.888601	0.906736	0.823834	0.88601	0.914508	0.826425	0.839378	0.816062	0.898964	1	0.922232	0.048029
1874	22	12104	0.048416	101.316	7.90768	13.3018	3.10411	0.942664	0.916143	0.903957	0.915111	0.944357	0.899455	0.887434	0.891813	0.859551	0.872728	0.850628	0.871819	0.879627	0.840755	0.837905	0.898298	0.85195	0.815846	0.794407	0.848769	1	0.901317	0.0562777
1876	24	11357	0.045428	101.234	8.37019	13.2987	3.2901	0.943427	0.917672	0.90464	0.915691	0.945452	0.899533	0.888175	0.892621	0.860879	0.872766	0.850533	0.872105	0.879986	0.841331	0.837501	0.899049	0.852558	0.816853	0.795236	0.847671	1	0.902038	0.0559759
1876	24	11357	0.045428	101.234	8.37019	13.2987	3.2901	0.943427	0.917672	0.90464	0.915691	0.945452	0.899533	0.888175	0.892621	0.860879	0.872766	0.850533	0.872105	0.879986	0.841331	0.837501	0.899049	0.852558	0.816853	0.795236	0.847671	1	0.902038	0.0559759
1881	29	9749	0.038996	130.34	9.26667	28.1424	6.00667	0.945841	0.918658	0.904606	0.917479	0.945738	0.901631	0.888758	0.893169	0.862806	0.874192	0.848856	0.871525	0.881885	0.841779	0.838599	0.898246	0.852549	0.816289	0.797364	0.847984	1	0.903059	0.0555984
1882	30	161	0.000644	115.173	8.63431	19.484	4.50924	0.959627	0.934783	0.931677	0.92236	0.978261	0.925466	0.919255	0.891304	0.878882	0.872671	0.835404	0.875776	0.903727	0.841615	0.829193	0.89441	0.84472	0.807453	0.798137	0.838509	1	0.91685	0.0470211
1886	34	143	0.000572	115.23	8.47952	19.5008	4.43095	0.958042	0.937063	0.933566	0.91958	0.979021	0.923077	0.912587	0.891608	0.884615	0.870629	0.835664	0.870629	0.905594	0.839161	0.825175	0.905594	0.839161	0.793706	0.79021	0.832168	1	0.916136	0.0479702
1886	22	15663	0.062652	99.3173	7.93434	12.5434	2.97355	0.960895	0.918694	0.900753	0.934846	0.948733	0.913586	0.866277	0.890794	0.863755	0.881951	0.837707	0.872885	0.891081	0.820469	0.838537	0.872853	0.891496	0.809104	0.794005	0.861904	1	0.905998	0.0539245
1888	24	14743	0.058972	99.2512	8.37043	12.5453	3.14597	0.961439	0.920233	0.901818	0.935325	0.949264	0.91423	0.867293	0.891101	0.863528	0.88269	0.838059	0.873364	0.890897	0.820695	0.838398	0.872957	0.890626	0.810012	0.794309	0.862036	1	0.906641	0.0537707
1888	24	14743	0.058972	99.2512	8.37043	12.5453	3.14597	0.961439	0.920233	0.901818	0.935325	0.949264	0.91423	0.867293	0.891101	0.863528	0.88269	0.838059	0.873364	0.890897	0.820695	0.838398	0.872957	0.890626	0.810012	0.794309	0.862036	1	0.906641	0.0537707
1893	29	12753	0.051012	126.422	9.2334	25.7109	5.59955	0.962479	0.921195	0.902454	0.937034	0.950051	0.914922	0.868737	0.892025	0.864463	0.883126	0.839057	0.872501	0.890418	0.821807	0.838822	0.872853	0.890692	0.811103	0.794009	0.863405	1	0.907495	0.0535829
1894	30	391	0.001564	112.054	8.01407	17.9205	3.83726	0.980818	0.950128	0.913043	0.94757	0.962916	0.909207	0.863171	0.90665	0.86445	0.898977	0.847826	0.890026	0.879795	0.832481	0.850384	0.883632	0.896419	0.800512	0.792839	0.850384	1	0.91858	0.0497685
1898	34	363	0.001452	111.952	8.04934	17.8749	3.85613	0.984848	0.950413	0.909091	0.951791	0.965565	0.913223	0.863636	0.909091	0.865014	0.896694	0.85124	0.885675	0.878788	0.830579	0.859504	0.88843	0.895317	0.798898	0.793388	0.85124	1	0.919897	0.0482084
1898	22	25255	0.10102	95.6724	7.9797	11.2365	2.7761	0.946822	0.919521	0.901465	0.904712	0.938903	0.901485	0.883568	0.917858	0.865789	0.865571	0.831815	0.869828	0.887072	0.828311	0.835399	0.880103	0.855336	0.813146	0.800634	0.830093	1	0.900762	0.0566286
1900	24	23680	0.09472	95.5763	8.38473	11.2274	2.93017	0.947593	0.920967	0.902217	0.905617	0.939063	0.902766	0.884248	0.918328	0.866047	0.866406	0.832031	0.870207	0.887606	0.828737	0.834966	0.879666	0.855511	0.814379	0.800528	0.830131	1	0.901473	0.0563201
1900	24	23680	0.09472	95.5763	8.38473	11.2274	2.93017	0.947593	0.920967	0.902217	0.905617	0.939063	0.902766	0.884248	0.918328	0.866047	0.866406	0.832031	0.870207	0.887606	0.828737	0.834966	0.879666	0.855511	0.814379	0.800528	0.830131	1	0.901473	0.0563201
1905	29	20135	0.08054	121.735	9.16352	22.9898	5.16173	0.948746	0.923119	0.902136	0.906009	0.939657	0.905091	0.884306	0.918873	0.86588	0.867494	0.833126	0.87184	0.887907	0.829426	0.834691	0.880705	0.854904	0.815222	0.800745	0.83104	1	0.902342	0.0559787
1906	30	1190	0.00476	109.387	7.69245	16.6686	3.54567	0.964286	0.937815	0.92479	0.931513	0.94916	0.9	0.895798	0.930252	0.872269	0.888655	0.85042	0.873529	0.891176	0.82563	0.867647	0.878151	0.856723	0.828571	0.803361	0.82479	1	0.9154	0.0510158
1910	34	1107	0.004428	109.251	7.71781	16.6092	3.55814	0.965221	0.938121	0.924119	0.931346	0.947154	0.897019	0.895212	0.932701	0.873532	0.887534	0.848238	0.873984	0.890244	0.825203	0.87037	0.876242	0.852755	0.82701	0.801265	0.824752	1	0.915061	0.050993
1910	22	25548	0.102192	95.6371	8.0882	11.2312	2.84004	0.94526	0.924554	0.878347	0.930014	0.930445	0.888406	0.87911	0.929388	0.869207	0.894199	0.814389	0.866741	0.884042	0.808419	0.83807	0.868268	0.86635	0.834097	0.793976	0.871634	1	0.900393	0.058766
1912	24	24016	0.096064	95.5574	8.49525	11.2281	2.99351	0.945557	0.925508	0.879476	0.930567	0.931108	0.88922	0.880205	0.929984	0.869587	0.893821	0.814582	0.867713	0.884473	0.809127	0.837816	0.868567	0.866381	0.833986	0.79395	0.870836	1	0.900991	0.0585173
1912	24	24016	0.096064	95.5574	8.49525	11.2281	2.99351	0.945557	0.925508	0.879476	0.930567	0.931108	0.88922	0.880205	0.929984	0.869587	0.893821	0.814582	0.867713	0.884473	0.809127	0.837816	0.868567	0.866381	0.833986	0.79395	0.870836	1	0.900991	0.0585173
1917	29	20407	0.081628	123.316	9.29738	23.8949	5.41094	0.946832	0.926471	0.881315	0.931813	0.931519	0.890993	0.881168	0.930294	0.86904	0.89484	0.814181	0.868084	0.883937	0.809453	0.838634	0.868648	0.867692	0.834665	0.79556	0.870657	1	0.901906	0.0579494
1918	30	974	0.003896	110.629	7.74632	17.237	3.5911	0.955852	0.948665	0.907598	0.948152	0.955339	0.903491	0.897844	0.944559	0.879363	0.904004	0.817762	0.870637	0.893224	0.811602	0.845996	0.879877	0.862936	0.837782	0.803901	0.86961	1	0.916531	0.0494963
1922	34	907	0.003628	110.63	7.80482	17.2411	3.61594	0.955899	0.947078	0.90849	0.948732	0.957001	0.905182	0.898015	0.94763	0.882029	0.904631	0.816428	0.86935	0.895259	0.810364	0.845094	0.879824	0.866042	0.840132	0.807056	0.869901	1	0.917077	0.0493923
1922	22	20742	0.082968	97.5799	7.97837	11.9103	2.91098	0.94839	0.927177	0.893983	0.928647	0.941592	0.869636	0.883618	0.919969	0.865683	0.881231	0.846857	0.854836	0.883136	0.802092	0.838878	0.905626	0.846326	0.828416	0.807926	0.834731	1	0.902146	0.0551799
1924	24	19454	0.077816	97.5323	8.3703	11.9169	3.06562	0.949034	0.927855	0.895317	0.928832	0.942068	0.870901	0.884754	0.920351	0.865966	0.881772	0.847204	0.855402	0.883546	0.801994	0.838902	0.905649	0.846304	0.828493	0.807469	0.835355	1	0.902771	0.0551451
1924	24	19454	0.077816	97.5323	8.3703	11.9169	3.06562	0.949034	0.927855	0.895317	0.928832	0.942068	0.870901	0.884754	0.920351	0.865966	0.881772	0.847204	0.855402	0.883546	0.801994	0.838902	0.905649	0.846304	0.828493	0.807469	0.835355	1	0.902771	0.0551451
1929	29	16676	0.066704	126.599	9.25271	25.8199	5.66439	0.950168	0.92783	0.895688	0.92852	0.942552	0.872062	0.884565	0.921414	0.866605	0.881177	0.847445	0.855601	0.883755	0.801301	0.83917	0.906302	0.845077	0.829935	0.807928	0.835002	1	0.903134	0.0550925
1930	30	534	0.002136	112.208	7.99945	17.9936	3.88477	0.968165	0.945693	0.914794	0.950375	0.959738	0.891386	0.893258	0.940075	0.88764	0.897004	0.864232	0.864232	0.89794	0.82397	0.838951	0.907303	0.852996	0.854869	0.81367	0.83427	1	0.919931	0.0482798
1934	34	494	0.001976	112.329	8.0162	18.052	3.90297	0.965587	0.952429	0.917004	0.948381	0.960526	0.8917	0.894737	0.937247	0.888664	0.898785	0.865385	0.865385	0.896761	0.825911	0.836032	0.906883	0.848178	0.854251	0.816802	0.832996	1	0.92057	0.0485343
1934	22	17428	0.069712	98.6873	7.98813	12.3136	2.97085	0.940469	0.917432	0.893734	0.916514	0.949134	0.898325	0.870209	0.905468	0.849151	0.90521	0.832109	0.874426	0.884152	0.832454	0.831794	0.89296	0.856868	0.806547	0.791858	0.83997	1	0.900005	0.0570661
1936	24	16311	0.065244	98.6193	8.36546	12.3114	3.11518	0.941696	0.91892	0.894979	0.917571	0.950156	0.899056	0.871283	0.905677	0.849549	0.905003	0.831402	0.874624	0.883606	0.832414	0.831034	0.893109	0.856692	0.807339	0.792747	0.840813	1	0.900804	0.0567057
1936	24	16311	0.065244	98.6193	8.36546	12.3114	3.11518	0.941696	0.91892	0.894979	0.917571	0.950156	0.899056	0.871283	0.905677	0.849549	0.905003	0.831402	0.874624	0.883606	0.832414	0.831034	0.893109	0.856692	0.807339	0.792747	0.840813	1	0.900804	0.0567057
1941	29	14071	0.056284	127.825	9.2493	26.5651	5.75561	0.943465	0.921008	0.896134	0.918662	0.951389	0.899901	0.87158	0.906439	0.851361	0.905977	0.832101	0.874742	0.884301	0.833558	0.830467	0.892794	0.856051	0.808365	0.792445	0.840594	1	0.901936	0.0563202
1942	30	337	0.001348	113.786	8.16498	18.7622	4.01354	0.951039	0.949555	0.908012	0.91543	0.977745	0.918398	0.869436	0.918398	0.872404	0.908012	0.81454	0.879822	0.890208	0.811573	0.841246	0.900593	0.866469	0.821958	0.807122	0.860534	1	0.912704	0.051989
1946	34	313	0.001252	113.79	8.25802	18.7709	4.06215	0.953674	0.950479	0.902556	0.921725	0.976038	0.915335	0.870607	0.923323	0.870607	0.915335	0.817891	0.881789	0.889776	0.816294	0.845048	0.899361	0.86901	0.816294	0.814696	0.864217	1	0.913752	0.0516834
1946	22	16113	0.064452	99.2472	7.88424	12.5147	2.9625	0.957922	0.920809	0.905728	0.927543	0.946999	0.864674	0.874822	0.900825	0.860175	0.876559	0.840936	0.847142	0.872308	0.83262	0.871315	0.861292	0.873518	0.80494	0.812915	0.842829	1	0.902148	0.0558681
1948	24	15196	0.060784	99.2116	8.34905	12.5297	3.15202	0.958739	0.921131	0.907015	0.928534	0.947618	0.865359	0.87579	0.901027	0.861246	0.877632	0.841768	0.847789	0.873322	0.833114	0.871381	0.862069	0.874046	0.805607	0.812911	0.8418	1	0.902894	0.0555448
1948	24	15196	0.060784	99.2116	8.34905	12.5297	3.15202	0.958739	0.921131	0.907015	0.928534	0.947618	0.865359	0.87579	0.901027	0.861246	0.877632	0.841768	0.847789	0.873322	0.833114	0.871381	0.862069	0.874046	0.805607	0.812911	0.8418	1	0.902894	0.0555448
1953	29	13047	0.052188	127.753	9.26989	26.5233	5.76927	0.959608	0.922626	0.908331	0.929869	0.948379	0.865755	0.877137	0.902468	0.86265	0.879321	0.840385	0.846861	0.873266	0.834023	0.872155	0.861961	0.875565	0.806354	0.814325	0.842224	1	0.903851	0.0550683
1954	30	273	0.001092	114.149	7.882	18.9221	3.97668	0.97619	0.93956	0.935897	0.954212	0.959707	0.891941	0.895604	0.912088	0.886447	0.899267	0.827839	0.875458	0.90293	0.833333	0.871795	0.844322	0.884615	0.802198	0.805861	0.820513	1	0.92044	0.0480254
1958	34	251	0.001004	114.286	7.9968	18.9972	4.04744	0.976096	0.946215	0.934263	0.952191	0.962151	0.89243	0.898406	0.910359	0.880478	0.900398	0.828685	0.884462	0.908367	0.834661	0.870518	0.844622	0.880478	0.792829	0.808765	0.816733	1	0.921245	0.0471721
1958	22	13612	0.054448	100.155	7.84331	12.8529	2.99399	0.953864	0.895093	0.902733	0.934617	0.948795	0.917205	0.875073	0.906002	0.846826	0.871657	0.80991	0.889068	0.862144	0.827395	0.814759	0.870115	0.847561	0.814392	0.796283	0.864568	1	0.900646	0.0574977
1960	24	12827	0.051308	100.064	8.30334	12.8464	3.1756	0.954549	0.896702	0.903914	0.93502	0.949131	0.917908	0.87577	0.906174	0.84747	0.871911	0.809698	0.889647	0.862556	0.82685	0.81535	0.870624	0.847158	0.81422	0.79547	0.865245	1	0.901297	0.0571836
1960	24	12827	0.051308	100.064	8.30334	12.8464	3.1756	0.954549	0.896702	0.903914	0.93502	0.949131	0.917908	0.87577	0.906174	0.84747	0.871911	0.809698	0.889647	0.862556	0.82685	0.81535	0.870624	0.847158	0.81422	0.79547	0.865245	1	0.901297	0.0571836
1965	29	11003	0.044012	129.369	9.1535	27.5164	5.82141	0.955103	0.896846	0.904844	0.935836	0.949923	0.919386	0.877124	0.906934	0.84686	0.871399	0.809552	0.890484	0.862265	0.828547	0.816141	0.870535	0.847587	0.813596	0.795283	0.865537	1	0.901872	0.0571228
1966	30	210	0.00084	114.534	8.30499	19.1394	4.1526	0.980952	0.919048	0.935714	0.942857	0.964286	0.921429	0.911905	0.92381	0.864286	0.892857	0.790476	0.907143	0.871429	0.82619	0.811905	0.840476	0.840476	0.821429	0.75	0.888095	1	0.917509	0.04983
1970	34	194	0.000776	114.549	8.20437	19.1398	4.11037	0.981959	0.920103	0.93299	0.943299	0.963918	0.917526	0.912371	0.925258	0.871134	0.886598	0.796392	0.907216	0.873711	0.824742	0.814433	0.847938	0.842784	0.81701	0.752577	0.881443	1	0.917732	0.0501638
1970	22	13605	0.05442	99.6263	7.94894	12.6597	2.99983	0.949724	0.931092	0.877839	0.928629	0.927159	0.898971	0.887468	0.908269	0.842448	0.866814	0.783352	0.859169	0.899191	0.841492	0.832047	0.868063	0.853804	0.842668	0.778427	0.836457	1	0.898545	0.058162
1972	24	12800	0.0512	99.494	8.30215	12.6318	3.13581	0.950781	0.93207	0.87875	0.928945	0.927109	0.90043	0.888672	0.908398	0.843203	0.867461	0.783438	0.861055	0.900547	0.842305	0.8325	0.868711	0.853125	0.843789	0.778438	0.836953	1	0.899317	0.0578287
1972	24	12800	0.0512	99.494	8.30215	12.6318	3.13581	0.950781	0.93207	0.87875	0.928945	0.927109	0.90043	0.888672	0.908398	0.843203	0.867461	0.783438	0.861055	0.900547	0.842305	0.8325	0.868711	0.853125	0.843789	0.778438	0.836953	1	0.899317	0.0578287
1977	29	11001	0.044004	129.111	9.2699	27.3648	5.86688	0.951368	0.932461	0.879193	0.930915	0.927279	0.901145	0.88951	0.910508	0.844469	0.867557	0.784565	0.86374	0.9011	0.841651	0.83397	0.869057	0.85365	0.84356	0.77702	0.837469	1	0.900104	0.0576682
1978	30	218	0.000872	114.987	8.19432	19.3569	4.15224	0.958716	0.954128	0.896789	0.942661	0.93578	0.926606	0.901376	0.924312	0.864679	0.87156	0.811927	0.876147	0.889908	0.864679	0.825688	0.873853	0.866972	0.855505	0.768349	0.830275	1	0.913377	0.0515616
1982	34	199	0.000796	114.866	8.20504	19.2976	4.15851	0.967337	0.957286	0.894472	0.944724	0.944724	0.929648	0.904523	0.927136	0.866834	0.864322	0.811558	0.869347	0.894472	0.859296	0.819095	0.874372	0.866834	0.856784	0.778894	0.834171	1	0.915897	0.0501741
1982	22	14960	0.05984	99.58	7.77968	12.6327	2.93611	0.96113	0.916477	0.900869	0.924365	0.920722	0.899064	0.893382	0.901237	0.867313	0.888302	0.814672	0.8625	0.874131	0.815675	0.827975	0.884693	0.839906	0.830882	0.795354	0.847059	1	0.901964	0.0549607
1984	24	14078	0.056312	99.4996	8.2483	12.6307	3.12143	0.9615	0.917424	0.902721	0.925842	0.920727	0.899986	0.893167	0.902223	0.867346	0.888585	0.815492	0.863546	0.875195	0.814604	0.827852	0.884785	0.839217	0.830693	0.795283	0.846782	1	0.902635	0.0548142
1984	24	14078	0.056312	99.4996	8.2483	12.6307	3.12143	0.9615	0.917424	0.902721	0.925842	0.920727	0.899986	0.893167	0.902223	0.867346	0.888585	0.815492	0.863546	0.875195	0.814604	0.827852	0.884785	0.839217	0.830693	0.795283	0.846782	1	0.902635	0.0548142
1989	29	12065	0.04826	129.524	9.1577	27.6142	5.83152	0.962288	0.917074	0.905636	0.926316	0.921799	0.902196	0.893494	0.902901	0.868297	0.888811	0.817903	0.862868	0.874969	0.814961	0.827891	0.885661	0.838873	0.830626	0.795897	0.846954	1	0.90349	0.0544874
1990	30	215	0.00086	115.287	8.47304	19.5265	4.33096	0.976744	0.927907	0.906977	0.937209	0.927907	0.911628	0.911628	0.904651	0.837209	0.918605	0.816279	0.846512	0.895349	0.82093	0.84186	0.851163	0.832558	0.8	0.776744	0.853488	1	0.909469	0.0500906
1994	34	205	0.00082	115.19	8.44026	19.4758	4.30193	0.97561	0.92439	0.909756	0.939024	0.929268	0.907317	0.912195	0.902439	0.841463	0.921951	0.819512	0.84878	0.895122	0.821951	0.846341	0.853659	0.834146	0.8	0.770732	0.853659	1	0.909644	0.0501218
1994	22	14112	0.056448	100.368	7.85983	12.9346	3.01612	0.93998	0.924568	0.890271	0.931229	0.943275	0.908766	0.893211	0.911387	0.857355	0.902175	0.835317	0.861395	0.876772	0.84166	0.85732	0.886373	0.856611	0.824582	0.838081	0.837904	1	0.904755	0.0573392
1996	24	13277	0.053108	100.305	8.37692	12.9424	3.22728	0.940649	0.925397	0.891278	0.932101	0.9437	0.909279	0.893839	0.912593	0.858025	0.90235	0.836371	0.861678	0.877081	0.842321	0.858176	0.886458	0.85618	0.825149	0.838254	0.837991	1	0.905438	0.0572833
1996	24	13277	0.053108	100.305	8.37692	12.9424	3.22728	0.940649	0.925397	0.891278	0.932101	0.9437	0.909279	0.893839	0.912593	0.858025	0.90235	0.836371	0.861678	0.877081	0.842321	0.858176	0.886458	0.85618	0.825149	0.838254	0.837991	1	0.905438	0.0572833
2001	29	11407	0.045628	129.114	9.28958	27.3689	5.89123	0.942141	0.926273	0.891777	0.932936	0.945121	0.910669	0.895503	0.912554	0.857675	0.90256	0.836723	0.862102	0.878014	0.841851	0.86013	0.886868	0.855966	0.824625	0.838915	0.838959	1	0.906283	0.0566469
2002	30	233	0.000932	115.189	8.17307	19.4564	4.16445	0.959227	0.946352	0.886266	0.957082	0.965665	0.907725	0.89485	0.929185	0.864807	0.903433	0.841202	0.843348	0.896996	0.828326	0.839056	0.875536	0.847639	0.841202	0.824034	0.824034	1	0.914639	0.0546224
2006	34	216	0.000864	114.975	8.01015	19.3373	4.03561	0.962963	0.946759	0.888889	0.958333	0.965278	0.907407	0.895833	0.928241	0.863426	0.909722	0.842593	0.844907	0.898148	0.821759	0.840278	0.872685	0.849537	0.840278	0.826389	0.824074	1	0.915772	0.0541841
2006	22	16213	0.064852	99.4597	7.875	12.5932	2.96645	0.944335	0.917597	0.904614	0.941498	0.954851	0.891661	0.903473	0.895639	0.854253	0.893789	0.82144	0.860945	0.877475	0.815333	0.850213	0.884599	0.851508	0.804416	0.826035	0.846882	1	0.904631	0.0569347
2008	24	15240	0.06096	99.3649	8.31591	12.5845	3.14148	0.94544	0.918734	0.905446	0.942454	0.955052	0.891634	0.904757	0.895801	0.854987	0.894554	0.821588	0.861352	0.877723	0.815682	0.850722	0.884744	0.8521	0.805807	0.825984	0.847244	1	0.905345	0.0566262
2008	24	15240	0.06096	99.3649	8.31591	12.5845	3.14148	0.94544	0.918734	0.905446	0.942454	0.955052	0.891634	0.904757	0.895801	0.854987	0.894554	0.821588	0.861352	0.877723	0.815682	0.850722	0.884744	0.8521	0.805807	0.825984	0.847244	1	0.905345	0.0566262
2013	29	13189	0.052756	128.189	9.21333	26.7863	5.75701	0.946167	0.919365	0.906475	0.942793	0.955417	0.892789	0.904617	0.896922	0.854917	0.895671	0.823376	0.862689	0.877625	0.816514	0.85105	0.884525	0.852074	0.806202	0.826598	0.84669	1	0.905991	0.0565753
2014	30	333	0.001332	114.146	8.02577	18.9294	4.0039	0.959459	0.944444	0.927928	0.95045	0.975976	0.900901	0.912913	0.912913	0.873874	0.908408	0.836336	0.858859	0.881381	0.816817	0.869369	0.872372	0.848348	0.795796	0.794294	0.842342	1	0.919032	0.0479934
2018	34	299	0.001196	114.187	8.24285	18.9647	4.11901	0.961538	0.946488	0.924749	0.948161	0.974916	0.892977	0.909699	0.914716	0.876254	0.913043	0.83612	0.847826	0.877926	0.814381	0.87291	0.866221	0.847826	0.809365	0.784281	0.839465	1	0.918125	0.0473612
2018	22	18080	0.07232	98.6605	7.86058	12.2962	2.9167	0.950774	0.915348	0.905725	0.930171	0.939242	0.886864	0.867312	0.895382	0.858518	0.883794	0.823119	0.855116	0.872317	0.832965	0.839823	0.851991	0.840542	0.810205	0.79859	0.847898	1	0.899508	0.0571356
2020	24	16996	0.067984	98.5496	8.34049	12.2844	3.10383	0.951636	0.916598	0.906743	0.931425	0.93978	0.887974	0.868351	0.89577	0.859849	0.884296	0.8229	0.855231	0.872323	0.833078	0.840462	0.852701	0.840139	0.809838	0.799688	0.848611	1	0.900328	0.0567551
2020	24	16996	0.067984	98.5496	8.34049	12.2844	3.10383	0.951636	0.916598	0.906743	0.931425	0.93978	0.887974	0.868351	0.89577	0.859849	0.884296	0.8229	0.855231	0.872323	0.833078	0.840462	0.852701	0.840139	0.809838	0.799688	0.848611	1	0.900328	0.0567551
2025	29	14563	0.058252	126.277	9.26175	25.6264	5.62697	0.952482	0.917393	0.907471	0.932363	0.939779	0.888622	0.869738	0.895901	0.861121	0.885738	0.824212	0.856177	0.872657	0.833791	0.841104	0.852022	0.839971	0.808934	0.799973	0.849413	1	0.901055	0.0565338
2026	30	428	0.001712	112.973	8.52281	18.3952	4.19626	0.96028	0.935748	0.924065	0.955607	0.953271	0.898364	0.892523	0.913551	0.873832	0.871495	0.820093	0.865654	0.867991	0.850467	0.843458	0.849299	0.839953	0.821262	0.803738	0.869159	1	0.913244	0.0513068
2030	34	396	0.001584	112.931	8.55864	18.3776	4.20862	0.960859	0.935606	0.92803	0.955808	0.949495	0.901515	0.891414	0.911616	0.869949	0.873737	0.815657	0.866162	0.867424	0.848485	0.842172	0.856061	0.847222	0.82197	0.804293	0.871212	1	0.913446	0.0521253
2030	22	19839	0.079356	98.0479	7.95943	12.0782	2.92514	0.946192	0.930818	0.887041	0.927794	0.944554	0.895509	0.893316	0.908488	0.851706	0.897727	0.793714	0.852689	0.883638	0.816195	0.847497	0.885327	0.847271	0.846162	0.771359	0.863022	1	0.901922	0.0595855
2032	24	18613	0.074452	97.9652	8.35443	12.0719	3.07089	0.94759	0.931956	0.888519	0.92935	0.945119	0.896067	0.894536	0.909338	0.853006	0.898646	0.794337	0.853812	0.884301	0.816419	0.848251	0.885967	0.846478	0.846532	0.771665	0.863536	1	0.902966	0.0590653
2032	24	18613	0.074452	97.9652	8.35443	12.0719	3.07089	0.94759	0.931956	0.888519	0.92935	0.945119	0.896067	0.894536	0.909338	0.853006	0.898646	0.794337	0.853812	0.884301	0.816419	0.848251	0.885967	0.846478	0.846532	0.771665	0.863536	1	0.902966	0.0590653
2037	29	15935	0.06374	127.146	9.21522	26.1473	5.67588	0.948635	0.932727	0.888798	0.930342	0.945999	0.897458	0.89498	0.908911	0.854471	0.900126	0.795136	0.854691	0.88519	0.818042	0.848604	0.886727	0.84647	0.847286	0.772482	0.864355	1	0.90378	0.0589674
2038	30	410	0.00164	113.461	7.8895	18.5846	3.82329	0.958537	0.958537	0.928049	0.941463	0.953659	0.904878	0.913415	0.929268	0.878049	0.906098	0.812195	0.868293	0.9	0.85	0.869512	0.887805	0.858537	0.845122	0.770732	0.856098	1	0.920738	0.0518996
2042	34	368	0.001472	113.316	7.8306	18.5106	3.7893	0.959239	0.964674	0.932065	0.942935	0.951087	0.903533	0.914402	0.92663	0.879076	0.907609	0.811141	0.875	0.902174	0.847826	0.865489	0.891304	0.860054	0.842391	0.775815	0.85462	1	0.922085	0.0506002
2042	22	16677	0.066708	99.6104	7.80884	12.6458	2.95163	0.943965	0.925946	0.897643	0.932242	0.940517	0.886011	0.885051	0.909666	0.892547	0.889878	0.820861	0.876387	0.875157	0.841938	0.826737	0.863255	0.856269	0.831864	0.820951	0.839989	1	0.90406	0.0567279
2044	24	15733	0.062932	99.4938	8.20694	12.6259	3.10215	0.944988	0.926969	0.899161	0.933071	0.939713	0.886735	0.886226	0.910125	0.893345	0.89039	0.821077	0.877074	0.876025	0.843037	0.826575	0.864171	0.856671	0.831914	0.820822	0.839573	1	0.904798	0.0563672
2044	24	15733	0.062932	99.4938	8.20694	12.6259	3.10215	0.944988	0.926969	0.899161	0.933071	0.939713	0.886735	0.886226	0.910125	0.893345	0.89039	0.821077	0.877074	0.876025	0.843037	0.826575	0.864171	0.856671	0.831914	0.820822	0.839573	1	0.904798	0.0563672
2049	29	13500	0.054	128.297	9.10168	26.843	5.68377	0.946259	0.927593	0.898667	0.93437	0.940296	0.886778	0.886481	0.911519	0.895296	0.890926	0.821556	0.877704	0.875815	0.845037	0.828	0.865444	0.856963	0.833185	0.821519	0.83937	1	0.905513	0.0564392
2050	30	309	0.001236	114.977	8.38327	19.3661	4.28763	0.962783	0.935275	0.906149	0.946602	0.951456	0.898058	0.917476	0.92233	0.923948	0.902913	0.825243	0.906149	0.868932	0.847896	0.846278	0.894822	0.860841	0.813916	0.84466	0.839806	1	0.91832	0.0497282
2054	34	285	0.00114	114.806	8.41171	19.2835	4.30138	0.963158	0.933333	0.901754	0.949123	0.949123	0.896491	0.917544	0.922807	0.926316	0.905263	0.824561	0.907018	0.868421	0.857895	0.84386	0.901754	0.859649	0.819298	0.842105	0.833333	1	0.918043	0.0505668
2054	22	14787	0.059148	99.9462	7.94137	12.7799	3.02972	0.944546	0.919253	0.874349	0.928856	0.947488	0.900149	0.885271	0.918611	0.874789	0.907013	0.821972	0.870528	0.859032	0.822445	0.834821	0.867316	0.851829	0.813891	0.805234	0.852134	1	0.901299	0.0577383
2056	24	13859	0.055436	99.8529	8.37608	12.7714	3.20062	0.945523	0.919799	0.876867	0.929324	0.947868	0.900498	0.886464	0.91915	0.876218	0.908363	0.823761	0.87095	0.860416	0.822318	0.836208	0.867162	0.851865	0.81503	0.805325	0.852082	1	0.902234	0.0575387
2056	24	13859	0.055436	99.8529	8.37608	12.7714	3.20062	0.945523	0.919799	0.876867	0.929324	0.947868	0.900498	0.886464	0.91915	0.876218	0.908363	0.823761	0.87095	0.860416	0.822318	0.836208	0.867162	0.851865	0.81503	0.805325	0.852082	1	0.902234	0.0575387
2061	29	11867	0.047468	129.81	9.32979	27.811	5.9937	0.945943	0.921084	0.878824	0.930227	0.949313	0.899806	0.88704	0.920199	0.875579	0.909202	0.823334	0.871029	0.860875	0.821564	0.837111	0.866689	0.851732	0.815623	0.80391	0.851184	1	0.902891	0.0572603
2062	30	209	0.000836	115.329	8.33108	19.5361	4.2015	0.971292	0.961722	0.92823	0.95933	0.964115	0.916268	0.901914	0.956938	0.873206	0.904306	0.832536	0.837321	0.84689	0.842105	0.854067	0.839713	0.839713	0.813397	0.808612	0.837321	1	0.923703	0.0502908
2066	34	194	0.000776	115.006	8.26347	19.3698	4.14252	0.974227	0.963918	0.927835	0.96134	0.963918	0.914948	0.902062	0.958763	0.873711	0.907216	0.847938	0.835052	0.845361	0.837629	0.847938	0.832474	0.842784	0.809278	0.811856	0.835052	1	0.924777	0.0487393
2066	22	15548	0.062192	99.3246	7.87877	12.5428	2.94986	0.938609	0.915295	0.891626	0.910825	0.932113	0.913365	0.896836	0.895517	0.860754	0.889311	0.815024	0.8531	0.892944	0.814735	0.830107	0.876383	0.847569	0.799267	0.812548	0.823964	1	0.897618	0.0598881
2068	24	14613	0.058452	99.201	8.31256	12.523	3.11779	0.93978	0.916239	0.892972	0.912441	0.933073	0.914528	0.897044	0.896804	0.86228	0.890201	0.816636	0.854547	0.892698	0.815849	0.830562	0.87624	0.847601	0.799015	0.812154	0.824061	1	0.898655	0.0594246
2068	24	14613	0.058452	99.201	8.31256	12.523	3.11779	0.93978	0.916239	0.892972	0.912441	0.933073	0.914528	0.897044	0.896804	0.86228	0.890201	0.816636	0.854547	0.892698	0.815849	0.830562	0.87624	0.847601	0.799015	0.812154	0.824061	1	0.898655	0.0594246
2073	29	12513	0.050052	127.504	9.24159	26.3675	5.71603	0.941461	0.919364	0.89431	0.914289	0.93303	0.91385	0.897427	0.896987	0.861544	0.890154	0.819668	0.853712	0.891952	0.815792	0.832095	0.875809	0.847638	0.798649	0.813074	0.823783	1	0.899641	0.0587682
2074	30	309	0.001236	113.552	8.24885	18.6568	4.17077	0.951456	0.927184	0.927184	0.936893	0.943366	0.933657	0.912621	0.912621	0.857605	0.883495	0.846278	0.859223	0.912621	0.838188	0.841424	0.880259	0.86246	0.815534	0.805825	0.791262	1	0.913533	0.0525371
2078	34	280	0.00112	113.513	8.35529	18.6462	4.24658	0.953571	0.928571	0.926786	0.941071	0.946429	0.933929	0.914286	0.917857	0.8625	0.883929	0.851786	0.855357	0.910714	0.848214	0.8375	0.885714	0.857143	0.810714	0.805357	0.798214	1	0.915407	0.0516813
2078	22	17237	0.068948	99.1221	7.82062	12.4643	2.92515	0.949498	0.926785	0.891948	0.927162	0.94213	0.886204	0.904566	0.89334	0.863143	0.897546	0.818646	0.877966	0.880809	0.80948	0.848582	0.892789	0.85244	0.825811	0.82787	0.840895	1	0.903582	0.0573084
2080	24	16180	0.06472	99.0075	8.26544	12.4485	3.09466	0.950587	0.928337	0.893418	0.92809	0.942892	0.886928	0.904975	0.894407	0.863752	0.897991	0.81882	0.878337	0.880964	0.809549	0.849845	0.891842	0.853245	0.825958	0.82741	0.842244	1	0.904467	0.0569956
2080	24	16180	0.06472	99.0075	8.26544	12.4485	3.09466	0.950587	0.928337	0.893418	0.92809	0.942892	0.886928	0.904975	0.894407	0.863752	0.897991	0.81882	0.878337	0.880964	0.809549	0.849845	0.891842	0.853245	0.825958	0.82741	0.842244	1	0.904467	0.0569956
2085	29	13863	0.055452	127.9	9.17307	26.6045	5.69237	0.951562	0.929633	0.894215	0.929308	0.944168	0.888336	0.904963	0.895694	0.864063	0.897605	0.820313	0.879211	0.880185	0.810467	0.851547	0.890861	0.853206	0.826517	0.827887	0.842675	1	0.905341	0.0566565
2086	30	317	0.001268	113.905	7.7638	18.7927	3.81223	0.968454	0.946372	0.921136	0.952681	0.954259	0.905363	0.932177	0.903785	0.873817	0.933754	0.834385	0.880126	0.853312	0.807571	0.853312	0.897476	0.864353	0.834385	0.829653	0.867508	1	0.921245	0.0504693
2090	34	282	0.001128	113.912	8.0446	18.8151	3.952	0.968085	0.948582	0.923759	0.952128	0.957447	0.911348	0.93617	0.898936	0.865248	0.932624	0.840426	0.87766	0.852837	0.801418	0.85461	0.89539	0.874113	0.843972	0.822695	0.874113	1	0.922148	0.0500824
2090	22	16805	0.06722	98.955	7.84576	12.4037	2.9201	0.942398	0.919488	0.914668	0.922285	0.943677	0.8867	0.881761	0.899405	0.853496	0.880065	0.796251	0.84936	0.875989	0.809402	0.834305	0.858941	0.856858	0.843201	0.782594	0.858703	1	0.89918	0.0579124
2092	24	15761	0.063044	98.8717	8.25678	12.3975	3.07789	0.943849	0.920246	0.915234	0.923292	0.944166	0.888046	0.88278	0.900387	0.852992	0.881035	0.797284	0.849565	0.876689	0.809403	0.835099	0.859178	0.857147	0.842745	0.783643	0.85959	1	0.899993	0.05755
2092	24	15761	0.063044	98.8717	8.25678	12.3975	3.07789	0.943849	0.920246	0.915234	0.923292	0.944166	0.888046	0.88278	0.900387	0.852992	0.881035	0.797284	0.849565	0.876689	0.809403	0.835099	0.859178	0.857147	0.842745	0.783643	0.85959	1	0.899993	0.05755
2097	29	13509	0.054036	126.503	9.16942	25.7539	5.56886	0.945111	0.921497	0.915982	0.923458	0.94463	0.889333	0.884003	0.901177	0.854875	0.880228	0.797357	0.849767	0.878044	0.810867	0.834851	0.86013	0.856392	0.841883	0.784625	0.859575	1	0.900796	0.0572122
2098	30	321	0.001284	113.888	7.92997	18.7973	3.9575	0.971963	0.956386	0.937695	0.939252	0.962617	0.880062	0.897196	0.923676	0.852025	0.883178	0.813084	0.858255	0.85514	0.816199	0.859813	0.858255	0.88162	0.839564	0.76324	0.850467	1	0.91645	0.0463296
2102	34	285	0.00114	113.802	7.88608	18.7524	3.92866	0.970175	0.95614	0.933333	0.940351	0.963158	0.877193	0.896491	0.92807	0.849123	0.889474	0.808772	0.857895	0.866667	0.808772	0.861404	0.864912	0.880702	0.838596	0.766667	0.845614	1	0.915999	0.0465192
2102	22	16451	0.065804	99.3031	7.75024	12.5276	2.90882	0.940186	0.920734	0.887059	0.928363	0.939335	0.896389	0.887423	0.915963	0.858003	0.889368	0.793082	0.850404	0.888031	0.848368	0.821926	0.896663	0.859553	0.831165	0.800772	0.87174	1	0.900222	0.0591005
2104	24	15409	0.061636	99.1871	8.17271	12.5096	3.0737	0.941593	0.921604	0.888377	0.929554	0.939775	0.898079	0.887793	0.91612	0.858946	0.890356	0.792654	0.850315	0.888669	0.848173	0.822896	0.895937	0.859887	0.831527	0.80122	0.872607	1	0.901075	0.0586327
2104	24	15409	0.061636	99.1871	8.17271	12.5096	3.0737	0.941593	0.921604	0.888377	0.929554	0.939775	0.898079	0.887793	0.91612	0.858946	0.890356	0.792654	0.850315	0.888669	0.848173	0.822896	0.895937	0.859887	0.831527	0.80122	0.872607	1	0.901075	0.0586327
2109	29	13245	0.05298	127.739	9.03692	26.4936	5.60537	0.94262	0.922688	0.889958	0.930162	0.93926	0.898716	0.888864	0.917403	0.860438	0.89128	0.792978	0.849981	0.890298	0.849792	0.821933	0.896716	0.861457	0.833635	0.803473	0.873084	1	0.901965	0.058345
2110	30	281	0.001124	114.45	8.00277	19.0763	3.95694	0.967972	0.935943	0.921708	0.959075	0.955516	0.903915	0.914591	0.919929	0.88968	0.886121	0.836299	0.848754	0.907473	0.866548	0.836299	0.895018	0.857651	0.83452	0.813167	0.891459	1	0.92052	0.0531421
2114	34	257	0.001028	114.669	7.92669	19.179	3.93008	0.966926	0.937743	0.920233	0.961089	0.953307	0.902724	0.912451	0.918288	0.889105	0.889105	0.832685	0.85214	0.906615	0.865759	0.832685	0.889105	0.859922	0.838521	0.815175	0.891051	1	0.920115	0.0539505
2114	22	15485	0.06194	99.4446	7.73994	12.5798	2.91389	0.944398	0.90339	0.888925	0.921311	0.946271	0.892509	0.879948	0.907265	0.870326	0.892606	0.819018	0.851082	0.869809	0.843817	0.837843	0.859929	0.838553	0.858444	0.794963	0.860155	1	0.898186	0.0567389
2116	24	14577	0.058308	99.3605	8.1666	12.5738	3.08549	0.945085	0.904095	0.890958	0.921932	0.946868	0.893359	0.880771	0.906908	0.870447	0.893256	0.820093	0.851238	0.870172	0.844378	0.837621	0.859642	0.83889	0.858956	0.795568	0.859916	1	0.898888	0.0566198
2116	24	14577	0.058308	99.3605	8.1666	12.5738	3.08549	0.945085	0.904095	0.890958	0.921932	0.946868	0.893359	0.880771	0.906908	0.870447	0.893256	0.820093	0.851238	0.870172	0.844378	0.837621	0.859642	0.83889	0.858956	0.795568	0.859916	1	0.898888	0.0566198
2121	29	12563	0.050252	127.973	9.08658	26.6419	5.66118	0.945475	0.905039	0.891427	0.922272	0.947306	0.895328	0.883507	0.906989	0.87097	0.894014	0.821539	0.85111	0.869299	0.845936	0.837817	0.860861	0.839569	0.858354	0.796346	0.86118	1	0.899635	0.0566954
2122	30	273	0.001092	113.82	8.63294	18.8134	4.30418	0.957875	0.915751	0.915751	0.943223	0.943223	0.897436	0.90293	0.904762	0.868132	0.888278	0.826007	0.851648	0.868132	0.85348	0.85348	0.851648	0.836996	0.880952	0.758242	0.89011	1	0.908446	0.0512919
2126	34	263	0.001052	113.909	8.72699	18.8636	4.35418	0.958175	0.918251	0.914449	0.941065	0.941065	0.897338	0.901141	0.906844	0.868821	0.88403	0.825095	0.855513	0.872624	0.857414	0.855513	0.851711	0.834601	0.88403	0.760456	0.887833	1	0.908464	0.051102
2126	22	17137	0.068548	98.4156	7.92283	12.2099	2.92096	0.955243	0.930968	0.892513	0.915709	0.92099	0.898932	0.879909	0.900216	0.872556	0.894614	0.809739	0.8402	0.879063	0.811548	0.82602	0.895168	0.846764	0.836377	0.805275	0.836582	1	0.900375	0.0581213
2128	24	16130	0.06452	98.3026	8.35718	12.1947	3.08677	0.9562	0.9323	0.894265	0.917204	0.921916	0.898977	0.880657	0.901085	0.873404	0.895381	0.810353	0.840918	0.879138	0.811965	0.826224	0.895288	0.847148	0.835772	0.804309	0.836888	1	0.901294	0.0577383
2128	24	16130	0.06452	98.3026	8.35718	12.1947	3.08677	0.9562	0.9323	0.894265	0.917204	0.921916	0.898977	0.880657	0.901085	0.873404	0.895381	0.810353	0.840918	0.879138	0.811965	0.826224	0.895288	0.847148	0.835772	0.804309	0.836888	1	0.901294	0.0577383
2133	29	13860	0.05544	126.692	9.27121	25.8771	5.66275	0.957071	0.93438	0.895238	0.917929	0.92298	0.899928	0.880844	0.900902	0.873882	0.894156	0.811364	0.842172	0.879437	0.813276	0.828247	0.895779	0.847511	0.836147	0.804293	0.837951	1	0.90215	0.0572875
2134	30	391	0.001564	112.252	8.08139	18.0191	3.87944	0.971867	0.951407	0.915601	0.93734	0.923274	0.901535	0.888747	0.904092	0.872123	0.901535	0.841432	0.84399	0.865729	0.838875	0.799233	0.905371	0.863171	0.861893	0.81202	0.836317	1	0.912894	0.0547266
2138	34	367	0.001468	112.24	8.13188	18.0166	3.89573	0.97139	0.952316	0.915531	0.933243	0.926431	0.899183	0.888283	0.905995	0.870572	0.895095	0.848774	0.841962	0.865123	0.840599	0.797003	0.904632	0.86376	0.86376	0.820163	0.836512	1	0.912661	0.0548917
2138	22	17282	0.069128	98.2797	7.83819	12.1553	2.88007	0.946765	0.906434	0.875506	0.907563	0.943178	0.877966	0.888178	0.888699	0.84426	0.897581	0.820246	0.845012	0.879788	0.812869	0.826843	0.878081	0.856296	0.824876	0.804623	0.804247	1	0.892517	0.0610764
2140	24	16178	0.064712	98.207	8.28823	12.1556	3.05336	0.947769	0.907652	0.877241	0.908425	0.943658	0.878971	0.888181	0.888583	0.845036	0.898566	0.820281	0.845284	0.880208	0.81243	0.827822	0.878322	0.857708	0.825102	0.804426	0.805322	1	0.89332	0.0608542
2140	24	16178	0.064712	98.207	8.28823	12.1556	3.05336	0.947769	0.907652	0.877241	0.908425	0.943658	0.878971	0.888181	0.888583	0.845036	0.898566	0.820281	0.845284	0.880208	0.81243	0.827822	0.878322	0.857708	0.825102	0.804426	0.805322	1	0.89332	0.0608542
2145	29	13856	0.055424	126.783	9.19077	25.925	5.60817	0.949228	0.909101	0.879655	0.910292	0.944501	0.880377	0.888604	0.88846	0.84476	0.899105	0.821521	0.84476	0.880954	0.812175	0.828269	0.879619	0.857607	0.82596	0.805608	0.805463	1	0.894434	0.0602534
2146	30	371	0.001484	112.724	8.57622	18.2803	4.23972	0.969003	0.936658	0.890836	0.925876	0.958221	0.920485	0.902965	0.908356	0.87062	0.907008	0.846361	0.847709	0.88814	0.814016	0.834232	0.892183	0.869272	0.830189	0.791105	0.792453	1	0.91204	0.0512265
2150	34	340	0.00136	112.717	8.63466	18.2809	4.26422	0.969118	0.933824	0.889706	0.926471	0.961765	0.917647	0.9	0.913235	0.869118	0.907353	0.845588	0.85	0.888235	0.816176	0.841176	0.894118	0.869118	0.827941	0.786765	0.795588	1	0.911938	0.0517486
2150	22	18257	0.073028	98.1297	7.97396	12.1088	2.93522	0.956647	0.923454	0.886728	0.934683	0.943145	0.89541	0.897354	0.898724	0.858931	0.899244	0.810401	0.85181	0.875801	0.844443	0.842745	0.868379	0.855042	0.834173	0.796872	0.858684	1	0.903885	0.0575725
2152	24	17206	0.068824	98.0175	8.38909	12.0932	3.09668	0.957515	0.9243	0.888673	0.93572	0.943247	0.896838	0.897768	0.899541	0.859177	0.900384	0.811258	0.853162	0.876177	0.844386	0.841857	0.868621	0.854934	0.833982	0.796786	0.85941	1	0.904719	0.0572359
2152	24	17206	0.068824	98.0175	8.38909	12.0932	3.09668	0.957515	0.9243	0.888673	0.93572	0.943247	0.896838	0.897768	0.899541	0.859177	0.900384	0.811258	0.853162	0.876177	0.844386	0.841857	0.868621	0.854934	0.833982	0.796786	0.85941	1	0.904719	0.0572359
2157	29	14764	0.059056	126.335	9.25926	25.6615	5.63497	0.958819	0.925664	0.890477	0.936027	0.943545	0.896742	0.897724	0.899553	0.859185	0.902093	0.811264	0.854037	0.87798	0.844825	0.842421	0.869006	0.855087	0.833785	0.797616	0.860404	1	0.905497	0.0570407
2158	30	352	0.001408	113.203	8.06149	18.4737	3.98364	0.978693	0.955966	0.919034	0.943182	0.948864	0.911932	0.921875	0.90483	0.863636	0.90625	0.84517	0.879261	0.899148	0.877841	0.860795	0.882102	0.862216	0.84233	0.792614	0.855114	1	0.9232	0.0488437
2162	34	324	0.001296	113.066	7.96516	18.4013	3.94532	0.979938	0.955247	0.927469	0.941358	0.949074	0.912037	0.921296	0.905864	0.868827	0.902778	0.841049	0.878086	0.896605	0.875	0.859568	0.876543	0.864198	0.839506	0.790123	0.856481	1	0.923761	0.0490578
2162	22	16168	0.064672	99.4793	7.72476	12.5919	2.91215	0.954787	0.920089	0.886381	0.918605	0.933789	0.905214	0.895132	0.907564	0.866836	0.875959	0.788162	0.863248	0.885205	0.843889	0.836251	0.886009	0.869217	0.844972	0.803841	0.854682	1	0.901672	0.0580244
2164	24	15216	0.060864	99.3854	8.15328	12.5823	3.07854	0.955179	0.920971	0.886895	0.920051	0.934477	0.905856	0.895505	0.908419	0.868494	0.876019	0.789859	0.864518	0.885154	0.843421	0.836817	0.885417	0.869151	0.845557	0.803365	0.855185	1	0.90236	0.057747
2164	24	15216	0.060864	99.3854	8.15328	12.5823	3.07854	0.955179	0.920971	0.886895	0.920051	0.934477	0.905856	0.895505	0.908419	0.868494	0.876019	0.789859	0.864518	0.885154	0.843421	0.836817	0.885417	0.869151	0.845557	0.803365	0.855185	1	0.90236	0.057747
2169	29	13142	0.052568	128.602	9.10215	27.0322	5.71532	0.955106	0.923033	0.888297	0.921549	0.935132	0.905798	0.895336	0.909831	0.86741	0.877834	0.79128	0.864785	0.884188	0.844012	0.836669	0.885063	0.868818	0.846142	0.804482	0.855578	1	0.903085	0.057545
2170	30	319	0.001276	114.548	7.43585	19.0884	3.73001	0.962382	0.948276	0.918495	0.934169	0.948276	0.920063	0.913793	0.913793	0.868339	0.913793	0.802508	0.84953	0.898119	0.851097	0.829154	0.915361	0.871473	0.852665	0.811912	0.852665	1	0.917467	0.0495487
2174	34	292	0.001168	114.614	7.41283	19.1192	3.71969	0.958904	0.946918	0.922945	0.933219	0.946918	0.916096	0.921233	0.914384	0.864726	0.907534	0.804795	0.854452	0.898973	0.854452	0.821918	0.917808	0.864726	0.851027	0.803082	0.851027	1	0.916875	0.0500111
2174	22	15056	0.060224	99.8238	7.92869	12.7328	3.00782	0.966791	0.920995	0.891571	0.922921	0.936006	0.885627	0.876029	0.907446	0.853779	0.866	0.818943	0.871148	0.875465	0.877823	0.83568	0.842455	0.857997	0.858196	0.81167	0.847868	1	0.902275	0.0562628
2176	24	14129	0.056516	99.7324	8.39128	12.7269	3.19527	0.967797	0.922464	0.893623	0.923455	0.936726	0.886793	0.876389	0.908026	0.855227	0.866268	0.819095	0.871081	0.876814	0.8783	0.836613	0.842841	0.858836	0.858943	0.812018	0.847548	1	0.903234	0.0557629
2176	24	14129	0.056516	99.7324	8.39128	12.7269	3.19527	0.967797	0.922464	0.893623	0.923455	0.936726	0.886793	0.876389	0.908026	0.855227	0.866268	0.819095	0.871081	0.876814	0.8783	0.836613	0.842841	0.858836	0.858943	0.812018	0.847548	1	0.903234	0.0557629
2181	29	12133	0.048532	128.824	9.28503	27.1872	5.86284	0.968227	0.922979	0.895286	0.923844	0.937278	0.888527	0.8774	0.908555	0.857249	0.867345	0.819377	0.871796	0.878678	0.878472	0.836974	0.843608	0.859845	0.85832	0.811753	0.848306	1	0.904067	0.0555954
2182	30	240	0.00096	114.765	8.49447	19.2677	4.28591	0.979167	0.954167	0.920833	0.927083	0.958333	0.910417	0.910417	0.91875	0.866667	0.8625	0.83125	0.877083	0.8625	0.885417	0.866667	0.841667	0.85625	0.872917	0.804167	0.854167	1	0.919502	0.0483082
2186	34	217	0.000868	114.771	8.42873	19.2661	4.25764	0.979263	0.953917	0.921659	0.926267	0.958525	0.912442	0.907834	0.917051	0.864055	0.859447	0.834101	0.873272	0.852535	0.884793	0.864055	0.847926	0.857143	0.870968	0.804147	0.857143	1	0.918978	0.0484383
2186	22	17638	0.070552	98.6758	7.88973	12.3034	2.9212	0.942142	0.922979	0.903249	0.930151	0.93531	0.908833	0.872264	0.900386	0.869543	0.893866	0.812706	0.832379	0.871697	0.834562	0.821153	0.870393	0.820133	0.85038	0.806979	0.844654	1	0.900791	0.0572813
2188	24	16541	0.066164	98.5328	8.30977	12.2762	3.08334	0.942809	0.924491	0.904147	0.930748	0.935675	0.909558	0.873285	0.901034	0.871108	0.894988	0.81434	0.832628	0.872892	0.835016	0.821565	0.870776	0.819479	0.850402	0.807418	0.844447	1	0.901625	0.0568575
2188	24	16541	0.066164	98.5328	8.30977	12.2762	3.08334	0.942809	0.924491	0.904147	0.930748	0.935675	0.909558	0.873285	0.901034	0.871108	0.894988	0.81434	0.832628	0.872892	0.835016	0.821565	0.870776	0.819479	0.850402	0.807418	0.844447	1	0.901625	0.0568575
2193	29	14213	0.056852	126.85	9.21244	25.9678	5.64453	0.944945	0.924963	0.90477	0.931084	0.936044	0.910364	0.874551	0.901745	0.872089	0.89485	0.814466	0.833568	0.872898	0.834764	0.820481	0.8704	0.819707	0.849047	0.805495	0.844614	1	0.902302	0.0565407
2194	30	354	0.001416	113.746	7.88342	18.7249	3.94427	0.960452	0.949153	0.932203	0.956215	0.937853	0.922316	0.898305	0.929379	0.887006	0.90113	0.857345	0.838983	0.908192	0.831921	0.80791	0.864407	0.827684	0.85452	0.812147	0.823446	1	0.919746	0.048933
2198	34	332	0.001328	113.812	7.86097	18.7553	3.91835	0.963855	0.948795	0.930723	0.957831	0.944277	0.921687	0.894578	0.933735	0.887048	0.903614	0.855422	0.840361	0.90512	0.829819	0.810241	0.865964	0.831325	0.855422	0.813253	0.822289	1	0.920745	0.0486015
2198	22	16765	0.06706	99.4053	7.90407	12.5744	2.96916	0.958634	0.924843	0.887891	0.928601	0.928303	0.902744	0.911035	0.879064	0.863674	0.902326	0.813958	0.857978	0.873069	0.829466	0.85246	0.865523	0.839487	0.828601	0.823591	0.857113	1	0.903378	0.0572492
2200	24	15786	0.063144	99.2988	8.32226	12.5602	3.13705	0.959078	0.925979	0.889522	0.929368	0.928893	0.903649	0.912201	0.879925	0.8645	0.902097	0.815343	0.858419	0.873464	0.830388	0.852211	0.86583	0.838591	0.829184	0.823103	0.856582	1	0.904159	0.0569009
2200	24	15786	0.063144	99.2988	8.32226	12.5602	3.13705	0.959078	0.925979	0.889522	0.929368	0.928893	0.903649	0.912201	0.879925	0.8645	0.902097	0.815343	0.858419	0.873464	0.830388	0.852211	0.86583	0.838591	0.829184	0.823103	0.856582	1	0.904159	0.0569009
2205	29	13542	0.054168	126.954	9.25917	26.0341	5.66581	0.959238	0.927522	0.890489	0.929959	0.928482	0.904741	0.912974	0.880224	0.865308	0.902636	0.815057	0.857148	0.874058	0.83086	0.853382	0.866046	0.839499	0.830343	0.822478	0.856262	1	0.904717	0.0567602
2206	30	386	0.001544	113.174	7.98616	18.4551	3.96157	0.974093	0.955959	0.901554	0.945596	0.939119	0.911917	0.92228	0.891192	0.878238	0.897668	0.848446	0.862694	0.889896	0.831606	0.839378	0.892487	0.861399	0.823834	0.860104	0.849741	1	0.918335	0.0508915
2210	34	354	0.001416	112.869	7.91343	18.3034	3.91401	0.973164	0.963277	0.902542	0.949153	0.94774	0.915254	0.926554	0.898305	0.881356	0.899718	0.846045	0.855932	0.896893	0.837571	0.84322	0.892655	0.862994	0.820621	0.857345	0.844633	1	0.921332	0.0492475
2210	22	17845	0.07138	98.6182	7.90748	12.2833	2.9266	0.964556	0.923424	0.896862	0.91513	0.938946	0.909274	0.878509	0.912048	0.872737	0.899916	0.81471	0.864528	0.857467	0.817708	0.800168	0.875399	0.845671	0.832194	0.798067	0.831634	1	0.903608	0.0573055
2212	24	16769	0.067076	98.5353	8.34174	12.2792	3.10221	0.965204	0.924176	0.89737	0.916692	0.938995	0.909535	0.878049	0.913352	0.873636	0.899875	0.814956	0.865257	0.857743	0.81755	0.801479	0.875723	0.846085	0.832011	0.797752	0.831326	1	0.904157	0.0570025
2212	24	16769	0.067076	98.5353	8.34174	12.2792	3.10221	0.965204	0.924176	0.89737	0.916692	0.938995	0.909535	0.878049	0.913352	0.873636	0.899875	0.814956	0.865257	0.857743	0.81755	0.801479	0.875723	0.846085	0.832011	0.797752	0.831326	1	0.904157	0.0570025
2217	29	14386	0.057544	126.345	9.29401	25.6705	5.65073	0.966391	0.925518	0.896775	0.917107	0.940115	0.909982	0.878806	0.91384	0.87394	0.900389	0.814994	0.865251	0.857883	0.818956	0.802516	0.875295	0.846448	0.832719	0.797268	0.833936	1	0.904774	0.0567342
2218	30	452	0.001808	111.805	8.42243	17.8334	4.10956	0.973451	0.938053	0.92146	0.914823	0.94469	0.92146	0.899336	0.925885	0.894912	0.900442	0.827434	0.876106	0.856195	0.827434	0.824115	0.889381	0.844027	0.814159	0.806416	0.834071	1	0.915091	0.0482331
2222	34	413	0.001652	111.617	8.2795	17.7347	4.0153	0.972155	0.943099	0.924939	0.920097	0.949153	0.920097	0.905569	0.927361	0.897094	0.899516	0.830508	0.874092	0.858354	0.825666	0.822034	0.88862	0.841404	0.809927	0.807506	0.830508	1	0.917089	0.0484894
2222	22	21221	0.084884	96.6933	7.93732	11.5914	2.83002	0.946704	0.918359	0.89157	0.919207	0.930917	0.904411	0.89164	0.897484	0.84718	0.857947	0.804557	0.84751	0.891122	0.849677	0.827035	0.880119	0.857924	0.849724	0.799468	0.847698	1	0.898228	0.0571348
2224	24	19962	0.079848	96.6228	8.31642	11.5889	2.97221	0.947275	0.919472	0.892596	0.919948	0.931946	0.905646	0.892095	0.898081	0.848086	0.857529	0.80518	0.848011	0.891168	0.85004	0.827222	0.880824	0.858356	0.850065	0.799093	0.847761	1	0.898946	0.0569355
2224	24	19962	0.079848	96.6228	8.31642	11.5889	2.97221	0.947275	0.919472	0.892596	0.919948	0.931946	0.905646	0.892095	0.898081	0.848086	0.857529	0.80518	0.848011	0.891168	0.85004	0.827222	0.880824	0.858356	0.850065	0.799093	0.847761	1	0.898946	0.0569355
2229	29	17103	0.068412	125.411	9.24783	25.1093	5.53026	0.947436	0.920014	0.893527	0.919809	0.932468	0.906245	0.89265	0.898263	0.849354	0.857715	0.807665	0.8476	0.891744	0.851196	0.827603	0.882155	0.858592	0.851079	0.799509	0.847307	1	0.899466	0.0567275
2230	30	614	0.002456	111.884	7.71066	17.8208	3.69384	0.960098	0.930782	0.934039	0.936482	0.943811	0.918567	0.901466	0.894951	0.878664	0.862378	0.815961	0.867264	0.899837	0.856678	0.854235	0.889251	0.864007	0.844463	0.785831	0.856678	1	0.913895	0.0492334
2234	34	566	0.002264	111.967	7.79749	17.8656	3.74041	0.961131	0.928445	0.932862	0.937279	0.944346	0.923145	0.905477	0.896643	0.878092	0.864841	0.817138	0.864841	0.89841	0.855124	0.861307	0.886042	0.865724	0.840989	0.781802	0.865724	1	0.914453	0.0496061
2234	22	19580	0.07832	97.8568	7.92102	12.0066	2.8949	0.950077	0.927707	0.876277	0.924362	0.934908	0.904086	0.881129	0.901456	0.853013	0.878243	0.812972	0.860444	0.864964	0.854341	0.824081	0.864811	0.836261	0.838534	0.812998	0.84262	1	0.899115	0.0578673
2236	24	18430	0.07372	97.7973	8.34305	12.0105	3.06175	0.951139	0.928947	0.877564	0.925041	0.936082	0.904639	0.881281	0.901356	0.853554	0.879517	0.813646	0.860662	0.864786	0.854449	0.82401	0.865383	0.8363	0.838551	0.812778	0.842919	1	0.899874	0.0574986
2236	24	18430	0.07372	97.7973	8.34305	12.0105	3.06175	0.951139	0.928947	0.877564	0.925041	0.936082	0.904639	0.881281	0.901356	0.853554	0.879517	0.813646	0.860662	0.864786	0.854449	0.82401	0.865383	0.8363	0.838551	0.812778	0.842919	1	0.899874	0.0574986
2241	29	15777	0.063108	126.476	9.18412	25.7394	5.59899	0.952653	0.929296	0.878399	0.926253	0.936331	0.906795	0.880617	0.902548	0.853204	0.878716	0.815523	0.862109	0.865247	0.854598	0.823224	0.86512	0.836978	0.836661	0.814952	0.843728	1	0.900603	0.0574417
2242	30	492	0.001968	113.259	8.12126	18.5051	4.03919	0.963415	0.944106	0.921748	0.939024	0.965447	0.922764	0.884146	0.904472	0.852642	0.888211	0.838415	0.881098	0.873984	0.853659	0.815041	0.870935	0.863821	0.846545	0.807927	0.851626	1	0.91593	0.0550236
2246	34	465	0.00186	113.321	8.18216	18.5394	4.07592	0.964516	0.945161	0.92043	0.939785	0.965591	0.919355	0.88172	0.910753	0.850538	0.886022	0.837634	0.877419	0.872043	0.851613	0.815054	0.874194	0.863441	0.847312	0.804301	0.851613	1	0.915729	0.0556367
2246	22	17613	0.070452	99.4738	7.96826	12.6041	3.01274	0.948277	0.92585	0.885937	0.931727	0.919151	0.909527	0.899762	0.896071	0.862204	0.900131	0.809487	0.855703	0.874439	0.859507	0.824079	0.848124	0.858059	0.833816	0.8142	0.847357	1	0.901655	0.0591523
2248	24	16604	0.066416	99.3885	8.3907	12.5983	3.18287	0.949711	0.926855	0.887919	0.932185	0.919417	0.910805	0.900687	0.896892	0.863196	0.900626	0.809715	0.855637	0.874849	0.859793	0.824681	0.848771	0.858618	0.833534	0.814111	0.847567	1	0.902567	0.0588354
2248	24	16604	0.066416	99.3885	8.3907	12.5983	3.18287	0.949711	0.926855	0.887919	0.932185	0.919417	0.910805	0.900687	0.896892	0.863196	0.900626	0.809715	0.855637	0.874849	0.859793	0.824681	0.848771	0.858618	0.833534	0.814111	0.847567	1	0.902567	0.0588354
2253	29	14296	0.057184	127.613	9.28039	26.438	5.75995	0.949811	0.928546	0.88885	0.933023	0.920677	0.911479	0.901441	0.8963	0.863668	0.901441	0.811066	0.854435	0.87465	0.859786	0.824916	0.848979	0.858562	0.835688	0.814319	0.846041	1	0.903215	0.0588149
2254	30	367	0.001468	113.206	7.6672	18.4485	3.78049	0.959128	0.944142	0.907357	0.953678	0.918256	0.926431	0.90327	0.916894	0.86921	0.904632	0.851499	0.870572	0.884196	0.871935	0.837875	0.851499	0.86376	0.848774	0.837875	0.855586	1	0.915926	0.0558521
2258	34	339	0.001356	113.418	7.66802	18.5512	3.79428	0.958702	0.942478	0.905605	0.954277	0.923304	0.924779	0.90118	0.921829	0.870206	0.90118	0.849558	0.861357	0.882006	0.874631	0.839233	0.853982	0.865782	0.849558	0.837758	0.856932	1	0.915641	0.0567909
2258	22	19656	0.078624	98.0894	7.90635	12.0899	2.89368	0.948565	0.912291	0.900895	0.921042	0.919821	0.899929	0.883191	0.896291	0.855286	0.894816	0.821225	0.838319	0.877391	0.805657	0.810109	0.868971	0.81222	0.854777	0.804894	0.853276	1	0.897021	0.0576564
2260	24	18448	0.073792	98.0081	8.30159	12.0839	3.04161	0.949181	0.913595	0.902401	0.921482	0.920398	0.901399	0.884188	0.896683	0.855892	0.894758	0.821092	0.838655	0.877656	0.805291	0.810928	0.869281	0.812283	0.854022	0.805155	0.853155	1	0.89775	0.0573245
2260	24	18448	0.073792	98.0081	8.30159	12.0839	3.04161	0.949181	0.913595	0.902401	0.921482	0.920398	0.901399	0.884188	0.896683	0.855892	0.894758	0.821092	0.838655	0.877656	0.805291	0.810928	0.869281	0.812283	0.854022	0.805155	0.853155	1	0.89775	0.0573245
2265	29	15747	0.062988	126.78	9.16548	25.9202	5.58019	0.95034	0.915254	0.903696	0.922493	0.920779	0.901823	0.885216	0.897568	0.856512	0.89525	0.821014	0.839557	0.878421	0.806122	0.811615	0.869753	0.812917	0.853178	0.805074	0.852448	1	0.898647	0.0571543
2266	30	503	0.002012	112.115	7.91762	17.9445	3.85151	0.952286	0.946322	0.924453	0.959245	0.928429	0.920477	0.909543	0.906561	0.875746	0.910537	0.829026	0.83996	0.882704	0.832008	0.806163	0.884692	0.801193	0.870775	0.803181	0.857853	1	0.914913	0.0488702
2270	34	465	0.00186	111.987	7.75996	17.8732	3.74634	0.951613	0.946237	0.925806	0.958065	0.930108	0.923656	0.909677	0.908602	0.880645	0.913978	0.833333	0.843011	0.886022	0.832258	0.803226	0.882796	0.803226	0.868817	0.808602	0.856989	1	0.915936	0.0490097
2270	22	18294	0.073176	98.3247	7.88507	12.1745	2.90282	0.954849	0.917268	0.885154	0.917787	0.920056	0.902427	0.89912	0.89871	0.850962	0.905816	0.815021	0.847518	0.862141	0.839538	0.831857	0.874522	0.846261	0.852657	0.83388	0.827211	1	0.899411	0.0585183
2272	24	17240	0.06896	98.2276	8.31454	12.165	3.07292	0.955278	0.91859	0.886253	0.918561	0.920911	0.903625	0.899826	0.89942	0.851914	0.906177	0.815806	0.847912	0.8625	0.839791	0.832773	0.874623	0.846897	0.853625	0.83402	0.827088	1	0.900207	0.0582811
2272	24	17240	0.06896	98.2276	8.31454	12.165	3.07292	0.955278	0.91859	0.886253	0.918561	0.920911	0.903625	0.899826	0.89942	0.851914	0.906177	0.815806	0.847912	0.8625	0.839791	0.832773	0.874623	0.846897	0.853625	0.83402	0.827088	1	0.900207	0.0582811
2277	29	14792	0.059168	124.73	9.17925	24.7027	5.43695	0.956159	0.919822	0.887236	0.919247	0.921985	0.904949	0.900757	0.90069	0.852454	0.907856	0.816151	0.847891	0.862493	0.839237	0.832274	0.875642	0.847113	0.852995	0.833829	0.826629	1	0.901044	0.0577148
2278	30	653	0.002612	111.333	7.68195	17.5609	3.66166	0.971669	0.951761	0.901991	0.93951	0.937213	0.911179	0.908882	0.914242	0.872129	0.925727	0.817764	0.853752	0.87902	0.833078	0.861409	0.882848	0.841501	0.845329	0.852986	0.836907	1	0.916465	0.0511739
2282	34	601	0.002404	111.3	7.64499	17.5429	3.64276	0.973378	0.952579	0.900166	0.938436	0.936772	0.908486	0.908486	0.916805	0.876872	0.925125	0.822795	0.857737	0.876872	0.832779	0.859401	0.881032	0.839434	0.839434	0.848586	0.843594	1	0.916666	0.0513624
2282	22	21863	0.087452	96.3222	8.16971	11.4743	2.89655	0.952934	0.943603	0.898138	0.901843	0.922472	0.902529	0.881718	0.902392	0.842931	0.89393	0.832845	0.853611	0.890408	0.842679	0.833714	0.85233	0.821777	0.853291	0.823034	0.831839	1	0.901729	0.0561299
2284	24	20487	0.081948	96.3005	8.53568	11.489	3.03752	0.954044	0.944843	0.899985	0.902963	0.922731	0.903378	0.882804	0.90289	0.843999	0.894933	0.833821	0.854347	0.890638	0.841607	0.834554	0.851735	0.822863	0.852956	0.823473	0.832333	1	0.902669	0.0557909
2284	24	20487	0.081948	96.3005	8.53568	11.489	3.03752	0.954044	0.944843	0.899985	0.902963	0.922731	0.903378	0.882804	0.90289	0.843999	0.894933	0.833821	0.854347	0.890638	0.841607	0.834554	0.851735	0.822863	0.852956	0.823473	0.832333	1	0.902669	0.0557909
2289	29	17451	0.069804	125.373	9.4386	25.1034	5.64754	0.954988	0.944932	0.90098	0.903301	0.923471	0.904218	0.883818	0.903358	0.845052	0.89545	0.835282	0.854278	0.891124	0.842101	0.836428	0.852072	0.822073	0.853418	0.824365	0.832159	1	0.903336	0.055717
2290	30	575	0.0023	112.771	8.26123	18.2801	4.06401	0.967826	0.944348	0.915652	0.926087	0.921739	0.916522	0.901739	0.908696	0.86	0.897391	0.828696	0.861739	0.889565	0.867826	0.834783	0.863478	0.82	0.849565	0.832174	0.832174	1	0.912301	0.0504694
2294	34	526	0.002104	112.715	8.20756	18.2493	4.03843	0.96673	0.944867	0.915399	0.935361	0.926806	0.91635	0.901141	0.907795	0.86597	0.894487	0.830798	0.863118	0.888783	0.868821	0.834601	0.869772	0.822243	0.857414	0.83365	0.83365	1	0.913862	0.0498338
2294	22	19171	0.076684	98.6413	7.69455	12.2802	2.8742	0.935867	0.924547	0.880131	0.91109	0.921105	0.90916	0.888034	0.890486	0.858693	0.893902	0.812503	0.857806	0.889729	0.848573	0.818163	0.855198	0.839028	0.827552	0.797924	0.830786	1	0.895544	0.0592835
2296	24	17945	0.07178	98.5464	8.10633	12.2694	3.03004	0.937002	0.925662	0.88161	0.912622	0.922123	0.909863	0.888855	0.891418	0.858373	0.893926	0.81343	0.858289	0.890053	0.848983	0.819393	0.855587	0.839287	0.827891	0.797604	0.830677	1	0.896461	0.0589213
2296	24	17945	0.07178	98.5464	8.10633	12.2694	3.03004	0.937002	0.925662	0.88161	0.912622	0.922123	0.909863	0.888855	0.891418	0.858373	0.893926	0.81343	0.858289	0.890053	0.848983	0.819393	0.855587	0.839287	0.827891	0.797604	0.830677	1	0.896461	0.0589213
2301	29	15354	0.061416	125.934	9.02489	25.4014	5.46584	0.938811	0.926697	0.883483	0.914192	0.923017	0.911066	0.890224	0.89208	0.858864	0.894913	0.813729	0.857171	0.890615	0.848704	0.817898	0.856292	0.837925	0.82809	0.796828	0.829947	1	0.897477	0.0586344
2302	30	474	0.001896	113.158	7.97305	18.4452	3.90341	0.952532	0.951477	0.920886	0.934599	0.948312	0.924051	0.887131	0.899789	0.879747	0.901899	0.824895	0.862869	0.890295	0.853376	0.833333	0.861814	0.840717	0.844937	0.794304	0.818565	1	0.914003	0.0495142
2306	34	438	0.001752	113.208	8.01958	18.4726	3.92784	0.956621	0.950913	0.91895	0.939498	0.947489	0.922374	0.886986	0.900685	0.88242	0.900685	0.821918	0.869863	0.891553	0.85274	0.836758	0.863014	0.840183	0.844749	0.808219	0.818493	1	0.91503	0.0492912
2306	22	16440	0.06576	99.882	8.0804	12.7639	3.07184	0.946077	0.915024	0.878163	0.92351	0.934002	0.900365	0.882695	0.89121	0.859215	0.890967	0.80517	0.844799	0.884976	0.857056	0.817914	0.848814	0.835858	0.848723	0.819769	0.840937	1	0.8967	0.0592993
2308	24	15446	0.061784	99.7478	8.50298	12.7398	3.24434	0.947236	0.916483	0.879063	0.924867	0.934611	0.901172	0.884112	0.891687	0.859575	0.890651	0.806293	0.845397	0.885699	0.857957	0.818205	0.84954	0.835394	0.849637	0.82018	0.841577	1	0.897616	0.0588434
2308	24	15446	0.061784	99.7478	8.50298	12.7398	3.24434	0.947236	0.916483	0.879063	0.924867	0.934611	0.901172	0.884112	0.891687	0.859575	0.890651	0.806293	0.845397	0.885699	0.857957	0.818205	0.84954	0.835394	0.849637	0.82018	0.841577	1	0.897616	0.0588434
2313	29	13270	0.05308	129.019	9.48215	27.3266	6.00746	0.947664	0.916616	0.881537	0.926262	0.935041	0.902035	0.884966	0.892954	0.859947	0.890693	0.80844	0.844763	0.886812	0.860249	0.816616	0.849925	0.834514	0.849435	0.821778	0.841711	1	0.89843	0.0585534
2314	30	259	0.001036	113.549	8.41758	18.6655	4.18977	0.96332	0.949807	0.913127	0.938224	0.965251	0.92278	0.907336	0.926641	0.859073	0.895753	0.826255	0.862934	0.909266	0.826255	0.837838	0.843629	0.851351	0.84556	0.80888	0.833977	1	0.917744	0.0484424
2318	34	239	0.000956	113.57	8.25105	18.6645	4.13037	0.966527	0.960251	0.920502	0.937238	0.962343	0.926778	0.910042	0.924686	0.859833	0.895397	0.822176	0.864017	0.910042	0.828452	0.841004	0.84728	0.849372	0.849372	0.803347	0.832636	1	0.92039	0.0466215
2318	22	18968	0.075872	98.4706	7.75613	12.2202	2.85239	0.936393	0.918231	0.892951	0.92171	0.919839	0.909426	0.889393	0.898276	0.858683	0.893083	0.82141	0.840732	0.876713	0.835407	0.802589	0.850933	0.831479	0.843552	0.839387	0.832217	1	0.896953	0.0586992
2320	24	17882	0.071528	98.3649	8.20776	12.2083	3.03054	0.937591	0.919444	0.895174	0.922632	0.920339	0.910105	0.890085	0.899676	0.858852	0.893301	0.822251	0.841209	0.877251	0.836288	0.803518	0.851527	0.832541	0.843586	0.839755	0.832625	1	0.897945	0.05816
2320	24	17882	0.071528	98.3649	8.20776	12.2083	3.03054	0.937591	0.919444	0.895174	0.922632	0.920339	0.910105	0.890085	0.899676	0.858852	0.893301	0.822251	0.841209	0.877251	0.836288	0.803518	0.851527	0.832541	0.843586	0.839755	0.832625	1	0.897945	0.05816
2325	29	15298	0.061192	126.309	9.10662	25.6321	5.51844	0.938979	0.919597	0.895803	0.924337	0.921199	0.910315	0.891228	0.899954	0.860407	0.892666	0.823212	0.841907	0.878154	0.835926	0.80334	0.851451	0.833312	0.844163	0.839783	0.834031	1	0.898697	0.0576336
2326	30	457	0.001828	113.201	8.29755	18.488	4.04787	0.955142	0.944201	0.910284	0.942013	0.917943	0.938731	0.901532	0.923414	0.887309	0.90919	0.845733	0.853392	0.899344	0.847921	0.843545	0.86105	0.845733	0.830416	0.843545	0.826039	1	0.915405	0.0518307
2330	34	417	0.001668	113.283	8.16409	18.5179	3.98193	0.954436	0.948441	0.906475	0.941247	0.922062	0.940048	0.904077	0.925659	0.886091	0.907674	0.851319	0.856115	0.898082	0.847722	0.840528	0.857314	0.842926	0.829736	0.846523	0.826139	1	0.916027	0.0514334
2330	22	17541	0.070164	98.5786	8.02425	12.2757	2.97628	0.951086	0.923437	0.883673	0.918591	0.935038	0.907388	0.882105	0.911721	0.834474	0.905849	0.78955	0.849267	0.873838	0.837124	0.824012	0.867054	0.813551	0.83798	0.828031	0.814834	1	0.898455	0.0589302
2332	24	16461	0.065844	98.4748	8.44847	12.2636	3.13911	0.95216	0.924944	0.884819	0.920053	0.93518	0.908876	0.882571	0.912642	0.835338	0.906446	0.789988	0.849523	0.873914	0.836948	0.823674	0.867323	0.814349	0.838527	0.827957	0.814258	1	0.899343	0.0585532
2332	24	16461	0.065844	98.4748	8.44847	12.2636	3.13911	0.95216	0.924944	0.884819	0.920053	0.93518	0.908876	0.882571	0.912642	0.835338	0.906446	0.789988	0.849523	0.873914	0.836948	0.823674	0.867323	0.814349	0.838527	0.827957	0.814258	1	0.899343	0.0585532
2337	29	14122	0.056488	126.231	9.29738	25.6022	5.63857	0.953406	0.926852	0.887516	0.922284	0.934606	0.90968	0.885356	0.91361	0.836355	0.906352	0.790044	0.851083	0.875336	0.837417	0.82591	0.868609	0.815217	0.839152	0.829167	0.814226	1	0.900714	0.0577782
2338	30	522	0.002088	111.981	7.7386	17.8682	3.70794	0.954023	0.950192	0.915709	0.949234	0.947318	0.918582	0.903257	0.92433	0.84387	0.914751	0.784483	0.867816	0.881226	0.837165	0.835249	0.883142	0.826628	0.83046	0.818008	0.812261	1	0.913982	0.0512939
2342	34	487	0.001948	111.922	7.82802	17.8459	3.7462	0.953799	0.954825	0.917864	0.949692	0.947639	0.916838	0.900411	0.922998	0.849076	0.913758	0.779261	0.867556	0.883984	0.836756	0.831622	0.88501	0.830595	0.828542	0.821355	0.815195	1	0.914602	0.0506115
2342	22	20078	0.080312	96.7	8.1683	11.6074	2.91906	0.955922	0.948874	0.894985	0.898073	0.913462	0.904796	0.889655	0.887115	0.851479	0.891697	0.823588	0.859448	0.848466	0.836787	0.839327	0.853945	0.815893	0.833225	0.801798	0.829764	1	0.899865	0.0584033
2344	24	18872	0.075488	96.6167	8.54868	11.6012	3.06464	0.956894	0.950138	0.896805	0.898235	0.91437	0.905892	0.88981	0.887452	0.852321	0.892566	0.824687	0.859368	0.848665	0.83714	0.838941	0.853407	0.816315	0.833748	0.802167	0.829668	1	0.90067	0.0581258
2344	24	18872	0.075488	96.6167	8.54868	11.6012	3.06464	0.956894	0.950138	0.896805	0.898235	0.91437	0.905892	0.88981	0.887452	0.852321	0.892566	0.824687	0.859368	0.848665	0.83714	0.838941	0.853407	0.816315	0.833748	0.802167	0.829668	1	0.90067	0.0581258
2349	29	16215	0.06486	124.407	9.40696	24.534	5.5557	0.958064	0.951033	0.896916	0.900093	0.914801	0.907154	0.88967	0.888776	0.852698	0.893617	0.826056	0.858989	0.847857	0.836879	0.84058	0.853438	0.815603	0.834197	0.801449	0.829541	1	0.901405	0.0577399
2350	30	626	0.002504	111.32	7.88745	17.5684	3.77615	0.969649	0.968051	0.92492	0.928914	0.939297	0.912939	0.908946	0.90655	0.888978	0.913738	0.845048	0.866613	0.841853	0.829073	0.850639	0.86262	0.816294	0.841054	0.785942	0.837859	1	0.918639	0.05009
2354	34	593	0.002372	111.264	7.91843	17.5443	3.79187	0.972175	0.970489	0.930017	0.928331	0.940135	0.917369	0.908094	0.908094	0.887858	0.913153	0.847386	0.867622	0.84317	0.833895	0.853288	0.86425	0.817875	0.841484	0.784148	0.841484	1	0.920496	0.0486531
2354	22	22495	0.08998	96.9808	7.87694	11.6901	2.83387	0.94701	0.920738	0.889398	0.912581	0.926695	0.914337	0.889264	0.918004	0.858124	0.898333	0.79511	0.845566	0.885063	0.855568	0.827139	0.86457	0.832874	0.833563	0.816159	0.826184	1	0.899832	0.0587233
2356	24	21154	0.084616	96.867	8.24896	11.6716	2.96889	0.947906	0.922166	0.890966	0.913681	0.927697	0.91517	0.88995	0.918904	0.859223	0.898624	0.796209	0.846412	0.885435	0.856079	0.827692	0.86421	0.832159	0.832892	0.816701	0.82625	1	0.900774	0.0584083
2356	24	21154	0.084616	96.867	8.24896	11.6716	2.96889	0.947906	0.922166	0.890966	0.913681	0.927697	0.91517	0.88995	0.918904	0.859223	0.898624	0.796209	0.846412	0.885435	0.856079	0.827692	0.86421	0.832159	0.832892	0.816701	0.82625	1	0.900774	0.0584083
2361	29	18133	0.072532	124.995	9.12847	24.8543	5.43389	0.94794	0.922931	0.891689	0.914603	0.928528	0.916147	0.89111	0.920283	0.859179	0.8993	0.796972	0.847102	0.88543	0.855347	0.828462	0.864584	0.832322	0.833508	0.81644	0.825925	1	0.901391	0.0583509
2362	30	646	0.002584	111.672	7.26316	17.6924	3.44276	0.96904	0.943498	0.925697	0.916409	0.94969	0.929567	0.894737	0.923375	0.876161	0.916409	0.809598	0.859133	0.896285	0.859133	0.847523	0.875387	0.848297	0.841331	0.831269	0.825851	1	0.917397	0.0515396
2366	34	610	0.00244	111.765	7.34862	17.7413	3.48652	0.968852	0.944262	0.92541	0.921311	0.95	0.931148	0.894262	0.92377	0.881148	0.916393	0.805738	0.862295	0.89918	0.856557	0.84918	0.872951	0.846721	0.839344	0.835246	0.82623	1	0.918209	0.0509617
2366	22	18358	0.073432	98.676	7.91408	12.3051	2.93597	0.951084	0.916304	0.880543	0.915541	0.91821	0.917366	0.875994	0.897647	0.869267	0.904538	0.830156	0.846933	0.876811	0.860551	0.824109	0.842303	0.818063	0.841432	0.807359	0.843284	1	0.898246	0.0588026
2368	24	17225	0.0689	98.6179	8.34191	12.3097	3.10931	0.951292	0.917417	0.881858	0.916139	0.919187	0.918549	0.876197	0.897765	0.869405	0.904557	0.830653	0.847954	0.876662	0.860639	0.824615	0.842235	0.818549	0.841684	0.80746	0.843338	1	0.898863	0.0586654
2368	24	17225	0.0689	98.6179	8.34191	12.3097	3.10931	0.951292	0.917417	0.881858	0.916139	0.919187	0.918549	0.876197	0.897765	0.869405	0.904557	0.830653	0.847954	0.876662	0.860639	0.824615	0.842235	0.818549	0.841684	0.80746	0.843338	1	0.898863	0.0586654
2373	29	14706	0.058824	128.112	9.24136	26.741	5.76491	0.953046	0.917959	0.883619	0.917891	0.920033	0.918911	0.876649	0.898001	0.871209	0.905345	0.832279	0.846559	0.877023	0.861145	0.825649	0.842683	0.817557	0.840915	0.808548	0.843873	1	0.899838	0.0581048
2374	30	359	0.001436	114.289	8.26259	19.0154	4.11473	0.963788	0.94429	0.917827	0.940111	0.930362	0.926184	0.898329	0.888579	0.89415	0.931755	0.825905	0.862117	0.906685	0.883008	0.859331	0.839833	0.82312	0.852368	0.806407	0.869081	1	0.917049	0.0505779
2378	34	330	0.00132	114.09	8.40379	18.9279	4.1754	0.966667	0.945455	0.918182	0.942424	0.930303	0.927273	0.904545	0.886364	0.895455	0.933333	0.825758	0.863636	0.910606	0.887879	0.860606	0.839394	0.815152	0.856061	0.804545	0.869697	1	0.918491	0.0491956
2378	22	15828	0.063312	99.4009	7.96425	12.5766	3.00496	0.931924	0.932525	0.894933	0.910507	0.926681	0.913508	0.88931	0.897776	0.865049	0.910159	0.808125	0.842463	0.85235	0.857878	0.82452	0.843158	0.842747	0.850013	0.839683	0.849792	1	0.899144	0.0579741
2380	24	14881	0.059524	99.3544	8.38925	12.5855	3.18109	0.933338	0.93364	0.895538	0.91133	0.928096	0.913917	0.890229	0.898192	0.865399	0.909784	0.80885	0.843425	0.852295	0.857772	0.824071	0.842618	0.843189	0.850548	0.839426	0.850984	1	0.899905	0.057757
2380	24	14881	0.059524	99.3544	8.38925	12.5855	3.18109	0.933338	0.93364	0.895538	0.91133	0.928096	0.913917	0.890229	0.898192	0.865399	0.909784	0.80885	0.843425	0.852295	0.857772	0.824071	0.842618	0.843189	0.850548	0.839426	0.850984	1	0.899905	0.057757
2385	29	12779	0.051116	127.396	9.3018	26.3075	5.76549	0.935206	0.93458	0.895688	0.912121	0.929494	0.914978	0.891697	0.899757	0.866382	0.910987	0.808983	0.844198	0.852336	0.859926	0.822678	0.842867	0.844628	0.851905	0.838798	0.85038	1	0.900904	0.0573971
2386	30	345	0.00138	112.85	7.81353	18.2866	3.82563	0.950725	0.972464	0.92029	0.914493	0.934783	0.92029	0.918841	0.921739	0.87971	0.917391	0.817391	0.855072	0.871014	0.875362	0.828986	0.857971	0.847826	0.844928	0.83913	0.853623	1	0.916919	0.0507578
2390	34	322	0.001288	112.911	7.89169	18.321	3.8643	0.948758	0.97205	0.923913	0.925466	0.936335	0.919255	0.920807	0.920807	0.877329	0.916149	0.821429	0.858696	0.871118	0.874224	0.824534	0.858696	0.849379	0.836957	0.840062	0.852484	1	0.918041	0.0496311
2390	22	16744	0.066976	98.3198	8.0449	12.1818	2.95313	0.926272	0.914805	0.899098	0.925436	0.923973	0.889005	0.882555	0.89232	0.881062	0.90952	0.815994	0.827759	0.897306	0.830626	0.798047	0.843078	0.799361	0.819279	0.846303	0.830447	1	0.894874	0.0602112
2392	24	15711	0.062844	98.255	8.48514	12.1851	3.12383	0.926994	0.916269	0.90112	0.926739	0.924639	0.890141	0.883521	0.893005	0.881293	0.909936	0.816784	0.827828	0.897779	0.831424	0.799504	0.843326	0.799535	0.818726	0.845713	0.830246	1	0.895831	0.0597052
2392	24	15711	0.062844	98.255	8.48514	12.1851	3.12383	0.926994	0.916269	0.90112	0.926739	0.924639	0.890141	0.883521	0.893005	0.881293	0.909936	0.816784	0.827828	0.897779	0.831424	0.799504	0.843326	0.799535	0.818726	0.845713	0.830246	1	0.895831	0.0597052
2397	29	13472	0.053888	127.422	9.45593	26.3371	5.84682	0.927776	0.917087	0.902093	0.927145	0.926032	0.891516	0.883685	0.892332	0.882757	0.910704	0.81751	0.827605	0.898753	0.831762	0.80003	0.84401	0.799028	0.817993	0.846162	0.830055	1	0.896525	0.0594476
2398	30	341	0.001364	113.608	7.70751	18.6454	3.80254	0.945748	0.939883	0.926686	0.938416	0.93695	0.916422	0.887097	0.932551	0.898827	0.920821	0.826979	0.828446	0.898827	0.832845	0.812317	0.85044	0.826979	0.81085	0.843109	0.813783	1	0.912523	0.0513173
2402	34	315	0.00126	113.568	7.62688	18.6208	3.75484	0.949206	0.94127	0.934921	0.938095	0.939683	0.911111	0.890476	0.930159	0.898413	0.92381	0.833333	0.833333	0.898413	0.834921	0.811111	0.850794	0.82381	0.803175	0.838095	0.814286	1	0.914282	0.050886
2402	22	17661	0.070644	98.1311	7.85338	12.1023	2.88478	0.943265	0.92356	0.894966	0.908018	0.906829	0.900062	0.889276	0.907168	0.874781	0.894825	0.830163	0.835796	0.870704	0.856463	0.814422	0.851113	0.818555	0.844346	0.84126	0.826397	1	0.897566	0.0589193
2404	24	16565	0.06626	98.06	8.29256	12.1027	3.05865	0.944431	0.92457	0.895895	0.909297	0.907848	0.901207	0.890009	0.908331	0.8754	0.894929	0.830305	0.836493	0.871053	0.857833	0.814096	0.851072	0.817869	0.843435	0.841473	0.82629	1	0.898417	0.0585762
