# Supplementary material for: IBSEM: An Individual-Based Atlantic Salmon Population Model
Source: PLoS One. 2015 Sep 18;10(9):e0138444. doi: 10.1371/journal.pone.0138444 (PMC4575158; doi:10.1371/journal.pone.0138444)
Supplement: S1 Minimal dataset — (ZIP) [file pone.0138444.s003.zip › temp/scenario 1/wild - 10/runFiles/results/smolts.txt]

month	fry	parr1	parr2	averageLengthFry	stDevLengthFry	averageLengthParr1	stDevLengthParr1	averageLengthParr2	stDevLengthParr2	averageWeightFry	stDevWeightFry	averageWeightParr1	stDevWeightParr1	averageWeightParr2	stDevWeightParr2	month	averageAge	popSize	density	averageLength	stDevLength	averageWeight	stDevWeight	allele_0_0_Frequency	allele_0_1_Frequency	allele_0_2_Frequency	allele_0_3_Frequency	allele_0_4_Frequency	allele_0_5_Frequency	allele_0_6_Frequency	allele_0_7_Frequency	allele_0_8_Frequency	allele_0_9_Frequency	allele_0_10_Frequency	allele_0_11_Frequency	allele_0_12_Frequency	allele_0_13_Frequency	allele_0_14_Frequency	allele_0_15_Frequency	allele_0_16_Frequency	allele_0_17_Frequency	allele_0_18_Frequency	allele_0_19_Frequency	allele_0_20_Frequency	genotypicValueAverage	genotypicValueStDev
22	2	20384	6934	93.8527	0.982761	108.333	7.17195	130.722	9.01248	10.3993	0.325157	16.1669	3.23379	28.3664	5.95622	22	21	27320	0.10928	114.014	12.4078	19.2628	6.70807	0.903935	0.900787	0.90172	0.900677	0.902251	0.900458	0.900549	0.899305	0.900458	0.902086	0.901061	0.900403	0.902745	0.901848	0.900567	0.902269	0.901245	0.901519	0.902416	0.899744	1	0.901487	0.0603375
26	2	18045	6183	109.577	2.11777	123.484	8.40715	145.786	10.3359	16.5301	0.953282	23.9196	4.92707	39.3217	8.45771	26	25	24230	0.09692	129.174	13.2086	27.8493	9.02385	0.905695	0.90194	0.902827	0.900495	0.903157	0.901032	0.901135	0.899402	0.901898	0.90227	0.900929	0.900103	0.902167	0.902084	0.900144	0.901981	0.901837	0.901589	0.902806	0.899587	1	0.902195	0.059918
28	2	16991	5847	121.002	5.5802	132.49	9.55589	154.673	11.635	22.3448	3.06068	29.5661	6.45677	47.0104	10.7356	28	27	22840	0.09136	138.167	14.0119	34.0311	10.8852	0.907202	0.904006	0.903919	0.901182	0.903962	0.901357	0.901664	0.900306	0.901642	0.902955	0.900438	0.900394	0.902452	0.902627	0.900744	0.903109	0.902408	0.902167	0.902846	0.899453	1	0.903091	0.059596
34	8	23608	13472	92.8131	1.85776	108.892	7.25616	126.865	8.98958	10.0677	0.607518	16.4203	3.30997	25.9579	5.52804	34	22	37088	0.148352	115.417	11.7338	19.8834	6.25561	0.903648	0.898727	0.906344	0.897096	0.890625	0.899765	0.895856	0.90958	0.89134	0.890113	0.888589	0.892836	0.89409	0.903689	0.898215	0.897918	0.902799	0.894723	0.897312	0.904538	1	0.898791	0.0624825
38	8	20889	12013	106.346	4.45329	119.27	8.30734	137.042	10.102	15.179	1.92031	21.577	4.54698	32.7261	7.25965	38	26	32910	0.13164	125.754	12.4236	25.6451	7.82276	0.90594	0.89962	0.90784	0.89804	0.891674	0.900775	0.896278	0.910407	0.892358	0.890535	0.889547	0.89254	0.894439	0.90351	0.898268	0.898739	0.903494	0.895336	0.897812	0.905014	1	0.89984	0.0619198
40	7	19652	11380	117.4	7.32907	127.977	9.38509	145.544	11.2583	20.5264	3.96484	26.6729	5.9236	39.2358	9.13768	40	28	31039	0.124156	134.416	13.1897	31.2775	9.46063	0.907503	0.901012	0.908373	0.899481	0.892683	0.901398	0.897403	0.911064	0.892345	0.891218	0.89038	0.893489	0.895051	0.903734	0.899159	0.898644	0.903943	0.895889	0.897887	0.905442	1	0.900792	0.0616287
46	1	19125	13533	93.4032	0	110.954	7.60694	127.959	9.36385	10.2479	0	17.3794	3.59258	26.6593	5.89193	46	23	32659	0.130636	118	11.8496	21.2245	6.5455	0.880722	0.884947	0.910561	0.898252	0.895771	0.9167	0.872057	0.909014	0.858844	0.891194	0.876328	0.864892	0.895618	0.894485	0.901222	0.886478	0.907529	0.887045	0.904115	0.897425	1	0.891519	0.0633934
50	1	16919	11998	111.528	0	122.222	8.6887	138.876	10.5198	17.4057	0	23.2252	4.97977	34.0824	7.78872	50	27	28918	0.115672	129.131	12.5466	27.7296	8.26418	0.882686	0.886438	0.91175	0.899215	0.896137	0.917422	0.872571	0.909641	0.858808	0.891054	0.876202	0.865672	0.895636	0.894633	0.901809	0.886766	0.90786	0.886801	0.904523	0.897866	1	0.892395	0.063089
52	1	15822	11337	115.737	0	131.439	9.82022	147.876	11.5651	19.4422	0	28.9029	6.51475	41.1598	9.71993	52	29	27160	0.10864	138.299	13.3315	34.0188	10.035	0.884867	0.88785	0.913052	0.900331	0.897496	0.917489	0.87338	0.910144	0.85972	0.891329	0.876915	0.866329	0.896226	0.894919	0.90208	0.887353	0.907658	0.88704	0.905265	0.898454	1	0.893466	0.0626342
58	5	22049	8174	91.7994	1.20069	110.997	7.60487	130.623	9.43325	9.73615	0.380112	17.3994	3.59748	28.3396	6.16967	58	21	30228	0.120912	116.301	11.9305	20.3565	6.58513	0.890102	0.872552	0.899894	0.902392	0.902508	0.903864	0.875083	0.893129	0.870236	0.895362	0.88466	0.890251	0.88681	0.910067	0.89073	0.890234	0.888249	0.907668	0.905683	0.88724	1	0.891115	0.0630397
62	3	19464	7240	99.8654	1.24595	119.722	8.54544	139.171	10.4632	12.5202	0.46888	21.8373	4.69738	34.2908	7.78102	62	25	26707	0.106828	124.992	12.5583	25.2123	7.94712	0.891695	0.873629	0.899989	0.903527	0.902366	0.904407	0.875669	0.893043	0.87009	0.896207	0.885255	0.890534	0.88752	0.910361	0.89089	0.890572	0.888606	0.907234	0.906541	0.887127	1	0.89175	0.0628744
64	3	18254	6809	103.606	3.55568	125.51	9.48104	144.951	11.4692	14.0159	1.42869	25.1899	5.74679	38.792	9.27514	64	27	25066	0.100264	130.788	13.2688	28.8835	9.16789	0.893002	0.874771	0.901121	0.904392	0.902896	0.90525	0.876566	0.89384	0.870721	0.896693	0.886001	0.890888	0.887457	0.910277	0.891147	0.891586	0.888095	0.907325	0.906986	0.887138	1	0.892581	0.0626331
70	1	21314	8492	90.4633	0	109.109	7.37706	128.527	9.34704	9.31425	0	16.5244	3.37873	27.0086	5.92011	70	21	29807	0.119228	114.64	11.8593	19.5111	6.36753	0.908629	0.883417	0.884792	0.892106	0.90571	0.889003	0.895276	0.892559	0.89682	0.88501	0.900342	0.909468	0.895528	0.90306	0.892727	0.894421	0.879827	0.912722	0.904989	0.888348	1	0.894952	0.0637302
74	1	18837	7530	101.383	0	121.086	8.52271	140.338	10.4341	13.0912	0	22.5802	4.81246	35.1438	7.87039	74	25	26368	0.105472	126.583	12.5945	26.1676	8.15133	0.909322	0.885012	0.887155	0.893242	0.906326	0.89053	0.895972	0.894038	0.897489	0.885391	0.900429	0.908488	0.895821	0.90242	0.893773	0.894892	0.87883	0.913456	0.905397	0.888577	1	0.89593	0.0635802
76	1	17722	7088	107.401	0	127.129	9.48243	146.264	11.3768	15.5517	0	26.1625	5.90161	39.826	9.33157	76	27	24811	0.099244	132.595	13.2643	30.0655	9.37333	0.910403	0.886159	0.889001	0.894603	0.907219	0.892004	0.896457	0.894684	0.897767	0.885535	0.901032	0.908609	0.896276	0.902987	0.893958	0.894845	0.878965	0.913647	0.905808	0.888658	1	0.896872	0.0633179
82	5	21592	13048	91.2568	1.10505	108.76	7.25474	128.156	9.2324	9.56459	0.347399	16.3612	3.3043	26.7687	5.80533	82	22	34645	0.13858	116.062	12.382	20.2799	6.70387	0.911719	0.894776	0.883562	0.898773	0.887329	0.893837	0.903637	0.894285	0.898268	0.885481	0.896291	0.903074	0.885351	0.901862	0.890027	0.90648	0.884918	0.905614	0.905441	0.904142	1	0.896531	0.0626934
86	4	19019	11645	105.935	2.25939	121.802	8.41348	141.05	10.5067	14.9463	0.963534	22.9687	4.80665	35.6813	8.01608	86	26	30668	0.122672	129.108	13.1583	27.7948	8.76414	0.913036	0.89626	0.885646	0.900173	0.88938	0.894271	0.904689	0.894515	0.898983	0.885614	0.896553	0.903319	0.885744	0.902211	0.890342	0.906433	0.885271	0.906091	0.905472	0.90433	1	0.897624	0.0623487
88	4	17870	10994	114.048	5.30837	132.094	9.58086	151.192	11.7213	18.7253	2.5337	29.3078	6.42887	43.9643	10.2912	88	28	28868	0.115472	139.364	13.9726	34.888	10.7984	0.914525	0.897897	0.886916	0.901829	0.890935	0.895247	0.905397	0.895195	0.900824	0.885756	0.897412	0.903457	0.88631	0.902331	0.890259	0.90654	0.885617	0.906246	0.905224	0.904271	1	0.89875	0.0619292
94	0	22202	12436	0	0	109.974	7.51452	127.352	9.12323	0	0	16.9235	3.49245	26.2657	5.67982	94	22	34638	0.138552	116.213	11.6436	20.2776	6.28371	0.906577	0.895216	0.890193	0.899301	0.897165	0.896631	0.892199	0.880132	0.892142	0.893498	0.893369	0.895967	0.897468	0.891506	0.899604	0.90151	0.902275	0.879727	0.891997	0.912986	1	0.895967	0.0650099
98	0	19605	11078	0	0	123.829	8.69275	141.009	10.3898	0	0	24.1403	5.11916	35.6377	7.91147	98	26	30683	0.122732	130.032	12.4638	28.2914	8.3569	0.907701	0.896914	0.892025	0.899879	0.897647	0.897174	0.892563	0.881074	0.892074	0.894567	0.893492	0.896523	0.898348	0.891275	0.900613	0.901688	0.902503	0.880211	0.892074	0.914171	1	0.89686	0.0646654
100	0	18453	10473	0	0	131.02	9.73813	148.012	11.4626	0	0	28.6242	6.42978	41.2583	9.62726	100	28	28926	0.115704	137.172	13.2196	33.1985	9.83865	0.909424	0.898776	0.893349	0.90066	0.898569	0.897583	0.893072	0.881162	0.892363	0.895077	0.89385	0.896564	0.899053	0.89162	0.900539	0.90168	0.902544	0.880782	0.892536	0.914264	1	0.897782	0.0641935
106	0	18470	11093	0	0	107.81	7.20649	127.312	9.28406	0	0	15.9388	3.21572	26.2554	5.76829	106	22	29563	0.118252	115.128	12.4077	19.8099	6.62547	0.900873	0.893549	0.895545	0.900416	0.901904	0.897558	0.900331	0.898217	0.884653	0.890167	0.89086	0.890116	0.896306	0.890911	0.895156	0.888848	0.913608	0.889812	0.87388	0.905777	1	0.896471	0.0626434
110	0	16351	9860	0	0	118.514	8.24412	137.879	10.264	0	0	21.1701	4.44248	33.338	7.48554	110	26	26211	0.104844	125.799	13.0395	25.7474	8.25437	0.902598	0.895559	0.896627	0.900881	0.902407	0.898039	0.901339	0.899145	0.885125	0.890809	0.890409	0.890695	0.897161	0.891515	0.894891	0.889131	0.913739	0.889321	0.873984	0.905975	1	0.897398	0.0623548
112	0	15376	9299	0	0	126.249	9.25056	145.468	11.3119	0	0	25.6102	5.66937	39.1821	9.18322	112	28	24675	0.0987	133.492	13.722	30.7249	9.75018	0.904215	0.897001	0.897791	0.901945	0.903323	0.899007	0.901884	0.899818	0.885187	0.890942	0.890638	0.891449	0.897568	0.891611	0.895096	0.889544	0.914043	0.889585	0.874022	0.906342	1	0.89832	0.0620175
118	10	20934	13402	92.8783	2.48576	109.806	7.34239	128.187	9.31572	10.0985	0.840038	16.8369	3.40511	26.7948	5.85367	118	22	34346	0.137384	116.974	12.1353	20.7206	6.63782	0.902551	0.888619	0.902041	0.893918	0.897557	0.90817	0.880423	0.906132	0.8899	0.890118	0.88958	0.886246	0.888167	0.907966	0.893452	0.879156	0.89795	0.900469	0.891152	0.885896	1	0.89577	0.0632964
122	8	18499	11889	112.337	5.2846	125.318	8.63023	143.575	10.5497	17.9022	2.50235	25.0044	5.21004	37.6063	8.31233	122	26	30396	0.121584	132.456	12.9746	29.9316	9.02215	0.903672	0.891038	0.903408	0.895134	0.899016	0.908968	0.881958	0.90706	0.889772	0.890561	0.889739	0.886005	0.889443	0.90831	0.893604	0.879277	0.898572	0.900645	0.891779	0.885972	1	0.896883	0.0630366
124	8	17271	11216	121.782	5.08139	133.194	9.74716	151.293	11.6826	22.7514	2.75754	30.051	6.64753	44.046	10.2415	124	28	28495	0.11398	140.315	13.7691	35.5576	10.7171	0.905299	0.892823	0.904896	0.895666	0.900737	0.909914	0.882892	0.907879	0.890174	0.891104	0.889928	0.886261	0.889419	0.908738	0.893859	0.880084	0.898473	0.901316	0.891402	0.886366	1	0.897942	0.0624375
130	7	27660	10949	91.6	1.11635	112.925	7.99316	129.841	9.14407	9.6725	0.354601	18.3351	3.92048	27.8145	5.90609	130	21	38616	0.154464	117.718	11.3011	21.0213	6.25908	0.901479	0.887482	0.885825	0.887922	0.908846	0.905596	0.898306	0.901	0.897348	0.870196	0.884426	0.892286	0.905039	0.898345	0.882445	0.906399	0.876152	0.907577	0.896325	0.885255	1	0.894522	0.0643276
134	7	24512	9755	108.164	3.88853	124.307	9.07487	141.058	10.2908	15.9456	1.77946	24.4488	5.39474	35.6641	7.85626	134	25	34274	0.137096	129.072	12.0938	27.6391	8.00112	0.9022	0.88926	0.887539	0.889727	0.91104	0.90716	0.899341	0.901077	0.897605	0.870879	0.885788	0.892178	0.905439	0.898451	0.882345	0.90538	0.876962	0.9084	0.896686	0.88519	1	0.895654	0.0639441
136	6	23052	9210	115.007	4.4688	131.554	10.1023	148.138	11.334	19.1629	2.17988	29.0056	6.73718	41.3463	9.54263	136	27	32268	0.129072	136.284	12.8746	32.5261	9.46095	0.904038	0.891378	0.888946	0.890666	0.912313	0.907788	0.900118	0.901528	0.89801	0.871483	0.886358	0.892479	0.90582	0.898646	0.883135	0.905464	0.877092	0.908888	0.897019	0.885304	1	0.896754	0.063473
142	1	23610	8767	92.2764	0	109.67	7.48324	130.301	9.4938	9.88302	0	16.7837	3.45701	28.139	6.17874	142	21	32378	0.129512	115.256	12.2186	19.8582	6.67192	0.913877	0.878421	0.889725	0.883223	0.909707	0.887593	0.89967	0.888705	0.885756	0.859874	0.888875	0.884011	0.89567	0.915267	0.89377	0.900642	0.886744	0.908163	0.905924	0.9058	1	0.893119	0.064148
146	1	20906	7754	104.711	0	120.64	8.58136	141.082	10.5599	14.4169	0	22.3393	4.80494	35.7119	8.0971	146	25	28661	0.114644	126.17	12.8983	25.9569	8.35904	0.914867	0.88111	0.891246	0.884058	0.910401	0.888333	0.900056	0.889536	0.886257	0.861606	0.889292	0.883779	0.895991	0.915565	0.893933	0.901294	0.886361	0.907767	0.90604	0.905638	1	0.894131	0.0639182
148	1	19616	7333	104.978	0	128.059	9.61275	148.417	11.5784	14.5269	0	26.7432	6.06119	41.6081	9.84192	148	27	26950	0.1078	133.597	13.6328	30.7875	9.84225	0.916252	0.882857	0.893117	0.885176	0.911206	0.889536	0.900965	0.890093	0.887421	0.862208	0.88961	0.8841	0.896827	0.916642	0.894137	0.901929	0.885918	0.907495	0.906549	0.905436	1	0.895238	0.0636563
154	4	21255	12482	93.6343	2.96691	108.846	7.31929	128.145	9.42696	10.3548	1.00233	16.4032	3.33272	26.7791	5.92673	154	22	33741	0.134964	115.983	12.3892	20.2409	6.71527	0.909739	0.89289	0.900507	0.892401	0.910287	0.910747	0.897336	0.871092	0.890415	0.88631	0.886859	0.881376	0.889422	0.898432	0.89864	0.89246	0.885406	0.88222	0.909546	0.915503	1	0.897306	0.0644144
158	4	18802	11053	111.607	4.20362	121.502	8.47762	140.659	10.5773	17.5163	2.01128	22.8067	4.81508	35.3976	8.01098	158	26	29859	0.119436	128.592	13.1251	27.4668	8.67913	0.911032	0.89427	0.901353	0.892662	0.910982	0.911635	0.898104	0.871814	0.89159	0.88727	0.88722	0.881677	0.889414	0.899461	0.899193	0.892863	0.885445	0.882531	0.909893	0.916072	1	0.898144	0.0640948
160	4	17667	10433	125.234	5.87867	129.681	9.59585	148.743	11.6753	24.7643	3.27034	27.7556	6.21959	41.8896	9.91057	160	28	28104	0.112416	136.757	13.9037	33.0021	10.3642	0.912735	0.896794	0.902701	0.893627	0.911436	0.911988	0.899409	0.872349	0.892453	0.887578	0.887827	0.881761	0.890105	0.899907	0.899943	0.892382	0.8866	0.883024	0.910369	0.915564	1	0.899241	0.063709
166	5	26767	12703	91.3812	1.34996	110.895	7.64883	128.807	9.37956	9.60564	0.43106	17.3551	3.61409	27.1857	5.95889	166	21	39475	0.1579	116.657	11.7506	20.5176	6.43337	0.920836	0.897125	0.887004	0.905206	0.914034	0.915149	0.89867	0.89088	0.891577	0.885902	0.88575	0.893667	0.903547	0.891818	0.89012	0.874072	0.909753	0.874592	0.898518	0.911336	1	0.901104	0.0632929
170	4	23776	11266	109.65	4.28074	124.949	8.85554	142.786	10.6096	16.6195	1.92433	24.8051	5.30626	37.0064	8.28882	170	25	35046	0.140184	130.681	12.6032	28.7265	8.58347	0.922245	0.899418	0.888689	0.905738	0.914584	0.916125	0.899874	0.891856	0.89227	0.88615	0.887034	0.893583	0.903256	0.892413	0.890615	0.874636	0.910147	0.875207	0.897777	0.911588	1	0.902175	0.06278
172	3	22352	10611	114.655	2.44257	131.538	9.88326	149.256	11.6938	18.9299	1.21711	28.9739	6.58215	42.3199	9.99625	172	27	32966	0.131864	137.24	13.3719	33.2688	10.0217	0.923997	0.900746	0.890114	0.906313	0.915276	0.916566	0.900397	0.892708	0.892677	0.886868	0.888188	0.893709	0.903628	0.893011	0.890827	0.874932	0.910681	0.875099	0.897758	0.911879	1	0.903094	0.0623322
178	2	27196	10593	90.3929	0.146296	110.569	7.6291	129.286	9.27181	9.29271	0.0449211	17.2033	3.58329	27.4757	5.93743	178	21	37791	0.151164	115.814	11.6911	20.0823	6.35727	0.911196	0.888955	0.900161	0.885409	0.888333	0.911024	0.884946	0.910203	0.885806	0.872165	0.897555	0.895293	0.884893	0.883663	0.874587	0.879561	0.900108	0.880157	0.886719	0.891416	1	0.894547	0.0633853
182	1	24010	9435	107.298	0	122.231	8.73781	140.712	10.4092	15.507	0	23.2342	5.01784	35.4184	7.87899	182	25	33446	0.133784	127.444	12.4321	26.6711	8.10278	0.912979	0.889269	0.900571	0.887924	0.889299	0.912022	0.884755	0.910886	0.885442	0.872885	0.898119	0.894801	0.885323	0.883454	0.875366	0.879657	0.899435	0.879866	0.886877	0.891571	1	0.895326	0.0629856
184	1	22551	8887	108.936	0	128.536	9.75734	146.937	11.4775	16.2251	0	27.0522	6.20602	40.3811	9.47557	184	27	31439	0.125756	133.737	13.1988	30.8196	9.43596	0.914183	0.89117	0.901889	0.889373	0.890407	0.913181	0.885254	0.911495	0.885954	0.873294	0.898661	0.895194	0.886145	0.884109	0.875648	0.879815	0.899281	0.880149	0.887544	0.891186	1	0.896364	0.062498
190	10	25969	12544	93.6591	3.1879	110.459	7.4965	129.814	9.34502	10.3677	1.06849	17.1446	3.52382	27.8155	6.0285	190	21	38523	0.154092	116.757	12.1947	20.6176	6.72561	0.914973	0.891974	0.911001	0.883252	0.913973	0.903292	0.90089	0.88516	0.89418	0.874659	0.895608	0.89078	0.892402	0.888664	0.876295	0.89065	0.892454	0.894206	0.882927	0.882434	1	0.898358	0.0630993
194	10	23069	11157	109.795	4.99845	122.796	8.62908	142.095	10.4467	16.7114	2.19633	23.5448	5.01397	36.4612	8.0847	194	25	34236	0.136944	129.081	12.9485	27.7521	8.6558	0.916579	0.893708	0.912095	0.883807	0.915294	0.90456	0.901317	0.88607	0.894409	0.875482	0.895549	0.891488	0.892701	0.888816	0.876782	0.890963	0.892569	0.895344	0.882711	0.882959	1	0.899349	0.0626038
196	10	21679	10554	116.603	7.70014	129.688	9.59923	148.923	11.4457	20.1393	4.06906	27.7605	6.22519	42.0108	9.75361	196	27	32243	0.128972	135.98	13.6536	32.4226	10.0972	0.917982	0.895326	0.913594	0.88506	0.916757	0.904879	0.901715	0.88658	0.894954	0.876144	0.895822	0.891992	0.892891	0.889092	0.877245	0.891077	0.893403	0.895807	0.883184	0.882998	1	0.900343	0.0621977
202	5	27488	12076	92.3725	2.09877	111.8	7.78506	129.89	9.2435	9.92908	0.685962	17.7863	3.74496	27.8552	5.9839	202	21	39569	0.158276	117.318	11.7325	20.8582	6.49484	0.927127	0.882724	0.902272	0.887298	0.915401	0.875926	0.908906	0.877366	0.897319	0.874296	0.88975	0.887298	0.897925	0.892706	0.885896	0.88448	0.890596	0.888941	0.901463	0.901628	1	0.897091	0.0653391
206	5	24301	10761	110.414	5.13679	123.636	8.91104	141.64	10.3776	17.0004	2.37449	24.0475	5.24642	36.1101	7.98171	206	25	35067	0.140268	129.159	12.5328	27.7482	8.34199	0.929079	0.88492	0.904483	0.88877	0.91666	0.877392	0.909174	0.878875	0.897995	0.87444	0.890125	0.888228	0.898166	0.892934	0.886517	0.884664	0.890795	0.889269	0.901531	0.901774	1	0.898435	0.064804
208	5	22888	10142	119.965	7.37599	131.165	9.96007	149.039	11.4908	21.883	3.93627	28.7394	6.6048	42.1131	9.80307	208	27	33035	0.13214	136.651	13.3149	32.8442	9.88927	0.929923	0.887211	0.906387	0.889844	0.917451	0.878598	0.909944	0.879718	0.898547	0.875042	0.890677	0.888376	0.898577	0.893749	0.886953	0.885122	0.891267	0.889647	0.902285	0.902149	1	0.899524	0.064261
214	1	26329	9883	90.7421	0	110.667	7.57601	130.345	9.49891	9.40027	0	17.2448	3.56099	28.1678	6.19165	214	21	36213	0.144852	116.037	11.9671	20.2256	6.58485	0.917585	0.887678	0.885704	0.898213	0.914202	0.882473	0.905103	0.880292	0.889832	0.879988	0.89015	0.895176	0.906705	0.883522	0.878925	0.882031	0.889418	0.883398	0.907464	0.904233	1	0.8958	0.0632588
218	1	23354	8803	108.057	0	122.807	8.7039	142.39	10.5867	15.837	0	23.5568	5.03657	36.7012	8.24051	218	25	32158	0.128632	128.167	12.7258	27.1547	8.44771	0.919414	0.888426	0.887058	0.899823	0.915869	0.884057	0.905544	0.881616	0.890043	0.88073	0.890572	0.896013	0.907799	0.883621	0.879175	0.882735	0.889779	0.883062	0.907597	0.904674	1	0.896922	0.0628985
220	1	21963	8335	121.646	0	131.305	9.7497	150.608	11.6778	22.5595	0	28.8089	6.45018	43.4602	10.1801	220	27	30299	0.121196	136.615	13.4437	32.8392	10.0736	0.920476	0.889848	0.888429	0.901185	0.916812	0.884897	0.906928	0.882405	0.890161	0.882273	0.89031	0.896432	0.908809	0.884155	0.879154	0.882554	0.889963	0.883924	0.908017	0.905129	1	0.897911	0.0626178
226	4	26194	11760	91.3884	0.733514	111.094	7.62342	129.797	9.26335	9.6035	0.230432	17.4457	3.62054	27.7977	5.98079	226	21	37958	0.151832	116.886	11.8977	20.6521	6.56162	0.934098	0.896333	0.893382	0.88864	0.904645	0.884622	0.898493	0.898612	0.889641	0.86352	0.904091	0.893435	0.89026	0.887481	0.869988	0.871858	0.880789	0.888074	0.899613	0.904737	1	0.898182	0.0617334
230	4	23172	10447	109.352	2.63299	125.105	8.80743	143.705	10.3876	16.4391	1.18388	24.8936	5.30864	37.6894	8.20534	230	25	33623	0.134492	130.883	12.6938	28.8684	8.68471	0.935178	0.89812	0.895206	0.888781	0.905794	0.88551	0.898358	0.899117	0.89012	0.864364	0.905362	0.893912	0.890373	0.8878	0.870699	0.871903	0.880855	0.88783	0.899637	0.905348	1	0.899084	0.0613814
232	4	21845	9864	115.776	2.54234	130.572	9.76872	149.084	11.4236	19.4893	1.26245	28.3394	6.42204	42.1413	9.72307	232	27	31713	0.126852	136.328	13.4093	32.6312	9.93257	0.936856	0.90012	0.895973	0.889935	0.906805	0.886356	0.898969	0.900372	0.890912	0.865276	0.905197	0.894066	0.891023	0.888185	0.870999	0.872497	0.881579	0.8882	0.899899	0.905512	1	0.900138	0.0609954
238	9	26663	10179	92.2544	2.28963	111.871	7.68331	130.163	9.3566	9.89424	0.756685	17.813	3.70074	28.0384	6.06851	238	21	36851	0.147404	116.918	11.573	20.6355	6.40403	0.937098	0.899541	0.903164	0.895878	0.899474	0.888565	0.899189	0.894928	0.881564	0.884576	0.904195	0.87193	0.893151	0.886516	0.885905	0.881699	0.900396	0.891306	0.887127	0.914588	1	0.901062	0.059252
242	5	23568	9048	105.322	4.11074	122.162	8.67348	140.373	10.4404	14.7361	1.70764	23.1905	4.97637	35.1704	7.87658	242	25	32621	0.130484	127.211	12.2934	26.512	7.99286	0.938368	0.901367	0.90454	0.896217	0.900463	0.88981	0.899758	0.895865	0.881671	0.885089	0.905015	0.872797	0.893228	0.88768	0.886883	0.882668	0.900984	0.892079	0.887971	0.914947	1	0.90207	0.0588563
244	5	22178	8550	112.836	6.08872	127.893	9.68793	146.054	11.4342	18.1801	3.01866	26.6486	6.11078	39.6643	9.35764	244	27	30733	0.122932	132.943	13.0536	30.2682	9.23846	0.939007	0.902645	0.904825	0.896967	0.90123	0.890411	0.90027	0.896658	0.882781	0.885563	0.905281	0.872954	0.893632	0.887889	0.88771	0.883301	0.901018	0.892266	0.888394	0.915579	1	0.902732	0.0586794
250	0	24219	9614	0	0	110.819	7.53349	130.429	9.37803	0	0	17.3123	3.54743	28.21	6.09921	250	21	33833	0.135332	116.391	11.9935	20.409	6.61337	0.925856	0.899787	0.914063	0.897038	0.91628	0.897201	0.886753	0.890846	0.895457	0.884831	0.890935	0.882511	0.892767	0.894511	0.879836	0.883886	0.885275	0.893669	0.869757	0.895487	1	0.9018	0.06003
254	0	21330	8556	0	0	118.219	8.46524	137.743	10.3023	0	0	21.0307	4.54261	33.2446	7.49351	254	25	29886	0.119544	123.808	12.626	24.5274	7.82846	0.926889	0.902061	0.915445	0.898431	0.917219	0.897862	0.887372	0.891471	0.895971	0.885013	0.891069	0.882938	0.893479	0.894934	0.879609	0.884996	0.88595	0.894298	0.869922	0.896457	1	0.90282	0.059652
256	0	20073	8085	0	0	125.182	9.37662	144.498	11.3529	0	0	24.9868	5.6529	38.4213	9.11128	256	27	28158	0.112632	130.728	13.2687	28.8443	9.14108	0.92828	0.904024	0.916241	0.899673	0.918247	0.898679	0.888344	0.892002	0.896797	0.885912	0.891239	0.883213	0.893813	0.895021	0.879945	0.884917	0.886107	0.894453	0.87057	0.896743	1	0.903809	0.0593213
262	0	19967	10552	0	0	107.766	7.15175	127.34	9.15765	0	0	15.9167	3.19543	26.2615	5.69343	262	22	30519	0.122076	114.534	12.2117	19.4934	6.48811	0.91058	0.892673	0.898309	0.890609	0.907533	0.887627	0.892493	0.902061	0.885563	0.874898	0.88884	0.892346	0.892133	0.898522	0.877077	0.892002	0.894263	0.885858	0.878289	0.901062	1	0.895601	0.0641607
266	0	17708	9434	0	0	121.215	8.36086	140.422	10.2892	0	0	22.6392	4.73455	35.1899	7.76853	266	26	27142	0.108568	127.891	12.8862	27.0015	8.4452	0.912405	0.89472	0.899307	0.891515	0.908923	0.888218	0.893855	0.901684	0.886136	0.874972	0.889046	0.893891	0.892473	0.899621	0.87722	0.892197	0.894131	0.886578	0.878344	0.901021	1	0.896656	0.0638898
268	0	16599	8919	0	0	126.7	9.36863	145.808	11.2207	0	0	25.8923	5.79348	39.4415	9.15595	268	28	25518	0.102072	133.379	13.5687	30.628	9.637	0.913924	0.896759	0.90105	0.892821	0.910083	0.889333	0.894819	0.901912	0.887413	0.875362	0.889392	0.894388	0.892586	0.900169	0.876695	0.892096	0.893957	0.886805	0.878596	0.900796	1	0.897788	0.0634859
274	0	17858	15611	0	0	106.454	6.85629	125.187	9.10146	0	0	15.3331	2.9882	24.9661	5.48552	274	23	33469	0.133876	115.192	12.2906	19.8262	6.47255	0.923616	0.893379	0.88812	0.890974	0.900012	0.89063	0.893334	0.896441	0.883325	0.870104	0.899489	0.891825	0.891258	0.898189	0.87717	0.892169	0.899101	0.88095	0.899818	0.896516	1	0.896104	0.0627976
278	0	15800	13879	0	0	120.084	8.04943	138.696	10.2675	0	0	21.9963	4.45953	33.9257	7.59725	278	27	29679	0.118716	128.787	13.0397	27.5749	8.54439	0.924172	0.894639	0.889922	0.892668	0.901125	0.892264	0.894134	0.897621	0.884599	0.870515	0.899963	0.892112	0.891337	0.898632	0.877523	0.892432	0.899811	0.881128	0.899896	0.897015	1	0.897143	0.0623658
280	0	14858	13060	0	0	127.962	9.19812	146.425	11.4059	0	0	26.6464	5.79296	39.9599	9.41422	280	29	27918	0.111672	136.599	13.8114	32.8744	10.1709	0.925174	0.896053	0.891737	0.894047	0.901909	0.892919	0.894566	0.898023	0.884895	0.87089	0.900351	0.892811	0.89222	0.899151	0.877731	0.892614	0.900029	0.8816	0.89985	0.897665	1	0.898061	0.0621316
286	1	21968	17319	91.6217	0	108.23	7.10137	125.313	9.08032	9.67506	0	16.1175	3.19421	25.0392	5.52023	286	23	39288	0.157152	115.76	11.6829	20.0502	6.22586	0.928719	0.899779	0.894866	0.903724	0.909298	0.897106	0.902349	0.902833	0.880371	0.878334	0.897602	0.886632	0.889699	0.899944	0.880791	0.891544	0.883769	0.888694	0.906702	0.895821	1	0.90162	0.0602477
290	1	19570	15380	114.731	0	122.562	8.29823	139.63	10.2448	18.9419	0	23.3865	4.77664	34.6036	7.70976	290	27	34951	0.139804	130.073	12.5112	28.3224	8.36286	0.930031	0.900918	0.895911	0.904509	0.909845	0.898043	0.902993	0.904008	0.880547	0.879145	0.898043	0.886269	0.890404	0.90069	0.880805	0.891405	0.883766	0.888887	0.906698	0.896355	1	0.902431	0.0599337
292	0	18415	14533	0	0	130.463	9.37759	147.454	11.3488	0	0	28.2326	6.12766	40.7871	9.51387	292	29	32948	0.131792	137.958	13.3088	33.7703	9.98839	0.930876	0.902468	0.897262	0.905154	0.910799	0.898643	0.903545	0.904425	0.88107	0.879978	0.898188	0.886973	0.890449	0.901451	0.88107	0.891708	0.88412	0.888734	0.906413	0.896822	1	0.903239	0.0595942
298	0	23063	14042	0	0	109.777	7.42179	127.388	9.27378	0	0	16.8286	3.43685	26.3014	5.80524	298	22	37105	0.14842	116.442	11.8208	20.4135	6.41895	0.905215	0.887495	0.902978	0.904137	0.898369	0.894583	0.904905	0.884045	0.884153	0.879787	0.911494	0.883398	0.886673	0.9057	0.852378	0.863293	0.861178	0.885002	0.893222	0.919041	1	0.895086	0.0635126
302	0	20340	12567	0	0	123.752	8.60783	140.982	10.4528	0	0	24.0889	5.05195	35.6254	7.99342	302	26	32907	0.131628	130.332	12.5541	28.4946	8.46127	0.907147	0.888929	0.904899	0.905598	0.899657	0.895387	0.905582	0.884584	0.884462	0.879722	0.911371	0.883809	0.886848	0.905947	0.853466	0.863965	0.861382	0.884386	0.893579	0.919212	1	0.896181	0.0631101
304	0	19070	11894	0	0	133.19	9.68735	150.212	11.6438	0	0	30.0426	6.58103	43.1192	10.1168	304	28	30964	0.123856	139.729	13.3573	35.0656	10.3171	0.90862	0.890647	0.906036	0.906747	0.900417	0.896977	0.906779	0.885431	0.884301	0.88049	0.911672	0.884479	0.887385	0.905891	0.854767	0.864133	0.862599	0.884882	0.893828	0.919342	1	0.897245	0.0626182
310	20	25048	12174	92.587	2.26957	111.851	7.6201	130.207	9.4934	10.0006	0.741627	17.8	3.66907	28.0795	6.17805	310	22	37242	0.148968	117.841	11.9573	21.156	6.69646	0.912854	0.905282	0.889466	0.897522	0.910021	0.900636	0.918251	0.897267	0.88321	0.881881	0.888849	0.899589	0.890822	0.913189	0.867435	0.878605	0.892232	0.894984	0.885345	0.912115	1	0.900102	0.0599027
314	19	22175	10835	108.237	4.90404	123.963	8.72877	142.328	10.6452	16.0133	2.18471	24.2208	5.16089	36.661	8.27422	314	26	33029	0.132116	129.979	12.7649	28.297	8.63333	0.914651	0.906643	0.890778	0.898771	0.910336	0.901541	0.919011	0.897938	0.883799	0.88283	0.88937	0.900557	0.891626	0.913001	0.866844	0.878713	0.891807	0.894911	0.88607	0.912728	1	0.901083	0.0595467
316	18	20913	10227	118.391	6.59177	133.331	9.85231	151.567	11.7445	20.9969	3.55275	30.1533	6.74683	44.2904	10.3598	316	28	31158	0.124632	139.308	13.565	34.7882	10.4858	0.915575	0.907985	0.892163	0.899368	0.911275	0.901935	0.919475	0.898293	0.883882	0.883016	0.889804	0.900732	0.891617	0.913329	0.866824	0.878635	0.892082	0.895035	0.885952	0.912863	1	0.901782	0.0591906
322	0	24557	9014	0	0	111.387	7.64587	129.893	9.13254	0	0	17.5834	3.64126	27.8469	5.88834	322	21	33571	0.134284	116.356	11.5077	20.3392	6.30066	0.917965	0.915954	0.890948	0.904322	0.91585	0.881267	0.908329	0.894224	0.88082	0.877752	0.894462	0.89768	0.880611	0.896592	0.868756	0.905082	0.874713	0.890099	0.879479	0.898067	1	0.900615	0.0586013
326	0	21802	7998	0	0	126.33	8.85692	144.737	10.3674	0	0	25.6249	5.42393	38.4929	8.29885	326	25	29800	0.1192	131.27	12.3601	29.0785	8.51595	0.91943	0.91755	0.891997	0.904832	0.915923	0.881913	0.909497	0.894983	0.881577	0.878305	0.894513	0.898121	0.880654	0.89698	0.868826	0.905436	0.87495	0.890252	0.879681	0.897919	1	0.901442	0.0583333
328	0	20542	7561	0	0	133.773	9.90103	151.992	11.4604	0	0	30.4539	6.80059	44.6206	10.1406	328	27	28103	0.112412	138.675	13.1252	34.2654	10.0469	0.920453	0.918176	0.893125	0.906078	0.917126	0.882771	0.909974	0.895296	0.882468	0.878732	0.894993	0.898267	0.880653	0.897893	0.869018	0.9059	0.87585	0.890421	0.880262	0.898107	1	0.902237	0.0582145
334	1	22387	9278	91.2751	0	109.183	7.24255	130.116	9.38784	9.56616	0	16.5495	3.31328	28.0109	6.08452	334	21	31666	0.126664	115.316	12.3971	19.9074	6.76927	0.92244	0.914735	0.905261	0.900161	0.902656	0.889977	0.897587	0.901914	0.879461	0.876792	0.886266	0.880676	0.888982	0.889913	0.860276	0.905482	0.880171	0.875576	0.892977	0.897477	1	0.900687	0.0603399
338	1	19765	8209	94.9865	0	120.255	8.37528	141.154	10.4121	10.7755	0	22.1132	4.64679	35.7481	7.94097	338	25	27975	0.1119	126.387	13.1133	26.1138	8.50371	0.923878	0.916336	0.906345	0.901912	0.903539	0.891385	0.899088	0.902449	0.880161	0.877391	0.885594	0.881412	0.889205	0.889884	0.860679	0.905505	0.879875	0.875818	0.892994	0.897694	1	0.901733	0.0598807
340	1	18631	7752	100.935	0	128.029	9.39815	148.906	11.526	12.9192	0	26.7055	5.91456	42.006	9.78195	340	27	26384	0.105536	134.162	13.852	31.2005	10.0699	0.925163	0.917621	0.906989	0.902877	0.904961	0.892833	0.899579	0.902915	0.881216	0.877805	0.886882	0.881292	0.889516	0.890559	0.861317	0.905284	0.880079	0.876232	0.892549	0.897438	1	0.902643	0.0594283
346	1	23641	12416	91.8919	0	109.079	7.33618	127.325	9.06406	9.76055	0	16.5086	3.35492	26.2442	5.63175	346	22	36058	0.144232	115.361	11.7793	19.8607	6.30095	0.91461	0.912585	0.895224	0.902144	0.904057	0.89589	0.881982	0.891009	0.886239	0.880068	0.885851	0.886419	0.900466	0.894739	0.876823	0.894892	0.893685	0.870265	0.899093	0.905735	1	0.89873	0.060646
350	0	20967	11024	0	0	123.376	8.5597	141.41	10.315	0	0	23.8695	5.00514	35.93	7.90345	350	26	31991	0.127964	129.59	12.5753	28.0255	8.41396	0.915773	0.91407	0.896346	0.902941	0.904942	0.896737	0.882701	0.892079	0.886546	0.880435	0.886281	0.886687	0.90066	0.895455	0.877762	0.894955	0.894111	0.870839	0.89955	0.905661	1	0.899614	0.0604429
352	0	19728	10408	0	0	129.746	9.53943	147.651	11.4051	0	0	27.7912	6.18063	40.9548	9.55069	352	28	30136	0.120544	135.93	13.3032	32.3375	9.78196	0.917242	0.915002	0.897365	0.903985	0.905528	0.897697	0.884308	0.893383	0.886797	0.880691	0.886697	0.886398	0.90065	0.895524	0.878385	0.895242	0.894346	0.871582	0.899539	0.905495	1	0.900485	0.0601269
358	0	19679	14166	0	0	106.932	7.00325	126.09	9.22499	0	0	15.5462	3.07843	25.5122	5.61667	358	23	33845	0.13538	114.951	12.3878	19.7175	6.54873	0.91334	0.905791	0.894682	0.900665	0.906205	0.884503	0.880632	0.897356	0.875949	0.884193	0.890176	0.888063	0.889437	0.893367	0.875151	0.882804	0.887886	0.885153	0.893234	0.904462	1	0.896521	0.06195
362	0	17397	12660	0	0	119.735	8.13395	138.629	10.3454	0	0	21.8136	4.47061	33.8852	7.61275	362	27	30057	0.120228	127.693	13.0541	26.8982	8.45603	0.915427	0.907559	0.896064	0.901587	0.906943	0.885135	0.88056	0.897561	0.876518	0.884969	0.890275	0.889077	0.889793	0.892538	0.875786	0.88259	0.888212	0.885983	0.893702	0.90518	1	0.897506	0.0615091
364	0	16335	11923	0	0	126.736	9.23381	145.55	11.3716	0	0	25.9018	5.69513	39.2544	9.2466	364	29	28258	0.113032	134.674	13.7907	31.5357	9.91521	0.917032	0.909212	0.897958	0.9027	0.907831	0.885519	0.881202	0.897799	0.877911	0.884723	0.890845	0.890173	0.889677	0.893128	0.87607	0.882883	0.888456	0.886032	0.893906	0.905301	1	0.898536	0.0610714
370	15	24859	16991	92.5443	2.91341	109.665	7.28569	127.568	9.44131	9.99872	0.979665	16.7693	3.36535	26.4261	5.92014	370	22	41865	0.16746	116.925	12.0491	20.6861	6.59335	0.914153	0.899546	0.899092	0.904849	0.908862	0.877881	0.902317	0.897122	0.856539	0.867443	0.895521	0.889777	0.883841	0.898925	0.881584	0.876759	0.882276	0.884868	0.884964	0.911692	1	0.896392	0.0628841
374	14	22018	15031	107.44	4.42349	121.967	8.46076	139.684	10.5679	15.6479	2.01183	23.0644	4.83513	34.6771	7.92475	374	26	37063	0.148252	129.147	12.7929	27.7712	8.4804	0.915603	0.901195	0.900399	0.905971	0.909627	0.879125	0.903246	0.89758	0.857297	0.868454	0.895475	0.889985	0.88444	0.89963	0.882255	0.876764	0.882767	0.884953	0.885101	0.911704	1	0.897412	0.062486
376	13	20732	14172	111.695	5.05172	126.006	9.34254	143.669	11.5688	17.5905	2.41147	25.473	5.69816	37.8006	9.19234	376	28	34917	0.139668	133.17	13.4734	30.4736	9.50133	0.917017	0.902354	0.901237	0.906936	0.910387	0.880488	0.904201	0.897471	0.85802	0.86856	0.896182	0.889824	0.884311	0.899748	0.882364	0.877137	0.882851	0.885113	0.885414	0.912349	1	0.898227	0.062201
382	2	26499	12665	91.9749	0.531162	111.784	7.78851	128.555	9.18298	9.78785	0.168819	17.7789	3.74688	27.0122	5.8459	382	22	39166	0.156664	117.206	11.3968	20.7643	6.26168	0.934024	0.901828	0.893454	0.910994	0.913037	0.88356	0.915347	0.894922	0.86667	0.887019	0.912871	0.897322	0.872581	0.902543	0.882487	0.874649	0.882092	0.88827	0.888015	0.9011	1	0.902682	0.0585532
386	2	23501	11313	102.084	2.61654	122.804	8.84136	139.621	10.3127	13.3896	1.02328	23.5662	5.12892	34.6038	7.7382	386	26	34816	0.139264	128.267	12.2228	27.1522	7.9967	0.93559	0.90276	0.895034	0.912181	0.914077	0.884292	0.916174	0.895048	0.86759	0.887767	0.913129	0.897461	0.872271	0.902918	0.882468	0.874181	0.882813	0.888557	0.88781	0.901525	1	0.90359	0.0583622
388	2	22090	10674	109.145	0.787411	128.59	9.77629	145.45	11.3731	16.3209	0.351637	27.088	6.22589	39.1754	9.26722	388	28	32766	0.131064	134.081	13.0015	31.025	9.28506	0.936596	0.903223	0.89686	0.913294	0.914942	0.885506	0.91685	0.895852	0.868263	0.888665	0.913371	0.897272	0.872902	0.903528	0.883141	0.874321	0.88247	0.888955	0.887765	0.901682	1	0.904443	0.0580515
394	11	24233	9811	91.5692	0.926431	110.829	7.57981	131.517	9.57287	9.66145	0.292569	17.3203	3.58684	28.9306	6.3731	394	21	34055	0.13622	116.783	12.4603	20.6627	6.96694	0.918265	0.907737	0.893349	0.912465	0.890119	0.897592	0.89699	0.897181	0.866848	0.886713	0.886683	0.868008	0.882235	0.891528	0.873176	0.906827	0.87943	0.874365	0.882235	0.89423	1	0.897732	0.0617814
398	10	21470	8688	110.35	3.51814	124.869	8.80735	145.291	10.7667	16.9119	1.52501	24.7544	5.2841	38.9762	8.73385	398	25	30168	0.120672	130.745	13.1999	28.8475	9.12988	0.918772	0.909076	0.894027	0.913335	0.891972	0.89875	0.897043	0.897358	0.866862	0.886618	0.886834	0.868536	0.883005	0.891491	0.874055	0.906938	0.880188	0.874486	0.882806	0.894723	1	0.898445	0.0616809
400	9	20219	8214	116.712	3.37977	132.192	9.88818	152.379	11.8907	19.9841	1.64386	29.4018	6.65681	45.0149	10.6443	400	27	28442	0.113768	138.017	13.9348	33.9078	10.6933	0.920417	0.910221	0.895067	0.913877	0.89294	0.899216	0.897915	0.897493	0.867467	0.887525	0.887385	0.868698	0.883113	0.891762	0.873655	0.907092	0.880916	0.875062	0.883148	0.895173	1	0.899274	0.0613148
406	1	24917	10024	93.3489	0	110.372	7.59466	128.654	9.18663	10.2301	0	17.1105	3.55772	27.073	5.82559	406	21	34942	0.139768	115.616	11.5641	19.9683	6.25052	0.912398	0.901794	0.898832	0.902453	0.912426	0.898661	0.89474	0.894153	0.8881	0.879343	0.892608	0.893753	0.870872	0.886068	0.867309	0.893094	0.879572	0.862272	0.877554	0.899119	1	0.89809	0.063095
410	1	22057	8905	108.265	0	122.999	8.77746	141.149	10.3688	15.9284	0	23.6719	5.10501	35.7401	7.90067	410	25	30963	0.123852	128.219	12.3819	27.1425	8.14621	0.914317	0.903207	0.900236	0.902884	0.912896	0.900123	0.89657	0.895117	0.889271	0.880067	0.893195	0.894552	0.871298	0.886817	0.867552	0.894665	0.87997	0.862885	0.877257	0.899897	1	0.899231	0.0627274
412	1	20740	8397	116.354	0	129.9	9.78385	147.945	11.3828	19.7532	0	27.9121	6.36099	41.192	9.51741	412	27	29138	0.116552	135.1	13.1254	31.7388	9.54385	0.91578	0.904129	0.901503	0.904386	0.913137	0.90128	0.89723	0.895411	0.889869	0.880585	0.893352	0.894897	0.871903	0.887535	0.868213	0.894622	0.880036	0.862842	0.877462	0.90001	1	0.900099	0.0623935
418	0	16416	11370	0	0	106.235	6.87526	125.778	9.10205	0	0	15.2411	2.9838	25.3157	5.52552	418	22	27786	0.111144	114.232	12.4158	19.3636	6.50314	0.908875	0.919564	0.898942	0.903908	0.903441	0.890232	0.882945	0.898402	0.881937	0.882423	0.883502	0.893993	0.883053	0.888901	0.872652	0.880209	0.898924	0.875279	0.892266	0.905114	1	0.898579	0.0620322
422	0	14545	10112	0	0	119.306	8.07583	138.671	10.2732	0	0	21.5795	4.41698	33.9084	7.59159	422	26	24657	0.098628	127.248	13.1329	26.6356	8.48034	0.9111	0.920266	0.900677	0.90455	0.904895	0.89137	0.883542	0.897919	0.88265	0.881555	0.883502	0.894411	0.883177	0.88922	0.872876	0.880521	0.899096	0.875248	0.892343	0.906051	1	0.899488	0.0615932
424	0	13615	9573	0	0	128.385	9.2337	147.539	11.3676	0	0	26.9108	5.85499	40.8592	9.51851	424	29	23188	0.092752	136.292	13.869	32.6693	10.232	0.912713	0.921856	0.90204	0.905447	0.906158	0.892466	0.884315	0.898935	0.883711	0.882224	0.884466	0.894838	0.883366	0.889361	0.872175	0.880779	0.899043	0.875431	0.892617	0.906288	1	0.900553	0.0611367
430	2	18131	15594	91.2	0.528226	107.4	6.90988	125.639	9.16278	9.54361	0.165087	15.7433	3.05627	25.2382	5.54287	430	23	33727	0.134908	115.832	12.1329	20.133	6.45313	0.91784	0.902852	0.911955	0.889895	0.901488	0.884084	0.898998	0.904379	0.880422	0.866576	0.879977	0.879963	0.893098	0.889984	0.880096	0.871453	0.895069	0.885611	0.879236	0.906425	1	0.897603	0.0618414
434	2	16076	13900	98.1732	0.955891	117.401	8.04333	135.473	10.2517	11.895	0.345849	20.5733	4.25934	31.647	7.20723	434	27	29978	0.119912	125.779	12.833	25.7073	8.01997	0.919474	0.904513	0.91337	0.890803	0.902912	0.884715	0.899143	0.904997	0.881546	0.866836	0.879662	0.881029	0.893689	0.890937	0.880729	0.87239	0.895657	0.886767	0.879145	0.906715	1	0.898651	0.0615287
436	2	15123	13119	104.171	0.773205	124.361	9.10346	142.433	11.2428	14.1982	0.314726	24.4825	5.41438	36.8101	8.74576	436	29	28244	0.112976	132.754	13.5786	30.2078	9.43618	0.920815	0.905661	0.913592	0.892455	0.904316	0.885445	0.899713	0.905732	0.881674	0.867299	0.880152	0.88155	0.893765	0.891623	0.880948	0.873301	0.895765	0.886578	0.878647	0.906617	1	0.899488	0.0613258
442	11	25361	13464	92.9064	2.26983	111.233	7.70049	128.028	9.36839	10.1039	0.745919	17.5152	3.66777	26.7026	5.92501	442	22	38836	0.155344	117.05	11.5412	20.6983	6.33267	0.931983	0.89847	0.907689	0.89063	0.903607	0.869477	0.911113	0.905011	0.870558	0.860593	0.878721	0.881489	0.893836	0.887089	0.883665	0.872515	0.883819	0.871562	0.878026	0.892213	1	0.897576	0.0623601
446	9	22485	11991	110.803	3.84629	125.805	8.88274	142.532	10.5793	17.1305	1.7375	25.3138	5.40681	36.809	8.26407	446	26	34485	0.13794	131.617	12.4068	29.3087	8.53311	0.933072	0.900087	0.908786	0.891692	0.904712	0.870407	0.911817	0.905785	0.871045	0.862085	0.878831	0.881499	0.894302	0.886878	0.883225	0.873307	0.884225	0.871466	0.878121	0.891837	1	0.898489	0.0620793
448	9	21130	11328	119.244	5.47937	132.778	9.93786	149.434	11.6539	21.3902	3.06647	29.7933	6.74455	42.4645	10.0193	448	28	32467	0.129868	138.585	13.2206	34.2121	10.0572	0.934364	0.9013	0.909662	0.892275	0.90535	0.871731	0.912557	0.907152	0.871546	0.863092	0.879262	0.882912	0.89477	0.887363	0.883589	0.87381	0.884575	0.872255	0.878107	0.892044	1	0.899403	0.0618155
454	11	26610	10286	92.1446	1.93336	112.091	7.81581	131.211	9.62206	9.85384	0.625414	17.9257	3.77867	28.7358	6.3597	454	21	36907	0.147628	117.414	11.9798	20.936	6.71512	0.934701	0.901983	0.88723	0.905411	0.913065	0.891267	0.904029	0.901997	0.873994	0.870187	0.890536	0.894397	0.889696	0.886404	0.877367	0.887027	0.880253	0.868656	0.872125	0.889669	1	0.900373	0.0620116
458	11	23588	9137	105.966	3.73846	122.746	8.90591	141.847	10.6389	14.9951	1.63407	23.5386	5.16628	36.295	8.21497	458	25	32736	0.130944	128.071	12.7402	27.0962	8.41758	0.936553	0.902707	0.888364	0.906785	0.914116	0.892488	0.904539	0.902218	0.874756	0.869837	0.89145	0.894306	0.889586	0.887326	0.878864	0.88754	0.880315	0.870067	0.871961	0.890732	1	0.901322	0.0615576
460	11	22284	8630	113.267	7.00573	129.723	9.868	148.791	11.6376	18.4383	3.51312	27.808	6.41105	41.9252	9.91074	460	27	30925	0.1237	135.038	13.4641	31.7442	9.85822	0.937623	0.904074	0.889717	0.908149	0.915732	0.893371	0.905255	0.902312	0.875958	0.86983	0.891964	0.894875	0.889846	0.887922	0.878998	0.887502	0.880663	0.870331	0.871787	0.890558	1	0.902275	0.0612523
466	0	24084	9398	0	0	110.88	7.72509	129.726	9.20583	0	0	17.3527	3.6529	27.7472	5.92985	466	21	33482	0.133928	116.169	11.7654	20.2703	6.42515	0.911669	0.907234	0.899782	0.910773	0.922735	0.914118	0.907682	0.897841	0.870184	0.874545	0.899663	0.88001	0.898333	0.887701	0.869751	0.89342	0.869288	0.865405	0.878472	0.899707	1	0.901942	0.0630408
470	0	21384	8358	0	0	121.46	8.81053	140.14	10.3406	0	0	22.8093	5.00159	34.9873	7.78759	470	25	29742	0.118968	126.709	12.5045	26.2315	8.06181	0.913557	0.90816	0.901184	0.911321	0.923996	0.915389	0.908244	0.898864	0.870957	0.874773	0.899519	0.880472	0.898948	0.887482	0.870436	0.893669	0.869074	0.865813	0.878556	0.899586	1	0.902894	0.0624559
472	0	20062	7912	0	0	130.345	9.86216	148.951	11.4194	0	0	28.2027	6.45003	42.0308	9.7301	472	27	27974	0.111896	135.608	13.2987	32.1138	9.76727	0.915225	0.909684	0.902838	0.912597	0.924877	0.916458	0.909273	0.900032	0.871148	0.875027	0.899925	0.880764	0.899317	0.887914	0.87029	0.894456	0.869379	0.866179	0.878226	0.899389	1	0.903966	0.0619974
478	7	23178	9982	92.0726	1.46758	110.181	7.42302	130.209	9.48006	9.82542	0.474764	17.0125	3.46341	28.0791	6.14588	478	21	33167	0.132668	116.205	12.25	20.3416	6.74812	0.928347	0.902086	0.901031	0.911976	0.918609	0.909941	0.901906	0.904197	0.88169	0.879534	0.896041	0.882232	0.906745	0.870881	0.881147	0.859318	0.868122	0.871152	0.888262	0.921714	1	0.903852	0.0638773
482	7	20563	8841	108.607	3.50307	123.541	8.61832	143.403	10.6924	16.1289	1.56062	23.9688	5.0541	37.4903	8.43343	482	25	29411	0.117644	129.508	13.013	28.0315	8.8152	0.929652	0.903607	0.902655	0.913434	0.920132	0.910969	0.903046	0.905189	0.882935	0.881082	0.896586	0.882935	0.906685	0.871222	0.881864	0.859151	0.867244	0.87044	0.888545	0.921951	1	0.905013	0.0633519
484	7	19353	8388	120.796	6.87774	132.742	9.70174	152.597	11.8641	22.3036	3.70632	29.7462	6.56582	45.2002	10.5964	484	27	27748	0.110992	138.741	13.8356	34.416	10.6965	0.930734	0.90466	0.903795	0.914192	0.920661	0.912084	0.903723	0.905525	0.883343	0.881631	0.897506	0.883289	0.90684	0.870892	0.881937	0.860008	0.867972	0.870531	0.888388	0.92194	1	0.905775	0.0630382
490	0	21445	10601	0	0	109.891	7.63648	127.358	9.0657	0	0	16.8933	3.54078	26.2644	5.63371	490	22	32046	0.128184	115.669	11.5652	19.9933	6.19108	0.932004	0.894761	0.901033	0.907711	0.914685	0.886117	0.894589	0.8932	0.881124	0.868954	0.886257	0.881873	0.899395	0.881296	0.885711	0.861527	0.893778	0.866161	0.883839	0.904575	1	0.899593	0.0641698
494	0	19002	9386	0	0	123.954	8.86158	141.012	10.2711	0	0	24.2262	5.23631	35.6276	7.83539	494	26	28388	0.113552	129.594	12.3226	27.9959	8.21105	0.932806	0.896382	0.901754	0.908095	0.915598	0.887047	0.894832	0.893864	0.881975	0.869857	0.886977	0.882169	0.899975	0.882556	0.886149	0.862548	0.894057	0.866616	0.884775	0.905013	1	0.900405	0.063892
496	0	17852	8869	0	0	129.97	9.89493	146.897	11.2629	0	0	27.9673	6.46073	40.3232	9.33552	496	28	26721	0.106884	135.588	13.0788	32.0684	9.52194	0.933685	0.898002	0.903278	0.90906	0.916639	0.888084	0.895569	0.894746	0.883069	0.870813	0.887897	0.883369	0.900977	0.882957	0.886625	0.863029	0.894371	0.86679	0.884903	0.905393	1	0.901447	0.0634306
502	1	19859	11450	90.293	0	108.188	7.10262	128.755	9.44672	9.26199	0	16.099	3.19408	27.1597	6.00865	502	22	31310	0.12524	115.709	12.7582	20.1437	6.9322	0.920521	0.901884	0.905925	0.88847	0.920984	0.87801	0.891025	0.889572	0.877643	0.863606	0.885436	0.887256	0.898004	0.880917	0.891983	0.862696	0.897381	0.878984	0.877132	0.887384	1	0.896928	0.0618294
506	1	17600	10210	110.475	0	120.933	8.19719	141.353	10.6143	16.9194	0	22.4709	4.60426	35.9202	8.1408	506	26	27811	0.111244	128.429	13.4452	27.4082	8.93173	0.921254	0.903563	0.906907	0.889055	0.921704	0.879778	0.891644	0.889648	0.878537	0.864676	0.885801	0.887886	0.898134	0.88154	0.89265	0.863327	0.897523	0.878627	0.877099	0.888407	1	0.897783	0.0614397
508	1	16534	9657	118.676	0	128.636	9.22178	149.021	11.6777	20.9541	0	27.0656	5.86542	42.1214	9.95874	508	28	26192	0.104768	136.151	14.1666	32.6165	10.538	0.922515	0.904494	0.907949	0.890577	0.922648	0.880746	0.892238	0.889814	0.879085	0.865207	0.886511	0.888134	0.897965	0.881567	0.892582	0.863031	0.897392	0.878703	0.876966	0.888229	1	0.898589	0.0610492
514	2	24264	13815	91.8092	0.264455	110.154	7.46747	127.529	9.1244	9.73457	0.0837503	17.0029	3.48083	26.3739	5.68425	514	22	38081	0.152324	116.457	11.6426	20.4021	6.30453	0.936386	0.919658	0.895184	0.903377	0.906646	0.890326	0.889906	0.891416	0.881109	0.858	0.877209	0.902707	0.897101	0.874478	0.867467	0.87503	0.880807	0.879914	0.867217	0.887779	1	0.900846	0.0588534
518	2	21445	12291	111.517	1.84025	122.12	8.5824	139.36	10.2969	17.4145	0.857728	23.1597	4.91336	34.4098	7.65054	518	26	33738	0.134952	128.4	12.4212	27.2579	8.12302	0.936807	0.920149	0.896719	0.905196	0.907952	0.891917	0.890346	0.892451	0.881958	0.859209	0.877883	0.903166	0.897267	0.874755	0.867686	0.875719	0.88141	0.879794	0.867494	0.888464	1	0.901759	0.0585933
520	2	20174	11634	118.244	0.0495364	128.369	9.57201	145.541	11.4097	20.7273	0.0259359	26.9313	6.0626	39.2514	9.26446	520	28	31810	0.12724	134.648	13.1961	31.4368	9.48246	0.938117	0.920953	0.898098	0.905533	0.908315	0.89288	0.890522	0.892675	0.883307	0.85984	0.878875	0.903317	0.897108	0.875039	0.868909	0.87658	0.881782	0.880541	0.867212	0.888447	1	0.90252	0.0582454
526	1	19785	12285	91.646	0	108.751	7.26728	127.515	9.22594	9.68273	0	16.3576	3.29991	26.3748	5.76443	526	22	32071	0.128284	115.938	12.1827	20.1946	6.56986	0.922609	0.919304	0.896745	0.905117	0.925197	0.88856	0.899005	0.903605	0.879174	0.863444	0.885956	0.885551	0.890789	0.881076	0.868105	0.879128	0.88552	0.879471	0.87509	0.895077	1	0.901833	0.0602
530	1	17554	10898	104.084	0	119.076	8.3517	137.664	10.304	14.1606	0	21.4763	4.54508	33.1896	7.51757	530	26	28453	0.113812	126.195	12.8596	25.9624	8.17422	0.923874	0.920377	0.898605	0.90581	0.926282	0.888869	0.89987	0.904474	0.879802	0.863652	0.887358	0.887253	0.890943	0.880944	0.869416	0.879767	0.885179	0.879064	0.875233	0.894774	1	0.902779	0.0598034
532	1	16546	10300	115.137	0	126.055	9.37362	144.499	11.2311	19.1427	0	25.5052	5.72814	38.4073	9.03537	532	28	26847	0.107388	133.131	13.5274	30.4549	9.53467	0.925336	0.921276	0.900119	0.906991	0.927366	0.88995	0.900827	0.905353	0.880489	0.864584	0.887343	0.887194	0.891031	0.881253	0.869836	0.880247	0.885164	0.879782	0.8752	0.895016	1	0.903742	0.0594431
538	0	20785	12119	0	0	108.636	7.2039	128.149	9.4684	0	0	16.303	3.26069	26.7856	5.98191	538	22	32904	0.131616	115.823	12.4251	20.1639	6.7425	0.909494	0.915102	0.909874	0.903933	0.928155	0.889755	0.907762	0.907093	0.886442	0.882765	0.886655	0.883677	0.883692	0.87421	0.897824	0.872933	0.873374	0.871277	0.879771	0.903173	1	0.902724	0.0609808
542	0	18403	10768	0	0	120.16	8.30805	139.558	10.5221	0	0	22.0567	4.59746	34.5802	7.87818	542	26	29171	0.116684	127.321	13.1164	26.6795	8.53044	0.911299	0.917024	0.910973	0.905883	0.928662	0.890251	0.907734	0.906825	0.887542	0.884149	0.887371	0.884303	0.884577	0.874344	0.897518	0.872647	0.874379	0.871688	0.880755	0.902454	1	0.903771	0.0605162
544	0	17241	10203	0	0	125.163	9.21413	144.686	11.5157	0	0	24.9613	5.54932	38.5891	9.2766	544	28	27444	0.109776	132.421	13.8443	30.0278	9.73216	0.913296	0.917851	0.912294	0.907284	0.929183	0.890814	0.908468	0.907411	0.887972	0.884984	0.887808	0.885002	0.885257	0.874745	0.897664	0.873069	0.874563	0.871684	0.881632	0.903148	1	0.904733	0.0601467
550	9	23282	13432	91.8496	1.49888	111.009	7.74038	128.984	9.31082	9.75487	0.483429	17.4135	3.6661	27.2904	5.95996	550	22	36723	0.146892	117.579	12.0332	21.0243	6.64619	0.926708	0.910601	0.911595	0.928301	0.932372	0.907429	0.903562	0.901138	0.879272	0.885794	0.891131	0.884759	0.903126	0.868611	0.900485	0.860401	0.894099	0.858685	0.873649	0.910969	1	0.908472	0.0599885
554	8	20701	11999	104.659	1.4222	123.499	8.86847	141.501	10.4456	14.4036	0.584079	23.9647	5.19001	36.0127	8.03063	554	26	32708	0.130832	130.098	12.8539	28.3822	8.6293	0.928611	0.912437	0.912208	0.92884	0.932387	0.907989	0.904213	0.902272	0.880121	0.886496	0.89177	0.885135	0.903082	0.869298	0.901523	0.861364	0.894445	0.858475	0.87419	0.911566	1	0.909392	0.0595774
556	8	19588	11291	109.962	3.39536	128.981	9.91265	146.916	11.4459	16.7329	1.53405	27.3442	6.33456	40.3615	9.50496	556	28	30887	0.123548	135.532	13.6005	32.1	9.8909	0.929825	0.913734	0.913459	0.929922	0.933338	0.909217	0.904814	0.903066	0.880807	0.886829	0.892301	0.885696	0.903552	0.869654	0.90182	0.861916	0.894227	0.858565	0.873717	0.911824	1	0.910313	0.0592612
562	13	26522	9943	92.6751	1.49504	112.215	7.8552	130.825	9.48967	10.0188	0.484901	17.9871	3.80383	28.4737	6.20044	562	21	36478	0.145912	117.281	11.7593	20.8426	6.54544	0.934234	0.9188	0.909699	0.916128	0.923269	0.888097	0.893347	0.891551	0.893196	0.84784	0.881518	0.883656	0.916621	0.870771	0.901996	0.863726	0.899515	0.872498	0.883546	0.891524	1	0.905535	0.0589671
566	11	23587	8837	111.344	3.29953	125.591	8.96429	144.051	10.6917	17.365	1.5271	25.1931	5.42575	37.9929	8.4972	566	25	32435	0.12974	130.616	12.5401	28.6778	8.57877	0.934962	0.919593	0.911222	0.917358	0.924048	0.888963	0.893664	0.892092	0.893078	0.848759	0.882519	0.883937	0.916387	0.871281	0.901742	0.864036	0.899383	0.872622	0.884168	0.891013	1	0.906269	0.0586323
568	11	22204	8360	117.869	4.74216	130.834	9.93878	149.136	11.6203	20.6288	2.36927	28.5237	6.54894	42.2103	9.90865	568	27	30575	0.1223	135.834	13.2407	32.2631	9.75969	0.93637	0.920229	0.912428	0.918087	0.924791	0.889975	0.894276	0.892674	0.893181	0.848863	0.882698	0.884612	0.917056	0.871431	0.901913	0.86502	0.899509	0.872984	0.884121	0.891513	1	0.907031	0.0583624
574	11	27403	9283	92.3877	2.33634	112.02	7.83318	131.427	9.47265	9.93765	0.768806	17.8935	3.78364	28.8614	6.25224	574	21	36697	0.146788	116.924	11.8262	20.6656	6.58358	0.920293	0.922977	0.891517	0.891558	0.91423	0.897199	0.889964	0.88574	0.876284	0.862441	0.875385	0.895836	0.907254	0.86424	0.882415	0.872129	0.887607	0.865057	0.878423	0.887838	1	0.898191	0.0632709
578	11	24246	8247	108.215	4.10636	125.274	9.02041	144.356	10.7245	15.9746	1.8399	25.0105	5.44796	38.234	8.55538	578	25	32504	0.130016	130.109	12.6088	28.3626	8.59473	0.921656	0.924102	0.894059	0.892459	0.915041	0.897797	0.890752	0.886168	0.8766	0.862663	0.876215	0.896551	0.907581	0.86477	0.88263	0.872308	0.887706	0.865309	0.877861	0.887537	1	0.89916	0.0630733
580	11	22774	7772	117.519	5.82496	133.418	10.0784	152.367	11.8188	20.4982	3.01699	30.2338	6.91177	44.9936	10.5102	580	27	30557	0.122228	138.232	13.3974	33.9843	10.2509	0.922915	0.925418	0.895458	0.893985	0.915944	0.898665	0.891531	0.887162	0.877	0.863648	0.87628	0.896505	0.907828	0.86535	0.88276	0.87273	0.887407	0.865383	0.878097	0.887947	1	0.900121	0.0626487
586	0	23106	9512	0	0	110.517	7.59267	129.811	9.23327	0	0	17.1769	3.55989	27.8035	5.95872	586	21	32618	0.130472	116.143	11.9413	20.2758	6.53138	0.933733	0.902615	0.906248	0.886198	0.921838	0.888206	0.896131	0.906923	0.87257	0.871973	0.874103	0.879928	0.905604	0.870501	0.882534	0.8814	0.876832	0.861258	0.881568	0.904056	1	0.900061	0.0606096
590	0	20477	8426	0	0	121.405	8.6331	140.702	10.3783	0	0	22.7649	4.88567	35.4073	7.86284	590	25	28903	0.115612	127.031	12.6928	26.4505	8.24291	0.935197	0.903851	0.907812	0.887711	0.922223	0.889527	0.896758	0.907363	0.873802	0.872678	0.874235	0.880756	0.905339	0.871242	0.882884	0.881154	0.877988	0.861537	0.880272	0.904128	1	0.901052	0.0601817
592	0	19252	7900	0	0	128.742	9.69661	147.947	11.4826	0	0	27.1748	6.18434	41.2074	9.63916	592	27	27152	0.108608	134.33	13.4582	31.2577	9.73526	0.936027	0.905753	0.909307	0.889345	0.92321	0.889842	0.897392	0.907926	0.873711	0.872938	0.874319	0.880543	0.905679	0.871704	0.88336	0.881077	0.87837	0.861797	0.880248	0.904464	1	0.901935	0.0599435
598	1	21266	10301	91.4195	0	109.033	7.30729	128.978	9.31239	9.61141	0	16.486	3.3353	27.2863	5.91791	598	21	31568	0.126272	115.541	12.3183	20.01	6.67592	0.939306	0.915231	0.910511	0.921661	0.935409	0.886752	0.90682	0.904128	0.868696	0.86735	0.877328	0.873226	0.896921	0.880258	0.881621	0.879086	0.884582	0.859525	0.85357	0.904983	1	0.907058	0.0594084
602	1	18901	9248	111.67	0	122.796	8.50323	142.804	10.4954	17.4719	0	23.5345	4.92598	37.0062	8.17049	602	25	28150	0.1126	129.368	13.155	27.9601	8.8466	0.940444	0.916128	0.911403	0.922327	0.935844	0.887567	0.906998	0.905222	0.869059	0.868686	0.877869	0.873535	0.897407	0.880142	0.882043	0.879449	0.884991	0.858739	0.853783	0.905204	1	0.907771	0.0591864
604	1	17856	8725	123.931	0	131.416	9.57	151.429	11.5418	23.8489	0	28.8647	6.36633	44.1435	10.1126	604	27	26582	0.106328	137.984	13.9126	33.8795	10.5956	0.942329	0.916711	0.912554	0.923181	0.936762	0.887875	0.907851	0.905951	0.869366	0.869874	0.878433	0.873749	0.897694	0.881085	0.88195	0.879336	0.884941	0.858438	0.854206	0.905199	1	0.908616	0.0588083
610	9	26157	12599	91.7085	1.26411	110.584	7.45587	129.199	9.31184	9.70794	0.405443	17.1992	3.50593	27.425	5.95848	610	21	38765	0.15506	116.629	11.91	20.521	6.54195	0.936025	0.923101	0.925281	0.920147	0.93685	0.897098	0.905907	0.908113	0.870128	0.84655	0.869702	0.871714	0.898259	0.876641	0.872462	0.870927	0.879853	0.862131	0.849516	0.90396	1	0.90858	0.0584529
614	7	23192	11191	106.976	3.65375	124.474	8.64304	142.965	10.5367	15.4221	1.62039	24.5105	5.14459	37.1348	8.25198	614	25	34390	0.13756	130.488	12.7148	28.6167	8.66175	0.936682	0.924149	0.926272	0.92178	0.937816	0.897688	0.906848	0.908811	0.870965	0.847732	0.870936	0.872943	0.898517	0.877581	0.873495	0.870762	0.880038	0.862286	0.85	0.904173	1	0.909489	0.0580713
616	6	21808	10621	111.072	4.34997	131.27	9.63089	149.61	11.5928	17.2712	1.94995	28.7757	6.37954	42.6033	9.93948	616	27	32435	0.12974	137.272	13.4375	33.3015	10.0929	0.93749	0.925112	0.92727	0.922491	0.938184	0.898983	0.907214	0.909727	0.871666	0.848281	0.871081	0.873747	0.898921	0.877879	0.873717	0.871358	0.880345	0.862217	0.850208	0.904548	1	0.910209	0.0578734
622	0	25850	11317	0	0	110.449	7.59548	128.838	9.35897	0	0	17.1461	3.56413	27.2035	5.96555	622	21	37167	0.148668	116.048	11.7646	20.2085	6.41038	0.933718	0.912476	0.907351	0.910149	0.919902	0.889391	0.893481	0.904754	0.873059	0.862109	0.865364	0.864409	0.900907	0.87166	0.867571	0.876907	0.897987	0.868526	0.86079	0.905239	1	0.901984	0.0619603
626	0	22929	10002	0	0	123.645	8.74962	141.803	10.4868	0	0	24.0393	5.14665	36.245	8.09051	626	25	32931	0.131724	129.16	12.5072	27.7465	8.35637	0.935365	0.913956	0.908323	0.911269	0.920592	0.889876	0.89393	0.905666	0.87369	0.863123	0.864915	0.864793	0.901491	0.871064	0.867693	0.876712	0.898485	0.868741	0.861346	0.905575	1	0.902866	0.0615119
628	0	21546	9452	0	0	127.65	9.65491	145.732	11.4358	0	0	26.496	6.06779	39.4072	9.32523	628	27	30998	0.123992	133.163	13.1897	30.4329	9.35088	0.936754	0.915269	0.908994	0.912414	0.921059	0.89088	0.894413	0.906381	0.874911	0.863378	0.865524	0.865362	0.9018	0.872637	0.868459	0.876863	0.898929	0.869056	0.861168	0.905671	1	0.903752	0.0611675
634	1	20928	11983	92.5514	0	108.047	7.13022	127.746	9.17975	9.97126	0	16.0386	3.20266	26.5118	5.75982	634	22	32912	0.131648	115.219	12.3638	19.8516	6.63323	0.929448	0.916322	0.906098	0.898654	0.926714	0.889098	0.902969	0.896132	0.867677	0.862148	0.879649	0.8944	0.910625	0.864533	0.890268	0.877856	0.897758	0.868483	0.855433	0.898563	1	0.902756	0.0607301
638	1	18593	10687	110.515	0	119.68	8.21789	139.269	10.3086	16.9377	0	21.7907	4.52963	34.3464	7.69392	638	26	29281	0.117124	126.83	13.0619	26.3732	8.43644	0.930672	0.917899	0.907431	0.899969	0.927615	0.88998	0.90335	0.896913	0.86884	0.862795	0.880315	0.894368	0.911171	0.864998	0.890185	0.877019	0.897886	0.868003	0.855879	0.898535	1	0.903704	0.0603658
640	1	17471	10087	114.897	0	127.627	9.24429	147.179	11.3336	19.0237	0	26.445	5.80237	40.5613	9.45516	640	28	27559	0.110236	134.783	13.7808	31.6115	10.0155	0.931783	0.919355	0.909086	0.901049	0.927828	0.890635	0.904206	0.897892	0.869208	0.863747	0.881182	0.8943	0.911517	0.865579	0.890326	0.876919	0.898418	0.868101	0.855329	0.898599	1	0.904598	0.0600044
646	1	19553	13969	91.0411	0	107.258	6.90695	125.49	9.07372	9.49308	0	15.6812	3.04621	25.1431	5.49918	646	23	33523	0.134092	114.855	11.9562	19.6238	6.30688	0.931927	0.919742	0.905796	0.899353	0.927408	0.892074	0.904782	0.907288	0.860305	0.880231	0.881126	0.888286	0.905826	0.87792	0.893402	0.879322	0.896131	0.875593	0.864675	0.884691	1	0.905038	0.0590837
650	1	17343	12463	110.925	0	117.395	7.94195	135.538	10.1393	17.1258	0	20.5628	4.19747	31.6806	7.15528	650	27	29807	0.119228	124.981	12.64	25.2113	7.85702	0.932767	0.921176	0.907538	0.900107	0.928054	0.893196	0.90462	0.907606	0.86057	0.880213	0.882427	0.88808	0.906264	0.878267	0.893314	0.879508	0.896283	0.876103	0.86431	0.884188	1	0.905805	0.0587535
652	1	16284	11825	121.386	0	126.764	9.03795	144.771	11.2432	22.4158	0	25.9016	5.57439	38.6226	9.06421	652	29	28110	0.11244	134.339	13.3987	31.2528	9.59179	0.933956	0.922341	0.908983	0.901103	0.928424	0.894415	0.905372	0.908236	0.861313	0.881395	0.882818	0.888243	0.907044	0.878709	0.893935	0.87942	0.896016	0.876112	0.864212	0.884276	1	0.906697	0.0584332
658	11	24170	15462	92.2584	2.0204	108.869	7.15656	127.304	9.2354	9.89138	0.654057	16.4039	3.25323	26.2464	5.75167	658	22	39643	0.158572	116.055	12.0618	20.241	6.51371	0.937618	0.913301	0.904094	0.90311	0.928373	0.896804	0.901786	0.904763	0.878024	0.873029	0.881492	0.869132	0.912469	0.889325	0.88322	0.879184	0.891923	0.868981	0.866433	0.882968	1	0.90539	0.058267
662	8	21465	13753	105.1	5.72134	117.589	8.14863	135.892	10.2147	14.7068	2.4377	20.6781	4.32108	31.9334	7.2382	662	26	35226	0.140904	124.732	12.6888	25.071	7.87422	0.938582	0.914367	0.905539	0.904417	0.929157	0.898285	0.902246	0.905723	0.878045	0.87319	0.881877	0.87011	0.913005	0.889868	0.883822	0.87962	0.892466	0.869429	0.866959	0.883481	1	0.906298	0.0579014
664	7	20166	12972	108.902	8.89042	123.102	9.03841	141.397	11.1904	16.5286	3.91235	23.7519	5.26115	36.0197	8.60612	664	28	33145	0.13258	130.259	13.3617	28.5517	9.03911	0.939388	0.915689	0.906773	0.905491	0.929989	0.899291	0.903243	0.906532	0.87879	0.873691	0.882199	0.870916	0.913652	0.89027	0.88413	0.880284	0.89285	0.869814	0.867431	0.883829	1	0.907197	0.0575698
670	3	24820	13940	92.5281	1.55033	109.978	7.58177	127.6	9.09569	9.97208	0.501409	16.9296	3.5289	26.4146	5.67678	670	22	38763	0.155052	116.314	11.7522	20.3401	6.34736	0.928347	0.911797	0.905851	0.91043	0.925161	0.905219	0.913203	0.908805	0.880466	0.853972	0.883587	0.866174	0.90825	0.890604	0.875384	0.875551	0.885277	0.858963	0.848722	0.896254	1	0.904759	0.0602931
674	1	22078	12402	104.593	0	121.258	8.61435	138.681	10.161	14.3684	0	22.6823	4.87371	33.9029	7.47767	674	26	34481	0.137924	127.524	12.4328	26.7178	8.02003	0.930701	0.912952	0.907369	0.911981	0.925872	0.906557	0.914054	0.90953	0.880934	0.854674	0.884226	0.866318	0.908689	0.891172	0.875671	0.875424	0.88601	0.859212	0.849395	0.896436	1	0.905917	0.0597695
676	1	20816	11719	113.796	0	128.211	9.66911	145.505	11.2273	18.4842	0	26.8434	6.13509	39.2008	9.11684	676	28	32536	0.130144	134.44	13.1966	31.2941	9.44533	0.931983	0.914464	0.908394	0.91305	0.92682	0.907333	0.914864	0.909669	0.881685	0.856082	0.884774	0.866748	0.909039	0.891151	0.876014	0.875569	0.886341	0.859279	0.850089	0.896883	1	0.906841	0.0593416
682	8	25802	12245	92.3893	1.8497	110.368	7.49401	129.627	9.4464	9.93104	0.60416	17.1024	3.50446	27.7066	6.06593	682	21	38055	0.15222	116.561	12.1595	20.513	6.68792	0.933202	0.919419	0.89862	0.904323	0.924911	0.903942	0.901314	0.904191	0.862975	0.858823	0.884903	0.86668	0.905479	0.87455	0.874944	0.880108	0.882368	0.840862	0.843004	0.914913	1	0.903009	0.060897
686	7	22859	10821	111.43	3.08696	125.088	8.70035	144.079	10.6289	17.3993	1.43686	24.8743	5.21817	38.0066	8.4075	686	25	33687	0.134748	131.186	12.8984	29.0911	8.87753	0.933862	0.920548	0.900169	0.905557	0.92604	0.905038	0.90155	0.905112	0.864043	0.859827	0.885534	0.866759	0.905646	0.874744	0.875145	0.880918	0.882729	0.841111	0.84264	0.915279	1	0.903899	0.0605158
688	5	21518	10281	119.219	5.81433	131.834	9.69815	150.647	11.6243	21.3912	3.07159	29.1487	6.47972	43.4849	10.0887	688	27	31804	0.127216	137.913	13.594	33.7819	10.3099	0.934757	0.921834	0.901836	0.907103	0.926786	0.905688	0.902214	0.906427	0.864388	0.859656	0.885973	0.866872	0.906631	0.875472	0.87533	0.881084	0.882766	0.840948	0.842991	0.915231	1	0.904803	0.0601073
694	0	22397	11690	0	0	109.813	7.56291	127.695	9.13897	0	0	16.8534	3.50918	26.4768	5.70212	694	22	34087	0.136348	115.946	11.7594	20.1538	6.33324	0.923461	0.903688	0.902455	0.910758	0.931044	0.892041	0.915789	0.915525	0.857849	0.864846	0.872356	0.862499	0.91595	0.872004	0.885763	0.879162	0.88569	0.857072	0.845762	0.894051	1	0.901662	0.0633467
698	0	19798	10403	0	0	123.272	8.80041	140.945	10.222	0	0	23.8297	5.15062	35.5715	7.7764	698	26	30201	0.120804	129.36	12.5413	27.8743	8.32785	0.924655	0.905467	0.903199	0.911774	0.931592	0.892537	0.916278	0.916062	0.857736	0.865485	0.873332	0.863316	0.916427	0.87166	0.886196	0.880401	0.885732	0.857803	0.846197	0.893894	1	0.90249	0.0629211
700	0	18648	9764	0	0	129.604	9.782	147.159	11.2532	0	0	27.7242	6.33049	40.5349	9.36191	700	28	28412	0.113648	135.637	13.2604	32.1267	9.66643	0.925683	0.906501	0.905093	0.912819	0.932546	0.892792	0.917341	0.916937	0.858616	0.866447	0.873504	0.864195	0.916444	0.87273	0.886879	0.881195	0.887002	0.858686	0.845893	0.894112	1	0.903456	0.0625174
706	1	18489	11525	90.1373	0	107.182	6.94676	127.776	9.44788	9.21437	0	15.6509	3.06295	26.5543	5.92366	706	22	30015	0.12006	115.089	12.8194	19.8373	6.88304	0.93285	0.908546	0.916408	0.900083	0.925137	0.88031	0.914326	0.910661	0.87268	0.854989	0.873813	0.889522	0.926403	0.874946	0.887706	0.86675	0.892354	0.881343	0.869282	0.873946	1	0.904219	0.0623665
710	1	16313	10178	110.497	0	117.708	8.10298	138.246	10.5185	16.9292	0	20.737	4.31307	33.6277	7.71329	710	26	26492	0.105968	125.598	13.5178	25.6894	8.58067	0.933886	0.910048	0.917673	0.901064	0.925864	0.88104	0.914314	0.911936	0.873717	0.854767	0.874075	0.889495	0.926865	0.876529	0.88823	0.867413	0.89327	0.880756	0.86913	0.874037	1	0.905077	0.0620047
712	1	15347	9621	110.459	0	123.145	9.08179	143.657	11.4926	16.9118	0	23.7801	5.30694	37.7826	9.13981	712	28	24969	0.099876	131.048	14.1866	29.1753	9.79502	0.9353	0.911811	0.918779	0.901978	0.926769	0.882174	0.915455	0.912632	0.874765	0.855	0.874364	0.890004	0.926929	0.876547	0.888301	0.867956	0.893628	0.880472	0.869138	0.874424	1	0.906062	0.0614984
718	9	23974	15538	91.8504	1.80075	110.53	7.62493	127.927	9.16765	9.75859	0.588812	17.1851	3.57379	26.6218	5.7437	718	22	39521	0.158084	117.366	11.8599	20.8935	6.47992	0.937717	0.902836	0.921257	0.898978	0.933681	0.882607	0.910402	0.919676	0.883442	0.868488	0.874016	0.891589	0.905772	0.882227	0.879773	0.865173	0.884289	0.870158	0.857493	0.864427	1	0.905816	0.0604791
722	8	21284	13778	106.945	3.34168	122.304	8.74904	139.621	10.2279	15.3993	1.38485	23.2762	5.0224	34.594	7.63146	722	26	35070	0.14028	129.104	12.6169	27.7208	8.29295	0.939122	0.903964	0.922441	0.9	0.934331	0.883747	0.910964	0.920174	0.884189	0.868406	0.873767	0.892543	0.905646	0.88292	0.880354	0.865683	0.884431	0.870987	0.856858	0.8645	1	0.906663	0.0601997
724	8	20028	13068	115.293	6.36107	130.278	9.77966	147.57	11.297	19.3924	3.1103	28.1518	6.3852	40.8748	9.42234	724	28	33104	0.132416	137.101	13.4089	33.1722	9.92125	0.94046	0.905601	0.923484	0.901281	0.93528	0.884697	0.911763	0.920448	0.88515	0.868732	0.874517	0.892883	0.906492	0.883156	0.880981	0.865772	0.885029	0.870967	0.856603	0.864518	1	0.907634	0.0597903
730	1	24921	11497	90.3818	0	110.381	7.63542	129.141	9.31306	9.28922	0	17.1174	3.57419	27.3885	5.95179	730	21	36419	0.145676	116.303	11.9713	20.3596	6.53586	0.934759	0.905159	0.894437	0.897485	0.925396	0.889467	0.904706	0.922527	0.883728	0.844147	0.883014	0.867267	0.904308	0.891362	0.891842	0.878484	0.874832	0.859373	0.851932	0.87825	1	0.901327	0.0614686
734	1	22063	10283	105.028	0	123.786	8.76094	142.382	10.5101	14.5478	0	24.1209	5.15991	36.6862	8.16666	734	25	32347	0.129388	129.697	12.7464	28.1151	8.57921	0.93596	0.906421	0.895833	0.897919	0.926948	0.890206	0.905756	0.923192	0.88424	0.844437	0.883807	0.868087	0.903963	0.891752	0.892339	0.878629	0.874733	0.860064	0.852413	0.877995	1	0.902229	0.0610638
736	1	20750	9695	117.264	0	130.619	9.76496	149.145	11.5755	20.2181	0	28.3689	6.41618	42.2121	9.8806	736	27	30446	0.121784	136.518	13.4964	32.7768	10.0369	0.937102	0.908592	0.896752	0.899215	0.927823	0.89171	0.906096	0.92357	0.884829	0.843707	0.883811	0.868488	0.904339	0.892597	0.892909	0.878638	0.874565	0.861115	0.85246	0.878835	1	0.90317	0.0607045
742	0	21348	12373	0	0	108.132	7.1216	127.709	9.32744	0	0	16.0753	3.19707	26.5021	5.83167	742	22	33721	0.134884	115.315	12.3717	19.9011	6.64856	0.946903	0.907402	0.902583	0.898046	0.925032	0.902983	0.907817	0.895584	0.890054	0.864535	0.875775	0.865529	0.903725	0.872216	0.883974	0.893746	0.867694	0.859539	0.850538	0.886821	1	0.904452	0.0590428
746	0	18929	11013	0	0	118.579	8.18785	138.021	10.3868	0	0	21.2007	4.42664	33.4516	7.56476	746	26	29942	0.119768	125.73	13.0365	25.7067	8.26649	0.947265	0.908724	0.903213	0.900274	0.926024	0.903614	0.909508	0.89645	0.890254	0.865757	0.876678	0.865857	0.904449	0.872721	0.88431	0.893544	0.868362	0.860113	0.850962	0.88628	1	0.905357	0.0586368
748	0	17831	10429	0	0	122.051	9.05638	141.448	11.3351	0	0	23.1593	5.1999	36.0748	8.69137	748	28	28260	0.11304	129.209	13.6666	27.9256	9.15311	0.948142	0.909802	0.904069	0.900655	0.926699	0.90483	0.909855	0.897983	0.890924	0.866507	0.876822	0.866012	0.904105	0.873018	0.884731	0.893241	0.868524	0.860439	0.850849	0.8865	1	0.906063	0.0583494
754	1	19190	13974	90.7154	0	108.301	7.2317	126.125	9.12735	9.392	0	16.156	3.25492	25.5249	5.56836	754	23	33165	0.13266	115.81	11.9515	20.1034	6.37171	0.94158	0.9199	0.903106	0.895522	0.940856	0.898342	0.911096	0.889236	0.863727	0.871973	0.876903	0.872577	0.885828	0.863139	0.871491	0.886281	0.873602	0.85355	0.850671	0.879466	1	0.904233	0.059657
758	1	17001	12508	99.4418	0	119.899	8.35613	137.588	10.2256	12.3566	0	21.9185	4.60622	33.1265	7.44082	758	27	29510	0.11804	127.396	12.6879	26.6687	8.14699	0.942935	0.921145	0.904456	0.896188	0.940613	0.898526	0.911369	0.889241	0.865266	0.87206	0.877414	0.87284	0.886056	0.863385	0.871416	0.886479	0.873822	0.853253	0.851237	0.879414	1	0.90492	0.0595044
760	1	15995	11813	102.603	0	125.685	9.30488	143.284	11.2108	13.5672	0	25.2781	5.64937	37.4596	8.85097	760	29	27809	0.111236	133.16	13.3755	30.4523	9.3756	0.943705	0.922309	0.905247	0.897335	0.941224	0.900032	0.912043	0.889856	0.864846	0.872092	0.878582	0.873332	0.886691	0.863911	0.87166	0.886152	0.874177	0.853375	0.85093	0.879356	1	0.905661	0.0592698
766	0	18716	12922	0	0	108.089	7.16293	126.603	9.27241	0	0	16.059	3.21721	25.8249	5.70409	766	23	31638	0.126552	115.651	12.1772	20.0477	6.51579	0.930621	0.896343	0.916493	0.905478	0.940214	0.883416	0.90927	0.906521	0.845518	0.847288	0.882151	0.877568	0.902759	0.851271	0.891981	0.888615	0.889911	0.861543	0.846688	0.882815	1	0.901166	0.0613113
770	0	16505	11495	0	0	120.206	8.29427	138.576	10.3132	0	0	22.0808	4.60319	33.8431	7.58482	770	27	28000	0.112	127.748	12.8793	26.9096	8.34197	0.93175	0.897768	0.917036	0.906446	0.941304	0.884357	0.910196	0.906375	0.846036	0.848286	0.882589	0.8775	0.903018	0.851446	0.892232	0.888429	0.890607	0.861786	0.847339	0.882625	1	0.901963	0.0609491
772	0	15458	10886	0	0	127.383	9.32574	145.586	11.3504	0	0	26.3031	5.82343	39.2802	9.2268	772	29	26344	0.105376	134.905	13.587	31.6656	9.79346	0.932831	0.900072	0.918615	0.907759	0.942188	0.886141	0.910454	0.906867	0.847328	0.848922	0.882782	0.877619	0.90309	0.852167	0.89193	0.888627	0.890677	0.861335	0.84784	0.883408	1	0.903054	0.0604443
778	2	21672	12846	90.1384	0.00429338	108.69	7.16222	126.971	9.34556	9.21472	0.00131095	16.3245	3.24462	26.054	5.81072	778	22	34520	0.13808	115.492	11.9508	19.9447	6.42635	0.938934	0.902332	0.916121	0.909632	0.940802	0.884125	0.906098	0.914383	0.858676	0.843178	0.856286	0.875507	0.915817	0.858647	0.894655	0.878722	0.889282	0.864948	0.865295	0.888427	1	0.903946	0.0593743
782	2	19223	11409	100.662	2.57758	114.792	8.06581	133.054	10.2696	12.84	0.980335	19.2507	4.07601	30.0106	7.0195	782	26	30634	0.122536	121.592	12.573	23.2576	7.47274	0.939626	0.903588	0.917281	0.910622	0.941225	0.884556	0.906819	0.914915	0.859649	0.84416	0.857299	0.87602	0.916025	0.858899	0.894904	0.879366	0.889061	0.86515	0.865231	0.888212	1	0.904708	0.0591462
784	2	18076	10752	112.462	3.4225	121.222	8.98669	139.408	11.2103	17.8938	1.62253	22.6917	5.06925	34.5489	8.42347	784	28	28830	0.11532	128.004	13.2233	27.1135	8.68663	0.940912	0.905134	0.91854	0.911984	0.941762	0.885761	0.907596	0.915557	0.860094	0.845664	0.858151	0.876778	0.916407	0.859122	0.895075	0.879188	0.888866	0.865435	0.865227	0.888623	1	0.905706	0.0586925
790	3	20848	12967	91.2441	0.768036	108.769	7.28918	126.537	9.3268	9.55845	0.241003	16.3669	3.31209	25.7898	5.74525	790	22	33818	0.135272	115.58	11.8657	19.9794	6.35758	0.939707	0.911733	0.910521	0.897909	0.943625	0.894213	0.902404	0.907786	0.864288	0.863386	0.866728	0.862706	0.913389	0.889615	0.879428	0.874475	0.868413	0.871681	0.858596	0.872701	1	0.904754	0.0610671
794	3	18491	11568	107.203	3.85474	121.81	8.41234	139.409	10.3757	15.5258	1.69498	22.9731	4.79394	34.4546	7.72507	794	26	30062	0.120248	128.581	12.5824	27.3905	8.26555	0.941088	0.913446	0.912115	0.899641	0.944614	0.895034	0.902684	0.908789	0.865212	0.8631	0.867723	0.862983	0.913762	0.889828	0.879948	0.874559	0.869303	0.871998	0.859989	0.872647	1	0.905835	0.0607111
796	3	17412	10976	114.02	4.24579	128.903	9.52296	146.314	11.4223	18.6705	2.1195	27.2595	6.09135	39.8721	9.38832	796	28	28391	0.113564	135.633	13.3414	32.1346	9.72484	0.942411	0.915132	0.913265	0.901553	0.944595	0.896164	0.903262	0.909919	0.865785	0.864041	0.867969	0.863284	0.914233	0.890317	0.880261	0.874696	0.869994	0.871773	0.859815	0.872407	1	0.906824	0.0601543
802	3	20787	13312	92.1846	2.85379	109.03	7.20645	127.972	9.27551	9.8819	0.931353	16.4788	3.28184	26.6599	5.84797	802	22	34102	0.136408	116.423	12.275	20.4525	6.67766	0.942584	0.899742	0.917776	0.893085	0.944431	0.892983	0.901106	0.906809	0.880403	0.868571	0.887441	0.85668	0.901164	0.872632	0.871694	0.858982	0.860551	0.85366	0.843367	0.861973	1	0.903688	0.0594961
806	3	18403	11850	107.004	3.48542	121.189	8.27002	139.903	10.4597	15.4294	1.52997	22.6171	4.64619	34.8262	7.87138	806	26	30256	0.121024	128.517	12.9588	27.3982	8.53958	0.943962	0.90121	0.918991	0.895161	0.945251	0.893872	0.901755	0.90782	0.881197	0.868935	0.888221	0.858028	0.901887	0.872819	0.872967	0.858904	0.861482	0.853979	0.843932	0.861978	1	0.904796	0.0590349
808	3	17363	11185	118.117	5.03779	128.365	9.30341	146.924	11.5047	20.7731	2.71	26.9045	5.88152	40.376	9.58647	808	28	28551	0.114204	135.635	13.6597	32.1814	10.0147	0.945256	0.902823	0.919758	0.895748	0.945904	0.894785	0.902158	0.908672	0.881773	0.868936	0.888778	0.858621	0.902473	0.873262	0.874015	0.85976	0.862247	0.854366	0.844051	0.861931	1	0.905642	0.0587535
814	3	25351	11244	93.3119	2.13333	110.68	7.5121	128.857	9.33959	10.2339	0.702687	17.2472	3.53429	27.2136	5.94086	814	21	36598	0.146392	116.264	11.6727	20.3086	6.37531	0.937032	0.902659	0.917591	0.90382	0.944997	0.887863	0.90811	0.897344	0.871127	0.883737	0.885759	0.858066	0.902823	0.850907	0.872712	0.856973	0.864228	0.85752	0.84741	0.876824	1	0.903832	0.0583391
818	3	22531	9988	106.633	2.76663	123.098	8.63659	141.237	10.3931	15.2523	1.16371	23.7172	5.03261	35.8079	7.9197	818	25	32522	0.130088	128.667	12.4459	27.4297	8.2419	0.938396	0.903665	0.917379	0.904711	0.945729	0.890044	0.909092	0.898607	0.871671	0.884601	0.8864	0.858035	0.903189	0.85064	0.872655	0.857543	0.864584	0.857819	0.84758	0.876914	1	0.904651	0.0580298
820	3	21221	9447	116.818	4.77827	131.422	9.68263	149.492	11.5368	20.0898	2.50871	28.879	6.43604	42.4971	9.87388	820	27	30671	0.122684	136.986	13.2476	33.0727	9.91121	0.939829	0.905122	0.918245	0.905562	0.946627	0.891005	0.90967	0.899319	0.872306	0.884908	0.886913	0.858498	0.903704	0.851717	0.87304	0.858498	0.865231	0.857928	0.848179	0.877295	1	0.905574	0.0575581
826	0	20016	10289	0	0	108.916	7.39097	127.665	9.20415	0	0	16.4389	3.37006	26.4641	5.7583	826	22	30305	0.12122	115.282	11.9861	19.8426	6.42624	0.931793	0.905016	0.901188	0.916136	0.953259	0.887972	0.907359	0.901419	0.877545	0.87738	0.87931	0.860419	0.902838	0.864346	0.868108	0.885316	0.886768	0.865352	0.841726	0.870401	1	0.90438	0.0586758
830	0	17735	9135	0	0	118.838	8.40721	137.473	10.2831	0	0	21.354	4.57208	33.051	7.46955	830	26	26870	0.10748	125.173	12.6698	25.3306	7.96657	0.932639	0.905657	0.902438	0.917082	0.954168	0.889133	0.90869	0.90147	0.878377	0.877707	0.879643	0.860309	0.903238	0.865519	0.867938	0.8861	0.886732	0.86511	0.841496	0.871157	1	0.905146	0.0582245
832	0	16680	8649	0	0	123.232	9.32883	141.772	11.1468	0	0	23.8512	5.46349	36.2971	8.61315	832	28	25329	0.101316	129.563	13.3051	28.101	8.93428	0.933752	0.906609	0.903312	0.917802	0.954775	0.889988	0.909452	0.902325	0.879111	0.878637	0.880019	0.860358	0.903589	0.865964	0.868274	0.886336	0.886711	0.86547	0.84119	0.871412	1	0.9059	0.0579168
838	0	16619	12335	0	0	106.255	6.83713	126.241	9.35431	0	0	15.2473	2.97269	25.6147	5.75284	838	23	28954	0.115816	114.769	12.7194	19.664	6.74196	0.928853	0.898425	0.912188	0.914882	0.945379	0.896146	0.895748	0.911152	0.864613	0.85496	0.878601	0.870726	0.904003	0.853233	0.862903	0.883073	0.893193	0.859277	0.847258	0.874352	1	0.90255	0.0599846
842	0	14636	10998	0	0	121.353	8.06544	141.083	10.591	0	0	22.6933	4.56226	35.7165	8.12751	842	27	25634	0.102536	129.818	13.4396	28.2807	9.04277	0.929878	0.900035	0.913318	0.916225	0.946341	0.896154	0.896934	0.911524	0.864594	0.855875	0.878579	0.870953	0.904248	0.853749	0.862858	0.883046	0.893403	0.85884	0.846473	0.875049	1	0.903371	0.0596161
844	0	13766	10404	0	0	128.53	9.18008	148.085	11.6458	0	0	26.9962	5.83497	41.3425	9.84846	844	29	24170	0.09668	136.947	14.1466	33.1716	10.5641	0.931154	0.901076	0.914253	0.917191	0.947083	0.896773	0.898076	0.91146	0.865205	0.856351	0.879375	0.8717	0.905027	0.854861	0.862578	0.884113	0.893918	0.859206	0.847269	0.875465	1	0.904216	0.0593282
850	1	19571	15566	90.0605	0	107.44	6.9959	125.249	9.24909	9.19093	0	15.7652	3.09308	25.0156	5.59604	850	23	35138	0.140552	115.329	11.9764	19.8629	6.34971	0.943594	0.905643	0.913754	0.910339	0.946198	0.905131	0.88706	0.912858	0.872119	0.851286	0.869102	0.866612	0.909514	0.854773	0.87579	0.871151	0.887501	0.852923	0.86092	0.87818	1	0.905622	0.0587448
854	1	17368	13841	105.577	0	116.87	8.01788	134.602	10.2561	14.7761	0	20.2968	4.19558	31.051	7.15449	854	27	31210	0.12484	124.733	12.6504	25.0659	7.81297	0.944745	0.906777	0.915187	0.911807	0.947341	0.905495	0.888225	0.913201	0.874127	0.852451	0.869641	0.866966	0.909468	0.855527	0.876113	0.870939	0.887232	0.853172	0.86067	0.877796	1	0.906602	0.0583771
856	1	16414	13045	117.83	0	124.913	9.10519	142.581	11.3267	20.511	0	24.8054	5.46083	36.934	8.87929	856	29	29460	0.11784	132.736	13.4172	30.1758	9.37138	0.945791	0.908384	0.91553	0.912322	0.948133	0.90628	0.889002	0.914019	0.875102	0.853394	0.869823	0.867685	0.910166	0.855703	0.876205	0.871317	0.887339	0.852291	0.861151	0.878802	1	0.907387	0.0580518
862	0	20388	15781	0	0	108.202	7.19925	125.791	9.18131	0	0	16.1109	3.24399	25.3314	5.60978	862	23	36169	0.144676	115.877	11.9199	20.1339	6.36965	0.940654	0.897288	0.90626	0.906121	0.945713	0.908112	0.891385	0.91031	0.87969	0.866612	0.868326	0.863543	0.904697	0.86617	0.891205	0.877354	0.873994	0.869847	0.852387	0.865202	1	0.904341	0.0601118
866	0	18007	14094	0	0	122.63	8.43084	139.911	10.3223	0	0	23.4353	4.87832	34.8176	7.78324	866	27	32101	0.128404	130.217	12.657	28.4327	8.47673	0.941746	0.898897	0.907962	0.907869	0.946232	0.909099	0.89153	0.911171	0.880549	0.866235	0.86896	0.864833	0.904863	0.865767	0.891639	0.877558	0.874692	0.870502	0.852746	0.865347	1	0.905325	0.0596799
868	0	16895	13347	0	0	128.855	9.44735	145.979	11.3334	0	0	27.2224	6.04024	39.5928	9.30258	868	29	30242	0.120968	136.412	13.3735	32.682	9.81352	0.943059	0.901147	0.909265	0.909083	0.946895	0.910158	0.891938	0.911778	0.880448	0.86656	0.869618	0.865303	0.905396	0.865832	0.891624	0.877389	0.874992	0.870825	0.853416	0.865518	1	0.906308	0.0592888
874	2	20770	14404	91.3086	0.734583	108.788	7.25457	126.666	9.34921	9.57848	0.230126	16.3733	3.29487	25.8702	5.78017	874	23	35176	0.140704	116.108	12.008	20.2618	6.47345	0.940911	0.910024	0.903755	0.895213	0.941281	0.887949	0.900728	0.902689	0.868049	0.872171	0.874403	0.85827	0.900571	0.85247	0.873408	0.866926	0.871233	0.863458	0.844255	0.861411	1	0.901767	0.060604
878	2	18401	12852	101.9	1.8916	120.713	8.37883	138.481	10.4439	13.3049	0.737037	22.3636	4.68466	33.7893	7.70687	878	27	31255	0.12502	128.018	12.7537	27.0613	8.30431	0.942713	0.911486	0.905055	0.896529	0.942073	0.889042	0.901856	0.90272	0.867909	0.872548	0.875956	0.858663	0.900784	0.852584	0.87354	0.866789	0.872244	0.863782	0.844265	0.861542	1	0.902784	0.0601965
880	2	17251	12175	101.818	1.88307	125.65	9.3319	143.327	11.3809	13.273	0.732545	25.2602	5.66565	37.5138	9.02098	880	29	29428	0.117712	132.962	13.4346	30.329	9.42992	0.943829	0.913416	0.906127	0.897869	0.942538	0.890258	0.902338	0.90334	0.868934	0.872927	0.876563	0.858995	0.9012	0.852589	0.873794	0.866861	0.872689	0.863718	0.844893	0.860983	1	0.903726	0.0597751
886	2	22510	12941	92.9137	0.323394	109.824	7.36213	128.144	9.29369	10.0886	0.104879	16.8459	3.40734	26.767	5.87471	886	22	35453	0.141812	116.51	11.9899	20.4669	6.54123	0.936465	0.914605	0.900587	0.911996	0.93363	0.885637	0.909147	0.908654	0.882196	0.87867	0.87121	0.856345	0.899458	0.843102	0.848377	0.873748	0.883226	0.865681	0.830889	0.872366	1	0.903243	0.0593363
890	2	19930	11459	112.695	5.18596	125.331	8.57614	143.576	10.6056	18.0678	2.4696	25.0075	5.17299	37.6143	8.40237	890	26	31391	0.125564	131.99	12.8427	29.609	8.92227	0.937355	0.915246	0.902376	0.912889	0.934934	0.885939	0.909401	0.909082	0.882976	0.879376	0.871635	0.856488	0.900258	0.843379	0.848667	0.874216	0.883597	0.865869	0.83199	0.872336	1	0.904029	0.0590275
892	2	18710	10842	115.42	7.49523	130.774	9.55496	148.942	11.6467	19.5245	3.74539	28.4485	6.28688	42.0525	9.93332	892	28	29554	0.118216	137.438	13.5743	33.4386	10.2088	0.938858	0.916323	0.903702	0.913683	0.935982	0.886547	0.910537	0.909437	0.883654	0.88005	0.871794	0.856534	0.900538	0.843388	0.849073	0.874129	0.883654	0.866211	0.832984	0.872538	1	0.904907	0.0587583
898	5	23616	11679	91.4062	1.42436	110.752	7.59797	129.12	9.3194	9.61418	0.451941	17.2856	3.57885	27.3768	5.98151	898	22	35300	0.1412	116.826	11.9221	20.6232	6.55488	0.92915	0.902606	0.905652	0.910807	0.930496	0.893371	0.882592	0.915538	0.871997	0.876006	0.87762	0.867167	0.906445	0.863527	0.871969	0.865666	0.879632	0.857167	0.849037	0.871048	1	0.901028	0.0590864
902	5	20908	10426	104.275	3.12374	122.239	8.69257	140.468	10.478	14.2761	1.25908	23.2352	4.99542	35.2456	7.94832	902	26	31339	0.125356	128.301	12.6806	27.2294	8.34953	0.93031	0.903969	0.906379	0.912011	0.931794	0.894859	0.884138	0.915808	0.872715	0.876496	0.877964	0.867705	0.905852	0.863525	0.872667	0.866556	0.880006	0.857621	0.848113	0.871709	1	0.901971	0.0586995
904	5	19689	9864	112.639	4.40939	129.806	9.7445	147.833	11.4521	18.0106	2.12401	27.8482	6.33034	41.1099	9.6135	904	28	29558	0.118232	135.819	13.3928	32.2722	9.83221	0.931558	0.905051	0.907267	0.912934	0.932912	0.895578	0.88482	0.916249	0.873926	0.877766	0.878781	0.867938	0.906218	0.863506	0.872623	0.867075	0.879813	0.85838	0.849009	0.871845	1	0.902843	0.0584363
910	1	22771	10063	92.1695	0	110.443	7.53058	129.698	9.45219	9.84888	0	17.1392	3.52639	27.7524	6.11706	910	21	32835	0.13134	116.344	12.0633	20.3916	6.63597	0.937125	0.90064	0.896422	0.919796	0.926694	0.896574	0.897229	0.923009	0.849734	0.871037	0.874783	0.881042	0.912989	0.861672	0.870458	0.882351	0.880021	0.847419	0.851576	0.879641	1	0.902427	0.0622272
914	1	20174	8884	104.981	0	119.67	8.48107	138.856	10.4669	14.5283	0	21.8043	4.66051	34.0629	7.7541	914	25	29059	0.116236	125.535	12.7114	25.5518	8.08462	0.938367	0.901562	0.897553	0.92061	0.927148	0.897416	0.898568	0.924103	0.849823	0.873189	0.875856	0.882945	0.913349	0.861919	0.870144	0.883324	0.880226	0.848171	0.851629	0.879813	1	0.903366	0.0616368
916	1	19048	8401	106.19	0	124.604	9.40413	143.795	11.4213	15.0336	0	24.6501	5.61698	37.8802	9.0851	916	27	27450	0.1098	130.477	13.3987	28.6988	9.18342	0.939836	0.903388	0.898834	0.921803	0.927832	0.898616	0.899144	0.925264	0.850036	0.873825	0.876703	0.883607	0.913479	0.862277	0.869982	0.88357	0.880546	0.848743	0.852259	0.88031	1	0.904407	0.0610869
922	0	20434	10387	0	0	108.998	7.35215	127.98	9.17091	0	0	16.4731	3.35325	26.6541	5.73538	922	22	30821	0.123284	115.395	12.0286	19.9042	6.45756	0.939473	0.909883	0.898592	0.90865	0.942685	0.903572	0.884981	0.910029	0.868401	0.865984	0.864394	0.880082	0.899695	0.861799	0.868061	0.891584	0.877648	0.859495	0.851806	0.866601	1	0.90355	0.0591111
926	0	18101	9320	0	0	121.887	8.45765	140.601	10.3391	0	0	23.0195	4.82091	35.3287	7.82444	926	26	27421	0.109684	128.248	12.733	27.2032	8.37526	0.940301	0.910725	0.899402	0.909595	0.942982	0.904982	0.886292	0.91047	0.868787	0.867018	0.865286	0.88104	0.900204	0.861949	0.86762	0.891342	0.878287	0.860071	0.853087	0.866817	1	0.904322	0.0589089
928	0	17066	8770	0	0	131.198	9.58487	149.864	11.5376	0	0	28.7245	6.34392	42.8104	9.93984	928	28	25836	0.103344	137.534	13.5644	33.5059	10.2279	0.941458	0.912506	0.900584	0.910261	0.943509	0.905926	0.887096	0.911229	0.869639	0.867375	0.865536	0.881057	0.900488	0.862208	0.86813	0.892147	0.879006	0.860814	0.853325	0.867607	1	0.905222	0.0585791
934	3	21302	12262	92.506	1.8629	108.366	7.09587	127.576	9.3269	9.96868	0.605364	16.1771	3.19519	26.4207	5.84201	934	22	33567	0.134268	115.382	12.22	19.9186	6.57897	0.939166	0.905011	0.907394	0.901004	0.94301	0.905115	0.890517	0.9065	0.874609	0.873253	0.867876	0.853785	0.895791	0.853681	0.871302	0.879212	0.880076	0.866744	0.83877	0.860011	1	0.902872	0.0575633
938	2	18889	10918	111.237	2.70951	122.461	8.26053	141.521	10.4785	17.3008	1.25673	23.3267	4.75066	36.0317	8.05771	938	26	29809	0.119236	129.441	12.9536	27.9797	8.69225	0.939699	0.905985	0.909138	0.901724	0.943574	0.905901	0.891073	0.906136	0.875608	0.873411	0.868395	0.854423	0.896088	0.854842	0.871062	0.880271	0.880724	0.866181	0.838371	0.860428	1	0.903574	0.057309
940	0	17834	10321	0	0	129.23	9.23989	148.263	11.6058	0	0	27.4381	5.92709	41.4847	9.83546	940	28	28155	0.11262	136.207	13.6959	32.5873	10.1749	0.940526	0.906961	0.910726	0.902682	0.944592	0.906589	0.892115	0.906624	0.876683	0.873646	0.869029	0.855621	0.896484	0.855301	0.871444	0.880554	0.881193	0.865637	0.839371	0.859989	1	0.904444	0.0569392
946	0	23723	14054	0	0	109.953	7.50622	127.591	9.17416	0	0	16.9138	3.48903	26.4164	5.74728	946	22	37777	0.151108	116.515	11.8055	20.449	6.40541	0.939646	0.900614	0.904492	0.908542	0.930778	0.884493	0.892157	0.905657	0.868624	0.895823	0.862496	0.848042	0.900323	0.840842	0.870689	0.882468	0.879239	0.861424	0.837295	0.856751	1	0.900442	0.0586576
950	0	21103	12576	0	0	124.865	8.76215	142.333	10.3864	0	0	24.7488	5.25096	36.6356	8.06835	950	26	33679	0.134716	131.388	12.6404	29.1874	8.63973	0.940319	0.901244	0.905505	0.909721	0.931203	0.88576	0.893539	0.906232	0.869043	0.896538	0.86309	0.847932	0.900917	0.841489	0.870364	0.883147	0.879717	0.861709	0.838104	0.85773	1	0.901194	0.0584181
952	0	19790	11922	0	0	131.092	9.73506	148.635	11.4671	0	0	28.6703	6.43178	41.773	9.69966	952	28	31712	0.126848	137.687	13.4454	33.5962	10.0729	0.940906	0.902229	0.907007	0.910885	0.931824	0.886573	0.894236	0.90696	0.869671	0.896616	0.863396	0.848622	0.901173	0.842504	0.870743	0.882899	0.880045	0.86185	0.838373	0.857625	1	0.90196	0.0581673
958	1	19537	12219	90.2368	0	108.406	7.2554	127.412	9.18355	9.2448	0	16.2037	3.26555	26.3072	5.70977	958	22	31757	0.127028	115.718	12.2622	20.091	6.57816	0.945555	0.912885	0.912413	0.913909	0.931889	0.895015	0.881869	0.894165	0.865101	0.88127	0.880326	0.869556	0.908162	0.838854	0.857197	0.883837	0.872312	0.850128	0.836571	0.850033	1	0.903956	0.0582002
962	1	17384	10770	106.895	0	122.683	8.51693	141.575	10.2711	15.3337	0	23.4715	4.92071	36.0489	7.88328	962	26	28155	0.11262	129.909	13.0177	28.2824	8.72309	0.946741	0.915184	0.913532	0.915219	0.932712	0.895507	0.883076	0.894868	0.866489	0.882437	0.880856	0.869917	0.908737	0.839354	0.857698	0.883982	0.872793	0.851039	0.836885	0.849689	1	0.905058	0.0575951
964	1	16350	10169	116.42	0	129.52	9.50314	148.37	11.3	19.7866	0	27.6449	6.12869	41.533	9.54984	964	28	26520	0.10608	136.747	13.7351	32.9699	10.1849	0.947756	0.916139	0.91497	0.916158	0.933107	0.89638	0.883541	0.895249	0.86727	0.882353	0.88158	0.870362	0.909012	0.840215	0.857108	0.884502	0.872794	0.850716	0.837198	0.85017	1	0.905803	0.0573206
970	0	17737	13418	0	0	107.146	6.96658	126.21	9.31786	0	0	15.6365	3.0704	25.5928	5.72121	970	23	31155	0.12462	115.357	12.4149	19.9246	6.6159	0.939833	0.885845	0.901653	0.919676	0.939031	0.906436	0.878495	0.906082	0.864259	0.877869	0.884882	0.884657	0.908506	0.843909	0.868689	0.866249	0.869571	0.860664	0.834681	0.864404	1	0.901495	0.0608965
974	0	15681	11948	0	0	117.215	8.00606	135.987	10.35	0	0	20.474	4.22123	32.0144	7.3903	974	27	27629	0.110516	125.333	13.0073	25.4645	8.14979	0.940316	0.886876	0.902729	0.920138	0.94019	0.907235	0.879583	0.906801	0.864961	0.878117	0.886496	0.88465	0.90928	0.842774	0.868019	0.866644	0.869449	0.861649	0.834974	0.86525	1	0.902208	0.0607669
976	0	14747	11279	0	0	123.333	8.98066	141.929	11.2449	0	0	23.8792	5.25033	36.4293	8.78415	976	29	26026	0.104104	131.392	13.6166	29.3181	9.36678	0.941097	0.8884	0.903731	0.92081	0.940713	0.907669	0.880792	0.907727	0.865212	0.878679	0.887132	0.885672	0.910417	0.843503	0.868093	0.867037	0.869381	0.861734	0.834473	0.865212	1	0.903005	0.060533
982	9	24137	15436	92.3042	1.15698	110.297	7.41558	127.579	9.30156	9.89655	0.371938	17.0649	3.46892	26.4204	5.8312	982	22	39582	0.158328	117.032	11.7667	20.7117	6.43769	0.947261	0.892502	0.900157	0.910616	0.939745	0.899222	0.882535	0.925395	0.880615	0.869132	0.882093	0.866871	0.904805	0.855932	0.870825	0.869714	0.868425	0.859936	0.860846	0.883343	1	0.90365	0.0585454
986	7	21371	13778	109.141	2.71245	123.335	8.59621	140.635	10.491	16.3464	1.22254	23.849	5.02636	35.371	7.98014	986	26	35156	0.140624	130.112	12.6278	28.3631	8.48403	0.947918	0.893432	0.901838	0.911864	0.940224	0.900287	0.882609	0.926087	0.881599	0.869852	0.882211	0.866964	0.905891	0.856084	0.871089	0.869766	0.867988	0.86001	0.86065	0.883605	1	0.904422	0.0582416
988	7	20153	13023	115.409	3.25847	129.003	9.58824	146.293	11.4851	19.3233	1.61743	27.328	6.14525	39.8642	9.48706	988	28	33183	0.132732	135.786	13.3777	32.2463	9.78572	0.948784	0.8946	0.903219	0.912802	0.940873	0.900913	0.883043	0.92674	0.88244	0.871184	0.882696	0.867477	0.905765	0.856433	0.870928	0.870385	0.86817	0.860395	0.860712	0.883766	1	0.905227	0.0578833
994	1	27716	11492	91.7987	0	111.259	7.66044	129.657	9.28282	9.731	0	17.5248	3.64314	27.7114	5.99945	994	21	39209	0.156836	116.651	11.6998	20.5103	6.43691	0.94148	0.907343	0.918386	0.900099	0.943878	0.89709	0.904116	0.902357	0.879632	0.872912	0.858935	0.860746	0.905634	0.848377	0.869571	0.878255	0.876686	0.867199	0.848836	0.86841	1	0.905051	0.0572874
998	1	24528	10242	112.439	0	122.769	8.72335	140.895	10.3495	17.8336	0	23.5372	5.06185	35.5488	7.88628	998	25	34771	0.139084	128.108	12.3897	27.0751	8.14712	0.94307	0.908099	0.91989	0.901139	0.944436	0.898407	0.904863	0.90367	0.87954	0.873673	0.85961	0.861681	0.905726	0.849127	0.870021	0.87921	0.87701	0.866613	0.849429	0.868856	1	0.906009	0.0569133
1000	1	23087	9724	119.589	0	130.785	9.74387	148.853	11.3857	21.4394	0	28.4735	6.42669	41.9445	9.69361	1000	27	32812	0.131248	136.139	13.1644	32.4655	9.73409	0.944273	0.909682	0.92102	0.902871	0.945142	0.89865	0.905522	0.904608	0.879648	0.874604	0.860539	0.862337	0.906284	0.849095	0.869956	0.879526	0.877453	0.866482	0.849765	0.868067	1	0.906937	0.0565451
1006	3	25775	10786	91.7017	1.63417	110.403	7.46697	130.148	9.39742	9.7095	0.522852	17.1168	3.49401	28.0323	6.09261	1006	21	36564	0.146256	116.226	12.1028	20.3361	6.6591	0.946546	0.896551	0.901447	0.900202	0.93283	0.885899	0.886282	0.899122	0.875123	0.874918	0.849387	0.857291	0.903224	0.844519	0.872662	0.881988	0.889454	0.841552	0.851247	0.861202	1	0.89899	0.0589059
1010	2	22725	9590	104.063	6.66226	124.521	8.65521	144.082	10.5626	14.3242	2.70983	24.5384	5.15085	38.0016	8.39447	1010	25	32317	0.129268	130.324	12.8716	28.5329	8.79807	0.947814	0.897484	0.90259	0.901074	0.934044	0.886948	0.886778	0.899867	0.876628	0.875855	0.849785	0.85865	0.903503	0.844633	0.872203	0.882554	0.889609	0.841461	0.851162	0.861296	1	0.899902	0.0586994
1012	2	21380	9049	111.482	5.69415	132.091	9.70314	151.373	11.7105	17.5186	2.65436	29.3173	6.50766	44.1188	10.2929	1012	27	30431	0.121724	137.823	13.589	33.7179	10.3464	0.948474	0.897999	0.903684	0.902238	0.934902	0.888485	0.887385	0.900233	0.877263	0.875817	0.850794	0.858615	0.903848	0.844747	0.872121	0.882587	0.889521	0.84174	0.851812	0.861457	1	0.900599	0.0584302
1018	3	26427	11069	92.3552	1.52148	110.981	7.63545	129.586	9.32462	9.91621	0.483066	17.3937	3.60969	27.6693	5.98151	1018	21	37499	0.149996	116.471	11.7819	20.4263	6.45903	0.935238	0.910838	0.901624	0.897557	0.931785	0.887864	0.887317	0.913558	0.857796	0.873797	0.856009	0.855236	0.905717	0.846209	0.864383	0.883797	0.87593	0.843036	0.843022	0.86137	1	0.898845	0.059664
1022	3	23433	9831	106.379	0.202653	121.938	8.68433	140.527	10.4041	15.1138	0.0860114	23.0655	4.96426	35.28	7.83496	1022	25	33267	0.133068	127.43	12.5337	26.6744	8.1591	0.936348	0.912872	0.902486	0.898488	0.932591	0.888628	0.888087	0.913939	0.858283	0.873629	0.856675	0.855608	0.906304	0.845883	0.864325	0.884721	0.875222	0.844305	0.84405	0.861845	1	0.899715	0.0592173
1024	3	22073	9275	111.742	1.03248	129.323	9.71146	147.847	11.5128	17.5098	0.48088	27.5399	6.24984	41.129	9.6384	1024	27	31351	0.125404	134.801	13.3099	31.5592	9.66806	0.937498	0.914134	0.904166	0.899254	0.933288	0.889445	0.889094	0.915059	0.859622	0.874199	0.857038	0.855858	0.906239	0.846241	0.863944	0.885522	0.875777	0.845284	0.845061	0.86187	1	0.900667	0.0589104
1030	1	23477	11450	91.4895	0	109.669	7.45041	129.109	9.29296	9.63343	0	16.7814	3.44655	27.3666	5.92465	1030	21	34928	0.139712	116.041	12.2028	20.2512	6.6471	0.931545	0.900452	0.895771	0.901211	0.929398	0.874957	0.890102	0.918804	0.877749	0.87709	0.886495	0.87271	0.915283	0.841188	0.850764	0.883732	0.848846	0.855173	0.831596	0.869388	1	0.89816	0.0617698
1034	1	20767	10256	105.859	0	123.743	8.65063	142.983	10.4817	14.8944	0	24.0876	5.09129	37.1427	8.19207	1034	26	31024	0.124096	130.103	12.975	28.4031	8.7897	0.933165	0.902414	0.897064	0.902656	0.929974	0.874839	0.891391	0.919385	0.877772	0.877595	0.887668	0.873372	0.915549	0.841687	0.850583	0.884509	0.850116	0.855499	0.832759	0.869601	1	0.899201	0.0612028
1036	1	19509	9688	107.537	0	130.353	9.66438	149.401	11.5571	15.6104	0	28.1893	6.33082	42.4239	9.88998	1036	28	29198	0.116792	136.673	13.6818	32.912	10.2062	0.935047	0.904052	0.898555	0.903846	0.931057	0.875351	0.892133	0.919618	0.878108	0.87881	0.887629	0.873621	0.915987	0.84302	0.850846	0.884461	0.850709	0.855829	0.8329	0.869666	1	0.900259	0.0607328
1042	0	22666	11958	0	0	108.472	7.21428	128.314	9.23965	0	0	16.231	3.26131	26.8661	5.80279	1042	22	34624	0.138496	115.325	12.3515	19.904	6.64559	0.938699	0.879722	0.904517	0.913283	0.94098	0.883968	0.889903	0.922539	0.875144	0.881599	0.886437	0.858595	0.916517	0.85136	0.859332	0.882856	0.857425	0.84957	0.823504	0.872545	1	0.900443	0.0596204
1046	0	20138	10651	0	0	118.518	8.22975	138.218	10.319	0	0	21.1711	4.44621	33.5865	7.55008	1046	26	30789	0.123156	125.333	12.9982	25.466	8.21747	0.939946	0.881094	0.906281	0.913995	0.94144	0.885121	0.890708	0.923106	0.875345	0.882913	0.886826	0.8593	0.917535	0.851895	0.8593	0.882945	0.858245	0.85045	0.823768	0.872454	1	0.901402	0.0593157
1048	0	18923	10049	0	0	126.301	9.29044	145.888	11.3856	0	0	25.645	5.70732	39.5268	9.33162	1048	28	28972	0.115888	133.095	13.7207	30.4599	9.75372	0.940598	0.883215	0.907773	0.91459	0.941892	0.886494	0.89143	0.923858	0.87569	0.883336	0.887132	0.859934	0.917627	0.852357	0.859554	0.88299	0.858812	0.850356	0.823899	0.872377	1	0.902279	0.058882
1054	0	20179	15130	0	0	107.353	7.08876	125.363	9.09914	0	0	15.7331	3.14008	25.0699	5.50338	1054	23	35309	0.141236	115.071	11.9844	19.734	6.32151	0.941516	0.883103	0.906072	0.912544	0.942989	0.886375	0.891826	0.910349	0.876731	0.879903	0.8641	0.858464	0.909796	0.855249	0.869509	0.884548	0.866181	0.856425	0.829349	0.877977	1	0.900897	0.0608219
1058	0	17824	13401	0	0	118.74	8.17066	136.689	10.2108	0	0	21.2843	4.42032	32.4897	7.32325	1058	27	31225	0.1249	126.443	12.7193	26.0934	8.05794	0.942434	0.885508	0.907062	0.913947	0.943683	0.887478	0.89281	0.911497	0.87747	0.88008	0.865268	0.858255	0.910697	0.855997	0.870104	0.885012	0.866934	0.856477	0.830056	0.877982	1	0.901968	0.060145
1060	0	16770	12660	0	0	124.242	9.09207	142.115	11.2075	0	0	24.4128	5.4063	36.5646	8.703	1060	29	29430	0.11772	131.931	13.3957	29.6402	9.24306	0.943306	0.886935	0.908104	0.91546	0.944309	0.888243	0.893051	0.912097	0.877846	0.880428	0.865545	0.858546	0.910788	0.85615	0.870693	0.885678	0.867074	0.856337	0.829986	0.877931	1	0.902751	0.0598545
1066	1	19377	16324	91.1658	0	106.709	6.86438	125.228	9.20543	9.53198	0	15.4425	3.00383	24.9992	5.54916	1066	23	35702	0.142808	115.176	12.225	19.8119	6.45328	0.943084	0.899936	0.90142	0.898759	0.938393	0.888578	0.896756	0.899908	0.871604	0.879306	0.855834	0.86484	0.901182	0.851227	0.872416	0.867739	0.86764	0.856605	0.840653	0.872612	1	0.900245	0.0611314
1070	1	17140	14504	109.183	0	119.416	8.03903	137.654	10.2684	16.3351	0	21.6359	4.413	33.1784	7.47725	1070	27	31645	0.12658	127.775	12.8809	26.9261	8.32177	0.944083	0.901517	0.90346	0.899889	0.939596	0.889461	0.898025	0.900316	0.87167	0.879144	0.855965	0.86535	0.902212	0.850735	0.872049	0.868036	0.868668	0.857039	0.84097	0.872571	1	0.901222	0.0607267
1072	1	16151	13728	118.903	0	128.132	9.14808	146.301	11.3122	21.0742	0	26.747	5.78196	39.8485	9.33224	1072	29	29880	0.11952	136.479	13.6389	32.7661	10.0358	0.945147	0.902544	0.904819	0.900586	0.940696	0.889759	0.898712	0.901255	0.871603	0.880054	0.856476	0.865763	0.902945	0.851272	0.872289	0.868474	0.869093	0.856693	0.840663	0.872774	1	0.902019	0.0603249
1078	1	22816	17288	95.5293	0	108.544	7.17372	125.531	9.25391	10.9605	0	16.2604	3.2405	25.1827	5.63092	1078	23	40105	0.16042	115.866	11.703	20.1064	6.25836	0.939097	0.898516	0.898629	0.910921	0.926019	0.886049	0.896908	0.896272	0.857487	0.886648	0.850904	0.866775	0.888268	0.839372	0.865715	0.853273	0.887034	0.82779	0.858721	0.875128	1	0.897739	0.0613727
1082	1	20182	15251	120.25	0	125.769	8.50397	142.458	10.4828	21.7954	0	25.2611	5.1595	36.7424	8.18047	1082	27	35434	0.141736	132.952	12.521	30.2026	8.73399	0.940029	0.899842	0.90011	0.91154	0.926836	0.885802	0.897401	0.897062	0.858413	0.88765	0.851611	0.867585	0.88837	0.839476	0.866512	0.853121	0.887354	0.828244	0.858497	0.875628	1	0.898533	0.0611321
1084	1	18962	14414	133.832	0	132.563	9.54944	149.078	11.5395	30.0038	0	29.6132	6.43944	42.1517	9.84966	1084	29	33377	0.133508	139.695	13.2753	35.028	10.1994	0.940708	0.901444	0.901534	0.91247	0.927899	0.886673	0.898268	0.897459	0.859499	0.888231	0.852159	0.868173	0.88931	0.840234	0.866405	0.853267	0.888037	0.829179	0.85857	0.875828	1	0.89946	0.0607756
1090	1	23981	15015	91.0462	0	109.68	7.39092	127.854	9.25134	9.49467	0	16.7825	3.4101	26.5849	5.82217	1090	22	38997	0.155988	116.677	12.032	20.5566	6.55416	0.931379	0.887658	0.894838	0.917442	0.934495	0.88294	0.888491	0.919263	0.875067	0.878401	0.869272	0.871503	0.899531	0.856822	0.840667	0.868875	0.873413	0.844629	0.843219	0.877388	1	0.898083	0.0621668
1094	1	21223	13334	107.688	0	121.729	8.54217	139.838	10.4573	15.6763	0	22.9378	4.86289	34.778	7.85927	1094	26	34558	0.138232	128.716	12.8346	27.506	8.46048	0.932447	0.889128	0.896421	0.918673	0.935167	0.884383	0.889519	0.920308	0.875846	0.879058	0.870985	0.872258	0.899459	0.857906	0.841368	0.869422	0.8733	0.844898	0.843075	0.877192	1	0.899158	0.0618315
1096	1	19920	12555	115.893	0	129.078	9.58746	147.229	11.5469	19.5203	0	27.3747	6.14845	40.6293	9.65045	1096	28	32476	0.129904	136.095	13.6408	32.4986	10.0428	0.933951	0.890796	0.897571	0.919633	0.935907	0.8849	0.889857	0.921096	0.876309	0.879388	0.871582	0.872629	0.899572	0.858465	0.841129	0.870119	0.873414	0.845932	0.842992	0.877356	1	0.900057	0.0614316
1102	5	23030	12441	91.0052	1.15125	110.228	7.47266	129.21	9.41966	9.48643	0.361194	17.0367	3.48593	27.4413	6.02375	1102	22	35476	0.141904	116.882	12.227	20.6844	6.72901	0.918945	0.903752	0.891081	0.913984	0.946076	0.872985	0.885965	0.909629	0.87383	0.897071	0.881836	0.874831	0.919072	0.843472	0.831788	0.868954	0.875493	0.85999	0.825262	0.859426	1	0.898228	0.0616116
1106	5	20339	11038	102.378	2.35981	120.24	8.4951	138.997	10.4959	13.5	0.950394	22.1141	4.71455	34.1677	7.77622	1106	26	31382	0.125528	126.834	12.8775	26.3523	8.29616	0.920448	0.905503	0.891928	0.91476	0.946849	0.874482	0.887356	0.90998	0.874036	0.897648	0.88264	0.875438	0.919189	0.844194	0.831767	0.868587	0.875629	0.860605	0.825378	0.860143	1	0.899203	0.0612594
1108	5	19076	10423	112.635	2.15993	129.102	9.52771	147.767	11.6157	17.9464	1.03371	27.3842	6.10484	41.0763	9.73387	1108	28	29504	0.118016	135.693	13.6395	32.2197	10.0216	0.921773	0.907419	0.893048	0.915503	0.947431	0.875475	0.887897	0.910605	0.875576	0.898726	0.883745	0.875881	0.919333	0.845021	0.832531	0.868611	0.875102	0.860629	0.825719	0.859968	1	0.900197	0.0610061
1114	0	21325	10710	0	0	110.172	7.54911	128.735	9.37712	0	0	17.016	3.51517	27.1406	5.94995	1114	22	32035	0.12814	116.378	12.0009	20.4009	6.54782	0.935399	0.896754	0.905993	0.921211	0.945013	0.893164	0.886983	0.904838	0.86624	0.896238	0.87484	0.868534	0.909864	0.858374	0.863493	0.880646	0.850351	0.846059	0.820743	0.84826	1	0.90261	0.0594175
1118	0	18919	9568	0	0	120.148	8.54971	138.635	10.4233	0	0	22.0684	4.73312	33.8973	7.66845	1118	26	28487	0.113948	126.357	12.6991	26.0414	8.11422	0.936673	0.897673	0.907186	0.921613	0.946098	0.894074	0.888037	0.904869	0.867097	0.89669	0.875891	0.869695	0.910099	0.85855	0.864236	0.880718	0.850616	0.84586	0.821006	0.847369	1	0.903437	0.0589976
1120	0	17810	9043	0	0	126.955	9.5031	145.51	11.4811	0	0	26.0582	5.87827	39.2356	9.323	1120	28	26853	0.107412	133.204	13.4603	30.4958	9.53792	0.937977	0.899229	0.908502	0.922187	0.946468	0.895021	0.888672	0.905523	0.867408	0.896678	0.876531	0.869475	0.910569	0.858749	0.864298	0.880944	0.850668	0.845883	0.821324	0.846814	1	0.904235	0.0586825
1126	0	21614	10936	0	0	108.813	7.21598	128.184	9.36385	0	0	16.3828	3.2921	26.798	5.90821	1126	22	32550	0.1302	115.321	12.1552	19.882	6.56699	0.937051	0.889939	0.882181	0.909002	0.938955	0.883026	0.871951	0.906897	0.872166	0.8847	0.869585	0.873257	0.893579	0.834424	0.858387	0.890922	0.86278	0.837926	0.836083	0.8602	1	0.895568	0.0626787
1130	0	19102	9763	0	0	123.3	8.41589	142.35	10.4867	0	0	23.815	4.91706	36.6593	8.14014	1130	26	28865	0.11546	129.743	12.8567	28.1593	8.67978	0.93823	0.891166	0.882782	0.911138	0.939806	0.883648	0.873099	0.907795	0.872787	0.886038	0.869825	0.873515	0.894838	0.8348	0.858895	0.891512	0.862879	0.837797	0.836446	0.86054	1	0.896542	0.0622741
1132	0	17926	9222	0	0	128.59	9.36007	147.466	11.5469	0	0	27.0495	5.95302	40.8214	9.63917	1132	28	27148	0.108592	135.002	13.53	31.7277	9.87443	0.939682	0.892902	0.883988	0.91154	0.940419	0.88408	0.874098	0.907912	0.873158	0.886935	0.870635	0.874337	0.895849	0.834721	0.859713	0.892165	0.862513	0.838736	0.835936	0.860855	1	0.897439	0.061966
1138	1	22653	12992	91.1311	0	109.174	7.23723	127.447	9.14517	9.52115	0	16.5453	3.31086	26.3258	5.71025	1138	22	35646	0.142584	115.834	11.8795	20.1098	6.40397	0.94573	0.89449	0.886158	0.909892	0.929193	0.879439	0.884096	0.909345	0.854388	0.88585	0.852003	0.855327	0.879285	0.846841	0.861401	0.870154	0.844821	0.842451	0.844106	0.868008	1	0.895528	0.0604147
1142	1	20044	11547	105.284	0	121.675	8.38238	139.793	10.248	14.6539	0	22.8953	4.75784	34.7219	7.66288	1142	26	31592	0.126368	128.297	12.6138	27.2177	8.26232	0.946869	0.895496	0.88763	0.910642	0.930156	0.880539	0.885319	0.909771	0.854583	0.886743	0.852542	0.856673	0.880365	0.847034	0.861911	0.869872	0.845277	0.843615	0.844312	0.867688	1	0.896452	0.0601167
1144	1	18760	10906	107.318	0	126.808	9.33811	145.005	11.3387	15.5159	0	25.9544	5.77016	38.8179	9.14571	1144	28	29667	0.118668	133.497	13.3942	30.6828	9.50142	0.947855	0.896805	0.888782	0.911653	0.931304	0.881619	0.886675	0.910692	0.85526	0.887265	0.853777	0.856979	0.881181	0.846901	0.862524	0.870597	0.846311	0.843395	0.844962	0.868119	1	0.897436	0.0597833
1150	0	19002	12334	0	0	108.048	7.17028	126.636	9.10115	0	0	16.0413	3.21405	25.8299	5.61274	1150	22	31336	0.125344	115.365	12.0931	19.8941	6.44465	0.940468	0.892169	0.883058	0.918097	0.920746	0.894291	0.882276	0.909689	0.854768	0.876516	0.849997	0.858549	0.876947	0.84513	0.844428	0.862187	0.858789	0.847508	0.837583	0.866623	1	0.894487	0.0641318
1154	0	16747	10947	0	0	119.755	8.29203	138.095	10.1693	0	0	21.836	4.56629	33.4824	7.45036	1154	26	27694	0.110776	127.004	12.7616	26.4396	8.18366	0.941341	0.893136	0.884867	0.91917	0.92186	0.895068	0.883368	0.909674	0.855294	0.876183	0.851159	0.859916	0.877988	0.84623	0.844948	0.863617	0.858832	0.848433	0.837347	0.866903	1	0.895419	0.0636873
1156	0	15683	10348	0	0	127.077	9.40761	145.183	11.2062	0	0	26.124	5.84376	38.9432	9.07958	1156	28	26031	0.104124	134.275	13.4817	31.2199	9.62827	0.942472	0.895125	0.886136	0.920403	0.923303	0.895682	0.884119	0.910511	0.855365	0.876647	0.851888	0.860551	0.879048	0.846894	0.844493	0.863567	0.859053	0.848335	0.838193	0.866467	1	0.896435	0.0633431
1162	0	20127	14248	0	0	107.603	7.00771	126.571	9.13318	0	0	15.837	3.11068	25.7931	5.60125	1162	23	34375	0.1375	115.465	12.2737	19.9637	6.53652	0.929847	0.88064	0.878618	0.917105	0.925469	0.888378	0.881236	0.90432	0.848175	0.890182	0.876029	0.882022	0.877789	0.831593	0.819142	0.871767	0.861673	0.845135	0.81616	0.859069	1	0.891442	0.0649649
1166	0	17787	12617	0	0	115.435	7.99623	134.284	10.1403	0	0	19.5668	4.08828	30.8223	7.00255	1166	27	30404	0.121616	123.257	12.8969	24.2376	7.80273	0.930996	0.883058	0.880114	0.917758	0.925881	0.88985	0.882154	0.906065	0.849214	0.891231	0.877121	0.882022	0.878256	0.831766	0.819793	0.871908	0.861975	0.845349	0.816258	0.858325	1	0.89257	0.0643921
1168	0	16649	11932	0	0	123.958	9.04611	142.644	11.233	0	0	24.2436	5.33272	36.9695	8.75868	1168	29	28581	0.114324	131.759	13.611	29.5564	9.3796	0.932298	0.885378	0.881775	0.918617	0.9267	0.890959	0.883069	0.907281	0.850443	0.891501	0.877541	0.882334	0.878101	0.832424	0.82023	0.871803	0.862741	0.845947	0.816714	0.858437	1	0.893699	0.0639656
1174	5	22315	15212	91.9557	0.63675	110.13	7.57029	127.272	9.24442	9.78219	0.201882	16.9983	3.53392	26.2277	5.75439	1174	22	37532	0.150128	117.075	11.8159	20.7381	6.43367	0.934549	0.885844	0.877638	0.926529	0.937453	0.885031	0.886337	0.90584	0.86381	0.881901	0.870364	0.894037	0.89409	0.841242	0.829759	0.888548	0.831597	0.85126	0.81661	0.84805	1	0.895833	0.0595169
1178	5	19805	13545	106.979	3.68442	123.156	8.69381	140.166	10.4855	15.4241	1.59918	23.7548	5.07931	35.023	7.92305	1178	26	33355	0.13342	130.061	12.6247	28.3294	8.45316	0.935557	0.887828	0.878744	0.927147	0.93776	0.885864	0.886914	0.906431	0.864353	0.882341	0.870904	0.894828	0.894873	0.842018	0.830475	0.888428	0.832079	0.851581	0.815905	0.848224	1	0.896687	0.0592966
1180	5	18559	12777	114.351	5.68937	130.545	9.7285	147.465	11.5995	18.8924	2.76537	28.3179	6.38586	40.8278	9.72238	1180	29	31341	0.125364	137.44	13.4204	33.4164	10.0252	0.936808	0.888884	0.880285	0.928273	0.938659	0.887001	0.888293	0.907262	0.86465	0.882805	0.871191	0.89493	0.895201	0.842586	0.831291	0.888772	0.83228	0.851329	0.816454	0.847676	1	0.897635	0.0590958
1186	1	22688	10408	90.4159	0	110.245	7.58195	129.107	9.40557	9.2997	0	17.0514	3.53999	27.3761	6.01474	1186	21	33097	0.132388	116.176	11.9978	20.298	6.55369	0.935674	0.89354	0.886047	0.899795	0.937517	0.879778	0.888615	0.915808	0.859791	0.887724	0.879611	0.888661	0.885518	0.840741	0.867949	0.888645	0.831359	0.851437	0.836058	0.83784	1	0.896439	0.0595941
1190	1	20051	9252	115.363	0	124.598	8.77556	143.295	10.607	19.2549	0	24.5931	5.23645	37.3974	8.35078	1190	25	29304	0.117216	130.501	12.7966	28.6356	8.72936	0.93721	0.895048	0.887217	0.9016	0.938575	0.880272	0.888872	0.916547	0.860139	0.887251	0.879743	0.888206	0.885835	0.840687	0.867578	0.888496	0.831559	0.850857	0.836439	0.838281	1	0.897313	0.0592555
1192	1	18817	8766	121.285	0	133.28	9.84384	151.841	11.7486	22.3602	0	30.1181	6.73421	44.5277	10.4014	1192	27	27584	0.110336	139.178	13.5893	34.6971	10.5042	0.938153	0.896099	0.889175	0.903187	0.939276	0.880746	0.889682	0.916763	0.860082	0.887417	0.880293	0.887997	0.886565	0.84094	0.868112	0.888595	0.832131	0.851834	0.836282	0.838221	1	0.89816	0.0589344
1198	1	21207	11048	90.1462	0	109.446	7.49021	128.972	9.41005	9.21708	0	16.6827	3.44786	27.2916	6.00761	1198	22	32256	0.129024	116.133	12.3731	20.3161	6.74734	0.946863	0.897802	0.885169	0.911458	0.944863	0.862739	0.87717	0.902731	0.875512	0.890377	0.848555	0.866846	0.883417	0.849795	0.853857	0.88644	0.846664	0.832527	0.846308	0.844029	1	0.896826	0.0602064
1202	1	18829	9728	106.227	0	119.85	8.53109	139.065	10.4131	15.0492	0	21.9057	4.7064	34.2082	7.72279	1202	26	28558	0.114232	126.395	12.9561	26.0962	8.30173	0.947475	0.899153	0.886722	0.912792	0.945847	0.863418	0.8783	0.903635	0.876094	0.890871	0.849324	0.866727	0.884428	0.850112	0.854524	0.886232	0.846961	0.832831	0.847468	0.842408	1	0.897731	0.059883
1204	1	17682	9163	120.636	0	127.219	9.52315	146.342	11.4468	22.0047	0	26.2205	5.92493	39.8978	9.41737	1204	28	26846	0.107384	133.746	13.6629	30.8886	9.76989	0.948111	0.90086	0.888289	0.914252	0.946621	0.864263	0.879665	0.903766	0.876201	0.891176	0.849866	0.866926	0.884843	0.850872	0.855602	0.886743	0.846905	0.833402	0.847482	0.843068	1	0.89866	0.0594891
1210	1	21017	12106	94.6652	0	109.628	7.48254	128.138	9.32304	10.667	0	16.7647	3.46349	26.7654	5.87085	1210	22	33124	0.132496	116.392	12.1143	20.4195	6.58819	0.954867	0.89091	0.890533	0.921432	0.954036	0.876993	0.894759	0.893265	0.867392	0.881989	0.842954	0.849505	0.873053	0.85352	0.849882	0.882849	0.84392	0.844342	0.859513	0.835044	1	0.899436	0.0600025
1214	0	18639	10764	0	0	121.164	8.61252	139.617	10.4475	0	0	22.6299	4.87171	34.615	7.81874	1214	26	29403	0.117612	127.919	12.8843	27.0175	8.41184	0.955243	0.892154	0.891933	0.921573	0.954341	0.87855	0.895368	0.893667	0.867718	0.881985	0.843962	0.8509	0.873499	0.854437	0.849403	0.88258	0.843927	0.844489	0.860014	0.835	1	0.900113	0.0597064
1216	0	17563	10190	0	0	131.099	9.7604	149.521	11.606	0	0	28.6775	6.47358	42.532	9.99475	1216	28	27753	0.111012	137.863	13.7333	33.7644	10.3826	0.956185	0.893201	0.893489	0.922315	0.954942	0.879346	0.895921	0.894642	0.868285	0.882643	0.843891	0.851638	0.873707	0.855133	0.849638	0.883238	0.843711	0.844521	0.860411	0.835459	1	0.900916	0.0594069
1222	43	26928	11268	93.0542	2.20344	112.696	7.78964	131.191	9.49239	10.1509	0.73681	18.2118	3.80515	28.7108	6.25601	1222	21	38239	0.152956	118.124	11.8766	21.2965	6.69094	0.945435	0.880096	0.897827	0.922304	0.951241	0.871649	0.88024	0.894846	0.854023	0.887392	0.850728	0.865072	0.901671	0.861071	0.842033	0.87956	0.84929	0.841549	0.833259	0.832396	1	0.896909	0.0610864
1226	38	23874	9999	106.123	3.98278	123.012	8.87544	141.226	10.5375	15.0682	1.70198	23.6872	5.17227	35.8159	8.04983	1226	25	33911	0.135644	128.363	12.5585	27.2538	8.2875	0.946566	0.881838	0.899679	0.923108	0.9518	0.872372	0.881086	0.895388	0.853882	0.888148	0.851685	0.865383	0.902377	0.86093	0.842529	0.880349	0.850476	0.841585	0.83296	0.832341	1	0.897855	0.0607477
1228	34	22440	9409	112.913	5.74552	128.995	9.83031	147.069	11.4619	18.1987	2.79498	27.3458	6.31174	40.4874	9.53159	1228	27	31883	0.127532	134.311	13.2375	31.2143	9.53673	0.947511	0.883668	0.90095	0.923956	0.952388	0.873679	0.882226	0.895916	0.853794	0.889157	0.852868	0.865461	0.902534	0.861086	0.842502	0.880987	0.85072	0.841844	0.833014	0.832779	1	0.898777	0.0604286
1234	1	27388	8156	91.052	0	112.028	7.9428	130.579	9.38399	9.49648	0	17.9044	3.84227	28.3064	6.11977	1234	20	35545	0.14218	116.284	11.3876	20.291	6.25317	0.920172	0.896286	0.88267	0.918244	0.941525	0.882712	0.874722	0.916528	0.867759	0.885146	0.875215	0.885722	0.890421	0.834098	0.828387	0.8743	0.841258	0.841525	0.834126	0.844169	1	0.894734	0.0626144
1238	1	24210	7262	105.108	0	125.039	9.08471	143.434	10.4965	14.5807	0	24.8781	5.48836	37.4914	8.26098	1238	24	31473	0.125892	129.283	12.206	27.7882	8.19522	0.921599	0.898071	0.884409	0.919073	0.941887	0.882963	0.87448	0.916929	0.868999	0.8856	0.875957	0.885759	0.890795	0.834684	0.829076	0.874702	0.841658	0.841801	0.83524	0.844867	1	0.89565	0.0621347
1240	1	22714	6845	113.593	0	131.733	10.1189	149.954	11.4928	18.3861	0	29.1247	6.79824	42.8807	9.89656	1240	26	29560	0.11824	135.952	12.9754	32.3097	9.58487	0.923325	0.900321	0.885825	0.919773	0.942845	0.88432	0.875863	0.918065	0.869334	0.886417	0.876049	0.886722	0.891458	0.835538	0.828907	0.87544	0.842777	0.842997	0.835758	0.844807	1	0.896869	0.0616359
1246	1	21332	9974	90.5224	0	108.194	7.12932	129.537	9.44809	9.33244	0	16.1031	3.20481	27.6499	6.076	1246	21	31307	0.125228	114.993	12.7269	19.7815	6.90702	0.939279	0.902434	0.878781	0.909876	0.933673	0.892436	0.888955	0.915706	0.863465	0.880841	0.852844	0.886335	0.883429	0.852253	0.86059	0.87851	0.827946	0.834238	0.839541	0.841809	1	0.897511	0.0605107
1250	1	18936	8880	100.286	0	120.398	8.27268	141.724	10.5921	12.6727	0	22.1837	4.61197	36.1969	8.15981	1250	25	27817	0.111268	127.205	13.4634	26.6567	8.85529	0.940145	0.903279	0.880271	0.911205	0.933853	0.89226	0.889852	0.916508	0.864579	0.882374	0.853417	0.886257	0.883417	0.852986	0.861524	0.879157	0.828414	0.834148	0.839523	0.841248	1	0.898294	0.0602876
1252	1	17810	8379	104.994	0	127.227	9.28766	148.423	11.6722	14.5336	0	26.2048	5.78958	41.6247	9.88371	1252	27	26190	0.10476	134.008	14.1431	31.1376	10.2855	0.941123	0.904563	0.881252	0.912199	0.934612	0.89328	0.890798	0.916705	0.865483	0.883391	0.854009	0.886712	0.883639	0.852787	0.86197	0.879821	0.828942	0.834593	0.840512	0.841447	1	0.899151	0.059995
1258	0	19314	14797	0	0	107.812	7.17858	125.78	9.06368	0	0	15.938	3.20623	25.3136	5.48761	1258	23	34111	0.136444	115.606	12.0048	20.0051	6.36187	0.949166	0.888614	0.880068	0.907215	0.94191	0.87548	0.879452	0.90783	0.863241	0.88876	0.84464	0.879496	0.877561	0.845138	0.860793	0.883058	0.844757	0.828164	0.832664	0.828692	1	0.895215	0.0608853
1262	0	17114	13166	0	0	122.489	8.39029	140.119	10.2322	0	0	23.3526	4.83297	34.9599	7.68456	1262	27	30280	0.12112	130.155	12.7157	28.3995	8.48456	0.950231	0.890869	0.881622	0.908042	0.942652	0.875974	0.881192	0.907959	0.8643	0.889333	0.844584	0.880086	0.878831	0.844534	0.860485	0.882678	0.845476	0.828352	0.833438	0.828385	1	0.896212	0.0605423
1264	0	16060	12432	0	0	129.696	9.43031	147.175	11.2993	0	0	27.7491	6.09393	40.5528	9.39613	1264	29	28492	0.113968	137.322	13.4527	33.3357	9.9887	0.951478	0.892286	0.882915	0.909097	0.942826	0.877088	0.881862	0.908606	0.865138	0.89025	0.844202	0.880598	0.87937	0.845571	0.860768	0.88316	0.844904	0.828917	0.833216	0.828303	1	0.897094	0.0601175
1270	0	18348	13692	0	0	106.969	6.96899	125.643	9.2964	0	0	15.5603	3.06035	25.2529	5.64571	1270	23	32040	0.12816	114.95	12.2508	19.7023	6.47883	0.944616	0.885752	0.893649	0.902419	0.938904	0.859644	0.883567	0.892853	0.867634	0.880228	0.843883	0.863374	0.884332	0.854682	0.856102	0.885596	0.858349	0.816901	0.856336	0.83299	1	0.893383	0.0617761
1274	0	16205	12138	0	0	124.751	8.3474	143.334	10.5788	0	0	24.6486	4.98104	37.4244	8.35949	1274	27	28343	0.113372	132.709	13.1269	30.1199	9.16936	0.945719	0.887821	0.895442	0.903362	0.939209	0.8618	0.884345	0.893607	0.868521	0.880799	0.843894	0.864446	0.885122	0.855696	0.856208	0.88618	0.858748	0.816957	0.855855	0.833539	1	0.894495	0.0614532
1276	0	15260	11457	0	0	131.087	9.39734	149.611	11.6487	0	0	28.6355	6.21019	42.6127	10.0309	1276	29	26717	0.106868	139.031	13.8808	34.6293	10.6314	0.946963	0.88934	0.8972	0.903189	0.939888	0.863364	0.885709	0.894056	0.869428	0.881424	0.844107	0.864637	0.885915	0.856271	0.856196	0.886383	0.859153	0.817214	0.85644	0.833215	1	0.895433	0.0610742
1282	5	21497	15461	92.4048	0.948361	108.699	7.2044	126.651	9.28293	9.92727	0.303572	16.3308	3.2686	25.8552	5.73361	1282	23	36963	0.147852	116.206	12.0301	20.3138	6.48454	0.947718	0.896626	0.892419	0.904337	0.945215	0.880205	0.894908	0.90807	0.856451	0.882626	0.843776	0.864757	0.893285	0.861186	0.837067	0.873319	0.858791	0.825055	0.861835	0.844642	1	0.898349	0.0591544
1286	3	18992	13734	102.05	5.37098	119.106	8.21603	136.976	10.2917	13.4604	2.12898	21.4826	4.4731	32.7003	7.43571	1286	27	32729	0.130916	126.603	12.7057	26.1891	8.09143	0.948364	0.897583	0.894192	0.905405	0.946454	0.881848	0.895658	0.908644	0.856962	0.882658	0.844465	0.864325	0.89436	0.861591	0.837957	0.873216	0.858642	0.824391	0.862217	0.84445	1	0.89922	0.0586586
1288	2	17893	12917	105.48	4.29817	124.576	9.15384	142.515	11.3141	14.8081	1.79444	24.6119	5.46363	36.8815	8.84952	1288	29	30812	0.123248	132.095	13.4431	29.7549	9.31838	0.949435	0.899065	0.89496	0.906546	0.947277	0.882448	0.896647	0.909045	0.857507	0.883195	0.844703	0.864809	0.895398	0.861401	0.838115	0.873767	0.858805	0.824095	0.862554	0.845077	1	0.900047	0.0584109
1294	14	26080	13617	93.4531	1.96148	111.779	7.74124	129.215	9.41918	10.2778	0.663039	17.7738	3.72292	27.4451	6.04696	1294	22	39711	0.158844	117.752	11.7675	21.0875	6.53863	0.949712	0.894173	0.894425	0.924996	0.94227	0.891025	0.885397	0.899058	0.870099	0.877162	0.858364	0.862179	0.881557	0.847763	0.830752	0.874128	0.836066	0.813805	0.837048	0.838559	1	0.899372	0.0571281
1298	11	23159	12113	111.199	4.44862	127.246	8.9675	144.499	10.6253	17.3366	2.2097	26.1883	5.58401	38.3359	8.51967	1298	26	35283	0.141132	133.164	12.6015	30.3559	8.87146	0.950217	0.89614	0.894949	0.925786	0.942678	0.891903	0.885412	0.900221	0.871284	0.877802	0.858303	0.86203	0.881175	0.847519	0.830669	0.874968	0.836366	0.81372	0.837471	0.838662	1	0.900054	0.0569541
1300	11	21718	11414	116.743	7.10075	133.201	9.95534	150.359	11.6774	20.1725	3.77599	30.0763	6.80671	43.2495	10.1969	1300	28	33143	0.132572	139.104	13.3624	34.6097	10.2673	0.95094	0.897399	0.896102	0.926666	0.943246	0.892436	0.886266	0.901819	0.871858	0.878179	0.858492	0.862701	0.881182	0.848158	0.830854	0.875162	0.836708	0.81438	0.837266	0.838292	1	0.900834	0.0566592
1306	8	27059	9193	92.8024	2.90427	113.294	7.99076	131.99	9.55088	10.0817	0.969202	18.5126	3.94118	29.2356	6.35568	1306	21	36260	0.14504	118.03	11.7072	21.2294	6.6045	0.942181	0.890692	0.875745	0.918781	0.941823	0.883287	0.883839	0.881936	0.885935	0.892333	0.855612	0.885494	0.885438	0.844774	0.850731	0.871084	0.838196	0.826296	0.828047	0.8484	1	0.896028	0.061555
1310	7	23956	8171	110.383	5.20799	127.022	9.19123	145.671	10.8466	16.9897	2.45046	26.0713	5.70206	39.2863	8.78152	1310	25	32134	0.128536	131.76	12.6073	29.4296	8.77468	0.943704	0.891844	0.877031	0.920365	0.942537	0.883426	0.885184	0.882959	0.885993	0.892979	0.854998	0.885775	0.88548	0.845895	0.850734	0.871507	0.837711	0.827255	0.82783	0.848587	1	0.896933	0.0612687
1312	6	22516	7716	119.501	8.19355	134.201	10.2542	152.757	11.9458	21.6965	4.65707	30.7788	7.118	45.3513	10.6674	1312	27	30238	0.120952	138.933	13.4253	34.4956	10.3518	0.944854	0.893677	0.878431	0.921291	0.943449	0.884996	0.886004	0.883888	0.886137	0.893594	0.856158	0.886319	0.885508	0.846352	0.850536	0.872247	0.837473	0.827419	0.828345	0.848948	1	0.897958	0.0608885
1318	2	27196	7299	95.3031	3.77573	112.34	7.89604	132.287	9.58658	10.9338	1.28851	18.049	3.84079	29.4351	6.44697	1318	20	34497	0.137988	116.559	11.6189	20.4577	6.48501	0.941082	0.90147	0.873453	0.907572	0.938487	0.881366	0.893802	0.887164	0.862916	0.882381	0.840493	0.87625	0.884584	0.837421	0.841435	0.876641	0.848364	0.85261	0.831188	0.851146	1	0.894477	0.0621739
1322	2	24040	6504	112.275	3.37039	125.598	9.03595	145.349	10.6761	17.8035	1.59252	25.2041	5.49104	39.0113	8.65038	1322	24	30546	0.122184	129.803	12.4064	28.1435	8.46271	0.942644	0.903081	0.874681	0.90917	0.939665	0.882963	0.894422	0.888414	0.863828	0.882718	0.841943	0.877398	0.885271	0.837982	0.842222	0.876563	0.848376	0.853352	0.83042	0.851437	1	0.895676	0.061806
1324	2	22588	6165	118.585	6.62471	130.27	9.97752	149.926	11.7074	21.0998	3.49197	28.1661	6.52911	42.8864	10.1426	1324	26	28755	0.11502	134.484	13.1408	31.3216	9.59408	0.94354	0.904538	0.876734	0.910989	0.940723	0.884055	0.894888	0.889167	0.865571	0.882438	0.841941	0.877673	0.885985	0.83895	0.842879	0.876908	0.848826	0.853278	0.830082	0.8518	1	0.896745	0.0614291
1330	2	24914	8740	91.298	0.779737	111.566	7.78889	131.16	9.4181	9.57541	0.244216	17.6765	3.72759	28.683	6.1742	1330	21	33656	0.134624	116.653	11.9075	20.5343	6.59404	0.942625	0.913582	0.876426	0.884315	0.930458	0.876619	0.88632	0.900969	0.859119	0.866354	0.856682	0.866993	0.896244	0.840846	0.854781	0.878833	0.854305	0.847947	0.833507	0.838171	1	0.893726	0.0618254
1334	2	22020	7761	110.875	1.01446	126.431	9.03618	145.871	10.7707	17.1073	0.467412	25.7013	5.55868	39.4376	8.74814	1334	25	29783	0.119132	131.496	12.7846	29.2802	8.8968	0.943441	0.914532	0.876842	0.886244	0.931152	0.878102	0.88752	0.90095	0.860088	0.867743	0.857452	0.866938	0.897374	0.84189	0.854968	0.878773	0.856109	0.848068	0.834721	0.837441	1	0.894622	0.061523
1336	1	20736	7328	117.103	0	135.053	10.1552	154.319	12.0037	20.1355	0	31.3488	7.12622	46.7412	10.9383	1336	27	28065	0.11226	140.082	13.618	35.3675	10.6995	0.94429	0.915589	0.878122	0.887707	0.931872	0.880082	0.888188	0.90139	0.860663	0.868787	0.857759	0.8677	0.897559	0.842508	0.854677	0.879672	0.856779	0.848904	0.835347	0.837627	1	0.895561	0.0611888
1342	7	25192	9445	93.1047	1.43768	110.532	7.60457	130.657	9.26396	10.1575	0.465122	17.1849	3.57542	28.3451	6.01983	1342	21	34644	0.138576	116.015	12.0774	20.2261	6.62517	0.938142	0.900473	0.897443	0.907185	0.935819	0.867668	0.872676	0.90411	0.867755	0.865099	0.84371	0.871507	0.892694	0.841646	0.842498	0.881264	0.869646	0.805435	0.834921	0.841618	1	0.894539	0.0607901
1346	7	22253	8463	109.793	2.83488	124.025	8.70437	143.931	10.4934	16.6426	1.32445	24.2543	5.14603	37.8753	8.27033	1346	25	30723	0.122892	129.505	12.8211	28.0047	8.66473	0.939264	0.90167	0.898659	0.90787	0.936741	0.869007	0.873434	0.904176	0.867982	0.864678	0.844904	0.87192	0.893174	0.84204	0.843456	0.881587	0.869918	0.80648	0.835156	0.842561	1	0.895378	0.0605882
1348	7	20903	7985	119.296	3.93952	132.335	9.78369	152.105	11.5945	21.3516	2.11279	29.4853	6.58444	44.7346	10.2287	1348	27	28895	0.11558	137.795	13.5882	33.6974	10.3351	0.940907	0.902751	0.900173	0.909517	0.937134	0.869978	0.874096	0.904707	0.868749	0.865098	0.845475	0.872971	0.893303	0.842239	0.843658	0.881571	0.8706	0.807095	0.836114	0.842516	1	0.896373	0.0603124
1354	0	23516	11870	0	0	109.236	7.42264	127.605	9.12956	0	0	16.584	3.4014	26.4205	5.69391	1354	22	35386	0.141544	115.397	11.8233	19.8836	6.33506	0.950362	0.886862	0.881422	0.919813	0.93513	0.881902	0.870486	0.907704	0.864537	0.871898	0.84337	0.860255	0.873792	0.842197	0.853996	0.875049	0.850449	0.817301	0.823857	0.829043	1	0.894154	0.0596997
1358	0	20713	10563	0	0	122.767	8.54345	140.918	10.3207	0	0	23.5213	4.9391	35.5621	7.84193	1358	26	31276	0.125104	128.897	12.5699	27.5879	8.32784	0.951336	0.888701	0.882961	0.920514	0.935845	0.883761	0.872218	0.907949	0.865568	0.873098	0.844609	0.860084	0.8746	0.842579	0.854489	0.874904	0.850668	0.818231	0.823747	0.829454	1	0.895241	0.0592161
1360	0	19436	9968	0	0	129.737	9.52854	147.813	11.4615	0	0	27.7845	6.1617	41.0947	9.60627	1360	28	29404	0.117616	135.865	13.3328	32.2967	9.80191	0.952285	0.890253	0.88442	0.921133	0.936318	0.884778	0.872806	0.908295	0.866073	0.87301	0.84463	0.860767	0.875034	0.842845	0.855292	0.875816	0.851279	0.818749	0.82385	0.829343	1	0.896051	0.0588266
1366	2	19319	13398	92.2012	0.377601	107.211	7.13496	127.297	9.39509	9.85947	0.120599	15.6739	3.14929	26.256	5.83002	1366	23	32719	0.130876	115.435	12.7981	20.0068	6.84523	0.946835	0.891989	0.887787	0.931049	0.93759	0.874706	0.875714	0.888505	0.885739	0.885693	0.844051	0.85186	0.874935	0.85921	0.860952	0.878465	0.84917	0.829961	0.814542	0.832819	1	0.896927	0.0615819
1370	2	17139	11945	110.195	2.96995	119.45	8.28461	139.427	10.4942	16.8279	1.35207	21.6718	4.54613	34.4809	7.81954	1370	27	29086	0.116344	127.654	13.501	26.9319	8.77518	0.947776	0.892887	0.888434	0.932321	0.938132	0.87604	0.876814	0.8895	0.88601	0.886526	0.843894	0.852541	0.875576	0.858746	0.860586	0.8791	0.849567	0.830245	0.814172	0.83358	1	0.897698	0.0612444
1372	2	16162	11273	117.876	5.0022	124.992	9.24107	145.041	11.5046	20.6447	2.60436	24.8635	5.56468	38.8672	9.298	1372	29	27437	0.109748	133.229	14.2126	30.6168	10.0615	0.94901	0.893811	0.889274	0.933065	0.93835	0.8769	0.877665	0.890203	0.886722	0.88705	0.843587	0.852699	0.876007	0.859022	0.861446	0.878886	0.849838	0.830576	0.814885	0.833309	1	0.898406	0.0608764
1378	2	19528	15761	90.2839	0.0154288	107.741	7.16092	125.029	9.12959	9.25921	0.00472617	15.906	3.19593	24.8753	5.48981	1378	23	35291	0.141164	115.461	11.8109	19.9113	6.24498	0.946119	0.901519	0.891785	0.916168	0.935153	0.859157	0.891672	0.895611	0.879218	0.888413	0.839052	0.864215	0.882959	0.850316	0.847114	0.877348	0.85298	0.813919	0.818226	0.842694	1	0.896841	0.0623447
1382	2	17272	13991	103.84	4.31451	118.877	8.24957	135.993	10.2191	14.1339	1.7461	21.3628	4.47696	32.0047	7.2832	1382	27	31265	0.12506	126.535	12.5216	26.1246	7.9258	0.947241	0.902143	0.893491	0.917624	0.93651	0.860707	0.892963	0.896098	0.87985	0.889333	0.838861	0.864609	0.883304	0.85036	0.847065	0.877675	0.852887	0.814537	0.817895	0.841852	1	0.8978	0.0618887
1384	2	16179	13203	111.33	6.65707	126.402	9.26045	143.279	11.3052	17.4969	3.0958	25.7027	5.68799	37.4674	8.95619	1384	29	29384	0.117536	133.984	13.2347	30.9884	9.38689	0.948458	0.903247	0.895198	0.918459	0.937636	0.861387	0.89382	0.897274	0.880411	0.89011	0.839198	0.865335	0.883984	0.851143	0.84723	0.87774	0.85339	0.814389	0.818779	0.842908	1	0.898775	0.061428
1390	9	23345	14848	92.1118	1.80555	109.521	7.30058	127.775	9.35936	9.84172	0.580465	16.7052	3.36469	26.5466	5.90603	1390	22	38202	0.152808	116.612	12.0799	20.5287	6.59638	0.93855	0.9124	0.875517	0.896406	0.93766	0.863698	0.899861	0.88744	0.858319	0.866185	0.840349	0.860989	0.877179	0.842351	0.85917	0.868777	0.859445	0.817941	0.807392	0.849327	1	0.892118	0.0623194
1394	9	20596	13187	105.274	3.09008	119.464	8.33419	137.563	10.3965	14.6873	1.28538	21.6829	4.56858	33.1276	7.57971	1394	26	33792	0.135168	126.523	12.7504	26.1472	8.14488	0.939764	0.913974	0.877353	0.896987	0.938639	0.864879	0.900361	0.888568	0.859848	0.867158	0.841087	0.862319	0.878063	0.843232	0.85902	0.869925	0.859242	0.818226	0.807321	0.849609	1	0.89322	0.0617457
1396	9	19283	12481	112.124	4.55512	127.135	9.32124	145.042	11.5421	17.7713	2.1293	26.1513	5.79693	38.8739	9.38559	1396	28	31773	0.127092	134.165	13.4786	31.1466	9.67721	0.940877	0.915541	0.87856	0.898546	0.939493	0.866207	0.901174	0.889592	0.860636	0.867922	0.841595	0.863028	0.878482	0.84394	0.859236	0.870047	0.859676	0.818509	0.808422	0.849636	1	0.894271	0.0612988
1402	13	28585	11972	93.842	3.44415	111.995	7.71668	129.919	9.4749	10.4346	1.19658	17.8739	3.71975	27.8946	6.13922	1402	21	40570	0.16228	117.279	11.6381	20.8286	6.46459	0.937713	0.901541	0.884816	0.906187	0.940905	0.87105	0.879517	0.89804	0.868499	0.87052	0.838772	0.866342	0.882573	0.848312	0.862978	0.882278	0.855842	0.838489	0.821691	0.84894	1	0.894221	0.0609665
1406	12	25305	10656	114.046	5.21465	126.747	8.89692	144.622	10.6383	18.7235	2.69106	25.8796	5.48808	38.4334	8.54786	1406	25	35973	0.143892	132.038	12.4869	29.5959	8.70192	0.938551	0.903289	0.886387	0.907041	0.941359	0.871876	0.880077	0.898827	0.869346	0.871223	0.838601	0.866414	0.883232	0.848956	0.863147	0.882815	0.856323	0.838004	0.821533	0.848706	1	0.895081	0.0606551
1408	9	23779	10026	125.052	8.17442	137.044	10.0302	154.828	11.9138	24.8166	5.11851	32.7213	7.24247	47.1862	10.9692	1408	27	33814	0.135256	142.314	13.375	37.0081	10.7819	0.940099	0.904359	0.888168	0.908071	0.94208	0.872523	0.880759	0.899391	0.87032	0.871902	0.838765	0.866786	0.883746	0.849249	0.863518	0.883051	0.856494	0.837893	0.821775	0.84879	1	0.896023	0.0602976
1414	20	27967	9395	93.4676	2.49046	113.569	8.10568	132.666	9.69646	10.2908	0.834757	18.6538	4.03084	29.6955	6.54569	1414	21	37382	0.149528	118.358	11.9051	21.4244	6.77693	0.940239	0.898949	0.871128	0.907068	0.935089	0.866286	0.879915	0.909168	0.870111	0.877227	0.833369	0.85588	0.866326	0.850302	0.857324	0.869737	0.863865	0.826748	0.813573	0.846156	1	0.891733	0.0622482
1418	19	24685	8293	109.896	5.25867	126.941	9.27296	145.784	10.9267	16.77	2.4627	26.0297	5.75511	39.3873	8.92137	1418	25	32997	0.131988	131.667	12.705	29.3815	8.85678	0.941373	0.901006	0.872549	0.908158	0.935479	0.867655	0.880413	0.909825	0.869912	0.877549	0.833621	0.856335	0.866609	0.850592	0.858093	0.870018	0.864442	0.826136	0.813998	0.846047	1	0.892664	0.0619341
1420	18	23198	7842	117.651	5.808	134.548	10.3399	153.312	11.9584	20.5675	3.10537	31.0236	7.21365	45.8412	10.7768	1420	27	31058	0.124232	139.276	13.5163	34.7589	10.476	0.942897	0.902505	0.874139	0.90975	0.936458	0.868601	0.881238	0.910732	0.871144	0.877761	0.833714	0.856929	0.866685	0.851375	0.858603	0.869422	0.864544	0.825906	0.813929	0.845998	1	0.893736	0.0614963
1426	0	21647	7493	0	0	109.125	7.43811	128.327	9.14207	0	0	16.5352	3.40152	26.867	5.80342	1426	21	29140	0.11656	114.062	11.5334	19.1919	6.13563	0.937594	0.897032	0.888933	0.915563	0.935364	0.876338	0.844389	0.898301	0.865666	0.878552	0.840803	0.855594	0.873061	0.848868	0.861084	0.884986	0.842793	0.821757	0.798747	0.84662	1	0.891921	0.0617477
1430	0	19077	6652	0	0	121.594	8.60692	140.682	10.2114	0	0	22.8679	4.88726	35.3758	7.76752	1430	25	25729	0.102916	126.529	12.3179	26.1017	7.95608	0.938144	0.898189	0.890338	0.915718	0.936239	0.877026	0.846205	0.898383	0.865949	0.879086	0.841171	0.855824	0.872809	0.848809	0.860916	0.885635	0.843484	0.822807	0.798885	0.846632	1	0.892618	0.0615482
1432	0	17934	6261	0	0	128.065	9.63011	147.158	11.3177	0	0	26.7492	6.08165	40.5424	9.45787	1432	27	24195	0.09678	133.006	13.1074	30.3185	9.33035	0.939099	0.899587	0.891899	0.916801	0.936598	0.877847	0.846518	0.898905	0.866605	0.879727	0.84193	0.855445	0.873383	0.848481	0.860674	0.885844	0.843728	0.822794	0.800083	0.846167	1	0.893421	0.0612101
1438	10	20445	12664	93.2625	3.13551	107.603	6.81497	128.827	9.52017	10.2365	1.06331	15.8262	3.03326	27.2111	6.06495	1438	22	33119	0.132476	115.714	13.0325	20.1778	7.0979	0.937543	0.907772	0.888523	0.905538	0.94479	0.873139	0.875102	0.894879	0.874453	0.885157	0.82187	0.851399	0.882288	0.852924	0.869335	0.885126	0.857574	0.802138	0.79234	0.836167	1	0.894659	0.0594267
1442	6	18143	11288	110.453	4.06009	121.361	7.99518	142.451	10.7152	16.9771	1.84506	22.6921	4.51409	36.7619	8.33099	1442	26	29437	0.117748	129.446	13.7348	28.0862	9.27335	0.938632	0.909892	0.889782	0.907226	0.945494	0.873187	0.876244	0.895692	0.874614	0.885671	0.821959	0.8526	0.882546	0.853246	0.870095	0.88579	0.858121	0.802833	0.792625	0.835972	1	0.895667	0.0589587
1444	6	17064	10641	114.941	5.3794	126.33	8.98246	147.352	11.7067	19.1685	2.63876	25.6359	5.50861	40.749	9.75368	1444	28	27711	0.110844	134.4	14.3848	31.4379	10.4533	0.940096	0.911335	0.890874	0.908069	0.945762	0.874147	0.877233	0.896106	0.875302	0.886218	0.822255	0.852928	0.883584	0.854119	0.870683	0.885551	0.858594	0.80302	0.792591	0.836004	1	0.896558	0.0586064
1450	1	25837	14015	90.0883	0	110.65	7.688	126.319	8.88795	9.19943	0	17.2443	3.62028	25.6213	5.4468	1450	22	39853	0.159412	116.16	11.0497	20.19	5.91038	0.934961	0.906707	0.88716	0.903759	0.949	0.86124	0.887298	0.90761	0.8605	0.870449	0.823915	0.846147	0.88159	0.844466	0.865744	0.875944	0.861278	0.805059	0.79531	0.83739	1	0.893193	0.0608278
1454	0	22793	12404	0	0	125.857	8.93326	141.3	10.1289	0	0	25.3489	5.42448	35.8276	7.76117	1454	26	35197	0.140788	131.3	11.9272	29.0418	8.08347	0.936188	0.90833	0.888613	0.905731	0.949356	0.862403	0.888229	0.907932	0.860855	0.871949	0.824346	0.846024	0.881552	0.844561	0.865827	0.876921	0.861693	0.805452	0.794698	0.837614	1	0.894208	0.0604593
1456	0	21369	11696	0	0	134.814	10.0495	150.156	11.2364	0	0	31.1747	7.01834	43.0193	9.71796	1456	28	33065	0.13226	140.241	12.796	35.3644	9.86463	0.937018	0.910343	0.890186	0.90685	0.949826	0.862664	0.888613	0.908226	0.861712	0.872947	0.824648	0.846182	0.881854	0.845229	0.866112	0.877	0.862105	0.806276	0.794465	0.837154	1	0.895079	0.0600079
1462	1	22241	11503	92.105	0	107.926	7.14513	128.634	9.4804	9.82831	0	15.9859	3.19382	27.0875	6.03784	1462	22	33745	0.13498	114.984	12.6747	19.7701	6.84422	0.939547	0.889139	0.873729	0.906223	0.946555	0.878797	0.876752	0.907838	0.859016	0.869462	0.826641	0.859342	0.888724	0.848555	0.868395	0.861224	0.850052	0.810653	0.79637	0.844495	1	0.891244	0.0619782
1466	1	19674	10190	102.557	0	121.268	8.31326	141.753	10.6303	13.549	0	22.6645	4.697	36.2237	8.2051	1466	26	29865	0.11946	128.257	13.3579	27.2906	8.87901	0.940281	0.890675	0.875473	0.906613	0.947598	0.879424	0.878269	0.908438	0.860372	0.869931	0.826034	0.859669	0.889386	0.849322	0.867604	0.861594	0.85103	0.810414	0.796484	0.84445	1	0.892121	0.0618049
1468	1	18395	9594	111.227	0	127.167	9.27962	147.538	11.5751	17.2655	0	26.1673	5.77616	40.885	9.71968	1468	28	27990	0.11196	134.149	14.0007	31.2117	10.1544	0.941551	0.893033	0.877581	0.908092	0.94866	0.880189	0.879761	0.909271	0.861629	0.870418	0.827403	0.860522	0.889175	0.850018	0.86806	0.861736	0.851572	0.810272	0.796499	0.843998	1	0.893407	0.0612732
1474	6	25702	16182	92.2605	1.82634	110.511	7.41344	128.045	9.17128	9.88948	0.595752	17.163	3.47627	26.6944	5.75831	1474	22	41890	0.16756	117.281	11.7975	20.8439	6.46346	0.935414	0.883958	0.881034	0.902662	0.950382	0.882573	0.884423	0.912091	0.869623	0.872273	0.831201	0.854882	0.88767	0.841657	0.870136	0.86381	0.856016	0.80826	0.811566	0.84402	1	0.892388	0.0613205
1478	6	22715	14345	105.162	4.36409	121.69	8.50727	139.173	10.2811	14.677	1.76217	22.9131	4.83064	34.272	7.62495	1478	26	37066	0.148264	128.453	12.564	27.3078	8.21181	0.936546	0.885731	0.882493	0.90405	0.951155	0.883694	0.885016	0.913236	0.870636	0.873267	0.830883	0.85573	0.888078	0.841418	0.870812	0.864687	0.85654	0.809111	0.811323	0.84448	1	0.893444	0.0611037
1480	6	21313	13559	112.907	5.6017	127.518	9.48559	144.902	11.3272	18.1851	2.5088	26.3995	5.9398	38.7359	9.14432	1480	28	34878	0.139512	134.273	13.2949	31.1939	9.50035	0.937425	0.887694	0.884426	0.904926	0.951617	0.884827	0.885745	0.9139	0.871524	0.873803	0.831269	0.85703	0.888096	0.841462	0.871266	0.865589	0.856916	0.808705	0.811686	0.844802	1	0.894444	0.0607248
1486	0	25172	11023	0	0	110.647	7.68459	128.584	9.25988	0	0	17.2428	3.61879	27.0368	5.88039	1486	21	36195	0.14478	116.11	11.633	20.2255	6.32094	0.934894	0.904186	0.876267	0.923373	0.943597	0.855823	0.86081	0.897831	0.876986	0.888065	0.854787	0.862246	0.888686	0.850863	0.869264	0.880923	0.862122	0.819809	0.810305	0.82778	1	0.894178	0.0617186
1490	0	22276	9794	0	0	122.977	8.77597	140.842	10.371	0	0	23.6592	5.10342	35.5119	7.91299	1490	25	32070	0.12828	128.433	12.4115	27.2789	8.18623	0.936233	0.90502	0.878282	0.924384	0.944559	0.857172	0.862021	0.89908	0.878407	0.888167	0.854693	0.862566	0.888806	0.850624	0.86966	0.880808	0.862629	0.819224	0.810009	0.827362	1	0.895169	0.0613001
1492	0	20865	9262	0	0	130.067	9.77768	147.862	11.4534	0	0	28.0173	6.36292	41.1343	9.64183	1492	27	30127	0.120508	135.538	13.1893	32.0499	9.65681	0.937382	0.906346	0.879842	0.925482	0.94495	0.858101	0.863395	0.899791	0.878913	0.888041	0.855611	0.862681	0.88902	0.851529	0.870199	0.880705	0.862731	0.819531	0.810486	0.827464	1	0.896084	0.0609232
1498	0	19594	11578	0	0	107.275	7.0396	127.25	9.28954	0	0	15.6966	3.11952	26.2184	5.77185	1498	22	31172	0.124688	114.694	12.5043	19.6046	6.65867	0.934701	0.905268	0.875176	0.912967	0.938743	0.871279	0.876091	0.880405	0.881079	0.882779	0.843193	0.861831	0.894665	0.844925	0.871166	0.88448	0.864943	0.82526	0.789587	0.833761	1	0.893537	0.0627011
1502	0	17330	10269	0	0	118.487	8.15159	138.237	10.341	0	0	21.1494	4.40248	33.6026	7.58362	1502	26	27599	0.110396	125.836	13.1394	25.783	8.35476	0.936103	0.906265	0.87697	0.913892	0.939907	0.872024	0.877006	0.881536	0.881626	0.883619	0.843926	0.862857	0.895522	0.844958	0.871173	0.88438	0.865194	0.826063	0.79021	0.83378	1	0.894555	0.0620797
1504	0	16257	9670	0	0	126.315	9.1646	145.961	11.3907	0	0	25.6428	5.63778	39.5857	9.33703	1504	28	25927	0.103708	133.643	13.8319	30.8431	9.89494	0.937208	0.908165	0.878447	0.915185	0.941085	0.8727	0.877734	0.882266	0.88188	0.884136	0.844216	0.863424	0.895765	0.845856	0.871524	0.884098	0.865198	0.826339	0.790161	0.834188	1	0.895549	0.0615322
1510	2	21310	15087	90.8361	0.53859	108.116	7.0394	125.841	9.14415	9.43038	0.166995	16.0635	3.15504	25.3574	5.58047	1510	23	36399	0.145596	115.462	11.8297	19.9154	6.30106	0.940067	0.89953	0.893898	0.903418	0.932086	0.863925	0.872744	0.90269	0.87034	0.887071	0.812825	0.853114	0.894269	0.846232	0.864447	0.881947	0.881151	0.827207	0.776244	0.826492	1	0.892992	0.061963
1514	2	18837	13362	100.056	1.95154	117.706	8.15995	135.284	10.182	12.6001	0.73331	20.7398	4.33662	31.5102	7.17543	1514	27	32201	0.128804	124.999	12.5305	25.2086	7.78048	0.940701	0.901602	0.894972	0.904087	0.932626	0.865874	0.87387	0.902938	0.871091	0.888109	0.8135	0.853328	0.895314	0.846356	0.864802	0.882488	0.880966	0.827303	0.775566	0.826915	1	0.893923	0.0616586
1516	2	17667	12586	111.207	1.71065	126.15	9.24311	143.532	11.1809	17.2683	0.792906	25.5502	5.64899	37.6476	8.87466	1516	29	30255	0.12102	133.38	13.2409	30.5821	9.32534	0.94153	0.9039	0.897141	0.905553	0.933647	0.866782	0.87407	0.903289	0.871658	0.888828	0.814097	0.853446	0.895868	0.847067	0.864981	0.882879	0.881557	0.826855	0.774913	0.826971	1	0.894991	0.0612503
1522	0	21369	13481	0	0	109.139	7.3774	127.257	9.33415	0	0	16.5377	3.37313	26.2272	5.82282	1522	22	34850	0.1394	116.148	12.0392	20.2859	6.50855	0.946901	0.88858	0.869297	0.897217	0.926169	0.876714	0.876958	0.913343	0.849555	0.886628	0.818967	0.865165	0.8967	0.862841	0.854261	0.880789	0.864003	0.821722	0.777145	0.818766	1	0.890031	0.0630968
1526	0	18965	11984	0	0	123.767	8.63324	141.679	10.4973	0	0	24.1002	5.08194	36.1533	8.10517	1526	26	30949	0.123796	130.703	12.8246	28.7674	8.70259	0.948237	0.889867	0.870739	0.897977	0.92696	0.877056	0.878057	0.913988	0.849397	0.887331	0.820204	0.865763	0.897121	0.86271	0.854276	0.880513	0.864341	0.822256	0.776697	0.818815	1	0.89089	0.0626051
1528	0	17854	11330	0	0	129.135	9.68071	146.836	11.4813	0	0	27.4196	6.22083	40.3008	9.52042	1528	28	29184	0.116736	136.007	13.5248	32.4204	9.9132	0.948842	0.891567	0.872156	0.898746	0.927477	0.878238	0.87906	0.915262	0.850158	0.88737	0.820587	0.866588	0.897221	0.863178	0.854921	0.880225	0.86484	0.822488	0.776796	0.818753	1	0.891767	0.0622171
1534	4	21982	12860	91.1026	0.908635	109.243	7.30965	128.31	9.27863	9.51507	0.285205	16.5802	3.34894	26.8685	5.88035	1534	22	34846	0.139384	116.277	12.2558	20.3763	6.6705	0.942404	0.900433	0.869052	0.898812	0.934985	0.877289	0.893216	0.916992	0.860084	0.862638	0.82922	0.862925	0.904021	0.845936	0.877533	0.876686	0.85126	0.816306	0.804038	0.829995	1	0.893028	0.0614632
1538	4	19452	11399	109.149	1.44485	121.998	8.47912	141.007	10.445	16.3286	0.643704	23.0833	4.84037	35.6425	7.9802	1538	26	30855	0.12342	129.019	13.0324	27.7222	8.6635	0.943137	0.901815	0.870151	0.900113	0.935926	0.87848	0.893858	0.917679	0.860298	0.863215	0.830465	0.862891	0.904505	0.846281	0.877232	0.877443	0.850948	0.817226	0.804213	0.830611	1	0.893892	0.0611703
1540	3	18229	10757	115.434	1.96768	129.999	9.5371	148.924	11.5759	19.3072	0.991942	27.9509	6.19369	42.0284	9.88815	1540	28	28989	0.115956	137.02	13.804	33.1738	10.3282	0.943875	0.903739	0.871624	0.90129	0.93639	0.878954	0.895098	0.918331	0.861309	0.863914	0.831005	0.863362	0.904809	0.847132	0.877523	0.878316	0.851185	0.817327	0.804029	0.830694	1	0.89484	0.0608696
1546	1	19910	11486	90.1239	0	108.599	7.29261	126.715	9.18374	9.21027	0	16.2918	3.30816	25.8849	5.68178	1546	22	31397	0.125588	115.226	11.8633	19.801	6.33274	0.940345	0.903223	0.866739	0.899099	0.939755	0.869812	0.888604	0.900213	0.876915	0.876931	0.840303	0.851944	0.894019	0.841147	0.879097	0.88983	0.851212	0.806733	0.814313	0.839188	1	0.892882	0.0620452
1550	1	17544	10197	111.15	0	122.836	8.47286	140.698	10.3989	17.2299	0	23.5552	4.91341	35.4078	7.93023	1550	26	27742	0.110968	129.401	12.6222	27.9115	8.42872	0.941407	0.905306	0.868845	0.89934	0.940181	0.870377	0.889518	0.901179	0.876992	0.878019	0.840657	0.851993	0.894402	0.841594	0.878686	0.890671	0.851759	0.806935	0.813784	0.839503	1	0.893818	0.0615219
1552	1	16514	9612	117.712	0	130.408	9.5393	148.202	11.4409	20.4499	0	28.212	6.23644	41.4133	9.69954	1552	28	26127	0.104508	136.954	13.3909	33.0684	9.98635	0.94232	0.906648	0.870498	0.900543	0.940942	0.870996	0.890267	0.902342	0.877942	0.878459	0.84072	0.852318	0.895013	0.84139	0.879492	0.891224	0.852126	0.806847	0.814464	0.839687	1	0.894737	0.0610778
1558	0	17975	12806	0	0	107.215	7.03523	126.43	9.35887	0	0	15.6701	3.1084	25.7283	5.73995	1558	23	30781	0.123124	115.209	12.4518	19.8547	6.62782	0.93366	0.87848	0.863016	0.914411	0.947906	0.87874	0.851256	0.879049	0.870326	0.880446	0.849258	0.848543	0.890728	0.845294	0.877798	0.886537	0.853741	0.796157	0.800981	0.83303	1	0.887471	0.0654777
1562	0	15848	11305	0	0	118.7	8.19625	137.626	10.4257	0	0	21.2649	4.43709	33.1742	7.55369	1562	27	27153	0.108612	126.58	13.0962	26.2233	8.34936	0.934667	0.881302	0.86438	0.915405	0.948477	0.8797	0.851968	0.880197	0.870383	0.881523	0.849483	0.848322	0.891909	0.845892	0.877785	0.887158	0.854049	0.7961	0.801587	0.832413	1	0.888529	0.064853
1564	0	14869	10635	0	0	126.48	9.26807	145.276	11.4885	0	0	25.7507	5.70676	39.0505	9.2889	1564	29	25504	0.102016	134.318	13.8203	31.2967	9.89793	0.936402	0.882901	0.865237	0.916543	0.9494	0.880529	0.852768	0.882058	0.87102	0.882548	0.849965	0.849063	0.89288	0.846632	0.877509	0.887273	0.854278	0.795385	0.802011	0.832477	1	0.889598	0.0644934
1570	0	20221	14483	0	0	107.716	7.06918	125.535	9.16904	0	0	15.8897	3.14314	25.1771	5.54382	1570	23	34704	0.138816	115.152	11.8917	19.7656	6.28945	0.941318	0.881296	0.883544	0.909737	0.938797	0.88958	0.850205	0.898556	0.862912	0.874957	0.845724	0.860059	0.887506	0.847784	0.875288	0.89226	0.852092	0.798784	0.783354	0.835221	1	0.89124	0.0612841
1574	0	17897	12838	0	0	116.537	8.06293	134.323	10.1685	0	0	20.1293	4.19932	30.8519	7.03635	1574	27	30735	0.12294	123.966	12.5694	24.6081	7.67554	0.942362	0.882886	0.884692	0.910867	0.939515	0.890825	0.85074	0.899447	0.863966	0.875045	0.847047	0.860257	0.888173	0.847275	0.875517	0.892354	0.852709	0.7993	0.783732	0.835464	1	0.892175	0.0608423
1576	0	16802	12111	0	0	122.913	9.03548	140.638	11.0995	0	0	23.6438	5.24371	35.4418	8.43234	1576	29	28913	0.115652	130.337	13.2486	28.5857	8.9244	0.943261	0.884896	0.88621	0.911649	0.939802	0.891865	0.852004	0.900062	0.864957	0.875955	0.847543	0.860236	0.888441	0.847733	0.875056	0.892955	0.852696	0.800332	0.78399	0.836354	1	0.893133	0.0605592
1582	1	20964	14634	90.7313	0	107.89	7.11727	126.183	9.20076	9.39693	0	15.9685	3.18093	25.5666	5.64209	1582	23	35599	0.142396	115.409	12.0691	19.9139	6.43038	0.939774	0.889519	0.887469	0.907736	0.935532	0.879322	0.854237	0.910896	0.857931	0.876626	0.832481	0.861035	0.887328	0.843409	0.850951	0.892918	0.863128	0.820683	0.77071	0.822172	1	0.891268	0.063561
1586	1	18499	13028	104.467	0	124.965	8.51238	143.038	10.5029	14.3169	0	24.787	5.10711	37.1883	8.25338	1586	27	31528	0.126112	132.433	12.9354	29.9111	8.98601	0.940815	0.891176	0.889511	0.908716	0.936057	0.880249	0.856334	0.910952	0.858507	0.877442	0.833259	0.862059	0.88848	0.843457	0.852322	0.893349	0.863899	0.820334	0.771425	0.822983	1	0.892369	0.0631049
1588	1	17288	12321	106.845	0	129.967	9.49557	147.786	11.3761	15.3122	0	27.9271	6.17913	41.0623	9.54107	1588	29	29610	0.11844	137.381	13.5527	33.3924	10.1045	0.941844	0.893161	0.890932	0.910064	0.936744	0.88129	0.856991	0.91128	0.85895	0.878808	0.833907	0.863104	0.88872	0.844225	0.852313	0.892975	0.864303	0.820702	0.77207	0.823134	1	0.893389	0.0626953
1594	15	26693	14800	93.4773	2.16978	110.611	7.51024	128.423	9.44196	10.2887	0.722751	17.2151	3.53312	26.9532	5.98459	1594	22	41508	0.166032	116.956	11.876	20.6848	6.52603	0.949552	0.89437	0.873711	0.902525	0.938506	0.87488	0.877662	0.914426	0.865387	0.877325	0.833225	0.853173	0.898875	0.848065	0.863063	0.883155	0.858846	0.810844	0.786523	0.832659	1	0.893519	0.0618359
1598	13	23560	13112	112.405	3.48165	125.785	8.75944	143.338	10.6339	17.8679	1.63075	25.2916	5.3302	37.4332	8.37709	1598	26	36685	0.14674	132.054	12.6721	29.6287	8.78803	0.950702	0.897042	0.875508	0.903925	0.939267	0.876121	0.877961	0.915102	0.866076	0.878424	0.834197	0.853019	0.899496	0.848358	0.863568	0.883195	0.859139	0.810345	0.787393	0.833052	1	0.894691	0.0612086
1600	12	22149	12413	119.761	5.81663	132.271	9.80123	149.832	11.6829	21.6816	3.07378	29.445	6.59517	42.8028	10.0799	1600	28	34574	0.138296	138.571	13.4773	34.2381	10.2692	0.951466	0.898782	0.877292	0.905174	0.939839	0.876815	0.879143	0.915876	0.867299	0.87923	0.834905	0.85385	0.899809	0.848412	0.863944	0.883323	0.859229	0.810479	0.788063	0.833068	1	0.895695	0.0608392
1606	4	27409	11124	91.9355	1.31049	112.216	7.89311	130.056	9.39931	9.78028	0.418452	17.99	3.8283	27.9745	6.10917	1606	21	38537	0.154148	117.363	11.6287	20.8712	6.45592	0.930833	0.904598	0.856086	0.901536	0.938215	0.885214	0.882347	0.903807	0.865908	0.876768	0.841931	0.846161	0.888159	0.837429	0.875626	0.885331	0.846667	0.8086	0.805395	0.835742	1	0.890377	0.0613403
1610	3	24230	9873	108.953	3.50055	128.857	9.21801	146.417	10.6581	16.2819	1.52373	27.2034	5.89043	39.8624	8.76347	1610	25	34106	0.136424	133.939	12.5188	30.867	8.93644	0.932607	0.90638	0.85765	0.902642	0.939014	0.886428	0.884038	0.904636	0.866402	0.877632	0.841919	0.846039	0.888377	0.83777	0.876107	0.885651	0.846889	0.807981	0.80524	0.835102	1	0.891492	0.0609776
1612	3	22753	9265	120.032	5.78329	138.461	10.3862	155.866	11.9306	21.8259	3.05932	33.7693	7.66588	48.1297	11.1586	1612	27	32021	0.128084	143.495	13.423	37.9232	10.9641	0.933793	0.907873	0.859514	0.903813	0.939633	0.886965	0.885138	0.905125	0.866994	0.877393	0.842463	0.846757	0.888636	0.838028	0.876659	0.885809	0.846601	0.808766	0.804816	0.835093	1	0.892424	0.0605907
1618	0	23705	9972	0	0	110.426	7.6033	130.597	9.38764	0	0	17.1359	3.5725	28.319	6.14397	1618	21	33677	0.134708	116.399	12.3124	20.4473	6.79909	0.935594	0.894112	0.878849	0.916338	0.949016	0.891127	0.864997	0.89867	0.875538	0.880037	0.843855	0.86761	0.887668	0.835659	0.86323	0.862517	0.865576	0.809855	0.810598	0.82932	1	0.894443	0.0600202
1622	0	20977	8872	0	0	122.136	8.6202	142.353	10.5156	0	0	23.172	4.95469	36.6648	8.16147	1622	25	29849	0.119396	128.145	13.0561	27.1825	8.66479	0.936614	0.895692	0.880264	0.916831	0.949513	0.891621	0.866394	0.899796	0.876746	0.881319	0.844819	0.86822	0.88941	0.836142	0.863094	0.862659	0.866093	0.80929	0.811116	0.829827	1	0.89542	0.0596604
1624	0	19801	8373	0	0	129.665	9.63321	149.762	11.5391	0	0	27.7485	6.23802	42.7253	9.93125	1624	27	28174	0.112696	135.637	13.7534	32.1994	10.174	0.937354	0.896749	0.881699	0.917619	0.950025	0.892454	0.866632	0.900848	0.877848	0.88177	0.844999	0.868762	0.890005	0.836232	0.86303	0.862142	0.865727	0.809381	0.812025	0.829293	1	0.896153	0.0595111
1630	4	23874	9815	92.3688	1.22367	110.508	7.48058	129.445	9.3824	9.91775	0.388527	17.1657	3.51263	27.5867	6.04608	1630	21	33693	0.134772	116.022	11.8067	20.2006	6.46704	0.950093	0.888211	0.878951	0.923797	0.946443	0.892366	0.864393	0.895468	0.859541	0.867094	0.848188	0.863681	0.899579	0.849464	0.847743	0.879292	0.88183	0.792761	0.789422	0.826017	1	0.895385	0.0589076
1634	4	21175	8695	105.214	4.31054	119.69	8.50711	138.622	10.3978	14.6977	1.79354	21.8176	4.69112	33.8861	7.67861	1634	25	29874	0.119496	125.198	12.5209	25.3293	7.92635	0.95158	0.889436	0.880398	0.924315	0.947011	0.892984	0.864364	0.895193	0.859577	0.868263	0.848095	0.864263	0.899695	0.849535	0.847995	0.879778	0.881837	0.7936	0.789549	0.826187	1	0.896124	0.058764
1636	3	19875	8206	110.125	6.58157	128.286	9.54082	147.077	11.4975	16.9391	3.09444	26.8773	6.04951	40.4993	9.57571	1636	27	28084	0.112336	133.775	13.2718	30.8565	9.54402	0.952055	0.891557	0.882032	0.924815	0.947835	0.893908	0.864585	0.895706	0.860241	0.868484	0.847921	0.864994	0.899925	0.849523	0.847493	0.880537	0.882211	0.793459	0.789453	0.826912	1	0.896924	0.058517
1642	1	24065	10764	90.3348	0	109.821	7.46946	129.058	9.21605	9.2748	0	16.8512	3.45422	27.3278	5.86146	1642	21	34830	0.13932	115.766	11.9932	20.0887	6.50402	0.942851	0.890281	0.886463	0.921375	0.92785	0.889922	0.872581	0.893023	0.864958	0.876916	0.832242	0.86157	0.885515	0.849498	0.861427	0.894889	0.876357	0.806776	0.768318	0.818418	1	0.893865	0.0607334
1646	0	21255	9544	0	0	119.271	8.51937	138.346	10.2371	0	0	21.5933	4.65363	33.669	7.48365	1646	25	30799	0.123196	125.182	12.6638	25.3354	7.96776	0.943846	0.89188	0.887724	0.922286	0.928504	0.890402	0.873437	0.893665	0.865434	0.877593	0.833111	0.862366	0.885873	0.849719	0.861538	0.894964	0.875986	0.806244	0.76897	0.818971	1	0.894719	0.0604259
1648	0	19937	8997	0	0	125.583	9.48383	144.566	11.1991	0	0	25.2336	5.76198	38.455	8.97438	1648	27	28934	0.115736	131.485	13.3486	29.3448	9.23982	0.944892	0.893793	0.889317	0.923274	0.929356	0.891564	0.873799	0.894138	0.866921	0.877981	0.83414	0.86248	0.885826	0.849934	0.861288	0.895193	0.876201	0.806197	0.769389	0.819918	1	0.895708	0.0601784
1654	1	23480	12269	97.2691	0	108.458	7.24421	127.676	9.26912	11.5676	0	16.2264	3.27728	26.4768	5.79381	1654	22	35750	0.143	115.053	12.1332	19.7441	6.50077	0.942867	0.90186	0.876923	0.910308	0.935776	0.879888	0.874503	0.888741	0.861916	0.876434	0.826811	0.865203	0.889664	0.849944	0.865119	0.885399	0.856643	0.814266	0.778238	0.834853	1	0.892958	0.063783
1658	1	20723	10906	120.314	0	122.887	8.45756	141.966	10.4158	21.8299	0	23.5827	4.91047	36.3599	8.04057	1658	26	31630	0.12652	129.465	12.9037	27.9882	8.65862	0.944088	0.903762	0.87809	0.911571	0.93699	0.881315	0.875767	0.889598	0.862109	0.876525	0.827743	0.865681	0.889962	0.849858	0.865713	0.885394	0.857082	0.813626	0.778865	0.835378	1	0.894018	0.0633905
1660	1	19530	10293	133.569	0	132.121	9.5928	151.155	11.5782	29.8282	0	29.3269	6.44589	43.9138	10.1476	1660	28	29824	0.119296	138.69	13.7261	34.3612	10.5279	0.944826	0.905278	0.879409	0.913157	0.937953	0.882645	0.87671	0.890424	0.863097	0.876945	0.828008	0.865645	0.890424	0.850976	0.865729	0.885512	0.857682	0.813271	0.778568	0.835166	1	0.89498	0.063025
1666	14	25889	14740	94.5978	2.80406	110.174	7.42486	128.308	9.24072	10.6721	0.945391	17.0092	3.46475	26.8632	5.82257	1666	22	40643	0.162572	116.745	11.927	20.5807	6.51273	0.934835	0.901545	0.854575	0.913564	0.943078	0.888825	0.878245	0.897006	0.860111	0.876387	0.840735	0.850675	0.896046	0.846431	0.86379	0.890916	0.862449	0.798379	0.786052	0.823733	1	0.891457	0.0637414
1670	14	22941	13130	109.712	5.3375	123.384	8.59308	141.25	10.4444	16.6895	2.44436	23.877	5.03064	35.8243	7.98615	1670	26	36085	0.14434	129.88	12.6757	28.2214	8.50773	0.935818	0.903409	0.856464	0.915103	0.943702	0.889663	0.879521	0.897686	0.860247	0.877276	0.841125	0.850866	0.896508	0.846654	0.864542	0.89091	0.863461	0.799446	0.786476	0.824567	1	0.892529	0.0632691
1672	14	21568	12418	119.444	7.00434	132.747	9.72758	150.536	11.5558	21.5839	3.95891	29.7523	6.59589	43.3821	10.0233	1672	28	34000	0.136	139.239	13.503	34.727	10.3648	0.937015	0.904809	0.858162	0.916147	0.944176	0.890426	0.880544	0.8985	0.860515	0.878015	0.841735	0.851559	0.896926	0.847412	0.865162	0.890912	0.863853	0.800588	0.786368	0.825618	1	0.893499	0.062981
1678	0	23314	12471	0	0	110.157	7.57335	128.143	9.10803	0	0	17.0109	3.53593	26.7498	5.72102	1678	22	35785	0.14314	116.425	11.8207	20.4049	6.40986	0.935532	0.886531	0.862317	0.89722	0.942867	0.892245	0.868423	0.910465	0.871063	0.883024	0.84235	0.859382	0.885804	0.833282	0.868702	0.898295	0.861003	0.792678	0.801467	0.828559	1	0.890125	0.0621283
1682	0	20624	11036	0	0	122.968	8.69867	140.817	10.3401	0	0	23.648	5.05598	35.4892	7.85517	1682	26	31660	0.12664	129.19	12.6056	27.7756	8.36659	0.936087	0.887445	0.864071	0.8985	0.943146	0.892625	0.869362	0.910865	0.871968	0.883307	0.842798	0.859365	0.885865	0.833449	0.86873	0.898152	0.86096	0.792767	0.800537	0.828553	1	0.890816	0.061953
1684	0	19323	10424	0	0	128.279	9.63845	146.01	11.4049	0	0	26.882	6.11411	39.6254	9.31865	1684	28	29747	0.118988	134.492	13.3225	31.3476	9.57482	0.936565	0.888241	0.866087	0.900024	0.943574	0.893737	0.870844	0.911117	0.872811	0.884123	0.843396	0.859314	0.886123	0.833933	0.868525	0.89846	0.86091	0.793139	0.800871	0.829395	1	0.891678	0.0616757
1690	5	22207	11302	91.0215	0.795083	108.533	7.12575	128.862	9.40844	9.48915	0.248696	16.2525	3.2219	27.223	5.99027	1690	22	33514	0.134056	115.386	12.4881	19.9511	6.77444	0.950841	0.894745	0.871695	0.915453	0.943755	0.889971	0.872516	0.897849	0.867041	0.872158	0.859999	0.879871	0.880692	0.796563	0.873217	0.885361	0.870651	0.795981	0.795832	0.821567	1	0.895245	0.0578609
1694	4	19642	10008	105.601	2.35503	121.231	8.21263	141.62	10.6211	14.8078	0.991543	22.6364	4.62865	36.1222	8.17384	1694	26	29654	0.118616	128.11	13.2574	27.1867	8.79892	0.951794	0.896119	0.873525	0.916284	0.944729	0.890487	0.873154	0.898479	0.867674	0.873036	0.86098	0.879999	0.880977	0.796587	0.87398	0.886036	0.87108	0.794884	0.796958	0.821457	1	0.896151	0.0575554
1696	3	18469	9406	116.738	6.13685	131.484	9.35463	151.818	11.7752	20.1139	3.23486	28.8882	6.2047	44.5111	10.4186	1696	28	27878	0.111512	138.343	14.0444	34.1584	10.8034	0.952418	0.897518	0.874794	0.917139	0.945566	0.891796	0.873753	0.898432	0.868463	0.874166	0.861683	0.880497	0.881448	0.796775	0.874722	0.886201	0.871906	0.794982	0.797941	0.822082	1	0.897001	0.0573421
1702	1	22580	13073	91.2307	0	109.463	7.42078	126.862	9.1496	9.55225	0	16.6862	3.41214	25.97	5.64128	1702	22	35654	0.142616	115.842	11.6568	20.09	6.2498	0.943302	0.888582	0.884992	0.91799	0.944522	0.895818	0.889746	0.900039	0.865878	0.869117	0.833385	0.867813	0.88868	0.81033	0.864966	0.876423	0.869257	0.800682	0.782353	0.821409	1	0.895368	0.060636
1706	0	19935	11598	0	0	123.826	8.63851	141.153	10.356	0	0	24.1341	5.08317	35.7412	7.88124	1706	26	31533	0.126132	130.199	12.5074	28.4032	8.39689	0.944534	0.889544	0.88631	0.918863	0.944978	0.896822	0.890607	0.900406	0.865902	0.869264	0.834348	0.86817	0.88826	0.810516	0.864967	0.876066	0.869343	0.801621	0.78337	0.822884	1	0.896142	0.0603732
1708	0	18735	10926	0	0	129.272	9.58994	146.534	11.3683	0	0	27.4969	6.15853	40.0425	9.37608	1708	28	29661	0.118644	135.631	13.2296	32.1182	9.64158	0.945535	0.891187	0.888406	0.919878	0.945366	0.897643	0.891019	0.901015	0.866036	0.870267	0.834564	0.868767	0.888692	0.81093	0.865143	0.876353	0.870065	0.802013	0.783217	0.823135	1	0.897071	0.0599736
1714	5	22970	12658	92.6771	1.9336	109.378	7.31664	128.81	9.25338	10.0247	0.619531	16.6413	3.35755	27.1767	5.89678	1714	22	35633	0.142532	116.278	12.308	20.3829	6.71228	0.935201	0.906463	0.884265	0.912314	0.93579	0.898002	0.881472	0.897525	0.867496	0.872576	0.832922	0.84889	0.891996	0.838156	0.845228	0.879746	0.864648	0.798628	0.780021	0.824727	1	0.894587	0.061184
1718	5	20293	11239	107.894	4.2975	121.713	8.40583	141.006	10.427	15.8397	1.85703	22.9182	4.7785	35.64	7.959	1718	26	31537	0.126148	128.586	13.0252	27.4508	8.62607	0.935615	0.907886	0.885262	0.913419	0.936297	0.898801	0.882392	0.89747	0.867774	0.873973	0.834179	0.84848	0.892428	0.838872	0.845768	0.879697	0.865254	0.799331	0.780274	0.825253	1	0.895339	0.0610407
1720	5	19063	10594	119.156	7.09897	129.946	9.47133	149.181	11.5299	21.4314	3.77557	27.9112	6.14414	42.2366	9.8602	1720	28	29662	0.118648	136.814	13.7889	33.0265	10.3016	0.936265	0.909615	0.886859	0.914588	0.937024	0.900327	0.88315	0.898102	0.868873	0.874958	0.834569	0.848577	0.893062	0.839087	0.846099	0.880133	0.865417	0.799626	0.779937	0.826225	1	0.896321	0.0606315
1726	2	24903	12060	90.9434	0.782138	110.156	7.60222	128.086	9.26472	9.46478	0.243082	17.012	3.54901	26.7284	5.83811	1726	21	36965	0.14786	116.004	11.732	20.1816	6.3532	0.929636	0.906993	0.869539	0.91519	0.937495	0.890193	0.871202	0.884309	0.870323	0.881969	0.830502	0.843095	0.880495	0.836278	0.858204	0.888557	0.857676	0.807832	0.783917	0.836278	1	0.891254	0.0627082
1730	2	22005	10739	108.073	3.14422	125.307	8.81138	142.971	10.4878	15.884	1.37721	25.013	5.32488	37.1346	8.21331	1730	26	32746	0.130984	131.099	12.5317	28.9877	8.5773	0.930648	0.90863	0.870717	0.916768	0.938328	0.891055	0.871801	0.884551	0.870534	0.882398	0.830621	0.843798	0.880978	0.836927	0.859189	0.888399	0.857708	0.807686	0.783042	0.836438	1	0.89214	0.0624184
1732	2	20700	10124	110.201	1.51774	132.534	9.88487	150.125	11.5736	16.8039	0.690903	29.627	6.69589	43.0362	10.0207	1732	28	30826	0.123304	138.31	13.3382	34.03	10.1372	0.932022	0.910335	0.872575	0.917797	0.938704	0.891909	0.873483	0.885746	0.871748	0.883832	0.831019	0.843801	0.881285	0.836972	0.859631	0.888195	0.857896	0.807808	0.782602	0.836567	1	0.89324	0.0619485
1738	2	21214	11911	91.4139	1.25063	109.003	7.2937	128.588	9.27852	9.615	0.392703	16.4717	3.32531	27.0403	5.8803	1738	22	33127	0.132508	116.044	12.3848	20.2713	6.7261	0.942117	0.894663	0.882332	0.912956	0.941558	0.868944	0.884022	0.887645	0.86991	0.864446	0.825022	0.856718	0.884007	0.816539	0.867661	0.879932	0.860341	0.813279	0.790035	0.818607	1	0.891737	0.0607961
1742	2	18760	10548	97.4662	7.09484	117.481	8.28674	136.878	10.3449	11.8207	2.53467	20.6321	4.39448	32.6366	7.44128	1742	26	29310	0.11724	124.46	13.0072	24.9517	8.09296	0.943176	0.895991	0.884323	0.914108	0.94234	0.869618	0.885159	0.888707	0.871221	0.865336	0.825776	0.857216	0.883811	0.815797	0.867724	0.880621	0.860577	0.813494	0.791044	0.819021	1	0.892756	0.0604024
1744	2	17595	9928	106.269	4.11545	125.375	9.23277	144.661	11.3302	15.1341	1.74368	25.0882	5.58054	38.5459	9.10548	1744	28	27525	0.1101	132.33	13.6605	29.9415	9.5702	0.944596	0.89762	0.885704	0.914823	0.942997	0.870409	0.885904	0.889537	0.871935	0.866394	0.826558	0.857493	0.883433	0.816113	0.868392	0.880654	0.860981	0.813551	0.791008	0.819001	1	0.893702	0.0599727
1750	2	23463	12334	90.7083	0.57117	109.355	7.328	128.059	9.28243	9.39091	0.176602	16.6317	3.35822	26.7133	5.844	1750	22	35799	0.143196	115.798	11.9966	20.1048	6.48977	0.943295	0.91328	0.883013	0.918461	0.948351	0.872413	0.870988	0.887329	0.859591	0.871086	0.826322	0.864968	0.876295	0.824199	0.852412	0.873237	0.870513	0.816112	0.781768	0.829046	1	0.894683	0.0576714
1754	2	20706	10944	106.988	0.0607899	125.139	8.5659	143.785	10.5776	15.3739	0.0260912	24.8932	5.14116	37.7729	8.3921	1754	26	31652	0.126608	131.585	12.8596	29.3459	8.89819	0.94479	0.913829	0.88421	0.919642	0.948629	0.873294	0.870909	0.8874	0.859882	0.871793	0.827199	0.865538	0.87609	0.824213	0.85279	0.874036	0.870245	0.816789	0.782336	0.829537	1	0.895406	0.0574449
1756	1	19438	10325	114.915	0	132.422	9.59138	151.056	11.7306	19.0325	0	29.5247	6.45596	43.8494	10.2845	1756	28	29764	0.119056	138.886	13.6563	34.4935	10.5075	0.946412	0.915267	0.885869	0.920575	0.949318	0.874278	0.871103	0.887868	0.860755	0.872043	0.827711	0.866265	0.876562	0.82452	0.853078	0.874093	0.871153	0.816523	0.782959	0.829694	1	0.896378	0.057042
1762	0	20875	12755	0	0	108.161	7.19468	126.393	9.09599	0	0	16.0924	3.23417	25.6832	5.5957	1762	22	33630	0.13452	115.076	11.9064	19.7299	6.32646	0.952706	0.897978	0.87245	0.913009	0.938507	0.893756	0.872138	0.893741	0.873075	0.878427	0.834552	0.871276	0.87248	0.83198	0.86011	0.878501	0.862742	0.803018	0.78824	0.847458	1	0.895135	0.0591301
1766	0	18442	11310	0	0	120.393	8.29421	138.384	10.0704	0	0	22.1823	4.61619	33.6798	7.41795	1766	26	29752	0.119008	127.232	12.5484	26.553	8.07933	0.953045	0.899603	0.87416	0.914039	0.939601	0.894226	0.872815	0.894545	0.87384	0.879269	0.834045	0.871605	0.872681	0.831944	0.860362	0.878647	0.862463	0.802954	0.788955	0.848262	1	0.895953	0.058703
1768	0	17331	10694	0	0	128.273	9.34012	146.158	11.067	0	0	26.8507	5.90398	39.7031	9.08673	1768	28	28025	0.1121	135.097	13.2729	31.755	9.59392	0.953613	0.900571	0.876253	0.914808	0.940196	0.895308	0.873791	0.894808	0.874095	0.879233	0.83488	0.872043	0.872756	0.83256	0.860731	0.879161	0.862979	0.802623	0.789153	0.848118	1	0.896735	0.0584922
1774	3	20616	14502	91.4123	0.115884	107.948	7.06942	126.888	9.30526	9.6092	0.0364124	15.9914	3.15757	25.9997	5.73838	1774	23	35121	0.140484	115.767	12.3327	20.1234	6.61355	0.936605	0.895262	0.874762	0.899206	0.935195	0.902195	0.880926	0.908573	0.856041	0.86622	0.831753	0.855941	0.874206	0.835682	0.858802	0.871387	0.847342	0.800248	0.795094	0.836081	1	0.890977	0.06159
1778	2	18150	12900	101.019	0.770568	116.637	8.08825	135.39	10.2481	12.9535	0.295081	20.1826	4.22816	31.5893	7.19873	1778	27	31052	0.124208	124.427	12.9345	24.9208	7.97393	0.937041	0.89685	0.876111	0.900554	0.935334	0.903291	0.881715	0.909362	0.857658	0.86624	0.832153	0.856595	0.874775	0.835614	0.859542	0.871989	0.847933	0.800109	0.795086	0.83592	1	0.891832	0.0612619
1780	2	16915	12146	109.184	4.47595	124.505	9.10949	143.045	11.2767	16.417	2.00131	24.567	5.42367	37.2831	8.85736	1780	29	29063	0.116252	132.253	13.6048	29.8808	9.44741	0.938444	0.898754	0.877817	0.901954	0.935795	0.903984	0.882032	0.909559	0.85805	0.866979	0.832966	0.857499	0.875099	0.83553	0.860441	0.872415	0.849259	0.800072	0.7951	0.836011	1	0.892852	0.0610357
1786	1	22340	14710	91.423	0	109.212	7.35659	126.563	9.18238	9.61252	0	16.5693	3.37491	25.7932	5.66062	1786	22	37051	0.148204	116.1	11.7557	20.2312	6.32137	0.92486	0.907506	0.871286	0.903241	0.939408	0.901433	0.882729	0.906588	0.848911	0.86331	0.840571	0.83933	0.883094	0.836941	0.857804	0.886818	0.850274	0.815174	0.780586	0.82686	1	0.890938	0.0635123
1790	1	19778	12999	108.895	0	118.62	8.37748	135.949	10.2151	16.2067	0	21.2363	4.53215	31.9736	7.25813	1790	26	32778	0.131112	125.492	12.4738	25.4943	7.80236	0.925956	0.909299	0.872445	0.90428	0.939655	0.90274	0.883291	0.907453	0.849732	0.864681	0.841128	0.839755	0.88445	0.836552	0.857542	0.887028	0.850845	0.81663	0.780493	0.827094	1	0.891903	0.0631337
1792	1	18588	12215	118.695	0	126.691	9.42238	143.958	11.2603	20.9641	0	25.8917	5.8288	37.9886	8.99257	1792	28	30804	0.123216	133.538	13.2366	30.6885	9.35883	0.927867	0.910661	0.873977	0.905662	0.940235	0.903616	0.884333	0.908324	0.849922	0.865326	0.842001	0.839729	0.884658	0.836921	0.857307	0.887255	0.850799	0.817069	0.780532	0.827214	1	0.892943	0.0626802
1798	8	26549	12555	90.8998	0.895392	110.929	7.51665	129.639	9.47193	9.45187	0.282085	17.3621	3.54737	27.7168	6.10303	1798	21	39112	0.156448	116.931	11.9828	20.6843	6.62507	0.930137	0.892539	0.875805	0.904479	0.93061	0.891018	0.885841	0.889944	0.853344	0.880689	0.8446	0.849062	0.880778	0.821449	0.860669	0.871114	0.870078	0.802887	0.786574	0.840369	1	0.88932	0.0616634
1802	7	23447	11107	108.61	3.19949	123.593	8.64129	142.208	10.6104	16.1218	1.40102	24.0004	5.06553	36.5653	8.22163	1802	25	34561	0.138244	129.572	12.7474	28.0368	8.5784	0.931035	0.894288	0.877318	0.905558	0.931773	0.890975	0.88597	0.890411	0.85446	0.880993	0.844796	0.84889	0.881413	0.821822	0.860319	0.872125	0.869839	0.802783	0.78645	0.841208	1	0.890156	0.0614362
1804	5	21949	10484	116.412	2.93089	132.407	9.69665	150.825	11.6878	19.8199	1.4896	29.5244	6.53225	43.6458	10.1964	1804	27	32438	0.129752	138.357	13.4925	34.087	10.3016	0.932225	0.895832	0.878846	0.907053	0.93204	0.891285	0.886399	0.891285	0.855694	0.881744	0.845397	0.849266	0.881728	0.821968	0.860549	0.87231	0.870445	0.803471	0.786917	0.841498	1	0.891098	0.0609611
1810	0	25004	11155	0	0	110.343	7.65426	129.476	9.30113	0	0	17.1009	3.58419	27.5976	5.95518	1810	21	36159	0.144636	116.245	12.0538	20.3391	6.58241	0.945297	0.899638	0.875398	0.90922	0.937277	0.870032	0.874844	0.889986	0.86464	0.872895	0.839819	0.869894	0.878135	0.822285	0.851379	0.871678	0.871775	0.796565	0.792113	0.84835	1	0.891767	0.0596608
1814	0	22081	9869	0	0	117.558	8.53279	136.741	10.2988	0	0	20.6905	4.53759	32.5349	7.3697	1814	25	31950	0.1278	123.484	12.7136	24.3491	7.80734	0.945931	0.900407	0.87687	0.911158	0.937746	0.870751	0.87662	0.890282	0.865618	0.873005	0.839593	0.870469	0.878091	0.821674	0.851455	0.872081	0.871878	0.796808	0.791299	0.847809	1	0.892548	0.0594095
1816	0	20797	9292	0	0	124.419	9.44466	143.564	11.227	0	0	24.546	5.6379	37.6771	8.86912	1816	27	30089	0.120356	130.331	13.3723	28.6011	9.11408	0.946775	0.901725	0.878743	0.912127	0.938483	0.871498	0.877164	0.890691	0.867128	0.872877	0.839493	0.871049	0.87851	0.821745	0.85169	0.872661	0.872079	0.7977	0.791469	0.847934	1	0.893412	0.059017
1822	0	19863	11348	0	0	107.627	7.15329	127.39	9.41114	0	0	15.856	3.1849	26.314	5.85397	1822	22	31211	0.124844	114.813	12.4554	19.6584	6.65002	0.947935	0.909631	0.868636	0.907308	0.926116	0.889046	0.871744	0.887636	0.868716	0.860642	0.828025	0.877431	0.883919	0.826519	0.844318	0.881452	0.877367	0.803403	0.789097	0.832046	1	0.892393	0.0597307
1826	0	17499	10091	0	0	119.811	8.19993	139.414	10.4801	0	0	21.8597	4.52004	34.4695	7.81694	1826	26	27590	0.11036	126.981	13.1132	26.4717	8.49666	0.949656	0.911852	0.870116	0.908844	0.927093	0.889253	0.872979	0.887622	0.869609	0.861417	0.829594	0.877184	0.884686	0.826966	0.845288	0.881207	0.876821	0.803588	0.789471	0.833055	1	0.893558	0.0591612
1828	0	16399	9496	0	0	127.761	9.27116	147.133	11.4908	0	0	26.5292	5.81744	40.5433	9.56173	1828	28	25895	0.10358	134.865	13.7844	31.6683	10.0284	0.950898	0.913111	0.871848	0.909925	0.927496	0.890404	0.873277	0.888183	0.869685	0.862309	0.82989	0.877486	0.884746	0.826839	0.845781	0.881522	0.87681	0.803727	0.790442	0.832593	1	0.894421	0.0588991
1834	8	22545	14868	92.8671	2.69438	109.238	7.24983	127.397	9.39407	10.0987	0.91281	16.5748	3.32504	26.3175	5.85716	1834	22	37421	0.149684	116.45	12.0748	20.4443	6.56055	0.94797	0.896462	0.877435	0.907592	0.92869	0.89856	0.870313	0.912108	0.860854	0.862898	0.811616	0.879226	0.880428	0.830176	0.848521	0.886989	0.860319	0.802344	0.785134	0.846049	1	0.893001	0.0614565
1838	6	19956	13214	114.126	4.72224	125.124	8.57787	143.277	10.6836	18.7395	2.30196	24.8859	5.16564	37.3921	8.43011	1838	26	33176	0.132704	132.352	12.9903	29.866	9.04762	0.949105	0.898225	0.879838	0.909	0.929512	0.8994	0.871413	0.911879	0.861059	0.86344	0.813133	0.879973	0.88023	0.830209	0.849394	0.887524	0.860426	0.803352	0.784468	0.846305	1	0.894089	0.0608953
1840	6	18743	12480	118.383	6.9628	131.373	9.59626	149.476	11.7561	21.0097	3.4789	28.8395	6.38051	42.513	10.0949	1840	28	31229	0.124916	138.605	13.7551	34.3023	10.4903	0.949534	0.899565	0.881536	0.910276	0.930081	0.900349	0.872058	0.912453	0.861891	0.863845	0.813811	0.880528	0.880432	0.830974	0.849243	0.887572	0.860594	0.803868	0.784591	0.846297	1	0.894922	0.0606121
1846	4	26605	11591	93.6508	1.89024	111.701	7.77531	128.863	9.34671	10.3417	0.620248	17.7388	3.72374	27.2182	5.95622	1846	21	38200	0.1528	116.906	11.4423	20.6144	6.27892	0.933953	0.913874	0.877696	0.910785	0.92712	0.883914	0.86733	0.914974	0.856099	0.867042	0.82623	0.863338	0.882487	0.816623	0.83949	0.880013	0.854385	0.815353	0.792147	0.861597	1	0.892045	0.0612149
1850	3	23592	10237	105.269	1.87187	122.141	8.79447	139.117	10.4266	14.6615	0.787546	23.1881	5.03574	34.2473	7.72921	1850	25	33832	0.135328	127.276	12.1525	26.5336	7.84737	0.935091	0.915612	0.879567	0.911533	0.928175	0.88471	0.868276	0.915982	0.857354	0.867684	0.826998	0.864138	0.883276	0.816594	0.840196	0.879818	0.855433	0.815766	0.792194	0.861699	1	0.893128	0.0607695
1852	2	22118	9613	113.771	1.05087	130.861	9.8655	147.831	11.4333	18.4766	0.509635	28.5335	6.49861	41.1058	9.58467	1852	27	31733	0.126932	136.001	12.9723	32.3415	9.52122	0.936407	0.916916	0.880692	0.912646	0.929001	0.885844	0.869662	0.916648	0.857861	0.868118	0.828664	0.86481	0.883528	0.817524	0.840261	0.881244	0.855986	0.816642	0.793543	0.861406	1	0.894162	0.060397
1858	4	25416	10407	92.6632	2.45779	110.817	7.58952	130.964	9.47375	10.0283	0.808761	17.3151	3.58284	28.5628	6.22487	1858	21	35827	0.143308	116.667	12.2742	20.5815	6.81525	0.941999	0.907556	0.873587	0.910305	0.932942	0.871494	0.876239	0.909091	0.857384	0.880425	0.839269	0.868312	0.88598	0.815726	0.853588	0.885212	0.834859	0.82135	0.791428	0.869637	1	0.893175	0.0596789
1862	3	22536	9181	107.219	5.57831	121.578	8.6512	141.683	10.6001	15.5987	2.48029	22.8623	4.91493	36.1673	8.15948	1862	25	31720	0.12688	127.396	12.995	26.7126	8.53526	0.942513	0.909127	0.874369	0.911649	0.932992	0.872241	0.876561	0.90971	0.857803	0.881006	0.839959	0.868931	0.885892	0.816047	0.853547	0.886381	0.835356	0.820744	0.790259	0.869814	1	0.893858	0.0595688
1864	3	21118	8641	119.195	3.99121	129.887	9.69594	149.815	11.7016	21.3003	2.1678	27.8951	6.30106	42.7903	10.0884	1864	27	29762	0.119048	135.672	13.7225	32.2191	10.1708	0.943519	0.910859	0.876134	0.912892	0.933842	0.87274	0.876655	0.910221	0.857788	0.881426	0.840317	0.8698	0.886147	0.815957	0.853824	0.886332	0.835411	0.820795	0.790437	0.869582	1	0.894727	0.0593869
1870	10	28301	11205	92.1771	1.65678	112.844	7.93908	131.212	9.29858	9.86077	0.533959	18.2924	3.88425	28.707	6.13913	1870	21	39516	0.158064	118.047	11.7628	21.2434	6.59983	0.934912	0.89832	0.885654	0.906569	0.938152	0.881782	0.874279	0.894498	0.85163	0.870141	0.840963	0.866155	0.876101	0.830233	0.841684	0.893031	0.843532	0.815366	0.789579	0.850339	1	0.891383	0.060104
1874	10	25100	9960	111.412	2.91463	127.135	9.0827	145.308	10.5057	17.3867	1.34612	26.1307	5.63786	38.959	8.49207	1874	25	35070	0.14028	132.292	12.5562	29.7715	8.7598	0.9359	0.899715	0.886199	0.907342	0.938409	0.883561	0.874665	0.894611	0.851554	0.870402	0.841774	0.86594	0.876176	0.830396	0.841617	0.892772	0.843513	0.816096	0.789792	0.849558	1	0.892039	0.059824
1876	10	23579	9428	120.138	3.713	132.821	10.0954	150.869	11.5946	21.7964	2.02417	29.8373	6.85729	43.6708	10.1236	1876	27	33017	0.132068	137.97	13.331	33.785	10.0959	0.936866	0.901263	0.887815	0.908032	0.938971	0.884257	0.875276	0.89566	0.851455	0.8709	0.842415	0.866281	0.876442	0.830936	0.841854	0.893207	0.843929	0.816943	0.790002	0.849729	1	0.892892	0.0596022
1882	0	25764	8147	0	0	111.084	7.73095	130.585	9.49215	0	0	17.4478	3.6637	28.3207	6.20349	1882	20	33911	0.135644	115.769	11.6821	20.06	6.40485	0.944841	0.900032	0.889239	0.916989	0.937749	0.9045	0.863982	0.882811	0.862655	0.875881	0.83411	0.868435	0.882988	0.816549	0.83296	0.875542	0.881587	0.805373	0.797028	0.8572	1	0.895268	0.0590122
1886	0	22848	7233	0	0	120.684	8.75332	140.116	10.5605	0	0	22.3768	4.89917	34.9939	7.96066	1886	24	30081	0.120324	125.356	12.4086	25.4106	7.90836	0.945996	0.901233	0.890396	0.918769	0.9384	0.904508	0.864283	0.883481	0.862937	0.876118	0.8335	0.868721	0.883647	0.816745	0.832286	0.875553	0.881404	0.806057	0.797729	0.857684	1	0.89602	0.0585522
1888	0	21527	6827	0	0	127.994	9.74619	147.431	11.6004	0	0	26.7158	6.1488	40.7994	9.67988	1888	26	28354	0.113416	132.674	13.175	30.1068	9.35542	0.94715	0.902765	0.891356	0.920152	0.939056	0.904952	0.865169	0.884284	0.864146	0.87709	0.833586	0.868572	0.88372	0.816446	0.832704	0.876049	0.881745	0.806588	0.797842	0.858256	1	0.89691	0.0581994
1894	0	17597	11086	0	0	106.496	6.94769	127.143	9.21966	0	0	15.3561	3.03036	26.147	5.71163	1894	22	28683	0.114732	114.476	12.7888	19.5268	6.77149	0.941307	0.906425	0.889272	0.90517	0.934107	0.897675	0.869731	0.90334	0.859917	0.867186	0.826273	0.865373	0.885333	0.821079	0.833769	0.873706	0.865077	0.807046	0.795245	0.845361	1	0.894111	0.0597953
1898	0	15485	9810	0	0	119.393	8.09729	139.826	10.4218	0	0	21.6275	4.43201	34.7652	7.81981	1898	26	25295	0.10118	127.317	13.4677	26.7226	8.75886	0.942696	0.90844	0.890532	0.906029	0.934671	0.899229	0.870903	0.903281	0.859083	0.866792	0.826725	0.86612	0.885056	0.820716	0.834789	0.874323	0.865685	0.80682	0.794861	0.845286	1	0.895004	0.059428
1900	0	14491	9253	0	0	127.894	9.1754	148.152	11.5681	0	0	26.6031	5.77626	41.387	9.76056	1900	28	23744	0.094976	135.789	14.1819	32.3643	10.4628	0.943754	0.909514	0.89172	0.907661	0.935415	0.89968	0.871146	0.904039	0.859375	0.867693	0.827472	0.86704	0.885361	0.820313	0.83558	0.874516	0.866514	0.806793	0.794917	0.845603	1	0.895849	0.0592983
1906	0	15415	17068	0	0	105.657	6.77074	123.345	8.99477	0	0	14.991	2.90297	23.8872	5.26933	1906	24	32483	0.129932	114.951	11.9281	19.6655	6.19055	0.937029	0.914863	0.877505	0.907259	0.929979	0.890327	0.875104	0.920328	0.861112	0.876905	0.817458	0.864421	0.882539	0.816796	0.829234	0.871179	0.861835	0.824247	0.794923	0.851738	1	0.893851	0.0610999
1910	0	13657	15155	0	0	115.938	7.76294	133.509	9.96931	0	0	19.8044	4.00001	30.2838	6.84916	1910	28	28812	0.115248	125.18	12.5625	25.3165	7.72264	0.938342	0.915886	0.879113	0.908701	0.930394	0.891156	0.875451	0.920571	0.861707	0.877759	0.818131	0.86431	0.882601	0.817975	0.828873	0.871373	0.862175	0.824188	0.795953	0.851138	1	0.894715	0.0608316
1912	0	12793	14217	0	0	123.073	8.76627	140.503	10.9528	0	0	23.7127	5.09551	35.3255	8.33595	1912	30	27010	0.10804	132.248	13.2396	29.8253	9.08262	0.939226	0.917327	0.880655	0.9102	0.931248	0.891633	0.87612	0.9204	0.862421	0.878582	0.818604	0.864476	0.883654	0.818438	0.828897	0.871992	0.862366	0.824509	0.796483	0.851259	1	0.895607	0.0604617
1918	1	18755	17445	91.252	0	107.457	6.97295	124.802	9.18195	9.55891	0	15.7713	3.08737	24.7474	5.5357	1918	24	36201	0.144804	115.815	11.8722	20.0967	6.31065	0.940126	0.91648	0.873981	0.921729	0.929629	0.868968	0.873885	0.917544	0.863319	0.881246	0.827118	0.856302	0.879271	0.804039	0.836054	0.890114	0.850833	0.830378	0.799508	0.849258	1	0.894124	0.0597155
1922	1	16569	15523	99.9339	0	116.731	8.0144	133.917	10.1407	12.5401	0	20.2253	4.18635	30.5756	7.03392	1922	28	32093	0.128372	125.043	12.5171	25.2314	7.72898	0.941062	0.917739	0.876484	0.923098	0.92972	0.869442	0.874521	0.91844	0.86388	0.881734	0.826956	0.857757	0.879538	0.804272	0.836023	0.889602	0.851323	0.830789	0.798445	0.849593	1	0.895029	0.0595586
1924	1	15535	14671	112.619	0	126.466	9.1274	143.562	11.2327	17.9189	0	25.7298	5.59907	37.6772	8.93191	1924	30	30207	0.120828	134.769	13.3095	31.5322	9.51478	0.942513	0.918893	0.878058	0.924124	0.930662	0.870709	0.875145	0.919373	0.864684	0.882428	0.828334	0.857798	0.880458	0.804433	0.836495	0.889595	0.851491	0.830867	0.798457	0.850151	1	0.896053	0.0591573
1930	1	22107	13945	90.7923	0	109.594	7.38684	127.166	9.33839	9.4158	0	16.7429	3.39612	26.1717	5.80828	1930	22	36053	0.144212	116.39	11.851	20.3897	6.41951	0.930006	0.904918	0.877195	0.911505	0.940033	0.87897	0.86585	0.905694	0.847364	0.894503	0.833162	0.859013	0.879622	0.816936	0.834078	0.893837	0.851746	0.811666	0.796647	0.836796	1	0.891054	0.0601571
1934	1	19566	12406	110.07	0	123.676	8.5944	141.098	10.4997	16.7347	0	24.0444	5.04178	35.717	8.03644	1934	26	31973	0.127892	130.436	12.6516	28.5733	8.5424	0.931489	0.906358	0.879085	0.912113	0.940012	0.879664	0.866387	0.90614	0.84845	0.895615	0.834063	0.859006	0.879664	0.818347	0.834173	0.894051	0.852172	0.812373	0.796954	0.836941	1	0.89199	0.0597838
1936	1	18338	11702	117.772	0	130.964	9.62497	148.305	11.5527	20.4811	0	28.5773	6.33925	41.512	9.78049	1936	28	30041	0.120164	137.719	13.4185	33.6155	10.0788	0.933191	0.908741	0.880064	0.913485	0.940914	0.880563	0.867681	0.907177	0.849156	0.896092	0.834376	0.859342	0.880147	0.819081	0.834376	0.894611	0.852352	0.813205	0.797111	0.837322	1	0.893165	0.0593403
1942	2	23081	12357	92.5868	2.45053	110.122	7.48904	128.997	9.34539	10.0034	0.789351	16.9897	3.48928	27.3015	5.96223	1942	22	35440	0.14176	116.702	12.162	20.5847	6.6692	0.942903	0.90649	0.883409	0.913897	0.94375	0.864391	0.860186	0.89485	0.854218	0.881377	0.828852	0.84945	0.86875	0.828541	0.855601	0.869286	0.865195	0.808197	0.80237	0.839532	1	0.892035	0.0597476
1946	2	20362	10984	109.44	0.857895	123.004	8.63561	141.773	10.4654	16.4534	0.385174	23.6632	5.0225	36.2193	8.04866	1946	26	31348	0.125392	129.579	12.9237	28.0623	8.65888	0.944382	0.908639	0.884953	0.914524	0.944382	0.865605	0.861554	0.895496	0.854855	0.882736	0.830197	0.850947	0.869114	0.82841	0.855653	0.869768	0.865382	0.808489	0.802077	0.839511	1	0.893182	0.0593259
1948	2	19085	10348	117.542	1.65127	129.028	9.60339	147.687	11.4775	20.3738	0.854447	27.3454	6.16063	40.9931	9.59294	1948	28	29435	0.11774	135.587	13.6196	32.1428	9.97139	0.945473	0.910294	0.886801	0.915305	0.945201	0.866502	0.862392	0.895838	0.855138	0.883506	0.830576	0.851062	0.869747	0.829132	0.855954	0.870036	0.865874	0.809326	0.802038	0.839239	1	0.894131	0.0588347
1954	9	24566	10688	91.5165	1.28721	111.256	7.6451	129.52	9.5239	9.64764	0.416453	17.5227	3.64116	27.6469	6.15892	1954	21	35263	0.141052	116.787	11.7822	20.5893	6.51247	0.941965	0.886198	0.888665	0.924	0.940986	0.896166	0.863299	0.895613	0.843873	0.865794	0.810254	0.870743	0.858648	0.820534	0.829566	0.865383	0.853869	0.809971	0.797252	0.858875	1	0.891041	0.0605591
1958	9	21743	9492	110.052	3.59995	124.21	8.83107	142.299	10.577	16.7795	1.63143	24.3722	5.24235	36.6314	8.24027	1958	25	31244	0.124976	129.701	12.5527	28.0944	8.46018	0.943333	0.88769	0.889835	0.924626	0.941525	0.897612	0.864502	0.89694	0.843634	0.866246	0.811468	0.871047	0.859861	0.821982	0.829327	0.865382	0.854212	0.809659	0.797801	0.858885	1	0.892016	0.0601696
1960	7	20420	8947	117.876	6.07157	131.358	9.78056	149.384	11.5684	20.6954	3.08635	28.8472	6.49633	42.4112	9.92488	1960	27	29374	0.117496	136.845	13.2729	32.9767	9.91691	0.944594	0.888898	0.890856	0.925155	0.942024	0.898499	0.865323	0.897971	0.844318	0.866191	0.812079	0.871502	0.859672	0.822922	0.829135	0.865868	0.853765	0.809406	0.797934	0.858974	1	0.89279	0.0599119
1966	0	22381	9937	0	0	110.908	7.6517	130.052	9.23717	0	0	17.3609	3.61197	27.9568	5.97793	1966	21	32318	0.129272	116.794	12.0342	20.6189	6.62795	0.937775	0.906956	0.869376	0.921112	0.924113	0.893975	0.868974	0.897255	0.834195	0.864101	0.784284	0.866297	0.885683	0.833375	0.826072	0.863126	0.849295	0.828671	0.782459	0.837119	1	0.888777	0.0624675
1970	0	19713	8864	0	0	127.973	8.96086	146.997	10.5792	0	0	26.6326	5.63592	40.322	8.74582	1970	25	28577	0.114308	133.874	12.9439	30.8788	9.25927	0.938849	0.908703	0.87077	0.92179	0.92515	0.895738	0.87063	0.897732	0.834745	0.865294	0.7846	0.867708	0.886237	0.834132	0.826171	0.863404	0.849179	0.828918	0.78187	0.837859	1	0.889855	0.061975
1972	0	18420	8352	0	0	135.027	10.0666	153.892	11.7593	0	0	31.3221	7.06876	46.3274	10.6679	1972	27	26772	0.107088	140.912	13.7568	36.0033	10.8725	0.939844	0.910186	0.872497	0.922176	0.926079	0.896851	0.871545	0.898289	0.835817	0.866073	0.785018	0.868445	0.88699	0.834715	0.826386	0.863794	0.849488	0.829019	0.782515	0.838525	1	0.890816	0.0615746
1978	6	23159	9696	92.2807	0.877809	110.517	7.56036	130.451	9.47274	9.88704	0.28146	17.1751	3.5569	28.233	6.17441	1978	21	32861	0.131444	116.395	12.2276	20.4365	6.75403	0.950093	0.906546	0.876495	0.913058	0.912252	0.88812	0.88462	0.891817	0.851846	0.879142	0.800797	0.858799	0.872721	0.816211	0.82394	0.878853	0.840936	0.832872	0.78864	0.838852	1	0.89107	0.0594862
1982	5	20605	8558	108.98	3.99466	123.436	8.65679	143.404	10.698	16.309	1.76019	23.9115	5.06749	37.4912	8.43285	1982	25	29168	0.116672	129.292	13.0095	27.8945	8.78961	0.950957	0.907947	0.877348	0.913484	0.91249	0.889005	0.885165	0.891971	0.853847	0.878771	0.803243	0.859709	0.87344	0.817026	0.825391	0.879457	0.840699	0.831819	0.788878	0.839344	1	0.891868	0.0592939
1984	5	19335	8063	115.948	6.38355	128.586	9.59454	148.419	11.6318	19.7228	3.16723	27.0681	6.10498	41.6155	9.814	1984	27	27403	0.109612	134.419	13.6571	31.3472	9.9301	0.951648	0.909444	0.879156	0.914352	0.913787	0.889866	0.88556	0.893041	0.85383	0.878918	0.803416	0.860508	0.874266	0.817301	0.826388	0.879375	0.841204	0.832318	0.78891	0.839653	1	0.892769	0.0590246
1990	6	27506	10330	92.1457	1.39161	111.801	7.7469	130.484	9.40252	9.84791	0.442173	17.7842	3.71837	28.2477	6.13698	1990	21	37842	0.151368	116.898	11.7099	20.6393	6.48662	0.93202	0.908977	0.880067	0.916389	0.925096	0.897997	0.883529	0.90278	0.853232	0.887043	0.824415	0.854514	0.871426	0.828564	0.841525	0.880767	0.854738	0.818905	0.825776	0.837826	1	0.893607	0.0602567
1994	5	24283	9139	111.425	3.3072	127.507	9.00648	145.993	10.7139	17.403	1.52047	26.3509	5.62475	39.5287	8.7252	1994	25	33427	0.133708	132.559	12.5802	29.9524	8.84961	0.932644	0.910342	0.881862	0.917357	0.926063	0.899288	0.88448	0.903401	0.853801	0.887411	0.824588	0.856194	0.87178	0.828686	0.842104	0.88065	0.854923	0.82016	0.825411	0.83811	1	0.894539	0.059949
1996	4	22837	8591	117.435	5.26017	133.274	9.94944	151.699	11.8035	20.4286	2.79298	30.1241	6.78964	44.4123	10.4179	1996	27	31432	0.125728	138.308	13.3225	34.0281	10.1847	0.933825	0.912239	0.883208	0.918427	0.926667	0.900245	0.88534	0.903713	0.854734	0.888139	0.825512	0.856834	0.872391	0.829744	0.842422	0.881108	0.854798	0.820708	0.825433	0.838636	1	0.895556	0.0594838
2002	2	25725	9708	92.0813	1.41454	110.647	7.7139	130.262	9.40166	9.82763	0.450647	17.2448	3.63767	28.106	6.12256	2002	21	35435	0.14174	116.02	11.999	20.22	6.58382	0.927981	0.903824	0.886652	0.927783	0.943968	0.888232	0.891647	0.890786	0.848017	0.893636	0.820785	0.852998	0.866587	0.817003	0.846282	0.879117	0.848836	0.803979	0.825159	0.843375	1	0.894208	0.0622767
2006	2	22682	8608	106.181	0.434966	122.168	8.80084	141.679	10.5893	15.0307	0.183901	23.2043	5.05898	36.1624	8.12924	2006	25	31292	0.125168	127.535	12.7644	26.7684	8.37987	0.929966	0.905886	0.888805	0.929119	0.944251	0.88823	0.892433	0.891106	0.848476	0.894654	0.821152	0.852838	0.866835	0.817733	0.846718	0.879138	0.849546	0.804327	0.825387	0.843858	1	0.895319	0.061557
2008	2	21318	8120	118.402	1.03949	131.488	9.83135	150.85	11.732	20.8146	0.545702	28.9364	6.54952	43.6732	10.2349	2008	27	29440	0.11776	136.827	13.5225	33.0004	10.1657	0.931335	0.907218	0.889946	0.930435	0.944956	0.88947	0.893291	0.891899	0.849541	0.895279	0.821875	0.854127	0.867799	0.818037	0.847045	0.879704	0.849779	0.804959	0.826291	0.844158	1	0.896366	0.0610994
2014	1	24500	11384	94.1924	0	109.717	7.47791	129.124	9.31461	10.5087	0	16.8046	3.45628	27.3783	5.94355	2014	21	35885	0.14354	115.873	12.1365	20.1587	6.60159	0.935656	0.900237	0.89047	0.923492	0.939738	0.879184	0.868845	0.888909	0.846942	0.879769	0.815438	0.853058	0.873164	0.826571	0.837216	0.860708	0.845061	0.806535	0.806995	0.845409	1	0.891453	0.0620531
2018	1	21726	10115	111.766	0	122.477	8.62996	141.707	10.4533	17.5166	0	23.3642	4.97202	36.1689	8.03936	2018	25	31842	0.127368	128.585	12.8721	27.4316	8.54047	0.936703	0.901985	0.891747	0.923921	0.940268	0.880519	0.870171	0.890208	0.847513	0.87942	0.816532	0.852914	0.873359	0.826487	0.837604	0.861048	0.845518	0.80711	0.807079	0.845518	1	0.89236	0.0616949
2020	1	20342	9533	113.23	0	129.519	9.70935	148.636	11.5121	18.2109	0	27.6634	6.25689	41.7798	9.75052	2020	27	29876	0.119504	135.619	13.6342	32.1674	10.0147	0.938295	0.903602	0.892573	0.92499	0.941307	0.881611	0.870916	0.891184	0.847687	0.879452	0.817228	0.853494	0.873644	0.827537	0.838047	0.861427	0.845696	0.807889	0.807755	0.845461	1	0.893349	0.0613513
2026	2	21998	12058	94.9332	1.50062	108.707	7.29383	127.636	9.35088	10.7654	0.507941	16.3398	3.31298	26.4603	5.87539	2026	22	34058	0.136232	115.408	12.1364	19.9225	6.53754	0.936638	0.913148	0.878663	0.916319	0.937019	0.882906	0.876916	0.89559	0.846233	0.883992	0.795672	0.84613	0.875551	0.819044	0.841491	0.868533	0.843341	0.830099	0.775882	0.85466	1	0.891541	0.0627558
2030	2	19451	10724	120.337	0.48193	126.808	8.64832	145.65	10.7075	21.8435	0.261278	25.896	5.34631	39.2549	8.7184	2030	26	30177	0.120708	133.504	13.0496	30.6431	9.29093	0.938148	0.915383	0.879958	0.9181	0.937022	0.883968	0.877837	0.896693	0.846688	0.884962	0.796683	0.846804	0.875816	0.818952	0.841336	0.86899	0.844087	0.830765	0.775392	0.854873	1	0.892669	0.0620139
2032	2	18258	10114	130.289	3.55566	134.28	9.75699	153.06	11.7218	27.7541	2.25789	30.7824	6.77029	45.5883	10.5505	2032	28	28374	0.113496	140.974	13.8257	36.0598	10.9299	0.939452	0.917477	0.881476	0.919363	0.937654	0.884965	0.878833	0.897477	0.847413	0.885018	0.797262	0.847307	0.875802	0.819694	0.841933	0.869758	0.844241	0.830919	0.775058	0.854709	1	0.893731	0.0614506
2038	6	24501	13695	91.5485	1.24846	110.141	7.45108	128.681	9.34969	9.65735	0.397989	16.9958	3.4708	27.1051	5.96293	2038	22	38202	0.152808	116.784	12.0866	20.6187	6.63266	0.933616	0.911549	0.881381	0.924533	0.937163	0.883736	0.876472	0.902374	0.8693	0.888265	0.806293	0.865845	0.872467	0.828216	0.827378	0.86591	0.850348	0.837155	0.801647	0.844995	1	0.894602	0.0612711
2042	2	21649	12119	104.912	1.0635	123.132	8.61641	141.542	10.605	14.5042	0.439039	23.7344	5.01028	36.0621	8.17662	2042	26	33770	0.13508	129.738	12.883	28.1579	8.66379	0.935031	0.912763	0.882707	0.925644	0.938081	0.884602	0.877332	0.903198	0.870388	0.888895	0.807625	0.865872	0.872905	0.829005	0.828117	0.866657	0.850104	0.837829	0.802665	0.844685	1	0.895617	0.0609944
2044	2	20331	11425	111.907	0.499444	129.959	9.65579	148.283	11.6443	17.5838	0.234387	27.9371	6.26547	41.5063	9.88313	2044	28	31758	0.127032	136.55	13.6322	32.818	10.1337	0.936221	0.914179	0.884974	0.926743	0.93874	0.8851	0.878361	0.90426	0.870741	0.889193	0.807513	0.86627	0.872993	0.828941	0.828768	0.867073	0.84966	0.838135	0.802743	0.844732	1	0.896575	0.0606072
2050	3	25747	11857	91.8317	1.50818	111.255	7.69464	129.228	9.21692	9.74927	0.481394	17.5252	3.6657	27.4345	5.88193	2050	21	37607	0.150428	116.92	11.7092	20.6488	6.42765	0.93105	0.9066	0.864786	0.915747	0.936342	0.887454	0.875848	0.911612	0.871407	0.894727	0.816098	0.868203	0.854801	0.822958	0.827758	0.866089	0.849895	0.81994	0.810328	0.841692	1	0.891658	0.0620106
2054	3	22756	10555	106.907	2.7809	123.502	8.78995	141.276	10.2836	15.3695	1.17189	23.9607	5.15914	35.8255	7.84487	2054	25	33314	0.133256	129.132	12.4378	27.7191	8.25611	0.932356	0.907877	0.866468	0.916942	0.937084	0.88814	0.876959	0.912094	0.872231	0.895419	0.817194	0.868749	0.855571	0.823918	0.828075	0.866843	0.849778	0.820091	0.810575	0.842574	1	0.892683	0.0615383
2056	3	21447	9983	110.456	3.03629	127.883	9.68226	145.626	11.2497	16.9483	1.37291	26.6416	6.10493	39.2999	9.1537	2056	27	31433	0.125732	133.516	13.1316	30.6609	9.31585	0.933525	0.908631	0.868355	0.918112	0.937852	0.888747	0.878106	0.912926	0.872968	0.895365	0.817469	0.868928	0.856775	0.823895	0.828556	0.867098	0.850428	0.820921	0.810868	0.842983	1	0.893589	0.0612606
2062	8	24401	9776	92.6909	1.76851	110.559	7.57337	130.57	9.50986	10.0272	0.588634	17.1951	3.55504	28.3128	6.22318	2062	21	34185	0.13674	116.277	12.194	20.3728	6.73485	0.922861	0.896314	0.872429	0.898274	0.92662	0.898786	0.885257	0.892307	0.855273	0.891195	0.808015	0.848632	0.875384	0.811613	0.827351	0.869709	0.849569	0.797894	0.80411	0.830832	1	0.886168	0.0655494
2066	8	21526	8680	103.711	4.24232	119.889	8.59854	139.664	10.666	14.0793	1.73265	21.9318	4.75722	34.6734	7.98024	2066	25	30214	0.120856	125.566	12.8668	25.5902	8.22754	0.924389	0.897399	0.874148	0.898971	0.926971	0.900295	0.885616	0.894138	0.856722	0.891325	0.809492	0.848895	0.875836	0.812769	0.82763	0.869795	0.848679	0.797511	0.804776	0.830658	1	0.887184	0.0652919
2068	8	20132	8182	113.815	5.64727	128.772	9.62965	148.398	11.705	18.6278	2.70943	27.1876	6.16201	41.6082	9.90057	2068	27	28322	0.113288	134.437	13.5923	31.3511	9.90311	0.925976	0.899372	0.875238	0.900007	0.92753	0.901755	0.885937	0.894534	0.857708	0.892045	0.810571	0.849304	0.87658	0.812796	0.828455	0.870172	0.848916	0.797684	0.804551	0.831032	1	0.888229	0.0648602
2074	0	24582	10578	0	0	110.093	7.52941	128.758	9.31974	0	0	16.9787	3.50486	27.1499	5.93229	2074	21	35160	0.14064	115.708	11.7917	20.0388	6.39814	0.935111	0.910395	0.878768	0.910765	0.932836	0.882892	0.894212	0.888339	0.852076	0.889007	0.812841	0.864619	0.878541	0.807992	0.837472	0.88585	0.846317	0.811945	0.821687	0.834229	1	0.892461	0.061682
2078	0	21800	9403	0	0	120.024	8.55873	138.603	10.3918	0	0	22.0019	4.73837	33.8716	7.66667	2078	25	31203	0.124812	125.623	12.5057	25.5788	7.94112	0.936	0.911387	0.879034	0.911595	0.933163	0.883152	0.894065	0.889001	0.853476	0.888985	0.813431	0.864452	0.878986	0.808608	0.838653	0.886485	0.846089	0.812518	0.821828	0.834199	1	0.893028	0.0614839
2080	0	20480	8876	0	0	125.346	9.45941	144	11.3827	0	0	25.0911	5.71944	38.0352	9.08884	2080	27	29356	0.117424	130.986	13.2287	29.0048	9.11816	0.936691	0.913033	0.880621	0.912284	0.933864	0.884112	0.894417	0.889665	0.853965	0.88975	0.814467	0.864866	0.879122	0.808813	0.839607	0.886872	0.847135	0.812696	0.821553	0.835059	1	0.893899	0.0610808
2086	5	22600	11444	91.6761	1.60073	109.713	7.34237	128.827	9.30983	9.70105	0.511725	16.7946	3.3916	27.1918	5.91296	2086	22	34049	0.136196	116.135	12.1043	20.2881	6.59715	0.931011	0.910174	0.89286	0.912597	0.93596	0.87775	0.880143	0.891641	0.852316	0.876546	0.797219	0.8507	0.871244	0.802006	0.834048	0.864959	0.852639	0.835443	0.797087	0.85236	1	0.890973	0.0624265
2090	5	20069	10193	105.003	1.87147	120.391	8.38526	139.336	10.4424	14.551	0.759916	22.1881	4.65949	34.4083	7.75215	2090	26	30267	0.121068	126.769	12.7899	26.3022	8.24673	0.932088	0.910959	0.893762	0.912727	0.93711	0.879374	0.881009	0.891978	0.852166	0.877143	0.797816	0.850894	0.871642	0.802309	0.834556	0.86515	0.853008	0.836158	0.797139	0.853107	1	0.891703	0.0623016
2092	5	18837	9630	113.508	2.23024	129.794	9.46496	148.514	11.518	18.366	1.06257	27.8144	6.12403	41.6792	9.72294	2092	28	28472	0.113888	136.123	13.5153	32.5022	9.99227	0.93318	0.91172	0.895195	0.913933	0.938202	0.880637	0.8822	0.893035	0.852715	0.87781	0.798398	0.851012	0.872612	0.802543	0.834627	0.865166	0.853382	0.83684	0.79745	0.852592	1	0.892641	0.0620118
2098	5	23396	11108	92.3684	1.50871	109.969	7.42492	128.382	9.33568	9.92033	0.480923	16.9157	3.45402	26.9172	5.89045	2098	21	34509	0.138036	115.893	11.8114	20.1341	6.4113	0.929468	0.909111	0.877018	0.9155	0.93464	0.884407	0.874554	0.905764	0.848793	0.881147	0.78749	0.84575	0.883103	0.831884	0.819192	0.885754	0.854328	0.832754	0.793778	0.86873	1	0.890534	0.0621083
2102	5	20654	9947	104.242	1.94906	120.94	8.54292	139.266	10.4938	14.2399	0.794066	22.5008	4.80717	34.363	7.79567	2102	25	30606	0.122424	126.893	12.6015	26.3547	8.13855	0.930422	0.91023	0.878292	0.916503	0.935339	0.885856	0.876119	0.906603	0.85016	0.881674	0.7888	0.846484	0.883046	0.831226	0.820754	0.886542	0.854065	0.832762	0.794664	0.869307	1	0.89152	0.061779
2104	4	19357	9356	109.93	3.59839	125.511	9.42759	143.885	11.3914	16.7243	1.64067	25.186	5.72487	37.947	9.08144	2104	27	28717	0.114868	131.495	13.2818	29.3423	9.20604	0.931504	0.911655	0.879827	0.917871	0.936031	0.886844	0.876833	0.907302	0.851255	0.883014	0.789236	0.847268	0.883431	0.831528	0.82143	0.886774	0.85479	0.832956	0.794268	0.869293	1	0.89253	0.06144
2110	2	22948	11686	90.6209	0.611473	110.13	7.4678	128.926	9.22722	9.36406	0.188702	16.9918	3.48352	27.247	5.88791	2110	22	34636	0.138544	116.47	12.0291	20.4514	6.57682	0.931343	0.894286	0.876631	0.909762	0.937363	0.887689	0.875087	0.903323	0.85554	0.885567	0.802691	0.846157	0.871232	0.844021	0.827318	0.869615	0.845378	0.847139	0.797104	0.860752	1	0.889561	0.0614163
2114	2	20259	10352	103.857	1.52606	119.882	8.47255	138.553	10.2487	14.0774	0.617486	21.9183	4.68238	33.8203	7.54647	2114	26	30613	0.122452	126.195	12.6917	25.9425	8.09191	0.932627	0.89511	0.87783	0.911051	0.938817	0.88874	0.875429	0.903603	0.855437	0.886437	0.80296	0.846176	0.871248	0.843416	0.827818	0.869647	0.845621	0.847238	0.796802	0.860027	1	0.890358	0.0612238
2116	2	18957	9754	110.179	3.36643	128.592	9.50686	147.161	11.316	16.8308	1.53222	27.0638	6.04367	40.5435	9.38916	2116	28	28713	0.114852	134.899	13.4371	31.6422	9.73823	0.933584	0.896806	0.879358	0.9122	0.939731	0.889249	0.876101	0.903929	0.856215	0.886567	0.804078	0.846864	0.871365	0.84359	0.828231	0.870337	0.845662	0.847578	0.797217	0.86069	1	0.891285	0.0609356
2122	1	21916	11008	91.5312	0	109.414	7.39179	128.637	9.16164	9.64654	0	16.662	3.38802	27.0603	5.80473	2122	22	32925	0.1317	115.84	12.1116	20.1383	6.55538	0.93997	0.906864	0.870904	0.907775	0.918436	0.888489	0.87221	0.892863	0.858603	0.890737	0.80492	0.839939	0.869491	0.822779	0.822339	0.881944	0.841427	0.83959	0.799423	0.841731	1	0.888997	0.0620621
2126	1	19340	9745	97.325	0	121.06	8.48983	140.178	10.3188	11.5874	0	22.5629	4.76467	35.0128	7.76039	2126	26	29086	0.116344	127.465	12.8473	26.7337	8.35536	0.940917	0.908667	0.87341	0.910025	0.918982	0.888572	0.873891	0.89342	0.859211	0.891529	0.806109	0.840765	0.870728	0.822165	0.82232	0.882246	0.841247	0.83994	0.799972	0.842123	1	0.890175	0.0615907
2128	1	18123	9191	103.471	0	128.115	9.4715	147.114	11.389	13.913	0	26.7648	5.97143	40.5142	9.43135	2128	28	27315	0.10926	134.507	13.5571	31.3907	9.78804	0.942138	0.90972	0.874739	0.911239	0.919531	0.889401	0.874538	0.894362	0.86037	0.892165	0.806901	0.841662	0.871389	0.822003	0.822863	0.881713	0.841369	0.839923	0.800055	0.841754	1	0.891073	0.0613437
2134	3	20520	11390	93.8526	1.27726	109.139	7.3188	127.828	9.32804	10.4016	0.425518	16.5343	3.34889	26.5753	5.86012	2134	22	31913	0.127652	115.808	12.0708	20.1174	6.52811	0.936578	0.900229	0.860543	0.896484	0.928947	0.872904	0.876101	0.884796	0.845909	0.893398	0.804014	0.838075	0.875725	0.805769	0.820324	0.881067	0.849795	0.82797	0.800959	0.813947	1	0.88403	0.0657616
2138	3	18073	10101	114.15	2.14639	125.19	8.63341	143.579	10.5758	18.6761	1.03758	24.9289	5.18661	37.6135	8.37996	2138	26	28177	0.112708	131.781	12.8724	29.4754	8.913	0.937626	0.902261	0.86276	0.897771	0.930245	0.874862	0.876584	0.885918	0.846754	0.893761	0.804379	0.839231	0.87598	0.806402	0.82106	0.881393	0.850197	0.828566	0.801327	0.814459	1	0.885281	0.0652789
2140	2	16948	9507	120.37	3.79454	132.049	9.65899	150.32	11.6907	21.9248	2.05898	29.2861	6.47745	43.217	10.1568	2140	28	26457	0.105828	138.614	13.629	34.2914	10.4228	0.938145	0.903787	0.864988	0.899441	0.930945	0.875685	0.877537	0.886892	0.847469	0.894527	0.805798	0.839343	0.875969	0.806856	0.82173	0.881166	0.851117	0.827664	0.800714	0.814473	1	0.886291	0.0649203
2146	4	20921	11324	91.5332	1.00515	108.949	7.34295	127.611	9.25718	9.65062	0.317241	16.4505	3.34101	26.4351	5.7648	2146	22	32249	0.128996	115.5	12.0202	19.9557	6.45266	0.939518	0.900493	0.864818	0.915455	0.939362	0.875547	0.882074	0.889035	0.844987	0.892291	0.80311	0.844321	0.87474	0.828041	0.833824	0.867577	0.856972	0.827871	0.801281	0.839421	1	0.889177	0.0639486
2150	4	18469	10015	106.621	2.57798	120.884	8.50799	139.506	10.3627	15.243	1.09323	22.4675	4.77623	34.5234	7.71162	2150	26	28488	0.113952	127.428	12.7978	26.7047	8.2973	0.940659	0.901625	0.865926	0.916228	0.939167	0.876036	0.883635	0.889059	0.845742	0.893376	0.803479	0.844268	0.874807	0.828577	0.833877	0.868067	0.856887	0.828665	0.801987	0.838564	1	0.889907	0.0637258
2152	4	17288	9428	112.035	3.33432	126.208	9.43714	144.833	11.373	17.6895	1.58153	25.6021	5.78758	38.6855	9.12826	2152	28	26720	0.10688	132.777	13.5104	30.2173	9.49638	0.941935	0.902826	0.867721	0.916991	0.939296	0.876572	0.88488	0.889727	0.846594	0.894162	0.80509	0.844611	0.874963	0.829098	0.834487	0.869611	0.857073	0.829229	0.802302	0.838136	1	0.890855	0.0632992
2158	13	24310	12388	93.4165	2.53667	110.179	7.44876	128.417	9.43475	10.2748	0.841722	17.0129	3.47512	26.9493	5.99966	2158	22	36711	0.146844	116.327	11.8882	20.3635	6.50002	0.946937	0.908188	0.871973	0.90936	0.927188	0.892498	0.885334	0.898287	0.858339	0.874139	0.787707	0.854676	0.876672	0.838917	0.834573	0.876754	0.862984	0.834736	0.801327	0.854158	1	0.892707	0.0617271
2162	11	21468	10994	108.719	6.13283	122.469	8.54485	140.475	10.5588	16.2823	2.8164	23.353	4.92027	35.2599	8.01464	2162	26	32473	0.129892	128.561	12.5998	27.3818	8.33901	0.947741	0.909633	0.873048	0.910649	0.928279	0.893635	0.886136	0.898331	0.85859	0.874588	0.788855	0.854849	0.877052	0.839636	0.834524	0.877344	0.863286	0.835894	0.802313	0.854618	1	0.893594	0.0613932
2164	9	20175	10348	119.752	9.15902	130.721	9.66937	148.658	11.6211	21.9055	5.1625	28.4247	6.35433	41.8134	9.89033	2164	28	30532	0.122128	136.797	13.4068	32.9605	10.0018	0.948284	0.910815	0.874394	0.911748	0.928731	0.894864	0.887462	0.898778	0.859181	0.875835	0.789991	0.855381	0.877375	0.839595	0.834616	0.877309	0.863127	0.835861	0.80265	0.855103	1	0.894434	0.0611817
2170	2	25617	11434	93.6464	1.07842	111.265	7.71977	129.191	9.21488	10.3319	0.355253	17.5315	3.66841	27.4112	5.87605	2170	21	37053	0.148212	116.796	11.6617	20.5798	6.38668	0.949572	0.902869	0.874693	0.913354	0.925121	0.876285	0.868634	0.901587	0.845411	0.860902	0.806493	0.864491	0.872736	0.86719	0.834345	0.84869	0.864208	0.854168	0.805387	0.84981	1	0.891091	0.0630456
2174	1	22684	10147	110.063	0	123.181	8.80257	140.865	10.3687	16.7316	0	23.7777	5.13081	35.5275	7.8584	2174	25	32832	0.131328	128.646	12.3915	27.4089	8.17056	0.950734	0.904118	0.876005	0.914809	0.926626	0.877315	0.869472	0.902534	0.846293	0.860883	0.80682	0.86405	0.873355	0.867096	0.834399	0.848776	0.86335	0.854547	0.804992	0.850329	1	0.892033	0.0626354
2176	1	21248	9521	118.965	0	131.127	9.83814	148.64	11.503	21.1068	0	28.7029	6.50641	41.7827	9.75332	2176	27	30770	0.12308	136.546	13.1654	32.7499	9.7585	0.951901	0.906516	0.877722	0.91599	0.927478	0.878031	0.871076	0.902974	0.846799	0.862138	0.806841	0.864722	0.874212	0.867225	0.834547	0.849431	0.863016	0.854452	0.804826	0.850504	1	0.89316	0.0620001
2182	4	23376	10085	91.2244	0.728842	109.655	7.47476	129.701	9.41179	9.5521	0.2279	16.7762	3.45244	27.75	6.06409	2182	21	33465	0.13386	115.694	12.2635	20.0824	6.69134	0.936874	0.905603	0.886105	0.915927	0.929045	0.892216	0.864216	0.895025	0.854953	0.883894	0.804826	0.835634	0.872733	0.841028	0.823338	0.861542	0.827775	0.85071	0.807545	0.843867	1	0.891203	0.0611958
2186	3	20649	8957	108.922	2.41932	121.616	8.59686	141.63	10.5404	16.2428	1.09088	22.8793	4.88003	36.1203	8.09027	2186	25	29609	0.118436	127.67	13.0269	26.8841	8.56802	0.938211	0.907444	0.887382	0.916698	0.929413	0.893428	0.865497	0.895555	0.855686	0.884934	0.805971	0.835962	0.874379	0.840792	0.82301	0.861157	0.827637	0.850687	0.807069	0.84449	1	0.8922	0.0606548
2188	3	19451	8431	119.528	0.148629	127.382	9.55646	147.251	11.6002	21.4067	0.0795361	26.3224	5.95002	40.6526	9.65459	2188	27	27885	0.11154	133.388	13.6996	30.6546	9.80818	0.938264	0.908822	0.888793	0.917895	0.929926	0.894065	0.866756	0.896396	0.856697	0.885548	0.806204	0.836919	0.87452	0.841743	0.823059	0.860481	0.828438	0.850242	0.807244	0.844863	1	0.892977	0.0604086
2194	3	24254	12145	92.6699	2.56692	110.177	7.4433	128.573	9.32529	10.0323	0.840664	17.0119	3.47451	27.0355	5.91996	2194	22	36402	0.145608	116.313	11.8831	20.3555	6.48701	0.940937	0.910101	0.877836	0.918136	0.92576	0.893275	0.89094	0.878166	0.860516	0.893042	0.802648	0.842632	0.870584	0.828498	0.840874	0.865708	0.828581	0.832317	0.816851	0.851753	1	0.892956	0.0616602
2198	3	21464	10746	109.956	4.71001	123.37	8.66339	141.647	10.5208	16.7746	2.19258	23.8744	5.07345	36.1314	8.1007	2198	26	32213	0.128852	129.466	12.6979	27.9626	8.51181	0.942523	0.912054	0.8798	0.918977	0.926722	0.893739	0.891534	0.878589	0.86119	0.89318	0.80362	0.842501	0.871092	0.828951	0.841399	0.865877	0.827601	0.832863	0.816767	0.85273	1	0.89399	0.0611389
2200	3	20155	10132	122.396	5.09469	134.667	9.90849	152.756	11.6532	23.0951	2.79943	31.0607	6.92135	45.312	10.4599	2200	28	30290	0.12116	140.717	13.5506	35.8269	10.663	0.943529	0.91342	0.881793	0.920073	0.927451	0.89513	0.892357	0.879267	0.862347	0.893925	0.804457	0.843001	0.871492	0.829432	0.840971	0.865814	0.82755	0.833955	0.816392	0.852592	1	0.895007	0.060841
2206	1	22428	11598	91.5022	0	109.499	7.4303	128.056	9.23738	9.63741	0	16.7031	3.42592	26.7075	5.80239	2206	22	34027	0.136108	115.824	11.9524	20.1129	6.45765	0.953008	0.911467	0.878288	0.904282	0.927998	0.895994	0.881065	0.894936	0.864931	0.895715	0.802995	0.860816	0.858656	0.815646	0.812796	0.865651	0.837938	0.826829	0.806521	0.837085	1	0.893885	0.0622032
2210	0	19754	10310	0	0	122.349	8.59392	140.692	10.3272	0	0	23.2894	4.94602	35.3946	7.82634	2210	26	30064	0.120256	128.64	12.6853	27.4407	8.37248	0.953832	0.912703	0.879657	0.905568	0.928719	0.897036	0.882684	0.89519	0.865853	0.89677	0.804135	0.861229	0.858236	0.815277	0.813415	0.865736	0.838062	0.827235	0.806114	0.838129	1	0.894805	0.0618203
2212	0	18544	9733	0	0	128.342	9.62436	146.609	11.3863	0	0	26.9195	6.10521	40.1057	9.42233	2212	28	28277	0.113108	134.629	13.4422	31.4582	9.70829	0.954857	0.914259	0.881193	0.906638	0.929112	0.898292	0.88351	0.895728	0.86756	0.896966	0.805018	0.861672	0.858206	0.816034	0.813806	0.865827	0.83773	0.827245	0.806839	0.838013	1	0.895764	0.0613367
2218	0	18303	12069	0	0	107.367	7.09146	126.896	9.2764	0	0	15.7389	3.13326	26.0019	5.72784	2218	22	30372	0.121488	115.127	12.4831	19.8171	6.64651	0.941657	0.906114	0.880976	0.910427	0.926198	0.895677	0.877996	0.896138	0.849532	0.867773	0.796968	0.850306	0.874654	0.835737	0.811932	0.875033	0.8548	0.844643	0.800375	0.841021	1	0.891226	0.0621254
2222	0	16122	10687	0	0	119.097	8.16009	138.5	10.3714	0	0	21.4736	4.4387	33.7945	7.61959	2222	26	26809	0.107236	126.832	13.1594	26.3851	8.44889	0.94265	0.907867	0.883155	0.911485	0.926928	0.897963	0.879761	0.896751	0.8513	0.868794	0.796897	0.852158	0.8748	0.835298	0.812097	0.875359	0.854396	0.844455	0.800403	0.841117	1	0.892444	0.0613401
2224	0	15138	10079	0	0	125.74	9.17021	144.932	11.3508	0	0	25.299	5.56959	38.7618	9.13612	2224	28	25217	0.100868	133.411	13.7972	30.6799	9.77095	0.944303	0.909862	0.884384	0.912916	0.927965	0.898917	0.880953	0.897688	0.852699	0.869255	0.797835	0.85258	0.875223	0.835508	0.812507	0.875084	0.855256	0.84445	0.799599	0.84104	1	0.893617	0.0607803
2230	2	20205	15133	94.1342	0.987293	108.234	7.19048	126.638	9.29615	10.4927	0.328606	16.1243	3.23577	25.848	5.73212	2230	23	35340	0.14136	116.114	12.2278	20.2878	6.5735	0.938144	0.9162	0.868181	0.91262	0.926231	0.897029	0.87725	0.893817	0.842855	0.863568	0.805051	0.849123	0.871109	0.849632	0.822736	0.868987	0.840294	0.839658	0.811007	0.843223	1	0.890686	0.060862
2234	1	17869	13350	116.631	0	126.004	8.49702	144.22	10.6016	19.8939	0	25.4008	5.17412	38.1143	8.44244	2234	27	31220	0.12488	133.793	13.0618	30.837	9.23934	0.939558	0.917425	0.869523	0.913949	0.927482	0.89795	0.877226	0.894459	0.843209	0.864045	0.80671	0.85032	0.871268	0.849616	0.822934	0.86837	0.83959	0.840455	0.811691	0.842969	1	0.891638	0.060434
2236	1	16756	12580	121.872	0	134.179	9.6318	152.347	11.7482	22.6851	0	30.7015	6.65342	44.9665	10.4452	2236	29	29337	0.117348	141.969	13.8935	36.8182	11.0415	0.940774	0.918533	0.870999	0.915516	0.928316	0.898899	0.878089	0.89503	0.84419	0.864744	0.807172	0.850769	0.872022	0.85007	0.822937	0.868426	0.838941	0.840577	0.811859	0.843253	1	0.892599	0.0600616
2242	3	24997	13493	90.8725	0.321617	110.268	7.48101	127.815	9.24676	9.44104	0.0996297	17.0558	3.49651	26.5603	5.81348	2242	22	38493	0.153972	116.417	11.6815	20.3868	6.35297	0.938028	0.910568	0.865274	0.922544	0.916102	0.897865	0.881069	0.892188	0.845647	0.886005	0.803367	0.854194	0.866378	0.852116	0.82089	0.850596	0.847531	0.830748	0.81333	0.846323	1	0.890684	0.0625942
2246	3	22068	11971	106.526	4.36303	125.117	8.6938	142.549	10.465	15.2509	1.8051	24.891	5.22803	36.8091	8.16335	2246	26	34042	0.136168	131.245	12.5236	29.0812	8.5763	0.93931	0.911183	0.866768	0.923712	0.916441	0.899301	0.881543	0.892838	0.846704	0.886625	0.804198	0.855429	0.86643	0.852858	0.821441	0.851096	0.847585	0.830298	0.812085	0.846425	1	0.89156	0.0621259
2248	2	20728	11314	118.635	2.21734	132.489	9.81084	149.846	11.5251	20.9541	1.1687	29.5897	6.63304	42.7947	9.96332	2248	28	32044	0.128176	138.616	13.3417	34.2516	10.166	0.940675	0.912792	0.867916	0.924416	0.917504	0.900137	0.88238	0.893194	0.848302	0.887327	0.806064	0.856962	0.867167	0.853077	0.821339	0.851205	0.84785	0.830389	0.81204	0.845993	1	0.89259	0.0615818
2254	0	23639	11946	0	0	109.128	7.38418	128.376	9.34419	0	0	16.5334	3.37667	26.9146	5.90843	2254	22	35585	0.14234	115.59	12.1717	20.0184	6.58231	0.938527	0.897892	0.881593	0.91325	0.911732	0.893129	0.882717	0.890474	0.846691	0.891232	0.81117	0.836729	0.871828	0.81984	0.810215	0.860629	0.829605	0.841014	0.803386	0.847436	1	0.888614	0.0630621
2258	0	20878	10630	0	0	124.085	8.65574	143.076	10.5295	0	0	24.2856	5.12265	37.219	8.24909	2258	26	31508	0.126032	130.492	12.9488	28.649	8.81705	0.939523	0.899867	0.883522	0.914387	0.912181	0.894471	0.883807	0.890774	0.846975	0.891535	0.812794	0.837089	0.871588	0.820284	0.810889	0.861718	0.830154	0.840771	0.803986	0.847277	1	0.889663	0.0626143
2260	0	19617	10006	0	0	129.793	9.67788	148.676	11.5668	0	0	27.8341	6.28078	41.8206	9.81907	2260	28	29623	0.118492	136.172	13.6738	32.5584	10.1216	0.940469	0.901884	0.884178	0.915893	0.912585	0.895807	0.8846	0.891807	0.847568	0.892043	0.813439	0.837677	0.871721	0.820899	0.811059	0.861695	0.830672	0.841475	0.803464	0.848243	1	0.890613	0.0622576
2266	0	21699	13155	0	0	109.1	7.36227	127.841	9.16455	0	0	16.5196	3.37162	26.5682	5.72205	2266	22	34854	0.139416	116.173	12.1645	20.3122	6.56978	0.940853	0.901145	0.876743	0.906338	0.913496	0.889281	0.884303	0.890056	0.844724	0.898477	0.813981	0.837422	0.863287	0.821972	0.8184	0.867289	0.830364	0.848583	0.823966	0.834395	1	0.888717	0.0619854
2270	0	19197	11676	0	0	122.464	8.55464	141.123	10.3634	0	0	23.351	4.92902	35.7198	7.88715	2270	26	30873	0.123492	129.521	12.9614	28.0288	8.63772	0.942118	0.902439	0.878373	0.907978	0.914084	0.890503	0.88498	0.890924	0.844622	0.898487	0.813591	0.837641	0.863764	0.821916	0.819065	0.868072	0.829706	0.84948	0.824377	0.834435	1	0.889642	0.0617334
2272	0	18022	11013	0	0	129.965	9.58294	148.572	11.4432	0	0	27.934	6.22406	41.7179	9.67219	2272	28	29035	0.11614	137.023	13.7178	33.1623	10.2108	0.943396	0.903944	0.88011	0.909316	0.914792	0.891889	0.885294	0.891011	0.844929	0.898502	0.814414	0.838436	0.86425	0.821388	0.819201	0.868659	0.829826	0.849888	0.824126	0.83451	1	0.89059	0.0613773
2278	0	17320	12807	0	0	107.241	7.15722	125.458	9.06502	0	0	15.6884	3.16237	25.1228	5.47474	2278	23	30127	0.120508	114.985	12.0616	19.699	6.34377	0.944601	0.92369	0.878216	0.897733	0.91501	0.894779	0.881784	0.895741	0.837256	0.892887	0.816825	0.843131	0.87249	0.839911	0.828128	0.855827	0.833339	0.853172	0.824891	0.827132	1	0.892456	0.0605614
2282	0	15219	11393	0	0	114.817	8.07076	133.016	10.0258	0	0	19.2638	4.08995	29.9599	6.81147	2282	27	26612	0.106448	122.608	12.7034	23.843	7.57889	0.945344	0.923831	0.879528	0.898749	0.915489	0.894709	0.882459	0.896532	0.838005	0.893488	0.818033	0.844224	0.873196	0.839114	0.829156	0.856155	0.834097	0.853619	0.825699	0.827672	1	0.893113	0.0603607
2284	0	14332	10704	0	0	121.873	8.99973	139.967	11.0398	0	0	23.0551	5.14299	34.9384	8.31896	2284	29	25036	0.100144	129.609	13.3641	28.1357	8.9046	0.946457	0.925567	0.880991	0.899545	0.91644	0.89603	0.882809	0.897528	0.838812	0.893673	0.818362	0.845043	0.873762	0.838992	0.829545	0.856127	0.833739	0.853012	0.825931	0.827429	1	0.894051	0.0599545
2290	22	21607	15578	92.6994	2.06122	108.503	7.0888	127.6	9.41116	10.0337	0.673843	16.2372	3.20343	26.443	5.89176	2290	23	37207	0.148828	116.489	12.463	20.5066	6.77484	0.931182	0.920768	0.872511	0.897103	0.913309	0.899428	0.880251	0.890437	0.845029	0.887629	0.816607	0.850835	0.888368	0.840877	0.822748	0.853818	0.828917	0.839278	0.806166	0.831013	1	0.889525	0.0628755
2294	18	19038	13768	107.428	3.82446	121.159	8.30887	139.926	10.5599	15.6218	1.67187	22.6039	4.68087	34.8538	7.94059	2294	27	32824	0.131296	129.023	13.1455	27.7382	8.70429	0.932778	0.922145	0.87369	0.898443	0.913965	0.900317	0.881032	0.890766	0.845159	0.888435	0.817573	0.852257	0.887872	0.841061	0.823452	0.853583	0.8295	0.839706	0.806803	0.831312	1	0.890494	0.0625928
2296	18	17865	13007	116.447	5.2554	129	9.39722	147.568	11.6124	19.9194	2.64171	27.3081	6.00672	40.9139	9.73631	2296	29	30890	0.12356	136.811	13.8609	33.0329	10.2954	0.934396	0.923859	0.875494	0.899595	0.914697	0.90123	0.881369	0.891923	0.846196	0.888783	0.818631	0.8528	0.888022	0.841777	0.824102	0.853302	0.830074	0.839738	0.807268	0.831386	1	0.891601	0.0621717
2302	0	27607	13676	0	0	111.134	7.7335	127.384	9.1311	0	0	17.4715	3.67526	26.287	5.72301	2302	22	41283	0.165132	116.517	11.23	20.3918	6.09089	0.930565	0.902393	0.860633	0.909733	0.921457	0.893225	0.872248	0.882155	0.849284	0.886527	0.798803	0.842865	0.883414	0.852494	0.815311	0.847177	0.835647	0.841036	0.809643	0.833854	1	0.885724	0.063766
2306	0	24402	12056	0	0	122.946	8.85387	138.97	10.2664	0	0	23.648	5.15328	34.1244	7.65232	2306	26	36458	0.145832	128.245	12.0063	27.1124	7.83777	0.931058	0.903931	0.861978	0.91098	0.922843	0.894673	0.872977	0.882701	0.849525	0.887638	0.799701	0.842805	0.883496	0.853009	0.814883	0.846563	0.835811	0.841173	0.809137	0.834412	1	0.886616	0.0634147
2308	0	22909	11346	0	0	130.272	9.89183	146.12	11.3295	0	0	28.1587	6.46488	39.7052	9.31567	2308	28	34255	0.13702	135.521	12.7902	31.9832	9.28591	0.932112	0.905386	0.863772	0.912057	0.923413	0.8953	0.873902	0.883462	0.850679	0.88844	0.800496	0.84284	0.884002	0.853744	0.815414	0.846285	0.835586	0.841658	0.809064	0.834754	1	0.887579	0.0630732
2314	2	23880	11011	91.1047	0.62856	109.3	7.34608	129.85	9.66926	9.51424	0.196038	16.6083	3.37263	27.8685	6.24742	2314	21	34893	0.139572	115.784	12.557	20.1612	6.89142	0.922964	0.901026	0.87668	0.910369	0.915929	0.897028	0.88022	0.888946	0.84709	0.886023	0.811137	0.840398	0.877425	0.840412	0.798455	0.844267	0.832474	0.84163	0.833161	0.835483	1	0.886565	0.0633741
2318	2	21116	9805	106.033	2.17504	120.763	8.46831	141.219	10.7427	14.9863	0.917171	22.3981	4.7484	35.8337	8.19164	2318	25	30923	0.123692	127.248	13.274	26.6578	8.70458	0.925153	0.903276	0.878456	0.91136	0.916195	0.897972	0.880574	0.889047	0.847541	0.886492	0.811645	0.840168	0.877826	0.841024	0.798273	0.844032	0.832924	0.841396	0.832293	0.835915	1	0.88763	0.0627364
2320	2	19853	9250	116.542	2.80058	128.639	9.56429	149.089	11.9073	19.8825	1.42492	27.0984	6.09727	42.2083	10.1454	2320	27	29105	0.11642	135.137	14.0767	31.9001	10.372	0.926628	0.904501	0.879952	0.911957	0.916561	0.898677	0.881086	0.889469	0.8486	0.886961	0.812867	0.840818	0.878492	0.840972	0.799038	0.84403	0.832829	0.841608	0.832744	0.835612	1	0.888504	0.0624037
2326	0	22060	13124	0	0	109.472	7.46321	127.383	9.1275	0	0	16.6928	3.44337	26.2847	5.67057	2326	22	35184	0.140736	116.153	11.8756	20.2707	6.3989	0.934942	0.907444	0.871689	0.906733	0.919296	0.89643	0.876492	0.901774	0.833802	0.89653	0.789563	0.837412	0.870012	0.836161	0.81412	0.854579	0.818767	0.838037	0.831429	0.821709	1	0.887752	0.0636563
2330	0	19445	11627	0	0	119.197	8.55783	136.987	10.2282	0	0	21.5566	4.674	32.7004	7.35104	2330	26	31072	0.124288	125.854	12.613	25.7266	7.93554	0.936003	0.908455	0.874083	0.907248	0.919944	0.897593	0.87743	0.902436	0.834546	0.896611	0.790792	0.837088	0.870366	0.836316	0.814463	0.854966	0.81839	0.837909	0.831955	0.821737	1	0.888656	0.0633067
2332	0	18299	10966	0	0	125.655	9.53437	143.381	11.176	0	0	25.2807	5.79837	37.5297	8.81323	2332	28	29265	0.11706	132.297	13.3143	29.8706	9.23483	0.936955	0.909482	0.875141	0.908423	0.920417	0.898445	0.878404	0.90328	0.835486	0.896395	0.792107	0.837878	0.871485	0.836972	0.814266	0.854741	0.818657	0.837895	0.832428	0.821989	1	0.889491	0.0629759
2338	0	17044	12245	0	0	107.399	7.17344	126.761	9.29246	0	0	15.7579	3.18622	25.9218	5.73148	2338	23	29289	0.117156	115.494	12.54	20.0072	6.69134	0.946465	0.929905	0.878743	0.895302	0.913398	0.897538	0.880365	0.889259	0.836492	0.891	0.801803	0.849261	0.856243	0.828058	0.827136	0.859947	0.810338	0.838267	0.811021	0.821179	1	0.891305	0.0617108
2342	0	15076	10854	0	0	121.986	8.40352	141.219	10.5344	0	0	23.0705	4.80548	35.811	8.06442	2342	27	25930	0.10372	130.036	13.3244	28.4035	8.95283	0.947782	0.93064	0.880814	0.895816	0.913941	0.899036	0.881662	0.889838	0.837678	0.892325	0.804146	0.849672	0.857809	0.827671	0.827709	0.860066	0.809545	0.838025	0.810856	0.821462	1	0.892339	0.0611552
2344	0	14152	10235	0	0	128.247	9.46317	147.417	11.5968	0	0	26.8467	6.00964	40.7879	9.67012	2344	29	24387	0.097548	136.293	14.0682	32.6977	10.3701	0.948887	0.931705	0.882068	0.896707	0.914709	0.899947	0.88215	0.889839	0.838521	0.892976	0.805163	0.850535	0.857527	0.828146	0.828474	0.860335	0.809776	0.838541	0.810698	0.821216	1	0.893154	0.0606806
2350	1	19082	13605	92.0787	0	107.235	6.92031	125.966	9.34668	9.8199	0	15.6723	3.05075	25.4496	5.70758	2350	23	32688	0.130752	115.031	12.2303	19.7415	6.49785	0.940376	0.918257	0.874266	0.896568	0.912567	0.902762	0.88014	0.900682	0.846947	0.891092	0.794879	0.84684	0.867428	0.845524	0.824079	0.859016	0.824309	0.833792	0.810787	0.823146	1	0.890328	0.0629269
2354	1	16911	12031	114.493	0	121.17	8.16751	139.794	10.4657	18.8244	0	22.5995	4.60605	34.7465	7.84272	2354	27	28943	0.115772	128.912	12.9906	27.6486	8.59089	0.941039	0.920188	0.875324	0.898248	0.913744	0.904036	0.880541	0.90179	0.847632	0.891632	0.79622	0.848564	0.867826	0.846008	0.824794	0.858791	0.823619	0.833984	0.811111	0.823653	1	0.891377	0.0626011
2356	1	15842	11342	118.643	0	127.609	9.2092	146.138	11.4686	20.9368	0	26.4308	5.76702	39.7364	9.41486	2356	29	27185	0.10874	135.339	13.7033	31.9819	9.97059	0.942045	0.92139	0.877101	0.900202	0.914567	0.90504	0.881295	0.902501	0.848906	0.891962	0.797388	0.848887	0.867464	0.846717	0.825253	0.8595	0.82426	0.834486	0.811201	0.824462	1	0.892433	0.0620947
2362	2	22685	14938	91.1829	0.600034	109.298	7.3638	126.221	9.17744	9.53853	0.18746	16.6085	3.37941	25.5874	5.62723	2362	22	37625	0.1505	116.016	11.6071	20.173	6.22601	0.935814	0.904757	0.866844	0.907867	0.91204	0.906884	0.871681	0.901621	0.857316	0.895987	0.809648	0.840571	0.876917	0.855336	0.816027	0.84493	0.820598	0.836093	0.807508	0.834658	1	0.889058	0.0633205
2366	2	19989	13286	103.6	2.02896	121.338	8.45738	138.06	10.3146	13.9808	0.816998	22.7138	4.77722	33.4731	7.56478	2366	26	33277	0.133108	128.013	12.3509	27.009	8.02067	0.937029	0.906046	0.868828	0.908886	0.912763	0.907714	0.873111	0.902831	0.858746	0.896896	0.809673	0.840641	0.877513	0.856117	0.816089	0.845073	0.820687	0.835953	0.8076	0.835878	1	0.890118	0.0628033
2368	2	18762	12543	109.827	0.969026	130.223	9.55135	146.788	11.3569	16.6286	0.438134	28.0947	6.21242	40.2466	9.41883	2368	28	31307	0.125228	136.858	13.1256	32.9626	9.70296	0.937969	0.907321	0.870364	0.909685	0.913661	0.908439	0.874213	0.90344	0.85952	0.897435	0.809867	0.841393	0.877727	0.856518	0.817118	0.845498	0.820791	0.835835	0.807663	0.835979	1	0.891	0.0625961
2374	4	23692	12629	92.4399	0.495832	110.407	7.56724	129.059	9.31839	9.93626	0.159996	17.1249	3.54067	27.3378	5.94267	2374	22	36325	0.1453	116.89	12.1036	20.6748	6.64239	0.923689	0.912182	0.876215	0.902189	0.915334	0.909332	0.873421	0.892526	0.859298	0.903964	0.804859	0.837632	0.858169	0.853916	0.816669	0.840991	0.829443	0.843056	0.832911	0.85086	1	0.888979	0.0618108
2378	4	20926	11173	108.229	3.59932	122.446	8.69281	140.89	10.4302	15.9648	1.57582	23.3519	5.00817	35.5536	7.9229	2378	26	32103	0.128412	128.864	12.8203	27.5976	8.48491	0.925194	0.914105	0.878096	0.902735	0.916394	0.909977	0.874544	0.893297	0.860496	0.904479	0.805579	0.837943	0.858284	0.854079	0.817073	0.840949	0.829113	0.842834	0.833318	0.85098	1	0.89005	0.0614996
2380	4	19650	10490	117.003	4.89823	130.391	9.71728	148.749	11.4457	20.188	2.46733	28.2182	6.36037	41.8656	9.71359	2380	28	30144	0.120576	136.778	13.5521	32.9664	10.074	0.926254	0.91529	0.880026	0.903911	0.917081	0.911193	0.875299	0.893843	0.8611	0.905603	0.805832	0.838309	0.858098	0.854747	0.817377	0.840947	0.829751	0.842838	0.833582	0.851231	1	0.891003	0.0611975
2386	1	20757	11194	90.252	0	109.608	7.50414	127.868	9.3867	9.24942	0	16.7568	3.46839	26.6052	5.90366	2386	22	31952	0.127808	116.004	11.9733	20.2068	6.48874	0.915201	0.906078	0.883388	0.911852	0.917423	0.883575	0.875579	0.886689	0.865814	0.901462	0.805427	0.832968	0.877738	0.83386	0.798761	0.838555	0.808963	0.83084	0.838633	0.84231	1	0.886209	0.0634797
2390	1	18255	9934	113.728	0	125.068	8.73633	143.069	10.6323	18.4515	0	24.8656	5.24195	37.2266	8.37458	2390	26	28190	0.11276	131.411	12.7757	29.2214	8.79669	0.916318	0.90784	0.885119	0.912717	0.917825	0.884871	0.876197	0.88746	0.866548	0.901064	0.80564	0.834143	0.877918	0.834374	0.798102	0.838648	0.808443	0.831323	0.839181	0.84216	1	0.887127	0.0631445
2392	1	17166	9420	124.197	0	132.172	9.73983	150.017	11.7419	24.0024	0	29.3739	6.52745	42.9663	10.156	2392	28	26587	0.106348	138.494	13.526	34.1896	10.3113	0.917403	0.909279	0.886881	0.914432	0.918607	0.886035	0.876819	0.887953	0.866608	0.900873	0.806033	0.834524	0.877929	0.834167	0.798247	0.839433	0.809136	0.831459	0.839188	0.84231	1	0.888067	0.0627349
2398	3	20131	11158	91.0796	0.593435	108.68	7.25363	128.501	9.56346	9.50629	0.184358	16.3253	3.29225	27.0125	6.06082	2398	22	31292	0.125168	115.746	12.5163	20.1354	6.80332	0.926451	0.9075	0.880321	0.904576	0.902803	0.887687	0.873818	0.89109	0.869471	0.890275	0.817477	0.825786	0.874968	0.842723	0.803736	0.844801	0.806548	0.835341	0.840582	0.827831	1	0.886402	0.0638057
2402	2	17764	9926	105.736	1.70233	119.144	8.35303	138.86	10.6295	14.8541	0.713811	21.513	4.55901	34.0822	7.83638	2402	26	27692	0.110768	126.21	13.2163	26.0179	8.46655	0.927759	0.909107	0.881193	0.905406	0.904395	0.888181	0.874242	0.891882	0.869999	0.891828	0.817854	0.826412	0.876101	0.843077	0.804492	0.845352	0.807092	0.835512	0.840857	0.827116	1	0.887372	0.0634557
2404	2	16619	9366	113.843	1.16199	128.714	9.50439	148.284	11.7797	18.5131	0.564245	27.1396	6.05208	41.523	9.91935	2404	28	25987	0.103948	135.766	14.0037	32.3228	10.3242	0.92933	0.911244	0.88298	0.906472	0.905203	0.889714	0.875265	0.89312	0.870551	0.892427	0.818659	0.827164	0.876669	0.843672	0.805287	0.845365	0.807019	0.835495	0.840997	0.827837	1	0.888602	0.0629605
