# Supplementary material for: IBSEM: An Individual-Based Atlantic Salmon Population Model
Source: PLoS One. 2015 Sep 18;10(9):e0138444. doi: 10.1371/journal.pone.0138444 (PMC4575158; doi:10.1371/journal.pone.0138444)
Supplement: S1 Minimal dataset — (ZIP) [file pone.0138444.s003.zip › temp/scenario 1/wild - 10/runFiles/results/spawners.txt]

month	parr0	parr1	parr2	averageLenghtFry	averageLenghtParr1	averageLenghtParr2	adults	0SW	1SW	2SW	3SW	averageLenght0+	averageLenght1+	averageLenght2+	averageLenght3+	eggDensity	mortality	viableEggWeight
21	200	8355	3810	65.5435	106.572	130.07	99	0	4	63	32	0	633.959	887.433	1028.84	0	0	131.004
22	122	5679	2607	65.8041	106.538	129.858	3	0	0	2	1	0	0	887.116	913.095	2.74819	0.477913	138.1
33	170	9166	7046	68.1708	107.267	126.452	267	0	257	5	5	0	632.234	880.065	1112	0	0	138.1
34	93	7463	5336	67.7191	107.217	126.513	12	0	11	0	1	0	604.947	0	1156.54	3.77494	0.57767	117.343
45	203	7926	7505	67.3387	109.883	127.242	375	0	186	189	0	0	602.103	806.97	0	0	0	117.343
46	109	5396	5201	66.9274	109.778	127.278	20	0	7	13	0	0	616.16	813.863	0	6.66815	0.65664	121.932
57	193	8351	4196	66.914	109.324	129.67	415	0	221	151	43	0	593.644	783.117	1007.66	0	0	121.932
58	112	7236	3333	67.2097	109.248	129.646	28	0	12	9	7	0	593.316	762.371	1057.33	7.19358	0.661478	124.159
69	172	8599	4925	64.6017	107.305	127.942	377	0	193	158	26	0	555.635	770.412	988.461	0	0	124.159
70	87	6040	3461	64.4839	107.19	128.068	25	0	14	10	1	0	559.031	752.188	1077.25	5.66355	0.63286	122.966
81	224	8367	6459	67.4462	106.699	127.461	342	0	143	173	26	0	599.752	752.467	987.54	0	0	122.966
82	120	5956	5621	67.3009	106.719	127.447	13	0	5	6	2	0	587.762	750.701	1026.76	5.92991	0.634451	124.237
93	160	8880	6716	65.3529	108.264	126.795	252	0	146	88	18	0	623.255	796.297	996.487	0	0	124.237
94	85	6488	4768	65.5985	108.182	126.784	13	0	8	3	2	0	633.384	746.715	955.804	4.24682	0.583759	122.594
105	171	8099	5703	65.1777	106.998	127.642	398	0	257	131	10	0	641.081	813.635	1022.19	0	0	122.594
106	80	5942	4624	65.5388	106.921	127.516	21	0	8	11	2	0	619.611	816.141	1130.08	6.5039	0.654569	121.689
117	261	7683	7030	68.3581	107.153	126.99	488	0	218	250	20	0	610.502	826.937	1052.58	0	0	121.689
118	130	5875	4910	67.9814	107.118	126.99	26	0	10	14	2	0	597.944	806.014	1078.94	8.944	0.683244	125.63
129	289	11448	5683	68.9113	112.192	129.511	362	0	151	177	34	0	621.023	815.24	1045.52	0	0	125.63
130	150	9788	4902	69.3161	112.179	129.437	16	0	7	9	0	0	620.384	834.276	0	6.59355	0.636941	128.871
141	211	10151	4664	66.1013	108.999	130.472	415	0	265	121	29	0	673.861	833.494	1025.54	0	0	128.871
142	106	8165	3684	65.491	108.963	130.54	26	0	20	6	0	0	662.914	828.276	0	8.21149	0.67198	126.098
153	233	8581	6722	68.4767	107.675	128.149	530	0	242	264	24	0	616.374	853.818	1018.65	0	0	126.098
154	102	6101	4647	68.6811	107.689	128.159	34	0	20	14	0	0	617.272	830.198	0	10.6021	0.691162	128.17
165	266	10412	6734	68.6775	109.487	128.125	431	0	184	201	46	0	635.747	825.139	1058.18	0	0	128.17
166	123	8128	4927	68.6086	109.51	128.05	23	0	8	13	2	0	643.424	846.191	1186.78	8.54943	0.665441	130.621
177	234	10614	6040	65.9642	109.242	128.852	426	0	221	169	36	0	634.08	826.802	1035.45	0	0	130.621
178	129	8903	4228	65.8457	109.178	128.873	18	0	11	4	3	0	663.554	828.135	1050.02	8.27556	0.674864	125.884
189	266	10000	6555	67.2338	108.468	128.93	510	0	267	216	27	0	590.797	818.925	1033.26	0	0	125.884
190	142	7194	5481	67.2832	108.433	128.802	23	0	13	10	0	0	586.431	816.488	0	8.85568	0.68316	125.705
201	238	11220	6203	67.8992	110.762	129.569	446	0	227	183	36	0	599.118	764.481	982.296	0	0	125.705
202	126	9047	5423	68.1979	110.73	129.537	18	0	10	4	4	0	609.323	733.594	928.498	7.53736	0.670502	123.104
213	230	10172	5450	66.4901	109.032	129.727	417	0	204	184	29	0	523.409	762.903	945.199	0	0	123.104
214	120	8519	4034	66.6985	108.968	129.72	13	0	6	6	1	0	527.582	741.548	901.935	6.04454	0.643557	122.27
225	204	9610	6266	66.0603	108.482	128.465	414	0	261	129	24	0	615.814	727.549	992.643	0	0	122.27
226	97	7214	5003	67.206	108.44	128.471	24	0	17	6	1	0	616.66	739.059	1193.19	5.56844	0.640672	118.458
237	175	9669	5661	65.0242	109.457	128.731	482	0	259	208	15	0	637.327	840.187	970.218	0	0	118.458
238	79	8160	4261	65.4463	109.434	128.734	21	0	13	8	0	0	610.901	843.132	0	8.17848	0.677937	124.284
249	216	9396	5212	66.9647	109.504	129.794	515	0	282	199	34	0	624.811	822.738	1024.76	0	0	124.284
250	111	8142	4489	66.6157	109.457	129.835	29	0	11	14	4	0	625.93	836.902	1026.53	9.08248	0.685753	125.869
261	152	8066	5345	63.5017	106.105	127.275	476	0	238	209	29	0	618.301	830.64	1009.9	0	0	125.869
262	65	6557	4627	63.253	106.142	127.277	26	0	14	12	0	0	608.434	818.33	0	9.2116	0.688753	124.858
273	157	6109	7617	62.8784	103.001	124.19	335	0	141	167	27	0	602.228	812.822	1008.75	0	0	124.858
274	89	4364	6629	62.61	102.996	124.101	20	0	10	8	2	0	621.24	875.954	999.997	6.03226	0.629475	126.727
285	194	8419	8629	65.9025	106.316	124.777	302	0	135	145	22	0	567.551	773.565	1018.32	0	0	126.727
286	97	5854	7139	66.5168	106.255	124.742	20	0	11	9	0	0	554.846	764.621	0	4.99373	0.606309	124.688
297	172	8327	7461	65.0762	107.222	126.246	375	0	237	118	20	0	585.735	750.27	972.81	0	0	124.688
298	105	7180	5210	64.6319	107.252	126.253	19	0	17	2	0	0	579.258	763.978	0	5.33794	0.632742	119.141
309	233	9164	6399	67.4525	109.16	128.814	425	0	271	144	10	0	636.217	799.462	970.617	0	0	119.141
310	122	6728	5539	67.3898	109.095	128.725	19	0	13	5	1	0	616.426	817.153	1024.59	6.39609	0.65435	120.982
321	165	9502	4906	64.4015	109.825	129.197	566	0	299	255	12	0	640.058	820.292	997.678	0	0	120.982
322	82	7760	4113	64.6858	109.732	129.195	26	0	12	14	0	0	635.057	835.596	0	9.48918	0.695049	123.516
333	237	8642	5145	67.4294	107.692	129.627	566	0	293	238	35	0	625.669	833.247	1012.6	0	0	123.516
334	133	7466	3722	67.3962	107.674	129.691	30	0	17	11	2	0	622.973	842.516	923.876	10.4197	0.697222	125.955
345	213	9318	6463	64.8356	107.78	127.123	512	0	215	259	38	0	584.395	801.526	1000.5	0	0	125.955
346	106	7801	5019	64.8166	107.783	127.133	26	0	10	13	3	0	576.662	781.58	971.925	8.60488	0.67819	126.273
357	206	8242	7152	65.8324	105.739	126.409	412	0	179	190	43	0	582.614	776.958	996.766	0	0	126.273
358	95	7031	5917	65.1284	105.724	126.254	23	0	11	11	1	0	582.668	784.171	983.418	7.26282	0.661618	124.99
369	232	8931	8882	68.3732	107.14	126.571	410	0	233	149	28	0	618.912	789.223	956.39	0	0	124.99
370	122	6790	6478	68.3243	107.139	126.559	21	0	12	8	1	0	619.293	792.726	1054.75	6.26642	0.648077	122.698
381	172	10678	6654	64.7961	110.554	127.862	450	0	214	218	18	0	616.731	810.606	965.234	0	0	122.698
382	102	7517	5460	63.7362	110.527	127.838	21	0	8	13	0	0	591.875	800.535	0	7.87902	0.67439	123.725
393	277	9978	5234	68.94	109.568	130.956	388	0	176	181	31	0	554.742	795.275	963.42	0	0	123.725
394	135	6927	4176	69.0812	109.62	130.98	19	0	9	8	2	0	556.694	792.495	937.567	6.66804	0.654039	123.803
405	179	9862	5241	65.7581	108.899	128.058	376	0	200	144	32	0	572.048	734.875	987.152	0	0	123.803
406	109	8403	3921	65.8724	108.87	128.048	12	0	9	2	1	0	553.782	708.979	1012.61	5.28329	0.620359	123.698
417	99	6297	6143	62.2536	103.684	125.257	443	0	240	181	22	0	585.832	764.946	971.382	0	0	123.698
418	44	4765	4352	63.217	103.606	125.244	14	0	7	7	0	0	608.222	762.049	0	6.55096	0.658757	121.176
429	200	6963	8175	67.9266	105.199	125.272	404	0	198	179	27	0	604.833	774.64	953.808	0	0	121.176
430	127	5034	5865	68.3729	105.166	125.237	13	0	6	5	2	0	589.945	757.763	906.456	6.49722	0.655919	121.633
441	275	10158	7159	68.3456	110.092	127.797	399	0	193	180	26	0	590.915	782.909	918.989	0	0	121.633
442	150	8436	5246	68.3242	110.035	127.736	27	0	17	10	0	0	590.291	781.446	0	6.21715	0.646305	122.843
453	230	10455	5640	67.8252	110.411	129.966	362	0	191	141	30	0	585.721	767.543	969.299	0	0	122.843
454	126	7800	4461	68.1231	110.322	129.948	16	0	7	7	2	0	578.404	770.273	881.364	5.92481	0.643919	120.786
465	194	9898	4905	65.94	109.973	129.393	409	0	236	147	26	0	562.772	769.89	939.916	0	0	120.786
466	94	6980	4151	65.653	109.948	129.338	18	0	10	8	0	0	558.236	744.076	0	5.72482	0.642006	119.782
477	227	8465	5343	67.7306	107.637	128.773	414	0	215	175	24	0	611.114	760.328	987.214	0	0	119.782
478	113	6002	3837	67.7044	107.55	128.674	22	0	11	11	0	0	614.401	798.562	0	6.2091	0.648239	121.777
489	173	9152	5835	64.1286	109.196	127.194	414	0	206	174	34	0	576.066	781.021	924.115	0	0	121.777
490	68	6812	4339	63.8451	109.152	127.135	13	0	8	5	0	0	574.895	785.835	0	6.53237	0.65435	122.429
501	252	7745	5863	67.7953	106.316	128.346	357	0	212	121	24	0	583.038	752.489	946.607	0	0	122.429
502	129	6323	4548	67.6108	106.277	128.37	21	0	12	7	2	0	576.675	762.009	960.157	5.21511	0.628871	119.242
513	210	9721	7122	68.0831	109.24	127.547	436	0	226	183	27	0	589.595	775.45	935.604	0	0	119.242
514	111	8388	5770	67.9993	109.189	127.526	14	0	3	9	2	0	621.211	762.884	1021.12	6.59687	0.657184	121.564
525	126	7175	6158	62.4661	106.073	126.473	349	0	182	141	26	0	576.965	755.212	951.419	0	0	121.564
526	65	5152	5354	63.2911	106.088	126.513	18	0	10	7	1	0	590.652	746.142	906.291	5.0563	0.617118	122.137
537	242	9118	6517	68.7627	107.86	128.351	388	0	204	160	24	0	588.505	769.434	944.106	0	0	122.137
538	107	6396	4908	68.3525	107.868	128.269	25	0	11	11	3	0	576.22	764.182	830.415	6.0768	0.64504	121.603
549	272	9763	6731	69.6088	110.25	128.728	405	0	156	207	42	0	573.755	784.029	976.289	0	0	121.603
550	154	7026	5530	69.7658	110.295	128.748	17	0	6	7	4	0	577.594	790.765	945.088	7.08861	0.656368	125.779
561	274	11063	5153	68.92	111.336	130.508	336	0	171	138	27	0	584.048	756.091	968.795	0	0	125.779
562	129	8774	4019	68.4648	111.274	130.457	13	0	4	7	2	0	605.619	785.709	935.311	5.28974	0.624436	121.38
573	245	10715	4825	68.0032	110.684	130.67	335	0	208	110	17	0	615.34	772.152	1007.05	0	0	121.38
574	136	9012	4012	67.77	110.686	130.583	22	0	16	4	2	0	606.802	820.592	905.393	5.06356	0.620268	120.428
585	187	9431	5225	66.3497	109.471	129.454	447	0	242	178	27	0	627.315	816.14	999.434	0	0	120.428
586	107	7475	4036	66.8407	109.443	129.394	15	0	9	5	1	0	640.616	840.175	1049.07	8.19744	0.678576	124.371
597	222	8186	5551	66.5529	107.559	128.43	551	0	298	231	22	0	588.018	820.586	1034.2	0	0	124.371
598	118	7030	4259	66.7594	107.528	128.408	27	0	14	12	1	0	579.786	838.891	960.636	9.30374	0.692433	124.344
609	277	10029	6524	67.7919	108.683	128.465	434	0	208	193	33	0	622.801	791.984	1054.32	0	0	124.344
610	131	7403	5553	67.9946	108.631	128.559	20	0	12	7	1	0	622.915	786.433	985.004	7.50539	0.666411	125.306
621	165	10303	6030	65.2822	109.01	128.249	465	0	262	183	20	0	616.879	816.94	997.165	0	0	125.306
622	81	7759	4657	65.1183	108.952	128.256	30	0	18	10	2	0	598.437	813.569	1107.92	7.22843	0.668622	122.664
633	165	7891	6179	63.9137	105.832	127.174	569	0	314	230	25	0	629.299	809.049	1032.58	0	0	122.664
634	97	6427	5116	63.8557	105.814	127.163	26	0	10	12	4	0	619.119	812.186	1018.59	10.3799	0.700927	124.604
645	156	6922	7459	63.5172	104.391	124.721	494	0	203	255	36	0	581.132	809.984	1009.94	0	0	124.604
646	74	5856	5449	63.8153	104.368	124.514	39	0	8	25	6	0	589.524	786.479	1025.12	9.30158	0.684826	126.916
657	262	9490	8286	68.2058	107.249	126.844	412	0	190	166	56	0	592.005	785.332	1000.24	0	0	126.916
658	116	7239	6379	68.1621	107.226	126.825	22	0	10	9	3	0	576.737	788.013	994.553	7.55588	0.66148	127.583
669	211	10369	7496	66.4598	109.177	127.567	431	0	224	178	29	0	609.415	780.729	985.351	0	0	127.583
670	117	7884	5452	66.1231	109.21	127.598	23	0	13	10	0	0	596.752	770.64	0	6.60656	0.655925	122.009
681	221	9445	6644	68.0431	108.182	128.422	376	0	168	185	23	0	581.419	797.595	974.261	0	0	122.009
682	97	8117	4477	67.4409	108.186	128.493	19	0	9	9	1	0	575.841	801.895	873.543	6.36763	0.646324	124.207
693	153	9570	6208	64.672	109.107	127.75	405	0	227	158	20	0	583.685	768.331	966.047	0	0	124.207
694	82	7164	5159	65.0474	109.107	127.718	19	0	13	5	1	0	580.388	782.344	946.406	6.35295	0.654754	120.774
705	167	6956	6043	65.7107	104.779	127.051	511	0	308	184	19	0	623.598	784.24	988.805	0	0	120.774
706	73	5079	4285	65.7927	104.677	127.068	24	0	17	7	0	0	623.616	834.986	0	8.19246	0.686126	121.305
717	363	10309	7908	70.0856	110.46	128.177	470	0	189	255	26	0	570.831	790.496	969.328	0	0	121.305
718	196	7758	6719	70.2205	110.435	128.095	18	0	8	9	1	0	556.098	805.267	1048.76	8.74561	0.685696	124.25
729	240	10507	5639	67.0824	109.989	129.302	344	0	150	161	33	0	569.931	742.756	985.191	0	0	124.25
730	127	9127	4905	67.3175	109.929	129.281	11	0	3	7	1	0	574.3	762.059	867.61	5.65734	0.63277	122.958
741	178	8357	6350	64.7226	106.29	127.416	378	0	249	105	24	0	587.019	759.713	958.899	0	0	122.958
742	86	5986	5143	64.091	106.273	127.28	18	0	9	9	0	0	596.358	733.377	0	5.16726	0.625823	119.976
753	213	8314	7477	66.4342	107.431	126.2	454	0	253	184	17	0	597.939	772.659	953.962	0	0	119.976
754	93	6100	5280	66.7708	107.441	126.289	22	0	14	7	1	0	611.091	738.691	904.927	6.76614	0.665064	120.176
765	192	7823	6751	66.089	106.909	126.672	370	0	140	198	32	0	582.573	793.215	951.805	0	0	120.176
766	90	6393	4919	65.8348	106.865	126.641	17	0	7	8	2	0	591.899	773.572	1029.24	5.8794	0.634374	123.955
777	209	8301	6921	66.3034	107.05	126.6	329	0	183	118	28	0	605.576	774.282	995.068	0	0	123.955
778	114	7086	4768	66.3792	107.065	126.518	20	0	9	9	2	0	605.352	776.039	945.724	5.27098	0.621137	123.015
789	152	7578	6982	63.7358	106.407	125.627	376	0	172	179	25	0	594.97	796.947	945.26	0	0	123.015
790	94	5712	4892	63.203	106.32	125.62	18	0	7	8	3	0	606.018	772.525	914.512	6.71313	0.653182	124.104
801	208	8162	6839	66.3763	107.463	127.265	340	0	165	150	25	0	576.483	777.595	969.542	0	0	124.104
802	101	5778	5599	66.6603	107.462	127.251	19	0	8	9	2	0	552.019	763.59	933.602	5.35936	0.625716	121.888
813	226	9611	6188	67.2991	108.909	127.951	401	0	244	132	25	0	615.241	777.086	969.267	0	0	121.888
814	131	7828	4255	67.3188	108.94	127.959	21	0	13	7	1	0	624.459	783.799	845.151	6.07072	0.647288	120.97
825	147	8483	5787	64.2253	107.95	127.685	426	0	229	183	14	0	615.395	813.171	970.844	0	0	120.97
826	86	6299	4012	64.394	107.923	127.67	22	0	8	12	2	0	583.982	782.264	971.594	7.31177	0.665594	123.655
837	147	6215	6224	63.9427	103.827	125.76	467	0	233	200	34	0	555.303	790.244	969.197	0	0	123.655
838	77	5348	4825	63.3565	103.742	125.702	20	0	10	9	1	0	579.346	777.609	943.191	7.21917	0.66839	122.406
849	226	8239	8324	67.5006	106.424	125.548	335	0	144	167	24	0	599.588	754.292	984.353	0	0	122.406
850	97	6209	6163	67.1385	106.495	125.554	16	0	8	8	0	0	600.003	783.895	0	5.43652	0.628407	121.826
861	155	7726	7476	65.3111	106.034	125.114	354	0	203	129	22	0	610.16	794.916	951.731	0	0	121.826
862	83	5739	6405	65.3833	106.023	125.071	12	0	7	4	1	0	632.815	844.124	1037.54	5.1739	0.619554	121.691
873	161	7561	7366	65.7166	106.556	125.97	363	0	182	165	16	0	609.024	798.972	992.656	0	0	121.691
874	86	6406	6049	66.1638	106.549	125.888	22	0	10	12	0	0	619.039	786.83	0	5.44411	0.627903	122.004
885	219	8324	6813	66.6342	107.766	127.379	406	0	226	156	24	0	577.162	772.191	982.423	0	0	122.004
886	103	6880	5654	66.7905	107.631	127.371	22	0	14	7	1	0	561.698	760.105	1051.12	5.38298	0.628	121.49
897	220	9260	6057	67.2982	109.173	128.509	355	0	170	161	24	0	594.476	777.873	1005.22	0	0	121.49
898	95	7083	5145	67.1641	109.193	128.536	15	0	7	8	0	0	574.293	771.88	0	5.89467	0.64076	122.128
909	223	9064	5476	67.315	109.048	129.026	432	0	259	157	16	0	608.507	777.936	958.444	0	0	122.128
910	104	6477	4105	67.1958	109.019	129.074	28	0	14	13	1	0	602.442	776.086	817.4	6.84904	0.664196	121.307
921	175	8778	5405	66.1888	108.3	128.026	501	0	246	226	29	0	592.52	788.54	961.761	0	0	121.307
922	81	6222	4258	65.9663	108.264	128.005	28	0	11	17	0	0	599.405	788.747	0	8.03401	0.679109	123.525
933	219	7840	6328	65.9201	106.236	126.783	359	0	170	163	26	0	604.867	779.73	953.935	0	0	123.525
934	92	6669	4754	65.191	106.095	126.777	21	0	12	8	1	0	588.268	781.998	994.605	5.87664	0.637023	122.9
945	191	9690	7226	66.5166	108.712	127.012	411	0	225	153	33	0	594.624	785.488	937.643	0	0	122.9
946	85	6750	6078	66.0662	108.732	126.989	26	0	14	12	0	0	596.406	798.137	0	6.38107	0.651999	121.884
957	186	8609	6205	65.6879	107.711	127.692	385	0	226	138	21	0	625.757	788.056	987.49	0	0	121.884
958	94	6805	5103	66.2763	107.743	127.628	17	0	7	9	1	0	629.927	801.617	998.174	6.40604	0.651343	123.039
969	158	7073	6783	65.2359	105.098	125.725	502	0	280	200	22	0	604.235	815.247	1019.19	0	0	123.039
970	78	4987	5170	64.738	104.92	125.731	16	0	7	9	0	0	603.663	843.752	0	8.62978	0.684089	124.147
981	240	8776	7613	67.4504	107.967	126.475	498	0	242	220	36	0	621.19	806.705	1043.31	0	0	124.147
982	131	6081	6470	67.7715	107.952	126.456	35	0	19	13	3	0	623.754	775.455	988.133	8.97265	0.682948	126.515
993	244	10889	5781	66.7215	110.143	129.117	426	0	188	203	35	0	602.126	817.941	1005.83	0	0	126.515
994	124	9079	5048	66.4061	110.098	129.058	14	0	6	7	1	0	615.371	857.411	889.566	7.86982	0.665524	127.17
1005	243	10037	5803	67.3249	108.679	129.605	457	0	279	150	28	0	636.87	808.487	1040.34	0	0	127.17
1006	128	7352	4399	67.3954	108.697	129.639	20	0	8	8	4	0	627.463	847.437	1020.08	7.43733	0.666472	124.485
1017	271	10684	6212	67.0675	109.772	128.902	555	0	270	250	35	0	621.042	833.68	1050.1	0	0	124.485
1018	142	9118	4252	67.2353	109.762	128.793	31	0	18	7	6	0	620.658	849.341	1097.41	10.5539	0.692911	128.021
1029	213	9375	5991	65.9216	108.293	128.818	558	0	292	233	33	0	656.144	825.262	1063.52	0	0	128.021
1030	106	7395	5079	65.9434	108.268	128.805	32	0	16	15	1	0	643.923	807.364	1411.68	11.1631	0.697026	128.413
1041	232	9768	6502	67.5665	107.605	128.547	559	0	255	258	46	0	590.62	828.172	996.86	0	0	128.413
1042	125	7326	4931	67.5941	107.531	128.483	29	0	13	13	3	0	585.749	808.995	992.385	10.9112	0.699846	126.655
1053	166	7763	7391	62.8135	104.993	124.949	497	0	254	196	47	0	610.009	800.971	1042.05	0	0	126.655
1054	72	5683	6073	62.6931	104.992	124.936	19	0	9	9	1	0	604.558	784.819	1012.81	9.31959	0.685536	126.857
1065	206	7987	8462	65.5561	105.062	125.145	454	0	221	203	30	0	641.403	804.33	990.279	0	0	126.857
1066	112	6245	6227	65.6755	105.006	125.013	21	0	8	11	2	0	629.183	808.339	955.107	8.14268	0.675909	124.695
1077	200	7925	8729	65.0815	105.701	124.371	388	0	172	191	25	0	573.382	799.907	996.21	0	0	124.695
1078	111	6729	6584	64.6468	105.688	124.393	14	0	6	8	0	0	560.133	815.011	0	6.29105	0.643482	124.545
1089	236	9874	8068	67.6781	108.744	127.646	356	0	204	123	29	0	563.488	744.544	997.754	0	0	124.545
1090	125	7348	6860	67.7266	108.715	127.6	18	0	12	4	2	0	563.46	739.124	946.847	4.60301	0.604917	120.966
1101	229	9587	6527	67.9956	109.195	128.929	498	0	300	172	26	0	582.924	749.114	932.307	0	0	120.966
1102	145	6616	5071	67.5601	109.301	128.895	18	0	11	6	1	0	581.712	754.128	854.251	7.24251	0.678901	118.875
1113	203	9048	5433	66.361	109.415	128.565	475	0	194	254	27	0	560.641	758.71	943.398	0	0	118.875
1114	100	6761	4186	66.3622	109.395	128.528	20	0	8	10	2	0	577.844	754.017	845.176	7.33479	0.67121	122.288
1125	179	7807	5401	65.7059	106.376	127.307	476	0	239	197	40	0	601.226	745.42	950.566	0	0	122.288
1126	97	6108	4688	65.7433	106.385	127.345	26	0	15	9	2	0	603.508	748.747	1034.33	6.73092	0.662164	121.435
1137	187	8673	6739	66.0863	107.09	126.584	404	0	195	177	32	0	620.269	805.445	967.725	0	0	121.435
1138	91	6649	5317	66.1589	107.078	126.515	22	0	9	13	0	0	621.435	765.917	0	7.64888	0.666586	125.511
1149	168	8016	6703	64.6272	106.781	126.499	370	0	204	132	34	0	562.576	796.398	975.769	0	0	125.511
1150	87	5680	4920	63.7827	106.777	126.567	17	0	9	7	1	0	553.958	814.821	965.424	5.91227	0.638228	123.734
1161	213	7619	7057	66.9197	105.614	126.464	391	0	214	149	28	0	569.317	748.547	981.054	0	0	123.734
1162	88	6526	5901	66.9974	105.553	126.335	25	0	14	6	5	0	562.002	757.674	950.606	5.63662	0.63935	120.255
1173	229	9228	7737	67.7154	108.992	126.997	350	0	158	163	29	0	584.054	753.386	981.368	0	0	120.255
1174	103	6240	6465	67.3775	108.958	126.977	21	0	12	7	2	0	587.858	779.761	931.169	6.06623	0.639831	124.422
1185	237	9672	5778	68.2331	109.692	129.106	338	0	152	169	17	0	576.448	772.086	968.284	0	0	124.422
1186	115	8037	4038	68.1472	109.609	129.064	25	0	14	10	1	0	573.686	804.721	941.272	5.12036	0.620389	121.806
1197	261	9533	5791	68.8613	109.163	129.402	427	0	287	118	22	0	636.074	769.297	945.071	0	0	121.806
1198	160	7104	4590	69.1805	109.087	129.445	12	0	6	6	0	0	649.542	711.572	0	6.5573	0.660912	120.218
1209	198	8399	6003	66.7384	108.195	127.78	487	0	234	234	19	0	589.725	817.378	904.821	0	0	120.218
1210	109	5999	4828	66.7622	108.147	127.817	22	0	10	11	1	0	591.695	820.746	901.707	8.01681	0.676295	124.269
1221	328	10779	6043	70.0866	110.985	130.089	456	0	215	211	30	0	618.004	787.557	1013.27	0	0	124.269
1222	159	7587	4563	70.2712	111.052	130.103	28	0	16	10	2	0	599.809	782.672	936.838	7.7927	0.67181	124.7
1233	181	10995	4508	65.2619	110.861	129.835	426	0	234	168	24	0	621.115	814.779	994.68	0	0	124.7
1234	101	9127	3315	65.2877	110.791	129.911	14	0	4	8	2	0	647.369	825.474	964.279	7.26757	0.665056	124.156
1245	237	8778	5328	66.9995	107.271	129.496	461	0	226	212	23	0	569.493	796.668	971.054	0	0	124.156
1246	116	7620	4215	67.1363	107.2	129.404	22	0	9	12	1	0	554.641	795.855	869.966	7.25873	0.669506	122.224
1257	198	8012	7443	64.9328	106.752	126.102	438	0	243	158	37	0	608.394	754.872	972.931	0	0	122.224
1258	85	6202	6226	64.6486	106.69	126.046	23	0	12	8	3	0	601.55	750.839	1028.21	6.66776	0.661655	120.962
1269	200	7487	7308	65.5931	105.692	125.787	387	0	173	188	26	0	610.626	813.614	966.157	0	0	120.962
1270	109	6177	5040	65.5633	105.661	125.871	14	0	7	6	1	0	617.642	802.272	963.846	6.16419	0.640032	124.566
1281	282	9049	8131	69.364	107.927	126.892	399	0	243	127	29	0	599.717	789.439	1013.99	0	0	124.566
1282	164	7862	6038	69.2437	107.948	126.956	17	0	8	8	1	0	599.066	769.665	1164.34	5.69233	0.63614	122.384
1293	271	10130	7156	68.8417	110.333	128.503	437	0	222	187	28	0	593.829	794.977	1008.5	0	0	122.384
1294	130	7997	5645	67.9066	110.262	128.444	35	0	19	13	3	0	590.16	772.474	950.26	7.56464	0.675028	122.322
1305	311	11272	5219	69.0611	112.467	131.053	429	0	205	183	41	0	610.05	790.235	977.165	0	0	122.322
1306	172	8548	3657	69.0795	112.437	131.08	27	0	15	11	1	0	607.635	771.161	1066.24	7.21882	0.660989	125.603
1317	186	10203	4151	66.3417	109.741	130.292	495	0	290	161	44	0	630.268	803.266	1016.62	0	0	125.603
1318	93	6915	2805	66.5139	109.73	130.276	25	0	17	3	5	0	626.238	787.185	1029.01	8.47998	0.677177	126.774
1329	317	11603	5055	69.1318	111.716	131.328	572	0	276	271	25	0	613.171	823.178	1022.43	0	0	126.774
1330	177	7929	3482	69.0908	111.619	131.233	30	0	17	12	1	0	610.698	866.576	1284.39	9.44971	0.691146	125.369
1341	269	10177	4898	67.5361	109.189	129.894	479	0	192	241	46	0	586.468	787.439	1023.09	0	0	125.369
1342	138	7478	3376	67.5497	109.151	129.814	22	0	10	8	4	0	595.333	767.438	990.246	8.65051	0.680018	126.314
1353	165	9533	5852	64.4681	107.899	127.372	434	0	250	157	27	0	587.808	766.242	1012.57	0	0	126.314
1354	86	7975	5024	63.7428	107.838	127.4	23	0	14	9	0	0	605.576	774.475	0	7.04063	0.664668	123.239
1365	227	8590	7209	67.7405	106.583	127.709	468	0	235	203	30	0	587.201	771.836	949.212	0	0	123.239
1366	111	6302	5308	67.7401	106.457	127.828	18	0	13	3	2	0	578.95	811.699	916.096	7.48531	0.673943	122.467
1377	155	7496	7589	64.5822	105.877	124.795	473	0	248	205	20	0	616.122	776.896	995.125	0	0	122.467
1378	80	6174	6146	64.7064	105.804	124.755	25	0	14	10	1	0	629.683	773.976	1114.52	8.27234	0.683471	123.056
1389	259	9087	7724	68.2157	107.783	127.342	426	0	195	203	28	0	597.519	799.403	955.205	0	0	123.056
1390	138	7331	6133	68.0625	107.771	127.318	18	0	7	7	4	0	580.382	773.435	914.289	7.07377	0.660524	124.234
1401	287	11077	6438	68.4175	110.471	128.978	408	0	215	159	34	0	596.094	796.577	984.543	0	0	124.234
1402	143	9516	4901	68.1311	110.415	128.992	17	0	5	9	3	0	583.47	767.815	1027.51	7.10372	0.657607	125.91
1413	274	11798	5576	69.7448	112.011	131.67	448	0	258	156	34	0	623.967	811.294	1006.57	0	0	125.91
1414	149	7941	3822	70.0177	112.006	131.676	26	0	15	10	1	0	641.163	782.655	926.969	7.7802	0.672231	124.898
1425	109	8723	3888	61.2957	107.847	127.855	649	0	437	181	31	0	642.495	830.818	1027.74	0	0	124.898
1426	61	7312	3064	61.4786	107.907	127.831	30	0	22	8	0	0	654.373	822.431	0	10.742	0.706424	124.155
1437	251	6956	6768	67.434	104.315	127.694	646	0	298	316	32	0	617.935	832.692	997.961	0	0	124.155
1438	133	4732	4852	67.3069	104.316	127.734	34	0	12	20	2	0	627.899	817.794	1050.75	11.9889	0.708328	126.043
1449	186	10565	7306	64.9831	109.178	125.693	453	0	172	222	59	0	597.025	795.326	1035.97	0	0	126.043
1450	102	7272	5587	65.2318	109.122	125.688	25	0	7	14	4	0	575.944	789.117	991.498	9.04507	0.678061	128.685
1461	210	8484	6105	65.1976	106.03	127.84	374	0	183	140	51	0	644.04	778.782	1012.64	0	0	128.685
1462	101	6860	4554	65.6133	106.034	127.905	15	0	10	4	1	0	640.765	836.837	908.296	7.30047	0.659141	126.873
1473	265	9846	8309	68.6211	108.5	127.194	511	0	294	191	26	0	597.524	832.396	980.23	0	0	126.873
1474	133	7260	6871	69.1908	108.539	127.201	22	0	14	6	2	0	599.791	861.979	946.112	8.80909	0.689563	123.577
1485	177	10090	6233	65.6046	109.489	128.124	448	0	187	229	32	0	594.839	788.723	1047.26	0	0	123.577
1486	82	8650	4301	65.8136	109.383	128.187	23	0	12	8	3	0	591.336	781.223	978.968	7.97277	0.675829	124.52
1497	122	6541	5946	61.3256	103.425	126.151	448	0	232	176	40	0	576.014	772.021	990.903	0	0	124.52
1498	69	4697	4727	61.8871	103.448	126.086	25	0	14	11	0	0	580.477	820.968	0	6.82646	0.664624	121.873
1509	169	7792	8098	65.2857	105.982	125.122	410	0	193	194	23	0	587.032	750.205	950.995	0	0	121.873
1510	72	6351	5901	65.3623	105.969	125.15	16	0	9	6	1	0	600.259	745.485	1027.31	6.33011	0.656691	120.16
1521	240	9032	7410	66.8748	108.489	127.486	411	0	197	188	26	0	579.139	756.551	947.452	0	0	120.16
1522	120	7530	5168	66.762	108.434	127.433	15	0	6	8	1	0	572.901	750.937	902.855	6.27396	0.653188	121.174
1533	245	8613	6711	67.93	107.835	127.987	386	0	237	119	30	0	605.938	788.916	967.566	0	0	121.174
1534	127	6906	5489	68.4526	107.852	127.986	27	0	17	7	3	0	599.43	761.23	1047.98	6.50628	0.656482	121.865
1545	170	8405	6248	64.8719	107.625	126.745	482	0	258	192	32	0	641.636	803.056	991.943	0	0	121.865
1546	89	6777	4303	64.4173	107.62	126.825	25	0	13	12	0	0	630.07	818.272	0	8.72943	0.682963	125.557
1557	204	6908	6584	65.4241	105.08	126.005	527	0	250	247	30	0	613.458	842.263	996.23	0	0	125.557
1558	101	5679	4913	65.6401	105.079	125.998	26	0	12	11	3	0	610.854	847.141	998.114	9.91358	0.69328	126.418
1569	210	8328	7549	65.5842	106.528	125.446	525	0	259	225	41	0	652.009	810.06	1040.3	0	0	126.418
1570	97	5974	5862	65.8308	106.41	125.375	29	0	17	12	0	0	644.666	798.242	0	10.0149	0.694869	126.232
1581	198	8050	7435	64.9801	105.807	125.704	447	0	208	212	27	0	591.098	839.981	948.398	0	0	126.232
1582	96	6168	5541	65.2347	105.758	125.685	25	0	16	8	1	0	590.553	884.951	1006.17	8.4887	0.6781	125.936
1593	304	10265	8045	69.0341	108.695	127.611	349	0	156	165	28	0	580.216	785.507	1044.11	0	0	125.936
1594	172	7520	5621	68.7244	108.632	127.559	18	0	5	10	3	0	599.881	804.737	1001.32	6.154	0.638741	125.7
1605	227	11753	6313	67.2717	111.546	129.536	393	0	247	119	27	0	630.295	781.252	1014.15	0	0	125.7
1606	115	8821	4482	66.8772	111.55	129.699	17	0	13	2	2	0	633.297	825.517	925.349	6.33172	0.651475	122.003
1617	188	9120	4989	66.6655	108.89	129.764	522	0	307	194	21	0	615.327	807.745	962.575	0	0	122.003
1618	92	6621	4286	66.9777	108.865	129.715	22	0	16	6	0	0	627.571	814.307	0	8.62567	0.690724	122.331
1629	232	9582	5618	66.9461	109.362	128.718	627	0	315	280	32	0	606.543	809.934	998.15	0	0	122.331
1630	137	7410	3813	67.1832	109.402	128.684	30	0	14	13	3	0	606.081	824.48	1009.57	12.2597	0.712997	124.999
1641	259	10107	5889	66.7987	109.069	129.112	582	0	256	280	46	0	609.432	785.065	995.67	0	0	124.999
1642	134	8118	4622	66.4912	108.995	129.024	22	0	13	9	0	0	618.998	779.888	0	10.1561	0.699482	124.784
1653	195	8764	6412	65.0126	106.255	127.125	404	0	194	178	32	0	633.787	815.556	978.508	0	0	124.784
1654	88	6737	4851	64.5738	106.283	127.104	23	0	10	12	1	0	639.896	824.832	1009.04	7.38553	0.66223	125.563
1665	275	9838	7697	68.2829	108.412	127.567	417	0	213	173	31	0	637.447	835.502	1005.43	0	0	125.563
1666	141	7746	5696	68.3008	108.35	127.55	21	0	12	7	2	0	638.931	825.928	1009.22	8.25194	0.671066	127.385
1677	186	9742	6325	65.065	109.104	127.783	438	0	232	177	29	0	578.727	807.821	1003.91	0	0	127.385
1678	94	7342	5488	65.1582	108.992	127.803	25	0	9	14	2	0	577.297	831.137	1136	7.5098	0.666929	125.748
1689	206	8071	6121	66.9769	105.992	127.915	517	0	304	182	31	0	616.536	773.271	1023.57	0	0	125.748
1690	119	5888	4479	66.4519	106.037	127.866	23	0	13	8	2	0	616.952	770.988	890.612	7.73305	0.679574	122.343
1701	195	9512	7111	66.4732	108.625	126.919	492	0	213	250	29	0	600.4	815.816	986.623	0	0	122.343
1702	112	7117	5044	65.578	108.607	126.768	13	0	8	4	1	0	604.6	789.555	924.588	9.08755	0.689008	124.74
1713	242	8686	6454	66.3605	107.232	127.931	472	0	280	155	37	0	615.736	777.813	1016.76	0	0	124.74
1714	137	6215	5101	66.3358	107.227	127.873	25	0	15	8	2	0	602.135	773.025	1085.97	7.81678	0.677598	123.593
1725	234	10045	6470	66.2487	108.868	127.726	464	0	218	209	37	0	616.541	812.121	1008.53	0	0	123.593
1726	106	7465	4854	66.0164	108.855	127.725	21	0	11	7	3	0	622.85	833.541	1023.01	8.4366	0.676962	126.691
1737	252	9211	6268	66.556	107.913	128.414	455	0	245	168	42	0	640.65	822.839	1055.31	0	0	126.691
1738	121	6341	4903	67.166	107.856	128.354	27	0	11	13	3	0	653.996	829.638	1007.29	8.75063	0.674576	129.352
1749	268	9474	6451	67.384	108.141	127.908	531	0	284	215	32	0	595.317	807.775	999.213	0	0	129.352
1750	143	7741	4677	67.5081	108.063	127.967	23	0	11	10	2	0	602.232	809.253	954.247	8.33319	0.681558	124.657
1761	133	7969	6745	63.9093	106.089	125.811	416	0	142	242	32	0	588.638	789.802	1036.65	0	0	124.657
1762	67	6127	4982	63.7503	106.15	125.886	19	0	6	13	0	0	591.054	809.375	0	7.08651	0.656567	126.193
1773	265	8547	7600	68.0534	106.858	127.098	473	0	277	153	43	0	638.054	788.99	975.616	0	0	126.193
1774	131	7326	5776	67.5828	106.843	126.983	20	0	16	4	0	0	634.255	754.853	0	8.6366	0.6842	124.886
1785	196	8406	7415	65.5952	107.333	125.922	479	0	234	230	15	0	643.434	858.223	1008.61	0	0	124.886
1786	91	6635	5809	65.1479	107.262	125.932	20	0	9	10	1	0	645.353	912.058	990.625	9.93932	0.690728	127.264
1797	310	10909	6969	69.1102	110.273	129.455	425	0	205	186	34	0	617.479	829.688	1051.13	0	0	127.264
1798	146	9312	5195	69.0229	110.286	129.438	16	0	6	10	0	0	622.023	805.701	0	8.9075	0.67832	128.318
1809	244	10547	5818	67.0704	109.521	129.169	402	0	182	192	28	0	582.204	801.794	1010.6	0	0	128.318
1810	117	7339	4730	67.1612	109.576	129.203	20	0	9	11	0	0	601.89	845.585	0	6.79035	0.656111	124.364
1821	206	8758	5998	66.2017	106.832	127.699	495	0	288	172	35	0	606.032	768.714	987.352	0	0	124.364
1822	96	6246	4354	66.2984	106.767	127.704	33	0	19	9	5	0	599.89	759.393	956.335	7.59444	0.678475	122.004
1833	244	8265	7540	68.0195	106.782	126.538	423	0	208	195	20	0	624.877	802.019	1016.67	0	0	122.004
1834	123	6214	5577	68.1919	106.701	126.48	26	0	13	13	0	0	625.2	816.636	0	6.69384	0.651889	125.159
1845	252	11102	6476	67.9205	111.214	128.534	427	0	215	176	36	0	593.468	821.472	1013.14	0	0	125.159
1846	134	9694	4686	68.2887	111.218	128.621	24	0	11	8	5	0	590.772	820.329	1063.45	7.76443	0.670465	125.617
1857	276	9655	5602	68.3203	109.212	130.208	470	0	285	158	27	0	634.443	792.888	1043.94	0	0	125.617
1858	147	8313	4411	68.5144	109.21	130.357	19	0	10	7	2	0	666.878	827.206	989.971	7.62586	0.677714	122.364
1869	275	11271	5835	68.2043	111.352	130.392	528	0	240	259	29	0	606.284	826.42	1014.78	0	0	122.364
1870	117	8360	5075	68.0288	111.278	130.497	19	0	10	8	1	0	595.718	823.354	951.371	10.3138	0.694697	127.121
1881	214	11043	4709	66.7402	111.027	130.756	433	0	216	188	29	0	564.484	768.831	1007.03	0	0	127.121
1882	110	9320	3405	66.6935	110.965	130.612	26	0	10	13	3	0	571.927	771.541	1058.04	6.77244	0.659874	123.451
1893	179	7690	5652	64.4884	105.19	127.165	468	0	281	158	29	0	586.78	735.099	949.946	0	0	123.451
1894	81	5375	4578	64.2311	105.199	127.235	23	0	15	4	4	0	570.591	813.937	936.814	6.17596	0.656947	119.505
1905	153	5992	8204	63.8884	103.162	123.068	422	0	178	226	18	0	595.457	782.317	994.372	0	0	119.505
1906	86	4976	6696	63.6481	103.093	123.06	23	0	13	8	2	0	598.91	839.695	977.645	6.73122	0.658549	123.078
1917	197	7189	8751	66.2666	105.698	124.613	390	0	209	153	28	0	634.043	804.355	987.67	0	0	123.078
1918	109	5591	7136	66.4202	105.68	124.609	17	0	13	4	0	0	620.031	843.03	0	6.71834	0.655392	124.136
1929	267	9784	7478	67.8578	108.96	127.567	333	0	160	156	17	0	569.136	817.458	967.609	0	0	124.136
1930	139	7678	5576	68.1071	108.869	127.546	18	0	10	8	0	0	586.893	823.178	0	5.58151	0.628196	124.241
1941	236	9330	6211	68.1633	109.01	128.713	352	0	207	128	17	0	596.347	765.096	1025.51	0	0	124.241
1942	126	6875	5050	68.2829	108.96	128.707	15	0	11	4	0	0	576.494	728.664	0	5.13579	0.626299	119.885
1953	198	9341	5917	67.3423	109.41	128.422	411	0	227	168	16	0	602.066	788.368	949.187	0	0	119.885
1954	95	7434	4044	67.2826	109.386	128.428	18	0	8	9	1	0	613.869	788.949	910.3	6.22324	0.653745	120.924
1965	238	9528	5200	67.7012	110.218	129.895	418	0	211	189	18	0	648.049	819.855	1015.86	0	0	120.924
1966	118	6785	4518	67.2554	110.179	129.882	20	0	10	10	0	0	644.633	818.499	0	7.86093	0.672655	125.141
1977	269	9345	4897	68.0932	109.136	129.715	494	0	269	199	26	0	643.791	843.018	1027.78	0	0	125.141
1978	132	6480	3979	68.4827	109.121	129.759	22	0	10	9	3	0	632.529	836.81	1107.13	9.15911	0.687945	125.777
1989	310	11437	5390	68.9582	111.2	130.06	534	0	262	241	31	0	592.679	810.08	1017.02	0	0	125.777
1990	167	9725	4083	68.9976	111.137	130.123	30	0	15	13	2	0	579.066	813.228	915.417	9.32927	0.694161	124.507
2001	216	10589	5310	67.2127	109.422	129.896	455	0	190	226	39	0	616.663	795.133	1028.07	0	0	124.507
2002	134	7408	4033	67.0749	109.389	129.86	31	0	16	14	1	0	611.226	789.481	1004.67	9.14417	0.683378	127.44
2013	202	9813	5789	67.1192	108.728	128.715	506	0	283	181	42	0	587.13	797.07	967.866	0	0	127.44
2014	108	8065	4528	67.2962	108.724	128.582	24	0	14	5	5	0	584.947	803.896	1005.33	7.75553	0.67662	123.633
2025	195	8870	6571	66.059	107.064	127.202	471	0	258	188	25	0	620.913	774.375	1009.79	0	0	123.633
2026	93	6165	4731	65.595	106.978	127.192	10	0	7	3	0	0	634.57	746.819	0	7.35447	0.676377	120.858
2037	259	9682	7202	68.2556	108.436	127.855	458	0	224	204	30	0	580.15	803.85	951.089	0	0	120.858
2038	117	7415	5621	68.5979	108.407	127.848	25	0	11	10	4	0	591.102	808.672	946.971	7.90351	0.677419	124.119
2049	231	10512	6239	66.9569	110.396	129.036	469	0	276	157	36	0	612.261	775.411	1016.95	0	0	124.119
2050	116	8577	5109	66.5521	110.385	129.05	17	0	11	5	1	0	603.364	755.732	1007.69	7.86945	0.676513	124.582
2061	286	10246	5585	68.8634	109.825	130.371	457	0	230	206	21	0	588.242	803.373	949.257	0	0	124.582
2062	138	7437	3894	68.6918	109.788	130.31	11	0	7	4	0	0	625.806	800.407	0	7.10788	0.668409	122.36
2073	217	9632	5542	66.5441	108.563	128.302	357	0	163	155	39	0	557.249	766.2	969.959	0	0	122.36
2074	103	8383	4120	66.3428	108.548	128.302	18	0	7	7	4	0	585.788	781.273	949.48	6.50053	0.650798	124.666
2085	233	9301	6519	67.4567	108.66	128.764	375	0	201	151	23	0	602.775	744.088	987.552	0	0	124.666
2086	116	7104	4626	67.4701	108.572	128.68	16	0	10	5	1	0	606.309	733.519	1077.77	6.21707	0.652053	121.686
2097	160	8618	6059	65.64	107.668	127.568	387	0	194	176	17	0	583.857	785.935	938.554	0	0	121.686
2098	74	7101	4210	66.1869	107.603	127.569	12	0	7	3	2	0	593.444	839.195	846.106	6.24261	0.651803	122.216
2109	195	8997	6190	66.8748	108.766	128.347	382	0	232	134	16	0	594.159	779.723	955.02	0	0	122.216
2110	108	6885	5110	66.3709	108.777	128.385	18	0	10	6	2	0	588.092	808.443	978.787	5.47138	0.637913	119.4
2121	211	8981	5756	66.1058	108.647	128.498	404	0	197	180	27	0	615.895	791.111	988.538	0	0	119.4
2122	101	7393	4666	65.6728	108.615	128.552	25	0	13	11	1	0	628.755	781.249	886.711	6.65874	0.654092	124.232
2133	226	8045	6229	66.3329	107.735	127.562	434	0	244	154	36	0	612.565	815.429	1004.68	0	0	124.232
2134	144	6905	4364	65.8141	107.695	127.574	18	0	7	10	1	0	614.051	834.502	979.078	6.89082	0.656336	125.542
2145	212	8703	6308	66.6225	107.911	127.717	351	0	160	168	23	0	617.287	810.628	1063.9	0	0	125.542
2146	106	6378	4388	66.8242	107.841	127.641	21	0	9	10	2	0	606.014	797.614	1156.93	6.86322	0.648291	128.253
2157	231	8705	6484	67.2907	107.561	127.129	428	0	238	165	25	0	632.124	819	1052.88	0	0	128.253
2158	113	6922	4681	67.1531	107.553	127.137	17	0	12	3	2	0	631.519	850.787	1156.03	7.29919	0.666942	124.253
2169	285	10511	6205	68.5117	110.817	129.239	391	0	183	186	22	0	615.695	812.911	1056.62	0	0	124.253
2170	146	9030	5018	69.1339	110.784	129.145	17	0	8	8	1	0	599.006	815.519	896.348	7.45098	0.66679	125.412
2181	260	9245	5408	67.5412	108.62	129.594	397	0	243	123	31	0	624.178	817.326	1030.3	0	0	125.412
2182	125	8007	3807	67.5688	108.625	129.603	19	0	9	6	4	0	631.398	867.128	1002.65	7.12589	0.660029	126.032
2193	197	9231	6335	66.3614	108.202	127.732	474	0	244	207	23	0	587.167	809.463	1038.92	0	0	126.032
2194	112	7397	4883	67.1925	108.216	127.79	22	0	13	8	1	0	590.67	826.672	939.342	7.41293	0.67011	124.297
2205	189	9084	6242	65.2963	108.071	127.852	381	0	174	175	32	0	587.701	767.984	1002.85	0	0	124.297
2206	97	7194	4902	65.1827	108.027	127.779	12	0	5	5	2	0	595.058	767.341	1033.25	6.64649	0.654001	125.025
2217	186	7991	6507	66.2308	106.393	127.354	494	0	318	142	34	0	646.808	794.455	995.454	0	0	125.025
2218	101	5707	4850	66.1947	106.373	127.37	21	0	13	7	1	0	651.162	801.704	962.445	8.44948	0.686278	123.851
2229	256	8091	7292	67.2899	106.715	126.302	544	0	204	317	23	0	607.922	848.34	993.346	0	0	123.851
2230	129	6124	6232	66.5416	106.769	126.344	25	0	8	16	1	0	621.187	859.515	1079.69	11.5762	0.701362	128.088
2241	244	9778	7149	66.827	108.757	127.227	386	0	153	173	60	0	605.641	793.465	1029.71	0	0	128.088
2242	112	8431	5611	66.0333	108.717	127.217	20	0	7	12	1	0	587.907	777.474	1049.32	7.13272	0.654083	128.643
2253	214	10084	6570	65.9135	108.201	128.47	440	0	249	151	40	0	597.148	789.646	990.015	0	0	128.643
2254	103	6837	4818	65.8786	108.072	128.392	33	0	15	15	3	0	591.728	799.355	941.263	7.06578	0.664345	124.198
2265	245	8828	6807	67.4413	107.833	127.71	537	0	301	205	31	0	620.689	781.752	999.134	0	0	124.198
2266	138	6344	5017	67.0858	107.835	127.59	29	0	19	10	0	0	619.394	754.696	0	8.28608	0.688195	122.268
2277	165	7833	6406	63.3061	106.128	125.681	528	0	239	255	34	0	644.89	840.277	988.984	0	0	122.268
2278	88	5470	5319	63.0234	106.032	125.579	27	0	14	12	1	0	646.761	852.328	1007.82	10.8193	0.697997	127.626
2289	281	7437	7510	68.4072	105.522	126.484	493	0	246	209	38	0	614.037	831.573	1030.34	0	0	127.626
2290	149	5072	6504	68.4912	105.423	126.497	24	0	12	10	2	0	611.375	845.219	1119.35	9.0558	0.683357	127.32
2301	179	10741	6821	65.0527	109.684	126.624	359	0	118	210	31	0	621.731	815.377	1053.91	0	0	127.32
2302	92	8739	5888	65.3048	109.689	126.585	17	0	5	12	0	0	582.859	797.514	0	7.02272	0.653756	127.309
2313	270	9388	6130	68.1904	108.168	129.711	389	0	238	132	19	0	575.622	794.657	961.017	0	0	127.309
2314	133	8066	4353	68.4002	108.192	129.607	17	0	12	5	0	0	591.605	802.89	0	5.5872	0.63889	120.608
2325	220	9023	6873	66.0687	108.235	127.336	489	0	269	198	22	0	598.623	765.88	1003.43	0	0	120.608
2326	94	6610	5425	65.9423	108.188	127.379	20	0	12	8	0	0	597.145	789.535	0	7.67285	0.682812	120.835
2337	183	7568	6228	66.2656	106.696	127.111	438	0	239	175	24	0	635.037	800.912	997.706	0	0	120.835
2338	109	5133	5124	66.0412	106.705	127.156	28	0	11	13	4	0	636.21	812.634	1020.38	7.16269	0.665541	123.625
2349	187	7040	6787	65.4567	104.965	125.702	434	0	204	203	27	0	600.948	827.441	998.308	0	0	123.625
2350	103	5929	5076	65.4611	104.841	125.713	14	0	4	9	1	0	628.549	847.812	1022.17	6.76603	0.654443	125.619
2361	202	8968	8030	66.9659	108.045	125.985	347	0	164	155	28	0	570.517	789.271	1038.19	0	0	125.619
2362	107	7649	5790	67.5683	107.923	126.078	25	0	13	9	3	0	572.344	788.299	970.675	5.64445	0.625499	126.337
2373	271	9594	6943	69.0406	109.428	128.822	338	0	188	126	24	0	591.041	766.959	989.821	0	0	126.337
2374	138	7698	5473	69.2579	109.461	128.769	22	0	13	8	1	0	616.286	756.763	1128.54	5.30006	0.627005	122.064
2385	169	9167	5825	66.2826	109.137	128.248	448	0	258	172	18	0	618.233	782.198	951.296	0	0	122.064
2386	89	6816	4779	65.6195	109.121	128.147	18	0	11	6	1	0	630.01	780.219	906.336	6.48751	0.660515	120.717
2397	236	8020	5948	68.0916	107.219	128.221	511	0	248	239	24	0	621.279	824.301	990.312	0	0	120.717
2398	116	6949	4203	68.4449	107.197	128.125	19	0	11	6	2	0	637.899	825.941	987.02	9.22821	0.691744	124.692
