# Supplementary material for: IBSEM: An Individual-Based Atlantic Salmon Population Model
Source: PLoS One. 2015 Sep 18;10(9):e0138444. doi: 10.1371/journal.pone.0138444 (PMC4575158; doi:10.1371/journal.pone.0138444)
Supplement: S1 Minimal dataset — (ZIP) [file pone.0138444.s003.zip › temp/scenario 1/wild - 2/runFiles/results/adult.txt]

month	sw0	sw1	sw2	sw3	averageLengthSw0	stDevLengthSw0	averageLengthSw1	stDevLengthSw1	averageLengthSw2	stDevLengthSw2	averageLengthSw3	stDevLengthSw3	averageWeightSw0	stDevWeightSw0	averageWeightSw1	stDevWeightSw1	averageWeightSw2	stDevWeightSw2	averageWeightSw3	stDevWeightSw3	month	averageAge	popSize	density	averageLength	stDevLength	averageWeight	stDevWeight	allele_0_0_Frequency	allele_0_1_Frequency	allele_0_2_Frequency	allele_0_3_Frequency	allele_0_4_Frequency	allele_0_5_Frequency	allele_0_6_Frequency	allele_0_7_Frequency	allele_0_8_Frequency	allele_0_9_Frequency	allele_0_10_Frequency	allele_0_11_Frequency	allele_0_12_Frequency	allele_0_13_Frequency	allele_0_14_Frequency	allele_0_15_Frequency	allele_0_16_Frequency	allele_0_17_Frequency	allele_0_18_Frequency	allele_0_19_Frequency	allele_0_20_Frequency
16	31023	8	73	27	143.797	14.8307	462.637	17.9267	734.756	69.2454	874.296	78.8954	38.3684	12.0414	1224.89	147.639	4983.86	1408.56	8360	2272.45	16	0	31131	0.124524	145.898	39.2347	57.4875	355.935	0.900035	0.900614	0.899056	0.89904	0.899216	0.898076	0.898397	0.899891	0.899987	0.898622	0.899088	0.899714	0.898397	0.903151	0.900533	0.897851	0.90124	0.899971	0.89981	0.900421	1
21	2006	7	59	21	350.966	19.4266	563.316	14.8538	849.872	74.1012	983.372	88.6483	539.166	89.0342	2200.14	176.812	7667.9	1966.19	11876.1	3211.11	21	6	2093	0.008372	372.085	106.443	859.423	1687.87	0.900382	0.912327	0.904682	0.90086	0.898949	0.90086	0.894888	0.898232	0.90086	0.895604	0.896321	0.901816	0.89441	0.905638	0.907788	0.900143	0.902293	0.889393	0.897993	0.903488	1
22	1797	3	9	1	386.195	23.5595	593.958	5.64707	860.765	72.6531	918.934	0	718.849	130.643	2572.61	72.5766	7955.75	2024.17	9470.07	0	22	6	1810	0.00724	389.193	43.7788	762.741	586.365	0.90221	0.916022	0.910221	0.902762	0.902762	0.906077	0.892541	0.895028	0.901657	0.895028	0.893646	0.902762	0.89558	0.906077	0.909945	0.900829	0.90442	0.888674	0.899448	0.90221	1
26	1244	3	8	1	456.693	29.2167	620.169	6.08215	872.831	83.201	957.282	0	1187.45	227.549	2926.83	85.202	8339.26	2328.97	10700.1	0	26	10	1256	0.005024	460.132	47.3725	1244.74	698.302	0.898089	0.917197	0.914013	0.908838	0.903264	0.902866	0.892118	0.896497	0.897691	0.899283	0.895701	0.900876	0.895701	0.908041	0.908838	0.897691	0.904459	0.88535	0.897293	0.898885	1
28	0	1074	3	7	0	0	485.529	33.7636	645.599	6.62784	927.475	102.114	0	0	1428.84	297.021	3300.19	101.242	10079.5	3064.78	28	12	1084	0.004336	488.826	50.1819	1489.88	798.31	0.898063	0.91928	0.913745	0.9119	0.907288	0.906365	0.893911	0.898063	0.898524	0.898063	0.898524	0.898524	0.898985	0.905904	0.906365	0.897601	0.903598	0.885148	0.897601	0.895756	1
28	28365	1074	3	7	130.9	13.066	485.529	33.7636	645.599	6.62784	927.475	102.114	28.9322	9.13355	1428.84	297.021	3300.19	101.242	10079.5	3064.78	28	0	29449	0.117796	144.075	69.2764	82.7089	314.98	0.902	0.900353	0.900744	0.899385	0.900115	0.899487	0.901576	0.899504	0.901321	0.897959	0.900863	0.89981	0.900098	0.898384	0.899114	0.900251	0.89947	0.897501	0.900591	0.900183	1
33	1012	752	2	5	330.894	18.8351	583.596	39.9843	750.877	1.71064	993.462	112.727	452.452	77.9158	2474.3	508.45	5180.43	35.2503	12408.8	4046.24	33	10	1771	0.007084	440.541	132.095	1350.06	1232.23	0.909373	0.90175	0.908809	0.91022	0.900903	0.907115	0.890457	0.899209	0.897798	0.899774	0.900621	0.902315	0.887916	0.906268	0.905703	0.90175	0.90288	0.893845	0.896669	0.897233	1
34	900	436	0	0	360.174	22.5186	597.867	46.1595	0	0	0	0	583.995	109.826	2669.39	619.146	0	0	0	0	34	9	1336	0.005344	437.744	116.007	1264.56	1043.7	0.911677	0.905314	0.904566	0.912425	0.901572	0.906063	0.895958	0.898204	0.89521	0.899326	0.897829	0.898952	0.888473	0.903817	0.905314	0.906063	0.909057	0.897829	0.901198	0.900823	1
38	577	348	0	0	444.321	26.4178	639.788	50.9224	0	0	0	0	1092.14	194.348	3271.68	774.427	0	0	0	0	38	14	925	0.0037	517.859	101.869	1912.12	1167.91	0.915135	0.912432	0.904324	0.905946	0.904324	0.901081	0.900541	0.900541	0.900541	0.902703	0.896757	0.898919	0.890811	0.904865	0.901622	0.9	0.90973	0.898919	0.902703	0.9	1
40	0	503	315	0	0	0	472.846	31.8891	667.448	54.3799	0	0	0	0	1319.13	266.108	3715.84	900.851	0	0	40	16	818	0.003272	547.785	103.593	2242.07	1310.06	0.919927	0.911369	0.908313	0.909535	0.90709	0.905257	0.901589	0.904034	0.9022	0.901589	0.900978	0.897311	0.888142	0.900978	0.9022	0.900367	0.910758	0.897311	0.900367	0.896699	1
40	33163	503	315	0	136.24	13.122	472.846	31.8891	667.448	54.3799	0	0	32.5316	9.75838	1319.13	266.108	3715.84	900.851	0	0	40	0	33981	0.135924	146.147	66.3726	85.7201	395.095	0.896413	0.904814	0.902342	0.902342	0.899135	0.905712	0.899282	0.902387	0.9004	0.90399	0.89859	0.907831	0.899385	0.891322	0.889777	0.899517	0.905668	0.893382	0.890512	0.899871	1
45	1499	356	257	0	369.054	19.8843	587.495	36.3897	783.44	63.2688	0	0	626.207	101.912	2517.66	467.834	5994.13	1421	0	0	45	9	2112	0.008448	456.3	149.391	1598.23	1858.63	0.905303	0.907907	0.901752	0.897491	0.903646	0.902699	0.897017	0.902936	0.901278	0.901752	0.903172	0.905777	0.888968	0.897017	0.891098	0.900568	0.902462	0.892282	0.889915	0.899384	1
46	1355	218	45	0	404.622	24.3785	607.361	44.7006	790.335	70.2724	0	0	826.031	149.717	2793.51	617.187	6176.69	1573	0	0	46	8	1618	0.006472	442.665	95.5653	1239.93	1133.75	0.907911	0.910074	0.903276	0.898949	0.899876	0.903276	0.898331	0.904821	0.899567	0.899567	0.901112	0.906675	0.886279	0.897095	0.886588	0.897095	0.898949	0.889679	0.887515	0.896786	1
50	943	176	43	0	489.436	30.7012	647.65	49.581	833.957	82.6003	0	0	1459.63	275.584	3388.84	786.409	7291.34	2065.75	0	0	50	12	1162	0.004648	526.149	90.6951	1967.64	1370.17	0.91222	0.913511	0.900602	0.898451	0.903614	0.908348	0.899742	0.907057	0.903614	0.891136	0.900602	0.908778	0.885542	0.895869	0.888554	0.898881	0.901893	0.89673	0.891997	0.898021	1
52	0	827	165	41	0	0	505.666	34.9264	663.112	57.4036	841.848	84.6957	0	0	1612.96	334.296	3654.24	977.792	7506.58	2175.94	52	14	1033	0.004132	544.157	93.5485	2172.93	1469.94	0.915779	0.915295	0.902227	0.898354	0.902711	0.912875	0.899806	0.905615	0.903195	0.889642	0.899806	0.910455	0.883349	0.901258	0.887706	0.895934	0.903679	0.897386	0.894966	0.898354	1
52	22660	827	165	41	133.088	13.3138	505.666	34.9264	663.112	57.4036	841.848	84.6957	30.3972	9.3734	1612.96	334.296	3654.24	977.792	7506.58	2175.94	52	0	23693	0.094772	151.01	87.162	123.81	534.513	0.898282	0.914278	0.886401	0.903241	0.903326	0.909024	0.899295	0.930043	0.909509	0.906512	0.929832	0.914827	0.899865	0.900076	0.913118	0.867851	0.888005	0.885473	0.892605	0.888532	1
57	913	597	147	36	341.203	18.6518	608.785	41.7502	765.07	65.0262	955.314	84.7716	495.493	81.2785	2807.26	579.023	5596.64	1444.72	10880.9	2781.92	57	12	1693	0.006772	485.422	171.436	1974.45	2172.02	0.904312	0.914058	0.899587	0.903426	0.902835	0.916421	0.905198	0.914058	0.904903	0.89368	0.917307	0.913763	0.897815	0.896043	0.89368	0.887773	0.891022	0.891908	0.897224	0.886887	1
58	814	335	34	1	374.873	22.5195	624.287	47.064	772.878	56.6379	1032.24	0	657.522	118.772	3034.98	689.018	5738.16	1292.66	13402.4	0	58	10	1184	0.004736	457.426	129.488	1486.86	1407.8	0.901605	0.910473	0.903716	0.901605	0.90625	0.915963	0.899916	0.915541	0.909628	0.899493	0.919764	0.915963	0.899071	0.88978	0.896115	0.884713	0.885557	0.888514	0.896537	0.882179	1
62	544	289	30	1	478.648	27.6125	673.996	53.4375	813.587	65.3167	1064.82	0	1363.17	236.242	3822.81	939.755	6709.31	1619.45	14705.7	0	62	14	864	0.003456	556.299	112.3	2386.97	1611.06	0.911458	0.909144	0.903935	0.897569	0.906829	0.918981	0.903356	0.917824	0.903935	0.895255	0.920718	0.913773	0.904514	0.895833	0.901042	0.885417	0.882523	0.886574	0.897569	0.880208	1
64	0	474	268	27	0	0	497.914	30.2987	695.325	57.7479	847.751	87.8388	0	0	1535.35	278.222	4203.26	1086.21	7686.83	2553.79	64	17	769	0.003076	578.995	115.34	2681.11	1784.46	0.913524	0.909623	0.906372	0.904421	0.903771	0.920026	0.905722	0.912874	0.907022	0.894668	0.920676	0.910273	0.903771	0.893368	0.90117	0.888817	0.879064	0.882315	0.897919	0.879714	1
64	20530	474	268	27	137.242	13.681	497.914	30.2987	695.325	57.7479	847.751	87.8388	33.3187	10.4101	1535.35	278.222	4203.26	1086.21	7686.83	2553.79	64	0	21299	0.085196	153.192	86.3254	128.917	599.215	0.895465	0.905019	0.901592	0.903939	0.881849	0.91009	0.883046	0.897178	0.913353	0.908282	0.918283	0.907296	0.886943	0.902155	0.910888	0.884361	0.886638	0.886474	0.887952	0.883938	1
69	993	341	226	23	347.764	19.261	599.32	38.585	801.956	65.3794	960.028	93.9884	524.636	88.0549	2674.47	515.428	6431.1	1603.37	11103.5	3357.46	69	11	1583	0.006332	475.692	182.91	1984.69	2462.39	0.90019	0.909033	0.908402	0.904296	0.886292	0.923563	0.892609	0.905243	0.912192	0.904296	0.926406	0.912824	0.891977	0.895452	0.911244	0.876184	0.879975	0.88566	0.895768	0.882502	1
70	876	190	35	1	394.214	24.1927	625.583	45.2967	828.252	68.4424	991.003	0	764.503	142.067	3050.04	671.217	7084.03	1729.15	11865.7	0	70	8	1102	0.004408	448.432	116.466	1369.35	1450.42	0.895191	0.908802	0.905626	0.903358	0.886116	0.923775	0.888385	0.896098	0.910617	0.905172	0.926044	0.913793	0.889292	0.894737	0.916515	0.87069	0.882033	0.884755	0.896552	0.887024	1
74	625	162	31	0	477.96	30.2441	666.064	51.3824	857.768	60.6105	0	0	1360.01	257.045	3686.04	870.146	7823.21	1642.63	0	0	74	13	818	0.003272	529.607	105.678	2065.6	1568.25	0.899144	0.908313	0.912592	0.908924	0.891198	0.928484	0.892421	0.896699	0.915648	0.910147	0.92176	0.916259	0.896088	0.888142	0.91687	0.871638	0.878362	0.882641	0.896699	0.889976	1
76	0	539	151	29	0	0	495.327	34.7436	684.731	57.1677	876.611	71.1134	0	0	1517.07	317.694	4015.21	1023.71	8385.65	1981.48	76	15	719	0.002876	550.483	110.23	2318.75	1739.22	0.905424	0.909597	0.916551	0.910292	0.897079	0.929068	0.892907	0.895688	0.911683	0.908206	0.917942	0.91516	0.895688	0.888039	0.917942	0.874131	0.878303	0.878303	0.897079	0.891516	1
76	27155	539	151	29	133.675	12.9556	495.327	34.7436	684.731	57.1677	876.611	71.1134	30.747	9.28825	1517.07	317.694	4015.21	1023.71	8385.65	1981.48	76	0	27874	0.111496	144.426	69.589	89.7652	457.887	0.898077	0.909719	0.911261	0.90927	0.908625	0.90927	0.889772	0.897001	0.910275	0.906508	0.915333	0.895584	0.895817	0.891601	0.901898	0.895081	0.900212	0.880713	0.889879	0.8984	1
81	1121	393	114	26	334.787	18.65	592.876	42.1828	787.339	69.0098	980.053	67.0043	468.336	78.2713	2596.55	556.482	6105.15	1606.05	11636.8	2325.63	81	10	1654	0.006616	437.445	164.337	1538.08	2103.11	0.89873	0.914752	0.915357	0.908404	0.90266	0.920193	0.88815	0.895707	0.913241	0.910822	0.915054	0.907195	0.894196	0.893289	0.911729	0.892382	0.889359	0.88422	0.894498	0.898126	1
82	996	221	15	1	375.505	22.8535	609.352	44.9026	784.083	68.0414	987.659	0	661.007	120.065	2821.11	624.867	6025.87	1529.01	11746.5	0	82	8	1233	0.004932	422.886	103.59	1122.44	1087.79	0.899838	0.922141	0.918491	0.911192	0.907948	0.924574	0.890511	0.899027	0.910787	0.912814	0.918491	0.908759	0.895377	0.89335	0.90957	0.896999	0.8897	0.887267	0.896188	0.901054	1
86	691	174	13	1	451.172	28.1734	647.424	47.448	828.115	61.832	1051.38	0	1144.41	212.703	3380.39	747.58	7055.42	1577.64	14158.2	0	86	12	879	0.003516	496.278	96.0571	1689.25	1259.07	0.901593	0.926052	0.921502	0.906143	0.905006	0.927759	0.892491	0.905006	0.918089	0.914107	0.923777	0.911832	0.897042	0.891354	0.908419	0.902162	0.890216	0.886234	0.887941	0.899886	1
88	0	594	162	14	0	0	474.886	31.9065	670.574	50.258	867.225	86.61	0	0	1336.08	269.217	3756.76	834.382	8207.61	2610.73	88	14	770	0.00308	523.19	99.8756	1970.3	1419.65	0.904545	0.925974	0.920779	0.907792	0.900649	0.926623	0.894805	0.906494	0.914935	0.916883	0.922078	0.912987	0.895455	0.89026	0.908442	0.907143	0.891558	0.887013	0.888312	0.899351	1
88	29579	594	162	14	136.852	13.523	474.886	31.9065	670.574	50.258	867.225	86.61	33.0174	10.1659	1336.08	269.217	3756.76	834.382	8207.61	2610.73	88	0	30349	0.121396	146.654	64.2038	82.1693	379.526	0.914478	0.909058	0.909618	0.900705	0.899156	0.91433	0.895334	0.900507	0.90003	0.881512	0.903852	0.90545	0.880589	0.897624	0.88736	0.865745	0.910656	0.884856	0.888596	0.89596	1
93	1458	435	127	13	354.097	19.5694	581.736	38.8968	780.311	59.1477	987.921	69.3757	553.654	91.9443	2449.3	495.026	5909.89	1329.7	11931	2620.85	93	9	2033	0.008132	433.483	139.822	1366.62	1714.87	0.91392	0.910969	0.913674	0.904329	0.906296	0.914658	0.893261	0.905804	0.907772	0.893753	0.903591	0.903591	0.892277	0.893999	0.895229	0.883424	0.905066	0.879734	0.887605	0.900639	1
94	1317	248	23	2	387.905	23.4735	599.123	42.2293	800.942	72.0757	1052.94	40.7739	728.279	131.689	2678.41	569.424	6435.29	1800.73	14284.5	1645.66	94	8	1590	0.00636	427.661	95.9891	1132.06	1117	0.916352	0.910377	0.913522	0.903774	0.90566	0.913836	0.894025	0.903145	0.908491	0.889937	0.900314	0.899686	0.891824	0.891824	0.890252	0.880189	0.906918	0.873899	0.887107	0.899371	1
98	871	203	21	2	475.812	29.487	642.669	45.9239	825.288	85.9574	1097.9	29.844	1341.19	248.28	3304.12	707.88	7088.79	2112.92	16148.2	1308.54	98	12	1097	0.004388	514.513	89.0028	1841.45	1313.44	0.918414	0.908842	0.914768	0.903373	0.907019	0.910665	0.895624	0.90474	0.916135	0.885141	0.904284	0.897448	0.888788	0.890155	0.885597	0.878304	0.910665	0.871012	0.880583	0.895624	1
100	0	750	190	23	0	0	493.878	34.6619	657.524	50.1566	859.66	118.166	0	0	1503.93	317.026	3544.85	806.952	8209.67	3650.54	100	14	963	0.003852	534.901	92.5304	2066.76	1450.54	0.920042	0.912773	0.915369	0.905504	0.906023	0.911215	0.897715	0.904984	0.917445	0.892004	0.907061	0.902388	0.890966	0.892004	0.886812	0.881101	0.91433	0.866044	0.880582	0.893043	1
100	28369	750	190	23	135.954	13.2561	493.878	34.6619	657.524	50.1566	859.66	118.166	32.3497	9.8007	1503.93	317.026	3544.85	806.952	8209.67	3650.54	100	0	29332	0.117328	149.052	74.1946	99.1415	447.875	0.918059	0.911394	0.905138	0.900672	0.910558	0.927315	0.893972	0.912451	0.912706	0.882586	0.911394	0.900791	0.876977	0.906706	0.887819	0.884205	0.902342	0.88533	0.892694	0.887052	1
105	1297	515	159	21	341.41	19.6124	593.45	38.9589	764.577	55.6837	968.986	127.442	496.854	85.9484	2598.3	513.611	5553.93	1202.47	11677.7	4780.23	105	10	1992	0.007968	446.964	157.443	1561.67	1948.43	0.927711	0.919428	0.913404	0.900351	0.911145	0.921185	0.901857	0.911647	0.914157	0.877761	0.912902	0.905622	0.880773	0.899598	0.889558	0.885542	0.906376	0.875	0.888554	0.882028	1
106	1152	306	23	1	385.455	23.6474	611.505	43.6785	780.128	75.9261	890.114	0	714.855	131.641	2848.27	613.118	5970.35	1718.03	8610.29	0	106	8	1482	0.005928	438.595	105.991	1242.25	1126.61	0.933198	0.919028	0.912618	0.895412	0.909244	0.920715	0.905196	0.915655	0.911269	0.869771	0.918016	0.907557	0.882591	0.900135	0.887314	0.884615	0.90587	0.87247	0.890688	0.887652	1
110	792	243	20	1	484.03	28.6854	659.467	49.1774	842.988	75.9144	933.447	0	1410.21	249.793	3573.55	796.486	7494.7	1972	9923.83	0	110	13	1056	0.004224	531.624	93.4433	2031.32	1314.3	0.937973	0.919034	0.908617	0.898674	0.912879	0.918561	0.90483	0.909091	0.913826	0.868371	0.914773	0.904356	0.890152	0.903409	0.888258	0.885417	0.903409	0.868845	0.899148	0.889205	1
112	0	677	226	18	0	0	510.192	33.7687	685.779	51.4657	865.981	81.5394	0	0	1654.58	328.919	4017.33	898.535	8140.71	2269.67	112	15	921	0.003684	560.232	95.674	2361.13	1439.17	0.941911	0.922367	0.913681	0.899566	0.910423	0.920738	0.904995	0.906623	0.915852	0.869707	0.911509	0.905537	0.893594	0.902823	0.890337	0.885451	0.899566	0.87025	0.901194	0.893051	1
112	29837	677	226	18	135.706	13.5953	510.192	33.7687	685.779	51.4657	865.981	81.5394	32.2228	9.99827	1654.58	328.919	4017.33	898.535	8140.71	2269.67	112	0	30758	0.123032	148.418	75.4206	101.958	468.679	0.90144	0.903423	0.903261	0.913015	0.903862	0.917078	0.889541	0.888956	0.912641	0.873366	0.913909	0.910869	0.892548	0.899213	0.905309	0.875496	0.895881	0.867287	0.891345	0.889443	1
117	1374	491	188	14	358.36	19.2622	622.285	39.7162	798.837	57.3152	981.289	99.1518	573.52	92.4731	2991.78	574.468	6327.77	1341.07	11874.1	3630.41	117	10	2067	0.008268	465.335	162.371	1747.87	2055.12	0.91582	0.916304	0.915336	0.909047	0.908563	0.923803	0.898645	0.903967	0.913643	0.872279	0.918481	0.90687	0.894775	0.900581	0.896468	0.880745	0.900581	0.873488	0.892598	0.889937	1
118	1229	300	35	0	395.185	23.7381	639.542	45.9255	810.462	53.9341	0	0	769.746	138.047	3256.7	696.379	6593.17	1310.66	0	0	118	8	1564	0.006256	451.35	114.327	1377.1	1312.57	0.913043	0.91656	0.917839	0.914003	0.911765	0.920716	0.89546	0.901535	0.912724	0.871483	0.922315	0.90665	0.894501	0.898338	0.900575	0.882992	0.901535	0.875639	0.900575	0.887148	1
122	845	258	32	0	483.143	28.808	683.672	53.3293	859.559	65.6047	0	0	1402.71	251.352	3985.81	927.713	7891.39	1787.25	0	0	122	13	1135	0.00454	539.338	106.598	2172.82	1563.15	0.915859	0.922026	0.922026	0.911894	0.913216	0.918062	0.896035	0.906608	0.9163	0.870044	0.924229	0.906608	0.896476	0.901762	0.905727	0.888987	0.898238	0.877093	0.898678	0.888987	1
124	0	738	242	31	0	0	506.522	34.5028	708.056	57.709	884.537	73.4762	0	0	1620.52	332.041	4432.67	1069.71	8624.8	2175.29	124	15	1011	0.004044	566.353	111.155	2508.43	1763.06	0.92087	0.923838	0.925321	0.91543	0.916419	0.919881	0.898615	0.90999	0.917903	0.869931	0.923343	0.909496	0.898121	0.900099	0.908012	0.887735	0.894659	0.874382	0.901583	0.887735	1
124	26092	738	242	31	133.771	13.1132	506.522	34.5028	708.056	57.709	884.537	73.4762	30.8319	9.39028	1620.52	332.041	4432.67	1069.71	8624.8	2175.29	124	0	27103	0.108412	149.908	85.7106	123.252	580.061	0.897355	0.922721	0.917869	0.913017	0.890197	0.923975	0.882485	0.907483	0.908553	0.90217	0.904605	0.923994	0.886987	0.894495	0.913755	0.884994	0.874885	0.886083	0.896801	0.891839	1
129	1126	542	204	20	339.283	19.2112	605.675	40.1551	814.392	66.8689	1019.02	72.2827	487.533	83.3028	2762.04	544.83	6734.64	1652.97	13088.8	2753.68	129	11	1892	0.007568	474.009	180.61	1945.89	2388.64	0.912526	0.924947	0.91649	0.915962	0.904334	0.922833	0.887156	0.909091	0.908298	0.891913	0.914112	0.913848	0.894027	0.897992	0.915698	0.883457	0.887685	0.880021	0.900634	0.884514	1
130	1000	327	41	0	371.854	22.9896	622.529	43.4649	829.802	66.6658	0	0	642.238	119.453	3002.41	632.094	7116.64	1723.84	0	0	130	9	1368	0.005472	445.499	129.821	1400.44	1485.92	0.908991	0.925804	0.915205	0.917763	0.900585	0.931652	0.883406	0.909357	0.903143	0.900585	0.911184	0.919956	0.89693	0.899123	0.919225	0.883772	0.888523	0.87902	0.89693	0.886696	1
134	645	265	36	0	465.832	28.0546	668.916	47.8044	871.562	77.1723	0	0	1258.16	228.448	3724.11	815.824	8272.09	2145.06	0	0	134	14	946	0.003784	538.162	118.278	2215.85	1748	0.910677	0.932875	0.922304	0.91649	0.906977	0.939746	0.886364	0.910677	0.905391	0.903277	0.910148	0.927061	0.896406	0.900106	0.924947	0.889006	0.891121	0.881607	0.899049	0.884249	1
136	0	554	247	34	0	0	489.553	31.4123	692.446	49.9805	896.602	86.6334	0	0	1461.49	283.689	4130.32	905.889	9040.7	2533.9	136	16	835	0.00334	566.145	121.477	2559.57	1948.8	0.905389	0.935329	0.923952	0.920958	0.907784	0.940719	0.884431	0.905988	0.908383	0.906587	0.911377	0.926347	0.901198	0.904192	0.926347	0.892216	0.893413	0.882036	0.897605	0.88503	1
136	26084	554	247	34	133.195	13.5347	489.553	31.4123	692.446	49.9805	896.602	86.6334	30.5029	9.67307	1461.49	283.689	4130.32	905.889	9040.7	2533.9	136	0	26919	0.107676	146.625	79.1786	108.952	556.905	0.901649	0.931981	0.921617	0.905531	0.902132	0.927412	0.893161	0.898622	0.907426	0.900126	0.895966	0.905661	0.883967	0.903117	0.896356	0.900572	0.892028	0.892158	0.900442	0.872804	1
141	1040	425	199	30	363.057	19.6142	600.849	38.7402	808.075	60.9321	1023.21	87.684	596.319	96.6497	2695.16	529.074	6559.79	1486.94	13340.6	3417.59	141	11	1694	0.006776	486.684	176.267	2049.13	2567.31	0.906139	0.934475	0.938902	0.916175	0.901712	0.934475	0.889906	0.906434	0.913223	0.913223	0.90673	0.912928	0.887544	0.901417	0.912633	0.895809	0.890201	0.894038	0.902302	0.878985	1
142	932	246	32	0	390.407	23.8702	611.831	44.0771	835.982	64.942	0	0	742.586	136.488	2853.55	620.312	7266.33	1652.12	0	0	142	9	1210	0.00484	447.208	113.743	1344.29	1354.33	0.907438	0.928512	0.93843	0.913636	0.899587	0.935124	0.894628	0.904959	0.914463	0.916529	0.904545	0.906612	0.882231	0.903719	0.910744	0.892149	0.88719	0.899587	0.905785	0.872727	1
146	649	213	24	0	505.423	29.1717	668.197	52.3074	890.61	69.8623	0	0	1603.83	277.484	3723.3	888.375	8782.94	2064.62	0	0	146	13	886	0.003544	554.989	96.6709	2307.83	1530.37	0.903499	0.928894	0.940181	0.920429	0.904063	0.934537	0.897291	0.904063	0.919865	0.917043	0.908578	0.900677	0.883747	0.902935	0.916479	0.892777	0.886569	0.900113	0.908014	0.869639	1
148	0	580	198	24	0	0	527.8	33.573	689.812	60.7774	909.879	75.6948	0	0	1829.25	349.409	4114.53	1104.77	9384.9	2378.45	148	15	802	0.003208	579.232	100.509	2619.55	1712.32	0.90399	0.930798	0.938903	0.922693	0.90399	0.938279	0.902743	0.90212	0.921446	0.921446	0.908354	0.90212	0.887157	0.90399	0.916459	0.900249	0.887157	0.899002	0.908978	0.869077	1
148	32294	580	198	24	135.587	13.1416	527.8	33.573	689.812	60.7774	909.879	75.6948	32.078	9.64169	1829.25	349.409	4114.53	1104.77	9384.9	2378.45	148	0	33096	0.132384	146.338	71.1844	94.779	479.007	0.921184	0.917316	0.905049	0.893129	0.910654	0.918646	0.883203	0.902073	0.91153	0.891845	0.898764	0.91579	0.8926	0.896861	0.893688	0.88769	0.903976	0.867114	0.889246	0.894292	1
153	1460	438	168	21	346.304	19.1146	630.63	40.4656	796.272	65.8959	999.674	89.2394	518.039	85.9634	3113.62	601.647	6299.79	1590.83	12470.9	3454.67	153	9	2087	0.008348	448.772	167.6	1648.47	2160.91	0.910877	0.925012	0.918304	0.907523	0.908002	0.92621	0.889315	0.896263	0.910637	0.902012	0.900815	0.908241	0.893627	0.900815	0.898419	0.892669	0.89195	0.88644	0.901294	0.882367	1
154	1297	254	32	1	375.277	22.6976	641.248	45.4402	806.799	57.127	946.282	0	659.729	119.566	3281.59	701.036	6517.36	1447.18	10337	0	154	8	1584	0.006336	427.004	115.993	1204.6	1300.2	0.921717	0.925505	0.918561	0.905619	0.917614	0.925505	0.886679	0.89899	0.910669	0.899306	0.897412	0.907513	0.899621	0.901199	0.893939	0.892992	0.895202	0.887311	0.902778	0.884154	1
158	884	217	28	1	470.606	28.6945	691.1	52.4311	862.367	72.94	944.92	0	1297.39	237.788	4112.65	934.963	8004.63	2189.24	10292.6	0	158	12	1130	0.00452	523.076	109.037	2012.18	1590.06	0.923451	0.922124	0.920796	0.904425	0.918142	0.925664	0.886726	0.902212	0.918142	0.899115	0.89292	0.902212	0.899115	0.9	0.89115	0.894248	0.897345	0.888938	0.90708	0.879646	1
160	0	760	205	29	0	0	491.426	32.5489	710.032	57.2613	887.093	64.9465	0	0	1479.38	294.083	4467.85	1067.94	8660.44	1942.92	160	15	994	0.003976	548.054	113.251	2305.22	1753.81	0.927565	0.927565	0.924547	0.910966	0.920523	0.927565	0.88833	0.902918	0.919014	0.898893	0.899396	0.899899	0.895372	0.899396	0.893863	0.894366	0.894869	0.887827	0.906942	0.879276	1
160	28958	760	205	29	134.747	13.0348	491.426	32.5489	710.032	57.2613	887.093	64.9465	31.4866	9.52447	1479.38	294.083	4467.85	1067.94	8660.44	1942.92	160	0	29952	0.119808	148.463	77.9152	106.944	517.725	0.9269	0.912276	0.918503	0.899472	0.91478	0.900608	0.897019	0.91483	0.924396	0.872413	0.91281	0.899389	0.890992	0.902661	0.899923	0.878622	0.91019	0.870176	0.894298	0.88126	1
165	1275	525	170	28	351.183	19.3438	597.924	38.825	817.715	64.4137	996.777	73.0848	540.138	90.2638	2656.32	511.151	6806.36	1601.51	12267.9	2739.04	165	10	1998	0.007992	464.759	168.879	1793.71	2295.85	0.927427	0.918418	0.927678	0.901151	0.916667	0.91016	0.88989	0.918919	0.921171	0.887888	0.911411	0.904154	0.894144	0.907407	0.901652	0.883634	0.907157	0.874124	0.890641	0.882382	1
166	1145	308	27	1	389.058	23.1338	616.805	45.7423	858.312	76.9544	938.992	0	734.508	131.473	2925.77	643.235	7906.99	2054.78	10100.9	0	166	8	1481	0.005924	445.348	113.11	1327.3	1349.32	0.928089	0.916273	0.925051	0.897704	0.917286	0.90817	0.89129	0.926401	0.918298	0.883862	0.919649	0.904794	0.893315	0.909521	0.898379	0.883187	0.909858	0.869683	0.888589	0.876435	1
170	792	254	26	1	474.8	29.3779	655.15	49.4297	901.733	80.0509	979.811	0	1332.66	247.316	3505.41	789.635	9157.03	2302.04	11469.9	0	170	13	1073	0.004292	528.308	104.218	2046.03	1583.98	0.932898	0.918919	0.922181	0.896552	0.915191	0.911463	0.891892	0.925909	0.915191	0.891426	0.920783	0.907269	0.890028	0.912861	0.90261	0.887232	0.910997	0.867661	0.885834	0.876514	1
172	0	693	240	27	0	0	496.219	34.1895	679.138	54.2651	921.958	90.0158	0	0	1524.51	315.247	3910.85	934.94	9832.12	2759.73	172	15	960	0.00384	553.923	109.274	2354.75	1783.23	0.940625	0.921354	0.929167	0.896875	0.918229	0.913542	0.892708	0.929167	0.915104	0.890104	0.919271	0.907813	0.891146	0.913021	0.900521	0.8875	0.909375	0.869792	0.886979	0.876042	1
172	25938	693	240	27	135.692	13.7988	496.219	34.1895	679.138	54.2651	921.958	90.0158	32.2437	10.2	1524.51	315.247	3910.85	934.94	9832.12	2759.73	172	0	26898	0.107592	150.619	81.4237	115.135	547.025	0.923842	0.929623	0.922671	0.925013	0.923916	0.91728	0.890958	0.912428	0.912243	0.8862	0.923656	0.907391	0.897372	0.900234	0.903246	0.883895	0.905718	0.88053	0.896275	0.88698	1
177	1270	476	202	25	336.406	19.0193	595.373	38.6917	779.94	61.7584	1020.99	88.7936	475.27	80.8352	2622.68	505.024	5910.42	1387.98	13260.1	3341.09	177	10	1973	0.007892	452.968	172.501	1711.81	2254.66	0.926254	0.929802	0.931323	0.917892	0.921186	0.912823	0.891789	0.919412	0.909275	0.888495	0.926254	0.905474	0.897871	0.906994	0.903193	0.890775	0.906994	0.879118	0.895084	0.879878	1
178	1143	280	31	0	372.58	23.1085	613.73	43.4156	801.973	75.2936	0	0	646.038	120.338	2878.27	602.301	6470.1	1776.8	0	0	178	8	1454	0.005816	428.174	113.766	1200.08	1234.64	0.925378	0.933975	0.934319	0.922627	0.921939	0.911967	0.892366	0.91403	0.90784	0.883769	0.928473	0.908872	0.8989	0.906465	0.906465	0.889959	0.906809	0.878611	0.893054	0.877923	1
182	773	241	27	0	460.159	27.4367	656.944	47.2612	839.544	89.6579	0	0	1212.67	217.258	3528.93	760.901	7472.3	2272.91	0	0	182	13	1041	0.004164	515.556	104.47	1911.26	1439.93	0.928434	0.933237	0.932277	0.920269	0.92219	0.914025	0.891931	0.92219	0.902017	0.880884	0.931316	0.905379	0.897695	0.896254	0.910663	0.894332	0.90586	0.881364	0.89049	0.878482	1
184	0	677	223	25	0	0	483.133	32.6057	676.899	51.5806	858.654	86.4801	0	0	1406.75	284.845	3865.65	869.133	7962.94	2279.35	184	15	925	0.0037	539.996	106.071	2176.74	1551.89	0.92973	0.934595	0.933514	0.923784	0.924865	0.918919	0.891892	0.923784	0.904324	0.883784	0.92973	0.905946	0.898919	0.898378	0.912432	0.897838	0.907027	0.882162	0.893514	0.879459	1
184	25899	677	223	25	138.853	13.6883	483.133	32.6057	676.899	51.5806	858.654	86.4801	34.4714	10.4474	1406.75	284.845	3865.65	869.133	7962.94	2279.35	184	0	26824	0.107296	152.686	76.9842	108.346	485.754	0.884935	0.935151	0.919829	0.928944	0.914573	0.935636	0.895784	0.899418	0.907545	0.903501	0.91612	0.904172	0.88967	0.906054	0.905551	0.899978	0.896156	0.88117	0.899437	0.881748	1
189	1372	480	178	21	381.789	19.6506	602.26	38.6686	797.224	59.4814	974.659	85.7234	692.444	106.402	2713.64	520.395	6297.51	1396.4	11544	2805.42	189	10	2051	0.008204	475.511	148.861	1763.02	2015.68	0.910044	0.939542	0.926134	0.924427	0.923452	0.936373	0.893954	0.915651	0.90785	0.893954	0.928571	0.904924	0.897367	0.9059	0.910531	0.886153	0.904924	0.880059	0.900293	0.885422	1
190	1268	275	36	1	430.684	24.6188	628.656	45.1187	819.491	57.8916	962.058	0	994.258	170.169	3093.83	660.128	6825.94	1424.12	10860.3	0	190	8	1580	0.00632	474.336	97.243	1498.81	1222.48	0.906962	0.941456	0.929114	0.921519	0.925633	0.941456	0.892722	0.911709	0.906329	0.898101	0.926266	0.906646	0.900949	0.906646	0.907278	0.881329	0.90443	0.884177	0.897152	0.889557	1
194	938	233	31	0	530.046	29.6861	679.956	47.9907	861.429	47.6075	0	0	1847.6	309.199	3908.56	813.371	7879.1	1327.17	0	0	194	12	1202	0.004808	567.652	83.4676	2402.66	1304.52	0.913894	0.943012	0.934276	0.920549	0.931364	0.935524	0.900582	0.915557	0.909318	0.90183	0.925541	0.902662	0.896839	0.910566	0.908486	0.878952	0.90391	0.877704	0.901414	0.894759	1
196	0	849	220	31	0	0	564.607	35.2087	714.616	51.3758	891.916	52.6126	0	0	2236.2	417.719	4536.43	949.384	8752.31	1556.26	196	15	1100	0.0044	603.833	86.8546	2879.88	1491.2	0.914091	0.943182	0.936818	0.921818	0.930455	0.934091	0.900909	0.916364	0.907273	0.900909	0.926818	0.902727	0.898636	0.908636	0.907727	0.877273	0.905909	0.878182	0.899091	0.893636	1
196	26855	849	220	31	135.237	13.658	564.607	35.2087	714.616	51.3758	891.916	52.6126	31.9056	9.93732	2236.2	417.719	4536.43	949.384	8752.31	1556.26	196	0	27955	0.11182	153.676	93.6822	143.97	627.849	0.897657	0.9264	0.935879	0.920068	0.917868	0.934162	0.89002	0.904185	0.917707	0.90973	0.900376	0.898194	0.889125	0.897961	0.906171	0.893382	0.892148	0.887963	0.911053	0.878269	1
201	1243	659	184	26	355.735	19.5037	672.62	43.1049	819.894	57.3678	997.491	66.484	561.252	91.9506	3774.58	727.192	6834.37	1429.27	12259.3	2448.79	201	11	2112	0.008448	502.95	186.131	2254.43	2426.89	0.905777	0.936553	0.939631	0.918087	0.919744	0.934659	0.891572	0.908381	0.911458	0.906487	0.90554	0.898201	0.887547	0.90767	0.908381	0.892282	0.894886	0.881629	0.902462	0.888494	1
202	1100	367	37	0	372.05	23.9942	677.475	49.8402	830.306	64.2284	0	0	643.873	124.181	3871.31	853.358	7120.1	1667.34	0	0	202	9	1504	0.006016	457.852	147.295	1590.74	1713	0.905253	0.93484	0.942154	0.922872	0.914894	0.933178	0.89262	0.907247	0.918551	0.909242	0.900931	0.897274	0.882979	0.909574	0.905918	0.893617	0.892287	0.884309	0.908245	0.891622	1
206	752	317	32	0	462.957	31.096	721.391	55.5861	888.563	67.3036	0	0	1238.26	247.767	4677.37	1080.39	8713.22	2039.92	0	0	206	14	1101	0.004404	549.735	136.549	2445.71	2017.51	0.909628	0.93733	0.946866	0.926431	0.912807	0.930972	0.900091	0.910082	0.920527	0.906903	0.907811	0.89782	0.883742	0.917802	0.900545	0.892825	0.892371	0.887375	0.911444	0.894187	1
208	0	662	300	31	0	0	486.978	35.7711	746.916	58.2296	909.709	83.1306	0	0	1444.01	317.946	5191.24	1207.03	9420.45	2683.48	208	16	993	0.003972	578.706	140.254	2825.12	2247.97	0.910373	0.937563	0.94713	0.93001	0.916918	0.933031	0.902316	0.910876	0.92145	0.909366	0.908862	0.902316	0.886203	0.915408	0.898792	0.895267	0.891742	0.8857	0.908862	0.896274	1
208	26439	662	300	31	137.093	13.5142	486.978	35.7711	746.916	58.2296	909.709	83.1306	33.1796	9.95254	1444.01	317.946	5191.24	1207.03	9420.45	2683.48	208	0	27432	0.109728	153.078	87.7046	134.244	674.516	0.929061	0.915992	0.933563	0.917213	0.92239	0.928241	0.874417	0.915172	0.916831	0.908647	0.906241	0.901393	0.893792	0.905548	0.893227	0.89104	0.897711	0.8785	0.906022	0.874326	1
213	1275	473	256	28	340.716	18.054	588.32	42.6608	850.391	65.91	997.964	77.3275	493.119	78.4652	2538.96	558.576	7646.63	1755.97	12332.7	2852.78	213	11	2032	0.008128	471.62	192.542	2033.71	2748.9	0.920522	0.927657	0.941191	0.927165	0.918799	0.93061	0.893701	0.905758	0.924459	0.909203	0.904528	0.903789	0.89124	0.911909	0.898622	0.898868	0.888287	0.882136	0.907972	0.886073	1
214	1144	293	53	1	378.15	22.747	607.206	48.8839	878.114	84.7199	1019.75	0	674.844	121.336	2800.01	671.351	8499.23	2506.99	12923.8	0	214	9	1491	0.005964	441.365	128.831	1378.81	1729.75	0.920858	0.922871	0.941315	0.923877	0.920188	0.932596	0.885983	0.904091	0.9222	0.910798	0.902414	0.900067	0.886653	0.907109	0.899732	0.901408	0.881288	0.880617	0.909121	0.885312	1
218	780	249	44	1	477.087	28.8809	657.238	53.5101	936.32	90.4021	1015.6	0	1351.28	245.722	3548.88	871.273	10294.9	3025.77	12767.1	0	218	13	1074	0.004296	538.169	119.615	2237.81	2080.14	0.923184	0.925047	0.939013	0.924115	0.918529	0.933426	0.886406	0.906425	0.918063	0.91108	0.907356	0.897114	0.885475	0.910615	0.903631	0.894786	0.886406	0.880354	0.912942	0.887803	1
220	0	665	230	43	0	0	505.021	32.8518	685.21	57.0179	968.606	104.865	0	0	1604.3	314.42	4022.69	1004.19	11471.6	3782.32	220	16	938	0.003752	570.455	124.892	2649.63	2403.73	0.922175	0.926439	0.940299	0.923241	0.91951	0.932836	0.885928	0.907249	0.916844	0.910448	0.908849	0.898721	0.886461	0.91258	0.902452	0.893923	0.885394	0.880597	0.913646	0.887527	1
220	28192	665	230	43	135.09	13.5272	505.021	32.8518	685.21	57.0179	968.606	104.865	31.7832	9.72228	1604.3	314.42	4022.69	1004.19	11471.6	3782.32	220	0	29130	0.11652	149.109	81.1554	116.079	632.228	0.935376	0.919739	0.928133	0.910659	0.920838	0.916083	0.876365	0.92736	0.91356	0.896962	0.91495	0.906299	0.890748	0.89964	0.895108	0.896275	0.896104	0.867542	0.905973	0.874356	1
225	1260	492	191	37	320.112	17.6372	594.345	38.798	778.429	61.2817	1066.48	115.915	409.562	67.3435	2609.74	517.163	5875.57	1389.06	15291	4864.41	225	10	1980	0.00792	446.413	185.992	1761.64	2663.23	0.932071	0.921717	0.931566	0.910354	0.917929	0.930051	0.87197	0.918182	0.917424	0.905556	0.916667	0.900758	0.889141	0.904293	0.896465	0.896212	0.891667	0.87096	0.904545	0.879545	1
226	1091	281	45	0	360.935	21.445	610.877	44.3261	802.756	68.2109	0	0	587.019	104.247	2841.06	627.751	6462.12	1703.89	0	0	226	9	1417	0.005668	424.531	124.236	1220.59	1371.49	0.936486	0.921665	0.932604	0.907198	0.916725	0.930134	0.86909	0.925547	0.917078	0.905434	0.91602	0.897671	0.887438	0.904023	0.900494	0.896613	0.884968	0.869795	0.9012	0.88144	1
230	708	226	44	0	443.673	26.1546	649.299	49.816	843.723	71.1763	0	0	1087.17	190.515	3415.18	802.159	7496.49	1997.56	0	0	230	13	978	0.003912	509.188	118.217	1913.49	1665	0.934049	0.928425	0.935583	0.911043	0.92638	0.925869	0.875767	0.932515	0.92229	0.90593	0.918712	0.904908	0.893661	0.902863	0.904397	0.894172	0.888548	0.867587	0.90184	0.880879	1
232	0	603	210	42	0	0	459.353	30.5263	666.102	52.8327	865.162	83.671	0	0	1209.36	239.521	3690.38	893.789	8134.61	2502.09	232	16	855	0.00342	530.068	123.59	2158.92	1873.58	0.935088	0.929825	0.938012	0.91462	0.927485	0.926316	0.880702	0.934503	0.921637	0.904678	0.919883	0.902339	0.9	0.901754	0.905848	0.897661	0.888304	0.870175	0.899415	0.879532	1
232	30490	603	210	42	135.33	13.1184	459.353	30.5263	666.102	52.8327	865.162	83.671	31.8949	9.52922	1209.36	239.521	3690.38	893.789	8134.61	2502.09	232	0	31345	0.12538	146.097	68.6904	89.9139	464.63	0.923784	0.933977	0.934088	0.909172	0.935077	0.911804	0.884096	0.927181	0.912123	0.895661	0.911677	0.910337	0.894289	0.897416	0.902425	0.894305	0.900112	0.868336	0.90268	0.883283	1
237	1410	436	177	36	331.546	18.2013	555.086	35.2048	760.148	61.3809	961.458	97.4317	454.804	74.8165	2126.2	399.721	5478.73	1351.68	11178.8	3590.81	237	10	2059	0.008236	426.739	158.833	1428.11	2060.31	0.932249	0.934677	0.935648	0.910151	0.925692	0.914036	0.876153	0.934191	0.911122	0.893638	0.919378	0.914522	0.88611	0.890481	0.906508	0.896309	0.893638	0.865469	0.905294	0.888052	1
238	1260	258	30	3	373.219	22.2829	573.528	39.6381	776.215	70.2265	901.356	44.3093	648.809	116.387	2349.58	488.81	5860.31	1600.67	9004.01	1358.12	238	8	1551	0.006204	415.355	96.6625	1048.69	1041.88	0.93746	0.93746	0.934236	0.911348	0.925532	0.916183	0.875564	0.935203	0.908124	0.894262	0.918762	0.920696	0.881044	0.893939	0.901999	0.89942	0.899097	0.869117	0.909091	0.889104	1
242	834	206	26	3	473.78	27.9366	617.874	46.2866	839.984	70.2692	922.864	54.7775	1322.74	233.283	2942.25	668.406	7393.42	1882.15	9693.18	1773.49	242	12	1069	0.004276	511.714	86.8332	1805.97	1260.32	0.943873	0.935454	0.942002	0.915341	0.930309	0.919551	0.876988	0.939663	0.910196	0.897568	0.926099	0.918148	0.884939	0.89102	0.898503	0.900842	0.904116	0.867166	0.910196	0.890552	1
244	0	727	188	27	0	0	490.341	32.8746	635.07	49.4566	865.01	76.3932	0	0	1470.12	295.959	3197.83	750.958	8088.97	2135.18	244	15	942	0.003768	529.964	90.1301	2004.64	1369.86	0.944268	0.936306	0.940552	0.919321	0.933652	0.920913	0.876858	0.941083	0.910828	0.899682	0.927813	0.919851	0.886412	0.891189	0.899682	0.897028	0.902866	0.868365	0.910297	0.890127	1
244	32825	727	188	27	133.439	13.4903	490.341	32.8746	635.07	49.4566	865.01	76.3932	30.6577	9.59609	1470.12	295.959	3197.83	750.958	8088.97	2135.18	244	0	33767	0.135068	144.5	68.3191	85.7259	397.63	0.915524	0.941304	0.938209	0.922247	0.92044	0.914236	0.910845	0.922676	0.911422	0.895741	0.923579	0.897326	0.891432	0.914724	0.89281	0.891536	0.89586	0.872672	0.901576	0.892972	1
249	1400	523	150	24	347.854	19.2076	596.656	39.3155	742.892	56.01	971.043	88.9568	525.004	87.3209	2640.54	516.5	5102.78	1166.52	11444.7	3102.66	249	10	2097	0.008388	445.296	149.994	1505.05	1816.19	0.926323	0.946352	0.944683	0.920839	0.935145	0.924654	0.893419	0.929423	0.910587	0.899619	0.923224	0.907487	0.89032	0.904626	0.895804	0.893658	0.902718	0.865522	0.899857	0.893181	1
250	1252	301	31	0	382.337	23.131	612.537	44.3147	758.765	59.6991	0	0	697.516	127.288	2863.54	615.471	5442.85	1272.9	0	0	250	8	1584	0.006336	433.447	105.34	1201.98	1092.81	0.924874	0.946654	0.94476	0.927083	0.938763	0.927083	0.894886	0.926136	0.913826	0.898043	0.923295	0.910669	0.893308	0.910038	0.898359	0.88952	0.898674	0.86553	0.896465	0.892677	1
254	850	257	28	0	494.63	29.398	667.172	50.1242	808.931	67.1357	0	0	1504.59	268.378	3700.51	829.234	6604.48	1671.81	0	0	254	13	1135	0.00454	541.453	91.1753	2127.63	1274.33	0.931278	0.948899	0.950661	0.930396	0.937004	0.928194	0.892952	0.930396	0.915419	0.896035	0.920705	0.914097	0.895154	0.907048	0.898678	0.890308	0.896476	0.869163	0.901762	0.889868	1
256	0	754	238	27	0	0	515.605	35.1668	686.65	52.8044	830.007	65.394	0	0	1708.89	348.51	4035.94	928.552	7115.52	1631.01	256	15	1019	0.004076	563.885	93.8136	2395.66	1389.03	0.933268	0.947988	0.953386	0.930815	0.937684	0.926889	0.894995	0.933268	0.918057	0.895486	0.921001	0.913641	0.895976	0.909225	0.895976	0.89107	0.894014	0.870952	0.901374	0.895976	1
256	32785	754	238	27	136.443	13.232	515.605	35.1668	686.65	52.8044	830.007	65.394	32.6856	9.76542	1708.89	348.51	4035.94	928.552	7115.52	1631.01	256	0	33804	0.135216	149.328	76.0044	103.916	470.633	0.92316	0.937744	0.932626	0.926651	0.921858	0.93344	0.8817	0.903547	0.91751	0.903961	0.922361	0.890309	0.878091	0.912259	0.89093	0.895367	0.892986	0.877958	0.896211	0.890442	1
261	1559	576	199	24	354.376	18.6342	622.896	42.3068	797.171	62.4879	938.994	80.0456	554.476	87.1848	3005.27	611.254	6306.77	1462.16	10316.9	2538.84	261	10	2358	0.009432	463.288	163.824	1737.96	2042.4	0.924724	0.934266	0.94084	0.930237	0.925997	0.935327	0.896735	0.918363	0.918575	0.895462	0.9243	0.896522	0.889313	0.908821	0.890797	0.892918	0.892918	0.877014	0.897371	0.886556	1
262	1412	329	33	2	384.885	22.9768	634.766	46.3918	790.831	52.7303	911.278	25.9048	711.27	126.854	3186.77	713.707	6128.19	1232.84	9258.47	784.436	262	8	1776	0.007104	439.311	113.356	1280.13	1255.07	0.927928	0.929899	0.936374	0.929054	0.923423	0.934966	0.900338	0.914133	0.922579	0.895552	0.926802	0.890484	0.886261	0.911036	0.887106	0.894707	0.890484	0.880068	0.902872	0.888232	1
266	961	279	30	1	462.316	27.9077	671.089	52.2226	819.991	67.5093	963.057	0	1230.04	222.924	3771.13	908.287	6875.33	1713	10894	0	266	13	1271	0.005084	516.98	105.316	1928.69	1429.31	0.929976	0.933124	0.940205	0.928009	0.927223	0.939024	0.900865	0.916994	0.922502	0.896538	0.93037	0.891817	0.892211	0.911094	0.885523	0.896145	0.894571	0.88395	0.899685	0.887884	1
268	0	831	258	31	0	0	485.582	31.6387	695.243	59.3466	843.8	77.1564	0	0	1426.91	281.136	4206.36	1106.49	7523.52	2072.21	268	15	1120	0.00448	543.794	109.58	2235.92	1616.6	0.933482	0.937946	0.940179	0.925446	0.927232	0.938393	0.903571	0.918304	0.923214	0.894196	0.929911	0.894196	0.891071	0.913393	0.879911	0.897768	0.897321	0.885714	0.900446	0.8875	1
268	28695	831	258	31	141.299	13.5412	485.582	31.6387	695.243	59.3466	843.8	77.1564	36.2636	10.7965	1426.91	281.136	4206.36	1106.49	7523.52	2072.21	268	0	29815	0.11926	156.419	80.5268	118.894	522.699	0.906708	0.925859	0.936207	0.918296	0.926111	0.916837	0.875398	0.922086	0.924015	0.900285	0.918229	0.885645	0.891112	0.904025	0.906004	0.892269	0.877109	0.858964	0.899094	0.893409	1
273	1655	595	220	28	346.569	19.2569	585.841	37.2951	794.256	64.6403	950.603	90.2481	519.285	86.602	2498.1	475.866	6248.43	1568.97	10761.6	3104.42	273	10	2498	0.009992	449.76	160.517	1610	2047.78	0.918935	0.931745	0.940953	0.922338	0.922538	0.926541	0.884508	0.922738	0.922138	0.892914	0.917934	0.891513	0.886309	0.907926	0.89952	0.90052	0.883707	0.866093	0.90032	0.88771	1
274	1503	317	37	1	382.358	23.2173	599.687	40.8133	809.514	57.7198	900.445	0	697.674	126.966	2683.1	541.449	6581.55	1347.98	8912.25	0	274	8	1858	0.007432	428.223	102.564	1158.01	1133.85	0.917384	0.929763	0.941335	0.922766	0.920075	0.925457	0.883477	0.925727	0.921421	0.890743	0.916577	0.887513	0.88563	0.907696	0.905544	0.900431	0.879709	0.863294	0.902045	0.885361	1
278	1019	263	31	1	479.796	27.8374	647.249	45.224	862.639	54.3071	945.26	0	1373.1	237.895	3372.44	694.027	7931.77	1435.55	10303.7	0	278	12	1314	0.005256	522.698	92.0563	1934.8	1322.51	0.91895	0.936834	0.940259	0.92618	0.923516	0.925799	0.886986	0.929224	0.920091	0.888889	0.91933	0.88965	0.888128	0.908676	0.909056	0.90449	0.88204	0.866438	0.901446	0.892314	1
280	0	907	242	32	0	0	503.866	33.0939	671.481	53.2639	902.144	61.8967	0	0	1593.71	313.189	3779.18	879.083	9087.22	1828.08	280	15	1181	0.004724	549.004	97.6926	2244.58	1549.45	0.9221	0.936918	0.942845	0.923793	0.92718	0.924217	0.887807	0.930991	0.9221	0.889077	0.91829	0.890347	0.88569	0.911516	0.906859	0.906435	0.87934	0.865368	0.898391	0.894157	1
280	24203	907	242	32	131.797	13.1396	503.866	33.0939	671.481	53.2639	902.144	61.8967	29.5223	9.16737	1593.71	313.189	3779.18	879.083	9087.22	1828.08	280	0	25384	0.101536	151.208	91.2696	132.579	573.964	0.917034	0.933107	0.926016	0.913469	0.911342	0.92576	0.880988	0.933423	0.905728	0.898145	0.92054	0.894697	0.887094	0.905137	0.904034	0.900292	0.896194	0.863635	0.898026	0.890541	1
285	943	667	207	29	318.976	18.2653	597.096	39.1195	764.783	59.9763	993.445	65.7305	405.541	69.9194	2646.11	520.823	5572.34	1306.57	12107.9	2349.55	285	12	1846	0.007384	480.053	180.637	1978.32	2205.4	0.918743	0.935807	0.934182	0.923889	0.918472	0.921181	0.883261	0.930119	0.919285	0.891928	0.925244	0.891928	0.896262	0.910888	0.906284	0.8987	0.884886	0.865655	0.893824	0.897887	1
286	836	403	40	2	356.452	22.2486	614.078	48.3164	772.942	65.1893	964.985	45.7642	566.133	106.163	2893.5	687.717	5766.4	1394.14	11032.4	1553.53	286	10	1281	0.005124	451.456	137.995	1477.04	1452.71	0.919204	0.932084	0.931694	0.917252	0.91491	0.921936	0.87783	0.935597	0.918813	0.891491	0.922326	0.893443	0.899688	0.913349	0.907104	0.895394	0.885246	0.855972	0.892272	0.90242	1
290	560	332	37	2	449.814	27.3788	657.929	52.6089	819.16	73.1409	1014.9	65.3146	1133.53	206.349	3557.7	864.148	6875.96	1773.31	12897.4	2452.38	290	15	931	0.003724	539.921	122.854	2251.49	1698.06	0.924812	0.935553	0.936627	0.915682	0.910849	0.921053	0.89044	0.941461	0.91783	0.894737	0.920516	0.893663	0.897422	0.910849	0.909237	0.895274	0.890977	0.854995	0.904404	0.907626	1
292	0	493	310	37	0	0	474.257	31.4049	684.624	56.8913	860.553	85.1197	0	0	1330.32	265.722	4012.33	1006.76	8012.24	2422.51	292	17	840	0.00336	568.908	126.644	2614.43	1909.53	0.925595	0.936905	0.93869	0.916071	0.913095	0.920833	0.892262	0.942262	0.916667	0.892262	0.922619	0.893452	0.896429	0.914286	0.909524	0.894643	0.889286	0.851786	0.904167	0.906548	1
292	25075	493	310	37	134.589	14.1209	474.257	31.4049	684.624	56.8913	860.553	85.1197	31.5249	10.1729	1330.32	265.722	4012.33	1006.76	8012.24	2422.51	292	0	25915	0.10366	148.667	81.4181	115.246	572.299	0.920413	0.939379	0.939282	0.92788	0.917442	0.929114	0.87376	0.92595	0.904553	0.891376	0.920644	0.910573	0.880783	0.900868	0.903627	0.889446	0.901216	0.862917	0.898148	0.887652	1
297	1080	353	254	36	353.112	19.9375	580.623	36.6626	785.887	62.3257	974.024	95.6479	549.277	92.7569	2431.85	464.523	6047.8	1476.99	11596.5	3518.11	297	11	1723	0.006892	476.495	179.82	1976.37	2515.19	0.928903	0.943703	0.935577	0.925421	0.921068	0.933546	0.87841	0.934127	0.90888	0.89321	0.919907	0.910911	0.883343	0.902786	0.902786	0.895821	0.900754	0.852583	0.903076	0.892339	1
298	969	226	49	2	381.579	23.3783	592.602	40.0706	800.33	70.4748	1052.91	128.928	693.566	127.046	2589.54	541.751	6414.56	1776.38	14852.5	5226.24	298	9	1246	0.004984	437.4	116.27	1285.17	1464.46	0.929374	0.948234	0.936597	0.926966	0.921348	0.9374	0.875602	0.929374	0.903291	0.888443	0.920144	0.914928	0.884831	0.902889	0.903291	0.895265	0.905297	0.852327	0.905698	0.890449	1
302	669	189	43	2	504.03	29.2415	647.76	41.4894	854.434	70.3456	1088.93	97.7453	1590.81	275.51	3373.09	657.307	7774.73	1952.64	16098.7	4226.52	302	13	903	0.003612	552.095	99.3414	2290.45	1682.36	0.929125	0.949059	0.935216	0.933001	0.920819	0.932447	0.882614	0.933555	0.903101	0.889258	0.921927	0.915836	0.886489	0.906423	0.906977	0.893134	0.904208	0.854928	0.90753	0.888704	1
304	0	602	172	41	0	0	521.17	35.3353	663.744	44.8231	887.902	97.3627	0	0	1764.31	358.366	3632.48	732.049	8859.54	3117.76	304	15	815	0.00326	569.708	102.582	2515.51	1844.39	0.932515	0.950307	0.937423	0.933742	0.920859	0.932515	0.882822	0.937423	0.902454	0.888344	0.923313	0.91227	0.892025	0.906748	0.909816	0.898773	0.904294	0.855215	0.905521	0.887117	1
304	29305	602	172	41	137.778	13.4633	521.17	35.3353	663.744	44.8231	887.902	97.3627	33.6627	10.0687	1764.31	358.366	3632.48	732.049	8859.54	3117.76	304	0	30120	0.12048	149.465	73.2982	100.818	504.286	0.919887	0.936371	0.937732	0.920402	0.934147	0.93081	0.882553	0.924635	0.909811	0.890538	0.913712	0.908101	0.88594	0.898855	0.898373	0.887533	0.888297	0.870319	0.89502	0.886521	1
309	1441	462	143	33	338.273	18.67	618.717	41.4048	762.816	52.261	992.849	114.328	482.976	80.0544	2944.24	587.678	5506.22	1136.76	12410.9	4516.84	309	9	2079	0.008316	440.186	165.25	1564.77	2159.57	0.922799	0.941799	0.943963	0.929293	0.930976	0.936508	0.881433	0.925204	0.904521	0.893939	0.919192	0.916065	0.889851	0.89899	0.909812	0.891775	0.904762	0.865801	0.896585	0.89442	1
310	1279	265	25	0	375.418	22.7033	636.825	45.5922	777.099	44.1946	0	0	660.463	119.329	3215.46	695.345	5794.3	959.044	0	0	310	8	1569	0.006276	425.969	111.172	1173.8	1169.16	0.922562	0.939771	0.9471	0.93021	0.934353	0.939133	0.879541	0.926705	0.905672	0.894837	0.917145	0.917782	0.891651	0.89675	0.911409	0.891969	0.905035	0.868069	0.8942	0.894519	1
314	881	234	21	0	480.568	27.8427	686.74	52.6864	826.305	52.2069	0	0	1379.63	237.139	4037.66	948.37	6976.35	1300.52	0	0	314	12	1136	0.004544	529.428	99.0031	2030.61	1367.74	0.928257	0.942342	0.953345	0.933539	0.9375	0.941901	0.881602	0.928697	0.90625	0.897007	0.919014	0.915493	0.891725	0.890405	0.918134	0.891285	0.909331	0.87368	0.894366	0.894366	1
316	0	767	224	19	0	0	492.966	32.9749	695.971	58.2382	840.639	55.6829	0	0	1493.58	296.324	4215.94	1085.53	7352.92	1449.31	316	15	1010	0.00404	544.529	101.938	2207.58	1465.36	0.931683	0.941089	0.95495	0.933168	0.939109	0.939604	0.884158	0.932673	0.910396	0.901485	0.917327	0.915347	0.89505	0.890099	0.919802	0.893069	0.913366	0.869802	0.898515	0.89604	1
316	26086	767	224	19	132.945	13.3939	492.966	32.9749	695.971	58.2382	840.639	55.6829	30.3121	9.40549	1493.58	296.324	4215.94	1085.53	7352.92	1449.31	316	0	27096	0.108384	148.286	81.4807	111.469	500.239	0.921114	0.94322	0.935359	0.923051	0.93881	0.916556	0.894892	0.929215	0.91364	0.894339	0.923605	0.900133	0.893785	0.902753	0.893342	0.904543	0.8812	0.883248	0.894209	0.884042	1
321	1064	561	192	16	357.222	19.6061	601.865	38.7422	805.325	63.2132	960.046	63.1896	568.31	93.8859	2708.53	522.62	6502.44	1543.04	10931.3	2134.09	321	11	1833	0.007332	484.295	165.863	1935.37	2129.99	0.927987	0.946263	0.942444	0.924714	0.934261	0.929351	0.885161	0.92826	0.914075	0.892799	0.921713	0.907529	0.892253	0.893344	0.905892	0.900436	0.887343	0.878342	0.898254	0.886525	1
322	968	343	32	1	393.478	23.4572	617.609	44.7106	823.333	72.6668	967.527	0	759.749	135.841	2935.47	650.751	6976.03	1736.27	11045.7	0	322	9	1344	0.005376	461.34	117.864	1470.67	1376.45	0.922991	0.944196	0.94308	0.921131	0.938616	0.927827	0.888393	0.923363	0.918155	0.896949	0.922247	0.906994	0.888393	0.896205	0.90253	0.905134	0.884673	0.882068	0.896577	0.881324	1
326	671	294	30	1	477.052	28.9148	661.467	49.572	868.054	77.8593	1023.2	0	1350.99	244.138	3607.22	836.375	8177.63	2114.28	13054.6	0	326	14	996	0.003984	543.813	109.349	2234.36	1626.29	0.921687	0.941265	0.942771	0.928715	0.939759	0.928715	0.888052	0.923695	0.920181	0.896586	0.916667	0.911647	0.888052	0.893574	0.9001	0.90512	0.892068	0.87751	0.897088	0.888052	1
328	0	589	269	30	0	0	494.119	32.8756	679.49	54.6631	883.056	85.9617	0	0	1503.91	300.479	3919.11	992.915	8642.46	2421.7	328	16	888	0.003552	563.413	112.205	2476.71	1760.38	0.923986	0.941441	0.943694	0.928491	0.939752	0.934122	0.88964	0.929617	0.920608	0.897523	0.914414	0.910473	0.890203	0.893018	0.898649	0.903153	0.894144	0.878941	0.89527	0.888514	1
328	29718	589	269	30	133.405	13.5619	494.119	32.8756	679.49	54.6631	883.056	85.9617	30.6442	9.60994	1503.91	300.479	3919.11	992.915	8642.46	2421.7	328	0	30606	0.122424	145.882	75.849	101.614	508.49	0.91897	0.943688	0.93859	0.924263	0.929328	0.914772	0.889335	0.935062	0.920865	0.899611	0.922254	0.898549	0.886934	0.901457	0.896703	0.904006	0.884255	0.861563	0.900967	0.897896	1
333	1233	428	219	26	362.466	18.9733	607.797	40.2994	793.89	61.2298	1007.12	105.339	593.12	93.5173	2791.11	555.253	6226.75	1451.36	12855.2	3943.64	333	10	1906	0.007624	475.921	169.935	1901.26	2366.52	0.927072	0.945173	0.940451	0.929958	0.93127	0.920252	0.895331	0.93127	0.91999	0.897954	0.927335	0.910283	0.891396	0.899265	0.896905	0.906086	0.895331	0.875131	0.89192	0.895855	1
334	1111	252	34	1	392.741	22.7861	620.008	46.0783	806.695	64.2982	1088.22	0	755.081	131.095	2971.63	656.643	6540	1597.07	15692.3	0	334	8	1398	0.005592	444.273	109.837	1306.01	1307.29	0.927754	0.945637	0.937768	0.928827	0.932761	0.912375	0.897711	0.930258	0.921674	0.899857	0.930615	0.909514	0.894492	0.905937	0.891631	0.91309	0.895207	0.87804	0.895923	0.898784	1
338	757	214	29	1	464.287	27.0617	658.084	53.2279	835.148	68.4022	1074.8	0	1244.87	217.874	3561.09	851.155	7260.29	1794.83	15121.4	0	338	13	1001	0.004004	517.072	104.379	1928.18	1484.86	0.926074	0.947053	0.940559	0.928072	0.935564	0.912088	0.896104	0.929071	0.91958	0.895105	0.926074	0.906593	0.891109	0.904096	0.887612	0.914585	0.890609	0.885115	0.895105	0.899101	1
340	0	656	205	28	0	0	481.718	32.0277	679.718	58.2477	861.621	85.557	0	0	1393.9	276.567	3931.37	990.125	8043.48	2411.77	340	15	889	0.003556	539.341	109.706	2188.47	1646.75	0.926884	0.948819	0.94207	0.932508	0.936445	0.912823	0.898763	0.930259	0.917885	0.899888	0.92351	0.905512	0.890326	0.907762	0.889201	0.912823	0.890326	0.885827	0.892576	0.902137	1
340	32269	656	205	28	129.781	12.8077	481.718	32.0277	679.718	58.2477	861.621	85.557	28.1731	8.54359	1393.9	276.567	3931.37	990.125	8043.48	2411.77	340	0	33158	0.132632	140.761	69.7067	86.0928	441.073	0.919401	0.948187	0.937361	0.915601	0.924438	0.920577	0.890841	0.933938	0.917486	0.889996	0.924166	0.912284	0.892515	0.90402	0.909207	0.902346	0.899602	0.850911	0.90583	0.897265	1
345	1076	457	171	19	358.226	19.0886	591.559	37.4211	795.198	61.8737	978.025	75.673	572.797	91.6921	2571.26	487.244	6258.88	1451.05	11610.8	2686.77	345	10	1723	0.006892	470.316	161.57	1788.9	2118.84	0.917586	0.948636	0.937028	0.925421	0.932966	0.920488	0.886825	0.928323	0.928613	0.897853	0.917586	0.904527	0.892919	0.904237	0.90946	0.900464	0.89379	0.853743	0.900754	0.887115	1
346	990	283	39	1	391.751	23.1542	607.334	38.8548	824.428	79.0267	819.744	0	749.674	131.829	2782.44	541.168	7037.5	2067.79	6732.65	0	346	9	1313	0.005252	451.395	114.347	1379.13	1378.14	0.912795	0.952018	0.936405	0.927647	0.928789	0.922696	0.884235	0.929551	0.92917	0.895659	0.918126	0.90099	0.890708	0.902894	0.914318	0.899848	0.89604	0.849581	0.903275	0.883854	1
350	677	238	35	1	467.26	27.3001	647.936	43.8524	850.471	87.3176	857.307	0	1268.85	220.708	3380.61	696.901	7754.56	2471.92	7696.69	0	350	13	951	0.003804	526.99	107.046	2042.8	1577.88	0.915352	0.95163	0.936383	0.929022	0.930074	0.925342	0.890641	0.935331	0.92429	0.894848	0.917455	0.896425	0.896951	0.909043	0.910095	0.902208	0.89327	0.85489	0.904837	0.883281	1
352	0	590	222	33	0	0	478.301	31.8933	661.67	48.4992	858.447	87.373	0	0	1364.61	268.659	3607.43	796.691	7967.83	2471.17	352	16	845	0.00338	541.322	110.146	2211.73	1662.05	0.921893	0.951479	0.939645	0.93432	0.933728	0.924852	0.894083	0.934911	0.924852	0.89645	0.923077	0.899408	0.895266	0.908284	0.913018	0.901775	0.895858	0.853846	0.902367	0.88284	1
352	23882	590	222	33	135.832	13.9326	478.301	31.8933	661.67	48.4992	858.447	87.373	32.3592	10.3104	1364.61	268.659	3607.43	796.691	7967.83	2471.17	352	0	24727	0.098908	149.689	77.646	106.835	501.265	0.941117	0.953209	0.938043	0.928378	0.928883	0.927589	0.891758	0.935556	0.914587	0.876269	0.920188	0.90381	0.903365	0.900878	0.910199	0.900069	0.891616	0.86169	0.914668	0.892466	1
357	1127	441	171	29	356.65	19.8674	586.812	36.8118	775.477	55.216	973.115	93.088	565.743	94.5633	2509.5	465.172	5790.06	1240.08	11544.8	3317.05	357	10	1768	0.007072	464.681	160.528	1735.96	2139.83	0.930147	0.952206	0.939762	0.923643	0.934389	0.929299	0.890837	0.933824	0.919683	0.884898	0.923925	0.897342	0.90017	0.907805	0.908088	0.898756	0.892534	0.86086	0.906109	0.882919	1
358	1012	252	30	2	389.114	23.8652	602.21	38.3542	783.489	52.9479	998.819	128.388	735.296	134.742	2712.36	512.137	5961.98	1222.04	12742.9	4688.93	358	8	1296	0.005184	440.619	105.698	1259.24	1214.11	0.927855	0.950231	0.936728	0.923997	0.937114	0.929398	0.893133	0.931713	0.919367	0.885802	0.927855	0.89892	0.900463	0.905093	0.905864	0.892361	0.895062	0.855324	0.911651	0.881559	1
362	697	204	26	2	511.901	29.4198	661.452	44.7566	853.747	56.574	1104.71	150.204	1665.84	284.842	3595.2	719.487	7701.91	1574.16	17313.6	6705.9	362	13	929	0.003716	555.585	90.8708	2292.13	1520.76	0.928418	0.955867	0.93972	0.925188	0.944026	0.928418	0.90366	0.934876	0.927879	0.890205	0.926265	0.902583	0.899354	0.905274	0.910657	0.895587	0.895048	0.854144	0.914424	0.885361	1
364	0	643	185	28	0	0	533.084	34.0786	683.11	52.7803	900.222	89.558	0	0	1884.63	357.658	3974.3	900.387	9181.72	3193.34	364	15	856	0.003424	577.517	95.0577	2574.94	1677.44	0.931659	0.95736	0.939836	0.925234	0.944509	0.925818	0.900117	0.9375	0.928738	0.889019	0.925234	0.901869	0.89778	0.905374	0.912967	0.896612	0.890771	0.849299	0.919393	0.881425	1
364	31272	643	185	28	134.03	13.6443	533.084	34.0786	683.11	52.7803	900.222	89.558	31.0779	9.78114	1884.63	357.658	3974.3	900.387	9181.72	3193.34	364	0	32128	0.128512	145.846	74.3141	98.8551	492.834	0.933687	0.951833	0.942231	0.934496	0.931026	0.937702	0.888119	0.928489	0.899823	0.886096	0.920443	0.906499	0.893068	0.896663	0.899138	0.900974	0.900196	0.873319	0.897348	0.889536	1
369	1312	472	152	20	358.323	19.4955	644.813	39.894	793.009	65.348	1028	105.398	573.471	94.0562	3324.57	615.054	6220.99	1528.23	13673.2	4856.02	369	10	1956	0.007824	468.082	167.666	1810.15	2247.21	0.937883	0.955266	0.942485	0.929703	0.929192	0.939162	0.892382	0.935838	0.914366	0.890593	0.926125	0.910787	0.896217	0.907209	0.904397	0.894172	0.892382	0.861963	0.913599	0.884969	1
370	1190	294	15	3	398.932	23.7827	665.034	45.6787	812.468	53.976	939.15	69.1386	791.652	142.407	3655.62	763.706	6642.3	1340.41	10267.9	2205.78	370	8	1502	0.006008	456.227	117.318	1429.6	1370.27	0.937417	0.958389	0.946072	0.932423	0.928096	0.941079	0.889481	0.934754	0.911451	0.887483	0.924767	0.911784	0.901465	0.903462	0.904128	0.891145	0.890479	0.866511	0.91478	0.891145	1
374	827	259	14	3	477.567	29.3248	706.587	52.2105	839.235	54.1046	987.109	84.4341	1355.79	250.89	4390.54	982.915	7313.14	1490.66	11981.3	3003.95	374	13	1103	0.004412	537.321	111.594	2172.9	1606	0.93835	0.960109	0.947869	0.936537	0.93019	0.93971	0.888033	0.938803	0.913418	0.886673	0.931097	0.907072	0.900272	0.902085	0.904352	0.890752	0.887126	0.861287	0.915684	0.894832	1
376	0	740	243	17	0	0	496.918	33.7433	728.866	58.605	889.968	86.8934	0	0	1530.42	316.67	4831.25	1173.68	8855.89	2743.03	376	15	1000	0.004	559.963	116.321	2457.05	1799.46	0.9395	0.9625	0.9485	0.938	0.931	0.938	0.888	0.941	0.916	0.8855	0.93	0.9075	0.9005	0.8995	0.902	0.8935	0.886	0.8595	0.9155	0.8975	1
376	30178	740	243	17	134.964	12.9044	496.918	33.7433	728.866	58.605	889.968	86.8934	31.6131	9.2766	1530.42	316.67	4831.25	1173.68	8855.89	2743.03	376	0	31178	0.124712	148.595	78.757	109.406	535.324	0.921483	0.943518	0.940695	0.936413	0.927096	0.915726	0.895407	0.927577	0.917233	0.904516	0.913208	0.904452	0.902239	0.902832	0.900218	0.903217	0.907772	0.88957	0.896225	0.886699	1
381	1394	536	202	15	368.169	19.1547	610.426	39.0973	846.078	68.5181	996.484	90.2586	621.36	96.8317	2825.05	550.824	7543.53	1816.77	12366.2	3659.76	381	10	2147	0.008588	478.002	167.193	1904.84	2350.09	0.931765	0.953656	0.948067	0.941313	0.932231	0.926875	0.903819	0.935724	0.916162	0.893572	0.914532	0.903586	0.90149	0.903819	0.904751	0.892408	0.905915	0.88123	0.90708	0.894271	1
382	1279	320	38	1	402.362	22.9101	625.808	48.2773	866.786	74.3479	1023.67	0	811.38	137.688	3059.64	716.926	8126.79	2045.71	13072.7	0	382	8	1638	0.006552	457.168	113.943	1427.8	1467.34	0.927045	0.950855	0.945665	0.944139	0.93254	0.928266	0.907509	0.931319	0.915751	0.898046	0.910562	0.905372	0.906593	0.90873	0.904151	0.889499	0.909035	0.888584	0.901404	0.893468	1
386	844	261	34	1	502.085	30.8306	674.552	54.1509	924.422	77.1476	1134.5	0	1574.42	288.535	3833.73	944.611	9840.45	2476.96	17770.9	0	386	13	1140	0.00456	554.722	106.125	2352.42	1811.14	0.929825	0.946491	0.949123	0.944298	0.930263	0.932456	0.903509	0.93114	0.910965	0.894737	0.909649	0.904825	0.907895	0.908772	0.907456	0.892982	0.910088	0.888158	0.89693	0.89386	1
388	0	753	244	34	0	0	523.353	35.3297	695.888	59.1316	951.919	86.2558	0	0	1786.26	361.311	4217.28	1108.73	10779.5	2928.14	388	15	1031	0.004124	578.319	109.842	2658.17	1993.65	0.934045	0.947139	0.950048	0.943259	0.93162	0.93162	0.906402	0.934045	0.912221	0.897187	0.909311	0.902037	0.908341	0.906402	0.907856	0.895247	0.916586	0.892823	0.894762	0.895732	1
388	28945	753	244	34	136.255	13.724	523.353	35.3297	695.888	59.1316	951.919	86.2558	32.6279	10.3032	1786.26	361.311	4217.28	1108.73	10779.5	2928.14	388	0	29976	0.119904	151.459	84.1843	122.931	604.771	0.927359	0.9378	0.939852	0.935031	0.927759	0.915716	0.884324	0.931729	0.922755	0.891446	0.911846	0.906275	0.901288	0.917534	0.895099	0.914598	0.887627	0.885742	0.884724	0.885542	1
393	1417	586	207	32	382.681	20.8276	645.328	43.0138	821.977	66.0536	1091.63	95.8594	697.943	113.918	3338.58	667.559	6919.32	1719.49	16197.9	4064.53	393	10	2242	0.008968	502.008	173.42	2183.78	2692.77	0.931534	0.943354	0.945361	0.93934	0.929304	0.926182	0.892953	0.933095	0.921276	0.90165	0.916146	0.902542	0.904103	0.912355	0.901427	0.904103	0.907003	0.888715	0.893622	0.890723	1
394	1306	364	33	0	411.645	25.2035	658.805	48.1869	841.758	73.8675	0	0	869.905	159.862	3560.88	790.957	7461.75	2248.92	0	0	394	9	1703	0.006812	472.808	118.28	1572.81	1465.27	0.929536	0.939518	0.94539	0.939812	0.932179	0.926013	0.889313	0.929536	0.92249	0.905461	0.914269	0.903406	0.907516	0.914269	0.903993	0.903112	0.909278	0.891368	0.893717	0.892836	1
398	907	318	29	0	503.997	30.2781	704.619	51.6599	881.159	75.3884	0	0	1591.65	286.139	4352.98	965.17	8544.63	2515.37	0	0	398	13	1254	0.005016	563.595	106.845	2452.69	1658.91	0.927831	0.944179	0.945375	0.941388	0.927831	0.931419	0.893939	0.92823	0.925439	0.903907	0.917065	0.901515	0.905901	0.913876	0.904306	0.903509	0.914274	0.889952	0.895534	0.89673	1
400	0	804	302	28	0	0	532.39	33.885	734.568	56.4421	911.532	78.3258	0	0	1877.21	359.289	4936.47	1129.42	9452.43	2615.15	400	15	1134	0.004536	595.594	110.7	2878.97	1872.41	0.931217	0.946208	0.94709	0.942681	0.925926	0.931217	0.894621	0.928571	0.925926	0.904762	0.917549	0.90388	0.903439	0.914903	0.902998	0.900794	0.915344	0.893739	0.896825	0.897707	1
400	30746	804	302	28	129.347	12.6744	532.39	33.885	734.568	56.4421	911.532	78.3258	27.884	8.47014	1877.21	359.289	4936.47	1129.42	9452.43	2615.15	400	0	31880	0.12752	145.932	89.7128	129.3	635.325	0.940417	0.938253	0.922287	0.929784	0.934771	0.923808	0.908187	0.94266	0.936873	0.906132	0.927415	0.903592	0.893899	0.922726	0.900706	0.910508	0.907293	0.860571	0.89633	0.858234	1
405	1079	585	258	24	338.518	18.4778	637.61	41.0079	841.327	64.493	1007.04	79.2762	483.926	79.381	3217.87	623.326	7403.03	1691.05	12679.9	3052.56	405	12	1946	0.007784	503.337	200.201	2373.54	2733.53	0.935252	0.938335	0.934738	0.939363	0.930113	0.926259	0.899024	0.933196	0.925488	0.900822	0.922919	0.900822	0.898767	0.908787	0.89851	0.911614	0.902878	0.870504	0.893885	0.879239	1
406	969	338	45	1	372.537	22.324	652.044	45.4873	860.884	66.7378	1002.16	0	645.33	116.503	3447.68	719.01	7933.62	1884.36	12269.1	0	406	9	1353	0.005412	459.07	145.861	1596.39	1783.49	0.939763	0.936068	0.930894	0.936807	0.929416	0.923134	0.903548	0.936068	0.928307	0.895787	0.924242	0.903917	0.899113	0.904656	0.898004	0.913895	0.895418	0.865854	0.892461	0.877679	1
410	639	296	42	1	485.833	28.8167	705.877	50.61	913.272	79.805	1061.95	0	1425.99	252.859	4373.09	940.914	9512.72	2649.02	14587.5	0	410	14	978	0.003912	571.377	130.819	2678.69	2157.78	0.944274	0.939673	0.935072	0.940695	0.93047	0.927914	0.900307	0.939162	0.928937	0.897239	0.924335	0.90184	0.898262	0.905419	0.899284	0.906953	0.895194	0.867076	0.889571	0.880879	1
412	0	571	276	41	0	0	505.869	33.8175	727.376	56.6531	929.693	84.5433	0	0	1613.47	324.365	4796.07	1120.1	10047.5	2754.42	412	16	888	0.003552	594.284	133.376	2992.07	2310.81	0.946509	0.942005	0.9375	0.940315	0.9375	0.925676	0.905968	0.939189	0.928491	0.89527	0.923986	0.902027	0.896959	0.905968	0.901464	0.907658	0.893581	0.867117	0.891892	0.884009	1
412	25799	571	276	41	136.294	13.6846	505.869	33.8175	727.376	56.6531	929.693	84.5433	32.6492	10.2725	1613.47	324.365	4796.07	1120.1	10047.5	2754.42	412	0	26687	0.106748	151.533	86.7194	131.123	677.872	0.935193	0.957414	0.948364	0.922753	0.922003	0.915352	0.900719	0.943531	0.927942	0.885394	0.930397	0.894218	0.901319	0.905029	0.903005	0.905816	0.893431	0.859351	0.912823	0.878817	1
417	1296	436	243	36	343.737	19.4437	608.24	40.3837	834.333	64.2889	1033.96	91.1465	506.89	86.6363	2797.39	562.345	7222.21	1660.97	13783.3	3710.98	417	11	2011	0.008044	472.72	193.361	2052.61	2829.49	0.942069	0.949776	0.944804	0.931875	0.935107	0.91447	0.913476	0.939334	0.924664	0.892839	0.931875	0.903531	0.89458	0.911487	0.901044	0.906514	0.887867	0.86549	0.902785	0.875932	1
418	1169	248	48	0	375.908	23.1086	622.824	44.9551	842.958	56.2489	0	0	663.309	123.421	3009.44	648.008	7415.5	1490.4	0	0	418	8	1465	0.00586	433.009	122.797	1281.7	1482.97	0.942321	0.951877	0.946075	0.933447	0.935154	0.909215	0.917065	0.940614	0.922867	0.888396	0.932423	0.906826	0.891126	0.910922	0.902048	0.905802	0.893174	0.855973	0.906485	0.871672	1
422	760	208	42	0	452.54	27.769	657.252	47.5671	875.091	69.0749	0	0	1154.4	213.29	3534.48	766.877	8335.9	1992.85	0	0	422	13	1010	0.00404	512.27	117.184	1943.2	1734.81	0.945545	0.952475	0.940594	0.939604	0.938614	0.912871	0.915842	0.939604	0.927228	0.891584	0.931188	0.906436	0.886139	0.912376	0.89802	0.901485	0.891089	0.864851	0.902475	0.873762	1
424	0	660	191	39	0	0	465.812	32.4954	672.345	51.3528	894.973	72.6204	0	0	1262.6	265.628	3789.29	874.239	8924.03	2202.27	424	15	890	0.00356	528.941	121.737	2140.57	1897.44	0.946629	0.956742	0.942697	0.941011	0.940449	0.914607	0.918539	0.941011	0.925281	0.891573	0.932022	0.903933	0.886517	0.914045	0.9	0.905056	0.893258	0.860674	0.901685	0.874719	1
424	29264	660	191	39	133.754	13.6629	465.812	32.4954	672.345	51.3528	894.973	72.6204	30.8944	9.7764	1262.6	265.628	3789.29	874.239	8924.03	2202.27	424	0	30154	0.120616	145.418	71.3582	93.1619	483.572	0.930324	0.956407	0.938018	0.926643	0.911123	0.932198	0.89149	0.938449	0.918469	0.880978	0.919231	0.889899	0.890943	0.899814	0.894575	0.907541	0.881077	0.860317	0.901638	0.878971	1
429	1197	470	153	33	331.804	18.1596	561.196	37.6699	768.619	58.7193	1004.22	82.6571	455.847	75.2399	2200.18	446.651	5651.35	1302.12	12593.7	3091.29	429	10	1853	0.007412	438.03	163.857	1543.43	2192.23	0.937938	0.959525	0.940097	0.929574	0.922288	0.925256	0.900162	0.943875	0.913923	0.890718	0.930383	0.895305	0.896114	0.907447	0.898543	0.905828	0.88667	0.873179	0.906098	0.885321	1
430	1051	280	32	2	371.814	22.1098	579.72	41.726	785.752	60.6302	1028.93	42.1965	641.491	114.823	2429.16	531.36	6037.89	1396.21	13340.4	1626.87	430	9	1365	0.00546	425.128	107.22	1153.31	1195.91	0.93663	0.960073	0.93956	0.930403	0.922344	0.924542	0.898535	0.943223	0.914652	0.889377	0.930403	0.89707	0.897436	0.909524	0.899267	0.904396	0.881319	0.875824	0.911722	0.886813	1
434	676	243	25	2	447.964	26.6861	615.999	46.368	821.837	64.8185	1023.7	80.7061	1119.18	201.289	2916.1	662.385	6909.89	1633.1	13314.7	3084.8	434	13	946	0.003784	502.225	99.4457	1759.57	1360.95	0.936575	0.961416	0.943446	0.934989	0.920719	0.919662	0.895349	0.947146	0.918076	0.893763	0.930761	0.900634	0.896406	0.912262	0.903805	0.903277	0.88055	0.879493	0.913848	0.886364	1
436	0	574	223	26	0	0	472.691	32.0787	641.758	48.4265	865.461	88.5545	0	0	1318.13	271.01	3295.85	747.089	8172.55	2763.16	436	16	823	0.003292	530.91	104.067	2070.55	1556.16	0.936817	0.96051	0.946537	0.938639	0.924666	0.917983	0.899757	0.947145	0.921628	0.894289	0.929526	0.90158	0.896112	0.908262	0.905225	0.902187	0.876671	0.879101	0.913123	0.886999	1
436	29865	574	223	26	134.32	13.1677	472.691	32.0787	641.758	48.4265	865.461	88.5545	31.2084	9.40122	1318.13	271.01	3295.85	747.089	8172.55	2763.16	436	0	30688	0.122752	144.956	67.5584	85.9001	416.622	0.925231	0.950665	0.93315	0.937256	0.929402	0.93372	0.887904	0.926747	0.91034	0.895334	0.911285	0.897305	0.890658	0.899831	0.898006	0.900743	0.893248	0.870862	0.897598	0.877004	1
441	1319	411	175	20	338.421	18.1508	572.238	39.1494	745.997	58.5555	963.046	95.4119	483.359	77.4793	2333.19	479.93	5173.78	1221.94	11218	3501.27	441	10	1925	0.0077	431.885	151.827	1416.24	1836.83	0.924156	0.952468	0.936364	0.937143	0.927273	0.933506	0.887013	0.941558	0.916883	0.891688	0.915584	0.894286	0.88987	0.901558	0.894026	0.900519	0.88961	0.870909	0.903636	0.876623	1
442	1187	249	34	0	373.377	22.4689	587.982	42.2716	749.977	64.1156	0	0	649.728	116.932	2533.84	548.935	5274.96	1372.39	0	0	442	8	1470	0.00588	418.439	99.2795	1075.85	1010.03	0.92483	0.952381	0.937415	0.939456	0.927551	0.939456	0.885714	0.940816	0.918367	0.896939	0.910544	0.893197	0.893197	0.903741	0.891156	0.90068	0.892177	0.870748	0.90034	0.877551	1
446	793	204	27	0	449.153	26.7619	624.888	47.9339	787.446	75.3531	0	0	1128.05	201.201	3045.37	698.822	6135.64	1805.72	0	0	446	13	1024	0.004096	493.082	91.6639	1642.05	1159.29	0.921387	0.957031	0.944824	0.946289	0.92334	0.938477	0.882813	0.941406	0.921387	0.893066	0.914551	0.892578	0.897461	0.902832	0.892578	0.899414	0.888672	0.877441	0.900391	0.882324	1
448	0	687	185	24	0	0	465.812	31.4712	639.537	53.4803	807.461	88.7925	0	0	1261.44	255.229	3274.62	833.991	6671.92	2299.97	448	15	896	0.003584	510.833	94.2987	1822.03	1281.37	0.924665	0.959821	0.948103	0.948661	0.925223	0.939732	0.889509	0.94029	0.922991	0.891741	0.917969	0.890625	0.896205	0.902344	0.891183	0.898996	0.885045	0.87779	0.901228	0.882813	1
448	25723	687	185	24	131.4	13.6745	465.812	31.4712	639.537	53.4803	807.461	88.7925	29.3289	9.3303	1261.44	255.229	3274.62	833.991	6671.92	2299.97	448	0	26619	0.106476	144.172	71.8535	89.6716	399.858	0.937883	0.942766	0.939592	0.936004	0.936042	0.927646	0.893121	0.930012	0.913333	0.896183	0.919475	0.89763	0.896897	0.894549	0.899621	0.889891	0.894098	0.879804	0.888275	0.881701	1
453	1004	487	153	22	377.187	19.4884	585.962	36.5039	760.103	61.6106	939.467	105.879	667.851	102.816	2498.4	467.245	5478.35	1347.37	10504.1	3658.19	453	11	1666	0.006664	480.806	144.082	1774.62	1889.72	0.929772	0.955882	0.947179	0.942977	0.938475	0.933073	0.894958	0.933073	0.920168	0.894058	0.912365	0.897059	0.90066	0.894658	0.896759	0.888956	0.898559	0.879952	0.891056	0.879352	1
454	914	268	23	1	414.238	23.8678	606.558	40.9105	766.094	75.9239	1022.09	0	885.209	150.725	2775.36	560.202	5665.14	1817.14	13012.6	0	454	9	1206	0.004824	464.19	96.463	1406.46	1108.98	0.930348	0.951078	0.94859	0.942786	0.943201	0.933665	0.889718	0.927861	0.919983	0.895108	0.911277	0.899254	0.904229	0.900498	0.901741	0.885987	0.900498	0.881426	0.889303	0.87728	1
458	643	222	22	1	514.922	29.6975	655.518	45.7193	818.647	79.2492	1103.16	0	1695.5	291.394	3503	738.345	6901.18	2282.02	16344.6	0	458	13	888	0.003552	558.258	83.9981	2292.84	1303.75	0.93018	0.948198	0.953829	0.945383	0.939752	0.939752	0.891329	0.926802	0.923423	0.896959	0.915541	0.898649	0.900901	0.898086	0.903716	0.890203	0.900901	0.886824	0.890203	0.874437	1
460	0	578	213	23	0	0	536.542	34.7969	676.978	50.593	854.741	95.3822	0	0	1922.16	375.155	3864.91	870.26	7924.18	3009.22	460	15	814	0.003256	582.281	87.842	2600.11	1449.09	0.929975	0.95086	0.95516	0.944103	0.941646	0.941032	0.894349	0.926904	0.923833	0.896192	0.915233	0.899877	0.901106	0.895577	0.899263	0.894963	0.902948	0.883292	0.894963	0.878378	1
460	27943	578	213	23	145.084	13.613	536.542	34.7969	676.978	50.593	854.741	95.3822	39.1919	11.1663	1922.16	375.155	3864.91	870.26	7924.18	3009.22	460	0	28757	0.115028	157.46	75.205	111.682	489.843	0.942727	0.946274	0.941701	0.930539	0.94038	0.919602	0.905901	0.935946	0.912473	0.895521	0.923393	0.892757	0.894947	0.887627	0.905901	0.893887	0.8938	0.880238	0.894704	0.889523	1
465	1859	432	184	22	365.432	19.1576	644.808	42.462	787	55.1538	955.221	101.477	607.738	95.3929	3329.73	667.74	6047.7	1258	10995.6	3677.95	465	9	2497	0.009988	450.027	152.996	1571.05	1950.64	0.943532	0.947737	0.947737	0.939127	0.945334	0.921906	0.906288	0.927113	0.912495	0.89968	0.924509	0.899079	0.90028	0.89207	0.901282	0.897677	0.893672	0.886464	0.89207	0.886264	1
466	1687	245	30	0	402.631	23.7684	660.648	49.2493	788.677	45.9972	0	0	813.584	143.429	3592.92	813.654	6059.42	1052.38	0	0	466	7	1962	0.007848	440.753	99.7977	1240.86	1148.96	0.946993	0.948777	0.947503	0.939602	0.944444	0.920999	0.91055	0.926351	0.909531	0.902396	0.92788	0.893986	0.899847	0.891182	0.904179	0.896279	0.892712	0.888124	0.892712	0.88736	1
470	1176	205	25	0	509.502	29.5637	712.615	57.3704	837.627	58.7353	0	0	1642.95	284.482	4517.44	1125.25	7285.68	1523.58	0	0	470	12	1406	0.005624	544.951	89.1357	2162.39	1339.64	0.944879	0.95128	0.948435	0.940967	0.944523	0.921053	0.910384	0.926031	0.912162	0.901138	0.923542	0.892959	0.901849	0.892959	0.911451	0.892959	0.895448	0.89367	0.893314	0.886558	1
472	0	1054	194	24	0	0	527.152	34.3728	732.803	64.5169	858.015	62.2883	0	0	1823.62	355.551	4928.43	1321.58	7835.37	1646.6	472	14	1272	0.005088	564.76	93.7466	2410.58	1493.29	0.944969	0.952437	0.952044	0.941824	0.945362	0.924528	0.914308	0.928852	0.91195	0.902123	0.923349	0.890723	0.900943	0.897406	0.909591	0.894654	0.896226	0.893475	0.894261	0.889937	1
472	28169	1054	194	24	137.699	13.5891	527.152	34.3728	732.803	64.5169	858.015	62.2883	33.6236	10.1545	1823.62	355.551	4928.43	1321.58	7835.37	1646.6	472	0	29441	0.117764	156.15	89.9762	136.32	574.457	0.936228	0.9535	0.932696	0.937553	0.941918	0.90087	0.899307	0.937672	0.906049	0.890799	0.933392	0.891801	0.886519	0.890985	0.914048	0.901005	0.8882	0.871081	0.904028	0.88195	1
477	1411	804	175	23	334.821	18.6143	626.312	42.8039	830.573	67.3314	961.231	71.1412	468.464	78.3502	3055.21	621.722	7138.91	1743.26	11007.9	2392.73	477	11	2413	0.009652	473.869	178.131	1914.58	2198.02	0.944467	0.951098	0.94654	0.936386	0.943224	0.914836	0.907169	0.931413	0.908827	0.898052	0.926855	0.891836	0.892665	0.892458	0.914629	0.897223	0.898674	0.882926	0.900746	0.883755	1
478	1272	474	29	0	367.69	22.8615	640.835	48.1345	836.444	71.9667	0	0	621.048	114.935	3281.27	744.213	7303.83	1733.73	0	0	478	9	1775	0.0071	448.29	134.518	1440.62	1467.73	0.945915	0.951268	0.944789	0.936338	0.946761	0.913803	0.902254	0.932676	0.905915	0.9	0.928169	0.899155	0.887606	0.894085	0.915493	0.896338	0.899437	0.881408	0.900845	0.884507	1
482	858	405	22	0	444.122	27.584	678.1	53.6903	885.958	67.5673	0	0	1091.69	201.991	3891.79	927.342	8634.02	1838.93	0	0	482	14	1285	0.00514	525.43	124.42	2103.34	1666.68	0.94786	0.949027	0.947471	0.935019	0.946304	0.916342	0.903891	0.930739	0.905058	0.894163	0.929572	0.898054	0.888716	0.89572	0.915564	0.896109	0.898444	0.875486	0.898444	0.88677	1
484	0	738	377	21	0	0	469.514	32.3392	706.957	58.4078	919.679	81.2414	0	0	1292.31	266.748	4414.94	1099.71	9710.99	2493.78	484	16	1136	0.004544	556.635	129.615	2484.23	1920.42	0.948063	0.949824	0.948504	0.935739	0.947183	0.916813	0.90493	0.929577	0.90625	0.893046	0.930898	0.896127	0.890845	0.900088	0.917254	0.896127	0.896127	0.87456	0.900528	0.889965	1
484	28452	738	377	21	137.874	13.6738	469.514	32.3392	706.957	58.4078	919.679	81.2414	33.7625	10.3005	1292.31	266.748	4414.94	1099.71	9710.99	2493.78	484	0	29588	0.118352	153.951	85.4349	127.846	602.823	0.929127	0.964327	0.932135	0.934298	0.921269	0.900264	0.908257	0.942713	0.921319	0.893048	0.926406	0.897661	0.889432	0.892896	0.886407	0.913276	0.88083	0.878329	0.915084	0.881844	1
489	1429	534	327	20	353.053	19.5414	575.069	37.7487	815.231	64.345	1033.2	73.945	548.809	91.2912	2365.25	468.086	6746.36	1638.88	13640.2	2754.94	489	11	2310	0.00924	475.69	178.317	1959.38	2489.14	0.938961	0.956926	0.943074	0.933983	0.943074	0.902597	0.909524	0.937229	0.915368	0.903247	0.930519	0.898268	0.890043	0.9	0.90368	0.91039	0.887229	0.879004	0.91039	0.88658	1
490	1298	334	60	1	392.324	23.202	593.743	40.6205	818.168	70.3305	1020.91	0	752.994	133.946	2604.96	536.296	6843.8	1847.53	12967.8	0	490	9	1693	0.006772	447.523	111.939	1341.43	1387.35	0.940047	0.959539	0.941819	0.934141	0.943591	0.899882	0.9114	0.939752	0.917897	0.908742	0.928529	0.895747	0.886001	0.897815	0.899291	0.912581	0.883934	0.875665	0.915535	0.886001	1
494	889	275	56	1	511.294	29.309	650.366	47.2616	874.456	75.0958	1053.3	0	1659.89	284.874	3425.25	737.936	8347.89	2241.17	14235.5	0	494	13	1221	0.004884	559.716	98.4276	2374.53	1668.62	0.937756	0.957002	0.940622	0.936527	0.94226	0.904586	0.913186	0.940213	0.919328	0.905405	0.929156	0.895168	0.881654	0.897215	0.900901	0.915233	0.880426	0.873055	0.914824	0.887387	1
496	0	804	253	53	0	0	525.199	34.214	662.531	53.2935	888.197	85.8309	0	0	1803.48	351.818	3632.63	859.462	8797.35	2675.33	496	15	1110	0.00444	573.834	100.36	2554.34	1770.35	0.94009	0.956757	0.939189	0.937838	0.944595	0.908108	0.915766	0.940541	0.92027	0.907658	0.928378	0.895946	0.881982	0.898198	0.903604	0.917117	0.879279	0.873423	0.914414	0.886486	1
496	29559	804	253	53	138.021	13.5627	525.199	34.214	662.531	53.2935	888.197	85.8309	33.8539	10.2711	1803.48	351.818	3632.63	859.462	8797.35	2675.33	496	0	30669	0.122676	153.795	84.6595	125.078	578.913	0.934673	0.954759	0.946575	0.939581	0.936695	0.920751	0.900241	0.941032	0.922919	0.888161	0.919185	0.913023	0.907366	0.900388	0.890655	0.910936	0.894617	0.87983	0.916773	0.87383	1
501	1541	613	204	49	339.237	18.6667	623.555	41.9658	763.635	57.2613	990.481	87.2404	487.074	80.5847	3014	605.663	5538.42	1226.33	12126.2	3382.62	501	10	2407	0.009628	460.872	175.486	1795.67	2300.45	0.933943	0.957	0.94329	0.934566	0.93145	0.915247	0.902784	0.943083	0.92231	0.899252	0.924387	0.900499	0.898421	0.898214	0.892397	0.909846	0.884504	0.873909	0.912339	0.883465	1
502	1385	366	36	2	377.425	22.962	642.846	44.8866	777.712	59.0296	991.486	26.3918	671.174	123.024	3304.66	695.302	5852.4	1350.78	11908	944.98	502	8	1789	0.007156	440.468	122.374	1326.77	1348.6	0.934321	0.958357	0.946059	0.935439	0.927334	0.916993	0.900224	0.946618	0.926216	0.89659	0.924259	0.903018	0.904136	0.896311	0.888206	0.90749	0.879821	0.869201	0.9128	0.881778	1
506	935	314	33	2	474.189	27.9601	687.598	49.7993	827.353	63.7626	1072.04	55.3463	1326.16	234.091	4044.63	875.745	7044.01	1650.25	15124.2	2315.91	506	13	1284	0.005136	536.385	110.98	2159.4	1598.61	0.933022	0.959891	0.943146	0.935358	0.928349	0.920171	0.903816	0.948988	0.923676	0.904206	0.92134	0.906153	0.903816	0.891745	0.887072	0.906153	0.878505	0.872274	0.910436	0.885903	1
508	0	817	298	34	0	0	489.326	33.0207	703.011	55.6732	867.713	96.3508	0	0	1461.27	294.558	4334.81	1037.96	8280.28	2978.88	508	15	1149	0.004596	555.944	116.169	2408.32	1795.63	0.938207	0.963011	0.944735	0.936466	0.93168	0.919495	0.903394	0.949521	0.925587	0.9047	0.920801	0.909051	0.90557	0.891645	0.889469	0.904265	0.875544	0.874674	0.912533	0.885988	1
508	31254	817	298	34	136.549	13.6572	489.326	33.0207	703.011	55.6732	867.713	96.3508	32.8209	10.1568	1461.27	294.558	4334.81	1037.96	8280.28	2978.88	508	0	32403	0.129612	151.421	81.6966	117.055	554.469	0.938925	0.95036	0.942042	0.943956	0.923371	0.916211	0.912153	0.935592	0.923788	0.897942	0.913403	0.884023	0.901954	0.901244	0.897895	0.905703	0.896676	0.883514	0.911073	0.872682	1
513	1476	586	243	31	348.342	19.3128	590.676	37.1862	807.278	64.9991	978.278	99.7212	527.237	87.5248	2559.44	478.898	6555.97	1601.4	11781.5	3972.75	513	10	2336	0.009344	465.233	171.458	1813.51	2319.85	0.943065	0.952269	0.944991	0.944777	0.930437	0.919949	0.905822	0.937286	0.923373	0.893408	0.920805	0.903467	0.903039	0.897474	0.896618	0.902825	0.888485	0.880351	0.914384	0.876926	1
514	1317	348	34	1	370.425	23.0488	598.121	42.1407	827.846	71.2423	874.457	0	634.971	118.058	2664.99	566.428	7088.1	1887.06	8165.77	0	514	8	1700	0.0068	426.48	112.612	1184.02	1247.42	0.944412	0.949706	0.942941	0.948824	0.928824	0.920882	0.904706	0.934118	0.920882	0.890588	0.918824	0.902647	0.903824	0.904412	0.897941	0.902647	0.891765	0.883824	0.916765	0.872941	1
518	881	300	33	1	469.559	28.4423	647.019	47.5709	872.434	88.9322	898.012	0	1288.63	235.74	3374.32	746.74	8367.83	2782.88	8840.5	0	518	13	1215	0.00486	524.671	103.238	2002.11	1536.71	0.947737	0.953498	0.945679	0.95144	0.936214	0.921811	0.900823	0.938683	0.91893	0.892593	0.922222	0.911111	0.905761	0.905761	0.902058	0.900412	0.892593	0.883539	0.919753	0.87037	1
520	0	768	273	31	0	0	492.414	32.5376	673.98	55.7395	903.021	101.965	0	0	1488.18	294.313	3828.03	958.7	9341.13	3446.86	520	15	1072	0.004288	550.527	108.37	2311.15	1772.01	0.94916	0.952892	0.945896	0.953358	0.936567	0.921642	0.902052	0.940299	0.921175	0.896455	0.922575	0.911847	0.90625	0.909515	0.904851	0.900187	0.893657	0.885261	0.920709	0.869403	1
520	27260	768	273	31	134.752	13.3218	492.414	32.5376	673.98	55.7395	903.021	101.965	31.5265	9.65303	1488.18	294.313	3828.03	958.7	9341.13	3446.86	520	0	28332	0.113328	150.484	83.1172	117.781	555.054	0.937632	0.950145	0.942909	0.926691	0.93135	0.911231	0.90996	0.938797	0.913719	0.889471	0.913419	0.897095	0.886101	0.895472	0.902037	0.894219	0.894324	0.88963	0.890354	0.881106	1
525	1227	573	219	30	346.488	19.1528	594.845	38.8557	774.865	63.099	991.007	104.437	518.869	85.932	2616.26	514.984	5801.88	1384.27	12277.1	4467.49	525	11	2049	0.008196	471.163	169.198	1842.21	2249.87	0.940947	0.955344	0.944363	0.942655	0.93387	0.913616	0.90898	0.940703	0.926306	0.892875	0.920205	0.902635	0.901903	0.899463	0.902147	0.898243	0.895071	0.889946	0.900927	0.872133	1
526	1100	320	39	1	376.379	23.2365	609.891	41.2487	788.388	52.7574	930.414	0	665.839	123.457	2821.39	570.236	6071.08	1167.55	9827.83	0	526	9	1460	0.00584	438.945	116.771	1288.95	1259.85	0.942123	0.955822	0.94863	0.945205	0.936644	0.910959	0.910274	0.942808	0.92911	0.889041	0.927055	0.900342	0.900342	0.897603	0.904795	0.896918	0.897603	0.891096	0.89726	0.872603	1
530	743	271	36	1	469.778	28.7623	657.034	47.5938	833.092	56.8896	1004.1	0	1290.67	235.468	3531.12	767.654	7162.42	1418.29	12340.3	0	530	13	1051	0.004204	531.015	106.603	2080.01	1492.79	0.943387	0.957184	0.957184	0.945766	0.941009	0.90628	0.910561	0.941484	0.928164	0.889629	0.924833	0.905804	0.904377	0.897241	0.901998	0.900095	0.892959	0.891056	0.903425	0.872978	1
532	0	662	254	37	0	0	487.629	32.9105	675.242	51.696	845.384	67.8004	0	0	1446.2	292.256	3838.14	869.732	7523.11	1820.2	532	16	953	0.003812	551.523	109.139	2319.65	1607.89	0.944911	0.959077	0.960651	0.950157	0.940189	0.908709	0.911857	0.942288	0.930745	0.890871	0.923924	0.905561	0.908185	0.897167	0.903463	0.898741	0.889822	0.891396	0.904512	0.869885	1
532	27133	662	254	37	132.172	14.0137	487.629	32.9105	675.242	51.696	845.384	67.8004	29.8857	9.78661	1446.2	292.256	3838.14	869.732	7523.11	1820.2	532	0	28086	0.112344	146.401	79.7398	107.581	509.591	0.933134	0.942801	0.94054	0.921865	0.943566	0.913996	0.907142	0.928309	0.906306	0.89153	0.916898	0.898455	0.879175	0.900075	0.910792	0.906786	0.885192	0.896728	0.894663	0.882344	1
537	1064	471	218	35	358.042	19.2134	597.82	39.7848	790.151	59.0919	965.526	85.8509	571.985	92.0704	2656.72	528.605	6132.8	1370.97	11238.2	3058.62	537	11	1788	0.007152	485.781	173.274	2007.94	2360.31	0.935123	0.944351	0.949664	0.936242	0.946309	0.912752	0.907718	0.942953	0.911074	0.885067	0.917506	0.906879	0.892617	0.900447	0.911633	0.894855	0.887864	0.889821	0.894295	0.876678	1
538	961	292	37	5	388.795	23.3027	611.072	43.9297	827.57	61.0317	890.562	61.5486	733.145	131.962	2842.94	621.347	7037.23	1497.54	8745.27	1781.46	538	9	1295	0.00518	453.388	120	1419.92	1446.25	0.934363	0.942085	0.949807	0.933205	0.944402	0.913514	0.906178	0.944402	0.903089	0.888417	0.917761	0.902703	0.890734	0.902703	0.913127	0.897683	0.887645	0.890347	0.889961	0.879923	1
542	654	254	33	4	481.103	29.655	654.519	47.2022	877.713	68.2253	942.047	49.1688	1386.07	255.56	3490.32	750.411	8405.13	1938.18	10281.5	1572.92	542	14	945	0.00378	543.515	109.364	2234.42	1692.34	0.932804	0.939683	0.95291	0.937037	0.944974	0.921693	0.906349	0.942857	0.902116	0.890476	0.926984	0.9	0.891534	0.899471	0.914286	0.901058	0.890476	0.891005	0.891005	0.880952	1
544	0	567	240	36	0	0	501.228	33.5791	672.564	52.0309	896.629	80.5011	0	0	1569.71	314.404	3794.17	866.963	9011.09	2413.4	544	16	843	0.003372	566.892	111.929	2520.79	1843.4	0.940095	0.941874	0.956109	0.941281	0.946026	0.924674	0.906287	0.941874	0.902135	0.891459	0.928826	0.89739	0.893832	0.901542	0.912218	0.903321	0.88968	0.895018	0.893238	0.879597	1
544	30805	567	240	36	136.309	13.1978	501.228	33.5791	672.564	52.0309	896.629	80.5011	32.5867	9.69882	1569.71	314.404	3794.17	866.963	9011.09	2413.4	544	0	31648	0.126592	147.779	72.8712	98.8644	501.125	0.944088	0.953978	0.945004	0.927989	0.942666	0.91445	0.912396	0.939491	0.914623	0.90328	0.926141	0.900167	0.881335	0.890104	0.898145	0.905871	0.86571	0.882441	0.902379	0.885016	1
549	1454	413	207	34	343.199	18.2782	603.132	40.1608	775.926	57.789	992.039	80.8676	503.978	80.7257	2727.98	547.15	5808.01	1288.63	12135.7	2863.01	549	10	2108	0.008432	447.083	169.125	1648.16	2227.8	0.940228	0.949004	0.946395	0.933349	0.947581	0.915085	0.911528	0.938567	0.907732	0.89611	0.926471	0.896584	0.889943	0.893264	0.89777	0.903226	0.876898	0.882116	0.905123	0.871442	1
550	1302	240	36	3	363.894	21.654	615.123	42.0638	796.092	51.7072	929.406	102.338	601.543	107.602	2894.91	580.376	6245.26	1164.24	10146.4	3191.86	550	8	1581	0.006324	412.946	113.008	1096.3	1250.05	0.939911	0.950664	0.94845	0.934219	0.947818	0.912713	0.909867	0.938646	0.908918	0.897217	0.926312	0.903226	0.886781	0.889627	0.894371	0.902593	0.873498	0.885832	0.908602	0.870019	1
554	846	199	30	3	464.941	27.4985	668.199	48.8007	843.062	52.0595	1005.96	120.736	1250.49	222.483	3713.96	799.148	7402.23	1282.08	12944.5	4631.06	554	12	1078	0.004312	514.491	105.423	1908.99	1543.56	0.943414	0.952226	0.94898	0.936456	0.947588	0.908163	0.909091	0.939703	0.910946	0.897495	0.926716	0.896104	0.891466	0.892393	0.892393	0.902597	0.876623	0.894712	0.906772	0.878942	1
556	0	741	190	32	0	0	490.67	32.0068	695.869	51.9325	888.616	71.131	0	0	1472.06	290.23	4195.37	923.006	8733.81	2251.4	556	15	963	0.003852	544.379	110.335	2250.67	1735.12	0.944444	0.954829	0.950156	0.938214	0.951713	0.909138	0.908619	0.938733	0.914849	0.897715	0.926791	0.900312	0.890966	0.889927	0.894081	0.902388	0.879024	0.893562	0.906023	0.877466	1
556	29980	741	190	32	135.323	13.9414	490.67	32.0068	695.869	51.9325	888.616	71.131	32.0059	10.1977	1472.06	290.23	4195.37	923.006	8733.81	2251.4	556	0	30943	0.123772	148.053	74.9174	101.055	492.164	0.940051	0.956032	0.939292	0.934137	0.929176	0.914246	0.903985	0.938419	0.919271	0.905439	0.923795	0.897133	0.897117	0.897602	0.890121	0.898329	0.872831	0.879924	0.905568	0.876176	1
561	1394	529	152	28	348.636	19.2008	596.988	37.96	806.382	60.5421	1000.69	86.2158	528.506	87.3111	2642.79	507.927	6517.57	1462.66	12489.6	3372.2	561	10	2103	0.008412	452.874	162.559	1652.47	2175.89	0.947456	0.957917	0.940799	0.933666	0.938897	0.915597	0.903947	0.945554	0.929149	0.905136	0.923443	0.900618	0.895388	0.887779	0.896814	0.904422	0.873752	0.886591	0.898241	0.887304	1
562	1272	321	24	1	386.003	23.4291	613.84	43.4738	826.463	55.7974	890.476	0	717.728	130.748	2880.3	621.877	6991.05	1350.49	8620.76	0	562	8	1618	0.006472	438.05	107.132	1244.71	1178.85	0.945921	0.959827	0.937886	0.931088	0.934796	0.9178	0.904512	0.949629	0.935105	0.912237	0.922744	0.899258	0.889988	0.887824	0.894314	0.903585	0.868665	0.879481	0.894623	0.890606	1
566	893	265	21	1	493.633	27.7977	667.447	49.6031	872.546	61.9873	939.777	0	1493.95	252.174	3704	831.036	8232.56	1671.14	10126.2	0	566	13	1180	0.00472	539.789	92.6494	2117.51	1353.61	0.949153	0.959746	0.938559	0.929661	0.937288	0.913559	0.905932	0.952966	0.936864	0.914831	0.922881	0.894068	0.892797	0.883898	0.895763	0.902119	0.870339	0.883475	0.894492	0.890678	1
568	0	790	255	22	0	0	506.603	32.3747	677.89	54.2349	880.341	64.9215	0	0	1618.68	312.8	3889.74	935.998	8465.26	1842.74	568	15	1067	0.004268	555.244	95.35	2302.6	1443.34	0.949859	0.960169	0.939082	0.930647	0.940956	0.916589	0.905811	0.951265	0.937676	0.913777	0.924086	0.895501	0.891753	0.887067	0.896439	0.90253	0.871603	0.882381	0.89269	0.888941	1
568	29982	790	255	22	138.747	13.3841	506.603	32.3747	677.89	54.2349	880.341	64.9215	34.352	10.1958	1618.68	312.8	3889.74	935.998	8465.26	1842.74	568	0	31049	0.124196	153.06	79.0053	112.301	492.363	0.94565	0.947599	0.94557	0.941641	0.944668	0.905617	0.896696	0.940111	0.925151	0.895987	0.929321	0.911446	0.907533	0.894795	0.889095	0.888547	0.878788	0.892782	0.914152	0.866405	1
573	1648	593	208	19	351.081	19.3746	610.95	38.8335	782.577	61.229	987.31	88.0872	539.669	89.258	2831.53	534.787	5968.37	1408.85	12013	3231.73	573	10	2468	0.009872	454.785	158.961	1636.2	1969.41	0.945908	0.957658	0.94064	0.939425	0.939222	0.91329	0.899109	0.941248	0.925446	0.908023	0.92889	0.909036	0.904173	0.889992	0.887763	0.893233	0.873379	0.886345	0.912682	0.871556	1
574	1477	373	40	2	395.63	23.5286	633.003	42.4294	799.968	66.0157	875.774	27.9189	772.194	138.154	3152.05	626.391	6386.23	1588.46	8227.32	781.295	574	8	1892	0.007568	451.483	112.111	1367.94	1277.88	0.94741	0.95851	0.942653	0.939218	0.937104	0.913055	0.900106	0.939218	0.922833	0.90592	0.927326	0.910941	0.908298	0.889799	0.885571	0.893763	0.876321	0.883721	0.914641	0.871829	1
578	1016	325	35	2	486.238	29.7245	677.364	49.1581	850.165	62.5357	918.366	14.5445	1430.48	261.9	3867.89	845.24	7629.05	1736.38	9459.61	447.18	578	13	1378	0.005512	541.186	102.723	2174.43	1487.65	0.948476	0.959724	0.944485	0.940131	0.940131	0.923803	0.903483	0.940856	0.926343	0.908563	0.925617	0.9082	0.91074	0.892598	0.890058	0.88897	0.875907	0.883164	0.917634	0.87627	1
580	0	909	304	36	0	0	508.471	33.8047	700.989	55.5218	883.703	65.7922	0	0	1638.13	326.052	4297.76	1030.06	8566.72	1960.77	580	15	1249	0.004996	566.144	107.051	2485.17	1683.54	0.948759	0.961569	0.947558	0.940753	0.943155	0.919135	0.903122	0.93755	0.925941	0.910729	0.926341	0.907526	0.910328	0.895116	0.891113	0.891113	0.876701	0.884307	0.917134	0.880304	1
580	24455	909	304	36	134.132	13.6478	508.471	33.8047	700.989	55.5218	883.703	65.7922	31.1487	9.8274	1638.13	326.052	4297.76	1030.06	8566.72	1960.77	580	0	25704	0.102816	155.124	96.7588	150.394	645.156	0.942616	0.950786	0.95489	0.944756	0.950144	0.908458	0.896495	0.942655	0.915227	0.896903	0.934057	0.880991	0.91299	0.88957	0.897856	0.884006	0.886769	0.879571	0.915519	0.866402	1
585	1090	679	257	33	352.433	19.1961	613.789	39.9436	810.719	64.6874	993.946	73.5952	545.78	89.3455	2872.74	560.029	6637.4	1597.38	12169.4	2817.08	585	12	2059	0.008236	506.105	181.801	2259.78	2489.64	0.946333	0.961875	0.95119	0.945847	0.94949	0.917193	0.902865	0.943905	0.924235	0.908208	0.93152	0.90068	0.909665	0.892909	0.899709	0.889509	0.875911	0.882224	0.918164	0.873239	1
586	1004	410	37	3	393.884	23.0864	633.047	43.9954	844.802	68.4311	990.876	57.6491	761.836	134.57	3155.9	655.041	7509.48	1789.97	11979.8	2042.49	586	10	1454	0.005816	474.029	129.054	1631.77	1581.55	0.946699	0.963205	0.952545	0.948418	0.950825	0.90956	0.904746	0.941197	0.919188	0.906121	0.933287	0.901651	0.912311	0.891334	0.901651	0.881362	0.876891	0.883425	0.915406	0.871389	1
590	685	347	35	3	491.965	28.3522	683.209	50.3494	892.571	73.9265	1039.02	43.7174	1479.57	255.094	3970.3	881.409	8859.13	2203.81	13738.7	1716.07	590	14	1070	0.00428	568.623	116.593	2563.07	1871.18	0.948131	0.964486	0.948598	0.948131	0.953738	0.909346	0.904206	0.940654	0.923364	0.911215	0.928505	0.901402	0.907009	0.889252	0.902336	0.880374	0.871963	0.878037	0.916355	0.866822	1
592	0	614	323	37	0	0	515.217	33.6292	708.741	56.714	931.868	88.5488	0	0	1703.09	332.391	4442.94	1076.16	10141.4	2942.83	592	16	974	0.003896	595.222	121.207	2932.24	2113.35	0.950719	0.964066	0.950719	0.947125	0.954312	0.912218	0.904004	0.941992	0.925565	0.911191	0.928131	0.902464	0.907598	0.889117	0.898871	0.88347	0.872177	0.87577	0.913758	0.86499	1
592	26008	614	323	37	136.145	13.9506	515.217	33.6292	708.741	56.714	931.868	88.5488	32.5766	10.2491	1703.09	332.391	4442.94	1076.16	10141.4	2942.83	592	0	26982	0.107928	152.716	89.7276	137.249	673.708	0.940071	0.948707	0.953951	0.937199	0.95119	0.910366	0.897191	0.937366	0.902565	0.884571	0.928489	0.891557	0.913072	0.894967	0.89934	0.896524	0.885461	0.894708	0.904381	0.862742	1
597	1307	469	267	32	359.555	18.9497	623.734	38.8986	819.357	62.9247	1039.77	95.0927	579.061	91.5635	3010.97	563.293	6841.42	1585.63	14041.3	3963.8	597	11	2075	0.0083	488.921	185.999	2142.15	2716.15	0.944337	0.95494	0.953494	0.941687	0.951807	0.914458	0.901205	0.939759	0.909398	0.895663	0.929639	0.891807	0.917831	0.891807	0.899277	0.886265	0.881687	0.886506	0.91494	0.858313	1
598	1196	280	48	2	391.372	23.3563	639.402	42.0273	835.523	68.5094	1006.14	51.5704	747.688	134.148	3246.69	640.309	7269.65	1773.85	12512.1	1902.34	598	9	1526	0.006104	451.658	123.518	1426.79	1548.26	0.943644	0.955439	0.950197	0.938729	0.950524	0.919397	0.900066	0.942988	0.905308	0.893185	0.929554	0.890891	0.92038	0.891874	0.898427	0.887287	0.883355	0.888598	0.917431	0.851245	1
602	804	239	45	2	486.132	29.5809	689.958	49.2453	887.606	76.1829	1050.11	41.2541	1429.43	261.943	4084.62	879.383	8726.27	2270.76	14171.8	1656.18	602	13	1090	0.00436	548.434	117.838	2336.25	1912.5	0.946789	0.952294	0.951376	0.938991	0.953211	0.92156	0.9	0.941743	0.909174	0.895413	0.928899	0.887156	0.920642	0.894495	0.895413	0.887615	0.888532	0.887615	0.917431	0.852294	1
604	0	711	226	44	0	0	494.857	33.8777	701.029	52.9936	902.66	92.5779	0	0	1511.79	311.144	4291.2	971.228	9261.12	2893.2	604	15	981	0.003924	560.645	121.601	2499.68	2039.65	0.945973	0.955657	0.954128	0.940367	0.95158	0.924057	0.90316	0.943935	0.914373	0.896024	0.929154	0.891947	0.916412	0.896024	0.901121	0.885831	0.892457	0.883792	0.918451	0.852192	1
604	29848	711	226	44	133.004	13.1596	494.857	33.8777	701.029	52.9936	902.66	92.5779	30.319	9.18921	1511.79	311.144	4291.2	971.228	9261.12	2893.2	604	0	30829	0.123316	146.612	79.1978	108.896	565.969	0.945749	0.947387	0.947241	0.933926	0.944517	0.905998	0.914464	0.942797	0.90723	0.897791	0.925379	0.893785	0.911366	0.887476	0.89166	0.897223	0.88686	0.901343	0.897191	0.862013	1
609	1176	513	189	42	354.74	18.2603	603.206	39.0465	812.87	57.5324	1011.75	92.0693	555.997	85.8643	2727.02	532.242	6663.09	1402.21	12936.3	3573.03	609	11	1920	0.00768	480.596	178.553	2008.05	2593.85	0.944271	0.954167	0.955729	0.936719	0.944271	0.913281	0.902604	0.94349	0.909115	0.903906	0.923698	0.904687	0.911979	0.902344	0.891406	0.896094	0.888021	0.901302	0.905729	0.857292	1
610	1053	305	32	3	396.251	22.3208	617.539	44.6427	813.587	50.0209	934.516	78.9736	774.997	131.685	2933.93	631.933	6655.91	1184.01	10171.7	2630.08	610	9	1393	0.005572	455.449	112.81	1403.03	1326.05	0.944724	0.950467	0.951902	0.935032	0.941493	0.908471	0.899139	0.941493	0.904882	0.903446	0.918521	0.90524	0.906317	0.901651	0.89196	0.896626	0.890165	0.90883	0.902369	0.85822	1
614	735	262	29	3	474.372	28.2006	656.469	48.7106	850.22	57.7427	961.035	100.722	1327.9	235.417	3524.58	779.901	7609.51	1473.04	11182.3	3519.43	614	13	1029	0.004116	532.748	104.893	2092.97	1526.49	0.94655	0.950437	0.951895	0.93829	0.938776	0.90622	0.897959	0.940233	0.902818	0.90379	0.922741	0.901846	0.905248	0.899903	0.893586	0.900389	0.890671	0.903304	0.910107	0.857629	1
616	0	648	241	31	0	0	494.588	32.0288	676.978	54.6552	883.407	78.5462	0	0	1507.12	292.969	3875.23	930.865	8617.59	2360.73	616	15	920	0.00368	555.467	108.697	2367.05	1705.4	0.949457	0.952174	0.953804	0.936957	0.936957	0.904348	0.896739	0.939674	0.904348	0.905978	0.922826	0.902717	0.903261	0.901087	0.893478	0.90163	0.891848	0.903261	0.911413	0.8625	1
616	28969	648	241	31	132.031	13.6115	494.588	32.0288	676.978	54.6552	883.407	78.5462	29.7384	9.52293	1507.12	292.969	3875.23	930.865	8617.59	2360.73	616	0	29889	0.119556	145.065	76.7612	101.682	502.583	0.938523	0.9594	0.948493	0.929205	0.937753	0.925608	0.906922	0.949563	0.919134	0.912593	0.926093	0.890679	0.912777	0.888504	0.892619	0.909616	0.87559	0.879203	0.908963	0.879638	1
621	1121	477	200	28	371.379	19.6644	610.165	38.7209	794.978	61.347	1004.43	85.1743	637.86	101.025	2820.72	539.848	6252	1441.9	12616.6	3218.41	621	11	1826	0.007304	489.86	166.758	2006.68	2343.61	0.940854	0.956736	0.947152	0.939211	0.937842	0.91621	0.911829	0.943319	0.911829	0.908543	0.930175	0.889102	0.91046	0.887459	0.894304	0.904984	0.885816	0.887733	0.903614	0.868018	1
622	1026	288	35	1	411.393	24.262	628.054	45.1049	811.864	70.6799	1074.2	0	867.599	152.497	3085.12	662.854	6690.07	1790.55	15096.2	0	622	9	1350	0.0054	468.488	110.674	1502.16	1367.4	0.941852	0.957037	0.944074	0.937778	0.934444	0.921852	0.915926	0.944815	0.914815	0.911852	0.931111	0.891481	0.912963	0.886296	0.896296	0.904815	0.88037	0.889259	0.903333	0.874815	1
626	734	242	31	1	493.99	29.7085	667.844	49.3582	842.028	69.3877	1128.68	0	1499.16	271.115	3709.86	825.123	7441.86	1838.24	17499.8	0	626	13	1008	0.004032	547.062	99.7014	2228.54	1517.33	0.950397	0.955853	0.946925	0.937004	0.932044	0.919147	0.916171	0.945933	0.916667	0.909722	0.929067	0.897321	0.91369	0.888393	0.898313	0.908234	0.87748	0.889385	0.899306	0.878472	1
628	0	647	224	31	0	0	518.521	34.3079	692.421	56.3793	878.119	83.249	0	0	1736.56	345.758	4147.01	1020.73	8493.46	2531.92	628	15	902	0.003608	574.065	103.638	2567.39	1698.98	0.951774	0.955654	0.952328	0.936807	0.932927	0.921286	0.917406	0.947894	0.918514	0.911308	0.929047	0.896341	0.91796	0.892461	0.902439	0.907428	0.878049	0.887472	0.900222	0.883592	1
628	27373	647	224	31	138.285	13.5129	518.521	34.3079	692.421	56.3793	878.119	83.249	34.0365	10.2737	1736.56	345.758	4147.01	1020.73	8493.46	2531.92	628	0	28275	0.1131	152.186	79.9018	114.853	538.879	0.939859	0.95588	0.954925	0.930805	0.940318	0.915243	0.901079	0.935668	0.923855	0.912202	0.918108	0.894324	0.915279	0.891671	0.8887	0.890893	0.856976	0.873634	0.892538	0.868983	1
633	1487	479	193	29	348.406	19.2649	623.252	41.1437	800.451	59.0719	994.517	86.3418	527.52	88.4573	3008.4	606.77	6371.95	1407.99	12269.9	3541.51	633	10	2188	0.008752	457.014	171.258	1741.8	2267.26	0.946298	0.959095	0.950868	0.926874	0.9367	0.926645	0.903793	0.943556	0.918876	0.913163	0.920475	0.890539	0.917276	0.890082	0.89351	0.900823	0.856033	0.873857	0.894881	0.877971	1
634	1333	261	42	2	389.645	22.6523	643.324	45.4772	822.241	58.4601	917.235	72.0225	737.506	130.269	3313.28	709.901	6894.97	1415.3	9590.15	2213.24	634	8	1638	0.006552	441.803	116.245	1316.62	1393.23	0.94475	0.959402	0.952381	0.924298	0.937729	0.930708	0.901099	0.942613	0.918498	0.909646	0.918803	0.885836	0.919109	0.887363	0.894078	0.899573	0.852869	0.87149	0.892247	0.879121	1
638	915	228	40	2	482.635	28.35	687.362	51.2207	865.585	66.2206	947.843	66.2168	1397.93	249.822	4044.84	930.245	8058.4	1832.67	10538.4	2171.05	638	13	1185	0.00474	535.738	108.815	2147.46	1661.53	0.944304	0.957806	0.950633	0.929536	0.940928	0.92827	0.901688	0.950633	0.913502	0.905063	0.920675	0.881435	0.912236	0.886498	0.890295	0.897468	0.859072	0.875527	0.891561	0.876371	1
640	0	823	211	40	0	0	509.288	33.3229	715.37	57.0219	899.88	68.6739	0	0	1645.39	325.557	4568.08	1120.89	9050.83	2110.26	640	15	1074	0.004296	564.322	112.527	2495.4	1868.71	0.945996	0.958101	0.949721	0.929236	0.941806	0.930633	0.900838	0.949255	0.917132	0.903166	0.918529	0.877561	0.911546	0.884078	0.892924	0.897579	0.864991	0.875698	0.891527	0.881285	1
640	24682	823	211	40	132.092	13.8679	509.288	33.3229	715.37	57.0219	899.88	68.6739	29.8093	9.57716	1645.39	325.557	4568.08	1120.89	9050.83	2110.26	640	0	25756	0.103024	150.115	90.4312	132.622	623.399	0.942441	0.953157	0.951273	0.937471	0.946983	0.911205	0.901751	0.938597	0.918932	0.918213	0.918543	0.898509	0.912564	0.884299	0.885367	0.881717	0.865196	0.875214	0.895617	0.857878	1
645	952	617	178	37	344.756	18.5248	614.82	39.988	817.231	63.3959	1006.05	64.6563	510.903	82.0762	2887.13	561.93	6791	1591.62	12563.9	2383.37	645	12	1784	0.007136	499.015	184.379	2209.3	2549.46	0.949832	0.954036	0.952074	0.939462	0.949832	0.914798	0.8963	0.936659	0.919563	0.917601	0.914238	0.892096	0.917601	0.88565	0.886771	0.883969	0.863509	0.876401	0.888173	0.867433	1
646	877	350	35	2	379.977	22.7419	628.432	45.9697	833.924	71.6849	1014.71	27.5512	684.562	122.667	3092.3	671.065	7241.87	1852.74	12761.5	1032.94	646	10	1264	0.005056	462.348	133.187	1551.94	1583.09	0.949367	0.952532	0.954905	0.940269	0.951345	0.912579	0.897547	0.932358	0.918908	0.921282	0.910601	0.892405	0.921282	0.889636	0.881329	0.881329	0.859968	0.873813	0.880934	0.86788	1
650	586	303	33	1	488.006	28.9043	681.4	51.6062	886.367	74.0726	1029.69	0	1445.04	254.12	3942.41	893.527	8680.72	2235.76	13303.6	0	650	14	923	0.003692	566.322	117.205	2536.41	1833.67	0.955038	0.953954	0.957205	0.947996	0.952329	0.912784	0.900867	0.932828	0.915493	0.91766	0.911159	0.884074	0.919285	0.888407	0.889491	0.882449	0.851571	0.875948	0.883532	0.872156	1
652	0	533	283	33	0	0	513.195	34.0416	706.27	56.0721	921.829	84.6617	0	0	1683.92	335.172	4395.37	1050.32	9803.93	2840.33	652	16	849	0.003396	593.436	120.548	2903.36	2068.4	0.955241	0.95583	0.961131	0.949941	0.953475	0.915194	0.899882	0.938751	0.921084	0.916372	0.91225	0.885748	0.91755	0.891637	0.891048	0.88457	0.850412	0.875736	0.88457	0.871614	1
652	31374	533	283	33	131.408	13.3654	513.195	34.0416	706.27	56.0721	921.829	84.6617	29.293	9.13162	1683.92	335.172	4395.37	1050.32	9803.93	2840.33	652	0	32223	0.128892	143.581	77.6727	105.018	569.831	0.933277	0.950237	0.949105	0.944605	0.9377	0.913881	0.909676	0.940912	0.908652	0.905999	0.917155	0.896456	0.899466	0.892173	0.893228	0.886711	0.881358	0.887394	0.903935	0.850154	1
657	1178	396	241	29	364.449	18.2912	628.47	40.3907	821.524	64.7019	1030.48	98.8579	602.456	90.3616	3081.94	593.28	6902.26	1661.4	13700.3	3936	657	11	1844	0.007376	491.359	185.497	2164.26	2729.67	0.951193	0.95038	0.958514	0.946041	0.944414	0.918384	0.899946	0.943872	0.91269	0.921367	0.920553	0.899946	0.903471	0.891269	0.888829	0.892082	0.865239	0.885033	0.896421	0.867408	1
658	1077	234	37	1	409.123	22.9843	651.576	47.2708	831.329	72.756	1052.77	0	852.581	143.289	3444.37	750.338	7181.6	1893.4	14214.1	0	658	8	1349	0.005396	463.237	115.841	1485.65	1485.87	0.94811	0.948851	0.957376	0.946256	0.946627	0.916234	0.897331	0.945515	0.913269	0.924388	0.9255	0.904744	0.899926	0.890289	0.890289	0.895849	0.871016	0.887695	0.904744	0.861008	1
662	736	200	31	1	499.205	28.6646	694.873	53.6561	878.813	74.4973	1090.75	0	1545.45	265.349	4182.79	972.876	8465.04	2137.98	15801.3	0	662	13	968	0.003872	552.401	107.024	2326.68	1722.08	0.954545	0.946281	0.960744	0.94938	0.951446	0.916322	0.892045	0.946798	0.917872	0.929236	0.927686	0.905992	0.897211	0.889979	0.886364	0.896178	0.875517	0.889463	0.909607	0.868285	1
664	0	642	181	32	0	0	514.4	33.4385	712.187	58.3518	907.584	82.5225	0	0	1694.86	328.813	4511.64	1107.94	9350.09	2555.32	664	15	855	0.00342	570.986	112.608	2577.67	1918.08	0.95731	0.947368	0.961404	0.951462	0.953801	0.915789	0.891813	0.944444	0.918129	0.92807	0.930409	0.905263	0.894152	0.890058	0.88538	0.900585	0.875439	0.892982	0.909942	0.865497	1
664	30443	642	181	32	137.582	13.2892	514.4	33.4385	712.187	58.3518	907.584	82.5225	33.4987	9.91406	1694.86	328.813	4511.64	1107.94	9350.09	2555.32	664	0	31298	0.125192	149.422	74.2254	103	522.105	0.935635	0.950125	0.94792	0.93506	0.937296	0.913269	0.901639	0.94546	0.906304	0.901463	0.922279	0.904946	0.905393	0.896144	0.881462	0.902821	0.879849	0.886398	0.903029	0.872867	1
669	1520	473	150	28	338.4	17.9508	611.228	40.053	810.258	60.7587	1005.24	75.9568	483.184	77.022	2837.53	554.467	6611.23	1474.22	12592.5	2846.79	669	9	2171	0.008684	439.044	167.664	1575.71	2196.75	0.938738	0.952096	0.950484	0.944726	0.94012	0.921004	0.905113	0.943344	0.914325	0.913634	0.92538	0.907186	0.900276	0.898204	0.891525	0.896591	0.877246	0.887149	0.906034	0.864118	1
670	1375	285	24	2	359.829	21.7997	619.46	43.2951	826.206	61.7403	948.841	90.4258	581.902	105.385	2958.42	620.71	7006.57	1544.73	10701.5	2975.07	670	8	1686	0.006744	411.054	114.222	1087.09	1235.8	0.938316	0.951957	0.949288	0.942171	0.938019	0.922598	0.910439	0.942467	0.915777	0.911032	0.92675	0.905397	0.901839	0.89828	0.891756	0.895314	0.88019	0.890273	0.905397	0.862396	1
674	888	240	20	2	437.502	27.5821	657.768	50.0262	863.469	85.5404	977.761	45.7359	1044.18	196.602	3548.49	808.838	8092.6	2365.26	11472.4	1593.65	674	12	1150	0.0046	491.818	109.904	1707.53	1479.88	0.943913	0.952174	0.949565	0.945217	0.934783	0.916957	0.91087	0.943913	0.91913	0.916087	0.926522	0.904348	0.906087	0.903913	0.889565	0.901304	0.88	0.891739	0.906957	0.86	1
676	0	765	224	20	0	0	463.148	32.0295	681.292	52.7597	904.653	94.7771	0	0	1240.8	257.014	3943.55	912.079	9331.67	2864.66	676	15	1009	0.004036	520.328	112.838	2001.19	1654.84	0.947473	0.95441	0.948959	0.947968	0.936075	0.917245	0.91328	0.942517	0.922696	0.917245	0.929138	0.905352	0.905847	0.906838	0.886521	0.900892	0.882061	0.889495	0.905847	0.859762	1
676	27402	765	224	20	135.196	13.9687	463.148	32.0295	681.292	52.7597	904.653	94.7771	31.9233	10.2425	1240.8	257.014	3943.55	912.079	9331.67	2864.66	676	0	28411	0.113644	148.874	75.6375	101.861	479.782	0.944564	0.955616	0.94576	0.929587	0.93719	0.918429	0.893263	0.954771	0.914435	0.898349	0.924835	0.898226	0.904826	0.880416	0.898596	0.907694	0.884499	0.878163	0.903646	0.873992	1
681	1232	515	193	18	335.661	19.5387	558.414	38.8482	784.44	61.6969	1007.73	111.586	472.4	82.7581	2169.89	456.877	6011.52	1402.28	12933.6	4343.24	681	10	1958	0.007832	444.664	162.174	1579.43	2100.16	0.943054	0.949949	0.949949	0.938968	0.943054	0.921348	0.907559	0.949694	0.90858	0.912666	0.930541	0.90475	0.908069	0.896578	0.891216	0.907814	0.886874	0.887896	0.899387	0.877171	1
682	1103	295	33	1	361.774	23.2602	568.592	43.138	798.286	72.003	1116.45	0	592.177	114.854	2296.6	538.675	6370.53	1715.29	16939.7	0	682	9	1432	0.005728	414.966	108.123	1087.88	1202.73	0.942388	0.949022	0.951466	0.938198	0.942388	0.920391	0.909567	0.953212	0.90817	0.906075	0.929818	0.906774	0.905377	0.894204	0.893855	0.904679	0.893156	0.888966	0.897346	0.881285	1
686	716	245	29	1	463.309	28.5956	619.685	46.3639	843.17	73.0362	1143.38	0	1238.57	230.105	2968.48	696.755	7487.03	1924.47	18189.7	0	686	13	991	0.003964	513.771	97.2966	1866.2	1430.06	0.943996	0.95106	0.949041	0.942482	0.946014	0.923814	0.910192	0.952069	0.907164	0.903128	0.926337	0.903128	0.904642	0.899596	0.891019	0.899092	0.896569	0.891019	0.896569	0.880928	1
688	0	620	232	28	0	0	481.891	33.2209	639.047	48.0669	861.382	91.7421	0	0	1396.8	289.522	3254.72	767.286	8079.03	2830.68	688	15	880	0.00352	535.398	99.4235	2099.23	1518.75	0.944886	0.952841	0.953409	0.945455	0.948864	0.925	0.911932	0.950568	0.903409	0.901705	0.926136	0.902841	0.907955	0.899432	0.896591	0.9	0.896591	0.893182	0.892045	0.876705	1
688	32100	620	232	28	136.269	13.294	481.891	33.2209	639.047	48.0669	861.382	91.7421	32.5732	9.82554	1396.8	289.522	3254.72	767.286	8079.03	2830.68	688	0	32980	0.13192	146.919	67.6242	87.7174	415.408	0.950212	0.959339	0.952259	0.934233	0.9344	0.916919	0.899409	0.953108	0.912022	0.905443	0.905246	0.884748	0.911037	0.894269	0.893238	0.900152	0.87215	0.874909	0.884278	0.872605	1
693	1541	444	191	26	334.561	19.2167	580.119	40.62	739.949	51.2633	964.787	88.9079	467.659	80.4427	2432.01	510.386	5030.39	1103.61	11235	3293.84	693	9	2202	0.008808	426.678	153.393	1386.64	1843.64	0.948229	0.956176	0.957766	0.938692	0.93574	0.922797	0.90327	0.952316	0.909628	0.900999	0.916213	0.892825	0.908265	0.89396	0.896912	0.897139	0.88238	0.886921	0.888056	0.87307	1
694	1366	255	38	2	366.64	23.0184	593.435	43.9251	749.396	41.3129	962.475	10.196	615.92	115.691	2607.03	580.754	5196.14	840.743	10878	344.092	694	8	1661	0.006644	410.932	102.396	1038.74	1056.27	0.95003	0.956954	0.956954	0.93829	0.936484	0.924443	0.903672	0.954244	0.912402	0.900662	0.9118	0.89103	0.910897	0.88832	0.899458	0.898856	0.883504	0.887417	0.886213	0.873269	1
698	920	214	37	1	456.572	27.8842	635.379	48.9839	790.704	49.0387	987.26	0	1185.22	215.297	3201.4	746.662	6113.58	1105.2	11732.3	0	698	12	1172	0.004688	500.223	93.9245	1717.95	1223.48	0.948805	0.961177	0.955205	0.940273	0.940273	0.928328	0.90657	0.955205	0.909983	0.904437	0.914676	0.887799	0.911263	0.882253	0.900597	0.899744	0.880119	0.887799	0.889505	0.875427	1
700	0	813	196	36	0	0	468.924	31.2036	650.109	52.1229	807.97	62.9224	0	0	1286.25	255.626	3433.18	832.566	6563.41	1496.51	700	15	1045	0.00418	514.587	97.1371	1870.72	1319.2	0.949761	0.962201	0.957416	0.945455	0.939234	0.92823	0.907177	0.955981	0.910526	0.9	0.914354	0.886603	0.910526	0.88134	0.900478	0.896172	0.879426	0.88756	0.897608	0.880383	1
700	28731	813	196	36	136.905	13.5932	468.924	31.2036	650.109	52.1229	807.97	62.9224	33.0612	10.0947	1286.25	255.626	3433.18	832.566	6563.41	1496.51	700	0	29776	0.119104	150.16	73.0745	97.5546	418.966	0.939414	0.950363	0.960539	0.945325	0.941967	0.898425	0.885965	0.938675	0.905326	0.923915	0.897787	0.893219	0.900709	0.886469	0.886889	0.896779	0.864992	0.864371	0.889122	0.883396	1
705	1373	585	162	33	363.988	19.1341	578.566	37.7628	765.501	59.1545	928.479	77.1491	600.618	94.5687	2408.05	470.725	5585.17	1296.75	9967.66	2492.3	705	10	2153	0.008612	461.155	145.117	1610.35	1835.77	0.942406	0.956108	0.960288	0.942174	0.939851	0.912216	0.901068	0.946354	0.908268	0.911983	0.908732	0.884812	0.911054	0.888528	0.891082	0.89712	0.874361	0.8732	0.897585	0.877613	1
706	1253	357	24	0	400.42	24.0144	594.063	41.5698	782.551	52.4975	0	0	800.589	143.988	2610.85	552.78	5938.36	1151.07	0	0	706	8	1634	0.006536	448.34	94.3466	1271.56	991.964	0.942778	0.956548	0.96175	0.942472	0.936659	0.910343	0.900857	0.94492	0.911873	0.911873	0.909731	0.880355	0.915545	0.894431	0.889841	0.899939	0.870869	0.867197	0.897491	0.877295	1
710	855	297	22	0	506.826	29.3055	645.006	45.4488	850.231	51.4105	0	0	1617.22	280.071	3338.85	712.278	7589.56	1343.73	0	0	710	13	1174	0.004696	548.218	80.774	2164.68	1156.65	0.943782	0.960392	0.962521	0.943782	0.943356	0.914821	0.902044	0.949744	0.914395	0.916951	0.908859	0.884157	0.915247	0.890545	0.890119	0.898637	0.873083	0.865843	0.897359	0.883305	1
712	0	764	275	21	0	0	529.069	34.2889	669.896	51.055	875.325	64.1883	0	0	1843.17	354.577	3747.96	864.625	8320.97	1823.86	712	15	1060	0.00424	572.464	85.103	2465.67	1317.41	0.945755	0.961321	0.962736	0.944811	0.942453	0.91934	0.90283	0.952358	0.915566	0.920283	0.905189	0.886321	0.916038	0.890566	0.886321	0.897642	0.875	0.864151	0.899528	0.88066	1
712	26096	764	275	21	135.268	13.9675	529.069	34.2889	669.896	51.055	875.325	64.1883	31.972	10.2319	1843.17	354.577	3747.96	864.625	8320.97	1823.86	712	0	27156	0.108624	152.333	87.4065	126.968	538.529	0.948115	0.94504	0.959438	0.945795	0.938246	0.910499	0.897573	0.932961	0.920717	0.930752	0.92127	0.893154	0.899451	0.895272	0.889122	0.893375	0.867433	0.87338	0.906006	0.873527	1
717	1261	563	229	20	339.39	19.5327	629.555	38.759	772.712	55.5743	959.668	75.4346	488.142	84.5409	3094.65	564.941	5730.32	1238.78	10978.7	2605.58	717	11	2073	0.008292	472.048	175.382	1876.34	2083.64	0.942354	0.948625	0.964303	0.944766	0.944766	0.91124	0.89508	0.942836	0.907863	0.927882	0.910034	0.88302	0.910757	0.890014	0.886638	0.890497	0.87506	0.867824	0.907863	0.874337	1
718	1106	329	47	1	388.295	24.1314	648.851	45.4037	792.635	60.4777	1098.75	0	730.924	137.032	3397.83	712.088	6195.25	1437.39	16149.9	0	718	9	1483	0.005932	459.392	128.591	1506.15	1508.47	0.947067	0.944707	0.968307	0.94437	0.942347	0.904585	0.896831	0.934255	0.906271	0.931558	0.90762	0.886042	0.90762	0.891099	0.88739	0.888739	0.87795	0.867161	0.908631	0.872893	1
722	771	278	38	1	496.567	30.462	705.416	53.0795	838.713	47.9472	1180.95	0	1523.3	281.139	4371.27	987.457	7278.55	1232.3	20033.5	0	722	13	1088	0.004352	562.51	113.02	2469.02	1734.37	0.950368	0.946232	0.970588	0.93704	0.938419	0.903033	0.897059	0.936581	0.911305	0.931066	0.90579	0.882353	0.908548	0.891544	0.887408	0.892923	0.878676	0.860754	0.912684	0.871324	1
724	0	680	261	38	0	0	517.329	35.3567	724.619	60.1246	867.156	78.4527	0	0	1726.17	355.545	4753.43	1186.95	8167.44	2587.25	724	16	979	0.003916	586.171	116.35	2783.25	1912.96	0.952503	0.945863	0.972421	0.940245	0.939734	0.902962	0.898366	0.938202	0.914709	0.930031	0.905005	0.883555	0.910623	0.888151	0.885598	0.892748	0.879469	0.863126	0.914198	0.870787	1
724	30603	680	261	38	136.917	13.3201	517.329	35.3567	724.619	60.1246	867.156	78.4527	33.0317	9.8957	1726.17	355.545	4753.43	1186.95	8167.44	2587.25	724	0	31582	0.126328	150.843	81.5724	118.285	583.72	0.946853	0.950051	0.955766	0.949671	0.934425	0.923612	0.920129	0.931306	0.915901	0.920445	0.930451	0.892993	0.89988	0.90922	0.884539	0.89198	0.880169	0.8957	0.900655	0.869878	1
729	1522	510	224	37	346.721	18.6762	618.891	41.6821	832.062	65.8998	972.905	88.617	519.675	83.6148	2947.3	597.235	7170.89	1709.65	11519.5	3629.35	729	10	2293	0.009172	464.773	181.787	1886.86	2509.52	0.953554	0.948539	0.961186	0.948975	0.940035	0.913214	0.911906	0.931967	0.916485	0.928696	0.916267	0.893807	0.906018	0.904274	0.879198	0.893589	0.874836	0.87898	0.902966	0.872002	1
730	1394	304	31	1	373.107	22.8264	631.454	45.6636	843.685	80.1184	961.537	0	648.551	118.364	3136.07	684.826	7533.3	2100.71	10842.7	0	730	8	1730	0.00692	427.277	117.743	1214.93	1359.69	0.955202	0.948555	0.956647	0.954046	0.940173	0.917052	0.913584	0.931503	0.919364	0.926012	0.921387	0.893931	0.903468	0.906936	0.877168	0.891908	0.873121	0.88237	0.901734	0.871387	1
734	939	246	24	1	480.313	27.8064	680.805	51.9921	910.329	77.2065	902.394	0	1377.47	238.871	3933.27	901.509	9404.21	2360.79	8970	0	734	12	1210	0.00484	529.952	103.88	2062.56	1582.5	0.954545	0.947934	0.955372	0.955372	0.934711	0.911983	0.912397	0.929339	0.921488	0.925207	0.918182	0.889256	0.90124	0.910744	0.872727	0.893388	0.869008	0.883471	0.907025	0.873967	1
736	0	835	233	25	0	0	500.428	32.0939	701.343	59.4567	932.464	91.2155	0	0	1560.49	297.744	4315.94	1114.67	10171.7	2861.45	736	15	1093	0.004372	553.14	108.751	2344.84	1794.23	0.956084	0.94968	0.957914	0.958371	0.936871	0.911711	0.913998	0.930924	0.921317	0.925892	0.91903	0.885178	0.903477	0.910339	0.876029	0.893413	0.870997	0.888381	0.908509	0.873742	1
736	27015	835	233	25	133.541	13.0917	500.428	32.0939	701.343	59.4567	932.464	91.2155	30.6737	9.34546	1560.49	297.744	4315.94	1114.67	10171.7	2861.45	736	0	28108	0.112432	149.857	84.8808	120.662	570.454	0.925768	0.951153	0.952754	0.946599	0.940569	0.924648	0.905329	0.939644	0.904476	0.908745	0.916696	0.894229	0.906966	0.882009	0.899975	0.890174	0.880924	0.885726	0.903568	0.877099	1
741	1090	636	191	21	355.44	19.0682	606.967	37.7176	808.055	69.2394	1059.83	102.214	559.655	89.857	2775.42	519.343	6592	1732.66	14900	4182.4	741	11	1938	0.007752	490.225	171.519	2036.72	2413.02	0.936791	0.949432	0.955624	0.955882	0.934727	0.923633	0.915635	0.936533	0.914603	0.916151	0.921053	0.885449	0.910991	0.905057	0.893447	0.890867	0.880289	0.890093	0.913055	0.870227	1
742	999	361	34	0	389.656	23.6831	623.867	44.4403	818.913	61	0	0	738.21	133.738	3023.59	656.496	6824.57	1582.82	0	0	742	9	1394	0.005576	460.779	121.018	1478.49	1376.08	0.935796	0.950861	0.955165	0.9566	0.935796	0.92934	0.917862	0.93759	0.916069	0.91033	0.926471	0.889168	0.913558	0.906385	0.897776	0.889168	0.886657	0.893472	0.913917	0.868364	1
746	711	316	31	0	490.925	28.7029	672.763	47.4832	864.353	74.4743	0	0	1470.64	256.233	3786.63	800.765	8064.33	2176.02	0	0	746	14	1058	0.004232	556.177	105.325	2355.57	1570.74	0.937618	0.951796	0.955104	0.956522	0.938091	0.931474	0.918242	0.9362	0.915406	0.915879	0.931474	0.890359	0.912098	0.9069	0.892722	0.885161	0.888941	0.897921	0.90879	0.867675	1
748	0	637	297	29	0	0	506.086	33.4643	688.958	53.2622	878.12	70.8188	0	0	1615.11	322.827	4077.21	939.914	8429.88	2081.58	748	16	963	0.003852	573.689	108.067	2579.67	1676.19	0.942368	0.952233	0.957944	0.958982	0.939772	0.929907	0.922118	0.936656	0.916926	0.916407	0.932503	0.889927	0.912773	0.907061	0.892004	0.886812	0.888889	0.897715	0.90758	0.866044	1
748	25857	637	297	29	136.281	13.9858	506.086	33.4643	688.958	53.2622	878.12	70.8188	32.6803	10.4012	1615.11	322.827	4077.21	939.914	8429.88	2081.58	748	0	26820	0.10728	151.986	85.0354	124.133	570.571	0.9305	0.952535	0.945134	0.947241	0.940119	0.929176	0.892729	0.954083	0.917245	0.913255	0.909769	0.891126	0.903468	0.877852	0.897595	0.897409	0.874664	0.87774	0.904679	0.87377	1
753	1254	480	247	29	336.622	19.2976	605.519	38.6648	788.28	60.8189	981.935	81.1665	476.302	81.6975	2757.45	530.908	6095.47	1391.97	11783.1	3055.4	753	11	2010	0.00804	465.649	181.202	1874.7	2335.82	0.931841	0.951244	0.949254	0.950498	0.939552	0.933831	0.902488	0.944279	0.911692	0.914925	0.921891	0.892289	0.901244	0.885323	0.901244	0.893284	0.880846	0.880597	0.900249	0.876866	1
754	1148	267	36	2	376.55	23.4358	624.794	43.1668	800.598	59.0849	996.267	38.8225	666.837	123.214	3034.21	631.001	6376.21	1435.35	12109.3	1403.8	754	8	1453	0.005812	433.526	118.011	1259.07	1343.84	0.930833	0.949415	0.950791	0.949071	0.93565	0.937371	0.893668	0.946662	0.908809	0.915003	0.918789	0.895733	0.905024	0.879904	0.902271	0.889883	0.882312	0.880936	0.905368	0.87543	1
758	788	222	32	2	413.484	26.8122	641.965	50.4491	816.645	66.1162	1008.61	20.4056	882.759	172.282	3304.09	797.182	6787.86	1679.55	12521.9	755.858	758	13	1044	0.004176	475.567	118.851	1600.94	1518.01	0.931034	0.953544	0.952586	0.944923	0.935345	0.940613	0.898467	0.94205	0.913793	0.914751	0.917625	0.898946	0.907567	0.876916	0.905651	0.893199	0.878352	0.882663	0.907567	0.873563	1
760	0	675	211	34	0	0	431.712	30.5683	667.086	55.7642	849.316	98.6394	0	0	1006.55	214.504	3713.91	938.112	7790.96	2836.26	760	15	920	0.00368	501.127	126.85	1878.2	1776.29	0.932065	0.952717	0.955435	0.943478	0.93587	0.941848	0.901087	0.943478	0.915217	0.917935	0.917391	0.90163	0.909239	0.880978	0.907609	0.896196	0.877174	0.886413	0.909239	0.872826	1
760	27193	675	211	34	133.358	13.2018	431.712	30.5683	667.086	55.7642	849.316	98.6394	30.5612	9.25144	1006.55	214.504	3713.91	938.112	7790.96	2836.26	760	0	28113	0.112452	145.393	70.5444	91.0254	459.78	0.93969	0.951233	0.954043	0.937769	0.937556	0.920037	0.895707	0.953705	0.916942	0.919592	0.902981	0.892114	0.908868	0.882083	0.884253	0.898019	0.876658	0.869847	0.908974	0.872835	1
765	1111	452	172	29	351.131	18.6649	538.918	36.8746	772.753	60.0989	972.219	99.5939	539.546	85.7576	1950.37	398.539	5745.52	1322.34	11558.7	3570.17	765	11	1764	0.007056	450.57	154.615	1589.81	2114.5	0.939626	0.952098	0.953515	0.943594	0.937642	0.929989	0.903912	0.953231	0.927154	0.920351	0.912698	0.892007	0.914683	0.878968	0.894841	0.897109	0.874433	0.876417	0.907596	0.863946	1
766	1012	263	32	2	392.696	22.7713	559.023	42.1376	779.057	62.2571	899.354	48.4836	754.819	131.239	2182.14	487.376	5891.51	1358.22	8956.6	1431.22	766	9	1309	0.005236	436.333	92.4742	1179.69	1042.05	0.937357	0.9534	0.953782	0.944232	0.940031	0.928571	0.904125	0.959893	0.932773	0.923224	0.911001	0.896868	0.91482	0.877769	0.896868	0.900306	0.878533	0.873568	0.906417	0.864782	1
770	700	214	28	2	480.942	28.3134	605.05	46.0591	810.734	75.8257	941.194	52.563	1383.35	245.22	2764.82	624.876	6680.65	1776.84	10266	1698.47	770	13	944	0.003776	519.834	83.1008	1872.47	1194.05	0.939089	0.951801	0.962394	0.942797	0.943856	0.930614	0.90572	0.957627	0.924258	0.925847	0.915784	0.896186	0.915784	0.885064	0.899364	0.897775	0.87553	0.873941	0.903072	0.862818	1
772	0	610	196	29	0	0	508.884	32.7488	633.32	53.8247	857.447	90.7679	0	0	1640.8	317.934	3182.13	804.037	7952.68	2383.43	772	15	835	0.00334	550.199	88.8652	2221.81	1423.6	0.941916	0.952695	0.961078	0.945509	0.947305	0.931138	0.905988	0.958084	0.928144	0.923952	0.912575	0.901198	0.917964	0.891018	0.894611	0.895808	0.876048	0.873653	0.902994	0.862275	1
772	27109	610	196	29	132.71	13.7917	508.884	32.7488	633.32	53.8247	857.447	90.7679	30.2087	9.60458	1640.8	317.934	3182.13	804.037	7952.68	2383.43	772	0	27944	0.111776	145.186	73.9802	95.6963	447.081	0.945605	0.947985	0.958506	0.943333	0.935013	0.898547	0.899746	0.94387	0.914508	0.919142	0.895434	0.893716	0.90871	0.889923	0.880529	0.878954	0.871582	0.861616	0.911162	0.875877	1
777	1083	449	162	25	341.439	19.5117	611.247	40.6882	737.706	60.5609	958.839	93.718	496.916	84.8799	2838.97	565.26	5012.54	1242.76	11050.9	3011.04	777	10	1719	0.006876	458.236	163.892	1687.7	1980.34	0.940954	0.953752	0.958988	0.944735	0.942408	0.90605	0.900233	0.954916	0.921175	0.919139	0.90605	0.894706	0.906632	0.892379	0.883944	0.881326	0.875509	0.861257	0.904014	0.872019	1
778	977	254	28	1	379.391	23.2938	628.548	47.3947	764.176	46.2981	1057.08	0	681.795	125.645	3097	690.75	5519.38	1028.62	14388.7	0	778	8	1260	0.00504	438.707	116.499	1287.05	1269.12	0.940079	0.95873	0.956349	0.944444	0.943651	0.900794	0.899603	0.950397	0.920238	0.921825	0.903571	0.897222	0.905952	0.894048	0.879365	0.879365	0.876587	0.853175	0.904365	0.870238	1
782	670	213	25	1	453.154	28.294	667.471	52.3645	812.276	58.019	1094.32	0	1159.54	217.867	3711.58	890.915	6651.4	1455.91	15956.6	0	782	13	909	0.003636	513.956	111.312	1924.87	1513.29	0.934543	0.960946	0.960946	0.948295	0.946095	0.907591	0.89989	0.950495	0.923542	0.920792	0.90099	0.89604	0.909241	0.90099	0.875138	0.881188	0.874037	0.845435	0.905391	0.871287	1
784	0	585	201	26	0	0	478.398	32.442	692.953	55.3039	854.794	81.5262	0	0	1366.11	276.376	4153.48	1004.46	7840.71	2382.36	784	15	812	0.003248	543.561	115.816	2263.4	1716.65	0.937192	0.965517	0.963054	0.945813	0.945813	0.911946	0.900246	0.950123	0.926724	0.921182	0.903941	0.902094	0.905788	0.907635	0.876847	0.881773	0.877463	0.845443	0.904557	0.864532	1
784	33494	585	201	26	133.805	13.237	478.398	32.442	692.953	55.3039	854.794	81.5262	30.8674	9.36557	1366.11	276.376	4153.48	1004.46	7840.71	2382.36	784	0	34306	0.137224	143.503	66.0952	83.71	430.136	0.944062	0.952078	0.950315	0.95769	0.937999	0.904157	0.910978	0.931207	0.923133	0.919416	0.911765	0.880065	0.906532	0.904638	0.88674	0.877135	0.874497	0.869017	0.896738	0.876406	1
789	1429	448	174	24	361.653	19.1597	589.561	39.3545	810.24	61.2225	965.143	98.7364	589.257	93.4103	2548.73	505.93	6613.6	1536.99	11316.5	3775.82	789	10	2075	0.0083	455.456	156.577	1641.56	2126.07	0.948675	0.95494	0.953494	0.957349	0.943614	0.906747	0.909398	0.937831	0.925783	0.919036	0.906506	0.887711	0.903614	0.895663	0.882892	0.883614	0.870361	0.85759	0.908675	0.872048	1
790	1301	241	33	2	391.382	23.3709	604.619	45.7665	835.843	48.0826	996.497	13.2163	747.732	133.008	2758.31	617.179	7205.6	1243.1	12069.6	477.9	790	8	1577	0.006308	434.037	102.698	1204.49	1244.92	0.949271	0.952758	0.955295	0.957514	0.942613	0.903614	0.914394	0.935003	0.92454	0.91598	0.907419	0.884274	0.903297	0.891883	0.883323	0.888713	0.87064	0.863982	0.911858	0.87286	1
794	914	199	31	2	472.902	27.8844	640.546	51.532	877.071	58.6868	1027.88	1.36457	1315.41	230.828	3284.27	773.929	8347.69	1624.97	13234	52.4756	794	12	1146	0.004584	513.914	96.5868	1868.33	1473.43	0.950698	0.950262	0.956806	0.954188	0.946335	0.907068	0.915794	0.937173	0.925829	0.910995	0.908813	0.88089	0.898778	0.891798	0.886562	0.885253	0.864747	0.86562	0.907504	0.874782	1
796	0	793	188	30	0	0	500.259	32.737	668.629	55.5032	910.917	77.3563	0	0	1559.72	305.058	3738.13	916.61	9424.81	2450.9	796	14	1011	0.004044	543.754	99.8745	2198.19	1648.6	0.951533	0.953017	0.955984	0.956973	0.946093	0.906528	0.914936	0.937191	0.928783	0.913452	0.908012	0.883284	0.899604	0.890702	0.888724	0.883284	0.860534	0.863501	0.908012	0.874876	1
796	28476	793	188	30	132.823	13.2119	500.259	32.737	668.629	55.5032	910.917	77.3563	30.2082	9.29974	1559.72	305.058	3738.13	916.61	9424.81	2450.9	796	0	29487	0.117948	146.913	78.1139	104.54	498.893	0.946112	0.947061	0.952284	0.947028	0.93821	0.917947	0.898837	0.93063	0.920745	0.907247	0.928138	0.877048	0.913369	0.901974	0.887272	0.870265	0.874809	0.895768	0.910554	0.869383	1
801	1105	561	150	26	345.091	18.5101	602.464	39.8706	771.56	60.7138	1014.93	75.4106	512.378	82.5109	2718.48	540.18	5721.84	1345.81	12951.4	2884.95	801	11	1842	0.007368	467.66	165.424	1784.07	2148.72	0.948426	0.948154	0.951412	0.949783	0.946254	0.918024	0.903094	0.929967	0.926439	0.915309	0.925353	0.88165	0.905537	0.887351	0.885722	0.874593	0.87405	0.882193	0.907709	0.877307	1
802	1001	326	29	1	381.477	22.8754	619.101	43.534	780.436	64.7095	1207.48	0	692.693	124.328	2953.65	616.202	5933.15	1491.45	21408.3	0	802	9	1357	0.005428	447.697	118.384	1363.11	1353.47	0.949521	0.948416	0.949521	0.949153	0.948047	0.918202	0.89941	0.928887	0.924466	0.919676	0.929256	0.882461	0.904569	0.885777	0.889462	0.872144	0.878408	0.887251	0.907885	0.873987	1
806	674	270	24	1	485.17	27.7788	666.749	48.884	830.263	75.2417	1290.56	0	1419.18	242.967	3690.64	807.734	7168.17	2056.07	26115.4	0	806	13	969	0.003876	545.143	102.723	2219.97	1603.73	0.95356	0.948916	0.951496	0.95098	0.952528	0.911249	0.895253	0.930857	0.919505	0.923633	0.927245	0.884417	0.909185	0.889577	0.892673	0.869969	0.880805	0.879773	0.906605	0.873581	1
808	0	591	254	21	0	0	510.431	32.7956	690.595	54.3705	876.811	136.58	0	0	1655.63	318.301	4108.76	957.123	8895.22	5630.18	808	16	866	0.003464	572.158	104.97	2550.7	1827.94	0.954388	0.952079	0.950924	0.951501	0.952656	0.91455	0.892032	0.932448	0.919746	0.92552	0.927829	0.885104	0.908199	0.887991	0.893187	0.867206	0.878176	0.875289	0.904734	0.874711	1
808	27564	591	254	21	136.06	13.723	510.431	32.7956	690.595	54.3705	876.811	136.58	32.4886	10.1902	1655.63	318.301	4108.76	957.123	8895.22	5630.18	808	0	28430	0.11372	149.344	78.3252	109.195	537.737	0.948347	0.948382	0.959655	0.952251	0.937197	0.929247	0.885754	0.945234	0.924745	0.904661	0.9137	0.887425	0.913243	0.885631	0.895691	0.884559	0.86662	0.897819	0.905698	0.867886	1
813	1243	456	209	20	349.678	19.2157	618.811	39.8631	803.272	58.22	989.279	122.097	533.218	87.9421	2942.75	566.288	6435.28	1383.86	12381.8	5694.95	813	10	1928	0.007712	469.138	174.768	1865.82	2335.52	0.956432	0.954098	0.959025	0.952023	0.945021	0.919346	0.89056	0.939575	0.920643	0.916494	0.920643	0.885373	0.90612	0.897044	0.893932	0.873185	0.867998	0.896525	0.915197	0.881743	1
814	1130	274	36	0	387.739	23.0945	639.343	47.1949	817.6	54.5399	0	0	727.104	129.356	3256.34	712.355	6768.58	1348.22	0	0	814	8	1440	0.00576	446.36	118.934	1359.4	1372.96	0.955208	0.950347	0.963194	0.950694	0.943056	0.925347	0.890625	0.940625	0.919444	0.913889	0.923264	0.886458	0.909028	0.895833	0.893056	0.870833	0.863194	0.902083	0.918403	0.88125	1
818	769	245	34	0	461.311	28.9754	678.332	54.2377	845.939	56.7285	0	0	1223.12	228.404	3896.86	925.345	7494.88	1511.59	0	0	818	13	1048	0.004192	524.524	114.988	2051.65	1604.21	0.953721	0.954198	0.963263	0.953721	0.942748	0.920802	0.885019	0.940363	0.911737	0.92271	0.927004	0.890267	0.910782	0.895992	0.892653	0.868321	0.861641	0.899809	0.919847	0.882634	1
820	0	674	230	34	0	0	478.075	32.8716	697.955	56.9156	859.156	66.3309	0	0	1363.88	279.831	4246.37	1021.04	7884.85	1861.37	820	15	938	0.003752	545.803	119.423	2307.04	1768.22	0.954158	0.957356	0.96322	0.952559	0.938699	0.921642	0.888593	0.940832	0.908849	0.925906	0.926439	0.892857	0.911514	0.899787	0.894456	0.870469	0.858742	0.898721	0.922175	0.877932	1
820	27841	674	230	34	137.376	13.1485	478.075	32.8716	697.955	56.9156	859.156	66.3309	33.3353	9.87164	1363.88	279.831	4246.37	1021.04	7884.85	1861.37	820	0	28779	0.115116	150.688	76.7583	107.443	514.788	0.93973	0.952361	0.946037	0.953056	0.939452	0.920793	0.888773	0.949633	0.929462	0.918847	0.904687	0.898485	0.898085	0.900222	0.887001	0.872198	0.865927	0.869089	0.891987	0.87027	1
825	1388	480	199	30	359.256	18.8959	587.076	39.4569	808.969	58.8094	969.28	67.9846	577.606	91.0643	2517.28	505.211	6573.21	1420.71	11269.7	2434.13	825	10	2097	0.008388	462.808	163.28	1743.52	2211.07	0.940391	0.955889	0.951359	0.948975	0.941583	0.927515	0.892465	0.947783	0.929661	0.918693	0.906533	0.898903	0.902718	0.89485	0.891035	0.875298	0.857415	0.876967	0.899619	0.880544	1
826	1260	264	44	2	392.291	23.1129	605.336	43.8489	821.165	52.3658	949.503	0.274559	752.75	133.593	2764.29	595.658	6848.36	1258.6	10442.4	9.01896	826	8	1570	0.00628	440.844	107.954	1274.17	1299.17	0.938535	0.957006	0.949045	0.950318	0.944268	0.929936	0.89586	0.949363	0.93121	0.92293	0.903822	0.90414	0.900318	0.896815	0.887898	0.879618	0.854777	0.870382	0.896497	0.881847	1
830	857	222	41	2	488.76	27.3975	650.871	50.6629	870.973	54.2274	991.097	8.4333	1450.21	243.998	3440.65	780.053	8161.31	1486.77	11871.6	301.664	830	13	1122	0.004488	535.698	99.8674	2107.86	1561.28	0.939394	0.958556	0.955882	0.9541	0.949198	0.933601	0.900178	0.950535	0.928253	0.918449	0.902852	0.906417	0.897059	0.899287	0.889483	0.877451	0.861408	0.868538	0.903743	0.885027	1
832	0	778	207	41	0	0	506.58	31.9116	669.843	55.714	898.062	76.5778	0	0	1617.81	303.632	3758.55	918.095	9032.41	2266.41	832	15	1026	0.004104	555.163	103.801	2346.01	1742.54	0.94347	0.959064	0.95614	0.955653	0.949318	0.937135	0.900585	0.94883	0.927875	0.917641	0.905945	0.909844	0.900097	0.898148	0.89425	0.879142	0.864035	0.869396	0.904483	0.884503	1
832	27061	778	207	41	132.018	13.4952	506.58	31.9116	669.843	55.714	898.062	76.5778	29.7147	9.45129	1617.81	303.632	3758.55	918.095	9032.41	2266.41	832	0	28087	0.112348	147.475	82.8901	114.327	547.571	0.932941	0.950618	0.952629	0.935629	0.945028	0.915228	0.908801	0.947342	0.928597	0.906309	0.911578	0.900915	0.897586	0.894186	0.862944	0.875227	0.858493	0.867448	0.90079	0.875209	1
837	1058	565	169	37	349.608	19.2851	612.271	37.0969	777.636	61.4058	1009.96	86.1296	532.925	87.785	2846.76	512.832	5857.71	1361.42	12827.1	3207.85	837	11	1829	0.007316	483.656	173.874	1988.41	2382.86	0.943138	0.957354	0.958447	0.943685	0.944779	0.926189	0.90596	0.947786	0.92947	0.920995	0.913341	0.905686	0.895025	0.899125	0.875068	0.874522	0.864954	0.870968	0.905139	0.872335	1
838	938	344	30	1	384.34	22.8085	628.729	42.0191	805.565	58.2115	914.856	0	708.181	125.736	3088.74	615.883	6491.46	1460.72	9345.08	0	838	9	1313	0.005252	458.397	123.869	1470.59	1372.55	0.946687	0.95735	0.961919	0.942498	0.947068	0.926123	0.911272	0.947829	0.928789	0.923839	0.914318	0.905179	0.894897	0.895659	0.867098	0.87738	0.866717	0.877761	0.904037	0.867098	1
842	649	294	27	1	514.461	28.9344	689.379	47.5278	863.354	56.8616	1010.07	0	1690.17	284.142	4070.14	838.253	7962.74	1633.64	12560.5	0	842	14	971	0.003884	577.635	101.214	2596.4	1565.39	0.946962	0.957775	0.959835	0.941813	0.945417	0.930484	0.915551	0.943357	0.930484	0.92482	0.916066	0.902163	0.894439	0.889289	0.867662	0.872812	0.864573	0.880021	0.900618	0.868692	1
844	0	582	280	28	0	0	530.942	34.4828	704.409	51.388	888.484	59.9055	0	0	1862.86	361.037	4348.29	951.856	8680.09	1797.79	844	16	890	0.00356	596.764	104.294	2859.27	1698.44	0.951124	0.958989	0.958427	0.945506	0.947191	0.929213	0.918539	0.944382	0.929775	0.923034	0.91573	0.902247	0.897191	0.888764	0.870225	0.87191	0.864607	0.882022	0.895506	0.866292	1
844	26265	582	280	28	130.663	13.3753	530.942	34.4828	704.409	51.388	888.484	59.9055	28.8149	9.15019	1862.86	361.037	4348.29	951.856	8680.09	1797.79	844	0	27155	0.10862	145.94	86.1191	121.583	590.42	0.946861	0.957117	0.950138	0.946658	0.944762	0.903701	0.906242	0.940766	0.916866	0.918928	0.908194	0.894347	0.899006	0.896888	0.877094	0.882747	0.86496	0.873154	0.904677	0.872362	1
849	951	424	239	27	360.989	19.8638	643.478	41.6909	820.49	59.651	1011.3	72.7789	586.423	96.9178	3307.68	642.536	6857.41	1503.15	12799.1	2690.01	849	12	1641	0.006564	511.601	192.164	2403.8	2711.5	0.950335	0.95582	0.958867	0.94089	0.949421	0.917124	0.907069	0.944851	0.927483	0.914381	0.920171	0.8961	0.894576	0.893662	0.869896	0.886959	0.855576	0.875076	0.903717	0.872334	1
850	865	255	45	3	401.024	23.5175	662.227	47.997	828.52	55.1801	1007.44	41.2437	803.831	141.568	3615.24	788.799	7041.73	1394.42	12524.7	1482.93	850	9	1168	0.004672	476.078	135.211	1688.06	1739.83	0.94649	0.956764	0.958048	0.939212	0.952055	0.914384	0.902825	0.941353	0.927654	0.909247	0.920377	0.893836	0.894264	0.898545	0.869007	0.893408	0.854024	0.872003	0.90411	0.876712	1
854	596	224	44	3	491.611	28.1291	707.45	53.8114	866.661	62.9214	1057.35	28.0946	1476.2	253.882	4410.75	1010.51	8073.85	1711.15	14430	1160.23	854	14	867	0.003468	568.367	126.042	2614.03	2044.83	0.942907	0.959631	0.960784	0.939446	0.954441	0.912341	0.907151	0.941753	0.922145	0.907151	0.916955	0.892734	0.892157	0.89677	0.860438	0.89504	0.855248	0.876009	0.89504	0.875433	1
856	0	523	208	47	0	0	511.732	33.1607	732.322	59.2955	910.135	92.2446	0	0	1668.61	323.015	4901.33	1196.58	9488.55	3057.2	856	16	778	0.003112	594.775	133.773	3005.3	2391.45	0.946015	0.96144	0.963368	0.94473	0.95437	0.913882	0.908098	0.939589	0.921594	0.90874	0.919023	0.892674	0.897172	0.893959	0.859897	0.89653	0.857326	0.877249	0.895887	0.873393	1
856	24942	523	208	47	131.64	13.7671	511.732	33.1607	732.322	59.2955	910.135	92.2446	29.5022	9.55256	1668.61	323.015	4901.33	1196.58	9488.55	3057.2	856	0	25720	0.10288	145.649	83.7678	119.516	657.909	0.955618	0.954918	0.951419	0.950719	0.936858	0.897084	0.900311	0.936897	0.909778	0.922123	0.9125	0.883204	0.901516	0.893779	0.890941	0.87325	0.864638	0.882465	0.899397	0.867827	1
861	947	381	174	43	349.829	18.9674	616.568	38.3407	841.048	58.1918	1031.29	87.4309	533.774	86.7024	2908.56	538.969	7372.46	1527.91	13659.1	3757.37	861	11	1545	0.00618	489.895	198	2254.88	3036.82	0.957605	0.960841	0.957282	0.948867	0.944013	0.907767	0.90712	0.943042	0.916181	0.920712	0.911327	0.890291	0.895469	0.888673	0.869256	0.888997	0.855987	0.883819	0.898706	0.869903	1
862	869	228	23	1	385.405	22.5507	631.496	44.7165	839.018	73.5664	964.495	0	713.855	125.111	3134.64	666.406	7383.99	2006.63	10942.7	0	862	8	1121	0.004484	445.281	119.017	1352.2	1405.59	0.960303	0.959411	0.957181	0.952721	0.941124	0.908564	0.902765	0.942016	0.915254	0.924175	0.912132	0.887154	0.890277	0.893845	0.871543	0.885816	0.8595	0.880018	0.907672	0.875112	1
866	604	193	21	1	481.105	26.8881	679.166	47.9302	881.823	75.1231	984.849	0	1383.38	234.04	3895.5	830.892	8554.54	2203.18	11647	0	866	13	819	0.003276	538.669	107.597	2171.78	1624.92	0.954823	0.962149	0.959096	0.949939	0.946276	0.90232	0.907814	0.941392	0.912698	0.921245	0.911477	0.880342	0.898046	0.891331	0.874847	0.888889	0.854701	0.879121	0.912698	0.876679	1
868	0	548	176	22	0	0	499.848	31.5311	696.409	54.1079	906.997	80.2102	0	0	1554.59	296.878	4211.46	987.475	9321.82	2543.49	868	15	746	0.002984	558.229	110.482	2410.47	1788.18	0.957105	0.964477	0.959115	0.957105	0.950402	0.906166	0.910858	0.942359	0.910858	0.922252	0.912198	0.887399	0.898123	0.88941	0.873324	0.887399	0.853887	0.882708	0.914879	0.876005	1
868	32134	548	176	22	135.547	13.4177	499.848	31.5311	696.409	54.1079	906.997	80.2102	32.0855	9.76125	1554.59	296.878	4211.46	987.475	9321.82	2543.49	868	0	32880	0.13152	145.137	66.4414	86.0477	445.054	0.936344	0.954486	0.950776	0.944313	0.934459	0.908044	0.899453	0.943674	0.916347	0.926019	0.914735	0.884215	0.903923	0.887576	0.897597	0.877813	0.857543	0.875228	0.897552	0.871624	1
873	1531	400	140	17	341.635	18.4996	600.861	40.4261	802.839	59.2182	1031.53	83.1387	497.281	80.4577	2698.07	544.582	6428.54	1406.17	13631.5	3215.09	873	9	2088	0.008352	427.836	156.318	1423.51	2027.7	0.944205	0.961686	0.95522	0.949234	0.942529	0.90613	0.900623	0.937261	0.913314	0.923851	0.918343	0.887692	0.904933	0.887452	0.896791	0.884339	0.853688	0.871169	0.898467	0.875718	1
874	1396	245	26	2	391.041	22.8298	624.526	43.2728	835.952	69.5587	1005.35	129.122	745.438	129.375	3030.42	627.308	7282.5	1706.72	12992.3	4777.12	874	8	1669	0.006676	432.982	102.886	1197.37	1245.84	0.941582	0.961654	0.953565	0.947873	0.941282	0.90713	0.898742	0.938586	0.911025	0.923607	0.919712	0.888256	0.909527	0.886759	0.902936	0.884362	0.853505	0.873277	0.899041	0.872978	1
878	969	201	21	2	461.317	28.6986	658.267	50.7401	861.581	70.086	1039.6	137.211	1222.9	226.408	3558.06	820.491	7963.64	1853.96	14397.2	5427.46	878	12	1193	0.004772	502.515	97.1575	1757.07	1410.36	0.946354	0.96228	0.955993	0.950545	0.940905	0.910729	0.902347	0.940067	0.911987	0.922464	0.924141	0.888097	0.9057	0.884325	0.901509	0.883068	0.857921	0.870914	0.903604	0.870914	1
880	0	850	186	22	0	0	488.028	33.129	686.366	57.3327	908.249	94.892	0	0	1449.93	292.741	4043.54	1012.59	9460.64	3555.7	880	14	1058	0.004232	531.635	101.651	2072.47	1625.25	0.948488	0.965028	0.958885	0.953214	0.943289	0.911626	0.905482	0.940926	0.916824	0.928166	0.927221	0.886578	0.905009	0.887996	0.898866	0.885633	0.859168	0.873346	0.903592	0.87051	1
880	31724	850	186	22	137.843	13.15	488.028	33.129	686.366	57.3327	908.249	94.892	33.6694	9.94941	1449.93	292.741	4043.54	1012.59	9460.64	3555.7	880	0	32782	0.131128	150.553	73.1031	99.4692	463.862	0.953282	0.957385	0.952016	0.947273	0.940364	0.921893	0.907068	0.947166	0.924806	0.932234	0.910576	0.901409	0.898466	0.887301	0.879248	0.873193	0.852083	0.881063	0.898908	0.858444	1
885	1572	616	148	22	366.582	19.0081	601.394	39.1851	805.243	59.8839	1033.05	104.378	613.373	95.9019	2702.97	525.606	6488.12	1441.3	13868.2	5047.5	885	9	2358	0.009432	461.675	150.172	1651.65	2077.12	0.950594	0.961408	0.958227	0.953138	0.946565	0.918151	0.905216	0.947201	0.92536	0.930662	0.914758	0.898219	0.901824	0.877226	0.887617	0.878499	0.858355	0.877439	0.904368	0.859839	1
886	1417	393	20	2	392.661	22.9573	615.273	44.1532	783.282	62.4442	1132.86	27.1135	754.76	133.214	2901.29	622.641	5990.2	1501.95	17724.3	1265.14	886	8	1832	0.007328	445.488	104.753	1290.91	1199.09	0.950873	0.96179	0.957969	0.951965	0.946234	0.917576	0.906386	0.947325	0.925764	0.933133	0.912664	0.897926	0.901747	0.880731	0.884279	0.878275	0.858079	0.875	0.904203	0.861627	1
890	997	340	16	2	498.445	28.1871	668.121	49.7704	834.406	75.0024	1197.8	23.5979	1537.97	259.635	3715.19	823.676	7272	2035.36	20924	1229.99	890	13	1355	0.00542	546.02	91.043	2180.6	1410.82	0.953506	0.961624	0.957934	0.950923	0.947232	0.919557	0.907749	0.946863	0.924354	0.933948	0.911439	0.897786	0.905904	0.884133	0.893358	0.882657	0.854982	0.874539	0.904428	0.8631	1
892	0	909	321	18	0	0	528.849	33.8297	699.884	55.9152	914.223	141.312	0	0	1840.38	354.441	4278.51	1018.81	10029.1	5308.18	892	15	1248	0.004992	578.399	95.5864	2585.6	1644.89	0.953526	0.961538	0.959135	0.951522	0.946715	0.920673	0.908654	0.947516	0.92508	0.933894	0.911859	0.896635	0.907853	0.889824	0.896234	0.88141	0.854167	0.874599	0.905449	0.861779	1
892	29594	909	321	18	137.269	13.4685	528.849	33.8297	699.884	55.9152	914.223	141.312	33.306	10.2056	1840.38	354.441	4278.51	1018.81	10029.1	5308.18	892	0	30842	0.123368	155.119	89.9963	136.583	602.088	0.947037	0.963005	0.953991	0.931798	0.944524	0.904222	0.907642	0.934181	0.921422	0.90688	0.917531	0.899196	0.905291	0.873549	0.858424	0.882984	0.844125	0.888983	0.871231	0.849086	1
897	1420	668	278	17	344.358	19.1151	629.415	39.7844	803.463	62.575	1042.51	168.617	509.447	85.241	3094.75	594.541	6456.01	1523.97	14937.7	8095.88	897	11	2383	0.009532	482.804	181.654	2030.81	2451.8	0.954679	0.96517	0.95405	0.940831	0.939992	0.912295	0.910827	0.941041	0.927612	0.91859	0.915862	0.900965	0.902224	0.881242	0.875367	0.884389	0.846412	0.889845	0.892992	0.851658	1
898	1287	417	45	0	382.561	23.1845	649.449	44.8433	811.223	71.4718	0	0	698.764	127.779	3406.13	714.863	6676.94	1767.27	0	0	898	9	1749	0.006996	457.222	130.93	1498.07	1497.47	0.955117	0.967696	0.951401	0.939966	0.93825	0.912521	0.913951	0.937965	0.927673	0.914237	0.91538	0.903659	0.903945	0.877073	0.870212	0.885935	0.840194	0.891366	0.893939	0.851915	1
902	855	358	40	0	464.05	27.8776	692.199	50.4224	851.896	74.9756	0	0	1243.75	224.879	4126.95	906.439	7726.5	2019.27	0	0	902	14	1253	0.005012	541.616	122.856	2274.47	1747.5	0.957702	0.970471	0.951317	0.944932	0.936153	0.9166	0.912211	0.938547	0.928571	0.909816	0.916201	0.898643	0.901038	0.884278	0.867518	0.888667	0.841181	0.889066	0.897047	0.84996	1
904	0	753	343	37	0	0	478.765	31.2029	706.996	57.5562	870.391	85.342	0	0	1367.91	270.233	4412.97	1075.61	8282.77	2392.17	904	16	1133	0.004532	560.648	126.337	2515.57	1907.12	0.957193	0.969991	0.95278	0.948367	0.937776	0.921889	0.911297	0.939541	0.930274	0.913504	0.920124	0.898058	0.90556	0.887908	0.869815	0.893645	0.841571	0.888791	0.900706	0.855252	1
904	26992	753	343	37	134.202	13.4787	478.765	31.2029	706.996	57.5562	870.391	85.342	31.1735	9.74333	1367.91	270.233	4412.97	1075.61	8282.77	2392.17	904	0	28125	0.1125	151.381	88.59	131.256	620.676	0.952942	0.950809	0.95584	0.950649	0.956053	0.914027	0.898827	0.920462	0.903751	0.907733	0.907716	0.880284	0.897351	0.886062	0.859431	0.895093	0.856356	0.860782	0.882827	0.875378	1
909	1133	545	292	31	342.466	19.7218	581.123	36.0727	809.107	66.6024	974.489	96.5256	501.486	87.2742	2437.16	458.001	6605.84	1636.97	11612.9	3377.8	909	12	2001	0.008004	485.354	185.545	2091.63	2543.94	0.949525	0.964518	0.956772	0.947776	0.946777	0.910545	0.908296	0.929785	0.914543	0.908546	0.911294	0.894803	0.901299	0.885557	0.864068	0.896302	0.850575	0.873313	0.889055	0.858321	1
910	1029	325	54	1	374.649	23.5527	596.491	42.822	819.35	61.389	754.166	0	657.027	124.851	2644.78	570.05	6835.46	1535.49	5248.41	0	910	9	1409	0.005636	443.131	123.757	1355.57	1441.55	0.9489	0.961675	0.959191	0.943222	0.948545	0.906317	0.905607	0.922995	0.91093	0.904897	0.913769	0.887509	0.900639	0.881831	0.860185	0.900639	0.856991	0.869411	0.883251	0.8577	1
914	711	265	45	1	460.246	29.1337	640.833	46.9967	861.221	75.8399	821.476	0	1215.02	233.171	3278.76	728.044	7982.03	2091.63	6775.23	0	914	14	1022	0.004088	525.08	113.473	2053.54	1678	0.954501	0.96135	0.956458	0.944227	0.949609	0.906067	0.906556	0.922211	0.911937	0.903131	0.915851	0.888943	0.898728	0.885519	0.857632	0.90362	0.848337	0.866928	0.886986	0.8591	1
916	0	633	242	44	0	0	477.291	32.8831	657.976	51.8548	879.342	80.5252	0	0	1357.4	284.45	3556.72	857.094	8512.28	2408.92	916	16	919	0.003676	544.12	116.762	2279.1	1844.5	0.956474	0.967356	0.959195	0.943961	0.953754	0.904244	0.912405	0.923286	0.912949	0.903156	0.916213	0.891186	0.896627	0.887378	0.861262	0.906964	0.854733	0.863439	0.884657	0.861262	1
916	25755	633	242	44	134.589	13.6641	477.291	32.8831	657.976	51.8548	879.342	80.5252	31.4638	9.93614	1357.4	284.45	3556.72	857.094	8512.28	2408.92	916	0	26674	0.106696	148.699	78.9253	108.902	534.197	0.961273	0.958536	0.963504	0.954413	0.945902	0.92129	0.901515	0.924739	0.909237	0.917167	0.918929	0.89233	0.89964	0.866949	0.887643	0.895722	0.859882	0.882432	0.905695	0.882826	1
921	1156	442	195	37	365.79	20.1358	590.78	38.8621	772.057	58.7475	990.956	93.7481	610.033	101.128	2563.67	507.956	5727.25	1353.45	12185.5	3627.75	921	11	1830	0.00732	476.062	163.47	1861.21	2320.75	0.963388	0.957923	0.963934	0.954918	0.950546	0.915574	0.910929	0.91776	0.911475	0.910929	0.91776	0.893989	0.889071	0.876776	0.873497	0.898634	0.855464	0.870492	0.896448	0.876503	1
922	1064	268	39	2	397.973	23.9582	606.701	45.2786	780.86	58.9434	928.882	10.3961	786.123	141.587	2785.68	621.706	5920.12	1274.19	9783.21	326.934	922	9	1373	0.005492	450.364	106.197	1335.36	1217.63	0.963219	0.957028	0.966133	0.955936	0.951202	0.920612	0.90823	0.912964	0.916242	0.914057	0.918427	0.900218	0.888929	0.872542	0.876548	0.89949	0.855062	0.870357	0.90386	0.883103	1
926	749	226	33	1	488.935	28.9086	650.028	50.4438	825.22	63.2071	916.902	0	1453.27	257.395	3427.6	796.49	6985.17	1510.15	9407.66	0	926	13	1009	0.004036	536.44	93.5785	2084.29	1343.25	0.968781	0.961348	0.968285	0.960357	0.950942	0.926165	0.907334	0.915758	0.921705	0.915263	0.923687	0.898414	0.888999	0.876611	0.8667	0.904856	0.858276	0.867195	0.900396	0.877602	1
928	0	670	209	33	0	0	514.684	33.6157	678.317	59.2455	854.777	60.367	0	0	1697.84	330.426	3911.29	1031.54	7738.65	1500.92	928	15	912	0.003648	564.489	98.0161	2423.67	1523.79	0.971491	0.965461	0.969298	0.963816	0.951754	0.926535	0.903509	0.921601	0.922149	0.916667	0.923246	0.899671	0.888706	0.879934	0.861842	0.901864	0.859101	0.868421	0.899671	0.875548	1
928	26127	670	209	33	134.563	13.5393	514.684	33.6157	678.317	59.2455	854.777	60.367	31.4272	9.80709	1697.84	330.426	3911.29	1031.54	7738.65	1500.92	928	0	27039	0.108156	149.064	80.7791	112.115	514.708	0.955379	0.959429	0.961352	0.943045	0.940956	0.915308	0.904841	0.93698	0.908761	0.92705	0.921373	0.894689	0.900717	0.866267	0.892452	0.882854	0.853249	0.876974	0.904971	0.863327	1
933	1106	507	184	32	341.476	18.8346	614.803	41.5888	779.387	63.565	966.562	71.5719	496.759	82.3574	2889.88	587.465	5905.37	1457.86	11189.5	2377.37	933	11	1829	0.007316	472.234	175.869	1891.33	2235.72	0.966102	0.9579	0.967195	0.949699	0.944505	0.917441	0.899945	0.92947	0.912521	0.923729	0.922089	0.890924	0.896118	0.866047	0.883543	0.896665	0.854292	0.874248	0.9076	0.870148	1
934	1007	298	41	2	363.794	22.595	627.46	48.4795	801.908	75.1343	973.351	2.05019	601.612	112.481	3083.97	721.705	6469.57	1817.92	11245.7	70.7488	934	9	1348	0.005392	436.312	132.559	1344.65	1500.22	0.966988	0.953264	0.968101	0.948813	0.94362	0.913576	0.898739	0.934718	0.910608	0.9273	0.925074	0.886869	0.900593	0.861276	0.890579	0.895772	0.856083	0.876855	0.91135	0.867582	1
938	662	254	36	2	442.397	28.0914	665.275	54.5775	848.057	83.4788	996.367	16.3552	1079.68	206.673	3681.37	920.109	7667.12	2268.6	12068.2	591.268	938	14	954	0.003816	518.207	126.238	2043.99	1792.46	0.966981	0.957023	0.968029	0.951258	0.944444	0.912474	0.899371	0.928197	0.912998	0.925052	0.925052	0.894654	0.903564	0.858491	0.889937	0.900419	0.86478	0.881027	0.90566	0.869497	1
940	0	580	237	36	0	0	460.212	31.8688	682.164	59.9526	869.464	97.9187	0	0	1217.48	251.274	3979.7	1087.43	8332.39	2819.85	940	16	853	0.003412	539.152	128.912	2285.22	1955.34	0.969519	0.95721	0.968933	0.953107	0.947831	0.912075	0.899766	0.929074	0.913247	0.924385	0.925557	0.896249	0.903869	0.859906	0.889801	0.903283	0.865182	0.885111	0.903283	0.866354	1
940	30122	580	237	36	133.33	13.4209	460.212	31.8688	682.164	59.9526	869.464	97.9187	30.5739	9.471	1217.48	251.274	3979.7	1087.43	8332.39	2819.85	940	0	30975	0.1239	144.506	71.0157	92.6631	491.437	0.956739	0.959968	0.951622	0.947732	0.940194	0.923374	0.909588	0.942228	0.917401	0.92431	0.915916	0.893979	0.905198	0.891897	0.887167	0.878418	0.858854	0.862389	0.912994	0.858144	1
945	1261	416	197	31	351.067	19.3383	565.534	36.7109	791.561	67.0335	990.256	105.121	539.585	89.0083	2249.25	433.562	6195.3	1620.6	12234.4	3785.62	945	10	1905	0.00762	453.854	165.467	1688.11	2324.6	0.95748	0.956693	0.959055	0.943307	0.949081	0.919685	0.908661	0.936745	0.908924	0.927297	0.919685	0.891339	0.902887	0.873491	0.886089	0.886614	0.862992	0.868241	0.908399	0.864567	1
946	1119	240	21	3	391.302	23.1652	585.847	41.8484	811.077	76.1885	994.395	67.2405	747.165	133.15	2505.99	538.855	6691.96	1823.5	12152.4	2534.8	946	8	1383	0.005532	432.745	95.6616	1167.39	1143.76	0.955893	0.956255	0.960231	0.941793	0.950108	0.924078	0.91034	0.936732	0.907448	0.92444	0.920101	0.896963	0.903109	0.876717	0.884309	0.881056	0.862979	0.86551	0.91034	0.863702	1
950	802	196	20	3	499.6	29.7593	638.016	44.7319	882.118	71.7148	1015.45	75.034	1550.27	277.984	3231.46	683.133	8543.83	1984.1	12971.2	2939.41	950	12	1021	0.004084	535.18	85.1888	2043.56	1376	0.955436	0.952987	0.963271	0.945152	0.94907	0.925073	0.915279	0.935357	0.905485	0.929481	0.919197	0.892262	0.901567	0.870225	0.889814	0.883448	0.865818	0.86288	0.909892	0.86288	1
952	0	702	187	22	0	0	526.791	34.323	664.947	47.4914	923.347	87.3135	0	0	1819.85	354.25	3658	779.428	9861.96	2781.6	952	15	911	0.003644	564.727	88.4951	2391.37	1528.74	0.96213	0.956641	0.964325	0.945115	0.951153	0.925357	0.917673	0.932492	0.901756	0.930845	0.919868	0.889682	0.903952	0.872119	0.888035	0.881998	0.866081	0.860593	0.90944	0.859495	1
952	30301	702	187	22	137.83	13.3254	526.791	34.323	664.947	47.4914	923.347	87.3135	33.6811	9.97042	1819.85	354.25	3658	779.428	9861.96	2781.6	952	0	31212	0.124848	150.29	74.5979	102.496	475.203	0.962867	0.956587	0.952134	0.944493	0.941849	0.90108	0.907359	0.927368	0.920207	0.91585	0.910643	0.891356	0.891885	0.892621	0.87657	0.876362	0.850698	0.866173	0.891804	0.856882	1
957	1530	524	151	17	383.878	19.4889	648.569	41.3486	787.079	53.0834	1044.84	98.7231	703.677	106.686	3385.2	650.685	6042.97	1204.26	14270	4155.64	957	9	2222	0.008888	478.755	151.133	1802.68	2042.47	0.961746	0.958146	0.957471	0.943969	0.94937	0.913591	0.912466	0.937669	0.913591	0.929568	0.912466	0.890414	0.894239	0.888614	0.877813	0.876463	0.858686	0.860711	0.899415	0.855086	1
958	1403	318	27	1	420.139	24.2635	665.628	45.6417	816.526	40.1601	904.308	0	923.483	159.627	3664.88	750.265	6701.87	985.982	9026.93	0	958	8	1749	0.006996	471.169	108.576	1515.76	1306.3	0.962264	0.955975	0.95283	0.941681	0.9494	0.914808	0.91195	0.937679	0.915666	0.926529	0.908519	0.891938	0.892796	0.889651	0.875643	0.879931	0.857919	0.863922	0.901658	0.853059	1
962	1010	267	25	1	512.698	30.2693	712.377	52.4684	857.146	55.9225	955.099	0	1674.56	297.462	4498.01	986.209	7790.64	1559.33	10627.3	0	962	12	1303	0.005212	560.563	98.1837	2377.33	1494.45	0.960476	0.961243	0.955104	0.942057	0.948196	0.917882	0.914812	0.938987	0.916347	0.926324	0.909823	0.896393	0.891788	0.890637	0.875288	0.883346	0.856869	0.864927	0.899463	0.853031	1
964	0	903	254	23	0	0	525.631	35.6632	725.961	56.7161	872.726	67.789	0	0	1809.88	370.171	4768.78	1117.45	8266.14	2030.52	964	15	1180	0.00472	575.518	101.259	2572.64	1602.89	0.962712	0.963983	0.955085	0.942797	0.951271	0.919492	0.914831	0.938983	0.920763	0.925847	0.912288	0.897458	0.894915	0.889407	0.875	0.886017	0.855932	0.864407	0.9	0.854237	1
964	30144	903	254	23	137.608	13.6001	525.631	35.6632	725.961	56.7161	872.726	67.789	33.5636	10.2578	1809.88	370.171	4768.78	1117.45	8266.14	2030.52	964	0	31324	0.125296	154.105	86.6952	129.213	574.977	0.964261	0.953598	0.957157	0.947357	0.950469	0.903508	0.903237	0.918848	0.928154	0.904658	0.908122	0.898081	0.880299	0.892351	0.869174	0.894314	0.852142	0.86073	0.88504	0.866492	1
969	1527	647	215	20	355.264	18.9121	634.604	42.9422	837.348	64.665	985.809	79.6543	558.756	89.0397	3176.93	646.849	7301.56	1708.6	11910.8	2986.73	969	10	2409	0.009636	478.549	175.923	1957.97	2337.28	0.962225	0.961187	0.959527	0.942715	0.951017	0.907015	0.911166	0.928394	0.923827	0.908261	0.908053	0.892071	0.887713	0.88792	0.871108	0.887713	0.856787	0.86758	0.895392	0.863636	1
970	1378	390	33	0	395.026	23.5919	648.581	45.0131	845.052	60.3881	0	0	768.737	137.713	3392.92	710.548	7485.36	1623.27	0	0	970	9	1801	0.007204	458.178	120.731	1460.06	1418.45	0.964187	0.963631	0.962243	0.944475	0.951416	0.907829	0.91005	0.92754	0.924486	0.906163	0.908384	0.893948	0.887285	0.889228	0.870072	0.890339	0.852027	0.866463	0.893393	0.862854	1
974	946	330	31	0	496.365	29.8247	697.868	50.0786	892.654	55.8692	0	0	1520.76	274.416	4226.76	914.678	8785.71	1674.76	0	0	974	13	1307	0.005228	556.641	108.141	2376.3	1643.47	0.963275	0.964805	0.96404	0.945295	0.954858	0.912012	0.905509	0.928845	0.928462	0.909334	0.913542	0.899005	0.882938	0.887146	0.866488	0.892119	0.853099	0.869931	0.89518	0.866106	1
976	0	838	303	30	0	0	523.956	35.6563	724.74	53.7977	915.574	66.4663	0	0	1792.87	368.743	4737.2	1081.2	9514.79	2113.93	976	15	1171	0.004684	585.942	110.861	2752.55	1834.13	0.96456	0.964987	0.966695	0.945346	0.955594	0.913749	0.906917	0.928266	0.929974	0.907344	0.914176	0.901793	0.883006	0.88813	0.872331	0.893254	0.856106	0.867208	0.89667	0.867635	1
976	27105	838	303	30	134.656	13.1893	523.956	35.6563	724.74	53.7977	915.574	66.4663	31.4423	9.52538	1792.87	368.743	4737.2	1081.2	9514.79	2113.93	976	0	28276	0.113104	153.345	93.5982	144.132	658.29	0.969426	0.953264	0.956536	0.946722	0.952486	0.902709	0.891215	0.927111	0.910401	0.910383	0.919985	0.887749	0.895176	0.874788	0.884779	0.903894	0.865115	0.883081	0.898023	0.873373	1
981	1107	628	261	27	342.316	18.69	624.722	42.1513	824.526	61.7312	1019.24	79.2455	500.325	82.0083	3031.1	611.814	6965.32	1578.77	13136.1	3033.8	981	12	2023	0.008092	501.231	192.191	2288.69	2622.52	0.969847	0.961938	0.959466	0.947355	0.953534	0.907563	0.89916	0.924617	0.924123	0.90608	0.916214	0.892239	0.890262	0.890262	0.871972	0.893969	0.858379	0.877904	0.898665	0.869254	1
982	1001	376	52	1	381.473	22.6533	643.143	47.1929	835.286	55.9995	1007.12	0	692.537	123.42	3314.3	739.461	7215.65	1418.8	12451.5	0	982	10	1430	0.00572	467.216	139.547	1627.32	1674.86	0.973077	0.960839	0.958042	0.95035	0.952098	0.905245	0.898951	0.923776	0.918881	0.909091	0.916783	0.891259	0.887762	0.888112	0.875874	0.886364	0.858042	0.882517	0.9	0.866434	1
986	694	326	49	1	478.496	28.4359	695.034	55.2433	883.221	67.9252	1104.47	0	1362.66	240.812	4190.29	1017.14	8560.31	1954.89	16402.4	0	986	14	1070	0.00428	563.588	128.755	2567.83	2023.67	0.973832	0.961215	0.957944	0.949533	0.957009	0.905607	0.905607	0.928505	0.915421	0.912617	0.923832	0.888318	0.88271	0.885047	0.873364	0.887383	0.859346	0.885047	0.899065	0.86028	1
988	0	625	308	48	0	0	489.394	32.7709	709.97	61.4935	896.392	84.9178	0	0	1461.54	290.578	4481.21	1207.43	9028.36	2565.31	988	16	981	0.003924	578.561	132.869	2779.85	2181.74	0.974516	0.964322	0.959225	0.949541	0.956167	0.905199	0.907238	0.930173	0.915902	0.913863	0.924567	0.884302	0.885831	0.888379	0.873089	0.88787	0.858818	0.884811	0.902141	0.863405	1
988	24213	625	308	48	133.593	14.1201	489.394	32.7709	709.97	61.4935	896.392	84.9178	30.8505	10.1021	1461.54	290.578	4481.21	1207.43	9028.36	2565.31	988	0	25194	0.100776	150.919	91.0406	137.891	684.279	0.966996	0.95491	0.959157	0.949809	0.950345	0.89565	0.906982	0.92784	0.900909	0.927046	0.92264	0.895412	0.891462	0.85048	0.873978	0.880686	0.863936	0.883147	0.884655	0.870505	1
993	1001	461	256	41	352.148	19.9739	596.392	37.9147	816.249	68.4586	1000.79	97.4971	544.858	92.4424	2634.73	496.513	6787.76	1752.88	12561.1	3526.1	993	12	1759	0.007036	498.823	191.788	2281.23	2823.79	0.974702	0.959352	0.958783	0.953951	0.957931	0.901364	0.905628	0.930927	0.902217	0.922115	0.930358	0.889426	0.886583	0.86498	0.87834	0.889426	0.859864	0.888857	0.897669	0.875213	1
994	913	276	44	2	378.913	23.7648	611.95	43.614	821.839	67.6088	1073.37	55.0532	679.573	128.566	2854	600.654	6920.14	1680.46	15179	2309.33	994	9	1235	0.00494	447.898	127.116	1411.33	1565.64	0.976518	0.954656	0.95668	0.949798	0.959919	0.89919	0.901215	0.925101	0.893117	0.921457	0.931984	0.890688	0.894332	0.855061	0.874494	0.891093	0.857085	0.892713	0.897571	0.882591	1
998	610	236	41	2	482.79	30.1447	661.313	47.8778	879.105	66.0186	1136.72	42.0764	1401.05	262.119	3600.11	778.137	8434.81	1872.04	17947.7	1977.15	998	14	889	0.003556	549.93	116.6	2346.44	1914.67	0.980877	0.953318	0.958943	0.951069	0.961192	0.901575	0.902137	0.928571	0.892576	0.917323	0.931946	0.885827	0.895388	0.85658	0.876828	0.887514	0.853768	0.892013	0.890326	0.88189	1
1000	0	533	227	43	0	0	505.176	34.7772	681.585	53.3086	915.584	90.1121	0	0	1608.17	333.3	3950.31	935.195	9644.23	3065.81	1000	16	803	0.003212	577.022	121.227	2700.6	2154.01	0.980697	0.952055	0.963885	0.955791	0.961395	0.90411	0.902242	0.929639	0.890411	0.912204	0.930262	0.889788	0.899128	0.852428	0.873599	0.887298	0.856164	0.890411	0.89726	0.881071	1
1000	31540	533	227	43	139.71	13.4839	505.176	34.7772	681.585	53.3086	915.584	90.1121	35.0701	10.4296	1608.17	333.3	3950.31	935.195	9644.23	3065.81	1000	0	32343	0.129372	150.567	71.9192	101.249	536.024	0.960471	0.957286	0.953514	0.944888	0.954751	0.908079	0.925332	0.926491	0.907708	0.931825	0.923987	0.885601	0.895155	0.863293	0.873156	0.873126	0.873357	0.866957	0.893145	0.867313	1
1005	1800	410	174	37	337.789	18.6596	603.666	42.1155	776.493	59.0749	1034.41	101.268	480.933	80.4017	2738.66	573.819	5825.3	1343.15	13888.1	4636.07	1005	9	2421	0.009684	424.992	163.042	1452.29	2288.74	0.963238	0.956629	0.958488	0.953945	0.959314	0.903552	0.923379	0.929781	0.907063	0.925857	0.921727	0.894672	0.890954	0.858736	0.872367	0.877736	0.870921	0.881867	0.895291	0.874432	1
1006	1612	242	23	1	370.462	22.8853	617.929	47.8202	772.374	55.3303	1151.16	0	635.075	118.074	2945.92	674.128	5721.01	1180.9	18561.8	0	1006	7	1878	0.007512	407.689	97.9293	1004.69	1061.61	0.961928	0.954739	0.95607	0.953142	0.959265	0.907082	0.929979	0.932109	0.910277	0.925186	0.919329	0.894569	0.893504	0.854633	0.871406	0.873269	0.878062	0.879659	0.896432	0.872204	1
1010	1079	199	22	1	461.571	27.1337	663.365	51.4918	813.19	50.367	1180.99	0	1223.43	214.866	3641.61	833.243	6646.65	1160.67	20035.9	0	1010	12	1301	0.005204	498.936	91.5427	1699.48	1266.67	0.96618	0.953113	0.960415	0.95465	0.959646	0.909685	0.929285	0.934281	0.913912	0.919293	0.920446	0.895849	0.890469	0.85588	0.872022	0.873559	0.875096	0.88163	0.897771	0.870484	1
1012	0	963	185	21	0	0	486.971	32.0489	690.957	56.4933	871.144	107.203	0	0	1439.38	281.547	4120.93	993.9	8470.45	4037.99	1012	14	1169	0.004676	526.154	96.2221	1990.06	1495.77	0.967066	0.953807	0.961506	0.958939	0.960222	0.909324	0.93071	0.934987	0.917023	0.920017	0.9213	0.89692	0.887938	0.854149	0.870402	0.875535	0.873824	0.884089	0.898631	0.873396	1
1012	32253	963	185	21	139.468	13.3834	486.971	32.0489	690.957	56.4933	871.144	107.203	34.8783	10.3071	1439.38	281.547	4120.93	993.9	8470.45	4037.99	1012	0	33422	0.133688	152.993	74.4561	103.265	455.399	0.948761	0.958605	0.956376	0.930944	0.952711	0.920561	0.910807	0.920726	0.91721	0.906648	0.915639	0.890865	0.896984	0.877087	0.870101	0.882667	0.877805	0.865119	0.89281	0.861109	1
1017	1651	695	157	20	361.02	20.0667	596.148	37.6541	807.719	56.9573	980.294	112.934	586.687	98.455	2631.2	498.083	6537.32	1383.88	11976.7	5199.96	1017	10	2523	0.010092	458.496	148.801	1610.46	1934.79	0.957987	0.959572	0.958779	0.940349	0.95541	0.91518	0.921324	0.926675	0.913991	0.91201	0.920927	0.889021	0.895759	0.871383	0.873563	0.884859	0.876734	0.87396	0.891201	0.862465	1
1018	1508	400	23	2	382.939	24.2244	608.046	42.1243	800.871	62.3415	1004.63	0	701.506	133.522	2797.77	577.9	6392.29	1445.59	12359.8	0	1018	8	1933	0.007732	435.137	105.407	1215.07	1131.12	0.956803	0.9612	0.959907	0.938955	0.95551	0.915675	0.922918	0.92447	0.913606	0.910502	0.919814	0.890326	0.899121	0.871702	0.876358	0.881273	0.871961	0.870926	0.888515	0.861097	1
1022	1038	325	22	2	478.807	29.9147	655.093	46.2875	851.49	76.5557	1060.79	7.47304	1366.81	254.617	3497.39	740.26	7722.65	2054.97	14542.5	305.958	1022	13	1387	0.005548	526.864	94.4911	1985.85	1347.43	0.956381	0.961428	0.956741	0.940159	0.960346	0.917808	0.928623	0.928623	0.91168	0.914564	0.920692	0.89005	0.903749	0.874549	0.873107	0.881038	0.87491	0.875631	0.893655	0.856525	1
1024	0	922	303	24	0	0	500.397	33.9249	677.349	53.5897	893.309	93.8518	0	0	1562.44	315.667	3878.82	919.397	8991.45	2883.34	1024	15	1249	0.004996	550.875	98.6412	2267.13	1517.88	0.959568	0.961169	0.959568	0.941954	0.960769	0.916733	0.929944	0.927942	0.913931	0.918335	0.921537	0.885909	0.904323	0.8747	0.873098	0.878303	0.877902	0.872298	0.895116	0.853883	1
1024	29989	922	303	24	137.161	13.9232	500.397	33.9249	677.349	53.5897	893.309	93.8518	33.2917	10.4642	1562.44	315.667	3878.82	919.397	8991.45	2883.34	1024	0	31238	0.124952	153.702	84.5283	122.608	532.696	0.955471	0.956431	0.954014	0.938392	0.94918	0.904939	0.910846	0.931286	0.914815	0.916624	0.916688	0.889798	0.876112	0.87624	0.871583	0.883683	0.861051	0.875984	0.893927	0.85889	1
1029	1482	680	250	24	357.288	19.3963	607.738	40.2221	788.612	63.0077	1002.73	108.19	568.511	92.7665	2790.06	548.389	6112.03	1487.99	12716.6	4107.8	1029	11	2436	0.009744	477.824	165.471	1877.25	2180.66	0.961617	0.960386	0.958333	0.939039	0.950739	0.914819	0.909688	0.926108	0.913998	0.908251	0.92303	0.889573	0.889778	0.875	0.870074	0.884852	0.860632	0.869253	0.891626	0.857759	1
1030	1333	414	38	0	390.951	23.8445	624.044	46.1284	798.933	59.9555	0	0	745.628	136.162	3029.37	668.925	6340.11	1454.54	0	0	1030	9	1785	0.00714	453.698	114.901	1394.4	1271.89	0.963585	0.959384	0.959664	0.938655	0.947059	0.912325	0.909804	0.92521	0.915966	0.907843	0.92381	0.891036	0.887675	0.878992	0.871709	0.888515	0.861625	0.865546	0.893277	0.859664	1
1034	906	348	34	0	455.212	28.824	655.154	50.866	835.577	65.7794	0	0	1175.72	223.94	3508.81	808.412	7261.23	1755.06	0	0	1034	13	1288	0.005152	519.274	109.151	1966.73	1454.57	0.967003	0.960404	0.963121	0.939829	0.947981	0.91382	0.913432	0.930512	0.918866	0.911102	0.925078	0.889363	0.888975	0.882376	0.868401	0.888199	0.855978	0.868401	0.892081	0.85986	1
1036	0	809	328	34	0	0	470.807	34.2072	671.092	53.7196	858.48	67.6343	0	0	1305.03	285.096	3774.25	900.094	7871.6	1875.18	1036	16	1171	0.004684	538.164	113.192	2187.33	1602.03	0.966268	0.962852	0.965414	0.943211	0.946627	0.913749	0.918019	0.929974	0.921008	0.913322	0.92357	0.8924	0.889838	0.885141	0.870196	0.890265	0.856533	0.8655	0.893681	0.858241	1
1036	27279	809	328	34	131.793	13.2685	470.807	34.2072	671.092	53.7196	858.48	67.6343	29.5341	9.17793	1305.03	285.096	3774.25	900.094	7871.6	1875.18	1036	0	28450	0.1138	148.519	84.9319	118.349	538.027	0.968436	0.957627	0.953866	0.936169	0.95065	0.896731	0.893866	0.923093	0.889402	0.925079	0.923392	0.88949	0.883199	0.880492	0.862953	0.86594	0.844956	0.878401	0.88696	0.859701	1
1041	1076	576	273	33	333.022	18.5009	567.965	40.7177	770.369	61.4361	952.663	73.58	460.978	76.8779	2284.71	497.482	5698.49	1367.57	10733.5	2461.09	1041	12	1958	0.007832	473.559	175.843	1900.87	2224.25	0.973953	0.959397	0.96144	0.939734	0.951481	0.906793	0.917263	0.924157	0.900664	0.914964	0.928498	0.894535	0.881512	0.886364	0.86619	0.885087	0.846527	0.871042	0.895812	0.847804	1
1042	966	338	35	0	366.887	21.3121	583.607	43.9463	777.847	59.5322	0	0	616.127	106.807	2481.74	568.572	5856.12	1323.84	0	0	1042	9	1339	0.005356	432.335	113.555	1224.03	1167.21	0.977969	0.959298	0.960792	0.93764	0.95295	0.908887	0.912995	0.921957	0.899178	0.918223	0.926064	0.89283	0.877894	0.883122	0.868932	0.885736	0.841673	0.868559	0.900299	0.849515	1
1046	634	276	31	0	464.856	26.6819	631.52	48.6473	815.857	74.2251	0	0	1249	212.801	3143.77	739.058	6802.3	1877.09	0	0	1046	14	941	0.003764	525.302	99.5357	1987.69	1352.81	0.977683	0.96068	0.965462	0.939426	0.950053	0.913921	0.917109	0.922954	0.902763	0.916047	0.931456	0.894793	0.882572	0.879384	0.867163	0.891073	0.839001	0.867694	0.899044	0.849628	1
1048	0	561	257	30	0	0	475.96	29.8356	641.51	54.033	830.32	77.4667	0	0	1342.79	251.557	3305.56	834.569	7178.79	2061.85	1048	16	848	0.003392	538.669	102.48	2144.1	1460.72	0.980542	0.961085	0.96875	0.942217	0.954009	0.913325	0.92158	0.92217	0.903302	0.917453	0.929835	0.899764	0.887382	0.880307	0.868514	0.89092	0.838443	0.866745	0.900354	0.850236	1
1048	29162	561	257	30	131.03	13.5609	475.96	29.8356	641.51	54.033	830.32	77.4667	29.0758	9.30806	1342.79	251.557	3305.56	834.569	7178.79	2061.85	1048	0	30010	0.12004	142.548	70.9808	88.8405	428.029	0.964712	0.953765	0.946984	0.934289	0.948817	0.902982	0.900333	0.928041	0.896784	0.906548	0.927374	0.886388	0.892019	0.858614	0.855065	0.882473	0.862662	0.876391	0.882889	0.855315	1
1053	1150	412	218	26	337.808	18.513	576.562	37.3377	748.39	57.5269	943.089	79.6292	480.93	79.0306	2382.76	462.016	5219.33	1195.22	10451.8	2689.49	1053	11	1806	0.007224	450.549	164.145	1630.3	1993.69	0.971484	0.961794	0.957087	0.937708	0.951274	0.909468	0.905039	0.924972	0.895072	0.914729	0.928018	0.892303	0.885659	0.871816	0.860465	0.88206	0.84773	0.872924	0.89175	0.856035	1
1054	1034	238	36	0	367.514	22.1158	590.925	45.0859	737.871	56.1386	0	0	619.734	111.847	2576.91	594.1	5001.52	1134.16	0	0	1054	8	1308	0.005232	418.358	105.429	1096.46	1052.47	0.969037	0.961391	0.954893	0.93578	0.949541	0.909404	0.899465	0.926223	0.891055	0.916667	0.926606	0.887997	0.881498	0.867737	0.85818	0.881116	0.850917	0.873853	0.89526	0.856269	1
1058	676	194	32	0	447.877	26.2643	633.281	53.303	776.844	61.6735	0	0	1118.17	197.905	3180.44	803.266	5841.69	1388.73	0	0	1058	13	902	0.003608	499.424	99.1888	1729.29	1252.73	0.968958	0.965632	0.9551	0.936253	0.95122	0.905211	0.902993	0.926829	0.894124	0.918514	0.927384	0.883038	0.891353	0.865299	0.858647	0.886364	0.843681	0.868071	0.904102	0.855322	1
1060	0	604	184	30	0	0	459.719	30.6303	647.457	55.9754	790.904	64.799	0	0	1212.41	244.864	3401.63	880.141	6171.08	1538.39	1060	15	818	0.003272	514.095	102.691	1886.71	1352.95	0.970049	0.96577	0.957213	0.94132	0.954156	0.908924	0.901589	0.93154	0.895477	0.921149	0.926039	0.887531	0.887531	0.868582	0.861247	0.885086	0.844743	0.872249	0.9022	0.855746	1
1060	28694	604	184	30	134.908	13.2061	459.719	30.6303	647.457	55.9754	790.904	64.799	31.617	9.5571	1212.41	244.864	3401.63	880.141	6171.08	1538.39	1060	0	29512	0.118048	145.418	65.8536	83.0356	378.903	0.960592	0.961033	0.951596	0.941634	0.950071	0.909325	0.917034	0.926488	0.906885	0.909647	0.925335	0.895907	0.880371	0.842928	0.860023	0.879744	0.878117	0.881641	0.87827	0.860057	1
1065	1288	436	151	23	358.652	19.7036	568.394	38.1912	758.398	61.9897	889.169	82.5021	575.13	94.3742	2285.55	461.753	5443.13	1335.42	8804.24	2478.84	1065	10	1898	0.007592	445.065	140.53	1455.05	1695.6	0.963646	0.962592	0.953635	0.940991	0.948894	0.909642	0.917281	0.927819	0.909378	0.909642	0.930717	0.898051	0.881718	0.846154	0.853003	0.8804	0.878293	0.876185	0.891992	0.856955	1
1066	1167	248	31	0	403.617	23.8934	586.875	43.3384	778.796	63.7989	0	0	819.606	145.302	2521.72	560.181	5890.92	1382.23	0	0	1066	8	1446	0.005784	443.09	89.9415	1220.25	999.776	0.960581	0.960927	0.952628	0.940526	0.945367	0.908714	0.915629	0.927732	0.909405	0.906639	0.930152	0.902835	0.878976	0.843707	0.85166	0.88036	0.883472	0.874481	0.885201	0.859267	1
1070	824	204	29	0	482.311	28.3648	626.098	47.9241	818.094	57.7112	0	0	1395.07	244.175	3062.72	696.816	6789.99	1378.86	0	0	1070	12	1057	0.004228	519.274	82.9409	1864.94	1143.18	0.960738	0.968307	0.951277	0.938032	0.941343	0.907758	0.92053	0.929991	0.907758	0.902554	0.934721	0.902081	0.881268	0.844844	0.842952	0.878903	0.88789	0.869442	0.888836	0.858562	1
1072	0	742	192	29	0	0	503.047	32.9933	648.506	52.5429	842.154	59.6595	0	0	1585.9	309.617	3409.15	829.136	7402.63	1411.48	1072	15	963	0.003852	542.261	87.4078	2124.58	1289.35	0.962098	0.969367	0.951713	0.938733	0.941329	0.90758	0.915369	0.931464	0.906023	0.904984	0.937175	0.90135	0.884216	0.846314	0.844237	0.876428	0.886812	0.874351	0.88785	0.856179	1
1072	27986	742	192	29	133.33	13.9075	503.047	32.9933	648.506	52.5429	842.154	59.6595	30.6434	9.91753	1585.9	309.617	3409.15	829.136	7402.63	1411.48	1072	0	28949	0.115796	146.933	76.2816	100.299	443.169	0.959964	0.95879	0.957408	0.946475	0.947373	0.910083	0.923642	0.920705	0.898563	0.909012	0.931656	0.888994	0.885177	0.872085	0.866507	0.879581	0.882621	0.873087	0.881965	0.858303	1
1077	1203	526	156	27	322.871	18.5294	597.799	39.4611	743.845	58.2068	937.956	68.0812	420.523	72.3109	2655.96	527.295	5128.88	1214.96	10219.8	1993.69	1077	10	1912	0.007648	441.538	165.832	1558.04	1871.34	0.960774	0.962082	0.955805	0.949791	0.946914	0.916579	0.924948	0.925209	0.90978	0.916841	0.938546	0.902981	0.878923	0.857741	0.859833	0.875523	0.880492	0.873169	0.879184	0.859571	1
1078	1086	297	30	2	347.369	22.1483	609.857	44.4196	749.396	52.0953	973.905	12.4725	524.386	100.525	2826.97	615.874	5224.72	1118.45	11270.1	430.917	1078	9	1415	0.00566	411.872	123.008	1122.53	1225.08	0.959364	0.962544	0.957951	0.953004	0.948763	0.919788	0.927562	0.922968	0.911307	0.918375	0.937809	0.902827	0.877385	0.859011	0.858304	0.873852	0.887986	0.871731	0.875972	0.865371	1
1082	686	244	25	2	442.802	27.2176	656.129	48.993	785.938	55.9309	1020.89	12.738	1081.85	201.375	3520.22	799.08	6026.6	1292.97	12973.1	483.281	1082	13	957	0.003828	507.365	111.508	1857.57	1443.76	0.960293	0.964472	0.958725	0.957158	0.953501	0.933647	0.925287	0.928945	0.914316	0.913271	0.939394	0.902821	0.873563	0.850575	0.857367	0.868339	0.88767	0.878265	0.871473	0.865726	1
1084	0	589	222	26	0	0	460.862	32.186	672.724	54.4411	827.905	74.3723	0	0	1222.99	257.601	3803.55	925.148	7106.4	2082.79	1084	15	837	0.003348	528.457	114.926	2090.2	1580.48	0.961768	0.965352	0.958781	0.960573	0.956989	0.934886	0.924134	0.92951	0.912186	0.915771	0.94086	0.907407	0.872162	0.856631	0.853644	0.867384	0.88411	0.882318	0.876344	0.868578	1
1084	31897	589	222	26	138.192	13.2466	460.862	32.186	672.724	54.4411	827.905	74.3723	33.9325	10.0446	1222.99	257.601	3803.55	925.148	7106.4	2082.79	1084	0	32734	0.130936	148.171	65.6015	86.5107	411.484	0.973162	0.960408	0.952129	0.944034	0.949746	0.907466	0.922191	0.921412	0.903342	0.90128	0.931386	0.894055	0.880873	0.874122	0.870059	0.895079	0.861352	0.871831	0.881591	0.860756	1
1089	1615	420	189	23	364.68	19.1826	572.027	38.6734	787.427	59.1463	945.289	89.6492	604.054	95.7445	2329.9	476.35	6071.01	1377.19	10586.2	3180.2	1089	9	2247	0.008988	444.938	144.907	1488.66	1902.66	0.966845	0.956831	0.954829	0.951046	0.953494	0.917223	0.930797	0.921006	0.903427	0.90899	0.934802	0.896974	0.880952	0.863373	0.866266	0.887628	0.87806	0.876725	0.885625	0.856475	1
1090	1480	240	41	0	392.393	23.6199	585.742	43.5222	813.395	64.6714	0	0	753.668	136.285	2507.51	552.958	6702.26	1612.86	0	0	1090	8	1761	0.007044	428.546	93.4819	1131.19	1103.81	0.969336	0.959114	0.954571	0.951164	0.952584	0.914253	0.931573	0.920784	0.904316	0.907439	0.933277	0.893526	0.881601	0.869392	0.867689	0.890971	0.877058	0.875923	0.885292	0.856048	1
1094	1016	206	38	0	499.298	28.7639	636.325	48.6852	871.621	74.8989	0	0	1546.4	266.407	3214.43	726.924	8265.39	2152.51	0	0	1094	12	1260	0.00504	532.929	85.693	2021.75	1368.87	0.969841	0.961905	0.957143	0.955159	0.952778	0.919841	0.929365	0.927778	0.909921	0.909524	0.940873	0.895635	0.884524	0.86746	0.868254	0.88373	0.882143	0.870635	0.886905	0.859524	1
1096	0	924	196	37	0	0	520.203	33.5131	658.962	54.0728	891.871	81.8087	0	0	1752.23	337.692	3577.48	873.365	8879.42	2472.18	1096	14	1157	0.004628	555.595	89.6266	2289.35	1521.86	0.971046	0.962403	0.95592	0.956353	0.95376	0.918323	0.926102	0.928695	0.912273	0.913137	0.939931	0.899741	0.884183	0.872083	0.865169	0.882022	0.882022	0.870787	0.887208	0.860415	1
1096	28577	924	196	37	133.412	13.1559	520.203	33.5131	658.962	54.0728	891.871	81.8087	30.5956	9.37877	1752.23	337.692	3577.48	873.365	8879.42	2472.18	1096	0	29734	0.118936	149.84	84.5257	118.488	530.102	0.966301	0.961778	0.95342	0.94328	0.959878	0.924026	0.925271	0.922631	0.911045	0.914879	0.927642	0.879448	0.883954	0.855553	0.860143	0.881129	0.842672	0.87896	0.906033	0.851281	1
1101	1272	703	151	33	336.268	18.4043	618.959	40.1371	758.243	63.1279	993.497	81.5063	474.411	78.3635	2945.43	575.769	5442.58	1317.24	12194.5	2984.52	1101	11	2159	0.008636	467.875	169.886	1805.62	2100.23	0.971051	0.965956	0.954609	0.948124	0.950672	0.920797	0.927976	0.928902	0.914544	0.910375	0.936776	0.89208	0.8805	0.867763	0.867763	0.881427	0.85572	0.8805	0.897175	0.854562	1
1102	1164	420	21	2	373.917	22.5736	636.419	45.4066	783.256	67.7922	1036.39	14.1214	652.61	119.219	3209.09	694.629	6005.74	1495.4	13571.5	552.054	1102	9	1607	0.006428	448.697	126.97	1406.79	1373.87	0.970131	0.965775	0.956752	0.945862	0.952707	0.922526	0.930305	0.929994	0.913503	0.906658	0.934039	0.891413	0.878034	0.859988	0.865588	0.88519	0.850031	0.883945	0.901369	0.851898	1
1106	785	376	19	2	453.56	26.7822	674.58	50.4451	817.892	73.3932	1029.19	21.3379	1161.22	205.715	3824.36	866.742	6845.28	1764.3	13301.1	822.749	1106	14	1182	0.004728	530.698	116.862	2120.29	1556.68	0.972504	0.965736	0.95643	0.947124	0.95643	0.925973	0.935279	0.929357	0.910321	0.907783	0.937394	0.88198	0.874788	0.868443	0.865482	0.889594	0.847293	0.884518	0.905668	0.855753	1
1108	0	668	347	21	0	0	471.429	32.6721	693.133	56.1159	851.573	98.6471	0	0	1308.34	271.93	4158.97	1023.03	7845.22	2708.55	1108	16	1036	0.004144	553.392	120.892	2395.64	1718.32	0.974903	0.968629	0.955598	0.947876	0.958977	0.929054	0.936293	0.928089	0.915541	0.909266	0.935328	0.88417	0.876448	0.867761	0.870174	0.887548	0.852317	0.882722	0.903475	0.857143	1
1108	25829	668	347	21	140.49	13.4992	471.429	32.6721	693.133	56.1159	851.573	98.6471	35.6527	10.6455	1308.34	271.93	4158.97	1023.03	7845.22	2708.55	1108	0	26865	0.10746	156.413	84.0227	126.661	566.1	0.963875	0.962721	0.950326	0.940331	0.938787	0.914256	0.908264	0.914945	0.907612	0.899684	0.926484	0.879248	0.88057	0.865978	0.851982	0.874279	0.842825	0.880756	0.884068	0.855835	1
1113	1411	479	301	21	343.137	19.241	570.393	38.1806	793.194	63.582	953.616	102.924	504.165	85.0351	2309.5	469.353	6219.62	1528.02	10951	3726.77	1113	11	2212	0.008848	459.386	173.126	1772.02	2254.21	0.967902	0.969259	0.953888	0.946429	0.952532	0.919756	0.922468	0.923373	0.914557	0.904159	0.921112	0.879973	0.884268	0.86302	0.854656	0.880651	0.847197	0.87387	0.889241	0.859177	1
1114	1263	264	43	1	378.952	24.0226	584.411	41.8898	822.894	72.5208	911.795	0	679.964	130.389	2488.1	543.208	6970.56	1935.52	9252	0	1114	8	1571	0.006284	425.969	106.588	1161.45	1270.14	0.964354	0.970401	0.952578	0.946213	0.951941	0.919478	0.920751	0.919796	0.914067	0.900064	0.921706	0.876194	0.885423	0.859325	0.855506	0.876512	0.846276	0.875557	0.88606	0.855824	1
1118	838	212	40	1	470.507	29.5501	631.559	46.8108	863.431	86.283	959.712	0	1297.47	246.325	3140.29	710.495	8100.61	2556.81	10781.4	0	1118	13	1091	0.004364	516.657	100.795	1913.69	1563.29	0.965628	0.969294	0.955545	0.946838	0.95692	0.917965	0.924381	0.92209	0.912924	0.903758	0.919798	0.872594	0.879468	0.860678	0.855637	0.878093	0.846013	0.878093	0.890926	0.85472	1
1120	0	734	203	41	0	0	493.807	32.8486	657.172	51.7793	896.555	96.3234	0	0	1501.07	300.462	3543.66	851.828	9108.48	3151.82	1120	15	978	0.003912	544.6	107.308	2243.96	1837.14	0.969836	0.970859	0.955521	0.945297	0.960123	0.918712	0.932515	0.92229	0.911043	0.905419	0.919223	0.874744	0.878323	0.863497	0.854294	0.880879	0.843047	0.877812	0.888037	0.851227	1
1120	26525	734	203	41	131.908	13.3119	493.807	32.8486	657.172	51.7793	896.555	96.3234	29.6166	9.281	1501.07	300.462	3543.66	851.828	9108.48	3151.82	1120	0	27503	0.110012	146.583	80.1335	108.358	536.9	0.959877	0.95066	0.951296	0.93977	0.946551	0.920191	0.912373	0.924881	0.902792	0.892739	0.925954	0.897375	0.878795	0.848944	0.856797	0.860979	0.871141	0.881795	0.889994	0.856761	1
1125	1064	559	170	34	344.659	18.7424	597.786	40.2739	763.679	58.3884	1009.43	104.205	510.593	83.5415	2657.19	538.867	5544.42	1308.48	12941.4	4170.05	1125	11	1827	0.007308	473.468	169.688	1867.1	2319.27	0.962781	0.960044	0.953476	0.93815	0.946907	0.913793	0.922824	0.918719	0.904488	0.897099	0.924193	0.881773	0.881226	0.858511	0.856869	0.864532	0.857964	0.88451	0.882047	0.848385	1
1126	933	340	30	2	363.713	22.4147	606.459	43.6769	774.304	66.3806	1020.93	111.235	601.097	111.014	2779.55	613.48	5802.66	1490.9	13425	4236.67	1126	9	1305	0.00522	437.403	124.242	1307.89	1340.28	0.961686	0.958238	0.953257	0.94023	0.944828	0.910345	0.919157	0.918008	0.900383	0.893487	0.92069	0.885824	0.885057	0.856705	0.858238	0.863218	0.865517	0.885441	0.881226	0.844828	1
1130	597	294	29	2	442.486	27.7135	645.9	48.9984	815.218	71.5763	1037.93	44.388	1079.99	204.536	3360.42	767.297	6775.43	1825.14	13698.1	1741.33	1130	14	922	0.003688	520.364	117.031	2013.67	1574.27	0.966377	0.95987	0.958243	0.945228	0.950108	0.905098	0.921909	0.921367	0.902386	0.893709	0.922451	0.881779	0.887744	0.852495	0.854121	0.869306	0.866594	0.881236	0.881779	0.846529	1
1132	0	517	273	29	0	0	469.617	31.0746	668.232	51.4461	857.934	96.8919	0	0	1291.85	260.566	3721.43	862.791	8012.45	2859.57	1132	16	819	0.003276	549.572	117.983	2339.68	1746.29	0.96398	0.957265	0.958486	0.944444	0.949328	0.907204	0.925519	0.923077	0.905372	0.894383	0.920024	0.879731	0.888889	0.85409	0.855922	0.873016	0.863248	0.8779	0.884005	0.847375	1
1132	29415	517	273	29	135.209	13.314	469.617	31.0746	668.232	51.4461	857.934	96.8919	31.8403	9.73238	1291.85	260.566	3721.43	862.791	8012.45	2859.57	1132	0	30234	0.120936	146.434	71.2361	94.3568	472.302	0.965238	0.953612	0.948584	0.947344	0.950552	0.920867	0.92052	0.919544	0.919445	0.907687	0.929831	0.890669	0.879837	0.866524	0.848995	0.863829	0.880747	0.860257	0.885113	0.858454	1
1137	1259	347	222	29	347.467	19.3766	571.855	37.8658	774.178	58.4117	968.321	95.9326	523.36	88.1959	2326.45	462.615	5771.38	1293.54	11403.1	3572.77	1137	10	1857	0.007428	450.104	166.539	1657.58	2215.12	0.969844	0.950727	0.954227	0.941303	0.94965	0.917609	0.924879	0.927571	0.907916	0.900108	0.92461	0.894453	0.882068	0.857835	0.856489	0.862143	0.880183	0.878298	0.88476	0.854873	1
1138	1140	193	36	0	385.655	22.8276	588.694	43.6255	791.756	56.3479	0	0	715.416	127.274	2545.74	581.462	6161.28	1346.98	0	0	1138	8	1369	0.005476	424.958	96.8998	1116.66	1095.47	0.969321	0.952885	0.953981	0.940833	0.949598	0.918554	0.923667	0.929145	0.906866	0.902484	0.929876	0.901023	0.882031	0.863769	0.856465	0.856099	0.883492	0.8729	0.884953	0.857195	1
1142	799	158	32	0	460.819	28.6416	623.545	47.407	824.006	68.4923	0	0	1219	228.552	3025.26	700.067	6980.01	1799.94	0	0	1142	12	989	0.003956	498.567	90.8124	1693.96	1262.86	0.968655	0.955005	0.952477	0.937816	0.946411	0.922649	0.931749	0.935288	0.906977	0.897877	0.930233	0.90091	0.882204	0.861982	0.853387	0.85541	0.883215	0.868554	0.888777	0.858948	1
1144	0	699	149	31	0	0	483.116	32.5581	640.915	53.8854	842.343	72.9015	0	0	1406.55	284.348	3296.79	855.165	7467.7	2028.74	1144	14	879	0.003516	522.534	93.4921	1940.73	1396.2	0.968714	0.9562	0.953356	0.94198	0.948237	0.923208	0.934585	0.936291	0.907281	0.896473	0.926052	0.900455	0.882253	0.867463	0.852673	0.853242	0.885097	0.877702	0.889078	0.857224	1
1144	32771	699	149	31	137.116	13.2572	483.116	32.5581	640.915	53.8854	842.343	72.9015	33.1666	9.97334	1406.55	284.348	3296.79	855.165	7467.7	2028.74	1144	0	33650	0.1346	147.184	64.6409	82.9956	378.929	0.966137	0.957949	0.949079	0.94789	0.951204	0.920223	0.935126	0.925661	0.900728	0.908158	0.925527	0.894324	0.869554	0.86364	0.850579	0.875364	0.872734	0.868247	0.893314	0.86312	1
1149	1663	526	121	26	341.421	18.3976	582.256	39.2027	738.152	58.3492	945.454	79.2742	496.323	80.8868	2456.16	493.808	5014.78	1213.95	10525.8	2642.85	1149	9	2336	0.009344	422.923	139.516	1283.3	1623.67	0.969606	0.956978	0.951841	0.949486	0.944991	0.923159	0.935788	0.921875	0.90839	0.900471	0.926584	0.892551	0.872646	0.866866	0.861087	0.863228	0.872217	0.872003	0.888913	0.857021	1
1150	1503	308	23	4	369.291	21.9772	595.718	42.87	746.976	74.3613	929.932	57.3263	628.589	112.593	2634.69	565.245	5254.23	1658.94	9923.03	1798.59	1150	8	1838	0.007352	413.181	99.5659	1042.87	1031.45	0.972252	0.958107	0.95049	0.953482	0.943961	0.926823	0.936072	0.92247	0.909956	0.902067	0.92519	0.892002	0.870511	0.871872	0.861806	0.864255	0.867519	0.868607	0.886561	0.857998	1
1154	992	266	21	4	432.608	26.9989	627.685	48.4824	784.187	81.0719	967.061	71.1764	1009.46	189.626	3087.18	717.55	6088.84	1973.78	11204.4	2323.6	1154	12	1283	0.005132	480.473	98.4216	1555.15	1248.49	0.971551	0.957521	0.949727	0.955963	0.943882	0.925955	0.937646	0.924396	0.910756	0.90491	0.926734	0.89127	0.871785	0.873344	0.863991	0.863601	0.874123	0.870226	0.880748	0.859314	1
1156	0	865	237	25	0	0	453.867	30.7213	652.396	54.3375	823.914	97.4853	0	0	1167.33	237.044	3474.57	875.407	7126.65	2647.1	1156	15	1127	0.004508	503.825	101.913	1784.72	1373.24	0.971606	0.95874	0.950754	0.957409	0.944987	0.929459	0.939219	0.925022	0.913487	0.904614	0.925466	0.888199	0.870453	0.874889	0.864241	0.860692	0.878438	0.867347	0.878438	0.860692	1
1156	28105	865	237	25	136.682	13.3104	453.867	30.7213	652.396	54.3375	823.914	97.4853	32.8681	9.96793	1167.33	237.044	3474.57	875.407	7126.65	2647.1	1156	0	29232	0.116928	150.837	74.6137	100.409	431.925	0.96627	0.962763	0.954365	0.940374	0.955477	0.915914	0.944239	0.923731	0.912733	0.910099	0.937586	0.867902	0.860341	0.860495	0.85314	0.881619	0.858888	0.882543	0.888735	0.862035	1
1161	1405	603	197	22	335.459	18.8255	550.152	36.3213	756.999	58.9363	934.741	100.389	471.222	79.821	2072.48	414.272	5403.49	1266.7	10316.9	3571.83	1161	10	2227	0.008908	436.8	149.883	1438.36	1785.2	0.966322	0.959811	0.950606	0.947463	0.954648	0.918949	0.938258	0.935788	0.913112	0.908172	0.929726	0.878536	0.868208	0.870454	0.861473	0.86978	0.871127	0.874944	0.892681	0.862146	1
1162	1255	340	30	1	372.853	23.0654	566.222	40.217	786.663	58.0662	1043.74	0	647.41	120.331	2263.26	490.936	6051.56	1421.34	13853.2	0	1162	8	1626	0.006504	421.334	98.5669	1093.12	1045.1	0.96556	0.959102	0.951722	0.946187	0.956642	0.917589	0.936654	0.932657	0.913284	0.912054	0.933272	0.877614	0.861009	0.869926	0.857626	0.871771	0.868696	0.872386	0.894526	0.864699	1
1166	855	274	26	1	428.673	27.2626	592.999	46.5189	834.679	65.6791	1084.84	0	982.716	187.84	2606.69	623.592	7239.04	1806.19	15547.1	0	1166	13	1156	0.004624	477.321	96.298	1520.95	1261.3	0.962803	0.959343	0.956747	0.945502	0.95891	0.91955	0.940311	0.932526	0.914792	0.91263	0.935121	0.883651	0.855104	0.870675	0.853374	0.873702	0.875433	0.878028	0.887976	0.858564	1
1168	0	735	257	25	0	0	442.745	30.8253	605.408	52.8953	851.404	86.2351	0	0	1084.81	227.633	2785.09	740.767	7779.87	2659.81	1168	15	1017	0.004068	493.896	98.7512	1679.06	1352.52	0.963618	0.96116	0.957719	0.946411	0.960177	0.919862	0.941986	0.927237	0.915929	0.916421	0.937561	0.884464	0.858407	0.874631	0.854474	0.875123	0.874631	0.879548	0.883481	0.864307	1
1168	24571	735	257	25	136.882	14.007	442.745	30.8253	605.408	52.8953	851.404	86.2351	33.1088	10.567	1084.81	227.633	2785.09	740.767	7779.87	2659.81	1168	0	25588	0.102352	151.072	73.7599	98.5274	419.774	0.964241	0.956464	0.946088	0.947182	0.953181	0.913983	0.936435	0.917754	0.916797	0.899855	0.925141	0.87541	0.873749	0.852294	0.847937	0.884536	0.860853	0.878185	0.880979	0.845611	1
1173	1214	508	205	20	329.106	18.9296	536.697	36.9145	700.12	60.2647	962.32	94.7569	445.28	77.4936	1926.86	401.653	4296.32	1125.13	11196.8	3752.37	1173	11	1947	0.007788	428.838	144.786	1347.76	1682.54	0.967899	0.957884	0.952748	0.950437	0.95737	0.917565	0.943246	0.919877	0.917309	0.907807	0.930149	0.875449	0.865177	0.859271	0.846944	0.881099	0.866461	0.880842	0.880586	0.862096	1
1174	1093	302	40	0	360.919	21.607	551.913	41.4257	707.351	64.7279	0	0	587.042	105.315	2100.25	478.246	4443.1	1254.62	0	0	1174	9	1435	0.00574	410.771	96.8023	1012.99	902.994	0.96899	0.95993	0.952962	0.94669	0.957491	0.918118	0.943206	0.923693	0.915679	0.902787	0.923345	0.870732	0.866551	0.856794	0.847387	0.888502	0.866899	0.881533	0.887108	0.857143	1
1178	696	248	35	0	464.891	27.203	605.629	46.4293	771.17	72.6194	0	0	1249.79	218.235	2773.84	651.448	5758.62	1644.74	0	0	1178	13	979	0.003916	511.492	86.3728	1797.05	1119.72	0.969867	0.961696	0.958631	0.947906	0.955567	0.916752	0.940245	0.921348	0.917773	0.903984	0.929009	0.868233	0.867722	0.865169	0.850358	0.892748	0.86619	0.879469	0.892748	0.855975	1
1180	0	608	227	31	0	0	482.413	32.773	622.39	53.6749	801.441	77.9016	0	0	1400.72	284.211	3023.4	798.985	6471.38	1902.92	1180	16	866	0.003464	530.525	90.5045	2007.58	1263.32	0.972286	0.963626	0.959007	0.953811	0.954388	0.911663	0.939954	0.92321	0.919169	0.905889	0.930139	0.871247	0.868938	0.863164	0.855081	0.897229	0.867783	0.884527	0.89261	0.858545	1
1180	26702	608	227	31	137.348	13.9087	482.413	32.773	622.39	53.6749	801.441	77.9016	33.4203	10.3939	1400.72	284.211	3023.4	798.985	6471.38	1902.92	1180	0	27568	0.110272	149.699	71.7513	95.4349	410.877	0.964343	0.956508	0.948001	0.94091	0.946405	0.910131	0.931352	0.924151	0.917495	0.89457	0.916769	0.880169	0.889909	0.857117	0.854523	0.876868	0.872533	0.886825	0.891813	0.863102	1
1185	1308	433	182	29	372.982	19.5867	599.147	36.3844	741.451	55.6163	922.743	86.6808	646.032	101.361	2668.47	480.613	5072.53	1161.46	9834.99	2613.22	1185	10	1952	0.007808	465.674	144.411	1643.89	1810.6	0.965676	0.961578	0.945953	0.949283	0.951076	0.907787	0.934682	0.921619	0.924436	0.891137	0.921363	0.87833	0.886527	0.850666	0.850154	0.889088	0.873719	0.881916	0.885758	0.851434	1
1186	1179	245	28	2	405.013	24.4492	614.721	40.3242	754.535	59.89	988.115	38.6372	828.439	149.39	2886.39	567.85	5356.4	1348.88	11816.1	1374.48	1186	8	1454	0.005816	447.882	96.034	1277.51	1087.62	0.966644	0.960454	0.943948	0.952889	0.950138	0.906121	0.935351	0.919876	0.922283	0.887552	0.919876	0.879986	0.889271	0.853508	0.849381	0.887552	0.877579	0.88652	0.886176	0.852476	1
1190	840	206	23	2	497.695	29.5681	664.697	45.4669	790.007	67.9027	1009.24	54.7117	1532.56	271.58	3649.25	739.538	6162.14	1604.36	12639	2030.78	1190	12	1071	0.004284	537.05	85.599	2059.85	1224.9	0.967787	0.964986	0.944911	0.960317	0.949113	0.904762	0.936041	0.9169	0.921102	0.892624	0.916433	0.884687	0.896359	0.849673	0.849673	0.893091	0.882353	0.889356	0.88282	0.850607	1
1192	0	745	192	24	0	0	527.831	33.3715	696.742	52.3698	834.832	90.5254	0	0	1829.25	344.884	4212.27	938.944	7363.76	2543.53	1192	15	961	0.003844	569.245	89.1901	2443.58	1397.16	0.969823	0.966181	0.94693	0.963059	0.950052	0.906868	0.938085	0.919355	0.922997	0.89282	0.918314	0.881374	0.899584	0.8564	0.849116	0.89334	0.879813	0.889698	0.890739	0.848595	1
1192	26014	745	192	24	136.435	13.3767	527.831	33.3715	696.742	52.3698	834.832	90.5254	32.7005	9.88362	1829.25	344.884	4212.27	938.944	7363.76	2543.53	1192	0	26975	0.1079	151.854	83.0165	118.589	518.968	0.962854	0.962854	0.94393	0.944393	0.935904	0.907285	0.949435	0.929676	0.908934	0.898184	0.92202	0.886321	0.881816	0.869157	0.858999	0.861557	0.867155	0.879907	0.878406	0.856108	1
1197	1230	562	161	20	369.546	19.1747	641.552	39.1624	811.171	56.4008	957.209	102.502	628.299	97.722	3273.64	598.456	6617.75	1347.32	11074.1	3886.23	1197	10	1973	0.007892	489.02	165.072	1976.45	2149.05	0.968069	0.96148	0.947795	0.952103	0.946021	0.90522	0.94298	0.930816	0.916118	0.898378	0.928028	0.87633	0.88444	0.860872	0.847694	0.873289	0.87557	0.886721	0.887481	0.85479	1
1198	1139	340	34	1	404.768	23.8254	656.173	42.7296	832.165	67.0797	1137.32	0	826.519	146.138	3506.64	673.394	7176.26	1656.75	17903.1	0	1198	9	1514	0.006056	471.308	123.13	1582.27	1523.01	0.968956	0.9607	0.948151	0.948811	0.943857	0.905218	0.945178	0.93395	0.912814	0.897952	0.929987	0.872523	0.885073	0.859974	0.846433	0.872853	0.876486	0.885073	0.886394	0.856341	1
1202	796	293	33	1	493.806	29.6947	701.615	47.0752	873.064	71.595	1151.76	0	1497.47	269.502	4286.29	846.538	8288.09	1971.75	18590.7	0	1202	13	1123	0.004492	559.756	113.507	2439.86	1763.25	0.967498	0.959038	0.953695	0.947017	0.947017	0.907836	0.949688	0.935441	0.913179	0.904274	0.931434	0.869546	0.883793	0.861532	0.841051	0.86821	0.883348	0.879341	0.889136	0.855744	1
1204	0	723	275	34	0	0	512.201	33.922	720.293	52.0613	903.308	91.7362	0	0	1674.18	334.821	4645.73	977.128	9281.03	3078.92	1204	16	1032	0.004128	580.537	117.108	2716.63	1953.96	0.968992	0.959787	0.955426	0.948159	0.947674	0.910368	0.948159	0.935562	0.914244	0.906492	0.934593	0.871609	0.884205	0.861919	0.839632	0.871609	0.882267	0.876938	0.890988	0.854167	1
1204	21804	723	275	34	134.537	13.933	512.201	33.922	720.293	52.0613	903.308	91.7362	31.4611	9.98296	1674.18	334.821	4645.73	977.128	9281.03	3078.92	1204	0	22836	0.091344	154.693	96.893	152.809	695.52	0.955443	0.954108	0.939066	0.951305	0.945831	0.908653	0.955969	0.927352	0.913426	0.906529	0.934796	0.887108	0.860089	0.881941	0.854331	0.856389	0.879817	0.873467	0.869789	0.854397	1
1209	974	541	239	32	360.119	19.5121	622.271	40.6042	832.618	60.7118	1009.07	84.251	582.043	94.2789	2993.21	588.103	7164.41	1541.46	12783.8	3197.02	1209	12	1786	0.007144	514.384	189.125	2411.88	2736.61	0.956887	0.954927	0.948208	0.950728	0.946249	0.910134	0.953807	0.933931	0.910974	0.900896	0.932811	0.882139	0.871501	0.871781	0.852744	0.861702	0.883259	0.868981	0.87486	0.860022	1
1210	893	314	39	2	397.304	24.0503	639.55	45.1971	864.6	52.7514	950.513	85.3394	782.274	141.798	3255.32	687.156	7981.33	1457.74	10726.2	2816.63	1210	9	1248	0.004992	473.743	131.388	1645.4	1668.57	0.953926	0.952724	0.951923	0.950321	0.94351	0.908654	0.958333	0.938301	0.91266	0.903045	0.935497	0.881811	0.865385	0.876202	0.852564	0.855369	0.880208	0.86899	0.865785	0.862179	1
1214	616	269	35	2	471.532	28.7888	676.264	51.1635	909.963	65.4054	997.113	84.0432	1305.01	236.682	3854.31	878.194	9338.26	2011.89	12340.3	3049.62	1214	14	922	0.003688	549.047	124.947	2377.68	1973.74	0.956074	0.953362	0.950651	0.950108	0.941974	0.909978	0.958243	0.938178	0.918655	0.907267	0.936009	0.882321	0.860087	0.879067	0.853037	0.854664	0.87961	0.870933	0.862256	0.860629	1
1216	0	533	254	36	0	0	501.683	33.8885	704.354	57.13	945.064	77.157	0	0	1574.29	316.716	4363.45	1067.09	10502.7	2602.37	1216	16	823	0.003292	583.627	128.735	2825.65	2243.8	0.95808	0.95079	0.947752	0.952612	0.94836	0.90887	0.959295	0.937424	0.916768	0.908262	0.936817	0.881531	0.863305	0.882139	0.853584	0.857837	0.879101	0.875456	0.86695	0.859052	1
1216	24702	533	254	36	135.18	13.3862	501.683	33.8885	704.354	57.13	945.064	77.157	31.8269	9.67204	1574.29	316.716	4363.45	1067.09	10502.7	2602.37	1216	0	25525	0.1021	149.639	83.5638	121.908	637.163	0.960176	0.94999	0.946562	0.943017	0.955299	0.908834	0.940431	0.921861	0.914417	0.905857	0.934339	0.880901	0.868619	0.873477	0.852145	0.867032	0.875083	0.877649	0.873281	0.851479	1
1221	1102	396	212	34	342.495	18.5756	602.761	40.5091	808.392	64.1688	1061.2	92.1363	501.049	81.5212	2723.47	544.718	6579.55	1581.97	14886.8	3948.64	1221	11	1744	0.006976	472.238	190.421	2025.04	2829.25	0.960436	0.954702	0.952122	0.943234	0.955562	0.909117	0.939794	0.927752	0.923739	0.912557	0.939794	0.883314	0.863245	0.881021	0.855218	0.866112	0.875287	0.875287	0.880447	0.848911	1
1222	990	248	40	3	381.31	22.4811	621.874	44.3523	822.78	88.1162	1030.42	52.294	691.539	121.97	2994.57	632.115	7042.93	2345.64	13434.4	2069.6	1222	9	1281	0.005124	443.188	124.369	1365.57	1575.8	0.961358	0.952381	0.952381	0.943404	0.956284	0.906323	0.93872	0.92662	0.923107	0.91413	0.940671	0.880562	0.859485	0.884465	0.861827	0.862998	0.882123	0.875098	0.880172	0.845433	1
1226	677	210	37	3	478.195	28.6179	670.164	49.223	873.602	95.0466	1071.1	52.1738	1360.34	244.517	3747.79	828.375	8428.68	2711.56	15072.1	2210.39	1226	13	927	0.003708	539.384	116.184	2227.68	1910.49	0.961704	0.950378	0.955232	0.944984	0.957929	0.911543	0.938511	0.92233	0.922869	0.908846	0.943366	0.881338	0.859763	0.889428	0.864078	0.860841	0.882416	0.873786	0.872168	0.841424	1
1228	0	598	191	39	0	0	493.61	32.9612	689.665	55.9985	908.169	116.953	0	0	1499.41	299.454	4097.44	1002.11	9603.53	3915.18	1228	15	828	0.003312	558.362	122.151	2480.43	2169.45	0.961957	0.951087	0.95471	0.945048	0.957126	0.911232	0.940217	0.92029	0.921498	0.908213	0.942029	0.881039	0.858696	0.886473	0.863527	0.864734	0.885266	0.873188	0.873188	0.84058	1
1228	29719	598	191	39	135.71	13.282	493.61	32.9612	689.665	55.9985	908.169	116.953	32.181	9.70524	1499.41	299.454	4097.44	1002.11	9603.53	3915.18	1228	0	30547	0.122188	147.167	72.7107	98.5426	534.538	0.963237	0.961027	0.95304	0.951501	0.952041	0.913101	0.929126	0.932137	0.912332	0.911513	0.922546	0.868449	0.88061	0.870364	0.858546	0.89102	0.864373	0.884981	0.877124	0.847072	1
1233	1336	446	168	36	351.666	19.5931	597.821	39.1769	798.913	64.2496	1009.01	128.719	542.459	90.8549	2655.72	522.28	6354.9	1546.13	13142	5311.78	1233	10	1986	0.007944	456.694	169.063	1737.11	2468.13	0.966264	0.957704	0.954179	0.944864	0.957452	0.910876	0.929255	0.928248	0.909366	0.911631	0.930262	0.876385	0.878651	0.882175	0.863293	0.889476	0.880161	0.8857	0.87286	0.848943	1
1234	1218	256	34	4	386.934	23.5882	616.647	47.6249	809.38	66.334	985.596	64.7223	722.971	132.153	2927.65	674.415	6611.25	1624.91	11824.3	2374.06	1234	8	1512	0.006048	436.91	111.086	1258.03	1344.52	0.967593	0.958995	0.95172	0.945437	0.959987	0.909392	0.930225	0.932209	0.910053	0.91369	0.931878	0.877315	0.883267	0.882275	0.862103	0.890873	0.87963	0.887897	0.873016	0.852844	1
1238	852	211	30	4	482.744	27.9172	664.695	50.2515	861.186	72.7964	1021.9	46.9817	1398.37	242.515	3660.63	834.664	7968.1	2051.05	13087.7	1847.77	1238	13	1097	0.004388	530.056	101.734	2055.79	1593.09	0.96536	0.958979	0.950775	0.942571	0.960802	0.910665	0.931176	0.928441	0.909298	0.91021	0.93072	0.88423	0.891978	0.891978	0.866454	0.895624	0.876481	0.889699	0.872835	0.846855	1
1240	0	751	194	33	0	0	502.575	32.8604	687.412	58.1158	904.254	98.4025	0	0	1581.41	312.009	4064.68	1053.93	9349.74	3189.06	1240	15	978	0.003912	552.793	107.356	2336.12	1824.32	0.966769	0.958589	0.953476	0.943763	0.96319	0.908998	0.932515	0.927914	0.910532	0.907975	0.933538	0.884458	0.891616	0.893149	0.869121	0.895194	0.873211	0.890593	0.872699	0.843047	1
1240	29735	751	194	33	136.66	13.4316	502.575	32.8604	687.412	58.1158	904.254	98.4025	32.8657	9.94092	1581.41	312.009	4064.68	1053.93	9349.74	3189.06	1240	0	30713	0.122852	149.911	76.6829	106.209	519.252	0.955442	0.961889	0.948149	0.949972	0.947628	0.907564	0.93042	0.92062	0.917624	0.910006	0.925211	0.867141	0.886612	0.861769	0.854231	0.890828	0.87743	0.87489	0.882346	0.83323	1
1245	1402	566	163	29	336.879	18.5761	602.367	37.9938	784.671	62.4219	993.576	111.266	477.047	79.0707	2714.01	515.283	6020.16	1456.07	12410	4280.8	1245	10	2160	0.00864	449.055	166.943	1641.72	2159.84	0.961111	0.963194	0.957407	0.948843	0.954398	0.921296	0.930093	0.929167	0.911806	0.911574	0.920833	0.868056	0.889815	0.88287	0.864815	0.895602	0.877778	0.881019	0.878935	0.839352	1
1246	1243	337	30	1	375.899	22.5241	620.091	42.6233	802.274	56.9732	1016.79	0	662.87	119.04	2966.02	610.702	6407.47	1351.56	12812.1	0	1246	8	1611	0.006444	435.318	115.825	1259.17	1258.24	0.960583	0.963377	0.95779	0.948479	0.950962	0.925512	0.928616	0.927995	0.913718	0.911856	0.918994	0.859714	0.887647	0.88144	0.862818	0.8982	0.878647	0.882061	0.882682	0.837678	1
1250	827	289	29	0	488.881	27.5355	676.608	49.5941	862.158	68.354	0	0	1451.42	245.305	3856.16	849.918	7972.87	1857.05	0	0	1250	13	1145	0.00458	545.718	102.373	2223.55	1501.23	0.961572	0.968122	0.958079	0.949782	0.952402	0.922271	0.931878	0.930568	0.910917	0.91179	0.920524	0.858952	0.883406	0.883406	0.860699	0.90393	0.871179	0.884279	0.883406	0.833188	1
1252	0	740	264	27	0	0	506.824	32.2949	695.264	53.9319	870.717	66.6117	0	0	1620.6	307.992	4190.32	970.248	8200.6	1813.52	1252	15	1031	0.004124	564.606	104.074	2450.92	1590.78	0.963628	0.968477	0.959263	0.951988	0.954898	0.922405	0.93259	0.93453	0.908341	0.913676	0.92192	0.86033	0.885063	0.884093	0.860815	0.907371	0.870029	0.885548	0.887488	0.838021	1
1252	25901	740	264	27	133.366	13.8494	506.824	32.2949	695.264	53.9319	870.717	66.6117	30.6574	9.81512	1620.6	307.992	4190.32	970.248	8200.6	1813.52	1252	0	26932	0.107728	149.874	86.2886	123.309	559.128	0.957745	0.952918	0.949818	0.946885	0.938308	0.912001	0.936711	0.928338	0.923492	0.892359	0.928821	0.872178	0.890298	0.85003	0.842548	0.872624	0.861113	0.870433	0.880607	0.837294	1
1257	1048	541	220	24	365.116	20.1847	620.887	39.1365	808.728	60.5919	995.134	69.0882	606.728	100.908	2970.78	558.255	6573.86	1466.02	12188.3	2611.32	1257	11	1833	0.007332	502.098	174.781	2172.29	2381.88	0.959083	0.966176	0.951991	0.950355	0.948991	0.909438	0.929078	0.929078	0.912984	0.909984	0.930987	0.86934	0.88898	0.860065	0.855701	0.883252	0.875341	0.880524	0.882433	0.836334	1
1258	940	326	38	2	392.935	25.2566	635.182	42.6692	815.535	69.9111	997.818	58.9491	757.903	145.883	3184.91	641.98	6774.58	1723.09	12236.5	2139.53	1258	9	1306	0.005224	466.626	126.633	1556.37	1516.4	0.959801	0.965926	0.950995	0.95023	0.951378	0.905819	0.930322	0.926493	0.915773	0.910413	0.929939	0.873277	0.892037	0.851838	0.855283	0.883614	0.874426	0.879786	0.876723	0.839969	1
1262	669	285	32	2	459.013	29.6706	666.235	47.8145	852.935	87.5595	1061.86	85.9673	1205.91	235.146	3679.65	786.042	7814.95	2293.09	14867.7	3534.17	1262	14	988	0.003952	532.768	119.279	2161.2	1748.27	0.961032	0.968117	0.951417	0.947874	0.947874	0.909919	0.928644	0.931174	0.913968	0.909413	0.927632	0.876518	0.893725	0.858806	0.859312	0.889676	0.873482	0.876518	0.87753	0.842105	1
1264	0	573	267	33	0	0	475.204	33.3704	683.204	54.4774	879.297	105.118	0	0	1340.42	283.367	3980.7	942.137	8655.01	3082.55	1264	16	873	0.003492	554.094	123.439	2424.42	1913.85	0.963345	0.969645	0.95189	0.947308	0.952463	0.91638	0.928408	0.931271	0.914662	0.909507	0.924399	0.87457	0.892325	0.856816	0.855097	0.895762	0.873998	0.875716	0.879725	0.841352	1
1264	25600	573	267	33	133.778	13.5754	475.204	33.3704	683.204	54.4774	879.297	105.118	30.8961	9.63277	1340.42	283.367	3980.7	942.137	8655.01	3082.55	1264	0	26473	0.105892	147.639	79.4636	109.827	550.974	0.950308	0.93975	0.957353	0.940883	0.940845	0.907585	0.938862	0.931251	0.908473	0.896763	0.929929	0.861878	0.878556	0.870906	0.858271	0.864957	0.861142	0.873909	0.856949	0.837986	1
1269	1119	409	225	33	368.727	19.2772	589.076	39.2619	800.84	62.6473	997.876	103.255	624.23	97.9471	2542.49	509.532	6393.17	1475.6	12499.6	3838.32	1269	11	1786	0.007144	485.25	172.208	2009.71	2516.65	0.961366	0.953807	0.956327	0.944009	0.945689	0.914054	0.934211	0.93785	0.917693	0.907895	0.928331	0.868981	0.888018	0.861982	0.849664	0.87598	0.863382	0.867301	0.867301	0.845185	1
1270	1041	235	50	1	410.426	24.2369	609.999	44.0465	821.689	58.8869	1128.93	0	861.565	152.576	2828.38	618.958	6884.49	1494.81	17511.6	0	1270	9	1327	0.005308	461.806	110.048	1449.35	1444.16	0.959683	0.94951	0.958176	0.942728	0.944235	0.909947	0.937453	0.93896	0.919367	0.90731	0.932931	0.871138	0.886209	0.862472	0.848907	0.866993	0.864356	0.863979	0.868124	0.844386	1
1274	763	189	44	1	510.221	30.1747	657.807	53.5388	881.702	53.8572	1247.6	0	1650.56	293.517	3557.94	871.426	8462.77	1565.01	23603.8	0	1274	13	997	0.003988	555.333	100.488	2334.79	1752.39	0.962889	0.952859	0.95336	0.944835	0.940321	0.91324	0.939318	0.941324	0.918255	0.90672	0.938315	0.871615	0.881143	0.866098	0.854564	0.865597	0.861083	0.867603	0.87011	0.841023	1
1276	0	693	174	43	0	0	532.737	36.1523	682.169	61.4046	909.999	79.6742	0	0	1883.94	384.332	3983.42	1080.6	9423.39	3131.79	1276	15	910	0.00364	579.137	104.203	2641.64	1937.51	0.965385	0.954396	0.953846	0.945055	0.941758	0.910989	0.941209	0.94011	0.92033	0.909341	0.941209	0.874176	0.88022	0.867033	0.856044	0.867033	0.862088	0.867582	0.869231	0.838462	1
1276	29368	693	174	43	134.707	13.4713	532.737	36.1523	682.169	61.4046	909.999	79.6742	31.5128	9.64785	1883.94	384.332	3983.42	1080.6	9423.39	3131.79	1276	0	30278	0.121112	148.064	79.1221	109.96	558.136	0.951681	0.937958	0.950443	0.938338	0.947932	0.90361	0.938272	0.922056	0.903544	0.89963	0.931419	0.869162	0.881713	0.884421	0.875784	0.871276	0.85719	0.869773	0.850172	0.822412	1
1281	1246	527	141	38	356.859	18.8387	642.141	43.1018	796.374	65.8441	1021.45	92.2603	566.2	89.4388	3290.31	668.648	6301.65	1576.38	13324.8	4423.87	1281	10	1952	0.007808	478.565	175.839	1964.32	2506	0.962602	0.940574	0.958504	0.945953	0.948514	0.905482	0.939037	0.931096	0.911885	0.90625	0.935451	0.865523	0.876537	0.888832	0.873719	0.867828	0.861168	0.874488	0.85707	0.8271	1
1282	1121	308	29	1	393.488	23.4301	662.358	49.4969	809.126	75.101	1025.01	0	759.779	135.496	3620.84	813.629	6641.2	1824.71	13124	0	1282	9	1459	0.005836	458.941	125.439	1489.14	1486.08	0.963331	0.9366	0.959219	0.945511	0.948938	0.906785	0.938657	0.929061	0.910898	0.903016	0.934887	0.867032	0.876628	0.895819	0.876971	0.86669	0.862577	0.870117	0.851953	0.826251	1
1286	744	270	27	1	504.915	30.6273	718.874	54.0381	860.089	70.2037	1061.02	0	1600.61	288.318	4625.13	1053.98	7924.39	1883.98	14549.5	0	1286	13	1042	0.004168	570.092	112.843	2560.6	1756.43	0.966411	0.9381	0.962572	0.947697	0.950096	0.90691	0.933781	0.931862	0.909309	0.90691	0.935221	0.871401	0.8738	0.893474	0.879559	0.864683	0.859885	0.869002	0.852687	0.831574	1
1288	0	660	259	27	0	0	517.782	34.8394	735.834	59.1875	882.12	83.6137	0	0	1729.87	346.137	4970.21	1192.54	8604.79	2406.35	1288	15	946	0.003784	587.88	117.889	2813.24	1920.47	0.96723	0.942389	0.963531	0.946617	0.953488	0.905391	0.940275	0.934989	0.910148	0.908034	0.933932	0.869979	0.874736	0.896406	0.882664	0.866808	0.860465	0.868393	0.85518	0.834567	1
1288	27652	660	259	27	133.468	13.5607	517.782	34.8394	735.834	59.1875	882.12	83.6137	30.6848	9.57114	1729.87	346.137	4970.21	1192.54	8604.79	2406.35	1288	0	28598	0.114392	148.5	85.1007	122.73	608.062	0.953983	0.949262	0.941814	0.944629	0.946657	0.912354	0.926219	0.929663	0.907231	0.898979	0.931044	0.876495	0.879677	0.888226	0.853172	0.872806	0.867228	0.872316	0.870533	0.840373	1
1293	1074	484	221	24	349.805	19.0555	621.989	40.9387	844.433	65.2829	1011.25	97.2905	533.709	86.891	2989.71	587.047	7487.62	1739.01	12953	3739.69	1293	11	1803	0.007212	492.304	191.594	2210.68	2727.86	0.959789	0.947033	0.956461	0.946478	0.948142	0.915973	0.939545	0.928175	0.915696	0.902108	0.934831	0.881864	0.889351	0.894343	0.875208	0.866057	0.856905	0.865779	0.86162	0.828064	1
1294	966	283	40	1	389.357	23.373	640.872	46.924	852.576	69.8226	952.466	0	736.339	132.702	3279.17	725.763	7719.59	1822.77	10540.1	0	1294	9	1290	0.00516	459.334	130.091	1518.32	1620.31	0.959302	0.951163	0.955426	0.944961	0.946899	0.913566	0.934109	0.927519	0.917054	0.908915	0.940698	0.884109	0.893798	0.89031	0.874031	0.873256	0.855814	0.868992	0.860465	0.826357	1
1298	672	247	37	1	486.226	27.4168	685.527	53.8415	897.692	77.9716	985.045	0	1428.02	241.072	4019.39	949.501	9028.76	2323.3	11653.9	0	1298	14	957	0.003828	554.095	118.163	2401.39	1900.2	0.960815	0.952456	0.95768	0.943574	0.948276	0.904389	0.932079	0.928945	0.915361	0.910658	0.938871	0.887147	0.886102	0.888715	0.871473	0.873041	0.857367	0.858412	0.863114	0.835946	1
1300	0	583	237	37	0	0	496.917	32.482	695.326	60.9063	916.984	87.2577	0	0	1528.83	301.263	4212.15	1116.09	9660.72	2642.58	1300	16	857	0.003428	569.922	123.48	2621.97	2087.81	0.96091	0.955076	0.96091	0.948075	0.947491	0.904317	0.933489	0.931739	0.918903	0.908401	0.941074	0.887398	0.885064	0.889732	0.872812	0.872812	0.861727	0.859393	0.864061	0.835473	1
1300	28127	583	237	37	138.228	13.9905	496.917	32.482	695.326	60.9063	916.984	87.2577	34.0619	10.5723	1528.83	301.263	4212.15	1116.09	9660.72	2642.58	1300	0	28984	0.115936	150.992	77.3832	110.581	566.713	0.952888	0.958184	0.946712	0.940571	0.945711	0.92087	0.916316	0.930289	0.890509	0.907949	0.922664	0.857663	0.881797	0.883608	0.865598	0.903619	0.857715	0.872067	0.876501	0.848675	1
1305	1439	435	202	32	367.337	19.4367	609.944	39.7851	812.901	67.6575	1029.07	92.1278	617.341	97.6955	2819.52	552.094	6701.72	1670.14	13593.4	3528.82	1305	10	2108	0.008432	470.142	168.524	1851.79	2471.04	0.953748	0.955645	0.953036	0.949715	0.943786	0.912951	0.926471	0.931452	0.910579	0.902751	0.934061	0.86741	0.873814	0.883776	0.861954	0.883539	0.862903	0.871917	0.872865	0.839658	1
1306	1318	265	31	2	408.199	23.7619	630.061	48.2539	847.585	71.0285	1104.77	2.61667	847.432	148.111	3121.37	723.372	7594.87	1919.71	16416	116.132	1306	8	1616	0.006464	453.872	105.966	1369.03	1386.95	0.954827	0.956683	0.953899	0.950804	0.942141	0.917698	0.924814	0.933787	0.910891	0.902228	0.929455	0.86448	0.871906	0.883973	0.85922	0.881807	0.864171	0.873453	0.878403	0.84375	1
1310	941	217	28	2	489.147	29.9269	669.734	52.296	886.775	72.2028	1139.03	11.6356	1456.22	267.423	3748.56	889.621	8681.21	2071.46	17989.5	548.74	1310	12	1188	0.004752	532.599	99.1884	2073.06	1603.97	0.955387	0.959596	0.956229	0.955387	0.939394	0.914562	0.934764	0.936448	0.911616	0.901515	0.933502	0.874579	0.872054	0.88931	0.863215	0.878367	0.859428	0.872896	0.886785	0.835859	1
1312	0	849	205	30	0	0	506.708	34.0601	684.225	56.5182	919.314	94.0423	0	0	1621.72	328.021	4004.47	1000.72	9784.05	3204.1	1312	14	1084	0.004336	551.698	102.002	2298.22	1737.14	0.957103	0.962177	0.956642	0.956642	0.939114	0.914207	0.940037	0.934963	0.910978	0.899446	0.934502	0.873155	0.873155	0.892528	0.866697	0.877768	0.86024	0.873155	0.88976	0.835793	1
1312	30235	849	205	30	138.476	13.1689	506.708	34.0601	684.225	56.5182	919.314	94.0423	34.1249	9.97056	1621.72	328.021	4004.47	1000.72	9784.05	3204.1	1312	0	31319	0.125276	152.778	78.9492	112.489	525.19	0.959657	0.957454	0.948993	0.932597	0.947508	0.902216	0.925844	0.929867	0.897554	0.916951	0.925924	0.859829	0.887017	0.867285	0.865433	0.898321	0.850666	0.879035	0.868674	0.834014	1
1317	1604	640	178	23	342.247	18.1958	607.015	41.1831	791.351	61.9368	1007.98	83.3644	499.798	79.7714	2782.19	571.197	6170.66	1463.24	12736.5	3119.28	1317	10	2445	0.00978	450.511	162.75	1625.19	2045.44	0.959714	0.96135	0.958691	0.942536	0.948466	0.908998	0.927198	0.930675	0.899796	0.917791	0.922495	0.865644	0.880368	0.875869	0.871166	0.892843	0.852761	0.877505	0.876278	0.837423	1
1318	1444	393	27	1	380.055	22.085	623.07	46.8213	801.504	69.6137	967.701	0	684.583	119.768	3016.95	679.687	6442.25	1897.28	11051.7	0	1318	8	1865	0.00746	437.681	113.094	1264.98	1227.84	0.959517	0.962735	0.958177	0.942091	0.952547	0.910724	0.927882	0.929491	0.900268	0.919571	0.920912	0.861394	0.88311	0.874531	0.870241	0.902145	0.852547	0.87882	0.872654	0.837265	1
1322	981	329	27	1	440.162	27.2291	654.191	53.5087	835.159	80.8741	980.401	0	1062.84	198.622	3500.62	865.763	7321.94	2293.9	11490.6	0	1322	13	1338	0.005352	501.164	110.854	1796.36	1454.11	0.96151	0.964126	0.960762	0.945067	0.954783	0.911809	0.928999	0.930867	0.899103	0.920777	0.924888	0.860987	0.881166	0.874813	0.873318	0.905456	0.855755	0.877429	0.875561	0.836697	1
1324	0	846	311	27	0	0	455.62	32.2029	670.226	56.7117	850.271	85.7154	0	0	1182.34	252.924	3768.22	957.795	7738.13	2347.3	1324	15	1184	0.004736	520.99	114.583	2011.07	1569.08	0.963682	0.965372	0.964105	0.947213	0.954814	0.916807	0.931166	0.929476	0.902449	0.923564	0.922297	0.861064	0.880068	0.879223	0.872466	0.904983	0.84924	0.877956	0.875845	0.836571	1
1324	28332	846	311	27	136.349	13.7738	455.62	32.2029	670.226	56.7117	850.271	85.7154	32.6991	10.3008	1182.34	252.924	3768.22	957.795	7738.13	2347.3	1324	0	29516	0.118064	151.778	80.0343	112.059	499.568	0.967153	0.943065	0.947639	0.94259	0.942641	0.910879	0.936238	0.930173	0.910574	0.903662	0.920128	0.864938	0.881928	0.892482	0.855807	0.870358	0.852114	0.86321	0.870206	0.836258	1
1329	1419	610	262	26	359.937	20.2513	566.128	37.1723	778.255	61.6408	954.083	94.2654	581.572	98.4807	2257.06	444.283	5872.86	1392.26	10903.8	3258.26	1329	11	2317	0.009268	468.191	156.099	1736.84	2040.15	0.962451	0.952956	0.955546	0.943461	0.943677	0.917134	0.93483	0.928356	0.906344	0.908287	0.919724	0.869227	0.881528	0.881312	0.86038	0.888218	0.854985	0.873975	0.873975	0.836858	1
1330	1290	344	45	2	391.749	24.1076	579.873	43.6024	810.277	75.9261	912.145	1.93603	750.351	139.261	2434.29	547.302	6673.31	1871.7	9262.72	58.7214	1330	9	1681	0.006724	442.07	103.493	1263.64	1229.68	0.962225	0.953302	0.954194	0.940214	0.942296	0.915824	0.931886	0.924747	0.904521	0.912552	0.915824	0.867936	0.886675	0.880726	0.865556	0.885187	0.859905	0.872695	0.872992	0.835515	1
1334	909	286	39	2	464.217	29.5329	613.086	48.507	848.626	79.6049	941.869	2.64442	1246.74	240.223	2880.06	683.822	7660.87	2108.47	10193.9	85.4842	1334	13	1236	0.004944	511.566	96.4562	1841.54	1407.87	0.962379	0.958738	0.956311	0.944579	0.941748	0.911408	0.929207	0.923544	0.902913	0.915453	0.915049	0.867718	0.887945	0.881068	0.87055	0.884709	0.861246	0.868528	0.867718	0.837783	1
1336	0	797	262	40	0	0	479.823	32.4496	627.385	54.3269	870.651	86.044	0	0	1378.25	280.229	3096.85	814.172	8294.2	2428.95	1336	15	1099	0.004396	529.226	100.232	2039.68	1561.16	0.964513	0.961783	0.960419	0.94677	0.939945	0.915833	0.929026	0.924932	0.906733	0.915833	0.914468	0.868517	0.889445	0.884895	0.877161	0.88444	0.867152	0.870337	0.867607	0.843039	1
1336	30031	797	262	40	136.235	13.7149	479.823	32.4496	627.385	54.3269	870.651	86.044	32.6072	10.1141	1378.25	280.229	3096.85	814.172	8294.2	2428.95	1336	0	31130	0.12452	150.109	76.1315	103.464	472.584	0.966688	0.942001	0.955236	0.946209	0.934276	0.897751	0.928188	0.926582	0.910713	0.914359	0.937022	0.876357	0.884019	0.875731	0.861629	0.873836	0.857131	0.859139	0.864456	0.827064	1
1341	1420	568	217	38	369.861	19.9088	594.777	38.3402	746.152	60.9118	974.941	81.8048	630.288	102.058	2614.48	506.692	5185.02	1289.39	11536.8	2859.03	1341	10	2243	0.008972	473.472	151.894	1758.17	2029.3	0.968569	0.952965	0.956754	0.947838	0.942042	0.906598	0.934463	0.932234	0.905484	0.911502	0.9251	0.874498	0.89144	0.883192	0.870709	0.874721	0.865136	0.860009	0.871823	0.840838	1
1342	1289	334	36	3	397.18	23.8706	606.915	44.4841	756.011	74.5239	1021.96	64.0458	781.448	141.904	2787.1	615.562	5441.3	1647.2	13160.6	2517.63	1342	9	1662	0.006648	448.229	103.417	1307.79	1200.12	0.969615	0.952467	0.952166	0.948255	0.938327	0.908544	0.940433	0.933514	0.909446	0.910951	0.929904	0.873947	0.892298	0.881167	0.871239	0.874248	0.862816	0.854693	0.872142	0.841456	1
1346	877	270	33	2	498.918	29.8212	656.919	51.3773	802.741	78.6841	1056.72	9.51075	1544.07	277.83	3538.58	842.911	6508.69	2038.8	14377.8	386.426	1346	13	1182	0.004728	544.435	90.3883	2159.99	1353.52	0.96912	0.950085	0.948816	0.951777	0.941201	0.907783	0.946701	0.933587	0.914129	0.909052	0.928934	0.870981	0.896362	0.884095	0.869289	0.877327	0.862098	0.862944	0.871404	0.841371	1
1348	0	792	256	34	0	0	524.467	35.3955	683.567	54.7743	854.485	102.219	0	0	1797.68	365.919	3988.02	959.02	7959.35	3184.17	1348	15	1082	0.004328	572.48	95.1912	2509.53	1567.04	0.968577	0.950092	0.951479	0.94963	0.941774	0.906654	0.948706	0.933457	0.912662	0.910351	0.925601	0.873845	0.895564	0.884011	0.869224	0.877079	0.860444	0.867837	0.868762	0.841497	1
1348	28627	792	256	34	136.568	13.4561	524.467	35.3955	683.567	54.7743	854.485	102.219	32.8056	9.98788	1797.68	365.919	3988.02	959.02	7959.35	3184.17	1348	0	29709	0.118836	152.444	84.6932	123.008	552.086	0.961914	0.952742	0.958716	0.936316	0.926504	0.876132	0.926033	0.929365	0.908025	0.909506	0.943805	0.886011	0.874668	0.875863	0.872396	0.866589	0.858662	0.858124	0.872699	0.820677	1
1353	1348	599	209	30	338.947	19.2484	627.095	42.2233	787.513	63.0429	962.836	112.793	486.108	82.6621	3065.61	624.522	6086.32	1456.66	11346.8	4367.37	1353	11	2186	0.008744	469.353	177.754	1877.41	2254.01	0.963175	0.95677	0.959744	0.943733	0.934812	0.887237	0.934126	0.92978	0.914456	0.910339	0.943962	0.886322	0.891354	0.872827	0.872827	0.876029	0.860476	0.871226	0.866651	0.831656	1
1354	1220	344	38	2	372.772	23.3027	641.131	45.9229	815.06	79.9731	938.111	72.79	647.136	121.06	3280.82	706.343	6809.88	2044.59	10252.6	2339	1354	9	1604	0.006416	441.509	129.524	1369.94	1484.57	0.963217	0.956983	0.962594	0.946384	0.931421	0.881234	0.932045	0.927369	0.916771	0.910848	0.947631	0.888404	0.886222	0.872195	0.874688	0.875935	0.855673	0.871259	0.866584	0.8298	1
1358	817	303	35	2	445.685	28.4724	677.715	52.1017	844.342	81.0742	1022	71.6611	1103.97	211.697	3881.41	907.72	7557.06	2187.76	13199	2728.93	1358	13	1157	0.004628	519.506	124.59	2047.45	1745.78	0.963267	0.957217	0.961971	0.949006	0.929127	0.883319	0.934745	0.930856	0.917027	0.91357	0.942092	0.890666	0.88548	0.874244	0.871219	0.880726	0.861279	0.876404	0.86344	0.830164	1
1360	0	704	288	35	0	0	467.26	33.0883	700.225	55.0376	883.866	94.0531	0	0	1274.89	271.654	4282.42	1012.67	8717.63	2813.73	1360	16	1027	0.004108	546.788	129.272	2371.93	1956.74	0.96592	0.957157	0.963486	0.951315	0.931353	0.887537	0.933301	0.930867	0.916748	0.917722	0.940117	0.891431	0.885589	0.883155	0.87001	0.880234	0.856378	0.873418	0.858325	0.831548	1
1360	28626	704	288	35	136.361	13.5608	467.26	33.0883	700.225	55.0376	883.866	94.0531	32.6763	10.0975	1274.89	271.654	4282.42	1012.67	8717.63	2813.73	1360	0	29653	0.118612	150.575	79.9271	113.694	561.84	0.951776	0.957306	0.959195	0.942805	0.942417	0.909891	0.941068	0.934543	0.911038	0.904242	0.92768	0.885964	0.875004	0.885324	0.854231	0.884531	0.858547	0.876488	0.88416	0.838094	1
1365	1349	503	237	30	327.225	18.5484	558.271	38.4968	798.235	62.9117	966.324	100.885	437.591	74.694	2167.54	445.526	6333.36	1481.92	11365.6	3609.27	1365	11	2119	0.008476	443.798	175.6	1662.37	2295.54	0.959887	0.958471	0.961538	0.941246	0.934403	0.89075	0.941482	0.933695	0.911515	0.906088	0.92638	0.885559	0.881548	0.885323	0.864795	0.87966	0.853233	0.866682	0.872109	0.834828	1
1366	1211	287	41	2	363.333	22.027	575.767	44.5581	817.869	74.5814	1029.5	12.9735	598.994	108.105	2385.55	555.771	6850.43	1794.34	13302.7	500.496	1366	8	1541	0.006164	415.856	112.331	1114.54	1315.52	0.959117	0.961389	0.962038	0.940299	0.933809	0.891953	0.947437	0.934458	0.909474	0.902985	0.924724	0.878975	0.878326	0.883517	0.862103	0.881895	0.854315	0.865996	0.87573	0.834848	1
1370	825	235	36	1	458.535	28.4954	620.565	48.3229	875.321	77.471	1114.42	0	1200.96	221.423	2984.32	689.532	8380.02	2176.5	16847.8	0	1370	13	1097	0.004388	507.521	103.078	1832.85	1578.2	0.959435	0.960346	0.963537	0.942115	0.937557	0.889243	0.948496	0.936645	0.916135	0.898815	0.923883	0.87876	0.87557	0.882407	0.865542	0.879216	0.851869	0.874658	0.881039	0.831358	1
1372	0	723	216	35	0	0	474.948	32.8661	634.725	52.5292	898.193	89.6288	0	0	1337.63	275.376	3199.88	792.633	9107.56	2690.78	1372	15	974	0.003896	525.59	106.002	2029.82	1707.39	0.964066	0.960986	0.965606	0.942505	0.940452	0.890144	0.947639	0.938398	0.917864	0.898357	0.922485	0.880903	0.87423	0.881417	0.863963	0.877823	0.853696	0.87731	0.879877	0.833676	1
1372	29487	723	216	35	137.722	13.5777	474.948	32.8661	634.725	52.5292	898.193	89.6288	33.6409	10.213	1337.63	275.376	3199.88	792.633	9107.56	2690.78	1372	0	30461	0.121844	150.125	72.0718	97.4693	465.46	0.956338	0.962296	0.96635	0.950494	0.959046	0.908818	0.938856	0.926414	0.904829	0.922606	0.911986	0.876974	0.883047	0.886855	0.867027	0.885477	0.866206	0.880207	0.881898	0.835626	1
1377	1463	522	178	32	366.364	19.8473	586.331	38.6649	751.25	59.2696	1010.85	101.811	612.725	99.861	2506.56	495.993	5283.34	1215.45	12972.2	3962.19	1377	10	2195	0.00878	459.283	148.308	1622.04	2060.1	0.957403	0.961503	0.96492	0.948064	0.953303	0.911162	0.944875	0.934169	0.910023	0.913212	0.920501	0.881777	0.87631	0.881321	0.864465	0.876765	0.859226	0.883144	0.875171	0.841686	1
1378	1329	285	28	1	397.978	24.0605	602.602	44.5316	751.79	53.2523	1155.24	0	786.237	142.731	2729.11	609.64	5276.73	1117.75	18759.2	0	1378	8	1643	0.006572	439.964	94.0388	1210.72	1056.92	0.956178	0.962873	0.965916	0.950396	0.958612	0.91479	0.943396	0.931528	0.908095	0.916007	0.919355	0.888314	0.878576	0.887097	0.865186	0.880402	0.862751	0.883141	0.877967	0.837797	1
1382	949	241	23	1	514.057	30.6753	655.608	49.3836	799.94	65.0423	1237.25	0	1688.24	304.026	3512.97	806.984	6381.48	1547.98	23023.8	0	1382	12	1214	0.004856	548.17	78.0581	2156.98	1216.75	0.956755	0.961285	0.966227	0.954283	0.958402	0.915157	0.947282	0.92916	0.91598	0.914745	0.922982	0.882619	0.875618	0.883443	0.86944	0.88056	0.864909	0.882208	0.875618	0.836079	1
1384	0	860	231	23	0	0	529.276	35.1225	673.822	58.8021	836.701	111.989	0	0	1846.54	369.509	3834.55	1023.52	7572.79	3873.68	1384	14	1114	0.004456	565.596	83.0234	2377	1359.25	0.955566	0.962298	0.965889	0.95377	0.960503	0.914273	0.948384	0.928187	0.916068	0.915171	0.921454	0.884201	0.878815	0.882406	0.872083	0.881508	0.865799	0.88465	0.876122	0.834381	1
1384	30380	860	231	23	138.972	13.711	529.276	35.1225	673.822	58.8021	836.701	111.989	34.5638	10.5566	1846.54	369.509	3834.55	1023.52	7572.79	3873.68	1384	0	31494	0.125976	154.062	81.458	117.42	502.672	0.956817	0.956643	0.94826	0.946736	0.943577	0.898584	0.925224	0.926383	0.918858	0.922747	0.910443	0.880136	0.889646	0.886423	0.871277	0.882549	0.862895	0.87477	0.878326	0.849241	1
1389	1679	656	189	21	354.506	19.4671	637.023	41.6944	780.737	65.417	955.248	105.831	555.509	91.9798	3210.41	631.714	5942.84	1526.93	11039.2	4194.64	1389	10	2545	0.01018	463.938	161.79	1726.42	1983.64	0.958153	0.961297	0.959921	0.945776	0.955992	0.908841	0.933202	0.92888	0.911591	0.9222	0.914538	0.882711	0.876817	0.88389	0.868762	0.876424	0.866798	0.869941	0.882711	0.834185	1
1390	1522	371	38	2	391.531	23.7585	655.079	47.0934	811.056	66.5802	892.759	52.668	748.868	136.914	3498.87	750.362	6651.84	1612.49	8776.67	1532.46	1390	8	1933	0.007732	450.879	120.369	1401.03	1397.93	0.957579	0.964304	0.961718	0.944646	0.956027	0.908174	0.927832	0.927056	0.911019	0.92628	0.91283	0.88567	0.875323	0.882566	0.872478	0.876875	0.867563	0.865494	0.884894	0.838852	1
1394	1066	326	31	2	494.804	30.2161	702.973	52.254	863.275	69.1565	931.701	62.3096	1507.04	275.96	4324.41	961.767	8006.97	1885.4	9999.45	1974.14	1394	13	1425	0.0057	551.057	106.714	2304.9	1597.19	0.961754	0.966667	0.964561	0.944912	0.955789	0.913333	0.929825	0.927018	0.914035	0.929474	0.913333	0.887368	0.875088	0.889474	0.873333	0.870175	0.865263	0.865614	0.888421	0.841404	1
1396	0	946	302	32	0	0	517.868	34.9965	725.604	55.9045	883.892	79.0987	0	0	1730.98	350.617	4759.29	1092.42	8632.97	2312.18	1396	15	1280	0.00512	576.032	109.302	2618.02	1753.24	0.964063	0.96875	0.966797	0.946094	0.956641	0.913281	0.927734	0.926953	0.914063	0.930859	0.910937	0.887891	0.876953	0.891406	0.875391	0.869922	0.864453	0.866016	0.888672	0.839844	1
1396	28125	946	302	32	137.542	13.3694	517.868	34.9965	725.604	55.9045	883.892	79.0987	33.484	10.0743	1730.98	350.617	4759.29	1092.42	8632.97	2312.18	1396	0	29405	0.11762	156.629	93.2542	145.989	641.887	0.961384	0.945621	0.949991	0.943853	0.934025	0.896208	0.939024	0.930046	0.925387	0.916579	0.919095	0.88723	0.8874	0.891158	0.874919	0.87531	0.84569	0.870481	0.862421	0.84052	1
1401	1433	712	262	28	357.313	19.3948	626.721	40.9273	836.041	62.5536	995.02	100.038	568.629	92.7864	3057.72	603.347	7259.08	1613.75	12368.4	3629.92	1401	11	2435	0.00974	494.931	181.292	2152.01	2503.02	0.961396	0.958932	0.956263	0.947639	0.944559	0.903696	0.926078	0.925873	0.924025	0.921355	0.912731	0.891786	0.884394	0.894045	0.874743	0.874333	0.851745	0.870637	0.878645	0.844559	1
1402	1297	424	45	1	392.637	23.6488	641.285	46.0432	839.299	76.8173	973.435	0	755.071	136.205	3283.5	712.276	7402.63	1972.03	11248.4	0	1402	9	1767	0.007068	464.005	126.82	1537.01	1531.23	0.960385	0.956706	0.954726	0.947368	0.940577	0.898132	0.927561	0.92841	0.926146	0.922184	0.91511	0.890775	0.884833	0.896435	0.874363	0.876344	0.850028	0.867572	0.87408	0.848331	1
1406	934	365	38	1	520.426	28.2852	703.655	52.8624	912.959	91.1751	1032.11	0	1748.31	284.766	4338.46	975.226	9562.32	2808.59	13397.1	0	1406	13	1338	0.005352	581.941	107.252	2685.52	1824.11	0.961883	0.957773	0.951794	0.945067	0.943572	0.896861	0.925262	0.92713	0.93012	0.921151	0.909567	0.889387	0.881166	0.897982	0.875187	0.874439	0.849402	0.869581	0.874813	0.84716	1
1408	0	834	349	37	0	0	537.211	33.5223	719.209	57.5982	943.113	95.4812	0	0	1927.46	357.169	4641.88	1119.92	10547.3	3193.96	1408	16	1220	0.00488	601.585	111.004	2965.38	2009.79	0.960656	0.959016	0.952049	0.944262	0.945902	0.897131	0.928689	0.927049	0.931967	0.92377	0.911885	0.888934	0.881148	0.89877	0.876639	0.872541	0.852459	0.872131	0.879918	0.844672	1
1408	24492	834	349	37	132.959	13.9105	537.211	33.5223	719.209	57.5982	943.113	95.4812	30.3949	9.84617	1927.46	357.169	4641.88	1119.92	10547.3	3193.96	1408	0	25712	0.102848	155.195	103.415	169.656	762.29	0.95576	0.946659	0.949712	0.948604	0.930344	0.892385	0.945823	0.943276	0.919259	0.908	0.914981	0.874981	0.88764	0.869302	0.878131	0.869886	0.85289	0.861329	0.861757	0.842155	1
1413	1047	649	295	34	333.91	19.2296	636.097	40.7921	820.852	63.8425	1046.6	108.308	464.971	80.0335	3194.86	614.917	6881.95	1617.26	14409.5	4355.12	1413	12	2025	0.0081	513.663	203.817	2508.84	2880.73	0.961235	0.957284	0.952346	0.949136	0.940741	0.895802	0.938765	0.933827	0.927654	0.914568	0.914568	0.879753	0.885926	0.885185	0.876296	0.871358	0.854568	0.869383	0.865926	0.842716	1
1414	929	407	51	1	367.487	22.5363	651.218	45.6129	843.284	73.1763	1055.12	0	619.852	113.908	3435.33	732.967	7492.34	1986.89	14309.3	0	1414	10	1388	0.005552	468.663	152.232	1707.81	1822.76	0.960735	0.95281	0.951369	0.950648	0.942003	0.894092	0.940562	0.936239	0.930476	0.910303	0.912824	0.881844	0.889769	0.882565	0.873199	0.872478	0.850865	0.870317	0.854827	0.833213	1
1418	605	345	43	1	480.126	27.689	707.926	50.4675	889.732	78.4939	1067.56	0	1375.74	236.278	4410.59	952.926	8800.58	2391.41	14819	0	1418	15	994	0.003976	577.502	133.234	2763.8	2105.52	0.962777	0.955231	0.951207	0.950201	0.942656	0.89839	0.94165	0.936117	0.931087	0.909457	0.911972	0.886821	0.889839	0.879779	0.87173	0.872736	0.850604	0.873239	0.855131	0.834507	1
1420	0	532	324	41	0	0	501.581	32.3346	729.688	56.5148	915.954	79.4749	0	0	1571.46	301.745	4840.91	1129.24	9591.54	2590.51	1420	17	897	0.003588	602.914	135.782	3118.98	2286.38	0.962653	0.955964	0.953177	0.948718	0.945931	0.897993	0.940914	0.937012	0.931438	0.910256	0.908584	0.887402	0.885173	0.880713	0.870123	0.874025	0.850056	0.870123	0.854515	0.835006	1
1420	31346	532	324	41	141.367	13.8052	501.581	32.3346	729.688	56.5148	915.954	79.4749	36.3523	10.9696	1571.46	301.745	4840.91	1129.24	9591.54	2590.51	1420	0	32243	0.128972	154.208	80.3722	122.111	634.472	0.952905	0.949229	0.948206	0.946314	0.934389	0.897652	0.940685	0.934559	0.91364	0.90891	0.922526	0.870716	0.884673	0.874097	0.866359	0.878175	0.855348	0.883324	0.870096	0.828971	1
1425	1791	403	277	37	326.405	18.9307	591.782	38.8266	822.616	65.7732	1018.3	88.9996	434.518	76.0416	2576.4	503.981	6933.01	1666.44	13160.3	3412.01	1425	10	2508	0.010032	434.059	187.288	1684.17	2598.52	0.958732	0.955343	0.950359	0.948166	0.940789	0.897329	0.945175	0.936204	0.920853	0.90929	0.90929	0.880183	0.888357	0.870016	0.873405	0.872807	0.852073	0.876994	0.865231	0.835128	1
1426	1590	239	46	0	360.482	22.8947	608.645	40.6397	835.408	71.3898	0	0	585.698	111.719	2803.16	555.396	7279.88	1882.93	0	0	1426	8	1875	0.0075	403.766	110.861	1032.58	1289.71	0.9592	0.956533	0.951733	0.949333	0.941867	0.896533	0.943733	0.938667	0.916267	0.907467	0.911467	0.8824	0.890933	0.865333	0.872533	0.872	0.850667	0.877867	0.8664	0.840267	1
1430	1053	199	38	0	459.76	27.8378	655.461	46.3891	891.892	70.2585	0	0	1209.95	221.785	3503.28	736.585	8821.56	2065.06	0	0	1430	12	1290	0.00516	502.679	103.329	1787.95	1559.93	0.960853	0.958527	0.95814	0.951163	0.938372	0.896899	0.946512	0.942248	0.920543	0.903101	0.91124	0.889922	0.887984	0.862791	0.87907	0.872093	0.849612	0.874419	0.864341	0.84186	1
1432	0	926	188	37	0	0	484.5	32.634	680.855	53.2977	915.938	65.7793	0	0	1418.61	287.251	3937.57	926.927	9521.44	2016.39	1432	14	1151	0.004604	530.441	107.844	2090.52	1741.53	0.961772	0.960035	0.960035	0.950043	0.942224	0.898349	0.947437	0.944831	0.918332	0.903562	0.910513	0.890096	0.890096	0.863597	0.881407	0.873154	0.853606	0.872719	0.862728	0.841008	1
1432	32939	926	188	37	141.163	13.3466	484.5	32.634	680.855	53.2977	915.938	65.7793	36.1303	10.5214	1418.61	287.251	3937.57	926.927	9521.44	2016.39	1432	0	34090	0.13636	154.306	74.2193	105.494	490.099	0.951965	0.964286	0.951555	0.949985	0.948915	0.912731	0.932121	0.922191	0.913992	0.906101	0.911528	0.882414	0.869229	0.885333	0.865342	0.870842	0.852904	0.872705	0.883925	0.831901	1
1437	1939	657	146	34	369.5	19.7044	595.961	39.6864	795.933	59.0835	1027.23	81.1315	628.348	100.385	2632.17	524.254	6266.49	1400.35	13452.3	3100.11	1437	9	2776	0.011104	453.58	144.356	1556.19	2017.03	0.955151	0.960014	0.958033	0.952269	0.947046	0.904899	0.935339	0.929575	0.912824	0.907421	0.913365	0.891931	0.877882	0.87464	0.873739	0.864733	0.856268	0.881844	0.882745	0.839878	1
1438	1764	414	24	1	403.841	24.3859	612.656	42.245	787.369	68.8762	986.956	0	821.308	148.572	2861.38	594.937	6105.63	1603.41	11721.6	0	1438	8	2203	0.008812	447.525	94.3715	1267.21	1026.47	0.956196	0.962324	0.957104	0.954153	0.946664	0.906718	0.934862	0.930095	0.912619	0.905583	0.916478	0.890831	0.875624	0.879483	0.874943	0.864957	0.857921	0.883341	0.887653	0.840672	1
1442	1275	357	24	1	523.156	29.4874	668.955	47.6602	853.942	75.3884	1075.8	0	1777.01	299.99	3724.04	795.89	7783.27	2043.13	15163.3	0	1442	12	1657	0.006628	559.693	79.0877	2291.57	1203.67	0.959565	0.961376	0.958962	0.95353	0.945081	0.910078	0.939952	0.933917	0.914906	0.905552	0.916113	0.889559	0.879903	0.878696	0.875981	0.871454	0.861497	0.882619	0.884731	0.839469	1
1444	0	1142	339	24	0	0	543.705	34.2075	688.711	52.3826	886.445	101.237	0	0	1998.33	376.18	4070.88	934.691	8834.98	2984.02	1444	15	1505	0.00602	581.833	82.6147	2574.19	1351.83	0.960797	0.965449	0.958472	0.954153	0.94485	0.913953	0.940864	0.933887	0.913953	0.906312	0.919269	0.889701	0.880731	0.876412	0.87608	0.871761	0.86113	0.885382	0.887375	0.84186	1
1444	27906	1142	339	24	136.606	13.9783	543.705	34.2075	688.711	52.3826	886.445	101.237	32.9102	10.5242	1998.33	376.18	4070.88	934.691	8834.98	2984.02	1444	0	29411	0.117644	159.389	100.793	162.951	638.105	0.956972	0.958366	0.951532	0.946993	0.948761	0.904322	0.925402	0.917769	0.915168	0.919299	0.916919	0.882	0.868978	0.898048	0.873024	0.863044	0.859423	0.870559	0.878787	0.853235	1
1449	1394	865	273	20	362.45	20.3991	654.093	41.5526	804.108	56.9542	988.991	115.364	593.782	100.116	3471.71	661.809	6451.48	1382.47	12274	4269.62	1449	11	2552	0.010208	513.459	176.728	2287.42	2275.95	0.959444	0.963754	0.956505	0.954154	0.94808	0.908895	0.936129	0.921826	0.915948	0.908895	0.914577	0.879114	0.879114	0.887735	0.871277	0.860306	0.861481	0.878331	0.884992	0.843064	1
1450	1280	488	54	0	395.898	24.2347	669.477	46.9711	814.282	62.7054	0	0	774.219	141.525	3731.07	787.144	6715.38	1519.99	0	0	1450	9	1822	0.007288	481.572	137.892	1742.26	1642.93	0.95966	0.962953	0.958013	0.953074	0.94539	0.90697	0.934413	0.919868	0.916301	0.909166	0.911087	0.879802	0.878156	0.891054	0.8691	0.859495	0.860867	0.881998	0.889133	0.844951	1
1454	886	415	47	0	497.501	30.0916	717.602	54.8997	864.019	76.0078	0	0	1531.38	277.135	4603.64	1074.47	8059.19	2101.35	0	0	1454	14	1348	0.005392	578.041	121.802	2704.82	1890.64	0.958457	0.966617	0.960682	0.957715	0.946958	0.906157	0.935089	0.920994	0.915801	0.908754	0.909125	0.879451	0.878709	0.892062	0.867582	0.863501	0.857567	0.880193	0.889095	0.837908	1
1456	0	790	391	46	0	0	522.436	35.153	741.133	59.7721	895.868	84.9332	0	0	1776.7	354.946	5078.87	1236.6	9012.27	2541.4	1456	16	1227	0.004908	606.126	125.178	3100.24	2120.45	0.961288	0.966585	0.961695	0.958435	0.947025	0.910758	0.934393	0.92013	0.91687	0.914425	0.913203	0.885086	0.878158	0.892013	0.869193	0.865933	0.858598	0.883048	0.890791	0.837001	1
1456	31104	790	391	46	137.503	13.7018	522.436	35.153	741.133	59.7721	895.868	84.9332	33.5032	10.3348	1776.7	354.946	5078.87	1236.6	9012.27	2541.4	1456	0	32331	0.129324	155.288	93.7731	149.89	717.025	0.962281	0.950883	0.954146	0.939563	0.946367	0.889131	0.934629	0.907148	0.924917	0.925366	0.902416	0.875646	0.873867	0.901503	0.886054	0.854984	0.85817	0.869228	0.87328	0.834911	1
1461	1560	593	331	41	360.305	19.2636	630.973	41.7954	855.213	67.4614	1022.45	104.031	582.807	93.0357	3121.12	620.199	7782.35	1844.07	13431.4	4190.59	1461	11	2525	0.0101	499.5	196.136	2331.35	2959.36	0.960792	0.959406	0.955842	0.947327	0.948317	0.89802	0.927921	0.913465	0.92495	0.92297	0.909703	0.877426	0.870693	0.896436	0.88198	0.865545	0.86495	0.863564	0.883564	0.836832	1
1462	1405	363	48	1	403.664	23.3834	652.392	46.6102	874.767	67.8869	994.249	0	819.522	141.706	3455.85	750.778	8320.36	1909.89	11982.2	0	1462	9	1817	0.007268	466.125	124.465	1550.5	1622.82	0.960374	0.956247	0.95432	0.94579	0.951569	0.897358	0.927628	0.908365	0.927628	0.924601	0.909741	0.876445	0.864612	0.898184	0.887177	0.865162	0.86984	0.858558	0.881123	0.836269	1
1466	978	295	45	1	505.994	30.8886	701.355	54.4287	922.706	69.385	1043.05	0	1611.1	293.605	4301.53	1023.16	9748.31	2214.04	13826	0	1466	13	1319	0.005276	564.312	113.192	2499.71	1914.87	0.95906	0.954511	0.954511	0.946929	0.954132	0.90182	0.929871	0.911296	0.927218	0.923048	0.915466	0.876422	0.866945	0.891585	0.888931	0.869598	0.865807	0.857089	0.881729	0.833207	1
1468	0	867	275	46	0	0	530.146	34.7996	725.25	59.086	947.304	74.0155	0	0	1855.04	364.047	4762.71	1184.47	10559.3	2492.08	1468	15	1188	0.004752	591.461	117.022	2865.14	2128.92	0.962121	0.957071	0.957912	0.947391	0.953283	0.90362	0.932239	0.914141	0.927609	0.922138	0.917508	0.87963	0.864057	0.888468	0.890152	0.872475	0.868266	0.861111	0.883838	0.833754	1
1468	29418	867	275	46	129.853	13.2025	530.146	34.7996	725.25	59.086	947.304	74.0155	28.2717	8.90461	1855.04	364.047	4762.71	1184.47	10559.3	2492.08	1468	0	30606	0.122424	147.77	93.0002	138.387	690.116	0.956103	0.942642	0.959305	0.945566	0.943606	0.883895	0.946971	0.929948	0.922777	0.912354	0.891672	0.904643	0.882441	0.868751	0.867199	0.860322	0.850225	0.877802	0.88187	0.836421	1
1473	1093	650	235	40	332.869	18.5494	630.054	43.2841	829.9	65.7768	1058.29	78.2421	460.38	77.3225	3110.52	637.146	7115.86	1708.64	14673.2	3252.21	1473	12	2018	0.008072	500.852	202.098	2370.76	2908.37	0.959118	0.946729	0.962091	0.949207	0.947721	0.891477	0.936323	0.916254	0.92889	0.919722	0.899653	0.891477	0.870168	0.8833	0.870416	0.864965	0.862488	0.876611	0.882061	0.829039	1
1474	966	384	30	3	359.33	22.2453	643.949	50.6952	842.917	63.7028	993.088	85.7634	579.786	107.827	3334.33	781.572	7439.11	1586.1	12209.9	3277.66	1474	9	1383	0.005532	450.221	146.077	1518.62	1671.8	0.955531	0.946855	0.962039	0.947216	0.945409	0.886479	0.938539	0.916486	0.926247	0.916486	0.89154	0.89154	0.868764	0.877802	0.870933	0.863341	0.861894	0.87744	0.881056	0.83261	1
1478	644	336	25	3	436.384	26.9422	684.456	53.7504	872.092	60.0648	1024.7	58.6064	1035.77	192.737	4000.7	948.264	8212.84	1629.05	13241	2329.23	1478	14	1008	0.004032	531.632	136.77	2238.41	1900.07	0.952877	0.950397	0.962302	0.949901	0.949405	0.890873	0.940972	0.91369	0.925099	0.919643	0.886905	0.888393	0.865575	0.875	0.875	0.864583	0.867063	0.879464	0.873512	0.834325	1
1480	0	548	320	27	0	0	458.526	31.2182	705.401	59.2943	914.921	82.3522	0	0	1203.72	248.027	4389.01	1109.63	9574.87	2669.51	1480	17	895	0.00358	560.562	140.435	2595.13	2120.98	0.953631	0.951955	0.963687	0.950279	0.951955	0.896089	0.941899	0.918436	0.924581	0.917877	0.890503	0.884916	0.865363	0.87933	0.875978	0.868156	0.874302	0.878212	0.875419	0.834637	1
1480	29597	548	320	27	136.761	13.5857	458.526	31.2182	705.401	59.2943	914.921	82.3522	32.9631	10.2211	1203.72	248.027	4389.01	1109.63	9574.87	2669.51	1480	0	30492	0.121968	149.201	76.6493	108.168	564.955	0.952135	0.954513	0.958235	0.949626	0.943838	0.904582	0.940788	0.933458	0.912256	0.912059	0.911337	0.880887	0.890627	0.863423	0.864669	0.865998	0.855585	0.865965	0.874721	0.837794	1
1485	1436	374	270	20	361.696	20.0887	568.657	37.449	821.555	65.1577	1031.27	80.0926	589.96	98.4633	2287.44	449.68	6903.98	1637.93	13604	3135.03	1485	10	2100	0.0084	464.056	172.459	1828.02	2490.04	0.956905	0.95381	0.962143	0.947381	0.944762	0.903571	0.944524	0.930714	0.918333	0.907143	0.898333	0.890238	0.882381	0.871429	0.870238	0.862619	0.865238	0.873095	0.879524	0.832381	1
1486	1303	213	39	1	399.89	23.802	588.727	44.2388	825.949	61.5871	1055.8	0	797.295	141.828	2547.06	577.72	6999.72	1551.46	14336.9	0	1486	8	1556	0.006224	436.841	95.8111	1200.98	1208.74	0.958548	0.955334	0.962404	0.949871	0.93991	0.904884	0.943766	0.937339	0.915167	0.905527	0.898779	0.890424	0.888175	0.872108	0.868252	0.865039	0.859576	0.874679	0.878856	0.827442	1
1490	917	178	33	1	481.838	29.2061	628.616	48.1946	859.235	70.2698	1039.51	0	1391.9	253.076	3100.09	716.128	7903.34	1953.4	13686.2	0	1490	12	1129	0.004516	516.504	88.5259	1862.43	1362.43	0.964128	0.963242	0.964128	0.950841	0.940213	0.902126	0.944198	0.93667	0.912755	0.906112	0.902126	0.887511	0.88884	0.871125	0.869796	0.86271	0.857839	0.870239	0.874668	0.821966	1
1492	0	800	168	31	0	0	502.623	33.4846	649.515	52.9567	887.932	72.6104	0	0	1582.63	318.193	3425.91	841.521	8716.18	2094.35	1492	14	999	0.003996	539.282	91.7866	2113.97	1484.73	0.965966	0.963463	0.967467	0.952452	0.937938	0.902402	0.944945	0.939439	0.909409	0.909409	0.9004	0.885886	0.886386	0.874374	0.86987	0.866366	0.861361	0.872372	0.872873	0.820821	1
1492	28419	800	168	31	137.373	13.4577	502.623	33.4846	649.515	52.9567	887.932	72.6104	33.3758	10.1204	1582.63	318.193	3425.91	841.521	8716.18	2094.35	1492	0	29418	0.117672	151.021	75.8959	104.03	465.801	0.958954	0.956744	0.955282	0.951815	0.933918	0.91218	0.934802	0.928496	0.901812	0.911687	0.907591	0.882929	0.878085	0.87936	0.872578	0.866068	0.857502	0.876317	0.881314	0.839044	1
1497	1436	593	142	27	337.99	19.2531	600.225	39.7895	754.622	61.2924	972.318	83.1902	482.05	82.5216	2688.57	536.682	5361.47	1315.84	11451.7	2862.15	1497	10	2198	0.008792	443.446	156.798	1527.33	1879.33	0.960646	0.962011	0.961101	0.954732	0.937898	0.907188	0.938353	0.931984	0.902639	0.909236	0.909236	0.876251	0.882393	0.871474	0.870109	0.862375	0.850773	0.878753	0.875569	0.834395	1
1498	1301	363	24	0	362.533	23.2609	612.388	44.3251	742.031	55.1907	0	0	595.845	114.224	2861.65	621.68	5082.2	1117.04	0	0	1498	8	1688	0.006752	421.66	113.399	1146.89	1094.28	0.962974	0.96327	0.962974	0.954976	0.936908	0.908472	0.93987	0.932168	0.901955	0.909953	0.914396	0.87737	0.882405	0.873519	0.870557	0.860782	0.8516	0.878555	0.873815	0.840344	1
1502	831	297	21	0	448.756	27.3727	659.04	50.8533	785.487	47.9104	0	0	1125.61	204.43	3570.69	822.363	5991.63	1060.45	0	0	1502	13	1149	0.004596	509.265	105.325	1846.57	1297.66	0.964317	0.968668	0.962576	0.953873	0.936031	0.912097	0.937772	0.937772	0.9047	0.904265	0.916449	0.875979	0.887293	0.876849	0.872063	0.859878	0.855091	0.875544	0.873368	0.832463	1
1504	0	715	273	20	0	0	470.394	31.2486	678.937	58.2177	811.176	66.2652	0	0	1298.26	257.314	3918.67	1012.79	6652.57	1557.7	1504	15	1008	0.004032	533.636	108.54	2114.19	1461.39	0.964286	0.971726	0.962302	0.954861	0.939484	0.910218	0.938492	0.939484	0.90873	0.906746	0.919643	0.874008	0.887401	0.878968	0.872024	0.859127	0.859127	0.873512	0.873016	0.833333	1
1504	29989	715	273	20	137.431	14.0105	470.394	31.2486	678.937	58.2177	811.176	66.2652	33.4959	10.5378	1298.26	257.314	3918.67	1012.79	6652.57	1557.7	1504	0	30997	0.123988	150.315	74.2418	101.159	453.614	0.961738	0.954641	0.955334	0.945866	0.944608	0.900345	0.928719	0.922686	0.913379	0.914927	0.905975	0.890086	0.872391	0.887263	0.862358	0.865503	0.851841	0.871617	0.885521	0.82729	1
1509	1528	512	219	17	350.305	19.4018	573.344	36.4128	781.971	58.3617	921.576	77.488	536.152	89.1785	2342.14	445.414	5944.91	1336.31	9749.93	2353.02	1509	10	2276	0.009104	446.281	152.545	1531.68	1858.71	0.963533	0.959139	0.959139	0.948594	0.94464	0.907513	0.932777	0.929042	0.913664	0.918058	0.914104	0.883568	0.877856	0.886643	0.869947	0.858963	0.858084	0.877197	0.884227	0.828866	1
1510	1378	287	27	0	380.831	23.5976	589.211	42.4522	781.487	64.092	0	0	689.689	127.872	2549.73	548.314	5951.65	1383.47	0	0	1510	8	1692	0.006768	422.57	94.9186	1089.16	981.816	0.965426	0.955674	0.95656	0.947695	0.950059	0.913416	0.934102	0.926418	0.914303	0.91844	0.912825	0.885934	0.876773	0.885343	0.86909	0.864657	0.862884	0.879137	0.884752	0.831265	1
1514	930	239	22	0	490.974	29.1659	643.375	47.1934	848.681	56.7595	0	0	1471.62	264.071	3317.61	730.482	7565.15	1437.45	0	0	1514	12	1191	0.004764	528.164	82.5346	1954.62	1155.9	0.963056	0.957179	0.957179	0.948783	0.951721	0.915197	0.93157	0.923174	0.914358	0.921914	0.916037	0.884131	0.878673	0.888329	0.877414	0.86314	0.866499	0.884971	0.88623	0.829975	1
1516	0	849	233	21	0	0	511.784	33.0037	666.727	51.8231	873.142	62.1294	0	0	1669	325.952	3697.75	870.698	8251.53	1754.55	1516	14	1103	0.004412	551.394	86.4161	2222.88	1299.28	0.964642	0.958296	0.960562	0.951043	0.950589	0.918404	0.933817	0.924297	0.915231	0.922031	0.918404	0.886673	0.884859	0.890299	0.877153	0.861287	0.867634	0.885313	0.888033	0.832276	1
1516	32897	849	233	21	139.127	13.4906	511.784	33.0037	666.727	51.8231	873.142	62.1294	34.6423	10.2956	1669	325.952	3697.75	870.698	8251.53	1754.55	1516	0	34000	0.136	152.501	75.8507	105.631	452.957	0.957603	0.961471	0.956294	0.942574	0.948985	0.898765	0.929662	0.912015	0.923897	0.917294	0.900206	0.888235	0.868985	0.881662	0.878897	0.866603	0.87825	0.864338	0.885397	0.843059	1
1521	1731	635	182	21	367.371	18.8599	623.686	40.7518	781.989	54.4041	1000.63	68.5652	617.213	94.8589	3013.68	592.373	5932.23	1228.97	12386.2	2640.96	1521	9	2569	0.010276	465.276	151.686	1682.31	1917.15	0.959128	0.962437	0.95543	0.948618	0.946866	0.913001	0.937135	0.920202	0.915726	0.916504	0.904048	0.888089	0.875633	0.890424	0.876606	0.873686	0.86668	0.871156	0.886337	0.836707	1
1522	1575	362	30	3	399.385	23.408	641.177	48.9674	794.129	54.6572	1015.06	72.3805	794.055	140.028	3288.04	744.627	6209.53	1262.24	12936.3	2586.36	1522	8	1970	0.00788	450.765	109.478	1353.3	1285.82	0.958122	0.962183	0.95533	0.947208	0.948731	0.912944	0.939848	0.919289	0.917766	0.919289	0.899746	0.888579	0.871827	0.892386	0.87335	0.878426	0.867005	0.867766	0.885279	0.837056	1
1526	1100	315	29	3	494.859	29.834	688.921	54.5841	847.114	74.7391	1042.04	72.177	1507.1	271.518	4079.96	954.407	7597.17	1944.21	13985.4	2997.22	1526	13	1447	0.005788	545.299	101.043	2215.11	1534.47	0.959572	0.962681	0.957153	0.946095	0.94886	0.916033	0.938493	0.914651	0.912232	0.92329	0.900484	0.889772	0.870422	0.893918	0.874914	0.874568	0.868003	0.873186	0.882861	0.838977	1
1528	0	991	303	30	0	0	516.39	34.1018	710.299	60.5789	880.925	102.622	0	0	1715.22	338.957	4483.09	1137.53	8688.36	3113.12	1528	15	1324	0.005296	569.026	103.896	2506.65	1682.37	0.962613	0.96148	0.957326	0.94864	0.951284	0.916163	0.937311	0.913142	0.91503	0.922583	0.90219	0.891239	0.870091	0.895015	0.878399	0.872734	0.867825	0.870846	0.882931	0.838369	1
1528	28750	991	303	30	132.337	13.4238	516.39	34.1018	710.299	60.5789	880.925	102.622	29.9138	9.39409	1715.22	338.957	4483.09	1137.53	8688.36	3113.12	1528	0	30074	0.120296	151.562	93.1305	138.952	618.757	0.957621	0.956507	0.95423	0.951702	0.938718	0.894028	0.92969	0.930172	0.916257	0.912632	0.892582	0.872564	0.861276	0.868574	0.881476	0.862755	0.86623	0.866712	0.887428	0.825497	1
1533	1123	728	259	23	334.463	18.0035	615.294	40.8122	811.131	67.1366	988.649	114.262	466.704	75.4543	2895.27	577.137	6656.75	1653.66	12255.5	4361.05	1533	12	2133	0.008532	495.245	186.273	2174.33	2429.4	0.959212	0.957806	0.957806	0.94632	0.947023	0.911627	0.93835	0.911627	0.914909	0.919362	0.894046	0.885842	0.869433	0.880919	0.88842	0.868026	0.87459	0.867792	0.884904	0.839428	1
1534	1010	422	41	0	368.58	21.7405	632.356	44.3322	826.666	59.144	0	0	624.85	110.193	3146.49	661.376	7008.77	1491.13	0	0	1534	10	1473	0.005892	456.9	137.689	1524.97	1530.16	0.959606	0.959267	0.960625	0.946707	0.946368	0.908011	0.937882	0.909029	0.912084	0.913442	0.89002	0.879498	0.86558	0.872709	0.891378	0.872709	0.873388	0.862186	0.88391	0.84759	1
1538	665	352	39	0	431.729	25.0692	662.717	48.7053	861.383	68.6766	0	0	1001.79	174.404	3624.78	799.846	7954.16	1893.16	0	0	1538	14	1056	0.004224	524.593	131.681	2132.89	1778.73	0.963542	0.957386	0.961174	0.945076	0.945549	0.910985	0.933239	0.913352	0.909564	0.918087	0.893939	0.881629	0.867898	0.873106	0.889205	0.87642	0.872159	0.860795	0.886364	0.846117	1
1540	0	577	325	37	0	0	454.97	28.0809	684.1	54.371	881.873	69.4963	0	0	1173.18	218.757	3996.04	949.689	8529.42	2014.45	1540	17	939	0.003756	551.097	133.454	2440.08	1945.96	0.968051	0.958466	0.963259	0.947817	0.946752	0.911608	0.932907	0.911076	0.909478	0.917998	0.894036	0.881257	0.874867	0.873269	0.891374	0.880192	0.870607	0.85836	0.886049	0.846113	1
1540	25263	577	325	37	136.69	13.4109	454.97	28.0809	684.1	54.371	881.873	69.4963	32.8865	10.0257	1173.18	218.757	3996.04	949.689	8529.42	2014.45	1540	0	26202	0.104808	151.541	82.131	119.153	579.673	0.960881	0.964583	0.958457	0.951931	0.932181	0.897947	0.932963	0.935997	0.922773	0.910045	0.901153	0.871403	0.866804	0.878158	0.876116	0.847225	0.848542	0.863484	0.880524	0.828143	1
1545	1179	394	273	34	332.956	18.6099	549.505	34.8623	779.747	60.7103	975.086	78.3687	460.765	77.7314	2063.22	399.617	5902.88	1373.95	11524.4	2817.85	1545	11	1880	0.00752	454.832	180.38	1786.95	2397.66	0.965691	0.961968	0.960106	0.955053	0.932979	0.906915	0.933245	0.923936	0.918617	0.918085	0.894681	0.868617	0.865426	0.867819	0.885638	0.855851	0.859309	0.860638	0.886968	0.829521	1
1546	1052	218	47	1	364.827	22.4131	566.136	40.3868	804.995	61.8296	933.262	0	606.574	111.932	2262.59	496.336	6490.09	1530.05	9917.95	0	1546	8	1318	0.005272	414.252	110.551	1097.35	1283.41	0.963581	0.96434	0.960167	0.954476	0.927921	0.901366	0.930197	0.926404	0.917299	0.915402	0.900986	0.868361	0.865706	0.864568	0.883915	0.847117	0.856222	0.863429	0.887709	0.822079	1
1550	679	191	42	0	458.507	26.7342	612.249	48.1729	862.048	71.1837	0	0	1199.16	210.227	2868.04	691.533	7984.56	2018.91	0	0	1550	13	912	0.003648	509.289	105.463	1861.16	1608.15	0.967105	0.964912	0.958882	0.951206	0.933114	0.903509	0.928728	0.92818	0.914474	0.910636	0.898026	0.869518	0.860746	0.864583	0.879386	0.852522	0.862939	0.862939	0.885417	0.819079	1
1552	0	588	179	40	0	0	479.687	31.6919	634.646	52.0137	878.155	79.1997	0	0	1376.26	274.935	3198.25	816.506	8471.58	2350.52	1552	15	807	0.003228	533.809	109.132	2132.09	1771.21	0.972739	0.968401	0.960347	0.950434	0.937423	0.903965	0.929988	0.925651	0.913879	0.912639	0.899628	0.872367	0.861214	0.868649	0.88228	0.849442	0.866171	0.859356	0.887237	0.817224	1
1552	28084	588	179	40	133.024	13.7529	479.687	31.6919	634.646	52.0137	878.155	79.1997	30.4151	9.71135	1376.26	274.935	3198.25	816.506	8471.58	2350.52	1552	0	28891	0.115564	144.219	69.8425	89.1201	455.691	0.965439	0.968347	0.950106	0.951161	0.944343	0.905507	0.919335	0.928282	0.904815	0.906563	0.910422	0.874892	0.881572	0.891177	0.88441	0.847375	0.854384	0.866481	0.874027	0.831262	1
1557	1120	416	146	32	359.125	19.0047	587.936	38.6865	747.401	60.0318	986.849	80.9902	577.035	91.643	2526.97	499.521	5208.22	1295.21	11954	2993.95	1557	10	1714	0.006856	459.452	154.493	1657.19	2091.86	0.969078	0.96762	0.955076	0.9507	0.942824	0.91161	0.928238	0.930572	0.916861	0.906651	0.908401	0.869603	0.871937	0.883606	0.87748	0.845683	0.860852	0.856184	0.875146	0.827305	1
1558	1032	241	25	3	381.029	23.5378	597.404	43.7482	748.569	64.853	950.572	55.0785	690.727	128.465	2658.61	587.588	5247.3	1341.36	10582.5	1845.38	1558	8	1301	0.005204	429.486	102.714	1165.63	1111.71	0.971176	0.966949	0.955803	0.94927	0.944274	0.914681	0.928132	0.933513	0.917371	0.905457	0.907763	0.87279	0.869331	0.888163	0.879708	0.84435	0.860876	0.85588	0.86741	0.830131	1
1562	697	202	21	3	468.164	28.8787	644.996	50.0233	808.565	66.8384	984.258	47.5568	1277.72	237.135	3349.2	793.09	6591.61	1559.08	11707.4	1724.84	1562	13	923	0.003692	516.286	96.5198	1885.87	1345.5	0.968039	0.967497	0.95883	0.948537	0.951246	0.918743	0.93662	0.934453	0.91766	0.910076	0.907909	0.869989	0.862947	0.892199	0.881365	0.83857	0.859155	0.849404	0.867281	0.826111	1
1564	0	617	191	23	0	0	491.126	34.4054	667.534	53.9578	851.872	101.074	0	0	1478.94	310.794	3716.39	903.55	7871.15	2842.48	1564	15	831	0.003324	541.657	100.16	2170.12	1512.22	0.967509	0.969916	0.961492	0.945247	0.951264	0.916366	0.938628	0.934416	0.918171	0.911552	0.910349	0.869434	0.862214	0.889892	0.886883	0.840554	0.862214	0.849579	0.868833	0.823105	1
1564	31530	617	191	23	131.611	13.3821	491.126	34.4054	667.534	53.9578	851.872	101.074	29.4301	9.2453	1478.94	310.794	3716.39	903.55	7871.15	2842.48	1564	0	32361	0.129444	142.141	68.109	84.4011	416.486	0.958901	0.955023	0.949059	0.946402	0.939001	0.917231	0.928958	0.920413	0.911545	0.914542	0.915129	0.887117	0.881076	0.895322	0.872099	0.857637	0.867819	0.879098	0.881076	0.824295	1
1569	1119	447	158	23	377.208	19.1337	610.994	41.523	790.73	57.3608	979.251	114.216	667.768	100.742	2837.18	585.019	6140.58	1344.7	11913.8	4113.19	1569	10	1747	0.006988	482.352	155.922	1865.87	2150.12	0.962793	0.964224	0.955066	0.948769	0.945335	0.912135	0.92988	0.931883	0.917573	0.905266	0.910132	0.87779	0.87407	0.892101	0.88237	0.850887	0.866056	0.863766	0.885232	0.822267	1
1570	1027	258	29	0	414.963	24.1432	625.847	48.8454	800.35	65.9127	0	0	890.059	155.419	3061.51	727.905	6396.47	1651.46	0	0	1570	8	1314	0.005256	464.875	102.657	1437.94	1215.7	0.959665	0.961948	0.950152	0.949391	0.946347	0.907915	0.932268	0.930365	0.918189	0.902968	0.916667	0.879376	0.876332	0.894216	0.880518	0.858067	0.867199	0.869863	0.89003	0.823059	1
1574	739	226	26	0	507.39	29.6604	671.693	54.061	841.427	76.8583	0	0	1623	286.581	3784.99	905.195	7462.01	2123.45	0	0	1574	13	991	0.003964	553.624	91.781	2269.24	1381.75	0.962664	0.963673	0.952573	0.952069	0.946519	0.913724	0.93441	0.926337	0.916246	0.896065	0.916751	0.877901	0.874874	0.886983	0.886983	0.855701	0.861756	0.870838	0.886478	0.823915	1
1576	0	650	218	25	0	0	519.783	34.5227	682.036	59.5639	852.382	87.852	0	0	1749.4	350.193	3975.7	1054.03	7806.74	2444.34	1576	15	893	0.003572	568.704	95.2897	2462.47	1502.14	0.965286	0.966965	0.954647	0.954087	0.945689	0.917133	0.93449	0.927772	0.917133	0.899776	0.920493	0.87682	0.878499	0.886898	0.889698	0.857783	0.862822	0.870661	0.885218	0.821948	1
1576	28620	650	218	25	139.081	13.5611	519.783	34.5227	682.036	59.5639	852.382	87.852	34.6213	10.442	1749.4	350.193	3975.7	1054.03	7806.74	2444.34	1576	0	29513	0.118052	152.08	76.6092	108.083	491.261	0.965863	0.950412	0.962627	0.947735	0.939772	0.921475	0.933097	0.911005	0.91397	0.921916	0.899824	0.873429	0.87104	0.88849	0.874089	0.867126	0.856318	0.873479	0.888303	0.847508	1
1581	1579	468	183	23	350.493	19.301	624.892	40.6179	790.394	67.9229	959.549	87.5454	536.971	89.4015	3030.67	589.963	6170.68	1591.67	11045.8	3091.58	1581	9	2253	0.009012	449.441	162.516	1619.85	2050.79	0.96316	0.958056	0.955393	0.951842	0.941855	0.917443	0.930981	0.924323	0.91589	0.917443	0.907457	0.88016	0.870617	0.886152	0.879938	0.862628	0.859299	0.877941	0.885486	0.838216	1
1582	1441	275	36	0	380.207	23.7219	638.346	45.4528	797.694	66.0792	0	0	686.446	129.156	3237.76	688.203	6333.75	1603.64	0	0	1582	8	1752	0.007008	429.304	111.835	1202.95	1245.45	0.96347	0.957192	0.952626	0.95234	0.940925	0.917808	0.928082	0.922945	0.913813	0.919806	0.906678	0.881849	0.870434	0.888128	0.878139	0.866724	0.853596	0.879281	0.884703	0.841895	1
1586	955	233	30	0	469.915	28.6955	682.582	50.8262	856.374	79.3813	0	0	1291.8	239.047	3960.92	894.587	7868.93	2205.77	0	0	1586	12	1218	0.004872	520.116	105.382	1964.39	1514.49	0.965517	0.957307	0.950739	0.954023	0.94376	0.918719	0.930213	0.925287	0.912151	0.922003	0.905172	0.885057	0.872742	0.88711	0.880542	0.864532	0.849754	0.87931	0.884647	0.834565	1
1588	0	840	220	28	0	0	499.046	33.2531	712.625	56.9602	883.209	75.0254	0	0	1549.24	311.692	4516.31	1108.59	8593.11	2182.71	1588	15	1088	0.004352	552.119	108.902	2330.47	1700.82	0.965993	0.95864	0.952206	0.954044	0.942096	0.919118	0.931526	0.926011	0.910386	0.923254	0.908548	0.884651	0.874081	0.888327	0.879136	0.865809	0.846967	0.881434	0.884191	0.832721	1
1588	26465	840	220	28	134.716	13.7103	499.046	33.2531	712.625	56.9602	883.209	75.0254	31.5553	9.92974	1549.24	311.692	4516.31	1108.59	8593.11	2182.71	1588	0	27553	0.110212	151.198	85.1876	122.334	561.049	0.967408	0.956085	0.953889	0.942438	0.942112	0.908885	0.914365	0.90903	0.903459	0.927794	0.900301	0.875386	0.871448	0.853392	0.874841	0.86927	0.873244	0.858908	0.893895	0.832087	1
1593	1145	613	178	26	348.324	18.754	605.383	39.73	818.719	62.5171	989.349	91.783	526.887	85.2144	2757.42	542.963	6824.52	1585.51	12110.3	3374.88	1593	11	1962	0.007848	479.809	173.326	1948.63	2320.48	0.968654	0.957187	0.953109	0.948012	0.946228	0.918196	0.925586	0.922528	0.906983	0.925841	0.906473	0.875637	0.868756	0.874363	0.885831	0.867227	0.86264	0.882263	0.889399	0.836137	1
1594	1036	358	30	0	395.754	22.2583	626.607	43.9999	844.805	77.3339	0	0	772.059	130.208	3061.95	644.693	7551.74	2116	0	0	1594	9	1424	0.005696	463.252	118.59	1490.58	1407.65	0.969803	0.958567	0.95611	0.951896	0.947331	0.923104	0.923806	0.920997	0.904494	0.93118	0.906952	0.87184	0.873947	0.874649	0.884831	0.866924	0.869031	0.879916	0.886236	0.842346	1
1598	712	307	25	0	502.123	27.4995	679.27	50.9777	920.824	79.2197	0	0	1571.26	260.416	3904.61	879.695	9740.43	2575.01	0	0	1598	14	1044	0.004176	564.242	104.869	2453.03	1689.43	0.970307	0.962165	0.963602	0.953544	0.948276	0.925766	0.927203	0.91954	0.903257	0.935345	0.903736	0.875958	0.875958	0.875	0.885057	0.863506	0.870211	0.873084	0.891762	0.844828	1
1600	0	643	292	24	0	0	519.448	31.232	693.367	57.8213	935.419	82.3082	0	0	1741.96	316.473	4167.52	1034.99	10216.6	2670.46	1600	16	959	0.003836	582.813	106.614	2692.59	1804.67	0.971846	0.961418	0.964546	0.956204	0.950469	0.922315	0.925965	0.9244	0.901981	0.932742	0.903545	0.876955	0.871741	0.876955	0.885297	0.862357	0.868613	0.872784	0.891032	0.844108	1
1600	26786	643	292	24	133.114	13.4062	519.448	31.232	693.367	57.8213	935.419	82.3082	30.4271	9.43039	1741.96	316.473	4167.52	1034.99	10216.6	2670.46	1600	0	27745	0.11098	148.658	85.5266	122.444	590.893	0.968949	0.967255	0.957956	0.942764	0.942837	0.90847	0.924022	0.919319	0.897747	0.925194	0.903875	0.876536	0.861867	0.861182	0.883438	0.846189	0.879095	0.851631	0.885403	0.823626	1
1605	1165	486	246	20	354.84	18.6959	627.602	38.6557	805.103	65.2372	1041.58	95.2395	556.672	87.888	3066.25	568.698	6504.76	1586.69	14109.6	3809.2	1605	11	1917	0.007668	488.936	181.793	2097.59	2497.97	0.968701	0.965571	0.959051	0.947574	0.943401	0.913667	0.925665	0.925404	0.897757	0.9241	0.904017	0.872718	0.870892	0.865415	0.880543	0.856547	0.871153	0.852895	0.890193	0.82603	1
1606	1038	301	44	0	398.921	22.4211	649.188	44.0315	825.376	64.1487	0	0	790.655	133.582	3400.27	696.43	6996.74	1681.08	0	0	1606	9	1383	0.005532	466.957	125.376	1556.06	1526.61	0.970354	0.967101	0.95517	0.944685	0.945047	0.91034	0.927332	0.927693	0.895155	0.920101	0.902748	0.875994	0.869848	0.863702	0.877802	0.86081	0.873463	0.844541	0.889371	0.82321	1
1610	717	257	42	0	504.684	28.6922	700.724	53.8331	880.507	75.5351	0	0	1596.36	271.831	4288.35	1002.78	8519.71	2231.1	0	0	1610	14	1016	0.004064	569.809	113.441	2563.51	1841.6	0.971457	0.966535	0.954724	0.946358	0.943898	0.911417	0.92372	0.931594	0.897146	0.920768	0.903543	0.880413	0.867126	0.867618	0.878445	0.862697	0.868602	0.843504	0.888287	0.833661	1
1612	0	634	244	40	0	0	522.37	33.2801	719.932	60.4276	895.447	70.0377	0	0	1773.59	335.509	4665.05	1204.37	8925.89	2125.28	1612	16	918	0.003672	591.137	116.873	2853.77	1986.07	0.971678	0.967865	0.957516	0.947712	0.942266	0.91122	0.928649	0.931917	0.899237	0.919935	0.904139	0.881264	0.867102	0.867647	0.876362	0.864379	0.868192	0.848584	0.888889	0.834423	1
1612	30304	634	244	40	136.938	13.5049	522.37	33.2801	719.932	60.4276	895.447	70.0377	33.073	10.0686	1773.59	335.509	4665.05	1204.37	8925.89	2125.28	1612	0	31222	0.124888	150.292	80.4108	116.008	585.775	0.961534	0.963744	0.955832	0.946832	0.95271	0.919768	0.934758	0.924396	0.913891	0.913026	0.909551	0.878051	0.85909	0.866761	0.901976	0.82602	0.877378	0.85222	0.876946	0.827718	1
1617	1481	479	199	38	361.072	20.0985	631.954	40.6678	834.488	67.8497	1010.54	74.4195	586.947	98.0613	3133.27	599.957	7241.59	1805.93	12781.9	2850.49	1617	10	2197	0.008788	474.246	178.695	1955.8	2577.64	0.967683	0.964952	0.957214	0.941056	0.950614	0.913746	0.937187	0.928311	0.904643	0.917387	0.906236	0.879381	0.851388	0.875057	0.889622	0.838416	0.872781	0.844788	0.874602	0.828175	1
1618	1334	275	36	5	388.217	24.0979	647.466	47.6952	845.819	72.5392	973.235	70.6858	730.445	135.67	3381.14	732.51	7555.25	1961	11417.8	2459.78	1618	8	1650	0.0066	443.182	121.511	1353.52	1533.53	0.968788	0.965152	0.959697	0.94	0.951515	0.915455	0.937273	0.926061	0.908182	0.918485	0.904848	0.879697	0.85	0.873333	0.897273	0.832727	0.878788	0.84	0.872424	0.828788	1
1622	922	240	35	5	465.567	28.8953	687.673	53.9555	878.816	76.7027	1002.95	67.5913	1256.81	232.659	4056.6	943.098	8478.05	2288.77	12465.4	2556.4	1622	13	1202	0.004808	524.183	118.321	2072.73	1827.37	0.972546	0.96381	0.963394	0.943012	0.949251	0.910982	0.937604	0.924709	0.91223	0.916389	0.906822	0.884775	0.84817	0.873128	0.892679	0.834443	0.876456	0.836938	0.872296	0.826539	1
1624	0	827	222	40	0	0	480.201	32.7507	700.071	58.5811	913.904	85.8379	0	0	1381.8	282.764	4289.91	1076.67	9560.62	2677.08	1624	15	1089	0.004356	540.953	121.893	2275.05	1985.81	0.973829	0.964187	0.966942	0.945822	0.951331	0.910927	0.936639	0.927916	0.911846	0.915519	0.910468	0.880624	0.849403	0.875115	0.890266	0.841139	0.87741	0.836088	0.87236	0.826905	1
1624	27330	827	222	40	136.105	13.4082	480.201	32.7507	700.071	58.5811	913.904	85.8379	32.4754	9.93669	1381.8	282.764	4289.91	1076.67	9560.62	2677.08	1624	0	28419	0.113676	151.618	82.3542	118.41	580.116	0.963229	0.961135	0.946919	0.943682	0.953411	0.918101	0.932774	0.920388	0.918804	0.910324	0.91379	0.886871	0.855132	0.870826	0.88666	0.851965	0.839949	0.870703	0.886097	0.818572	1
1629	1249	588	188	34	350.832	19.3852	587.197	39.7681	808.478	62.9935	1031.57	93.1688	538.556	90.0806	2519.41	513.302	6576.65	1526.83	13702.6	3752.15	1629	11	2059	0.008236	471.359	171.431	1872.93	2460.88	0.968674	0.96576	0.956532	0.945119	0.954104	0.921321	0.933949	0.926663	0.918893	0.908451	0.917193	0.883196	0.850656	0.870811	0.889509	0.842885	0.857212	0.851141	0.881982	0.830986	1
1630	1143	342	28	2	398.596	24.0026	610.668	44.5372	828.438	65.2623	1151.24	81.1007	789.838	143.85	2838.39	621.782	7076.78	1674.69	18839.1	3912.81	1630	9	1515	0.00606	455.407	109.807	1392.31	1385.6	0.966667	0.964686	0.955446	0.945545	0.953465	0.926403	0.936634	0.927063	0.921452	0.906931	0.923102	0.884158	0.849505	0.870627	0.889109	0.839604	0.853795	0.852475	0.880198	0.831683	1
1634	813	291	26	2	501.569	29.4061	660.196	50.1017	874.047	69.0247	1154.12	41.939	1568.09	276.896	3587.65	824.304	8305.35	1943.75	18777.9	2031.04	1634	13	1132	0.004528	552.055	96.1117	2272.4	1562.71	0.969081	0.965989	0.958922	0.94523	0.953622	0.932862	0.933746	0.930654	0.92182	0.910777	0.924028	0.883834	0.852032	0.876767	0.886926	0.835689	0.853799	0.85689	0.886042	0.827739	1
1636	0	729	267	28	0	0	527.965	33.8013	689.39	54.4566	921.756	98.0692	0	0	1831.26	353.434	4088.5	982.531	9885.18	3305.04	1636	15	1024	0.004096	580.823	100.451	2640.04	1757.09	0.97168	0.968262	0.960938	0.94873	0.953125	0.937012	0.938477	0.933105	0.922363	0.910156	0.921875	0.885742	0.852051	0.878906	0.884277	0.833008	0.852539	0.859863	0.893555	0.830078	1
1636	29694	729	267	28	136.786	13.7141	527.965	33.8013	689.39	54.4566	921.756	98.0692	32.9973	10.2863	1831.26	353.434	4088.5	982.531	9885.18	3305.04	1636	0	30718	0.122872	151.588	82.8963	119.904	567.485	0.951901	0.953496	0.947702	0.945716	0.948629	0.913731	0.925337	0.924181	0.910932	0.913227	0.908392	0.874048	0.871574	0.875236	0.897291	0.840436	0.840484	0.865698	0.893922	0.832557	1
1641	1406	552	219	26	337.393	18.9501	626.209	39.807	788.517	56.8442	1041.61	94.7556	479.393	81.3533	3048.25	586.092	6087.88	1311.51	14112.2	3968.06	1641	10	2203	0.008812	462.918	179.672	1841.5	2359.17	0.962097	0.961189	0.949387	0.945302	0.949614	0.925329	0.92828	0.928053	0.910123	0.910123	0.917158	0.878121	0.865865	0.868815	0.894462	0.843622	0.833182	0.859056	0.890377	0.830912	1
1642	1267	323	40	2	372.164	23.1412	644.201	43.927	803.489	54.0236	974.654	36.962	643.924	120.59	3323.4	687.666	6427.24	1305.61	11338.7	1279.49	1642	9	1632	0.006528	437.315	127.583	1329.09	1435.31	0.96201	0.960784	0.948223	0.94424	0.948529	0.926777	0.925551	0.928002	0.905637	0.911152	0.917279	0.880208	0.867953	0.870711	0.899816	0.841912	0.823836	0.862132	0.890931	0.825368	1
1646	844	275	32	2	474.508	28.5887	693.083	49.0222	849.329	63.7596	1024.29	39.7174	1329.48	242.11	4139.17	889.702	7609.92	1692.99	13154.9	1517.53	1646	13	1153	0.004612	537.997	114.344	2194.43	1669.51	0.965308	0.964007	0.951865	0.94536	0.948829	0.931483	0.925846	0.934085	0.907632	0.911101	0.921509	0.89072	0.870338	0.871639	0.899827	0.847788	0.820468	0.862533	0.892888	0.820468	1
1648	0	735	257	32	0	0	492.169	33.5353	712.321	55.238	881.777	76.5753	0	0	1487.16	302.729	4504.85	1044.47	8560.73	2253.1	1648	15	1024	0.004096	559.597	118.816	2465.58	1841.2	0.967285	0.965332	0.954102	0.947754	0.94873	0.931152	0.927246	0.935059	0.907227	0.911133	0.924316	0.890137	0.875	0.867676	0.901367	0.848633	0.810547	0.864258	0.895508	0.818359	1
1648	30540	735	257	32	134.302	13.2598	492.169	33.5353	712.321	55.238	881.777	76.5753	31.2097	9.51147	1487.16	302.729	4504.85	1044.47	8560.73	2253.1	1648	0	31564	0.126256	148.1	79.4086	110.186	544.138	0.96119	0.949864	0.946997	0.948042	0.946458	0.903022	0.921952	0.930839	0.907886	0.907426	0.910309	0.875285	0.880829	0.876125	0.879499	0.863246	0.859698	0.856957	0.883903	0.832119	1
1653	1354	532	218	28	343.954	18.5786	596.724	40.2829	817.217	61.3628	992.415	88.1058	507.422	82.8032	2643.15	531.797	6782.56	1513.53	12199.3	3344.14	1653	10	2132	0.008528	463.936	176.304	1835.55	2377.4	0.962008	0.955675	0.952158	0.949109	0.950985	0.921201	0.924719	0.929644	0.910647	0.912992	0.915338	0.882036	0.882739	0.870779	0.888602	0.844981	0.839118	0.864212	0.89212	0.828565	1
1654	1208	311	40	2	359.248	22.3556	604.479	43.0951	832.758	68.3685	982.199	76.1585	579.455	108.313	2751.31	583.157	7197.21	1713.05	11759.7	2681.05	1654	9	1561	0.006244	421.037	123.653	1196.06	1415.34	0.961883	0.952915	0.951313	0.949712	0.952274	0.918962	0.923126	0.927931	0.912236	0.912876	0.915439	0.881486	0.88501	0.872197	0.887572	0.845932	0.845291	0.863229	0.889494	0.832799	1
1658	771	261	35	2	449.134	26.9592	650.173	47.9363	874.843	78.6593	1003.36	73.3869	1128.08	202.464	3423.75	746.536	8370.76	2155.72	12508.5	2694.65	1658	13	1069	0.004276	513.193	116.492	1947	1705.06	0.962114	0.956969	0.954163	0.956501	0.952292	0.917212	0.925164	0.928906	0.914406	0.914874	0.9116	0.888213	0.884939	0.869972	0.879326	0.843779	0.838167	0.863424	0.886342	0.82507	1
1660	0	679	237	35	0	0	468.892	31.3905	669.338	52.8491	906.303	90.4747	0	0	1286.25	259.983	3742.64	868.598	9355.18	2754.66	1660	15	951	0.003804	534.943	119.969	2195.37	1894.45	0.962671	0.960042	0.953207	0.958991	0.95163	0.917455	0.925868	0.933754	0.911672	0.919033	0.913249	0.888013	0.888538	0.876972	0.878023	0.843323	0.842271	0.866456	0.887487	0.827024	1
1660	29346	679	237	35	136.915	13.7325	468.892	31.3905	669.338	52.8491	906.303	90.4747	33.0927	10.3649	1286.25	259.983	3742.64	868.598	9355.18	2754.66	1660	0	30297	0.121188	149.409	73.8324	100.965	504.886	0.972704	0.961217	0.953461	0.947982	0.946876	0.905948	0.923705	0.926907	0.908869	0.910486	0.905288	0.879708	0.861719	0.882909	0.873799	0.856669	0.862874	0.841403	0.880434	0.826732	1
1665	1459	469	204	31	370.081	19.3335	582.823	38.1769	785.173	58.8954	1018.07	86.0521	631.093	99.1589	2461.66	486.572	6018.55	1343.09	13134.8	3365.85	1665	10	2163	0.008652	464.645	155.373	1715.33	2218.02	0.970643	0.959085	0.953306	0.947064	0.952843	0.910772	0.931345	0.930652	0.917707	0.911697	0.910079	0.886731	0.865233	0.873324	0.873093	0.850208	0.849283	0.845816	0.878641	0.821082	1
1666	1350	279	30	1	415.671	23.9016	603.545	44.7792	790.125	51.6018	1018.65	0	894.38	153.859	2741.99	604.813	6108.71	1207.71	12881.9	0	1666	8	1660	0.00664	454.378	89.649	1306.37	1043.57	0.971988	0.957831	0.952108	0.946084	0.95241	0.909337	0.931325	0.933735	0.918072	0.909036	0.912048	0.88012	0.865663	0.87259	0.871687	0.851807	0.853614	0.837952	0.876506	0.823494	1
1670	940	230	24	1	524.546	30.2067	656.491	50.8755	839.557	60.3966	1128.1	0	1791.86	307.276	3530	813.031	7342.71	1615.14	17473.2	0	1670	12	1195	0.00478	556.773	76.806	2251	1203.81	0.973222	0.962762	0.956904	0.946025	0.953975	0.919247	0.932636	0.933054	0.915481	0.910879	0.9159	0.885356	0.869456	0.874059	0.868619	0.847699	0.853556	0.831381	0.878243	0.821757	1
1672	0	848	213	25	0	0	535.651	34.7355	666.864	52.815	869.864	84.7581	0	0	1912.59	371.33	3702.08	868.948	8274.39	2694.46	1672	14	1086	0.004344	569.08	80.5309	2410.02	1317.28	0.973757	0.963628	0.957643	0.947053	0.95442	0.921731	0.934622	0.93232	0.917587	0.913904	0.918048	0.88674	0.867403	0.874309	0.868324	0.849908	0.856354	0.832413	0.881215	0.825506	1
1672	27165	848	213	25	136.48	13.1036	535.651	34.7355	666.864	52.815	869.864	84.7581	32.6953	9.71439	1912.59	371.33	3702.08	868.948	8274.39	2694.46	1672	0	28251	0.113004	153.109	85.6262	124.082	525.071	0.965063	0.965258	0.96301	0.939241	0.947577	0.924268	0.937896	0.932002	0.921383	0.913915	0.911897	0.866235	0.86889	0.876553	0.859562	0.854164	0.866111	0.841068	0.883438	0.845758	1
1677	1319	650	175	21	353.604	18.7036	644.439	40.6592	775.333	58.6352	980.44	98.0784	550.936	87.5744	3320.41	630.892	5797.69	1309.88	11846.3	3930.03	1677	10	2165	0.00866	481.091	168.554	1916.08	2077.14	0.970439	0.967898	0.963048	0.944111	0.948499	0.929099	0.93649	0.927021	0.920785	0.91224	0.918938	0.884758	0.869284	0.881524	0.869515	0.856582	0.85843	0.836721	0.876674	0.836028	1
1678	1194	387	28	1	394.585	22.7357	665.718	44.5384	775.999	47.6985	957.749	0	765.61	131.597	3664.18	743.181	5779.96	1080	10715.6	0	1678	9	1610	0.00644	466.741	126.849	1555.73	1435.24	0.971429	0.971739	0.965217	0.940062	0.946894	0.930435	0.938509	0.927019	0.920497	0.910248	0.913665	0.886646	0.865839	0.882919	0.871429	0.860559	0.860559	0.834161	0.877019	0.837578	1
1682	804	320	24	1	483.992	28.7207	707.665	51.9196	812.751	54.812	951.909	0	1409.93	250.866	4409.55	976.977	6651.23	1334.44	10521.7	0	1682	13	1149	0.004596	553.56	113.722	2362.74	1609.71	0.97215	0.97215	0.964752	0.950392	0.947346	0.931245	0.944735	0.931245	0.920801	0.911227	0.91906	0.889904	0.875544	0.879896	0.875544	0.863359	0.866406	0.832028	0.87946	0.833768	1
1684	0	716	304	24	0	0	512.765	32.3049	737.161	56.6387	842.08	69.2579	0	0	1677.58	317.142	4989.29	1162.06	7442.88	1840.46	1684	16	1044	0.004176	585.677	116.617	2774.45	1815.11	0.972701	0.971743	0.964559	0.954023	0.949713	0.931513	0.945402	0.929598	0.922414	0.911398	0.917625	0.893678	0.877395	0.880747	0.872605	0.862069	0.870211	0.83477	0.877395	0.835728	1
1684	23529	716	304	24	129.546	14.0509	512.765	32.3049	737.161	56.6387	842.08	69.2579	28.1922	9.50026	1677.58	317.142	4989.29	1162.06	7442.88	1840.46	1684	0	24573	0.098292	148.925	96.0762	144.869	668.484	0.965898	0.959468	0.958125	0.94498	0.945509	0.930432	0.935193	0.936434	0.91747	0.912994	0.911203	0.880275	0.878078	0.871078	0.880763	0.841187	0.840923	0.867476	0.895027	0.831136	1
1689	785	554	252	20	338.837	19.1843	616.554	36.3193	841.609	63.46	943.644	84.3433	485.61	82.4926	2905.01	511.85	7407.26	1701.4	10492.8	2714.69	1689	13	1611	0.006444	520.494	197.375	2524.56	2689.01	0.972688	0.968032	0.967412	0.94941	0.945996	0.930168	0.945996	0.932651	0.918684	0.911546	0.916201	0.882061	0.870577	0.873681	0.878957	0.852886	0.864991	0.841092	0.884233	0.829609	1
1690	698	338	45	0	371.254	22.6329	632.461	41.6539	858.176	71.7609	0	0	638.934	116.29	3142.73	622.204	7882.02	2017.64	0	0	1690	10	1081	0.004324	473.196	147.982	1723.32	1807.59	0.974098	0.966235	0.969473	0.952359	0.944958	0.932932	0.944958	0.930157	0.913506	0.909343	0.914431	0.875578	0.871878	0.865402	0.888992	0.851064	0.861702	0.849214	0.884829	0.827012	1
1694	470	282	44	0	464.396	27.9342	680.652	46.7432	910.81	80.4346	0	0	1246.55	224.687	3917.98	815.991	9438.24	2556.2	0	0	1694	15	796	0.003184	565.685	137.538	2645.77	2215.09	0.974246	0.965452	0.96608	0.95603	0.939698	0.933417	0.948492	0.934045	0.917085	0.913317	0.914573	0.878769	0.873116	0.867462	0.893844	0.846106	0.859925	0.851131	0.883166	0.825377	1
1696	0	404	267	43	0	0	475.467	33.1514	691.023	52.0493	916.223	76.8914	0	0	1342.32	280.06	4110.74	945.031	9585	2449.34	1696	17	714	0.002856	582.618	139.944	2873.98	2313.31	0.97549	0.967787	0.963585	0.957283	0.943277	0.936975	0.94888	0.936275	0.913165	0.913866	0.917367	0.87465	0.870448	0.869048	0.892857	0.852241	0.866947	0.851541	0.883053	0.827031	1
1696	28924	404	267	43	135.162	13.2381	475.467	33.1514	691.023	52.0493	916.223	76.8914	31.7947	9.56054	1342.32	280.06	4110.74	945.031	9585	2449.34	1696	0	29638	0.118552	145.942	73.1437	100.265	564.734	0.965787	0.964117	0.948917	0.950857	0.947719	0.926901	0.933565	0.926952	0.909508	0.91936	0.9116	0.89915	0.871263	0.875531	0.893414	0.838231	0.825511	0.864498	0.894392	0.819269	1
1701	1284	304	222	41	364.647	19.3483	588.872	40.3824	810.42	61.232	1032.76	95.8965	603.971	96.2492	2541.69	518.36	6617.74	1528.3	13767.2	3803.95	1701	10	1851	0.007404	469.735	179.205	1935.04	2769.76	0.967855	0.963533	0.953269	0.943004	0.946515	0.93436	0.93571	0.924905	0.904106	0.918963	0.91248	0.89222	0.867099	0.876823	0.892761	0.84765	0.843868	0.859806	0.899244	0.821988	1
1702	1169	172	36	0	396.301	23.9631	601.687	43.847	818.546	75.7615	0	0	776.367	140.007	2715.56	598.591	6878.33	2032.51	0	0	1702	8	1377	0.005508	432.995	97.2703	1178.12	1204.64	0.966594	0.961147	0.952433	0.941903	0.945897	0.934277	0.933914	0.928468	0.90305	0.917574	0.908497	0.896151	0.864561	0.872912	0.895062	0.851489	0.83878	0.859477	0.907407	0.821714	1
1706	836	141	33	0	486.899	29.7506	645.952	47.5179	870.939	84.1497	0	0	1436.24	260.911	3357.91	745.278	8297.48	2554.16	0	0	1706	12	1010	0.00404	521.651	91.7716	1928.69	1469.09	0.968812	0.960396	0.95297	0.943069	0.951485	0.939604	0.933663	0.930693	0.90099	0.921287	0.913366	0.900495	0.861881	0.873762	0.896535	0.84802	0.842079	0.864851	0.908416	0.827228	1
1708	0	739	133	31	0	0	510.336	33.8123	671.933	51.0588	894.58	87.051	0	0	1655.95	326.527	3781.45	857.643	8991.27	2768.92	1708	14	903	0.003612	547.328	95.5308	2220.83	1628.59	0.967331	0.959025	0.951274	0.944075	0.951827	0.94186	0.936877	0.935216	0.901993	0.923034	0.910853	0.901993	0.861573	0.875415	0.897564	0.845515	0.844408	0.868217	0.910299	0.825581	1
1708	26108	739	133	31	138.195	13.6478	510.336	33.8123	671.933	51.0588	894.58	87.051	33.9891	10.3039	1655.95	326.527	3781.45	857.643	8991.27	2768.92	1708	0	27011	0.108044	151.872	76.7726	107.097	493.256	0.960405	0.957203	0.957221	0.94804	0.940857	0.923809	0.928992	0.929473	0.903595	0.9187	0.924364	0.890359	0.866092	0.877328	0.881289	0.844323	0.832994	0.854263	0.885658	0.822776	1
1713	1365	544	109	26	336.418	18.54	607.916	42.3644	773.542	58.269	985.05	69.5246	475.096	78.5818	2796.53	582.958	5756.77	1280.88	11828.2	2558.61	1713	9	2044	0.008176	440.237	159.155	1519	1933.13	0.966732	0.962084	0.95181	0.950098	0.946918	0.929061	0.934932	0.935176	0.902642	0.923434	0.919031	0.896282	0.865949	0.879892	0.889922	0.839286	0.835861	0.864237	0.893836	0.824853	1
1714	1229	328	18	1	370.336	22.61	623.423	48.7236	779.232	62.1524	905.777	0	634.249	115.876	3026.48	722.905	5895.63	1380.14	9070.8	0	1714	8	1576	0.006304	428.019	114.157	1197.57	1173.04	0.965736	0.961294	0.950825	0.947652	0.948287	0.925444	0.934962	0.931472	0.902284	0.921003	0.92132	0.896891	0.868972	0.886104	0.890228	0.842957	0.833122	0.865482	0.897525	0.829632	1
1718	822	284	15	1	472.232	28.0341	672.543	54.0733	824.86	63.5672	959.938	0	1310.08	233.758	3799.63	921.992	6978.62	1549.05	10789	0	1718	13	1122	0.004488	528.084	101.396	2024.47	1362.13	0.967914	0.959002	0.950535	0.953654	0.950089	0.925579	0.935383	0.928699	0.900178	0.920232	0.926025	0.896613	0.87344	0.88369	0.888592	0.845811	0.835561	0.860963	0.897504	0.831105	1
1720	0	726	261	14	0	0	491.812	32.4203	695.934	60.0593	844.38	68.4069	0	0	1482.68	293.493	4220.05	1092.13	7500.15	1862.85	1720	15	1001	0.004004	549.965	104.828	2280.58	1498.52	0.970529	0.96004	0.953047	0.954046	0.953546	0.93007	0.936563	0.933067	0.9001	0.91958	0.925574	0.901099	0.873626	0.89011	0.889111	0.845654	0.831169	0.864635	0.9001	0.832667	1
1720	28906	726	261	14	135.244	13.7731	491.812	32.4203	695.934	60.0593	844.38	68.4069	31.9268	10.0349	1482.68	293.493	4220.05	1092.13	7500.15	1862.85	1720	0	29907	0.119628	149.125	78.1995	107.19	488.707	0.964222	0.95899	0.953623	0.946919	0.936888	0.928712	0.933243	0.934397	0.904487	0.910773	0.915923	0.891447	0.862373	0.880714	0.85903	0.855235	0.859097	0.838516	0.882519	0.833534	1
1725	1315	544	214	13	339.607	18.8758	592.015	37.6401	794.983	60.853	944.767	78.8051	488.746	81.5279	2577.53	492.199	6250.56	1439.34	10504.4	2755.67	1725	10	2086	0.008344	455.919	166.297	1686.99	2014.99	0.964046	0.959732	0.96093	0.952061	0.941994	0.925216	0.934564	0.932407	0.907478	0.914669	0.92162	0.889501	0.877756	0.881831	0.876558	0.846117	0.848274	0.85163	0.888063	0.832934	1
1726	1185	323	36	0	372.726	22.6729	605.208	40.1874	790.884	58.1619	0	0	646.503	117.587	2755.75	543.415	6147.33	1388.74	0	0	1726	9	1544	0.006176	431.111	113.076	1216.01	1195.51	0.965674	0.963407	0.959845	0.952396	0.9375	0.921956	0.936852	0.930052	0.908679	0.920013	0.920661	0.892163	0.882448	0.881477	0.872409	0.846826	0.850389	0.850712	0.88763	0.832254	1
1730	820	269	31	0	474.056	27.7612	652.951	45.1714	841.366	65.6811	0	0	1324.87	232.469	3461.01	706.727	7410.77	1802.76	0	0	1730	13	1120	0.00448	527.189	98.8504	2006.37	1380.64	0.967857	0.961607	0.962946	0.956696	0.935268	0.920982	0.937946	0.929911	0.907143	0.922321	0.923214	0.891964	0.888393	0.881696	0.871429	0.848661	0.848661	0.850446	0.889732	0.829464	1
1732	0	729	250	28	0	0	498.66	32.4419	675.345	50.0281	870.097	63.0107	0	0	1544.68	302.196	3835.72	842.582	8171.56	1826.81	1732	15	1007	0.004028	552.852	100.714	2297.73	1514.02	0.968222	0.962761	0.965243	0.955313	0.935948	0.921549	0.935452	0.930983	0.905164	0.920556	0.924032	0.893247	0.888282	0.882324	0.87289	0.849553	0.844588	0.84856	0.889772	0.826713	1
1732	35284	729	250	28	137.526	13.2165	498.66	32.4419	675.345	50.0281	870.097	63.0107	33.4483	9.84718	1544.68	302.196	3835.72	842.582	8171.56	1826.81	1732	0	36291	0.145164	149.05	71.4483	96.2773	449.46	0.964495	0.966755	0.949436	0.951544	0.94055	0.928949	0.940385	0.925409	0.910791	0.909151	0.917362	0.890042	0.867874	0.890813	0.871401	0.852677	0.858836	0.843666	0.874501	0.83033	1
1737	1795	552	210	22	314.939	18.0343	582.31	37.6778	763.577	58.1393	958.372	75.8462	390.394	67.0003	2454.37	476.027	5540.34	1256.38	10941.2	2774.28	1737	9	2579	0.010316	414.186	161.946	1341.51	1833.63	0.968786	0.965297	0.958123	0.953083	0.941838	0.930787	0.941256	0.936991	0.906941	0.913339	0.922451	0.899767	0.859248	0.891819	0.869329	0.85285	0.854983	0.834238	0.883288	0.823575	1
1738	1571	322	39	2	348.325	22.0037	599.712	42.1148	764.553	53.3404	1006.06	25.9191	528.586	100.056	2686.16	576.629	5546.93	1177	12436.7	955.335	1738	8	1934	0.007736	399.253	112.319	1001.32	1139.49	0.971044	0.965615	0.961479	0.951913	0.943382	0.929679	0.940279	0.94183	0.909514	0.909514	0.922182	0.89969	0.855998	0.890641	0.870217	0.854705	0.862461	0.831954	0.877973	0.819545	1
1742	1015	271	29	2	445.848	26.9823	648.66	47.8566	808.92	57.588	1033.49	62.4095	1103.79	199.761	3400.48	757.971	6568.87	1429.42	13596.5	2429	1742	13	1317	0.005268	496.468	102.176	1715.7	1344.83	0.96735	0.965831	0.963554	0.952923	0.943052	0.932422	0.938497	0.944571	0.916856	0.914199	0.920273	0.899013	0.85915	0.894077	0.871298	0.857251	0.862187	0.831435	0.877752	0.818527	1
1744	0	869	260	30	0	0	468.822	31.0819	672.534	52.6175	841.647	79.768	0	0	1285.27	253.253	3795.63	895.7	7486.6	2369.53	1744	15	1159	0.004636	524.172	106.555	2008.94	1502.94	0.969802	0.97239	0.962899	0.954271	0.94478	0.93572	0.937877	0.943054	0.916307	0.918033	0.922347	0.901639	0.863244	0.891717	0.872304	0.860224	0.860224	0.833046	0.876618	0.819241	1
1744	28246	869	260	30	139.129	13.2691	468.822	31.0819	672.534	52.6175	841.647	79.768	34.6155	10.2241	1285.27	253.253	3795.63	895.7	7486.6	2369.53	1744	0	29405	0.11762	154.306	78.9298	112.434	486.533	0.962132	0.955093	0.956334	0.951879	0.942017	0.934807	0.929128	0.930488	0.89767	0.917616	0.918381	0.883812	0.863629	0.874001	0.875089	0.852219	0.836626	0.849668	0.881398	0.822683	1
1749	1517	595	214	25	328.434	18.5316	561.441	37.699	770.499	56.8804	936.997	77.2519	442.396	74.8622	2202.85	437.312	5686.42	1272.73	10243.2	2641.93	1749	10	2351	0.009404	434.115	158.864	1469.5	1878.22	0.972352	0.963207	0.958528	0.958316	0.946618	0.935134	0.932157	0.934921	0.908337	0.92365	0.9245	0.8943	0.861336	0.886644	0.87282	0.857507	0.848575	0.845385	0.873883	0.826244	1
1750	1340	336	28	1	372.475	22.8937	582.984	44.6603	774.948	60.0677	1115.51	0	645.355	118.864	2474.89	559.659	5793.64	1321.98	16897	0	1750	8	1705	0.00682	421.005	101.123	1099.97	1069.88	0.974487	0.962757	0.958944	0.958651	0.946921	0.932551	0.931378	0.931672	0.904985	0.926393	0.922874	0.88563	0.860997	0.890029	0.872434	0.856891	0.847507	0.845161	0.870674	0.831965	1
1754	903	271	21	1	483.22	27.9793	635.503	49.956	817.487	61.6685	1131.21	0	1402.53	243.155	3205.01	740.847	6791.75	1579.47	17617.4	0	1754	13	1196	0.004784	524.137	84.3605	1919.14	1188.23	0.976171	0.963629	0.958612	0.960284	0.949415	0.938127	0.92893	0.933528	0.903428	0.927258	0.924749	0.889214	0.861204	0.886288	0.867893	0.855351	0.84699	0.84699	0.863294	0.832358	1
1756	0	815	253	21	0	0	496.483	32.0527	651.126	54.3159	850.845	86.7479	0	0	1524.34	295.365	3454.4	862.537	7770.01	2773.25	1756	15	1089	0.004356	539.243	88.0247	2093.18	1296.35	0.977961	0.964646	0.960514	0.959137	0.949495	0.940312	0.931589	0.931129	0.909091	0.929752	0.923783	0.886593	0.860422	0.887052	0.871901	0.854454	0.847107	0.844812	0.865932	0.831956	1
1756	25785	815	253	21	138.951	13.6526	496.483	32.0527	651.126	54.3159	850.845	86.7479	34.5438	10.6391	1524.34	295.365	3454.4	862.537	7770.01	2773.25	1756	0	26874	0.107496	155.172	81.9926	117.965	482.682	0.965245	0.9501	0.954808	0.943216	0.947812	0.938044	0.931588	0.928183	0.887773	0.909634	0.911662	0.88407	0.860367	0.887493	0.878247	0.842673	0.828719	0.843566	0.888461	0.833501	1
1761	1403	580	204	19	365.008	19.3687	605.932	39.5414	767.974	57.9848	965.073	108.668	605.757	96.3957	2764.52	541.863	5634.49	1264.03	11405.3	4691.8	1761	10	2206	0.008824	470.784	152.487	1731.39	1929.18	0.965549	0.958976	0.959882	0.951723	0.946736	0.93903	0.932684	0.925431	0.897325	0.912738	0.916818	0.87806	0.854714	0.885313	0.88214	0.847915	0.842248	0.845648	0.882366	0.825249	1
1762	1264	358	33	1	402.445	23.6323	625.958	44.0654	784.912	61.5736	1044.52	0	812.395	143.232	3052.93	654.582	6024.18	1500.87	13884.1	0	1762	9	1656	0.006624	458.775	108.225	1408.51	1235.93	0.966486	0.956824	0.961353	0.954106	0.94535	0.941123	0.936594	0.922101	0.896739	0.907911	0.91878	0.87651	0.853261	0.879227	0.880133	0.841486	0.83907	0.849638	0.884662	0.823068	1
1766	896	310	33	1	493.791	29.2424	672.55	50.6723	830.62	69.1018	1044.38	0	1496.87	266.692	3790.85	857.167	7148.65	1835.25	13878.6	0	1766	13	1240	0.00496	547.888	98.5538	2230.76	1440.63	0.969758	0.959274	0.965323	0.955242	0.945968	0.944355	0.93871	0.923387	0.9	0.904032	0.920565	0.880645	0.858871	0.878629	0.881855	0.837903	0.845968	0.852419	0.885081	0.831855	1
1768	0	796	289	31	0	0	518.932	34.9109	697.329	56.0624	853.89	85.5485	0	0	1741.48	354.013	4233.23	1021.03	7838.64	2531.7	1768	15	1116	0.004464	574.434	100.817	2556.11	1585.64	0.972222	0.962366	0.967742	0.956093	0.948477	0.943996	0.93638	0.925627	0.899642	0.905466	0.921147	0.882168	0.860215	0.878136	0.883513	0.842742	0.845878	0.845878	0.883961	0.828405	1
1768	28246	796	289	31	137.523	13.6285	518.932	34.9109	697.329	56.0624	853.89	85.5485	33.5074	10.2852	1741.48	354.013	4233.23	1021.03	7838.64	2531.7	1768	0	29362	0.117448	154.129	86.8602	129.387	573.008	0.958279	0.955793	0.957002	0.944554	0.944724	0.924375	0.929739	0.934133	0.891356	0.917581	0.913749	0.888802	0.875758	0.900075	0.885379	0.82617	0.815953	0.836592	0.894694	0.827992	1
1773	1488	576	247	31	332.889	18.6087	615.443	40.0125	797.389	60.6282	946.168	95.5025	460.487	77.4467	2895.93	566.932	6306.19	1459.57	10650.3	3299.57	1773	10	2342	0.009368	459.488	180.178	1810.87	2250.62	0.96819	0.957301	0.964987	0.948121	0.949829	0.942997	0.934031	0.931255	0.899872	0.909052	0.916097	0.884927	0.867208	0.886422	0.888984	0.830487	0.834116	0.838599	0.888557	0.829846	1
1774	1305	328	32	0	367.851	22.7496	629.434	43.8697	823.608	83.9982	0	0	621.815	115.701	3102.91	656.663	7041.81	2202.68	0	0	1774	8	1665	0.00666	428.142	121.479	1233.97	1348.62	0.969369	0.96006	0.966066	0.945646	0.952853	0.942042	0.931832	0.932432	0.901502	0.908408	0.911111	0.884084	0.869069	0.89009	0.883483	0.824024	0.828228	0.838739	0.892793	0.83003	1
1778	865	278	29	0	476.61	28.4003	680.511	49.803	871.718	87.7655	0	0	1346.77	239.705	3922.75	860.755	8338.49	2629.39	0	0	1778	13	1172	0.004688	534.753	108.251	2130.8	1599.41	0.970137	0.958191	0.96587	0.946672	0.953925	0.942406	0.9343	0.930034	0.903157	0.906997	0.908703	0.880546	0.859642	0.889078	0.880973	0.819539	0.828072	0.841297	0.894198	0.828072	1
1780	0	767	263	27	0	0	497.685	32.2493	703.216	54.9792	895.704	87.5996	0	0	1535.51	297.597	4336.54	1023.01	9029.71	2845.43	1780	15	1057	0.004228	558.991	111.811	2423.88	1768.92	0.970672	0.958846	0.964522	0.947966	0.954115	0.945128	0.938505	0.930937	0.906812	0.909177	0.90965	0.882214	0.858562	0.890728	0.884106	0.815989	0.826395	0.840114	0.893094	0.832545	1
1780	26441	767	263	27	137.363	13.4099	497.685	32.2493	703.216	54.9792	895.704	87.5996	33.3621	10.0737	1535.51	297.597	4336.54	1023.01	9029.71	2845.43	1780	0	27498	0.109992	153.57	84.995	125.252	575.844	0.958542	0.955469	0.951215	0.942414	0.94596	0.928649	0.936795	0.94185	0.889447	0.91343	0.910503	0.898465	0.873464	0.896865	0.858935	0.83457	0.846225	0.832079	0.897029	0.806131	1
1785	1315	546	221	26	345.153	18.4754	598.407	37.5711	808.914	61.8163	1008.17	75.4442	512.639	82.4911	2660.71	499.583	6582.78	1501.01	12700.3	2910.19	1785	11	2108	0.008432	467.547	175.076	1855.73	2344.32	0.96371	0.954696	0.959915	0.947343	0.944734	0.933586	0.942837	0.940228	0.897059	0.908207	0.918406	0.890655	0.868833	0.898956	0.876186	0.839184	0.839896	0.843216	0.893501	0.822818	1
1786	1179	329	32	2	382.98	22.4069	615.41	44.6163	831.417	75.5374	1055.3	84.8426	700.524	122.866	2904.3	636.663	7194.21	1899.7	14591.2	3445.16	1786	9	1542	0.006168	442.749	116.833	1323.49	1400.63	0.964008	0.949092	0.959144	0.949092	0.942931	0.929961	0.943256	0.942607	0.894942	0.907588	0.917639	0.894617	0.872244	0.901102	0.872892	0.837873	0.840143	0.84144	0.893969	0.818093	1
1790	788	274	29	2	441.26	26.7914	644.571	50.4612	853.5	91.2492	1072.97	11.42	1070.31	195.34	3343.92	805.233	7852.63	2472.63	15049.4	478.281	1790	13	1093	0.004372	504.321	114.025	1845.81	1620.26	0.964776	0.951052	0.962031	0.950137	0.945105	0.931839	0.94419	0.939158	0.900732	0.903019	0.915371	0.892955	0.867795	0.905764	0.883349	0.832571	0.840805	0.846295	0.885178	0.819762	1
1792	0	674	261	31	0	0	465.143	30.5896	670.81	55.7555	893.842	111.913	0	0	1255.12	245.732	3775.99	970.93	9126.18	3399.42	1792	16	966	0.003864	534.469	120.063	2188.82	1871.11	0.964286	0.952381	0.964803	0.953416	0.947205	0.932712	0.945135	0.937371	0.906832	0.900104	0.919772	0.890787	0.86853	0.906315	0.879917	0.830228	0.839027	0.848861	0.886646	0.823499	1
1792	25026	674	261	31	137.516	14.0222	465.143	30.5896	670.81	55.7555	893.842	111.913	33.5579	10.5574	1255.12	245.732	3775.99	970.93	9126.18	3399.42	1792	0	25992	0.103968	152.268	79.7722	113.659	544.469	0.967952	0.961411	0.956929	0.952408	0.945252	0.928574	0.93146	0.939501	0.896545	0.919725	0.91861	0.884272	0.866824	0.892986	0.873519	0.860957	0.8619	0.824888	0.879732	0.827024	1
1797	1271	490	221	28	353.557	19.4319	570.027	36.0952	778.861	58.995	1017.48	105.358	551.067	90.2069	2301.73	436.068	5878.05	1366.04	13253.6	4227.26	1797	11	2010	0.00804	462.339	163.438	1740.5	2281.61	0.968159	0.958458	0.95398	0.951244	0.951493	0.935075	0.933333	0.938806	0.892289	0.908955	0.913184	0.891045	0.876368	0.902488	0.866418	0.842786	0.855721	0.828856	0.887811	0.814677	1
1798	1152	300	43	0	379.609	23.9983	582.117	42.3502	788.293	60.1605	0	0	683.4	128.464	2459.96	537.439	6094	1391.71	0	0	1798	9	1495	0.00598	432.001	105.812	1195.52	1157.36	0.968227	0.958863	0.949833	0.950167	0.948161	0.930769	0.934783	0.938127	0.888963	0.908027	0.913043	0.893645	0.877258	0.899331	0.86388	0.847157	0.861873	0.822074	0.89097	0.813712	1
1802	782	238	40	0	462.627	29.404	623.282	44.022	841.187	67.0837	0	0	1233.94	234.524	3014.17	637.55	7410.87	1799.21	0	0	1802	13	1060	0.00424	512.984	99.5485	1866.74	1415.96	0.96934	0.958019	0.950943	0.948113	0.949528	0.934434	0.937736	0.936321	0.89717	0.903302	0.910849	0.89434	0.875	0.899528	0.860377	0.847642	0.859906	0.820755	0.889623	0.808019	1
1804	0	684	221	39	0	0	490.277	35.1953	650.716	48.8419	875.962	81.155	0	0	1472.34	315.278	3434.59	775.429	8420.67	2445.58	1804	15	944	0.003776	543.771	105.063	2218.78	1672.94	0.96875	0.959216	0.949153	0.947564	0.949682	0.932203	0.941737	0.9375	0.900953	0.902542	0.913665	0.895657	0.876059	0.900953	0.864407	0.84428	0.857521	0.820975	0.893008	0.808792	1
1804	31850	684	221	39	135.839	13.3499	490.277	35.1953	650.716	48.8419	875.962	81.155	32.28	9.7802	1472.34	315.278	3434.59	775.429	8420.67	2445.58	1804	0	32794	0.131176	147.582	71.7157	95.2202	462.94	0.970864	0.961624	0.957492	0.953803	0.943679	0.939669	0.927258	0.92241	0.896444	0.921632	0.912819	0.892602	0.861697	0.869549	0.879658	0.854043	0.862841	0.833735	0.872278	0.838949	1
1809	1553	503	169	33	374.933	19.4136	608.343	41.8481	769.771	55.4524	990.374	87.6727	656.03	101.713	2801.3	573.974	5666.06	1240.4	12119.8	3221.74	1809	9	2258	0.009032	465.474	148.775	1676.43	2032.39	0.971656	0.96302	0.954606	0.950177	0.946856	0.932462	0.936227	0.930912	0.901683	0.918069	0.915855	0.890833	0.862489	0.884854	0.879539	0.85651	0.854296	0.827281	0.878432	0.825952	1
1810	1413	297	29	1	403.659	23.8059	619.886	44.4464	780.425	66.4285	1009.74	0	819.803	144.89	2966.7	635.692	5939.72	1545.43	12548.6	0	1810	8	1740	0.00696	447.195	97.6374	1278.33	1103.75	0.972414	0.964655	0.952299	0.952586	0.945977	0.932184	0.937931	0.932471	0.903736	0.925862	0.919253	0.889655	0.859195	0.876724	0.88477	0.858333	0.855172	0.828161	0.878736	0.829598	1
1814	1000	251	27	1	491.733	29.6541	661.813	48.7146	830.157	82.3606	1045.45	0	1478.86	267.139	3610.06	791.078	7195.8	2115.91	13921.2	0	1814	12	1279	0.005116	532.688	89.1827	2027.52	1294	0.97459	0.969507	0.954261	0.954652	0.94527	0.931978	0.939015	0.934324	0.906959	0.921814	0.924159	0.884676	0.861611	0.872166	0.888976	0.855356	0.854965	0.829163	0.879984	0.828772	1
1816	0	895	237	28	0	0	517.23	33.4033	686.106	58.0961	870.572	99.6217	0	0	1722.6	333.101	4041.56	1036.56	8375.85	2946.91	1816	15	1160	0.00464	560.262	93.6945	2356.98	1509.8	0.974569	0.97069	0.95431	0.957759	0.945259	0.931897	0.944828	0.932759	0.911638	0.923276	0.925862	0.88319	0.863362	0.872414	0.888793	0.856897	0.854741	0.831034	0.881897	0.828017	1
1816	28599	895	237	28	134.934	13.1687	517.23	33.4033	686.106	58.0961	870.572	99.6217	31.6302	9.54887	1722.6	333.101	4041.56	1036.56	8375.85	2946.91	1816	0	29759	0.119036	151.513	85.3555	122.272	539.907	0.965557	0.964263	0.964901	0.94563	0.940741	0.9419	0.936372	0.913539	0.907608	0.912564	0.920511	0.881112	0.845576	0.881548	0.873517	0.837243	0.845559	0.841493	0.8714	0.843056	1
1821	1333	661	195	23	367.304	20.023	632.123	40.3613	799.002	58.8294	985.731	105.647	617.498	101.207	3135.3	601.242	6337.64	1418.25	12081.1	3968.82	1821	11	2212	0.008848	490.925	165.013	1993.34	2169.69	0.971745	0.969937	0.959991	0.95547	0.942134	0.942812	0.935579	0.918174	0.90642	0.918626	0.918626	0.87613	0.851266	0.873192	0.878843	0.843807	0.850362	0.842676	0.877486	0.842676	1
1822	1209	412	38	4	401.996	24.2045	650.252	48.7191	799.856	64.38	996.34	106.81	810.119	146.888	3427.03	769.431	6377.23	1539.92	12483.7	4320.49	1822	9	1663	0.006652	474.021	125.236	1613.73	1532.39	0.969032	0.970235	0.965424	0.959411	0.943175	0.940469	0.932351	0.916115	0.905893	0.919122	0.917017	0.877931	0.843355	0.873422	0.873722	0.844257	0.854781	0.842754	0.876729	0.843656	1
1826	858	357	32	3	496.842	29.9287	697.276	53.638	841.357	68.6281	962.659	9.92185	1525.22	276.391	4225.54	976.149	7419.73	1766.6	10884	333.952	1826	14	1250	0.005	564.024	109.895	2469.79	1641.56	0.9704	0.9724	0.9656	0.958	0.94	0.9352	0.9348	0.9184	0.9072	0.9228	0.9168	0.876	0.8496	0.872	0.8768	0.8456	0.8564	0.8372	0.8712	0.8408	1
1828	0	778	339	34	0	0	517.942	34.5278	716.063	59.429	874.624	81.8328	0	0	1731.13	347.469	4588.19	1157.67	8380.82	2248.98	1828	16	1151	0.004604	586.83	112.326	2769.04	1805.23	0.969592	0.976108	0.965682	0.958732	0.940052	0.935274	0.937011	0.923545	0.909209	0.923979	0.91616	0.87576	0.849696	0.872285	0.877063	0.847524	0.853606	0.837098	0.871416	0.836664	1
1828	27350	778	339	34	135.846	13.9939	517.942	34.5278	716.063	59.429	874.624	81.8328	32.3772	10.3294	1731.13	347.469	4588.19	1157.67	8380.82	2248.98	1828	0	28501	0.114004	154.059	92.6252	142.896	649.575	0.962317	0.958703	0.961914	0.938651	0.944458	0.944634	0.927125	0.918582	0.910301	0.903442	0.917143	0.883267	0.859917	0.897495	0.86732	0.83562	0.836164	0.843514	0.875987	0.841128	1
1833	1293	578	291	32	362.861	18.8078	629.3	41.5262	828.854	67.7502	983.899	80.9751	594.956	92.75	3096.22	615.417	7097.4	1747.51	11846	2853.59	1833	11	2194	0.008776	503.918	186.008	2280.45	2624.93	0.964448	0.965588	0.961942	0.944394	0.941431	0.938924	0.933227	0.922516	0.910893	0.911349	0.915679	0.87443	0.860985	0.889243	0.875798	0.842525	0.844804	0.848906	0.869644	0.832954	1
1834	1171	324	44	1	395.415	22.9428	642.891	47.4834	844.357	74.0988	964.736	0	770.558	134.65	3311.31	751.782	7523.43	1966.56	10950.9	0	1834	9	1540	0.00616	460.678	125.006	1504.66	1559.69	0.963312	0.963961	0.95974	0.940909	0.94026	0.942208	0.931818	0.915909	0.91461	0.908442	0.913636	0.874351	0.864286	0.894156	0.871429	0.838961	0.836688	0.849351	0.869156	0.831494	1
1838	815	281	38	1	470.335	28.1396	677.677	52.9466	882.604	82.5694	1016.73	0	1294.64	232.653	3882.94	921.359	8613.3	2378.22	12809.7	0	1838	13	1135	0.00454	535.953	117.398	2190.62	1790.06	0.962996	0.964758	0.95815	0.943612	0.940529	0.94185	0.933921	0.915859	0.915859	0.906608	0.910573	0.873568	0.859912	0.892952	0.86696	0.846696	0.836123	0.847577	0.866079	0.832159	1
1840	0	710	266	37	0	0	492.411	32.6522	696.171	55.8869	904.027	93.502	0	0	1488.29	295.473	4212.3	1026.78	9305.67	2846.62	1840	16	1013	0.004052	560.95	119.497	2489.11	1952.67	0.965449	0.967423	0.959033	0.946199	0.94077	0.940276	0.936821	0.919052	0.916091	0.910661	0.915104	0.873643	0.861303	0.891905	0.871668	0.84304	0.836624	0.842547	0.871175	0.831194	1
1840	29383	710	266	37	139.269	13.3792	492.411	32.6522	696.171	55.8869	904.027	93.502	34.7318	10.2734	1488.29	295.473	4212.3	1026.78	9305.67	2846.62	1840	0	30396	0.121584	153.323	79.8587	116.528	566.783	0.961278	0.955405	0.958103	0.932146	0.932294	0.935139	0.931553	0.909297	0.904543	0.879376	0.910268	0.89418	0.866167	0.906353	0.868963	0.829862	0.844881	0.831935	0.872565	0.819779	1
1845	1521	522	228	34	360.303	19.079	602.844	39.723	806.291	64.1041	1019	93.1644	582.712	92.4393	2723.4	542.671	6528.5	1551.85	13215.7	3566.05	1845	10	2305	0.00922	469.061	169.412	1841.98	2408.55	0.959002	0.963341	0.960738	0.942082	0.94013	0.932755	0.931453	0.914967	0.906508	0.893709	0.915401	0.887852	0.860738	0.897397	0.866161	0.835358	0.839479	0.838829	0.876356	0.826247	1
1846	1381	318	40	2	396.477	23.486	618.003	45.5722	823.93	66.4563	939.961	48.0481	777.075	138.167	2942.5	651.889	6967.55	1650.54	10210.7	1548.29	1846	8	1741	0.006964	447.385	108.767	1325.66	1302.43	0.955773	0.959219	0.961229	0.937105	0.93969	0.935669	0.929064	0.913555	0.906376	0.892878	0.917576	0.891442	0.863584	0.900057	0.86502	0.832855	0.837737	0.834291	0.878805	0.827398	1
1850	962	273	36	2	482.957	29.4941	658.57	53.9566	863.703	67.1698	1002.81	51.1959	1401.76	254.327	3571.29	883.974	8011.25	1864.74	12388.2	1876.12	1850	13	1273	0.005092	532.202	100.63	2071.2	1518.76	0.959152	0.959544	0.963079	0.940299	0.942262	0.939906	0.921445	0.912019	0.908877	0.894344	0.916732	0.890024	0.869207	0.89945	0.860566	0.830715	0.833857	0.836214	0.875491	0.829144	1
1852	0	866	256	37	0	0	504.601	34.8602	680.357	58.3848	892.489	74.1922	0	0	1602.81	331.03	3943.61	1031.09	8858.16	2217.22	1852	15	1159	0.004636	555.805	104.12	2351.47	1674.49	0.961605	0.961605	0.964193	0.942623	0.943486	0.940466	0.920621	0.911562	0.908973	0.896894	0.91415	0.889991	0.86799	0.898619	0.862813	0.83132	0.83434	0.839085	0.874892	0.832183	1
1852	26293	866	256	37	134.915	13.6636	504.601	34.8602	680.357	58.3848	892.489	74.1922	31.6871	9.99294	1602.81	331.03	3943.61	1031.09	8858.16	2217.22	1852	0	27452	0.109808	152.684	88.3166	129.626	579.725	0.967052	0.963263	0.941826	0.935761	0.932555	0.929714	0.945141	0.92567	0.90365	0.893633	0.914068	0.884435	0.871321	0.882632	0.888642	0.82861	0.850703	0.814804	0.876985	0.829885	1
1857	1160	633	213	33	371.129	20.0779	621.214	41.8066	798.603	64.7812	1004.82	89.9292	636.821	103.55	2980.43	604.18	6349.27	1548.17	12663	3422.76	1857	11	2039	0.008156	503.678	169.635	2155.76	2388.92	0.967141	0.962727	0.952673	0.939431	0.938205	0.937715	0.933301	0.919078	0.910741	0.897254	0.914664	0.884012	0.87077	0.898725	0.872241	0.827366	0.835213	0.829328	0.867092	0.829819	1
1858	1054	386	46	1	411.059	24.5534	639.471	45.4621	828.74	63.9669	1051.67	0	865.758	155.995	3254.97	706.791	7080.83	1708.25	14169.8	0	1858	9	1487	0.005948	483.702	122.593	1687.17	1535.65	0.97041	0.965703	0.952925	0.937458	0.936785	0.939139	0.936113	0.919301	0.910558	0.892401	0.914257	0.881641	0.869536	0.903833	0.875588	0.829523	0.838601	0.828178	0.864829	0.828514	1
1862	740	334	39	1	495.999	28.8952	682.36	49.9912	873.715	71.3073	1149	0	1516.45	266.034	3955.06	883.029	8309.9	2156.56	18458	0	1862	14	1114	0.004456	565.683	111.429	2500.63	1769.55	0.972172	0.965889	0.95781	0.942549	0.937163	0.935817	0.934919	0.921903	0.916966	0.895871	0.918761	0.881059	0.871634	0.902603	0.871185	0.829443	0.84246	0.830341	0.868941	0.835727	1
1864	0	672	303	39	0	0	524.564	34.0721	711.205	53.4001	914.733	85.6464	0	0	1796.93	353.918	4479.3	1026.75	9588.8	2802.45	1864	16	1014	0.004056	595.342	114.71	2898.16	1993.12	0.975345	0.967949	0.960552	0.942308	0.93787	0.934418	0.933925	0.925049	0.920118	0.895464	0.919625	0.885602	0.872781	0.899901	0.869822	0.829882	0.842702	0.83284	0.868836	0.83925	1
1864	27972	672	303	39	135.219	13.7457	524.564	34.0721	711.205	53.4001	914.733	85.6464	31.9041	9.96676	1796.93	353.918	4479.3	1026.75	9588.8	2802.45	1864	0	28986	0.115944	151.315	88.2597	132.173	645.295	0.964776	0.968123	0.948699	0.946992	0.936314	0.925343	0.94161	0.929224	0.905851	0.909543	0.91934	0.871524	0.863469	0.87111	0.885048	0.841751	0.86421	0.830453	0.871593	0.836024	1
1869	1247	507	263	34	341.096	18.1385	625.399	40.6884	813.44	59.949	1025.36	111.538	494.8	79.2453	3038.09	591.876	6685.49	1475.32	13607	4591.1	1869	11	2051	0.008204	483.287	193.415	2134.69	2719.03	0.970015	0.96587	0.953925	0.946611	0.93296	0.924427	0.943686	0.92979	0.903218	0.903949	0.917601	0.879083	0.86275	0.885909	0.872501	0.837884	0.854705	0.825451	0.867382	0.835202	1
1870	1104	292	43	2	376.189	22.0137	643.714	47.9063	831.575	64.6002	991.145	4.53164	664.087	117.314	3324.34	739.843	7153.49	1667.75	11871.5	162.112	1870	9	1441	0.005764	444.842	132.149	1412.35	1584.18	0.971201	0.968078	0.953505	0.945177	0.929216	0.923664	0.949688	0.934421	0.895906	0.903886	0.91499	0.871617	0.862595	0.877863	0.876822	0.839348	0.858432	0.818876	0.872658	0.835878	1
1874	703	254	39	2	460.16	27.7001	685.8	53.5432	867.479	74.7744	1051.57	50.3495	1212.92	218.965	4023.27	943.206	8150.78	2155.96	14262.4	2027.43	1874	14	998	0.003992	534.69	126.812	2225.45	1912.39	0.973948	0.968437	0.95491	0.942886	0.931363	0.916834	0.948898	0.942385	0.897295	0.902806	0.921844	0.871743	0.871242	0.880762	0.881764	0.837675	0.859218	0.822144	0.878257	0.829659	1
1876	0	617	237	39	0	0	479.893	32.0904	704.203	59.6824	890.804	87.5669	0	0	1378.39	275.116	4368.23	1107.57	8884.12	2770.7	1876	16	893	0.003572	557.37	129.293	2499.69	2070.9	0.973124	0.968645	0.959127	0.945129	0.933931	0.916573	0.951288	0.941769	0.900336	0.904255	0.922732	0.868421	0.87234	0.885218	0.881859	0.840426	0.862262	0.823068	0.880179	0.831467	1
1876	32124	617	237	39	131.248	13.2317	479.893	32.0904	704.203	59.6824	890.804	87.5669	29.1724	9.05435	1378.39	275.116	4368.23	1107.57	8884.12	2770.7	1876	0	33017	0.132068	142.773	73.49	95.9916	526.009	0.961308	0.973514	0.959369	0.956401	0.936926	0.919663	0.931808	0.926568	0.913726	0.915968	0.909789	0.873141	0.863222	0.875594	0.869098	0.84611	0.860557	0.838735	0.871036	0.81717	1
1881	1206	467	193	34	353.68	18.9927	589.172	39.5823	812.783	66.2039	1017.75	88.1844	551.423	88.4818	2544.18	510.383	6693.57	1650.8	13140.1	3563.13	1881	11	1900	0.0076	470.08	174.877	1890.4	2534.6	0.965526	0.972632	0.966053	0.956316	0.936316	0.921053	0.936842	0.935526	0.910526	0.910789	0.927368	0.871842	0.866842	0.883684	0.872368	0.844737	0.865526	0.832368	0.877895	0.829474	1
1882	1090	267	38	2	379.599	22.5388	608.622	43.6138	802.348	61.034	959.474	23.7038	682.412	121.095	2808.48	601.094	6424.14	1482.37	10792.9	795.132	1882	8	1397	0.005588	435.7	114.377	1259.41	1309.68	0.965999	0.972083	0.968504	0.960272	0.935934	0.924839	0.93486	0.935576	0.910523	0.914817	0.929134	0.874732	0.866858	0.884753	0.876879	0.84932	0.865426	0.838941	0.872584	0.825698	1
1886	735	222	35	2	488.244	28.836	662.181	48.2669	849.821	72.1877	969.443	34.8385	1447.1	255.467	3614.88	782.259	7662.32	2078.14	11153.8	1193.15	1886	13	994	0.003976	540.791	101.913	2169.63	1554.7	0.966298	0.970825	0.96831	0.958249	0.937123	0.928571	0.933602	0.938632	0.915493	0.912978	0.929577	0.87827	0.867706	0.884306	0.880785	0.84507	0.862173	0.835513	0.873239	0.820926	1
1888	0	642	215	37	0	0	505.705	33.1644	680.013	53.0794	873.331	81.4641	0	0	1611.08	315.875	3922.51	912.834	8349.05	2447.85	1888	15	894	0.003576	562.839	106.668	2445.82	1728.32	0.967002	0.973714	0.96868	0.960291	0.936242	0.931767	0.936242	0.939597	0.915548	0.914989	0.927293	0.881991	0.869128	0.888143	0.886465	0.85123	0.861298	0.838367	0.873602	0.822707	1
1888	30594	642	215	37	132.179	13.0888	505.705	33.1644	680.013	53.0794	873.331	81.4641	29.7653	9.13441	1611.08	315.875	3922.51	912.834	8349.05	2447.85	1888	0	31488	0.125952	144.406	74.8717	98.3615	495.9	0.965225	0.960938	0.960509	0.941994	0.933784	0.936897	0.929322	0.925607	0.903154	0.929433	0.911093	0.885147	0.859439	0.88521	0.858327	0.839082	0.850118	0.835588	0.883813	0.825648	1
1893	1270	470	184	33	362.838	19.3769	617.849	40.529	795.267	62.6102	982.769	90.3853	595.13	95.6061	2930.5	577.258	6263.17	1473.32	11869.2	3389.87	1893	10	1957	0.007828	475.193	167.931	1879.03	2304.16	0.966786	0.963209	0.962698	0.952223	0.93255	0.933572	0.934849	0.933572	0.90649	0.922841	0.915432	0.876341	0.864078	0.88324	0.871998	0.848493	0.855646	0.836229	0.880685	0.824732	1
1894	1168	265	34	1	399.752	24.0892	633.774	46.2234	828.914	73.0819	1056.17	0	796.686	143.792	3171.33	691.527	7122.39	1913.22	14351.7	0	1894	8	1468	0.005872	452.384	112.457	1381.09	1384.15	0.965599	0.963556	0.963556	0.952997	0.932561	0.936989	0.932902	0.930518	0.909741	0.925749	0.911785	0.875681	0.861376	0.879768	0.866826	0.849796	0.860014	0.837534	0.879428	0.825272	1
1898	815	219	32	1	491.247	28.4885	679.714	49.6887	869.044	86.1447	1095.68	0	1473.27	253.391	3908.88	856.282	8251.36	2472.11	16015.9	0	1898	13	1067	0.004268	541.827	103.461	2190.08	1631.75	0.965792	0.966261	0.964386	0.956888	0.933458	0.93955	0.933927	0.931115	0.914246	0.925023	0.912371	0.874414	0.863168	0.881443	0.865042	0.856607	0.870197	0.83552	0.880037	0.821931	1
1900	0	729	203	32	0	0	505.925	34.1414	694.915	56.8464	889.296	89.6027	0	0	1614.36	325.219	4192.47	1030.58	8850.55	2784.92	1900	15	964	0.003856	558.448	107.098	2397.46	1756.61	0.967324	0.96888	0.966286	0.957988	0.932573	0.94139	0.932573	0.931535	0.911826	0.927386	0.914419	0.875519	0.863071	0.879668	0.866183	0.852178	0.872407	0.837137	0.880705	0.825726	1
1900	30091	729	203	32	139.493	13.575	505.925	34.1414	694.915	56.8464	889.296	89.6027	34.9269	10.5749	1614.36	325.219	4192.47	1030.58	8850.55	2784.92	1900	0	31055	0.12422	152.498	76.2497	108.264	513.592	0.960023	0.961906	0.964724	0.948752	0.942135	0.939881	0.915505	0.916439	0.90929	0.902415	0.913428	0.889406	0.858107	0.897585	0.845162	0.833747	0.846901	0.83745	0.870279	0.833022	1
1905	1629	530	171	26	368.33	19.9156	617.782	41.5478	809.485	68.201	1017.81	96.9806	622.581	101.486	2931.47	594.32	6621.94	1701.29	13202.3	3889.55	1905	9	2356	0.009424	463.633	157.481	1716.25	2196.7	0.967954	0.963285	0.958829	0.950764	0.938879	0.942912	0.920416	0.922114	0.905772	0.914898	0.912988	0.885187	0.864177	0.891129	0.855688	0.836587	0.851868	0.838497	0.880306	0.832555	1
1906	1481	307	22	2	399.229	24.0935	632.375	46.7017	802.961	63.1734	1039.41	54.7366	793.612	143.934	3151.86	703.05	6448.1	1611.7	13794.9	2154.05	1906	8	1812	0.007248	444.338	102.478	1276.16	1192.26	0.968267	0.962196	0.958333	0.951435	0.939018	0.941225	0.920254	0.918598	0.906457	0.915563	0.915011	0.885762	0.863411	0.89404	0.849614	0.833609	0.850993	0.838852	0.88245	0.834437	1
1910	1034	270	20	2	483.85	29.7973	678.453	51.8566	844.931	67.4678	1117.28	111.546	1409.8	258.904	3893.26	905.082	7510.09	1810.6	17479.4	5079.1	1910	12	1326	0.005304	529.877	97.4254	2031.73	1458.51	0.968703	0.96644	0.960407	0.947964	0.938914	0.941554	0.918929	0.919683	0.910256	0.919306	0.917421	0.884238	0.860483	0.89178	0.854827	0.836727	0.854072	0.835219	0.885747	0.832202	1
1912	0	906	261	20	0	0	500.243	33.7984	695.235	55.636	886.372	114.379	0	0	1560.89	315.831	4195.1	1028.7	8953.23	4175.45	1912	15	1187	0.004748	549.624	101.029	2264.66	1598.07	0.967565	0.968408	0.962511	0.949031	0.940607	0.943134	0.920809	0.920809	0.908593	0.919545	0.920388	0.882898	0.8631	0.889638	0.855518	0.838248	0.858045	0.834457	0.885425	0.832772	1
1912	28660	906	261	20	137.447	13.5469	500.243	33.7984	695.235	55.636	886.372	114.379	33.4404	10.1817	1560.89	315.831	4195.1	1028.7	8953.23	4175.45	1912	0	29847	0.119388	153.839	84.0827	122.175	540.163	0.966178	0.967015	0.959912	0.934834	0.930697	0.922069	0.930747	0.937481	0.897125	0.910158	0.919942	0.873019	0.879653	0.892485	0.857858	0.838007	0.849851	0.822444	0.891714	0.826264	1
1917	1380	680	213	19	357.047	19.175	611.099	41.524	804.587	65.1173	1005.02	113.241	567.265	91.6894	2838.48	577.177	6492.51	1609.67	12860.9	4834.45	1917	11	2292	0.009168	479.383	165.862	1893.65	2196.61	0.968586	0.969895	0.95986	0.944808	0.938482	0.935209	0.921466	0.92692	0.899651	0.91034	0.914267	0.8774	0.871073	0.895506	0.851876	0.836606	0.855148	0.82788	0.876091	0.834424	1
1918	1261	376	38	0	383.441	22.7322	625.607	46.0757	817.543	64.7665	0	0	703.242	125.466	3051.67	668.548	6801.94	1549.22	0	0	1918	9	1675	0.0067	447.65	119.488	1368.77	1343.7	0.969552	0.968955	0.960896	0.942687	0.938806	0.935821	0.914328	0.928358	0.896418	0.905075	0.914328	0.879104	0.878209	0.897612	0.850448	0.830149	0.858806	0.823881	0.873731	0.832239	1
1922	893	327	35	0	483.399	28.1229	674.791	54.1334	868.917	76.3038	0	0	1404.21	244.73	3837.26	925.837	8192.24	2013.36	0	0	1922	13	1255	0.00502	544.019	107.253	2227.47	1590.19	0.970916	0.968526	0.960558	0.938645	0.943426	0.937052	0.916335	0.924701	0.895618	0.901594	0.915936	0.876494	0.876096	0.895618	0.849402	0.833068	0.858964	0.826295	0.87251	0.83506	1
1924	0	789	305	33	0	0	506.513	32.6599	696.31	58.7499	886.67	84.3119	0	0	1618.15	314.488	4222.89	1068.88	8736.78	2359.52	1924	15	1127	0.004508	569.009	109.379	2531.52	1739.88	0.975155	0.969388	0.962733	0.943212	0.944099	0.940994	0.913931	0.92724	0.895297	0.903727	0.916593	0.873114	0.8811	0.901065	0.852263	0.830967	0.857587	0.825643	0.872671	0.833629	1
1924	22391	789	305	33	136.055	13.8073	506.513	32.6599	696.31	58.7499	886.67	84.3119	32.4963	10.2235	1618.15	314.488	4222.89	1068.88	8736.78	2359.52	1924	0	23518	0.094072	156.802	96.4732	152.251	655.814	0.969109	0.957373	0.962709	0.934093	0.921613	0.913811	0.940556	0.940599	0.889021	0.90654	0.921932	0.864699	0.886831	0.87399	0.877307	0.843567	0.843928	0.82405	0.88883	0.826452	1
1929	1029	575	256	29	358.337	19.418	615.839	38.7011	808.745	63.3388	1001.97	83.586	573.492	93.2341	2899.12	548.684	6584.33	1537.08	12511.3	2940.54	1929	12	1889	0.007556	507.64	181.816	2279.27	2523.93	0.973002	0.972208	0.966384	0.944944	0.931445	0.929063	0.933298	0.933033	0.895447	0.913976	0.918475	0.864214	0.881948	0.891477	0.861832	0.840656	0.848332	0.822128	0.887507	0.822128	1
1930	930	345	46	1	393.887	23.6605	630.287	41.7732	815.754	65.8703	986.167	0	762.24	137.693	3111.08	620.305	6763.56	1621.78	11693.6	0	1930	9	1322	0.005288	470.707	127.048	1592.3	1516.45	0.970499	0.972012	0.968986	0.943646	0.928517	0.925492	0.938351	0.935325	0.896747	0.916415	0.919062	0.855522	0.883132	0.889183	0.866112	0.841906	0.846823	0.819213	0.892209	0.817322	1
1934	628	294	41	1	458.066	29.0178	661.431	45.771	858.355	68.242	936.686	0	1197.88	227.82	3597.5	756.93	7872.55	1970.6	10027	0	1934	14	964	0.003856	537.609	121.342	2222.75	1747.9	0.968361	0.975104	0.967842	0.942427	0.927386	0.929461	0.934129	0.937759	0.901452	0.9139	0.922199	0.842842	0.887448	0.890041	0.869295	0.837656	0.844398	0.818983	0.89056	0.819502	1
1936	0	559	269	41	0	0	483.709	33.3487	688.511	48.0166	884.247	71.56	0	0	1412.55	290.197	4056.28	851.261	8609.3	2195.07	1936	16	869	0.003476	566.003	124.303	2570.47	1942.22	0.971807	0.97641	0.968354	0.947066	0.933832	0.934983	0.936133	0.936709	0.904488	0.915995	0.925201	0.83832	0.884925	0.89183	0.86939	0.83832	0.845224	0.816456	0.887802	0.814154	1
1936	25721	559	269	41	129.356	13.6478	483.709	33.3487	688.511	48.0166	884.247	71.56	28.0109	9.00678	1412.55	290.197	4056.28	851.261	8609.3	2195.07	1936	0	26590	0.10636	143.626	81.9304	111.102	572.462	0.962166	0.95645	0.956694	0.94308	0.921606	0.925066	0.934487	0.934468	0.903798	0.913313	0.924182	0.87296	0.875517	0.867036	0.879861	0.842967	0.854231	0.840824	0.874464	0.834524	1
1941	864	413	228	36	346.855	17.9723	586.91	38.4243	794.905	55.6152	1008.22	91.5705	519.937	80.1385	2513.48	493.537	6230.81	1300.98	12802.5	3598.31	1941	12	1541	0.006164	492.934	187.765	2186.12	2694.53	0.968851	0.967878	0.961389	0.947112	0.92148	0.930565	0.938027	0.934783	0.897469	0.91499	0.93024	0.861778	0.88157	0.877028	0.888709	0.839714	0.847826	0.820247	0.892927	0.84231	1
1942	774	233	37	1	370.782	22.4613	596.587	44.3282	794.326	56.2065	1045.69	0	636.426	115.412	2648.78	585.83	6218.86	1293.85	13930.8	0	1942	9	1045	0.00418	436.771	121.347	1295.49	1373.59	0.967943	0.966507	0.95933	0.947368	0.914833	0.927273	0.943541	0.933971	0.9	0.919139	0.932536	0.869378	0.877512	0.867464	0.895694	0.838756	0.846411	0.823445	0.897608	0.852153	1
1946	515	194	37	1	442.129	25.3589	632.881	49.3139	837.401	61.7214	1106.4	0	1075.3	182.098	3165.06	741.988	7290.61	1591.53	16488.2	0	1946	14	747	0.002988	512.136	118.919	1946.51	1702.31	0.973896	0.967202	0.960509	0.949799	0.91834	0.933735	0.943775	0.931058	0.900937	0.917671	0.933735	0.866131	0.878179	0.86747	0.888889	0.833333	0.844043	0.81593	0.896921	0.852075	1
1948	0	448	179	35	0	0	469.264	29.7619	660.194	54.375	867.956	68.643	0	0	1287.49	243.446	3598.36	892.85	8133.32	1880.72	1948	16	662	0.002648	541.969	120.925	2274.27	1841.37	0.979607	0.966012	0.962991	0.951662	0.917674	0.93429	0.944864	0.932024	0.905589	0.917674	0.936556	0.870091	0.875378	0.866314	0.886707	0.831571	0.845166	0.811934	0.897281	0.85423	1
1948	33458	448	179	35	132.959	12.9606	469.264	29.7619	660.194	54.375	867.956	68.643	30.2633	9.06621	1287.49	243.446	3598.36	892.85	8133.32	1880.72	1948	0	34120	0.13648	140.894	60.2597	73.8018	402.084	0.966266	0.96631	0.955466	0.949311	0.918464	0.926495	0.937837	0.923842	0.900337	0.917101	0.918435	0.876758	0.867409	0.877843	0.862207	0.857606	0.856873	0.840519	0.884818	0.833411	1
1953	1330	310	153	31	345.236	18.4106	573.285	36.9342	765.785	63.0164	974.775	70.129	512.967	81.825	2342.23	451.657	5605.07	1406.13	11467.3	2413.77	1953	9	1824	0.007296	429.97	155.325	1437.17	2057.53	0.971217	0.966831	0.950384	0.947917	0.927357	0.930099	0.941338	0.935581	0.904331	0.921601	0.921327	0.868147	0.872533	0.874452	0.874726	0.852248	0.851425	0.844024	0.87966	0.847588	1
1954	1208	181	14	2	386.51	22.9011	593.072	42.3696	769.779	62.2492	941.516	13.5648	720.178	128.343	2599.44	558.636	5686.54	1315.31	10188.5	438.203	1954	7	1405	0.00562	417.729	84.5302	1025.24	898.423	0.971886	0.966548	0.946263	0.946619	0.925267	0.929537	0.940925	0.937367	0.907473	0.927046	0.917794	0.864769	0.875089	0.882206	0.874021	0.853025	0.85089	0.849466	0.878292	0.844484	1
1958	827	151	13	2	487.305	28.3943	639.712	49.5515	807.946	61.6112	988.128	27.1165	1438.4	250.355	3267.73	770.6	6557.26	1431.67	11789.5	964.421	1958	12	993	0.003972	515.687	75.3243	1804.44	1051.16	0.973313	0.967271	0.947633	0.946123	0.927492	0.934542	0.945116	0.936556	0.908862	0.927996	0.923464	0.857503	0.878147	0.877644	0.874119	0.857503	0.845921	0.843404	0.881168	0.834844	1
1960	0	723	141	15	0	0	502.843	33.7587	654.078	57.6163	840.492	81.5731	0	0	1584.96	318.717	3510.02	945.18	7460.24	2235.72	1960	14	879	0.003516	532.864	79.351	1994.02	1152.54	0.972127	0.97099	0.95165	0.945392	0.930034	0.935154	0.944824	0.937998	0.915245	0.932309	0.92719	0.857793	0.878271	0.878271	0.875427	0.85438	0.840159	0.846985	0.885097	0.837884	1
1960	29810	723	141	15	141.45	13.3863	502.843	33.7587	654.078	57.6163	840.492	81.5731	36.3527	10.6074	1584.96	318.717	3510.02	945.18	7460.24	2235.72	1960	0	30689	0.122756	152.661	67.9474	92.4246	380.502	0.964825	0.966666	0.951448	0.949705	0.928786	0.930268	0.931506	0.914839	0.901805	0.922464	0.917185	0.87779	0.870198	0.882678	0.859217	0.83947	0.840594	0.83266	0.874923	0.821483	1
1965	1793	532	113	11	357.871	19.7007	610.319	39.036	763.068	60.4938	938.713	60.6782	571.426	94.4197	2823.2	535.281	5537.33	1312.03	10214.6	1842.32	1965	8	2449	0.009796	434.016	133.932	1333.03	1496.8	0.964884	0.964679	0.9559	0.954471	0.927317	0.937934	0.933646	0.923438	0.904042	0.925684	0.921601	0.877705	0.86913	0.879747	0.856064	0.846672	0.846876	0.841976	0.881176	0.835443	1
1966	1643	294	20	1	389.694	22.8559	622.621	45.6215	793.092	86.0754	868.871	0	737.882	129.685	3007.9	656.649	6312.61	1991.77	8010.98	0	1966	8	1958	0.007832	429.034	95.9425	1139.39	1037.48	0.963739	0.967058	0.956078	0.956844	0.928754	0.937692	0.934372	0.921093	0.901941	0.924923	0.920582	0.88049	0.869254	0.882022	0.8524	0.846782	0.850868	0.844229	0.87998	0.835036	1
1970	1119	255	18	1	482.614	28.1658	667.02	50.9959	846.237	88.5707	937.035	0	1397.47	242.825	3700.22	843.534	7644.79	2357.4	10038.2	0	1970	12	1393	0.005572	521.396	88.2748	1905.94	1232.68	0.96626	0.96626	0.95944	0.958722	0.928212	0.934673	0.933238	0.925341	0.904882	0.929648	0.923546	0.880115	0.873295	0.879038	0.857502	0.852477	0.85463	0.841709	0.883704	0.832017	1
1972	0	997	241	19	0	0	497.747	33.194	683.58	56.8561	866.683	92.8312	0	0	1537.16	304.844	3993.74	983.945	8220.97	2554.71	1972	14	1257	0.005028	538.953	92.7605	2109.18	1364.94	0.965792	0.967383	0.959825	0.959825	0.929992	0.937947	0.936356	0.924423	0.907319	0.929992	0.92323	0.881464	0.874304	0.878282	0.857597	0.85004	0.854018	0.845267	0.887033	0.836516	1
1972	26770	997	241	19	134.906	14.0338	497.747	33.194	683.58	56.8561	866.683	92.8312	31.7327	10.2508	1537.16	304.844	3993.74	983.945	8220.97	2554.71	1972	0	28027	0.112108	153.027	86.9915	124.906	518.207	0.957809	0.975185	0.955775	0.937721	0.922985	0.9336	0.906269	0.923377	0.898419	0.917472	0.908124	0.849538	0.886734	0.901987	0.859421	0.84085	0.844685	0.8183	0.871463	0.821369	1
1977	1215	722	208	18	360.774	19.975	606.65	39.1947	795.694	67.8146	983.228	107.74	585.446	97.2899	2773.68	540.573	6292.98	1608.16	12002.6	3836.21	1977	11	2163	0.008652	489.849	161.891	1959.73	2097.86	0.963245	0.972492	0.953537	0.949607	0.926722	0.939436	0.923717	0.926953	0.896902	0.923255	0.913084	0.86662	0.883264	0.88442	0.860148	0.842349	0.852982	0.831022	0.880259	0.82062	1
1978	1108	452	35	2	386.46	24.2756	617.328	45.3084	793.479	81.753	1021.37	154.139	720.805	135.211	2932.59	652.058	6302.96	1970.23	13862.5	5896.66	1978	9	1597	0.006388	461.518	121.464	1485.6	1400.18	0.961803	0.973388	0.951785	0.950532	0.923294	0.93707	0.921102	0.926425	0.891359	0.921102	0.908892	0.870695	0.888228	0.886349	0.858172	0.845335	0.852849	0.827176	0.875078	0.812461	1
1982	783	382	33	2	472.627	29.8245	662.255	51.1205	840.648	91.8359	1055.31	121.095	1315.06	245.762	3623.49	855.99	7518.35	2493.01	14876.3	4928.07	1982	14	1200	0.0048	544.084	110.905	2243.1	1638.26	0.9625	0.975	0.950417	0.95625	0.926667	0.939167	0.922917	0.922917	0.893333	0.922917	0.918333	0.8675	0.88625	0.885833	0.855417	0.847917	0.857083	0.830833	0.8675	0.807083	1
1984	0	685	358	34	0	0	496.467	34.1317	686.723	56.8115	883.156	111.27	0	0	1526.62	311.398	4048.73	1021.25	8813.94	3422.83	1984	16	1077	0.004308	571.916	115.173	2595.03	1851.38	0.965645	0.97818	0.951718	0.95636	0.928505	0.939647	0.928041	0.926184	0.893686	0.927112	0.923398	0.869545	0.887187	0.890436	0.862581	0.85376	0.857474	0.830548	0.864903	0.811049	1
1984	29545	685	358	34	139.565	13.5256	496.467	34.1317	686.723	56.8115	883.156	111.27	34.9685	10.4007	1526.62	311.398	4048.73	1021.25	8813.94	3422.83	1984	0	30622	0.122488	154.771	83.5835	125.008	585.71	0.965597	0.968568	0.959931	0.940876	0.920858	0.935569	0.928205	0.919911	0.905574	0.907828	0.919029	0.857357	0.883564	0.881899	0.870942	0.843283	0.852965	0.824179	0.880315	0.837715	1
1989	1630	511	294	28	360.205	18.5748	606.273	41.3751	796.286	62.4031	1003.69	120.719	581.987	89.8611	2772.35	564.406	6287.16	1512.41	12860.3	4683.15	1989	10	2463	0.009852	470.626	170.266	1857.01	2358.52	0.97097	0.97503	0.959602	0.948437	0.921843	0.939099	0.918392	0.930369	0.89728	0.917377	0.911693	0.85404	0.888145	0.889972	0.870686	0.847544	0.863784	0.825213	0.871904	0.83516	1
1990	1474	304	51	1	393.556	23.4199	621.305	48.7228	807.541	77.8795	1065.58	0	760.18	136.076	2996.12	711.307	6620.13	2042.86	14737.3	0	1990	8	1830	0.00732	443.294	110.322	1302.56	1347.35	0.971038	0.975956	0.964481	0.945902	0.921585	0.936339	0.915027	0.930055	0.897541	0.913388	0.909563	0.845082	0.887432	0.892896	0.872951	0.848634	0.861475	0.825956	0.871038	0.840164	1
1994	1002	256	47	1	478.734	28.8751	663.494	54.2217	853.52	80.8774	1161.36	0	1365.14	246.486	3651.28	900.748	7803.57	2380.65	19057.4	0	1994	13	1306	0.005224	528.961	105.032	2058.51	1638.54	0.971669	0.978178	0.968224	0.94487	0.919602	0.937596	0.916156	0.93147	0.897779	0.914625	0.913476	0.850306	0.891271	0.894334	0.878254	0.847243	0.863323	0.826187	0.870597	0.834227	1
1996	0	896	245	46	0	0	501.986	33.5965	687.589	59.0688	880.121	95.0348	0	0	1576.85	318.681	4070.25	1061.92	8621.97	3023.64	1996	15	1187	0.004748	554.949	108.483	2364.51	1802.77	0.971778	0.979781	0.967987	0.946083	0.919124	0.939343	0.917439	0.93134	0.899326	0.914069	0.916175	0.85257	0.894271	0.898062	0.879107	0.84583	0.862258	0.827296	0.871525	0.839933	1
1996	27457	896	245	46	137.046	13.6338	501.986	33.5965	687.589	59.0688	880.121	95.0348	33.1693	10.2319	1576.85	318.681	4070.25	1061.92	8621.97	3023.64	1996	0	28644	0.114576	154.364	87.1958	129.78	592.18	0.973328	0.9576	0.956658	0.935676	0.922794	0.937945	0.935292	0.928205	0.906473	0.915637	0.927873	0.852412	0.870357	0.869693	0.878666	0.844156	0.83754	0.833927	0.887952	0.841695	1
2001	1349	675	201	37	360.923	19.3783	612.26	39.637	802.646	64.6023	1006.12	107.137	585.842	93.9402	2851.15	557.887	6443.71	1551.77	12843.7	4359.68	2001	11	2262	0.009048	485.729	169.33	1982.86	2389.47	0.97679	0.969496	0.963749	0.939434	0.92374	0.942529	0.927719	0.92794	0.909372	0.917993	0.925066	0.853227	0.877542	0.885279	0.87931	0.849691	0.847701	0.828028	0.879089	0.84748	1
2002	1220	381	35	1	391.778	24.0109	626.098	44.9804	810.599	68.4368	1072.84	0	750.436	138.21	3056.79	667.052	6650.15	1724.03	15038.9	0	2002	9	1637	0.006548	455.685	117.172	1422.09	1355.41	0.977092	0.96854	0.962431	0.937385	0.925779	0.94044	0.93372	0.929444	0.91234	0.915699	0.92303	0.852169	0.868662	0.884545	0.879352	0.853085	0.845754	0.823458	0.879963	0.849114	1
2006	839	324	30	0	486.224	30.8134	668.291	49.9818	857.629	78.5928	0	0	1431.51	270.95	3718.63	832.033	7898.17	2168.04	0	0	2006	13	1193	0.004772	545.01	102.553	2215.27	1488.55	0.976949	0.967728	0.962699	0.936714	0.926236	0.939229	0.931266	0.926655	0.91492	0.917435	0.922464	0.847863	0.873428	0.883068	0.873428	0.845348	0.845767	0.823554	0.881391	0.84451	1
2008	0	745	311	30	0	0	501.499	34.1917	683.804	53.2781	880.131	85.3067	0	0	1573.02	321.968	3988.03	930.601	8556.28	2418.27	2008	16	1086	0.004344	564.165	106.615	2457.52	1647.92	0.975138	0.969613	0.962247	0.937385	0.929098	0.939227	0.93186	0.924494	0.913444	0.915746	0.92035	0.850829	0.877993	0.883057	0.872928	0.844843	0.843462	0.825506	0.881215	0.843002	1
2008	28366	745	311	30	134.562	13.3406	501.499	34.1917	683.804	53.2781	880.131	85.3067	31.4006	9.69689	1573.02	321.968	3988.03	930.601	8556.28	2418.27	2008	0	29452	0.117808	150.403	84.5278	120.86	556.114	0.972667	0.965554	0.955368	0.936592	0.934605	0.928103	0.927798	0.936558	0.913401	0.928748	0.918138	0.85203	0.868515	0.874762	0.872963	0.854849	0.83468	0.827278	0.888853	0.848737	1
2013	1219	555	269	26	367.583	19.4407	617.337	40.6855	800.468	59.6849	988.769	98.5354	618.575	98.1161	2923.57	578.192	6374.81	1436.04	12128	3409.29	2013	11	2069	0.008276	498.666	173.245	2129.91	2371.32	0.97825	0.966651	0.956259	0.937409	0.935234	0.937409	0.928468	0.929435	0.911068	0.923635	0.91566	0.854277	0.872402	0.873127	0.871919	0.842919	0.846544	0.825036	0.884002	0.847028	1
2014	1115	364	42	0	403.955	24.0486	633.473	45.9875	821.162	70.1127	0	0	821.759	146.666	3166.48	693.487	6913.83	1748.52	0	0	2014	9	1521	0.006084	470.403	118.591	1551.11	1422.62	0.978304	0.964826	0.952334	0.940828	0.936884	0.933268	0.930309	0.932281	0.913872	0.930309	0.918803	0.855358	0.865878	0.867193	0.874753	0.848126	0.842209	0.827087	0.884287	0.845168	1
2018	770	307	39	0	515.169	29.9694	685.698	49.0514	885.104	75.2747	0	0	1698.21	294.193	4010.18	874.939	8650.1	2256.6	0	0	2018	14	1116	0.004464	575.008	103.349	2577.15	1683.75	0.978495	0.966398	0.954749	0.940412	0.936828	0.932348	0.937276	0.932348	0.915323	0.929659	0.919355	0.850358	0.866935	0.868728	0.876344	0.848566	0.836022	0.825269	0.887545	0.840054	1
2020	0	693	291	38	0	0	535.767	34.7328	704.153	58.8803	902.483	86.6544	0	0	1913.81	371.217	4365.44	1117.47	9219.81	2664.02	2020	16	1022	0.004088	597.348	106.61	2883.53	1862.42	0.976517	0.969667	0.954501	0.941781	0.936399	0.933464	0.939824	0.933953	0.919276	0.926614	0.921722	0.848826	0.866438	0.870841	0.873288	0.850783	0.835616	0.828767	0.889432	0.842955	1
2020	26749	693	291	38	131.753	13.2774	535.767	34.7328	704.153	58.8803	902.483	86.6544	29.5097	9.21385	1913.81	371.217	4365.44	1117.47	9219.81	2664.02	2020	0	27771	0.111084	148.887	90.9514	134.54	645.336	0.967052	0.95931	0.95065	0.950848	0.923787	0.928379	0.927982	0.928451	0.896655	0.929999	0.912877	0.873879	0.875806	0.87883	0.871575	0.853192	0.847395	0.829066	0.874707	0.833117	1
2025	1015	512	243	36	349.597	18.6291	640.785	41.4339	807.135	70.2176	1006.97	93.2836	532.565	85.211	3266.26	628.931	6574.61	1777.99	12765.9	3594.02	2025	12	1806	0.007224	506.815	193.96	2364.39	2730.79	0.973976	0.964286	0.954873	0.947674	0.935493	0.928848	0.934939	0.930233	0.910299	0.936323	0.916667	0.873754	0.859911	0.874862	0.875138	0.844684	0.841639	0.823367	0.885659	0.846622	1
2026	907	294	48	3	387.996	22.9567	657.347	45.4894	840.516	90.6981	971.491	63.0266	728.457	129.567	3531.25	728.741	7512.65	2591.08	11323.2	2269.86	2026	9	1252	0.005008	469.993	142.029	1672.1	1842.38	0.972045	0.961661	0.954473	0.95008	0.933706	0.93131	0.930112	0.932109	0.909345	0.939297	0.912141	0.879792	0.855831	0.875	0.874201	0.847843	0.840256	0.822284	0.884585	0.847444	1
2030	604	245	41	2	468.478	27.0757	696.484	51.0974	870.761	95.8511	1010.07	36.4282	1278.53	222.321	4204.19	910.271	8361.93	2966.23	12609.2	1353.63	2030	14	892	0.003568	550.808	131.285	2433.09	2069.21	0.971973	0.965807	0.961883	0.951794	0.939462	0.931614	0.93722	0.929933	0.913677	0.939462	0.914798	0.882287	0.860987	0.870516	0.872758	0.845291	0.841928	0.82287	0.883408	0.841928	1
2032	0	536	230	40	0	0	491.084	30.7197	720.139	56.025	899.126	100.662	0	0	1474.31	279.714	4654.52	1076.93	9208.65	3175.18	2032	16	806	0.003224	576.698	133.907	2765.65	2251.79	0.974566	0.968983	0.962159	0.953474	0.939826	0.933623	0.938586	0.934864	0.916253	0.940447	0.918734	0.881514	0.856079	0.869727	0.870968	0.848015	0.83995	0.827543	0.883995	0.841811	1
2032	28462	536	230	40	133.171	13.7035	491.084	30.7197	720.139	56.025	899.126	100.662	30.5068	9.69885	1474.31	279.714	4654.52	1076.93	9208.65	3175.18	2032	0	29268	0.117072	145.385	77.1007	105.829	583.156	0.964671	0.964125	0.957172	0.944462	0.922441	0.934126	0.912772	0.920066	0.894902	0.92608	0.921706	0.861743	0.897789	0.881321	0.872779	0.841721	0.857131	0.837912	0.868611	0.822332	1
2037	1188	400	205	32	337.457	19.0999	588.166	35.6177	821.235	65.0421	998.516	102.476	479.724	81.3051	2525.07	463.083	6895.11	1612.28	12513.6	3707.33	2037	10	1825	0.0073	458.341	185.177	1859.66	2599.87	0.965753	0.963014	0.960822	0.954795	0.932603	0.930411	0.926301	0.927671	0.899178	0.930137	0.912877	0.869863	0.879452	0.883836	0.875616	0.844658	0.856712	0.832055	0.881096	0.829315	1
2038	1065	222	37	1	370.434	22.5485	608.378	38.9984	838.387	58.6162	1035.49	0	634.707	115.393	2796.82	542.402	7303.91	1480.55	13528.8	0	2038	8	1325	0.0053	423.87	117.638	1192.93	1400.12	0.966415	0.96566	0.961887	0.957736	0.92717	0.929057	0.921509	0.926792	0.891698	0.926415	0.908679	0.864906	0.886792	0.887547	0.879245	0.844151	0.858113	0.833962	0.879623	0.827925	1
2042	717	197	31	1	479.587	29.612	661.93	43.4223	896.753	61.8892	1034.81	0	1373.12	253.759	3600.43	716.625	8927.89	1831.18	13502.2	0	2042	13	946	0.003784	531.817	106.806	2097.34	1673.33	0.966702	0.964588	0.966173	0.957717	0.926533	0.922304	0.926533	0.932347	0.892706	0.930761	0.913319	0.857822	0.892706	0.889006	0.886364	0.842495	0.856237	0.829281	0.887421	0.820825	1
2044	0	640	185	32	0	0	494.422	32.1703	675.226	49.5403	909.577	66.6173	0	0	1505.75	291.292	3833.18	866.145	9329.66	1977.49	2044	15	857	0.003428	548.953	109.486	2300.31	1787.47	0.967911	0.963244	0.964411	0.955659	0.927071	0.921237	0.928238	0.934656	0.894982	0.929405	0.915403	0.859977	0.893816	0.891482	0.886231	0.845391	0.85706	0.834889	0.889148	0.822637	1
2044	29028	640	185	32	133.004	13.1175	494.422	32.1703	675.226	49.5403	909.577	66.6173	30.3149	9.21282	1505.75	291.292	3833.18	866.145	9329.66	1977.49	2044	0	29885	0.11954	144.932	73.0072	95.4106	485.01	0.965233	0.970202	0.963443	0.927874	0.924394	0.941308	0.918354	0.920194	0.888606	0.908566	0.911076	0.847633	0.892137	0.889476	0.862657	0.834281	0.864581	0.822252	0.879873	0.84099	1
2049	1194	470	162	27	356.682	17.5058	604.382	37.8744	781.823	56.4413	1022.51	62.6411	564.737	83.1974	2740.76	515.897	5935.68	1315.32	13174.5	2440.87	2049	10	1853	0.007412	466.379	163.362	1769.97	2212.99	0.968969	0.969779	0.965461	0.947383	0.925256	0.93497	0.920399	0.924177	0.894495	0.924177	0.917971	0.843227	0.893686	0.88667	0.877496	0.837021	0.856179	0.825418	0.874798	0.826767	1
2050	1082	301	31	0	394.632	21.6117	623.299	41.9006	786.539	66.1013	0	0	765.165	125.396	3010.3	608.001	6075.84	1545.24	0	0	2050	9	1414	0.005656	451.901	109.751	1359.52	1217.02	0.970297	0.971711	0.967115	0.949434	0.927157	0.940948	0.916549	0.924328	0.890736	0.922914	0.91761	0.839816	0.892857	0.88826	0.873409	0.835573	0.85396	0.824611	0.869519	0.826733	1
2054	734	256	25	0	498.736	27.0702	671.207	48.0572	845.319	77.1207	0	0	1539.52	250.075	3762.34	815.166	7566.5	2210.92	0	0	2054	13	1015	0.00406	550.772	94.9328	2248.6	1404.03	0.972414	0.972414	0.969951	0.953202	0.924631	0.942365	0.915764	0.930542	0.89064	0.926601	0.917734	0.842857	0.896552	0.89064	0.879803	0.840887	0.856158	0.823645	0.876847	0.825616	1
2056	0	669	240	25	0	0	521.026	33.1277	696.207	53.3112	864.108	86.0083	0	0	1760.03	337.913	4206.22	994.661	8115.58	2522.64	2056	15	934	0.003736	575.224	99.0619	2558.72	1577.09	0.972698	0.973233	0.971627	0.951285	0.923448	0.944325	0.917024	0.932548	0.892934	0.92666	0.91863	0.843148	0.89454	0.893469	0.877944	0.841542	0.856531	0.828694	0.874197	0.824411	1
2056	27597	669	240	25	136.824	13.8718	521.026	33.1277	696.207	53.3112	864.108	86.0083	33.0455	10.3506	1760.03	337.913	4206.22	994.661	8115.58	2522.64	2056	0	28531	0.114124	151.176	81.1981	115.727	532.462	0.968035	0.9697	0.962655	0.929673	0.92566	0.936122	0.939189	0.928832	0.898654	0.915443	0.919684	0.842452	0.884301	0.887123	0.876713	0.836949	0.859556	0.82533	0.878588	0.836879	1
2061	1382	535	187	23	369.499	20.5218	634.877	38.5681	809.336	61.8002	973.394	89.8197	628.789	104.526	3172.71	581.846	6593.86	1542.38	11537.5	3414.66	2061	10	2127	0.008508	481.449	164.936	1911.05	2196.85	0.971791	0.972732	0.966855	0.934415	0.925247	0.942877	0.928068	0.928538	0.891396	0.918195	0.92078	0.841326	0.894922	0.888105	0.867419	0.838505	0.863893	0.815233	0.889281	0.835214	1
2062	1256	334	31	1	393.757	24.708	645.633	43.0587	811.216	62.7574	882.422	0	762.239	144.349	3343.5	675.138	6641.94	1540.46	8389.96	0	2062	8	1622	0.006488	453.903	117.703	1410.85	1342.86	0.972256	0.972256	0.966708	0.930641	0.930333	0.944513	0.930949	0.928175	0.888718	0.917694	0.92201	0.846486	0.896424	0.885327	0.868681	0.838163	0.862515	0.811652	0.889026	0.832922	1
2066	879	293	29	1	489.83	30.3296	692.095	49.5936	854.807	65.7823	956.272	0	1462.71	272.453	4123.12	894.767	7763.26	1743.32	10666.4	0	2066	13	1202	0.004808	548.328	106.405	2270.88	1556.64	0.97421	0.972962	0.97005	0.933028	0.930532	0.945507	0.931364	0.926789	0.888103	0.916805	0.925541	0.851498	0.895591	0.887687	0.866057	0.841514	0.862729	0.811564	0.891015	0.828203	1
2068	0	764	277	29	0	0	512.635	34.6367	716.118	53.1313	887.52	70.5004	0	0	1679.28	341.804	4570.33	1020.65	8694.32	2001.84	2068	15	1070	0.00428	575.473	110.912	2617.84	1754.51	0.972897	0.975234	0.969159	0.935981	0.930841	0.946729	0.934112	0.927103	0.888318	0.915888	0.923364	0.850935	0.897664	0.890187	0.863551	0.838318	0.865888	0.814019	0.891121	0.825234	1
2068	30556	764	277	29	136.753	13.2137	512.635	34.6367	716.118	53.1313	887.52	70.5004	32.9013	9.80217	1679.28	341.804	4570.33	1020.65	8694.32	2001.84	2068	0	31626	0.126504	151.596	82.9251	120.357	568.033	0.956428	0.955685	0.966531	0.934121	0.935227	0.930231	0.929394	0.934247	0.918121	0.930026	0.932777	0.850455	0.866044	0.867514	0.86168	0.847404	0.853807	0.830851	0.868004	0.835325	1
2073	1490	582	237	24	330.143	18.2661	609.287	40.6438	812.976	58.9355	992.788	65.7974	449.154	75.0719	2812.16	567.904	6670.71	1449.48	12083.3	2292.13	2073	10	2333	0.009332	455.645	181.411	1790.35	2295.71	0.962709	0.968067	0.966567	0.932705	0.93742	0.933562	0.936562	0.928633	0.907415	0.930133	0.93249	0.844621	0.873553	0.873982	0.871196	0.844621	0.860051	0.828761	0.868624	0.827261	1
2074	1318	320	36	0	365.08	22.1686	625.338	46.4224	820.527	68.545	0	0	607.684	111.199	3048.75	682.273	6893.63	1775.8	0	0	2074	8	1674	0.006696	424.625	121.504	1209.5	1339.1	0.963859	0.964755	0.967443	0.933692	0.939665	0.932198	0.937873	0.929809	0.914576	0.929809	0.937873	0.847969	0.869474	0.864397	0.873955	0.843787	0.860812	0.828853	0.86589	0.829749	1
2078	870	262	35	0	429.813	27.3661	656.373	53.498	850.106	75.0706	0	0	990.592	190.555	3535.1	870.902	7681.41	2091.01	0	0	2078	13	1167	0.004668	493.283	119.009	1762.52	1590.23	0.967866	0.96401	0.971294	0.93916	0.940874	0.932734	0.935304	0.932734	0.91174	0.934019	0.938303	0.851757	0.872322	0.867181	0.872751	0.838903	0.862039	0.825621	0.869323	0.829477	1
2080	0	757	241	32	0	0	454.526	31.0474	683.668	60.559	877.02	77.2866	0	0	1172.76	243.311	4006.7	1071.88	8428.17	2220.48	2080	15	1030	0.00412	521.267	122.999	2061.26	1786.25	0.970388	0.965534	0.973786	0.93835	0.943689	0.933495	0.937379	0.933495	0.909709	0.936893	0.941262	0.854369	0.873786	0.86699	0.871359	0.83932	0.868447	0.831068	0.866019	0.83301	1
2080	30151	757	241	32	139.967	13.4701	454.526	31.0474	683.668	60.559	877.02	77.2866	35.2582	10.4617	1172.76	243.311	4006.7	1071.88	8428.17	2220.48	2080	0	31181	0.124724	152.563	72.9328	102.183	486.43	0.961707	0.962253	0.956656	0.947276	0.933261	0.921876	0.919695	0.922581	0.923271	0.936788	0.909801	0.862689	0.881787	0.863731	0.873978	0.850101	0.844857	0.83514	0.881579	0.831628	1
2085	1665	522	204	29	349.363	18.7208	559.248	35.0896	788.914	68.2304	980.004	88.7395	531.543	85.1992	2173.78	412.062	6138.54	1607.25	11757	3186.37	2085	10	2420	0.00968	439.246	153.197	1492.95	2049.08	0.964463	0.961157	0.968802	0.944421	0.941529	0.925207	0.927479	0.928099	0.919215	0.93905	0.92438	0.858058	0.868182	0.866736	0.875413	0.846901	0.85124	0.832231	0.875	0.82438	1
2086	1513	311	36	1	386.158	22.8446	574.061	38.9612	790.94	68.5296	1055.78	0	718.176	126.679	2354.94	481.131	6185.03	1578.01	14336.1	0	2086	8	1861	0.007444	425.749	92.2621	1104.77	1037.27	0.961311	0.960774	0.966685	0.946803	0.942504	0.923697	0.925578	0.928802	0.924503	0.941429	0.919667	0.861902	0.868082	0.865395	0.875067	0.850887	0.8482	0.83396	0.876142	0.823213	1
2090	1037	254	34	1	463.971	27.1789	608.456	46.662	824.734	66.0063	1045.9	0	1242.45	217.457	2812.54	652.01	6985.56	1634.96	13938.9	0	2090	12	1326	0.005304	501.337	85.4499	1700.04	1190.41	0.967195	0.958522	0.96644	0.945701	0.942685	0.923831	0.927979	0.934389	0.922323	0.93816	0.922323	0.857466	0.872172	0.871418	0.872926	0.853318	0.850679	0.835973	0.877828	0.824661	1
2092	0	926	230	32	0	0	477.519	31.2139	621.326	50.718	852.615	87.4705	0	0	1357.37	266.463	3000.85	739.423	7811.12	2454.7	2092	14	1188	0.004752	515.464	88.4155	1849.39	1313.87	0.970118	0.957492	0.968013	0.948232	0.941077	0.925505	0.926768	0.932239	0.92298	0.943182	0.922559	0.860269	0.871212	0.869529	0.875	0.852694	0.853535	0.838805	0.882155	0.822391	1
2092	29245	926	230	32	136.184	13.3618	477.519	31.2139	621.326	50.718	852.615	87.4705	32.525	9.91873	1357.37	266.463	3000.85	739.423	7811.12	2454.7	2092	0	30433	0.121732	150.99	76.6359	103.449	437.391	0.965958	0.967059	0.953373	0.951385	0.916965	0.923816	0.924063	0.932902	0.902162	0.927119	0.908833	0.847008	0.882167	0.890399	0.871192	0.856324	0.862928	0.824253	0.875678	0.819998	1
2097	1440	645	187	30	354.107	19.5138	584.069	37.4996	725.368	55.7492	964.317	92.07	553.686	92.5319	2476.1	475.562	4754.69	1106.24	11233.9	3210.16	2097	10	2302	0.009208	456.651	146.104	1572.78	1794.32	0.964596	0.960904	0.96503	0.949392	0.929192	0.93093	0.9255	0.933319	0.911816	0.931147	0.908123	0.856429	0.883579	0.87967	0.874891	0.855343	0.858818	0.835143	0.884448	0.814944	1
2098	1290	392	41	3	372.652	23.0183	593.841	43.6266	727.443	66.1326	974.827	61.0768	646.353	120.273	2611.73	577.485	4830.14	1373.7	11428.3	2126.9	2098	9	1726	0.006904	432.361	110.024	1210.84	1147.05	0.964948	0.964079	0.964948	0.953071	0.927289	0.933662	0.924102	0.931054	0.914542	0.931054	0.901506	0.856605	0.88876	0.882097	0.876883	0.858922	0.856895	0.834589	0.88847	0.812572	1
2102	880	335	33	2	423.489	27.175	620.086	49.2883	761.123	69.5484	953.456	81.5489	947.828	181.79	2979.8	708.04	5530.16	1567.73	10802.3	2707.45	2102	13	1250	0.005	485.938	105.955	1629.14	1259.49	0.9672	0.964	0.9656	0.9548	0.928	0.9284	0.9256	0.934	0.9104	0.9356	0.9016	0.8616	0.8908	0.8808	0.88	0.8564	0.8592	0.834	0.8896	0.8152	1
2104	0	786	318	34	0	0	435.333	30.3904	630.679	50.993	785.734	88.5925	0	0	1031.52	215.249	3136.29	751.188	6163.82	2272.85	2104	16	1138	0.004552	500.389	108.159	1773.01	1348.75	0.969244	0.96529	0.967487	0.953427	0.927065	0.931898	0.926186	0.934095	0.90993	0.935413	0.902021	0.860721	0.892355	0.884886	0.880931	0.855448	0.856327	0.833919	0.891037	0.815026	1
2104	30003	786	318	34	137.962	13.5388	435.333	30.3904	630.679	50.993	785.734	88.5925	33.8105	10.336	1031.52	215.249	3136.29	751.188	6163.82	2272.85	2104	0	31141	0.124564	151.206	72.3105	97.3668	416.026	0.956793	0.973347	0.95514	0.93706	0.924633	0.938762	0.929675	0.924617	0.879163	0.928165	0.916878	0.834527	0.894368	0.892457	0.877557	0.842378	0.866237	0.823882	0.867955	0.803523	1
2109	1495	542	243	30	338.167	18.667	532.106	36.5125	728.955	54.3943	885.741	96.2767	482.532	80.3233	1877.78	384.271	4819.8	1062.13	8788.22	3005.33	2109	10	2310	0.00924	431.892	144.809	1374.03	1676.79	0.966883	0.972727	0.958658	0.943506	0.924026	0.931169	0.930519	0.931602	0.893723	0.924675	0.903896	0.841558	0.9	0.88658	0.872511	0.852165	0.860606	0.819697	0.880952	0.819264	1
2110	1349	318	37	0	376.289	22.7251	547.985	41.1362	740.827	52.8562	0	0	665.038	120.461	2055.81	462.547	5050.15	1027.77	0	0	2110	8	1704	0.006816	416.246	87.0382	1019.8	852.641	0.970364	0.975646	0.95892	0.942782	0.921362	0.930458	0.930458	0.932805	0.885857	0.92635	0.905516	0.839789	0.899941	0.884683	0.873533	0.850939	0.862383	0.818662	0.875	0.816608	1
2114	897	261	31	0	471.18	27.5863	594.476	46.7357	783.191	55.515	0	0	1301.01	228.55	2626.09	618.727	5961.46	1200.15	0	0	2114	13	1189	0.004756	506.38	75.961	1713.39	970.904	0.973928	0.973087	0.957948	0.946173	0.922624	0.933978	0.930614	0.933137	0.884357	0.928932	0.905803	0.834315	0.900757	0.885618	0.878469	0.842725	0.854079	0.817914	0.880572	0.817073	1
2116	0	773	242	28	0	0	503.903	32.59	631.21	50.714	811.14	60.5336	0	0	1593.48	310.041	3143.82	763.754	6631.2	1449.47	2116	15	1043	0.004172	541.689	79.6805	2088.44	1121.15	0.975072	0.976031	0.958293	0.944871	0.925695	0.934803	0.931448	0.930968	0.885906	0.929051	0.90604	0.834132	0.898849	0.886865	0.877756	0.846596	0.856663	0.815916	0.879195	0.817833	1
2116	31782	773	242	28	135.897	13.1935	503.903	32.59	631.21	50.714	811.14	60.5336	32.3003	9.71022	1593.48	310.041	3143.82	763.754	6631.2	1449.47	2116	0	32825	0.1313	148.791	73.7309	97.6331	412.428	0.964387	0.961645	0.969825	0.933176	0.92757	0.935872	0.930952	0.92035	0.880899	0.918416	0.931988	0.84195	0.876268	0.88358	0.864996	0.833618	0.869185	0.808332	0.871089	0.818766	1
2121	1484	564	199	24	369.504	19.2117	618.297	39.0761	749.032	57.8118	937.192	69.8982	628.098	97.439	2934.15	556.644	5233.54	1206.38	10207.5	2190.32	2121	10	2271	0.009084	470.547	148.846	1705.6	1802.61	0.969177	0.963893	0.970498	0.941215	0.922721	0.931308	0.928886	0.923602	0.882431	0.922061	0.927565	0.845222	0.883752	0.887494	0.871642	0.837076	0.861735	0.809996	0.873404	0.821664	1
2122	1375	351	34	2	420.692	24.2258	644.62	45.8735	764.133	63.7545	967.886	59.1287	927.066	159.735	3333.79	714.893	5572.14	1411.34	11180.4	2020.2	2122	8	1762	0.007048	472.548	104.285	1507.77	1231.71	0.96765	0.961124	0.970772	0.940125	0.922531	0.931612	0.929625	0.921964	0.881385	0.92168	0.932463	0.845914	0.883655	0.887628	0.871453	0.833428	0.862372	0.80193	0.874574	0.820091	1
2126	1011	306	30	2	525.313	31.2481	694.994	51.2836	822.182	73.9237	972.171	45.5184	1800.92	321.765	4178.56	926.199	6955.85	1856	11277.7	1568.11	2126	13	1349	0.005396	571.067	90.2577	2468.94	1382.97	0.967383	0.961082	0.974426	0.938844	0.929577	0.928466	0.930319	0.922165	0.882876	0.928095	0.935137	0.846553	0.886583	0.892142	0.870274	0.834322	0.858784	0.79911	0.878428	0.824314	1
2128	0	906	291	31	0	0	544.055	35.3331	714.542	58.0709	844.965	80.0446	0	0	2003.76	392.499	4555.47	1133.13	7567.53	2141.27	2128	15	1228	0.004912	592.051	93.5512	2748.89	1517.52	0.969463	0.962948	0.974756	0.941368	0.928746	0.93241	0.933225	0.927524	0.882329	0.930782	0.933632	0.846498	0.889251	0.894951	0.872964	0.837541	0.859935	0.800896	0.882736	0.822476	1
2128	27361	906	291	31	134.542	13.1743	544.055	35.3331	714.542	58.0709	844.965	80.0446	31.3641	9.56981	2003.76	392.499	4555.47	1133.13	7567.53	2141.27	2128	0	28589	0.114356	154.193	95.6383	148.092	634.499	0.958393	0.955525	0.966123	0.925478	0.929938	0.938071	0.927175	0.93097	0.896831	0.926825	0.933733	0.871402	0.870352	0.867082	0.85713	0.834254	0.872486	0.823936	0.871472	0.818269	1
2133	1150	690	238	28	345.151	19.4348	649.284	41.6613	823.398	66.9485	939.572	69.1319	513.098	87.0445	3396.87	656.163	6957.41	1715.07	10281.5	2213.13	2133	12	2106	0.008424	506.746	189.955	2316.07	2445.11	0.963675	0.961538	0.971747	0.93566	0.929725	0.943257	0.931624	0.933998	0.882241	0.925689	0.93566	0.86396	0.876543	0.87773	0.866572	0.843542	0.867284	0.808167	0.868946	0.827398	1
2134	1046	411	43	2	372.616	22.6819	660.628	48.124	829.478	71.79	1000.78	21.8464	645.968	118.954	3589.9	792.498	7129.58	1831.85	12236.2	796.813	2134	10	1502	0.006008	465.342	147.449	1652.58	1737.59	0.960719	0.958722	0.972703	0.933755	0.931092	0.941744	0.930759	0.933089	0.883156	0.923103	0.935752	0.869507	0.871505	0.874168	0.860519	0.844541	0.871505	0.816578	0.861518	0.827563	1
2138	697	342	36	2	491.863	28.9443	718.773	53.5109	879.564	76.1701	1084.12	29.2293	1479.31	262.676	4621.67	1040.03	8491.54	2086.99	15549.6	1249.81	2138	14	1077	0.004308	577.977	127.503	2737.68	2024.84	0.963324	0.959146	0.975395	0.936397	0.930826	0.942433	0.936862	0.935005	0.883937	0.920149	0.932683	0.869545	0.865367	0.875116	0.858867	0.848189	0.870009	0.822656	0.86026	0.829619	1
2140	0	604	320	38	0	0	512.34	32.9284	739.446	58.0228	909.834	99.4967	0	0	1674.26	324.009	5039.28	1194.63	9518.93	3066.52	2140	16	962	0.003848	603.586	131.391	3103.47	2250.98	0.963617	0.961019	0.97817	0.93763	0.927235	0.944387	0.939189	0.93711	0.885135	0.926715	0.932952	0.866944	0.862266	0.877339	0.858628	0.845634	0.873181	0.821726	0.858628	0.830042	1
2140	27671	604	320	38	140.334	13.7874	512.34	32.9284	739.446	58.0228	909.834	99.4967	35.581	10.9502	1674.26	324.009	5039.28	1194.63	9518.93	3066.52	2140	0	28633	0.114532	155.898	87.9296	138.655	689.889	0.953742	0.963277	0.96284	0.933643	0.941431	0.940087	0.925942	0.930395	0.908288	0.929155	0.918451	0.849719	0.887892	0.877973	0.87916	0.847117	0.859847	0.81441	0.893794	0.825743	1
2145	1606	446	270	33	343.623	19.4558	611.136	38.8892	840.81	65.1867	1029.22	96.7697	506.391	86.269	2834.38	545.507	7393.24	1747.29	13630.9	3693.71	2145	10	2355	0.00942	460.895	189.448	1920.76	2734.96	0.959023	0.964544	0.966454	0.933333	0.935669	0.942463	0.926115	0.932059	0.899363	0.926539	0.926115	0.860934	0.894904	0.878556	0.869851	0.846709	0.871338	0.814437	0.879406	0.821231	1
2146	1440	251	38	0	368.915	23.3377	621.599	45.2768	853.267	68.4329	0	0	627.525	119.315	2992.91	661.375	7733.67	1832.66	0	0	2146	8	1729	0.006916	416.242	114.19	1127.09	1349.7	0.960671	0.965009	0.963563	0.931174	0.937247	0.944187	0.926547	0.929439	0.907461	0.926258	0.924523	0.863216	0.898785	0.877386	0.87218	0.847311	0.873916	0.814633	0.88288	0.822441	1
2150	970	206	33	0	453.754	27.7556	663.965	51.199	900.982	74.8986	0	0	1163.57	213.092	3651.3	854.9	9109.99	2199.47	0	0	2150	12	1209	0.004836	501.779	109.088	1804.35	1631.1	0.964433	0.963606	0.965261	0.933416	0.939206	0.947064	0.929694	0.933002	0.902812	0.92804	0.92349	0.859388	0.895368	0.871795	0.880893	0.843259	0.874276	0.821754	0.882548	0.819686	1
2152	0	836	197	31	0	0	479.692	32.4851	693.268	57.8775	931.77	79.3341	0	0	1377.16	279.793	4166.52	1052.89	10080.3	2456.1	2152	14	1064	0.004256	532.407	115.126	2147.18	1870.02	0.966165	0.964756	0.967105	0.9375	0.943139	0.945489	0.927632	0.930451	0.905545	0.928102	0.923872	0.862782	0.890038	0.87312	0.882989	0.851034	0.87453	0.828477	0.87782	0.817669	1
2152	29443	836	197	31	133.315	12.8634	479.692	32.4851	693.268	57.8775	931.77	79.3341	30.4914	9.1187	1377.16	279.793	4166.52	1052.89	10080.3	2456.1	2152	0	30507	0.122028	147.234	77.3516	104.316	522.358	0.968352	0.970728	0.952093	0.940882	0.923477	0.939162	0.925689	0.931983	0.898122	0.924771	0.901908	0.842217	0.883633	0.882076	0.878962	0.854099	0.861343	0.839086	0.882535	0.827958	1
2157	1237	626	172	29	352.35	18.3898	587.02	39.7386	806.2	63.0377	1038.54	93.3759	545.005	85.5733	2517.14	512.878	6523.26	1558.57	13974.3	3715.85	2157	11	2064	0.008256	470.986	165.963	1830.02	2349.72	0.964632	0.970688	0.962936	0.938227	0.932897	0.94501	0.929506	0.932413	0.901647	0.924176	0.914971	0.840601	0.879603	0.887597	0.879603	0.843508	0.866037	0.83939	0.875	0.826793	1
2158	1109	359	25	1	383.703	22.4117	603.224	44.4473	818.232	59.8638	1082.31	0	704.46	123.382	2736.99	597.832	6802.8	1509.41	15439.2	0	2158	9	1494	0.005976	444.192	110.971	1304.78	1239.06	0.966867	0.972892	0.961513	0.93909	0.931392	0.944444	0.928715	0.933066	0.90328	0.924364	0.908969	0.840027	0.88253	0.886212	0.881526	0.841031	0.859103	0.840361	0.877175	0.823628	1
2162	782	298	23	1	490.245	27.7411	656.85	50.5485	859.901	69.2224	1122.13	0	1463.63	246.08	3534.88	805.613	7917.24	1940.48	17198.4	0	2162	13	1104	0.004416	543.49	95.9192	2171.42	1430.22	0.963315	0.974185	0.96558	0.939764	0.930707	0.946105	0.934783	0.932065	0.901268	0.926178	0.909873	0.846467	0.877264	0.889493	0.880435	0.842391	0.85779	0.838768	0.880888	0.828351	1
2164	0	701	274	24	0	0	515.136	32.1507	679.866	56.5733	896.943	88.1687	0	0	1700.46	317.046	3929.54	977.978	9068.35	2839.28	2164	15	999	0.003996	569.489	98.8962	2488.84	1603.73	0.962963	0.975976	0.964965	0.942943	0.931932	0.947948	0.934434	0.931932	0.903904	0.925425	0.911411	0.846847	0.879379	0.890891	0.878378	0.846847	0.859359	0.839339	0.882883	0.831832	1
2164	27592	701	274	24	133.733	13.4434	515.136	32.1507	679.866	56.5733	896.943	88.1687	30.8522	9.68787	1700.46	317.046	3929.54	977.978	9068.35	2839.28	2164	0	28591	0.114364	148.959	83.1809	116.737	541.928	0.966388	0.969204	0.944948	0.941205	0.923927	0.939841	0.927197	0.938057	0.890647	0.93442	0.916075	0.841244	0.886503	0.887167	0.888689	0.848921	0.847539	0.790441	0.888094	0.823773	1
2169	1163	518	238	23	346.303	19.2922	618.719	40.705	780.844	62.166	988.187	80.7485	518.114	86.3309	2943	578.347	5933.32	1446.52	11999	2913.32	2169	11	1942	0.007768	479.823	176.646	1964.54	2254.29	0.967559	0.970391	0.96241	0.939238	0.928939	0.940783	0.932544	0.934604	0.894439	0.933059	0.911689	0.848095	0.882853	0.886972	0.88311	0.842688	0.843975	0.818486	0.893409	0.825953	1
2170	1067	292	37	0	370.869	23.433	630.451	43.7904	785.454	72.2273	0	0	637.474	120.283	3117.48	651.642	6076.79	1733.41	0	0	2170	9	1396	0.005584	436.154	123.883	1300.38	1345.63	0.969198	0.970272	0.96096	0.940186	0.92192	0.938037	0.934456	0.933381	0.890043	0.932665	0.913324	0.847421	0.885745	0.88467	0.883238	0.8399	0.840974	0.81053	0.896132	0.825215	1
2174	756	246	33	0	479.552	29.3797	684.956	49.5014	833.874	76.356	0	0	1372.57	251.346	3998.29	871.195	7262	1993.6	0	0	2174	13	1035	0.00414	539.67	108.699	2184.44	1561.64	0.969082	0.971981	0.966184	0.938647	0.922222	0.938164	0.934783	0.928986	0.890338	0.930918	0.92029	0.845411	0.888889	0.886957	0.890821	0.841546	0.835749	0.815942	0.899517	0.815942	1
2176	0	670	230	30	0	0	499.933	34.1607	705.832	56.9644	861.502	74.9495	0	0	1558.48	318.836	4390.61	1092.25	7987.18	2125.31	2176	15	930	0.00372	562.518	112.292	2466.28	1733.99	0.972581	0.972043	0.966667	0.940323	0.921505	0.940323	0.93871	0.932258	0.890323	0.933333	0.919892	0.845699	0.888172	0.886559	0.890323	0.847312	0.837634	0.818817	0.904301	0.817742	1
2176	30643	670	230	30	137.424	13.6744	499.933	34.1607	705.832	56.9644	861.502	74.9495	33.4444	10.3411	1558.48	318.836	4390.61	1092.25	7987.18	2125.31	2176	0	31573	0.126292	149.946	75.6232	105.105	507.81	0.962816	0.965825	0.965762	0.941184	0.920518	0.937051	0.928768	0.936639	0.874751	0.933947	0.921151	0.842223	0.885551	0.887404	0.875495	0.843996	0.851978	0.797279	0.876556	0.827194	1
2181	1559	505	193	27	344.45	18.5072	604.7	39.3178	810.755	66.9321	958.586	83.3664	509.566	82.6129	2747.39	530.41	6647.99	1692.75	10987.2	2908.43	2181	10	2284	0.009136	448.655	167.288	1646.92	2168.97	0.967163	0.971541	0.96563	0.936734	0.919658	0.938704	0.935201	0.935201	0.881567	0.936296	0.928196	0.847636	0.887259	0.880911	0.88113	0.851795	0.853984	0.794221	0.894264	0.823774	1
2182	1413	288	32	2	371.368	22.8375	615.827	46.9419	811.651	60.7928	922.318	14.8437	639.654	118.15	2914.49	652.865	6646.23	1528.65	9581.96	460.292	2182	8	1735	0.00694	420.702	110.771	1138.36	1222.04	0.968012	0.971182	0.963977	0.935735	0.921037	0.93487	0.938617	0.937464	0.878674	0.938905	0.927666	0.851009	0.889337	0.882421	0.880692	0.851873	0.854755	0.794813	0.891643	0.826225	1
2186	946	254	29	2	467.19	28.5756	662.742	52.5735	858.632	65.2921	974.238	11.915	1269.51	231.131	3634.39	852.946	7866.71	1842.72	11281.2	411.934	2186	13	1231	0.004924	517.585	103.328	1929.16	1475.95	0.969537	0.971974	0.967912	0.937855	0.923233	0.936637	0.941105	0.938668	0.879773	0.942323	0.927295	0.859464	0.889521	0.871243	0.877742	0.851747	0.85987	0.802193	0.892364	0.829407	1
2188	0	836	243	30	0	0	486.654	33.1696	682.232	56.725	886.719	74.906	0	0	1437.95	292.751	3970.3	979.554	8693.71	2196.1	2188	15	1109	0.004436	540.331	107.313	2189.11	1634.13	0.970243	0.972498	0.967087	0.938233	0.923354	0.935978	0.943192	0.940938	0.877818	0.94229	0.927863	0.858431	0.885032	0.871957	0.876916	0.851217	0.861136	0.808837	0.892245	0.834536	1
2188	29233	836	243	30	134.756	13.098	486.654	33.1696	682.232	56.725	886.719	74.906	31.4992	9.4794	1437.95	292.751	3970.3	979.554	8693.71	2196.1	2188	0	30342	0.121368	149.58	79.866	110.36	511.488	0.959264	0.960385	0.967191	0.934596	0.929537	0.945422	0.936952	0.93827	0.874052	0.917474	0.929982	0.849384	0.868417	0.890844	0.865747	0.83943	0.872998	0.826973	0.86728	0.819985	1
2193	1318	621	200	26	363.018	19.47	600.198	39.9461	796.401	64.8068	989.315	79.7356	596.054	95.842	2688.36	533.206	6297.95	1535.74	12033.9	2905.45	2193	11	2165	0.00866	478.607	161.211	1860.3	2153.66	0.966513	0.964665	0.966282	0.942494	0.924711	0.941801	0.938799	0.940647	0.871132	0.928406	0.923557	0.844573	0.870439	0.88545	0.872517	0.841109	0.855889	0.817783	0.8806	0.816166	1
2194	1191	376	42	0	397.211	24.3665	611.868	42.7539	807.957	76.0061	0	0	781.957	143.49	2851.41	598.476	6616.85	1829.2	0	0	2194	9	1609	0.006436	458.095	111.723	1417.87	1292.82	0.96706	0.961778	0.965817	0.944375	0.92138	0.942511	0.938471	0.937228	0.872902	0.929459	0.92542	0.843692	0.869795	0.890926	0.869795	0.837166	0.853636	0.820696	0.874145	0.817278	1
2198	848	325	36	0	491.502	29.0198	656.381	46.7781	857.542	92.1499	0	0	1476.14	261.357	3518.75	746.538	7970.17	2593.59	0	0	2198	13	1209	0.004836	546.723	98.3859	2218.6	1491.35	0.96981	0.963606	0.965261	0.944169	0.923904	0.937138	0.940033	0.939206	0.873449	0.929694	0.927213	0.844086	0.872622	0.896195	0.8689	0.83995	0.857734	0.817204	0.876344	0.817618	1
2200	0	746	302	34	0	0	526.841	34.0861	694.153	52.5408	904.993	93.8741	0	0	1820.12	355.389	4166.56	932.389	9339.57	2938.58	2200	16	1082	0.004328	585.423	103.554	2711.33	1766.44	0.969501	0.96488	0.965804	0.946858	0.928373	0.93854	0.942699	0.939926	0.876617	0.93207	0.928835	0.843808	0.87061	0.898799	0.87061	0.843808	0.856285	0.815157	0.872458	0.822551	1
2200	26751	746	302	34	132.971	13.7136	526.841	34.0861	694.153	52.5408	904.993	93.8741	30.3767	9.7554	1820.12	355.389	4166.56	932.389	9339.57	2938.58	2200	0	27833	0.111332	150.56	90.8097	134.598	624.453	0.964503	0.961718	0.963802	0.934215	0.933137	0.94352	0.928915	0.928305	0.8964	0.928412	0.919017	0.845453	0.869418	0.883933	0.857813	0.844034	0.869633	0.829752	0.877681	0.819531	1
2205	1140	559	255	33	348.211	19.6602	635.175	41.6215	804.28	56.728	1015.81	115.717	526.827	89.5355	3182.82	628.788	6454.56	1366.18	13271.6	4522.91	2205	12	1987	0.007948	498.559	189.743	2246.43	2632.42	0.965526	0.959487	0.961751	0.936839	0.9308	0.94615	0.939607	0.933317	0.885506	0.920232	0.924258	0.83694	0.868395	0.883996	0.866381	0.847509	0.868395	0.815048	0.875189	0.821842	1
2206	1038	307	40	2	375.293	23.6608	646.191	47.7901	809.909	61.0063	963.4	57.9565	660.444	125.387	3362.46	761.619	6603.14	1455.85	11022.7	1961.88	2206	9	1387	0.005548	448.636	133.592	1444.84	1543	0.962149	0.958544	0.962149	0.936914	0.934391	0.947729	0.937635	0.930065	0.885364	0.914564	0.923937	0.835256	0.869503	0.880317	0.865898	0.846071	0.873828	0.814708	0.870224	0.816871	1
2210	706	264	32	2	458.362	28.7297	689.71	52.0215	852.704	65.3494	1004.03	57.1102	1199.9	226.126	4087.68	942.562	7704.56	1696.42	12456.3	2098.35	2210	13	1004	0.004016	532.85	124.536	2188.98	1784.8	0.962649	0.962151	0.964143	0.935259	0.935757	0.947709	0.941235	0.933765	0.886454	0.912849	0.922311	0.839641	0.866534	0.880478	0.864542	0.853586	0.868526	0.822709	0.861056	0.815239	1
2212	0	614	254	33	0	0	483.736	33.9028	715.537	56.0642	893.71	75.4362	0	0	1413.5	297.995	4568.08	1090.53	8897.75	2185.5	2212	16	901	0.003604	564.098	129.318	2576.92	2018.45	0.962264	0.962819	0.964484	0.935627	0.940622	0.946726	0.943396	0.936182	0.881243	0.915094	0.926193	0.843507	0.870699	0.884573	0.86293	0.852941	0.86626	0.818535	0.863485	0.809656	1
2212	28571	614	254	33	131.544	13.4053	483.736	33.9028	715.537	56.0642	893.71	75.4362	29.3883	9.21165	1413.5	297.995	4568.08	1090.53	8897.75	2185.5	2212	0	29472	0.117888	144.768	78.9341	107.27	563.005	0.965934	0.963253	0.961234	0.937364	0.928678	0.941198	0.926897	0.923673	0.890337	0.92425	0.911594	0.838626	0.871963	0.88238	0.871403	0.848975	0.857203	0.820915	0.88294	0.811448	1
2217	1084	445	216	32	345.833	19.512	587.27	39.4595	819.586	66.8989	995.9	83.4413	516.144	87.5639	2519.89	512.873	6862.77	1695.6	12288.7	2906.29	2217	11	1777	0.007108	475.586	184.241	2001.38	2600.68	0.966235	0.969049	0.966517	0.939223	0.937535	0.946539	0.936691	0.929094	0.884918	0.927687	0.923748	0.835678	0.867473	0.87901	0.863253	0.85031	0.860439	0.815982	0.880698	0.824986	1
2218	998	260	45	2	388.043	23.7323	606.543	44.1845	817.379	72.2983	992.68	35.7232	729.232	133.776	2781.16	599.18	6830.57	1813.63	11971.6	1282.41	2218	9	1305	0.00522	447.307	117.974	1365.67	1453.39	0.970115	0.969732	0.964368	0.935632	0.934483	0.948276	0.931801	0.925287	0.893487	0.928352	0.927969	0.831418	0.863602	0.87318	0.858621	0.84751	0.85977	0.821073	0.885057	0.834483	1
2222	695	205	37	2	456.643	29.1891	638.933	50.1562	856.729	74.8446	1040.92	4.60152	1187.02	226.103	3257.01	762.273	7856.22	2067.09	13742.5	181.444	2222	13	939	0.003756	513.449	111.636	1928.47	1675.47	0.976571	0.970714	0.964856	0.94196	0.936102	0.948882	0.931842	0.923323	0.896699	0.929712	0.93557	0.835996	0.859957	0.874334	0.863152	0.844515	0.8541	0.818956	0.884452	0.834398	1
2224	0	587	184	39	0	0	482.772	34.0136	663.829	53.4746	895.257	87.7093	0	0	1405.29	296.526	3654.59	882.88	9014.23	2768.27	2224	15	810	0.00324	543.761	117.378	2282.6	1943.44	0.978395	0.970988	0.967901	0.947531	0.933951	0.948765	0.932716	0.924691	0.898765	0.928395	0.937037	0.833333	0.861111	0.87716	0.867901	0.846296	0.858025	0.814815	0.883333	0.842593	1
2224	29602	587	184	39	131.027	13.2809	482.772	34.0136	663.829	53.4746	895.257	87.7093	29.0376	9.1366	1405.29	296.526	3654.59	882.88	9014.23	2768.27	2224	0	30412	0.121648	142.02	70.3912	89.0595	482.014	0.965819	0.957731	0.963008	0.93953	0.92235	0.93371	0.936407	0.939662	0.871646	0.924619	0.906024	0.839701	0.866467	0.864856	0.87546	0.84881	0.852788	0.829031	0.900056	0.822455	1
2229	1060	423	152	36	325.817	18.7429	576.337	40.3573	758.635	61.5356	996.091	93.2236	432.104	74.2306	2384.97	501.245	5446.21	1311.43	12367.5	3616.85	2229	11	1671	0.006684	443.045	173.294	1639.69	2316.99	0.975165	0.967983	0.963196	0.939557	0.92699	0.94225	0.935368	0.936266	0.87702	0.9231	0.912926	0.836326	0.866846	0.870736	0.869838	0.852783	0.859665	0.822262	0.889288	0.831239	1
2230	937	248	19	3	371.361	23.3769	599.106	45.8764	763.669	46.8309	967.131	30.1547	639.944	120.145	2685.53	634.121	5509.12	998.553	11064.2	1040.41	2230	8	1207	0.004828	425.812	109.044	1162.8	1158.4	0.976802	0.967688	0.961475	0.939105	0.925021	0.943662	0.932477	0.933306	0.873239	0.924606	0.909279	0.840514	0.871997	0.873654	0.871582	0.850041	0.871168	0.825601	0.896023	0.823944	1
2234	632	207	16	3	469.853	29.393	649.778	51.4525	815.27	52.8883	1049.03	28.6161	1291.95	242.688	3426.42	824.752	6706.01	1280.13	14094.9	1152.29	2234	13	858	0.003432	521.728	99.2331	1952.63	1423.06	0.977273	0.965618	0.960956	0.941142	0.925408	0.948718	0.928322	0.934149	0.878788	0.923077	0.903846	0.832751	0.865385	0.873543	0.875874	0.853147	0.870629	0.824592	0.895688	0.828671	1
2236	0	561	193	19	0	0	497.134	34.6495	677.089	55.8497	889.312	98.2351	0	0	1533.44	321.39	3880.62	960.406	8909.15	3191.2	2236	15	773	0.003092	551.705	103.804	2300.76	1636.91	0.978655	0.967012	0.963777	0.945019	0.926261	0.950841	0.932083	0.935964	0.880336	0.923674	0.906856	0.833118	0.8674	0.875162	0.879043	0.856404	0.8674	0.824062	0.894567	0.826649	1
2236	26228	561	193	19	134.394	13.3524	497.134	34.6495	677.089	55.8497	889.312	98.2351	31.2867	9.64399	1533.44	321.39	3880.62	960.406	8909.15	3191.2	2236	0	27001	0.108004	146.341	72.9694	96.2586	469.074	0.959483	0.96702	0.962242	0.93391	0.919873	0.930669	0.937799	0.934299	0.880967	0.928521	0.914744	0.842173	0.861838	0.885189	0.864894	0.852635	0.843784	0.815285	0.893819	0.822266	1
2241	1113	413	165	18	340.026	18.2586	598.117	41.7043	780.457	65.0747	986.606	93.0198	490.26	79.3953	2663.95	551.593	5934.53	1483.97	12028.1	3687.57	2241	10	1709	0.006836	451.729	166.999	1662.71	2112.92	0.967525	0.964599	0.96811	0.946752	0.920129	0.942949	0.940316	0.940901	0.884435	0.928028	0.906378	0.839087	0.868637	0.878291	0.870392	0.849035	0.856641	0.830603	0.892627	0.823581	1
2242	987	242	30	0	383.112	21.9116	617.953	46.9201	793.225	73.5794	0	0	700.931	120.15	2944.72	676.556	6258.9	1722.71	0	0	2242	8	1259	0.005036	438.025	111.9	1264.66	1247.41	0.969023	0.967434	0.970612	0.944797	0.919778	0.939635	0.941223	0.946783	0.884829	0.92772	0.901509	0.838761	0.874901	0.874504	0.868546	0.851072	0.856632	0.832407	0.889992	0.822875	1
2246	687	202	25	0	461.34	26.3944	656.879	55.2805	826.308	78.1202	0	0	1220.96	208.975	3548.24	919.295	7077.81	1967.74	0	0	2246	13	914	0.003656	514.538	103.1	1895.5	1416.26	0.974289	0.971007	0.969912	0.948578	0.914661	0.945842	0.939825	0.947484	0.890591	0.92779	0.907002	0.844639	0.873085	0.878009	0.86488	0.85558	0.851751	0.834792	0.884573	0.817287	1
2248	0	616	179	24	0	0	474.534	31.8564	670.774	63.6398	839.783	93.4583	0	0	1333.1	268.934	3798.91	1120.55	7504.46	2501.31	2248	15	819	0.003276	528.127	106.575	2052.87	1561.75	0.974969	0.970696	0.972527	0.948718	0.91514	0.946886	0.93956	0.946886	0.888278	0.932234	0.905372	0.84127	0.877289	0.879731	0.86569	0.860195	0.851648	0.832723	0.885226	0.814408	1
2248	25619	616	179	24	135.898	13.8175	474.534	31.8564	670.774	63.6398	839.783	93.4583	32.3856	10.1149	1333.1	268.934	3798.91	1120.55	7504.46	2501.31	2248	0	26438	0.105752	148.049	71.7985	94.9764	445.2	0.955462	0.967849	0.966715	0.930101	0.920399	0.933524	0.94402	0.936814	0.865194	0.921874	0.916068	0.847057	0.875066	0.897628	0.8703	0.851464	0.853544	0.803994	0.869203	0.815531	1
2253	1201	441	146	23	343.945	18.9881	573.666	38.1788	773.61	69.4036	955.061	107.472	507.567	83.8157	2348.94	473.444	5800.57	1623.47	11025.1	3606.08	2253	10	1811	0.007244	442.285	154.709	1516.25	1977.01	0.962452	0.971563	0.966869	0.933462	0.910547	0.93788	0.939812	0.936223	0.889012	0.92656	0.91386	0.84815	0.867753	0.898123	0.86444	0.85947	0.852844	0.8164	0.886527	0.8164	1
2254	1074	258	20	0	377.359	23.1038	589.196	43.2411	774.112	54.6373	0	0	670.887	122.233	2551.31	572.602	5758.2	1217.92	0	0	2254	8	1352	0.005408	423.653	97.8461	1104.98	982.629	0.960429	0.971524	0.964497	0.931213	0.911612	0.935651	0.943047	0.934911	0.892751	0.925296	0.91753	0.845414	0.862426	0.89682	0.866494	0.859098	0.85503	0.81176	0.885725	0.819527	1
2258	699	220	19	0	478.085	28.5085	639.101	50.0662	820.973	60.5931	0	0	1359.27	241.771	3259.7	778.749	6872.22	1507.19	0	0	2258	13	938	0.003752	522.795	87.9272	1916.67	1176.36	0.96322	0.971215	0.964819	0.931237	0.918977	0.934968	0.944563	0.936034	0.890192	0.92484	0.91258	0.848614	0.867271	0.902452	0.866205	0.861407	0.850213	0.807569	0.887527	0.820362	1
2260	0	615	209	17	0	0	490.804	32.7785	655.101	51.43	833.948	65.1572	0	0	1474.08	293.733	3509.69	832.618	7215.47	1669.36	2260	15	841	0.003364	538.57	91.2998	2096.02	1265.31	0.966112	0.972057	0.967301	0.934007	0.91736	0.935196	0.945898	0.937574	0.891795	0.925089	0.911415	0.853151	0.870987	0.900713	0.864447	0.859096	0.844828	0.80321	0.893579	0.825803	1
2260	29150	615	209	17	136.206	13.238	490.804	32.7785	655.101	51.43	833.948	65.1572	32.5192	9.69412	1474.08	293.733	3509.69	832.618	7215.47	1669.36	2260	0	29991	0.119964	147.489	69.402	90.3833	401.298	0.958571	0.967957	0.95657	0.929846	0.924694	0.937098	0.939865	0.935731	0.86736	0.909823	0.923427	0.833867	0.863893	0.875196	0.854756	0.842836	0.846887	0.784469	0.853456	0.819713	1
2265	1408	450	167	12	350.312	18.726	595.911	38.0929	766.245	65.2047	944.294	73.8162	535.852	85.9518	2628.94	508.416	5622.38	1442.31	10457.1	2355.24	2265	9	2037	0.008148	442.167	148.638	1473.7	1747.77	0.960481	0.966127	0.959745	0.934708	0.920717	0.936917	0.94649	0.932499	0.874816	0.919244	0.914089	0.843397	0.870889	0.888316	0.861316	0.846097	0.845361	0.795287	0.867207	0.822533	1
2266	1292	253	30	0	380.963	22.5193	610.555	41.0371	762.537	67.097	0	0	689.701	121.989	2830.24	575.444	5550.38	1490.04	0	0	2266	8	1575	0.0063	425.111	100.319	1126.13	1050.36	0.959683	0.965079	0.956508	0.939683	0.922857	0.941905	0.945397	0.932698	0.873968	0.91746	0.913333	0.843175	0.875238	0.888254	0.859683	0.84381	0.852381	0.799365	0.861905	0.81873	1
2270	858	217	26	0	471.259	28.0168	655.104	44.9814	816.874	61.8989	0	0	1302.02	229.842	3494.78	721.512	6776.56	1542.01	0	0	2270	12	1101	0.004404	515.655	92.8025	1863.48	1241.01	0.962307	0.968665	0.95822	0.94505	0.921889	0.940963	0.948683	0.930972	0.878747	0.917348	0.912352	0.851045	0.877838	0.888738	0.86149	0.846049	0.856948	0.806994	0.868302	0.81653	1
2272	0	762	206	25	0	0	490.699	32.8766	673.095	51.3729	830.935	74.4816	0	0	1473.27	295.236	3801.6	867.168	7179.37	1938.86	2272	15	993	0.003972	537.103	95.8086	2099.95	1367.17	0.962236	0.968781	0.959215	0.945116	0.922457	0.942598	0.950151	0.931017	0.879658	0.914904	0.917422	0.852971	0.879658	0.888721	0.861027	0.84139	0.860524	0.809164	0.871601	0.818731	1
2272	27105	762	206	25	135.005	13.4405	490.699	32.8766	673.095	51.3729	830.935	74.4816	31.7174	9.80321	1473.27	295.236	3801.6	867.168	7179.37	1938.86	2272	0	28098	0.112392	149.216	77.5286	104.81	460.412	0.958396	0.964499	0.948519	0.944409	0.923304	0.93964	0.928714	0.920759	0.874475	0.910937	0.922735	0.82965	0.861681	0.882145	0.857392	0.851555	0.850488	0.803705	0.879902	0.836857	1
2277	1199	563	166	24	346.051	18.6212	592.896	37.7723	782.724	56.4904	937.176	67.2813	516.669	83.0132	2588.98	488.611	5955.14	1269.25	10196.5	2170.57	2277	10	1952	0.007808	461.65	160.234	1695.88	1945.1	0.960553	0.96875	0.957736	0.936475	0.926742	0.939549	0.938268	0.925717	0.875512	0.913422	0.928791	0.838883	0.871158	0.878074	0.854508	0.842725	0.847848	0.800205	0.870389	0.822746	1
2278	1095	330	26	2	387.605	22.666	615.263	44.2958	788.916	68.5132	1000.04	17.3702	726.074	126.528	2901.47	626.911	6137.04	1521.08	12202.8	632.579	2278	9	1453	0.005812	447.334	111.887	1332.76	1247.08	0.96318	0.969718	0.955265	0.933586	0.928768	0.938747	0.933586	0.92808	0.865451	0.914315	0.930489	0.833104	0.866483	0.878871	0.849966	0.83861	0.843772	0.801445	0.872677	0.823813	1
2282	770	285	24	2	475.561	27.6742	658.414	48.6039	844.804	58.4336	1084.57	64.6833	1337.3	233.103	3555.52	793.251	7471.05	1537.69	15699.6	2770.66	2282	13	1081	0.004324	533.094	102.323	2084.87	1492.19	0.96161	0.97086	0.953747	0.93432	0.931082	0.938483	0.935245	0.930157	0.862165	0.914431	0.930157	0.834413	0.87234	0.879278	0.855689	0.835338	0.849214	0.804348	0.876503	0.825624	1
2284	0	675	264	24	0	0	494.777	32.5998	677.149	55.3787	886.327	93.0272	0	0	1509.51	297.916	3880.51	962.436	8786.41	2936.17	2284	15	963	0.003852	554.532	105.686	2340.86	1643.38	0.963136	0.970924	0.955348	0.936137	0.933022	0.942368	0.931983	0.933022	0.864486	0.916926	0.930945	0.83541	0.872274	0.880062	0.852544	0.834372	0.846833	0.810488	0.87487	0.822949	1
2284	27318	675	264	24	135.203	13.5499	494.777	32.5998	677.149	55.3787	886.327	93.0272	31.8689	9.91269	1509.51	297.916	3880.51	962.436	8786.41	2936.17	2284	0	28281	0.113124	149.482	79.6318	110.493	517.124	0.967363	0.966921	0.966285	0.942912	0.910788	0.94217	0.932375	0.937149	0.880414	0.920406	0.898183	0.850023	0.875994	0.879354	0.864114	0.856759	0.861197	0.837417	0.886196	0.814823	1
2289	1206	479	223	21	368.134	19.6868	610.616	37.9917	792.718	62.5415	1001.33	89.1661	621.472	99.9993	2825.59	526.274	6204.2	1476.99	12528.5	3366.97	2289	11	1929	0.007716	484.323	165.665	1943.8	2248.31	0.964489	0.963971	0.959565	0.939347	0.922758	0.940643	0.933126	0.930534	0.878694	0.917833	0.9155	0.857957	0.87014	0.885433	0.855106	0.843183	0.850441	0.823484	0.882582	0.825039	1
2290	1104	292	48	0	419.248	24.2389	633.893	45.6787	826.803	57.8122	0	0	917.668	158.663	3172.02	686.937	7007.65	1465.02	0	0	2290	9	1444	0.005776	476.2	112.145	1575.97	1418.86	0.964335	0.961911	0.961219	0.942521	0.91759	0.940789	0.931094	0.929363	0.887119	0.916205	0.908934	0.863573	0.870152	0.887465	0.851801	0.844183	0.853532	0.82964	0.884003	0.820637	1
2294	771	243	41	0	523.041	30.2494	685.123	50.8745	880.148	66.9201	0	0	1776.73	307.658	4004.57	892.678	8467.26	1867.15	0	0	2294	13	1055	0.00422	574.252	99.1122	2549.88	1635.01	0.964455	0.962559	0.96019	0.944076	0.914692	0.94218	0.930332	0.930332	0.884834	0.918483	0.911848	0.864929	0.870142	0.890521	0.854028	0.840758	0.854028	0.836019	0.882938	0.821801	1
2296	0	698	230	41	0	0	541.58	35.1555	698.457	53.8394	902.005	73.1785	0	0	1976.6	385.463	4247.37	990.014	9132.78	2169.21	2296	15	969	0.003876	594.066	101.922	2818.38	1794.69	0.965944	0.96388	0.959236	0.945304	0.918989	0.943756	0.929309	0.929825	0.889061	0.916925	0.913829	0.863261	0.871001	0.889061	0.855005	0.842105	0.853457	0.837461	0.883901	0.818885	1
2296	29942	698	230	41	138.261	13.2822	541.58	35.1555	698.457	53.8394	902.005	73.1785	33.9883	10.1257	1976.6	385.463	4247.37	990.014	9132.78	2169.21	2296	0	30911	0.123644	152.55	82.4935	121.273	580.074	0.970253	0.963832	0.972324	0.925302	0.918557	0.940782	0.942884	0.927291	0.879946	0.927518	0.896849	0.839944	0.867555	0.870515	0.867652	0.856346	0.830627	0.817573	0.884976	0.806881	1
2301	1536	523	194	37	332.886	18.1905	637.683	42.6554	792.668	60.4228	990.689	87.4137	460.283	75.6294	3222.12	646.186	6195.77	1434.35	12129.1	3183.11	2301	10	2290	0.00916	452.076	181.608	1765.47	2337.21	0.971616	0.9631	0.969869	0.931441	0.917467	0.939956	0.939738	0.930131	0.883624	0.932533	0.906332	0.846288	0.872489	0.881004	0.860917	0.855677	0.846507	0.827293	0.88559	0.806987	1
2302	1373	313	37	1	382.205	22.2357	664.576	49.3803	795.133	55.5773	974.2	0	696.219	121.616	3656.58	820.166	6236.69	1333.35	11274.9	0	2302	8	1724	0.006896	442.676	124.839	1358.73	1431.07	0.972738	0.960557	0.972158	0.928944	0.916183	0.939965	0.942865	0.927494	0.88022	0.934165	0.905452	0.849768	0.87384	0.881381	0.867749	0.857019	0.846868	0.830916	0.888341	0.805104	1
2306	939	277	31	0	469.523	27.7006	707.805	56.2282	837.841	54.1507	0	0	1287.57	226.98	4424.37	1070.15	7274.76	1360.34	0	0	2306	13	1247	0.004988	531.61	116.116	2133.2	1643.45	0.97514	0.961508	0.972334	0.92903	0.919006	0.946672	0.942662	0.922614	0.884122	0.934643	0.908581	0.85004	0.868484	0.882518	0.864074	0.856856	0.850441	0.8332	0.886528	0.800722	1
2308	0	821	261	29	0	0	491.682	32.6001	728.084	61.7817	858.616	61.4354	0	0	1481.74	295.407	4826.52	1247.84	7848.65	1634.55	2308	15	1111	0.004444	556.796	119.097	2433.7	1811.12	0.977498	0.961746	0.973447	0.931593	0.919442	0.949145	0.944194	0.927993	0.882538	0.934743	0.907291	0.848335	0.867237	0.879388	0.862736	0.856436	0.852385	0.834383	0.889289	0.806481	1
2308	25756	821	261	29	135.681	13.229	491.682	32.6001	728.084	61.7817	858.616	61.4354	32.1563	9.77658	1481.74	295.407	4826.52	1247.84	7848.65	1634.55	2308	0	26867	0.107468	153.094	88.2289	131.464	603.625	0.957085	0.969349	0.972252	0.939163	0.909443	0.941992	0.946514	0.921856	0.896453	0.923866	0.921056	0.85458	0.880001	0.872818	0.86489	0.8586	0.866639	0.823408	0.875907	0.808203	1
2313	1240	627	220	28	357.82	19.722	599.775	39.1735	841.324	65.8868	968.074	69.9521	571.214	95.5231	2681.54	526.684	7409.12	1750.94	11236.5	2428.73	2313	11	2115	0.00846	487.921	175.714	2049.29	2447.36	0.96974	0.965485	0.973522	0.937589	0.918676	0.944681	0.946809	0.923641	0.887943	0.927896	0.91253	0.843026	0.875414	0.872813	0.853664	0.8487	0.854846	0.820804	0.882979	0.807092	1
2314	1115	374	35	0	390.17	24.36	613.319	43.8323	868.718	69.3398	0	0	741.611	140.29	2873.55	616.129	8159.21	1969.2	0	0	2314	9	1524	0.006096	455.923	119.047	1435.15	1447.28	0.970472	0.966535	0.975394	0.937336	0.919619	0.948163	0.947178	0.924869	0.892388	0.929134	0.913058	0.840551	0.880906	0.875	0.860236	0.85105	0.849081	0.812992	0.879265	0.80643	1
2318	784	322	33	0	452.229	28.1091	641.149	51.5366	898.77	76.4081	0	0	1152.36	214.641	3294.01	799.984	9054.63	2343.98	0	0	2318	14	1139	0.004556	518.575	113.706	1986.76	1667.78	0.972783	0.967515	0.978051	0.938104	0.920983	0.946883	0.9482	0.923178	0.893766	0.932836	0.915277	0.839333	0.884109	0.875329	0.856014	0.85777	0.851185	0.81036	0.882353	0.810799	1
2320	0	688	304	31	0	0	467.112	31.9588	655.569	54.937	917.781	85.6294	0	0	1272.37	258.709	3526.26	897.516	9679.7	2715.09	2320	16	1023	0.004092	536.771	116.886	2196.92	1817.83	0.973607	0.967253	0.980938	0.940371	0.920821	0.945748	0.950147	0.92522	0.894428	0.93304	0.915445	0.842131	0.881232	0.876344	0.85435	0.859238	0.847507	0.806452	0.884164	0.807429	1
2320	24187	688	304	31	129.512	13.9612	467.112	31.9588	655.569	54.937	917.781	85.6294	28.159	9.45191	1272.37	258.709	3526.26	897.516	9679.7	2715.09	2320	0	25210	0.10084	146.039	84.8454	116.165	563.293	0.962693	0.960571	0.964399	0.930881	0.925466	0.941491	0.942919	0.928342	0.87261	0.926815	0.919377	0.854661	0.877489	0.871876	0.848969	0.841095	0.862753	0.821182	0.867473	0.820131	1
2325	865	481	247	25	360.099	19.227	577.348	38.4228	773.826	61.185	1033.13	96.321	581.802	92.917	2394.08	474.658	5773.43	1375.09	13783.4	3802.41	2325	12	1618	0.006472	498.24	171.547	2117.08	2451.61	0.96508	0.961681	0.973733	0.942522	0.922126	0.948084	0.94932	0.924907	0.883498	0.932633	0.926761	0.852905	0.881026	0.872064	0.854759	0.843325	0.858776	0.809951	0.881335	0.814895	1
2326	780	288	41	1	396.381	23.19	595.588	42.6681	779.13	71.316	1141.29	0	776.313	136.052	2632.46	556.497	5931.99	1729.17	18090.6	0	2326	10	1110	0.00444	462.876	113.242	1463.94	1369.96	0.961712	0.963063	0.971171	0.941441	0.921622	0.944144	0.949099	0.921622	0.880631	0.930631	0.927928	0.858108	0.87973	0.866667	0.859459	0.833784	0.863514	0.805405	0.88018	0.822072	1
2330	551	244	39	1	477.678	28.3097	636.009	45.4057	813.49	78.1987	1211.04	0	1355.66	240.177	3202.48	671.755	6764.96	2049.57	21597.1	0	2330	14	835	0.00334	540.508	103.47	2172.22	1597.93	0.965868	0.964072	0.973653	0.943114	0.926946	0.946108	0.949102	0.919162	0.877844	0.933533	0.922156	0.853892	0.879042	0.862275	0.856886	0.837725	0.87006	0.801796	0.879641	0.818563	1
2332	0	476	229	39	0	0	500.804	32.6895	657.975	50.6008	846.075	102.901	0	0	1564.77	307.817	3552.74	801.108	7746.17	3401.42	2332	16	744	0.002976	567.28	107.052	2500.68	1791.1	0.966398	0.966398	0.975806	0.946909	0.927419	0.952285	0.948253	0.918011	0.879032	0.935484	0.920027	0.850806	0.880376	0.863575	0.856855	0.836022	0.867608	0.802419	0.880376	0.821237	1
2332	32639	476	229	39	138.947	13.34	500.804	32.6895	657.975	50.6008	846.075	102.901	34.491	10.1897	1564.77	307.817	3552.74	801.108	7746.17	3401.42	2332	0	33383	0.133532	148.493	66.5372	89.4545	451.805	0.956175	0.955891	0.954138	0.936525	0.928062	0.945361	0.92649	0.929305	0.880673	0.915496	0.910748	0.844666	0.867657	0.881197	0.848621	0.839499	0.846554	0.810967	0.870383	0.817452	1
2337	1710	346	184	37	351.927	18.8143	606.528	40.0382	760.928	59.5672	955.85	115.266	543.268	87.3634	2773.49	551.257	5488.48	1284.11	11143.4	4885	2337	9	2277	0.009108	433.479	153.804	1454.02	2073.95	0.961353	0.960913	0.963109	0.93632	0.92556	0.946421	0.932587	0.924682	0.880764	0.923144	0.91502	0.84563	0.864734	0.882082	0.852657	0.832675	0.842776	0.814229	0.870224	0.818841	1
2338	1518	209	32	4	378.509	22.6462	615.82	42.8951	773.362	70.4586	911.492	62.5174	676.698	121.819	2906.68	614.625	5795.83	1515.7	9371.55	1887.38	2338	7	1763	0.007052	415.018	97.8591	1053.7	1096.32	0.963131	0.961146	0.960862	0.936756	0.925978	0.948951	0.931367	0.926546	0.881452	0.924277	0.916052	0.846852	0.863018	0.885706	0.851106	0.832104	0.842881	0.812252	0.872093	0.819626	1
2342	1048	176	26	4	453.444	27.7782	652.4	47.8479	806.911	81.3153	932.532	89.2931	1161.25	213.509	3458.68	765.485	6614.05	1887.56	10163.3	2822.91	2342	12	1254	0.005016	490.225	93.0272	1625.47	1272.75	0.964514	0.961324	0.960925	0.94059	0.926236	0.952552	0.931818	0.933812	0.878389	0.928628	0.917464	0.85327	0.867225	0.884769	0.849282	0.837719	0.843301	0.807815	0.876396	0.823365	1
2344	0	892	166	30	0	0	475.972	32.2842	672.128	51.5654	847.197	98.9842	0	0	1345.58	274.563	3786.23	877.9	7730.69	2676.07	2344	14	1088	0.004352	516.136	97.9166	1894.02	1452.27	0.96829	0.965993	0.967371	0.940717	0.927849	0.952665	0.938419	0.936581	0.880974	0.931526	0.925551	0.85386	0.870864	0.884191	0.852482	0.839154	0.845129	0.808364	0.87454	0.816636	1
2344	29796	892	166	30	134.342	13.0671	475.972	32.2842	672.128	51.5654	847.197	98.9842	31.2118	9.40158	1345.58	274.563	3786.23	877.9	7730.69	2676.07	2344	0	30884	0.123536	147.792	73.8698	96.8358	438.547	0.966342	0.957421	0.956871	0.937492	0.922031	0.93542	0.931923	0.928134	0.884228	0.916413	0.919214	0.850975	0.85915	0.878238	0.855767	0.853549	0.868184	0.843074	0.891481	0.813771	1
2349	1226	649	140	26	353.958	18.5787	584.019	38.2029	782.286	55.8386	960.824	98.516	552.52	87.1995	2476.7	489.257	5943.05	1246.29	11153.1	3262.13	2349	10	2041	0.008164	464.225	151.514	1669.17	1917.78	0.968888	0.960559	0.961783	0.938511	0.924792	0.94488	0.937531	0.934346	0.89172	0.924547	0.918667	0.851788	0.869182	0.881921	0.858158	0.846889	0.855708	0.820431	0.88437	0.816756	1
2350	1113	379	27	1	384.809	22.3871	596.675	42.8139	799.707	69.8334	1078.01	0	710.49	124.212	2647.16	569.051	6394.14	1631.32	15256.6	0	2350	9	1520	0.00608	445.462	108.619	1303.91	1198.08	0.968092	0.957895	0.961513	0.937171	0.923684	0.942434	0.9375	0.9375	0.894408	0.917763	0.916447	0.850329	0.86875	0.885197	0.859539	0.849342	0.850329	0.824671	0.884211	0.814474	1
2354	773	316	23	0	485.415	27.418	645.487	49.0723	848.548	70.2575	0	0	1420.95	240.222	3354.32	771.542	7614.67	1807.4	0	0	2354	13	1112	0.004448	538.414	92.2438	2098.47	1293.63	0.968975	0.959083	0.964029	0.943795	0.921313	0.946942	0.931655	0.935701	0.902878	0.921313	0.919964	0.856565	0.866906	0.889388	0.86241	0.852068	0.844424	0.822392	0.882194	0.821043	1
2356	0	685	287	22	0	0	503.993	32.7446	665.437	57.1192	864.469	79.2291	0	0	1594.45	308.675	3690.71	957.201	8083.52	2068.33	2356	15	994	0.003976	558.586	96.1308	2343.33	1436.95	0.970825	0.959759	0.965795	0.944165	0.92505	0.94668	0.930584	0.939638	0.900905	0.920523	0.921026	0.858149	0.867203	0.88833	0.859155	0.85664	0.842555	0.819416	0.882797	0.823944	1
2356	25540	685	287	22	135.498	14.1437	503.993	32.7446	665.437	57.1192	864.469	79.2291	32.1569	10.4029	1594.45	308.675	3690.71	957.201	8083.52	2068.33	2356	0	26534	0.106136	151.347	83.6256	118.737	519.673	0.97686	0.952891	0.966194	0.928205	0.923476	0.946635	0.938946	0.925341	0.883414	0.929637	0.920197	0.840488	0.874218	0.884299	0.839866	0.854903	0.84582	0.836851	0.886881	0.815388	1
2361	1252	507	237	19	335.129	18.9999	601.284	37.4741	760.968	62.6569	953.517	71.7159	469.921	79.8387	2698.7	506.245	5500.28	1376.38	10749	2269.16	2361	11	2015	0.00806	458.014	169.545	1719.3	2000.33	0.976179	0.958065	0.963772	0.935484	0.927295	0.943672	0.939702	0.933747	0.888337	0.928288	0.921836	0.854591	0.874938	0.883127	0.848387	0.860794	0.848139	0.834988	0.891811	0.820844	1
2362	1141	296	32	1	361.963	22.5065	613.506	43.2214	759.481	61.5095	903.136	0	592.621	110.414	2875.05	611.317	5463.89	1304.69	8992.05	0	2362	8	1470	0.00588	421.636	116.923	1163.97	1186.96	0.977211	0.958163	0.962245	0.934354	0.927551	0.940476	0.940136	0.929932	0.887415	0.932653	0.920748	0.852041	0.87415	0.877551	0.84898	0.858503	0.85034	0.844218	0.894558	0.812245	1
2366	751	245	28	1	450.967	26.9283	656.465	48.5377	804.095	64.935	977.1	0	1141.76	203.711	3524.16	776.662	6480.02	1586.82	11375.4	0	2366	13	1025	0.0041	510.246	107.079	1867.02	1398.09	0.978049	0.954634	0.962439	0.934634	0.93561	0.94439	0.94	0.930732	0.887805	0.930244	0.919512	0.853659	0.876098	0.87561	0.854146	0.861463	0.857561	0.855122	0.89122	0.806829	1
2368	0	657	232	29	0	0	462.617	31.538	668.808	54.3224	826.085	68.8961	0	0	1236.07	252.889	3738.24	911.488	7034.07	1832.12	2368	15	918	0.003672	526.208	111.721	2051.59	1530.01	0.979847	0.955882	0.965142	0.933007	0.93573	0.947168	0.940087	0.931373	0.891612	0.929194	0.917756	0.858932	0.875817	0.87854	0.854031	0.860566	0.856209	0.85512	0.892702	0.808279	1
2368	27160	657	232	29	136.191	13.5287	462.617	31.538	668.808	54.3224	826.085	68.8961	32.5491	9.92619	1236.07	252.889	3738.24	911.488	7034.07	1832.12	2368	0	28078	0.112312	148.942	73.4562	98.5609	453.381	0.968142	0.958811	0.974286	0.935608	0.924549	0.949605	0.932812	0.926188	0.892282	0.933382	0.918548	0.838432	0.878891	0.869702	0.846143	0.851895	0.835067	0.824151	0.880173	0.817063	1
2373	1256	472	193	24	363.991	18.8867	573.776	37.8703	784.142	65.0752	954.775	74.1746	600.518	93.8673	2349.57	460.188	6017.38	1495.1	10810	2618.55	2373	10	1945	0.00778	463.881	153.596	1688.45	2029.79	0.978406	0.95964	0.970951	0.933162	0.926735	0.953213	0.942674	0.930334	0.885604	0.931105	0.913625	0.840874	0.888432	0.875321	0.843445	0.855013	0.841902	0.834447	0.883033	0.817738	1
2374	1147	297	27	0	395.561	23.5016	589.419	44.2548	803.915	73.5146	0	0	771.779	137.935	2555.64	567.249	6507.85	1704.75	0	0	2374	8	1471	0.005884	442.197	96.9476	1237.23	1078.38	0.978926	0.960571	0.971448	0.933379	0.92998	0.955133	0.945275	0.92828	0.888851	0.934398	0.914004	0.835146	0.895989	0.874915	0.834806	0.858939	0.842624	0.829708	0.883753	0.82121	1
2378	818	255	25	0	479.464	29.7675	628.897	50.6769	845.582	76.2907	0	0	1372.29	257.922	3109.41	742.277	7563.08	1946.56	0	0	2378	13	1098	0.004392	522.504	88.1735	1916.68	1241.32	0.979053	0.960838	0.969945	0.935792	0.931239	0.953097	0.947632	0.932605	0.886157	0.935337	0.909836	0.841075	0.892532	0.876138	0.837887	0.861111	0.844718	0.830146	0.881148	0.820128	1
2380	0	727	241	24	0	0	505.032	33.6052	655.244	57.3011	875.037	77.9676	0	0	1605.28	319.781	3527.24	934.109	8373.4	2163.06	2380	15	992	0.003968	550.477	92.2011	2235.95	1417.05	0.980847	0.959173	0.970766	0.935484	0.93498	0.953629	0.948085	0.93498	0.886089	0.933468	0.914315	0.84375	0.892137	0.878528	0.839718	0.865423	0.845766	0.826613	0.88256	0.818548	1
2380	28365	727	241	24	136.351	13.7456	505.032	33.6052	655.244	57.3011	875.037	77.9676	32.6942	10.2034	1605.28	319.781	3527.24	934.109	8373.4	2163.06	2380	0	29357	0.117428	150.344	77.9047	107.144	475.862	0.967946	0.962684	0.970229	0.936421	0.924056	0.95117	0.933661	0.918742	0.87916	0.933968	0.923647	0.844909	0.873046	0.855418	0.858756	0.840055	0.864138	0.821048	0.882277	0.798924	1
2385	1363	526	192	21	346.434	19.1221	609.046	37.3742	763.471	65.2958	997.345	88.6038	518.62	86.0795	2803.15	519.866	5562.35	1409.16	12372	3074.5	2385	10	2102	0.008408	456.745	162.057	1669.42	2014.27	0.970266	0.967888	0.97431	0.9353	0.931494	0.951951	0.936727	0.920314	0.893435	0.93411	0.911275	0.836346	0.874167	0.868696	0.852284	0.857041	0.858944	0.821598	0.872027	0.813749	1
2386	1230	295	40	1	384.508	23.126	630.769	43.811	780.284	77.784	1091.92	0	709.307	127.684	3122.19	654.095	5984.1	1843.08	15852.2	0	2386	8	1566	0.006264	441.459	115.92	1308.24	1332.4	0.968391	0.968072	0.973499	0.937101	0.929438	0.952107	0.933269	0.921137	0.895275	0.934866	0.91507	0.83493	0.874521	0.867816	0.85281	0.853129	0.855364	0.822797	0.874202	0.811303	1
2390	868	243	36	1	469.367	29.546	671.344	49.0904	821.527	78.4504	1140.62	0	1288.16	244.154	3767.02	833.112	6963.74	2085.72	18059	0	2390	13	1148	0.004592	523.748	106.407	2005.45	1539.39	0.969948	0.969512	0.973432	0.939895	0.929878	0.95122	0.931185	0.930314	0.894164	0.938153	0.915505	0.841028	0.878049	0.876742	0.856707	0.854965	0.855836	0.822735	0.87108	0.811411	1
2392	0	758	235	36	0	0	496.183	33.7924	699.048	54.9303	862.879	97.9882	0	0	1523.75	314.125	4260.74	1000.62	8161.42	3133.37	2392	15	1029	0.004116	555.342	111.667	2381.04	1778.23	0.970845	0.972789	0.973761	0.940233	0.930029	0.951409	0.936832	0.931001	0.892614	0.938776	0.916424	0.844509	0.878037	0.877065	0.856171	0.858601	0.852284	0.822157	0.868319	0.814869	1
2392	32305	758	235	36	135.964	13.1377	496.183	33.7924	699.048	54.9303	862.879	97.9882	32.3377	9.62457	1523.75	314.125	4260.74	1000.62	8161.42	3133.37	2392	0	33334	0.133336	148.91	76.2485	104.841	512.575	0.965651	0.958886	0.965171	0.939281	0.932186	0.955901	0.932621	0.933101	0.879807	0.925286	0.931181	0.847543	0.880527	0.878112	0.845803	0.849328	0.843538	0.810974	0.881082	0.819524	1
2397	1492	527	195	30	348.76	18.3648	602.853	39.3365	805.587	62.3573	972.135	108.432	528.66	83.6019	2722.8	534.47	6505.95	1540.77	11643.4	4604.14	2397	10	2244	0.008976	456.465	167.258	1711.96	2246.8	0.97148	0.967469	0.96836	0.937389	0.933378	0.952317	0.935829	0.930036	0.885472	0.935829	0.926693	0.846034	0.878788	0.874109	0.852496	0.852718	0.848708	0.817513	0.882799	0.814171	1
2398	1375	313	29	2	393.257	22.8378	625.205	43.7325	811.358	62.735	931.567	27.5511	758.073	132.153	3041.16	636.268	6643.19	1456.16	9889.86	871.62	2398	8	1719	0.006876	443.171	106.881	1283.69	1215.93	0.971495	0.965969	0.96655	0.937464	0.934555	0.948807	0.937464	0.92961	0.88249	0.939791	0.92961	0.842641	0.878127	0.874346	0.856021	0.858348	0.849331	0.817627	0.883944	0.817627	1
2402	960	257	27	2	470.952	28.153	665.291	48.9412	844.881	60.0666	994.351	56.1399	1299.68	232.874	3666.88	801.168	7477.01	1502.55	12099.2	2023.33	2402	13	1246	0.004984	519.979	100.219	1939.13	1410.91	0.974719	0.967496	0.967496	0.940209	0.931782	0.95305	0.9374	0.929374	0.884831	0.942215	0.932584	0.845506	0.878411	0.875201	0.85634	0.861557	0.850321	0.814607	0.88443	0.817416	1
2404	0	851	241	27	0	0	487.073	32.2543	680.604	52.408	866.666	80.9262	0	0	1440.61	287.577	3930.94	906.07	8160.45	2404.01	2404	15	1119	0.004476	537.913	102.466	2139.09	1522.01	0.974531	0.969169	0.966935	0.942359	0.931635	0.953977	0.940125	0.924486	0.888293	0.943253	0.931635	0.844057	0.877569	0.875335	0.857015	0.861483	0.849866	0.815013	0.886953	0.816801	1
[truncated: 2 more columns]
