# Supplementary material for: IBSEM: An Individual-Based Atlantic Salmon Population Model
Source: PLoS One. 2015 Sep 18;10(9):e0138444. doi: 10.1371/journal.pone.0138444 (PMC4575158; doi:10.1371/journal.pone.0138444)
Supplement: S1 Minimal dataset — (ZIP) [file pone.0138444.s003.zip › temp/scenario 1/wild - 2/runFiles/results/embryo.txt]

month	averageAge	popSize	density	averageLength	stDevLength	averageWeight	stDevWeight	allele_0_0_Frequency	allele_0_1_Frequency	allele_0_2_Frequency	allele_0_3_Frequency	allele_0_4_Frequency	allele_0_5_Frequency	allele_0_6_Frequency	allele_0_7_Frequency	allele_0_8_Frequency	allele_0_9_Frequency	allele_0_10_Frequency	allele_0_11_Frequency	allele_0_12_Frequency	allele_0_13_Frequency	allele_0_14_Frequency	allele_0_15_Frequency	allele_0_16_Frequency	allele_0_17_Frequency	allele_0_18_Frequency	allele_0_19_Frequency	allele_0_20_Frequency	genotypicValueAverage	genotypicValueStDev
16	0	856050	3.4242	23.0138	0.8377	0.156752	0.0170226	0.9069	0.884361	0.911123	0.888704	0.904218	0.906116	0.87493	0.910253	0.902583	0.896232	0.919969	0.912403	0.877748	0.895185	0.884426	0.879499	0.897757	0.899306	0.884555	0.895333	1	0.898493	0.0629261
28	0	270504	1.08202	23.1619	0.838989	0.159778	0.0172658	0.917914	0.879597	0.890861	0.899828	0.901014	0.867011	0.892048	0.874203	0.898138	0.894316	0.914273	0.909471	0.915304	0.923448	0.899769	0.918519	0.889802	0.893549	0.838294	0.859747	1	0.895462	0.0639749
40	0	312487	1.24995	22.4117	0.810839	0.144812	0.0156593	0.909343	0.907204	0.897231	0.882027	0.905393	0.91194	0.899676	0.897741	0.903457	0.893101	0.915958	0.903794	0.887055	0.907729	0.902727	0.880557	0.88877	0.876036	0.88317	0.912364	1	0.901054	0.0616446
52	0	534664	2.13866	22.7887	0.828415	0.152215	0.0165007	0.906417	0.896377	0.905807	0.907476	0.896321	0.897826	0.873853	0.871906	0.906076	0.919309	0.904723	0.902803	0.889076	0.906601	0.899655	0.863965	0.8912	0.89389	0.874021	0.899853	1	0.898468	0.0612027
64	0	557495	2.22998	22.765	0.855609	0.151784	0.0170371	0.894811	0.912428	0.894968	0.890609	0.896164	0.906008	0.879282	0.901612	0.883467	0.887699	0.896421	0.887936	0.911231	0.904493	0.898796	0.892947	0.87668	0.911704	0.869376	0.893507	1	0.896387	0.0652214
76	0	583943	2.33577	22.867	0.849837	0.153809	0.0170614	0.891319	0.891983	0.911058	0.893922	0.895867	0.899637	0.893276	0.906232	0.895812	0.898634	0.920883	0.893301	0.874884	0.905617	0.896742	0.902437	0.892755	0.914945	0.878352	0.895986	1	0.897483	0.065528
88	0	463226	1.8529	22.828	0.865062	0.153053	0.0173098	0.919032	0.853077	0.887549	0.884482	0.883388	0.879057	0.894494	0.900822	0.889054	0.878814	0.905776	0.907242	0.882956	0.903705	0.913181	0.877171	0.874064	0.87408	0.879667	0.875581	1	0.888598	0.0650197
100	0	465950	1.8638	22.7418	0.857631	0.151327	0.0170414	0.912973	0.898447	0.897072	0.87955	0.880948	0.923565	0.872499	0.914664	0.906657	0.878643	0.904671	0.9101	0.872051	0.920427	0.925384	0.867216	0.882061	0.910509	0.857706	0.906709	1	0.897828	0.0619867
112	0	516700	2.0668	22.7783	0.86908	0.152069	0.0173487	0.918798	0.87801	0.893044	0.894074	0.877734	0.904329	0.881867	0.889898	0.882025	0.884323	0.914266	0.915193	0.880981	0.92158	0.912727	0.865306	0.887915	0.917192	0.854343	0.908487	1	0.894426	0.0609615
124	0	535039	2.14016	22.7839	0.839163	0.152136	0.0167227	0.888421	0.905653	0.912327	0.863071	0.861374	0.903912	0.887495	0.875659	0.881279	0.895186	0.927061	0.874967	0.872534	0.911238	0.920033	0.86986	0.869134	0.906524	0.865807	0.899874	1	0.890032	0.0652759
136	0	590970	2.36388	22.8587	0.858191	0.153656	0.0172182	0.890469	0.88583	0.869531	0.878561	0.89622	0.899112	0.886118	0.896221	0.890649	0.892498	0.888313	0.892281	0.880538	0.905057	0.876925	0.902203	0.88296	0.904487	0.884986	0.891863	1	0.887679	0.0656221
148	0	576679	2.30672	22.867	0.860034	0.153824	0.017268	0.907968	0.885058	0.89636	0.908848	0.871043	0.879836	0.880821	0.908709	0.89495	0.898984	0.91871	0.900213	0.872554	0.882246	0.888193	0.867853	0.879953	0.88312	0.861982	0.888656	1	0.892974	0.0646319
160	0	516436	2.06574	22.7975	0.8457	0.152415	0.0168911	0.910475	0.862349	0.894569	0.88106	0.893991	0.89809	0.868777	0.906274	0.900515	0.878045	0.916567	0.899909	0.874255	0.917376	0.909789	0.88826	0.879205	0.873449	0.878513	0.880033	1	0.890769	0.0655834
172	0	591107	2.36443	22.856	0.865198	0.153612	0.017354	0.916338	0.875594	0.895444	0.889169	0.88226	0.910918	0.871455	0.919252	0.881366	0.891204	0.902162	0.925976	0.857856	0.894819	0.898659	0.869029	0.901712	0.908277	0.838848	0.893659	1	0.893898	0.0653554
184	0	595026	2.3801	22.8285	0.865735	0.153063	0.0173425	0.8932	0.880566	0.905136	0.8652	0.871608	0.921934	0.872429	0.887711	0.888548	0.870495	0.918495	0.904519	0.870476	0.919381	0.897098	0.883083	0.871145	0.898944	0.898714	0.887943	1	0.888787	0.0669163
196	0	517719	2.07088	22.7622	0.846442	0.151714	0.0168402	0.902186	0.877202	0.877736	0.865217	0.898435	0.878217	0.887084	0.887018	0.900541	0.898345	0.920366	0.912026	0.871772	0.899111	0.880478	0.867052	0.889804	0.903666	0.880972	0.871407	1	0.887585	0.066739
208	0	674554	2.69822	22.8543	0.838753	0.153539	0.0168257	0.901819	0.887166	0.893509	0.860297	0.882132	0.89129	0.867163	0.901562	0.883962	0.888829	0.90949	0.893664	0.87422	0.883429	0.882049	0.877822	0.877125	0.880829	0.874758	0.868686	1	0.88664	0.0658979
220	0	653821	2.61528	22.9186	0.854319	0.154853	0.0172078	0.917969	0.851851	0.903019	0.89307	0.881462	0.90345	0.867631	0.91283	0.902795	0.907803	0.919977	0.919064	0.868239	0.889459	0.905922	0.871535	0.854862	0.891826	0.88658	0.886877	1	0.893065	0.0642021
232	0	585745	2.34298	22.87	0.882722	0.15392	0.017757	0.893001	0.866514	0.902697	0.880167	0.887103	0.900539	0.870396	0.909776	0.887302	0.890212	0.907559	0.909496	0.874905	0.890133	0.885214	0.884228	0.880452	0.888369	0.865311	0.891046	1	0.888373	0.0674262
244	0	503053	2.01221	22.7644	0.860574	0.151779	0.0171245	0.899818	0.899885	0.911344	0.906331	0.901223	0.905541	0.837257	0.888273	0.891354	0.878167	0.900882	0.898782	0.859147	0.889417	0.895392	0.869724	0.892575	0.904216	0.864915	0.855904	1	0.894176	0.0672811
256	0	507800	2.0312	22.7032	0.854875	0.15056	0.0169482	0.907073	0.885235	0.887034	0.874592	0.882492	0.90558	0.864862	0.884709	0.904727	0.89768	0.892773	0.91114	0.867565	0.89101	0.884979	0.885647	0.888197	0.876706	0.880801	0.873292	1	0.889384	0.0656567
268	0	616298	2.46519	22.8021	0.840263	0.152499	0.0167771	0.899672	0.885164	0.880685	0.871724	0.883526	0.867726	0.869923	0.890813	0.900162	0.891949	0.928006	0.890543	0.88431	0.898377	0.875487	0.885096	0.875258	0.891948	0.864227	0.859819	1	0.885668	0.0652248
280	0	604401	2.4176	22.7821	0.858751	0.152129	0.0171196	0.906456	0.893866	0.889358	0.87827	0.879175	0.895635	0.872436	0.906299	0.886915	0.892942	0.89655	0.90917	0.891485	0.886363	0.879359	0.851199	0.871582	0.860976	0.88326	0.864825	1	0.890085	0.0629474
292	0	584438	2.33775	22.7425	0.856106	0.151339	0.0170215	0.884327	0.858366	0.904164	0.87907	0.887497	0.891413	0.850304	0.900933	0.886237	0.886807	0.901855	0.905425	0.875693	0.879078	0.897668	0.866717	0.872278	0.892022	0.872382	0.881375	1	0.883064	0.0653004
304	0	587302	2.34921	22.8804	0.840807	0.154065	0.0168878	0.915864	0.859367	0.894381	0.895916	0.885715	0.889331	0.846443	0.894622	0.901833	0.884934	0.912424	0.902848	0.878132	0.895444	0.891746	0.880086	0.876267	0.893973	0.887588	0.855237	1	0.888879	0.068735
316	0	538776	2.1551	22.8078	0.861338	0.152645	0.0172263	0.910366	0.902511	0.926912	0.89582	0.889925	0.890155	0.869048	0.875904	0.903746	0.885271	0.883244	0.894323	0.861545	0.879881	0.886165	0.887381	0.882749	0.890931	0.884265	0.881268	1	0.896251	0.0610853
328	0	556639	2.22656	22.7938	0.849379	0.152348	0.0169369	0.906895	0.888333	0.89095	0.838225	0.867346	0.882147	0.864277	0.884803	0.904339	0.910507	0.918656	0.910507	0.888444	0.88913	0.898712	0.874049	0.897505	0.871791	0.856429	0.866735	1	0.885509	0.0664532
340	0	607368	2.42947	22.8662	0.8557	0.153803	0.0171822	0.908821	0.874211	0.893704	0.880026	0.877924	0.860105	0.86339	0.918644	0.903688	0.887041	0.910265	0.905145	0.88111	0.899268	0.888381	0.889089	0.887181	0.88583	0.851263	0.84462	1	0.887743	0.0640989
352	0	490541	1.96216	22.7364	0.846702	0.151203	0.016803	0.907042	0.846114	0.905428	0.895248	0.881121	0.893978	0.857536	0.889238	0.893701	0.887519	0.911186	0.893	0.863586	0.8694	0.896712	0.879393	0.872216	0.876816	0.884281	0.868778	1	0.885824	0.0668817
364	0	533210	2.13284	22.8121	0.86272	0.152732	0.0172503	0.924887	0.857085	0.915095	0.874637	0.881163	0.890694	0.85417	0.889557	0.900348	0.86963	0.902164	0.894465	0.883187	0.907963	0.894408	0.874386	0.872765	0.864893	0.880766	0.856177	1	0.888789	0.063042
376	0	549656	2.19862	22.8782	0.866171	0.154059	0.0174476	0.902632	0.866506	0.89489	0.898283	0.879883	0.893044	0.871335	0.885902	0.885315	0.871328	0.894082	0.903816	0.861374	0.878906	0.891162	0.875763	0.888458	0.907557	0.904711	0.869303	1	0.886899	0.0684408
388	0	605133	2.42053	22.8391	0.851952	0.153255	0.0170567	0.918829	0.856725	0.899132	0.863257	0.881215	0.898709	0.868086	0.89299	0.89553	0.904582	0.931531	0.92549	0.869296	0.857507	0.892529	0.88695	0.889732	0.895084	0.868198	0.861399	1	0.888836	0.0658617
400	0	760102	3.04041	22.9413	0.865281	0.155326	0.0175	0.905569	0.870177	0.896862	0.866824	0.867748	0.885169	0.857926	0.903085	0.897404	0.878497	0.922852	0.903237	0.859103	0.891011	0.890363	0.870654	0.891626	0.888641	0.859992	0.831042	1	0.884523	0.0668473
412	0	742159	2.96864	22.9094	0.848686	0.15466	0.0170998	0.912684	0.854398	0.904293	0.882279	0.884065	0.886318	0.863246	0.903394	0.899118	0.872432	0.900864	0.900919	0.883645	0.875391	0.886819	0.896934	0.86732	0.884234	0.866471	0.862974	1	0.887184	0.0659305
424	0	702611	2.81044	22.9379	0.858124	0.155248	0.0173293	0.889006	0.863985	0.897303	0.892241	0.86048	0.878246	0.86257	0.892013	0.885997	0.888345	0.907806	0.885563	0.883184	0.89596	0.884104	0.879634	0.882458	0.872933	0.890482	0.843852	1	0.882083	0.068592
436	0	507902	2.03161	22.8286	0.892217	0.153107	0.0178683	0.902399	0.863401	0.908623	0.882623	0.871703	0.839328	0.856937	0.886382	0.903316	0.86171	0.882991	0.884617	0.852781	0.888065	0.8865	0.896157	0.895288	0.889663	0.879965	0.873148	1	0.880704	0.0674691
448	0	467453	1.86981	22.7219	0.848662	0.150919	0.0168321	0.915505	0.841125	0.886466	0.862024	0.886976	0.874454	0.892307	0.89034	0.895926	0.880708	0.910909	0.905629	0.867235	0.88003	0.903715	0.889324	0.913624	0.881006	0.86225	0.843651	1	0.883462	0.0683188
460	0	500023	2.00009	22.7255	0.848002	0.15099	0.0168176	0.899317	0.868969	0.895106	0.883587	0.848473	0.898015	0.86619	0.872239	0.893432	0.896631	0.920883	0.904	0.882774	0.872259	0.91043	0.886815	0.885092	0.900693	0.858778	0.856518	1	0.884597	0.0671112
472	0	547060	2.18824	22.8085	0.836627	0.152621	0.016717	0.90298	0.865689	0.903001	0.87338	0.875158	0.878253	0.866366	0.903865	0.897064	0.886353	0.901128	0.89677	0.882118	0.887095	0.874501	0.861416	0.895477	0.878655	0.850274	0.847947	1	0.88494	0.0658353
484	0	674850	2.6994	22.8128	0.84802	0.152724	0.0169475	0.889733	0.874302	0.899256	0.878037	0.863687	0.887445	0.856095	0.90502	0.892343	0.863347	0.906093	0.889316	0.856684	0.8744	0.905269	0.890064	0.858329	0.882967	0.875074	0.84524	1	0.882035	0.0675217
496	0	665047	2.66019	22.8864	0.858416	0.154211	0.01725	0.892911	0.875934	0.901251	0.899903	0.86644	0.856598	0.85796	0.885345	0.894338	0.844504	0.878364	0.901038	0.872568	0.889342	0.887856	0.868084	0.910618	0.887368	0.871403	0.840169	1	0.881661	0.0681191
508	0	659976	2.6399	22.8343	0.860859	0.153173	0.0172504	0.900755	0.867493	0.903917	0.872404	0.862396	0.873348	0.864028	0.898595	0.895283	0.876587	0.883594	0.886316	0.845392	0.873736	0.901748	0.909502	0.876897	0.907694	0.884898	0.853753	1	0.882296	0.068539
520	0	644230	2.57692	22.8572	0.857001	0.153624	0.0171844	0.911763	0.864224	0.889709	0.880882	0.867321	0.878172	0.879506	0.860563	0.914087	0.885733	0.891172	0.87241	0.882218	0.863421	0.892184	0.893356	0.889517	0.892042	0.883923	0.8335	1	0.883546	0.0651931
532	0	606656	2.42662	22.7902	0.867653	0.152304	0.0173412	0.903777	0.859631	0.876785	0.853737	0.868496	0.876202	0.880113	0.874563	0.89641	0.860244	0.924882	0.891067	0.872068	0.874908	0.887682	0.856227	0.904501	0.885548	0.867359	0.858389	1	0.877958	0.0657298
544	0	583120	2.33248	22.8291	0.855701	0.15306	0.0171234	0.905744	0.888034	0.892164	0.85973	0.847407	0.881478	0.886636	0.915962	0.915974	0.874868	0.917796	0.900089	0.880405	0.883955	0.885553	0.895413	0.875798	0.879203	0.864171	0.838483	1	0.886987	0.0647381
556	0	562831	2.25132	22.8313	0.855348	0.153104	0.0171279	0.883477	0.875377	0.89595	0.890379	0.863249	0.878564	0.883189	0.858492	0.902819	0.872722	0.87073	0.896487	0.87344	0.879945	0.918412	0.861845	0.894551	0.896598	0.877591	0.848972	1	0.881506	0.0679447
568	0	539718	2.15887	22.8133	0.856934	0.152747	0.0171201	0.894443	0.885561	0.883228	0.871814	0.872458	0.880425	0.895713	0.9066	0.892452	0.871577	0.883707	0.871491	0.866611	0.871584	0.893026	0.884391	0.882164	0.909685	0.884114	0.840019	1	0.884111	0.0667813
580	0	541977	2.16791	22.7713	0.853483	0.151907	0.0170106	0.899607	0.878776	0.920388	0.887519	0.874454	0.847878	0.86905	0.885283	0.888348	0.864433	0.886638	0.882967	0.840774	0.862108	0.897359	0.884042	0.878198	0.867763	0.875414	0.853672	1	0.883452	0.0671349
592	0	701820	2.80728	22.8461	0.853998	0.153399	0.0171167	0.90462	0.874908	0.880718	0.866141	0.864074	0.862988	0.878943	0.879289	0.920921	0.888088	0.884095	0.869427	0.878265	0.879407	0.913209	0.874852	0.887775	0.89763	0.887237	0.850469	1	0.881729	0.0665018
604	0	720575	2.8823	22.9658	0.870745	0.155831	0.0176421	0.889251	0.886326	0.881187	0.864008	0.857539	0.867784	0.886135	0.870953	0.909562	0.888979	0.894159	0.880704	0.880928	0.876497	0.894849	0.864214	0.892084	0.873078	0.86251	0.859545	1	0.879874	0.0680441
616	0	656183	2.62473	22.9079	0.865829	0.154655	0.0174501	0.888517	0.876967	0.889457	0.86551	0.871287	0.891275	0.863756	0.891179	0.906528	0.882104	0.87686	0.865158	0.866023	0.861573	0.903546	0.898211	0.887454	0.894139	0.851135	0.843867	1	0.880606	0.0671279
628	0	607996	2.43198	22.884	0.85976	0.154165	0.0172968	0.894702	0.867675	0.902064	0.87838	0.878612	0.880155	0.909616	0.870766	0.907757	0.864817	0.879078	0.87753	0.864368	0.860006	0.904911	0.87889	0.88554	0.883621	0.862033	0.839344	1	0.883812	0.0660408
640	0	592151	2.3686	22.8434	0.856721	0.153348	0.0171707	0.876885	0.893976	0.888265	0.880358	0.872495	0.860242	0.852973	0.885968	0.885452	0.886256	0.881674	0.86912	0.869712	0.852686	0.897812	0.886694	0.88775	0.889011	0.858784	0.859395	1	0.878615	0.0683382
652	0	624064	2.49626	22.8334	0.858434	0.153151	0.0171883	0.896964	0.897545	0.907762	0.883212	0.871442	0.863496	0.897738	0.87234	0.915708	0.880572	0.874588	0.883689	0.866292	0.865136	0.90676	0.904557	0.897598	0.870569	0.860433	0.856685	1	0.888327	0.0680184
664	0	670789	2.68316	22.9108	0.855356	0.154698	0.0172432	0.875449	0.893845	0.902211	0.869106	0.87877	0.850865	0.894104	0.882029	0.918247	0.886888	0.898316	0.884913	0.880087	0.870493	0.896467	0.883091	0.892017	0.868776	0.859651	0.837832	1	0.88361	0.0672165
676	0	562163	2.24865	22.8862	0.86469	0.154217	0.0173952	0.884039	0.881076	0.88066	0.846632	0.879514	0.85927	0.872679	0.872567	0.905837	0.872058	0.893105	0.869196	0.893219	0.846546	0.868063	0.837373	0.894931	0.869901	0.83707	0.851539	1	0.87452	0.0674431
688	0	549374	2.1975	22.7724	0.871099	0.151954	0.0173602	0.89818	0.873361	0.906256	0.868889	0.87286	0.880482	0.893634	0.89966	0.891889	0.875925	0.877337	0.85916	0.869792	0.877007	0.888696	0.881969	0.918684	0.88097	0.861383	0.835668	1	0.884459	0.064239
700	0	513251	2.053	22.787	0.875848	0.152252	0.0174886	0.882313	0.885637	0.897927	0.852253	0.880354	0.851058	0.871446	0.875064	0.895138	0.840653	0.866769	0.897844	0.878123	0.868649	0.865374	0.877476	0.870458	0.899905	0.837763	0.84538	1	0.875715	0.0677841
712	0	545230	2.18092	22.7774	0.858521	0.152036	0.0171076	0.894467	0.90094	0.887655	0.854427	0.852331	0.86483	0.874697	0.883322	0.889868	0.882487	0.869194	0.858616	0.866159	0.873325	0.917943	0.894075	0.874605	0.883672	0.839963	0.855731	1	0.87915	0.0654323
724	0	605972	2.42389	22.7829	0.835249	0.152109	0.0166505	0.888588	0.882398	0.921378	0.858649	0.8751	0.862005	0.883176	0.877923	0.912189	0.879078	0.871221	0.864046	0.874262	0.865137	0.891247	0.891995	0.869303	0.88025	0.878762	0.830527	1	0.882519	0.0675062
736	0	613160	2.45264	22.8818	0.851843	0.15411	0.0171154	0.870958	0.892014	0.898329	0.848734	0.881369	0.852105	0.876799	0.869621	0.902542	0.874388	0.88241	0.863468	0.86825	0.850558	0.879065	0.870696	0.906739	0.894266	0.847833	0.835051	1	0.875871	0.0652565
748	0	625513	2.50205	22.8269	0.872272	0.153041	0.0174755	0.872531	0.872257	0.907971	0.853341	0.872449	0.853362	0.900318	0.877525	0.909099	0.869521	0.862004	0.882233	0.871953	0.875978	0.883954	0.847896	0.90684	0.891224	0.832157	0.825641	1	0.876316	0.0682891
760	0	613893	2.45557	22.8105	0.844026	0.152672	0.0168629	0.905388	0.881796	0.895545	0.855707	0.875376	0.857745	0.889227	0.877726	0.910724	0.847675	0.858183	0.873454	0.869384	0.875391	0.886017	0.869932	0.89824	0.880833	0.846103	0.819599	1	0.880121	0.0663715
772	0	501593	2.00637	22.786	0.876287	0.152233	0.0174731	0.898972	0.895378	0.917216	0.859159	0.842512	0.86855	0.893156	0.873941	0.894053	0.887219	0.883162	0.864902	0.862715	0.878789	0.886398	0.882641	0.889297	0.891309	0.883826	0.851864	1	0.883816	0.0660734
784	0	511991	2.04796	22.7744	0.852778	0.151967	0.0170002	0.872723	0.884007	0.899703	0.856082	0.86518	0.842	0.834563	0.85378	0.91486	0.880763	0.845995	0.863106	0.851703	0.887102	0.897187	0.885335	0.901864	0.861219	0.864999	0.839206	1	0.870882	0.0689775
796	0	542456	2.16982	22.8274	0.860476	0.153033	0.0172219	0.871495	0.88087	0.910445	0.856699	0.892189	0.85386	0.869255	0.893708	0.907216	0.88542	0.870107	0.885576	0.840148	0.827195	0.89782	0.86602	0.885587	0.888996	0.854243	0.819819	1	0.877916	0.0677035
808	0	525415	2.10166	22.7453	0.863558	0.151406	0.017175	0.882116	0.875608	0.899673	0.842386	0.867824	0.846288	0.886529	0.858422	0.901718	0.868263	0.891328	0.892312	0.852568	0.855321	0.874834	0.876165	0.918143	0.862769	0.852769	0.818996	1	0.873768	0.0677353
820	0	587958	2.35183	22.8135	0.84073	0.152727	0.016799	0.901036	0.884923	0.901128	0.856474	0.87459	0.846525	0.879548	0.846801	0.912533	0.863909	0.842222	0.868519	0.874325	0.86849	0.871911	0.869242	0.902678	0.876429	0.846871	0.832806	1	0.877428	0.066496
832	0	584457	2.33783	22.8151	0.85824	0.152786	0.0171407	0.903324	0.897486	0.921952	0.851185	0.885442	0.843839	0.875888	0.86854	0.883046	0.863525	0.876733	0.878008	0.86211	0.865698	0.871708	0.870111	0.879393	0.870073	0.861321	0.831426	1	0.882183	0.065399
844	0	562751	2.251	22.8416	0.872724	0.153337	0.0175037	0.887386	0.873093	0.918501	0.835385	0.860092	0.87056	0.875461	0.863803	0.907303	0.875671	0.851847	0.881363	0.833048	0.88299	0.896532	0.896895	0.880481	0.863805	0.846871	0.835092	1	0.87562	0.067817
856	0	685985	2.74394	22.934	0.846245	0.155151	0.0170885	0.892356	0.884732	0.910597	0.870741	0.89838	0.841316	0.870011	0.87952	0.904602	0.889279	0.856775	0.892411	0.8464	0.864674	0.903001	0.880325	0.901665	0.861722	0.85643	0.823737	1	0.882728	0.0655866
868	0	599963	2.39985	22.9704	0.869803	0.155922	0.0176249	0.855546	0.868924	0.885075	0.860917	0.865917	0.850219	0.871036	0.878946	0.924672	0.873866	0.852448	0.887735	0.856011	0.847698	0.895603	0.868199	0.90811	0.874651	0.846011	0.817057	1	0.869344	0.0721356
880	0	473430	1.89372	22.8058	0.867703	0.152613	0.0173481	0.891479	0.865894	0.883273	0.862822	0.871893	0.856215	0.876028	0.869908	0.891019	0.883288	0.87481	0.871607	0.863235	0.824114	0.878492	0.872553	0.901853	0.870586	0.854576	0.83049	1	0.873603	0.0680782
892	0	535647	2.14259	22.7948	0.860929	0.152385	0.0171847	0.898748	0.891779	0.899259	0.835386	0.869325	0.844425	0.882636	0.869971	0.907322	0.851976	0.860764	0.871423	0.847138	0.863555	0.87042	0.883066	0.908094	0.858858	0.861089	0.841877	1	0.876105	0.0648889
904	0	705579	2.82232	22.8419	0.856513	0.153318	0.0171879	0.889861	0.880547	0.897914	0.856324	0.844102	0.849319	0.878693	0.869695	0.875801	0.869443	0.873066	0.889929	0.832624	0.852963	0.888479	0.870372	0.906704	0.867572	0.847979	0.818543	1	0.872762	0.0680489
916	0	718716	2.87486	22.8522	0.854343	0.153521	0.0171236	0.900146	0.896207	0.908483	0.848405	0.88313	0.843359	0.881912	0.878485	0.898918	0.897742	0.864717	0.890027	0.844319	0.849621	0.909845	0.864329	0.905337	0.885176	0.840383	0.826434	1	0.882528	0.0647928
928	0	563517	2.25407	22.8648	0.871728	0.153799	0.0175163	0.872197	0.880088	0.907172	0.857354	0.872526	0.856879	0.857955	0.866761	0.887718	0.856444	0.862945	0.882743	0.859395	0.877624	0.861065	0.882745	0.890927	0.869582	0.838052	0.823941	1	0.872762	0.0671521
940	0	541042	2.16417	22.7706	0.848177	0.151883	0.0168947	0.896789	0.888228	0.896563	0.848028	0.875717	0.859494	0.869024	0.876154	0.875024	0.869572	0.855421	0.866487	0.848707	0.833655	0.889083	0.874743	0.896436	0.879145	0.833484	0.829077	1	0.875569	0.0680523
952	0	598138	2.39255	22.8738	0.865528	0.153969	0.0173908	0.883405	0.875348	0.905202	0.840976	0.838307	0.840513	0.895619	0.871143	0.889229	0.895659	0.84038	0.874082	0.849338	0.861569	0.881388	0.886567	0.88763	0.864969	0.842487	0.836889	1	0.871123	0.0672343
964	0	559858	2.23943	22.8294	0.859164	0.153071	0.0172288	0.896339	0.882941	0.911845	0.837265	0.858565	0.850692	0.86008	0.866934	0.90569	0.875084	0.864206	0.881143	0.83637	0.873327	0.884808	0.874155	0.907719	0.868659	0.840581	0.830867	1	0.875315	0.067997
976	0	672973	2.69189	22.8503	0.845161	0.153469	0.0169403	0.888686	0.893975	0.901477	0.844627	0.884526	0.8363	0.858999	0.850196	0.875038	0.865068	0.855862	0.876202	0.860487	0.860237	0.912495	0.865932	0.917528	0.880766	0.839613	0.820507	1	0.874024	0.066606
988	0	721252	2.88501	22.8665	0.856091	0.153809	0.017192	0.878707	0.880051	0.89477	0.863975	0.859442	0.83621	0.876631	0.879748	0.87727	0.88106	0.866264	0.891291	0.846699	0.869081	0.897341	0.893021	0.884992	0.874174	0.830013	0.810092	1	0.873204	0.0710847
1000	0	745273	2.98109	22.9566	0.865743	0.155636	0.0175134	0.866713	0.8789	0.902073	0.845929	0.87226	0.856449	0.867842	0.868537	0.883426	0.876057	0.861111	0.872565	0.85582	0.865871	0.887391	0.891625	0.896082	0.865323	0.839059	0.804848	1	0.871171	0.0688507
1012	0	598369	2.39348	22.9219	0.887252	0.154969	0.0179316	0.889883	0.895905	0.900703	0.87844	0.879073	0.835177	0.856388	0.859766	0.902702	0.879096	0.850123	0.883123	0.820252	0.839779	0.891325	0.900113	0.892592	0.850027	0.884963	0.816046	1	0.877572	0.0663523
1024	0	555666	2.22266	22.7324	0.850107	0.151129	0.0168707	0.881422	0.880141	0.8929	0.838735	0.856485	0.839621	0.881947	0.838267	0.886523	0.889367	0.832888	0.865387	0.82127	0.862504	0.879694	0.871537	0.892567	0.831111	0.863395	0.823606	1	0.866791	0.066835
1036	0	641009	2.56404	22.7869	0.843729	0.152203	0.0168209	0.888216	0.878376	0.909593	0.842132	0.884922	0.836339	0.877244	0.861715	0.885678	0.871465	0.870208	0.856983	0.861848	0.846912	0.894134	0.87084	0.892436	0.874939	0.844621	0.811792	1	0.874065	0.0668313
1048	0	619290	2.47716	22.8122	0.856709	0.152724	0.0171169	0.864375	0.88654	0.884774	0.855829	0.881182	0.849951	0.868438	0.882054	0.873832	0.859005	0.8421	0.897106	0.874475	0.853602	0.899103	0.866035	0.90154	0.852743	0.833458	0.801993	1	0.870693	0.0690289
1060	0	515386	2.06154	22.7315	0.843875	0.151103	0.0167463	0.867925	0.86117	0.911515	0.870473	0.852845	0.850611	0.886321	0.869175	0.874693	0.884108	0.864283	0.896889	0.841383	0.846005	0.886644	0.879127	0.904152	0.860869	0.842105	0.808038	1	0.871451	0.0687976
1072	0	464142	1.85657	22.6945	0.840263	0.150366	0.0166133	0.871385	0.883927	0.899718	0.816607	0.902956	0.84673	0.845377	0.86193	0.895223	0.885434	0.859029	0.874623	0.851942	0.851346	0.884641	0.864011	0.879883	0.858402	0.888401	0.82544	1	0.869973	0.0687116
1084	0	500325	2.0013	22.7296	0.846028	0.151067	0.0167968	0.890637	0.888983	0.885848	0.850238	0.860969	0.845652	0.870875	0.858322	0.878473	0.878063	0.850958	0.852858	0.846344	0.864994	0.898766	0.8922	0.874243	0.850126	0.857212	0.795916	1	0.871167	0.0660797
1096	0	520458	2.08183	22.7843	0.85993	0.152174	0.0171443	0.870361	0.870196	0.904037	0.846987	0.882179	0.847729	0.850267	0.887864	0.886903	0.885643	0.848616	0.860243	0.83397	0.838776	0.901024	0.863275	0.89575	0.878217	0.849345	0.791644	1	0.869665	0.0681669
1108	0	581154	2.32462	22.7832	0.86783	0.152164	0.0173295	0.866123	0.86107	0.892718	0.833807	0.856921	0.834779	0.867511	0.874309	0.892227	0.875638	0.850258	0.85344	0.843667	0.845637	0.889734	0.881389	0.849458	0.86581	0.837865	0.824023	1	0.862411	0.0729841
1120	0	648326	2.5933	22.8208	0.84774	0.152883	0.0169495	0.870363	0.883758	0.899224	0.866057	0.881917	0.853632	0.872313	0.849607	0.8881	0.872169	0.859261	0.890412	0.861527	0.846854	0.887609	0.867363	0.901282	0.855806	0.851649	0.832308	1	0.873957	0.0675717
1132	0	552758	2.21103	22.7974	0.8628	0.15244	0.0172411	0.887852	0.873442	0.907558	0.850127	0.856377	0.842449	0.879487	0.863864	0.859937	0.8539	0.819495	0.889105	0.853507	0.862514	0.894667	0.856083	0.868507	0.856196	0.867274	0.834972	1	0.869519	0.0674849
1144	0	589124	2.3565	22.8529	0.855101	0.153536	0.0171508	0.874584	0.894734	0.899551	0.839047	0.886375	0.851889	0.880615	0.869412	0.893807	0.863253	0.874282	0.863371	0.885781	0.820132	0.88556	0.872041	0.882274	0.868223	0.882744	0.822059	1	0.875038	0.0646889
1156	0	471287	1.88515	22.699	0.865277	0.150492	0.017146	0.9079	0.891017	0.907388	0.835092	0.870384	0.833861	0.845511	0.877844	0.859015	0.842269	0.832455	0.857891	0.854934	0.868789	0.884201	0.853791	0.881948	0.865091	0.875444	0.801855	1	0.871561	0.0680179
1168	0	530493	2.12197	22.6901	0.858027	0.150304	0.016968	0.899553	0.888702	0.9013	0.838283	0.840482	0.83911	0.875811	0.87064	0.859916	0.882278	0.861504	0.874806	0.838146	0.864192	0.889311	0.879479	0.87626	0.846172	0.869521	0.812361	1	0.871788	0.0667482
1180	0	469662	1.87865	22.641	0.871036	0.149359	0.017191	0.87236	0.877573	0.902075	0.835752	0.869529	0.858908	0.866321	0.87267	0.898542	0.881811	0.878986	0.884867	0.863021	0.842639	0.897821	0.86987	0.864091	0.864877	0.867621	0.836261	1	0.872428	0.0689107
1192	0	511571	2.04628	22.7262	0.839223	0.150991	0.0166514	0.911957	0.899638	0.908042	0.860961	0.841279	0.835346	0.873096	0.853468	0.890853	0.873649	0.851644	0.866235	0.879906	0.855082	0.888684	0.876415	0.894758	0.86299	0.869169	0.818256	1	0.878321	0.0656018
1204	0	584414	2.33766	22.8335	0.846022	0.153135	0.0169476	0.888099	0.902593	0.899895	0.836743	0.86702	0.85717	0.885093	0.8564	0.857447	0.862147	0.834158	0.867142	0.864677	0.839571	0.869682	0.854564	0.866216	0.856072	0.869773	0.811138	1	0.872153	0.0657707
1216	0	683875	2.7355	22.893	0.849171	0.15433	0.0170814	0.898103	0.879167	0.907672	0.815506	0.863511	0.851153	0.835107	0.900643	0.867443	0.868383	0.877198	0.847162	0.870897	0.851265	0.894995	0.869078	0.883679	0.869766	0.87753	0.847656	1	0.871486	0.0657091
1228	0	588168	2.35267	22.9425	0.863643	0.155349	0.017452	0.904381	0.893967	0.906613	0.8485	0.85627	0.815706	0.876801	0.886402	0.865519	0.864012	0.864473	0.8593	0.836632	0.855088	0.863065	0.879383	0.859698	0.879914	0.882797	0.817068	1	0.87406	0.0673275
1240	0	600795	2.40318	22.8584	0.871323	0.153671	0.0175014	0.880391	0.891538	0.895533	0.840253	0.824629	0.857203	0.874104	0.859831	0.89524	0.898076	0.871106	0.890556	0.823081	0.857458	0.860065	0.84682	0.846706	0.879638	0.864778	0.81621	1	0.869574	0.0666959
1252	0	566622	2.26649	22.8116	0.868392	0.152731	0.0173747	0.908113	0.867464	0.903952	0.817867	0.855969	0.826534	0.870279	0.846643	0.88292	0.871368	0.870203	0.864507	0.877947	0.838961	0.893117	0.876993	0.85655	0.884757	0.849323	0.812783	1	0.868605	0.0693459
1264	0	645731	2.58292	22.8538	0.850492	0.153546	0.0170567	0.896701	0.899543	0.920015	0.818184	0.844582	0.853753	0.867164	0.882909	0.850363	0.864637	0.861806	0.872593	0.869023	0.828973	0.858583	0.856962	0.885023	0.871979	0.87566	0.833822	1	0.872973	0.0666092
1276	0	607001	2.428	22.9204	0.871388	0.154915	0.0175796	0.900732	0.874549	0.907837	0.823555	0.872035	0.858009	0.885749	0.858434	0.849527	0.857096	0.85442	0.892224	0.84474	0.835961	0.874015	0.868243	0.875358	0.85477	0.857861	0.823887	1	0.871357	0.0668578
1288	0	608389	2.43356	22.867	0.875451	0.153849	0.0176175	0.893763	0.907569	0.889239	0.854661	0.858013	0.833141	0.877973	0.863578	0.871342	0.860233	0.857803	0.860963	0.854594	0.860105	0.886153	0.854558	0.87129	0.861233	0.876452	0.793806	1	0.873349	0.0670533
1300	0	686254	2.74502	22.9291	0.855878	0.155066	0.0172736	0.889815	0.908069	0.886573	0.847473	0.852166	0.848611	0.875832	0.894697	0.871126	0.883743	0.847781	0.865063	0.853954	0.861215	0.860254	0.877351	0.886892	0.872471	0.885784	0.827216	1	0.875219	0.0684248
1312	0	641346	2.56538	22.9499	0.869343	0.155506	0.0175846	0.89286	0.892143	0.914923	0.835573	0.846345	0.845268	0.891541	0.881422	0.874446	0.888942	0.870821	0.881848	0.844844	0.86988	0.870295	0.848732	0.858513	0.874451	0.869218	0.790332	1	0.875616	0.0650263
1324	0	545179	2.18072	22.7761	0.864576	0.152018	0.017245	0.881796	0.880352	0.910103	0.817589	0.827115	0.872654	0.850024	0.878376	0.860362	0.859865	0.845696	0.87179	0.863995	0.859376	0.892471	0.869506	0.860552	0.894282	0.853611	0.797048	1	0.86631	0.0689037
1336	0	651629	2.60652	22.7715	0.855993	0.151914	0.0170438	0.887813	0.876393	0.910886	0.813149	0.863128	0.860049	0.861828	0.873422	0.843597	0.866859	0.863992	0.894877	0.860009	0.847046	0.8657	0.855618	0.895607	0.877163	0.87077	0.817516	1	0.869174	0.068752
1348	0	563312	2.25325	22.7567	0.853726	0.151617	0.0169941	0.915658	0.889178	0.900219	0.85886	0.861842	0.8601	0.899252	0.857333	0.858901	0.857333	0.845728	0.878921	0.875854	0.843482	0.870226	0.852296	0.873859	0.861327	0.856997	0.833342	1	0.878423	0.0642345
1360	0	615858	2.46343	22.8065	0.846481	0.152596	0.0169249	0.878819	0.898553	0.889891	0.835929	0.839919	0.844495	0.890085	0.869242	0.868055	0.870143	0.843647	0.868828	0.846027	0.860986	0.880999	0.879912	0.860046	0.876434	0.86801	0.813808	1	0.868894	0.0677326
1372	0	609979	2.43992	22.8614	0.869696	0.153728	0.0174453	0.879593	0.893938	0.90016	0.841572	0.849265	0.84213	0.87469	0.885441	0.857775	0.881191	0.85183	0.86809	0.842507	0.87062	0.866963	0.853302	0.8497	0.892826	0.866528	0.813479	1	0.870268	0.0694281
1384	0	560733	2.24293	22.7914	0.881418	0.152348	0.0176229	0.895171	0.882736	0.895814	0.841499	0.858543	0.874587	0.858344	0.895113	0.869018	0.871561	0.87154	0.844873	0.84005	0.867512	0.884289	0.855557	0.888153	0.862185	0.870291	0.811167	1	0.873696	0.0661793
1396	0	622206	2.48882	22.7816	0.84892	0.152105	0.0169425	0.887316	0.894108	0.918571	0.859751	0.864718	0.891375	0.874356	0.864055	0.874188	0.849127	0.87432	0.859046	0.836861	0.8451	0.859455	0.855336	0.878419	0.857453	0.847559	0.782738	1	0.877401	0.0671017
1408	0	767492	3.06997	22.8818	0.851737	0.15411	0.017126	0.901302	0.876276	0.881387	0.816089	0.849525	0.86392	0.892368	0.868263	0.873618	0.86292	0.8582	0.856808	0.861498	0.853335	0.863734	0.879793	0.876606	0.873394	0.863722	0.812072	1	0.868946	0.067216
1420	0	716347	2.86539	22.9039	0.854935	0.154558	0.0172261	0.905638	0.876743	0.902621	0.844956	0.844523	0.842184	0.888128	0.851907	0.864047	0.867122	0.857884	0.862635	0.850346	0.850746	0.867709	0.867532	0.871772	0.880908	0.883462	0.807338	1	0.87127	0.067274
1432	0	672886	2.69154	22.9343	0.862646	0.155181	0.017417	0.903778	0.906058	0.902553	0.836121	0.846863	0.848929	0.895689	0.884301	0.864296	0.865376	0.843806	0.86876	0.808335	0.869616	0.883853	0.866699	0.835312	0.890676	0.864302	0.826227	1	0.875538	0.0653769
1444	0	540638	2.16255	22.8011	0.866421	0.152518	0.0173067	0.897791	0.898718	0.896191	0.815331	0.86334	0.850566	0.88079	0.878588	0.876154	0.8381	0.873252	0.842361	0.847525	0.864873	0.881426	0.845994	0.868501	0.872253	0.842097	0.791359	1	0.871268	0.0657015
1456	0	728433	2.91373	22.8073	0.841598	0.152605	0.0168237	0.880736	0.886439	0.896017	0.850724	0.84946	0.889773	0.889518	0.87841	0.87345	0.87222	0.86535	0.855912	0.848989	0.86682	0.863765	0.871197	0.884349	0.864255	0.873107	0.782285	1	0.874414	0.0670241
1468	0	841056	3.36422	22.9516	0.854033	0.155518	0.0172659	0.888211	0.89692	0.897639	0.831486	0.851607	0.881601	0.890892	0.86263	0.867711	0.860899	0.873565	0.855554	0.863816	0.845766	0.851629	0.864655	0.860813	0.876583	0.839345	0.807042	1	0.872971	0.0684632
1480	0	785504	3.14202	22.9306	0.86432	0.15511	0.0174542	0.90344	0.874764	0.889417	0.810454	0.860685	0.862399	0.882796	0.871294	0.879083	0.867901	0.851011	0.853599	0.85511	0.847847	0.867853	0.875746	0.872906	0.874576	0.878912	0.78579	1	0.86953	0.06531
1492	0	639414	2.55766	22.8908	0.856856	0.154298	0.0172319	0.919314	0.909696	0.898828	0.834492	0.842687	0.872414	0.897435	0.872518	0.828929	0.866129	0.844632	0.86097	0.813293	0.861681	0.873196	0.869397	0.866289	0.881377	0.841556	0.826965	1	0.876675	0.0661505
1504	0	506114	2.02446	22.7363	0.850465	0.151208	0.0168953	0.900668	0.902833	0.910537	0.829881	0.815184	0.848553	0.907517	0.884834	0.868143	0.859252	0.847645	0.839389	0.838808	0.888089	0.868958	0.840532	0.852992	0.87156	0.849428	0.819216	1	0.872615	0.0668631
1516	0	570252	2.28101	22.7733	0.849688	0.151941	0.0169164	0.898942	0.887182	0.906183	0.812075	0.826359	0.856238	0.890107	0.880555	0.873248	0.873111	0.880779	0.862376	0.837715	0.86499	0.871516	0.852115	0.843713	0.877608	0.857944	0.803864	1	0.870523	0.0665419
1528	0	604283	2.41713	22.7929	0.847541	0.152328	0.0169187	0.888008	0.888728	0.89053	0.841774	0.858971	0.889988	0.904461	0.873059	0.866761	0.872289	0.84771	0.839463	0.860723	0.85568	0.837282	0.880129	0.85248	0.898464	0.862631	0.815955	1	0.874264	0.0692794
1540	0	698211	2.79284	22.7955	0.848047	0.15238	0.0169279	0.889885	0.891483	0.911363	0.822203	0.833242	0.877604	0.897446	0.875484	0.875143	0.875079	0.850718	0.865336	0.828842	0.839945	0.845619	0.86246	0.861684	0.863455	0.878159	0.80146	1	0.87193	0.068468
1552	0	594274	2.3771	22.8638	0.855609	0.153755	0.0171642	0.899255	0.889708	0.86929	0.810809	0.832293	0.888079	0.907159	0.868832	0.859836	0.870203	0.840298	0.880169	0.849526	0.876152	0.864054	0.872123	0.863356	0.85776	0.842813	0.818068	1	0.869034	0.0669761
1564	0	531497	2.12599	22.8177	0.870578	0.152855	0.0174262	0.893082	0.890692	0.893124	0.781938	0.846938	0.834782	0.911685	0.878144	0.848197	0.865652	0.841304	0.851614	0.851702	0.859425	0.85774	0.845665	0.877387	0.868781	0.82509	0.785037	1	0.86396	0.0722343
1576	0	501262	2.00505	22.7974	0.850462	0.152421	0.0169843	0.899898	0.883791	0.914351	0.821298	0.846328	0.837431	0.888201	0.867203	0.843202	0.882612	0.86755	0.843815	0.827321	0.87573	0.878458	0.836776	0.820445	0.856278	0.852357	0.814668	1	0.868912	0.0694778
1588	0	520765	2.08306	22.7982	0.839819	0.15242	0.0167606	0.88783	0.89218	0.889248	0.803225	0.815046	0.865976	0.895097	0.89417	0.866819	0.872667	0.860437	0.813056	0.812055	0.869206	0.828736	0.877994	0.847506	0.852158	0.870704	0.827862	1	0.86445	0.0690448
1600	0	611201	2.4448	22.827	0.862211	0.153029	0.0172568	0.900609	0.906725	0.913287	0.832416	0.847223	0.889123	0.908429	0.891167	0.869666	0.875866	0.84368	0.873544	0.844575	0.84553	0.856001	0.863645	0.877652	0.882155	0.866277	0.795104	1	0.880717	0.0647501
1612	0	601561	2.40624	22.8661	0.852628	0.153796	0.0171257	0.878224	0.888906	0.881475	0.80043	0.837455	0.889158	0.889021	0.895901	0.864988	0.885597	0.864069	0.854942	0.830839	0.845913	0.838853	0.866689	0.843389	0.892159	0.84845	0.799965	1	0.866291	0.0692697
1624	0	613514	2.45406	22.885	0.860504	0.154187	0.0173078	0.909281	0.881484	0.908238	0.812911	0.86035	0.865749	0.91603	0.876288	0.863019	0.86458	0.853204	0.871473	0.83641	0.869679	0.867769	0.861373	0.843041	0.867064	0.863739	0.841736	1	0.875309	0.0666315
1636	0	569248	2.27699	22.8072	0.858269	0.152628	0.0171388	0.898232	0.870257	0.852826	0.773279	0.842085	0.852803	0.895611	0.85781	0.844974	0.864729	0.851175	0.819597	0.848606	0.835091	0.844185	0.861457	0.859282	0.847112	0.835934	0.796092	1	0.854181	0.0731984
1648	0	597318	2.38927	22.8022	0.856112	0.152525	0.0171115	0.893794	0.879759	0.89589	0.822615	0.837469	0.877318	0.907974	0.877788	0.87081	0.873423	0.851357	0.846506	0.836494	0.840813	0.872678	0.83922	0.8604	0.891884	0.846183	0.81267	1	0.870103	0.0680859
1660	0	602710	2.41084	22.8402	0.854544	0.153282	0.0171112	0.906576	0.879126	0.896882	0.816875	0.833836	0.885646	0.883269	0.878515	0.867135	0.866084	0.821957	0.841503	0.83186	0.836733	0.857585	0.858241	0.855333	0.859354	0.862968	0.806523	1	0.868273	0.0685507
1672	0	585880	2.34352	22.8361	0.866048	0.153216	0.0173441	0.870332	0.898495	0.916602	0.839496	0.829193	0.876465	0.899789	0.89406	0.86175	0.877889	0.866783	0.872656	0.869581	0.860418	0.827028	0.887485	0.857986	0.860533	0.867806	0.781263	1	0.874179	0.0696374
1684	0	606635	2.42654	22.7571	0.847568	0.151615	0.0168881	0.915566	0.876193	0.8797	0.80339	0.839217	0.874003	0.901953	0.873929	0.881677	0.874824	0.845091	0.872114	0.834037	0.860001	0.84941	0.862229	0.842044	0.884739	0.8431	0.834775	1	0.869802	0.0683567
1696	0	714597	2.85839	22.8829	0.845436	0.154123	0.0169838	0.899579	0.859439	0.903312	0.820071	0.84597	0.847702	0.897428	0.878448	0.82496	0.869349	0.836838	0.842044	0.809592	0.823114	0.839299	0.858599	0.858454	0.854553	0.833085	0.81222	1	0.862307	0.0693631
1708	0	647982	2.59193	22.9778	0.86472	0.156064	0.0175236	0.880379	0.859515	0.895628	0.816857	0.833199	0.840506	0.899571	0.879584	0.834557	0.87781	0.828216	0.850477	0.84215	0.817452	0.851693	0.862807	0.873517	0.862022	0.84408	0.823056	1	0.859172	0.0727067
1720	0	473934	1.89574	22.7666	0.866177	0.151832	0.0172592	0.909855	0.871404	0.91677	0.831785	0.82378	0.86893	0.884732	0.882811	0.846159	0.862722	0.836965	0.851743	0.846807	0.810603	0.859838	0.832753	0.842687	0.876999	0.844365	0.802344	1	0.868677	0.0675529
1732	0	578373	2.31349	22.7871	0.846797	0.152211	0.0168794	0.893634	0.879546	0.883222	0.838207	0.851152	0.858266	0.890583	0.897265	0.855845	0.864846	0.840043	0.839151	0.845051	0.834343	0.839662	0.858255	0.83305	0.8634	0.85616	0.818331	1	0.867545	0.0695767
1744	0	550296	2.20118	22.7593	0.850629	0.151664	0.0169264	0.879171	0.881658	0.898217	0.844147	0.838919	0.865861	0.893735	0.887154	0.860388	0.872644	0.80157	0.862058	0.820303	0.854676	0.85764	0.845716	0.863439	0.871288	0.848271	0.798289	1	0.867169	0.0698711
1756	0	569302	2.27721	22.7376	0.856821	0.151243	0.0170107	0.894965	0.869374	0.904089	0.797356	0.842752	0.856648	0.894416	0.87519	0.833803	0.859026	0.839644	0.859724	0.833873	0.836246	0.819682	0.852268	0.880239	0.865264	0.830778	0.815795	1	0.862279	0.0689177
1768	0	561541	2.24616	22.7449	0.84653	0.151372	0.0168226	0.905606	0.870433	0.90944	0.802816	0.828601	0.841524	0.890662	0.868696	0.813071	0.849125	0.846946	0.870529	0.844806	0.83119	0.854728	0.841693	0.860973	0.885576	0.845455	0.802163	1	0.862204	0.0684141
1780	0	657766	2.63106	22.8176	0.846412	0.152818	0.0169255	0.8976	0.884379	0.893467	0.819747	0.836901	0.850556	0.877536	0.872741	0.834604	0.837221	0.824185	0.834625	0.82569	0.830304	0.860008	0.84243	0.856444	0.850472	0.825138	0.812271	1	0.861147	0.0728203
1792	0	641969	2.56788	22.854	0.860203	0.153565	0.0172506	0.894306	0.883592	0.908677	0.828507	0.822359	0.867066	0.914954	0.876042	0.82635	0.855931	0.829647	0.848525	0.833197	0.825411	0.864094	0.865307	0.846553	0.903396	0.845871	0.815488	1	0.867537	0.0679247
1804	0	581648	2.32659	22.852	0.871468	0.153542	0.0174891	0.887877	0.889458	0.904869	0.832816	0.844249	0.875293	0.87692	0.88312	0.839699	0.845751	0.823551	0.88041	0.842999	0.834844	0.843769	0.847153	0.849336	0.869631	0.860826	0.81009	1	0.868193	0.0709323
1816	0	543290	2.17316	22.8154	0.863879	0.152799	0.0172868	0.893269	0.884404	0.883277	0.809451	0.805819	0.857134	0.88863	0.882116	0.828721	0.870542	0.831783	0.857326	0.835101	0.849472	0.85268	0.858902	0.85488	0.863642	0.84896	0.806388	1	0.860503	0.0685728
1828	0	626223	2.50489	22.8351	0.853214	0.153177	0.0170934	0.875946	0.877109	0.90413	0.806943	0.825394	0.823632	0.88098	0.870283	0.829127	0.813388	0.851798	0.854878	0.81175	0.842603	0.843438	0.853709	0.882901	0.878941	0.830813	0.804847	1	0.855098	0.072118
1840	0	748346	2.99338	22.8789	0.845242	0.154041	0.0169815	0.884569	0.880512	0.91268	0.803376	0.837226	0.839637	0.872081	0.894073	0.821209	0.849106	0.818626	0.854108	0.834025	0.832609	0.843051	0.837522	0.854249	0.88433	0.814087	0.803551	1	0.859617	0.070259
1852	0	635511	2.54204	22.8839	0.865872	0.154173	0.0174164	0.876832	0.877207	0.903432	0.831646	0.8303	0.821061	0.878172	0.863688	0.846753	0.857749	0.825939	0.849855	0.845677	0.837383	0.866748	0.872588	0.826498	0.879126	0.794773	0.802206	1	0.858959	0.0699516
1864	0	597005	2.38802	22.8532	0.868273	0.153561	0.0174293	0.885343	0.876892	0.904034	0.835687	0.842946	0.86288	0.883722	0.855598	0.824294	0.869241	0.813701	0.865429	0.834554	0.840676	0.826478	0.838784	0.862338	0.901583	0.858419	0.772167	1	0.863582	0.0678831
1876	0	662836	2.65134	22.8877	0.858621	0.154239	0.0172834	0.887269	0.894494	0.885826	0.798409	0.815908	0.847399	0.887358	0.887259	0.828083	0.869121	0.817966	0.856609	0.830787	0.84716	0.842259	0.844609	0.849736	0.896241	0.860566	0.818359	1	0.859872	0.0724225
1888	0	564025	2.2561	22.9122	0.878163	0.15476	0.0177035	0.874014	0.892144	0.914169	0.77015	0.823276	0.824466	0.866574	0.872914	0.836802	0.860408	0.826849	0.860379	0.836844	0.865429	0.821194	0.87448	0.875497	0.875493	0.838982	0.794424	1	0.855851	0.0680217
1900	0	596041	2.38416	22.8479	0.85997	0.153443	0.0172469	0.903453	0.890862	0.903842	0.837666	0.820379	0.847297	0.864482	0.878041	0.826406	0.825	0.83324	0.854024	0.821687	0.839336	0.826162	0.844416	0.861981	0.864595	0.833002	0.849399	1	0.863722	0.0669816
1912	0	565433	2.26173	22.8377	0.866503	0.153248	0.0173749	0.892724	0.896044	0.912755	0.814529	0.823373	0.845046	0.868434	0.880745	0.84109	0.847436	0.811162	0.852511	0.805597	0.869248	0.835158	0.841915	0.85565	0.884088	0.83516	0.788099	1	0.8628	0.0688207
1924	0	624657	2.49863	22.7949	0.850859	0.152371	0.0169772	0.900304	0.881492	0.912743	0.818053	0.821384	0.840473	0.883984	0.865268	0.837191	0.871618	0.813404	0.864375	0.838344	0.831987	0.847127	0.841063	0.840502	0.889949	0.828183	0.8012	1	0.86334	0.0665911
1936	0	645993	2.58397	22.8488	0.85392	0.153452	0.0171202	0.884226	0.871875	0.890422	0.812998	0.820369	0.846053	0.856153	0.872379	0.8552	0.818326	0.819848	0.858678	0.843775	0.841401	0.857188	0.842578	0.858694	0.887805	0.85092	0.781238	1	0.855508	0.0683287
1948	0	625914	2.50366	22.9091	0.866634	0.15468	0.0174634	0.887616	0.875686	0.917248	0.790951	0.815159	0.842311	0.879489	0.862051	0.834648	0.847916	0.81476	0.858777	0.853974	0.858666	0.854815	0.859365	0.869129	0.869504	0.871962	0.77843	1	0.858511	0.0701429
1960	0	477800	1.9112	22.8311	0.867864	0.15312	0.0173653	0.886423	0.877013	0.8821	0.814998	0.80695	0.801965	0.886428	0.856338	0.844659	0.847419	0.849643	0.860042	0.825779	0.829686	0.853775	0.851275	0.903132	0.863535	0.846357	0.800086	1	0.854085	0.0716166
1972	0	469922	1.87969	22.6714	0.832264	0.149898	0.0164355	0.873415	0.874957	0.910687	0.794491	0.8316	0.828407	0.858391	0.882954	0.861885	0.841103	0.842981	0.872425	0.81247	0.861293	0.827807	0.835121	0.852054	0.880631	0.820278	0.787781	1	0.856042	0.0708238
1984	0	621775	2.4871	22.7882	0.849589	0.152235	0.0169456	0.872073	0.888236	0.891257	0.818959	0.804077	0.838195	0.866682	0.845817	0.832312	0.84568	0.816659	0.853724	0.832298	0.847347	0.829344	0.835361	0.852852	0.877551	0.84391	0.798326	1	0.85275	0.0693999
1996	0	616911	2.46764	22.8569	0.862887	0.153628	0.0173268	0.875516	0.859908	0.904387	0.793051	0.815637	0.848566	0.861029	0.880598	0.847908	0.831246	0.819353	0.851952	0.839995	0.833733	0.825011	0.824576	0.845503	0.894392	0.83885	0.784261	1	0.851542	0.0712803
2008	0	675673	2.70269	22.8634	0.869689	0.153768	0.0174742	0.874917	0.86737	0.911579	0.806062	0.812552	0.822044	0.892907	0.843245	0.857756	0.823356	0.813251	0.859795	0.851459	0.8138	0.854467	0.85745	0.85214	0.861727	0.882623	0.783543	1	0.853487	0.0708469
2020	0	668171	2.67268	22.8852	0.851656	0.154178	0.017128	0.875248	0.883052	0.908355	0.798759	0.812009	0.827899	0.88183	0.843595	0.848154	0.866223	0.834968	0.855353	0.847922	0.859933	0.855184	0.86009	0.864763	0.845411	0.845519	0.796212	1	0.856644	0.0712634
2032	0	704818	2.81927	22.8921	0.850415	0.154314	0.0171159	0.900735	0.892778	0.906569	0.786369	0.831696	0.817233	0.879069	0.853586	0.845491	0.864047	0.806144	0.864814	0.857328	0.833462	0.833603	0.860177	0.852891	0.857758	0.855823	0.797057	1	0.859954	0.0672239
2044	0	586949	2.3478	22.8942	0.869696	0.154386	0.0175002	0.878259	0.882063	0.891695	0.787064	0.829468	0.840953	0.886953	0.861511	0.8489	0.855408	0.842347	0.864912	0.812771	0.850547	0.833116	0.845632	0.86448	0.852644	0.846045	0.782732	1	0.856026	0.0720086
2056	0	512848	2.05139	22.8239	0.863629	0.152969	0.0172853	0.8658	0.89159	0.906843	0.805372	0.829281	0.809667	0.884044	0.85333	0.860926	0.877996	0.819754	0.848556	0.835869	0.827609	0.796703	0.811132	0.836957	0.903287	0.868012	0.782284	1	0.855495	0.0681174
2068	0	583784	2.33514	22.8339	0.846134	0.153143	0.0169459	0.870999	0.895673	0.897383	0.786233	0.814946	0.851852	0.867909	0.864727	0.842176	0.833637	0.811165	0.845103	0.833781	0.836118	0.856241	0.83282	0.857395	0.881025	0.862682	0.771064	1	0.853855	0.0694997
2080	0	627400	2.5096	22.8302	0.844916	0.153066	0.0169041	0.86573	0.883307	0.890312	0.815902	0.825833	0.825485	0.885029	0.866191	0.861522	0.841272	0.826972	0.844694	0.840367	0.833207	0.843448	0.851941	0.845364	0.850558	0.864758	0.796447	1	0.855215	0.071301
2092	0	569188	2.27675	22.8227	0.861797	0.152942	0.0172282	0.887809	0.879725	0.894613	0.811607	0.82962	0.84136	0.89044	0.871135	0.859489	0.839046	0.809486	0.836039	0.853731	0.853692	0.850468	0.872522	0.85408	0.869848	0.854874	0.804427	1	0.860557	0.0710074
2104	0	527603	2.11041	22.6742	0.851441	0.149981	0.0168336	0.869426	0.909889	0.914697	0.798679	0.82613	0.795873	0.887469	0.860654	0.868463	0.863085	0.820328	0.80002	0.833201	0.858456	0.826266	0.858731	0.843613	0.849614	0.861704	0.790606	1	0.857679	0.0699646
2116	0	530414	2.12166	22.6884	0.851866	0.150263	0.0168367	0.867988	0.906346	0.898696	0.822153	0.842285	0.831868	0.863375	0.867411	0.844126	0.847494	0.78646	0.858425	0.854415	0.855446	0.81657	0.83108	0.837327	0.883286	0.836557	0.800741	1	0.85904	0.067317
2128	0	530355	2.12142	22.7205	0.840421	0.150881	0.016674	0.871508	0.889188	0.894143	0.797369	0.82801	0.835403	0.885053	0.853646	0.858589	0.831089	0.801825	0.842878	0.825852	0.835365	0.817024	0.853209	0.830483	0.851131	0.874136	0.776922	1	0.853291	0.0697805
2140	0	698349	2.7934	22.8489	0.837361	0.153429	0.0167801	0.879956	0.888231	0.888457	0.807041	0.847732	0.839119	0.882542	0.853371	0.845568	0.836214	0.789976	0.836139	0.851829	0.829496	0.833749	0.857472	0.838318	0.877887	0.840122	0.791523	1	0.85649	0.0699184
2152	0	725673	2.90269	22.9552	0.853504	0.155589	0.0172578	0.876528	0.882795	0.869724	0.802992	0.828842	0.837938	0.888315	0.839365	0.839308	0.820024	0.806737	0.831949	0.839631	0.851573	0.84599	0.836294	0.849811	0.87494	0.8608	0.791845	1	0.850835	0.0725198
2164	0	619518	2.47807	22.8818	0.890131	0.154167	0.0179149	0.87444	0.904649	0.888792	0.816881	0.836296	0.819667	0.888678	0.852511	0.849189	0.837626	0.819297	0.848133	0.857426	0.867136	0.833036	0.86775	0.84751	0.859628	0.863807	0.805508	1	0.859606	0.0718476
2176	0	596223	2.38489	22.7972	0.842118	0.152405	0.0168095	0.878221	0.911201	0.888459	0.819642	0.85634	0.801355	0.879661	0.837322	0.863003	0.841264	0.809033	0.828775	0.867136	0.856144	0.812926	0.842784	0.843815	0.888	0.845244	0.77529	1	0.8592	0.0691139
2188	0	556317	2.22527	22.8066	0.845908	0.152597	0.0168861	0.873335	0.878653	0.894222	0.802169	0.821093	0.857562	0.879168	0.838561	0.85489	0.829206	0.780461	0.833631	0.839678	0.841085	0.835618	0.809987	0.854498	0.869056	0.856387	0.787925	1	0.85191	0.0705763
2200	0	596974	2.3879	22.819	0.857608	0.152862	0.0171508	0.87093	0.897651	0.91601	0.802491	0.8132	0.829611	0.885116	0.879028	0.856359	0.852896	0.78761	0.833739	0.836964	0.865948	0.823415	0.83453	0.827511	0.881596	0.869287	0.78641	1	0.857924	0.0682467
2212	0	669806	2.67922	22.8718	0.859349	0.153922	0.0172832	0.880989	0.879765	0.872677	0.804815	0.819481	0.840451	0.871661	0.835029	0.895265	0.788687	0.792495	0.812996	0.853666	0.847648	0.833388	0.837325	0.823103	0.879841	0.869163	0.78939	1	0.849894	0.0711053
2224	0	605993	2.42397	22.8807	0.86111	0.154101	0.0173048	0.855962	0.90037	0.882501	0.793649	0.835516	0.849444	0.898081	0.8427	0.851592	0.807283	0.77962	0.827078	0.811069	0.847883	0.837463	0.863064	0.836397	0.877946	0.882264	0.81677	1	0.851443	0.0717496
2236	0	501141	2.00456	22.8326	0.879095	0.153165	0.0176256	0.878176	0.891857	0.888781	0.78911	0.852439	0.813541	0.875758	0.819779	0.856541	0.847809	0.785934	0.836209	0.863045	0.86208	0.822176	0.83563	0.845597	0.889499	0.857201	0.803551	1	0.853227	0.0715984
2248	0	495846	1.98338	22.7921	0.851859	0.152317	0.0170051	0.878316	0.87987	0.853923	0.806506	0.829558	0.836426	0.887304	0.823081	0.824044	0.811366	0.813397	0.820997	0.865245	0.864963	0.801805	0.840958	0.869001	0.879412	0.840223	0.764022	1	0.847351	0.0711321
2260	0	504881	2.01952	22.7893	0.876663	0.152299	0.0175005	0.860921	0.907802	0.877316	0.827824	0.814284	0.841553	0.874679	0.856973	0.856267	0.807979	0.781525	0.839305	0.808708	0.837541	0.8144	0.83512	0.821094	0.872981	0.875433	0.787586	1	0.851767	0.0691172
2272	0	467564	1.87026	22.7097	0.843679	0.15067	0.0167124	0.867388	0.902452	0.898164	0.83574	0.831099	0.846358	0.865152	0.867213	0.893887	0.825867	0.803944	0.798097	0.848939	0.874613	0.823303	0.831221	0.821725	0.890527	0.855603	0.787729	1	0.860464	0.0692849
2284	0	514216	2.05686	22.7242	0.845587	0.150961	0.0167641	0.883243	0.890996	0.87556	0.81083	0.806726	0.842127	0.863894	0.847873	0.878635	0.819817	0.805743	0.829323	0.822374	0.848523	0.810461	0.839661	0.861361	0.868228	0.874415	0.794437	1	0.852499	0.0716479
2296	0	559464	2.23786	22.8314	0.849908	0.153097	0.0170117	0.84604	0.903112	0.874456	0.811303	0.822308	0.814875	0.872553	0.834737	0.864857	0.812504	0.811607	0.795822	0.827548	0.866236	0.855328	0.850311	0.837183	0.877364	0.846736	0.786803	1	0.84698	0.0735326
2308	0	603890	2.41556	22.8652	0.851338	0.153777	0.0170905	0.861725	0.894068	0.895817	0.800802	0.835169	0.834748	0.873937	0.838954	0.862822	0.818925	0.768956	0.822872	0.840967	0.861041	0.831097	0.843125	0.841167	0.881237	0.883272	0.819152	1	0.852109	0.0702225
2320	0	678703	2.71481	22.8312	0.857399	0.153104	0.0171514	0.864765	0.894258	0.883405	0.797826	0.827352	0.820866	0.863376	0.853258	0.862704	0.826796	0.812654	0.83191	0.825465	0.870677	0.828704	0.841567	0.838027	0.885485	0.837374	0.77439	1	0.850378	0.0735369
2332	0	610319	2.44128	22.8513	0.87609	0.153535	0.0175876	0.873395	0.888988	0.897209	0.815383	0.820679	0.829891	0.875107	0.848288	0.877699	0.818291	0.814105	0.808417	0.834239	0.867971	0.788282	0.825869	0.836277	0.874607	0.841493	0.783696	1	0.853535	0.0695962
2344	0	501898	2.00759	22.7978	0.842086	0.152417	0.0168093	0.847622	0.895153	0.901905	0.825181	0.797622	0.844055	0.856898	0.857993	0.87221	0.850147	0.810357	0.816745	0.829775	0.861587	0.830214	0.817516	0.81724	0.900857	0.867311	0.803542	1	0.852432	0.0698638
2356	0	527654	2.11062	22.7275	0.858297	0.151045	0.0170357	0.852077	0.904244	0.870706	0.812219	0.814004	0.834115	0.857153	0.846696	0.883452	0.823341	0.795222	0.842113	0.843308	0.856768	0.807726	0.854274	0.83194	0.849393	0.864501	0.777089	1	0.849141	0.0722616
2368	0	582491	2.32996	22.7347	0.836453	0.151154	0.0166011	0.85452	0.908696	0.885657	0.809422	0.809507	0.834127	0.880414	0.857885	0.861534	0.823444	0.760521	0.835697	0.827718	0.859427	0.833778	0.85825	0.831676	0.870368	0.853978	0.7962	1	0.851244	0.071005
2380	0	521346	2.08538	22.8046	0.859045	0.152577	0.0171535	0.867695	0.892313	0.897788	0.807069	0.808712	0.81186	0.859725	0.860713	0.884488	0.842711	0.778441	0.818031	0.82508	0.880485	0.829163	0.842765	0.827951	0.862517	0.839683	0.798528	1	0.851139	0.0720623
2392	0	547937	2.19175	22.7784	0.853463	0.152047	0.0170207	0.880777	0.917376	0.879597	0.826539	0.813929	0.822585	0.847959	0.866101	0.864087	0.816104	0.769065	0.810484	0.856518	0.8821	0.830309	0.813111	0.830715	0.887146	0.843402	0.814472	1	0.855218	0.0693126
4275
