# Supplementary material for: IBSEM: An Individual-Based Atlantic Salmon Population Model
Source: PLoS One. 2015 Sep 18;10(9):e0138444. doi: 10.1371/journal.pone.0138444 (PMC4575158; doi:10.1371/journal.pone.0138444)
Supplement: S1 Minimal dataset — (ZIP) [file pone.0138444.s003.zip › temp/scenario 1/wild - 2/runFiles/results/heritabilityFreshwater.txt]

month	parr0+_P_Average	parr0+_P_stDev	parr0+_G_Average	parr0+_G_stDev	parr1+_P_Average	parr1+_P_stDev	parr1+_G_Average	parr1+_G_stDev	parr2+_P_Average	parr2+_P_stDev	parr2+_G_Average	parr2+_G_stDev	parr3+_P_Average	parr3+_P_stDev	parr3+_G_Average	parr3+_G_stDev	parr4+_P_Average	parr4+_P_stDev	parr4+_G_Average	parr4+_G_stDev
21	3.56134	0.832831	3.55645	0.0290779	0	0	0	0	0	0	0	0	0	0	0	0	0	0	0	0
21	0	0	0	0	15.8283	16.2438	15.9924	0.799558	0	0	0	0	0	0	0	0	0	0	0	0
21	0	0	0	0	0	0	0	0	29.7735	28.338	30.7725	17.1197	36.7037	52.5114	38.8053	43.7684	0	0	0	0
21	0	0	0	0	0	0	0	0	0	0	0	0	0	0	0	0	0	0	0	0
33	3.69676	0.888718	3.69232	0.0283197	0	0	0	0	0	0	0	0	0	0	0	0	0	0	0	0
33	0	0	0	0	15.782	16.6863	15.9504	0.819605	0	0	0	0	0	0	0	0	0	0	0	0
33	0	0	0	0	0	0	0	0	28.6114	33.385	34.7059	3.86214	46.6396	82.9663	52.6177	35.7542	0	0	0	0
33	0	0	0	0	0	0	0	0	0	0	0	0	0	0	0	0	0	0	0	0
45	3.29358	0.707731	3.28812	0.0274244	0	0	0	0	0	0	0	0	0	0	0	0	0	0	0	0
45	0	0	0	0	16.3169	17.6848	16.5294	0.802061	0	0	0	0	0	0	0	0	0	0	0	0
45	0	0	0	0	0	0	0	0	27.9338	32.5834	34.3946	4.5095	39.9596	74.294	62.6296	10.2181	0	0	0	0
45	0	0	0	0	0	0	0	0	0	0	0	0	0	0	0	0	0	0	0	0
57	3.25041	0.699748	3.24824	0.0257304	0	0	0	0	0	0	0	0	0	0	0	0	0	0	0	0
57	0	0	0	0	13.9164	12.9144	14.0482	0.6839	0	0	0	0	0	0	0	0	0	0	0	0
57	0	0	0	0	0	0	0	0	27.5142	33.1344	33.6604	3.12855	37.8195	50.316	60.7487	9.52517	0	0	0	0
57	0	0	0	0	0	0	0	0	0	0	0	0	0	0	0	0	0	0	0	0
69	3.2344	0.691832	3.23294	0.0268644	0	0	0	0	0	0	0	0	0	0	0	0	0	0	0	0
69	0	0	0	0	14.5992	14.4831	14.7654	0.772617	0	0	0	0	0	0	0	0	0	0	0	0
69	0	0	0	0	0	0	0	0	26.4212	29.6438	30.9026	3.67865	37.8764	50.7391	60.7519	10.9584	0	0	0	0
69	0	0	0	0	0	0	0	0	0	0	0	0	0	0	0	0	0	0	0	0
81	3.47204	0.796719	3.46602	0.0311018	0	0	0	0	0	0	0	0	0	0	0	0	0	0	0	0
81	0	0	0	0	14.9216	14.6321	15.096	0.809816	0	0	0	0	0	0	0	0	0	0	0	0
81	0	0	0	0	0	0	0	0	27.2676	32.0784	32.3967	3.97223	38.0476	50.373	57.0188	10.5356	0	0	0	0
81	0	0	0	0	0	0	0	0	0	0	0	0	0	0	0	0	0	0	0	0
93	3.2117	0.685671	3.20999	0.0285246	0	0	0	0	0	0	0	0	0	0	0	0	0	0	0	0
93	0	0	0	0	14.6048	14.5811	14.7426	0.763578	0	0	0	0	0	0	0	0	0	0	0	0
93	0	0	0	0	0	0	0	0	26.6488	31.7682	31.7232	3.65636	35.6771	40.8373	57.7569	10.4856	0	0	0	0
93	0	0	0	0	0	0	0	0	0	0	0	0	0	0	0	0	0	0	0	0
105	3.61994	0.863014	3.62022	0.0334154	0	0	0	0	0	0	0	0	0	0	0	0	0	0	0	0
105	0	0	0	0	15.1847	14.9423	15.3478	0.896325	0	0	0	0	0	0	0	0	0	0	0	0
105	0	0	0	0	0	0	0	0	27.4771	33.2686	32.6261	3.87211	39.3485	58.4514	58.9051	11.3668	0	0	0	0
105	0	0	0	0	0	0	0	0	0	0	0	0	0	0	0	0	0	0	0	0
117	3.30925	0.727706	3.30464	0.0286922	0	0	0	0	0	0	0	0	0	0	0	0	0	0	0	0
117	0	0	0	0	15.6184	16.5699	15.7892	0.864211	0	0	0	0	0	0	0	0	0	0	0	0
117	0	0	0	0	0	0	0	0	27.5003	31.0032	32.9798	4.24768	37.2945	65.4209	58.9005	11.9866	0	0	0	0
117	0	0	0	0	0	0	0	0	0	0	0	0	0	0	0	0	0	0	0	0
129	3.42769	0.775854	3.42474	0.0270056	0	0	0	0	0	0	0	0	0	0	0	0	0	0	0	0
129	0	0	0	0	14.2738	13.6202	14.4099	0.729293	0	0	0	0	0	0	0	0	0	0	0	0
129	0	0	0	0	0	0	0	0	27.1833	32.0319	32.9131	3.57547	38.8415	60.9515	59.0305	11.76	0	0	0	0
129	0	0	0	0	0	0	0	0	0	0	0	0	0	0	0	0	0	0	0	0
141	3.43311	0.780565	3.42916	0.0293443	0	0	0	0	0	0	0	0	0	0	0	0	0	0	0	0
141	0	0	0	0	15.1182	15.4132	15.2875	0.750576	0	0	0	0	0	0	0	0	0	0	0	0
141	0	0	0	0	0	0	0	0	26.6938	30.443	31.4313	3.55377	38.4162	65.1527	59.5763	9.55281	0	0	0	0
141	0	0	0	0	0	0	0	0	0	0	0	0	0	0	0	0	0	0	0	0
153	3.23823	0.695435	3.24264	0.0265656	0	0	0	0	0	0	0	0	0	0	0	0	0	0	0	0
153	0	0	0	0	15.542	16.4621	15.6921	0.837132	0	0	0	0	0	0	0	0	0	0	0	0
153	0	0	0	0	0	0	0	0	27.6734	31.8912	33.5518	4.52937	38.331	78.0446	58.4031	17.7798	0	0	0	0
153	0	0	0	0	0	0	0	0	0	0	0	0	0	0	0	0	0	0	0	0
165	3.21661	0.679038	3.21001	0.0250799	0	0	0	0	0	0	0	0	0	0	0	0	0	0	0	0
165	0	0	0	0	14.0656	13.5688	14.2229	0.692333	0	0	0	0	0	0	0	0	0	0	0	0
165	0	0	0	0	0	0	0	0	27.0679	32.5723	32.8234	3.67537	37.4884	49.6773	60.1773	11.8721	0	0	0	0
165	0	0	0	0	0	0	0	0	0	0	0	0	0	0	0	0	0	0	0	0
177	3.01867	0.606635	3.01789	0.0230445	0	0	0	0	0	0	0	0	0	0	0	0	0	0	0	0
177	0	0	0	0	13.3342	12.1818	13.4491	0.592937	0	0	0	0	0	0	0	0	0	0	0	0
177	0	0	0	0	0	0	0	0	24.9851	27.5819	29.3792	2.93518	35.301	53.4474	57.2662	9.24881	52.496	0	111.434	0
177	0	0	0	0	0	0	0	0	0	0	0	0	0	0	0	0	0	0	0	0
189	3.16261	0.657985	3.1634	0.0238665	0	0	0	0	0	0	0	0	0	0	0	0	0	0	0	0
189	0	0	0	0	13.1801	11.7582	13.3186	0.596361	0	0	0	0	0	0	0	0	0	0	0	0
189	0	0	0	0	0	0	0	0	24.7846	28.2079	28.6095	2.71972	34.414	52.0173	52.8602	9.1105	0	0	0	0
189	0	0	0	0	0	0	0	0	0	0	0	0	0	0	0	0	0	0	0	0
201	2.8123	0.518754	2.80748	0.0181793	0	0	0	0	0	0	0	0	0	0	0	0	0	0	0	0
201	0	0	0	0	12.29	10.5707	12.4566	0.47527	0	0	0	0	0	0	0	0	0	0	0	0
201	0	0	0	0	0	0	0	0	23.3758	25.0411	26.6688	2.2881	32.1276	47.3095	49.3019	7.11861	44.4053	0	80.2362	0
201	0	0	0	0	0	0	0	0	0	0	0	0	0	0	0	0	0	0	0	0
213	3.18393	0.665988	3.18025	0.0245648	0	0	0	0	0	0	0	0	0	0	0	0	0	0	0	0
213	0	0	0	0	12.5503	10.1739	12.6754	0.519819	0	0	0	0	0	0	0	0	0	0	0	0
213	0	0	0	0	0	0	0	0	23.5187	25.6648	26.5565	2.20638	33.2345	41.9901	48.2352	6.53025	43.6916	41.5593	81.8658	22.4939
213	0	0	0	0	0	0	0	0	0	0	0	0	0	0	0	0	0	0	0	0
225	3.00365	0.599343	3.00167	0.0222622	0	0	0	0	0	0	0	0	0	0	0	0	0	0	0	0
225	0	0	0	0	13.3874	12.3686	13.4902	0.609551	0	0	0	0	0	0	0	0	0	0	0	0
225	0	0	0	0	0	0	0	0	23.9121	24.7028	27.0186	2.51952	32.9445	46.203	47.9079	6.81708	51.6579	1.58664	85.4545	0.325218
225	0	0	0	0	0	0	0	0	0	0	0	0	0	0	0	0	0	0	0	0
237	3.46819	0.795981	3.46462	0.0302037	0	0	0	0	0	0	0	0	0	0	0	0	0	0	0	0
237	0	0	0	0	14.2917	13.4117	14.4383	0.729444	0	0	0	0	0	0	0	0	0	0	0	0
237	0	0	0	0	0	0	0	0	25.9995	29.5236	30.136	3.26761	35.359	45.7419	51.1245	7.96816	0	0	0	0
237	0	0	0	0	0	0	0	0	0	0	0	0	0	0	0	0	0	0	0	0
249	3.55611	0.840097	3.55368	0.0340976	0	0	0	0	0	0	0	0	0	0	0	0	0	0	0	0
249	0	0	0	0	15.7587	16.6609	15.9539	0.845266	0	0	0	0	0	0	0	0	0	0	0	0
249	0	0	0	0	0	0	0	0	27.2252	31.1726	32.0063	3.80015	36.6851	52.8029	56.0953	9.65498	52.0921	0	84.2123	0
249	0	0	0	0	0	0	0	0	0	0	0	0	0	0	0	0	0	0	0	0
261	3.40721	0.776532	3.40398	0.030646	0	0	0	0	0	0	0	0	0	0	0	0	0	0	0	0
261	0	0	0	0	15.5223	16.3059	15.6811	0.876462	0	0	0	0	0	0	0	0	0	0	0	0
261	0	0	0	0	0	0	0	0	28.0084	33.4473	34.0648	3.9287	38.7595	56.9661	58.7123	12.7487	0	0	0	0
261	0	0	0	0	0	0	0	0	0	0	0	0	0	0	0	0	0	0	0	0
273	2.69067	0.476046	2.68771	0.0160508	0	0	0	0	0	0	0	0	0	0	0	0	0	0	0	0
273	0	0	0	0	13.5042	13.1519	13.666	0.651844	0	0	0	0	0	0	0	0	0	0	0	0
273	0	0	0	0	0	0	0	0	25.8986	29.1055	31.6105	3.71939	35.9455	41.9506	58.9144	12.6723	0	0	0	0
273	0	0	0	0	0	0	0	0	0	0	0	0	0	0	0	0	0	0	0	0
285	3.25728	0.708937	3.25399	0.0307555	0	0	0	0	0	0	0	0	0	0	0	0	0	0	0	0
285	0	0	0	0	12.9626	10.8655	13.104	0.548533	0	0	0	0	0	0	0	0	0	0	0	0
285	0	0	0	0	0	0	0	0	25.5876	29.4601	29.8936	3.31647	35.3646	45.2253	57.1063	11.1195	0	0	0	0
285	0	0	0	0	0	0	0	0	0	0	0	0	0	0	0	0	0	0	0	0
297	3.266	0.711109	3.26479	0.0278321	0	0	0	0	0	0	0	0	0	0	0	0	0	0	0	0
297	0	0	0	0	13.5262	12.4488	13.6625	0.70839	0	0	0	0	0	0	0	0	0	0	0	0
297	0	0	0	0	0	0	0	0	24.2741	26.7057	27.4482	2.39393	35.6196	57.2082	53.0534	7.87219	0	0	0	0
297	0	0	0	0	0	0	0	0	0	0	0	0	0	0	0	0	0	0	0	0
309	2.95145	0.575773	2.94911	0.0218267	0	0	0	0	0	0	0	0	0	0	0	0	0	0	0	0
309	0	0	0	0	12.9949	11.6784	13.1283	0.5862	0	0	0	0	0	0	0	0	0	0	0	0
309	0	0	0	0	0	0	0	0	24.0723	26.309	27.7682	2.74903	32.9794	48.7618	48.5462	6.78116	43.817	2.21593	83.3681	2.11745
309	0	0	0	0	0	0	0	0	0	0	0	0	0	0	0	0	0	0	0	0
321	3.22197	0.686847	3.21921	0.0290066	0	0	0	0	0	0	0	0	0	0	0	0	0	0	0	0
321	0	0	0	0	12.7642	10.9746	12.893	0.580845	0	0	0	0	0	0	0	0	0	0	0	0
321	0	0	0	0	0	0	0	0	24.1716	27.2358	27.5713	2.60533	33.715	49.439	49.8374	6.82884	43.2138	12.1137	79.9311	1.01906
321	0	0	0	0	0	0	0	0	0	0	0	0	0	0	0	0	0	0	0	0
333	3.46458	0.798871	3.46845	0.0298727	0	0	0	0	0	0	0	0	0	0	0	0	0	0	0	0
333	0	0	0	0	15.4279	15.5894	15.587	0.915456	0	0	0	0	0	0	0	0	0	0	0	0
333	0	0	0	0	0	0	0	0	25.8203	28.3723	29.656	3.53544	35.538	52.6802	52.12	9.7623	35.6922	0	78.6182	0
333	0	0	0	0	0	0	0	0	0	0	0	0	0	0	0	0	0	0	0	0
345	2.8792	0.549319	2.87933	0.0197536	0	0	0	0	0	0	0	0	0	0	0	0	0	0	0	0
345	0	0	0	0	13.2268	12.5016	13.3839	0.584165	0	0	0	0	0	0	0	0	0	0	0	0
345	0	0	0	0	0	0	0	0	25.7111	28.8684	30.7939	3.3352	34.8676	57.3884	51.6859	9.128	47.9151	0	83.2473	0
345	0	0	0	0	0	0	0	0	0	0	0	0	0	0	0	0	0	0	0	0
357	3.8463	0.972911	3.84131	0.0359136	0	0	0	0	0	0	0	0	0	0	0	0	0	0	0	0
357	0	0	0	0	14.1045	12.5529	14.249	0.689208	0	0	0	0	0	0	0	0	0	0	0	0
357	0	0	0	0	0	0	0	0	25.9157	29.8277	29.8282	2.88907	37.5679	49.1437	57.5222	9.39745	0	0	0	0
357	0	0	0	0	0	0	0	0	0	0	0	0	0	0	0	0	0	0	0	0
369	3.40554	0.767102	3.40291	0.0312954	0	0	0	0	0	0	0	0	0	0	0	0	0	0	0	0
369	0	0	0	0	16.1396	17.9154	16.3056	0.86635	0	0	0	0	0	0	0	0	0	0	0	0
369	0	0	0	0	0	0	0	0	26.5253	29.2134	30.8925	3.33921	36.2229	55.813	54.8613	9.2984	0	0	0	0
369	0	0	0	0	0	0	0	0	0	0	0	0	0	0	0	0	0	0	0	0
381	3.62889	0.880803	3.62417	0.0393196	0	0	0	0	0	0	0	0	0	0	0	0	0	0	0	0
381	0	0	0	0	14.974	14.7414	15.1474	0.819391	0	0	0	0	0	0	0	0	0	0	0	0
381	0	0	0	0	0	0	0	0	28.2653	35.4986	34.4347	3.59429	38.2067	53.6179	57.0868	10.186	0	0	0	0
381	0	0	0	0	0	0	0	0	0	0	0	0	0	0	0	0	0	0	0	0
393	3.3728	0.752376	3.37214	0.0304163	0	0	0	0	0	0	0	0	0	0	0	0	0	0	0	0
393	0	0	0	0	16.0679	17.5312	16.2227	1.00947	0	0	0	0	0	0	0	0	0	0	0	0
393	0	0	0	0	0	0	0	0	27.6474	30.4814	33.2714	4.44827	37.6564	58.5185	62.5528	9.05971	42.8027	0	94.9239	0
393	0	0	0	0	0	0	0	0	0	0	0	0	0	0	0	0	0	0	0	0
405	3.27296	0.703827	3.27053	0.0277917	0	0	0	0	0	0	0	0	0	0	0	0	0	0	0	0
405	0	0	0	0	14.7698	14.6337	14.951	0.79966	0	0	0	0	0	0	0	0	0	0	0	0
405	0	0	0	0	0	0	0	0	28.0246	33.4082	34.3031	4.43634	39.3156	53.5723	60.4449	11.9196	0	0	0	0
405	0	0	0	0	0	0	0	0	0	0	0	0	0	0	0	0	0	0	0	0
417	3.16762	0.659677	3.16711	0.0240795	0	0	0	0	0	0	0	0	0	0	0	0	0	0	0	0
417	0	0	0	0	13.2494	12.0494	13.3922	0.620379	0	0	0	0	0	0	0	0	0	0	0	0
417	0	0	0	0	0	0	0	0	25.6412	30.0922	30.2923	3.0246	37.7083	62.8354	59.9527	10.7208	0	0	0	0
417	0	0	0	0	0	0	0	0	0	0	0	0	0	0	0	0	0	0	0	0
429	2.82643	0.530653	2.82284	0.0195519	0	0	0	0	0	0	0	0	0	0	0	0	0	0	0	0
429	0	0	0	0	13.0445	11.8863	13.1652	0.570062	0	0	0	0	0	0	0	0	0	0	0	0
429	0	0	0	0	0	0	0	0	24.0007	25.7715	27.8309	2.81343	34.3173	54.9824	52.6577	10.0946	0	0	0	0
429	0	0	0	0	0	0	0	0	0	0	0	0	0	0	0	0	0	0	0	0
441	2.94815	0.579892	2.94565	0.0253904	0	0	0	0	0	0	0	0	0	0	0	0	0	0	0	0
441	0	0	0	0	12.1324	9.99855	12.2829	0.499	0	0	0	0	0	0	0	0	0	0	0	0
441	0	0	0	0	0	0	0	0	23.8042	26.3386	27.3661	2.56248	32.6242	41.8108	49.2938	7.21838	46.3176	0	85.4936	0
441	0	0	0	0	0	0	0	0	0	0	0	0	0	0	0	0	0	0	0	0
453	3.2616	0.708441	3.25913	0.0277842	0	0	0	0	0	0	0	0	0	0	0	0	0	0	0	0
453	0	0	0	0	12.8934	11.1485	13.0163	0.634585	0	0	0	0	0	0	0	0	0	0	0	0
453	0	0	0	0	0	0	0	0	23.3145	25.4719	26.0433	2.2654	33.1937	43.4255	49.1748	7.58853	36.9717	0	90.6237	0
453	0	0	0	0	0	0	0	0	0	0	0	0	0	0	0	0	0	0	0	0
465	3.24825	0.699448	3.24255	0.0277318	0	0	0	0	0	0	0	0	0	0	0	0	0	0	0	0
465	0	0	0	0	13.484	12.3548	13.6236	0.649859	0	0	0	0	0	0	0	0	0	0	0	0
465	0	0	0	0	0	0	0	0	24.111	26.6961	27.1702	2.71336	32.7658	44.3784	47.1968	6.80899	49.4023	0	75.7275	0
465	0	0	0	0	0	0	0	0	0	0	0	0	0	0	0	0	0	0	0	0
477	3.28179	0.71674	3.27965	0.0275604	0	0	0	0	0	0	0	0	0	0	0	0	0	0	0	0
477	0	0	0	0	13.8816	13.0794	14.0135	0.684663	0	0	0	0	0	0	0	0	0	0	0	0
477	0	0	0	0	0	0	0	0	25.1521	28.3729	29.0068	2.95999	34.142	48.028	49.6798	7.93085	37.0711	0.0780035	75.7949	2.14467
477	0	0	0	0	0	0	0	0	0	0	0	0	0	0	0	0	0	0	0	0
489	3.49345	0.815357	3.49606	0.0324713	0	0	0	0	0	0	0	0	0	0	0	0	0	0	0	0
489	0	0	0	0	14.833	14.5591	14.9892	0.794256	0	0	0	0	0	0	0	0	0	0	0	0
489	0	0	0	0	0	0	0	0	26.3559	29.7072	30.6877	3.19344	36.1513	56.4884	53.6741	9.46673	46.5647	12.0551	86.7648	1.17112e-005
489	0	0	0	0	0	0	0	0	0	0	0	0	0	0	0	0	0	0	0	0
501	3.53414	0.82801	3.52502	0.0348096	0	0	0	0	0	0	0	0	0	0	0	0	0	0	0	0
501	0	0	0	0	14.7002	14.7413	14.904	0.811458	0	0	0	0	0	0	0	0	0	0	0	0
501	0	0	0	0	0	0	0	0	26.7586	30.9968	31.5288	3.31704	37.8553	61.068	55.7889	8.59936	57.9066	0	90.7609	0
501	0	0	0	0	0	0	0	0	0	0	0	0	0	0	0	0	0	0	0	0
513	2.92873	0.56913	2.92896	0.0214135	0	0	0	0	0	0	0	0	0	0	0	0	0	0	0	0
513	0	0	0	0	14.049	13.8994	14.184	0.740393	0	0	0	0	0	0	0	0	0	0	0	0
513	0	0	0	0	0	0	0	0	25.5957	29.5912	30.487	3.33574	35.9614	50.3374	54.8066	7.35477	0	0	0	0
513	0	0	0	0	0	0	0	0	0	0	0	0	0	0	0	0	0	0	0	0
525	3.28726	0.718505	3.28266	0.0318748	0	0	0	0	0	0	0	0	0	0	0	0	0	0	0	0
525	0	0	0	0	12.9254	11.118	13.0853	0.600166	0	0	0	0	0	0	0	0	0	0	0	0
525	0	0	0	0	0	0	0	0	25.4294	30.3502	29.7096	3.17867	35.3803	53.3297	54.5717	9.57358	0	0	0	0
525	0	0	0	0	0	0	0	0	0	0	0	0	0	0	0	0	0	0	0	0
537	3.01382	0.603604	3.01136	0.0228565	0	0	0	0	0	0	0	0	0	0	0	0	0	0	0	0
537	0	0	0	0	13.6914	13.0635	13.8243	0.755496	0	0	0	0	0	0	0	0	0	0	0	0
537	0	0	0	0	0	0	0	0	24.2269	26.1943	27.7251	2.87046	34.8967	54.1913	52.5354	9.2784	51.8296	0	98.3359	0
537	0	0	0	0	0	0	0	0	0	0	0	0	0	0	0	0	0	0	0	0
549	3.41436	0.768831	3.41238	0.0288573	0	0	0	0	0	0	0	0	0	0	0	0	0	0	0	0
549	0	0	0	0	13.8957	12.6529	14.0677	0.675121	0	0	0	0	0	0	0	0	0	0	0	0
549	0	0	0	0	0	0	0	0	25.95	29.9144	30.1133	3.51412	35.4443	46.3652	51.6826	9.78282	0	0	0	0
549	0	0	0	0	0	0	0	0	0	0	0	0	0	0	0	0	0	0	0	0
561	3.47321	0.795089	3.46669	0.0314777	0	0	0	0	0	0	0	0	0	0	0	0	0	0	0	0
561	0	0	0	0	15.1836	15.5025	15.3482	0.794381	0	0	0	0	0	0	0	0	0	0	0	0
561	0	0	0	0	0	0	0	0	26.3721	29.1194	30.8416	3.22473	36.9326	50.4992	55.0519	9.37765	0	0	0	0
561	0	0	0	0	0	0	0	0	0	0	0	0	0	0	0	0	0	0	0	0
573	3.00138	0.600353	3.00188	0.022578	0	0	0	0	0	0	0	0	0	0	0	0	0	0	0	0
573	0	0	0	0	13.52	12.842	13.6543	0.657963	0	0	0	0	0	0	0	0	0	0	0	0
573	0	0	0	0	0	0	0	0	25.6779	30.0776	30.6179	3.02897	36.1126	62.9804	53.6215	7.72055	0	0	0	0
573	0	0	0	0	0	0	0	0	0	0	0	0	0	0	0	0	0	0	0	0
585	3.2448	0.701964	3.24209	0.0302682	0	0	0	0	0	0	0	0	0	0	0	0	0	0	0	0
585	0	0	0	0	13.0326	11.2736	13.2013	0.614734	0	0	0	0	0	0	0	0	0	0	0	0
585	0	0	0	0	0	0	0	0	24.7477	28.3425	28.6731	2.91929	35.5327	53.5102	54.6346	7.53515	0	0	0	0
585	0	0	0	0	0	0	0	0	0	0	0	0	0	0	0	0	0	0	0	0
597	3.40334	0.767004	3.40374	0.0308089	0	0	0	0	0	0	0	0	0	0	0	0	0	0	0	0
597	0	0	0	0	14.5172	14.1663	14.6338	0.823728	0	0	0	0	0	0	0	0	0	0	0	0
597	0	0	0	0	0	0	0	0	25.307	28.1033	28.9387	3.11819	34.6405	48.9576	52.7115	8.43084	0	0	0	0
597	0	0	0	0	0	0	0	0	0	0	0	0	0	0	0	0	0	0	0	0
609	3.4178	0.776544	3.42162	0.0334759	0	0	0	0	0	0	0	0	0	0	0	0	0	0	0	0
609	0	0	0	0	14.3907	14.0023	14.5473	0.744759	0	0	0	0	0	0	0	0	0	0	0	0
609	0	0	0	0	0	0	0	0	26.3643	29.7407	30.8129	3.47934	36.2606	59.5215	52.6141	8.59892	51.8043	13.7507	85.517	14.6808
609	0	0	0	0	0	0	0	0	0	0	0	0	0	0	0	0	0	0	0	0
621	3.0558	0.617001	3.05129	0.0239498	0	0	0	0	0	0	0	0	0	0	0	0	0	0	0	0
621	0	0	0	0	13.6773	13.0371	13.8381	0.703212	0	0	0	0	0	0	0	0	0	0	0	0
621	0	0	0	0	0	0	0	0	25.2103	29.0042	29.7457	3.09021	36.3568	56.6984	54.0324	8.49083	57.4807	0	88.4717	0
621	0	0	0	0	0	0	0	0	0	0	0	0	0	0	0	0	0	0	0	0
633	2.92882	0.574077	2.92567	0.0206154	0	0	0	0	0	0	0	0	0	0	0	0	0	0	0	0
633	0	0	0	0	12.3458	10.5597	12.4956	0.555546	0	0	0	0	0	0	0	0	0	0	0	0
633	0	0	0	0	0	0	0	0	24.0976	27.358	27.9609	2.76685	33.8997	48.9935	51.6631	8.8265	42.7362	1.64408	86.5526	0.593867
633	0	0	0	0	0	0	0	0	0	0	0	0	0	0	0	0	0	0	0	0
645	3.33201	0.739221	3.33404	0.0315108	0	0	0	0	0	0	0	0	0	0	0	0	0	0	0	0
645	0	0	0	0	12.9105	10.9568	13.0602	0.55663	0	0	0	0	0	0	0	0	0	0	0	0
645	0	0	0	0	0	0	0	0	23.7289	26.1789	26.6344	2.52586	33.9302	47.3751	50.5168	9.06992	0	0	0	0
645	0	0	0	0	0	0	0	0	0	0	0	0	0	0	0	0	0	0	0	0
657	3.28284	0.713505	3.28238	0.0250129	0	0	0	0	0	0	0	0	0	0	0	0	0	0	0	0
657	0	0	0	0	14.7019	14.5563	14.9203	0.858936	0	0	0	0	0	0	0	0	0	0	0	0
657	0	0	0	0	0	0	0	0	25.2445	26.895	28.7965	2.87751	34.119	49.7642	49.4377	8.60063	0	0	0	0
657	0	0	0	0	0	0	0	0	0	0	0	0	0	0	0	0	0	0	0	0
669	3.339	0.741221	3.34029	0.0296811	0	0	0	0	0	0	0	0	0	0	0	0	0	0	0	0
669	0	0	0	0	13.6416	12.4876	13.7704	0.58602	0	0	0	0	0	0	0	0	0	0	0	0
669	0	0	0	0	0	0	0	0	25.9943	30.4857	30.6109	3.46316	35.4664	49.5954	51.887	7.46519	36.5354	63.7341	81.7996	0.635142
669	0	0	0	0	0	0	0	0	0	0	0	0	0	0	0	0	0	0	0	0
681	3.35096	0.749289	3.35157	0.0310703	0	0	0	0	0	0	0	0	0	0	0	0	0	0	0	0
681	0	0	0	0	14.1607	13.6303	14.3343	0.7261	0	0	0	0	0	0	0	0	0	0	0	0
681	0	0	0	0	0	0	0	0	25.4347	29.0866	29.3075	2.76046	36.0008	59.2058	54.6504	8.85576	0	0	0	0
681	0	0	0	0	0	0	0	0	0	0	0	0	0	0	0	0	0	0	0	0
693	3.36865	0.750158	3.36936	0.0331319	0	0	0	0	0	0	0	0	0	0	0	0	0	0	0	0
693	0	0	0	0	15.1313	15.3151	15.3086	0.87289	0	0	0	0	0	0	0	0	0	0	0	0
693	0	0	0	0	0	0	0	0	26.6533	30.5316	31.3883	3.66337	36.1494	55.1737	54.2382	10.0038	0	0	0	0
693	0	0	0	0	0	0	0	0	0	0	0	0	0	0	0	0	0	0	0	0
705	3.18623	0.677523	3.18641	0.0291586	0	0	0	0	0	0	0	0	0	0	0	0	0	0	0	0
705	0	0	0	0	13.3793	12.4016	13.5173	0.687898	0	0	0	0	0	0	0	0	0	0	0	0
705	0	0	0	0	0	0	0	0	25.8736	30.4982	30.653	3.27928	36.2223	58.6668	55.1262	8.53207	0	0	0	0
705	0	0	0	0	0	0	0	0	0	0	0	0	0	0	0	0	0	0	0	0
717	3.48714	0.799468	3.48631	0.0332443	0	0	0	0	0	0	0	0	0	0	0	0	0	0	0	0
717	0	0	0	0	14.5546	14.0668	14.6742	0.83113	0	0	0	0	0	0	0	0	0	0	0	0
717	0	0	0	0	0	0	0	0	25.6887	29.536	29.6236	3.24055	36.0181	47.792	56.2204	11.9499	56.3945	0	92.3509	0
717	0	0	0	0	0	0	0	0	0	0	0	0	0	0	0	0	0	0	0	0
729	2.92052	0.56816	2.91736	0.0216816	0	0	0	0	0	0	0	0	0	0	0	0	0	0	0	0
729	0	0	0	0	14.187	14.0357	14.3243	0.749121	0	0	0	0	0	0	0	0	0	0	0	0
729	0	0	0	0	0	0	0	0	25.5872	28.6168	30.4003	3.59466	35.1545	59.1659	52.6681	7.58367	0	0	0	0
729	0	0	0	0	0	0	0	0	0	0	0	0	0	0	0	0	0	0	0	0
741	3.18627	0.669887	3.18259	0.0254711	0	0	0	0	0	0	0	0	0	0	0	0	0	0	0	0
741	0	0	0	0	13.1457	11.5901	13.2951	0.633205	0	0	0	0	0	0	0	0	0	0	0	0
741	0	0	0	0	0	0	0	0	25.8255	30.1604	30.4331	3.55331	35.5341	40.2465	54.5383	9.22927	33.6175	0	85.1557	0
741	0	0	0	0	0	0	0	0	0	0	0	0	0	0	0	0	0	0	0	0
753	2.72194	0.490584	2.72253	0.0198732	0	0	0	0	0	0	0	0	0	0	0	0	0	0	0	0
753	0	0	0	0	12.5755	11.1173	12.7219	0.55316	0	0	0	0	0	0	0	0	0	0	0	0
753	0	0	0	0	0	0	0	0	23.5624	25.3102	27.0549	2.68041	34.1014	47.0133	52.1751	8.94287	0	0	0	0
753	0	0	0	0	0	0	0	0	0	0	0	0	0	0	0	0	0	0	0	0
765	3.12847	0.649721	3.12757	0.0255661	0	0	0	0	0	0	0	0	0	0	0	0	0	0	0	0
765	0	0	0	0	12.5346	10.4116	12.6882	0.577165	0	0	0	0	0	0	0	0	0	0	0	0
765	0	0	0	0	0	0	0	0	24.0869	26.746	27.5034	2.73156	33.68	49.4108	49.3751	8.32235	0	0	0	0
765	0	0	0	0	0	0	0	0	0	0	0	0	0	0	0	0	0	0	0	0
777	3.56736	0.844107	3.56728	0.0351778	0	0	0	0	0	0	0	0	0	0	0	0	0	0	0	0
777	0	0	0	0	14.2764	13.4513	14.4406	0.756594	0	0	0	0	0	0	0	0	0	0	0	0
777	0	0	0	0	0	0	0	0	24.8729	26.7573	28.0695	2.80071	34.8526	47.8938	51.0085	7.85575	47.8371	48.4152	84.5385	11.2328
777	0	0	0	0	0	0	0	0	0	0	0	0	0	0	0	0	0	0	0	0
789	3.2319	0.694206	3.22377	0.0290444	0	0	0	0	0	0	0	0	0	0	0	0	0	0	0	0
789	0	0	0	0	15.0537	15.7531	15.2002	0.824841	0	0	0	0	0	0	0	0	0	0	0	0
789	0	0	0	0	0	0	0	0	26.1705	29.7147	30.7337	3.46651	35.0095	49.2305	51.1719	7.5324	47.1081	0.615156	84.4527	4.6538
789	0	0	0	0	0	0	0	0	0	0	0	0	0	0	0	0	0	0	0	0
801	3.29008	0.714749	3.28485	0.0270688	0	0	0	0	0	0	0	0	0	0	0	0	0	0	0	0
801	0	0	0	0	14.143	13.4908	14.2743	0.776031	0	0	0	0	0	0	0	0	0	0	0	0
801	0	0	0	0	0	0	0	0	26.7928	31.344	32.0784	3.50248	36.2374	58.0457	55.6847	9.67011	41.2625	0	97.0054	0
801	0	0	0	0	0	0	0	0	0	0	0	0	0	0	0	0	0	0	0	0
813	3.10836	0.648534	3.10928	0.0283254	0	0	0	0	0	0	0	0	0	0	0	0	0	0	0	0
813	0	0	0	0	14.5339	14.4849	14.6709	0.715914	0	0	0	0	0	0	0	0	0	0	0	0
813	0	0	0	0	0	0	0	0	26.1109	28.5404	30.9117	3.97928	36.45	62.085	57.2054	11.6416	44.0254	0	89.2229	0
813	0	0	0	0	0	0	0	0	0	0	0	0	0	0	0	0	0	0	0	0
825	3.26843	0.713486	3.26537	0.0336754	0	0	0	0	0	0	0	0	0	0	0	0	0	0	0	0
825	0	0	0	0	14.1752	13.6038	14.363	0.829144	0	0	0	0	0	0	0	0	0	0	0	0
825	0	0	0	0	0	0	0	0	26.5785	30.3652	31.7155	3.59564	37.3716	60.8171	56.1123	10.747	47.7026	0	92.4224	0
825	0	0	0	0	0	0	0	0	0	0	0	0	0	0	0	0	0	0	0	0
837	3.03357	0.614848	3.03588	0.0218619	0	0	0	0	0	0	0	0	0	0	0	0	0	0	0	0
837	0	0	0	0	14.0289	13.6696	14.1784	0.861946	0	0	0	0	0	0	0	0	0	0	0	0
837	0	0	0	0	0	0	0	0	25.8574	30.004	30.5151	3.94203	35.57	47.3177	56.992	10.8828	0	0	0	0
837	0	0	0	0	0	0	0	0	0	0	0	0	0	0	0	0	0	0	0	0
849	3.07989	0.623636	3.07315	0.0219595	0	0	0	0	0	0	0	0	0	0	0	0	0	0	0	0
849	0	0	0	0	12.9121	11.411	13.0527	0.551482	0	0	0	0	0	0	0	0	0	0	0	0
849	0	0	0	0	0	0	0	0	25.0228	28.5567	29.3696	3.46294	35.5353	57.4543	53.7863	9.67017	0	0	0	0
849	0	0	0	0	0	0	0	0	0	0	0	0	0	0	0	0	0	0	0	0
861	3.797	0.952203	3.79472	0.0389041	0	0	0	0	0	0	0	0	0	0	0	0	0	0	0	0
861	0	0	0	0	14.7376	13.8909	14.8918	0.727416	0	0	0	0	0	0	0	0	0	0	0	0
861	0	0	0	0	0	0	0	0	25.8462	29.597	29.4313	2.87818	36.3315	54.1418	54.8467	9.12238	56.8568	0	97.4174	0
861	0	0	0	0	0	0	0	0	0	0	0	0	0	0	0	0	0	0	0	0
873	3.54569	0.825835	3.54145	0.0309382	0	0	0	0	0	0	0	0	0	0	0	0	0	0	0	0
873	0	0	0	0	15.9948	17.3636	16.1977	0.942149	0	0	0	0	0	0	0	0	0	0	0	0
873	0	0	0	0	0	0	0	0	27.2652	31.3644	32.1411	3.42988	37.1872	49.6903	54.7079	9.08513	0	0	0	0
873	0	0	0	0	0	0	0	0	0	0	0	0	0	0	0	0	0	0	0	0
885	3.45233	0.786103	3.44908	0.0331407	0	0	0	0	0	0	0	0	0	0	0	0	0	0	0	0
885	0	0	0	0	15.4243	16.1032	15.6201	0.825588	0	0	0	0	0	0	0	0	0	0	0	0
885	0	0	0	0	0	0	0	0	28.1015	34.0593	34.5253	4.3665	39.7225	64.4449	58.8717	12.3319	0	0	0	0
885	0	0	0	0	0	0	0	0	0	0	0	0	0	0	0	0	0	0	0	0
897	3.31386	0.727287	3.3107	0.027805	0	0	0	0	0	0	0	0	0	0	0	0	0	0	0	0
897	0	0	0	0	15.0557	15.3273	15.2416	0.851101	0	0	0	0	0	0	0	0	0	0	0	0
897	0	0	0	0	0	0	0	0	27.4623	33.849	33.2866	4.11751	38.6261	65.4529	62.3084	12.6324	0	0	0	0
897	0	0	0	0	0	0	0	0	0	0	0	0	0	0	0	0	0	0	0	0
909	3.27618	0.709929	3.27476	0.0233737	0	0	0	0	0	0	0	0	0	0	0	0	0	0	0	0
909	0	0	0	0	14.314	13.8807	14.4288	0.693125	0	0	0	0	0	0	0	0	0	0	0	0
909	0	0	0	0	0	0	0	0	26.8605	32.2337	31.9843	3.59862	37.0724	60.8197	59.2353	9.77738	48.6275	0	98.259	0
909	0	0	0	0	0	0	0	0	0	0	0	0	0	0	0	0	0	0	0	0
921	2.86271	0.545899	2.8619	0.0185518	0	0	0	0	0	0	0	0	0	0	0	0	0	0	0	0
921	0	0	0	0	12.9662	11.8612	13.0862	0.497724	0	0	0	0	0	0	0	0	0	0	0	0
921	0	0	0	0	0	0	0	0	24.9124	27.9472	29.2742	2.84131	35.046	64.472	54.898	8.13461	50.1935	28.2199	93.9668	3.50233
921	0	0	0	0	0	0	0	0	0	0	0	0	0	0	0	0	0	0	0	0
933	3.22365	0.695633	3.22054	0.0273158	0	0	0	0	0	0	0	0	0	0	0	0	0	0	0	0
933	0	0	0	0	13.1065	11.4133	13.2345	0.546277	0	0	0	0	0	0	0	0	0	0	0	0
933	0	0	0	0	0	0	0	0	24.6669	27.6548	28.3795	2.54049	35.0467	53.614	52.7636	9.3448	0	0	0	0
933	0	0	0	0	0	0	0	0	0	0	0	0	0	0	0	0	0	0	0	0
945	3.14886	0.66188	3.14456	0.0243974	0	0	0	0	0	0	0	0	0	0	0	0	0	0	0	0
945	0	0	0	0	13.9618	13.4853	14.0925	0.704928	0	0	0	0	0	0	0	0	0	0	0	0
945	0	0	0	0	0	0	0	0	24.8253	27.1446	28.4039	2.715	34.0548	50.6168	51.2048	7.54619	58.8919	62.4078	89.3873	3.83017
945	0	0	0	0	0	0	0	0	0	0	0	0	0	0	0	0	0	0	0	0
957	3.50836	0.819206	3.50505	0.0358531	0	0	0	0	0	0	0	0	0	0	0	0	0	0	0	0
957	0	0	0	0	14.7526	14.3607	14.8757	0.761494	0	0	0	0	0	0	0	0	0	0	0	0
957	0	0	0	0	0	0	0	0	26.575	30.7453	31.1787	3.61396	35.84	55.4492	53.247	9.26173	0	0	0	0
957	0	0	0	0	0	0	0	0	0	0	0	0	0	0	0	0	0	0	0	0
969	3.01655	0.605365	3.01248	0.0187669	0	0	0	0	0	0	0	0	0	0	0	0	0	0	0	0
969	0	0	0	0	14.4035	14.5694	14.5432	0.78803	0	0	0	0	0	0	0	0	0	0	0	0
969	0	0	0	0	0	0	0	0	26.1463	28.9736	31.0064	3.52123	35.7097	56.4961	55.1497	10.0246	54.1422	0	96.4391	0
969	0	0	0	0	0	0	0	0	0	0	0	0	0	0	0	0	0	0	0	0
981	3.04414	0.618798	3.04351	0.0238694	0	0	0	0	0	0	0	0	0	0	0	0	0	0	0	0
981	0	0	0	0	12.732	11.0275	12.8644	0.47024	0	0	0	0	0	0	0	0	0	0	0	0
981	0	0	0	0	0	0	0	0	25.1961	29.6534	29.7918	3.19959	36.5991	57.4968	54.2013	7.95753	36.1515	0	84.7249	0
981	0	0	0	0	0	0	0	0	0	0	0	0	0	0	0	0	0	0	0	0
993	3.45548	0.796421	3.4524	0.0345793	0	0	0	0	0	0	0	0	0	0	0	0	0	0	0	0
993	0	0	0	0	14.04	13.0727	14.1719	0.71965	0	0	0	0	0	0	0	0	0	0	0	0
993	0	0	0	0	0	0	0	0	25.1604	27.7757	28.5581	2.5496	35.6929	53.387	54.5314	8.81082	0	0	0	0
993	0	0	0	0	0	0	0	0	0	0	0	0	0	0	0	0	0	0	0	0
1005	3.23119	0.688962	3.23024	0.0270528	0	0	0	0	0	0	0	0	0	0	0	0	0	0	0	0
1005	0	0	0	0	14.6013	14.809	14.7428	0.821944	0	0	0	0	0	0	0	0	0	0	0	0
1005	0	0	0	0	0	0	0	0	25.8154	28.8824	30.1343	3.26629	35.7182	54.9691	52.17	7.81645	48.6611	0	93.9804	0
1005	0	0	0	0	0	0	0	0	0	0	0	0	0	0	0	0	0	0	0	0
1017	3.28523	0.709504	3.27446	0.0262841	0	0	0	0	0	0	0	0	0	0	0	0	0	0	0	0
1017	0	0	0	0	13.9323	13.1883	14.0732	0.686567	0	0	0	0	0	0	0	0	0	0	0	0
1017	0	0	0	0	0	0	0	0	26.3012	30.6972	31.0446	3.62531	35.5641	51.3576	54.3825	8.75044	0	0	0	0
1017	0	0	0	0	0	0	0	0	0	0	0	0	0	0	0	0	0	0	0	0
1029	2.91715	0.563057	2.91113	0.0213497	0	0	0	0	0	0	0	0	0	0	0	0	0	0	0	0
1029	0	0	0	0	13.4135	12.4696	13.5425	0.599808	0	0	0	0	0	0	0	0	0	0	0	0
1029	0	0	0	0	0	0	0	0	24.8047	27.2289	29.074	3.03877	35.4463	57.9361	54.1237	9.21559	47.4908	0	85.7925	0
1029	0	0	0	0	0	0	0	0	0	0	0	0	0	0	0	0	0	0	0	0
1041	3.4878	0.807127	3.48301	0.0320073	0	0	0	0	0	0	0	0	0	0	0	0	0	0	0	0
1041	0	0	0	0	13.9925	12.7074	14.1455	0.692007	0	0	0	0	0	0	0	0	0	0	0	0
1041	0	0	0	0	0	0	0	0	25.9902	29.4434	30.0054	3.11858	36.1486	54.1486	53.9992	10.2426	0	0	0	0
1041	0	0	0	0	0	0	0	0	0	0	0	0	0	0	0	0	0	0	0	0
1053	3.14591	0.659476	3.14242	0.0242462	0	0	0	0	0	0	0	0	0	0	0	0	0	0	0	0
1053	0	0	0	0	14.6729	15.068	14.7957	0.776584	0	0	0	0	0	0	0	0	0	0	0	0
1053	0	0	0	0	0	0	0	0	25.8845	28.4212	30.2339	3.31991	35.0248	48.0691	53.8971	7.574	0	0	0	0
1053	0	0	0	0	0	0	0	0	0	0	0	0	0	0	0	0	0	0	0	0
1065	3.34534	0.74135	3.34883	0.0276702	0	0	0	0	0	0	0	0	0	0	0	0	0	0	0	0
1065	0	0	0	0	13.6293	12.4869	13.8146	0.639677	0	0	0	0	0	0	0	0	0	0	0	0
1065	0	0	0	0	0	0	0	0	26.2217	31.4058	30.9561	3.351	36.0531	51.3994	54.301	8.30765	0	0	0	0
1065	0	0	0	0	0	0	0	0	0	0	0	0	0	0	0	0	0	0	0	0
1077	3.52077	0.823355	3.51886	0.0328697	0	0	0	0	0	0	0	0	0	0	0	0	0	0	0	0
1077	0	0	0	0	15.1849	15.4302	15.4018	0.793302	0	0	0	0	0	0	0	0	0	0	0	0
1077	0	0	0	0	0	0	0	0	26.2759	29.8844	30.7623	3.36406	36.9423	57.8536	56.9112	11.2656	0	0	0	0
1077	0	0	0	0	0	0	0	0	0	0	0	0	0	0	0	0	0	0	0	0
1089	3.12582	0.65089	3.12697	0.025549	0	0	0	0	0	0	0	0	0	0	0	0	0	0	0	0
1089	0	0	0	0	14.8009	15.111	14.976	0.803999	0	0	0	0	0	0	0	0	0	0	0	0
1089	0	0	0	0	0	0	0	0	26.67	30.3424	32.2023	3.62808	36.6112	56.8895	55.1495	11.48	0	0	0	0
1089	0	0	0	0	0	0	0	0	0	0	0	0	0	0	0	0	0	0	0	0
1101	3.1536	0.664961	3.15215	0.0288613	0	0	0	0	0	0	0	0	0	0	0	0	0	0	0	0
1101	0	0	0	0	14.5032	14.3013	14.6851	0.805128	0	0	0	0	0	0	0	0	0	0	0	0
1101	0	0	0	0	0	0	0	0	27.0809	31.1405	32.6354	4.73243	36.4127	44.3845	58.0421	13.4203	0	0	0	0
1101	0	0	0	0	0	0	0	0	0	0	0	0	0	0	0	0	0	0	0	0
1113	3.1297	0.652657	3.12939	0.0283593	0	0	0	0	0	0	0	0	0	0	0	0	0	0	0	0
1113	0	0	0	0	14.0038	13.3878	14.1751	0.792053	0	0	0	0	0	0	0	0	0	0	0	0
1113	0	0	0	0	0	0	0	0	26.3044	30.115	31.3143	3.96554	36.8041	51.0153	58.8135	11.5884	0	0	0	0
1113	0	0	0	0	0	0	0	0	0	0	0	0	0	0	0	0	0	0	0	0
1125	3.16297	0.659403	3.15881	0.0239971	0	0	0	0	0	0	0	0	0	0	0	0	0	0	0	0
1125	0	0	0	0	14.1385	13.6456	14.3128	0.780519	0	0	0	0	0	0	0	0	0	0	0	0
1125	0	0	0	0	0	0	0	0	26.0835	29.7956	30.8131	3.93958	36.6502	53.5496	56.0254	10.3041	0	0	0	0
1125	0	0	0	0	0	0	0	0	0	0	0	0	0	0	0	0	0	0	0	0
1137	3.53566	0.822443	3.53046	0.0303516	0	0	0	0	0	0	0	0	0	0	0	0	0	0	0	0
1137	0	0	0	0	15.5007	15.635	15.6741	0.846303	0	0	0	0	0	0	0	0	0	0	0	0
1137	0	0	0	0	0	0	0	0	27.5843	31.9117	32.7429	4.85325	37.9522	51.9639	58.0545	12.2131	0	0	0	0
1137	0	0	0	0	0	0	0	0	0	0	0	0	0	0	0	0	0	0	0	0
1149	3.37006	0.751103	3.36698	0.0304376	0	0	0	0	0	0	0	0	0	0	0	0	0	0	0	0
1149	0	0	0	0	16.1282	17.4773	16.3008	0.89697	0	0	0	0	0	0	0	0	0	0	0	0
1149	0	0	0	0	0	0	0	0	28.5151	33.8224	34.5846	5.38355	38.414	63.4578	60.0278	16.8877	0	0	0	0
1149	0	0	0	0	0	0	0	0	0	0	0	0	0	0	0	0	0	0	0	0
1161	3.31657	0.726858	3.31446	0.0301164	0	0	0	0	0	0	0	0	0	0	0	0	0	0	0	0
1161	0	0	0	0	14.4805	14.2834	14.662	0.792979	0	0	0	0	0	0	0	0	0	0	0	0
1161	0	0	0	0	0	0	0	0	27.7852	33.0003	34.0599	3.95083	37.7961	61.9137	61.4763	10.6249	0	0	0	0
1161	0	0	0	0	0	0	0	0	0	0	0	0	0	0	0	0	0	0	0	0
1173	3.46449	0.793484	3.46452	0.0330378	0	0	0	0	0	0	0	0	0	0	0	0	0	0	0	0
1173	0	0	0	0	14.0226	13.2358	14.1818	0.741405	0	0	0	0	0	0	0	0	0	0	0	0
1173	0	0	0	0	0	0	0	0	26.0068	30.9485	30.4544	3.22004	37.6997	60.4481	60.4268	10.7161	0	0	0	0
1173	0	0	0	0	0	0	0	0	0	0	0	0	0	0	0	0	0	0	0	0
1185	3.15952	0.661704	3.15898	0.0256281	0	0	0	0	0	0	0	0	0	0	0	0	0	0	0	0
1185	0	0	0	0	14.2541	14.2294	14.3928	0.749764	0	0	0	0	0	0	0	0	0	0	0	0
1185	0	0	0	0	0	0	0	0	25.4739	28.7769	29.7005	3.18166	35.1743	56.8373	54.1207	8.80196	0	0	0	0
1185	0	0	0	0	0	0	0	0	0	0	0	0	0	0	0	0	0	0	0	0
1197	2.76323	0.509019	2.76309	0.0192909	0	0	0	0	0	0	0	0	0	0	0	0	0	0	0	0
1197	0	0	0	0	11.9269	10.0675	12.0645	0.479743	0	0	0	0	0	0	0	0	0	0	0	0
1197	0	0	0	0	0	0	0	0	23.8391	26.8814	27.8352	2.65198	33.9399	46.7067	50.5598	7.06144	0	0	0	0
1197	0	0	0	0	0	0	0	0	0	0	0	0	0	0	0	0	0	0	0	0
1209	2.95245	0.576903	2.94974	0.020375	0	0	0	0	0	0	0	0	0	0	0	0	0	0	0	0
1209	0	0	0	0	12.2057	10.0124	12.3672	0.545984	0	0	0	0	0	0	0	0	0	0	0	0
1209	0	0	0	0	0	0	0	0	22.9924	24.9172	25.8802	2.34295	32.9796	41.2072	49.4523	7.78187	0	0	0	0
1209	0	0	0	0	0	0	0	0	0	0	0	0	0	0	0	0	0	0	0	0
1221	3.25255	0.695766	3.24907	0.0255277	0	0	0	0	0	0	0	0	0	0	0	0	0	0	0	0
1221	0	0	0	0	13.4878	12.1383	13.6375	0.606432	0	0	0	0	0	0	0	0	0	0	0	0
1221	0	0	0	0	0	0	0	0	24.2198	26.5967	27.3197	2.79719	33.2297	42.4951	48.1019	7.98768	0	0	0	0
1221	0	0	0	0	0	0	0	0	0	0	0	0	0	0	0	0	0	0	0	0
1233	3.10348	0.637046	3.09949	0.0248113	0	0	0	0	0	0	0	0	0	0	0	0	0	0	0	0
1233	0	0	0	0	13.8824	13.2371	14.006	0.650108	0	0	0	0	0	0	0	0	0	0	0	0
1233	0	0	0	0	0	0	0	0	25.103	27.5988	29.0515	2.95249	33.9053	45.9058	49.6863	8.74594	48.129	46.4546	78.077	20.4302
1233	0	0	0	0	0	0	0	0	0	0	0	0	0	0	0	0	0	0	0	0
1245	3.22651	0.684473	3.22332	0.0239924	0	0	0	0	0	0	0	0	0	0	0	0	0	0	0	0
1245	0	0	0	0	13.4072	12.158	13.5633	0.641906	0	0	0	0	0	0	0	0	0	0	0	0
1245	0	0	0	0	0	0	0	0	25.3447	29.155	29.4543	2.89643	34.9781	53.8363	52.2586	8.02436	38.2257	0	77.6268	0
1245	0	0	0	0	0	0	0	0	0	0	0	0	0	0	0	0	0	0	0	0
1257	3.04411	0.619273	3.04017	0.0247798	0	0	0	0	0	0	0	0	0	0	0	0	0	0	0	0
1257	0	0	0	0	12.8113	11.2995	12.9508	0.525983	0	0	0	0	0	0	0	0	0	0	0	0
1257	0	0	0	0	0	0	0	0	24.0723	27.239	27.516	2.61922	33.9577	46.0791	51.4964	8.26852	0	0	0	0
1257	0	0	0	0	0	0	0	0	0	0	0	0	0	0	0	0	0	0	0	0
1269	3.20033	0.679629	3.19527	0.0250841	0	0	0	0	0	0	0	0	0	0	0	0	0	0	0	0
1269	0	0	0	0	13.0702	11.6839	13.202	0.627587	0	0	0	0	0	0	0	0	0	0	0	0
1269	0	0	0	0	0	0	0	0	23.9563	26.066	27.2494	2.37551	34.1704	44.7884	49.457	7.95485	0	0	0	0
1269	0	0	0	0	0	0	0	0	0	0	0	0	0	0	0	0	0	0	0	0
1281	3.09184	0.638169	3.09121	0.0280539	0	0	0	0	0	0	0	0	0	0	0	0	0	0	0	0
1281	0	0	0	0	13.5675	12.5189	13.7042	0.631026	0	0	0	0	0	0	0	0	0	0	0	0
1281	0	0	0	0	0	0	0	0	24.5263	27.1949	28.1173	2.98271	33.8632	46.4431	49.1307	6.40537	47.9647	103.854	83.437	4.90219
1281	0	0	0	0	0	0	0	0	0	0	0	0	0	0	0	0	0	0	0	0
1293	3.49638	0.812634	3.49686	0.0347062	0	0	0	0	0	0	0	0	0	0	0	0	0	0	0	0
1293	0	0	0	0	13.5531	11.9888	13.7174	0.722357	0	0	0	0	0	0	0	0	0	0	0	0
1293	0	0	0	0	0	0	0	0	25.272	29.4846	28.9079	2.77284	34.7818	46.3077	51.1254	8.73798	49.2204	47.8631	80.4421	0.00578584
1293	0	0	0	0	0	0	0	0	0	0	0	0	0	0	0	0	0	0	0	0
1305	3.2287	0.688992	3.22844	0.0262293	0	0	0	0	0	0	0	0	0	0	0	0	0	0	0	0
1305	0	0	0	0	14.2696	14.1322	14.4209	0.756916	0	0	0	0	0	0	0	0	0	0	0	0
1305	0	0	0	0	0	0	0	0	24.9911	27.2621	28.7137	2.986	34.5575	50.0227	51.5952	8.03753	35.655	0.628303	79.9758	1.60341
1305	0	0	0	0	0	0	0	0	0	0	0	0	0	0	0	0	0	0	0	0
1317	3.47596	0.797872	3.47581	0.0306071	0	0	0	0	0	0	0	0	0	0	0	0	0	0	0	0
1317	0	0	0	0	14.7414	14.4548	14.911	0.762466	0	0	0	0	0	0	0	0	0	0	0	0
1317	0	0	0	0	0	0	0	0	26.815	32.5916	31.6685	3.83354	36.4038	56.884	53.5318	8.31005	49.4244	126.182	81.7493	0.473606
1317	0	0	0	0	0	0	0	0	0	0	0	0	0	0	0	0	0	0	0	0
1329	3.66036	0.890444	3.65556	0.0334317	0	0	0	0	0	0	0	0	0	0	0	0	0	0	0	0
1329	0	0	0	0	14.9509	14.969	15.125	0.759181	0	0	0	0	0	0	0	0	0	0	0	0
1329	0	0	0	0	0	0	0	0	26.9305	31.2457	31.6763	3.29538	37.8177	69.8283	57.7056	10.4719	0	0	0	0
1329	0	0	0	0	0	0	0	0	0	0	0	0	0	0	0	0	0	0	0	0
1341	3.18884	0.675805	3.18405	0.0260826	0	0	0	0	0	0	0	0	0	0	0	0	0	0	0	0
1341	0	0	0	0	14.1688	13.995	14.3114	0.665361	0	0	0	0	0	0	0	0	0	0	0	0
1341	0	0	0	0	0	0	0	0	25.7993	29.7815	30.4077	2.96017	36.3868	52.7411	55.1342	7.78533	58.3798	33.0531	94.1881	29.8139
1341	0	0	0	0	0	0	0	0	0	0	0	0	0	0	0	0	0	0	0	0
1353	3.32482	0.730056	3.31962	0.0276974	0	0	0	0	0	0	0	0	0	0	0	0	0	0	0	0
1353	0	0	0	0	14.0789	13.2637	14.2657	0.709968	0	0	0	0	0	0	0	0	0	0	0	0
1353	0	0	0	0	0	0	0	0	26.0683	30.3427	30.7531	3.12863	35.9951	52.4928	54.9413	6.77671	0	0	0	0
1353	0	0	0	0	0	0	0	0	0	0	0	0	0	0	0	0	0	0	0	0
1365	3.39417	0.760467	3.38935	0.0296335	0	0	0	0	0	0	0	0	0	0	0	0	0	0	0	0
1365	0	0	0	0	14.6629	14.212	14.8456	0.75752	0	0	0	0	0	0	0	0	0	0	0	0
1365	0	0	0	0	0	0	0	0	26.3284	30.2036	30.8789	3.41955	35.7965	56.4437	56.1999	9.9996	49.7975	26.0102	94.5605	11.2876
1365	0	0	0	0	0	0	0	0	0	0	0	0	0	0	0	0	0	0	0	0
1377	3.56013	0.843276	3.56545	0.0365969	0	0	0	0	0	0	0	0	0	0	0	0	0	0	0	0
1377	0	0	0	0	14.8216	14.7355	15.0025	0.794251	0	0	0	0	0	0	0	0	0	0	0	0
1377	0	0	0	0	0	0	0	0	26.9596	31.7695	31.7173	3.40991	37.677	61.9326	56.4951	10.1929	0	0	0	0
1377	0	0	0	0	0	0	0	0	0	0	0	0	0	0	0	0	0	0	0	0
1389	3.2429	0.710977	3.24567	0.0328012	0	0	0	0	0	0	0	0	0	0	0	0	0	0	0	0
1389	0	0	0	0	15.0567	15.7547	15.2466	0.870782	0	0	0	0	0	0	0	0	0	0	0	0
1389	0	0	0	0	0	0	0	0	26.8121	30.8017	31.9317	3.79852	38.0582	59.9458	56.7501	10.6201	0	0	0	0
1389	0	0	0	0	0	0	0	0	0	0	0	0	0	0	0	0	0	0	0	0
1401	3.10391	0.63185	3.10339	0.0218698	0	0	0	0	0	0	0	0	0	0	0	0	0	0	0	0
1401	0	0	0	0	13.3164	12.334	13.4426	0.717122	0	0	0	0	0	0	0	0	0	0	0	0
1401	0	0	0	0	0	0	0	0	25.83	31.111	30.8197	3.33435	36.7698	51.7834	56.2224	10.064	0	0	0	0
1401	0	0	0	0	0	0	0	0	0	0	0	0	0	0	0	0	0	0	0	0
1413	3.56724	0.849696	3.56379	0.033459	0	0	0	0	0	0	0	0	0	0	0	0	0	0	0	0
1413	0	0	0	0	14.108	12.8851	14.3006	0.653752	0	0	0	0	0	0	0	0	0	0	0	0
1413	0	0	0	0	0	0	0	0	25.6729	29.8462	29.3719	3.35042	35.9688	51.7462	56.4643	9.30886	0	0	0	0
1413	0	0	0	0	0	0	0	0	0	0	0	0	0	0	0	0	0	0	0	0
1425	3.51678	0.822499	3.51307	0.0356368	0	0	0	0	0	0	0	0	0	0	0	0	0	0	0	0
1425	0	0	0	0	15.9809	17.1326	16.1221	0.924288	0	0	0	0	0	0	0	0	0	0	0	0
1425	0	0	0	0	0	0	0	0	27.0624	30.6313	31.8632	3.55269	36.5436	53.4662	54.8474	11.4297	0	0	0	0
1425	0	0	0	0	0	0	0	0	0	0	0	0	0	0	0	0	0	0	0	0
1437	3.22974	0.68533	3.2295	0.0222841	0	0	0	0	0	0	0	0	0	0	0	0	0	0	0	0
1437	0	0	0	0	14.2423	14.0311	14.4151	0.793553	0	0	0	0	0	0	0	0	0	0	0	0
1437	0	0	0	0	0	0	0	0	27.215	34.3263	32.8737	3.77267	37.3445	51.2653	57.3891	10.3928	0	0	0	0
1437	0	0	0	0	0	0	0	0	0	0	0	0	0	0	0	0	0	0	0	0
1449	3.71677	0.914573	3.7122	0.037241	0	0	0	0	0	0	0	0	0	0	0	0	0	0	0	0
1449	0	0	0	0	14.9038	14.4633	15.054	0.688788	0	0	0	0	0	0	0	0	0	0	0	0
1449	0	0	0	0	0	0	0	0	26.998	32.2156	31.6507	3.73023	37.5769	57.5113	60.2245	10.9031	0	0	0	0
1449	0	0	0	0	0	0	0	0	0	0	0	0	0	0	0	0	0	0	0	0
1461	3.44171	0.778988	3.43736	0.029383	0	0	0	0	0	0	0	0	0	0	0	0	0	0	0	0
1461	0	0	0	0	15.5214	16.2221	15.6888	0.875144	0	0	0	0	0	0	0	0	0	0	0	0
1461	0	0	0	0	0	0	0	0	26.9353	31.3541	31.8803	2.99467	37.7123	53.6454	57.4146	10.0587	0	0	0	0
1461	0	0	0	0	0	0	0	0	0	0	0	0	0	0	0	0	0	0	0	0
1473	3.30432	0.724011	3.2996	0.0283236	0	0	0	0	0	0	0	0	0	0	0	0	0	0	0	0
1473	0	0	0	0	14.5565	14.378	14.7035	0.734002	0	0	0	0	0	0	0	0	0	0	0	0
1473	0	0	0	0	0	0	0	0	27.2754	32.8791	32.884	3.81839	36.9267	53.77	57.578	10.5287	44.8216	0	95.1213	0
1473	0	0	0	0	0	0	0	0	0	0	0	0	0	0	0	0	0	0	0	0
1485	2.81166	0.523254	2.80892	0.0177758	0	0	0	0	0	0	0	0	0	0	0	0	0	0	0	0
1485	0	0	0	0	13.478	12.706	13.6385	0.652105	0	0	0	0	0	0	0	0	0	0	0	0
1485	0	0	0	0	0	0	0	0	25.5153	29.0072	30.4033	3.41227	35.4883	58.7253	56.4115	9.29999	0	0	0	0
1485	0	0	0	0	0	0	0	0	0	0	0	0	0	0	0	0	0	0	0	0
1497	3.28124	0.71369	3.2784	0.0260254	0	0	0	0	0	0	0	0	0	0	0	0	0	0	0	0
1497	0	0	0	0	13.3578	11.6357	13.5187	0.577602	0	0	0	0	0	0	0	0	0	0	0	0
1497	0	0	0	0	0	0	0	0	25.7015	29.5316	30.0521	3.50005	35.4272	51.2434	55.2821	10.3219	0	0	0	0
1497	0	0	0	0	0	0	0	0	0	0	0	0	0	0	0	0	0	0	0	0
1509	3.55146	0.840549	3.54738	0.0363798	0	0	0	0	0	0	0	0	0	0	0	0	0	0	0	0
1509	0	0	0	0	14.9174	14.7721	15.0752	0.769758	0	0	0	0	0	0	0	0	0	0	0	0
1509	0	0	0	0	0	0	0	0	25.985	28.8477	29.9	2.90128	36.935	58.9208	55.5556	8.85789	0	0	0	0
1509	0	0	0	0	0	0	0	0	0	0	0	0	0	0	0	0	0	0	0	0
1521	3.17405	0.665922	3.17104	0.0243743	0	0	0	0	0	0	0	0	0	0	0	0	0	0	0	0
1521	0	0	0	0	14.2665	14.1633	14.4124	0.787278	0	0	0	0	0	0	0	0	0	0	0	0
1521	0	0	0	0	0	0	0	0	26.0683	30.3201	30.8371	3.03581	35.7341	55.8399	53.1498	7.36723	0	0	0	0
1521	0	0	0	0	0	0	0	0	0	0	0	0	0	0	0	0	0	0	0	0
1533	2.92016	0.564953	2.91841	0.0213157	0	0	0	0	0	0	0	0	0	0	0	0	0	0	0	0
1533	0	0	0	0	13.4891	12.5434	13.6189	0.621794	0	0	0	0	0	0	0	0	0	0	0	0
1533	0	0	0	0	0	0	0	0	25.4115	28.5591	30.1427	3.54497	35.476	44.7396	54.4499	8.49235	0	0	0	0
1533	0	0	0	0	0	0	0	0	0	0	0	0	0	0	0	0	0	0	0	0
1545	3.38308	0.761281	3.38599	0.0291068	0	0	0	0	0	0	0	0	0	0	0	0	0	0	0	0
1545	0	0	0	0	13.7656	12.3907	13.9273	0.667205	0	0	0	0	0	0	0	0	0	0	0	0
1545	0	0	0	0	0	0	0	0	25.8802	29.8476	29.9311	3.13027	36.2933	53.3352	55.4286	10.7206	0	0	0	0
1545	0	0	0	0	0	0	0	0	0	0	0	0	0	0	0	0	0	0	0	0
1557	3.5858	0.850431	3.58449	0.0338127	0	0	0	0	0	0	0	0	0	0	0	0	0	0	0	0
1557	0	0	0	0	14.9787	15.0273	15.1527	0.773348	0	0	0	0	0	0	0	0	0	0	0	0
1557	0	0	0	0	0	0	0	0	26.3742	29.5286	30.4915	3.18173	36.7203	58.0731	55.2964	9.95338	0	0	0	0
1557	0	0	0	0	0	0	0	0	0	0	0	0	0	0	0	0	0	0	0	0
1569	3.09972	0.636899	3.09469	0.0246899	0	0	0	0	0	0	0	0	0	0	0	0	0	0	0	0
1569	0	0	0	0	14.1361	14.0758	14.2754	0.704294	0	0	0	0	0	0	0	0	0	0	0	0
1569	0	0	0	0	0	0	0	0	25.8669	29.4363	30.791	3.05046	36.5337	51.9366	53.811	8.31556	44.1475	0	84.3267	0
1569	0	0	0	0	0	0	0	0	0	0	0	0	0	0	0	0	0	0	0	0
1581	3.03676	0.606284	3.03589	0.021233	0	0	0	0	0	0	0	0	0	0	0	0	0	0	0	0
1581	0	0	0	0	13.3793	12.1806	13.5017	0.634769	0	0	0	0	0	0	0	0	0	0	0	0
1581	0	0	0	0	0	0	0	0	25.3464	29.0838	29.9537	3.20755	36.1575	51.2883	54.4323	8.69485	0	0	0	0
1581	0	0	0	0	0	0	0	0	0	0	0	0	0	0	0	0	0	0	0	0
1593	3.00234	0.596448	2.99935	0.0210082	0	0	0	0	0	0	0	0	0	0	0	0	0	0	0	0
1593	0	0	0	0	13.2483	11.9921	13.3531	0.565437	0	0	0	0	0	0	0	0	0	0	0	0
1593	0	0	0	0	0	0	0	0	24.671	27.1719	28.6366	3.06232	33.5828	46.7594	53.0656	8.92742	0	0	0	0
1593	0	0	0	0	0	0	0	0	0	0	0	0	0	0	0	0	0	0	0	0
1605	3.67947	0.903218	3.67996	0.0323693	0	0	0	0	0	0	0	0	0	0	0	0	0	0	0	0
1605	0	0	0	0	15.1722	14.7472	15.3314	0.777425	0	0	0	0	0	0	0	0	0	0	0	0
1605	0	0	0	0	0	0	0	0	26.7861	30.1942	31.033	3.4087	37.0028	55.3716	54.8398	12.0789	0	0	0	0
1605	0	0	0	0	0	0	0	0	0	0	0	0	0	0	0	0	0	0	0	0
1617	3.08452	0.633011	3.08244	0.0227834	0	0	0	0	0	0	0	0	0	0	0	0	0	0	0	0
1617	0	0	0	0	14.5613	14.9742	14.7226	0.691383	0	0	0	0	0	0	0	0	0	0	0	0
1617	0	0	0	0	0	0	0	0	26.4811	30.895	31.4673	3.24884	36.8813	57.7024	54.9962	9.08172	48.7542	0	89.966	0
1617	0	0	0	0	0	0	0	0	0	0	0	0	0	0	0	0	0	0	0	0
1629	3.59745	0.856852	3.58937	0.0308874	0	0	0	0	0	0	0	0	0	0	0	0	0	0	0	0
1629	0	0	0	0	14.3644	13.3643	14.5178	0.708393	0	0	0	0	0	0	0	0	0	0	0	0
1629	0	0	0	0	0	0	0	0	26.8961	32.3314	32.0079	3.41435	37.7228	45.9555	58.0191	9.45398	0	0	0	0
1629	0	0	0	0	0	0	0	0	0	0	0	0	0	0	0	0	0	0	0	0
1641	3.55152	0.833404	3.54847	0.0313273	0	0	0	0	0	0	0	0	0	0	0	0	0	0	0	0
1641	0	0	0	0	16.0909	17.4179	16.2595	0.855148	0	0	0	0	0	0	0	0	0	0	0	0
1641	0	0	0	0	0	0	0	0	27.4257	30.8717	32.3384	3.92944	38.4973	69.9472	58.9039	11.5423	0	0	0	0
1641	0	0	0	0	0	0	0	0	0	0	0	0	0	0	0	0	0	0	0	0
1653	3.58184	0.837884	3.58034	0.0297124	0	0	0	0	0	0	0	0	0	0	0	0	0	0	0	0
1653	0	0	0	0	14.8277	14.4332	14.9915	0.749662	0	0	0	0	0	0	0	0	0	0	0	0
1653	0	0	0	0	0	0	0	0	27.8088	33.9742	33.5384	3.35265	38.9986	63.7529	58.3569	8.20602	0	0	0	0
1653	0	0	0	0	0	0	0	0	0	0	0	0	0	0	0	0	0	0	0	0
1665	2.98561	0.589246	2.98581	0.0217206	0	0	0	0	0	0	0	0	0	0	0	0	0	0	0	0
1665	0	0	0	0	14.9127	15.61	15.1055	0.715606	0	0	0	0	0	0	0	0	0	0	0	0
1665	0	0	0	0	0	0	0	0	26.4483	30.2952	31.8387	3.89218	37.7288	62.0568	58.829	10.6296	0	0	0	0
1665	0	0	0	0	0	0	0	0	0	0	0	0	0	0	0	0	0	0	0	0
1677	3.23716	0.695399	3.23654	0.0258969	0	0	0	0	0	0	0	0	0	0	0	0	0	0	0	0
1677	0	0	0	0	13.2044	11.5722	13.348	0.601544	0	0	0	0	0	0	0	0	0	0	0	0
1677	0	0	0	0	0	0	0	0	26.3151	31.459	31.5904	3.11915	35.4355	42.3273	57.409	10.1557	0	0	0	0
1677	0	0	0	0	0	0	0	0	0	0	0	0	0	0	0	0	0	0	0	0
1689	3.00378	0.597871	3.00539	0.0198955	0	0	0	0	0	0	0	0	0	0	0	0	0	0	0	0
1689	0	0	0	0	13.0162	11.6648	13.1718	0.560511	0	0	0	0	0	0	0	0	0	0	0	0
1689	0	0	0	0	0	0	0	0	24.0178	26.2789	27.3802	2.49006	34.6313	45.8157	54.8666	7.398	0	0	0	0
1689	0	0	0	0	0	0	0	0	0	0	0	0	0	0	0	0	0	0	0	0
1701	2.87877	0.547524	2.87934	0.0181028	0	0	0	0	0	0	0	0	0	0	0	0	0	0	0	0
1701	0	0	0	0	13.0573	11.6293	13.1839	0.532315	0	0	0	0	0	0	0	0	0	0	0	0
1701	0	0	0	0	0	0	0	0	24.345	27.0882	28.0926	2.88753	33.7253	46.6731	49.0155	6.97126	39.0742	1.32702	96.7981	6.83126
1701	0	0	0	0	0	0	0	0	0	0	0	0	0	0	0	0	0	0	0	0
1713	3.47411	0.795197	3.47556	0.0291237	0	0	0	0	0	0	0	0	0	0	0	0	0	0	0	0
1713	0	0	0	0	13.2694	11.2912	13.443	0.567894	0	0	0	0	0	0	0	0	0	0	0	0
1713	0	0	0	0	0	0	0	0	25.0613	28.3862	28.6128	2.55452	35.6801	55.936	51.8889	9.36546	39.7194	78.2387	83.6844	0.67562
1713	0	0	0	0	0	0	0	0	0	0	0	0	0	0	0	0	0	0	0	0
1725	3.49481	0.816036	3.49891	0.0312654	0	0	0	0	0	0	0	0	0	0	0	0	0	0	0	0
1725	0	0	0	0	14.7122	14.5759	14.8993	0.720282	0	0	0	0	0	0	0	0	0	0	0	0
1725	0	0	0	0	0	0	0	0	25.3762	27.9228	28.8626	2.63455	35.007	54.3374	52.0591	6.63051	51.2652	72.9292	84.5379	2.72433
1725	0	0	0	0	0	0	0	0	0	0	0	0	0	0	0	0	0	0	0	0
1737	3.29663	0.715814	3.29119	0.0266361	0	0	0	0	0	0	0	0	0	0	0	0	0	0	0	0
1737	0	0	0	0	15.5836	16.5511	15.7628	0.839769	0	0	0	0	0	0	0	0	0	0	0	0
1737	0	0	0	0	0	0	0	0	27.0108	31.2063	32.4915	3.94075	36.2558	50.9749	53.608	10.3485	0	0	0	0
1737	0	0	0	0	0	0	0	0	0	0	0	0	0	0	0	0	0	0	0	0
1749	3.21944	0.682533	3.22023	0.0240006	0	0	0	0	0	0	0	0	0	0	0	0	0	0	0	0
1749	0	0	0	0	14.3114	13.9269	14.4764	0.699787	0	0	0	0	0	0	0	0	0	0	0	0
1749	0	0	0	0	0	0	0	0	27.333	32.8282	33.1811	3.73122	36.9805	65.7724	58.3491	10.2126	0	0	0	0
1749	0	0	0	0	0	0	0	0	0	0	0	0	0	0	0	0	0	0	0	0
1761	3.55208	0.841077	3.55059	0.0363268	0	0	0	0	0	0	0	0	0	0	0	0	0	0	0	0
1761	0	0	0	0	14.7084	14.1736	14.8716	0.71248	0	0	0	0	0	0	0	0	0	0	0	0
1761	0	0	0	0	0	0	0	0	26.8213	31.2607	31.5519	3.33694	36.2095	52.9926	60.1183	8.28492	0	0	0	0
1761	0	0	0	0	0	0	0	0	0	0	0	0	0	0	0	0	0	0	0	0
1773	2.94049	0.575437	2.93764	0.0220644	0	0	0	0	0	0	0	0	0	0	0	0	0	0	0	0
1773	0	0	0	0	13.9246	13.7083	14.1128	0.73143	0	0	0	0	0	0	0	0	0	0	0	0
1773	0	0	0	0	0	0	0	0	25.5346	28.761	30.3133	2.94325	35.7516	47.3611	55.2633	8.49593	0	0	0	0
1773	0	0	0	0	0	0	0	0	0	0	0	0	0	0	0	0	0	0	0	0
1785	3.12695	0.648292	3.12825	0.0258952	0	0	0	0	0	0	0	0	0	0	0	0	0	0	0	0
1785	0	0	0	0	13.1524	11.6478	13.2839	0.614796	0	0	0	0	0	0	0	0	0	0	0	0
1785	0	0	0	0	0	0	0	0	25.381	29.3986	29.9703	3.24221	36.0192	49.9214	54.3292	7.56063	0	0	0	0
1785	0	0	0	0	0	0	0	0	0	0	0	0	0	0	0	0	0	0	0	0
1797	3.64197	0.875527	3.63563	0.0319639	0	0	0	0	0	0	0	0	0	0	0	0	0	0	0	0
1797	0	0	0	0	14.5478	13.7737	14.7156	0.801556	0	0	0	0	0	0	0	0	0	0	0	0
1797	0	0	0	0	0	0	0	0	25.8331	28.6774	29.5731	2.9769	36.2011	57.9174	55.5953	10.096	0	0	0	0
1797	0	0	0	0	0	0	0	0	0	0	0	0	0	0	0	0	0	0	0	0
1809	2.93007	0.569023	2.9316	0.0220105	0	0	0	0	0	0	0	0	0	0	0	0	0	0	0	0
1809	0	0	0	0	14.2484	14.3608	14.4003	0.665658	0	0	0	0	0	0	0	0	0	0	0	0
1809	0	0	0	0	0	0	0	0	25.4672	28.3423	30.1633	3.32046	35.3878	47.279	52.2012	8.61231	0	0	0	0
1809	0	0	0	0	0	0	0	0	0	0	0	0	0	0	0	0	0	0	0	0
1821	3.33906	0.733482	3.33702	0.0279361	0	0	0	0	0	0	0	0	0	0	0	0	0	0	0	0
1821	0	0	0	0	13.5993	12.3018	13.771	0.67408	0	0	0	0	0	0	0	0	0	0	0	0
1821	0	0	0	0	0	0	0	0	26.2039	30.6144	31.0567	3.28287	35.9365	53.6018	54.7915	9.05969	39.2363	6.63023	83.8542	3.32029
1821	0	0	0	0	0	0	0	0	0	0	0	0	0	0	0	0	0	0	0	0
1833	3.52401	0.81993	3.51554	0.0320697	0	0	0	0	0	0	0	0	0	0	0	0	0	0	0	0
1833	0	0	0	0	15.1506	15.0762	15.3226	0.805794	0	0	0	0	0	0	0	0	0	0	0	0
1833	0	0	0	0	0	0	0	0	26.2815	29.8017	30.3862	3.36923	36.9034	52.382	56.9284	9.90516	61.4863	0	89.2951	0
1833	0	0	0	0	0	0	0	0	0	0	0	0	0	0	0	0	0	0	0	0
1845	3.05262	0.619258	3.05205	0.0244042	0	0	0	0	0	0	0	0	0	0	0	0	0	0	0	0
1845	0	0	0	0	13.8986	13.566	14.0747	0.675955	0	0	0	0	0	0	0	0	0	0	0	0
1845	0	0	0	0	0	0	0	0	26.1267	30.6251	31.1856	3.34099	36.1687	57.7729	53.8256	8.79613	0	0	0	0
1845	0	0	0	0	0	0	0	0	0	0	0	0	0	0	0	0	0	0	0	0
1857	3.09884	0.637419	3.09756	0.0217866	0	0	0	0	0	0	0	0	0	0	0	0	0	0	0	0
1857	0	0	0	0	12.9581	11.4819	13.1011	0.620618	0	0	0	0	0	0	0	0	0	0	0	0
1857	0	0	0	0	0	0	0	0	24.938	28.1452	29.1758	2.7495	35.8947	67.1088	54.9539	8.63254	0	0	0	0
1857	0	0	0	0	0	0	0	0	0	0	0	0	0	0	0	0	0	0	0	0
1869	3.42257	0.774577	3.42309	0.0298274	0	0	0	0	0	0	0	0	0	0	0	0	0	0	0	0
1869	0	0	0	0	14.0566	12.9246	14.2512	0.632307	0	0	0	0	0	0	0	0	0	0	0	0
1869	0	0	0	0	0	0	0	0	25.1576	27.6872	28.7686	3.13234	35.192	44.9223	53.5868	8.83492	0	0	0	0
1869	0	0	0	0	0	0	0	0	0	0	0	0	0	0	0	0	0	0	0	0
1881	3.2298	0.687278	3.22615	0.0236665	0	0	0	0	0	0	0	0	0	0	0	0	0	0	0	0
1881	0	0	0	0	14.9358	15.235	15.1008	0.784475	0	0	0	0	0	0	0	0	0	0	0	0
1881	0	0	0	0	0	0	0	0	26.3094	29.8561	31.0187	3.40605	35.1432	46.2652	52.4846	9.40581	0	0	0	0
1881	0	0	0	0	0	0	0	0	0	0	0	0	0	0	0	0	0	0	0	0
1893	3.46908	0.795959	3.46841	0.0312731	0	0	0	0	0	0	0	0	0	0	0	0	0	0	0	0
1893	0	0	0	0	14.7428	14.37	14.876	0.701718	0	0	0	0	0	0	0	0	0	0	0	0
1893	0	0	0	0	0	0	0	0	27.3172	32.5179	32.6593	3.65352	38.2238	62.388	57.3781	10.7266	38.8118	0	86.3285	0
1893	0	0	0	0	0	0	0	0	0	0	0	0	0	0	0	0	0	0	0	0
1905	3.03666	0.611654	3.03468	0.0242388	0	0	0	0	0	0	0	0	0	0	0	0	0	0	0	0
1905	0	0	0	0	14.269	14.2908	14.4278	0.720957	0	0	0	0	0	0	0	0	0	0	0	0
1905	0	0	0	0	0	0	0	0	26.1311	29.4601	30.9417	3.24375	37.0931	48.7328	57.2878	9.03798	0	0	0	0
1905	0	0	0	0	0	0	0	0	0	0	0	0	0	0	0	0	0	0	0	0
1917	2.62759	0.459211	2.62277	0.017713	0	0	0	0	0	0	0	0	0	0	0	0	0	0	0	0
1917	0	0	0	0	12.2583	10.6872	12.3893	0.545955	0	0	0	0	0	0	0	0	0	0	0	0
1917	0	0	0	0	0	0	0	0	24.4343	27.3569	29.0332	3.11385	34.7111	59.3481	52.8703	9.20217	0	0	0	0
1917	0	0	0	0	0	0	0	0	0	0	0	0	0	0	0	0	0	0	0	0
1929	3.20019	0.67338	3.19922	0.0241905	0	0	0	0	0	0	0	0	0	0	0	0	0	0	0	0
1929	0	0	0	0	12.3971	10.0583	12.5341	0.542417	0	0	0	0	0	0	0	0	0	0	0	0
1929	0	0	0	0	0	0	0	0	23.9231	26.6278	27.0217	2.65717	34.4797	42.3138	52.7189	10.6076	0	0	0	0
1929	0	0	0	0	0	0	0	0	0	0	0	0	0	0	0	0	0	0	0	0
1941	3.26436	0.700428	3.26638	0.0252566	0	0	0	0	0	0	0	0	0	0	0	0	0	0	0	0
1941	0	0	0	0	13.599	12.3596	13.743	0.608059	0	0	0	0	0	0	0	0	0	0	0	0
1941	0	0	0	0	0	0	0	0	23.884	25.2035	26.7746	2.44045	33.4759	42.3041	48.9847	7.20441	52.195	15.3201	88.0333	11.8026
1941	0	0	0	0	0	0	0	0	0	0	0	0	0	0	0	0	0	0	0	0
1953	3.15862	0.664711	3.15846	0.0315464	0	0	0	0	0	0	0	0	0	0	0	0	0	0	0	0
1953	0	0	0	0	14.9326	14.8528	15.0974	0.743238	0	0	0	0	0	0	0	0	0	0	0	0
1953	0	0	0	0	0	0	0	0	26.0742	28.4076	30.6755	3.94061	34.9595	50.9246	50.2191	9.18721	0	0	0	0
1953	0	0	0	0	0	0	0	0	0	0	0	0	0	0	0	0	0	0	0	0
1965	3.33009	0.739041	3.33314	0.0298625	0	0	0	0	0	0	0	0	0	0	0	0	0	0	0	0
1965	0	0	0	0	13.6834	12.6539	13.8347	0.791333	0	0	0	0	0	0	0	0	0	0	0	0
1965	0	0	0	0	0	0	0	0	26.4675	30.4398	31.4816	3.3766	36.4958	60.4897	55.6311	11.9493	0	0	0	0
1965	0	0	0	0	0	0	0	0	0	0	0	0	0	0	0	0	0	0	0	0
1977	3.54844	0.836521	3.54545	0.0328969	0	0	0	0	0	0	0	0	0	0	0	0	0	0	0	0
1977	0	0	0	0	14.9177	14.8322	15.0724	0.823546	0	0	0	0	0	0	0	0	0	0	0	0
1977	0	0	0	0	0	0	0	0	26.0992	30.1338	30.1461	3.53009	36.9707	50.9302	57.3792	10.4276	0	0	0	0
1977	0	0	0	0	0	0	0	0	0	0	0	0	0	0	0	0	0	0	0	0
1989	3.55478	0.829533	3.55693	0.0290016	0	0	0	0	0	0	0	0	0	0	0	0	0	0	0	0
1989	0	0	0	0	15.2948	15.671	15.4358	0.831685	0	0	0	0	0	0	0	0	0	0	0	0
1989	0	0	0	0	0	0	0	0	27.1316	32.4321	32.0695	3.44986	37.2161	60.6396	55.0749	9.00834	0	0	0	0
1989	0	0	0	0	0	0	0	0	0	0	0	0	0	0	0	0	0	0	0	0
2001	3.3391	0.740182	3.33234	0.0275866	0	0	0	0	0	0	0	0	0	0	0	0	0	0	0	0
2001	0	0	0	0	14.8662	14.943	14.9895	0.703144	0	0	0	0	0	0	0	0	0	0	0	0
2001	0	0	0	0	0	0	0	0	27.0778	32.5813	32.4344	3.51892	37.4507	57.4604	58.1146	11.3369	0	0	0	0
2001	0	0	0	0	0	0	0	0	0	0	0	0	0	0	0	0	0	0	0	0
2013	2.79224	0.512131	2.78951	0.0170905	0	0	0	0	0	0	0	0	0	0	0	0	0	0	0	0
2013	0	0	0	0	13.3169	12.6845	13.4326	0.590915	0	0	0	0	0	0	0	0	0	0	0	0
2013	0	0	0	0	0	0	0	0	25.3995	28.7652	30.3642	3.02319	36.5956	85.1516	56.3976	10.7522	43.2206	0	89.6197	0
2013	0	0	0	0	0	0	0	0	0	0	0	0	0	0	0	0	0	0	0	0
2025	3.50872	0.816281	3.50842	0.0328679	0	0	0	0	0	0	0	0	0	0	0	0	0	0	0	0
2025	0	0	0	0	13.8903	12.3717	14.0353	0.630017	0	0	0	0	0	0	0	0	0	0	0	0
2025	0	0	0	0	0	0	0	0	26.0634	29.7186	30.3096	3.33633	36.4258	66.3427	56.2716	10.3115	0	0	0	0
2025	0	0	0	0	0	0	0	0	0	0	0	0	0	0	0	0	0	0	0	0
2037	3.01904	0.600702	3.01278	0.0200368	0	0	0	0	0	0	0	0	0	0	0	0	0	0	0	0
2037	0	0	0	0	13.8262	13.3287	13.9409	0.69348	0	0	0	0	0	0	0	0	0	0	0	0
2037	0	0	0	0	0	0	0	0	24.8779	27.3598	28.7023	2.59475	34.96	52.4076	53.2181	6.82373	0	0	0	0
2037	0	0	0	0	0	0	0	0	0	0	0	0	0	0	0	0	0	0	0	0
2049	3.33276	0.734097	3.33238	0.0277017	0	0	0	0	0	0	0	0	0	0	0	0	0	0	0	0
2049	0	0	0	0	13.3602	11.9779	13.5014	0.564652	0	0	0	0	0	0	0	0	0	0	0	0
2049	0	0	0	0	0	0	0	0	25.4679	29.0358	29.6323	3.1024	35.1851	46.7676	52.0891	6.77707	50.9217	28.0724	84.2289	0.00054115
2049	0	0	0	0	0	0	0	0	0	0	0	0	0	0	0	0	0	0	0	0
2061	3.16815	0.668814	3.16986	0.0275803	0	0	0	0	0	0	0	0	0	0	0	0	0	0	0	0
2061	0	0	0	0	13.6117	12.6987	13.7728	0.60609	0	0	0	0	0	0	0	0	0	0	0	0
2061	0	0	0	0	0	0	0	0	24.3826	27.2386	28.0068	2.43958	34.9159	57.2571	52.3647	7.78236	0	0	0	0
2061	0	0	0	0	0	0	0	0	0	0	0	0	0	0	0	0	0	0	0	0
2073	3.4289	0.783262	3.42673	0.0282184	0	0	0	0	0	0	0	0	0	0	0	0	0	0	0	0
2073	0	0	0	0	15.0694	14.9245	15.2346	0.856626	0	0	0	0	0	0	0	0	0	0	0	0
2073	0	0	0	0	0	0	0	0	26.4601	29.9933	30.9993	3.57896	35.5367	44.5813	52.6832	9.20989	0	0	0	0
2073	0	0	0	0	0	0	0	0	0	0	0	0	0	0	0	0	0	0	0	0
2085	3.20929	0.679627	3.20479	0.0244523	0	0	0	0	0	0	0	0	0	0	0	0	0	0	0	0
2085	0	0	0	0	14.7957	15.3138	14.956	0.735314	0	0	0	0	0	0	0	0	0	0	0	0
2085	0	0	0	0	0	0	0	0	27.0979	31.0215	32.3978	4.02453	36.486	50.9823	56.1628	9.98465	43.9885	0	86.1741	0
2085	0	0	0	0	0	0	0	0	0	0	0	0	0	0	0	0	0	0	0	0
2097	3.41357	0.767571	3.40593	0.0319737	0	0	0	0	0	0	0	0	0	0	0	0	0	0	0	0
2097	0	0	0	0	14.7519	14.5147	14.904	0.736021	0	0	0	0	0	0	0	0	0	0	0	0
2097	0	0	0	0	0	0	0	0	27.3239	32.7674	32.7405	3.94387	38.1673	57.1952	59.1484	13.7893	73.3022	0	96.5175	0
2097	0	0	0	0	0	0	0	0	0	0	0	0	0	0	0	0	0	0	0	0
2109	3.51763	0.815388	3.51289	0.0310774	0	0	0	0	0	0	0	0	0	0	0	0	0	0	0	0
2109	0	0	0	0	15.7823	16.4454	15.9187	0.958602	0	0	0	0	0	0	0	0	0	0	0	0
2109	0	0	0	0	0	0	0	0	27.58	32.1068	33.0476	3.99013	39.6556	67.3813	61.0822	14.6041	0	0	0	0
2109	0	0	0	0	0	0	0	0	0	0	0	0	0	0	0	0	0	0	0	0
2121	3.5925	0.851168	3.59016	0.0337558	0	0	0	0	0	0	0	0	0	0	0	0	0	0	0	0
2121	0	0	0	0	16.6818	18.5732	16.8865	0.987382	0	0	0	0	0	0	0	0	0	0	0	0
2121	0	0	0	0	0	0	0	0	29.3138	34.9469	35.7467	5.72218	40.9757	73.9707	61.8192	13.9789	0	0	0	0
2121	0	0	0	0	0	0	0	0	0	0	0	0	0	0	0	0	0	0	0	0
2133	3.43475	0.772347	3.43094	0.0283269	0	0	0	0	0	0	0	0	0	0	0	0	0	0	0	0
2133	0	0	0	0	14.5807	14.4331	14.7417	0.759694	0	0	0	0	0	0	0	0	0	0	0	0
2133	0	0	0	0	0	0	0	0	27.8653	35.3406	34.2022	3.81297	38.9418	64.2011	62.3891	7.66543	0	0	0	0
2133	0	0	0	0	0	0	0	0	0	0	0	0	0	0	0	0	0	0	0	0
2145	3.34695	0.736816	3.33948	0.0268964	0	0	0	0	0	0	0	0	0	0	0	0	0	0	0	0
2145	0	0	0	0	15.6832	16.4502	15.8448	0.827773	0	0	0	0	0	0	0	0	0	0	0	0
2145	0	0	0	0	0	0	0	0	27.2744	30.9887	32.6984	4.3675	38.9803	56.9779	61.4932	10.9032	0	0	0	0
2145	0	0	0	0	0	0	0	0	0	0	0	0	0	0	0	0	0	0	0	0
2157	3.16612	0.660969	3.16386	0.0248523	0	0	0	0	0	0	0	0	0	0	0	0	0	0	0	0
2157	0	0	0	0	14.2765	13.8572	14.4261	0.693676	0	0	0	0	0	0	0	0	0	0	0	0
2157	0	0	0	0	0	0	0	0	27.3072	32.1885	33.1102	3.89082	38.0288	61.0361	58.9609	11.7212	0	0	0	0
2157	0	0	0	0	0	0	0	0	0	0	0	0	0	0	0	0	0	0	0	0
2169	3.13394	0.6546	3.13472	0.0278853	0	0	0	0	0	0	0	0	0	0	0	0	0	0	0	0
2169	0	0	0	0	13.7832	12.8997	13.9512	0.668336	0	0	0	0	0	0	0	0	0	0	0	0
2169	0	0	0	0	0	0	0	0	26.0465	30.6123	30.7023	3.42208	36.392	58.8429	58.4473	10.0971	0	0	0	0
2169	0	0	0	0	0	0	0	0	0	0	0	0	0	0	0	0	0	0	0	0
2181	2.94543	0.574413	2.94633	0.0189827	0	0	0	0	0	0	0	0	0	0	0	0	0	0	0	0
2181	0	0	0	0	13.9495	13.4749	14.1396	0.748441	0	0	0	0	0	0	0	0	0	0	0	0
2181	0	0	0	0	0	0	0	0	25.6048	28.8686	30.201	3.8771	35.678	57.7879	55.0687	9.6062	40.3855	1.90289	93.6313	10.4805
2181	0	0	0	0	0	0	0	0	0	0	0	0	0	0	0	0	0	0	0	0
2193	3.02482	0.61167	3.02485	0.0230994	0	0	0	0	0	0	0	0	0	0	0	0	0	0	0	0
2193	0	0	0	0	13.3042	11.9751	13.4533	0.561621	0	0	0	0	0	0	0	0	0	0	0	0
2193	0	0	0	0	0	0	0	0	25.6109	29.2298	30.2896	3.85027	36.6059	65.1645	54.5367	13.8947	0	0	0	0
2193	0	0	0	0	0	0	0	0	0	0	0	0	0	0	0	0	0	0	0	0
2205	3.52694	0.814962	3.52324	0.0306739	0	0	0	0	0	0	0	0	0	0	0	0	0	0	0	0
2205	0	0	0	0	14.4679	13.622	14.6238	0.763716	0	0	0	0	0	0	0	0	0	0	0	0
2205	0	0	0	0	0	0	0	0	26.0568	29.1834	30.0659	2.9925	36.6546	55.4856	55.9574	10.6059	42.0582	46.9008	94.4691	2.57291
2205	0	0	0	0	0	0	0	0	0	0	0	0	0	0	0	0	0	0	0	0
2217	3.10428	0.640127	3.10512	0.0238853	0	0	0	0	0	0	0	0	0	0	0	0	0	0	0	0
2217	0	0	0	0	13.9207	13.389	14.0567	0.647266	0	0	0	0	0	0	0	0	0	0	0	0
2217	0	0	0	0	0	0	0	0	25.5254	29.1134	29.798	3.04889	35.1327	46.2809	53.3408	7.82595	0	0	0	0
2217	0	0	0	0	0	0	0	0	0	0	0	0	0	0	0	0	0	0	0	0
2229	2.85286	0.541671	2.85512	0.0208567	0	0	0	0	0	0	0	0	0	0	0	0	0	0	0	0
2229	0	0	0	0	13.6411	12.7038	13.8066	0.655085	0	0	0	0	0	0	0	0	0	0	0	0
2229	0	0	0	0	0	0	0	0	25.3983	27.885	30.2844	3.84777	34.4066	47.3549	52.9433	10.3852	60.1232	56.4406	83.0026	3.61368
2229	0	0	0	0	0	0	0	0	0	0	0	0	0	0	0	0	0	0	0	0
2241	3.11486	0.647178	3.11106	0.0281218	0	0	0	0	0	0	0	0	0	0	0	0	0	0	0	0
2241	0	0	0	0	12.7701	10.9276	12.9138	0.585014	0	0	0	0	0	0	0	0	0	0	0	0
2241	0	0	0	0	0	0	0	0	25.0066	27.7685	29.1812	3.03467	34.9833	42.3694	53.6515	9.34751	0	0	0	0
2241	0	0	0	0	0	0	0	0	0	0	0	0	0	0	0	0	0	0	0	0
2253	3.07013	0.623389	3.06822	0.0236812	0	0	0	0	0	0	0	0	0	0	0	0	0	0	0	0
2253	0	0	0	0	13.405	12.4112	13.5767	0.680624	0	0	0	0	0	0	0	0	0	0	0	0
2253	0	0	0	0	0	0	0	0	24.2878	25.7771	27.5923	2.78573	34.1928	48.5126	52.1176	8.60448	50.5145	0	92.6966	0
2253	0	0	0	0	0	0	0	0	0	0	0	0	0	0	0	0	0	0	0	0
2265	3.36386	0.74736	3.36066	0.0294293	0	0	0	0	0	0	0	0	0	0	0	0	0	0	0	0
2265	0	0	0	0	14.7618	14.5354	14.8924	0.750176	0	0	0	0	0	0	0	0	0	0	0	0
2265	0	0	0	0	0	0	0	0	26.2711	29.3007	30.6768	3.97237	36.057	49.474	51.6141	10.0202	52.4259	11.5315	84.6748	9.10088
2265	0	0	0	0	0	0	0	0	0	0	0	0	0	0	0	0	0	0	0	0
2277	3.6005	0.849572	3.59834	0.0317117	0	0	0	0	0	0	0	0	0	0	0	0	0	0	0	0
2277	0	0	0	0	14.873	14.6027	15.0272	0.788156	0	0	0	0	0	0	0	0	0	0	0	0
2277	0	0	0	0	0	0	0	0	27.0941	32.1239	31.9239	3.27242	37.3239	61.6614	56.6371	10.3024	0	0	0	0
2277	0	0	0	0	0	0	0	0	0	0	0	0	0	0	0	0	0	0	0	0
2289	3.48444	0.802441	3.48199	0.0286398	0	0	0	0	0	0	0	0	0	0	0	0	0	0	0	0
2289	0	0	0	0	15.7024	16.4436	15.8985	0.844885	0	0	0	0	0	0	0	0	0	0	0	0
2289	0	0	0	0	0	0	0	0	27.4135	32.8487	32.5701	3.66132	38.3214	66.4359	58.2991	8.88334	0	0	0	0
2289	0	0	0	0	0	0	0	0	0	0	0	0	0	0	0	0	0	0	0	0
2301	3.14817	0.651205	3.14223	0.0211396	0	0	0	0	0	0	0	0	0	0	0	0	0	0	0	0
2301	0	0	0	0	15.1741	15.7668	15.3572	0.752276	0	0	0	0	0	0	0	0	0	0	0	0
2301	0	0	0	0	0	0	0	0	27.634	32.6309	33.967	4.58846	37.808	46.7735	58.7686	10.0807	0	0	0	0
2301	0	0	0	0	0	0	0	0	0	0	0	0	0	0	0	0	0	0	0	0
2313	3.2065	0.683729	3.20636	0.0263988	0	0	0	0	0	0	0	0	0	0	0	0	0	0	0	0
2313	0	0	0	0	13.2284	11.734	13.3708	0.538083	0	0	0	0	0	0	0	0	0	0	0	0
2313	0	0	0	0	0	0	0	0	26.2498	30.9622	31.4224	2.96972	37.6555	76.8323	59.2797	11.795	0	0	0	0
2313	0	0	0	0	0	0	0	0	0	0	0	0	0	0	0	0	0	0	0	0
2325	3.61297	0.859718	3.60832	0.0335472	0	0	0	0	0	0	0	0	0	0	0	0	0	0	0	0
2325	0	0	0	0	14.7501	14.2499	14.9176	0.772245	0	0	0	0	0	0	0	0	0	0	0	0
2325	0	0	0	0	0	0	0	0	25.899	29.2686	29.6836	2.72105	36.6191	66.553	58.1124	12.4416	0	0	0	0
2325	0	0	0	0	0	0	0	0	0	0	0	0	0	0	0	0	0	0	0	0
2337	3.02541	0.614381	3.02226	0.0247646	0	0	0	0	0	0	0	0	0	0	0	0	0	0	0	0
2337	0	0	0	0	14.6101	15.0045	14.7611	0.740955	0	0	0	0	0	0	0	0	0	0	0	0
2337	0	0	0	0	0	0	0	0	26.1166	29.5117	31.0977	3.4854	35.3095	56.6975	52.9109	7.40887	0	0	0	0
2337	0	0	0	0	0	0	0	0	0	0	0	0	0	0	0	0	0	0	0	0
2349	3.19122	0.670586	3.19345	0.0243561	0	0	0	0	0	0	0	0	0	0	0	0	0	0	0	0
2349	0	0	0	0	13.4265	12.2661	13.568	0.659995	0	0	0	0	0	0	0	0	0	0	0	0
2349	0	0	0	0	0	0	0	0	26.1804	30.6404	31.171	3.42475	36.3679	59.7525	55.7926	8.65368	55.3614	0	90.8959	0
2349	0	0	0	0	0	0	0	0	0	0	0	0	0	0	0	0	0	0	0	0
2361	3.11933	0.638608	3.11622	0.0229143	0	0	0	0	0	0	0	0	0	0	0	0	0	0	0	0
2361	0	0	0	0	13.4153	12.1929	13.576	0.589119	0	0	0	0	0	0	0	0	0	0	0	0
2361	0	0	0	0	0	0	0	0	24.6417	27.8752	28.3623	2.79829	35.9693	57.7497	54.9119	7.1079	37.7196	0	88.6559	0
2361	0	0	0	0	0	0	0	0	0	0	0	0	0	0	0	0	0	0	0	0
2373	3.5717	0.840391	3.57011	0.0307819	0	0	0	0	0	0	0	0	0	0	0	0	0	0	0	0
2373	0	0	0	0	14.1234	12.9787	14.2614	0.641682	0	0	0	0	0	0	0	0	0	0	0	0
2373	0	0	0	0	0	0	0	0	25.73	29.5186	29.4602	2.80244	35.8695	56.308	52.4501	7.97042	0	0	0	0
2373	0	0	0	0	0	0	0	0	0	0	0	0	0	0	0	0	0	0	0	0
2385	3.40464	0.759506	3.40075	0.0271977	0	0	0	0	0	0	0	0	0	0	0	0	0	0	0	0
2385	0	0	0	0	14.9492	15.073	15.1242	0.757429	0	0	0	0	0	0	0	0	0	0	0	0
2385	0	0	0	0	0	0	0	0	26.1381	29.0067	30.3493	2.90179	35.7318	56.2643	53.7297	9.86497	42.8735	0	86.4658	0
2385	0	0	0	0	0	0	0	0	0	0	0	0	0	0	0	0	0	0	0	0
2397	3.33185	0.735929	3.33119	0.0298251	0	0	0	0	0	0	0	0	0	0	0	0	0	0	0	0
2397	0	0	0	0	15.3734	15.5222	15.5023	0.754492	0	0	0	0	0	0	0	0	0	0	0	0
2397	0	0	0	0	0	0	0	0	27.3824	32.6682	33.01	4.10293	36.7918	52.8048	55.813	7.84897	0	0	0	0
2397	0	0	0	0	0	0	0	0	0	0	0	0	0	0	0	0	0	0	0	0
