# Supplementary material for: IBSEM: An Individual-Based Atlantic Salmon Population Model
Source: PLoS One. 2015 Sep 18;10(9):e0138444. doi: 10.1371/journal.pone.0138444 (PMC4575158; doi:10.1371/journal.pone.0138444)
Supplement: S1 Minimal dataset — (ZIP) [file pone.0138444.s003.zip › temp/scenario 1/wild - 2/runFiles/results/heritabilitySea.txt]

month	f0s0_F_Average	f0s0_F_stDev	f0s0_G_Average	f0s0_G_stDev	f0s1_F_Average	f0s1_F_stDev	f0s1_G_Average	f0s1_G_stDev	f0s2_F_Average	f0s2_F_stDev	f0s2_G_Average	f0s2_G_stDev	f0s3_F_Average	f0s3_F_stDev	f0s3_G_Average	f0s3_G_stDev	f0s4_F_Average	f0s4_F_stDev	f0s4_G_Average	f0s4_G_stDev	f1s0_F_Average	f1s0_F_stDev	f1s0_G_Average	f1s0_G_stDev	f1s1_F_Average	f1s1_F_stDev	f1s1_G_Average	f1s1_G_stDev	f1s2_F_Average	f1s2_F_stDev	f1s2_G_Average	f1s2_G_stDev	f1s3_F_Average	f1s3_F_stDev	f1s3_G_Average	f1s3_G_stDev	f1s4_F_Average	f1s4_F_stDev	f1s4_G_Average	f1s4_G_stDev	f2s0_F_Average	f2s0_F_stDev	f2s0_G_Average	f2s0_G_stDev	f2s1_F_Average	f2s1_F_stDev	f2s1_G_Average	f2s1_G_stDev	f2s2_F_Average
21	0	0	0	0	2200.14	31262.6	2289.12	20962.8	7667.9	3.86592e+006	7543.95	1.94048e+006	10427.8	5.21488e+006	11096.3	1.63596e+006	13807.1	1.05808e+007	14501	3.85558e+006	469.667	4265.96	457.193	1088.82	0	0	0	0	0	0	0	0	0	0	0	0	0	0	0	0	562.859	6967.2	554.815	2613.68	0	0	0	0	0
33	0	0	0	0	0	0	0	0	5180.43	1242.58	5389.21	56776	12408.8	1.6372e+007	14379.4	5.19947e+006	0	0	0	0	419.544	3176.8	390.633	305.565	2262.63	204993	2183.74	11878.8	0	0	0	0	0	0	0	0	0	0	0	0	508.024	6017.71	502.112	1133.07	2529.7	257735	2474.42	24920.3	0
45	0	0	0	0	0	0	0	0	0	0	0	0	0	0	0	0	0	0	0	0	591.155	7294.47	551.619	707.657	2411.43	171517	2285.97	10032.7	5446.42	1.9681e+006	5373.92	54579	0	0	0	0	0	0	0	0	684.711	9780.25	720	969.181	2702	251007	2651.17	14859.9	6110.39
57	0	0	0	0	0	0	0	0	0	0	0	0	0	0	0	0	0	0	0	0	453.196	3877.75	425.939	413.854	2682.38	278410	2535.19	12461.2	5319.47	1.95162e+006	5120.26	56325.9	8243.02	5.81915e+006	9898.4	247171	0	0	0	0	533.581	5713.74	564.346	658.631	2991.23	363637	3003.17	13268.6	6049.35
69	0	0	0	0	0	0	0	0	0	0	0	0	0	0	0	0	0	0	0	0	482.075	4041.57	445.442	524.417	2549.02	202547	2451.3	14225.8	6169.63	1.84361e+006	5870.57	67136	9987.94	4.37842e+006	10062.9	616605	20357.3	0	17464.3	0	573.869	6715.23	599.919	694.992	2767.08	292861	2882.16	13659.1	6791.65
81	0	0	0	0	0	0	0	0	0	0	0	0	0	0	0	0	0	0	0	0	435.259	3981.35	403.358	440.195	2438.15	220377	2367.72	10691.5	5574.05	1.64106e+006	5582.16	98648.2	10963.9	5.58828e+006	11117.4	897957	0	0	0	0	506.282	5574.64	530.59	655.891	2776.82	337745	2831.7	15327.5	6521.41
93	0	0	0	0	0	0	0	0	0	0	0	0	0	0	0	0	0	0	0	0	508.874	5138.53	478.739	550.781	2336.65	186224	2217.58	9250.99	5538.93	1.35735e+006	5525.81	37809.3	10216.1	340912	10632.7	190400	18257.8	0	16883.8	0	601.498	7403.56	623.99	861.776	2572.5	278834	2622.18	13265	6351.22
105	0	0	0	0	0	0	0	0	0	0	0	0	0	0	0	0	0	0	0	0	454.035	3977.09	421.91	415.189	2471.81	242744	2361.9	10768.6	5440.98	1.37588e+006	5038.22	49404.5	8677.16	3.13937e+006	10208.7	56990.9	0	0	0	0	544.253	6556.87	558.097	774.569	2731.27	249583	2770.37	12516.6	5713.46
117	0	0	0	0	0	0	0	0	0	0	0	0	0	0	0	0	0	0	0	0	530.362	5485.23	493.753	670.572	2833.22	250667	2655.46	10572.8	6057.04	1.47522e+006	5870.35	73820.9	12258.5	2.13064e+007	10711.1	272236	12822.1	0	18450.9	0	617.008	7374.75	637.524	952.151	3170.61	363821	3132.15	19340.2	6570.47
129	0	0	0	0	0	0	0	0	0	0	0	0	0	0	0	0	0	0	0	0	452.669	3986.06	418.993	429.968	2597.93	213763	2525.59	10641.5	6308.32	2.08925e+006	5976.6	45540.2	12885.3	6.28658e+006	11570.2	338045	0	0	0	0	532.183	6783.22	554.405	746.656	2908.55	321505	2952.22	15561.3	7155.44
141	0	0	0	0	0	0	0	0	0	0	0	0	0	0	0	0	0	0	0	0	546.499	5513.14	499.106	538.809	2568.72	225258	2450.85	11822.5	6477.42	1.98374e+006	6054.19	69579.6	12465.3	6.23713e+006	11892.5	260240	0	0	0	0	642.033	8457.6	660.931	934.382	2846.76	302025	2891.87	15712	6621.56
153	0	0	0	0	0	0	0	0	0	0	0	0	0	0	0	0	0	0	0	0	480.564	4891.43	449.333	532.932	2986.46	288254	2773.81	11502.9	6081.49	2.35351e+006	5884.97	61289.8	12724.3	1.5552e+007	11969.5	314179	0	0	0	0	555.343	6905.48	576.304	746.592	3227.58	405772	3291.79	16994.3	6499.7
165	0	0	0	0	0	0	0	0	0	0	0	0	0	0	0	0	0	0	0	0	505.091	4530.64	471.185	486.989	2578.59	218963	2427.43	13487.4	6598.5	1.92748e+006	6244.11	55180.1	11720.5	5.75204e+006	11069	245610	0	0	0	0	593.212	8224.7	619.383	949.032	2726.46	288748	2813.58	11782.2	7024.66
177	0	0	0	0	0	0	0	0	0	0	0	0	0	0	0	0	0	0	0	0	430.536	3423.09	397.54	392.95	2532.37	236001	2378.13	9446.53	5822.03	1.92103e+006	5487.37	84032.2	12631.8	1.00231e+007	11625	189406	0	0	0	0	518.294	5620.11	543.786	613.591	2768.91	248464	2818.94	15519.6	5963.51
189	0	0	0	0	0	0	0	0	0	0	0	0	0	0	0	0	0	0	0	0	638.88	7746.9	587.299	824.751	2573.08	241650	2420.33	9699.36	6073.84	1.70552e+006	5851.21	74799	11658.7	1.06981e+007	10656.1	276579	0	0	0	0	728.76	10063.4	749.712	1296.46	2824.28	263370	2885.54	12873	6616.01
201	0	0	0	0	0	0	0	0	0	0	0	0	0	0	0	0	0	0	0	0	502.633	4415.56	461.622	481.209	3604.22	434900	3391.75	22188.5	6604.81	2.25898e+006	6204.88	56191.2	12030.7	4.79618e+006	12135.6	475113	0	0	0	0	594.63	7182.09	604.523	739.183	3891.82	563050	3910.6	29565.9	7005.01
213	0	0	0	0	0	0	0	0	0	0	0	0	0	0	0	0	0	0	0	0	442.317	3647.87	399.627	316.235	2307.2	220566	2176.6	6545.86	7370.2	2.40381e+006	6966.86	83040.6	12013.3	1.07242e+007	11393.2	199150	0	0	0	0	511.499	5438.15	520.439	611.846	2640.99	301845	2593.37	11908.9	7871.18
225	0	0	0	0	0	0	0	0	0	0	0	0	0	0	0	0	0	0	0	0	363.481	2614.59	329.737	332.785	2391.96	217766	2305.99	10007.6	5429.2	1.65554e+006	5124.66	31090.7	14257.9	1.61705e+007	13068.6	145656	0	0	0	0	427.721	3941.81	432.152	437.351	2685.64	261918	2668.72	11532.4	6054.91
237	0	0	0	0	0	0	0	0	0	0	0	0	0	0	0	0	0	0	0	0	414.363	3313.86	379.522	410.741	1975.39	118904	1848.25	6256.21	5191.33	1.6946e+006	5056.58	60040.3	10453.3	8.96101e+006	9570.77	329301	0	0	0	0	479.641	5056.41	484.491	578.244	2189.06	162632	2173.15	7067.01	5582.76
249	0	0	0	0	0	0	0	0	0	0	0	0	0	0	0	0	0	0	0	0	478.772	4313.64	444.76	431.138	2470.66	190730	2332.58	10329.5	4746.06	1.01873e+006	4601.98	56952.9	11657.1	1.81464e+007	10159.5	151875	0	0	0	0	559.003	6615.09	575.558	814.48	2730.34	281017	2698.66	11958.6	5235.08
261	0	0	0	0	0	0	0	0	0	0	0	0	0	0	0	0	0	0	0	0	516.79	5247.25	485.399	582.149	2820.19	299759	2705.88	12274	5869.57	1.79306e+006	5771.31	69115.8	8626.22	3.01096e+006	9130.58	249167	0	0	0	0	591.221	6987.33	615.931	895.27	3128.54	350092	3137.73	14960.9	6582.54
273	0	0	0	0	0	0	0	0	0	0	0	0	0	0	0	0	0	0	0	0	485.059	4760.69	457.994	666.027	2390.24	183826	2282.4	9825.43	5850.49	1.53822e+006	5858.5	41492.8	10501.4	6.55533e+006	10852.8	215972	0	0	0	0	568.892	6990.4	601.943	925.433	2595.85	249429	2652.43	13375.5	6536.38
285	0	0	0	0	0	0	0	0	0	0	0	0	0	0	0	0	0	0	0	0	366.01	2516.42	334.033	278.779	2524.51	228867	2401.53	12667.2	5514.51	1.66757e+006	5227.01	59599	11656.8	3.83498e+006	10957.7	198549	0	0	0	0	444.393	4192.59	460.928	561.807	2804.62	284219	2842.25	17374	5602.67
297	0	0	0	0	0	0	0	0	0	0	0	0	0	0	0	0	0	0	0	0	486.981	4096.73	444.066	514.902	2320.11	182621	2157.63	12778.1	5759.12	1.95843e+006	5769.13	75678.2	11436.2	6.60684e+006	10434.6	441718	19794.5	80791.1	18124.3	227727	581.783	7708.01	595.18	797.562	2530.54	225608	2581.97	11927.7	6362.87
309	0	0	0	0	0	0	0	0	0	0	0	0	0	0	0	0	0	0	0	0	438.14	3972.81	399.987	444.969	2742.53	269789	2548.98	8299.52	5187.57	808144	5116.83	45223.7	10844.8	8.39046e+006	11091.3	262513	29919.5	0	28945.8	0	507.457	5470.53	510.217	557.528	3036.19	345023	3037.92	14441.1	5845.97
321	0	0	0	0	0	0	0	0	0	0	0	0	0	0	0	0	0	0	0	0	511.082	4685.21	464.935	471.86	2575.75	257400	2393.66	10080.1	6077.59	1.98227e+006	5877.39	38789.1	10338.1	1.56803e+006	9897.95	229253	0	0	0	0	595.707	7703.58	601.538	710.613	2765.19	260891	2752.94	13167.5	6742.23
333	0	0	0	0	0	0	0	0	0	0	0	0	0	0	0	0	0	0	0	0	534.346	4799.14	493.445	681.279	2587.42	202645	2421.98	11819.5	6119.78	2.22763e+006	5557.66	43772.8	10401.2	5.73686e+006	11234.6	155814	21225	0	17500.6	0	621.809	7573.33	631.425	812.716	2899.08	334849	2836.02	13196.9	6263.49
345	0	0	0	0	0	0	0	0	0	0	0	0	0	0	0	0	0	0	0	0	521.451	5726.89	482.759	506.35	2429.4	215512	2292.84	11407.5	6006.34	1.90958e+006	5438.25	56242.1	11858.4	4.18755e+006	10511.3	113515	0	0	0	0	601.779	6572.51	606.604	747.97	2636.62	217484	2678.51	11391.6	6367.42
357	0	0	0	0	0	0	0	0	0	0	0	0	0	0	0	0	0	0	0	0	507.691	4598.05	468.299	484.23	2357.17	195413	2251.06	8404.14	5529.01	1.5068e+006	5103.17	77840.2	12027.9	1.15417e+007	10218.1	329526	0	0	0	0	607.691	7440.49	630.117	987.98	2583.44	197834	2601.89	10263.6	5936.38
369	0	0	0	0	0	0	0	0	0	0	0	0	0	0	0	0	0	0	0	0	523.247	4720.25	480.074	492.092	3120.25	283221	2941.2	14575.4	5902.97	2.38766e+006	5686.03	40534.6	11529.7	1.95094e+006	10620.7	160971	0	0	0	0	605.708	8548.6	616.778	781.053	3447.97	398002	3496.96	22176.7	6332.76
381	0	0	0	0	0	0	0	0	0	0	0	0	0	0	0	0	0	0	0	0	579.47	6655.76	541.751	584.345	2662.28	212950	2517.19	9830.98	7137.05	2.08394e+006	6640.49	64287.7	9046.5	41581.4	10504.6	79434.8	0	0	0	0	658.911	8138.54	676.611	848.028	2905.72	320023	2925.38	13450.7	7659.51
393	0	0	0	0	0	0	0	0	0	0	0	0	0	0	0	0	0	0	0	0	641.893	7909.94	609.456	927.923	3193.86	374144	3036.3	15043.9	6821.24	2.76367e+006	6260.29	37056.5	15153	8.56703e+006	13268.4	441086	0	0	0	0	760.176	10867.3	794.857	1163.84	3455.27	471727	3469.46	17823.5	6907.73
405	0	0	0	0	0	0	0	0	0	0	0	0	0	0	0	0	0	0	0	0	452.117	4044.74	419.445	412.693	3022.32	297766	2905.86	14550	7041.27	2.61379e+006	6737.3	77359.9	12448.7	1.23502e+007	11881.6	81528.9	0	0	0	0	525.856	5973.65	550.678	620.244	3409.22	396066	3445.47	19016.9	7698.15
417	0	0	0	0	0	0	0	0	0	0	0	0	0	0	0	0	0	0	0	0	466.746	4211.15	432.598	422.877	2665.84	263793	2539.44	10959.6	6942.12	2.30238e+006	6651.11	67757.6	12624.5	6.63865e+006	12541	140802	0	0	0	0	560.152	6677.12	587.317	856.654	2970.56	335833	2998.42	13497.8	7479.34
429	0	0	0	0	0	0	0	0	0	0	0	0	0	0	0	0	0	0	0	0	414.844	3291.11	376.121	362.027	2066.47	147429	1981.73	6130.82	5365.8	1.2173e+006	5293.14	41181.8	12854	1.31806e+007	11394.4	308758	0	0	0	0	486.552	5074.96	502.018	526.723	2365.38	210721	2409.17	13055.4	6078.51
441	0	0	0	0	0	0	0	0	0	0	0	0	0	0	0	0	0	0	0	0	438.902	3388.26	401.854	343.959	2158.55	195276	2098.21	8411.9	4926.99	1.3696e+006	4755.12	34401.8	9421.44	3.30376e+006	10192.5	266719	21218.9	0	18788.2	0	510.434	5533.11	523.684	630.454	2441.93	219127	2477.27	7844.52	5415.72
453	0	0	0	0	0	0	0	0	0	0	0	0	0	0	0	0	0	0	0	0	585.579	5050.08	535.911	551.269	2348.88	181246	2210.81	6703.31	5330.84	1.90496e+006	5121.07	75386.5	10277.9	2.2031e+007	9499.79	445494	0	0	0	0	692.553	9275.35	695.617	814.619	2579.32	220537	2599.43	10707.8	5547.6
465	0	0	0	0	0	0	0	0	0	0	0	0	0	0	0	0	0	0	0	0	550.678	5596.62	508.714	831.278	3138.57	338005	2942.27	12898	5728.69	1.09449e+006	5463.87	40637.5	12784.9	2.35235e+007	10396.5	325393	0	0	0	0	628.628	8265.62	635.81	978.954	3390.08	454561	3438.74	16287.7	6170.47
477	0	0	0	0	0	0	0	0	0	0	0	0	0	0	0	0	0	0	0	0	421.835	3072.7	386.626	400.886	2851.67	317843	2706.06	18897.3	6810.93	2.14851e+006	6497.78	63714.8	10462.3	1.40029e+006	10848.8	246800	0	0	0	0	488.339	5322.1	496.11	628.477	3105.77	369620	3091.51	15911.5	7203.52
489	0	0	0	0	0	0	0	0	0	0	0	0	0	0	0	0	0	0	0	0	501.772	5132.3	461.973	577.911	2206.03	168758	2099.07	7931.9	6361.43	2.23694e+006	6085.69	98666.8	11838.2	2.3189e+006	12124.5	429949	0	0	0	0	578.942	7250.74	595.688	791.116	2438.54	213701	2424.95	8297.36	6823.08
501	0	0	0	0	0	0	0	0	0	0	0	0	0	0	0	0	0	0	0	0	445.362	3760.49	409.3	403.618	2816.79	341122	2700.6	13626	5302.15	1.50695e+006	5083.34	52617.8	11439.6	5.06219e+006	11810.6	685902	0	0	0	0	522.954	5782.07	535.378	683.561	3127.91	318231	3144.98	16691	5703.81
513	0	0	0	0	0	0	0	0	0	0	0	0	0	0	0	0	0	0	0	0	481.75	4932.33	447.067	562.541	2435.44	178498	2319.13	8409.54	6378.59	2.63184e+006	6064.91	66266.3	10448.5	1.08719e+007	9895.26	346360	0	0	0	0	564.5	6429.68	580.951	732.63	2664.28	252300	2732.22	13444.6	6639.88
525	0	0	0	0	0	0	0	0	0	0	0	0	0	0	0	0	0	0	0	0	471.959	4314.84	433.95	388.828	2448.19	209251	2376.35	11009.6	5743.56	1.97189e+006	5407.65	54078.4	11484.9	1.01547e+007	11532.3	194887	0	0	0	0	556.189	6509.11	571.361	737.876	2736.52	256835	2773.19	11054.4	5849.97
537	0	0	0	0	0	0	0	0	0	0	0	0	0	0	0	0	0	0	0	0	514.995	4408.15	471.32	485.9	2507.86	256026	2361.9	6917.19	6039.54	2.19754e+006	5549.73	56413.9	10770.1	6.00026e+006	10375.7	139228	0	0	0	0	602.11	7808.66	620.728	728.029	2758.23	267534	2784.61	13168.5	6161.38
549	0	0	0	0	0	0	0	0	0	0	0	0	0	0	0	0	0	0	0	0	464.18	4058.51	426.922	531.746	2617.96	278578	2384.85	6978.58	5541.19	1.42186e+006	5381.34	39863.7	12545.6	7.84887e+006	10605.9	86814.5	13545.4	1.45066e+007	17194.1	36947	532.061	6147.61	542.469	704.341	2783.24	286160	2846.17	11720.6	5990
561	0	0	0	0	0	0	0	0	0	0	0	0	0	0	0	0	0	0	0	0	475.005	3961.44	439.097	414.486	2525.82	209398	2368.76	9611.67	6285.58	2.11276e+006	5634.79	29959.2	12781.4	3.76526e+006	10582.7	97102.8	13859	1.09414e+007	17593.8	16204.4	560.265	6755.16	572.376	717.314	2732.35	284728	2739.47	11191.8	6693.56
573	0	0	0	0	0	0	0	0	0	0	0	0	0	0	0	0	0	0	0	0	496.223	5667.37	461.378	566.819	2666.09	265390	2516.16	8957.65	5816.41	1.60044e+006	5549.53	66183.2	11016.8	2.97163e+006	11052.9	111189	0	0	0	0	574.539	6556.91	591.648	745.125	2914.95	267879	2940.75	13056.6	6087.72
585	0	0	0	0	0	0	0	0	0	0	0	0	0	0	0	0	0	0	0	0	493.007	4303.97	451.784	447.906	2737.55	274928	2624.78	12572.9	6441.74	2.08901e+006	5973.35	45952	11880.9	5.70829e+006	11029.2	360449	13266.4	0	18972.5	0	582.284	6622.55	597.963	728.644	2976.53	315137	3043.61	14796.5	6739.8
597	0	0	0	0	0	0	0	0	0	0	0	0	0	0	0	0	0	0	0	0	518.826	4520.91	478.025	536.48	2872.12	251158	2699.71	10549.7	6606.29	2.23437e+006	6329.71	73609.4	13194.7	5.29225e+006	11980.3	124929	20704	1.64468e+007	19566.6	1.07967e+006	609.031	7107.1	619.984	776.908	3098.3	335012	3174.52	14493.8	6927.09
609	0	0	0	0	0	0	0	0	0	0	0	0	0	0	0	0	0	0	0	0	509.174	3991.19	466.947	447.959	2556.51	174750	2421.75	12012	6352.37	1.71385e+006	5912.73	41385.1	12985	5.54018e+006	11662.9	508441	0	0	0	0	584.282	7122.32	591.154	743.458	2815.89	310258	2829.74	11278.9	6873.46
621	0	0	0	0	0	0	0	0	0	0	0	0	0	0	0	0	0	0	0	0	582.488	5989.22	537.31	507.087	2706.83	224003	2555.69	7572.61	6061.7	2.09547e+006	5853.7	87556.3	12183.7	3.36416e+006	12014.3	324132	18294.4	1.94852e+007	19152.7	276229	680.084	8586.26	696.906	901.502	2882.07	310967	2953.96	15715	6363
633	0	0	0	0	0	0	0	0	0	0	0	0	0	0	0	0	0	0	0	0	484.696	4097.71	445.013	526.309	2821.2	238574	2652.88	8817.35	6192.58	1.6732e+006	5838.11	34011.5	10265.8	2.93352e+006	11159.8	238734	0	0	0	0	560.52	7246.49	581.208	734.002	3118.85	381244	3116.87	14923.4	6509.11
645	0	0	0	0	0	0	0	0	0	0	0	0	0	0	0	0	0	0	0	0	452.937	4233.77	410.686	447.675	2778.65	261263	2564.59	12739.8	6483.73	2.48474e+006	6194.87	45540.1	12912.9	5.48836e+006	11667	298661	16892	0	20040.6	0	530.413	5441.99	543.132	622.542	2959.05	323221	3001.59	14622.7	6970.02
657	0	0	0	0	0	0	0	0	0	0	0	0	0	0	0	0	0	0	0	0	548.348	5331.6	498.375	598.134	2853.63	295836	2681.67	14428.6	6757.3	2.29125e+006	6384.39	66069.4	12931.3	1.64934e+007	12347.2	187527	0	0	0	0	624.682	7292.57	626.321	779.818	3154.48	343830	3156.36	15249.1	7007.37
669	0	0	0	0	0	0	0	0	0	0	0	0	0	0	0	0	0	0	0	0	442.205	3757.46	406.245	467.637	2742.1	313771	2560.23	13083.6	6122.32	2.00748e+006	5935.59	58973.7	12461.2	5.62083e+006	11789.9	171420	0	0	0	0	509.011	5078.03	517.426	644.043	2868.63	283280	2925.23	13617.7	6773.34
681	0	0	0	0	0	0	0	0	0	0	0	0	0	0	0	0	0	0	0	0	424.056	3767.12	387.851	322.393	2064.1	166438	1935.07	7230.63	5869.6	2.10805e+006	5519.24	58377.7	11352.1	1.61232e+007	10729.9	53615.1	0	0	0	0	504.905	5637.55	521.869	645.785	2228.4	212236	2249.04	7998.3	6054.54
693	0	0	0	0	0	0	0	0	0	0	0	0	0	0	0	0	0	0	0	0	424.262	3997.26	395.931	413.235	2264.05	191303	2135.33	8349.73	4841.18	780719	4546.1	40598.5	9794.88	1.56019e+006	10589.2	175167	0	0	0	0	502.811	5398.92	513.508	506.27	2527.49	259399	2544.23	7709.16	5074.25
705	0	0	0	0	0	0	0	0	0	0	0	0	0	0	0	0	0	0	0	0	552.377	5774.99	515.28	625.496	2253.67	175659	2194.72	6828.03	5182.94	1.08792e+006	5056.88	35393.8	9520.49	8.92914e+006	9012.41	247765	0	0	0	0	637.546	7694.11	659.342	872.862	2528.06	220669	2568.58	8502.1	5777.93
717	0	0	0	0	0	0	0	0	0	0	0	0	0	0	0	0	0	0	0	0	432.673	3199.37	402.07	461.162	2966.34	288207	2804.12	11421.1	5406.16	1.19754e+006	5319.96	42556.1	11381.2	2.62857e+006	9906.86	63418.2	0	0	0	0	526.655	5774.82	543.798	740.686	3183.8	320865	3244.05	14578.2	5945.3
729	0	0	0	0	0	0	0	0	0	0	0	0	0	0	0	0	0	0	0	0	481.586	5684.99	441.117	478.975	2762.96	270883	2621.49	11821.5	6803.98	1.98186e+006	6617.77	69816.2	10770.6	5.04501e+006	10787.8	515030	0	0	0	0	548.492	5760.1	563.073	706.206	3060.78	373972	3130.74	20160.8	7413
741	0	0	0	0	0	0	0	0	0	0	0	0	0	0	0	0	0	0	0	0	514.68	5190.16	470.496	491.452	2633.25	231906	2525.27	8885.57	6332.28	3.28363e+006	6109.33	71683	14502.5	1.62046e+007	12706.1	395438	0	0	0	0	596.597	7045.33	608.777	762.555	2874.45	252613	2913.67	12444.3	6786.87
753	0	0	0	0	0	0	0	0	0	0	0	0	0	0	0	0	0	0	0	0	423.51	3452.75	390.38	386.856	2642.24	242672	2456.58	8568.02	5699.5	1.53028e+006	5622.04	48946.8	12053	1.26263e+007	10922.8	136471	0	0	0	0	515.03	5122.42	525.848	649.058	2823.91	280694	2862.29	13049.8	6359.52
765	0	0	0	0	0	0	0	0	0	0	0	0	0	0	0	0	0	0	0	0	483.3	4036.93	444.274	463.524	1779.27	120111	1702.12	4729.41	5654.67	1.74904e+006	5198.09	42380.3	9860.35	4.99224e+006	10053.2	169455	16856.7	0	15986.3	0	567.971	6096.55	573.034	633.552	2055.75	152638	2058.98	6466.92	5826.52
777	0	0	0	0	0	0	0	0	0	0	0	0	0	0	0	0	0	0	0	0	433.818	3691.98	397.27	493.217	2642.7	277946	2508.92	9014.61	4786.32	1.09515e+006	4404.65	27853.8	10227.9	6.79608e+006	10597.9	288941	18034.7	0	17170.3	0	514.076	5852.27	518.239	540.763	2923.26	309517	2925.39	13050.6	5119.89
789	0	0	0	0	0	0	0	0	0	0	0	0	0	0	0	0	0	0	0	0	532.649	5310.56	496.718	558.441	2291.38	194281	2198.84	9720.27	6178.91	1.61939e+006	5833.37	29658.6	10937.6	5.09572e+006	9062.17	355028	24060.6	0	17355.1	0	620.256	7540.04	622.593	838.952	2608.52	235311	2586.35	9378.42	6784.41
801	0	0	0	0	0	0	0	0	0	0	0	0	0	0	0	0	0	0	0	0	472.05	4166.61	435.126	426.69	2585.24	237122	2444.29	9867.78	5392	2.24266e+006	5184.35	77909.7	12258.7	3.61024e+006	11099.9	253381	18026.4	1.1437e+007	15417.5	177036	545.494	5862.37	558.572	648.829	2790.28	306313	2807.16	12982.3	5915.99
813	0	0	0	0	0	0	0	0	0	0	0	0	0	0	0	0	0	0	0	0	484.599	4448.3	451.239	521.203	2837.02	316988	2627.68	11809.8	6141.94	1.61567e+006	5900.15	67961.6	13155.3	0	10797.2	0	34458.3	0	24498.2	0	577.948	6381.52	595.378	713.498	3030.4	309543	3031.81	14022.2	6574.36
825	0	0	0	0	0	0	0	0	0	0	0	0	0	0	0	0	0	0	0	0	538.563	5357.57	501.816	571.883	2346.76	206041	2273.47	9374.33	6382.24	2.21457e+006	5893.94	69493.2	10226.4	1.46923e+006	11056.7	238148	0	0	0	0	622.8	7650.02	642.023	853.478	2669.79	251081	2711.09	11202.7	6704.54
837	0	0	0	0	0	0	0	0	0	0	0	0	0	0	0	0	0	0	0	0	483.625	4763.33	447.854	476.179	2753.31	240781	2598.41	10091	5415.2	1.79628e+006	5326.88	54091.6	12560.8	1.19697e+007	11317.1	276459	17661.3	0	18636.3	0	572.439	6438.83	589.138	740.755	2937.89	268996	3017.63	13003.5	6222.33
849	0	0	0	0	0	0	0	0	0	0	0	0	0	0	0	0	0	0	0	0	528.23	4838.97	491.811	518.473	3127.51	331544	2993.42	15602.5	6705.7	1.97106e+006	6442.57	59864	12790.3	3.9764e+006	10963.7	156753	19058.2	0	19733	0	631.472	8195.29	644.448	822.385	3463.19	439294	3471.26	18304.2	7009.13
861	0	0	0	0	0	0	0	0	0	0	0	0	0	0	0	0	0	0	0	0	474.014	3941.89	434.039	365.14	2785.76	244666	2627.65	11564.3	7177.69	2.34225e+006	6701.2	58175.1	12935.1	5.79652e+006	12156.8	141672	18156.8	0	17933.2	0	562.962	6321.98	575.024	699.155	2976.07	293271	3101.94	16551	7523.27
873	0	0	0	0	0	0	0	0	0	0	0	0	0	0	0	0	0	0	0	0	450.329	3872.53	417.954	380.634	2500.93	225890	2372.93	6259.04	6018.04	1.66911e+006	5911.51	58128.4	14628.7	8.41824e+006	12548.5	605037	0	0	0	0	527.579	5418.6	534.794	561.035	2771.68	300611	2817.28	10806.2	6718.56
885	0	0	0	0	0	0	0	0	0	0	0	0	0	0	0	0	0	0	0	0	577.384	6034.89	543.759	567.561	2567.59	249763	2402.71	6806.44	6070.52	1.813e+006	5794.55	46099.4	12278.3	6.49108e+006	11732.5	243192	33985.7	0	21416.5	0	662.423	8547.03	687.925	980.228	2785.93	276507	2791.37	10530.2	6668.97
897	514.685	0	305.529	0	0	0	0	0	0	0	0	0	0	0	0	0	0	0	0	0	474.33	4456.1	443.208	436.367	2970.3	296522	2869.61	10624.9	6089.07	1.95326e+006	5791.23	44151.4	10942.1	4.66928e+006	11960.3	122360	0	0	0	0	559.319	6680.39	590.599	735.839	3249.17	379869	3311.31	17767.3	6714.5
909	0	0	0	0	0	0	0	0	0	0	0	0	0	0	0	0	0	0	0	0	458.201	3972.03	424.121	416.089	2363.57	177270	2223.82	7671.4	6389.16	2.26442e+006	6091.41	46738.3	11143.4	1.04861e+007	10606.1	215569	0	0	0	0	549.657	7297.92	567.373	616.239	2529.13	230478	2649.88	11650.2	6824.21
921	0	0	0	0	0	0	0	0	0	0	0	0	0	0	0	0	0	0	0	0	556.346	5772.83	517.86	577.48	2430.23	194450	2308.32	9335.48	5540.77	1.70027e+006	5321.52	42260	11967.1	1.21119e+007	11418	167763	0	0	0	0	656.808	8647.65	680.39	1032.18	2689.88	286718	2767.11	12010.6	5942.76
933	0	0	0	0	0	0	0	0	0	0	0	0	0	0	0	0	0	0	0	0	450.125	3943.52	410.523	382.422	2735.63	282830	2607.43	7948.57	5564.73	1.56482e+006	5397.19	51623.3	10974.8	6.96171e+006	10415	236955	11465.9	0	18535	0	532.945	5971.04	545.436	639.647	3007.13	342339	3096.1	15422.9	6218.72
945	0	0	0	0	0	0	0	0	0	0	0	0	0	0	0	0	0	0	0	0	485.71	4481.88	445.691	403.066	2141.5	154431	1998.61	6930.45	5949.84	2.29863e+006	5616.54	25497.2	11318.9	1.37587e+007	10100.8	90009.1	0	0	0	0	570.477	6964.58	579.48	574.918	2318.01	196448	2381.04	8471.64	6366.81
957	0	0	0	0	0	0	0	0	0	0	0	0	0	0	0	0	0	0	0	0	649.243	7773.56	607.079	872.894	3221.66	342071	3015.1	13688.8	5945.73	1.63443e+006	5584.42	59576.8	13533.9	1.36434e+007	11922.5	318526	14004.8	0	17905.4	0	738.541	9907.35	753.273	993.075	3477.21	447521	3494.34	13724.9	6113.93
969	0	0	0	0	0	0	0	0	0	0	0	0	0	0	0	0	0	0	0	0	515.871	5057.38	478.738	547.432	2978.08	302497	2862.95	13108.8	7190.99	2.21538e+006	6560.97	76019.1	10912.6	4.62588e+006	10552.9	198223	20327.8	0	19941.4	0	597.966	6872.22	619.081	884.622	3304.31	440546	3271.87	13048.3	7398.55
981	0	0	0	0	0	0	0	0	0	0	0	0	0	0	0	0	0	0	0	0	457.451	4135.95	420.675	401.372	2847.79	306727	2747.04	13309.6	6777.29	2.45345e+006	6627.21	88377.9	13589.8	9.02914e+006	12626.9	565236	0	0	0	0	539.042	5721.89	553.177	682.492	3205	365828	3192.8	15467.5	7072.35
993	0	0	0	0	0	0	0	0	0	0	0	0	0	0	0	0	0	0	0	0	482.008	4399.93	444.239	374.079	2488	210816	2382.78	7932.04	6434.61	2.40577e+006	6147.72	65294.6	12460.3	1.26717e+007	12221.8	426882	19051	0	19768	0	578.528	6540.82	596.453	738.653	2772.38	235398	2799.6	11960.9	7103.69
1005	0	0	0	0	0	0	0	0	0	0	0	0	0	0	0	0	0	0	0	0	436.404	3501.21	407.975	417.48	2504.4	219236	2382.94	7154.32	5468.06	1.28085e+006	5468.2	33518.4	12343.3	6.28932e+006	11675.6	301208	23753.8	0	19574.3	0	512.374	5431.23	523.16	593.198	2850.61	321972	2855.3	11385	6113.78
1017	0	0	0	0	0	0	0	0	0	0	0	0	0	0	0	0	0	0	0	0	544.091	6401.3	508.245	717.439	2493.83	225361	2357	10293	6089.1	1.68119e+006	5701.85	32059.7	11517.7	1.59901e+006	11110.3	67186.6	33036.1	0	19827.3	0	625.416	9183.91	646.15	1045.51	2717.11	237252	2732.8	11172.7	6829.78
1029	0	0	0	0	0	0	0	0	0	0	0	0	0	0	0	0	0	0	0	0	514.288	4629.84	476.334	567	2647.24	274420	2549.16	12540.2	5736.68	1.85168e+006	5477.16	53560.9	12814.3	1.31185e+007	11067.5	69362.8	0	0	0	0	607.118	7431.58	625.705	983.967	2925.13	279580	2939.2	13962.2	6359.9
1041	0	0	0	0	0	0	0	0	0	0	0	0	0	0	0	0	0	0	0	0	411.791	3227.34	380.147	388.282	2121.07	160957	2005.65	6912.67	5481.12	2.09961e+006	5294.49	49145.2	9572.09	2.78874e+006	9749.51	228192	0	0	0	0	491.611	4937.23	498.537	526.235	2383.93	270891	2388.36	8858.69	5916.51
1053	0	0	0	0	0	0	0	0	0	0	0	0	0	0	0	0	0	0	0	0	433.718	3636.8	396.649	375.173	2217.65	171083	2119.84	8305.87	4841.13	1.38463e+006	4657.95	33373	10295.2	6.75659e+006	9948.53	252354	0	0	0	0	510.452	5222.94	520.858	553.653	2462.3	211329	2490.4	8373.77	5429.52
1065	0	0	0	0	0	0	0	0	0	0	0	0	0	0	0	0	0	0	0	0	530.861	5929.85	489.499	620.503	2164.36	163801	2045.04	6609.46	5131.24	1.58136e+006	4837.24	38896.7	8191.07	3.37664e+006	9199.53	231986	0	0	0	0	615.405	7896.29	628.65	882.278	2365.99	231638	2416.27	8105.92	5594.96
1077	0	0	0	0	0	0	0	0	0	0	0	0	0	0	0	0	0	0	0	0	374.617	2874.02	342.103	228.553	2507.93	229230	2340.52	11173	4900.59	1.0951e+006	4650.72	39571.6	9601.84	3.34901e+006	8839.01	155013	0	0	0	0	450.19	4240.44	464.773	476.583	2784.94	277257	2724.9	12164.8	5298.59
1089	0	0	0	0	0	0	0	0	0	0	0	0	0	0	0	0	0	0	0	0	560.357	5552.64	523.432	631.101	2129.97	159137	2021.84	4453.96	6045.31	1.97248e+006	5498.62	53397.4	9693.24	3.35129e+006	9447.75	268029	0	0	0	0	649.789	8708.27	663.342	974.715	2451.9	218497	2419.84	8067.48	6055.82
1101	0	0	0	0	0	0	0	0	0	0	0	0	0	0	0	0	0	0	0	0	437.55	3761.37	405.599	427.889	2781.48	252081	2686.04	10218.9	4767.07	1.3344e+006	4826.79	31012.7	12000.5	6.81878e+006	10675.6	368100	0	0	0	0	508.735	5425.04	534.519	569.442	3129.58	357771	3109.81	13786.9	5895.22
1113	0	0	0	0	0	0	0	0	0	0	0	0	0	0	0	0	0	0	0	0	469.298	4469.53	438.608	581.674	2167.86	159896	2086.74	7448.53	5960.13	1.84759e+006	5811.96	48321.3	10095	1.51762e+006	9219.55	16743.8	22733.6	0	19173.3	0	552.772	6580.26	579.029	872.297	2435.34	239468	2470.91	8114.09	6498.2
1125	0	0	0	0	0	0	0	0	0	0	0	0	0	0	0	0	0	0	0	0	469.347	4377.01	431.182	448.732	2548.81	249884	2428.65	11895.6	5327.92	1.50038e+006	5051.18	37450.8	12445.6	1.29487e+007	11069.3	311915	15827.3	0	15488	0	547.361	6258.43	566.285	745.679	2766.25	276887	2859.05	14643.9	5782.31
1137	0	0	0	0	0	0	0	0	0	0	0	0	0	0	0	0	0	0	0	0	483.422	4506.73	446.762	470.574	2190.58	157313	2074.6	8847.42	5623.13	1.78597e+006	5425.98	60514.2	10402.5	5.31193e+006	9879.32	161548	20490.1	0	17299.9	0	562.978	7174.88	581.971	841.476	2438.51	233735	2449.66	10456.7	5925.1
1149	0	0	0	0	0	0	0	0	0	0	0	0	0	0	0	0	0	0	0	0	461.916	3790.51	434.18	446.007	2348.46	215111	2230.79	7667.22	4772.83	1.00039e+006	4831.67	45197.5	9578.94	6.03519e+006	10132.3	221666	0	0	0	0	543.527	6167.17	563.211	822.208	2565.14	241339	2637.21	10058.3	5224.52
1161	0	0	0	0	0	0	0	0	0	0	0	0	0	0	0	0	0	0	0	0	439.301	4003.55	410.929	364.927	2003.96	147408	1876.23	6130.59	5142.3	1.27301e+006	4797.48	34623.9	8544.54	4.30169e+006	8895.95	431876	14680.6	621355	15780.1	524131	520.073	5976.17	548.847	804.845	2161.7	188573	2217.78	7949.57	5601.73
1173	0	0	0	0	0	0	0	0	0	0	0	0	0	0	0	0	0	0	0	0	405.959	3286.03	368.09	368.862	1815.16	127304	1743.5	5004.25	4176.48	1.09202e+006	3999.7	21388.9	9971.45	3.66603e+006	8420.48	145742	0	0	0	0	486.283	5564.15	509.896	630.82	2067.27	169821	2105.62	7794.74	4438.73
1185	0	0	0	0	0	0	0	0	0	0	0	0	0	0	0	0	0	0	0	0	584.866	6318.27	546.301	744.81	2526.16	190097	2330.69	11840.7	4920.56	1.28545e+006	4576.27	27686.4	9549.86	4.37363e+006	8585.64	92132.6	0	0	0	0	684.26	8946.97	705.08	1111.21	2801.9	232208	2811.89	12031.5	5260.47
1197	0	0	0	0	0	0	0	0	0	0	0	0	0	0	0	0	0	0	0	0	581.473	6062.92	533.911	690.289	3088.83	293924	2933.83	15390.2	6361.95	1.83481e+006	5808.42	54521.7	10434.6	9.77611e+006	9823.14	127378	0	0	0	0	661.352	9015	680.235	882.516	3368	367734	3420.88	18120.4	6829.38
1209	0	0	0	0	0	0	0	0	0	0	0	0	0	0	0	0	0	0	0	0	516.637	4509.31	472.705	452.364	2831	303430	2697.51	13910	6876.63	2.27488e+006	6566.45	83921.2	13020.5	1.40305e+007	11473.7	388426	20859	0	17317.2	0	610.238	8009.4	622.013	788.83	3095.63	335419	3124.24	12848.1	7316.56
1221	0	0	0	0	0	0	0	0	0	0	0	0	0	0	0	0	0	0	0	0	447.366	3499.19	408.277	368.616	2545.7	250988	2371.49	7657.73	6246.63	1.84354e+006	6086.04	78873	16694.5	1.44503e+007	12125.4	87038.3	13324.6	0	18562.7	0	521.954	5657.51	524.157	636.303	2798.99	295840	2813.68	12043.6	6847.17
1233	0	0	0	0	0	0	0	0	0	0	0	0	0	0	0	0	0	0	0	0	490.079	4276.2	454.583	424.563	2449.77	221792	2374.13	10284.1	5959.98	1.85521e+006	5570.88	39962.8	12278.6	5.60396e+006	11790.4	629143	17688.5	0	19634.5	0	576.737	7438.26	581.569	728.944	2736.27	254401	2744.08	11570.6	6466.42
1245	0	0	0	0	0	0	0	0	0	0	0	0	0	0	0	0	0	0	0	0	437.357	3886.8	399.892	424.225	2523.62	177939	2420.85	8930.53	5599	1.4964e+006	5470.64	53584.2	10878.4	1.48322e+007	10702.5	199425	21407.9	6.98879e+006	20202.8	4.55958e+006	505.605	5779.16	518.378	576.137	2835.6	271032	2803.04	12294.1	6232.58
1257	0	0	0	0	0	0	0	0	0	0	0	0	0	0	0	0	0	0	0	0	538.608	5117.33	498.504	655.24	2840.72	250935	2660.74	11438	6354.91	1.77789e+006	5962.49	48985.5	10707.4	2.80767e+006	11160.2	317766	0	0	0	0	639.64	8948.46	648.472	837.279	3070.1	330336	3078.04	13049.5	6694.2
1269	0	0	0	0	0	0	0	0	0	0	0	0	0	0	0	0	0	0	0	0	558.642	5277.15	513.354	475.91	2371.91	190311	2266.89	10417	6154.12	1.74241e+006	5820.8	52313.8	11111.1	1.34119e+007	11012.6	230413	0	0	0	0	654.703	8333.08	658.466	906.112	2629.35	269362	2675.14	10748.4	6541.58
1281	0	0	0	0	0	0	0	0	0	0	0	0	0	0	0	0	0	0	0	0	509.635	5222.69	466.03	448.449	3013.87	287762	2911.91	12100.9	5741.65	1.98711e+006	5610.4	54502.2	12616.2	4.38308e+006	11547.4	159969	36156.1	0	19941.3	0	591.804	6709.11	595.475	715.598	3418.99	467764	3355.29	14684.7	6614.06
1293	0	0	0	0	0	0	0	0	0	0	0	0	0	0	0	0	0	0	0	0	480.213	4957.68	440.533	445.331	2874.5	340204	2650.29	8754.77	6957.3	2.54666e+006	6587.4	53053.7	11568.7	1.74008e+007	10875	300841	0	0	0	0	559.76	6220.25	567.757	757.493	3034.16	340653	3087.57	14584.2	7746.31
1305	0	0	0	0	0	0	0	0	0	0	0	0	0	0	0	0	0	0	0	0	557.906	5838.7	513.306	721.895	2715.67	271967	2510.89	8259.14	6551.42	2.3991e+006	6107.23	53549.9	12382.1	1.58797e+007	12652.6	228433	0	0	0	0	647.427	8190.49	656.109	1003.43	2872.85	313234	2911.27	13224.7	6713.12
1317	0	0	0	0	0	0	0	0	0	0	0	0	0	0	0	0	0	0	0	0	459.408	4077.36	426.352	517.171	2653.9	269470	2454.52	9138.18	5962.8	2.21011e+006	5504.45	24745.9	12908.8	8.58276e+006	10992.8	209134	0	0	0	0	527.711	5481.2	542.559	756.756	2827.11	321277	2875.8	14958.7	6309.33
1329	0	0	0	0	0	0	0	0	0	0	0	0	0	0	0	0	0	0	0	0	527.932	5377.95	492.581	507.871	2142.67	173757	2030.98	8401.92	5490.11	1.44112e+006	5356.96	48640.3	9526.37	3.99116e+006	10270.1	116423	0	0	0	0	624.493	8408.87	644.314	825.415	2332	191915	2365.24	10438.5	6057.72
1341	0	0	0	0	0	0	0	0	0	0	0	0	0	0	0	0	0	0	0	0	573.199	6578.78	531.619	597.887	2442.65	190785	2307.17	7426.39	5009.58	1.64522e+006	4792.1	50658.7	9962.6	2.95655e+006	10159.2	102285	0	0	0	0	671.055	8625.93	687.901	835.155	2743.02	262255	2745.51	11304.8	5314.23
1353	0	0	0	0	0	0	0	0	0	0	0	0	0	0	0	0	0	0	0	0	438.537	3946.51	408.69	349.573	2912.33	268264	2713.45	12653	5699.91	1.782e+006	5416.6	41117.9	10725.4	9.68915e+006	9774.08	389170	0	0	0	0	520.107	5728.05	536.276	576.73	3158.73	426811	3163.81	13469.8	6361.63
1365	0	0	0	0	0	0	0	0	0	0	0	0	0	0	0	0	0	0	0	0	396.503	3182.4	363.521	356.63	1999.57	153329	1940.76	5741.34	6209.09	2.01879e+006	5652.9	55054.4	10383.2	8.43936e+006	9866.91	263630	15937.6	0	15739.4	0	471.746	4813.89	484.356	525.709	2285.15	197950	2300.17	7624.9	6410.23
1377	0	0	0	0	0	0	0	0	0	0	0	0	0	0	0	0	0	0	0	0	560.548	5728.81	530.095	613.814	2345.69	185675	2256.24	8776.8	4823.83	1.27866e+006	4862.77	41751.1	12611	8.6799e+006	11258.7	346931	0	0	0	0	660.4	8897.06	680.527	925.069	2630.68	243111	2672.47	12510.2	5611.94
1389	0	0	0	0	0	0	0	0	0	0	0	0	0	0	0	0	0	0	0	0	508.88	4627.63	479.897	518.909	2998.08	331841	2886.58	13236.5	5662.62	1.73816e+006	5421.63	48138.4	9994.13	5.89215e+006	9840.39	46588	0	0	0	0	599.331	7571.67	619.391	798.186	3386.3	385211	3362.96	16046.1	6169.18
1401	0	0	0	0	0	0	0	0	0	0	0	0	0	0	0	0	0	0	0	0	522.075	5012.43	488.644	532.623	2891.21	283897	2775.61	12178.8	7010.79	2.61702e+006	6793.1	80406.4	12600.7	1.50143e+007	10822	176981	9614.35	0	16643.3	0	616.316	7305.54	634.189	884.19	3206.47	377859	3227.55	15374.6	7490.41
1413	0	0	0	0	0	0	0	0	0	0	0	0	0	0	0	0	0	0	0	0	418.45	4117.74	378.563	392.763	3094.54	356285	2904.44	13301.4	6549.76	2.27315e+006	6403.2	59270.9	13581.5	1.36875e+007	13054.6	337030	0	0	0	0	494.928	5324.81	513.365	552.602	3304.52	384496	3381.88	17661.5	7129.67
1425	0	0	0	0	0	0	0	0	0	0	0	0	0	0	0	0	0	0	0	0	393.203	3193.4	365.251	383.93	2428.21	246505	2262.9	9220.28	6673.32	2.48321e+006	6366.84	57798.1	12439.2	1.19581e+007	11953.1	167290	21441.1	0	22302	0	465.815	5185.37	475.385	668.832	2665.35	227272	2715.61	11551.2	7258.05
1437	0	0	0	0	0	0	0	0	0	0	0	0	0	0	0	0	0	0	0	0	586.109	7156.72	553.365	732.377	2481.51	228237	2391.05	10955.3	6359.13	2.63286e+006	5710.78	42825.2	12670.2	1.07964e+007	12621.9	258788	0	0	0	0	676.891	8763.44	698.306	1044.53	2725.95	267563	2766.28	12557.7	6248.36
1449	0	0	0	0	0	0	0	0	0	0	0	0	0	0	0	0	0	0	0	0	544.848	6188.36	507.385	640.359	3321.4	374671	3198.13	16940.7	6266.74	1.84855e+006	5995.22	75518.2	14938.8	9.18692e+006	11691.9	246643	20612.2	0	20674	0	645.012	8697.34	672.208	923.86	3635.66	451754	3663.9	18811.7	6548.27
1461	0	0	0	0	0	0	0	0	0	0	0	0	0	0	0	0	0	0	0	0	534.106	5586.04	494.262	479.149	2905.09	318102	2811.04	13120.4	7533.74	2.68672e+006	7270.79	76041.5	13769.5	1.84447e+007	12077.2	325189	0	0	0	0	622.013	7431.98	643.986	893.31	3330.59	351049	3337.88	18057.3	8059.46
1473	0	0	0	0	0	0	0	0	0	0	0	0	0	0	0	0	0	0	0	0	423.342	3644.07	388.341	321.339	2942.85	347110	2773.55	11858.8	6753.78	3.13307e+006	6435.24	54930.5	15011.2	5.73917e+006	13538.4	378264	18073.6	0	18327	0	489.94	5393.96	504.96	372.073	3240.24	415448	3245	17840.1	7499.13
1485	0	0	0	0	0	0	0	0	0	0	0	0	0	0	0	0	0	0	0	0	543.216	5956.44	510.004	609.135	2170.24	156343	2044.63	5909.1	6728.72	2.26286e+006	6169.96	49039.1	13149.1	6.77128e+006	11949.9	173692	0	0	0	0	644.664	8280.08	669.425	829.205	2380.75	217779	2395.08	5797.08	7027.21
1497	0	0	0	0	0	0	0	0	0	0	0	0	0	0	0	0	0	0	0	0	439.512	3962.75	406.204	437.631	2552.22	240240	2450.98	9765.12	5062.06	1.42788e+006	4764.44	33089.9	10983.6	4.37918e+006	11346	284452	19054.5	0	19438.1	0	520.785	5724.38	538.06	745.062	2830.67	291197	2906.59	10017.9	5609.09
1509	0	0	0	0	0	0	0	0	0	0	0	0	0	0	0	0	0	0	0	0	480.171	3867.72	443.305	447.728	2245.8	159389	2082.89	6811	5535.56	1.55759e+006	5512.88	44373.6	8141.67	5.0494e+006	9394.4	62877.5	0	0	0	0	572.247	6664.5	584.36	768.917	2413.77	215772	2475.58	8910.19	6311.14
1521	0	0	0	0	0	0	0	0	0	0	0	0	0	0	0	0	0	0	0	0	569.566	6044.95	530.908	619.396	2810.62	264339	2699.23	9980.33	5681.09	1.17976e+006	5314.72	32365.7	12564.2	1.09408e+007	11542.7	237169	0	0	0	0	650.691	8021.42	667.054	873.176	3127.57	350475	3159.6	15304.3	6082.64
1533	0	0	0	0	0	0	0	0	0	0	0	0	0	0	0	0	0	0	0	0	423.137	2913.44	387.043	315.159	2709.48	255817	2611.63	10887.5	6203.89	1.87742e+006	5989.19	35974.1	11267.9	1.11317e+007	9836.16	81601.1	0	0	0	0	496.95	4751.59	512.683	557.297	2999.95	346394	2997.71	12680.8	6823.39
1545	0	0	0	0	0	0	0	0	0	0	0	0	0	0	0	0	0	0	0	0	418.769	3573.63	383.262	387.794	1935.84	92961.6	1829.09	5057.26	5664.81	1.70145e+006	5470.49	50533.1	12105.8	1.08323e+007	10741.6	71130.8	0	0	0	0	496.248	5207.3	514.365	657.624	2134.35	179972	2180.79	7903.8	5988.95
1557	0	0	0	0	0	0	0	0	0	0	0	0	0	0	0	0	0	0	0	0	517.727	4385.15	479.159	419.99	2360.87	188178	2262.48	6223.57	5021.77	1.54568e+006	4640.22	20468.9	11738.5	2.13113e+006	11108.5	87391.2	0	0	0	0	611.442	7516.29	622.434	764.195	2669.56	262472	2712.05	12308.9	5282.53
1569	0	0	0	0	0	0	0	0	0	0	0	0	0	0	0	0	0	0	0	0	614.49	6815.02	570.186	594.143	2638.6	185849	2498.58	8390.18	5903.96	1.46846e+006	5508.74	29269.2	10399.6	9.61425e+006	9587.18	65939.9	0	0	0	0	705.345	8818.45	721.311	814.172	2948.55	399251	2940.48	12567.5	6364.72
1581	0	0	0	0	0	0	0	0	0	0	0	0	0	0	0	0	0	0	0	0	494.288	4497.77	456.735	537.043	2887.49	293867	2700.92	10936.6	5780.8	1.74227e+006	5546.81	31721.1	9914.64	3.86042e+006	10155.7	235204	0	0	0	0	574.052	7701.19	595.907	716.744	3111.9	341838	3135.54	11048	6379.85
1593	0	0	0	0	0	0	0	0	0	0	0	0	0	0	0	0	0	0	0	0	478.909	4299.24	438.712	447.058	2645.86	216929	2472.63	12428.2	6468.4	1.98596e+006	6234.42	64748.6	10829.8	1.00454e+007	10962.9	201853	0	0	0	0	560.78	6227.86	574.374	644.989	2850.44	350306	2900.37	13971.3	7068.86
1605	0	0	0	0	0	0	0	0	0	0	0	0	0	0	0	0	0	0	0	0	503.218	4121.22	461.072	408.125	2899.77	258975	2753.79	12632.1	6163.67	1.88589e+006	6012.52	71847.1	13680.7	2.439e+007	12481.2	500383	0	0	0	0	586.185	6845.42	598.005	729.22	3177.35	341561	3219.23	12635.8	6776.77
1617	0	0	0	0	0	0	0	0	0	0	0	0	0	0	0	0	0	0	0	0	537.108	5506.8	502.943	569.798	2945.71	254247	2796.93	11069.3	6808.32	2.90252e+006	6552.44	71988.5	12319.6	3.97542e+006	11825.1	282165	0	0	0	0	627.883	8618.32	640.786	791.968	3239.7	398519	3255.97	14330	7521.95
1629	0	0	0	0	0	0	0	0	0	0	0	0	0	0	0	0	0	0	0	0	493.995	4343.09	458.647	420.994	2354.82	219580	2242.42	7702.17	6200.95	1.95738e+006	5877.45	50000.7	12835.8	1.33094e+007	11712.3	151482	17968	1.88999e+007	18724.4	48104.1	587.687	7390.98	601.69	778.506	2649.81	252417	2613.19	8055.7	6765.25
1641	0	0	0	0	0	0	0	0	0	0	0	0	0	0	0	0	0	0	0	0	434.632	3516.07	405.033	427.894	2934.35	262499	2746.92	9608.78	5809.57	1.09016e+006	5488.14	44667.1	12611.9	1.47031e+007	11783.8	568187	23434.7	0	18624.6	0	517.594	5816.19	536.901	634.653	3172.67	398275	3214.86	14543.9	6286.66
1653	0	0	0	0	0	0	0	0	0	0	0	0	0	0	0	0	0	0	0	0	469.017	4070.89	433.27	436.346	2451.9	247551	2340.14	8311.02	6467.99	1.94558e+006	6158.04	42878.5	11314.6	8.16012e+006	10464.8	315038	0	0	0	0	545.922	6277.83	561.283	616.478	2789.15	262256	2760.45	11765.3	7108.01
1665	517.553	0	407.213	0	0	0	0	0	0	0	0	0	0	0	0	0	0	0	0	0	588.399	6386.51	549.008	590.895	2354.38	158785	2221.72	7512.6	5690.4	1.46283e+006	5433.38	39230.6	12063.8	8.27884e+006	11755.9	154647	0	0	0	0	680.83	8812.77	718.265	925.338	2578.05	279421	2602.02	9063.04	6243.64
1677	0	0	0	0	0	0	0	0	0	0	0	0	0	0	0	0	0	0	0	0	512.66	4527.99	475.224	481.481	3200.45	353893	2998.89	11796.7	5578.23	1.81779e+006	5363.67	38786.3	11035.1	6.24756e+006	10748.8	187337	0	0	0	0	593.63	7387.53	616.939	820.074	3458.02	415872	3517.76	15039.7	6032.09
1689	0	0	0	0	0	0	0	0	0	0	0	0	0	0	0	0	0	0	0	0	429.322	3108.19	396.513	280.292	2772.11	209095	2622.49	9142.2	7220.5	2.8318e+006	6795.64	66021.9	10217.9	5.51228e+006	10696.1	223201	0	0	0	0	522.883	5773.04	545.591	493.312	3028.09	271975	3057.91	13635.9	7627.64
1701	0	0	0	0	0	0	0	0	0	0	0	0	0	0	0	0	0	0	0	0	551.481	5763.82	511.319	484.139	2371.64	229553	2240.43	6301.11	6327.81	1.67989e+006	5969.89	52429	12759.2	1.45314e+007	12391.9	166861	0	0	0	0	636.888	8264.83	647.1	947.672	2652.6	263067	2715.25	7612.67	6877.74
1713	0	0	0	0	0	0	0	0	0	0	0	0	0	0	0	0	0	0	0	0	426.603	3216.14	393.186	363.511	2592.94	282746	2522.27	7235.78	5576.34	1.78015e+006	5190.12	25174.2	10758.7	1.96237e+006	11130	165219	0	0	0	0	503.257	5270.26	514.696	554.068	2920.77	328488	2920.35	14218.2	5878.91
1725	0	0	0	0	0	0	0	0	0	0	0	0	0	0	0	0	0	0	0	0	437.437	3370.69	400.32	322.997	2442.32	180675	2286.38	6821.21	5778.55	1.48272e+006	5814.08	38185.7	8750.08	575502	10323.9	192402	17751.5	0	18169.2	0	517.3	5547.5	525.934	518.83	2643.31	256135	2680.92	9672.97	6508.44
1737	0	0	0	0	0	0	0	0	0	0	0	0	0	0	0	0	0	0	0	0	354.422	2652.17	325.74	271.984	2293.21	182103	2188.81	7495.28	5302.21	1.35375e+006	5142.72	19899.9	8937.54	1.64948e+006	10654.4	174828	0	0	0	0	414.3	3859.71	421.226	402.501	2535.18	224465	2582.57	9890.45	5681.82
1749	0	0	0	0	0	0	0	0	0	0	0	0	0	0	0	0	0	0	0	0	406.675	3608.67	377.888	366.766	2075.25	133210	1944.11	6081.21	5408	1.42301e+006	5013.44	37002	9732.85	8.18428e+006	9778.11	119950	0	0	0	0	476.751	4994.19	493.634	538.544	2272.81	210052	2250.65	6779.72	5848.06
1761	0	0	0	0	0	0	0	0	0	0	0	0	0	0	0	0	0	0	0	0	562.091	5900.43	521.473	745.961	2674.95	268516	2525.8	10684.9	5417.23	1.25e+006	4990.43	33768.8	11005.3	7.392e+006	10504.8	108235	29205.2	0	17275.4	0	656.338	8011.51	690.146	1002.53	2845.61	309121	2931.15	13074.6	5755.5
1773	383.135	0	299.402	0	0	0	0	0	0	0	0	0	0	0	0	0	0	0	0	0	417.277	3355.73	387.441	333.992	2771.35	245497	2610.16	13823.5	6284.21	2.11466e+006	5676.5	47000.6	9996	4.74562e+006	9954.43	110856	19068.6	0	17575.9	0	497.967	5181.23	513.298	608.363	3018.5	359976	3096.56	13055.1	6314.37
1785	0	0	0	0	0	0	0	0	0	0	0	0	0	0	0	0	0	0	0	0	471.475	4076.07	435.109	507.273	2496.37	211438	2391.77	8499.01	6275.1	1.82671e+006	6056.77	48327.4	12427.5	6.66056e+006	11104.1	105638	0	0	0	0	549.023	6196.28	567.122	680.737	2776.64	244465	2818.23	12093	6866.57
1797	0	0	0	0	0	0	0	0	0	0	0	0	0	0	0	0	0	0	0	0	494.264	4723.68	453.541	533.698	2189.68	161803	2065.96	6482.14	5580.38	1.2568e+006	5347.73	44906.3	10432.9	1.20052e+006	11215	116914	18607.4	0	18034.6	0	585.7	6678.52	602.867	782.743	2389.34	195591	2443.87	9092.06	6090.77
1809	0	0	0	0	0	0	0	0	0	0	0	0	0	0	0	0	0	0	0	0	602.547	6043.3	561.017	554.512	2539.45	242543	2475.72	10908.6	5392.67	1.19973e+006	5247.42	43339.2	12499.8	5.71947e+006	10965.8	414500	0	0	0	0	698.802	9520.85	707.465	942.542	2938.14	296295	2934.86	12965.3	5893.77
1821	0	0	0	0	0	0	0	0	0	0	0	0	0	0	0	0	0	0	0	0	567.581	6195.66	528.88	506.09	2973.63	289359	2823.39	9290.13	5782.96	1.25745e+006	5923.44	42943.8	10513.4	4.00713e+006	10500.5	182639	0	0	0	0	662.479	8689.2	681.466	949.676	3270.09	382890	3254.25	14367.9	6632.49
1833	0	0	0	0	0	0	0	0	0	0	0	0	0	0	0	0	0	0	0	0	542.92	4899.21	499.972	685.664	2909.86	283688	2768.56	7987.35	6600.07	2.40644e+006	6460.28	49511.3	10917.2	4.29161e+006	11772.2	285801	0	0	0	0	630.218	7869.46	654.892	749.145	3235.8	394506	3236.33	15757.1	7512.68
1845	0	0	0	0	0	0	0	0	0	0	0	0	0	0	0	0	0	0	0	0	536.912	5116.68	503.278	544.905	2557.6	247371	2379.91	10438.3	6234.76	2.34055e+006	6101.79	38557.3	12573	9.63916e+006	12112.9	122762	0	0	0	0	625.295	7635.47	636.336	893.848	2822.58	294228	2811.02	9921.82	6756.96
1857	0	0	0	0	0	0	0	0	0	0	0	0	0	0	0	0	0	0	0	0	582.339	6351.25	537.384	620.66	2836.63	301686	2674.91	11907.3	5851.66	1.99182e+006	5740.47	59380.4	11964.4	1.11285e+007	11747.3	256598	17841.7	1.3176e+006	20113.4	209599	687.311	8878.1	706.774	904.649	3109.91	385494	3087.41	14877.7	6648.68
1869	0	0	0	0	0	0	0	0	0	0	0	0	0	0	0	0	0	0	0	0	443.727	3268.12	403.173	375.286	2880.57	307028	2720.09	9525	6392.38	1.56611e+006	6148.85	74598.2	13260.5	2.63951e+007	11484.1	252154	0	0	0	0	522.713	5347.65	532.7	559.674	3187.34	341683	3237.29	13488.7	6974.6
1881	0	0	0	0	0	0	0	0	0	0	0	0	0	0	0	0	0	0	0	0	495.097	4339.7	458.254	304.789	2402.58	219931	2237.54	7321.03	6332.95	2.09686e+006	6122.2	45741.1	12290.3	3.86391e+006	11928.8	431936	18187.3	0	18987.7	0	584.262	6777.61	584.661	673.071	2611.31	259968	2645.02	11267.2	7035.55
1893	0	0	0	0	0	0	0	0	0	0	0	0	0	0	0	0	0	0	0	0	549.894	5481.44	508.735	418.653	2724.21	269751	2609.13	6595.01	5970	1.91323e+006	5497.9	34977.6	10677.3	4.36044e+006	12158.5	241278	0	0	0	0	635.869	8278.07	650.895	624.808	3039.45	330666	3016.28	12354.6	6449.41
1905	0	0	0	0	0	0	0	0	0	0	0	0	0	0	0	0	0	0	0	0	576.284	5998.54	537.998	688.165	2750.71	269200	2657.98	7727.77	6367.41	2.97973e+006	5993.22	35519.3	10821.4	3.66141e+006	10459.6	157206	0	0	0	0	675.333	9657.18	698.354	1010.99	3075.9	376441	3088.25	8983.02	6777.38
1917	0	0	0	0	0	0	0	0	0	0	0	0	0	0	0	0	0	0	0	0	518.841	4723.88	486.792	518.783	2682.47	316503	2544.72	12584.7	6070.03	1.96905e+006	5937.89	39293.2	11258.6	8.57145e+006	11142.1	142360	0	0	0	0	613.828	7196.62	632.424	770.457	3002.06	301303	3002.81	11898.7	6870.93
1929	0	0	0	0	0	0	0	0	0	0	0	0	0	0	0	0	0	0	0	0	516.956	4756.22	471.612	536.28	2735.54	265905	2637.24	10836.5	6302.53	2.17982e+006	6010.04	52645.7	12302.6	1.09588e+007	11631	337888	0	0	0	0	611.212	7605.13	627.368	835.665	3013.06	286376	3088.05	12704.7	6798.25
1941	0	0	0	0	0	0	0	0	0	0	0	0	0	0	0	0	0	0	0	0	462.52	3784.56	414.137	453.188	2363.99	211359	2215.56	6963.31	5990.65	1.55799e+006	5832.68	54974	11429.7	6.01034e+006	11289.6	253668	12985.9	0	17475.8	0	536.35	5638.24	538.053	535.96	2610.88	237548	2663.57	10373.2	6368.21
1953	0	0	0	0	0	0	0	0	0	0	0	0	0	0	0	0	0	0	0	0	472.844	4914.62	432.744	455.792	2233.58	222892	1989.34	5655.4	5255.69	1.56649e+006	5047.37	45111.9	10275.3	3.88534e+006	10767.8	234321	0	0	0	0	533.106	6128.88	537.357	594.362	2369.62	191645	2344.77	7164.85	5849.86
1965	0	0	0	0	0	0	0	0	0	0	0	0	0	0	0	0	0	0	0	0	530.42	5720.98	493.075	545.965	2707.64	264616	2513.91	9807.95	5143.77	1.48325e+006	4854.11	17246.8	9396.38	4.49708e+006	10210.9	31586.4	0	0	0	0	614.263	8164.82	629.992	898.264	2868.99	282474	2851.61	12235.3	5616.38
1977	0	0	0	0	0	0	0	0	0	0	0	0	0	0	0	0	0	0	0	0	528.695	5418.61	485.703	624.563	2654.15	251270	2512.49	9199.99	5936.14	2.16049e+006	5732.65	51466.5	9812.14	3.40889e+006	9511.34	1886.39	0	0	0	0	621.567	8281.24	640.542	730.886	2880.71	297626	2912.27	13190	6426.74
1989	0	0	0	0	0	0	0	0	0	0	0	0	0	0	0	0	0	0	0	0	534.428	4848.36	494.958	614.488	2566.61	264161	2435.84	9895.05	6257.44	2.31496e+006	5772.23	38186.1	11559.7	1.05798e+007	10795.9	169230	16956.3	0	16319.7	0	614.804	7332.2	630.401	946.644	2897.09	309997	2900.69	8965.51	6314.8
2001	526.831	0	373.761	0	0	0	0	0	0	0	0	0	0	0	0	0	0	0	0	0	536.828	5362.45	500.676	583.159	2688.14	262385	2565.08	10728.8	6113.73	2.28806e+006	5735.14	69798.5	13072.9	1.44634e+007	11223.6	95847.9	0	0	0	0	628.158	6972.08	647.365	742.978	2940.08	306572	2970.27	13895.5	6664.25
2013	0	0	0	0	0	0	0	0	0	0	0	0	0	0	0	0	0	0	0	0	573.623	6012.04	532.432	547.904	2765.3	274155	2596.55	11096.7	6130.06	2.03592e+006	5896.76	48772.1	11894.6	7.42926e+006	11410.4	488290	0	0	0	0	666.935	8386.48	692.799	1066	3031.18	329252	3030.02	10706.1	6484.84
2025	0	0	0	0	0	0	0	0	0	0	0	0	0	0	0	0	0	0	0	0	487.256	4531.63	442.42	367.239	3112.84	316662	2989.44	13350.4	6459.11	3.15677e+006	6144.49	53032.4	11967.3	1.4246e+007	11681.5	265869	0	0	0	0	568.086	6531.74	584.352	621.018	3424.1	430636	3511.13	18006.8	6577.89
2037	0	0	0	0	0	0	0	0	0	0	0	0	0	0	0	0	0	0	0	0	431.5	3807.3	393.644	345.893	2373.56	171733	2237.53	6715.51	6549.52	2.2667e+006	6345.86	57816.1	12753	1.56917e+007	11455.1	288740	0	0	0	0	511.514	5597.8	522.789	527.59	2628.07	212245	2654.85	9055.77	7274.84
2049	0	0	0	0	0	0	0	0	0	0	0	0	0	0	0	0	0	0	0	0	519.636	4311.03	473.639	407.271	2573.39	194117	2423	11870.8	5581.83	1.21304e+006	5410.23	31635.8	12861	4.05148e+006	12184.2	288564	0	0	0	0	591.96	6099.05	607.281	631.346	2842.26	287572	2855.56	10194.4	6150.29
2061	0	0	0	0	0	0	0	0	0	0	0	0	0	0	0	0	0	0	0	0	564.969	5689.75	521.44	516.031	3026.32	302132	2866.02	9179.91	6332.44	1.57067e+006	6018.79	47994.1	10935.5	2.01898e+006	11060.7	250888	0	0	0	0	669.862	9242.52	687.674	1009.05	3259.45	339910	3312.11	13900.5	6704.65
2073	0	0	0	0	0	0	0	0	0	0	0	0	0	0	0	0	0	0	0	0	409.9	3706.57	374.812	343.657	2646.86	258422	2457.42	8360.94	6399.33	1.92593e+006	6149.93	31792.1	12001.3	3.52362e+006	10910.8	34869.3	0	0	0	0	473.675	4896.39	481.425	513.507	2917.92	334132	2936.17	13562.5	6848.24
2085	0	0	0	0	0	0	0	0	0	0	0	0	0	0	0	0	0	0	0	0	491.468	4722.73	459.11	482.784	2071.86	151961	1909.52	5990.52	5784.21	2.13885e+006	5426.63	34489	10941.2	7.44307e+006	11448.2	151794	0	0	0	0	571.42	6094.46	589.911	845.144	2223.3	170345	2225.77	7559.8	6335.84
2097	0	0	0	0	0	0	0	0	0	0	0	0	0	0	0	0	0	0	0	0	510.048	4541.74	475.186	502.677	2368.24	194872	2249.66	8423.37	4559.49	905112	4471.28	30942.4	10440.1	4.96578e+006	9938.29	261559	0	0	0	0	604.538	8091.58	623.179	818.602	2590.31	226727	2626.17	12734.2	4828.59
2109	0	0	0	0	0	0	0	0	0	0	0	0	0	0	0	0	0	0	0	0	442.391	3655.35	411.673	398.567	1766.71	111371	1692.48	4918.42	4752.42	1.15135e+006	4448.75	33556.8	7675.74	6.5079e+006	7869.33	160103	19092.3	0	15495.4	0	526.603	5685	546.448	634.825	1998.09	160534	2031.26	6236.03	4884.81
2121	0	0	0	0	0	0	0	0	0	0	0	0	0	0	0	0	0	0	0	0	590.013	7122.13	552.868	781.354	2809.82	246819	2674.78	11020.1	5046.42	1.46475e+006	4757.63	25806	10016.8	4.78321e+006	9840.58	169375	0	0	0	0	673.698	7942.27	700.89	1035.28	3061.83	332722	3142.58	12899.2	5400.61
2133	0	0	0	0	0	0	0	0	0	0	0	0	0	0	0	0	0	0	0	0	476.325	4499.77	446.124	392.865	3252.71	337598	3118.39	18236	6829.66	2.75397e+006	6313.56	68624.1	9384.72	4.46152e+006	9749.12	107021	0	0	0	0	569.066	6687.06	594.013	744.466	3559.55	465402	3586.52	17190.6	7053.08
2145	0	0	0	0	0	0	0	0	0	0	0	0	0	0	0	0	0	0	0	0	465.081	4108.59	435.808	520.669	2688.84	247731	2589.64	10103.1	7077.74	2.39871e+006	6918.99	91083.5	11984.3	5.08225e+006	12134.1	430101	23519.2	0	17228.3	0	557.906	6714.29	589.298	785.196	3022.89	290380	3061.49	12738.3	7780.32
2157	0	0	0	0	0	0	0	0	0	0	0	0	0	0	0	0	0	0	0	0	508.96	5033.28	470.268	430.665	2383.93	196351	2277.77	8202.43	6208.3	1.6136e+006	5934.82	55308.8	13070	7.30166e+006	13243.9	516029	0	0	0	0	587.842	6215.9	609.787	687.239	2671.22	295454	2746.35	12875	6930.91
2169	0	0	0	0	0	0	0	0	0	0	0	0	0	0	0	0	0	0	0	0	474.317	4428.44	437.59	381.617	2819.49	301218	2691.09	10300.8	5667.98	1.64824e+006	5513.57	39695.9	11981	6.78601e+006	11774.1	254931	0	0	0	0	566.158	6134.75	589.242	704.182	3081.78	321339	3128.17	13114.6	6165.12
2181	0	0	0	0	0	0	0	0	0	0	0	0	0	0	0	0	0	0	0	0	467.556	3815.82	435.35	499.543	2608.65	235359	2425.99	8673.61	6427.04	3.0937e+006	6079.64	43212.6	10559.4	7.87791e+006	10589.1	126333	0	0	0	0	548.692	5983.6	568.437	677.23	2895.75	288131	2910.37	11200	6945.49
2193	0	0	0	0	0	0	0	0	0	0	0	0	0	0	0	0	0	0	0	0	547.68	5352.15	515.872	559.862	2541.28	264738	2404.63	10781.7	6033.29	2.25901e+006	5721.66	43080.1	11604.7	5.62524e+006	11686.6	249879	0	0	0	0	642.577	8249.87	664.809	1029.84	2819.61	251300	2819.54	11058.1	6534.96
2205	0	0	0	0	0	0	0	0	0	0	0	0	0	0	0	0	0	0	0	0	475.919	4369.39	441.033	425.651	3019.38	310464	2866.53	12214.1	6289.31	1.89818e+006	5956.89	51536.7	12614.7	1.60647e+007	11561.5	174395	0	0	0	0	565.894	6461.09	582.088	798.279	3338.54	433211	3338.84	19743.1	6562.53
2217	0	0	0	0	0	0	0	0	0	0	0	0	0	0	0	0	0	0	0	0	464.366	4040.38	424.68	293.41	2339.93	207479	2234.3	7798.97	6585.38	2.26628e+006	6286.25	47960.5	11290.5	1.0559e+007	11118.5	195901	13159.4	0	19132	0	542.57	6700.21	550.965	483.981	2638.95	249946	2644.33	10810.9	7132.96
2229	0	0	0	0	0	0	0	0	0	0	0	0	0	0	0	0	0	0	0	0	393.105	3292.73	361.98	308.224	2183.18	174120	2095.74	4840.3	5156.87	1.55019e+006	5021.67	37422.4	11925.3	5.13747e+006	11356.3	326461	17791.2	0	17951.2	0	463.237	5044.77	474.192	424.44	2474.5	260120	2468.59	6178.8	5668.14
2241	0	0	0	0	0	0	0	0	0	0	0	0	0	0	0	0	0	0	0	0	445.827	3274.9	410.731	373.321	2506.62	257996	2377.34	8457.58	5596.39	1.90387e+006	5276.79	25975.7	10536.9	3.13359e+006	9983.91	231516	23226.3	0	18561.7	0	526.167	5456.23	544.414	749.795	2757.43	300386	2774.09	9294.9	6078.22
2253	0	0	0	0	0	0	0	0	0	0	0	0	0	0	0	0	0	0	0	0	451.244	3562.53	414.852	386.439	2218.03	178422	2113.82	6489.74	5495.79	2.28113e+006	5245.9	38063.5	8448.87	3.11309e+006	9894.1	230365	0	0	0	0	539.418	6008.54	551.827	708.573	2461.42	238376	2500.19	10488.9	6022.5
2265	0	0	0	0	0	0	0	0	0	0	0	0	0	0	0	0	0	0	0	0	490.535	4478.3	456.782	625.603	2427.91	183404	2343.87	9914.28	5246.37	1.43518e+006	5017.83	37001.1	10681.3	5.13976e+006	10257.1	254270	0	0	0	0	565.487	6832.27	573.282	659.673	2721.39	264139	2761.95	12341.1	5944.08
2277	0	0	0	0	0	0	0	0	0	0	0	0	0	0	0	0	0	0	0	0	473.806	4366.44	433.175	445.9	2455.82	208605	2352.07	13061.1	5603.09	1.24821e+006	5378.89	49697.2	9981.43	3.51854e+006	9773.12	182032	0	0	0	0	552.73	5607.86	566.021	827.451	2669.65	235332	2692.25	10684.1	6113.92
2289	0	0	0	0	0	0	0	0	0	0	0	0	0	0	0	0	0	0	0	0	569.445	5301.06	534.165	570.626	2680.73	228604	2538.81	11075.1	5897.22	1.97528e+006	5675.41	65639.9	11124.5	1.29627e+007	10740.2	143880	22501.1	0	17694.4	0	673.374	8660.83	692.713	925.394	2937.29	281927	2976.11	18919.5	6386.16
2301	297.425	0	276.383	0	0	0	0	0	0	0	0	0	0	0	0	0	0	0	0	0	429.762	3670.86	400.504	387.732	3064.45	354764	2911.3	13826.8	6069.68	1.8996e+006	5844.58	50399.2	12043.7	9.78669e+006	10994	251378	0	0	0	0	500.735	5433.48	517.842	557.457	3355.11	413383	3407.88	19481.1	6307.67
2313	0	0	0	0	2781.14	0	2113.51	0	0	0	0	0	0	0	0	0	0	0	0	0	533.183	5290.12	491.656	528.031	2548.17	212449	2476.26	9373.56	7132.08	2.83947e+006	6740.34	85917	10690	4.62053e+006	11297.1	201263	0	0	0	0	619.687	9347.99	656.968	940.329	2844.68	307972	2862.42	9955.69	7591.89
2325	0	0	0	0	0	0	0	0	0	0	0	0	0	0	0	0	0	0	0	0	518.375	4901.91	474.676	427.183	2300.91	210406	2151.83	7470.04	5558.27	1.50055e+006	5390.82	53622	11806.8	8.62913e+006	12181	428237	0	0	0	0	614.032	7354.57	633.33	669.604	2511.74	219891	2603.87	9387.04	6016.41
2337	0	0	0	0	0	0	0	0	0	0	0	0	0	0	0	0	0	0	0	0	503.73	4874.3	468.084	537.032	2613.23	248735	2427.52	8082.24	5320.59	1.72065e+006	5088.49	41205.8	10330.2	8.82168e+006	10578.3	162022	34755.8	0	20365.7	0	576.122	7025.95	591.556	640.991	2853.55	313528	2904.05	12003.1	5683.31
2349	0	0	0	0	0	0	0	0	0	0	0	0	0	0	0	0	0	0	0	0	514.288	5032.44	472.152	472.518	2339.65	191355	2220.37	8283.61	5949.49	2.1146e+006	5415.54	26523.9	9699.22	1.1598e+007	9749.26	114771	16826.3	0	18409.2	0	587.715	6927.36	614.098	745.64	2575.42	247553	2573.24	8057.86	5940.29
2361	0	0	0	0	0	0	0	0	0	0	0	0	0	0	0	0	0	0	0	0	417.485	3111.39	382.682	412.411	2621.03	250831	2458.58	8068.47	5181.88	1.63782e+006	5126.47	35841.9	10160.3	4.87698e+006	10376.5	125359	0	0	0	0	503.956	5440.39	520.95	573.144	2764.71	246869	2896.29	13591.3	5700.62
2373	0	0	0	0	0	0	0	0	0	0	0	0	0	0	0	0	0	0	0	0	545.223	5105.67	498.537	444.1	2189.25	168005	2070.78	8516.09	5883.63	2.42708e+006	5533.3	38558.5	10505.7	3.75904e+006	9778.52	196844	17864.3	0	18080.4	0	629.237	7993.99	640.677	911.426	2449.9	208539	2493.93	9386.99	6137.52
2385	0	0	0	0	0	0	0	0	0	0	0	0	0	0	0	0	0	0	0	0	466.933	3822.94	432.491	436.871	2619.09	185180	2500.1	7411.29	5108.64	1.44986e+006	4981.28	53407.4	10828.8	7.57733e+006	10587.2	143510	0	0	0	0	550.683	5968.24	560.572	588.429	2884.04	275680	2914.73	12474	5818.37
2397	0	0	0	0	0	0	0	0	0	0	0	0	0	0	0	0	0	0	0	0	490.959	4588.95	456.071	500.177	2524.9	209379	2405.99	9050.66	6061.95	1.54212e+006	5846.39	32944.4	10385.1	4.11478e+006	9954.31	284106	30177.4	0	18465.7	0	561.084	6201.78	578.267	665.742	2829.05	273229	2809.88	10183.4	6707.94
[truncated: 31 more columns]
