# Supplementary material for: IBSEM: An Individual-Based Atlantic Salmon Population Model
Source: PLoS One. 2015 Sep 18;10(9):e0138444. doi: 10.1371/journal.pone.0138444 (PMC4575158; doi:10.1371/journal.pone.0138444)
Supplement: S1 Minimal dataset — (ZIP) [file pone.0138444.s003.zip › temp/scenario 1/wild - 2/runFiles/results/parr0.txt]

month	averageAge	popSize	density	averageLength	stDevLength	averageWeight	stDevWeight	allele_0_0_Frequency	allele_0_1_Frequency	allele_0_2_Frequency	allele_0_3_Frequency	allele_0_4_Frequency	allele_0_5_Frequency	allele_0_6_Frequency	allele_0_7_Frequency	allele_0_8_Frequency	allele_0_9_Frequency	allele_0_10_Frequency	allele_0_11_Frequency	allele_0_12_Frequency	allele_0_13_Frequency	allele_0_14_Frequency	allele_0_15_Frequency	allele_0_16_Frequency	allele_0_17_Frequency	allele_0_18_Frequency	allele_0_19_Frequency	allele_0_20_Frequency	genotypicValueAverage	genotypicValueStDev
16	0	856050	3.4242	23.0138	0.8377	0.156752	0.0170226	0.903113	0.880853	0.883753	0.900678	0.892554	0.915464	0.908253	0.884657	0.889404	0.89923	0.892012	0.877807	0.891474	0.897291	0.90468	0.919186	0.888045	0.891718	0.91138	0.899821	1	0.895107	0.0619309
21	5	113668	0.454672	65.0538	5.85758	3.56134	0.912595	0.905242	0.88312	0.885342	0.902387	0.894253	0.915997	0.909165	0.886309	0.889833	0.900192	0.892327	0.877762	0.891016	0.89717	0.905743	0.918931	0.888601	0.892146	0.911563	0.900759	1	0.896438	0.061433
22	6	70775	0.2831	67.2888	8.29716	4.02044	1.42782	0.906718	0.885164	0.886252	0.904055	0.895408	0.917217	0.910081	0.887079	0.890018	0.900636	0.894136	0.878015	0.890533	0.896892	0.906662	0.91935	0.889354	0.892236	0.91201	0.901498	1	0.897557	0.0610168
26	10	62194	0.248776	67.2802	8.29992	4.01908	1.42822	0.908552	0.886476	0.887361	0.90561	0.896461	0.917741	0.909831	0.887803	0.889829	0.901325	0.894741	0.878525	0.890624	0.897434	0.906253	0.919494	0.889306	0.891967	0.912186	0.902121	1	0.898464	0.0607903
28	0	270504	1.08202	23.1619	0.838989	0.159778	0.0172658	0.883547	0.912332	0.906896	0.922304	0.873871	0.919312	0.919084	0.893318	0.908652	0.918609	0.946958	0.907541	0.899332	0.894543	0.91358	0.894037	0.914347	0.91468	0.906286	0.904109	1	0.905322	0.0596421
33	5	64181	0.256724	65.8783	5.89223	3.69676	0.942719	0.887693	0.913892	0.90875	0.922773	0.873919	0.920202	0.919003	0.893239	0.90854	0.919112	0.946853	0.908758	0.899394	0.895725	0.913635	0.895506	0.91492	0.915995	0.906468	0.904629	1	0.906552	0.0587993
34	6	42774	0.171096	69.2789	8.39448	4.37961	1.52688	0.889056	0.914364	0.90901	0.923821	0.875123	0.920851	0.919484	0.893089	0.907245	0.919811	0.946124	0.9088	0.899811	0.896818	0.913534	0.895825	0.914528	0.915217	0.905176	0.903832	1	0.90705	0.0585496
38	10	37851	0.151404	69.2604	8.42014	4.37733	1.531	0.890901	0.915366	0.910372	0.924507	0.876172	0.922393	0.919342	0.893252	0.907321	0.920068	0.946118	0.908814	0.900399	0.896938	0.913741	0.896383	0.914124	0.915484	0.904956	0.904441	1	0.907893	0.0582044
40	0	312487	1.24995	22.4117	0.810839	0.144812	0.0156593	0.911971	0.879653	0.890315	0.891547	0.89101	0.898884	0.885344	0.888746	0.892637	0.883461	0.910812	0.907851	0.898921	0.894357	0.878155	0.888688	0.879918	0.891659	0.893082	0.90702	1	0.893634	0.0656655
45	5	71358	0.285432	63.376	5.6939	3.29358	0.841267	0.912491	0.882214	0.891869	0.891813	0.892997	0.899682	0.88721	0.890293	0.89278	0.884098	0.911362	0.908973	0.89903	0.894483	0.87815	0.889459	0.881499	0.891512	0.892794	0.907284	1	0.894748	0.0649165
46	6	47449	0.189796	63.7884	7.94317	3.43021	1.22518	0.913012	0.884803	0.893106	0.893043	0.893833	0.900061	0.888954	0.889165	0.893022	0.883812	0.910767	0.908934	0.89867	0.895045	0.878248	0.89005	0.881683	0.89044	0.893148	0.907627	1	0.89553	0.0643626
50	10	41927	0.167708	63.7547	7.9663	3.4258	1.22736	0.914458	0.886982	0.894185	0.89397	0.895199	0.901018	0.890369	0.890035	0.893613	0.884335	0.910857	0.909283	0.898991	0.895187	0.87873	0.890202	0.882164	0.890226	0.893541	0.907923	1	0.896617	0.0638491
52	0	534664	2.13866	22.7887	0.828415	0.152215	0.0165007	0.884977	0.895068	0.896485	0.911057	0.906982	0.883742	0.887574	0.883514	0.886318	0.904328	0.914433	0.909087	0.885249	0.884999	0.9014	0.885936	0.881498	0.912508	0.900206	0.888301	1	0.894903	0.065654
57	5	95129	0.380516	63.0904	5.70278	3.25041	0.836509	0.885981	0.897413	0.898669	0.91265	0.907599	0.88462	0.888793	0.884205	0.887032	0.905555	0.914884	0.909954	0.885576	0.885766	0.902511	0.886607	0.881529	0.912792	0.90104	0.889303	1	0.896142	0.0652536
58	6	61049	0.244196	66.0631	8.1645	3.80636	1.35452	0.887304	0.899212	0.899982	0.913512	0.908066	0.883937	0.888966	0.884978	0.887451	0.905723	0.914151	0.909253	0.885469	0.88533	0.903496	0.886583	0.88171	0.913258	0.901841	0.890481	1	0.896839	0.065117
62	10	53883	0.215532	66.06	8.17123	3.80614	1.35628	0.888778	0.900934	0.90111	0.914157	0.90909	0.88462	0.889446	0.885335	0.88797	0.905954	0.914454	0.909916	0.885929	0.886012	0.9033	0.886606	0.881846	0.913303	0.902233	0.890411	1	0.89772	0.0648739
64	0	557495	2.22998	22.765	0.855609	0.151784	0.0170371	0.893067	0.895364	0.877921	0.899368	0.896456	0.906491	0.886957	0.885368	0.882697	0.88398	0.902779	0.922781	0.889761	0.899662	0.907378	0.897162	0.879794	0.890303	0.910045	0.903285	1	0.893518	0.0650512
69	5	97586	0.390344	62.9876	5.68469	3.2344	0.831764	0.893684	0.897342	0.87965	0.900841	0.896993	0.907246	0.888898	0.88649	0.883656	0.885209	0.903126	0.923011	0.889298	0.898992	0.907584	0.897127	0.879327	0.891526	0.911043	0.90388	1	0.89456	0.0645866
70	6	62417	0.249668	65.5527	8.06633	3.71776	1.31587	0.89583	0.899026	0.880682	0.901798	0.898089	0.907349	0.889557	0.886826	0.884318	0.885023	0.904273	0.923194	0.889758	0.899226	0.908366	0.897055	0.879848	0.891368	0.911258	0.903736	1	0.89554	0.0642597
74	10	54925	0.2197	65.538	8.06699	3.71534	1.31516	0.897424	0.899909	0.882249	0.902749	0.899126	0.908102	0.890469	0.887319	0.885362	0.884725	0.904233	0.923477	0.889868	0.899172	0.908448	0.897205	0.880137	0.891179	0.91157	0.90366	1	0.89641	0.0639208
76	0	583943	2.33577	22.867	0.849837	0.153809	0.0170614	0.899688	0.894672	0.867924	0.876259	0.88352	0.90448	0.912899	0.882185	0.879232	0.898674	0.905126	0.873277	0.900825	0.903953	0.909799	0.883865	0.891009	0.879361	0.891304	0.906769	1	0.890512	0.0652426
81	5	99093	0.396372	64.4988	5.83453	3.47204	0.892591	0.901113	0.896375	0.870203	0.87767	0.884583	0.905457	0.912325	0.883544	0.879845	0.900861	0.90517	0.874315	0.90134	0.90463	0.909555	0.884507	0.892757	0.879275	0.892772	0.906219	1	0.891709	0.0648628
82	6	63000	0.252	66.4176	8.2474	3.86927	1.38321	0.902516	0.897516	0.87131	0.878746	0.885222	0.906913	0.91377	0.884873	0.879952	0.901508	0.905246	0.87454	0.902246	0.904881	0.909056	0.884119	0.893127	0.879262	0.89354	0.907127	1	0.892656	0.0645197
86	10	55353	0.221412	66.4213	8.24515	3.86986	1.3841	0.904413	0.898614	0.872762	0.879455	0.885806	0.907665	0.914702	0.885616	0.880305	0.90239	0.90557	0.875391	0.901966	0.905226	0.909598	0.883972	0.894125	0.879221	0.894215	0.907485	1	0.893603	0.064136
88	0	463226	1.8529	22.828	0.865062	0.153053	0.0173098	0.884182	0.900477	0.885474	0.908277	0.88118	0.883578	0.887422	0.914835	0.883745	0.879121	0.930264	0.87883	0.868639	0.875172	0.880029	0.870395	0.886359	0.898786	0.868892	0.888632	1	0.890489	0.0678257
93	5	88969	0.355876	62.8364	5.68807	3.2117	0.828053	0.886511	0.903579	0.887483	0.909305	0.882453	0.884083	0.886977	0.915257	0.884477	0.879188	0.92988	0.878907	0.869983	0.875389	0.880161	0.870017	0.886843	0.899763	0.869601	0.889164	1	0.891756	0.0670301
94	6	57276	0.229104	65.0227	8.02259	3.6296	1.29041	0.888007	0.903939	0.88909	0.90991	0.882429	0.886261	0.888409	0.915462	0.885362	0.880447	0.930014	0.879138	0.869727	0.875227	0.880535	0.870434	0.887833	0.899094	0.869535	0.89067	1	0.892615	0.0666947
98	10	50488	0.201952	65.0036	8.01972	3.62639	1.28888	0.890093	0.906007	0.89032	0.911652	0.88319	0.88829	0.889419	0.915643	0.885884	0.881506	0.930112	0.879179	0.869454	0.875723	0.881199	0.870791	0.887825	0.900016	0.870197	0.891142	1	0.893859	0.066117
100	0	465950	1.8638	22.7418	0.857631	0.151327	0.0170414	0.907626	0.904314	0.89181	0.885284	0.89012	0.881318	0.894626	0.893955	0.907545	0.888669	0.89902	0.908405	0.895756	0.899501	0.906693	0.901299	0.889278	0.910872	0.91509	0.898067	1	0.896927	0.0643104
105	5	89780	0.35912	65.4082	5.9025	3.61994	0.928985	0.91032	0.906126	0.892693	0.885743	0.891992	0.882407	0.894693	0.895734	0.908337	0.888878	0.9002	0.907986	0.895166	0.899855	0.906254	0.901459	0.889458	0.910091	0.915471	0.898947	1	0.898072	0.0638988
106	6	57975	0.2319	68.0942	8.37047	4.1647	1.47248	0.911565	0.907391	0.893773	0.886003	0.892678	0.882467	0.895024	0.896835	0.909159	0.888314	0.900052	0.908072	0.895308	0.899776	0.906572	0.901087	0.889392	0.911005	0.915645	0.898042	1	0.898709	0.0637069
110	10	51091	0.204364	68.0837	8.36306	4.16255	1.47095	0.913223	0.909005	0.894737	0.887152	0.893582	0.883678	0.896185	0.89733	0.90972	0.888581	0.900716	0.90836	0.895128	0.90007	0.906569	0.901352	0.88908	0.911266	0.915807	0.898602	1	0.899695	0.0632448
112	0	516700	2.0668	22.7783	0.86908	0.152069	0.0173487	0.887478	0.907695	0.872713	0.908951	0.898127	0.892205	0.884707	0.874163	0.891869	0.887223	0.89623	0.896585	0.877932	0.898983	0.903202	0.879923	0.867111	0.91729	0.884808	0.88958	1	0.891731	0.0650903
117	5	93903	0.375612	63.4682	5.75115	3.30925	0.853057	0.889833	0.908469	0.873928	0.909918	0.898592	0.892794	0.885978	0.875329	0.89274	0.888454	0.895802	0.896665	0.87879	0.899354	0.902708	0.879828	0.86723	0.916728	0.885893	0.890083	1	0.892712	0.0648114
118	6	60283	0.241132	63.9065	8.00792	3.45123	1.24348	0.891926	0.910041	0.875379	0.910796	0.90008	0.893685	0.88632	0.876648	0.89332	0.88967	0.897898	0.896264	0.878996	0.898877	0.901938	0.880547	0.866629	0.917929	0.885722	0.890533	1	0.893856	0.0643071
122	10	53065	0.21226	63.8802	8.01801	3.44751	1.24416	0.893715	0.911439	0.876011	0.911429	0.901187	0.894987	0.886818	0.877132	0.894092	0.890747	0.898474	0.896617	0.878837	0.899369	0.901941	0.881155	0.866758	0.917921	0.886045	0.890879	1	0.894783	0.0638322
124	0	535039	2.14016	22.7839	0.839163	0.152136	0.0167227	0.908675	0.90562	0.901758	0.889842	0.903678	0.906175	0.896545	0.891771	0.863629	0.887278	0.905514	0.911928	0.871481	0.871662	0.893994	0.895705	0.878587	0.914764	0.903056	0.898048	1	0.898186	0.0623124
129	5	95897	0.383588	64.2223	5.80618	3.42769	0.880826	0.910466	0.906415	0.902833	0.891712	0.904736	0.907917	0.896707	0.892239	0.864344	0.88788	0.905748	0.912875	0.871466	0.872478	0.894564	0.896269	0.878317	0.915008	0.902578	0.897322	1	0.899193	0.0618002
130	6	61725	0.2469	66.1616	8.21636	3.8249	1.36684	0.912005	0.907963	0.905379	0.892855	0.905994	0.908838	0.897141	0.89262	0.864747	0.888732	0.906416	0.913552	0.872637	0.873779	0.896371	0.896209	0.878615	0.915407	0.902811	0.897562	1	0.900398	0.0613535
134	10	54352	0.217408	66.1506	8.21946	3.8232	1.36724	0.913416	0.90947	0.906324	0.894346	0.906701	0.909451	0.897888	0.893095	0.865203	0.888633	0.906857	0.914161	0.872709	0.87396	0.896775	0.895827	0.87891	0.915422	0.902773	0.89752	1	0.901263	0.060982
136	0	590970	2.36388	22.8587	0.858191	0.153656	0.0172182	0.898991	0.903298	0.880491	0.922593	0.88806	0.896	0.910941	0.884195	0.875376	0.901737	0.910942	0.894171	0.881801	0.882124	0.915991	0.889604	0.867201	0.898273	0.892187	0.896783	1	0.89679	0.063838
141	5	100195	0.40078	64.2557	5.81124	3.43311	0.883496	0.900045	0.90501	0.881736	0.924278	0.889326	0.895519	0.912276	0.885134	0.876371	0.902395	0.910969	0.895504	0.881731	0.882125	0.916024	0.890653	0.867758	0.898618	0.892889	0.896242	1	0.897786	0.0631451
142	6	64089	0.256356	68.504	8.37863	4.23818	1.49074	0.902261	0.906341	0.883194	0.92558	0.890738	0.896527	0.912247	0.884855	0.877647	0.902862	0.911537	0.895981	0.881945	0.881867	0.917061	0.891097	0.868176	0.899132	0.893219	0.895115	1	0.898862	0.0625084
146	10	56345	0.22538	68.4709	8.37329	4.23204	1.48906	0.904046	0.908412	0.884471	0.92648	0.891224	0.897808	0.913	0.886254	0.878046	0.903319	0.911722	0.895998	0.882394	0.881977	0.917251	0.891499	0.868347	0.89929	0.893602	0.894818	1	0.899922	0.0621953
148	0	576679	2.30672	22.867	0.860034	0.153824	0.017268	0.902493	0.891151	0.907696	0.879043	0.891954	0.872087	0.906054	0.879715	0.906208	0.909946	0.900843	0.884757	0.882068	0.909563	0.873593	0.887079	0.888362	0.902536	0.892849	0.88375	1	0.893874	0.0638492
153	5	98338	0.393352	63.01	5.70262	3.23823	0.833927	0.903669	0.892158	0.907976	0.879085	0.892742	0.873304	0.907442	0.880458	0.906221	0.910538	0.900913	0.883997	0.881429	0.909369	0.872913	0.888192	0.889158	0.902255	0.8938	0.883529	1	0.89448	0.0636252
154	6	62777	0.251108	64.9624	8.08996	3.62242	1.29715	0.905411	0.89446	0.909147	0.881318	0.893743	0.874675	0.908103	0.881135	0.907562	0.911425	0.901755	0.884512	0.882911	0.909457	0.873823	0.88851	0.888924	0.902655	0.895089	0.883875	1	0.895823	0.0633163
158	10	55313	0.221252	64.9603	8.09994	3.62248	1.29914	0.907644	0.895486	0.910735	0.882496	0.894464	0.875481	0.90881	0.881936	0.908322	0.91201	0.9026	0.884204	0.883526	0.910292	0.873773	0.889267	0.889095	0.902699	0.895142	0.88387	1	0.89688	0.0629301
160	0	516436	2.06574	22.7975	0.8457	0.152415	0.0168911	0.915887	0.913494	0.88103	0.896979	0.880378	0.887661	0.88261	0.902104	0.895064	0.880347	0.903292	0.908464	0.864329	0.878879	0.87816	0.889679	0.862781	0.889144	0.90642	0.909924	1	0.89538	0.0630468
165	5	94340	0.37736	62.8728	5.66869	3.21661	0.824038	0.916547	0.914458	0.883088	0.898309	0.882383	0.888086	0.883183	0.902623	0.895082	0.881047	0.903371	0.908761	0.86351	0.878986	0.878312	0.890153	0.862476	0.889077	0.906694	0.910467	1	0.896231	0.0625268
166	6	60483	0.241932	64.1389	7.99781	3.48719	1.24658	0.91734	0.916373	0.884753	0.900336	0.883546	0.888175	0.882314	0.903411	0.895384	0.880454	0.904056	0.9089	0.863226	0.87947	0.878825	0.889977	0.862945	0.888365	0.907238	0.910793	1	0.897081	0.0622852
170	10	53390	0.21356	64.1192	7.99478	3.48397	1.24554	0.918777	0.917756	0.886496	0.901854	0.88511	0.889399	0.882459	0.904757	0.895505	0.881214	0.90458	0.909496	0.863448	0.879865	0.879341	0.890448	0.863158	0.888593	0.90738	0.91077	1	0.89819	0.0617496
172	0	591107	2.36443	22.856	0.865198	0.153612	0.017354	0.915762	0.910371	0.889353	0.905813	0.88128	0.903529	0.880769	0.899039	0.883317	0.873919	0.927825	0.888359	0.849959	0.887404	0.891837	0.884751	0.870201	0.914971	0.910806	0.892891	1	0.897368	0.0632217
177	5	99797	0.399188	61.5449	5.57632	3.01867	0.778868	0.918454	0.911691	0.890493	0.907036	0.883919	0.905042	0.882471	0.899205	0.883619	0.874736	0.928355	0.889631	0.849019	0.887291	0.892908	0.885994	0.868929	0.915288	0.910604	0.892747	1	0.898688	0.0628484
178	6	63601	0.254404	62.9074	7.85209	3.29162	1.18582	0.921055	0.912714	0.891275	0.908508	0.885049	0.906141	0.883485	0.899019	0.884129	0.876165	0.927706	0.890033	0.850301	0.887132	0.892966	0.887282	0.868383	0.916063	0.911078	0.893579	1	0.899768	0.0623938
182	10	56158	0.224632	62.9199	7.84025	3.29309	1.18461	0.922495	0.914233	0.892518	0.909158	0.886098	0.90703	0.885012	0.898634	0.88478	0.876705	0.928274	0.890692	0.850992	0.887184	0.893159	0.888128	0.868692	0.916014	0.911313	0.893524	1	0.90071	0.0621527
184	0	595026	2.3801	22.8285	0.865735	0.153063	0.0173425	0.917963	0.916777	0.889623	0.885526	0.905124	0.895417	0.88468	0.872411	0.871086	0.89258	0.89648	0.896157	0.875977	0.866739	0.907286	0.880658	0.896696	0.922213	0.887344	0.886314	1	0.896781	0.0602206
189	5	100171	0.400684	62.5175	5.63497	3.16261	0.811163	0.919657	0.917975	0.891171	0.886449	0.9064	0.8976	0.885082	0.873147	0.872723	0.89202	0.896447	0.896642	0.875398	0.867137	0.906764	0.880884	0.897351	0.923037	0.887607	0.88608	1	0.897821	0.0598408
190	6	63711	0.254844	62.9541	7.86841	3.29918	1.18721	0.920971	0.91988	0.892915	0.887288	0.907371	0.897843	0.884847	0.874527	0.873797	0.892028	0.89618	0.896957	0.877305	0.867072	0.906508	0.881598	0.898134	0.923137	0.887257	0.886079	1	0.898781	0.059403
194	10	56151	0.224604	62.9353	7.88038	3.29676	1.18799	0.922254	0.921221	0.893973	0.888105	0.908078	0.898381	0.885701	0.875461	0.874259	0.892469	0.896458	0.89717	0.877972	0.867669	0.906671	0.882958	0.898452	0.923029	0.886592	0.886405	1	0.899626	0.0591472
196	0	517719	2.07088	22.7622	0.846442	0.151714	0.0168402	0.905051	0.915026	0.87977	0.900572	0.900498	0.883919	0.890165	0.888359	0.85828	0.914376	0.874228	0.8977	0.875562	0.882312	0.913212	0.873439	0.862355	0.90945	0.887197	0.891538	1	0.894308	0.0621293
201	5	94548	0.378192	60.1088	5.4133	2.8123	0.720246	0.907	0.915704	0.880135	0.902536	0.901204	0.884736	0.890876	0.888961	0.858828	0.913954	0.874545	0.897851	0.875957	0.88234	0.912716	0.873472	0.861621	0.909564	0.886581	0.891658	1	0.8951	0.0618576
202	6	60700	0.2428	60.9215	7.57034	2.98955	1.06808	0.908542	0.916153	0.880956	0.904086	0.901763	0.885132	0.891853	0.890033	0.86084	0.914876	0.875329	0.898204	0.876071	0.882249	0.912208	0.874498	0.861219	0.909514	0.887002	0.891054	1	0.895963	0.0616988
206	10	53545	0.21418	60.916	7.55798	2.98834	1.06613	0.909992	0.917714	0.881698	0.904968	0.902624	0.885806	0.8928	0.889971	0.861107	0.914941	0.875385	0.898693	0.876132	0.882753	0.912644	0.874993	0.861836	0.909795	0.887842	0.891493	1	0.896785	0.061446
208	0	674554	2.69822	22.8543	0.838753	0.153539	0.0168257	0.914017	0.90129	0.897165	0.888005	0.888328	0.886741	0.887349	0.879913	0.884854	0.881397	0.906263	0.892284	0.88561	0.886981	0.890296	0.88303	0.856	0.906848	0.884909	0.888555	1	0.89395	0.0641387
213	5	105453	0.421812	62.6599	5.63739	3.18393	0.816081	0.915735	0.90318	0.898476	0.889638	0.888064	0.888804	0.888429	0.880269	0.88594	0.881625	0.906627	0.892345	0.885802	0.887656	0.890183	0.882796	0.854618	0.908106	0.885669	0.889401	1	0.895033	0.0638028
214	6	66551	0.266204	64.5406	7.99853	3.55116	1.26762	0.917559	0.904787	0.899573	0.890828	0.888544	0.889581	0.888882	0.881429	0.885922	0.882075	0.906628	0.893074	0.886643	0.886328	0.890047	0.882338	0.855149	0.907379	0.886395	0.889408	1	0.895939	0.0634276
218	10	58542	0.234168	64.5364	8.00461	3.55067	1.26772	0.918418	0.905692	0.900746	0.89212	0.889848	0.890455	0.890028	0.88211	0.886671	0.882307	0.906802	0.893282	0.886637	0.886569	0.890233	0.882187	0.855821	0.907622	0.886013	0.889789	1	0.896766	0.0630268
220	0	653821	2.61528	22.9186	0.854319	0.154853	0.0172078	0.912062	0.904781	0.892192	0.885281	0.876315	0.896895	0.894929	0.898514	0.895349	0.894489	0.909603	0.899675	0.886222	0.891821	0.86857	0.876397	0.889934	0.901553	0.904134	0.875761	1	0.895825	0.0650184
225	5	103757	0.415028	61.4435	5.55949	3.00365	0.774172	0.91468	0.905067	0.894523	0.88647	0.87837	0.896971	0.895771	0.900098	0.897005	0.895009	0.910001	0.899163	0.886027	0.891858	0.869305	0.876524	0.890682	0.900999	0.903766	0.875811	1	0.897014	0.0645349
226	6	65770	0.26308	64.1042	7.91219	3.47862	1.23477	0.916238	0.907344	0.895081	0.888407	0.879398	0.89835	0.897164	0.901292	0.897788	0.895522	0.910111	0.899711	0.886605	0.892025	0.870047	0.876441	0.891014	0.90076	0.90412	0.876615	1	0.898208	0.0641822
230	10	57756	0.231024	64.0929	7.9155	3.47695	1.23478	0.917766	0.909412	0.896643	0.88944	0.880064	0.899292	0.898409	0.901863	0.898002	0.896296	0.910511	0.900798	0.887232	0.892297	0.870109	0.876913	0.891552	0.901084	0.9044	0.876775	1	0.899309	0.0636779
232	0	585745	2.34298	22.87	0.882722	0.15392	0.017757	0.903009	0.897222	0.885072	0.905558	0.899857	0.911485	0.877815	0.901792	0.874975	0.904	0.908474	0.899105	0.854628	0.860225	0.862905	0.886561	0.855477	0.897588	0.897767	0.88549	1	0.894274	0.0622207
237	5	99556	0.398224	64.475	5.82994	3.46819	0.892178	0.904928	0.898248	0.886396	0.906394	0.900835	0.912496	0.878671	0.902457	0.875969	0.90322	0.90868	0.89866	0.854996	0.861128	0.862665	0.886541	0.854614	0.897455	0.897781	0.885974	1	0.895164	0.0619384
238	6	63537	0.254148	67.0911	8.299	3.98626	1.41801	0.906212	0.899358	0.887971	0.907676	0.902144	0.912948	0.87885	0.903316	0.877245	0.903655	0.909147	0.898579	0.854368	0.861553	0.863064	0.887089	0.855265	0.897477	0.897217	0.885759	1	0.896071	0.0614632
242	10	55851	0.223404	67.058	8.29821	3.98051	1.41616	0.907441	0.900396	0.889912	0.908417	0.903305	0.913484	0.879877	0.90395	0.877979	0.903726	0.909205	0.899348	0.85438	0.861327	0.86353	0.887459	0.85515	0.897808	0.897146	0.886081	1	0.896959	0.0612364
244	0	503053	2.01221	22.7644	0.860574	0.151779	0.0171245	0.894904	0.92522	0.890914	0.887394	0.86055	0.91924	0.872742	0.870027	0.901003	0.88829	0.91623	0.899544	0.868593	0.882014	0.893054	0.879814	0.889482	0.904855	0.904292	0.879449	1	0.893595	0.0640217
249	5	92990	0.37196	65.016	5.88844	3.55611	0.916568	0.896446	0.925949	0.89109	0.887859	0.862184	0.919572	0.872707	0.871363	0.900882	0.888827	0.917276	0.899236	0.868437	0.8831	0.893451	0.879724	0.889848	0.90421	0.904463	0.879503	1	0.894261	0.0638582
250	6	59896	0.239584	67.1712	8.33555	4.0016	1.42793	0.897773	0.927424	0.891545	0.889383	0.862946	0.919327	0.873931	0.872145	0.901287	0.888649	0.917949	0.899952	0.869449	0.882905	0.894634	0.878798	0.889483	0.904025	0.904109	0.879499	1	0.895061	0.0635622
254	10	52738	0.210952	67.1707	8.33159	4.00132	1.42655	0.899589	0.928202	0.893028	0.890696	0.863419	0.920001	0.874863	0.872473	0.901911	0.889131	0.918598	0.899607	0.870435	0.882627	0.895028	0.879214	0.889899	0.90377	0.903826	0.879432	1	0.895954	0.0632612
256	0	507800	2.0312	22.7032	0.854875	0.15056	0.0169482	0.881386	0.931609	0.892464	0.901911	0.885669	0.888109	0.881983	0.901872	0.862315	0.886842	0.887362	0.881188	0.870119	0.88372	0.894685	0.884968	0.845907	0.917275	0.862227	0.904619	1	0.892313	0.0642723
261	5	93523	0.374092	64.0869	5.83205	3.40721	0.881211	0.883943	0.932418	0.894764	0.903377	0.887573	0.888963	0.881799	0.902275	0.863606	0.886867	0.887172	0.880746	0.870502	0.884061	0.895876	0.884708	0.846621	0.917127	0.861874	0.904248	1	0.893473	0.0639495
262	6	60182	0.240728	66.7407	8.28315	3.92555	1.40169	0.885339	0.933161	0.895924	0.904157	0.888031	0.890349	0.883221	0.902836	0.863921	0.88612	0.888621	0.881659	0.870883	0.884475	0.89668	0.885057	0.847097	0.917101	0.861346	0.905146	1	0.894321	0.0636513
266	10	53002	0.212008	66.7487	8.27245	3.92651	1.40053	0.887212	0.934295	0.897523	0.905249	0.88874	0.8909	0.883853	0.903032	0.864562	0.886655	0.888627	0.882363	0.870788	0.885127	0.897098	0.88591	0.847364	0.917484	0.861317	0.905051	1	0.895265	0.0633502
268	0	616298	2.46519	22.8021	0.840263	0.152499	0.0167771	0.902182	0.901731	0.879977	0.904816	0.88441	0.89772	0.878706	0.884	0.876747	0.908162	0.894059	0.906123	0.880896	0.8813	0.898958	0.863186	0.885619	0.903559	0.89297	0.905038	1	0.892956	0.0622432
273	5	101713	0.406852	59.2251	5.33595	2.69067	0.689961	0.903351	0.90425	0.880905	0.906256	0.884803	0.897953	0.88004	0.88442	0.877877	0.908768	0.894075	0.906005	0.881795	0.881854	0.898558	0.862382	0.885256	0.90367	0.892944	0.905558	1	0.893914	0.0619799
274	6	64519	0.258076	61.8119	7.63366	3.12019	1.10643	0.904919	0.905749	0.882453	0.906996	0.886623	0.897929	0.880152	0.884538	0.877842	0.909112	0.894907	0.905873	0.881074	0.881384	0.898913	0.862986	0.885266	0.903517	0.892605	0.905586	1	0.894746	0.0617719
278	10	56812	0.227248	61.808	7.64219	3.11992	1.10741	0.906604	0.907123	0.883898	0.907898	0.88799	0.899062	0.880553	0.88542	0.878696	0.909447	0.895181	0.905645	0.881557	0.881099	0.899748	0.863013	0.88608	0.903568	0.892611	0.905971	1	0.895755	0.0613405
280	0	604401	2.4176	22.7821	0.858751	0.152129	0.0171196	0.907882	0.910478	0.882666	0.876594	0.875706	0.887571	0.8859	0.867566	0.87258	0.90682	0.908891	0.89632	0.880703	0.888208	0.888597	0.886301	0.845241	0.890023	0.891622	0.867065	1	0.88999	0.0682728
285	5	101274	0.405096	63.1319	5.72296	3.25728	0.841984	0.910688	0.913147	0.882946	0.878508	0.876444	0.889597	0.885785	0.86771	0.87444	0.906388	0.910095	0.8976	0.881021	0.889932	0.888955	0.886486	0.846338	0.889414	0.8917	0.868204	1	0.891359	0.067485
286	6	64314	0.257256	63.1367	7.93003	3.32926	1.20311	0.911893	0.914498	0.884147	0.879731	0.877235	0.889752	0.886432	0.868917	0.874778	0.906731	0.910572	0.898133	0.881519	0.890459	0.889845	0.886121	0.845601	0.889068	0.891874	0.868256	1	0.892206	0.067102
290	10	56704	0.226816	63.1222	7.94554	3.32763	1.20522	0.91378	0.916302	0.88559	0.880943	0.878377	0.89096	0.887292	0.869912	0.874956	0.906709	0.910165	0.898693	0.882134	0.890837	0.890378	0.88701	0.846457	0.889355	0.892406	0.868501	1	0.893336	0.0665387
292	0	584438	2.33775	22.7425	0.856106	0.151339	0.0170215	0.899836	0.901706	0.88498	0.910345	0.867584	0.903027	0.896116	0.874485	0.876606	0.893347	0.909842	0.868617	0.850278	0.86999	0.875667	0.871504	0.876114	0.87619	0.880606	0.897798	1	0.890234	0.0638645
297	5	99277	0.397108	63.1872	5.73784	3.266	0.843273	0.901296	0.904006	0.88654	0.911132	0.867477	0.903855	0.897625	0.874357	0.876699	0.89417	0.91013	0.869068	0.851763	0.871017	0.876542	0.872997	0.877791	0.875696	0.879589	0.89834	1	0.891278	0.0634714
298	6	63325	0.2533	63.8213	7.97706	3.43675	1.23579	0.902542	0.905385	0.887604	0.912041	0.869025	0.905211	0.899116	0.874978	0.876376	0.895989	0.91002	0.869301	0.852167	0.870667	0.877181	0.872957	0.8782	0.874686	0.879874	0.898895	1	0.892246	0.0630912
302	10	55777	0.223108	63.7914	7.97301	3.4319	1.23325	0.903984	0.906942	0.888897	0.913082	0.87026	0.905911	0.899412	0.876051	0.876867	0.89666	0.90981	0.869534	0.852753	0.871354	0.87762	0.87338	0.878471	0.874697	0.880166	0.898901	1	0.893209	0.0626665
304	0	587302	2.34921	22.8804	0.840807	0.154065	0.0168878	0.88872	0.923704	0.889704	0.892149	0.867207	0.908366	0.893599	0.884405	0.89153	0.888101	0.918997	0.893675	0.859255	0.875535	0.876599	0.892332	0.8756	0.905913	0.91132	0.881598	1	0.893525	0.0660446
309	5	99461	0.397844	61.0858	5.51691	2.95145	0.758797	0.89061	0.925147	0.891817	0.893803	0.868964	0.909472	0.894818	0.884945	0.890706	0.888147	0.919592	0.894371	0.860136	0.876595	0.87751	0.892506	0.875509	0.905752	0.910839	0.882044	1	0.894749	0.0655212
310	6	63586	0.254344	61.5447	7.72792	3.08466	1.11424	0.892052	0.926761	0.893664	0.894308	0.871041	0.910963	0.896282	0.885997	0.892044	0.8886	0.920195	0.89364	0.861274	0.877457	0.877811	0.892885	0.875971	0.90575	0.911915	0.882474	1	0.895976	0.0649177
314	10	55976	0.223904	61.5336	7.73796	3.08338	1.11453	0.893553	0.928184	0.895026	0.8955	0.872043	0.911748	0.896956	0.88663	0.892713	0.888702	0.92043	0.893535	0.861789	0.878376	0.877724	0.892901	0.876715	0.905924	0.912489	0.882557	1	0.896929	0.0645004
316	0	538776	2.1551	22.8078	0.861338	0.152645	0.0172263	0.885457	0.923542	0.868245	0.897744	0.894331	0.903736	0.893975	0.876304	0.865437	0.865155	0.895522	0.882563	0.859925	0.870559	0.887958	0.878965	0.862589	0.907527	0.883673	0.882765	1	0.889075	0.0654399
321	5	95861	0.383444	62.9065	5.67644	3.22197	0.828762	0.887248	0.924917	0.869994	0.898775	0.894566	0.90408	0.894837	0.877296	0.867151	0.866056	0.894514	0.882992	0.859687	0.870537	0.887431	0.879205	0.861377	0.908018	0.884046	0.882549	1	0.890011	0.0650891
322	6	61479	0.245916	66.4588	8.12714	3.87144	1.36501	0.888856	0.926601	0.87242	0.900364	0.896168	0.905504	0.89485	0.878365	0.867752	0.867849	0.894761	0.882374	0.85948	0.870427	0.88701	0.879243	0.860465	0.908367	0.88466	0.883342	1	0.89123	0.0647706
326	10	53899	0.215596	66.4294	8.12166	3.86626	1.36257	0.891454	0.927596	0.874339	0.901464	0.89716	0.906594	0.895425	0.879803	0.867929	0.86843	0.895666	0.883458	0.859803	0.870684	0.887104	0.879627	0.860693	0.908681	0.885573	0.883514	1	0.892438	0.0642521
328	0	556639	2.22656	22.7938	0.849379	0.152348	0.0169369	0.90436	0.941282	0.903986	0.898458	0.883171	0.893688	0.890363	0.863189	0.88888	0.921875	0.915513	0.897138	0.859889	0.870323	0.88095	0.879078	0.869462	0.921346	0.88416	0.887873	1	0.899973	0.0631404
333	5	97844	0.391376	64.4489	5.84962	3.46458	0.893796	0.907204	0.943083	0.904823	0.899524	0.883963	0.893683	0.891623	0.863037	0.890387	0.922959	0.916387	0.898272	0.860078	0.870232	0.883258	0.880468	0.868587	0.922152	0.883718	0.887612	1	0.901163	0.0625756
334	6	62594	0.250376	64.9945	8.16075	3.63036	1.31103	0.909025	0.943852	0.906796	0.901181	0.886059	0.894662	0.892114	0.863469	0.891715	0.923547	0.916733	0.898553	0.861105	0.870555	0.88423	0.880476	0.868142	0.921997	0.883288	0.886083	1	0.902309	0.0620926
338	10	55268	0.221072	64.9769	8.15985	3.62747	1.30997	0.91031	0.944642	0.908256	0.902566	0.886779	0.894749	0.892849	0.864641	0.892162	0.924323	0.917131	0.898576	0.860923	0.870974	0.884635	0.880971	0.868305	0.922161	0.883025	0.886073	1	0.903136	0.061732
340	0	607368	2.42947	22.8662	0.8557	0.153803	0.0171822	0.900204	0.911557	0.873677	0.905909	0.897669	0.90699	0.860839	0.87201	0.847196	0.905182	0.883577	0.894992	0.864705	0.865921	0.89276	0.892466	0.858628	0.900974	0.880308	0.89251	1	0.890287	0.0645205
345	5	100608	0.402432	60.5789	5.48459	2.8792	0.741161	0.90217	0.912283	0.875164	0.908432	0.89797	0.908009	0.861616	0.87248	0.846195	0.904675	0.884115	0.894884	0.865781	0.865776	0.892583	0.892618	0.859236	0.901593	0.881207	0.89314	1	0.891232	0.0640284
346	6	63854	0.255416	61.342	7.7012	3.05434	1.1023	0.903546	0.913741	0.87704	0.910248	0.898965	0.908079	0.863556	0.873109	0.846149	0.904783	0.883774	0.896209	0.86632	0.865952	0.893029	0.892943	0.859797	0.902559	0.881503	0.892638	1	0.892299	0.0636933
350	10	56242	0.224968	61.324	7.68389	3.05114	1.09901	0.905133	0.915135	0.878232	0.911356	0.900137	0.909258	0.863945	0.874249	0.846663	0.904849	0.884188	0.896359	0.866977	0.866523	0.893594	0.893051	0.859473	0.902422	0.881708	0.892438	1	0.893275	0.0632624
352	0	490541	1.96216	22.7364	0.846702	0.151203	0.016803	0.900486	0.892063	0.889311	0.896941	0.873597	0.905549	0.91212	0.870756	0.87075	0.918512	0.881154	0.893326	0.859374	0.869298	0.896247	0.898708	0.876124	0.890195	0.887678	0.89036	1	0.891368	0.0623436
357	5	91998	0.367992	66.7504	6.02212	3.8463	0.986362	0.901748	0.894009	0.8899	0.898079	0.874802	0.905775	0.913313	0.870552	0.873062	0.919482	0.88041	0.893574	0.858481	0.869345	0.89659	0.900275	0.876508	0.889536	0.88684	0.891628	1	0.892274	0.0620967
358	6	59497	0.237988	68.6983	8.51923	4.27925	1.52626	0.903071	0.894785	0.891104	0.899045	0.876069	0.906735	0.913668	0.870985	0.87396	0.920399	0.881515	0.894028	0.860102	0.870145	0.896558	0.900297	0.876994	0.889684	0.886204	0.891835	1	0.893181	0.0617503
362	10	52360	0.20944	68.7008	8.50939	4.27929	1.52461	0.904784	0.896744	0.892303	0.899618	0.877005	0.908174	0.914085	0.871667	0.875	0.921152	0.88179	0.894013	0.860552	0.869977	0.896457	0.900764	0.876891	0.890403	0.886325	0.892036	1	0.894204	0.0612072
364	0	533210	2.13284	22.8121	0.86272	0.152732	0.0172503	0.875352	0.901046	0.888704	0.908691	0.890463	0.891401	0.904382	0.868245	0.876854	0.899586	0.919632	0.886307	0.878781	0.867166	0.880853	0.873758	0.864417	0.87861	0.892841	0.886776	1	0.889744	0.0639754
369	5	95687	0.382748	64.0829	5.79321	3.40554	0.875844	0.877909	0.902249	0.890952	0.909899	0.890027	0.892796	0.904229	0.868634	0.876054	0.900253	0.919482	0.887095	0.879952	0.867803	0.881818	0.87525	0.864898	0.878228	0.892702	0.887618	1	0.890797	0.0638029
370	6	61170	0.24468	64.7191	8.05379	3.5819	1.28443	0.879524	0.903646	0.892717	0.910177	0.891614	0.894254	0.90452	0.86965	0.875911	0.900098	0.920002	0.887347	0.880366	0.868081	0.882949	0.875666	0.864337	0.879042	0.892791	0.88836	1	0.891789	0.0636076
374	10	53773	0.215092	64.7143	8.0448	3.58076	1.28215	0.881967	0.905408	0.893441	0.91121	0.892334	0.89531	0.905343	0.869907	0.876062	0.900908	0.920313	0.888438	0.880488	0.868382	0.882943	0.875663	0.864821	0.879484	0.893367	0.888104	1	0.892841	0.0633452
376	0	549656	2.19862	22.8782	0.866171	0.154059	0.0174476	0.894919	0.921458	0.878672	0.902346	0.880276	0.891744	0.890845	0.879382	0.881601	0.879967	0.900933	0.86054	0.845045	0.883032	0.873593	0.89224	0.857827	0.901236	0.862284	0.896253	1	0.89022	0.0656874
381	5	96612	0.386448	65.4547	5.95047	3.62889	0.938511	0.897347	0.922836	0.881159	0.90379	0.88047	0.892648	0.891282	0.880403	0.881987	0.879037	0.901813	0.859986	0.845288	0.884621	0.874772	0.894009	0.858589	0.900918	0.863764	0.895872	1	0.891412	0.0650006
382	6	61839	0.247356	68.6426	8.44704	4.26614	1.51173	0.898996	0.923632	0.883116	0.905553	0.881943	0.894258	0.892859	0.882194	0.881854	0.879259	0.901777	0.859765	0.846594	0.88462	0.874303	0.893975	0.859142	0.901397	0.864519	0.896303	1	0.892589	0.0646434
386	10	54347	0.217388	68.6562	8.43978	4.26828	1.51077	0.900464	0.924724	0.884465	0.906711	0.882514	0.894907	0.893794	0.882965	0.881999	0.879819	0.902331	0.860655	0.846753	0.884768	0.874188	0.89384	0.859633	0.901862	0.864804	0.896333	1	0.893472	0.0641616
388	0	605133	2.42053	22.8391	0.851952	0.153255	0.0170567	0.901301	0.898422	0.8885	0.905198	0.894869	0.911044	0.890574	0.864211	0.894335	0.891573	0.910154	0.879648	0.868234	0.868021	0.89575	0.891142	0.885168	0.882601	0.863347	0.877428	1	0.893773	0.0658935
393	5	101504	0.406016	63.8769	5.76793	3.3728	0.867396	0.903383	0.900393	0.890403	0.906211	0.895359	0.912688	0.891881	0.864311	0.894674	0.892457	0.909102	0.880547	0.867641	0.867882	0.895551	0.89196	0.885507	0.882847	0.863991	0.877877	1	0.894913	0.0653781
394	6	64496	0.257984	66.2206	8.16713	3.83276	1.35862	0.905002	0.901537	0.892404	0.907134	0.897916	0.913033	0.892373	0.866697	0.895032	0.893443	0.909584	0.881295	0.867798	0.867821	0.896746	0.891784	0.885822	0.8839	0.863379	0.877938	1	0.896102	0.0647273
398	10	56752	0.227008	66.1921	8.16264	3.82783	1.35742	0.906805	0.903149	0.89403	0.908065	0.898876	0.913404	0.893246	0.868445	0.895889	0.894198	0.910171	0.881405	0.868234	0.868339	0.896744	0.891563	0.88581	0.884392	0.863688	0.878612	1	0.897199	0.0642379
400	0	760102	3.04041	22.9413	0.865281	0.155326	0.0175	0.894184	0.910442	0.884707	0.90237	0.88552	0.889357	0.904701	0.883577	0.883611	0.896842	0.886873	0.910354	0.855783	0.879045	0.897222	0.868819	0.867032	0.895101	0.901392	0.868968	1	0.892796	0.0650616
405	5	109981	0.439924	63.2401	5.6969	3.27296	0.838944	0.895877	0.912694	0.886549	0.904584	0.886694	0.890226	0.905997	0.883771	0.883193	0.898101	0.887358	0.911221	0.856007	0.879488	0.896705	0.870046	0.866577	0.896078	0.901992	0.86925	1	0.894085	0.0645003
406	6	68816	0.275264	63.1067	7.94733	3.32535	1.20551	0.897567	0.914642	0.888129	0.904862	0.888049	0.890716	0.907274	0.883959	0.883654	0.898665	0.888064	0.91236	0.856182	0.879316	0.896594	0.870444	0.867356	0.896805	0.901883	0.870168	1	0.895132	0.0641271
410	10	60467	0.241868	63.083	7.9452	3.32168	1.20458	0.898937	0.916425	0.890039	0.906114	0.889047	0.891263	0.908727	0.884135	0.884127	0.898813	0.88822	0.912283	0.856724	0.87929	0.896563	0.87045	0.867721	0.897051	0.901665	0.869813	1	0.89614	0.0637343
412	0	742159	2.96864	22.9094	0.848686	0.15466	0.0170998	0.917721	0.902779	0.890604	0.883017	0.888017	0.896003	0.896481	0.870103	0.858232	0.895539	0.877971	0.887975	0.854576	0.861909	0.903378	0.896412	0.872693	0.890804	0.866857	0.866778	1	0.891317	0.0636468
417	5	109128	0.436512	62.5515	5.63214	3.16762	0.812205	0.91909	0.904076	0.892567	0.884347	0.888979	0.896773	0.89708	0.870812	0.859532	0.896786	0.878258	0.888044	0.855514	0.862661	0.903489	0.897286	0.873978	0.89028	0.867866	0.867101	1	0.892415	0.0631926
418	6	68617	0.274468	64.9356	7.98259	3.61403	1.28151	0.919306	0.905825	0.894625	0.885517	0.889889	0.896913	0.897409	0.87146	0.859197	0.896709	0.879265	0.88865	0.855502	0.86378	0.904003	0.897146	0.873639	0.889969	0.867161	0.866943	1	0.893183	0.0628779
422	10	60311	0.241244	64.9209	7.98612	3.61177	1.28094	0.920313	0.90748	0.896254	0.886596	0.89109	0.89778	0.898625	0.871922	0.859528	0.897067	0.879914	0.888884	0.856328	0.86427	0.904221	0.897423	0.873589	0.889722	0.867752	0.867139	1	0.894168	0.0625584
424	0	702611	2.81044	22.9379	0.858124	0.155248	0.0173293	0.910788	0.899962	0.877973	0.886869	0.884052	0.879641	0.876074	0.869357	0.882518	0.893795	0.915953	0.891161	0.858887	0.846294	0.876042	0.895614	0.860381	0.901107	0.863863	0.887254	1	0.887939	0.0640139
429	5	106448	0.425792	60.2046	5.45098	2.82643	0.728459	0.912521	0.901431	0.879265	0.887429	0.885817	0.881614	0.878387	0.870834	0.882605	0.894094	0.916837	0.89283	0.858748	0.846911	0.876038	0.895334	0.860829	0.900909	0.864079	0.887978	1	0.889172	0.0636428
430	6	66896	0.267584	61.8829	7.70309	3.13307	1.11966	0.915518	0.902558	0.880157	0.88894	0.887437	0.882579	0.879268	0.87148	0.884201	0.894769	0.917267	0.89311	0.85914	0.846067	0.877556	0.896197	0.861486	0.901108	0.864409	0.888835	1	0.890446	0.0631512
434	10	58711	0.234844	61.8628	7.70669	3.13023	1.11885	0.916787	0.904013	0.8817	0.889723	0.888752	0.883523	0.879801	0.871813	0.884902	0.895718	0.91723	0.893836	0.859864	0.846775	0.877314	0.896834	0.861934	0.901288	0.864438	0.888667	1	0.891408	0.0627532
436	0	507902	2.03161	22.8286	0.892217	0.153107	0.0178683	0.891579	0.903845	0.858847	0.8742	0.843104	0.909012	0.882941	0.884797	0.872312	0.877173	0.897655	0.884112	0.852911	0.869087	0.865235	0.874688	0.858558	0.905281	0.861515	0.881947	1	0.880182	0.0655798
441	5	92822	0.371288	61.0591	5.53567	2.94815	0.761506	0.8935	0.904672	0.861644	0.876683	0.843464	0.910355	0.884176	0.885081	0.872266	0.876118	0.898726	0.885043	0.854673	0.868953	0.864585	0.874389	0.858918	0.90485	0.862252	0.880729	1	0.881354	0.065303
442	6	59558	0.238232	61.3827	7.74214	3.06163	1.10898	0.895505	0.907007	0.864132	0.878312	0.845596	0.911078	0.885339	0.884675	0.872939	0.876062	0.898015	0.886237	0.855838	0.869682	0.864208	0.873308	0.858919	0.904597	0.863587	0.881183	1	0.882707	0.0649428
446	10	52329	0.209316	61.3792	7.73672	3.06093	1.10822	0.897361	0.90833	0.865658	0.879617	0.847083	0.911292	0.885847	0.885245	0.873732	0.876942	0.898565	0.886277	0.855959	0.869566	0.863403	0.873598	0.859218	0.904604	0.863995	0.881108	1	0.883713	0.0646439
448	0	467453	1.86981	22.7219	0.848662	0.150919	0.0168321	0.896608	0.90784	0.865334	0.885646	0.868965	0.920811	0.902273	0.87232	0.872919	0.891446	0.907446	0.878569	0.854825	0.862246	0.86537	0.890337	0.876251	0.904541	0.889324	0.882444	1	0.887994	0.0649628
453	5	89545	0.35818	63.159	5.73426	3.2616	0.84169	0.898816	0.90947	0.867921	0.887381	0.870613	0.921509	0.90301	0.873203	0.873611	0.890977	0.907912	0.878285	0.855888	0.86126	0.866693	0.890027	0.877978	0.905338	0.890781	0.88245	1	0.889327	0.0645348
454	6	57819	0.231276	62.9406	7.90856	3.2986	1.19272	0.900811	0.911059	0.869558	0.8879	0.872672	0.922102	0.903475	0.872871	0.875612	0.890659	0.907781	0.87805	0.85657	0.861836	0.867371	0.890633	0.879244	0.905732	0.891549	0.882521	1	0.890409	0.0640934
458	10	50868	0.203472	62.9059	7.92214	3.29384	1.19374	0.902532	0.912135	0.871226	0.888968	0.874115	0.922151	0.904262	0.873132	0.876907	0.891651	0.908223	0.878814	0.856206	0.8623	0.867382	0.89112	0.879266	0.906365	0.89169	0.881949	1	0.891401	0.0637998
460	0	500023	2.00009	22.7255	0.848002	0.15099	0.0168176	0.916869	0.910664	0.87529	0.898769	0.906372	0.932705	0.89204	0.881282	0.892603	0.88122	0.881692	0.904327	0.884375	0.868516	0.901688	0.884252	0.852939	0.876836	0.874397	0.863853	1	0.898147	0.0644478
465	5	92621	0.370484	63.0763	5.70117	3.24825	0.83633	0.919322	0.911969	0.876632	0.899499	0.906128	0.932191	0.892956	0.882386	0.892492	0.882133	0.882489	0.904331	0.883952	0.869047	0.900967	0.885166	0.854007	0.879061	0.875018	0.863762	1	0.899044	0.0640402
466	6	59834	0.239336	64.0218	8.00545	3.46927	1.24853	0.921249	0.913494	0.879074	0.901611	0.907352	0.932229	0.894174	0.88255	0.893764	0.881982	0.882082	0.905547	0.88555	0.868921	0.901143	0.884907	0.854514	0.878372	0.876157	0.863263	1	0.900276	0.0633786
470	10	52729	0.210916	64.018	7.99939	3.46848	1.24799	0.922765	0.914402	0.881365	0.902833	0.908172	0.932428	0.895086	0.88311	0.894669	0.883006	0.882693	0.906522	0.885537	0.869702	0.901752	0.884561	0.855108	0.8789	0.876074	0.863548	1	0.901303	0.0629129
472	0	547060	2.18824	22.8085	0.836627	0.152621	0.016717	0.925031	0.899435	0.889505	0.895245	0.878958	0.886952	0.8989	0.866698	0.86954	0.905076	0.882656	0.897718	0.865971	0.867577	0.885151	0.881633	0.868256	0.898869	0.881401	0.873603	1	0.892967	0.0652999
477	5	97042	0.388168	63.29	5.7438	3.28179	0.846605	0.9268	0.901728	0.890924	0.895849	0.879908	0.888157	0.900126	0.866784	0.872009	0.90534	0.882793	0.898219	0.866125	0.868196	0.886338	0.882494	0.869587	0.899039	0.881541	0.873787	1	0.894175	0.064739
478	6	62154	0.248616	64.9488	8.08419	3.61998	1.296	0.927857	0.902975	0.892549	0.897175	0.880716	0.889203	0.900722	0.867523	0.872486	0.90571	0.883684	0.898341	0.866935	0.867885	0.886242	0.88333	0.87025	0.898204	0.881303	0.874907	1	0.895097	0.0644451
482	10	54765	0.21906	64.9546	8.07069	3.6204	1.29397	0.929535	0.9042	0.894166	0.898411	0.881722	0.889893	0.901516	0.868776	0.873176	0.906345	0.883256	0.898512	0.86674	0.868666	0.886506	0.884324	0.871195	0.898749	0.881028	0.87555	1	0.896127	0.0640281
484	0	674850	2.6994	22.8128	0.84802	0.152724	0.0169475	0.88959	0.915352	0.884502	0.881193	0.883346	0.905591	0.890622	0.886369	0.874824	0.893688	0.887905	0.91072	0.855721	0.842954	0.867542	0.88149	0.837802	0.898242	0.889296	0.863808	1	0.888923	0.0657964
489	5	105467	0.421868	64.6285	5.86118	3.49345	0.902971	0.892412	0.916192	0.886865	0.883352	0.882835	0.906407	0.891407	0.887448	0.874762	0.894744	0.888302	0.910991	0.857031	0.843321	0.867603	0.881555	0.837788	0.899281	0.889591	0.86565	1	0.890148	0.0653687
490	6	66447	0.265788	64.7022	8.12273	3.5819	1.2954	0.893953	0.917784	0.888039	0.884923	0.8846	0.906136	0.89223	0.888008	0.875374	0.894849	0.888362	0.910282	0.857277	0.844011	0.86785	0.881537	0.838458	0.899108	0.889566	0.866495	1	0.891102	0.0651317
494	10	58352	0.233408	64.6868	8.13554	3.57996	1.29772	0.895591	0.918435	0.88889	0.886148	0.885591	0.906995	0.892994	0.888264	0.875951	0.895573	0.889378	0.910217	0.857768	0.844041	0.868102	0.881332	0.839311	0.898855	0.88961	0.86704	1	0.891941	0.0649174
496	0	665047	2.66019	22.8864	0.858416	0.154211	0.01725	0.910281	0.890467	0.891376	0.873329	0.863114	0.883547	0.881464	0.85841	0.894256	0.909608	0.920507	0.888025	0.830093	0.87166	0.850345	0.892153	0.861653	0.889034	0.881232	0.876837	1	0.885661	0.0657764
501	5	104342	0.417368	64.8828	5.86659	3.53414	0.90995	0.911541	0.891348	0.892493	0.873689	0.865256	0.884768	0.881481	0.858988	0.895157	0.910261	0.920947	0.889206	0.829608	0.87126	0.851019	0.893801	0.862146	0.888966	0.880417	0.877303	1	0.88653	0.0657523
502	6	65854	0.263416	66.6642	8.28625	3.91255	1.39682	0.912883	0.892603	0.893765	0.874503	0.866265	0.886165	0.882293	0.860472	0.895496	0.91078	0.920187	0.889346	0.830876	0.871686	0.851717	0.894608	0.862871	0.889999	0.880288	0.877995	1	0.887507	0.0653922
506	10	57705	0.23082	66.6575	8.28135	3.91123	1.39657	0.915085	0.894013	0.895113	0.875877	0.868027	0.888346	0.882991	0.861866	0.896066	0.91155	0.920276	0.889542	0.831236	0.872108	0.852612	0.895278	0.863495	0.890841	0.87988	0.878607	1	0.888814	0.0650079
508	0	659976	2.6399	22.8343	0.860859	0.153173	0.0172504	0.87017	0.907699	0.877053	0.884225	0.879971	0.920046	0.88119	0.872701	0.884526	0.885605	0.898653	0.873364	0.860612	0.876497	0.880143	0.882956	0.879962	0.89242	0.888916	0.884284	1	0.885203	0.0659502
513	5	104387	0.417548	60.925	5.52052	2.92873	0.754407	0.872134	0.909093	0.878773	0.885623	0.88112	0.921288	0.883606	0.874137	0.884837	0.886221	0.89913	0.874299	0.861669	0.87578	0.880732	0.882787	0.879899	0.893478	0.889747	0.884056	1	0.886496	0.0654483
514	6	65959	0.263836	61.5414	7.7169	3.08385	1.11357	0.873565	0.909952	0.880032	0.887476	0.883071	0.922042	0.884519	0.874945	0.885626	0.886922	0.900044	0.875423	0.861247	0.876469	0.880661	0.883647	0.879827	0.893593	0.890917	0.884421	1	0.887583	0.0653151
518	10	58145	0.23258	61.5244	7.71502	3.0813	1.11238	0.875527	0.911136	0.881443	0.888924	0.884375	0.922728	0.88502	0.875458	0.886138	0.88748	0.900404	0.876352	0.861931	0.877023	0.881202	0.884453	0.879826	0.893404	0.890833	0.884521	1	0.888647	0.0649775
520	0	644230	2.57692	22.8572	0.857001	0.153624	0.0171844	0.89941	0.888092	0.884142	0.886821	0.876752	0.911505	0.896375	0.840808	0.89059	0.891065	0.88385	0.880791	0.872261	0.859185	0.882168	0.861217	0.856096	0.897691	0.860526	0.873954	1	0.885644	0.069265
525	5	103282	0.413128	63.3275	5.73181	3.28726	0.847647	0.901067	0.8897	0.885706	0.888335	0.876997	0.912071	0.896666	0.841023	0.890978	0.891356	0.883968	0.881703	0.873347	0.860063	0.881886	0.862135	0.857047	0.898095	0.860498	0.873497	1	0.886613	0.0686507
526	6	65311	0.261244	65.0964	8.06031	3.643	1.29913	0.902895	0.891909	0.887431	0.888587	0.877126	0.912587	0.89847	0.840969	0.891718	0.892231	0.884591	0.882914	0.873544	0.859878	0.882501	0.861379	0.858079	0.898823	0.860261	0.87323	1	0.88766	0.0681655
530	10	57403	0.229612	65.0769	8.05328	3.63958	1.29751	0.904752	0.893229	0.889797	0.889544	0.87809	0.913045	0.89896	0.84216	0.89275	0.892802	0.885206	0.88268	0.874702	0.860277	0.883125	0.86154	0.859084	0.899605	0.860809	0.873691	1	0.888807	0.0675465
532	0	606656	2.42662	22.7902	0.867653	0.152304	0.0173412	0.926025	0.901625	0.877897	0.890649	0.888846	0.917103	0.901103	0.866873	0.870528	0.887432	0.901297	0.868364	0.872055	0.856398	0.897959	0.887738	0.871842	0.920546	0.848244	0.86779	1	0.894037	0.0639087
537	5	100826	0.403304	61.5113	5.5775	3.01382	0.776919	0.927018	0.903874	0.878628	0.891476	0.890792	0.917754	0.902123	0.866646	0.870217	0.88802	0.900403	0.869195	0.872597	0.856604	0.897194	0.887271	0.872488	0.92132	0.848819	0.867733	1	0.894896	0.0636684
538	6	63892	0.255568	63.3087	7.88051	3.35372	1.2001	0.928105	0.9057	0.880368	0.892757	0.89188	0.919074	0.902726	0.868199	0.870829	0.888476	0.900551	0.869139	0.872371	0.855342	0.897389	0.887271	0.873693	0.920866	0.849034	0.866971	1	0.895915	0.0632284
542	10	56289	0.225156	63.2816	7.87341	3.34928	1.19772	0.929658	0.906953	0.881762	0.894047	0.893203	0.920064	0.903072	0.869584	0.871867	0.889144	0.901109	0.869255	0.872755	0.855416	0.897564	0.887189	0.874141	0.92105	0.849384	0.867212	1	0.896958	0.0626863
544	0	583120	2.33248	22.8291	0.855701	0.15306	0.0171234	0.913329	0.891396	0.905692	0.881132	0.867565	0.915968	0.907101	0.865095	0.87401	0.906684	0.88015	0.89619	0.850274	0.856001	0.866425	0.903401	0.864648	0.897087	0.886569	0.876095	1	0.891691	0.0633445
549	5	99285	0.39714	64.1406	5.78519	3.41436	0.87683	0.914685	0.893106	0.908194	0.881996	0.868288	0.917294	0.90838	0.866153	0.875449	0.907096	0.880551	0.896797	0.852636	0.85593	0.865488	0.903732	0.865377	0.897638	0.886438	0.875454	1	0.892901	0.0629345
550	6	63081	0.252324	66.2185	8.20297	3.83397	1.36742	0.917202	0.89389	0.909093	0.883253	0.869097	0.918319	0.908681	0.866568	0.876397	0.907286	0.880424	0.897426	0.852856	0.856795	0.865419	0.905114	0.866212	0.898226	0.886971	0.875042	1	0.893885	0.0625513
554	10	55429	0.221716	66.2086	8.20942	3.83254	1.36759	0.918887	0.895407	0.909984	0.883653	0.870059	0.919248	0.909343	0.866929	0.876824	0.90799	0.880694	0.89777	0.853055	0.856979	0.865594	0.905248	0.866451	0.897734	0.88681	0.875345	1	0.894734	0.0621181
556	0	562831	2.25132	22.8313	0.855348	0.153104	0.0171279	0.914382	0.884734	0.886562	0.881291	0.861692	0.878527	0.894371	0.876063	0.878917	0.906573	0.88251	0.902153	0.866816	0.863874	0.851544	0.866702	0.829061	0.891069	0.89057	0.883887	1	0.885432	0.065374
561	5	97313	0.389252	64.508	5.82322	3.47321	0.891678	0.915058	0.887929	0.887256	0.883397	0.862906	0.879965	0.894598	0.876188	0.879846	0.906667	0.883058	0.901673	0.866395	0.865013	0.852743	0.867197	0.828882	0.891669	0.891047	0.884805	1	0.886533	0.0649566
562	6	61859	0.247436	64.8696	8.16359	3.61022	1.30443	0.916908	0.889038	0.88983	0.885368	0.863415	0.881214	0.895682	0.876809	0.880616	0.906222	0.883243	0.901655	0.867497	0.865751	0.853045	0.867174	0.829887	0.891899	0.891471	0.885425	1	0.887727	0.0647294
566	10	54368	0.217472	64.8459	8.15666	3.60612	1.30212	0.917691	0.890524	0.89103	0.887296	0.864093	0.882348	0.896226	0.877704	0.881318	0.907041	0.883967	0.902369	0.867762	0.866098	0.853075	0.867413	0.830516	0.892115	0.891591	0.885447	1	0.888687	0.0643419
568	0	539718	2.15887	22.8133	0.856934	0.152747	0.0171201	0.894692	0.899407	0.86267	0.888617	0.863156	0.897561	0.901864	0.861082	0.911948	0.887561	0.899189	0.892612	0.853405	0.870053	0.884369	0.857751	0.862622	0.890661	0.83975	0.901471	1	0.884959	0.0665051
573	5	95565	0.38226	61.4258	5.57074	3.00138	0.774824	0.89763	0.900387	0.864035	0.889808	0.864809	0.89876	0.902229	0.862983	0.911803	0.887386	0.899273	0.892351	0.851912	0.869973	0.884639	0.856616	0.86381	0.89099	0.839905	0.902386	1	0.886069	0.066119
574	6	60939	0.243756	61.9975	7.77824	3.15273	1.13812	0.898718	0.901902	0.865718	0.89172	0.864758	0.899834	0.902772	0.864463	0.911321	0.887084	0.899506	0.892368	0.851934	0.87074	0.884458	0.856594	0.864167	0.890333	0.839815	0.902402	1	0.886944	0.0657224
578	10	53572	0.214288	61.9829	7.75546	3.14976	1.13402	0.900825	0.90257	0.867972	0.892509	0.866208	0.901049	0.9037	0.865415	0.911988	0.887973	0.9002	0.892677	0.85317	0.870753	0.884688	0.85653	0.864444	0.890157	0.840346	0.902906	1	0.8881	0.0653341
580	0	541977	2.16791	22.7713	0.853483	0.151907	0.0170106	0.901701	0.872043	0.872609	0.909676	0.868704	0.899276	0.888191	0.843624	0.899272	0.868825	0.902696	0.86033	0.87798	0.870876	0.875456	0.87858	0.861324	0.898125	0.879527	0.876037	1	0.883389	0.066816
585	5	96150	0.3846	63.0506	5.7179	3.2448	0.837833	0.904025	0.874893	0.873957	0.909246	0.869917	0.89936	0.887296	0.845517	0.900416	0.870073	0.902376	0.861955	0.87856	0.87233	0.875918	0.88052	0.861305	0.897982	0.879714	0.877057	1	0.884568	0.0666198
586	6	61666	0.246664	64.4832	8.05316	3.54412	1.27427	0.905272	0.877145	0.875847	0.910599	0.871599	0.900829	0.887645	0.846577	0.900294	0.870309	0.902337	0.862542	0.878855	0.872385	0.876577	0.881734	0.861488	0.898777	0.879869	0.876974	1	0.885748	0.0661594
590	10	54109	0.216436	64.4836	8.05188	3.54415	1.27423	0.906855	0.878634	0.877599	0.91153	0.873357	0.901209	0.888161	0.848334	0.900885	0.871241	0.902752	0.863405	0.878893	0.873163	0.877322	0.882053	0.861539	0.899296	0.88038	0.877414	1	0.886885	0.0658484
592	0	701820	2.80728	22.8461	0.853998	0.153399	0.0171167	0.917257	0.867113	0.906274	0.895153	0.886192	0.911395	0.872353	0.854463	0.873506	0.896367	0.888775	0.881658	0.863434	0.85013	0.896958	0.885307	0.867352	0.897663	0.841402	0.866231	1	0.888579	0.0638702
597	5	106747	0.426988	64.0686	5.79448	3.40334	0.875788	0.918794	0.867575	0.907492	0.894728	0.887154	0.912686	0.872769	0.855434	0.874516	0.896943	0.889444	0.881524	0.863153	0.850104	0.89818	0.884231	0.867369	0.897665	0.840033	0.86712	1	0.889274	0.0638621
598	6	67059	0.268236	64.5121	8.10228	3.55064	1.28362	0.919757	0.869294	0.908827	0.895637	0.887778	0.914389	0.873358	0.856291	0.875841	0.897516	0.88994	0.881806	0.864023	0.849401	0.898507	0.88487	0.867348	0.897404	0.83947	0.868549	1	0.890239	0.0635831
602	10	58861	0.235444	64.5023	8.10038	3.549	1.28256	0.921485	0.870916	0.909872	0.896026	0.889672	0.915012	0.87479	0.857079	0.876879	0.898048	0.889902	0.88207	0.864588	0.849977	0.899263	0.885119	0.86785	0.897971	0.838951	0.868419	1	0.89129	0.0632712
604	0	720575	2.8823	22.9658	0.870745	0.155831	0.0176421	0.904629	0.885176	0.871063	0.880462	0.877942	0.88553	0.902651	0.845519	0.875597	0.908469	0.897624	0.892039	0.870206	0.846013	0.865443	0.87943	0.871526	0.899519	0.881924	0.870877	1	0.883774	0.065113
609	5	107251	0.429004	64.1585	5.80856	3.4178	0.881217	0.905749	0.886402	0.873349	0.882374	0.879502	0.887097	0.903814	0.847577	0.877279	0.909246	0.897432	0.892351	0.87071	0.846701	0.865302	0.880216	0.872113	0.899288	0.882192	0.870859	1	0.885078	0.0647386
610	6	67262	0.269048	64.9434	8.13817	3.62127	1.30636	0.906827	0.888919	0.875167	0.8833	0.881843	0.887961	0.904716	0.848956	0.878564	0.909436	0.898115	0.892384	0.870135	0.846949	0.864322	0.881404	0.872313	0.89952	0.882586	0.87041	1	0.886295	0.0644435
614	10	59076	0.236304	64.9238	8.13047	3.61776	1.30314	0.908685	0.890446	0.876397	0.884632	0.88282	0.888356	0.905562	0.849948	0.879164	0.909185	0.898343	0.892444	0.870819	0.847095	0.864666	0.881873	0.872393	0.899782	0.882947	0.870269	1	0.887291	0.0640893
616	0	656183	2.62473	22.9079	0.865829	0.154655	0.0174501	0.916609	0.907488	0.879736	0.868224	0.872819	0.906285	0.904251	0.862173	0.884683	0.889701	0.891292	0.896845	0.844236	0.836779	0.871863	0.896629	0.859761	0.890955	0.865605	0.872629	1	0.888892	0.0679082
621	5	103601	0.414404	61.8006	5.5809	3.0558	0.785494	0.916975	0.90849	0.880672	0.869649	0.872612	0.906936	0.905411	0.863288	0.884914	0.890889	0.89143	0.896545	0.845407	0.837921	0.872028	0.898804	0.860803	0.891729	0.864162	0.873008	1	0.889614	0.0676232
622	6	65285	0.26114	62.3946	7.80843	3.21275	1.15804	0.918634	0.909696	0.882186	0.870384	0.875086	0.907329	0.906464	0.864395	0.885165	0.891399	0.891828	0.897205	0.844781	0.837191	0.871961	0.899571	0.859991	0.892265	0.864778	0.872789	1	0.89063	0.0672222
626	10	57493	0.229972	62.3702	7.78494	3.20826	1.1535	0.920286	0.911085	0.883629	0.871393	0.876289	0.908728	0.907215	0.865314	0.886038	0.891822	0.892378	0.897579	0.845077	0.837293	0.87268	0.899927	0.860609	0.892639	0.865297	0.872828	1	0.891713	0.0667688
628	0	607996	2.43198	22.884	0.85976	0.154165	0.0172968	0.922541	0.903786	0.884767	0.870014	0.848285	0.877095	0.886416	0.874085	0.909479	0.894007	0.885081	0.891188	0.860748	0.823727	0.857928	0.8727	0.835394	0.892003	0.865521	0.894472	1	0.885838	0.0629839
633	5	100644	0.402576	60.9216	5.54331	2.92882	0.757679	0.924948	0.905186	0.88662	0.871329	0.849206	0.877285	0.887306	0.872894	0.90916	0.894857	0.884707	0.891494	0.861775	0.824922	0.857418	0.873157	0.836105	0.892323	0.865839	0.894196	1	0.886847	0.0625625
634	6	63784	0.255136	61.2426	7.68106	3.03938	1.09724	0.926055	0.906818	0.888193	0.872523	0.850198	0.878042	0.88719	0.873675	0.908198	0.895773	0.885465	0.89118	0.862505	0.825481	0.856955	0.873377	0.836597	0.893829	0.86644	0.894213	1	0.887726	0.0622169
638	10	56043	0.224172	61.2184	7.68788	3.03618	1.09817	0.927761	0.908651	0.890147	0.873097	0.852087	0.878584	0.887319	0.874186	0.908204	0.896553	0.885722	0.891396	0.863391	0.825866	0.857779	0.873419	0.837125	0.89426	0.866326	0.894108	1	0.888795	0.0618318
640	0	592151	2.3686	22.8434	0.856721	0.153348	0.0171707	0.889992	0.875234	0.862184	0.90563	0.856101	0.903261	0.893138	0.855937	0.906677	0.882889	0.887545	0.879316	0.873113	0.876542	0.855745	0.892308	0.858117	0.889078	0.831515	0.891269	1	0.881022	0.0677098
645	5	99925	0.3997	63.6138	5.76468	3.33201	0.85978	0.891133	0.877153	0.862562	0.905854	0.857888	0.904313	0.894381	0.856838	0.906835	0.882822	0.887356	0.879395	0.873695	0.877878	0.855592	0.89275	0.857448	0.889442	0.831258	0.891123	1	0.881869	0.0672769
646	6	63623	0.254492	65.9854	8.16077	3.79328	1.35264	0.892837	0.87976	0.86475	0.907557	0.85807	0.904248	0.895101	0.858054	0.907659	0.883981	0.887564	0.879768	0.874597	0.878652	0.854746	0.893199	0.857544	0.889254	0.831122	0.891226	1	0.883086	0.0668785
650	10	55796	0.223184	65.9485	8.1413	3.78639	1.34877	0.894715	0.881103	0.867231	0.909339	0.859712	0.905092	0.895942	0.859658	0.908389	0.884875	0.887958	0.880422	0.874265	0.879203	0.855384	0.892501	0.857499	0.889132	0.831798	0.891076	1	0.884395	0.066507
652	0	624064	2.49626	22.8334	0.858434	0.153151	0.0171883	0.912547	0.892727	0.888382	0.893694	0.888603	0.907751	0.884152	0.829191	0.882798	0.901287	0.893991	0.886538	0.868478	0.858682	0.87952	0.88325	0.876836	0.89557	0.842655	0.869634	1	0.889394	0.0611086
657	5	102521	0.410084	63.2997	5.72695	3.28284	0.844692	0.914788	0.894041	0.888823	0.894856	0.889676	0.908058	0.884643	0.830752	0.884516	0.901518	0.895339	0.88713	0.869568	0.858863	0.880654	0.883258	0.87623	0.895451	0.842925	0.869271	1	0.890448	0.0606382
658	6	65059	0.260236	62.9245	7.94136	3.29733	1.19603	0.916745	0.894888	0.891506	0.895818	0.890791	0.90836	0.884343	0.830631	0.885473	0.901113	0.895134	0.887364	0.870003	0.859112	0.88037	0.883229	0.877411	0.895211	0.843112	0.869004	1	0.891359	0.0603487
662	10	57149	0.228596	62.9103	7.91867	3.29435	1.19201	0.917873	0.896297	0.892877	0.897216	0.891853	0.909237	0.884976	0.832062	0.88607	0.901608	0.89551	0.88768	0.870006	0.85935	0.881004	0.88327	0.877312	0.895449	0.843882	0.869114	1	0.892332	0.05997
664	0	670789	2.68316	22.9108	0.855356	0.154698	0.0172432	0.90919	0.896516	0.889006	0.900863	0.875971	0.896796	0.887594	0.874108	0.88314	0.905219	0.906524	0.868387	0.839224	0.852291	0.889666	0.897852	0.859372	0.875281	0.857625	0.869836	1	0.890166	0.0645378
669	5	105226	0.420904	63.6585	5.76858	3.339	0.860942	0.910236	0.897036	0.890113	0.9004	0.876357	0.897231	0.888036	0.873967	0.885128	0.905646	0.907437	0.868702	0.839184	0.854024	0.889666	0.898305	0.858809	0.875834	0.858557	0.871092	1	0.890746	0.0643823
670	6	66408	0.265632	64.6022	8.06764	3.56366	1.28091	0.911773	0.898837	0.891986	0.902595	0.877191	0.898092	0.889275	0.873788	0.884668	0.905343	0.908219	0.869752	0.840305	0.854927	0.890262	0.898416	0.859309	0.876694	0.858556	0.871672	1	0.891902	0.0638717
674	10	58364	0.233456	64.5665	8.06279	3.55775	1.27818	0.912917	0.900538	0.892965	0.904282	0.878093	0.899236	0.889829	0.875308	0.885075	0.905678	0.908557	0.87028	0.840313	0.855039	0.890695	0.898833	0.859083	0.876302	0.858337	0.871727	1	0.892875	0.0635618
676	0	562163	2.24865	22.8862	0.86469	0.154217	0.0173952	0.923811	0.889144	0.866796	0.869854	0.877017	0.887533	0.918825	0.856516	0.87177	0.86643	0.90669	0.90081	0.839846	0.842214	0.851434	0.86712	0.880116	0.893523	0.850525	0.878026	1	0.884541	0.0660975
681	5	97373	0.389492	63.7327	5.78783	3.35096	0.865615	0.925539	0.891109	0.868567	0.87077	0.878036	0.888804	0.918956	0.856926	0.873014	0.866539	0.907942	0.900609	0.840284	0.842775	0.85115	0.86581	0.879725	0.893641	0.850426	0.879212	1	0.885615	0.0658003
682	6	62028	0.248112	66.528	8.19829	3.88594	1.37774	0.927162	0.892379	0.870325	0.872759	0.879409	0.890549	0.920093	0.85804	0.873396	0.866899	0.908058	0.900851	0.841918	0.841846	0.850753	0.866399	0.878974	0.89383	0.850003	0.87949	1	0.8868	0.0653323
686	10	54497	0.217988	66.5119	8.17741	3.88239	1.37377	0.928547	0.89393	0.871791	0.873773	0.880131	0.89126	0.920757	0.859093	0.873773	0.867883	0.9086	0.901628	0.842854	0.841789	0.850772	0.866672	0.879223	0.893921	0.850276	0.87947	1	0.88778	0.0650091
688	0	549374	2.1975	22.7724	0.871099	0.151954	0.0173602	0.930778	0.927513	0.887914	0.871323	0.866955	0.871497	0.86997	0.836316	0.891397	0.896271	0.869997	0.886146	0.841115	0.813633	0.870179	0.871271	0.84785	0.879532	0.853393	0.888516	1	0.886717	0.0668437
693	5	96827	0.387308	63.8513	5.76161	3.36865	0.866117	0.932338	0.92829	0.888084	0.873568	0.868353	0.871709	0.871487	0.837458	0.892953	0.895706	0.870181	0.88654	0.840855	0.813755	0.87127	0.87236	0.848085	0.880725	0.8533	0.88813	1	0.887658	0.066517
694	6	62185	0.24874	63.416	8.01554	3.37535	1.22722	0.933376	0.929131	0.88929	0.874206	0.86935	0.87218	0.872228	0.838008	0.894026	0.896092	0.870869	0.886765	0.841143	0.814843	0.872341	0.872316	0.84846	0.880791	0.853558	0.887803	1	0.888436	0.0663562
698	10	54769	0.219076	63.3883	8.00474	3.37065	1.22377	0.934708	0.930526	0.89086	0.876153	0.87041	0.873085	0.873797	0.838586	0.895507	0.896922	0.871396	0.887801	0.841854	0.815543	0.873532	0.872501	0.848655	0.881721	0.853968	0.887327	1	0.889644	0.0658016
700	0	513251	2.053	22.787	0.875848	0.152252	0.0174886	0.905439	0.894197	0.867812	0.896649	0.852298	0.904748	0.86993	0.860232	0.883226	0.899361	0.881844	0.866336	0.849195	0.859299	0.886347	0.873708	0.818581	0.869574	0.842056	0.887257	1	0.881768	0.0687221
705	5	93061	0.372244	62.666	5.69178	3.18623	0.823118	0.907539	0.895504	0.870177	0.897685	0.854133	0.905299	0.871251	0.861	0.882394	0.899421	0.881782	0.867882	0.848298	0.858593	0.887987	0.873852	0.816228	0.868339	0.844113	0.887477	1	0.882877	0.0682484
706	6	59902	0.239608	64.3328	8.02781	3.5192	1.26363	0.908943	0.897458	0.870973	0.899319	0.855789	0.905729	0.872475	0.862033	0.883059	0.900003	0.882466	0.868285	0.848811	0.858811	0.887758	0.874178	0.814806	0.869011	0.844354	0.887249	1	0.88395	0.0677295
710	10	52631	0.210524	64.3261	8.02767	3.51809	1.26262	0.91107	0.8989	0.872148	0.900942	0.857137	0.906433	0.873411	0.862619	0.883795	0.901047	0.882959	0.869307	0.848644	0.859189	0.887186	0.874627	0.81394	0.868699	0.844255	0.887452	1	0.885069	0.0674066
712	0	545230	2.18092	22.7774	0.858521	0.152036	0.0171076	0.8911	0.894567	0.882828	0.875501	0.857955	0.879832	0.883386	0.849305	0.87924	0.880313	0.897467	0.875776	0.859058	0.869948	0.861109	0.89209	0.859509	0.887232	0.841733	0.880964	1	0.879197	0.0650894
717	5	96349	0.385396	64.5958	5.82336	3.48714	0.89413	0.892521	0.896335	0.883574	0.875686	0.858125	0.880767	0.883564	0.850009	0.879651	0.88059	0.897513	0.876356	0.858795	0.869532	0.859822	0.891743	0.859983	0.887778	0.841918	0.880845	1	0.879868	0.0647923
718	6	61488	0.245952	66.8918	8.29794	3.952	1.41019	0.894248	0.897468	0.884839	0.876911	0.859517	0.880326	0.883994	0.852386	0.880546	0.881489	0.897476	0.876887	0.858078	0.869804	0.860859	0.891353	0.860233	0.888336	0.8424	0.881579	1	0.880854	0.0645359
722	10	53864	0.215456	66.875	8.29253	3.9489	1.40927	0.895719	0.89894	0.886158	0.878035	0.860733	0.880681	0.884654	0.854068	0.881321	0.88264	0.897195	0.877144	0.858366	0.870015	0.860612	0.89092	0.861104	0.888794	0.842325	0.880783	1	0.881837	0.0642975
724	0	605972	2.42389	22.7829	0.835249	0.152109	0.0166505	0.925709	0.881397	0.889858	0.885736	0.869514	0.889082	0.871501	0.841562	0.878223	0.85618	0.893918	0.870619	0.864867	0.863634	0.857073	0.888034	0.852605	0.884672	0.856127	0.856055	1	0.883253	0.0663974
729	5	101008	0.404032	60.8671	5.51826	2.92052	0.753764	0.927778	0.882524	0.890746	0.887484	0.87003	0.889435	0.871426	0.843319	0.879148	0.857645	0.893612	0.871644	0.86556	0.86405	0.857625	0.888732	0.853858	0.885638	0.856635	0.857091	1	0.884313	0.0659555
730	6	64395	0.25758	62.7236	7.80825	3.26211	1.16964	0.928993	0.884052	0.892422	0.889518	0.872234	0.888935	0.873096	0.845003	0.880185	0.858335	0.894386	0.87169	0.867443	0.864306	0.858312	0.888128	0.853343	0.885294	0.855874	0.857559	1	0.885523	0.0654664
734	10	56668	0.226672	62.7074	7.8022	3.25945	1.16834	0.930534	0.885914	0.89427	0.890661	0.873129	0.889408	0.873897	0.845142	0.880885	0.859418	0.894729	0.872538	0.867685	0.864668	0.858739	0.888367	0.853903	0.884926	0.855615	0.858209	1	0.88659	0.0651719
736	0	613160	2.45264	22.8818	0.851843	0.15411	0.0171154	0.909854	0.908136	0.875185	0.88164	0.887408	0.907026	0.900866	0.859001	0.888604	0.852911	0.906143	0.877379	0.841702	0.837881	0.871516	0.893246	0.858317	0.872821	0.875241	0.878487	1	0.888138	0.0649537
741	5	100957	0.403828	62.6722	5.65786	3.18627	0.818466	0.911532	0.909877	0.877666	0.884436	0.888126	0.907669	0.901191	0.859009	0.890126	0.853581	0.906064	0.877354	0.840749	0.837782	0.872703	0.893346	0.859405	0.873228	0.875962	0.87879	1	0.889372	0.0645365
742	6	64030	0.25612	64.2396	7.94661	3.50143	1.24905	0.913041	0.910401	0.879978	0.885452	0.889849	0.908519	0.901663	0.859253	0.890614	0.854342	0.906661	0.877573	0.841996	0.838654	0.873708	0.893183	0.860144	0.87281	0.875863	0.879666	1	0.890395	0.0642326
746	10	56363	0.225452	64.2239	7.94079	3.49871	1.24702	0.914607	0.911484	0.881314	0.886335	0.890797	0.909116	0.902232	0.859917	0.891258	0.855339	0.907226	0.878342	0.842663	0.838946	0.87443	0.89337	0.860263	0.87317	0.875867	0.880205	1	0.89133	0.06393
748	0	625513	2.50205	22.8269	0.872272	0.153041	0.0174755	0.925866	0.895736	0.867027	0.88797	0.879093	0.89103	0.881822	0.844013	0.887445	0.900466	0.897042	0.887453	0.843647	0.831374	0.861405	0.895421	0.859884	0.88504	0.843429	0.856865	1	0.886115	0.065852
753	5	102103	0.408412	59.4521	5.37072	2.72194	0.700417	0.927201	0.897148	0.868118	0.889323	0.880185	0.891512	0.882565	0.845377	0.887677	0.901012	0.896575	0.888069	0.843227	0.83073	0.861326	0.895414	0.859647	0.885503	0.843785	0.857012	1	0.886984	0.0654378
754	6	64662	0.258648	61.4573	7.61374	3.06791	1.09173	0.928165	0.898495	0.869815	0.890817	0.881901	0.89357	0.883131	0.846092	0.889595	0.90039	0.897737	0.889085	0.843741	0.831369	0.861804	0.894915	0.859454	0.88675	0.844128	0.856809	1	0.888138	0.0649357
758	10	56948	0.227792	61.4448	7.61819	3.06624	1.09174	0.929602	0.900277	0.871664	0.891866	0.882726	0.894869	0.884114	0.847176	0.890154	0.900725	0.899048	0.8899	0.843814	0.831495	0.861883	0.895361	0.859407	0.886203	0.844156	0.856984	1	0.889254	0.0644429
760	0	613893	2.45557	22.8105	0.844026	0.152672	0.0168629	0.930085	0.892272	0.876623	0.884951	0.878172	0.895272	0.880267	0.837825	0.881162	0.877716	0.880197	0.885758	0.826206	0.840542	0.885582	0.882594	0.849243	0.875076	0.839229	0.871189	1	0.884954	0.0668412
765	5	101253	0.405012	62.287	5.63518	3.12847	0.806052	0.932086	0.893578	0.877401	0.885855	0.879441	0.896477	0.882364	0.837807	0.88152	0.879362	0.880349	0.88665	0.826869	0.840573	0.885727	0.882236	0.849249	0.875233	0.840523	0.87072	1	0.886024	0.0663014
766	6	64130	0.25652	63.488	7.93161	3.38338	1.21803	0.934173	0.895556	0.878762	0.885717	0.879978	0.897544	0.883385	0.838126	0.882699	0.880056	0.880438	0.887058	0.827281	0.840426	0.885498	0.882122	0.848682	0.876618	0.840527	0.871363	1	0.887016	0.065776
770	10	56312	0.225248	63.4534	7.9385	3.37828	1.21719	0.93592	0.896336	0.880434	0.88672	0.880745	0.898556	0.884447	0.83864	0.883932	0.880452	0.88134	0.886765	0.827586	0.840647	0.88546	0.881331	0.84854	0.876447	0.84133	0.871599	1	0.887964	0.0654988
772	0	501593	2.00637	22.786	0.876287	0.152233	0.0174731	0.928562	0.906382	0.872174	0.854656	0.833624	0.898816	0.872107	0.858916	0.86851	0.852356	0.916712	0.87773	0.875223	0.86632	0.874166	0.872888	0.848151	0.880254	0.85657	0.893858	1	0.881678	0.0641579
777	5	92870	0.37148	65.0852	5.89249	3.56736	0.918753	0.929288	0.907828	0.87174	0.856913	0.83485	0.899284	0.873091	0.860132	0.870593	0.853742	0.917584	0.87749	0.874933	0.866044	0.875482	0.87349	0.849462	0.880338	0.857053	0.895004	1	0.882602	0.0638375
778	6	59642	0.238568	67.1142	8.3552	3.99265	1.43094	0.930427	0.909468	0.872866	0.859017	0.838084	0.899609	0.874141	0.860954	0.8715	0.853719	0.918321	0.878257	0.87632	0.866411	0.876396	0.874199	0.848815	0.880294	0.856854	0.894873	1	0.883824	0.0635499
782	10	52334	0.209336	67.1118	8.35084	3.99205	1.43022	0.931985	0.911176	0.873992	0.860693	0.83912	0.899874	0.875072	0.860989	0.87254	0.853938	0.918313	0.878559	0.8766	0.866807	0.876094	0.874651	0.849018	0.880345	0.857167	0.895479	1	0.884796	0.0632208
784	0	511991	2.04796	22.7744	0.852778	0.151967	0.0170002	0.90573	0.898714	0.885646	0.902101	0.881659	0.88327	0.866322	0.85362	0.866993	0.843046	0.894639	0.901848	0.835368	0.867163	0.854243	0.881668	0.841786	0.888106	0.834562	0.87118	1	0.883395	0.0687197
789	5	93799	0.375196	62.9678	5.70429	3.2319	0.83319	0.908272	0.900191	0.886934	0.904407	0.882355	0.884178	0.867754	0.854801	0.867163	0.844273	0.895095	0.903011	0.835606	0.86712	0.854934	0.882931	0.842477	0.888927	0.835409	0.871369	1	0.884741	0.0681528
790	6	59920	0.23968	64.5918	8.00584	3.55961	1.26971	0.909938	0.901894	0.889019	0.90615	0.882735	0.88604	0.86855	0.856175	0.867891	0.845386	0.895302	0.903288	0.83599	0.867248	0.855274	0.883436	0.843858	0.888526	0.835923	0.871879	1	0.886005	0.0674255
794	10	52711	0.210844	64.5888	7.98498	3.55834	1.26643	0.91184	0.903512	0.890706	0.907515	0.883905	0.886637	0.869695	0.856984	0.868889	0.846711	0.895961	0.903682	0.836505	0.868092	0.856074	0.884388	0.844236	0.889017	0.836268	0.872626	1	0.887251	0.0669473
796	0	542456	2.16982	22.8274	0.860476	0.153033	0.0172219	0.925081	0.913608	0.861524	0.88249	0.885129	0.89257	0.879503	0.836972	0.878979	0.845067	0.887498	0.898275	0.842275	0.833722	0.851869	0.88333	0.836849	0.850207	0.853286	0.848901	1	0.883734	0.0619113
801	5	95126	0.380504	63.3477	5.72452	3.29008	0.845429	0.926056	0.914855	0.861999	0.883497	0.886703	0.894198	0.879833	0.838062	0.878903	0.844937	0.887391	0.899139	0.84283	0.8337	0.852606	0.883912	0.836459	0.850998	0.852175	0.848664	1	0.884533	0.0615701
802	6	60918	0.243672	66.7234	8.21006	3.91963	1.3882	0.927255	0.916371	0.862963	0.884845	0.887841	0.895441	0.880421	0.840121	0.879658	0.845251	0.888514	0.899004	0.844438	0.833637	0.854419	0.884476	0.836887	0.851005	0.853385	0.848304	1	0.885621	0.061199
806	10	53455	0.21382	66.7039	8.21648	3.91658	1.38881	0.928772	0.917865	0.86426	0.88582	0.888289	0.896446	0.881152	0.841222	0.880357	0.845534	0.889187	0.899177	0.845075	0.833617	0.854504	0.885193	0.836863	0.851857	0.853568	0.84862	1	0.88658	0.0609155
808	0	525415	2.10166	22.7453	0.863558	0.151406	0.017175	0.917215	0.876332	0.849814	0.883598	0.892972	0.884423	0.875433	0.847178	0.874629	0.86564	0.877428	0.891026	0.803227	0.838181	0.859541	0.87107	0.836783	0.873343	0.865696	0.85681	1	0.876662	0.0692457
813	5	94608	0.378432	62.1467	5.65753	3.10836	0.805316	0.91905	0.878789	0.852137	0.885174	0.895014	0.88604	0.877008	0.847751	0.875951	0.866729	0.878747	0.891146	0.802353	0.837989	0.858823	0.870783	0.836673	0.874128	0.865281	0.857681	1	0.878155	0.0686747
814	6	60737	0.242948	64.7266	8.01883	3.58177	1.27985	0.920806	0.8813	0.853195	0.886708	0.895624	0.886264	0.878237	0.848873	0.877529	0.866218	0.87948	0.891565	0.803826	0.838961	0.859912	0.871306	0.836903	0.874558	0.866482	0.857533	1	0.879371	0.0683953
818	10	53276	0.213104	64.6986	8.00897	3.5769	1.27704	0.922104	0.883484	0.8547	0.888008	0.896314	0.887632	0.879373	0.849538	0.878472	0.866384	0.880847	0.891865	0.804865	0.839656	0.860585	0.871199	0.83639	0.874634	0.866582	0.856981	1	0.880515	0.0681681
820	0	587958	2.35183	22.8135	0.84073	0.152727	0.016799	0.915582	0.89788	0.84047	0.878753	0.8829	0.876207	0.893492	0.841829	0.88447	0.86341	0.875169	0.907478	0.844638	0.853452	0.873167	0.895648	0.856733	0.876487	0.847199	0.861883	1	0.879944	0.0722286
825	5	99048	0.396192	63.2037	5.73319	3.26843	0.844681	0.917621	0.898731	0.843182	0.880013	0.883587	0.877453	0.895263	0.843217	0.885404	0.864106	0.875555	0.908772	0.846887	0.853228	0.873213	0.895207	0.856438	0.877968	0.848265	0.862143	1	0.881267	0.0715446
826	6	62966	0.251864	65.7916	8.13422	3.75997	1.33883	0.919115	0.90055	0.846219	0.880817	0.884517	0.878903	0.89646	0.844757	0.886661	0.864768	0.875838	0.910213	0.846743	0.854199	0.872598	0.895205	0.856502	0.876814	0.848521	0.863069	1	0.88258	0.0712655
830	10	55233	0.220932	65.7754	8.13127	3.75718	1.33773	0.921016	0.901997	0.848008	0.882208	0.885503	0.879212	0.897616	0.844903	0.887603	0.865524	0.876351	0.910923	0.848035	0.854706	0.872621	0.895208	0.857015	0.876885	0.848279	0.864465	1	0.883709	0.0706859
832	0	584457	2.33783	22.8151	0.85824	0.152786	0.0171407	0.938356	0.903806	0.889986	0.88943	0.854352	0.893216	0.855442	0.845359	0.886442	0.865059	0.909774	0.891889	0.851121	0.869883	0.864929	0.867835	0.8565	0.868494	0.846687	0.892244	1	0.888122	0.063361
837	5	99599	0.398396	61.6426	5.60978	3.03357	0.784122	0.93895	0.90527	0.89154	0.890431	0.854225	0.896149	0.856936	0.846163	0.88776	0.866605	0.909211	0.891008	0.850295	0.869562	0.865486	0.866876	0.856695	0.868628	0.847368	0.892931	1	0.889039	0.0631875
838	6	63330	0.25332	62.7703	7.88964	3.27209	1.18306	0.939499	0.906766	0.891781	0.891481	0.855053	0.897868	0.857895	0.847963	0.887826	0.866375	0.909861	0.891228	0.850024	0.868775	0.865822	0.866019	0.857311	0.868443	0.84745	0.89265	1	0.889763	0.0628379
842	10	55570	0.22228	62.7771	7.89677	3.2734	1.1849	0.940894	0.907981	0.892955	0.892226	0.856757	0.898569	0.859097	0.848461	0.887925	0.867285	0.910509	0.891767	0.850549	0.869363	0.866232	0.86634	0.858251	0.868328	0.847931	0.892991	1	0.890732	0.0623722
844	0	562751	2.251	22.8416	0.872724	0.153337	0.0175037	0.931623	0.921609	0.876289	0.883487	0.876859	0.893831	0.871933	0.837635	0.877815	0.864815	0.89245	0.894811	0.825763	0.878859	0.879116	0.859565	0.847274	0.870757	0.867229	0.883819	1	0.888638	0.0628642
849	5	97619	0.390476	61.9656	5.58251	3.07989	0.789706	0.931776	0.923324	0.877319	0.884587	0.878779	0.893489	0.871808	0.837527	0.878323	0.86538	0.893038	0.895691	0.825715	0.878528	0.878897	0.8591	0.847437	0.869969	0.866271	0.88282	1	0.889253	0.0625121
850	6	62183	0.248732	63.1056	7.867	3.32208	1.18971	0.933406	0.9242	0.877917	0.885732	0.879211	0.893661	0.873108	0.83682	0.878439	0.865751	0.893299	0.895791	0.825901	0.877732	0.878721	0.859351	0.848319	0.86994	0.866531	0.883352	1	0.8899	0.0624006
854	10	54633	0.218532	63.1056	7.86736	3.32207	1.18922	0.934078	0.925631	0.879258	0.887065	0.880622	0.894377	0.873886	0.838074	0.879047	0.866079	0.893379	0.896189	0.826973	0.878169	0.878526	0.859389	0.848745	0.870161	0.867022	0.883779	1	0.890825	0.0620459
856	0	685985	2.74394	22.934	0.846245	0.155151	0.0170885	0.916174	0.898321	0.869064	0.894624	0.883855	0.902022	0.861076	0.847413	0.870413	0.836795	0.883605	0.907645	0.827807	0.83789	0.868454	0.852175	0.844858	0.861361	0.83744	0.855718	1	0.881574	0.0657718
861	5	105443	0.421772	66.462	5.99834	3.797	0.975809	0.918046	0.8996	0.86955	0.895085	0.884136	0.902748	0.861755	0.84871	0.870366	0.837576	0.883615	0.909401	0.828196	0.839582	0.868934	0.852769	0.844731	0.860138	0.83841	0.855367	1	0.882417	0.0654393
862	6	66238	0.264952	67.8111	8.41948	4.11674	1.46962	0.920016	0.901054	0.870678	0.896608	0.885043	0.90362	0.862873	0.848531	0.871796	0.838295	0.884711	0.910074	0.827946	0.839261	0.869154	0.852102	0.845451	0.860186	0.838582	0.854827	1	0.883478	0.0648883
866	10	57944	0.231776	67.786	8.42512	4.11257	1.46949	0.921338	0.902777	0.872152	0.897755	0.885924	0.904442	0.863713	0.849475	0.87242	0.838206	0.88463	0.910871	0.828222	0.838974	0.869598	0.852763	0.845635	0.860313	0.839103	0.854506	1	0.884452	0.0644527
868	0	599963	2.39985	22.9704	0.869803	0.155922	0.0176249	0.925545	0.902335	0.878893	0.898943	0.853197	0.907204	0.878498	0.846521	0.8558	0.864379	0.886815	0.877221	0.819615	0.865346	0.864543	0.899654	0.858764	0.870289	0.831869	0.851748	1	0.884698	0.0641306
873	5	99551	0.398204	64.9561	5.86209	3.54569	0.908754	0.926842	0.903477	0.880473	0.900508	0.854803	0.907168	0.879007	0.848851	0.857545	0.865541	0.886099	0.877661	0.820775	0.866355	0.864597	0.900066	0.858796	0.870494	0.832056	0.851769	1	0.885798	0.0638766
874	6	63086	0.252344	66.959	8.30524	3.96375	1.41307	0.928019	0.904916	0.882113	0.901817	0.856696	0.907793	0.879854	0.848936	0.857805	0.866777	0.886948	0.876351	0.821474	0.866016	0.865026	0.900081	0.858645	0.871223	0.832617	0.851877	1	0.886783	0.0634871
878	10	55321	0.221284	66.9403	8.30303	3.96043	1.4115	0.929195	0.906103	0.883046	0.903021	0.858354	0.90857	0.880461	0.850355	0.858309	0.867618	0.887059	0.877199	0.821279	0.866398	0.865639	0.900842	0.859475	0.871803	0.833617	0.852136	1	0.887753	0.0631994
880	0	473430	1.89372	22.8058	0.867703	0.152613	0.0173481	0.924972	0.916296	0.85897	0.88448	0.911248	0.884421	0.888902	0.832887	0.879448	0.861842	0.872524	0.901043	0.823369	0.833968	0.86928	0.874768	0.848343	0.85228	0.836919	0.876442	1	0.886076	0.0658485
885	5	89914	0.359656	64.3786	5.80589	3.45233	0.886625	0.926619	0.917115	0.859855	0.884973	0.913356	0.885746	0.890412	0.834648	0.881109	0.862118	0.873162	0.901984	0.824215	0.834325	0.870254	0.87562	0.849178	0.851942	0.837089	0.876543	1	0.887204	0.0654257
886	6	58221	0.232884	66.6798	8.20692	3.91208	1.38634	0.9286	0.917899	0.861236	0.886888	0.914953	0.887103	0.891302	0.835163	0.881701	0.861923	0.873448	0.90299	0.82484	0.834742	0.869952	0.87593	0.848113	0.852038	0.836794	0.875947	1	0.888283	0.0649766
890	10	51064	0.204256	66.6347	8.21478	3.90471	1.38501	0.930009	0.919689	0.862986	0.888307	0.916242	0.88814	0.892517	0.835804	0.88254	0.861703	0.874256	0.902916	0.825023	0.835461	0.870143	0.876655	0.84823	0.852362	0.836333	0.875509	1	0.889403	0.0644917
892	0	535647	2.14259	22.7948	0.860929	0.152385	0.0171847	0.934473	0.920925	0.870402	0.870094	0.863707	0.875149	0.883147	0.852497	0.876812	0.865129	0.878003	0.897919	0.842396	0.842467	0.854508	0.880982	0.848212	0.878962	0.839568	0.874415	1	0.885027	0.0626739
897	5	95595	0.38238	63.4991	5.74635	3.31386	0.852811	0.935075	0.921413	0.872917	0.872713	0.865223	0.874559	0.884314	0.85243	0.87696	0.865657	0.87956	0.897924	0.844296	0.841948	0.855531	0.880355	0.848135	0.880182	0.840258	0.875192	1	0.88599	0.0621886
898	6	61077	0.244308	64.6818	8.11768	3.57822	1.28974	0.935917	0.922688	0.873013	0.873512	0.86594	0.875706	0.88521	0.853324	0.878874	0.86571	0.880119	0.898309	0.845605	0.843034	0.855723	0.880069	0.849109	0.880495	0.841372	0.876263	1	0.886801	0.0620135
902	10	53652	0.214608	64.6684	8.10372	3.57554	1.28753	0.937253	0.924094	0.874832	0.874832	0.86678	0.876668	0.886062	0.854311	0.879697	0.865904	0.880284	0.898075	0.846697	0.843072	0.855877	0.879585	0.849577	0.881682	0.841329	0.876594	1	0.887819	0.0615334
904	0	705579	2.82232	22.8419	0.856513	0.153318	0.0171879	0.940281	0.934321	0.884171	0.906507	0.882288	0.900448	0.867597	0.83066	0.870486	0.851041	0.883274	0.890409	0.842544	0.857601	0.832243	0.853074	0.857635	0.864634	0.829076	0.88364	1	0.892238	0.0598818
909	5	107817	0.431268	63.2572	5.71985	3.27618	0.842573	0.942597	0.935196	0.885343	0.907779	0.883933	0.900962	0.868147	0.833125	0.871198	0.851443	0.884285	0.889864	0.842808	0.857847	0.83197	0.853636	0.858162	0.864817	0.829039	0.883618	1	0.89335	0.0594509
910	6	68170	0.27268	64.3415	8.0438	3.5212	1.26656	0.944074	0.935771	0.886306	0.908259	0.885375	0.902171	0.869297	0.834055	0.871813	0.851599	0.885353	0.890062	0.842973	0.857848	0.831729	0.854085	0.85809	0.864339	0.829353	0.883123	1	0.894177	0.0592452
914	10	59918	0.239672	64.3377	8.04124	3.52052	1.26651	0.945509	0.936438	0.888097	0.90981	0.886603	0.902725	0.870123	0.834783	0.8722	0.85269	0.886111	0.890392	0.843378	0.858098	0.832096	0.854835	0.858164	0.864832	0.829492	0.88309	1	0.895168	0.0588803
916	0	718716	2.87486	22.8522	0.854343	0.153521	0.0171236	0.931446	0.923381	0.85995	0.899348	0.84973	0.896723	0.871202	0.835958	0.888764	0.870253	0.884635	0.904905	0.853025	0.863464	0.864353	0.862157	0.852617	0.854476	0.839308	0.873144	1	0.886784	0.0605495
921	5	107078	0.428312	60.4604	5.48549	2.86271	0.73885	0.932783	0.923691	0.861335	0.899961	0.850805	0.89715	0.872696	0.836792	0.889053	0.871029	0.885593	0.904457	0.85299	0.864982	0.864687	0.8631	0.853303	0.855629	0.838702	0.873966	1	0.88761	0.0603422
922	6	67289	0.269156	62.5795	7.78293	3.23938	1.15791	0.933934	0.924445	0.862942	0.900771	0.851424	0.897375	0.873174	0.838161	0.889246	0.870989	0.885056	0.904509	0.852911	0.86506	0.864346	0.862838	0.854493	0.855942	0.839654	0.874125	1	0.888299	0.0602492
926	10	59055	0.23622	62.5437	7.77387	3.23367	1.15454	0.934984	0.925874	0.864838	0.902201	0.853272	0.898036	0.874151	0.839125	0.889645	0.871374	0.88542	0.904843	0.853357	0.86477	0.864474	0.862789	0.854695	0.856557	0.839649	0.874668	1	0.889349	0.0599108
928	0	563517	2.25407	22.8648	0.871728	0.153799	0.0175163	0.917805	0.905062	0.886563	0.908195	0.844607	0.886137	0.895179	0.812554	0.86589	0.88008	0.875105	0.903028	0.838819	0.831892	0.87216	0.861951	0.860698	0.869976	0.853719	0.887578	1	0.883956	0.065388
933	5	97554	0.390216	62.9085	5.73297	3.22365	0.834046	0.919383	0.906319	0.888569	0.90945	0.845634	0.886176	0.896585	0.814651	0.867309	0.881127	0.87631	0.903438	0.840232	0.833297	0.873439	0.862814	0.859396	0.870861	0.85465	0.88758	1	0.885213	0.0651042
934	6	62058	0.248232	64.9878	8.09357	3.62663	1.2988	0.921428	0.906918	0.889893	0.911236	0.847659	0.888419	0.897096	0.815125	0.869461	0.880523	0.87693	0.90305	0.842156	0.832826	0.872893	0.861976	0.859398	0.87137	0.85379	0.888048	1	0.886369	0.064886
938	10	54402	0.217608	64.9783	8.1048	3.62556	1.30054	0.92276	0.908303	0.891309	0.911989	0.848241	0.889453	0.898138	0.816431	0.87086	0.881282	0.87801	0.903469	0.84325	0.833618	0.874086	0.861356	0.860198	0.872762	0.853902	0.888157	1	0.887432	0.0645625
940	0	541042	2.16417	22.7706	0.848177	0.151883	0.0168947	0.913217	0.89487	0.892507	0.899278	0.905901	0.875008	0.869179	0.86723	0.883512	0.854603	0.880734	0.894949	0.793474	0.84514	0.870932	0.882045	0.846192	0.852382	0.82391	0.865878	1	0.885586	0.0642699
945	5	95669	0.382676	62.4186	5.6716	3.14886	0.81356	0.913692	0.896774	0.893048	0.898394	0.90707	0.876449	0.8714	0.868766	0.883771	0.85593	0.881931	0.894898	0.795498	0.845786	0.871479	0.883384	0.846931	0.852664	0.823929	0.865009	1	0.886475	0.0641798
946	6	61123	0.244492	64.8143	8.00232	3.59505	1.27535	0.915752	0.898181	0.894532	0.899269	0.909281	0.877509	0.872642	0.869427	0.88564	0.855635	0.882524	0.896119	0.797646	0.846907	0.872356	0.883276	0.847815	0.852821	0.824534	0.86465	1	0.887788	0.0636982
950	10	53733	0.214932	64.7843	8.01213	3.59063	1.27673	0.916885	0.899736	0.8958	0.90088	0.90986	0.878603	0.87423	0.870285	0.886997	0.856075	0.883079	0.897307	0.797899	0.847943	0.873206	0.883293	0.847877	0.852726	0.824987	0.864664	1	0.888875	0.0633109
952	0	598138	2.39255	22.8738	0.865528	0.153969	0.0173908	0.915312	0.924671	0.856372	0.900249	0.863277	0.905091	0.850503	0.831964	0.856218	0.8682	0.885842	0.892392	0.844787	0.834032	0.866359	0.888715	0.830726	0.891339	0.837905	0.892096	1	0.882591	0.066668
957	5	99692	0.398768	64.7212	5.86912	3.50836	0.9051	0.916603	0.926679	0.859216	0.901667	0.865395	0.906387	0.852676	0.832619	0.858474	0.868485	0.886721	0.894164	0.845464	0.834265	0.86688	0.889439	0.831817	0.891797	0.838051	0.892489	1	0.884154	0.0662042
958	6	63334	0.253336	67.0102	8.28595	3.97188	1.41452	0.917975	0.928403	0.860217	0.902896	0.86688	0.906275	0.853223	0.83411	0.859041	0.869999	0.887485	0.89538	0.846473	0.834039	0.867125	0.88972	0.831047	0.890967	0.839091	0.891993	1	0.885173	0.0656342
962	10	55608	0.222432	67.0001	8.28795	3.97021	1.4143	0.919319	0.929525	0.861153	0.90371	0.868148	0.907037	0.854661	0.834736	0.85993	0.870936	0.88802	0.896148	0.847036	0.834439	0.867141	0.889683	0.831868	0.891032	0.839582	0.892533	1	0.886119	0.0651707
964	0	559858	2.23943	22.8294	0.859164	0.153071	0.0172288	0.947858	0.932291	0.860063	0.898831	0.885222	0.882384	0.852301	0.822873	0.863471	0.862516	0.897628	0.873519	0.843713	0.85824	0.84635	0.863768	0.845976	0.858858	0.845148	0.891907	1	0.888019	0.0593412
969	5	97291	0.389164	61.529	5.58542	3.01655	0.778052	0.948741	0.933493	0.861626	0.898449	0.885704	0.883566	0.853229	0.823499	0.864068	0.863379	0.89718	0.873714	0.842647	0.859571	0.847406	0.864032	0.845813	0.858697	0.845047	0.892159	1	0.888714	0.059079
970	6	62097	0.248388	62.3425	7.82525	3.20563	1.15942	0.949676	0.934562	0.863206	0.899432	0.886275	0.884012	0.854864	0.824718	0.863786	0.861958	0.898401	0.875042	0.842327	0.859792	0.847424	0.864977	0.846233	0.859381	0.84583	0.892217	1	0.889531	0.0587221
974	10	54673	0.218692	62.3397	7.81573	3.20489	1.15843	0.950433	0.93527	0.864696	0.900463	0.88712	0.884943	0.856483	0.82624	0.864513	0.861952	0.898935	0.875642	0.842884	0.860662	0.847694	0.865016	0.84592	0.859455	0.846067	0.892817	1	0.890403	0.0585766
976	0	672973	2.69189	22.8503	0.845161	0.153469	0.0169403	0.933759	0.92959	0.871774	0.902712	0.851525	0.866497	0.870516	0.845064	0.870998	0.858959	0.887803	0.872491	0.839996	0.868081	0.865825	0.865212	0.862017	0.877013	0.81211	0.879659	1	0.885985	0.0653814
981	5	105078	0.420312	61.7151	5.6117	3.04414	0.786637	0.93472	0.930437	0.872557	0.902958	0.851943	0.868165	0.870687	0.846766	0.871453	0.860156	0.889097	0.873442	0.841304	0.867636	0.865981	0.865961	0.861922	0.87732	0.811754	0.879589	1	0.886757	0.064883
982	6	66092	0.264368	63.344	7.89627	3.35981	1.2057	0.936377	0.931368	0.874191	0.903634	0.853719	0.869319	0.871172	0.84834	0.871096	0.861095	0.890055	0.873933	0.842175	0.867223	0.866565	0.865566	0.863085	0.878215	0.811051	0.879978	1	0.887794	0.0646401
986	10	58077	0.232308	63.3486	7.88268	3.35998	1.20263	0.937316	0.932021	0.875037	0.905186	0.85508	0.871102	0.872411	0.849071	0.871395	0.861976	0.890585	0.874623	0.842141	0.868545	0.86709	0.865386	0.863182	0.878317	0.810837	0.880392	1	0.888716	0.0642494
988	0	721252	2.88501	22.8665	0.856091	0.153809	0.017192	0.908275	0.900687	0.886374	0.875962	0.860235	0.89485	0.863849	0.838253	0.88212	0.861142	0.847838	0.883486	0.85421	0.829558	0.850942	0.861753	0.854224	0.873089	0.841171	0.857789	1	0.878354	0.0672992
993	5	107836	0.431344	64.3918	5.84579	3.45548	0.892424	0.909047	0.90244	0.887649	0.8771	0.861925	0.896514	0.864651	0.839312	0.882122	0.86153	0.849007	0.884074	0.855596	0.82931	0.851576	0.861285	0.854427	0.872862	0.840772	0.858901	1	0.879394	0.0670723
994	6	67691	0.270764	66.0468	8.2329	3.80646	1.36786	0.911074	0.904079	0.889638	0.879947	0.862183	0.898118	0.864753	0.840754	0.88418	0.862419	0.850143	0.884128	0.857056	0.830613	0.852706	0.861673	0.853895	0.873787	0.841057	0.859139	1	0.880852	0.0664074
998	10	59260	0.23704	66.0411	8.22864	3.80535	1.36713	0.912234	0.905839	0.891385	0.8811	0.864082	0.899148	0.865702	0.842913	0.884703	0.862901	0.850692	0.884458	0.856876	0.830991	0.853822	0.862243	0.854615	0.873448	0.841166	0.859112	1	0.882041	0.0658977
1000	0	745273	2.98109	22.9566	0.865743	0.155636	0.0175134	0.917697	0.908666	0.883141	0.915762	0.865951	0.882593	0.871897	0.843214	0.874682	0.850086	0.878087	0.883629	0.832832	0.836797	0.842411	0.854336	0.873211	0.868393	0.861549	0.883166	1	0.88468	0.0647633
1005	5	108284	0.433136	62.9663	5.68637	3.23119	0.830038	0.91894	0.910416	0.88454	0.917015	0.867035	0.883685	0.872964	0.845153	0.875143	0.851317	0.878768	0.88412	0.832431	0.837589	0.843629	0.855126	0.873384	0.868919	0.863207	0.881497	1	0.885833	0.0642779
1006	6	67912	0.271648	64.3355	8.02627	3.51953	1.26214	0.921015	0.911643	0.885433	0.917857	0.868042	0.884512	0.87514	0.846198	0.875942	0.852206	0.879528	0.884652	0.832305	0.837915	0.845285	0.855269	0.874492	0.868978	0.863566	0.88061	1	0.886946	0.0637989
1010	10	59532	0.238128	64.3133	8.04278	3.51663	1.26411	0.922806	0.912761	0.886515	0.919069	0.869541	0.886061	0.876302	0.84725	0.876806	0.853743	0.879863	0.885331	0.832863	0.838448	0.845209	0.855439	0.875126	0.869625	0.864082	0.881182	1	0.888109	0.063255
1012	0	598369	2.39348	22.9219	0.887252	0.154969	0.0179316	0.927939	0.921684	0.887509	0.879152	0.879575	0.888291	0.887042	0.836999	0.863455	0.850306	0.881353	0.904381	0.82234	0.857132	0.85219	0.866007	0.863592	0.890444	0.81917	0.872321	1	0.887296	0.0634328
1017	5	100047	0.400188	63.3194	5.70332	3.28523	0.84232	0.929228	0.922996	0.888727	0.881136	0.881066	0.890087	0.887148	0.837861	0.864339	0.850215	0.883015	0.904645	0.822518	0.857932	0.854014	0.865858	0.863714	0.891741	0.81887	0.872745	1	0.888429	0.0630913
1018	6	63661	0.254644	65.2815	8.07576	3.67375	1.30873	0.930774	0.923972	0.890396	0.881866	0.881835	0.891378	0.887961	0.838386	0.86469	0.850136	0.882668	0.90462	0.823149	0.857346	0.854927	0.865334	0.863433	0.892171	0.819481	0.873337	1	0.889279	0.0628803
1022	10	55940	0.22376	65.2645	8.0747	3.67092	1.30752	0.932213	0.925438	0.891652	0.883509	0.883697	0.89268	0.888666	0.838613	0.865865	0.851225	0.883035	0.904809	0.824124	0.857794	0.854987	0.865141	0.86406	0.892706	0.819575	0.873329	1	0.890415	0.0625152
1024	0	555666	2.22266	22.7324	0.850107	0.151129	0.0168707	0.910611	0.913162	0.863711	0.8918	0.874221	0.892824	0.850764	0.817276	0.849178	0.865558	0.895729	0.88116	0.837364	0.848392	0.849666	0.853927	0.856459	0.865591	0.838262	0.873194	1	0.878519	0.0648721
1029	5	97219	0.388876	60.8467	5.49791	2.91715	0.750371	0.912358	0.91424	0.864672	0.892809	0.875688	0.89304	0.851727	0.818045	0.848039	0.865813	0.895843	0.880795	0.837064	0.849073	0.849181	0.854627	0.855934	0.866929	0.837933	0.873291	1	0.879308	0.0644181
1030	6	61877	0.247508	62.8422	7.79777	3.2797	1.17349	0.91454	0.915558	0.866008	0.894937	0.876739	0.894274	0.852158	0.818462	0.849233	0.866041	0.896698	0.880731	0.836401	0.849928	0.848579	0.854526	0.856013	0.865758	0.83784	0.873152	1	0.880418	0.0637926
1034	10	54409	0.217636	62.8081	7.7921	3.27432	1.17112	0.916218	0.916659	0.867467	0.896019	0.877824	0.89522	0.853581	0.819074	0.849924	0.866401	0.8976	0.882281	0.836259	0.850098	0.848123	0.854712	0.856412	0.866263	0.839006	0.873468	1	0.881468	0.0633492
1036	0	641009	2.56404	22.7869	0.843729	0.152203	0.0168209	0.928112	0.920404	0.859942	0.890779	0.859877	0.861043	0.873774	0.845067	0.877836	0.851677	0.876142	0.881711	0.836929	0.850472	0.865951	0.847897	0.84188	0.867289	0.821558	0.870251	1	0.880917	0.065239
1041	5	102897	0.411588	64.5963	5.84303	3.4878	0.898403	0.93046	0.921203	0.861667	0.891498	0.860594	0.862294	0.874885	0.846147	0.877718	0.852692	0.875968	0.882557	0.836293	0.851526	0.866512	0.849053	0.841929	0.867717	0.820743	0.871396	1	0.881975	0.0647009
1042	6	64967	0.259868	66.8253	8.27283	3.93965	1.40499	0.931396	0.92186	0.863207	0.892307	0.861076	0.863708	0.87586	0.847099	0.878577	0.854303	0.877038	0.883272	0.836532	0.851994	0.866432	0.848862	0.842674	0.867564	0.821548	0.872058	1	0.882869	0.0644242
1046	10	56786	0.227144	66.7962	8.27333	3.93471	1.40419	0.932809	0.923353	0.865345	0.893962	0.863065	0.864808	0.876792	0.847744	0.878826	0.85463	0.877206	0.883352	0.836852	0.852217	0.866569	0.849303	0.843139	0.867036	0.822183	0.872284	1	0.884038	0.0639095
1048	0	619290	2.47716	22.8122	0.856709	0.152724	0.0171169	0.908444	0.920321	0.869145	0.888169	0.870623	0.895819	0.871286	0.836933	0.874751	0.832096	0.868359	0.881825	0.855112	0.854982	0.877332	0.86499	0.842193	0.861188	0.836066	0.875004	1	0.881475	0.0643209
1053	5	101308	0.405232	62.4012	5.6553	3.14591	0.812081	0.910076	0.920584	0.870899	0.890764	0.870593	0.895852	0.873835	0.837964	0.874857	0.833009	0.868767	0.881673	0.855426	0.854128	0.878208	0.865435	0.842623	0.8612	0.835294	0.876234	1	0.882454	0.0639498
1054	6	64282	0.257128	62.9181	7.93122	3.29599	1.19475	0.911896	0.921938	0.872142	0.891595	0.871737	0.896075	0.874708	0.837925	0.875136	0.834176	0.869964	0.88167	0.855473	0.853622	0.878605	0.865499	0.84246	0.861726	0.835545	0.87621	1	0.883363	0.0637356
1058	10	56436	0.225744	62.8873	7.93312	3.29138	1.19358	0.913876	0.92309	0.873742	0.892799	0.873122	0.896538	0.87539	0.83841	0.87601	0.833998	0.871119	0.881405	0.855314	0.8541	0.879049	0.866415	0.843894	0.862464	0.835796	0.876657	1	0.884418	0.0633851
1060	0	515386	2.06154	22.7315	0.843875	0.151103	0.0167463	0.935871	0.920944	0.897965	0.898473	0.858588	0.896988	0.8901	0.838665	0.880619	0.852076	0.877461	0.861846	0.837369	0.833341	0.875319	0.861627	0.84774	0.868404	0.817935	0.876135	1	0.889761	0.0623229
1065	5	94361	0.377444	63.7004	5.76478	3.34534	0.861017	0.937082	0.921959	0.899556	0.899408	0.860599	0.896599	0.891714	0.840448	0.882351	0.853372	0.878938	0.862788	0.838376	0.832102	0.875335	0.861346	0.848295	0.868229	0.817154	0.876225	1	0.890843	0.0622172
1066	6	60594	0.242376	65.9283	8.20547	3.78555	1.35721	0.938113	0.922905	0.901649	0.900502	0.862082	0.897531	0.892341	0.840347	0.883041	0.853872	0.8796	0.862156	0.838911	0.832566	0.875871	0.860861	0.848912	0.867792	0.816607	0.876159	1	0.891734	0.06202
1070	10	53405	0.21362	65.9071	8.20732	3.78207	1.35622	0.939219	0.92408	0.903005	0.90176	0.863093	0.898259	0.893493	0.84067	0.883382	0.854274	0.880301	0.86255	0.839528	0.834023	0.876482	0.861024	0.849583	0.868261	0.817311	0.876407	1	0.892673	0.0617036
1072	0	464142	1.85657	22.6945	0.840263	0.150366	0.0166133	0.9083	0.92028	0.873853	0.892603	0.858306	0.877015	0.865822	0.849415	0.890796	0.865517	0.853354	0.892345	0.830497	0.832733	0.86326	0.87364	0.873282	0.884504	0.834097	0.885154	1	0.881747	0.0652382
1077	5	89882	0.359528	64.7986	5.87126	3.52077	0.907389	0.910327	0.921536	0.87552	0.892898	0.859811	0.87834	0.866692	0.848707	0.892003	0.866542	0.853124	0.893649	0.829705	0.832853	0.863655	0.873467	0.872577	0.884332	0.833988	0.884927	1	0.882735	0.0650029
1078	6	57912	0.231648	67.2084	8.29527	4.00637	1.42243	0.912799	0.922089	0.875777	0.895436	0.861877	0.878574	0.867601	0.849556	0.893899	0.867661	0.853649	0.894063	0.830432	0.833895	0.864743	0.873265	0.872781	0.885007	0.834905	0.884877	1	0.883942	0.0645158
1082	10	50861	0.203444	67.1794	8.29772	4.00143	1.42131	0.91403	0.923222	0.877126	0.896846	0.863166	0.8798	0.86875	0.849649	0.894035	0.868003	0.853739	0.894064	0.83162	0.834667	0.865575	0.873774	0.872899	0.886239	0.835188	0.885217	1	0.884916	0.0642055
1084	0	500325	2.0013	22.7296	0.846028	0.151067	0.0167968	0.919667	0.89355	0.861632	0.884678	0.876903	0.886881	0.855075	0.83811	0.847753	0.85607	0.884165	0.876219	0.833197	0.854631	0.862893	0.844528	0.852727	0.857988	0.852808	0.867944	1	0.876754	0.0672891
1089	5	92181	0.368724	62.2674	5.64409	3.12582	0.806778	0.920721	0.894913	0.863394	0.885117	0.877806	0.886717	0.854477	0.838833	0.848738	0.856245	0.885394	0.877198	0.834863	0.854623	0.862238	0.843927	0.854395	0.858393	0.851705	0.868335	1	0.877531	0.0670115
1090	6	59177	0.236708	66.3258	8.13148	3.84912	1.3592	0.921718	0.896886	0.864542	0.886273	0.879404	0.887853	0.855535	0.838637	0.849207	0.857428	0.886797	0.878601	0.836127	0.855113	0.861923	0.844331	0.855814	0.858416	0.852105	0.868471	1	0.878636	0.0665972
1094	10	51828	0.207312	66.3114	8.12731	3.84653	1.35823	0.923044	0.898877	0.866231	0.887812	0.881715	0.887889	0.856091	0.840279	0.850014	0.857837	0.88758	0.879563	0.83724	0.855493	0.86241	0.84409	0.856487	0.859236	0.853438	0.869057	1	0.879895	0.0662442
1096	0	520458	2.08183	22.7843	0.85993	0.152174	0.0171443	0.903611	0.91076	0.860847	0.878974	0.873816	0.877906	0.8784	0.811188	0.877324	0.858607	0.886329	0.883647	0.823298	0.827647	0.873653	0.83512	0.840169	0.857102	0.848218	0.866751	1	0.875787	0.0689135
1101	5	93716	0.374864	62.4502	5.67201	3.1536	0.815451	0.904637	0.911963	0.862521	0.880927	0.875144	0.878249	0.879284	0.813788	0.876915	0.857842	0.886604	0.884177	0.824598	0.827938	0.873709	0.835119	0.840065	0.856625	0.848521	0.867445	1	0.876787	0.0685981
1102	6	59644	0.238576	65.0759	8.08549	3.64059	1.30054	0.906956	0.912824	0.864999	0.882578	0.876593	0.878848	0.879133	0.814826	0.877557	0.858603	0.886979	0.885429	0.82549	0.827552	0.873977	0.83503	0.840101	0.856482	0.848057	0.867849	1	0.877981	0.0682115
1106	10	52302	0.209208	65.0581	8.0808	3.63752	1.29882	0.909067	0.914009	0.866095	0.884278	0.8775	0.880062	0.880215	0.816986	0.878857	0.859183	0.88771	0.886228	0.826603	0.828314	0.874603	0.8358	0.84036	0.85642	0.848906	0.868571	1	0.879259	0.0677295
1108	0	581154	2.32462	22.7832	0.86783	0.152164	0.0173295	0.917764	0.900945	0.877303	0.895607	0.877283	0.888357	0.862315	0.824415	0.84596	0.852112	0.884963	0.873626	0.816629	0.852373	0.85027	0.864362	0.847609	0.840498	0.840452	0.873534	1	0.879005	0.0656655
1113	5	99487	0.397948	62.2926	5.65132	3.1297	0.807872	0.918708	0.90157	0.878391	0.897982	0.878567	0.888307	0.863972	0.82558	0.847352	0.852639	0.886845	0.874602	0.818006	0.853498	0.851619	0.864455	0.847955	0.84022	0.841693	0.874365	1	0.880094	0.0652039
1114	6	62983	0.251932	65.2737	8.07747	3.67259	1.31014	0.919716	0.903244	0.87911	0.898981	0.880079	0.888954	0.864686	0.826167	0.847316	0.853929	0.887398	0.875054	0.817697	0.853556	0.852008	0.863678	0.847514	0.839568	0.843402	0.87472	1	0.880937	0.0649132
1118	10	55299	0.221196	65.2665	8.07403	3.67125	1.3085	0.921346	0.904646	0.880396	0.900297	0.880839	0.889853	0.865884	0.826986	0.847475	0.854301	0.887783	0.875721	0.818496	0.853867	0.852213	0.864473	0.847963	0.841462	0.843388	0.875757	1	0.881983	0.0645741
1120	0	648326	2.5933	22.8208	0.84774	0.152883	0.0169495	0.906805	0.906906	0.889726	0.899917	0.854503	0.883313	0.855907	0.829007	0.864378	0.856164	0.871178	0.878556	0.853569	0.847926	0.861405	0.8561	0.853237	0.870665	0.833483	0.88245	1	0.879531	0.0637949
1125	5	103803	0.415212	62.519	5.63994	3.16297	0.812036	0.908639	0.908861	0.890856	0.901207	0.856102	0.885331	0.856035	0.829528	0.865062	0.856478	0.871174	0.879454	0.853863	0.848261	0.861218	0.857172	0.853376	0.870129	0.834075	0.882783	1	0.880691	0.0634734
1126	6	65515	0.26206	66.5366	8.11995	3.88425	1.36549	0.909784	0.909708	0.89149	0.902022	0.8573	0.88624	0.856346	0.830794	0.86571	0.856689	0.872129	0.879989	0.854262	0.848668	0.860719	0.856094	0.855193	0.870396	0.83413	0.883027	1	0.881459	0.0633215
1130	10	57518	0.230072	66.5179	8.12027	3.88107	1.36423	0.911645	0.911254	0.892608	0.903126	0.859157	0.88694	0.856671	0.832235	0.866398	0.856836	0.872431	0.880264	0.854133	0.849691	0.860765	0.857532	0.855419	0.871353	0.834313	0.883602	1	0.882558	0.0630308
1132	0	552758	2.21103	22.7974	0.8628	0.15244	0.0172411	0.924763	0.919711	0.881586	0.889166	0.873022	0.893733	0.85337	0.864872	0.875055	0.831403	0.873037	0.874656	0.863324	0.845214	0.879334	0.854454	0.839696	0.865059	0.814387	0.862023	1	0.885142	0.0630867
1137	5	96951	0.387804	64.8962	5.84405	3.53566	0.906886	0.925978	0.921651	0.88324	0.890445	0.874519	0.894328	0.854463	0.865019	0.87634	0.832085	0.873508	0.874761	0.863483	0.846293	0.879078	0.85503	0.839486	0.865571	0.813823	0.862518	1	0.886232	0.0627292
1138	6	61942	0.247768	68.9807	8.41935	4.32609	1.51812	0.926601	0.922282	0.883843	0.892189	0.87544	0.896314	0.854331	0.864801	0.876707	0.832262	0.874261	0.874649	0.863106	0.846865	0.878774	0.855413	0.840076	0.864664	0.814488	0.863114	1	0.886881	0.0624833
1142	10	54317	0.217268	68.9777	8.41072	4.32521	1.51728	0.928531	0.923422	0.88545	0.893431	0.876171	0.897408	0.855174	0.865226	0.877313	0.832391	0.874459	0.875324	0.863588	0.847285	0.879338	0.855266	0.839461	0.864766	0.814294	0.864094	1	0.88789	0.0620275
1144	0	589124	2.3565	22.8529	0.855101	0.153536	0.0171508	0.919326	0.924255	0.848916	0.881018	0.84492	0.882319	0.877277	0.840535	0.874617	0.856369	0.870585	0.891138	0.837879	0.839806	0.872278	0.855401	0.840849	0.861136	0.835687	0.901024	1	0.878717	0.066938
1149	5	99324	0.397296	63.8598	5.76483	3.37006	0.866662	0.921434	0.92524	0.852458	0.883085	0.846558	0.882531	0.877371	0.840497	0.875413	0.858111	0.871667	0.890822	0.83954	0.839475	0.872236	0.857054	0.841081	0.861519	0.836626	0.901499	1	0.880085	0.0663617
1150	6	63158	0.252632	65.4113	8.13284	3.69714	1.32153	0.922868	0.926328	0.853597	0.885161	0.848578	0.884076	0.87768	0.841152	0.875724	0.857849	0.872399	0.890861	0.840068	0.839427	0.872146	0.857627	0.842047	0.861775	0.836933	0.901366	1	0.881137	0.0659105
1154	10	55388	0.221552	65.3786	8.12658	3.69148	1.3178	0.924135	0.927448	0.855176	0.886636	0.850681	0.885047	0.878295	0.842448	0.876246	0.858995	0.87287	0.89105	0.841229	0.840065	0.872689	0.857731	0.842394	0.861459	0.837338	0.901062	1	0.882256	0.0655631
1156	0	471287	1.88515	22.699	0.865277	0.150492	0.017146	0.907907	0.908258	0.86596	0.900487	0.874824	0.898013	0.856261	0.841589	0.85932	0.853045	0.892423	0.898482	0.835652	0.829106	0.861191	0.847665	0.841745	0.827688	0.825407	0.888686	1	0.879936	0.0668279
1161	5	90048	0.360192	63.5187	5.7343	3.31657	0.85256	0.909765	0.908227	0.86656	0.901253	0.875328	0.89831	0.856077	0.842456	0.859153	0.852195	0.893002	0.898582	0.836965	0.830252	0.860819	0.847837	0.84315	0.828597	0.823977	0.889115	1	0.880489	0.0664703
1162	6	58037	0.232148	63.0307	7.98456	3.31529	1.21105	0.911892	0.909773	0.867197	0.901821	0.876269	0.898746	0.858022	0.844418	0.859693	0.852249	0.893663	0.89872	0.838198	0.83035	0.860778	0.847778	0.843557	0.828756	0.824629	0.889329	1	0.881537	0.0660419
1166	10	51046	0.204184	63.0142	7.96044	3.31188	1.20704	0.913568	0.91156	0.869706	0.90251	0.877287	0.899414	0.858892	0.845071	0.860508	0.853005	0.894458	0.899101	0.838646	0.830868	0.860802	0.84799	0.843719	0.828488	0.824217	0.889893	1	0.882686	0.0657355
1168	0	530493	2.12197	22.6901	0.858027	0.150304	0.016968	0.919946	0.904207	0.903352	0.868659	0.860158	0.874231	0.872596	0.828526	0.856027	0.887693	0.890673	0.876134	0.817187	0.834842	0.863242	0.827198	0.845888	0.845788	0.839015	0.866659	1	0.87984	0.0648766
1173	5	95463	0.381852	64.453	5.82129	3.46449	0.890777	0.920603	0.905937	0.904848	0.870793	0.861517	0.875517	0.873768	0.830662	0.856903	0.888606	0.891649	0.876125	0.818071	0.834459	0.863958	0.828991	0.846695	0.845726	0.839126	0.866095	1	0.88106	0.0647664
1174	6	61123	0.244492	65.6096	8.21616	3.73309	1.34469	0.922836	0.907563	0.905682	0.873149	0.863717	0.877501	0.874303	0.832624	0.857558	0.888495	0.892315	0.877108	0.818464	0.835512	0.864527	0.829311	0.847046	0.846809	0.840314	0.866548	1	0.882503	0.064447
1178	10	53524	0.214096	65.615	8.21263	3.73385	1.34441	0.923735	0.908966	0.907266	0.874309	0.864967	0.878111	0.875635	0.834588	0.858549	0.889302	0.89288	0.87756	0.819754	0.835541	0.865061	0.829348	0.847041	0.84776	0.840128	0.867106	1	0.883577	0.0642542
1180	0	469662	1.87865	22.641	0.871036	0.149359	0.017191	0.915766	0.905445	0.87899	0.900421	0.869138	0.861214	0.862203	0.850651	0.847458	0.854643	0.870747	0.857601	0.841232	0.847549	0.873281	0.867531	0.851543	0.859064	0.831838	0.860739	1	0.878993	0.06317
1185	5	89959	0.359836	62.4927	5.65847	3.15952	0.813452	0.917524	0.908536	0.880473	0.90135	0.871797	0.861548	0.863566	0.853005	0.847119	0.856246	0.871981	0.858119	0.841845	0.847536	0.874043	0.867156	0.852083	0.859086	0.833207	0.861487	1	0.880478	0.0628575
1186	6	57723	0.230892	62.031	7.8173	3.15902	1.14389	0.917866	0.910434	0.882049	0.902084	0.872269	0.861797	0.865184	0.853438	0.848968	0.857189	0.872209	0.85867	0.842628	0.848154	0.874686	0.867107	0.853048	0.859146	0.83316	0.861598	1	0.881378	0.0626285
1190	10	50845	0.20338	62.0004	7.81507	3.15444	1.14244	0.919068	0.912155	0.883489	0.902537	0.872652	0.861766	0.866142	0.85442	0.849907	0.857744	0.872396	0.859062	0.84322	0.849179	0.87514	0.867145	0.853909	0.858954	0.832884	0.861727	1	0.882238	0.0623833
1192	0	511571	2.04628	22.7262	0.839223	0.150991	0.0166514	0.915831	0.910248	0.869121	0.88653	0.854312	0.89659	0.852251	0.821828	0.883716	0.847448	0.869901	0.873333	0.850482	0.868743	0.868748	0.85642	0.839669	0.857857	0.827479	0.868171	1	0.878427	0.0670341
1197	5	93232	0.372928	59.7486	5.42131	2.76323	0.713456	0.91711	0.911055	0.871042	0.88808	0.856825	0.896768	0.854154	0.822636	0.884825	0.847826	0.870989	0.873203	0.851172	0.867867	0.869337	0.858386	0.839256	0.85786	0.829345	0.867937	1	0.879585	0.066816
1198	6	59589	0.238356	61.5815	7.64091	3.08697	1.1026	0.918609	0.912635	0.87225	0.889107	0.858212	0.897674	0.855779	0.824372	0.885138	0.848621	0.871931	0.872997	0.851382	0.867677	0.869405	0.85822	0.839853	0.856643	0.83012	0.867761	1	0.880661	0.066461
1202	10	52514	0.210056	61.553	7.64166	3.08288	1.10222	0.920612	0.914489	0.8739	0.890591	0.859771	0.898675	0.856381	0.824923	0.886411	0.849612	0.872463	0.873101	0.852773	0.868749	0.870177	0.858761	0.840366	0.856591	0.829645	0.867597	1	0.881957	0.0659303
1204	0	584414	2.33766	22.8335	0.846022	0.153135	0.0169476	0.937868	0.921811	0.851156	0.886136	0.871643	0.874803	0.862486	0.855379	0.860067	0.849406	0.881774	0.887421	0.858549	0.854179	0.880617	0.835096	0.825731	0.841114	0.858106	0.90727	1	0.883192	0.0638705
1209	5	99013	0.396052	61.0912	5.52684	2.95245	0.759541	0.93867	0.922722	0.853408	0.886601	0.873052	0.876173	0.863074	0.854782	0.861761	0.851782	0.883207	0.88704	0.858584	0.853923	0.882233	0.835936	0.825705	0.841647	0.859049	0.907704	1	0.884183	0.0633683
1210	6	62948	0.251792	63.1332	7.86603	3.32633	1.19193	0.940657	0.92439	0.855865	0.887399	0.874976	0.87697	0.863117	0.8555	0.86384	0.853085	0.883126	0.886398	0.859924	0.854046	0.882538	0.837112	0.825149	0.842084	0.860385	0.907781	1	0.885466	0.0627066
1214	10	55287	0.221148	63.1113	7.86617	3.32301	1.19168	0.942202	0.925525	0.857471	0.888853	0.875775	0.878715	0.864046	0.856087	0.864344	0.853835	0.884041	0.887107	0.859723	0.855328	0.882594	0.837964	0.82523	0.842088	0.861034	0.907962	1	0.886563	0.0622345
1216	0	683875	2.7355	22.893	0.849171	0.15433	0.0170814	0.925288	0.901423	0.875472	0.901701	0.860601	0.863796	0.864519	0.854822	0.850046	0.836945	0.879464	0.899504	0.852799	0.850008	0.877201	0.847047	0.846451	0.820681	0.799814	0.876821	1	0.879768	0.063468
1221	5	105541	0.422164	63.108	5.6829	3.25255	0.834126	0.926986	0.903279	0.875958	0.90174	0.862532	0.865422	0.865436	0.856307	0.850859	0.837414	0.880819	0.90011	0.853668	0.850106	0.877133	0.846879	0.846576	0.822112	0.799419	0.877811	1	0.880863	0.063164
1222	6	66396	0.265584	65.3058	8.08657	3.67813	1.31102	0.928738	0.905341	0.877621	0.902494	0.863938	0.865783	0.866008	0.857183	0.85042	0.838145	0.881378	0.901244	0.854449	0.849238	0.875896	0.847453	0.847348	0.82261	0.800718	0.877877	1	0.881924	0.0628491
1226	10	58261	0.233044	65.2986	8.07867	3.67668	1.31028	0.930185	0.906464	0.879104	0.903194	0.866094	0.867098	0.866961	0.857718	0.85123	0.838365	0.881979	0.901958	0.854731	0.84929	0.876083	0.84808	0.847402	0.822514	0.801102	0.878469	1	0.882967	0.0624817
1228	0	588168	2.35267	22.9425	0.863643	0.155349	0.017452	0.900635	0.93012	0.878225	0.87795	0.897487	0.899372	0.851425	0.831314	0.889577	0.847278	0.857104	0.880143	0.872084	0.818751	0.850476	0.85618	0.841345	0.814658	0.83625	0.858135	1	0.881701	0.0648789
1233	5	99183	0.396732	62.1216	5.61096	3.10348	0.798152	0.90271	0.93149	0.880297	0.879243	0.898632	0.899398	0.853034	0.831675	0.890737	0.848341	0.858222	0.880731	0.872292	0.81829	0.851719	0.856029	0.841787	0.813748	0.837255	0.85741	1	0.882891	0.0644769
1234	6	62923	0.251692	63.0692	7.88333	3.31719	1.19189	0.904399	0.932354	0.882452	0.88037	0.899139	0.899814	0.85367	0.833177	0.890819	0.849205	0.858375	0.881109	0.871462	0.818461	0.851358	0.855641	0.84187	0.814321	0.836975	0.857659	1	0.883802	0.0642975
1238	10	55240	0.22096	63.0384	7.89215	3.31279	1.19151	0.906083	0.9334	0.883916	0.881752	0.900081	0.901077	0.854281	0.834015	0.891501	0.849846	0.858762	0.881924	0.871298	0.818981	0.851322	0.855802	0.841727	0.814971	0.837228	0.857268	1	0.884815	0.0639303
1240	0	600795	2.40318	22.8584	0.871323	0.153671	0.0175014	0.921582	0.931588	0.881221	0.904611	0.889354	0.878083	0.861864	0.836373	0.865487	0.875747	0.875726	0.845484	0.868922	0.851505	0.859703	0.860481	0.848148	0.849788	0.813112	0.87898	1	0.887459	0.0619977
1245	5	100612	0.402448	62.9377	5.67195	3.22651	0.827329	0.922315	0.933065	0.882708	0.904465	0.890783	0.879726	0.862879	0.838891	0.86599	0.876068	0.876302	0.846867	0.869966	0.851971	0.85951	0.861309	0.848656	0.848676	0.814093	0.878245	1	0.888453	0.0618048
1246	6	63773	0.255092	62.8882	7.91522	3.29091	1.19212	0.923188	0.933538	0.884512	0.905634	0.891851	0.880584	0.862724	0.839493	0.866127	0.877636	0.876468	0.84771	0.871058	0.853088	0.859745	0.861391	0.849325	0.849223	0.813989	0.878162	1	0.889276	0.061697
1250	10	56058	0.224232	62.8709	7.90984	3.28806	1.19009	0.923945	0.93496	0.886127	0.906445	0.893244	0.881319	0.863927	0.840201	0.866852	0.87785	0.876797	0.848425	0.871669	0.853616	0.859833	0.860841	0.8497	0.849361	0.813952	0.878153	1	0.890185	0.061447
1252	0	566622	2.26649	22.8116	0.868392	0.152731	0.0173747	0.903375	0.906333	0.861308	0.901516	0.876529	0.876704	0.860324	0.850077	0.883571	0.863031	0.861041	0.851272	0.843849	0.846731	0.860562	0.841074	0.827703	0.845995	0.841702	0.864407	1	0.877485	0.0652742
1257	5	97833	0.391332	61.7145	5.61411	3.04411	0.786939	0.904904	0.90677	0.861534	0.904327	0.878195	0.877674	0.86201	0.850567	0.884083	0.86386	0.859935	0.852289	0.844894	0.847945	0.860921	0.841654	0.82786	0.844781	0.843233	0.86504	1	0.878499	0.0651134
1258	6	62207	0.248828	62.1888	7.86075	3.18394	1.15667	0.906683	0.907977	0.863376	0.905871	0.879652	0.878727	0.863142	0.85197	0.884523	0.864187	0.859445	0.852509	0.845677	0.846971	0.861326	0.841561	0.828428	0.844905	0.844374	0.86467	1	0.87963	0.0649816
1262	10	54638	0.218552	62.1885	7.8685	3.18417	1.15783	0.90836	0.909587	0.865167	0.906905	0.880468	0.879745	0.863611	0.85252	0.885053	0.86416	0.860107	0.852841	0.84616	0.848109	0.861818	0.841987	0.828636	0.844925	0.844888	0.864536	1	0.880673	0.0646854
1264	0	645731	2.58292	22.8538	0.850492	0.153546	0.0170567	0.931279	0.910855	0.88128	0.907063	0.856801	0.88856	0.85029	0.8267	0.866471	0.855599	0.881525	0.855464	0.862251	0.835051	0.870967	0.858168	0.840492	0.858543	0.84258	0.881603	1	0.883142	0.0634852
1269	5	103137	0.412548	62.7612	5.68614	3.20033	0.824396	0.933152	0.912122	0.882351	0.907744	0.857946	0.889681	0.852168	0.82721	0.866871	0.855314	0.880736	0.856312	0.863473	0.83457	0.871559	0.857195	0.839713	0.858479	0.843005	0.880712	1	0.884069	0.0631939
1270	6	65348	0.261392	64.6493	8.02012	3.56928	1.27281	0.934374	0.913593	0.883164	0.908934	0.85884	0.890892	0.854204	0.828036	0.868129	0.855458	0.880777	0.856423	0.864403	0.834494	0.872138	0.857325	0.839176	0.858205	0.843446	0.880838	1	0.885047	0.0627763
1274	10	57409	0.229636	64.6529	8.0151	3.56968	1.27272	0.935507	0.914918	0.884626	0.910493	0.859682	0.891759	0.855162	0.82859	0.86921	0.856129	0.880977	0.856207	0.864307	0.834573	0.872494	0.85767	0.839459	0.858829	0.844545	0.881369	1	0.886009	0.0624858
1276	0	607001	2.428	22.9204	0.871388	0.154915	0.0175796	0.908872	0.89483	0.869326	0.888485	0.869099	0.870773	0.858232	0.812457	0.859434	0.839621	0.858113	0.898789	0.856299	0.863775	0.860547	0.85708	0.832439	0.804817	0.815927	0.889267	1	0.873168	0.0671957
1281	5	100378	0.401512	62.0389	5.62975	3.09184	0.798855	0.911026	0.896352	0.870679	0.889318	0.869214	0.872407	0.858201	0.812125	0.860303	0.839955	0.857748	0.898768	0.857494	0.863461	0.860796	0.857459	0.833136	0.807024	0.814945	0.890793	1	0.874113	0.0668785
1282	6	63773	0.255092	61.8173	7.78523	3.12654	1.13376	0.912753	0.897802	0.871725	0.889773	0.870259	0.873489	0.859549	0.813024	0.860897	0.839532	0.85791	0.899338	0.857855	0.863108	0.861862	0.857455	0.832656	0.808281	0.815667	0.890777	1	0.875058	0.0666591
1286	10	55710	0.22284	61.8076	7.77416	3.12469	1.13104	0.914082	0.899883	0.873568	0.890307	0.872034	0.874224	0.860501	0.814692	0.861811	0.840621	0.857952	0.899174	0.858167	0.862897	0.862386	0.857728	0.833028	0.808634	0.815715	0.890325	1	0.876202	0.0662807
1288	0	608389	2.43356	22.867	0.875451	0.153849	0.0176175	0.918885	0.898091	0.880451	0.883547	0.853538	0.858562	0.869822	0.824411	0.86465	0.843105	0.856123	0.888449	0.883969	0.844262	0.864558	0.848804	0.85472	0.825359	0.819255	0.874842	1	0.875656	0.0649002
1293	5	100671	0.402684	64.6469	5.86414	3.49638	0.901462	0.918825	0.899976	0.88079	0.884689	0.853736	0.857829	0.871224	0.824825	0.865512	0.843401	0.855221	0.888324	0.884252	0.844762	0.865418	0.848824	0.855887	0.82559	0.818463	0.87406	1	0.876152	0.0646166
1294	6	63730	0.25492	65.1226	8.21802	3.65337	1.32474	0.919998	0.900989	0.882073	0.886247	0.854401	0.859477	0.872368	0.826024	0.865683	0.843041	0.85579	0.888522	0.88445	0.844587	0.864946	0.850126	0.856724	0.825192	0.817252	0.873741	1	0.877057	0.0641886
1298	10	55870	0.22348	65.111	8.20889	3.65112	1.32287	0.921461	0.902542	0.882844	0.886719	0.856095	0.861178	0.873027	0.827072	0.865769	0.843995	0.856363	0.888491	0.884741	0.845033	0.864981	0.849857	0.857714	0.825622	0.817031	0.873376	1	0.878026	0.0638701
1300	0	686254	2.74502	22.9291	0.855878	0.155066	0.0172736	0.920672	0.908441	0.874222	0.896712	0.87732	0.883865	0.886195	0.826818	0.880369	0.847623	0.869352	0.880811	0.848914	0.824435	0.85698	0.839908	0.834522	0.799934	0.814468	0.885041	1	0.88157	0.0636702
1305	5	105660	0.42264	62.9498	5.68591	3.2287	0.830055	0.922904	0.909469	0.876775	0.898935	0.87783	0.884838	0.886338	0.826666	0.880224	0.84682	0.870717	0.881753	0.84903	0.825241	0.858064	0.841373	0.835893	0.80061	0.815209	0.886144	1	0.882759	0.063261
1306	6	66472	0.265888	65.08	8.08089	3.64102	1.29884	0.924201	0.910428	0.878663	0.900492	0.879257	0.886223	0.886486	0.826739	0.880724	0.848094	0.871337	0.881386	0.849937	0.825784	0.858429	0.841903	0.837285	0.8013	0.814967	0.886223	1	0.883798	0.0628777
1310	10	58281	0.233124	65.0503	8.0826	3.63624	1.29724	0.925516	0.911764	0.880776	0.901529	0.88033	0.886816	0.887382	0.827791	0.880827	0.848862	0.871562	0.881994	0.850123	0.826264	0.858719	0.842341	0.837245	0.801256	0.814828	0.886695	1	0.884806	0.0625954
1312	0	641346	2.56538	22.9499	0.869343	0.155506	0.0175846	0.934054	0.914881	0.878652	0.900098	0.892976	0.875467	0.865594	0.842159	0.843184	0.882536	0.851355	0.83648	0.834899	0.841635	0.849366	0.863259	0.842667	0.808497	0.819653	0.859184	1	0.883509	0.062675
1317	5	102651	0.410604	64.5248	5.82525	3.47596	0.893237	0.935515	0.916226	0.880566	0.902003	0.894609	0.87647	0.867118	0.843543	0.844137	0.882675	0.852266	0.83572	0.836149	0.841482	0.849217	0.863391	0.843426	0.809456	0.818575	0.859324	1	0.884735	0.0622823
1318	6	64957	0.259828	64.5084	8.10821	3.55022	1.28321	0.936981	0.917807	0.882099	0.902859	0.895569	0.877311	0.867297	0.844543	0.845005	0.882707	0.853511	0.83633	0.836615	0.841811	0.849493	0.863548	0.844051	0.810159	0.818388	0.859138	1	0.885729	0.0618848
1322	10	56977	0.227908	64.4993	8.10825	3.5488	1.28356	0.938028	0.918818	0.884058	0.903952	0.896564	0.87796	0.868307	0.845534	0.846113	0.883523	0.854406	0.836057	0.83732	0.842112	0.849878	0.863822	0.843235	0.810502	0.817935	0.859391	1	0.886688	0.0614695
1324	0	545179	2.18072	22.7761	0.864576	0.152018	0.017245	0.928772	0.90941	0.864858	0.903613	0.85357	0.871588	0.881218	0.856866	0.873208	0.857956	0.879474	0.861058	0.845353	0.859299	0.857244	0.866418	0.826705	0.844359	0.831907	0.881657	1	0.882446	0.0628625
1329	5	96419	0.385676	65.6472	5.9502	3.66036	0.943633	0.930372	0.909924	0.865571	0.906243	0.853654	0.874003	0.881745	0.857699	0.873687	0.85843	0.880107	0.86163	0.847032	0.859608	0.858472	0.866982	0.826953	0.844595	0.83273	0.88271	1	0.883494	0.0624414
1330	6	61937	0.247748	65.1354	8.24619	3.65656	1.32878	0.931188	0.910796	0.867607	0.908092	0.854174	0.874558	0.881985	0.860027	0.875018	0.859115	0.879716	0.862174	0.846804	0.860955	0.860156	0.867519	0.827534	0.845359	0.833904	0.883503	1	0.884515	0.0620624
1334	10	54365	0.21746	65.1182	8.23238	3.65317	1.32457	0.932355	0.912664	0.869585	0.909629	0.855164	0.875379	0.883261	0.860636	0.875646	0.859579	0.880052	0.862163	0.84765	0.861032	0.861151	0.867543	0.82726	0.845608	0.834333	0.883399	1	0.885623	0.061747
1336	0	651629	2.60652	22.7715	0.855993	0.151914	0.0170438	0.930025	0.889442	0.877749	0.90132	0.867053	0.8838	0.861397	0.823463	0.868986	0.855994	0.835492	0.876988	0.838945	0.844196	0.893084	0.859448	0.861346	0.834863	0.806611	0.868317	1	0.879135	0.0654501
1341	5	104532	0.418128	62.6858	5.67764	3.18884	0.822074	0.932863	0.891282	0.879056	0.902298	0.868323	0.88438	0.862549	0.824135	0.870547	0.856852	0.835682	0.877923	0.837366	0.84488	0.892258	0.859507	0.861564	0.835452	0.806767	0.868476	1	0.880371	0.0650284
1342	6	66204	0.264816	64.3347	8.00704	3.51865	1.25939	0.934581	0.89339	0.881065	0.903541	0.869321	0.885271	0.863951	0.824354	0.870491	0.85633	0.836966	0.878255	0.837397	0.845236	0.892514	0.860243	0.862335	0.834995	0.80721	0.869086	1	0.881528	0.0644765
1346	10	58044	0.232176	64.3087	8.01013	3.51462	1.2587	0.936195	0.895536	0.882658	0.903987	0.870167	0.886293	0.864732	0.825262	0.871503	0.856996	0.836925	0.878084	0.837649	0.846427	0.892874	0.860158	0.862415	0.835151	0.807663	0.869866	1	0.882596	0.0639099
1348	0	563312	2.25325	22.7567	0.853726	0.151617	0.0169941	0.922996	0.918073	0.883281	0.903382	0.872218	0.879317	0.868515	0.841144	0.858919	0.842082	0.860607	0.884391	0.860574	0.831639	0.870466	0.861709	0.852009	0.832263	0.82484	0.884189	1	0.884055	0.0638595
1353	5	97913	0.391652	63.5716	5.73903	3.32482	0.854433	0.925112	0.919536	0.885092	0.904339	0.874148	0.880333	0.869251	0.842498	0.859053	0.842993	0.861959	0.884515	0.861974	0.833204	0.871554	0.860871	0.852461	0.832489	0.823537	0.884928	1	0.885338	0.0633535
1354	6	62666	0.250664	65.3744	8.09109	3.68951	1.31407	0.926076	0.919542	0.88564	0.905738	0.875906	0.880757	0.870097	0.844174	0.859876	0.842786	0.863499	0.884251	0.861544	0.833259	0.871868	0.861488	0.851802	0.832772	0.823317	0.885153	1	0.886049	0.0632283
1358	10	55165	0.22066	65.3394	8.08135	3.68336	1.31004	0.92759	0.920901	0.886468	0.906626	0.877395	0.881854	0.870915	0.84521	0.860509	0.843742	0.863292	0.884864	0.861787	0.833309	0.871776	0.861905	0.85102	0.83349	0.822306	0.886024	1	0.886995	0.0628547
1360	0	615858	2.46343	22.8065	0.846481	0.152596	0.0169249	0.912406	0.907074	0.878336	0.90005	0.848834	0.864966	0.886933	0.845398	0.831317	0.839379	0.84566	0.875643	0.861086	0.829161	0.855158	0.851302	0.834447	0.807859	0.816817	0.880102	1	0.87555	0.0643585
1365	5	100877	0.403508	64.0131	5.7752	3.39417	0.872048	0.913801	0.908512	0.879561	0.900443	0.850818	0.866873	0.887908	0.846273	0.831106	0.839265	0.845792	0.876781	0.861777	0.829748	0.855155	0.851666	0.833064	0.80902	0.816445	0.879849	1	0.876546	0.0641215
1366	6	63792	0.255168	64.6327	8.11101	3.57024	1.28976	0.915985	0.909691	0.879993	0.901249	0.852615	0.867444	0.889069	0.84745	0.831868	0.839909	0.846681	0.877101	0.862475	0.830559	0.855899	0.851831	0.834211	0.809255	0.817673	0.879703	1	0.877626	0.0640069
1370	10	55864	0.223456	64.5981	8.11782	3.56497	1.28945	0.917532	0.910613	0.881749	0.902504	0.853054	0.868198	0.889491	0.848274	0.832683	0.839467	0.847451	0.877488	0.862595	0.830884	0.856034	0.85223	0.834482	0.809716	0.818389	0.880424	1	0.878527	0.063728
1372	0	609979	2.43992	22.8614	0.869696	0.153728	0.0174453	0.916788	0.904213	0.890491	0.897864	0.876967	0.880437	0.842397	0.846108	0.836921	0.836095	0.860957	0.855612	0.855761	0.84969	0.858394	0.840547	0.862275	0.823619	0.811566	0.874048	1	0.878361	0.0657241
1377	5	100563	0.402252	65.0398	5.89445	3.56013	0.918301	0.918474	0.905795	0.892202	0.8987	0.878464	0.880438	0.845351	0.846275	0.837604	0.835601	0.861554	0.856622	0.855653	0.849428	0.859059	0.839732	0.861917	0.824558	0.813217	0.874919	1	0.879457	0.0650258
1378	6	63680	0.25472	67.2721	8.33645	4.01907	1.43134	0.919998	0.907153	0.89415	0.900133	0.879436	0.881391	0.845839	0.846765	0.838293	0.836825	0.863191	0.857954	0.856132	0.850102	0.85888	0.840115	0.862469	0.825126	0.812743	0.875047	1	0.880602	0.0648776
1382	10	55788	0.223152	67.2656	8.33098	4.01775	1.43077	0.921838	0.908896	0.896008	0.900884	0.880413	0.88217	0.847136	0.847942	0.839159	0.837366	0.863277	0.858357	0.856268	0.849995	0.858823	0.839939	0.862533	0.825231	0.813096	0.875457	1	0.881713	0.0644588
1384	0	560733	2.24293	22.7914	0.881418	0.152348	0.0176229	0.913535	0.895293	0.875359	0.904569	0.851146	0.8653	0.84614	0.845584	0.845658	0.854637	0.872694	0.83665	0.821419	0.837704	0.870315	0.851202	0.850448	0.81137	0.802922	0.861076	1	0.872557	0.0689513
1389	5	97427	0.389708	63.0315	5.75493	3.2429	0.843195	0.91529	0.897703	0.877359	0.906161	0.851735	0.867229	0.846793	0.846454	0.847927	0.855625	0.873464	0.837427	0.821087	0.838423	0.870831	0.852269	0.850775	0.810607	0.804341	0.861496	1	0.87398	0.0684152
1390	6	61832	0.247328	63.3088	7.96533	3.35699	1.21576	0.917308	0.899284	0.878914	0.906941	0.853191	0.868215	0.847733	0.846544	0.848889	0.856539	0.873884	0.838716	0.821436	0.838862	0.871224	0.85277	0.852617	0.811133	0.805465	0.861188	1	0.875161	0.0677296
1394	10	54136	0.216544	63.3014	7.96993	3.35603	1.21653	0.918732	0.900805	0.880763	0.907391	0.854404	0.869412	0.848871	0.847763	0.850284	0.85687	0.874252	0.839525	0.822189	0.84018	0.870982	0.853572	0.853342	0.811964	0.805693	0.861793	1	0.876305	0.0674229
1396	0	622206	2.48882	22.7816	0.84892	0.152105	0.0169425	0.933522	0.897669	0.885977	0.911752	0.868224	0.873458	0.85705	0.834906	0.865016	0.84133	0.85062	0.874221	0.845922	0.849778	0.886468	0.871507	0.852645	0.84601	0.820463	0.862069	1	0.882393	0.0623779
1401	5	101944	0.407776	62.1282	5.59074	3.10391	0.79489	0.934317	0.899057	0.88659	0.912864	0.87039	0.875378	0.859653	0.836165	0.865294	0.841428	0.850977	0.874701	0.847769	0.850148	0.887752	0.872008	0.853724	0.846141	0.820534	0.862223	1	0.883525	0.0620037
1402	6	64326	0.257304	62.7237	7.80889	3.26216	1.16966	0.934832	0.900382	0.88849	0.913091	0.871856	0.876395	0.8605	0.836987	0.867091	0.842078	0.851149	0.874265	0.847845	0.850737	0.887433	0.872944	0.85481	0.846913	0.819661	0.863205	1	0.884419	0.0617006
1406	10	56446	0.225784	62.7108	7.81516	3.26045	1.1702	0.935682	0.901924	0.889	0.913555	0.872471	0.876581	0.860787	0.83866	0.867785	0.843018	0.851876	0.874712	0.847952	0.851167	0.887928	0.872772	0.855508	0.846995	0.819766	0.863436	1	0.885136	0.0614768
1408	0	767492	3.06997	22.8818	0.851737	0.15411	0.017126	0.926453	0.905131	0.879345	0.891603	0.85446	0.883813	0.869152	0.823692	0.840746	0.866403	0.852446	0.863769	0.87166	0.823469	0.880805	0.863736	0.834649	0.811824	0.790678	0.881457	1	0.878191	0.0649471
1413	5	110142	0.440568	65.0805	5.91532	3.56724	0.92179	0.928379	0.907619	0.881775	0.893678	0.856535	0.884204	0.869273	0.824418	0.840701	0.866813	0.852572	0.863549	0.871452	0.825244	0.881671	0.862664	0.835481	0.812833	0.790461	0.88064	1	0.87954	0.0644537
1414	6	68316	0.273264	67.74	8.41009	4.10374	1.463	0.930236	0.909121	0.884559	0.895032	0.856966	0.885854	0.87044	0.825231	0.841267	0.868084	0.853314	0.863912	0.871846	0.82496	0.881675	0.86288	0.835536	0.813353	0.791345	0.880877	1	0.880823	0.0640793
1418	10	59761	0.239044	67.725	8.41527	4.10129	1.46266	0.931661	0.910083	0.885962	0.896053	0.858428	0.886916	0.871496	0.825999	0.842096	0.868367	0.853667	0.863807	0.872283	0.824928	0.881679	0.863389	0.835788	0.812737	0.791511	0.880633	1	0.881764	0.0636498
1420	0	716347	2.86539	22.9039	0.854935	0.154558	0.0172261	0.901158	0.897756	0.882156	0.898595	0.875257	0.873258	0.862005	0.859198	0.831947	0.872393	0.857102	0.861052	0.873941	0.833491	0.864645	0.854965	0.849829	0.823356	0.823254	0.888305	1	0.877315	0.0676252
1425	5	106869	0.427476	64.7741	5.86763	3.51678	0.906917	0.903312	0.900692	0.883002	0.900074	0.876522	0.873958	0.863903	0.861035	0.833202	0.873106	0.856773	0.862561	0.872961	0.834802	0.864685	0.855912	0.849376	0.824042	0.823167	0.888513	1	0.878725	0.0671432
1426	6	66928	0.267712	65.2487	8.17713	3.67246	1.3265	0.904158	0.902716	0.884944	0.901013	0.877779	0.875202	0.865071	0.860925	0.833933	0.872736	0.858422	0.863181	0.873767	0.835218	0.86534	0.856211	0.849465	0.82514	0.823841	0.888574	1	0.87981	0.0668127
1430	10	58695	0.23478	65.2383	8.17034	3.67046	1.32431	0.906397	0.904941	0.886217	0.901789	0.87947	0.875739	0.865926	0.862033	0.83439	0.872732	0.859707	0.863464	0.873746	0.835812	0.865074	0.856257	0.84951	0.825351	0.823929	0.888943	1	0.880995	0.066396
1432	0	672886	2.69154	22.9343	0.862646	0.155181	0.017417	0.932951	0.916839	0.905321	0.909373	0.860447	0.863061	0.863182	0.840637	0.838588	0.838803	0.863929	0.845512	0.863165	0.859146	0.875757	0.866943	0.834953	0.819203	0.816398	0.908243	1	0.884444	0.0609159
1437	5	104845	0.41938	62.9582	5.67859	3.22974	0.827847	0.934031	0.917936	0.905518	0.910034	0.860737	0.865025	0.864333	0.841518	0.838776	0.839458	0.864681	0.84706	0.864343	0.859974	0.875283	0.867175	0.834508	0.818341	0.816677	0.908956	1	0.885233	0.0608003
1438	6	66189	0.264756	64.2025	8.0178	3.49804	1.25402	0.933992	0.919307	0.905996	0.910181	0.861858	0.865438	0.865166	0.841726	0.839422	0.840011	0.865469	0.847308	0.864388	0.861261	0.876037	0.867342	0.835305	0.818588	0.815974	0.909184	1	0.88578	0.0604974
1442	10	58137	0.232548	64.1724	8.01579	3.49324	1.25303	0.934826	0.92006	0.907004	0.911218	0.863607	0.866479	0.865998	0.842433	0.840231	0.840669	0.865636	0.846939	0.864578	0.861732	0.875656	0.867657	0.835354	0.81904	0.815832	0.908733	1	0.886571	0.0602869
1444	0	540638	2.16255	22.8011	0.866421	0.152518	0.0173067	0.926136	0.902585	0.875534	0.885557	0.875887	0.858594	0.856593	0.875513	0.853907	0.824659	0.887396	0.86987	0.820886	0.877962	0.880278	0.875834	0.835524	0.807579	0.813027	0.879949	1	0.879295	0.0649697
1449	5	96199	0.384796	65.9862	5.96955	3.71677	0.956333	0.927187	0.904329	0.87741	0.886797	0.87688	0.860435	0.858086	0.876839	0.854208	0.825773	0.888258	0.871807	0.820877	0.877369	0.880888	0.87649	0.836287	0.806983	0.812534	0.879344	1	0.880494	0.0642634
1450	6	61535	0.24614	66.7625	8.31308	3.93046	1.4066	0.927911	0.906809	0.879174	0.888657	0.877996	0.861038	0.858706	0.876842	0.855928	0.825628	0.890014	0.871813	0.821321	0.878143	0.882051	0.876639	0.835736	0.806947	0.812261	0.879418	1	0.881615	0.0638196
1454	10	53898	0.215592	66.7391	8.30688	3.92615	1.40333	0.929209	0.908447	0.880914	0.889402	0.879708	0.862379	0.860245	0.877955	0.856896	0.825634	0.890924	0.872157	0.821719	0.878094	0.882723	0.877426	0.836831	0.806709	0.812618	0.880246	1	0.882788	0.0636195
1456	0	728433	2.91373	22.8073	0.841598	0.152605	0.0168237	0.934459	0.907909	0.90018	0.887073	0.859413	0.882101	0.854118	0.812905	0.836567	0.870834	0.847092	0.859803	0.854948	0.839884	0.88207	0.849894	0.836711	0.818354	0.811781	0.863011	1	0.879982	0.064133
1461	5	108018	0.432072	64.3147	5.78471	3.44171	0.882603	0.935515	0.909098	0.902285	0.888079	0.860037	0.882154	0.855385	0.814591	0.838004	0.871248	0.848155	0.859699	0.855797	0.84067	0.883154	0.85109	0.83705	0.818725	0.811758	0.862287	1	0.881014	0.0636123
1462	6	67817	0.271268	65.4708	8.16215	3.70823	1.33206	0.936845	0.910826	0.904051	0.889865	0.861222	0.882736	0.85657	0.815776	0.839082	0.871234	0.848135	0.859423	0.856061	0.840991	0.883739	0.851077	0.837533	0.818475	0.813365	0.86277	1	0.882138	0.0631531
1466	10	59464	0.237856	65.463	8.17497	3.70742	1.33327	0.937424	0.912518	0.90501	0.890926	0.861975	0.883762	0.857208	0.816771	0.839895	0.871973	0.848942	0.860058	0.856123	0.84119	0.884527	0.851103	0.838146	0.818689	0.814526	0.862724	1	0.88301	0.0628916
1468	0	841056	3.36422	22.9516	0.854033	0.155518	0.0172659	0.92604	0.898759	0.887115	0.887527	0.844048	0.890551	0.868931	0.845318	0.856321	0.841747	0.85855	0.872714	0.839467	0.832014	0.880791	0.861084	0.840822	0.83014	0.790735	0.868314	1	0.878254	0.0656579
1473	5	113263	0.453052	63.437	5.74608	3.30432	0.850889	0.928247	0.89991	0.887739	0.888044	0.844592	0.890428	0.870734	0.846817	0.856423	0.841294	0.858723	0.873167	0.839586	0.832456	0.88125	0.862493	0.841493	0.83058	0.790748	0.867852	1	0.879117	0.0654008
1474	6	70259	0.281036	66.0317	8.1148	3.79918	1.34589	0.930279	0.901486	0.889302	0.889758	0.846326	0.892156	0.871411	0.847955	0.857328	0.843237	0.85863	0.873482	0.840312	0.833288	0.881987	0.863199	0.841479	0.831886	0.790959	0.867433	1	0.880494	0.0648613
1478	10	61554	0.246216	66	8.10052	3.79332	1.3419	0.932011	0.902248	0.890275	0.891307	0.847183	0.893256	0.872494	0.849084	0.858206	0.844048	0.859148	0.874111	0.840831	0.83391	0.88199	0.863348	0.842658	0.832537	0.791451	0.86693	1	0.881517	0.064533
1480	0	785504	3.14202	22.9306	0.86432	0.15511	0.0174542	0.939799	0.91214	0.882048	0.902444	0.883917	0.877253	0.854987	0.847959	0.852578	0.856122	0.864737	0.865306	0.868092	0.830359	0.869328	0.880162	0.826112	0.824521	0.803688	0.869863	1	0.885399	0.0622452
1485	5	111615	0.44646	60.1005	5.4343	2.81166	0.723363	0.941303	0.913013	0.883394	0.90271	0.885114	0.877557	0.85562	0.84963	0.854038	0.85682	0.866232	0.865381	0.86836	0.829727	0.869247	0.880428	0.825427	0.824602	0.803409	0.871281	1	0.88628	0.0619128
1486	6	69619	0.278476	62.9213	7.74972	3.2898	1.16524	0.942566	0.915038	0.885024	0.903396	0.886662	0.877921	0.85611	0.851449	0.855614	0.857266	0.866904	0.865978	0.868513	0.830032	0.870675	0.880938	0.82591	0.824085	0.804507	0.872477	1	0.887424	0.0614781
1490	10	61135	0.24454	62.9032	7.7402	3.28674	1.16362	0.943682	0.916308	0.887135	0.904482	0.887806	0.878736	0.857438	0.852016	0.856285	0.857316	0.867236	0.866942	0.868872	0.831013	0.870745	0.881189	0.826507	0.823882	0.804793	0.872242	1	0.888446	0.0610245
1492	0	639414	2.55766	22.8908	0.856856	0.154298	0.0172319	0.922815	0.905937	0.893908	0.912093	0.864596	0.888603	0.867594	0.836991	0.861041	0.871012	0.8732	0.848651	0.892551	0.827121	0.85682	0.853732	0.83388	0.811737	0.847209	0.883619	1	0.884879	0.0641084
1497	5	102272	0.409088	63.2896	5.72402	3.28124	0.844802	0.924691	0.906705	0.895612	0.911765	0.86598	0.889241	0.86817	0.837942	0.861311	0.871324	0.872683	0.84813	0.892722	0.828101	0.857385	0.854701	0.833747	0.811234	0.848243	0.884211	1	0.885693	0.0636506
1498	6	64836	0.259344	65.1193	8.08277	3.64759	1.30326	0.925867	0.908284	0.896909	0.912734	0.867535	0.890285	0.868468	0.839649	0.861851	0.871136	0.873165	0.849451	0.893292	0.827881	0.858859	0.85434	0.834544	0.810684	0.848294	0.884532	1	0.886706	0.0633451
1502	10	57085	0.22834	65.0862	8.0781	3.64209	1.30267	0.92717	0.909223	0.89845	0.913375	0.868976	0.891539	0.868818	0.840448	0.862801	0.87085	0.873277	0.850775	0.893343	0.828204	0.859508	0.854445	0.835254	0.81129	0.848305	0.884698	1	0.887618	0.0629691
1504	0	506114	2.02446	22.7363	0.850465	0.151208	0.0168953	0.919212	0.901662	0.887372	0.898446	0.905177	0.876899	0.860131	0.860325	0.868128	0.834208	0.852979	0.878141	0.822783	0.836413	0.888047	0.842849	0.839227	0.817539	0.793606	0.873517	1	0.882534	0.067414
1509	5	93206	0.372824	64.9863	5.89207	3.55146	0.916815	0.920751	0.904051	0.888017	0.900232	0.906379	0.877283	0.861001	0.861763	0.868898	0.834576	0.854596	0.8782	0.822383	0.837296	0.888623	0.842939	0.838996	0.818161	0.794418	0.873839	1	0.883685	0.0666723
1510	6	59953	0.239812	65.554	8.22851	3.72444	1.34538	0.92178	0.905026	0.888913	0.901498	0.906685	0.878722	0.862	0.860666	0.869081	0.833987	0.856096	0.877671	0.82166	0.836722	0.889272	0.843094	0.838974	0.818866	0.794314	0.87396	1	0.884314	0.0664663
1514	10	52702	0.210808	65.5565	8.22738	3.72478	1.34457	0.923504	0.906218	0.890146	0.902698	0.907945	0.879862	0.863392	0.861485	0.869208	0.834826	0.856106	0.877652	0.822208	0.837539	0.889074	0.843089	0.839057	0.8194	0.79405	0.87436	1	0.885341	0.0660017
1516	0	570252	2.28101	22.7733	0.849688	0.151941	0.0169164	0.922097	0.90593	0.903216	0.886114	0.863173	0.884889	0.852184	0.84107	0.852649	0.847524	0.854344	0.842494	0.836961	0.845173	0.869221	0.85601	0.832723	0.805422	0.803653	0.853246	1	0.878734	0.0646807
1521	5	98102	0.392408	62.5902	5.65965	3.17405	0.81604	0.922402	0.907856	0.903825	0.887255	0.863285	0.886705	0.852704	0.84193	0.853214	0.848474	0.854029	0.843117	0.837725	0.846614	0.869575	0.855523	0.833586	0.805269	0.805152	0.852506	1	0.879538	0.0642248
1522	6	62534	0.250136	65.2335	8.05292	3.66493	1.30062	0.923298	0.910249	0.905411	0.888629	0.864538	0.888141	0.85328	0.843421	0.854351	0.848922	0.853975	0.843461	0.839327	0.847507	0.869703	0.855575	0.834338	0.805834	0.805442	0.852888	1	0.880741	0.0638443
1526	10	54843	0.219372	65.2306	8.04833	3.66433	1.30088	0.924831	0.91194	0.90698	0.88984	0.86579	0.889184	0.854257	0.844246	0.854995	0.849899	0.854813	0.8438	0.839697	0.847747	0.869883	0.856016	0.834847	0.805882	0.80591	0.853454	1	0.881879	0.0634237
1528	0	604283	2.41713	22.7929	0.847541	0.152328	0.0169187	0.912849	0.914109	0.883215	0.882831	0.854476	0.895502	0.845389	0.840337	0.842085	0.86296	0.834678	0.848856	0.859155	0.825077	0.869741	0.851483	0.811796	0.815141	0.814549	0.876637	1	0.875376	0.0639423
1533	5	100574	0.402296	60.8667	5.50556	2.92016	0.751633	0.914198	0.916136	0.88509	0.883608	0.855852	0.895704	0.844493	0.842917	0.843777	0.863926	0.835867	0.850548	0.859472	0.825994	0.871488	0.851975	0.812665	0.815429	0.813486	0.874819	1	0.876562	0.0634121
1534	6	63706	0.254824	62.7398	7.79685	3.26419	1.16948	0.916413	0.916868	0.886471	0.884352	0.856991	0.896148	0.846098	0.844041	0.84474	0.86422	0.836562	0.850972	0.859707	0.826775	0.871252	0.852895	0.812875	0.815057	0.814397	0.874258	1	0.877598	0.0630242
1538	10	55907	0.223628	62.7368	7.79929	3.26384	1.16999	0.918034	0.918025	0.888046	0.885953	0.857826	0.896775	0.847175	0.844492	0.84535	0.864784	0.836979	0.851486	0.860009	0.827356	0.871394	0.853444	0.81302	0.815238	0.813843	0.874354	1	0.878606	0.0626755
1540	0	698211	2.79284	22.7955	0.848047	0.15238	0.0169279	0.932139	0.915089	0.881254	0.886831	0.867362	0.896354	0.871787	0.831277	0.875866	0.863059	0.870468	0.860791	0.843939	0.84894	0.852266	0.878006	0.844493	0.815256	0.790996	0.864421	1	0.884021	0.063298
1545	5	107070	0.42828	63.9385	5.795	3.38308	0.872514	0.933698	0.916414	0.883357	0.888181	0.868805	0.897263	0.872205	0.832189	0.876539	0.863188	0.871285	0.862184	0.845031	0.849925	0.852578	0.876768	0.844947	0.815074	0.792117	0.864505	1	0.885171	0.0628455
1546	6	67107	0.268428	65.1074	8.14102	3.64795	1.31258	0.934694	0.91825	0.884975	0.889594	0.869559	0.898587	0.87245	0.832618	0.877174	0.863382	0.871086	0.861773	0.844502	0.850314	0.853704	0.877375	0.844092	0.81417	0.792898	0.864098	1	0.88607	0.0625319
1550	10	58880	0.23552	65.1021	8.14025	3.64708	1.31276	0.936252	0.919871	0.886303	0.890515	0.870805	0.899643	0.873573	0.834163	0.877378	0.863782	0.870661	0.862211	0.844854	0.850594	0.853804	0.878167	0.844132	0.814733	0.79324	0.864394	1	0.887117	0.0620725
1552	0	594274	2.3771	22.8638	0.855609	0.153755	0.0171642	0.921101	0.911742	0.875403	0.8802	0.882997	0.892064	0.878808	0.833651	0.862007	0.856363	0.870723	0.872764	0.886763	0.849239	0.849203	0.877723	0.837033	0.808261	0.810461	0.879796	1	0.882832	0.0645017
1557	5	99914	0.399656	65.1992	5.89364	3.5858	0.922188	0.922138	0.912265	0.877064	0.881543	0.883084	0.892673	0.878766	0.834863	0.862862	0.855611	0.870414	0.873756	0.887398	0.849601	0.849531	0.87783	0.837	0.80809	0.809957	0.880172	1	0.883518	0.0642748
1558	6	63326	0.253304	65.8889	8.22381	3.77968	1.3569	0.923554	0.914332	0.87922	0.881739	0.883468	0.893961	0.878762	0.8366	0.863539	0.856465	0.871451	0.874064	0.887748	0.850788	0.85067	0.877807	0.837026	0.808357	0.80917	0.880397	1	0.884604	0.0639768
1562	10	55619	0.222476	65.8756	8.23502	3.7779	1.35762	0.925026	0.915964	0.880805	0.883026	0.884212	0.895216	0.878684	0.837726	0.863994	0.857621	0.871564	0.874962	0.887916	0.851022	0.85095	0.878333	0.836827	0.808555	0.809256	0.880464	1	0.885634	0.0636379
1564	0	531497	2.12599	22.8177	0.870578	0.152855	0.0174262	0.904793	0.911653	0.885949	0.90714	0.878996	0.885912	0.876498	0.84974	0.878625	0.853922	0.842614	0.869656	0.836659	0.863972	0.87009	0.869626	0.821742	0.806323	0.779099	0.876966	1	0.882452	0.0649532
1569	5	94816	0.379264	62.0957	5.6117	3.09972	0.79806	0.906967	0.912726	0.887503	0.908053	0.88089	0.885673	0.878016	0.850447	0.877268	0.855288	0.842912	0.870038	0.837348	0.862929	0.870713	0.869901	0.820283	0.807274	0.780438	0.877436	1	0.883455	0.0647376
1570	6	60655	0.24262	64.309	7.9362	3.51191	1.24741	0.908548	0.913841	0.888517	0.909158	0.88226	0.886448	0.879268	0.851323	0.878188	0.855857	0.843541	0.870027	0.837359	0.8626	0.871808	0.870819	0.821021	0.806867	0.781436	0.87752	1	0.884449	0.0643219
1574	10	53367	0.213468	64.2994	7.93431	3.5103	1.24611	0.910375	0.915566	0.890232	0.910113	0.883027	0.88729	0.880488	0.852203	0.878755	0.855866	0.844576	0.870397	0.83769	0.86249	0.87184	0.870604	0.820835	0.808365	0.78155	0.877368	1	0.885535	0.0639982
1576	0	501262	2.00505	22.7974	0.850462	0.152421	0.0169843	0.94324	0.878848	0.889617	0.892584	0.888614	0.889521	0.856176	0.849336	0.843636	0.84037	0.86177	0.879429	0.823276	0.838885	0.86395	0.843314	0.820809	0.804666	0.805775	0.854981	1	0.880301	0.06178
1581	5	92193	0.368772	61.6719	5.56905	3.03676	0.778642	0.944117	0.879855	0.890328	0.895171	0.888945	0.890068	0.857565	0.848953	0.843334	0.841056	0.862332	0.879579	0.824672	0.83867	0.862034	0.843318	0.820838	0.806477	0.805506	0.856329	1	0.881064	0.0616016
1582	6	58967	0.235868	64.0388	7.95074	3.46975	1.23799	0.945249	0.881468	0.892016	0.897044	0.888794	0.890803	0.859481	0.850289	0.843786	0.84136	0.862516	0.878347	0.825131	0.838384	0.862491	0.843709	0.822138	0.806443	0.806315	0.854859	1	0.882048	0.0613057
1586	10	51815	0.20726	64.0386	7.94987	3.46969	1.2375	0.946367	0.883441	0.892377	0.898157	0.889877	0.892049	0.86061	0.850999	0.843848	0.842372	0.863042	0.878404	0.82561	0.838695	0.862733	0.844784	0.822532	0.806629	0.806128	0.855621	1	0.882992	0.061049
1588	0	520765	2.08306	22.7982	0.839819	0.15242	0.0167606	0.92663	0.914269	0.894255	0.891014	0.862233	0.897556	0.84521	0.841824	0.864814	0.851587	0.842836	0.873177	0.817459	0.835905	0.840583	0.860826	0.857354	0.799831	0.810781	0.880516	1	0.880998	0.0622957
1593	5	94269	0.377076	61.435	5.55761	3.00234	0.772301	0.928518	0.91607	0.895066	0.891857	0.863502	0.897373	0.845734	0.841942	0.864499	0.853223	0.842228	0.873113	0.818376	0.835619	0.841326	0.862314	0.858554	0.800921	0.810139	0.880364	1	0.881896	0.0618993
1594	6	60296	0.241184	64.6202	7.95314	3.56209	1.26178	0.929689	0.917076	0.896336	0.892522	0.865057	0.898609	0.846698	0.842079	0.86451	0.854816	0.842991	0.873325	0.818935	0.836565	0.841996	0.862984	0.858457	0.80099	0.809921	0.880067	1	0.882812	0.0617358
1598	10	52838	0.211352	64.63	7.95191	3.56363	1.26227	0.930675	0.918761	0.897224	0.893117	0.865968	0.899599	0.848367	0.842339	0.866024	0.855454	0.843162	0.873093	0.819514	0.837551	0.84215	0.86363	0.858653	0.800617	0.809682	0.879944	1	0.883708	0.0614048
1600	0	611201	2.4448	22.827	0.862211	0.153029	0.0172568	0.942261	0.903919	0.896954	0.875915	0.878712	0.891798	0.872333	0.831073	0.855037	0.842654	0.865743	0.857644	0.860925	0.855179	0.871472	0.86033	0.807323	0.813646	0.804992	0.872977	1	0.883772	0.0625395
1605	5	101296	0.405184	65.7594	5.97435	3.67947	0.950378	0.9437	0.904725	0.899122	0.876288	0.879956	0.893377	0.872759	0.831889	0.85572	0.842886	0.865552	0.858775	0.861539	0.855123	0.872586	0.860977	0.807618	0.813769	0.805826	0.873011	1	0.884754	0.0621321
1606	6	64167	0.256668	67.0391	8.36827	3.98015	1.42816	0.94473	0.905956	0.899317	0.877008	0.880601	0.894806	0.873814	0.832881	0.857123	0.843884	0.86599	0.859297	0.862336	0.85498	0.873346	0.860754	0.808048	0.812739	0.806061	0.872808	1	0.885563	0.0618771
1610	10	56193	0.224772	67.0074	8.36667	3.97459	1.42572	0.946221	0.907453	0.900815	0.878472	0.8814	0.895823	0.875385	0.833858	0.858336	0.843931	0.866718	0.859591	0.862839	0.855436	0.873321	0.861388	0.808063	0.813313	0.807013	0.873089	1	0.886686	0.0614278
1612	0	601561	2.40624	22.8661	0.852628	0.153796	0.0171257	0.915416	0.904675	0.891856	0.897653	0.870571	0.890998	0.867773	0.831208	0.845261	0.826177	0.862147	0.878394	0.837342	0.846958	0.853672	0.868163	0.825223	0.829503	0.811726	0.858063	1	0.879262	0.0634156
1617	5	99783	0.399132	61.9905	5.62139	3.08452	0.79562	0.917581	0.906242	0.893138	0.900494	0.870734	0.891991	0.867943	0.832231	0.845254	0.826403	0.862176	0.879103	0.838319	0.847614	0.853813	0.868911	0.824214	0.829415	0.811451	0.858733	1	0.880396	0.0630479
1618	6	63191	0.252764	63.2495	7.89896	3.3454	1.20229	0.919561	0.907123	0.894051	0.902375	0.872134	0.89341	0.869412	0.833283	0.846513	0.826795	0.862536	0.879833	0.839408	0.848333	0.853951	0.868652	0.82469	0.82958	0.812244	0.85911	1	0.881586	0.0627879
1622	10	55534	0.222136	63.2342	7.904	3.34326	1.20334	0.9204	0.908543	0.896037	0.903158	0.872393	0.894587	0.870251	0.83421	0.846815	0.826998	0.86321	0.880326	0.840224	0.849228	0.854702	0.868594	0.825764	0.829231	0.812232	0.859176	1	0.882496	0.0625086
1624	0	613514	2.45406	22.885	0.860504	0.154187	0.0173078	0.94304	0.891002	0.897029	0.887624	0.906971	0.875538	0.874635	0.829239	0.87263	0.859551	0.862656	0.859884	0.863632	0.872304	0.86231	0.8812	0.838924	0.827098	0.800718	0.8853	1	0.887148	0.0620857
1629	5	100867	0.403468	65.2685	5.91023	3.59745	0.925663	0.944273	0.892457	0.899308	0.888065	0.907556	0.876441	0.875321	0.830192	0.873566	0.860177	0.864083	0.858026	0.863394	0.87202	0.861486	0.881121	0.840235	0.826499	0.800153	0.884358	1	0.88803	0.0616798
1630	6	63942	0.255768	67.8656	8.35797	4.12378	1.46114	0.945185	0.89424	0.900973	0.889353	0.90801	0.87717	0.875254	0.83123	0.874527	0.859975	0.865136	0.857652	0.863259	0.87265	0.862844	0.882902	0.840535	0.828391	0.800233	0.8842	1	0.888971	0.0612574
1634	10	56052	0.224208	67.8644	8.36479	4.12385	1.4625	0.946157	0.896186	0.902234	0.890066	0.908638	0.878131	0.876436	0.832754	0.875508	0.860326	0.865892	0.858997	0.863787	0.873269	0.863921	0.882948	0.840532	0.829168	0.800355	0.884099	1	0.890003	0.0608589
1636	0	569248	2.27699	22.8072	0.858269	0.152628	0.0171388	0.930061	0.886294	0.908701	0.893063	0.881265	0.887159	0.866252	0.844057	0.860266	0.83063	0.854717	0.878493	0.816464	0.835712	0.875866	0.886578	0.819489	0.805944	0.810153	0.860272	1	0.881844	0.064394
1641	5	98628	0.394512	64.9903	5.87248	3.55152	0.91291	0.932073	0.887922	0.910345	0.894432	0.881834	0.88814	0.866889	0.843919	0.861241	0.831833	0.85604	0.879791	0.817035	0.836243	0.875132	0.886807	0.819585	0.805659	0.811144	0.860516	1	0.882989	0.0639155
1642	6	62913	0.251652	64.475	8.0931	3.54432	1.2799	0.933567	0.889816	0.9116	0.896174	0.882266	0.889578	0.867309	0.845318	0.861316	0.832324	0.856604	0.880414	0.818511	0.836481	0.875582	0.887853	0.819354	0.806463	0.812304	0.861197	1	0.884124	0.0632125
1646	10	55180	0.22072	64.4716	8.06935	3.54285	1.27559	0.934451	0.891564	0.912668	0.89749	0.883246	0.891383	0.868512	0.845868	0.862242	0.832956	0.857222	0.880509	0.818657	0.836925	0.875553	0.888193	0.820252	0.806615	0.812695	0.860964	1	0.885138	0.0629244
1648	0	597318	2.38927	22.8022	0.856112	0.152525	0.0171115	0.937145	0.903661	0.896075	0.881993	0.887611	0.890741	0.860864	0.837115	0.862875	0.843742	0.85253	0.87793	0.834298	0.821538	0.845103	0.849101	0.845175	0.806801	0.810809	0.874223	1	0.882757	0.062079
1653	5	100377	0.401508	65.1813	5.85656	3.58184	0.91536	0.938163	0.906129	0.89787	0.882951	0.890159	0.891514	0.860396	0.838618	0.863101	0.844118	0.853891	0.877915	0.835137	0.821448	0.845886	0.848999	0.845408	0.80779	0.811675	0.874847	1	0.883937	0.0615407
1654	6	63706	0.254824	68.4669	8.43799	4.2341	1.50066	0.93948	0.907717	0.899091	0.884195	0.890756	0.893189	0.861253	0.839662	0.863467	0.843727	0.854456	0.878449	0.835502	0.821799	0.846781	0.84868	0.846137	0.808715	0.811737	0.874039	1	0.884924	0.0611971
1658	10	55805	0.22322	68.4221	8.42616	4.2256	1.49699	0.940534	0.909103	0.901219	0.885826	0.892178	0.893746	0.861948	0.840579	0.864591	0.844064	0.85495	0.878936	0.835848	0.821674	0.848186	0.848562	0.846421	0.8081	0.811343	0.873658	1	0.88599	0.0608578
1660	0	602710	2.41084	22.8402	0.854544	0.153282	0.0171112	0.927172	0.913877	0.89087	0.877657	0.890454	0.904821	0.893223	0.83002	0.862493	0.81694	0.848828	0.866692	0.831456	0.842992	0.856043	0.869576	0.846421	0.79635	0.813443	0.856916	1	0.883576	0.064889
1665	5	100864	0.403456	61.3219	5.53632	2.98561	0.767624	0.929043	0.915252	0.893267	0.878877	0.891081	0.906225	0.893773	0.831174	0.863484	0.818478	0.849188	0.868015	0.830133	0.842868	0.855553	0.869141	0.847879	0.797247	0.812931	0.855479	1	0.884752	0.0644589
1666	6	64165	0.25666	62.5981	7.78896	3.24252	1.16197	0.930499	0.917642	0.894538	0.879911	0.891358	0.906374	0.894241	0.831863	0.863983	0.81906	0.849536	0.867506	0.830227	0.844744	0.854773	0.869812	0.847814	0.797919	0.812702	0.855529	1	0.885681	0.0638967
1670	10	56514	0.226056	62.5871	7.78408	3.24067	1.16026	0.932265	0.918657	0.89653	0.880684	0.892858	0.906952	0.894539	0.832581	0.86445	0.820089	0.850011	0.867661	0.83006	0.845481	0.854832	0.869891	0.847755	0.797758	0.812188	0.85531	1	0.886656	0.063448
1672	0	585880	2.34352	22.8361	0.866048	0.153216	0.0173441	0.913116	0.911575	0.910483	0.881035	0.859522	0.911472	0.866246	0.834755	0.870491	0.822234	0.882699	0.883492	0.84029	0.796639	0.844027	0.870364	0.807045	0.829113	0.807549	0.877433	1	0.881425	0.0629971
1677	5	98861	0.395444	63.0018	5.71052	3.23716	0.833906	0.914668	0.913328	0.912756	0.881338	0.860607	0.911811	0.866853	0.835254	0.870085	0.822781	0.882729	0.884135	0.840104	0.796366	0.843877	0.869033	0.806602	0.830206	0.807629	0.878258	1	0.882324	0.0627423
1678	6	62733	0.250932	63.3521	7.95494	3.36317	1.21333	0.916105	0.91467	0.913913	0.882207	0.860679	0.91314	0.867956	0.836362	0.871256	0.823068	0.882765	0.884534	0.841104	0.796144	0.844316	0.870076	0.807239	0.830241	0.807398	0.876939	1	0.883245	0.0624187
1682	10	55042	0.220168	63.331	7.95481	3.3599	1.2122	0.917772	0.915919	0.915319	0.883453	0.86196	0.91452	0.869318	0.837897	0.872397	0.823934	0.883117	0.884897	0.841239	0.796056	0.844328	0.86979	0.807529	0.830766	0.807829	0.876903	1	0.884391	0.0618555
1684	0	606635	2.42654	22.7571	0.847568	0.151615	0.0168881	0.928231	0.911191	0.910756	0.878094	0.895932	0.897246	0.865115	0.849951	0.844692	0.843258	0.863735	0.862726	0.836768	0.860627	0.856177	0.877925	0.824587	0.823315	0.793666	0.862302	1	0.885944	0.0610393
1689	5	100910	0.40364	61.4448	5.55845	3.00378	0.773221	0.928466	0.912838	0.911634	0.879536	0.896987	0.899019	0.865732	0.85055	0.845427	0.844074	0.864835	0.863076	0.837365	0.860638	0.855619	0.877525	0.824378	0.82524	0.793846	0.861912	1	0.886817	0.060731
1690	6	64161	0.256644	64.3883	7.91881	3.52384	1.24746	0.929568	0.914122	0.912377	0.881345	0.897679	0.899737	0.865869	0.85248	0.846332	0.844165	0.866141	0.862533	0.837004	0.861209	0.856463	0.877465	0.824629	0.825829	0.7944	0.862432	1	0.887711	0.0604879
1694	10	56492	0.225968	64.373	7.92071	3.52147	1.24715	0.930769	0.915236	0.913439	0.882895	0.898304	0.900526	0.866291	0.853041	0.846624	0.846244	0.866078	0.863441	0.837402	0.861653	0.856918	0.877673	0.824488	0.826232	0.79405	0.86275	1	0.888594	0.0601611
1696	0	714597	2.85839	22.8829	0.845436	0.154123	0.0169838	0.925128	0.901185	0.912141	0.868394	0.876509	0.880853	0.874029	0.831044	0.875014	0.817485	0.847987	0.862104	0.835912	0.827595	0.882979	0.887185	0.811028	0.803511	0.819095	0.856493	1	0.879869	0.0632101
1701	5	107575	0.4303	60.5781	5.47084	2.87877	0.739949	0.92634	0.902468	0.9136	0.869533	0.878685	0.881497	0.874162	0.831941	0.877174	0.818294	0.848441	0.862384	0.835938	0.828115	0.884271	0.886739	0.811006	0.804178	0.819684	0.857699	1	0.880947	0.0625949
1702	6	67339	0.269356	61.3922	7.63891	3.05932	1.09268	0.927509	0.904409	0.914982	0.870848	0.879498	0.883158	0.875369	0.83341	0.877961	0.818961	0.849834	0.863148	0.835927	0.827693	0.884718	0.88722	0.811372	0.803851	0.820527	0.858618	1	0.882115	0.0623335
1706	10	59099	0.236396	61.361	7.63593	3.0547	1.09092	0.928831	0.906462	0.915718	0.87246	0.881022	0.884093	0.876309	0.834371	0.878221	0.819743	0.850708	0.863382	0.836943	0.827628	0.884457	0.88713	0.811613	0.804244	0.820521	0.858255	1	0.883189	0.061908
1708	0	647982	2.59193	22.9778	0.86472	0.156064	0.0175236	0.945669	0.897652	0.885126	0.896702	0.888605	0.898697	0.840914	0.861309	0.882302	0.841716	0.868427	0.867206	0.810208	0.819047	0.862696	0.874706	0.812931	0.814172	0.820355	0.853952	1	0.884769	0.063128
1713	5	102685	0.41074	64.5138	5.82209	3.47411	0.891738	0.946818	0.898427	0.885894	0.897458	0.88958	0.899153	0.841657	0.862171	0.881477	0.841077	0.869241	0.868282	0.809885	0.820504	0.863583	0.874704	0.812684	0.813804	0.820821	0.853864	1	0.885419	0.0626922
1714	6	65083	0.260332	65.0802	8.16451	3.64442	1.31429	0.948205	0.899075	0.886998	0.898384	0.89074	0.900765	0.842785	0.862245	0.882204	0.841303	0.869574	0.86972	0.80932	0.821874	0.864396	0.873961	0.813223	0.815005	0.820291	0.854063	1	0.886314	0.0622537
1718	10	57188	0.228752	65.067	8.16776	3.6424	1.3137	0.949238	0.900477	0.888412	0.89969	0.892119	0.901937	0.8437	0.863136	0.883184	0.841776	0.869623	0.870008	0.809768	0.822585	0.864316	0.874554	0.813291	0.815215	0.821108	0.854978	1	0.887334	0.0617083
1720	0	473934	1.89574	22.7666	0.866177	0.151832	0.0172592	0.907765	0.926205	0.895937	0.858536	0.856991	0.902612	0.875359	0.820933	0.856928	0.820739	0.886625	0.867422	0.828268	0.85345	0.853356	0.855191	0.831742	0.832866	0.808873	0.867667	1	0.877969	0.0623395
1725	5	90098	0.360392	64.6362	5.86678	3.49481	0.903347	0.909193	0.92749	0.896357	0.860563	0.858859	0.903988	0.876928	0.821972	0.857894	0.822277	0.887822	0.867295	0.828509	0.854475	0.853082	0.856484	0.832937	0.833043	0.810129	0.866706	1	0.879169	0.0621185
1726	6	58167	0.232668	67.8352	8.39919	4.12023	1.46923	0.909983	0.928224	0.898095	0.86188	0.860204	0.90431	0.877577	0.82374	0.857402	0.824196	0.888983	0.867047	0.82919	0.855124	0.853903	0.856809	0.833497	0.83329	0.809523	0.865594	1	0.880076	0.0617704
1730	10	51052	0.204208	67.8126	8.39288	4.11598	1.46743	0.911384	0.929151	0.899367	0.862846	0.860907	0.905802	0.878408	0.824493	0.857851	0.824542	0.889515	0.867361	0.829723	0.855784	0.854443	0.857038	0.833758	0.834071	0.810125	0.866313	1	0.880998	0.0615099
1732	0	578373	2.31349	22.7871	0.846797	0.152211	0.0168794	0.936742	0.894558	0.90933	0.859921	0.869755	0.896212	0.86571	0.821953	0.854274	0.839285	0.855411	0.852133	0.84044	0.833601	0.852868	0.871381	0.841605	0.803804	0.805355	0.863572	1	0.878856	0.0630101
1737	5	98674	0.394696	63.3922	5.71337	3.29663	0.846058	0.937136	0.896614	0.910204	0.861858	0.870751	0.897065	0.867594	0.822658	0.855474	0.84009	0.855828	0.852367	0.841331	0.833639	0.853036	0.871496	0.842005	0.802795	0.804842	0.865856	1	0.879876	0.0625821
1738	6	62645	0.25058	65.4251	8.14115	3.69977	1.32469	0.938	0.897733	0.911182	0.863788	0.872464	0.898068	0.869136	0.823266	0.85516	0.840187	0.856349	0.852646	0.842533	0.833857	0.852957	0.87173	0.842805	0.803272	0.804318	0.865967	1	0.880823	0.0623615
1742	10	54988	0.219952	65.3958	8.13251	3.69465	1.3225	0.938832	0.899169	0.912117	0.865662	0.873663	0.899042	0.869908	0.824798	0.855541	0.840974	0.856596	0.853423	0.843684	0.833864	0.852859	0.872509	0.842093	0.804121	0.803784	0.866234	1	0.881804	0.0621516
1744	0	550296	2.20118	22.7593	0.850629	0.151664	0.0169264	0.91238	0.920064	0.899238	0.888634	0.875231	0.890951	0.854126	0.834406	0.843872	0.834522	0.882362	0.874	0.837649	0.82573	0.847135	0.880655	0.823543	0.823532	0.810828	0.861155	1	0.8808	0.0628305
1749	5	96680	0.38672	62.8891	5.68361	3.21944	0.826155	0.913927	0.921111	0.899312	0.890096	0.876634	0.890784	0.855456	0.83523	0.843685	0.835281	0.883161	0.874653	0.838674	0.826614	0.846576	0.881553	0.823981	0.823883	0.810643	0.861197	1	0.881647	0.0625903
1750	6	61732	0.246928	64.3548	8.0377	3.52301	1.26492	0.914931	0.92222	0.899857	0.891653	0.87777	0.892155	0.857213	0.836859	0.844327	0.835418	0.883958	0.874992	0.838771	0.827448	0.846668	0.881917	0.824184	0.823973	0.810479	0.860372	1	0.882605	0.062237
1754	10	54270	0.21708	64.3405	8.0248	3.52025	1.26231	0.916206	0.923779	0.900912	0.892639	0.879077	0.892998	0.858108	0.837553	0.844795	0.835756	0.884761	0.874931	0.839018	0.827225	0.847043	0.881749	0.824231	0.824258	0.810632	0.860531	1	0.883518	0.0618815
1756	0	569302	2.27721	22.7376	0.856821	0.151243	0.0170107	0.931696	0.910133	0.894161	0.856885	0.861734	0.893886	0.839553	0.856777	0.857122	0.82539	0.87689	0.851164	0.810931	0.854499	0.835631	0.890201	0.8356	0.822229	0.792037	0.854665	1	0.877471	0.0660126
1761	5	98074	0.392296	64.9901	5.89236	3.55208	0.917102	0.933203	0.91124	0.895666	0.857924	0.863746	0.895258	0.839856	0.85825	0.858617	0.825938	0.877598	0.851087	0.811872	0.85515	0.835578	0.889859	0.837148	0.823434	0.792804	0.855125	1	0.878626	0.0655265
1762	6	62435	0.24974	66.2339	8.25217	3.83849	1.37563	0.935325	0.912661	0.897061	0.860022	0.864683	0.895964	0.841659	0.859534	0.860207	0.827172	0.878193	0.850228	0.812605	0.854873	0.835989	0.890478	0.837607	0.824465	0.792416	0.855706	1	0.879922	0.0652478
1766	10	54701	0.218804	66.1959	8.24373	3.83175	1.37232	0.936747	0.914709	0.897936	0.860971	0.866703	0.897442	0.843111	0.860898	0.861538	0.828029	0.879198	0.850743	0.813066	0.855048	0.835899	0.890742	0.837937	0.825405	0.79281	0.856465	1	0.881176	0.0646187
1768	0	561541	2.24616	22.7449	0.84653	0.151372	0.0168226	0.905866	0.897997	0.909487	0.875734	0.887209	0.902359	0.853562	0.873945	0.872823	0.848137	0.856155	0.874022	0.824651	0.817177	0.840443	0.886625	0.806292	0.787957	0.825341	0.868686	1	0.880705	0.0644091
1773	5	97715	0.39086	61.0058	5.53342	2.94049	0.758575	0.908197	0.900251	0.910705	0.877798	0.88886	0.904165	0.855022	0.87506	0.874011	0.847613	0.857878	0.875132	0.824827	0.817566	0.840332	0.887018	0.80746	0.788385	0.826045	0.869288	1	0.882227	0.063948
1774	6	62154	0.248616	62.9172	7.82424	3.29189	1.17689	0.910135	0.901366	0.912596	0.87897	0.890562	0.905638	0.855914	0.875527	0.874706	0.847468	0.857016	0.875615	0.825426	0.818258	0.8403	0.887602	0.807164	0.788083	0.826455	0.869767	1	0.883331	0.0635447
1778	10	54356	0.217424	62.9011	7.82335	3.2894	1.1761	0.9115	0.902531	0.913993	0.879903	0.891576	0.906726	0.856419	0.876003	0.875929	0.848076	0.857891	0.875791	0.825852	0.818429	0.841039	0.887529	0.807455	0.788432	0.826634	0.870254	1	0.884279	0.0631615
1780	0	657766	2.63106	22.8176	0.846412	0.152818	0.0169255	0.921126	0.911164	0.894917	0.851148	0.861686	0.890022	0.861999	0.868062	0.84543	0.83451	0.886045	0.872665	0.834478	0.840541	0.867112	0.85573	0.815751	0.803167	0.81609	0.853973	1	0.878039	0.0672462
1785	5	104775	0.4191	62.277	5.63403	3.12695	0.805166	0.923193	0.912799	0.896745	0.8533	0.86409	0.889926	0.862629	0.87047	0.845989	0.835791	0.886309	0.872909	0.835118	0.840935	0.867535	0.857132	0.816383	0.802644	0.816989	0.854216	1	0.879451	0.0667821
1786	6	66209	0.264836	63.5387	7.95983	3.39218	1.22225	0.924406	0.914151	0.898677	0.855631	0.866461	0.891556	0.863387	0.870992	0.847415	0.836888	0.885582	0.873046	0.836155	0.840399	0.867888	0.857534	0.81723	0.802723	0.817638	0.855224	1	0.880741	0.0663219
1790	10	57976	0.231904	63.5468	7.9519	3.39312	1.22081	0.925961	0.915258	0.900381	0.857079	0.867169	0.892499	0.864487	0.871706	0.847808	0.837433	0.886177	0.87293	0.836389	0.840615	0.867773	0.857536	0.817114	0.802194	0.817355	0.855449	1	0.881707	0.0659349
1792	0	641969	2.56788	22.854	0.860203	0.153565	0.0172506	0.920644	0.924367	0.884346	0.879032	0.87795	0.9075	0.863102	0.846551	0.854375	0.822505	0.857354	0.862641	0.811904	0.830668	0.826545	0.882984	0.822639	0.815403	0.821547	0.874174	1	0.880688	0.0620966
1797	5	103069	0.412276	65.5388	5.92965	3.64197	0.935696	0.922654	0.925734	0.886004	0.879503	0.879464	0.907198	0.862995	0.847185	0.854432	0.822056	0.858959	0.863533	0.813145	0.830725	0.827135	0.883593	0.823725	0.81558	0.820761	0.87519	1	0.881638	0.0618663
1798	6	65105	0.26042	67.3549	8.37319	4.03496	1.44146	0.923401	0.927348	0.887512	0.881054	0.880485	0.907918	0.863113	0.84823	0.855157	0.822825	0.859588	0.863628	0.814154	0.832271	0.827463	0.884763	0.823984	0.815206	0.821197	0.875708	1	0.882626	0.0613212
1802	10	57077	0.228308	67.3397	8.36912	4.03218	1.44071	0.925241	0.928106	0.88943	0.881546	0.881669	0.908212	0.863807	0.848696	0.855196	0.823852	0.859795	0.863448	0.814522	0.832288	0.827943	0.884822	0.823738	0.815363	0.821101	0.876071	1	0.883488	0.0611271
1804	0	581648	2.32659	22.852	0.871468	0.153542	0.0174891	0.893841	0.923749	0.882909	0.857294	0.871949	0.877251	0.882542	0.84637	0.870797	0.834018	0.860418	0.905379	0.846766	0.822761	0.825382	0.850314	0.811154	0.811135	0.825243	0.868888	1	0.875475	0.0662226
1809	5	98863	0.395452	60.9356	5.5136	2.93007	0.754336	0.895214	0.92524	0.883905	0.858269	0.872773	0.878605	0.883116	0.848437	0.87203	0.835464	0.860959	0.905243	0.846788	0.822006	0.826133	0.851092	0.810657	0.812721	0.824591	0.868778	1	0.876502	0.065654
1810	6	62539	0.250156	63.0248	7.80437	3.30758	1.17961	0.89808	0.926222	0.884912	0.858952	0.873975	0.880291	0.884272	0.850285	0.872671	0.835918	0.86195	0.905387	0.848383	0.822918	0.824973	0.85226	0.812557	0.812837	0.82415	0.869114	1	0.877758	0.0652287
1814	10	54903	0.219612	63.0104	7.81208	3.30568	1.18051	0.899678	0.927408	0.886263	0.860454	0.874761	0.880653	0.884924	0.851602	0.873377	0.836903	0.86274	0.90577	0.848997	0.823598	0.824764	0.853414	0.81246	0.812542	0.824837	0.869634	1	0.878779	0.0649534
1816	0	543290	2.17316	22.8154	0.863879	0.152799	0.0172868	0.903962	0.909921	0.869145	0.864943	0.855153	0.912271	0.865919	0.826712	0.864168	0.824284	0.892166	0.86175	0.83384	0.841099	0.847942	0.902503	0.791795	0.796588	0.818993	0.857854	1	0.873358	0.0637028
1821	5	96091	0.384364	63.6649	5.73408	3.33906	0.856435	0.905855	0.91161	0.869983	0.867027	0.85673	0.913072	0.866736	0.825894	0.86479	0.824338	0.892378	0.862157	0.834568	0.841765	0.848841	0.902488	0.791302	0.797369	0.818807	0.857697	1	0.874418	0.0634403
1822	6	61134	0.244536	65.455	8.12113	3.70393	1.32349	0.907367	0.912684	0.871185	0.868232	0.857673	0.913886	0.867529	0.827117	0.86613	0.824541	0.892278	0.86303	0.834168	0.843017	0.849822	0.902182	0.792407	0.796594	0.819176	0.857207	1	0.875383	0.0632628
1826	10	53364	0.213456	65.4433	8.11152	3.70161	1.3215	0.908553	0.914202	0.872339	0.869903	0.858556	0.914184	0.868207	0.828283	0.866492	0.825041	0.892821	0.862951	0.834373	0.843687	0.849974	0.902088	0.793531	0.797813	0.819513	0.857245	1	0.876326	0.0630192
1828	0	626223	2.50489	22.8351	0.853214	0.153177	0.0170934	0.914213	0.918413	0.905951	0.885453	0.881577	0.907704	0.847832	0.852637	0.865629	0.814355	0.867005	0.848284	0.810197	0.838224	0.843799	0.885443	0.800904	0.812791	0.798794	0.857543	1	0.881527	0.0645845
1833	5	102220	0.40888	64.8219	5.85353	3.52401	0.9055	0.915481	0.919531	0.907425	0.886593	0.883027	0.906643	0.849966	0.853869	0.866049	0.814469	0.867306	0.848445	0.81036	0.839332	0.84259	0.886813	0.801184	0.811392	0.797647	0.858125	1	0.882399	0.0643146
1834	6	64742	0.258968	65.5281	8.19591	3.71889	1.33821	0.916855	0.920554	0.908815	0.888295	0.884673	0.907664	0.851464	0.855712	0.865613	0.815151	0.868702	0.849572	0.811467	0.83859	0.843309	0.887229	0.800331	0.812224	0.796716	0.859002	1	0.883538	0.0639773
1838	10	56869	0.227476	65.4907	8.20107	3.71296	1.33776	0.91884	0.922304	0.910074	0.890072	0.886089	0.908025	0.853382	0.856996	0.865885	0.815515	0.869481	0.849523	0.811769	0.839438	0.844309	0.887012	0.801729	0.812209	0.796796	0.859001	1	0.88478	0.0634995
1840	0	748346	2.99338	22.8789	0.845242	0.154041	0.0169815	0.908689	0.894914	0.890564	0.859069	0.857901	0.887363	0.872264	0.85648	0.849614	0.820892	0.8645	0.867984	0.838605	0.846614	0.834815	0.877336	0.833012	0.797471	0.821041	0.856902	1	0.873011	0.0663701
1845	5	109130	0.43652	61.7765	5.59346	3.05262	0.786929	0.90986	0.895849	0.891336	0.860112	0.859067	0.887519	0.872606	0.856295	0.849171	0.822812	0.864387	0.867296	0.839865	0.84726	0.835966	0.87799	0.83374	0.797993	0.820888	0.856643	1	0.873715	0.066065
1846	6	68508	0.274032	62.8188	7.8679	3.2786	1.181	0.912105	0.897041	0.892582	0.860805	0.860681	0.888925	0.873475	0.857491	0.84974	0.823612	0.864322	0.867103	0.840464	0.847186	0.836034	0.878554	0.833771	0.798228	0.821379	0.856309	1	0.874811	0.0657517
1850	10	60062	0.240248	62.7872	7.87663	3.27416	1.1815	0.913423	0.898813	0.893835	0.8628	0.861959	0.890588	0.874571	0.857847	0.850796	0.825014	0.864407	0.867046	0.841322	0.847158	0.835903	0.878692	0.833963	0.798858	0.821276	0.856665	1	0.875985	0.0653833
1852	0	635511	2.54204	22.8839	0.865872	0.154173	0.0174164	0.928993	0.915582	0.887683	0.868639	0.859172	0.890955	0.865323	0.870267	0.846577	0.828485	0.85953	0.867828	0.808062	0.842029	0.847544	0.866271	0.82146	0.812504	0.833608	0.880167	1	0.879371	0.0617878
1857	5	102399	0.409596	62.0874	5.62721	3.09884	0.798386	0.92997	0.91727	0.889711	0.869857	0.85909	0.891674	0.86535	0.870839	0.845526	0.829036	0.860526	0.868373	0.808646	0.841961	0.848807	0.865965	0.820799	0.811766	0.834051	0.880824	1	0.880181	0.0615054
1858	6	64785	0.25914	63.649	7.89034	3.40673	1.21626	0.931743	0.917921	0.892043	0.871799	0.860284	0.892467	0.866914	0.872517	0.846654	0.829914	0.860855	0.868874	0.808513	0.841144	0.848838	0.865918	0.82117	0.814417	0.833457	0.881238	1	0.881409	0.0612634
1862	10	56936	0.227744	63.6173	7.88994	3.40178	1.21474	0.932802	0.91919	0.893459	0.872848	0.861836	0.893196	0.867351	0.873516	0.846828	0.830608	0.860975	0.869345	0.809058	0.841717	0.84876	0.866201	0.821703	0.813791	0.833822	0.880919	1	0.882308	0.0609482
1864	0	597005	2.38802	22.8532	0.868273	0.153561	0.0174293	0.909416	0.9253	0.913741	0.880488	0.867394	0.917047	0.884545	0.859319	0.850091	0.826764	0.866678	0.857061	0.821048	0.815814	0.833605	0.903828	0.811792	0.789165	0.795384	0.877392	1	0.884039	0.0645726
1869	5	100038	0.400152	64.1907	5.79837	3.42257	0.8801	0.910664	0.927008	0.914857	0.881775	0.86883	0.918601	0.885783	0.860528	0.850197	0.827995	0.867061	0.857429	0.820843	0.81706	0.834048	0.903462	0.812041	0.78829	0.795268	0.877457	1	0.885128	0.0641638
1870	6	63584	0.254336	67.0122	8.26286	3.97119	1.40832	0.911857	0.928111	0.915348	0.882958	0.869433	0.919233	0.885765	0.861632	0.851818	0.828825	0.867349	0.858109	0.822133	0.817894	0.834062	0.903097	0.81283	0.789499	0.796749	0.877477	1	0.885968	0.0637865
1874	10	55739	0.222956	66.9983	8.25989	3.96866	1.40707	0.913364	0.929367	0.916818	0.883376	0.871006	0.920549	0.886839	0.862403	0.852357	0.829859	0.867615	0.858017	0.82236	0.818601	0.834371	0.902824	0.813631	0.789636	0.797117	0.87768	1	0.886976	0.063341
1876	0	662836	2.65134	22.8877	0.858621	0.154239	0.0172834	0.919018	0.911693	0.88127	0.870421	0.869916	0.886662	0.877252	0.829627	0.870453	0.830711	0.844449	0.8573	0.839416	0.817653	0.841664	0.904109	0.827285	0.813759	0.809371	0.871035	1	0.876936	0.0620028
1881	5	104244	0.416976	62.9567	5.69031	3.2298	0.829022	0.920226	0.912005	0.883221	0.871666	0.871412	0.887197	0.878185	0.830499	0.87122	0.831583	0.845473	0.857949	0.840792	0.818776	0.842912	0.90362	0.828019	0.813836	0.809375	0.871695	1	0.877945	0.0616847
1882	6	65532	0.262128	65.1168	8.08764	3.64726	1.30092	0.921901	0.913042	0.884339	0.872604	0.873665	0.886933	0.879143	0.83125	0.87175	0.83135	0.846235	0.858764	0.840895	0.819012	0.843389	0.903276	0.828259	0.814541	0.808422	0.872276	1	0.878869	0.0613472
1886	10	57592	0.230368	65.1117	8.08199	3.64621	1.30007	0.923271	0.913903	0.885444	0.874271	0.874332	0.887571	0.879749	0.832268	0.871979	0.831895	0.845942	0.85946	0.841862	0.819437	0.843294	0.903546	0.827841	0.814332	0.807334	0.872387	1	0.879699	0.0610924
1888	0	564025	2.2561	22.9122	0.878163	0.15476	0.0177035	0.912666	0.906916	0.894685	0.8781	0.88173	0.899933	0.859453	0.851066	0.872178	0.838887	0.856779	0.8737	0.82251	0.820437	0.863377	0.882572	0.788429	0.801061	0.831236	0.848209	1	0.879802	0.0641238
1893	5	96929	0.387716	64.4807	5.82979	3.46908	0.892165	0.914257	0.908624	0.896656	0.879298	0.883079	0.901247	0.860614	0.851768	0.873015	0.838815	0.856761	0.872737	0.822788	0.819987	0.864153	0.882564	0.789011	0.80105	0.831702	0.848956	1	0.880918	0.0637285
1894	6	61838	0.247352	66.5227	8.24077	3.88676	1.3848	0.915335	0.90991	0.897773	0.879015	0.883696	0.902172	0.861679	0.851329	0.873686	0.84043	0.85703	0.873314	0.823765	0.821631	0.863644	0.882281	0.789232	0.801772	0.831997	0.84951	1	0.881667	0.063536
1898	10	54370	0.21748	66.5029	8.23618	3.88325	1.38402	0.916075	0.911422	0.899319	0.880265	0.884983	0.904129	0.862893	0.852584	0.873781	0.840436	0.857992	0.873147	0.824076	0.821749	0.864383	0.882637	0.789443	0.801747	0.831525	0.850331	1	0.882692	0.0633195
1900	0	596041	2.38416	22.8479	0.85997	0.153443	0.0172469	0.922512	0.913177	0.878273	0.888035	0.8928	0.861617	0.863422	0.833308	0.859151	0.828805	0.855698	0.864682	0.808954	0.828336	0.849755	0.880516	0.831194	0.796823	0.817527	0.878129	1	0.877696	0.0666203
1905	5	99847	0.399388	61.6677	5.58769	3.03666	0.782083	0.923979	0.913953	0.880552	0.88916	0.893742	0.862775	0.864628	0.834296	0.860166	0.828918	0.856871	0.863992	0.81055	0.828693	0.850526	0.88211	0.830696	0.797876	0.816204	0.877798	1	0.878783	0.0660092
1906	6	63286	0.253144	64.0699	7.92752	3.47384	1.23644	0.926271	0.915574	0.882415	0.889849	0.895237	0.863682	0.866092	0.835667	0.860751	0.828801	0.857615	0.86486	0.812012	0.830097	0.850583	0.88168	0.830942	0.79836	0.817219	0.878077	1	0.880081	0.0657518
1910	10	55601	0.222404	64.0548	7.91749	3.47109	1.2343	0.927411	0.917178	0.884463	0.891666	0.896072	0.864769	0.866234	0.836658	0.861172	0.828879	0.857835	0.865488	0.812279	0.830848	0.851307	0.882277	0.830902	0.798043	0.818169	0.877934	1	0.881139	0.0652759
1912	0	565433	2.26173	22.8377	0.866503	0.153248	0.0173749	0.92327	0.914661	0.913819	0.881078	0.873171	0.870406	0.885106	0.837152	0.826839	0.84254	0.858034	0.84513	0.833708	0.856989	0.859329	0.876596	0.794007	0.811758	0.820352	0.860538	1	0.881209	0.0651122
1917	5	98084	0.392336	58.751	5.32559	2.62759	0.677651	0.925742	0.916306	0.914099	0.881785	0.875122	0.87134	0.885058	0.837583	0.827485	0.842722	0.857189	0.845459	0.833989	0.85831	0.859406	0.876728	0.796282	0.813996	0.820587	0.861364	1	0.882236	0.0646773
1918	6	62729	0.250916	60.5388	7.54061	2.93447	1.05245	0.92749	0.917797	0.915087	0.883443	0.875847	0.872172	0.885779	0.838934	0.828437	0.843996	0.857307	0.845733	0.834112	0.859451	0.859339	0.876859	0.797127	0.814304	0.820705	0.86138	1	0.883316	0.0642011
1922	10	55182	0.220728	60.5252	7.5451	2.93271	1.05271	0.9286	0.919448	0.915815	0.885026	0.877678	0.873247	0.88682	0.840165	0.829827	0.844515	0.857454	0.846372	0.833886	0.859701	0.859619	0.876916	0.797651	0.81387	0.820838	0.862029	1	0.88438	0.063665
1924	0	624657	2.49863	22.7949	0.850859	0.152371	0.0169772	0.91293	0.924932	0.889102	0.861045	0.872479	0.924402	0.853235	0.860906	0.862687	0.832587	0.860657	0.851891	0.82709	0.828002	0.837159	0.888727	0.815443	0.794693	0.822587	0.888861	1	0.880291	0.0629601
1929	5	102093	0.408372	62.7652	5.65751	3.20019	0.820597	0.914201	0.925759	0.890756	0.86335	0.872342	0.924231	0.854657	0.86214	0.862846	0.833044	0.861078	0.851503	0.828343	0.828093	0.837746	0.888562	0.815095	0.794354	0.822289	0.888415	1	0.881155	0.0625922
1930	6	64675	0.2587	63.3874	7.94709	3.36835	1.21467	0.915539	0.927491	0.892076	0.865041	0.872656	0.925041	0.85574	0.862505	0.863595	0.833475	0.861144	0.852625	0.829014	0.827777	0.838137	0.888651	0.815632	0.795856	0.823549	0.888945	1	0.882178	0.0621552
1934	10	56737	0.226948	63.351	7.93451	3.36227	1.2114	0.916739	0.928433	0.893923	0.865599	0.874033	0.925763	0.856901	0.863511	0.864832	0.834209	0.861589	0.852389	0.8296	0.827599	0.838536	0.888512	0.815579	0.795469	0.823545	0.889534	1	0.883113	0.0618692
1936	0	645993	2.58397	22.8488	0.85392	0.153452	0.0171202	0.907806	0.934012	0.875003	0.877207	0.862772	0.895336	0.883494	0.84463	0.844581	0.831281	0.864142	0.85806	0.8271	0.823067	0.862223	0.88959	0.808799	0.798871	0.797273	0.870156	1	0.878191	0.0628957
1941	5	102782	0.411128	63.1844	5.69134	3.26436	0.836916	0.910009	0.935446	0.878023	0.877702	0.862539	0.896816	0.883749	0.846058	0.845591	0.832709	0.86664	0.858511	0.827645	0.823909	0.862126	0.889115	0.808751	0.799595	0.798476	0.870765	1	0.879481	0.0623324
1942	6	64994	0.259976	67.5838	8.19725	4.0677	1.42264	0.912261	0.936894	0.879581	0.879158	0.863703	0.897729	0.884043	0.846009	0.846832	0.831984	0.867349	0.859856	0.828069	0.824984	0.862518	0.888936	0.809098	0.800582	0.798881	0.869534	1	0.880606	0.0619329
1946	10	56861	0.227444	67.5606	8.17997	4.06292	1.41815	0.913939	0.938438	0.880692	0.879592	0.864828	0.898551	0.88544	0.847277	0.84754	0.832856	0.867695	0.860493	0.828371	0.825751	0.862595	0.889168	0.808876	0.801024	0.799397	0.869559	1	0.881633	0.0615678
1948	0	625914	2.50366	22.9091	0.866634	0.15468	0.0174634	0.891516	0.907282	0.887132	0.881368	0.867963	0.871246	0.867523	0.83126	0.863879	0.845134	0.871633	0.860237	0.833339	0.806596	0.836246	0.869585	0.820204	0.830918	0.798071	0.855804	1	0.87237	0.0697377
1953	5	101418	0.405672	62.4855	5.66404	3.15862	0.815298	0.893579	0.909375	0.889758	0.883433	0.870033	0.873908	0.868677	0.832909	0.864689	0.84593	0.87233	0.859675	0.834181	0.807667	0.836587	0.872345	0.820668	0.83182	0.798625	0.857402	1	0.874119	0.0691453
1954	6	64179	0.256716	63.2534	7.89619	3.34593	1.20296	0.895838	0.910898	0.891974	0.884775	0.87245	0.875668	0.869108	0.833879	0.865252	0.847014	0.872108	0.860102	0.83398	0.808185	0.837556	0.872599	0.820074	0.8319	0.797964	0.857936	1	0.875489	0.0685657
1958	10	56217	0.224868	63.2503	7.91491	3.34612	1.20525	0.89746	0.912233	0.893226	0.885399	0.873446	0.87687	0.870475	0.834908	0.865628	0.847502	0.872556	0.860042	0.834294	0.808679	0.837896	0.873295	0.820597	0.831368	0.798468	0.85789	1	0.876476	0.0681741
1960	0	477800	1.9112	22.8311	0.867864	0.15312	0.0173653	0.909679	0.937981	0.876051	0.883765	0.900454	0.874581	0.891066	0.841293	0.861346	0.827944	0.844293	0.861165	0.780959	0.829782	0.861546	0.908267	0.803392	0.810576	0.819419	0.872505	1	0.881218	0.066196
1965	5	90048	0.360192	63.5996	5.77602	3.33009	0.859675	0.910253	0.938944	0.878154	0.8849	0.902252	0.875428	0.89233	0.843228	0.862235	0.828675	0.845271	0.861296	0.781655	0.832395	0.861585	0.908293	0.80431	0.811117	0.820712	0.873801	1	0.882353	0.0656511
1966	6	57947	0.231788	64.8285	8.13418	3.60237	1.29602	0.912446	0.94061	0.879381	0.886552	0.902186	0.87668	0.891918	0.843288	0.863185	0.828628	0.845781	0.861951	0.781783	0.833667	0.862245	0.908796	0.803441	0.811095	0.821613	0.87341	1	0.883351	0.0652312
1970	10	50957	0.203828	64.7959	8.12532	3.5968	1.29385	0.914075	0.941716	0.880919	0.887621	0.902977	0.877711	0.892017	0.843868	0.864229	0.829199	0.8464	0.862207	0.782091	0.834625	0.863012	0.908933	0.803629	0.811341	0.82238	0.873658	1	0.88432	0.0648458
1972	0	469922	1.87969	22.6714	0.832264	0.149898	0.0164355	0.925387	0.926519	0.893655	0.862666	0.870865	0.880251	0.879978	0.846803	0.848929	0.836738	0.866319	0.849405	0.818787	0.846796	0.832035	0.87335	0.816793	0.809046	0.802606	0.845952	1	0.879795	0.0647632
1977	5	90035	0.36014	64.9682	5.88978	3.54844	0.914615	0.927139	0.928045	0.895813	0.864725	0.87205	0.880941	0.880569	0.847826	0.851258	0.836841	0.865836	0.849331	0.819359	0.847104	0.830238	0.872505	0.81686	0.809352	0.802344	0.846537	1	0.880973	0.0644238
1978	6	57852	0.231408	65.4239	8.22334	3.70278	1.3368	0.928136	0.929173	0.897756	0.865856	0.873306	0.882208	0.88022	0.848579	0.852589	0.837957	0.867066	0.849746	0.82024	0.846609	0.831017	0.873254	0.817448	0.809393	0.802712	0.847153	1	0.881992	0.0638374
1982	10	50855	0.20342	65.4064	8.20938	3.69938	1.33448	0.929525	0.93042	0.899204	0.867722	0.874201	0.883433	0.880543	0.848668	0.853171	0.838334	0.867171	0.84969	0.82105	0.847291	0.830892	0.873474	0.817098	0.810156	0.803087	0.84735	1	0.882951	0.0635711
1984	0	621775	2.4871	22.7882	0.849589	0.152235	0.0169456	0.918159	0.93903	0.919103	0.860592	0.865931	0.891739	0.900986	0.846801	0.855173	0.842404	0.870097	0.836006	0.806607	0.845775	0.849281	0.907925	0.823601	0.806187	0.798148	0.84835	1	0.885334	0.0621099
1989	5	101914	0.407656	65.0128	5.86073	3.55478	0.910787	0.919192	0.939645	0.920443	0.862453	0.868163	0.892753	0.901687	0.846439	0.856237	0.843913	0.870371	0.836725	0.807784	0.847283	0.849049	0.908187	0.823331	0.805635	0.797565	0.848529	1	0.886334	0.0618289
1990	6	64460	0.25784	66.1925	8.20883	3.82987	1.36842	0.920866	0.940358	0.921835	0.86442	0.870261	0.893725	0.901373	0.847572	0.857951	0.844989	0.870439	0.836596	0.807958	0.84758	0.849822	0.908602	0.823619	0.805593	0.797502	0.849721	1	0.887439	0.0613992
1994	10	56590	0.22636	66.1937	8.1973	3.82959	1.36632	0.921947	0.941633	0.922645	0.86586	0.872018	0.894769	0.902147	0.848957	0.858058	0.845158	0.870719	0.837259	0.808164	0.847844	0.849629	0.909039	0.82299	0.806309	0.797791	0.849435	1	0.888365	0.0610279
1996	0	616911	2.46764	22.8569	0.862887	0.153628	0.0173268	0.928847	0.918641	0.891682	0.855334	0.860738	0.89609	0.877298	0.863346	0.859852	0.806337	0.862938	0.873148	0.817107	0.809042	0.865229	0.8884	0.810358	0.774332	0.821645	0.869457	1	0.879169	0.0632786
2001	5	101328	0.405312	63.6593	5.76875	3.3391	0.860338	0.930562	0.919691	0.893707	0.856185	0.86222	0.897052	0.878716	0.863414	0.859244	0.806061	0.862743	0.873061	0.817484	0.809243	0.866755	0.888782	0.811538	0.77601	0.823228	0.870095	1	0.880183	0.0625396
2002	6	64183	0.256732	65.6262	8.18795	3.73468	1.33961	0.932692	0.921147	0.895128	0.858101	0.863048	0.89787	0.87982	0.865751	0.860267	0.807301	0.863406	0.873915	0.817935	0.810807	0.866514	0.888514	0.811679	0.776608	0.823964	0.871064	1	0.881518	0.062047
2006	10	56241	0.224964	65.6064	8.16463	3.73053	1.3356	0.933883	0.922299	0.897175	0.859471	0.864672	0.898428	0.880319	0.866814	0.860191	0.808174	0.863489	0.8743	0.818451	0.811828	0.865765	0.888391	0.811561	0.77648	0.824247	0.871651	1	0.882508	0.0617363
2008	0	675673	2.70269	22.8634	0.869689	0.153768	0.0174742	0.920733	0.911106	0.892411	0.868752	0.871762	0.88181	0.896539	0.841307	0.867883	0.82242	0.869087	0.865556	0.841269	0.83389	0.849635	0.883364	0.822503	0.799989	0.813434	0.85661	1	0.880241	0.063212
2013	5	105297	0.421188	59.9653	5.39758	2.79224	0.715633	0.922324	0.911944	0.893962	0.868534	0.872755	0.883487	0.896198	0.842175	0.86889	0.822972	0.868899	0.865248	0.841463	0.83575	0.849241	0.882357	0.823058	0.800768	0.813252	0.856819	1	0.881036	0.0628053
2014	6	66337	0.265348	62.7009	7.71632	3.25528	1.15266	0.923037	0.912688	0.895285	0.869763	0.874112	0.884454	0.897154	0.84333	0.86901	0.823568	0.869575	0.865837	0.842381	0.837059	0.850513	0.882532	0.822957	0.802041	0.814561	0.856626	1	0.881952	0.0625068
2018	10	57992	0.231968	62.6937	7.71491	3.25416	1.15225	0.924653	0.913385	0.895908	0.871612	0.874776	0.885398	0.897969	0.844642	0.869965	0.824579	0.870025	0.865913	0.843125	0.838555	0.850428	0.883518	0.823286	0.801792	0.81525	0.857248	1	0.882925	0.0622239
2020	0	668171	2.67268	22.8852	0.851656	0.154178	0.017128	0.892747	0.919047	0.89612	0.858297	0.888772	0.884271	0.874749	0.828225	0.877715	0.829409	0.858568	0.863084	0.817015	0.826725	0.86289	0.884951	0.810809	0.841505	0.808426	0.880986	1	0.876424	0.0658144
2025	5	104174	0.416696	64.7257	5.85512	3.50872	0.903483	0.894916	0.92023	0.897081	0.860642	0.888614	0.886286	0.876591	0.830846	0.878713	0.831426	0.858909	0.863661	0.818635	0.827193	0.863349	0.885317	0.810985	0.84188	0.808114	0.880671	1	0.877797	0.0653362
2026	6	65744	0.262976	65.315	8.17327	3.68298	1.32455	0.895785	0.92108	0.898766	0.86166	0.888727	0.887686	0.876574	0.831384	0.880019	0.832395	0.85931	0.863645	0.819139	0.827855	0.863524	0.885351	0.812439	0.843933	0.808621	0.880658	1	0.878628	0.0651591
2030	10	57560	0.23024	65.323	8.15812	3.68368	1.32201	0.897707	0.922672	0.899818	0.863343	0.889863	0.888603	0.877745	0.831897	0.88049	0.833982	0.85946	0.863595	0.81958	0.828136	0.86415	0.886075	0.812821	0.843824	0.808548	0.880299	1	0.879756	0.0649819
2032	0	704818	2.81927	22.8921	0.850415	0.154314	0.0171159	0.927846	0.93151	0.89503	0.898287	0.874358	0.874665	0.893905	0.840923	0.85944	0.842025	0.837937	0.876995	0.806438	0.8587	0.844534	0.889669	0.806481	0.824822	0.818945	0.855046	1	0.885908	0.0615768
2037	5	106525	0.4261	61.5516	5.55371	3.01904	0.77505	0.930181	0.931875	0.897156	0.89993	0.876827	0.87479	0.894771	0.841821	0.861065	0.842981	0.83862	0.878259	0.808561	0.858207	0.845069	0.889951	0.807088	0.825262	0.81962	0.85479	1	0.887224	0.0612492
2038	6	66855	0.26742	62.6728	7.85478	3.25608	1.17305	0.931613	0.932915	0.898497	0.900785	0.877616	0.876501	0.896403	0.842428	0.861349	0.843183	0.839182	0.878595	0.809992	0.858111	0.84518	0.889732	0.808788	0.827156	0.819632	0.855568	1	0.888231	0.0609219
2042	10	58896	0.235584	62.6402	7.86702	3.25159	1.17311	0.932627	0.933366	0.89962	0.901861	0.879372	0.877462	0.897319	0.843563	0.862351	0.844115	0.839726	0.878931	0.811345	0.859243	0.84465	0.890018	0.809215	0.827272	0.820548	0.855321	1	0.889152	0.060685
2044	0	586949	2.3478	22.8942	0.869696	0.154386	0.0175002	0.914752	0.931596	0.898819	0.884895	0.855766	0.865859	0.880887	0.811834	0.866412	0.83352	0.873896	0.853033	0.799432	0.857362	0.837708	0.897431	0.817153	0.815211	0.801026	0.799376	1	0.878454	0.0618155
2049	5	99064	0.396256	63.6219	5.7464	3.33276	0.856795	0.915489	0.932407	0.899615	0.885791	0.857087	0.866556	0.88197	0.812737	0.866955	0.834905	0.874011	0.852504	0.800846	0.857314	0.836787	0.89694	0.815942	0.817366	0.799695	0.799508	1	0.879172	0.0616518
2050	6	62874	0.251496	64.1015	8.03782	3.48307	1.25735	0.91747	0.934154	0.901454	0.886758	0.85793	0.868046	0.882734	0.814518	0.868348	0.8349	0.874972	0.852936	0.801524	0.856721	0.836562	0.896452	0.815059	0.817055	0.799528	0.799377	1	0.88036	0.0610968
2054	10	55121	0.220484	64.0819	8.03074	3.47969	1.25508	0.918089	0.935043	0.902478	0.887956	0.859672	0.869496	0.88332	0.815089	0.868725	0.835099	0.875274	0.853259	0.801872	0.856742	0.836677	0.896392	0.81605	0.817302	0.800194	0.799786	1	0.88117	0.0608407
2056	0	512848	2.05139	22.8239	0.863629	0.152969	0.0172853	0.913368	0.929377	0.91919	0.869107	0.835577	0.889219	0.879142	0.844713	0.845662	0.81014	0.858828	0.859384	0.807607	0.799585	0.855666	0.890013	0.828789	0.792023	0.842472	0.83062	1	0.877929	0.0646508
2061	5	93151	0.372604	62.5483	5.67119	3.16815	0.81781	0.914488	0.930516	0.920119	0.870474	0.837559	0.890554	0.881145	0.845181	0.848585	0.809691	0.859288	0.859433	0.808757	0.799267	0.856411	0.890468	0.828853	0.791221	0.842278	0.829272	1	0.879009	0.064314
2062	6	59440	0.23776	65.8815	8.07093	3.77235	1.33049	0.916302	0.931494	0.921374	0.872914	0.840225	0.891075	0.880762	0.846686	0.849386	0.810565	0.859859	0.860321	0.808967	0.799563	0.856418	0.890781	0.828592	0.791353	0.841916	0.828609	1	0.880185	0.0639431
2066	10	52127	0.208508	65.8568	8.06639	3.76807	1.32891	0.918018	0.932444	0.921941	0.874336	0.841378	0.891918	0.881827	0.847334	0.849771	0.811413	0.859842	0.860514	0.808928	0.799931	0.855948	0.890939	0.828966	0.791778	0.841857	0.82862	1	0.881063	0.063679
2068	0	583784	2.33514	22.8339	0.846134	0.153143	0.0169459	0.915737	0.918584	0.913107	0.857378	0.865727	0.881984	0.861787	0.853328	0.865716	0.832281	0.887082	0.874818	0.831742	0.827909	0.847131	0.89333	0.816107	0.772024	0.811009	0.846036	1	0.880072	0.0629364
2073	5	99209	0.396836	64.2245	5.838	3.4289	0.885021	0.916857	0.919796	0.914766	0.858103	0.866635	0.883715	0.861963	0.852992	0.865239	0.832641	0.887823	0.874684	0.831926	0.828211	0.84705	0.893518	0.8167	0.771896	0.812381	0.847605	1	0.880881	0.0626409
2074	6	63164	0.252656	66.5792	8.29563	3.89869	1.3996	0.918427	0.921815	0.915332	0.860071	0.868359	0.884143	0.86281	0.854434	0.86676	0.832872	0.887309	0.874557	0.831795	0.827671	0.847619	0.892874	0.817602	0.772639	0.812987	0.847571	1	0.881972	0.0622754
2078	10	55305	0.22122	66.5876	8.29619	3.90011	1.39974	0.919745	0.923524	0.916572	0.861604	0.86899	0.884576	0.863746	0.854588	0.867227	0.833704	0.887849	0.875029	0.833397	0.828198	0.847627	0.892993	0.817485	0.772543	0.81338	0.847916	1	0.882943	0.0618134
2080	0	627400	2.5096	22.8302	0.844916	0.153066	0.0169041	0.910782	0.933836	0.912048	0.877043	0.868559	0.883922	0.909232	0.844395	0.877463	0.809529	0.854927	0.828675	0.817989	0.836973	0.853647	0.878975	0.816559	0.806891	0.821972	0.860785	1	0.883417	0.0633157
2085	5	101818	0.407272	62.8234	5.67121	3.20929	0.824395	0.91253	0.935208	0.91418	0.878465	0.869939	0.884495	0.910703	0.845332	0.878165	0.809852	0.854746	0.828797	0.816447	0.836448	0.854687	0.878528	0.816413	0.807048	0.824402	0.859111	1	0.884511	0.062918
2086	6	64601	0.258404	65.6252	8.11099	3.73152	1.32789	0.91367	0.936874	0.91511	0.880017	0.871302	0.885513	0.912184	0.846984	0.879274	0.810707	0.854886	0.828927	0.81772	0.838106	0.854522	0.878369	0.817093	0.806265	0.824817	0.857556	1	0.885628	0.0625863
2090	10	56666	0.226664	65.6143	8.11093	3.72969	1.32685	0.915152	0.937961	0.916899	0.881913	0.872728	0.886405	0.91307	0.847854	0.879857	0.811704	0.855187	0.82838	0.817871	0.838854	0.855054	0.878781	0.817933	0.806321	0.825266	0.856872	1	0.886731	0.0621712
2092	0	569188	2.27675	22.8227	0.861797	0.152942	0.0172282	0.903383	0.916055	0.879427	0.882282	0.863144	0.869317	0.878121	0.812304	0.873835	0.845832	0.85271	0.839195	0.829757	0.85654	0.862324	0.878432	0.834557	0.809527	0.830451	0.839678	1	0.874546	0.0678312
2097	5	97646	0.390584	64.1353	5.78751	3.41357	0.876111	0.905111	0.916796	0.881111	0.881746	0.865202	0.869908	0.878433	0.814718	0.874941	0.847219	0.853291	0.839952	0.828815	0.857419	0.86278	0.878505	0.83474	0.809972	0.830054	0.839512	1	0.875524	0.0674967
2098	6	62180	0.24872	67.0994	8.26381	3.98627	1.41262	0.907157	0.917578	0.882896	0.882728	0.865584	0.870899	0.879439	0.815704	0.875587	0.847869	0.853876	0.840423	0.827798	0.85813	0.863437	0.878932	0.835687	0.808106	0.830074	0.838847	1	0.876498	0.0671351
2102	10	54409	0.217636	67.0823	8.26054	3.98316	1.41062	0.909087	0.918662	0.885589	0.884118	0.866906	0.872154	0.881031	0.817392	0.876087	0.849235	0.854316	0.84055	0.828677	0.859086	0.863947	0.878448	0.835854	0.807752	0.830883	0.838575	1	0.877853	0.0665127
2104	0	527603	2.11041	22.6742	0.851441	0.149981	0.0168336	0.904331	0.923969	0.917282	0.88221	0.85385	0.887697	0.876844	0.814759	0.845071	0.830353	0.848473	0.852068	0.814145	0.845517	0.845461	0.863797	0.817469	0.804766	0.814187	0.836179	1	0.87712	0.0632056
2109	5	95368	0.381472	64.7836	5.844	3.51763	0.902988	0.905817	0.92433	0.917011	0.884369	0.854883	0.889224	0.878004	0.815625	0.846274	0.831395	0.84898	0.853011	0.813155	0.846474	0.845425	0.864179	0.818634	0.804452	0.814901	0.836905	1	0.87802	0.0632326
2110	6	60993	0.243972	68.7472	8.43527	4.2845	1.51321	0.908112	0.925705	0.917605	0.885995	0.856631	0.890414	0.879125	0.815487	0.846843	0.832112	0.850335	0.853639	0.811675	0.84722	0.845368	0.86396	0.819307	0.804141	0.815053	0.837014	1	0.879127	0.0628876
2114	10	53366	0.213464	68.7113	8.44274	4.27834	1.51326	0.910083	0.926536	0.918113	0.887466	0.85784	0.890642	0.880289	0.816381	0.848293	0.833358	0.850701	0.853615	0.812259	0.848199	0.846035	0.863555	0.819267	0.804473	0.816091	0.836994	1	0.880118	0.0626894
2116	0	530414	2.12166	22.6884	0.851866	0.150263	0.0168367	0.91324	0.920855	0.921887	0.884523	0.841647	0.855082	0.886711	0.831221	0.867597	0.822783	0.867784	0.854156	0.792693	0.837024	0.84823	0.900328	0.830564	0.806396	0.828977	0.833059	1	0.878568	0.0652937
2121	5	95176	0.380704	65.2429	5.87904	3.5925	0.922588	0.914663	0.92267	0.923216	0.886095	0.844845	0.85737	0.887603	0.832095	0.868832	0.822581	0.86815	0.854611	0.794433	0.837748	0.849127	0.900758	0.831123	0.80753	0.829027	0.832006	1	0.879974	0.0649284
2122	6	60925	0.2437	64.7243	8.15411	3.58655	1.29967	0.91689	0.924448	0.924407	0.886426	0.847066	0.858506	0.889003	0.833976	0.869659	0.822224	0.86888	0.854698	0.79602	0.837054	0.85007	0.901009	0.831211	0.807928	0.829963	0.831859	1	0.88123	0.064315
2126	10	53382	0.213528	64.7083	8.15367	3.58397	1.29889	0.918025	0.925331	0.925265	0.887565	0.848432	0.860121	0.88926	0.835104	0.870462	0.822571	0.869413	0.855064	0.796504	0.837024	0.850586	0.90124	0.83146	0.808859	0.830167	0.832022	1	0.88212	0.0640633
2128	0	530355	2.12142	22.7205	0.840421	0.150881	0.016674	0.914362	0.935749	0.904917	0.868309	0.854262	0.886284	0.864298	0.844685	0.87782	0.795824	0.858678	0.869996	0.805401	0.82327	0.835723	0.892912	0.822303	0.780019	0.800609	0.823968	1	0.878272	0.0622795
2133	5	95202	0.380808	64.2724	5.77527	3.43475	0.878833	0.916141	0.936987	0.905884	0.869204	0.856043	0.88735	0.864872	0.844788	0.878648	0.795892	0.859746	0.871746	0.805902	0.8242	0.837199	0.893369	0.82285	0.779485	0.800508	0.823071	1	0.879315	0.0617687
2134	6	60851	0.243404	67.8394	8.28437	4.11608	1.44716	0.917216	0.937897	0.906945	0.869887	0.857693	0.888761	0.866296	0.845795	0.878753	0.796577	0.86084	0.872048	0.805607	0.824958	0.838367	0.893461	0.823101	0.780686	0.800012	0.823224	1	0.880253	0.0614284
2138	10	53372	0.213488	67.8182	8.28516	4.11241	1.44717	0.918468	0.938666	0.908154	0.871281	0.859093	0.889062	0.867402	0.84727	0.879103	0.797225	0.861903	0.872461	0.806678	0.824964	0.838745	0.894289	0.823138	0.780138	0.799642	0.82325	1	0.881194	0.0612507
2140	0	698349	2.7934	22.8489	0.837361	0.153429	0.0167801	0.925475	0.912573	0.921255	0.85636	0.852432	0.885681	0.859905	0.804999	0.8739	0.792428	0.866243	0.836994	0.79393	0.841184	0.841043	0.886485	0.820053	0.792182	0.812675	0.83353	1	0.874565	0.0634139
2145	5	106310	0.42524	63.7147	5.74243	3.34695	0.85838	0.927829	0.913837	0.922787	0.858983	0.853283	0.886281	0.860695	0.80641	0.874847	0.793985	0.866602	0.838444	0.794464	0.842851	0.840711	0.886638	0.820365	0.792494	0.812092	0.834141	1	0.875916	0.0629126
2146	6	66580	0.26632	65.6807	8.13588	3.74153	1.33167	0.929198	0.915087	0.924054	0.859883	0.853762	0.887324	0.860086	0.807983	0.875323	0.795014	0.866379	0.840583	0.795179	0.843917	0.841431	0.885919	0.821057	0.79252	0.811708	0.832487	1	0.876797	0.0626818
2150	10	58139	0.232556	65.6561	8.1364	3.73746	1.3298	0.930468	0.916424	0.92438	0.861831	0.854418	0.888036	0.859939	0.809138	0.875574	0.795568	0.867507	0.840546	0.795602	0.84433	0.841922	0.885808	0.821075	0.792592	0.812578	0.832187	1	0.877623	0.0623906
2152	0	725673	2.90269	22.9552	0.853504	0.155589	0.0172578	0.916656	0.904054	0.890833	0.882528	0.852765	0.890846	0.907986	0.838283	0.868543	0.832027	0.851114	0.850149	0.799126	0.84621	0.850394	0.878291	0.846441	0.81786	0.81355	0.854205	1	0.878542	0.0650989
2157	5	107236	0.428944	62.5399	5.64184	3.16612	0.813	0.917971	0.904967	0.893282	0.883826	0.853897	0.892695	0.909023	0.839443	0.869055	0.832244	0.852288	0.850675	0.798034	0.845695	0.849006	0.878721	0.846922	0.819958	0.812829	0.853384	1	0.879622	0.0647671
2158	6	66928	0.267712	64.8397	7.99612	3.59898	1.27742	0.919488	0.907677	0.894768	0.884996	0.855509	0.893273	0.90997	0.840732	0.869046	0.832365	0.853357	0.849966	0.799837	0.846365	0.850197	0.878885	0.846141	0.819418	0.814584	0.852932	1	0.880847	0.06431
2162	10	58721	0.234884	64.8245	8.00204	3.59676	1.27774	0.921187	0.909198	0.895957	0.886369	0.85701	0.894297	0.91119	0.841615	0.869825	0.832896	0.854192	0.84956	0.799901	0.846392	0.850658	0.87897	0.84692	0.820115	0.815415	0.853153	1	0.881966	0.0640697
2164	0	619518	2.47807	22.8818	0.890131	0.154167	0.0179149	0.913397	0.911905	0.902059	0.867641	0.872415	0.875549	0.852895	0.840859	0.871754	0.813075	0.854433	0.846184	0.808994	0.843305	0.838111	0.881156	0.836899	0.794124	0.836342	0.839728	1	0.875376	0.0664093
2169	5	101138	0.404552	62.3202	5.65838	3.13394	0.809073	0.91434	0.914063	0.90286	0.869352	0.873188	0.876609	0.853502	0.841543	0.872274	0.812088	0.855336	0.844816	0.810393	0.842863	0.838468	0.881548	0.837633	0.793218	0.836125	0.839388	1	0.876249	0.066132
2170	6	63850	0.2554	66.2743	8.15595	3.8413	1.35867	0.915826	0.915395	0.904033	0.872294	0.874401	0.877236	0.85419	0.841597	0.872232	0.813179	0.855372	0.844612	0.811292	0.844221	0.839475	0.882185	0.837972	0.793203	0.836265	0.838622	1	0.877334	0.0658025
2174	10	55970	0.22388	66.2414	8.14154	3.83519	1.35455	0.917152	0.917098	0.905423	0.873754	0.875165	0.878292	0.854895	0.842907	0.872968	0.813963	0.856298	0.845542	0.811622	0.844747	0.83953	0.881892	0.837904	0.793354	0.836984	0.839289	1	0.878422	0.0653144
2176	0	596223	2.38489	22.7972	0.842118	0.152405	0.0168095	0.912859	0.921036	0.94421	0.894075	0.857803	0.849773	0.892905	0.824774	0.8594	0.84462	0.851163	0.853155	0.810018	0.844026	0.838317	0.876587	0.827244	0.823639	0.811005	0.832223	1	0.882709	0.061574
2181	5	99333	0.397332	61.0433	5.517	2.94543	0.7579	0.914419	0.921919	0.94447	0.89506	0.859387	0.849869	0.893323	0.824857	0.858446	0.845434	0.851771	0.853171	0.811196	0.843969	0.839359	0.877966	0.828355	0.824323	0.811266	0.831909	1	0.883431	0.0613846
2182	6	63056	0.252224	64.2454	7.89273	3.50021	1.23739	0.916669	0.923045	0.945088	0.896219	0.860315	0.850871	0.893769	0.827066	0.858895	0.846509	0.851497	0.853694	0.811588	0.844162	0.839317	0.878219	0.828311	0.826044	0.811699	0.832451	1	0.884474	0.0610774
2186	10	55399	0.221596	64.2264	7.89322	3.49717	1.23566	0.918148	0.923997	0.945622	0.897706	0.861469	0.851405	0.89461	0.828183	0.859492	0.846658	0.851902	0.85442	0.812334	0.844158	0.839555	0.878563	0.828661	0.825954	0.81172	0.83275	1	0.885345	0.0607529
2188	0	556317	2.22527	22.8066	0.845908	0.152597	0.0168861	0.914578	0.925178	0.91183	0.863375	0.819389	0.887293	0.857579	0.828283	0.88071	0.822826	0.854777	0.864917	0.780453	0.835741	0.858558	0.891411	0.824231	0.804818	0.83685	0.832526	1	0.874947	0.065845
2193	5	96516	0.386064	61.5842	5.59587	3.02482	0.782094	0.915936	0.926484	0.912828	0.865261	0.820879	0.888029	0.858371	0.828541	0.881346	0.822667	0.855754	0.866364	0.781259	0.836695	0.85964	0.891666	0.824205	0.804789	0.83769	0.83382	1	0.876002	0.0656686
2194	6	61418	0.245672	63.918	7.93178	3.45018	1.23189	0.917931	0.927904	0.914569	0.865699	0.823252	0.889332	0.859553	0.830726	0.881321	0.823	0.856508	0.866692	0.780276	0.837263	0.86044	0.892475	0.823716	0.804813	0.838606	0.834137	1	0.877234	0.0651693
2198	10	53825	0.2153	63.8932	7.92992	3.44622	1.23049	0.920232	0.928751	0.915801	0.867738	0.824988	0.889577	0.860734	0.831714	0.882025	0.824273	0.856498	0.867246	0.780743	0.838207	0.860576	0.892726	0.824022	0.804775	0.83882	0.833869	1	0.878415	0.0647999
2200	0	596974	2.3879	22.819	0.857608	0.152862	0.0171508	0.91741	0.922145	0.920247	0.870367	0.846773	0.870449	0.882868	0.835905	0.877178	0.804524	0.844352	0.858596	0.793892	0.826438	0.82161	0.865801	0.789431	0.799181	0.834384	0.83714	1	0.876671	0.0635365
2205	5	99960	0.39984	64.8439	5.83273	3.52694	0.902752	0.917932	0.923444	0.921128	0.870208	0.848009	0.871349	0.884264	0.83762	0.876906	0.805032	0.843923	0.859394	0.794058	0.827741	0.822764	0.866272	0.791221	0.799725	0.833573	0.837845	1	0.877429	0.0633286
2206	6	63322	0.253288	65.0668	8.13937	3.6413	1.31061	0.920099	0.924568	0.921615	0.871245	0.850881	0.872532	0.885072	0.838208	0.878233	0.805463	0.843838	0.860459	0.794495	0.827477	0.82311	0.866602	0.79106	0.801017	0.834339	0.837679	1	0.878566	0.0629656
2210	10	55552	0.222208	65.0459	8.13132	3.6376	1.30888	0.921659	0.926006	0.922433	0.872471	0.852499	0.873569	0.885513	0.838836	0.879077	0.806074	0.84348	0.861571	0.795255	0.827765	0.823544	0.86689	0.791286	0.800952	0.834317	0.837927	1	0.879561	0.0625505
2212	0	669806	2.67922	22.8718	0.859349	0.153922	0.0172832	0.924243	0.902992	0.89694	0.888508	0.853485	0.890272	0.881887	0.831327	0.893177	0.80667	0.848272	0.849733	0.793095	0.814401	0.871284	0.890507	0.849664	0.826333	0.822667	0.821104	1	0.87857	0.0642251
2217	5	104188	0.416752	62.1235	5.63204	3.10428	0.800079	0.925087	0.905027	0.898208	0.889959	0.854887	0.892003	0.882438	0.832701	0.894196	0.807934	0.848797	0.850295	0.793326	0.815708	0.871905	0.89064	0.848807	0.827211	0.822614	0.822489	1	0.879742	0.0638659
2218	6	65512	0.262048	66.3424	8.08559	3.85005	1.35095	0.926204	0.906559	0.899263	0.891615	0.856744	0.892546	0.882709	0.83358	0.893768	0.809218	0.849554	0.851493	0.793572	0.816102	0.87284	0.890211	0.848387	0.827825	0.823177	0.822239	1	0.880734	0.0636141
2222	10	57197	0.228788	66.2966	8.09364	3.84266	1.35075	0.927339	0.908396	0.900755	0.892827	0.858524	0.894059	0.883167	0.835236	0.893963	0.810077	0.850027	0.851513	0.794395	0.816205	0.872983	0.891122	0.848891	0.828269	0.822753	0.822849	1	0.881877	0.0633392
2224	0	605993	2.42397	22.8807	0.86111	0.154101	0.0173048	0.901115	0.903387	0.915523	0.877275	0.849379	0.888784	0.888712	0.835393	0.869309	0.808468	0.838298	0.84232	0.80332	0.857437	0.807742	0.870946	0.828493	0.793886	0.823611	0.853705	1	0.874195	0.0654345
2229	5	100276	0.401104	60.3915	5.47406	2.85286	0.735983	0.903053	0.904838	0.916949	0.878017	0.850343	0.888897	0.890278	0.836676	0.869924	0.808838	0.838416	0.840999	0.80423	0.857284	0.807227	0.871001	0.829735	0.79358	0.824494	0.853335	1	0.875168	0.0651754
2230	6	63451	0.253804	62.2758	7.73841	3.19256	1.14284	0.904139	0.906101	0.918386	0.879545	0.85198	0.890364	0.890932	0.837867	0.87105	0.810271	0.838868	0.842564	0.804684	0.857418	0.808128	0.870971	0.830176	0.793211	0.824337	0.853722	1	0.876314	0.0648861
2234	10	55693	0.222772	62.2405	7.72477	3.18682	1.13938	0.905697	0.907619	0.91973	0.881323	0.853474	0.891189	0.891809	0.83805	0.87168	0.811098	0.839351	0.842916	0.805487	0.857235	0.809159	0.871079	0.830975	0.793511	0.824385	0.853545	1	0.877419	0.0644808
2236	0	501141	2.00456	22.8326	0.879095	0.153165	0.0176256	0.914357	0.927138	0.907993	0.881047	0.829066	0.861748	0.899112	0.8399	0.880045	0.825114	0.815256	0.835536	0.819962	0.845451	0.83843	0.863314	0.818886	0.798791	0.822585	0.845462	1	0.876609	0.0659781
2241	5	92107	0.368428	62.1934	5.64266	3.11486	0.804474	0.916081	0.9281	0.90758	0.882452	0.831332	0.864223	0.899796	0.84011	0.881882	0.825285	0.816007	0.835197	0.819373	0.84594	0.83815	0.863588	0.819465	0.799483	0.822967	0.845213	1	0.87759	0.0656019
2242	6	59218	0.236872	64.0639	8.00064	3.47567	1.24873	0.918952	0.929979	0.907477	0.884655	0.831217	0.86472	0.90074	0.841298	0.88186	0.825931	0.814913	0.83608	0.819354	0.846508	0.838132	0.86396	0.820612	0.800052	0.823964	0.845782	1	0.878651	0.0650711
2246	10	51900	0.2076	64.0399	8.00686	3.47207	1.24715	0.920848	0.931252	0.908516	0.885925	0.833902	0.866127	0.901859	0.842447	0.882958	0.826686	0.815482	0.836243	0.819875	0.847264	0.839075	0.864393	0.82079	0.800096	0.824335	0.846358	1	0.879924	0.0643934
2248	0	495846	1.98338	22.7921	0.851859	0.152317	0.0170051	0.921248	0.908851	0.931552	0.87506	0.856091	0.886068	0.883179	0.828354	0.843449	0.828316	0.846609	0.874127	0.818435	0.851173	0.85332	0.879932	0.798993	0.805157	0.838046	0.840145	1	0.880767	0.0628243
2253	5	91720	0.36688	61.8968	5.59397	3.07013	0.78955	0.922569	0.909889	0.932452	0.876924	0.85658	0.888427	0.884442	0.829416	0.843262	0.828614	0.848354	0.87397	0.819145	0.851003	0.854296	0.879803	0.799924	0.804863	0.838874	0.839348	1	0.881791	0.0624395
2254	6	59082	0.236328	65.6716	8.04452	3.7366	1.31903	0.923623	0.911581	0.933939	0.878762	0.857376	0.889586	0.884051	0.830227	0.843463	0.829347	0.850166	0.875106	0.819319	0.85119	0.854473	0.880767	0.801716	0.804805	0.839088	0.838157	1	0.882824	0.062197
2258	10	51852	0.207408	65.6891	8.05663	3.73995	1.32132	0.924892	0.913243	0.935191	0.879985	0.858925	0.890573	0.884865	0.830894	0.844278	0.829717	0.851105	0.876128	0.819776	0.851221	0.855415	0.881277	0.802081	0.804723	0.839032	0.837528	1	0.88389	0.0617442
2260	0	504881	2.01952	22.7893	0.876663	0.152299	0.0175005	0.911851	0.929026	0.907531	0.872469	0.821413	0.874868	0.896415	0.820681	0.886138	0.823558	0.844738	0.830918	0.786914	0.8361	0.847081	0.912103	0.839791	0.834717	0.8346	0.846917	1	0.876551	0.0653202
2265	5	92758	0.371032	63.8205	5.76216	3.36386	0.8645	0.914945	0.931095	0.909226	0.874156	0.823341	0.876011	0.897691	0.822614	0.887816	0.823606	0.844914	0.831362	0.787555	0.835739	0.847593	0.911619	0.839707	0.834305	0.834667	0.846202	1	0.87811	0.0647036
2266	6	59400	0.2376	64.4805	8.07039	3.54431	1.27603	0.916566	0.932357	0.910261	0.875497	0.825101	0.876852	0.899049	0.823476	0.888788	0.824562	0.845892	0.83202	0.787197	0.835194	0.847466	0.912593	0.840396	0.834848	0.833678	0.845715	1	0.879193	0.064253
2270	10	52028	0.208112	64.4515	8.07622	3.53996	1.2767	0.918698	0.933123	0.911327	0.877095	0.826632	0.877643	0.89966	0.825027	0.888608	0.825008	0.845977	0.832782	0.788537	0.835195	0.847842	0.912374	0.840346	0.834954	0.833839	0.846659	1	0.880241	0.0638935
2272	0	467564	1.87026	22.7097	0.843679	0.15067	0.0167124	0.919867	0.916109	0.904384	0.89281	0.84784	0.882604	0.865766	0.824795	0.901655	0.804855	0.869978	0.852383	0.814958	0.85009	0.848402	0.87479	0.824568	0.806204	0.835007	0.845728	1	0.87999	0.0632467
2277	5	90004	0.360016	65.2922	5.8822	3.6005	0.921722	0.920292	0.917754	0.905049	0.89481	0.849929	0.882744	0.867184	0.823675	0.903127	0.805686	0.870284	0.852707	0.815853	0.851012	0.849584	0.874767	0.827141	0.807075	0.83523	0.845457	1	0.880945	0.0629322
2278	6	58230	0.23292	67.0514	8.32342	3.98032	1.4174	0.92084	0.919251	0.905899	0.895964	0.851288	0.883136	0.867397	0.823879	0.90377	0.80559	0.870917	0.854079	0.816383	0.852645	0.84982	0.87424	0.8274	0.808054	0.835214	0.845569	1	0.881717	0.0625877
2282	10	51035	0.20414	67.0325	8.30431	3.97627	1.41325	0.922387	0.92077	0.907221	0.896982	0.852386	0.88311	0.86813	0.824748	0.904252	0.805692	0.871461	0.854414	0.818037	0.852621	0.85123	0.874743	0.827824	0.808288	0.836171	0.845851	1	0.882694	0.0623002
2284	0	514216	2.05686	22.7242	0.845587	0.150961	0.0167641	0.93392	0.908284	0.921302	0.89221	0.840356	0.875634	0.902266	0.844022	0.872514	0.803268	0.853974	0.850362	0.787425	0.810188	0.862737	0.891271	0.82405	0.812496	0.821115	0.837017	1	0.881861	0.0617633
2289	5	94505	0.37802	64.5761	5.83904	3.48444	0.895791	0.934929	0.909111	0.922718	0.894122	0.842241	0.876387	0.902169	0.844823	0.873197	0.802487	0.854394	0.852029	0.787599	0.810449	0.862304	0.890815	0.82456	0.813423	0.822332	0.836575	1	0.882766	0.061338
2290	6	60620	0.24248	68.0255	8.3567	4.15189	1.46589	0.936069	0.910318	0.924084	0.895488	0.8435	0.877491	0.902738	0.846272	0.873078	0.802046	0.854207	0.853027	0.788288	0.810492	0.861613	0.890836	0.8242	0.812603	0.822171	0.836853	1	0.88364	0.0608211
2294	10	53165	0.21266	67.9948	8.35414	4.14637	1.46453	0.937252	0.911417	0.92527	0.896915	0.844597	0.878774	0.903357	0.847155	0.873582	0.802558	0.854105	0.853663	0.789081	0.811248	0.861714	0.890558	0.824377	0.813185	0.822816	0.837036	1	0.884579	0.0604904
2296	0	559464	2.23786	22.8314	0.849908	0.153097	0.0170117	0.932072	0.930427	0.911701	0.872808	0.877878	0.876952	0.886671	0.841304	0.855552	0.822129	0.850025	0.826808	0.815685	0.858103	0.831401	0.883361	0.825768	0.802463	0.823959	0.84744	1	0.883768	0.0610079
2301	5	97409	0.389636	62.4219	5.62581	3.14817	0.806973	0.933656	0.9313	0.912482	0.872897	0.878943	0.878538	0.886705	0.841113	0.856209	0.823168	0.8518	0.827429	0.816172	0.858699	0.83365	0.883183	0.826423	0.801784	0.824262	0.848417	1	0.884609	0.0607794
2302	6	61971	0.247884	62.8485	7.85964	3.28288	1.18327	0.934607	0.931597	0.91283	0.874474	0.880638	0.87992	0.888222	0.841611	0.857675	0.824402	0.851939	0.828718	0.817027	0.859321	0.834132	0.882905	0.826774	0.802424	0.824902	0.849179	1	0.885534	0.0607056
2306	10	54492	0.217968	62.8431	7.84854	3.28164	1.18091	0.93577	0.932458	0.913997	0.875853	0.882717	0.880946	0.88847	0.842316	0.857823	0.824699	0.852327	0.829213	0.817111	0.859805	0.834462	0.882891	0.827158	0.802714	0.824516	0.849565	1	0.886429	0.0603186
2308	0	603890	2.41556	22.8652	0.851338	0.153777	0.0170905	0.899674	0.92217	0.920883	0.876965	0.864243	0.866784	0.892051	0.81497	0.875948	0.820562	0.852731	0.845045	0.796242	0.844327	0.830727	0.871997	0.813319	0.794659	0.846655	0.856763	1	0.877076	0.0649385
2313	5	100528	0.402112	62.8013	5.69103	3.2065	0.826879	0.902296	0.923091	0.921957	0.878979	0.865744	0.868146	0.892329	0.814609	0.876224	0.821627	0.852096	0.845585	0.796529	0.843974	0.83044	0.871777	0.813535	0.795002	0.847341	0.857517	1	0.878152	0.064363
2314	6	63629	0.254516	64.0877	8.01824	3.48004	1.25101	0.904352	0.924963	0.923109	0.881917	0.867458	0.869195	0.894254	0.815399	0.877218	0.822817	0.85252	0.844458	0.797042	0.845322	0.830329	0.872165	0.813371	0.795274	0.847915	0.857368	1	0.879577	0.0638529
2318	10	55758	0.223032	64.0962	8.01322	3.48116	1.24997	0.906175	0.926683	0.924692	0.88312	0.868243	0.870341	0.895531	0.816511	0.877408	0.823523	0.853339	0.845341	0.797984	0.846426	0.830177	0.872861	0.813238	0.794568	0.847878	0.857814	1	0.880755	0.0634417
2320	0	678703	2.71481	22.8312	0.857399	0.153104	0.0171514	0.908456	0.919189	0.919955	0.858708	0.847966	0.8791	0.882575	0.828584	0.86516	0.783503	0.85622	0.865222	0.823852	0.85412	0.840122	0.896028	0.83388	0.795313	0.818565	0.861092	1	0.876108	0.0641441
2325	5	104982	0.419928	65.3656	5.90172	3.61297	0.92721	0.91068	0.91981	0.920701	0.861419	0.848431	0.879175	0.88318	0.829385	0.864972	0.782996	0.856895	0.865991	0.824608	0.854989	0.840582	0.895663	0.834324	0.796813	0.818836	0.860462	1	0.877042	0.0638573
2326	6	65933	0.263732	67.4184	8.34626	4.045	1.44153	0.913169	0.921238	0.922558	0.863187	0.849142	0.879886	0.882919	0.83054	0.866334	0.783561	0.857097	0.865947	0.824124	0.855186	0.84168	0.896069	0.833907	0.797059	0.819028	0.860601	1	0.87821	0.0633209
2330	10	57600	0.2304	67.4079	8.33806	4.04282	1.43952	0.913993	0.922439	0.923889	0.86474	0.850616	0.880677	0.884019	0.831285	0.867465	0.784158	0.857083	0.866163	0.824757	0.855382	0.842005	0.896797	0.833568	0.797431	0.819149	0.860521	1	0.879164	0.0630475
2332	0	610319	2.44128	22.8513	0.87609	0.153535	0.0175876	0.923909	0.92256	0.926621	0.876859	0.8556	0.87723	0.893477	0.815609	0.892852	0.803018	0.839921	0.879801	0.81469	0.832286	0.853258	0.87376	0.81813	0.810144	0.826729	0.842921	1	0.882631	0.0656313
2337	5	100740	0.40296	61.5851	5.61535	3.02541	0.783825	0.926281	0.924112	0.927834	0.878315	0.856745	0.87774	0.893905	0.817158	0.893195	0.804477	0.841453	0.881015	0.815207	0.831755	0.853901	0.874211	0.817962	0.809912	0.826519	0.841746	1	0.883832	0.0647596
2338	6	63954	0.255816	63.5295	7.97136	3.39118	1.22377	0.928019	0.924133	0.929051	0.879742	0.859391	0.878139	0.895042	0.819636	0.893689	0.805986	0.841816	0.881454	0.816563	0.831887	0.854763	0.874793	0.817048	0.810942	0.82704	0.841347	1	0.884956	0.0644092
2342	10	56199	0.224796	63.5013	7.95703	3.38625	1.2196	0.929189	0.925408	0.930177	0.881599	0.86078	0.879215	0.895496	0.820975	0.894224	0.807639	0.842542	0.882053	0.817675	0.831385	0.855211	0.8753	0.817648	0.81142	0.827755	0.840807	1	0.886041	0.0640322
2344	0	501898	2.00759	22.7978	0.842086	0.152417	0.0168093	0.91837	0.88953	0.917076	0.882343	0.848755	0.892407	0.904397	0.840575	0.895735	0.814272	0.870109	0.866377	0.818987	0.846469	0.852393	0.883621	0.819754	0.787954	0.819361	0.870443	1	0.881189	0.0622878
2349	5	92287	0.369148	62.705	5.66008	3.19122	0.818893	0.919171	0.891366	0.917816	0.883207	0.850087	0.894373	0.905615	0.842123	0.897039	0.815434	0.870036	0.86613	0.818734	0.847411	0.85388	0.884231	0.819622	0.788031	0.82089	0.870984	1	0.882255	0.0621266
2350	6	59156	0.236624	63.6719	7.92002	3.41133	1.2207	0.920896	0.892876	0.91858	0.883647	0.852424	0.894753	0.906113	0.842991	0.897821	0.816384	0.870453	0.865956	0.818742	0.847725	0.854047	0.88439	0.818996	0.788331	0.821709	0.870774	1	0.883204	0.0615504
2354	10	52159	0.208636	63.6495	7.91093	3.40752	1.21876	0.921912	0.89485	0.91965	0.885015	0.854435	0.896049	0.906728	0.8439	0.898608	0.816743	0.870924	0.866485	0.819322	0.847438	0.854483	0.884852	0.819255	0.788809	0.822428	0.87124	1	0.884303	0.0613273
2356	0	527654	2.11062	22.7275	0.858297	0.151045	0.0170357	0.942456	0.915766	0.90671	0.871521	0.880134	0.881937	0.919221	0.847862	0.879863	0.79681	0.841077	0.838302	0.749785	0.80537	0.859455	0.889513	0.862159	0.81318	0.811238	0.833559	1	0.883989	0.0617493
2361	5	94735	0.37894	62.2321	5.59394	3.11933	0.799129	0.943263	0.916514	0.908186	0.87274	0.881496	0.881797	0.919781	0.849501	0.880778	0.797588	0.841642	0.837969	0.749691	0.805959	0.859376	0.890906	0.863145	0.813791	0.811458	0.832665	1	0.884817	0.0612786
2362	6	60403	0.241612	62.7738	7.84323	3.27095	1.17657	0.944812	0.91757	0.909235	0.873144	0.883433	0.882895	0.920352	0.849991	0.881877	0.798801	0.843526	0.839131	0.750095	0.806417	0.859179	0.890941	0.862225	0.813544	0.811789	0.832765	1	0.885814	0.060836
2366	10	53148	0.212592	62.7556	7.82524	3.26754	1.17325	0.945671	0.918614	0.910872	0.874699	0.884746	0.884013	0.921135	0.851076	0.883251	0.799287	0.844764	0.838969	0.74952	0.806681	0.859148	0.890984	0.862036	0.813699	0.811611	0.83212	1	0.886779	0.0604791
2368	0	582491	2.32996	22.7347	0.836453	0.151154	0.0166011	0.915133	0.908253	0.92767	0.892436	0.854612	0.884533	0.873472	0.835821	0.861785	0.800233	0.847439	0.83264	0.793106	0.841924	0.833374	0.881541	0.812977	0.79064	0.85379	0.837973	1	0.878195	0.0630202
2373	5	99176	0.396704	65.1153	5.87418	3.5717	0.916728	0.916623	0.909691	0.928561	0.89442	0.855893	0.883752	0.874461	0.836594	0.863253	0.800153	0.847952	0.833896	0.794204	0.84347	0.832152	0.881367	0.812611	0.790136	0.85251	0.836518	1	0.879137	0.0625316
2374	6	63195	0.25278	65.984	8.1991	3.7945	1.35655	0.917533	0.910832	0.92933	0.896115	0.856476	0.884572	0.875354	0.837701	0.863383	0.80106	0.84835	0.834077	0.794572	0.843136	0.831972	0.881462	0.812833	0.789129	0.853177	0.836696	1	0.879928	0.0624014
2378	10	55427	0.221708	65.9728	8.19121	3.79227	1.35354	0.918776	0.912272	0.929718	0.897207	0.857245	0.885742	0.876324	0.83858	0.86411	0.801532	0.849189	0.834873	0.795686	0.843343	0.831914	0.881601	0.812736	0.788623	0.853636	0.836343	1	0.880809	0.062304
2380	0	521346	2.08538	22.8046	0.859045	0.152577	0.0171535	0.920098	0.924424	0.920419	0.879765	0.864413	0.876933	0.867249	0.845706	0.852685	0.792636	0.837991	0.85752	0.789744	0.831795	0.858842	0.883724	0.834088	0.803617	0.815101	0.836083	1	0.879321	0.0607915
2385	5	93832	0.375328	64.0822	5.76456	3.40464	0.871496	0.921727	0.925868	0.922191	0.881256	0.866698	0.878011	0.867636	0.848239	0.853168	0.793189	0.838323	0.857858	0.791414	0.832312	0.857996	0.884288	0.834923	0.803718	0.815377	0.835435	1	0.880602	0.0602953
2386	6	59875	0.2395	67.2352	8.19336	4.00685	1.40641	0.922664	0.926313	0.922906	0.881411	0.867449	0.878789	0.869027	0.848409	0.853745	0.794923	0.84066	0.857737	0.79134	0.83185	0.858497	0.885069	0.836058	0.80481	0.815816	0.835132	1	0.881297	0.060029
2390	10	52395	0.20958	67.2157	8.17339	4.00269	1.40228	0.923714	0.927541	0.924201	0.882374	0.868986	0.880122	0.870885	0.849031	0.85387	0.795572	0.841368	0.858231	0.791001	0.831682	0.859185	0.886125	0.836702	0.804447	0.814887	0.83528	1	0.882276	0.0597038
2392	0	547937	2.19175	22.7784	0.853463	0.152047	0.0170207	0.9234	0.903722	0.936133	0.86789	0.843327	0.879339	0.871237	0.804778	0.878805	0.807923	0.842907	0.868864	0.834987	0.833804	0.841899	0.875104	0.816325	0.82818	0.837184	0.84729	1	0.87767	0.065297
2397	5	96599	0.386396	63.6143	5.75612	3.33185	0.857863	0.924979	0.905154	0.937163	0.869466	0.845268	0.880056	0.871598	0.806188	0.879999	0.809962	0.843756	0.868529	0.836344	0.833073	0.842322	0.875993	0.815464	0.827529	0.837219	0.847302	1	0.87881	0.0649502
2398	6	61675	0.2467	63.761	8.035	3.42967	1.24517	0.926015	0.90561	0.938054	0.870953	0.846388	0.882286	0.873093	0.806315	0.881021	0.811253	0.844224	0.86942	0.835525	0.83443	0.842927	0.87623	0.816149	0.827385	0.836757	0.847045	1	0.879754	0.064651
2402	10	54223	0.216892	63.7573	8.0375	3.42923	1.24632	0.9273	0.906811	0.93891	0.872287	0.847703	0.883149	0.8745	0.807277	0.88208	0.811952	0.844568	0.870018	0.836047	0.834692	0.843212	0.876593	0.817762	0.827481	0.83661	0.846965	1	0.880761	0.0643391
