# Supplementary material for: IBSEM: An Individual-Based Atlantic Salmon Population Model
Source: PLoS One. 2015 Sep 18;10(9):e0138444. doi: 10.1371/journal.pone.0138444 (PMC4575158; doi:10.1371/journal.pone.0138444)
Supplement: S1 Minimal dataset — (ZIP) [file pone.0138444.s003.zip › temp/scenario 1/wild - 2/runFiles/results/parr1.txt]

month	averageAge	popSize	density	averageLength	stDevLength	averageWeight	stDevWeight	allele_0_0_Frequency	allele_0_1_Frequency	allele_0_2_Frequency	allele_0_3_Frequency	allele_0_4_Frequency	allele_0_5_Frequency	allele_0_6_Frequency	allele_0_7_Frequency	allele_0_8_Frequency	allele_0_9_Frequency	allele_0_10_Frequency	allele_0_11_Frequency	allele_0_12_Frequency	allele_0_13_Frequency	allele_0_14_Frequency	allele_0_15_Frequency	allele_0_16_Frequency	allele_0_17_Frequency	allele_0_18_Frequency	allele_0_19_Frequency	allele_0_20_Frequency	genotypicValueAverage	genotypicValueStDev
16	12	53141	0.212564	66.8811	8.3725	3.95361	1.43213	0.906137	0.906372	0.90417	0.905167	0.903314	0.902505	0.903069	0.902749	0.900783	0.901385	0.900905	0.900454	0.901329	0.900943	0.901912	0.900623	0.90083	0.901253	0.900773	0.900764	1	0.903668	0.0595043
21	17	45413	0.181652	107.25	9.26262	15.8283	4.03037	0.907438	0.907251	0.90506	0.906536	0.904686	0.90353	0.903981	0.903023	0.900876	0.902065	0.901185	0.900183	0.90146	0.90092	0.902099	0.901218	0.900876	0.901614	0.900964	0.900216	1	0.904493	0.0592037
22	18	13337	0.053348	101.051	7.4814	13.174	2.87935	0.927008	0.921984	0.919547	0.91951	0.916323	0.912162	0.911487	0.909612	0.905901	0.90875	0.906763	0.905526	0.905339	0.902564	0.906576	0.904026	0.903352	0.901815	0.904101	0.905076	1	0.915494	0.0546138
26	22	12269	0.049076	101.054	7.47629	13.1747	2.87974	0.927948	0.924077	0.920735	0.920531	0.916538	0.912544	0.91181	0.909773	0.906512	0.908795	0.907083	0.905779	0.904719	0.903171	0.906635	0.90423	0.902845	0.90203	0.903741	0.905004	1	0.916231	0.0543249
26	10	62194	0.248776	67.2802	8.29992	4.01908	1.42822	0.908552	0.886476	0.887361	0.90561	0.896461	0.917741	0.909831	0.887803	0.889829	0.901325	0.894741	0.878525	0.890624	0.897434	0.906253	0.919494	0.889306	0.891967	0.912186	0.902121	1	0.898464	0.0607903
28	12	58240	0.23296	67.1956	8.4965	4.013	1.46787	0.910105	0.888067	0.888625	0.906559	0.897527	0.918467	0.910414	0.888032	0.890247	0.901648	0.895441	0.878717	0.890719	0.897982	0.90631	0.919918	0.889346	0.892428	0.912406	0.902103	1	0.899389	0.0604347
28	12	58240	0.23296	67.1956	8.4965	4.013	1.46787	0.910105	0.888067	0.888625	0.906559	0.897527	0.918467	0.910414	0.888032	0.890247	0.901648	0.895441	0.878717	0.890719	0.897982	0.90631	0.919918	0.889346	0.892428	0.912406	0.902103	1	0.899389	0.0604347
33	17	49768	0.199072	107.118	9.40845	15.782	4.08489	0.911359	0.889728	0.889166	0.907119	0.89873	0.919567	0.910866	0.888543	0.891296	0.902126	0.896048	0.878908	0.890773	0.897725	0.906245	0.92019	0.890211	0.89234	0.911972	0.902899	1	0.900222	0.0602729
34	18	13534	0.054136	101.352	7.53374	13.2932	2.91663	0.928366	0.905128	0.905867	0.918649	0.909561	0.92711	0.919647	0.894488	0.896705	0.910374	0.903318	0.883553	0.894045	0.905386	0.905534	0.92408	0.892013	0.894451	0.91429	0.904352	1	0.911062	0.0560676
38	22	12457	0.049828	101.364	7.52993	13.2974	2.91861	0.929638	0.90692	0.906237	0.919001	0.910251	0.927551	0.920085	0.894597	0.896604	0.90985	0.90399	0.882717	0.895039	0.904672	0.905515	0.92434	0.891306	0.89532	0.914385	0.90395	1	0.91165	0.0558561
38	10	37851	0.151404	69.2604	8.42014	4.37733	1.531	0.890901	0.915366	0.910372	0.924507	0.876172	0.922393	0.919342	0.893252	0.907321	0.920068	0.946118	0.908814	0.900399	0.896938	0.913741	0.896383	0.914124	0.915484	0.904956	0.904441	1	0.907893	0.0582044
40	12	35550	0.1422	69.1928	8.62675	4.3743	1.57549	0.892771	0.916892	0.911519	0.925105	0.877018	0.92308	0.919761	0.893741	0.907201	0.920633	0.946174	0.908973	0.900534	0.897651	0.913629	0.896723	0.914121	0.915851	0.90512	0.905035	1	0.90876	0.0578718
40	12	35550	0.1422	69.1928	8.62675	4.3743	1.57549	0.892771	0.916892	0.911519	0.925105	0.877018	0.92308	0.919761	0.893741	0.907201	0.920633	0.946174	0.908973	0.900534	0.897651	0.913629	0.896723	0.914121	0.915851	0.90512	0.905035	1	0.90876	0.0578718
45	17	30517	0.122068	108.324	9.49063	16.3169	4.20533	0.894878	0.918472	0.913147	0.925533	0.877282	0.924141	0.920552	0.894043	0.906528	0.921159	0.946079	0.909559	0.900547	0.898958	0.913442	0.897893	0.91318	0.915506	0.905331	0.905413	1	0.909677	0.0573141
46	18	9275	0.0371	100.531	7.79702	12.9926	2.97148	0.914717	0.934124	0.925768	0.934178	0.885391	0.933801	0.923396	0.897898	0.906792	0.924582	0.946739	0.914663	0.905283	0.905768	0.912776	0.9069	0.913801	0.917844	0.905822	0.910296	1	0.9192	0.0531576
50	22	8568	0.034272	100.54	7.78428	12.9952	2.96616	0.915791	0.935808	0.927054	0.934582	0.886088	0.935224	0.923903	0.898868	0.907505	0.925128	0.946954	0.914391	0.904178	0.905871	0.91264	0.90733	0.913515	0.917951	0.906104	0.910773	1	0.920017	0.0525186
50	10	41927	0.167708	63.7547	7.9663	3.4258	1.22736	0.914458	0.886982	0.894185	0.89397	0.895199	0.901018	0.890369	0.890035	0.893613	0.884335	0.910857	0.909283	0.898991	0.895187	0.87873	0.890202	0.882164	0.890226	0.893541	0.907923	1	0.896617	0.0638491
52	12	39294	0.157176	63.679	8.13681	3.42083	1.25956	0.916005	0.889232	0.895506	0.895073	0.896867	0.901486	0.891523	0.891116	0.89436	0.885466	0.910966	0.909515	0.898979	0.895429	0.879218	0.890187	0.881979	0.890658	0.893482	0.908065	1	0.897767	0.06334
52	12	39294	0.157176	63.679	8.13681	3.42083	1.25956	0.916005	0.889232	0.895506	0.895073	0.896867	0.901486	0.891523	0.891116	0.89436	0.885466	0.910966	0.909515	0.898979	0.895429	0.879218	0.890187	0.881979	0.890658	0.893482	0.908065	1	0.897767	0.06334
57	17	33761	0.135044	102.702	9.00948	13.9164	3.59367	0.917405	0.891147	0.896537	0.8963	0.898463	0.902017	0.892894	0.891517	0.894908	0.885208	0.91077	0.910488	0.899351	0.895501	0.879698	0.890125	0.881787	0.890599	0.893383	0.909437	1	0.898769	0.0628389
58	18	13652	0.054608	99.0312	7.4856	12.4108	2.75044	0.931219	0.908438	0.908731	0.908548	0.91016	0.908768	0.903091	0.898183	0.899246	0.889723	0.912833	0.910343	0.899575	0.897927	0.884193	0.891811	0.882142	0.892909	0.896535	0.911771	1	0.908474	0.0582269
62	22	12543	0.050172	99.0142	7.48703	12.4046	2.74931	0.932313	0.909671	0.910149	0.908236	0.911146	0.90987	0.904489	0.899785	0.899705	0.890018	0.91266	0.910348	0.900024	0.897871	0.884996	0.892051	0.883401	0.892291	0.897313	0.912102	1	0.90931	0.0579642
62	10	53883	0.215532	66.06	8.17123	3.80614	1.35628	0.888778	0.900934	0.90111	0.914157	0.90909	0.88462	0.889446	0.885335	0.88797	0.905954	0.914454	0.909916	0.885929	0.886012	0.9033	0.886606	0.881846	0.913303	0.902233	0.890411	1	0.89772	0.0648739
64	12	50477	0.201908	65.9747	8.35066	3.79946	1.39122	0.890921	0.902916	0.902599	0.915585	0.910355	0.885304	0.890089	0.886255	0.888514	0.906116	0.914704	0.910177	0.885492	0.886374	0.903927	0.886602	0.882253	0.913624	0.902718	0.890614	1	0.898883	0.0642995
64	12	50477	0.201908	65.9747	8.35066	3.79946	1.39122	0.890921	0.902916	0.902599	0.915585	0.910355	0.885304	0.890089	0.886255	0.888514	0.906116	0.914704	0.910177	0.885492	0.886374	0.903927	0.886602	0.882253	0.913624	0.902718	0.890614	1	0.898883	0.0642995
69	17	43169	0.172676	104.351	9.21555	14.5992	3.80566	0.893037	0.904897	0.903461	0.916259	0.91085	0.887095	0.891033	0.887709	0.889249	0.906924	0.915472	0.910596	0.885485	0.886666	0.904746	0.887014	0.882358	0.914348	0.902581	0.890871	1	0.900032	0.0638959
70	18	15884	0.063536	99.6636	7.56541	12.6511	2.8283	0.913844	0.920297	0.915922	0.925113	0.921777	0.894737	0.897475	0.897287	0.897948	0.90821	0.919132	0.91482	0.889165	0.887497	0.90758	0.888441	0.884979	0.919384	0.901851	0.895146	1	0.910462	0.0589931
74	22	14593	0.058372	99.6621	7.56121	12.6503	2.8265	0.915405	0.921606	0.916535	0.925752	0.922086	0.895532	0.89913	0.897451	0.898342	0.908209	0.919619	0.915507	0.888919	0.887823	0.907558	0.889056	0.885185	0.919413	0.901425	0.895875	1	0.911237	0.0586959
74	10	54925	0.2197	65.538	8.06699	3.71534	1.31516	0.897424	0.899909	0.882249	0.902749	0.899126	0.908102	0.890469	0.887319	0.885362	0.884725	0.904233	0.923477	0.889868	0.899172	0.908448	0.897205	0.880137	0.891179	0.91157	0.90366	1	0.89641	0.0639208
76	12	51408	0.205632	65.4591	8.24407	3.70961	1.34723	0.898985	0.901552	0.88386	0.903264	0.900025	0.909071	0.89169	0.888179	0.886166	0.885164	0.904509	0.923903	0.890328	0.899442	0.908477	0.897672	0.880573	0.891223	0.911473	0.903887	1	0.897431	0.0635295
76	12	51408	0.205632	65.4591	8.24407	3.70961	1.34723	0.898985	0.901552	0.88386	0.903264	0.900025	0.909071	0.89169	0.888179	0.886166	0.885164	0.904509	0.923903	0.890328	0.899442	0.908477	0.897672	0.880573	0.891223	0.911473	0.903887	1	0.897431	0.0635295
81	17	43819	0.175276	105.14	9.15424	14.9216	3.82519	0.900386	0.903216	0.885894	0.90406	0.901778	0.910165	0.892444	0.888758	0.886625	0.885392	0.90414	0.924371	0.890846	0.899872	0.908305	0.897579	0.880862	0.891371	0.911637	0.903752	1	0.898486	0.0632604
82	18	15822	0.063288	99.864	7.59131	12.7279	2.85026	0.914865	0.919479	0.898085	0.914202	0.910252	0.922608	0.902067	0.891291	0.894008	0.890153	0.907534	0.92858	0.896252	0.90469	0.911547	0.898938	0.884401	0.893155	0.91338	0.907407	1	0.908342	0.059421
86	22	14456	0.057824	99.8659	7.60889	12.7296	2.85863	0.916436	0.920794	0.900111	0.915398	0.911871	0.923492	0.902532	0.891671	0.89558	0.890426	0.907409	0.928542	0.896617	0.904469	0.911075	0.898623	0.884857	0.892674	0.912804	0.908239	1	0.909376	0.0590399
86	10	55353	0.221412	66.4213	8.24515	3.86986	1.3841	0.904413	0.898614	0.872762	0.879455	0.885806	0.907665	0.914702	0.885616	0.880305	0.90239	0.90557	0.875391	0.901966	0.905226	0.909598	0.883972	0.894125	0.879221	0.894215	0.907485	1	0.893603	0.064136
88	12	51713	0.206852	66.3558	8.4245	3.86645	1.41982	0.906145	0.900141	0.874625	0.880958	0.886924	0.908447	0.915485	0.886015	0.880775	0.902626	0.905536	0.875321	0.902249	0.90542	0.91011	0.883927	0.894504	0.879015	0.894717	0.907257	1	0.894656	0.0637055
88	12	51713	0.206852	66.3558	8.4245	3.86645	1.41982	0.906145	0.900141	0.874625	0.880958	0.886924	0.908447	0.915485	0.886015	0.880775	0.902626	0.905536	0.875321	0.902249	0.90542	0.91011	0.883927	0.894504	0.879015	0.894717	0.907257	1	0.894656	0.0637055
93	17	44072	0.176288	104.356	9.27044	14.6048	3.81852	0.9084	0.901184	0.8761	0.881535	0.887264	0.908842	0.916126	0.886992	0.881478	0.904304	0.905711	0.876089	0.902205	0.905847	0.909886	0.883758	0.895013	0.879084	0.895591	0.907322	1	0.895615	0.0632112
94	18	16336	0.065344	99.2836	7.67851	12.5154	2.84405	0.925747	0.914881	0.891344	0.89569	0.896548	0.91635	0.919809	0.894374	0.888222	0.912096	0.910137	0.878918	0.90576	0.906158	0.912831	0.886019	0.898415	0.882254	0.898935	0.90879	1	0.905855	0.0590868
98	22	14981	0.059924	99.283	7.69178	12.5159	2.84825	0.927575	0.915927	0.892597	0.896536	0.896803	0.916828	0.919698	0.895034	0.888692	0.913324	0.911254	0.880015	0.905914	0.907149	0.913123	0.886857	0.897604	0.882051	0.898638	0.909185	1	0.906716	0.0586524
98	10	50488	0.201952	65.0036	8.01972	3.62639	1.28888	0.890093	0.906007	0.89032	0.911652	0.88319	0.88829	0.889419	0.915643	0.885884	0.881506	0.930112	0.879179	0.869454	0.875723	0.881199	0.870791	0.887825	0.900016	0.870197	0.891142	1	0.893859	0.066117
100	12	47390	0.18956	64.9376	8.1898	3.62264	1.32168	0.89176	0.907554	0.89196	0.91303	0.884438	0.889977	0.890293	0.916238	0.886864	0.881895	0.930523	0.879384	0.869477	0.876018	0.881557	0.87108	0.888099	0.900359	0.870279	0.891644	1	0.895013	0.0655405
100	12	47390	0.18956	64.9376	8.1898	3.62264	1.32168	0.89176	0.907554	0.89196	0.91303	0.884438	0.889977	0.890293	0.916238	0.886864	0.881895	0.930523	0.879384	0.869477	0.876018	0.881557	0.87108	0.888099	0.900359	0.870279	0.891644	1	0.895013	0.0655405
105	17	40515	0.16206	105.771	9.12306	15.1847	3.86553	0.893422	0.909182	0.892941	0.91434	0.885697	0.890744	0.890337	0.917166	0.888017	0.882414	0.9311	0.879489	0.870283	0.876675	0.881797	0.87201	0.888621	0.900136	0.870455	0.891768	1	0.896047	0.0652339
106	18	13195	0.05278	100.633	7.44951	13.0116	2.83878	0.913679	0.924593	0.906821	0.928723	0.897802	0.906025	0.90197	0.921561	0.893899	0.890565	0.934142	0.880409	0.874498	0.879613	0.883592	0.878211	0.890792	0.900303	0.877529	0.896703	1	0.907892	0.059665
110	22	12062	0.048248	100.576	7.45479	12.9901	2.8386	0.915395	0.926878	0.908763	0.929158	0.899602	0.907685	0.902877	0.921365	0.89442	0.892182	0.933717	0.881031	0.874896	0.879622	0.882607	0.878005	0.891892	0.900141	0.877591	0.896866	1	0.909079	0.0592248
110	10	51091	0.204364	68.0837	8.36306	4.16255	1.47095	0.913223	0.909005	0.894737	0.887152	0.893582	0.883678	0.896185	0.89733	0.90972	0.888581	0.900716	0.90836	0.895128	0.90007	0.906569	0.901352	0.88908	0.911266	0.915807	0.898602	1	0.899695	0.0632448
112	12	47864	0.191456	68.0164	8.55234	4.15896	1.50945	0.914832	0.909985	0.895704	0.888517	0.894535	0.88484	0.897564	0.897898	0.910549	0.88927	0.901565	0.908386	0.895036	0.900562	0.907049	0.90169	0.889061	0.91152	0.916116	0.89841	1	0.900673	0.0628981
112	12	47864	0.191456	68.0164	8.55234	4.15896	1.50945	0.914832	0.909985	0.895704	0.888517	0.894535	0.88484	0.897564	0.897898	0.910549	0.88927	0.901565	0.908386	0.895036	0.900562	0.907049	0.90169	0.889061	0.91152	0.916116	0.89841	1	0.900673	0.0628981
117	17	40832	0.163328	106.733	9.4435	15.6184	4.07062	0.916107	0.912275	0.896503	0.889976	0.895401	0.886266	0.897886	0.897556	0.911209	0.889878	0.902295	0.909017	0.895474	0.900874	0.907193	0.901768	0.888935	0.911785	0.916328	0.898744	1	0.901663	0.0624197
118	18	13819	0.055276	99.5741	7.69237	12.6248	2.87305	0.932918	0.926369	0.911499	0.901259	0.901693	0.90191	0.910666	0.904335	0.917469	0.892395	0.908098	0.912693	0.896809	0.904154	0.907048	0.905673	0.889789	0.915443	0.918518	0.900897	1	0.912205	0.0576625
122	22	12696	0.050784	99.5571	7.67977	12.6177	2.8671	0.934152	0.927694	0.91198	0.902922	0.902174	0.90371	0.911074	0.905009	0.918242	0.891974	0.908908	0.912532	0.896779	0.903867	0.907609	0.906585	0.889887	0.9158	0.918715	0.901111	1	0.913049	0.0573741
122	10	53065	0.21226	63.8802	8.01801	3.44751	1.24416	0.893715	0.911439	0.876011	0.911429	0.901187	0.894987	0.886818	0.877132	0.894092	0.890747	0.898474	0.896617	0.878837	0.899369	0.901941	0.881155	0.866758	0.917921	0.886045	0.890879	1	0.894783	0.0638322
124	12	49736	0.198944	63.8287	8.18908	3.44632	1.27737	0.895518	0.912981	0.877272	0.911865	0.902425	0.8958	0.887637	0.877895	0.895056	0.891145	0.898956	0.897077	0.879122	0.899017	0.902324	0.881514	0.866586	0.918118	0.885968	0.890984	1	0.895762	0.0635347
124	12	49736	0.198944	63.8287	8.18908	3.44632	1.27737	0.895518	0.912981	0.877272	0.911865	0.902425	0.8958	0.887637	0.877895	0.895056	0.891145	0.898956	0.897077	0.879122	0.899017	0.902324	0.881514	0.866586	0.918118	0.885968	0.890984	1	0.895762	0.0635347
129	17	42554	0.170216	103.577	9.09003	14.2738	3.69055	0.897706	0.914285	0.878296	0.913063	0.902876	0.896367	0.888201	0.878684	0.896073	0.891573	0.899516	0.897436	0.879271	0.899998	0.902571	0.881774	0.866781	0.918821	0.886861	0.891103	1	0.896763	0.0632679
130	18	16921	0.067684	98.8465	7.53312	12.3453	2.76564	0.916022	0.927546	0.892294	0.923202	0.913273	0.903286	0.89578	0.886236	0.900183	0.900331	0.903168	0.902045	0.884493	0.899799	0.905325	0.886029	0.866497	0.922404	0.890727	0.896165	1	0.906862	0.0589593
134	22	15470	0.06188	98.8187	7.53585	12.3352	2.76394	0.917195	0.928959	0.893245	0.923788	0.913154	0.904363	0.895314	0.886846	0.900873	0.90042	0.903749	0.903814	0.885003	0.899709	0.905042	0.886749	0.866839	0.922463	0.890336	0.896122	1	0.907559	0.0585686
134	10	54352	0.217408	66.1506	8.21946	3.8232	1.36724	0.913416	0.90947	0.906324	0.894346	0.906701	0.909451	0.897888	0.893095	0.865203	0.888633	0.906857	0.914161	0.872709	0.87396	0.896775	0.895827	0.87891	0.915422	0.902773	0.89752	1	0.901263	0.060982
136	12	51083	0.204332	66.0888	8.39761	3.82043	1.40345	0.915295	0.911252	0.906818	0.895415	0.907905	0.910127	0.898479	0.893634	0.865689	0.889278	0.907249	0.914394	0.872462	0.874596	0.897402	0.896394	0.879069	0.915393	0.902874	0.897882	1	0.902222	0.0605952
136	12	51083	0.204332	66.0888	8.39761	3.82043	1.40345	0.915295	0.911252	0.906818	0.895415	0.907905	0.910127	0.898479	0.893634	0.865689	0.889278	0.907249	0.914394	0.872462	0.874596	0.897402	0.896394	0.879069	0.915393	0.902874	0.897882	1	0.902222	0.0605952
141	17	43740	0.17496	105.583	9.30261	15.1182	3.92596	0.916952	0.91278	0.90807	0.896605	0.908756	0.910688	0.898297	0.89409	0.866027	0.889826	0.90719	0.915375	0.873057	0.874783	0.897451	0.897005	0.880201	0.915329	0.903029	0.89792	1	0.903131	0.060358
142	18	13132	0.052528	101.104	7.52047	13.1963	2.88822	0.932912	0.928571	0.923089	0.908925	0.920043	0.920119	0.907516	0.902224	0.875647	0.892591	0.910867	0.919814	0.873515	0.881815	0.898949	0.899901	0.882615	0.917682	0.90645	0.898721	1	0.913878	0.0555649
146	22	12069	0.048276	101.106	7.51927	13.197	2.88705	0.933632	0.929489	0.923606	0.909769	0.921327	0.921162	0.908609	0.903057	0.875839	0.892742	0.911385	0.920085	0.873022	0.880935	0.899122	0.900282	0.882633	0.917019	0.906786	0.899287	1	0.914535	0.0552761
146	10	56345	0.22538	68.4709	8.37329	4.23204	1.48906	0.904046	0.908412	0.884471	0.92648	0.891224	0.897808	0.913	0.886254	0.878046	0.903319	0.911722	0.895998	0.882394	0.881977	0.917251	0.891499	0.868347	0.89929	0.893602	0.894818	1	0.899922	0.0621953
148	12	52821	0.211284	68.4035	8.56059	4.22834	1.52921	0.905795	0.910017	0.885727	0.927851	0.892136	0.898781	0.913832	0.886901	0.878173	0.903713	0.911853	0.896793	0.882168	0.881922	0.917542	0.891719	0.868584	0.899623	0.893641	0.895193	1	0.900929	0.0618527
148	12	52821	0.211284	68.4035	8.56059	4.22834	1.52921	0.905795	0.910017	0.885727	0.927851	0.892136	0.898781	0.913832	0.886901	0.878173	0.903713	0.911853	0.896793	0.882168	0.881922	0.917542	0.891719	0.868584	0.899623	0.893641	0.895193	1	0.900929	0.0618527
153	17	45135	0.18054	106.554	9.4494	15.542	4.05735	0.90791	0.911576	0.88777	0.929223	0.892999	0.899524	0.915498	0.887969	0.878343	0.904763	0.912208	0.897087	0.882851	0.881843	0.917359	0.891969	0.868672	0.900332	0.893187	0.89517	1	0.902148	0.0612874
154	18	14326	0.057304	100.349	7.76931	12.9217	2.95205	0.925485	0.92744	0.903043	0.938887	0.90437	0.911175	0.92388	0.896552	0.883848	0.907616	0.915573	0.901612	0.887617	0.88301	0.920634	0.8954	0.874459	0.905103	0.895993	0.893515	1	0.912935	0.0565045
158	22	13201	0.052804	100.351	7.76137	12.922	2.94982	0.926293	0.928793	0.90353	0.939171	0.904818	0.911976	0.924286	0.895879	0.884138	0.908416	0.914703	0.901977	0.888039	0.883266	0.920347	0.896182	0.874782	0.905537	0.896674	0.89391	1	0.913452	0.0564886
158	10	55313	0.221252	64.9603	8.09994	3.62248	1.29914	0.907644	0.895486	0.910735	0.882496	0.894464	0.875481	0.90881	0.881936	0.908322	0.91201	0.9026	0.884204	0.883526	0.910292	0.873773	0.889267	0.889095	0.902699	0.895142	0.88387	1	0.89688	0.0629301
160	12	51809	0.207236	64.8954	8.28298	3.61954	1.33481	0.908915	0.896794	0.911618	0.883833	0.895578	0.876228	0.909523	0.882491	0.909002	0.912177	0.903183	0.88447	0.883872	0.910238	0.874317	0.889759	0.889247	0.90298	0.895617	0.883949	1	0.897763	0.0625804
160	12	51809	0.207236	64.8954	8.28298	3.61954	1.33481	0.908915	0.896794	0.911618	0.883833	0.895578	0.876228	0.909523	0.882491	0.909002	0.912177	0.903183	0.88447	0.883872	0.910238	0.874317	0.889759	0.889247	0.90298	0.895617	0.883949	1	0.897763	0.0625804
165	17	44279	0.177116	103.049	9.15453	14.0656	3.68359	0.91077	0.898609	0.91313	0.885341	0.895921	0.877177	0.90928	0.883365	0.910014	0.912758	0.903702	0.885228	0.884008	0.909912	0.875167	0.889982	0.889417	0.903182	0.895695	0.884573	1	0.898823	0.062207
166	18	18909	0.075636	98.0532	7.5965	12.0585	2.74394	0.927283	0.913692	0.923053	0.898355	0.906076	0.887276	0.913613	0.892274	0.914564	0.916548	0.908615	0.886324	0.888096	0.911629	0.880877	0.889973	0.893701	0.905363	0.898144	0.884579	1	0.908553	0.0585497
170	22	17247	0.068988	98.0382	7.59574	12.053	2.74251	0.928277	0.915058	0.923552	0.899171	0.90694	0.889488	0.914159	0.892938	0.91529	0.916536	0.909057	0.885806	0.888038	0.911115	0.881487	0.889691	0.892996	0.905897	0.898301	0.884937	1	0.909318	0.0580371
170	10	53390	0.21356	64.1192	7.99478	3.48397	1.24554	0.918777	0.917756	0.886496	0.901854	0.88511	0.889399	0.882459	0.904757	0.895505	0.881214	0.90458	0.909496	0.863448	0.879865	0.879341	0.890448	0.863158	0.888593	0.90738	0.91077	1	0.89819	0.0617496
172	12	50053	0.200212	64.0507	8.15575	3.47964	1.27584	0.919965	0.919146	0.888099	0.902833	0.88642	0.891065	0.883144	0.90569	0.89655	0.881795	0.904921	0.909816	0.864094	0.880117	0.879887	0.890626	0.863834	0.888708	0.907478	0.911234	1	0.899252	0.0613558
172	12	50053	0.200212	64.0507	8.15575	3.47964	1.27584	0.919965	0.919146	0.888099	0.902833	0.88642	0.891065	0.883144	0.90569	0.89655	0.881795	0.904921	0.909816	0.864094	0.880117	0.879887	0.890626	0.863834	0.888708	0.907478	0.911234	1	0.899252	0.0613558
177	17	42660	0.17064	101.221	9.0133	13.3342	3.49024	0.921507	0.920253	0.888994	0.904981	0.887787	0.892053	0.883286	0.906282	0.896906	0.882056	0.904606	0.91015	0.864662	0.881083	0.879747	0.890706	0.864709	0.888631	0.907243	0.911568	1	0.900202	0.060966
178	18	20378	0.081512	97.1084	7.69321	11.724	2.72112	0.933188	0.932623	0.900898	0.914859	0.898371	0.898641	0.886397	0.912774	0.902812	0.887698	0.907547	0.912823	0.868118	0.88414	0.88306	0.892212	0.865198	0.890961	0.908529	0.909731	1	0.908424	0.0573743
182	22	18651	0.074604	97.0955	7.69188	11.7192	2.71872	0.934668	0.933274	0.902445	0.915903	0.898879	0.900166	0.886869	0.91349	0.903812	0.887111	0.907646	0.912659	0.868881	0.884939	0.883599	0.892499	0.865476	0.891775	0.908718	0.910568	1	0.909292	0.0571116
182	10	56158	0.224632	62.9199	7.84025	3.29309	1.18461	0.922495	0.914233	0.892518	0.909158	0.886098	0.90703	0.885012	0.898634	0.88478	0.876705	0.928274	0.890692	0.850992	0.887184	0.893159	0.888128	0.868692	0.916014	0.911313	0.893524	1	0.90071	0.0621527
184	12	52719	0.210876	62.8627	8.01087	3.29101	1.21604	0.924041	0.915353	0.893511	0.910289	0.887545	0.90788	0.886246	0.899533	0.885449	0.877293	0.92847	0.890751	0.851685	0.887318	0.893388	0.888788	0.868814	0.916539	0.911218	0.893995	1	0.901691	0.0617496
184	12	52719	0.210876	62.8627	8.01087	3.29101	1.21604	0.924041	0.915353	0.893511	0.910289	0.887545	0.90788	0.886246	0.899533	0.885449	0.877293	0.92847	0.890751	0.851685	0.887318	0.893388	0.888788	0.868814	0.916539	0.911218	0.893995	1	0.901691	0.0617496
189	17	45019	0.180076	100.843	8.88319	13.1801	3.42902	0.925587	0.916224	0.894489	0.912082	0.888836	0.909127	0.887303	0.899909	0.88617	0.878351	0.929097	0.890724	0.851152	0.888325	0.894056	0.889913	0.868555	0.916646	0.911371	0.894289	1	0.902705	0.0612853
190	18	23631	0.094524	96.5672	7.56962	11.5255	2.64776	0.938217	0.927151	0.905315	0.921523	0.898714	0.917989	0.893847	0.905061	0.890144	0.883014	0.931107	0.894482	0.852693	0.891498	0.895244	0.893678	0.865896	0.918708	0.913779	0.896005	1	0.910789	0.057379
194	22	21659	0.086636	96.545	7.57793	11.5181	2.64914	0.939586	0.92809	0.906505	0.923219	0.900065	0.918348	0.894386	0.905836	0.890784	0.884482	0.93183	0.895702	0.854125	0.891777	0.895863	0.894086	0.865783	0.918948	0.913569	0.896579	1	0.911806	0.0569893
194	10	56151	0.224604	62.9353	7.88038	3.29676	1.18799	0.922254	0.921221	0.893973	0.888105	0.908078	0.898381	0.885701	0.875461	0.874259	0.892469	0.896458	0.89717	0.877972	0.867669	0.906671	0.882958	0.898452	0.923029	0.886592	0.886405	1	0.899626	0.0591472
196	12	52718	0.210872	62.8776	8.03967	3.29419	1.21756	0.923669	0.922389	0.894533	0.889222	0.9093	0.898725	0.886253	0.876304	0.875138	0.893461	0.89662	0.897559	0.878258	0.868252	0.906958	0.88319	0.898924	0.923186	0.886671	0.886462	1	0.900474	0.0588687
196	12	52718	0.210872	62.8776	8.03967	3.29419	1.21756	0.923669	0.922389	0.894533	0.889222	0.9093	0.898725	0.886253	0.876304	0.875138	0.893461	0.89662	0.897559	0.878258	0.868252	0.906958	0.88319	0.898924	0.923186	0.886671	0.886462	1	0.900474	0.0588687
201	17	44911	0.179644	98.4802	8.84811	12.29	3.25127	0.924963	0.92317	0.895783	0.890539	0.909911	0.899368	0.886286	0.876701	0.876166	0.893667	0.896729	0.898076	0.87935	0.868473	0.907773	0.88338	0.899457	0.923783	0.886442	0.886765	1	0.901271	0.0585426
202	18	26102	0.104408	95.0978	7.67646	11.0212	2.59704	0.93422	0.932017	0.904567	0.898609	0.916481	0.90472	0.890794	0.8834	0.880392	0.898245	0.898571	0.899471	0.882902	0.871121	0.912306	0.888323	0.90131	0.925044	0.885679	0.890257	1	0.907785	0.0557824
206	22	23847	0.095388	95.0612	7.66804	11.0082	2.59223	0.934583	0.932801	0.905837	0.899841	0.917201	0.90504	0.891726	0.883633	0.881096	0.899904	0.898583	0.899694	0.882375	0.871472	0.912358	0.889357	0.901497	0.925693	0.885646	0.890951	1	0.908465	0.0556682
206	10	53545	0.21418	60.916	7.55798	2.98834	1.06613	0.909992	0.917714	0.881698	0.904968	0.902624	0.885806	0.8928	0.889971	0.861107	0.914941	0.875385	0.898693	0.876132	0.882753	0.912644	0.874993	0.861836	0.909795	0.887842	0.891493	1	0.896785	0.061446
208	12	50246	0.200984	60.8732	7.71876	2.98804	1.09385	0.911476	0.918501	0.882747	0.906032	0.904012	0.886827	0.894002	0.890588	0.861919	0.915267	0.875493	0.899276	0.876189	0.882807	0.912331	0.875622	0.862546	0.909545	0.88819	0.891772	1	0.897688	0.0611745
208	12	50246	0.200984	60.8732	7.71876	2.98804	1.09385	0.911476	0.918501	0.882747	0.906032	0.904012	0.886827	0.894002	0.890588	0.861919	0.915267	0.875493	0.899276	0.876189	0.882807	0.912331	0.875622	0.862546	0.909545	0.88819	0.891772	1	0.897688	0.0611745
213	17	43000	0.172	99.2337	8.56509	12.5503	3.18966	0.91264	0.919453	0.884314	0.907221	0.905326	0.88793	0.894477	0.890919	0.862791	0.915512	0.875512	0.90014	0.876791	0.882337	0.912151	0.876233	0.862756	0.909802	0.888233	0.891767	1	0.898577	0.0609465
214	18	22997	0.091988	96.4679	7.34253	11.4783	2.55781	0.925208	0.92873	0.895856	0.915772	0.912619	0.894834	0.898682	0.895378	0.869309	0.918011	0.879071	0.903901	0.879223	0.88255	0.912119	0.876745	0.864852	0.910423	0.888507	0.893595	1	0.905916	0.057922
218	22	20996	0.083984	96.4645	7.33184	11.4766	2.55502	0.92651	0.92901	0.896837	0.917008	0.914246	0.894575	0.899576	0.896171	0.869737	0.917889	0.879477	0.905268	0.878215	0.883478	0.911912	0.877024	0.864736	0.910054	0.889574	0.893122	1	0.906634	0.0577413
218	10	58542	0.234168	64.5364	8.00461	3.55067	1.26772	0.918418	0.905692	0.900746	0.89212	0.889848	0.890455	0.890028	0.88211	0.886671	0.882307	0.906802	0.893282	0.886637	0.886569	0.890233	0.882187	0.855821	0.907622	0.886013	0.889789	1	0.896766	0.0630268
220	12	54948	0.219792	64.4835	8.18539	3.54952	1.30232	0.91987	0.907385	0.901561	0.893117	0.890842	0.891998	0.890842	0.883017	0.887366	0.882489	0.90734	0.89339	0.886638	0.886711	0.889914	0.882534	0.856119	0.908104	0.886111	0.890242	1	0.897731	0.0626513
220	12	54948	0.219792	64.4835	8.18539	3.54952	1.30232	0.91987	0.907385	0.901561	0.893117	0.890842	0.891998	0.890842	0.883017	0.887366	0.882489	0.90734	0.89339	0.886638	0.886711	0.889914	0.882534	0.856119	0.908104	0.886111	0.890242	1	0.897731	0.0626513
225	17	46981	0.187924	101.353	9.03425	13.3874	3.51691	0.921032	0.908718	0.902258	0.894713	0.89202	0.892797	0.891296	0.883719	0.888327	0.882868	0.907601	0.893851	0.886688	0.887008	0.890498	0.882804	0.856133	0.907984	0.88638	0.889945	1	0.898607	0.0622913
226	18	21067	0.084268	97.9485	7.57939	12.0195	2.72596	0.932881	0.923625	0.91603	0.906323	0.901267	0.900342	0.897399	0.891987	0.893744	0.888973	0.911924	0.8969	0.89137	0.890777	0.892059	0.888071	0.860493	0.911663	0.891584	0.891655	1	0.908026	0.0584527
230	22	19331	0.077324	97.9328	7.56773	12.0132	2.72229	0.933164	0.924681	0.916895	0.907015	0.902773	0.900678	0.898039	0.892659	0.893358	0.889763	0.912395	0.897755	0.891728	0.891108	0.892065	0.888159	0.86038	0.911463	0.891728	0.89253	1	0.908651	0.0580945
230	10	57756	0.231024	64.0929	7.9155	3.47695	1.23478	0.917766	0.909412	0.896643	0.88944	0.880064	0.899292	0.898409	0.901863	0.898002	0.896296	0.910511	0.900798	0.887232	0.892297	0.870109	0.876913	0.891552	0.901084	0.9044	0.876775	1	0.899309	0.0636779
232	12	54259	0.217036	64.0198	8.10381	3.47294	1.27035	0.91935	0.910448	0.897842	0.891013	0.881264	0.900109	0.899372	0.902422	0.898782	0.896782	0.911102	0.901565	0.887917	0.892672	0.870528	0.876859	0.891769	0.901104	0.904689	0.876481	1	0.900316	0.0633531
232	12	54259	0.217036	64.0198	8.10381	3.47294	1.27035	0.91935	0.910448	0.897842	0.891013	0.881264	0.900109	0.899372	0.902422	0.898782	0.896782	0.911102	0.901565	0.887917	0.892672	0.870528	0.876859	0.891769	0.901104	0.904689	0.876481	1	0.900316	0.0633531
237	17	46273	0.185092	103.634	9.01576	14.2917	3.66219	0.920818	0.911849	0.899672	0.892832	0.882232	0.900471	0.90032	0.903043	0.898829	0.897737	0.911223	0.901584	0.888974	0.89335	0.871037	0.877013	0.892345	0.901822	0.904523	0.876256	1	0.901375	0.0630094
238	18	18024	0.072096	99.4453	7.49362	12.5654	2.78553	0.937084	0.928928	0.912506	0.906236	0.891284	0.909288	0.907901	0.912173	0.904045	0.905792	0.915585	0.906735	0.894613	0.895889	0.876221	0.881103	0.896333	0.90152	0.908761	0.876637	1	0.912084	0.05805
242	22	16524	0.066096	99.3982	7.50458	12.5484	2.78798	0.937878	0.930192	0.912824	0.907135	0.891975	0.910706	0.908618	0.912521	0.904351	0.906772	0.915759	0.906893	0.895062	0.897271	0.877451	0.881143	0.896877	0.902021	0.909102	0.876452	1	0.912831	0.0579719
242	10	55851	0.223404	67.058	8.29821	3.98051	1.41616	0.907441	0.900396	0.889912	0.908417	0.903305	0.913484	0.879877	0.90395	0.877979	0.903726	0.909205	0.899348	0.85438	0.861327	0.86353	0.887459	0.85515	0.897808	0.897146	0.886081	1	0.896959	0.0612364
244	12	52327	0.209308	66.9703	8.47842	3.97329	1.45347	0.909263	0.902068	0.891156	0.909186	0.904428	0.914146	0.880454	0.904246	0.878982	0.903606	0.909473	0.900032	0.854759	0.861811	0.86377	0.887945	0.8556	0.897405	0.897271	0.886216	1	0.897932	0.0608495
244	12	52327	0.209308	66.9703	8.47842	3.97329	1.45347	0.909263	0.902068	0.891156	0.909186	0.904428	0.914146	0.880454	0.904246	0.878982	0.903606	0.909473	0.900032	0.854759	0.861811	0.86377	0.887945	0.8556	0.897405	0.897271	0.886216	1	0.897932	0.0608495
249	17	44724	0.178896	107.064	9.41065	15.7587	4.08178	0.910965	0.903251	0.892843	0.910048	0.905576	0.915001	0.881138	0.904526	0.879237	0.903765	0.909702	0.900277	0.854351	0.861372	0.86429	0.888404	0.855782	0.897807	0.89651	0.886817	1	0.898835	0.0604274
250	18	13373	0.053492	100.772	7.60827	13.0737	2.90806	0.928438	0.91767	0.907351	0.919764	0.920025	0.924549	0.888395	0.913408	0.888469	0.910192	0.915726	0.906379	0.857848	0.865438	0.867046	0.88918	0.859643	0.899088	0.89905	0.888843	1	0.909771	0.0559916
254	22	12298	0.049192	100.767	7.61635	13.0722	2.91091	0.929257	0.919011	0.908603	0.920516	0.920475	0.92576	0.889169	0.913157	0.889576	0.910595	0.916206	0.907017	0.859652	0.865547	0.86693	0.88925	0.859815	0.897951	0.899171	0.888722	1	0.910552	0.055662
254	10	52738	0.210952	67.1707	8.33159	4.00132	1.42655	0.899589	0.928202	0.893028	0.890696	0.863419	0.920001	0.874863	0.872473	0.901911	0.889131	0.918598	0.899607	0.870435	0.882627	0.895028	0.879214	0.889899	0.90377	0.903826	0.879432	1	0.895954	0.0632612
256	12	49456	0.197824	67.0982	8.5325	3.99756	1.46681	0.901013	0.929291	0.894037	0.892339	0.865143	0.920849	0.875819	0.872998	0.902307	0.889518	0.918837	0.899699	0.871087	0.882694	0.895281	0.878741	0.890165	0.904188	0.903955	0.879903	1	0.896916	0.0628166
256	12	49456	0.197824	67.0982	8.5325	3.99756	1.46681	0.901013	0.929291	0.894037	0.892339	0.865143	0.920849	0.875819	0.872998	0.902307	0.889518	0.918837	0.899699	0.871087	0.882694	0.895281	0.878741	0.890165	0.904188	0.903955	0.879903	1	0.896916	0.0628166
261	17	42348	0.169392	106.515	9.4128	15.5223	4.03805	0.902817	0.930516	0.895273	0.892805	0.865873	0.921755	0.876051	0.87402	0.903573	0.890113	0.919205	0.899889	0.871777	0.883383	0.895839	0.878825	0.890184	0.903868	0.904565	0.880927	1	0.89785	0.0623329
262	18	12693	0.050772	100.729	7.65009	13.0599	2.92734	0.921925	0.94493	0.909911	0.910699	0.883322	0.931616	0.884661	0.884582	0.908493	0.892066	0.919916	0.901757	0.877098	0.886552	0.896794	0.880564	0.889585	0.90353	0.90672	0.885055	1	0.909524	0.0569709
266	22	11666	0.046664	100.726	7.6316	13.0576	2.91944	0.921996	0.946597	0.910895	0.910681	0.883293	0.931939	0.885179	0.885265	0.908023	0.89268	0.92041	0.90048	0.877293	0.886894	0.896494	0.879736	0.891437	0.903866	0.907338	0.884622	1	0.909943	0.0567863
266	10	53002	0.212008	66.7487	8.27245	3.92651	1.40053	0.887212	0.934295	0.897523	0.905249	0.88874	0.8909	0.883853	0.903032	0.864562	0.886655	0.888627	0.882363	0.870788	0.885127	0.897098	0.88591	0.847364	0.917484	0.861317	0.905051	1	0.895265	0.0633502
268	12	49746	0.198984	66.6794	8.44912	3.92227	1.43579	0.888695	0.935352	0.898746	0.906374	0.889881	0.891519	0.885056	0.903399	0.865678	0.887257	0.888835	0.883086	0.870985	0.885338	0.8976	0.885599	0.847435	0.917923	0.861135	0.905048	1	0.896196	0.0629851
268	12	49746	0.198984	66.6794	8.44912	3.92227	1.43579	0.888695	0.935352	0.898746	0.906374	0.889881	0.891519	0.885056	0.903399	0.865678	0.887257	0.888835	0.883086	0.870985	0.885338	0.8976	0.885599	0.847435	0.917923	0.861135	0.905048	1	0.896196	0.0629851
273	17	42485	0.16994	101.612	9.26894	13.5042	3.62656	0.890432	0.936942	0.900212	0.907438	0.890914	0.892621	0.886289	0.904472	0.866529	0.887407	0.889855	0.883429	0.871107	0.885713	0.897682	0.885748	0.847593	0.918254	0.86048	0.905119	1	0.897299	0.0624628
274	18	19164	0.076656	97.8772	7.69751	12.0003	2.7694	0.905735	0.946906	0.912492	0.918545	0.900804	0.900543	0.896655	0.912257	0.873435	0.890994	0.893394	0.885541	0.873148	0.88541	0.900908	0.888698	0.852927	0.918493	0.859946	0.904952	1	0.906362	0.0586221
278	22	17585	0.07034	97.8436	7.69522	11.988	2.76548	0.906881	0.947455	0.914103	0.919079	0.90236	0.902019	0.897839	0.912994	0.873102	0.891015	0.893091	0.885926	0.873529	0.885527	0.901678	0.888684	0.854734	0.919676	0.859852	0.905004	1	0.907209	0.0581898
278	10	56812	0.227248	61.808	7.64219	3.11992	1.10741	0.906604	0.907123	0.883898	0.907898	0.88799	0.899062	0.880553	0.88542	0.878696	0.909447	0.895181	0.905645	0.881557	0.881099	0.899748	0.863013	0.88608	0.903568	0.892611	0.905971	1	0.895755	0.0613405
280	12	53304	0.213216	61.7491	7.81332	3.11758	1.1367	0.907962	0.908375	0.885243	0.908825	0.889192	0.900233	0.881585	0.886115	0.879502	0.910129	0.894989	0.905467	0.881894	0.880966	0.899961	0.863181	0.885806	0.903985	0.892653	0.90602	1	0.896683	0.0609904
280	12	53304	0.213216	61.7491	7.81332	3.11758	1.1367	0.907962	0.908375	0.885243	0.908825	0.889192	0.900233	0.881585	0.886115	0.879502	0.910129	0.894989	0.905467	0.881894	0.880966	0.899961	0.863181	0.885806	0.903985	0.892653	0.90602	1	0.896683	0.0609904
285	17	45630	0.18252	100.31	8.68387	12.9626	3.29629	0.908744	0.90961	0.8865	0.909796	0.889974	0.900778	0.882029	0.886697	0.879947	0.910224	0.895014	0.906191	0.882161	0.880977	0.899671	0.863336	0.886303	0.904065	0.892713	0.906279	1	0.897397	0.0606903
286	18	24632	0.098528	95.9577	7.59627	11.3133	2.61472	0.920591	0.920632	0.894873	0.916714	0.898608	0.90695	0.887423	0.893614	0.886124	0.912695	0.895299	0.907762	0.886976	0.885596	0.901855	0.867347	0.889026	0.902972	0.89333	0.906605	1	0.904645	0.057798
290	22	22482	0.089928	95.9572	7.60718	11.3137	2.61744	0.921337	0.921493	0.89605	0.916778	0.899875	0.907837	0.888689	0.893426	0.886798	0.913953	0.895561	0.907748	0.887043	0.885442	0.902033	0.868495	0.889578	0.902611	0.893203	0.907015	1	0.905336	0.0575898
290	10	56704	0.226816	63.1222	7.94554	3.32763	1.20522	0.91378	0.916302	0.88559	0.880943	0.878377	0.89096	0.887292	0.869912	0.874956	0.906709	0.910165	0.898693	0.882134	0.890837	0.890378	0.88701	0.846457	0.889355	0.892406	0.868501	1	0.893336	0.0665387
292	12	53041	0.212164	63.0736	8.10733	3.32657	1.23556	0.915424	0.917686	0.887474	0.883175	0.87981	0.892074	0.887728	0.871194	0.875841	0.906996	0.910909	0.899144	0.88228	0.891556	0.890622	0.886927	0.846817	0.889133	0.892677	0.869111	1	0.894568	0.0659306
292	12	53041	0.212164	63.0736	8.10733	3.32657	1.23556	0.915424	0.917686	0.887474	0.883175	0.87981	0.892074	0.887728	0.871194	0.875841	0.906996	0.910909	0.899144	0.88228	0.891556	0.890622	0.886927	0.846817	0.889133	0.892677	0.869111	1	0.894568	0.0659306
297	17	45330	0.18132	101.716	8.9961	13.5262	3.52828	0.917737	0.918873	0.888297	0.884205	0.881668	0.89293	0.888992	0.872149	0.877774	0.906993	0.911218	0.900353	0.882572	0.892169	0.891209	0.886874	0.848312	0.890161	0.89315	0.869402	1	0.895773	0.0652388
298	18	21931	0.087724	97.0021	7.62283	11.6822	2.68671	0.930532	0.931102	0.901167	0.896972	0.890247	0.900164	0.894829	0.878551	0.88571	0.910811	0.913387	0.906821	0.885322	0.894077	0.893735	0.887214	0.851648	0.892116	0.897679	0.871688	1	0.904686	0.0606909
302	22	20096	0.080384	96.9804	7.62212	11.6744	2.6851	0.931653	0.932798	0.902468	0.898015	0.890351	0.900926	0.895253	0.879852	0.886122	0.911898	0.913739	0.907718	0.884654	0.893561	0.894382	0.888212	0.852309	0.892665	0.898089	0.87179	1	0.905573	0.0603762
302	10	55777	0.223108	63.7914	7.97301	3.4319	1.23325	0.903984	0.906942	0.888897	0.913082	0.87026	0.905911	0.899412	0.876051	0.876867	0.89666	0.90981	0.869534	0.852753	0.871354	0.87762	0.87338	0.878471	0.874697	0.880166	0.898901	1	0.893209	0.0626665
304	12	52243	0.208972	63.7262	8.1309	3.428	1.2624	0.905375	0.908447	0.890158	0.913912	0.87227	0.906983	0.900245	0.877007	0.877639	0.896981	0.909988	0.870059	0.853148	0.871772	0.878252	0.8736	0.878596	0.874251	0.880223	0.898819	1	0.894248	0.0623502
304	12	52243	0.208972	63.7262	8.1309	3.428	1.2624	0.905375	0.908447	0.890158	0.913912	0.87227	0.906983	0.900245	0.877007	0.877639	0.896981	0.909988	0.870059	0.853148	0.871772	0.878252	0.8736	0.878596	0.874251	0.880223	0.898819	1	0.894248	0.0623502
309	17	44543	0.178172	100.345	8.96973	12.9949	3.41737	0.90718	0.909571	0.891678	0.91497	0.873179	0.908145	0.900422	0.877848	0.878634	0.897616	0.909728	0.870575	0.853434	0.871978	0.878612	0.873111	0.878488	0.873942	0.881126	0.898312	1	0.89521	0.0620023
310	18	23704	0.094816	96.0807	7.73685	11.364	2.67673	0.919676	0.919908	0.903012	0.921891	0.884155	0.912884	0.905459	0.885483	0.884576	0.901725	0.913137	0.874515	0.855953	0.87519	0.881539	0.874852	0.881223	0.875169	0.882003	0.897675	1	0.903029	0.059182
314	22	21618	0.086472	96.0427	7.71117	11.3493	2.66664	0.920853	0.921385	0.904686	0.922842	0.885235	0.914192	0.906397	0.886877	0.884888	0.902558	0.914377	0.874803	0.85637	0.874919	0.88202	0.875405	0.881141	0.874919	0.882043	0.897493	1	0.904074	0.0587954
314	10	55976	0.223904	61.5336	7.73796	3.08338	1.11453	0.893553	0.928184	0.895026	0.8955	0.872043	0.911748	0.896956	0.88663	0.892713	0.888702	0.92043	0.893535	0.861789	0.878376	0.877724	0.892901	0.876715	0.905924	0.912489	0.882557	1	0.896929	0.0645004
316	12	52515	0.21006	61.487	7.91752	3.08329	1.14566	0.895611	0.929344	0.896011	0.896944	0.873131	0.912416	0.898039	0.887289	0.892992	0.889165	0.920689	0.893621	0.862011	0.879006	0.877873	0.892916	0.877187	0.906055	0.912596	0.883014	1	0.897926	0.0640578
316	12	52515	0.21006	61.487	7.91752	3.08329	1.14566	0.895611	0.929344	0.896011	0.896944	0.873131	0.912416	0.898039	0.887289	0.892992	0.889165	0.920689	0.893621	0.862011	0.879006	0.877873	0.892916	0.877187	0.906055	0.912596	0.883014	1	0.897926	0.0640578
321	17	45021	0.180084	99.7649	8.79916	12.7642	3.31279	0.897303	0.930299	0.897481	0.898236	0.874225	0.913407	0.898858	0.888141	0.89345	0.889918	0.92097	0.893938	0.862031	0.879623	0.878024	0.892894	0.877102	0.905944	0.913218	0.883788	1	0.898918	0.0637912
322	18	21568	0.086272	97.628	7.41714	11.8948	2.64459	0.913158	0.940699	0.908221	0.908823	0.886499	0.92067	0.905763	0.891344	0.898368	0.894126	0.922524	0.895864	0.866422	0.884296	0.882117	0.894404	0.883044	0.908476	0.914688	0.885108	1	0.907692	0.0599991
326	22	19734	0.078936	97.6064	7.41708	11.887	2.64323	0.914918	0.941269	0.90904	0.909876	0.888315	0.921253	0.906431	0.893027	0.8985	0.894902	0.922672	0.895966	0.867564	0.884489	0.883627	0.89513	0.883982	0.908939	0.915146	0.884945	1	0.908656	0.0596295
326	10	53899	0.215596	66.4294	8.12166	3.86626	1.36257	0.891454	0.927596	0.874339	0.901464	0.89716	0.906594	0.895425	0.879803	0.867929	0.86843	0.895666	0.883458	0.859803	0.870684	0.887104	0.879627	0.860693	0.908681	0.885573	0.883514	1	0.892438	0.0642521
328	12	50389	0.201556	66.3605	8.30007	3.86216	1.39887	0.893479	0.928486	0.875985	0.902955	0.898262	0.907281	0.896237	0.880549	0.868424	0.869475	0.896019	0.883516	0.860188	0.870994	0.887009	0.880162	0.860724	0.908829	0.886225	0.883864	1	0.893497	0.0639176
328	12	50389	0.201556	66.3605	8.30007	3.86216	1.39887	0.893479	0.928486	0.875985	0.902955	0.898262	0.907281	0.896237	0.880549	0.868424	0.869475	0.896019	0.883516	0.860188	0.870994	0.887009	0.880162	0.860724	0.908829	0.886225	0.883864	1	0.893497	0.0639176
333	17	42950	0.1718	106.326	9.22338	15.4279	3.94834	0.895274	0.929045	0.877823	0.904563	0.899756	0.907334	0.896682	0.881583	0.868719	0.86986	0.895984	0.883923	0.860885	0.871036	0.887765	0.880815	0.861385	0.908882	0.886112	0.883679	1	0.89447	0.0636596
334	18	14972	0.059888	99.6627	7.57677	12.6514	2.83154	0.917179	0.942259	0.897542	0.914808	0.909665	0.914674	0.905891	0.891564	0.874299	0.877238	0.899646	0.889327	0.866184	0.874532	0.888993	0.88759	0.864681	0.909665	0.888993	0.884852	1	0.906032	0.0586275
338	22	13718	0.054872	99.6581	7.5814	12.6499	2.83085	0.919121	0.942557	0.898382	0.915075	0.9103	0.916351	0.906255	0.891712	0.874982	0.877788	0.900313	0.889306	0.866271	0.876294	0.888614	0.887921	0.864521	0.909462	0.888614	0.884969	1	0.906769	0.0583391
338	10	55268	0.221072	64.9769	8.15985	3.62747	1.30997	0.91031	0.944642	0.908256	0.902566	0.886779	0.894749	0.892849	0.864641	0.892162	0.924323	0.917131	0.898576	0.860923	0.870974	0.884635	0.880971	0.868305	0.922161	0.883025	0.886073	1	0.903136	0.061732
340	12	51931	0.207724	64.9219	8.35474	3.62661	1.3467	0.911652	0.945784	0.90936	0.904277	0.888034	0.895467	0.893821	0.865841	0.892723	0.924669	0.917217	0.899145	0.861643	0.871454	0.88556	0.881497	0.868874	0.922272	0.883461	0.886041	1	0.904149	0.0613039
340	12	51931	0.207724	64.9219	8.35474	3.62661	1.3467	0.911652	0.945784	0.90936	0.904277	0.888034	0.895467	0.893821	0.865841	0.892723	0.924669	0.917217	0.899145	0.861643	0.871454	0.88556	0.881497	0.868874	0.922272	0.883461	0.886041	1	0.904149	0.0613039
345	17	44514	0.178056	100.914	9.17309	13.2268	3.53576	0.9136	0.946433	0.910815	0.904524	0.890035	0.895291	0.89428	0.867165	0.893034	0.925439	0.917857	0.89938	0.861549	0.872681	0.886541	0.880846	0.869176	0.922844	0.88334	0.886114	1	0.905053	0.0609654
346	18	22484	0.089936	96.4062	7.74832	11.4784	2.69448	0.928193	0.955079	0.920277	0.914339	0.900151	0.901552	0.901641	0.874622	0.898439	0.928371	0.921144	0.902575	0.864615	0.876268	0.889855	0.882383	0.872532	0.925036	0.884762	0.886697	1	0.913165	0.0573843
350	22	20582	0.082328	96.3946	7.735	11.4736	2.68861	0.929817	0.955689	0.921679	0.915387	0.901686	0.902585	0.902633	0.875134	0.898479	0.928481	0.921801	0.903216	0.864736	0.877199	0.890414	0.882859	0.872777	0.924764	0.884899	0.885361	1	0.914086	0.0571027
350	10	56242	0.224968	61.324	7.68389	3.05114	1.09901	0.905133	0.915135	0.878232	0.911356	0.900137	0.909258	0.863945	0.874249	0.846663	0.904849	0.884188	0.896359	0.866977	0.866523	0.893594	0.893051	0.859473	0.902422	0.881708	0.892438	1	0.893275	0.0632624
352	12	52652	0.210608	61.2814	7.83951	3.05075	1.12676	0.906509	0.916679	0.879596	0.912349	0.900678	0.910174	0.864602	0.874839	0.847214	0.90497	0.884259	0.896984	0.867802	0.866995	0.893869	0.893328	0.859616	0.90272	0.881866	0.892616	1	0.894185	0.0628859
352	12	52652	0.210608	61.2814	7.83951	3.05075	1.12676	0.906509	0.916679	0.879596	0.912349	0.900678	0.910174	0.864602	0.874839	0.847214	0.90497	0.884259	0.896984	0.867802	0.866995	0.893869	0.893328	0.859616	0.90272	0.881866	0.892616	1	0.894185	0.0628859
357	17	44976	0.179904	103.209	8.78483	14.1045	3.54301	0.908351	0.917267	0.881559	0.91342	0.901848	0.910897	0.865173	0.876234	0.847574	0.905672	0.884805	0.897001	0.868185	0.867196	0.894277	0.893187	0.860092	0.902137	0.881548	0.892354	1	0.895166	0.062547
358	18	18352	0.073408	98.9006	7.39637	12.3578	2.71809	0.925839	0.929136	0.896387	0.924286	0.914042	0.919627	0.874482	0.885871	0.853231	0.908811	0.887614	0.90091	0.871077	0.877561	0.897804	0.89636	0.859361	0.9014	0.884863	0.888486	1	0.905439	0.0584272
362	22	16808	0.067232	98.887	7.39458	12.3527	2.71593	0.927148	0.930599	0.897608	0.925779	0.914951	0.920038	0.875	0.887911	0.853552	0.909388	0.887613	0.901654	0.872174	0.878243	0.89743	0.896329	0.859293	0.90213	0.885798	0.888357	1	0.906431	0.0580954
362	10	52360	0.20944	68.7008	8.50939	4.27929	1.52461	0.904784	0.896744	0.892303	0.899618	0.877005	0.908174	0.914085	0.871667	0.875	0.921152	0.88179	0.894013	0.860552	0.869977	0.896457	0.900764	0.876891	0.890403	0.886325	0.892036	1	0.894204	0.0612072
364	12	49024	0.196096	68.634	8.71716	4.27663	1.56767	0.906332	0.898315	0.893756	0.900569	0.878478	0.908637	0.914929	0.87243	0.87549	0.921232	0.882099	0.894409	0.860395	0.870492	0.897061	0.900916	0.877213	0.890564	0.886209	0.892338	1	0.895189	0.060818
364	12	49024	0.196096	68.634	8.71716	4.27663	1.56767	0.906332	0.898315	0.893756	0.900569	0.878478	0.908637	0.914929	0.87243	0.87549	0.921232	0.882099	0.894409	0.860395	0.870492	0.897061	0.900916	0.877213	0.890564	0.886209	0.892338	1	0.895189	0.060818
369	17	41924	0.167696	107.902	9.61119	16.1396	4.23266	0.907893	0.90051	0.895048	0.900916	0.879389	0.909181	0.915884	0.873569	0.876014	0.921572	0.882621	0.894977	0.860748	0.87054	0.897648	0.901787	0.87785	0.890624	0.886592	0.892711	1	0.896213	0.0604093
370	18	12954	0.051816	100.262	7.83383	12.8921	2.95958	0.924232	0.916937	0.907673	0.914351	0.895631	0.916319	0.924	0.884244	0.885479	0.924888	0.886946	0.897136	0.865138	0.875058	0.899838	0.904701	0.882237	0.891925	0.888992	0.892852	1	0.907269	0.0555892
374	22	11908	0.047632	100.267	7.82945	12.8938	2.95733	0.925764	0.918584	0.907961	0.915309	0.896162	0.917786	0.924714	0.884825	0.886337	0.92589	0.887009	0.897674	0.864671	0.874958	0.900193	0.904602	0.881004	0.892341	0.888478	0.892971	1	0.908107	0.055157
374	10	53773	0.215092	64.7143	8.0448	3.58076	1.28215	0.881967	0.905408	0.893441	0.91121	0.892334	0.89531	0.905343	0.869907	0.876062	0.900908	0.920313	0.888438	0.880488	0.868382	0.882943	0.875663	0.864821	0.879484	0.893367	0.888104	1	0.892841	0.0633452
376	12	50345	0.20138	64.6512	8.22631	3.57805	1.31762	0.883812	0.906465	0.895362	0.912017	0.893356	0.896117	0.90576	0.870543	0.876582	0.90146	0.920826	0.888728	0.880485	0.868478	0.883563	0.875688	0.86521	0.879531	0.893743	0.888271	1	0.893817	0.0630402
376	12	50345	0.20138	64.6512	8.22631	3.57805	1.31762	0.883812	0.906465	0.895362	0.912017	0.893356	0.896117	0.90576	0.870543	0.876582	0.90146	0.920826	0.888728	0.880485	0.868478	0.883563	0.875688	0.86521	0.879531	0.893743	0.888271	1	0.893817	0.0630402
381	17	43107	0.172428	105.266	9.14544	14.974	3.83945	0.886167	0.908089	0.896513	0.912891	0.894518	0.896548	0.906674	0.87052	0.877932	0.902266	0.920999	0.889194	0.880727	0.868629	0.883673	0.876366	0.866147	0.879799	0.894495	0.887675	1	0.894899	0.0624604
382	18	13925	0.0557	100.467	7.3691	12.9439	2.79719	0.907612	0.922693	0.911095	0.924165	0.901472	0.906068	0.914039	0.875691	0.88219	0.906499	0.926679	0.892172	0.885242	0.871813	0.887217	0.880323	0.868474	0.882478	0.896409	0.889803	1	0.905463	0.058578
386	22	12771	0.051084	100.42	7.35637	12.9251	2.79211	0.910109	0.924203	0.913163	0.924947	0.902396	0.90635	0.914415	0.876086	0.882586	0.907447	0.927179	0.891669	0.886501	0.871936	0.886775	0.880589	0.868687	0.882233	0.896406	0.889868	1	0.90654	0.0579953
386	10	54347	0.217388	68.6562	8.43978	4.26828	1.51077	0.900464	0.924724	0.884465	0.906711	0.882514	0.894907	0.893794	0.882965	0.881999	0.879819	0.902331	0.860655	0.846753	0.884768	0.874188	0.89384	0.859633	0.901862	0.864804	0.896333	1	0.893472	0.0641616
388	12	50898	0.203592	68.6023	8.6364	4.26743	1.55266	0.902167	0.926029	0.885742	0.908061	0.883502	0.89586	0.894456	0.884072	0.882795	0.880319	0.90256	0.860859	0.847145	0.885015	0.874553	0.894416	0.860201	0.902364	0.865456	0.896882	1	0.894514	0.0636583
388	12	50898	0.203592	68.6023	8.6364	4.26743	1.55266	0.902167	0.926029	0.885742	0.908061	0.883502	0.89586	0.894456	0.884072	0.882795	0.880319	0.90256	0.860859	0.847145	0.885015	0.874553	0.894416	0.860201	0.902364	0.865456	0.896882	1	0.894514	0.0636583
393	17	43299	0.173196	107.752	9.53586	16.0679	4.18703	0.904444	0.926754	0.887838	0.908889	0.884016	0.896614	0.895356	0.885171	0.883369	0.880609	0.902711	0.860909	0.847052	0.885113	0.874431	0.895113	0.861094	0.90285	0.86584	0.89733	1	0.895524	0.0633557
394	18	12370	0.04948	101.178	7.70901	13.2358	2.97506	0.924293	0.94232	0.905012	0.923808	0.893007	0.909014	0.904729	0.898262	0.891593	0.887308	0.904972	0.867502	0.851981	0.891754	0.876475	0.89907	0.865643	0.905861	0.872231	0.897494	1	0.907862	0.0577184
398	22	11377	0.045508	101.207	7.69735	13.2462	2.97439	0.925068	0.943263	0.906258	0.925376	0.894788	0.910258	0.905819	0.899534	0.89325	0.888283	0.90516	0.86877	0.852597	0.892415	0.877033	0.899007	0.865782	0.905731	0.873605	0.897249	1	0.908938	0.0573182
398	10	56752	0.227008	66.1921	8.16264	3.82783	1.35742	0.906805	0.903149	0.89403	0.908065	0.898876	0.913404	0.893246	0.868445	0.895889	0.894198	0.910171	0.881405	0.868234	0.868339	0.896744	0.891563	0.88581	0.884392	0.863688	0.878612	1	0.897199	0.0642379
400	12	53070	0.21228	66.1417	8.33493	3.82665	1.39226	0.908819	0.905276	0.89577	0.909054	0.900339	0.914029	0.894846	0.869276	0.897079	0.895167	0.91026	0.88143	0.868127	0.86857	0.896523	0.891954	0.886018	0.884907	0.863774	0.878481	1	0.898448	0.0635869
400	12	53070	0.21228	66.1417	8.33493	3.82665	1.39226	0.908819	0.905276	0.89577	0.909054	0.900339	0.914029	0.894846	0.869276	0.897079	0.895167	0.91026	0.88143	0.868127	0.86857	0.896523	0.891954	0.886018	0.884907	0.863774	0.878481	1	0.898448	0.0635869
405	17	45263	0.181052	104.765	9.21515	14.7698	3.8254	0.911075	0.906546	0.897013	0.910004	0.901443	0.915008	0.895875	0.869198	0.89751	0.896173	0.911241	0.881868	0.868391	0.868855	0.897311	0.89308	0.886386	0.885403	0.863984	0.87851	1	0.899536	0.0631728
406	18	18617	0.074468	98.3812	7.7367	12.1858	2.81006	0.928506	0.923162	0.912365	0.919939	0.913869	0.91916	0.904442	0.876	0.904469	0.902804	0.913439	0.884246	0.87412	0.874443	0.901219	0.898131	0.888919	0.88822	0.864318	0.880808	1	0.91012	0.0576044
410	22	17081	0.068324	98.3675	7.73574	12.1807	2.81041	0.929307	0.924273	0.91312	0.920848	0.914408	0.919882	0.90425	0.876354	0.905099	0.903343	0.913793	0.885282	0.874598	0.875037	0.902172	0.898045	0.888619	0.888531	0.863562	0.880803	1	0.910765	0.0575023
410	10	60467	0.241868	63.083	7.9452	3.32168	1.20458	0.898937	0.916425	0.890039	0.906114	0.889047	0.891263	0.908727	0.884135	0.884127	0.898813	0.88822	0.912283	0.856724	0.87929	0.896563	0.87045	0.867721	0.897051	0.901665	0.869813	1	0.89614	0.0637343
412	12	56650	0.2266	63.0365	8.11751	3.32133	1.23653	0.900468	0.918235	0.891147	0.907202	0.890212	0.892233	0.910026	0.884748	0.88481	0.899373	0.888588	0.912454	0.857688	0.879868	0.896628	0.870521	0.867617	0.897343	0.901492	0.870238	1	0.897194	0.0633826
412	12	56650	0.2266	63.0365	8.11751	3.32133	1.23653	0.900468	0.918235	0.891147	0.907202	0.890212	0.892233	0.910026	0.884748	0.88481	0.899373	0.888588	0.912454	0.857688	0.879868	0.896628	0.870521	0.867617	0.897343	0.901492	0.870238	1	0.897194	0.0633826
417	17	48415	0.19366	101.007	8.97733	13.2494	3.47122	0.902272	0.919891	0.893246	0.907838	0.891532	0.892688	0.910451	0.885562	0.885222	0.899535	0.889487	0.913126	0.858081	0.879934	0.896509	0.87066	0.867882	0.896706	0.90189	0.870784	1	0.898248	0.0629994
418	18	22785	0.09114	97.5847	7.49361	11.8834	2.67303	0.919684	0.932873	0.904784	0.918455	0.901843	0.900263	0.918345	0.888479	0.890388	0.904762	0.894909	0.914834	0.863156	0.881194	0.900614	0.874172	0.870595	0.901053	0.905398	0.871846	1	0.907717	0.0593652
422	22	20845	0.08338	97.57	7.49473	11.8782	2.6735	0.920509	0.933989	0.905517	0.919501	0.903022	0.901535	0.919045	0.889014	0.890981	0.905589	0.894747	0.914512	0.862173	0.882562	0.901535	0.87455	0.870544	0.900552	0.906021	0.87136	1	0.908474	0.0589558
422	10	60311	0.241244	64.9209	7.98612	3.61177	1.28094	0.920313	0.90748	0.896254	0.886596	0.89109	0.89778	0.898625	0.871922	0.859528	0.897067	0.879914	0.888884	0.856328	0.86427	0.904221	0.897423	0.873589	0.889722	0.867752	0.867139	1	0.894168	0.0625584
424	12	56401	0.225604	64.856	8.17486	3.60898	1.31794	0.921695	0.908929	0.897706	0.888202	0.89267	0.898335	0.899168	0.872919	0.860623	0.897989	0.880295	0.889177	0.856997	0.864976	0.905002	0.89759	0.874045	0.889816	0.867653	0.866997	1	0.895267	0.0621428
424	12	56401	0.225604	64.856	8.17486	3.60898	1.31794	0.921695	0.908929	0.897706	0.888202	0.89267	0.898335	0.899168	0.872919	0.860623	0.897989	0.880295	0.889177	0.856997	0.864976	0.905002	0.89759	0.874045	0.889816	0.867653	0.866997	1	0.895267	0.0621428
429	17	48059	0.192236	100.467	9.01173	13.0445	3.44765	0.922959	0.910704	0.899062	0.889199	0.893579	0.899519	0.899956	0.873895	0.861171	0.899051	0.880439	0.889376	0.856603	0.865842	0.905606	0.897751	0.873218	0.89027	0.867808	0.866601	1	0.896258	0.0617347
430	18	24128	0.096512	96.8932	7.65434	11.6454	2.69731	0.931967	0.923181	0.908633	0.901256	0.903473	0.904261	0.906188	0.879082	0.863913	0.904344	0.88532	0.891785	0.862235	0.869674	0.908198	0.899391	0.87442	0.889216	0.870462	0.86611	1	0.903944	0.0585648
434	22	22042	0.088168	96.877	7.6507	11.6395	2.69568	0.933695	0.924757	0.910262	0.901778	0.903865	0.905022	0.907109	0.879503	0.863397	0.904727	0.885333	0.891412	0.862104	0.871495	0.908153	0.900145	0.874898	0.888871	0.871042	0.865802	1	0.904816	0.0582445
434	10	58711	0.234844	61.8628	7.70669	3.13023	1.11885	0.916787	0.904013	0.8817	0.889723	0.888752	0.883523	0.879801	0.871813	0.884902	0.895718	0.91723	0.893836	0.859864	0.846775	0.877314	0.896834	0.861934	0.901288	0.864438	0.888667	1	0.891408	0.0627532
436	12	55018	0.220072	61.7879	7.8688	3.12526	1.14625	0.918	0.905685	0.883502	0.890736	0.889709	0.884229	0.880021	0.872878	0.885465	0.896198	0.917727	0.894107	0.860246	0.847614	0.877985	0.897179	0.862427	0.901914	0.864408	0.888746	1	0.892406	0.0623266
436	12	55018	0.220072	61.7879	7.8688	3.12526	1.14625	0.918	0.905685	0.883502	0.890736	0.889709	0.884229	0.880021	0.872878	0.885465	0.896198	0.917727	0.894107	0.860246	0.847614	0.877985	0.897179	0.862427	0.901914	0.864408	0.888746	1	0.892406	0.0623266
441	17	46900	0.1876	98.0744	8.70829	12.1324	3.16205	0.920117	0.906951	0.885288	0.891247	0.891045	0.885405	0.880906	0.87436	0.885746	0.896535	0.917697	0.895021	0.860586	0.847751	0.878838	0.897559	0.862239	0.901663	0.865021	0.889211	1	0.893522	0.0617625
442	18	28459	0.113836	94.6233	7.67926	10.8599	2.57261	0.929196	0.91804	0.894638	0.898802	0.900418	0.89144	0.886416	0.879669	0.888858	0.902526	0.919498	0.898275	0.86159	0.85068	0.8819	0.899294	0.863593	0.903651	0.867002	0.889297	1	0.90049	0.0589095
446	22	25970	0.10388	94.6067	7.68742	10.8548	2.57383	0.930997	0.918772	0.895803	0.899576	0.900982	0.89228	0.887582	0.879804	0.889623	0.90335	0.919349	0.89846	0.861937	0.851155	0.881767	0.898826	0.863246	0.903812	0.867886	0.889334	1	0.901305	0.0585786
446	10	52329	0.209316	61.3792	7.73672	3.06093	1.10822	0.897361	0.90833	0.865658	0.879617	0.847083	0.911292	0.885847	0.885245	0.873732	0.876942	0.898565	0.886277	0.855959	0.869566	0.863403	0.873598	0.859218	0.904604	0.863995	0.881108	1	0.883713	0.0646439
448	12	48925	0.1957	61.3231	7.90714	3.05915	1.13733	0.899867	0.909096	0.867123	0.880777	0.847992	0.911926	0.887133	0.885774	0.874195	0.877322	0.899366	0.886776	0.856719	0.869719	0.863679	0.873735	0.859775	0.904405	0.864415	0.88138	1	0.884781	0.0643102
448	12	48925	0.1957	61.3231	7.90714	3.05915	1.13733	0.899867	0.909096	0.867123	0.880777	0.847992	0.911926	0.887133	0.885774	0.874195	0.877322	0.899366	0.886776	0.856719	0.869719	0.863679	0.873735	0.859775	0.904405	0.864415	0.88138	1	0.884781	0.0643102
453	17	41640	0.16656	100.106	8.80784	12.8934	3.33893	0.901837	0.910435	0.869176	0.881712	0.849892	0.912152	0.888052	0.886695	0.87488	0.878638	0.900048	0.886287	0.857793	0.870257	0.863905	0.874568	0.860519	0.904131	0.864854	0.881748	1	0.885977	0.0640885
454	18	23342	0.093368	95.6323	7.66554	11.2045	2.63079	0.915753	0.922179	0.879081	0.893582	0.86023	0.918752	0.894011	0.892918	0.879381	0.882251	0.902686	0.887992	0.860316	0.870919	0.864343	0.874904	0.863594	0.904378	0.866228	0.882358	1	0.894267	0.0608642
458	22	21281	0.085124	95.6254	7.6659	11.2022	2.63082	0.916451	0.923053	0.879916	0.894201	0.861449	0.919294	0.895118	0.893168	0.879869	0.882383	0.902566	0.888539	0.860556	0.871247	0.864645	0.875029	0.864433	0.904304	0.866101	0.882806	1	0.894914	0.0606983
458	10	50868	0.203472	62.9059	7.92214	3.29384	1.19374	0.902532	0.912135	0.871226	0.888968	0.874115	0.922151	0.904262	0.873132	0.876907	0.891651	0.908223	0.878814	0.856206	0.8623	0.867382	0.89112	0.879266	0.906365	0.89169	0.881949	1	0.891401	0.0637998
460	12	47644	0.190576	62.8425	8.09746	3.29103	1.22515	0.904122	0.913515	0.872985	0.889829	0.87521	0.922393	0.905035	0.874192	0.877382	0.892043	0.909328	0.879103	0.856561	0.862197	0.868315	0.891403	0.880058	0.906756	0.89155	0.882073	1	0.892408	0.0634403
460	12	47644	0.190576	62.8425	8.09746	3.29103	1.22515	0.904122	0.913515	0.872985	0.889829	0.87521	0.922393	0.905035	0.874192	0.877382	0.892043	0.909328	0.879103	0.856561	0.862197	0.868315	0.891403	0.880058	0.906756	0.89155	0.882073	1	0.892408	0.0634403
465	17	40798	0.163192	101.609	8.99338	13.484	3.51495	0.905633	0.915082	0.874222	0.890987	0.876771	0.923464	0.906294	0.874308	0.879345	0.893218	0.91002	0.879541	0.856794	0.862224	0.869087	0.89187	0.880239	0.906932	0.891147	0.882556	1	0.893548	0.0631598
466	18	19643	0.078572	97.1401	7.61605	11.7309	2.69238	0.917426	0.926233	0.886754	0.898208	0.888714	0.928931	0.914372	0.880135	0.887364	0.898157	0.913633	0.880695	0.858856	0.863896	0.874077	0.894899	0.88375	0.907575	0.891895	0.883877	1	0.901826	0.059868
470	22	17927	0.071708	97.1285	7.63911	11.7281	2.70037	0.918865	0.927316	0.888074	0.899872	0.890249	0.928934	0.916048	0.880209	0.88813	0.898979	0.913873	0.881575	0.85851	0.863948	0.874352	0.895828	0.884336	0.9081	0.891504	0.883723	1	0.902818	0.0593428
470	10	52729	0.210916	64.018	7.99939	3.46848	1.24799	0.922765	0.914402	0.881365	0.902833	0.908172	0.932428	0.895086	0.88311	0.894669	0.883006	0.882693	0.906522	0.885537	0.869702	0.901752	0.884561	0.855108	0.8789	0.876074	0.863548	1	0.901303	0.0629129
472	12	49435	0.19774	63.9548	8.17901	3.46576	1.28225	0.924386	0.915748	0.883129	0.904481	0.908971	0.932649	0.895803	0.883726	0.895125	0.883504	0.882917	0.907029	0.886052	0.870618	0.902417	0.884444	0.855618	0.879498	0.876242	0.863477	1	0.902327	0.0625145
472	12	49435	0.19774	63.9548	8.17901	3.46576	1.28225	0.924386	0.915748	0.883129	0.904481	0.908971	0.932649	0.895803	0.883726	0.895125	0.883504	0.882917	0.907029	0.886052	0.870618	0.902417	0.884444	0.855618	0.879498	0.876242	0.863477	1	0.902327	0.0625145
477	17	42187	0.168748	102.604	9.07247	13.8816	3.61655	0.925842	0.916515	0.884028	0.905777	0.910873	0.933617	0.897172	0.884419	0.895347	0.884253	0.883649	0.907578	0.886102	0.871204	0.90311	0.884336	0.856034	0.8802	0.876467	0.863489	1	0.903311	0.0621162
478	18	18489	0.073956	98.1775	7.5657	12.1021	2.74122	0.940072	0.930094	0.899751	0.916383	0.919384	0.938044	0.904781	0.891206	0.900481	0.889772	0.889015	0.912705	0.889691	0.877251	0.906999	0.884877	0.85989	0.884959	0.88028	0.867218	1	0.912824	0.0573849
482	22	16986	0.067944	98.1838	7.57547	12.1049	2.74497	0.940628	0.93165	0.901242	0.917815	0.919551	0.937919	0.904451	0.891028	0.900948	0.889409	0.88935	0.913134	0.890439	0.876987	0.907365	0.885729	0.86065	0.886083	0.880137	0.867067	1	0.913456	0.0570404
482	10	54765	0.21906	64.9546	8.07069	3.6204	1.29397	0.929535	0.9042	0.894166	0.898411	0.881722	0.889893	0.901516	0.868776	0.873176	0.906345	0.883256	0.898512	0.86674	0.868666	0.886506	0.884324	0.871195	0.898749	0.881028	0.87555	1	0.896127	0.0640281
484	12	51381	0.205524	64.8899	8.24837	3.61725	1.3292	0.930957	0.905938	0.895827	0.899632	0.883157	0.89102	0.902065	0.869495	0.873445	0.907184	0.883761	0.898854	0.86747	0.868901	0.887147	0.884481	0.871363	0.898893	0.880997	0.876102	1	0.897227	0.063556
484	12	51381	0.205524	64.8899	8.24837	3.61725	1.3292	0.930957	0.905938	0.895827	0.899632	0.883157	0.89102	0.902065	0.869495	0.873445	0.907184	0.883761	0.898854	0.86747	0.868901	0.887147	0.884481	0.871363	0.898893	0.880997	0.876102	1	0.897227	0.063556
489	17	43852	0.175408	104.927	9.1545	14.833	3.81564	0.932717	0.907952	0.89712	0.900483	0.884236	0.892137	0.90306	0.870599	0.873518	0.907872	0.884293	0.899081	0.868706	0.869265	0.88744	0.884714	0.871591	0.899127	0.881077	0.876802	1	0.898352	0.0630445
490	18	17735	0.07094	98.7142	7.67544	12.3046	2.81299	0.944488	0.923654	0.912828	0.911193	0.893995	0.900507	0.91139	0.878743	0.878122	0.912912	0.886834	0.900028	0.8713	0.873781	0.887229	0.891345	0.875557	0.900028	0.881675	0.878884	1	0.907891	0.0586172
494	22	16279	0.065116	98.6793	7.67812	12.2919	2.8103	0.945021	0.925702	0.914092	0.911665	0.894957	0.901499	0.911757	0.88006	0.879139	0.913969	0.887094	0.899687	0.870907	0.872934	0.888077	0.8925	0.876313	0.89941	0.881104	0.879661	1	0.908738	0.0582602
494	10	58352	0.233408	64.6868	8.13554	3.57996	1.29772	0.895591	0.918435	0.88889	0.886148	0.885591	0.906995	0.892994	0.888264	0.875951	0.895573	0.889378	0.910217	0.857768	0.844041	0.868102	0.881332	0.839311	0.898855	0.88961	0.86704	1	0.891941	0.0649174
496	12	54695	0.21878	64.6192	8.32805	3.57705	1.33505	0.89681	0.919874	0.889807	0.887421	0.886608	0.907734	0.893829	0.889012	0.876296	0.896161	0.890072	0.910184	0.857775	0.844081	0.868745	0.881644	0.839272	0.898912	0.889487	0.867511	1	0.89282	0.0647499
496	12	54695	0.21878	64.6192	8.32805	3.57705	1.33505	0.89681	0.919874	0.889807	0.887421	0.886608	0.907734	0.893829	0.889012	0.876296	0.896161	0.890072	0.910184	0.857775	0.844081	0.868745	0.881644	0.839272	0.898912	0.889487	0.867511	1	0.89282	0.0647499
501	17	46678	0.186712	104.589	9.25822	14.7002	3.83943	0.898025	0.921323	0.892198	0.889123	0.88817	0.908254	0.894661	0.889809	0.876344	0.897296	0.890302	0.910065	0.85912	0.844884	0.869446	0.882514	0.839207	0.899653	0.889134	0.866897	1	0.893976	0.064384
502	18	17477	0.069908	99.3006	7.63686	12.5194	2.83168	0.918464	0.933112	0.907908	0.902443	0.899268	0.916891	0.908337	0.896292	0.885364	0.90519	0.896893	0.912342	0.862734	0.851033	0.872118	0.885678	0.843308	0.902043	0.890971	0.871288	1	0.905477	0.0598298
506	22	16043	0.064172	99.2728	7.64763	12.5097	2.83244	0.919716	0.934021	0.909088	0.902948	0.90005	0.91769	0.909026	0.897214	0.885963	0.905286	0.897463	0.912641	0.863336	0.851493	0.872405	0.885745	0.843919	0.902543	0.891448	0.871128	1	0.906262	0.0593583
506	10	57705	0.23082	66.6575	8.28135	3.91123	1.39657	0.915085	0.894013	0.895113	0.875877	0.868027	0.888346	0.882991	0.861866	0.896066	0.91155	0.920276	0.889542	0.831236	0.872108	0.852612	0.895278	0.863495	0.890841	0.87988	0.878607	1	0.888814	0.0650079
508	12	53842	0.215368	66.6073	8.46014	3.9104	1.43306	0.916803	0.895333	0.896512	0.877271	0.869423	0.889566	0.883687	0.862951	0.89628	0.912076	0.920731	0.890207	0.832027	0.872182	0.853553	0.8951	0.863452	0.890866	0.880112	0.878859	1	0.88991	0.06469
508	12	53842	0.215368	66.6073	8.46014	3.9104	1.43306	0.916803	0.895333	0.896512	0.877271	0.869423	0.889566	0.883687	0.862951	0.89628	0.912076	0.920731	0.890207	0.832027	0.872182	0.853553	0.8951	0.863452	0.890866	0.880112	0.878859	1	0.88991	0.06469
513	17	45823	0.183292	102.983	9.30054	14.049	3.72818	0.918491	0.896657	0.897824	0.878063	0.870698	0.890743	0.884185	0.863431	0.896318	0.912042	0.921044	0.890426	0.832246	0.873241	0.853152	0.894594	0.863671	0.891005	0.880126	0.879187	1	0.890816	0.0642874
514	18	20514	0.082056	97.6165	7.85452	11.9148	2.80235	0.931023	0.910305	0.908355	0.88949	0.882129	0.900044	0.892366	0.872014	0.899727	0.916009	0.924027	0.892049	0.838159	0.875622	0.86051	0.897777	0.867018	0.89573	0.882982	0.883324	1	0.900059	0.060629
518	22	18762	0.075048	97.5777	7.86349	11.9014	2.80459	0.93263	0.91163	0.909978	0.890417	0.883408	0.900863	0.893188	0.872615	0.900011	0.9164	0.924955	0.892522	0.83861	0.876293	0.861422	0.898065	0.868138	0.896013	0.883248	0.883435	1	0.901103	0.0602548
518	10	58145	0.23258	61.5244	7.71502	3.0813	1.11238	0.875527	0.911136	0.881443	0.888924	0.884375	0.922728	0.88502	0.875458	0.886138	0.88748	0.900404	0.876352	0.861931	0.877023	0.881202	0.884453	0.879826	0.893404	0.890833	0.884521	1	0.888647	0.0649775
520	12	54420	0.21768	61.4621	7.88978	3.07874	1.14211	0.877297	0.912661	0.883499	0.889811	0.885465	0.923622	0.885575	0.876075	0.886742	0.88835	0.90068	0.876626	0.86222	0.87772	0.881725	0.884638	0.880007	0.893945	0.891207	0.884133	1	0.889739	0.064587
520	12	54420	0.21768	61.4621	7.88978	3.07874	1.14211	0.877297	0.912661	0.883499	0.889811	0.885465	0.923622	0.885575	0.876075	0.886742	0.88835	0.90068	0.876626	0.86222	0.87772	0.881725	0.884638	0.880007	0.893945	0.891207	0.884133	1	0.889739	0.064587
525	17	46455	0.18582	100.196	8.77206	12.9254	3.33437	0.879421	0.914035	0.883662	0.891024	0.886632	0.924572	0.886083	0.87729	0.886837	0.888419	0.900355	0.877171	0.862781	0.878076	0.882079	0.88505	0.881078	0.894059	0.89125	0.88364	1	0.890664	0.0642313
526	18	23406	0.093624	96.8986	7.5025	11.639	2.64172	0.895497	0.923075	0.895369	0.900688	0.895604	0.929441	0.894237	0.883555	0.891716	0.892592	0.904896	0.881142	0.866701	0.880351	0.885329	0.887721	0.88174	0.896501	0.893532	0.881953	1	0.899123	0.0614136
530	22	21376	0.085504	96.8926	7.49746	11.6366	2.63879	0.896473	0.923793	0.89673	0.902203	0.895467	0.929828	0.894929	0.883538	0.891771	0.892637	0.905899	0.881503	0.867538	0.880029	0.885292	0.888075	0.881947	0.896496	0.893666	0.882064	1	0.899773	0.0612497
530	10	57403	0.229612	65.0769	8.05328	3.63958	1.29751	0.904752	0.893229	0.889797	0.889544	0.87809	0.913045	0.89896	0.84216	0.89275	0.892802	0.885206	0.88268	0.874702	0.860277	0.883125	0.86154	0.859084	0.899605	0.860809	0.873691	1	0.888807	0.0675465
532	12	53705	0.21482	65.025	8.22389	3.63817	1.33154	0.906228	0.895215	0.89136	0.891155	0.879471	0.913351	0.899441	0.843022	0.89312	0.893185	0.885849	0.882897	0.87503	0.861242	0.88354	0.862266	0.85938	0.9	0.860972	0.873941	1	0.889916	0.0671099
532	12	53705	0.21482	65.025	8.22389	3.63817	1.33154	0.906228	0.895215	0.89136	0.891155	0.879471	0.913351	0.899441	0.843022	0.89312	0.893185	0.885849	0.882897	0.87503	0.861242	0.88354	0.862266	0.85938	0.9	0.860972	0.873941	1	0.889916	0.0671099
537	17	45846	0.183384	102.113	9.13183	13.6914	3.61434	0.907931	0.897221	0.892444	0.892281	0.880731	0.913777	0.900133	0.843661	0.893328	0.893164	0.886926	0.884701	0.875431	0.860893	0.884472	0.86206	0.859955	0.900013	0.862005	0.874078	1	0.890976	0.0667763
538	18	20655	0.08262	97.9288	7.62405	12.015	2.74875	0.924425	0.913798	0.904648	0.906681	0.890753	0.919342	0.905979	0.853207	0.897991	0.897676	0.890244	0.888138	0.879037	0.863157	0.889542	0.864633	0.865747	0.903558	0.866836	0.877439	1	0.901229	0.0616616
542	22	18855	0.07542	97.914	7.6206	12.0095	2.74671	0.926253	0.915513	0.90602	0.908645	0.891567	0.920392	0.907133	0.853779	0.899019	0.897905	0.8904	0.888438	0.879767	0.863193	0.889897	0.865473	0.866773	0.903103	0.866746	0.878016	1	0.9024	0.0610085
542	10	56289	0.225156	63.2816	7.87341	3.34928	1.19772	0.929658	0.906953	0.881762	0.894047	0.893203	0.920064	0.903072	0.869584	0.871867	0.889144	0.901109	0.869255	0.872755	0.855416	0.897564	0.887189	0.874141	0.92105	0.849384	0.867212	1	0.896958	0.0626863
544	12	52699	0.210796	63.2329	8.03962	3.34833	1.22982	0.931014	0.908585	0.882844	0.895235	0.893945	0.920663	0.903774	0.870776	0.872208	0.889391	0.901791	0.869286	0.8731	0.855699	0.897598	0.887303	0.874476	0.921488	0.849675	0.867322	1	0.897873	0.0622992
544	12	52699	0.210796	63.2329	8.03962	3.34833	1.22982	0.931014	0.908585	0.882844	0.895235	0.893945	0.920663	0.903774	0.870776	0.872208	0.889391	0.901791	0.869286	0.8731	0.855699	0.897598	0.887303	0.874476	0.921488	0.849675	0.867322	1	0.897873	0.0622992
549	17	44937	0.179748	102.665	8.91931	13.8957	3.55709	0.932405	0.909885	0.884127	0.896199	0.89502	0.921379	0.903532	0.871709	0.871976	0.890002	0.902174	0.869506	0.87379	0.856644	0.897968	0.887676	0.874524	0.921601	0.849534	0.867793	1	0.898725	0.0620345
550	18	18799	0.075196	98.4986	7.46674	12.2138	2.72037	0.944811	0.925102	0.899463	0.908639	0.906006	0.928826	0.910048	0.880792	0.880526	0.89558	0.907468	0.872839	0.876536	0.857386	0.898159	0.88917	0.87627	0.926539	0.852519	0.868131	1	0.908622	0.0570767
554	22	17246	0.068984	98.5029	7.45987	12.2151	2.71957	0.945727	0.926128	0.900035	0.909689	0.906674	0.930245	0.911313	0.881364	0.880755	0.895628	0.908761	0.87284	0.87629	0.857764	0.898121	0.888989	0.876203	0.926621	0.853212	0.868636	1	0.909367	0.0567808
554	10	55429	0.221716	66.2086	8.20942	3.83254	1.36759	0.918887	0.895407	0.909984	0.883653	0.870059	0.919248	0.909343	0.866929	0.876824	0.90799	0.880694	0.89777	0.853055	0.856979	0.865594	0.905248	0.866451	0.897734	0.88681	0.875345	1	0.894734	0.0621181
556	12	51833	0.207332	66.13	8.39539	3.82731	1.40535	0.919954	0.896929	0.911388	0.884138	0.870488	0.92007	0.910231	0.867372	0.877752	0.908755	0.881581	0.898443	0.85351	0.857465	0.866311	0.905524	0.866552	0.897565	0.886665	0.875668	1	0.895604	0.0618054
556	12	51833	0.207332	66.13	8.39539	3.82731	1.40535	0.919954	0.896929	0.911388	0.884138	0.870488	0.92007	0.910231	0.867372	0.877752	0.908755	0.881581	0.898443	0.85351	0.857465	0.866311	0.905524	0.866552	0.897565	0.886665	0.875668	1	0.895604	0.0618054
561	17	44227	0.176908	105.739	9.29392	15.1836	3.93732	0.921236	0.89832	0.912339	0.885161	0.871594	0.920784	0.91131	0.868259	0.879158	0.910066	0.881486	0.898931	0.854161	0.857858	0.866699	0.905431	0.866371	0.896986	0.886325	0.876139	1	0.896558	0.0615038
562	18	16422	0.065688	99.1598	7.67647	12.4695	2.8436	0.936701	0.915205	0.924278	0.895993	0.880648	0.928906	0.920381	0.874559	0.885154	0.916849	0.886494	0.904427	0.858574	0.861588	0.874589	0.90939	0.868286	0.896054	0.890269	0.87873	1	0.906723	0.0573042
566	22	15116	0.060464	99.1347	7.65921	12.4593	2.83753	0.938013	0.916446	0.924881	0.896269	0.881285	0.929677	0.921309	0.875463	0.886346	0.917372	0.88704	0.904505	0.860314	0.862265	0.874537	0.909864	0.868252	0.89607	0.89015	0.879631	1	0.907531	0.0570319
566	10	54368	0.217472	64.8459	8.15666	3.60612	1.30212	0.917691	0.890524	0.89103	0.887296	0.864093	0.882348	0.896226	0.877704	0.881318	0.907041	0.883967	0.902369	0.867762	0.866098	0.853075	0.867413	0.830516	0.892115	0.891591	0.885447	1	0.888687	0.0643419
568	12	50822	0.203288	64.7815	8.32441	3.60264	1.33367	0.918667	0.89231	0.892104	0.8887	0.865088	0.883436	0.896925	0.878517	0.881931	0.907717	0.884666	0.902896	0.868089	0.866269	0.854079	0.867754	0.831028	0.892399	0.891887	0.886063	1	0.889685	0.0640638
568	12	50822	0.203288	64.7815	8.32441	3.60264	1.33367	0.918667	0.89231	0.892104	0.8887	0.865088	0.883436	0.896925	0.878517	0.881931	0.907717	0.884666	0.902896	0.868089	0.866269	0.854079	0.867754	0.831028	0.892399	0.891887	0.886063	1	0.889685	0.0640638
573	17	43265	0.17306	101.67	9.17358	13.52	3.58357	0.91975	0.894372	0.89339	0.88931	0.866613	0.884895	0.89829	0.879302	0.882376	0.90824	0.885011	0.903952	0.867537	0.86778	0.854675	0.867953	0.831457	0.893089	0.891494	0.887022	1	0.890777	0.0638716
574	18	21069	0.084276	96.8093	7.80113	11.6235	2.73728	0.931962	0.907399	0.905596	0.8985	0.875504	0.892116	0.90861	0.883787	0.888177	0.911125	0.891927	0.908467	0.86931	0.869904	0.858679	0.869832	0.832835	0.894537	0.893849	0.889506	1	0.899442	0.060564
578	22	19288	0.077152	96.7941	7.81037	11.6187	2.73944	0.933145	0.908078	0.90717	0.899886	0.875959	0.893224	0.908881	0.884203	0.888739	0.911059	0.892213	0.908052	0.868571	0.869375	0.859239	0.869504	0.833549	0.894027	0.894209	0.889102	1	0.900152	0.0602229
578	10	53572	0.214288	61.9829	7.75546	3.14976	1.13402	0.900825	0.90257	0.867972	0.892509	0.866208	0.901049	0.9037	0.865415	0.911988	0.887973	0.9002	0.892677	0.85317	0.870753	0.884688	0.85653	0.864444	0.890157	0.840346	0.902906	1	0.8881	0.0653341
580	12	50081	0.200324	61.9355	7.92208	3.14905	1.1637	0.902638	0.903806	0.869991	0.893433	0.867475	0.90151	0.904605	0.866037	0.912701	0.888441	0.900721	0.893373	0.853827	0.871119	0.884727	0.856273	0.864839	0.890178	0.840938	0.903277	1	0.889168	0.064995
580	12	50081	0.200324	61.9355	7.92208	3.14905	1.1637	0.902638	0.903806	0.869991	0.893433	0.867475	0.90151	0.904605	0.866037	0.912701	0.888441	0.900721	0.893373	0.853827	0.871119	0.884727	0.856273	0.864839	0.890178	0.840938	0.903277	1	0.889168	0.064995
585	17	42698	0.170792	100.475	8.78833	13.0326	3.35762	0.904597	0.905241	0.87161	0.894023	0.868273	0.902677	0.9053	0.866996	0.912795	0.88914	0.901295	0.894152	0.85415	0.871586	0.88476	0.856527	0.86483	0.891014	0.841726	0.903309	1	0.890214	0.0646922
586	18	21425	0.0857	96.8712	7.50289	11.6292	2.63607	0.915869	0.915939	0.885484	0.902497	0.87776	0.910222	0.912065	0.875729	0.915963	0.893069	0.905648	0.898436	0.85825	0.875029	0.886371	0.858156	0.866534	0.891482	0.844971	0.905088	1	0.898504	0.0618953
590	22	19620	0.07848	96.8243	7.50635	11.6127	2.63358	0.916794	0.917635	0.887513	0.903364	0.87867	0.91134	0.912283	0.876504	0.91603	0.893502	0.905657	0.89949	0.859276	0.875076	0.886748	0.857212	0.866565	0.891131	0.845617	0.905887	1	0.899435	0.0616508
590	10	54109	0.216436	64.4836	8.05188	3.54415	1.27423	0.906855	0.878634	0.877599	0.91153	0.873357	0.901209	0.888161	0.848334	0.900885	0.871241	0.902752	0.863405	0.878893	0.873163	0.877322	0.882053	0.861539	0.899296	0.88038	0.877414	1	0.886885	0.0658484
592	12	50661	0.202644	64.4168	8.22799	3.54067	1.30848	0.908845	0.880806	0.879019	0.912497	0.874381	0.902163	0.888603	0.848927	0.901473	0.871361	0.903111	0.864077	0.878871	0.873325	0.877588	0.882237	0.861777	0.899686	0.880806	0.877332	1	0.887983	0.0653794
592	12	50661	0.202644	64.4168	8.22799	3.54067	1.30848	0.908845	0.880806	0.879019	0.912497	0.874381	0.902163	0.888603	0.848927	0.901473	0.871361	0.903111	0.864077	0.878871	0.873325	0.877588	0.882237	0.861777	0.899686	0.880806	0.877332	1	0.887983	0.0653794
597	17	43083	0.172332	104.162	9.15739	14.5172	3.76382	0.910208	0.882587	0.880138	0.913214	0.875728	0.902386	0.88904	0.849477	0.901678	0.871956	0.903338	0.864645	0.879512	0.872281	0.877968	0.882738	0.861848	0.899752	0.880637	0.877144	1	0.888836	0.0650868
598	18	18151	0.072604	98.3888	7.60312	12.1812	2.76912	0.92623	0.898408	0.896838	0.921878	0.89075	0.908187	0.89659	0.859732	0.907856	0.879649	0.909179	0.872927	0.881659	0.876205	0.884056	0.885681	0.866068	0.904661	0.883505	0.879015	1	0.899825	0.0608589
602	22	16559	0.066236	98.3985	7.59718	12.1845	2.76743	0.927532	0.899269	0.898031	0.922338	0.891811	0.909113	0.897216	0.860136	0.908992	0.880337	0.91026	0.87312	0.88239	0.876593	0.884745	0.885349	0.866236	0.904131	0.883628	0.879763	1	0.900658	0.0605532
602	10	58861	0.235444	64.5023	8.10038	3.549	1.28256	0.921485	0.870916	0.909872	0.896026	0.889672	0.915012	0.87479	0.857079	0.876879	0.898048	0.889902	0.88207	0.864588	0.849977	0.899263	0.885119	0.86785	0.897971	0.838951	0.868419	1	0.89129	0.0632712
604	12	55042	0.220168	64.4313	8.2674	3.54448	1.31329	0.922741	0.872625	0.910505	0.897133	0.890529	0.915801	0.87654	0.857745	0.877939	0.898623	0.890184	0.882653	0.864522	0.850778	0.899695	0.885478	0.867955	0.898496	0.838978	0.868528	1	0.892255	0.0629777
604	12	55042	0.220168	64.4313	8.2674	3.54448	1.31329	0.922741	0.872625	0.910505	0.897133	0.890529	0.915801	0.87654	0.857745	0.877939	0.898623	0.890184	0.882653	0.864522	0.850778	0.899695	0.885478	0.867955	0.898496	0.838978	0.868528	1	0.892255	0.0629777
609	17	46930	0.18772	103.85	9.17351	14.3907	3.74197	0.924057	0.874569	0.912583	0.898178	0.89202	0.916322	0.877115	0.858651	0.878404	0.898753	0.890422	0.882772	0.864351	0.851247	0.899936	0.885276	0.869071	0.899009	0.839261	0.868474	1	0.89332	0.0625769
610	18	19155	0.07662	98.2383	7.69156	12.1312	2.78978	0.937223	0.893057	0.923571	0.90971	0.900731	0.924276	0.884599	0.866823	0.886374	0.901227	0.894153	0.886505	0.865414	0.85727	0.906369	0.886609	0.870138	0.901488	0.836805	0.865857	1	0.902928	0.0593577
614	22	17596	0.070384	98.2224	7.69377	12.1255	2.78884	0.938367	0.894635	0.923818	0.910804	0.902108	0.92396	0.884747	0.867726	0.886253	0.901512	0.894294	0.888014	0.865424	0.857894	0.907252	0.886707	0.870794	0.901995	0.837747	0.866561	1	0.903681	0.0590546
614	10	59076	0.236304	64.9238	8.13047	3.61776	1.30314	0.908685	0.890446	0.876397	0.884632	0.88282	0.888356	0.905562	0.849948	0.879164	0.909185	0.898343	0.892444	0.870819	0.847095	0.864666	0.881873	0.872393	0.899782	0.882947	0.870269	1	0.887291	0.0640893
616	12	55242	0.220968	64.8718	8.29506	3.61615	1.33549	0.910358	0.892401	0.877485	0.885947	0.88373	0.889314	0.906674	0.851092	0.880245	0.909227	0.898691	0.892926	0.870922	0.846847	0.864768	0.881983	0.872325	0.899596	0.883051	0.869945	1	0.888359	0.0637504
616	12	55242	0.220968	64.8718	8.29506	3.61615	1.33549	0.910358	0.892401	0.877485	0.885947	0.88373	0.889314	0.906674	0.851092	0.880245	0.909227	0.898691	0.892926	0.870922	0.846847	0.864768	0.881983	0.872325	0.899596	0.883051	0.869945	1	0.888359	0.0637504
621	17	47050	0.1882	102.074	9.15182	13.6773	3.61069	0.911275	0.894527	0.879107	0.887163	0.884049	0.889532	0.90762	0.852179	0.880531	0.909522	0.89865	0.892667	0.870978	0.847673	0.864984	0.883241	0.872444	0.899734	0.883262	0.87	1	0.889267	0.063495
622	18	22247	0.088988	97.1019	7.76081	11.7253	2.74109	0.924237	0.910055	0.892795	0.89938	0.893963	0.899335	0.91473	0.860161	0.886277	0.913359	0.900593	0.896346	0.873129	0.851441	0.867375	0.885063	0.875489	0.902256	0.887041	0.869803	1	0.898938	0.0598296
626	22	20321	0.081284	97.073	7.75173	11.7145	2.73698	0.925053	0.910905	0.894567	0.899464	0.894887	0.900497	0.915432	0.860858	0.886472	0.913833	0.900595	0.896093	0.873235	0.851754	0.867821	0.884971	0.876113	0.902711	0.888194	0.869593	1	0.899656	0.0596529
626	10	57493	0.229972	62.3702	7.78494	3.20826	1.1535	0.920286	0.911085	0.883629	0.871393	0.876289	0.908728	0.907215	0.865314	0.886038	0.891822	0.892378	0.897579	0.845077	0.837293	0.87268	0.899927	0.860609	0.892639	0.865297	0.872828	1	0.891713	0.0667688
628	12	53831	0.215324	62.3096	7.94693	3.20544	1.18394	0.921727	0.91243	0.885178	0.872991	0.877942	0.909699	0.908129	0.866016	0.88671	0.892776	0.893194	0.898172	0.845442	0.838086	0.872991	0.900243	0.861214	0.893017	0.865904	0.872861	1	0.892866	0.0662251
628	12	53831	0.215324	62.3096	7.94693	3.20544	1.18394	0.921727	0.91243	0.885178	0.872991	0.877942	0.909699	0.908129	0.866016	0.88671	0.892776	0.893194	0.898172	0.845442	0.838086	0.872991	0.900243	0.861214	0.893017	0.865904	0.872861	1	0.892866	0.0662251
633	17	45970	0.18388	98.6396	8.80416	12.3458	3.24957	0.923417	0.914314	0.886633	0.874288	0.879476	0.910365	0.908919	0.86687	0.887829	0.893148	0.894768	0.898825	0.845649	0.838362	0.872623	0.899967	0.861562	0.893637	0.866554	0.873015	1	0.894044	0.0657111
634	18	27211	0.108844	94.9882	7.63003	10.9814	2.57831	0.933428	0.924847	0.897284	0.885102	0.887895	0.91588	0.913436	0.872533	0.892231	0.898111	0.897927	0.90219	0.849124	0.840138	0.873048	0.899875	0.862556	0.894767	0.869575	0.873764	1	0.901397	0.0622417
638	22	24818	0.099272	94.9871	7.61151	10.9799	2.57006	0.934483	0.925961	0.899367	0.885627	0.889234	0.915726	0.914498	0.87364	0.893082	0.898521	0.89838	0.902873	0.84886	0.84062	0.873801	0.899891	0.862922	0.894714	0.869309	0.873539	1	0.902289	0.0617984
638	10	56043	0.224172	61.2184	7.68788	3.03618	1.09817	0.927761	0.908651	0.890147	0.873097	0.852087	0.878584	0.887319	0.874186	0.908204	0.896553	0.885722	0.891396	0.863391	0.825866	0.857779	0.873419	0.837125	0.89426	0.866326	0.894108	1	0.888795	0.0618318
640	12	52444	0.209776	61.1731	7.84699	3.03554	1.12645	0.928953	0.909789	0.891379	0.874666	0.853377	0.879681	0.888119	0.875086	0.908607	0.896785	0.886231	0.891913	0.863826	0.826033	0.857848	0.873722	0.837265	0.894726	0.866438	0.894459	1	0.889757	0.0614763
640	12	52444	0.209776	61.1731	7.84699	3.03554	1.12645	0.928953	0.909789	0.891379	0.874666	0.853377	0.879681	0.888119	0.875086	0.908607	0.896785	0.886231	0.891913	0.863826	0.826033	0.857848	0.873722	0.837265	0.894726	0.866438	0.894459	1	0.889757	0.0614763
645	17	44783	0.179132	100.168	8.70224	12.9105	3.3101	0.930152	0.910703	0.893609	0.875634	0.854923	0.880133	0.889355	0.875756	0.908994	0.896869	0.886665	0.89218	0.864078	0.827245	0.858942	0.874405	0.837159	0.894703	0.866378	0.894949	1	0.89075	0.061111
646	18	21996	0.087984	97.3702	7.41328	11.8022	2.63297	0.939057	0.923372	0.905801	0.88582	0.863475	0.888002	0.895981	0.87916	0.912802	0.900846	0.889662	0.893662	0.87034	0.831265	0.861634	0.878023	0.839925	0.898345	0.866953	0.895549	1	0.89862	0.0578127
650	22	20040	0.08016	97.3678	7.40195	11.8007	2.63006	0.939845	0.924651	0.90726	0.887824	0.865619	0.889222	0.896557	0.879965	0.913323	0.900324	0.890319	0.893538	0.871557	0.830888	0.860778	0.878518	0.840245	0.898927	0.866717	0.894785	1	0.899613	0.057537
650	10	55796	0.223184	65.9485	8.1413	3.78639	1.34877	0.894715	0.881103	0.867231	0.909339	0.859712	0.905092	0.895942	0.859658	0.908389	0.884875	0.887958	0.880422	0.874265	0.879203	0.855384	0.892501	0.857499	0.889132	0.831798	0.891076	1	0.884395	0.066507
652	12	52225	0.2089	65.861	8.29908	3.77844	1.37918	0.896506	0.882738	0.869315	0.910378	0.860565	0.905515	0.896898	0.86045	0.909076	0.885735	0.88831	0.881522	0.874514	0.879579	0.855462	0.89236	0.857291	0.889086	0.831929	0.890723	1	0.885496	0.0661094
652	12	52225	0.2089	65.861	8.29908	3.77844	1.37918	0.896506	0.882738	0.869315	0.910378	0.860565	0.905515	0.896898	0.86045	0.909076	0.885735	0.88831	0.881522	0.874514	0.879579	0.855462	0.89236	0.857291	0.889086	0.831929	0.890723	1	0.885496	0.0661094
657	17	44471	0.177884	104.602	9.20776	14.7019	3.81527	0.898608	0.8847	0.87086	0.911178	0.860977	0.906388	0.898237	0.861382	0.909267	0.8866	0.888635	0.881631	0.875424	0.879686	0.855681	0.892211	0.85639	0.88832	0.8327	0.891221	1	0.886588	0.0658995
658	18	18793	0.075172	98.1514	7.79216	12.1051	2.81965	0.916086	0.900894	0.887831	0.92154	0.873091	0.916245	0.90571	0.870484	0.914649	0.891502	0.892354	0.885596	0.878492	0.881631	0.857846	0.891396	0.857048	0.88791	0.836428	0.891635	1	0.897416	0.0615556
662	22	17138	0.068552	98.153	7.79108	12.1057	2.82205	0.917318	0.902556	0.888464	0.922716	0.873848	0.917289	0.906028	0.871309	0.91443	0.892111	0.89322	0.885926	0.878778	0.881725	0.85748	0.891353	0.856022	0.88896	0.835803	0.892344	1	0.898231	0.0611651
662	10	57149	0.228596	62.9103	7.91867	3.29435	1.19201	0.917873	0.896297	0.892877	0.897216	0.891853	0.909237	0.884976	0.832062	0.88607	0.901608	0.89551	0.88768	0.870006	0.85935	0.881004	0.88327	0.877312	0.895449	0.843882	0.869114	1	0.892332	0.05997
664	12	53537	0.214148	62.8723	8.10117	3.29566	1.22575	0.918776	0.897837	0.893382	0.898229	0.892728	0.909698	0.885799	0.83262	0.886555	0.901685	0.89568	0.88733	0.870118	0.86033	0.881222	0.883314	0.877552	0.89539	0.844173	0.869091	1	0.893042	0.0597754
664	12	53537	0.214148	62.8723	8.10117	3.29566	1.22575	0.918776	0.897837	0.893382	0.898229	0.892728	0.909698	0.885799	0.83262	0.886555	0.901685	0.89568	0.88733	0.870118	0.86033	0.881222	0.883314	0.877552	0.89539	0.844173	0.869091	1	0.893042	0.0597754
669	17	45753	0.183012	102.014	8.97305	13.6416	3.53378	0.920399	0.89852	0.894805	0.899537	0.893843	0.91017	0.886346	0.833333	0.886226	0.902006	0.896225	0.887013	0.870315	0.859649	0.882128	0.883538	0.877516	0.895417	0.843956	0.869692	1	0.893854	0.0594765
670	18	21918	0.087672	97.6055	7.65813	11.9	2.73835	0.929875	0.909937	0.905717	0.90834	0.900356	0.91434	0.891299	0.839287	0.891436	0.906127	0.901382	0.891436	0.876015	0.863811	0.885254	0.885642	0.879574	0.896615	0.844854	0.872411	1	0.901171	0.0568963
674	22	19994	0.079976	97.6051	7.66394	11.9002	2.74015	0.931279	0.910398	0.906172	0.909023	0.901671	0.914424	0.891793	0.839827	0.891793	0.906922	0.902271	0.890942	0.876638	0.864209	0.885591	0.884615	0.879439	0.896794	0.845654	0.872262	1	0.901798	0.056653
674	10	58364	0.233456	64.5665	8.06279	3.55775	1.27818	0.912917	0.900538	0.892965	0.904282	0.878093	0.899236	0.889829	0.875308	0.885075	0.905678	0.908557	0.87028	0.840313	0.855039	0.890695	0.898833	0.859083	0.876302	0.858337	0.871727	1	0.892875	0.0635618
676	12	54516	0.218064	64.5183	8.24284	3.55741	1.31416	0.914786	0.901891	0.894196	0.90567	0.879228	0.900039	0.890436	0.875981	0.886024	0.906083	0.908641	0.870955	0.840506	0.855914	0.890821	0.899268	0.859436	0.876018	0.858454	0.872459	1	0.89392	0.0631991
676	12	54516	0.218064	64.5183	8.24284	3.55741	1.31416	0.914786	0.901891	0.894196	0.90567	0.879228	0.900039	0.890436	0.875981	0.886024	0.906083	0.908641	0.870955	0.840506	0.855914	0.890821	0.899268	0.859436	0.876018	0.858454	0.872459	1	0.89392	0.0631991
681	17	46505	0.18602	103.289	9.13369	14.1607	3.69193	0.916536	0.903419	0.895259	0.907214	0.880206	0.900871	0.891227	0.8764	0.887001	0.906118	0.909053	0.871659	0.840705	0.856919	0.890356	0.89886	0.859736	0.875228	0.859542	0.872637	1	0.89493	0.0627832
682	18	18339	0.073356	99.153	7.55307	12.4599	2.79041	0.931594	0.919979	0.909373	0.919189	0.890507	0.909237	0.896587	0.884127	0.89585	0.913872	0.909864	0.874775	0.848819	0.86038	0.892033	0.900703	0.862315	0.876111	0.862615	0.875102	1	0.905226	0.0577404
686	22	16821	0.067284	99.138	7.57112	12.4553	2.79627	0.932257	0.920754	0.911064	0.920724	0.89091	0.909875	0.897569	0.88449	0.895963	0.913828	0.910112	0.875542	0.849771	0.861007	0.892515	0.90063	0.861126	0.876821	0.863593	0.875156	1	0.905981	0.0575339
686	10	54497	0.217988	66.5119	8.17741	3.88239	1.37377	0.928547	0.89393	0.871791	0.873773	0.880131	0.89126	0.920757	0.859093	0.873773	0.867883	0.9086	0.901628	0.842854	0.841789	0.850772	0.866672	0.879223	0.893921	0.850276	0.87947	1	0.88778	0.0650091
688	12	51008	0.204032	66.4579	8.36559	3.88125	1.41271	0.929658	0.895634	0.873696	0.875363	0.881352	0.892458	0.921689	0.860326	0.874539	0.868266	0.90922	0.902202	0.843485	0.842044	0.851004	0.866786	0.879382	0.893909	0.850259	0.879999	1	0.888931	0.0646466
688	12	51008	0.204032	66.4579	8.36559	3.88125	1.41271	0.929658	0.895634	0.873696	0.875363	0.881352	0.892458	0.921689	0.860326	0.874539	0.868266	0.90922	0.902202	0.843485	0.842044	0.851004	0.866786	0.879382	0.893909	0.850259	0.879999	1	0.888931	0.0646466
693	17	43386	0.173544	105.618	9.27782	15.1313	3.91345	0.931176	0.897271	0.875144	0.87655	0.882566	0.893168	0.922602	0.861338	0.874741	0.868679	0.909591	0.902572	0.84344	0.841654	0.851116	0.866674	0.879961	0.894586	0.850632	0.879604	1	0.889936	0.0640942
694	18	17109	0.068436	98.7151	7.78717	12.3111	2.84947	0.945263	0.913554	0.890146	0.891344	0.893273	0.902274	0.930417	0.869046	0.880501	0.872845	0.914694	0.906657	0.850108	0.844351	0.854404	0.870653	0.880385	0.89602	0.850196	0.880531	1	0.900479	0.0594173
698	22	15658	0.062632	98.7442	7.7775	12.3213	2.84788	0.946321	0.914261	0.89127	0.892579	0.894431	0.902989	0.931217	0.868821	0.88153	0.873898	0.915059	0.907204	0.850811	0.844137	0.85525	0.87112	0.88054	0.896187	0.851418	0.881307	1	0.90131	0.0589345
698	10	54769	0.219076	63.3883	8.00474	3.37065	1.22377	0.934708	0.930526	0.89086	0.876153	0.87041	0.873085	0.873797	0.838586	0.895507	0.896922	0.871396	0.887801	0.841854	0.815543	0.873532	0.872501	0.848655	0.881721	0.853968	0.887327	1	0.889644	0.0658016
700	12	51299	0.205196	63.3292	8.18021	3.36849	1.2557	0.936402	0.931831	0.892629	0.877347	0.871557	0.87452	0.874939	0.838662	0.89646	0.897649	0.871762	0.888273	0.842726	0.815854	0.874257	0.873048	0.848711	0.882171	0.853711	0.887444	1	0.890772	0.0653584
700	12	51299	0.205196	63.3292	8.18021	3.36849	1.2557	0.936402	0.931831	0.892629	0.877347	0.871557	0.87452	0.874939	0.838662	0.89646	0.897649	0.871762	0.888273	0.842726	0.815854	0.874257	0.873048	0.848711	0.882171	0.853711	0.887444	1	0.890772	0.0653584
705	17	43703	0.174812	101.328	9.06273	13.3793	3.52159	0.937716	0.933517	0.893897	0.878887	0.873132	0.875226	0.876324	0.839279	0.897753	0.898783	0.871897	0.889001	0.844095	0.816454	0.875203	0.873384	0.849129	0.882411	0.853648	0.887777	1	0.891953	0.064868
706	18	20872	0.083488	97.3552	7.65222	11.8097	2.71638	0.948376	0.944208	0.905424	0.889301	0.883432	0.883241	0.88887	0.849248	0.905064	0.901902	0.874042	0.896464	0.849032	0.82007	0.880198	0.877563	0.854853	0.883744	0.854159	0.888439	1	0.900905	0.0606443
710	22	19089	0.076356	97.3421	7.64728	11.8047	2.71387	0.949919	0.946068	0.90746	0.889937	0.884881	0.883991	0.889648	0.85104	0.905731	0.903217	0.873959	0.896799	0.850752	0.821258	0.880848	0.878281	0.853869	0.883493	0.854995	0.888601	1	0.902122	0.0601423
710	10	52631	0.210524	64.3261	8.02767	3.51809	1.26262	0.91107	0.8989	0.872148	0.900942	0.857137	0.906433	0.873411	0.862619	0.883795	0.901047	0.882959	0.869307	0.848644	0.859189	0.887186	0.874627	0.81394	0.868699	0.844255	0.887452	1	0.885069	0.0674066
712	12	49165	0.19666	64.2932	8.20983	3.52022	1.29808	0.912682	0.900275	0.87427	0.901963	0.858039	0.906885	0.874647	0.864141	0.884562	0.902075	0.883301	0.869257	0.848744	0.859443	0.887562	0.875145	0.814268	0.868779	0.844503	0.887562	1	0.886174	0.066936
712	12	49165	0.19666	64.2932	8.20983	3.52022	1.29808	0.912682	0.900275	0.87427	0.901963	0.858039	0.906885	0.874647	0.864141	0.884562	0.902075	0.883301	0.869257	0.848744	0.859443	0.887562	0.875145	0.814268	0.868779	0.844503	0.887562	1	0.886174	0.066936
717	17	41871	0.167484	104.26	9.11586	14.5546	3.75057	0.913866	0.902809	0.876514	0.903609	0.85964	0.907896	0.876	0.86579	0.884837	0.902427	0.883678	0.870017	0.849574	0.860273	0.887297	0.875976	0.814621	0.869516	0.846003	0.887583	1	0.887562	0.0662009
718	18	15657	0.062628	99.4716	7.57727	12.5798	2.81697	0.933033	0.918184	0.892444	0.914511	0.872453	0.916108	0.885387	0.87421	0.891327	0.907933	0.889123	0.874529	0.85441	0.862011	0.890017	0.879	0.812576	0.869707	0.849428	0.890177	1	0.898732	0.0612749
722	22	14335	0.05734	99.4467	7.58927	12.5713	2.82271	0.933868	0.919951	0.893861	0.91458	0.872585	0.916638	0.885978	0.876003	0.891943	0.908092	0.888943	0.874991	0.85518	0.861946	0.890129	0.879735	0.813045	0.870283	0.850052	0.891001	1	0.899509	0.0609232
722	10	53864	0.215456	66.875	8.29253	3.9489	1.40927	0.895719	0.89894	0.886158	0.878035	0.860733	0.880681	0.884654	0.854068	0.881321	0.88264	0.897195	0.877144	0.858366	0.870015	0.860612	0.89092	0.861104	0.888794	0.842325	0.880783	1	0.881837	0.0642975
724	12	50315	0.20126	66.7801	8.46386	3.94005	1.44179	0.897496	0.900596	0.88727	0.879449	0.861602	0.881695	0.885024	0.855103	0.881825	0.883514	0.897098	0.877512	0.858949	0.870655	0.861065	0.891027	0.861632	0.888761	0.84288	0.880523	1	0.882884	0.064122
724	12	50315	0.20126	66.7801	8.46386	3.94005	1.44179	0.897496	0.900596	0.88727	0.879449	0.861602	0.881695	0.885024	0.855103	0.881825	0.883514	0.897098	0.877512	0.858949	0.870655	0.861065	0.891027	0.861632	0.888761	0.84288	0.880523	1	0.882884	0.064122
729	17	42724	0.170896	103.33	9.28071	14.187	3.74642	0.89905	0.901975	0.88854	0.881097	0.863496	0.881858	0.885685	0.856006	0.882174	0.884386	0.897493	0.877844	0.859002	0.870015	0.860734	0.89204	0.861202	0.888845	0.843449	0.880465	1	0.883896	0.0640513
730	18	17737	0.070948	98.5792	7.73017	12.2578	2.81585	0.917094	0.914247	0.900378	0.89037	0.872526	0.890991	0.893415	0.865845	0.88789	0.891385	0.902013	0.881068	0.863167	0.873767	0.861391	0.894007	0.865761	0.890568	0.847804	0.881801	1	0.893679	0.0605856
734	22	16204	0.064816	98.5359	7.73345	12.2421	2.81404	0.9186	0.91536	0.902493	0.890891	0.87355	0.892218	0.894008	0.867656	0.888114	0.89228	0.902555	0.881449	0.864046	0.873797	0.860127	0.895766	0.865434	0.890829	0.848926	0.881572	1	0.894721	0.0603473
734	10	56668	0.226672	62.7074	7.8022	3.25945	1.16834	0.930534	0.885914	0.89427	0.890661	0.873129	0.889408	0.873897	0.845142	0.880885	0.859418	0.894729	0.872538	0.867685	0.864668	0.858739	0.888367	0.853903	0.884926	0.855615	0.858209	1	0.88659	0.0651719
736	12	52881	0.211524	62.6399	7.95801	3.25525	1.19613	0.931989	0.887502	0.895974	0.892164	0.873972	0.889989	0.874861	0.846334	0.881687	0.860309	0.895397	0.873215	0.869339	0.865027	0.85943	0.888656	0.854258	0.884817	0.855544	0.858049	1	0.887731	0.064786
736	12	52881	0.211524	62.6399	7.95801	3.25525	1.19613	0.931989	0.887502	0.895974	0.892164	0.873972	0.889989	0.874861	0.846334	0.881687	0.860309	0.895397	0.873215	0.869339	0.865027	0.85943	0.888656	0.854258	0.884817	0.855544	0.858049	1	0.887731	0.064786
741	17	44967	0.179868	100.759	8.85472	13.1457	3.40442	0.933307	0.889152	0.897903	0.893466	0.875631	0.890864	0.875876	0.847977	0.882892	0.861076	0.896557	0.874597	0.870416	0.865913	0.860309	0.889096	0.854382	0.884871	0.855294	0.85774	1	0.889026	0.0642716
742	18	22376	0.089504	97.1343	7.535	11.7245	2.6655	0.941969	0.901725	0.908853	0.904429	0.886374	0.897971	0.883692	0.85833	0.888586	0.865235	0.901032	0.878776	0.876676	0.86814	0.864855	0.892809	0.857593	0.885815	0.855269	0.860096	1	0.897533	0.0610537
746	22	20432	0.081728	97.1547	7.55388	11.7328	2.67364	0.943373	0.902335	0.9097	0.905565	0.887113	0.898786	0.884886	0.859069	0.88983	0.865848	0.902335	0.879282	0.877863	0.868515	0.864746	0.893231	0.858555	0.886624	0.855105	0.860611	1	0.89844	0.0607106
746	10	56363	0.225452	64.2239	7.94079	3.49871	1.24702	0.914607	0.911484	0.881314	0.886335	0.890797	0.909116	0.902232	0.859917	0.891258	0.855339	0.907226	0.878342	0.842663	0.838946	0.87443	0.89337	0.860263	0.87317	0.875867	0.880205	1	0.89133	0.06393
748	12	52708	0.210832	64.164	8.10745	3.4959	1.2787	0.916455	0.91285	0.882674	0.888044	0.891591	0.909995	0.903222	0.861245	0.891791	0.855525	0.907263	0.878918	0.843449	0.839787	0.874497	0.893536	0.860201	0.873198	0.875711	0.880682	1	0.892422	0.0634872
748	12	52708	0.210832	64.164	8.10745	3.4959	1.2787	0.916455	0.91285	0.882674	0.888044	0.891591	0.909995	0.903222	0.861245	0.891791	0.855525	0.907263	0.878918	0.843449	0.839787	0.874497	0.893536	0.860201	0.873198	0.875711	0.880682	1	0.892422	0.0634872
753	17	44955	0.17982	99.2383	8.92629	12.5755	3.33426	0.917918	0.914092	0.88424	0.888511	0.892192	0.910377	0.902959	0.861517	0.892059	0.856067	0.907786	0.878846	0.844122	0.840051	0.874764	0.893527	0.860538	0.873974	0.875487	0.88097	1	0.893168	0.0631937
754	18	23616	0.094464	96.2455	7.62477	11.4154	2.64385	0.930492	0.92431	0.896553	0.897548	0.899433	0.914486	0.908642	0.870342	0.897908	0.862212	0.910294	0.881055	0.849784	0.843835	0.877244	0.89378	0.862064	0.876143	0.874809	0.882876	1	0.901096	0.059991
758	22	21533	0.086132	96.2285	7.63471	11.41	2.6461	0.931663	0.92544	0.897669	0.898551	0.899666	0.914805	0.909139	0.871709	0.898203	0.862699	0.910115	0.881507	0.851553	0.845539	0.87763	0.893953	0.861817	0.876213	0.875377	0.882692	1	0.901894	0.0595661
758	10	56948	0.227792	61.4448	7.61819	3.06624	1.09174	0.929602	0.900277	0.871664	0.891866	0.882726	0.894869	0.884114	0.847176	0.890154	0.900725	0.899048	0.8899	0.843814	0.831495	0.861883	0.895361	0.859407	0.886203	0.844156	0.856984	1	0.889254	0.0644429
760	12	53244	0.212976	61.3718	7.79076	3.06199	1.12096	0.931091	0.90198	0.873573	0.893143	0.883771	0.895735	0.885217	0.848039	0.890889	0.901003	0.899453	0.890053	0.844189	0.831793	0.861937	0.895556	0.859308	0.88656	0.844086	0.857205	1	0.890351	0.0640135
760	12	53244	0.212976	61.3718	7.79076	3.06199	1.12096	0.931091	0.90198	0.873573	0.893143	0.883771	0.895735	0.885217	0.848039	0.890889	0.901003	0.899453	0.890053	0.844189	0.831793	0.861937	0.895556	0.859308	0.88656	0.844086	0.857205	1	0.890351	0.0640135
765	17	45405	0.18162	99.1739	8.6672	12.5346	3.2267	0.932574	0.903876	0.875663	0.893723	0.884814	0.896344	0.88596	0.848706	0.892358	0.9012	0.90044	0.890706	0.844389	0.831825	0.862438	0.895408	0.859586	0.887656	0.844654	0.857659	1	0.891455	0.0635833
766	18	24953	0.099812	95.9244	7.49748	11.2967	2.58675	0.94151	0.917345	0.887989	0.90414	0.893139	0.903919	0.895083	0.85663	0.896125	0.903739	0.903318	0.894361	0.846992	0.835611	0.866649	0.898649	0.860999	0.887589	0.843005	0.859917	1	0.899669	0.0598298
770	22	22737	0.090948	95.917	7.48912	11.2936	2.58296	0.942649	0.918085	0.889233	0.905309	0.894511	0.904891	0.896314	0.857193	0.89704	0.903615	0.904385	0.895501	0.848089	0.835422	0.866935	0.898601	0.861349	0.888464	0.842855	0.859348	1	0.900592	0.0595398
770	10	56312	0.225248	63.4534	7.9385	3.37828	1.21719	0.93592	0.896336	0.880434	0.88672	0.880745	0.898556	0.884447	0.83864	0.883932	0.880452	0.88134	0.886765	0.827586	0.840647	0.88546	0.881331	0.84854	0.876447	0.84133	0.871599	1	0.887964	0.0654988
772	12	52626	0.210504	63.3925	8.11027	3.37559	1.2474	0.937426	0.898026	0.88194	0.887774	0.881684	0.898938	0.884971	0.839642	0.884829	0.880867	0.882093	0.887964	0.827737	0.84102	0.885589	0.881969	0.848696	0.876639	0.841751	0.871594	1	0.88899	0.0650242
772	12	52626	0.210504	63.3925	8.11027	3.37559	1.2474	0.937426	0.898026	0.88194	0.887774	0.881684	0.898938	0.884971	0.839642	0.884829	0.880867	0.882093	0.887964	0.827737	0.84102	0.885589	0.881969	0.848696	0.876639	0.841751	0.871594	1	0.88899	0.0650242
777	17	44911	0.179644	103.594	9.02876	14.2764	3.66759	0.939224	0.900002	0.884048	0.889537	0.882946	0.899646	0.886119	0.840696	0.885262	0.880931	0.882423	0.888368	0.827125	0.841676	0.885674	0.882802	0.848712	0.876355	0.841342	0.872147	1	0.890224	0.0643488
778	18	17526	0.070104	98.9862	7.52002	12.3965	2.77789	0.951529	0.914584	0.899977	0.902488	0.894157	0.904542	0.895584	0.854901	0.893387	0.887139	0.887995	0.894528	0.833077	0.84737	0.889621	0.886511	0.850108	0.878695	0.843547	0.874986	1	0.900775	0.0592565
782	22	16060	0.06424	98.9908	7.51606	12.3979	2.77416	0.952242	0.91675	0.90165	0.903674	0.894334	0.904888	0.896357	0.856196	0.89424	0.887547	0.888481	0.893991	0.833219	0.847634	0.889228	0.8868	0.849502	0.878767	0.843555	0.875311	1	0.901651	0.0589107
782	10	52334	0.209336	67.1118	8.35084	3.99205	1.43022	0.931985	0.911176	0.873992	0.860693	0.83912	0.899874	0.875072	0.860989	0.87254	0.853938	0.918313	0.878559	0.8766	0.866807	0.876094	0.874651	0.849018	0.880345	0.857167	0.895479	1	0.884796	0.0632208
784	12	48771	0.195084	67.0605	8.51871	3.99058	1.46576	0.933741	0.913196	0.875654	0.862428	0.840469	0.900515	0.875746	0.861506	0.873429	0.854329	0.918456	0.879303	0.877232	0.866878	0.876986	0.87468	0.849275	0.880277	0.856564	0.895245	1	0.885978	0.0627455
784	12	48771	0.195084	67.0605	8.51871	3.99058	1.46576	0.933741	0.913196	0.875654	0.862428	0.840469	0.900515	0.875746	0.861506	0.873429	0.854329	0.918456	0.879303	0.877232	0.866878	0.876986	0.87468	0.849275	0.880277	0.856564	0.895245	1	0.885978	0.0627455
789	17	41669	0.166676	105.408	9.42444	15.0537	3.96902	0.93494	0.914529	0.876695	0.864264	0.842485	0.900802	0.876383	0.8613	0.874091	0.854916	0.918633	0.879623	0.877343	0.866591	0.875711	0.874415	0.849804	0.879755	0.856428	0.895102	1	0.886851	0.0624629
790	18	14725	0.0589	99.5637	7.72188	12.6225	2.88034	0.949474	0.931817	0.894228	0.878268	0.858778	0.906486	0.884211	0.871477	0.880679	0.861324	0.921019	0.887912	0.882105	0.870255	0.877419	0.877623	0.84893	0.880611	0.854261	0.896503	1	0.898175	0.0578653
794	22	13535	0.05414	99.5393	7.72102	12.6132	2.87585	0.950499	0.932619	0.895789	0.879239	0.859771	0.907462	0.885334	0.871518	0.880791	0.861249	0.921204	0.888105	0.883303	0.870299	0.879054	0.877724	0.848467	0.880606	0.854858	0.896343	1	0.898976	0.0575986
794	10	52711	0.210844	64.5888	7.98498	3.55834	1.26643	0.91184	0.903512	0.890706	0.907515	0.883905	0.886637	0.869695	0.856984	0.868889	0.846711	0.895961	0.903682	0.836505	0.868092	0.856074	0.884388	0.844236	0.889017	0.836268	0.872626	1	0.887251	0.0669473
796	12	49256	0.197024	64.5092	8.16538	3.55288	1.29985	0.913483	0.904702	0.892561	0.908509	0.885242	0.887811	0.870625	0.857967	0.87032	0.847054	0.896815	0.903961	0.837776	0.868321	0.856068	0.884836	0.84478	0.889303	0.83672	0.872919	1	0.888403	0.0664223
796	12	49256	0.197024	64.5092	8.16538	3.55288	1.29985	0.913483	0.904702	0.892561	0.908509	0.885242	0.887811	0.870625	0.857967	0.87032	0.847054	0.896815	0.903961	0.837776	0.868321	0.856068	0.884836	0.84478	0.889303	0.83672	0.872919	1	0.888403	0.0664223
801	17	42132	0.168528	103.253	9.08786	14.143	3.67298	0.914744	0.906093	0.894	0.909546	0.88701	0.8879	0.871309	0.858955	0.871001	0.847824	0.897536	0.90436	0.839255	0.867239	0.856238	0.88523	0.844524	0.889538	0.837546	0.872591	1	0.889377	0.0658979
802	18	15911	0.063644	99.4627	7.44844	12.5694	2.77048	0.932374	0.920464	0.910345	0.922286	0.898718	0.898906	0.879957	0.868236	0.878417	0.85378	0.90296	0.909434	0.847621	0.868424	0.860003	0.886305	0.847055	0.891836	0.840896	0.873107	1	0.900719	0.06074
806	22	14578	0.058312	99.4376	7.45895	12.5606	2.77366	0.932604	0.921114	0.91103	0.924132	0.900261	0.900775	0.882631	0.869221	0.879099	0.854953	0.904033	0.909007	0.848676	0.868398	0.859274	0.88709	0.847853	0.891618	0.841679	0.873302	1	0.901685	0.0602986
806	10	53455	0.21382	66.7039	8.21648	3.91658	1.38881	0.928772	0.917865	0.86426	0.88582	0.888289	0.896446	0.881152	0.841222	0.880357	0.845534	0.889187	0.899177	0.845075	0.833617	0.854504	0.885193	0.836863	0.851857	0.853568	0.84862	1	0.88658	0.0609155
808	12	50033	0.200132	66.6389	8.39078	3.91298	1.42437	0.929926	0.918844	0.865829	0.886865	0.889443	0.897258	0.881968	0.842084	0.880649	0.846481	0.889673	0.899786	0.846132	0.8333	0.854276	0.885406	0.836848	0.852268	0.853657	0.84879	1	0.887489	0.0607114
808	12	50033	0.200132	66.6389	8.39078	3.91298	1.42437	0.929926	0.918844	0.865829	0.886865	0.889443	0.897258	0.881968	0.842084	0.880649	0.846481	0.889673	0.899786	0.846132	0.8333	0.854276	0.885406	0.836848	0.852268	0.853657	0.84879	1	0.887489	0.0607114
813	17	42616	0.170464	104.184	9.26333	14.5339	3.8059	0.930613	0.919924	0.867573	0.887671	0.890159	0.897937	0.88211	0.842911	0.881171	0.847416	0.890088	0.900084	0.847276	0.833114	0.85462	0.886146	0.836951	0.852473	0.854069	0.849505	1	0.888283	0.0603995
814	18	15651	0.062604	99.3932	7.58228	12.5508	2.81117	0.943901	0.932752	0.883298	0.899176	0.899431	0.905821	0.892691	0.853013	0.885215	0.852533	0.894416	0.904926	0.854354	0.83624	0.857964	0.891413	0.841416	0.85445	0.853524	0.854674	1	0.898222	0.0564363
818	22	14286	0.057144	99.3909	7.56604	12.549	2.80489	0.945296	0.933676	0.884327	0.900007	0.899657	0.907077	0.894092	0.853913	0.885272	0.853668	0.893777	0.905607	0.855908	0.836203	0.857553	0.891362	0.842118	0.855033	0.853878	0.855418	1	0.899066	0.0562434
818	10	53276	0.213104	64.6986	8.00897	3.5769	1.27704	0.922104	0.883484	0.8547	0.888008	0.896314	0.887632	0.879373	0.849538	0.878472	0.866384	0.880847	0.891865	0.804865	0.839656	0.860585	0.871199	0.83639	0.874634	0.866582	0.856981	1	0.880515	0.0681681
820	12	49722	0.198888	64.6223	8.20365	3.57252	1.31274	0.923605	0.885071	0.856975	0.889385	0.896836	0.888711	0.880576	0.850338	0.879349	0.867151	0.881411	0.892663	0.805177	0.83997	0.860444	0.871284	0.837094	0.874894	0.866488	0.856743	1	0.881672	0.0676611
820	12	49722	0.198888	64.6223	8.20365	3.57252	1.31274	0.923605	0.885071	0.856975	0.889385	0.896836	0.888711	0.880576	0.850338	0.879349	0.867151	0.881411	0.892663	0.805177	0.83997	0.860444	0.871284	0.837094	0.874894	0.866488	0.856743	1	0.881672	0.0676611
825	17	42341	0.169364	103.329	9.11256	14.1752	3.68833	0.924955	0.886741	0.858718	0.890449	0.897629	0.889575	0.880813	0.851562	0.879313	0.867351	0.882372	0.893071	0.805779	0.84097	0.860325	0.871023	0.838183	0.875251	0.866288	0.857797	1	0.882673	0.0673475
826	18	16540	0.06616	99.1397	7.55143	12.4549	2.79051	0.937938	0.906076	0.878204	0.904474	0.903688	0.898216	0.890145	0.861487	0.887515	0.871856	0.88945	0.897189	0.813724	0.848519	0.866505	0.871826	0.838422	0.878114	0.866626	0.860157	1	0.894008	0.0632891
830	22	15073	0.060292	99.1094	7.5653	12.4444	2.79539	0.939262	0.907882	0.879918	0.90556	0.904763	0.898461	0.891196	0.862569	0.888045	0.872587	0.889571	0.898162	0.813806	0.848637	0.867511	0.871393	0.839216	0.877496	0.866151	0.859683	1	0.895032	0.0630538
830	10	55233	0.220932	65.7754	8.13127	3.75718	1.33773	0.921016	0.901997	0.848008	0.882208	0.885503	0.879212	0.897616	0.844903	0.887603	0.865524	0.876351	0.910923	0.848035	0.854706	0.872621	0.895208	0.857015	0.876885	0.848279	0.864465	1	0.883709	0.0706859
832	12	51443	0.205772	65.7141	8.30115	3.75418	1.37284	0.92272	0.903894	0.850349	0.883842	0.886253	0.879906	0.899267	0.845625	0.888955	0.86658	0.876786	0.911232	0.849085	0.855277	0.872577	0.895409	0.857094	0.876562	0.848745	0.865181	1	0.88502	0.0700671
832	12	51443	0.205772	65.7141	8.30115	3.75418	1.37284	0.92272	0.903894	0.850349	0.883842	0.886253	0.879906	0.899267	0.845625	0.888955	0.86658	0.876786	0.911232	0.849085	0.855277	0.872577	0.895409	0.857094	0.876562	0.848745	0.865181	1	0.88502	0.0700671
837	17	43758	0.175032	102.95	9.19607	14.0289	3.69724	0.924757	0.905971	0.851467	0.885815	0.887278	0.881473	0.90051	0.846965	0.88994	0.867064	0.877222	0.911936	0.849627	0.855261	0.872698	0.895253	0.857763	0.876411	0.848839	0.866356	1	0.886347	0.0693697
838	18	18761	0.075044	97.9262	7.70215	12.0185	2.78017	0.938836	0.921406	0.870316	0.895128	0.896301	0.893183	0.912105	0.85755	0.898619	0.873754	0.884041	0.91541	0.855125	0.858909	0.880257	0.898273	0.861388	0.876233	0.847503	0.873381	1	0.897489	0.0640407
842	22	17180	0.06872	97.9082	7.7001	12.0118	2.77614	0.940017	0.922497	0.872002	0.8961	0.897148	0.893481	0.912951	0.857625	0.899825	0.87468	0.884779	0.915192	0.855588	0.859051	0.880908	0.898836	0.862631	0.875931	0.848399	0.874243	1	0.898387	0.0635984
842	10	55570	0.22228	62.7771	7.89677	3.2734	1.1849	0.940894	0.907981	0.892955	0.892226	0.856757	0.898569	0.859097	0.848461	0.887925	0.867285	0.910509	0.891767	0.850549	0.869363	0.866232	0.86634	0.858251	0.868328	0.847931	0.892991	1	0.890732	0.0623722
844	12	51963	0.207852	62.7249	8.08344	3.27268	1.21768	0.94219	0.909272	0.894415	0.89328	0.857976	0.899582	0.860372	0.849229	0.888526	0.867685	0.911398	0.891971	0.850904	0.869753	0.866607	0.866742	0.85888	0.868108	0.847834	0.893424	1	0.891741	0.0619277
844	12	51963	0.207852	62.7249	8.08344	3.27268	1.21768	0.94219	0.909272	0.894415	0.89328	0.857976	0.899582	0.860372	0.849229	0.888526	0.867685	0.911398	0.891971	0.850904	0.869753	0.866607	0.866742	0.85888	0.868108	0.847834	0.893424	1	0.891741	0.0619277
849	17	44464	0.177856	100.14	8.8939	12.9121	3.37801	0.943415	0.910197	0.895365	0.893982	0.858672	0.900965	0.862023	0.85016	0.888944	0.867342	0.912165	0.892149	0.851442	0.870108	0.867275	0.866971	0.859021	0.868163	0.84836	0.893746	1	0.892585	0.0616092
850	18	23465	0.09386	96.446	7.62489	11.4858	2.65793	0.95097	0.921671	0.904027	0.905029	0.870744	0.906371	0.871468	0.858513	0.891434	0.872427	0.916258	0.893821	0.855636	0.87313	0.871319	0.871063	0.863179	0.868421	0.849201	0.895547	1	0.900317	0.0584174
854	22	21436	0.085744	96.4192	7.6206	11.4762	2.65476	0.951787	0.92228	0.905043	0.905603	0.871151	0.907026	0.872807	0.859162	0.892167	0.873251	0.916192	0.893963	0.856666	0.872574	0.871804	0.871455	0.863314	0.869285	0.850322	0.895923	1	0.900989	0.0581201
854	10	54633	0.218532	63.1056	7.86736	3.32207	1.18922	0.934078	0.925631	0.879258	0.887065	0.880622	0.894377	0.873886	0.838074	0.879047	0.866079	0.893379	0.896189	0.826973	0.878169	0.878526	0.859389	0.848745	0.870161	0.867022	0.883779	1	0.890825	0.0620459
856	12	51114	0.204456	63.0351	8.04882	3.31835	1.22207	0.935575	0.926762	0.881119	0.88822	0.881618	0.895498	0.874428	0.838469	0.879299	0.866641	0.893767	0.896388	0.827875	0.878292	0.878634	0.85998	0.848544	0.870437	0.867023	0.883799	1	0.891795	0.061741
856	12	51114	0.204456	63.0351	8.04882	3.31835	1.22207	0.935575	0.926762	0.881119	0.88822	0.881618	0.895498	0.874428	0.838469	0.879299	0.866641	0.893767	0.896388	0.827875	0.878292	0.878634	0.85998	0.848544	0.870437	0.867023	0.883799	1	0.891795	0.061741
861	17	43674	0.174696	104.725	8.99187	14.7376	3.72704	0.936347	0.927817	0.882619	0.888996	0.882585	0.896288	0.875097	0.839573	0.879722	0.867518	0.893381	0.895888	0.82833	0.877925	0.879024	0.860214	0.848537	0.869385	0.867152	0.883581	1	0.892532	0.0616127
862	18	16360	0.06544	99.3491	7.56663	12.5335	2.80462	0.948136	0.941626	0.895905	0.902017	0.893612	0.90434	0.884811	0.849939	0.886583	0.8739	0.89783	0.901711	0.836186	0.877689	0.88423	0.865587	0.850336	0.870813	0.867512	0.883252	1	0.902475	0.0577317
866	22	15014	0.060056	99.3497	7.5713	12.5339	2.80439	0.949447	0.94252	0.896696	0.902891	0.894532	0.904423	0.885573	0.850706	0.887605	0.873618	0.898495	0.901758	0.836153	0.878613	0.884108	0.867324	0.851072	0.870754	0.868689	0.883542	1	0.903236	0.0573949
866	10	57944	0.231776	67.786	8.42512	4.11257	1.46949	0.921338	0.902777	0.872152	0.897755	0.885924	0.904442	0.863713	0.849475	0.87242	0.838206	0.88463	0.910871	0.828222	0.838974	0.869598	0.852763	0.845635	0.860313	0.839103	0.854506	1	0.884452	0.0644527
868	12	54222	0.216888	67.7064	8.60649	4.10661	1.50618	0.923131	0.90395	0.873474	0.898943	0.886799	0.90538	0.864483	0.849895	0.873142	0.838663	0.885139	0.911226	0.828658	0.839235	0.869859	0.852735	0.846142	0.860592	0.839355	0.855299	1	0.885435	0.0641135
868	12	54222	0.216888	67.7064	8.60649	4.10661	1.50618	0.923131	0.90395	0.873474	0.898943	0.886799	0.90538	0.864483	0.849895	0.873142	0.838663	0.885139	0.911226	0.828658	0.839235	0.869859	0.852735	0.846142	0.860592	0.839355	0.855299	1	0.885435	0.0641135
873	17	46087	0.184348	107.587	9.52333	15.9948	4.16696	0.924935	0.904713	0.87606	0.90021	0.88768	0.906134	0.86545	0.850652	0.874021	0.839022	0.885445	0.911949	0.829941	0.839488	0.869942	0.853473	0.84628	0.861414	0.839803	0.855762	1	0.886567	0.0636278
874	18	13073	0.052292	100.819	7.71481	13.0979	2.95198	0.942553	0.920332	0.897116	0.914098	0.903197	0.91295	0.877955	0.860897	0.881664	0.845636	0.892565	0.919108	0.837069	0.839096	0.872638	0.861241	0.848275	0.864874	0.845292	0.85711	1	0.899184	0.0590385
878	22	11977	0.047908	100.805	7.68255	13.0905	2.93807	0.943642	0.921057	0.898263	0.915254	0.903649	0.913584	0.879394	0.8609	0.882191	0.846664	0.893045	0.919638	0.837104	0.84011	0.872547	0.861151	0.849545	0.865325	0.84583	0.857519	1	0.899976	0.0587291
878	10	55321	0.221284	66.9403	8.30303	3.96043	1.4115	0.929195	0.906103	0.883046	0.903021	0.858354	0.90857	0.880461	0.850355	0.858309	0.867618	0.887059	0.877199	0.821279	0.866398	0.865639	0.900842	0.859475	0.871803	0.833617	0.852136	1	0.887753	0.0631994
880	12	51761	0.207044	66.8529	8.50275	3.95406	1.45068	0.930305	0.90772	0.88444	0.904117	0.859663	0.909333	0.881339	0.851404	0.859701	0.868009	0.887444	0.878103	0.82169	0.866724	0.866086	0.90176	0.859682	0.872066	0.833601	0.852205	1	0.888797	0.0628526
880	12	51761	0.207044	66.8529	8.50275	3.95406	1.45068	0.930305	0.90772	0.88444	0.904117	0.859663	0.909333	0.881339	0.851404	0.859701	0.868009	0.887444	0.878103	0.82169	0.866724	0.866086	0.90176	0.859682	0.872066	0.833601	0.852205	1	0.888797	0.0628526
885	17	44144	0.176576	106.289	9.39573	15.4243	4.01288	0.931927	0.909478	0.885738	0.905333	0.8604	0.910781	0.882351	0.851962	0.861997	0.868793	0.888252	0.87816	0.822433	0.866981	0.866879	0.902274	0.86091	0.872191	0.834961	0.852539	1	0.889998	0.0624986
886	18	13961	0.055844	100.403	7.73569	12.9402	2.9381	0.943306	0.924361	0.900903	0.918416	0.876334	0.920887	0.891233	0.863226	0.871069	0.871607	0.893596	0.880703	0.829597	0.86978	0.870496	0.909605	0.869744	0.877301	0.835613	0.8513	1	0.900839	0.0589911
890	22	12829	0.051316	100.399	7.72739	12.938	2.9365	0.944111	0.926495	0.902448	0.918466	0.878439	0.921857	0.891925	0.8655	0.871697	0.871034	0.893678	0.880349	0.829956	0.870177	0.87006	0.909892	0.870917	0.877582	0.835724	0.852093	1	0.901832	0.0585108
890	10	51064	0.204256	66.6347	8.21478	3.90471	1.38501	0.930009	0.919689	0.862986	0.888307	0.916242	0.88814	0.892517	0.835804	0.88254	0.861703	0.874256	0.902916	0.825023	0.835461	0.870143	0.876655	0.84823	0.852362	0.836333	0.875509	1	0.889403	0.0644917
892	12	47824	0.191296	66.5842	8.38246	3.90333	1.42103	0.931332	0.920939	0.86488	0.889386	0.91706	0.889501	0.893829	0.837017	0.883218	0.862297	0.87476	0.903751	0.826489	0.836201	0.870881	0.876736	0.848267	0.852417	0.836923	0.875439	1	0.890526	0.0640002
892	12	47824	0.191296	66.5842	8.38246	3.90333	1.42103	0.931332	0.920939	0.86488	0.889386	0.91706	0.889501	0.893829	0.837017	0.883218	0.862297	0.87476	0.903751	0.826489	0.836201	0.870881	0.876736	0.848267	0.852417	0.836923	0.875439	1	0.890526	0.0640002
897	17	40811	0.163244	105.434	9.30748	15.0557	3.91501	0.932714	0.92208	0.867413	0.890667	0.917927	0.890826	0.895077	0.838193	0.883549	0.863235	0.874776	0.904854	0.827424	0.8366	0.871591	0.876504	0.848472	0.853679	0.837544	0.874727	1	0.891702	0.0636107
898	18	15286	0.061144	99.5553	7.7174	12.6191	2.87705	0.944655	0.934581	0.88604	0.902067	0.92588	0.900595	0.905502	0.84862	0.893334	0.868867	0.880054	0.910441	0.835307	0.844793	0.875769	0.879301	0.84983	0.856764	0.841718	0.872661	1	0.902124	0.0596353
902	22	13957	0.055828	99.5189	7.71353	12.6052	2.87376	0.945834	0.935337	0.887512	0.903489	0.926417	0.901268	0.906642	0.849502	0.89353	0.870567	0.880848	0.910045	0.834957	0.845633	0.875439	0.879129	0.84986	0.856273	0.842588	0.872573	1	0.902979	0.0590656
902	10	53652	0.214608	64.6684	8.10372	3.57554	1.28753	0.937253	0.924094	0.874832	0.874832	0.86678	0.876668	0.886062	0.854311	0.879697	0.865904	0.880284	0.898075	0.846697	0.843072	0.855877	0.879585	0.849577	0.881682	0.841329	0.876594	1	0.887819	0.0615334
904	12	50246	0.200984	64.6196	8.27862	3.57486	1.32107	0.938304	0.925178	0.876159	0.876348	0.868238	0.877881	0.887036	0.855312	0.880528	0.866835	0.880418	0.89838	0.847132	0.84344	0.856347	0.87998	0.849948	0.881692	0.84141	0.876707	1	0.88883	0.0611403
904	12	50246	0.200984	64.6196	8.27862	3.57486	1.32107	0.938304	0.925178	0.876159	0.876348	0.868238	0.877881	0.887036	0.855312	0.880528	0.866835	0.880418	0.89838	0.847132	0.84344	0.856347	0.87998	0.849948	0.881692	0.84141	0.876707	1	0.88883	0.0611403
909	17	42628	0.170512	103.662	9.17582	14.314	3.72568	0.939582	0.92648	0.877275	0.877146	0.870214	0.879023	0.887398	0.856573	0.881709	0.867282	0.881357	0.899421	0.847788	0.843542	0.856081	0.88056	0.850274	0.881944	0.842674	0.876877	1	0.889875	0.0607075
910	18	17501	0.070004	98.3341	7.69458	12.1661	2.78753	0.948403	0.936918	0.891978	0.890406	0.881664	0.886721	0.89432	0.869236	0.887635	0.873207	0.887035	0.90392	0.850466	0.846752	0.858608	0.881464	0.849866	0.88215	0.845466	0.879921	1	0.898878	0.0574723
914	22	16061	0.064244	98.2978	7.66944	12.1514	2.77522	0.949007	0.937737	0.892566	0.891165	0.882884	0.887523	0.894589	0.871116	0.888394	0.873513	0.887336	0.90315	0.852033	0.847208	0.858539	0.881701	0.850632	0.883071	0.845028	0.880767	1	0.899577	0.0573802
914	10	59918	0.239672	64.3377	8.04124	3.52052	1.26651	0.945509	0.936438	0.888097	0.90981	0.886603	0.902725	0.870123	0.834783	0.8722	0.85269	0.886111	0.890392	0.843378	0.858098	0.832096	0.854835	0.858164	0.864832	0.829492	0.88309	1	0.895168	0.0588803
916	12	56110	0.22444	64.2774	8.21552	3.51802	1.30011	0.946569	0.937132	0.889512	0.910952	0.887533	0.903698	0.870941	0.835653	0.872358	0.853457	0.887284	0.890822	0.843433	0.85851	0.832802	0.854874	0.858376	0.864899	0.829852	0.883488	1	0.896027	0.0585071
916	12	56110	0.22444	64.2774	8.21552	3.51802	1.30011	0.946569	0.937132	0.889512	0.910952	0.887533	0.903698	0.870941	0.835653	0.872358	0.853457	0.887284	0.890822	0.843433	0.85851	0.832802	0.854874	0.858376	0.864899	0.829852	0.883488	1	0.896027	0.0585071
921	17	47909	0.191636	100.257	9.03735	12.9662	3.44401	0.947379	0.93758	0.890616	0.912376	0.887819	0.904256	0.872133	0.836753	0.872665	0.853483	0.887892	0.891764	0.843944	0.859077	0.832892	0.855319	0.858774	0.86489	0.829855	0.883519	1	0.896744	0.0581216
922	18	23652	0.094608	96.9013	7.61908	11.6463	2.68265	0.957023	0.946305	0.902122	0.919838	0.895379	0.910917	0.88223	0.845468	0.875507	0.858722	0.892356	0.895315	0.846546	0.860266	0.834052	0.859652	0.86164	0.867559	0.829042	0.883646	1	0.904131	0.0551581
926	22	21690	0.08676	96.9012	7.61733	11.6461	2.68159	0.958253	0.94675	0.902743	0.919756	0.895897	0.911757	0.882734	0.846381	0.87545	0.858483	0.8929	0.895297	0.846934	0.859751	0.834855	0.860258	0.862425	0.868326	0.828907	0.883564	1	0.90465	0.0550349
926	10	59055	0.23622	62.5437	7.77387	3.23367	1.15454	0.934984	0.925874	0.864838	0.902201	0.853272	0.898036	0.874151	0.839125	0.889645	0.871374	0.88542	0.904843	0.853357	0.86477	0.864474	0.862789	0.854695	0.856557	0.839649	0.874668	1	0.889349	0.0599108
928	12	55284	0.221136	62.5009	7.95018	3.23391	1.18583	0.935976	0.926452	0.866028	0.902802	0.854415	0.898678	0.874177	0.840062	0.890221	0.872205	0.886115	0.905452	0.853809	0.86487	0.864735	0.863044	0.855501	0.856676	0.839691	0.874602	1	0.89007	0.0596443
928	12	55284	0.221136	62.5009	7.95018	3.23391	1.18583	0.935976	0.926452	0.866028	0.902802	0.854415	0.898678	0.874177	0.840062	0.890221	0.872205	0.886115	0.905452	0.853809	0.86487	0.864735	0.863044	0.855501	0.856676	0.839691	0.874602	1	0.89007	0.0596443
933	17	47192	0.188768	100.663	8.82283	13.1065	3.37836	0.937034	0.927859	0.867499	0.903501	0.856416	0.899284	0.875254	0.840789	0.890882	0.872733	0.886962	0.905545	0.854456	0.864638	0.865613	0.863822	0.855526	0.857942	0.840524	0.874682	1	0.891073	0.0593654
934	18	23211	0.092844	97.3787	7.50281	11.8101	2.66928	0.945608	0.936539	0.8815	0.913188	0.867197	0.905605	0.881996	0.850825	0.895976	0.877106	0.891582	0.907802	0.857374	0.868554	0.868769	0.865839	0.857115	0.863384	0.842187	0.875145	1	0.899023	0.0567223
938	22	21197	0.084788	97.3787	7.49779	11.8098	2.66563	0.946195	0.93735	0.882743	0.913856	0.868142	0.905812	0.882318	0.852125	0.896518	0.878049	0.892107	0.907888	0.857315	0.868118	0.869463	0.866962	0.857385	0.86333	0.841959	0.875407	1	0.899686	0.056529
938	10	54402	0.217608	64.9783	8.1048	3.62556	1.30054	0.92276	0.908303	0.891309	0.911989	0.848241	0.889453	0.898138	0.816431	0.87086	0.881282	0.87801	0.903469	0.84325	0.833618	0.874086	0.861356	0.860198	0.872762	0.853902	0.888157	1	0.887432	0.0645625
940	12	50816	0.203264	64.9277	8.28197	3.62469	1.33587	0.923922	0.90995	0.893105	0.912449	0.849614	0.890379	0.899471	0.817676	0.872097	0.881976	0.87867	0.903426	0.843543	0.834078	0.874685	0.861313	0.8603	0.873445	0.854445	0.888588	1	0.888512	0.0642288
940	12	50816	0.203264	64.9277	8.28197	3.62469	1.33587	0.923922	0.90995	0.893105	0.912449	0.849614	0.890379	0.899471	0.817676	0.872097	0.881976	0.87867	0.903426	0.843543	0.834078	0.874685	0.861313	0.8603	0.873445	0.854445	0.888588	1	0.888512	0.0642288
945	17	43136	0.172544	102.786	9.17961	13.9618	3.67223	0.925248	0.91164	0.895099	0.913413	0.851331	0.89183	0.900953	0.819095	0.873528	0.882024	0.879045	0.903851	0.843228	0.835439	0.874849	0.862087	0.859897	0.873551	0.854518	0.888736	1	0.889749	0.0637155
946	18	17973	0.071892	98.5517	7.60895	12.2409	2.76968	0.938157	0.924693	0.908808	0.923802	0.86349	0.901686	0.908808	0.834112	0.880432	0.887081	0.884549	0.905831	0.848356	0.840817	0.87879	0.866745	0.861681	0.87982	0.858315	0.888833	1	0.899892	0.0595
950	22	16480	0.06592	98.5044	7.61362	12.2239	2.769	0.939533	0.925546	0.909921	0.924879	0.864836	0.901335	0.909527	0.836377	0.881129	0.888016	0.884891	0.906493	0.84912	0.8402	0.879339	0.867961	0.861499	0.880886	0.857858	0.889078	1	0.900804	0.0592202
950	10	53733	0.214932	64.7843	8.01213	3.59063	1.27673	0.916885	0.899736	0.8958	0.90088	0.90986	0.878603	0.87423	0.870285	0.886997	0.856075	0.883079	0.897307	0.797899	0.847943	0.873206	0.883293	0.847877	0.852726	0.824987	0.864664	1	0.888875	0.0633109
952	12	50335	0.20134	64.7426	8.20304	3.59165	1.31345	0.918148	0.900844	0.896633	0.902175	0.910589	0.879279	0.875296	0.870816	0.887961	0.856164	0.884285	0.897755	0.798818	0.848128	0.873825	0.883501	0.848346	0.853124	0.825102	0.864796	1	0.889759	0.063058
952	12	50335	0.20134	64.7426	8.20304	3.59165	1.31345	0.918148	0.900844	0.896633	0.902175	0.910589	0.879279	0.875296	0.870816	0.887961	0.856164	0.884285	0.897755	0.798818	0.848128	0.873825	0.883501	0.848346	0.853124	0.825102	0.864796	1	0.889759	0.063058
957	17	42857	0.171428	104.737	9.13469	14.7526	3.78956	0.920456	0.902221	0.897345	0.90396	0.911765	0.880836	0.875843	0.871876	0.888735	0.856593	0.884826	0.898115	0.799683	0.848414	0.874921	0.88415	0.848333	0.85426	0.826598	0.864363	1	0.890964	0.0627017
958	18	15537	0.062148	99.8008	7.54313	12.7012	2.82238	0.93567	0.920545	0.910568	0.914881	0.921928	0.890906	0.886947	0.880833	0.894896	0.85866	0.892096	0.902974	0.812287	0.852256	0.882989	0.885628	0.850486	0.859497	0.833784	0.866931	1	0.902058	0.058555
962	22	14214	0.056856	99.8236	7.54303	12.7098	2.82549	0.936999	0.92124	0.911742	0.915611	0.922154	0.891867	0.887822	0.882018	0.895526	0.859645	0.892008	0.903898	0.813564	0.851414	0.882862	0.885184	0.85057	0.858942	0.833861	0.867384	1	0.902826	0.0583597
962	10	55608	0.222432	67.0001	8.28795	3.97021	1.4143	0.919319	0.929525	0.861153	0.90371	0.868148	0.907037	0.854661	0.834736	0.85993	0.870936	0.88802	0.896148	0.847036	0.834439	0.867141	0.889683	0.831868	0.891032	0.839582	0.892533	1	0.886119	0.0651707
964	12	51955	0.20782	66.94	8.46863	3.96763	1.44945	0.920306	0.930623	0.862804	0.904812	0.869214	0.907882	0.855481	0.836089	0.860706	0.87188	0.8885	0.897199	0.847262	0.834241	0.867722	0.889693	0.832143	0.890934	0.839727	0.892773	1	0.88708	0.06477
964	12	51955	0.20782	66.94	8.46863	3.96763	1.44945	0.920306	0.930623	0.862804	0.904812	0.869214	0.907882	0.855481	0.836089	0.860706	0.87188	0.8885	0.897199	0.847262	0.834241	0.867722	0.889693	0.832143	0.890934	0.839727	0.892773	1	0.88708	0.06477
969	17	44326	0.177304	103.85	9.35326	14.4035	3.81699	0.922032	0.931789	0.864233	0.9058	0.87002	0.908338	0.856901	0.837037	0.861413	0.87249	0.890019	0.89725	0.848238	0.83433	0.86773	0.889861	0.832547	0.891587	0.839665	0.893042	1	0.888106	0.0641327
970	18	18367	0.073468	98.1266	7.80723	12.0969	2.82158	0.931235	0.941798	0.879431	0.917624	0.884303	0.917243	0.869413	0.848451	0.869549	0.876137	0.895791	0.901835	0.853923	0.838705	0.871835	0.891899	0.835901	0.890374	0.840257	0.895138	1	0.897775	0.0601153
974	22	16780	0.06712	98.1075	7.81832	12.0906	2.82445	0.932509	0.942878	0.880662	0.918623	0.885548	0.918027	0.870501	0.849553	0.869726	0.87649	0.896514	0.90143	0.853814	0.839213	0.872735	0.892461	0.836144	0.890435	0.839779	0.89556	1	0.89867	0.0598533
974	10	54673	0.218692	62.3397	7.81573	3.20489	1.15843	0.950433	0.93527	0.864696	0.900463	0.88712	0.884943	0.856483	0.82624	0.864513	0.861952	0.898935	0.875642	0.842884	0.860662	0.847694	0.865016	0.84592	0.859455	0.846067	0.892817	1	0.890403	0.0585766
976	12	51170	0.20468	62.2698	7.98931	3.20111	1.18953	0.951261	0.93632	0.86623	0.901192	0.887893	0.886134	0.857172	0.827409	0.86497	0.863064	0.899453	0.87565	0.843238	0.860876	0.847928	0.86582	0.84614	0.859429	0.84573	0.893326	1	0.891251	0.0584019
976	12	51170	0.20468	62.2698	7.98931	3.20111	1.18953	0.951261	0.93632	0.86623	0.901192	0.887893	0.886134	0.857172	0.827409	0.86497	0.863064	0.899453	0.87565	0.843238	0.860876	0.847928	0.86582	0.84614	0.859429	0.84573	0.893326	1	0.891251	0.0584019
981	17	43683	0.174732	99.6756	8.81868	12.732	3.32077	0.951858	0.937882	0.867809	0.902388	0.889705	0.886924	0.858229	0.828961	0.865337	0.863688	0.900087	0.875901	0.844184	0.861445	0.847607	0.866596	0.845764	0.860117	0.846771	0.894135	1	0.89229	0.0580168
982	18	22908	0.091632	96.4506	7.53987	11.4829	2.63148	0.958312	0.944539	0.878798	0.911821	0.895779	0.892701	0.867273	0.837677	0.871071	0.867732	0.903571	0.879584	0.847324	0.863759	0.848699	0.869718	0.848634	0.863541	0.847761	0.896783	1	0.898953	0.0557957
986	22	20948	0.083792	96.458	7.54675	11.4858	2.6339	0.959089	0.94515	0.880609	0.912068	0.896577	0.893403	0.868293	0.838195	0.871229	0.868054	0.903738	0.879392	0.847814	0.86402	0.849222	0.870298	0.848124	0.863973	0.848196	0.896625	1	0.89962	0.0556761
986	10	58077	0.232308	63.3486	7.88268	3.35998	1.20263	0.937316	0.932021	0.875037	0.905186	0.85508	0.871102	0.872411	0.849071	0.871395	0.861976	0.890585	0.874623	0.842141	0.868545	0.86709	0.865386	0.863182	0.878317	0.810837	0.880392	1	0.888716	0.0642494
988	12	54421	0.217684	63.3064	8.05643	3.36029	1.23581	0.938617	0.932719	0.876335	0.906396	0.856645	0.872016	0.873569	0.850085	0.872044	0.862544	0.891154	0.874864	0.842496	0.868801	0.868075	0.865649	0.86349	0.878438	0.811415	0.88012	1	0.889679	0.0639865
988	12	54421	0.217684	63.3064	8.05643	3.36029	1.23581	0.938617	0.932719	0.876335	0.906396	0.856645	0.872016	0.873569	0.850085	0.872044	0.862544	0.891154	0.874864	0.842496	0.868801	0.868075	0.865649	0.86349	0.878438	0.811415	0.88012	1	0.889679	0.0639865
993	17	46440	0.18576	103.014	8.99048	14.04	3.61561	0.939438	0.933527	0.878682	0.90744	0.858258	0.873665	0.873697	0.850958	0.872621	0.864061	0.891451	0.874365	0.84256	0.869025	0.868669	0.866559	0.863792	0.878165	0.811143	0.880556	1	0.890662	0.0635603
994	18	19953	0.079812	98.5247	7.45965	12.2229	2.715	0.950534	0.941212	0.894302	0.918082	0.871448	0.885656	0.88295	0.8615	0.87854	0.872024	0.896482	0.87661	0.848569	0.871523	0.874079	0.872099	0.866586	0.878239	0.816043	0.881998	1	0.900204	0.0595547
998	22	18205	0.07282	98.4992	7.44555	12.2128	2.71024	0.951497	0.941857	0.896677	0.9195	0.873277	0.885416	0.884455	0.862236	0.878934	0.872755	0.897473	0.877451	0.847844	0.872068	0.873991	0.872205	0.867344	0.878165	0.816809	0.882422	1	0.90119	0.0591899
998	10	59260	0.23704	66.0411	8.22864	3.80535	1.36713	0.912234	0.905839	0.891385	0.8811	0.864082	0.899148	0.865702	0.842913	0.884703	0.862901	0.850692	0.884458	0.856876	0.830991	0.853822	0.862243	0.854615	0.873448	0.841166	0.859112	1	0.882041	0.0658977
1000	12	55335	0.22134	65.9788	8.42807	3.80336	1.40593	0.913897	0.907156	0.892627	0.882199	0.865149	0.899928	0.866423	0.843607	0.885353	0.863079	0.850782	0.884467	0.857504	0.831309	0.854541	0.862646	0.854649	0.873995	0.840933	0.859501	1	0.882994	0.0655443
1000	12	55335	0.22134	65.9788	8.42807	3.80336	1.40593	0.913897	0.907156	0.892627	0.882199	0.865149	0.899928	0.866423	0.843607	0.885353	0.863079	0.850782	0.884467	0.857504	0.831309	0.854541	0.862646	0.854649	0.873995	0.840933	0.859501	1	0.882994	0.0655443
1005	17	47077	0.188308	104.339	9.31647	14.6013	3.84824	0.916127	0.908788	0.89445	0.884094	0.866347	0.901141	0.866793	0.844563	0.886155	0.863596	0.85186	0.884232	0.857319	0.832753	0.8546	0.862268	0.855142	0.873898	0.84075	0.859783	1	0.884264	0.0649793
1006	18	18596	0.074384	98.9195	7.68006	12.3803	2.81747	0.930926	0.921811	0.909846	0.897478	0.880001	0.909201	0.87414	0.856179	0.892396	0.865966	0.855802	0.888498	0.859378	0.839267	0.860104	0.867606	0.857926	0.880781	0.84088	0.863734	1	0.894822	0.0610235
1010	22	16980	0.06792	98.941	7.68701	12.3886	2.82201	0.932067	0.923999	0.911514	0.898439	0.881213	0.910277	0.875029	0.857892	0.893345	0.866225	0.855624	0.889576	0.858775	0.839929	0.860689	0.867697	0.858716	0.881419	0.840489	0.86437	1	0.895956	0.0604205
1010	10	59532	0.238128	64.3133	8.04278	3.51663	1.26411	0.922806	0.912761	0.886515	0.919069	0.869541	0.886061	0.876302	0.84725	0.876806	0.853743	0.879863	0.885331	0.832863	0.838448	0.845209	0.855439	0.875126	0.869625	0.864082	0.881182	1	0.888109	0.063255
1012	12	55609	0.222436	64.2758	8.22614	3.51812	1.30026	0.924032	0.913998	0.887311	0.919932	0.870525	0.887177	0.877232	0.848397	0.877628	0.85425	0.880253	0.885972	0.833642	0.838183	0.84552	0.855662	0.875137	0.869877	0.864114	0.881143	1	0.888994	0.0629935
1012	12	55609	0.222436	64.2758	8.22614	3.51812	1.30026	0.924032	0.913998	0.887311	0.919932	0.870525	0.887177	0.877232	0.848397	0.877628	0.85425	0.880253	0.885972	0.833642	0.838183	0.84552	0.855662	0.875137	0.869877	0.864114	0.881143	1	0.888994	0.0629935
1017	17	47304	0.189216	102.728	9.0887	13.9323	3.63157	0.924795	0.915441	0.889005	0.920884	0.871787	0.888593	0.878108	0.849526	0.879482	0.855562	0.880518	0.886024	0.834686	0.837762	0.845975	0.856608	0.874968	0.870561	0.864493	0.881997	1	0.890069	0.0627223
1018	18	20078	0.080312	98.3902	7.57962	12.1802	2.75411	0.937718	0.92686	0.903277	0.93204	0.884102	0.895308	0.888261	0.86027	0.886343	0.862436	0.885546	0.889855	0.840049	0.839625	0.850384	0.860394	0.877826	0.874191	0.868488	0.884301	1	0.89989	0.058979
1022	22	18431	0.073724	98.3768	7.59089	12.176	2.75836	0.939396	0.92868	0.903695	0.932614	0.884922	0.896262	0.889398	0.860832	0.886794	0.862731	0.885112	0.889995	0.840486	0.840269	0.850442	0.860018	0.877245	0.873854	0.868455	0.88438	1	0.900722	0.058438
1022	10	55940	0.22376	65.2645	8.0747	3.67092	1.30752	0.932213	0.925438	0.891652	0.883509	0.883697	0.89268	0.888666	0.838613	0.865865	0.851225	0.883035	0.904809	0.824124	0.857794	0.854987	0.865141	0.86406	0.892706	0.819575	0.873329	1	0.890415	0.0625152
1024	12	52345	0.20938	65.2047	8.24866	3.66829	1.34079	0.933079	0.927137	0.893352	0.884736	0.885137	0.893839	0.88956	0.839813	0.866186	0.852164	0.883303	0.905139	0.824979	0.858086	0.855287	0.864839	0.863951	0.893237	0.819687	0.873847	1	0.891472	0.0621696
1024	12	52345	0.20938	65.2047	8.24866	3.66829	1.34079	0.933079	0.927137	0.893352	0.884736	0.885137	0.893839	0.88956	0.839813	0.866186	0.852164	0.883303	0.905139	0.824979	0.858086	0.855287	0.864839	0.863951	0.893237	0.819687	0.873847	1	0.891472	0.0621696
1029	17	44702	0.178808	101.415	9.06572	13.4135	3.53124	0.934041	0.92818	0.894345	0.886951	0.885978	0.895206	0.890486	0.840701	0.866281	0.85296	0.883663	0.904948	0.826171	0.857948	0.855957	0.864257	0.864391	0.893808	0.820232	0.874368	1	0.892415	0.0618462
1030	18	20613	0.082452	97.6146	7.62027	11.9012	2.72258	0.942973	0.936133	0.906467	0.900063	0.896352	0.903071	0.899942	0.847523	0.874036	0.861228	0.886868	0.908456	0.830762	0.860962	0.860962	0.86329	0.865109	0.899578	0.822733	0.877771	1	0.900801	0.0588056
1034	22	18857	0.075428	97.5893	7.62597	11.8923	2.72195	0.944371	0.937424	0.907806	0.901973	0.897916	0.90428	0.900408	0.847855	0.875908	0.861882	0.886886	0.909477	0.831707	0.86159	0.861537	0.863022	0.865991	0.900329	0.822109	0.878957	1	0.90195	0.058242
1034	10	54409	0.217636	62.8081	7.7921	3.27432	1.17112	0.916218	0.916659	0.867467	0.896019	0.877824	0.89522	0.853581	0.819074	0.849924	0.866401	0.8976	0.882281	0.836259	0.850098	0.848123	0.854712	0.856412	0.866263	0.839006	0.873468	1	0.881468	0.0633492
1036	12	50782	0.203128	62.7454	7.95328	3.27104	1.20064	0.918002	0.917953	0.868487	0.897218	0.878481	0.895859	0.85485	0.819729	0.850341	0.866951	0.898901	0.882803	0.836605	0.850144	0.848352	0.855372	0.856622	0.866262	0.838919	0.874158	1	0.88245	0.0630343
1036	12	50782	0.203128	62.7454	7.95328	3.27104	1.20064	0.918002	0.917953	0.868487	0.897218	0.878481	0.895859	0.85485	0.819729	0.850341	0.866951	0.898901	0.882803	0.836605	0.850144	0.848352	0.855372	0.856622	0.866262	0.838919	0.874158	1	0.88245	0.0630343
1041	17	43311	0.173244	102.915	8.87301	13.9925	3.56474	0.919432	0.918958	0.869421	0.897786	0.879384	0.896331	0.855464	0.820346	0.850985	0.867782	0.899194	0.88354	0.836993	0.850535	0.849461	0.856434	0.857103	0.866524	0.838563	0.87405	1	0.883264	0.0626107
1042	18	17867	0.071468	98.8633	7.39098	12.3438	2.71652	0.932809	0.931074	0.883164	0.909414	0.888761	0.905356	0.865478	0.831421	0.857783	0.870599	0.904433	0.889853	0.839341	0.854061	0.85171	0.864247	0.857559	0.868109	0.837913	0.876952	1	0.892967	0.0587013
1046	22	16293	0.065172	98.8649	7.37119	12.3433	2.7074	0.934051	0.931596	0.88492	0.90947	0.888756	0.905941	0.866292	0.831891	0.857209	0.869883	0.904161	0.889707	0.839624	0.853526	0.852452	0.865586	0.857454	0.868471	0.837599	0.877647	1	0.893494	0.0584598
1046	10	56786	0.227144	66.7962	8.27333	3.93471	1.40419	0.932809	0.923353	0.865345	0.893962	0.863065	0.864808	0.876792	0.847744	0.878826	0.85463	0.877206	0.883352	0.836852	0.852217	0.866569	0.849303	0.843139	0.867036	0.822183	0.872284	1	0.884038	0.0639095
1048	12	53066	0.212264	66.7298	8.46706	3.93165	1.4421	0.934148	0.924943	0.866826	0.895555	0.863849	0.865498	0.877426	0.848472	0.879772	0.855397	0.877944	0.884173	0.838051	0.852608	0.866591	0.84996	0.842517	0.867213	0.823201	0.873101	1	0.885107	0.0635077
1048	12	53066	0.212264	66.7298	8.46706	3.93165	1.4421	0.934148	0.924943	0.866826	0.895555	0.863849	0.865498	0.877426	0.848472	0.879772	0.855397	0.877944	0.884173	0.838051	0.852608	0.866591	0.84996	0.842517	0.867213	0.823201	0.873101	1	0.885107	0.0635077
1053	17	45042	0.180168	104.5	9.38872	14.6729	3.88176	0.934927	0.926324	0.86799	0.897274	0.865403	0.867024	0.877714	0.849552	0.880623	0.856168	0.878402	0.884397	0.838473	0.85367	0.866536	0.849751	0.843135	0.867701	0.823831	0.873796	1	0.886128	0.0632453
1054	18	18257	0.073028	98.4255	7.82206	12.2067	2.84072	0.946295	0.93775	0.885058	0.911212	0.878951	0.878951	0.885222	0.86145	0.885825	0.862546	0.884181	0.888782	0.844525	0.85559	0.866517	0.854494	0.846306	0.870789	0.828723	0.877307	1	0.896565	0.0594648
1058	22	16724	0.066896	98.4061	7.81329	12.1991	2.8347	0.947261	0.938023	0.885942	0.911983	0.878946	0.880202	0.885045	0.862174	0.88651	0.863669	0.884477	0.888334	0.845013	0.856105	0.867077	0.855507	0.84603	0.871472	0.82845	0.877541	1	0.897144	0.059273
1058	10	56436	0.225744	62.8873	7.93312	3.29138	1.19358	0.913876	0.92309	0.873742	0.892799	0.873122	0.896538	0.87539	0.83841	0.87601	0.833998	0.871119	0.881405	0.855314	0.8541	0.879049	0.866415	0.843894	0.862464	0.835796	0.876657	1	0.884418	0.0633851
1060	12	52692	0.210768	62.8313	8.09684	3.2893	1.22432	0.915699	0.924638	0.87537	0.894272	0.874507	0.897432	0.876025	0.838913	0.876423	0.834785	0.871555	0.882088	0.855206	0.854703	0.879536	0.866669	0.844284	0.862797	0.835952	0.876774	1	0.885547	0.0628896
1060	12	52692	0.210768	62.8313	8.09684	3.2893	1.22432	0.915699	0.924638	0.87537	0.894272	0.874507	0.897432	0.876025	0.838913	0.876423	0.834785	0.871555	0.882088	0.855206	0.854703	0.879536	0.866669	0.844284	0.862797	0.835952	0.876774	1	0.885547	0.0628896
1065	17	44944	0.179776	101.983	8.96951	13.6293	3.53368	0.917453	0.926097	0.877114	0.895626	0.875267	0.898641	0.877214	0.840146	0.876324	0.835429	0.871796	0.882687	0.855298	0.855086	0.879973	0.867135	0.844562	0.863341	0.835851	0.877347	1	0.886667	0.0623589
1066	18	19386	0.077544	98.1404	7.49984	12.0848	2.70846	0.928815	0.936011	0.889895	0.904931	0.884427	0.907562	0.88306	0.848551	0.8811	0.841896	0.878572	0.888837	0.858945	0.856288	0.882131	0.869416	0.845662	0.867069	0.838879	0.877979	1	0.895107	0.0589514
1070	22	17720	0.07088	98.0899	7.50124	12.0664	2.70486	0.930784	0.937161	0.891422	0.906687	0.885751	0.907449	0.884029	0.849097	0.881264	0.843313	0.879599	0.889137	0.858832	0.856236	0.88307	0.869639	0.845514	0.867607	0.838488	0.878386	1	0.896179	0.0583102
1070	10	53405	0.21362	65.9071	8.20732	3.78207	1.35622	0.939219	0.92408	0.903005	0.90176	0.863093	0.898259	0.893493	0.84067	0.883382	0.854274	0.880301	0.86255	0.839528	0.834023	0.876482	0.861024	0.849583	0.868261	0.817311	0.876407	1	0.892673	0.0617036
1072	12	50009	0.200036	65.8377	8.3766	3.7777	1.38979	0.940281	0.924874	0.904157	0.903337	0.864564	0.899768	0.894449	0.841479	0.884141	0.854806	0.880462	0.862505	0.839749	0.83452	0.876932	0.861475	0.849707	0.868834	0.817093	0.876502	1	0.893618	0.0613267
1072	12	50009	0.200036	65.8377	8.3766	3.7777	1.38979	0.940281	0.924874	0.904157	0.903337	0.864564	0.899768	0.894449	0.841479	0.884141	0.854806	0.880462	0.862505	0.839749	0.83452	0.876932	0.861475	0.849707	0.868834	0.817093	0.876502	1	0.893618	0.0613267
1077	17	42668	0.170672	105.745	9.28059	15.1849	3.92813	0.941338	0.926034	0.906007	0.904765	0.865567	0.900722	0.895343	0.841919	0.884633	0.854786	0.880285	0.863071	0.841028	0.835825	0.877496	0.862121	0.850509	0.869153	0.817521	0.876641	1	0.894605	0.0608177
1078	18	14332	0.057328	100.308	7.54972	12.8931	2.85399	0.953321	0.941948	0.918748	0.917457	0.882047	0.913166	0.906677	0.857138	0.892583	0.861813	0.88264	0.868651	0.846462	0.839555	0.882605	0.866174	0.851172	0.875105	0.821972	0.881698	1	0.905963	0.0564063
1082	22	13173	0.052692	100.292	7.55505	12.8873	2.85361	0.954718	0.942458	0.919874	0.918128	0.88336	0.91475	0.907576	0.858498	0.89338	0.861117	0.882677	0.868595	0.847263	0.839482	0.883056	0.866469	0.852046	0.876224	0.822174	0.881462	1	0.906819	0.0561248
1082	10	50861	0.203444	67.1794	8.29772	4.00143	1.42131	0.91403	0.923222	0.877126	0.896846	0.863166	0.8798	0.86875	0.849649	0.894035	0.868003	0.853739	0.894064	0.83162	0.834667	0.865575	0.873774	0.872899	0.886239	0.835188	0.885217	1	0.884916	0.0642055
1084	12	47557	0.190228	67.1353	8.44659	4.00033	1.45356	0.915522	0.924522	0.878356	0.897986	0.864405	0.881006	0.869988	0.850064	0.895305	0.868432	0.853954	0.894369	0.832696	0.835387	0.86636	0.874151	0.873436	0.886484	0.835576	0.885117	1	0.885979	0.0638334
1084	12	47557	0.190228	67.1353	8.44659	4.00033	1.45356	0.915522	0.924522	0.878356	0.897986	0.864405	0.881006	0.869988	0.850064	0.895305	0.868432	0.853954	0.894369	0.832696	0.835387	0.86636	0.874151	0.873436	0.886484	0.835576	0.885117	1	0.885979	0.0638334
1089	17	40595	0.16238	104.816	9.3495	14.8009	3.88729	0.916394	0.925644	0.88017	0.898879	0.866067	0.881722	0.870464	0.850942	0.895603	0.868555	0.853726	0.894494	0.832923	0.836224	0.86688	0.873605	0.873679	0.886723	0.835891	0.885799	1	0.886838	0.0635831
1090	18	13154	0.052616	100.537	7.56101	12.9811	2.86674	0.93177	0.93884	0.895735	0.913144	0.881291	0.893226	0.880036	0.862019	0.902919	0.874829	0.860157	0.900258	0.840011	0.841417	0.871598	0.875931	0.879428	0.889159	0.837008	0.888551	1	0.898415	0.0589541
1094	22	12020	0.04808	100.534	7.58334	12.981	2.87393	0.932903	0.940599	0.896631	0.914476	0.881156	0.894717	0.880865	0.863311	0.903453	0.874251	0.861814	0.900957	0.8401	0.841265	0.872296	0.876123	0.878494	0.889892	0.836439	0.888852	1	0.899315	0.0588839
1094	10	51828	0.207312	66.3114	8.12731	3.84653	1.35823	0.923044	0.898877	0.866231	0.887812	0.881715	0.887889	0.856091	0.840279	0.850014	0.857837	0.88758	0.879563	0.83724	0.855493	0.86241	0.84409	0.856487	0.859236	0.853438	0.869057	1	0.879895	0.0662442
1096	12	48357	0.193428	66.2466	8.31187	3.84336	1.39393	0.924158	0.9008	0.867393	0.889416	0.883223	0.888331	0.857135	0.841491	0.850311	0.858883	0.887741	0.880059	0.837593	0.855915	0.863102	0.844459	0.857011	0.859576	0.853268	0.869181	1	0.880971	0.0659815
1096	12	48357	0.193428	66.2466	8.31187	3.84336	1.39393	0.924158	0.9008	0.867393	0.889416	0.883223	0.888331	0.857135	0.841491	0.850311	0.858883	0.887741	0.880059	0.837593	0.855915	0.863102	0.844459	0.857011	0.859576	0.853268	0.869181	1	0.880971	0.0659815
1101	17	41123	0.164492	104.117	9.21932	14.5032	3.78171	0.925723	0.902561	0.869136	0.890378	0.884335	0.888955	0.858023	0.842679	0.851616	0.858948	0.88797	0.880845	0.837792	0.856516	0.864553	0.844685	0.856163	0.859008	0.853549	0.869477	1	0.882073	0.0657033
1102	18	15192	0.060768	99.4918	7.56639	12.5867	2.81412	0.938981	0.918641	0.884709	0.904917	0.90054	0.900079	0.867858	0.854924	0.85963	0.865752	0.894846	0.889152	0.843635	0.864567	0.871347	0.849098	0.859762	0.860979	0.851962	0.872071	1	0.894031	0.0619689
1106	22	13975	0.0559	99.4793	7.55959	12.5817	2.8102	0.939821	0.920322	0.886798	0.906762	0.901073	0.900358	0.869445	0.857245	0.86025	0.866082	0.895492	0.889767	0.845116	0.865188	0.872844	0.849553	0.859642	0.860966	0.852021	0.872522	1	0.895205	0.0615505
1106	10	52302	0.209208	65.0581	8.0808	3.63752	1.29882	0.909067	0.914009	0.866095	0.884278	0.8775	0.880062	0.880215	0.816986	0.878857	0.859183	0.88771	0.886228	0.826603	0.828314	0.874603	0.8358	0.84036	0.85642	0.848906	0.868571	1	0.879259	0.0677295
1108	12	48669	0.194676	64.9828	8.22513	3.63127	1.32684	0.911021	0.91546	0.867297	0.885882	0.87866	0.880735	0.881321	0.818252	0.879605	0.859469	0.888594	0.886786	0.827323	0.828207	0.874674	0.836795	0.840206	0.856479	0.849565	0.868695	1	0.880407	0.0672973
1108	12	48669	0.194676	64.9828	8.22513	3.63127	1.32684	0.911021	0.91546	0.867297	0.885882	0.87866	0.880735	0.881321	0.818252	0.879605	0.859469	0.888594	0.886786	0.827323	0.828207	0.874674	0.836795	0.840206	0.856479	0.849565	0.868695	1	0.880407	0.0672973
1113	17	41407	0.165628	102.901	9.11902	14.0038	3.65894	0.913348	0.916765	0.868537	0.887507	0.88037	0.881578	0.881819	0.820296	0.880226	0.85948	0.889475	0.887893	0.828592	0.828495	0.874997	0.836489	0.841283	0.856135	0.850013	0.868633	1	0.881669	0.0668449
1114	18	16376	0.065504	99.0581	7.49589	12.4215	2.76404	0.929409	0.929256	0.884526	0.900098	0.893442	0.890907	0.890114	0.834941	0.890236	0.860589	0.895457	0.893839	0.838483	0.832163	0.877931	0.842697	0.844223	0.859428	0.853108	0.870084	1	0.892888	0.0616654
1118	22	14972	0.059888	99.0424	7.48855	12.4153	2.76067	0.930337	0.929468	0.88562	0.902251	0.893902	0.891497	0.891865	0.83596	0.889995	0.860406	0.895639	0.894503	0.838899	0.832254	0.877638	0.843808	0.844643	0.858836	0.852024	0.870592	1	0.893628	0.0615064
1118	10	55299	0.221196	65.2665	8.07403	3.67125	1.3085	0.921346	0.904646	0.880396	0.900297	0.880839	0.889853	0.865884	0.826986	0.847475	0.854301	0.887783	0.875721	0.818496	0.853867	0.852213	0.864473	0.847963	0.841462	0.843388	0.875757	1	0.881983	0.0645741
1120	12	51612	0.206448	65.2013	8.25859	3.66819	1.34405	0.922886	0.90633	0.88181	0.90167	0.882072	0.890442	0.867153	0.828209	0.847962	0.854917	0.888369	0.875872	0.818211	0.854365	0.852767	0.864353	0.8477	0.841868	0.843961	0.876143	1	0.883072	0.0642395
1120	12	51612	0.206448	65.2013	8.25859	3.66819	1.34405	0.922886	0.90633	0.88181	0.90167	0.882072	0.890442	0.867153	0.828209	0.847962	0.854917	0.888369	0.875872	0.818211	0.854365	0.852767	0.864353	0.8477	0.841868	0.843961	0.876143	1	0.883072	0.0642395
1125	17	43849	0.175396	103.232	9.1492	14.1385	3.69399	0.924263	0.908276	0.883065	0.902962	0.882551	0.891092	0.867728	0.829004	0.848469	0.855698	0.889895	0.876668	0.818776	0.854124	0.853759	0.864011	0.848879	0.84173	0.844398	0.876109	1	0.884098	0.0639537
1126	18	16005	0.06402	99.7416	7.49145	12.6763	2.80845	0.937926	0.922743	0.89522	0.914495	0.892034	0.902468	0.876726	0.841706	0.854733	0.860887	0.893315	0.879475	0.823899	0.859544	0.858013	0.863324	0.851921	0.845173	0.848766	0.879788	1	0.894185	0.0601913
1130	22	14584	0.058336	99.7482	7.49623	12.6791	2.81204	0.939488	0.924301	0.897285	0.915558	0.892999	0.902016	0.876851	0.843253	0.856315	0.861286	0.894096	0.879628	0.824431	0.858749	0.858612	0.862349	0.85227	0.845687	0.849458	0.88148	1	0.895206	0.0598745
1130	10	57518	0.230072	66.5179	8.12027	3.88107	1.36423	0.911645	0.911254	0.892608	0.903126	0.859157	0.88694	0.856671	0.832235	0.866398	0.856836	0.872431	0.880264	0.854133	0.849691	0.860765	0.857532	0.855419	0.871353	0.834313	0.883602	1	0.882558	0.0630308
1132	12	53731	0.214924	66.4503	8.30878	3.87754	1.40093	0.913393	0.912453	0.893748	0.904068	0.860202	0.887784	0.857419	0.833048	0.866492	0.857243	0.872969	0.880702	0.85433	0.850617	0.86076	0.858052	0.85567	0.872038	0.834611	0.884257	1	0.883508	0.0627594
1132	12	53731	0.214924	66.4503	8.30878	3.87754	1.40093	0.913393	0.912453	0.893748	0.904068	0.860202	0.887784	0.857419	0.833048	0.866492	0.857243	0.872969	0.880702	0.85433	0.850617	0.86076	0.858052	0.85567	0.872038	0.834611	0.884257	1	0.883508	0.0627594
1137	17	45537	0.182148	106.497	9.22711	15.5007	3.95411	0.915267	0.913093	0.895843	0.904847	0.861047	0.889123	0.857775	0.834925	0.866131	0.857687	0.873411	0.880756	0.853987	0.850298	0.861014	0.857753	0.855843	0.872115	0.834739	0.884797	1	0.884453	0.0624116
1138	18	12800	0.0512	101.744	7.58369	13.4482	2.95691	0.933477	0.927188	0.909414	0.917383	0.873828	0.898906	0.86793	0.845664	0.874648	0.862734	0.877148	0.886836	0.854297	0.853516	0.863828	0.865039	0.860586	0.876875	0.838867	0.891797	1	0.895724	0.0588199
1142	22	11684	0.046736	101.741	7.6066	13.4485	2.96607	0.934183	0.927465	0.910433	0.918649	0.874444	0.900419	0.868709	0.846328	0.875214	0.86443	0.877396	0.88848	0.853346	0.855315	0.863874	0.865799	0.861092	0.877782	0.838454	0.892631	1	0.896518	0.0586192
1142	10	54317	0.217268	68.9777	8.41072	4.32521	1.51728	0.928531	0.923422	0.88545	0.893431	0.876171	0.897408	0.855174	0.865226	0.877313	0.832391	0.874459	0.875324	0.863588	0.847285	0.879338	0.855266	0.839461	0.864766	0.814294	0.864094	1	0.88789	0.0620275
1144	12	50640	0.20256	68.9152	8.59743	4.3223	1.5576	0.929542	0.924487	0.886582	0.89454	0.876906	0.898262	0.856428	0.866114	0.878011	0.833205	0.87499	0.876116	0.86407	0.848134	0.879423	0.855717	0.840087	0.865383	0.814751	0.863961	1	0.888795	0.0617397
1144	12	50640	0.20256	68.9152	8.59743	4.3223	1.5576	0.929542	0.924487	0.886582	0.89454	0.876906	0.898262	0.856428	0.866114	0.878011	0.833205	0.87499	0.876116	0.86407	0.848134	0.879423	0.855717	0.840087	0.865383	0.814751	0.863961	1	0.888795	0.0617397
1149	17	43039	0.172156	107.896	9.49296	16.1282	4.18059	0.930122	0.9258	0.887486	0.895699	0.877541	0.899335	0.856514	0.866667	0.879412	0.834104	0.875822	0.877262	0.864751	0.848533	0.879563	0.855968	0.840842	0.864646	0.815749	0.864553	1	0.889614	0.0615775
1150	18	12490	0.04996	100.858	7.67146	13.1103	2.93296	0.944195	0.93695	0.898639	0.909488	0.888391	0.905925	0.870136	0.871417	0.888471	0.843114	0.883467	0.885749	0.869776	0.856886	0.882346	0.858527	0.846077	0.865412	0.822898	0.865933	1	0.899746	0.0580805
1154	22	11434	0.045736	100.832	7.66232	13.0997	2.92856	0.945863	0.937292	0.89951	0.910093	0.888928	0.906769	0.870649	0.872048	0.888534	0.843318	0.883899	0.887047	0.870824	0.85753	0.882543	0.857924	0.846292	0.866101	0.824646	0.866626	1	0.900478	0.0575744
1154	10	55388	0.221552	65.3786	8.12658	3.69148	1.3178	0.924135	0.927448	0.855176	0.886636	0.850681	0.885047	0.878295	0.842448	0.876246	0.858995	0.87287	0.89105	0.841229	0.840065	0.872689	0.857731	0.842394	0.861459	0.837338	0.901062	1	0.882256	0.0655631
1156	12	51782	0.207128	65.3115	8.30279	3.68787	1.35376	0.925293	0.928595	0.857045	0.888098	0.852246	0.886544	0.879437	0.843392	0.876724	0.859778	0.873383	0.891796	0.84231	0.840755	0.873412	0.858068	0.843701	0.862008	0.837724	0.901047	1	0.883431	0.0651883
1156	12	51782	0.207128	65.3115	8.30279	3.68787	1.35376	0.925293	0.928595	0.857045	0.888098	0.852246	0.886544	0.879437	0.843392	0.876724	0.859778	0.873383	0.891796	0.84231	0.840755	0.873412	0.858068	0.843701	0.862008	0.837724	0.901047	1	0.883431	0.0651883
1161	17	44226	0.176904	104.062	9.2167	14.4805	3.77934	0.926559	0.929566	0.858466	0.889194	0.853423	0.887091	0.880534	0.843802	0.877301	0.859777	0.873355	0.892608	0.843305	0.840637	0.873683	0.857697	0.843192	0.862445	0.838195	0.901201	1	0.884287	0.065008
1162	18	19273	0.077092	97.7215	7.77805	11.9485	2.7876	0.938282	0.940539	0.876252	0.90261	0.867716	0.895631	0.888808	0.853007	0.882997	0.865849	0.877315	0.895761	0.849401	0.842422	0.877912	0.859908	0.845924	0.864681	0.841748	0.90274	1	0.894387	0.0603326
1166	22	17572	0.070288	97.7125	7.7879	11.9458	2.79213	0.939108	0.941669	0.877163	0.903113	0.868427	0.896369	0.889825	0.85346	0.882768	0.866947	0.877789	0.895772	0.849903	0.842562	0.877732	0.859379	0.845777	0.864899	0.84259	0.902345	1	0.895046	0.0599581
1166	10	51046	0.204184	63.0142	7.96044	3.31188	1.20704	0.913568	0.91156	0.869706	0.90251	0.877287	0.899414	0.858892	0.845071	0.860508	0.853005	0.894458	0.899101	0.838646	0.830868	0.860802	0.84799	0.843719	0.828488	0.824217	0.889893	1	0.882686	0.0657355
1168	12	47773	0.191092	62.9531	8.13814	3.30948	1.238	0.915266	0.913005	0.870785	0.903429	0.878572	0.900425	0.860256	0.845823	0.861219	0.853903	0.894616	0.899598	0.839083	0.830877	0.861208	0.848126	0.8444	0.828564	0.824399	0.890534	1	0.883735	0.0653677
1168	12	47773	0.191092	62.9531	8.13814	3.30948	1.238	0.915266	0.913005	0.870785	0.903429	0.878572	0.900425	0.860256	0.845823	0.861219	0.853903	0.894616	0.899598	0.839083	0.830877	0.861208	0.848126	0.8444	0.828564	0.824399	0.890534	1	0.883735	0.0653677
1173	17	40706	0.162824	102.958	9.06167	14.0226	3.63811	0.916622	0.914619	0.872611	0.904523	0.880005	0.901317	0.862047	0.846423	0.862207	0.854358	0.895384	0.900432	0.839999	0.831782	0.861237	0.84829	0.843426	0.82973	0.824743	0.891232	1	0.884916	0.0650895
1174	18	17703	0.070812	98.1105	7.60123	12.0797	2.75243	0.932187	0.929193	0.889256	0.912981	0.889849	0.907078	0.871519	0.853132	0.868243	0.860165	0.899452	0.905073	0.844461	0.838163	0.86395	0.85172	0.846919	0.828193	0.827769	0.89499	1	0.894918	0.0607963
1178	22	16134	0.064536	98.0963	7.58199	12.0735	2.74444	0.933309	0.930395	0.890356	0.914559	0.891936	0.907679	0.873156	0.853632	0.869561	0.861287	0.899901	0.905262	0.844273	0.837579	0.865006	0.851866	0.847527	0.828623	0.827817	0.896337	1	0.895985	0.0605842
1178	10	53524	0.214096	65.615	8.21263	3.73385	1.34441	0.923735	0.908966	0.907266	0.874309	0.864967	0.878111	0.875635	0.834588	0.858549	0.889302	0.89288	0.87756	0.819754	0.835541	0.865061	0.829348	0.847041	0.84776	0.840128	0.867106	1	0.883577	0.0642542
1180	12	50073	0.200292	65.542	8.39474	3.72949	1.38042	0.92488	0.910401	0.908633	0.875841	0.866155	0.878497	0.87656	0.83556	0.858946	0.889801	0.892886	0.878018	0.820222	0.836149	0.865496	0.829659	0.847203	0.847892	0.840203	0.867404	1	0.884538	0.0639565
1180	12	50073	0.200292	65.542	8.39474	3.72949	1.38042	0.92488	0.910401	0.908633	0.875841	0.866155	0.878497	0.87656	0.83556	0.858946	0.889801	0.892886	0.878018	0.820222	0.836149	0.865496	0.829659	0.847203	0.847892	0.840203	0.867404	1	0.884538	0.0639565
1185	17	42718	0.170872	103.492	9.29494	14.2541	3.77219	0.926097	0.911782	0.909628	0.877487	0.867737	0.879559	0.877464	0.835901	0.859485	0.89076	0.894038	0.878646	0.819889	0.836521	0.865911	0.829135	0.846692	0.847313	0.840161	0.867047	1	0.885522	0.0635416
1186	18	19381	0.077524	97.2497	7.79676	11.7801	2.76466	0.938883	0.923895	0.918812	0.888654	0.881198	0.889479	0.884088	0.846938	0.866854	0.894252	0.896471	0.883314	0.823745	0.842294	0.871498	0.832878	0.847712	0.849285	0.841933	0.872736	1	0.89484	0.0597496
1190	22	17723	0.070892	97.2287	7.79906	11.7727	2.76408	0.940078	0.925436	0.92033	0.891215	0.881933	0.890933	0.884529	0.84774	0.867122	0.894713	0.896575	0.883457	0.823704	0.842408	0.872285	0.83228	0.848248	0.849123	0.842493	0.87347	1	0.895901	0.0592988
1190	10	50845	0.20338	62.0004	7.81507	3.15444	1.14244	0.919068	0.912155	0.883489	0.902537	0.872652	0.861766	0.866142	0.85442	0.849907	0.857744	0.872396	0.859062	0.84322	0.849179	0.87514	0.867145	0.853909	0.858954	0.832884	0.861727	1	0.882238	0.0623833
1192	12	47481	0.189924	61.9082	7.99422	3.14762	1.17247	0.920821	0.913555	0.884965	0.903193	0.873792	0.862377	0.866726	0.855563	0.850751	0.859238	0.872286	0.859396	0.843674	0.849361	0.875434	0.8678	0.853826	0.859165	0.832786	0.862155	1	0.883255	0.0620266
1192	12	47481	0.189924	61.9082	7.99422	3.14762	1.17247	0.920821	0.913555	0.884965	0.903193	0.873792	0.862377	0.866726	0.855563	0.850751	0.859238	0.872286	0.859396	0.843674	0.849361	0.875434	0.8678	0.853826	0.859165	0.832786	0.862155	1	0.883255	0.0620266
1197	17	40365	0.16146	97.4869	8.81464	11.9269	3.17293	0.92242	0.915087	0.886189	0.904348	0.875015	0.862579	0.866952	0.857364	0.851629	0.860238	0.872427	0.859829	0.844444	0.849449	0.875945	0.868302	0.853933	0.858962	0.833333	0.863149	1	0.884286	0.0617678
1198	18	23455	0.09382	95.0579	7.64591	11.006	2.58833	0.932061	0.923748	0.896461	0.910978	0.883372	0.867747	0.873716	0.863291	0.857728	0.862226	0.875293	0.864315	0.849094	0.851375	0.878725	0.871968	0.855617	0.859902	0.832999	0.865338	1	0.891137	0.0591933
1202	22	21392	0.085568	95.0211	7.65544	10.9939	2.58838	0.932685	0.925206	0.897368	0.91186	0.884583	0.868759	0.874088	0.864856	0.858639	0.863384	0.876122	0.86495	0.849476	0.85151	0.879347	0.871658	0.855694	0.859831	0.833162	0.865697	1	0.892016	0.0589703
1202	10	52514	0.210056	61.553	7.64166	3.08288	1.10222	0.920612	0.914489	0.8739	0.890591	0.859771	0.898675	0.856381	0.824923	0.886411	0.849612	0.872463	0.873101	0.852773	0.868749	0.870177	0.858761	0.840366	0.856591	0.829645	0.867597	1	0.881957	0.0659303
1204	12	49006	0.196024	61.4885	7.81222	3.07975	1.13057	0.92203	0.91549	0.876005	0.891462	0.861078	0.899716	0.857895	0.826011	0.887289	0.85109	0.872669	0.873699	0.853579	0.868792	0.870465	0.858517	0.840571	0.856334	0.82997	0.867598	1	0.883068	0.0655505
1204	12	49006	0.196024	61.4885	7.81222	3.07975	1.13057	0.92203	0.91549	0.876005	0.891462	0.861078	0.899716	0.857895	0.826011	0.887289	0.85109	0.872669	0.873699	0.853579	0.868792	0.870465	0.858517	0.840571	0.856334	0.82997	0.867598	1	0.883068	0.0655505
1209	17	41944	0.167776	98.284	8.65497	12.2057	3.16424	0.924363	0.917187	0.878266	0.892857	0.862126	0.900796	0.859146	0.826364	0.888303	0.852363	0.873093	0.874273	0.85464	0.868777	0.871138	0.857763	0.840514	0.856308	0.829749	0.868527	1	0.884406	0.0650285
1210	18	23396	0.093584	95.8786	7.4942	11.2806	2.58393	0.934732	0.925778	0.891157	0.903424	0.872457	0.907527	0.867948	0.832493	0.893465	0.859677	0.876026	0.877522	0.858715	0.872628	0.876368	0.860468	0.840507	0.858266	0.832386	0.868995	1	0.892594	0.0617216
1214	22	21296	0.085184	95.8413	7.48831	11.2673	2.58078	0.935833	0.926723	0.892116	0.904489	0.874131	0.908222	0.869647	0.833725	0.894112	0.860584	0.875963	0.87777	0.858729	0.872558	0.876291	0.860631	0.840815	0.858119	0.83248	0.869083	1	0.893497	0.0615076
1214	10	55287	0.221148	63.1113	7.86617	3.32301	1.19168	0.942202	0.925525	0.857471	0.888853	0.875775	0.878715	0.864046	0.856087	0.864344	0.853835	0.884041	0.887107	0.859723	0.855328	0.882594	0.837964	0.82523	0.842088	0.861034	0.907962	1	0.886563	0.0622345
1216	12	51644	0.206576	63.0598	8.03344	3.32165	1.22312	0.943372	0.926652	0.859374	0.890326	0.876539	0.879425	0.865289	0.856615	0.864757	0.85431	0.88503	0.887334	0.860526	0.855888	0.882891	0.83881	0.825381	0.84214	0.860971	0.908566	1	0.887564	0.061854
1216	12	51644	0.206576	63.0598	8.03344	3.32165	1.22312	0.943372	0.926652	0.859374	0.890326	0.876539	0.879425	0.865289	0.856615	0.864757	0.85431	0.88503	0.887334	0.860526	0.855888	0.882891	0.83881	0.825381	0.84214	0.860971	0.908566	1	0.887564	0.061854
1221	17	44193	0.176772	101.633	8.90574	13.4878	3.48401	0.944392	0.927828	0.861313	0.891804	0.877492	0.879596	0.867015	0.8569	0.865284	0.85483	0.885525	0.888161	0.860725	0.855882	0.883749	0.839002	0.825515	0.842554	0.860295	0.90813	1	0.888518	0.0616573
1222	18	20229	0.080916	98.0104	7.4571	12.0353	2.68674	0.952074	0.938578	0.875402	0.902912	0.885882	0.886796	0.877082	0.863018	0.872312	0.860794	0.892184	0.891171	0.865367	0.859781	0.888576	0.843171	0.827945	0.842973	0.860497	0.910747	1	0.896902	0.0583482
1226	22	18502	0.074008	97.9746	7.46159	12.0225	2.68343	0.952816	0.939169	0.876797	0.903308	0.88612	0.887309	0.877878	0.863555	0.873419	0.860583	0.893147	0.891579	0.866069	0.859907	0.88885	0.842828	0.828046	0.842639	0.86061	0.91055	1	0.897504	0.0581982
1226	10	58261	0.233044	65.2986	8.07867	3.67668	1.31028	0.930185	0.906464	0.879104	0.903194	0.866094	0.867098	0.866961	0.857718	0.85123	0.838365	0.881979	0.901958	0.854731	0.84929	0.876083	0.84808	0.847402	0.822514	0.801102	0.878469	1	0.882967	0.0624817
1228	12	54403	0.217612	65.2376	8.26103	3.6742	1.34508	0.930987	0.908066	0.880108	0.904169	0.86702	0.868132	0.867875	0.8585	0.852021	0.839301	0.882323	0.902138	0.855688	0.850008	0.876211	0.848777	0.847453	0.823061	0.801426	0.878747	1	0.883878	0.0620989
1228	12	54403	0.217612	65.2376	8.26103	3.6742	1.34508	0.930987	0.908066	0.880108	0.904169	0.86702	0.868132	0.867875	0.8585	0.852021	0.839301	0.882323	0.902138	0.855688	0.850008	0.876211	0.848777	0.847453	0.823061	0.801426	0.878747	1	0.883878	0.0620989
1233	17	46311	0.185244	102.596	9.12401	13.8824	3.63828	0.932111	0.909201	0.881367	0.905616	0.868282	0.868951	0.86921	0.859126	0.852789	0.839639	0.883181	0.902032	0.856352	0.84983	0.876433	0.84874	0.847488	0.82394	0.800911	0.879186	1	0.884824	0.0617807
1234	18	20936	0.083744	97.7707	7.66911	11.9604	2.75793	0.941656	0.922454	0.892864	0.911038	0.878558	0.880015	0.878033	0.863608	0.862008	0.845386	0.885269	0.90748	0.860432	0.851595	0.879633	0.851476	0.849995	0.828358	0.801228	0.880827	1	0.893183	0.0585033
1238	22	19153	0.076612	97.7734	7.66727	11.9613	2.75882	0.941419	0.923824	0.894037	0.911685	0.879679	0.882055	0.879053	0.864695	0.862711	0.846343	0.885684	0.908239	0.861797	0.85112	0.879575	0.851616	0.85005	0.828434	0.801232	0.880645	1	0.893984	0.0582138
1238	10	55240	0.22096	63.0384	7.89215	3.31279	1.19151	0.906083	0.9334	0.883916	0.881752	0.900081	0.901077	0.854281	0.834015	0.891501	0.849846	0.858762	0.881924	0.871298	0.818981	0.851322	0.855802	0.841727	0.814971	0.837228	0.857268	1	0.884815	0.0639303
1240	12	51674	0.206696	62.9654	8.06775	3.30854	1.22416	0.907458	0.93459	0.885571	0.882842	0.901188	0.902165	0.854946	0.835265	0.892364	0.850447	0.859349	0.882146	0.872112	0.818903	0.851589	0.855672	0.841255	0.815362	0.837297	0.856862	1	0.885819	0.0634874
1240	12	51674	0.206696	62.9654	8.06775	3.30854	1.22416	0.907458	0.93459	0.885571	0.882842	0.901188	0.902165	0.854946	0.835265	0.892364	0.850447	0.859349	0.882146	0.872112	0.818903	0.851589	0.855672	0.841255	0.815362	0.837297	0.856862	1	0.885819	0.0634874
1245	17	43926	0.175704	101.42	8.94512	13.4072	3.48683	0.909666	0.935949	0.886832	0.883941	0.902051	0.903281	0.856167	0.83569	0.892797	0.851603	0.860254	0.882382	0.872114	0.818741	0.851648	0.85594	0.840789	0.815804	0.837875	0.856782	1	0.8869	0.0630312
1246	18	22581	0.090324	96.5515	7.69483	11.5269	2.6933	0.922612	0.943359	0.900115	0.894646	0.909149	0.909304	0.862384	0.844205	0.898787	0.859174	0.864178	0.884948	0.875338	0.82193	0.854789	0.857159	0.841637	0.81759	0.838625	0.858886	1	0.895001	0.0600466
1250	22	20620	0.08248	96.5551	7.70086	11.5285	2.69604	0.923763	0.943938	0.900824	0.895635	0.910597	0.910354	0.863531	0.84515	0.899297	0.859918	0.864428	0.885233	0.875315	0.822818	0.855989	0.857565	0.841586	0.817532	0.83887	0.858244	1	0.895827	0.0598226
1250	10	56058	0.224232	62.8709	7.90984	3.28806	1.19009	0.923945	0.93496	0.886127	0.906445	0.893244	0.881319	0.863927	0.840201	0.866852	0.87785	0.876797	0.848425	0.871669	0.853616	0.859833	0.860841	0.8497	0.849361	0.813952	0.878153	1	0.890185	0.061447
1252	12	52456	0.209824	62.8138	8.09541	3.28665	1.22431	0.925051	0.935841	0.887372	0.907704	0.893921	0.882054	0.864687	0.841296	0.867727	0.878603	0.877535	0.849026	0.87134	0.853858	0.860502	0.861179	0.849607	0.849226	0.814931	0.87847	1	0.89105	0.0612162
1252	12	52456	0.209824	62.8138	8.09541	3.28665	1.22431	0.925051	0.935841	0.887372	0.907704	0.893921	0.882054	0.864687	0.841296	0.867727	0.878603	0.877535	0.849026	0.87134	0.853858	0.860502	0.861179	0.849607	0.849226	0.814931	0.87847	1	0.89105	0.0612162
1257	17	44661	0.178644	99.8727	8.89679	12.8113	3.36148	0.926591	0.936488	0.888684	0.908701	0.894908	0.883343	0.86589	0.841405	0.868151	0.878429	0.877555	0.849029	0.871734	0.854202	0.860135	0.86149	0.850328	0.849141	0.815533	0.878686	1	0.891883	0.0610516
1258	18	24323	0.097292	95.8329	7.64763	11.2729	2.62982	0.936542	0.944661	0.900012	0.916663	0.904679	0.889693	0.874029	0.848395	0.875365	0.88145	0.88295	0.857008	0.872754	0.859454	0.865909	0.863874	0.851951	0.850121	0.816491	0.880463	1	0.899583	0.0583268
1262	22	22155	0.08862	95.8124	7.63275	11.2649	2.62346	0.937757	0.944933	0.901941	0.917558	0.905642	0.891356	0.873956	0.848589	0.875513	0.88102	0.882984	0.858158	0.873076	0.859919	0.866057	0.863958	0.853035	0.849808	0.816023	0.881155	1	0.900344	0.0581096
1262	10	54638	0.218552	62.1885	7.8685	3.18417	1.15783	0.90836	0.909587	0.865167	0.906905	0.880468	0.879745	0.863611	0.85252	0.885053	0.86416	0.860107	0.852841	0.84616	0.848109	0.861818	0.841987	0.828636	0.844925	0.844888	0.864536	1	0.880673	0.0646854
1264	12	50893	0.203572	62.1308	8.04381	3.18234	1.18963	0.910125	0.911304	0.867369	0.908268	0.881713	0.880426	0.864588	0.853614	0.885318	0.864156	0.861179	0.852956	0.84656	0.848643	0.862299	0.842454	0.8292	0.845431	0.845028	0.864873	1	0.881881	0.0642778
1264	12	50893	0.203572	62.1308	8.04381	3.18234	1.18963	0.910125	0.911304	0.867369	0.908268	0.881713	0.880426	0.864588	0.853614	0.885318	0.864156	0.861179	0.852956	0.84656	0.848643	0.862299	0.842454	0.8292	0.845431	0.845028	0.864873	1	0.881881	0.0642778
1269	17	43329	0.173316	100.55	8.92246	13.0702	3.41817	0.91148	0.912957	0.868714	0.909818	0.88225	0.880853	0.86524	0.854243	0.886335	0.864525	0.862679	0.853285	0.846731	0.848981	0.862275	0.843154	0.829929	0.846119	0.845623	0.865921	1	0.882894	0.0641309
1270	18	21298	0.085192	97.1297	7.59263	11.7261	2.68839	0.923537	0.924688	0.883275	0.917551	0.890084	0.889074	0.873556	0.860691	0.890483	0.867617	0.866654	0.857451	0.850033	0.853484	0.866325	0.846511	0.832778	0.848929	0.846159	0.869119	1	0.891421	0.0611753
1274	22	19432	0.077728	97.1237	7.58553	11.7235	2.68497	0.924866	0.926101	0.885987	0.917816	0.89121	0.889512	0.874177	0.861646	0.891133	0.867075	0.867126	0.857786	0.850993	0.853	0.866586	0.846722	0.832621	0.849578	0.845538	0.869494	1	0.892377	0.0608705
1274	10	57409	0.229636	64.6529	8.0151	3.56968	1.27272	0.935507	0.914918	0.884626	0.910493	0.859682	0.891759	0.855162	0.82859	0.86921	0.856129	0.880977	0.856207	0.864307	0.834573	0.872494	0.85767	0.839459	0.858829	0.844545	0.881369	1	0.886009	0.0624858
1276	12	53748	0.214992	64.6041	8.18992	3.56895	1.30695	0.936584	0.915922	0.885996	0.911439	0.860637	0.892675	0.856655	0.829082	0.870097	0.856525	0.881214	0.856757	0.864962	0.835417	0.872721	0.857753	0.839399	0.859018	0.845352	0.881586	1	0.886913	0.0622453
1276	12	53748	0.214992	64.6041	8.18992	3.56895	1.30695	0.936584	0.915922	0.885996	0.911439	0.860637	0.892675	0.856655	0.829082	0.870097	0.856525	0.881214	0.856757	0.864962	0.835417	0.872721	0.857753	0.839399	0.859018	0.845352	0.881586	1	0.886913	0.0622453
1281	17	45851	0.183404	101.818	9.01978	13.5675	3.5382	0.937286	0.916807	0.887298	0.911736	0.861824	0.893579	0.858455	0.82996	0.870363	0.857342	0.881464	0.856895	0.865652	0.835838	0.873416	0.858618	0.8396	0.859043	0.845096	0.881442	1	0.887712	0.0620308
1282	18	22783	0.091132	96.6285	7.76189	11.5576	2.71705	0.947351	0.926414	0.899289	0.92152	0.873853	0.903788	0.866918	0.837993	0.875192	0.863231	0.883597	0.861344	0.871176	0.839903	0.878769	0.860466	0.843392	0.857416	0.848308	0.883905	1	0.896268	0.0589283
1286	22	20755	0.08302	96.6123	7.77714	11.5526	2.72034	0.949193	0.927728	0.900193	0.922669	0.875452	0.904818	0.867815	0.839027	0.875187	0.863816	0.884245	0.861624	0.872199	0.840544	0.879113	0.861021	0.843676	0.857022	0.848061	0.883932	1	0.897316	0.0585325
1286	10	55710	0.22284	61.8076	7.77416	3.12469	1.13104	0.914082	0.899883	0.873568	0.890307	0.872034	0.874224	0.860501	0.814692	0.861811	0.840621	0.857952	0.899174	0.858167	0.862897	0.862386	0.857728	0.833028	0.808634	0.815715	0.890325	1	0.876202	0.0662807
1288	12	51935	0.20774	61.7331	7.93692	3.11989	1.15869	0.915799	0.901569	0.87494	0.891653	0.872928	0.87571	0.861914	0.815577	0.862472	0.841302	0.858525	0.899644	0.85866	0.862867	0.862867	0.858333	0.833099	0.809146	0.815548	0.890373	1	0.877368	0.0658254
1288	12	51935	0.20774	61.7331	7.93692	3.11989	1.15869	0.915799	0.901569	0.87494	0.891653	0.872928	0.87571	0.861914	0.815577	0.862472	0.841302	0.858525	0.899644	0.85866	0.862867	0.862867	0.858333	0.833099	0.809146	0.815548	0.890373	1	0.877368	0.0658254
1293	17	44274	0.177096	101.814	8.82547	13.5531	3.46249	0.91774	0.903431	0.877276	0.892623	0.874046	0.877072	0.862233	0.816032	0.863238	0.841589	0.859139	0.899512	0.859443	0.86343	0.862662	0.857106	0.833187	0.809256	0.816698	0.890444	1	0.878542	0.0652741
1294	18	21358	0.085432	97.1462	7.5137	11.7276	2.65976	0.932016	0.916706	0.886506	0.903807	0.883252	0.889105	0.871477	0.82578	0.870493	0.849892	0.863119	0.903807	0.864102	0.862019	0.866303	0.859608	0.834933	0.810516	0.816252	0.890322	1	0.888089	0.0610938
1298	22	19470	0.07788	97.1045	7.50006	11.7119	2.64778	0.933179	0.917283	0.888033	0.905496	0.88472	0.890241	0.872907	0.826297	0.871366	0.85113	0.863919	0.903647	0.865434	0.861299	0.867078	0.859168	0.835516	0.810067	0.816949	0.890139	1	0.889104	0.0608795
1298	10	55870	0.22348	65.111	8.20889	3.65112	1.32287	0.921461	0.902542	0.882844	0.886719	0.856095	0.861178	0.873027	0.827072	0.865769	0.843995	0.856363	0.888491	0.884741	0.845033	0.864981	0.849857	0.857714	0.825622	0.817031	0.873376	1	0.878026	0.0638701
1300	12	52111	0.208444	65.0335	8.38747	3.646	1.35689	0.922281	0.903821	0.884333	0.887932	0.857295	0.861766	0.874336	0.828184	0.866583	0.844937	0.857036	0.88843	0.885216	0.844937	0.865604	0.850032	0.857506	0.825661	0.816939	0.873376	1	0.878967	0.0635986
1300	12	52111	0.208444	65.0335	8.38747	3.646	1.35689	0.922281	0.903821	0.884333	0.887932	0.857295	0.861766	0.874336	0.828184	0.866583	0.844937	0.857036	0.88843	0.885216	0.844937	0.865604	0.850032	0.857506	0.825661	0.816939	0.873376	1	0.878967	0.0635986
1305	17	44307	0.177228	103.535	9.2762	14.2696	3.75929	0.92333	0.905162	0.886169	0.889284	0.857506	0.862843	0.87502	0.829395	0.867876	0.845668	0.857314	0.888234	0.88556	0.844505	0.866184	0.850261	0.857686	0.826258	0.817106	0.872548	1	0.879916	0.063342
1306	18	17477	0.069908	98.9026	7.76308	12.3787	2.84608	0.936745	0.919551	0.900412	0.900412	0.866796	0.873605	0.883075	0.837272	0.87372	0.854981	0.863106	0.891457	0.890284	0.849116	0.872203	0.853865	0.855982	0.82806	0.818161	0.871889	1	0.889931	0.0600373
1310	22	15933	0.063732	98.8912	7.75584	12.3742	2.84405	0.938084	0.921201	0.901619	0.90096	0.8671	0.874725	0.884046	0.838103	0.874506	0.855865	0.863052	0.892676	0.891295	0.84962	0.87278	0.853794	0.856273	0.827936	0.818898	0.871619	1	0.890873	0.0597447
1310	10	58281	0.233124	65.0503	8.0826	3.63624	1.29724	0.925516	0.911764	0.880776	0.901529	0.88033	0.886816	0.887382	0.827791	0.880827	0.848862	0.871562	0.881994	0.850123	0.826264	0.858719	0.842341	0.837245	0.801256	0.814828	0.886695	1	0.884806	0.0625954
1312	12	54442	0.217768	64.9839	8.26472	3.63298	1.33285	0.926987	0.913256	0.882278	0.902538	0.881498	0.887559	0.888322	0.828405	0.881323	0.849813	0.871735	0.882508	0.849895	0.826935	0.859575	0.842612	0.837405	0.801054	0.814849	0.887008	1	0.88581	0.0622236
1312	12	54442	0.217768	64.9839	8.26472	3.63298	1.33285	0.926987	0.913256	0.882278	0.902538	0.881498	0.887559	0.888322	0.828405	0.881323	0.849813	0.871735	0.882508	0.849895	0.826935	0.859575	0.842612	0.837405	0.801054	0.814849	0.887008	1	0.88581	0.0622236
1317	17	46435	0.18574	104.704	9.17074	14.7414	3.80195	0.928201	0.91458	0.883224	0.903521	0.881781	0.88892	0.888931	0.828825	0.882664	0.850145	0.871272	0.883396	0.849855	0.827285	0.859696	0.842748	0.837483	0.8007	0.814687	0.887456	1	0.886615	0.0619218
1318	18	18923	0.075692	98.4343	7.67342	12.2015	2.78812	0.943746	0.92599	0.897717	0.917191	0.891666	0.894916	0.898061	0.832268	0.885642	0.858664	0.875971	0.887676	0.853221	0.831316	0.863262	0.845796	0.840459	0.802938	0.817761	0.889579	1	0.896236	0.0578622
1322	22	17359	0.069436	98.4067	7.65919	12.1907	2.78142	0.945129	0.92753	0.898612	0.917968	0.892217	0.896307	0.899505	0.833775	0.886111	0.858978	0.876289	0.887983	0.854225	0.8315	0.864883	0.845152	0.840515	0.803013	0.818624	0.890489	1	0.897224	0.0574699
1322	10	56977	0.227908	64.4993	8.10825	3.5488	1.28356	0.938028	0.918818	0.884058	0.903952	0.896564	0.87796	0.868307	0.845534	0.846113	0.883523	0.854406	0.836057	0.83732	0.842112	0.849878	0.863822	0.843235	0.810502	0.817935	0.859391	1	0.886688	0.0614695
1324	12	53255	0.21302	64.4168	8.30585	3.54375	1.32089	0.939799	0.919914	0.885447	0.905248	0.897812	0.879091	0.869233	0.846644	0.847226	0.883739	0.85469	0.836635	0.837649	0.842259	0.850127	0.864144	0.843395	0.810835	0.818214	0.859722	1	0.887763	0.0611256
1324	12	53255	0.21302	64.4168	8.30585	3.54375	1.32089	0.939799	0.919914	0.885447	0.905248	0.897812	0.879091	0.869233	0.846644	0.847226	0.883739	0.85469	0.836635	0.837649	0.842259	0.850127	0.864144	0.843395	0.810835	0.818214	0.859722	1	0.887763	0.0611256
1329	17	45466	0.181864	105.195	9.24117	14.9509	3.86898	0.940868	0.921051	0.886784	0.906535	0.8991	0.880273	0.869936	0.847259	0.848172	0.884133	0.856134	0.836625	0.837802	0.842817	0.85035	0.864624	0.843377	0.810826	0.818777	0.859565	1	0.888722	0.0607893
1330	18	18571	0.074284	98.4072	7.71952	12.1944	2.80982	0.951968	0.930268	0.899494	0.91721	0.909483	0.889532	0.879974	0.859674	0.85822	0.888347	0.861935	0.841204	0.843277	0.847585	0.855177	0.869501	0.845189	0.81393	0.818965	0.861693	1	0.897998	0.0572104
1334	22	16993	0.067972	98.4143	7.71816	12.1969	2.80836	0.95351	0.931589	0.900547	0.917849	0.911375	0.890602	0.880098	0.861767	0.858854	0.888483	0.863032	0.842876	0.844259	0.84935	0.855205	0.869888	0.846172	0.815189	0.81919	0.861914	1	0.899121	0.056875
1334	10	54365	0.21746	65.1182	8.23238	3.65317	1.32457	0.932355	0.912664	0.869585	0.909629	0.855164	0.875379	0.883261	0.860636	0.875646	0.859579	0.880052	0.862163	0.84765	0.861032	0.861151	0.867543	0.82726	0.845608	0.834333	0.883399	1	0.885623	0.061747
1336	12	50751	0.203004	65.0627	8.41198	3.65167	1.35972	0.933331	0.913805	0.871214	0.910721	0.856101	0.876387	0.884308	0.861638	0.876436	0.860121	0.88013	0.862485	0.848328	0.861372	0.861096	0.867884	0.827737	0.845757	0.834673	0.883421	1	0.886554	0.0614255
1336	12	50751	0.203004	65.0627	8.41198	3.65167	1.35972	0.933331	0.913805	0.871214	0.910721	0.856101	0.876387	0.884308	0.861638	0.876436	0.860121	0.88013	0.862485	0.848328	0.861372	0.861096	0.867884	0.827737	0.845757	0.834673	0.883421	1	0.886554	0.0614255
1341	17	43401	0.173604	103.285	9.2783	14.1688	3.74099	0.933988	0.91552	0.872814	0.911166	0.856213	0.877376	0.88536	0.861927	0.8771	0.860614	0.881166	0.862296	0.848886	0.861893	0.860925	0.868978	0.82778	0.845303	0.835142	0.883816	1	0.887355	0.0610854
1342	18	18004	0.072016	98.3535	7.71137	12.1743	2.80196	0.943929	0.928905	0.887914	0.921573	0.869057	0.884609	0.89208	0.868724	0.881554	0.865169	0.883915	0.865808	0.852783	0.864169	0.864225	0.872001	0.833481	0.846701	0.838036	0.885831	1	0.896341	0.0574029
1346	22	16454	0.065816	98.3435	7.72413	12.1713	2.8053	0.944785	0.930989	0.890148	0.923028	0.870062	0.88559	0.892336	0.868907	0.882156	0.864805	0.884192	0.866689	0.852498	0.863984	0.863984	0.872341	0.834022	0.846785	0.838033	0.885985	1	0.897328	0.0568068
1346	10	58044	0.232176	64.3087	8.01013	3.51462	1.2587	0.936195	0.895536	0.882658	0.903987	0.870167	0.886293	0.864732	0.825262	0.871503	0.856996	0.836925	0.878084	0.837649	0.846427	0.892874	0.860158	0.862415	0.835151	0.807663	0.869866	1	0.882596	0.0639099
1348	12	54291	0.217164	64.2346	8.18222	3.50983	1.29154	0.937835	0.89676	0.884226	0.905086	0.871203	0.887458	0.86553	0.826002	0.872401	0.857711	0.837174	0.878866	0.837579	0.846862	0.893085	0.860262	0.862086	0.835074	0.807675	0.869923	1	0.883618	0.0635127
1348	12	54291	0.217164	64.2346	8.18222	3.50983	1.29154	0.937835	0.89676	0.884226	0.905086	0.871203	0.887458	0.86553	0.826002	0.872401	0.857711	0.837174	0.878866	0.837579	0.846862	0.893085	0.860262	0.862086	0.835074	0.807675	0.869923	1	0.883618	0.0635127
1353	17	46139	0.184556	103.102	9.04011	14.0789	3.64193	0.93887	0.8986	0.886235	0.906229	0.872483	0.887871	0.866317	0.826535	0.873209	0.857713	0.837513	0.879256	0.838293	0.848371	0.893734	0.860324	0.861679	0.835985	0.807115	0.870402	1	0.884655	0.0632183
1354	18	19099	0.076396	98.5708	7.53705	12.2439	2.74262	0.949762	0.912247	0.898791	0.9151	0.883292	0.898581	0.877062	0.835803	0.879235	0.863789	0.839887	0.882324	0.843238	0.852689	0.899	0.864391	0.86282	0.839625	0.806037	0.873737	1	0.893996	0.0595403
1358	22	17496	0.069984	98.5477	7.55677	12.2365	2.74869	0.950646	0.913637	0.900234	0.915952	0.883916	0.899691	0.878086	0.836305	0.880001	0.864455	0.840364	0.88263	0.843964	0.852966	0.899377	0.863969	0.862026	0.840592	0.806099	0.874543	1	0.894867	0.0591931
1358	10	55165	0.22066	65.3394	8.08135	3.68336	1.31004	0.92759	0.920901	0.886468	0.906626	0.877395	0.881854	0.870915	0.84521	0.860509	0.843742	0.863292	0.884864	0.861787	0.833309	0.871776	0.861905	0.85102	0.83349	0.822306	0.886024	1	0.886995	0.0628547
1360	12	51555	0.20622	65.2742	8.26722	3.68034	1.3456	0.928872	0.922229	0.887838	0.907943	0.878518	0.883086	0.871157	0.846058	0.861158	0.844166	0.863825	0.885123	0.86206	0.833527	0.871535	0.862041	0.850703	0.833809	0.821996	0.886073	1	0.887931	0.0625084
1360	12	51555	0.20622	65.2742	8.26722	3.68034	1.3456	0.928872	0.922229	0.887838	0.907943	0.878518	0.883086	0.871157	0.846058	0.861158	0.844166	0.863825	0.885123	0.86206	0.833527	0.871535	0.862041	0.850703	0.833809	0.821996	0.886073	1	0.887931	0.0625084
1365	17	44030	0.17612	104.523	9.11972	14.6629	3.76988	0.929832	0.922996	0.889314	0.908983	0.879889	0.883591	0.872167	0.847025	0.861969	0.844697	0.864581	0.885408	0.861549	0.833443	0.872133	0.862253	0.850988	0.833102	0.821133	0.885499	1	0.888752	0.0622835
1366	18	17903	0.071612	98.8183	7.60773	12.3391	2.79308	0.940652	0.934536	0.903312	0.919762	0.893398	0.891694	0.878316	0.855834	0.867033	0.850081	0.872116	0.886611	0.86466	0.833268	0.875915	0.868402	0.850053	0.832961	0.819304	0.886136	1	0.897705	0.0588565
1370	22	16341	0.065364	98.7871	7.62592	12.3286	2.79822	0.941711	0.935591	0.903984	0.920874	0.895784	0.892632	0.878435	0.856312	0.866991	0.85004	0.872254	0.886482	0.864849	0.832936	0.876048	0.868582	0.850009	0.833425	0.820299	0.886482	1	0.898476	0.0583605
1370	10	55864	0.223456	64.5981	8.11782	3.56497	1.28945	0.917532	0.910613	0.881749	0.902504	0.853054	0.868198	0.889491	0.848274	0.832683	0.839467	0.847451	0.877488	0.862595	0.830884	0.856034	0.85223	0.834482	0.809716	0.818389	0.880424	1	0.878527	0.063728
1372	12	52140	0.20856	64.5326	8.28587	3.56136	1.32113	0.91868	0.912083	0.882815	0.903567	0.853759	0.869227	0.890554	0.849415	0.833391	0.840036	0.84813	0.877886	0.863282	0.831339	0.856195	0.852196	0.834206	0.809714	0.819026	0.880878	1	0.879468	0.0634453
1372	12	52140	0.20856	64.5326	8.28587	3.56136	1.32113	0.91868	0.912083	0.882815	0.903567	0.853759	0.869227	0.890554	0.849415	0.833391	0.840036	0.84813	0.877886	0.863282	0.831339	0.856195	0.852196	0.834206	0.809714	0.819026	0.880878	1	0.879468	0.0634453
1377	17	44388	0.177552	104.889	9.21745	14.8216	3.83868	0.920418	0.913929	0.884563	0.904501	0.855749	0.869559	0.891333	0.849565	0.833536	0.840396	0.849317	0.878864	0.863465	0.832072	0.855378	0.85148	0.833446	0.810287	0.819906	0.881308	1	0.880559	0.063095
1378	18	15890	0.06356	99.8557	7.62346	12.7265	2.86063	0.936186	0.928477	0.900661	0.912838	0.867967	0.880145	0.900661	0.856797	0.84314	0.846224	0.858339	0.884204	0.86652	0.838672	0.858936	0.854437	0.835463	0.814475	0.824135	0.883543	1	0.891424	0.0589338
1382	22	14514	0.058056	99.8339	7.59418	12.7166	2.84631	0.937991	0.929585	0.901991	0.914014	0.869505	0.880564	0.900958	0.858895	0.843909	0.845218	0.858964	0.884663	0.867783	0.837812	0.859653	0.854761	0.835745	0.814903	0.824445	0.883457	1	0.892431	0.0586155
1382	10	55788	0.223152	67.2656	8.33098	4.01775	1.43077	0.921838	0.908896	0.896008	0.900884	0.880413	0.88217	0.847136	0.847942	0.839159	0.837366	0.863277	0.858357	0.856268	0.849995	0.858823	0.839939	0.862533	0.825231	0.813096	0.875457	1	0.881713	0.0644588
1384	12	52109	0.208436	67.1966	8.52848	4.01441	1.47094	0.923459	0.909987	0.897465	0.901869	0.881834	0.883331	0.848049	0.848587	0.83998	0.838425	0.86416	0.858681	0.856781	0.850429	0.859343	0.840248	0.862126	0.825222	0.813286	0.875808	1	0.88277	0.064115
1384	12	52109	0.208436	67.1966	8.52848	4.01441	1.47094	0.923459	0.909987	0.897465	0.901869	0.881834	0.883331	0.848049	0.848587	0.83998	0.838425	0.86416	0.858681	0.856781	0.850429	0.859343	0.840248	0.862126	0.825222	0.813286	0.875808	1	0.88277	0.064115
1389	17	44207	0.176828	105.413	9.43905	15.0567	3.96922	0.924797	0.911439	0.899077	0.902945	0.882835	0.88443	0.849006	0.849583	0.840851	0.839652	0.865134	0.859762	0.857048	0.849854	0.859694	0.841371	0.861662	0.825175	0.813536	0.876128	1	0.883854	0.0637915
1390	18	17178	0.068712	98.7548	7.86859	12.3305	2.88722	0.941087	0.922721	0.910263	0.91655	0.894051	0.894196	0.862528	0.857871	0.849953	0.848615	0.869048	0.864507	0.861451	0.849691	0.864216	0.843288	0.861014	0.826813	0.816917	0.876528	1	0.894227	0.0594549
1394	22	15744	0.062976	98.7393	7.8593	12.3243	2.88235	0.942931	0.924574	0.910982	0.91673	0.894976	0.895262	0.864139	0.858549	0.851372	0.849562	0.868807	0.864393	0.862519	0.849721	0.864647	0.843496	0.859915	0.826982	0.818185	0.87662	1	0.89523	0.059041
1394	10	54136	0.216544	63.3014	7.96993	3.35603	1.21653	0.918732	0.900805	0.880763	0.907391	0.854404	0.869412	0.848871	0.847763	0.850284	0.85687	0.874252	0.839525	0.822189	0.84018	0.870982	0.853572	0.853342	0.811964	0.805693	0.861793	1	0.876305	0.0674229
1396	12	50513	0.202052	63.2482	8.14756	3.35486	1.24918	0.92009	0.902659	0.881813	0.90842	0.855958	0.870746	0.850256	0.848623	0.851068	0.857621	0.874765	0.839853	0.822937	0.840229	0.871093	0.854008	0.853869	0.812553	0.806466	0.862095	1	0.877433	0.067113
1396	12	50513	0.202052	63.2482	8.14756	3.35486	1.24918	0.92009	0.902659	0.881813	0.90842	0.855958	0.870746	0.850256	0.848623	0.851068	0.857621	0.874765	0.839853	0.822937	0.840229	0.871093	0.854008	0.853869	0.812553	0.806466	0.862095	1	0.877433	0.067113
1401	17	42925	0.1717	101.167	9.05242	13.3164	3.51198	0.921526	0.904287	0.883122	0.909307	0.85675	0.871543	0.851532	0.849808	0.851846	0.858358	0.875306	0.840093	0.822167	0.840815	0.87159	0.854316	0.854653	0.812068	0.806465	0.862656	1	0.878433	0.0665819
1402	18	21773	0.087092	96.7073	7.71982	11.5831	2.70679	0.932279	0.916112	0.895651	0.919143	0.867887	0.882538	0.863041	0.854591	0.85916	0.864052	0.880747	0.842259	0.828457	0.844326	0.874684	0.856841	0.856474	0.813875	0.809971	0.864419	1	0.887563	0.0629944
1406	22	19879	0.079516	96.7038	7.72168	11.5819	2.70655	0.933548	0.918004	0.898234	0.920368	0.868907	0.883722	0.864103	0.855853	0.8595	0.865511	0.881106	0.84222	0.829141	0.845239	0.875446	0.857085	0.857437	0.814226	0.810051	0.864556	1	0.888828	0.0623109
1406	10	56446	0.225784	62.7108	7.81516	3.26045	1.1702	0.935682	0.901924	0.889	0.913555	0.872471	0.876581	0.860787	0.83866	0.867785	0.843018	0.851876	0.874712	0.847952	0.851167	0.887928	0.872772	0.855508	0.846995	0.819766	0.863436	1	0.885136	0.0614768
1408	12	52718	0.210872	62.6409	7.98942	3.25658	1.2012	0.936454	0.903932	0.890256	0.914384	0.874151	0.877793	0.861935	0.839637	0.868688	0.84363	0.85246	0.875033	0.848553	0.850952	0.888321	0.873004	0.855903	0.847443	0.820071	0.863415	1	0.886179	0.0612544
1408	12	52718	0.210872	62.6409	7.98942	3.25658	1.2012	0.936454	0.903932	0.890256	0.914384	0.874151	0.877793	0.861935	0.839637	0.868688	0.84363	0.85246	0.875033	0.848553	0.850952	0.888321	0.873004	0.855903	0.847443	0.820071	0.863415	1	0.886179	0.0612544
1413	17	44891	0.179564	103.198	8.90441	14.108	3.58959	0.93756	0.905872	0.891916	0.915083	0.875019	0.87835	0.8623	0.841405	0.868849	0.843699	0.852276	0.87483	0.848544	0.851173	0.887917	0.874206	0.855884	0.84801	0.820131	0.863971	1	0.887078	0.060962
1414	18	17561	0.070244	99.1957	7.42641	12.4687	2.74489	0.949206	0.921189	0.903565	0.923267	0.884773	0.891777	0.872388	0.852429	0.872986	0.849638	0.857468	0.879249	0.852087	0.850834	0.890667	0.880274	0.861853	0.851233	0.82165	0.863647	1	0.896682	0.0573613
1418	22	16076	0.064304	99.1848	7.39301	12.4629	2.73261	0.949988	0.922151	0.904609	0.924017	0.885575	0.892542	0.87273	0.852669	0.874036	0.850491	0.858391	0.879199	0.852824	0.850616	0.891298	0.880225	0.86287	0.851736	0.821566	0.863026	1	0.897396	0.0572086
1418	10	59761	0.239044	67.725	8.41527	4.10129	1.46266	0.931661	0.910083	0.885962	0.896053	0.858428	0.886916	0.871496	0.825999	0.842096	0.868367	0.853667	0.863807	0.872283	0.824928	0.881679	0.863389	0.835788	0.812737	0.791511	0.880633	1	0.881764	0.0636498
1420	12	55689	0.222756	67.6632	8.58947	4.09817	1.49872	0.932734	0.911365	0.887195	0.897017	0.860367	0.887949	0.872381	0.827282	0.843228	0.868906	0.854352	0.864219	0.871959	0.825109	0.881467	0.863339	0.836126	0.812907	0.792697	0.881045	1	0.88277	0.0633274
1420	12	55689	0.222756	67.6632	8.58947	4.09817	1.49872	0.932734	0.911365	0.887195	0.897017	0.860367	0.887949	0.872381	0.827282	0.843228	0.868906	0.854352	0.864219	0.871959	0.825109	0.881467	0.863339	0.836126	0.812907	0.792697	0.881045	1	0.88277	0.0633274
1425	17	47299	0.189196	107.563	9.48258	15.9809	4.13915	0.934312	0.912525	0.888571	0.898127	0.861435	0.888771	0.87282	0.828136	0.844468	0.869384	0.854997	0.864342	0.872249	0.826075	0.880685	0.86357	0.836339	0.81267	0.793125	0.881477	1	0.883736	0.0629696
1426	18	15042	0.060168	100.236	7.9112	12.8866	2.98806	0.947879	0.925841	0.903071	0.908523	0.870795	0.902008	0.881665	0.838685	0.852613	0.874252	0.859926	0.871626	0.876213	0.831306	0.882961	0.862851	0.837788	0.815284	0.802918	0.879637	1	0.893965	0.0593811
1430	22	13735	0.05494	100.256	7.92162	12.8949	2.99462	0.948744	0.926793	0.904368	0.909283	0.872188	0.903058	0.882745	0.839388	0.852639	0.874154	0.86032	0.872333	0.878522	0.832472	0.883655	0.862614	0.838879	0.815471	0.804114	0.879177	1	0.894853	0.0590039
1430	10	58695	0.23478	65.2383	8.17034	3.67046	1.32431	0.906397	0.904941	0.886217	0.901789	0.87947	0.875739	0.865926	0.862033	0.83439	0.872732	0.859707	0.863464	0.873746	0.835812	0.865074	0.856257	0.84951	0.825351	0.823929	0.888943	1	0.880995	0.066396
1432	12	54740	0.21896	65.1642	8.35714	3.66612	1.35956	0.907837	0.90686	0.88745	0.903133	0.880928	0.87605	0.866752	0.862797	0.835157	0.873219	0.86087	0.863646	0.873968	0.836299	0.8654	0.856951	0.849552	0.825804	0.824306	0.888802	1	0.882071	0.066098
1432	12	54740	0.21896	65.1642	8.35714	3.66612	1.35956	0.907837	0.90686	0.88745	0.903133	0.880928	0.87605	0.866752	0.862797	0.835157	0.873219	0.86087	0.863646	0.873968	0.836299	0.8654	0.856951	0.849552	0.825804	0.824306	0.888802	1	0.882071	0.066098
1437	17	46649	0.186596	103.473	9.23823	14.2423	3.74581	0.909355	0.908144	0.888658	0.904178	0.88227	0.877672	0.867318	0.863159	0.836856	0.873481	0.861723	0.863502	0.873684	0.836749	0.864606	0.856846	0.849482	0.827231	0.825098	0.888604	1	0.883074	0.0656575
1438	18	19735	0.07894	98.3798	7.72151	12.1843	2.80375	0.926273	0.921611	0.901469	0.914061	0.89435	0.884165	0.876336	0.872029	0.844337	0.874639	0.86714	0.86757	0.876412	0.84079	0.864327	0.861059	0.849683	0.829465	0.8283	0.885609	1	0.892893	0.0613056
1442	22	17995	0.07198	98.3844	7.70166	12.1849	2.79463	0.927647	0.922701	0.903279	0.914782	0.894971	0.884968	0.878272	0.872798	0.845902	0.875271	0.868325	0.867408	0.876521	0.841456	0.863379	0.861517	0.850181	0.830425	0.827647	0.88544	1	0.8939	0.0607254
1442	10	58137	0.232548	64.1724	8.01579	3.49324	1.25303	0.934826	0.92006	0.907004	0.911218	0.863607	0.866479	0.865998	0.842433	0.840231	0.840669	0.865636	0.846939	0.864578	0.861732	0.875656	0.867657	0.835354	0.81904	0.815832	0.908733	1	0.886571	0.0602869
1444	12	54351	0.217404	64.1101	8.18865	3.49035	1.28543	0.936257	0.921234	0.908373	0.912118	0.865228	0.867141	0.866921	0.843296	0.840895	0.841226	0.865872	0.847914	0.865173	0.862091	0.87566	0.86819	0.835955	0.819635	0.815891	0.908548	1	0.887567	0.0599093
1444	12	54351	0.217404	64.1101	8.18865	3.49035	1.28543	0.936257	0.921234	0.908373	0.912118	0.865228	0.867141	0.866921	0.843296	0.840895	0.841226	0.865872	0.847914	0.865173	0.862091	0.87566	0.86819	0.835955	0.819635	0.815891	0.908548	1	0.887567	0.0599093
1449	17	46218	0.184872	105.104	9.1196	14.9038	3.80307	0.937611	0.921773	0.909494	0.913648	0.865972	0.867811	0.867292	0.844108	0.84149	0.840722	0.866535	0.847646	0.865745	0.862067	0.875579	0.868785	0.837466	0.820395	0.816349	0.90785	1	0.888338	0.0597739
1450	18	17611	0.070444	99.1866	7.68948	12.4798	2.8392	0.950571	0.934246	0.922151	0.923514	0.881125	0.878173	0.875135	0.853614	0.845835	0.848561	0.873176	0.851968	0.871955	0.868037	0.874397	0.871274	0.837914	0.82369	0.820112	0.907728	1	0.8982	0.055631
1454	22	16090	0.06436	99.1888	7.66466	12.4793	2.83155	0.951025	0.935364	0.9234	0.924798	0.881479	0.87918	0.876569	0.854382	0.845929	0.848571	0.873151	0.851896	0.872498	0.868241	0.875388	0.870603	0.837632	0.823617	0.820945	0.907303	1	0.898913	0.0553966
1454	10	53898	0.215592	66.7391	8.30688	3.92615	1.40333	0.929209	0.908447	0.880914	0.889402	0.879708	0.862379	0.860245	0.877955	0.856896	0.825634	0.890924	0.872157	0.821719	0.878094	0.882723	0.877426	0.836831	0.806709	0.812618	0.880246	1	0.882788	0.0636195
1456	12	50438	0.201752	66.6715	8.47448	3.9219	1.43773	0.930548	0.909879	0.881934	0.890975	0.881102	0.863298	0.861117	0.87904	0.857607	0.826252	0.891322	0.873102	0.822426	0.878435	0.883292	0.877682	0.836968	0.806634	0.812909	0.880348	1	0.883844	0.0632143
1456	12	50438	0.201752	66.6715	8.47448	3.9219	1.43773	0.930548	0.909879	0.881934	0.890975	0.881102	0.863298	0.861117	0.87904	0.857607	0.826252	0.891322	0.873102	0.822426	0.878435	0.883292	0.877682	0.836968	0.806634	0.812909	0.880348	1	0.883844	0.0632143
1461	17	43026	0.172104	106.516	9.39252	15.5214	4.02767	0.930995	0.910984	0.88364	0.891984	0.881653	0.863885	0.862932	0.880026	0.85747	0.826942	0.892193	0.873774	0.823095	0.87855	0.883419	0.877469	0.837052	0.806431	0.812881	0.880119	1	0.884654	0.0630549
1462	18	14210	0.05684	99.8972	7.67643	12.7452	2.884	0.942505	0.926847	0.899261	0.905524	0.894053	0.878184	0.871886	0.887016	0.863406	0.831879	0.898381	0.879944	0.829697	0.881527	0.883286	0.882055	0.8386	0.810063	0.815341	0.879346	1	0.895381	0.0589575
1466	22	12994	0.051976	99.9156	7.65162	12.7506	2.87536	0.943936	0.928005	0.901455	0.906957	0.894682	0.880214	0.87071	0.887871	0.863783	0.832692	0.898876	0.880984	0.828767	0.882022	0.883215	0.882446	0.839195	0.80972	0.815569	0.879714	1	0.896368	0.0585585
1466	10	59464	0.237856	65.463	8.17497	3.70742	1.33327	0.937424	0.912518	0.90501	0.890926	0.861975	0.883762	0.857208	0.816771	0.839895	0.871973	0.848942	0.860058	0.856123	0.84119	0.884527	0.851103	0.838146	0.818689	0.814526	0.862724	1	0.88301	0.0628916
1468	12	55459	0.221836	65.3983	8.356	3.70441	1.36999	0.938784	0.914153	0.906453	0.892209	0.862818	0.884951	0.857652	0.817667	0.840837	0.872591	0.849727	0.860933	0.856101	0.841306	0.884942	0.851665	0.838358	0.818704	0.814998	0.862836	1	0.884057	0.0624761
1468	12	55459	0.221836	65.3983	8.356	3.70441	1.36999	0.938784	0.914153	0.906453	0.892209	0.862818	0.884951	0.857652	0.817667	0.840837	0.872591	0.849727	0.860933	0.856101	0.841306	0.884942	0.851665	0.838358	0.818704	0.814998	0.862836	1	0.884057	0.0624761
1473	17	47058	0.188232	104.248	9.21459	14.5565	3.79183	0.940265	0.914903	0.907125	0.8931	0.864125	0.886257	0.858749	0.818437	0.841175	0.873316	0.850238	0.861522	0.856889	0.840452	0.88478	0.852565	0.838784	0.819297	0.816461	0.862436	1	0.884937	0.062293
1474	18	17074	0.068296	99.4956	7.6107	12.5905	2.82636	0.949895	0.926057	0.921577	0.905353	0.876069	0.894635	0.869041	0.829302	0.848132	0.878382	0.852993	0.869948	0.860168	0.84737	0.88913	0.853198	0.841894	0.822361	0.82365	0.86295	1	0.894473	0.0584722
1478	22	15562	0.062248	99.4928	7.61913	12.59	2.82985	0.950745	0.927612	0.922343	0.907242	0.876783	0.895386	0.870454	0.830838	0.848991	0.878518	0.8532	0.871064	0.860718	0.848381	0.889956	0.853264	0.842212	0.822131	0.824091	0.863225	1	0.895466	0.0580213
1478	10	61554	0.246216	66	8.10052	3.79332	1.3419	0.932011	0.902248	0.890275	0.891307	0.847183	0.893256	0.872494	0.849084	0.858206	0.844048	0.859148	0.874111	0.840831	0.83391	0.88199	0.863348	0.842658	0.832537	0.791451	0.86693	1	0.881517	0.064533
1480	12	57401	0.229604	65.9235	8.30446	3.7891	1.38222	0.933407	0.903643	0.892171	0.892676	0.848443	0.894444	0.873687	0.850011	0.859462	0.844323	0.859192	0.874523	0.841231	0.834323	0.882267	0.863356	0.842903	0.833078	0.791589	0.866927	1	0.882647	0.064046
1480	12	57401	0.229604	65.9235	8.30446	3.7891	1.38222	0.933407	0.903643	0.892171	0.892676	0.848443	0.894444	0.873687	0.850011	0.859462	0.844323	0.859192	0.874523	0.841231	0.834323	0.882267	0.863356	0.842903	0.833078	0.791589	0.866927	1	0.882647	0.064046
1485	17	48702	0.194808	101.571	9.11871	13.478	3.56455	0.934767	0.904994	0.89331	0.893546	0.849698	0.896421	0.874174	0.851731	0.860796	0.844154	0.85941	0.875077	0.841618	0.834801	0.882058	0.863928	0.842306	0.832738	0.79122	0.866453	1	0.883657	0.0636606
1486	18	21157	0.084628	98.0893	7.59438	12.0714	2.74152	0.944132	0.917829	0.906698	0.903649	0.862291	0.907501	0.881765	0.859385	0.869689	0.848844	0.864938	0.880111	0.846906	0.837075	0.884601	0.864324	0.843362	0.834428	0.790944	0.866923	1	0.892828	0.0603654
1490	22	19182	0.076728	98.0916	7.57276	12.071	2.73317	0.944974	0.919586	0.907882	0.905693	0.86271	0.908847	0.883511	0.86039	0.869409	0.850016	0.86589	0.879731	0.846679	0.837556	0.885335	0.86516	0.844073	0.834558	0.791602	0.867167	1	0.893879	0.0599831
1490	10	61135	0.24454	62.9032	7.7402	3.28674	1.16362	0.943682	0.916308	0.887135	0.904482	0.887806	0.878736	0.857438	0.852016	0.856285	0.857316	0.867236	0.866942	0.868872	0.831013	0.870745	0.881189	0.826507	0.823882	0.804793	0.872242	1	0.888446	0.0610245
1492	12	57251	0.229004	62.8377	7.9216	3.28367	1.1953	0.944411	0.917119	0.888657	0.905408	0.888666	0.879871	0.858291	0.852736	0.856527	0.857557	0.867531	0.867234	0.869085	0.831243	0.870876	0.881268	0.826815	0.823662	0.804746	0.872526	1	0.889197	0.0608815
1492	12	57251	0.229004	62.8377	7.9216	3.28367	1.1953	0.944411	0.917119	0.888657	0.905408	0.888666	0.879871	0.858291	0.852736	0.856527	0.857557	0.867531	0.867234	0.869085	0.831243	0.870876	0.881268	0.826815	0.823662	0.804746	0.872526	1	0.889197	0.0608815
1497	17	48860	0.19544	101.321	8.77824	13.3578	3.41111	0.945712	0.919044	0.889623	0.906027	0.889787	0.880383	0.859507	0.852998	0.856836	0.857972	0.867919	0.866793	0.869914	0.831897	0.871285	0.881396	0.827384	0.822984	0.804789	0.872268	1	0.890076	0.0605796
1498	18	22835	0.09134	97.6691	7.48814	11.9135	2.67724	0.954346	0.931509	0.904949	0.914977	0.898621	0.888286	0.868513	0.862448	0.864265	0.862974	0.873155	0.869345	0.87252	0.839085	0.874294	0.884213	0.830063	0.82321	0.811145	0.87044	1	0.898852	0.0569042
1502	22	20866	0.083464	97.6391	7.48962	11.9029	2.67757	0.955358	0.932761	0.905971	0.916539	0.899022	0.889557	0.869764	0.863582	0.864996	0.863151	0.873982	0.869932	0.873071	0.839787	0.874221	0.884309	0.829411	0.823277	0.810984	0.870291	1	0.899768	0.056546
1502	10	57085	0.22834	65.0862	8.0781	3.64209	1.30267	0.92717	0.909223	0.89845	0.913375	0.868976	0.891539	0.868818	0.840448	0.862801	0.87085	0.873277	0.850775	0.893343	0.828204	0.859508	0.854445	0.835254	0.81129	0.848305	0.884698	1	0.887618	0.0629691
1504	12	53302	0.213208	65.0143	8.25857	3.63783	1.33703	0.928295	0.911026	0.899863	0.914121	0.869892	0.892781	0.869376	0.841225	0.863485	0.871224	0.87372	0.851366	0.893362	0.82844	0.859977	0.854565	0.835672	0.811452	0.848786	0.884873	1	0.888572	0.0626012
1504	12	53302	0.213208	65.0143	8.25857	3.63783	1.33703	0.928295	0.911026	0.899863	0.914121	0.869892	0.892781	0.869376	0.841225	0.863485	0.871224	0.87372	0.851366	0.893362	0.82844	0.859977	0.854565	0.835672	0.811452	0.848786	0.884873	1	0.888572	0.0626012
1509	17	45324	0.181296	105.125	9.17836	14.9174	3.84345	0.929474	0.912618	0.901575	0.915166	0.871128	0.894438	0.869396	0.842225	0.863538	0.871293	0.874195	0.851602	0.89435	0.82956	0.859853	0.855077	0.836102	0.811866	0.848998	0.885657	1	0.889595	0.0622303
1510	18	17618	0.070472	99.102	7.64615	12.4464	2.82987	0.942161	0.928085	0.914264	0.922721	0.883784	0.905012	0.87754	0.851288	0.872148	0.873737	0.878562	0.85722	0.896271	0.836389	0.864003	0.860143	0.838177	0.816977	0.854495	0.888239	1	0.899469	0.0575271
1514	22	16113	0.064452	99.0522	7.65027	12.4282	2.82981	0.943586	0.93015	0.9151	0.923788	0.884876	0.905728	0.877894	0.851673	0.872805	0.874325	0.879197	0.858499	0.896388	0.836964	0.865543	0.859399	0.838422	0.817011	0.854931	0.888444	1	0.900456	0.0571409
1514	10	52702	0.210808	65.5565	8.22738	3.72478	1.34457	0.923504	0.906218	0.890146	0.902698	0.907945	0.879862	0.863392	0.861485	0.869208	0.834826	0.856106	0.877652	0.822208	0.837539	0.889074	0.843089	0.839057	0.8194	0.79405	0.87436	1	0.885341	0.0660017
1516	12	49235	0.19694	65.4833	8.41491	3.72061	1.38091	0.924942	0.908175	0.891551	0.904377	0.908764	0.881284	0.864741	0.862009	0.870214	0.83527	0.85686	0.878135	0.822636	0.837524	0.889174	0.842886	0.839372	0.819742	0.794506	0.874571	1	0.886502	0.0655657
1516	12	49235	0.19694	65.4833	8.41491	3.72061	1.38091	0.924942	0.908175	0.891551	0.904377	0.908764	0.881284	0.864741	0.862009	0.870214	0.83527	0.85686	0.878135	0.822636	0.837524	0.889174	0.842886	0.839372	0.819742	0.794506	0.874571	1	0.886502	0.0655657
1521	17	41876	0.167504	103.526	9.2829	14.2665	3.76342	0.926664	0.909256	0.893053	0.90565	0.909351	0.883251	0.865508	0.863084	0.870761	0.836064	0.857472	0.878928	0.823479	0.837341	0.889997	0.842786	0.840255	0.820589	0.795097	0.874319	1	0.887609	0.0650736
1522	18	16302	0.065208	99.0945	7.64396	12.443	2.81376	0.941541	0.923016	0.908477	0.918568	0.919243	0.897927	0.874494	0.873267	0.879953	0.841952	0.865354	0.884155	0.833763	0.841952	0.893571	0.844038	0.839498	0.825696	0.798031	0.873758	1	0.898814	0.0600239
1526	22	14859	0.059436	99.0875	7.6328	12.4398	2.80882	0.942796	0.924827	0.909819	0.919174	0.919275	0.898681	0.875126	0.874453	0.88088	0.841847	0.86631	0.884447	0.833939	0.844101	0.893196	0.844606	0.839962	0.825998	0.798169	0.874453	1	0.899727	0.0596217
1526	10	54843	0.219372	65.2306	8.04833	3.66433	1.30088	0.924831	0.91194	0.90698	0.88984	0.86579	0.889184	0.854257	0.844246	0.854995	0.849899	0.854813	0.8438	0.839697	0.847747	0.869883	0.856016	0.834847	0.805882	0.80591	0.853454	1	0.881879	0.0634237
1528	12	51235	0.20494	65.1654	8.21855	3.66074	1.33547	0.92591	0.913184	0.908734	0.890895	0.867073	0.889899	0.855011	0.845116	0.855587	0.850425	0.855226	0.844081	0.83969	0.848482	0.870128	0.856417	0.83524	0.806246	0.805836	0.853118	1	0.882825	0.0630588
1528	12	51235	0.20494	65.1654	8.21855	3.66074	1.33547	0.92591	0.913184	0.908734	0.890895	0.867073	0.889899	0.855011	0.845116	0.855587	0.850425	0.855226	0.844081	0.83969	0.848482	0.870128	0.856417	0.83524	0.806246	0.805836	0.853118	1	0.882825	0.0630588
1533	17	43646	0.174584	101.61	9.05878	13.4891	3.54166	0.92768	0.915376	0.909281	0.892086	0.867937	0.891044	0.85631	0.846492	0.856505	0.851659	0.855909	0.843892	0.839619	0.849895	0.87087	0.856848	0.836262	0.806947	0.80516	0.854042	1	0.884004	0.0627227
1534	18	19868	0.079472	97.6538	7.62891	11.9158	2.73167	0.938469	0.928704	0.921457	0.90374	0.878523	0.902003	0.865085	0.85303	0.862266	0.858768	0.863147	0.844348	0.841655	0.853634	0.87583	0.857761	0.838635	0.812915	0.807479	0.854968	1	0.893282	0.0589471
1538	22	18076	0.072304	97.6372	7.62741	11.9098	2.73104	0.939865	0.928994	0.923683	0.904487	0.879785	0.903214	0.866785	0.853729	0.863465	0.858818	0.864323	0.843549	0.840922	0.854586	0.876272	0.857933	0.838626	0.813703	0.807175	0.856274	1	0.894258	0.058591
1538	10	55907	0.223628	62.7368	7.79929	3.26384	1.16999	0.918034	0.918025	0.888046	0.885953	0.857826	0.896775	0.847175	0.844492	0.84535	0.864784	0.836979	0.851486	0.860009	0.827356	0.871394	0.853444	0.81302	0.815238	0.813843	0.874354	1	0.878606	0.0626755
1540	12	52216	0.208864	62.6608	7.95512	3.25833	1.19721	0.919345	0.918847	0.88944	0.887487	0.858817	0.897637	0.848255	0.845229	0.84657	0.865693	0.836899	0.851636	0.860225	0.827562	0.871965	0.853637	0.813458	0.815057	0.813764	0.875153	1	0.879561	0.062371
1540	12	52216	0.208864	62.6608	7.95512	3.25833	1.19721	0.919345	0.918847	0.88944	0.887487	0.858817	0.897637	0.848255	0.845229	0.84657	0.865693	0.836899	0.851636	0.860225	0.827562	0.871965	0.853637	0.813458	0.815057	0.813764	0.875153	1	0.879561	0.062371
1545	17	44456	0.177824	102.347	8.86247	13.7656	3.52004	0.920382	0.919988	0.890498	0.889587	0.860008	0.898349	0.849323	0.84578	0.846601	0.866284	0.837975	0.85281	0.860716	0.827459	0.872964	0.854395	0.8134	0.815109	0.8134	0.875315	1	0.880534	0.062069
1546	18	20237	0.080948	97.8765	7.46371	11.9872	2.68478	0.933711	0.931709	0.904235	0.899219	0.870114	0.902975	0.856402	0.855315	0.854771	0.871597	0.843208	0.855487	0.865716	0.83167	0.877773	0.858354	0.813732	0.819464	0.814795	0.875896	1	0.889642	0.0582885
1550	22	18425	0.0737	97.8551	7.45751	11.9791	2.67988	0.934328	0.932619	0.905943	0.900407	0.871642	0.903772	0.857096	0.855875	0.855142	0.872103	0.844315	0.856255	0.86483	0.831995	0.878562	0.859132	0.813704	0.819973	0.815034	0.876282	1	0.890508	0.0581449
1550	10	58880	0.23552	65.1021	8.14025	3.64708	1.31276	0.936252	0.919871	0.886303	0.890515	0.870805	0.899643	0.873573	0.834163	0.877378	0.863782	0.870661	0.862211	0.844854	0.850594	0.853804	0.878167	0.844132	0.814733	0.79324	0.864394	1	0.887117	0.0620725
1552	12	55026	0.220104	65.0239	8.3182	3.64175	1.34653	0.937175	0.921301	0.887744	0.891933	0.871624	0.900256	0.87386	0.835423	0.877658	0.864464	0.870952	0.863101	0.845482	0.85107	0.854832	0.879293	0.844746	0.814497	0.793925	0.864464	1	0.888059	0.0616729
1552	12	55026	0.220104	65.0239	8.3182	3.64175	1.34653	0.937175	0.921301	0.887744	0.891933	0.871624	0.900256	0.87386	0.835423	0.877658	0.864464	0.870952	0.863101	0.845482	0.85107	0.854832	0.879293	0.844746	0.814497	0.793925	0.864464	1	0.888059	0.0616729
1557	17	46754	0.187016	105.262	9.23352	14.9787	3.87651	0.938604	0.922488	0.889432	0.893036	0.872417	0.901099	0.874578	0.837362	0.878374	0.865498	0.870653	0.862825	0.84535	0.852237	0.855061	0.879443	0.844762	0.814914	0.794873	0.864803	1	0.889067	0.0611062
1558	18	17597	0.070388	99.0331	7.60339	12.4183	2.8059	0.949707	0.934165	0.904501	0.903847	0.882594	0.909104	0.882253	0.845854	0.88123	0.871029	0.873643	0.869211	0.848156	0.857731	0.860857	0.88086	0.84415	0.816815	0.795079	0.866483	1	0.898033	0.0569137
1562	22	16142	0.064568	99.0254	7.5993	12.4152	2.80422	0.950781	0.934859	0.905743	0.904999	0.883719	0.909584	0.883069	0.846673	0.882759	0.871051	0.872754	0.869781	0.848687	0.856988	0.862099	0.881303	0.844691	0.815481	0.795038	0.866466	1	0.898808	0.0566432
1562	10	55619	0.222476	65.8756	8.23502	3.7779	1.35762	0.925026	0.915964	0.880805	0.883026	0.884212	0.895216	0.878684	0.837726	0.863994	0.857621	0.871564	0.874962	0.887916	0.851022	0.85095	0.878333	0.836827	0.808555	0.809256	0.880464	1	0.885634	0.0636379
1564	12	51889	0.207556	65.8113	8.42671	3.77534	1.3963	0.926083	0.91741	0.882258	0.883617	0.885361	0.895912	0.879425	0.838598	0.864123	0.858438	0.872083	0.875725	0.887934	0.851577	0.8515	0.878548	0.836844	0.809141	0.808986	0.880765	1	0.886521	0.0632963
1564	12	51889	0.207556	65.8113	8.42671	3.77534	1.3963	0.926083	0.91741	0.882258	0.883617	0.885361	0.895912	0.879425	0.838598	0.864123	0.858438	0.872083	0.875725	0.887934	0.851577	0.8515	0.878548	0.836844	0.809141	0.808986	0.880765	1	0.886521	0.0632963
1569	17	44092	0.176368	103.199	9.30122	14.1361	3.75177	0.927889	0.91901	0.883936	0.885093	0.886158	0.896557	0.880772	0.839517	0.863637	0.858931	0.871848	0.875953	0.887565	0.852093	0.851334	0.879332	0.836478	0.809739	0.809739	0.881078	1	0.887563	0.0627727
1570	18	18029	0.072116	98.5824	7.66643	12.2555	2.79711	0.94115	0.933302	0.897027	0.89736	0.894947	0.903738	0.886904	0.849076	0.872234	0.866188	0.878751	0.881968	0.891231	0.858506	0.855233	0.884214	0.838788	0.80989	0.80842	0.881607	1	0.897381	0.0588148
1574	22	16492	0.065968	98.5503	7.67116	12.244	2.79578	0.941699	0.933453	0.897951	0.898375	0.896526	0.90459	0.888006	0.850412	0.872393	0.866359	0.879275	0.882822	0.890644	0.859053	0.854808	0.884368	0.838437	0.809878	0.807877	0.88167	1	0.898033	0.0584584
1574	10	53367	0.213468	64.2994	7.93431	3.5103	1.24611	0.910375	0.915566	0.890232	0.910113	0.883027	0.88729	0.880488	0.852203	0.878755	0.855866	0.844576	0.870397	0.83769	0.86249	0.87184	0.870604	0.820835	0.808365	0.78155	0.877368	1	0.885535	0.0639982
1576	12	49906	0.199624	64.2429	8.10788	3.50825	1.27841	0.912305	0.916954	0.891075	0.910973	0.883932	0.88841	0.881257	0.852773	0.879223	0.85661	0.845219	0.870767	0.838567	0.862792	0.871889	0.870817	0.820893	0.808821	0.78181	0.87751	1	0.886513	0.0637012
1576	12	49906	0.199624	64.2429	8.10788	3.50825	1.27841	0.912305	0.916954	0.891075	0.910973	0.883932	0.88841	0.881257	0.852773	0.879223	0.85661	0.845219	0.870767	0.838567	0.862792	0.871889	0.870817	0.820893	0.808821	0.78181	0.87751	1	0.886513	0.0637012
1581	17	42601	0.170404	101.342	8.98122	13.3793	3.49008	0.914239	0.918863	0.891834	0.911164	0.884029	0.889474	0.881634	0.853102	0.879627	0.856846	0.846482	0.871904	0.839229	0.862891	0.871658	0.870355	0.82261	0.808878	0.782611	0.878231	1	0.887402	0.0632997
1582	18	19317	0.077268	97.7148	7.54055	11.9328	2.69862	0.928742	0.930062	0.903013	0.921158	0.894989	0.897966	0.891469	0.859942	0.884713	0.859994	0.853808	0.877931	0.844412	0.863436	0.875162	0.869856	0.823032	0.813765	0.782523	0.881141	1	0.896527	0.0600976
1586	22	17634	0.070536	97.6921	7.54528	11.925	2.70054	0.930504	0.930645	0.904247	0.921884	0.896734	0.898236	0.892225	0.860752	0.885619	0.86078	0.85423	0.879069	0.844675	0.863275	0.875525	0.870591	0.822474	0.813911	0.782607	0.881082	1	0.897438	0.0597527
1586	10	51815	0.20726	64.0386	7.94987	3.46969	1.2375	0.946367	0.883441	0.892377	0.898157	0.889877	0.892049	0.86061	0.850999	0.843848	0.842372	0.863042	0.878404	0.82561	0.838695	0.862733	0.844784	0.822532	0.806629	0.806128	0.855621	1	0.882992	0.061049
1588	12	48402	0.193608	63.9932	8.12659	3.46957	1.27046	0.947068	0.885387	0.89393	0.899095	0.890831	0.893228	0.861442	0.852062	0.844438	0.842837	0.863435	0.878652	0.826577	0.838498	0.863229	0.845017	0.822673	0.807084	0.805979	0.855822	1	0.883962	0.0608119
1588	12	48402	0.193608	63.9932	8.12659	3.46957	1.27046	0.947068	0.885387	0.89393	0.899095	0.890831	0.893228	0.861442	0.852062	0.844438	0.842837	0.863435	0.878652	0.826577	0.838498	0.863229	0.845017	0.822673	0.807084	0.805979	0.855822	1	0.883962	0.0608119
1593	17	41294	0.165176	101.005	8.97483	13.2483	3.46296	0.948213	0.886218	0.895626	0.900954	0.891679	0.894694	0.861929	0.852279	0.844796	0.843815	0.863903	0.879498	0.826512	0.838209	0.862934	0.845147	0.823231	0.807175	0.806086	0.856456	1	0.884899	0.0605191
1594	18	18232	0.072928	97.9938	7.46393	12.0295	2.68514	0.95645	0.903576	0.907196	0.911968	0.898887	0.904399	0.869131	0.860767	0.852869	0.846671	0.865676	0.880677	0.831944	0.842365	0.865018	0.847055	0.82805	0.813213	0.812253	0.858628	1	0.893752	0.0569267
1598	22	16606	0.066424	98.0005	7.45989	12.0318	2.68528	0.957485	0.905004	0.908106	0.913134	0.899645	0.906329	0.870198	0.860924	0.854239	0.846652	0.866404	0.881097	0.832169	0.843159	0.864627	0.84608	0.827291	0.814284	0.812899	0.859208	1	0.894667	0.0566393
1598	10	52838	0.211352	64.63	7.95191	3.56363	1.26227	0.930675	0.918761	0.897224	0.893117	0.865968	0.899599	0.848367	0.842339	0.866024	0.855454	0.843162	0.873093	0.819514	0.837551	0.84215	0.86363	0.858653	0.800617	0.809682	0.879944	1	0.883708	0.0614048
1600	12	49284	0.197136	64.5571	8.12572	3.55901	1.2968	0.931793	0.919903	0.898608	0.894398	0.867229	0.900394	0.849261	0.843184	0.866924	0.856353	0.843803	0.873843	0.820226	0.837564	0.842221	0.86385	0.858585	0.801376	0.810141	0.87986	1	0.884689	0.0610903
1600	12	49284	0.197136	64.5571	8.12572	3.55901	1.2968	0.931793	0.919903	0.898608	0.894398	0.867229	0.900394	0.849261	0.843184	0.866924	0.856353	0.843803	0.873843	0.820226	0.837564	0.842221	0.86385	0.858585	0.801376	0.810141	0.87986	1	0.884689	0.0610903
1605	17	41948	0.167792	105.751	9.06441	15.1722	3.8402	0.933275	0.921129	0.8999	0.895657	0.867705	0.90077	0.849683	0.843366	0.867169	0.857097	0.843771	0.874046	0.821183	0.837203	0.842531	0.865011	0.858754	0.801445	0.809919	0.879708	1	0.8855	0.0607126
1606	18	14933	0.059732	100.016	7.56225	12.7836	2.84664	0.946762	0.93511	0.911806	0.906482	0.881236	0.908759	0.859238	0.850398	0.875477	0.864562	0.847519	0.88204	0.829237	0.841592	0.846615	0.868446	0.861917	0.804426	0.814003	0.881203	1	0.895659	0.0569098
1610	22	13633	0.054532	100.04	7.58186	12.7939	2.85802	0.94737	0.936111	0.913225	0.9071	0.882564	0.910255	0.860119	0.85183	0.875816	0.865804	0.847649	0.881758	0.829641	0.841047	0.847686	0.868811	0.861623	0.804665	0.814531	0.880731	1	0.896504	0.056603
1610	10	56193	0.224772	67.0074	8.36667	3.97459	1.42572	0.946221	0.907453	0.900815	0.878472	0.8814	0.895823	0.875385	0.833858	0.858336	0.843931	0.866718	0.859591	0.862839	0.855436	0.873321	0.861388	0.808063	0.813313	0.807013	0.873089	1	0.886686	0.0614278
1612	12	52412	0.209648	66.9525	8.55252	3.9733	1.46451	0.947426	0.908666	0.901902	0.879732	0.882804	0.896827	0.875868	0.834275	0.859154	0.844196	0.866653	0.860375	0.863085	0.855815	0.873893	0.861139	0.807744	0.813735	0.807353	0.873245	1	0.887575	0.0610893
1612	12	52412	0.209648	66.9525	8.55252	3.9733	1.46451	0.947426	0.908666	0.901902	0.879732	0.882804	0.896827	0.875868	0.834275	0.859154	0.844196	0.866653	0.860375	0.863085	0.855815	0.873893	0.861139	0.807744	0.813735	0.807353	0.873245	1	0.887575	0.0610893
1617	17	44489	0.177956	104.223	9.42399	14.5613	3.86966	0.94874	0.91072	0.902729	0.880004	0.883555	0.898042	0.876981	0.835072	0.859932	0.844737	0.867192	0.860831	0.863034	0.85583	0.874261	0.861629	0.808425	0.813313	0.807806	0.873317	1	0.888502	0.0608312
1618	18	17512	0.070048	98.4683	7.78024	12.2199	2.82639	0.958	0.924138	0.916629	0.891303	0.893473	0.90695	0.885507	0.843422	0.869547	0.849789	0.871317	0.868119	0.864521	0.861352	0.878969	0.862751	0.810644	0.81841	0.811101	0.875143	1	0.897815	0.0576901
1622	22	15951	0.063804	98.4669	7.77281	12.2189	2.82164	0.958404	0.925459	0.917999	0.89148	0.894427	0.907811	0.886245	0.844493	0.870134	0.850511	0.872046	0.868221	0.865651	0.862516	0.878566	0.862579	0.811234	0.818789	0.810576	0.876215	1	0.898579	0.0575634
1622	10	55534	0.222136	63.2342	7.904	3.34326	1.20334	0.9204	0.908543	0.896037	0.903158	0.872393	0.894587	0.870251	0.83421	0.846815	0.826998	0.86321	0.880326	0.840224	0.849228	0.854702	0.868594	0.825764	0.829231	0.812232	0.859176	1	0.882496	0.0625086
1624	12	51912	0.207648	63.1815	8.08012	3.34207	1.23559	0.921271	0.909992	0.897172	0.904155	0.872756	0.895554	0.870762	0.83474	0.847415	0.827246	0.863298	0.880557	0.840827	0.849389	0.855149	0.869202	0.826533	0.829134	0.812095	0.859657	1	0.883269	0.0623014
1624	12	51912	0.207648	63.1815	8.08012	3.34207	1.23559	0.921271	0.909992	0.897172	0.904155	0.872756	0.895554	0.870762	0.83474	0.847415	0.827246	0.863298	0.880557	0.840827	0.849389	0.855149	0.869202	0.826533	0.829134	0.812095	0.859657	1	0.883269	0.0623014
1629	17	44412	0.177648	103.82	8.97149	14.3644	3.65573	0.922622	0.911522	0.899126	0.905161	0.873672	0.896334	0.871746	0.836114	0.848723	0.827468	0.86292	0.880832	0.841383	0.850862	0.855095	0.869596	0.826545	0.829157	0.812145	0.859779	1	0.884336	0.0620238
1630	18	16824	0.067296	99.542	7.41724	12.5972	2.75701	0.934409	0.92374	0.913249	0.91423	0.885966	0.904482	0.87928	0.844419	0.857109	0.833957	0.867511	0.887274	0.844538	0.855385	0.860824	0.869353	0.829975	0.831639	0.814402	0.861923	1	0.893748	0.0589562
1634	22	15374	0.061496	99.5174	7.42801	12.5886	2.76061	0.935606	0.924353	0.914726	0.916092	0.887733	0.905652	0.879797	0.845258	0.857519	0.834949	0.867991	0.887733	0.845876	0.85573	0.860186	0.869845	0.829615	0.831436	0.814492	0.863113	1	0.894756	0.0585611
1634	10	56052	0.224208	67.8644	8.36479	4.12385	1.4625	0.946157	0.896186	0.902234	0.890066	0.908638	0.878131	0.876436	0.832754	0.875508	0.860326	0.865892	0.858997	0.863787	0.873269	0.863921	0.882948	0.840532	0.829168	0.800355	0.884099	1	0.890003	0.0608589
1636	12	52385	0.20954	67.8084	8.56532	4.12291	1.50594	0.94696	0.897862	0.903112	0.891372	0.909106	0.879097	0.876845	0.833531	0.876367	0.860771	0.866154	0.859635	0.864475	0.873933	0.864055	0.884118	0.840689	0.829445	0.800506	0.884413	1	0.89086	0.0605571
1636	12	52385	0.20954	67.8084	8.56532	4.12291	1.50594	0.94696	0.897862	0.903112	0.891372	0.909106	0.879097	0.876845	0.833531	0.876367	0.860771	0.866154	0.859635	0.864475	0.873933	0.864055	0.884118	0.840689	0.829445	0.800506	0.884413	1	0.89086	0.0605571
1641	17	44675	0.1787	107.812	9.48791	16.0909	4.17347	0.948271	0.900134	0.905025	0.89249	0.909401	0.879261	0.877269	0.834415	0.877202	0.8615	0.86723	0.859429	0.863984	0.873677	0.864365	0.884354	0.840851	0.829278	0.800873	0.884544	1	0.891847	0.0600746
1642	18	14979	0.059916	99.7913	7.77897	12.7111	2.91251	0.957307	0.919287	0.918653	0.90697	0.918453	0.892883	0.887476	0.842179	0.88357	0.865679	0.874725	0.862775	0.869985	0.87873	0.864811	0.885339	0.847219	0.8335	0.807998	0.886374	1	0.902372	0.0553798
1646	22	13748	0.054992	99.8091	7.76181	12.7168	2.90606	0.957557	0.920498	0.920425	0.908168	0.920025	0.893403	0.887511	0.842777	0.883983	0.866781	0.875145	0.863107	0.870636	0.879182	0.864889	0.885656	0.847505	0.834994	0.808627	0.885802	1	0.903198	0.0550358
1646	10	55180	0.22072	64.4716	8.06935	3.54285	1.27559	0.934451	0.891564	0.912668	0.89749	0.883246	0.891383	0.868512	0.845868	0.862242	0.832956	0.857222	0.880509	0.818657	0.836925	0.875553	0.888193	0.820252	0.806615	0.812695	0.860964	1	0.885138	0.0629244
1648	12	51619	0.206476	64.4287	8.23145	3.54258	1.3068	0.935721	0.89313	0.913511	0.89869	0.884209	0.892162	0.86999	0.846742	0.863045	0.833743	0.85826	0.880945	0.819059	0.837037	0.875734	0.888336	0.820657	0.806932	0.812705	0.861136	1	0.886129	0.0624991
1648	12	51619	0.206476	64.4287	8.23145	3.54258	1.3068	0.935721	0.89313	0.913511	0.89869	0.884209	0.892162	0.86999	0.846742	0.863045	0.833743	0.85826	0.880945	0.819059	0.837037	0.875734	0.888336	0.820657	0.806932	0.812705	0.861136	1	0.886129	0.0624991
1653	17	43959	0.175836	104.919	9.1313	14.8277	3.7991	0.936429	0.894515	0.914818	0.899361	0.885507	0.893401	0.870891	0.847096	0.863657	0.833982	0.858868	0.882243	0.820515	0.837121	0.875566	0.888737	0.821675	0.806934	0.812962	0.861837	1	0.887029	0.0621278
1654	18	14416	0.057664	100.318	7.51057	12.895	2.84476	0.947003	0.910724	0.928829	0.909788	0.90018	0.905973	0.878815	0.856236	0.868375	0.839935	0.866537	0.885266	0.822315	0.83768	0.876804	0.893313	0.826616	0.816003	0.816835	0.866225	1	0.897276	0.0581841
1658	22	13165	0.05266	100.308	7.5043	12.8908	2.84196	0.947778	0.912685	0.930118	0.91052	0.901367	0.906988	0.879871	0.85621	0.869161	0.840676	0.867945	0.885986	0.822978	0.83684	0.87744	0.892898	0.828067	0.816103	0.817547	0.866578	1	0.898236	0.0578687
1658	10	55805	0.22322	68.4221	8.42616	4.2256	1.49699	0.940534	0.909103	0.901219	0.885826	0.892178	0.893746	0.861948	0.840579	0.864591	0.844064	0.85495	0.878936	0.835848	0.821674	0.848186	0.848562	0.846421	0.8081	0.811343	0.873658	1	0.88599	0.0608578
1660	12	52128	0.208512	68.377	8.60582	4.22562	1.53684	0.941807	0.910681	0.902327	0.886865	0.893263	0.894558	0.862953	0.841726	0.864804	0.844719	0.855183	0.879077	0.835904	0.821612	0.848747	0.84893	0.846455	0.808529	0.811829	0.873676	1	0.886927	0.0605529
1660	12	52128	0.208512	68.377	8.60582	4.22562	1.53684	0.941807	0.910681	0.902327	0.886865	0.893263	0.894558	0.862953	0.841726	0.864804	0.844719	0.855183	0.879077	0.835904	0.821612	0.848747	0.84893	0.846455	0.808529	0.811829	0.873676	1	0.886927	0.0605529
1665	17	44258	0.177032	105.066	9.45607	14.9127	3.95095	0.943106	0.912084	0.903181	0.887862	0.894561	0.895341	0.863584	0.842537	0.865425	0.844955	0.855382	0.880338	0.836143	0.822168	0.849146	0.849078	0.846773	0.808972	0.811605	0.87426	1	0.887836	0.0601223
1666	18	16465	0.06586	99.0552	7.74935	12.4347	2.85962	0.952718	0.924294	0.914121	0.899636	0.903826	0.904434	0.872669	0.853265	0.874157	0.852141	0.860735	0.885241	0.838749	0.825812	0.853173	0.84956	0.851139	0.8116	0.813848	0.878773	1	0.89688	0.056416
1670	22	15018	0.060072	99.0433	7.76021	12.4308	2.86202	0.953722	0.92539	0.915102	0.900852	0.905247	0.905513	0.872686	0.854308	0.875483	0.853043	0.860967	0.885204	0.839493	0.826042	0.852943	0.849381	0.851412	0.811227	0.813923	0.878246	1	0.89774	0.0560855
1670	10	56514	0.226056	62.5871	7.78408	3.24067	1.16026	0.932265	0.918657	0.89653	0.880684	0.892858	0.906952	0.894539	0.832581	0.86445	0.820089	0.850011	0.867661	0.83006	0.845481	0.854832	0.869891	0.847755	0.797758	0.812188	0.85531	1	0.886656	0.063448
1672	12	52810	0.21124	62.5302	7.95093	3.23849	1.19043	0.933147	0.920214	0.897652	0.882087	0.893713	0.907243	0.895351	0.833204	0.865632	0.820706	0.85071	0.868273	0.830392	0.84591	0.855596	0.870792	0.84787	0.797756	0.812185	0.855349	1	0.887566	0.0631454
1672	12	52810	0.21124	62.5302	7.95093	3.23849	1.19043	0.933147	0.920214	0.897652	0.882087	0.893713	0.907243	0.895351	0.833204	0.865632	0.820706	0.85071	0.868273	0.830392	0.84591	0.855596	0.870792	0.84787	0.797756	0.812185	0.855349	1	0.887566	0.0631454
1677	17	45035	0.18014	100.919	8.81013	13.2044	3.40179	0.934329	0.920884	0.898645	0.882969	0.894804	0.908094	0.895592	0.83424	0.86606	0.820839	0.851094	0.869191	0.830443	0.846419	0.856034	0.870745	0.848074	0.798013	0.812912	0.854791	1	0.888317	0.0628433
1678	18	23173	0.092692	96.469	7.54715	11.4898	2.63483	0.943188	0.931709	0.909248	0.89313	0.902624	0.914815	0.901545	0.842942	0.874466	0.82635	0.857593	0.873538	0.83237	0.850731	0.859794	0.872049	0.847819	0.800328	0.814784	0.857701	1	0.896185	0.059244
1682	22	21219	0.084876	96.4409	7.53254	11.4791	2.6294	0.944201	0.93249	0.910623	0.893939	0.903624	0.915618	0.903153	0.843584	0.875654	0.826948	0.857651	0.874711	0.832556	0.850912	0.860055	0.872473	0.848273	0.800627	0.814836	0.857816	1	0.897062	0.0588715
1682	10	55042	0.220168	63.331	7.95481	3.3599	1.2122	0.917772	0.915919	0.915319	0.883453	0.86196	0.91452	0.869318	0.837897	0.872397	0.823934	0.883117	0.884897	0.841239	0.796056	0.844328	0.86979	0.807529	0.830766	0.807829	0.876903	1	0.884391	0.0618555
1684	12	51438	0.205752	63.2565	8.12964	3.35532	1.24344	0.919476	0.91724	0.916317	0.884191	0.862534	0.915568	0.869902	0.838787	0.87344	0.824478	0.883034	0.885357	0.84146	0.796571	0.84424	0.870252	0.807827	0.831137	0.807944	0.876939	1	0.885292	0.0615939
1684	12	51438	0.205752	63.2565	8.12964	3.35532	1.24344	0.919476	0.91724	0.916317	0.884191	0.862534	0.915568	0.869902	0.838787	0.87344	0.824478	0.883034	0.885357	0.84146	0.796571	0.84424	0.870252	0.807827	0.831137	0.807944	0.876939	1	0.885292	0.0615939
1689	17	43713	0.174852	100.402	8.96392	13.0162	3.41538	0.920905	0.918766	0.917976	0.885618	0.863782	0.915917	0.870187	0.83991	0.874351	0.825624	0.883444	0.88627	0.841775	0.79688	0.84484	0.870428	0.808524	0.831709	0.80794	0.876227	1	0.886367	0.0610397
1690	18	20847	0.083388	97.6102	7.60882	11.899	2.71878	0.934523	0.928455	0.926704	0.896436	0.876097	0.920612	0.875929	0.848851	0.882765	0.833261	0.886219	0.890368	0.844606	0.803329	0.847844	0.87214	0.810788	0.839569	0.810189	0.876241	1	0.894955	0.0574717
1694	22	19000	0.076	97.6172	7.60914	11.9015	2.71871	0.935737	0.929316	0.927132	0.898132	0.876447	0.920553	0.876895	0.848737	0.883395	0.834579	0.887026	0.890974	0.844579	0.803658	0.847342	0.872421	0.810684	0.840053	0.811211	0.876658	1	0.895663	0.0572473
1694	10	56492	0.225968	64.373	7.92071	3.52147	1.24715	0.930769	0.915236	0.913439	0.882895	0.898304	0.900526	0.866291	0.853041	0.846624	0.846244	0.866078	0.863441	0.837402	0.861653	0.856918	0.877673	0.824488	0.826232	0.79405	0.86275	1	0.888594	0.0601611
1696	12	52819	0.211276	64.3199	8.09761	3.52005	1.27982	0.932297	0.916053	0.914387	0.884019	0.899193	0.900992	0.866999	0.853651	0.8471	0.847129	0.866506	0.86413	0.837303	0.861792	0.857286	0.87833	0.824893	0.826473	0.79443	0.863449	1	0.88943	0.0599236
1696	12	52819	0.211276	64.3199	8.09761	3.52005	1.27982	0.932297	0.916053	0.914387	0.884019	0.899193	0.900992	0.866999	0.853651	0.8471	0.847129	0.866506	0.86413	0.837303	0.861792	0.857286	0.87833	0.824893	0.826473	0.79443	0.863449	1	0.88943	0.0599236
1701	17	44847	0.179388	100.516	8.92305	13.0573	3.41018	0.933652	0.917007	0.915212	0.885165	0.900216	0.901944	0.868787	0.853903	0.84834	0.847626	0.866491	0.864551	0.837715	0.861808	0.857449	0.879167	0.824804	0.826499	0.794568	0.863681	1	0.890327	0.0596685
1702	18	23278	0.093112	96.4417	7.649	11.4855	2.66579	0.943509	0.927507	0.924048	0.894385	0.907187	0.907574	0.874646	0.859137	0.854004	0.85351	0.86977	0.869662	0.838367	0.865152	0.858214	0.88066	0.827004	0.829625	0.797685	0.866763	1	0.897455	0.0568402
1706	22	21242	0.084968	96.4072	7.64322	11.4731	2.65946	0.944308	0.928773	0.924984	0.895584	0.908624	0.908719	0.875694	0.860324	0.854698	0.854698	0.87061	0.869928	0.839563	0.865573	0.858982	0.881273	0.827041	0.829018	0.798159	0.867103	1	0.898437	0.0564192
1706	10	59099	0.236396	61.361	7.63593	3.0547	1.09092	0.928831	0.906462	0.915718	0.87246	0.881022	0.884093	0.876309	0.834371	0.878221	0.819743	0.850708	0.863382	0.836943	0.827628	0.884457	0.88713	0.811613	0.804244	0.820521	0.858255	1	0.883189	0.061908
1708	12	55177	0.220708	61.3024	7.80745	3.05253	1.12078	0.930089	0.908422	0.917031	0.874377	0.881608	0.885151	0.877485	0.835221	0.878763	0.820179	0.851614	0.864019	0.837188	0.827102	0.884508	0.887372	0.812105	0.804493	0.820641	0.858673	1	0.884279	0.0614471
1708	12	55177	0.220708	61.3024	7.80745	3.05253	1.12078	0.930089	0.908422	0.917031	0.874377	0.881608	0.885151	0.877485	0.835221	0.878763	0.820179	0.851614	0.864019	0.837188	0.827102	0.884508	0.887372	0.812105	0.804493	0.820641	0.858673	1	0.884279	0.0614471
1713	17	47100	0.1884	101.107	8.70066	13.2694	3.36024	0.931168	0.910127	0.917792	0.874533	0.883036	0.886263	0.878482	0.836348	0.879501	0.820573	0.852059	0.864777	0.83758	0.826433	0.884108	0.888121	0.812346	0.80449	0.820679	0.85913	1	0.885149	0.0612059
1714	18	24311	0.097244	96.9577	7.51756	11.6607	2.64786	0.940356	0.922422	0.925384	0.887643	0.892929	0.893567	0.884702	0.845872	0.88534	0.82619	0.856238	0.869709	0.83964	0.82802	0.885217	0.888096	0.812616	0.805808	0.822776	0.859364	1	0.893149	0.0579731
1718	22	22259	0.089036	96.9367	7.52618	11.6537	2.6493	0.941058	0.923537	0.926142	0.888584	0.894447	0.893998	0.885934	0.84622	0.886428	0.827665	0.857024	0.869895	0.83984	0.828362	0.885058	0.888113	0.812121	0.805113	0.822499	0.860034	1	0.893939	0.0576279
1718	10	57188	0.228752	65.067	8.16776	3.6424	1.3137	0.949238	0.900477	0.888412	0.89969	0.892119	0.901937	0.8437	0.863136	0.883184	0.841776	0.869623	0.870008	0.809768	0.822585	0.864316	0.874554	0.813291	0.815215	0.821108	0.854978	1	0.887334	0.0617083
1720	12	53476	0.213904	65.0021	8.33513	3.63882	1.34595	0.950277	0.902424	0.889876	0.900825	0.893055	0.902994	0.844575	0.863621	0.884004	0.842144	0.870091	0.870334	0.809961	0.823388	0.865052	0.874654	0.813197	0.815796	0.821303	0.855206	1	0.888342	0.0613481
1720	12	53476	0.213904	65.0021	8.33513	3.63882	1.34595	0.950277	0.902424	0.889876	0.900825	0.893055	0.902994	0.844575	0.863621	0.884004	0.842144	0.870091	0.870334	0.809961	0.823388	0.865052	0.874654	0.813197	0.815796	0.821303	0.855206	1	0.888342	0.0613481
1725	17	45683	0.182732	104.623	9.23422	14.7122	3.81784	0.95136	0.903947	0.891054	0.901988	0.893845	0.904111	0.846135	0.863757	0.885045	0.842731	0.869645	0.871145	0.810236	0.823676	0.864698	0.875665	0.81341	0.816868	0.821071	0.855351	1	0.889283	0.0611114
1726	18	15529	0.062116	100.001	7.6092	12.7807	2.86766	0.9603	0.921051	0.906111	0.916028	0.906176	0.914193	0.859038	0.872207	0.891751	0.850924	0.875974	0.875105	0.817084	0.827581	0.869019	0.879387	0.816666	0.821012	0.822075	0.857074	1	0.900016	0.0566574
1730	22	14233	0.056932	99.9932	7.5988	12.7771	2.8635	0.960444	0.92282	0.90789	0.91727	0.906942	0.9146	0.859552	0.872866	0.89289	0.851296	0.875782	0.875852	0.816729	0.827338	0.868475	0.878557	0.815921	0.821401	0.821998	0.857795	1	0.900766	0.0563841
1730	10	51052	0.204208	67.8126	8.39288	4.11598	1.46743	0.911384	0.929151	0.899367	0.862846	0.860907	0.905802	0.878408	0.824493	0.857851	0.824542	0.889515	0.867361	0.829723	0.855784	0.854443	0.857038	0.833758	0.834071	0.810125	0.866313	1	0.880998	0.0615099
1732	12	47658	0.190632	67.7447	8.58211	4.11241	1.50646	0.912544	0.930064	0.900541	0.864524	0.861713	0.90627	0.879422	0.825077	0.858198	0.824636	0.88983	0.867798	0.829766	0.856257	0.85418	0.857149	0.833868	0.834603	0.810861	0.866203	1	0.881819	0.0612337
1732	12	47658	0.190632	67.7447	8.58211	4.11241	1.50646	0.912544	0.930064	0.900541	0.864524	0.861713	0.90627	0.879422	0.825077	0.858198	0.824636	0.88983	0.867798	0.829766	0.856257	0.85418	0.857149	0.833868	0.834603	0.810861	0.866203	1	0.881819	0.0612337
1737	17	40615	0.16246	106.651	9.45022	15.5836	4.0683	0.914047	0.931688	0.901674	0.865321	0.864373	0.906562	0.879921	0.826148	0.858808	0.825668	0.890275	0.867364	0.831097	0.856863	0.854684	0.85738	0.833645	0.834704	0.812323	0.866466	1	0.882901	0.060863
1738	18	12809	0.051236	100.488	7.7033	12.9707	2.93513	0.931376	0.943672	0.913693	0.8827	0.878172	0.912991	0.888204	0.838512	0.867164	0.830276	0.895308	0.872551	0.835272	0.858654	0.859435	0.861152	0.834648	0.837536	0.81958	0.866734	1	0.893823	0.0564977
1742	22	11697	0.046788	100.461	7.71165	12.9608	2.93542	0.933231	0.944345	0.915534	0.883945	0.879285	0.913824	0.888604	0.838848	0.867744	0.831153	0.896384	0.871676	0.836753	0.858297	0.859964	0.860477	0.834188	0.83671	0.818372	0.867103	1	0.894757	0.0562187
1742	10	54988	0.219952	65.3958	8.13251	3.69465	1.3225	0.938832	0.899169	0.912117	0.865662	0.873663	0.899042	0.869908	0.824798	0.855541	0.840974	0.856596	0.853423	0.843684	0.833864	0.852859	0.872509	0.842093	0.804121	0.803784	0.866234	1	0.881804	0.0621516
1744	12	51348	0.205392	65.3257	8.30483	3.69029	1.35506	0.939861	0.900405	0.913122	0.867395	0.874757	0.89949	0.870492	0.825719	0.856255	0.841221	0.857765	0.854084	0.843743	0.834103	0.852857	0.872936	0.842058	0.804325	0.803936	0.866197	1	0.882697	0.0618618
1744	12	51348	0.205392	65.3257	8.30483	3.69029	1.35506	0.939861	0.900405	0.913122	0.867395	0.874757	0.89949	0.870492	0.825719	0.856255	0.841221	0.857765	0.854084	0.843743	0.834103	0.852857	0.872936	0.842058	0.804325	0.803936	0.866197	1	0.882697	0.0618618
1749	17	43722	0.174888	103.655	9.1751	14.3114	3.73188	0.940716	0.902383	0.913979	0.868384	0.875246	0.900119	0.871186	0.826197	0.857028	0.841316	0.85895	0.854798	0.844197	0.833654	0.853037	0.873828	0.842574	0.80511	0.804446	0.866109	1	0.883541	0.0614869
1750	18	18048	0.072192	98.6053	7.58785	12.2595	2.76645	0.950604	0.916944	0.924618	0.881981	0.886691	0.909325	0.881123	0.836963	0.865248	0.845634	0.866356	0.85763	0.848404	0.838431	0.855025	0.876607	0.842808	0.808206	0.804189	0.868268	1	0.89314	0.0578423
1754	22	16486	0.065944	98.6139	7.59086	12.2628	2.76798	0.951717	0.917627	0.926149	0.883659	0.887814	0.909651	0.881142	0.838954	0.865553	0.845991	0.867858	0.857637	0.848417	0.839349	0.854331	0.876289	0.842897	0.80811	0.804834	0.868858	1	0.894019	0.0575612
1754	10	54270	0.21708	64.3405	8.0248	3.52025	1.26231	0.916206	0.923779	0.900912	0.892639	0.879077	0.892998	0.858108	0.837553	0.844795	0.835756	0.884761	0.874931	0.839018	0.827225	0.847043	0.881749	0.824231	0.824258	0.810632	0.860531	1	0.883518	0.0618815
1756	12	50688	0.202752	64.2849	8.19431	3.51829	1.29541	0.917624	0.924568	0.902176	0.894216	0.880376	0.894087	0.859257	0.838315	0.845703	0.835809	0.885308	0.875109	0.838394	0.827415	0.8474	0.881658	0.824199	0.824495	0.811642	0.859927	1	0.884463	0.0615733
1756	12	50688	0.202752	64.2849	8.19431	3.51829	1.29541	0.917624	0.924568	0.902176	0.894216	0.880376	0.894087	0.859257	0.838315	0.845703	0.835809	0.885308	0.875109	0.838394	0.827415	0.8474	0.881658	0.824199	0.824495	0.811642	0.859927	1	0.884463	0.0615733
1761	17	43136	0.172544	104.638	9.0862	14.7084	3.76479	0.919557	0.925978	0.903039	0.89547	0.881422	0.895702	0.86043	0.839218	0.846764	0.836204	0.886452	0.874455	0.839392	0.827464	0.847482	0.881723	0.824578	0.824972	0.812083	0.859201	1	0.885565	0.061138
1762	18	16337	0.065348	99.1659	7.5498	12.4644	2.78822	0.933035	0.936647	0.914244	0.909041	0.890708	0.902522	0.870356	0.851533	0.853492	0.838924	0.889912	0.875069	0.841801	0.832589	0.851992	0.883547	0.825488	0.827171	0.814746	0.861419	1	0.894702	0.057375
1766	22	14898	0.059592	99.1561	7.54641	12.4606	2.78857	0.934689	0.938851	0.914787	0.910021	0.892133	0.903645	0.871426	0.853638	0.854511	0.838737	0.890455	0.876057	0.84216	0.833434	0.852363	0.88287	0.826655	0.826789	0.815177	0.861995	1	0.895864	0.0567051
1766	10	54701	0.218804	66.1959	8.24373	3.83175	1.37232	0.936747	0.914709	0.897936	0.860971	0.866703	0.897442	0.843111	0.860898	0.861538	0.828029	0.879198	0.850743	0.813066	0.855048	0.835899	0.890742	0.837937	0.825405	0.79281	0.856465	1	0.881176	0.0646187
1768	12	51035	0.20414	66.1183	8.40897	3.82581	1.40553	0.937396	0.916254	0.89903	0.862134	0.868365	0.897747	0.845038	0.861801	0.861683	0.829039	0.879818	0.851406	0.813726	0.854727	0.836171	0.891496	0.838317	0.826002	0.793152	0.857108	1	0.882139	0.0642792
1768	12	51035	0.20414	66.1183	8.40897	3.82581	1.40553	0.937396	0.916254	0.89903	0.862134	0.868365	0.897747	0.845038	0.861801	0.861683	0.829039	0.879818	0.851406	0.813726	0.854727	0.836171	0.891496	0.838317	0.826002	0.793152	0.857108	1	0.882139	0.0642792
1773	17	43319	0.173276	102.677	9.26561	13.9246	3.70247	0.938676	0.917242	0.900979	0.863028	0.87053	0.899051	0.846338	0.863028	0.86252	0.829798	0.880064	0.851913	0.814273	0.855733	0.836192	0.891987	0.8385	0.826589	0.793601	0.857591	1	0.8833	0.0638185
1774	18	18248	0.072992	98.0583	7.67281	12.0646	2.77062	0.949748	0.928595	0.911442	0.874315	0.886371	0.909113	0.857272	0.871548	0.870753	0.837599	0.882754	0.858916	0.819323	0.855491	0.836283	0.894262	0.840695	0.831461	0.797019	0.859601	1	0.892841	0.0593604
1778	22	16705	0.06682	98.0447	7.68739	12.0604	2.77295	0.951122	0.928884	0.9129	0.875127	0.887339	0.911434	0.858336	0.871955	0.871955	0.837174	0.883358	0.858605	0.820263	0.856241	0.837294	0.894463	0.841215	0.833134	0.797935	0.860132	1	0.893784	0.0590136
1778	10	54356	0.217424	62.9011	7.82335	3.2894	1.1761	0.9115	0.902531	0.913993	0.879903	0.891576	0.906726	0.856419	0.876003	0.875929	0.848076	0.857891	0.875791	0.825852	0.818429	0.841039	0.887529	0.807455	0.788432	0.826634	0.870254	1	0.884279	0.0631615
1780	12	50827	0.203308	62.8658	7.99433	3.29067	1.20918	0.913127	0.903644	0.915429	0.8809	0.892695	0.907441	0.857527	0.876572	0.876503	0.84823	0.858353	0.876424	0.826647	0.818472	0.841049	0.888111	0.807592	0.788095	0.826923	0.870974	1	0.885242	0.0628158
1780	12	50827	0.203308	62.8658	7.99433	3.29067	1.20918	0.913127	0.903644	0.915429	0.8809	0.892695	0.907441	0.857527	0.876572	0.876503	0.84823	0.858353	0.876424	0.826647	0.818472	0.841049	0.888111	0.807592	0.788095	0.826923	0.870974	1	0.885242	0.0628158
1785	17	43303	0.173212	100.773	8.87252	13.1524	3.41289	0.915364	0.904372	0.916599	0.881867	0.893945	0.908286	0.857712	0.877618	0.877457	0.848036	0.858797	0.876498	0.827702	0.819458	0.841281	0.88846	0.80812	0.789241	0.827114	0.871117	1	0.886234	0.0626556
1786	18	21441	0.085764	96.8753	7.53995	11.6328	2.65582	0.928851	0.917401	0.927825	0.889907	0.906091	0.916655	0.868593	0.882725	0.883751	0.85024	0.861107	0.880229	0.830302	0.821767	0.844154	0.889161	0.809874	0.793713	0.826827	0.871485	1	0.895083	0.0586994
1790	22	19512	0.078048	96.8337	7.53869	11.618	2.65286	0.930556	0.919075	0.928916	0.89158	0.906698	0.916897	0.869542	0.883713	0.88443	0.850784	0.86088	0.881868	0.830207	0.822596	0.843891	0.88953	0.810476	0.793742	0.827593	0.871899	1	0.896117	0.0582785
1790	10	57976	0.231904	63.5468	7.9519	3.39312	1.22081	0.925961	0.915258	0.900381	0.857079	0.867169	0.892499	0.864487	0.871706	0.847808	0.837433	0.886177	0.87293	0.836389	0.840615	0.867773	0.857536	0.817114	0.802194	0.817355	0.855449	1	0.881707	0.0659349
1792	12	54171	0.216684	63.4835	8.11796	3.38984	1.25056	0.927212	0.916542	0.901931	0.858347	0.868232	0.892821	0.865085	0.872718	0.848581	0.838456	0.887255	0.87341	0.837275	0.840893	0.867743	0.857913	0.817707	0.802237	0.817412	0.85567	1	0.8827	0.0655442
1792	12	54171	0.216684	63.4835	8.11796	3.38984	1.25056	0.927212	0.916542	0.901931	0.858347	0.868232	0.892821	0.865085	0.872718	0.848581	0.838456	0.887255	0.87341	0.837275	0.840893	0.867743	0.857913	0.817707	0.802237	0.817412	0.85567	1	0.8827	0.0655442
1797	17	46018	0.184072	104.259	9.0256	14.5478	3.7113	0.92843	0.917956	0.902549	0.85962	0.869508	0.893553	0.866172	0.873517	0.848527	0.839182	0.888109	0.873951	0.837618	0.840682	0.868149	0.857979	0.817126	0.802621	0.817506	0.855035	1	0.883575	0.0650369
1798	18	17379	0.069516	99.2359	7.50052	12.4876	2.77068	0.94174	0.931383	0.918206	0.875482	0.884832	0.90172	0.874532	0.883739	0.857903	0.846165	0.891823	0.878244	0.841792	0.843719	0.869814	0.858881	0.821336	0.806117	0.823436	0.855774	1	0.894515	0.0603024
1802	22	15881	0.063524	99.2066	7.51011	12.4772	2.77227	0.942541	0.933285	0.919338	0.876771	0.886153	0.902557	0.874693	0.883855	0.858542	0.846924	0.892419	0.878345	0.842579	0.84387	0.870254	0.858447	0.820761	0.806876	0.823248	0.85618	1	0.895401	0.0598706
1802	10	57077	0.228308	67.3397	8.36912	4.03218	1.44071	0.925241	0.928106	0.88943	0.881546	0.881669	0.908212	0.863807	0.848696	0.855196	0.823852	0.859795	0.863448	0.814522	0.832288	0.827943	0.884822	0.823738	0.815363	0.821101	0.876071	1	0.883488	0.0611271
1804	12	53366	0.213464	67.2817	8.55409	4.03024	1.47859	0.926002	0.92944	0.890633	0.882369	0.882481	0.90894	0.864745	0.84937	0.855863	0.824354	0.860707	0.864118	0.815023	0.832487	0.827877	0.884571	0.824167	0.815969	0.821506	0.876185	1	0.884308	0.060879
1804	12	53366	0.213464	67.2817	8.55409	4.03024	1.47859	0.926002	0.92944	0.890633	0.882369	0.882481	0.90894	0.864745	0.84937	0.855863	0.824354	0.860707	0.864118	0.815023	0.832487	0.827877	0.884571	0.824167	0.815969	0.821506	0.876185	1	0.884308	0.060879
1809	17	45451	0.181804	103.467	9.36045	14.2484	3.78956	0.926349	0.930618	0.892324	0.883952	0.883446	0.909793	0.866087	0.85085	0.85678	0.824624	0.860751	0.864403	0.814603	0.832677	0.829003	0.884942	0.824569	0.8171	0.821577	0.876295	1	0.885231	0.0607523
1810	18	18103	0.072412	98.621	7.71796	12.2726	2.81617	0.937331	0.941612	0.907695	0.895073	0.896122	0.915594	0.87491	0.859692	0.865216	0.833343	0.866459	0.866514	0.822129	0.836988	0.831879	0.884163	0.827432	0.817102	0.819008	0.876208	1	0.894612	0.0572239
1814	22	16577	0.066308	98.5898	7.72207	12.2614	2.81676	0.93862	0.94245	0.909151	0.896604	0.897267	0.916481	0.876244	0.860409	0.865175	0.834349	0.867165	0.866743	0.822766	0.837938	0.831483	0.884961	0.82717	0.817096	0.81972	0.876033	1	0.895586	0.0568216
1814	10	54903	0.219612	63.0104	7.81208	3.30568	1.18051	0.899678	0.927408	0.886263	0.860454	0.874761	0.880653	0.884924	0.851602	0.873377	0.836903	0.86274	0.90577	0.848997	0.823598	0.824764	0.853414	0.81246	0.812542	0.824837	0.869634	1	0.878779	0.0649534
1816	12	51262	0.205048	62.9357	7.9895	3.30113	1.21194	0.901457	0.928544	0.88787	0.86172	0.875873	0.881511	0.885363	0.852396	0.874039	0.837579	0.863408	0.906276	0.849216	0.8245	0.824948	0.853625	0.8126	0.812171	0.825095	0.87006	1	0.879817	0.0644825
1816	12	51262	0.205048	62.9357	7.9895	3.30113	1.21194	0.901457	0.928544	0.88787	0.86172	0.875873	0.881511	0.885363	0.852396	0.874039	0.837579	0.863408	0.906276	0.849216	0.8245	0.824948	0.853625	0.8126	0.812171	0.825095	0.87006	1	0.879817	0.0644825
1821	17	43687	0.174748	101.917	8.91276	13.5993	3.50739	0.903553	0.929395	0.889006	0.862911	0.876897	0.883066	0.887014	0.854316	0.875157	0.837309	0.863667	0.906002	0.850035	0.824776	0.824914	0.854121	0.812358	0.811775	0.82615	0.870465	1	0.880932	0.0641136
1822	18	20149	0.080596	97.9512	7.48048	12.015	2.68898	0.920443	0.938781	0.903246	0.875453	0.88786	0.890019	0.893915	0.863467	0.880317	0.844608	0.866892	0.908283	0.853119	0.830215	0.82756	0.85977	0.816443	0.812422	0.829719	0.873542	1	0.890676	0.060179
1826	22	18357	0.073428	97.9185	7.49627	12.004	2.69313	0.921964	0.939451	0.904423	0.876587	0.888789	0.890559	0.895707	0.863649	0.880945	0.845182	0.867653	0.9081	0.853298	0.829956	0.827913	0.860789	0.816664	0.812851	0.829466	0.873373	1	0.89154	0.0599036
1826	10	53364	0.213456	65.4433	8.11152	3.70161	1.3215	0.908553	0.914202	0.872339	0.869903	0.858556	0.914184	0.868207	0.828283	0.866492	0.825041	0.892821	0.862951	0.834373	0.843687	0.849974	0.902088	0.793531	0.797813	0.819513	0.857245	1	0.876326	0.0630192
1828	12	49880	0.19952	65.3589	8.29485	3.69541	1.35719	0.909994	0.915547	0.873747	0.871311	0.859593	0.914645	0.869346	0.82929	0.867211	0.825261	0.893254	0.863232	0.834814	0.843344	0.84994	0.902817	0.793304	0.797955	0.819366	0.857107	1	0.877298	0.0627423
1828	12	49880	0.19952	65.3589	8.29485	3.69541	1.35719	0.909994	0.915547	0.873747	0.871311	0.859593	0.914645	0.869346	0.82929	0.867211	0.825261	0.893254	0.863232	0.834814	0.843344	0.84994	0.902817	0.793304	0.797955	0.819366	0.857107	1	0.877298	0.0627423
1833	17	42363	0.169452	105.679	9.19149	15.1506	3.88281	0.910547	0.916602	0.875682	0.871964	0.861447	0.915669	0.8703	0.82984	0.867313	0.826405	0.89479	0.864032	0.835245	0.843802	0.850896	0.903619	0.793948	0.797913	0.819949	0.856667	1	0.878269	0.0624277
1834	18	15201	0.060804	99.4488	7.67058	12.5765	2.85006	0.925498	0.93086	0.892211	0.883988	0.874712	0.923558	0.880304	0.841228	0.877442	0.829682	0.898559	0.871258	0.837971	0.84649	0.855306	0.904513	0.796987	0.799651	0.819157	0.8582	1	0.889152	0.0589639
1838	22	13881	0.055524	99.417	7.66627	12.5644	2.84629	0.926914	0.931741	0.893127	0.886608	0.875117	0.924321	0.882213	0.841186	0.878107	0.829083	0.899071	0.872019	0.838376	0.846373	0.855414	0.905482	0.797241	0.799582	0.818745	0.859304	1	0.890089	0.0586609
1838	10	56869	0.227476	65.4907	8.20107	3.71296	1.33776	0.91884	0.922304	0.910074	0.890072	0.886089	0.908025	0.853382	0.856996	0.865885	0.815515	0.869481	0.849523	0.811769	0.839438	0.844309	0.887012	0.801729	0.812209	0.796796	0.859001	1	0.88478	0.0634995
1840	12	53238	0.212952	65.4255	8.37729	3.70963	1.37226	0.920264	0.923513	0.911219	0.891468	0.887721	0.90858	0.854239	0.85825	0.866355	0.815883	0.870731	0.849994	0.812099	0.839372	0.844369	0.887411	0.802547	0.812221	0.796574	0.859837	1	0.8858	0.0630155
1840	12	53238	0.212952	65.4255	8.37729	3.70963	1.37226	0.920264	0.923513	0.911219	0.891468	0.887721	0.90858	0.854239	0.85825	0.866355	0.815883	0.870731	0.849994	0.812099	0.839372	0.844369	0.887411	0.802547	0.812221	0.796574	0.859837	1	0.8858	0.0630155
1845	17	45293	0.181172	102.617	9.23777	13.8986	3.6832	0.921566	0.925386	0.912647	0.893184	0.889299	0.909235	0.855739	0.860133	0.866933	0.816981	0.871945	0.849712	0.812984	0.839556	0.846091	0.888106	0.802663	0.812775	0.797011	0.860056	1	0.887081	0.0625049
1846	18	20567	0.082268	97.6848	7.69987	11.9309	2.75435	0.936014	0.936914	0.923713	0.902173	0.900617	0.914499	0.868333	0.867968	0.872757	0.820027	0.878519	0.854719	0.818787	0.846015	0.848179	0.889386	0.805295	0.81553	0.796032	0.863495	1	0.896271	0.0576775
1850	22	18796	0.075184	97.6674	7.70401	11.9248	2.75492	0.936875	0.938072	0.924505	0.903144	0.901096	0.914796	0.869494	0.869361	0.873431	0.819243	0.878804	0.855501	0.819004	0.847042	0.848665	0.889418	0.805384	0.815067	0.795941	0.863881	1	0.896985	0.0573502
1850	10	60062	0.240248	62.7872	7.87663	3.27416	1.1815	0.913423	0.898813	0.893835	0.8628	0.861959	0.890588	0.874571	0.857847	0.850796	0.825014	0.864407	0.867046	0.841322	0.847158	0.835903	0.878692	0.833963	0.798858	0.821276	0.856665	1	0.875985	0.0653833
1852	12	55972	0.223888	62.7238	8.04729	3.27119	1.21274	0.914743	0.900013	0.895233	0.864003	0.863271	0.891723	0.875607	0.859269	0.851461	0.82569	0.86437	0.86755	0.842332	0.847209	0.83615	0.879404	0.834006	0.799641	0.820821	0.85708	1	0.87703	0.0650194
1852	12	55972	0.223888	62.7238	8.04729	3.27119	1.21274	0.914743	0.900013	0.895233	0.864003	0.863271	0.891723	0.875607	0.859269	0.851461	0.82569	0.86437	0.86755	0.842332	0.847209	0.83615	0.879404	0.834006	0.799641	0.820821	0.85708	1	0.87703	0.0650194
1857	17	47476	0.189904	100.26	8.89682	12.9581	3.3885	0.916242	0.901708	0.895495	0.865216	0.864826	0.892609	0.876285	0.860551	0.852525	0.826691	0.864016	0.868491	0.842889	0.847576	0.83637	0.879539	0.834295	0.799846	0.821899	0.857191	1	0.878043	0.0648239
1858	18	24160	0.09664	96.7359	7.56273	11.5846	2.65328	0.927649	0.915377	0.906747	0.876966	0.876863	0.901055	0.883154	0.867094	0.860472	0.832844	0.867964	0.871482	0.848903	0.850352	0.8369	0.881623	0.83719	0.804532	0.823179	0.858878	1	0.887221	0.0615371
1862	22	21923	0.087692	96.7081	7.56891	11.5751	2.65235	0.929298	0.916275	0.907494	0.878233	0.877617	0.902203	0.883661	0.8674	0.8609	0.833508	0.868266	0.871915	0.849952	0.851959	0.837499	0.882133	0.83791	0.804475	0.82304	0.858687	1	0.888111	0.0611183
1862	10	56936	0.227744	63.6173	7.88994	3.40178	1.21474	0.932802	0.91919	0.893459	0.872848	0.861836	0.893196	0.867351	0.873516	0.846828	0.830608	0.860975	0.869345	0.809058	0.841717	0.84876	0.866201	0.821703	0.813791	0.833822	0.880919	1	0.882308	0.0609482
1864	12	53177	0.212708	63.534	8.05996	3.39558	1.24614	0.934107	0.920398	0.894729	0.874278	0.862986	0.89439	0.867885	0.874485	0.848045	0.831374	0.861115	0.869906	0.809749	0.841783	0.849127	0.866173	0.821812	0.814337	0.833782	0.881105	1	0.883317	0.0605654
1864	12	53177	0.212708	63.534	8.05996	3.39558	1.24614	0.934107	0.920398	0.894729	0.874278	0.862986	0.89439	0.867885	0.874485	0.848045	0.831374	0.861115	0.869906	0.809749	0.841783	0.849127	0.866173	0.821812	0.814337	0.833782	0.881105	1	0.883317	0.0605654
1869	17	45294	0.181176	103.063	8.94856	14.0566	3.59509	0.935466	0.921568	0.896156	0.875061	0.864209	0.895152	0.868846	0.875315	0.849009	0.831942	0.861759	0.871076	0.81045	0.841016	0.84977	0.86634	0.820318	0.814688	0.834216	0.880801	1	0.884262	0.0601436
1870	18	17559	0.070236	99.1794	7.4908	12.4661	2.76558	0.945669	0.933823	0.909505	0.88812	0.873683	0.901617	0.874993	0.88214	0.856142	0.840424	0.867418	0.879691	0.817501	0.842759	0.851615	0.868871	0.823253	0.81864	0.838402	0.882026	1	0.893381	0.0568674
1874	22	16086	0.064344	99.168	7.49311	12.462	2.76563	0.946662	0.933731	0.910854	0.889718	0.874332	0.902586	0.874643	0.882507	0.856708	0.841477	0.868861	0.880175	0.818724	0.842316	0.851082	0.868706	0.823449	0.818787	0.837934	0.881916	1	0.894061	0.0567504
1874	10	55739	0.222956	66.9983	8.25989	3.96866	1.40707	0.913364	0.929367	0.916818	0.883376	0.871006	0.920549	0.886839	0.862403	0.852357	0.829859	0.867615	0.858017	0.82236	0.818601	0.834371	0.902824	0.813631	0.789636	0.797117	0.87768	1	0.886976	0.063341
1876	12	52152	0.208608	66.9306	8.4459	3.96508	1.44594	0.91496	0.930031	0.917779	0.884453	0.872479	0.921211	0.887665	0.86314	0.852824	0.830275	0.868059	0.858021	0.823075	0.818924	0.834867	0.902707	0.814111	0.789462	0.79764	0.877809	1	0.887843	0.0630575
1876	12	52152	0.208608	66.9306	8.4459	3.96508	1.44594	0.91496	0.930031	0.917779	0.884453	0.872479	0.921211	0.887665	0.86314	0.852824	0.830275	0.868059	0.858021	0.823075	0.818924	0.834867	0.902707	0.814111	0.789462	0.79764	0.877809	1	0.887843	0.0630575
1881	17	44362	0.177448	105.144	9.32866	14.9358	3.9032	0.91628	0.930774	0.919582	0.885657	0.873653	0.921893	0.88835	0.864693	0.854132	0.831263	0.86901	0.858798	0.823622	0.819812	0.835625	0.903668	0.814796	0.790384	0.79807	0.878071	1	0.888935	0.0626412
1882	18	15630	0.06252	99.7603	7.68474	12.694	2.87563	0.934101	0.941715	0.931638	0.900832	0.887204	0.930166	0.897473	0.875272	0.865611	0.836564	0.875976	0.863276	0.827927	0.826104	0.836052	0.907102	0.818682	0.794466	0.804127	0.876424	1	0.899908	0.0580446
1886	22	14313	0.057252	99.7523	7.67423	12.6904	2.87003	0.935793	0.942954	0.933277	0.902047	0.888738	0.930902	0.89796	0.875498	0.866415	0.837211	0.875568	0.864389	0.827185	0.825718	0.836966	0.907532	0.817439	0.795012	0.80378	0.877244	1	0.900887	0.0574874
1886	10	57592	0.230368	65.1117	8.08199	3.64621	1.30007	0.923271	0.913903	0.885444	0.874271	0.874332	0.887571	0.879749	0.832268	0.871979	0.831895	0.845942	0.85946	0.841862	0.819437	0.843294	0.903546	0.827841	0.814332	0.807334	0.872387	1	0.879699	0.0610924
1888	12	53782	0.215128	65.0697	8.25852	3.64665	1.33497	0.924454	0.915102	0.886579	0.875442	0.874856	0.888299	0.88049	0.83315	0.872383	0.832444	0.846027	0.8596	0.841899	0.820079	0.843591	0.903871	0.827684	0.814027	0.806757	0.87255	1	0.880498	0.0609226
1888	12	53782	0.215128	65.0697	8.25852	3.64665	1.33497	0.924454	0.915102	0.886579	0.875442	0.874856	0.888299	0.88049	0.83315	0.872383	0.832444	0.846027	0.8596	0.841899	0.820079	0.843591	0.903871	0.827684	0.814027	0.806757	0.87255	1	0.880498	0.0609226
1893	17	45615	0.18246	104.711	9.14815	14.7428	3.79078	0.926176	0.916595	0.887669	0.876894	0.876061	0.889828	0.881738	0.833465	0.873046	0.833476	0.845884	0.859542	0.842683	0.821539	0.844371	0.903935	0.828609	0.814305	0.806226	0.873145	1	0.881628	0.0606417
1894	18	16960	0.06784	99.6395	7.5613	12.6417	2.81898	0.938797	0.929629	0.902093	0.889534	0.88918	0.896669	0.888827	0.845077	0.87839	0.843072	0.849499	0.863237	0.846138	0.825383	0.850737	0.904717	0.830307	0.81533	0.80681	0.874676	1	0.891584	0.0577493
1898	22	15464	0.061856	99.6133	7.55878	12.6317	2.81639	0.939505	0.930969	0.902936	0.890973	0.890423	0.897342	0.889065	0.845835	0.879333	0.843863	0.850491	0.863392	0.846773	0.825692	0.851364	0.904844	0.831189	0.815378	0.807133	0.873642	1	0.892433	0.057485
1898	10	54370	0.21748	66.5029	8.23618	3.88325	1.38402	0.916075	0.911422	0.899319	0.880265	0.884983	0.904129	0.862893	0.852584	0.873781	0.840436	0.857992	0.873147	0.824076	0.821749	0.864383	0.882637	0.789443	0.801747	0.831525	0.850331	1	0.882692	0.0633195
1900	12	50783	0.203132	66.4348	8.42842	3.87984	1.42076	0.91765	0.912776	0.900419	0.881023	0.886576	0.904909	0.863891	0.852756	0.87423	0.840488	0.858122	0.874161	0.82438	0.822086	0.864915	0.882815	0.790107	0.802129	0.831617	0.850344	1	0.88363	0.0630354
1900	12	50783	0.203132	66.4348	8.42842	3.87984	1.42076	0.91765	0.912776	0.900419	0.881023	0.886576	0.904909	0.863891	0.852756	0.87423	0.840488	0.858122	0.874161	0.82438	0.822086	0.864915	0.882815	0.790107	0.802129	0.831617	0.850344	1	0.88363	0.0630354
1905	17	43143	0.172572	103.526	9.31458	14.269	3.78032	0.918967	0.913682	0.901618	0.882148	0.888221	0.905489	0.865007	0.853696	0.874487	0.841087	0.85825	0.874476	0.825499	0.822625	0.865424	0.882577	0.790858	0.801857	0.83134	0.850265	1	0.884554	0.0627199
1906	18	17199	0.068796	98.9371	7.62689	12.3839	2.80405	0.932671	0.927089	0.915169	0.893279	0.899616	0.912844	0.87508	0.861097	0.878278	0.849555	0.864643	0.877784	0.826036	0.826502	0.868306	0.884005	0.795511	0.805599	0.833072	0.855311	1	0.894296	0.0588093
1910	22	15698	0.062792	98.9325	7.62265	12.382	2.80134	0.933941	0.927825	0.916868	0.894859	0.90107	0.913078	0.875366	0.861575	0.879602	0.850395	0.865015	0.878328	0.826124	0.826634	0.869569	0.884539	0.795929	0.805517	0.833928	0.85565	1	0.895252	0.0583508
1910	10	55601	0.222404	64.0548	7.91749	3.47109	1.2343	0.927411	0.917178	0.884463	0.891666	0.896072	0.864769	0.866234	0.836658	0.861172	0.828879	0.857835	0.865488	0.812279	0.830848	0.851307	0.882277	0.830902	0.798043	0.818169	0.877934	1	0.881139	0.0652759
1912	12	51950	0.2078	63.9909	8.09091	3.46788	1.26642	0.928412	0.918219	0.886304	0.893109	0.897045	0.865419	0.867382	0.837786	0.862069	0.829124	0.858595	0.866169	0.813321	0.830462	0.851598	0.882647	0.83103	0.798441	0.818162	0.878229	1	0.882132	0.0648398
1912	12	51950	0.2078	63.9909	8.09091	3.46788	1.26642	0.928412	0.918219	0.886304	0.893109	0.897045	0.865419	0.867382	0.837786	0.862069	0.829124	0.858595	0.866169	0.813321	0.830462	0.851598	0.882647	0.83103	0.798441	0.818162	0.878229	1	0.882132	0.0648398
1917	17	44320	0.17728	98.3825	8.91256	12.2583	3.26913	0.930302	0.919393	0.887985	0.894777	0.89736	0.865851	0.868366	0.83847	0.862015	0.829028	0.859262	0.867216	0.814801	0.831013	0.852358	0.883958	0.831713	0.797778	0.817836	0.878035	1	0.883167	0.0645139
1918	18	24751	0.099004	95.6275	7.65218	11.202	2.62066	0.941497	0.929437	0.903277	0.907074	0.905034	0.873843	0.873783	0.847319	0.867177	0.83231	0.862591	0.87247	0.821341	0.833623	0.855056	0.888085	0.833623	0.797362	0.817543	0.880106	1	0.891803	0.0605761
1922	22	22608	0.090432	95.6256	7.64036	11.2007	2.61687	0.942388	0.930777	0.904658	0.907909	0.90594	0.875133	0.874735	0.847665	0.867812	0.833024	0.862925	0.872811	0.821988	0.834727	0.854919	0.888048	0.834196	0.797174	0.817476	0.880197	1	0.892684	0.0602791
1922	10	55182	0.220728	60.5252	7.5451	2.93271	1.05271	0.9286	0.919448	0.915815	0.885026	0.877678	0.873247	0.88682	0.840165	0.829827	0.844515	0.857454	0.846372	0.833886	0.859701	0.859619	0.876916	0.797651	0.81387	0.820838	0.862029	1	0.88438	0.063665
1924	12	51633	0.206532	60.4661	7.70658	2.93014	1.07912	0.930432	0.920729	0.916962	0.886497	0.878866	0.874189	0.888153	0.841681	0.830399	0.844586	0.858037	0.846929	0.834447	0.860051	0.859654	0.877094	0.798007	0.813879	0.820406	0.86223	1	0.885479	0.0632177
1924	12	51633	0.206532	60.4661	7.70658	2.93014	1.07912	0.930432	0.920729	0.916962	0.886497	0.878866	0.874189	0.888153	0.841681	0.830399	0.844586	0.858037	0.846929	0.834447	0.860051	0.859654	0.877094	0.798007	0.813879	0.820406	0.86223	1	0.885479	0.0632177
1929	17	43804	0.175216	98.8188	8.57363	12.3971	3.17148	0.931935	0.922267	0.917576	0.888275	0.880582	0.875616	0.889268	0.84272	0.831625	0.84514	0.857844	0.847286	0.834558	0.861086	0.859396	0.877922	0.798055	0.813419	0.820085	0.862935	1	0.886593	0.0626446
1930	18	25142	0.100568	95.3639	7.48321	11.1021	2.54877	0.942765	0.93318	0.926716	0.898954	0.890741	0.88211	0.897622	0.848799	0.839054	0.848501	0.860294	0.850469	0.837344	0.862262	0.861009	0.882269	0.800056	0.814852	0.81861	0.863674	1	0.894473	0.0591175
1934	22	22930	0.09172	95.347	7.49849	11.0971	2.55247	0.944243	0.934038	0.927431	0.900392	0.891518	0.882119	0.898212	0.849586	0.839882	0.84867	0.861448	0.851701	0.83792	0.863083	0.860336	0.882098	0.801177	0.815569	0.818251	0.863498	1	0.895299	0.0588501
1934	10	56737	0.226948	63.351	7.93451	3.36227	1.2114	0.916739	0.928433	0.893923	0.865599	0.874033	0.925763	0.856901	0.863511	0.864832	0.834209	0.861589	0.852389	0.8296	0.827599	0.838536	0.888512	0.815579	0.795469	0.823545	0.889534	1	0.883113	0.0618692
1936	12	52998	0.211992	63.2795	8.11078	3.35823	1.24398	0.917912	0.929535	0.895128	0.86641	0.875542	0.926563	0.85774	0.863806	0.86557	0.835484	0.862165	0.852881	0.829918	0.827984	0.838984	0.88826	0.815389	0.79619	0.823748	0.88992	1	0.884017	0.0615259
1936	12	52998	0.211992	63.2795	8.11078	3.35823	1.24398	0.917912	0.929535	0.895128	0.86641	0.875542	0.926563	0.85774	0.863806	0.86557	0.835484	0.862165	0.852881	0.829918	0.827984	0.838984	0.88826	0.815389	0.79619	0.823748	0.88992	1	0.884017	0.0615259
1941	17	44986	0.179944	101.912	8.94001	13.599	3.51563	0.919742	0.93129	0.89569	0.868003	0.876862	0.927489	0.858823	0.864247	0.866547	0.836727	0.862402	0.853477	0.830058	0.827524	0.83965	0.888143	0.815454	0.79627	0.823767	0.890166	1	0.885097	0.0612675
1942	18	17528	0.070112	99.2938	7.3698	12.5019	2.72139	0.935075	0.944061	0.908946	0.882103	0.889035	0.932993	0.868125	0.871634	0.875	0.845618	0.8661	0.855118	0.83649	0.825736	0.843536	0.890604	0.814212	0.80109	0.828731	0.893199	1	0.895225	0.0574927
1946	22	16053	0.064212	99.2605	7.3565	12.4887	2.71218	0.936024	0.945244	0.910858	0.883199	0.890706	0.933128	0.868218	0.872641	0.875631	0.846477	0.866287	0.856164	0.837382	0.824581	0.842397	0.891391	0.81396	0.801159	0.827602	0.893198	1	0.896096	0.0571808
1946	10	56861	0.227444	67.5606	8.17997	4.06292	1.41815	0.913939	0.938438	0.880692	0.879592	0.864828	0.898551	0.88544	0.847277	0.84754	0.832856	0.867695	0.860493	0.828371	0.825751	0.862595	0.889168	0.808876	0.801024	0.799397	0.869559	1	0.881633	0.0615678
1948	12	53059	0.212236	67.5083	8.36097	4.06164	1.45722	0.915462	0.939756	0.88215	0.880482	0.865857	0.899301	0.886739	0.847839	0.84848	0.833713	0.86809	0.86106	0.828323	0.825854	0.862832	0.889604	0.809533	0.801702	0.799148	0.86973	1	0.882635	0.0612065
1948	12	53059	0.212236	67.5083	8.36097	4.06164	1.45722	0.915462	0.939756	0.88215	0.880482	0.865857	0.899301	0.886739	0.847839	0.84848	0.833713	0.86809	0.86106	0.828323	0.825854	0.862832	0.889604	0.809533	0.801702	0.799148	0.86973	1	0.882635	0.0612065
1953	17	45113	0.180452	105.157	9.20597	14.9326	3.85393	0.916842	0.941137	0.883371	0.881176	0.867056	0.89994	0.887372	0.848702	0.849068	0.834737	0.867776	0.861847	0.827245	0.825981	0.862246	0.890198	0.810121	0.80203	0.800257	0.870204	1	0.883511	0.0608537
1954	18	17206	0.068824	99.1502	7.66097	12.4648	2.82998	0.928048	0.947867	0.898611	0.893206	0.880536	0.908869	0.895124	0.86002	0.852406	0.843369	0.87115	0.866413	0.828635	0.831629	0.861589	0.89463	0.811054	0.806724	0.800331	0.870016	1	0.892515	0.0583732
1958	22	15726	0.062904	99.1594	7.6461	12.4674	2.82386	0.928876	0.94932	0.899752	0.894093	0.882265	0.909926	0.89635	0.860963	0.853078	0.844907	0.872313	0.866527	0.82831	0.831807	0.861662	0.89422	0.811713	0.807071	0.800426	0.870978	1	0.893502	0.0580463
1958	10	56217	0.224868	63.2503	7.91491	3.34612	1.20525	0.89746	0.912233	0.893226	0.885399	0.873446	0.87687	0.870475	0.834908	0.865628	0.847502	0.872556	0.860042	0.834294	0.808679	0.837896	0.873295	0.820597	0.831368	0.798468	0.85789	1	0.876476	0.0681741
1960	12	52429	0.209716	63.1875	8.09175	3.34338	1.23649	0.899674	0.913941	0.895058	0.886561	0.874516	0.878407	0.87156	0.83553	0.866229	0.848014	0.873028	0.860068	0.834319	0.809428	0.837914	0.873467	0.821177	0.831467	0.798003	0.858037	1	0.877699	0.0677035
1960	12	52429	0.209716	63.1875	8.09175	3.34338	1.23649	0.899674	0.913941	0.895058	0.886561	0.874516	0.878407	0.87156	0.83553	0.866229	0.848014	0.873028	0.860068	0.834319	0.809428	0.837914	0.873467	0.821177	0.831467	0.798003	0.858037	1	0.877699	0.0677035
1965	17	44659	0.178636	102.114	9.00688	13.6834	3.55723	0.9017	0.91481	0.896314	0.887414	0.875467	0.879487	0.872769	0.836931	0.867261	0.848418	0.873206	0.860286	0.835643	0.810956	0.838845	0.874124	0.821805	0.831389	0.797935	0.85808	1	0.878788	0.0673497
1966	18	20673	0.082692	97.6282	7.59192	11.9047	2.72166	0.917453	0.926426	0.907851	0.899845	0.888115	0.892275	0.883616	0.846152	0.875611	0.85868	0.876772	0.865936	0.835365	0.818797	0.841218	0.879142	0.824143	0.834591	0.799134	0.861099	1	0.889417	0.0621173
1970	22	18843	0.075372	97.6008	7.59335	11.8949	2.72093	0.919121	0.928037	0.909993	0.9006	0.889641	0.893143	0.883909	0.847583	0.876718	0.858621	0.8764	0.866449	0.835987	0.817916	0.840949	0.878814	0.823993	0.835748	0.799262	0.861726	1	0.890495	0.0616948
1970	10	50957	0.203828	64.7959	8.12532	3.5968	1.29385	0.914075	0.941716	0.880919	0.887621	0.902977	0.877711	0.892017	0.843868	0.864229	0.829199	0.8464	0.862207	0.782091	0.834625	0.863012	0.908933	0.803629	0.811341	0.82238	0.873658	1	0.88432	0.0648458
1972	12	47651	0.190604	64.7374	8.30338	3.59462	1.32629	0.915626	0.942918	0.882626	0.889047	0.903664	0.878743	0.892678	0.844725	0.865281	0.829741	0.846666	0.862311	0.782806	0.834935	0.863203	0.909099	0.803687	0.811011	0.822826	0.874064	1	0.885342	0.0643978
1972	12	47651	0.190604	64.7374	8.30338	3.59462	1.32629	0.915626	0.942918	0.882626	0.889047	0.903664	0.878743	0.892678	0.844725	0.865281	0.829741	0.846666	0.862311	0.782806	0.834935	0.863203	0.909099	0.803687	0.811011	0.822826	0.874064	1	0.885342	0.0643978
1977	17	40657	0.162628	105.117	9.23394	14.9177	3.85125	0.917431	0.943774	0.885014	0.890412	0.904322	0.880045	0.893868	0.845156	0.866087	0.829316	0.846533	0.861906	0.783653	0.835994	0.863148	0.908859	0.804044	0.812222	0.823081	0.873958	1	0.886399	0.0640388
1978	18	16076	0.064304	98.9298	7.7573	12.3885	2.84685	0.933659	0.954902	0.900877	0.905107	0.91422	0.894937	0.904392	0.850554	0.874502	0.834816	0.851113	0.864798	0.788442	0.839201	0.865918	0.909306	0.806451	0.817336	0.824988	0.876182	1	0.897189	0.058912
1982	22	14670	0.05868	98.9065	7.76751	12.3804	2.84907	0.934492	0.955215	0.901636	0.90576	0.914894	0.897137	0.904601	0.851159	0.875596	0.83514	0.85184	0.865474	0.790252	0.840457	0.865883	0.909646	0.807055	0.817928	0.82546	0.876108	1	0.897941	0.0586672
1982	10	50855	0.20342	65.4064	8.20938	3.69938	1.33448	0.929525	0.93042	0.899204	0.867722	0.874201	0.883433	0.880543	0.848668	0.853171	0.838334	0.867171	0.84969	0.82105	0.847291	0.830892	0.873474	0.817098	0.810156	0.803087	0.84735	1	0.882951	0.0635711
1984	12	47482	0.189928	65.3554	8.39015	3.6986	1.37013	0.931005	0.931279	0.900815	0.869245	0.875669	0.884367	0.881302	0.849248	0.853966	0.839697	0.867571	0.850059	0.822354	0.847827	0.83121	0.874005	0.816994	0.809981	0.802799	0.84749	1	0.884014	0.0631511
1984	12	47482	0.189928	65.3554	8.39015	3.6986	1.37013	0.931005	0.931279	0.900815	0.869245	0.875669	0.884367	0.881302	0.849248	0.853966	0.839697	0.867571	0.850059	0.822354	0.847827	0.83121	0.874005	0.816994	0.809981	0.802799	0.84749	1	0.884014	0.0631511
1989	17	40553	0.162212	105.998	9.31858	15.2948	3.95866	0.932693	0.933014	0.903423	0.871021	0.877087	0.88605	0.881377	0.848741	0.855621	0.840924	0.868629	0.851195	0.823416	0.848014	0.831135	0.873413	0.817547	0.809583	0.802703	0.848421	1	0.885353	0.0625883
1990	18	14080	0.05632	99.6708	7.6538	12.6586	2.85554	0.944034	0.945241	0.918608	0.887358	0.886293	0.896307	0.8875	0.859197	0.865518	0.847479	0.873402	0.85902	0.833416	0.849929	0.832031	0.877379	0.820064	0.81527	0.800852	0.851669	1	0.895617	0.0581757
1994	22	12849	0.051396	99.6714	7.65978	12.6592	2.85714	0.945365	0.946338	0.920305	0.889019	0.8861	0.896451	0.887696	0.86069	0.866565	0.847887	0.874504	0.860651	0.835435	0.849833	0.832516	0.877734	0.821309	0.816328	0.802047	0.852206	1	0.896622	0.0577215
1994	10	56590	0.22636	66.1937	8.1973	3.82959	1.36632	0.921947	0.941633	0.922645	0.86586	0.872018	0.894769	0.902147	0.848957	0.858058	0.845158	0.870719	0.837259	0.808164	0.847844	0.849629	0.909039	0.82299	0.806309	0.797791	0.849435	1	0.888365	0.0610279
1996	12	52842	0.211368	66.1338	8.36621	3.8267	1.40002	0.923148	0.942423	0.923659	0.867643	0.872819	0.895859	0.90288	0.850072	0.858209	0.845625	0.870898	0.837714	0.808817	0.848615	0.849892	0.90921	0.823218	0.806773	0.798371	0.849911	1	0.889258	0.0606798
1996	12	52842	0.211368	66.1338	8.36621	3.8267	1.40002	0.923148	0.942423	0.923659	0.867643	0.872819	0.895859	0.90288	0.850072	0.858209	0.845625	0.870898	0.837714	0.808817	0.848615	0.849892	0.90921	0.823218	0.806773	0.798371	0.849911	1	0.889258	0.0606798
2001	17	45157	0.180628	104.988	9.26285	14.8662	3.86562	0.924275	0.943851	0.924386	0.869411	0.874106	0.896694	0.903968	0.850898	0.858538	0.84617	0.871172	0.837478	0.809055	0.849647	0.850654	0.909737	0.822752	0.807737	0.798525	0.850665	1	0.890216	0.0604171
2002	18	16034	0.064136	99.5682	7.63103	12.619	2.84424	0.939254	0.953755	0.9323	0.885119	0.888955	0.906262	0.909754	0.860983	0.861482	0.856368	0.871991	0.845578	0.81296	0.857428	0.852033	0.911812	0.824467	0.808875	0.800486	0.854964	1	0.899886	0.0566303
2006	22	14677	0.058708	99.5951	7.64148	12.6296	2.84967	0.939599	0.954589	0.93282	0.886864	0.890032	0.907815	0.910779	0.862506	0.861859	0.856749	0.872692	0.846937	0.812359	0.857192	0.852865	0.912039	0.823431	0.809941	0.801083	0.855318	1	0.900693	0.056478
2006	10	56241	0.224964	65.6064	8.16463	3.73053	1.3356	0.933883	0.922299	0.897175	0.859471	0.864672	0.898428	0.880319	0.866814	0.860191	0.808174	0.863489	0.8743	0.818451	0.811828	0.865765	0.888391	0.811561	0.77648	0.824247	0.871651	1	0.882508	0.0617363
2008	12	52523	0.210092	65.5611	8.34034	3.7304	1.37076	0.934695	0.923081	0.898578	0.861185	0.86525	0.899692	0.881109	0.867753	0.86069	0.808903	0.86346	0.874731	0.819155	0.812254	0.865602	0.888611	0.812149	0.776565	0.82401	0.871837	1	0.883363	0.0615631
2008	12	52523	0.210092	65.5611	8.34034	3.7304	1.37076	0.934695	0.923081	0.898578	0.861185	0.86525	0.899692	0.881109	0.867753	0.86069	0.808903	0.86346	0.874731	0.819155	0.812254	0.865602	0.888611	0.812149	0.776565	0.82401	0.871837	1	0.883363	0.0615631
2013	17	44720	0.17888	101.145	9.18478	13.3169	3.56153	0.935689	0.924441	0.899676	0.863193	0.86591	0.899955	0.882189	0.868705	0.86146	0.809168	0.863585	0.875637	0.819499	0.811606	0.866067	0.889021	0.812299	0.776196	0.82396	0.872652	1	0.88426	0.0612285
2014	18	20400	0.0816	97.7164	7.6616	11.94	2.73763	0.946716	0.936373	0.909853	0.878211	0.876373	0.906373	0.888627	0.873431	0.867623	0.813652	0.867353	0.876029	0.824951	0.817475	0.864853	0.888456	0.81527	0.780343	0.823554	0.876642	1	0.89272	0.0574646
2018	22	18641	0.074564	97.6884	7.66824	11.9302	2.73863	0.947213	0.93745	0.911003	0.879218	0.877635	0.906711	0.889679	0.873907	0.867496	0.814039	0.867496	0.876616	0.826055	0.817231	0.865431	0.888525	0.815809	0.780189	0.824044	0.877072	1	0.893437	0.0573061
2018	10	57992	0.231968	62.6937	7.71491	3.25416	1.15225	0.924653	0.913385	0.895908	0.871612	0.874776	0.885398	0.897969	0.844642	0.869965	0.824579	0.870025	0.865913	0.843125	0.838555	0.850428	0.883518	0.823286	0.801792	0.81525	0.857248	1	0.882925	0.0622239
2020	12	54188	0.216752	62.6318	7.90266	3.25194	1.18604	0.926128	0.9144	0.897293	0.872813	0.875932	0.886239	0.898492	0.845612	0.870257	0.824297	0.870017	0.866769	0.843388	0.83859	0.850853	0.88384	0.823651	0.802124	0.815162	0.857422	1	0.883819	0.0619552
2020	12	54188	0.216752	62.6318	7.90266	3.25194	1.18604	0.926128	0.9144	0.897293	0.872813	0.875932	0.886239	0.898492	0.845612	0.870257	0.824297	0.870017	0.866769	0.843388	0.83859	0.850853	0.88384	0.823651	0.802124	0.815162	0.857422	1	0.883819	0.0619552
2025	17	46218	0.184872	102.669	8.82108	13.8903	3.51734	0.926879	0.915444	0.898384	0.873783	0.877018	0.887014	0.899228	0.846218	0.871111	0.824863	0.870007	0.866816	0.843146	0.840149	0.851573	0.884104	0.82377	0.802296	0.815202	0.857307	1	0.884593	0.0617445
2026	18	21133	0.084532	97.7979	7.51128	11.9613	2.69529	0.939881	0.925377	0.910756	0.8857	0.887096	0.89533	0.907254	0.851536	0.875763	0.83275	0.876402	0.869399	0.846472	0.844934	0.853712	0.885511	0.829982	0.804666	0.813656	0.857924	1	0.893475	0.0583108
2030	22	19265	0.07706	97.7818	7.51335	11.9556	2.69445	0.940722	0.926135	0.911939	0.88679	0.888321	0.896366	0.90763	0.852738	0.876901	0.833766	0.876512	0.869997	0.846717	0.845549	0.854295	0.885803	0.830807	0.805217	0.814742	0.858448	1	0.894354	0.0579891
2030	10	57560	0.23024	65.323	8.15812	3.68368	1.32201	0.897707	0.922672	0.899818	0.863343	0.889863	0.888603	0.877745	0.831897	0.88049	0.833982	0.85946	0.863595	0.81958	0.828136	0.86415	0.886075	0.812821	0.843824	0.808548	0.880299	1	0.879756	0.0649819
2032	12	53726	0.214904	65.2682	8.32708	3.68174	1.35522	0.899192	0.924022	0.901202	0.865103	0.890649	0.889225	0.879034	0.832576	0.880737	0.834773	0.860114	0.864628	0.820515	0.829291	0.86447	0.886535	0.813247	0.844433	0.808845	0.880309	1	0.880844	0.0646197
2032	12	53726	0.214904	65.2682	8.32708	3.68174	1.35522	0.899192	0.924022	0.901202	0.865103	0.890649	0.889225	0.879034	0.832576	0.880737	0.834773	0.860114	0.864628	0.820515	0.829291	0.86447	0.886535	0.813247	0.844433	0.808845	0.880309	1	0.880844	0.0646197
2037	17	45384	0.181536	102.444	9.19027	13.8262	3.65084	0.901055	0.925249	0.902477	0.866462	0.89211	0.890512	0.879087	0.832771	0.881103	0.835658	0.86005	0.865052	0.820939	0.83016	0.864798	0.886293	0.814274	0.844835	0.809338	0.880299	1	0.88187	0.064163
2038	18	20617	0.082468	97.5987	7.68254	11.899	2.74787	0.916501	0.934811	0.916113	0.8817	0.899767	0.899791	0.89026	0.841587	0.886162	0.844473	0.86322	0.869865	0.825823	0.836567	0.868022	0.888805	0.818208	0.845831	0.811466	0.879929	1	0.89185	0.0602223
2042	22	18803	0.075212	97.568	7.68852	11.8883	2.74858	0.91746	0.935888	0.918098	0.882678	0.900893	0.901	0.890922	0.843004	0.887013	0.84444	0.864516	0.870553	0.826783	0.837739	0.867814	0.889034	0.818885	0.844732	0.812237	0.880445	1	0.892874	0.0599553
2042	10	58896	0.235584	62.6402	7.86702	3.25159	1.17311	0.932627	0.933366	0.89962	0.901861	0.879372	0.877462	0.897319	0.843563	0.862351	0.844115	0.839726	0.878931	0.811345	0.859243	0.84465	0.890018	0.809215	0.827272	0.820548	0.855321	1	0.889152	0.060685
2044	12	55210	0.22084	62.5722	8.03778	3.24798	1.20428	0.9333	0.933934	0.900906	0.902853	0.880212	0.878075	0.897935	0.84424	0.863123	0.845073	0.840264	0.879732	0.812425	0.859563	0.844702	0.89021	0.809926	0.82812	0.820241	0.855361	1	0.8899	0.060485
2044	12	55210	0.22084	62.5722	8.03778	3.24798	1.20428	0.9333	0.933934	0.900906	0.902853	0.880212	0.878075	0.897935	0.84424	0.863123	0.845073	0.840264	0.879732	0.812425	0.859563	0.844702	0.89021	0.809926	0.82812	0.820241	0.855361	1	0.8899	0.060485
2049	17	47239	0.188956	101.305	8.91219	13.3602	3.46091	0.934556	0.93535	0.901924	0.904073	0.881464	0.879284	0.899278	0.845435	0.86345	0.845244	0.840492	0.880597	0.812327	0.859258	0.844017	0.891118	0.811078	0.82869	0.820307	0.855712	1	0.890885	0.0600906
2050	18	23727	0.094908	96.7854	7.59148	11.6038	2.67151	0.943904	0.942913	0.913874	0.913579	0.891727	0.887112	0.904729	0.854196	0.8692	0.850107	0.846399	0.884709	0.817234	0.862941	0.844671	0.891959	0.813756	0.831626	0.821975	0.858431	1	0.898614	0.0569435
2054	22	21725	0.0869	96.7897	7.60002	11.6058	2.67524	0.94458	0.943774	0.915259	0.914845	0.89298	0.887503	0.90626	0.855351	0.87038	0.850012	0.846789	0.884626	0.818136	0.86244	0.844718	0.891761	0.813257	0.832313	0.823015	0.859586	1	0.899458	0.0565742
2054	10	55121	0.220484	64.0819	8.03074	3.47969	1.25508	0.918089	0.935043	0.902478	0.887956	0.859672	0.869496	0.88332	0.815089	0.868725	0.835099	0.875274	0.853259	0.801872	0.856742	0.836677	0.896392	0.81605	0.817302	0.800194	0.799786	1	0.88117	0.0608407
2056	12	51452	0.205808	64.0153	8.20069	3.47602	1.28649	0.92012	0.935639	0.90359	0.889139	0.860929	0.870773	0.883872	0.816266	0.869305	0.835944	0.876127	0.853417	0.802525	0.856905	0.836712	0.896642	0.816382	0.817286	0.800348	0.799911	1	0.882177	0.0604345
2056	12	51452	0.205808	64.0153	8.20069	3.47602	1.28649	0.92012	0.935639	0.90359	0.889139	0.860929	0.870773	0.883872	0.816266	0.869305	0.835944	0.876127	0.853417	0.802525	0.856905	0.836712	0.896642	0.816382	0.817286	0.800348	0.799911	1	0.882177	0.0604345
2061	17	43749	0.174996	101.923	9.06295	13.6117	3.56352	0.921941	0.937016	0.904935	0.890397	0.862397	0.871757	0.884786	0.817402	0.8701	0.836728	0.876397	0.854328	0.803173	0.857025	0.837093	0.896295	0.816876	0.818419	0.801321	0.800453	1	0.883333	0.0599563
2062	18	18302	0.073208	98.5663	7.50709	12.2408	2.73672	0.934543	0.946345	0.915638	0.900557	0.876134	0.884248	0.89411	0.824527	0.877308	0.84335	0.88198	0.857119	0.808627	0.858977	0.836002	0.898563	0.820894	0.823817	0.803136	0.803355	1	0.892538	0.0567622
2066	22	16729	0.066916	98.5674	7.5006	12.2408	2.73423	0.935979	0.946739	0.917359	0.902385	0.877339	0.884602	0.894405	0.825034	0.8797	0.844402	0.88245	0.857403	0.809283	0.859735	0.835435	0.898559	0.821119	0.823779	0.803126	0.803784	1	0.893518	0.0564652
2066	10	52127	0.208508	65.8568	8.06639	3.76807	1.32891	0.918018	0.932444	0.921941	0.874336	0.841378	0.891918	0.881827	0.847334	0.849771	0.811413	0.859842	0.860514	0.808928	0.799931	0.855948	0.890939	0.828966	0.791778	0.841857	0.82862	1	0.881063	0.063679
2068	12	48636	0.194544	65.8019	8.24267	3.76625	1.36395	0.919669	0.93328	0.922712	0.875761	0.843141	0.893124	0.882124	0.84787	0.850615	0.812001	0.860628	0.86069	0.809298	0.800354	0.855961	0.891109	0.829273	0.791317	0.842164	0.828738	1	0.882011	0.0634319
2068	12	48636	0.194544	65.8019	8.24267	3.76625	1.36395	0.919669	0.93328	0.922712	0.875761	0.843141	0.893124	0.882124	0.84787	0.850615	0.812001	0.860628	0.86069	0.809298	0.800354	0.855961	0.891109	0.829273	0.791317	0.842164	0.828738	1	0.882011	0.0634319
2073	17	41496	0.165984	105.49	9.16716	15.0694	3.86322	0.920848	0.933897	0.922655	0.877277	0.844732	0.893436	0.883904	0.849949	0.85207	0.812187	0.861264	0.860541	0.808994	0.800318	0.856757	0.891423	0.828743	0.792052	0.842551	0.82908	1	0.882867	0.0632017
2074	18	14161	0.056644	100.329	7.51353	12.8991	2.8416	0.938281	0.945378	0.932173	0.892592	0.864028	0.90382	0.894252	0.862792	0.86025	0.818763	0.868689	0.864275	0.814349	0.803368	0.861203	0.895029	0.827731	0.79613	0.84196	0.828119	1	0.89419	0.0585833
2078	22	12942	0.051768	100.324	7.49259	12.8961	2.83244	0.939577	0.945565	0.933472	0.893911	0.86509	0.904458	0.895959	0.862888	0.862	0.820507	0.868567	0.865052	0.813746	0.803508	0.861188	0.895727	0.82777	0.797442	0.841833	0.82889	1	0.895086	0.0583678
2078	10	55305	0.22122	66.5876	8.29619	3.90011	1.39974	0.919745	0.923524	0.916572	0.861604	0.86899	0.884576	0.863746	0.854588	0.867227	0.833704	0.887849	0.875029	0.833397	0.828198	0.847627	0.892993	0.817485	0.772543	0.81338	0.847916	1	0.882943	0.0618134
2080	12	51573	0.206292	66.543	8.48167	3.90051	1.43688	0.921345	0.924534	0.917408	0.863155	0.870174	0.885376	0.864222	0.855419	0.86776	0.834758	0.887984	0.874789	0.834022	0.828815	0.848167	0.892512	0.817104	0.772846	0.813623	0.848031	1	0.883855	0.0615696
2080	12	51573	0.206292	66.543	8.48167	3.90051	1.43688	0.921345	0.924534	0.917408	0.863155	0.870174	0.885376	0.864222	0.855419	0.86776	0.834758	0.887984	0.874789	0.834022	0.828815	0.848167	0.892512	0.817104	0.772846	0.813623	0.848031	1	0.883855	0.0615696
2085	17	43869	0.175476	104.793	9.40738	14.7957	3.91328	0.922143	0.925369	0.918861	0.864699	0.871173	0.88656	0.865543	0.856562	0.867788	0.834781	0.888714	0.87482	0.834177	0.82874	0.849165	0.891791	0.817251	0.772618	0.814311	0.847763	1	0.884719	0.0612211
2086	18	15261	0.061044	99.8172	7.71211	12.717	2.89091	0.936177	0.937422	0.930214	0.877465	0.885886	0.897582	0.873796	0.866359	0.87432	0.837756	0.892471	0.880349	0.840083	0.83389	0.850141	0.891455	0.820064	0.77816	0.816133	0.851058	1	0.894754	0.0576986
2090	22	13950	0.0558	99.7921	7.71511	12.7078	2.89185	0.936882	0.938459	0.931434	0.879606	0.885878	0.898172	0.874588	0.867885	0.873262	0.837563	0.892581	0.88129	0.840323	0.833835	0.85043	0.890573	0.819247	0.777455	0.81681	0.85129	1	0.895448	0.0575026
2090	10	56666	0.226664	65.6143	8.11093	3.72969	1.32685	0.915152	0.937961	0.916899	0.881913	0.872728	0.886405	0.91307	0.847854	0.879857	0.811704	0.855187	0.82838	0.817871	0.838854	0.855054	0.878781	0.817933	0.806321	0.825266	0.856872	1	0.886731	0.0621712
2092	12	52979	0.211916	65.5463	8.29146	3.72597	1.36152	0.916656	0.939117	0.918232	0.883652	0.873969	0.887201	0.91356	0.848657	0.880509	0.811803	0.856198	0.829112	0.818532	0.839559	0.855594	0.879207	0.817843	0.806395	0.825884	0.856528	1	0.887766	0.0618328
2092	12	52979	0.211916	65.5463	8.29146	3.72597	1.36152	0.916656	0.939117	0.918232	0.883652	0.873969	0.887201	0.91356	0.848657	0.880509	0.811803	0.856198	0.829112	0.818532	0.839559	0.855594	0.879207	0.817843	0.806395	0.825884	0.856528	1	0.887766	0.0618328
2097	17	45143	0.180572	104.726	9.19345	14.7519	3.80981	0.918182	0.939714	0.919312	0.885542	0.875252	0.888111	0.914715	0.849002	0.881	0.812097	0.85701	0.829852	0.818898	0.840629	0.85495	0.879572	0.817502	0.805219	0.827027	0.856478	1	0.888711	0.0613912
2098	18	15665	0.06266	100.009	7.54772	12.7796	2.83033	0.931248	0.952027	0.930227	0.899904	0.890201	0.894606	0.919662	0.858091	0.887073	0.815448	0.861507	0.834982	0.822151	0.845547	0.857964	0.884743	0.821353	0.808714	0.829684	0.858027	1	0.898254	0.0575887
2102	22	14313	0.057252	99.9702	7.53417	12.7643	2.82117	0.932334	0.95305	0.931007	0.901139	0.891148	0.896004	0.920038	0.858206	0.886676	0.815343	0.861175	0.836617	0.823238	0.845944	0.85866	0.885663	0.821421	0.809649	0.830364	0.859079	1	0.899045	0.0572872
2102	10	54409	0.217636	67.0823	8.26054	3.98316	1.41062	0.909087	0.918662	0.885589	0.884118	0.866906	0.872154	0.881031	0.817392	0.876087	0.849235	0.854316	0.84055	0.828677	0.859086	0.863947	0.878448	0.835854	0.807752	0.830883	0.838575	1	0.877853	0.0665127
2104	12	50845	0.20338	67.0185	8.43656	3.97971	1.44509	0.910906	0.919845	0.886587	0.885829	0.868424	0.87339	0.882732	0.818773	0.876271	0.849336	0.854194	0.840584	0.828872	0.859386	0.864225	0.87869	0.836365	0.807857	0.831222	0.838431	1	0.878956	0.0661169
2104	12	50845	0.20338	67.0185	8.43656	3.97971	1.44509	0.910906	0.919845	0.886587	0.885829	0.868424	0.87339	0.882732	0.818773	0.876271	0.849336	0.854194	0.840584	0.828872	0.859386	0.864225	0.87869	0.836365	0.807857	0.831222	0.838431	1	0.878956	0.0661169
2109	17	43240	0.17296	107.13	9.34585	15.7823	4.05529	0.913148	0.921311	0.887928	0.887477	0.86923	0.874537	0.883696	0.820548	0.876133	0.849699	0.854903	0.841489	0.829602	0.859921	0.864211	0.878608	0.835951	0.807366	0.831591	0.838807	1	0.880141	0.065564
2110	18	11459	0.045836	101.869	7.51155	13.4932	2.9324	0.930186	0.933938	0.910245	0.90082	0.885723	0.884589	0.892094	0.839777	0.885592	0.857972	0.86251	0.847369	0.832141	0.862772	0.869797	0.879003	0.840257	0.805829	0.837377	0.841173	1	0.892903	0.0604528
2114	22	10467	0.041868	101.873	7.5214	13.4953	2.93532	0.932216	0.934556	0.911436	0.903124	0.885879	0.88459	0.893045	0.84198	0.886405	0.857457	0.863046	0.847807	0.83233	0.863046	0.870784	0.879144	0.840451	0.806439	0.837824	0.840546	1	0.893891	0.0600218
2114	10	53366	0.213464	68.7113	8.44274	4.27834	1.51326	0.910083	0.926536	0.918113	0.887466	0.85784	0.890642	0.880289	0.816381	0.848293	0.833358	0.850701	0.853615	0.812259	0.848199	0.846035	0.863555	0.819267	0.804473	0.816091	0.836994	1	0.880118	0.0626894
2116	12	49756	0.199024	68.6247	8.63426	4.27135	1.55256	0.911739	0.927587	0.919266	0.888868	0.859203	0.890968	0.880718	0.817349	0.848903	0.83397	0.851214	0.853937	0.812887	0.849154	0.846632	0.863866	0.819308	0.804657	0.816233	0.836944	1	0.881087	0.0623736
2116	12	49756	0.199024	68.6247	8.63426	4.27135	1.55256	0.911739	0.927587	0.919266	0.888868	0.859203	0.890968	0.880718	0.817349	0.848903	0.83397	0.851214	0.853937	0.812887	0.849154	0.846632	0.863866	0.819308	0.804657	0.816233	0.836944	1	0.881087	0.0623736
2121	17	42328	0.169312	109.126	9.57993	16.6818	4.30966	0.913273	0.928546	0.920254	0.889955	0.860388	0.891679	0.881426	0.818099	0.849839	0.834152	0.851469	0.854151	0.813244	0.849839	0.847134	0.864227	0.819375	0.804893	0.815878	0.838617	1	0.881981	0.061847
2122	18	12641	0.050564	100.489	7.94962	12.9854	3.03132	0.934064	0.938059	0.930108	0.906693	0.874219	0.901709	0.891781	0.831382	0.860573	0.839293	0.858081	0.857092	0.825528	0.860533	0.853176	0.866743	0.823629	0.809588	0.821414	0.837829	1	0.893764	0.0573853
2126	22	11585	0.04634	100.452	7.96729	12.9724	3.0336	0.935477	0.938455	0.931636	0.908243	0.875874	0.902417	0.892231	0.832456	0.860941	0.839318	0.859258	0.858438	0.8265	0.860855	0.852827	0.866983	0.822874	0.809883	0.820544	0.838066	1	0.894704	0.0571362
2126	10	53382	0.213528	64.7083	8.15367	3.58397	1.29889	0.918025	0.925331	0.925265	0.887565	0.848432	0.860121	0.88926	0.835104	0.870462	0.822571	0.869413	0.855064	0.796504	0.837024	0.850586	0.90124	0.83146	0.808859	0.830167	0.832022	1	0.88212	0.0640633
2128	12	49801	0.199204	64.6522	8.3305	3.5823	1.33418	0.919269	0.926849	0.926357	0.888466	0.849712	0.861047	0.890303	0.835646	0.871579	0.823487	0.869862	0.855485	0.797685	0.83668	0.850455	0.901277	0.83155	0.80913	0.830766	0.83156	1	0.883091	0.0637532
2128	12	49801	0.199204	64.6522	8.3305	3.5823	1.33418	0.919269	0.926849	0.926357	0.888466	0.849712	0.861047	0.890303	0.835646	0.871579	0.823487	0.869862	0.855485	0.797685	0.83668	0.850455	0.901277	0.83155	0.80913	0.830766	0.83156	1	0.883091	0.0637532
2133	17	42345	0.16938	104.305	9.22324	14.5807	3.79909	0.920935	0.928079	0.927477	0.889704	0.850962	0.861778	0.890932	0.836037	0.872228	0.823875	0.870174	0.856181	0.797898	0.836132	0.850396	0.901748	0.831716	0.810462	0.830783	0.831645	1	0.884028	0.0633735
2134	18	14537	0.058148	100.088	7.53546	12.809	2.8313	0.936644	0.941116	0.937917	0.901286	0.863589	0.87549	0.900151	0.846736	0.880925	0.827853	0.872945	0.862798	0.802573	0.838722	0.851758	0.902077	0.833047	0.812582	0.836693	0.834216	1	0.894386	0.0588048
2138	22	13278	0.053112	100.061	7.53384	12.7988	2.82908	0.937415	0.942687	0.938959	0.901529	0.864324	0.876374	0.901604	0.84768	0.881835	0.828476	0.873136	0.861914	0.803284	0.838342	0.851446	0.901755	0.834614	0.812058	0.837701	0.833748	1	0.895153	0.0585107
2138	10	53372	0.213488	67.8182	8.28516	4.11241	1.44717	0.918468	0.938666	0.908154	0.871281	0.859093	0.889062	0.867402	0.84727	0.879103	0.797225	0.861903	0.872461	0.806678	0.824964	0.838745	0.894289	0.823138	0.780138	0.799642	0.82325	1	0.881194	0.0612507
2140	12	49820	0.19928	67.7487	8.46023	4.10788	1.48388	0.919942	0.939593	0.908932	0.872471	0.860478	0.889402	0.868928	0.848665	0.879878	0.797611	0.862284	0.873113	0.806895	0.82513	0.839512	0.894791	0.823063	0.780229	0.799528	0.823224	1	0.882128	0.0609727
2140	12	49820	0.19928	67.7487	8.46023	4.10788	1.48388	0.919942	0.939593	0.908932	0.872471	0.860478	0.889402	0.868928	0.848665	0.879878	0.797611	0.862284	0.873113	0.806895	0.82513	0.839512	0.894791	0.823063	0.780229	0.799528	0.823224	1	0.882128	0.0609727
2145	17	42257	0.169028	106.895	9.37832	15.6832	4.05588	0.921161	0.940815	0.910524	0.873559	0.861751	0.890752	0.870081	0.848936	0.880434	0.798317	0.862993	0.8735	0.807606	0.824431	0.840145	0.895165	0.823568	0.78006	0.799513	0.822822	1	0.883121	0.0605684
2146	18	13269	0.053076	100.721	7.68041	13.0582	2.93426	0.938428	0.951579	0.923506	0.887784	0.872673	0.898937	0.877421	0.857676	0.888198	0.807031	0.867775	0.87987	0.812156	0.825156	0.847652	0.894642	0.822895	0.779486	0.801455	0.820182	1	0.893324	0.0572734
2150	22	12135	0.04854	100.707	7.6762	13.0526	2.93236	0.940049	0.952987	0.924227	0.889576	0.87293	0.899629	0.877503	0.859291	0.888916	0.807746	0.867614	0.880841	0.812155	0.824763	0.847878	0.89485	0.823486	0.780635	0.801648	0.822373	1	0.894263	0.0569616
2150	10	58139	0.232556	65.6561	8.1364	3.73746	1.3298	0.930468	0.916424	0.92438	0.861831	0.854418	0.888036	0.859939	0.809138	0.875574	0.795568	0.867507	0.840546	0.795602	0.84433	0.841922	0.885808	0.821075	0.792592	0.812578	0.832187	1	0.877623	0.0623906
2152	12	54179	0.216716	65.5866	8.30951	3.73321	1.36383	0.931256	0.917708	0.924943	0.863268	0.855959	0.888951	0.860029	0.810166	0.876068	0.796065	0.867716	0.841442	0.796572	0.844958	0.842411	0.885795	0.821324	0.792337	0.813655	0.831863	1	0.878467	0.0621402
2152	12	54179	0.216716	65.5866	8.30951	3.73321	1.36383	0.931256	0.917708	0.924943	0.863268	0.855959	0.888951	0.860029	0.810166	0.876068	0.796065	0.867716	0.841442	0.796572	0.844958	0.842411	0.885795	0.821324	0.792337	0.813655	0.831863	1	0.878467	0.0621402
2157	17	46127	0.184508	103.568	9.18363	14.2765	3.72253	0.932198	0.919158	0.925694	0.864049	0.858413	0.89014	0.861047	0.810848	0.877122	0.797407	0.867876	0.842782	0.796681	0.845589	0.842175	0.886086	0.821991	0.792432	0.814881	0.832582	1	0.879503	0.0617813
2158	18	18059	0.072236	99.1221	7.69772	12.4563	2.83717	0.94482	0.929896	0.934216	0.878814	0.869871	0.899607	0.86749	0.825046	0.881389	0.806108	0.873443	0.847749	0.801512	0.849743	0.843513	0.889833	0.823246	0.796334	0.82045	0.834487	1	0.888962	0.0583187
2162	22	16476	0.065904	99.108	7.70713	12.4517	2.84194	0.945648	0.930414	0.934754	0.879522	0.870873	0.899763	0.868172	0.826657	0.881767	0.805657	0.872967	0.847414	0.801985	0.850328	0.844531	0.889718	0.823531	0.795308	0.81989	0.834426	1	0.889489	0.0582024
2162	10	58721	0.234884	64.8245	8.00204	3.59676	1.27774	0.921187	0.909198	0.895957	0.886369	0.85701	0.894297	0.91119	0.841615	0.869825	0.832896	0.854192	0.84956	0.799901	0.846392	0.850658	0.87897	0.84692	0.820115	0.815415	0.853153	1	0.881966	0.0640697
2164	12	54791	0.219164	64.7472	8.17901	3.59145	1.31044	0.922433	0.91067	0.897584	0.887783	0.858417	0.895485	0.912248	0.841799	0.870225	0.83312	0.855022	0.849492	0.800204	0.846416	0.851353	0.87925	0.846827	0.820299	0.816001	0.853644	1	0.882998	0.0636276
2164	12	54791	0.219164	64.7472	8.17901	3.59145	1.31044	0.922433	0.91067	0.897584	0.887783	0.858417	0.895485	0.912248	0.841799	0.870225	0.83312	0.855022	0.849492	0.800204	0.846416	0.851353	0.87925	0.846827	0.820299	0.816001	0.853644	1	0.882998	0.0636276
2169	17	46481	0.185924	102.358	9.05918	13.7832	3.59161	0.923237	0.912039	0.89869	0.889353	0.859566	0.895882	0.913276	0.841419	0.870603	0.833706	0.855468	0.849724	0.800413	0.846443	0.851853	0.879349	0.847099	0.821293	0.816689	0.853467	1	0.883814	0.0632608
2170	18	17975	0.0719	99.2465	7.52229	12.4928	2.78003	0.936523	0.926676	0.913769	0.903032	0.872156	0.904812	0.922531	0.850987	0.878554	0.838442	0.859833	0.852823	0.803394	0.847566	0.855299	0.880417	0.848595	0.827483	0.820278	0.853964	1	0.894263	0.0594267
2174	22	16429	0.065716	99.253	7.53677	12.496	2.78549	0.93691	0.92775	0.914572	0.904103	0.873121	0.90602	0.922759	0.85206	0.879055	0.838517	0.860004	0.852669	0.803031	0.848347	0.856047	0.881125	0.848895	0.826861	0.820622	0.853886	1	0.89493	0.0592411
2174	10	55970	0.22388	66.2414	8.14154	3.83519	1.35455	0.917152	0.917098	0.905423	0.873754	0.875165	0.878292	0.854895	0.842907	0.872968	0.813963	0.856298	0.845542	0.811622	0.844747	0.83953	0.881892	0.837904	0.793354	0.836984	0.839289	1	0.878422	0.0653144
2176	12	52200	0.2088	66.1672	8.31931	3.83021	1.38985	0.918573	0.918544	0.906782	0.875249	0.87614	0.879377	0.855872	0.843908	0.874234	0.81499	0.856791	0.846331	0.812002	0.845077	0.840067	0.882874	0.838238	0.793879	0.837529	0.839397	1	0.879554	0.0648642
2176	12	52200	0.2088	66.1672	8.31931	3.83021	1.38985	0.918573	0.918544	0.906782	0.875249	0.87614	0.879377	0.855872	0.843908	0.874234	0.81499	0.856791	0.846331	0.812002	0.845077	0.840067	0.882874	0.838238	0.793879	0.837529	0.839397	1	0.879554	0.0648642
2181	17	44355	0.17742	102.754	9.19088	13.9495	3.67082	0.919986	0.91993	0.908094	0.876992	0.877421	0.880115	0.856916	0.845012	0.874794	0.815105	0.85766	0.846455	0.811893	0.845869	0.840334	0.883192	0.837899	0.794037	0.837707	0.839421	1	0.880599	0.0645245
2182	18	17523	0.070092	98.9813	7.61369	12.3995	2.79682	0.933887	0.933174	0.919534	0.889888	0.889773	0.890344	0.865976	0.849997	0.878816	0.823946	0.865805	0.849797	0.818153	0.850054	0.844119	0.888204	0.839525	0.799663	0.840923	0.839383	1	0.890629	0.0604525
2186	22	15932	0.063728	98.9772	7.6246	12.3986	2.80211	0.935444	0.934283	0.920443	0.89157	0.89066	0.891351	0.866683	0.850584	0.87908	0.824818	0.864832	0.850584	0.818008	0.849579	0.844338	0.888809	0.838972	0.800778	0.841263	0.839631	1	0.891512	0.0601895
2186	10	55399	0.221596	64.2264	7.89322	3.49717	1.23566	0.918148	0.923997	0.945622	0.897706	0.861469	0.851405	0.89461	0.828183	0.859492	0.846658	0.851902	0.85442	0.812334	0.844158	0.839555	0.878563	0.828661	0.825954	0.81172	0.83275	1	0.885345	0.0607529
2188	12	51735	0.20694	64.186	8.07899	3.49813	1.27141	0.919523	0.925379	0.946419	0.89884	0.862598	0.852102	0.89509	0.828888	0.860307	0.847241	0.852489	0.855243	0.812941	0.84437	0.839635	0.878999	0.828076	0.826085	0.811385	0.832753	1	0.886235	0.0604612
2188	12	51735	0.20694	64.186	8.07899	3.49813	1.27141	0.919523	0.925379	0.946419	0.89884	0.862598	0.852102	0.89509	0.828888	0.860307	0.847241	0.852489	0.855243	0.812941	0.84437	0.839635	0.878999	0.828076	0.826085	0.811385	0.832753	1	0.886235	0.0604612
2193	17	44201	0.176804	101.156	8.93541	13.3042	3.4605	0.921178	0.92654	0.947479	0.899584	0.864528	0.85342	0.89576	0.830015	0.860671	0.848114	0.853691	0.855501	0.813092	0.845105	0.838997	0.879403	0.828658	0.826226	0.811916	0.834008	1	0.887288	0.0601314
2194	18	20843	0.083372	97.7554	7.54841	11.948	2.70621	0.933455	0.937005	0.952022	0.908267	0.876577	0.862304	0.902821	0.839251	0.864415	0.851965	0.85705	0.860457	0.815981	0.849206	0.840498	0.883606	0.83095	0.82728	0.812935	0.832462	1	0.89504	0.0568057
2198	22	19081	0.076324	97.7383	7.5571	11.9423	2.70867	0.934228	0.938263	0.953016	0.909124	0.877784	0.864315	0.903779	0.839841	0.864263	0.852812	0.857528	0.860044	0.816545	0.849798	0.840836	0.884335	0.830355	0.827289	0.813768	0.832451	1	0.895897	0.0563473
2198	10	53825	0.2153	63.8932	7.92992	3.44622	1.23049	0.920232	0.928751	0.915801	0.867738	0.824988	0.889577	0.860734	0.831714	0.882025	0.824273	0.856498	0.867246	0.780743	0.838207	0.860576	0.892726	0.824022	0.804775	0.83882	0.833869	1	0.878415	0.0647999
2200	12	50280	0.20112	63.8386	8.11248	3.44493	1.26543	0.92142	0.929922	0.917204	0.869232	0.827019	0.890354	0.861655	0.83207	0.882498	0.824741	0.857041	0.868298	0.78037	0.838683	0.861018	0.892681	0.824314	0.804952	0.839499	0.833661	1	0.879425	0.0644335
2200	12	50280	0.20112	63.8386	8.11248	3.44493	1.26543	0.92142	0.929922	0.917204	0.869232	0.827019	0.890354	0.861655	0.83207	0.882498	0.824741	0.857041	0.868298	0.78037	0.838683	0.861018	0.892681	0.824314	0.804952	0.839499	0.833661	1	0.879425	0.0644335
2205	17	42795	0.17118	104.068	9.00743	14.4679	3.6908	0.923402	0.930962	0.918075	0.87141	0.829256	0.890595	0.862753	0.832691	0.882556	0.825108	0.857495	0.868314	0.781154	0.838334	0.861865	0.892651	0.824337	0.805117	0.839689	0.835203	1	0.880514	0.0639154
2206	18	17922	0.071688	98.2831	7.59284	12.1421	2.75804	0.935889	0.942864	0.930449	0.885085	0.848706	0.897891	0.876158	0.837741	0.886341	0.830376	0.85967	0.872782	0.781581	0.843237	0.867788	0.893092	0.827726	0.803426	0.843628	0.834421	1	0.890444	0.0596998
2210	22	16378	0.065512	98.2615	7.60154	12.1347	2.75897	0.937141	0.943278	0.930822	0.886616	0.851386	0.898736	0.877397	0.838381	0.886402	0.831268	0.860178	0.873122	0.782788	0.842777	0.867902	0.893363	0.827726	0.803395	0.843906	0.835145	1	0.891341	0.0595084
2210	10	55552	0.222208	65.0459	8.13132	3.6376	1.30888	0.921659	0.926006	0.922433	0.872471	0.852499	0.873569	0.885513	0.838836	0.879077	0.806074	0.84348	0.861571	0.795255	0.827765	0.823544	0.86689	0.791286	0.800952	0.834317	0.837927	1	0.879561	0.0625505
2212	12	51806	0.207224	64.9785	8.31946	3.63447	1.34516	0.923156	0.927296	0.923841	0.874339	0.853984	0.874503	0.886432	0.839835	0.88011	0.806374	0.844236	0.862535	0.796751	0.828012	0.824287	0.867187	0.792003	0.801123	0.834768	0.838175	1	0.880747	0.0621696
2212	12	51806	0.207224	64.9785	8.31946	3.63447	1.34516	0.923156	0.927296	0.923841	0.874339	0.853984	0.874503	0.886432	0.839835	0.88011	0.806374	0.844236	0.862535	0.796751	0.828012	0.824287	0.867187	0.792003	0.801123	0.834768	0.838175	1	0.880747	0.0621696
2217	17	44130	0.17652	102.686	9.16228	13.9207	3.65909	0.923986	0.928575	0.925108	0.876377	0.855722	0.876116	0.887752	0.839576	0.880671	0.807705	0.844652	0.863551	0.797541	0.828892	0.824938	0.868083	0.792511	0.801915	0.834829	0.838353	1	0.881874	0.0618709
2218	18	16093	0.064372	99.4177	7.50492	12.5557	2.79017	0.936805	0.938949	0.933139	0.89104	0.869477	0.886628	0.894675	0.847573	0.889828	0.816193	0.850277	0.870782	0.802119	0.832567	0.828	0.872522	0.79286	0.805568	0.836699	0.841981	1	0.891483	0.0580656
2222	22	14711	0.058844	99.396	7.50168	12.5475	2.78861	0.938006	0.939773	0.933927	0.891544	0.871253	0.888723	0.893787	0.848073	0.890524	0.816566	0.851812	0.870641	0.803616	0.83203	0.827816	0.872986	0.794032	0.805758	0.838386	0.842329	1	0.892314	0.0577363
2222	10	57197	0.228788	66.2966	8.09364	3.84266	1.35075	0.927339	0.908396	0.900755	0.892827	0.858524	0.894059	0.883167	0.835236	0.893963	0.810077	0.850027	0.851513	0.794395	0.816205	0.872983	0.891122	0.848891	0.828269	0.822753	0.822849	1	0.881877	0.0633392
2224	12	53357	0.213428	66.2356	8.26232	3.83946	1.38408	0.929081	0.909609	0.901428	0.894484	0.859147	0.895478	0.883595	0.836104	0.894456	0.81085	0.850976	0.852391	0.794825	0.816519	0.873578	0.891326	0.849204	0.828738	0.823734	0.822619	1	0.882887	0.0630771
2224	12	53357	0.213428	66.2356	8.26232	3.83946	1.38408	0.929081	0.909609	0.901428	0.894484	0.859147	0.895478	0.883595	0.836104	0.894456	0.81085	0.850976	0.852391	0.794825	0.816519	0.873578	0.891326	0.849204	0.828738	0.823734	0.822619	1	0.882887	0.0630771
2229	17	45403	0.181612	101.998	9.05921	13.6411	3.56423	0.930897	0.911206	0.901912	0.896306	0.860582	0.896857	0.884347	0.837742	0.894831	0.811136	0.851893	0.852444	0.794727	0.816069	0.872817	0.891835	0.848732	0.828789	0.824296	0.822159	1	0.883954	0.0627794
2230	18	20215	0.08086	97.8227	7.57447	11.9738	2.72405	0.942988	0.923819	0.914024	0.90695	0.875711	0.90329	0.893495	0.846055	0.899456	0.816844	0.857111	0.856814	0.797947	0.819021	0.876478	0.89211	0.850878	0.831066	0.829533	0.823349	1	0.893303	0.0590552
2234	22	18398	0.073592	97.8482	7.56306	11.9824	2.72218	0.944097	0.924584	0.914964	0.907816	0.876264	0.903903	0.894418	0.845907	0.899065	0.817018	0.857865	0.857267	0.797505	0.820143	0.8764	0.892026	0.851478	0.830878	0.829275	0.822997	1	0.893917	0.0588357
2234	10	55693	0.222772	62.2405	7.72477	3.18682	1.13938	0.905697	0.907619	0.91973	0.881323	0.853474	0.891189	0.891809	0.83805	0.87168	0.811098	0.839351	0.842916	0.805487	0.857235	0.809159	0.871079	0.830975	0.793511	0.824385	0.853545	1	0.877419	0.0644808
2236	12	51993	0.207972	62.187	7.89704	3.18539	1.17104	0.906949	0.909132	0.920932	0.883311	0.854759	0.892591	0.892418	0.839267	0.873194	0.811484	0.839978	0.843767	0.80632	0.85776	0.809465	0.871473	0.830987	0.794309	0.824774	0.853913	1	0.878594	0.06407
2236	12	51993	0.207972	62.187	7.89704	3.18539	1.17104	0.906949	0.909132	0.920932	0.883311	0.854759	0.892591	0.892418	0.839267	0.873194	0.811484	0.839978	0.843767	0.80632	0.85776	0.809465	0.871473	0.830987	0.794309	0.824774	0.853913	1	0.878594	0.06407
2241	17	44261	0.177044	99.7879	8.75212	12.7701	3.30569	0.908339	0.910192	0.92159	0.88526	0.856363	0.893642	0.893066	0.840605	0.874269	0.811493	0.840243	0.843881	0.806884	0.857888	0.80929	0.872269	0.831002	0.795226	0.824383	0.854228	1	0.879589	0.0637559
2242	18	22998	0.091992	96.8007	7.42076	11.5999	2.60715	0.922102	0.920797	0.931211	0.894773	0.86564	0.900274	0.899165	0.846595	0.879729	0.819093	0.845921	0.846552	0.811201	0.860466	0.81281	0.876054	0.834573	0.797113	0.824115	0.853639	1	0.887887	0.0604433
2246	22	20921	0.083684	96.7975	7.41861	11.5986	2.60537	0.922733	0.922375	0.931265	0.895822	0.866522	0.901773	0.900626	0.847689	0.88024	0.818675	0.845251	0.847498	0.811433	0.860834	0.813226	0.87644	0.835381	0.79695	0.824196	0.854811	1	0.888658	0.0599757
2246	10	51900	0.2076	64.0399	8.00686	3.47207	1.24715	0.920848	0.931252	0.908516	0.885925	0.833902	0.866127	0.901859	0.842447	0.882958	0.826686	0.815482	0.836243	0.819875	0.847264	0.839075	0.864393	0.82079	0.800096	0.824335	0.846358	1	0.879924	0.0643934
2248	12	48379	0.193516	63.9648	8.16941	3.46682	1.27818	0.922725	0.932491	0.909847	0.886841	0.835032	0.867546	0.903057	0.842948	0.883596	0.826981	0.815871	0.83652	0.820366	0.847217	0.840106	0.864342	0.820821	0.800461	0.825575	0.846514	1	0.880978	0.0640237
2248	12	48379	0.193516	63.9648	8.16941	3.46682	1.27818	0.922725	0.932491	0.909847	0.886841	0.835032	0.867546	0.903057	0.842948	0.883596	0.826981	0.815871	0.83652	0.820366	0.847217	0.840106	0.864342	0.820821	0.800461	0.825575	0.846514	1	0.880978	0.0640237
2253	17	41077	0.164308	101.398	9.03948	13.405	3.52295	0.925116	0.933892	0.911094	0.888746	0.836746	0.867955	0.904204	0.84383	0.88451	0.826959	0.816016	0.835894	0.820447	0.847482	0.841493	0.865034	0.821372	0.800679	0.825778	0.846094	1	0.882177	0.0634766
2254	18	17324	0.069296	98.5882	7.49076	12.248	2.73419	0.94092	0.943287	0.921006	0.902852	0.854537	0.880917	0.912116	0.850525	0.889402	0.833728	0.820653	0.840568	0.824463	0.849227	0.848649	0.868218	0.822962	0.802326	0.830524	0.847495	1	0.892384	0.0593453
2258	22	15819	0.063276	98.5855	7.48716	12.2468	2.73197	0.941526	0.944371	0.921961	0.903629	0.856312	0.882041	0.912573	0.851887	0.889374	0.834724	0.82088	0.841646	0.824989	0.849738	0.849295	0.868671	0.822871	0.802326	0.831911	0.847683	1	0.893234	0.058914
2258	10	51852	0.207408	65.6891	8.05663	3.73995	1.32132	0.924892	0.913243	0.935191	0.879985	0.858925	0.890573	0.884865	0.830894	0.844278	0.829717	0.851105	0.876128	0.819776	0.851221	0.855415	0.881277	0.802081	0.804723	0.839032	0.837528	1	0.88389	0.0617442
2260	12	48428	0.193712	65.6291	8.24651	3.73786	1.35821	0.926344	0.914347	0.936297	0.881288	0.86068	0.891633	0.885356	0.83174	0.845048	0.829985	0.851388	0.876858	0.8206	0.852131	0.856147	0.881267	0.802294	0.804927	0.839184	0.838337	1	0.884911	0.0613159
2260	12	48428	0.193712	65.6291	8.24651	3.73786	1.35821	0.926344	0.914347	0.936297	0.881288	0.86068	0.891633	0.885356	0.83174	0.845048	0.829985	0.851388	0.876858	0.8206	0.852131	0.856147	0.881267	0.802294	0.804927	0.839184	0.838337	1	0.884911	0.0613159
2265	17	41305	0.16522	104.752	9.17678	14.7618	3.81253	0.927188	0.915809	0.937792	0.882823	0.862607	0.892979	0.886406	0.832865	0.845636	0.83088	0.851374	0.877206	0.821668	0.852766	0.857463	0.881612	0.803159	0.805835	0.83991	0.837889	1	0.886056	0.0608992
2266	18	16265	0.06506	98.8024	7.64012	12.3352	2.81001	0.941101	0.926376	0.944882	0.896496	0.877498	0.903904	0.896342	0.842146	0.853919	0.83237	0.857731	0.881924	0.824746	0.858623	0.863879	0.885152	0.810083	0.805749	0.840855	0.841254	1	0.895758	0.0565993
2270	22	14834	0.059336	98.7698	7.62914	12.3225	2.80116	0.941924	0.927734	0.945766	0.897802	0.877882	0.904948	0.896926	0.841951	0.855096	0.832513	0.858467	0.882938	0.824761	0.85877	0.8645	0.886241	0.810368	0.806222	0.841816	0.841648	1	0.896559	0.056415
2270	10	52028	0.208112	64.4515	8.07622	3.53996	1.2767	0.918698	0.933123	0.911327	0.877095	0.826632	0.877643	0.89966	0.825027	0.888608	0.825008	0.845977	0.832782	0.788537	0.835195	0.847842	0.912374	0.840346	0.834954	0.833839	0.846659	1	0.880241	0.0638935
2272	12	48645	0.19458	64.3634	8.23334	3.53229	1.30458	0.920598	0.934207	0.911872	0.878631	0.82841	0.878775	0.900545	0.826262	0.888622	0.825439	0.847127	0.833231	0.789567	0.835482	0.848134	0.91216	0.840724	0.835101	0.833498	0.846737	1	0.8813	0.0634495
2272	12	48645	0.19458	64.3634	8.23334	3.53229	1.30458	0.920598	0.934207	0.911872	0.878631	0.82841	0.878775	0.900545	0.826262	0.888622	0.825439	0.847127	0.833231	0.789567	0.835482	0.848134	0.91216	0.840724	0.835101	0.833498	0.846737	1	0.8813	0.0634495
2277	17	41463	0.165852	105.02	9.17619	14.873	3.82135	0.92222	0.935099	0.913453	0.879953	0.829414	0.879845	0.902105	0.827449	0.889383	0.826026	0.847744	0.833743	0.790524	0.835661	0.847816	0.913019	0.840846	0.834973	0.833213	0.845863	1	0.88237	0.0631538
2278	18	14793	0.059172	99.5732	7.62874	12.621	2.85367	0.938687	0.945447	0.925877	0.897823	0.847563	0.889644	0.909484	0.837051	0.894612	0.829345	0.852396	0.840296	0.797235	0.836882	0.849861	0.914419	0.840093	0.836781	0.834009	0.845163	1	0.893133	0.0585082
2282	22	13512	0.054048	99.5475	7.63273	12.6116	2.85438	0.941089	0.946825	0.927213	0.898868	0.848098	0.889691	0.910709	0.839439	0.895463	0.830336	0.85239	0.841252	0.79792	0.836738	0.849874	0.915224	0.840438	0.836886	0.834332	0.844953	1	0.894278	0.0581653
2282	10	51035	0.20414	67.0325	8.30431	3.97627	1.41325	0.922387	0.92077	0.907221	0.896982	0.852386	0.88311	0.86813	0.824748	0.904252	0.805692	0.871461	0.854414	0.818037	0.852621	0.85123	0.874743	0.827824	0.808288	0.836171	0.845851	1	0.882694	0.0623002
2284	12	47652	0.190608	66.9594	8.49392	3.9719	1.45073	0.923319	0.921913	0.908503	0.898126	0.853332	0.883845	0.869219	0.825548	0.905618	0.806608	0.871548	0.855032	0.818371	0.853123	0.851937	0.875556	0.828118	0.808361	0.836471	0.846019	1	0.883622	0.0619246
2284	12	47652	0.190608	66.9594	8.49392	3.9719	1.45073	0.923319	0.921913	0.908503	0.898126	0.853332	0.883845	0.869219	0.825548	0.905618	0.806608	0.871548	0.855032	0.818371	0.853123	0.851937	0.875556	0.828118	0.808361	0.836471	0.846019	1	0.883622	0.0619246
2289	17	40628	0.162512	106.938	9.39037	15.7024	4.05507	0.923784	0.923513	0.909877	0.899724	0.855014	0.885092	0.869536	0.825736	0.906099	0.807977	0.871074	0.856109	0.81877	0.853525	0.852429	0.875308	0.828542	0.808519	0.837206	0.845993	1	0.884567	0.0615511
2290	18	11386	0.045544	101.336	7.5693	13.2886	2.92499	0.939619	0.938389	0.922097	0.910153	0.868259	0.896671	0.882092	0.836817	0.911338	0.815563	0.873661	0.862419	0.823028	0.860443	0.860047	0.883761	0.829571	0.809108	0.838705	0.846742	1	0.895589	0.057363
2294	22	10418	0.041672	101.327	7.5474	13.2839	2.91526	0.940296	0.939192	0.922106	0.910395	0.869553	0.897533	0.883183	0.837589	0.911307	0.816471	0.873776	0.862354	0.824151	0.860002	0.860866	0.884431	0.829766	0.809656	0.839077	0.848051	1	0.896183	0.0572084
2294	10	53165	0.21266	67.9948	8.35414	4.14637	1.46453	0.937252	0.911417	0.92527	0.896915	0.844597	0.878774	0.903357	0.847155	0.873582	0.802558	0.854105	0.853663	0.789081	0.811248	0.861714	0.890558	0.824377	0.813185	0.822816	0.837036	1	0.884579	0.0604904
2296	12	49635	0.19854	67.9104	8.53815	4.1396	1.50199	0.9383	0.912753	0.926292	0.898378	0.845986	0.880125	0.903979	0.847648	0.874856	0.803909	0.853783	0.854186	0.789393	0.811172	0.862093	0.890692	0.824318	0.813116	0.822484	0.837111	1	0.885539	0.0601124
2296	12	49635	0.19854	67.9104	8.53815	4.1396	1.50199	0.9383	0.912753	0.926292	0.898378	0.845986	0.880125	0.903979	0.847648	0.874856	0.803909	0.853783	0.854186	0.789393	0.811172	0.862093	0.890692	0.824318	0.813116	0.822484	0.837111	1	0.885539	0.0601124
2301	17	42250	0.169	105.697	9.40902	15.1741	3.97074	0.939657	0.913988	0.926828	0.900024	0.84697	0.880544	0.905373	0.848722	0.875704	0.805408	0.854036	0.854237	0.79	0.81226	0.862284	0.892201	0.824627	0.813669	0.821988	0.837053	1	0.886525	0.0597837
2302	18	15898	0.063592	99.0792	7.7531	12.4438	2.86443	0.94927	0.92672	0.937193	0.913039	0.860234	0.889043	0.910743	0.857624	0.882784	0.81526	0.857152	0.859259	0.791578	0.818373	0.862939	0.893823	0.826236	0.817556	0.820858	0.83759	1	0.895508	0.0556819
2306	22	14557	0.058228	99.0281	7.74912	12.4247	2.86098	0.950333	0.928969	0.93759	0.913718	0.861853	0.889469	0.910868	0.857938	0.882977	0.816308	0.857045	0.858831	0.792127	0.818507	0.862746	0.893797	0.825823	0.818713	0.819777	0.839459	1	0.896295	0.0552533
2306	10	54492	0.217968	62.8431	7.84854	3.28164	1.18091	0.93577	0.932458	0.913997	0.875853	0.882717	0.880946	0.88847	0.842316	0.857823	0.824699	0.852327	0.829213	0.817111	0.859805	0.834462	0.882891	0.827158	0.802714	0.824516	0.849565	1	0.886429	0.0603186
2308	12	50980	0.20392	62.7744	8.01401	3.27764	1.21051	0.936789	0.933297	0.914839	0.876991	0.883817	0.881689	0.889574	0.842909	0.858052	0.825745	0.852815	0.829718	0.816997	0.860102	0.834778	0.883072	0.827217	0.803227	0.824588	0.849461	1	0.887216	0.0601258
2308	12	50980	0.20392	62.7744	8.01401	3.27764	1.21051	0.936789	0.933297	0.914839	0.876991	0.883817	0.881689	0.889574	0.842909	0.858052	0.825745	0.852815	0.829718	0.816997	0.860102	0.834778	0.883072	0.827217	0.803227	0.824588	0.849461	1	0.887216	0.0601258
2313	17	43477	0.173908	100.97	8.87446	13.2284	3.42549	0.937806	0.933804	0.915726	0.878177	0.884594	0.882271	0.890494	0.844182	0.858983	0.825781	0.854061	0.83075	0.817306	0.860156	0.835074	0.883295	0.82845	0.802942	0.825298	0.848702	1	0.888003	0.0598144
2314	18	21677	0.086708	97.0999	7.56249	11.7137	2.67208	0.947202	0.942681	0.92439	0.888384	0.895511	0.889122	0.896042	0.851133	0.864695	0.832634	0.855169	0.834525	0.820109	0.863196	0.837639	0.888038	0.832934	0.805301	0.826037	0.848226	1	0.895431	0.0566524
2318	22	19778	0.079112	97.0612	7.57423	11.7006	2.67374	0.9482	0.944105	0.925827	0.889726	0.896349	0.890864	0.897234	0.85135	0.865052	0.833375	0.855319	0.83512	0.821873	0.863561	0.838255	0.888765	0.833173	0.80544	0.826196	0.848165	1	0.896452	0.0562079
2318	10	55758	0.223032	64.0962	8.01322	3.48116	1.24997	0.906175	0.926683	0.924692	0.88312	0.868243	0.870341	0.895531	0.816511	0.877408	0.823523	0.853339	0.845341	0.797984	0.846426	0.830177	0.872861	0.813238	0.794568	0.847878	0.857814	1	0.880755	0.0634417
2320	12	52042	0.208168	64.0435	8.21874	3.48107	1.28843	0.907892	0.927779	0.925397	0.884267	0.869442	0.871306	0.896439	0.817244	0.87758	0.824334	0.853541	0.845327	0.798691	0.847277	0.829878	0.873199	0.813468	0.794445	0.847786	0.857865	1	0.881664	0.0630861
2320	12	52042	0.208168	64.0435	8.21874	3.48107	1.28843	0.907892	0.927779	0.925397	0.884267	0.869442	0.871306	0.896439	0.817244	0.87758	0.824334	0.853541	0.845327	0.798691	0.847277	0.829878	0.873199	0.813468	0.794445	0.847786	0.857865	1	0.881664	0.0630861
2325	17	44373	0.177492	104.737	9.09997	14.7501	3.77491	0.910396	0.92971	0.926701	0.885167	0.870698	0.872073	0.897224	0.818527	0.878451	0.824477	0.8541	0.845841	0.799619	0.848185	0.830516	0.87302	0.814054	0.794695	0.847689	0.858089	1	0.882906	0.0625211
2326	18	16042	0.064168	99.6532	7.55226	12.6464	2.81926	0.926194	0.941871	0.938848	0.896335	0.879504	0.882901	0.903971	0.825458	0.885021	0.831941	0.85753	0.851702	0.805168	0.854507	0.834029	0.874642	0.817978	0.795942	0.847338	0.858185	1	0.892604	0.0590455
2330	22	14625	0.0585	99.6357	7.55479	12.6399	2.81828	0.92759	0.943863	0.939521	0.897778	0.880581	0.883692	0.904342	0.826154	0.885709	0.831761	0.857128	0.851795	0.805675	0.855658	0.83412	0.874632	0.818735	0.795385	0.846735	0.85641	1	0.893501	0.058635
2330	10	57600	0.2304	67.4079	8.33806	4.04282	1.43952	0.913993	0.922439	0.923889	0.86474	0.850616	0.880677	0.884019	0.831285	0.867465	0.784158	0.857083	0.866163	0.824757	0.855382	0.842005	0.896797	0.833568	0.797431	0.819149	0.860521	1	0.879164	0.0630475
2332	12	53800	0.2152	67.3472	8.53859	4.04106	1.48169	0.915716	0.923755	0.925056	0.865734	0.851338	0.881589	0.884721	0.832165	0.868243	0.784712	0.857965	0.866236	0.825112	0.855818	0.842333	0.896933	0.833671	0.797454	0.819498	0.86052	1	0.880128	0.0626759
2332	12	53800	0.2152	67.3472	8.53859	4.04106	1.48169	0.915716	0.923755	0.925056	0.865734	0.851338	0.881589	0.884721	0.832165	0.868243	0.784712	0.857965	0.866236	0.825112	0.855818	0.842333	0.896933	0.833671	0.797454	0.819498	0.86052	1	0.880128	0.0626759
2337	17	45688	0.182752	104.347	9.39542	14.6101	3.87356	0.917615	0.925199	0.9259	0.86723	0.85227	0.883	0.886371	0.833479	0.868926	0.784637	0.858759	0.866803	0.825676	0.855837	0.842355	0.896931	0.834059	0.79801	0.820445	0.860346	1	0.881261	0.0623272
2338	18	17518	0.070072	99.1218	7.691	12.4558	2.83365	0.93364	0.937179	0.934981	0.881893	0.865567	0.892368	0.894366	0.841592	0.875985	0.795211	0.862627	0.868621	0.828405	0.858917	0.848385	0.90113	0.837025	0.801661	0.821241	0.861942	1	0.891387	0.0586455
2342	22	15999	0.063996	99.0923	7.70271	12.4456	2.83819	0.934715	0.93809	0.935746	0.883211	0.867367	0.894181	0.894306	0.842834	0.876899	0.796019	0.863116	0.868742	0.829552	0.860335	0.849209	0.901525	0.837646	0.801831	0.822583	0.861523	1	0.892385	0.0584134
2342	10	56199	0.224796	63.5013	7.95703	3.38625	1.2196	0.929189	0.925408	0.930177	0.881599	0.86078	0.879215	0.895496	0.820975	0.894224	0.807639	0.842542	0.882053	0.817675	0.831385	0.855211	0.8753	0.817648	0.81142	0.827755	0.840807	1	0.886041	0.0640322
2344	12	52524	0.210096	63.4639	8.13878	3.38768	1.25525	0.930794	0.926729	0.931203	0.883187	0.862082	0.880074	0.896314	0.821567	0.894943	0.80903	0.843053	0.882701	0.817817	0.831963	0.85598	0.875933	0.817931	0.811762	0.828259	0.84092	1	0.887119	0.0636518
2344	12	52524	0.210096	63.4639	8.13878	3.38768	1.25525	0.930794	0.926729	0.931203	0.883187	0.862082	0.880074	0.896314	0.821567	0.894943	0.80903	0.843053	0.882701	0.817817	0.831963	0.85598	0.875933	0.817931	0.811762	0.828259	0.84092	1	0.887119	0.0636518
2349	17	44651	0.178604	101.463	8.98549	13.4265	3.5023	0.932107	0.928266	0.932252	0.884426	0.863127	0.881593	0.897225	0.822557	0.895982	0.810083	0.844371	0.882959	0.818459	0.832792	0.856196	0.876498	0.818974	0.812188	0.82894	0.840955	1	0.888237	0.0632793
2350	18	21606	0.086424	97.1065	7.66506	11.7215	2.70334	0.943164	0.936731	0.940896	0.896186	0.87397	0.892252	0.906808	0.831528	0.902689	0.818361	0.849671	0.88642	0.825072	0.837869	0.859784	0.877881	0.822272	0.810423	0.832408	0.841317	1	0.896899	0.059415
2354	22	19687	0.078748	97.0726	7.66346	11.7093	2.69848	0.944227	0.937573	0.941205	0.897191	0.875578	0.892518	0.907121	0.831742	0.902804	0.819805	0.850841	0.886854	0.825672	0.839132	0.860568	0.878321	0.821989	0.811932	0.831843	0.841698	1	0.89765	0.0591302
2354	10	52159	0.208636	63.6495	7.91093	3.40752	1.21876	0.921912	0.89485	0.91965	0.885015	0.854435	0.896049	0.906728	0.8439	0.898608	0.816743	0.870924	0.866485	0.819322	0.847438	0.854483	0.884852	0.819255	0.788809	0.822428	0.87124	1	0.884303	0.0613273
2356	12	48766	0.195064	63.5842	8.07646	3.40389	1.24909	0.923451	0.896547	0.920395	0.886109	0.855811	0.896311	0.907446	0.845117	0.89872	0.817363	0.871683	0.86708	0.819957	0.847988	0.855289	0.88575	0.819341	0.788234	0.822448	0.871283	1	0.88528	0.0609807
2356	12	48766	0.195064	63.5842	8.07646	3.40389	1.24909	0.923451	0.896547	0.920395	0.886109	0.855811	0.896311	0.907446	0.845117	0.89872	0.817363	0.871683	0.86708	0.819957	0.847988	0.855289	0.88575	0.819341	0.788234	0.822448	0.871283	1	0.88528	0.0609807
2361	17	41556	0.166224	101.437	8.97057	13.4153	3.49183	0.925691	0.898522	0.921275	0.886864	0.85765	0.896826	0.907438	0.846003	0.898631	0.818582	0.871559	0.866746	0.820977	0.848157	0.855003	0.885877	0.819713	0.788274	0.822396	0.871691	1	0.886315	0.0604643
2362	18	20924	0.083696	96.8766	7.68156	11.641	2.70548	0.936317	0.909625	0.930343	0.897175	0.869241	0.904177	0.913162	0.852227	0.902074	0.826563	0.874976	0.868046	0.822835	0.852179	0.856552	0.888907	0.819609	0.786824	0.826897	0.874307	1	0.89418	0.0576156
2366	22	19031	0.076124	96.8299	7.67899	11.6243	2.70206	0.936998	0.911408	0.932137	0.898508	0.870658	0.904892	0.914666	0.852793	0.903263	0.827571	0.874967	0.868793	0.82208	0.85253	0.856524	0.889417	0.820267	0.787715	0.827702	0.873759	1	0.895236	0.0572842
2366	10	53148	0.212592	62.7556	7.82524	3.26754	1.17325	0.945671	0.918614	0.910872	0.874699	0.884746	0.884013	0.921135	0.851076	0.883251	0.799287	0.844764	0.838969	0.74952	0.806681	0.859148	0.890984	0.862036	0.813699	0.811611	0.83212	1	0.886779	0.0604791
2368	12	49663	0.198652	62.6841	8.00456	3.26365	1.20561	0.946741	0.919749	0.912168	0.876004	0.886102	0.885166	0.921461	0.852103	0.883948	0.800203	0.845489	0.838934	0.750116	0.806476	0.859594	0.891257	0.862332	0.813785	0.811348	0.832219	1	0.887717	0.05999
2368	12	49663	0.198652	62.6841	8.00456	3.26365	1.20561	0.946741	0.919749	0.912168	0.876004	0.886102	0.885166	0.921461	0.852103	0.883948	0.800203	0.845489	0.838934	0.750116	0.806476	0.859594	0.891257	0.862332	0.813785	0.811348	0.832219	1	0.887717	0.05999
2373	17	42235	0.16894	103.232	8.92752	14.1234	3.60259	0.947555	0.920552	0.912703	0.876725	0.886327	0.886528	0.921854	0.85235	0.88448	0.801598	0.845709	0.839351	0.749923	0.807008	0.859039	0.891334	0.861418	0.815508	0.81159	0.832828	1	0.88832	0.0597141
2374	18	18552	0.074208	98.3029	7.50834	12.1446	2.72841	0.956824	0.931732	0.924941	0.887236	0.897612	0.895321	0.926073	0.858937	0.892464	0.80684	0.849774	0.843332	0.756684	0.813012	0.861201	0.896292	0.863357	0.816085	0.81347	0.833414	1	0.896764	0.0562201
2378	22	16994	0.067976	98.2889	7.49647	12.1389	2.72319	0.95775	0.932182	0.92615	0.888961	0.898729	0.896434	0.926356	0.859539	0.893345	0.80755	0.849123	0.843504	0.756237	0.813493	0.860627	0.896169	0.86301	0.815847	0.813581	0.834412	1	0.897502	0.0559864
2378	10	55427	0.221708	65.9728	8.19121	3.79227	1.35354	0.918776	0.912272	0.929718	0.897207	0.857245	0.885742	0.876324	0.83858	0.86411	0.801532	0.849189	0.834873	0.795686	0.843343	0.831914	0.881601	0.812736	0.788623	0.853636	0.836343	1	0.880809	0.062304
2380	12	51768	0.207072	65.921	8.39162	3.7921	1.39396	0.920066	0.913827	0.930556	0.898026	0.858764	0.887305	0.877289	0.839524	0.864955	0.801451	0.848999	0.835883	0.795694	0.843581	0.832174	0.881771	0.812722	0.788837	0.853771	0.836144	1	0.881769	0.0619203
2380	12	51768	0.207072	65.921	8.39162	3.7921	1.39396	0.920066	0.913827	0.930556	0.898026	0.858764	0.887305	0.877289	0.839524	0.864955	0.801451	0.848999	0.835883	0.795694	0.843581	0.832174	0.881771	0.812722	0.788837	0.853771	0.836144	1	0.881769	0.0619203
2385	17	43987	0.175948	105.185	9.27875	14.9492	3.88239	0.921716	0.915725	0.93165	0.899379	0.859584	0.888808	0.878089	0.840692	0.866051	0.801407	0.849615	0.835554	0.795712	0.843306	0.832064	0.881272	0.812297	0.788926	0.85398	0.835429	1	0.882807	0.061489
2386	18	14449	0.057796	100.238	7.64766	12.8724	2.8959	0.936155	0.929372	0.939027	0.910236	0.875285	0.899682	0.889093	0.850474	0.87404	0.808533	0.85127	0.840992	0.797287	0.846979	0.839574	0.88193	0.817461	0.792581	0.857603	0.834798	1	0.892866	0.0573769
2390	22	13147	0.052588	100.197	7.62928	12.8559	2.88315	0.937552	0.930212	0.939834	0.911235	0.876436	0.901042	0.889442	0.851411	0.874648	0.808359	0.851715	0.841561	0.795809	0.847304	0.838138	0.882064	0.81859	0.79212	0.858333	0.834373	1	0.893625	0.0570464
2390	10	52395	0.20958	67.2157	8.17339	4.00269	1.40228	0.923714	0.927541	0.924201	0.882374	0.868986	0.880122	0.870885	0.849031	0.85387	0.795572	0.841368	0.858231	0.791001	0.831682	0.859185	0.886125	0.836702	0.804447	0.814887	0.83528	1	0.882276	0.0597038
2392	12	48947	0.195788	67.1927	8.36927	4.00713	1.44489	0.925133	0.928341	0.925593	0.883221	0.870145	0.880759	0.872311	0.849674	0.854516	0.796014	0.842084	0.859164	0.791683	0.832094	0.859154	0.88652	0.837018	0.805075	0.814789	0.835138	1	0.883205	0.0593401
2392	12	48947	0.195788	67.1927	8.36927	4.00713	1.44489	0.925133	0.928341	0.925593	0.883221	0.870145	0.880759	0.872311	0.849674	0.854516	0.796014	0.842084	0.859164	0.791683	0.832094	0.859154	0.88652	0.837018	0.805075	0.814789	0.835138	1	0.883205	0.0593401
2397	17	41652	0.166608	106.197	9.23572	15.3734	3.93983	0.92711	0.929595	0.926318	0.883763	0.870919	0.88147	0.873463	0.850175	0.855109	0.798281	0.842937	0.859467	0.792795	0.831749	0.859791	0.886524	0.836514	0.806132	0.814355	0.835038	1	0.884169	0.0590464
2398	18	15313	0.061252	99.4797	7.75309	12.5929	2.88855	0.938614	0.940475	0.936231	0.894175	0.878306	0.88944	0.886893	0.857539	0.863253	0.807614	0.848234	0.865278	0.798178	0.835728	0.861294	0.887481	0.840332	0.80928	0.814308	0.834846	1	0.892993	0.0559179
2402	22	14017	0.056068	99.4605	7.74346	12.5852	2.8837	0.938789	0.940465	0.937148	0.895769	0.87986	0.889955	0.887387	0.858458	0.862667	0.807698	0.849361	0.866127	0.800243	0.836413	0.861561	0.887779	0.840016	0.808732	0.814261	0.834415	1	0.8936	0.0557016
2402	10	54223	0.216892	63.7573	8.0375	3.42923	1.24632	0.9273	0.906811	0.93891	0.872287	0.847703	0.883149	0.8745	0.807277	0.88208	0.811952	0.844568	0.870018	0.836047	0.834692	0.843212	0.876593	0.817762	0.827481	0.83661	0.846965	1	0.880761	0.0643391
2404	12	50541	0.202164	63.6991	8.20751	3.42703	1.27932	0.928672	0.908302	0.939554	0.873815	0.849231	0.884163	0.875062	0.808116	0.882966	0.812835	0.845037	0.870224	0.836647	0.834966	0.843632	0.877169	0.818306	0.827783	0.836539	0.847243	1	0.881776	0.0640428
