# Supplementary material for: IBSEM: An Individual-Based Atlantic Salmon Population Model
Source: PLoS One. 2015 Sep 18;10(9):e0138444. doi: 10.1371/journal.pone.0138444 (PMC4575158; doi:10.1371/journal.pone.0138444)
Supplement: S1 Minimal dataset — (ZIP) [file pone.0138444.s003.zip › temp/scenario 1/wild - 2/runFiles/results/parr2.txt]

month	averageAge	popSize	density	averageLength	stDevLength	averageWeight	stDevWeight	allele_0_0_Frequency	allele_0_1_Frequency	allele_0_2_Frequency	allele_0_3_Frequency	allele_0_4_Frequency	allele_0_5_Frequency	allele_0_6_Frequency	allele_0_7_Frequency	allele_0_8_Frequency	allele_0_9_Frequency	allele_0_10_Frequency	allele_0_11_Frequency	allele_0_12_Frequency	allele_0_13_Frequency	allele_0_14_Frequency	allele_0_15_Frequency	allele_0_16_Frequency	allele_0_17_Frequency	allele_0_18_Frequency	allele_0_19_Frequency	allele_0_20_Frequency	genotypicValueAverage	genotypicValueStDev
16	24	7479	0.029916	103.079	7.44167	13.9705	3.07973	0.911552	0.912823	0.911084	0.906873	0.912756	0.910483	0.90587	0.900254	0.902861	0.903129	0.899652	0.902594	0.902327	0.903062	0.905535	0.906338	0.904332	0.900455	0.899519	0.901123	1	0.907964	0.0585949
21	29	6495	0.02598	133.787	8.47474	30.3326	5.81811	0.912625	0.913703	0.910547	0.906543	0.914473	0.912009	0.906851	0.900924	0.906313	0.903233	0.898614	0.901386	0.901771	0.903156	0.905466	0.907698	0.905389	0.901617	0.897998	0.900385	1	0.908583	0.0581578
22	30	29	0.000116	122.769	6.73582	23.3953	3.85243	0.965517	0.913793	0.913793	0.965517	0.965517	0.931034	0.844828	0.913793	0.948276	0.931034	0.862069	0.87931	0.931034	0.87931	0.896552	0.913793	0.913793	0.913793	0.931034	0.913793	1	0.926529	0.0625668
26	34	28	0.000112	122.938	6.79426	23.4945	3.88403	0.964286	0.910714	0.910714	0.964286	0.964286	0.928571	0.839286	0.910714	0.982143	0.928571	0.857143	0.875	0.928571	0.875	0.892857	0.928571	0.910714	0.910714	0.928571	0.910714	1	0.925758	0.0635386
26	22	12297	0.049188	101.104	7.54724	13.1982	2.92409	0.928031	0.924047	0.920712	0.920631	0.916646	0.91258	0.911645	0.909775	0.906685	0.90884	0.906969	0.905709	0.904774	0.903106	0.906603	0.904286	0.902862	0.902049	0.903798	0.905017	1	0.916253	0.0543496
28	24	11611	0.046444	100.972	8.00531	13.1746	3.11138	0.929593	0.925114	0.922401	0.921195	0.917621	0.914176	0.912281	0.910042	0.907071	0.909138	0.907889	0.905994	0.904401	0.902678	0.906167	0.905133	0.902937	0.902377	0.904143	0.90608	1	0.917164	0.0538214
28	24	11611	0.046444	100.972	8.00531	13.1746	3.11138	0.929593	0.925114	0.922401	0.921195	0.917621	0.914176	0.912281	0.910042	0.907071	0.909138	0.907889	0.905994	0.904401	0.902678	0.906167	0.905133	0.902937	0.902377	0.904143	0.90608	1	0.917164	0.0538214
33	29	10026	0.040104	131.17	8.94857	28.6474	5.84217	0.931378	0.926342	0.922851	0.922501	0.917514	0.914223	0.912827	0.910483	0.909037	0.910233	0.907491	0.906044	0.905246	0.902803	0.90784	0.905595	0.902154	0.902853	0.903152	0.905994	1	0.917963	0.0535929
34	30	97	0.000388	118.34	8.40681	21.0939	4.71159	0.969072	0.93299	0.927835	0.948454	0.912371	0.938144	0.92268	0.953608	0.927835	0.92268	0.92268	0.891753	0.912371	0.886598	0.902062	0.912371	0.881443	0.93299	0.927835	0.896907	1	0.932805	0.0437548
38	34	86	0.000344	117.836	8.53918	20.8406	4.80033	0.97093	0.924419	0.930233	0.959302	0.906977	0.930233	0.930233	0.947674	0.924419	0.924419	0.936047	0.889535	0.918605	0.889535	0.901163	0.918605	0.889535	0.936047	0.936047	0.895349	1	0.933227	0.0439741
38	22	12543	0.050172	101.476	7.65889	13.3491	3.00089	0.929921	0.90704	0.906402	0.919278	0.910229	0.927569	0.920155	0.894961	0.896795	0.90995	0.90421	0.882763	0.895201	0.904568	0.905485	0.9243	0.891294	0.895599	0.914534	0.903891	1	0.911798	0.0558117
40	24	11841	0.047364	101.41	8.12894	13.3516	3.19658	0.931256	0.909256	0.907356	0.920024	0.910734	0.928638	0.920741	0.895026	0.897517	0.910692	0.904864	0.884174	0.895448	0.904907	0.906005	0.924288	0.891648	0.895406	0.914492	0.904062	1	0.912747	0.055492
40	24	11841	0.047364	101.41	8.12894	13.3516	3.19658	0.931256	0.909256	0.907356	0.920024	0.910734	0.928638	0.920741	0.895026	0.897517	0.910692	0.904864	0.884174	0.895448	0.904907	0.906005	0.924288	0.891648	0.895406	0.914492	0.904062	1	0.912747	0.055492
45	29	10267	0.041068	130.174	9.03279	28.0158	5.81782	0.932356	0.909711	0.907763	0.922567	0.911951	0.929385	0.921788	0.895101	0.898364	0.909467	0.904402	0.884046	0.896562	0.903769	0.906302	0.924808	0.891254	0.897779	0.913948	0.903867	1	0.913467	0.0553627
46	30	154	0.000616	114.945	6.96161	19.2551	3.49036	0.967532	0.941558	0.948052	0.938312	0.922078	0.954545	0.899351	0.896104	0.905844	0.941558	0.899351	0.847403	0.88961	0.938312	0.925325	0.912338	0.912338	0.912338	0.918831	0.915584	1	0.931408	0.0456847
50	34	142	0.000568	115.169	7.01041	19.3694	3.52177	0.96831	0.943662	0.947183	0.940141	0.929577	0.957746	0.890845	0.897887	0.908451	0.93662	0.894366	0.84507	0.894366	0.943662	0.922535	0.915493	0.90493	0.911972	0.915493	0.919014	1	0.932091	0.0451327
50	22	8710	0.03484	100.779	7.99002	13.0991	3.08359	0.916648	0.935936	0.927382	0.934673	0.886797	0.935591	0.923364	0.898852	0.90752	0.925316	0.946096	0.913261	0.904018	0.906487	0.912801	0.907463	0.913375	0.917853	0.906257	0.910907	1	0.920214	0.0524289
52	24	8226	0.032904	100.73	8.46191	13.1097	3.27709	0.917639	0.937029	0.927547	0.935084	0.887369	0.936847	0.924447	0.89904	0.9084	0.925419	0.945782	0.913384	0.904692	0.908035	0.912655	0.907549	0.912351	0.918065	0.905847	0.911379	1	0.920833	0.0521017
52	24	8226	0.032904	100.73	8.46191	13.1097	3.27709	0.917639	0.937029	0.927547	0.935084	0.887369	0.936847	0.924447	0.89904	0.9084	0.925419	0.945782	0.913384	0.904692	0.908035	0.912655	0.907549	0.912351	0.918065	0.905847	0.911379	1	0.920833	0.0521017
57	29	7182	0.028728	129.62	9.32252	27.6892	5.93292	0.919103	0.938457	0.928293	0.935464	0.886522	0.936926	0.924534	0.900724	0.909635	0.927318	0.945906	0.912559	0.903648	0.90699	0.911654	0.908173	0.912002	0.918407	0.905319	0.910749	1	0.921414	0.0518263
58	30	142	0.000568	115.413	7.59163	19.5282	3.8471	0.940141	0.957746	0.940141	0.929577	0.887324	0.947183	0.915493	0.926056	0.90493	0.943662	0.950704	0.908451	0.915493	0.901408	0.926056	0.93662	0.947183	0.954225	0.915493	0.954225	1	0.931874	0.0485179
62	34	132	0.000528	115.6	7.66285	19.6264	3.89386	0.943182	0.962121	0.935606	0.92803	0.893939	0.94697	0.920455	0.92803	0.912879	0.943182	0.950758	0.905303	0.920455	0.897727	0.920455	0.943182	0.943182	0.954545	0.916667	0.958333	1	0.933436	0.0466742
62	22	12675	0.0507	99.187	7.67582	12.4798	2.85926	0.932426	0.910217	0.910414	0.908442	0.910966	0.910256	0.904655	0.900079	0.899842	0.890572	0.913057	0.910296	0.900237	0.89787	0.885365	0.892584	0.884024	0.892939	0.897515	0.912584	1	0.909561	0.0579098
64	24	11940	0.04776	99.1004	8.10629	12.473	3.0285	0.933208	0.911642	0.910972	0.909087	0.911767	0.911893	0.905988	0.900251	0.900419	0.890536	0.913442	0.910092	0.900461	0.898911	0.88639	0.892295	0.884673	0.893216	0.897404	0.913275	1	0.910331	0.0575785
64	24	11940	0.04776	99.1004	8.10629	12.473	3.0285	0.933208	0.911642	0.910972	0.909087	0.911767	0.911893	0.905988	0.900251	0.900419	0.890536	0.913442	0.910092	0.900461	0.898911	0.88639	0.892295	0.884673	0.893216	0.897404	0.913275	1	0.910331	0.0575785
69	29	10344	0.041376	127.829	9.03732	26.5486	5.59652	0.93547	0.911833	0.911543	0.910238	0.91367	0.910915	0.907628	0.902891	0.900909	0.891	0.913235	0.911736	0.900474	0.899797	0.886843	0.891676	0.885779	0.89419	0.899024	0.912751	1	0.911308	0.0572771
70	30	200	0.0008	115.511	7.82333	19.5914	3.93095	0.9475	0.94	0.95	0.9375	0.9425	0.9425	0.91	0.93	0.895	0.8625	0.9225	0.9225	0.89	0.9	0.87	0.9225	0.8875	0.915	0.91	0.9325	1	0.929112	0.0487688
74	34	183	0.000732	115.301	7.69354	19.4778	3.84529	0.942623	0.945355	0.945355	0.937158	0.942623	0.939891	0.909836	0.931694	0.89071	0.871585	0.920765	0.920765	0.896175	0.912568	0.860656	0.918033	0.885246	0.915301	0.912568	0.937158	1	0.928706	0.0490971
74	22	14776	0.059104	99.8558	7.75812	12.7349	2.93997	0.915742	0.9219	0.916892	0.925893	0.92234	0.896081	0.899262	0.897875	0.898247	0.907756	0.919633	0.915573	0.889009	0.888129	0.906978	0.889415	0.885185	0.919362	0.901563	0.896386	1	0.911454	0.0586185
76	24	13942	0.055768	99.7673	8.25969	12.7317	3.13992	0.917444	0.923146	0.918304	0.926517	0.922895	0.896858	0.900373	0.898687	0.898831	0.907366	0.91938	0.915937	0.888825	0.888359	0.907259	0.889722	0.885239	0.919739	0.902561	0.896141	1	0.912314	0.058394
76	24	13942	0.055768	99.7673	8.25969	12.7317	3.13992	0.917444	0.923146	0.918304	0.926517	0.922895	0.896858	0.900373	0.898687	0.898831	0.907366	0.91938	0.915937	0.888825	0.888359	0.907259	0.889722	0.885239	0.919739	0.902561	0.896141	1	0.912314	0.058394
81	29	11990	0.04796	129.191	9.17562	27.4069	5.81358	0.918307	0.924395	0.920017	0.927106	0.92427	0.898624	0.901877	0.900417	0.901043	0.907423	0.919641	0.915596	0.888741	0.88799	0.908048	0.890117	0.885613	0.920267	0.904212	0.896205	1	0.913388	0.0579653
82	30	215	0.00086	113.963	7.36672	18.7956	3.60653	0.939535	0.960465	0.92093	0.951163	0.930233	0.897674	0.911628	0.909302	0.913953	0.9	0.927907	0.916279	0.890698	0.895349	0.925581	0.890698	0.881395	0.948837	0.9	0.904651	1	0.926252	0.0520751
86	34	198	0.000792	114.037	7.2619	18.8255	3.57767	0.941919	0.964646	0.924242	0.949495	0.926768	0.891414	0.909091	0.911616	0.916667	0.89899	0.936869	0.911616	0.893939	0.893939	0.926768	0.888889	0.871212	0.94697	0.89899	0.89899	1	0.926659	0.0523294
86	22	14654	0.058616	100.057	7.77832	12.812	2.95459	0.91678	0.921387	0.900437	0.915859	0.912072	0.923059	0.90262	0.891941	0.895865	0.890542	0.907807	0.928313	0.896581	0.904326	0.911287	0.898492	0.884673	0.893408	0.912618	0.908114	1	0.90961	0.0589881
88	24	13787	0.055148	99.9671	8.25765	12.807	3.1524	0.918438	0.922354	0.901646	0.917096	0.912889	0.923841	0.903496	0.892109	0.89617	0.890368	0.908211	0.928556	0.897077	0.90375	0.911946	0.899253	0.884747	0.894357	0.912853	0.908646	1	0.910471	0.058533
88	24	13787	0.055148	99.9671	8.25765	12.807	3.1524	0.918438	0.922354	0.901646	0.917096	0.912889	0.923841	0.903496	0.892109	0.89617	0.890368	0.908211	0.928556	0.897077	0.90375	0.911946	0.899253	0.884747	0.894357	0.912853	0.908646	1	0.910471	0.058533
93	29	11903	0.047612	128.164	9.19965	26.7694	5.74139	0.918928	0.923339	0.90473	0.918172	0.912879	0.923801	0.90431	0.89364	0.896959	0.891372	0.90704	0.928715	0.897967	0.903134	0.912501	0.900571	0.884735	0.894774	0.912711	0.908678	1	0.911308	0.0580359
94	30	263	0.001052	115.382	7.97529	19.5386	4.0569	0.93346	0.942966	0.920152	0.925856	0.931559	0.923954	0.903042	0.906844	0.885932	0.882129	0.918251	0.929658	0.89924	0.903042	0.918251	0.910646	0.872624	0.887833	0.944867	0.918251	1	0.920423	0.0539337
98	34	244	0.000976	115.494	7.98487	19.5953	4.061	0.940574	0.944672	0.92418	0.92418	0.934426	0.92623	0.907787	0.905738	0.889344	0.885246	0.913934	0.92623	0.901639	0.903689	0.915984	0.909836	0.875	0.893443	0.94877	0.918033	1	0.922759	0.0524246
98	22	15225	0.0609	99.5428	7.96125	12.6293	3.00618	0.927783	0.916388	0.893103	0.896979	0.897406	0.916979	0.919507	0.895205	0.888703	0.912874	0.911297	0.880755	0.905846	0.907094	0.913169	0.887225	0.897241	0.882233	0.899442	0.909327	1	0.906973	0.0585924
100	24	14342	0.057368	99.4728	8.43231	12.6322	3.19663	0.928218	0.917306	0.894296	0.899108	0.898829	0.917445	0.919258	0.896423	0.889451	0.913297	0.910996	0.881014	0.906917	0.906882	0.912495	0.888126	0.898585	0.88192	0.89977	0.909322	1	0.907763	0.0582289
100	24	14342	0.057368	99.4728	8.43231	12.6322	3.19663	0.928218	0.917306	0.894296	0.899108	0.898829	0.917445	0.919258	0.896423	0.889451	0.913297	0.910996	0.881014	0.906917	0.906882	0.912495	0.888126	0.898585	0.88192	0.89977	0.909322	1	0.907763	0.0582289
105	29	12333	0.049332	129.58	9.39762	27.6716	5.99596	0.929498	0.917538	0.89593	0.900632	0.899619	0.918795	0.920701	0.897795	0.890132	0.912917	0.912876	0.881254	0.906957	0.906389	0.911944	0.888713	0.898768	0.882227	0.90043	0.90943	1	0.9087	0.0579433
106	30	205	0.00082	114.508	8.49163	19.1387	4.18698	0.965854	0.94878	0.914634	0.912195	0.902439	0.939024	0.926829	0.890244	0.939024	0.941463	0.919512	0.890244	0.885366	0.904878	0.912195	0.880488	0.917073	0.9	0.909756	0.917073	1	0.926329	0.050803
110	34	192	0.000768	114.218	8.48237	18.9953	4.16795	0.971354	0.950521	0.908854	0.914063	0.90625	0.940104	0.929688	0.888021	0.940104	0.942708	0.916667	0.890625	0.882813	0.903646	0.908854	0.877604	0.914063	0.898438	0.911458	0.911458	1	0.927071	0.0509433
110	22	12254	0.049016	100.79	7.66164	13.0842	2.95969	0.916272	0.927248	0.908764	0.928921	0.899706	0.908193	0.903297	0.920842	0.895136	0.892974	0.93345	0.881182	0.87502	0.879998	0.883018	0.877999	0.892239	0.900114	0.878121	0.897095	1	0.909361	0.0591462
112	24	11557	0.046228	100.686	8.10346	13.071	3.13891	0.917626	0.92922	0.909319	0.930129	0.90019	0.90867	0.903738	0.921476	0.895345	0.893052	0.933504	0.8815	0.875833	0.87951	0.883317	0.878169	0.892879	0.90045	0.878732	0.898763	1	0.910185	0.0588065
112	24	11557	0.046228	100.686	8.10346	13.071	3.13891	0.917626	0.92922	0.909319	0.930129	0.90019	0.90867	0.903738	0.921476	0.895345	0.893052	0.933504	0.8815	0.875833	0.87951	0.883317	0.878169	0.892879	0.90045	0.878732	0.898763	1	0.910185	0.0588065
117	29	9994	0.039976	129.6	8.99258	27.6483	5.74027	0.918451	0.929708	0.909746	0.931959	0.90074	0.908945	0.903992	0.922203	0.897288	0.892936	0.93291	0.881579	0.876226	0.879428	0.88313	0.878827	0.892786	0.90069	0.878927	0.898939	1	0.910784	0.0584968
118	30	184	0.000736	115.51	8.0553	19.6074	4.06207	0.945652	0.951087	0.9375	0.942935	0.929348	0.92663	0.913043	0.92663	0.923913	0.866848	0.92663	0.883152	0.910326	0.899457	0.913043	0.899457	0.902174	0.907609	0.88587	0.915761	1	0.92834	0.0517109
122	34	175	0.0007	115.657	8.0258	19.6791	4.05352	0.945714	0.951429	0.945714	0.94	0.928571	0.928571	0.908571	0.925714	0.92	0.871429	0.931429	0.885714	0.908571	0.905714	0.908571	0.897143	0.9	0.905714	0.88	0.914286	1	0.928849	0.0525984
122	22	12871	0.051484	99.776	7.90753	12.7137	3.00011	0.93431	0.928016	0.912439	0.903426	0.902533	0.904048	0.91104	0.905291	0.918266	0.891695	0.909215	0.912167	0.896939	0.903892	0.907622	0.906456	0.890024	0.915663	0.918188	0.90129	1	0.913264	0.057341
124	24	12118	0.048472	99.6537	8.34771	12.6948	3.17813	0.935097	0.929237	0.913187	0.903945	0.903078	0.90543	0.911165	0.905595	0.919005	0.892144	0.910216	0.911867	0.896765	0.904357	0.908978	0.906585	0.890081	0.91624	0.918964	0.900437	1	0.913939	0.0571268
124	24	12118	0.048472	99.6537	8.34771	12.6948	3.17813	0.935097	0.929237	0.913187	0.903945	0.903078	0.90543	0.911165	0.905595	0.919005	0.892144	0.910216	0.911867	0.896765	0.904357	0.908978	0.906585	0.890081	0.91624	0.918964	0.900437	1	0.913939	0.0571268
129	29	10436	0.041744	129.093	9.23184	27.3508	5.86285	0.936853	0.930864	0.914095	0.905328	0.903651	0.906909	0.911987	0.905088	0.91903	0.892488	0.911077	0.912131	0.895745	0.905759	0.910215	0.905998	0.8899	0.91721	0.91836	0.900824	1	0.914875	0.0569289
130	30	194	0.000776	115.384	8.58604	19.5841	4.41024	0.948454	0.956186	0.930412	0.912371	0.917526	0.92268	0.909794	0.914948	0.914948	0.92268	0.904639	0.945876	0.902062	0.909794	0.891753	0.927835	0.907216	0.925258	0.92268	0.89433	1	0.927044	0.0507591
134	34	180	0.00072	115.327	8.47056	19.5464	4.31393	0.947222	0.952778	0.936111	0.913889	0.913889	0.922222	0.913889	0.908333	0.911111	0.922222	0.905556	0.947222	0.9	0.908333	0.891667	0.927778	0.905556	0.925	0.922222	0.897222	1	0.926568	0.052246
134	22	15650	0.0626	99.0086	7.74981	12.4181	2.89081	0.91754	0.929233	0.893738	0.923674	0.913163	0.904569	0.895527	0.887093	0.90099	0.900671	0.90377	0.904313	0.885176	0.899808	0.904888	0.88722	0.867284	0.922492	0.890703	0.896134	1	0.907778	0.0585348
136	24	14713	0.058852	98.9016	8.17626	12.4039	3.05806	0.918677	0.929552	0.893869	0.924149	0.91375	0.906069	0.89601	0.887514	0.900428	0.901414	0.904166	0.904438	0.885815	0.898899	0.904642	0.887684	0.868246	0.922585	0.891491	0.896656	1	0.90829	0.0583382
136	24	14713	0.058852	98.9016	8.17626	12.4039	3.05806	0.918677	0.929552	0.893869	0.924149	0.91375	0.906069	0.89601	0.887514	0.900428	0.901414	0.904166	0.904438	0.885815	0.898899	0.904642	0.887684	0.868246	0.922585	0.891491	0.896656	1	0.90829	0.0583382
141	29	12713	0.050852	128.273	9.11851	26.8294	5.69341	0.918902	0.931802	0.894439	0.925745	0.914182	0.907575	0.895894	0.88909	0.900338	0.901518	0.904586	0.904586	0.886573	0.898372	0.904586	0.887949	0.867852	0.92252	0.893102	0.897546	1	0.909077	0.0580924
142	30	209	0.000836	114.953	8.80345	19.3853	4.51815	0.937799	0.952153	0.911483	0.925837	0.92823	0.92823	0.899522	0.904306	0.937799	0.901914	0.911483	0.868421	0.882775	0.889952	0.909091	0.901914	0.868421	0.933014	0.897129	0.916268	1	0.921063	0.0596738
146	34	193	0.000772	115.029	8.84988	19.4267	4.54676	0.935233	0.950777	0.909326	0.92487	0.92487	0.927461	0.904145	0.898964	0.935233	0.904145	0.909326	0.870466	0.880829	0.891192	0.906736	0.906736	0.860104	0.927461	0.893782	0.909326	1	0.91957	0.0606189
146	22	12262	0.049048	101.326	7.73855	13.2951	3.02167	0.933657	0.929824	0.923381	0.910007	0.921383	0.921261	0.908539	0.902993	0.876774	0.892921	0.911352	0.919304	0.873145	0.881096	0.899242	0.900383	0.882279	0.917183	0.906581	0.899445	1	0.914615	0.0553677
148	24	11547	0.046188	101.206	8.21495	13.2781	3.22159	0.934355	0.931627	0.924872	0.910756	0.922274	0.922231	0.908634	0.904477	0.877371	0.893739	0.911406	0.920239	0.872608	0.881181	0.899758	0.900667	0.882827	0.917511	0.906166	0.899758	1	0.915495	0.0549256
148	24	11547	0.046188	101.206	8.21495	13.2781	3.22159	0.934355	0.931627	0.924872	0.910756	0.922274	0.922231	0.908634	0.904477	0.877371	0.893739	0.911406	0.920239	0.872608	0.881181	0.899758	0.900667	0.882827	0.917511	0.906166	0.899758	1	0.915495	0.0549256
153	29	9978	0.039912	129.887	9.14464	27.8432	5.86581	0.935809	0.933754	0.926639	0.911656	0.921978	0.923081	0.909852	0.907396	0.87738	0.894668	0.910704	0.920726	0.87272	0.88169	0.90013	0.902185	0.882993	0.916266	0.907046	0.900231	1	0.91658	0.0543481
154	30	142	0.000568	114.942	7.93006	19.3167	4.02848	0.950704	0.919014	0.943662	0.911972	0.943662	0.929577	0.911972	0.915493	0.869718	0.901408	0.922535	0.897887	0.866197	0.887324	0.919014	0.922535	0.915493	0.926056	0.897887	0.922535	1	0.922436	0.0565731
158	34	129	0.000516	114.822	7.94052	19.2579	4.04424	0.949612	0.922481	0.949612	0.926357	0.945736	0.930233	0.903101	0.910853	0.875969	0.895349	0.922481	0.895349	0.856589	0.891473	0.914729	0.922481	0.906977	0.926357	0.903101	0.922481	1	0.923839	0.0559269
158	22	13330	0.05332	100.491	7.89132	12.9833	3.02658	0.926519	0.928732	0.903976	0.939047	0.905214	0.912153	0.924081	0.896024	0.884059	0.90829	0.914779	0.901913	0.887734	0.883346	0.920293	0.896437	0.875094	0.905739	0.896737	0.894186	1	0.913553	0.0564924
160	24	12595	0.05038	100.375	8.32152	12.9651	3.19113	0.927709	0.930687	0.905875	0.939936	0.905955	0.913775	0.924811	0.896387	0.884359	0.908972	0.915085	0.901826	0.887733	0.883882	0.920723	0.897181	0.874712	0.905756	0.896348	0.894006	1	0.914564	0.0560589
160	24	12595	0.05038	100.375	8.32152	12.9651	3.19113	0.927709	0.930687	0.905875	0.939936	0.905955	0.913775	0.924811	0.896387	0.884359	0.908972	0.915085	0.901826	0.887733	0.883882	0.920723	0.897181	0.874712	0.905756	0.896348	0.894006	1	0.914564	0.0560589
165	29	10911	0.043644	128.798	9.22804	27.1654	5.80843	0.929017	0.931949	0.907066	0.940152	0.90725	0.913528	0.9259	0.897305	0.884062	0.910045	0.915223	0.902163	0.886995	0.883924	0.92118	0.898497	0.874255	0.906975	0.894556	0.893869	1	0.915306	0.0557878
166	30	211	0.000844	114.236	8.27129	18.9905	4.14002	0.938389	0.950237	0.917062	0.950237	0.933649	0.914692	0.936019	0.93128	0.886256	0.917062	0.93128	0.890995	0.879147	0.883886	0.921801	0.936019	0.879147	0.92654	0.893365	0.890995	1	0.926792	0.0535786
170	34	199	0.000796	114.215	8.38671	18.9887	4.19746	0.942211	0.949749	0.914573	0.952261	0.932161	0.917085	0.937186	0.929648	0.886935	0.917085	0.929648	0.894472	0.879397	0.886935	0.924623	0.937186	0.88191	0.922111	0.896985	0.89196	1	0.927486	0.0543914
170	22	17446	0.069784	98.2227	7.79682	12.1321	2.85989	0.928436	0.915453	0.92345	0.899776	0.907228	0.889803	0.914422	0.893357	0.914966	0.916542	0.909292	0.885905	0.88794	0.910839	0.881979	0.890233	0.892869	0.906082	0.898286	0.885017	1	0.909525	0.0580289
172	24	16417	0.065668	98.1231	8.20796	12.1201	3.01401	0.929463	0.917037	0.924225	0.901109	0.908235	0.890358	0.915332	0.894439	0.915514	0.916794	0.909301	0.885058	0.887982	0.911007	0.8825	0.89051	0.892977	0.906652	0.898276	0.885271	1	0.910352	0.0577886
172	24	16417	0.065668	98.1231	8.20796	12.1201	3.01401	0.929463	0.917037	0.924225	0.901109	0.908235	0.890358	0.915332	0.894439	0.915514	0.916794	0.909301	0.885058	0.887982	0.911007	0.8825	0.89051	0.892977	0.906652	0.898276	0.885271	1	0.910352	0.0577886
177	29	14152	0.056608	125.431	9.04472	25.1037	5.39582	0.929409	0.918598	0.925558	0.902523	0.909165	0.891181	0.916761	0.89528	0.915807	0.917256	0.910861	0.883974	0.888072	0.911179	0.883762	0.890863	0.893301	0.906868	0.898318	0.885352	1	0.91117	0.0575182
178	30	445	0.00178	111.979	8.19263	17.8982	3.96593	0.95618	0.935955	0.929213	0.924719	0.919101	0.916854	0.91236	0.904494	0.917978	0.923596	0.911236	0.893258	0.876404	0.907865	0.878652	0.898876	0.898876	0.906742	0.898876	0.907865	1	0.923104	0.0528839
182	34	410	0.00164	111.954	8.33843	17.8966	4.04115	0.954878	0.939024	0.934146	0.923171	0.919512	0.914634	0.913415	0.909756	0.917073	0.921951	0.915854	0.895122	0.87561	0.909756	0.880488	0.895122	0.896341	0.907317	0.903659	0.909756	1	0.924035	0.052801
182	22	19061	0.076244	97.4151	8.00217	11.8521	2.89601	0.935103	0.933398	0.903127	0.916059	0.899323	0.900477	0.88744	0.91341	0.904097	0.88786	0.907822	0.912282	0.869026	0.885473	0.883532	0.892555	0.86614	0.89211	0.908609	0.91055	1	0.909609	0.0570624
184	24	17984	0.071936	97.2898	8.43226	11.8331	3.05551	0.936221	0.934442	0.904165	0.917315	0.900634	0.901551	0.88829	0.913812	0.904276	0.888679	0.908085	0.912005	0.869801	0.885926	0.883758	0.89296	0.866214	0.892154	0.908919	0.910309	1	0.910467	0.0567116
184	24	17984	0.071936	97.2898	8.43226	11.8331	3.05551	0.936221	0.934442	0.904165	0.917315	0.900634	0.901551	0.88829	0.913812	0.904276	0.888679	0.908085	0.912005	0.869801	0.885926	0.883758	0.89296	0.866214	0.892154	0.908919	0.910309	1	0.910467	0.0567116
189	29	15503	0.062012	125.214	9.29898	24.997	5.54378	0.937173	0.93498	0.904986	0.91808	0.901438	0.903535	0.888828	0.914081	0.905921	0.888699	0.908373	0.912211	0.86938	0.886216	0.8847	0.893988	0.866897	0.892214	0.909082	0.91005	1	0.911209	0.0565145
190	30	578	0.002312	110.396	7.88302	17.1408	3.71976	0.961073	0.953287	0.92301	0.933391	0.913495	0.92301	0.891869	0.918685	0.92301	0.897059	0.929066	0.92128	0.886678	0.883218	0.894464	0.902249	0.870242	0.906574	0.91955	0.91263	1	0.926145	0.052345
194	34	545	0.00218	110.3	7.88234	17.0964	3.70249	0.962385	0.953211	0.929358	0.937615	0.916514	0.923853	0.890826	0.918349	0.922018	0.899083	0.92844	0.918349	0.887156	0.887156	0.894495	0.904587	0.86789	0.907339	0.922018	0.911927	1	0.92769	0.051818
194	22	22204	0.088816	96.8826	7.87849	11.655	2.81553	0.940146	0.928707	0.907066	0.923572	0.900468	0.918483	0.894298	0.906143	0.891551	0.884841	0.931747	0.896257	0.854936	0.891664	0.89583	0.894343	0.865835	0.918663	0.913777	0.896956	1	0.912195	0.0569211
196	24	20923	0.083692	96.8378	8.29472	11.6637	2.97516	0.940902	0.929217	0.907805	0.924342	0.900731	0.918845	0.894805	0.906682	0.892606	0.885628	0.932514	0.89674	0.855494	0.891889	0.89588	0.894829	0.865148	0.919108	0.913755	0.898055	1	0.912774	0.0567082
196	24	20923	0.083692	96.8378	8.29472	11.6637	2.97516	0.940902	0.929217	0.907805	0.924342	0.900731	0.918845	0.894805	0.906682	0.892606	0.885628	0.932514	0.89674	0.855494	0.891889	0.89588	0.894829	0.865148	0.919108	0.913755	0.898055	1	0.912774	0.0567082
201	29	17973	0.071892	122.823	9.12709	23.599	5.24621	0.942275	0.928893	0.908863	0.925861	0.901018	0.920186	0.895426	0.907611	0.893173	0.885523	0.933122	0.896873	0.85609	0.892728	0.896539	0.894481	0.864992	0.919463	0.914817	0.899377	1	0.913498	0.056338
202	30	942	0.003768	110.271	7.6856	17.0697	3.57498	0.956476	0.940021	0.934183	0.940021	0.923036	0.93259	0.910297	0.916136	0.891189	0.89172	0.935244	0.897028	0.866242	0.907643	0.892251	0.911359	0.863588	0.92569	0.926221	0.89862	1	0.926132	0.0505234
206	34	865	0.00346	110.157	7.61104	17.0126	3.52532	0.957225	0.93815	0.93526	0.942775	0.925434	0.936416	0.909827	0.914451	0.891329	0.892486	0.931792	0.898266	0.866474	0.906358	0.893642	0.913295	0.867052	0.926012	0.92659	0.898266	1	0.926765	0.0502082
206	22	24712	0.098848	95.5896	8.15265	11.2184	2.85258	0.935376	0.932988	0.906867	0.901343	0.917489	0.906139	0.89236	0.884712	0.881454	0.899644	0.899745	0.899644	0.881819	0.872693	0.911703	0.890195	0.900291	0.925704	0.887079	0.891207	1	0.909106	0.055588
208	24	23245	0.09298	95.4864	8.53809	11.2059	2.98985	0.936244	0.934158	0.908023	0.902086	0.918284	0.906668	0.893267	0.885911	0.881673	0.900065	0.900495	0.900215	0.882039	0.873112	0.912003	0.89045	0.900387	0.925941	0.887266	0.891353	1	0.909889	0.0552354
208	24	23245	0.09298	95.4864	8.53809	11.2059	2.98985	0.936244	0.934158	0.908023	0.902086	0.918284	0.906668	0.893267	0.885911	0.881673	0.900065	0.900495	0.900215	0.882039	0.873112	0.912003	0.89045	0.900387	0.925941	0.887266	0.891353	1	0.909889	0.0552354
213	29	19846	0.079384	123.253	9.36757	23.8649	5.43228	0.936713	0.934622	0.908798	0.902398	0.91885	0.906732	0.894059	0.886425	0.881865	0.901366	0.900761	0.901164	0.881865	0.873022	0.911796	0.891565	0.900257	0.926156	0.889172	0.890885	1	0.910369	0.0551467
214	30	988	0.003952	110.687	7.94233	17.2772	3.71717	0.958502	0.961538	0.921053	0.915992	0.937247	0.911437	0.893219	0.890688	0.891194	0.917004	0.909919	0.908401	0.895243	0.882085	0.911943	0.910425	0.902328	0.927126	0.892713	0.88917	1	0.923911	0.0501085
218	34	909	0.003636	110.583	7.94398	17.2293	3.70876	0.958196	0.962596	0.921342	0.919692	0.937844	0.914741	0.892739	0.892189	0.888889	0.914191	0.913091	0.905941	0.894939	0.880638	0.909241	0.911991	0.90374	0.929043	0.893839	0.887789	1	0.924506	0.0500522
218	22	21905	0.08762	97.0504	7.8786	11.7153	2.85382	0.927825	0.930404	0.897854	0.917119	0.915225	0.895412	0.899292	0.896005	0.870532	0.917736	0.880872	0.905296	0.878909	0.88336	0.911801	0.878475	0.866355	0.910842	0.889751	0.892901	1	0.907375	0.0575532
220	24	20548	0.082192	96.9775	8.31016	11.7151	3.02108	0.929166	0.931137	0.898749	0.9179	0.915734	0.896194	0.900234	0.896657	0.870936	0.918289	0.880645	0.905246	0.878382	0.883273	0.911427	0.878285	0.866532	0.910867	0.890306	0.892179	1	0.908027	0.0573075
220	24	20548	0.082192	96.9775	8.31016	11.7151	3.02108	0.929166	0.931137	0.898749	0.9179	0.915734	0.896194	0.900234	0.896657	0.870936	0.918289	0.880645	0.905246	0.878382	0.883273	0.911427	0.878285	0.866532	0.910867	0.890306	0.892179	1	0.908027	0.0573075
225	29	17646	0.070584	124.044	9.13617	24.3006	5.38845	0.930522	0.932874	0.899524	0.919699	0.916525	0.897257	0.901252	0.897626	0.871331	0.919302	0.880653	0.906126	0.877763	0.8836	0.911226	0.879236	0.867024	0.91253	0.891363	0.89227	1	0.909065	0.0571162
226	30	636	0.002544	111.921	7.55307	17.8276	3.60009	0.952044	0.954403	0.914308	0.933176	0.929245	0.904088	0.909591	0.898585	0.878145	0.923742	0.887579	0.92217	0.878145	0.880503	0.914308	0.888365	0.882862	0.916667	0.894654	0.899371	1	0.921484	0.051319
230	34	572	0.002288	111.985	7.53045	17.8565	3.60568	0.954545	0.951049	0.91521	0.933566	0.932692	0.90472	0.910839	0.897727	0.873252	0.925699	0.890734	0.918706	0.882867	0.88549	0.913462	0.888112	0.882867	0.916958	0.901224	0.899476	1	0.922046	0.0513308
230	22	19903	0.079612	98.3367	7.92251	12.1811	2.9197	0.933779	0.925438	0.916847	0.907778	0.903633	0.900794	0.898407	0.892805	0.89278	0.890795	0.911772	0.898357	0.891474	0.890946	0.892679	0.888158	0.861026	0.911621	0.892001	0.89273	1	0.909036	0.0579544
232	24	18693	0.074772	98.2469	8.34338	12.1737	3.08402	0.934949	0.926443	0.917964	0.909298	0.904403	0.901139	0.899428	0.893543	0.894559	0.891724	0.911946	0.898759	0.891778	0.890574	0.893169	0.888835	0.861526	0.912026	0.892072	0.892607	1	0.909942	0.057494
232	24	18693	0.074772	98.2469	8.34338	12.1737	3.08402	0.934949	0.926443	0.917964	0.909298	0.904403	0.901139	0.899428	0.893543	0.894559	0.891724	0.911946	0.898759	0.891778	0.890574	0.893169	0.888835	0.861526	0.912026	0.892072	0.892607	1	0.909942	0.057494
237	29	16047	0.064188	127.346	9.23459	26.2707	5.69723	0.935533	0.928709	0.919892	0.91017	0.904998	0.902505	0.900012	0.894497	0.895588	0.892472	0.91098	0.899234	0.892347	0.890198	0.893532	0.888951	0.862342	0.91204	0.892316	0.893189	1	0.910919	0.057045
238	30	349	0.001396	113.371	7.88685	18.5432	3.90149	0.971347	0.958453	0.942693	0.934097	0.91404	0.922636	0.911175	0.91404	0.906877	0.895415	0.91404	0.883954	0.904011	0.886819	0.896848	0.893983	0.84957	0.925501	0.921203	0.902579	1	0.929402	0.0492842
242	34	329	0.001316	113.468	7.72904	18.5796	3.84696	0.971125	0.957447	0.943769	0.933131	0.916413	0.925532	0.916413	0.908815	0.905775	0.895137	0.913374	0.881459	0.904255	0.887538	0.896657	0.898176	0.844985	0.925532	0.922492	0.902736	1	0.929589	0.0494399
242	22	16853	0.067412	99.6729	7.75721	12.6662	2.93364	0.938527	0.930725	0.913428	0.907643	0.892452	0.910995	0.90877	0.912449	0.904379	0.906545	0.915712	0.906396	0.895241	0.897081	0.877826	0.881475	0.895864	0.90248	0.909363	0.876966	1	0.913158	0.0578638
244	24	15928	0.063712	99.5671	8.16312	12.6508	3.09376	0.93954	0.932007	0.914773	0.908808	0.893772	0.911979	0.909122	0.912481	0.904822	0.907239	0.916154	0.906454	0.895216	0.896786	0.87839	0.881812	0.89622	0.902656	0.909593	0.87657	1	0.913997	0.0575754
244	24	15928	0.063712	99.5671	8.16312	12.6508	3.09376	0.93954	0.932007	0.914773	0.908808	0.893772	0.911979	0.909122	0.912481	0.904822	0.907239	0.916154	0.906454	0.895216	0.896786	0.87839	0.881812	0.89622	0.902656	0.909593	0.87657	1	0.913997	0.0575754
249	29	13747	0.054988	129.2	9.09054	27.4053	5.76858	0.940896	0.932349	0.916054	0.910635	0.894413	0.911799	0.909908	0.91329	0.905216	0.908853	0.915691	0.907143	0.895141	0.89725	0.878774	0.881283	0.896159	0.904561	0.908816	0.877464	1	0.914786	0.0570891
250	30	236	0.000944	115.071	7.97283	19.3822	3.98408	0.955508	0.957627	0.942797	0.923729	0.900424	0.919492	0.932203	0.919492	0.944915	0.930085	0.900424	0.898305	0.902542	0.891949	0.896186	0.875	0.911017	0.911017	0.919492	0.879237	1	0.929396	0.0517681
254	34	212	0.000848	115.179	8.14196	19.4472	4.07021	0.95283	0.955189	0.945755	0.924528	0.893868	0.915094	0.929245	0.92217	0.943396	0.933962	0.903302	0.908019	0.898585	0.896226	0.891509	0.889151	0.90566	0.915094	0.919811	0.875	1	0.92874	0.0530601
254	22	12510	0.05004	101.011	7.84915	13.1803	3.04755	0.929656	0.919624	0.909233	0.920584	0.920024	0.92558	0.889848	0.913309	0.890488	0.910991	0.915987	0.907034	0.860312	0.866067	0.867346	0.889249	0.860592	0.898241	0.89952	0.888489	1	0.91086	0.0556685
256	24	11788	0.047152	100.957	8.30104	13.1873	3.23476	0.930438	0.921488	0.91046	0.920809	0.920724	0.925984	0.890355	0.913302	0.890736	0.911732	0.917119	0.907448	0.860282	0.866686	0.867111	0.889506	0.860833	0.898498	0.899644	0.889506	1	0.911594	0.0552298
256	24	11788	0.047152	100.957	8.30104	13.1873	3.23476	0.930438	0.921488	0.91046	0.920809	0.920724	0.925984	0.890355	0.913302	0.890736	0.911732	0.917119	0.907448	0.860282	0.866686	0.867111	0.889506	0.860833	0.898498	0.899644	0.889506	1	0.911594	0.0552298
261	29	10205	0.04082	130.422	9.26217	28.1938	5.98431	0.931602	0.921215	0.911955	0.921656	0.92195	0.92685	0.890201	0.914944	0.892651	0.913474	0.91754	0.908672	0.861049	0.867124	0.868251	0.888535	0.861489	0.898383	0.899461	0.88976	1	0.912445	0.0551331
262	30	123	0.000492	114.513	7.8725	19.102	4.06377	0.943089	0.910569	0.943089	0.918699	0.922764	0.922764	0.902439	0.95935	0.894309	0.894309	0.943089	0.906504	0.857724	0.886179	0.853659	0.906504	0.857724	0.865854	0.878049	0.914634	1	0.91871	0.053301
266	34	117	0.000468	114.738	7.91351	19.2158	4.0944	0.940171	0.910256	0.940171	0.923077	0.923077	0.923077	0.910256	0.957265	0.905983	0.897436	0.944444	0.905983	0.876068	0.888889	0.858974	0.901709	0.854701	0.863248	0.880342	0.918803	1	0.919915	0.0529618
266	22	11783	0.047132	100.865	7.75983	13.1187	2.9963	0.922176	0.946236	0.911186	0.910804	0.883688	0.931851	0.885428	0.88598	0.908003	0.892727	0.920648	0.900535	0.877281	0.886913	0.896122	0.879954	0.891072	0.903463	0.90707	0.884961	1	0.910042	0.0567582
268	24	11107	0.044428	100.765	8.18112	13.1059	3.16848	0.923067	0.94697	0.911812	0.912082	0.885703	0.932115	0.886063	0.886378	0.908391	0.892815	0.920501	0.900918	0.877555	0.887278	0.896597	0.880841	0.89061	0.903934	0.906996	0.884667	1	0.910751	0.0566571
268	24	11107	0.044428	100.765	8.18112	13.1059	3.16848	0.923067	0.94697	0.911812	0.912082	0.885703	0.932115	0.886063	0.886378	0.908391	0.892815	0.920501	0.900918	0.877555	0.887278	0.896597	0.880841	0.89061	0.903934	0.906996	0.884667	1	0.910751	0.0566571
273	29	9629	0.038516	126.944	9.02919	26.0081	5.50765	0.924603	0.94771	0.913854	0.9124	0.887475	0.93369	0.886541	0.887631	0.907675	0.893603	0.920708	0.899938	0.877713	0.887216	0.89542	0.881867	0.890902	0.904715	0.906065	0.884723	1	0.911644	0.0563458
274	30	219	0.000876	113.628	7.63612	18.651	3.78141	0.942922	0.981735	0.93379	0.929224	0.890411	0.961187	0.901826	0.890411	0.901826	0.910959	0.93379	0.899543	0.872146	0.910959	0.899543	0.876712	0.883562	0.920091	0.913242	0.872146	1	0.926769	0.0490737
278	34	200	0.0008	113.781	7.69204	18.7289	3.82249	0.94	0.985	0.9325	0.9275	0.89	0.9625	0.905	0.895	0.9075	0.9125	0.935	0.895	0.865	0.9175	0.9	0.875	0.8775	0.92	0.91	0.8725	1	0.926989	0.0486469
278	22	17785	0.07114	98.0229	7.87656	12.0638	2.86905	0.907253	0.947877	0.91431	0.919173	0.902221	0.902699	0.89792	0.912792	0.873489	0.891257	0.893562	0.886028	0.873433	0.885887	0.901659	0.88853	0.85499	0.91968	0.860416	0.904639	1	0.907432	0.0581287
280	24	16762	0.067048	97.9441	8.23844	12.0569	3.01055	0.908782	0.948872	0.915314	0.920266	0.903532	0.903741	0.898789	0.913674	0.874031	0.891749	0.893748	0.886499	0.874269	0.885604	0.901682	0.889154	0.855328	0.919669	0.860458	0.905381	1	0.908365	0.0576168
280	24	16762	0.067048	97.9441	8.23844	12.0569	3.01055	0.908782	0.948872	0.915314	0.920266	0.903532	0.903741	0.898789	0.913674	0.874031	0.891749	0.893748	0.886499	0.874269	0.885604	0.901682	0.889154	0.855328	0.919669	0.860458	0.905381	1	0.908365	0.0576168
285	29	14489	0.057956	126.399	9.14096	25.6888	5.53197	0.910553	0.948582	0.916385	0.920526	0.904272	0.904134	0.899821	0.914176	0.874974	0.890538	0.89461	0.88688	0.873939	0.886017	0.902029	0.88933	0.855649	0.919939	0.861412	0.905031	1	0.90896	0.0574045
286	30	481	0.001924	112.876	8.55068	18.3498	4.17385	0.940748	0.968815	0.943867	0.927235	0.920998	0.909563	0.9158	0.914761	0.886694	0.899168	0.906445	0.87422	0.886694	0.884615	0.919958	0.893971	0.871102	0.931393	0.848233	0.906445	1	0.924023	0.0519827
290	34	443	0.001772	112.938	8.67313	18.3884	4.23963	0.946953	0.968397	0.944695	0.933409	0.924379	0.911964	0.914221	0.91535	0.889391	0.895034	0.911964	0.873589	0.883747	0.888262	0.916479	0.896163	0.871332	0.930023	0.852144	0.902935	1	0.926018	0.0488506
290	22	22925	0.0917	96.2853	7.97927	11.4504	2.83097	0.921832	0.922399	0.89699	0.917099	0.900349	0.907917	0.889182	0.89385	0.886848	0.913588	0.895878	0.907088	0.886979	0.885496	0.902312	0.869029	0.889226	0.903141	0.89241	0.906936	1	0.905736	0.0575041
292	24	21578	0.086312	96.1813	8.36769	11.437	2.9734	0.923464	0.924252	0.897998	0.917856	0.90108	0.908379	0.88954	0.894175	0.887177	0.913894	0.896399	0.907243	0.887061	0.886227	0.90298	0.869335	0.889471	0.903721	0.892553	0.906757	1	0.906609	0.0571277
292	24	21578	0.086312	96.1813	8.36769	11.437	2.9734	0.923464	0.924252	0.897998	0.917856	0.90108	0.908379	0.88954	0.894175	0.887177	0.913894	0.896399	0.907243	0.887061	0.886227	0.90298	0.869335	0.889471	0.903721	0.892553	0.906757	1	0.906609	0.0571277
297	29	18424	0.073696	124.368	9.25873	24.4982	5.45905	0.925505	0.92602	0.900266	0.918964	0.902383	0.909574	0.890523	0.895001	0.888868	0.914242	0.895951	0.907403	0.887701	0.886968	0.90317	0.868107	0.890089	0.903278	0.892314	0.906264	1	0.90786	0.0565122
298	30	734	0.002936	111.029	8.56207	17.4802	4.12128	0.942779	0.946185	0.914169	0.935967	0.916213	0.921662	0.90327	0.905313	0.89782	0.912807	0.898501	0.899183	0.893733	0.902589	0.903951	0.892371	0.905313	0.894414	0.884877	0.912125	1	0.920405	0.0518612
302	34	676	0.002704	111.024	8.51061	17.4736	4.0863	0.943047	0.949704	0.914941	0.935651	0.918639	0.920858	0.902367	0.904586	0.894231	0.913462	0.89645	0.900148	0.892012	0.900148	0.906065	0.891272	0.910503	0.892751	0.881657	0.910503	1	0.92075	0.0518084
302	22	20772	0.083088	97.4374	8.04813	11.8631	2.92872	0.932024	0.933348	0.902874	0.899239	0.891272	0.901574	0.895484	0.880657	0.886386	0.911949	0.913176	0.907472	0.884893	0.893775	0.894762	0.888311	0.854203	0.892668	0.897554	0.87305	1	0.906067	0.0601769
304	24	19478	0.077912	97.3605	8.46743	11.861	3.08959	0.933746	0.934901	0.903994	0.900657	0.892879	0.902197	0.895343	0.880814	0.887232	0.912722	0.913543	0.907229	0.884844	0.894214	0.894676	0.888259	0.854477	0.892597	0.897577	0.87319	1	0.907023	0.0595481
304	24	19478	0.077912	97.3605	8.46743	11.861	3.08959	0.933746	0.934901	0.903994	0.900657	0.892879	0.902197	0.895343	0.880814	0.887232	0.912722	0.913543	0.907229	0.884844	0.894214	0.894676	0.888259	0.854477	0.892597	0.897577	0.87319	1	0.907023	0.0595481
309	29	16736	0.066944	124.15	9.27642	24.3732	5.4474	0.93508	0.935528	0.906101	0.901141	0.894628	0.90377	0.896511	0.880886	0.887458	0.911747	0.913958	0.906668	0.886203	0.894479	0.894658	0.888803	0.854087	0.894359	0.89666	0.8727	1	0.907914	0.0591773
310	30	736	0.002944	110.458	8.23737	17.1922	3.86228	0.959239	0.947011	0.931386	0.920516	0.90625	0.920516	0.905571	0.894022	0.898098	0.922554	0.923234	0.902853	0.882473	0.88519	0.913723	0.892663	0.847826	0.901495	0.899457	0.876359	1	0.92202	0.0518828
314	34	671	0.002684	110.55	8.2853	17.2376	3.89242	0.961252	0.947094	0.929955	0.922504	0.90462	0.921759	0.905365	0.893443	0.901639	0.920268	0.924739	0.902385	0.879285	0.888227	0.912072	0.897914	0.854694	0.905365	0.897168	0.874069	1	0.922506	0.0518983
314	22	22289	0.089156	96.4794	8.11687	11.5266	2.89229	0.922069	0.922159	0.905447	0.922832	0.885818	0.91442	0.906366	0.887074	0.885392	0.903091	0.914689	0.875634	0.85706	0.87532	0.882924	0.876082	0.880345	0.875836	0.882498	0.896788	1	0.904628	0.0586842
316	24	20907	0.083628	96.392	8.53584	11.5212	3.04549	0.923231	0.923279	0.90618	0.923662	0.886784	0.915172	0.906658	0.88853	0.885804	0.904195	0.914215	0.876166	0.858134	0.876262	0.884034	0.875855	0.881284	0.876429	0.882599	0.897522	1	0.905468	0.0583386
316	24	20907	0.083628	96.392	8.53584	11.5212	3.04549	0.923231	0.923279	0.90618	0.923662	0.886784	0.915172	0.906658	0.88853	0.885804	0.904195	0.914215	0.876166	0.858134	0.876262	0.884034	0.875855	0.881284	0.876429	0.882599	0.897522	1	0.905468	0.0583386
321	29	17934	0.071736	124.291	9.40749	24.4664	5.5373	0.925533	0.923943	0.907801	0.92464	0.888313	0.915551	0.907215	0.890153	0.886668	0.90479	0.914269	0.877161	0.85876	0.876854	0.884159	0.876241	0.882319	0.875906	0.882625	0.898377	1	0.906563	0.0580514
322	30	624	0.002496	111.64	8.1012	17.7325	3.91083	0.944712	0.939103	0.939904	0.94391	0.901442	0.928686	0.921474	0.904647	0.907051	0.916667	0.926282	0.889423	0.86859	0.895032	0.903846	0.885417	0.878205	0.874199	0.880609	0.897436	1	0.923234	0.0515739
326	34	571	0.002284	111.674	7.8433	17.7315	3.78738	0.948336	0.93958	0.940455	0.944834	0.903678	0.923818	0.923818	0.902802	0.908056	0.915061	0.929947	0.885289	0.868651	0.896673	0.905429	0.880911	0.881786	0.871278	0.880035	0.894921	1	0.923828	0.051751
326	22	20305	0.08122	98.002	7.78491	12.0514	2.85081	0.915858	0.941221	0.909924	0.910859	0.888747	0.921325	0.906919	0.893302	0.898769	0.895469	0.922876	0.895666	0.867594	0.884831	0.88424	0.89473	0.88392	0.90788	0.914159	0.885225	1	0.909083	0.0594751
328	24	19111	0.076444	97.9602	8.18605	12.06	3.01328	0.917561	0.942128	0.910941	0.912014	0.88954	0.922165	0.907671	0.894014	0.899194	0.896316	0.923002	0.896342	0.867406	0.885459	0.884124	0.894433	0.884517	0.908168	0.913845	0.886348	1	0.909962	0.0591716
328	24	19111	0.076444	97.9602	8.18605	12.06	3.01328	0.917561	0.942128	0.910941	0.912014	0.88954	0.922165	0.907671	0.894014	0.899194	0.896316	0.923002	0.896342	0.867406	0.885459	0.884124	0.894433	0.884517	0.908168	0.913845	0.886348	1	0.909962	0.0591716
333	29	16364	0.065456	127.071	9.14584	26.0958	5.62675	0.919671	0.943565	0.91243	0.913805	0.88985	0.922971	0.909313	0.894158	0.900727	0.895319	0.922879	0.896511	0.867758	0.886397	0.883219	0.894769	0.885755	0.907419	0.913621	0.886275	1	0.91102	0.0586789
334	30	509	0.002036	113.256	8.05717	18.4981	3.93587	0.943026	0.964637	0.933202	0.935167	0.910609	0.939096	0.923379	0.903733	0.909627	0.897839	0.924361	0.904715	0.88998	0.911591	0.898821	0.904715	0.886051	0.913556	0.928291	0.890963	1	0.927996	0.0519249
338	34	470	0.00188	113.232	8.05652	18.4861	3.93735	0.943617	0.962766	0.934043	0.93617	0.911702	0.939362	0.924468	0.905319	0.91383	0.902128	0.923404	0.903191	0.888298	0.912766	0.9	0.902128	0.881915	0.91383	0.929787	0.892553	1	0.9285	0.0521282
338	22	14188	0.056752	100.108	7.97652	12.8432	3.05823	0.919932	0.943227	0.899563	0.915774	0.910347	0.917113	0.906858	0.892162	0.876269	0.878595	0.901078	0.889766	0.867	0.877502	0.888991	0.888392	0.865097	0.909607	0.889977	0.88522	1	0.907489	0.0582739
340	24	13371	0.053484	100.024	8.42553	12.839	3.23319	0.921621	0.944432	0.900942	0.917171	0.910964	0.917097	0.907	0.89309	0.876187	0.878805	0.901204	0.890771	0.867325	0.877533	0.888079	0.889201	0.864782	0.90958	0.889948	0.884115	1	0.908301	0.0579222
340	24	13371	0.053484	100.024	8.42553	12.839	3.23319	0.921621	0.944432	0.900942	0.917171	0.910964	0.917097	0.907	0.89309	0.876187	0.878805	0.901204	0.890771	0.867325	0.877533	0.888079	0.889201	0.864782	0.90958	0.889948	0.884115	1	0.908301	0.0579222
345	29	11470	0.04588	126.913	9.26696	26.0108	5.69851	0.922581	0.944551	0.902136	0.917611	0.912249	0.917088	0.906757	0.894071	0.877114	0.879425	0.902005	0.891979	0.867873	0.877724	0.88884	0.889712	0.863731	0.909067	0.889887	0.884133	1	0.908909	0.0577762
346	30	344	0.001376	112.916	7.84322	18.3208	3.84374	0.930233	0.952035	0.918605	0.931686	0.930233	0.930233	0.928779	0.90407	0.899709	0.898256	0.888081	0.892442	0.883721	0.902616	0.886628	0.876453	0.866279	0.898256	0.896802	0.898256	1	0.920289	0.0502552
350	34	318	0.001272	112.837	7.77768	18.2785	3.81113	0.935535	0.948113	0.922956	0.930818	0.933962	0.935535	0.927673	0.899371	0.899371	0.897799	0.883648	0.896226	0.880503	0.902516	0.883648	0.878931	0.866352	0.897799	0.900943	0.899371	1	0.921203	0.0496507
350	22	20900	0.0836	96.6447	7.9932	11.5772	2.83434	0.929904	0.955574	0.921699	0.915622	0.902177	0.903086	0.903014	0.875502	0.898493	0.928014	0.92122	0.90311	0.864976	0.877584	0.890311	0.882799	0.872679	0.924354	0.885144	0.885574	1	0.914195	0.0570032
352	24	19709	0.078836	96.551	8.39672	11.5681	2.98419	0.930692	0.956517	0.922827	0.916536	0.90238	0.903394	0.903268	0.876605	0.898321	0.928611	0.921584	0.902988	0.865696	0.877924	0.890253	0.883302	0.874093	0.924527	0.884393	0.885737	1	0.914816	0.05674
352	24	19709	0.078836	96.551	8.39672	11.5681	2.98419	0.930692	0.956517	0.922827	0.916536	0.90238	0.903394	0.903268	0.876605	0.898321	0.928611	0.921584	0.902988	0.865696	0.877924	0.890253	0.883302	0.874093	0.924527	0.884393	0.885737	1	0.914816	0.05674
357	29	16881	0.067524	127.062	9.28042	26.1014	5.68019	0.932498	0.957289	0.923672	0.9176	0.902968	0.904923	0.904715	0.877525	0.899028	0.928499	0.921954	0.90436	0.866536	0.879184	0.891091	0.884278	0.874741	0.925093	0.8841	0.885522	1	0.915821	0.0564043
358	30	425	0.0017	112.582	8.00892	18.1704	3.83743	0.947059	0.977647	0.94	0.925882	0.930588	0.905882	0.930588	0.902353	0.908235	0.930588	0.94	0.921176	0.848235	0.878824	0.896471	0.872941	0.892941	0.937647	0.897647	0.904706	1	0.929877	0.0507605
362	34	388	0.001552	112.627	7.98746	18.1901	3.81988	0.947165	0.976804	0.939433	0.923969	0.929124	0.908505	0.930412	0.900773	0.911082	0.93299	0.940722	0.917526	0.851804	0.878866	0.893041	0.875	0.887887	0.934278	0.899485	0.904639	1	0.929625	0.0506175
362	22	17196	0.068784	99.197	7.68434	12.4844	2.87934	0.927599	0.931641	0.898552	0.925739	0.915271	0.919778	0.87625	0.888201	0.85485	0.909921	0.888811	0.902012	0.871714	0.878257	0.897331	0.895848	0.859938	0.902855	0.886107	0.888724	1	0.906955	0.0580396
364	24	16166	0.064664	99.119	8.13179	12.4821	3.06431	0.928956	0.933008	0.900501	0.927224	0.916244	0.920512	0.877366	0.889212	0.854726	0.910491	0.889305	0.901614	0.872448	0.879191	0.897625	0.89648	0.860943	0.903037	0.885903	0.889428	1	0.908017	0.0574667
364	24	16166	0.064664	99.119	8.13179	12.4821	3.06431	0.928956	0.933008	0.900501	0.927224	0.916244	0.920512	0.877366	0.889212	0.854726	0.910491	0.889305	0.901614	0.872448	0.879191	0.897625	0.89648	0.860943	0.903037	0.885903	0.889428	1	0.908017	0.0574667
369	29	13906	0.055624	128.149	9.01522	26.7449	5.64783	0.930174	0.935064	0.900942	0.928053	0.916727	0.921149	0.878901	0.889904	0.855242	0.911082	0.888789	0.901553	0.873184	0.879225	0.89918	0.89803	0.861247	0.902848	0.885481	0.889976	1	0.908889	0.0570272
370	30	291	0.001164	113.956	8.00597	18.8361	4.03326	0.939863	0.950172	0.917526	0.934708	0.941581	0.920962	0.896907	0.898625	0.869416	0.915808	0.891753	0.917526	0.902062	0.890034	0.917526	0.908935	0.869416	0.896907	0.902062	0.907216	1	0.921271	0.0542665
374	34	272	0.001088	113.856	7.90162	18.7801	3.96059	0.943015	0.946691	0.919118	0.935662	0.944853	0.922794	0.897059	0.897059	0.865809	0.911765	0.884191	0.913603	0.895221	0.891544	0.919118	0.911765	0.875	0.893382	0.900735	0.908088	1	0.92117	0.053854
374	22	12180	0.04872	100.571	8.08438	13.0252	3.10762	0.926149	0.919212	0.90821	0.915764	0.89725	0.917898	0.924097	0.885099	0.885878	0.925575	0.886946	0.89803	0.865353	0.875328	0.900616	0.904762	0.88087	0.892365	0.888752	0.893309	1	0.908399	0.055162
376	24	11483	0.045932	100.565	8.52299	13.0505	3.286	0.927632	0.920012	0.909127	0.917313	0.898023	0.918183	0.924758	0.885352	0.886702	0.92576	0.887704	0.899155	0.865323	0.875381	0.901115	0.905817	0.880301	0.893016	0.8884	0.893451	1	0.909219	0.0547494
376	24	11483	0.045932	100.565	8.52299	13.0505	3.286	0.927632	0.920012	0.909127	0.917313	0.898023	0.918183	0.924758	0.885352	0.886702	0.92576	0.887704	0.899155	0.865323	0.875381	0.901115	0.905817	0.880301	0.893016	0.8884	0.893451	1	0.909219	0.0547494
381	29	9905	0.03962	130.847	9.48856	28.4871	6.16918	0.929379	0.921403	0.910298	0.91898	0.899546	0.91898	0.924028	0.88627	0.887733	0.925341	0.88844	0.89899	0.865472	0.877638	0.902574	0.90525	0.882484	0.892479	0.88844	0.892983	1	0.910252	0.0541229
382	30	150	0.0006	115.267	8.07443	19.4857	4.00442	0.943333	0.936667	0.92	0.95	0.91	0.943333	0.926667	0.873333	0.916667	0.94	0.893333	0.88	0.873333	0.896667	0.906667	0.91	0.906667	0.863333	0.896667	0.9	1	0.92252	0.0416444
386	34	136	0.000544	114.957	8.12127	19.3349	4.02644	0.952206	0.933824	0.919118	0.944853	0.908088	0.944853	0.933824	0.860294	0.922794	0.9375	0.889706	0.871324	0.878676	0.893382	0.897059	0.904412	0.904412	0.852941	0.904412	0.897059	1	0.922111	0.0416906
386	22	12907	0.051628	100.573	7.51294	12.9926	2.88322	0.910552	0.924305	0.913225	0.925157	0.902456	0.906756	0.91462	0.87592	0.883009	0.907763	0.926784	0.891454	0.886418	0.872162	0.886883	0.88084	0.869063	0.881925	0.89649	0.889943	1	0.906704	0.0578693
388	24	12151	0.048604	100.509	7.93736	12.9929	3.04936	0.912065	0.925603	0.914246	0.925726	0.903712	0.906633	0.914493	0.876636	0.884001	0.908279	0.927331	0.892478	0.886923	0.872932	0.886799	0.881532	0.868694	0.881039	0.897251	0.890585	1	0.90752	0.0575608
388	24	12151	0.048604	100.509	7.93736	12.9929	3.04936	0.912065	0.925603	0.914246	0.925726	0.903712	0.906633	0.914493	0.876636	0.884001	0.908279	0.927331	0.892478	0.886923	0.872932	0.886799	0.881532	0.868694	0.881039	0.897251	0.890585	1	0.90752	0.0575608
393	29	10444	0.041776	129.791	8.84109	27.7553	5.64372	0.913778	0.926082	0.91555	0.925843	0.90564	0.908895	0.914401	0.876819	0.885245	0.907746	0.928476	0.893863	0.88625	0.872846	0.886586	0.880936	0.868106	0.879692	0.896783	0.89032	1	0.90835	0.0574071
394	30	134	0.000536	117.162	8.00549	20.4444	4.13916	0.951493	0.940299	0.932836	0.951493	0.936567	0.910448	0.921642	0.869403	0.88806	0.94403	0.940299	0.906716	0.880597	0.869403	0.891791	0.902985	0.858209	0.891791	0.88806	0.891791	1	0.925004	0.047409
398	34	126	0.000504	117.097	7.83743	20.3993	4.02857	0.948413	0.940476	0.93254	0.948413	0.940476	0.90873	0.920635	0.865079	0.884921	0.940476	0.940476	0.900794	0.888889	0.869048	0.888889	0.90873	0.849206	0.888889	0.888889	0.884921	1	0.923761	0.0469354
398	22	11503	0.046012	101.381	7.87456	13.3245	3.07932	0.925324	0.943232	0.906546	0.925628	0.895288	0.910241	0.905981	0.899157	0.893158	0.888855	0.905546	0.869121	0.852995	0.892159	0.877162	0.899113	0.8656	0.905546	0.873772	0.897114	1	0.9091	0.0572355
400	24	10829	0.043316	101.298	8.30228	13.3189	3.2537	0.926817	0.944501	0.908209	0.926217	0.896158	0.911626	0.906455	0.900545	0.89385	0.889925	0.904793	0.869748	0.852849	0.891911	0.87769	0.899298	0.865546	0.90627	0.874088	0.89722	1	0.910059	0.0565596
400	24	10829	0.043316	101.298	8.30228	13.3189	3.2537	0.926817	0.944501	0.908209	0.926217	0.896158	0.911626	0.906455	0.900545	0.89385	0.889925	0.904793	0.869748	0.852849	0.891911	0.87769	0.899298	0.865546	0.90627	0.874088	0.89722	1	0.910059	0.0565596
405	29	9311	0.037244	130.369	9.18678	28.1531	5.92222	0.927613	0.945387	0.909516	0.927881	0.896359	0.911932	0.908227	0.899742	0.894372	0.89013	0.906025	0.870529	0.854527	0.891956	0.876436	0.898937	0.865911	0.906401	0.874611	0.898239	1	0.910814	0.0564878
406	30	154	0.000616	115.494	7.87369	19.5899	4.11213	0.957792	0.938312	0.912338	0.938312	0.892857	0.928571	0.896104	0.918831	0.905844	0.88961	0.938312	0.87987	0.87013	0.886364	0.905844	0.935065	0.850649	0.909091	0.857143	0.88961	1	0.91949	0.0516239
410	34	145	0.00058	115.394	7.99214	19.548	4.1713	0.955172	0.937931	0.913793	0.937931	0.893103	0.924138	0.896552	0.917241	0.906897	0.896552	0.934483	0.882759	0.87931	0.886207	0.9	0.931034	0.851724	0.906897	0.858621	0.889655	1	0.91916	0.0520444
410	22	17226	0.068904	98.5108	7.89274	12.2427	2.90369	0.929525	0.924388	0.913126	0.920992	0.914228	0.919918	0.904186	0.876698	0.905114	0.903286	0.913967	0.885261	0.874637	0.875131	0.902154	0.898322	0.888308	0.888686	0.86352	0.880878	1	0.910836	0.0574636
412	24	16224	0.064896	98.3723	8.35591	12.22	3.08462	0.93035	0.925111	0.913955	0.922707	0.914725	0.920488	0.904216	0.877065	0.90548	0.903199	0.914386	0.886156	0.875277	0.875308	0.902922	0.898114	0.889331	0.889546	0.86369	0.880455	1	0.911502	0.0572595
412	24	16224	0.064896	98.3723	8.35591	12.22	3.08462	0.93035	0.925111	0.913955	0.922707	0.914725	0.920488	0.904216	0.877065	0.90548	0.903199	0.914386	0.886156	0.875277	0.875308	0.902922	0.898114	0.889331	0.889546	0.86369	0.880455	1	0.911502	0.0572595
417	29	13945	0.05578	126.475	9.21856	25.7416	5.61834	0.931409	0.926067	0.915525	0.923521	0.915238	0.921047	0.904374	0.876945	0.906131	0.902868	0.914091	0.884977	0.876085	0.876479	0.902976	0.898888	0.890606	0.891502	0.8654	0.880782	1	0.912197	0.0569291
418	30	352	0.001408	113.037	7.9979	18.3901	3.98178	0.940341	0.944602	0.93892	0.93608	0.943182	0.934659	0.941761	0.886364	0.90625	0.90483	0.916193	0.899148	0.90483	0.860795	0.896307	0.913352	0.903409	0.900568	0.866477	0.903409	1	0.926959	0.0520329
422	34	316	0.001264	112.942	7.98523	18.3435	3.97095	0.941456	0.94462	0.938291	0.93038	0.943038	0.935127	0.946203	0.882911	0.906646	0.911392	0.917722	0.897152	0.908228	0.862342	0.892405	0.927215	0.900316	0.898734	0.865506	0.900316	1	0.927053	0.0524113
422	22	21161	0.084644	97.7996	7.73047	11.9748	2.80914	0.920821	0.934148	0.906006	0.919664	0.90362	0.902037	0.919451	0.888923	0.891215	0.905676	0.89509	0.914253	0.862861	0.88226	0.901399	0.875337	0.870989	0.900525	0.905416	0.871792	1	0.908751	0.0589066
424	24	19881	0.079524	97.7145	8.16938	11.9698	2.9791	0.922615	0.935416	0.907449	0.920879	0.905337	0.902948	0.921256	0.889794	0.892158	0.906745	0.89573	0.914365	0.863513	0.882526	0.902319	0.875459	0.872039	0.900785	0.905965	0.871536	1	0.909964	0.0583897
424	24	19881	0.079524	97.7145	8.16938	11.9698	2.9791	0.922615	0.935416	0.907449	0.920879	0.905337	0.902948	0.921256	0.889794	0.892158	0.906745	0.89573	0.914365	0.863513	0.882526	0.902319	0.875459	0.872039	0.900785	0.905965	0.871536	1	0.909964	0.0583897
429	29	17069	0.068276	123.804	9.0485	24.1536	5.26865	0.924073	0.936347	0.90805	0.921817	0.905941	0.903128	0.921349	0.889507	0.892319	0.907435	0.89645	0.915519	0.865429	0.88277	0.902806	0.875945	0.87407	0.900316	0.906087	0.870701	1	0.910673	0.0580124
430	30	769	0.003076	111.105	7.65624	17.4523	3.59675	0.951235	0.960988	0.923277	0.93498	0.921326	0.910923	0.930429	0.902471	0.886216	0.916125	0.895319	0.929779	0.863459	0.884915	0.901821	0.883615	0.874512	0.901821	0.910273	0.877113	1	0.924273	0.0504221
434	34	696	0.002784	110.993	7.64141	17.3991	3.57959	0.951149	0.960489	0.928161	0.935345	0.918822	0.91092	0.928161	0.903017	0.887213	0.912356	0.89296	0.928879	0.862787	0.886494	0.903736	0.885776	0.872845	0.905891	0.909483	0.875	1	0.924335	0.0505039
434	22	22738	0.090952	97.3091	8.02755	11.8158	2.90186	0.934229	0.925851	0.91081	0.902806	0.904323	0.905203	0.907754	0.880223	0.864126	0.904961	0.885566	0.892559	0.862125	0.871954	0.908017	0.899705	0.874835	0.889392	0.872218	0.866083	1	0.905413	0.0581202
436	24	21353	0.085412	97.1902	8.43998	11.7982	3.05686	0.935442	0.926708	0.912307	0.90369	0.905236	0.90629	0.907975	0.881469	0.864539	0.904838	0.886058	0.892708	0.863064	0.872313	0.908795	0.900272	0.875263	0.889172	0.872547	0.866248	1	0.906265	0.0578821
436	24	21353	0.085412	97.1902	8.43998	11.7982	3.05686	0.935442	0.926708	0.912307	0.90369	0.905236	0.90629	0.907975	0.881469	0.864539	0.904838	0.886058	0.892708	0.863064	0.872313	0.908795	0.900272	0.875263	0.889172	0.872547	0.866248	1	0.906265	0.0578821
441	29	18351	0.073404	123.623	9.27087	24.0683	5.39212	0.937442	0.927715	0.914691	0.903929	0.905019	0.907389	0.908016	0.881859	0.865729	0.904855	0.887527	0.893194	0.863931	0.873631	0.908833	0.900332	0.876029	0.889897	0.87186	0.866874	1	0.90723	0.0576473
442	30	909	0.003636	110.163	7.85202	17.0308	3.64126	0.956546	0.946645	0.930143	0.914191	0.915292	0.914191	0.917492	0.893289	0.891089	0.906491	0.894389	0.89769	0.869087	0.882288	0.911991	0.914741	0.887239	0.89879	0.874587	0.865787	1	0.919891	0.0527076
446	34	841	0.003364	110.222	7.8773	17.0592	3.65598	0.956005	0.948276	0.932224	0.914982	0.916766	0.914982	0.914388	0.894768	0.891795	0.907848	0.895363	0.900713	0.869203	0.883472	0.913199	0.913793	0.88585	0.894768	0.876932	0.86742	1	0.920588	0.0528783
446	22	26811	0.107244	95.0965	8.16073	11.0494	2.82943	0.931782	0.919697	0.896945	0.90006	0.901477	0.892992	0.888423	0.880273	0.889691	0.903491	0.918597	0.89853	0.862165	0.852169	0.882753	0.899295	0.863955	0.903528	0.86817	0.888646	1	0.90191	0.0585048
448	24	25188	0.100752	95.0288	8.54281	11.049	2.96486	0.93356	0.920796	0.898086	0.901163	0.902692	0.893362	0.888836	0.880916	0.890245	0.904161	0.919069	0.898245	0.862037	0.853164	0.883456	0.899476	0.86442	0.903942	0.868926	0.889015	1	0.902829	0.0581464
448	24	25188	0.100752	95.0288	8.54281	11.049	2.96486	0.93356	0.920796	0.898086	0.901163	0.902692	0.893362	0.888836	0.880916	0.890245	0.904161	0.919069	0.898245	0.862037	0.853164	0.883456	0.899476	0.86442	0.903942	0.868926	0.889015	1	0.902829	0.0581464
453	29	21617	0.086468	122.836	9.36088	23.6263	5.38724	0.934311	0.922006	0.898483	0.901906	0.903062	0.894227	0.890202	0.881945	0.89159	0.905375	0.91923	0.898552	0.862423	0.852755	0.884397	0.900379	0.865199	0.904797	0.86846	0.888491	1	0.903591	0.0579369
454	30	1307	0.005228	109.188	7.67406	16.578	3.50655	0.948355	0.931905	0.91622	0.931905	0.919281	0.912777	0.897858	0.892119	0.892119	0.91469	0.925784	0.903213	0.868783	0.857689	0.889059	0.903979	0.876435	0.907804	0.872609	0.890589	1	0.916558	0.0543821
458	34	1195	0.00478	109.086	7.59731	16.5272	3.46692	0.951046	0.931381	0.917573	0.931381	0.919665	0.913389	0.898326	0.890795	0.891213	0.920084	0.924686	0.905858	0.868201	0.858577	0.891213	0.906276	0.877406	0.907531	0.871967	0.890377	1	0.917301	0.0541335
458	22	22476	0.089904	96.3411	8.23597	11.4853	2.93594	0.918291	0.923496	0.881918	0.896178	0.864544	0.91898	0.895288	0.893041	0.880473	0.884388	0.903742	0.88946	0.860963	0.870573	0.866057	0.876691	0.865123	0.904476	0.866413	0.883209	1	0.896104	0.0605758
460	24	21065	0.08426	96.2597	8.64036	11.4816	3.08841	0.920342	0.924709	0.883385	0.897057	0.864515	0.919653	0.89549	0.893757	0.881201	0.884595	0.904367	0.890316	0.86207	0.871517	0.865939	0.876644	0.865061	0.904249	0.866152	0.88367	1	0.897019	0.0602367
460	24	21065	0.08426	96.2597	8.64036	11.4816	3.08841	0.920342	0.924709	0.883385	0.897057	0.864515	0.919653	0.89549	0.893757	0.881201	0.884595	0.904367	0.890316	0.86207	0.871517	0.865939	0.876644	0.865061	0.904249	0.866152	0.88367	1	0.897019	0.0602367
465	29	17985	0.07194	124.469	9.45791	24.5754	5.60954	0.921963	0.925938	0.886127	0.897164	0.86586	0.919711	0.896358	0.894301	0.881123	0.885321	0.904865	0.891131	0.86144	0.871421	0.864776	0.877287	0.86536	0.905727	0.866833	0.88432	1	0.897979	0.0598102
466	30	789	0.003156	110.601	7.87323	17.233	3.66632	0.951204	0.93853	0.918885	0.918251	0.885932	0.939797	0.920786	0.902408	0.88403	0.884664	0.900507	0.894804	0.860583	0.873257	0.847275	0.875792	0.860583	0.89924	0.875792	0.884664	1	0.913958	0.0532208
470	34	720	0.00288	110.446	7.78703	17.1559	3.61813	0.950694	0.941667	0.917361	0.919444	0.8875	0.938889	0.922917	0.901389	0.884722	0.8875	0.899306	0.89375	0.861111	0.872917	0.842361	0.876389	0.8625	0.895139	0.876389	0.885417	1	0.91435	0.0533896
470	22	18647	0.074588	97.6427	8.06396	11.9376	2.9342	0.920094	0.92787	0.889205	0.900627	0.890143	0.929318	0.916314	0.881026	0.887998	0.898536	0.91331	0.882045	0.85861	0.864295	0.873116	0.895077	0.883493	0.907599	0.890921	0.883788	1	0.903263	0.0591658
472	24	17525	0.0701	97.5229	8.46651	11.9189	3.08462	0.920428	0.928845	0.890385	0.901569	0.890984	0.929272	0.916919	0.88234	0.888616	0.899544	0.913466	0.882825	0.858944	0.863994	0.87301	0.895121	0.883338	0.907817	0.890984	0.884593	1	0.90392	0.0589585
472	24	17525	0.0701	97.5229	8.46651	11.9189	3.08462	0.920428	0.928845	0.890385	0.901569	0.890984	0.929272	0.916919	0.88234	0.888616	0.899544	0.913466	0.882825	0.858944	0.863994	0.87301	0.895121	0.883338	0.907817	0.890984	0.884593	1	0.90392	0.0589585
477	29	15046	0.060184	126.041	9.36333	25.4943	5.66368	0.92071	0.930114	0.890835	0.903097	0.891499	0.929583	0.917653	0.883391	0.887977	0.89891	0.913997	0.882859	0.859564	0.862854	0.874119	0.895088	0.883989	0.907218	0.891898	0.885717	1	0.904471	0.0587502
478	30	503	0.002012	112.202	8.39978	18.0183	4.09254	0.941352	0.940358	0.928429	0.914513	0.905567	0.940358	0.927435	0.910537	0.89662	0.918489	0.932406	0.906561	0.866799	0.870775	0.867793	0.906561	0.911531	0.909543	0.907555	0.883698	1	0.921122	0.0545635
482	34	469	0.001876	112.122	8.27919	17.9723	4.0255	0.942431	0.941365	0.93177	0.915778	0.91258	0.940299	0.928571	0.911514	0.902985	0.91791	0.929638	0.905117	0.86887	0.873134	0.866738	0.906183	0.914712	0.906183	0.905117	0.883795	1	0.922749	0.0538514
482	22	17455	0.06982	98.5583	7.9226	12.2625	2.94414	0.940676	0.931911	0.902062	0.91776	0.919364	0.937983	0.905099	0.891578	0.901003	0.890175	0.890433	0.912919	0.88986	0.876883	0.906273	0.886279	0.862103	0.886623	0.880808	0.867516	1	0.913706	0.0569769
484	24	16443	0.065772	98.4744	8.30947	12.255	3.09058	0.941799	0.932829	0.903333	0.919115	0.919996	0.938332	0.905705	0.892355	0.900991	0.891139	0.891139	0.913246	0.890409	0.877607	0.907043	0.886304	0.862708	0.887216	0.880375	0.867999	1	0.914527	0.0566817
484	24	16443	0.065772	98.4744	8.30947	12.255	3.09058	0.941799	0.932829	0.903333	0.919115	0.919996	0.938332	0.905705	0.892355	0.900991	0.891139	0.891139	0.913246	0.890409	0.877607	0.907043	0.886304	0.862708	0.887216	0.880375	0.867999	1	0.914527	0.0566817
489	29	14190	0.05676	127.918	9.20908	26.619	5.74054	0.94253	0.93358	0.90444	0.920472	0.920825	0.938125	0.907082	0.892319	0.901022	0.891649	0.890944	0.913425	0.891473	0.877942	0.907259	0.886258	0.864447	0.887667	0.878858	0.868323	1	0.91518	0.056261
490	30	400	0.0016	114.115	8.40238	18.9413	4.21973	0.96375	0.935	0.92875	0.95125	0.935	0.9275	0.90875	0.90625	0.92875	0.8825	0.9025	0.915	0.88375	0.90375	0.9275	0.875	0.84125	0.9075	0.865	0.855	1	0.926714	0.0498334
494	34	374	0.001496	114.085	8.49792	18.9336	4.26861	0.962567	0.933155	0.926471	0.949198	0.935829	0.929144	0.911765	0.906417	0.929144	0.890374	0.90107	0.910428	0.881016	0.90508	0.929144	0.882353	0.843583	0.909091	0.86631	0.856952	1	0.926562	0.0505288
494	22	16653	0.066612	99.0253	8.02883	12.441	3.0163	0.945415	0.925869	0.91437	0.912508	0.895875	0.90212	0.911758	0.880652	0.880262	0.913439	0.887408	0.899928	0.871134	0.873656	0.888999	0.892272	0.875578	0.899628	0.880772	0.879151	1	0.909139	0.0581578
496	24	15703	0.062812	98.8874	8.41929	12.414	3.16548	0.946252	0.926734	0.915749	0.913106	0.896357	0.902821	0.912087	0.88066	0.880946	0.914507	0.888588	0.900465	0.87184	0.874132	0.888461	0.893078	0.875693	0.900497	0.881201	0.878908	1	0.909851	0.0579645
496	24	15703	0.062812	98.8874	8.41929	12.414	3.16548	0.946252	0.926734	0.915749	0.913106	0.896357	0.902821	0.912087	0.88066	0.880946	0.914507	0.888588	0.900465	0.87184	0.874132	0.888461	0.893078	0.875693	0.900497	0.881201	0.878908	1	0.909851	0.0579645
501	29	13486	0.053944	128.528	9.30529	27.0044	5.86249	0.946982	0.927406	0.915579	0.913911	0.896819	0.904456	0.91354	0.882211	0.880691	0.915505	0.88996	0.90112	0.872609	0.872164	0.888885	0.894372	0.876131	0.900489	0.881099	0.879393	1	0.91052	0.0575984
502	30	265	0.00106	115.04	7.97859	19.3684	4.04853	0.962264	0.950943	0.935849	0.933962	0.915094	0.926415	0.920755	0.877358	0.903774	0.932075	0.903774	0.909434	0.892453	0.898113	0.866038	0.896226	0.9	0.901887	0.898113	0.877358	1	0.926437	0.0500773
506	34	244	0.000976	115.139	8.01648	19.42	4.07559	0.965164	0.956967	0.940574	0.936475	0.915984	0.928279	0.922131	0.879098	0.897541	0.930328	0.909836	0.918033	0.89959	0.893443	0.870902	0.901639	0.909836	0.89959	0.89959	0.877049	1	0.929204	0.0468856
506	22	16287	0.065148	99.5105	7.89225	12.6132	2.97591	0.920397	0.934365	0.90956	0.903451	0.900289	0.917849	0.909222	0.896942	0.886136	0.905661	0.897648	0.912722	0.863879	0.852121	0.872383	0.885983	0.844907	0.902499	0.89157	0.871216	1	0.906605	0.0592564
508	24	15367	0.061468	99.4507	8.35784	12.6191	3.15883	0.921846	0.935186	0.91036	0.903983	0.900892	0.918429	0.910034	0.897312	0.886445	0.906683	0.898777	0.913223	0.864808	0.852671	0.872031	0.885534	0.845123	0.902746	0.891749	0.870827	1	0.907342	0.0589677
508	24	15367	0.061468	99.4507	8.35784	12.6191	3.15883	0.921846	0.935186	0.91036	0.903983	0.900892	0.918429	0.910034	0.897312	0.886445	0.906683	0.898777	0.913223	0.864808	0.852671	0.872031	0.885534	0.845123	0.902746	0.891749	0.870827	1	0.907342	0.0589677
513	29	13160	0.05264	126.483	9.22696	25.747	5.60701	0.923746	0.93693	0.911436	0.907143	0.900266	0.919719	0.91155	0.897606	0.887576	0.908017	0.898632	0.913526	0.866033	0.852432	0.871884	0.886474	0.845365	0.903343	0.892401	0.870935	1	0.908556	0.0585003
514	30	406	0.001624	112.334	8.222	18.0673	3.95229	0.947044	0.95936	0.931034	0.922414	0.932266	0.931034	0.919951	0.899015	0.905172	0.912562	0.906404	0.916256	0.843596	0.842365	0.874384	0.873153	0.855911	0.912562	0.916256	0.880542	1	0.923216	0.0534551
518	34	380	0.00152	112.353	8.27219	18.0799	3.98353	0.947368	0.960526	0.927632	0.919737	0.932895	0.931579	0.921053	0.897368	0.906579	0.914474	0.910526	0.915789	0.839474	0.853947	0.876316	0.872368	0.853947	0.915789	0.915789	0.884211	1	0.923319	0.0534247
518	22	19142	0.076568	97.871	8.13714	12.0241	2.96097	0.932922	0.912601	0.910328	0.890999	0.88439	0.901473	0.893742	0.873106	0.900141	0.916362	0.924668	0.892984	0.838627	0.875849	0.861718	0.897555	0.867856	0.896406	0.883894	0.88345	1	0.901544	0.0602066
520	24	17999	0.071996	97.8292	8.57842	12.0361	3.13194	0.933607	0.913773	0.911801	0.892022	0.88591	0.901772	0.894189	0.873799	0.900411	0.916606	0.924746	0.892438	0.838352	0.876104	0.861715	0.897883	0.86802	0.896439	0.88316	0.883966	1	0.902265	0.0600029
520	24	17999	0.071996	97.8292	8.57842	12.0361	3.13194	0.933607	0.913773	0.911801	0.892022	0.88591	0.901772	0.894189	0.873799	0.900411	0.916606	0.924746	0.892438	0.838352	0.876104	0.861715	0.897883	0.86802	0.896439	0.88316	0.883966	1	0.902265	0.0600029
525	29	15540	0.06216	126.264	9.46228	25.6362	5.73089	0.934427	0.914286	0.913063	0.894627	0.886133	0.902091	0.894434	0.875354	0.901223	0.915444	0.925161	0.894627	0.840766	0.877574	0.862066	0.897555	0.868597	0.896718	0.882497	0.884427	1	0.90313	0.0596112
526	30	459	0.001836	112.386	8.31642	18.0995	4.02938	0.95207	0.931373	0.928105	0.920479	0.906318	0.920479	0.921569	0.885621	0.905229	0.917211	0.921569	0.893246	0.868192	0.885621	0.867102	0.904139	0.883442	0.908497	0.875817	0.881264	1	0.918315	0.0550495
530	34	427	0.001708	112.418	8.33455	18.1159	4.03897	0.951991	0.934426	0.930913	0.921546	0.907494	0.922717	0.923888	0.885246	0.90281	0.916862	0.919204	0.891101	0.872365	0.881733	0.868852	0.903981	0.882904	0.906323	0.87822	0.885246	1	0.919278	0.0548801
530	22	21803	0.087212	97.1966	7.81664	11.7635	2.82	0.89756	0.924001	0.897399	0.902582	0.895702	0.929689	0.895496	0.883571	0.891987	0.893111	0.90616	0.881691	0.867633	0.880062	0.88497	0.888387	0.881966	0.896689	0.893363	0.882126	1	0.900155	0.0611911
532	24	20510	0.08204	97.0863	8.2295	11.7486	2.9825	0.9	0.925232	0.898342	0.903023	0.896392	0.92979	0.896197	0.884837	0.892808	0.893613	0.906558	0.88196	0.868479	0.880449	0.885202	0.888542	0.882058	0.897343	0.893369	0.882204	1	0.901101	0.0608369
532	24	20510	0.08204	97.0863	8.2295	11.7486	2.9825	0.9	0.925232	0.898342	0.903023	0.896392	0.92979	0.896197	0.884837	0.892808	0.893613	0.906558	0.88196	0.868479	0.880449	0.885202	0.888542	0.882058	0.897343	0.893369	0.882204	1	0.901101	0.0608369
537	29	17601	0.070404	124.284	9.1393	24.4394	5.38474	0.901369	0.926481	0.900119	0.903613	0.89725	0.930402	0.896483	0.884467	0.893444	0.894154	0.906596	0.883586	0.868985	0.879865	0.884666	0.887762	0.883018	0.896881	0.893642	0.881172	1	0.901892	0.0604565
538	30	699	0.002796	111.944	7.64203	17.8441	3.64661	0.927039	0.933476	0.927039	0.930615	0.890558	0.93133	0.906295	0.903433	0.904149	0.899142	0.907725	0.904864	0.873391	0.889843	0.902718	0.895565	0.896996	0.89485	0.909156	0.879113	1	0.915424	0.0552924
542	34	642	0.002568	111.884	7.63956	17.8157	3.63989	0.926012	0.936137	0.929128	0.933801	0.887072	0.934579	0.9081	0.904206	0.901869	0.897975	0.904984	0.906542	0.871495	0.889408	0.907321	0.896417	0.89486	0.891745	0.908879	0.878505	1	0.916008	0.0551979
542	22	19497	0.077988	98.374	8.01859	12.2006	2.96745	0.926245	0.916192	0.906781	0.909473	0.891419	0.92086	0.907165	0.855439	0.899113	0.897907	0.890881	0.889034	0.879494	0.864056	0.89047	0.866492	0.867698	0.902729	0.868134	0.878033	1	0.902848	0.0608745
544	24	18350	0.0734	98.2884	8.41454	12.1936	3.12643	0.927193	0.917384	0.908256	0.910463	0.892752	0.921199	0.907875	0.856349	0.899428	0.897684	0.892016	0.889673	0.880163	0.864768	0.890845	0.867084	0.868174	0.902888	0.868529	0.877711	1	0.903726	0.0606717
544	24	18350	0.0734	98.2884	8.41454	12.1936	3.12643	0.927193	0.917384	0.908256	0.910463	0.892752	0.921199	0.907875	0.856349	0.899428	0.897684	0.892016	0.889673	0.880163	0.864768	0.890845	0.867084	0.868174	0.902888	0.868529	0.877711	1	0.903726	0.0606717
549	29	15750	0.063	127.312	9.32899	26.2587	5.76924	0.928349	0.918349	0.910063	0.912095	0.893079	0.921937	0.909302	0.858127	0.899968	0.898381	0.89181	0.889714	0.880413	0.865524	0.890095	0.869048	0.866952	0.903143	0.871429	0.878095	1	0.904722	0.0605065
550	30	404	0.001616	113.371	7.7948	18.5361	3.82257	0.951733	0.940594	0.938119	0.929455	0.910891	0.92698	0.90099	0.894802	0.930693	0.902228	0.904703	0.904703	0.89604	0.858911	0.919554	0.851485	0.886139	0.918317	0.873762	0.892327	1	0.922211	0.0523307
554	34	377	0.001508	113.568	7.73924	18.6279	3.80886	0.952255	0.942971	0.93634	0.931034	0.909814	0.924403	0.901857	0.892573	0.932361	0.905836	0.901857	0.909814	0.895225	0.856764	0.920424	0.854111	0.888594	0.916446	0.870027	0.892573	1	0.922444	0.0525427
554	22	17623	0.070492	98.8252	7.77764	12.3523	2.89985	0.945866	0.926488	0.900811	0.910146	0.906741	0.93012	0.91111	0.881604	0.881859	0.895846	0.908614	0.873631	0.876695	0.857743	0.898598	0.888243	0.876468	0.926403	0.853572	0.869148	1	0.909646	0.056725
556	24	16586	0.066344	98.7327	8.20551	12.3436	3.06698	0.946642	0.928253	0.901513	0.911522	0.907241	0.930845	0.911763	0.882612	0.882341	0.895665	0.908929	0.873689	0.876914	0.857711	0.898891	0.888068	0.877065	0.926776	0.854335	0.869438	1	0.910424	0.0563195
556	24	16586	0.066344	98.7327	8.20551	12.3436	3.06698	0.946642	0.928253	0.901513	0.911522	0.907241	0.930845	0.911763	0.882612	0.882341	0.895665	0.908929	0.873689	0.876914	0.857711	0.898891	0.888068	0.877065	0.926776	0.854335	0.869438	1	0.910424	0.0563195
561	29	14306	0.057224	127.904	9.06917	26.598	5.64899	0.947644	0.929505	0.902454	0.912414	0.908185	0.932091	0.91231	0.882986	0.881623	0.896792	0.909688	0.872746	0.877953	0.858661	0.899098	0.887879	0.877045	0.927758	0.853558	0.86974	1	0.91119	0.0560574
562	30	371	0.001484	114.173	8.44244	18.9724	4.2472	0.967655	0.948787	0.936658	0.924528	0.932615	0.927224	0.920485	0.871968	0.897574	0.931267	0.923181	0.880054	0.886792	0.882749	0.919137	0.894879	0.876011	0.933962	0.851752	0.893531	1	0.92704	0.0500354
566	34	345	0.00138	114.031	8.46046	18.9046	4.26336	0.969565	0.953623	0.936232	0.92029	0.934783	0.927536	0.917391	0.871014	0.897101	0.933333	0.923188	0.886957	0.888406	0.882609	0.917391	0.897101	0.87971	0.93913	0.850725	0.895652	1	0.927859	0.0499531
566	22	15461	0.061844	99.4671	7.98703	12.6031	3.03047	0.938717	0.917276	0.925134	0.896805	0.882478	0.929629	0.921221	0.875364	0.886586	0.917728	0.887847	0.904114	0.86094	0.862719	0.875493	0.909579	0.868508	0.897031	0.88927	0.879988	1	0.907985	0.0569627
568	24	14508	0.058032	99.3845	8.45413	12.6011	3.21735	0.939378	0.91777	0.9258	0.897401	0.88365	0.930624	0.922594	0.876379	0.88751	0.917942	0.888234	0.904432	0.862765	0.86311	0.876861	0.91036	0.870141	0.897436	0.889268	0.881445	1	0.908767	0.0567185
568	24	14508	0.058032	99.3845	8.45413	12.6011	3.21735	0.939378	0.91777	0.9258	0.897401	0.88365	0.930624	0.922594	0.876379	0.88751	0.917942	0.888234	0.904432	0.862765	0.86311	0.876861	0.91036	0.870141	0.897436	0.889268	0.881445	1	0.908767	0.0567185
573	29	12452	0.049808	126.75	9.39827	25.9243	5.77621	0.94021	0.919812	0.926116	0.897326	0.884757	0.930292	0.923627	0.878373	0.887889	0.918607	0.88813	0.904754	0.861789	0.863315	0.87765	0.911902	0.86986	0.897406	0.890861	0.88271	1	0.909493	0.0563299
574	30	363	0.001452	112.82	8.19119	18.2988	4.05681	0.946281	0.942149	0.921488	0.917355	0.907713	0.935262	0.931129	0.892562	0.896694	0.910468	0.88292	0.898072	0.838843	0.871901	0.885675	0.907713	0.884298	0.915978	0.889807	0.895317	1	0.917861	0.0532476
578	34	332	0.001328	112.712	8.14088	18.2442	4.04057	0.945783	0.939759	0.918675	0.918675	0.908133	0.936747	0.935241	0.89759	0.896084	0.915663	0.885542	0.900602	0.838855	0.870482	0.888554	0.906627	0.887048	0.917169	0.891566	0.894578	1	0.918338	0.0528809
578	22	19620	0.07848	97.0634	8.08122	11.7308	2.89553	0.933359	0.908614	0.907365	0.900204	0.876504	0.89396	0.909327	0.884429	0.888863	0.911137	0.8921	0.907926	0.868068	0.869393	0.859735	0.870133	0.834455	0.894419	0.894164	0.889195	1	0.90046	0.0601519
580	24	18432	0.073728	96.976	8.4591	11.7226	3.04122	0.934272	0.909776	0.909098	0.901232	0.87755	0.894097	0.909939	0.884684	0.889404	0.912137	0.891357	0.907905	0.86773	0.870226	0.860623	0.871012	0.835531	0.895128	0.893745	0.889676	1	0.901266	0.0598868
580	24	18432	0.073728	96.976	8.4591	11.7226	3.04122	0.934272	0.909776	0.909098	0.901232	0.87755	0.894097	0.909939	0.884684	0.889404	0.912137	0.891357	0.907905	0.86773	0.870226	0.860623	0.871012	0.835531	0.895128	0.893745	0.889676	1	0.901266	0.0598868
585	29	15799	0.063196	125.104	9.33034	24.9348	5.54628	0.935281	0.910722	0.910944	0.90262	0.878948	0.894202	0.910659	0.885594	0.890151	0.912083	0.892936	0.908633	0.868473	0.871796	0.861384	0.871416	0.836192	0.894993	0.893664	0.888822	1	0.902245	0.0595186
586	30	598	0.002392	111.324	8.09868	17.5835	3.85014	0.952341	0.933946	0.934783	0.918896	0.899666	0.910535	0.915552	0.900502	0.902174	0.910535	0.915552	0.919732	0.859532	0.879599	0.850334	0.880435	0.826087	0.91806	0.893813	0.887124	1	0.917169	0.0533294
590	34	546	0.002184	111.32	8.12595	17.5834	3.85591	0.951465	0.934066	0.934982	0.931319	0.897436	0.911172	0.916667	0.905678	0.898352	0.910256	0.918498	0.917582	0.864469	0.880037	0.844322	0.880952	0.826007	0.914835	0.89652	0.892857	1	0.918358	0.0525284
590	22	20166	0.080664	97.2167	7.88305	11.7744	2.84422	0.917733	0.91808	0.888798	0.904121	0.879178	0.911336	0.912402	0.877293	0.915551	0.893955	0.906005	0.89998	0.859417	0.875211	0.8856	0.857855	0.865467	0.891773	0.846995	0.905534	1	0.899947	0.0614984
592	24	18956	0.075824	97.1393	8.33247	11.7735	3.01785	0.918786	0.919656	0.891222	0.904648	0.881199	0.911532	0.912983	0.878271	0.915673	0.894176	0.907048	0.899742	0.859543	0.875554	0.886395	0.857486	0.865715	0.891565	0.8477	0.906151	1	0.900947	0.0610996
592	24	18956	0.075824	97.1393	8.33247	11.7735	3.01785	0.918786	0.919656	0.891222	0.904648	0.881199	0.911532	0.912983	0.878271	0.915673	0.894176	0.907048	0.899742	0.859543	0.875554	0.886395	0.857486	0.865715	0.891565	0.8477	0.906151	1	0.900947	0.0610996
597	29	16258	0.065032	126.187	9.19594	25.5665	5.57114	0.920316	0.920777	0.892853	0.905554	0.883196	0.912443	0.913796	0.879628	0.916164	0.894052	0.908568	0.900203	0.859454	0.876461	0.885195	0.857793	0.865789	0.891684	0.849028	0.906415	1	0.902014	0.0607081
598	30	586	0.002344	112.338	8.10218	18.0617	3.93441	0.946246	0.940273	0.925768	0.916382	0.91041	0.923208	0.915529	0.904437	0.937713	0.901877	0.918089	0.908703	0.854949	0.885666	0.895051	0.850683	0.867747	0.90529	0.860068	0.904437	1	0.919395	0.0537741
602	34	532	0.002128	112.254	8.14702	18.0252	3.95943	0.948308	0.944549	0.927632	0.914474	0.915414	0.921992	0.913534	0.905075	0.943609	0.905075	0.923872	0.913534	0.862782	0.884398	0.892857	0.851504	0.865602	0.905075	0.863722	0.899436	1	0.9213	0.0531351
602	22	17091	0.068364	98.8298	7.98602	12.3663	2.9895	0.928179	0.900679	0.898953	0.922093	0.892546	0.909514	0.897724	0.861535	0.91007	0.881107	0.910684	0.874378	0.88178	0.876836	0.884998	0.884296	0.866216	0.90416	0.883009	0.880376	1	0.901301	0.0604425
604	24	15983	0.063932	98.7316	8.37887	12.354	3.14263	0.929331	0.902866	0.901145	0.92345	0.893481	0.910029	0.897892	0.862479	0.911124	0.882125	0.911281	0.875399	0.882438	0.877495	0.885097	0.885222	0.866796	0.904148	0.883658	0.88128	1	0.902481	0.0598661
604	24	15983	0.063932	98.7316	8.37887	12.354	3.14263	0.929331	0.902866	0.901145	0.92345	0.893481	0.910029	0.897892	0.862479	0.911124	0.882125	0.911281	0.875399	0.882438	0.877495	0.885097	0.885222	0.866796	0.904148	0.883658	0.88128	1	0.902481	0.0598661
609	29	13741	0.054964	128.007	9.27393	26.6803	5.81246	0.9305	0.905138	0.901972	0.924496	0.894913	0.91056	0.898261	0.862383	0.910123	0.881995	0.911469	0.877265	0.883051	0.878102	0.886981	0.885525	0.867331	0.904046	0.884215	0.882323	1	0.903391	0.0594811
610	30	309	0.001236	114.335	8.25005	19.0379	4.13129	0.956311	0.914239	0.912621	0.946602	0.901294	0.915858	0.89644	0.875405	0.923948	0.902913	0.920712	0.880259	0.898058	0.881877	0.909385	0.898058	0.872168	0.907767	0.873786	0.89644	1	0.91594	0.0527431
614	34	283	0.001132	114.505	8.3296	19.1268	4.175	0.957597	0.916961	0.908127	0.946996	0.90636	0.916961	0.897527	0.876325	0.918728	0.90106	0.918728	0.881625	0.90106	0.883392	0.913428	0.902827	0.871025	0.90636	0.871025	0.90106	1	0.91652	0.0521004
614	22	17879	0.071516	98.4801	7.96776	12.2363	2.94857	0.938671	0.894989	0.92357	0.911376	0.902176	0.923849	0.884949	0.867862	0.886767	0.901505	0.894681	0.887913	0.865988	0.858297	0.907349	0.886962	0.870798	0.902064	0.838274	0.867107	1	0.903884	0.0589727
616	24	16795	0.06718	98.3865	8.4182	12.2295	3.12452	0.939416	0.896487	0.924591	0.912295	0.903781	0.924591	0.885115	0.868264	0.887734	0.902798	0.895118	0.888032	0.865942	0.858261	0.908485	0.88705	0.871539	0.902263	0.839327	0.867193	1	0.904743	0.0588123
616	24	16795	0.06718	98.3865	8.4182	12.2295	3.12452	0.939416	0.896487	0.924591	0.912295	0.903781	0.924591	0.885115	0.868264	0.887734	0.902798	0.895118	0.888032	0.865942	0.858261	0.908485	0.88705	0.871539	0.902263	0.839327	0.867193	1	0.904743	0.0588123
621	29	14471	0.057884	125.873	9.27982	25.3866	5.605	0.940605	0.898348	0.926819	0.912964	0.904568	0.925748	0.886221	0.869843	0.888432	0.903808	0.895792	0.888778	0.865662	0.858406	0.910096	0.886463	0.873056	0.903255	0.840163	0.867459	1	0.905917	0.058367
622	30	541	0.002164	111.942	7.84844	17.8572	3.76559	0.954713	0.913124	0.946396	0.931608	0.922366	0.924214	0.898336	0.887246	0.914048	0.914972	0.90573	0.908503	0.880776	0.858595	0.922366	0.878928	0.875231	0.915896	0.83549	0.857671	1	0.919613	0.0541116
626	34	508	0.002032	111.896	7.80268	17.8327	3.75628	0.955709	0.913386	0.947835	0.935039	0.922244	0.925197	0.903543	0.889764	0.916339	0.915354	0.909449	0.91437	0.88189	0.857283	0.917323	0.877953	0.875984	0.919291	0.830709	0.856299	1	0.921053	0.0537763
626	22	20829	0.083316	97.4345	8.08312	11.8637	2.92287	0.925801	0.910965	0.895866	0.900331	0.895554	0.901099	0.915142	0.861563	0.887201	0.91387	0.900811	0.896538	0.873446	0.851889	0.869029	0.8848	0.87611	0.903116	0.886792	0.869269	1	0.900178	0.0596079
628	24	19566	0.078264	97.3832	8.51604	11.8716	3.08765	0.926837	0.912527	0.896504	0.901283	0.896249	0.902305	0.916181	0.861827	0.888148	0.91452	0.900925	0.897347	0.873531	0.852474	0.868547	0.884953	0.876572	0.903659	0.886998	0.869442	1	0.901016	0.0592537
628	24	19566	0.078264	97.3832	8.51604	11.8716	3.08765	0.926837	0.912527	0.896504	0.901283	0.896249	0.902305	0.916181	0.861827	0.888148	0.91452	0.900925	0.897347	0.873531	0.852474	0.868547	0.884953	0.876572	0.903659	0.886998	0.869442	1	0.901016	0.0592537
633	29	16880	0.06752	124.073	9.37562	24.3373	5.49463	0.927784	0.914514	0.898904	0.901955	0.89766	0.902547	0.916795	0.862618	0.889485	0.914662	0.901126	0.897275	0.872867	0.851511	0.868009	0.885456	0.877518	0.902814	0.888092	0.870586	1	0.901991	0.0587386
634	30	782	0.003128	110.608	8.03997	17.2478	3.78946	0.943095	0.921355	0.914322	0.903453	0.918159	0.932864	0.92711	0.870205	0.898338	0.920716	0.907928	0.898338	0.88491	0.879156	0.869565	0.904731	0.877877	0.90665	0.914962	0.872762	1	0.914065	0.0553309
638	34	729	0.002916	110.53	8.02849	17.2116	3.7933	0.941701	0.922497	0.916324	0.906036	0.91701	0.934842	0.930041	0.868999	0.897805	0.921125	0.910837	0.896433	0.886145	0.879287	0.866255	0.90535	0.879973	0.906722	0.915638	0.87037	1	0.914652	0.0555721
638	22	25547	0.102188	95.4306	8.05096	11.1577	2.81137	0.934689	0.925862	0.899851	0.88621	0.890026	0.916272	0.914941	0.873508	0.893216	0.899166	0.898736	0.902689	0.849924	0.841723	0.873586	0.900047	0.863409	0.895056	0.870631	0.873449	1	0.902642	0.0616638
640	24	24025	0.0961	95.3261	8.46404	11.1464	2.963	0.935754	0.927222	0.900604	0.887388	0.891259	0.91744	0.916171	0.874714	0.893403	0.900104	0.899084	0.903517	0.850614	0.841519	0.873881	0.90052	0.863809	0.895297	0.870656	0.873319	1	0.903588	0.0612787
640	24	24025	0.0961	95.3261	8.46404	11.1464	2.963	0.935754	0.927222	0.900604	0.887388	0.891259	0.91744	0.916171	0.874714	0.893403	0.900104	0.899084	0.903517	0.850614	0.841519	0.873881	0.90052	0.863809	0.895297	0.870656	0.873319	1	0.903588	0.0612787
645	29	20543	0.082172	123.535	9.3525	24.0249	5.45211	0.936621	0.928321	0.902302	0.888721	0.892445	0.917807	0.916371	0.875505	0.894076	0.901207	0.899065	0.903544	0.852091	0.841844	0.873655	0.900866	0.863847	0.895171	0.871246	0.873144	1	0.904455	0.0609416
646	30	922	0.003688	110.715	7.75984	17.279	3.66415	0.957701	0.951735	0.927874	0.898048	0.898048	0.928416	0.937636	0.88449	0.900759	0.909978	0.910521	0.896421	0.864967	0.857918	0.887744	0.906725	0.878525	0.893709	0.875813	0.875813	1	0.919101	0.0555364
650	34	854	0.003416	110.776	7.83567	17.3122	3.70722	0.95726	0.95082	0.926815	0.894028	0.898126	0.9274	0.937939	0.88466	0.905152	0.911593	0.906909	0.898712	0.867681	0.855386	0.887588	0.902225	0.877049	0.893443	0.875293	0.877635	1	0.918523	0.0564852
650	22	20894	0.083576	97.9159	7.8808	12.026	2.89604	0.940557	0.92572	0.90806	0.888078	0.866947	0.890782	0.898248	0.880157	0.912989	0.900785	0.890997	0.893749	0.871398	0.83189	0.861874	0.879487	0.841749	0.898703	0.867067	0.894084	1	0.900386	0.0576162
652	24	19654	0.078616	97.8382	8.29284	12.0226	3.05936	0.941539	0.927267	0.909052	0.889666	0.868475	0.891854	0.898748	0.881017	0.913707	0.900605	0.891778	0.893838	0.871477	0.831866	0.862878	0.879236	0.841508	0.898876	0.867635	0.894983	1	0.901332	0.0572952
652	24	19654	0.078616	97.8382	8.29284	12.0226	3.05936	0.941539	0.927267	0.909052	0.889666	0.868475	0.891854	0.898748	0.881017	0.913707	0.900605	0.891778	0.893838	0.871477	0.831866	0.862878	0.879236	0.841508	0.898876	0.867635	0.894983	1	0.901332	0.0572952
657	29	16831	0.067324	126.28	9.14517	25.6189	5.57152	0.942606	0.928436	0.909958	0.891539	0.870537	0.891866	0.899471	0.881855	0.913612	0.901016	0.891807	0.894065	0.872883	0.832719	0.863466	0.879419	0.842047	0.899115	0.869081	0.895758	1	0.902277	0.0569293
658	30	560	0.00224	111.936	7.60046	17.8379	3.63074	0.965179	0.9375	0.927679	0.916071	0.8875	0.915179	0.914286	0.904464	0.932143	0.896429	0.900893	0.895536	0.888393	0.81875	0.865179	0.894643	0.826786	0.907143	0.863393	0.90625	1	0.917224	0.0510067
662	34	514	0.002056	111.999	7.66003	17.8715	3.67363	0.965953	0.935798	0.928016	0.919261	0.890078	0.920233	0.916342	0.904669	0.929961	0.895914	0.904669	0.89786	0.892023	0.817121	0.86284	0.892023	0.824903	0.90856	0.861868	0.903696	1	0.918147	0.0513071
662	22	17652	0.070608	98.5561	8.12783	12.2736	3.0108	0.918734	0.903524	0.889616	0.922615	0.87432	0.917375	0.906328	0.872281	0.914882	0.892222	0.893553	0.886274	0.879164	0.879844	0.857637	0.891372	0.855116	0.889531	0.836562	0.892675	1	0.898811	0.0609926
664	24	16595	0.06638	98.4746	8.51187	12.2674	3.16095	0.919494	0.904941	0.891353	0.923441	0.875023	0.917867	0.906327	0.873185	0.915788	0.892739	0.893582	0.887014	0.87897	0.880084	0.858331	0.891232	0.85592	0.889425	0.836668	0.89301	1	0.899609	0.0606768
664	24	16595	0.06638	98.4746	8.51187	12.2674	3.16095	0.919494	0.904941	0.891353	0.923441	0.875023	0.917867	0.906327	0.873185	0.915788	0.892739	0.893582	0.887014	0.87897	0.880084	0.858331	0.891232	0.85592	0.889425	0.836668	0.89301	1	0.899609	0.0606768
669	29	14223	0.056892	127.314	9.38352	26.2642	5.78937	0.921782	0.906068	0.892463	0.924348	0.876433	0.918758	0.906208	0.873726	0.915559	0.895064	0.893096	0.887928	0.878612	0.88037	0.858504	0.891865	0.855902	0.89074	0.836708	0.893658	1	0.900607	0.06057
670	30	386	0.001544	113.03	8.71624	18.4374	4.32257	0.946891	0.914508	0.927461	0.946891	0.897668	0.931347	0.92487	0.892487	0.931347	0.898964	0.909326	0.898964	0.873057	0.880829	0.878238	0.892487	0.861399	0.896373	0.826425	0.88601	1	0.917812	0.0542178
674	34	351	0.001404	112.922	8.75363	18.389	4.36935	0.947293	0.917379	0.928775	0.950142	0.901709	0.934473	0.92735	0.897436	0.934473	0.900285	0.910256	0.89886	0.873219	0.880342	0.880342	0.893162	0.863248	0.894587	0.824786	0.884615	1	0.919857	0.0522915
674	22	20345	0.08138	97.8693	7.93866	12.0121	2.90209	0.931556	0.910519	0.906562	0.909732	0.901671	0.91477	0.892406	0.840821	0.892529	0.906808	0.902408	0.891079	0.876579	0.864488	0.8855	0.884763	0.879159	0.896756	0.845294	0.872475	1	0.90211	0.0566294
676	24	19132	0.076528	97.7771	8.33943	12.0029	3.05538	0.932312	0.911719	0.907563	0.910333	0.902153	0.914881	0.89298	0.842646	0.892719	0.906622	0.902572	0.891935	0.877169	0.864755	0.885793	0.88514	0.878972	0.896535	0.844815	0.872883	1	0.902767	0.0565631
676	24	19132	0.076528	97.7771	8.33943	12.0029	3.05538	0.932312	0.911719	0.907563	0.910333	0.902153	0.914881	0.89298	0.842646	0.892719	0.906622	0.902572	0.891935	0.877169	0.864755	0.885793	0.88514	0.878972	0.896535	0.844815	0.872883	1	0.902767	0.0565631
681	29	16452	0.065808	126.262	9.2475	25.6165	5.61178	0.933686	0.912807	0.908735	0.911318	0.903811	0.915208	0.892718	0.844153	0.891503	0.908491	0.903112	0.891837	0.87886	0.864728	0.886214	0.884938	0.879072	0.896	0.845277	0.872569	1	0.903617	0.0562882
682	30	442	0.001768	113.338	8.24214	18.5508	4.06862	0.945701	0.924208	0.923077	0.926471	0.923077	0.921946	0.908371	0.857466	0.908371	0.91629	0.909502	0.892534	0.858597	0.859729	0.89819	0.874434	0.897059	0.892534	0.881222	0.859729	1	0.914595	0.0528519
686	34	416	0.001664	113.284	8.13691	18.5171	4.01037	0.944712	0.923077	0.921875	0.926683	0.921875	0.924279	0.90625	0.855769	0.917067	0.917067	0.91226	0.893029	0.861779	0.858173	0.90024	0.867788	0.894231	0.896635	0.88101	0.859375	1	0.914548	0.0530601
686	22	17237	0.068948	99.4793	7.8898	12.6016	2.9806	0.932558	0.92081	0.911324	0.920868	0.891657	0.910222	0.897778	0.883796	0.896473	0.913906	0.910164	0.875964	0.850061	0.860939	0.892702	0.899838	0.861925	0.877299	0.864013	0.874775	1	0.906187	0.0574451
688	24	16192	0.064768	99.4265	8.34241	12.6094	3.16397	0.934319	0.922493	0.912982	0.922246	0.892632	0.9115	0.898654	0.88377	0.897418	0.914495	0.909739	0.87676	0.850729	0.861012	0.893744	0.900568	0.862401	0.877625	0.864439	0.873888	1	0.907311	0.0569603
688	24	16192	0.064768	99.4265	8.34241	12.6094	3.16397	0.934319	0.922493	0.912982	0.922246	0.892632	0.9115	0.898654	0.88377	0.897418	0.914495	0.909739	0.87676	0.850729	0.861012	0.893744	0.900568	0.862401	0.877625	0.864439	0.873888	1	0.907311	0.0569603
693	29	13935	0.05574	128.354	9.19901	26.887	5.77089	0.935271	0.924148	0.913599	0.923394	0.8939	0.91324	0.898672	0.885504	0.898457	0.914962	0.909293	0.877108	0.84948	0.861679	0.894403	0.901902	0.86315	0.878579	0.865016	0.875135	1	0.908259	0.0566651
694	30	353	0.001412	113.745	8.32256	18.7541	4.13362	0.946176	0.958924	0.919263	0.926346	0.913598	0.927762	0.892351	0.899433	0.903683	0.913598	0.890935	0.878187	0.883853	0.872521	0.909348	0.906516	0.871105	0.886686	0.868272	0.883853	1	0.919376	0.0530041
698	34	329	0.001316	113.814	8.24211	18.7822	4.09541	0.945289	0.958967	0.916413	0.925532	0.911854	0.928571	0.892097	0.899696	0.898176	0.916413	0.890578	0.8769	0.882979	0.87538	0.904255	0.907295	0.867781	0.884498	0.869301	0.878419	1	0.91845	0.0536877
698	22	15987	0.063948	99.0543	8.0759	12.4543	3.02159	0.9463	0.915181	0.891787	0.893257	0.89479	0.903515	0.930412	0.869456	0.881873	0.874773	0.914556	0.90658	0.851473	0.84478	0.856258	0.871865	0.880278	0.895947	0.851786	0.881247	1	0.901663	0.0588815
700	24	15000	0.06	98.9916	8.52034	12.4584	3.19346	0.947633	0.915667	0.892967	0.895033	0.896167	0.9045	0.930967	0.8698	0.882933	0.8748	0.9152	0.906867	0.852133	0.845633	0.857767	0.8711	0.880533	0.8957	0.8517	0.881767	1	0.902573	0.0584667
700	24	15000	0.06	98.9916	8.52034	12.4584	3.19346	0.947633	0.915667	0.892967	0.895033	0.896167	0.9045	0.930967	0.8698	0.882933	0.8748	0.9152	0.906867	0.852133	0.845633	0.857767	0.8711	0.880533	0.8957	0.8517	0.881767	1	0.902573	0.0584667
705	29	12884	0.051536	127.015	9.3722	26.0816	5.75969	0.94858	0.917262	0.892774	0.894559	0.898285	0.904222	0.931038	0.87108	0.88315	0.875194	0.914429	0.908142	0.852957	0.84733	0.85874	0.87077	0.879851	0.896189	0.851094	0.880588	1	0.903153	0.0582708
706	30	333	0.001332	113.212	7.85812	18.4632	3.83241	0.944444	0.927928	0.927928	0.89039	0.908408	0.923423	0.941441	0.869369	0.894895	0.891892	0.936937	0.936937	0.848348	0.846847	0.870871	0.884384	0.899399	0.899399	0.839339	0.87988	1	0.913178	0.0580689
710	34	310	0.00124	113.223	7.93462	18.4736	3.87023	0.948387	0.927419	0.930645	0.890323	0.906452	0.925806	0.941935	0.867742	0.903226	0.893548	0.935484	0.937097	0.845161	0.846774	0.869355	0.885484	0.9	0.903226	0.832258	0.874194	1	0.914166	0.0577857
710	22	19399	0.077596	97.5959	7.90687	11.9113	2.86114	0.949894	0.94577	0.90783	0.889943	0.885226	0.884659	0.890484	0.851307	0.905691	0.903062	0.874942	0.897443	0.850662	0.821666	0.880664	0.878396	0.854606	0.883808	0.854632	0.888371	1	0.902315	0.0601244
712	24	18227	0.072908	97.4743	8.32942	11.8928	3.01935	0.951034	0.947084	0.909283	0.891397	0.885911	0.884814	0.891781	0.851758	0.906183	0.903522	0.875514	0.897487	0.851457	0.822434	0.881056	0.8793	0.854803	0.883799	0.855928	0.888407	1	0.903239	0.0596404
712	24	18227	0.072908	97.4743	8.32942	11.8928	3.01935	0.951034	0.947084	0.909283	0.891397	0.885911	0.884814	0.891781	0.851758	0.906183	0.903522	0.875514	0.897487	0.851457	0.822434	0.881056	0.8793	0.854803	0.883799	0.855928	0.888407	1	0.903239	0.0596404
717	29	15636	0.062544	126.65	9.2256	25.8472	5.60921	0.952034	0.948356	0.910623	0.892172	0.887024	0.885872	0.892939	0.852392	0.90637	0.90394	0.876183	0.897608	0.852872	0.823708	0.882131	0.879349	0.85463	0.88421	0.855941	0.887183	1	0.90415	0.0590022
718	30	420	0.00168	113.31	8.4793	18.5546	4.19412	0.970238	0.961905	0.929762	0.907143	0.910714	0.908333	0.911905	0.861905	0.903571	0.903571	0.882143	0.914286	0.828571	0.841667	0.892857	0.886905	0.85	0.889286	0.842857	0.89881	1	0.917674	0.0480442
722	34	390	0.00156	113.297	8.54169	18.5527	4.22702	0.967949	0.964103	0.929487	0.908974	0.907692	0.908974	0.911538	0.867949	0.905128	0.908974	0.882051	0.912821	0.832051	0.842308	0.892308	0.887179	0.857692	0.883333	0.84359	0.898718	1	0.918209	0.0477523
722	22	14725	0.0589	99.8136	7.9341	12.7297	3.02529	0.934771	0.921121	0.894805	0.914431	0.873514	0.916435	0.886655	0.875789	0.892292	0.908115	0.888761	0.875993	0.854567	0.861426	0.890187	0.879932	0.814228	0.870628	0.849881	0.891205	1	0.900004	0.0606856
724	24	13810	0.05524	99.6684	8.35476	12.7008	3.18665	0.936242	0.922701	0.89656	0.915315	0.874584	0.917958	0.887618	0.876394	0.893447	0.908798	0.8895	0.876394	0.854671	0.862491	0.890224	0.879689	0.814736	0.871035	0.850797	0.891781	1	0.901132	0.0602618
724	24	13810	0.05524	99.6684	8.35476	12.7008	3.18665	0.936242	0.922701	0.89656	0.915315	0.874584	0.917958	0.887618	0.876394	0.893447	0.908798	0.8895	0.876394	0.854671	0.862491	0.890224	0.879689	0.814736	0.871035	0.850797	0.891781	1	0.901132	0.0602618
729	29	11845	0.04738	126.652	9.21691	25.8489	5.64691	0.937526	0.924652	0.898734	0.917096	0.874673	0.918742	0.888561	0.877417	0.893584	0.909244	0.889996	0.876192	0.854327	0.863402	0.889447	0.879401	0.814394	0.870621	0.852132	0.890967	1	0.902162	0.0598494
730	30	329	0.001316	113.5	7.4873	18.5791	3.70993	0.962006	0.948328	0.914894	0.93617	0.914894	0.931611	0.905775	0.864742	0.908815	0.930091	0.905775	0.884498	0.864742	0.886018	0.898176	0.869301	0.803951	0.863222	0.844985	0.902736	1	0.919523	0.0493577
734	34	306	0.001224	113.277	7.32015	18.4601	3.57931	0.960784	0.952614	0.918301	0.937908	0.918301	0.931373	0.910131	0.859477	0.905229	0.929739	0.903595	0.885621	0.864379	0.883987	0.900327	0.872549	0.802288	0.870915	0.849673	0.903595	1	0.92061	0.0486171
734	22	16510	0.06604	98.8091	7.97769	12.3573	2.95175	0.919382	0.916051	0.902786	0.891763	0.874379	0.892944	0.894306	0.867505	0.888431	0.892974	0.902574	0.881526	0.864052	0.873985	0.860872	0.895336	0.864264	0.89046	0.84894	0.881981	1	0.895201	0.0602519
736	24	15530	0.06212	98.6735	8.42132	12.3345	3.12483	0.920863	0.917772	0.904572	0.892981	0.874984	0.894462	0.894881	0.868641	0.888796	0.893142	0.902865	0.88123	0.864713	0.87492	0.860367	0.896233	0.864005	0.890567	0.848648	0.882357	1	0.896251	0.0598402
736	24	15530	0.06212	98.6735	8.42132	12.3345	3.12483	0.920863	0.917772	0.904572	0.892981	0.874984	0.894462	0.894881	0.868641	0.888796	0.893142	0.902865	0.88123	0.864713	0.87492	0.860367	0.896233	0.864005	0.890567	0.848648	0.882357	1	0.896251	0.0598402
741	29	13293	0.053172	126.908	9.27023	26.0072	5.6636	0.921613	0.918829	0.905439	0.894155	0.875799	0.895923	0.89502	0.868164	0.888513	0.893816	0.903859	0.879485	0.864967	0.874746	0.859851	0.896901	0.8635	0.890995	0.848943	0.882306	1	0.89685	0.0596722
742	30	346	0.001384	113.336	7.98747	18.5317	3.89543	0.947977	0.945087	0.913295	0.91474	0.890173	0.903179	0.916185	0.872832	0.888728	0.898844	0.924855	0.884393	0.881503	0.898844	0.855491	0.91763	0.864162	0.895954	0.854046	0.890173	1	0.912318	0.0531953
746	34	318	0.001272	113.332	8.02562	18.532	3.91422	0.951258	0.943396	0.910377	0.91195	0.889937	0.91195	0.915094	0.882075	0.882075	0.902516	0.924528	0.882075	0.875786	0.904088	0.853774	0.918239	0.867925	0.891509	0.860063	0.886792	1	0.912754	0.0525456
746	22	20750	0.083	97.4026	7.8181	11.837	2.82333	0.943494	0.902964	0.909711	0.905663	0.887157	0.898988	0.885349	0.859422	0.889711	0.86641	0.902675	0.879325	0.877831	0.86906	0.864578	0.893614	0.858699	0.886699	0.855181	0.861012	1	0.89866	0.0606193
748	24	19477	0.077908	97.3119	8.19393	11.8266	2.96716	0.94455	0.904143	0.911126	0.906633	0.888741	0.90019	0.886148	0.860399	0.889459	0.867177	0.903245	0.880449	0.878754	0.869949	0.864456	0.893823	0.859193	0.886507	0.854726	0.861555	1	0.899631	0.0600561
748	24	19477	0.077908	97.3119	8.19393	11.8266	2.96716	0.94455	0.904143	0.911126	0.906633	0.888741	0.90019	0.886148	0.860399	0.889459	0.867177	0.903245	0.880449	0.878754	0.869949	0.864456	0.893823	0.859193	0.886507	0.854726	0.861555	1	0.899631	0.0600561
753	29	16680	0.06672	123.048	9.07321	23.7222	5.2248	0.945713	0.905426	0.911601	0.907704	0.889898	0.90015	0.8878	0.860971	0.890408	0.867716	0.903867	0.881145	0.879646	0.871013	0.864209	0.894814	0.860042	0.886331	0.855156	0.861631	1	0.900504	0.0596066
754	30	824	0.003296	110.717	7.9711	17.294	3.78112	0.959951	0.929612	0.923544	0.927791	0.881675	0.910194	0.902913	0.862864	0.896238	0.869539	0.914442	0.898665	0.895024	0.887136	0.871966	0.898058	0.864078	0.87318	0.851942	0.879248	1	0.911934	0.05413
758	34	755	0.00302	110.737	7.95738	17.3024	3.78594	0.959603	0.931788	0.925828	0.92649	0.882781	0.909934	0.905298	0.864238	0.893377	0.871523	0.915232	0.899338	0.897351	0.887417	0.872848	0.900662	0.864901	0.876159	0.849007	0.876821	1	0.912675	0.0544715
758	22	22288	0.089152	96.72	8.0838	11.6096	2.89594	0.932609	0.925655	0.898623	0.899497	0.899094	0.91464	0.909009	0.871455	0.898039	0.862998	0.910288	0.882111	0.853105	0.846958	0.877468	0.894181	0.861921	0.876211	0.874484	0.882493	1	0.902259	0.0594327
760	24	20899	0.083596	96.6664	8.5001	11.6158	3.05537	0.933705	0.927365	0.899636	0.900282	0.899971	0.915044	0.910355	0.873128	0.898249	0.863415	0.910666	0.882913	0.853223	0.84772	0.877889	0.894014	0.862434	0.875496	0.873846	0.882793	1	0.903162	0.0591471
760	24	20899	0.083596	96.6664	8.5001	11.6158	3.05537	0.933705	0.927365	0.899636	0.900282	0.899971	0.915044	0.910355	0.873128	0.898249	0.863415	0.910666	0.882913	0.853223	0.84772	0.877889	0.894014	0.862434	0.875496	0.873846	0.882793	1	0.903162	0.0591471
765	29	17801	0.071204	124.208	9.40014	24.4178	5.53105	0.934976	0.928628	0.901101	0.901354	0.901185	0.914977	0.911353	0.874249	0.899079	0.864839	0.910651	0.882844	0.854194	0.848014	0.87835	0.893377	0.861412	0.874473	0.873378	0.883237	1	0.904067	0.0588074
766	30	861	0.003444	110.977	7.95233	17.4126	3.76005	0.950639	0.947154	0.919861	0.926829	0.905923	0.926829	0.927991	0.888502	0.911731	0.877468	0.921022	0.888502	0.868177	0.864111	0.891986	0.89547	0.868177	0.870499	0.868177	0.882114	1	0.918516	0.0527356
770	34	803	0.003212	110.938	7.95652	17.3946	3.74831	0.952055	0.947696	0.918431	0.927148	0.9066	0.927771	0.930262	0.889788	0.912204	0.875467	0.924035	0.887298	0.867372	0.863014	0.892279	0.891656	0.868618	0.870486	0.874222	0.881694	1	0.918963	0.0527565
770	22	23540	0.09416	96.4294	7.98547	11.5018	2.85478	0.942969	0.919095	0.890229	0.906054	0.894924	0.905671	0.897472	0.858305	0.897557	0.902655	0.905055	0.895221	0.848747	0.836364	0.867799	0.898364	0.861597	0.88785	0.843925	0.86011	1	0.901219	0.0594149
772	24	22127	0.088508	96.388	8.39036	11.5113	3.00691	0.943892	0.920346	0.891309	0.907443	0.895806	0.906042	0.898834	0.85886	0.898563	0.903263	0.905297	0.895829	0.849889	0.83719	0.868554	0.898043	0.86173	0.888281	0.844285	0.860578	1	0.902126	0.0590993
772	24	22127	0.088508	96.388	8.39036	11.5113	3.00691	0.943892	0.920346	0.891309	0.907443	0.895806	0.906042	0.898834	0.85886	0.898563	0.903263	0.905297	0.895829	0.849889	0.83719	0.868554	0.898043	0.86173	0.888281	0.844285	0.860578	1	0.902126	0.0590993
777	29	18858	0.075432	125.6	9.22447	25.22	5.5569	0.945249	0.92136	0.892062	0.908845	0.896251	0.906538	0.899141	0.860643	0.899645	0.903489	0.905531	0.896304	0.849586	0.837496	0.868464	0.898452	0.863559	0.888986	0.844469	0.85998	1	0.902955	0.0587393
778	30	641	0.002564	112.195	7.79817	17.9733	3.75231	0.958658	0.941498	0.932917	0.929797	0.916537	0.919657	0.913417	0.884555	0.903276	0.903276	0.912637	0.901716	0.858034	0.851014	0.869735	0.886895	0.866615	0.893136	0.849454	0.855694	1	0.919444	0.051261
782	34	600	0.0024	112.194	7.7488	17.9693	3.71715	0.959167	0.94	0.933333	0.930833	0.921667	0.92	0.916667	0.886667	0.9025	0.904167	0.911667	0.904167	0.856667	0.850833	0.866667	0.8875	0.868333	0.893333	0.8475	0.86	1	0.920206	0.0516002
782	22	16660	0.06664	99.4663	7.91651	12.5985	2.99902	0.952491	0.917587	0.902791	0.904652	0.895318	0.905432	0.897089	0.857293	0.894538	0.888145	0.889316	0.894358	0.834064	0.847749	0.888415	0.886825	0.85018	0.879292	0.843697	0.87476	1	0.90232	0.058765
784	24	15659	0.062636	99.4485	8.37124	12.6197	3.18397	0.952934	0.918386	0.903729	0.906412	0.896258	0.905358	0.897758	0.858228	0.895779	0.888052	0.889712	0.894438	0.834983	0.848617	0.889233	0.887668	0.851108	0.879686	0.844115	0.874577	1	0.903064	0.058742
784	24	15659	0.062636	99.4485	8.37124	12.6197	3.18397	0.952934	0.918386	0.903729	0.906412	0.896258	0.905358	0.897758	0.858228	0.895779	0.888052	0.889712	0.894438	0.834983	0.848617	0.889233	0.887668	0.851108	0.879686	0.844115	0.874577	1	0.903064	0.058742
789	29	13441	0.053764	127.681	9.2471	26.4767	5.74725	0.953947	0.919946	0.905215	0.907745	0.896845	0.906183	0.897738	0.859199	0.89599	0.888476	0.89041	0.894985	0.833681	0.849825	0.888624	0.887955	0.851797	0.88137	0.84458	0.874451	1	0.903931	0.0583592
790	30	297	0.001188	113.389	7.74871	18.542	3.80758	0.973064	0.939394	0.912458	0.941077	0.909091	0.902357	0.919192	0.873737	0.893939	0.887205	0.912458	0.900673	0.835017	0.861953	0.885522	0.907407	0.875421	0.877104	0.829966	0.868687	1	0.917179	0.0506681
794	34	272	0.001088	113.324	7.77121	18.5123	3.82327	0.974265	0.939338	0.917279	0.943015	0.908088	0.897059	0.922794	0.871324	0.889706	0.889706	0.911765	0.904412	0.838235	0.856618	0.891544	0.908088	0.865809	0.876838	0.827206	0.873162	1	0.917652	0.0506681
794	22	13807	0.055228	99.8109	7.95609	12.7295	3.01124	0.950967	0.932752	0.896212	0.880495	0.860723	0.907257	0.886072	0.871514	0.880966	0.861809	0.921018	0.888426	0.882415	0.87003	0.8793	0.878323	0.848809	0.880532	0.854313	0.895886	1	0.899344	0.0575287
796	24	12992	0.051968	99.7215	8.35113	12.7203	3.17607	0.952163	0.93369	0.896744	0.881735	0.860914	0.90752	0.886969	0.872922	0.88135	0.861684	0.921375	0.888393	0.882889	0.870767	0.87958	0.879118	0.849407	0.880119	0.853949	0.896051	1	0.900039	0.0573525
796	24	12992	0.051968	99.7215	8.35113	12.7203	3.17607	0.952163	0.93369	0.896744	0.881735	0.860914	0.90752	0.886969	0.872922	0.88135	0.861684	0.921375	0.888393	0.882889	0.870767	0.87958	0.879118	0.849407	0.880119	0.853949	0.896051	1	0.900039	0.0573525
801	29	11220	0.04488	128.503	9.22613	26.9818	5.79894	0.953431	0.935428	0.897504	0.883467	0.861988	0.907264	0.888324	0.874599	0.883333	0.862522	0.921702	0.889439	0.8832	0.87148	0.878164	0.879947	0.849955	0.879635	0.852986	0.897816	1	0.901101	0.0567009
802	30	204	0.000816	115.199	8.02058	19.4503	4.0751	0.973039	0.948529	0.92402	0.911765	0.877451	0.911765	0.911765	0.901961	0.877451	0.879902	0.936275	0.906863	0.882353	0.860294	0.901961	0.862745	0.870098	0.901961	0.835784	0.92402	1	0.91736	0.0530641
806	34	194	0.000776	115.248	8.02833	19.4753	4.08735	0.974227	0.948454	0.935567	0.912371	0.876289	0.912371	0.912371	0.904639	0.884021	0.876289	0.935567	0.909794	0.881443	0.865979	0.899485	0.863402	0.868557	0.899485	0.832474	0.920103	1	0.919117	0.0524311
806	22	14772	0.059088	99.6452	7.68058	12.6514	2.90366	0.933151	0.921473	0.911353	0.923978	0.899946	0.900927	0.883022	0.869686	0.879163	0.855233	0.904448	0.909017	0.849106	0.868366	0.859802	0.886779	0.848125	0.891721	0.841558	0.873917	1	0.901914	0.0602346
808	24	13887	0.055548	99.5353	8.10222	12.6353	3.07092	0.934255	0.922301	0.9133	0.924606	0.901167	0.901707	0.883488	0.871787	0.879168	0.855836	0.905091	0.90862	0.848851	0.86887	0.860301	0.887089	0.848815	0.892237	0.841542	0.873731	1	0.902802	0.0598915
808	24	13887	0.055548	99.5353	8.10222	12.6353	3.07092	0.934255	0.922301	0.9133	0.924606	0.901167	0.901707	0.883488	0.871787	0.879168	0.855836	0.905091	0.90862	0.848851	0.86887	0.860301	0.887089	0.848815	0.892237	0.841542	0.873731	1	0.902802	0.0598915
813	29	11967	0.047868	127.344	8.93318	26.2437	5.50736	0.935155	0.923205	0.914598	0.924835	0.901103	0.902106	0.88439	0.87102	0.87992	0.855812	0.906075	0.908707	0.849419	0.868681	0.860491	0.886187	0.850422	0.892371	0.839392	0.87382	1	0.903316	0.0597431
814	30	254	0.001016	114.667	7.81365	19.1721	3.96103	0.954724	0.94685	0.94685	0.950787	0.917323	0.917323	0.889764	0.86811	0.86811	0.879921	0.923228	0.927165	0.875984	0.893701	0.864173	0.879921	0.870079	0.92126	0.848425	0.862205	1	0.920819	0.0516824
818	34	235	0.00094	114.577	7.46137	19.1043	3.76639	0.959574	0.944681	0.944681	0.953191	0.917021	0.919149	0.889362	0.874468	0.868085	0.882979	0.919149	0.92766	0.880851	0.895745	0.861702	0.885106	0.861702	0.919149	0.848936	0.861702	1	0.921707	0.0520394
818	22	14521	0.058084	99.6367	7.80328	12.6551	2.94174	0.945527	0.933854	0.885304	0.900868	0.899938	0.907272	0.894016	0.854246	0.884994	0.854142	0.894188	0.905964	0.856312	0.837167	0.85762	0.891261	0.842435	0.856071	0.853798	0.85552	1	0.899432	0.0562505
820	24	13645	0.05458	99.5631	8.25626	12.6547	3.12028	0.946024	0.935361	0.886222	0.902125	0.901539	0.907695	0.895016	0.855295	0.885636	0.854965	0.895053	0.906303	0.856504	0.83745	0.858703	0.891865	0.84181	0.856358	0.854159	0.855258	1	0.900317	0.0559984
820	24	13645	0.05458	99.5631	8.25626	12.6547	3.12028	0.946024	0.935361	0.886222	0.902125	0.901539	0.907695	0.895016	0.855295	0.885636	0.854965	0.895053	0.906303	0.856504	0.83745	0.858703	0.891865	0.84181	0.856358	0.854159	0.855258	1	0.900317	0.0559984
825	29	11692	0.046768	128.143	9.18012	26.7547	5.72233	0.947314	0.935511	0.886974	0.903267	0.901642	0.908912	0.895399	0.855713	0.885905	0.855157	0.895741	0.906517	0.858108	0.836811	0.85969	0.892833	0.842072	0.857509	0.853575	0.853575	1	0.900953	0.0558092
826	30	230	0.00092	114.069	7.63502	18.8667	3.84614	0.967391	0.95	0.897826	0.932609	0.91087	0.904348	0.882609	0.867391	0.882609	0.878261	0.891304	0.9	0.852174	0.795652	0.897826	0.886957	0.852174	0.880435	0.832609	0.878261	1	0.910303	0.0472538
830	34	217	0.000868	113.906	7.57732	18.7828	3.80098	0.97235	0.951613	0.900922	0.930876	0.907834	0.907834	0.884793	0.864055	0.87788	0.873272	0.898618	0.900922	0.854839	0.794931	0.894009	0.884793	0.847926	0.880184	0.829493	0.87788	1	0.911085	0.0469505
830	22	15290	0.06116	99.3193	7.76526	12.5344	2.9104	0.939732	0.908502	0.880216	0.905919	0.904807	0.898594	0.891105	0.86259	0.887901	0.872596	0.889699	0.898201	0.814388	0.847874	0.867888	0.871583	0.839339	0.877534	0.865631	0.859941	1	0.89526	0.0628828
832	24	14364	0.057456	99.2565	8.21871	12.5382	3.09646	0.940615	0.909948	0.88137	0.907129	0.905493	0.899506	0.892022	0.863826	0.888088	0.872877	0.890595	0.898531	0.815685	0.849346	0.868595	0.871728	0.839355	0.877646	0.866124	0.860102	1	0.896189	0.0624566
832	24	14364	0.057456	99.2565	8.21871	12.5382	3.09646	0.940615	0.909948	0.88137	0.907129	0.905493	0.899506	0.892022	0.863826	0.888088	0.872877	0.890595	0.898531	0.815685	0.849346	0.868595	0.871728	0.839355	0.877646	0.866124	0.860102	1	0.896189	0.0624566
837	29	12384	0.049536	126.907	9.18441	25.9994	5.62278	0.941618	0.910368	0.882389	0.907703	0.907542	0.901324	0.892159	0.863897	0.888929	0.872981	0.892442	0.899386	0.816053	0.848958	0.869792	0.872456	0.839026	0.878109	0.866602	0.860586	1	0.897024	0.0620221
838	30	331	0.001324	113.052	8.14294	18.4058	3.99061	0.959215	0.956193	0.910876	0.927492	0.942598	0.910876	0.885196	0.910876	0.91994	0.867069	0.889728	0.922961	0.833837	0.833837	0.876133	0.885196	0.826284	0.885196	0.882175	0.870091	1	0.918097	0.052273
842	34	310	0.00124	113.14	8.11035	18.446	3.98057	0.96129	0.958065	0.912903	0.924194	0.945161	0.909677	0.883871	0.909677	0.919355	0.867742	0.891935	0.919355	0.837097	0.832258	0.879032	0.887097	0.825806	0.891935	0.877419	0.866129	1	0.91862	0.0528653
842	22	17490	0.06996	98.1782	7.96529	12.1258	2.92779	0.940395	0.923128	0.872727	0.896598	0.897999	0.893768	0.912436	0.858548	0.900172	0.874557	0.884906	0.915266	0.85526	0.858576	0.880875	0.898628	0.861978	0.876215	0.848914	0.874099	1	0.898745	0.0634802
844	24	16372	0.065488	98.0895	8.36667	12.1178	3.08379	0.941485	0.924902	0.874634	0.897813	0.899982	0.893843	0.913328	0.859058	0.901081	0.875458	0.885109	0.915832	0.85518	0.857989	0.880894	0.899004	0.862418	0.87613	0.84843	0.874542	1	0.899787	0.0627709
844	24	16372	0.065488	98.0895	8.36667	12.1178	3.08379	0.941485	0.924902	0.874634	0.897813	0.899982	0.893843	0.913328	0.859058	0.901081	0.875458	0.885109	0.915832	0.85518	0.857989	0.880894	0.899004	0.862418	0.87613	0.84843	0.874542	1	0.899787	0.0627709
849	29	14038	0.056152	125.594	9.27946	25.2205	5.58027	0.943119	0.925666	0.876514	0.899487	0.900662	0.894073	0.914233	0.859667	0.901339	0.875089	0.886451	0.916405	0.855784	0.85899	0.880645	0.899238	0.864511	0.877119	0.847735	0.875338	1	0.90077	0.0623966
850	30	479	0.001916	111.515	7.7276	17.6477	3.64643	0.95929	0.954071	0.897704	0.924843	0.913361	0.921712	0.927975	0.877871	0.927975	0.877871	0.877871	0.915449	0.86952	0.885177	0.884134	0.898747	0.86952	0.882046	0.862213	0.90501	1	0.91851	0.0515607
854	34	441	0.001764	111.579	7.77819	17.681	3.67182	0.962585	0.955782	0.899093	0.924036	0.913832	0.918367	0.927438	0.882086	0.929705	0.880952	0.882086	0.9161	0.871882	0.884354	0.885488	0.894558	0.867347	0.878685	0.868481	0.902494	1	0.919597	0.0516289
854	22	21877	0.087508	96.7248	7.91593	11.6012	2.81742	0.952004	0.922956	0.904923	0.905974	0.872012	0.907254	0.873909	0.859624	0.892924	0.873406	0.915505	0.89441	0.856973	0.872812	0.87208	0.87192	0.863395	0.869475	0.850688	0.896055	1	0.901364	0.0580553
856	24	20588	0.082352	96.6196	8.3084	11.5873	2.9647	0.952885	0.923985	0.90645	0.906596	0.873081	0.907616	0.874684	0.860064	0.893044	0.87398	0.916068	0.895133	0.857708	0.872669	0.872329	0.872571	0.863658	0.869584	0.851103	0.896736	1	0.902137	0.0577984
856	24	20588	0.082352	96.6196	8.3084	11.5873	2.9647	0.952885	0.923985	0.90645	0.906596	0.873081	0.907616	0.874684	0.860064	0.893044	0.87398	0.916068	0.895133	0.857708	0.872669	0.872329	0.872571	0.863658	0.869584	0.851103	0.896736	1	0.902137	0.0577984
861	29	17597	0.070388	126.993	9.25864	26.0583	5.68355	0.954538	0.925698	0.906405	0.908166	0.87441	0.908649	0.875121	0.860772	0.894527	0.87532	0.91669	0.89609	0.857362	0.874155	0.873245	0.872762	0.865062	0.868671	0.851452	0.896943	1	0.903197	0.0574081
862	30	497	0.001988	113.174	7.55611	18.4243	3.65275	0.970825	0.94668	0.927565	0.920523	0.895372	0.927565	0.874245	0.891348	0.890342	0.879276	0.930584	0.895372	0.887324	0.865191	0.864185	0.88833	0.862173	0.858149	0.854125	0.894366	1	0.917059	0.0506215
866	34	460	0.00184	113.215	7.49821	18.4408	3.63583	0.968478	0.947826	0.926087	0.920652	0.895652	0.927174	0.873913	0.891304	0.88587	0.877174	0.932609	0.901087	0.886957	0.86413	0.86413	0.886957	0.86413	0.861957	0.853261	0.894565	1	0.916644	0.0509738
866	22	15474	0.061896	99.7619	7.92696	12.7095	3.00502	0.950013	0.942678	0.89757	0.903419	0.894565	0.905099	0.885227	0.851913	0.887553	0.873724	0.899509	0.901738	0.837663	0.878183	0.883514	0.867907	0.851461	0.870492	0.868231	0.88387	1	0.903635	0.0572597
868	24	14568	0.058272	99.7201	8.36556	12.7207	3.18431	0.950748	0.943438	0.899368	0.904585	0.895902	0.906164	0.885846	0.853034	0.887733	0.873833	0.899403	0.902457	0.838756	0.878741	0.883821	0.86793	0.851524	0.871602	0.868719	0.88413	1	0.904512	0.0570701
868	24	14568	0.058272	99.7201	8.36556	12.7207	3.18431	0.950748	0.943438	0.899368	0.904585	0.895902	0.906164	0.885846	0.853034	0.887733	0.873833	0.899403	0.902457	0.838756	0.878741	0.883821	0.86793	0.851524	0.871602	0.868719	0.88413	1	0.904512	0.0570701
873	29	12435	0.04974	129.437	9.24908	27.5684	5.90261	0.95183	0.944431	0.900684	0.905308	0.896743	0.90583	0.886088	0.852955	0.887415	0.874869	0.899276	0.901729	0.838239	0.878126	0.884158	0.866546	0.852634	0.872577	0.868798	0.886088	1	0.905064	0.0567982
874	30	218	0.000872	116.1	8.65068	19.9493	4.47123	0.965596	0.963303	0.87156	0.90367	0.908257	0.915138	0.90367	0.869266	0.899083	0.889908	0.915138	0.901376	0.853211	0.880734	0.883028	0.896789	0.848624	0.876147	0.853211	0.905963	1	0.912065	0.0553362
878	34	200	0.0008	116.209	8.62404	20.0027	4.46659	0.965	0.9625	0.8725	0.91	0.9125	0.92	0.8975	0.8675	0.9	0.895	0.91	0.895	0.8575	0.885	0.885	0.8975	0.85	0.8775	0.8575	0.9025	1	0.912963	0.0561516
878	22	12177	0.048708	101.058	7.94398	13.2041	3.09677	0.943993	0.921738	0.89784	0.915168	0.903794	0.91369	0.879691	0.861008	0.882483	0.847458	0.893323	0.919233	0.837439	0.840847	0.872752	0.861748	0.849552	0.865525	0.846021	0.858257	1	0.900189	0.0587108
880	24	11479	0.045916	100.986	8.34948	13.2016	3.27007	0.945335	0.923251	0.898554	0.915498	0.904739	0.914409	0.880826	0.861617	0.883309	0.84794	0.892848	0.918765	0.837355	0.841406	0.872593	0.862619	0.850379	0.865973	0.845152	0.859178	1	0.900972	0.0585534
880	24	11479	0.045916	100.986	8.34948	13.2016	3.27007	0.945335	0.923251	0.898554	0.915498	0.904739	0.914409	0.880826	0.861617	0.883309	0.84794	0.892848	0.918765	0.837355	0.841406	0.872593	0.862619	0.850379	0.865973	0.845152	0.859178	1	0.900972	0.0585534
885	29	9870	0.03948	130.564	9.32795	28.2911	6.05986	0.947112	0.925177	0.898734	0.915805	0.905218	0.915552	0.879179	0.863576	0.885157	0.848075	0.892908	0.920263	0.837437	0.842857	0.871682	0.863982	0.852077	0.866768	0.846201	0.857751	1	0.901841	0.0582631
886	30	144	0.000576	115.97	8.54913	19.8756	4.39378	0.951389	0.944444	0.90625	0.947917	0.902778	0.920139	0.892361	0.864583	0.895833	0.840278	0.895833	0.934028	0.850694	0.857639	0.923611	0.895833	0.833333	0.871528	0.826389	0.895833	1	0.912321	0.0510237
890	34	131	0.000524	115.519	8.50016	19.6448	4.34432	0.954198	0.942748	0.900763	0.950382	0.900763	0.912214	0.896947	0.866412	0.900763	0.847328	0.889313	0.935115	0.851145	0.862595	0.916031	0.889313	0.828244	0.870229	0.835878	0.889313	1	0.911945	0.0517251
890	22	12960	0.05184	100.552	7.88207	13.0058	3.02931	0.944213	0.926659	0.902431	0.918789	0.878665	0.921759	0.891975	0.865509	0.871991	0.870795	0.893634	0.880903	0.83017	0.8701	0.870525	0.909684	0.870486	0.877508	0.835725	0.852469	1	0.901934	0.0584549
892	24	12228	0.048912	100.499	8.32844	13.0131	3.21501	0.945044	0.92787	0.902805	0.919079	0.879293	0.921982	0.892991	0.867149	0.873078	0.870257	0.893973	0.882278	0.829163	0.870666	0.870461	0.909797	0.871034	0.876554	0.836686	0.852429	1	0.902558	0.0583066
892	24	12228	0.048912	100.499	8.32844	13.0131	3.21501	0.945044	0.92787	0.902805	0.919079	0.879293	0.921982	0.892991	0.867149	0.873078	0.870257	0.893973	0.882278	0.829163	0.870666	0.870461	0.909797	0.871034	0.876554	0.836686	0.852429	1	0.902558	0.0583066
897	29	10578	0.042312	129.44	9.33075	27.5773	5.95362	0.945264	0.928578	0.903006	0.920401	0.879467	0.922386	0.89256	0.868359	0.874929	0.871289	0.894073	0.883863	0.830214	0.871526	0.871289	0.908867	0.87214	0.876394	0.837587	0.852288	1	0.903136	0.0582254
898	30	187	0.000748	114.209	8.35396	18.9825	4.14927	0.962567	0.949198	0.933155	0.965241	0.890374	0.925134	0.882353	0.887701	0.903743	0.882353	0.885027	0.874332	0.871658	0.90107	0.890374	0.898396	0.868984	0.879679	0.860963	0.868984	1	0.920489	0.0511564
902	34	167	0.000668	114.071	8.44783	18.9219	4.18913	0.961078	0.95509	0.934132	0.961078	0.883234	0.92515	0.889222	0.892216	0.907186	0.886228	0.889222	0.865269	0.868263	0.901198	0.89521	0.89521	0.871257	0.871257	0.856287	0.88024	1	0.920921	0.0513666
902	22	14124	0.056496	99.6909	7.8812	12.6799	2.9723	0.946014	0.935571	0.888063	0.90417	0.925906	0.901551	0.906436	0.850007	0.893692	0.870752	0.880947	0.909516	0.835351	0.84629	0.875673	0.879319	0.850113	0.85645	0.84275	0.872664	1	0.903191	0.0590123
904	24	13285	0.05314	99.6314	8.33959	12.6854	3.15434	0.947384	0.936545	0.889387	0.905457	0.927249	0.902672	0.907452	0.851524	0.895145	0.870832	0.881897	0.910087	0.836169	0.84618	0.876703	0.878735	0.85047	0.857019	0.843508	0.872638	1	0.904263	0.058487
904	24	13285	0.05314	99.6314	8.33959	12.6854	3.15434	0.947384	0.936545	0.889387	0.905457	0.927249	0.902672	0.907452	0.851524	0.895145	0.870832	0.881897	0.910087	0.836169	0.84618	0.876703	0.878735	0.85047	0.857019	0.843508	0.872638	1	0.904263	0.058487
909	29	11453	0.045812	128.5	9.29303	26.9854	5.81873	0.949053	0.93875	0.891426	0.907055	0.928534	0.904436	0.908321	0.854187	0.896403	0.870864	0.880948	0.911159	0.83572	0.846896	0.87763	0.879289	0.850301	0.858596	0.844495	0.872697	1	0.905682	0.0578496
910	30	241	0.000964	113.723	8.67699	18.7708	4.37109	0.973029	0.946058	0.935685	0.939834	0.946058	0.917012	0.927386	0.881743	0.917012	0.869295	0.877593	0.931535	0.860996	0.852697	0.904564	0.863071	0.856846	0.8361	0.850622	0.842324	1	0.924732	0.049974
914	34	225	0.0009	113.669	8.79153	18.7532	4.43795	0.975556	0.944444	0.933333	0.942222	0.944444	0.917778	0.926667	0.877778	0.915556	0.877778	0.88	0.937778	0.851111	0.844444	0.902222	0.855556	0.855556	0.835556	0.851111	0.844444	1	0.924486	0.0497597
914	22	16286	0.065144	98.5102	7.89269	12.2426	2.90884	0.949374	0.93783	0.893129	0.89187	0.883734	0.887941	0.895033	0.871208	0.888769	0.873572	0.887234	0.903629	0.85202	0.847169	0.859143	0.88134	0.8507	0.882414	0.845112	0.880265	1	0.899921	0.0573555
916	24	15283	0.061132	98.4754	8.33024	12.2562	3.08151	0.950402	0.938723	0.89472	0.892626	0.883563	0.889027	0.895767	0.873062	0.890107	0.874108	0.887653	0.903749	0.85353	0.848132	0.859452	0.881502	0.851371	0.882713	0.845449	0.880521	1	0.900808	0.0568254
916	24	15283	0.061132	98.4754	8.33024	12.2562	3.08151	0.950402	0.938723	0.89472	0.892626	0.883563	0.889027	0.895767	0.873062	0.890107	0.874108	0.887653	0.903749	0.85353	0.848132	0.859452	0.881502	0.851371	0.882713	0.845449	0.880521	1	0.900808	0.0568254
921	29	13147	0.052588	125.336	9.15728	25.0573	5.47369	0.951662	0.939758	0.895147	0.894843	0.884917	0.88948	0.895109	0.873203	0.890659	0.874306	0.887503	0.90359	0.852894	0.848901	0.859283	0.881798	0.851259	0.883586	0.84757	0.880619	1	0.90154	0.0565386
922	30	399	0.001596	111.978	7.97476	17.8828	3.84931	0.969925	0.966165	0.918546	0.909774	0.903509	0.903509	0.908521	0.87594	0.913534	0.888471	0.908521	0.917293	0.847118	0.860902	0.882206	0.882206	0.865915	0.890977	0.833333	0.892231	1	0.91828	0.0491463
926	34	368	0.001472	112.125	7.89552	17.9474	3.82937	0.967391	0.967391	0.922554	0.907609	0.900815	0.904891	0.911685	0.877717	0.907609	0.888587	0.90625	0.915761	0.853261	0.865489	0.887228	0.883152	0.868207	0.887228	0.834239	0.887228	1	0.918383	0.0493878
926	22	22058	0.088232	97.1552	7.86751	11.7512	2.82259	0.958405	0.947094	0.903074	0.919553	0.895979	0.911642	0.883217	0.846904	0.875986	0.858985	0.893123	0.895639	0.84704	0.859847	0.835729	0.86064	0.862522	0.868642	0.828996	0.883625	1	0.904879	0.0549736
928	24	20714	0.082856	97.085	8.30357	11.7521	2.99153	0.958941	0.947499	0.904195	0.92073	0.897026	0.911726	0.88404	0.848291	0.876702	0.859998	0.892947	0.896254	0.847736	0.86007	0.83598	0.861543	0.862702	0.86794	0.829318	0.883823	1	0.905571	0.0548064
928	24	20714	0.082856	97.085	8.30357	11.7521	2.99153	0.958941	0.947499	0.904195	0.92073	0.897026	0.911726	0.88404	0.848291	0.876702	0.859998	0.892947	0.896254	0.847736	0.86007	0.83598	0.861543	0.862702	0.86794	0.829318	0.883823	1	0.905571	0.0548064
933	29	17672	0.070688	124.95	9.18346	24.832	5.45468	0.95971	0.947686	0.905217	0.921967	0.897465	0.912376	0.883969	0.849366	0.877858	0.859693	0.894239	0.896418	0.847867	0.860033	0.837823	0.860712	0.862409	0.869398	0.829278	0.884393	1	0.906192	0.0545913
934	30	643	0.002572	111.743	8.1092	17.7813	3.91209	0.976672	0.961897	0.92535	0.935459	0.898911	0.92535	0.894246	0.875583	0.897356	0.883359	0.909798	0.890358	0.832037	0.862364	0.832815	0.87014	0.863919	0.874806	0.83437	0.894246	1	0.918926	0.0511614
938	34	594	0.002376	111.703	8.13159	17.7643	3.92113	0.984007	0.96633	0.927609	0.938552	0.901515	0.927609	0.895623	0.873737	0.896465	0.882997	0.908249	0.892256	0.833333	0.860269	0.829966	0.87037	0.861953	0.876263	0.83165	0.896465	1	0.92132	0.0484279
938	22	21791	0.087164	97.7692	7.86942	11.9721	2.87596	0.947226	0.93814	0.883966	0.914529	0.869051	0.906406	0.882681	0.852714	0.896517	0.878184	0.892547	0.907462	0.856661	0.867904	0.868386	0.867055	0.85751	0.863682	0.841678	0.875981	1	0.900276	0.0564337
940	24	20367	0.081468	97.7348	8.31685	11.9865	3.05579	0.948372	0.939461	0.88528	0.916237	0.870035	0.906933	0.883144	0.854421	0.896917	0.880051	0.892645	0.908062	0.85722	0.868365	0.868832	0.867531	0.858644	0.864143	0.842343	0.876467	1	0.901322	0.0559959
940	24	20367	0.081468	97.7348	8.31685	11.9865	3.05579	0.948372	0.939461	0.88528	0.916237	0.870035	0.906933	0.883144	0.854421	0.896917	0.880051	0.892645	0.908062	0.85722	0.868365	0.868832	0.867531	0.858644	0.864143	0.842343	0.876467	1	0.901322	0.0559959
945	29	17453	0.069812	125.371	9.16012	25.0783	5.4909	0.949722	0.940068	0.886839	0.917178	0.87091	0.907981	0.88363	0.854466	0.89721	0.879935	0.892569	0.908898	0.858191	0.868303	0.869507	0.866642	0.857646	0.863405	0.84083	0.876783	1	0.902044	0.0557848
946	30	598	0.002392	111.935	7.96146	17.8609	3.81224	0.962375	0.951505	0.897993	0.936455	0.896321	0.91388	0.900502	0.88796	0.903846	0.897157	0.903846	0.921405	0.869565	0.861204	0.867893	0.851171	0.867893	0.871237	0.869565	0.885452	1	0.915642	0.051971
950	34	551	0.002204	112.021	7.99429	17.9038	3.84189	0.962795	0.950091	0.899274	0.932849	0.897459	0.919238	0.902904	0.887477	0.904719	0.897459	0.903811	0.92196	0.870236	0.857532	0.865699	0.85118	0.863884	0.873866	0.866606	0.888385	1	0.915846	0.0526598
950	22	17031	0.068124	98.9417	7.99241	12.4076	2.98443	0.940285	0.92634	0.909577	0.925137	0.865892	0.901914	0.909312	0.838031	0.881892	0.888321	0.885503	0.906993	0.849803	0.840761	0.878897	0.867418	0.861576	0.880659	0.858141	0.889055	1	0.901291	0.0590793
952	24	16029	0.064116	98.8227	8.37232	12.3869	3.13332	0.94145	0.927413	0.910568	0.925947	0.866211	0.901741	0.909851	0.838917	0.882276	0.88917	0.886081	0.907574	0.851301	0.841038	0.880124	0.867646	0.862499	0.881184	0.858195	0.889263	1	0.902044	0.0588299
952	24	16029	0.064116	98.8227	8.37232	12.3869	3.13332	0.94145	0.927413	0.910568	0.925947	0.866211	0.901741	0.909851	0.838917	0.882276	0.88917	0.886081	0.907574	0.851301	0.841038	0.880124	0.867646	0.862499	0.881184	0.858195	0.889263	1	0.902044	0.0588299
957	29	13722	0.054888	128.312	9.32446	26.872	5.84822	0.942428	0.929383	0.913132	0.92625	0.868241	0.903768	0.910764	0.839892	0.881249	0.888391	0.885476	0.908468	0.852354	0.841896	0.881431	0.868059	0.861245	0.88329	0.858986	0.890869	1	0.903184	0.0583243
958	30	267	0.001068	114.096	8.53799	18.9435	4.36208	0.955056	0.951311	0.930712	0.93633	0.898876	0.913858	0.930712	0.857678	0.906367	0.891386	0.88764	0.902622	0.855805	0.844569	0.88764	0.88764	0.855805	0.906367	0.863296	0.900749	1	0.917918	0.0540437
962	34	247	0.000988	114.039	8.56395	18.9173	4.36748	0.953441	0.953441	0.935223	0.939271	0.902834	0.912955	0.937247	0.854251	0.902834	0.884615	0.888664	0.906883	0.852227	0.852227	0.894737	0.894737	0.856275	0.912955	0.862348	0.90081	1	0.919307	0.053288
962	22	14461	0.057844	100.066	7.78272	12.8159	2.96981	0.93728	0.92179	0.912143	0.916015	0.921824	0.892227	0.888666	0.881543	0.89565	0.860072	0.891951	0.903949	0.814224	0.851428	0.883065	0.885347	0.850667	0.859864	0.834348	0.867955	1	0.903108	0.0583159
964	24	13613	0.054452	99.951	8.18957	12.7969	3.13572	0.937854	0.923309	0.913502	0.916624	0.923345	0.893301	0.889811	0.882135	0.895872	0.861162	0.893227	0.905017	0.814809	0.851282	0.883163	0.88544	0.850511	0.860648	0.834019	0.867884	1	0.904024	0.0581881
964	24	13613	0.054452	99.951	8.18957	12.7969	3.13572	0.937854	0.923309	0.913502	0.916624	0.923345	0.893301	0.889811	0.882135	0.895872	0.861162	0.893227	0.905017	0.814809	0.851282	0.883163	0.88544	0.850511	0.860648	0.834019	0.867884	1	0.904024	0.0581881
969	29	11746	0.046984	127.442	9.01135	26.3099	5.56926	0.937681	0.92474	0.915971	0.917376	0.923761	0.894432	0.890644	0.884173	0.896986	0.862038	0.894688	0.904436	0.813341	0.852971	0.882598	0.885025	0.850715	0.860548	0.834497	0.866167	1	0.904872	0.0579653
970	30	333	0.001332	113.942	8.273	18.8451	4.04657	0.947447	0.951952	0.93994	0.95045	0.941441	0.921922	0.914414	0.911411	0.912913	0.878378	0.908408	0.897898	0.818318	0.854354	0.875375	0.878378	0.855856	0.857357	0.867868	0.876877	1	0.923529	0.0472464
974	34	312	0.001248	113.963	8.35271	18.861	4.08817	0.950321	0.955128	0.939103	0.950321	0.940705	0.923077	0.918269	0.910256	0.915064	0.88141	0.911859	0.895833	0.817308	0.852564	0.879808	0.878205	0.855769	0.855769	0.86859	0.873397	1	0.924677	0.0465219
974	22	17092	0.068368	98.397	8.11104	12.2142	2.99306	0.932834	0.943102	0.881728	0.919202	0.886555	0.91812	0.871373	0.850661	0.870553	0.87658	0.896794	0.901328	0.853148	0.839457	0.872864	0.892201	0.836502	0.889802	0.840305	0.895156	1	0.899144	0.0597382
976	24	16077	0.064308	98.309	8.5654	12.2102	3.17102	0.93413	0.944144	0.883125	0.920165	0.887914	0.918766	0.871836	0.852367	0.871027	0.87706	0.897338	0.902345	0.853922	0.839647	0.873608	0.892517	0.836132	0.89006	0.839771	0.894974	1	0.900094	0.0591659
976	24	16077	0.064308	98.309	8.5654	12.2102	3.17102	0.93413	0.944144	0.883125	0.920165	0.887914	0.918766	0.871836	0.852367	0.871027	0.87706	0.897338	0.902345	0.853922	0.839647	0.873608	0.892517	0.836132	0.89006	0.839771	0.894974	1	0.900094	0.0591659
981	29	13837	0.055348	125.883	9.43581	25.4062	5.70209	0.935897	0.945364	0.884838	0.920539	0.888524	0.919672	0.870528	0.853364	0.872227	0.878261	0.897774	0.902869	0.85452	0.839814	0.873275	0.893799	0.836923	0.889788	0.840536	0.894919	1	0.900987	0.0590002
982	30	467	0.001868	112.062	8.25364	17.9414	3.97913	0.948608	0.960385	0.901499	0.933619	0.910064	0.923983	0.895075	0.865096	0.891863	0.889722	0.912206	0.917559	0.882227	0.840471	0.883298	0.882227	0.840471	0.884368	0.847966	0.904711	1	0.91489	0.0508187
986	34	431	0.001724	111.946	8.3015	17.8898	3.99855	0.948956	0.961717	0.906032	0.936195	0.911833	0.928074	0.894432	0.865429	0.892111	0.893271	0.912993	0.914153	0.885151	0.846868	0.885151	0.88051	0.843387	0.887471	0.846868	0.908353	1	0.916627	0.0498254
986	22	21379	0.085516	96.7702	7.86976	11.6149	2.81602	0.958885	0.945484	0.881122	0.912554	0.896885	0.894102	0.86882	0.838744	0.87165	0.868563	0.903924	0.880093	0.848566	0.863675	0.849946	0.870504	0.848028	0.864446	0.848169	0.896861	1	0.899962	0.0556156
988	24	20043	0.080172	96.7301	8.3041	11.6263	2.97984	0.959637	0.945941	0.882952	0.913386	0.898019	0.894976	0.869755	0.839695	0.872798	0.868907	0.904031	0.880682	0.849099	0.863394	0.849673	0.86998	0.847977	0.86489	0.847677	0.897271	1	0.900744	0.0554463
988	24	20043	0.080172	96.7301	8.3041	11.6263	2.97984	0.959637	0.945941	0.882952	0.913386	0.898019	0.894976	0.869755	0.839695	0.872798	0.868907	0.904031	0.880682	0.849099	0.863394	0.849673	0.86998	0.847977	0.86489	0.847677	0.897271	1	0.900744	0.0554463
993	29	17170	0.06868	125.874	9.14345	25.3757	5.52455	0.959726	0.946709	0.884129	0.91491	0.898631	0.895661	0.870588	0.840827	0.873588	0.868841	0.904222	0.880839	0.850262	0.863279	0.849621	0.870035	0.848981	0.864123	0.848602	0.896826	1	0.901408	0.0552847
994	30	521	0.002084	112.547	7.99729	18.1538	3.86691	0.977927	0.963532	0.902111	0.925144	0.909789	0.886756	0.877159	0.857006	0.898273	0.890595	0.90595	0.891555	0.87524	0.868522	0.857006	0.871401	0.858925	0.878119	0.849328	0.911708	1	0.914179	0.0497418
998	34	481	0.001924	112.562	8.03377	18.1636	3.89263	0.980249	0.963617	0.905405	0.926195	0.913721	0.885655	0.87422	0.857588	0.900208	0.888773	0.906445	0.891892	0.877339	0.87422	0.860707	0.87422	0.858628	0.87422	0.848233	0.9158	1	0.915378	0.0491806
998	22	18686	0.074744	98.8612	7.78656	12.366	2.90422	0.952237	0.942417	0.896901	0.919672	0.874318	0.885422	0.884191	0.862116	0.879482	0.873167	0.897704	0.877823	0.848603	0.872124	0.873649	0.872257	0.86712	0.878064	0.817617	0.883282	1	0.901555	0.0589964
1000	24	17496	0.069984	98.7381	8.2461	12.3482	3.08908	0.952789	0.943387	0.898405	0.920696	0.875057	0.886031	0.884488	0.862597	0.87983	0.874057	0.897977	0.878658	0.849451	0.871971	0.8738	0.872171	0.867455	0.878544	0.818073	0.883488	1	0.902278	0.0587834
1000	24	17496	0.069984	98.7381	8.2461	12.3482	3.08908	0.952789	0.943387	0.898405	0.920696	0.875057	0.886031	0.884488	0.862597	0.87983	0.874057	0.897977	0.878658	0.849451	0.871971	0.8738	0.872171	0.867455	0.878544	0.818073	0.883488	1	0.902278	0.0587834
1005	29	14892	0.059568	127.018	9.17869	26.067	5.65569	0.953532	0.944601	0.899913	0.921166	0.877149	0.886953	0.884905	0.86345	0.879936	0.875134	0.897965	0.879533	0.850759	0.87265	0.875	0.873355	0.866942	0.878425	0.818795	0.883965	1	0.903207	0.0583071
1006	30	385	0.00154	113.173	7.8656	18.4455	3.85229	0.961039	0.963636	0.92987	0.94026	0.893506	0.927273	0.893506	0.868831	0.872727	0.887013	0.912987	0.88961	0.855844	0.885714	0.887013	0.883117	0.866234	0.885714	0.803896	0.894805	1	0.918333	0.0512417
1010	34	347	0.001388	112.908	7.81932	18.315	3.81599	0.965418	0.962536	0.933718	0.943804	0.896254	0.927954	0.889049	0.863112	0.871758	0.891931	0.910663	0.896254	0.853026	0.889049	0.883285	0.883285	0.870317	0.889049	0.81268	0.891931	1	0.919641	0.0505086
1010	22	17327	0.069308	99.2207	7.93473	12.5073	2.96398	0.932735	0.924771	0.911958	0.899348	0.881514	0.910631	0.87531	0.857996	0.892913	0.86674	0.856726	0.88971	0.85866	0.840913	0.861142	0.868009	0.858948	0.881572	0.839932	0.864922	1	0.896431	0.0603293
1012	24	16255	0.06502	99.1406	8.36613	12.5039	3.13817	0.93359	0.926084	0.912581	0.899938	0.882805	0.910827	0.876038	0.858597	0.893694	0.866749	0.856875	0.889757	0.860074	0.840941	0.86112	0.86884	0.858567	0.881882	0.840049	0.865334	1	0.897127	0.0599292
1012	24	16255	0.06502	99.1406	8.36613	12.5039	3.13817	0.93359	0.926084	0.912581	0.899938	0.882805	0.910827	0.876038	0.858597	0.893694	0.866749	0.856875	0.889757	0.860074	0.840941	0.86112	0.86884	0.858567	0.881882	0.840049	0.865334	1	0.897127	0.0599292
1017	29	13989	0.055956	127.704	9.25995	26.4912	5.73108	0.934448	0.928122	0.912145	0.900779	0.883659	0.911252	0.87869	0.858031	0.894346	0.866645	0.858532	0.889735	0.858889	0.841983	0.86182	0.867717	0.858925	0.883158	0.840303	0.865644	1	0.89786	0.0598322
1018	30	357	0.001428	114.094	8.20822	18.9156	4.04983	0.946779	0.956583	0.931373	0.931373	0.887955	0.92577	0.894958	0.880952	0.904762	0.869748	0.882353	0.882353	0.858543	0.869748	0.876751	0.885154	0.869748	0.883754	0.855742	0.871148	1	0.914309	0.0535226
1022	34	329	0.001316	114.14	8.26223	18.9419	4.08522	0.946809	0.954407	0.931611	0.930091	0.886018	0.927052	0.893617	0.879939	0.904255	0.870821	0.884498	0.882979	0.857143	0.870821	0.87538	0.878419	0.87538	0.881459	0.854103	0.870821	1	0.913742	0.0538893
1022	22	18760	0.07504	98.6533	7.87969	12.2947	2.92515	0.939526	0.929131	0.904184	0.932569	0.884941	0.896802	0.889472	0.861167	0.8871	0.862873	0.885101	0.889872	0.840778	0.840805	0.85088	0.860341	0.877212	0.873987	0.868204	0.884142	1	0.90095	0.0583863
1024	24	17602	0.070408	98.5186	8.25261	12.2677	3.07158	0.940547	0.929781	0.905579	0.933644	0.885581	0.897881	0.890978	0.861493	0.888052	0.864248	0.88561	0.890524	0.842149	0.841609	0.851721	0.860868	0.877486	0.875128	0.868737	0.884388	1	0.901893	0.0579656
1024	24	17602	0.070408	98.5186	8.25261	12.2677	3.07158	0.940547	0.929781	0.905579	0.933644	0.885581	0.897881	0.890978	0.861493	0.888052	0.864248	0.88561	0.890524	0.842149	0.841609	0.851721	0.860868	0.877486	0.875128	0.868737	0.884388	1	0.901893	0.0579656
1029	29	15154	0.060616	125.241	9.12467	24.9987	5.46134	0.941765	0.930909	0.907219	0.934242	0.886367	0.898773	0.891184	0.861819	0.888577	0.865745	0.886763	0.890887	0.842451	0.839844	0.852349	0.861984	0.87792	0.875808	0.870925	0.88541	1	0.902773	0.0578355
1030	30	464	0.001856	112.552	7.45938	18.1209	3.59395	0.963362	0.945043	0.914871	0.946121	0.904095	0.907328	0.918103	0.878233	0.904095	0.881466	0.896552	0.913793	0.859914	0.840517	0.844828	0.866379	0.862069	0.878233	0.84806	0.894397	1	0.916414	0.0543972
1034	34	427	0.001708	112.566	7.45157	18.127	3.59012	0.9637	0.941452	0.916862	0.944965	0.90281	0.905152	0.916862	0.877049	0.90281	0.882904	0.896956	0.918033	0.860656	0.838407	0.851288	0.864169	0.855972	0.875878	0.843091	0.896956	1	0.915781	0.0546133
1034	22	19284	0.077136	97.9209	7.93434	12.0304	2.89344	0.944799	0.937513	0.908007	0.902925	0.898024	0.904299	0.900773	0.848501	0.876504	0.862347	0.887108	0.909666	0.832348	0.861077	0.86131	0.863047	0.86577	0.899787	0.822573	0.879356	1	0.902256	0.0581997
1036	24	18103	0.072412	97.8334	8.32647	12.0222	3.04541	0.945037	0.938049	0.909048	0.904049	0.898884	0.905375	0.901066	0.849224	0.876871	0.863393	0.888168	0.911258	0.833066	0.861708	0.862122	0.862702	0.865685	0.899906	0.823261	0.880489	1	0.902967	0.0579868
1036	24	18103	0.072412	97.8334	8.32647	12.0222	3.04541	0.945037	0.938049	0.909048	0.904049	0.898884	0.905375	0.901066	0.849224	0.876871	0.863393	0.888168	0.911258	0.833066	0.861708	0.862122	0.862702	0.865685	0.899906	0.823261	0.880489	1	0.902967	0.0579868
1041	29	15433	0.061732	127.262	9.22629	26.2186	5.6804	0.946608	0.938314	0.911197	0.905333	0.899112	0.905365	0.903292	0.850159	0.876596	0.863215	0.888777	0.912039	0.834154	0.862178	0.863863	0.864155	0.865645	0.900376	0.823204	0.880354	1	0.903898	0.0577181
1042	30	356	0.001424	112.584	7.92464	18.1663	3.82028	0.967697	0.95927	0.932584	0.929775	0.894663	0.935393	0.93118	0.863764	0.886236	0.877809	0.883427	0.921348	0.852528	0.872191	0.883427	0.853933	0.859551	0.893258	0.827247	0.889045	1	0.920188	0.0506701
1046	34	326	0.001304	112.393	7.85089	18.0704	3.77334	0.969325	0.960123	0.934049	0.929448	0.894172	0.934049	0.932515	0.858896	0.884969	0.881902	0.884969	0.923313	0.84816	0.878834	0.883436	0.851227	0.855828	0.889571	0.822086	0.886503	1	0.920392	0.0500123
1046	22	16619	0.066476	99.1303	7.61558	12.4557	2.8454	0.934743	0.932156	0.885884	0.909862	0.888862	0.906493	0.867591	0.832421	0.857753	0.870119	0.903785	0.890366	0.839792	0.854023	0.85306	0.865305	0.857422	0.868885	0.837295	0.877821	1	0.894021	0.0584251
1048	24	15569	0.062276	99.0446	8.03462	12.4485	3.01555	0.935192	0.93304	0.886955	0.911362	0.889653	0.907316	0.868457	0.833066	0.857955	0.870897	0.903751	0.891098	0.840709	0.854551	0.852913	0.865502	0.857794	0.86897	0.837016	0.877995	1	0.894757	0.0580111
1048	24	15569	0.062276	99.0446	8.03462	12.4485	3.01555	0.935192	0.93304	0.886955	0.911362	0.889653	0.907316	0.868457	0.833066	0.857955	0.870897	0.903751	0.891098	0.840709	0.854551	0.852913	0.865502	0.857794	0.86897	0.837016	0.877995	1	0.894757	0.0580111
1053	29	13377	0.053508	127.042	8.9861	26.0642	5.51523	0.936682	0.933991	0.88712	0.912275	0.890259	0.909285	0.869963	0.833072	0.859012	0.872206	0.904575	0.891904	0.840697	0.855199	0.853854	0.865889	0.857778	0.868618	0.836137	0.87927	1	0.895654	0.0576167
1054	30	358	0.001432	113.336	7.90698	18.5279	3.94985	0.973464	0.956704	0.899441	0.945531	0.924581	0.916201	0.875698	0.864525	0.886872	0.886872	0.909218	0.893855	0.837989	0.857542	0.854749	0.875698	0.867318	0.907821	0.837989	0.895251	1	0.916428	0.0502612
1058	34	327	0.001308	113.287	7.96804	18.5089	3.98411	0.975535	0.957187	0.899083	0.952599	0.928135	0.91896	0.873089	0.866972	0.889908	0.885321	0.911315	0.894495	0.836391	0.862385	0.853211	0.873089	0.87156	0.906728	0.830275	0.896024	1	0.917991	0.0499069
1058	22	17051	0.068204	98.6915	8.07836	12.3201	2.9891	0.947804	0.938391	0.886194	0.912762	0.87989	0.880945	0.884816	0.862266	0.886576	0.864084	0.884992	0.888452	0.844848	0.856225	0.866811	0.855844	0.846519	0.872148	0.828485	0.877896	1	0.897544	0.0591764
1060	24	16069	0.064276	98.5908	8.45662	12.3062	3.13171	0.949032	0.938951	0.888263	0.914214	0.880422	0.882009	0.886458	0.862375	0.886583	0.864584	0.885712	0.889352	0.844203	0.855809	0.867104	0.856618	0.846972	0.873265	0.828085	0.878306	1	0.898455	0.0588756
1060	24	16069	0.064276	98.5908	8.45662	12.3062	3.13171	0.949032	0.938951	0.888263	0.914214	0.880422	0.882009	0.886458	0.862375	0.886583	0.864584	0.885712	0.889352	0.844203	0.855809	0.867104	0.856618	0.846972	0.873265	0.828085	0.878306	1	0.898455	0.0588756
1065	29	13696	0.054784	127.548	9.38909	26.4076	5.79458	0.950898	0.939544	0.889603	0.915085	0.882265	0.882849	0.886062	0.863902	0.88807	0.864157	0.886427	0.890442	0.845575	0.858097	0.866384	0.856418	0.84594	0.872518	0.827614	0.878505	1	0.899434	0.0586289
1066	30	353	0.001412	113.042	7.47559	18.3572	3.6653	0.975921	0.964589	0.917847	0.912181	0.895184	0.90085	0.910765	0.889518	0.906516	0.873938	0.905099	0.88102	0.893768	0.848442	0.856941	0.849858	0.834278	0.885269	0.84136	0.90085	1	0.916673	0.0520053
1070	34	314	0.001256	113.025	7.51325	18.3517	3.68939	0.974522	0.963376	0.921975	0.910828	0.896497	0.899682	0.915605	0.893312	0.904459	0.869427	0.901274	0.878981	0.898089	0.842357	0.848726	0.845541	0.83121	0.89172	0.843949	0.901274	1	0.916526	0.053291
1070	22	18034	0.072136	98.3499	7.75164	12.1759	2.84635	0.931546	0.937618	0.891954	0.906759	0.885938	0.907314	0.884579	0.849867	0.881668	0.843767	0.879977	0.88896	0.859515	0.855994	0.882472	0.869219	0.845265	0.868027	0.838583	0.878785	1	0.896533	0.0582873
1072	24	16838	0.067352	98.2418	8.24595	12.1657	3.03992	0.932771	0.938413	0.892861	0.907382	0.886536	0.908481	0.885824	0.851437	0.88229	0.845083	0.880746	0.889565	0.860346	0.856782	0.883804	0.870323	0.846597	0.86872	0.838668	0.878845	1	0.897478	0.0579444
1072	24	16838	0.067352	98.2418	8.24595	12.1657	3.03992	0.932771	0.938413	0.892861	0.907382	0.886536	0.908481	0.885824	0.851437	0.88229	0.845083	0.880746	0.889565	0.860346	0.856782	0.883804	0.870323	0.846597	0.86872	0.838668	0.878845	1	0.897478	0.0579444
1077	29	14459	0.057836	127.671	9.18357	26.4648	5.68843	0.932741	0.939346	0.892904	0.908534	0.887855	0.909157	0.886265	0.851788	0.881008	0.844906	0.88087	0.889723	0.85981	0.856733	0.883706	0.871291	0.846255	0.868663	0.839373	0.88004	1	0.897857	0.0578152
1078	30	340	0.00136	113.933	8.03086	18.8254	4.0012	0.945588	0.958824	0.914706	0.910294	0.9	0.922059	0.904412	0.864706	0.905882	0.879412	0.907353	0.907353	0.883824	0.845588	0.907353	0.877941	0.830882	0.891176	0.845588	0.876471	1	0.913077	0.0545764
1082	34	308	0.001232	113.665	8.14204	18.703	4.05345	0.939935	0.961039	0.913961	0.920455	0.900974	0.923701	0.904221	0.863636	0.907468	0.876623	0.905844	0.905844	0.883117	0.847403	0.905844	0.88474	0.837662	0.896104	0.844156	0.88474	1	0.913696	0.054507
1082	22	13481	0.053924	100.597	7.8283	13.0202	3.01455	0.95438	0.942883	0.919739	0.918181	0.883762	0.914954	0.907499	0.858616	0.893702	0.861472	0.883206	0.869446	0.848082	0.839663	0.883577	0.866887	0.851717	0.876678	0.822676	0.881537	1	0.906976	0.0560978
1084	24	12683	0.050732	100.485	8.27349	13.0043	3.19308	0.955058	0.943783	0.921549	0.918947	0.885004	0.916266	0.907829	0.859931	0.894307	0.862572	0.883821	0.870299	0.849562	0.839707	0.883308	0.867224	0.852204	0.877237	0.823701	0.882638	1	0.907917	0.05571
1084	24	12683	0.050732	100.485	8.27349	13.0043	3.19308	0.955058	0.943783	0.921549	0.918947	0.885004	0.916266	0.907829	0.859931	0.894307	0.862572	0.883821	0.870299	0.849562	0.839707	0.883308	0.867224	0.852204	0.877237	0.823701	0.882638	1	0.907917	0.05571
1089	29	10984	0.043936	128.383	9.2051	26.9053	5.76669	0.956846	0.944647	0.922797	0.92043	0.886198	0.916151	0.90864	0.860706	0.895029	0.863665	0.883558	0.870903	0.850419	0.840723	0.884741	0.866032	0.85315	0.87764	0.82297	0.883603	1	0.908888	0.0552927
1090	30	208	0.000832	115.068	7.51718	19.3515	3.81363	0.96875	0.956731	0.9375	0.930288	0.925481	0.923077	0.911058	0.884615	0.90625	0.855769	0.877404	0.860577	0.870192	0.836538	0.879808	0.870192	0.877404	0.889423	0.829327	0.90625	1	0.92047	0.0533689
1094	34	192	0.000768	115.047	7.31257	19.3278	3.7076	0.971354	0.958333	0.940104	0.934896	0.924479	0.927083	0.908854	0.890625	0.908854	0.859375	0.877604	0.864583	0.882813	0.838542	0.872396	0.872396	0.885417	0.890625	0.822917	0.908854	1	0.92284	0.0523609
1094	22	12212	0.048848	100.762	7.79121	13.0807	2.99484	0.933508	0.940878	0.897314	0.914797	0.881838	0.895226	0.881305	0.863741	0.903538	0.874017	0.862062	0.900385	0.840771	0.841222	0.872298	0.876065	0.878603	0.889903	0.836227	0.889166	1	0.899685	0.0588597
1096	24	11449	0.045796	100.737	8.17272	13.0943	3.15697	0.934099	0.942135	0.898157	0.915233	0.883047	0.895275	0.882697	0.865621	0.903747	0.874443	0.863307	0.901214	0.841384	0.841995	0.87191	0.876365	0.879247	0.889816	0.835663	0.889204	1	0.900463	0.0585352
1096	24	11449	0.045796	100.737	8.17272	13.0943	3.15697	0.934099	0.942135	0.898157	0.915233	0.883047	0.895275	0.882697	0.865621	0.903747	0.874443	0.863307	0.901214	0.841384	0.841995	0.87191	0.876365	0.879247	0.889816	0.835663	0.889204	1	0.900463	0.0585352
1101	29	9840	0.03936	128.925	9.09609	27.2326	5.72266	0.935061	0.943852	0.900305	0.916514	0.883486	0.896037	0.883994	0.866514	0.904573	0.873933	0.863465	0.90122	0.841108	0.842785	0.872561	0.876423	0.879624	0.890244	0.833689	0.889939	1	0.901427	0.0583505
1102	30	146	0.000584	115.072	8.11597	19.3954	4.2093	0.94863	0.962329	0.910959	0.928082	0.890411	0.907534	0.900685	0.880137	0.924658	0.873288	0.863014	0.90411	0.839041	0.85274	0.876712	0.900685	0.910959	0.900685	0.832192	0.89726	1	0.913152	0.0497969
1106	34	133	0.000532	115.069	8.24521	19.4043	4.31031	0.951128	0.958647	0.909774	0.924812	0.887218	0.913534	0.906015	0.883459	0.917293	0.87594	0.87594	0.898496	0.838346	0.853383	0.868421	0.898496	0.917293	0.909774	0.827068	0.902256	1	0.9133	0.0496997
1106	22	14108	0.056432	99.6263	7.71488	12.646	2.90389	0.939928	0.920683	0.887014	0.906932	0.900943	0.900482	0.86979	0.857492	0.860788	0.866175	0.895308	0.88985	0.845052	0.865077	0.872803	0.850014	0.860186	0.861426	0.851786	0.872803	1	0.895376	0.0614743
1108	24	13312	0.053248	99.5477	8.16226	12.643	3.0737	0.940956	0.921687	0.888296	0.90809	0.901442	0.901855	0.870155	0.858474	0.859675	0.866624	0.896635	0.890099	0.845027	0.865572	0.872897	0.849797	0.859976	0.861704	0.852426	0.873235	1	0.896145	0.0612535
1108	24	13312	0.053248	99.5477	8.16226	12.643	3.0737	0.940956	0.921687	0.888296	0.90809	0.901442	0.901855	0.870155	0.858474	0.859675	0.866624	0.896635	0.890099	0.845027	0.865572	0.872897	0.849797	0.859976	0.861704	0.852426	0.873235	1	0.896145	0.0612535
1113	29	11374	0.045496	127.586	9.10354	26.4051	5.60015	0.942149	0.923114	0.890628	0.908695	0.904607	0.902057	0.871945	0.859768	0.860164	0.868648	0.896782	0.890804	0.846184	0.86456	0.873044	0.849261	0.859372	0.861702	0.852471	0.873923	1	0.897374	0.0608432
1114	30	251	0.001004	114.027	7.77121	18.8548	3.90075	0.974104	0.956175	0.926295	0.938247	0.908367	0.914343	0.886454	0.89243	0.876494	0.898406	0.922311	0.916335	0.874502	0.884462	0.868526	0.86255	0.860558	0.850598	0.844622	0.890438	1	0.921141	0.0499514
1118	34	233	0.000932	113.963	7.73305	18.8211	3.8877	0.972103	0.957082	0.924893	0.94206	0.912017	0.912017	0.888412	0.890558	0.886266	0.903433	0.922747	0.909871	0.877682	0.88412	0.869099	0.860515	0.862661	0.849785	0.841202	0.896996	1	0.921863	0.0490119
1118	22	15205	0.06082	99.271	7.71329	12.5135	2.89055	0.930977	0.929891	0.886222	0.902861	0.89418	0.891812	0.891812	0.836797	0.889938	0.861065	0.896054	0.894739	0.839494	0.833048	0.877507	0.844064	0.844919	0.858698	0.851858	0.870996	1	0.894061	0.0614321
1120	24	14278	0.057112	99.185	8.1743	12.5088	3.0704	0.932904	0.930487	0.886924	0.903978	0.895328	0.893332	0.892212	0.838773	0.889936	0.86129	0.896309	0.894313	0.840419	0.83282	0.877644	0.84294	0.844831	0.858278	0.852816	0.87092	1	0.894933	0.0610633
1120	24	14278	0.057112	99.185	8.1743	12.5088	3.0704	0.932904	0.930487	0.886924	0.903978	0.895328	0.893332	0.892212	0.838773	0.889936	0.86129	0.896309	0.894313	0.840419	0.83282	0.877644	0.84294	0.844831	0.858278	0.852816	0.87092	1	0.894933	0.0610633
1125	29	12251	0.049004	127.3	9.14101	26.2344	5.6309	0.934699	0.93172	0.889152	0.905314	0.897968	0.894294	0.892948	0.840584	0.891723	0.86095	0.897723	0.894866	0.842095	0.832422	0.878949	0.842952	0.84589	0.858216	0.853073	0.870419	1	0.896329	0.0605549
1126	30	267	0.001068	114.236	7.68365	18.9506	3.82441	0.956929	0.938202	0.919476	0.923221	0.917603	0.928839	0.889513	0.842697	0.895131	0.861423	0.910112	0.906367	0.838951	0.848315	0.88764	0.848315	0.870787	0.831461	0.853933	0.876404	1	0.910724	0.055607
1130	34	243	0.000972	114.43	7.60214	19.0406	3.79538	0.95679	0.940329	0.919753	0.930041	0.919753	0.932099	0.890947	0.835391	0.903292	0.86214	0.911523	0.903292	0.831276	0.839506	0.886831	0.847737	0.87037	0.843621	0.849794	0.872428	1	0.911762	0.0551369
1130	22	14827	0.059308	99.9888	7.72622	12.7833	2.94387	0.939772	0.924563	0.897653	0.915796	0.893438	0.902509	0.877082	0.843124	0.857085	0.8613	0.894382	0.880016	0.824543	0.858434	0.859075	0.86211	0.852566	0.845653	0.849464	0.881331	1	0.895477	0.0598369
1132	24	13941	0.055764	99.9124	8.1409	12.7794	3.1117	0.940965	0.926045	0.898931	0.917079	0.894197	0.903414	0.876802	0.844523	0.858654	0.862277	0.894771	0.88064	0.825013	0.860125	0.85973	0.862707	0.852844	0.846245	0.849509	0.882039	1	0.896498	0.0595206
1132	24	13941	0.055764	99.9124	8.1409	12.7794	3.1117	0.940965	0.926045	0.898931	0.917079	0.894197	0.903414	0.876802	0.844523	0.858654	0.862277	0.894771	0.88064	0.825013	0.860125	0.85973	0.862707	0.852844	0.846245	0.849509	0.882039	1	0.896498	0.0595206
1137	29	11954	0.047816	129.751	9.10332	27.7534	5.82784	0.941902	0.927848	0.899615	0.918186	0.894847	0.904551	0.878158	0.844194	0.858667	0.863184	0.894931	0.880124	0.82349	0.860758	0.860967	0.863184	0.852936	0.845784	0.849339	0.883595	1	0.897274	0.0592151
1138	30	141	0.000564	115.964	8.11739	19.8415	4.16758	0.957447	0.957447	0.93617	0.957447	0.93617	0.921986	0.875887	0.865248	0.875887	0.882979	0.914894	0.882979	0.808511	0.822695	0.858156	0.875887	0.879433	0.861702	0.861702	0.879433	1	0.918259	0.0501978
1142	34	125	0.0005	115.917	8.37396	19.8361	4.29734	0.96	0.956	0.932	0.964	0.952	0.92	0.884	0.876	0.876	0.876	0.92	0.888	0.796	0.832	0.852	0.864	0.876	0.86	0.88	0.884	1	0.920581	0.0501067
1142	22	11809	0.047236	101.891	7.75209	13.5161	3.05406	0.934457	0.927767	0.910661	0.919129	0.875265	0.900627	0.868871	0.846642	0.875222	0.864552	0.877847	0.888475	0.852739	0.855068	0.863748	0.86578	0.86125	0.877593	0.838894	0.89254	1	0.896772	0.0585874
1144	24	11089	0.044356	101.821	8.17002	13.5142	3.22251	0.935341	0.928668	0.910767	0.920958	0.876184	0.901614	0.868969	0.848724	0.876184	0.864415	0.878934	0.889034	0.852692	0.854586	0.8641	0.866354	0.861484	0.877536	0.839751	0.892641	1	0.897557	0.0582864
1144	24	11089	0.044356	101.821	8.17002	13.5142	3.22251	0.935341	0.928668	0.910767	0.920958	0.876184	0.901614	0.868969	0.848724	0.876184	0.864415	0.878934	0.889034	0.852692	0.854586	0.8641	0.866354	0.861484	0.877536	0.839751	0.892641	1	0.897557	0.0582864
1149	29	9508	0.038032	131.115	9.10698	28.6255	5.93574	0.93537	0.929586	0.911285	0.92154	0.877209	0.901346	0.870215	0.849337	0.877209	0.864062	0.879628	0.889356	0.851231	0.853597	0.864535	0.866165	0.861853	0.878786	0.839451	0.894194	1	0.897999	0.0582742
1150	30	104	0.000416	114.899	7.01128	19.2356	3.53602	0.961538	0.951923	0.942308	0.956731	0.908654	0.9375	0.894231	0.860577	0.884615	0.850962	0.899038	0.879808	0.894231	0.903846	0.865385	0.879808	0.865385	0.850962	0.8125	0.894231	1	0.920328	0.0506576
1154	34	99	0.000396	115.047	7.15236	19.3175	3.60403	0.964646	0.954545	0.939394	0.959596	0.90404	0.939394	0.893939	0.853535	0.888889	0.853535	0.89899	0.878788	0.893939	0.89899	0.863636	0.878788	0.858586	0.843434	0.818182	0.90404	1	0.92051	0.04975
1154	22	11533	0.046132	100.954	7.76955	13.1531	2.99054	0.946024	0.93744	0.899853	0.910518	0.889057	0.907049	0.870849	0.871889	0.888537	0.843406	0.884028	0.886977	0.871022	0.857886	0.882381	0.858103	0.846397	0.865907	0.82459	0.866947	1	0.90065	0.0575415
1156	24	10863	0.043452	100.9	8.20047	13.1587	3.17496	0.9467	0.938185	0.901961	0.910568	0.890408	0.907208	0.871628	0.873055	0.889027	0.843552	0.884194	0.887784	0.87103	0.858234	0.88355	0.857406	0.847096	0.865645	0.824266	0.867256	1	0.901381	0.0571489
1156	24	10863	0.043452	100.9	8.20047	13.1587	3.17496	0.9467	0.938185	0.901961	0.910568	0.890408	0.907208	0.871628	0.873055	0.889027	0.843552	0.884194	0.887784	0.87103	0.858234	0.88355	0.857406	0.847096	0.865645	0.824266	0.867256	1	0.901381	0.0571489
1161	29	9344	0.037376	129.939	9.12417	27.8741	5.8429	0.947292	0.938731	0.903628	0.911173	0.892444	0.90839	0.87286	0.873823	0.890357	0.845676	0.883615	0.888003	0.872217	0.857235	0.882813	0.857342	0.845355	0.866813	0.825396	0.866224	1	0.902246	0.0567681
1162	30	194	0.000776	114.75	8.30172	19.2473	4.21203	0.966495	0.948454	0.935567	0.927835	0.89433	0.899485	0.902062	0.889175	0.904639	0.878866	0.878866	0.884021	0.889175	0.881443	0.886598	0.886598	0.860825	0.871134	0.806701	0.873711	1	0.916571	0.0505551
1166	34	177	0.000708	114.547	8.1451	19.136	4.12448	0.974576	0.949153	0.929379	0.920904	0.892655	0.89548	0.89548	0.884181	0.903955	0.875706	0.884181	0.887006	0.889831	0.878531	0.887006	0.889831	0.870056	0.884181	0.79661	0.861582	1	0.915653	0.0501644
1166	22	17749	0.070996	97.8804	7.96907	12.0175	2.89798	0.939461	0.941743	0.877683	0.90329	0.868669	0.89636	0.889881	0.853766	0.882979	0.867035	0.877852	0.895684	0.850301	0.842921	0.877824	0.859682	0.846019	0.865091	0.842132	0.901938	1	0.895251	0.0599034
1168	24	16650	0.0666	97.7911	8.37569	12.0098	3.05677	0.940541	0.942973	0.879219	0.904414	0.869039	0.897297	0.89006	0.854384	0.884354	0.868198	0.878138	0.895856	0.85027	0.843514	0.878979	0.859069	0.845796	0.865526	0.841802	0.902492	1	0.896119	0.0596027
1168	24	16650	0.0666	97.7911	8.37569	12.0098	3.05677	0.940541	0.942973	0.879219	0.904414	0.869039	0.897297	0.89006	0.854384	0.884354	0.868198	0.878138	0.895856	0.85027	0.843514	0.878979	0.859069	0.845796	0.865526	0.841802	0.902492	1	0.896119	0.0596027
1173	29	14230	0.05692	127.091	9.29746	26.121	5.70606	0.941075	0.943851	0.880639	0.906817	0.869923	0.897786	0.890267	0.854638	0.884364	0.868236	0.879023	0.895678	0.851195	0.843605	0.879199	0.85889	0.846557	0.865917	0.843394	0.903022	1	0.896903	0.0590216
1174	30	381	0.001524	112.6	8.16747	18.1895	3.91779	0.968504	0.954068	0.89895	0.922572	0.889764	0.912073	0.906824	0.863517	0.893701	0.883202	0.880577	0.905512	0.846457	0.838583	0.891076	0.855643	0.846457	0.877953	0.83727	0.896325	1	0.910973	0.0522703
1178	34	356	0.001424	112.648	8.31996	18.2228	3.98947	0.970506	0.953652	0.901685	0.921348	0.893258	0.910112	0.910112	0.867978	0.898876	0.884831	0.877809	0.907303	0.848315	0.838483	0.891854	0.858146	0.841292	0.880618	0.830056	0.897472	1	0.912213	0.0512815
1178	22	16490	0.06596	98.4104	7.88749	12.2062	2.91748	0.934112	0.930898	0.8906	0.914706	0.891965	0.907732	0.873954	0.853942	0.870194	0.861795	0.899424	0.905306	0.84436	0.837599	0.865585	0.852001	0.847392	0.829745	0.827865	0.896361	1	0.896335	0.0604446
1180	24	15506	0.062024	98.3716	8.33403	12.2189	3.09604	0.935154	0.931704	0.89201	0.914581	0.892396	0.908874	0.874371	0.853508	0.870276	0.862215	0.899748	0.905037	0.844931	0.837998	0.865826	0.851735	0.847446	0.829872	0.828002	0.896008	1	0.896893	0.0603718
1180	24	15506	0.062024	98.3716	8.33403	12.2189	3.09604	0.935154	0.931704	0.89201	0.914581	0.892396	0.908874	0.874371	0.853508	0.870276	0.862215	0.899748	0.905037	0.844931	0.837998	0.865826	0.851735	0.847446	0.829872	0.828002	0.896008	1	0.896893	0.0603718
1185	29	13240	0.05296	126.391	9.20269	25.69	5.60821	0.936594	0.933157	0.893165	0.916654	0.893391	0.911254	0.875415	0.854305	0.871375	0.862878	0.900491	0.904872	0.847092	0.838331	0.866692	0.850227	0.847545	0.830174	0.828814	0.896186	1	0.898113	0.0598896
1186	30	425	0.0017	112.792	7.88192	18.2629	3.82825	0.957647	0.943529	0.905882	0.943529	0.917647	0.932941	0.882353	0.869412	0.877647	0.864706	0.896471	0.923529	0.856471	0.847059	0.871765	0.864706	0.842353	0.811765	0.822353	0.896471	1	0.912166	0.0517471
1190	34	402	0.001608	112.73	7.88162	18.2333	3.82473	0.957711	0.941542	0.901741	0.945274	0.915423	0.935323	0.880597	0.875622	0.876866	0.865672	0.896766	0.924129	0.854478	0.850746	0.874378	0.858209	0.847015	0.817164	0.820896	0.895522	1	0.911944	0.051625
1190	22	18125	0.0725	97.5725	8.12805	11.916	2.94963	0.940469	0.925793	0.919917	0.892414	0.882676	0.891917	0.884441	0.848359	0.867338	0.894069	0.896579	0.884359	0.824386	0.842593	0.872331	0.832855	0.848221	0.848414	0.842014	0.873959	1	0.896256	0.0591866
1192	24	17037	0.068148	97.4994	8.52329	11.9139	3.0989	0.941011	0.92663	0.920878	0.893878	0.884135	0.893702	0.885573	0.849357	0.868111	0.894494	0.897458	0.883812	0.825468	0.842754	0.872601	0.8326	0.848271	0.848418	0.841874	0.874098	1	0.897137	0.0587997
1192	24	17037	0.068148	97.4994	8.52329	11.9139	3.0989	0.941011	0.92663	0.920878	0.893878	0.884135	0.893702	0.885573	0.849357	0.868111	0.894494	0.897458	0.883812	0.825468	0.842754	0.872601	0.8326	0.848271	0.848418	0.841874	0.874098	1	0.897137	0.0587997
1197	29	14561	0.058244	123.604	9.35099	24.0638	5.43527	0.942518	0.926104	0.922739	0.895406	0.886615	0.893895	0.886066	0.849804	0.867901	0.895096	0.898153	0.884177	0.826695	0.842799	0.872502	0.833974	0.849186	0.847195	0.842834	0.874768	1	0.898011	0.0583993
1198	30	678	0.002712	110.556	7.70233	17.2002	3.54101	0.965339	0.946165	0.932153	0.908555	0.906342	0.907817	0.882743	0.870206	0.858407	0.907817	0.907817	0.891593	0.823746	0.860619	0.880531	0.848083	0.84292	0.841445	0.84587	0.889381	1	0.910795	0.0525986
1202	34	628	0.002512	110.51	7.70204	17.1787	3.53264	0.965764	0.946656	0.93551	0.911624	0.908439	0.909236	0.877389	0.872611	0.857484	0.911624	0.906051	0.890924	0.820064	0.857484	0.876592	0.84793	0.840764	0.840764	0.841561	0.892516	1	0.911389	0.0531207
1202	22	22020	0.08808	95.4629	8.07916	11.1703	2.81502	0.933629	0.925817	0.898456	0.911853	0.885263	0.869914	0.874183	0.865077	0.858606	0.864759	0.876975	0.86569	0.848638	0.85168	0.879269	0.870981	0.855268	0.859287	0.833401	0.866462	1	0.892568	0.0588998
1204	24	20543	0.082172	95.445	8.48124	11.1882	2.96576	0.934479	0.927055	0.899698	0.913255	0.886798	0.870272	0.875797	0.866767	0.859417	0.86555	0.877014	0.867157	0.849292	0.852383	0.878742	0.871343	0.855036	0.860123	0.833082	0.866938	1	0.893589	0.0586243
1204	24	20543	0.082172	95.445	8.48124	11.1882	2.96576	0.934479	0.927055	0.899698	0.913255	0.886798	0.870272	0.875797	0.866767	0.859417	0.86555	0.877014	0.867157	0.849292	0.852383	0.878742	0.871343	0.855036	0.860123	0.833082	0.866938	1	0.893589	0.0586243
1209	29	17583	0.070332	122.23	9.3266	23.281	5.30908	0.935449	0.928539	0.900984	0.913951	0.887249	0.871126	0.877865	0.868481	0.860604	0.865467	0.878263	0.86814	0.849514	0.85341	0.879088	0.871552	0.855571	0.860377	0.832196	0.867201	1	0.894587	0.0582419
1210	30	948	0.003792	109.822	7.71838	16.8665	3.55312	0.947785	0.945148	0.934072	0.926688	0.880274	0.865506	0.900844	0.879747	0.877637	0.871308	0.898207	0.880274	0.857595	0.861814	0.878692	0.875	0.856013	0.85654	0.852321	0.87711	1	0.906901	0.053735
1214	34	877	0.003508	109.78	7.71785	16.8474	3.54812	0.950969	0.944128	0.933865	0.927024	0.877423	0.868871	0.906499	0.881414	0.875143	0.875713	0.899658	0.880274	0.856899	0.856899	0.880274	0.875143	0.854618	0.857469	0.852338	0.875143	1	0.907666	0.0533459
1214	22	22173	0.088692	96.3926	7.97453	11.488	2.84214	0.936432	0.927412	0.893767	0.90538	0.874261	0.906666	0.871104	0.835611	0.893361	0.861183	0.8769	0.877869	0.858657	0.871939	0.876449	0.861205	0.841361	0.858093	0.833266	0.869323	1	0.894058	0.0612677
1216	24	20753	0.083012	96.3055	8.40663	11.4832	3.00407	0.937864	0.928396	0.89522	0.906809	0.875681	0.907218	0.871103	0.83706	0.893823	0.861538	0.87768	0.878765	0.85843	0.872452	0.877367	0.861683	0.841782	0.857587	0.832771	0.869344	1	0.895019	0.0608879
1216	24	20753	0.083012	96.3055	8.40663	11.4832	3.00407	0.937864	0.928396	0.89522	0.906809	0.875681	0.907218	0.871103	0.83706	0.893823	0.861538	0.87768	0.878765	0.85843	0.872452	0.877367	0.861683	0.841782	0.857587	0.832771	0.869344	1	0.895019	0.0608879
1221	29	17788	0.071152	124.501	9.31064	24.5809	5.50975	0.938723	0.930234	0.896306	0.909574	0.877108	0.90859	0.872189	0.836238	0.893945	0.863588	0.87871	0.879329	0.858922	0.872358	0.876658	0.862492	0.841747	0.858303	0.833539	0.868226	1	0.896134	0.0604029
1222	30	671	0.002684	111.732	7.93328	17.7648	3.8533	0.956036	0.939642	0.918033	0.92623	0.907601	0.932936	0.892697	0.854694	0.909836	0.859165	0.887481	0.885246	0.874814	0.870343	0.893443	0.877049	0.83234	0.851714	0.844262	0.850224	1	0.911692	0.055366
1226	34	625	0.0025	111.679	7.9462	17.741	3.85022	0.9552	0.9424	0.9176	0.9248	0.9096	0.9312	0.8928	0.8576	0.9072	0.8568	0.8896	0.8856	0.8752	0.8688	0.8904	0.8784	0.832	0.848	0.8472	0.8536	1	0.911759	0.0556192
1226	22	19127	0.076508	98.4224	7.86487	12.2093	2.91265	0.952894	0.939274	0.87813	0.90401	0.886888	0.888744	0.878366	0.863361	0.874523	0.860459	0.893031	0.891384	0.866367	0.860198	0.888901	0.84399	0.828175	0.842814	0.860171	0.908689	1	0.897969	0.058171
1228	24	18015	0.07206	98.3805	8.31193	12.2208	3.08817	0.953844	0.940161	0.879212	0.905246	0.887594	0.889897	0.878712	0.863891	0.87441	0.860644	0.894061	0.891923	0.8665	0.86106	0.888815	0.844796	0.828337	0.842381	0.860033	0.90902	1	0.89872	0.0579376
1228	24	18015	0.07206	98.3805	8.31193	12.2208	3.08817	0.953844	0.940161	0.879212	0.905246	0.887594	0.889897	0.878712	0.863891	0.87441	0.860644	0.894061	0.891923	0.8665	0.86106	0.888815	0.844796	0.828337	0.842381	0.860033	0.90902	1	0.89872	0.0579376
1233	29	15431	0.061724	125.902	9.18876	25.3961	5.54623	0.954766	0.941157	0.880338	0.906714	0.889508	0.890091	0.880079	0.864494	0.875251	0.860022	0.894595	0.892748	0.866697	0.861189	0.890059	0.845506	0.830212	0.841909	0.857948	0.909338	1	0.899617	0.0576583
1234	30	508	0.002032	111.889	7.84418	17.8321	3.79056	0.968504	0.962598	0.916339	0.931102	0.91437	0.91437	0.896654	0.873031	0.871063	0.875	0.909449	0.890748	0.880906	0.849409	0.906496	0.858268	0.832677	0.848425	0.882874	0.915354	1	0.917441	0.0502875
1238	34	470	0.00188	112.063	7.81655	17.913	3.79683	0.969149	0.962766	0.918085	0.928723	0.917021	0.920213	0.896809	0.871277	0.871277	0.876596	0.907447	0.88617	0.885106	0.852128	0.904255	0.854255	0.834043	0.85	0.88617	0.91383	1	0.918048	0.0506994
1238	22	19623	0.078492	98.1157	7.97597	12.1039	2.93295	0.942083	0.924757	0.894613	0.912093	0.880574	0.882969	0.879478	0.864852	0.862916	0.847067	0.886205	0.90771	0.862355	0.851144	0.880166	0.851679	0.849666	0.828951	0.803267	0.88144	1	0.89456	0.0581617
1240	24	18378	0.073512	98.0007	8.42306	12.0893	3.1115	0.94322	0.92589	0.895527	0.912885	0.881598	0.884182	0.879938	0.865627	0.864185	0.847998	0.88625	0.907362	0.863152	0.851589	0.880618	0.851725	0.850419	0.828735	0.802835	0.881897	1	0.895404	0.0578473
1240	24	18378	0.073512	98.0007	8.42306	12.0893	3.1115	0.94322	0.92589	0.895527	0.912885	0.881598	0.884182	0.879938	0.865627	0.864185	0.847998	0.88625	0.907362	0.863152	0.851589	0.880618	0.851725	0.850419	0.828735	0.802835	0.881897	1	0.895404	0.0578473
1245	29	15743	0.062972	126.201	9.32294	25.5866	5.66087	0.944706	0.926888	0.896811	0.913994	0.882519	0.88506	0.881471	0.866385	0.864511	0.848409	0.886299	0.907229	0.863527	0.851998	0.880264	0.852538	0.850505	0.829194	0.803595	0.88217	1	0.896324	0.0576956
1246	30	553	0.002212	111.894	7.8973	17.8381	3.81766	0.958409	0.936709	0.922242	0.933092	0.915913	0.913201	0.899638	0.886076	0.878843	0.858951	0.888788	0.914105	0.866184	0.864376	0.889693	0.868897	0.849005	0.822785	0.783906	0.880651	1	0.912599	0.0532256
1250	34	518	0.002072	111.928	7.87119	17.8523	3.80821	0.957529	0.935328	0.919884	0.931467	0.919884	0.915058	0.898649	0.887066	0.880309	0.86583	0.888031	0.914093	0.8639	0.86583	0.889961	0.870656	0.846525	0.821429	0.783784	0.879344	1	0.912575	0.0538667
1250	22	21138	0.084552	96.9318	8.06333	11.6834	2.8986	0.924591	0.943727	0.901292	0.896513	0.910824	0.910469	0.864391	0.846178	0.898831	0.860062	0.865006	0.88594	0.875035	0.823872	0.856822	0.857886	0.841707	0.817627	0.83752	0.858761	1	0.896237	0.0597399
1252	24	19797	0.079188	96.8452	8.50899	11.6797	3.0675	0.925923	0.944613	0.903597	0.897484	0.911906	0.910769	0.865611	0.84725	0.89996	0.860736	0.865257	0.886372	0.875916	0.823584	0.858009	0.85816	0.841542	0.81876	0.837097	0.85859	1	0.897263	0.059266
1252	24	19797	0.079188	96.8452	8.50899	11.6797	3.0675	0.925923	0.944613	0.903597	0.897484	0.911906	0.910769	0.865611	0.84725	0.89996	0.860736	0.865257	0.886372	0.875916	0.823584	0.858009	0.85816	0.841542	0.81876	0.837097	0.85859	1	0.897263	0.059266
1257	29	16990	0.06796	124.035	9.34161	24.3126	5.47856	0.92678	0.945144	0.905945	0.899617	0.911242	0.911124	0.865774	0.848646	0.899647	0.860241	0.866098	0.886139	0.877163	0.823573	0.858005	0.858034	0.841495	0.819894	0.836374	0.857092	1	0.897971	0.0590142
1258	30	800	0.0032	110.994	7.83901	17.4138	3.73948	0.954375	0.95	0.92625	0.9125	0.92625	0.930625	0.88375	0.870625	0.903125	0.885	0.890625	0.894375	0.873125	0.8275	0.875	0.853125	0.84875	0.82375	0.83875	0.859375	1	0.91332	0.0541721
1262	34	743	0.002972	111.059	7.75423	17.4385	3.69886	0.956931	0.950202	0.928668	0.911171	0.927322	0.932705	0.885599	0.875505	0.905114	0.886945	0.892328	0.893001	0.874832	0.829071	0.874159	0.853297	0.847241	0.821669	0.835128	0.859354	1	0.91461	0.0535424
1262	22	22898	0.091592	96.3071	8.10049	11.4653	2.88093	0.938379	0.945104	0.902808	0.917351	0.906346	0.892698	0.874334	0.849463	0.876474	0.881212	0.883287	0.859289	0.873133	0.858918	0.86632	0.863613	0.852847	0.848895	0.816643	0.880448	1	0.900807	0.0580222
1264	24	21481	0.085924	96.1807	8.47141	11.4432	3.01189	0.939575	0.945976	0.904264	0.918789	0.9075	0.893464	0.875658	0.850403	0.876821	0.882035	0.883897	0.860179	0.873702	0.859806	0.866882	0.864066	0.853173	0.848378	0.817164	0.880662	1	0.901804	0.0575821
1264	24	21481	0.085924	96.1807	8.47141	11.4432	3.01189	0.939575	0.945976	0.904264	0.918789	0.9075	0.893464	0.875658	0.850403	0.876821	0.882035	0.883897	0.860179	0.873702	0.859806	0.866882	0.864066	0.853173	0.848378	0.817164	0.880662	1	0.901804	0.0575821
1269	29	18438	0.073752	123.997	9.33518	24.2898	5.47471	0.941046	0.946062	0.905521	0.920111	0.908992	0.893752	0.877481	0.851258	0.876614	0.881685	0.884423	0.861156	0.874308	0.860994	0.867285	0.863272	0.853346	0.846974	0.817469	0.881766	1	0.902639	0.0573618
1270	30	866	0.003464	111.378	7.97549	17.6008	3.79728	0.961316	0.956697	0.929561	0.945727	0.924365	0.910508	0.875289	0.869515	0.889145	0.883372	0.893764	0.864896	0.883372	0.863164	0.875866	0.863741	0.853926	0.855081	0.82448	0.883372	1	0.916798	0.0498082
1274	34	804	0.003216	111.39	8.00806	17.6087	3.82468	0.961443	0.95709	0.93097	0.947761	0.924751	0.911692	0.878109	0.866294	0.886816	0.881841	0.893035	0.862562	0.883706	0.862562	0.875	0.863184	0.853856	0.856343	0.823383	0.883085	1	0.917046	0.0491666
1274	22	20236	0.080944	97.6905	8.09736	11.9574	2.97074	0.926319	0.927332	0.887774	0.919006	0.892543	0.890393	0.874333	0.86183	0.890962	0.867662	0.868156	0.857976	0.852293	0.85338	0.86692	0.847376	0.833465	0.849847	0.844658	0.870034	1	0.893357	0.0606405
1276	24	18943	0.075772	97.6016	8.48888	11.9491	3.11195	0.928496	0.928549	0.889458	0.920023	0.892757	0.891305	0.874941	0.863221	0.890566	0.868368	0.869345	0.857335	0.851871	0.852241	0.868052	0.847411	0.833263	0.850209	0.844375	0.87048	1	0.894315	0.0601422
1276	24	18943	0.075772	97.6016	8.48888	11.9491	3.11195	0.928496	0.928549	0.889458	0.920023	0.892757	0.891305	0.874941	0.863221	0.890566	0.868368	0.869345	0.857335	0.851871	0.852241	0.868052	0.847411	0.833263	0.850209	0.844375	0.87048	1	0.894315	0.0601422
1281	29	16195	0.06478	125.028	9.38207	24.8953	5.59544	0.92967	0.930503	0.890645	0.921889	0.893424	0.892652	0.876227	0.864186	0.892004	0.868972	0.868756	0.85832	0.850942	0.852238	0.869435	0.84807	0.834609	0.850571	0.844798	0.870948	1	0.895447	0.059759
1282	30	701	0.002804	110.856	7.96903	17.3569	3.72654	0.951498	0.957917	0.912268	0.944365	0.910128	0.910842	0.888017	0.89087	0.909415	0.875892	0.863766	0.855207	0.868759	0.864479	0.904422	0.848787	0.85806	0.863766	0.858773	0.861626	1	0.913858	0.0548546
1286	34	665	0.00266	110.959	8.02951	17.4086	3.76208	0.95188	0.958647	0.909774	0.947368	0.913534	0.908271	0.889474	0.888722	0.907519	0.878195	0.861654	0.857895	0.868421	0.866917	0.906767	0.84812	0.861654	0.865414	0.859398	0.865414	1	0.914279	0.05528
1286	22	21420	0.08568	97.0577	8.1731	11.7345	2.93964	0.949276	0.928688	0.90049	0.923436	0.876634	0.904925	0.868487	0.84057	0.87619	0.864262	0.883543	0.861508	0.872082	0.841363	0.879972	0.860621	0.844234	0.857283	0.848413	0.883357	1	0.897843	0.0585083
1288	24	20080	0.08032	97.0081	8.57659	11.7415	3.09243	0.950224	0.930105	0.901569	0.924377	0.877739	0.905951	0.869074	0.841509	0.876868	0.865189	0.884064	0.862151	0.872211	0.84238	0.880528	0.861056	0.844646	0.857321	0.848556	0.883068	1	0.898755	0.0582099
1288	24	20080	0.08032	97.0081	8.57659	11.7415	3.09243	0.950224	0.930105	0.901569	0.924377	0.877739	0.905951	0.869074	0.841509	0.876868	0.865189	0.884064	0.862151	0.872211	0.84238	0.880528	0.861056	0.844646	0.857321	0.848556	0.883068	1	0.898755	0.0582099
1293	29	17271	0.069084	126.167	9.45103	25.5771	5.73319	0.951856	0.931475	0.903567	0.925221	0.878756	0.907359	0.870477	0.843437	0.87618	0.867147	0.88388	0.863644	0.871779	0.842337	0.880754	0.861502	0.84529	0.858896	0.849517	0.882867	1	0.899939	0.0577219
1294	30	649	0.002596	111.896	8.03381	17.8479	3.85546	0.966872	0.954545	0.912943	0.938367	0.899846	0.922958	0.897535	0.865177	0.892142	0.891371	0.88829	0.867488	0.880586	0.850539	0.897535	0.857473	0.85208	0.847458	0.846687	0.887519	1	0.915274	0.0526718
1298	34	596	0.002384	111.823	8.13714	17.8205	3.90128	0.96896	0.956376	0.912752	0.939597	0.896812	0.927013	0.897651	0.864933	0.894295	0.891779	0.885067	0.870805	0.880034	0.852349	0.901846	0.855705	0.854027	0.850671	0.845638	0.885906	1	0.916148	0.0525104
1298	22	20066	0.080264	97.5417	7.92404	11.8933	2.88617	0.934242	0.918444	0.888767	0.906509	0.885079	0.891334	0.873642	0.827444	0.872047	0.852337	0.864547	0.902671	0.865868	0.861034	0.86811	0.859065	0.836066	0.811273	0.817801	0.890013	1	0.889907	0.0608211
1300	24	18775	0.0751	97.4185	8.32003	11.8727	3.03193	0.935526	0.919893	0.89012	0.908229	0.885912	0.893156	0.874115	0.829108	0.872756	0.852836	0.864634	0.90237	0.865992	0.861864	0.868575	0.859601	0.836964	0.81225	0.817497	0.889507	1	0.89099	0.0603677
1300	24	18775	0.0751	97.4185	8.32003	11.8727	3.03193	0.935526	0.919893	0.89012	0.908229	0.885912	0.893156	0.874115	0.829108	0.872756	0.852836	0.864634	0.90237	0.865992	0.861864	0.868575	0.859601	0.836964	0.81225	0.817497	0.889507	1	0.89099	0.0603677
1305	29	16102	0.064408	125.703	9.2017	25.2788	5.53271	0.937461	0.922153	0.890479	0.909266	0.886412	0.894392	0.875512	0.831046	0.872625	0.853745	0.864458	0.900913	0.866414	0.860235	0.86896	0.861228	0.837753	0.813564	0.818346	0.890324	1	0.892034	0.0597578
1306	30	495	0.00198	112.667	8.09069	18.2174	3.92744	0.952525	0.950505	0.913131	0.912121	0.90202	0.911111	0.881818	0.860606	0.885859	0.877778	0.883838	0.917172	0.866667	0.861616	0.886869	0.880808	0.854545	0.820202	0.829293	0.89697	1	0.908564	0.051098
1310	34	454	0.001816	112.812	8.07694	18.286	3.92917	0.953744	0.950441	0.909692	0.915198	0.89978	0.909692	0.882159	0.860132	0.887665	0.876652	0.882159	0.912996	0.86674	0.861233	0.89207	0.881057	0.852423	0.821586	0.831498	0.895374	1	0.908317	0.0499057
1310	22	16387	0.065548	99.2769	8.0941	12.5379	3.0387	0.938518	0.922011	0.901843	0.901355	0.868005	0.875694	0.883993	0.838714	0.87487	0.856441	0.863581	0.893239	0.890615	0.849942	0.873314	0.854549	0.856166	0.82776	0.819247	0.872277	1	0.891356	0.0595629
1312	24	15437	0.061748	99.1797	8.55346	12.5304	3.22174	0.939366	0.922848	0.903381	0.902377	0.869793	0.876239	0.884855	0.839023	0.873907	0.856935	0.864158	0.893956	0.892013	0.849258	0.873648	0.855056	0.856254	0.828173	0.818747	0.872093	1	0.892145	0.0591064
1312	24	15437	0.061748	99.1797	8.55346	12.5304	3.22174	0.939366	0.922848	0.903381	0.902377	0.869793	0.876239	0.884855	0.839023	0.873907	0.856935	0.864158	0.893956	0.892013	0.849258	0.873648	0.855056	0.856254	0.828173	0.818747	0.872093	1	0.892145	0.0591064
1317	29	13220	0.05288	128.62	9.50837	27.0795	5.98151	0.939902	0.924433	0.905522	0.903026	0.87031	0.879123	0.886762	0.837784	0.87466	0.857678	0.863086	0.893003	0.891263	0.84739	0.872542	0.855938	0.857413	0.827874	0.81823	0.871407	1	0.892946	0.0586243
1318	30	318	0.001272	113.136	8.50798	18.4713	4.14105	0.957547	0.943396	0.926101	0.907233	0.88522	0.918239	0.910377	0.836478	0.896226	0.858491	0.896226	0.866352	0.900943	0.858491	0.900943	0.872642	0.853774	0.828616	0.828616	0.867925	1	0.908385	0.0532049
1322	34	298	0.001192	113.124	8.62405	18.474	4.19936	0.956376	0.942953	0.92953	0.90604	0.89094	0.919463	0.91443	0.840604	0.895973	0.860738	0.897651	0.860738	0.90604	0.85906	0.897651	0.870805	0.857383	0.822148	0.828859	0.862416	1	0.909357	0.0533322
1322	22	17657	0.070628	98.6551	7.90711	12.2967	2.92548	0.945319	0.927791	0.899133	0.917766	0.892196	0.896698	0.899756	0.83389	0.886277	0.859008	0.876649	0.887523	0.8551	0.831965	0.865436	0.845585	0.8408	0.803336	0.818797	0.890015	1	0.897429	0.0574238
1324	24	16554	0.066216	98.6068	8.32337	12.3042	3.09638	0.946659	0.928356	0.900598	0.91857	0.892836	0.898967	0.900749	0.833998	0.887006	0.859188	0.876767	0.887731	0.855503	0.832397	0.864987	0.845959	0.840613	0.803371	0.819892	0.890661	1	0.898283	0.0572764
1324	24	16554	0.066216	98.6068	8.32337	12.3042	3.09638	0.946659	0.928356	0.900598	0.91857	0.892836	0.898967	0.900749	0.833998	0.887006	0.859188	0.876767	0.887731	0.855503	0.832397	0.864987	0.845959	0.840613	0.803371	0.819892	0.890661	1	0.898283	0.0572764
1329	29	14228	0.056912	128.711	9.24289	27.1126	5.81727	0.947603	0.929681	0.902551	0.920649	0.894504	0.900232	0.900232	0.833954	0.888319	0.859959	0.877987	0.888776	0.855356	0.832513	0.863333	0.846359	0.840455	0.802643	0.818492	0.890498	1	0.899291	0.0569333
1330	30	320	0.00128	113.575	8.45255	18.683	4.28857	0.970313	0.95	0.935937	0.93125	0.903125	0.926562	0.920312	0.835938	0.923438	0.864062	0.882813	0.901563	0.85	0.85	0.88125	0.873437	0.867188	0.823438	0.815625	0.895312	1	0.91742	0.0498631
1334	34	295	0.00118	113.745	8.46498	18.7662	4.29548	0.969492	0.949153	0.937288	0.933898	0.894915	0.930508	0.923729	0.840678	0.927119	0.862712	0.881356	0.905085	0.850847	0.854237	0.886441	0.872881	0.864407	0.822034	0.811864	0.898305	1	0.917938	0.0501643
1334	22	17288	0.069152	98.6759	7.98237	12.309	2.96496	0.953783	0.931889	0.901174	0.918122	0.911094	0.891283	0.880842	0.861407	0.860019	0.888044	0.863345	0.843938	0.844372	0.849433	0.855738	0.869939	0.846483	0.815305	0.819065	0.862535	1	0.899442	0.0568194
1336	24	16227	0.064908	98.6117	8.38296	12.3098	3.12325	0.954859	0.932736	0.902416	0.919147	0.911752	0.892247	0.882357	0.862667	0.860664	0.888057	0.864054	0.844395	0.845196	0.849418	0.855488	0.870586	0.847168	0.815955	0.819313	0.862513	1	0.900321	0.0565201
1336	24	16227	0.064908	98.6117	8.38296	12.3098	3.12325	0.954859	0.932736	0.902416	0.919147	0.911752	0.892247	0.882357	0.862667	0.860664	0.888057	0.864054	0.844395	0.845196	0.849418	0.855488	0.870586	0.847168	0.815955	0.819313	0.862513	1	0.900321	0.0565201
1341	29	13910	0.05564	126.865	9.24593	25.9798	5.66964	0.954817	0.933932	0.904134	0.920525	0.912653	0.891948	0.883681	0.863911	0.860316	0.889827	0.865421	0.845974	0.84486	0.849856	0.855967	0.869878	0.846118	0.816751	0.819303	0.862185	1	0.901107	0.0563022
1342	30	363	0.001452	113.032	8.2902	18.4066	4.06769	0.980716	0.96281	0.917355	0.944904	0.915978	0.903581	0.903581	0.871901	0.881543	0.910468	0.847107	0.853994	0.856749	0.860882	0.867769	0.874656	0.841598	0.809917	0.856749	0.852617	1	0.917232	0.0454287
1346	34	342	0.001368	112.938	8.21864	18.3565	4.02191	0.982456	0.961988	0.915205	0.94883	0.915205	0.907895	0.907895	0.874269	0.881579	0.909357	0.850877	0.853801	0.855263	0.858187	0.868421	0.878655	0.837719	0.805556	0.856725	0.849415	1	0.918062	0.0453207
1346	22	16796	0.067184	98.6407	8.00446	12.2973	2.96681	0.945553	0.931621	0.890658	0.923553	0.870981	0.886044	0.892653	0.869016	0.882145	0.865712	0.883514	0.866427	0.852554	0.863866	0.864075	0.87247	0.834097	0.845945	0.838414	0.885241	1	0.89775	0.0566719
1348	24	15800	0.0632	98.5598	8.41135	12.2924	3.12826	0.946962	0.932848	0.891867	0.923861	0.871709	0.887215	0.893354	0.869494	0.882184	0.865601	0.883513	0.866677	0.852089	0.864367	0.864937	0.87231	0.834399	0.846551	0.838576	0.886392	1	0.898516	0.0564245
1348	24	15800	0.0632	98.5598	8.41135	12.2924	3.12826	0.946962	0.932848	0.891867	0.923861	0.871709	0.887215	0.893354	0.869494	0.882184	0.865601	0.883513	0.866677	0.852089	0.864367	0.864937	0.87231	0.834399	0.846551	0.838576	0.886392	1	0.898516	0.0564245
1353	29	13539	0.054156	127.348	9.27664	26.2758	5.72908	0.947227	0.933341	0.893456	0.924367	0.872295	0.886919	0.893825	0.870338	0.882377	0.865795	0.884814	0.86742	0.851503	0.863062	0.864872	0.873033	0.834552	0.845853	0.839685	0.886735	1	0.898991	0.0561971
1354	30	318	0.001272	112.449	7.67693	18.0862	3.72337	0.95283	0.955975	0.915094	0.949686	0.891509	0.90566	0.91195	0.883648	0.878931	0.866352	0.874214	0.866352	0.855346	0.86478	0.883648	0.878931	0.847484	0.866352	0.847484	0.882075	1	0.912484	0.0502776
1358	34	303	0.001212	112.341	7.66416	18.0343	3.71281	0.950495	0.957096	0.915842	0.952145	0.892739	0.90429	0.909241	0.884488	0.876238	0.869637	0.876238	0.863036	0.859736	0.864686	0.884488	0.884488	0.844884	0.864686	0.848185	0.881188	1	0.91261	0.0506983
1358	22	17799	0.071196	98.7825	7.76635	12.3352	2.86772	0.950643	0.914377	0.9005	0.916568	0.884067	0.89977	0.878617	0.837126	0.879937	0.864543	0.840974	0.882297	0.844233	0.853166	0.899124	0.864318	0.861734	0.841002	0.806815	0.874656	1	0.895169	0.0591033
1360	24	16659	0.066636	98.6967	8.19919	12.3294	3.04006	0.951828	0.914821	0.901705	0.917462	0.884387	0.901165	0.880185	0.837745	0.881475	0.865928	0.841197	0.882406	0.844709	0.853953	0.899094	0.864968	0.861846	0.841557	0.807281	0.875173	1	0.896045	0.0587741
1360	24	16659	0.066636	98.6967	8.19919	12.3294	3.04006	0.951828	0.914821	0.901705	0.917462	0.884387	0.901165	0.880185	0.837745	0.881475	0.865928	0.841197	0.882406	0.844709	0.853953	0.899094	0.864968	0.861846	0.841557	0.807281	0.875173	1	0.896045	0.0587741
1365	29	14248	0.056992	127.716	9.16944	26.4912	5.67502	0.952309	0.917287	0.902302	0.918059	0.885072	0.902337	0.879983	0.838925	0.883001	0.866613	0.839837	0.883001	0.845663	0.853874	0.899881	0.86349	0.862016	0.841241	0.808008	0.874825	1	0.896814	0.0584702
1366	30	341	0.001364	113.629	8.03812	18.6769	3.93236	0.966276	0.926686	0.92522	0.929619	0.931085	0.928152	0.875367	0.863636	0.891496	0.857771	0.829912	0.897361	0.863636	0.857771	0.92522	0.879765	0.894428	0.853372	0.79912	0.887097	1	0.912027	0.0536327
1370	34	313	0.001252	113.67	7.9178	18.6893	3.89481	0.966454	0.926518	0.934505	0.926518	0.93131	0.92492	0.878594	0.873802	0.889776	0.854633	0.829073	0.899361	0.873802	0.854633	0.928115	0.881789	0.897764	0.848243	0.801917	0.886581	1	0.913365	0.0535397
1370	22	16654	0.066616	99.0668	7.89461	12.4482	2.95196	0.942176	0.935421	0.904557	0.92098	0.896451	0.893239	0.878438	0.856641	0.867419	0.850126	0.871442	0.886724	0.865017	0.833343	0.877027	0.86883	0.850907	0.833704	0.819953	0.886484	1	0.898756	0.0583086
1372	24	15631	0.062524	98.9765	8.35463	12.4427	3.1374	0.943126	0.936248	0.905284	0.92163	0.898311	0.894025	0.878831	0.857399	0.867795	0.850617	0.871377	0.886572	0.865172	0.832864	0.877679	0.869298	0.850489	0.834496	0.820133	0.885996	1	0.899449	0.0580761
1372	24	15631	0.062524	98.9765	8.35463	12.4427	3.1374	0.943126	0.936248	0.905284	0.92163	0.898311	0.894025	0.878831	0.857399	0.867795	0.850617	0.871377	0.886572	0.865172	0.832864	0.877679	0.869298	0.850489	0.834496	0.820133	0.885996	1	0.899449	0.0580761
1377	29	13322	0.053288	128.792	9.30503	27.1688	5.87845	0.943552	0.937284	0.907334	0.922609	0.899002	0.894085	0.880086	0.857304	0.867775	0.849647	0.870853	0.885978	0.864848	0.833508	0.877083	0.870027	0.85036	0.833433	0.820035	0.884064	1	0.899989	0.0577565
1378	30	276	0.001104	115.26	7.89578	19.4708	3.94677	0.952899	0.947464	0.927536	0.943841	0.92029	0.932971	0.896739	0.882246	0.893116	0.858696	0.893116	0.896739	0.873188	0.824275	0.884058	0.873188	0.84058	0.844203	0.815217	0.889493	1	0.916168	0.0541521
1382	34	255	0.00102	115.271	7.95205	19.48	3.9739	0.95098	0.945098	0.929412	0.945098	0.921569	0.931373	0.898039	0.888235	0.894118	0.856863	0.898039	0.896078	0.880392	0.819608	0.890196	0.882353	0.845098	0.843137	0.815686	0.894118	1	0.916824	0.0535846
1382	22	14769	0.059076	100.1	7.862	12.8334	3.00174	0.938215	0.929853	0.902465	0.914551	0.870404	0.881441	0.900907	0.859401	0.844776	0.845419	0.859638	0.88486	0.868001	0.837497	0.86018	0.855237	0.835906	0.81539	0.824294	0.883641	1	0.892852	0.0586185
1384	24	13885	0.05554	100.009	8.27494	12.824	3.16563	0.938999	0.929924	0.902773	0.91552	0.871732	0.882535	0.901512	0.859993	0.845697	0.846093	0.859885	0.885344	0.868491	0.838567	0.860389	0.855384	0.835686	0.81552	0.824379	0.883759	1	0.893478	0.0585363
1384	24	13885	0.05554	100.009	8.27494	12.824	3.16563	0.938999	0.929924	0.902773	0.91552	0.871732	0.882535	0.901512	0.859993	0.845697	0.846093	0.859885	0.885344	0.868491	0.838567	0.860389	0.855384	0.835686	0.81552	0.824379	0.883759	1	0.893478	0.0585363
1389	29	11922	0.047688	128.529	9.17296	26.9932	5.76846	0.940111	0.930884	0.904085	0.917086	0.873092	0.884541	0.902659	0.861013	0.845244	0.846712	0.861307	0.88668	0.867807	0.839373	0.8603	0.855981	0.836814	0.816432	0.82461	0.88366	1	0.894542	0.0583806
1390	30	280	0.00112	114.562	7.8875	19.1229	3.88458	0.975	0.957143	0.928571	0.905357	0.883929	0.9	0.903571	0.855357	0.855357	0.833929	0.851786	0.907143	0.885714	0.85	0.8625	0.85	0.839286	0.8375	0.810714	0.9	1	0.907342	0.052841
1394	34	264	0.001056	114.534	7.92899	19.1122	3.89839	0.975379	0.956439	0.929924	0.903409	0.886364	0.899621	0.903409	0.854167	0.856061	0.835227	0.859848	0.901515	0.888258	0.857955	0.859848	0.850379	0.839015	0.833333	0.80303	0.895833	1	0.907582	0.0524016
1394	22	16008	0.064032	98.9998	8.11377	12.4362	3.02802	0.943466	0.9251	0.911294	0.91651	0.894834	0.895334	0.864786	0.858477	0.851449	0.849325	0.868659	0.865005	0.862944	0.849856	0.864568	0.843609	0.85957	0.827086	0.817935	0.876937	1	0.895434	0.0589585
1396	24	15042	0.060168	98.9235	8.54859	12.4351	3.20334	0.945087	0.925774	0.912046	0.917165	0.89516	0.89649	0.86674	0.858995	0.851483	0.849156	0.869067	0.865842	0.863449	0.849821	0.864546	0.844635	0.859394	0.827184	0.817744	0.877443	1	0.896209	0.0586372
1396	24	15042	0.060168	98.9235	8.54859	12.4351	3.20334	0.945087	0.925774	0.912046	0.917165	0.89516	0.89649	0.86674	0.858995	0.851483	0.849156	0.869067	0.865842	0.863449	0.849821	0.864546	0.844635	0.859394	0.827184	0.817744	0.877443	1	0.896209	0.0586372
1401	29	12907	0.051628	126.886	9.43995	26.0089	5.77697	0.94534	0.927365	0.912722	0.918416	0.894476	0.8968	0.868482	0.86058	0.851515	0.850546	0.86856	0.86457	0.862826	0.849616	0.865848	0.846711	0.859843	0.826683	0.817812	0.878477	1	0.896836	0.0585006
1402	30	381	0.001524	111.762	7.94793	17.7786	3.78781	0.967192	0.942257	0.926509	0.942257	0.919948	0.914698	0.877953	0.862205	0.851706	0.868766	0.851706	0.874016	0.868766	0.85958	0.849081	0.863517	0.867454	0.824147	0.849081	0.895013	1	0.910827	0.0511031
1406	34	352	0.001408	111.638	7.74504	17.7068	3.68712	0.965909	0.943182	0.927557	0.944602	0.916193	0.913352	0.883523	0.859375	0.852273	0.862216	0.856534	0.875	0.867898	0.859375	0.853693	0.860795	0.869318	0.819602	0.849432	0.890625	1	0.910796	0.0508935
1406	22	20231	0.080924	96.9637	7.96514	11.6885	2.8418	0.934111	0.918442	0.898745	0.92079	0.86973	0.884237	0.864441	0.855914	0.859374	0.865454	0.880678	0.842791	0.829816	0.845485	0.875068	0.85715	0.857644	0.81432	0.810736	0.865009	1	0.88921	0.0621965
1408	24	18947	0.075788	96.8516	8.36095	11.6724	2.99531	0.935557	0.919407	0.900143	0.921254	0.871589	0.885153	0.86544	0.856574	0.860031	0.865757	0.880773	0.84388	0.830949	0.84615	0.875732	0.857181	0.857761	0.814746	0.810313	0.865256	1	0.890178	0.0618791
1408	24	18947	0.075788	96.8516	8.36095	11.6724	2.99531	0.935557	0.919407	0.900143	0.921254	0.871589	0.885153	0.86544	0.856574	0.860031	0.865757	0.880773	0.84388	0.830949	0.84615	0.875732	0.857181	0.857761	0.814746	0.810313	0.865256	1	0.890178	0.0618791
1413	29	16303	0.065212	126.645	9.28572	25.8497	5.65788	0.937251	0.921824	0.901491	0.922376	0.872109	0.88542	0.866681	0.855763	0.859872	0.866865	0.88177	0.843342	0.832301	0.845243	0.876648	0.857112	0.858768	0.815647	0.809514	0.86619	1	0.891181	0.0615399
1414	30	447	0.001788	112.783	8.09322	18.274	3.96993	0.967562	0.946309	0.931767	0.934004	0.888143	0.897092	0.885906	0.878076	0.872483	0.855705	0.891499	0.865772	0.848993	0.870246	0.876957	0.883669	0.847875	0.784116	0.834452	0.865772	1	0.909637	0.0565898
1418	34	409	0.001636	112.783	8.08013	18.2726	3.95666	0.96577	0.94621	0.930318	0.938875	0.888753	0.9022	0.888753	0.877751	0.869193	0.849633	0.893643	0.863081	0.845966	0.870416	0.880196	0.880196	0.847188	0.788509	0.836186	0.866748	1	0.909835	0.0563171
1418	22	16485	0.06594	99.5222	7.70675	12.607	2.91324	0.950379	0.922748	0.905247	0.924386	0.885654	0.892781	0.873127	0.853291	0.873916	0.85047	0.859266	0.878799	0.852654	0.851107	0.891022	0.880224	0.862481	0.850167	0.821929	0.863118	1	0.897705	0.0572193
1420	24	15458	0.061832	99.4351	8.14434	12.6005	3.0849	0.951223	0.924085	0.90678	0.924537	0.886758	0.894003	0.874337	0.854024	0.87534	0.851016	0.859523	0.879383	0.853345	0.850919	0.890833	0.880483	0.862789	0.850563	0.821775	0.863404	1	0.898592	0.0569491
1420	24	15458	0.061832	99.4351	8.14434	12.6005	3.0849	0.951223	0.924085	0.90678	0.924537	0.886758	0.894003	0.874337	0.854024	0.87534	0.851016	0.859523	0.879383	0.853345	0.850919	0.890833	0.880483	0.862789	0.850563	0.821775	0.863404	1	0.898592	0.0569491
1425	29	13255	0.05302	129.026	9.11178	27.2978	5.77702	0.951565	0.925538	0.908563	0.925462	0.886081	0.894719	0.875255	0.855602	0.876537	0.85198	0.86126	0.878876	0.855375	0.849755	0.890117	0.881366	0.86209	0.851339	0.822859	0.864353	1	0.899413	0.0564824
1426	30	276	0.001104	115.356	8.00068	19.5279	4.09377	0.961957	0.947464	0.898551	0.929348	0.903986	0.907609	0.88587	0.876812	0.889493	0.853261	0.858696	0.898551	0.847826	0.838768	0.873188	0.887681	0.869565	0.853261	0.842391	0.844203	1	0.907647	0.050886
1430	34	256	0.001024	115.086	7.9675	19.391	4.06773	0.960938	0.945313	0.894531	0.925781	0.904297	0.90625	0.884766	0.878906	0.894531	0.863281	0.857422	0.894531	0.84375	0.833984	0.875	0.890625	0.867188	0.853516	0.833984	0.849609	1	0.906691	0.0515302
1430	22	13991	0.055964	100.527	8.168	13.0138	3.14077	0.948967	0.927132	0.904188	0.909585	0.872775	0.903116	0.882782	0.840112	0.853406	0.873955	0.860267	0.87274	0.877886	0.832499	0.883497	0.863126	0.839397	0.816168	0.80466	0.878636	1	0.89507	0.0588971
1432	24	13116	0.052464	100.457	8.56557	13.0124	3.30649	0.94987	0.927493	0.905955	0.911215	0.873323	0.903515	0.882739	0.840691	0.853995	0.874924	0.860971	0.873818	0.879003	0.834172	0.884035	0.863182	0.83989	0.816636	0.804361	0.879079	1	0.895892	0.0587534
1432	24	13116	0.052464	100.457	8.56557	13.0124	3.30649	0.94987	0.927493	0.905955	0.911215	0.873323	0.903515	0.882739	0.840691	0.853995	0.874924	0.860971	0.873818	0.879003	0.834172	0.884035	0.863182	0.83989	0.816636	0.804361	0.879079	1	0.895892	0.0587534
1437	29	11257	0.045028	129.127	9.51881	27.3976	6.03728	0.950919	0.928267	0.907435	0.910989	0.8751	0.904593	0.881585	0.842365	0.856001	0.875189	0.860487	0.873368	0.879142	0.835525	0.883317	0.863907	0.840766	0.815048	0.803367	0.879186	1	0.896603	0.0583821
1438	30	204	0.000816	113.02	7.92447	18.3775	3.95769	0.955882	0.95098	0.95098	0.92402	0.904412	0.921569	0.897059	0.835784	0.877451	0.870098	0.848039	0.875	0.897059	0.813725	0.877451	0.892157	0.862745	0.79902	0.845588	0.852941	1	0.911266	0.0529004
1442	34	190	0.00076	113.157	7.92816	18.444	3.97655	0.955263	0.95	0.952632	0.931579	0.907895	0.918421	0.892105	0.834211	0.876316	0.871053	0.842105	0.878947	0.897368	0.805263	0.873684	0.886842	0.857895	0.8	0.847368	0.85	1	0.911148	0.0522964
1442	22	18185	0.07274	98.5388	7.84913	12.2503	2.88074	0.927935	0.922986	0.903794	0.914957	0.895106	0.885318	0.878416	0.872395	0.846219	0.875227	0.868051	0.867528	0.876739	0.841078	0.863486	0.861782	0.850261	0.830107	0.827853	0.88507	1	0.89408	0.0606688
1444	24	17031	0.068124	98.4349	8.28245	12.2382	3.05226	0.929276	0.923786	0.904879	0.915801	0.896688	0.885796	0.879073	0.873378	0.847278	0.875316	0.868211	0.86824	0.876695	0.8417	0.862897	0.862633	0.849979	0.830016	0.828489	0.884769	1	0.894913	0.0604391
1444	24	17031	0.068124	98.4349	8.28245	12.2382	3.05226	0.929276	0.923786	0.904879	0.915801	0.896688	0.885796	0.879073	0.873378	0.847278	0.875316	0.868211	0.86824	0.876695	0.8417	0.862897	0.862633	0.849979	0.830016	0.828489	0.884769	1	0.894913	0.0604391
1449	29	14609	0.058436	128.712	9.23759	27.1124	5.804	0.930557	0.92378	0.906975	0.917311	0.89746	0.885687	0.879389	0.87405	0.849442	0.874837	0.867992	0.870388	0.876378	0.842015	0.862893	0.863338	0.850469	0.829728	0.829249	0.884147	1	0.895722	0.0599605
1450	30	345	0.00138	114.127	8.68149	18.9683	4.41009	0.942029	0.937681	0.918841	0.949275	0.902899	0.894203	0.876812	0.862319	0.872464	0.891304	0.892754	0.884058	0.888406	0.86087	0.878261	0.87971	0.873913	0.830435	0.828986	0.891304	1	0.908135	0.0544311
1454	34	318	0.001272	114.046	8.58858	18.9213	4.32396	0.948113	0.938679	0.915094	0.946541	0.900943	0.897799	0.871069	0.860063	0.874214	0.88522	0.891509	0.893082	0.891509	0.86478	0.878931	0.878931	0.875786	0.833333	0.834906	0.888365	1	0.908431	0.0546631
1454	22	16408	0.065632	99.4767	7.95194	12.6041	3.00223	0.950969	0.935428	0.923239	0.925219	0.881856	0.87954	0.876463	0.854492	0.846477	0.849281	0.873507	0.852694	0.872867	0.868174	0.875457	0.870764	0.838372	0.823805	0.821215	0.906936	1	0.899097	0.055398
1456	24	15440	0.06176	99.3752	8.33793	12.5897	3.15159	0.952105	0.936043	0.924482	0.925745	0.883161	0.880602	0.877299	0.855149	0.846826	0.849935	0.874158	0.852461	0.873057	0.867487	0.875518	0.870272	0.838698	0.824741	0.821826	0.906639	1	0.899845	0.0550179
1456	24	15440	0.06176	99.3752	8.33793	12.5897	3.15159	0.952105	0.936043	0.924482	0.925745	0.883161	0.880602	0.877299	0.855149	0.846826	0.849935	0.874158	0.852461	0.873057	0.867487	0.875518	0.870272	0.838698	0.824741	0.821826	0.906639	1	0.899845	0.0550179
1461	29	13293	0.053172	128.765	9.26106	27.1478	5.83416	0.95302	0.93632	0.925449	0.926616	0.884827	0.881441	0.878996	0.856315	0.849094	0.850673	0.874859	0.85214	0.872301	0.868653	0.874784	0.869179	0.838411	0.824645	0.822237	0.908523	1	0.900687	0.0545351
1462	30	263	0.001052	113.713	7.8494	18.7072	3.95443	0.965779	0.952471	0.937262	0.941065	0.923954	0.887833	0.868821	0.870722	0.880228	0.838403	0.908745	0.870722	0.859316	0.859316	0.901141	0.882129	0.830798	0.787072	0.826996	0.914449	1	0.913221	0.0518483
1466	34	238	0.000952	113.778	7.93797	18.7449	4.00553	0.966387	0.94958	0.934874	0.941176	0.922269	0.892857	0.867647	0.867647	0.890756	0.840336	0.913866	0.869748	0.861345	0.865546	0.89916	0.880252	0.829832	0.792017	0.82563	0.913866	1	0.913499	0.0520179
1466	22	13232	0.052928	100.165	7.87539	12.8585	3.00703	0.944339	0.928393	0.902056	0.907573	0.895178	0.880441	0.870654	0.887508	0.864268	0.83283	0.899146	0.880781	0.829353	0.881726	0.883502	0.882406	0.839027	0.809401	0.81575	0.880328	1	0.896676	0.0584916
1468	24	12432	0.049728	100.11	8.36769	12.8676	3.20272	0.945262	0.930019	0.903234	0.908663	0.895713	0.880993	0.871219	0.889197	0.865187	0.833534	0.900338	0.881556	0.829794	0.881636	0.884411	0.8824	0.839326	0.809242	0.81616	0.879907	1	0.897604	0.0581348
1468	24	12432	0.049728	100.11	8.36769	12.8676	3.20272	0.945262	0.930019	0.903234	0.908663	0.895713	0.880993	0.871219	0.889197	0.865187	0.833534	0.900338	0.881556	0.829794	0.881636	0.884411	0.8824	0.839326	0.809242	0.81616	0.879907	1	0.897604	0.0581348
1473	29	10700	0.0428	129.245	9.31869	27.4529	5.91198	0.945935	0.931449	0.904439	0.909393	0.897336	0.882196	0.87271	0.888178	0.866495	0.834019	0.901355	0.880374	0.83014	0.881869	0.885421	0.882804	0.839486	0.808832	0.816869	0.880654	1	0.898457	0.0582461
1474	30	213	0.000852	114.644	8.7121	19.2267	4.50215	0.969484	0.967136	0.924883	0.913146	0.922535	0.922535	0.882629	0.920188	0.899061	0.828638	0.922535	0.906103	0.85446	0.875587	0.889671	0.908451	0.84507	0.830986	0.812207	0.899061	1	0.920056	0.0512885
1478	34	195	0.00078	114.736	8.77149	19.2772	4.54619	0.966667	0.974359	0.925641	0.915385	0.928205	0.925641	0.879487	0.925641	0.894872	0.823077	0.915385	0.905128	0.853846	0.882051	0.884615	0.905128	0.838462	0.835897	0.815385	0.892308	1	0.920872	0.0516563
1478	22	15757	0.063028	99.6815	7.81824	12.6727	2.95149	0.950942	0.928191	0.922384	0.907343	0.87742	0.895761	0.870565	0.832011	0.849559	0.877832	0.85397	0.871486	0.860633	0.848797	0.88989	0.853906	0.842165	0.822301	0.823983	0.863584	1	0.89578	0.0580149
1480	24	14768	0.059072	99.6086	8.24249	12.6709	3.1184	0.951754	0.929374	0.923145	0.908755	0.879029	0.896262	0.870768	0.832137	0.849912	0.877979	0.854212	0.87263	0.861931	0.849709	0.889999	0.85411	0.8427	0.822894	0.824384	0.863387	1	0.896579	0.0578016
1480	24	14768	0.059072	99.6086	8.24249	12.6709	3.1184	0.951754	0.929374	0.923145	0.908755	0.879029	0.896262	0.870768	0.832137	0.849912	0.877979	0.854212	0.87263	0.861931	0.849709	0.889999	0.85411	0.8427	0.822894	0.824384	0.863387	1	0.896579	0.0578016
1485	29	12715	0.05086	126.319	9.14091	25.6408	5.53326	0.953362	0.931498	0.923516	0.908297	0.880771	0.896854	0.871608	0.832127	0.851199	0.877939	0.854699	0.871923	0.861541	0.849902	0.892017	0.853166	0.84247	0.823594	0.825167	0.863311	1	0.89739	0.0575979
1486	30	373	0.001492	112.985	8.0657	18.3692	3.97376	0.979893	0.957105	0.942359	0.939678	0.887399	0.926273	0.895442	0.827078	0.880697	0.895442	0.865952	0.88874	0.859249	0.857909	0.887399	0.855228	0.836461	0.844504	0.845845	0.878016	1	0.916579	0.0482927
1490	34	347	0.001388	112.948	8.08478	18.3525	3.97163	0.979827	0.955331	0.942363	0.93804	0.887608	0.920749	0.891931	0.831412	0.877522	0.893372	0.867435	0.884726	0.863112	0.863112	0.893372	0.851585	0.835735	0.838617	0.847262	0.877522	1	0.915743	0.0490221
1490	22	19529	0.078116	98.3555	7.83207	12.1827	2.88208	0.945594	0.920221	0.908495	0.906268	0.863152	0.909058	0.88366	0.859875	0.869553	0.850786	0.865917	0.87982	0.846971	0.83801	0.885478	0.864919	0.843924	0.834631	0.792591	0.867351	1	0.894267	0.0598755
1492	24	18332	0.073328	98.2244	8.27826	12.1615	3.05429	0.946842	0.921831	0.909148	0.90713	0.864145	0.910103	0.883755	0.861281	0.8708	0.851326	0.865017	0.880891	0.847153	0.837634	0.885828	0.866027	0.843416	0.835233	0.792521	0.866599	1	0.895124	0.0595634
1492	24	18332	0.073328	98.2244	8.27826	12.1615	3.05429	0.946842	0.921831	0.909148	0.90713	0.864145	0.910103	0.883755	0.861281	0.8708	0.851326	0.865017	0.880891	0.847153	0.837634	0.885828	0.866027	0.843416	0.835233	0.792521	0.866599	1	0.895124	0.0595634
1497	29	15738	0.062952	126.692	9.19852	25.8708	5.61495	0.946912	0.923084	0.909582	0.907993	0.865262	0.911202	0.885659	0.86199	0.872061	0.852205	0.864627	0.881529	0.848392	0.837591	0.886771	0.865898	0.843945	0.835494	0.793366	0.866819	1	0.895895	0.0591929
1498	30	447	0.001788	113.16	7.84898	18.4376	3.81991	0.951902	0.94519	0.94519	0.916107	0.884787	0.916107	0.910515	0.879195	0.904922	0.860179	0.85123	0.891499	0.871365	0.853468	0.888143	0.871365	0.833333	0.845638	0.786353	0.837808	1	0.910568	0.0504233
1502	34	412	0.001648	113.005	7.71894	18.3539	3.73586	0.953883	0.947816	0.942961	0.912621	0.882282	0.916262	0.910194	0.877427	0.90534	0.862864	0.850728	0.890777	0.871359	0.853155	0.887136	0.875	0.830097	0.847087	0.785194	0.842233	1	0.910436	0.0502903
1502	22	21278	0.085112	97.9366	7.78749	12.0278	2.84447	0.955329	0.933053	0.906688	0.916463	0.898698	0.890074	0.870547	0.86385	0.865777	0.863145	0.873531	0.870336	0.873038	0.840046	0.874471	0.884129	0.829425	0.823738	0.810485	0.869748	1	0.899975	0.0564506
1504	24	19919	0.079676	97.8763	8.20812	12.0307	3.00787	0.956022	0.934083	0.908304	0.917742	0.899945	0.890933	0.87163	0.864853	0.867162	0.862895	0.874341	0.870877	0.872609	0.841081	0.874216	0.884708	0.830488	0.824188	0.810759	0.869873	1	0.900909	0.0560012
1504	24	19919	0.079676	97.8763	8.20812	12.0307	3.00787	0.956022	0.934083	0.908304	0.917742	0.899945	0.890933	0.87163	0.864853	0.867162	0.862895	0.874341	0.870877	0.872609	0.841081	0.874216	0.884708	0.830488	0.824188	0.810759	0.869873	1	0.900909	0.0560012
1509	29	17081	0.068324	127.242	9.14712	26.1998	5.63409	0.956765	0.934664	0.909373	0.918242	0.899889	0.892454	0.872988	0.866313	0.867748	0.863533	0.875563	0.87208	0.87328	0.840612	0.875563	0.88414	0.830631	0.824805	0.811574	0.868538	1	0.901662	0.0556938
1510	30	469	0.001876	113.599	8.28316	18.6799	4.08008	0.974414	0.942431	0.925373	0.933902	0.908316	0.911514	0.897655	0.882729	0.857143	0.875267	0.876333	0.886994	0.889126	0.853945	0.883795	0.881663	0.8742	0.837953	0.803838	0.873134	1	0.914628	0.0484428
1514	34	438	0.001752	113.65	8.31551	18.7072	4.10431	0.973744	0.940639	0.925799	0.937215	0.90411	0.909817	0.900685	0.888128	0.859589	0.880137	0.875571	0.885845	0.886986	0.85274	0.883562	0.877854	0.876712	0.839041	0.803653	0.872146	1	0.914792	0.0489005
1514	22	16551	0.066204	99.4385	8.01859	12.5943	3.0426	0.944384	0.930427	0.915383	0.924144	0.885385	0.905837	0.878497	0.852637	0.872455	0.874479	0.879101	0.859223	0.896139	0.837381	0.86602	0.859888	0.839436	0.817594	0.853574	0.888013	1	0.900835	0.0569846
1516	24	15556	0.062224	99.3341	8.44766	12.5818	3.20943	0.945294	0.931795	0.916463	0.925527	0.885639	0.906756	0.878728	0.85279	0.872975	0.874132	0.880078	0.859925	0.896599	0.837458	0.86584	0.86044	0.839837	0.816727	0.853111	0.887471	1	0.901559	0.0566457
1516	24	15556	0.062224	99.3341	8.44766	12.5818	3.20943	0.945294	0.931795	0.916463	0.925527	0.885639	0.906756	0.878728	0.85279	0.872975	0.874132	0.880078	0.859925	0.896599	0.837458	0.86584	0.86044	0.839837	0.816727	0.853111	0.887471	1	0.901559	0.0566457
1521	29	13399	0.053596	127.418	9.30825	26.3215	5.77684	0.94578	0.932271	0.918166	0.925853	0.886596	0.908202	0.878909	0.854467	0.873461	0.873871	0.879991	0.860176	0.897604	0.837227	0.86555	0.859057	0.8401	0.818195	0.853683	0.887641	1	0.902216	0.0563451
1522	30	308	0.001232	113.936	7.21883	18.7736	3.56484	0.972403	0.944805	0.949675	0.926948	0.886364	0.917208	0.868506	0.868506	0.887987	0.881494	0.891234	0.876623	0.915584	0.863636	0.875	0.86039	0.850649	0.811688	0.862013	0.88474	1	0.914991	0.0480464
1526	34	282	0.001128	113.946	7.26162	18.7812	3.58492	0.969858	0.943262	0.948582	0.923759	0.888298	0.921986	0.868794	0.874113	0.888298	0.87766	0.893617	0.87766	0.916667	0.870567	0.87234	0.858156	0.851064	0.81383	0.867021	0.891844	1	0.915001	0.0485506
1526	22	15141	0.060564	99.3642	7.88618	12.5579	2.95244	0.9433	0.92517	0.910541	0.919259	0.918698	0.899115	0.875008	0.874447	0.881018	0.842514	0.866819	0.884321	0.83548	0.844594	0.892808	0.844858	0.840169	0.825771	0.799452	0.874777	1	0.900011	0.0594702
1528	24	14192	0.056768	99.2675	8.33645	12.5493	3.1371	0.944441	0.926895	0.911359	0.92066	0.919391	0.901106	0.876233	0.875141	0.881342	0.842764	0.868059	0.885851	0.835682	0.844877	0.893109	0.844877	0.840262	0.826134	0.799359	0.874894	1	0.901048	0.0589867
1528	24	14192	0.056768	99.2675	8.33645	12.5493	3.1371	0.944441	0.926895	0.911359	0.92066	0.919391	0.901106	0.876233	0.875141	0.881342	0.842764	0.868059	0.885851	0.835682	0.844877	0.893109	0.844877	0.840262	0.826134	0.799359	0.874894	1	0.901048	0.0589867
1533	29	12257	0.049028	126.239	9.12696	25.5921	5.53489	0.945745	0.927878	0.91254	0.92131	0.918781	0.900098	0.877866	0.875663	0.881945	0.844415	0.868361	0.885698	0.835033	0.844987	0.89353	0.845109	0.840499	0.82765	0.799502	0.875214	1	0.901675	0.0587909
1534	30	314	0.001256	113.018	8.07525	18.3831	3.86937	0.961783	0.94586	0.929936	0.93949	0.941083	0.921975	0.909236	0.886943	0.888535	0.853503	0.883758	0.893312	0.812102	0.840764	0.894904	0.842357	0.866242	0.797771	0.791401	0.882166	1	0.916312	0.0509554
1538	34	293	0.001172	112.706	8.0692	18.2332	3.85409	0.962457	0.943686	0.933447	0.943686	0.938567	0.921502	0.911263	0.885666	0.885666	0.853242	0.885666	0.892491	0.817406	0.843003	0.894198	0.848123	0.866894	0.796928	0.795222	0.882253	1	0.916922	0.050851
1538	22	18369	0.073476	97.8775	7.86462	12.0106	2.86429	0.940225	0.929229	0.923839	0.905112	0.880723	0.903506	0.867494	0.854238	0.863819	0.858729	0.864663	0.84433	0.840547	0.854401	0.876558	0.857777	0.839077	0.813436	0.806985	0.856688	1	0.89462	0.0585445
1540	24	17263	0.069052	97.7836	8.29361	12.0023	3.03168	0.940711	0.930661	0.92481	0.905752	0.88177	0.904246	0.868505	0.855616	0.865087	0.859526	0.864769	0.845334	0.840671	0.853878	0.876962	0.85802	0.838499	0.815009	0.808029	0.856717	1	0.895446	0.0582795
1540	24	17263	0.069052	97.7836	8.29361	12.0023	3.03168	0.940711	0.930661	0.92481	0.905752	0.88177	0.904246	0.868505	0.855616	0.865087	0.859526	0.864769	0.845334	0.840671	0.853878	0.876962	0.85802	0.838499	0.815009	0.808029	0.856717	1	0.895446	0.0582795
1545	29	14770	0.05908	126.983	9.21502	26.048	5.65201	0.942349	0.931923	0.926337	0.906737	0.881483	0.90457	0.86977	0.857786	0.866622	0.859885	0.866791	0.844821	0.842316	0.853961	0.87759	0.858632	0.83981	0.816486	0.807989	0.856635	1	0.896517	0.0580021
1546	30	430	0.00172	112.993	7.92405	18.3621	3.86291	0.955814	0.948837	0.944186	0.92093	0.90814	0.922093	0.880233	0.877907	0.884884	0.873256	0.866279	0.85	0.823256	0.873256	0.890698	0.87907	0.827907	0.840698	0.813953	0.872093	1	0.911148	0.0526512
1550	34	400	0.0016	112.961	8.01314	18.3529	3.90194	0.96125	0.95	0.94375	0.925	0.91125	0.91875	0.88	0.87625	0.8875	0.8725	0.865	0.8525	0.82125	0.87375	0.89125	0.87625	0.82375	0.84125	0.8225	0.87375	1	0.912437	0.052145
1550	22	18825	0.0753	98.1761	7.78093	12.1145	2.86313	0.9349	0.932988	0.906746	0.90093	0.872483	0.90409	0.857583	0.856308	0.85583	0.872112	0.844754	0.856175	0.863904	0.832882	0.878831	0.859495	0.813918	0.820425	0.815193	0.876228	1	0.890974	0.05811
1552	24	17673	0.070692	98.091	8.21979	12.1095	3.03062	0.935693	0.934165	0.908193	0.901686	0.874243	0.904629	0.857551	0.857155	0.856844	0.872376	0.844876	0.856646	0.864907	0.833899	0.879647	0.859022	0.814208	0.820942	0.815113	0.877072	1	0.891828	0.0578229
1552	24	17673	0.070692	98.091	8.21979	12.1095	3.03062	0.935693	0.934165	0.908193	0.901686	0.874243	0.904629	0.857551	0.857155	0.856844	0.872376	0.844876	0.856646	0.864907	0.833899	0.879647	0.859022	0.814208	0.820942	0.815113	0.877072	1	0.891828	0.0578229
1557	29	15182	0.060728	127.902	9.14807	26.6038	5.69961	0.936998	0.934692	0.910684	0.902714	0.875313	0.905414	0.859077	0.857891	0.857957	0.87225	0.843795	0.857759	0.866058	0.834969	0.879495	0.859867	0.814484	0.821828	0.81679	0.876894	1	0.892851	0.0574455
1558	30	340	0.00136	114.536	8.07668	19.124	4.02283	0.954412	0.95	0.916176	0.914706	0.891176	0.927941	0.872059	0.870588	0.870588	0.894118	0.847059	0.864706	0.863235	0.85	0.883824	0.870588	0.802941	0.817647	0.838235	0.877941	1	0.905512	0.0536344
1562	34	313	0.001252	114.441	8.06808	19.0767	4.01267	0.955272	0.952077	0.913738	0.916933	0.899361	0.93131	0.875399	0.86901	0.876997	0.888179	0.854633	0.86262	0.864217	0.84984	0.889776	0.878594	0.811502	0.808307	0.837061	0.881789	1	0.907379	0.0519085
1562	22	16455	0.06582	99.3187	7.89452	12.5419	2.97462	0.950866	0.935187	0.905895	0.905226	0.884017	0.909997	0.882923	0.847098	0.88265	0.871376	0.87241	0.869644	0.848982	0.856852	0.862625	0.881252	0.84406	0.815345	0.795837	0.866758	1	0.898971	0.056569
1564	24	15495	0.06198	99.2362	8.29237	12.5354	3.13336	0.951855	0.936173	0.907648	0.906744	0.885415	0.910681	0.883124	0.848015	0.88364	0.872572	0.871894	0.869732	0.848822	0.857212	0.862988	0.881026	0.844143	0.815812	0.795902	0.866086	1	0.899874	0.0561748
1564	24	15495	0.06198	99.2362	8.29237	12.5354	3.13336	0.951855	0.936173	0.907648	0.906744	0.885415	0.910681	0.883124	0.848015	0.88364	0.872572	0.871894	0.869732	0.848822	0.857212	0.862988	0.881026	0.844143	0.815812	0.795902	0.866086	1	0.899874	0.0561748
1569	29	13271	0.053084	127.015	9.18067	26.0652	5.65118	0.952076	0.936704	0.909728	0.907656	0.886783	0.910519	0.884071	0.848467	0.884184	0.873107	0.872127	0.870243	0.850539	0.858639	0.862934	0.880152	0.844925	0.815425	0.797039	0.866513	1	0.900607	0.0560053
1570	30	351	0.001404	114.315	7.50098	18.9776	3.74966	0.968661	0.948718	0.92735	0.92735	0.897436	0.92735	0.900285	0.849003	0.911681	0.866097	0.880342	0.87037	0.863248	0.877493	0.890313	0.900285	0.837607	0.839031	0.804843	0.858974	1	0.914235	0.049072
1574	34	330	0.00132	114.416	7.5655	19.0315	3.7851	0.968182	0.951515	0.925758	0.927273	0.901515	0.925758	0.90303	0.85	0.910606	0.872727	0.878788	0.871212	0.865152	0.880303	0.889394	0.901515	0.839394	0.837879	0.80303	0.860606	1	0.915061	0.0491612
1574	22	16822	0.067288	98.8616	7.97851	12.3771	2.97156	0.942219	0.933807	0.898496	0.898942	0.896623	0.905005	0.888301	0.850404	0.873142	0.866484	0.879265	0.882594	0.890144	0.85947	0.855487	0.884705	0.838456	0.810427	0.807781	0.881257	1	0.898367	0.0583381
1576	24	15836	0.063344	98.8108	8.44158	12.3868	3.15791	0.942852	0.935021	0.899564	0.899943	0.897449	0.906353	0.889398	0.850309	0.872537	0.866223	0.879357	0.883335	0.890029	0.86035	0.855519	0.884756	0.83869	0.811632	0.808064	0.881125	1	0.899066	0.0581152
1576	24	15836	0.063344	98.8108	8.44158	12.3868	3.15791	0.942852	0.935021	0.899564	0.899943	0.897449	0.906353	0.889398	0.850309	0.872537	0.866223	0.879357	0.883335	0.890029	0.86035	0.855519	0.884756	0.83869	0.811632	0.808064	0.881125	1	0.899066	0.0581152
1581	29	13489	0.053956	126.158	9.30979	25.5596	5.63747	0.943065	0.936356	0.901624	0.9004	0.897954	0.906998	0.890503	0.849915	0.872266	0.867299	0.881422	0.884054	0.891171	0.861183	0.855808	0.88524	0.839017	0.811587	0.80877	0.880606	1	0.899844	0.057736
1582	30	413	0.001652	111.973	7.86608	17.8736	3.80691	0.956416	0.955206	0.921308	0.934625	0.900726	0.90678	0.886199	0.874092	0.894673	0.880145	0.899516	0.871671	0.894673	0.882567	0.853511	0.891041	0.841404	0.826877	0.7954	0.883777	1	0.913109	0.0555998
1586	34	376	0.001504	111.706	7.90987	17.7508	3.81104	0.958777	0.956117	0.926862	0.9375	0.906915	0.904255	0.882979	0.871011	0.900266	0.885638	0.901596	0.868351	0.897606	0.885638	0.849734	0.892287	0.844415	0.836436	0.797872	0.886968	1	0.915133	0.0538515
1586	22	18010	0.07204	97.9847	7.81432	12.0466	2.85266	0.931094	0.931177	0.90472	0.92221	0.896946	0.898362	0.892032	0.860966	0.885924	0.861299	0.855219	0.878845	0.84578	0.863742	0.874986	0.871044	0.822932	0.814381	0.782926	0.881205	1	0.897807	0.0596891
1588	24	16917	0.067668	97.8831	8.19464	12.0323	3.00067	0.932139	0.932139	0.904593	0.923361	0.897884	0.899273	0.892889	0.861737	0.886978	0.861057	0.856801	0.879825	0.845776	0.864574	0.875421	0.871165	0.823018	0.814802	0.783768	0.880978	1	0.898561	0.0594269
1588	24	16917	0.067668	97.8831	8.19464	12.0323	3.00067	0.932139	0.932139	0.904593	0.923361	0.897884	0.899273	0.892889	0.861737	0.886978	0.861057	0.856801	0.879825	0.845776	0.864574	0.875421	0.871165	0.823018	0.814802	0.783768	0.880978	1	0.898561	0.0594269
1593	29	14469	0.057876	125.017	9.11624	24.8656	5.41261	0.933997	0.933617	0.904796	0.924839	0.899544	0.900753	0.893877	0.863328	0.887864	0.860771	0.858905	0.879605	0.847571	0.863951	0.875251	0.872417	0.823035	0.814846	0.786405	0.880987	1	0.899721	0.0593077
1594	30	488	0.001952	112.792	8.14124	18.2815	3.99666	0.959016	0.945697	0.930328	0.922131	0.92418	0.906762	0.894467	0.867828	0.906762	0.86168	0.881148	0.889344	0.868852	0.847336	0.887295	0.887295	0.820697	0.834016	0.767418	0.885246	1	0.91262	0.0553813
1598	34	453	0.001812	112.758	8.20836	18.27	4.03371	0.960265	0.950331	0.92936	0.924945	0.924945	0.906181	0.895143	0.870861	0.910596	0.85872	0.880795	0.891832	0.865342	0.847682	0.892936	0.883002	0.818985	0.837748	0.770419	0.890728	1	0.913931	0.0556361
1598	22	17059	0.068236	98.3924	7.848	12.1974	2.90814	0.957559	0.906208	0.90867	0.913447	0.900317	0.906325	0.87086	0.861188	0.855736	0.846972	0.866786	0.881382	0.83305	0.843279	0.865379	0.84706	0.827071	0.814907	0.811771	0.860045	1	0.895179	0.0566975
1600	24	15983	0.063932	98.3251	8.23697	12.1961	3.0601	0.958018	0.907183	0.909842	0.914847	0.901427	0.906338	0.871395	0.861102	0.856973	0.84665	0.867828	0.882281	0.833198	0.843834	0.865513	0.847307	0.827629	0.815617	0.812144	0.860258	1	0.895889	0.056308
1600	24	15983	0.063932	98.3251	8.23697	12.1961	3.0601	0.958018	0.907183	0.909842	0.914847	0.901427	0.906338	0.871395	0.861102	0.856973	0.84665	0.867828	0.882281	0.833198	0.843834	0.865513	0.847307	0.827629	0.815617	0.812144	0.860258	1	0.895889	0.056308
1605	29	13675	0.0547	128.629	9.18141	27.0565	5.79229	0.958903	0.909397	0.911115	0.916636	0.902998	0.907971	0.87192	0.860878	0.858062	0.846801	0.867715	0.882413	0.835393	0.846106	0.86596	0.846837	0.827239	0.817038	0.813565	0.860585	1	0.897046	0.0560053
1606	30	305	0.00122	114.906	8.09161	19.3106	4.15524	0.977049	0.942623	0.932787	0.939344	0.909836	0.932787	0.886885	0.9	0.859016	0.867213	0.87541	0.893443	0.852459	0.855738	0.854098	0.837705	0.844262	0.811475	0.777049	0.852459	1	0.914916	0.0503592
1610	34	287	0.001148	115.006	8.17066	19.3658	4.19741	0.97561	0.940767	0.93554	0.939024	0.907666	0.932056	0.888502	0.897213	0.855401	0.864111	0.88676	0.891986	0.851916	0.857143	0.855401	0.837979	0.844948	0.804878	0.773519	0.851916	1	0.914458	0.0503619
1610	22	13920	0.05568	100.349	7.8866	12.9294	3.03895	0.947953	0.936207	0.913685	0.907759	0.883082	0.910704	0.860704	0.852766	0.875395	0.865769	0.848455	0.881968	0.830101	0.841379	0.847845	0.868175	0.861279	0.80467	0.813685	0.880136	1	0.896874	0.0565389
1612	24	13066	0.052264	100.194	8.34072	12.8984	3.21751	0.949449	0.93705	0.915085	0.90858	0.884548	0.911526	0.861205	0.852748	0.877277	0.866753	0.84873	0.8834	0.830859	0.841956	0.848462	0.868284	0.861855	0.805794	0.8136	0.879649	1	0.897861	0.0561344
1612	24	13066	0.052264	100.194	8.34072	12.8984	3.21751	0.949449	0.93705	0.915085	0.90858	0.884548	0.911526	0.861205	0.852748	0.877277	0.866753	0.84873	0.8834	0.830859	0.841956	0.848462	0.868284	0.861855	0.805794	0.8136	0.879649	1	0.897861	0.0561344
1617	29	11242	0.044968	128.04	9.27555	26.7005	5.806	0.951254	0.9372	0.916385	0.909091	0.88583	0.912471	0.862836	0.854652	0.876801	0.868084	0.849804	0.88325	0.830991	0.843088	0.848337	0.869819	0.861635	0.807685	0.81578	0.88076	1	0.898855	0.0557594
1618	30	252	0.001008	113.723	7.70125	18.7012	3.8285	0.972222	0.944444	0.938492	0.918651	0.902778	0.910714	0.873016	0.865079	0.888889	0.884921	0.847222	0.880952	0.825397	0.85119	0.853175	0.865079	0.882937	0.795635	0.797619	0.853175	1	0.909325	0.0513533
1622	34	234	0.000936	113.778	7.76241	18.7322	3.86528	0.976496	0.946581	0.940171	0.92735	0.899573	0.90812	0.882479	0.861111	0.884615	0.893162	0.850427	0.876068	0.824786	0.852564	0.850427	0.865385	0.882479	0.794872	0.803419	0.852564	1	0.911237	0.0506105
1622	22	16185	0.06474	98.6882	7.98465	12.3131	2.94398	0.958665	0.925765	0.918319	0.891999	0.894501	0.907816	0.886191	0.844733	0.870343	0.851128	0.871733	0.868335	0.86506	0.862373	0.878159	0.86262	0.812264	0.818443	0.810473	0.875873	1	0.898762	0.0574887
1624	24	15186	0.060744	98.6088	8.39475	12.3088	3.10387	0.96049	0.927367	0.919729	0.892928	0.895298	0.908567	0.886639	0.845121	0.870934	0.85164	0.872514	0.868728	0.865666	0.862834	0.878177	0.86267	0.812459	0.81799	0.811504	0.876366	1	0.899754	0.0571617
1624	24	15186	0.060744	98.6088	8.39475	12.3088	3.10387	0.96049	0.927367	0.919729	0.892928	0.895298	0.908567	0.886639	0.845121	0.870934	0.85164	0.872514	0.868728	0.865666	0.862834	0.878177	0.86267	0.812459	0.81799	0.811504	0.876366	1	0.899754	0.0571617
1629	29	13051	0.052204	128.599	9.33208	27.0504	5.84571	0.960808	0.929086	0.920121	0.893418	0.897173	0.909815	0.886752	0.846219	0.871542	0.851889	0.871236	0.869435	0.866294	0.863037	0.878745	0.863842	0.813769	0.817753	0.813578	0.877557	1	0.900513	0.0568943
1630	30	264	0.001056	114.676	8.60108	19.2329	4.38493	0.975379	0.948864	0.956439	0.931818	0.920455	0.918561	0.86553	0.852273	0.903409	0.859848	0.893939	0.875	0.854167	0.873106	0.875	0.873106	0.823864	0.80303	0.820076	0.863636	1	0.916715	0.0534241
1634	34	246	0.000984	114.672	8.67119	19.2361	4.43189	0.973577	0.945122	0.961382	0.932927	0.920732	0.918699	0.861789	0.851626	0.902439	0.861789	0.894309	0.878049	0.853659	0.876016	0.878049	0.867886	0.821138	0.800813	0.829268	0.863821	1	0.916577	0.0537051
1634	22	15620	0.06248	99.7561	7.68442	12.6933	2.91466	0.936204	0.92468	0.915461	0.916357	0.888252	0.905858	0.879513	0.845359	0.858227	0.835371	0.868406	0.88758	0.845999	0.85605	0.860467	0.869814	0.829481	0.830954	0.814725	0.863124	1	0.8951	0.0585509
1636	24	14639	0.058556	99.664	8.17611	12.6881	3.11556	0.937018	0.925815	0.916695	0.917686	0.888893	0.906244	0.880251	0.84654	0.859792	0.835269	0.869766	0.888346	0.846643	0.856479	0.86051	0.869697	0.830043	0.830999	0.813888	0.862969	1	0.895957	0.0582526
1636	24	14639	0.058556	99.664	8.17611	12.6881	3.11556	0.937018	0.925815	0.916695	0.917686	0.888893	0.906244	0.880251	0.84654	0.859792	0.835269	0.869766	0.888346	0.846643	0.856479	0.86051	0.869697	0.830043	0.830999	0.813888	0.862969	1	0.895957	0.0582526
1641	29	12567	0.050268	129.511	9.0476	27.5966	5.77391	0.937415	0.927349	0.919233	0.918039	0.889234	0.907297	0.880759	0.846025	0.861264	0.834805	0.871529	0.889393	0.845946	0.858081	0.861463	0.870574	0.831742	0.830389	0.814236	0.862537	1	0.896819	0.0578509
1642	30	245	0.00098	115.037	8.45309	19.3993	4.25365	0.969388	0.940816	0.942857	0.936735	0.92449	0.918367	0.904082	0.842857	0.869388	0.828571	0.873469	0.914286	0.855102	0.869388	0.857143	0.887755	0.826531	0.855102	0.810204	0.877551	1	0.914181	0.047322
1646	34	226	0.000904	115.199	8.41093	19.4771	4.23951	0.966814	0.94469	0.949115	0.940265	0.922566	0.915929	0.904867	0.845133	0.865044	0.831858	0.869469	0.909292	0.85177	0.876106	0.856195	0.889381	0.827434	0.862832	0.809735	0.873894	1	0.914936	0.0464834
1646	22	13974	0.055896	100.058	8.01149	12.8261	3.05393	0.957707	0.920889	0.920889	0.908688	0.920066	0.893767	0.887792	0.842815	0.883677	0.866216	0.875054	0.863854	0.870331	0.879133	0.864749	0.885716	0.84718	0.835444	0.808645	0.885609	1	0.903388	0.054928
1648	24	13174	0.052696	100.002	8.44434	12.8318	3.23564	0.958858	0.921968	0.92193	0.908798	0.921095	0.89521	0.888492	0.843935	0.884356	0.867314	0.875854	0.864316	0.870578	0.879004	0.865986	0.887126	0.846895	0.836686	0.80879	0.885456	1	0.904267	0.0544763
1648	24	13174	0.052696	100.002	8.44434	12.8318	3.23564	0.958858	0.921968	0.92193	0.908798	0.921095	0.89521	0.888492	0.843935	0.884356	0.867314	0.875854	0.864316	0.870578	0.879004	0.865986	0.887126	0.846895	0.836686	0.80879	0.885456	1	0.904267	0.0544763
1653	29	11341	0.045364	130.085	9.3954	27.9913	6.03897	0.959395	0.923199	0.922494	0.910237	0.920686	0.8956	0.889207	0.843973	0.886253	0.866502	0.877568	0.865356	0.87047	0.879288	0.868001	0.888943	0.847544	0.836434	0.809188	0.886386	1	0.904959	0.0541694
1654	30	157	0.000628	117.003	8.13833	20.3728	4.2141	0.968153	0.942675	0.926752	0.93949	0.958599	0.914013	0.907643	0.875796	0.933121	0.83758	0.936306	0.89172	0.859873	0.89172	0.872611	0.888535	0.875796	0.89172	0.802548	0.869427	1	0.923465	0.047003
1658	34	149	0.000596	116.726	8.16971	20.2331	4.22664	0.966443	0.939597	0.926174	0.946309	0.959732	0.912752	0.912752	0.879195	0.932886	0.842282	0.932886	0.895973	0.85906	0.892617	0.872483	0.889262	0.872483	0.895973	0.808725	0.875839	1	0.924187	0.0467436
1658	22	13314	0.053256	100.492	7.70807	12.9729	2.96359	0.947987	0.912986	0.930074	0.910921	0.90202	0.907053	0.880239	0.856467	0.869874	0.840694	0.868672	0.886097	0.823381	0.837464	0.877385	0.892857	0.828564	0.816997	0.817448	0.866682	1	0.898527	0.0578205
1660	24	12512	0.050048	100.394	8.16446	12.9632	3.14396	0.948529	0.914842	0.931706	0.911605	0.903253	0.907649	0.881234	0.857377	0.870884	0.841952	0.868846	0.886069	0.823529	0.838275	0.877637	0.893143	0.828125	0.818215	0.817695	0.865969	1	0.899459	0.0574276
1660	24	12512	0.050048	100.394	8.16446	12.9632	3.14396	0.948529	0.914842	0.931706	0.911605	0.903253	0.907649	0.881234	0.857377	0.870884	0.841952	0.868846	0.886069	0.823529	0.838275	0.877637	0.893143	0.828125	0.818215	0.817695	0.865969	1	0.899459	0.0574276
1665	29	10765	0.04306	127.864	9.09935	26.5762	5.664	0.949141	0.917092	0.932327	0.911472	0.904784	0.909243	0.882397	0.858244	0.871017	0.842545	0.868695	0.886298	0.825639	0.838922	0.87752	0.892754	0.828565	0.817789	0.819786	0.866233	1	0.900345	0.0567617
1666	30	236	0.000944	113.309	7.81671	18.508	3.86548	0.970339	0.932203	0.940678	0.911017	0.902542	0.944915	0.881356	0.887712	0.872881	0.862288	0.868644	0.872881	0.860169	0.826271	0.872881	0.902542	0.838983	0.826271	0.824153	0.885593	1	0.9115	0.0548469
1670	34	211	0.000844	113.232	7.85965	18.474	3.87353	0.978673	0.938389	0.945498	0.905213	0.902844	0.943128	0.874408	0.883886	0.864929	0.867299	0.862559	0.867299	0.862559	0.822275	0.867299	0.909953	0.850711	0.824645	0.822275	0.886256	1	0.912369	0.0534647
1670	22	15229	0.060916	99.2399	7.93683	12.5146	2.96387	0.954068	0.92557	0.915523	0.900913	0.905214	0.906035	0.87271	0.854718	0.875337	0.853241	0.860989	0.884956	0.839812	0.82599	0.853142	0.85022	0.851402	0.811412	0.814039	0.878357	1	0.897943	0.0560761
1672	24	14301	0.057204	99.1435	8.41111	12.5078	3.15613	0.955038	0.926299	0.917244	0.902315	0.90609	0.90651	0.87375	0.854905	0.876093	0.853577	0.860954	0.884868	0.840571	0.825397	0.854066	0.851794	0.852038	0.810852	0.814279	0.878575	1	0.898766	0.0556332
1672	24	14301	0.057204	99.1435	8.41111	12.5078	3.15613	0.955038	0.926299	0.917244	0.902315	0.90609	0.90651	0.87375	0.854905	0.876093	0.853577	0.860954	0.884868	0.840571	0.825397	0.854066	0.851794	0.852038	0.810852	0.814279	0.878575	1	0.898766	0.0556332
1677	29	12272	0.049088	127.615	9.2741	26.4377	5.71914	0.955753	0.92711	0.918066	0.903113	0.907065	0.906983	0.872841	0.856992	0.875367	0.854017	0.860577	0.884901	0.840124	0.825293	0.855566	0.851899	0.850595	0.8114	0.816004	0.880337	1	0.899308	0.0555176
1678	30	327	0.001308	112.991	8.01575	18.3677	3.9136	0.972477	0.940367	0.943425	0.934251	0.917431	0.909786	0.874618	0.859327	0.877676	0.859327	0.862385	0.891437	0.836391	0.848624	0.877676	0.840979	0.876147	0.80581	0.807339	0.879205	1	0.911703	0.0481001
1682	34	302	0.001208	112.833	7.87466	18.2821	3.8124	0.97351	0.945364	0.942053	0.937086	0.918874	0.905629	0.869205	0.857616	0.887417	0.860927	0.862583	0.89404	0.837748	0.852649	0.872517	0.839404	0.875828	0.798013	0.81457	0.889073	1	0.912651	0.0474086
1682	22	21521	0.086084	96.6709	7.78017	11.5746	2.76786	0.944612	0.93267	0.911064	0.894545	0.903838	0.915478	0.902676	0.84378	0.875819	0.827424	0.85772	0.874983	0.832629	0.850936	0.86023	0.872009	0.848659	0.80059	0.814832	0.858255	1	0.897281	0.0587547
1684	24	20169	0.080676	96.6021	8.22315	11.5761	2.93553	0.945337	0.934256	0.912812	0.896053	0.905449	0.915762	0.90292	0.843721	0.876246	0.827929	0.858669	0.875428	0.832391	0.851108	0.860033	0.872874	0.848927	0.800932	0.815335	0.858025	1	0.898178	0.0583378
1684	24	20169	0.080676	96.6021	8.22315	11.5761	2.93553	0.945337	0.934256	0.912812	0.896053	0.905449	0.915762	0.90292	0.843721	0.876246	0.827929	0.858669	0.875428	0.832391	0.851108	0.860033	0.872874	0.848927	0.800932	0.815335	0.858025	1	0.898178	0.0583378
1689	29	17183	0.068732	123.822	9.10707	24.1692	5.30478	0.945382	0.934616	0.914072	0.895915	0.905575	0.916545	0.902695	0.844788	0.876768	0.827679	0.860356	0.875138	0.831956	0.851627	0.861142	0.872607	0.847466	0.802014	0.816272	0.858116	1	0.89854	0.0582672
1690	30	666	0.002664	111.95	7.93231	17.8667	3.823	0.963213	0.959459	0.929429	0.916667	0.933183	0.927177	0.912162	0.853604	0.888889	0.833333	0.893393	0.888138	0.837087	0.862613	0.865616	0.88964	0.847598	0.817568	0.825075	0.867868	1	0.915112	0.0526128
1694	34	612	0.002448	111.996	7.8837	17.8851	3.80225	0.964869	0.960784	0.928922	0.916667	0.937092	0.93219	0.915033	0.85866	0.888889	0.827614	0.892974	0.884804	0.831699	0.861111	0.86683	0.893791	0.848856	0.815359	0.824346	0.86683	1	0.916133	0.0516484
1694	22	19612	0.078448	98.0659	8.0176	12.0882	2.9486	0.936646	0.930298	0.927187	0.89871	0.87834	0.920916	0.878085	0.849047	0.883566	0.834362	0.887212	0.890781	0.844177	0.805451	0.84795	0.873088	0.811875	0.839282	0.81162	0.876351	1	0.896302	0.0571918
1696	24	18393	0.073572	98.0072	8.46377	12.0943	3.12944	0.937639	0.931224	0.927989	0.899744	0.879628	0.921709	0.878921	0.849725	0.884494	0.834366	0.887974	0.89148	0.844425	0.805932	0.847931	0.873403	0.81213	0.839993	0.81126	0.876502	1	0.897107	0.0568729
1696	24	18393	0.073572	98.0072	8.46377	12.0943	3.12944	0.937639	0.931224	0.927989	0.899744	0.879628	0.921709	0.878921	0.849725	0.884494	0.834366	0.887974	0.89148	0.844425	0.805932	0.847931	0.873403	0.81213	0.839993	0.81126	0.876502	1	0.897107	0.0568729
1701	29	15817	0.063268	124.606	9.29751	24.641	5.51346	0.939148	0.932193	0.929285	0.900898	0.881077	0.922931	0.879465	0.849655	0.884397	0.834703	0.888822	0.891983	0.844187	0.805462	0.848865	0.872763	0.812164	0.839445	0.812196	0.876272	1	0.897972	0.0567115
1702	30	666	0.002664	111.838	8.18468	17.8308	3.93456	0.955706	0.938438	0.943694	0.908408	0.894144	0.939189	0.888889	0.861862	0.892643	0.842342	0.900901	0.895646	0.855856	0.798799	0.853604	0.875375	0.813814	0.846847	0.815315	0.871622	1	0.908338	0.0534218
1706	34	603	0.002412	111.764	8.34887	17.8076	4.01544	0.956882	0.939469	0.943615	0.915423	0.898839	0.939469	0.891376	0.864013	0.895522	0.844942	0.897181	0.894693	0.858209	0.800166	0.859867	0.87728	0.810945	0.850746	0.81592	0.868988	1	0.910239	0.052497
1706	22	21845	0.08738	96.8311	8.06603	11.6479	2.89821	0.944656	0.929068	0.925498	0.896132	0.908354	0.909567	0.876127	0.860426	0.855825	0.854429	0.871344	0.870611	0.840078	0.863767	0.859007	0.881163	0.826596	0.829618	0.79865	0.867155	1	0.898763	0.0563478
1708	24	20449	0.081796	96.7486	8.52551	11.6465	3.07378	0.94545	0.929777	0.92672	0.896083	0.908846	0.9098	0.876938	0.861509	0.85635	0.85591	0.872585	0.871143	0.840726	0.863636	0.859577	0.882488	0.826569	0.83053	0.798743	0.866644	1	0.899442	0.0560944
1708	24	20449	0.081796	96.7486	8.52551	11.6465	3.07378	0.94545	0.929777	0.92672	0.896083	0.908846	0.9098	0.876938	0.861509	0.85635	0.85591	0.872585	0.871143	0.840726	0.863636	0.859577	0.882488	0.826569	0.83053	0.798743	0.866644	1	0.899442	0.0560944
1713	29	17467	0.069868	125.811	9.40564	25.3611	5.68065	0.946556	0.930125	0.927721	0.897292	0.909887	0.909715	0.878457	0.863056	0.857131	0.855928	0.873533	0.872073	0.842904	0.864888	0.859793	0.882264	0.827217	0.830767	0.799651	0.866749	1	0.90031	0.0558957
1714	30	632	0.002528	111.408	8.08843	17.622	3.84021	0.962025	0.950158	0.943829	0.93038	0.91693	0.922468	0.898734	0.875	0.877373	0.88212	0.885285	0.891614	0.852057	0.874209	0.859968	0.888449	0.835443	0.840981	0.795886	0.878165	1	0.916843	0.0498055
1718	34	586	0.002344	111.42	8.20253	17.6355	3.89552	0.959898	0.949659	0.946246	0.932594	0.919795	0.922355	0.901024	0.872014	0.87372	0.886519	0.882253	0.890785	0.848976	0.868601	0.865188	0.886519	0.83959	0.838737	0.793515	0.877133	1	0.916896	0.0494425
1718	22	22845	0.09138	97.3082	7.88412	11.8071	2.84997	0.941541	0.924207	0.926658	0.889713	0.895097	0.894725	0.886321	0.846881	0.886102	0.829175	0.857671	0.870431	0.840074	0.829394	0.884548	0.888072	0.812826	0.805975	0.821755	0.860473	1	0.894527	0.0575471
1720	24	21364	0.085456	97.2498	8.29059	11.8104	3.00698	0.942473	0.925599	0.927588	0.890938	0.896789	0.895642	0.886772	0.847524	0.886515	0.829175	0.8585	0.871606	0.840807	0.829105	0.884549	0.8882	0.812535	0.805678	0.82185	0.861098	1	0.895406	0.0572709
1720	24	21364	0.085456	97.2498	8.29059	11.8104	3.00698	0.942473	0.925599	0.927588	0.890938	0.896789	0.895642	0.886772	0.847524	0.886515	0.829175	0.8585	0.871606	0.840807	0.829105	0.884549	0.8882	0.812535	0.805678	0.82185	0.861098	1	0.895406	0.0572709
1725	29	18266	0.073064	126.291	9.18103	25.6279	5.56929	0.943255	0.927735	0.929678	0.891602	0.897131	0.895489	0.88818	0.846573	0.886921	0.830696	0.860259	0.871537	0.839647	0.831052	0.884266	0.887797	0.813944	0.806115	0.822567	0.861765	1	0.8963	0.0569769
1726	30	517	0.002068	113.276	8.0206	18.5063	3.98228	0.95648	0.937137	0.931335	0.90619	0.915861	0.912959	0.908124	0.887814	0.893617	0.857834	0.875242	0.869439	0.84236	0.827853	0.876209	0.902321	0.824952	0.811412	0.821083	0.867505	1	0.909067	0.0535897
1730	34	458	0.001832	113.319	8.03438	18.5279	3.99063	0.957424	0.944323	0.936681	0.907205	0.913755	0.913755	0.907205	0.888646	0.895197	0.861354	0.882096	0.870087	0.840611	0.835153	0.874454	0.898472	0.826419	0.808952	0.827511	0.868996	1	0.911193	0.0524137
1730	22	14691	0.058764	100.409	7.95721	12.9564	3.07235	0.96035	0.923491	0.908788	0.916956	0.907154	0.914574	0.861037	0.873358	0.892962	0.85161	0.875978	0.875672	0.817473	0.827582	0.868661	0.879178	0.816248	0.821013	0.82217	0.858144	1	0.901091	0.0562937
1732	24	13800	0.0552	100.286	8.36762	12.9352	3.23669	0.961087	0.924964	0.910072	0.917754	0.9075	0.915652	0.861123	0.875217	0.893949	0.852138	0.876232	0.875507	0.817355	0.827572	0.867464	0.87942	0.816051	0.820942	0.822029	0.858188	1	0.901845	0.056004
1732	24	13800	0.0552	100.286	8.36762	12.9352	3.23669	0.961087	0.924964	0.910072	0.917754	0.9075	0.915652	0.861123	0.875217	0.893949	0.852138	0.876232	0.875507	0.817355	0.827572	0.867464	0.87942	0.816051	0.820942	0.822029	0.858188	1	0.901845	0.056004
1737	29	11789	0.047156	129.007	9.25394	27.2986	5.86512	0.961532	0.925439	0.9114	0.918483	0.907668	0.916532	0.86199	0.87412	0.894563	0.852871	0.87658	0.874883	0.816269	0.82823	0.868097	0.88027	0.818051	0.823437	0.822334	0.858979	1	0.902378	0.0559606
1738	30	215	0.00086	114.61	8.28499	19.1744	4.10758	0.969767	0.951163	0.937209	0.944186	0.925581	0.94186	0.888372	0.890698	0.927907	0.855814	0.906977	0.85814	0.860465	0.827907	0.825581	0.911628	0.84186	0.85814	0.851163	0.848837	1	0.921458	0.0491651
1742	34	198	0.000792	114.674	8.39209	19.2139	4.1614	0.969697	0.95202	0.931818	0.941919	0.919192	0.939394	0.888889	0.893939	0.931818	0.858586	0.909091	0.858586	0.858586	0.830808	0.825758	0.909091	0.835859	0.856061	0.848485	0.848485	1	0.920476	0.049861
1742	22	11895	0.04758	100.697	7.93466	13.0648	3.06619	0.933838	0.944472	0.915805	0.88491	0.87995	0.91425	0.888609	0.839765	0.86881	0.83161	0.896595	0.871459	0.837116	0.857839	0.859395	0.861286	0.834216	0.837032	0.818873	0.866793	1	0.895185	0.0562151
1744	24	11218	0.044872	100.587	8.39308	13.0512	3.25603	0.934614	0.946158	0.916072	0.886076	0.880772	0.915047	0.890132	0.840702	0.869674	0.83317	0.896327	0.871189	0.837181	0.858219	0.860804	0.861829	0.834373	0.837404	0.820467	0.867089	1	0.896058	0.0558021
1744	24	11218	0.044872	100.587	8.39308	13.0512	3.25603	0.934614	0.946158	0.916072	0.886076	0.880772	0.915047	0.890132	0.840702	0.869674	0.83317	0.896327	0.871189	0.837181	0.858219	0.860804	0.861829	0.834373	0.837404	0.820467	0.867089	1	0.896058	0.0558021
1749	29	9711	0.038844	129.325	9.26207	27.4989	5.91336	0.935486	0.94707	0.916332	0.886675	0.883277	0.917156	0.890434	0.841983	0.869684	0.832818	0.896612	0.871486	0.836423	0.858254	0.861137	0.861755	0.835341	0.837401	0.82144	0.867161	1	0.896831	0.0553113
1750	30	169	0.000676	113.276	7.96786	18.504	3.99744	0.952663	0.967456	0.934911	0.923077	0.887574	0.949704	0.914201	0.852071	0.902367	0.863905	0.911243	0.863905	0.828402	0.860947	0.843195	0.863905	0.813609	0.819527	0.813609	0.890533	1	0.913965	0.0483358
1754	34	152	0.000608	113.505	8.04369	18.6197	4.03506	0.957237	0.963816	0.9375	0.921053	0.884868	0.947368	0.911184	0.865132	0.907895	0.868421	0.907895	0.865132	0.822368	0.855263	0.848684	0.865132	0.8125	0.805921	0.8125	0.888158	1	0.914371	0.0486843
1754	22	16638	0.066552	98.7499	7.72614	12.3209	2.84715	0.951767	0.918049	0.926253	0.884	0.887787	0.909995	0.881416	0.839193	0.865939	0.846195	0.868223	0.857705	0.848179	0.839494	0.854279	0.876187	0.842619	0.80809	0.804904	0.869035	1	0.894205	0.0575189
1756	24	15656	0.062624	98.6465	8.16005	12.3084	3.0166	0.952478	0.919743	0.927664	0.885028	0.888477	0.91112	0.882601	0.839997	0.866696	0.846672	0.868229	0.85769	0.84795	0.840381	0.854465	0.876022	0.843383	0.80854	0.804867	0.869315	1	0.8951	0.0570599
1756	24	15656	0.062624	98.6465	8.16005	12.3084	3.0166	0.952478	0.919743	0.927664	0.885028	0.888477	0.91112	0.882601	0.839997	0.866696	0.846672	0.868229	0.85769	0.84795	0.840381	0.854465	0.876022	0.843383	0.80854	0.804867	0.869315	1	0.8951	0.0570599
1761	29	13370	0.05348	128.395	9.10496	26.9035	5.67587	0.952693	0.921167	0.928497	0.88736	0.888743	0.911257	0.883732	0.840314	0.86739	0.847046	0.867352	0.858377	0.848542	0.841436	0.855198	0.876477	0.843867	0.809013	0.804974	0.870232	1	0.895846	0.0566957
1762	30	293	0.001172	114.337	8.17822	19.0334	4.06589	0.955631	0.93686	0.93686	0.916382	0.911263	0.904437	0.912969	0.875427	0.860068	0.865188	0.890785	0.872014	0.860068	0.817406	0.872014	0.87372	0.827645	0.851536	0.8157	0.872014	1	0.908707	0.0530283
1766	34	268	0.001072	114.111	8.04891	18.9135	3.99738	0.958955	0.940299	0.94403	0.916045	0.912313	0.904851	0.912313	0.878731	0.852612	0.873134	0.891791	0.871269	0.86194	0.813433	0.873134	0.876866	0.835821	0.852612	0.813433	0.871269	1	0.910727	0.0500106
1766	22	15166	0.060664	99.4203	7.80827	12.5747	2.94005	0.935118	0.938876	0.915304	0.910128	0.89249	0.903666	0.872148	0.854081	0.854477	0.839345	0.890479	0.875973	0.84251	0.833081	0.85273	0.882764	0.826817	0.827245	0.815146	0.862159	1	0.896127	0.0566276
1768	24	14182	0.056728	99.3387	8.23523	12.5698	3.10475	0.936151	0.939571	0.915668	0.910591	0.893809	0.904351	0.872938	0.855098	0.855874	0.839867	0.89046	0.876957	0.843323	0.832781	0.852983	0.88355	0.826787	0.827246	0.815012	0.861162	1	0.89683	0.0563384
1768	24	14182	0.056728	99.3387	8.23523	12.5698	3.10475	0.936151	0.939571	0.915668	0.910591	0.893809	0.904351	0.872938	0.855098	0.855874	0.839867	0.89046	0.876957	0.843323	0.832781	0.852983	0.88355	0.826787	0.827246	0.815012	0.861162	1	0.89683	0.0563384
1773	29	12235	0.04894	126.447	9.15445	25.7191	5.56314	0.937761	0.941112	0.916347	0.911892	0.89432	0.903515	0.874172	0.855374	0.856927	0.839804	0.891132	0.876829	0.843359	0.833837	0.85329	0.883735	0.827258	0.826563	0.817	0.862689	1	0.897651	0.0559515
1774	30	368	0.001472	113.699	7.34816	18.6657	3.59852	0.959239	0.95788	0.930707	0.908967	0.915761	0.918478	0.88587	0.873641	0.892663	0.860054	0.881793	0.873641	0.836957	0.830163	0.85462	0.899457	0.828804	0.84375	0.805707	0.865489	1	0.910714	0.0495306
1778	34	340	0.00136	113.613	7.3048	18.6218	3.58637	0.963235	0.958824	0.933824	0.913235	0.922059	0.917647	0.888235	0.877941	0.894118	0.864706	0.882353	0.876471	0.832353	0.827941	0.854412	0.895588	0.825	0.839706	0.805882	0.866176	1	0.912995	0.0473235
1778	22	17045	0.06818	98.3552	7.98247	12.1913	2.93838	0.951364	0.929481	0.913318	0.875887	0.888032	0.911558	0.858932	0.872074	0.872397	0.837724	0.883338	0.858962	0.820505	0.855676	0.837636	0.894485	0.840892	0.833265	0.798093	0.860252	1	0.894167	0.0588644
1780	24	15994	0.063976	98.2493	8.45091	12.1813	3.12407	0.952107	0.930974	0.913874	0.877048	0.888896	0.912686	0.859916	0.872984	0.873453	0.839065	0.88405	0.860291	0.821839	0.855289	0.838158	0.894617	0.841472	0.832719	0.798831	0.860573	1	0.895091	0.0585691
1780	24	15994	0.063976	98.2493	8.45091	12.1813	3.12407	0.952107	0.930974	0.913874	0.877048	0.888896	0.912686	0.859916	0.872984	0.873453	0.839065	0.88405	0.860291	0.821839	0.855289	0.838158	0.894617	0.841472	0.832719	0.798831	0.860573	1	0.895091	0.0585691
1785	29	13835	0.05534	126.206	9.35175	25.5917	5.65703	0.952223	0.932526	0.91442	0.877268	0.889736	0.912541	0.860969	0.872642	0.872786	0.840332	0.884207	0.861113	0.823419	0.855078	0.838056	0.894904	0.841525	0.833285	0.798157	0.861222	1	0.895576	0.0582968
1786	30	429	0.001716	111.924	8.11883	17.8662	3.88578	0.958042	0.95338	0.944056	0.903263	0.924242	0.921911	0.882284	0.889277	0.888112	0.824009	0.875291	0.882284	0.82634	0.875291	0.868298	0.91958	0.851981	0.83683	0.804196	0.856643	1	0.912235	0.0508704
1790	34	384	0.001536	111.939	8.09171	17.8715	3.87062	0.959635	0.950521	0.941406	0.910156	0.920573	0.923177	0.882813	0.885417	0.893229	0.830729	0.882813	0.880208	0.832031	0.878906	0.871094	0.917969	0.856771	0.833333	0.796875	0.860677	1	0.912983	0.0509649
1790	22	19896	0.079584	97.1253	7.83054	11.7387	2.81624	0.931117	0.919682	0.929157	0.891938	0.906966	0.917018	0.869798	0.883745	0.8846	0.850397	0.861304	0.881836	0.830242	0.823683	0.844416	0.890078	0.811369	0.794506	0.827	0.871683	1	0.896442	0.0581923
1792	24	18674	0.074696	97.0575	8.25757	11.7397	2.98079	0.932393	0.921334	0.930866	0.892337	0.907277	0.917961	0.870435	0.884706	0.885001	0.850782	0.862108	0.882243	0.830352	0.823337	0.844356	0.890489	0.810565	0.795089	0.826764	0.872095	1	0.897306	0.0577332
1792	24	18674	0.074696	97.0575	8.25757	11.7397	2.98079	0.932393	0.921334	0.930866	0.892337	0.907277	0.917961	0.870435	0.884706	0.885001	0.850782	0.862108	0.882243	0.830352	0.823337	0.844356	0.890489	0.810565	0.795089	0.826764	0.872095	1	0.897306	0.0577332
1797	29	15986	0.063944	126.975	9.11772	26.0348	5.59436	0.934255	0.92237	0.93194	0.893125	0.907263	0.918178	0.870793	0.885838	0.886401	0.852371	0.862974	0.882428	0.829914	0.82297	0.844301	0.88981	0.81196	0.794445	0.827724	0.872044	1	0.898139	0.0575095
1798	30	422	0.001688	113.413	7.98232	18.5694	3.9449	0.964455	0.937204	0.945498	0.890995	0.924171	0.93128	0.89218	0.886256	0.893365	0.856635	0.880332	0.881517	0.834123	0.824645	0.844787	0.875592	0.824645	0.78436	0.841232	0.872038	1	0.910399	0.0516579
1802	34	385	0.00154	113.399	8.03523	18.5666	3.97893	0.963636	0.938961	0.949351	0.883117	0.925974	0.932468	0.896104	0.884416	0.894805	0.862338	0.881818	0.883117	0.832468	0.820779	0.842857	0.872727	0.825974	0.78961	0.844156	0.87013	1	0.910814	0.0517912
1802	22	16266	0.065064	99.5425	7.82623	12.6214	2.95553	0.943041	0.933419	0.920048	0.876921	0.887096	0.903264	0.8752	0.883868	0.8594	0.847289	0.892168	0.878458	0.84234	0.843323	0.869605	0.858785	0.820884	0.806467	0.823743	0.856511	1	0.895765	0.059738
1804	24	15232	0.060928	99.4415	8.28651	12.6115	3.14038	0.944262	0.93494	0.921744	0.87779	0.887178	0.904084	0.875821	0.883863	0.860622	0.848017	0.893415	0.878906	0.842404	0.842831	0.869321	0.859802	0.821954	0.805804	0.822906	0.856486	1	0.896637	0.059358
1804	24	15232	0.060928	99.4415	8.28651	12.6115	3.14038	0.944262	0.93494	0.921744	0.87779	0.887178	0.904084	0.875821	0.883863	0.860622	0.848017	0.893415	0.878906	0.842404	0.842831	0.869321	0.859802	0.821954	0.805804	0.822906	0.856486	1	0.896637	0.059358
1809	29	13050	0.0522	126.408	9.15217	25.6961	5.56747	0.945134	0.936284	0.922375	0.879272	0.888314	0.905019	0.877126	0.884406	0.86249	0.847433	0.894904	0.878889	0.842184	0.84272	0.869195	0.859387	0.823295	0.806092	0.823257	0.856245	1	0.897518	0.0591248
1810	30	339	0.001356	113.017	8.1873	18.393	4.04496	0.966077	0.945428	0.936578	0.912979	0.926254	0.910029	0.893805	0.90118	0.883481	0.884956	0.876106	0.887906	0.876106	0.834808	0.865782	0.876106	0.840708	0.831858	0.833333	0.873156	1	0.915303	0.0506208
1814	34	315	0.00126	113.022	8.15975	18.3934	4.03231	0.969841	0.944444	0.938095	0.912698	0.925397	0.907937	0.895238	0.906349	0.885714	0.885714	0.873016	0.893651	0.874603	0.831746	0.866667	0.87619	0.844444	0.828571	0.833333	0.871429	1	0.916109	0.0510869
1814	22	16892	0.067568	98.859	7.97318	12.3757	2.96269	0.939202	0.942488	0.909691	0.896904	0.897792	0.916321	0.876598	0.861266	0.865558	0.835307	0.867274	0.867245	0.823733	0.837823	0.832139	0.884798	0.827492	0.81731	0.819974	0.875947	1	0.895969	0.0567878
1816	24	15892	0.063568	98.7857	8.38942	12.3741	3.12711	0.940253	0.943147	0.910961	0.897181	0.898848	0.917002	0.875912	0.863044	0.866474	0.835924	0.867229	0.867543	0.824723	0.837151	0.832966	0.884439	0.827995	0.817204	0.819658	0.875818	1	0.896644	0.056587
1816	24	15892	0.063568	98.7857	8.38942	12.3741	3.12711	0.940253	0.943147	0.910961	0.897181	0.898848	0.917002	0.875912	0.863044	0.866474	0.835924	0.867229	0.867543	0.824723	0.837151	0.832966	0.884439	0.827995	0.817204	0.819658	0.875818	1	0.896644	0.056587
1821	29	13616	0.054464	127.539	9.28738	26.3931	5.7328	0.941686	0.943779	0.911134	0.898171	0.898906	0.917377	0.87713	0.863286	0.86626	0.836332	0.867986	0.86806	0.82561	0.836773	0.833541	0.885062	0.829135	0.817164	0.819404	0.876395	1	0.897256	0.0563843
1822	30	369	0.001476	113.741	8.05193	18.7338	4.00535	0.95664	0.971545	0.918699	0.933604	0.917344	0.943089	0.898374	0.863144	0.888889	0.825203	0.903794	0.869919	0.840108	0.826558	0.830623	0.886179	0.813008	0.818428	0.811653	0.876694	1	0.913237	0.0497217
1826	34	341	0.001364	113.767	8.0689	18.7478	4.02764	0.958944	0.972141	0.919355	0.934018	0.919355	0.941349	0.895894	0.863636	0.88563	0.825513	0.903226	0.870968	0.83871	0.824047	0.834311	0.890029	0.816716	0.821114	0.803519	0.870968	1	0.913548	0.0494484
1826	22	18698	0.074792	98.2076	7.80089	12.127	2.86893	0.922639	0.940047	0.904696	0.877634	0.889346	0.891486	0.895711	0.863649	0.88103	0.844823	0.868301	0.907423	0.853032	0.829848	0.82803	0.861322	0.816665	0.813001	0.828992	0.873329	1	0.891941	0.0598019
1828	24	17534	0.070136	98.1046	8.25591	12.1166	3.04469	0.923748	0.940858	0.906068	0.878978	0.890327	0.893122	0.89566	0.864577	0.881773	0.8455	0.868199	0.907323	0.853171	0.830472	0.82802	0.861355	0.817212	0.81302	0.828704	0.873874	1	0.892796	0.0595202
1828	24	17534	0.070136	98.1046	8.25591	12.1166	3.04469	0.923748	0.940858	0.906068	0.878978	0.890327	0.893122	0.89566	0.864577	0.881773	0.8455	0.868199	0.907323	0.853171	0.830472	0.82802	0.861355	0.817212	0.81302	0.828704	0.873874	1	0.892796	0.0595202
1833	29	15003	0.060012	127.713	9.18152	26.4906	5.69859	0.925182	0.942212	0.908118	0.88159	0.891655	0.893821	0.895954	0.867227	0.88139	0.846031	0.869093	0.907485	0.853796	0.829667	0.829134	0.861894	0.818936	0.813137	0.827801	0.874358	1	0.894036	0.0589773
1834	30	359	0.001436	113.742	8.33836	18.7544	4.16857	0.948468	0.961003	0.927577	0.915042	0.902507	0.89415	0.901114	0.85376	0.902507	0.852368	0.857939	0.908078	0.866295	0.83844	0.841226	0.877437	0.810585	0.82312	0.832869	0.866295	1	0.907325	0.0547419
1838	34	328	0.001312	113.646	8.51896	18.7209	4.26082	0.95122	0.957317	0.925305	0.92378	0.902439	0.89939	0.902439	0.855183	0.905488	0.847561	0.858232	0.910061	0.864329	0.838415	0.841463	0.881098	0.817073	0.8125	0.841463	0.871951	1	0.908467	0.0536719
1838	22	14209	0.056836	99.7454	7.97846	12.7065	3.03121	0.927476	0.932332	0.89387	0.887466	0.875748	0.923746	0.88268	0.841509	0.878739	0.829509	0.898128	0.872897	0.838975	0.846189	0.855092	0.904919	0.797699	0.79988	0.819269	0.859596	1	0.890513	0.0586155
1840	24	13338	0.053352	99.6548	8.44859	12.7015	3.21685	0.929075	0.933198	0.894737	0.888102	0.876518	0.924239	0.882479	0.842668	0.879667	0.830822	0.898186	0.872882	0.840231	0.846266	0.855263	0.905421	0.797646	0.799933	0.819538	0.859837	1	0.891294	0.0583242
1840	24	13338	0.053352	99.6548	8.44859	12.7015	3.21685	0.929075	0.933198	0.894737	0.888102	0.876518	0.924239	0.882479	0.842668	0.879667	0.830822	0.898186	0.872882	0.840231	0.846266	0.855263	0.905421	0.797646	0.799933	0.819538	0.859837	1	0.891294	0.0583242
1845	29	11518	0.046072	127.468	9.35731	26.356	5.78749	0.930804	0.933626	0.895164	0.890563	0.877279	0.924727	0.883096	0.844591	0.880665	0.832653	0.898333	0.874197	0.839903	0.845199	0.854575	0.905279	0.798663	0.799922	0.818719	0.861174	1	0.892235	0.0581585
1846	30	340	0.00136	113.602	8.63395	18.7075	4.29893	0.942647	0.945588	0.917647	0.911765	0.908824	0.947059	0.910294	0.858824	0.927941	0.836765	0.897059	0.882353	0.852941	0.864706	0.839706	0.9	0.807353	0.8	0.829412	0.869118	1	0.909434	0.0498523
1850	34	309	0.001236	113.77	8.84084	18.8047	4.40758	0.941748	0.946602	0.917476	0.914239	0.911003	0.946602	0.906149	0.865696	0.927184	0.833333	0.891586	0.881877	0.846278	0.864078	0.839806	0.89644	0.804207	0.799353	0.831715	0.87055	1	0.909294	0.049055
1850	22	19105	0.07642	97.9279	7.98636	12.0361	2.92133	0.936954	0.93821	0.924392	0.903324	0.901256	0.91531	0.870086	0.869301	0.8743	0.819471	0.879011	0.855928	0.819445	0.847317	0.848521	0.889532	0.805365	0.814813	0.796519	0.863988	1	0.897184	0.0572467
1852	24	17970	0.07188	97.845	8.39215	12.0305	3.07576	0.937841	0.939037	0.925376	0.904396	0.902087	0.915748	0.870729	0.869839	0.874151	0.819894	0.879215	0.856344	0.818447	0.847273	0.848275	0.889649	0.805954	0.81547	0.796689	0.863439	1	0.897801	0.0569578
1852	24	17970	0.07188	97.845	8.39215	12.0305	3.07576	0.937841	0.939037	0.925376	0.904396	0.902087	0.915748	0.870729	0.869839	0.874151	0.819894	0.879215	0.856344	0.818447	0.847273	0.848275	0.889649	0.805954	0.81547	0.796689	0.863439	1	0.897801	0.0569578
1857	29	15401	0.061604	125.43	9.26023	25.1215	5.54755	0.938218	0.93916	0.926141	0.904876	0.903383	0.917246	0.872151	0.870625	0.874586	0.820856	0.878677	0.857672	0.818161	0.847542	0.848419	0.890462	0.805889	0.816538	0.798033	0.863385	1	0.898447	0.0564365
1858	30	539	0.002156	111.841	7.77608	17.8037	3.67949	0.941558	0.95269	0.941558	0.923933	0.895176	0.926716	0.879406	0.877551	0.882189	0.826531	0.871985	0.858998	0.833952	0.853432	0.853432	0.891466	0.820965	0.811688	0.798701	0.871058	1	0.906079	0.053383
1862	34	490	0.00196	111.736	7.76302	17.7534	3.66756	0.941837	0.957143	0.941837	0.92449	0.9	0.928571	0.884694	0.883673	0.882653	0.829592	0.87551	0.860204	0.834694	0.853061	0.855102	0.889796	0.823469	0.818367	0.802041	0.866327	1	0.908313	0.0528456
1862	22	22413	0.089652	97.0367	7.88561	11.7102	2.82692	0.929572	0.917169	0.908245	0.879244	0.878106	0.90278	0.883684	0.867755	0.861375	0.833423	0.868425	0.871659	0.849619	0.851983	0.837884	0.8823	0.837594	0.804778	0.822581	0.858854	1	0.888553	0.061021
1864	24	20982	0.083928	96.9181	8.27039	11.6906	2.96514	0.930393	0.918764	0.909041	0.880469	0.879063	0.903441	0.884282	0.868864	0.861596	0.833643	0.868697	0.8722	0.850443	0.851802	0.837551	0.882709	0.838052	0.805405	0.822705	0.859665	1	0.889371	0.0610629
1864	24	20982	0.083928	96.9181	8.27039	11.6906	2.96514	0.930393	0.918764	0.909041	0.880469	0.879063	0.903441	0.884282	0.868864	0.861596	0.833643	0.868697	0.8722	0.850443	0.851802	0.837551	0.882709	0.838052	0.805405	0.822705	0.859665	1	0.889371	0.0610629
1869	29	17879	0.071516	125.888	9.15022	25.3838	5.504	0.931176	0.919207	0.910174	0.881425	0.879775	0.903686	0.884082	0.869512	0.862241	0.834499	0.869512	0.87256	0.850523	0.852369	0.837715	0.883355	0.837239	0.805246	0.822977	0.860675	1	0.889973	0.0608876
1870	30	504	0.002016	112.251	7.91297	18.0077	3.83352	0.955357	0.944444	0.927579	0.902778	0.89881	0.940476	0.900794	0.885913	0.888889	0.858135	0.878968	0.884921	0.84127	0.866071	0.847222	0.887897	0.855159	0.811508	0.838294	0.860119	1	0.909994	0.054407
1874	34	474	0.001896	112.031	7.79674	17.8954	3.7421	0.958861	0.945148	0.929325	0.904008	0.901899	0.939873	0.901899	0.886076	0.889241	0.860759	0.878692	0.888186	0.840717	0.863924	0.847046	0.886076	0.853376	0.816456	0.842827	0.85865	1	0.911356	0.0540723
1874	22	16560	0.06624	99.5362	7.80255	12.6175	2.94133	0.947011	0.934058	0.911383	0.890127	0.875121	0.903653	0.875423	0.882609	0.857639	0.842029	0.869143	0.880405	0.819354	0.842935	0.850966	0.869203	0.824306	0.81872	0.838074	0.88125	1	0.894556	0.0567489
1876	24	15513	0.062052	99.4678	8.26508	12.6199	3.1278	0.947882	0.935312	0.912847	0.89035	0.876007	0.905531	0.876168	0.884001	0.857764	0.843325	0.869593	0.881003	0.819667	0.84297	0.851641	0.86998	0.824599	0.819248	0.838104	0.881293	1	0.895468	0.0564637
1876	24	15513	0.062052	99.4678	8.26508	12.6199	3.1278	0.947882	0.935312	0.912847	0.89035	0.876007	0.905531	0.876168	0.884001	0.857764	0.843325	0.869593	0.881003	0.819667	0.84297	0.851641	0.86998	0.824599	0.819248	0.838104	0.881293	1	0.895468	0.0564637
1881	29	13342	0.053368	127.844	9.18884	26.5716	5.70882	0.947459	0.936479	0.914743	0.891133	0.877754	0.906348	0.876743	0.885025	0.859354	0.843614	0.868985	0.881315	0.821878	0.842715	0.851671	0.869585	0.824427	0.816032	0.83773	0.880753	1	0.896182	0.056206
1882	30	291	0.001164	114.841	8.19642	19.2853	4.17596	0.963918	0.948454	0.920962	0.886598	0.888316	0.90378	0.876289	0.914089	0.881443	0.878007	0.857388	0.87457	0.831615	0.848797	0.881443	0.869416	0.823024	0.823024	0.835052	0.883162	1	0.905156	0.0512442
1886	34	265	0.00106	114.785	8.40725	19.2722	4.28305	0.964151	0.95283	0.916981	0.883019	0.886792	0.90566	0.875472	0.915094	0.875472	0.879245	0.858491	0.881132	0.843396	0.839623	0.881132	0.879245	0.824528	0.826415	0.832075	0.884906	1	0.905274	0.0513493
1886	22	14578	0.058312	100.026	7.94614	12.81	3.03216	0.936308	0.943133	0.932981	0.901701	0.888702	0.930443	0.897551	0.876218	0.86658	0.837975	0.875257	0.864693	0.82748	0.825971	0.837769	0.907017	0.817568	0.795582	0.804294	0.877384	1	0.900967	0.0573846
1888	24	13646	0.054584	99.929	8.36896	12.7996	3.2004	0.93804	0.944563	0.93434	0.903488	0.889785	0.931262	0.899458	0.877693	0.867544	0.838781	0.876154	0.865199	0.828411	0.826946	0.837828	0.907775	0.818262	0.79657	0.804521	0.876337	1	0.902235	0.056803
1888	24	13646	0.054584	99.929	8.36896	12.7996	3.2004	0.93804	0.944563	0.93434	0.903488	0.889785	0.931262	0.899458	0.877693	0.867544	0.838781	0.876154	0.865199	0.828411	0.826946	0.837828	0.907775	0.818262	0.79657	0.804521	0.876337	1	0.902235	0.056803
1893	29	11755	0.04702	129.336	9.29233	27.5084	5.92328	0.938962	0.945938	0.935389	0.904168	0.893279	0.932582	0.900255	0.877286	0.867843	0.840493	0.87635	0.865376	0.828711	0.827435	0.838749	0.907869	0.818971	0.795321	0.803701	0.876648	1	0.903235	0.056256
1894	30	234	0.000936	115.372	8.30506	19.5555	4.1773	0.961538	0.957265	0.950855	0.923077	0.884615	0.935897	0.923077	0.895299	0.886752	0.861111	0.92094	0.893162	0.863248	0.811966	0.84188	0.92735	0.856838	0.784188	0.801282	0.878205	1	0.918333	0.0506138
1898	34	216	0.000864	115.348	8.20746	19.5364	4.12044	0.965278	0.962963	0.951389	0.925926	0.888889	0.93287	0.921296	0.893519	0.884259	0.865741	0.914352	0.900463	0.858796	0.810185	0.837963	0.923611	0.854167	0.777778	0.803241	0.891204	1	0.919665	0.0493865
1898	22	15680	0.06272	99.83	7.78714	12.7268	2.95032	0.93986	0.931409	0.903603	0.891454	0.890402	0.897832	0.889509	0.846492	0.879401	0.844165	0.851371	0.863903	0.846939	0.825478	0.85118	0.905102	0.831505	0.81486	0.807079	0.873884	1	0.892808	0.0574689
1900	24	14694	0.058776	99.8091	8.22335	12.7451	3.12457	0.94103	0.932387	0.904757	0.89295	0.891282	0.89836	0.890397	0.847659	0.880087	0.844562	0.850994	0.863346	0.847489	0.826017	0.850347	0.90588	0.832108	0.81421	0.806826	0.874302	1	0.893629	0.0571945
1900	24	14694	0.058776	99.8091	8.22335	12.7451	3.12457	0.94103	0.932387	0.904757	0.89295	0.891282	0.89836	0.890397	0.847659	0.880087	0.844562	0.850994	0.863346	0.847489	0.826017	0.850347	0.90588	0.832108	0.81421	0.806826	0.874302	1	0.893629	0.0571945
1905	29	12604	0.050416	127.381	9.08344	26.279	5.59634	0.942201	0.93268	0.90622	0.895113	0.893843	0.899556	0.891027	0.848461	0.880236	0.844454	0.852864	0.865757	0.84739	0.826127	0.850841	0.90499	0.832037	0.81486	0.805221	0.875436	1	0.894693	0.0567689
1906	30	314	0.001256	113.768	8.39505	18.7723	4.24768	0.957006	0.937898	0.944268	0.928344	0.91879	0.923567	0.907643	0.883758	0.901274	0.867834	0.851911	0.869427	0.855096	0.83121	0.832803	0.910828	0.839172	0.796178	0.828025	0.875796	1	0.913288	0.0503879
1910	34	287	0.001148	113.921	8.46124	18.8514	4.2987	0.954704	0.933798	0.942509	0.932056	0.919861	0.923345	0.904181	0.879791	0.897213	0.869338	0.851916	0.872822	0.851916	0.827526	0.832753	0.914634	0.836237	0.78223	0.827526	0.872822	1	0.911899	0.0499313
1910	22	15985	0.06394	99.2016	7.89354	12.4982	2.96249	0.934313	0.927932	0.917329	0.895527	0.901408	0.913262	0.875884	0.861902	0.879919	0.850735	0.864779	0.87823	0.826587	0.82665	0.868908	0.88508	0.796653	0.805099	0.833813	0.855959	1	0.895551	0.0582523
1912	24	15041	0.060164	99.1072	8.3524	12.491	3.1477	0.935776	0.928595	0.918589	0.896915	0.902733	0.914201	0.876105	0.862842	0.880626	0.850741	0.865601	0.878466	0.82694	0.826441	0.869191	0.885978	0.797088	0.804734	0.834054	0.85616	1	0.896442	0.0579553
1912	24	15041	0.060164	99.1072	8.3524	12.491	3.1477	0.935776	0.928595	0.918589	0.896915	0.902733	0.914201	0.876105	0.862842	0.880626	0.850741	0.865601	0.878466	0.82694	0.826441	0.869191	0.885978	0.797088	0.804734	0.834054	0.85616	1	0.896442	0.0579553
1917	29	12907	0.051628	124.588	9.21134	24.623	5.46333	0.937476	0.929496	0.920276	0.896258	0.904354	0.913806	0.878012	0.862749	0.879871	0.85105	0.865499	0.877896	0.826528	0.827768	0.869257	0.886534	0.797745	0.805222	0.832804	0.857752	1	0.897141	0.0575894
1918	30	485	0.00194	111.594	7.56111	17.6738	3.56412	0.939175	0.947423	0.936082	0.91134	0.914433	0.926804	0.894845	0.868041	0.88866	0.876289	0.889691	0.894845	0.831959	0.824742	0.872165	0.898969	0.795876	0.82268	0.828866	0.860825	1	0.908854	0.0568483
1922	34	447	0.001788	111.508	7.51975	17.6307	3.52321	0.93736	0.949664	0.936242	0.912752	0.912752	0.923937	0.895973	0.870246	0.891499	0.875839	0.893736	0.893736	0.838926	0.82774	0.868009	0.901566	0.796421	0.824385	0.828859	0.865772	1	0.909342	0.0558518
1922	22	23055	0.09222	95.9335	7.94578	11.3254	2.78244	0.94229	0.931143	0.90527	0.908003	0.906072	0.876079	0.875146	0.848102	0.868272	0.833854	0.863522	0.873216	0.822316	0.834591	0.855172	0.888311	0.833463	0.797701	0.817697	0.879918	1	0.893007	0.0602402
1924	24	21553	0.086212	95.8361	8.36729	11.3164	2.93946	0.94321	0.931634	0.905489	0.909595	0.907669	0.876838	0.876189	0.849	0.869531	0.835127	0.864033	0.874217	0.823064	0.835081	0.855473	0.889041	0.834107	0.798427	0.817334	0.880063	1	0.893874	0.0600715
1924	24	21553	0.086212	95.8361	8.36729	11.3164	2.93946	0.94321	0.931634	0.905489	0.909595	0.907669	0.876838	0.876189	0.849	0.869531	0.835127	0.864033	0.874217	0.823064	0.835081	0.855473	0.889041	0.834107	0.798427	0.817334	0.880063	1	0.893874	0.0600715
1929	29	18464	0.073856	123.733	9.24844	24.1295	5.39173	0.945082	0.932599	0.9069	0.911693	0.908416	0.878168	0.876679	0.851766	0.870153	0.835166	0.863139	0.874729	0.822817	0.835843	0.855909	0.889379	0.832864	0.797931	0.818241	0.879658	1	0.894963	0.0594798
1930	30	866	0.003464	110.357	7.81561	17.1169	3.62794	0.961894	0.950924	0.931871	0.931293	0.922055	0.885104	0.893764	0.87067	0.875289	0.83776	0.873557	0.897229	0.853926	0.82448	0.875289	0.896651	0.829099	0.799076	0.812356	0.886836	1	0.910092	0.0535624
1934	34	798	0.003192	110.386	7.78494	17.1285	3.62527	0.962406	0.952381	0.932331	0.932331	0.920426	0.885338	0.89599	0.87218	0.876566	0.839599	0.874687	0.897243	0.85589	0.823935	0.87406	0.89787	0.828321	0.796366	0.808271	0.890351	1	0.910738	0.0531503
1934	22	23728	0.094912	95.8528	7.9828	11.3	2.81429	0.944854	0.934655	0.927596	0.901467	0.89249	0.882228	0.898137	0.850346	0.841116	0.848365	0.861893	0.853232	0.838524	0.861767	0.860797	0.882628	0.80209	0.814923	0.817916	0.864401	1	0.895818	0.0587334
1936	24	22248	0.088992	95.7632	8.34081	11.2901	2.94778	0.945995	0.93568	0.928982	0.902261	0.893226	0.882888	0.899654	0.851178	0.841963	0.84938	0.862887	0.853964	0.839064	0.862549	0.860909	0.882731	0.802387	0.815646	0.817736	0.863673	1	0.896744	0.0583517
1936	24	22248	0.088992	95.7632	8.34081	11.2901	2.94778	0.945995	0.93568	0.928982	0.902261	0.893226	0.882888	0.899654	0.851178	0.841963	0.84938	0.862887	0.853964	0.839064	0.862549	0.860909	0.882731	0.802387	0.815646	0.817736	0.863673	1	0.896744	0.0583517
1941	29	19021	0.076084	123.89	9.18635	24.2152	5.37691	0.947216	0.937359	0.930366	0.902502	0.894722	0.883155	0.901162	0.851927	0.843357	0.849745	0.863099	0.855265	0.839519	0.863335	0.860733	0.88263	0.802613	0.815231	0.817123	0.863572	1	0.897708	0.0582064
1942	30	666	0.002664	112.415	7.89873	18.0841	3.80051	0.966967	0.947447	0.948198	0.918919	0.90015	0.897147	0.909159	0.874625	0.853604	0.864114	0.880631	0.858859	0.849099	0.861862	0.866366	0.864865	0.788288	0.820571	0.820571	0.863363	1	0.909997	0.052392
1946	34	616	0.002464	112.286	7.84985	18.0194	3.7758	0.967532	0.946429	0.95211	0.920455	0.897727	0.894481	0.913961	0.875812	0.854708	0.86039	0.877435	0.854708	0.848214	0.862825	0.86526	0.86039	0.789773	0.814935	0.828734	0.872565	1	0.910197	0.0528189
1946	22	16669	0.066676	99.7418	7.77387	12.6931	2.9495	0.937189	0.945288	0.912382	0.884576	0.890965	0.9317	0.869908	0.872758	0.874858	0.846991	0.866699	0.85611	0.837783	0.825994	0.843242	0.890245	0.813066	0.801668	0.827644	0.892435	1	0.896617	0.0570876
1948	24	15687	0.062748	99.6328	8.21656	12.6788	3.12509	0.938006	0.945847	0.914069	0.886339	0.89214	0.931823	0.871199	0.874036	0.875088	0.847103	0.866546	0.857111	0.83872	0.825429	0.843119	0.891088	0.812807	0.802575	0.827628	0.89316	1	0.897473	0.0568489
1948	24	15687	0.062748	99.6328	8.21656	12.6788	3.12509	0.938006	0.945847	0.914069	0.886339	0.89214	0.931823	0.871199	0.874036	0.875088	0.847103	0.866546	0.857111	0.83872	0.825429	0.843119	0.891088	0.812807	0.802575	0.827628	0.89316	1	0.897473	0.0568489
1953	29	13450	0.0538	127.578	9.12886	26.4032	5.66182	0.938587	0.946617	0.915725	0.887249	0.892639	0.932751	0.871041	0.874796	0.874461	0.846468	0.866617	0.85632	0.840335	0.826468	0.84223	0.892862	0.81197	0.802565	0.828476	0.892454	1	0.898046	0.0567212
1954	30	346	0.001384	113.02	7.9841	18.3795	3.89796	0.949422	0.955202	0.921965	0.90896	0.885838	0.943642	0.884393	0.901734	0.869942	0.875723	0.872832	0.872832	0.851156	0.82948	0.828035	0.871387	0.799133	0.810694	0.839595	0.903179	1	0.907251	0.0548064
1958	34	319	0.001276	113.141	7.95627	18.4362	3.89808	0.946708	0.956113	0.923197	0.907524	0.888715	0.942006	0.893417	0.904389	0.873041	0.873041	0.871473	0.876176	0.858934	0.826019	0.821317	0.871473	0.804075	0.81348	0.836991	0.904389	1	0.907924	0.0536766
1958	22	16045	0.06418	99.4374	7.89736	12.5861	2.9685	0.92923	0.949455	0.900218	0.89436	0.882393	0.910564	0.896292	0.861826	0.853475	0.845466	0.872297	0.866719	0.828919	0.831692	0.86086	0.893768	0.811561	0.807199	0.801153	0.871642	1	0.893789	0.0579976
1960	24	15089	0.060356	99.3045	8.32592	12.5626	3.1377	0.930247	0.949831	0.90112	0.895288	0.883392	0.911127	0.896183	0.86351	0.853602	0.84608	0.872622	0.866592	0.82928	0.832958	0.861356	0.893896	0.811253	0.807674	0.801047	0.87133	1	0.894449	0.0578628
1960	24	15089	0.060356	99.3045	8.32592	12.5626	3.1377	0.930247	0.949831	0.90112	0.895288	0.883392	0.911127	0.896183	0.86351	0.853602	0.84608	0.872622	0.866592	0.82928	0.832958	0.861356	0.893896	0.811253	0.807674	0.801047	0.87133	1	0.894449	0.0578628
1965	29	12961	0.051844	128.005	9.22619	26.6741	5.7522	0.932065	0.950544	0.903364	0.896073	0.884808	0.912005	0.898002	0.863552	0.853561	0.847273	0.873428	0.86579	0.829874	0.832459	0.861199	0.893642	0.812669	0.808348	0.800826	0.87119	1	0.895476	0.0578571
1966	30	293	0.001172	113.757	7.98663	18.7367	3.96825	0.938567	0.969283	0.940273	0.914676	0.901024	0.924915	0.921502	0.84471	0.863481	0.861775	0.883959	0.885666	0.851536	0.84471	0.858362	0.904437	0.834471	0.827645	0.762799	0.885666	1	0.910221	0.052811
1970	34	271	0.001084	113.793	8.0301	18.7574	3.99849	0.940959	0.97048	0.944649	0.918819	0.909594	0.931734	0.922509	0.846863	0.863469	0.863469	0.880074	0.887454	0.848708	0.852399	0.848708	0.905904	0.837638	0.821033	0.773063	0.887454	1	0.912928	0.0523241
1970	22	19114	0.076456	97.8304	7.8371	11.9922	2.86066	0.919431	0.928639	0.910484	0.900858	0.889924	0.89369	0.884456	0.847572	0.87653	0.85869	0.876452	0.866747	0.836167	0.818405	0.841059	0.879198	0.824186	0.835539	0.798891	0.862091	1	0.890813	0.061629
1972	24	17899	0.071596	97.7713	8.26695	11.9963	3.02412	0.920694	0.929996	0.912006	0.902006	0.890972	0.895497	0.885636	0.848371	0.877004	0.85907	0.876613	0.867479	0.83622	0.820074	0.841332	0.879658	0.825186	0.835885	0.798341	0.862422	1	0.891887	0.0612314
1972	24	17899	0.071596	97.7713	8.26695	11.9963	3.02412	0.920694	0.929996	0.912006	0.902006	0.890972	0.895497	0.885636	0.848371	0.877004	0.85907	0.876613	0.867479	0.83622	0.820074	0.841332	0.879658	0.825186	0.835885	0.798341	0.862422	1	0.891887	0.0612314
1977	29	15309	0.061236	127.331	9.21657	26.2597	5.67097	0.92266	0.931446	0.91358	0.903064	0.892351	0.895911	0.885884	0.850513	0.877621	0.858776	0.877131	0.867758	0.835718	0.821641	0.841564	0.879156	0.824809	0.837318	0.797505	0.863348	1	0.892961	0.0607043
1978	30	456	0.001824	112.878	7.99717	18.3129	3.92177	0.955044	0.964912	0.927632	0.913377	0.912281	0.926535	0.913377	0.873904	0.898026	0.871711	0.883772	0.876096	0.844298	0.843202	0.861842	0.901316	0.833333	0.830044	0.817982	0.885965	1	0.914615	0.0509301
1982	34	421	0.001684	112.84	8.04402	18.2976	3.93842	0.956057	0.966746	0.926366	0.912114	0.914489	0.926366	0.92399	0.872922	0.901425	0.871734	0.87886	0.875297	0.849169	0.844418	0.856295	0.901425	0.833729	0.828979	0.81829	0.888361	1	0.915517	0.0499663
1982	22	15091	0.060364	99.2952	8.10686	12.5455	3.04516	0.935094	0.955536	0.902326	0.905937	0.914883	0.897952	0.905142	0.851766	0.876317	0.836161	0.852594	0.865748	0.791896	0.840567	0.865615	0.909416	0.807799	0.818236	0.82526	0.87645	1	0.898431	0.0585136
1984	24	14173	0.056692	99.1891	8.52178	12.5318	3.20889	0.936181	0.955761	0.903655	0.906865	0.915226	0.899351	0.90496	0.852431	0.876244	0.836062	0.853454	0.866154	0.792316	0.840224	0.866189	0.909582	0.808827	0.820363	0.82569	0.876208	1	0.899087	0.0582686
1984	24	14173	0.056692	99.1891	8.52178	12.5318	3.20889	0.936181	0.955761	0.903655	0.906865	0.915226	0.899351	0.90496	0.852431	0.876244	0.836062	0.853454	0.866154	0.792316	0.840224	0.866189	0.909582	0.808827	0.820363	0.82569	0.876208	1	0.899087	0.0582686
1989	29	12143	0.048572	129.161	9.45038	27.4123	5.99743	0.937413	0.956189	0.905748	0.907519	0.916619	0.901013	0.905831	0.853084	0.877748	0.836573	0.854649	0.867949	0.79412	0.839908	0.868196	0.909289	0.808779	0.820184	0.824302	0.875731	1	0.900146	0.0576605
1990	30	261	0.001044	113.733	8.27015	18.7444	4.08855	0.95977	0.95977	0.934866	0.91954	0.93295	0.89272	0.908046	0.875479	0.875479	0.837165	0.8659	0.877395	0.82567	0.840996	0.885057	0.902299	0.840996	0.85249	0.842912	0.8659	1	0.912618	0.0536339
1994	34	241	0.000964	113.701	8.13379	18.7184	3.98303	0.962656	0.958506	0.935685	0.919087	0.931535	0.892116	0.919087	0.869295	0.873444	0.834025	0.86722	0.877593	0.827801	0.850622	0.885892	0.900415	0.838174	0.852697	0.844398	0.869295	1	0.913199	0.0537735
1994	22	13090	0.05236	99.9297	7.89729	12.7707	2.99475	0.945684	0.946562	0.920588	0.889572	0.886937	0.896371	0.888273	0.860848	0.866692	0.847632	0.87437	0.860963	0.835294	0.849847	0.833499	0.878151	0.82162	0.816998	0.802827	0.852521	1	0.896928	0.0576943
1996	24	12251	0.049004	99.8604	8.36189	12.773	3.17955	0.946657	0.948535	0.922619	0.891723	0.888376	0.896784	0.888581	0.862215	0.866786	0.849278	0.874459	0.86144	0.837564	0.849196	0.832789	0.878989	0.821729	0.81679	0.802873	0.853114	1	0.898103	0.0572603
1996	24	12251	0.049004	99.8604	8.36189	12.773	3.17955	0.946657	0.948535	0.922619	0.891723	0.888376	0.896784	0.888581	0.862215	0.866786	0.849278	0.874459	0.86144	0.837564	0.849196	0.832789	0.878989	0.821729	0.81679	0.802873	0.853114	1	0.898103	0.0572603
2001	29	10542	0.042168	128.937	9.3694	27.2647	5.9105	0.948492	0.948397	0.923449	0.894043	0.888826	0.896746	0.888209	0.863072	0.869332	0.851356	0.873648	0.862123	0.837365	0.851309	0.833713	0.880004	0.823373	0.816116	0.801935	0.852352	1	0.898971	0.0569516
2002	30	207	0.000828	115.633	9.43019	19.7769	4.96056	0.951691	0.956522	0.922705	0.92029	0.881643	0.905797	0.884058	0.864734	0.864734	0.847826	0.886473	0.862319	0.855072	0.857488	0.811594	0.881643	0.806763	0.828502	0.794686	0.835749	1	0.902707	0.0557893
2006	34	189	0.000756	115.56	9.70283	19.7633	5.10973	0.952381	0.957672	0.925926	0.917989	0.883598	0.907407	0.883598	0.87037	0.867725	0.851852	0.886243	0.862434	0.849206	0.865079	0.822751	0.886243	0.814815	0.822751	0.783069	0.838624	1	0.904138	0.0555344
2006	22	14866	0.059464	99.7981	7.87693	12.7203	2.99802	0.939762	0.954628	0.932732	0.88726	0.88995	0.90781	0.910433	0.862606	0.861933	0.856686	0.872864	0.847134	0.812828	0.857292	0.852482	0.911711	0.823322	0.810104	0.800854	0.855106	1	0.900737	0.0564674
2008	24	13956	0.055824	99.7092	8.27531	12.7112	3.15813	0.940563	0.955503	0.933577	0.888292	0.892591	0.909215	0.910934	0.864431	0.863285	0.85809	0.873209	0.847987	0.813808	0.859057	0.851713	0.911579	0.823553	0.810762	0.800767	0.854328	1	0.901782	0.0561186
2008	24	13956	0.055824	99.7092	8.27531	12.7112	3.15813	0.940563	0.955503	0.933577	0.888292	0.892591	0.909215	0.910934	0.864431	0.863285	0.85809	0.873209	0.847987	0.813808	0.859057	0.851713	0.911579	0.823553	0.810762	0.800767	0.854328	1	0.901782	0.0561186
2013	29	12056	0.048224	126.151	9.18997	25.5449	5.57715	0.941772	0.955665	0.935136	0.887981	0.89246	0.908344	0.913155	0.863719	0.863139	0.860028	0.874171	0.847794	0.813952	0.859489	0.85331	0.912616	0.825315	0.809597	0.799809	0.854595	1	0.902299	0.0557932
2014	30	315	0.00126	112.659	8.15334	18.2197	4.04296	0.95873	0.965079	0.947619	0.904762	0.915873	0.926984	0.933333	0.860317	0.885714	0.873016	0.904762	0.833333	0.831746	0.865079	0.850794	0.904762	0.836508	0.834921	0.801587	0.84127	1	0.915907	0.0534429
2018	34	290	0.00116	112.727	8.20864	18.256	4.07347	0.955172	0.965517	0.946552	0.912069	0.922414	0.931034	0.932759	0.865517	0.886207	0.874138	0.905172	0.831034	0.82931	0.867241	0.846552	0.903448	0.841379	0.841379	0.8	0.839655	1	0.917059	0.0528392
2018	22	18931	0.075724	97.9187	7.89587	12.0272	2.87106	0.947335	0.93788	0.911547	0.879721	0.878321	0.907084	0.890339	0.873778	0.867783	0.81496	0.868074	0.875918	0.826105	0.817997	0.865142	0.888754	0.816201	0.781126	0.823675	0.876499	1	0.893799	0.0573138
2020	24	17733	0.070932	97.8246	8.29345	12.0169	3.02642	0.948993	0.938561	0.912113	0.880336	0.879462	0.907799	0.891389	0.873964	0.86824	0.815965	0.867535	0.876332	0.826313	0.818333	0.865223	0.88919	0.815908	0.781199	0.823859	0.877037	1	0.894537	0.0569454
2020	24	17733	0.070932	97.8246	8.29345	12.0169	3.02642	0.948993	0.938561	0.912113	0.880336	0.879462	0.907799	0.891389	0.873964	0.86824	0.815965	0.867535	0.876332	0.826313	0.818333	0.865223	0.88919	0.815908	0.781199	0.823859	0.877037	1	0.894537	0.0569454
2025	29	15229	0.060916	127.263	9.17996	26.2151	5.63952	0.949439	0.939458	0.913192	0.881443	0.88036	0.907216	0.892081	0.87468	0.869755	0.816698	0.867818	0.87665	0.826351	0.819489	0.865848	0.889421	0.817322	0.782356	0.824414	0.87596	1	0.895227	0.0569001
2026	30	425	0.0017	112.662	7.88845	18.2023	3.86522	0.96	0.957647	0.938824	0.904706	0.909412	0.912941	0.908235	0.889412	0.882353	0.805882	0.861176	0.898824	0.829412	0.836471	0.870588	0.890588	0.824706	0.774118	0.835294	0.903529	1	0.909908	0.0501475
2030	34	396	0.001584	112.652	7.92754	18.1999	3.87932	0.959596	0.957071	0.936869	0.905303	0.907828	0.910354	0.905303	0.892677	0.878788	0.808081	0.867424	0.901515	0.835859	0.834596	0.875	0.887626	0.825758	0.770202	0.839646	0.907828	1	0.909712	0.0495234
2030	22	19661	0.078644	98.0813	7.80661	12.0814	2.8612	0.941102	0.926759	0.912441	0.887162	0.888714	0.896648	0.907584	0.853543	0.876939	0.833249	0.876329	0.870632	0.846498	0.845328	0.854712	0.88584	0.830705	0.804511	0.815243	0.859443	1	0.894663	0.0578711
2032	24	18409	0.073636	97.992	8.2698	12.0765	3.03901	0.941442	0.927563	0.913303	0.889266	0.889239	0.897143	0.908034	0.854745	0.877669	0.834103	0.87699	0.870634	0.847086	0.845375	0.854663	0.886224	0.830708	0.803873	0.815118	0.859878	1	0.895372	0.057635
2032	24	18409	0.073636	97.992	8.2698	12.0765	3.03901	0.941442	0.927563	0.913303	0.889266	0.889239	0.897143	0.908034	0.854745	0.877669	0.834103	0.87699	0.870634	0.847086	0.845375	0.854663	0.886224	0.830708	0.803873	0.815118	0.859878	1	0.895372	0.057635
2037	29	15783	0.063132	125.369	9.11514	25.0734	5.45692	0.942818	0.928056	0.914307	0.889628	0.89042	0.898467	0.908921	0.85703	0.878477	0.834505	0.876988	0.871571	0.846702	0.845435	0.854654	0.886809	0.832066	0.803523	0.81648	0.859913	1	0.896241	0.0571598
2038	30	564	0.002256	112.408	7.44187	18.0516	3.58187	0.964539	0.948582	0.937057	0.920213	0.898936	0.916667	0.922872	0.87234	0.899823	0.835993	0.886525	0.861702	0.860816	0.858156	0.863475	0.889184	0.837766	0.810284	0.821809	0.870567	1	0.913038	0.0484496
2042	34	531	0.002124	112.354	7.49658	18.0293	3.61345	0.962335	0.949153	0.93597	0.919021	0.900188	0.916196	0.922787	0.877589	0.90113	0.839925	0.887006	0.863465	0.864407	0.854991	0.863465	0.887006	0.839925	0.810734	0.820151	0.87194	1	0.913179	0.048335
2042	22	19334	0.077336	97.9741	8.05436	12.0569	2.9518	0.918692	0.936252	0.918589	0.883676	0.900874	0.901417	0.891797	0.843954	0.8874	0.844316	0.865134	0.870358	0.827816	0.838212	0.867694	0.888978	0.819463	0.843798	0.812455	0.880211	1	0.893432	0.0597586
2044	24	18126	0.072504	97.865	8.46328	12.0424	3.10913	0.920473	0.937217	0.919673	0.884751	0.901936	0.901688	0.893165	0.844174	0.888034	0.844147	0.865387	0.870711	0.828478	0.838437	0.866876	0.889634	0.81841	0.843374	0.812479	0.880227	1	0.894267	0.059509
2044	24	18126	0.072504	97.865	8.46328	12.0424	3.10913	0.920473	0.937217	0.919673	0.884751	0.901936	0.901688	0.893165	0.844174	0.888034	0.844147	0.865387	0.870711	0.828478	0.838437	0.866876	0.889634	0.81841	0.843374	0.812479	0.880227	1	0.894267	0.059509
2049	29	15509	0.062036	126.463	9.31552	25.7432	5.67292	0.9224	0.939068	0.921272	0.886453	0.903089	0.902379	0.894513	0.845541	0.889484	0.845638	0.86524	0.870624	0.830066	0.839738	0.867142	0.888935	0.819073	0.843414	0.812947	0.879812	1	0.89559	0.05889
2050	30	461	0.001844	112.3	8.31253	18.0589	4.04573	0.930586	0.956616	0.925163	0.909978	0.915401	0.932755	0.908894	0.875271	0.895879	0.857918	0.883948	0.885033	0.868764	0.849241	0.888286	0.907809	0.808026	0.845987	0.818872	0.894794	1	0.910743	0.0534224
2054	34	426	0.001704	112.215	8.37829	18.0228	4.07155	0.928404	0.95892	0.929577	0.907277	0.914319	0.930751	0.910798	0.876761	0.89554	0.857981	0.884977	0.880282	0.874413	0.847418	0.888498	0.903756	0.811033	0.842723	0.814554	0.889671	1	0.910749	0.0537862
2054	22	22151	0.088604	97.0863	7.90489	11.7292	2.84865	0.944269	0.944066	0.915534	0.914699	0.893391	0.888335	0.906347	0.855763	0.870864	0.850165	0.847524	0.884542	0.819218	0.862151	0.84556	0.891991	0.813214	0.832513	0.822852	0.860164	1	0.899676	0.0565432
2056	24	20789	0.083156	96.997	8.32354	11.7224	3.01178	0.94449	0.944586	0.916326	0.91522	0.894006	0.889461	0.906441	0.857449	0.871182	0.849824	0.84778	0.885348	0.819785	0.862716	0.845279	0.891794	0.813459	0.832916	0.823416	0.860022	1	0.90019	0.056425
2056	24	20789	0.083156	96.997	8.32354	11.7224	3.01178	0.94449	0.944586	0.916326	0.91522	0.894006	0.889461	0.906441	0.857449	0.871182	0.849824	0.84778	0.885348	0.819785	0.862716	0.845279	0.891794	0.813459	0.832916	0.823416	0.860022	1	0.90019	0.056425
2061	29	17729	0.070916	124.523	9.21947	24.5858	5.46961	0.945626	0.945118	0.917423	0.915618	0.894974	0.88987	0.906537	0.857832	0.871284	0.850076	0.848779	0.885047	0.820887	0.861696	0.846071	0.891618	0.8155	0.834367	0.823368	0.85975	1	0.900808	0.0562326
2062	30	535	0.00214	111.915	7.48578	17.8205	3.57343	0.951402	0.965421	0.947664	0.93271	0.900935	0.911215	0.91215	0.882243	0.879439	0.839252	0.878505	0.893458	0.82243	0.862617	0.856075	0.886916	0.81215	0.83271	0.83271	0.852336	1	0.913929	0.0514889
2066	34	494	0.001976	111.921	7.423	17.8194	3.53638	0.952429	0.967611	0.948381	0.932186	0.899798	0.907895	0.913968	0.887652	0.874494	0.837045	0.880567	0.888664	0.819838	0.862348	0.852227	0.888664	0.810729	0.82996	0.836032	0.84919	1	0.913924	0.0515758
2066	22	17223	0.068892	98.9504	7.82264	12.4008	2.9133	0.936451	0.947338	0.918249	0.90324	0.877983	0.88527	0.894966	0.82683	0.879551	0.844191	0.882396	0.8583	0.809586	0.85981	0.835917	0.898276	0.820821	0.823956	0.80407	0.805086	1	0.894103	0.0564337
2068	24	16110	0.06444	98.8647	8.24247	12.3941	3.07206	0.937616	0.948355	0.919429	0.904314	0.879485	0.886623	0.896524	0.828274	0.879392	0.845065	0.882899	0.858659	0.809497	0.860056	0.836251	0.8991	0.820515	0.824612	0.80388	0.805649	1	0.895093	0.0560316
2068	24	16110	0.06444	98.8647	8.24247	12.3941	3.07206	0.937616	0.948355	0.919429	0.904314	0.879485	0.886623	0.896524	0.828274	0.879392	0.845065	0.882899	0.858659	0.809497	0.860056	0.836251	0.8991	0.820515	0.824612	0.80388	0.805649	1	0.895093	0.0560316
2073	29	13763	0.055052	128.086	9.17386	26.7193	5.71797	0.938821	0.949539	0.91993	0.905253	0.88015	0.888796	0.897152	0.828562	0.880113	0.846327	0.883674	0.860423	0.810506	0.859696	0.834556	0.898242	0.82195	0.824421	0.804657	0.804512	1	0.89596	0.0557635
2074	30	302	0.001208	113.888	7.54667	18.7709	3.72145	0.950331	0.965232	0.928808	0.913907	0.885762	0.933775	0.927152	0.831126	0.90894	0.831126	0.885762	0.877483	0.81457	0.862583	0.839404	0.903974	0.824503	0.82947	0.811258	0.798013	1	0.908566	0.0481415
2078	34	275	0.0011	113.748	7.44475	18.6958	3.65068	0.952727	0.969091	0.930909	0.910909	0.890909	0.938182	0.929091	0.838182	0.903636	0.827273	0.883636	0.872727	0.816364	0.865455	0.834545	0.907273	0.832727	0.832727	0.810909	0.794545	1	0.910146	0.0469638
2078	22	13217	0.052868	100.603	7.73275	13.0167	2.96958	0.93985	0.946054	0.933419	0.894265	0.865628	0.90516	0.896648	0.862374	0.862866	0.820648	0.868881	0.865211	0.8138	0.804797	0.860634	0.895967	0.827873	0.798177	0.841189	0.828176	1	0.895399	0.058193
2080	24	12411	0.049644	100.452	8.19559	12.9871	3.1563	0.940738	0.946983	0.934413	0.895456	0.866771	0.906091	0.898155	0.863387	0.864193	0.82169	0.870639	0.865643	0.814117	0.805253	0.860728	0.896664	0.827331	0.79776	0.840948	0.828499	1	0.89635	0.0578486
2080	24	12411	0.049644	100.452	8.19559	12.9871	3.1563	0.940738	0.946983	0.934413	0.895456	0.866771	0.906091	0.898155	0.863387	0.864193	0.82169	0.870639	0.865643	0.814117	0.805253	0.860728	0.896664	0.827331	0.79776	0.840948	0.828499	1	0.89635	0.0578486
2085	29	10670	0.04268	129.011	9.1428	27.2904	5.76252	0.942315	0.94925	0.935286	0.897563	0.867151	0.907263	0.899766	0.86448	0.865886	0.82104	0.870759	0.865745	0.813871	0.805811	0.859606	0.895548	0.825726	0.798126	0.840159	0.829147	1	0.897428	0.0576524
2086	30	191	0.000764	114.947	8.103	19.3339	4.26554	0.971204	0.963351	0.947644	0.910995	0.882199	0.918848	0.876963	0.897906	0.903141	0.816754	0.900524	0.840314	0.840314	0.787958	0.871728	0.921466	0.840314	0.803665	0.861257	0.848168	1	0.911661	0.0521835
2090	34	169	0.000676	115.029	7.97819	19.3663	4.23081	0.970414	0.961538	0.946746	0.905325	0.881657	0.920118	0.869822	0.893491	0.899408	0.807692	0.91716	0.846154	0.837278	0.784024	0.87574	0.91716	0.849112	0.801775	0.869822	0.843195	1	0.910268	0.051669
2090	22	14119	0.056476	99.9745	7.89416	12.7875	3.00021	0.937283	0.938735	0.931617	0.879914	0.885828	0.898435	0.874531	0.868192	0.873575	0.837205	0.892875	0.88087	0.840286	0.833239	0.850733	0.890892	0.819605	0.777746	0.817445	0.851193	1	0.895626	0.0574589
2092	24	13223	0.052892	99.9305	8.37476	12.8004	3.19566	0.9381	0.940029	0.932693	0.880814	0.886788	0.899682	0.875028	0.868146	0.875444	0.836913	0.892876	0.881154	0.841035	0.834228	0.850866	0.890683	0.819708	0.776904	0.817742	0.852227	1	0.896422	0.0572051
2092	24	13223	0.052892	99.9305	8.37476	12.8004	3.19566	0.9381	0.940029	0.932693	0.880814	0.886788	0.899682	0.875028	0.868146	0.875444	0.836913	0.892876	0.881154	0.841035	0.834228	0.850866	0.890683	0.819708	0.776904	0.817742	0.852227	1	0.896422	0.0572051
2097	29	11364	0.045456	129.268	9.28095	27.4644	5.89218	0.939326	0.940514	0.932902	0.881336	0.887804	0.900255	0.874692	0.8706	0.875792	0.836105	0.892423	0.881292	0.841121	0.834213	0.850537	0.890707	0.819166	0.778159	0.819386	0.852561	1	0.896957	0.0570239
2098	30	196	0.000784	115.439	8.63073	19.6148	4.426	0.933673	0.956633	0.941327	0.890306	0.90051	0.943878	0.90051	0.890306	0.862245	0.84949	0.90051	0.887755	0.859694	0.846939	0.831633	0.892857	0.813776	0.778061	0.846939	0.862245	1	0.907555	0.0538318
2102	34	179	0.000716	115.521	8.66778	19.6587	4.4495	0.932961	0.952514	0.935754	0.888268	0.905028	0.941341	0.899441	0.885475	0.868715	0.849162	0.913408	0.893855	0.860335	0.860335	0.826816	0.888268	0.807263	0.77933	0.843575	0.863128	1	0.906918	0.0545716
2102	22	14492	0.057968	100.162	7.74214	12.8495	2.94704	0.932342	0.953043	0.931065	0.90098	0.891319	0.896564	0.919783	0.858543	0.886455	0.81576	0.86182	0.837324	0.823696	0.846122	0.858267	0.885696	0.821246	0.809274	0.830527	0.859129	1	0.899143	0.0572611
2104	24	13588	0.054352	100.024	8.21621	12.8256	3.13703	0.93336	0.954298	0.93233	0.90223	0.892736	0.897851	0.919929	0.859545	0.887548	0.816235	0.862673	0.839196	0.823263	0.847145	0.858478	0.886738	0.822306	0.809427	0.831322	0.859876	1	0.900175	0.0567329
2104	24	13588	0.054352	100.024	8.21621	12.8256	3.13703	0.93336	0.954298	0.93233	0.90223	0.892736	0.897851	0.919929	0.859545	0.887548	0.816235	0.862673	0.839196	0.823263	0.847145	0.858478	0.886738	0.822306	0.809427	0.831322	0.859876	1	0.900175	0.0567329
2109	29	11634	0.046536	129.719	9.18557	27.7399	5.87183	0.935577	0.954573	0.933342	0.904504	0.894232	0.898401	0.919761	0.860624	0.887829	0.816013	0.862945	0.839006	0.823277	0.849751	0.860667	0.886411	0.8213	0.807805	0.830798	0.859979	1	0.901121	0.0562479
2110	30	179	0.000716	116.772	8.33061	20.2689	4.36483	0.941341	0.952514	0.941341	0.935754	0.913408	0.932961	0.924581	0.879888	0.891061	0.821229	0.877095	0.865922	0.829609	0.843575	0.860335	0.899441	0.815642	0.804469	0.840782	0.851955	1	0.912406	0.0539043
2114	34	164	0.000656	116.562	8.27259	20.1567	4.30715	0.945122	0.948171	0.935976	0.935976	0.911585	0.932927	0.920732	0.881098	0.896341	0.820122	0.875	0.871951	0.829268	0.838415	0.856707	0.902439	0.817073	0.814024	0.841463	0.853659	1	0.911841	0.0546036
2114	22	10631	0.042524	102.1	7.74799	13.5981	3.073	0.932415	0.934766	0.911815	0.903631	0.886276	0.885335	0.893472	0.842583	0.886558	0.856881	0.86323	0.84818	0.832283	0.862666	0.870567	0.879503	0.84009	0.806556	0.83788	0.840749	1	0.894168	0.0599828
2116	24	9978	0.039912	102.04	8.2079	13.6029	3.27567	0.933804	0.935308	0.913259	0.904891	0.886601	0.88645	0.893867	0.844508	0.887352	0.857486	0.864803	0.848517	0.832682	0.862898	0.871417	0.879635	0.840098	0.805973	0.837492	0.840098	1	0.895075	0.0597413
2116	24	9978	0.039912	102.04	8.2079	13.6029	3.27567	0.933804	0.935308	0.913259	0.904891	0.886601	0.88645	0.893867	0.844508	0.887352	0.857486	0.864803	0.848517	0.832682	0.862898	0.871417	0.879635	0.840098	0.805973	0.837492	0.840098	1	0.895075	0.0597413
2121	29	8597	0.034388	132.422	9.18168	29.4847	6.12233	0.936606	0.936373	0.915028	0.905839	0.887461	0.887344	0.895894	0.846982	0.888042	0.85809	0.863906	0.848145	0.832558	0.863441	0.871002	0.879086	0.84134	0.806968	0.83756	0.839421	1	0.896308	0.0590337
2122	30	98	0.000392	115.47	9.07549	19.6638	4.64172	0.97449	0.954082	0.938776	0.933673	0.913265	0.903061	0.938776	0.867347	0.933673	0.846939	0.821429	0.831633	0.867347	0.882653	0.897959	0.882653	0.836735	0.846939	0.821429	0.811224	1	0.917559	0.049594
2126	34	89	0.000356	115.171	9.13242	19.5184	4.65626	0.983146	0.949438	0.949438	0.926966	0.91573	0.898876	0.938202	0.865169	0.938202	0.859551	0.825843	0.831461	0.865169	0.88764	0.893258	0.882022	0.831461	0.842697	0.814607	0.808989	1	0.919107	0.0472078
2126	22	11674	0.046696	100.564	8.0789	13.0223	3.10194	0.93584	0.938539	0.931771	0.908386	0.876178	0.90239	0.892582	0.832705	0.86153	0.839472	0.859003	0.858232	0.826795	0.861059	0.853135	0.867098	0.82294	0.810134	0.820499	0.837845	1	0.89489	0.0571065
2128	24	10932	0.043728	100.399	8.53871	12.9883	3.28258	0.936974	0.939261	0.932675	0.908571	0.876784	0.903037	0.894347	0.832784	0.862514	0.840789	0.859632	0.859175	0.828165	0.861508	0.854052	0.867225	0.823729	0.80987	0.82103	0.837953	1	0.895681	0.0569033
2128	24	10932	0.043728	100.399	8.53871	12.9883	3.28258	0.936974	0.939261	0.932675	0.908571	0.876784	0.903037	0.894347	0.832784	0.862514	0.840789	0.859632	0.859175	0.828165	0.861508	0.854052	0.867225	0.823729	0.80987	0.82103	0.837953	1	0.895681	0.0569033
2133	29	9382	0.037528	130.01	9.40612	27.9444	6.03462	0.937966	0.940471	0.93365	0.908548	0.877531	0.902952	0.894639	0.832392	0.863569	0.841025	0.860318	0.860584	0.828928	0.862822	0.856214	0.869271	0.822852	0.808836	0.823172	0.837934	1	0.896366	0.0566325
2134	30	146	0.000584	116.467	7.79255	20.0742	3.99657	0.976027	0.962329	0.934932	0.924658	0.886986	0.921233	0.917808	0.835616	0.866438	0.863014	0.883562	0.900685	0.85274	0.907534	0.866438	0.869863	0.842466	0.80137	0.842466	0.811644	1	0.914617	0.0485435
2138	34	137	0.000548	116.202	7.77927	19.9385	3.97875	0.974453	0.959854	0.934307	0.927007	0.890511	0.923358	0.916058	0.835766	0.861314	0.864964	0.879562	0.90146	0.850365	0.908759	0.861314	0.864964	0.835766	0.806569	0.850365	0.817518	1	0.914197	0.0490349
2138	22	13415	0.05366	100.226	7.70913	12.8717	2.93239	0.937794	0.942862	0.938912	0.901789	0.864592	0.876854	0.901752	0.847559	0.881625	0.828848	0.873202	0.862318	0.803764	0.839061	0.851547	0.901379	0.834625	0.812001	0.837831	0.833582	1	0.895348	0.0584531
2140	24	12531	0.050124	100.111	8.131	12.8533	3.1079	0.938832	0.94374	0.93959	0.902641	0.866172	0.878621	0.903001	0.849134	0.882851	0.829343	0.873593	0.862501	0.803647	0.840117	0.851608	0.901125	0.833852	0.812665	0.838281	0.833732	1	0.896279	0.0580016
2140	24	12531	0.050124	100.111	8.131	12.8533	3.1079	0.938832	0.94374	0.93959	0.902641	0.866172	0.878621	0.903001	0.849134	0.882851	0.829343	0.873593	0.862501	0.803647	0.840117	0.851608	0.901125	0.833852	0.812665	0.838281	0.833732	1	0.896279	0.0580016
2145	29	10752	0.043008	129.191	9.03355	27.3942	5.71333	0.939686	0.945126	0.940197	0.904111	0.867885	0.879743	0.903878	0.850725	0.884068	0.829334	0.875372	0.86263	0.804455	0.839658	0.852214	0.901088	0.833612	0.813709	0.837519	0.835054	1	0.89728	0.0578076
2146	30	197	0.000788	115.318	8.19924	19.522	4.17221	0.961929	0.969543	0.936548	0.911168	0.883249	0.890863	0.901015	0.865482	0.878173	0.786802	0.84264	0.86802	0.819797	0.85533	0.890863	0.898477	0.845178	0.837563	0.827411	0.850254	1	0.90549	0.0521008
2150	34	176	0.000704	115.475	8.34288	19.6108	4.25069	0.965909	0.96875	0.940341	0.914773	0.875	0.894886	0.894886	0.863636	0.880682	0.786932	0.84375	0.869318	0.818182	0.863636	0.889205	0.897727	0.838068	0.846591	0.829545	0.849432	1	0.906181	0.053213
2150	22	12311	0.049244	100.918	7.88353	13.1464	3.05617	0.940419	0.953213	0.924458	0.889936	0.872959	0.899561	0.877752	0.859353	0.888799	0.807449	0.867273	0.880676	0.812241	0.825319	0.848469	0.894891	0.823694	0.781577	0.802047	0.82276	1	0.894433	0.0569273
2152	24	11555	0.04622	100.823	8.28699	13.1349	3.22584	0.941281	0.954132	0.925746	0.89048	0.873561	0.899957	0.878451	0.86032	0.889399	0.808957	0.868325	0.880528	0.812246	0.825833	0.849243	0.893855	0.824535	0.78148	0.801947	0.822977	1	0.895167	0.0566316
2152	24	11555	0.04622	100.823	8.28699	13.1349	3.22584	0.941281	0.954132	0.925746	0.89048	0.873561	0.899957	0.878451	0.86032	0.889399	0.808957	0.868325	0.880528	0.812246	0.825833	0.849243	0.893855	0.824535	0.78148	0.801947	0.822977	1	0.895167	0.0566316
2157	29	9868	0.039472	129.284	9.21074	27.468	5.85827	0.9432	0.954753	0.92729	0.889593	0.873885	0.899422	0.879206	0.861623	0.889593	0.809992	0.868008	0.880523	0.811157	0.825395	0.849463	0.893443	0.824737	0.782732	0.802493	0.82271	1	0.895732	0.0565298
2158	30	194	0.000776	114.712	8.25718	19.2253	4.19034	0.958763	0.974227	0.966495	0.899485	0.912371	0.914948	0.891753	0.889175	0.912371	0.814433	0.884021	0.899485	0.81701	0.82732	0.842784	0.899485	0.835052	0.798969	0.78866	0.822165	1	0.914554	0.0503464
2162	34	183	0.000732	114.602	8.29322	19.1737	4.20234	0.961749	0.972678	0.964481	0.907104	0.912568	0.912568	0.893443	0.898907	0.907104	0.808743	0.882514	0.898907	0.81694	0.825137	0.857923	0.896175	0.836066	0.795082	0.784153	0.819672	1	0.915304	0.0505305
2162	22	16659	0.066636	99.2782	7.88106	12.5255	2.94496	0.945825	0.930878	0.93508	0.879825	0.871331	0.899904	0.868449	0.827451	0.882046	0.805691	0.873072	0.84798	0.802149	0.850051	0.844679	0.889789	0.823669	0.795306	0.819497	0.834264	1	0.889773	0.0581859
2164	24	15605	0.06242	99.2207	8.32502	12.5309	3.11746	0.94678	0.932073	0.935309	0.880423	0.872028	0.900833	0.869401	0.828933	0.883211	0.805799	0.873246	0.848222	0.801987	0.85008	0.844088	0.889715	0.82307	0.796572	0.819385	0.834124	1	0.890455	0.0579833
2164	24	15605	0.06242	99.2207	8.32502	12.5309	3.11746	0.94678	0.932073	0.935309	0.880423	0.872028	0.900833	0.869401	0.828933	0.883211	0.805799	0.873246	0.848222	0.801987	0.85008	0.844088	0.889715	0.82307	0.796572	0.819385	0.834124	1	0.890455	0.0579833
2169	29	13352	0.053408	127.159	9.2375	26.1566	5.66027	0.94836	0.933268	0.93589	0.882452	0.873128	0.90185	0.870806	0.829202	0.883089	0.804711	0.873914	0.848824	0.80355	0.851258	0.845004	0.890578	0.822723	0.797109	0.819727	0.833808	1	0.891433	0.0576357
2170	30	267	0.001068	113.668	7.98475	18.6939	3.97765	0.955056	0.953184	0.964419	0.900749	0.897004	0.930712	0.870787	0.857678	0.891386	0.842697	0.895131	0.893258	0.790262	0.853933	0.835206	0.919476	0.835206	0.771536	0.82397	0.816479	1	0.908642	0.0486402
2174	34	248	0.000992	113.959	7.99792	18.8367	4.00446	0.957661	0.955645	0.96371	0.899194	0.899194	0.929435	0.872984	0.860887	0.891129	0.83871	0.895161	0.891129	0.78629	0.854839	0.834677	0.915323	0.836694	0.770161	0.822581	0.8125	1	0.909079	0.0485883
2174	22	16677	0.066708	99.4717	7.75098	12.5903	2.9105	0.937219	0.928165	0.915303	0.90403	0.873508	0.906368	0.922018	0.852192	0.879235	0.83852	0.860526	0.853241	0.802782	0.848444	0.855729	0.881633	0.848714	0.826018	0.820651	0.853271	1	0.895141	0.0591216
2176	24	15568	0.062272	99.3546	8.19438	12.5731	3.08915	0.93872	0.928828	0.91611	0.904965	0.87455	0.906828	0.922405	0.852582	0.880877	0.838804	0.86119	0.853482	0.803636	0.848889	0.855955	0.881745	0.849146	0.826599	0.820465	0.853931	1	0.895942	0.0589081
2176	24	15568	0.062272	99.3546	8.19438	12.5731	3.08915	0.93872	0.928828	0.91611	0.904965	0.87455	0.906828	0.922405	0.852582	0.880877	0.838804	0.86119	0.853482	0.803636	0.848889	0.855955	0.881745	0.849146	0.826599	0.820465	0.853931	1	0.895942	0.0589081
2181	29	13364	0.053456	126.513	9.11589	25.7555	5.54947	0.940587	0.92955	0.916642	0.906128	0.875861	0.908298	0.922516	0.854834	0.880837	0.839008	0.861381	0.852514	0.804475	0.849409	0.856256	0.882857	0.848885	0.827148	0.820787	0.854572	1	0.896852	0.0586154
2182	30	359	0.001436	114.086	8.25269	18.9169	4.1795	0.961003	0.940111	0.949861	0.924791	0.901114	0.926184	0.923398	0.867688	0.89415	0.855153	0.85376	0.857939	0.803621	0.86351	0.857939	0.87883	0.832869	0.824513	0.821727	0.845404	1	0.911547	0.0563485
2186	34	332	0.001328	114.17	8.19391	18.9543	4.1524	0.957831	0.935241	0.948795	0.929217	0.89759	0.927711	0.920181	0.870482	0.89006	0.855422	0.855422	0.855422	0.799699	0.864458	0.858434	0.88253	0.832831	0.831325	0.822289	0.846386	1	0.910434	0.0568184
2186	22	16264	0.065056	99.2873	7.93311	12.5324	2.98378	0.935901	0.934303	0.921022	0.892339	0.890802	0.892093	0.867775	0.85099	0.879304	0.825443	0.86464	0.850682	0.817634	0.849883	0.844626	0.888681	0.838847	0.801402	0.840876	0.839769	1	0.891898	0.060182
2188	24	15203	0.060812	99.2014	8.38899	12.5282	3.16304	0.937381	0.935473	0.922417	0.893639	0.891831	0.892982	0.868907	0.851806	0.879169	0.825955	0.864139	0.851049	0.817569	0.850983	0.845162	0.888838	0.839209	0.801848	0.841281	0.839966	1	0.892846	0.0597412
2188	24	15203	0.060812	99.2014	8.38899	12.5282	3.16304	0.937381	0.935473	0.922417	0.893639	0.891831	0.892982	0.868907	0.851806	0.879169	0.825955	0.864139	0.851049	0.817569	0.850983	0.845162	0.888838	0.839209	0.801848	0.841281	0.839966	1	0.892846	0.0597412
2193	29	13108	0.052432	126.62	9.30106	25.8366	5.69186	0.938206	0.936794	0.923978	0.894492	0.893805	0.894339	0.869698	0.853105	0.878853	0.826404	0.865082	0.850587	0.817554	0.851999	0.845018	0.888427	0.838915	0.802716	0.841471	0.840098	1	0.893791	0.0594985
2194	30	378	0.001512	113.047	7.6309	18.3689	3.71797	0.956349	0.964286	0.955026	0.915344	0.910053	0.912698	0.888889	0.866402	0.888889	0.850529	0.874339	0.857143	0.842593	0.842593	0.866402	0.906085	0.839947	0.813492	0.857143	0.821429	1	0.912692	0.0492392
2198	34	355	0.00142	113.193	7.61757	18.4386	3.72264	0.956338	0.961972	0.953521	0.914085	0.908451	0.912676	0.888732	0.867606	0.891549	0.850704	0.878873	0.860563	0.842254	0.838028	0.870423	0.905634	0.838028	0.809859	0.856338	0.822535	1	0.912304	0.0494446
2198	22	19436	0.077744	98.0206	7.83642	12.061	2.86579	0.934632	0.938696	0.953025	0.909215	0.878344	0.865199	0.903504	0.840348	0.864761	0.852773	0.857918	0.860054	0.817015	0.849583	0.841377	0.884724	0.830495	0.826971	0.814545	0.83227	1	0.896197	0.0562718
2200	24	18201	0.072804	97.9002	8.23118	12.0407	3.01306	0.935938	0.939838	0.954123	0.91028	0.880556	0.866024	0.903961	0.841025	0.865145	0.853799	0.858414	0.860392	0.816384	0.850228	0.842097	0.885061	0.829954	0.827015	0.814845	0.832207	1	0.897142	0.0559663
2200	24	18201	0.072804	97.9002	8.23118	12.0407	3.01306	0.935938	0.939838	0.954123	0.91028	0.880556	0.866024	0.903961	0.841025	0.865145	0.853799	0.858414	0.860392	0.816384	0.850228	0.842097	0.885061	0.829954	0.827015	0.814845	0.832207	1	0.897142	0.0559663
2205	29	15640	0.06256	127.327	9.14312	26.2506	5.62931	0.937116	0.940921	0.954668	0.911797	0.881618	0.86656	0.903964	0.842168	0.865409	0.854252	0.858824	0.860582	0.81624	0.849552	0.843574	0.885358	0.829412	0.827014	0.814898	0.832896	1	0.897894	0.0555327
2206	30	428	0.001712	112.66	7.82112	18.1948	3.74716	0.952103	0.957944	0.974299	0.924065	0.89486	0.896028	0.926402	0.85514	0.859813	0.84229	0.86215	0.858645	0.824766	0.849299	0.860981	0.905374	0.828271	0.852804	0.824766	0.839953	1	0.911238	0.0491156
2210	34	389	0.001556	112.875	7.99176	18.309	3.83443	0.951157	0.957584	0.974293	0.926735	0.899743	0.890746	0.926735	0.854756	0.858612	0.843188	0.862468	0.863753	0.822622	0.847044	0.858612	0.902314	0.827763	0.858612	0.823907	0.839332	1	0.911323	0.0492685
2210	22	16767	0.067068	98.6006	7.92239	12.2779	2.93945	0.937466	0.943609	0.93183	0.887547	0.852508	0.898551	0.878541	0.838761	0.885758	0.831544	0.860231	0.872905	0.783712	0.842876	0.867687	0.893571	0.827727	0.804676	0.843442	0.835242	1	0.891805	0.0593672
2212	24	15707	0.062828	98.5192	8.35918	12.2743	3.10481	0.93904	0.944165	0.932864	0.888298	0.853887	0.899854	0.879767	0.838639	0.887057	0.832686	0.861654	0.874483	0.784141	0.842331	0.868307	0.894028	0.827529	0.804673	0.844114	0.835233	1	0.892769	0.059073
2212	24	15707	0.062828	98.5192	8.35918	12.2743	3.10481	0.93904	0.944165	0.932864	0.888298	0.853887	0.899854	0.879767	0.838639	0.887057	0.832686	0.861654	0.874483	0.784141	0.842331	0.868307	0.894028	0.827529	0.804673	0.844114	0.835233	1	0.892769	0.059073
2217	29	13466	0.053864	126.476	9.24433	25.7444	5.61792	0.940591	0.944675	0.933982	0.888905	0.855265	0.900379	0.881442	0.839002	0.887717	0.833469	0.86154	0.875204	0.784383	0.841564	0.869189	0.893918	0.829571	0.805622	0.844386	0.833135	1	0.893607	0.0587504
2218	30	305	0.00122	113.789	8.0435	18.7567	4.00874	0.963934	0.959016	0.952459	0.919672	0.890164	0.931148	0.893443	0.870492	0.886885	0.862295	0.896721	0.883607	0.757377	0.855738	0.880328	0.893443	0.82459	0.806557	0.845902	0.834426	1	0.913239	0.0536845
2222	34	280	0.00112	113.622	8.0655	18.677	4.01195	0.969643	0.958929	0.957143	0.921429	0.891071	0.939286	0.892857	0.876786	0.882143	0.858929	0.898214	0.885714	0.760714	0.848214	0.876786	0.889286	0.823214	0.801786	0.839286	0.833929	1	0.915087	0.0532882
2222	22	14991	0.059964	99.6617	7.75556	12.662	2.93604	0.938596	0.940131	0.934361	0.892102	0.871623	0.889667	0.89377	0.848609	0.890368	0.817357	0.852678	0.870923	0.802815	0.832333	0.828731	0.873291	0.794577	0.805683	0.838403	0.842172	1	0.892739	0.0577388
2224	24	14045	0.05618	99.5763	8.15589	12.6539	3.09752	0.939872	0.940406	0.934674	0.893165	0.872873	0.890566	0.894553	0.849092	0.890851	0.817444	0.853186	0.870844	0.802884	0.832609	0.828729	0.873443	0.795443	0.804806	0.837344	0.843325	1	0.893378	0.0576141
2224	24	14045	0.05618	99.5763	8.15589	12.6539	3.09752	0.939872	0.940406	0.934674	0.893165	0.872873	0.890566	0.894553	0.849092	0.890851	0.817444	0.853186	0.870844	0.802884	0.832609	0.828729	0.873443	0.795443	0.804806	0.837344	0.843325	1	0.893378	0.0576141
2229	29	12081	0.048324	126.223	9.01395	25.5733	5.4726	0.941189	0.940692	0.935146	0.893676	0.873272	0.891151	0.896366	0.849888	0.89082	0.818268	0.852123	0.870913	0.803245	0.831719	0.82936	0.872279	0.795588	0.803783	0.837555	0.843639	1	0.893904	0.0575866
2230	30	325	0.0013	112.705	7.06002	18.1691	3.39279	0.967692	0.947692	0.946154	0.94	0.912308	0.918462	0.913846	0.867692	0.912308	0.806154	0.86	0.9	0.795385	0.84	0.812308	0.884615	0.823077	0.815385	0.830769	0.873846	1	0.913303	0.0470339
2234	34	294	0.001176	112.646	7.08057	18.1425	3.40389	0.969388	0.947279	0.943878	0.942177	0.909864	0.918367	0.911565	0.879252	0.913265	0.804422	0.855442	0.89966	0.794218	0.846939	0.821429	0.879252	0.821429	0.812925	0.823129	0.87415	1	0.913602	0.047261
2234	22	18692	0.074768	98.081	7.77681	12.0793	2.83962	0.944495	0.924941	0.915418	0.908357	0.876792	0.90413	0.894688	0.846432	0.899288	0.81682	0.857827	0.857934	0.797453	0.820565	0.875535	0.891825	0.851006	0.830596	0.829178	0.823802	1	0.894226	0.0587224
2236	24	17529	0.070116	97.996	8.22045	12.0747	3.01011	0.945234	0.926294	0.916453	0.909151	0.877489	0.904843	0.894717	0.847253	0.899538	0.817873	0.858549	0.858748	0.797593	0.821325	0.875977	0.892065	0.851532	0.830766	0.829483	0.823521	1	0.894979	0.0586857
2236	24	17529	0.070116	97.996	8.22045	12.0747	3.01011	0.945234	0.926294	0.916453	0.909151	0.877489	0.904843	0.894717	0.847253	0.899538	0.817873	0.858549	0.858748	0.797593	0.821325	0.875977	0.892065	0.851532	0.830766	0.829483	0.823521	1	0.894979	0.0586857
2241	29	15024	0.060096	125.527	9.09304	25.1647	5.43614	0.947218	0.927583	0.917599	0.910477	0.878761	0.905485	0.895467	0.847011	0.900692	0.81849	0.858826	0.859891	0.798755	0.821552	0.876897	0.893138	0.851937	0.831569	0.829207	0.824847	1	0.896065	0.058391
2242	30	482	0.001928	111.867	8.54666	17.87	4.12043	0.965768	0.938797	0.93361	0.93361	0.891079	0.911826	0.907676	0.856846	0.911826	0.8361	0.868257	0.880705	0.80083	0.829876	0.873444	0.895228	0.858921	0.846473	0.842324	0.812241	1	0.909297	0.052319
2246	34	443	0.001772	111.707	8.47022	17.7891	4.06907	0.965011	0.940181	0.934537	0.934537	0.891648	0.909707	0.909707	0.85553	0.908578	0.832957	0.873589	0.887133	0.800226	0.8307	0.873589	0.896163	0.854402	0.849887	0.843115	0.812641	1	0.909603	0.0524811
2246	22	21364	0.085456	97.1066	7.73926	11.727	2.78724	0.92361	0.922744	0.931333	0.896625	0.867043	0.901938	0.900814	0.847852	0.880828	0.818971	0.845839	0.84832	0.811201	0.860209	0.814478	0.876849	0.835775	0.798048	0.824588	0.853937	1	0.889093	0.0599042
2248	24	20031	0.080124	97.0308	8.17092	11.7251	2.94963	0.924392	0.923743	0.932405	0.897085	0.868229	0.903125	0.901428	0.84846	0.881484	0.819455	0.846263	0.848385	0.811218	0.859393	0.814987	0.876916	0.83563	0.797963	0.824797	0.85455	1	0.889799	0.059649
2248	24	20031	0.080124	97.0308	8.17092	11.7251	2.94963	0.924392	0.923743	0.932405	0.897085	0.868229	0.903125	0.901428	0.84846	0.881484	0.819455	0.846263	0.848385	0.811218	0.859393	0.814987	0.876916	0.83563	0.797963	0.824797	0.85455	1	0.889799	0.059649
2253	29	17086	0.068344	124.396	9.04043	24.4963	5.31952	0.925904	0.926051	0.93322	0.898835	0.869542	0.905332	0.901352	0.849145	0.881306	0.819999	0.847331	0.847273	0.813268	0.859505	0.814673	0.877707	0.835099	0.797232	0.825617	0.85412	1	0.890917	0.059301
2254	30	559	0.002236	113.151	7.8826	18.4355	3.85553	0.942755	0.948122	0.947227	0.915921	0.904293	0.920394	0.911449	0.855993	0.902504	0.808587	0.872093	0.880143	0.822004	0.867621	0.810376	0.88551	0.832737	0.821109	0.822004	0.855098	1	0.906959	0.0531667
2258	34	513	0.002052	113.079	7.84215	18.3986	3.83833	0.942495	0.948343	0.948343	0.920078	0.901559	0.920078	0.909357	0.8577	0.902534	0.812865	0.87232	0.879142	0.82846	0.864522	0.807992	0.887914	0.829435	0.824561	0.821637	0.850877	1	0.907365	0.0536564
2258	22	16332	0.065328	99.0408	7.91326	12.44	2.97379	0.941556	0.944495	0.92279	0.904145	0.857733	0.883235	0.912472	0.85207	0.889787	0.834037	0.822496	0.842824	0.825098	0.850202	0.847998	0.869275	0.823077	0.803025	0.831588	0.847783	1	0.893678	0.0588077
2260	24	15347	0.061388	98.9413	8.33267	12.4287	3.14071	0.943051	0.94595	0.922982	0.90591	0.858474	0.88457	0.912263	0.852642	0.8905	0.835245	0.822311	0.842771	0.825894	0.850655	0.847951	0.869649	0.823092	0.803154	0.832443	0.848081	1	0.894551	0.0584192
2260	24	15347	0.061388	98.9413	8.33267	12.4287	3.14071	0.943051	0.94595	0.922982	0.90591	0.858474	0.88457	0.912263	0.852642	0.8905	0.835245	0.822311	0.842771	0.825894	0.850655	0.847951	0.869649	0.823092	0.803154	0.832443	0.848081	1	0.894551	0.0584192
2265	29	13177	0.052708	127.851	9.21044	26.5779	5.73774	0.944676	0.94737	0.9243	0.906921	0.860742	0.8859	0.912841	0.852926	0.890833	0.838544	0.824012	0.84268	0.827161	0.851294	0.847993	0.870722	0.823366	0.803901	0.832853	0.847082	1	0.895792	0.058079
2266	30	306	0.001224	113.563	7.98795	18.6427	3.9597	0.952614	0.97549	0.941176	0.939542	0.875817	0.908497	0.919935	0.851307	0.910131	0.867647	0.813725	0.844771	0.808824	0.844771	0.857843	0.875817	0.805556	0.812092	0.836601	0.841503	1	0.909705	0.0512416
2270	34	280	0.00112	113.381	7.93728	18.5509	3.92678	0.953571	0.973214	0.941071	0.942857	0.883929	0.908929	0.923214	0.851786	0.910714	0.867857	0.821429	0.85	0.8125	0.839286	0.858929	0.866071	0.801786	0.816071	0.8375	0.841071	1	0.911036	0.0500993
2270	22	15114	0.060456	99.0405	7.88507	12.4379	2.94825	0.94214	0.928576	0.94568	0.898637	0.877994	0.905022	0.897413	0.842133	0.856127	0.833168	0.857781	0.882328	0.824534	0.858409	0.864397	0.885867	0.810209	0.806405	0.841736	0.841637	1	0.896828	0.0563383
2272	24	14169	0.056676	98.945	8.30223	12.4279	3.11439	0.942974	0.928859	0.94675	0.899358	0.879843	0.906098	0.897982	0.843249	0.856624	0.834392	0.858706	0.883196	0.825429	0.858635	0.864775	0.886054	0.809549	0.807361	0.841344	0.841203	1	0.897638	0.0562168
2272	24	14169	0.056676	98.945	8.30223	12.4279	3.11439	0.942974	0.928859	0.94675	0.899358	0.879843	0.906098	0.897982	0.843249	0.856624	0.834392	0.858706	0.883196	0.825429	0.858635	0.864775	0.886054	0.809549	0.807361	0.841344	0.841203	1	0.897638	0.0562168
2277	29	12143	0.048572	128.973	9.27912	27.2794	5.87543	0.944165	0.929795	0.948571	0.900231	0.880343	0.905501	0.897719	0.844725	0.857161	0.83439	0.858519	0.883843	0.82669	0.85959	0.865313	0.886684	0.810755	0.807091	0.842337	0.841637	1	0.898401	0.0559263
2278	30	205	0.00082	114.165	8.35258	18.964	4.27904	0.965854	0.953659	0.973171	0.941463	0.921951	0.902439	0.92439	0.85122	0.858537	0.853659	0.860976	0.909756	0.836585	0.841463	0.860976	0.892683	0.853659	0.834146	0.87561	0.836585	1	0.918819	0.0455744
2282	34	189	0.000756	114.477	8.33712	19.1166	4.29282	0.968254	0.957672	0.970899	0.939153	0.917989	0.904762	0.925926	0.854497	0.854497	0.859788	0.859788	0.907407	0.833333	0.84127	0.854497	0.89418	0.851852	0.830688	0.880952	0.838624	1	0.919096	0.0455487
2282	22	13701	0.054804	99.7535	7.83876	12.7013	2.97741	0.941464	0.946975	0.927815	0.899423	0.849062	0.889899	0.910919	0.839647	0.894898	0.830742	0.852493	0.842165	0.798409	0.8368	0.849938	0.914933	0.840596	0.8368	0.834976	0.844865	1	0.894621	0.0580821
2284	24	12878	0.051512	99.6507	8.29183	12.6902	3.15494	0.942499	0.947274	0.929298	0.900217	0.851064	0.890744	0.911516	0.840542	0.895597	0.831379	0.852695	0.841319	0.799231	0.836465	0.849938	0.915554	0.84093	0.836776	0.834563	0.84392	1	0.895399	0.0577152
2284	24	12878	0.051512	99.6507	8.29183	12.6902	3.15494	0.942499	0.947274	0.929298	0.900217	0.851064	0.890744	0.911516	0.840542	0.895597	0.831379	0.852695	0.841319	0.799231	0.836465	0.849938	0.915554	0.84093	0.836776	0.834563	0.84392	1	0.895399	0.0577152
2289	29	11036	0.044144	129.433	9.25617	27.5667	5.91338	0.944092	0.948124	0.930681	0.902456	0.851531	0.891582	0.91351	0.841745	0.895025	0.831868	0.85425	0.841836	0.798885	0.835176	0.85135	0.917044	0.841156	0.837079	0.833771	0.843467	1	0.896442	0.0573548
2290	30	182	0.000728	115.712	7.44686	19.6683	3.77477	0.978022	0.972527	0.947802	0.909341	0.887363	0.914835	0.917582	0.887363	0.892857	0.824176	0.870879	0.892857	0.818681	0.85989	0.870879	0.914835	0.854396	0.837912	0.826923	0.840659	1	0.917071	0.0458849
2294	34	171	0.000684	115.67	7.54893	19.6536	3.82434	0.976608	0.97076	0.950292	0.906433	0.894737	0.912281	0.918129	0.880117	0.897661	0.824561	0.877193	0.888889	0.812865	0.859649	0.865497	0.915205	0.856725	0.833333	0.824561	0.833333	1	0.916695	0.046538
2294	22	10589	0.042356	101.558	7.76093	13.3868	3.04012	0.940882	0.939702	0.922561	0.910331	0.869959	0.897771	0.883747	0.838276	0.911087	0.816602	0.873831	0.862782	0.823968	0.859996	0.860941	0.884928	0.830201	0.810039	0.838842	0.847814	1	0.896515	0.0571105
2296	24	9981	0.039924	101.432	8.26993	13.3693	3.25924	0.941739	0.940687	0.923505	0.911081	0.870504	0.898207	0.885132	0.839144	0.912183	0.817804	0.87371	0.862689	0.824817	0.860936	0.860986	0.886534	0.831129	0.809638	0.838042	0.848162	1	0.897294	0.0567901
2296	24	9981	0.039924	101.432	8.26993	13.3693	3.25924	0.941739	0.940687	0.923505	0.911081	0.870504	0.898207	0.885132	0.839144	0.912183	0.817804	0.87371	0.862689	0.824817	0.860936	0.860986	0.886534	0.831129	0.809638	0.838042	0.848162	1	0.897294	0.0567901
2301	29	8577	0.034308	129.825	9.18806	27.8072	5.88249	0.943512	0.943395	0.925848	0.912499	0.87175	0.89944	0.88714	0.840853	0.913781	0.818818	0.873557	0.862714	0.827445	0.863006	0.86219	0.887665	0.830185	0.810248	0.837472	0.848082	1	0.898915	0.0564726
2302	30	156	0.000624	115.999	8.21605	19.8654	4.18683	0.951923	0.964744	0.948718	0.932692	0.891026	0.916667	0.903846	0.839744	0.910256	0.839744	0.875	0.862179	0.842949	0.88141	0.846154	0.926282	0.855769	0.794872	0.849359	0.875	1	0.913144	0.0548747
2306	34	149	0.000596	116.014	8.22227	19.8735	4.19784	0.959732	0.966443	0.946309	0.932886	0.895973	0.916107	0.902685	0.848993	0.916107	0.838926	0.872483	0.855705	0.845638	0.879195	0.848993	0.926174	0.85906	0.788591	0.852349	0.875839	1	0.915064	0.0504053
2306	22	14706	0.058824	99.2002	7.93845	12.5002	2.97276	0.950428	0.929349	0.937678	0.913913	0.862199	0.889739	0.910785	0.857847	0.883313	0.816537	0.857201	0.858799	0.79267	0.819121	0.862607	0.894125	0.826159	0.818407	0.820107	0.839827	1	0.896485	0.0552384
2308	24	13867	0.055468	99.1229	8.34747	12.4964	3.13569	0.951648	0.930482	0.93809	0.91505	0.86284	0.890784	0.911841	0.859018	0.883356	0.816939	0.857431	0.859991	0.793467	0.819824	0.862876	0.894173	0.826314	0.817408	0.821915	0.839547	1	0.897309	0.0547849
2308	24	13867	0.055468	99.1229	8.34747	12.4964	3.13569	0.951648	0.930482	0.93809	0.91505	0.86284	0.890784	0.911841	0.859018	0.883356	0.816939	0.857431	0.859991	0.793467	0.819824	0.862876	0.894173	0.826314	0.817408	0.821915	0.839547	1	0.897309	0.0547849
2313	29	11900	0.0476	127.492	9.23529	26.36	5.71406	0.952353	0.931849	0.938277	0.91542	0.863739	0.89105	0.912899	0.860126	0.881765	0.817941	0.857689	0.860966	0.792395	0.820252	0.864034	0.893067	0.826176	0.817353	0.821891	0.839118	1	0.897834	0.0545111
2314	30	306	0.001224	112.669	8.41183	18.2424	4.14616	0.95915	0.946078	0.936275	0.926471	0.870915	0.885621	0.926471	0.877451	0.879085	0.816993	0.861111	0.892157	0.803922	0.851307	0.874183	0.895425	0.803922	0.805556	0.813725	0.852941	1	0.904927	0.0554629
2318	34	283	0.001132	112.805	8.45307	18.3102	4.16524	0.959364	0.948763	0.932862	0.925795	0.874558	0.878092	0.927562	0.878092	0.879859	0.816254	0.858657	0.890459	0.809187	0.858657	0.871025	0.899293	0.798587	0.80742	0.810954	0.858657	1	0.904867	0.0566278
2318	22	20061	0.080244	97.2833	7.81121	11.7938	2.81076	0.948358	0.94417	0.925926	0.890235	0.896042	0.890683	0.897662	0.851727	0.865261	0.833134	0.855366	0.835901	0.821694	0.863491	0.838717	0.888914	0.832685	0.805468	0.825981	0.848313	1	0.896571	0.0562226
2320	24	18832	0.075328	97.1889	8.21937	11.784	2.96501	0.949448	0.944695	0.927119	0.891249	0.897701	0.89178	0.898205	0.852644	0.866106	0.833714	0.855406	0.836342	0.822271	0.86353	0.838891	0.889098	0.832732	0.805464	0.826306	0.848609	1	0.89741	0.0558942
2320	24	18832	0.075328	97.1889	8.21937	11.784	2.96501	0.949448	0.944695	0.927119	0.891249	0.897701	0.89178	0.898205	0.852644	0.866106	0.833714	0.855406	0.836342	0.822271	0.86353	0.838891	0.889098	0.832732	0.805464	0.826306	0.848609	1	0.89741	0.0558942
2325	29	16166	0.064664	127.014	9.14677	26.0608	5.61603	0.950266	0.945225	0.927904	0.891099	0.899388	0.8928	0.899016	0.853674	0.867159	0.83357	0.854169	0.836323	0.823178	0.864561	0.838612	0.889336	0.831715	0.806105	0.82522	0.848757	1	0.898002	0.0556472
2326	30	440	0.00176	113.455	8.13148	18.6	4.02484	0.978409	0.957955	0.954545	0.913636	0.917045	0.913636	0.906818	0.877273	0.880682	0.829545	0.876136	0.814773	0.842045	0.844318	0.821591	0.902273	0.838636	0.804545	0.823864	0.864773	1	0.913955	0.046259
2330	34	411	0.001644	113.441	8.04315	18.5873	3.98224	0.980535	0.958637	0.953771	0.914842	0.912409	0.911192	0.909976	0.879562	0.881995	0.828467	0.875912	0.813869	0.843066	0.843066	0.822384	0.900243	0.835766	0.805353	0.824818	0.86253	1	0.914072	0.0459427
2330	22	15036	0.060144	100.013	7.89621	12.8025	3.01653	0.929037	0.944267	0.939911	0.898244	0.881451	0.884444	0.904496	0.827614	0.885608	0.831671	0.857642	0.850758	0.806697	0.855314	0.833799	0.875333	0.819201	0.795657	0.846136	0.856578	1	0.894063	0.0584212
2332	24	14096	0.056384	99.9468	8.31597	12.8032	3.18769	0.930512	0.945694	0.940905	0.899617	0.88213	0.885322	0.90547	0.828391	0.886457	0.833499	0.858293	0.852228	0.807428	0.856058	0.834492	0.875816	0.818353	0.794942	0.846694	0.856165	1	0.895114	0.0579447
2332	24	14096	0.056384	99.9468	8.31597	12.8032	3.18769	0.930512	0.945694	0.940905	0.899617	0.88213	0.885322	0.90547	0.828391	0.886457	0.833499	0.858293	0.852228	0.807428	0.856058	0.834492	0.875816	0.818353	0.794942	0.846694	0.856165	1	0.895114	0.0579447
2337	29	12100	0.0484	127.513	9.19315	26.3696	5.70277	0.931777	0.946322	0.942727	0.900661	0.88314	0.886405	0.905289	0.829215	0.888017	0.83376	0.858223	0.853223	0.807603	0.856116	0.835413	0.875372	0.81938	0.794628	0.848926	0.85595	1	0.896012	0.0575426
2338	30	285	0.00114	113.595	8.26487	18.6776	4.11738	0.936842	0.957895	0.963158	0.919298	0.914035	0.919298	0.915789	0.824561	0.903509	0.829825	0.884211	0.882456	0.801754	0.861404	0.857895	0.875439	0.850877	0.773684	0.849123	0.836842	1	0.909926	0.0505382
2342	34	263	0.001052	113.595	8.27792	18.679	4.14016	0.941065	0.958175	0.963878	0.920152	0.912548	0.918251	0.918251	0.8327	0.903042	0.834601	0.882129	0.882129	0.80038	0.868821	0.855513	0.878327	0.844106	0.76616	0.853612	0.836502	1	0.911182	0.0501239
2342	22	16262	0.065048	99.3268	7.92635	12.5464	2.96993	0.934817	0.938415	0.936201	0.883809	0.868097	0.89457	0.894693	0.84267	0.877321	0.796642	0.863424	0.868958	0.82908	0.860472	0.849311	0.90115	0.837751	0.801254	0.823084	0.861118	1	0.892689	0.0583369
2344	24	15240	0.06096	99.2286	8.33521	12.5347	3.12853	0.935531	0.939239	0.937205	0.884941	0.868471	0.895177	0.895243	0.84311	0.877723	0.797408	0.863451	0.868668	0.830545	0.861188	0.850262	0.902264	0.837566	0.802067	0.822966	0.861516	1	0.893373	0.0580108
2344	24	15240	0.06096	99.2286	8.33521	12.5347	3.12853	0.935531	0.939239	0.937205	0.884941	0.868471	0.895177	0.895243	0.84311	0.877723	0.797408	0.863451	0.868668	0.830545	0.861188	0.850262	0.902264	0.837566	0.802067	0.822966	0.861516	1	0.893373	0.0580108
2349	29	13065	0.05226	127.457	9.26272	26.3409	5.7221	0.936778	0.939763	0.937313	0.885113	0.869767	0.895484	0.895369	0.843398	0.878224	0.798163	0.864256	0.868848	0.831075	0.860046	0.851626	0.902449	0.837658	0.801186	0.823345	0.862227	1	0.893897	0.0577105
2350	30	349	0.001396	113.479	8.49618	18.6373	4.2082	0.967049	0.967049	0.965616	0.902579	0.885387	0.898281	0.906877	0.84957	0.886819	0.793696	0.888252	0.876791	0.815186	0.87106	0.851003	0.919771	0.846705	0.780802	0.810888	0.866762	1	0.910058	0.0471582
2354	34	321	0.001284	113.524	8.53978	18.6624	4.22938	0.964174	0.965732	0.968847	0.906542	0.894081	0.901869	0.904984	0.847352	0.890966	0.800623	0.886293	0.875389	0.814642	0.870717	0.844237	0.915888	0.845794	0.780374	0.806854	0.869159	1	0.911018	0.0475954
2354	22	20008	0.080032	97.3366	7.95166	11.8209	2.86621	0.944547	0.938025	0.941648	0.897341	0.875875	0.892668	0.907087	0.831992	0.902614	0.819497	0.851409	0.88667	0.825495	0.839639	0.860306	0.878923	0.822371	0.811425	0.831442	0.842138	1	0.897864	0.0589869
2356	24	18732	0.074928	97.2704	8.34451	11.8208	3.02045	0.945548	0.939996	0.942291	0.89881	0.877135	0.893845	0.908365	0.833307	0.903187	0.819186	0.852578	0.887225	0.826233	0.8403	0.861093	0.879111	0.821936	0.810698	0.832025	0.841661	1	0.898897	0.058552
2356	24	18732	0.074928	97.2704	8.34451	11.8208	3.02045	0.945548	0.939996	0.942291	0.89881	0.877135	0.893845	0.908365	0.833307	0.903187	0.819186	0.852578	0.887225	0.826233	0.8403	0.861093	0.879111	0.821936	0.810698	0.832025	0.841661	1	0.898897	0.058552
2361	29	16006	0.064024	124.92	9.27285	24.8223	5.51016	0.946551	0.940897	0.942865	0.89985	0.878014	0.895602	0.909222	0.835187	0.90263	0.82216	0.853305	0.888323	0.827377	0.841466	0.861333	0.880139	0.823191	0.810852	0.832625	0.840435	1	0.899886	0.0581327
2362	30	694	0.002776	111.404	8.1056	17.6213	3.84878	0.95317	0.961095	0.961816	0.92219	0.896254	0.901297	0.927954	0.847262	0.920029	0.840778	0.868876	0.896974	0.847262	0.824207	0.863112	0.900576	0.799712	0.802594	0.846542	0.842219	1	0.913592	0.0525987
2366	34	642	0.002568	111.366	8.15573	17.6066	3.87009	0.955607	0.959502	0.962617	0.92757	0.894081	0.905763	0.930685	0.849688	0.920561	0.8419	0.869159	0.896417	0.848131	0.821651	0.864486	0.90109	0.802181	0.80296	0.845794	0.8419	1	0.914847	0.0520463
2366	22	19673	0.078692	97.3042	8.11686	11.8195	2.94643	0.937605	0.912977	0.933132	0.899456	0.871423	0.90492	0.915188	0.852692	0.903828	0.828038	0.874778	0.869695	0.82293	0.851522	0.856783	0.889798	0.819677	0.788212	0.828293	0.872719	1	0.895876	0.057227
2368	24	18440	0.07376	97.2207	8.56235	11.8169	3.116	0.938693	0.913422	0.933948	0.900597	0.872587	0.905477	0.916161	0.853037	0.903877	0.828661	0.874539	0.869984	0.822831	0.851871	0.857863	0.889995	0.81936	0.788015	0.828688	0.873346	1	0.896551	0.0569561
2368	24	18440	0.07376	97.2207	8.56235	11.8169	3.116	0.938693	0.913422	0.933948	0.900597	0.872587	0.905477	0.916161	0.853037	0.903877	0.828661	0.874539	0.869984	0.822831	0.851871	0.857863	0.889995	0.81936	0.788015	0.828688	0.873346	1	0.896551	0.0569561
2373	29	15711	0.062844	126.971	9.43019	26.0604	5.79939	0.940233	0.915378	0.933804	0.901789	0.873146	0.90774	0.917415	0.85351	0.90548	0.828019	0.874833	0.870123	0.821431	0.851855	0.859271	0.891064	0.819521	0.787824	0.827764	0.873083	1	0.897476	0.0566549
2374	30	439	0.001756	112.253	7.70009	17.9957	3.76332	0.952164	0.940774	0.924829	0.92369	0.888383	0.920273	0.924829	0.883827	0.915718	0.849658	0.878132	0.865604	0.806378	0.873576	0.861048	0.91344	0.812073	0.792711	0.83713	0.892938	1	0.909531	0.0555654
2378	34	406	0.001624	112.334	7.83445	18.043	3.83492	0.954433	0.940887	0.926108	0.921182	0.887931	0.919951	0.92734	0.889163	0.921182	0.849754	0.884236	0.865764	0.810345	0.873153	0.864532	0.913793	0.807882	0.793103	0.837438	0.890394	1	0.910681	0.0555649
2378	22	17400	0.0696	98.6167	7.79831	12.2766	2.89487	0.957672	0.932385	0.926149	0.889713	0.898477	0.896983	0.926379	0.86023	0.893994	0.808534	0.849943	0.844023	0.7575	0.814885	0.860718	0.89658	0.861724	0.815316	0.814138	0.835718	1	0.897809	0.056012
2380	24	16353	0.065412	98.5314	8.2303	12.2711	3.06279	0.958387	0.933651	0.927047	0.890051	0.899529	0.898673	0.927169	0.860637	0.894729	0.809515	0.850425	0.844677	0.758546	0.815019	0.861004	0.897481	0.861952	0.815294	0.814132	0.836544	1	0.898633	0.0558063
2380	24	16353	0.065412	98.5314	8.2303	12.2711	3.06279	0.958387	0.933651	0.927047	0.890051	0.899529	0.898673	0.927169	0.860637	0.894729	0.809515	0.850425	0.844677	0.758546	0.815019	0.861004	0.897481	0.861952	0.815294	0.814132	0.836544	1	0.898633	0.0558063
2385	29	14005	0.05602	127.523	9.10648	26.3681	5.64064	0.958693	0.934738	0.92774	0.891396	0.900785	0.899464	0.926419	0.860978	0.895002	0.808604	0.849875	0.844413	0.758265	0.814816	0.861585	0.897144	0.861478	0.814959	0.814066	0.836237	1	0.899078	0.0555433
2386	30	299	0.001196	114.118	7.93269	18.9088	3.91741	0.976589	0.946488	0.944816	0.904682	0.926421	0.93311	0.924749	0.884615	0.908027	0.804348	0.871237	0.867893	0.76087	0.807692	0.856187	0.908027	0.869565	0.814381	0.827759	0.841137	1	0.913822	0.0466271
2390	34	273	0.001092	113.988	7.98407	18.8485	3.94295	0.978022	0.946886	0.950549	0.904762	0.934066	0.935897	0.924908	0.888278	0.90293	0.802198	0.864469	0.875458	0.752747	0.805861	0.851648	0.910256	0.875458	0.805861	0.833333	0.844322	1	0.915183	0.0463168
2390	22	13420	0.05368	100.478	7.8809	12.9778	3.02909	0.938376	0.930551	0.940052	0.911103	0.877608	0.901751	0.890164	0.852161	0.875224	0.808234	0.851975	0.84225	0.794933	0.846461	0.838413	0.882638	0.819747	0.792399	0.857824	0.834575	1	0.894064	0.0569297
2392	24	12593	0.050372	100.41	8.33222	12.9799	3.21624	0.939133	0.931946	0.940523	0.911776	0.878623	0.902644	0.890852	0.854284	0.87632	0.808783	0.852418	0.841817	0.796435	0.846978	0.838482	0.882554	0.819662	0.792027	0.858533	0.833995	1	0.894874	0.0567558
2392	24	12593	0.050372	100.41	8.33222	12.9799	3.21624	0.939133	0.931946	0.940523	0.911776	0.878623	0.902644	0.890852	0.854284	0.87632	0.808783	0.852418	0.841817	0.796435	0.846978	0.838482	0.882554	0.819662	0.792027	0.858533	0.833995	1	0.894874	0.0567558
2397	29	10792	0.043168	129.442	9.2545	27.5716	5.90064	0.941299	0.93333	0.941531	0.912713	0.878892	0.901964	0.891355	0.856329	0.876668	0.807867	0.853827	0.84141	0.796609	0.847294	0.83775	0.883154	0.820886	0.792485	0.859248	0.835156	1	0.895733	0.0561601
2398	30	249	0.000996	114.317	7.07455	18.9531	3.59193	0.941767	0.955823	0.961847	0.931727	0.885542	0.919679	0.889558	0.883534	0.919679	0.821285	0.85743	0.84739	0.793173	0.853414	0.849398	0.903614	0.823293	0.827309	0.84739	0.815261	1	0.909083	0.0501601
2402	34	231	0.000924	114.356	7.1933	18.9796	3.66184	0.941558	0.954545	0.965368	0.939394	0.883117	0.922078	0.88961	0.885281	0.924242	0.813853	0.857143	0.844156	0.796537	0.850649	0.848485	0.900433	0.820346	0.824675	0.84632	0.816017	1	0.909757	0.0509593
2402	22	14248	0.056992	99.702	7.96032	12.6889	3.0084	0.938834	0.940693	0.937605	0.896477	0.879913	0.890476	0.887423	0.858892	0.863665	0.807798	0.849488	0.865771	0.800182	0.836644	0.861349	0.887984	0.839697	0.808991	0.814781	0.834117	1	0.893862	0.0556653
2404	24	13347	0.053388	99.6211	8.40448	12.6857	3.18311	0.939649	0.942047	0.938638	0.897056	0.881659	0.891436	0.887728	0.858995	0.863452	0.809021	0.849966	0.866225	0.798831	0.836967	0.861355	0.888851	0.840151	0.810032	0.814677	0.833596	1	0.894615	0.0554325
