# Supplementary material for: IBSEM: An Individual-Based Atlantic Salmon Population Model
Source: PLoS One. 2015 Sep 18;10(9):e0138444. doi: 10.1371/journal.pone.0138444 (PMC4575158; doi:10.1371/journal.pone.0138444)
Supplement: S1 Minimal dataset — (ZIP) [file pone.0138444.s003.zip › temp/scenario 1/wild - 2/runFiles/results/smolts.txt]

month	fry	parr1	parr2	averageLengthFry	stDevLengthFry	averageLengthParr1	stDevLengthParr1	averageLengthParr2	stDevLengthParr2	averageWeightFry	stDevWeightFry	averageWeightParr1	stDevWeightParr1	averageWeightParr2	stDevWeightParr2	month	averageAge	popSize	density	averageLength	stDevLength	averageWeight	stDevWeight	allele_0_0_Frequency	allele_0_1_Frequency	allele_0_2_Frequency	allele_0_3_Frequency	allele_0_4_Frequency	allele_0_5_Frequency	allele_0_6_Frequency	allele_0_7_Frequency	allele_0_8_Frequency	allele_0_9_Frequency	allele_0_10_Frequency	allele_0_11_Frequency	allele_0_12_Frequency	allele_0_13_Frequency	allele_0_14_Frequency	allele_0_15_Frequency	allele_0_16_Frequency	allele_0_17_Frequency	allele_0_18_Frequency	allele_0_19_Frequency	allele_0_20_Frequency	genotypicValueAverage	genotypicValueStDev
22	9	28050	5926	91.8491	1.46026	112.684	7.86311	134.862	8.92586	9.75434	0.474631	18.2106	3.84272	31.1006	6.25907	22	20	33985	0.13594	116.545	11.6574	20.456	6.55501	0.903266	0.904679	0.901751	0.903575	0.903472	0.902413	0.902913	0.901412	0.900353	0.900647	0.899676	0.899662	0.899823	0.900662	0.901648	0.90206	0.900971	0.901074	0.899617	0.898691	1	0.902387	0.0598081
26	8	24917	5235	100.199	3.06055	120.638	8.81172	142.761	10.0251	12.6749	1.16747	22.3567	4.94615	36.9234	7.85181	26	24	30160	0.12064	124.473	12.3269	24.8826	7.83507	0.904725	0.905521	0.903216	0.904576	0.904443	0.903647	0.903249	0.901343	0.900464	0.901194	0.900481	0.900564	0.90131	0.900962	0.901741	0.902105	0.900829	0.901326	0.899436	0.89806	1	0.903256	0.0594745
28	8	23402	4955	106.09	3.79939	127.037	9.71673	149.186	11.2036	15.0486	1.62881	26.1278	6.04133	42.1993	9.57589	28	26	28365	0.11346	130.9	13.066	28.9322	9.13355	0.906046	0.907262	0.904618	0.905147	0.905747	0.90409	0.903737	0.902168	0.90097	0.901745	0.901234	0.900881	0.901657	0.901181	0.901727	0.902873	0.901216	0.90178	0.899894	0.897885	1	0.904197	0.0589966
34	19	30898	8729	91.9034	1.40326	113.242	8.03776	132.771	9.32925	9.77097	0.451329	18.4909	3.97096	29.7299	6.28654	34	20	39646	0.158584	117.532	11.6318	20.9613	6.53724	0.912475	0.894743	0.893381	0.908049	0.900734	0.916587	0.909159	0.89265	0.894062	0.902222	0.897152	0.884982	0.893344	0.89777	0.907103	0.915994	0.892171	0.894277	0.909184	0.903433	1	0.901999	0.0599945
38	17	27417	7727	101.6	3.89035	122.877	9.04674	142.262	10.3869	13.2325	1.51508	23.6246	5.265	36.5819	8.053	38	24	35161	0.140644	127.127	12.3401	26.4671	8.04588	0.914252	0.896007	0.894599	0.908706	0.901468	0.917067	0.909616	0.893021	0.894556	0.902349	0.898112	0.886223	0.893348	0.898254	0.90781	0.916328	0.891997	0.894357	0.908805	0.903515	1	0.902867	0.059711
40	17	25839	7307	110.864	4.46108	132.022	10.1025	151.217	11.479	17.1802	2.07703	29.3115	6.79662	43.9544	10.0562	40	26	33163	0.132652	136.24	13.122	32.5316	9.75838	0.915659	0.897401	0.896059	0.909402	0.902648	0.917634	0.910231	0.89339	0.894838	0.903009	0.89826	0.886515	0.893812	0.898803	0.908377	0.91688	0.892275	0.894596	0.908814	0.903688	1	0.903763	0.0593062
46	0	18491	8455	0	0	112.656	7.96723	130.64	9.29655	0	0	18.2039	3.88054	28.3376	6.07474	46	21	26946	0.107784	118.299	11.8456	21.3836	6.63509	0.902267	0.912455	0.908818	0.922957	0.886662	0.923402	0.921009	0.893955	0.903808	0.916759	0.933126	0.900523	0.898018	0.898872	0.911582	0.904587	0.906071	0.909152	0.908614	0.904142	1	0.908913	0.0573627
50	0	16474	7531	0	0	121.372	8.95043	139.27	10.3289	0	0	22.7716	5.06653	34.348	7.67367	50	25	24005	0.09602	126.987	12.5466	26.4034	8.05874	0.902999	0.913768	0.909873	0.923495	0.887378	0.92412	0.922058	0.893772	0.904145	0.916955	0.933451	0.900958	0.898146	0.898646	0.911456	0.905624	0.906165	0.909706	0.908498	0.905124	1	0.909583	0.0570078
52	0	15539	7121	0	0	127.459	9.94518	145.37	11.3239	0	0	26.4063	6.22536	39.1057	9.18814	52	27	22660	0.09064	133.088	13.3138	30.3972	9.3734	0.904744	0.914806	0.911209	0.92447	0.887996	0.925331	0.922374	0.894131	0.903619	0.917498	0.933826	0.901015	0.898367	0.898875	0.911673	0.90609	0.906531	0.910084	0.90801	0.906002	1	0.910421	0.0566578
58	3	18209	6291	94.1958	1.51344	109.826	7.34324	131.215	9.53538	10.5178	0.498884	16.8458	3.4039	28.7299	6.26416	58	21	24503	0.098012	115.315	12.2789	19.8962	6.75615	0.913133	0.896258	0.901073	0.902175	0.889707	0.908787	0.897155	0.891156	0.896645	0.894564	0.918724	0.911337	0.900359	0.897441	0.885953	0.894482	0.889748	0.896217	0.895564	0.908685	1	0.900975	0.0625667
62	3	16162	5602	112.307	3.38896	125.267	8.59366	146.178	10.6595	17.8189	1.59651	24.9711	5.17682	39.6697	8.68047	62	25	21767	0.087068	130.647	12.9498	28.753	8.97768	0.914527	0.898562	0.904006	0.904167	0.890591	0.909151	0.898677	0.891441	0.896472	0.894404	0.918753	0.911403	0.90056	0.896931	0.886801	0.893945	0.889764	0.896518	0.895783	0.909588	1	0.90218	0.0619726
64	3	15251	5276	123.455	3.04062	131.919	9.67624	152.638	11.7738	23.6196	1.75972	29.2023	6.47143	45.2232	10.4825	64	27	20530	0.08212	137.242	13.681	33.3187	10.4101	0.915879	0.899635	0.905553	0.905236	0.891866	0.909523	0.899805	0.892596	0.896907	0.894642	0.919435	0.911325	0.900414	0.897029	0.886775	0.893936	0.889138	0.896225	0.895762	0.909985	1	0.903074	0.0616827
70	0	24019	8463	0	0	110.836	7.67978	129.255	9.29892	0	0	17.3297	3.63691	27.459	5.94044	70	21	32482	0.129928	115.635	11.4677	19.9688	6.22434	0.896789	0.901792	0.901407	0.911967	0.908103	0.891094	0.893033	0.887861	0.888846	0.902962	0.913537	0.909719	0.887861	0.889924	0.898313	0.887445	0.882704	0.907349	0.902315	0.895127	1	0.899467	0.0637979
74	0	21263	7601	0	0	122.787	8.75075	141.014	10.3809	0	0	23.5497	5.0916	35.64	7.89419	74	25	28864	0.115456	127.587	12.2161	26.7335	7.99156	0.898074	0.904102	0.902318	0.912261	0.909126	0.892045	0.893414	0.888789	0.890157	0.902924	0.913456	0.910373	0.88742	0.890608	0.899217	0.88749	0.882293	0.907324	0.902508	0.895077	1	0.900381	0.0634021
76	0	19963	7192	0	0	128.877	9.68159	146.991	11.505	0	0	27.2587	6.21556	40.4295	9.53811	76	27	27155	0.10862	133.675	12.9556	30.747	9.28825	0.899963	0.905542	0.903627	0.912999	0.911066	0.892985	0.8942	0.890168	0.890444	0.903738	0.913423	0.911011	0.887258	0.890922	0.899613	0.887627	0.882324	0.907623	0.902928	0.895636	1	0.901474	0.0628347
82	3	25097	10259	91.8013	1.42951	111.029	7.52698	130.447	9.48079	9.73883	0.456847	17.4096	3.56324	28.2313	6.18018	82	21	35359	0.141436	116.662	12	20.5487	6.64999	0.901397	0.905045	0.893478	0.907534	0.905866	0.902557	0.892531	0.892135	0.887963	0.890876	0.907605	0.920515	0.888487	0.895416	0.90711	0.895387	0.881374	0.899559	0.909075	0.900648	1	0.90011	0.0631148
86	3	22263	9191	105.292	3.38782	123.498	8.65455	142.772	10.658	14.702	1.38732	23.9469	5.06851	37.0005	8.31991	86	25	31457	0.125828	129.128	12.7701	27.76	8.58258	0.903249	0.907286	0.895047	0.908542	0.906571	0.903773	0.892758	0.892377	0.88861	0.891376	0.90754	0.921146	0.888578	0.895556	0.907127	0.89527	0.88187	0.900149	0.909559	0.901103	1	0.901184	0.0626674
88	3	20928	8648	117.539	6.7604	131.294	9.75377	150.308	11.8016	20.5572	3.36435	28.8026	6.46271	43.2215	10.2582	88	27	29579	0.118316	136.852	13.523	33.0174	10.1659	0.904814	0.909463	0.896717	0.909919	0.907468	0.904679	0.893894	0.892677	0.890175	0.891984	0.907384	0.921245	0.889026	0.895889	0.907231	0.895399	0.882248	0.900352	0.910257	0.901231	1	0.902343	0.0620664
94	3	24021	9887	91.0453	0.400014	110.618	7.59095	129.452	9.40027	9.49494	0.124289	17.2235	3.57918	27.592	6.03627	94	21	33911	0.135644	116.107	11.828	20.2458	6.47402	0.905901	0.903866	0.880157	0.887411	0.891982	0.910472	0.911887	0.886703	0.882737	0.897423	0.904633	0.89064	0.899339	0.904544	0.909557	0.888193	0.890566	0.882826	0.899605	0.906726	1	0.896955	0.0634036
98	2	21307	8792	109.529	0.947903	124.393	8.73399	142.916	10.5513	16.4941	0.426276	24.4704	5.19634	37.0989	8.25584	98	25	30101	0.120404	129.802	12.5492	28.1584	8.48561	0.907312	0.904721	0.881283	0.888409	0.892445	0.91075	0.913026	0.886864	0.883027	0.898043	0.904903	0.891449	0.899422	0.905036	0.909704	0.887911	0.890602	0.882878	0.900169	0.906996	1	0.897705	0.0630559
100	2	20087	8280	117.936	0.238333	130.586	9.69709	148.982	11.5862	20.5665	0.124139	28.3411	6.36207	42.0771	9.86244	100	27	28369	0.113476	135.954	13.2561	32.3497	9.8007	0.908915	0.90576	0.882319	0.889721	0.89314	0.911153	0.914008	0.887641	0.883535	0.898992	0.905231	0.891642	0.900137	0.905249	0.909849	0.887853	0.890832	0.883182	0.900296	0.906817	1	0.898593	0.0627175
106	13	24864	10886	94.2082	2.47104	111.758	7.69713	130.983	9.50306	10.5355	0.838828	17.7609	3.70057	28.5771	6.239	106	21	35763	0.143052	117.603	12.1295	21.0506	6.79538	0.899687	0.907684	0.890935	0.907041	0.887733	0.894989	0.896639	0.910103	0.887062	0.889718	0.924377	0.880169	0.880896	0.885175	0.891228	0.875402	0.890977	0.89464	0.877499	0.895185	1	0.897105	0.064417
110	9	22029	9657	109.5	4.46495	124.965	8.88703	144.05	10.5883	16.5574	1.93982	24.8177	5.33928	37.9795	8.3934	110	25	31695	0.12678	130.776	12.8972	28.8255	8.83275	0.901104	0.909355	0.891671	0.908361	0.888863	0.896671	0.898233	0.910869	0.887601	0.890219	0.924515	0.88006	0.880565	0.886133	0.892254	0.875075	0.891387	0.895236	0.877552	0.89593	1	0.898157	0.0640106
112	9	20702	9126	111.751	4.66814	129.917	9.85591	148.862	11.5863	17.5989	2.09988	27.9291	6.40051	41.9772	9.83443	112	27	29837	0.119348	135.706	13.5953	32.2228	9.99827	0.902537	0.910648	0.892918	0.909441	0.889617	0.898029	0.899152	0.9111	0.887908	0.890941	0.924557	0.880132	0.880367	0.887254	0.892985	0.87549	0.891226	0.895951	0.877384	0.896102	1	0.899077	0.0636704
118	0	22879	8219	0	0	111.533	7.8405	130.077	9.25341	0	0	17.6643	3.74567	27.9743	5.99833	118	21	31098	0.124392	116.434	11.607	20.3891	6.36395	0.912711	0.913885	0.895878	0.898354	0.89554	0.887613	0.895604	0.902245	0.906152	0.890604	0.908595	0.900267	0.889736	0.894527	0.900492	0.894238	0.890009	0.907968	0.90628	0.897807	1	0.901412	0.0623472
122	0	20321	7298	0	0	122.538	8.87092	141.102	10.3212	0	0	23.4179	5.11486	35.7003	7.89155	122	25	27619	0.110476	127.443	12.3713	26.6634	8.06437	0.914751	0.914479	0.8971	0.900304	0.896122	0.889551	0.895977	0.902549	0.905808	0.890818	0.908958	0.900612	0.889424	0.894348	0.900721	0.894493	0.890275	0.908288	0.907057	0.898132	1	0.902349	0.0618661
124	0	19182	6910	0	0	128.888	9.84552	147.327	11.414	0	0	27.2802	6.29223	40.6912	9.53012	124	27	26092	0.104368	133.771	13.1132	30.8319	9.39028	0.915855	0.915817	0.898858	0.901732	0.896558	0.890445	0.896443	0.903495	0.906121	0.891614	0.908995	0.900717	0.889296	0.89447	0.900698	0.895255	0.890215	0.908803	0.907462	0.898283	1	0.903247	0.061535
130	4	22258	8939	92.1448	1.86136	109.973	7.44866	130.268	9.42527	9.85292	0.594308	16.9192	3.46294	28.1118	6.13803	130	21	31201	0.124804	115.785	12.2185	20.125	6.7059	0.902102	0.914025	0.883273	0.908192	0.900115	0.896638	0.892616	0.883353	0.901301	0.888097	0.902183	0.900516	0.88236	0.90159	0.903993	0.887488	0.873049	0.916317	0.894298	0.891959	1	0.898389	0.0635188
134	4	19735	7928	105.344	3.01154	120.017	8.50114	140.042	10.4467	14.714	1.21701	21.9939	4.70296	34.9265	7.8565	134	25	27667	0.110668	125.753	12.8395	25.6987	8.22636	0.903983	0.916109	0.885513	0.909567	0.901489	0.897531	0.892742	0.8847	0.902411	0.889797	0.902357	0.900423	0.883417	0.901724	0.905049	0.888441	0.872285	0.916868	0.894748	0.892634	1	0.899733	0.0628601
136	3	18596	7485	112.207	6.09561	127.482	9.51381	147.398	11.4243	17.8778	2.80917	26.3804	5.95335	40.7501	9.52469	136	27	26084	0.104336	133.195	13.5347	30.5029	9.67307	0.905613	0.917018	0.886482	0.911037	0.902066	0.898194	0.894073	0.885907	0.903082	0.890488	0.903274	0.900571	0.884565	0.902622	0.904942	0.889051	0.872412	0.91744	0.895261	0.892904	1	0.900723	0.0625524
142	19	27531	10978	93.8865	2.70816	112.515	7.81905	130.355	9.32614	10.4328	0.901179	18.1272	3.81658	28.1583	6.07511	142	21	38528	0.154112	117.589	11.558	20.9816	6.44031	0.914179	0.915049	0.900812	0.902305	0.907665	0.90747	0.895375	0.891637	0.873495	0.892169	0.905913	0.911454	0.876973	0.879919	0.899073	0.893792	0.876973	0.916567	0.899216	0.897918	1	0.902527	0.060488
146	17	24433	9700	106.487	4.50773	122.876	8.86883	140.709	10.4336	15.2409	1.95464	23.6098	5.16679	35.4191	7.91286	146	25	34150	0.1366	127.933	12.3327	26.96	8.08145	0.915871	0.91634	0.902343	0.903045	0.908668	0.908155	0.895476	0.89246	0.873777	0.892196	0.905666	0.912489	0.876735	0.880366	0.899385	0.894524	0.876881	0.916896	0.899429	0.898009	1	0.90341	0.0599973
148	16	23073	9205	113.198	6.06521	130.518	9.89375	148.332	11.5214	18.3524	3.00697	28.3166	6.51248	41.53	9.73063	148	27	32294	0.129176	135.587	13.1416	32.078	9.64169	0.917601	0.917539	0.903419	0.903837	0.909457	0.90845	0.895956	0.893107	0.873986	0.893184	0.905447	0.913002	0.876928	0.880612	0.899749	0.89512	0.877284	0.917338	0.899672	0.898325	1	0.904246	0.0597262
154	0	26606	8139	0	0	112.097	7.88672	131.092	9.43868	0	0	17.9332	3.80616	28.6424	6.2361	154	20	34745	0.13898	116.547	11.5421	20.4418	6.38556	0.910073	0.913167	0.892603	0.922982	0.896187	0.901885	0.912433	0.889279	0.876644	0.903267	0.911153	0.901813	0.879695	0.881393	0.9118	0.893193	0.870226	0.90308	0.895208	0.897021	1	0.9028	0.0610933
158	0	23568	7178	0	0	122.728	8.9096	141.578	10.5383	0	0	23.5285	5.16427	36.0819	8.14924	158	24	30746	0.122984	127.128	12.2623	26.4592	8.00929	0.911598	0.914428	0.893661	0.923307	0.896539	0.901841	0.91368	0.890116	0.878049	0.904557	0.911728	0.902443	0.879545	0.881285	0.911598	0.893726	0.871577	0.9035	0.89532	0.896832	1	0.903639	0.0607652
160	0	22167	6791	0	0	130.364	9.90502	149.054	11.6993	0	0	28.2189	6.48536	42.1532	10.0452	160	26	28958	0.115832	134.747	13.0348	31.4866	9.52447	0.912787	0.915602	0.894813	0.923907	0.897265	0.902566	0.914859	0.890842	0.878876	0.904862	0.912235	0.902721	0.879705	0.881449	0.911631	0.894019	0.871348	0.903688	0.895746	0.896764	1	0.904446	0.0604736
166	2	21536	9499	91.7827	0.890581	109.325	7.45253	129.666	9.40439	9.72865	0.281885	16.6259	3.42643	27.7276	6.0497	166	21	31037	0.124148	115.549	12.3905	20.0231	6.74756	0.909962	0.902761	0.907095	0.896527	0.894658	0.885202	0.912637	0.884605	0.900683	0.910397	0.905435	0.889583	0.882511	0.90173	0.886909	0.891968	0.882656	0.903019	0.893852	0.886796	1	0.899958	0.0621095
170	2	19117	8443	106.106	0.3117	123.465	8.62219	143.58	10.5914	14.9988	0.1316	23.9255	5.05704	37.6154	8.34592	170	25	27562	0.110248	129.625	13.1129	28.1184	8.8831	0.911781	0.904343	0.90828	0.898139	0.896034	0.886619	0.91354	0.886256	0.901821	0.911019	0.905649	0.889467	0.882465	0.901549	0.887254	0.892551	0.882229	0.903309	0.89491	0.886365	1	0.901143	0.0615548
172	2	17936	8000	111.355	0.675653	129.531	9.56667	149.513	11.6569	17.327	0.313985	27.6576	6.17518	42.5292	9.94129	172	27	25938	0.103752	135.692	13.7988	32.2437	10.2	0.913004	0.905872	0.90884	0.899106	0.897467	0.887906	0.914276	0.887173	0.902305	0.911655	0.905987	0.88966	0.882335	0.901959	0.887385	0.892455	0.882296	0.903462	0.894633	0.886055	1	0.902027	0.0611953
178	0	18889	12019	0	0	108.082	7.16378	126.652	9.10068	0	0	16.0555	3.21127	25.8391	5.59371	178	22	30908	0.123632	115.303	12.0633	19.86	6.42004	0.918969	0.91376	0.897761	0.899217	0.890659	0.887974	0.896079	0.898748	0.901207	0.893523	0.905154	0.899201	0.87301	0.891209	0.880193	0.890384	0.875049	0.894364	0.902501	0.902048	1	0.900576	0.0615864
182	0	16785	10690	0	0	123.45	8.45492	141.938	10.3282	0	0	23.9036	4.9387	36.3296	7.98624	182	26	27475	0.1099	130.643	12.9003	28.7383	8.74174	0.919454	0.91596	0.898908	0.899818	0.892138	0.889463	0.897179	0.8996	0.901765	0.894249	0.905532	0.899327	0.873485	0.891683	0.880382	0.890937	0.875469	0.894213	0.902966	0.902348	1	0.901549	0.0613399
184	0	15780	10119	0	0	131.695	9.61075	150.014	11.4474	0	0	29.0493	6.38834	42.9269	9.91842	184	28	25899	0.103596	138.853	13.6883	34.4714	10.4474	0.921232	0.91768	0.900015	0.900633	0.893432	0.890285	0.897795	0.900923	0.902622	0.894494	0.906464	0.899205	0.874011	0.891695	0.879822	0.890189	0.875265	0.894417	0.903182	0.903046	1	0.902562	0.0608751
190	1	19076	13044	90.0397	0	107.463	7.08439	126.085	9.24262	9.18459	0	15.7805	3.14433	25.511	5.64194	190	22	32121	0.128484	115.025	12.1715	19.7318	6.45262	0.923134	0.918215	0.892905	0.909654	0.889216	0.902307	0.884063	0.903397	0.891924	0.879814	0.919399	0.897279	0.857943	0.886149	0.889698	0.888998	0.869213	0.905716	0.908767	0.899272	1	0.901846	0.0613719
194	1	16877	11598	102.979	0	118.744	8.15918	137.241	10.3403	13.7164	0	21.286	4.42601	32.8921	7.48404	194	26	28476	0.113904	126.277	12.8689	26.0128	8.182	0.924392	0.919318	0.893559	0.910029	0.890697	0.903006	0.885307	0.903954	0.892945	0.881058	0.919827	0.898318	0.858231	0.886238	0.889784	0.889398	0.869153	0.906254	0.909204	0.899161	1	0.902706	0.0611951
196	1	15860	10994	106.569	0	127.67	9.21796	146.156	11.4539	15.1946	0	26.4693	5.78414	39.7495	9.42165	196	29	26855	0.10742	135.237	13.658	31.9056	9.93732	0.925768	0.920406	0.894545	0.91132	0.89192	0.904059	0.886148	0.904394	0.893428	0.881177	0.919996	0.899069	0.859021	0.886446	0.889499	0.890654	0.869242	0.906945	0.909142	0.899814	1	0.903621	0.0607188
202	0	15850	15741	0	0	106.057	6.84633	123.981	8.97415	0	0	15.1636	2.95565	24.2512	5.30293	202	24	31591	0.126364	114.988	11.9986	19.6917	6.24828	0.92759	0.921655	0.896426	0.903105	0.901887	0.90722	0.888702	0.888054	0.882846	0.88742	0.913773	0.897138	0.86561	0.878367	0.899338	0.884508	0.880282	0.921544	0.901032	0.891314	1	0.903564	0.0594028
206	0	13987	14001	0	0	121.38	8.06352	139.053	10.2023	0	0	22.7077	4.5484	34.1767	7.55793	206	28	27988	0.111952	130.221	12.7532	28.4451	8.47342	0.929059	0.922645	0.897402	0.904084	0.903137	0.908103	0.889792	0.888702	0.883254	0.888845	0.913534	0.897545	0.866085	0.878001	0.900011	0.885487	0.880002	0.922377	0.901261	0.891186	1	0.904476	0.059001
208	0	13157	13282	0	0	128.244	9.14592	145.858	11.2379	0	0	26.8155	5.76652	39.4838	9.18536	208	30	26439	0.105756	137.093	13.5142	33.1796	9.95254	0.930387	0.924071	0.897954	0.905064	0.903438	0.909036	0.889765	0.889879	0.883997	0.888857	0.913461	0.897576	0.866296	0.878135	0.900356	0.885718	0.879931	0.922652	0.901301	0.891013	1	0.9052	0.0586662
214	1	17163	16600	90.2022	0	106.779	6.78394	124.851	9.26034	9.23421	0	15.4679	2.9646	24.7826	5.57928	214	24	33764	0.135056	115.663	12.1326	20.0473	6.43892	0.918552	0.922758	0.89046	0.900812	0.908705	0.894429	0.891912	0.886758	0.868721	0.907327	0.885618	0.898916	0.878347	0.878051	0.912333	0.883619	0.881027	0.917649	0.888816	0.890668	1	0.900927	0.0599827
218	1	15209	14697	104.429	0	119.12	7.96921	136.982	10.3145	14.3011	0	21.4722	4.33564	32.7072	7.45741	218	28	29907	0.119628	127.897	12.8191	26.9931	8.27287	0.919634	0.92378	0.891046	0.902899	0.910456	0.895743	0.892567	0.887117	0.86978	0.90768	0.885445	0.89989	0.879125	0.878741	0.912729	0.884007	0.881198	0.917344	0.889039	0.890444	1	0.90189	0.059755
220	1	14251	13940	108.68	0	126.328	9.00924	144.05	11.3258	16.1112	0	25.6369	5.52107	38.0678	9.04796	220	30	28192	0.112768	135.09	13.5272	31.7832	9.72228	0.921006	0.924943	0.892008	0.904228	0.910702	0.896478	0.893569	0.887858	0.870619	0.908378	0.885872	0.900912	0.879487	0.878387	0.912564	0.884418	0.881473	0.917565	0.88949	0.890785	1	0.902759	0.0594314
226	1	21948	14516	90.8237	0	108.843	7.28098	125.78	9.21896	9.42555	0	16.3996	3.31991	25.3283	5.65471	226	22	36465	0.14586	115.585	11.5972	19.9538	6.20224	0.919992	0.912313	0.895681	0.900082	0.898286	0.891554	0.892267	0.886604	0.878815	0.895489	0.894598	0.897957	0.88153	0.884026	0.898519	0.878555	0.857877	0.907541	0.885849	0.890772	1	0.898981	0.0617336
230	1	19484	12905	108.889	0	122.307	8.44301	139.049	10.3967	16.204	0	23.2539	4.85552	34.1963	7.76699	230	26	32390	0.12956	128.977	12.3751	27.6134	8.18044	0.921133	0.913816	0.896619	0.901467	0.899043	0.892698	0.893378	0.887789	0.879654	0.896156	0.894257	0.897978	0.881676	0.884347	0.89807	0.878311	0.85778	0.907579	0.886554	0.890445	1	0.89989	0.0613619
232	1	18300	12189	113.768	0	128.692	9.44901	145.297	11.4405	18.4709	0	27.1209	6.02392	39.0634	9.32976	232	29	30490	0.12196	135.33	13.1184	31.8949	9.52922	0.922188	0.915431	0.897852	0.902558	0.900049	0.894064	0.893719	0.888357	0.880321	0.897081	0.894654	0.898229	0.881551	0.884175	0.898557	0.878764	0.858249	0.907199	0.886504	0.890521	1	0.900805	0.0610969
238	10	25458	13682	91.9603	1.74708	110.281	7.40421	128.85	9.35527	9.79283	0.574203	17.0569	3.45889	27.2105	5.95978	238	22	39150	0.1566	116.766	12.0321	20.6035	6.60738	0.920307	0.912235	0.902133	0.8947	0.887344	0.898352	0.897446	0.897893	0.896169	0.893384	0.909885	0.898557	0.888059	0.891188	0.876871	0.879336	0.880728	0.90553	0.898825	0.882324	1	0.901164	0.0625251
242	8	22618	12180	107.268	1.97993	122.55	8.52312	141.041	10.5059	15.5097	0.858328	23.3973	4.91763	35.674	8.00444	242	26	34806	0.139224	129.017	12.7946	27.6916	8.51184	0.921407	0.913377	0.903695	0.895823	0.888525	0.899773	0.898782	0.899457	0.897661	0.894142	0.910102	0.899859	0.888468	0.891312	0.877363	0.879432	0.881357	0.906108	0.899184	0.882736	1	0.902281	0.0621558
244	8	21308	11509	112.051	3.9464	126.969	9.44443	145.431	11.501	17.7148	1.82218	26.0617	5.8637	39.1758	9.33787	244	28	32825	0.1313	133.439	13.4903	30.6577	9.59609	0.922544	0.91476	0.904844	0.897121	0.889002	0.900533	0.89965	0.900807	0.897974	0.894851	0.910114	0.900168	0.88885	0.892186	0.87773	0.87965	0.881401	0.90591	0.899513	0.882483	1	0.903167	0.0617139
250	11	27328	11797	93.2431	3.21271	112.541	7.94368	130.351	9.30155	10.2318	1.08709	18.1478	3.86818	28.1534	6.05835	250	21	39136	0.156544	117.904	11.709	21.1616	6.52872	0.917058	0.909022	0.897409	0.909061	0.89907	0.912459	0.887763	0.90533	0.884965	0.90358	0.909751	0.900935	0.865737	0.870924	0.868318	0.886141	0.86736	0.89953	0.899811	0.883739	1	0.901555	0.0605246
254	9	24248	10504	108.354	6.36408	124.48	9.08329	142.043	10.4268	16.1321	2.88151	24.5504	5.41527	36.4203	8.07571	254	25	34761	0.139044	129.783	12.4728	28.1351	8.36119	0.918357	0.910762	0.898723	0.910762	0.89983	0.913193	0.88828	0.905382	0.88605	0.904778	0.909583	0.901427	0.866373	0.871451	0.868833	0.88664	0.867323	0.90019	0.900017	0.883389	1	0.902564	0.0602072
256	9	22826	9950	116.776	7.75776	131.16	10.0941	148.58	11.4631	20.2352	4.23406	28.7491	6.68764	41.7277	9.70333	256	27	32785	0.13114	136.443	13.232	32.6856	9.76542	0.919521	0.912002	0.900366	0.911758	0.900397	0.913894	0.888501	0.906024	0.886411	0.904957	0.910142	0.9018	0.867546	0.872137	0.868919	0.886823	0.867851	0.900076	0.900076	0.883209	1	0.903406	0.0598564
262	7	25927	8483	91.7029	1.19119	112.389	7.88464	131.964	9.51516	9.70557	0.379526	18.0717	3.82885	29.2161	6.36345	262	21	34417	0.137668	117.21	11.8506	20.8168	6.64191	0.90602	0.925124	0.89617	0.895023	0.876209	0.920911	0.87743	0.881541	0.899759	0.895735	0.918935	0.901735	0.868088	0.878694	0.889459	0.87987	0.884592	0.903129	0.903841	0.881991	1	0.898907	0.061895
266	6	22948	7560	108.838	4.59013	127.67	9.14972	146.951	10.7697	16.268	2.14108	26.4632	5.736	40.3071	8.91363	266	25	30514	0.122056	132.444	12.692	29.8911	8.95445	0.907207	0.926493	0.897703	0.895835	0.876385	0.921446	0.878777	0.882349	0.900308	0.89631	0.919381	0.901488	0.868765	0.878515	0.889411	0.879826	0.885102	0.902979	0.904437	0.882628	1	0.89975	0.0617123
268	5	21539	7151	114.321	4.42118	136.533	10.3058	155.674	11.8448	18.8224	2.10034	32.3906	7.40659	47.9415	10.9882	268	27	28695	0.11478	141.299	13.5412	36.2636	10.7965	0.908538	0.927792	0.89932	0.897386	0.877418	0.922565	0.8793	0.883028	0.900401	0.896968	0.920108	0.901377	0.869315	0.878899	0.889911	0.879456	0.885241	0.902823	0.904408	0.882593	1	0.90073	0.061415
274	0	21013	8073	0	0	109.149	7.37011	128.476	9.1962	0	0	16.5419	3.37949	26.9631	5.80376	274	21	29086	0.116344	114.513	11.7309	19.4343	6.27508	0.892818	0.935347	0.898594	0.903115	0.885615	0.899986	0.881352	0.89617	0.874682	0.886389	0.897081	0.88785	0.872	0.88632	0.895465	0.883449	0.857612	0.914375	0.873358	0.899952	1	0.897044	0.0628064
278	0	18520	7175	0	0	119.806	8.43762	139.051	10.2273	0	0	21.8748	4.653	34.178	7.5583	278	25	25695	0.10278	125.18	12.4525	25.3103	7.87542	0.895544	0.936466	0.900603	0.902997	0.886632	0.899844	0.883129	0.896731	0.875423	0.886768	0.897762	0.888675	0.871862	0.885853	0.895991	0.884238	0.858183	0.915139	0.87303	0.899864	1	0.898112	0.0621754
280	0	17418	6785	0	0	126.441	9.41146	145.547	11.2154	0	0	25.7399	5.79104	39.2321	9.09323	280	27	24203	0.096812	131.797	13.1396	29.5223	9.16737	0.896748	0.937776	0.901934	0.903628	0.888113	0.901169	0.883816	0.897368	0.876462	0.886791	0.898256	0.889208	0.872165	0.885758	0.896397	0.884374	0.858613	0.915196	0.873321	0.899868	1	0.899044	0.0618336
286	0	17332	12586	0	0	106.602	6.81151	126.981	9.16125	0	0	15.3939	2.96756	26.0427	5.64192	286	23	29918	0.119672	115.175	12.7825	19.8737	6.7918	0.903169	0.919914	0.894779	0.91114	0.89137	0.898907	0.887626	0.894077	0.873822	0.901564	0.893793	0.897737	0.876262	0.880055	0.899158	0.871883	0.870697	0.911408	0.87942	0.905091	1	0.898418	0.0609493
290	0	15406	11169	0	0	118.619	7.91759	138.782	10.2812	0	0	21.2023	4.2679	33.9885	7.56503	290	27	26575	0.1063	127.094	13.4096	26.5761	8.62814	0.90429	0.921129	0.896162	0.911891	0.892098	0.899492	0.887921	0.894544	0.874713	0.902408	0.893716	0.897554	0.876105	0.880075	0.899229	0.872079	0.871289	0.911289	0.880395	0.905644	1	0.899182	0.0607052
292	0	14516	10559	0	0	126.119	8.96791	146.232	11.3479	0	0	25.5079	5.46507	39.7967	9.30061	292	29	25075	0.1003	134.589	14.1209	31.5249	10.1729	0.905942	0.922293	0.897627	0.912602	0.893559	0.899561	0.888833	0.895135	0.875274	0.903131	0.893918	0.898285	0.876291	0.880459	0.899302	0.872283	0.871466	0.911466	0.880459	0.905862	1	0.900107	0.0603674
298	0	20113	14983	0	0	108.029	7.23221	125.298	9.25078	0	0	16.0363	3.24023	25.0444	5.59718	298	23	35096	0.140384	115.401	11.8097	19.882	6.26453	0.915902	0.916486	0.88795	0.893022	0.88644	0.896883	0.886753	0.878975	0.879203	0.908679	0.903693	0.900231	0.883961	0.889218	0.895672	0.878092	0.864087	0.895287	0.890771	0.88446	1	0.897031	0.0639714
302	0	17852	13329	0	0	122.322	8.51441	139.441	10.3695	0	0	23.2677	4.89701	34.4775	7.74875	302	27	31181	0.124724	129.639	12.6171	28.0596	8.37559	0.917931	0.918043	0.8895	0.894599	0.887399	0.897502	0.887383	0.880632	0.879622	0.908678	0.904221	0.900629	0.883615	0.889179	0.896443	0.877842	0.863956	0.894744	0.891136	0.885299	1	0.898133	0.0633715
304	0	16768	12537	0	0	130.485	9.67639	147.533	11.4965	0	0	28.2743	6.34699	40.8695	9.60833	304	29	29305	0.11722	137.778	13.4633	33.6627	10.0687	0.919161	0.919707	0.890684	0.895666	0.888449	0.898993	0.887801	0.881556	0.879594	0.908548	0.904334	0.901075	0.883399	0.889285	0.896844	0.878024	0.864818	0.895001	0.891128	0.885719	1	0.899047	0.0628971
310	0	17854	13524	0	0	107.115	7.01592	125.102	9.17347	0	0	15.6256	3.08993	24.9222	5.53851	310	23	31378	0.125512	114.867	11.9841	19.6324	6.31262	0.912757	0.91596	0.892919	0.905475	0.87735	0.904583	0.895181	0.875422	0.878402	0.900567	0.910256	0.884107	0.867487	0.88033	0.883501	0.879199	0.865718	0.882083	0.887963	0.887819	1	0.896831	0.0624831
314	0	15746	11966	0	0	119.795	8.1454	137.67	10.3093	0	0	21.8471	4.48839	33.195	7.55606	314	27	27712	0.110848	127.513	12.7272	26.7471	8.22765	0.914712	0.917418	0.893873	0.906503	0.878482	0.905655	0.895208	0.876209	0.879078	0.900458	0.910761	0.884942	0.867855	0.880846	0.883534	0.879096	0.86578	0.881694	0.888243	0.887846	1	0.897792	0.0619867
316	0	14791	11295	0	0	125.237	9.06772	143.038	11.2681	0	0	24.9926	5.46602	37.2781	8.92197	316	29	26086	0.104344	132.945	13.3939	30.3121	9.40549	0.916066	0.918117	0.894809	0.907843	0.879993	0.905984	0.895442	0.877041	0.87961	0.900579	0.911217	0.885283	0.868186	0.880396	0.88398	0.879801	0.865867	0.881603	0.888158	0.88812	1	0.898579	0.0616807
322	4	20944	14828	92.924	0.755165	108.123	7.04244	126.43	9.43743	10.0936	0.242879	16.0665	3.15516	25.7358	5.81814	322	23	35776	0.143104	115.709	12.1383	20.0735	6.52355	0.90256	0.922755	0.897138	0.904671	0.874441	0.912064	0.899849	0.888039	0.88783	0.893756	0.917431	0.887033	0.85876	0.875853	0.878787	0.885146	0.876915	0.892204	0.900464	0.890304	1	0.898372	0.0628539
326	4	18505	13117	104.907	5.6047	117.832	8.03318	135.995	10.422	14.6182	2.18053	20.7965	4.2734	32.0274	7.42385	326	27	31626	0.126504	125.364	12.7646	25.4538	8.01082	0.904351	0.924161	0.898533	0.90541	0.875292	0.912936	0.900019	0.88832	0.888177	0.893616	0.917473	0.887292	0.859751	0.875956	0.878565	0.884747	0.877806	0.89194	0.900351	0.890628	1	0.899231	0.0625099
328	4	17331	12383	112.558	7.07934	125.825	9.14343	144.022	11.4498	18.0964	3.20353	25.3477	5.57188	38.0613	9.15706	328	29	29718	0.118872	133.405	13.5619	30.6442	9.60994	0.906017	0.925348	0.89964	0.906252	0.876153	0.913756	0.901272	0.889074	0.889141	0.89466	0.91776	0.887745	0.860236	0.876304	0.878962	0.884901	0.878138	0.892288	0.901154	0.890908	1	0.900215	0.0622109
334	1	24578	14309	90.309	0	111.203	7.70116	127.832	9.18277	9.26688	0	17.5011	3.65911	26.5648	5.76343	334	22	38888	0.155552	117.321	11.5256	20.8359	6.30815	0.898516	0.931277	0.88598	0.905755	0.893219	0.911579	0.899493	0.884077	0.879256	0.877404	0.905176	0.887215	0.862078	0.876054	0.886649	0.883627	0.869381	0.908134	0.895482	0.884617	1	0.897788	0.0635266
338	1	21699	12672	100.022	0	119.842	8.72833	136.223	10.1259	12.5731	0	21.9164	4.81847	32.1546	7.21882	338	26	34372	0.137488	125.88	12.1807	25.6907	7.63355	0.899933	0.931805	0.887205	0.906217	0.894405	0.91192	0.900049	0.884252	0.879349	0.87788	0.905839	0.88703	0.862461	0.87612	0.886317	0.884092	0.869821	0.908588	0.896253	0.884703	1	0.89847	0.0633677
340	1	20333	11935	105.731	0	123.783	9.56765	140.001	11.0345	14.8406	0	24.1877	5.64922	34.9639	8.35431	340	28	32269	0.129076	129.781	12.8077	28.1731	8.54359	0.902104	0.932613	0.888903	0.907248	0.895426	0.912625	0.900772	0.885478	0.87973	0.878676	0.9059	0.887074	0.86329	0.87677	0.886098	0.884378	0.870015	0.909015	0.896635	0.884564	1	0.899502	0.0629089
346	0	18651	9864	0	0	107.767	7.17148	127.789	9.28548	0	0	15.9182	3.20188	26.5476	5.83859	346	22	28515	0.11406	114.693	12.4162	19.5952	6.6379	0.909241	0.941101	0.90277	0.903472	0.892513	0.899702	0.894862	0.872628	0.883693	0.907715	0.911152	0.894722	0.861634	0.871664	0.886761	0.884587	0.865474	0.91664	0.88471	0.885622	1	0.902084	0.0613503
350	0	16578	8739	0	0	121.211	8.35089	141.19	10.5541	0	0	22.6355	4.70736	35.7925	8.10348	350	26	25317	0.101268	128.107	13.2039	27.177	8.73526	0.910495	0.942292	0.904689	0.905182	0.893155	0.90062	0.894952	0.873701	0.884524	0.907414	0.911759	0.895386	0.862345	0.872102	0.887032	0.884465	0.865821	0.9164	0.885057	0.885373	1	0.903058	0.0611982
352	0	15608	8274	0	0	128.957	9.4368	148.8	11.6178	0	0	27.2851	6.02747	41.931	9.90521	352	28	23882	0.095528	135.832	13.9326	32.3592	10.3104	0.911858	0.943074	0.90585	0.907001	0.894795	0.901662	0.895758	0.874592	0.88416	0.908132	0.912319	0.895884	0.862784	0.871221	0.887405	0.885081	0.866699	0.916799	0.885269	0.885206	1	0.90402	0.0609011
358	19	23542	13863	93.3235	2.60809	109.435	7.23207	128.461	9.42517	10.2457	0.87983	16.6625	3.32922	26.9742	5.95047	358	22	37424	0.149696	116.475	12.2667	20.479	6.70318	0.91114	0.928108	0.892128	0.91118	0.898073	0.905635	0.876202	0.873624	0.864913	0.913598	0.897953	0.899129	0.86701	0.868013	0.892141	0.888641	0.866115	0.911113	0.880892	0.892475	1	0.899351	0.0626037
362	17	20864	12346	107.329	4.69229	121.16	8.38234	139.879	10.5829	15.609	2.06456	22.61	4.72795	34.8211	7.92085	362	26	33227	0.132908	128.108	12.9522	27.1437	8.4986	0.912932	0.929395	0.893129	0.912255	0.899404	0.9061	0.877073	0.874605	0.865697	0.914437	0.898336	0.899856	0.867141	0.867653	0.892693	0.88875	0.866374	0.911277	0.881331	0.892211	1	0.900341	0.062272
364	16	19595	11661	115.285	4.30619	127.116	9.38279	145.674	11.615	19.296	2.18436	26.1451	5.82776	39.383	9.457	364	28	31272	0.125088	134.03	13.6443	31.0779	9.78114	0.914876	0.93112	0.894954	0.913517	0.90007	0.906834	0.877766	0.875448	0.86699	0.91494	0.898264	0.899255	0.867901	0.868381	0.893499	0.888926	0.866734	0.911326	0.881475	0.891788	1	0.901459	0.0616737
370	0	24664	11520	0	0	112.477	8.0132	128.833	9.19447	0	0	18.1223	3.90066	27.1857	5.8613	370	21	36184	0.144736	117.685	11.346	21.0078	6.25581	0.911743	0.908786	0.895492	0.906146	0.888031	0.911895	0.902719	0.876313	0.866322	0.918072	0.883374	0.897275	0.863324	0.872071	0.897068	0.899887	0.872195	0.894055	0.885239	0.891817	1	0.898124	0.0604821
374	0	21782	10253	0	0	123.397	9.09242	139.527	10.268	0	0	23.9251	5.33414	34.5291	7.66518	374	25	32035	0.12814	128.559	12.1068	27.319	7.91337	0.913392	0.910208	0.895973	0.906961	0.889387	0.912752	0.903387	0.876885	0.866646	0.91862	0.884189	0.897799	0.86393	0.872109	0.89755	0.899719	0.871937	0.893772	0.884345	0.891494	1	0.898991	0.0601254
376	0	20498	9680	0	0	129.768	10.0437	145.965	11.2845	0	0	27.8532	6.52147	39.5749	9.21403	376	27	30178	0.120712	134.964	12.9044	31.6131	9.2766	0.914855	0.912055	0.897309	0.907963	0.890665	0.913447	0.90445	0.877759	0.867072	0.919229	0.884403	0.898684	0.864371	0.872871	0.897724	0.899911	0.872424	0.894012	0.884419	0.891345	1	0.900051	0.0596651
382	33	25694	8916	94.4204	3.37972	111.673	7.68975	132.54	9.65448	10.6255	1.16618	17.7205	3.688	29.6076	6.49178	382	21	34643	0.138572	117.027	12.3102	20.7731	6.93053	0.891075	0.907528	0.896732	0.911771	0.894625	0.899489	0.909376	0.874102	0.87885	0.9076	0.910169	0.891681	0.875444	0.870609	0.887438	0.882833	0.869555	0.881924	0.892994	0.888737	1	0.896128	0.0616972
386	27	22759	7942	112.336	5.3703	125.22	8.84735	145.801	10.8682	17.9064	2.62103	24.9644	5.34064	39.3939	8.86176	386	25	30728	0.122912	130.528	13.0377	28.6876	9.02354	0.892492	0.909691	0.898073	0.912751	0.896381	0.900303	0.909936	0.874788	0.879719	0.907788	0.910163	0.891858	0.875895	0.869907	0.887367	0.882989	0.869972	0.881265	0.893452	0.888538	1	0.89716	0.0611806
388	22	21438	7485	117.39	7.64738	130.983	9.84882	151.41	11.8348	20.5392	3.99561	28.6113	6.51662	44.1673	10.4421	388	27	28945	0.11578	136.255	13.724	32.6279	10.3032	0.894058	0.910347	0.898843	0.913647	0.897046	0.900967	0.910123	0.875402	0.879876	0.90881	0.910088	0.892227	0.876248	0.869183	0.887528	0.883002	0.870617	0.881689	0.893522	0.888064	1	0.897842	0.0609818
394	3	27948	8890	91.01	0.16975	113.245	8.02854	131.035	9.13029	9.48351	0.0527634	18.4914	3.95697	28.5763	5.98234	394	20	36841	0.147364	117.536	11.2697	20.9242	6.25654	0.903084	0.923224	0.891507	0.909761	0.887354	0.897356	0.898116	0.880839	0.882169	0.885874	0.908553	0.86724	0.855229	0.880731	0.877908	0.89148	0.861934	0.896922	0.87157	0.896203	1	0.896241	0.0630191
398	3	24713	7887	102.211	2.28074	122.717	9.03454	140.399	10.1996	13.433	0.907821	23.5326	5.23067	35.1634	7.6885	398	24	32603	0.130412	126.993	12.0179	26.3453	7.73703	0.904595	0.923596	0.89343	0.911112	0.887602	0.898031	0.898522	0.881713	0.882649	0.886606	0.908398	0.867758	0.855657	0.881391	0.878508	0.89185	0.861731	0.897187	0.872282	0.896191	1	0.897087	0.0626885
400	3	23262	7481	105.06	5.78065	125.051	9.83577	142.715	11.0927	14.6904	2.30968	24.9515	5.93629	37.008	8.67293	400	26	30746	0.122984	129.347	12.6744	27.884	8.47014	0.906248	0.924852	0.895076	0.912655	0.888213	0.899125	0.899759	0.882326	0.882895	0.887189	0.908834	0.86808	0.855998	0.882033	0.878586	0.892327	0.862437	0.897271	0.872894	0.896491	1	0.898147	0.0622513
406	1	22945	7846	91.0739	0	109.813	7.54813	130.689	9.3836	9.5033	0	16.8522	3.4923	28.3769	6.11594	406	21	30792	0.123168	115.132	12.1518	19.7886	6.62132	0.907963	0.909538	0.894989	0.910837	0.895021	0.912737	0.895833	0.873961	0.894469	0.891871	0.909636	0.877793	0.862253	0.871704	0.890718	0.892813	0.880959	0.889695	0.86602	0.882096	1	0.898234	0.0635054
410	1	20376	6998	110.412	0	121.613	8.7104	142.432	10.566	16.8905	0	22.8864	4.95154	36.731	8.22873	410	25	27375	0.1095	126.935	12.9421	26.4254	8.48729	0.909315	0.911489	0.896018	0.911872	0.895744	0.914027	0.896658	0.874868	0.894429	0.892932	0.910082	0.878374	0.86232	0.872311	0.890447	0.892384	0.881553	0.890411	0.867215	0.882228	1	0.899231	0.0630701
412	1	19194	6604	122.965	0	131.016	9.77574	151.635	11.7245	23.2983	0	28.6249	6.45212	44.347	10.3599	412	27	25799	0.103196	136.294	13.6846	32.6492	10.2725	0.910384	0.913252	0.897477	0.913001	0.897477	0.914648	0.897787	0.874918	0.895132	0.893697	0.910655	0.878348	0.862553	0.871875	0.891159	0.89269	0.88205	0.89048	0.867747	0.882573	1	0.900234	0.0626571
418	1	22832	12238	95.9212	0	108.439	7.25455	128.008	9.33562	11.0953	0	16.2188	3.28085	26.6871	5.87813	418	22	35071	0.140284	115.268	12.316	19.8716	6.6304	0.904237	0.915985	0.896082	0.907873	0.894856	0.899105	0.904209	0.881355	0.889923	0.898335	0.895284	0.902198	0.862507	0.878489	0.896595	0.878746	0.874269	0.892732	0.887656	0.872701	1	0.898641	0.0626167
422	1	20224	10845	110.543	0	119.538	8.32862	138.988	10.426	16.9505	0	21.7222	4.57597	34.154	7.74605	422	26	31070	0.12428	126.327	13.0021	26.0614	8.34814	0.906228	0.91767	0.897071	0.908754	0.895961	0.899276	0.905584	0.881654	0.890328	0.898664	0.895687	0.902301	0.863051	0.878886	0.897087	0.878822	0.873672	0.893434	0.888236	0.872465	1	0.899615	0.062334
424	1	19041	10222	120.08	0	127.029	9.36885	146.282	11.388	21.7033	0	26.0912	5.81698	39.8424	9.35654	424	28	29264	0.117056	133.754	13.6629	30.8944	9.7764	0.907702	0.919269	0.89851	0.909513	0.897246	0.899894	0.90625	0.882193	0.89089	0.899194	0.896118	0.902662	0.864253	0.879186	0.898032	0.87922	0.873428	0.893743	0.888703	0.872369	1	0.900606	0.0621083
430	0	21221	14646	0	0	107.799	7.13606	125.153	8.98218	0	0	15.9298	3.18975	24.9358	5.40666	430	22	35867	0.143468	114.885	11.655	19.6074	6.12798	0.919355	0.91495	0.898333	0.896381	0.893356	0.899936	0.905763	0.87791	0.872153	0.899518	0.884462	0.89896	0.857348	0.871721	0.903226	0.888003	0.873463	0.894806	0.882552	0.868458	1	0.898488	0.0621235
434	0	18747	13036	0	0	120.572	8.32248	137.709	10.171	0	0	22.2825	4.65405	33.2067	7.40132	434	26	31783	0.127132	127.601	12.423	26.7631	8.00719	0.920413	0.916512	0.899616	0.897382	0.894755	0.900938	0.906161	0.87874	0.872432	0.899884	0.884592	0.898358	0.857235	0.872951	0.904194	0.888053	0.873486	0.895243	0.882909	0.868892	1	0.899388	0.0617954
436	0	17580	12285	0	0	127.327	9.32322	144.327	11.2696	0	0	26.2688	5.82099	38.2769	9.02728	436	29	29865	0.11946	134.32	13.1677	31.2084	9.40122	0.921731	0.917797	0.900686	0.898376	0.895814	0.901758	0.9074	0.879374	0.873045	0.900033	0.885133	0.898158	0.857978	0.874201	0.904085	0.88808	0.87415	0.895831	0.883074	0.868776	1	0.900305	0.0614708
442	0	15711	15078	0	0	105.452	6.65148	124.535	9.17886	0	0	14.8982	2.83153	24.5904	5.48034	442	24	30789	0.123156	114.797	12.4435	19.6447	6.50185	0.923154	0.90987	0.893533	0.893095	0.890838	0.891974	0.890594	0.873802	0.873656	0.89657	0.901978	0.891991	0.860908	0.858618	0.89087	0.897447	0.868427	0.894508	0.867664	0.878008	1	0.895639	0.0621797
446	0	13869	13426	0	0	117.986	7.8474	136.648	10.3328	0	0	20.8643	4.18847	32.4744	7.42902	446	28	27295	0.10918	127.166	13.071	26.5751	8.3517	0.923722	0.910698	0.894596	0.894248	0.89238	0.893149	0.892251	0.873896	0.87364	0.897197	0.90218	0.893149	0.86067	0.85882	0.890786	0.898095	0.868108	0.894724	0.867064	0.877523	1	0.896416	0.0619724
448	0	13048	12675	0	0	122.276	8.80074	140.793	11.2171	0	0	23.2647	5.06758	35.5716	8.56778	448	30	25723	0.102892	131.4	13.6745	29.3289	9.3303	0.925028	0.911752	0.895891	0.895327	0.893344	0.894219	0.892625	0.87414	0.87414	0.897757	0.902869	0.893344	0.860844	0.859542	0.891362	0.898204	0.868425	0.894472	0.867959	0.877716	1	0.897283	0.0617821
454	0	15447	18112	0	0	106.569	6.95863	123.716	9.12184	0	0	15.3881	3.03854	24.1111	5.37716	454	24	33559	0.134236	115.824	11.8422	20.0959	6.22554	0.9129	0.911171	0.880285	0.885753	0.873268	0.899625	0.887303	0.880583	0.881805	0.891505	0.908639	0.892056	0.859039	0.860634	0.875413	0.888525	0.861319	0.903975	0.865967	0.8855	1	0.891472	0.0631867
458	0	13616	16086	0	0	124.512	8.42765	141.302	10.3733	0	0	24.5157	5.03055	35.8554	7.94684	458	28	29702	0.118808	133.605	12.6816	30.657	8.81635	0.914871	0.912531	0.881304	0.88696	0.874604	0.900343	0.887566	0.881523	0.881961	0.892734	0.908558	0.892701	0.858865	0.861171	0.8758	0.889166	0.86176	0.904097	0.867012	0.885866	1	0.892491	0.0628077
460	0	12751	15192	0	0	136.095	9.75366	152.629	11.673	0	0	32.0286	6.94918	45.2041	10.4687	460	30	27943	0.111772	145.084	13.613	39.1919	11.1663	0.916598	0.913789	0.882189	0.888183	0.876302	0.901263	0.888273	0.881938	0.882565	0.893122	0.908832	0.893175	0.8595	0.861146	0.876391	0.889292	0.861701	0.903661	0.866818	0.88575	1	0.893459	0.0625996
466	1	17945	15719	91.7777	0	108.152	7.14638	125.641	9.32809	9.72434	0	16.0855	3.20827	25.2544	5.68613	466	23	33665	0.13466	116.317	11.9998	20.3665	6.44292	0.908986	0.916367	0.875464	0.891118	0.866939	0.919753	0.897772	0.881167	0.876935	0.888089	0.906891	0.885014	0.858934	0.865929	0.86529	0.883692	0.872018	0.905703	0.879638	0.882445	1	0.892592	0.0625901
470	1	15976	13919	105.844	0	121.907	8.34174	139.351	10.4977	14.888	0	23.0216	4.74713	34.4267	7.8519	470	27	29896	0.119584	130.028	12.815	28.3313	8.55081	0.910306	0.917882	0.87704	0.892711	0.867624	0.920591	0.898582	0.881272	0.877893	0.88838	0.90661	0.885938	0.859162	0.866437	0.865668	0.88455	0.872893	0.906643	0.880787	0.883312	1	0.893611	0.0622087
472	1	15040	13128	112.01	0	129.597	9.43284	146.983	11.5265	17.6313	0	27.687	6.08382	40.4262	9.60095	472	29	28169	0.112676	137.699	13.5891	33.6236	10.1545	0.912084	0.919095	0.878057	0.893447	0.869555	0.921332	0.900138	0.881785	0.878412	0.88892	0.907114	0.886187	0.859757	0.866449	0.866129	0.884341	0.873513	0.906386	0.88111	0.884128	1	0.894632	0.0617181
478	1	20861	13186	90.4625	0	109.189	7.35893	127.299	9.28092	9.31401	0	16.559	3.36709	26.2477	5.78339	478	22	34048	0.136192	116.202	12.016	20.311	6.49444	0.918923	0.916706	0.881388	0.901169	0.899642	0.930877	0.901815	0.880639	0.890096	0.887247	0.893415	0.895368	0.874457	0.866233	0.890522	0.88923	0.86472	0.888481	0.880713	0.870873	1	0.900229	0.0620367
482	1	18473	11684	106.554	0	122.937	8.60457	141.062	10.447	15.1881	0	23.6228	4.99801	35.6838	7.97913	482	26	30158	0.120632	129.959	12.8691	28.2953	8.63109	0.920834	0.917849	0.883248	0.9019	0.90069	0.931212	0.902348	0.880844	0.890477	0.887675	0.894589	0.895451	0.875754	0.866155	0.891488	0.88978	0.865525	0.888968	0.880861	0.871925	1	0.901229	0.0615877
484	1	17416	11035	114.883	0	130.863	9.69152	148.939	11.5664	19.0168	0	28.5188	6.38719	42.0397	9.86129	484	28	28452	0.113808	137.874	13.6738	33.7625	10.3005	0.922062	0.918705	0.884595	0.902819	0.90194	0.931956	0.903223	0.881994	0.891097	0.88818	0.894682	0.895526	0.875914	0.866073	0.892117	0.889814	0.866547	0.889463	0.881203	0.871995	1	0.902102	0.0612081
490	1	22646	12686	90.7291	0	110.068	7.48366	128.525	9.26258	9.39623	0	16.9647	3.48582	27.0004	5.87767	490	22	35333	0.141332	116.695	12.0464	20.5677	6.5858	0.932499	0.912631	0.894376	0.904325	0.893754	0.905867	0.901409	0.875683	0.882079	0.900815	0.886126	0.904197	0.876447	0.870744	0.895296	0.882857	0.867985	0.894617	0.880112	0.87332	1	0.901356	0.0625835
494	1	20075	11288	108.555	0	122.687	8.62969	140.834	10.476	16.0563	0	23.4828	4.9983	35.5172	7.97228	494	26	31364	0.125456	129.218	12.7691	27.8138	8.499	0.934575	0.914265	0.895119	0.906071	0.895485	0.906979	0.902468	0.876706	0.882907	0.901703	0.886638	0.904253	0.876993	0.872035	0.895724	0.88364	0.868958	0.894959	0.879846	0.873246	1	0.902604	0.062039
496	1	18870	10688	115.11	0	131.536	9.74498	149.473	11.6459	19.1289	0	28.9596	6.49705	42.4963	10.0116	496	28	29559	0.118236	138.021	13.5627	33.8539	10.2711	0.935925	0.915982	0.896749	0.906492	0.896495	0.907558	0.903295	0.878193	0.883842	0.902314	0.886921	0.904276	0.877838	0.872678	0.895768	0.883859	0.869515	0.895311	0.879563	0.873761	1	0.903608	0.0615039
502	7	25409	12180	92.1916	2.12912	110.629	7.60988	129.648	9.45642	9.87167	0.698723	17.2294	3.57567	27.721	6.09985	502	21	37596	0.150384	116.787	12.1425	20.627	6.69495	0.90745	0.919779	0.894683	0.893233	0.887475	0.904258	0.896013	0.886823	0.874934	0.900468	0.888286	0.906971	0.862166	0.851447	0.875372	0.885586	0.849053	0.899816	0.886012	0.869428	1	0.895805	0.0639942
506	4	22419	10763	110.71	3.73126	125.981	8.87663	144.764	10.7149	17.0844	1.72052	25.4176	5.402	38.5539	8.61389	506	25	33186	0.132744	132.071	12.955	29.677	9.03383	0.908787	0.921126	0.895152	0.89476	0.888673	0.904704	0.896462	0.88694	0.876092	0.901299	0.889276	0.906828	0.862111	0.852784	0.876077	0.887046	0.848957	0.899928	0.88584	0.870292	1	0.896703	0.0637139
508	3	21043	10208	115.883	5.93031	130.446	9.84697	149.136	11.6553	19.6686	3.09226	28.2655	6.43621	42.2154	9.96837	508	28	31254	0.125016	136.549	13.6572	32.8209	10.1568	0.910156	0.922506	0.896221	0.896061	0.889534	0.905596	0.897149	0.887758	0.877376	0.902077	0.889518	0.906684	0.862562	0.853155	0.876496	0.887502	0.849139	0.900109	0.886191	0.870321	1	0.897661	0.0634062
514	1	21847	11010	91.7902	0	109.079	7.41309	127.371	9.3245	9.7283	0	16.5132	3.38691	26.2955	5.82023	514	22	32858	0.131432	115.208	11.8422	19.7908	6.34834	0.915926	0.904635	0.897803	0.883697	0.876103	0.89654	0.890818	0.870975	0.891883	0.909078	0.91302	0.898503	0.841393	0.865527	0.856473	0.891107	0.856367	0.893101	0.883012	0.874505	1	0.893228	0.0642551
518	1	19254	9732	105.566	0	121.627	8.58223	139.635	10.4947	14.7716	0	22.8843	4.88016	34.6332	7.87465	518	26	28987	0.115948	127.672	12.5791	26.8286	8.21143	0.917687	0.905958	0.898627	0.884655	0.877514	0.896954	0.89171	0.872081	0.893142	0.909511	0.913392	0.898041	0.841808	0.86594	0.857402	0.890468	0.857212	0.89328	0.883896	0.875306	1	0.89421	0.0638529
520	1	18067	9192	108.075	0	128.72	9.61328	146.611	11.5092	15.8449	0	27.1541	6.1408	40.1224	9.52511	520	28	27260	0.10904	134.752	13.3218	31.5265	9.65303	0.918837	0.907098	0.899358	0.885657	0.87942	0.897671	0.892406	0.872542	0.893507	0.909941	0.913811	0.898368	0.842553	0.866526	0.857245	0.890224	0.858107	0.893305	0.884208	0.875624	1	0.895061	0.0634156
526	1	19778	12810	90.1686	0	107.451	7.02744	127.554	9.50142	9.22391	0	15.7718	3.11509	26.4229	5.9336	526	22	32589	0.130356	115.352	12.7237	19.9583	6.84074	0.892479	0.909924	0.890515	0.888567	0.882092	0.913698	0.884716	0.874283	0.890469	0.897312	0.908374	0.883089	0.851192	0.8764	0.874022	0.888536	0.876016	0.893369	0.887784	0.885299	1	0.891645	0.0641524
530	1	17395	11403	103.534	0	117.716	8.13967	137.565	10.5902	13.9384	0	20.7438	4.32987	33.1492	7.69818	530	26	28799	0.115196	125.575	13.3667	25.6555	8.46167	0.893364	0.9109	0.891923	0.88984	0.88352	0.913365	0.885517	0.875534	0.890031	0.89774	0.908886	0.883781	0.852061	0.875499	0.87536	0.888798	0.875655	0.893712	0.888382	0.884683	1	0.892437	0.0639259
532	1	16352	10780	105.627	0	124.331	9.16655	144.069	11.4882	14.7968	0	24.4701	5.43882	38.1019	9.17522	532	28	27133	0.108532	132.172	14.0137	29.8857	9.78661	0.894741	0.9121	0.893009	0.891129	0.884421	0.91385	0.885785	0.876847	0.890097	0.898187	0.909225	0.88455	0.852947	0.875576	0.875944	0.889268	0.875502	0.893764	0.889047	0.884992	1	0.893319	0.0635584
538	0	22193	14891	0	0	108.937	7.41443	125.702	9.18504	0	0	16.4496	3.38657	25.2782	5.59763	538	22	37084	0.148336	115.669	11.5896	19.9947	6.17868	0.899013	0.90295	0.891247	0.89091	0.88433	0.91886	0.896114	0.855571	0.89149	0.891597	0.893499	0.883548	0.871899	0.867342	0.882658	0.871643	0.866223	0.897665	0.872007	0.875391	1	0.891519	0.0663083
542	0	19550	13159	0	0	122.364	8.57824	138.893	10.3258	0	0	23.2968	4.94566	34.0746	7.67303	542	26	32709	0.130836	129.014	12.3518	27.6327	8.1386	0.900975	0.904415	0.89321	0.892063	0.885521	0.91964	0.896038	0.857058	0.892461	0.892797	0.89402	0.883656	0.872283	0.868782	0.883044	0.872543	0.866795	0.89778	0.872038	0.875921	1	0.892717	0.0657861
544	0	18342	12463	0	0	129.645	9.67844	146.118	11.4497	0	0	27.7405	6.28095	39.7188	9.43482	544	28	30805	0.12322	136.309	13.1978	32.5867	9.69882	0.902126	0.905421	0.89453	0.893118	0.886772	0.920256	0.896462	0.857653	0.893086	0.893215	0.894222	0.883947	0.872764	0.868804	0.884256	0.872375	0.867018	0.897695	0.872277	0.875507	1	0.893544	0.0654171
550	1	22213	13756	91.3721	0	109.297	7.26286	128.689	9.41235	9.59656	0	16.6021	3.33622	27.1159	5.99363	550	22	35970	0.14388	116.713	12.4615	20.6227	6.83533	0.927036	0.907993	0.888435	0.898207	0.890089	0.919238	0.90335	0.863761	0.879288	0.891326	0.896247	0.876633	0.875591	0.860648	0.894398	0.880998	0.871865	0.912983	0.856436	0.871713	1	0.897698	0.0629802
554	1	19629	12226	106.442	0	120.506	8.34338	139.823	10.5317	15.1404	0	22.2483	4.66251	34.7755	7.90524	554	26	31856	0.127424	127.92	13.1803	27.0558	8.63113	0.928585	0.910048	0.88911	0.899987	0.891606	0.91978	0.904021	0.864923	0.880588	0.891998	0.896707	0.877543	0.875471	0.861156	0.894415	0.882251	0.871531	0.913721	0.857154	0.871641	1	0.898845	0.0626449
556	1	18445	11534	116.54	0	127.89	9.35243	147.211	11.6455	19.8478	0	26.6163	5.90052	40.626	9.68806	556	28	29980	0.11992	135.323	13.9414	32.0059	10.1977	0.930437	0.911624	0.890627	0.900867	0.892728	0.920364	0.90537	0.865794	0.881421	0.892095	0.897748	0.878269	0.875684	0.861875	0.894663	0.882805	0.871648	0.91441	0.857422	0.871664	1	0.899958	0.0621826
562	1	23826	12096	90.3053	0	110.768	7.67519	128.503	9.19359	9.26575	0	17.2979	3.62049	26.9806	5.82847	562	22	35923	0.143692	116.739	11.7389	20.558	6.409	0.925312	0.903335	0.906314	0.891254	0.88133	0.922654	0.909014	0.871962	0.878114	0.902681	0.889291	0.888762	0.861147	0.856332	0.875428	0.898366	0.869958	0.908012	0.874092	0.873535	1	0.898528	0.0611837
566	1	21031	10780	107.292	0	126.896	8.92492	144.318	10.4683	15.5046	0	25.9722	5.51849	38.1754	8.34492	566	26	31812	0.127248	132.799	12.5622	30.1071	8.78066	0.927197	0.905099	0.907331	0.892855	0.883393	0.923048	0.909955	0.872627	0.877971	0.90337	0.889664	0.888768	0.862253	0.855966	0.87654	0.898717	0.869656	0.908478	0.874811	0.874403	1	0.899663	0.060658
568	1	19790	10191	109.641	0	132.847	9.99345	150.207	11.5785	16.5406	0	29.8448	6.78342	43.1062	10.018	568	28	29982	0.119928	138.747	13.3841	34.352	10.1958	0.928557	0.906927	0.908145	0.894253	0.88383	0.924188	0.910646	0.873057	0.878277	0.904076	0.890001	0.888883	0.863601	0.856147	0.876659	0.899356	0.870105	0.908645	0.875125	0.874508	1	0.900604	0.060236
574	0	19000	10319	0	0	108.215	7.20793	127.611	9.50982	0	0	16.1171	3.24775	26.459	5.95645	574	22	29319	0.117276	115.042	12.3006	19.757	6.61188	0.92012	0.896637	0.899741	0.887428	0.868566	0.896995	0.902009	0.877127	0.8818	0.910826	0.882534	0.901804	0.864849	0.866332	0.860807	0.88313	0.844981	0.893738	0.889253	0.884597	1	0.893061	0.0636247
578	0	16825	9143	0	0	121.762	8.38034	140.745	10.7116	0	0	22.9437	4.7714	35.477	8.14164	578	26	25968	0.103872	128.446	12.9656	27.3565	8.59786	0.9215	0.898279	0.901225	0.888497	0.869744	0.8967	0.903208	0.877638	0.881701	0.912334	0.883395	0.901783	0.865354	0.86649	0.861118	0.883934	0.844809	0.894216	0.889422	0.885012	1	0.894025	0.0634204
580	0	15784	8671	0	0	127.443	9.39947	146.308	11.6108	0	0	26.3462	5.86825	39.8909	9.55432	580	28	24455	0.09782	134.132	13.6478	31.1487	9.8274	0.923104	0.899632	0.902556	0.889614	0.871172	0.898017	0.903946	0.877755	0.882314	0.912676	0.883909	0.902229	0.865467	0.866224	0.861582	0.884379	0.845185	0.894868	0.889736	0.885136	1	0.895035	0.0630442
586	2	17797	13376	91.505	0.507148	107.444	7.0878	126.42	9.27371	9.63918	0.159554	15.7722	3.13628	25.7144	5.68766	586	23	31175	0.1247	115.585	12.4024	20.0377	6.61175	0.913504	0.902165	0.88231	0.894322	0.86834	0.895605	0.904603	0.871291	0.902229	0.897402	0.894611	0.898156	0.858974	0.870249	0.874884	0.86101	0.852382	0.89243	0.862582	0.896552	1	0.891737	0.0640032
590	2	15768	11896	109.092	3.93841	120.408	8.16562	139.341	10.4825	16.3576	1.75781	22.1808	4.54156	34.4168	7.80121	590	27	27666	0.110664	128.548	13.1582	27.4417	8.6387	0.914426	0.903094	0.884244	0.894943	0.869894	0.896353	0.90557	0.872768	0.902407	0.897943	0.894907	0.898594	0.858689	0.870057	0.875226	0.861039	0.85137	0.892503	0.862232	0.896696	1	0.892599	0.0636472
592	2	14798	11208	119.727	2.65682	127.964	9.26906	146.949	11.5342	21.545	1.42615	26.6539	5.83628	40.3985	9.55301	592	29	26008	0.104032	136.145	13.9506	32.5766	10.2491	0.91593	0.904491	0.886727	0.896436	0.87127	0.897185	0.906337	0.873827	0.902665	0.898281	0.89534	0.898993	0.859332	0.870732	0.875461	0.861024	0.851392	0.892052	0.862465	0.897012	1	0.893757	0.0631821
598	0	21873	14182	0	0	109.774	7.42687	127.024	9.18557	0	0	16.8272	3.43661	26.0716	5.69298	598	22	36055	0.14422	116.559	11.7326	20.4634	6.34869	0.90857	0.892664	0.878561	0.907766	0.873097	0.904188	0.896533	0.856941	0.90466	0.878214	0.902441	0.875648	0.870628	0.872639	0.878366	0.871308	0.861281	0.894675	0.867369	0.88745	1	0.890093	0.0651213
602	0	19254	12543	0	0	119.894	8.53185	136.986	10.263	0	0	21.9292	4.70585	32.7039	7.37961	602	26	31797	0.127188	126.636	12.4664	26.1795	7.91343	0.910196	0.894534	0.879863	0.907318	0.873982	0.904362	0.896704	0.857062	0.904975	0.879281	0.902837	0.876608	0.870601	0.872897	0.878511	0.871843	0.86071	0.895179	0.867896	0.887694	1	0.890882	0.0648777
604	0	18036	11812	0	0	126.288	9.51837	143.259	11.1899	0	0	25.6572	5.83582	37.4372	8.8047	604	28	29848	0.119392	133.004	13.1596	30.319	9.18921	0.912004	0.896341	0.881617	0.908419	0.875821	0.905186	0.897363	0.858014	0.905639	0.87959	0.903226	0.877077	0.87103	0.873459	0.878752	0.872471	0.86056	0.895353	0.868132	0.888116	1	0.892071	0.0646295
610	1	23398	11436	91.1954	0	109.516	7.47308	128.774	9.43614	9.54124	0	16.7133	3.44101	27.1713	6.02989	610	22	34835	0.13934	115.838	12.1879	20.1463	6.63402	0.92209	0.877982	0.904694	0.902684	0.890039	0.911813	0.881412	0.856897	0.886307	0.891905	0.897345	0.87979	0.869743	0.858303	0.892622	0.884714	0.867734	0.899856	0.854715	0.873733	1	0.893279	0.0623752
614	1	20657	10182	103.644	0	121.685	8.57175	140.843	10.5391	13.9826	0	22.9156	4.87087	35.5313	8.04696	614	26	30840	0.12336	128.01	12.9257	27.0805	8.51311	0.923184	0.879458	0.905447	0.903145	0.891278	0.912451	0.881161	0.858106	0.886511	0.892591	0.898525	0.88061	0.869731	0.85916	0.892866	0.884971	0.867396	0.900243	0.855156	0.87346	1	0.894067	0.0622006
616	1	19366	9602	101.901	0	125.676	9.46984	144.851	11.4975	13.2919	0	25.2875	5.75056	38.717	9.28996	616	28	28969	0.115876	132.031	13.6115	29.7384	9.52293	0.924195	0.881459	0.90659	0.904674	0.892661	0.913079	0.881943	0.859073	0.887535	0.893162	0.899082	0.881235	0.869378	0.85966	0.893645	0.88517	0.867876	0.900376	0.855294	0.873537	1	0.895117	0.0619175
622	0	21185	11814	0	0	108.35	7.26952	126.822	9.24963	0	0	16.1801	3.28365	25.9554	5.72212	622	22	32999	0.131996	114.963	11.9576	19.6798	6.37236	0.915088	0.88936	0.889239	0.890709	0.886815	0.897603	0.896285	0.854193	0.880299	0.905664	0.896679	0.890178	0.868132	0.849374	0.880239	0.883663	0.87136	0.899618	0.865223	0.869557	1	0.890573	0.0635855
626	0	18757	10471	0	0	123.096	8.5283	141.304	10.4808	0	0	23.707	4.95769	35.8691	8.05665	626	26	29228	0.116912	129.619	12.7376	28.0641	8.546	0.916193	0.890721	0.890704	0.891542	0.887625	0.898915	0.89688	0.855686	0.881347	0.906374	0.896195	0.890191	0.868688	0.850537	0.880423	0.884375	0.870552	0.899908	0.86566	0.868961	1	0.891514	0.0634684
628	0	17558	9815	0	0	131.836	9.67907	149.82	11.5847	0	0	29.1485	6.47169	42.7805	10.0121	628	28	27373	0.109492	138.285	13.5129	34.0365	10.2737	0.91804	0.892083	0.891627	0.892558	0.887919	0.899737	0.898166	0.856866	0.882457	0.907153	0.895901	0.890531	0.868666	0.850656	0.881215	0.884594	0.871223	0.900522	0.866164	0.869086	1	0.892489	0.0631809
634	0	15629	13957	0	0	105.911	6.88907	124.989	9.28308	0	0	15.1041	2.96597	24.8652	5.57338	634	23	29586	0.118344	114.911	12.5073	19.7088	6.56081	0.918999	0.908842	0.886517	0.880619	0.881904	0.902707	0.910701	0.861201	0.885791	0.90073	0.895745	0.896471	0.855557	0.842983	0.871054	0.891756	0.869161	0.897181	0.874366	0.871155	1	0.893313	0.0646196
638	0	13863	12381	0	0	117.217	8.03752	136.256	10.3072	0	0	20.4774	4.24521	32.1968	7.35667	638	27	26244	0.104976	126.199	13.2128	26.0062	8.32337	0.920382	0.909675	0.887708	0.88243	0.883116	0.90333	0.911008	0.862426	0.887212	0.901082	0.895614	0.896529	0.856481	0.843393	0.871666	0.891728	0.869246	0.896662	0.874352	0.872218	1	0.894261	0.0641782
640	0	13031	11651	0	0	123.145	9.0323	142.098	11.2476	0	0	23.7761	5.2824	36.557	8.76679	640	29	24682	0.098728	132.092	13.8679	29.8093	9.57716	0.921258	0.910988	0.889494	0.883964	0.884349	0.904141	0.91113	0.862977	0.887712	0.902054	0.895977	0.896706	0.856434	0.843834	0.871789	0.89233	0.869399	0.896828	0.875496	0.872539	1	0.895196	0.0637977
646	4	19911	17716	91.8404	1.50042	107.65	7.02826	125.301	9.19182	9.75191	0.475181	15.8588	3.12938	25.041	5.56064	646	23	37631	0.150524	115.958	11.9827	20.181	6.3839	0.929739	0.913622	0.892961	0.878199	0.869961	0.895273	0.899259	0.87501	0.900733	0.896827	0.891247	0.897638	0.856368	0.832412	0.864912	0.884829	0.848914	0.8932	0.868539	0.884205	1	0.894233	0.062602
650	4	17609	15735	104.057	2.98208	118.801	8.16629	136.236	10.3324	14.1844	1.23026	21.3165	4.42437	32.1857	7.38662	650	27	33348	0.133392	127.026	12.7041	26.4442	8.09551	0.93154	0.915152	0.895136	0.879663	0.871507	0.895856	0.899799	0.875075	0.901059	0.8974	0.891898	0.898285	0.856918	0.832674	0.864745	0.885645	0.848612	0.893472	0.868958	0.882797	1	0.895358	0.062139
652	3	16516	14855	107.521	2.39675	123.173	9.04683	140.568	11.2631	15.6267	1.05237	23.7935	5.29086	35.4101	8.59689	652	29	31374	0.125496	131.408	13.3654	29.293	9.13162	0.932572	0.916364	0.896299	0.881096	0.872872	0.896554	0.900586	0.875869	0.90175	0.898021	0.892538	0.898738	0.857334	0.83319	0.864697	0.885861	0.84868	0.893973	0.869526	0.882833	1	0.896292	0.0617965
658	2	22439	14217	91.6353	0.144036	109.641	7.55737	126.771	9.18446	9.67943	0.0454433	16.7752	3.49418	25.9189	5.68438	658	22	36658	0.146632	116.284	11.7206	20.321	6.31353	0.909665	0.895766	0.880681	0.899544	0.861258	0.896994	0.896312	0.8655	0.909092	0.89087	0.888565	0.884909	0.872988	0.860767	0.858203	0.887651	0.851083	0.892575	0.845082	0.892343	1	0.888928	0.064578
662	2	19767	12617	103.392	1.35012	121.748	8.6749	138.727	10.3109	13.8882	0.541442	22.9587	4.93889	33.9524	7.62102	662	26	32386	0.129544	128.361	12.4877	27.2411	8.14042	0.91098	0.897579	0.881569	0.90079	0.862564	0.897023	0.89724	0.866779	0.90993	0.89162	0.888501	0.885027	0.872893	0.86065	0.858658	0.887791	0.850939	0.892299	0.8443	0.892685	1	0.889853	0.0642999
664	2	18575	11866	110.722	4.66131	131.03	9.82266	147.843	11.3771	17.1222	2.143	28.6389	6.49139	41.109	9.55351	664	28	30443	0.121772	137.582	13.2892	33.4987	9.91406	0.912509	0.899665	0.883192	0.901685	0.863285	0.89822	0.898647	0.867326	0.910406	0.892455	0.888907	0.885409	0.873386	0.860608	0.858687	0.887889	0.851509	0.892258	0.844447	0.892816	1	0.890952	0.0639422
670	1	21341	11641	91.205	0	108.389	7.22933	128.233	9.42807	9.54423	0	16.1947	3.25847	26.8343	5.96028	670	22	32983	0.131932	115.392	12.4556	19.9496	6.72777	0.916609	0.895416	0.889231	0.903769	0.884243	0.911818	0.891535	0.845633	0.893475	0.898129	0.89299	0.885517	0.869721	0.865673	0.872374	0.885017	0.86869	0.893021	0.841206	0.876103	1	0.892845	0.0608498
674	1	18855	10302	104.212	0	122.213	8.36429	142.107	10.6382	14.2127	0	23.195	4.79324	36.4922	8.24004	674	26	29158	0.116632	129.241	13.2542	27.8928	8.90235	0.917278	0.896152	0.890956	0.905326	0.885572	0.913111	0.89262	0.846406	0.894369	0.898536	0.893374	0.885503	0.87055	0.866829	0.872968	0.884714	0.86899	0.893614	0.842325	0.8759	1	0.893807	0.0604433
676	1	17684	9717	104.619	0	128.147	9.35934	148.027	11.6477	14.3791	0	26.7747	5.89634	41.295	9.82177	676	28	27402	0.109608	135.196	13.9687	31.9233	10.2425	0.918254	0.897398	0.892435	0.906467	0.88676	0.913601	0.892873	0.847201	0.894862	0.899022	0.893803	0.885921	0.871068	0.867364	0.873203	0.884187	0.86959	0.89384	0.842037	0.87594	1	0.894654	0.0601539
682	6	25095	13613	92.518	1.60645	110.19	7.45599	127.96	9.403	9.96942	0.516452	17.0187	3.48032	26.6635	5.92316	682	22	38714	0.154856	116.436	11.7982	20.409	6.43512	0.918182	0.901689	0.896032	0.904763	0.885106	0.903652	0.890259	0.862169	0.885093	0.904608	0.906997	0.877938	0.851333	0.859392	0.887999	0.893876	0.865979	0.883221	0.854265	0.872217	1	0.894884	0.0620313
686	6	22216	11993	108.577	3.16658	123.385	8.60866	140.969	10.591	16.1065	1.41602	23.8787	5.03152	35.6309	8.10514	686	26	34215	0.13686	129.546	12.5657	27.9967	8.42195	0.919027	0.903098	0.897676	0.905714	0.886629	0.904647	0.890706	0.863437	0.88524	0.905509	0.906868	0.877948	0.851396	0.858922	0.886994	0.893848	0.866433	0.884027	0.854274	0.872088	1	0.89576	0.061766
688	5	20837	11258	116.009	4.39369	130.162	9.63783	147.58	11.6113	19.6636	2.32139	28.0645	6.28298	40.9238	9.735	688	28	32100	0.1284	136.269	13.294	32.5732	9.82554	0.920234	0.904642	0.898723	0.90715	0.887835	0.905576	0.891729	0.864517	0.886059	0.906075	0.907445	0.878037	0.852492	0.858925	0.887399	0.89405	0.867009	0.88419	0.854408	0.871978	1	0.896784	0.0612121
694	0	22431	12112	0	0	110.229	7.65204	128.683	9.27668	0	0	17.0486	3.56606	27.0993	5.87663	694	22	34543	0.138172	116.7	12.0721	20.5727	6.58537	0.928799	0.900646	0.884014	0.888197	0.882726	0.897736	0.911198	0.867831	0.881177	0.884072	0.908592	0.892656	0.843992	0.847668	0.866369	0.877862	0.87394	0.887633	0.855586	0.877964	1	0.893066	0.0634603
698	0	19761	10769	0	0	123.381	8.81674	141.675	10.3603	0	0	23.8929	5.14856	36.1341	7.94487	698	26	30530	0.12212	129.834	12.8291	28.2108	8.58105	0.930478	0.902227	0.88531	0.890501	0.884048	0.898149	0.911857	0.868719	0.882263	0.88531	0.909253	0.893957	0.844579	0.847855	0.867294	0.878677	0.874173	0.887848	0.856076	0.878235	1	0.894301	0.0629304
700	0	18575	10156	0	0	130.47	9.86805	148.674	11.4183	0	0	28.2831	6.46541	41.8	9.68025	700	28	28731	0.114924	136.905	13.5932	33.0612	10.0947	0.932477	0.903362	0.886307	0.891633	0.885194	0.898524	0.91229	0.869114	0.882496	0.885959	0.909801	0.894452	0.844471	0.848004	0.867652	0.878772	0.874369	0.88803	0.856758	0.878198	1	0.895201	0.0625197
706	1	20166	11147	92.7269	0	108.322	7.23544	128.199	9.51934	10.0278	0	16.1658	3.25615	26.8215	6.00981	706	22	31314	0.125256	115.398	12.5126	19.9587	6.76154	0.937009	0.922702	0.888532	0.880133	0.876956	0.882481	0.890512	0.846171	0.889826	0.888532	0.885962	0.891566	0.844271	0.82618	0.86696	0.870904	0.857125	0.886888	0.852095	0.884317	1	0.891954	0.0645821
710	1	17803	9865	101.414	0	119.805	8.37904	139.611	10.5862	13.1032	0	21.8695	4.60946	34.6258	7.9131	710	26	27669	0.110676	126.866	13.2346	26.4173	8.56352	0.938252	0.92394	0.889317	0.88151	0.878131	0.882811	0.891485	0.846941	0.889877	0.888015	0.886371	0.892208	0.844808	0.826719	0.867144	0.87074	0.857819	0.886299	0.853645	0.884239	1	0.892777	0.0642515
712	1	16766	9329	108.883	0	128.253	9.46572	147.878	11.7119	16.2014	0	26.8496	5.98096	41.1797	9.82865	712	28	26096	0.104384	135.268	13.9675	31.972	10.2319	0.939761	0.925468	0.890979	0.883162	0.879254	0.883335	0.892551	0.84808	0.890443	0.888565	0.886994	0.892321	0.845187	0.827215	0.867183	0.870996	0.858005	0.886439	0.853483	0.884044	1	0.893869	0.063796
718	5	23315	13504	92.559	2.14498	110.553	7.47446	128.055	9.26261	9.98963	0.695675	17.1861	3.51192	26.7086	5.81142	718	22	36824	0.147296	116.969	11.7495	20.6772	6.42392	0.922184	0.915422	0.885251	0.896494	0.865876	0.897512	0.879752	0.858611	0.890832	0.901518	0.878992	0.878815	0.85022	0.846187	0.885401	0.876399	0.830165	0.875462	0.848441	0.886053	1	0.890599	0.0654058
722	3	20597	11995	111.214	4.59149	122.839	8.64569	140.289	10.3904	17.3461	2.08028	23.5706	5.02006	35.1027	7.83608	722	26	32595	0.13038	129.26	12.5622	27.8139	8.3343	0.923976	0.917119	0.886946	0.898067	0.867311	0.897868	0.880135	0.858751	0.891226	0.902132	0.879951	0.880518	0.850468	0.846771	0.885872	0.87696	0.830005	0.875594	0.848765	0.885642	1	0.891732	0.0649271
724	3	19286	11314	117.988	8.5666	130.541	9.68897	147.79	11.5006	20.916	4.49567	28.3118	6.36924	41.0805	9.63957	724	28	30603	0.122412	136.917	13.3201	33.0317	9.8957	0.925285	0.918586	0.888932	0.899193	0.869229	0.899111	0.880486	0.858658	0.891873	0.902591	0.880714	0.881302	0.850815	0.847057	0.885926	0.877626	0.83036	0.875404	0.849034	0.885599	1	0.89281	0.0644691
730	0	22520	10011	0	0	109.842	7.4512	127.938	9.2958	0	0	16.8597	3.45124	26.6402	5.84419	730	21	32531	0.130124	115.411	11.6098	19.8695	6.25577	0.904214	0.904845	0.88677	0.88906	0.862977	0.889767	0.884925	0.859703	0.88348	0.889736	0.893163	0.876072	0.855784	0.866773	0.869325	0.887738	0.845424	0.882558	0.844733	0.884003	1	0.88599	0.0644815
734	0	19889	8882	0	0	120.493	8.52455	138.401	10.4243	0	0	22.2544	4.75033	33.7297	7.69212	734	25	28771	0.115084	126.022	12.3377	25.797	7.87196	0.906312	0.906503	0.888012	0.889681	0.864395	0.891088	0.886535	0.861128	0.884172	0.88975	0.893521	0.877029	0.855792	0.867123	0.869765	0.888099	0.844948	0.882503	0.845226	0.884884	1	0.887171	0.0639567
736	0	18636	8379	0	0	128.019	9.51762	145.822	11.5095	0	0	26.71	5.99304	39.4895	9.43627	736	27	27015	0.10806	133.541	13.0917	30.6737	9.34546	0.907885	0.90781	0.890024	0.891005	0.865723	0.892153	0.887414	0.861966	0.884712	0.890117	0.893929	0.877494	0.855913	0.867296	0.869832	0.888784	0.845419	0.882639	0.845382	0.885323	1	0.88828	0.0635774
742	1	20139	10992	90.7963	0	107.838	7.05031	128.07	9.39998	9.41706	0	15.9421	3.15018	26.7304	5.90502	742	22	31132	0.124528	114.981	12.5247	19.751	6.73188	0.925013	0.893309	0.895012	0.888186	0.870102	0.889326	0.878357	0.849913	0.881697	0.870326	0.896794	0.874277	0.864288	0.868094	0.85796	0.889439	0.855824	0.887399	0.853061	0.865942	1	0.887476	0.0642579
746	1	17832	9697	106.915	0	121.13	8.24361	141.259	10.5148	15.3423	0	22.5829	4.64682	35.8382	8.02975	746	26	27530	0.11012	128.219	13.2447	27.2516	8.76305	0.926771	0.894043	0.896349	0.889811	0.870995	0.890102	0.878587	0.851199	0.881892	0.870741	0.897966	0.873865	0.86502	0.86907	0.858754	0.889866	0.855848	0.887722	0.853269	0.865892	1	0.888445	0.06395
748	1	16748	9108	115.732	0	129.217	9.35875	149.272	11.5609	19.4398	0	27.4408	6.00982	42.3163	9.86728	748	28	25857	0.103428	136.281	13.9858	32.6803	10.4012	0.928433	0.895386	0.897494	0.890339	0.87253	0.890784	0.879201	0.851375	0.882372	0.871195	0.898848	0.874463	0.865742	0.869281	0.858974	0.88972	0.855184	0.887787	0.853715	0.866574	1	0.889358	0.0635593
754	0	18010	14484	0	0	107.057	7.01548	124.635	8.8846	0	0	15.6008	3.09364	24.6238	5.30139	754	23	32494	0.129976	114.892	11.7814	19.6227	6.16006	0.924278	0.904721	0.890641	0.892919	0.888441	0.903598	0.893473	0.856435	0.889072	0.858389	0.904121	0.878362	0.856127	0.851111	0.868268	0.894657	0.859359	0.87907	0.86676	0.87213	1	0.892555	0.0631296
758	0	15872	12906	0	0	119.46	8.18665	136.83	10.0619	0	0	21.6701	4.49022	32.5731	7.22929	758	27	28778	0.115112	127.25	12.5296	26.5597	7.99757	0.925846	0.906005	0.892036	0.893634	0.888995	0.904093	0.894555	0.8572	0.889204	0.858295	0.904667	0.878831	0.856818	0.851675	0.868893	0.894868	0.85965	0.879422	0.867381	0.871621	1	0.893434	0.0629087
760	0	14971	12222	0	0	125.626	9.15069	142.829	11.0582	0	0	25.2301	5.54996	37.0913	8.67431	760	29	27193	0.108772	133.358	13.2018	30.5612	9.25144	0.926875	0.90777	0.893465	0.894936	0.88953	0.9047	0.895672	0.858364	0.888795	0.859449	0.90549	0.879344	0.857169	0.851929	0.868974	0.895138	0.85978	0.879785	0.86765	0.871364	1	0.894388	0.0625792
766	1	17104	15340	93.5106	0	106.494	6.84213	125.549	9.25415	10.2831	0	15.3494	2.98105	25.1932	5.61554	766	23	32445	0.12978	115.503	12.4774	20.0034	6.61435	0.928494	0.908954	0.880906	0.890738	0.888195	0.900971	0.893204	0.856526	0.893682	0.882555	0.903837	0.884451	0.846679	0.8364	0.867175	0.89251	0.860117	0.881399	0.860071	0.869425	1	0.892876	0.0635482
770	1	15153	13686	101.111	0	116.188	7.88648	134.989	10.2071	12.9865	0	19.9396	4.08436	31.31	7.14577	770	27	28840	0.11536	125.11	13.0488	25.3352	8.07701	0.93001	0.909639	0.882212	0.8918	0.888835	0.901751	0.894504	0.856969	0.894209	0.882906	0.903953	0.885107	0.848093	0.836859	0.867493	0.892684	0.860107	0.881051	0.858738	0.870232	1	0.893733	0.0632872
772	1	14197	12911	111.351	0	123.792	8.9418	142.519	11.3029	17.3234	0	24.1394	5.26973	36.8835	8.8365	772	29	27109	0.108436	132.71	13.7917	30.2087	9.60458	0.93137	0.911229	0.884061	0.89319	0.890055	0.90221	0.895182	0.858128	0.894703	0.883673	0.904294	0.885426	0.84922	0.836825	0.867535	0.892895	0.860083	0.881331	0.858571	0.870504	1	0.894798	0.0628226
778	11	23567	16697	92.1139	2.3469	109.839	7.4304	126.99	9.21183	9.85028	0.77583	16.8568	3.44129	26.0538	5.72947	778	23	40275	0.1611	116.944	11.7914	20.6677	6.41063	0.938361	0.905512	0.882284	0.893395	0.884891	0.901651	0.889212	0.844693	0.88915	0.888417	0.89095	0.889448	0.834575	0.838076	0.877703	0.888268	0.854264	0.880695	0.841601	0.866269	1	0.892535	0.0637213
782	10	20794	14795	102.8	4.75969	117.753	8.4618	134.867	10.2338	13.7318	1.88137	20.7866	4.51672	31.2301	7.17758	782	27	35599	0.142396	124.861	12.5146	25.125	7.73621	0.939844	0.907469	0.883803	0.894463	0.886078	0.901921	0.890264	0.845543	0.890278	0.888087	0.8915	0.889309	0.834925	0.838254	0.878143	0.888382	0.853591	0.880306	0.841723	0.866331	1	0.893546	0.0632276
784	9	19529	13956	114.992	5.92617	126.766	9.51665	143.666	11.2681	19.2216	2.98644	25.9456	5.89787	37.7621	8.96147	784	29	33494	0.133976	133.805	13.237	30.8674	9.36557	0.94093	0.909193	0.885308	0.895071	0.887054	0.902654	0.891339	0.846435	0.890786	0.888114	0.892145	0.890353	0.835612	0.838702	0.878426	0.888443	0.85372	0.880829	0.842091	0.866245	1	0.894499	0.0626618
790	2	23029	11154	91.2742	0.151994	111.123	7.82383	128.84	9.48562	9.56594	0.0475794	17.472	3.71954	27.216	6.04351	790	22	34185	0.13674	116.902	11.8165	20.6509	6.48959	0.93737	0.911833	0.881966	0.875676	0.855141	0.901477	0.881483	0.858578	0.879743	0.864253	0.909332	0.881015	0.861708	0.859339	0.880064	0.877446	0.851134	0.881074	0.854	0.887407	1	0.889613	0.0627232
794	2	20353	9923	103.75	4.80532	122.274	8.89061	139.718	10.5488	14.1147	1.94164	23.2709	5.12034	34.6995	7.89327	794	26	30278	0.121112	127.99	12.5172	27.0158	8.17494	0.938833	0.913221	0.883232	0.877155	0.856794	0.90247	0.882902	0.859766	0.881019	0.864588	0.909225	0.881135	0.862045	0.859502	0.880012	0.877502	0.85146	0.881614	0.853623	0.887162	1	0.890711	0.0623204
796	2	19108	9366	110.495	2.81169	127.135	9.79239	144.433	11.5828	16.961	1.28691	26.1946	6.11017	38.3993	9.31575	796	28	28476	0.113904	132.823	13.2119	30.2082	9.29974	0.94016	0.914173	0.885044	0.878073	0.858161	0.902918	0.88392	0.860514	0.881953	0.86515	0.90938	0.881795	0.862323	0.859847	0.879758	0.877265	0.85091	0.882743	0.854105	0.88766	1	0.891655	0.0620237
802	4	22993	10120	92.0158	0.881149	110.428	7.48776	130.231	9.41271	9.80256	0.280772	17.1298	3.51173	28.087	6.11683	802	21	33117	0.132468	116.478	12.2182	20.4773	6.74427	0.921777	0.910363	0.889437	0.897303	0.876378	0.889588	0.874068	0.86128	0.872935	0.850605	0.903373	0.898406	0.8497	0.868859	0.862065	0.883912	0.845517	0.886222	0.841441	0.880499	1	0.889519	0.0646779
806	3	20360	8973	103.827	3.1555	120.738	8.55023	140.433	10.5468	14.095	1.2942	22.3905	4.79736	35.2261	7.964	806	25	29336	0.117344	126.76	12.9293	26.3157	8.38841	0.923268	0.912019	0.890459	0.898913	0.876602	0.890203	0.875426	0.861518	0.873313	0.851139	0.903906	0.8976	0.849656	0.86866	0.861978	0.883931	0.845838	0.886982	0.841833	0.880642	1	0.890405	0.0642138
808	3	19102	8459	113.092	3.3182	130.058	9.69673	149.621	11.6577	18.1914	1.6136	28.004	6.3186	42.6208	10.0031	808	27	27564	0.110256	136.06	13.723	32.4886	10.1902	0.924739	0.913855	0.892196	0.900051	0.877213	0.891144	0.876887	0.862339	0.87364	0.851056	0.904513	0.897856	0.851019	0.86847	0.862665	0.884124	0.845868	0.887698	0.842276	0.881149	1	0.89149	0.0637532
814	1	23387	10056	90.4087	0	110.763	7.60397	128.807	9.10764	9.29749	0	17.2911	3.58416	27.1619	5.78909	814	21	33444	0.133776	116.188	11.5697	20.2588	6.28898	0.928029	0.916891	0.877302	0.895691	0.890937	0.896319	0.87944	0.84785	0.880233	0.848314	0.894465	0.900416	0.845742	0.842618	0.85531	0.884508	0.84039	0.863683	0.849315	0.854533	1	0.889835	0.0616445
818	1	20656	8957	107.437	0	124.748	8.7525	142.613	10.3931	15.5671	0	24.6791	5.22591	36.8496	8.09718	818	25	29614	0.118456	130.151	12.3876	28.3599	8.37463	0.928969	0.918586	0.879162	0.895877	0.891842	0.897515	0.880378	0.849581	0.88058	0.849649	0.895337	0.900824	0.846424	0.842558	0.854613	0.884531	0.84016	0.863004	0.849396	0.855001	1	0.890809	0.0613132
820	1	19416	8424	116.473	0	132.027	9.7873	149.707	11.5127	19.8136	0	29.2836	6.54795	42.6756	9.90675	820	27	27841	0.111364	137.376	13.1485	33.3353	9.87164	0.93039	0.919992	0.880428	0.897777	0.893341	0.897902	0.881685	0.850849	0.880554	0.850221	0.895478	0.901189	0.847599	0.84275	0.855088	0.885008	0.8402	0.863636	0.849143	0.855106	1	0.891891	0.0608284
826	5	22660	9895	91.8158	2.52366	110.069	7.47526	129.657	9.3815	9.75851	0.829952	16.9644	3.48514	27.7193	6.03428	826	21	32560	0.13024	116.019	12.1198	20.2317	6.63348	0.927856	0.894564	0.860381	0.889665	0.897159	0.894119	0.881695	0.849248	0.877964	0.862546	0.884659	0.895838	0.819334	0.836625	0.858492	0.877042	0.840771	0.868873	0.8627	0.855313	1	0.884517	0.0658539
830	5	19921	8833	109.917	3.41499	121.916	8.60061	141.248	10.532	16.7127	1.53374	23.0471	4.91361	35.8318	8.04739	830	25	28759	0.115036	127.852	12.8407	26.9727	8.45061	0.929274	0.896224	0.862287	0.890382	0.897823	0.895876	0.883497	0.849977	0.880003	0.863643	0.885636	0.896067	0.819952	0.83706	0.859505	0.877186	0.84191	0.869867	0.862652	0.856375	1	0.885778	0.0653499
832	5	18729	8327	116.975	4.67559	126.107	9.53782	145.323	11.4661	20.1662	2.49964	25.5507	5.84091	39.0862	9.31004	832	27	27061	0.108244	132.018	13.4952	29.7147	9.45129	0.930952	0.898045	0.863623	0.891726	0.899449	0.897121	0.884298	0.850486	0.880363	0.863882	0.885887	0.896142	0.820147	0.836795	0.859928	0.877425	0.842227	0.870182	0.86233	0.856731	1	0.886869	0.0649041
838	0	21045	10654	0	0	109.13	7.448	127.799	9.30811	0	0	16.5384	3.41589	26.5555	5.82649	838	22	31699	0.126796	115.405	11.9882	19.9051	6.44567	0.925739	0.901243	0.85438	0.88965	0.890596	0.883782	0.893419	0.84856	0.886306	0.86722	0.879665	0.906117	0.8355	0.852929	0.868923	0.886369	0.850011	0.876715	0.855532	0.861068	1	0.885742	0.0686795
842	0	18560	9427	0	0	119.78	8.51974	138.33	10.388	0	0	21.8671	4.70992	33.6741	7.60657	842	26	27987	0.111948	126.028	12.7026	25.8441	8.08335	0.927163	0.903223	0.856809	0.890253	0.89161	0.884035	0.894665	0.849877	0.887144	0.86835	0.880266	0.906171	0.836388	0.853628	0.869672	0.886269	0.850055	0.877122	0.855433	0.86106	1	0.886915	0.068086
844	0	17385	8880	0	0	124.417	9.40909	142.892	11.3973	0	0	24.542	5.62156	37.1801	8.94714	844	28	26265	0.10506	130.663	13.3753	28.8149	9.15019	0.928517	0.904911	0.858843	0.891757	0.892347	0.884523	0.895888	0.850524	0.888292	0.868723	0.880963	0.906434	0.837407	0.853893	0.870455	0.886789	0.849781	0.877232	0.855492	0.861051	1	0.888033	0.0677471
850	0	18536	11458	0	0	107.252	7.0156	126.698	9.31031	0	0	15.6847	3.09598	25.8856	5.76222	850	22	29994	0.119976	114.68	12.3613	19.5815	6.57064	0.939104	0.910065	0.883093	0.889545	0.86784	0.895029	0.876059	0.848803	0.891495	0.867524	0.900363	0.900747	0.849237	0.863523	0.870191	0.876142	0.858505	0.871791	0.847053	0.885894	1	0.891217	0.0636343
854	0	16400	10129	0	0	116.915	8.09679	136.221	10.3529	0	0	20.3257	4.25143	32.1774	7.41102	854	26	26529	0.106116	124.286	13.0163	24.8508	8.08066	0.940556	0.911229	0.884805	0.891063	0.869237	0.896566	0.877003	0.850466	0.892137	0.867447	0.901561	0.901108	0.850183	0.864073	0.870312	0.876739	0.858363	0.871631	0.848223	0.885484	1	0.89239	0.0630199
856	0	15360	9582	0	0	124.236	9.17675	143.509	11.3845	0	0	24.4161	5.44828	37.6551	9.05578	856	28	24942	0.099768	131.64	13.7671	29.5022	9.55256	0.941665	0.911715	0.885755	0.892491	0.871301	0.898384	0.877957	0.850834	0.893212	0.867533	0.902033	0.901832	0.851375	0.864526	0.871261	0.876714	0.858331	0.871722	0.847827	0.885915	1	0.89336	0.0627028
862	16	23323	15193	92.2837	1.99293	110.281	7.4154	128.072	9.34735	9.89913	0.652833	17.058	3.47031	26.7273	5.88656	862	22	38532	0.154128	117.289	11.9819	20.8676	6.58224	0.940802	0.923038	0.889079	0.893361	0.87657	0.899279	0.87247	0.844506	0.883785	0.868849	0.901601	0.894244	0.83759	0.876856	0.874637	0.863036	0.85551	0.868538	0.860908	0.888664	1	0.894195	0.0611835
866	14	20623	13544	107.059	3.99528	121.718	8.51094	139.343	10.4032	15.4678	1.70786	22.9296	4.85103	34.4094	7.74109	866	26	34181	0.136724	128.696	12.6917	27.4754	8.33798	0.941795	0.924242	0.890451	0.894225	0.878032	0.900427	0.873131	0.846113	0.883941	0.86984	0.902417	0.894122	0.838975	0.877373	0.875062	0.863857	0.855241	0.868509	0.861502	0.888915	1	0.895178	0.0607206
868	14	19365	12755	114.393	6.98563	128.623	9.54289	146.082	11.4448	18.9829	3.43095	27.087	6.08342	39.6888	9.3763	868	28	32134	0.128536	135.547	13.4177	32.0855	9.76125	0.942693	0.924846	0.891719	0.895298	0.878836	0.901491	0.873996	0.847062	0.885137	0.870153	0.903156	0.894209	0.839811	0.877466	0.875412	0.864489	0.856663	0.868488	0.861019	0.888949	1	0.896006	0.0602946
874	7	27990	10267	92.8025	2.93913	112.872	8.03768	130.635	9.50025	10.0825	0.97925	18.3124	3.94208	28.3534	6.21749	874	21	38264	0.153056	117.634	11.5556	21.0051	6.44624	0.928288	0.912581	0.878829	0.898821	0.887675	0.90461	0.868022	0.848382	0.87632	0.847651	0.88761	0.908047	0.830428	0.84948	0.872975	0.855099	0.847651	0.863409	0.846553	0.863984	1	0.88902	0.0629794
878	4	24615	9167	106.355	3.27159	126.297	9.18783	143.821	10.7145	15.146	1.37215	25.634	5.63912	37.8163	8.50875	878	25	33786	0.135144	131.05	12.3867	28.9382	8.49556	0.929734	0.91381	0.880379	0.900181	0.889303	0.905553	0.868895	0.849464	0.878071	0.848118	0.887957	0.908187	0.831602	0.850041	0.873291	0.855369	0.847836	0.863272	0.846682	0.864115	1	0.89015	0.0625713
880	4	23107	8613	116.539	2.13728	133.129	10.1678	150.501	11.8112	19.867	1.08865	30.0499	6.94686	43.386	10.271	880	27	31724	0.126896	137.843	13.15	33.6694	9.94941	0.931204	0.915395	0.881572	0.901147	0.890304	0.906648	0.869878	0.850571	0.878988	0.848506	0.888223	0.908555	0.832162	0.850318	0.873503	0.85574	0.848222	0.863715	0.846914	0.864346	1	0.891174	0.0622681
886	5	26697	8793	93.4639	1.29216	112.04	7.81432	131.817	9.52433	10.2736	0.417348	17.9015	3.77898	29.1208	6.35375	886	21	35495	0.14198	116.937	11.8895	20.6797	6.64929	0.933582	0.910339	0.884942	0.90462	0.867348	0.909748	0.879941	0.853092	0.866615	0.862727	0.887801	0.888069	0.824158	0.86098	0.867122	0.890759	0.856374	0.868982	0.838428	0.854627	1	0.890534	0.0622925
890	5	23638	7859	111.804	3.70752	124.252	8.9395	143.945	10.6703	17.5921	1.79065	24.4054	5.31429	37.9076	8.47693	890	25	31502	0.126008	129.163	12.6897	27.7728	8.55974	0.934639	0.912021	0.886372	0.905831	0.868485	0.910482	0.880674	0.85485	0.867866	0.863342	0.888102	0.888801	0.824916	0.861771	0.867231	0.891483	0.856692	0.869072	0.838725	0.854374	1	0.891609	0.0618275
892	5	22199	7390	121.624	4.96993	132.38	9.98041	151.965	11.8002	22.6605	2.86816	29.5346	6.73847	44.6424	10.4583	892	27	29594	0.118376	137.269	13.4685	33.306	10.2056	0.936372	0.912972	0.887764	0.906501	0.870278	0.911215	0.881682	0.8559	0.868842	0.863621	0.88893	0.88866	0.824796	0.862337	0.867575	0.891954	0.857404	0.869146	0.839089	0.854498	1	0.89262	0.0615274
898	2	23180	9441	91.3104	0.976855	111.015	7.65396	130.323	9.39129	9.58046	0.306041	17.4111	3.62594	28.1438	6.12197	898	21	32623	0.130492	116.602	11.9938	20.5166	6.62447	0.932226	0.920256	0.871946	0.895672	0.904852	0.896821	0.891074	0.843745	0.878107	0.863624	0.878598	0.896224	0.825706	0.843362	0.869617	0.884483	0.855501	0.859853	0.835224	0.868513	1	0.891703	0.0633241
902	2	20355	8367	105.473	5.09752	123.58	8.8096	142.79	10.5965	14.8345	2.12833	24.0067	5.17895	37.0082	8.28979	902	25	28724	0.114896	129.174	12.8035	27.7932	8.59836	0.933958	0.921338	0.87399	0.89695	0.905567	0.897786	0.891972	0.845269	0.879578	0.863529	0.879334	0.896915	0.826661	0.843302	0.869673	0.885044	0.855539	0.86057	0.835173	0.868612	1	0.892836	0.0630012
904	2	19103	7887	112.353	3.87364	128.631	9.7262	147.699	11.6255	17.8558	1.83302	27.1087	6.19915	41.0222	9.73402	904	27	26992	0.107968	134.202	13.4787	31.1735	9.74333	0.935425	0.922996	0.87537	0.8986	0.906602	0.898748	0.893543	0.846251	0.880001	0.863737	0.879372	0.897692	0.827041	0.844509	0.870573	0.885485	0.855494	0.860792	0.835322	0.868609	1	0.893969	0.0625218
910	0	21356	9730	0	0	109.594	7.47449	129.276	9.39538	0	0	16.7488	3.45222	27.4803	5.99946	910	21	31086	0.124344	115.755	12.2191	20.1078	6.64964	0.939072	0.92643	0.876359	0.881989	0.884353	0.88482	0.891832	0.850737	0.88334	0.866081	0.878997	0.901515	0.841713	0.843836	0.86288	0.879576	0.851895	0.875137	0.842373	0.873657	1	0.891538	0.0612282
914	0	18859	8574	0	0	122.885	8.57221	142.398	10.604	0	0	23.5905	4.97002	36.7086	8.21208	914	25	27433	0.109732	128.984	12.9411	27.6905	8.66215	0.940182	0.927569	0.878304	0.882714	0.886779	0.886706	0.892957	0.851857	0.884355	0.866055	0.879889	0.901013	0.841796	0.844785	0.86323	0.879853	0.852204	0.875132	0.843528	0.873692	1	0.89268	0.0608949
916	0	17681	8074	0	0	128.505	9.57903	147.914	11.6629	0	0	27.0166	6.09285	41.2025	9.77138	916	27	25755	0.10302	134.589	13.6641	31.4638	9.93614	0.941332	0.92848	0.879402	0.884702	0.887808	0.887012	0.894098	0.853058	0.884663	0.866822	0.880353	0.901145	0.841875	0.845156	0.863153	0.88012	0.852611	0.874937	0.843933	0.874083	1	0.893587	0.0606385
922	0	20401	10979	0	0	107.931	7.14415	126.826	9.20985	0	0	15.9885	3.20278	25.9539	5.68112	922	22	31380	0.12552	114.542	12.0028	19.4751	6.36789	0.944105	0.933955	0.88601	0.902406	0.882186	0.895347	0.874873	0.844328	0.877151	0.858174	0.885134	0.893419	0.846702	0.855768	0.841475	0.861138	0.854573	0.870778	0.837651	0.882186	1	0.894508	0.0588064
926	0	17986	9726	0	0	123.849	8.39095	142.7	10.4907	0	0	24.128	4.93935	36.9271	8.18257	926	26	27712	0.110848	130.465	12.8558	28.6201	8.75494	0.944699	0.935479	0.887828	0.903724	0.883697	0.896832	0.875866	0.844706	0.878212	0.859158	0.885681	0.893349	0.846998	0.855496	0.841874	0.86154	0.854702	0.871337	0.837868	0.882343	1	0.895537	0.0584438
928	0	16935	9192	0	0	127.981	9.36565	146.688	11.5151	0	0	26.6733	5.90717	40.1857	9.52567	928	28	26127	0.104508	134.563	13.5393	31.4272	9.80709	0.945478	0.936598	0.889807	0.905309	0.884506	0.897711	0.875952	0.845064	0.878765	0.860087	0.886305	0.89331	0.847438	0.855494	0.841409	0.86135	0.855322	0.871608	0.837601	0.882727	1	0.896396	0.0579659
934	5	21440	14700	92.0108	0.686189	107.976	7.00028	126.459	9.21857	9.79992	0.218904	15.9999	3.13075	25.7332	5.66681	934	22	36145	0.14458	115.491	12.0881	19.9575	6.46111	0.942302	0.931526	0.876276	0.906571	0.868834	0.900913	0.875986	0.839079	0.883649	0.865293	0.888007	0.90112	0.85045	0.860617	0.853078	0.861516	0.858085	0.859704	0.835122	0.87748	1	0.893507	0.0591609
938	5	18999	13038	106.993	1.60025	118.565	8.04576	136.869	10.2658	15.386	0.68195	21.1826	4.34259	32.6223	7.38726	938	26	32042	0.128168	126.011	12.7348	25.8366	8.06122	0.943402	0.93251	0.878004	0.908526	0.869531	0.901442	0.876724	0.839398	0.884542	0.865692	0.888709	0.900412	0.85157	0.860246	0.854129	0.862103	0.858311	0.860683	0.834873	0.877941	1	0.894436	0.0587954
940	5	17812	12305	112.429	3.45639	125.928	9.13183	144.054	11.2122	17.879	1.64842	25.4081	5.56852	38.0569	8.94449	940	28	30122	0.120488	133.33	13.4209	30.5739	9.471	0.944459	0.933205	0.879058	0.909369	0.870327	0.90238	0.87788	0.840316	0.885499	0.866277	0.888686	0.900206	0.852002	0.860932	0.854409	0.862493	0.85894	0.861646	0.834407	0.877365	1	0.895221	0.0585813
946	2	21879	14586	92.914	1.57705	109.691	7.50054	126.965	9.21077	10.097	0.511494	16.7942	3.47261	26.0386	5.72525	946	22	36467	0.145868	116.599	11.8037	20.4914	6.39224	0.930608	0.917885	0.887748	0.911468	0.855431	0.895851	0.890709	0.827913	0.880646	0.87852	0.883374	0.904749	0.84741	0.846985	0.871404	0.861903	0.858159	0.867538	0.84682	0.883401	1	0.891205	0.0623488
950	1	19318	12950	108.981	0	122.075	8.59395	139.159	10.2531	16.2452	0	23.1356	4.92406	34.26	7.62955	950	26	32269	0.129076	128.931	12.5114	27.5997	8.22264	0.932396	0.91873	0.888763	0.913105	0.857355	0.897316	0.891025	0.82852	0.882209	0.878568	0.883681	0.904816	0.847485	0.847919	0.872122	0.863429	0.858688	0.867195	0.846726	0.883944	1	0.89229	0.0619953
952	1	18104	12196	117.867	0	130.992	9.72232	147.983	11.3277	20.5303	0	28.6046	6.42542	41.2178	9.51977	952	28	30301	0.121204	137.83	13.3254	33.6811	9.97042	0.933369	0.919986	0.889888	0.914623	0.858487	0.89766	0.892099	0.829181	0.88337	0.879245	0.884344	0.905135	0.847299	0.848173	0.871951	0.863437	0.859246	0.867463	0.847134	0.884377	1	0.893192	0.0616776
958	8	24754	11535	92.0392	2.81307	110.863	7.58612	129.728	9.51531	9.83491	0.934251	17.3363	3.57935	27.7774	6.15469	958	21	36297	0.145188	116.854	12.0543	20.6528	6.66589	0.922652	0.905033	0.899165	0.907899	0.895336	0.885362	0.883572	0.859176	0.884343	0.866297	0.883654	0.899882	0.812175	0.84467	0.873612	0.878681	0.852013	0.861697	0.834435	0.872138	1	0.891587	0.0625863
962	7	21889	10254	104.931	2.91475	124.394	8.77273	143.161	10.6576	14.5409	1.20902	24.4737	5.20178	37.2993	8.36907	962	25	32150	0.1286	130.375	12.8555	28.5622	8.74828	0.923328	0.905521	0.900249	0.909253	0.896065	0.885443	0.884541	0.860467	0.88507	0.867247	0.884308	0.9	0.811711	0.84493	0.873577	0.878647	0.851882	0.861384	0.834806	0.872722	1	0.89227	0.062469
964	6	20517	9621	113.315	4.90088	131.648	9.83067	150.333	11.6341	18.3521	2.2922	29.0398	6.53553	43.22	10.0774	964	27	30144	0.120576	137.608	13.6001	33.5636	10.2578	0.925309	0.907079	0.901689	0.910148	0.897243	0.886727	0.885748	0.861581	0.885914	0.867934	0.884604	0.900096	0.812583	0.84511	0.874585	0.879445	0.852326	0.862029	0.835357	0.873192	1	0.893463	0.0619762
970	0	22453	10175	0	0	109.726	7.5514	128.232	9.04927	0	0	16.8131	3.49795	26.7993	5.70261	970	21	32628	0.130512	115.497	11.7589	19.9273	6.32156	0.923976	0.926535	0.874862	0.905066	0.881007	0.900316	0.862235	0.848351	0.870142	0.868303	0.889543	0.897757	0.834743	0.837977	0.870311	0.888026	0.836122	0.882708	0.838682	0.883321	1	0.889886	0.0639548
974	0	19864	9012	0	0	121.053	8.61114	139.226	10.1666	0	0	22.5689	4.86584	34.2987	7.5513	974	25	28876	0.115504	126.725	12.4164	26.2297	7.97637	0.92589	0.927777	0.877061	0.90622	0.88158	0.90125	0.863139	0.849044	0.870429	0.868472	0.890203	0.897874	0.8354	0.838655	0.870758	0.888575	0.835798	0.882948	0.839105	0.884333	1	0.890972	0.0635454
976	0	18647	8458	0	0	129.042	9.72773	147.033	11.2337	0	0	27.366	6.25733	40.4293	9.32985	976	27	27105	0.10842	134.656	13.1893	31.4423	9.52538	0.926877	0.928925	0.878731	0.907563	0.882642	0.902417	0.864822	0.850249	0.870725	0.869231	0.890777	0.898321	0.836045	0.839458	0.870873	0.889448	0.836266	0.883029	0.839531	0.883988	1	0.892026	0.0631555
982	1	17550	11461	91.3923	0	107.071	7.016	127.268	9.46071	9.60289	0	15.6068	3.08875	26.2448	5.90138	982	22	29012	0.116048	115.049	12.7529	19.8091	6.82476	0.94242	0.937009	0.868365	0.905298	0.886047	0.896819	0.858817	0.833586	0.864677	0.867451	0.897577	0.883307	0.846391	0.851923	0.857593	0.875534	0.840773	0.869692	0.844185	0.893441	1	0.892217	0.0596119
986	1	15578	10141	109.105	0	120.836	8.15308	140.922	10.5728	16.3002	0	22.4143	4.56122	35.5934	8.07802	986	26	25720	0.10288	128.755	13.4422	27.6104	8.93388	0.943118	0.937267	0.869596	0.906551	0.887733	0.897784	0.859895	0.834565	0.864736	0.867846	0.898406	0.883418	0.847512	0.852838	0.858398	0.875408	0.841913	0.870587	0.844907	0.893002	1	0.893055	0.0592946
988	1	14648	9564	118.138	0	125.645	9.06944	145.768	11.5659	20.672	0	25.2342	5.4968	39.4534	9.47402	988	28	24213	0.096852	133.593	14.1201	30.8505	10.1021	0.943873	0.938174	0.870834	0.906806	0.888304	0.898629	0.861025	0.835749	0.865011	0.868129	0.898113	0.883967	0.847479	0.853033	0.859311	0.876038	0.842564	0.870772	0.844608	0.893879	1	0.893744	0.059156
994	1	23839	14112	93.2742	0	109.452	7.36676	127.109	9.20925	10.2057	0	16.6779	3.38792	26.126	5.73162	994	22	37952	0.151808	116.017	11.7669	20.1909	6.34649	0.942902	0.935471	0.875198	0.90712	0.86782	0.877885	0.869098	0.84292	0.870573	0.862998	0.894288	0.87583	0.843025	0.865198	0.859836	0.865725	0.857992	0.873195	0.823382	0.886198	1	0.891179	0.0621458
998	1	20994	12544	113.245	0	125.586	8.61894	143.205	10.5028	18.2183	0	25.1616	5.21079	37.3163	8.28441	998	26	33539	0.134156	132.175	12.6666	29.7074	8.78964	0.944333	0.936492	0.876651	0.908196	0.869257	0.879275	0.869197	0.843645	0.872	0.864546	0.895316	0.876651	0.844062	0.866096	0.860893	0.866573	0.858314	0.873819	0.82407	0.886177	1	0.892304	0.0617002
1000	1	19689	11850	123.762	0	133.127	9.73232	150.648	11.6139	23.7522	0	30.0053	6.62254	43.4865	10.1578	1000	28	31540	0.12616	139.71	13.4839	35.0701	10.4296	0.945847	0.937318	0.878456	0.909115	0.870149	0.881167	0.870704	0.84507	0.87259	0.865663	0.89591	0.876649	0.844261	0.866709	0.861208	0.866677	0.858386	0.873795	0.824255	0.886446	1	0.893395	0.0612992
1006	0	25506	13336	0	0	110.295	7.61075	128.059	9.25733	0	0	17.0762	3.56031	26.7117	5.84775	1006	22	38842	0.155368	116.394	11.7731	20.3845	6.40285	0.92512	0.917061	0.89075	0.892603	0.866279	0.893826	0.870784	0.847523	0.88237	0.866279	0.866716	0.880812	0.854629	0.844575	0.859508	0.864541	0.858581	0.872985	0.83317	0.866588	1	0.887545	0.0645101
1010	0	22535	11818	0	0	124.28	8.81219	141.805	10.3873	0	0	24.4113	5.2373	36.2356	8.02384	1010	26	34353	0.137412	130.309	12.5445	28.479	8.46722	0.92679	0.918726	0.892455	0.893794	0.867406	0.895002	0.871481	0.848281	0.88378	0.866722	0.867406	0.881655	0.854569	0.845545	0.859969	0.864088	0.859576	0.873781	0.833857	0.866576	1	0.888723	0.0640703
1012	0	21103	11150	0	0	133.497	9.97469	150.771	11.6008	0	0	30.2762	6.84502	43.5884	10.133	1012	28	32253	0.129012	139.468	13.3834	34.8783	10.3071	0.927883	0.920348	0.893591	0.89525	0.869175	0.896134	0.871981	0.849053	0.885499	0.866881	0.868214	0.88229	0.854928	0.84634	0.860649	0.86502	0.859703	0.874198	0.833209	0.866881	1	0.889818	0.0634875
1018	3	23729	12457	92.9276	1.79787	109.381	7.42599	128.985	9.33597	10.1041	0.590579	16.6494	3.41059	27.2929	5.93992	1018	22	36189	0.144756	116.128	12.3677	20.3126	6.7344	0.924397	0.915624	0.891417	0.910166	0.870928	0.894374	0.873898	0.847979	0.88245	0.856959	0.871301	0.885725	0.84078	0.838832	0.850162	0.858935	0.86804	0.873815	0.854334	0.875155	1	0.889237	0.0627097
1022	3	20956	11051	109.446	1.52569	122.999	8.60402	142.553	10.5353	16.4624	0.686497	23.6583	5.00402	36.8197	8.20669	1022	26	32010	0.12804	129.749	13.1622	28.2014	8.87765	0.925945	0.916557	0.89333	0.91134	0.872337	0.89522	0.875914	0.848844	0.882599	0.857857	0.871353	0.885161	0.841643	0.838691	0.850594	0.859622	0.86826	0.874117	0.854545	0.875789	1	0.890312	0.0623944
1024	3	19612	10374	114.687	2.56074	130.412	9.63439	149.925	11.6502	18.9481	1.26277	28.2237	6.30776	42.877	10.0413	1024	28	29989	0.119956	137.161	13.9232	33.2917	10.4642	0.927107	0.91807	0.894661	0.912335	0.87302	0.896745	0.876955	0.849895	0.883374	0.858565	0.871853	0.885575	0.842059	0.839591	0.850462	0.860132	0.868669	0.873904	0.85498	0.876138	1	0.891321	0.0619585
1030	0	20376	12376	0	0	108.58	7.24438	126.645	9.22531	0	0	16.2803	3.28135	25.8464	5.69298	1030	22	32752	0.131008	115.406	11.8968	19.895	6.36068	0.934004	0.926249	0.893762	0.899457	0.881473	0.893548	0.88706	0.84633	0.871	0.85465	0.8839	0.897854	0.830087	0.850299	0.85236	0.863932	0.86955	0.884114	0.839659	0.877229	1	0.892998	0.0615525
1034	0	18033	11001	0	0	122.041	8.39018	139.905	10.3379	0	0	23.1002	4.79772	34.8145	7.76818	1034	26	29034	0.116136	128.81	12.6223	27.5388	8.33396	0.935369	0.927826	0.895829	0.900548	0.882052	0.894675	0.887511	0.847902	0.871392	0.855531	0.883843	0.898274	0.830836	0.850348	0.85331	0.864659	0.870066	0.883946	0.840222	0.87723	1	0.894075	0.0611829
1036	0	16922	10357	0	0	125.04	9.27685	142.826	11.2629	0	0	24.8948	5.57848	37.114	8.85417	1036	28	27279	0.109116	131.793	13.2685	29.5341	9.17793	0.93693	0.928187	0.896495	0.902562	0.88339	0.895799	0.889329	0.84917	0.872503	0.855823	0.884398	0.8982	0.831427	0.850123	0.85377	0.86442	0.870157	0.88405	0.840885	0.877507	1	0.89507	0.0607425
1042	5	22197	12778	90.8349	0.243144	109.461	7.30336	128.68	9.39755	9.42921	0.0751842	16.6783	3.36167	27.1082	5.95655	1042	22	34980	0.13992	116.479	12.3221	20.4872	6.73566	0.925057	0.921727	0.880446	0.896727	0.884291	0.896441	0.869511	0.827516	0.857847	0.865523	0.893225	0.891752	0.835535	0.853087	0.854045	0.856361	0.861135	0.878874	0.833448	0.875472	1	0.887652	0.0630425
1046	5	19675	11364	99.6597	2.57842	116.873	8.29946	135.901	10.3205	12.4625	0.986863	20.3189	4.36163	31.9508	7.3188	1046	26	31044	0.124176	123.836	12.9133	24.5756	7.94252	0.926282	0.922513	0.881829	0.897855	0.884696	0.897162	0.870522	0.82855	0.857927	0.866673	0.892926	0.892346	0.836394	0.853031	0.853998	0.85651	0.859909	0.878704	0.834847	0.876047	1	0.888458	0.0628193
1048	5	18442	10715	107.209	4.35501	124.115	9.26679	142.942	11.3247	15.5451	1.93535	24.3538	5.4933	37.2095	8.90174	1048	28	29162	0.116648	131.03	13.5609	29.0758	9.30806	0.92792	0.923291	0.88341	0.899561	0.886513	0.897829	0.871717	0.828784	0.859286	0.867344	0.892789	0.892977	0.836997	0.853182	0.85416	0.856388	0.860349	0.878986	0.834699	0.876895	1	0.889536	0.0624535
1054	2	23360	11291	93.8367	3.24482	110.138	7.59538	127.779	9.08101	10.4275	1.0736	17.0033	3.54298	26.5234	5.68423	1054	21	34653	0.138612	115.885	11.5823	20.1049	6.23724	0.931882	0.924754	0.86727	0.897224	0.868482	0.876793	0.871959	0.839855	0.872147	0.858425	0.884584	0.885493	0.836277	0.853591	0.863071	0.853202	0.846189	0.866216	0.825701	0.873864	1	0.885408	0.0625288
1058	2	20609	10016	113.687	1.96955	123.518	8.77757	141.045	10.273	18.4478	0.95383	23.9685	5.15088	35.6521	7.83697	1058	26	30627	0.122508	129.249	12.4088	27.789	8.24539	0.932951	0.926454	0.868172	0.898292	0.86969	0.877249	0.87258	0.840468	0.872155	0.859438	0.885314	0.885493	0.836892	0.854001	0.863601	0.853479	0.84721	0.86618	0.826966	0.874359	1	0.886304	0.062092
1060	2	19288	9404	120.273	2.59387	129.158	9.76232	146.706	11.3847	21.8376	1.40497	27.4413	6.2777	40.1837	9.41772	1060	28	28694	0.114776	134.908	13.2061	31.617	9.5571	0.934255	0.927842	0.869868	0.899735	0.870565	0.877919	0.873475	0.840855	0.873144	0.860267	0.885377	0.885499	0.837248	0.854412	0.863403	0.854046	0.848226	0.86607	0.827298	0.874277	1	0.887294	0.0616428
1066	0	21756	11807	0	0	108.915	7.29554	129.059	9.50809	0	0	16.4326	3.32591	27.3548	6.06504	1066	22	33563	0.134252	116.001	12.6029	20.2749	6.87847	0.924932	0.926854	0.877216	0.899026	0.874088	0.889596	0.877857	0.845202	0.877395	0.843384	0.87379	0.882117	0.850341	0.856777	0.873819	0.864077	0.844844	0.864434	0.832271	0.877559	1	0.887904	0.0626283
1070	0	19240	10523	0	0	119.132	8.38288	139.043	10.626	0	0	21.5086	4.57857	34.2153	7.88016	1070	26	29763	0.119052	126.171	13.265	26.0012	8.50936	0.926587	0.927645	0.878725	0.900111	0.875097	0.891274	0.878675	0.846269	0.878372	0.843816	0.873937	0.882035	0.850032	0.856718	0.873803	0.863992	0.844387	0.863925	0.832124	0.877415	1	0.888849	0.0621712
1072	0	18045	9941	0	0	126.326	9.34906	146.043	11.6264	0	0	25.6651	5.74288	39.68	9.50699	1072	28	27986	0.111944	133.33	13.9075	30.6434	9.91753	0.927982	0.929036	0.880065	0.901737	0.875813	0.891339	0.879333	0.846959	0.878582	0.844654	0.874777	0.882191	0.849711	0.856893	0.873991	0.864075	0.844833	0.864504	0.832881	0.877617	1	0.889759	0.0617718
1078	10	25989	12254	92.4289	1.68112	111.749	7.70652	129.126	9.31327	9.94164	0.537512	17.7571	3.69407	27.3791	5.9413	1078	21	38253	0.153012	117.311	11.5772	20.8374	6.38473	0.935848	0.926071	0.898988	0.903093	0.868298	0.900034	0.889473	0.840928	0.88129	0.849672	0.879826	0.869487	0.845659	0.841359	0.8778	0.864651	0.849123	0.867448	0.822942	0.876637	1	0.892769	0.0604691
1082	10	22950	10909	105.501	4.02953	124.205	8.83477	141.66	10.4984	14.8078	1.65412	24.3694	5.23695	36.1381	8.06189	1082	25	33869	0.135476	129.822	12.4534	28.1572	8.35518	0.936978	0.926983	0.900337	0.904382	0.869438	0.900676	0.889796	0.842216	0.882193	0.850867	0.880628	0.870206	0.84567	0.840872	0.878311	0.865305	0.849494	0.868449	0.824131	0.876332	1	0.893705	0.0601922
1084	9	21617	10271	115.709	6.87681	132.605	9.85282	149.971	11.6484	19.6275	3.25662	29.6705	6.66518	42.9153	10.0359	1084	27	31897	0.127588	138.192	13.2466	33.9325	10.0446	0.937862	0.928285	0.901919	0.905226	0.870098	0.901245	0.890632	0.843371	0.882622	0.85193	0.880851	0.870317	0.845848	0.841443	0.877982	0.865802	0.850096	0.868483	0.824513	0.87618	1	0.89455	0.0599179
1090	4	24610	9816	91.2472	0.862283	111.954	7.76529	130.37	9.3856	9.55995	0.271087	17.8576	3.7451	28.1736	6.12691	1090	21	34430	0.13772	117.202	11.7225	20.7978	6.51397	0.924673	0.927287	0.888571	0.901873	0.868763	0.888774	0.879262	0.850712	0.893784	0.865553	0.860717	0.886233	0.835536	0.836567	0.870854	0.871449	0.866003	0.883241	0.832951	0.883721	1	0.890391	0.0632107
1094	2	21704	8734	104.198	0.970364	121.931	8.75988	140.22	10.4691	14.2107	0.39519	23.0679	5.01756	35.0608	7.92145	1094	25	30440	0.12176	127.177	12.4349	26.5084	8.0865	0.926216	0.928663	0.889783	0.903104	0.870138	0.890555	0.879829	0.85156	0.893922	0.865834	0.861055	0.886679	0.835644	0.836613	0.870368	0.871698	0.866623	0.883262	0.833541	0.883558	1	0.891401	0.0629148
1096	2	20281	8294	117.144	2.5359	128.159	9.73082	146.261	11.4958	20.1846	1.30349	26.8163	6.16017	39.8395	9.48044	1096	27	28577	0.114308	133.412	13.1559	30.5956	9.37877	0.927757	0.929944	0.891329	0.904119	0.871435	0.891066	0.880376	0.852364	0.894706	0.866221	0.862109	0.886377	0.836704	0.836774	0.8707	0.871768	0.866851	0.883805	0.834342	0.8837	1	0.892394	0.0626689
1102	0	22987	8173	0	0	110.697	7.55239	130.406	9.38239	0	0	17.2576	3.55712	28.1951	6.07316	1102	21	31160	0.12464	115.867	11.846	20.1264	6.49278	0.92346	0.907654	0.872272	0.893148	0.87906	0.887356	0.86189	0.844849	0.862484	0.85982	0.879637	0.883392	0.836698	0.850353	0.863864	0.851187	0.860992	0.867394	0.850353	0.873941	1	0.883201	0.0654338
1106	0	20293	7229	0	0	127.734	8.93526	147.05	10.7032	0	0	26.4834	5.60231	40.378	8.80705	1106	25	27522	0.110088	132.807	12.6973	30.133	8.99476	0.924133	0.909236	0.87332	0.89483	0.880768	0.888144	0.861892	0.845723	0.862619	0.860675	0.880586	0.883439	0.836458	0.850756	0.864581	0.851809	0.861947	0.867433	0.849629	0.874755	1	0.884116	0.0652815
1108	0	19055	6774	0	0	135.484	10.0767	154.574	11.8459	0	0	31.6375	7.12219	46.9476	10.7932	1108	27	25829	0.103316	140.49	13.4992	35.6527	10.6455	0.925452	0.910411	0.874792	0.895466	0.8824	0.888555	0.862558	0.846994	0.863196	0.861048	0.881083	0.884335	0.837024	0.851388	0.864822	0.851717	0.862829	0.867397	0.849646	0.875102	1	0.885067	0.065108
1114	2	22123	9951	90.3959	0.189223	110.076	7.50586	129.231	9.24153	9.29368	0.0581061	16.9698	3.50058	27.4382	5.89644	1114	21	32076	0.128304	116.017	11.9959	20.2169	6.53414	0.917041	0.91464	0.870183	0.889933	0.883246	0.884384	0.876154	0.82741	0.870402	0.86214	0.889341	0.886457	0.830917	0.838244	0.873504	0.838399	0.846256	0.856965	0.849295	0.870246	1	0.882768	0.0669438
1118	2	19461	8825	96.5713	1.03364	116.493	8.43067	135.492	10.1911	11.3253	0.361954	20.1338	4.41074	31.654	7.17461	1118	25	28288	0.113152	122.419	12.6024	23.7271	7.61177	0.919542	0.916042	0.870705	0.890961	0.884951	0.885499	0.876255	0.828797	0.870882	0.86337	0.889618	0.886878	0.831837	0.838766	0.873109	0.839331	0.846932	0.857395	0.849512	0.870086	1	0.8839	0.0664528
1120	2	18207	8316	103.284	2.05665	126.017	9.47221	144.811	11.2298	13.8541	0.823129	25.4912	5.79824	38.6526	9.06474	1120	27	26525	0.1061	131.908	13.3119	29.6166	9.281	0.920792	0.917003	0.872762	0.892347	0.88639	0.885712	0.87738	0.830537	0.871084	0.863563	0.890613	0.887917	0.832705	0.838831	0.873874	0.839793	0.847201	0.857097	0.84935	0.870254	1	0.884965	0.0660154
1126	7	24768	10799	92.7431	2.90366	110.819	7.59873	129.293	9.3434	10.0626	0.976132	17.3171	3.60408	27.4872	6.01389	1126	21	35574	0.142296	116.424	11.7879	20.403	6.47369	0.923736	0.911073	0.881543	0.899857	0.884579	0.888753	0.871634	0.828765	0.859631	0.855484	0.891367	0.881978	0.824549	0.845842	0.860109	0.858394	0.847515	0.846503	0.845336	0.873222	1	0.884838	0.0639751
1130	6	21795	9515	108.284	4.3543	122.296	8.69533	140.698	10.5269	16.0128	1.88138	23.2676	5.01739	35.4214	8.00661	1130	25	31316	0.125264	127.884	12.5695	26.959	8.2622	0.924943	0.912505	0.882712	0.900722	0.886001	0.889641	0.872158	0.829768	0.86063	0.856319	0.891557	0.882999	0.825489	0.846851	0.860503	0.858651	0.848288	0.846596	0.844935	0.873451	1	0.885837	0.0635563
1132	6	20460	8949	114.116	4.16088	129.649	9.73723	147.935	11.5303	18.7147	2.12137	27.7488	6.32286	41.2037	9.68862	1132	27	29415	0.11766	135.209	13.314	31.8403	9.73238	0.925922	0.913565	0.883937	0.901122	0.887251	0.890396	0.87265	0.830937	0.861193	0.857046	0.891382	0.88341	0.826109	0.847255	0.861261	0.858525	0.84785	0.847714	0.845708	0.87384	1	0.886638	0.063321
1138	29	29499	9902	92.9786	2.49186	112.993	7.82568	131.656	9.39109	10.131	0.823266	18.3561	3.83902	29.0037	6.24523	1138	21	39430	0.15772	117.665	11.5719	21.024	6.49801	0.918831	0.914557	0.894243	0.905592	0.866688	0.891605	0.860411	0.834885	0.862744	0.857837	0.877542	0.879635	0.84735	0.852917	0.860043	0.858319	0.854755	0.86476	0.837979	0.883223	1	0.885601	0.0623154
1142	26	26035	8841	108.85	4.57064	126.267	9.0214	144.783	10.6288	16.2714	2.03529	25.601	5.52918	38.5589	8.55208	1142	25	34902	0.139608	130.944	12.4313	28.8765	8.5559	0.920664	0.915735	0.895923	0.906209	0.867472	0.892212	0.861383	0.836614	0.863461	0.857229	0.878861	0.880021	0.84733	0.85369	0.86061	0.859578	0.855195	0.865008	0.83872	0.884061	1	0.886641	0.0619942
1144	26	24422	8323	114.168	6.94065	132.414	10.0442	150.985	11.7033	18.8708	3.42691	29.5633	6.79013	43.7844	10.2394	1144	27	32771	0.131084	137.116	13.2572	33.1666	9.97334	0.922004	0.916649	0.896723	0.907586	0.868161	0.89303	0.861905	0.837387	0.864163	0.857877	0.879207	0.880092	0.847533	0.854216	0.860944	0.859785	0.85597	0.865277	0.83908	0.884425	1	0.887466	0.0618615
1150	5	25880	8097	92.4474	2.01255	112.893	8.03019	132.069	9.39424	9.95183	0.649482	18.3223	3.94125	29.2734	6.26209	1150	20	33982	0.135928	117.459	11.7034	20.9304	6.55417	0.928536	0.924622	0.891546	0.898917	0.876111	0.898991	0.85691	0.861647	0.876655	0.838929	0.875758	0.877862	0.858881	0.848552	0.875566	0.858543	0.843358	0.868945	0.820111	0.871167	1	0.889687	0.0612552
1154	4	22849	7084	108.038	6.20122	125.447	9.12694	144.621	10.5852	15.9837	2.7172	25.122	5.53328	38.4263	8.46918	1154	24	29937	0.119748	129.982	12.5129	28.269	8.50494	0.929936	0.92531	0.892741	0.899456	0.877459	0.899255	0.858636	0.861943	0.877576	0.839429	0.876106	0.878929	0.859071	0.849334	0.876691	0.859021	0.843171	0.869526	0.820373	0.870812	1	0.890557	0.0610121
1156	4	21437	6664	118.188	7.95863	132.137	10.1223	151.315	11.6946	20.9762	4.1717	29.3892	6.81671	44.0663	10.2537	1156	26	28105	0.11242	136.682	13.3104	32.8681	9.96793	0.931062	0.926686	0.893809	0.900213	0.878527	0.900089	0.859918	0.863014	0.877886	0.84042	0.876463	0.879203	0.85958	0.849208	0.877015	0.859616	0.843284	0.869454	0.820708	0.871268	1	0.891461	0.0606927
1162	0	21236	8384	0	0	109.186	7.45896	130.163	9.27916	0	0	16.564	3.41728	28.0309	5.99725	1162	21	29620	0.11848	115.124	12.3917	19.8097	6.7258	0.927684	0.927785	0.863319	0.889365	0.858727	0.890125	0.874781	0.848683	0.879473	0.854085	0.875186	0.889669	0.847721	0.845189	0.874983	0.856009	0.843214	0.86261	0.833609	0.891408	1	0.885244	0.0651995
1166	0	18739	7418	0	0	124.14	8.7239	144.957	10.6626	0	0	24.3229	5.17073	38.6994	8.55425	1166	25	26157	0.104628	130.044	13.2216	28.4	9.04975	0.929292	0.92847	0.866307	0.89089	0.860439	0.891176	0.875406	0.849199	0.880529	0.853825	0.876266	0.889456	0.849486	0.845911	0.875215	0.856195	0.843713	0.862255	0.833907	0.89154	1	0.886445	0.0648488
1168	0	17572	6999	0	0	130.978	9.82588	151.704	11.7977	0	0	28.6057	6.48866	44.4145	10.3715	1168	27	24571	0.098284	136.882	14.007	33.1088	10.567	0.930202	0.929571	0.868239	0.892129	0.862663	0.892373	0.876134	0.849986	0.880957	0.854035	0.876419	0.890501	0.850149	0.845509	0.875422	0.855887	0.844695	0.862806	0.83393	0.892149	1	0.887482	0.0644098
1174	2	19716	12506	90.1284	0.0019469	109.09	7.3151	128.094	9.35813	9.21165	0.000594339	16.5122	3.34083	26.7415	5.87745	1174	22	32224	0.128896	116.465	12.3504	20.4817	6.71503	0.920168	0.921084	0.870174	0.902821	0.873076	0.897763	0.86943	0.847614	0.868064	0.858397	0.886622	0.896351	0.842245	0.833494	0.867381	0.851493	0.843021	0.845084	0.831259	0.894628	1	0.886049	0.0644878
1178	2	17400	11143	104.389	3.3523	123.57	8.61943	142.494	10.5983	14.3288	1.37066	23.9856	5.05419	36.7811	8.20972	1178	26	28545	0.11418	130.956	13.2064	28.9799	8.99215	0.921668	0.922876	0.871641	0.903556	0.874724	0.898984	0.869557	0.848923	0.868681	0.859695	0.88653	0.896917	0.842372	0.833666	0.867928	0.85155	0.842967	0.845384	0.831985	0.894342	1	0.887129	0.0641422
1180	2	16223	10477	112.248	2.23408	129.97	9.6406	148.778	11.5789	17.7641	1.05494	27.9424	6.26471	41.9055	9.80091	1180	28	26702	0.106808	137.348	13.9087	33.4203	10.3939	0.923489	0.924126	0.872744	0.904427	0.876077	0.899951	0.870216	0.849131	0.868718	0.860816	0.886675	0.897068	0.842521	0.834263	0.867313	0.850985	0.842933	0.845367	0.832222	0.894203	1	0.888031	0.063844
1186	1	20084	11227	93.198	0	108.916	7.46351	126.763	9.31694	10.1808	0	16.4433	3.40464	25.9253	5.75159	1186	22	31312	0.125248	115.315	11.8374	19.8429	6.32274	0.924438	0.913723	0.900262	0.886322	0.870832	0.886737	0.873579	0.837666	0.860517	0.879679	0.895551	0.886002	0.827846	0.834137	0.863806	0.835207	0.846672	0.841259	0.835255	0.87516	1	0.885969	0.0640029
1190	1	17809	9945	117.059	0	121.91	8.60974	139.589	10.4866	20.1129	0	23.0443	4.91776	34.5982	7.81982	1190	26	27755	0.11102	128.245	12.6029	27.1841	8.25367	0.926013	0.915186	0.901135	0.88766	0.872059	0.888344	0.874185	0.838173	0.861448	0.880094	0.896559	0.887426	0.828175	0.834318	0.864169	0.836426	0.846532	0.841632	0.835345	0.875518	1	0.88705	0.063587
1192	1	16642	9371	131.789	0	130.114	9.65821	147.661	11.5802	28.6564	0	28.0358	6.27909	40.9851	9.68917	1192	28	26014	0.104056	136.435	13.3767	32.7005	9.88362	0.927597	0.916679	0.902476	0.889252	0.874491	0.889656	0.874491	0.839529	0.862324	0.88068	0.897574	0.888118	0.828996	0.835166	0.864496	0.836934	0.846871	0.841451	0.835608	0.875432	1	0.888308	0.0631683
1198	0	13957	12415	0	0	105.853	6.77059	125.171	9.26528	0	0	15.0736	2.9139	24.9706	5.59552	1198	23	26372	0.105488	114.947	12.5556	19.7328	6.60584	0.926285	0.915213	0.896424	0.896728	0.874431	0.873806	0.87117	0.850751	0.856875	0.876687	0.88338	0.868288	0.832853	0.844418	0.871246	0.849158	0.850865	0.852779	0.837801	0.866013	1	0.886554	0.0622292
1202	0	12266	10999	0	0	118.924	7.9368	138.059	10.4074	0	0	21.3651	4.29949	33.4821	7.63275	1202	27	23265	0.09306	127.97	13.2545	27.0937	8.59568	0.927488	0.916699	0.897765	0.898001	0.87608	0.874619	0.872061	0.850398	0.857296	0.876402	0.88429	0.868515	0.834214	0.844939	0.871588	0.849022	0.850999	0.851945	0.839265	0.866043	1	0.887505	0.0620477
1204	0	11468	10336	0	0	125.533	8.96198	144.527	11.4301	0	0	25.1585	5.41379	38.4541	9.20541	1204	29	21804	0.087216	134.537	13.933	31.4611	9.98296	0.928522	0.918295	0.898734	0.899629	0.877156	0.875527	0.872982	0.851128	0.858512	0.876857	0.885365	0.869267	0.835122	0.844662	0.871996	0.850326	0.851197	0.851747	0.839525	0.866768	1	0.888537	0.0616112
1210	1	15799	14035	93.1584	0	106.378	6.726	124.05	9.22276	10.1679	0	15.2935	2.91466	24.3127	5.47367	1210	23	29835	0.11934	114.691	11.9075	19.5362	6.23383	0.924217	0.918066	0.881297	0.897017	0.86841	0.88371	0.863449	0.842769	0.871996	0.854835	0.873454	0.870119	0.849975	0.859863	0.872834	0.862142	0.84726	0.856544	0.829211	0.867069	1	0.884776	0.0636635
1214	1	13854	12479	105.505	0	117.756	7.86206	135.215	10.3242	14.7459	0	20.7446	4.17902	31.4781	7.2717	1214	27	26334	0.105336	126.029	12.6113	25.8307	7.9355	0.925439	0.919458	0.883098	0.898363	0.869731	0.883364	0.865079	0.843757	0.873054	0.855434	0.873206	0.87013	0.85008	0.859858	0.872997	0.862383	0.84801	0.856535	0.82965	0.867263	1	0.885769	0.0632684
1216	1	13010	11691	116.703	0	126.983	9.02674	144.304	11.3967	19.9308	0	26.0333	5.59208	38.2752	9.16042	1216	29	24702	0.098808	135.18	13.3862	31.8269	9.67204	0.926666	0.920958	0.884827	0.899482	0.870233	0.883795	0.866367	0.844911	0.873755	0.855639	0.873735	0.870375	0.850721	0.85989	0.872622	0.863007	0.848271	0.85651	0.830601	0.867703	1	0.886735	0.0628688
1222	3	21418	14452	92.8366	1.0846	108.75	7.17154	126.066	9.35011	10.0674	0.352063	16.3519	3.25961	25.5093	5.72024	1222	23	35873	0.143492	115.725	11.7513	20.0406	6.30127	0.939342	0.924484	0.869317	0.89389	0.874334	0.888496	0.86639	0.846835	0.874474	0.856103	0.880091	0.883645	0.8574	0.861024	0.879241	0.846849	0.831531	0.848284	0.849037	0.890809	1	0.888333	0.0624339
1226	3	18836	12817	107.316	4.38625	121.43	8.3621	138.608	10.507	15.5912	1.85673	22.7578	4.73813	33.8877	7.76288	1226	27	31656	0.126624	128.384	12.5476	27.2634	8.22291	0.940533	0.926175	0.871051	0.895533	0.875774	0.888963	0.868303	0.848196	0.87519	0.857294	0.882076	0.883735	0.858052	0.860643	0.879012	0.847012	0.832165	0.848702	0.84867	0.890984	1	0.889557	0.0619006
1228	2	17661	12056	118.097	0.321536	128.794	9.35595	145.845	11.568	20.6506	0.167931	27.1763	5.96446	39.5144	9.46484	1228	29	29719	0.118876	135.71	13.282	32.181	9.70524	0.941586	0.927622	0.872001	0.896817	0.876813	0.88933	0.869578	0.848952	0.875955	0.857717	0.881894	0.884401	0.858491	0.861368	0.879791	0.847202	0.832649	0.84843	0.848767	0.890979	1	0.89045	0.0615443
1234	1	22186	13509	92.2146	0	108.824	7.37546	126.883	9.14265	9.86327	0	16.3971	3.35775	25.9831	5.66205	1234	22	35696	0.142784	115.658	11.9235	20.0247	6.3842	0.936674	0.916727	0.877045	0.903827	0.872815	0.872997	0.869551	0.859606	0.857197	0.844688	0.88615	0.895563	0.859578	0.853555	0.879734	0.846439	0.839744	0.828286	0.822403	0.889722	1	0.887225	0.0618401
1238	0	19651	12034	0	0	122.131	8.48388	140.013	10.2642	0	0	23.1579	4.86056	34.8861	7.73266	1238	26	31685	0.12674	128.922	12.6482	27.6123	8.3524	0.937825	0.917895	0.878681	0.904292	0.874815	0.874215	0.870554	0.860644	0.858513	0.846126	0.885608	0.895077	0.860533	0.854253	0.880653	0.846647	0.839766	0.828026	0.822392	0.889711	1	0.888256	0.0615068
1240	0	18409	11326	0	0	129.909	9.58719	147.633	11.3916	0	0	27.8988	6.22402	40.9386	9.55041	1240	28	29735	0.11894	136.66	13.4316	32.8657	9.94092	0.938759	0.919657	0.880343	0.905028	0.875568	0.875097	0.871111	0.860837	0.859828	0.846662	0.886262	0.895662	0.860568	0.854986	0.88115	0.846982	0.84039	0.827779	0.822633	0.890062	1	0.889187	0.0611887
1246	0	18521	12644	0	0	107.529	7.13	126.806	9.35823	0	0	15.8117	3.16555	25.9551	5.78114	1246	22	31165	0.12466	115.35	12.4637	19.927	6.6575	0.917712	0.928943	0.884422	0.890935	0.889957	0.8927	0.862458	0.843206	0.878774	0.846847	0.869148	0.890679	0.86703	0.830948	0.861543	0.85373	0.843927	0.820424	0.823616	0.865763	1	0.886673	0.0622129
1250	0	16314	11252	0	0	118.817	8.20934	138.034	10.3731	0	0	21.3282	4.45209	33.4603	7.58411	1250	27	27566	0.110264	126.661	13.1535	26.2803	8.41219	0.919883	0.929823	0.886055	0.892694	0.892059	0.89351	0.86282	0.843285	0.879743	0.847784	0.869948	0.890463	0.866919	0.830371	0.86195	0.854313	0.8445	0.820757	0.822372	0.865305	1	0.88779	0.0615634
1252	0	15281	10620	0	0	125.527	9.17734	144.645	11.4438	0	0	25.1735	5.56294	38.5481	9.21358	1252	29	25901	0.103604	133.366	13.8494	30.6574	9.81512	0.921219	0.930389	0.887533	0.893556	0.893247	0.894541	0.863036	0.843597	0.88041	0.848732	0.870681	0.891105	0.867032	0.83159	0.862611	0.855102	0.845547	0.821165	0.822304	0.865391	1	0.888672	0.0611746
1258	0	17069	13704	0	0	106.783	6.99589	124.998	9.29871	0	0	15.4817	3.06706	24.8718	5.59314	1258	23	30773	0.123092	114.895	12.1494	19.6633	6.39756	0.921506	0.935918	0.889546	0.900643	0.896321	0.892146	0.861258	0.840396	0.878725	0.868765	0.869626	0.861047	0.874062	0.837617	0.855701	0.858821	0.845124	0.835213	0.824018	0.868749	1	0.890341	0.0614122
1262	0	15066	12148	0	0	118.965	8.14325	137.05	10.4184	0	0	21.4022	4.42484	32.7664	7.54228	1262	27	27214	0.108856	127.038	12.8836	26.475	8.25515	0.923348	0.937054	0.891361	0.901778	0.89713	0.89318	0.862938	0.84067	0.879676	0.869369	0.870857	0.861193	0.874091	0.837088	0.855828	0.859117	0.844694	0.835379	0.823234	0.869571	1	0.891409	0.0609466
1264	0	14151	11449	0	0	125.703	9.10306	143.759	11.3773	0	0	25.2717	5.52832	37.8479	9.07067	1264	29	25600	0.1024	133.778	13.5754	30.8961	9.63277	0.925	0.937988	0.892617	0.902695	0.897695	0.894434	0.864102	0.841406	0.880508	0.869863	0.870742	0.861563	0.874395	0.837148	0.855879	0.859648	0.844629	0.83502	0.823828	0.869961	1	0.892315	0.0605305
1270	1	19003	16276	91.7487	0	107.847	7.11573	125.553	9.20661	9.71518	0	15.9498	3.18896	25.1918	5.58473	1270	23	35280	0.14112	116.015	12.0127	20.2133	6.41052	0.92038	0.923824	0.879691	0.9107	0.890916	0.882993	0.867588	0.850227	0.88006	0.87184	0.871372	0.855244	0.85839	0.852849	0.862585	0.851516	0.839512	0.845351	0.832596	0.871613	1	0.888501	0.0632924
1274	1	16824	14504	106.364	0	119.999	8.24598	137.508	10.351	15.1073	0	21.965	4.56891	33.0833	7.5254	1274	27	31329	0.125316	128.105	12.7417	27.1121	8.25627	0.921686	0.925038	0.881691	0.911695	0.891554	0.883351	0.868556	0.850474	0.880159	0.872004	0.8717	0.856124	0.859156	0.853411	0.862875	0.85116	0.839653	0.845926	0.832711	0.871014	1	0.889383	0.0630035
1276	1	15692	13675	119.49	0	126.603	9.28132	144.008	11.3583	21.3864	0	25.8263	5.73522	38.0388	9.08026	1276	29	29368	0.117472	134.707	13.4713	31.5128	9.64785	0.922943	0.925889	0.883189	0.912694	0.892791	0.88416	0.869995	0.851709	0.881555	0.872565	0.871646	0.856698	0.859847	0.853906	0.863338	0.851965	0.840234	0.846619	0.832556	0.870471	1	0.89039	0.0626996
1282	0	19074	14160	0	0	107.656	7.20241	125.714	9.28652	0	0	15.8715	3.20558	25.2938	5.64675	1282	23	33234	0.132936	115.35	12.0934	19.886	6.41819	0.929951	0.91784	0.883658	0.910543	0.869727	0.887796	0.861903	0.839547	0.877761	0.860218	0.874902	0.855344	0.856818	0.842165	0.868553	0.853945	0.836102	0.856051	0.842736	0.876482	1	0.886983	0.0623217
1286	0	16871	12579	0	0	119.852	8.28616	137.908	10.4706	0	0	21.8879	4.56357	33.3809	7.66365	1286	27	29450	0.1178	127.564	12.8816	26.7969	8.32692	0.931426	0.919304	0.884363	0.911715	0.871324	0.889508	0.862309	0.840849	0.878251	0.860424	0.874278	0.85562	0.857776	0.842971	0.869049	0.854329	0.836604	0.856723	0.842071	0.876061	1	0.887984	0.0618394
1288	0	15839	11813	0	0	125.782	9.24831	143.774	11.4168	0	0	25.3307	5.61804	37.8636	9.06334	1288	29	27652	0.110608	133.468	13.5607	30.6848	9.57114	0.933061	0.920801	0.885994	0.91308	0.872215	0.890171	0.863825	0.841368	0.878653	0.861113	0.874222	0.856086	0.85822	0.843972	0.869557	0.854875	0.836558	0.85822	0.842163	0.876031	1	0.889074	0.0612939
1294	2	19101	14850	92.3261	0.940279	107.924	7.10293	127.019	9.40443	9.90197	0.301127	15.9825	3.17133	26.0884	5.83459	1294	23	33953	0.135812	116.275	12.523	20.4022	6.759	0.926693	0.909625	0.886358	0.902409	0.873148	0.885813	0.862045	0.823815	0.866197	0.849012	0.867832	0.881763	0.86231	0.854402	0.869054	0.858201	0.838114	0.830766	0.831753	0.887359	1	0.884102	0.0647895
1298	2	16771	13223	110.174	0.63409	122.728	8.35883	141.484	10.7013	16.7836	0.288492	23.4847	4.82423	36.029	8.23118	1298	27	29996	0.119984	130.995	13.2774	29.0141	9.03749	0.92854	0.911772	0.887802	0.903587	0.874067	0.886435	0.862532	0.82511	0.866782	0.84908	0.868682	0.881501	0.863282	0.854914	0.869666	0.858498	0.838712	0.831244	0.830744	0.886768	1	0.88522	0.0644018
1300	2	15682	12443	118.855	2.67411	130.019	9.4587	148.577	11.7303	21.0802	1.41473	27.9562	6.13785	41.7591	9.94582	1300	29	28127	0.112508	138.228	13.9905	34.0619	10.5723	0.929818	0.913695	0.888719	0.904878	0.875707	0.88767	0.863672	0.826875	0.867281	0.850766	0.868756	0.881697	0.863459	0.855264	0.870694	0.858357	0.838696	0.831728	0.831568	0.886337	1	0.886378	0.0639239
1306	0	23066	13309	0	0	110.093	7.486	127.158	9.24154	0	0	16.9762	3.49351	26.1581	5.7372	1306	22	36375	0.1455	116.337	11.591	20.3357	6.27238	0.924729	0.906859	0.883395	0.893924	0.865842	0.87068	0.872082	0.82701	0.867079	0.845223	0.858076	0.891615	0.877608	0.848632	0.865595	0.853567	0.85167	0.820838	0.815835	0.879931	1	0.881293	0.0632041
1310	0	20308	11853	0	0	124.247	8.69567	141.197	10.3956	0	0	24.3824	5.16223	35.7789	7.94085	1310	26	32161	0.128644	130.494	12.4273	28.5826	8.3841	0.926479	0.908569	0.884829	0.894608	0.86678	0.871941	0.872485	0.828255	0.867091	0.846522	0.857996	0.891701	0.878036	0.848372	0.866142	0.853472	0.851948	0.821974	0.816579	0.879435	1	0.882319	0.0628394
1312	0	19061	11174	0	0	132.261	9.70797	149.077	11.4113	0	0	29.4297	6.52285	42.1343	9.72921	1312	28	30235	0.12094	138.476	13.1689	34.1249	9.97056	0.927518	0.909873	0.886324	0.895948	0.867505	0.872879	0.872763	0.829833	0.867819	0.847412	0.858459	0.891583	0.878204	0.847643	0.866942	0.854109	0.851811	0.821879	0.816802	0.879147	1	0.883232	0.0626208
1318	2	23021	11172	91.4045	1.0041	109.809	7.50217	129.12	9.60578	9.61016	0.315222	16.8476	3.47251	27.4025	6.14434	1318	22	34195	0.13678	116.117	12.2518	20.2956	6.70555	0.926437	0.914198	0.885363	0.898596	0.874952	0.882878	0.884296	0.83154	0.878637	0.848253	0.867598	0.88453	0.862509	0.832315	0.862275	0.845767	0.844012	0.80889	0.813496	0.881211	1	0.885258	0.0620013
1322	1	20311	9859	108.937	0	122.536	8.60692	141.717	10.8424	16.2254	0	23.3953	4.95957	36.2202	8.37187	1322	26	30171	0.120684	128.803	13.009	27.5859	8.69765	0.927878	0.915548	0.887458	0.899871	0.876322	0.883713	0.884773	0.832853	0.878874	0.847519	0.868036	0.885204	0.8626	0.832571	0.86202	0.846409	0.84384	0.809088	0.814375	0.881459	1	0.88629	0.0615774
1324	1	19055	9276	115.351	0	130.089	9.62164	149.21	11.9719	19.249	0	28.0164	6.26584	42.3198	10.2866	1324	28	28332	0.113328	136.349	13.7738	32.6991	10.3008	0.92925	0.917408	0.889277	0.901172	0.877065	0.884142	0.885448	0.833369	0.879271	0.84844	0.868629	0.886118	0.862911	0.832927	0.862735	0.846728	0.843887	0.809385	0.814644	0.881071	1	0.887335	0.0613461
1330	4	23401	12825	92.285	1.07681	110.025	7.59288	128.958	9.32229	9.88977	0.343456	16.9514	3.52971	27.2744	5.92368	1330	22	36230	0.14492	116.725	12.2489	20.6049	6.69692	0.940022	0.921336	0.887303	0.90788	0.893803	0.884005	0.877146	0.837717	0.858777	0.874179	0.861413	0.853961	0.841582	0.83642	0.852608	0.855134	0.84143	0.808046	0.818631	0.869928	1	0.88922	0.0606436
1334	4	20642	11310	107.581	3.8983	121.437	8.66183	140.279	10.3943	15.6905	1.69251	22.7848	4.90652	35.0955	7.80951	1334	26	31956	0.127824	128.104	12.959	27.141	8.47377	0.941294	0.922127	0.888753	0.908969	0.894183	0.884936	0.878067	0.838606	0.859917	0.874233	0.861075	0.853564	0.842846	0.835868	0.852359	0.85527	0.841532	0.807407	0.81861	0.870118	1	0.890004	0.0603316
1336	4	19365	10662	115.87	1.72716	129.574	9.70612	148.341	11.4627	19.5217	0.855386	27.6977	6.26665	41.5291	9.66228	1336	28	30031	0.120124	136.235	13.7149	32.6072	10.1141	0.94241	0.923696	0.889947	0.910409	0.895175	0.886034	0.879358	0.838966	0.86086	0.874896	0.861843	0.854018	0.843162	0.836869	0.852552	0.855699	0.841897	0.807399	0.819536	0.869884	1	0.891036	0.0599409
1342	0	22359	12133	0	0	109.775	7.43903	128.101	9.31223	0	0	16.8284	3.44387	26.742	5.87665	1342	22	34492	0.137968	116.221	11.9565	20.3156	6.49976	0.937609	0.91685	0.878436	0.910095	0.871217	0.880596	0.881987	0.861432	0.869506	0.86868	0.874855	0.85588	0.846022	0.857431	0.858127	0.867911	0.832135	0.83531	0.828395	0.875754	1	0.888931	0.06115
1346	0	19758	10755	0	0	123.309	8.60918	141.393	10.4572	0	0	23.8351	5.03026	35.9333	8.0329	1346	26	30513	0.122052	129.683	12.6956	28.0994	8.51675	0.938797	0.91815	0.879592	0.910825	0.872956	0.881706	0.883312	0.862796	0.86958	0.869482	0.875725	0.856635	0.845885	0.857684	0.857995	0.868499	0.832383	0.835119	0.829204	0.875889	1	0.889931	0.0607351
1348	0	18511	10116	0	0	130.215	9.67833	148.193	11.4888	0	0	28.1025	6.33179	41.4118	9.71583	1348	28	28627	0.114508	136.568	13.4561	32.8056	9.98788	0.939742	0.919604	0.881423	0.912513	0.873738	0.882663	0.884095	0.863084	0.869564	0.870158	0.875415	0.857006	0.845845	0.858036	0.8587	0.868586	0.832763	0.835033	0.829689	0.875747	1	0.890854	0.0603891
1354	4	23274	11134	91.3732	0.740684	109.54	7.40381	128.631	9.42493	9.59876	0.230735	16.7198	3.41486	27.0805	5.98864	1354	21	34412	0.137648	115.715	12.0686	20.0712	6.55713	0.937289	0.904786	0.883369	0.909203	0.868215	0.883689	0.871338	0.837339	0.874288	0.857855	0.852043	0.874564	0.84023	0.851084	0.881756	0.862533	0.853365	0.838588	0.817927	0.874259	1	0.885769	0.0627317
1358	4	20598	9887	108.191	1.76614	122.371	8.57745	141.269	10.6017	15.9082	0.779722	23.3006	4.93627	35.8555	8.10724	1358	25	30489	0.121956	128.498	12.8239	27.3709	8.50473	0.937764	0.905589	0.885008	0.910804	0.869035	0.884237	0.871741	0.837843	0.874873	0.857932	0.852111	0.875152	0.8405	0.852012	0.881892	0.862426	0.854521	0.838581	0.818016	0.873463	1	0.886505	0.062545
1360	4	19346	9276	117.623	4.7759	130.285	9.62169	149.04	11.6836	20.5034	2.4796	28.1416	6.29555	42.1391	9.97444	1360	27	28626	0.114504	136.361	13.5608	32.6763	10.0975	0.939076	0.906728	0.885646	0.911182	0.870083	0.885052	0.872948	0.838503	0.875812	0.859044	0.852651	0.875568	0.840861	0.852582	0.882799	0.862555	0.854678	0.838905	0.817753	0.873419	1	0.887347	0.0622499
1366	1	23314	12257	90.2726	0	110.002	7.49127	128.481	9.25903	9.25575	0	16.9348	3.47889	26.9719	5.8448	1366	22	35572	0.142288	116.369	11.9774	20.393	6.51601	0.933937	0.917871	0.889084	0.908003	0.876912	0.886962	0.873608	0.84038	0.867719	0.851147	0.853494	0.883813	0.855167	0.840886	0.87999	0.86093	0.855237	0.836683	0.817525	0.882225	1	0.888577	0.0619339
1370	1	20576	10836	109.405	0	125.714	8.75591	144.165	10.4886	16.4344	0	25.2486	5.30865	38.0577	8.33057	1370	26	31413	0.125652	132.078	12.8494	29.6669	8.91502	0.934693	0.919365	0.890905	0.908812	0.878108	0.888104	0.87459	0.840878	0.868319	0.852147	0.854264	0.884331	0.856031	0.841196	0.880655	0.861888	0.855538	0.835832	0.817146	0.881992	1	0.889556	0.0615878
1372	1	19305	10181	114.279	0	131.366	9.7638	149.777	11.4541	18.7196	0	28.8504	6.47308	42.7259	9.82695	1372	28	29487	0.117948	137.722	13.5777	33.6409	10.213	0.935616	0.92044	0.892495	0.909519	0.879557	0.888832	0.875352	0.841337	0.869485	0.852766	0.855106	0.884627	0.856004	0.841625	0.880964	0.862974	0.856004	0.835589	0.816801	0.882728	1	0.890449	0.0612766
1378	15	25022	11660	91.9658	2.91295	111.046	7.64808	130.031	9.47831	9.81411	1.02496	17.4252	3.62992	27.9655	6.14371	1378	21	36697	0.146788	117.071	12.1163	20.7711	6.71612	0.923372	0.917064	0.886735	0.907976	0.865043	0.873477	0.884827	0.850505	0.841268	0.841758	0.853053	0.879745	0.86319	0.831594	0.861269	0.856187	0.838652	0.816089	0.818759	0.881639	1	0.883457	0.0633082
1382	13	22026	10364	110.229	5.53393	125.154	8.88189	143.784	10.7142	16.9353	2.67769	24.9284	5.35697	37.7877	8.50256	1382	25	32403	0.129612	131.107	12.8847	29.0382	8.86893	0.924791	0.919251	0.887912	0.909144	0.865599	0.873901	0.885751	0.851711	0.842376	0.841404	0.853594	0.879224	0.863917	0.831914	0.861602	0.857143	0.839274	0.816051	0.819369	0.881107	1	0.884461	0.0630239
1384	12	20589	9779	119.816	8.50987	133.01	9.99269	151.549	11.8422	21.8906	4.92591	29.9531	6.8195	44.2871	10.4294	1384	27	30380	0.12152	138.972	13.711	34.5638	10.5566	0.925543	0.921001	0.889368	0.910862	0.866475	0.874638	0.886669	0.852222	0.842758	0.841985	0.853868	0.879263	0.864187	0.832242	0.861554	0.85711	0.839648	0.816392	0.819635	0.881485	1	0.885389	0.0626996
1390	0	23800	10023	0	0	110.616	7.64193	129.164	9.27469	0	0	17.2254	3.59282	27.3997	5.92402	1390	21	33823	0.135292	116.112	11.7612	20.2404	6.40842	0.923809	0.913476	0.896964	0.902847	0.8768	0.880141	0.860494	0.850575	0.83832	0.839251	0.863037	0.865668	0.858765	0.84821	0.858617	0.845593	0.854123	0.822266	0.815259	0.878293	1	0.883606	0.0635585
1394	0	21010	8892	0	0	123.543	8.79361	141.973	10.452	0	0	23.9843	5.15919	36.3694	8.06942	1394	25	29902	0.119608	129.024	12.5613	27.6673	8.37348	0.925239	0.913885	0.898769	0.903936	0.877851	0.880961	0.862217	0.850946	0.838907	0.840027	0.863939	0.86638	0.858605	0.848906	0.858638	0.845211	0.85317	0.82257	0.81538	0.879155	1	0.884538	0.0633149
1396	0	19723	8402	0	0	132.064	9.89567	150.4	11.5182	0	0	29.3186	6.64399	43.262	9.98879	1396	27	28125	0.1125	137.542	13.3694	33.484	10.0743	0.926453	0.914791	0.899929	0.90448	0.879289	0.881564	0.863218	0.851093	0.840569	0.841013	0.864836	0.867147	0.859271	0.848924	0.858844	0.845298	0.852818	0.822649	0.815751	0.879449	1	0.885417	0.0630092
1402	0	18671	10960	0	0	107.825	7.17538	127.671	9.37868	0	0	15.9437	3.20545	26.4834	5.85785	1402	22	29631	0.118524	115.166	12.521	19.8421	6.71245	0.924724	0.906297	0.88701	0.907293	0.865023	0.875249	0.851709	0.852216	0.848351	0.852502	0.869377	0.847896	0.833418	0.842564	0.868617	0.849853	0.856249	0.816527	0.80809	0.867402	1	0.88041	0.0662811
1406	0	16423	9749	0	0	118.83	8.24923	138.386	10.546	0	0	21.3379	4.47686	33.7316	7.74928	1406	26	26172	0.104688	126.114	13.1728	25.9545	8.41722	0.925512	0.907802	0.888125	0.908891	0.865945	0.876204	0.853374	0.853851	0.84919	0.853336	0.870453	0.849209	0.833773	0.84279	0.868887	0.849859	0.856239	0.816063	0.808383	0.868676	1	0.881477	0.0661565
1408	0	15374	9118	0	0	125.695	9.3311	145.208	11.5728	0	0	25.2867	5.6836	39.0081	9.36802	1408	28	24492	0.097968	132.959	13.9105	30.3949	9.84617	0.926445	0.909113	0.889637	0.909746	0.866814	0.877123	0.854279	0.854442	0.850298	0.853585	0.870999	0.850441	0.833844	0.842622	0.86859	0.850747	0.855463	0.81596	0.809121	0.868835	1	0.882356	0.0659072
1414	14	23851	13836	92.0982	1.67102	109.896	7.36995	128.233	9.29649	9.83576	0.536494	16.8792	3.42017	26.8218	5.86246	1414	22	37701	0.150804	116.619	12.0166	20.5255	6.55865	0.934166	0.907297	0.892204	0.915135	0.871409	0.876608	0.861834	0.842617	0.864088	0.850999	0.86247	0.86129	0.841463	0.848771	0.88304	0.864844	0.85576	0.835084	0.815641	0.86511	1	0.885801	0.0617942
1418	13	21089	12265	112.117	4.83464	126.017	8.63231	144.413	10.6701	17.7795	2.31056	25.4192	5.26748	38.2731	8.54117	1418	26	33367	0.133468	132.773	12.9528	30.141	9.1002	0.93564	0.909117	0.893892	0.915845	0.87176	0.877619	0.862229	0.843603	0.864956	0.852324	0.862619	0.862589	0.842015	0.849207	0.884152	0.864522	0.855726	0.835871	0.816495	0.865751	1	0.886859	0.0613439
1420	12	19785	11549	122.874	6.53189	134.618	9.80203	152.949	11.8372	23.4427	3.77061	31.0169	6.84426	45.506	10.6586	1420	28	31346	0.125384	141.367	13.8052	36.3523	10.9696	0.936994	0.9101	0.895074	0.916497	0.872982	0.878485	0.862694	0.844478	0.865198	0.852852	0.862486	0.862774	0.842452	0.850316	0.884658	0.864385	0.856297	0.835784	0.816149	0.865884	1	0.887678	0.0611419
1426	3	28005	11627	91.6063	0.881496	112.108	7.95195	129.616	9.31586	9.67286	0.278686	17.9426	3.83733	27.6881	5.99836	1426	21	39635	0.15854	117.243	11.5641	20.8009	6.37621	0.936634	0.913271	0.890703	0.903898	0.86715	0.886716	0.87125	0.833165	0.851899	0.863328	0.85644	0.866822	0.866696	0.832534	0.883058	0.869131	0.844077	0.823124	0.799495	0.877343	1	0.886018	0.0623439
1430	0	24757	10324	0	0	126.817	9.17534	144.146	10.5491	0	0	25.9456	5.66643	38.0503	8.40011	1430	25	35081	0.140324	131.917	12.4308	29.5079	8.59391	0.937972	0.914655	0.892021	0.904849	0.868747	0.887161	0.871298	0.834255	0.85247	0.863516	0.85696	0.867521	0.866922	0.832416	0.883085	0.868918	0.844104	0.823993	0.799364	0.876899	1	0.886913	0.0620495
1432	0	23251	9688	0	0	136.103	10.3822	153.304	11.7518	0	0	32.0983	7.39222	45.807	10.6103	1432	27	32939	0.131756	141.163	13.3466	36.1303	10.5214	0.939054	0.916102	0.893439	0.905841	0.869137	0.88799	0.872659	0.834482	0.852773	0.863748	0.857403	0.868014	0.867361	0.832417	0.883755	0.869516	0.844242	0.824038	0.800449	0.876878	1	0.887778	0.0618108
1438	0	23919	9725	0	0	109.624	7.49186	130.103	9.65279	0	0	16.7636	3.46424	28.0279	6.272	1438	21	33644	0.134576	115.544	12.3701	20.0196	6.78069	0.915007	0.909211	0.888598	0.902553	0.875535	0.882535	0.867629	0.853525	0.839169	0.873499	0.859247	0.864478	0.87451	0.835008	0.870438	0.857032	0.846763	0.822524	0.817471	0.887023	1	0.88316	0.0653956
1442	0	21140	8642	0	0	122.759	8.74114	143	10.8552	0	0	23.5326	5.07313	37.1982	8.51465	1442	25	29782	0.119128	128.632	13.1459	27.498	8.81878	0.916191	0.910349	0.889984	0.903902	0.876016	0.884091	0.86789	0.853955	0.840038	0.874673	0.859512	0.864734	0.874673	0.83443	0.870946	0.857934	0.847441	0.822007	0.817642	0.887466	1	0.88406	0.0650705
1444	0	19787	8119	0	0	130.702	9.83519	150.994	11.9949	0	0	28.4289	6.47302	43.8315	10.5052	1444	27	27906	0.111624	136.606	13.9783	32.9102	10.5242	0.918136	0.911937	0.89178	0.90477	0.877392	0.885078	0.868397	0.855909	0.841432	0.874794	0.859546	0.865244	0.874597	0.835358	0.870798	0.857701	0.847327	0.82183	0.817799	0.887623	1	0.885224	0.0646713
1450	10	24788	12677	93.0857	2.49291	110.397	7.48876	129.543	9.27636	10.1661	0.848939	17.1153	3.50528	27.6381	5.96011	1450	22	37475	0.1499	116.869	12.182	20.6731	6.70497	0.931247	0.919039	0.90535	0.911114	0.871661	0.8707	0.869513	0.849967	0.842935	0.84986	0.86527	0.853276	0.866271	0.852849	0.872542	0.866364	0.841961	0.822215	0.819386	0.89944	1	0.88776	0.0609444
1454	8	21842	11218	107.855	2.09102	122.027	8.59092	141.099	10.4447	15.7665	0.903446	23.1083	4.91506	35.7108	7.96498	1454	26	33068	0.132272	128.494	12.9376	27.3818	8.55031	0.932805	0.919892	0.906133	0.911818	0.872475	0.871447	0.870207	0.851352	0.843308	0.850354	0.865746	0.854724	0.867334	0.852471	0.872656	0.866895	0.842053	0.822563	0.818994	0.899359	1	0.888596	0.0608257
1456	8	20534	10562	119.276	4.80341	131.091	9.67102	149.983	11.6226	21.3745	2.54799	28.6631	6.38671	42.9221	10.043	1456	28	31104	0.124416	137.503	13.7018	33.5032	10.3348	0.933546	0.921184	0.907713	0.912616	0.873778	0.872942	0.870804	0.852463	0.844248	0.850871	0.866223	0.854778	0.867911	0.853315	0.873007	0.866962	0.842142	0.823206	0.819477	0.899177	1	0.889544	0.0604407
1462	1	24419	10958	91.2475	0	111.656	7.82322	129.725	9.46013	9.5575	0	17.7208	3.74325	27.7697	6.09349	1462	21	35378	0.141512	117.252	11.8232	20.8331	6.53954	0.935101	0.915555	0.892645	0.8995	0.879629	0.866697	0.865905	0.871544	0.852592	0.833555	0.885451	0.865199	0.836749	0.875558	0.881438	0.874145	0.837399	0.810956	0.814673	0.890087	1	0.887201	0.0618846
1466	0	21624	9703	0	0	119.492	8.7817	137.529	10.517	0	0	21.7321	4.82115	33.115	7.61296	1466	25	31327	0.125308	125.079	12.5319	25.2577	7.85477	0.936652	0.917563	0.89383	0.900134	0.88079	0.868532	0.867016	0.871963	0.853641	0.833993	0.886216	0.865467	0.837201	0.874948	0.881492	0.875028	0.837393	0.811425	0.814617	0.889696	1	0.888287	0.0616109
1468	0	20301	9117	0	0	124.275	9.6785	142.272	11.4161	0	0	24.4827	5.75848	36.7085	8.88072	1468	27	29418	0.117672	129.853	13.2025	28.2717	8.90461	0.937419	0.918842	0.895523	0.901013	0.882164	0.870368	0.868142	0.872561	0.854579	0.834234	0.886838	0.865643	0.837667	0.875297	0.88179	0.874737	0.837378	0.811663	0.815504	0.889523	1	0.889268	0.0612962
1474	5	26032	9604	92.6292	1.40162	110.703	7.59545	130.671	9.46953	10.0031	0.449071	17.2629	3.58022	28.3739	6.19683	1474	21	35641	0.142564	116.081	12.0361	20.2559	6.6352	0.939143	0.916276	0.902374	0.894321	0.869855	0.882733	0.858744	0.834965	0.846483	0.861059	0.863598	0.863696	0.847914	0.84971	0.883814	0.86061	0.838374	0.816111	0.814329	0.867175	1	0.885935	0.0621121
1478	4	22994	8528	109.528	1.62044	123.472	8.75812	143.289	10.7039	16.5005	0.724047	23.9406	5.13379	37.4025	8.39638	1478	25	31526	0.126104	128.831	12.8247	27.5812	8.60634	0.939843	0.917338	0.90373	0.894944	0.871265	0.88343	0.859322	0.836215	0.847205	0.862066	0.864604	0.864144	0.848141	0.850377	0.884698	0.860496	0.83926	0.816739	0.814978	0.867411	1	0.886814	0.0618852
1480	4	21546	8047	120.471	1.81987	131.381	9.78086	151.175	11.7175	21.9301	0.976669	28.862	6.50298	43.9493	10.2581	1480	27	29597	0.118388	136.761	13.5857	32.9631	10.2211	0.940923	0.918421	0.904821	0.896054	0.872555	0.884279	0.860087	0.837399	0.848616	0.862892	0.865409	0.864226	0.848988	0.850914	0.885309	0.861608	0.839561	0.817093	0.815961	0.867706	1	0.887803	0.0614302
1486	0	23236	11050	0	0	109.054	7.39466	127.972	9.1932	0	0	16.5007	3.38214	26.6519	5.77571	1486	21	34286	0.137144	115.151	11.9361	19.7723	6.40396	0.936884	0.908067	0.897976	0.89328	0.855364	0.891851	0.870166	0.843333	0.853847	0.854255	0.85532	0.872193	0.846191	0.83747	0.884866	0.86073	0.841218	0.828283	0.802572	0.865207	1	0.884372	0.0632717
1490	0	20454	9750	0	0	123.778	8.57873	142.503	10.3574	0	0	24.1021	5.04645	36.7621	8.06449	1490	25	30204	0.120816	129.823	12.6931	28.1888	8.56014	0.937839	0.909035	0.899318	0.894534	0.856327	0.891852	0.871209	0.843696	0.854423	0.855301	0.855565	0.87212	0.847139	0.838581	0.88581	0.861326	0.841312	0.82893	0.802774	0.865018	1	0.885208	0.062712
1492	0	19216	9203	0	0	131.353	9.64785	149.941	11.4592	0	0	28.831	6.39309	42.8652	9.88768	1492	27	28419	0.113676	137.373	13.4577	33.3758	10.1204	0.939037	0.910095	0.900841	0.89595	0.857384	0.892255	0.872269	0.844752	0.855414	0.855572	0.855801	0.872497	0.847514	0.839245	0.88608	0.861607	0.84111	0.829252	0.803652	0.86502	1	0.88616	0.0623304
1498	2	22292	13725	93.7356	0.65206	108.217	7.12615	127.955	9.26535	10.3587	0.215202	16.1128	3.2032	26.6476	5.81639	1498	22	36019	0.144076	115.737	12.492	20.1267	6.73949	0.943016	0.914989	0.890294	0.902787	0.877134	0.888767	0.864835	0.852175	0.859047	0.854119	0.864224	0.871748	0.86031	0.831381	0.875802	0.873955	0.832505	0.827258	0.797204	0.871665	1	0.888507	0.0613463
1502	2	19752	12114	109.393	3.34764	122.265	8.3327	141.886	10.42	16.4747	1.50214	23.2215	4.77976	36.3003	8.03433	1502	26	31868	0.127472	129.723	13.2307	28.1927	8.88881	0.94438	0.915636	0.891521	0.903806	0.877934	0.889372	0.865523	0.852297	0.860565	0.855482	0.864221	0.872019	0.859828	0.831194	0.876192	0.874498	0.832622	0.827444	0.797948	0.871486	1	0.889306	0.0610214
1504	2	18558	11429	116.336	5.84004	129.961	9.44159	149.564	11.5074	19.892	2.96289	27.9186	6.13731	42.5544	9.88005	1504	28	29989	0.119956	137.431	14.0105	33.4959	10.5378	0.945513	0.916669	0.892744	0.905032	0.878455	0.890243	0.865901	0.853146	0.861683	0.855697	0.8641	0.872203	0.860032	0.832172	0.876538	0.874437	0.832755	0.827587	0.797676	0.871536	1	0.890109	0.0607603
1510	4	24279	15312	92.5457	2.20851	110.379	7.58903	127.96	9.23647	9.98636	0.722194	17.1133	3.55364	26.6478	5.79714	1510	22	39595	0.15838	117.176	11.9024	20.7997	6.50464	0.93628	0.916467	0.901023	0.913537	0.878709	0.890378	0.867559	0.848554	0.863165	0.867332	0.873052	0.857558	0.885781	0.830623	0.865071	0.865438	0.833325	0.815419	0.83359	0.877257	1	0.891222	0.0612841
1514	4	21464	13601	106.003	4.74541	123.12	8.75961	140.566	10.3868	15.0448	2.08332	23.7395	5.11597	35.3076	7.86366	1514	26	35069	0.140276	129.884	12.6937	28.2251	8.47299	0.937281	0.917819	0.902521	0.914383	0.880165	0.891172	0.86796	0.849739	0.863954	0.867661	0.873621	0.857638	0.88574	0.830976	0.865993	0.865964	0.833671	0.815335	0.834198	0.876372	1	0.892139	0.0609846
1516	3	20128	12766	110.32	4.08072	132.404	9.85863	149.733	11.4803	16.9172	1.89962	29.5391	6.67346	42.6926	9.84835	1516	28	32897	0.131588	139.127	13.4906	34.6423	10.2956	0.938338	0.919476	0.904262	0.915251	0.881615	0.89189	0.869	0.850625	0.865094	0.868544	0.873833	0.858103	0.885932	0.83193	0.86634	0.865854	0.833708	0.815515	0.834195	0.875901	1	0.893179	0.0606069
1522	8	22783	11831	91.9969	1.55551	110.405	7.5429	128.964	9.44159	9.80223	0.501472	17.1227	3.53589	27.2902	6.06203	1522	22	34622	0.138488	116.743	12.0626	20.5954	6.63806	0.928528	0.912758	0.896699	0.908873	0.898966	0.886936	0.867844	0.856666	0.868552	0.847106	0.862457	0.870964	0.845127	0.835365	0.880827	0.848622	0.84078	0.818179	0.813558	0.87921	1	0.889124	0.0639126
1526	7	20090	10531	107.964	2.79937	120.617	8.62445	139.038	10.4517	15.8283	1.26049	22.3302	4.832	34.1941	7.80053	1526	26	30628	0.122512	126.948	12.7665	26.4079	8.24707	0.929803	0.914131	0.897839	0.910295	0.899602	0.887995	0.868388	0.857206	0.869368	0.848129	0.863115	0.871425	0.846252	0.836963	0.881759	0.848815	0.839885	0.818483	0.813259	0.879571	1	0.890106	0.0636576
1528	7	18826	9917	114.015	5.19599	126.022	9.5591	144.337	11.3571	18.7052	2.54129	25.5022	5.84731	38.2966	9.14457	1528	28	28750	0.115	132.337	13.4238	29.9138	9.39409	0.93207	0.915409	0.89913	0.911861	0.900974	0.889061	0.869617	0.857304	0.869757	0.847861	0.863965	0.871913	0.847183	0.836991	0.882052	0.849391	0.840348	0.819583	0.81367	0.879409	1	0.891256	0.0631286
1534	1	20307	9997	92.1556	0	108.629	7.26987	127.451	9.27811	9.84443	0	16.3038	3.29794	26.3401	5.80086	1534	22	30305	0.12122	114.837	11.9222	19.6144	6.37636	0.92917	0.913958	0.904851	0.896304	0.879294	0.889375	0.859182	0.853869	0.862234	0.845933	0.856426	0.858208	0.836793	0.846246	0.875813	0.851939	0.837007	0.812473	0.802343	0.860881	1	0.885731	0.0636087
1538	0	17960	8892	0	0	122.028	8.42621	140.439	10.4686	0	0	23.096	4.81627	35.2231	7.93902	1538	26	26852	0.107408	128.125	12.6038	27.1119	8.30422	0.930806	0.914606	0.906394	0.897792	0.879637	0.891405	0.859973	0.854145	0.862524	0.845766	0.856528	0.859303	0.837591	0.846604	0.876266	0.852562	0.837908	0.812863	0.802194	0.861258	1	0.886692	0.0633152
1540	0	16857	8406	0	0	130.606	9.52762	148.89	11.6368	0	0	28.3378	6.24638	42.0084	9.95674	1540	28	25263	0.101052	136.69	13.4109	32.8865	10.0257	0.9316	0.915865	0.907434	0.898943	0.880873	0.892808	0.860903	0.855282	0.863278	0.846475	0.85746	0.859775	0.837806	0.84693	0.876499	0.852492	0.838004	0.813739	0.802082	0.862269	1	0.887636	0.0629208
1546	1	21111	12862	92.6021	0	108.687	7.1923	127.998	9.23115	9.98758	0	16.325	3.26196	26.6712	5.79231	1546	22	33974	0.135896	115.998	12.335	20.2418	6.67076	0.922455	0.919939	0.89804	0.893566	0.863837	0.899158	0.853859	0.845985	0.850901	0.861497	0.847192	0.848163	0.852034	0.835536	0.872402	0.854065	0.822968	0.81321	0.810914	0.868149	1	0.88281	0.0626711
1550	1	18553	11421	103.305	0	119.98	8.2248	139.143	10.4365	13.8465	0	21.9527	4.54138	34.2671	7.73236	1550	26	29975	0.1199	127.281	13.0383	26.6445	8.44483	0.92407	0.921168	0.899366	0.894762	0.865321	0.900484	0.854145	0.846155	0.85146	0.861852	0.847506	0.849124	0.85246	0.83603	0.873394	0.855163	0.822502	0.814078	0.811293	0.868624	1	0.883837	0.0621737
1552	1	17336	10747	110.02	0	125.719	9.2518	144.809	11.4531	16.712	0	25.2938	5.61839	38.6774	9.21631	1552	28	28084	0.112336	133.024	13.7529	30.4151	9.71135	0.925402	0.922037	0.900531	0.895635	0.866757	0.901278	0.855184	0.847315	0.852176	0.862288	0.848846	0.849915	0.852977	0.836722	0.874039	0.855523	0.822853	0.815179	0.811174	0.869054	1	0.88482	0.0619508
1558	3	24785	13133	92.6105	0.956505	110.448	7.61185	128.643	9.26498	9.99346	0.307328	17.1466	3.56709	27.0734	5.8749	1558	22	37921	0.151684	116.748	11.9409	20.584	6.52576	0.935432	0.923618	0.89283	0.893515	0.870402	0.900042	0.867118	0.842119	0.870336	0.865721	0.861093	0.859075	0.851164	0.845139	0.861502	0.872551	0.834208	0.816645	0.802919	0.868622	1	0.887951	0.0607222
1562	2	21972	11620	105.366	0.212539	120.795	8.64327	139.031	10.3582	14.6882	0.0884945	22.4289	4.84562	34.1779	7.6758	1562	26	33594	0.134376	127.102	12.6982	26.4924	8.18384	0.936179	0.924897	0.894445	0.89452	0.872239	0.901322	0.867447	0.843707	0.87154	0.866122	0.862386	0.859662	0.851328	0.845434	0.86255	0.873177	0.833795	0.815666	0.803849	0.869917	1	0.888998	0.0603109
1564	2	20592	10936	111.776	0.622857	125.279	9.5093	143.538	11.3234	17.5232	0.29163	25.0558	5.74525	37.669	8.96391	1564	28	31530	0.12612	131.611	13.3821	29.4301	9.2453	0.937076	0.926261	0.89556	0.895449	0.873026	0.902062	0.867808	0.844973	0.872217	0.866587	0.862877	0.860165	0.851221	0.845988	0.862559	0.873597	0.833603	0.815747	0.803933	0.869775	1	0.889801	0.0600175
1570	1	22863	11603	92.1176	0	109.935	7.47882	128.43	9.26847	9.83231	0	16.9038	3.47714	26.9415	5.86756	1570	22	34467	0.137868	116.161	11.934	20.2827	6.48942	0.931094	0.919633	0.888371	0.888778	0.883802	0.898715	0.879537	0.838454	0.867511	0.860185	0.869861	0.871877	0.873444	0.851684	0.852975	0.877579	0.839136	0.811675	0.806366	0.876621	1	0.888447	0.0620358
1574	1	20238	10228	114.702	0	124.553	8.69572	143.014	10.4661	18.9276	0	24.5606	5.18487	37.1645	8.20235	1574	26	30467	0.121868	130.75	12.7674	28.7916	8.71046	0.931976	0.921341	0.890143	0.890111	0.884121	0.899744	0.880182	0.838383	0.869154	0.860718	0.870581	0.872485	0.873798	0.852677	0.852496	0.878311	0.839679	0.811796	0.806742	0.87644	1	0.889416	0.0615499
1576	1	19018	9601	135.914	0	132.924	9.76998	151.277	11.6315	31.4193	0	29.8738	6.64748	44.0255	10.2181	1576	28	28620	0.11448	139.081	13.5611	34.6213	10.442	0.933456	0.92231	0.891737	0.89102	0.884469	0.900175	0.880416	0.839343	0.869951	0.861233	0.87086	0.872886	0.873463	0.854071	0.852883	0.878284	0.840566	0.811583	0.807338	0.876817	1	0.890256	0.0612234
1582	1	20055	11824	91.833	0	108.533	7.23848	127.623	9.28815	9.74185	0	16.2591	3.27148	26.446	5.8175	1582	22	31880	0.12752	115.613	12.2477	20.0371	6.59556	0.919072	0.921001	0.891107	0.902854	0.88554	0.89266	0.88074	0.849028	0.875298	0.859301	0.855646	0.874028	0.85654	0.861967	0.865009	0.876615	0.827886	0.808109	0.792284	0.876976	1	0.88839	0.0626452
1586	1	17694	10481	106.581	0	121.66	8.38694	140.622	10.4451	15.1998	0	22.8878	4.77316	35.3552	7.90809	1586	26	28176	0.112704	128.713	12.9909	27.5252	8.59574	0.919861	0.921884	0.892728	0.903553	0.886197	0.892586	0.880927	0.849074	0.875816	0.860076	0.856562	0.874326	0.857503	0.862614	0.865861	0.87697	0.828027	0.808312	0.793122	0.876686	1	0.889078	0.0624232
1588	1	16569	9895	110.778	0	127.649	9.37261	146.553	11.483	17.0581	0	26.4699	5.8835	40.072	9.48104	1588	28	26465	0.10586	134.716	13.7103	31.5553	9.92974	0.921613	0.922974	0.893614	0.904837	0.887228	0.89318	0.881976	0.850557	0.876951	0.860552	0.856357	0.875005	0.857831	0.863253	0.866767	0.877461	0.827489	0.808993	0.793898	0.876894	1	0.890087	0.0619996
1594	1	19706	12564	95.4163	0	108.774	7.28758	126.943	9.18007	10.9218	0	16.369	3.30529	26.022	5.66846	1594	22	32271	0.129084	115.847	11.9891	20.127	6.42936	0.940024	0.898531	0.895092	0.907084	0.891574	0.894115	0.870921	0.852716	0.85786	0.850144	0.86164	0.879706	0.83214	0.84624	0.866366	0.855149	0.821512	0.808652	0.794723	0.864786	1	0.887498	0.0615255
1598	1	17337	11142	109.604	0	120.892	8.42687	138.822	10.3148	16.5239	0	22.4655	4.72637	34.0212	7.6255	1598	26	28480	0.11392	127.906	12.7054	26.9861	8.25554	0.941081	0.900158	0.896541	0.90855	0.89303	0.895541	0.871208	0.852967	0.859515	0.849807	0.861657	0.880109	0.833392	0.84698	0.86631	0.855091	0.821945	0.808971	0.795523	0.865467	1	0.888538	0.0612744
1600	1	16248	10537	115.178	0	126.081	9.35805	143.961	11.3083	19.1628	0	25.5192	5.72142	37.9962	9.00846	1600	28	26786	0.107144	133.114	13.4062	30.4271	9.43039	0.942265	0.902076	0.898174	0.909804	0.893769	0.896382	0.871127	0.853226	0.860561	0.850463	0.861663	0.881095	0.833943	0.848279	0.866423	0.855466	0.821791	0.809733	0.796181	0.8659	1	0.889538	0.0609982
1606	8	24130	12315	91.9617	1.51562	111.101	7.60433	129.567	9.32363	9.7906	0.484994	17.4478	3.6089	27.6577	6.00744	1606	22	36453	0.145812	117.335	12.0024	20.8954	6.64508	0.937467	0.912998	0.900708	0.899789	0.876073	0.901366	0.855444	0.846899	0.86259	0.851837	0.850492	0.874235	0.823375	0.838765	0.849313	0.857776	0.848078	0.806093	0.810167	0.872329	1	0.886572	0.0602287
1610	8	21313	10959	107.786	2.55614	123.456	8.68729	141.872	10.3748	15.7449	1.13517	23.9254	5.08989	36.2845	8.00017	1610	26	32280	0.12912	129.704	12.7489	28.1192	8.55101	0.938104	0.915118	0.902323	0.90158	0.877711	0.901983	0.85632	0.84698	0.863197	0.85254	0.850991	0.874442	0.824473	0.839204	0.850496	0.856769	0.848343	0.806784	0.81109	0.872739	1	0.887647	0.0597658
1612	7	19966	10331	117.918	4.22976	130.696	9.72727	149.014	11.433	20.6364	2.28182	28.4142	6.38988	42.0851	9.75641	1612	28	30304	0.121216	136.938	13.5049	33.073	10.0686	0.939529	0.916628	0.903528	0.902719	0.878382	0.902505	0.856983	0.847578	0.863863	0.852594	0.851538	0.874753	0.824611	0.839229	0.850713	0.85723	0.848271	0.807369	0.811642	0.872641	1	0.888528	0.0594478
1618	0	22906	9810	0	0	110.293	7.59696	128.989	9.44284	0	0	17.0745	3.55168	27.3062	6.05461	1618	21	32716	0.130864	115.899	11.8545	20.1425	6.46546	0.946525	0.913666	0.901486	0.885392	0.881434	0.898857	0.868933	0.838168	0.861597	0.84934	0.860726	0.864791	0.853451	0.850578	0.86473	0.863767	0.822365	0.809313	0.809023	0.874343	1	0.888312	0.0603682
1622	0	20342	8724	0	0	123.064	8.76023	141.639	10.5781	0	0	23.7077	5.1056	36.1316	8.14869	1622	25	29066	0.116264	128.639	12.6399	27.4366	8.40216	0.947327	0.914901	0.90267	0.886999	0.88299	0.899143	0.870278	0.83885	0.861058	0.850461	0.86264	0.865857	0.853145	0.850564	0.86455	0.863621	0.821905	0.80964	0.809692	0.873168	1	0.889216	0.0600402
1624	0	19099	8231	0	0	130.535	9.77265	149.029	11.6747	0	0	28.3154	6.41777	42.1281	9.94711	1624	27	27330	0.10932	136.105	13.4082	32.4754	9.93669	0.948353	0.91674	0.903256	0.8882	0.883644	0.900146	0.87146	0.839352	0.861947	0.851427	0.862733	0.866246	0.85397	0.850878	0.864453	0.863428	0.822265	0.81019	0.809276	0.872869	1	0.890109	0.0596752
1630	19	24503	11232	93.078	2.66562	110.363	7.41446	130.135	9.49087	10.1666	0.895602	17.0951	3.46421	28.0326	6.15072	1630	21	35754	0.143016	116.565	12.2669	20.5274	6.77757	0.931224	0.913534	0.9012	0.898599	0.876797	0.898291	0.873441	0.836829	0.852688	0.833781	0.864183	0.875538	0.847611	0.853835	0.860785	0.868532	0.820831	0.824873	0.812315	0.864407	1	0.886509	0.061675
1634	19	21662	9916	106.307	5.29223	120.971	8.48927	140.458	10.5552	15.1935	2.21301	22.5139	4.762	35.2464	7.98447	1634	25	31597	0.126388	127.078	12.8996	26.5053	8.39846	0.932573	0.914992	0.902586	0.899658	0.876476	0.899785	0.874862	0.837421	0.854369	0.834779	0.864481	0.876191	0.847802	0.854448	0.86081	0.869244	0.821407	0.825695	0.813463	0.864433	1	0.887531	0.0613454
1636	17	20323	9354	116.884	6.39441	130.692	9.62415	150.062	11.7504	20.1999	3.22221	28.4015	6.2991	43.0057	10.1637	1636	27	29694	0.118776	136.786	13.7141	32.9973	10.2863	0.933808	0.916465	0.903583	0.90062	0.877366	0.900535	0.875716	0.837897	0.854533	0.834781	0.865545	0.876962	0.848185	0.855004	0.860864	0.869586	0.821883	0.826244	0.81343	0.864535	1	0.888399	0.0610816
1642	2	25459	11143	92.5232	0.719766	111.874	7.97137	129.697	9.22546	9.96397	0.231483	17.8333	3.83446	27.7307	5.9465	1642	21	36604	0.146416	117.298	11.7218	20.8458	6.46063	0.943381	0.902606	0.905598	0.896569	0.900803	0.88351	0.875943	0.836889	0.870123	0.852216	0.86705	0.86832	0.856874	0.866818	0.864031	0.879999	0.836794	0.829295	0.803191	0.877377	1	0.890635	0.060342
1646	2	22496	9924	108.689	0.114638	123.549	9.04312	141.397	10.3631	16.1153	0.0507688	24.0082	5.29973	35.9256	7.93803	1646	25	32422	0.129688	129.012	12.5418	27.6555	8.30355	0.944883	0.904124	0.906653	0.898001	0.90178	0.884955	0.877213	0.837333	0.871245	0.852847	0.867837	0.868747	0.856718	0.867189	0.863627	0.880174	0.836901	0.829051	0.803436	0.878277	1	0.891692	0.0599051
1648	2	21158	9380	116.855	1.14637	128.804	9.91028	146.707	11.3491	20.0139	0.586295	27.2341	6.3291	40.1795	9.384	1648	27	30540	0.12216	134.302	13.2598	31.2097	9.51147	0.945743	0.905239	0.907777	0.89964	0.902128	0.885691	0.877587	0.838687	0.872282	0.85316	0.868369	0.868975	0.856876	0.867125	0.86372	0.880239	0.836935	0.829191	0.803618	0.878209	1	0.892494	0.0596017
1654	19	25796	9501	92.9967	2.12471	111.532	7.58009	131.9	9.74944	10.1309	0.69299	17.6475	3.62598	29.1956	6.47866	1654	21	35316	0.141264	117.002	12.2235	20.7502	6.86854	0.94048	0.897242	0.913141	0.900314	0.891395	0.889965	0.874802	0.844419	0.868204	0.84112	0.862371	0.878072	0.834664	0.847746	0.874051	0.887799	0.826523	0.811063	0.810341	0.866888	1	0.889326	0.0613702
1658	16	22788	8495	108.036	4.54932	124.639	8.81707	144.659	10.9172	15.9108	1.96249	24.6207	5.26714	38.4942	8.71892	1658	25	31299	0.125196	130.064	12.979	28.3817	8.88633	0.941931	0.898575	0.914326	0.901035	0.892808	0.891019	0.876114	0.844803	0.86883	0.841449	0.863222	0.878335	0.835043	0.846768	0.87482	0.888575	0.827439	0.812534	0.810873	0.867248	1	0.890315	0.0608891
1660	16	21313	8017	115.006	5.56663	131.482	9.86916	151.403	11.9152	19.2107	2.78867	28.9359	6.5682	44.171	10.4638	1660	27	29346	0.117384	136.915	13.7325	33.0927	10.3649	0.942786	0.900651	0.915695	0.902355	0.894245	0.891638	0.877241	0.845788	0.869744	0.842568	0.865007	0.87891	0.835344	0.846419	0.875554	0.889491	0.82674	0.81299	0.811422	0.867921	1	0.891442	0.0604821
1666	0	23860	9070	0	0	110.792	7.7368	128.763	9.25094	0	0	17.3128	3.64861	27.147	5.87791	1666	21	32930	0.13172	115.742	11.4628	20.0215	6.20179	0.94174	0.90952	0.907516	0.890085	0.89502	0.896599	0.866125	0.843501	0.863514	0.842226	0.856817	0.880626	0.832007	0.825585	0.855937	0.860932	0.840085	0.810674	0.812466	0.86939	1	0.888356	0.0605667
1670	0	20981	8037	0	0	125.294	8.93339	143.082	10.461	0	0	25.0147	5.37936	37.2165	8.18733	1670	25	29018	0.116072	130.221	12.3036	28.3942	8.32487	0.943087	0.910883	0.908109	0.891705	0.895789	0.896823	0.866945	0.844183	0.864687	0.842684	0.856899	0.880712	0.832311	0.825901	0.855883	0.861362	0.841271	0.812117	0.812789	0.870081	1	0.889238	0.0601711
1672	0	19603	7562	0	0	131.549	9.93309	149.261	11.6045	0	0	28.9857	6.60861	42.3118	9.88116	1672	27	27165	0.10866	136.48	13.1036	32.6953	9.71439	0.944303	0.911835	0.908945	0.89249	0.89619	0.897147	0.867789	0.845095	0.865525	0.843512	0.858181	0.881852	0.832873	0.825805	0.856525	0.861311	0.84123	0.812645	0.812995	0.869593	1	0.890021	0.0599959
1678	1	18239	10098	94.1126	0	107.258	7.02206	128.237	9.38065	10.4821	0	15.6881	3.10276	26.8313	5.88563	1678	22	28338	0.113352	114.733	12.8082	19.6587	6.85731	0.936834	0.917425	0.899781	0.88436	0.89417	0.903716	0.884484	0.837709	0.865022	0.82961	0.850819	0.872645	0.832733	0.835909	0.853536	0.863946	0.84946	0.802209	0.813554	0.861776	1	0.887858	0.0624947
1682	1	16112	8969	105.542	0	116.772	8.05259	137.639	10.5194	14.7613	0	20.2493	4.21475	33.1932	7.60739	1682	26	25082	0.100328	124.234	13.4633	24.8777	8.40221	0.937664	0.918408	0.900068	0.885695	0.895124	0.905012	0.884977	0.839168	0.865421	0.830556	0.850411	0.873196	0.832988	0.836098	0.852902	0.864504	0.849434	0.802807	0.81409	0.86281	1	0.888613	0.0622254
1684	1	15098	8430	114.539	0	122.1	8.98071	142.883	11.3742	18.847	0	23.1801	5.14578	37.1698	8.88196	1684	28	23529	0.094116	129.546	14.0509	28.1922	9.50026	0.938969	0.920077	0.900803	0.887267	0.896957	0.905797	0.88563	0.83922	0.866123	0.832037	0.850971	0.873815	0.833333	0.836606	0.853372	0.864954	0.849399	0.803222	0.814272	0.863318	1	0.889653	0.0619418
1690	0	20604	14225	0	0	108.393	7.13788	125.769	9.14305	0	0	16.1914	3.21155	25.3141	5.55475	1690	22	34829	0.139316	115.49	11.7144	19.9173	6.22989	0.92479	0.921158	0.913161	0.885139	0.874329	0.91342	0.880832	0.838281	0.870869	0.822476	0.872491	0.880444	0.836056	0.815829	0.850024	0.870051	0.822677	0.815312	0.810359	0.869132	1	0.887409	0.0616379
1694	0	18167	12620	0	0	121.51	8.3176	138.831	10.3095	0	0	22.799	4.71458	34.0273	7.61695	1694	26	30787	0.123148	128.61	12.5283	27.4016	8.20937	0.926268	0.922061	0.914201	0.88578	0.874622	0.913714	0.881427	0.838406	0.871797	0.822474	0.872852	0.880989	0.836782	0.817309	0.850229	0.870985	0.823741	0.81614	0.810001	0.869458	1	0.888156	0.0612735
1696	0	17102	11822	0	0	128.137	9.35276	145.325	11.293	0	0	26.768	5.89728	39.0665	9.15908	1696	28	28924	0.115696	135.162	13.2381	31.7947	9.56054	0.927275	0.923472	0.915313	0.886392	0.875605	0.914189	0.882088	0.839078	0.873202	0.823503	0.873323	0.881586	0.837505	0.81747	0.849848	0.87111	0.824402	0.815845	0.810244	0.869745	1	0.889005	0.0609293
1702	0	18240	13212	0	0	107.374	7.04366	125.583	9.24309	0	0	15.7395	3.11749	25.2121	5.60887	1702	23	31452	0.125808	115.023	12.0594	19.7187	6.3805	0.931626	0.917907	0.916031	0.886891	0.889292	0.907971	0.870151	0.850137	0.860502	0.839676	0.873347	0.873998	0.840598	0.837069	0.853427	0.876733	0.81839	0.829947	0.800267	0.867338	1	0.89003	0.0597304
1706	0	16051	11729	0	0	122.158	8.2477	140.279	10.4014	0	0	23.1555	4.72863	35.0968	7.85213	1706	27	27780	0.11112	129.809	12.8485	28.1972	8.58702	0.933027	0.918287	0.916667	0.888643	0.889399	0.909251	0.871058	0.851242	0.861267	0.839435	0.874586	0.874676	0.840065	0.837401	0.85369	0.877286	0.818611	0.829554	0.800018	0.867909	1	0.890817	0.0593794
1708	0	15071	11037	0	0	130.576	9.39238	148.598	11.5169	0	0	28.306	6.15954	41.7494	9.74748	1708	29	26108	0.104432	138.195	13.6478	33.9891	10.3039	0.934541	0.919086	0.918282	0.889	0.890149	0.909951	0.871859	0.852229	0.862571	0.8407	0.875326	0.874062	0.84049	0.837847	0.853551	0.8777	0.818217	0.829995	0.800636	0.867991	1	0.891698	0.0590349
1714	2	20345	14459	91.4212	0.94898	107.489	6.96116	126.734	9.38286	9.61502	0.298024	15.7847	3.08229	25.9136	5.80163	1714	23	34806	0.139224	115.483	12.4445	19.9921	6.66751	0.933014	0.912501	0.918017	0.877119	0.889344	0.892332	0.875237	0.84303	0.866905	0.832673	0.85945	0.865598	0.839094	0.841349	0.873642	0.885709	0.818494	0.815693	0.811239	0.86317	1	0.887505	0.0610458
1718	2	18036	12853	104.863	3.79906	121.355	8.11075	140.326	10.534	14.5361	1.56752	22.697	4.57735	35.1468	7.98996	1718	27	30891	0.123564	129.247	13.1171	27.8766	8.74431	0.934495	0.913972	0.918827	0.877375	0.890518	0.893577	0.875773	0.84387	0.867761	0.832589	0.860137	0.867097	0.839452	0.841734	0.87362	0.885501	0.819009	0.815626	0.811078	0.863342	1	0.888394	0.0606843
1720	2	16839	12065	114.956	4.7171	127.39	9.07504	146.21	11.5374	19.1482	2.33646	26.2846	5.64764	39.8035	9.49963	1720	29	28906	0.115624	135.244	13.7731	31.9268	10.0349	0.935671	0.915467	0.92019	0.878779	0.891441	0.89433	0.876116	0.845101	0.868107	0.833685	0.860911	0.867121	0.839324	0.842057	0.873659	0.885802	0.819034	0.815713	0.810645	0.863679	1	0.889336	0.0602613
1726	12	25948	16354	92.6174	2.9577	111.346	7.65589	128.088	9.24949	10.0231	0.99087	17.5651	3.64096	26.7284	5.8392	1726	22	42314	0.169256	117.811	11.6463	21.1045	6.42249	0.94633	0.909262	0.902857	0.895106	0.891691	0.89819	0.859326	0.856253	0.883927	0.836319	0.864974	0.870622	0.819941	0.825034	0.871319	0.879094	0.812119	0.81167	0.820863	0.857459	1	0.889587	0.0603373
1730	10	23080	14510	106.069	3.2754	123.815	8.78742	140.444	10.3357	15.0252	1.38536	24.1399	5.1701	35.2116	7.81671	1730	26	37600	0.1504	130.227	12.4218	28.4101	8.31146	0.947753	0.910891	0.903763	0.895598	0.892819	0.898684	0.860426	0.857779	0.884415	0.837553	0.865904	0.871144	0.819894	0.825585	0.871649	0.879362	0.812234	0.812088	0.820971	0.857287	1	0.890554	0.0599774
1732	8	21602	13674	112.154	3.63133	131.126	9.83746	147.65	11.4129	17.7537	1.70566	28.7023	6.50765	40.9553	9.55107	1732	28	35284	0.141136	137.526	13.2165	33.4483	9.84718	0.948688	0.912382	0.904999	0.896979	0.894074	0.8997	0.86124	0.85876	0.885047	0.838128	0.866328	0.871627	0.820386	0.825771	0.872052	0.87962	0.813244	0.812096	0.821151	0.857641	1	0.891536	0.0595151
1738	6	24252	9802	92.5611	1.68005	112.314	7.87163	130.217	9.46802	9.98416	0.542852	18.0347	3.81485	28.0834	6.15529	1738	21	34060	0.13624	117.463	11.65	20.9252	6.47935	0.923811	0.927481	0.901864	0.876395	0.87362	0.908221	0.873693	0.838109	0.86606	0.833353	0.884498	0.869334	0.826101	0.848033	0.857898	0.862522	0.828435	0.83052	0.812449	0.864504	1	0.886137	0.0610667
1742	5	21395	8669	110.696	3.05667	127.17	9.05702	144.826	10.7203	17.059	1.40199	26.1495	5.63175	38.6031	8.61277	1742	25	30069	0.120276	132.257	12.4715	29.7384	8.70636	0.925289	0.928265	0.903788	0.877399	0.875121	0.908893	0.87399	0.839103	0.866075	0.83325	0.885031	0.869966	0.826466	0.847152	0.858276	0.863314	0.828428	0.831105	0.812664	0.864562	1	0.887042	0.0608268
1744	4	20087	8155	114.808	3.81013	134.076	10.1016	151.587	11.8375	19.042	1.89291	30.6789	6.99182	44.3197	10.4493	1744	27	28246	0.112984	139.129	13.2691	34.6155	10.2241	0.926591	0.929194	0.904571	0.878531	0.876053	0.909492	0.87446	0.840508	0.866459	0.833976	0.885205	0.870265	0.827498	0.846828	0.8589	0.863786	0.828825	0.831905	0.812912	0.864583	1	0.88787	0.0605435
1750	1	23080	8027	92.535	0	109.909	7.45586	130.362	9.39664	9.96599	0	16.8903	3.45926	28.1696	6.13657	1750	21	31108	0.124432	115.186	12.0056	19.8006	6.55402	0.935611	0.908078	0.910409	0.867269	0.872412	0.901119	0.87058	0.825688	0.857111	0.83837	0.86497	0.858027	0.840877	0.837518	0.853896	0.868892	0.841713	0.812187	0.808425	0.865694	1	0.883023	0.0615292
1754	1	20412	7087	111.868	0	124.586	8.63193	144.885	10.6022	17.5647	0	24.5749	5.14474	38.6364	8.55892	1754	25	27500	0.11	129.817	12.7711	28.1984	8.73799	0.936618	0.909218	0.911273	0.8686	0.8746	0.901582	0.870655	0.8264	0.857909	0.838636	0.865455	0.857818	0.840727	0.837745	0.853855	0.8702	0.841473	0.811909	0.808127	0.865255	1	0.883844	0.0611234
1756	1	19114	6670	123.832	0	133.687	9.78517	154.038	11.7942	23.7924	0	30.3845	6.71832	46.4643	10.7952	1756	27	25785	0.10314	138.951	13.6526	34.5438	10.6391	0.937599	0.91051	0.911945	0.869556	0.876517	0.902366	0.871359	0.827438	0.858076	0.839965	0.866085	0.85829	0.840973	0.837192	0.85445	0.870661	0.842118	0.811809	0.808222	0.866356	1	0.884739	0.0607649
1762	8	23035	10991	93.1605	1.99922	110.29	7.49046	129.34	9.29932	10.1824	0.649391	17.0662	3.49922	27.5117	5.9371	1762	21	34034	0.136136	116.438	12.057	20.4379	6.59921	0.926441	0.921152	0.907622	0.88892	0.88059	0.89938	0.864562	0.835797	0.851472	0.838691	0.878298	0.869689	0.842217	0.830302	0.849386	0.879591	0.830273	0.819196	0.808941	0.86202	1	0.886142	0.0609446
1766	7	20404	9730	113.165	4.34762	124.007	8.66811	142.941	10.5375	18.2598	2.11461	24.2411	5.12289	37.1163	8.23022	1766	25	30141	0.120564	130.116	12.8508	28.3961	8.71158	0.927507	0.922182	0.90921	0.889785	0.881955	0.900435	0.865217	0.836585	0.852842	0.839106	0.878256	0.869828	0.842623	0.830646	0.849474	0.879301	0.83121	0.819299	0.808915	0.862131	1	0.887051	0.0605958
1768	7	19116	9123	123.56	8.13693	131.421	9.72564	150.32	11.6136	23.942	4.722	28.8825	6.47012	43.2055	10.0422	1768	27	28246	0.112984	137.523	13.6285	33.5074	10.2852	0.928733	0.923122	0.910713	0.891011	0.883134	0.900853	0.866441	0.838278	0.853926	0.839676	0.878549	0.869964	0.842739	0.831233	0.850315	0.879363	0.831905	0.819337	0.809778	0.861892	1	0.888041	0.060169
1774	0	21297	10543	0	0	109.448	7.4366	127.705	9.2377	0	0	16.6805	3.42444	26.4913	5.76728	1774	22	31840	0.12736	115.493	11.7928	19.9291	6.33841	0.934862	0.921027	0.90179	0.875283	0.872095	0.896168	0.851193	0.857098	0.857286	0.830543	0.88282	0.857114	0.821325	0.849026	0.841818	0.88805	0.83403	0.823838	0.799859	0.858543	1	0.884447	0.0632966
1778	0	18794	9380	0	0	124.26	8.63951	142.354	10.4432	0	0	24.3854	5.12675	36.6574	8.08987	1778	26	28174	0.112696	130.284	12.6021	28.4711	8.53046	0.935827	0.921878	0.903244	0.87602	0.873199	0.897157	0.852737	0.856907	0.856978	0.830393	0.882711	0.857972	0.821839	0.849152	0.842923	0.887822	0.834227	0.823862	0.799904	0.857919	1	0.885193	0.0628707
1780	0	17618	8823	0	0	131.369	9.7437	149.331	11.5912	0	0	28.8508	6.47236	42.3705	9.93352	1780	28	26441	0.105764	137.363	13.4099	33.3621	10.0737	0.937105	0.923395	0.904315	0.877803	0.874797	0.897527	0.854109	0.857608	0.857967	0.831455	0.883666	0.858421	0.822057	0.849552	0.84265	0.888601	0.833913	0.824212	0.799648	0.858099	1	0.886274	0.0624088
1786	0	18359	11809	0	0	107.664	7.10253	127.261	9.34106	0	0	15.8691	3.1616	26.2293	5.79324	1786	22	30168	0.120672	115.335	12.5035	19.9245	6.69242	0.922368	0.909474	0.909523	0.876856	0.886436	0.905131	0.854614	0.873475	0.872696	0.844057	0.868536	0.868056	0.825345	0.832869	0.837974	0.890546	0.820555	0.805373	0.816362	0.86673	1	0.885569	0.0627554
1790	0	16211	10434	0	0	121.817	8.35884	141.206	10.5026	0	0	22.9728	4.77139	35.7976	8.00699	1790	26	26645	0.10658	129.41	13.2392	27.9949	8.83984	0.923813	0.910846	0.911128	0.876862	0.887333	0.90578	0.855526	0.874085	0.873879	0.844324	0.869037	0.868718	0.825952	0.833665	0.838975	0.89073	0.821036	0.805573	0.816889	0.866504	1	0.886494	0.062421
1792	0	15211	9815	0	0	129.929	9.45211	149.273	11.6379	0	0	27.8994	6.15328	42.3273	9.9494	1792	28	25026	0.100104	137.516	14.0222	33.5579	10.5574	0.924059	0.912331	0.912311	0.878506	0.889055	0.906138	0.856769	0.874331	0.874431	0.844741	0.869556	0.868916	0.826421	0.834152	0.839587	0.890993	0.821665	0.806401	0.817929	0.866918	1	0.88738	0.0620316
1798	12	24882	13506	92.6703	1.9943	110.246	7.39847	128.235	9.20325	10.0234	0.655377	17.0406	3.44752	26.8149	5.81059	1798	22	38400	0.1536	116.568	11.7986	20.4762	6.43355	0.926406	0.915951	0.908164	0.86724	0.879062	0.899336	0.86612	0.874818	0.859505	0.841784	0.878138	0.875182	0.833685	0.833346	0.859557	0.868724	0.813919	0.798607	0.81987	0.861237	1	0.885623	0.0640196
1802	8	21960	11982	106.783	5.28893	122.483	8.58001	140.283	10.3978	15.3985	2.36199	23.3635	4.94015	35.099	7.84305	1802	26	33950	0.1358	128.761	12.5794	27.5034	8.30541	0.92785	0.917099	0.910088	0.869043	0.880943	0.899676	0.866156	0.875434	0.859661	0.841458	0.878719	0.875523	0.833343	0.832872	0.859926	0.869691	0.814786	0.799647	0.819853	0.861325	1	0.886616	0.0635667
1804	7	20582	11261	115.33	5.62199	129.574	9.63784	147.303	11.4395	19.375	2.84721	27.6915	6.22289	40.6746	9.52377	1804	28	31850	0.1274	135.839	13.3499	32.28	9.7802	0.929717	0.918289	0.911523	0.870863	0.882119	0.900926	0.866939	0.876436	0.86022	0.841664	0.879388	0.87551	0.833422	0.832983	0.860722	0.869827	0.814898	0.799639	0.820597	0.861444	1	0.887729	0.0631474
1810	0	23476	11012	0	0	110.111	7.58239	127.812	9.27624	0	0	16.9903	3.5327	26.561	5.81197	1810	21	34488	0.137952	115.763	11.6066	20.0462	6.26014	0.928758	0.928178	0.896152	0.878552	0.880306	0.906518	0.867157	0.857907	0.85579	0.829274	0.869491	0.867853	0.820561	0.83445	0.84151	0.876319	0.823547	0.813703	0.823228	0.870245	1	0.885835	0.0616334
1814	0	20730	9743	0	0	122.39	8.71552	139.901	10.4749	0	0	23.3222	5.01646	34.8257	7.8494	1814	25	30473	0.121892	127.989	12.3873	27.0002	8.09941	0.929495	0.929495	0.898024	0.879467	0.881666	0.907393	0.867867	0.859203	0.856283	0.830063	0.870049	0.868835	0.820513	0.83423	0.841302	0.875628	0.82345	0.814081	0.823286	0.869688	1	0.886753	0.061523
1816	0	19373	9226	0	0	129.31	9.71333	146.745	11.5551	0	0	27.5319	6.24898	40.2361	9.55594	1816	27	28599	0.114396	134.934	13.1687	31.6302	9.54887	0.931326	0.930277	0.900084	0.88115	0.882548	0.908091	0.868649	0.860292	0.856813	0.830921	0.87038	0.868789	0.820798	0.833893	0.84162	0.875625	0.823665	0.814766	0.823193	0.869628	1	0.887803	0.0611397
1822	3	21094	11895	92.348	1.35796	108.744	7.1796	128.769	9.37571	9.91232	0.439579	16.3496	3.26079	27.1617	5.95329	1822	22	32992	0.131968	115.962	12.5359	20.2472	6.82178	0.909766	0.930332	0.890595	0.870817	0.879486	0.892444	0.879622	0.853889	0.869377	0.833687	0.864103	0.891216	0.84037	0.826625	0.82717	0.862755	0.81694	0.813515	0.822745	0.870923	1	0.882502	0.0634118
1826	3	18628	10513	112.011	4.11484	123.845	8.44818	143.648	10.6515	17.7025	1.94062	24.1301	4.9718	37.6746	8.40256	1826	26	29144	0.116576	130.987	13.3046	29.0153	9.14242	0.910994	0.93153	0.892654	0.872118	0.880988	0.892911	0.881313	0.854344	0.869716	0.834837	0.863831	0.891418	0.841408	0.826019	0.827014	0.862253	0.817561	0.813581	0.822708	0.871483	1	0.883527	0.0630186
1828	3	17440	9907	116.383	3.53361	128.733	9.48286	148.375	11.6687	19.8217	1.76411	27.1495	6.05376	41.5836	9.85511	1828	28	27350	0.1094	135.846	13.9939	32.3772	10.3294	0.912541	0.932633	0.893729	0.873748	0.881664	0.893638	0.881645	0.855411	0.870311	0.83543	0.86426	0.891645	0.842048	0.826472	0.827532	0.862779	0.817971	0.813528	0.823327	0.872157	1	0.884469	0.0626609
1834	0	23250	12163	0	0	110.807	7.60267	128.413	9.28175	0	0	17.3115	3.58674	26.9323	5.87458	1834	22	35413	0.141652	116.854	11.7232	20.6159	6.41648	0.911911	0.921046	0.882317	0.871657	0.867407	0.906277	0.876768	0.840454	0.869652	0.833366	0.885282	0.877729	0.841541	0.837658	0.84277	0.889066	0.802445	0.802262	0.821125	0.863624	1	0.88081	0.0625512
1838	0	20589	10786	0	0	124.674	8.79306	142.12	10.4727	0	0	24.6391	5.2484	36.483	8.10729	1838	26	31375	0.1255	130.671	12.5341	28.7107	8.50399	0.914183	0.92153	0.883538	0.873434	0.86902	0.907076	0.8771	0.841291	0.871586	0.834375	0.886183	0.87812	0.841275	0.83847	0.842518	0.889514	0.802757	0.802582	0.821227	0.863187	1	0.881933	0.0620988
1840	0	19270	10113	0	0	133.282	9.92983	150.678	11.5653	0	0	30.1279	6.77688	43.5044	10.0894	1840	28	29383	0.117532	139.269	13.3792	34.7318	10.2734	0.916023	0.922642	0.885546	0.874621	0.870146	0.907327	0.878246	0.842562	0.872103	0.835075	0.886312	0.878671	0.842137	0.837882	0.843447	0.890328	0.803305	0.803458	0.822448	0.863918	1	0.883056	0.0617562
1846	0	21864	9843	0	0	109.034	7.39193	128.48	9.48102	0	0	16.4915	3.37475	26.9919	6.0088	1846	21	31707	0.126828	115.071	12.1052	19.7512	6.5318	0.917368	0.922872	0.902908	0.88799	0.880216	0.911565	0.858328	0.852556	0.868736	0.820592	0.877913	0.855395	0.817122	0.837465	0.848488	0.893099	0.800375	0.806525	0.804602	0.858659	1	0.884512	0.0630263
1850	0	19316	8731	0	0	122.806	8.59724	142.239	10.6792	0	0	23.5478	4.98109	36.5962	8.26192	1850	25	28047	0.112188	128.855	12.9371	27.6097	8.65097	0.919029	0.924537	0.903858	0.889008	0.880932	0.911666	0.85945	0.853407	0.869326	0.821246	0.877509	0.856509	0.817841	0.838218	0.849271	0.894071	0.80144	0.806503	0.803544	0.858719	1	0.885474	0.0626947
1852	0	18138	8155	0	0	128.871	9.56488	148.357	11.6848	0	0	27.2434	6.11079	41.5707	9.86419	1852	27	26293	0.105172	134.915	13.6636	31.6871	9.99294	0.920492	0.92557	0.905165	0.891017	0.882649	0.912638	0.860571	0.854524	0.870384	0.822291	0.877591	0.856806	0.818222	0.838588	0.850036	0.894421	0.802077	0.806812	0.80356	0.858917	1	0.886625	0.0621514
1858	0	20232	13622	0	0	107.546	7.14717	126.765	9.21735	0	0	15.8202	3.17653	25.918	5.69251	1858	22	33854	0.135416	115.28	12.3911	19.8833	6.60218	0.920423	0.909169	0.901947	0.874727	0.874786	0.898446	0.871241	0.860666	0.858097	0.820789	0.867785	0.862734	0.828765	0.846606	0.841333	0.88251	0.821291	0.803524	0.811248	0.858968	1	0.881633	0.0641457
1862	0	17779	12131	0	0	121.292	8.3319	140.14	10.3612	0	0	22.6791	4.7018	34.9899	7.80112	1862	26	29910	0.11964	128.937	13.0557	27.6721	8.62331	0.92215	0.910164	0.90331	0.876062	0.876413	0.898796	0.871281	0.861785	0.858893	0.821498	0.867569	0.862805	0.829305	0.848078	0.842344	0.882815	0.822584	0.803511	0.811668	0.859428	1	0.882648	0.0637761
1864	0	16595	11377	0	0	127.614	9.35794	146.312	11.3753	0	0	26.4467	5.8518	39.8645	9.35271	1864	28	27972	0.111888	135.219	13.7457	31.9041	9.96676	0.923209	0.91109	0.904118	0.877056	0.877592	0.899703	0.872944	0.862738	0.859824	0.821321	0.867743	0.86356	0.829669	0.849081	0.842432	0.882615	0.823377	0.80384	0.811776	0.86045	1	0.88352	0.0634435
1870	12	23558	15163	92.4347	1.97462	109.872	7.38082	127.584	9.20807	9.94728	0.644049	16.8691	3.41716	26.415	5.76022	1870	22	38733	0.154932	116.801	11.8838	20.6039	6.46762	0.931221	0.917861	0.89833	0.87379	0.867168	0.895954	0.872925	0.871582	0.852193	0.831397	0.863217	0.868897	0.823832	0.84592	0.843932	0.871866	0.826091	0.809955	0.828686	0.873222	1	0.884052	0.0610031
1874	9	20815	13440	106.378	2.96089	120.4	8.47334	137.957	10.3003	15.1483	1.26884	22.2	4.71912	33.398	7.52715	1874	26	34264	0.137056	127.283	12.6024	26.5906	8.10402	0.932903	0.919186	0.899443	0.8757	0.868973	0.897122	0.873949	0.872548	0.852776	0.833061	0.863691	0.869032	0.824597	0.845625	0.843611	0.872534	0.826129	0.809611	0.82842	0.872869	1	0.885218	0.0606039
1876	9	19518	12597	110.346	3.55891	124.398	9.29949	141.876	11.2474	16.9129	1.69402	24.5211	5.5407	36.3881	8.70636	1876	28	32124	0.128496	131.248	13.2317	29.1724	9.05435	0.934239	0.920854	0.900464	0.876634	0.870222	0.897631	0.874875	0.873646	0.853521	0.834049	0.864074	0.868961	0.825349	0.845147	0.843513	0.87293	0.826142	0.810017	0.828555	0.87265	1	0.886167	0.0603242
1882	6	25420	11366	92.3618	1.62646	111.22	7.69617	129.19	9.3506	9.91946	0.517903	17.509	3.66684	27.4229	5.99241	1882	21	36792	0.147168	116.768	11.7032	20.5704	6.43294	0.920214	0.929591	0.915376	0.883562	0.871521	0.914628	0.881836	0.866996	0.852536	0.833252	0.867172	0.864753	0.822434	0.824364	0.841202	0.892069	0.816169	0.79679	0.807947	0.88011	1	0.888071	0.061779
1886	5	22449	10095	101.711	4.55835	119.61	8.71983	137.447	10.4198	13.2959	1.72531	21.7911	4.81775	33.0463	7.54885	1886	25	32549	0.130196	125.139	12.4205	25.2806	7.79789	0.92161	0.931042	0.916418	0.884728	0.872715	0.915573	0.8825	0.868091	0.853928	0.833221	0.868153	0.865065	0.82319	0.824879	0.842192	0.892408	0.816523	0.798335	0.808873	0.881179	1	0.889132	0.0612737
1888	5	21084	9505	108.39	6.3986	126.695	9.67261	144.357	11.3387	16.1505	2.93307	25.9171	6.00527	38.3085	9.0901	1888	27	30594	0.122376	132.179	13.0888	29.7653	9.13441	0.923204	0.932095	0.917647	0.885844	0.874093	0.916078	0.883147	0.868978	0.855021	0.833252	0.868438	0.865235	0.823724	0.82544	0.841995	0.892789	0.817072	0.79813	0.809097	0.88166	1	0.890068	0.0607856
1894	9	25897	10457	91.5798	1.4066	110.831	7.49696	130.533	9.41941	9.66866	0.454124	17.3158	3.53915	28.2813	6.17494	1894	21	36363	0.145452	116.492	12.0506	20.4673	6.67433	0.926464	0.921156	0.896777	0.8804	0.876702	0.900105	0.885392	0.841762	0.870046	0.831601	0.853257	0.859431	0.838242	0.821646	0.840112	0.905055	0.825537	0.808734	0.805132	0.873622	1	0.884728	0.0610013
1898	9	22817	9286	107.985	4.07579	124.621	8.71905	143.96	10.6445	15.8724	1.77929	24.6022	5.20103	37.9168	8.48093	1898	25	32112	0.128448	130.209	12.7981	28.45	8.74651	0.927473	0.921945	0.897811	0.881181	0.877772	0.901174	0.885479	0.842411	0.870344	0.831792	0.854712	0.859492	0.838425	0.822045	0.8402	0.90502	0.826264	0.809448	0.804917	0.874424	1	0.885465	0.0607803
1900	8	21352	8731	118.886	7.32857	133.969	9.88063	153.022	11.7581	21.2998	3.75233	30.5842	6.82955	45.5597	10.5824	1900	27	30091	0.120364	139.493	13.575	34.9269	10.5749	0.928517	0.922203	0.899372	0.882373	0.879034	0.901715	0.886096	0.843491	0.870443	0.832923	0.855256	0.859925	0.838623	0.822854	0.841115	0.905553	0.827158	0.810143	0.805158	0.874115	1	0.886306	0.0606259
1906	0	23531	11137	0	0	110.332	7.60388	128.838	9.2074	0	0	17.0929	3.55841	27.1901	5.85994	1906	21	34668	0.138672	116.277	11.8809	20.3366	6.46966	0.92121	0.915455	0.898076	0.882932	0.885615	0.901177	0.869476	0.849515	0.874841	0.83916	0.853972	0.87063	0.832699	0.822718	0.859698	0.88935	0.803161	0.804748	0.822329	0.85713	1	0.884378	0.0622858
1910	0	20736	9849	0	0	124.272	8.79487	142.663	10.4776	0	0	24.405	5.22465	36.8974	8.18528	1910	25	30585	0.12234	130.194	12.7137	28.4278	8.61125	0.922397	0.916462	0.899804	0.885467	0.886775	0.902109	0.870312	0.850613	0.874775	0.839513	0.854095	0.870132	0.834004	0.823132	0.859866	0.889783	0.803171	0.805002	0.822691	0.857872	1	0.885431	0.0619831
1912	0	19374	9286	0	0	131.506	9.91428	149.841	11.5786	0	0	28.9557	6.59507	42.7971	9.98482	1912	27	28660	0.11464	137.447	13.5469	33.4404	10.1817	0.92432	0.918126	0.901553	0.886584	0.887439	0.90321	0.871232	0.851588	0.875244	0.840509	0.854902	0.870412	0.835311	0.823343	0.861148	0.88948	0.803559	0.805147	0.822383	0.858025	1	0.886604	0.0614932
1918	0	16665	10322	0	0	106.436	6.97172	126.027	9.29491	0	0	15.3319	3.03936	25.4819	5.71558	1918	22	26987	0.107948	113.929	12.3979	19.214	6.52166	0.925019	0.917423	0.889576	0.887724	0.896413	0.878868	0.868288	0.841868	0.865676	0.835384	0.858988	0.867177	0.814985	0.828362	0.857505	0.881276	0.817949	0.800737	0.823322	0.869826	1	0.882881	0.0645831
1922	0	14672	9170	0	0	121.706	8.17681	141.01	10.4743	0	0	22.897	4.64756	35.6494	8.04473	1922	26	23842	0.095368	129.13	13.0976	27.8018	8.75641	0.926579	0.919302	0.891662	0.889187	0.897198	0.880169	0.868614	0.842526	0.866244	0.8355	0.859513	0.867419	0.815137	0.829293	0.857688	0.881449	0.819248	0.799996	0.823148	0.86981	1	0.884006	0.0642555
1924	0	13742	8649	0	0	128.653	9.18983	147.815	11.5762	0	0	27.0735	5.84499	41.1124	9.76449	1924	28	22391	0.089564	136.055	13.8073	32.4963	10.2235	0.927761	0.920705	0.893305	0.89067	0.898732	0.88118	0.869256	0.842816	0.867313	0.836787	0.859832	0.867826	0.815685	0.829105	0.858269	0.882095	0.819302	0.8005	0.823344	0.870015	1	0.885078	0.0637389
1930	0	15407	15444	0	0	105.855	6.75277	124.724	9.11906	0	0	15.0736	2.90854	24.6958	5.45613	1930	24	30851	0.123404	115.301	12.3859	19.8905	6.50187	0.932336	0.921915	0.906421	0.894104	0.888983	0.874056	0.877524	0.843992	0.846796	0.837299	0.859194	0.85874	0.826732	0.848255	0.856374	0.881479	0.814107	0.804966	0.820913	0.871106	1	0.88635	0.0630542
1934	0	13624	13724	0	0	114.707	7.73065	133.558	10.1155	0	0	19.1865	3.91357	30.3309	6.93939	1934	28	27348	0.109392	124.167	13.0367	24.779	7.92746	0.933432	0.923249	0.907397	0.895714	0.889699	0.874835	0.877358	0.844596	0.848014	0.837538	0.859588	0.859204	0.827812	0.847649	0.856845	0.88213	0.813716	0.804867	0.820773	0.87085	1	0.887179	0.0626613
1936	0	12797	12924	0	0	119.937	8.64375	138.682	11.0407	0	0	21.9616	4.78534	34.0008	8.16451	1936	30	25721	0.102884	129.356	13.6478	28.0109	9.00678	0.934373	0.924361	0.908927	0.896738	0.890362	0.87586	0.877843	0.84534	0.848101	0.838051	0.860017	0.859103	0.828	0.84812	0.85644	0.881867	0.813382	0.804479	0.820575	0.870864	1	0.887937	0.0624396
1942	15	24101	16224	92.1829	1.48109	109.939	7.36989	126.305	9.25783	9.86072	0.481093	16.8987	3.42634	25.6449	5.69985	1942	22	40340	0.16136	116.514	11.4685	20.4137	6.20557	0.926016	0.930193	0.905739	0.877058	0.880937	0.908366	0.873736	0.856792	0.854152	0.838634	0.861713	0.853532	0.832424	0.843704	0.847273	0.885659	0.81092	0.802392	0.818976	0.878409	1	0.887186	0.0613155
1946	15	21191	14411	106.996	2.89934	122.098	8.52114	138.244	10.3683	15.4112	1.29646	23.1424	4.87873	33.6116	7.64537	1946	27	35617	0.142468	128.624	12.2345	27.3751	8.01678	0.927212	0.93082	0.906253	0.879159	0.881742	0.909032	0.874723	0.857624	0.855631	0.83908	0.862046	0.853581	0.83338	0.844526	0.847011	0.886459	0.810512	0.802594	0.818837	0.878976	1	0.888048	0.0610632
1948	15	19835	13608	111.456	4.85233	126.395	9.447	142.55	11.2959	17.4699	2.27378	25.7153	5.80888	36.9067	8.85672	1948	29	33458	0.133832	132.959	12.9606	30.2633	9.06621	0.928074	0.931451	0.90766	0.880537	0.882091	0.909379	0.875306	0.858554	0.856163	0.840442	0.86241	0.854265	0.833792	0.844835	0.847256	0.88638	0.810479	0.802409	0.81946	0.879207	1	0.888802	0.0608369
1954	0	24295	11752	0	0	110.487	7.57088	128.379	9.22026	0	0	17.1616	3.55174	26.9059	5.8431	1954	22	36047	0.144188	116.32	11.6915	20.3384	6.36368	0.920881	0.940786	0.88859	0.879352	0.87053	0.908453	0.878672	0.854176	0.857436	0.835146	0.866702	0.859461	0.831858	0.823994	0.856507	0.88902	0.810941	0.800746	0.809624	0.877285	1	0.885466	0.0604155
1958	0	21387	10374	0	0	125.154	8.77418	142.872	10.467	0	0	24.919	5.27605	37.0564	8.20605	1958	26	31761	0.127044	130.941	12.5169	28.8834	8.5522	0.92294	0.941422	0.890747	0.879254	0.872233	0.909307	0.879617	0.854775	0.858191	0.834971	0.867715	0.859938	0.832168	0.825824	0.857309	0.889078	0.811876	0.801093	0.809515	0.877916	1	0.886511	0.0600618
1960	0	20046	9764	0	0	135.717	10.0051	153.22	11.6429	0	0	31.7908	7.06774	45.7186	10.5128	1960	28	29810	0.11924	141.45	13.3863	36.3527	10.6074	0.924472	0.942704	0.891899	0.880392	0.873012	0.909913	0.880627	0.854881	0.858957	0.835391	0.867981	0.8605	0.83269	0.826853	0.857548	0.889148	0.811976	0.801962	0.809779	0.878044	1	0.887428	0.059794
1966	2	21052	11322	90.2825	0.0758317	108.582	7.1781	128.963	9.29099	9.25879	0.0232282	16.2774	3.24139	27.2749	5.91452	1966	22	32376	0.129504	115.708	12.5771	20.1228	6.82462	0.905501	0.921856	0.893718	0.884776	0.872236	0.884374	0.876745	0.842352	0.859433	0.843989	0.872189	0.85934	0.832978	0.815172	0.844808	0.877996	0.817535	0.821596	0.799512	0.861703	1	0.879793	0.0669514
1970	2	18576	10057	104.075	0.338315	120.782	8.37046	140.971	10.4641	14.1573	0.137455	22.4009	4.68323	35.6176	7.97242	1970	26	28635	0.11454	127.872	13.2973	27.0422	8.73865	0.906862	0.923223	0.895163	0.886433	0.873721	0.885595	0.877545	0.843531	0.861114	0.845032	0.872673	0.860224	0.831622	0.816623	0.845242	0.878575	0.817252	0.822193	0.798882	0.862301	1	0.88096	0.0665933
1972	2	17330	9438	111.034	0.428534	127.834	9.43928	147.896	11.5897	17.1771	0.198005	26.5893	5.93406	41.1801	9.773	1972	28	26770	0.10708	134.906	14.0338	31.7327	10.2508	0.908797	0.925065	0.895872	0.887281	0.875177	0.886814	0.878857	0.844397	0.861898	0.846302	0.87387	0.859974	0.831864	0.817445	0.845162	0.87882	0.817818	0.822973	0.799365	0.862309	1	0.882118	0.0661749
1978	3	22137	13542	91.5856	0.323843	110.44	7.50614	128.026	9.24818	9.66403	0.102235	17.136	3.51626	26.6898	5.79749	1978	22	35682	0.142728	117.113	11.8448	20.7612	6.47532	0.913892	0.934855	0.891542	0.890673	0.896629	0.881074	0.887226	0.84551	0.868141	0.83807	0.856805	0.863825	0.801903	0.829354	0.854591	0.897259	0.811333	0.820063	0.812567	0.86957	1	0.885393	0.0644048
1982	2	19512	12001	110.443	2.67767	124.797	8.73067	142.281	10.3972	16.934	1.22439	24.7061	5.2194	36.5972	8.05195	1982	26	31515	0.12606	131.454	12.6675	29.2337	8.65474	0.915961	0.935761	0.892226	0.892274	0.89743	0.882342	0.888466	0.847089	0.869554	0.838585	0.857052	0.86397	0.80192	0.829748	0.855021	0.897858	0.811693	0.820625	0.813216	0.870078	1	0.886483	0.0639808
1984	2	18289	11254	116.311	5.40845	132.917	9.83988	150.373	11.5841	19.858	2.74241	29.8758	6.67842	43.2472	10.0389	1984	28	29545	0.11818	139.565	13.5256	34.9685	10.4007	0.918023	0.937485	0.893501	0.893451	0.89868	0.883432	0.88966	0.848232	0.870164	0.839228	0.857235	0.864681	0.802995	0.82992	0.855661	0.897783	0.812422	0.820951	0.813928	0.870249	1	0.887697	0.0633925
1990	6	22575	10595	92.4216	2.30355	111.29	7.70906	130.127	9.54794	9.94802	0.761405	17.5422	3.66644	28.0336	6.21822	1990	21	33176	0.132704	117.302	12.1157	20.8914	6.74098	0.931411	0.937349	0.90041	0.87925	0.888459	0.888654	0.887765	0.848324	0.859944	0.837804	0.863154	0.854247	0.811988	0.844858	0.842476	0.884419	0.814248	0.811385	0.810661	0.856824	1	0.887746	0.0622855
1994	6	19948	9313	113.513	3.36336	125.096	8.88399	143.816	10.7848	18.3952	1.65517	24.8942	5.33715	37.8214	8.57055	1994	25	29267	0.117068	131.051	12.9188	29.0064	8.89184	0.93221	0.938258	0.901442	0.880668	0.888441	0.890149	0.888219	0.848225	0.860782	0.838607	0.864045	0.854871	0.813391	0.845133	0.84298	0.884375	0.81474	0.812263	0.810555	0.857262	1	0.888527	0.0619908
1996	6	18685	8766	121.222	3.41164	131.115	9.83892	149.7	11.8567	22.3784	1.89105	28.6947	6.50265	42.7142	10.1941	1996	27	27457	0.109828	137.046	13.6338	33.1693	10.2319	0.933332	0.939469	0.902939	0.882471	0.890228	0.890665	0.888608	0.848764	0.861911	0.839221	0.864534	0.854627	0.814328	0.845923	0.842863	0.884838	0.814	0.812361	0.809957	0.85674	1	0.889514	0.0615219
2002	3	24842	9253	91.3141	0.709748	110.99	7.66085	130.177	9.54241	9.58009	0.222294	17.3998	3.62826	28.0639	6.18032	2002	21	34098	0.136392	116.195	11.8452	20.293	6.51548	0.926403	0.94268	0.922063	0.871224	0.874597	0.894202	0.897941	0.851252	0.860754	0.844155	0.871444	0.841794	0.814974	0.847674	0.846472	0.901387	0.821382	0.80949	0.798199	0.849141	1	0.889859	0.0603662
2006	2	21990	8241	103.477	7.24961	123.208	8.79758	142.195	10.6675	14.1183	2.91663	23.7926	5.14082	36.5618	8.25255	2006	25	30233	0.120932	128.382	12.6032	27.2727	8.37425	0.927563	0.943853	0.923676	0.872887	0.875203	0.894982	0.89915	0.851867	0.860963	0.844706	0.872474	0.842457	0.815549	0.848378	0.847551	0.900853	0.820891	0.809215	0.798085	0.848758	1	0.890822	0.0601211
2008	2	20614	7750	109.153	9.10075	129.396	9.77252	148.31	11.7128	16.6583	4.07386	27.5917	6.29694	41.5355	9.86543	2008	27	28366	0.113464	134.562	13.3406	31.4006	9.69689	0.92944	0.945057	0.924417	0.874127	0.876437	0.895861	0.899739	0.852376	0.861542	0.845308	0.872858	0.842752	0.815959	0.848798	0.847582	0.900955	0.820666	0.809684	0.798932	0.849274	1	0.891772	0.0597167
2014	0	21526	10559	0	0	108.826	7.40384	127.78	9.20591	0	0	16.3994	3.37432	26.535	5.77326	2014	22	32085	0.12834	115.063	11.9996	19.735	6.42572	0.932772	0.929313	0.907059	0.864688	0.870048	0.899657	0.889388	0.866028	0.859825	0.823578	0.864952	0.867711	0.815116	0.823656	0.863098	0.896837	0.815459	0.785383	0.817251	0.864454	1	0.886513	0.0616485
2018	0	19100	9363	0	0	119.384	8.4537	138.054	10.2173	0	0	21.6489	4.63421	33.4584	7.4907	2018	25	28463	0.113852	125.526	12.6191	25.5337	7.9784	0.934107	0.930629	0.907266	0.865791	0.870639	0.901609	0.890226	0.866247	0.860749	0.823578	0.865053	0.868197	0.81548	0.823964	0.86298	0.896901	0.816059	0.785511	0.81808	0.865088	1	0.88734	0.0614783
2020	0	17933	8816	0	0	125.644	9.39517	144.179	11.1803	0	0	25.2617	5.70457	38.1508	8.94495	2020	28	26749	0.106996	131.753	13.2774	29.5097	9.21385	0.935512	0.931717	0.908389	0.867509	0.87179	0.901716	0.891005	0.866967	0.861602	0.823283	0.865752	0.868799	0.815731	0.824778	0.863415	0.896407	0.81661	0.785786	0.818012	0.864593	1	0.888244	0.0611851
2026	1	21774	12623	90.1848	0	108.523	7.14443	128.005	9.23809	9.22887	0	16.2496	3.23472	26.676	5.79304	2026	22	34398	0.137592	115.672	12.3213	20.0756	6.64795	0.929938	0.920112	0.898817	0.870966	0.874673	0.891462	0.893482	0.853872	0.868568	0.818202	0.866315	0.868917	0.83531	0.830484	0.855936	0.885909	0.818434	0.794378	0.819801	0.863873	1	0.884811	0.061462
2030	1	19100	11165	104.799	0	120.198	8.22001	139.543	10.3605	14.4534	0	22.0711	4.5616	34.5501	7.70232	2030	26	30266	0.121064	127.334	13.0143	26.6743	8.44249	0.931689	0.921562	0.9004	0.872662	0.875273	0.892619	0.894486	0.854854	0.869144	0.819963	0.866021	0.869325	0.835442	0.831445	0.855845	0.886374	0.818823	0.794456	0.819467	0.864254	1	0.885949	0.0609377
2032	1	17925	10536	114.909	0	126.03	9.20548	145.321	11.3442	19.0298	0	25.4751	5.62081	39.0684	9.16392	2032	28	28462	0.113848	133.171	13.7035	30.5068	9.69885	0.932963	0.922915	0.901588	0.873726	0.876221	0.893208	0.894526	0.855456	0.870055	0.820866	0.866576	0.87009	0.836378	0.832004	0.856089	0.886305	0.819777	0.794164	0.818987	0.864047	1	0.88684	0.0606577
2038	0	21889	13237	0	0	108.937	7.36285	126.446	9.2362	0	0	16.4463	3.35198	25.7272	5.66802	2038	22	35126	0.140504	115.535	11.7442	19.9438	6.27181	0.910821	0.922849	0.901497	0.868089	0.888487	0.889683	0.884701	0.838709	0.878338	0.83145	0.866168	0.86537	0.828788	0.832702	0.859477	0.885156	0.820147	0.828589	0.810625	0.873242	1	0.883237	0.0634581
2042	0	19274	11688	0	0	119.894	8.39847	137.191	10.341	0	0	21.9195	4.6335	32.857	7.47488	2042	26	30962	0.123848	126.424	12.4329	26.0483	7.91004	0.912619	0.923778	0.902477	0.870147	0.889429	0.89022	0.886086	0.839497	0.879078	0.831875	0.866159	0.866126	0.82963	0.832521	0.859231	0.884972	0.820667	0.829145	0.810913	0.873975	1	0.884254	0.0631815
2044	0	18041	10987	0	0	126.529	9.39323	143.635	11.3078	0	0	25.7912	5.78254	37.7428	8.97571	2044	28	29028	0.116112	133.004	13.1175	30.3149	9.21282	0.914014	0.924848	0.9038	0.8714	0.890692	0.891191	0.887109	0.840154	0.879633	0.833041	0.866146	0.866043	0.830388	0.833643	0.859205	0.885266	0.820518	0.828683	0.811389	0.874225	1	0.885229	0.0628652
2050	1	20518	12637	91.3937	0	107.771	7.06617	127.142	9.36556	9.60331	0	15.9138	3.14785	26.159	5.81301	2050	22	33156	0.132624	115.154	12.363	19.8184	6.61603	0.925413	0.933149	0.903592	0.89379	0.884787	0.883023	0.895328	0.839818	0.870054	0.843135	0.847177	0.874352	0.816624	0.8506	0.853028	0.889371	0.813563	0.832308	0.817032	0.863087	1	0.888907	0.0609542
2054	1	18138	11235	111.367	0	121.633	8.24133	140.964	10.452	17.3305	0	22.861	4.67088	35.6112	7.96351	2054	26	29374	0.117496	129.026	13.1147	27.7375	8.72509	0.926312	0.934176	0.90415	0.895128	0.885188	0.883996	0.896133	0.841492	0.870583	0.84442	0.847178	0.87397	0.817117	0.851484	0.852829	0.889273	0.814172	0.832267	0.816351	0.863212	1	0.889676	0.0606921
2056	1	17012	10584	117.785	0	129.45	9.32295	148.68	11.5775	20.488	0	27.5841	5.99731	41.8249	9.82348	2056	28	27597	0.110388	136.824	13.8718	33.0455	10.3506	0.927311	0.935337	0.905153	0.896402	0.886473	0.885114	0.896746	0.842664	0.870801	0.844729	0.848426	0.874153	0.817371	0.85127	0.852556	0.889082	0.814436	0.831485	0.817172	0.863445	1	0.89054	0.060398
2062	2	22480	14461	96.045	3.57891	109.577	7.33546	126.488	9.2864	11.1841	1.24023	16.7325	3.38355	25.7571	5.7376	2062	22	36943	0.147772	116.196	11.6036	20.2648	6.26561	0.927212	0.936835	0.906599	0.896097	0.871234	0.875132	0.889627	0.830428	0.868798	0.839699	0.862951	0.866132	0.808732	0.858133	0.841418	0.893985	0.814877	0.822713	0.809152	0.822916	1	0.887136	0.0601688
2066	1	19800	12790	106.005	0	124.477	8.61355	141.121	10.5591	14.9558	0	24.5099	5.12577	35.7414	8.11349	2066	26	32591	0.130364	131.008	12.4457	28.9173	8.47812	0.928354	0.937636	0.907797	0.897057	0.872373	0.875349	0.890261	0.831196	0.868691	0.839894	0.863505	0.866957	0.808122	0.858565	0.841045	0.894818	0.815164	0.823295	0.809349	0.822835	1	0.887864	0.0601067
2068	1	18505	12050	117.482	0	130.236	9.62014	146.762	11.6274	20.3309	0	28.11	6.28317	40.2603	9.67441	2068	28	30556	0.122224	136.753	13.2137	32.9013	9.80217	0.929523	0.938261	0.909167	0.898187	0.873887	0.875851	0.890922	0.831817	0.869273	0.840539	0.864233	0.867686	0.809039	0.858849	0.841717	0.894702	0.815666	0.823652	0.809219	0.82285	1	0.888739	0.0598886
2074	9	24837	11637	92.5955	1.54507	111.467	7.64623	129.492	9.31428	9.99368	0.494407	17.6212	3.65257	27.6093	5.98408	2074	21	36483	0.145932	117.212	11.7554	20.8052	6.49633	0.921511	0.936135	0.919154	0.882767	0.850643	0.888633	0.885358	0.840295	0.858509	0.821903	0.866568	0.859551	0.807527	0.818792	0.848395	0.892676	0.826947	0.800619	0.830414	0.822342	1	0.88403	0.0624463
2078	7	21793	10363	113.674	2.86464	127.902	8.96623	145.769	10.609	18.4603	1.41483	26.5897	5.64128	39.3378	8.63027	2078	25	32163	0.128652	133.656	12.6702	30.6954	9.00454	0.923017	0.937413	0.920266	0.884448	0.852175	0.889936	0.886438	0.84106	0.859419	0.821596	0.868296	0.859777	0.808351	0.818643	0.848319	0.8932	0.827115	0.799832	0.829602	0.822809	1	0.885111	0.0620099
2080	5	20418	9728	118.462	2.93614	134.231	10.0302	152.018	11.6905	20.8792	1.52416	30.7762	6.95693	44.6728	10.3312	2080	27	30151	0.120604	139.967	13.4701	35.2582	10.4617	0.924779	0.938294	0.921611	0.885941	0.853769	0.890203	0.887151	0.842028	0.85964	0.821963	0.868462	0.859242	0.809592	0.819177	0.848181	0.893884	0.827402	0.800753	0.829691	0.822974	1	0.886085	0.0616869
2086	5	25510	9651	90.935	0.451226	111.356	7.74401	130.441	9.28697	9.46076	0.140031	17.5755	3.69857	28.2092	6.02911	2086	21	35166	0.140664	116.591	11.8234	20.4927	6.51392	0.923833	0.92861	0.919994	0.871054	0.865893	0.888259	0.872391	0.856623	0.864869	0.829907	0.882927	0.87131	0.826779	0.820807	0.852144	0.892865	0.818816	0.777754	0.820594	0.841139	1	0.885405	0.0612741
2090	4	22538	8539	106.185	1.89961	125.718	8.93155	144.669	10.498	15.046	0.802073	25.2659	5.43011	38.4538	8.39653	2090	25	31081	0.124324	130.922	12.6398	28.8877	8.68496	0.924423	0.930054	0.920965	0.872527	0.867105	0.890078	0.873411	0.85644	0.865046	0.829478	0.883096	0.871224	0.826936	0.820694	0.852386	0.893102	0.818973	0.777983	0.82092	0.841511	1	0.886207	0.0610968
2092	4	21200	8041	114.327	1.33137	131.003	9.86864	149.856	11.6028	18.7508	0.653329	28.6256	6.51958	42.8123	9.98677	2092	27	29245	0.11698	136.184	13.3618	32.525	9.91873	0.925833	0.930945	0.922123	0.874218	0.868302	0.89046	0.874286	0.85748	0.865345	0.829663	0.88304	0.871072	0.827389	0.820465	0.852505	0.893161	0.819473	0.778287	0.82144	0.841665	1	0.887078	0.060737
2098	8	26161	9896	92.5623	1.97479	111.262	7.59669	130.73	9.43978	9.98828	0.64032	17.5224	3.61694	28.4089	6.17794	2098	21	36065	0.14426	116.6	11.9119	20.5079	6.60163	0.920408	0.936434	0.919908	0.880355	0.874324	0.890073	0.903133	0.853057	0.877776	0.818411	0.865035	0.842118	0.824165	0.837599	0.852336	0.881312	0.816858	0.795938	0.824303	0.854776	1	0.888376	0.0610859
2102	6	23197	8781	114.01	3.41748	126.952	8.84678	146.287	10.6942	18.6379	1.69442	25.9994	5.48167	39.7616	8.74814	2102	25	31984	0.127936	132.258	12.7545	29.7763	8.97483	0.921695	0.936781	0.921492	0.882598	0.874953	0.891008	0.90317	0.854208	0.87908	0.818691	0.865777	0.842296	0.824834	0.838466	0.85202	0.882254	0.81658	0.79657	0.824881	0.854756	1	0.889316	0.0607488
2104	6	21709	8288	117.535	6.48098	132.633	9.85077	151.933	11.8103	20.5439	3.47794	29.6893	6.6727	44.6148	10.4286	2104	27	30003	0.120012	137.962	13.5388	33.8105	10.336	0.923591	0.938123	0.922024	0.883812	0.875262	0.892011	0.90406	0.855114	0.879362	0.820018	0.866097	0.842882	0.825517	0.839333	0.851865	0.882162	0.817268	0.795604	0.824884	0.854598	1	0.890245	0.060293
2110	29	27849	10302	93.4118	2.32998	113.476	7.9942	131.657	9.48658	10.2697	0.767607	18.6009	3.96195	29.0129	6.30413	2110	21	38180	0.15272	118.366	11.6825	21.404	6.6046	0.916239	0.928366	0.895875	0.889026	0.872905	0.879924	0.891815	0.827698	0.877069	0.839104	0.855579	0.840794	0.827933	0.856653	0.861721	0.881103	0.831522	0.808185	0.830042	0.844094	1	0.883518	0.0646147
2114	26	24620	9201	107.197	3.64889	125.846	9.13923	143.746	10.6464	15.5166	1.56238	25.3599	5.57383	37.7502	8.43006	2114	25	33847	0.135388	130.697	12.4662	28.7205	8.5107	0.918028	0.929447	0.896771	0.889961	0.873977	0.88126	0.892915	0.82932	0.877286	0.839882	0.856856	0.840724	0.827887	0.857683	0.86244	0.880728	0.832038	0.809082	0.830413	0.843221	1	0.884549	0.0642465
2116	24	23080	8678	112.386	5.27212	131.058	10.0928	148.834	11.6336	17.9252	2.52053	28.6833	6.68775	41.9598	9.88308	2116	27	31782	0.127128	135.897	13.1935	32.3003	9.71022	0.91986	0.930778	0.898323	0.891149	0.875621	0.88289	0.893588	0.830596	0.877745	0.840145	0.85775	0.841058	0.827481	0.858001	0.862438	0.880514	0.832751	0.808854	0.830863	0.844	1	0.885696	0.0637098
2122	2	25885	7179	90.5473	0.0761736	112.841	8.07011	132.477	9.4227	9.34014	0.0234691	18.2999	3.94755	29.544	6.3253	2122	20	33066	0.132264	117.103	11.6548	20.7406	6.5102	0.912327	0.928189	0.91647	0.889146	0.863001	0.889252	0.882493	0.821191	0.854927	0.838097	0.853445	0.852038	0.813797	0.849861	0.850194	0.866887	0.822975	0.803726	0.819694	0.839594	1	0.882145	0.0624825
2126	2	22807	6374	104.535	4.55033	123.667	9.15661	143.226	10.5534	14.4255	1.8662	24.0854	5.38554	37.3371	8.2799	2126	24	29183	0.116732	127.938	12.4576	26.9791	8.22371	0.913528	0.929017	0.916904	0.889713	0.86487	0.889679	0.88346	0.822174	0.856201	0.838519	0.853905	0.852757	0.814378	0.850238	0.850118	0.867611	0.824093	0.803567	0.82118	0.839187	1	0.882978	0.06232
2128	2	21382	5977	111.428	4.59507	130.314	10.1194	149.671	11.6259	17.4466	2.13934	28.2081	6.62011	42.6591	9.95865	2128	26	27361	0.109444	134.542	13.1743	31.3641	9.56981	0.916067	0.930412	0.917273	0.891524	0.866434	0.890318	0.884361	0.823307	0.857516	0.839004	0.855378	0.853222	0.814919	0.850864	0.851193	0.86806	0.824641	0.8039	0.822612	0.839699	1	0.884237	0.0618452
2134	12	25140	8316	93.2968	2.80381	111.255	7.62229	131.894	9.62068	10.2407	0.942874	17.5204	3.62755	29.1795	6.39559	2134	21	33468	0.133872	116.377	12.0982	20.4148	6.74288	0.920013	0.926153	0.92581	0.890941	0.85401	0.867934	0.889028	0.832571	0.86756	0.82682	0.866977	0.8551	0.804007	0.842207	0.85159	0.894556	0.82918	0.809639	0.827029	0.83178	1	0.883841	0.0632653
2138	11	22162	7411	109.845	4.79841	124.64	8.76665	145.173	10.8281	16.7268	2.17719	24.6173	5.24046	38.8891	8.7072	2138	25	29584	0.118336	129.778	12.8938	28.1896	8.82345	0.921106	0.927461	0.926785	0.892814	0.855598	0.869135	0.889856	0.83246	0.867969	0.827441	0.866854	0.855733	0.803779	0.842111	0.851034	0.894639	0.829621	0.809593	0.827373	0.831429	1	0.884747	0.0627769
2140	10	20710	6951	122.46	7.78862	135.196	9.97675	155.668	12.0766	23.2885	4.32685	31.4293	7.02156	47.9682	11.1981	2140	27	27671	0.110684	140.334	13.7874	35.581	10.9502	0.922374	0.928409	0.928192	0.893715	0.857089	0.870514	0.890626	0.833237	0.868888	0.827961	0.867063	0.855697	0.804832	0.842181	0.851415	0.894601	0.829876	0.810018	0.827527	0.831755	1	0.885702	0.0624524
2146	9	26370	9207	91.5244	1.36075	112.398	7.83604	130.276	9.17382	9.65076	0.432626	18.0728	3.80633	28.0934	5.94496	2146	21	35586	0.142344	117.018	11.3459	20.6632	6.25836	0.921683	0.939344	0.916006	0.878126	0.860212	0.886894	0.877564	0.847131	0.879321	0.804951	0.865087	0.869162	0.806385	0.828233	0.841216	0.897741	0.826983	0.789341	0.808886	0.827137	1	0.884535	0.0607451
2150	8	23256	8162	102.472	4.05795	121.343	8.86969	139.132	10.329	13.5782	1.57189	22.7491	5.02801	34.2473	7.64293	2150	25	31426	0.125704	125.958	12.1208	25.7331	7.70292	0.923694	0.940129	0.916725	0.878858	0.861293	0.887864	0.878826	0.848088	0.880672	0.805161	0.866273	0.869773	0.80688	0.829011	0.841819	0.898094	0.826879	0.789521	0.808773	0.827149	1	0.885522	0.0605607
2152	8	21765	7670	111.255	6.50263	128.729	9.84673	146.352	11.3957	17.4526	2.97231	27.1812	6.28812	39.8982	9.33925	2152	27	29443	0.117772	133.315	12.8634	30.4914	9.1187	0.925262	0.941276	0.917451	0.880005	0.862633	0.888938	0.879717	0.849047	0.881024	0.805743	0.866675	0.870513	0.807102	0.829773	0.842662	0.898889	0.827378	0.789475	0.809242	0.826733	1	0.886494	0.0602022
2158	1	24708	8682	93.2864	0	110.155	7.48513	130.689	9.26406	10.2096	0	17.0044	3.49021	28.3664	6.0724	2158	21	33391	0.133564	115.494	12.0379	19.9584	6.59112	0.930146	0.925414	0.922254	0.864844	0.857282	0.889431	0.863571	0.818604	0.878395	0.796727	0.866147	0.851098	0.798898	0.838864	0.844239	0.885882	0.821449	0.788281	0.808661	0.828831	1	0.880108	0.0620354
2162	1	21795	7682	110.806	0	123.217	8.62294	143.411	10.3839	17.0712	0	23.7835	5.02215	37.4615	8.17502	2162	25	29478	0.117912	128.479	12.7147	27.3478	8.49217	0.931254	0.927183	0.922959	0.866748	0.858929	0.889765	0.864441	0.819238	0.879707	0.796475	0.866799	0.852602	0.799291	0.839999	0.845037	0.886186	0.821358	0.789419	0.80845	0.82933	1	0.881167	0.0615459
2164	1	20385	7206	113.571	0	128.457	9.62497	148.66	11.3278	18.3752	0	26.991	6.1111	41.7766	9.6014	2164	27	27592	0.110368	133.733	13.4434	30.8522	9.68787	0.933133	0.928331	0.924344	0.868567	0.86005	0.890729	0.865142	0.820274	0.880527	0.79697	0.867009	0.853019	0.799924	0.839827	0.845571	0.886344	0.822068	0.789323	0.80826	0.829769	1	0.882267	0.0611332
2170	8	25090	11816	92.6494	2.3365	110.076	7.42387	129.19	9.44583	10.0217	0.758699	16.9645	3.46139	27.4317	6.04395	2170	21	36914	0.147656	116.19	12.0686	20.3135	6.61073	0.927602	0.914057	0.905402	0.882524	0.859999	0.895013	0.896476	0.833586	0.871891	0.823211	0.860392	0.8477	0.801092	0.847375	0.848608	0.882077	0.838896	0.811264	0.816736	0.846942	1	0.882873	0.0625014
2174	7	22182	10480	106.889	4.07132	123.01	8.60535	142.083	10.6206	15.3966	1.70039	23.6644	5.00557	36.472	8.2263	2174	25	32669	0.130676	129.125	12.8775	27.7712	8.63088	0.929092	0.915026	0.90615	0.884416	0.86077	0.896002	0.896676	0.834201	0.872356	0.823962	0.860479	0.847975	0.801723	0.847684	0.849016	0.881952	0.838272	0.811243	0.817533	0.847638	1	0.883738	0.062099
2176	7	20788	9848	115.789	4.98028	131.318	9.69193	150.33	11.7442	19.5763	2.6088	28.8122	6.43144	43.2323	10.2077	2176	27	30643	0.122572	137.424	13.6744	33.4444	10.3411	0.930506	0.915739	0.907499	0.885651	0.861681	0.896714	0.897415	0.835476	0.872499	0.824609	0.860751	0.848579	0.802353	0.848057	0.848579	0.882404	0.838903	0.811017	0.818066	0.847502	1	0.884618	0.06174
2182	0	24138	11028	0	0	110.071	7.47969	128.317	9.28361	0	0	16.9659	3.48505	26.8727	5.87103	2182	21	35166	0.140664	115.793	11.7084	20.0726	6.34607	0.921785	0.918529	0.907354	0.882785	0.873457	0.885386	0.874794	0.846428	0.875363	0.818703	0.855827	0.847836	0.807101	0.845817	0.844182	0.881107	0.841338	0.802423	0.831457	0.844722	1	0.882517	0.0641536
2186	0	21255	9821	0	0	121.003	8.46979	139.022	10.3513	0	0	22.5299	4.76292	34.1701	7.67982	2186	25	31076	0.124304	126.697	12.3737	26.2085	7.96514	0.92314	0.920228	0.908338	0.884364	0.874582	0.886971	0.875627	0.847632	0.876078	0.818799	0.855998	0.848082	0.806812	0.845894	0.844961	0.882128	0.840906	0.801841	0.831542	0.844864	1	0.883557	0.0636602
2188	0	19934	9299	0	0	129.062	9.49738	146.963	11.2904	0	0	27.3567	6.08267	40.3793	9.35587	2188	27	29233	0.116932	134.756	13.098	31.4992	9.4794	0.924623	0.921459	0.909588	0.885181	0.876236	0.887524	0.876475	0.848562	0.876869	0.819724	0.856275	0.848904	0.807102	0.846937	0.845278	0.882633	0.84095	0.802039	0.831663	0.845004	1	0.884562	0.0634294
2194	2	21059	11236	91.6657	1.42515	108.494	7.15957	128.066	9.38605	9.69589	0.449964	16.2373	3.24118	26.7275	5.93955	2194	22	32297	0.129188	115.302	12.2886	19.8864	6.64031	0.921138	0.925163	0.936914	0.894092	0.868873	0.862928	0.883611	0.833963	0.865854	0.838422	0.855792	0.851596	0.813233	0.846069	0.839443	0.880329	0.831285	0.818621	0.821918	0.837508	1	0.885876	0.0613894
2198	2	18549	9985	107.87	3.86216	118.84	8.20362	138.437	10.5027	15.8154	1.68561	21.3401	4.45882	33.7647	7.7647	2198	26	28536	0.114144	125.697	13.0278	25.6872	8.31507	0.923027	0.927022	0.938166	0.895325	0.869814	0.863471	0.883866	0.834262	0.866555	0.838485	0.856812	0.852502	0.813218	0.845721	0.839904	0.880239	0.831529	0.819351	0.822119	0.837766	1	0.886889	0.0610374
2200	2	17369	9380	114.804	3.95323	126.137	9.22267	145.629	11.4916	19.0446	1.95265	25.541	5.65664	39.3335	9.41322	2200	28	26751	0.107004	132.971	13.7136	30.3767	9.7554	0.923853	0.927909	0.93918	0.896714	0.870752	0.863986	0.885126	0.835464	0.866304	0.838529	0.857575	0.85294	0.814269	0.846398	0.8398	0.881163	0.831913	0.820399	0.822306	0.837576	1	0.887707	0.0608012
2206	6	21012	13377	93.2185	2.7158	109.35	7.36371	127.899	9.19846	10.2133	0.904934	16.6317	3.38043	26.6069	5.75263	2206	22	34395	0.13758	116.561	12.1611	20.5102	6.59667	0.924408	0.930615	0.928042	0.882614	0.842855	0.878965	0.873688	0.834787	0.874764	0.835834	0.857915	0.863367	0.794796	0.84159	0.851679	0.889926	0.824945	0.8149	0.82887	0.834206	1	0.883912	0.0627048
2210	6	18626	11839	104.094	5.58688	117.325	8.3145	135.61	10.2123	14.2871	2.34495	20.553	4.39896	31.7373	7.18489	2210	26	30471	0.121884	124.427	12.7392	24.8972	7.85003	0.925651	0.931345	0.929326	0.883545	0.845296	0.879951	0.874454	0.836172	0.875176	0.836484	0.857258	0.864051	0.794214	0.842178	0.852138	0.890273	0.825703	0.816038	0.830019	0.833186	1	0.884872	0.062334
2212	6	17428	11137	111.66	6.40592	124.498	9.30716	142.581	11.2129	17.6394	3.08259	24.5799	5.54911	36.9191	8.74796	2212	28	28571	0.114284	131.544	13.4053	29.3883	9.21165	0.926674	0.932221	0.930646	0.885041	0.847013	0.880543	0.875311	0.83786	0.876256	0.837248	0.857093	0.86474	0.794704	0.842813	0.85242	0.890798	0.825592	0.816247	0.830265	0.833678	1	0.885869	0.0617602
2218	4	24269	11516	91.5353	1.54258	110.465	7.54015	128.813	9.39807	9.65603	0.494745	17.1501	3.54189	27.1918	5.98727	2218	21	35789	0.143156	116.367	11.8537	20.3804	6.48533	0.925717	0.93111	0.92548	0.875604	0.852301	0.881961	0.884252	0.83738	0.880382	0.81349	0.847788	0.865797	0.792632	0.832379	0.838232	0.875227	0.804283	0.801615	0.836933	0.835299	1	0.883048	0.0619635
2222	4	21338	10261	101.691	4.83268	119.797	8.56082	138.123	10.4559	13.2985	1.86631	21.8794	4.72635	33.5328	7.6587	2222	25	31603	0.126412	125.745	12.5971	25.662	7.99511	0.927444	0.931889	0.926194	0.876214	0.853875	0.883191	0.884267	0.838749	0.881071	0.813261	0.848195	0.866911	0.792093	0.832215	0.839018	0.87574	0.803895	0.800778	0.836376	0.835585	1	0.883871	0.0617253
2224	4	19951	9647	104.884	7.2717	125.104	9.49913	143.288	11.4644	14.6933	2.94417	24.9519	5.73507	37.4931	9.05671	2224	28	29602	0.118408	131.027	13.2809	29.0376	9.1366	0.928535	0.932623	0.926981	0.87739	0.8555	0.883825	0.885278	0.839994	0.881663	0.814388	0.848845	0.867695	0.792818	0.833592	0.838947	0.876106	0.803628	0.800943	0.836751	0.835805	1	0.884784	0.0614988
2230	0	21309	10298	0	0	108.884	7.28117	127.523	9.16152	0	0	16.4178	3.31058	26.374	5.74026	2230	21	31607	0.126428	114.957	11.8069	19.6617	6.31657	0.929145	0.915066	0.907726	0.891622	0.857136	0.892128	0.885294	0.838675	0.890562	0.811355	0.848594	0.856377	0.797434	0.820514	0.857532	0.884788	0.829927	0.820435	0.827902	0.82787	1	0.883214	0.0625665
2234	0	18790	9184	0	0	121.202	8.42956	139.774	10.3123	0	0	22.6363	4.74275	34.7159	7.74948	2234	26	27974	0.111896	127.299	12.5979	26.6021	8.18552	0.930578	0.916297	0.907914	0.893419	0.858065	0.892579	0.886573	0.839637	0.891346	0.812415	0.84936	0.857207	0.798688	0.821227	0.857511	0.885072	0.830897	0.820387	0.828305	0.827822	1	0.884187	0.0621689
2236	0	17555	8673	0	0	128.257	9.39115	146.817	11.4057	0	0	26.8456	5.93019	40.2759	9.45251	2236	28	26228	0.104912	134.394	13.3524	31.2867	9.64399	0.932229	0.917417	0.909086	0.894502	0.859349	0.893244	0.887182	0.840438	0.891795	0.812243	0.84955	0.857824	0.799108	0.821203	0.857404	0.88558	0.83083	0.821374	0.828714	0.828466	1	0.885098	0.0618215
2242	0	18511	12395	0	0	107.305	7.06181	126.966	9.07875	0	0	15.7106	3.11932	26.0275	5.61497	2242	22	30906	0.123624	115.19	12.4812	19.8482	6.63627	0.916877	0.911797	0.915259	0.891154	0.861046	0.894034	0.890749	0.841164	0.881641	0.810053	0.844642	0.848654	0.802385	0.841455	0.834514	0.878325	0.837831	0.808209	0.825908	0.842862	1	0.882003	0.0640205
2246	0	16286	11053	0	0	119.804	8.18102	139.182	10.2037	0	0	21.8544	4.50929	34.271	7.58796	2246	26	27339	0.109356	127.638	13.1301	26.8744	8.51597	0.918962	0.913768	0.91631	0.892132	0.862102	0.895424	0.891273	0.842386	0.882183	0.81082	0.845514	0.849025	0.803157	0.842185	0.836113	0.878763	0.838674	0.807893	0.826713	0.843319	1	0.883218	0.0634977
2248	0	15200	10419	0	0	128.097	9.26437	147.279	11.2226	0	0	26.7358	5.85051	40.6279	9.33446	2248	28	25619	0.102476	135.898	13.8175	32.3856	10.1149	0.920899	0.914595	0.917815	0.893712	0.86391	0.896229	0.89135	0.843378	0.883192	0.812034	0.84652	0.849955	0.803505	0.842597	0.836879	0.878957	0.838089	0.80774	0.827316	0.843397	1	0.884355	0.0631119
2254	4	20696	14449	91.1451	0.658628	109.439	7.34399	126.537	9.09718	9.52697	0.205546	16.671	3.38421	25.77	5.6018	2254	23	35149	0.140596	116.466	11.6883	20.4106	6.30066	0.919898	0.927395	0.916669	0.888318	0.844035	0.879214	0.900922	0.843538	0.881746	0.821346	0.827392	0.838929	0.816111	0.851916	0.82742	0.869598	0.826624	0.7987	0.823594	0.848644	1	0.882288	0.0630276
2258	3	18308	12817	108.167	5.09668	123.388	8.5739	140.32	10.3055	15.9893	2.20756	23.8778	5.02049	35.1172	7.80054	2258	27	31128	0.124512	130.358	12.508	28.5048	8.39581	0.921485	0.928119	0.917871	0.889296	0.846135	0.88067	0.901793	0.843437	0.883063	0.821399	0.827856	0.839758	0.816178	0.852095	0.827936	0.870245	0.826603	0.799152	0.823824	0.848577	1	0.88328	0.0625637
2260	2	17135	12013	113.984	8.35804	129.268	9.54367	146.106	11.3382	18.8721	4.07552	27.4899	6.13218	39.6951	9.31628	2260	29	29150	0.1166	136.206	13.238	32.5192	9.69412	0.923362	0.929571	0.919074	0.890772	0.847187	0.88187	0.902487	0.843516	0.883859	0.821767	0.828165	0.839743	0.816947	0.852487	0.828954	0.87012	0.826895	0.79964	0.824374	0.848233	1	0.884334	0.0621193
2266	2	21690	10876	91.1215	0.390899	110.139	7.53788	128.585	9.38866	9.51866	0.121959	17.0001	3.51229	27.0488	5.96916	2266	22	32568	0.130272	116.298	11.9583	20.3554	6.52544	0.928611	0.923145	0.931712	0.887128	0.856976	0.885701	0.893085	0.836081	0.858465	0.832888	0.84147	0.862902	0.822909	0.85059	0.851756	0.877349	0.808708	0.805607	0.838215	0.840411	1	0.886347	0.061131
2270	2	19150	9649	103.542	2.0117	121.005	8.5789	139.344	10.4884	13.9571	0.809142	22.5392	4.82381	34.4198	7.83531	2270	26	28801	0.115204	127.147	12.6789	26.5189	8.21552	0.930037	0.923735	0.932745	0.888198	0.858304	0.88648	0.894257	0.836412	0.858356	0.833808	0.841933	0.863008	0.82268	0.851672	0.852852	0.878529	0.809399	0.804851	0.839398	0.840839	1	0.887209	0.0606805
2272	2	17989	9114	111.449	1.75498	128.854	9.56657	147.153	11.5855	17.3815	0.816985	27.2326	6.11436	40.5724	9.68838	2272	28	27105	0.10842	135.005	13.4405	31.7174	9.80321	0.931489	0.924626	0.933813	0.88884	0.85879	0.886589	0.894982	0.837207	0.859454	0.834311	0.842538	0.863937	0.823372	0.851651	0.852979	0.879192	0.810478	0.80535	0.838296	0.840823	1	0.887992	0.0604322
2278	10	23017	10112	93.1131	2.1418	110.824	7.53475	130.106	9.50302	10.1692	0.717159	17.3146	3.55121	28.0157	6.18009	2278	21	33139	0.132556	116.702	12.0822	20.5778	6.68752	0.924349	0.930641	0.920924	0.880971	0.839177	0.884939	0.899016	0.830019	0.877863	0.828103	0.850222	0.846571	0.799028	0.842678	0.852681	0.905202	0.832886	0.825568	0.835768	0.844473	1	0.884243	0.0627319
2282	9	20261	8928	107.717	3.29039	123.833	8.67162	142.926	10.5735	15.7318	1.41224	24.1413	5.1071	37.1091	8.27161	2282	25	29198	0.116792	129.666	12.8018	28.1039	8.64642	0.925988	0.931331	0.922084	0.882218	0.840486	0.886242	0.90037	0.830211	0.878896	0.829543	0.850914	0.847335	0.800397	0.843174	0.853432	0.906004	0.832814	0.825331	0.835605	0.844852	1	0.885311	0.0623841
2284	7	18933	8378	115.207	3.51822	129.37	9.70328	148.402	11.5949	19.2295	1.65779	27.5691	6.25026	41.5965	9.77621	2284	27	27318	0.109272	135.203	13.5499	31.8689	9.91269	0.927557	0.932499	0.923475	0.884234	0.842082	0.886998	0.901036	0.831723	0.879823	0.82949	0.851453	0.848031	0.801138	0.843382	0.853686	0.906197	0.832766	0.825921	0.835987	0.844425	1	0.886438	0.0619647
2290	16	26029	9858	93.0926	2.51889	113.187	7.9403	131.247	9.50436	10.1687	0.84749	18.4575	3.90996	28.7489	6.29471	2290	21	35903	0.143612	118.137	11.6512	21.2796	6.56585	0.9258	0.927416	0.913559	0.898727	0.851823	0.884174	0.878715	0.827883	0.90193	0.814431	0.865889	0.851113	0.812174	0.847798	0.850333	0.88455	0.831685	0.815879	0.835682	0.84564	1	0.885683	0.0612918
2294	14	23045	8792	105.864	4.46714	123.9	9.05221	141.817	10.5887	14.9749	1.85983	24.211	5.34722	36.267	8.18401	2294	25	31851	0.127404	128.838	12.4346	27.5348	8.26368	0.926941	0.928903	0.91454	0.899548	0.853301	0.884886	0.879768	0.828451	0.902468	0.81616	0.866362	0.850868	0.812329	0.848294	0.851229	0.88498	0.831324	0.81605	0.835798	0.844416	1	0.886604	0.0609434
2296	13	21636	8293	115.144	6.09917	133.326	10.1397	151.173	11.7282	19.3055	3.03334	30.1786	6.95281	43.9505	10.3247	2296	27	29942	0.119768	138.261	13.2822	33.9883	10.1257	0.927861	0.930015	0.915253	0.900458	0.854235	0.885428	0.880769	0.829053	0.903213	0.816846	0.866792	0.851363	0.813072	0.84839	0.85168	0.885913	0.831274	0.816061	0.835766	0.844683	1	0.887376	0.0606009
2302	0	23469	7607	0	0	110.907	7.71084	130.365	9.39122	0	0	17.3641	3.63462	28.17	6.09591	2302	20	31076	0.124304	115.67	11.6827	20.0092	6.37648	0.937428	0.917332	0.92285	0.89833	0.848484	0.882256	0.89944	0.843867	0.882401	0.805429	0.857189	0.854116	0.798526	0.822419	0.86282	0.890189	0.824881	0.812492	0.826168	0.839265	1	0.886511	0.0603269
2306	0	20696	6752	0	0	124.166	8.86409	143.533	10.4963	0	0	24.3487	5.23772	37.5676	8.2602	2306	25	27448	0.109792	128.93	12.4867	27.6004	8.35946	0.938374	0.918737	0.923565	0.8993	0.850499	0.88378	0.899974	0.844451	0.882141	0.806343	0.85795	0.854671	0.799166	0.822155	0.862777	0.889828	0.825634	0.812281	0.827037	0.839715	1	0.887412	0.0601654
2308	0	19407	6349	0	0	130.937	9.8405	150.18	11.6159	0	0	28.58	6.47851	43.088	10.0427	2308	27	25756	0.103024	135.681	13.229	32.1563	9.77658	0.939237	0.920038	0.924658	0.900858	0.851743	0.884765	0.900975	0.844832	0.88193	0.806356	0.857606	0.854966	0.798377	0.822915	0.863508	0.889812	0.825905	0.812549	0.827108	0.839824	1	0.888221	0.0599214
2314	1	19135	10184	94.4526	0	107.846	7.08121	128.618	9.33703	10.5956	0	15.9471	3.15938	27.0644	5.93622	2314	22	29320	0.11728	115.06	12.682	19.8084	6.83918	0.938199	0.928564	0.918571	0.886187	0.872817	0.882486	0.895362	0.847613	0.863779	0.820038	0.854997	0.839222	0.807589	0.844594	0.843776	0.883663	0.825887	0.806224	0.823312	0.8456	1	0.887813	0.0596058
2318	1	16855	9030	106.437	0	117.061	8.12762	137.728	10.3551	15.1384	0	20.4029	4.26557	33.2401	7.5491	2318	26	25886	0.103544	124.27	13.321	24.8808	8.31642	0.939407	0.929074	0.920768	0.887198	0.87443	0.883296	0.895639	0.848683	0.864908	0.821081	0.855617	0.840029	0.807425	0.845264	0.842907	0.88403	0.82676	0.80615	0.823051	0.845554	1	0.888785	0.0591835
2320	1	15722	8464	116.743	0	122.311	9.06333	142.891	11.3612	19.9512	0	23.3055	5.20721	37.1754	8.9371	2320	28	24187	0.096748	129.512	13.9612	28.159	9.45191	0.940195	0.930645	0.92221	0.888432	0.87576	0.883594	0.897052	0.849527	0.865568	0.821908	0.856142	0.840803	0.808658	0.845185	0.843118	0.885207	0.827387	0.806776	0.823459	0.845475	1	0.889794	0.0588631
2326	15	25048	14296	92.2351	2.21359	110.802	7.51803	128.413	9.18714	9.88678	0.721496	17.3037	3.54282	26.9239	5.81269	2326	22	39359	0.157436	117.192	11.7723	20.7951	6.45805	0.920844	0.931858	0.924122	0.8838	0.87877	0.876661	0.896339	0.830102	0.872482	0.825555	0.853007	0.841091	0.80641	0.8526	0.832275	0.878846	0.820016	0.799233	0.839846	0.853972	1	0.885814	0.0612229
2330	13	22085	12663	110.997	4.66953	125.655	8.74972	142.998	10.4304	17.2499	2.21936	25.2136	5.30485	37.1487	8.19469	2330	26	34761	0.139044	131.967	12.573	29.5584	8.68228	0.922312	0.933661	0.925822	0.884828	0.879851	0.87742	0.896608	0.830356	0.873522	0.826415	0.853902	0.840453	0.806421	0.853126	0.832801	0.8786	0.820114	0.79933	0.840827	0.854578	1	0.88683	0.0607354
2332	10	20701	11928	118.199	5.88173	132.677	9.79807	149.846	11.5292	20.8565	3.12452	29.7128	6.62923	42.7951	9.95473	2332	28	32639	0.130556	138.947	13.34	34.491	10.1897	0.923941	0.934587	0.92653	0.88644	0.880726	0.878382	0.897347	0.830908	0.874337	0.826971	0.853733	0.841386	0.807255	0.853994	0.832455	0.879056	0.820276	0.799121	0.840635	0.854867	1	0.88774	0.0602526
2338	2	25104	10834	90.4058	0.056942	110.7	7.66578	128.747	9.24042	9.29662	0.0174894	17.2661	3.61049	27.1364	5.90252	2338	21	35940	0.14376	116.139	11.6361	20.241	6.33473	0.917001	0.92724	0.928589	0.872023	0.856886	0.88069	0.889218	0.829549	0.872343	0.795492	0.857471	0.862006	0.818879	0.855301	0.838147	0.8883	0.829007	0.796063	0.828436	0.858918	1	0.882327	0.0623554
2342	2	22136	9602	101.341	1.8516	121.436	8.74391	139.344	10.3424	13.0878	0.713612	22.791	4.95657	34.4047	7.73248	2342	25	31740	0.12696	126.853	12.385	26.3038	7.98071	0.918746	0.928623	0.929883	0.874512	0.857656	0.882246	0.890312	0.829458	0.873299	0.795101	0.85701	0.862161	0.818825	0.854789	0.839304	0.889004	0.829395	0.796676	0.828418	0.858853	1	0.883409	0.0620102
2344	2	20723	9071	109.432	1.07957	128.963	9.69332	146.635	11.3516	16.4515	0.484635	27.3128	6.20667	40.1224	9.3891	2344	27	29796	0.119184	134.342	13.0671	31.2118	9.40158	0.919687	0.930041	0.930964	0.876493	0.859276	0.882937	0.890875	0.829809	0.874195	0.795308	0.857951	0.86228	0.820043	0.855081	0.839727	0.888794	0.829893	0.796634	0.82887	0.858706	1	0.884389	0.0616198
2350	1	19555	11311	90.6161	0	107.956	7.18987	128.352	9.31332	9.36134	0	16.0019	3.21944	26.8974	5.88257	2350	22	30867	0.123468	115.43	12.6939	19.9943	6.8418	0.928516	0.928386	0.930622	0.879904	0.861211	0.881475	0.892409	0.82619	0.88627	0.800742	0.849111	0.875628	0.818884	0.838468	0.853306	0.886027	0.824084	0.811012	0.825056	0.848106	1	0.886328	0.0627636
2354	1	17240	9993	110.117	0	121.391	8.33897	141.672	10.4906	16.7562	0	22.7347	4.7216	36.1468	8.08104	2354	26	27234	0.108936	128.833	13.4148	27.6558	8.93667	0.930455	0.929482	0.931281	0.880921	0.862011	0.882959	0.893938	0.826302	0.887677	0.80137	0.849122	0.875872	0.820041	0.839227	0.854153	0.886135	0.824135	0.811431	0.826192	0.848186	1	0.887353	0.0624103
2356	1	16142	9397	118.018	0	128.054	9.36814	148.287	11.5831	20.6088	0	26.7183	5.91141	41.5005	9.79673	2356	28	25540	0.10216	135.498	14.1437	32.1569	10.4029	0.932498	0.92962	0.931695	0.882557	0.862725	0.883849	0.894577	0.826801	0.888802	0.801742	0.850078	0.875998	0.821085	0.839859	0.854738	0.886844	0.823767	0.811981	0.82778	0.848199	1	0.888226	0.062128
2362	0	18431	14142	0	0	107.835	7.09771	125.797	9.20007	0	0	15.9432	3.16625	25.3361	5.60248	2362	23	32573	0.130292	115.633	12.0217	20.0213	6.40111	0.930019	0.912059	0.926365	0.887622	0.861373	0.893731	0.90552	0.838271	0.899073	0.816719	0.862401	0.874605	0.822952	0.843413	0.856799	0.881359	0.821248	0.798821	0.824609	0.856829	1	0.888674	0.0609002
2366	0	16309	12494	0	0	121.832	8.23096	139.562	10.4765	0	0	22.9715	4.68309	34.578	7.83959	2366	27	28803	0.115212	129.523	12.7742	28.0061	8.49496	0.931483	0.913342	0.927299	0.888171	0.862445	0.894716	0.906468	0.839218	0.899576	0.817606	0.863591	0.874336	0.823699	0.843627	0.856803	0.882234	0.821008	0.79858	0.825174	0.856109	1	0.889579	0.0604524
2368	0	15332	11828	0	0	128.486	9.25021	146.178	11.5175	0	0	26.9747	5.85925	39.7747	9.44761	2368	29	27160	0.10864	136.191	13.5287	32.5491	9.92619	0.932419	0.914764	0.928295	0.889801	0.863605	0.895711	0.90683	0.840133	0.900258	0.818152	0.863899	0.875166	0.823767	0.843501	0.856996	0.883119	0.821134	0.799521	0.825442	0.856333	1	0.890505	0.0600116
2374	6	21246	12906	92.6863	1.79255	109.161	7.24768	127.876	9.56866	10.0259	0.578942	16.5397	3.31286	26.6269	6.02615	2374	22	34158	0.136632	116.229	12.235	20.3499	6.66952	0.941902	0.914412	0.916813	0.882151	0.877496	0.891255	0.918731	0.850006	0.888928	0.809825	0.855188	0.849494	0.774387	0.82095	0.858218	0.889133	0.844458	0.804336	0.816295	0.847839	1	0.88874	0.0597806
2378	4	18729	11451	109.43	4.2425	121.341	8.39757	139.943	10.65	16.5187	1.85925	22.711	4.74795	34.8769	8.01881	2378	26	30184	0.120736	128.397	12.9734	27.3256	8.55827	0.942403	0.915651	0.917721	0.8831	0.879141	0.892012	0.919726	0.850782	0.889412	0.810098	0.856033	0.849788	0.774798	0.821346	0.85865	0.888981	0.844603	0.804847	0.816426	0.848446	1	0.889546	0.0593771
2380	4	17553	10808	116.15	3.71441	129.298	9.44345	147.813	11.7774	19.709	1.81131	27.4993	6.067	41.1358	9.91442	2380	28	28365	0.11346	136.351	13.7456	32.6942	10.2034	0.943751	0.917116	0.918861	0.883853	0.880434	0.892667	0.920695	0.851595	0.889864	0.810788	0.856355	0.849727	0.775956	0.82214	0.859016	0.889512	0.844174	0.805464	0.81731	0.848652	1	0.890498	0.0589854
2386	10	26310	12579	92.4073	2.08652	111.673	7.72083	129.189	9.24637	9.94003	0.678236	17.7224	3.70254	27.413	5.92796	2386	21	38899	0.155596	117.332	11.6296	20.8541	6.41961	0.930294	0.919072	0.929176	0.894907	0.869328	0.890498	0.890871	0.844636	0.873467	0.802566	0.849508	0.837245	0.783092	0.833505	0.839417	0.886527	0.826538	0.795393	0.84015	0.835317	1	0.88591	0.0608529
2390	8	23197	11177	108.283	3.85912	125.687	8.93607	143.082	10.429	15.9968	1.75485	25.2478	5.4149	37.2129	8.18801	2390	25	34382	0.137528	131.338	12.4795	29.1353	8.54548	0.931781	0.920772	0.930152	0.895803	0.870455	0.89192	0.892167	0.845501	0.87412	0.803036	0.849034	0.837488	0.78339	0.833881	0.841109	0.886801	0.826813	0.795896	0.840367	0.834579	1	0.886936	0.06041
2392	8	21778	10519	112.493	5.62448	130.383	9.86548	147.536	11.3895	17.9917	2.68113	28.2269	6.44325	40.8595	9.52699	2392	27	32305	0.12922	135.964	13.1377	32.3377	9.62457	0.933106	0.921622	0.93063	0.896765	0.871723	0.892973	0.892741	0.846494	0.874013	0.804736	0.850039	0.838028	0.783842	0.833633	0.84134	0.886813	0.827534	0.79562	0.840505	0.834329	1	0.887763	0.06019
2398	2	23155	9369	91.1514	0.163743	110.908	7.68941	129.966	9.326	9.52756	0.0511201	17.3633	3.63064	27.9103	6.02252	2398	21	32526	0.130104	116.396	11.9026	20.4008	6.53074	0.927473	0.92692	0.928119	0.889765	0.871687	0.884708	0.874454	0.848998	0.858513	0.79767	0.844847	0.851626	0.791813	0.834578	0.852072	0.885953	0.830828	0.800898	0.827661	0.835332	1	0.884781	0.0592384
2402	2	20397	8345	104.116	0.742985	121.733	8.71556	140.711	10.3693	14.1758	0.302111	22.9534	4.9497	35.4135	7.85406	2402	25	28744	0.114976	127.242	12.6239	26.5702	8.20313	0.928142	0.928228	0.929481	0.890047	0.872982	0.885333	0.875591	0.849499	0.860301	0.798341	0.845255	0.85216	0.792618	0.834818	0.851934	0.886376	0.830608	0.801298	0.828034	0.835479	1	0.885627	0.058954
2404	1	19099	7860	112.67	0	128.828	9.73007	147.652	11.4255	17.9432	0	27.2313	6.19526	40.9575	9.5378	2404	27	26960	0.10784	134.315	13.354	31.2327	9.62456	0.929358	0.928895	0.930045	0.891302	0.87372	0.886907	0.875835	0.850575	0.86135	0.798776	0.845642	0.852893	0.793435	0.835163	0.852726	0.88635	0.830898	0.801762	0.827893	0.835312	1	0.886449	0.0587384
