# Supplementary material for: IBSEM: An Individual-Based Atlantic Salmon Population Model
Source: PLoS One. 2015 Sep 18;10(9):e0138444. doi: 10.1371/journal.pone.0138444 (PMC4575158; doi:10.1371/journal.pone.0138444)
Supplement: S1 Minimal dataset — (ZIP) [file pone.0138444.s003.zip › temp/scenario 1/wild - 2/runFiles/results/spawners.txt]

month	parr0	parr1	parr2	averageLenghtFry	averageLenghtParr1	averageLenghtParr2	adults	0SW	1SW	2SW	3SW	averageLenght0+	averageLenght1+	averageLenght2+	averageLenght3+	eggDensity	mortality	viableEggWeight
21	301	11538	3176	68.3848	111.402	133.814	81	0	4	56	21	0	561.457	855.732	986.432	0	0	130.301
22	148	8558	2730	68.8699	111.418	133.794	4	0	0	3	1	0	0	860.065	918.934	1.89771	0.42983	135.969
33	224	12872	4734	69.6598	111.322	131.471	320	0	312	2	6	0	581.786	750.877	1019.21	0	0	135.969
34	129	8717	3669	69.7244	111.352	131.424	19	0	19	0	0	0	576.333	0	0	2.70612	0.538103	108.945
45	161	8052	4902	66.2462	112.39	130.485	362	0	140	222	0	0	584.753	785.18	0	0	0	108.945
46	81	5993	3398	66.1199	112.304	130.421	24	0	12	12	0	0	587.193	804.325	0	5.91125	0.638206	122.062
57	214	6779	3242	66.6676	107.772	130.2	414	0	255	122	37	0	606.705	764.333	955.548	0	0	122.062
58	128	5703	2574	67.0601	107.775	130.067	22	0	12	9	1	0	615.155	734.796	1032.24	6.45406	0.654484	121.414
69	200	9317	4961	66.9571	109.222	128.408	371	0	150	198	23	0	596.166	800.399	960.028	0	0	121.414
70	101	7072	3451	67.1228	109.111	128.333	11	0	5	5	1	0	574.629	826.612	991.003	6.62528	0.647446	125.025
81	248	10033	5558	67.8239	109.691	129.616	287	0	161	101	25	0	596.193	789.518	978.022	0	0	125.025
82	126	8238	4210	67.4429	109.68	129.584	16	0	8	7	1	0	594.882	811.941	987.659	4.58702	0.596055	123.667
93	205	9682	5577	65.9774	109.191	128.737	309	0	185	112	12	0	581.234	776.444	987.011	0	0	123.667
94	119	7017	4007	65.8398	109.219	128.604	15	0	8	5	2	0	570.065	754.006	1052.94	4.79146	0.611016	120.401
105	264	9596	5630	69.4612	110.182	130.225	371	0	208	145	18	0	596.635	765.985	993.02	0	0	120.401
106	148	8136	4571	69.0098	110.198	130.136	18	0	11	6	1	0	599.707	772.186	890.114	5.64118	0.633623	121.835
117	201	10125	4733	67.2501	111.179	130.149	363	0	191	157	15	0	620.345	801.907	986.555	0	0	121.835
118	123	6940	3288	67.2397	111.153	129.929	17	0	12	5	0	0	617.608	780.693	0	5.97334	0.641716	121.874
129	219	8886	4619	68.2212	108.405	129.624	407	0	218	168	21	0	605.639	814.824	1018.26	0	0	121.874
130	120	6574	3477	68.2271	108.308	129.55	23	0	15	8	0	0	622.649	815.712	0	6.82762	0.653777	124.78
141	279	10286	5921	67.7198	110.23	129.045	371	0	177	166	28	0	603.286	805.964	1020.82	0	0	124.78
142	163	8239	4574	67.6709	110.227	129.063	9	0	7	2	0	0	611.774	795.03	0	6.52962	0.64673	125.049
153	212	11240	4818	65.7249	111.112	130.304	351	0	186	143	22	0	633.389	793.226	992.214	0	0	125.049
154	136	8164	3243	65.5408	111.127	130.352	16	0	7	8	1	0	633.078	794.502	946.282	5.58911	0.630398	122.452
165	194	8806	5022	65.7928	108.02	129.455	387	0	213	145	29	0	596.542	815.756	996.246	0	0	122.452
166	90	6116	3977	65.9919	107.951	129.368	14	0	8	5	1	0	594.129	848.997	938.992	6.82686	0.653658	124.627
177	178	7640	6049	65.0976	106.465	126.237	401	0	198	179	24	0	595.915	775.2	1011.22	0	0	124.627
178	97	5357	4591	64.8302	106.494	126.301	30	0	18	12	0	0	595.285	760.27	0	7.04664	0.662236	123.634
189	199	7644	6745	66.2753	106.231	126.265	370	0	202	146	22	0	600.287	795.281	980.71	0	0	123.634
190	117	6467	5100	65.884	106.213	126.208	13	0	5	7	1	0	619.284	792.413	962.058	5.70069	0.636732	121.276
201	129	6571	7727	63.2662	104.252	124.084	469	0	283	160	26	0	675.004	819.564	999.007	0	0	121.276
202	61	4781	6725	62.6678	104.12	124.133	21	0	9	12	0	0	661.507	852.173	0	8.40629	0.679024	124.501
213	212	6763	8304	66.0778	104.654	124.628	426	0	183	215	28	0	584.891	850.805	988.329	0	0	124.501
214	88	5095	6362	65.6647	104.665	124.578	28	0	13	14	1	0	567.099	867.012	1019.75	7.79041	0.664295	126.824
225	170	8577	7670	64.7606	106.546	125.024	409	0	210	161	38	0	592.245	775.572	1060.61	0	0	126.824
226	100	5823	5483	64.2871	106.501	124.997	31	0	17	14	0	0	582.081	783.12	0	6.7212	0.651404	125.309
237	245	9669	7341	68.0164	108.403	128.007	367	0	177	151	39	0	554.473	759.241	953.514	0	0	125.309
238	126	7995	5570	67.6767	108.347	127.898	22	0	13	6	3	0	567.667	755.88	901.356	5.41126	0.628143	121.337
249	279	11278	6486	68.8139	111.358	129.876	378	0	223	132	23	0	597.059	741.853	967.934	0	0	121.337
250	138	8322	4961	68.5989	111.296	129.756	23	0	10	13	0	0	596.465	725.878	0	5.66648	0.641541	119.143
261	213	10368	4733	67.8423	111.076	130.816	438	0	246	169	23	0	624.649	799.034	939.149	0	0	119.143
262	121	7642	3281	67.7408	110.969	130.828	16	0	7	7	2	0	623.176	775.236	911.278	7.53363	0.672775	122.624
273	126	7733	4394	63.3536	107.072	127.637	490	0	272	189	29	0	585.118	793.696	952.135	0	0	122.624
274	61	6541	3208	63.313	106.972	127.542	18	0	10	7	1	0	583.988	797.572	900.445	7.3668	0.671825	121.957
285	217	7667	6621	66.7182	105.457	127.267	461	0	258	175	28	0	596.747	760.234	992.537	0	0	121.957
286	106	5168	5411	66.7258	105.429	127.253	26	0	16	8	2	0	607.994	747.243	964.985	7.14758	0.672931	120.497
297	216	8414	7802	66.919	106.806	125.475	365	0	121	209	35	0	582.54	789.122	970.125	0	0	120.497
298	108	6318	5423	66.9527	106.795	125.456	17	0	5	10	2	0	574.27	774.857	1052.91	6.68109	0.64838	125.367
309	185	7543	7051	64.4644	105.889	125.398	360	0	197	128	35	0	614.099	759.886	995.348	0	0	125.367
310	100	5737	4864	64.277	105.805	125.395	17	0	9	8	0	0	605.048	766.552	0	5.92788	0.636446	122.921
321	197	7315	7735	66.734	105.23	125.44	401	0	211	174	16	0	600.941	805.274	962.234	0	0	122.921
322	82	5909	5564	66.0922	105.134	125.437	19	0	8	10	1	0	619.95	836.073	967.527	6.36776	0.650339	122.33
333	259	10396	7549	68.2681	110.799	127.785	390	0	176	189	25	0	608.777	794.123	1006.7	0	0	122.33
334	141	8128	6224	67.8161	110.794	127.738	14	0	6	7	1	0	585.216	786.533	1088.22	7.12627	0.659082	124.962
345	150	7952	5139	64.0708	106.367	127.812	343	0	187	139	17	0	592.734	792.247	974.92	0	0	124.962
346	73	5639	4055	64.6539	106.309	127.827	16	0	8	7	1	0	599.219	808.617	819.744	5.26679	0.627446	120.248
357	327	9154	7391	71.3235	107.898	127.809	369	0	195	145	29	0	586.267	774.794	974.476	0	0	120.248
358	173	7216	5072	71.3969	107.85	127.841	18	0	10	6	2	0	568.453	733.54	998.819	5.86511	0.636351	123.05
369	216	11146	6407	68.2772	112.319	128.67	341	0	176	143	22	0	644.321	791.804	1026.87	0	0	123.05
370	105	7767	4547	68.5644	112.207	128.652	19	0	11	5	3	0	636.57	803.842	939.15	6.01233	0.634314	125.481
381	264	9888	4467	69.0777	109.839	131.434	407	0	224	168	15	0	611.719	843.437	981.548	0	0	125.481
382	148	7480	3780	69.2161	109.788	131.502	24	0	14	9	1	0	610.314	828.036	1023.67	7.1598	0.661928	123.986
393	221	11270	5000	67.8252	112.113	130.487	451	0	235	182	34	0	642.183	822.349	1090.66	0	0	123.986
394	87	9308	3739	67.2201	112.094	130.533	26	0	15	11	0	0	650.199	835.28	0	9.69017	0.686238	127.748
405	257	10084	4432	66.4587	109.581	130.796	494	0	244	225	25	0	637.814	840.819	1006.44	0	0	127.748
406	142	7520	3246	66.386	109.522	130.897	27	0	11	15	1	0	638.455	846.063	1002.16	9.45909	0.686161	126.5
417	219	8531	5959	66.5449	106.258	127.212	420	0	181	205	34	0	610.382	835.251	1033.29	0	0	126.5
418	97	6906	4824	66.4232	106.239	127.247	16	0	6	10	0	0	598.837	828.588	0	8.63603	0.674568	127.612
429	151	8178	7733	63.5955	105.951	124.882	365	0	198	133	34	0	560.524	769.188	1004.32	0	0	127.612
430	76	6744	6332	63.7916	105.931	124.781	22	0	11	9	2	0	556.125	777.949	1028.93	5.39615	0.623508	123.92
441	162	6770	7942	65.1816	103.518	124.832	328	0	161	148	19	0	573.219	746.782	935.777	0	0	123.92
442	85	5358	5889	65.3312	103.451	124.742	18	0	9	9	0	0	572.21	765.836	0	4.86888	0.615966	119.785
453	198	6838	8967	66.6433	105.457	124.148	380	0	221	138	21	0	583.848	761.896	930.2	0	0	119.785
454	110	5199	7143	66.4168	105.485	124.098	20	0	12	7	1	0	588.54	739.339	1022.09	5.4696	0.634325	119.839
465	181	7555	7593	66.7182	106.935	125.821	374	0	187	164	23	0	645.349	790.076	965.603	0	0	119.839
466	77	5460	6460	66.422	106.886	125.765	18	0	9	9	0	0	655.005	775.262	0	6.14034	0.643629	122.824
477	191	8187	6562	67.4167	107.784	127.051	503	0	336	143	24	0	626.799	833.101	960.802	0	0	122.824
478	104	6401	5491	67.1756	107.807	127.004	24	0	19	5	0	0	636.856	785.19	0	8.66696	0.688541	123.035
489	252	9803	6455	68.0524	109.7	128.645	492	0	196	276	20	0	573.613	815.725	1034.33	0	0	123.035
490	98	7443	5572	67.6621	109.73	128.631	26	0	12	13	1	0	595.475	800.83	1020.91	8.17692	0.674671	125.643
501	270	10121	5983	68.0652	109.481	129.31	487	0	259	178	50	0	621.121	761.48	982.155	0	0	125.643
502	143	7443	5138	67.7604	109.433	129.246	30	0	17	11	2	0	630.878	756.128	991.486	8.29141	0.68161	123.832
513	147	9331	5829	64.7886	108.226	127.224	482	0	230	218	34	0	589.653	805.26	983.95	0	0	123.832
514	81	7042	4291	64.6991	108.22	127.307	25	0	16	8	1	0	590.129	820.008	874.457	7.87993	0.672977	124.633
525	238	7769	6908	66.6995	105.545	127.356	483	0	256	197	30	0	592.655	776.887	991.007	0	0	124.633
526	110	5824	4882	66.5804	105.526	127.42	29	0	16	12	1	0	580.035	803.126	930.414	7.43534	0.673636	122.248
537	161	8610	7555	65.5093	107.462	125.185	410	0	185	191	34	0	596.961	787.483	964.42	0	0	122.248
538	80	6820	5872	65.208	107.37	125.16	25	0	11	9	5	0	582.037	819.706	890.562	6.78085	0.656019	123.594
549	232	8852	6977	68.1841	107.677	128.079	374	0	173	168	33	0	598.51	774.094	993.33	0	0	123.594
550	121	6110	5677	68.1052	107.608	128.075	19	0	9	7	3	0	590.484	773.408	929.406	6.38944	0.647649	123.711
561	269	10390	6484	68.1662	110.328	128.604	369	0	212	128	29	0	593.848	810.939	999.15	0	0	123.711
562	137	7520	4829	68.0103	110.386	128.508	16	0	14	1	1	0	591.178	826.396	890.476	6.0149	0.64108	123.05
573	149	7900	5494	64.4969	106.952	127.482	417	0	224	170	23	0	609.193	782.028	994.067	0	0	123.05
574	78	5863	3917	63.939	106.908	127.696	18	0	13	3	2	0	609.022	733.933	875.774	6.1794	0.649172	121.555
585	212	7178	6714	66.7004	105.643	126.023	529	0	272	224	33	0	612.478	808.867	994.754	0	0	121.555
586	97	4833	5190	66.3759	105.675	126.054	20	0	12	5	3	0	622.893	820.615	990.876	9.06162	0.690201	124.215
597	277	9351	7149	67.5447	108.979	127.029	461	0	199	228	34	0	623.853	822.826	1046.59	0	0	124.215
598	123	7433	5950	67.1985	108.934	126.995	28	0	16	10	2	0	631.95	844.929	1006.14	8.89829	0.676084	128.728
609	253	9869	6221	67.8699	108.851	128.745	422	0	214	167	41	0	607.38	811.499	1004.9	0	0	128.728
610	115	6704	4453	68.1669	108.803	128.708	24	0	12	9	3	0	589.892	800.948	934.516	7.92031	0.668607	126.493
621	161	8712	6282	65.0665	107.272	126.714	394	0	196	167	31	0	613.548	796.379	1006.64	0	0	126.493
622	75	6389	4406	65.1376	107.261	126.65	21	0	13	7	1	0	630.29	761.065	1074.2	7.07201	0.656111	125.596
633	163	6764	7157	63.9931	104.355	125.311	401	0	217	154	30	0	621.789	801.378	985.021	0	0	125.596
634	74	4899	5328	63.7411	104.237	125.32	16	0	7	7	2	0	606.792	803.327	917.235	6.94538	0.658967	124.112
645	227	7439	8616	67.6489	105.458	124.7	453	0	268	147	38	0	614.832	814.485	1007	0	0	124.112
646	125	5818	7049	67.4819	105.42	124.711	27	0	16	9	2	0	598.34	799.818	1014.71	7.59646	0.671392	123.733
657	267	9824	7605	67.2445	109.417	127.135	399	0	160	212	27	0	624.776	822.177	1029.56	0	0	123.733
658	114	7736	5823	66.7417	109.401	127.191	14	0	6	7	1	0	641.611	789.536	1052.77	8.17532	0.671798	126.596
669	224	8596	6214	67.239	107.024	128.259	344	0	188	126	30	0	615.302	809.746	1009.54	0	0	126.596
670	131	7376	4284	66.4806	106.985	128.306	13	0	9	2	2	0	602.858	787.848	948.841	6.23457	0.639325	125.764
681	232	9463	7367	67.5377	108.415	127.158	401	0	215	167	19	0	558.574	783.814	1004.55	0	0	125.764
682	115	7631	5257	67.0072	108.43	127.194	20	0	9	10	1	0	527.74	793.541	1116.45	6.33943	0.653361	121.707
693	241	10066	6497	67.3682	110.235	129.022	381	0	192	160	29	0	577.302	741.204	963.862	0	0	121.707
694	116	7350	5217	67.4768	110.129	128.988	21	0	11	8	2	0	566.201	751.465	962.475	5.60733	0.633872	122.283
705	204	7940	5589	66.4209	106.673	127.738	396	0	220	144	32	0	578.128	765.68	928.319	0	0	122.283
706	110	6446	4401	66.6383	106.692	127.691	19	0	12	7	0	0	583.287	787.771	0	6.22867	0.649858	121.78
717	245	9123	7115	67.9181	108.957	127.543	453	0	236	198	19	0	633.975	770.554	967.598	0	0	121.78
718	115	7327	5657	67.6494	108.889	127.501	23	0	8	14	1	0	630.289	777.858	1098.75	7.39909	0.672407	121.861
729	165	8664	5521	64.2829	108.419	127.368	438	0	208	194	36	0	618.559	831.232	970.703	0	0	121.861
730	78	7443	4197	64.4463	108.359	127.372	20	0	8	11	1	0	648.474	828.798	961.537	7.19872	0.659295	125.515
741	211	7771	6173	66.5214	106.077	127.874	464	0	277	166	21	0	608.217	809.831	1063.58	0	0	125.515
742	111	6560	4454	66.8019	106.035	127.891	25	0	14	11	0	0	616.56	804.449	0	7.69699	0.674931	123.673
753	130	7173	7305	62.3416	104.899	124.336	452	0	207	217	28	0	609	789.433	987.089	0	0	123.673
754	68	5061	6209	61.7777	104.762	124.286	17	0	11	4	2	0	612.903	797.889	996.267	7.45845	0.670766	122.955
765	203	7102	7716	65.687	104.636	125.323	361	0	189	143	29	0	538.102	772.136	972.219	0	0	122.955
766	108	5038	6408	65.8413	104.658	125.316	20	0	10	8	2	0	537.638	747.78	899.354	5.36399	0.625955	122.206
777	252	9357	8184	69.2762	108.507	126.647	361	0	192	145	24	0	611.409	736.541	955.707	0	0	122.206
778	142	6778	6999	69.2849	108.401	126.606	14	0	4	9	1	0	631.723	773.039	1057.08	5.60558	0.634656	121.632
789	170	9685	6066	66.2029	110.217	128.334	382	0	205	152	25	0	591.718	807.399	960.338	0	0	121.632
790	86	6907	4298	67.3664	110.13	128.314	19	0	9	8	2	0	594.989	826.467	996.497	6.04359	0.640971	123.597
801	222	8562	5090	67.031	108.276	129.268	394	0	243	125	26	0	600.81	771.188	1019.93	0	0	123.597
802	102	6420	4364	66.6573	108.28	129.246	18	0	11	6	1	0	618.834	722.059	1207.48	5.9426	0.64634	120.721
813	196	9199	5532	65.726	109.2	127.889	382	0	184	178	20	0	618.423	801.654	989.279	0	0	120.721
814	89	6724	4085	65.6876	109.209	127.845	18	0	12	6	0	0	643.14	775.612	0	6.92207	0.660241	123.033
825	207	8605	5387	66.54	108.337	128.75	397	0	206	161	30	0	581.765	809.243	970.239	0	0	123.033
826	123	6669	4008	66.6356	108.353	128.823	17	0	6	9	2	0	577.434	797.758	949.503	6.87903	0.660152	123.138
837	148	8765	5580	65.1788	108.03	127.718	414	0	227	148	39	0	610.283	774.323	1004.77	0	0	123.138
838	74	6065	4405	64.9984	107.962	127.726	22	0	12	9	1	0	595.805	797.916	914.856	6.40692	0.648661	124.155
849	197	7349	6091	65.2668	105.687	126.655	398	0	167	204	27	0	644.008	820.917	1011.3	0	0	124.155
850	101	6082	4207	65.4977	105.656	126.66	13	0	3	7	3	0	658.481	816.686	1007.44	8.34053	0.671011	127.389
861	338	9760	7804	70.4693	109.175	127.719	354	0	156	156	42	0	614.725	839.006	1029.79	0	0	127.389
862	154	6859	6199	70.2468	109.028	127.567	15	0	7	7	1	0	617.702	790.99	964.495	6.70518	0.64209	128.903
873	258	11949	5692	68.5737	111.887	130.022	300	0	159	123	18	0	600.008	800.655	1035.39	0	0	128.903
874	137	8099	3912	68.2735	111.844	129.967	15	0	10	3	2	0	604.518	778.033	1005.35	4.84019	0.608751	122.804
885	217	10728	4608	67.7317	110.807	130.935	369	0	217	131	21	0	599.482	808.468	1034.79	0	0	122.804
886	83	8364	3839	67.7267	110.743	131.01	21	0	13	6	2	0	615.693	773.761	1132.86	6.01066	0.643536	122.375
897	227	9450	5004	66.5816	110.129	130.243	513	0	256	242	15	0	628.812	800.026	1058.13	0	0	122.375
898	103	8155	4210	66.6691	110.147	130.18	30	0	16	14	0	0	625.234	767.106	0	9.14033	0.691224	124.089
909	211	8895	5247	66.7771	108.561	129.341	517	0	232	252	33	0	579.432	810.754	971.034	0	0	124.089
910	111	6228	3924	66.9339	108.538	129.176	26	0	12	13	1	0	576.136	806.435	754.166	9.33602	0.692068	124.468
921	160	7945	5675	63.7436	105.784	126.277	383	0	175	172	36	0	589.723	771.051	990.613	0	0	124.468
922	97	5358	4121	63.7281	105.842	126.296	25	0	13	10	2	0	597.14	781.793	928.882	6.36532	0.645883	125.063
933	211	8094	7629	66.7379	106.013	126.025	396	0	208	157	31	0	610.514	775.482	963.965	0	0	125.063
934	106	6822	5575	66.9411	105.927	126.033	22	0	9	11	2	0	623.454	789.455	973.351	6.15901	0.648617	121.538
945	180	8535	7655	65.5571	107.898	126.409	384	0	168	184	32	0	565.811	790.909	1002.1	0	0	121.538
946	93	6408	5691	65.8315	107.843	126.391	15	0	5	7	3	0	569.139	766.47	994.395	6.97675	0.657068	125.268
957	292	9434	6244	68.8258	109.426	128.837	360	0	205	137	18	0	650.882	786.428	1045.95	0	0	125.268
958	152	7999	4556	68.9236	109.422	128.913	20	0	11	8	1	0	662.015	832.769	904.308	6.38644	0.649346	123.605
969	176	9311	5384	65.2642	108.832	128.12	485	0	277	189	19	0	636.177	838.164	982.203	0	0	123.605
970	99	7021	4297	65.0842	108.785	127.954	29	0	21	8	0	0	631.052	826.646	0	8.47876	0.682514	124.323
981	187	6996	6039	65.1961	105.165	126.773	510	0	267	217	26	0	625.409	825.279	1023.04	0	0	124.323
982	98	4945	4382	65.1197	105.106	126.848	32	0	22	9	1	0	636.931	826.042	1007.12	9.35892	0.691737	124.962
993	305	9212	7514	67.8616	107.956	126.893	453	0	189	223	41	0	593.738	814.593	996.384	0	0	124.962
994	131	7815	5279	67.4743	107.946	126.789	31	0	15	14	2	0	592.053	807.816	1073.37	9.40576	0.683057	128.336
1005	239	10288	6792	66.8056	109.269	127.688	364	0	167	158	39	0	605.482	776.19	1031.33	0	0	128.336
1006	113	8582	5829	66.5925	109.201	127.63	16	0	7	8	1	0	616.7	768.172	1151.16	6.80451	0.648252	127.187
1017	203	9517	6393	66.8057	107.72	128.537	460	0	295	145	20	0	595.162	808.55	982.166	0	0	127.187
1018	111	7295	5465	66.8187	107.718	128.503	25	0	16	7	2	0	595.678	784.349	1004.63	6.60522	0.663499	120.131
1029	156	8061	6757	64.4838	106.641	126.152	512	0	274	214	24	0	606.595	787.522	1002.17	0	0	120.131
1030	81	5641	4709	64.3079	106.557	126.152	30	0	18	12	0	0	605.769	762.343	0	8.11436	0.684012	122.059
1041	284	8635	6849	68.0162	107.868	128.015	516	0	243	241	32	0	572.629	769.902	952.551	0	0	122.059
1042	149	6583	4798	68.2139	107.865	127.974	17	0	9	8	0	0	600.533	757.085	0	7.59196	0.673713	122.956
1053	195	9882	6136	66.0866	109.33	127.778	390	0	175	189	26	0	577.319	749.334	939.938	0	0	122.956
1054	82	7736	4630	65.3725	109.302	127.77	19	0	10	9	0	0	593.293	717.118	0	5.75118	0.641544	120.083
1065	224	8451	6139	67.7383	107.023	128.303	334	0	182	129	23	0	573.083	754.324	888.195	0	0	120.083
1066	117	5888	4812	68.4381	107.039	128.236	15	0	7	8	0	0	569.725	737.591	0	4.88189	0.619703	118.813
1077	255	10102	6648	67.6124	110.3	128.385	388	0	222	139	27	0	595.529	742.652	938.212	0	0	118.813
1078	137	8801	4998	67.763	110.246	128.351	18	0	8	8	2	0	595.844	736.472	973.905	5.49529	0.635815	120.049
1089	173	9023	5202	66.3713	109.626	129.171	374	0	188	164	22	0	573.631	786.28	949.931	0	0	120.049
1090	104	7297	4418	66.3047	109.591	129.168	28	0	12	16	0	0	556.439	817.324	0	5.74952	0.637912	122.004
1101	165	8784	4787	65.9335	108.839	129.365	456	0	297	126	33	0	618.261	757.987	994.518	0	0	122.004
1102	89	6971	3418	65.8571	108.849	129.497	21	0	16	3	2	0	626.928	733.961	1036.39	6.99048	0.66746	122.069
1113	204	8146	5290	65.6362	107.959	128.344	511	0	211	277	23	0	573.079	791.262	967.404	0	0	122.069
1114	113	6345	4314	65.6256	107.92	128.304	26	0	7	18	1	0	557.758	813.508	911.795	8.1445	0.681588	123.243
1125	193	8844	5624	65.8899	108.143	128.174	396	0	218	145	33	0	599.163	762.749	1003.44	0	0	123.243
1126	94	7001	4647	65.8685	108.147	128.109	24	0	11	11	2	0	604.981	777.214	1020.93	6.34467	0.651514	122.514
1137	260	11251	5757	68.5953	110.934	130.32	377	0	146	199	32	0	570.507	771.753	974.113	0	0	122.514
1138	129	9247	4048	68.4351	110.91	130.275	17	0	6	11	0	0	602.816	774.688	0	6.85834	0.656404	124.486
1149	227	11341	4660	67.567	112.164	131.356	351	0	226	98	27	0	582.922	736.91	946.338	0	0	124.486
1150	132	7742	3495	67.3228	112.066	131.409	18	0	10	4	4	0	590.651	756.051	929.932	5.00812	0.623582	119.067
1161	223	9548	4216	67.1887	108.982	130.431	464	0	263	179	22	0	548.557	754.168	939.99	0	0	119.067
1162	130	7070	3607	67.2702	108.947	130.418	22	0	12	9	1	0	552.515	754.676	1043.74	6.22442	0.659089	118.746
1173	228	8087	6144	68.03	108.097	127.903	414	0	216	179	19	0	537.778	700.883	966.663	0	0	118.746
1174	107	5915	5083	68.1432	108.018	127.836	25	0	14	11	0	0	539.285	699.938	0	5.10602	0.632072	117.072
1185	189	8829	5818	66.7804	108.513	127.318	382	0	190	164	28	0	596.463	739.479	907.459	0	0	117.072
1186	91	6764	4431	66.8634	108.521	127.299	16	0	6	8	2	0	594.502	730.313	988.115	5.71409	0.641888	119.812
1197	134	5545	6093	62.7512	103.462	124.675	389	0	227	143	19	0	643.435	808.121	954.488	0	0	119.812
1198	62	3797	4884	62.9763	103.276	124.585	29	0	15	13	1	0	638.181	805.153	1137.32	6.79744	0.656098	123.733
1209	158	6058	7350	64.4704	103.791	123.441	465	0	222	210	33	0	622.619	832.45	1000.44	0	0	123.733
1210	79	4575	5072	63.6912	103.802	123.446	18	0	6	10	2	0	612.955	853.128	950.513	8.52315	0.679051	125.863
1221	232	8125	7609	66.4025	106.806	125.575	347	0	140	175	32	0	597.81	807.2	1061.86	0	0	125.863
1222	129	6762	5261	66.9401	106.763	125.614	21	0	8	10	3	0	631.113	772.637	1030.42	6.53696	0.640097	127.828
1233	194	9065	6975	65.8163	107.754	126.831	374	0	192	145	37	0	593.61	801.075	1009.16	0	0	127.828
1234	102	7162	5824	65.5398	107.716	126.794	24	0	9	11	4	0	611.137	806.399	985.596	7.09152	0.661119	124.75
1245	207	7847	6976	66.3118	106.721	127	409	0	234	146	29	0	599.758	785.741	1014.78	0	0	124.75
1246	113	6272	4710	66.4551	106.683	126.912	30	0	18	11	1	0	600.227	780.228	1016.79	6.58832	0.655984	123.035
1257	165	7322	7202	65.4026	105.463	125.322	429	0	216	189	24	0	622.318	812.097	998.526	0	0	123.035
1258	83	5258	5015	65.3017	105.438	125.331	20	0	9	9	2	0	617.03	814.346	997.818	7.93002	0.674285	124.536
1269	170	7400	7746	67.0106	105.883	125.163	394	0	169	187	38	0	585.694	798.417	994.317	0	0	124.536
1270	83	5652	6789	66.9844	105.827	125.189	22	0	8	13	1	0	568.507	803.814	1128.93	6.99272	0.652781	127.053
1281	181	8545	7088	65.7022	106.928	125.949	373	0	211	126	36	0	637.124	798.282	1023.42	0	0	127.053
1282	91	5813	6055	66.0136	106.898	125.875	18	0	9	8	1	0	619.395	797.721	1025.01	7.20213	0.662106	125.18
1293	285	8296	7305	68.4008	106.87	127.193	422	0	202	196	24	0	620.455	846.309	1022.45	0	0	125.18
1294	143	5829	5862	68.3928	106.808	127.036	17	0	8	8	1	0	626.276	864.434	952.466	8.40047	0.673231	127.304
1305	228	9147	6971	65.6679	108.767	126.645	376	0	164	180	32	0	607.595	810.752	1035.21	0	0	127.304
1306	109	6651	5002	65.8704	108.773	126.571	19	0	8	9	2	0	599.327	810.854	1104.77	7.51779	0.658758	128.092
1317	232	10411	6024	68.8526	109.349	129.301	426	0	247	155	24	0	604.828	791.772	1012.14	0	0	128.092
1318	120	7174	4541	69.1089	109.312	129.273	23	0	18	4	1	0	594.205	748.844	967.701	6.2554	0.651386	121.825
1329	278	10365	6241	69.3607	109.781	129.426	535	0	272	237	26	0	566.669	775.654	954.083	0	0	121.825
1330	136	8032	5402	69.7826	109.692	129.396	26	0	12	12	2	0	556.788	806.08	912.145	8.44122	0.691216	121.611
1341	202	8897	6066	65.862	108.299	127.695	449	0	225	187	37	0	595.891	745.74	972.337	0	0	121.611
1342	98	7042	4903	66.0452	108.311	127.616	15	0	9	3	3	0	573.023	834.388	1021.96	6.65003	0.661167	121.048
1353	222	9180	6122	67.2772	107.996	128.112	467	0	255	178	34	0	632.223	785.468	956.437	0	0	121.048
1354	131	6722	4250	66.991	107.954	128.117	24	0	12	10	2	0	619.82	785.288	938.111	7.54767	0.673617	122.739
1365	226	9777	6469	67.9877	109.175	128.435	451	0	213	206	32	0	556.797	796.13	965.097	0	0	122.739
1366	119	8112	5057	68.1194	109.2	128.462	25	0	11	12	2	0	543.165	780.135	1029.5	7.26252	0.66404	124.927
1377	282	10021	6079	68.8008	109.601	129.569	437	0	240	163	34	0	584.087	752.774	1007.43	0	0	124.927
1378	166	7766	4922	69.2875	109.577	129.439	22	0	11	10	1	0	570.98	733.62	1155.24	6.51642	0.655803	122.398
1389	199	10229	5563	67.0366	110.259	128.999	467	0	278	167	22	0	637.637	776.234	960.164	0	0	122.398
1390	108	8207	4133	67.1177	110.179	129.038	23	0	11	10	2	0	622.872	801.52	892.759	7.75418	0.679035	121.862
1401	191	7676	5691	65.5711	106.625	127.661	562	0	302	233	27	0	628.703	834.388	990.826	0	0	121.862
1402	109	6457	4355	65.6225	106.569	127.581	39	0	23	15	1	0	627.75	808.25	973.435	10.1815	0.698475	125.452
1413	296	9059	7303	69.1563	108.006	127.756	521	0	237	249	35	0	636.583	820.158	1049.28	0	0	125.452
1414	156	6829	5598	68.7782	108.042	127.709	24	0	14	9	1	0	638.705	815.581	1055.12	9.0794	0.684408	126.262
1425	316	12386	6138	68.574	111.848	129.669	440	0	161	244	35	0	591.161	821.572	1018.33	0	0	126.262
1426	156	9430	4992	68.8685	111.86	129.638	17	0	6	11	0	0	586.215	833.863	0	8.11954	0.66851	127.519
1437	253	9601	5074	65.9551	108.594	129.864	398	0	245	124	29	0	594.551	799.532	1033.44	0	0	127.519
1438	140	7939	3923	65.5461	108.548	129.867	15	0	11	3	1	0	612.754	763.01	986.956	6.0837	0.644533	122.671
1449	294	10531	6679	69.8927	109.633	129.4	636	0	389	228	19	0	655.821	804.161	986.516	0	0	122.671
1450	162	7952	5353	69.6766	109.553	129.463	34	0	23	11	0	0	668.32	801.173	0	9.74499	0.701002	122.752
1461	261	10623	6055	67.9954	111.131	129.465	577	0	244	293	40	0	630.83	851.797	1020.09	0	0	122.752
1462	145	7401	4172	68.3375	111.035	129.563	30	0	14	15	1	0	624.187	839.297	994.249	11.121	0.69749	128.048
1473	257	10155	4898	67.4077	109.119	129.953	520	0	260	218	42	0	629.059	830.873	1060.32	0	0	128.048
1474	141	7504	4212	66.9435	108.984	129.928	26	0	16	7	3	0	639.837	877.521	993.088	10.2591	0.693733	127.337
1485	160	8917	5738	63.0927	107.089	127.144	418	0	161	239	18	0	569.759	819.895	1024.93	0	0	127.337
1486	74	6047	4653	63.5999	107.084	127.081	12	0	4	7	1	0	569.124	843.852	1055.8	7.69416	0.667585	125.885
1497	245	8660	7000	66.6099	106.46	127.541	374	0	223	126	25	0	600.176	755.797	969.669	0	0	125.885
1498	121	6289	5688	66.5698	106.492	127.496	15	0	9	6	0	0	591.949	735.524	0	5.58704	0.637652	120.242
1509	269	10220	7566	69.1692	109.633	127.922	436	0	221	198	17	0	573.359	784.115	926.084	0	0	120.242
1510	140	7926	6546	68.946	109.609	127.894	16	0	10	6	0	0	575.028	798.974	0	6.76695	0.662919	121.609
1521	202	8701	5953	66.4666	108.718	128.131	445	0	267	159	19	0	619.523	776.546	996.977	0	0	121.609
1522	92	7043	4923	66.0526	108.717	128.109	19	0	9	7	3	0	631.82	745.957	1015.06	7.35392	0.671314	122.273
1533	138	8009	5543	64.1647	106.932	127.001	558	0	317	221	20	0	613.216	811.313	987.923	0	0	122.273
1534	72	5783	3801	64.5058	107.008	126.802	31	0	23	8	0	0	624.36	805.356	0	9.24135	0.697788	122.433
1545	258	8548	6712	67.4129	107.273	127.838	437	0	169	233	35	0	547.126	774.429	974.354	0	0	122.433
1546	122	6691	5501	67.4441	107.219	127.857	18	0	5	12	1	0	534.283	772.748	933.262	6.93201	0.657084	124.884
1557	257	10608	6839	68.9742	109.935	128.635	334	0	177	124	33	0	591.8	749.161	983.321	0	0	124.884
1558	137	7380	5398	68.9579	109.846	128.634	15	0	8	4	3	0	596.78	712.056	950.572	5.88416	0.638693	123.301
1569	171	9092	5715	65.1564	108.358	127.756	350	0	190	139	21	0	612.047	792.591	968.673	0	0	123.301
1570	99	7080	4622	65.0131	108.246	127.823	19	0	11	8	0	0	605.496	789.385	0	5.34428	0.624824	122.442
1581	163	7605	6049	65.3026	106.719	127.149	374	0	196	154	24	0	624.869	789.657	954.612	0	0	122.442
1582	82	5506	5027	65.7136	106.636	127.15	17	0	9	8	0	0	631.298	777.697	0	5.71843	0.635729	122.47
1593	167	7285	6227	65.1312	106.233	126.079	427	0	253	150	24	0	608.047	818.358	995.282	0	0	122.47
1594	71	5111	5068	65.7819	106.182	126.034	23	0	15	8	0	0	593.704	803.31	0	7.37643	0.668566	123.574
1605	320	9802	6257	69.5257	110.084	129.215	428	0	189	218	21	0	628.039	806.681	1034.91	0	0	123.574
1606	175	7996	5436	69.5691	110.036	129.212	24	0	10	14	0	0	625.546	826.483	0	7.06187	0.659263	124.931
1617	169	9707	5149	65.3736	109.181	128.654	415	0	214	161	40	0	629.358	834.729	1005.14	0	0	124.931
1618	72	6802	4122	64.8716	109.139	128.614	25	0	14	6	5	0	618.231	859.544	973.235	7.20659	0.65947	125.704
1629	282	9370	5999	68.8847	108.592	129.319	448	0	251	165	32	0	587.955	805.085	1030.22	0	0	125.704
1630	140	7433	4648	68.9267	108.483	129.369	21	0	15	4	2	0	581.566	786.067	1151.24	6.66458	0.658344	122.891
1641	274	11527	5840	68.5413	112.179	129.932	457	0	244	188	25	0	624.213	786.898	1038.86	0	0	122.891
1642	133	8381	4854	68.5953	112.143	129.88	26	0	12	12	2	0	629.567	770.947	974.654	7.2056	0.668415	122.63
1653	295	9854	4904	69.3403	109.501	130.901	432	0	218	188	26	0	594.72	815.281	981.694	0	0	122.63
1654	133	7271	3423	69.153	109.481	130.861	18	0	10	6	2	0	571.798	812.955	982.199	7.14618	0.66264	124.095
1665	142	9957	4951	65.48	109.952	128.487	394	0	183	181	30	0	578.728	783.74	1016.98	0	0	124.095
1666	82	7227	3669	65.2813	109.948	128.375	11	0	5	5	1	0	563.487	773.963	1018.65	6.85224	0.657992	123.992
1677	197	7993	5522	66.4707	106.217	128.195	450	0	274	156	20	0	642.154	775.834	988.495	0	0	123.992
1678	112	5649	3875	66.6647	106.121	128.272	22	0	15	6	1	0	648.876	805.233	957.749	7.55448	0.678794	121.007
1689	185	7270	7202	65.0404	105.678	124.972	454	0	220	214	20	0	616.61	841.118	943.644	0	0	121.007
1690	82	6228	5219	64.9336	105.74	125.06	20	0	12	8	0	0	616.339	834.711	0	9.15808	0.687884	125.542
1701	171	7792	7075	64.1729	105.895	125.516	367	0	131	195	41	0	588.868	812.594	1026.25	0	0	125.542
1702	101	5735	5389	63.8077	105.856	125.402	14	0	5	9	0	0	608.595	791.172	0	7.57954	0.658036	129.14
1713	254	8474	7560	68.7786	106.274	126.776	340	0	225	88	27	0	607.123	776.816	980.312	0	0	129.14
1714	136	7378	5498	68.1077	106.206	126.769	10	0	6	3	1	0	612.066	778.682	905.777	4.94388	0.616549	121.413
1725	211	9938	8157	68.3038	109.486	127.155	438	0	229	196	13	0	593.748	795.228	955.076	0	0	121.413
1726	128	6955	7081	68.3551	109.478	127.137	27	0	13	14	0	0	592.93	757.466	0	6.87374	0.66343	122.038
1737	207	10021	5520	66.85	111.11	129.499	434	0	228	184	22	0	582.377	767.227	955.275	0	0	122.038
1738	91	7516	3935	67.1307	111.03	129.393	27	0	14	11	2	0	599.799	784.433	1006.06	6.40771	0.656479	121.13
1749	169	9014	4438	66.8819	108.668	129.921	470	0	253	192	25	0	563.125	769.968	950.311	0	0	121.13
1750	88	7613	3083	66.943	108.666	129.983	21	0	14	6	1	0	565.464	743.489	1115.51	6.89757	0.669853	120.353
1761	268	9498	6080	68.3691	109.339	129.194	424	0	233	171	20	0	603.044	766.007	963.219	0	0	120.353
1762	129	6902	4213	68.492	109.322	129.174	15	0	12	2	1	0	614.811	801.121	1044.52	6.69804	0.664654	120.557
1773	144	8671	5365	64.9817	107.899	127.222	503	0	254	218	31	0	616.359	798.033	946.168	0	0	120.557
1774	67	6104	4280	65.2757	107.962	127.193	22	0	16	6	0	0	607.62	803.206	0	8.37238	0.685745	123.268
1785	178	7476	6124	65.8349	106.076	127.013	444	0	224	195	25	0	597.49	806.339	1010.22	0	0	123.268
1786	83	5160	4767	65.8083	106.15	126.906	21	0	10	9	2	0	585.364	768.478	1055.3	7.92356	0.675919	124.509
1797	348	9926	7104	69.5888	108.941	127.752	415	0	189	198	28	0	569.092	777.243	1027.67	0	0	124.509
1798	189	7425	5325	69.5142	108.871	127.786	20	0	7	13	0	0	589.109	760.701	0	6.75101	0.655371	124.571
1809	159	9350	5860	63.5929	108.66	127.111	386	0	207	144	35	0	609.661	768.847	997.927	0	0	124.571
1810	70	6731	4386	63.6078	108.671	127.048	21	0	13	7	1	0	605.279	788.062	1009.74	6.1029	0.643913	123.242
1821	190	8238	6089	67.2583	107.036	128.264	446	0	258	162	26	0	627.538	800.475	991.394	0	0	123.242
1822	87	7035	4976	66.9505	106.961	128.153	29	0	20	5	4	0	625.802	795.335	996.34	7.68579	0.674088	123.826
1833	300	9836	6966	68.0352	110.208	128.423	537	0	245	260	32	0	628.749	830.196	978.097	0	0	123.826
1834	167	7137	4756	68.1659	110.249	128.301	25	0	12	12	1	0	620.909	836.38	964.736	9.82368	0.695289	125.335
1845	189	8879	5065	65.5115	107.81	128.117	443	0	213	197	33	0	601.154	805.569	1018.68	0	0	125.335
1846	72	7257	3940	66.0202	107.737	128.123	28	0	15	11	2	0	577.357	806.249	939.961	7.7052	0.670087	125.619
1857	158	7965	6749	65.4034	105.601	126.495	450	0	243	173	34	0	619.803	795.644	1002.96	0	0	125.619
1858	75	6334	5777	64.927	105.539	126.544	26	0	14	11	1	0	616.303	810.969	1051.67	7.04919	0.661235	124.633
1869	236	9046	7983	68.4686	107.93	126.819	489	0	226	231	32	0	623.067	815.82	1026.4	0	0	124.633
1870	136	6115	6129	68.4903	107.886	126.74	20	0	11	7	2	0	635.599	834.007	991.145	8.18149	0.675934	125.737
1881	225	10158	6117	66.102	109.896	128.476	394	0	191	167	36	0	581.275	815.192	1013.11	0	0	125.737
1882	122	8001	4644	66.545	109.911	128.539	17	0	10	5	2	0	590.835	765.591	959.474	6.25858	0.639519	126.77
1893	235	10137	5466	68.072	109.519	129.985	398	0	208	155	35	0	616.757	791.096	976.904	0	0	126.77
1894	116	8626	4584	67.8721	109.532	129.802	21	0	11	9	1	0	613.569	778.052	1056.17	7.05717	0.662164	124.287
1905	185	8819	5754	65.4874	108.617	128.142	389	0	213	150	26	0	617.18	809.479	1028.27	0	0	124.287
1906	91	7639	4802	65.5515	108.604	128.063	13	0	7	4	2	0	622.049	757.035	1039.41	6.48566	0.651272	124.036
1917	107	6527	5882	61.3915	104.137	125.542	520	0	310	191	19	0	609.783	803.061	989.852	0	0	124.036
1918	45	4997	4006	60.9835	104.109	125.571	30	0	14	16	0	0	597.337	808.122	0	7.80165	0.679731	122.349
1929	209	6469	7985	66.1105	104.211	124.963	487	0	238	217	32	0	613.526	811.44	1003.73	0	0	122.349
1930	108	4472	6167	66.3086	104.145	124.926	21	0	12	8	1	0	606.826	795.047	986.167	8.05183	0.679083	124.291
1941	200	8358	8049	66.2294	107.119	124.98	418	0	171	206	41	0	585.44	797.608	1018.55	0	0	124.291
1942	107	6281	6258	66.2794	107.091	124.93	19	0	4	14	1	0	574.235	801.202	1045.69	7.39952	0.661646	126.583
1953	207	10258	6257	66.785	109.776	128.043	300	0	135	133	32	0	567.761	767.436	973.32	0	0	126.583
1954	106	7898	5117	66.0339	109.704	128.025	12	0	7	3	2	0	535.926	771.495	941.516	4.88617	0.608855	123.861
1965	223	8591	5839	67.2216	107.308	128.681	349	0	240	98	11	0	613.301	761.074	940.291	0	0	123.861
1966	89	6937	4721	67.2007	107.217	128.724	20	0	14	5	1	0	617.2	789.274	868.871	5.07494	0.629613	117.886
1977	258	9229	6851	68.5573	109.773	128.232	473	0	268	188	17	0	607.102	796.254	987.149	0	0	117.886
1978	129	7880	5816	67.97	109.74	128.185	25	0	12	11	2	0	606.292	784.441	1021.37	7.80132	0.681195	122.128
1989	291	9784	5520	69.2698	110.507	129.974	486	0	208	249	29	0	603.597	794.191	1015.32	0	0	122.128
1990	147	6940	4446	69.0371	110.411	130.133	22	0	14	7	1	0	600.648	759.969	1065.58	7.45558	0.669021	124.677
2001	230	10111	4708	67.5127	109.596	129.506	513	0	302	172	39	0	611.995	803.966	1005.4	0	0	124.677
2002	98	7011	3804	67.4509	109.574	129.56	29	0	15	13	1	0	598.528	790.815	1072.84	8.60736	0.686002	124.886
2013	131	8006	5276	63.2071	106.465	126.893	451	0	191	233	27	0	616.373	800.375	985.364	0	0	124.886
2014	61	6538	4309	63.0534	106.449	126.835	20	0	11	9	0	0	621.729	800.614	0	8.29863	0.677937	125.674
2025	245	9069	7025	69.1086	107.606	128.191	465	0	212	218	35	0	645.701	805.113	1007.24	0	0	125.674
2026	128	7079	5099	68.7875	107.553	128.189	30	0	10	17	3	0	650.905	802.219	971.491	8.97378	0.685832	125.905
2037	178	8958	6968	65.5126	107.656	126.246	383	0	171	179	33	0	585.265	822.247	995.905	0	0	125.905
2038	81	7385	5265	64.8952	107.565	126.182	17	0	6	10	1	0	584.428	834.71	1035.49	6.74859	0.652106	126.081
2049	233	8453	7026	67.2905	106.629	127.283	336	0	179	132	25	0	605.084	780.632	1021.56	0	0	126.081
2050	116	6796	4895	67.608	106.64	127.129	16	0	9	7	0	0	613.998	756.484	0	5.52673	0.628824	123.525
2061	185	8091	7600	66.2274	107.116	125.529	392	0	206	165	21	0	634.326	804.794	982.289	0	0	123.525
2062	82	6390	5183	66.1512	106.999	125.458	22	0	14	7	1	0	620.915	782.113	882.422	6.8607	0.659636	123.818
2073	235	9547	6412	68.5786	110.04	128.709	482	0	255	206	21	0	611.246	814.18	982.81	0	0	123.818
2074	125	8177	4813	69.1244	109.985	128.766	17	0	7	10	0	0	600.673	824.697	0	7.72818	0.675266	123.608
2085	218	9755	5009	66.7196	109.672	129.754	416	0	202	185	29	0	561.315	786.177	980.052	0	0	123.608
2086	114	7848	4366	66.6884	109.679	129.677	19	0	6	12	1	0	564.761	757.2	1055.78	6.61614	0.655879	123.4
2097	222	9972	5342	68.2343	109.43	130.08	436	0	255	150	31	0	582.591	723.907	960.3	0	0	123.4
2098	96	7786	4279	68.5592	109.398	130.036	19	0	8	8	3	0	587.602	695.549	974.827	6.22586	0.661025	118.177
2109	253	10844	5417	68.9848	111.493	130.337	469	0	227	213	29	0	533.561	727.589	891.456	0	0	118.177
2110	133	8080	4467	69.0596	111.43	130.266	22	0	14	8	0	0	544.87	709.571	0	6.23588	0.659766	118.522
2121	280	11897	4237	68.9753	113.156	132.713	413	0	218	170	25	0	617.691	749.203	936.185	0	0	118.522
2122	149	9164	3042	68.6219	113.093	132.704	18	0	11	5	2	0	626.882	750.561	967.886	6.15953	0.655587	119.605
2133	218	9344	4160	67.4765	109.161	130.684	508	0	268	211	29	0	650.371	822.501	937.847	0	0	119.605
2134	95	7816	3394	67.8931	109.156	130.759	26	0	11	13	2	0	644.853	791.413	1000.78	8.99784	0.689548	124.235
2145	262	10541	5168	67.2211	111.243	129.725	465	0	186	246	33	0	613.56	841.661	1027.03	0	0	124.235
2146	131	9041	3983	67.3158	111.252	129.646	17	0	7	10	0	0	622.432	846.546	0	9.08008	0.680323	128.219
2157	218	9589	4706	66.141	108.548	129.771	448	0	262	156	30	0	587.764	805.625	1042.1	0	0	128.219
2158	104	7553	3874	66.1637	108.554	129.893	22	0	15	6	1	0	589.335	781.479	1082.31	7.43128	0.666535	125.651
2169	184	9021	6098	65.9873	107.539	128.092	449	0	221	206	22	0	618.749	781.653	982.352	0	0	125.651
2170	108	6903	5051	66.1029	107.522	128.126	13	0	3	10	0	0	651.061	775.708	0	7.20497	0.668994	122.411
2181	166	8673	6239	64.0726	107.809	127.173	408	0	208	173	27	0	606.997	810.177	954.832	0	0	122.411
2182	104	7252	4499	64.1924	107.769	127.215	24	0	11	11	2	0	624.791	788.342	922.318	6.42398	0.6536	122.749
2193	170	7833	6167	64.443	106.426	127.389	437	0	239	171	27	0	603.507	797.551	985.825	0	0	122.749
2194	86	6784	4866	64.0867	106.415	127.351	26	0	13	13	0	0	579.939	799.942	0	7.18688	0.667742	123.301
2205	256	9229	7226	69.1083	108.815	128.266	512	0	248	232	32	0	634.615	804.161	1019.33	0	0	123.301
2206	140	6510	5646	68.8363	108.822	128.193	25	0	9	14	2	0	646.028	802.179	963.4	8.41958	0.681787	125.223
2217	181	8630	5799	65.8511	107.835	127.315	409	0	198	179	32	0	586.889	819.255	998.577	0	0	125.223
2218	87	6109	4410	65.823	107.77	127.416	28	0	13	13	2	0	577.745	787.711	992.68	7.14502	0.660747	125.498
2229	130	8489	5599	63.8953	107.169	126.794	339	0	170	133	36	0	574.868	759.873	992.12	0	0	125.498
2230	54	5911	4341	63.1707	107.119	126.786	14	0	6	5	3	0	575.723	747.222	967.131	5.32188	0.623335	123.885
2241	175	7119	6520	65.9794	105.147	126.392	339	0	179	142	18	0	599.979	779.99	984.521	0	0	123.885
2242	96	5728	4642	65.674	105.111	126.38	10	0	7	3	0	0	588.751	763.895	0	5.32545	0.627565	122.289
2253	147	7458	7535	65.5033	106.519	125.394	340	0	184	132	24	0	572.873	776.272	962.529	0	0	122.289
2254	63	5576	5790	65.7887	106.536	125.463	17	0	10	7	0	0	553.849	793.264	0	5.47146	0.630899	122.391
2265	213	9128	6110	68.5556	109.574	128.364	350	0	201	138	11	0	597.065	767.173	926.804	0	0	122.391
2266	107	6881	4326	68.4173	109.523	128.36	16	0	9	7	0	0	597.432	757.077	0	4.94075	0.621463	119.274
2277	281	9364	5489	69.0525	109.72	129.573	397	0	230	143	24	0	587.566	782.196	928.381	0	0	119.274
2278	159	6827	3883	68.8447	109.718	129.552	13	0	6	5	2	0	575.112	732.902	1000.04	5.8247	0.646872	119.875
2289	237	10110	4998	67.9891	111.277	130.047	390	0	183	186	21	0	609.711	792.621	1003.89	0	0	119.875
2290	128	7972	4189	68.1309	111.259	130.009	24	0	10	14	0	0	603.655	829.025	0	6.40763	0.650751	123.69
2301	195	9871	4105	65.51	110.373	130.405	419	0	213	170	36	0	632.11	791.873	991.447	0	0	123.69
2302	112	8145	3412	65.6883	110.357	130.349	21	0	7	13	1	0	618.703	784.431	974.2	7.15467	0.66238	124.934
2313	192	7615	5324	65.6505	106.262	128.158	493	0	267	198	28	0	602.334	837.152	969.922	0	0	124.934
2314	93	6166	4112	65.647	106.251	128.131	28	0	17	11	0	0	597.72	858.403	0	8.79263	0.69124	123.61
2325	302	9747	7209	69.0698	109.388	127.864	435	0	202	208	25	0	573.703	774.464	1039.38	0	0	123.61
2326	154	7630	6047	69.2471	109.409	127.938	20	0	11	8	1	0	592.19	773.732	1141.29	7.36749	0.668642	124.556
2337	168	9954	5569	65.1029	109.239	128.301	339	0	138	167	34	0	607.212	761.646	943.719	0	0	124.556
2338	100	8147	4795	65.4744	109.225	128.302	24	0	9	11	4	0	628.459	769.595	911.492	5.3904	0.627562	122.457
2349	175	8187	6034	66.3016	106.735	128.167	416	0	275	114	27	0	583.879	784.05	948.371	0	0	122.457
2350	83	5841	4832	66.2487	106.657	128.13	19	0	15	3	1	0	579.846	776.69	1078.01	6.10448	0.654252	120.022
2361	188	7487	6794	65.4473	106.759	126.043	450	0	216	215	19	0	599.359	762.073	953.517	0	0	120.022
2362	97	6429	5909	65.0188	106.655	125.953	25	0	11	13	1	0	591.977	744.094	903.136	7.19004	0.675946	120.175
2373	264	8680	7006	69.0322	107.92	127.989	373	0	173	174	26	0	573.253	781.24	962.245	0	0	120.175
2374	141	7352	4917	69.0348	107.932	127.932	19	0	12	7	0	0	578.76	734.998	0	5.73644	0.636467	122.855
2385	234	10006	6383	67.6346	109.815	128.416	417	0	232	163	22	0	607.648	762.968	993.453	0	0	122.855
2386	109	7927	5499	68.3086	109.768	128.408	23	0	13	9	1	0	599.205	789.945	1091.92	6.33372	0.653956	121.767
2397	242	9993	5129	66.9356	110.655	129.76	412	0	209	173	30	0	601.589	808.222	972.135	0	0	121.767
2398	126	7916	4118	66.8622	110.583	129.806	21	0	11	8	2	0	620.937	796.965	931.567	7.16183	0.661943	125.631
