# Supplementary material for: IBSEM: An Individual-Based Atlantic Salmon Population Model
Source: PLoS One. 2015 Sep 18;10(9):e0138444. doi: 10.1371/journal.pone.0138444 (PMC4575158; doi:10.1371/journal.pone.0138444)
Supplement: S1 Minimal dataset — (ZIP) [file pone.0138444.s003.zip › temp/scenario 1/wild - 3/runFiles/results/adult.txt]

month	sw0	sw1	sw2	sw3	averageLengthSw0	stDevLengthSw0	averageLengthSw1	stDevLengthSw1	averageLengthSw2	stDevLengthSw2	averageLengthSw3	stDevLengthSw3	averageWeightSw0	stDevWeightSw0	averageWeightSw1	stDevWeightSw1	averageWeightSw2	stDevWeightSw2	averageWeightSw3	stDevWeightSw3	month	averageAge	popSize	density	averageLength	stDevLength	averageWeight	stDevWeight	allele_0_0_Frequency	allele_0_1_Frequency	allele_0_2_Frequency	allele_0_3_Frequency	allele_0_4_Frequency	allele_0_5_Frequency	allele_0_6_Frequency	allele_0_7_Frequency	allele_0_8_Frequency	allele_0_9_Frequency	allele_0_10_Frequency	allele_0_11_Frequency	allele_0_12_Frequency	allele_0_13_Frequency	allele_0_14_Frequency	allele_0_15_Frequency	allele_0_16_Frequency	allele_0_17_Frequency	allele_0_18_Frequency	allele_0_19_Frequency	allele_0_20_Frequency
16	30399	5	96	53	141.657	14.7257	479.57	34.3669	755.599	71.7411	880.045	87.4471	36.7061	11.6086	1378.69	309.964	5419.17	1508.98	8568.29	2574.39	16	0	30553	0.122212	144.922	48.8213	68.6375	485.149	0.899257	0.89911	0.900386	0.902317	0.901597	0.898537	0.901826	0.900599	0.901679	0.901679	0.901319	0.900844	0.900926	0.900337	0.90001	0.900059	0.90001	0.899732	0.902186	0.899764	1
21	1827	4	80	46	364.709	19.7868	582.327	41.5873	869.482	80.1162	980.212	99.3594	604.494	97.7573	2461.57	539.81	8230.33	2252.95	11837.5	3645.39	21	6	1957	0.007828	400.256	137.903	1184.06	2354.5	0.900613	0.89397	0.911599	0.900869	0.895759	0.902913	0.906234	0.903168	0.907001	0.903935	0.908533	0.900613	0.902402	0.902657	0.898314	0.900102	0.903168	0.897036	0.908022	0.894737	1
22	1654	1	11	1	391.988	24.0327	574.364	0	938.317	81.2848	1007.72	0	751.634	137.934	2326.72	0	10302.6	2582.37	12473.7	0	22	6	1667	0.006668	396.071	53.0747	822.634	862.374	0.904919	0.894421	0.911818	0.907618	0.89952	0.903419	0.903719	0.904619	0.905819	0.90192	0.909118	0.904019	0.904319	0.906119	0.89862	0.902819	0.90012	0.89772	0.905219	0.895921	1
26	1165	0	10	1	486.928	28.8025	0	0	968.036	81.4208	1070.65	0	1435.51	253.106	0	0	11295.6	2814.25	14947.7	0	26	10	1176	0.004704	491.515	55.8134	1530.85	1050.56	0.911565	0.90051	0.915816	0.911565	0.903912	0.904762	0.903486	0.904337	0.903486	0.901361	0.89881	0.908588	0.906888	0.907313	0.903061	0.903912	0.900935	0.89881	0.903061	0.896684	1
28	0	1042	0	9	0	0	506.615	34.1814	0	0	1009.01	77.3163	0	0	1620.94	326.369	0	0	12737.9	2811.19	28	12	1051	0.004204	510.917	57.9005	1716.14	1105.68	0.913892	0.900571	0.915794	0.912464	0.90628	0.907707	0.905804	0.90628	0.901998	0.90295	0.898668	0.907231	0.910561	0.90628	0.901522	0.901998	0.904853	0.901047	0.905328	0.894862	1
28	25543	1042	0	9	127.177	13.3057	506.615	34.1814	0	0	1009.01	77.3163	26.6213	8.83206	1620.94	326.369	0	0	12737.9	2811.19	28	0	26594	0.106376	142.343	76.7602	93.3913	395.904	0.900523	0.899752	0.902215	0.900259	0.901726	0.901237	0.899056	0.899037	0.897646	0.898831	0.897985	0.900297	0.900241	0.898943	0.897383	0.900071	0.900353	0.898605	0.898135	0.900523	1
33	771	783	0	8	348.712	18.971	614.621	40.8002	0	0	1090.66	42.8999	528.744	86.8949	2885.78	570.565	0	0	15869.8	1827.24	33	11	1562	0.006248	485.807	143.144	1788.85	1608.24	0.909411	0.897887	0.904289	0.903329	0.903009	0.911972	0.902369	0.897887	0.891805	0.898207	0.887964	0.909731	0.902049	0.90749	0.895647	0.908131	0.898848	0.895327	0.902689	0.894366	1
34	690	461	0	1	385.312	23.722	628.312	46.77	0	0	1117.04	0	714.126	132.473	3092.28	683.881	0	0	16966.3	0	34	10	1152	0.004608	483.189	125.408	1679.91	1325.69	0.907118	0.897569	0.901042	0.907552	0.90191	0.911892	0.901042	0.90191	0.891059	0.900174	0.887587	0.913628	0.903212	0.910156	0.889323	0.907986	0.900174	0.895833	0.901476	0.895833	1
38	474	377	0	1	479.992	28.7961	676.081	53.3265	0	0	1199.31	0	1375.74	247.935	3856.78	912.663	0	0	20978.5	0	38	15	852	0.003408	567.604	108.006	2496.58	1523.57	0.913732	0.904343	0.904343	0.913146	0.90493	0.914906	0.900822	0.901408	0.894953	0.906103	0.88615	0.911972	0.908451	0.909038	0.892019	0.90493	0.898474	0.896127	0.903756	0.898474	1
40	0	406	345	1	0	0	497.726	32.9836	691.334	56.315	1164.74	0	0	0	1536.74	304.21	4127.77	1021.52	19223.4	0	40	17	752	0.003008	587.436	108.549	2748.97	1598.49	0.915559	0.90492	0.905585	0.913564	0.90891	0.916888	0.902261	0.899601	0.899601	0.911569	0.884309	0.90625	0.90891	0.90891	0.894947	0.902261	0.900266	0.898936	0.899601	0.898271	1
40	30889	406	345	1	131.607	13.3135	497.726	32.9836	691.334	56.315	1164.74	0	29.4194	9.22282	1536.74	304.21	4127.77	1021.52	19223.4	0	40	0	31641	0.126564	142.441	72.6219	94.0539	482.089	0.901647	0.890775	0.912455	0.893192	0.892529	0.893429	0.902089	0.904412	0.898297	0.894978	0.886239	0.904444	0.905123	0.900051	0.888483	0.901157	0.889305	0.913593	0.915774	0.892497	1
45	1161	299	294	1	350.909	19.1506	605.586	39.1653	801.939	60.5894	1291.63	0	538.774	88.1355	2759.11	532.31	6413.06	1483.73	26180.3	0	45	11	1755	0.00702	470.391	180.211	1915.73	2349.77	0.914815	0.898006	0.919658	0.908832	0.909117	0.899715	0.895726	0.90057	0.899715	0.903419	0.888889	0.903989	0.899145	0.897721	0.892308	0.89943	0.901425	0.904843	0.909687	0.892593	1
46	1031	182	58	0	381.972	23.3582	623.793	46.2374	833.355	63.4075	0	0	695.683	127.608	3025.81	662.7	7195.71	1711.76	0	0	46	8	1271	0.005084	437.198	124.714	1325.96	1586.84	0.915421	0.896932	0.918568	0.903226	0.908733	0.892604	0.894965	0.897325	0.892211	0.904013	0.887097	0.905586	0.896538	0.896145	0.887884	0.896538	0.901259	0.907946	0.906373	0.890244	1
50	685	161	56	0	472.445	28.9583	667.884	52.3744	880.851	73.9774	0	0	1312.75	241.582	3717.95	872.901	8524.92	2305.92	0	0	50	13	902	0.003608	532.685	122.517	2189.82	2000.78	0.922395	0.904102	0.917406	0.906874	0.907982	0.895233	0.896341	0.902439	0.893016	0.912417	0.883038	0.899113	0.898559	0.895787	0.891907	0.895787	0.902993	0.911863	0.906874	0.894124	1
52	0	585	147	54	0	0	499.453	34.0914	693.279	55.3626	910.289	81.9665	0	0	1553.98	318.188	4158.97	987.916	9431.79	2644	52	15	786	0.003144	563.928	127.925	2582.4	2283.27	0.926209	0.905852	0.917939	0.910941	0.906489	0.895674	0.907761	0.902672	0.896947	0.910941	0.884224	0.895674	0.900763	0.890585	0.894402	0.890585	0.900127	0.913486	0.909033	0.901399	1
52	28945	585	147	54	140.708	13.6354	499.453	34.0914	693.279	55.3626	910.289	81.9665	35.8301	10.6316	1553.98	318.188	4158.97	987.916	9431.79	2644	52	0	29731	0.118924	151.897	72.2755	103.154	552.129	0.892234	0.887962	0.909404	0.885187	0.888467	0.902358	0.910733	0.891679	0.915072	0.907874	0.898658	0.891914	0.879688	0.896354	0.890972	0.884918	0.904174	0.896623	0.937826	0.893949	1
57	1647	405	126	49	356.336	18.9542	604.695	39.1468	807.461	59.9837	1034.18	81.6145	563.8	90.0008	2747.08	530.093	6541.45	1453.2	13726.2	3191.42	57	9	2227	0.008908	441.94	162.505	1588.66	2459.84	0.907274	0.89515	0.916031	0.896722	0.901437	0.900988	0.916929	0.898069	0.90705	0.909744	0.894252	0.896273	0.896048	0.899416	0.887068	0.886394	0.909744	0.899641	0.931298	0.890885	1
58	1479	229	14	1	391.379	23.0176	622.85	42.8966	840.19	52.7621	1053.49	0	747.488	131.328	3005.56	611.336	7330.79	1332.94	14243.3	0	58	7	1723	0.006892	426.174	92.3222	1108.93	1041.06	0.911492	0.895241	0.922229	0.895821	0.899013	0.906558	0.917876	0.89321	0.910911	0.90975	0.898143	0.896982	0.897272	0.901335	0.885955	0.887115	0.914103	0.898433	0.934127	0.890308	1
62	1047	190	10	1	468.741	28.142	663.571	49.3394	883.934	59.7802	1111.11	0	1281.65	230.35	3639.74	799.015	8545.86	1647	16698.8	0	62	12	1248	0.004992	502.244	86.2096	1711.22	1199.49	0.91266	0.899439	0.925881	0.893029	0.901843	0.909054	0.913862	0.891026	0.909455	0.914263	0.895433	0.898638	0.898638	0.897035	0.885417	0.886619	0.911859	0.89383	0.930689	0.890625	1
64	0	911	176	10	0	0	487.072	32.3437	681.382	52.8202	933.024	84.4916	0	0	1440.65	286.171	3945.32	918.498	10161.4	3060.84	64	14	1097	0.004388	522.312	89.4988	1921.99	1325.45	0.916591	0.90155	0.93072	0.897903	0.90474	0.909754	0.911577	0.891522	0.915679	0.914312	0.897903	0.90155	0.896992	0.89608	0.888788	0.889699	0.912489	0.896536	0.933455	0.891067	1
64	23469	911	176	10	135.156	13.4607	487.072	32.3437	681.382	52.8202	933.024	84.4916	31.8238	9.83428	1440.65	286.171	3945.32	918.498	10161.4	3060.84	64	0	24566	0.098264	152.445	83.218	116.23	480.584	0.901754	0.892962	0.919136	0.90033	0.903301	0.924469	0.90957	0.884413	0.910384	0.906619	0.890621	0.917752	0.886103	0.895974	0.899027	0.898864	0.908532	0.877676	0.914048	0.880465	1
69	1078	674	141	8	373.873	19.6732	602.256	39.5438	802.147	57.2502	1060.96	94.5393	650.675	102.618	2715.07	531.441	6405.78	1369.79	14898.5	4211.09	69	11	1901	0.007604	489.503	147.541	1869.43	1912.19	0.901631	0.896107	0.926092	0.890058	0.909521	0.921883	0.907154	0.890058	0.91373	0.911888	0.898211	0.905313	0.886639	0.894003	0.886902	0.893477	0.920568	0.885587	0.921883	0.882167	1
70	965	409	22	0	412.204	23.5647	620.076	44.4671	808.578	60.2493	0	0	872.207	150.374	2969.47	639.939	6568.59	1439.21	0	0	70	9	1396	0.005584	479.353	107.923	1576.43	1213.41	0.897206	0.897206	0.928367	0.890043	0.909384	0.926218	0.90616	0.895415	0.919054	0.910458	0.900072	0.905444	0.88288	0.895057	0.885387	0.895057	0.923352	0.881805	0.922278	0.88288	1
74	671	342	20	0	524.948	30.7046	675.622	50.3038	870.961	60.0992	0	0	1796.62	318.173	3841.28	859.134	8183.51	1711.01	0	0	74	14	1033	0.004132	581.531	90.2922	2597.21	1378.31	0.902227	0.906583	0.929816	0.889642	0.913359	0.928848	0.911423	0.896418	0.92304	0.910939	0.901742	0.902227	0.886254	0.89303	0.883349	0.893514	0.924492	0.883349	0.921104	0.881897	1
76	0	596	309	20	0	0	553.202	35.42	706.336	57.5634	902.9	61.9412	0	0	2105.37	408.046	4401.13	1086.17	9111.35	1894.77	76	16	925	0.0037	611.918	95.017	3023.76	1599.21	0.906486	0.911892	0.932432	0.893514	0.916216	0.93027	0.912432	0.895676	0.924324	0.910811	0.902162	0.905946	0.89027	0.892973	0.887027	0.896757	0.924865	0.883243	0.917297	0.885946	1
76	25888	596	309	20	137.389	13.9479	553.202	35.42	706.336	57.5634	902.9	61.9412	33.4592	10.5683	2105.37	408.046	4401.13	1086.17	9111.35	1894.77	76	0	26813	0.107252	153.759	89.4401	136.619	621.428	0.90417	0.890016	0.920673	0.921456	0.906221	0.927423	0.903703	0.899116	0.913009	0.897158	0.894174	0.911498	0.899433	0.898221	0.883881	0.901578	0.90926	0.893578	0.918566	0.887499	1
81	1300	461	256	18	352.716	19.5655	659.753	41.9522	812.693	62.8215	1006.89	73.178	547.261	90.849	3562.47	688.649	6677.82	1548.04	12643.1	2943.58	81	11	2035	0.00814	485.922	187.619	2108.52	2476.88	0.914988	0.894349	0.920639	0.908108	0.911548	0.93145	0.911794	0.902457	0.915725	0.899017	0.89312	0.912039	0.894595	0.896806	0.886732	0.905405	0.909091	0.887961	0.910811	0.883047	1
82	1151	291	37	1	379.924	23.7731	671.889	46.614	813.7	67.9477	963.411	0	684.944	128.048	3770.38	797.919	6723.29	1720.07	10906	0	82	8	1480	0.00592	448.569	134.033	1449.47	1575.23	0.919932	0.888176	0.92027	0.914527	0.911824	0.933784	0.916216	0.903041	0.913851	0.899662	0.889189	0.912838	0.896959	0.901689	0.890878	0.90777	0.90473	0.88277	0.909797	0.880743	1
86	828	255	32	1	462.062	28.5938	710.885	52.1896	859.151	80.0793	947.171	0	1228.68	227.016	4470.48	1027.84	7949.14	2311.58	10366	0	86	13	1116	0.004464	530.738	124.801	2170.3	1821.36	0.924283	0.887097	0.926523	0.920699	0.910394	0.93862	0.922939	0.901882	0.912186	0.90681	0.892025	0.912634	0.896505	0.905018	0.898746	0.905914	0.903226	0.880376	0.914427	0.882168	1
88	0	705	240	32	0	0	477.339	32.3839	729.729	58.023	871.344	78.1138	0	0	1357.11	274.462	4846.89	1187.39	8273.47	2246.34	88	15	977	0.003908	552.244	130.022	2440.91	1987.41	0.926817	0.887922	0.928352	0.918117	0.914534	0.938076	0.925281	0.901228	0.911975	0.908393	0.896111	0.912999	0.898669	0.902764	0.897646	0.906858	0.904811	0.879734	0.914534	0.881781	1
88	30929	705	240	32	136.051	13.3584	477.339	32.3839	729.729	58.023	871.344	78.1138	32.43	9.8414	1357.11	274.462	4846.89	1187.39	8273.47	2246.34	88	0	31906	0.127624	148.796	76.3696	106.181	541.507	0.892763	0.89806	0.91757	0.913621	0.910127	0.905112	0.912665	0.897229	0.89198	0.912963	0.883266	0.899	0.897245	0.895208	0.876403	0.894581	0.901915	0.889551	0.908575	0.899549	1
93	1443	506	203	30	336.139	18.445	575.58	38.0243	826.691	66.1738	986.058	84.0141	473.887	78.2972	2371.77	465.532	7036.22	1686.97	11945	3136.25	93	10	2182	0.008728	446.239	174.451	1682.24	2375.94	0.902383	0.899863	0.923694	0.91407	0.914528	0.921861	0.917736	0.905133	0.903758	0.915674	0.89505	0.907883	0.899633	0.901925	0.875115	0.896196	0.904675	0.891384	0.917965	0.896196	1
94	1276	305	44	2	364.22	22.4313	588.002	42.4213	839.958	67.4898	968.501	84.0216	603.603	111.842	2534.37	550.275	7379.56	1763.64	11326.4	2877.88	94	8	1627	0.006508	419.779	117.194	1161.98	1389.58	0.903196	0.907191	0.920098	0.914874	0.915181	0.918869	0.916103	0.902274	0.901352	0.916718	0.895821	0.903811	0.902889	0.903503	0.870928	0.892747	0.903503	0.895206	0.915489	0.89244	1
98	852	250	35	2	458.766	27.7856	635.009	46.1172	896.809	71.913	1029.12	112.97	1202.09	216.024	3189.78	710.757	8971.57	2072.51	13756.5	4371.88	98	13	1139	0.004556	511.912	108.104	1899.16	1680.57	0.906936	0.913082	0.923178	0.9223	0.918788	0.921861	0.917471	0.905619	0.90079	0.916594	0.894644	0.90957	0.902546	0.904741	0.881914	0.889377	0.904302	0.890255	0.910448	0.890694	1
100	0	740	227	34	0	0	476.395	32.1307	656.296	51.328	916.765	86.7979	0	0	1348.92	272.445	3528.43	836.305	9654.54	2733.48	100	15	1001	0.004004	532.15	111.509	2125.28	1812.41	0.909091	0.911089	0.925075	0.926074	0.919081	0.924575	0.918082	0.908591	0.903596	0.916084	0.898102	0.908092	0.9001	0.906094	0.87962	0.888112	0.906094	0.888611	0.912587	0.892607	1
100	28023	740	227	34	141.114	13.5265	476.395	32.1307	656.296	51.328	916.765	86.7979	36.1204	10.6831	1348.92	272.445	3528.43	836.305	9654.54	2733.48	100	0	29024	0.116096	154.6	75.4801	108.173	508.663	0.903907	0.891883	0.919653	0.908576	0.904424	0.891676	0.911918	0.876292	0.897223	0.910505	0.888437	0.899256	0.906577	0.890608	0.891125	0.878911	0.916741	0.888558	0.910764	0.884561	1
105	1578	538	181	30	344.439	19.1153	577.075	38.267	758.488	54.5865	1019.9	102.87	509.802	85.2079	2390.57	476.12	5421.37	1185.09	13326.6	4160.13	105	10	2327	0.009308	439.138	153.999	1491.9	2058.44	0.904813	0.90245	0.921143	0.909325	0.908036	0.903954	0.913838	0.88526	0.900086	0.912333	0.892351	0.901375	0.90954	0.89364	0.881607	0.886764	0.916846	0.886549	0.910829	0.888053	1
106	1413	311	21	0	382.445	23.5026	593.944	43.5294	785.905	58.5583	0	0	698.353	129.78	2612.98	579.811	6034.7	1365.3	0	0	106	8	1745	0.00698	424.994	94.5887	1103.8	963.132	0.904298	0.902865	0.919771	0.903438	0.905158	0.90086	0.915186	0.881662	0.904011	0.91404	0.890831	0.900287	0.910029	0.89255	0.879943	0.886246	0.919484	0.889112	0.912034	0.888539	1
110	950	258	18	0	473.995	29.7066	642.908	51.1855	842.006	58.8968	0	0	1326.33	250.445	3319.86	797.767	7400.28	1567.86	0	0	110	12	1226	0.004904	514.944	87.1888	1835.03	1156.65	0.908238	0.901305	0.922512	0.902121	0.906607	0.909462	0.918026	0.882545	0.908646	0.914356	0.884584	0.903344	0.909869	0.888662	0.878874	0.889478	0.917618	0.888662	0.914356	0.888662	1
112	0	807	237	16	0	0	496.281	33.5317	665.12	55.5793	880.972	64.5003	0	0	1524.35	313.218	3680.9	914.722	8483.5	1916.05	112	15	1060	0.00424	539.838	91.2125	2111.57	1320.3	0.911321	0.904245	0.928774	0.906604	0.910849	0.912736	0.915094	0.885849	0.909434	0.916509	0.886792	0.904717	0.909906	0.889151	0.878302	0.886792	0.917453	0.890566	0.915094	0.886321	1
112	29092	807	237	16	132.597	13.6121	496.281	33.5317	665.12	55.5793	880.972	64.5003	30.1143	9.64067	1524.35	313.218	3680.9	914.722	8483.5	1916.05	112	0	30152	0.120608	146.914	78.0807	103.288	456.428	0.911747	0.908298	0.922725	0.889427	0.896557	0.908116	0.905578	0.886973	0.905429	0.901317	0.896043	0.900952	0.897586	0.882313	0.877388	0.896541	0.919176	0.903489	0.917767	0.885845	1
117	1123	592	191	12	312.044	18.185	586.849	40.0133	753.427	56.6132	984.882	76.1724	379.905	66.3539	2515.52	520.618	5320.76	1189.14	11856.4	2762.19	117	11	1918	0.007672	445.027	170.002	1602.9	1855.23	0.911887	0.89755	0.921011	0.90146	0.903806	0.913712	0.910063	0.88634	0.90902	0.909802	0.893379	0.904588	0.909541	0.90146	0.88243	0.883472	0.917101	0.901981	0.92049	0.880865	1
118	977	345	33	0	339.861	21.3216	600.295	43.6789	756.251	66.8529	0	0	491.06	92.3836	2696.71	593.263	5414.44	1409	0	0	118	9	1355	0.00542	416.311	128.723	1172.55	1228.29	0.913653	0.895203	0.919926	0.897417	0.904797	0.918081	0.905535	0.881919	0.908487	0.915498	0.899262	0.901107	0.909594	0.908856	0.884871	0.882288	0.916605	0.900738	0.922878	0.875277	1
122	593	281	30	0	454.001	27.3288	653.97	47.7733	809.141	71.8887	0	0	1165.05	209.284	3482.9	757.519	6625.88	1688.03	0	0	122	14	904	0.003616	527.945	111.886	2066.75	1465.67	0.915929	0.897124	0.925885	0.893805	0.901549	0.922013	0.910398	0.88219	0.909845	0.914823	0.897677	0.90542	0.91427	0.912611	0.885509	0.877765	0.915929	0.899889	0.92146	0.877765	1
124	0	504	263	29	0	0	471.988	32.3045	670.58	51.9306	826.486	73.1148	0	0	1312.55	270.702	3761.18	867.701	7058.92	1825.46	124	16	796	0.003184	550.518	114.841	2330.93	1601.09	0.920854	0.90201	0.927764	0.891332	0.90201	0.922111	0.907035	0.88505	0.90892	0.914573	0.895729	0.904523	0.914573	0.907035	0.881281	0.877513	0.915201	0.90201	0.922111	0.876884	1
124	31585	504	263	29	135.647	13.3234	471.988	32.3045	670.58	51.9306	826.486	73.1148	32.1432	9.75131	1312.55	270.702	3761.18	867.701	7058.92	1825.46	124	0	32381	0.129524	145.845	68.003	88.6528	435.683	0.916	0.907554	0.932908	0.887419	0.909793	0.933232	0.908743	0.89744	0.906596	0.906874	0.883064	0.90777	0.891233	0.883883	0.87749	0.905531	0.917112	0.892885	0.915027	0.890877	1
129	1424	352	221	23	354.359	18.9202	576.538	39.4175	779.508	59.1444	937.435	78.414	554.546	88.9194	2385.93	493.422	5891.99	1329.68	10258.4	2488.31	129	10	2020	0.00808	446.228	157.43	1568.12	2014.45	0.924257	0.913861	0.936634	0.890347	0.907178	0.927723	0.902228	0.896782	0.90297	0.907673	0.896287	0.909653	0.895297	0.887376	0.874505	0.890594	0.921287	0.894802	0.92797	0.881931	1
130	1284	217	32	1	384.604	23.0361	588.364	41.4332	805.587	64.9476	987.065	0	709.803	128.645	2537.59	557.502	6514.16	1555.53	11725.4	0	130	8	1534	0.006136	422.603	95.5924	1096.63	1101.44	0.928292	0.916232	0.939374	0.889505	0.908409	0.927314	0.903194	0.897001	0.902542	0.905802	0.899935	0.908083	0.893742	0.886571	0.876793	0.894394	0.925033	0.893416	0.929596	0.885267	1
134	848	181	29	1	483.414	27.8365	635.898	48.9716	861.709	68.2469	1114.83	0	1404.09	243.874	3209.62	771.921	7961.79	1917.83	16866.4	0	134	12	1059	0.004236	520.432	89.7609	1906.86	1399.27	0.930123	0.925401	0.937677	0.888102	0.909821	0.929178	0.903683	0.897545	0.902266	0.90085	0.899433	0.909348	0.898961	0.890463	0.885741	0.888574	0.921152	0.902266	0.930123	0.882436	1
136	0	769	166	27	0	0	502.675	32.734	659.291	57.1746	883.993	73.6063	0	0	1582.18	309.768	3592.22	971.826	8611.6	2256.25	136	14	962	0.003848	540.402	91.9938	2126.32	1473.26	0.929834	0.925156	0.941788	0.888773	0.908004	0.932952	0.908524	0.89605	0.900208	0.902287	0.901247	0.912162	0.898129	0.889293	0.886175	0.892931	0.919958	0.902287	0.930873	0.878378	1
136	30016	769	166	27	134.907	13.5306	502.675	32.734	659.291	57.1746	883.993	73.6063	31.661	9.80835	1582.18	309.768	3592.22	971.826	8611.6	2256.25	136	0	30978	0.123912	147.5	73.4014	96.709	446.675	0.911308	0.902996	0.923252	0.910194	0.911728	0.926496	0.922752	0.89386	0.909646	0.901349	0.900575	0.909032	0.903367	0.903318	0.891875	0.889454	0.910291	0.880431	0.909694	0.880431	1
141	1287	553	132	24	341.279	18.509	603.837	38.6972	761.79	61.7624	1000.05	73.3718	495.755	80.7321	2734.83	524.958	5515.16	1369.54	12391.1	2884.13	141	10	1996	0.007984	449.752	158.738	1591.07	1965.06	0.916583	0.921593	0.931864	0.896794	0.912575	0.925351	0.917585	0.897295	0.903557	0.905311	0.900802	0.90481	0.901553	0.891533	0.88502	0.893036	0.912074	0.886022	0.918587	0.883517	1
142	1143	344	21	2	376.898	22.0254	622.1	41.9467	791.525	61.3487	947.256	28.0829	667.797	116.738	2993.44	613.431	6173.14	1466.96	10395.9	918.423	142	9	1510	0.00604	439.28	115.969	1287.06	1233.95	0.91755	0.922517	0.930795	0.899338	0.91755	0.927483	0.918874	0.899338	0.904636	0.90596	0.899338	0.903642	0.899669	0.895364	0.886093	0.893709	0.910265	0.881126	0.918874	0.887086	1
146	757	296	19	2	466.287	27.7247	662.825	47.6784	836.757	71.2412	997.227	45.7835	1261.43	223.081	3624.31	790.041	7315.68	1953.15	12165.3	1658.99	146	13	1074	0.004296	527.996	105.132	2040.06	1442.93	0.916201	0.927374	0.933426	0.900838	0.916667	0.925978	0.916667	0.898045	0.908287	0.906425	0.893389	0.908287	0.89432	0.89013	0.891061	0.89013	0.91108	0.877095	0.923184	0.884078	1
148	0	654	277	21	0	0	494.077	32.2734	692.268	53.6376	880.984	90.5342	0	0	1502.76	292.243	4136.83	973.449	8620.14	2887.39	148	16	952	0.003808	560.279	109.918	2426.19	1673.87	0.915441	0.927521	0.935924	0.902311	0.916492	0.928046	0.917017	0.89916	0.908088	0.908613	0.898109	0.909139	0.890231	0.890231	0.894433	0.884979	0.909139	0.873424	0.92437	0.885504	1
148	26457	654	277	21	132.527	13.3522	494.077	32.2734	692.268	53.6376	880.984	90.5342	30.0311	9.40345	1502.76	292.243	4136.83	973.449	8620.14	2887.39	148	0	27409	0.109636	147.384	82.0133	113.257	538.422	0.908132	0.90235	0.922562	0.918056	0.904867	0.925864	0.927341	0.898756	0.914645	0.915028	0.880915	0.9149	0.907074	0.885859	0.860557	0.895746	0.910869	0.88927	0.908242	0.883761	1
153	1047	473	234	17	325.152	18.2278	589.421	38.2639	787.503	59.2316	989.699	105.018	429.269	72.17	2545.23	496.408	6073.01	1379.06	12226	4166.14	153	11	1771	0.007084	463.202	182.306	1853.34	2280.13	0.908809	0.916431	0.929136	0.909938	0.911067	0.934218	0.927442	0.896951	0.915584	0.903444	0.887352	0.917843	0.897233	0.901468	0.883682	0.886787	0.911067	0.881141	0.918408	0.872106	1
154	914	276	45	4	363.299	22.7246	608.423	42.0033	804.395	65.3592	915.841	60.286	599.279	113.358	2802.88	585.559	6487.72	1561.77	9496.34	1877.95	154	9	1239	0.004956	435.707	130.9	1332.74	1498.15	0.910412	0.920097	0.930186	0.916061	0.915254	0.930589	0.9318	0.89548	0.910008	0.898305	0.887006	0.917676	0.897498	0.903955	0.883777	0.891041	0.906376	0.880549	0.914044	0.870056	1
158	602	220	39	4	476.912	27.883	664.647	46.8216	854.118	74.9451	959.429	72.1505	1348.81	236.585	3651.81	778.208	7786.52	2060.51	10952.4	2415.1	158	14	865	0.00346	543.898	115.519	2269.21	1791.16	0.920231	0.924855	0.931214	0.917919	0.914451	0.925434	0.93237	0.891908	0.908671	0.899422	0.882659	0.920809	0.890173	0.899422	0.881503	0.887861	0.914451	0.875145	0.911561	0.875723	1
160	0	537	205	41	0	0	484.914	32.2007	675.232	53.1942	876.012	90.3862	0	0	1421.66	281.718	3842.41	918.632	8471.8	2682.88	160	16	783	0.003132	555.221	120.121	2424.61	1945.06	0.920179	0.924649	0.936143	0.920179	0.915709	0.927203	0.930396	0.891443	0.912516	0.902937	0.885696	0.921456	0.892082	0.893997	0.87931	0.89272	0.91507	0.874202	0.912516	0.876756	1
160	24137	537	205	41	136.741	14.0495	484.914	32.2007	675.232	53.1942	876.012	90.3862	33.0097	10.4019	1421.66	281.718	3842.41	918.632	8471.8	2682.88	160	0	24920	0.09968	149.89	77.293	108.155	541.338	0.908527	0.905618	0.922532	0.902709	0.907504	0.932043	0.919121	0.899679	0.901826	0.918339	0.884992	0.919563	0.904334	0.888463	0.855979	0.884872	0.906842	0.894282	0.910273	0.884129	1
165	1170	380	174	35	359.054	19.6444	594.879	39.2581	788.33	60.8984	991.28	89.76	577.029	95.1755	2617.28	515.033	6098.12	1440.53	12163.2	3220.09	165	10	1759	0.007036	465.043	167.569	1794.47	2361.86	0.911597	0.921546	0.928084	0.914156	0.916998	0.925526	0.930642	0.902501	0.90506	0.913303	0.880045	0.920694	0.900796	0.886015	0.854747	0.890563	0.915293	0.89369	0.910176	0.879761	1
166	1037	217	31	2	390.217	24.2268	604.381	45.4684	816.558	64.5142	983.266	36.916	741.752	137.98	2754.68	619.07	6777.9	1580.26	11639.6	1300.42	166	8	1287	0.005148	437.518	106.512	1243.48	1279.2	0.917249	0.921911	0.925019	0.912199	0.918415	0.925408	0.934732	0.900155	0.903652	0.914918	0.876845	0.922688	0.900544	0.884615	0.84965	0.888889	0.91958	0.897824	0.909479	0.886558	1
170	711	184	27	2	481.908	28.8662	650.732	48.7313	865.825	75.8975	1039.29	56.5323	1392.16	250.603	3434.34	763.183	8108.48	2113.76	13797.7	2224.35	170	13	924	0.003696	527.951	99.1179	2021.94	1546.18	0.925325	0.928571	0.924784	0.908009	0.926407	0.92803	0.939394	0.897727	0.897727	0.914502	0.867424	0.923701	0.901515	0.886364	0.851732	0.877706	0.91829	0.897727	0.909632	0.892857	1
172	0	630	171	27	0	0	508.341	33.1251	678.568	54.9058	907.968	82.9012	0	0	1636.09	321.081	3903	947.282	9365.89	2647.51	172	15	828	0.003312	556.528	102.721	2356.31	1727.21	0.92814	0.926932	0.925121	0.90942	0.922705	0.934179	0.940821	0.897947	0.898551	0.915459	0.870169	0.923913	0.903986	0.88285	0.854469	0.882246	0.917271	0.894928	0.911232	0.894928	1
172	28799	630	171	27	135.745	13.6875	508.341	33.1251	678.568	54.9058	907.968	82.9012	32.2607	10.0007	1636.09	321.081	3903	947.282	9365.89	2647.51	172	0	29627	0.118508	147.505	72.712	97.212	479.795	0.917508	0.91928	0.934975	0.890016	0.910015	0.931549	0.918166	0.895045	0.901205	0.914419	0.894438	0.898437	0.913947	0.899298	0.883383	0.883552	0.917778	0.89329	0.913862	0.879012	1
177	1333	453	141	25	321.532	18.0679	599.005	38.6809	771.159	58.872	1003.01	97.752	415.179	70.5468	2670.47	517.228	5706.3	1279.53	12650.2	3747	177	9	1952	0.007808	427.131	167.958	1477.46	2086.86	0.922131	0.929047	0.930584	0.89626	0.918033	0.94083	0.931609	0.89293	0.898822	0.913934	0.886527	0.91291	0.914447	0.894211	0.871414	0.884221	0.91752	0.893186	0.914703	0.887295	1
178	1173	258	27	2	365.976	21.8445	624.247	44.0892	805.44	68.1346	943.681	26.4654	611.918	109.787	3028.08	638.491	6523.68	1637.16	10276.3	859.02	178	8	1460	0.00584	420.534	116.847	1161.45	1279.14	0.923973	0.932534	0.931164	0.890411	0.916096	0.942808	0.931849	0.893151	0.89863	0.913356	0.891781	0.916096	0.912329	0.89726	0.872603	0.887671	0.912671	0.894863	0.916096	0.883904	1
182	790	208	26	1	471.951	27.7867	676.605	49.0071	866.723	79.0541	1000.28	0	1307.51	230.106	3854.79	846.595	8147.46	2160.61	12200.4	0	182	13	1025	0.0041	524.01	106.092	2008.55	1559.62	0.927805	0.939024	0.933659	0.896585	0.92	0.943902	0.928293	0.898049	0.89561	0.916585	0.899024	0.918537	0.912683	0.896585	0.872195	0.887805	0.913659	0.9	0.915122	0.882927	1
184	0	698	190	25	0	0	493.552	31.0336	698.6	51.4723	901.359	83.8958	0	0	1496.62	280.253	4243.77	956.322	9168.85	2506.28	184	15	913	0.003652	547.39	109.02	2278.4	1730.18	0.928806	0.940307	0.935378	0.898138	0.921139	0.943593	0.929901	0.898138	0.899781	0.91402	0.900329	0.917306	0.912924	0.899781	0.87678	0.888828	0.915115	0.89759	0.91402	0.886637	1
184	30688	698	190	25	134.496	13.0615	493.552	31.0336	698.6	51.4723	901.359	83.8958	31.315	9.39223	1496.62	280.253	4243.77	956.322	9168.85	2506.28	184	0	31601	0.126404	146.425	72.7477	96.2366	477.747	0.917977	0.924923	0.937787	0.893959	0.900525	0.940081	0.909892	0.893405	0.906949	0.907709	0.896918	0.910383	0.907092	0.887282	0.887867	0.87888	0.912123	0.890193	0.911759	0.872156	1
189	1352	514	158	21	337.757	18.2351	591.907	37.0218	797.533	56.5145	1009.56	89.2401	480.583	77.4901	2575	477.551	6295.67	1370.08	12834.8	3418.25	189	10	2045	0.00818	444.058	163.692	1583.15	2095.98	0.921027	0.936919	0.937408	0.893399	0.917359	0.941076	0.919804	0.900733	0.904645	0.912469	0.897311	0.91687	0.913936	0.890709	0.887042	0.884352	0.915403	0.896577	0.91687	0.871394	1
190	1218	323	40	2	362.335	22.2822	604.542	42.8587	808.01	52.8172	996.321	46.2562	594.288	109.255	2751.5	571.668	6531.78	1321.75	12134	1673.12	190	9	1583	0.006332	423.818	120.61	1199.06	1329.05	0.922299	0.937776	0.93904	0.895768	0.920088	0.940303	0.918825	0.903348	0.905875	0.914719	0.896083	0.915351	0.915035	0.888187	0.894188	0.881554	0.915035	0.894188	0.917562	0.868604	1
194	794	273	32	1	452.412	27.1666	647.052	48.5353	861.632	53.8518	1030.79	0	1152.81	204.583	3376.77	749.269	7905.04	1526.24	13346.2	0	194	13	1100	0.0044	513.148	109.958	1912.27	1532.82	0.926364	0.94	0.945455	0.896818	0.920909	0.942273	0.923182	0.905455	0.908182	0.912727	0.892273	0.918182	0.911818	0.896364	0.888636	0.883182	0.912273	0.890909	0.92	0.869545	1
196	0	662	254	32	0	0	479.327	31.0195	675.306	53.2738	893.141	67.0713	0	0	1372.37	263.503	3843.21	894.646	8847.48	2135.51	196	16	948	0.003792	545.805	115.047	2286.71	1761.46	0.927215	0.945675	0.947257	0.893987	0.923523	0.943038	0.926688	0.904008	0.90981	0.919831	0.898207	0.918249	0.91403	0.898207	0.891878	0.880802	0.910338	0.89346	0.919831	0.87289	1
196	30609	662	254	32	135.481	13.6518	479.327	31.0195	675.306	53.2738	893.141	67.0713	32.0751	10.0334	1372.37	263.503	3843.21	894.646	8847.48	2135.51	196	0	31557	0.126228	147.807	74.0561	99.8062	491.354	0.912824	0.919416	0.933501	0.900434	0.914504	0.934246	0.914726	0.903365	0.897756	0.907675	0.895	0.913379	0.886776	0.888202	0.881595	0.886317	0.904601	0.867826	0.906233	0.868682	1
201	1339	462	206	27	349.021	19.4103	582.045	38.391	781.953	60.806	1001.15	76.2447	530.341	88.2498	2452.2	483.332	5952.63	1384.4	12448.5	3053.63	201	10	2034	0.008136	454.453	163.951	1674.24	2183.98	0.916667	0.932891	0.941249	0.903392	0.911013	0.94297	0.919125	0.902409	0.902655	0.908555	0.900934	0.9088	0.893559	0.891593	0.883481	0.884464	0.909046	0.879548	0.923304	0.868732	1
202	1198	267	27	5	381.473	23.188	595.115	42.6462	809.455	55.4446	952.085	31.8717	692.86	125.381	2626.2	553.121	6574.34	1370.22	10562.1	1020.58	202	8	1497	0.005988	429.202	105.201	1176.73	1219.12	0.91316	0.929192	0.938878	0.90481	0.915164	0.94155	0.921176	0.910154	0.900134	0.907148	0.901804	0.90815	0.887108	0.887776	0.883434	0.887108	0.90648	0.877422	0.919506	0.872077	1
206	793	222	26	4	459.845	28.1797	635.252	47.9304	853.746	71.2651	993.77	29.6885	1210.89	221.693	3196.77	714.039	7761.14	2007.1	11996.6	1064.61	206	13	1045	0.00418	508.953	101.472	1837.03	1486.18	0.918182	0.930144	0.943541	0.910526	0.921053	0.937321	0.92488	0.910048	0.902871	0.905742	0.907656	0.905263	0.892823	0.890431	0.878947	0.885167	0.9	0.88134	0.920574	0.875598	1
208	0	679	204	26	0	0	475.702	32.161	653.743	52.6719	895.858	80.8556	0	0	1343.14	271.041	3491.35	846.939	8990.42	2424.38	208	15	909	0.003636	527.676	105.091	2043.98	1612.82	0.916392	0.931243	0.943894	0.914741	0.922442	0.940594	0.927393	0.918042	0.90044	0.909791	0.905941	0.907591	0.89549	0.886689	0.882288	0.886139	0.90044	0.882288	0.921342	0.873487	1
208	28362	679	204	26	134.954	13.1499	475.702	32.161	653.743	52.6719	895.858	80.8556	31.6419	9.54416	1343.14	271.041	3491.35	846.939	8990.42	2424.38	208	0	29271	0.117084	147.15	71.7729	94.1343	450.242	0.929743	0.929145	0.922329	0.914591	0.926736	0.93333	0.927983	0.896092	0.900721	0.8978	0.887004	0.910047	0.898603	0.889225	0.874227	0.874244	0.908373	0.864508	0.913583	0.902822	1
213	1230	497	174	24	344.947	18.3589	578.271	37.7271	753.407	59.4619	1014.36	92.945	511.674	81.7312	2404.32	467.69	5330.11	1277.17	13038.4	3544.46	213	10	1925	0.0077	450.454	156.848	1592.03	2043.88	0.921299	0.927273	0.934545	0.913247	0.917143	0.935844	0.927273	0.916104	0.905195	0.905974	0.892468	0.90961	0.898442	0.893766	0.885195	0.880519	0.908312	0.871688	0.912727	0.878701	1
214	1119	269	24	1	379.723	22.3746	595.042	42.7334	777.757	70.7875	1095.1	0	682.988	121.139	2625.58	561.134	5898.78	1688.25	15990.3	0	214	8	1413	0.005652	427.982	101.881	1152.23	1116.29	0.930998	0.928521	0.935244	0.91649	0.915782	0.937013	0.926398	0.909766	0.899858	0.903397	0.887473	0.912951	0.900566	0.893135	0.890304	0.880042	0.914013	0.863411	0.911182	0.875088	1
218	768	231	17	1	470.473	27.9249	638.734	47.1384	830.089	83.8368	1196.69	0	1295.54	230.446	3247	706.422	7206.89	2316.67	20841.9	0	218	13	1017	0.004068	515.417	91.1162	1856.83	1323.97	0.927237	0.923795	0.936578	0.917896	0.917896	0.935595	0.927237	0.912979	0.901672	0.90413	0.894297	0.911504	0.900197	0.894789	0.893805	0.880531	0.914946	0.86529	0.917896	0.873156	1
220	0	676	217	18	0	0	492.965	32.9348	661.524	52.5776	867.784	117.214	0	0	1493.53	296.296	3614.84	855.393	8446.73	4167.37	220	15	911	0.003644	540.522	94.957	2136.21	1482.12	0.927552	0.925357	0.93798	0.919319	0.923161	0.936883	0.929748	0.913831	0.902305	0.903952	0.894621	0.911636	0.897914	0.892975	0.89517	0.880351	0.913282	0.867728	0.917124	0.873216	1
220	27777	676	217	18	139.554	13.9291	492.965	32.9348	661.524	52.5776	867.784	117.214	35.0257	10.9498	1493.53	296.296	3614.84	855.393	8446.73	4167.37	220	0	28688	0.114752	152.287	73.6039	101.75	453.454	0.936175	0.932568	0.92218	0.896769	0.922738	0.924725	0.935635	0.896542	0.890547	0.894869	0.880647	0.919304	0.89459	0.892133	0.858843	0.880438	0.907278	0.893231	0.919932	0.897971	1
225	1558	480	177	14	357.968	20.5063	602.028	38.6122	768.75	56.0129	1001.81	134.748	572.328	99.4183	2710.51	522.706	5644.86	1214.59	12967.6	6405.14	225	9	2229	0.008916	447.188	147.811	1513.42	1883.52	0.935173	0.93921	0.929116	0.91633	0.9262	0.929789	0.930013	0.906012	0.892777	0.899955	0.893899	0.912293	0.896142	0.896366	0.871467	0.875505	0.911395	0.886272	0.917452	0.890085	1
226	1433	274	29	1	387.072	24.5087	613.22	43.296	811.026	53.4817	998.203	0	724.362	137.232	2871.41	619.18	6605.47	1306.36	12125	0	226	8	1737	0.006948	430.175	101.313	1167.8	1134.6	0.935233	0.941278	0.927749	0.915371	0.928613	0.933506	0.934945	0.902994	0.89407	0.899539	0.897237	0.913932	0.894646	0.895222	0.865285	0.873633	0.914508	0.88745	0.914508	0.894358	1
230	992	244	25	1	445.347	28.8583	641.856	47.9777	840.597	60.949	987.003	0	1101.86	214.845	3296.76	758.718	7371.1	1609.41	11723.2	0	230	12	1262	0.005048	491.6	99.1327	1658.84	1299.27	0.931458	0.944929	0.928288	0.914422	0.930269	0.934231	0.933835	0.907686	0.896197	0.896197	0.895008	0.911648	0.896197	0.896197	0.86252	0.878764	0.910063	0.883518	0.913629	0.899762	1
232	0	859	229	23	0	0	464.664	32.5856	662.804	52.5703	849.529	65.1929	0	0	1253.57	268.005	3636.19	888.616	7622.75	1804.62	232	14	1111	0.004444	513.472	101.267	1876.53	1381.15	0.934743	0.945095	0.928443	0.922142	0.931593	0.936544	0.935194	0.906391	0.89784	0.89604	0.894689	0.908191	0.89559	0.892889	0.867687	0.878488	0.909541	0.882088	0.913141	0.89649	1
232	27663	859	229	23	136.044	13.0723	464.664	32.5856	662.804	52.5703	849.529	65.1929	32.3862	9.63671	1253.57	268.005	3636.19	888.616	7622.75	1804.62	232	0	28774	0.115096	150.617	76.473	103.591	447.196	0.933099	0.946219	0.935046	0.893428	0.919667	0.930945	0.915062	0.893324	0.892803	0.906513	0.883541	0.921387	0.914697	0.895079	0.879787	0.879249	0.905053	0.900083	0.914263	0.880656	1
237	1301	596	188	18	332.839	18.135	561.461	38.9717	760.247	53.5115	947.401	72.1754	460.061	75.0675	2205.27	461.755	5455.12	1150.38	10555.3	2503.84	237	10	2103	0.008412	441.1	153.591	1487.61	1773.69	0.93533	0.946267	0.936282	0.907038	0.927722	0.930813	0.932477	0.897527	0.896576	0.905373	0.886591	0.917974	0.911793	0.892059	0.867095	0.879458	0.908464	0.892534	0.908702	0.889206	1
238	1163	352	36	0	370.061	22.0461	582.753	42.7186	770.628	56.3967	0	0	632.518	112.922	2468.63	544.675	5687.46	1256.61	0	0	238	9	1551	0.006204	427.629	107.375	1166.55	1089.29	0.937782	0.948743	0.936493	0.906512	0.923275	0.931979	0.931335	0.89265	0.89265	0.908769	0.886847	0.916183	0.915216	0.887492	0.869761	0.878466	0.91167	0.89265	0.91038	0.888459	1
242	753	295	28	0	471.473	28.5394	629.644	49.1714	822.062	71.0943	0	0	1304.33	236.779	3117.34	736.238	6943.64	1901.01	0	0	242	13	1076	0.004304	523.961	93.0963	1948.14	1263.38	0.936803	0.950279	0.934015	0.906599	0.927509	0.927509	0.933086	0.899164	0.894981	0.907993	0.88987	0.920539	0.914963	0.891264	0.871283	0.881041	0.915892	0.893587	0.908922	0.892193	1
244	0	662	280	28	0	0	490.336	34.3107	648.874	56.3905	836.001	66.0179	0	0	1471.78	307.536	3425.09	903.115	7272.99	1755.63	244	16	970	0.00388	546.078	97.1816	2203.08	1388.15	0.937629	0.955155	0.934021	0.908763	0.926289	0.927835	0.934536	0.898969	0.891237	0.909278	0.887629	0.920619	0.91134	0.893814	0.873711	0.881443	0.914433	0.889691	0.908763	0.891753	1
244	26770	662	280	28	129.758	13.773	490.336	34.3107	648.874	56.3905	836.001	66.0179	28.2878	9.29828	1471.78	307.536	3425.09	903.115	7272.99	1755.63	244	0	27740	0.11096	144.316	79.7623	104.335	476.517	0.91305	0.934174	0.932678	0.902325	0.915375	0.933526	0.92172	0.918655	0.905137	0.901586	0.893872	0.91505	0.900775	0.90027	0.879849	0.876262	0.902487	0.902415	0.923648	0.893764	1
249	952	471	228	25	317.641	17.8688	582.058	41.196	742.07	58.6349	931.695	73.4256	400.349	67.4379	2457.11	519.347	5094.35	1222.69	10053	2448.83	249	12	1676	0.006704	458.847	176.198	1760.9	2023.9	0.934368	0.948687	0.934666	0.900955	0.923329	0.924821	0.926611	0.908115	0.896778	0.906623	0.885442	0.916468	0.9108	0.89648	0.878878	0.87321	0.908115	0.896778	0.9108	0.885143	1
250	838	283	36	1	349.207	21.5144	597.807	45.2337	755.279	61.8199	855.565	0	532.273	97.542	2666.85	608.879	5375.77	1287.13	7650.09	0	250	9	1158	0.004632	423.023	126.318	1210.66	1255.14	0.933506	0.947323	0.935233	0.8981	0.921848	0.92487	0.924439	0.903282	0.904145	0.908463	0.888169	0.91753	0.908031	0.895509	0.88342	0.862694	0.907168	0.902418	0.91019	0.887737	1
254	535	232	32	1	447.566	25.1176	646.508	50.7476	805.091	78.318	961.066	0	1114.83	185.359	3373.82	792.252	6560.48	1938.44	10826.9	0	254	14	800	0.0032	520.202	114.273	1999.91	1534.91	0.943125	0.949375	0.93625	0.898125	0.926875	0.921875	0.923125	0.90125	0.903125	0.91375	0.89375	0.92	0.90625	0.895625	0.889375	0.869375	0.9025	0.90125	0.906875	0.88125	1
256	0	450	206	31	0	0	472.343	28.3923	668.746	56.2376	836.282	94.9814	0	0	1311.3	234.347	3742.81	957.924	7422.18	2518.22	256	16	687	0.002748	547.658	117.28	2316.15	1745.11	0.946143	0.953421	0.935953	0.903202	0.928675	0.924309	0.922125	0.904658	0.904658	0.917031	0.895924	0.912664	0.903202	0.899563	0.893013	0.868996	0.90393	0.902475	0.90393	0.882096	1
256	27553	450	206	31	138.186	13.5641	472.343	28.3923	668.746	56.2376	836.282	94.9814	33.9701	10.2229	1311.3	234.347	3742.81	957.924	7422.18	2518.22	256	0	28240	0.11296	148.147	67.0356	89.4891	444.758	0.921902	0.931321	0.932224	0.909561	0.920751	0.928718	0.921565	0.914979	0.893219	0.896636	0.889005	0.898619	0.892351	0.896866	0.875354	0.881179	0.905878	0.891997	0.916448	0.885924	1
261	1419	334	170	31	353.469	18.9358	576.502	35.4686	771.861	63.6055	945.677	99.0851	550.417	87.811	2379	430.273	5739.12	1436.74	10655.2	3326.65	261	9	1954	0.007816	437.389	152.437	1474.71	2017.88	0.922723	0.938076	0.937564	0.912231	0.924002	0.928352	0.915814	0.924002	0.897902	0.90174	0.893808	0.903787	0.889969	0.900461	0.872825	0.889713	0.907625	0.890225	0.916581	0.891505	1
262	1282	191	28	3	388.842	23.9965	595.353	41.0055	769.935	58.5613	884.109	85.2826	733.854	134.811	2626.49	540.499	5679.8	1315.62	8668.75	2378	262	8	1504	0.006016	423.15	90.6345	1082.12	1005.35	0.920878	0.936503	0.942487	0.913564	0.922872	0.929854	0.917221	0.929854	0.896609	0.899601	0.893949	0.900266	0.891622	0.902593	0.873005	0.890293	0.908245	0.890957	0.918883	0.896277	1
266	870	153	27	3	484.208	29.4184	647.872	47.3036	814.264	61.4865	905.641	91.8901	1412.51	256.491	3386.82	738.279	6711.48	1527.94	9346.15	2840.98	266	12	1053	0.004212	517.652	85.0523	1857.85	1218.09	0.922602	0.938272	0.944444	0.913105	0.925926	0.931149	0.915954	0.930674	0.896961	0.895537	0.892213	0.902659	0.892213	0.904558	0.870845	0.888414	0.908832	0.88699	0.919753	0.891263	1
268	0	768	140	26	0	0	507.721	34.0382	669.543	51.5263	845.248	74.7132	0	0	1631.27	327.11	3743.41	875.367	7550.01	2002.87	268	14	934	0.003736	541.373	86.4297	2112.63	1314.03	0.921842	0.940578	0.944861	0.912206	0.92773	0.934154	0.918094	0.930942	0.893469	0.901499	0.896681	0.904176	0.892934	0.909529	0.869379	0.88651	0.909529	0.888116	0.920236	0.896681	1
268	25707	768	140	26	133.036	13.606	507.721	34.0382	669.543	51.5263	845.248	74.7132	30.4049	9.66202	1631.27	327.11	3743.41	875.367	7550.01	2002.87	268	0	26641	0.106564	147.352	77.9823	103.405	455.301	0.927405	0.929019	0.932041	0.911602	0.92992	0.930483	0.929976	0.906441	0.899366	0.897658	0.893397	0.903232	0.89229	0.899478	0.863275	0.889381	0.898559	0.881536	0.90661	0.874385	1
273	994	560	118	22	368.013	19.9317	622.789	42.128	784.9	56.7204	973.989	90.0056	621.002	101.591	3003.43	610.254	6005.71	1316.1	11554.3	3178.98	273	11	1694	0.006776	489.146	157.509	1925.66	2031.61	0.929457	0.936246	0.940968	0.908205	0.932704	0.931523	0.919717	0.91588	0.895218	0.892857	0.886068	0.903483	0.893152	0.902302	0.865112	0.890791	0.89876	0.876328	0.902302	0.874262	1
274	899	339	24	2	407.463	24.1884	641.443	48.1401	790.75	63.969	1060.19	38.9113	843.215	150.61	3290.31	738.291	6162.27	1432.79	14573.8	1591.98	274	9	1264	0.005056	478.526	119.223	1622.24	1428.27	0.930775	0.933544	0.939873	0.90625	0.935918	0.929589	0.921677	0.918513	0.892801	0.889241	0.88568	0.907437	0.893196	0.897943	0.857991	0.892801	0.89913	0.875	0.895965	0.875791	1
278	626	293	20	2	489.079	30.2362	681.839	52.0827	834.409	70.7934	1098.82	37.8901	1455.97	270.935	3951.23	907.465	7248.36	1744.62	16210	1664.33	278	14	941	0.003764	557.734	108.365	2387.39	1619.49	0.931987	0.935175	0.942083	0.911796	0.93305	0.927205	0.922954	0.916578	0.885228	0.888417	0.892136	0.907014	0.888417	0.899044	0.857598	0.895324	0.895855	0.875664	0.89745	0.880446	1
280	0	551	275	21	0	0	504.979	36.151	698.027	61.094	875.403	107.719	0	0	1608.08	344.488	4261.09	1132.66	8574.32	3454.01	280	16	847	0.003388	576.841	112.638	2642.16	1791.25	0.932113	0.940378	0.942149	0.913813	0.933884	0.928571	0.923849	0.920897	0.88902	0.887839	0.891381	0.908501	0.893152	0.902007	0.862456	0.894923	0.894333	0.874852	0.896104	0.880165	1
280	29291	551	275	21	130.142	13.097	504.979	36.151	698.027	61.094	875.403	107.719	28.4417	8.83787	1608.08	344.488	4261.09	1132.66	8574.32	3454.01	280	0	30138	0.120552	142.696	77.2889	101.898	526.164	0.937869	0.93835	0.934568	0.918425	0.92536	0.924049	0.934203	0.916501	0.880301	0.902134	0.88911	0.906663	0.887534	0.896194	0.861205	0.898633	0.91018	0.858916	0.913067	0.88118	1
285	983	398	237	19	332.657	18.8496	603.047	43.2381	796.206	64.0201	969.526	95.2855	459.645	78.5218	2732.49	588.928	6290.73	1533.33	11449.7	3910.49	285	11	1637	0.006548	472.899	187.859	1984	2421.3	0.937691	0.940745	0.941662	0.913256	0.929139	0.924557	0.936164	0.920281	0.884239	0.899511	0.897984	0.913256	0.891265	0.899206	0.861026	0.890959	0.904093	0.875382	0.895235	0.882101	1
286	888	228	30	1	367.341	22.4133	621.464	46.3488	779.873	57.9366	1086.9	0	619.062	113.954	2993.05	671.099	5896.25	1303.34	15635.6	0	286	9	1147	0.004588	429.273	121.686	1242.08	1342.06	0.940279	0.940715	0.940279	0.918047	0.927201	0.932868	0.94333	0.915867	0.880994	0.898431	0.901046	0.91456	0.8932	0.90061	0.858326	0.887097	0.908021	0.869224	0.901482	0.880994	1
290	588	190	27	1	461.052	27.1098	668.377	50.6938	821.108	60.5143	1124.36	0	1219.34	214.663	3721.82	846.685	6876.3	1548.18	17300.6	0	290	13	806	0.003224	522.809	111.678	2018.71	1585.25	0.940447	0.943548	0.945409	0.918114	0.932382	0.937965	0.949132	0.914392	0.878412	0.89268	0.898263	0.914392	0.895161	0.908189	0.853598	0.887717	0.906328	0.867866	0.91005	0.880273	1
292	0	528	176	27	0	0	477.616	30.7939	685.243	52.7549	857.572	89.6023	0	0	1357.65	259.439	4011.6	932.992	7967.87	2906.61	292	15	731	0.002924	541.639	115.17	2240.79	1760.69	0.944596	0.9487	0.948016	0.920657	0.935021	0.937073	0.950068	0.916553	0.881669	0.891245	0.900821	0.915185	0.896033	0.909713	0.851573	0.884405	0.905609	0.872093	0.909713	0.878249	1
292	28672	528	176	27	136.588	13.4571	477.616	30.7939	685.243	52.7549	857.572	89.6023	32.818	9.9426	1357.65	259.439	4011.6	932.992	7967.87	2906.61	292	0	29403	0.117612	146.658	66.9618	87.7112	441.992	0.947913	0.93601	0.929633	0.919753	0.932847	0.923188	0.920144	0.899636	0.884093	0.905078	0.886661	0.920875	0.883277	0.887835	0.862599	0.881781	0.906013	0.883243	0.90115	0.889348	1
297	1436	390	146	25	353.901	19.4589	583.643	39.0092	798.823	58.4863	973.508	91.198	552.687	91.2594	2473.07	486.983	6332.2	1412.53	11555.1	3604.11	297	9	1997	0.007988	439.052	152.51	1488	2040.51	0.951177	0.944417	0.937156	0.925388	0.934151	0.928393	0.931647	0.907361	0.884076	0.9001	0.893841	0.915874	0.882323	0.884326	0.858538	0.887832	0.904106	0.865298	0.904357	0.889084	1
298	1305	226	20	2	392.697	23.7597	597.987	41.3553	818.873	49.9584	1013.16	16.0552	755.491	137.219	2661.64	546.473	6787.02	1316.83	12685.4	600.024	298	8	1553	0.006212	428.859	91.7381	1125.92	1060.85	0.95557	0.945589	0.938184	0.926594	0.939472	0.92595	0.929169	0.90631	0.884095	0.905666	0.899227	0.917901	0.879588	0.878622	0.860914	0.890212	0.903413	0.863812	0.90631	0.892788	1
302	908	193	18	2	491.317	29.9725	643.091	49.7567	876.686	52.2941	1032.86	9.97394	1475.49	269.066	3319.19	769.669	8315.21	1485.52	13429.9	387.264	302	12	1121	0.004484	524.602	83.4498	1924.07	1259.56	0.957627	0.947814	0.942016	0.930419	0.942908	0.925513	0.935772	0.907672	0.884032	0.913024	0.896967	0.913916	0.880018	0.87868	0.856824	0.890277	0.905888	0.862177	0.902765	0.892507	1
304	0	805	181	19	0	0	510.448	35.287	664.413	55.9616	901.226	64.5848	0	0	1659	344.862	3670.46	916.354	9072.88	1986.15	304	14	1005	0.00402	545.565	86.9675	2161.43	1355.16	0.959701	0.952736	0.940796	0.930846	0.943284	0.925373	0.938308	0.906468	0.881592	0.913433	0.895025	0.911443	0.881592	0.877612	0.859204	0.889055	0.90597	0.861194	0.905473	0.893035	1
304	27278	805	181	19	137.976	14.0644	510.448	35.287	664.413	55.9616	901.226	64.5848	33.8976	10.7853	1659	344.862	3670.46	916.354	9072.88	1986.15	304	0	28283	0.113132	152.459	78.4406	109.497	469.566	0.936287	0.941555	0.943058	0.910812	0.911855	0.931531	0.920571	0.903847	0.902645	0.911289	0.890164	0.898349	0.89545	0.89621	0.873705	0.873104	0.895538	0.890747	0.908408	0.880052	1
309	1436	577	149	14	370.842	20.2236	625.332	41.3646	784.255	64.2462	1004.06	66.1821	635.446	104.831	3038.36	600.469	6016.15	1446.11	12498.5	2477.31	309	10	2176	0.008704	470.706	150.059	1717.38	1879.87	0.9483	0.943934	0.940028	0.922564	0.928539	0.932675	0.921875	0.908548	0.889476	0.915441	0.888097	0.908088	0.888787	0.888557	0.872243	0.882353	0.894761	0.8858	0.905101	0.881664	1
310	1317	324	24	0	408.227	24.3042	640.882	46.7348	813.503	71.557	0	0	848.001	152.199	3278.94	723.804	6733.96	1823.8	0	0	310	8	1665	0.00666	459.342	106.085	1405.89	1227.32	0.945646	0.942643	0.940541	0.922222	0.928529	0.934835	0.917718	0.907808	0.889189	0.912312	0.888288	0.907508	0.891592	0.889489	0.877778	0.883483	0.892192	0.891291	0.904805	0.878078	1
314	920	275	24	0	495.738	29.634	683.708	51.7082	847.618	72.7492	0	0	1514.86	271.667	3982.46	908.311	7604.17	1986.81	0	0	314	13	1219	0.004876	545.071	96.6698	2191.42	1401.96	0.947908	0.943396	0.941345	0.920427	0.926579	0.937654	0.919196	0.90402	0.886792	0.912223	0.893765	0.90484	0.889253	0.892125	0.878589	0.877769	0.890894	0.886792	0.908942	0.875308	1
316	0	842	255	22	0	0	518.798	35.4114	704.096	56.3771	872.522	79.407	0	0	1740.78	358.108	4356.78	1058.97	8313.01	2284.48	316	15	1119	0.004476	567.978	98.2724	2466.13	1528.8	0.945934	0.944593	0.941466	0.920465	0.92538	0.936997	0.924933	0.902592	0.886506	0.913315	0.89857	0.905719	0.889187	0.88874	0.876676	0.877122	0.891421	0.887846	0.909741	0.878463	1
316	27447	842	255	22	133.956	12.97	518.798	35.4114	704.096	56.3771	872.522	79.407	30.9371	9.27312	1740.78	358.108	4356.78	1058.97	8313.01	2284.48	316	0	28566	0.114264	150.958	87.3498	126.33	561.104	0.925278	0.937041	0.947245	0.899461	0.928394	0.913429	0.915406	0.921288	0.884513	0.901736	0.889852	0.918767	0.895733	0.911153	0.869338	0.877862	0.89687	0.885581	0.901229	0.888434	1
321	1123	638	222	18	333.559	18.3295	615.961	42.2836	802.222	62.0025	979.049	101.748	463.108	76.1129	2907.41	604.221	6424.27	1491.97	11809.2	3557.5	321	11	2001	0.008004	481.403	181.562	2005.87	2259.6	0.93978	0.943028	0.942029	0.911544	0.925037	0.928036	0.923038	0.914043	0.885057	0.903298	0.896052	0.906797	0.896302	0.896802	0.871564	0.877061	0.885807	0.886057	0.907546	0.882059	1
322	1010	375	32	1	367.185	21.6954	630.245	46.7201	832.055	63.0261	860.743	0	617.834	109.112	3120.6	698.726	7158.86	1602.63	7789.21	0	322	9	1418	0.005672	447.592	133.739	1432.38	1480	0.93653	0.94464	0.94323	0.913963	0.923131	0.928068	0.918547	0.912906	0.882934	0.900564	0.893865	0.908674	0.894922	0.900564	0.873413	0.877645	0.87976	0.892807	0.908322	0.887518	1
326	668	330	31	1	462.506	27.158	678.559	52.3407	888.524	66.0212	926.743	0	1230.81	214.931	3896.03	902.965	8704.22	1898.05	9712.46	0	326	14	1030	0.00412	545	123.73	2317.88	1801.27	0.939806	0.945631	0.939806	0.919903	0.920874	0.930583	0.919417	0.913107	0.885922	0.906311	0.893689	0.908738	0.88932	0.902913	0.874757	0.874757	0.876699	0.896117	0.908252	0.889806	1
328	0	587	313	29	0	0	489.765	31.0165	708.842	57.2081	920.739	72.175	0	0	1462.81	274.975	4446.33	1088.19	9701.26	2336.16	328	16	929	0.003716	577.03	127.383	2725.2	2035.01	0.940258	0.947793	0.93972	0.921959	0.919268	0.926265	0.918192	0.911733	0.890205	0.90958	0.893972	0.907427	0.891281	0.904198	0.875673	0.877287	0.877287	0.898278	0.90958	0.893434	1
328	24843	587	313	29	137.719	13.8953	489.765	31.0165	708.842	57.2081	920.739	72.175	33.6846	10.4716	1462.81	274.975	4446.33	1088.19	9701.26	2336.16	328	0	25772	0.103088	153.555	86.4701	130.705	633.328	0.928624	0.937762	0.94882	0.910407	0.918846	0.924259	0.933416	0.916227	0.887087	0.88439	0.895255	0.910872	0.889842	0.902898	0.854823	0.878589	0.900823	0.871333	0.900881	0.869044	1
333	1254	405	251	23	345.122	18.7484	590.597	39.3582	812.655	60.4804	1031.56	78.9303	512.626	83.3872	2561.98	505.828	6668.11	1474.6	13606.8	3027.01	333	11	1933	0.007732	465.43	182.326	1897.1	2524.44	0.937144	0.943094	0.948267	0.915416	0.924728	0.928091	0.929384	0.912571	0.892654	0.900155	0.890585	0.91464	0.895241	0.911019	0.864459	0.874547	0.894723	0.885153	0.906363	0.886446	1
334	1153	239	47	1	384.29	23.1844	611.445	44.6966	824.147	75.4402	1036.11	0	708.16	128.07	2849.17	615.841	7011.2	1885.29	13553.1	0	334	8	1440	0.00576	436.801	115.604	1278.15	1428.03	0.935417	0.940625	0.953125	0.909722	0.930556	0.925	0.929861	0.916667	0.892708	0.894444	0.890972	0.917361	0.896528	0.909722	0.860069	0.870486	0.895833	0.879861	0.905556	0.886111	1
338	772	203	41	0	442.631	27.7867	639.775	48.8957	848.891	77.3613	0	0	1081.08	203.814	3266.42	729.321	7656.44	2022.37	0	0	338	13	1016	0.004064	498.415	112.338	1783.07	1584	0.933563	0.937992	0.95128	0.913878	0.935531	0.92372	0.933071	0.916831	0.894193	0.89813	0.886811	0.918799	0.889764	0.912402	0.860236	0.871555	0.894685	0.885335	0.904528	0.893701	1
340	0	677	185	40	0	0	469.908	31.9587	664.499	53.8015	880.282	86.7293	0	0	1295.12	265.055	3665.75	867.566	8570.34	2516.93	340	15	902	0.003608	528.017	116.411	2103.96	1825.82	0.937361	0.940133	0.957317	0.918514	0.93847	0.925721	0.93071	0.914634	0.891907	0.899113	0.885809	0.923503	0.886918	0.91408	0.861419	0.875277	0.891907	0.884146	0.904656	0.896896	1
340	28445	677	185	40	132.42	13.3195	469.908	31.9587	664.499	53.8015	880.282	86.7293	29.9518	9.21644	1295.12	265.055	3665.75	867.566	8570.34	2516.93	340	0	29347	0.117388	144.579	72.4615	93.6979	480.302	0.942686	0.936757	0.945327	0.921866	0.925188	0.922701	0.943401	0.918118	0.896923	0.89815	0.889716	0.904385	0.878727	0.886053	0.847105	0.881606	0.899019	0.858878	0.903193	0.874604	1
345	1132	475	163	37	331.865	18.0484	567.207	39.7153	765.527	60.5098	978.17	94.765	456.031	73.9646	2273.9	477.599	5589.46	1294.54	11731.7	3391.51	345	11	1807	0.007228	446.081	167.821	1627.83	2219.48	0.939126	0.942446	0.955451	0.91865	0.928058	0.929441	0.938849	0.918096	0.895407	0.895683	0.885445	0.907028	0.889873	0.905091	0.856392	0.875208	0.892086	0.867737	0.903708	0.885722	1
346	1002	266	33	2	356.648	22.4037	581.084	46.8501	766.454	72.4729	1046.46	93.9216	567.136	106.578	2455.8	600.505	5654.4	1581.83	14295	3752.54	346	9	1303	0.005212	413.903	113.883	1102.61	1246.4	0.940522	0.940906	0.953952	0.919417	0.925556	0.933998	0.943975	0.920952	0.898695	0.894091	0.887567	0.905986	0.888335	0.909056	0.854566	0.876055	0.897544	0.865695	0.905986	0.886032	1
350	667	223	29	2	454.438	27.9769	632.628	51.5881	812.008	79.7782	1156.81	110.535	1168.94	213.264	3166.72	779.479	6730.79	1895.77	19345.7	5391.63	350	13	921	0.003684	510.367	105.334	1867.26	1589.52	0.938654	0.940825	0.95494	0.920738	0.929967	0.929425	0.944625	0.92671	0.901737	0.897937	0.885993	0.90608	0.887622	0.904995	0.857763	0.872421	0.90228	0.863192	0.910966	0.885993	1
352	0	579	213	31	0	0	481.537	32.1078	659.114	55.5812	856.791	122.215	0	0	1392.45	277.698	3584.6	926.028	8177.71	4188.38	352	16	823	0.003292	541.63	109.277	2215.38	1799.35	0.944107	0.943499	0.95322	0.920413	0.932564	0.932564	0.947145	0.928919	0.903402	0.896719	0.886999	0.90644	0.882746	0.907047	0.856015	0.873026	0.903402	0.862697	0.914945	0.885784	1
352	32899	579	213	31	133.528	13.5193	481.537	32.1078	659.114	55.5812	856.791	122.215	30.7216	9.61483	1392.45	277.698	3584.6	926.028	8177.71	4188.38	352	0	33722	0.134888	143.488	66.5974	84.0391	439.027	0.944087	0.940499	0.944191	0.905685	0.930535	0.923225	0.916434	0.917798	0.889835	0.906307	0.902082	0.908858	0.880093	0.883844	0.849386	0.870367	0.898805	0.872339	0.896299	0.878877	1
357	1428	414	175	24	330.191	18.0133	577.157	40.2485	761.301	59.8818	958.278	134.374	449.229	73.595	2394.83	500.301	5498.01	1314.41	11401.5	5729.03	357	9	2041	0.008164	424.636	158.435	1405.56	2009.48	0.949535	0.94194	0.9488	0.921362	0.935816	0.930426	0.928956	0.920382	0.899804	0.901029	0.896619	0.913768	0.879471	0.895639	0.850808	0.874081	0.907888	0.871877	0.903479	0.884615	1
358	1266	231	31	3	376.14	21.9698	597.341	42.027	776.263	68.2799	861.135	13.5064	663.791	116.274	2654.46	559.364	5853.28	1546.96	7805.51	367.537	358	8	1531	0.006124	418.567	100.228	1083.22	1083.67	0.951992	0.940888	0.947747	0.920314	0.932397	0.928478	0.930438	0.924233	0.901045	0.901045	0.896473	0.911496	0.879817	0.896473	0.845852	0.874265	0.908883	0.869366	0.902351	0.884063	1
362	852	186	25	3	456.955	26.8156	636.868	47.4411	822.136	71.9087	899.447	22.1019	1187.21	208.05	3220.11	722.708	6945.55	1786.71	8898.76	662.51	362	12	1066	0.004264	498.156	93.375	1698.66	1267.41	0.954972	0.939962	0.94606	0.920732	0.932458	0.928705	0.930582	0.923077	0.89728	0.899156	0.891651	0.912758	0.87242	0.890713	0.850844	0.876642	0.90666	0.871951	0.903377	0.886023	1
364	0	742	171	27	0	0	479.154	30.7782	659.384	53.0645	850.373	72.5279	0	0	1370.67	263.141	3582.15	877.579	7672.04	1844.14	364	14	940	0.00376	522.603	96.9051	1953.97	1407.98	0.956915	0.944149	0.947872	0.920213	0.935638	0.930319	0.935638	0.921809	0.896277	0.898404	0.895213	0.91383	0.871809	0.892021	0.855319	0.877128	0.905319	0.875	0.90266	0.889362	1
364	32791	742	171	27	137.993	13.2358	479.154	30.7782	659.384	53.0645	850.373	72.5279	33.7875	9.99499	1370.67	263.141	3582.15	877.579	7672.04	1844.14	364	0	33731	0.134924	148.712	66.6289	87.2982	393.991	0.935964	0.945006	0.941197	0.917479	0.911461	0.932851	0.920711	0.889019	0.891109	0.90273	0.890012	0.908482	0.885951	0.892532	0.866369	0.881978	0.887285	0.888382	0.895393	0.881696	1
369	1642	537	126	27	322.132	18.6225	569.678	35.1112	752.623	61.7212	945.458	81.4	417.713	72.3544	2296.14	424.498	5321.74	1342.96	10534.4	2592.84	369	9	2332	0.009328	409.612	147.582	1232.37	1689.3	0.945969	0.940823	0.940823	0.913165	0.919811	0.930103	0.925172	0.897298	0.896655	0.906089	0.896441	0.916595	0.882933	0.89837	0.861063	0.870069	0.895583	0.888722	0.895798	0.885077	1
370	1450	317	27	0	349.666	21.5784	583.962	39.4355	768.659	65.9572	0	0	534.403	99.095	2477.96	502.534	5675.63	1401.75	0	0	370	8	1794	0.007176	397.372	103.84	955.207	985.058	0.944816	0.94175	0.941193	0.914158	0.921683	0.931159	0.925864	0.893813	0.898551	0.906633	0.895206	0.918339	0.886009	0.897715	0.862876	0.868729	0.891862	0.894649	0.899944	0.886566	1
374	924	255	24	0	442.252	27.0755	632.793	45.6936	821.857	81.5774	0	0	1077.73	199.581	3156.1	699.24	6983.57	2060.89	0	0	374	13	1203	0.004812	490.214	96.9979	1636.11	1232.34	0.946384	0.94389	0.94015	0.918537	0.922278	0.934746	0.925187	0.89734	0.892352	0.903574	0.896093	0.918953	0.895262	0.897756	0.859933	0.86409	0.894431	0.888612	0.895262	0.882377	1
376	0	807	240	22	0	0	471.667	30.7928	664.208	51.879	836.701	87.6525	0	0	1308.25	256.758	3657.2	880.181	7389.77	2267.05	376	15	1069	0.004276	522.407	99.8445	1960.76	1379.7	0.95276	0.949953	0.943873	0.920019	0.919551	0.936857	0.925631	0.896165	0.893826	0.906922	0.8971	0.919083	0.895697	0.900842	0.858746	0.862956	0.894761	0.888213	0.894294	0.88681	1
376	23063	807	240	22	130.87	13.532	471.667	30.7928	664.208	51.879	836.701	87.6525	28.9712	9.34569	1308.25	256.758	3657.2	880.181	7389.77	2267.05	376	0	24132	0.096528	148.215	84.3013	114.546	492.339	0.93202	0.947994	0.946979	0.913082	0.927627	0.923545	0.911487	0.891617	0.886437	0.899076	0.895367	0.909394	0.894186	0.909353	0.86866	0.882355	0.874648	0.891223	0.892301	0.896445	1
381	866	585	193	18	369.976	19.4541	587.819	37.5111	783.216	55.6679	949.35	87.903	630.624	99.6339	2523.6	486.049	5964.65	1301.09	10702	2909.04	381	12	1662	0.006648	500.916	155.436	2025.41	2023.59	0.945548	0.949158	0.941035	0.928099	0.920878	0.935018	0.921781	0.888989	0.894705	0.90373	0.888387	0.911252	0.897714	0.906137	0.868532	0.870337	0.895006	0.890794	0.894404	0.887184	1
382	796	342	40	0	396.851	23.901	602.583	43.4188	792.015	63.4674	0	0	779.537	140.786	2726.66	592.859	6192.09	1518.47	0	0	382	10	1178	0.004712	469.998	115.37	1528.62	1314.56	0.942699	0.946095	0.939728	0.926995	0.918081	0.931239	0.920204	0.890068	0.891766	0.904075	0.880306	0.905348	0.900255	0.908744	0.87309	0.878608	0.889643	0.89219	0.893463	0.889219	1
386	533	274	37	0	475.108	29.3382	641.651	50.4337	825.683	67.8798	0	0	1335.2	247.524	3298.6	766.403	7018.5	1745.89	0	0	386	14	844	0.003376	544.544	105.557	2221.75	1498.17	0.94372	0.949645	0.938981	0.921209	0.918246	0.936019	0.921801	0.892773	0.885071	0.898697	0.87737	0.904621	0.900474	0.912322	0.872038	0.882109	0.881517	0.88981	0.89218	0.888626	1
388	0	472	251	34	0	0	488.892	33.2656	652.897	55.1401	840.825	83.1839	0	0	1457.77	297.794	3484.08	874.067	7474.74	2193.19	388	17	757	0.003028	559.079	107.537	2399.89	1620.05	0.94782	0.950462	0.943857	0.926024	0.926684	0.935931	0.92074	0.892999	0.887054	0.896962	0.875165	0.908851	0.906869	0.915456	0.86856	0.876486	0.877147	0.883091	0.891678	0.890357	1
388	27071	472	251	34	134.282	14.0533	488.892	33.2656	652.897	55.1401	840.825	83.1839	31.3052	10.0614	1457.77	297.794	3484.08	874.067	7474.74	2193.19	388	0	27828	0.111312	145.838	72.6772	95.7373	468.993	0.926207	0.937186	0.953051	0.922632	0.940474	0.921177	0.922883	0.91699	0.896615	0.903766	0.893003	0.919811	0.891566	0.915014	0.861668	0.874982	0.891458	0.883786	0.905671	0.906892	1
393	1219	339	208	28	342.283	19.3077	592.297	38.1341	758.206	59.5211	947.561	86.0988	500.47	84.2233	2582	500.042	5430.74	1278.51	10633.7	2869.25	393	10	1794	0.007176	447.197	166.236	1623.58	2085.26	0.934783	0.947046	0.948718	0.917503	0.933946	0.91806	0.920569	0.908584	0.890468	0.90942	0.888796	0.916667	0.894928	0.91388	0.870123	0.878763	0.882107	0.881828	0.897157	0.90078	1
394	1091	209	48	2	366.782	22.667	605.156	41.8726	778.046	61.5868	981.875	55.0386	616.412	114.091	2758.36	578.229	5867.83	1378.47	11649.9	1934.47	394	8	1350	0.0054	419.22	115.964	1151.08	1311.75	0.936667	0.947407	0.952963	0.918148	0.934815	0.913333	0.92	0.908519	0.896296	0.91037	0.888148	0.92037	0.893704	0.914074	0.871852	0.878889	0.885556	0.885185	0.898519	0.901481	1
398	709	168	46	2	441.099	27.9966	644.661	44.4885	816.594	69.2041	1047.21	72.1296	1070.22	203.571	3331.62	698.366	6798.43	1735.02	14188.3	2882.86	398	13	925	0.0037	498.054	115.316	1794.16	1642.12	0.947027	0.951351	0.957297	0.921081	0.937297	0.912432	0.920541	0.908108	0.896757	0.911351	0.888649	0.918378	0.891351	0.916216	0.874054	0.875676	0.881622	0.888649	0.894595	0.903784	1
400	0	609	158	42	0	0	469.921	30.8031	668.674	48.0015	856.785	84.6383	0	0	1293.96	255.135	3720.38	806.566	7906.93	2355.62	400	15	809	0.003236	528.822	116.412	2111.17	1793.46	0.947466	0.949938	0.957973	0.919036	0.938813	0.9178	0.923362	0.909147	0.901112	0.912855	0.888133	0.920272	0.898022	0.920272	0.876391	0.878245	0.882571	0.893078	0.891842	0.902349	1
400	30364	609	158	42	134.27	12.6992	469.921	30.8031	668.674	48.0015	856.785	84.6383	31.1127	9.05442	1293.96	255.135	3720.38	806.566	7906.93	2355.62	400	0	31173	0.124692	144.509	66.6627	85.0941	439.232	0.939098	0.942482	0.944166	0.918744	0.932987	0.932121	0.926282	0.933163	0.889007	0.904068	0.885301	0.910147	0.880345	0.902303	0.856831	0.872277	0.908142	0.873143	0.897604	0.889247	1
405	1250	420	128	39	379.66	18.7834	589.255	38.7215	790.042	54.9283	976.447	80.6275	680.581	101.021	2543.8	499.908	6116.91	1286.54	11583	2845.67	405	10	1837	0.007348	468.846	149.389	1716.83	2157.31	0.942297	0.94393	0.954273	0.924333	0.937398	0.92515	0.928688	0.927599	0.900381	0.911813	0.886772	0.919434	0.889222	0.91399	0.86282	0.865542	0.90528	0.877246	0.903647	0.897659	1
406	1157	235	18	1	404.121	23.0187	605.267	42.858	791.304	47.4505	939.865	0	822.038	140.327	2761.81	598.507	6122.72	1056.46	10129	0	406	8	1411	0.005644	442.94	90.0917	1219.32	989.298	0.944011	0.945074	0.957477	0.926648	0.938342	0.924522	0.935507	0.934444	0.902551	0.912473	0.888023	0.922395	0.888731	0.912828	0.85932	0.862509	0.907867	0.878101	0.907867	0.89759	1
410	823	184	17	0	488.035	27.8367	648.052	48.3977	830.148	52.6396	0	0	1444.24	245.838	3392.53	777.452	7072.23	1224.59	0	0	410	12	1024	0.004096	522.468	80.3001	1887.76	1092.37	0.944824	0.95166	0.960449	0.930664	0.943359	0.930176	0.938477	0.934082	0.903809	0.914551	0.886719	0.918945	0.891113	0.911621	0.864258	0.861816	0.907715	0.879395	0.903809	0.898438	1
412	0	726	172	16	0	0	506.925	33.1316	670.053	53.7352	858.668	38.6954	0	0	1622.54	315.412	3757.8	931.001	7779.49	1019.25	412	14	914	0.003656	543.781	85.1863	2132.14	1233.78	0.945295	0.954595	0.962801	0.931619	0.944748	0.931619	0.936543	0.933807	0.90919	0.91302	0.887856	0.917396	0.887856	0.914114	0.867068	0.863239	0.906455	0.878009	0.900438	0.898249	1
412	29767	726	172	16	135.239	13.6161	506.925	33.1316	670.053	53.7352	858.668	38.6954	31.9048	10.0289	1622.54	315.412	3757.8	931.001	7779.49	1019.25	412	0	30681	0.122724	147.41	72.2505	94.4718	415.856	0.949741	0.948616	0.942945	0.928637	0.917848	0.935106	0.936589	0.904175	0.899091	0.902709	0.89852	0.918467	0.888367	0.905349	0.859115	0.860793	0.905952	0.876976	0.88695	0.873863	1
417	1386	539	145	14	345.665	19.4718	608.847	39.4257	776.018	60.2697	971.01	49.1103	515.399	88.2799	2803.76	539.369	5819.74	1410.72	11249.2	1663.37	417	10	2084	0.008336	447.878	154.607	1548.43	1804.54	0.951775	0.948656	0.944818	0.927063	0.930902	0.932582	0.9369	0.920345	0.896833	0.903071	0.889875	0.910509	0.886996	0.909549	0.867322	0.861084	0.898512	0.87428	0.893234	0.885077	1
418	1260	331	29	1	384.928	23.39	627.067	45.2936	795.599	73.0538	975.277	0	711.811	131.04	3071.29	666.8	6312.91	1757.43	11312.1	0	418	8	1621	0.006484	442.083	113.478	1300.35	1257.13	0.952807	0.950339	0.945404	0.928748	0.93029	0.932141	0.936151	0.918877	0.892042	0.904997	0.893276	0.9124	0.883405	0.905614	0.863048	0.865207	0.898828	0.876002	0.898519	0.884022	1
422	847	273	25	1	481.261	29.7164	673.126	49.1365	853.578	71.8208	970.045	0	1387.58	261.008	3796.88	841.434	7757.04	1934.96	11131.8	0	422	13	1146	0.004584	535.516	101.974	2108.97	1459.78	0.954188	0.955934	0.949825	0.92801	0.934119	0.934555	0.938482	0.91623	0.895288	0.911431	0.895724	0.915794	0.883944	0.904014	0.86082	0.874346	0.902705	0.8726	0.90445	0.883944	1
424	0	755	258	24	0	0	505.724	34.1277	697.367	54.8742	893.547	85.4194	0	0	1612.55	329.489	4230.86	1012.61	8945.74	2507.51	424	15	1037	0.004148	562.38	105.71	2433.69	1660	0.956123	0.956606	0.951302	0.930569	0.935873	0.934426	0.937319	0.923337	0.895371	0.913693	0.896336	0.915622	0.881871	0.903568	0.857763	0.877049	0.903086	0.874638	0.905014	0.881389	1
424	29942	755	258	24	133.404	12.9542	505.724	34.1277	697.367	54.8742	893.547	85.4194	30.5639	9.24199	1612.55	329.489	4230.86	1012.61	8945.74	2507.51	424	0	30979	0.123916	147.763	80.5606	111.007	528.363	0.951047	0.951064	0.922447	0.920591	0.928516	0.932551	0.928419	0.907841	0.888941	0.904387	0.89438	0.911876	0.887246	0.906582	0.842813	0.874157	0.886504	0.868153	0.897124	0.887682	1
429	1249	561	225	19	363.349	19.366	618.214	39.4247	810.259	62.3294	1000.91	86.1323	597.615	95.6639	2933.69	565.702	6618.16	1563.93	12492.7	3185.05	429	11	2054	0.008216	487.812	170.399	2005.19	2289.84	0.948393	0.953992	0.942064	0.922103	0.932084	0.934275	0.938169	0.91261	0.898004	0.910662	0.901412	0.920643	0.883885	0.902386	0.842016	0.875609	0.900438	0.872444	0.901412	0.881694	1
430	1127	324	43	1	389.704	23.7728	629.351	47.5618	841.518	65.1197	833.972	0	738.548	134.966	3109.47	714.801	7409.74	1669.98	7087.75	0	430	9	1495	0.00598	454.933	123.424	1448.51	1491.95	0.947157	0.956187	0.940803	0.920736	0.928428	0.933445	0.937458	0.90602	0.899331	0.906689	0.905351	0.921405	0.884615	0.896656	0.835117	0.871906	0.898997	0.871237	0.895652	0.881605	1
434	799	279	43	1	463.074	29.3719	667.359	55.0881	878.585	71.3265	896.321	0	1237.47	236.361	3716.57	928.545	8442.3	1982.15	8790.88	0	434	13	1122	0.004488	530.182	119.255	2136.79	1778.91	0.950535	0.960339	0.946078	0.92246	0.928699	0.933155	0.93984	0.900178	0.901961	0.906863	0.9082	0.91934	0.885027	0.894831	0.839572	0.873886	0.900178	0.870766	0.892602	0.880125	1
436	0	713	259	44	0	0	483.51	33.4616	687.482	60.3779	897.818	73.9337	0	0	1411.01	293.318	4071.91	1071.28	9011.61	2152.2	436	16	1016	0.004064	553.449	122.882	2418.49	1960.94	0.954724	0.96063	0.94685	0.924213	0.929134	0.932579	0.940945	0.900098	0.902559	0.906004	0.906988	0.917323	0.88435	0.893701	0.83563	0.875984	0.90502	0.870571	0.893209	0.877461	1
436	24514	713	259	44	134.054	13.3876	483.51	33.4616	687.482	60.3779	897.818	73.9337	31.0617	9.6746	1411.01	293.318	4071.91	1071.28	9011.61	2152.2	436	0	25530	0.10212	150.745	86.5696	126.072	609.034	0.954348	0.93539	0.930141	0.911085	0.928085	0.928888	0.924618	0.911046	0.900059	0.901018	0.87313	0.908265	0.890658	0.9104	0.85944	0.880435	0.884175	0.877517	0.886467	0.892146	1
441	1060	513	216	38	356.077	18.9686	593.475	40.7869	799.061	66.0555	993.489	76.1201	562.594	90.0187	2601.94	544.367	6365.03	1582.2	12162.1	2715.27	441	11	1827	0.007308	488.366	176.882	2062.48	2496.86	0.957854	0.950465	0.937055	0.928571	0.928571	0.934319	0.93514	0.908867	0.908046	0.910235	0.889163	0.912698	0.893268	0.907772	0.851943	0.884236	0.893268	0.870279	0.887247	0.888342	1
442	959	292	33	0	383.887	22.6244	606.444	43.7725	794.411	60.3914	0	0	705.59	124.351	2779.22	600.343	6236.33	1451.51	0	0	442	9	1284	0.005136	445.051	112.988	1319.31	1238.97	0.96067	0.950935	0.928738	0.930685	0.92796	0.933411	0.930296	0.910047	0.912383	0.904595	0.890187	0.910436	0.893302	0.910826	0.858645	0.886293	0.892134	0.872664	0.888629	0.888629	1
446	664	239	25	0	481.37	28.1931	654.701	48.7881	835.011	79.3655	0	0	1386.89	244.649	3496.98	784.457	7307.62	2134.95	0	0	446	13	928	0.003712	535.537	97.5912	2089.83	1386.02	0.963362	0.946121	0.932112	0.931034	0.926724	0.934267	0.929418	0.912177	0.911099	0.910022	0.893858	0.912716	0.88847	0.911638	0.859375	0.891703	0.89278	0.871767	0.890625	0.892241	1
448	0	593	229	23	0	0	505.009	31.6922	680.602	54.0338	853.547	82.9281	0	0	1602.8	303.156	3935.05	931.066	7811.73	2321.32	448	15	845	0.00338	562.082	100.441	2403.86	1525.72	0.964497	0.946154	0.93787	0.933136	0.930178	0.933728	0.932544	0.913018	0.911834	0.914201	0.890533	0.914201	0.888757	0.913018	0.861538	0.897633	0.894675	0.871598	0.886982	0.891716	1
448	26415	593	229	23	137.737	13.9596	505.009	31.6922	680.602	54.0338	853.547	82.9281	33.7076	10.5706	1602.8	303.156	3935.05	931.066	7811.73	2321.32	448	0	27260	0.10904	150.89	76.8783	107.177	490.919	0.948221	0.9427	0.940847	0.909813	0.937289	0.921405	0.916453	0.908144	0.903595	0.900789	0.865315	0.904897	0.889857	0.917406	0.870084	0.865994	0.885308	0.881897	0.882502	0.893966	1
453	1334	433	190	20	363.667	20.1104	617.082	38.8358	794.938	60.5786	967.163	105.346	599.576	100.118	2916.94	562.935	6248.58	1429.48	11422.7	3675.15	453	10	1977	0.007908	466.722	161.47	1759.51	2119.38	0.955741	0.942084	0.946383	0.915023	0.93475	0.924886	0.928174	0.908447	0.90263	0.911229	0.867729	0.911229	0.883915	0.91654	0.864694	0.880627	0.88088	0.870005	0.883662	0.892008	1
454	1206	256	33	1	401.881	24.3289	634.574	44.7746	808.788	64.9965	956.728	0	809.537	148.443	3180.59	691.941	6590.85	1542.14	10681.6	0	454	8	1496	0.005984	451.047	107.796	1349.41	1274.82	0.95488	0.941845	0.949866	0.912433	0.9375	0.925802	0.923797	0.910094	0.902406	0.911765	0.858623	0.909425	0.880682	0.918115	0.865976	0.880013	0.882019	0.867647	0.881016	0.892714	1
458	864	215	30	1	507.446	29.4185	684.201	49.9558	861.65	70.4189	974.552	0	1623.29	285.777	3986.58	882.43	7969.96	1973.57	11287	0	458	13	1110	0.00444	551.676	94.729	2261.28	1472.15	0.956306	0.944595	0.952252	0.913514	0.936486	0.926577	0.922523	0.914414	0.903153	0.913063	0.861261	0.907658	0.886937	0.918919	0.865766	0.879279	0.888288	0.869369	0.881081	0.886036	1
460	0	780	194	31	0	0	530.304	34.8726	702.857	55.6399	892.358	83.6183	0	0	1856.88	370.601	4331.84	1031.92	8904.89	2574.76	460	15	1005	0.00402	574.781	97.8256	2552.04	1657.73	0.959701	0.945771	0.953731	0.914428	0.938308	0.925373	0.926368	0.91393	0.905473	0.91194	0.858209	0.904478	0.885075	0.917413	0.866169	0.878607	0.886567	0.869154	0.877114	0.88806	1
460	30659	780	194	31	132.472	13.2926	530.304	34.8726	702.857	55.6399	892.358	83.6183	29.9852	9.30401	1856.88	370.601	4331.84	1031.92	8904.89	2574.76	460	0	31664	0.126656	146.51	80.543	110.034	531.775	0.938353	0.947606	0.953907	0.920999	0.942048	0.923399	0.921378	0.9327	0.896728	0.910671	0.881822	0.911177	0.875726	0.914635	0.861341	0.873263	0.892038	0.8792	0.901276	0.881443	1
465	1228	595	171	30	336.709	18.454	630.849	40.474	804.315	62.6059	1004.09	90.3665	476.276	78.4345	3116.95	607.688	6475.66	1497.07	12638.7	3419.66	465	11	2024	0.008096	472.576	182.18	1939.7	2369.96	0.952569	0.946146	0.949852	0.916996	0.946887	0.92416	0.917984	0.919713	0.898221	0.913785	0.868824	0.909091	0.872283	0.918725	0.862401	0.870059	0.887352	0.871294	0.887599	0.889081	1
466	1089	347	26	1	374.948	22.885	647.895	48.5972	820.201	76.1557	1010.45	0	658.136	120.448	3390.54	779.079	6916.43	1891.63	12574.8	0	466	9	1463	0.005852	448.034	131.076	1425.58	1480.99	0.954887	0.941217	0.95147	0.919344	0.945318	0.921053	0.915243	0.923103	0.891319	0.913192	0.868763	0.90704	0.866712	0.91661	0.859535	0.869788	0.886535	0.871839	0.890977	0.88756	1
470	716	292	23	1	468.795	28.8403	695.626	54.9334	879.85	80.4155	1072.18	0	1282.79	237.103	4200.31	1025.99	8524.06	2316.41	15011.5	0	470	13	1032	0.004128	542.722	121.6	2282.98	1793.25	0.958818	0.945252	0.952035	0.926357	0.948159	0.921996	0.921996	0.924903	0.891957	0.906008	0.869186	0.910853	0.866764	0.911822	0.862888	0.869671	0.883721	0.867248	0.891473	0.886628	1
472	0	633	275	22	0	0	494.473	33.1465	721.963	59.6551	913.741	92.2243	0	0	1507.41	302.427	4701.22	1187.4	9591.65	2812.07	472	16	930	0.00372	571.66	124.518	2643.05	1984.65	0.961828	0.946237	0.956452	0.926882	0.95	0.923118	0.923656	0.925806	0.893011	0.906452	0.867742	0.910215	0.867204	0.913978	0.862366	0.86828	0.880645	0.866667	0.889247	0.88172	1
472	30876	633	275	22	139.49	13.4905	494.473	33.1465	721.963	59.6551	913.741	92.2243	34.9118	10.4719	1507.41	302.427	4701.22	1187.4	9591.65	2812.07	472	0	31806	0.127224	152.127	77.0161	111.173	555.303	0.941112	0.950151	0.95265	0.930532	0.935185	0.929856	0.931129	0.92437	0.891907	0.904704	0.894061	0.915928	0.882255	0.901072	0.850563	0.882176	0.896262	0.86567	0.895916	0.876879	1
477	1655	464	237	21	378.275	19.5473	613.106	38.7946	837.24	66.2553	1033.19	95.1941	673.635	104.436	2861.24	541.23	7304.84	1742.22	13776.6	3694.96	477	10	2377	0.009508	475.662	164.773	1877.59	2423.6	0.949727	0.947623	0.954354	0.929743	0.942154	0.928481	0.929323	0.925747	0.89167	0.906184	0.891249	0.912915	0.877156	0.910812	0.851704	0.878839	0.891249	0.87379	0.897139	0.874211	1
478	1528	289	34	1	415.549	24.8771	630.107	42.3106	876.762	78.0632	1034.91	0	894.33	160.204	3109.52	628.969	8425.2	2272.19	13506.1	0	478	8	1852	0.007408	457.832	102.029	1385.07	1352.65	0.947354	0.949784	0.954644	0.928726	0.941955	0.929536	0.929806	0.927106	0.891739	0.906857	0.897678	0.914417	0.882559	0.908477	0.847732	0.87743	0.898488	0.87689	0.901188	0.87338	1
482	1085	251	32	1	497.367	30.1951	667.009	49.1108	929.921	82.8985	1044.16	0	1530.29	279.051	3695.65	820.304	10043.6	2666.32	13869.8	0	482	12	1369	0.005476	538.98	97.2728	2135.31	1627.95	0.946676	0.95252	0.953981	0.930606	0.943024	0.929876	0.933528	0.925858	0.886413	0.907232	0.894449	0.917093	0.879839	0.901388	0.84843	0.876187	0.902849	0.882396	0.901753	0.878744	1
484	0	970	232	32	0	0	520.923	35.1218	690.602	54.8522	950.296	98.9677	0	0	1761.55	356.154	4110.33	970.846	10803.5	3295.4	484	14	1234	0.004936	563.958	100.653	2437.62	1805.21	0.947731	0.954214	0.95705	0.931929	0.94611	0.930308	0.936791	0.924635	0.886548	0.909238	0.891815	0.916126	0.885332	0.899109	0.847245	0.88128	0.904781	0.88128	0.899109	0.879254	1
484	29325	970	232	32	135.402	13.5208	520.923	35.1218	690.602	54.8522	950.296	98.9677	32.0019	9.89888	1761.55	356.154	4110.33	970.846	10803.5	3295.4	484	0	30559	0.122236	152.708	87.7576	129.143	596.602	0.958114	0.944059	0.938856	0.936009	0.936696	0.924916	0.930266	0.89751	0.894859	0.911303	0.886073	0.916686	0.88424	0.901846	0.85636	0.894908	0.895301	0.875519	0.902222	0.882261	1
489	1282	717	195	28	350.557	19.0341	626.765	42.6188	799.951	61.1396	1063.38	104.495	537.118	87.7295	3061.42	620.874	6367.27	1448.88	15064.2	4361.82	489	11	2222	0.008888	488.105	176.31	2046.37	2444.05	0.952295	0.948695	0.95342	0.934293	0.942844	0.928443	0.932268	0.909991	0.893789	0.907741	0.89514	0.920342	0.882088	0.89829	0.85261	0.885689	0.904815	0.881413	0.90009	0.884563	1
490	1159	422	24	1	375.962	22.7842	638.049	48.9186	802.586	71.9327	1072.62	0	663.362	120.522	3241.11	749.747	6471.53	1728.14	15029.9	0	490	9	1606	0.006424	451.638	128.161	1436.45	1408.48	0.957659	0.947696	0.952366	0.937111	0.940847	0.930884	0.932441	0.907223	0.89259	0.907223	0.897883	0.922167	0.883562	0.897572	0.857098	0.890411	0.907223	0.878892	0.898506	0.881694	1
494	780	355	24	1	472.965	27.8662	686.622	55.6687	847.249	81.4563	1093.04	0	1315.91	230.73	4043.54	992.812	7633.45	2157.82	15900.9	0	494	14	1160	0.00464	546.63	115.678	2293.94	1662.3	0.960345	0.947845	0.953017	0.939655	0.941379	0.931466	0.934483	0.911207	0.889224	0.903879	0.905172	0.927155	0.886207	0.9	0.865948	0.892672	0.909483	0.878879	0.894828	0.880172	1
496	0	706	337	25	0	0	501.74	33.0364	715.306	59.4128	888.403	96.0489	0	0	1573.83	311.135	4573.75	1155.41	8857.5	2835.19	496	16	1068	0.004272	578.18	118.743	2690.93	1872.72	0.962079	0.94897	0.952247	0.939607	0.942416	0.931648	0.937266	0.909644	0.889045	0.904026	0.906835	0.928839	0.887172	0.902622	0.866573	0.893258	0.912921	0.878745	0.893727	0.878745	1
496	26156	706	337	25	133.082	13.6032	501.74	33.0364	715.306	59.4128	888.403	96.0489	30.4339	9.61193	1573.83	311.135	4573.75	1155.41	8857.5	2835.19	496	0	27224	0.108896	150.544	90.5427	134.805	635.971	0.959135	0.950981	0.935002	0.914836	0.930135	0.929658	0.918877	0.908041	0.913128	0.913349	0.873971	0.89827	0.88635	0.92154	0.866019	0.889234	0.89759	0.862254	0.891125	0.892797	1
501	1120	526	287	22	354.856	19.2355	609.269	38.8019	830.167	67.5724	981.772	102.132	557.015	90.5366	2808.53	536.124	7129.64	1747.84	11904.2	3532.15	501	12	1955	0.00782	500.139	187.886	2255.37	2634.61	0.96266	0.953197	0.945013	0.921228	0.937852	0.931714	0.928133	0.907928	0.894629	0.910742	0.900256	0.921739	0.887724	0.916624	0.858312	0.892072	0.900767	0.871355	0.894373	0.890026	1
502	1013	289	57	2	380.345	23.1396	621.12	41.1282	842.697	74.4376	941.559	38.8714	686.779	124.777	2977.71	588.083	7479.08	1906.58	10235.1	1256.44	502	9	1361	0.005444	451.66	132.785	1471.74	1674.53	0.963262	0.952608	0.941954	0.914034	0.937546	0.930566	0.923953	0.909258	0.894563	0.914401	0.893828	0.922483	0.88795	0.923586	0.856356	0.892726	0.894563	0.867744	0.896032	0.893828	1
506	675	255	52	2	485.286	28.7074	669.62	47.1155	887.52	81.9886	1002.39	47.5164	1421.15	252.883	3733.79	788.811	8749.77	2328.52	12359.4	1739.61	506	14	984	0.003936	555.363	120.369	2429.98	1986.83	0.964939	0.95122	0.942581	0.925305	0.94563	0.92378	0.927846	0.911585	0.895833	0.914634	0.89126	0.925305	0.885671	0.925305	0.860772	0.889736	0.896341	0.86687	0.895833	0.89126	1
508	0	594	236	54	0	0	499.317	33.7029	686.887	53.2689	905.317	93.0571	0	0	1552.22	313.765	4041.47	943.065	9336.84	2710.76	508	16	884	0.003536	574.193	126.116	2692.31	2192.88	0.964367	0.950792	0.942308	0.929864	0.947964	0.926471	0.928733	0.910633	0.893665	0.914027	0.890837	0.928733	0.887443	0.926471	0.860294	0.889706	0.895928	0.871606	0.896493	0.894231	1
508	27017	594	236	54	133.169	13.7399	499.317	33.7029	686.887	53.2689	905.317	93.0571	30.5092	9.68029	1552.22	313.765	4041.47	943.065	9336.84	2710.76	508	0	27901	0.111604	147.142	81.572	114.844	608.127	0.953389	0.941705	0.937332	0.923748	0.930415	0.927243	0.931938	0.916222	0.908803	0.899914	0.861869	0.891993	0.876581	0.922619	0.869198	0.884251	0.883911	0.867299	0.874969	0.896115	1
513	1150	448	202	51	348.377	18.8007	603.943	40.7708	793.474	60.6081	1011.62	106.775	527.143	85.2075	2739.94	556.983	6215.17	1443.37	13029.7	3894.73	513	11	1851	0.007404	477.079	185.258	2027.92	2737.75	0.958941	0.947056	0.940032	0.926256	0.937601	0.929498	0.925176	0.911669	0.909508	0.907888	0.881145	0.900864	0.879525	0.927337	0.865748	0.878444	0.893301	0.868449	0.881686	0.89087	1
514	1030	265	38	2	381.488	22.5576	619.771	44.2731	810.967	59.7997	1014.83	4.15626	692.547	122.475	2964.93	642.373	6625.79	1491.51	12738.9	155.825	514	9	1335	0.00534	441.961	119.785	1330.55	1412.18	0.959925	0.950936	0.938202	0.929963	0.934831	0.930712	0.926592	0.916105	0.916854	0.901124	0.881648	0.890637	0.882022	0.928464	0.865918	0.875281	0.89588	0.865918	0.878652	0.891011	1
518	698	227	35	2	461.133	28.1837	658.732	48.5374	846.711	61.2796	1083.87	11.3362	1221	224.09	3560.53	794.713	7532.48	1665.54	15510.5	484.404	518	13	962	0.003848	523.083	113.402	2032.39	1671.49	0.959459	0.954782	0.943867	0.93711	0.93763	0.933472	0.927235	0.914761	0.913721	0.908004	0.877339	0.890333	0.886694	0.926195	0.870062	0.879938	0.89605	0.869543	0.876299	0.89501	1
520	0	613	212	35	0	0	481.948	32.2701	678.986	51.1679	886.491	83.458	0	0	1396.22	282.624	3900.1	875.585	8734.14	2571.98	520	15	860	0.00344	546.984	116.929	2312.09	1847.48	0.959302	0.955233	0.946512	0.936047	0.936047	0.937209	0.931395	0.914535	0.913953	0.908721	0.87907	0.893023	0.890116	0.926163	0.872674	0.87907	0.894186	0.874419	0.880233	0.890116	1
520	26852	613	212	35	132.906	13.327	481.948	32.2701	678.986	51.1679	886.491	83.458	30.2755	9.29013	1396.22	282.624	3900.1	875.585	8734.14	2571.98	520	0	27712	0.110848	145.756	75.8439	101.088	512.419	0.948163	0.948037	0.947947	0.923607	0.934631	0.911753	0.929218	0.908235	0.898708	0.895569	0.864932	0.892429	0.876858	0.917184	0.853042	0.86984	0.886962	0.878554	0.878969	0.888225	1
525	1112	453	176	30	336.931	17.9565	581.02	39.5583	780.107	57.7638	984.527	81.3287	476.985	76.3842	2441.48	501.987	5900.26	1279.25	11875.2	3047.21	525	11	1771	0.007084	454.378	170.631	1711.52	2230.43	0.952005	0.946923	0.949746	0.928007	0.930548	0.924619	0.936194	0.909938	0.903444	0.902033	0.856578	0.897233	0.8738	0.917278	0.871259	0.885093	0.88961	0.874082	0.883399	0.892998	1
526	980	253	29	3	376.622	22.1245	602.261	45.4938	798.368	50.4361	1019.47	76.1112	666.393	116.272	2726.59	628.057	6295.27	1174.48	13130.4	3037.22	526	9	1265	0.00506	432.943	113.725	1237.03	1326.99	0.949012	0.941897	0.947036	0.926482	0.928854	0.925296	0.935968	0.908696	0.905534	0.902372	0.854941	0.899209	0.86917	0.915415	0.878656	0.88498	0.88419	0.871937	0.878656	0.8917	1
530	672	205	27	3	456.689	27.1288	642.828	49.3534	830.089	58.8513	1053.13	108.147	1185.42	209.012	3314.3	764.473	7093.05	1459.02	14675.7	4445.94	530	13	907	0.003628	511.848	106.552	1887.07	1570.38	0.94763	0.944322	0.951488	0.923925	0.933297	0.923925	0.939912	0.906836	0.911797	0.904631	0.850606	0.901323	0.869901	0.911797	0.875965	0.880926	0.895259	0.869901	0.885888	0.881477	1
532	0	584	191	30	0	0	482.771	31.8764	671.533	54.6434	872.29	102.759	0	0	1402.75	275.483	3784.34	925.784	8457.91	3487.72	532	15	805	0.00322	542.074	111.493	2230.75	1796.36	0.953416	0.949068	0.950311	0.927329	0.936025	0.926708	0.940373	0.909317	0.914907	0.909938	0.85528	0.900621	0.872671	0.918634	0.878882	0.878261	0.893789	0.870807	0.884472	0.878882	1
532	29035	584	191	30	132.453	13.7682	482.771	31.8764	671.533	54.6434	872.29	102.759	30.036	9.60827	1402.75	275.483	3784.34	925.784	8457.91	3487.72	532	0	29840	0.11936	143.503	70.1725	89.4051	462.896	0.949397	0.954457	0.950318	0.918063	0.937584	0.92376	0.928837	0.897872	0.893465	0.899062	0.888187	0.900067	0.881769	0.90558	0.851592	0.867828	0.905865	0.877312	0.885824	0.874765	1
537	1157	420	163	27	338.67	18.7837	583.574	37.5158	773.863	57.565	967.43	82.7573	484.715	80.854	2469.91	473.873	5761.86	1279.02	11285.4	2970.49	537	10	1767	0.007068	446.634	164.583	1608.41	2090.18	0.952462	0.956989	0.956706	0.926146	0.938314	0.926995	0.933786	0.90747	0.904641	0.899264	0.868138	0.904641	0.877476	0.918223	0.8588	0.860781	0.89502	0.883135	0.885682	0.877193	1
538	1046	241	29	2	380.946	22.8435	602.899	40.3004	775.018	67.7182	948.253	100.268	689.824	124.23	2725.03	545.294	5824.63	1557.54	10746.5	3297.09	538	8	1318	0.005272	431.062	105.966	1190.21	1173.5	0.950303	0.957891	0.956753	0.926404	0.939681	0.922231	0.933612	0.907056	0.900228	0.89871	0.870258	0.910091	0.874052	0.918816	0.851669	0.858877	0.891123	0.888088	0.886571	0.878983	1
542	712	197	26	2	491.875	29.1614	653.981	44.6632	826.616	74.9621	1059.53	85.7221	1479.6	262.536	3476.34	711.25	7073.58	1968.57	14770	3508.72	542	13	937	0.003748	536.457	92.5828	2083	1418.46	0.950907	0.961046	0.953575	0.929562	0.942369	0.921558	0.934365	0.909285	0.899146	0.901281	0.860726	0.908218	0.877268	0.918356	0.852188	0.862327	0.894344	0.884739	0.890075	0.884739	1
544	0	631	185	25	0	0	513.252	33.737	677.591	53.2758	882.076	107.816	0	0	1684.07	331.83	3882.05	913.617	8763.77	3473.63	544	15	841	0.003364	560.367	97.9223	2378.03	1641.96	0.953627	0.962545	0.956599	0.93044	0.940547	0.925089	0.937574	0.910226	0.902497	0.900713	0.863853	0.906659	0.880499	0.919144	0.856718	0.863258	0.897741	0.886445	0.890012	0.888228	1
544	33574	631	185	25	134.158	12.9564	513.252	33.737	677.591	53.2758	882.076	107.816	31.0701	9.21321	1684.07	331.83	3882.05	913.617	8763.77	3473.63	544	0	34415	0.13766	144.574	68.7654	88.4229	444.163	0.954991	0.950864	0.947625	0.928665	0.949644	0.925643	0.933125	0.895801	0.893433	0.915255	0.900102	0.920296	0.885442	0.911274	0.866308	0.879166	0.906741	0.884585	0.886852	0.882958	1
549	1447	462	151	21	328.728	18.2027	605.093	39.3945	777.906	57.2458	1001.78	123.926	443.425	73.5577	2752.93	538.404	5850.12	1282.58	12830.8	5176.83	549	9	2081	0.008324	429.469	164.277	1473.48	2061.72	0.954349	0.957472	0.954109	0.930082	0.944017	0.92864	0.93777	0.897886	0.899808	0.908698	0.891639	0.913743	0.882028	0.91086	0.865449	0.869294	0.91086	0.889476	0.885392	0.878184	1
550	1294	270	33	1	371.218	22.1848	626.002	47.5827	796.759	58.5602	1057.44	0	638.484	114.295	3060.94	707.423	6282.21	1314.25	14403.4	0	550	8	1598	0.006392	423.484	114.553	1172.95	1270.04	0.957134	0.956508	0.953379	0.930225	0.949312	0.93179	0.938048	0.894556	0.899875	0.91239	0.897997	0.914268	0.881414	0.91239	0.863267	0.866708	0.915519	0.89174	0.883917	0.876095	1
554	877	236	29	1	444.681	27.3682	664.776	52.48	827.129	55.2587	1115.82	0	1095.58	201.327	3667.7	879.917	7006.29	1355.15	16911	0	554	13	1143	0.004572	500.415	110.551	1790.46	1491.95	0.95713	0.957568	0.952756	0.932196	0.947944	0.932196	0.941382	0.895013	0.902887	0.913823	0.896325	0.916885	0.878828	0.912073	0.866142	0.860892	0.916885	0.896325	0.88189	0.870079	1
556	0	770	221	28	0	0	471.018	32.752	692.646	57.6023	864.959	75.6122	0	0	1305.04	271.41	4154.81	1053.35	8086.56	2223.41	556	15	1019	0.004076	529.909	114.614	2109.44	1676.33	0.955839	0.960746	0.957311	0.932287	0.94946	0.935231	0.941119	0.894995	0.903827	0.915113	0.894504	0.916585	0.878312	0.912659	0.864082	0.860648	0.913641	0.895976	0.88371	0.869971	1
556	28592	770	221	28	135.893	13.6684	471.018	32.752	692.646	57.6023	864.959	75.6122	32.3645	10.1276	1305.04	271.41	4154.81	1053.35	8086.56	2223.41	556	0	29611	0.118444	149.452	76.0997	103.843	490.06	0.952247	0.952636	0.945459	0.937557	0.933538	0.908936	0.935531	0.911958	0.889906	0.9062	0.882409	0.907399	0.88994	0.919287	0.85117	0.869626	0.906758	0.88712	0.880636	0.871433	1
561	1320	557	177	24	355.569	18.995	576.251	38.9962	805.418	64.7394	973.765	84.1734	560.232	90.2345	2381.64	483.379	6510.9	1597.34	11513.4	3083.46	561	10	2078	0.008312	460.179	157.598	1681.83	2104.29	0.959095	0.957652	0.950914	0.930221	0.947064	0.923244	0.932628	0.900385	0.892926	0.909288	0.89461	0.913619	0.877286	0.918672	0.853224	0.863571	0.908085	0.893888	0.884264	0.879692	1
562	1210	329	30	2	386.572	23.1887	590.123	42.6089	811.255	67.941	1150.91	39.5517	720.704	129.665	2561.75	553.082	6663.56	1695.41	18615	1904.79	562	9	1571	0.006284	438.283	105.239	1242.52	1286.9	0.962126	0.954169	0.95035	0.9338	0.94494	0.92648	0.931254	0.902292	0.892425	0.907066	0.90261	0.913749	0.877467	0.916295	0.854233	0.866964	0.910567	0.893062	0.887969	0.88415	1
566	809	273	26	2	475.818	27.8615	632.753	47.4617	861.217	75.4449	1217.45	68.8404	1339.63	234.716	3158.89	707.579	7982.77	2179.72	22148.7	3709.43	566	13	1110	0.00444	524.779	96.9118	1980.17	1586.51	0.962162	0.954955	0.955405	0.937838	0.944144	0.928378	0.932432	0.913514	0.891441	0.907658	0.900901	0.911712	0.877928	0.913063	0.860811	0.86982	0.915315	0.888739	0.890991	0.884685	1
568	0	710	252	26	0	0	488.065	31.6285	642.516	50.6489	908.977	126.725	0	0	1448.5	278.821	3312.31	776.991	9737.38	4955.74	568	15	988	0.003952	538.536	99.9765	2142.02	1751.93	0.963057	0.953947	0.95749	0.939271	0.94585	0.934717	0.929656	0.913462	0.896255	0.908907	0.904352	0.908907	0.877024	0.912955	0.865385	0.872976	0.913462	0.890688	0.895243	0.883097	1
568	25597	710	252	26	133.742	13.4906	488.065	31.6285	642.516	50.6489	908.977	126.725	30.8614	9.62231	1448.5	278.821	3312.31	776.991	9737.38	4955.74	568	0	26585	0.10634	148.785	80.0624	109.32	523.103	0.951984	0.950649	0.951984	0.930675	0.930243	0.925447	0.93628	0.909065	0.905247	0.900865	0.872334	0.899586	0.890483	0.91373	0.860579	0.861313	0.896408	0.875249	0.88407	0.871055	1
573	1041	512	200	26	329.776	18.8131	584.997	37.9222	742.686	60.8908	1018.06	139.97	447.921	77.3451	2488.39	478.506	5113.81	1263.12	13640.8	6959.46	573	11	1779	0.007116	459.709	171.113	1752.54	2333.27	0.964587	0.951658	0.953345	0.935357	0.935919	0.926644	0.937324	0.910062	0.898539	0.901911	0.884205	0.910624	0.887577	0.91484	0.854975	0.869028	0.905565	0.879427	0.886734	0.878583	1
574	924	320	42	0	361.753	21.9099	598.146	43.4831	765.506	63.0205	0	0	591.254	107.729	2667.58	572.213	5598.1	1367.11	0	0	574	9	1286	0.005144	433.762	122.43	1271.43	1256.85	0.963841	0.948289	0.948678	0.937014	0.932737	0.924184	0.942068	0.910575	0.901633	0.899689	0.885692	0.910575	0.888414	0.917574	0.853033	0.867807	0.904743	0.88297	0.882582	0.87325	1
578	615	267	41	0	428.091	27.0802	629.518	49.2767	792.468	66.6184	0	0	978.578	184.458	3115.33	722.589	6212.64	1530.86	0	0	578	14	923	0.003692	502.544	116.1	1829.18	1446.35	0.96533	0.943662	0.953413	0.938787	0.933911	0.924702	0.940953	0.913326	0.900867	0.897616	0.897075	0.916576	0.891658	0.921452	0.852113	0.875948	0.906284	0.886241	0.888949	0.873239	1
580	0	519	250	41	0	0	447.38	30.119	647.61	53.237	807.101	69.6527	0	0	1118.06	226.731	3396.83	834.626	6568.91	1664.9	580	16	810	0.00324	527.388	119.265	2097.29	1592.48	0.965432	0.946296	0.952469	0.94321	0.935185	0.926543	0.940741	0.915432	0.904321	0.898765	0.9	0.917901	0.894444	0.922222	0.853704	0.87716	0.911728	0.88642	0.891975	0.87716	1
580	26498	519	250	41	132.378	13.5578	447.38	30.119	647.61	53.237	807.101	69.6527	29.957	9.42041	1118.06	226.731	3396.83	834.626	6568.91	1664.9	580	0	27308	0.109232	144.095	71.3525	91.2775	445.329	0.943423	0.949575	0.948989	0.924253	0.945272	0.925626	0.937418	0.9062	0.92039	0.907774	0.86504	0.899041	0.88518	0.905357	0.871631	0.869855	0.877161	0.860023	0.880731	0.889263	1
585	1057	339	203	37	365.836	19.2374	561.504	38.6514	767.946	58.5309	921.953	66.3469	609.777	95.9666	2205.31	458.983	5635.63	1280.89	9708.69	2009.73	585	11	1636	0.006544	468.853	159.536	1769.8	2129.09	0.956601	0.950489	0.953851	0.938875	0.936736	0.930318	0.942543	0.910452	0.919927	0.897922	0.875611	0.910758	0.885697	0.915342	0.862164	0.869804	0.890281	0.87011	0.882641	0.878973	1
586	954	199	38	2	392.923	23.2492	571.758	43.1968	777.107	74.7369	929.166	22.2242	756.43	134.019	2334.2	522.538	5895.93	1658.13	9805.12	699.431	586	8	1193	0.004772	435.89	97.9503	1198.49	1160.5	0.954736	0.95306	0.950545	0.940486	0.942163	0.928751	0.945096	0.911987	0.920369	0.895641	0.865465	0.907795	0.884744	0.915339	0.859179	0.867561	0.888516	0.863789	0.883906	0.880972	1
590	652	163	35	2	502.798	30.1299	624.458	47.8254	831.601	83.3302	963.666	22.6344	1580.28	283.444	3038.97	693.717	7234.74	2087	10932.5	765.848	590	13	852	0.003408	540.663	88.071	2113.59	1405.44	0.956573	0.954225	0.948944	0.934272	0.944836	0.934272	0.94777	0.910211	0.923122	0.8973	0.869718	0.907277	0.882042	0.912559	0.860329	0.871479	0.897887	0.866197	0.882629	0.882629	1
592	0	593	156	34	0	0	514.707	34.9912	636.428	52.462	850.01	98.8321	0	0	1699.8	342.564	3225.2	798.058	7804.31	2703.42	592	15	783	0.003132	553.518	90.7044	2268.79	1513.64	0.955939	0.955939	0.949553	0.934227	0.946999	0.934227	0.95083	0.9106	0.927203	0.899745	0.871648	0.908685	0.88378	0.913793	0.863346	0.868455	0.893997	0.868455	0.886973	0.881865	1
592	26873	593	156	34	134.633	13.3646	514.707	34.9912	636.428	52.462	850.01	98.8321	31.449	9.59578	1699.8	342.564	3225.2	798.058	7804.31	2703.42	592	0	27656	0.110624	146.493	72.3436	94.7927	450.183	0.950463	0.962323	0.947263	0.913039	0.94757	0.923199	0.939326	0.905445	0.90738	0.902643	0.866629	0.896026	0.879393	0.912279	0.864171	0.856487	0.882666	0.870715	0.875506	0.877893	1
597	1229	437	120	32	350.867	18.8066	619.521	40.83	746.109	58.3725	976.854	104.71	538.412	86.4356	2954.42	576.445	5175.37	1211.93	11762.3	3975.19	597	10	1818	0.007272	452.551	158.984	1622.79	2079.39	0.956546	0.958471	0.94637	0.929043	0.949945	0.925193	0.944444	0.907591	0.917767	0.897965	0.861111	0.903465	0.883938	0.908141	0.865787	0.863311	0.875688	0.874587	0.881738	0.895765	1
598	1102	273	15	1	387.348	23.1223	637.122	45.5516	757.838	60.9039	799.558	0	724.964	130.038	3219.53	681.85	5426.86	1277.14	6249.49	0	598	8	1391	0.005564	440.66	108.973	1269.23	1143.53	0.955787	0.964414	0.946082	0.931704	0.951114	0.923436	0.945363	0.902948	0.918763	0.898994	0.858016	0.906183	0.885334	0.905464	0.872753	0.86161	0.871316	0.879224	0.880661	0.897556	1
602	728	237	11	1	497.692	29.0957	691.016	48.9933	808.831	53.813	794.864	0	1532.06	268.608	4101.99	852.732	6552.91	1270.51	6140.53	0	602	13	977	0.003908	548.395	94.453	2216.72	1298.95	0.955476	0.9652	0.946264	0.93347	0.954964	0.92477	0.939611	0.906346	0.922211	0.899693	0.855681	0.909417	0.88741	0.910952	0.872057	0.856192	0.870522	0.876663	0.877175	0.899181	1
604	0	648	220	12	0	0	511.064	33.4775	704.148	56.165	813.274	52.547	0	0	1662.55	324.588	4355.99	1012.29	6657.46	1317.42	604	15	880	0.00352	563.456	97.3263	2404.02	1400.54	0.95625	0.964773	0.947159	0.934659	0.953977	0.928977	0.942614	0.906818	0.923295	0.899432	0.85625	0.908523	0.888068	0.909659	0.872159	0.85625	0.86875	0.877841	0.881818	0.898295	1
604	26676	648	220	12	137.584	13.8725	511.064	33.4775	704.148	56.165	813.274	52.547	33.5839	10.4199	1662.55	324.588	4355.99	1012.29	6657.46	1317.42	604	0	27556	0.110224	151.184	78.0755	109.284	486.269	0.953948	0.965525	0.952515	0.903034	0.94112	0.925044	0.931775	0.901528	0.896066	0.908133	0.882639	0.899314	0.884617	0.889099	0.861482	0.862752	0.90601	0.884526	0.892546	0.880081	1
609	1311	482	174	10	366.113	19.5951	622.577	42.2061	816.599	65.5123	918.797	63.9407	611.335	97.86	3000.47	605.995	6782.97	1618.67	9601.64	1969.87	609	10	1977	0.007908	471.084	159.72	1782.47	2031.58	0.958017	0.974962	0.9522	0.921851	0.948407	0.927162	0.935508	0.903895	0.903136	0.895549	0.873546	0.905918	0.884168	0.906171	0.859889	0.852807	0.890238	0.875822	0.879868	0.878098	1
610	1188	283	37	0	395.531	24.0711	638.609	49.6291	826.484	72.2135	0	0	771.985	140.553	3251	755.557	7056.26	1844.2	0	0	610	8	1508	0.006032	451.722	116.338	1391.4	1394.54	0.959218	0.976459	0.955239	0.922414	0.948939	0.929045	0.935345	0.905836	0.900199	0.894562	0.876326	0.905172	0.886273	0.90882	0.856101	0.848143	0.891247	0.875995	0.876658	0.873342	1
614	818	246	34	0	499.915	30.5859	688.332	55.8202	874.485	75.8782	0	0	1554.11	287.042	4073.53	991.219	8347.79	2110.14	0	0	614	13	1098	0.004392	553.727	104.766	2328.94	1634.11	0.960838	0.976776	0.955829	0.925774	0.949454	0.929872	0.937614	0.908015	0.904827	0.890255	0.882969	0.902095	0.888889	0.907104	0.850182	0.853825	0.893898	0.876594	0.881148	0.873862	1
616	0	733	233	34	0	0	519.559	36.496	709.73	59.931	894.773	85.3917	0	0	1749.84	369.901	4470.29	1115.18	8984.64	2624.38	616	15	1000	0.004	576.626	109.625	2629.69	1831.43	0.962	0.978	0.957	0.9305	0.95	0.933	0.9405	0.911	0.906	0.8895	0.882	0.9025	0.888	0.908	0.855	0.85	0.8935	0.8765	0.885	0.875	1
616	29113	733	233	34	139.2	13.4858	519.559	36.496	709.73	59.931	894.773	85.3917	34.695	10.3196	1749.84	369.901	4470.29	1115.18	8984.64	2624.38	616	0	30113	0.120452	153.726	81.9636	120.87	572.438	0.951765	0.942799	0.95668	0.920798	0.929449	0.94084	0.937568	0.910039	0.901853	0.90622	0.900491	0.912363	0.882161	0.900425	0.876133	0.87698	0.915717	0.894813	0.893568	0.878375	1
621	1545	557	186	27	338.86	18.2874	618.208	41.6413	812.686	63.4191	998.014	93.4986	485.289	78.6169	2937.53	590.478	6680.08	1567.42	12437.6	3574.18	621	10	2315	0.00926	451.83	173.738	1712.43	2263.81	0.953348	0.958747	0.956371	0.921598	0.940605	0.937149	0.934989	0.906263	0.904104	0.908855	0.897408	0.903888	0.888553	0.893305	0.866955	0.876674	0.904968	0.884665	0.900216	0.879266	1
622	1403	359	28	1	374.743	22.2365	633.014	45.5238	810.363	57.4348	879.571	0	656.677	117.384	3158.8	687.154	6602.86	1418.36	8309.25	0	622	8	1791	0.007164	433.605	117.768	1255.45	1272.3	0.952261	0.957845	0.957566	0.923506	0.938861	0.93914	0.934394	0.908152	0.900893	0.910106	0.900056	0.907873	0.886655	0.886655	0.867672	0.882189	0.908431	0.889168	0.906756	0.877722	1
626	958	297	27	1	450.42	27.1704	668.943	51.2704	843.654	57.2058	937.199	0	1137.89	206.322	3732.8	866.302	7436.92	1516.64	10043.4	0	626	13	1283	0.005132	509.66	110.509	1878.09	1470.23	0.953624	0.954014	0.957132	0.930242	0.939984	0.939205	0.933749	0.911925	0.903352	0.9053	0.900624	0.907249	0.887373	0.880359	0.868277	0.883087	0.908418	0.888153	0.9053	0.881138	1
628	0	859	284	28	0	0	474.869	31.4748	694.251	56.5023	878.229	68.8612	0	0	1335.48	266.208	4179.78	1025.88	8423.92	2012.27	628	15	1171	0.004684	537.72	115.008	2194.79	1682	0.954313	0.956447	0.96029	0.93339	0.943638	0.94193	0.934671	0.915457	0.904782	0.906917	0.901366	0.906917	0.887276	0.880871	0.867635	0.882152	0.907344	0.890265	0.906063	0.880444	1
628	27810	859	284	28	137.457	13.4784	474.869	31.4748	694.251	56.5023	878.229	68.8612	33.4392	10.1633	1335.48	266.208	4179.78	1025.88	8423.92	2012.27	628	0	28981	0.115924	153.63	83.1904	120.77	543.635	0.951192	0.940081	0.948622	0.927625	0.940254	0.930713	0.938097	0.922639	0.907388	0.891981	0.896191	0.91384	0.882889	0.914772	0.860495	0.870622	0.905852	0.878817	0.889824	0.876833	1
633	1377	611	246	26	353.272	19.4719	580.152	37.7776	804.971	61.9549	999.195	77.3854	549.785	91.1544	2427.73	474.93	6489.12	1492.18	12377.3	2824.59	633	11	2260	0.00904	471.208	167.689	1840.06	2266.7	0.951549	0.947124	0.957965	0.938496	0.939381	0.941814	0.935619	0.926327	0.899779	0.897788	0.892035	0.914823	0.888938	0.901991	0.866372	0.872345	0.897566	0.892699	0.900664	0.879867	1
634	1266	359	39	2	392.907	23.7474	598.146	42.1496	820.92	69.7199	1003.21	19.8674	756.695	137.934	2665.21	558.77	6905.48	1710.47	12321.9	728.103	634	9	1666	0.006664	447.885	108.239	1325.78	1287.45	0.95018	0.942677	0.957083	0.939376	0.939976	0.939976	0.937575	0.928872	0.898259	0.902161	0.893758	0.913866	0.888956	0.906062	0.868848	0.868247	0.896459	0.893457	0.898559	0.879052	1
638	893	297	29	2	496.16	29.6953	649.188	49.294	868.404	78.8648	1078.99	48.3535	1518.73	271.5	3411.73	772.057	8194.52	2217.23	15389.3	2049.03	638	13	1221	0.004884	543.179	93.383	2160.47	1468.33	0.953317	0.944717	0.958231	0.938575	0.941032	0.941441	0.940622	0.92588	0.897215	0.899672	0.892711	0.916052	0.890254	0.907043	0.866503	0.873055	0.899263	0.892711	0.904586	0.88493	1
640	0	788	276	29	0	0	525.047	35.2994	679.676	57.2554	928.4	95.7829	0	0	1803.38	362.714	3928.42	992.286	10076.5	3173.44	640	15	1093	0.004372	574.795	99.2424	2559.49	1730.69	0.956999	0.94602	0.960659	0.939616	0.943275	0.941446	0.94419	0.92452	0.8957	0.904849	0.891583	0.911711	0.891583	0.907136	0.867795	0.873285	0.900732	0.894328	0.903019	0.882891	1
640	31076	788	276	29	137.056	13.4941	525.047	35.2994	679.676	57.2554	928.4	95.7829	33.1569	10.1496	1803.38	362.714	3928.42	992.286	10076.5	3173.44	640	0	32169	0.128676	151.929	82.4611	118.994	557.991	0.952314	0.956169	0.940253	0.929218	0.942491	0.910892	0.934658	0.900012	0.917467	0.900339	0.863751	0.908452	0.883366	0.916162	0.858979	0.866844	0.902142	0.871289	0.894977	0.893826	1
645	1506	602	219	25	353.688	19.7354	632.142	42.4664	788.131	61.8645	1053.82	102.858	551.838	92.3025	3139.56	630.832	6096.56	1441.5	14672	4620.44	645	10	2352	0.009408	472.853	172.075	1880.54	2336.25	0.960247	0.953231	0.940051	0.929422	0.940051	0.925595	0.934524	0.917942	0.906463	0.909651	0.88074	0.91284	0.889031	0.911352	0.858418	0.872024	0.89966	0.876913	0.897747	0.887755	1
646	1372	359	37	1	378.195	23.2082	644.885	45.7829	807.442	60.5543	940.152	0	675.397	124.753	3337.81	719.894	6542.76	1451.7	10138.3	0	646	8	1769	0.007076	441.613	123.952	1343.78	1387.01	0.96043	0.955907	0.936405	0.92736	0.943754	0.928491	0.933578	0.920577	0.908705	0.911532	0.874223	0.914076	0.88779	0.915772	0.85472	0.871679	0.900791	0.869983	0.900226	0.884681	1
650	917	312	31	1	479.526	27.8677	693.103	53.1885	856.338	68.7158	1020.58	0	1370.86	239.508	4150.2	962.699	7817.6	1861.58	12955.3	0	650	13	1261	0.005044	542.062	111.71	2226.2	1632.18	0.960349	0.95797	0.937351	0.927835	0.940127	0.936162	0.928232	0.919508	0.908803	0.90682	0.881047	0.920301	0.89096	0.915543	0.844964	0.87272	0.89889	0.870341	0.904044	0.884219	1
652	0	805	293	32	0	0	493.007	32.8965	707.012	57.3782	870.653	78.606	0	0	1493.96	300.98	4413.01	1084.63	8256.59	2248.73	652	15	1130	0.00452	559.191	115.469	2442.36	1765.73	0.960619	0.961062	0.94115	0.926549	0.943805	0.935398	0.927876	0.920354	0.909292	0.907965	0.887168	0.922566	0.896903	0.913717	0.84469	0.879646	0.897788	0.870354	0.90177	0.885398	1
652	31813	805	293	32	137.521	12.9609	493.007	32.8965	707.012	57.3782	870.653	78.606	33.4144	9.79021	1493.96	300.98	4413.01	1084.63	8256.59	2248.73	652	0	32943	0.131772	151.985	80.6807	116.045	547.05	0.953207	0.955286	0.935252	0.930972	0.941156	0.915323	0.939319	0.893634	0.910527	0.887396	0.87407	0.90139	0.882737	0.915931	0.863416	0.860638	0.879383	0.863598	0.879534	0.881432	1
657	1601	581	243	30	369.615	19.6755	605.011	39.1311	826.6	61.2319	997.672	89.243	628.922	100.849	2751.43	536.817	7015.32	1573.97	12395	3342.76	657	10	2455	0.00982	478.232	167.004	1907.15	2370.17	0.95723	0.957841	0.931568	0.931161	0.942363	0.922811	0.94053	0.904277	0.90998	0.894705	0.8778	0.907536	0.889613	0.915682	0.861507	0.870061	0.894705	0.866395	0.884521	0.881874	1
658	1447	324	36	0	398.681	23.7837	617.889	41.6073	840.69	73.121	0	0	790.178	142.216	2932.9	585.604	7425.53	2019.25	0	0	658	8	1807	0.007228	446.792	105.183	1306.57	1261.99	0.956558	0.958495	0.932485	0.935252	0.938296	0.916436	0.941063	0.902048	0.914776	0.890703	0.876868	0.905645	0.887936	0.915053	0.86663	0.867737	0.890426	0.867183	0.877698	0.883785	1
662	1010	283	35	0	495.666	29.3801	665.837	48.392	878.645	82.9786	0	0	1513.96	270.522	3674.51	793.856	8509.98	2651.73	0	0	662	13	1328	0.005312	542.024	96.0449	2158.76	1498.07	0.958584	0.958208	0.935617	0.934488	0.93637	0.921687	0.942771	0.903238	0.916792	0.891566	0.877636	0.902861	0.89119	0.915286	0.867093	0.867093	0.892696	0.867846	0.881024	0.881401	1
664	0	886	270	34	0	0	521.792	32.9459	691.491	54.6256	897.993	91.1098	0	0	1767.5	337.799	4125.49	975.523	9118.45	3017.26	664	15	1190	0.00476	571.044	99.3689	2512.53	1676.71	0.957983	0.957143	0.939076	0.934034	0.938235	0.923529	0.942857	0.905042	0.918067	0.891176	0.878151	0.90042	0.890756	0.915126	0.865126	0.871008	0.892857	0.868487	0.881513	0.880672	1
664	26068	886	270	34	133.469	13.251	521.792	32.9459	691.491	54.6256	897.993	91.1098	30.6506	9.60028	1767.5	337.799	4125.49	975.523	9118.45	3017.26	664	0	27258	0.109032	152.572	92.6993	139.002	616.439	0.956728	0.965973	0.950088	0.931653	0.932479	0.937798	0.933689	0.914832	0.911255	0.895187	0.891683	0.902946	0.878164	0.898122	0.856758	0.86714	0.889629	0.881338	0.887281	0.875614	1
669	1070	651	226	29	356.379	20.5258	631.801	39.8872	804.878	62.2695	1006.08	100.934	564.834	98.4312	3129.57	587.327	6487.94	1498.33	12789.9	3989.26	669	12	1976	0.007904	507.949	180.456	2266.65	2466.99	0.955972	0.962804	0.944332	0.931174	0.937753	0.928138	0.940536	0.909919	0.91169	0.881579	0.885121	0.903846	0.88664	0.906123	0.861589	0.873229	0.882844	0.874494	0.889423	0.885628	1
670	978	383	43	2	386.918	24.5493	643.335	44.2764	825.06	60.338	970.403	4.8629	723.581	139.585	3310.78	684.293	6972.34	1491.78	11144.9	166.804	670	10	1406	0.005624	470.997	135.134	1634.27	1597.46	0.957681	0.965149	0.944168	0.931366	0.937055	0.932788	0.935989	0.912873	0.914296	0.875889	0.88798	0.906117	0.88229	0.900071	0.858108	0.876956	0.881223	0.878378	0.891892	0.889403	1
674	672	326	39	1	487.078	29.942	691.109	50.3587	877.189	69.0363	1003.35	0	1438.1	267.391	4107.53	899.073	8394.18	1974.99	12312.9	0	674	14	1038	0.004152	566.312	119.695	2548.31	1839.59	0.956166	0.963391	0.941715	0.930636	0.939306	0.926301	0.93738	0.907033	0.912813	0.874759	0.88632	0.910886	0.885838	0.891137	0.859827	0.872351	0.881021	0.890173	0.889692	0.888728	1
676	0	595	306	35	0	0	509.062	34.6972	713.342	57.0407	903.519	81.1818	0	0	1644.95	337.093	4529.28	1087.2	9220.07	2490.49	676	16	936	0.003744	590.596	122.018	2871.16	2013.08	0.959936	0.964209	0.943376	0.931624	0.941774	0.927885	0.9375	0.907051	0.917201	0.874466	0.892628	0.912927	0.886218	0.89156	0.861645	0.872863	0.881944	0.889957	0.889423	0.885684	1
676	31954	595	306	35	136.012	13.8089	509.062	34.6972	713.342	57.0407	903.519	81.1818	32.4686	10.2948	1644.95	337.093	4529.28	1087.2	9220.07	2490.49	676	0	32890	0.13156	148.948	79.5139	113.253	581.574	0.958072	0.954424	0.957525	0.932229	0.93831	0.928778	0.937291	0.909775	0.89699	0.896321	0.893417	0.888188	0.88986	0.887884	0.863956	0.871876	0.89623	0.894299	0.887838	0.881073	1
681	1555	453	260	34	361.514	19.4406	619.089	40.1288	828.305	62.4939	1013.45	91.2852	588.742	95.3269	2947.15	570.672	7063.04	1616.65	12992.6	3472.04	681	10	2302	0.009208	474.552	179.727	1967.29	2596.98	0.966768	0.960469	0.953519	0.935925	0.941138	0.937011	0.932016	0.912685	0.90682	0.892919	0.891182	0.889444	0.8851	0.881625	0.86099	0.864683	0.889227	0.886403	0.887924	0.882493	1
682	1419	264	42	3	392.417	23.5694	633.898	45.7524	828.802	61.4065	1036.56	95.5594	753.753	135.275	3172.3	690.47	7072.03	1614.86	13907.9	3602.36	682	8	1728	0.006912	441.035	113.038	1299.66	1428.32	0.967593	0.961516	0.956887	0.940972	0.942419	0.9375	0.932002	0.916088	0.903356	0.897859	0.888889	0.887153	0.883681	0.881366	0.863137	0.860532	0.890625	0.884259	0.889757	0.882234	1
686	1026	221	37	3	489.21	29.3755	683.555	49.22	883.583	73.088	1113.91	100.587	1456.16	260.709	3973.7	870.038	8596.59	2209.92	17226.2	4375.61	686	12	1287	0.005148	535.376	104.96	2130.5	1745.94	0.969308	0.963092	0.958042	0.942113	0.942502	0.938228	0.931624	0.918026	0.909868	0.902875	0.890443	0.887723	0.88345	0.885004	0.862082	0.862859	0.890831	0.881507	0.8885	0.881119	1
688	0	924	209	37	0	0	509.114	33.7419	702.273	53.4626	916.534	95.4349	0	0	1644.16	325.188	4315.08	985.659	9708.14	3282.11	688	14	1170	0.00468	556.502	106.612	2376.29	1841.87	0.971368	0.963248	0.960256	0.941453	0.942308	0.938889	0.932906	0.916667	0.908547	0.902564	0.889744	0.886752	0.882906	0.885897	0.859829	0.862821	0.891453	0.880769	0.888889	0.880342	1
688	34744	924	209	37	141.22	13.0205	509.114	33.7419	702.273	53.4626	916.534	95.4349	36.1279	10.2724	1644.16	325.188	4315.08	985.659	9708.14	3282.11	688	0	35914	0.143656	154.749	77.2633	112.365	532.182	0.957287	0.947026	0.936557	0.927549	0.94019	0.938255	0.935485	0.915841	0.892145	0.905886	0.881509	0.886493	0.891365	0.894985	0.860319	0.87509	0.891004	0.877833	0.893858	0.884794	1
693	2011	683	179	32	362.354	18.9019	618.246	40.6179	816.869	62.5977	1022.41	93.4525	592.538	93.0695	2936.17	577.102	6778.81	1553.14	13353	3816.47	693	9	2905	0.01162	457.795	157.441	1665.3	2164.65	0.9642	0.955077	0.942857	0.933219	0.937005	0.937694	0.935284	0.914286	0.89759	0.904303	0.885886	0.88864	0.889329	0.893804	0.857315	0.872117	0.890534	0.880895	0.892771	0.880379	1
694	1828	391	31	2	400.062	22.8284	636.089	45.555	829.138	61.9327	1189.04	117.122	797.657	136.843	3204.14	680.794	7082.25	1621.57	21035.2	6034.63	694	8	2252	0.009008	447.649	106.505	1319.96	1343.24	0.964032	0.954041	0.939387	0.934281	0.937611	0.939609	0.937611	0.913854	0.894316	0.906306	0.884325	0.884769	0.889654	0.900089	0.857904	0.874556	0.892096	0.881883	0.893428	0.880773	1
698	1309	333	30	2	475.712	28.8454	675.802	51.1671	859.358	69.1602	1183.62	122.952	1339.71	243.057	3846.44	871.645	7900.71	1876.32	20815.1	6279.97	698	12	1674	0.006696	523.236	101.08	1979.21	1540.51	0.962067	0.9546	0.944743	0.939068	0.939665	0.941756	0.93638	0.915771	0.894265	0.908602	0.887395	0.887395	0.88859	0.899343	0.852151	0.873955	0.887694	0.885006	0.891876	0.88411	1
700	0	1163	315	32	0	0	496.559	34.2532	697.052	56.1948	901.512	112.989	0	0	1527.7	317.572	4228.31	1009.38	9390.5	4326.36	700	15	1510	0.00604	546.966	105.607	2257.7	1727.88	0.965563	0.956954	0.948013	0.941391	0.944371	0.94106	0.938079	0.917219	0.894371	0.908609	0.885762	0.887086	0.887748	0.898013	0.853974	0.877815	0.889735	0.889404	0.892384	0.885099	1
700	25479	1163	315	32	132.498	13.8503	496.559	34.2532	697.052	56.1948	901.512	112.989	30.0827	9.84844	1527.7	317.572	4228.31	1009.38	9390.5	4326.36	700	0	26989	0.107956	155.687	99.3904	154.715	655.158	0.960058	0.948961	0.937938	0.911001	0.933584	0.93075	0.935326	0.911279	0.902053	0.897903	0.887658	0.896717	0.885842	0.917448	0.857146	0.872059	0.884286	0.873578	0.87997	0.885824	1
705	958	852	271	26	341.597	19.3474	598.261	39.6471	799.922	59.1598	1016.74	120.429	497.525	84.5082	2662.32	529.339	6359.46	1391.85	13376.8	5668.27	705	13	2107	0.008428	512.664	177.347	2285.78	2434.31	0.964167	0.954438	0.944708	0.933555	0.944945	0.931894	0.938776	0.908875	0.892264	0.907214	0.886569	0.887992	0.884433	0.89701	0.862126	0.878975	0.882297	0.881111	0.890603	0.884433	1
706	864	497	43	0	379.266	23.3779	616.381	46.0001	805.567	61.0902	0	0	681.187	126.069	2920.81	663.924	6499.53	1452.04	0	0	706	10	1404	0.005616	476.258	131.379	1652.18	1449.12	0.964387	0.955128	0.945869	0.930199	0.951211	0.928775	0.934829	0.90349	0.889601	0.9099	0.885684	0.890313	0.890313	0.896368	0.86396	0.879986	0.879274	0.876425	0.889957	0.882123	1
710	591	429	37	0	465.067	29.5083	659.878	51.0022	841.985	65.6957	0	0	1253.4	236.679	3584.81	840.551	7425.32	1739.83	0	0	710	15	1057	0.004228	557.328	116.438	2415.69	1616.36	0.964522	0.955535	0.950804	0.930937	0.953642	0.928571	0.931883	0.901608	0.889782	0.90492	0.888836	0.890255	0.892621	0.88789	0.865184	0.879376	0.884579	0.878903	0.889309	0.884106	1
712	0	524	406	34	0	0	476.219	34.1184	674.672	54.5496	858.366	72.6728	0	0	1349.68	286.484	3836.4	932.234	7892.07	2083.03	712	17	964	0.003856	573.278	119.955	2627.74	1744.77	0.963174	0.957988	0.951245	0.929979	0.953838	0.927905	0.932054	0.900415	0.891598	0.906639	0.89056	0.890041	0.893154	0.887967	0.860996	0.876037	0.887448	0.878631	0.893672	0.883299	1
712	25040	524	406	34	130.042	13.7592	476.219	34.1184	674.672	54.5496	858.366	72.6728	28.4648	9.25841	1349.68	286.484	3836.4	932.234	7892.07	2083.03	712	0	26004	0.104016	146.473	87.9129	124.823	595.074	0.951181	0.94472	0.942163	0.912629	0.937144	0.929492	0.92853	0.903688	0.914705	0.892997	0.890248	0.90165	0.88198	0.909206	0.857118	0.872731	0.88994	0.883095	0.878769	0.886152	1
717	918	381	332	33	326.086	18.0394	569.496	38.7764	775.139	61.4292	958.193	80.9557	432.855	71.6397	2299.55	467.643	5802.98	1374.84	10960.3	2854.78	717	13	1664	0.006656	483.949	195.47	2140.49	2534.79	0.960036	0.950421	0.951923	0.927284	0.94351	0.926983	0.936599	0.907752	0.902945	0.897837	0.88131	0.893329	0.890325	0.910156	0.859675	0.875601	0.879808	0.882212	0.889123	0.879207	1
718	822	246	58	3	364.633	21.7828	589.562	44.3279	777.78	53.2285	952.261	60.0542	605.238	108.215	2557.72	572.379	5834.62	1182.66	10658.7	2044.84	718	9	1129	0.004516	436.429	128.391	1326.03	1465.41	0.958813	0.947741	0.953942	0.926041	0.938884	0.929584	0.939327	0.909655	0.910983	0.89504	0.879982	0.894154	0.887511	0.917626	0.858282	0.876882	0.879539	0.883082	0.892826	0.875554	1
722	539	207	53	3	456.937	26.4955	630.988	50.6062	818.939	53.1779	1002	71.4712	1186.77	204.973	3140.44	764.695	6797.3	1329.55	12451.6	2746.5	722	14	802	0.003208	527.822	117.917	2103.93	1738.69	0.958853	0.953242	0.953865	0.926434	0.943267	0.932045	0.937032	0.909601	0.908978	0.895262	0.878429	0.899626	0.88591	0.918953	0.854738	0.877805	0.886534	0.88591	0.886534	0.869701	1
724	0	462	193	56	0	0	471.399	31.0779	647.077	57.1536	843.195	69.6712	0	0	1306.22	253.086	3399.55	918.316	7476.92	1997.98	724	17	711	0.002844	548.37	123.439	2360.47	1913.65	0.961322	0.957806	0.956399	0.931083	0.947961	0.93038	0.938819	0.909986	0.914205	0.898734	0.879044	0.898031	0.886076	0.917722	0.852321	0.87834	0.890295	0.888889	0.883966	0.874121	1
724	30139	462	193	56	130.14	13.1535	471.399	31.0779	647.077	57.1536	843.195	69.6712	28.445	8.77211	1306.22	253.086	3399.55	918.316	7476.92	1997.98	724	0	30850	0.1234	139.779	66.7726	82.1912	454.889	0.956191	0.955786	0.945008	0.919141	0.939789	0.929384	0.928558	0.905154	0.910502	0.878817	0.895721	0.892674	0.882836	0.881345	0.847002	0.882771	0.88872	0.88248	0.875429	0.885251	1
729	1067	338	149	50	339.972	17.7775	573.987	37.6689	748.967	59.618	947.36	83.6714	489.799	76.41	2351.66	451.403	5238.57	1268.58	10618.8	3040.49	729	10	1604	0.006416	446.211	168.373	1639	2277.55	0.957606	0.955424	0.949813	0.923317	0.947631	0.931421	0.931421	0.90399	0.915835	0.900873	0.880923	0.900873	0.896509	0.906484	0.854738	0.872818	0.897132	0.894327	0.885287	0.884975	1
730	973	218	27	4	371.518	22.0347	590.883	42.9547	784.828	64.0545	996.115	83.0514	639.92	113.572	2571.77	544.213	6029.74	1492.58	12298.1	3012.68	730	8	1222	0.004888	421.828	109.242	1141.8	1281.67	0.953764	0.954992	0.947627	0.921849	0.946399	0.933306	0.933715	0.907529	0.920622	0.905892	0.88257	0.907529	0.894026	0.905074	0.855974	0.87275	0.904255	0.893617	0.881342	0.887889	1
734	656	187	25	4	472.147	29.0693	642.357	45.6863	825.891	76.1323	1057.39	80.7603	1310.38	241.128	3298.56	692.62	7059.14	1947.11	14652.7	3389.21	734	13	872	0.003488	521.475	101.083	1962.76	1579.29	0.958716	0.958142	0.947821	0.923739	0.951261	0.932339	0.932339	0.907683	0.921445	0.900803	0.892202	0.907683	0.889335	0.905963	0.853784	0.877294	0.901376	0.893349	0.881881	0.884748	1
736	0	569	178	28	0	0	489.456	32.8566	656.729	49.3511	879.348	105.417	0	0	1462.23	293.664	3530.18	789.199	8668.96	3352.98	736	15	775	0.0031	541.961	104.476	2197.56	1711.86	0.961935	0.95871	0.948387	0.923871	0.952258	0.936129	0.930968	0.912903	0.923871	0.901935	0.892258	0.908387	0.889677	0.910968	0.853548	0.873548	0.905161	0.895484	0.884516	0.883226	1
736	33102	569	178	28	138.528	13.5414	489.456	32.8566	656.729	49.3511	879.348	105.417	34.2146	10.2617	1462.23	293.664	3530.18	789.199	8668.96	3352.98	736	0	33877	0.135508	147.758	63.7738	83.7052	414.438	0.963176	0.961109	0.947501	0.927621	0.93379	0.923281	0.93345	0.908463	0.903932	0.884951	0.894574	0.876347	0.883047	0.892538	0.851507	0.88197	0.890885	0.8838	0.881822	0.890457	1
741	1775	395	154	22	351.316	19.4657	595.368	38.5911	764.472	56.1778	989.406	107.747	540.793	90.0659	2622.71	516.978	5553.48	1226.62	12233	4173.34	741	8	2346	0.009384	425.512	142.83	1330.02	1830.72	0.963129	0.957161	0.952046	0.926471	0.939898	0.924126	0.935422	0.907076	0.910273	0.887255	0.895141	0.877025	0.88555	0.893649	0.845908	0.880861	0.888747	0.88555	0.884271	0.889812	1
742	1599	224	22	1	379.844	23.3117	611.582	44.0818	776.599	58.7134	929.64	0	684.214	125.533	2850.17	621.697	5826.45	1335.53	9803.42	0	742	7	1846	0.007384	412.99	90.5822	1013.26	950.253	0.966143	0.959372	0.952329	0.928494	0.939057	0.922806	0.939599	0.906013	0.9052	0.886241	0.897346	0.872969	0.883532	0.886511	0.845341	0.883261	0.88922	0.880553	0.884615	0.888137	1
746	1066	193	18	1	485.347	28.3334	660.95	50.1558	838.693	50.652	985.654	0	1421.25	246.778	3599.75	820.434	7286.27	1308.31	11675.4	0	746	12	1278	0.005112	517.235	81.7314	1840.87	1133.11	0.969484	0.958138	0.952269	0.926839	0.943271	0.926056	0.942879	0.904147	0.910407	0.884977	0.895149	0.869327	0.887715	0.880673	0.846635	0.875196	0.891628	0.885759	0.881064	0.893192	1
748	0	941	177	18	0	0	503.433	33.4337	679.838	56.6005	859.878	62.9731	0	0	1590.05	314.913	3929.52	990.893	7888.16	1655.88	748	14	1136	0.004544	536.566	85.1581	2054.35	1242.69	0.96875	0.956866	0.953345	0.927377	0.942342	0.931778	0.941901	0.904049	0.911532	0.886444	0.894806	0.871479	0.887764	0.882923	0.846391	0.871039	0.893926	0.886004	0.879842	0.894806	1
748	30892	941	177	18	134.779	13.4582	503.433	33.4337	679.838	56.6005	859.878	62.9731	31.5625	9.70878	1590.05	314.913	3929.52	990.893	7888.16	1655.88	748	0	32028	0.128112	149.03	77.1665	103.309	441.413	0.960691	0.956663	0.953275	0.940146	0.946953	0.92377	0.92569	0.902804	0.896466	0.906613	0.878169	0.881541	0.892516	0.88738	0.859592	0.860372	0.890752	0.882696	0.873892	0.892453	1
753	1372	700	148	17	315.105	18.1172	592.49	39.0562	769.02	69.4571	950.649	72.3987	391.04	67.3344	2585.99	511.604	5699.06	1564.57	10658.1	2316.61	753	10	2237	0.008948	436.765	164.36	1507.08	1792.93	0.97139	0.957085	0.956862	0.931605	0.941439	0.932722	0.938534	0.896513	0.907689	0.901654	0.884443	0.879973	0.898078	0.886232	0.855387	0.869468	0.900536	0.889137	0.883102	0.900983	1
754	1213	417	23	1	344.066	21.6599	607.619	44.4514	752.201	62.1253	948.048	0	509.462	95.5116	2796.54	614.136	5313.14	1299.09	10394.7	0	754	9	1654	0.006616	416.553	125.262	1158.85	1184.17	0.971282	0.958585	0.960701	0.938634	0.942563	0.931076	0.938331	0.897219	0.907799	0.90659	0.883918	0.882406	0.903869	0.886638	0.856106	0.866989	0.900846	0.887545	0.883615	0.904172	1
758	763	351	20	1	447.468	27.4834	661.008	49.8498	798.899	74.1823	980.046	0	1116.15	203.632	3600.04	820.418	6392.34	1709.51	11478.2	0	758	14	1135	0.00454	520.167	112.321	1986.4	1422.43	0.974449	0.959912	0.961233	0.938326	0.944053	0.936564	0.939648	0.896476	0.909251	0.90793	0.888987	0.876211	0.897357	0.882819	0.850661	0.870044	0.894714	0.89207	0.892952	0.907489	1
760	0	654	329	20	0	0	470.305	32.0199	683.996	53.2898	818.337	88.951	0	0	1298.37	263.08	3991.67	945.415	6936.06	2305.42	760	16	1003	0.004012	547.339	114.967	2294.23	1570.26	0.97657	0.959123	0.961615	0.945165	0.945165	0.935194	0.940179	0.899801	0.911765	0.911266	0.891326	0.875374	0.900299	0.882353	0.854437	0.871386	0.893819	0.892822	0.892822	0.907278	1
760	28980	654	329	20	137.307	13.4648	470.305	32.0199	683.996	53.2898	818.337	88.951	33.3295	10.0896	1298.37	263.08	3991.67	945.415	6936.06	2305.42	760	0	29983	0.119932	151.024	77.8039	108.962	497.854	0.963179	0.950022	0.958643	0.940366	0.937415	0.926175	0.922506	0.90518	0.896074	0.880332	0.882867	0.867458	0.900777	0.882383	0.859704	0.873645	0.887353	0.875963	0.890405	0.878131	1
765	1443	476	270	17	359.736	18.9948	578.943	37.1958	797.692	60.9608	931.587	94.4241	579.957	92.2277	2411.74	460.614	6314.45	1469.01	10163.2	2946.63	765	10	2206	0.008824	465.045	162.272	1750.92	2113.72	0.969855	0.959202	0.958296	0.940617	0.94243	0.930417	0.923617	0.905485	0.897325	0.894832	0.894379	0.881913	0.903218	0.881686	0.857434	0.863554	0.890979	0.88282	0.884633	0.892566	1
766	1292	282	48	1	386.105	23.2851	595.223	44.3054	789.606	59.9233	868.923	0	718.201	130.718	2630.93	583.987	6123.92	1423.65	8012.42	0	766	8	1623	0.006492	434.67	105.249	1214.91	1191.12	0.971349	0.959335	0.959026	0.942083	0.942083	0.930684	0.925139	0.908811	0.894948	0.891867	0.890327	0.884781	0.906654	0.882317	0.860444	0.860752	0.892175	0.879544	0.880468	0.890635	1
770	892	238	47	1	475.689	28.1066	637.564	49.2586	836.838	65.6621	898.335	0	1338.79	236.99	3234.5	749.405	7292.2	1719.5	8850.01	0	770	13	1178	0.004712	523.161	98.2668	1965.7	1438.41	0.97326	0.959677	0.957555	0.944397	0.940153	0.934211	0.924873	0.910866	0.891766	0.894737	0.888795	0.887097	0.905772	0.878608	0.861205	0.86163	0.890068	0.878183	0.879881	0.89601	1
772	0	797	226	48	0	0	501.104	33.2074	664.273	55.0787	867.877	76.5648	0	0	1568.14	312.612	3666.22	921.519	8168.74	2154.69	772	15	1071	0.004284	551.973	103.841	2306.7	1672.14	0.974323	0.959851	0.960784	0.944911	0.939776	0.935574	0.928105	0.910364	0.889356	0.898693	0.889823	0.883287	0.905696	0.882353	0.865079	0.863212	0.889356	0.879552	0.881886	0.897759	1
772	27754	797	226	48	135.678	13.74	501.104	33.2074	664.273	55.0787	867.877	76.5648	32.224	10.1077	1568.14	312.612	3666.22	921.519	8168.74	2154.69	772	0	28825	0.1153	151.146	82.3543	116.733	537.641	0.952819	0.94647	0.946973	0.938734	0.932507	0.932229	0.933148	0.90418	0.923799	0.899202	0.884441	0.898977	0.886487	0.903348	0.842272	0.876114	0.902533	0.880191	0.882914	0.873721	1
777	1323	576	180	45	348.891	19.1363	604.735	40.5173	775.009	62.5543	987.704	77.6642	529.629	87.6758	2749.88	543.398	5803.81	1393.66	11964.9	2833.09	777	11	2124	0.008496	467.918	169.557	1820.97	2283.99	0.963277	0.955038	0.954096	0.939736	0.940443	0.932439	0.930085	0.912429	0.908663	0.894539	0.88677	0.889595	0.893362	0.894303	0.849576	0.877825	0.900424	0.883945	0.885593	0.88371	1
778	1201	345	22	2	371.33	22.3	617.944	44.0674	802.858	63.4407	951.476	90.5496	639.135	115.678	2938.41	621.813	6442.72	1454.55	10789.8	2995.58	778	9	1570	0.00628	432.308	116.44	1238.64	1241.7	0.961146	0.955732	0.951911	0.938854	0.940764	0.934076	0.928025	0.907006	0.911146	0.889809	0.889809	0.890764	0.890127	0.898089	0.856051	0.884395	0.901274	0.882166	0.886943	0.879936	1
782	805	288	21	2	443.275	27.2448	655.962	47.7477	832.018	66.0495	999.102	101.366	1085.26	200.234	3514.49	769.634	7168.95	1652.55	12529	3696.64	782	13	1116	0.004464	506.473	110.911	1847.15	1459.87	0.96371	0.955645	0.957437	0.933692	0.939964	0.935932	0.931004	0.904122	0.90905	0.888441	0.893369	0.896953	0.896057	0.90009	0.860215	0.886201	0.904122	0.887097	0.883961	0.885753	1
784	0	677	267	22	0	0	466.33	30.3054	682.575	53.0363	872.658	94.3957	0	0	1264.39	247.192	3966.09	915.139	8409.55	3081.37	784	15	966	0.003864	535.354	116.382	2173.86	1686.29	0.967909	0.957039	0.959627	0.934783	0.942029	0.9353	0.930642	0.907867	0.914596	0.888199	0.894928	0.901139	0.89234	0.902174	0.856625	0.887681	0.901656	0.891822	0.885611	0.888199	1
784	25576	677	267	22	135.369	13.4898	466.33	30.3054	682.575	53.0363	872.658	94.3957	31.9749	9.87617	1264.39	247.192	3966.09	915.139	8409.55	3081.37	784	0	26542	0.106168	149.927	79.2412	109.929	514.275	0.959272	0.949439	0.945294	0.918393	0.947611	0.928302	0.936629	0.9024	0.918073	0.894997	0.879945	0.903945	0.88343	0.888686	0.845321	0.875254	0.900196	0.877854	0.885408	0.884937	1
789	1136	485	217	17	342.788	18.9376	568.513	36.8109	783.832	59.89	979.331	99.7864	502.5	83.7103	2284.72	439.87	5991.74	1368.13	11815.8	3895.19	789	11	1855	0.00742	459.232	165.274	1714.29	2114.88	0.961186	0.953908	0.950674	0.928841	0.947439	0.93531	0.934771	0.900539	0.919946	0.891914	0.887062	0.901617	0.880054	0.904582	0.851482	0.881402	0.902156	0.890566	0.889218	0.888679	1
790	1021	275	32	1	370.75	23.1862	579.697	40.3852	788.281	58.0744	984.085	0	636.721	119.376	2426.3	503.283	6087.25	1369.18	11620	0	790	9	1329	0.005316	424.501	107.038	1146.53	1147.77	0.960497	0.955982	0.948457	0.927765	0.948834	0.937923	0.936042	0.898796	0.925884	0.896163	0.886005	0.903687	0.877728	0.903687	0.848006	0.881866	0.905944	0.894658	0.884876	0.886757	1
794	688	234	29	0	445.807	28.134	613.946	45.2538	824.82	59.454	0	0	1104.53	208.008	2885.05	635.933	6965.68	1578.08	0	0	794	13	951	0.003804	498.737	98.5874	1721.37	1286.03	0.962671	0.957939	0.948475	0.925868	0.95163	0.938486	0.939537	0.896951	0.923239	0.896951	0.881178	0.905363	0.876972	0.907992	0.851735	0.8796	0.905889	0.891693	0.882229	0.888538	1
796	0	593	216	28	0	0	463.761	32.3343	629.405	53.9008	843.904	69.851	0	0	1246.01	259.982	3125.2	814.523	7494.4	1915.29	796	15	837	0.003348	519.225	102.433	1939.99	1441.39	0.96356	0.958781	0.949821	0.9319	0.955197	0.938471	0.939068	0.899044	0.924134	0.897252	0.884707	0.899044	0.879331	0.9092	0.849462	0.878734	0.910992	0.891278	0.884707	0.886499	1
796	27698	593	216	28	131.168	13.6075	463.761	32.3343	629.405	53.9008	843.904	69.851	29.1719	9.35167	1246.01	259.982	3125.2	814.523	7494.4	1915.29	796	0	28535	0.11414	142.551	69.1017	85.2207	406.181	0.964465	0.949203	0.956212	0.925583	0.941826	0.934081	0.928807	0.908901	0.899807	0.89045	0.889136	0.88239	0.88607	0.888435	0.844559	0.874855	0.888015	0.88267	0.888172	0.886858	1
801	1060	419	179	26	384.701	20.3561	586.54	37.5733	758.312	60.6384	963.71	69.9311	708.67	112.641	2507.45	482.625	5436.25	1288.19	11089	2478.72	801	11	1684	0.006736	483.574	146.466	1819.01	1987.13	0.964074	0.95962	0.953682	0.926366	0.949525	0.938836	0.93557	0.9038	0.918052	0.891033	0.885689	0.894596	0.884501	0.890439	0.850653	0.878563	0.889846	0.890439	0.888361	0.885986	1
802	981	244	31	2	430	24.8119	606.314	44.5524	773.566	68.0015	979.965	8.99032	989.745	171.699	2779.16	619.523	5792.74	1533.71	11478.2	314.452	802	8	1258	0.005032	473.538	92.21	1471.85	1134.7	0.963831	0.956677	0.954293	0.922496	0.949523	0.937599	0.935612	0.903816	0.914944	0.895469	0.887122	0.893084	0.880763	0.893084	0.849364	0.881558	0.883148	0.887917	0.892687	0.883545	1
806	720	200	27	2	552.368	31.5461	664.546	53.0007	826.93	65.5554	1073.41	7.48683	2090.67	358.671	3665.26	887.43	7040.07	1686.45	15065	313.806	806	13	949	0.003796	584.919	76.0182	2590.67	1291.87	0.962065	0.954689	0.952055	0.928346	0.94942	0.937302	0.938356	0.911486	0.918335	0.900948	0.895153	0.892518	0.885669	0.893572	0.848261	0.8804	0.8804	0.887777	0.89568	0.87882	1
808	0	655	191	26	0	0	575.325	38.4993	684.919	59.6729	856.436	92.1471	0	0	2369.59	478.524	4025.6	1060.51	7946.32	2803	808	15	872	0.003488	607.712	78.0036	2898.6	1378.67	0.96445	0.956995	0.949541	0.927179	0.951261	0.936353	0.94094	0.912271	0.917431	0.904243	0.896216	0.892202	0.885321	0.895069	0.844037	0.882454	0.882454	0.888188	0.895642	0.876147	1
808	32273	655	191	26	131.833	13.2852	575.325	38.4993	684.919	59.6729	856.436	92.1471	29.5616	9.16205	2369.59	478.524	4025.6	1060.51	7946.32	2803	808	0	33145	0.13258	144.353	78.3138	105.042	510.829	0.96722	0.952376	0.950355	0.935043	0.934123	0.93186	0.939569	0.909157	0.903545	0.897903	0.886529	0.866315	0.896908	0.882275	0.844879	0.850656	0.881324	0.889727	0.891341	0.889863	1
813	1198	510	161	22	321.004	18.0238	669.294	43.3675	779.412	68.0476	950.245	97.9556	413.131	69.621	3720.11	724.076	5922.83	1571.2	10803	3459.57	813	10	1891	0.007564	461.287	191.711	1894.99	2255.64	0.966949	0.951613	0.949762	0.930724	0.945796	0.934955	0.934955	0.914595	0.913273	0.902697	0.895558	0.877842	0.891856	0.886304	0.847964	0.86991	0.882073	0.892914	0.898202	0.879958	1
814	1077	306	28	1	360.774	21.1452	691.842	49.4509	794.536	93.542	1160.31	0	586.08	103.043	4118	878.689	6387.32	2291.73	19006.1	0	814	9	1412	0.005648	441.689	149.781	1479.58	1758.49	0.968839	0.952904	0.950071	0.930595	0.94653	0.939448	0.933782	0.916431	0.916076	0.901204	0.89483	0.874646	0.890935	0.884561	0.853045	0.868272	0.885623	0.897309	0.893768	0.88704	1
818	736	266	25	1	448.009	26.8991	734.256	58.4748	833.323	90.7353	1176.23	0	1119.68	201.343	4937.01	1186.68	7319.75	2353.17	19795.5	0	818	13	1028	0.004112	532.156	140.891	2276.38	2057.87	0.969844	0.950875	0.955253	0.933852	0.951362	0.942607	0.938716	0.913911	0.914883	0.899805	0.892996	0.881323	0.890564	0.888619	0.856518	0.870136	0.888132	0.892023	0.894455	0.886187	1
820	0	645	259	23	0	0	473.805	32.1485	761.205	61.3076	872.498	108.8	0	0	1327.39	271.24	5500.81	1348.11	8484.19	3128.21	820	15	927	0.003708	563.995	144.742	2670.99	2265.76	0.971953	0.953614	0.957929	0.935275	0.954693	0.944444	0.941208	0.917476	0.917476	0.898598	0.894283	0.882956	0.892125	0.88835	0.858145	0.868932	0.892665	0.88781	0.890507	0.886192	1
820	30713	645	259	23	133.163	13.3441	473.805	32.1485	761.205	61.3076	872.498	108.8	30.453	9.4544	1327.39	271.24	5500.81	1348.11	8484.19	3128.21	820	0	31640	0.12656	145.785	77.8819	107.816	590.585	0.971081	0.947235	0.955262	0.9314	0.941577	0.929314	0.939523	0.906369	0.893995	0.885967	0.897329	0.873846	0.893805	0.878382	0.863369	0.869627	0.891609	0.875585	0.898989	0.890297	1
825	1242	482	217	19	349.899	19.4525	579.042	37.2246	867.71	68.9139	985.144	100.522	534.326	88.6124	2413.2	470.223	8128.9	1932.91	12022.1	3746.82	825	10	1960	0.00784	469.737	182.628	1948.57	2672.49	0.969133	0.950255	0.956122	0.943367	0.943878	0.935714	0.942347	0.909184	0.904847	0.90051	0.894898	0.875255	0.898469	0.875	0.860204	0.867092	0.888776	0.881888	0.893622	0.891837	1
826	1125	291	44	0	389.542	22.9886	598.083	42.3501	871.136	65.4381	0	0	737.103	129.6	2664.92	570.209	8208.66	1827.75	0	0	826	9	1460	0.00584	445.621	115.787	1346.52	1493.37	0.969521	0.952055	0.957534	0.945548	0.942123	0.931164	0.936986	0.909247	0.901712	0.904452	0.893836	0.873288	0.901712	0.871575	0.863699	0.867123	0.888014	0.880137	0.891438	0.893836	1
830	760	243	43	0	481.535	28.7066	643.981	46.5665	915.283	70.5555	0	0	1388.76	246.246	3325.73	731.465	9522.73	2162.92	0	0	830	13	1046	0.004184	537.104	109.926	2173.12	1826.71	0.967017	0.953155	0.958891	0.951243	0.943117	0.933556	0.934034	0.915392	0.905354	0.902964	0.896272	0.874761	0.902486	0.866157	0.859465	0.869503	0.888623	0.879063	0.900096	0.896272	1
832	0	676	223	41	0	0	503.755	32.5762	664.534	50.9063	937.791	82.5193	0	0	1592.02	307.348	3659.7	847.636	10293.2	2664.68	832	15	940	0.00376	560.828	112.991	2462.06	2026.72	0.967021	0.955319	0.960638	0.95266	0.945745	0.939894	0.934574	0.917553	0.906915	0.907447	0.893617	0.875532	0.899468	0.869149	0.860106	0.870745	0.886702	0.882447	0.9	0.898936	1
832	26326	676	223	41	134.393	13.4531	503.755	32.5762	664.534	50.9063	937.791	82.5193	31.3006	9.75349	1592.02	307.348	3659.7	847.636	10293.2	2664.68	832	0	27266	0.109064	149.095	81.6576	115.101	581.704	0.964461	0.957915	0.959968	0.929069	0.937468	0.939467	0.9305	0.898867	0.908604	0.888946	0.892815	0.888634	0.894429	0.892742	0.861696	0.883665	0.896556	0.879465	0.873065	0.875981	1
837	1116	505	186	38	348.447	19.4342	608.996	40.3243	770.331	60.8836	1052.24	90.6406	527.775	88.6172	2807.5	557.765	5696.08	1366.26	14501.3	3552.54	837	11	1845	0.00738	476.789	177.401	1960.6	2573.33	0.967751	0.953388	0.965312	0.937127	0.942276	0.940379	0.933604	0.903252	0.902168	0.896477	0.895122	0.879404	0.899458	0.878049	0.85664	0.878862	0.893496	0.877236	0.884824	0.886179	1
838	1005	289	25	2	384.638	23.3553	628.778	44.269	775.096	66.4102	1106.22	16.4695	710.158	128.436	3094.29	669.234	5820.5	1503.59	16491.2	732.912	838	9	1321	0.005284	446.531	117.517	1352.35	1362.55	0.967449	0.955715	0.965556	0.938683	0.944739	0.940575	0.936033	0.90159	0.898183	0.893641	0.895534	0.881908	0.901968	0.878123	0.857684	0.882286	0.896291	0.875473	0.878501	0.880394	1
842	696	253	22	2	490.57	29.5864	683.343	46.5136	832.83	77.3443	1174.93	9.00247	1468.45	265.791	3963.63	828.706	7243.13	2105.18	19733.9	451.552	842	13	973	0.003892	549.84	105.286	2285.36	1649.55	0.96557	0.957862	0.967112	0.940391	0.947071	0.941932	0.937307	0.904933	0.898767	0.89517	0.893628	0.87667	0.899794	0.875128	0.859198	0.880781	0.895683	0.875642	0.884378	0.884892	1
844	0	610	241	21	0	0	511.718	33.8447	705.12	49.9485	880.499	122.978	0	0	1669.38	332.124	4357.94	947.229	8842.22	4121.59	844	15	872	0.003488	574.051	107.622	2585.17	1769.84	0.96961	0.960436	0.969037	0.944954	0.948394	0.938647	0.936353	0.90539	0.900803	0.901376	0.897936	0.875573	0.898509	0.877867	0.856078	0.879014	0.896216	0.874427	0.889908	0.891628	1
844	24834	610	241	21	130.13	13.5487	511.718	33.8447	705.12	49.9485	880.499	122.978	28.4953	9.21075	1669.38	332.124	4357.94	947.229	8842.22	4121.59	844	0	25706	0.102824	145.188	83.8354	115.223	566.172	0.960651	0.958726	0.949681	0.925251	0.944721	0.93414	0.932798	0.914067	0.912005	0.906734	0.894811	0.886563	0.887769	0.898214	0.844608	0.888295	0.880359	0.884599	0.886991	0.865712	1
849	839	453	207	20	346.032	19.0864	617.534	40.7421	816.799	55.7596	984.618	135.562	516.815	85.5588	2926.6	586.18	6752.88	1373.09	12331	5790.59	849	12	1519	0.006076	499.561	188	2240.83	2588.76	0.969717	0.959513	0.966096	0.935155	0.947992	0.936801	0.942067	0.906517	0.912113	0.898947	0.89763	0.887426	0.895655	0.885451	0.846939	0.878539	0.884134	0.879526	0.891376	0.882159	1
850	764	266	31	1	373.134	22.9376	632.44	46.0524	839.755	56.4732	964.219	0	648.769	119.235	3151.34	688.592	7332.19	1440.89	10933.3	0	850	9	1062	0.004248	452.26	135.16	1480.37	1571.68	0.972693	0.960923	0.966102	0.93032	0.949623	0.939736	0.946798	0.908192	0.915254	0.900659	0.902072	0.888418	0.891243	0.886535	0.846987	0.878531	0.885593	0.880885	0.891714	0.876648	1
854	515	225	28	1	444.263	27.4606	665.769	49.3541	878.035	63.3041	923.415	0	1092.63	201.639	3675.71	811.139	8392.17	1744.05	9608.65	0	854	14	769	0.003076	525.49	127.558	2125.26	1803	0.972042	0.962289	0.96749	0.93498	0.948635	0.941482	0.946034	0.908322	0.920676	0.89987	0.89857	0.890117	0.895969	0.884915	0.855007	0.880364	0.882965	0.884915	0.894018	0.875163	1
856	0	449	202	28	0	0	460.931	31.5482	687.053	54.6555	894.274	82.5553	0	0	1222.76	248.502	4047.67	957.553	8947.58	2305.42	856	16	679	0.002716	546.071	132.416	2381.71	2006.09	0.971281	0.960236	0.967599	0.937408	0.954345	0.944772	0.943299	0.910898	0.918999	0.900589	0.901325	0.888071	0.899116	0.884389	0.854197	0.881443	0.879234	0.88218	0.899116	0.876289	1
856	32366	449	202	28	137.85	13.6618	460.931	31.5482	687.053	54.6555	894.274	82.5553	33.746	10.36	1222.76	248.502	4047.67	957.553	8947.58	2305.42	856	0	33045	0.13218	146.238	62.4252	81.9913	440.169	0.962642	0.951748	0.949009	0.925057	0.960342	0.945287	0.942972	0.926676	0.918702	0.898744	0.89599	0.88145	0.886942	0.896944	0.841565	0.888062	0.881934	0.87517	0.89879	0.869753	1
861	1637	321	168	28	340.247	19.2483	560.598	36.3847	790.824	61.9143	1003.7	98.8367	491.668	83.7323	2191.17	423.847	6158.34	1453.13	12675.1	3519.29	861	9	2154	0.008616	416.851	154.366	1345.28	2119.81	0.965181	0.955432	0.952646	0.923166	0.955896	0.940344	0.942665	0.928273	0.913649	0.904828	0.899721	0.891365	0.893222	0.893222	0.851207	0.886026	0.883705	0.872098	0.897864	0.870009	1
862	1492	189	30	0	380.86	23.6618	577.356	38.9335	819.134	64.4733	0	0	689.91	129.421	2395.18	488.149	6841.67	1612.26	0	0	862	7	1711	0.006844	410.25	86.5895	986.14	991.723	0.964641	0.957919	0.953244	0.924021	0.955874	0.938048	0.942724	0.933957	0.912916	0.90678	0.900351	0.893045	0.895091	0.895967	0.84775	0.886908	0.883986	0.875804	0.899474	0.869667	1
866	1025	146	27	0	465.208	28.3089	616.405	48.2583	856.399	69.7021	0	0	1253.41	229.823	2926.01	697.777	7824.35	1925.7	0	0	866	12	1198	0.004792	492.451	81.0664	1605.34	1174.01	0.964942	0.958681	0.954508	0.92404	0.957012	0.939065	0.942404	0.934891	0.914023	0.906093	0.901503	0.899833	0.893573	0.891486	0.852671	0.887312	0.880634	0.866861	0.897746	0.869783	1
868	0	888	137	26	0	0	479.261	32.7648	629.919	52.5517	878.382	83.679	0	0	1373.82	281.621	3129.3	791.851	8500.42	2436.84	868	14	1051	0.004204	508.773	86.4218	1778.95	1337.78	0.965271	0.959087	0.956232	0.924833	0.958135	0.936727	0.942912	0.939106	0.917697	0.904377	0.903901	0.900571	0.891056	0.892483	0.854424	0.888677	0.879163	0.870599	0.898192	0.875833	1
868	29217	888	137	26	131.717	12.8567	479.261	32.7648	629.919	52.5517	878.382	83.679	29.4299	8.84182	1373.82	281.621	3129.3	791.851	8500.42	2436.84	868	0	30268	0.121072	144.81	72.0008	90.1787	405.966	0.963509	0.953978	0.949039	0.922922	0.940944	0.936748	0.930802	0.921138	0.900852	0.89555	0.905147	0.873778	0.891238	0.893402	0.85592	0.872539	0.887835	0.881129	0.884763	0.889752	1
873	1130	630	115	23	354.54	18.4401	587.72	37.5411	749.759	60.7342	993.461	94.7257	555.154	86.8139	2522.37	484.732	5258.99	1312.94	12277	3462.36	873	10	1898	0.007592	463.628	146.837	1635.18	1859.02	0.963909	0.953372	0.954953	0.923867	0.95627	0.935458	0.936512	0.936776	0.910959	0.90569	0.901475	0.888567	0.890674	0.89568	0.851686	0.878293	0.889094	0.873551	0.891201	0.881454	1
874	1023	379	20	1	383.34	22.8676	602.123	41.8292	771.043	61.9939	989.91	0	702.779	126.047	2717.47	567.823	5713.81	1324.4	11826.7	0	874	9	1423	0.005692	447.486	109.092	1317.62	1124.66	0.961701	0.952214	0.95643	0.920239	0.955376	0.933591	0.936753	0.934996	0.908644	0.904779	0.901968	0.884751	0.888967	0.899157	0.854181	0.873155	0.89494	0.874912	0.889318	0.883345	1
878	695	323	18	1	454.947	27.9979	639.082	48.3767	806.713	62.3376	983.897	0	1172.91	217.298	3255.44	745.398	6532.41	1518.65	11613.4	0	878	14	1037	0.004148	518.917	101.035	1924.67	1278.34	0.961427	0.955641	0.957088	0.921408	0.956606	0.937319	0.936355	0.936355	0.908872	0.900675	0.905014	0.893925	0.89055	0.891514	0.852459	0.870781	0.896336	0.874156	0.892478	0.889103	1
880	0	613	302	17	0	0	470.945	32.8231	657.55	53.1457	838.144	76.1737	0	0	1304.57	274.312	3553.05	873.858	7374.91	2126.24	880	16	932	0.003728	538.109	104.697	2143.88	1409.01	0.962983	0.957618	0.959764	0.920601	0.954399	0.936695	0.934013	0.933476	0.912017	0.902361	0.910408	0.89485	0.888412	0.888948	0.853004	0.870708	0.895386	0.872318	0.891094	0.889485	1
880	26886	613	302	17	133.729	13.883	470.945	32.8231	657.55	53.1457	838.144	76.1737	30.9125	10.0784	1304.57	274.312	3553.05	873.858	7374.91	2126.24	880	0	27818	0.111272	147.277	76.476	101.704	459.546	0.960493	0.955047	0.955047	0.940344	0.93391	0.930207	0.926918	0.90729	0.901718	0.897962	0.893055	0.863865	0.895517	0.876806	0.852595	0.857556	0.878262	0.879143	0.88245	0.885164	1
885	1160	421	254	15	352.926	19.4719	576.683	39.2196	764.415	59.3696	956.87	90.4235	548.189	90.986	2387.25	484.499	5563.02	1318.63	10974.9	3227.82	885	11	1850	0.0074	465.239	161.625	1739.76	2016.42	0.967297	0.952973	0.954595	0.931892	0.941892	0.933784	0.924324	0.923784	0.904865	0.902162	0.901622	0.878108	0.898919	0.884054	0.857297	0.865135	0.890541	0.877297	0.891351	0.886757	1
886	1058	244	43	0	384.593	22.9553	590.603	45.5369	797.157	68.6228	0	0	709.664	126.762	2573.61	597.547	6332.51	1717.94	0	0	886	8	1345	0.00538	435.156	107.357	1227.57	1242.82	0.966914	0.954275	0.956506	0.933086	0.940149	0.934572	0.926394	0.917472	0.904089	0.904461	0.9	0.87658	0.901487	0.880297	0.854275	0.864312	0.885874	0.873978	0.891078	0.886617	1
890	730	202	38	0	495.444	28.7528	642.542	52.5012	850.667	78.2218	0	0	1511.23	261.783	3317.46	815.377	7712.17	2223.2	0	0	890	13	970	0.00388	539.992	94.3431	2130.3	1478.57	0.964948	0.953608	0.956186	0.934536	0.945361	0.936598	0.924227	0.922165	0.909794	0.907732	0.897938	0.876804	0.898454	0.878351	0.845361	0.858763	0.892268	0.874227	0.89433	0.886598	1
892	0	660	193	37	0	0	521.337	33.3861	670.951	55.841	878.318	86.0078	0	0	1763.4	336.796	3777.51	932.873	8515.77	2680.14	892	15	890	0.00356	568.622	98.6224	2480.88	1682.82	0.966292	0.95618	0.958989	0.935393	0.943258	0.93764	0.920787	0.924157	0.911236	0.909551	0.898315	0.878652	0.899438	0.879775	0.847753	0.861798	0.892135	0.877528	0.895506	0.889326	1
892	26748	660	193	37	137.301	13.3461	521.337	33.3861	670.951	55.841	878.318	86.0078	33.3067	9.94357	1763.4	336.796	3777.51	932.873	8515.77	2680.14	892	0	27638	0.110552	151.19	79.2685	112.124	527.244	0.958988	0.961285	0.959006	0.936718	0.942308	0.928396	0.922625	0.888433	0.909074	0.897044	0.888921	0.865204	0.891635	0.866705	0.863829	0.871282	0.892304	0.865656	0.891906	0.890947	1
897	1332	488	169	34	336.655	18.8328	619.603	40.6447	766.765	64.8993	978.097	86.2899	476.231	80.4703	2955.34	578.443	5632.53	1432.81	11678.5	3234.61	897	10	2023	0.008092	451.621	171.97	1693.28	2182.63	0.95996	0.959466	0.963421	0.940435	0.94612	0.929066	0.921404	0.901631	0.915966	0.903114	0.892734	0.864558	0.89916	0.872961	0.852694	0.871231	0.876915	0.869995	0.897677	0.890262	1
898	1201	286	33	3	367.616	22.7	636.751	45.9321	773.077	68.9207	1016.89	43.5862	620.619	115.995	3214.77	687.1	5785.03	1530.66	12885.1	1609.62	898	8	1523	0.006092	428.22	123.414	1243.83	1380.1	0.957649	0.961589	0.963559	0.940578	0.945502	0.928759	0.919567	0.900854	0.916284	0.898555	0.888378	0.860473	0.897571	0.869337	0.856533	0.875246	0.877216	0.87262	0.900854	0.891661	1
902	801	243	32	3	449.441	27.5498	677.098	53.2196	818.81	76.3059	1046.6	103.765	1130.94	209.363	3873.44	907.388	6883.01	1891.59	14371.3	4078.89	902	13	1079	0.004316	513.326	118.458	1955.98	1688.84	0.961075	0.963392	0.962465	0.94393	0.947637	0.926784	0.92354	0.907322	0.919833	0.902688	0.891103	0.860519	0.903151	0.867006	0.863763	0.873957	0.878591	0.875348	0.904078	0.89203	1
904	0	709	229	35	0	0	474.249	32.8173	703.358	59.1563	859.602	94.4137	0	0	1331.88	279.551	4350.93	1086.13	8042.28	2771.14	904	15	973	0.003892	542.033	122.597	2283.8	1862.69	0.961459	0.968654	0.960946	0.943988	0.950668	0.928058	0.924974	0.90185	0.919836	0.902878	0.894142	0.866906	0.905447	0.866906	0.865365	0.871531	0.879753	0.875642	0.905447	0.889517	1
904	24521	709	229	35	132.3	13.9323	474.249	32.8173	703.358	59.1563	859.602	94.4137	29.958	9.71896	1331.88	279.551	4350.93	1086.13	8042.28	2771.14	904	0	25494	0.101976	147.938	83.2052	115.978	564.79	0.961501	0.959147	0.959402	0.928493	0.952754	0.936338	0.932317	0.909155	0.910959	0.912136	0.900898	0.885326	0.902291	0.881266	0.858516	0.891288	0.88411	0.870244	0.895113	0.879325	1
909	966	495	188	31	322.155	17.5325	566.925	38.5804	798.769	63.5348	957.068	88.8006	417.343	68.4726	2268.78	466.253	6348.15	1503.07	10968.5	3085.03	909	11	1680	0.00672	459.326	181.406	1821.24	2350.47	0.957738	0.964881	0.958036	0.935119	0.953869	0.929464	0.925298	0.909226	0.906548	0.905952	0.904167	0.875595	0.910714	0.867262	0.868452	0.882143	0.88869	0.874405	0.903571	0.886012	1
910	871	306	28	1	360.707	21.4014	584.25	44.2661	790.419	64.216	1150.42	0	585.889	103.662	2490.28	568.771	6158.1	1535.41	18526	0	910	9	1206	0.004824	428.058	117.775	1213.34	1287.96	0.961028	0.964345	0.957297	0.935323	0.952736	0.932007	0.925788	0.906302	0.906302	0.899668	0.907546	0.877695	0.911692	0.864013	0.870232	0.887645	0.890133	0.878109	0.910448	0.884743	1
914	563	251	23	1	441.624	26.8126	624.132	49.3223	830.207	71.9572	1197.88	0	1072.93	194.446	3037.65	719.627	7149.83	1880.6	20903.8	0	914	14	838	0.003352	507.857	108.492	1851.86	1519.83	0.964797	0.966587	0.961814	0.939141	0.955847	0.928401	0.925418	0.900358	0.908711	0.896181	0.909905	0.871718	0.911098	0.863365	0.872912	0.891408	0.900358	0.881862	0.910501	0.887828	1
916	0	501	235	24	0	0	463.562	31.2887	646.371	52.5669	858.873	100.993	0	0	1243.32	252.082	3376.36	831.039	8073.19	3293.45	916	16	760	0.00304	532.572	111.031	2118.56	1646.77	0.967105	0.969079	0.9625	0.940132	0.955921	0.930263	0.926974	0.898684	0.909211	0.894737	0.909868	0.872368	0.910526	0.865132	0.871053	0.892105	0.9	0.880921	0.910526	0.888816	1
916	28340	501	235	24	134.724	13.2353	463.562	31.2887	646.371	52.5669	858.873	100.993	31.4927	9.48715	1243.32	252.082	3376.36	831.039	8073.19	3293.45	916	0	29100	0.1164	145.115	67.2195	86.0003	426.266	0.959089	0.953093	0.961031	0.924983	0.951478	0.929639	0.930773	0.934845	0.912629	0.899021	0.903093	0.888952	0.902629	0.890361	0.859759	0.885052	0.894605	0.873196	0.898385	0.875155	1
921	1230	352	191	21	352.602	18.4769	572.087	36.783	751.443	57.2738	960.888	84.8796	546.199	85.6209	2327.69	455.183	5282.16	1222.77	11069.3	2819.64	921	10	1794	0.007176	445.251	151.884	1523.14	1910.61	0.970178	0.955407	0.964604	0.935619	0.957637	0.930881	0.930602	0.923356	0.909699	0.901059	0.902174	0.88796	0.902731	0.879877	0.859532	0.887402	0.89019	0.877369	0.894091	0.889075	1
922	1129	214	25	1	393.446	22.6389	591.522	39.6805	777.443	74.0173	1051.38	0	759.012	130.663	2574.78	527.445	5903.89	1719.99	14158.1	0	922	8	1369	0.005476	431.902	91.8256	1146.59	1044.64	0.971877	0.952885	0.968955	0.934259	0.957999	0.934624	0.932067	0.929145	0.91198	0.907597	0.897005	0.894814	0.90431	0.883857	0.854638	0.887144	0.888605	0.879474	0.890066	0.889335	1
926	796	171	21	1	482.059	27.7528	636.235	46.3829	823.631	80.292	1063.73	0	1392.3	238.499	3208.58	714.809	7023.68	2101.44	14660.8	0	926	12	989	0.003956	516.557	82.8735	1839.33	1204.09	0.971689	0.955511	0.968655	0.936805	0.959555	0.939333	0.92821	0.930233	0.915066	0.913549	0.901416	0.88726	0.908999	0.886249	0.857937	0.888271	0.893832	0.871587	0.893327	0.895854	1
928	0	722	159	22	0	0	510.56	32.7624	666.89	51.9314	866.558	97.1822	0	0	1656.8	316.574	3701.08	883.633	8254.91	3029.11	928	14	903	0.003612	546.76	87.428	2177.51	1402.33	0.972868	0.955703	0.967885	0.93577	0.960133	0.936877	0.93134	0.930786	0.914729	0.915282	0.900886	0.887043	0.906977	0.884828	0.854374	0.888151	0.894795	0.870986	0.89701	0.89258	1
928	28865	722	159	22	136.459	13.585	510.56	32.7624	666.89	51.9314	866.558	97.1822	32.7459	10.0397	1656.8	316.574	3701.08	883.633	8254.91	3029.11	928	0	29768	0.119072	148.905	73.2301	97.8064	441.654	0.964895	0.950887	0.963132	0.922669	0.950181	0.927892	0.930395	0.917025	0.912188	0.900279	0.898834	0.881702	0.898616	0.883986	0.860639	0.882206	0.891511	0.869642	0.898347	0.880241	1
933	1336	540	134	21	337.906	18.8337	606.813	40.4276	764.337	59.2372	977.415	116.533	481.503	80.9379	2777.92	551.147	5561.49	1338.01	11879.5	4524.21	933	10	2031	0.008124	444.15	158.758	1545.09	1931.75	0.966765	0.958641	0.966765	0.930822	0.95421	0.930084	0.92516	0.929838	0.913097	0.908666	0.90128	0.881093	0.89611	0.885032	0.858936	0.885771	0.897341	0.871	0.898572	0.88257	1
934	1219	325	26	0	356.4	22.5412	616.35	44.3201	749.499	60.708	0	0	566.065	107.839	2916.63	624.947	5253.61	1307.64	0	0	934	8	1570	0.00628	416.722	117.349	1130.27	1143.46	0.968153	0.959236	0.967834	0.932803	0.953503	0.929936	0.92293	0.931847	0.913694	0.906688	0.896497	0.884076	0.893312	0.886624	0.861146	0.884076	0.900318	0.875796	0.897134	0.882803	1
938	799	281	25	0	432.303	27.2694	652.817	49.8355	784.333	67.662	0	0	1007.58	190.639	3469.43	781.654	6032.1	1570.7	0	0	938	13	1105	0.00442	496.344	111.09	1747.3	1342.64	0.970136	0.961538	0.970136	0.938009	0.953394	0.930317	0.926244	0.931674	0.916742	0.900452	0.909955	0.880543	0.895023	0.88552	0.862443	0.88371	0.900452	0.876471	0.89276	0.888688	1
940	0	696	264	24	0	0	456.919	31.7473	676.738	54.3432	823.047	77.9971	0	0	1191.75	246.319	3870.27	921.22	6996.93	1996.65	940	15	984	0.003936	524.825	115.221	2051.97	1541	0.974085	0.961382	0.971545	0.941057	0.953252	0.935467	0.925305	0.931911	0.920732	0.901931	0.907012	0.881098	0.896341	0.887703	0.86128	0.889228	0.898882	0.875	0.892785	0.888211	1
940	24742	696	264	24	134.137	13.295	456.919	31.7473	676.738	54.3432	823.047	77.9971	31.1013	9.47221	1191.75	246.319	3870.27	921.22	6996.93	1996.65	940	0	25726	0.102904	149.081	79.3267	108.398	491.067	0.95662	0.950847	0.963519	0.926961	0.959418	0.926786	0.925775	0.922491	0.914969	0.910227	0.897594	0.881249	0.897963	0.873805	0.861172	0.877303	0.89289	0.866905	0.893279	0.880335	1
945	1067	488	220	22	326.679	18.51	548.607	37.7014	771.877	59.091	902.235	76.6323	435.401	73.7355	2057.23	422.292	5723.25	1308.71	9155.61	2241.51	945	11	1797	0.007188	448.497	167.167	1629.96	1991.06	0.968559	0.951586	0.970228	0.934335	0.956316	0.937396	0.923205	0.929327	0.916249	0.908737	0.892599	0.882026	0.899555	0.87813	0.864496	0.88286	0.893434	0.86394	0.888982	0.885643	1
946	944	291	36	1	363.16	22.4306	566.062	42.3211	805.236	50.8077	810.659	0	598.387	110.188	2264.74	505.925	6458.36	1210.49	6512.23	0	946	9	1272	0.005088	422.442	111.574	1150.1	1199.69	0.967374	0.954009	0.971305	0.933176	0.95794	0.936321	0.922956	0.925314	0.917846	0.909198	0.884041	0.886006	0.906447	0.879717	0.860456	0.881289	0.898585	0.857311	0.888758	0.88522	1
950	629	243	34	1	473.165	27.4298	619.949	45.7449	851.954	60.7599	835.018	0	1317.15	227.067	2970.16	652.728	7668.93	1659.6	7114.33	0	950	14	907	0.003628	527.09	98.0221	2004.51	1436.03	0.970783	0.955899	0.973539	0.93495	0.957552	0.93495	0.928886	0.925579	0.920617	0.907387	0.888093	0.888093	0.9129	0.883682	0.86108	0.884785	0.899118	0.853914	0.887541	0.880926	1
952	0	562	222	34	0	0	500.105	30.8207	646.318	52.8439	882.642	64.8119	0	0	1556	283.086	3375.88	821.508	8532.17	1924.05	952	16	818	0.003272	555.686	101.883	2339.86	1642.96	0.971883	0.956601	0.971271	0.938264	0.957213	0.934597	0.932763	0.927873	0.921149	0.909535	0.891809	0.887531	0.911369	0.885697	0.858802	0.882641	0.897922	0.851467	0.891809	0.882029	1
952	25966	562	222	34	133.935	14.0434	500.105	30.8207	646.318	52.8439	882.642	64.8119	31.0673	9.98296	1556	283.086	3375.88	821.508	8532.17	1924.05	952	0	26784	0.107136	146.816	75.9913	101.579	490.267	0.953648	0.953909	0.954618	0.9319	0.95124	0.917301	0.917469	0.908154	0.912336	0.89953	0.90933	0.868186	0.894564	0.859244	0.86253	0.870893	0.882822	0.874179	0.905242	0.887302	1
957	1095	415	182	28	355.075	19.1416	606.36	36.8174	751.275	58.986	987.965	66.2146	557.99	90.3533	2765.66	502.908	5283.48	1229.45	11914.5	2387.84	957	11	1720	0.00688	467.931	163.185	1775.55	2115.39	0.95843	0.960174	0.95814	0.936047	0.959012	0.926744	0.924709	0.924128	0.919477	0.91657	0.907558	0.877326	0.901453	0.871221	0.859593	0.88314	0.895058	0.860174	0.902907	0.882267	1
958	1006	252	37	2	394.108	24.0952	625.779	44.0038	769.253	60.6223	973.809	53.8976	763.787	139.214	3049.95	640.744	5671.85	1359.77	11363.7	1863.52	958	9	1297	0.005188	450.716	112.66	1364.33	1291.58	0.952968	0.961064	0.955281	0.936006	0.962606	0.928682	0.920586	0.922899	0.919429	0.916345	0.909406	0.877024	0.90054	0.872783	0.857363	0.880879	0.893215	0.857363	0.897841	0.882806	1
962	708	224	34	2	478.173	28.4945	666.912	49.541	811.832	64.5539	1010.8	9.90482	1359.99	240.838	3695.08	826.63	6663.95	1595.07	12591.3	368.433	962	13	968	0.003872	534.668	104.193	2109.84	1496.13	0.953512	0.963843	0.956095	0.9375	0.96281	0.930269	0.920971	0.919938	0.921488	0.914773	0.906508	0.882748	0.905475	0.869318	0.86312	0.881715	0.893595	0.864153	0.896694	0.880165	1
964	0	643	215	34	0	0	492.013	33.2161	678.641	53.5874	839.447	81.5858	0	0	1485.35	297.924	3900.66	922.777	7434.26	2260.16	964	15	892	0.003568	550.239	106.523	2294.27	1601.44	0.956839	0.964686	0.956278	0.936099	0.963565	0.933296	0.925448	0.921525	0.924327	0.918161	0.909193	0.88509	0.909193	0.871076	0.861547	0.881726	0.892937	0.868274	0.892937	0.875561	1
964	27421	643	215	34	133.179	12.9407	492.013	33.2161	678.641	53.5874	839.447	81.5858	30.4078	9.06773	1485.35	297.924	3900.66	922.777	7434.26	2260.16	964	0	28313	0.113252	146.319	76.3346	101.731	487.09	0.963497	0.958553	0.950659	0.935418	0.952407	0.914933	0.920319	0.907675	0.906068	0.897026	0.912514	0.860629	0.897326	0.855897	0.853954	0.870713	0.875764	0.870554	0.895843	0.893865	1
969	1068	458	176	30	337.89	18.3131	592.282	39.1273	783.682	60.7637	951.409	81.7473	481.197	78.8249	2583.36	508.538	5991.6	1396.63	10737	2786.57	969	11	1732	0.006928	461.087	172.488	1774.67	2192.67	0.958718	0.95612	0.94948	0.933891	0.953233	0.921189	0.920035	0.905023	0.918591	0.9056	0.910508	0.875	0.904157	0.85739	0.858834	0.872113	0.889145	0.876443	0.89694	0.88597	1
970	929	268	28	4	376.129	23.0527	611.494	43.3888	802.704	55.6673	975.207	103.019	664.413	122.444	2847.46	604.922	6413.81	1335.57	11695.3	3921.71	970	9	1229	0.004916	439.122	119.762	1307.35	1398.86	0.959317	0.95891	0.947111	0.9345	0.950366	0.913751	0.913344	0.903987	0.912937	0.905207	0.91131	0.871847	0.896664	0.851912	0.85598	0.872661	0.893409	0.880391	0.897478	0.89463	1
974	630	231	26	3	456.019	27.2758	649.36	47.9472	844.408	59.7508	1043.59	146.77	1180.41	210.204	3411.2	747.158	7465.58	1581.31	14677.8	6277.34	974	13	890	0.00356	519.527	111.98	1988.52	1669.96	0.958989	0.962921	0.947191	0.938202	0.944944	0.917978	0.911798	0.902809	0.910112	0.910112	0.911236	0.869663	0.898315	0.85618	0.855056	0.866854	0.894382	0.881461	0.896067	0.889888	1
976	0	526	212	28	0	0	468.859	32.2626	662.575	49.6919	884.397	103.952	0	0	1286.78	260.498	3624.58	805.517	8814.66	3721.57	976	16	766	0.003064	537.662	117.29	2208.97	1861.73	0.961488	0.96671	0.953003	0.93799	0.946475	0.920366	0.91188	0.909269	0.913185	0.91188	0.905352	0.874021	0.899478	0.85705	0.856397	0.867493	0.894909	0.888381	0.890339	0.890992	1
976	28960	526	212	28	137.047	13.877	468.859	32.2626	662.575	49.6919	884.397	103.952	33.2045	10.4194	1286.78	260.498	3624.58	805.517	8814.66	3721.57	976	0	29726	0.118904	147.37	67.6107	89.271	456.361	0.969269	0.960859	0.952785	0.936621	0.953206	0.925082	0.924847	0.920575	0.907488	0.915007	0.910045	0.870921	0.889356	0.868751	0.8631	0.869811	0.883671	0.874605	0.884478	0.890096	1
981	1468	372	176	25	349.485	19.1454	571.505	38.3952	766.385	59.2661	999.052	104.546	532.302	87.0182	2322.97	463.007	5604.62	1300.85	12563.2	4292.78	981	9	2041	0.008164	433.858	151.626	1443.44	2040.09	0.967663	0.963498	0.954924	0.944635	0.957864	0.924792	0.925772	0.918422	0.911563	0.911563	0.907888	0.872611	0.899559	0.865752	0.857668	0.873836	0.887065	0.878001	0.887065	0.89025	1
982	1341	207	26	2	371.7	22.7014	577.749	41.7021	782.331	52.6302	1136.61	192.983	641.25	116.793	2404.68	521.367	5933.66	1151.04	19398.6	9147.85	982	8	1576	0.006304	406.508	92.9997	983.982	1172.57	0.969543	0.963198	0.955584	0.95019	0.959391	0.925444	0.933693	0.919416	0.910533	0.909264	0.905457	0.875317	0.897843	0.870241	0.855647	0.873096	0.888325	0.875952	0.888959	0.890863	1
986	880	171	23	2	461.644	27.411	622.047	45.1849	837.43	52.8741	1227.68	262.35	1224.29	218.338	2998.63	640.621	7260.13	1331.48	25544	14572.9	986	12	1076	0.004304	496.592	90.0191	1680.5	1645.34	0.969331	0.966543	0.960502	0.949814	0.960502	0.925186	0.93448	0.919145	0.908457	0.908457	0.900093	0.871283	0.897305	0.86803	0.855483	0.871747	0.895911	0.877788	0.880576	0.882435	1
988	0	778	153	24	0	0	482.936	31.1095	642.529	49.8666	889.085	140.975	0	0	1403.35	271.076	3310.29	750.319	9327.9	6758.23	988	14	955	0.00382	518.711	92.911	1908.01	1789.96	0.971204	0.969634	0.959162	0.949215	0.962304	0.926178	0.937173	0.917277	0.907853	0.910995	0.901571	0.873822	0.897906	0.872251	0.857068	0.872775	0.896335	0.880105	0.879581	0.884293	1
988	29287	778	153	24	138.272	13.0331	482.936	31.1095	642.529	49.8666	889.085	140.975	33.9598	9.86076	1403.35	271.076	3310.29	750.319	9327.9	6758.23	988	0	30242	0.120968	150.286	69.7371	93.1398	456.81	0.972026	0.960452	0.963809	0.937984	0.948234	0.929717	0.928179	0.915581	0.912522	0.900222	0.904404	0.873553	0.902338	0.866196	0.866262	0.884217	0.891062	0.850043	0.903313	0.878199	1
993	1478	580	125	17	333.829	18.0321	577.723	36.5722	739.867	53.2229	1024.38	175.931	464.106	76.0704	2395.79	453.893	5032.74	1070.13	14413	10532	993	9	2200	0.0088	426.535	145.297	1340.74	1971.07	0.970455	0.965	0.962955	0.941591	0.953409	0.929091	0.931818	0.915909	0.907273	0.899091	0.896364	0.865682	0.893636	0.870455	0.87	0.875909	0.899773	0.861591	0.887273	0.882955	1
994	1335	330	18	0	366.561	22.0637	595.633	42.1132	762.64	63.3548	0	0	614.968	112.068	2632.34	563.337	5534.17	1235.12	0	0	994	8	1683	0.006732	415.713	101.626	1063.14	971.828	0.971777	0.964944	0.963755	0.941176	0.953951	0.929293	0.92959	0.914736	0.909388	0.897207	0.89899	0.866013	0.891563	0.86839	0.869281	0.878491	0.901367	0.857992	0.887403	0.883244	1
998	871	272	16	0	455.762	27.6785	640.105	46.8347	801.9	68.2142	0	0	1178.87	216.111	3267.16	712.888	6436.97	1521.04	0	0	998	13	1159	0.004636	503.803	92.0652	1741.55	1129.08	0.97239	0.967213	0.962036	0.94478	0.959448	0.931406	0.932701	0.915013	0.908542	0.899482	0.899051	0.867558	0.891717	0.873598	0.874892	0.876186	0.904228	0.85893	0.888266	0.874892	1
1000	0	764	258	15	0	0	468.279	32.9871	652.347	51.5921	814.058	70.8817	0	0	1283.04	272.282	3466.8	831.296	6740.89	1674.5	1000	15	1037	0.004148	519.076	95.4732	1905.29	1223.62	0.972035	0.968177	0.961427	0.946962	0.959981	0.931051	0.933944	0.918033	0.910318	0.903086	0.903086	0.86837	0.894407	0.873192	0.87271	0.873674	0.905979	0.860174	0.888139	0.876085	1
1000	25550	764	258	15	138.337	13.7543	468.279	32.9871	652.347	51.5921	814.058	70.8817	34.1122	10.5885	1283.04	272.282	3466.8	831.296	6740.89	1674.5	1000	0	26587	0.106348	153.187	77.2717	107.096	435.598	0.956633	0.954583	0.961917	0.937338	0.961353	0.94345	0.939538	0.917347	0.924155	0.894761	0.893143	0.886241	0.922105	0.865743	0.866006	0.884229	0.89083	0.84421	0.907304	0.880129	1
1005	1297	553	213	14	336.539	19.5129	566.554	36.6151	751.307	56.9281	912.555	75.9184	476.074	83.565	2261.19	434.795	5278.38	1217.91	9462.01	2190.41	1005	10	2077	0.008308	444.198	152.776	1504.41	1714.48	0.969909	0.961483	0.963409	0.936206	0.956909	0.931632	0.938132	0.910207	0.912133	0.902022	0.89793	0.880116	0.914299	0.863264	0.870246	0.871931	0.893115	0.844728	0.899133	0.880356	1
1006	1167	324	37	0	371.887	23.8033	584.913	41.9052	783.814	62.9004	0	0	642.942	124.319	2494.22	534.761	6002.89	1484.94	0	0	1006	9	1528	0.006112	427.032	107.662	1165.28	1129.33	0.97055	0.961715	0.962696	0.934882	0.958115	0.932592	0.937173	0.90805	0.919503	0.906086	0.89856	0.879581	0.918521	0.860929	0.874673	0.870419	0.894306	0.842605	0.904777	0.882526	1
1010	797	264	34	0	457.241	29.5175	627.524	43.6838	819.937	71.9932	0	0	1191.98	230.414	3074.54	639.287	6894.55	1910.78	0	0	1010	13	1095	0.00438	509.557	97.9473	1822.92	1310.2	0.971233	0.960731	0.963927	0.93516	0.955708	0.93242	0.933333	0.909132	0.917352	0.906393	0.901826	0.879909	0.915525	0.860731	0.870776	0.873059	0.89589	0.839269	0.910959	0.882648	1
1012	0	688	247	34	0	0	481.377	33.3949	649.31	48.8282	835.264	79.5774	0	0	1392.58	289.332	3412.75	773.516	7316.51	2209.02	1012	15	969	0.003876	536.601	100.772	2115.38	1460.25	0.973168	0.963364	0.963364	0.939112	0.957172	0.933437	0.930341	0.908669	0.917441	0.908669	0.900929	0.884933	0.913829	0.861197	0.869969	0.876161	0.900413	0.845717	0.911765	0.884933	1
1012	28551	688	247	34	138.798	13.7492	481.377	33.3949	649.31	48.8282	835.264	79.5774	34.4418	10.5354	1392.58	289.332	3412.75	773.516	7316.51	2209.02	1012	0	29520	0.11808	151.856	74.4323	102.749	455.608	0.957114	0.966294	0.958299	0.931284	0.959638	0.937449	0.915972	0.918564	0.921206	0.901762	0.902558	0.877083	0.916734	0.865379	0.87356	0.88501	0.900136	0.86897	0.892886	0.896477	1
1017	1491	519	207	30	358.683	19.5061	587.58	39.4999	760.05	58.5772	935.09	93.1268	575.177	93.4548	2523.9	513.445	5466.85	1267.91	10278.6	3323.29	1017	10	2247	0.008988	456.223	151.356	1605.47	1907.7	0.963062	0.960837	0.962394	0.935915	0.963952	0.934579	0.934579	0.917668	0.921896	0.903872	0.898754	0.881175	0.929462	0.866711	0.878505	0.875834	0.901647	0.860481	0.898754	0.894081	1
1018	1353	309	27	2	383.404	23.5675	598.306	46.3064	789.894	59.9759	929.475	27.8746	703.575	129.4	2675.52	624.353	6130.29	1402.45	9824.38	877.932	1018	8	1691	0.006764	429.81	100.852	1161.35	1089.29	0.961561	0.962153	0.962448	0.935245	0.96304	0.931402	0.937315	0.919574	0.922827	0.906268	0.900355	0.884979	0.929923	0.867534	0.877292	0.871378	0.901833	0.861325	0.895328	0.895328	1
1022	925	253	24	2	480.53	29.0132	644.807	50.4707	846.341	61.3371	972.142	0.637426	1380.5	248.314	3347.19	790.209	7523.15	1671.61	11203.9	21.9423	1022	13	1204	0.004816	523.158	90.4411	1932.53	1286.37	0.96304	0.962209	0.960133	0.935631	0.964286	0.932309	0.936462	0.91902	0.920681	0.907392	0.901993	0.881229	0.930233	0.870017	0.874169	0.874585	0.905316	0.854236	0.894103	0.893688	1
1024	0	820	243	25	0	0	500.139	33.6088	662.887	54.8591	878.162	82.4973	0	0	1559.7	314.073	3643.16	910.99	8487.18	2375	1024	15	1088	0.004352	545.174	94.0798	2184.21	1439.27	0.963235	0.962776	0.960018	0.935202	0.962316	0.933824	0.936581	0.923254	0.920496	0.90625	0.903952	0.884651	0.928309	0.870404	0.877298	0.873162	0.90625	0.850184	0.892004	0.89568	1
1024	29628	820	243	25	134.698	13.2357	500.139	33.6088	662.887	54.8591	878.162	82.4973	31.4767	9.53896	1559.7	314.073	3643.16	910.99	8487.18	2375	1024	0	30716	0.122864	149.238	78.9889	107.729	481.456	0.961779	0.967672	0.955837	0.95071	0.956765	0.932853	0.920774	0.925104	0.912114	0.893785	0.876644	0.872526	0.900264	0.872216	0.877686	0.881674	0.907589	0.879916	0.889846	0.89188	1
1029	1329	630	193	23	355.59	18.4728	609.907	38.3382	775.402	59.1997	984.302	87.3707	560.069	87.3565	2816.38	526.224	5801.1	1319.63	11898.3	3080.48	1029	10	2175	0.0087	473.155	160.491	1798.59	2019.23	0.96092	0.968046	0.956322	0.946667	0.957701	0.931724	0.926897	0.925747	0.909885	0.90069	0.90046	0.872874	0.910345	0.870805	0.881149	0.881149	0.904368	0.865517	0.888966	0.894483	1
1030	1203	389	27	2	391.171	22.7684	629.611	44.0415	802.647	61.7634	948.906	30.7258	746.158	130.319	3105.51	644.77	6432.68	1452.61	10455.2	1008.39	1030	9	1621	0.006484	455.933	116.483	1419.04	1298.75	0.959593	0.971314	0.955275	0.947255	0.9562	0.934608	0.924121	0.926897	0.907156	0.899753	0.903455	0.868908	0.909007	0.873535	0.88649	0.882788	0.905305	0.871376	0.881555	0.894818	1
1034	833	326	26	2	459.981	27.8359	665.092	49.2772	838.415	69.4956	990.539	3.13739	1211.65	219.933	3664.31	800.419	7347.9	1797.21	11849.5	112.098	1034	13	1187	0.004748	525.497	110.407	2037.58	1505.34	0.958719	0.967987	0.958298	0.946925	0.958298	0.935552	0.925864	0.925864	0.908593	0.894693	0.904802	0.87321	0.909436	0.865628	0.880792	0.886689	0.909436	0.867313	0.887532	0.89385	1
1036	0	749	307	27	0	0	475.481	31.5488	680.372	56.148	858.509	81.227	0	0	1340.66	267.514	3936.74	961.794	7934.8	2218.67	1036	16	1083	0.004332	543.111	112.83	2240.97	1618.15	0.960757	0.967682	0.959834	0.94783	0.961681	0.935826	0.924284	0.926131	0.913666	0.89843	0.906741	0.870268	0.909049	0.865189	0.88181	0.883195	0.907202	0.865651	0.89012	0.893813	1
1036	28306	749	307	27	134.475	13.5136	475.481	31.5488	680.372	56.148	858.509	81.227	31.3646	9.81611	1340.66	267.514	3936.74	961.794	7934.8	2218.67	1036	0	29389	0.117556	149.533	81.0659	112.79	519.491	0.962979	0.963779	0.955681	0.946511	0.953316	0.930552	0.922352	0.917231	0.904692	0.899129	0.891524	0.863129	0.898653	0.866736	0.852513	0.867604	0.901715	0.87446	0.880653	0.884038	1
1041	1239	525	257	25	358.007	19.0865	585.773	35.4777	788.891	63.5246	971.512	87.3383	571.767	92.1214	2494.47	455.265	6119.43	1467.14	11449.6	3008.23	1041	11	2046	0.008184	478.072	167.212	1894.89	2224.62	0.964565	0.96652	0.9565	0.949413	0.962121	0.932551	0.929619	0.927175	0.915934	0.897849	0.89565	0.859482	0.914956	0.86217	0.870968	0.881232	0.902248	0.874633	0.889541	0.891984	1
1042	1117	295	33	1	397.107	23.1161	604.494	42.3004	812.131	62.989	789.383	0	780.496	136.64	2750.12	577.658	6664.65	1536.42	6014.93	0	1042	9	1446	0.005784	449.159	104.741	1320.23	1202.34	0.965422	0.965422	0.956086	0.952974	0.962656	0.931535	0.932918	0.923582	0.909405	0.898686	0.891079	0.858575	0.910443	0.867911	0.866528	0.879322	0.901107	0.877593	0.891079	0.889696	1
1046	780	260	29	1	504.51	29.1558	656.572	51.8787	873.021	72.1738	869.861	0	1595.21	275.985	3534.24	846.496	8291.58	2067.36	8038.27	0	1046	13	1070	0.00428	551.789	92.7554	2253.89	1441.99	0.964486	0.966822	0.957944	0.955607	0.958879	0.938318	0.934579	0.927103	0.909813	0.901869	0.901402	0.855607	0.913551	0.868692	0.87243	0.872897	0.896262	0.880841	0.894393	0.893925	1
1048	0	710	244	29	0	0	537.814	33.0534	687.326	56.3018	903.426	77.0525	0	0	1933.35	357.382	4057.79	1016.7	9194.64	2313.86	1048	15	983	0.003932	585.712	94.5994	2674.9	1622.55	0.964903	0.968973	0.9588	0.959817	0.961851	0.93998	0.937945	0.928789	0.910987	0.901831	0.901831	0.854527	0.915056	0.871821	0.87233	0.874364	0.897253	0.880468	0.89471	0.89471	1
1048	26953	710	244	29	132.166	13.5285	537.814	33.0534	687.326	56.3018	903.426	77.0525	29.8154	9.45203	1933.35	357.382	4057.79	1016.7	9194.64	2313.86	1048	0	27936	0.111744	148.125	86.4581	122.889	574.673	0.968517	0.961537	0.954253	0.931808	0.95649	0.936104	0.922824	0.917472	0.911387	0.899681	0.893023	0.860914	0.908022	0.848851	0.852448	0.862471	0.902169	0.860288	0.892343	0.881712	1
1053	1077	531	211	26	371.375	19.7899	655.474	39.6981	808.439	62.7447	1008.08	86.4547	637.914	101.97	3489.93	638.017	6575.33	1545.99	12757	3147	1053	11	1845	0.00738	512.097	179.509	2308.54	2487.47	0.969377	0.968022	0.954743	0.950136	0.958808	0.933875	0.9271	0.924932	0.914092	0.902981	0.899729	0.860976	0.911653	0.867751	0.859621	0.859892	0.902981	0.872629	0.894309	0.892683	1
1054	981	308	27	0	414.816	23.9401	675.889	43.6949	834.578	90.0722	0	0	888.977	153.982	3830.61	752.312	7355.42	2540.54	0	0	1054	9	1316	0.005264	484.531	125.489	1710.11	1578.42	0.972644	0.965426	0.953647	0.949088	0.959347	0.931991	0.922872	0.925532	0.915274	0.903875	0.898936	0.865502	0.909574	0.859802	0.858663	0.854483	0.897796	0.875	0.890578	0.891337	1
1058	705	271	23	0	507.398	29.2886	720.832	48.3624	867.745	90.0117	0	0	1622.59	279.186	4646.93	934.116	8238.38	2641.85	0	0	1058	13	999	0.003996	573.593	111.318	2595.32	1730.63	0.972472	0.966466	0.958458	0.954454	0.959459	0.930931	0.921922	0.924925	0.914414	0.910911	0.905906	0.866867	0.906907	0.856857	0.855856	0.856857	0.897898	0.874875	0.888889	0.888889	1
1060	0	639	260	23	0	0	530.084	34.5613	745.79	55.6591	889.86	105.778	0	0	1854.1	362.9	5160.42	1157.13	8965.75	3194.06	1060	15	922	0.003688	599.887	116.009	2963.88	1958.6	0.9718	0.969089	0.959328	0.957701	0.962039	0.930586	0.926247	0.922993	0.914859	0.915944	0.907809	0.867137	0.906725	0.860629	0.859002	0.855206	0.89859	0.874187	0.892625	0.887744	1
1060	31117	639	260	23	139.712	13.4764	530.084	34.5613	745.79	55.6591	889.86	105.778	35.0731	10.5021	1854.1	362.9	5160.42	1157.13	8965.75	3194.06	1060	0	32039	0.128156	152.955	80.5124	119.356	591.816	0.949249	0.965573	0.947673	0.935157	0.961968	0.931646	0.926621	0.916508	0.906801	0.909314	0.89107	0.88617	0.900059	0.854849	0.855676	0.858672	0.894316	0.839321	0.907269	0.886045	1
1065	1686	476	229	21	391.815	19.6371	655.035	40.3348	868.946	67.6013	1016.05	122.472	747.9	112.642	3483.96	633.448	8157.49	1904.32	13336.9	4762.82	1065	9	2412	0.009648	494.495	171.148	2100.94	2620.84	0.960614	0.967454	0.95398	0.944237	0.964138	0.934909	0.926824	0.917081	0.914386	0.913765	0.897595	0.881012	0.903814	0.850539	0.852405	0.856343	0.900083	0.848881	0.902778	0.891169	1
1066	1554	283	32	2	428.727	24.3377	674.536	47.4455	880.497	80.0194	957.49	1.16065	980.709	167.221	3816.02	797.935	8539.04	2267.21	10707.1	38.7658	1066	8	1871	0.007484	474.199	108.642	1549.23	1475.93	0.960716	0.965794	0.955371	0.942277	0.963923	0.937199	0.927579	0.914217	0.915286	0.912346	0.894441	0.885088	0.899252	0.847141	0.852218	0.856227	0.900321	0.844735	0.905398	0.890433	1
1070	1147	234	30	2	502.993	31.0408	710.067	50.7143	914.16	91.2096	1051.38	2.57927	1583.14	293.022	4450.57	954.466	9597.06	2744.09	14158.4	103.743	1070	12	1413	0.005652	546.792	102.871	2245.95	1700.04	0.96603	0.962491	0.957891	0.941614	0.96426	0.938783	0.928167	0.917551	0.915428	0.912243	0.894551	0.886766	0.901274	0.845364	0.85138	0.858103	0.901628	0.844657	0.906582	0.889243	1
1072	0	1015	225	31	0	0	517.222	36.2231	725.451	56.6897	938.858	92.543	0	0	1726.3	364.501	4758.91	1120.56	10386.5	2972.12	1072	14	1271	0.005084	564.368	107.771	2474.38	1855.14	0.969315	0.964988	0.962234	0.942958	0.964595	0.941385	0.931943	0.916601	0.915814	0.915421	0.890244	0.890244	0.901652	0.845791	0.849331	0.854839	0.900865	0.845004	0.90952	0.890637	1
1072	32517	1015	225	31	139.09	13.2356	517.222	36.2231	725.451	56.6897	938.858	92.543	34.5821	10.1867	1726.3	364.501	4758.91	1120.56	10386.5	2972.12	1072	0	33788	0.135152	155.087	84.5755	126.36	587.414	0.943915	0.959705	0.952572	0.935273	0.952616	0.927385	0.917693	0.921703	0.912143	0.899757	0.898174	0.86658	0.917397	0.850257	0.88126	0.877974	0.902066	0.860424	0.886617	0.883198	1
1077	1710	766	193	28	341.341	18.0332	614.9	41.0162	827.043	61.8369	1036.63	91.1633	495.806	78.7163	2890.1	576.117	7028.74	1595.09	13884.6	3593.26	1077	10	2697	0.010788	461.013	172.851	1782.34	2302.73	0.95495	0.963478	0.951613	0.942529	0.957545	0.931961	0.922506	0.924175	0.909344	0.908417	0.899889	0.878383	0.910085	0.854097	0.87449	0.864108	0.90026	0.851131	0.900445	0.888024	1
1078	1547	461	29	2	365.88	22.2467	625.546	46.0033	816.322	61.8984	1017.35	137.412	611.68	111.517	3050.65	667.383	6763.14	1551.52	13527.9	5208.14	1078	9	2039	0.008156	431.634	123.085	1263.27	1339.09	0.953163	0.964198	0.950466	0.939922	0.957822	0.930848	0.922021	0.925699	0.906081	0.905836	0.900196	0.8769	0.913193	0.85434	0.879598	0.862678	0.900441	0.847229	0.897989	0.890633	1
1082	992	394	27	2	463.03	27.3988	673.938	51.1785	868.367	73.0925	1055.09	106.063	1235.19	218.307	3815.19	865.421	8167.59	2129.03	14736.9	4310.22	1082	13	1415	0.00566	530.328	113.405	2104.94	1620.6	0.955124	0.967491	0.958304	0.942049	0.959717	0.933216	0.926855	0.925442	0.90742	0.909187	0.902473	0.882686	0.916608	0.857951	0.878092	0.857951	0.904947	0.848763	0.903534	0.891873	1
1084	0	869	369	28	0	0	483.218	32.5476	694.366	56.2285	906.699	108.681	0	0	1407.41	284.397	4180.87	1014.57	9500.6	3771.02	1084	16	1266	0.005064	554.127	117.656	2394.79	1840.06	0.957741	0.967615	0.960506	0.941153	0.959321	0.93207	0.92733	0.924961	0.909163	0.912322	0.904423	0.887836	0.917457	0.855845	0.875592	0.859005	0.908768	0.849526	0.906003	0.892575	1
1084	29371	869	369	28	137.915	13.4157	483.218	32.5476	694.366	56.2285	906.699	108.681	33.7601	10.2567	1407.41	284.397	4180.87	1014.57	9500.6	3771.02	1084	0	30637	0.122548	155.114	87.2192	131.324	600.702	0.95556	0.959559	0.9537	0.943957	0.961631	0.934018	0.936009	0.919085	0.90988	0.89937	0.899778	0.856089	0.916245	0.876098	0.874825	0.882838	0.90549	0.857395	0.886738	0.898228	1
1089	1507	636	315	22	373.202	20.2494	599.773	39.1309	811.479	61.9528	1043.66	104.068	647.532	105.37	2681.35	522.79	6645.18	1517.31	14263.1	4353.55	1089	11	2480	0.00992	492.922	168.65	2051.69	2416.62	0.959677	0.9625	0.954435	0.940121	0.964315	0.936694	0.932258	0.922379	0.910685	0.904234	0.902218	0.869355	0.91875	0.865323	0.876008	0.869355	0.904637	0.858065	0.897177	0.892137	1
1090	1381	356	62	0	408.5	23.7856	617.438	44.8329	813.135	81.5469	0	0	849.291	148.03	2933.13	644.71	6770.54	2083.04	0	0	1090	9	1799	0.007196	463.791	110.841	1465.72	1391.49	0.960534	0.960256	0.953585	0.938299	0.963869	0.940245	0.933852	0.923569	0.909394	0.899389	0.898833	0.863257	0.927182	0.867982	0.876598	0.871039	0.905225	0.85881	0.893274	0.888549	1
1094	968	302	51	0	508.648	30.2901	669.813	49.5312	873.332	90.6433	0	0	1635.62	291.929	3742.76	834.231	8397.99	2664.29	0	0	1094	13	1321	0.005284	559.572	100.149	2378.42	1650.58	0.962528	0.962528	0.951552	0.934898	0.962907	0.938683	0.934898	0.922786	0.912566	0.903104	0.904618	0.861847	0.929977	0.868282	0.884179	0.865254	0.904996	0.858441	0.893641	0.888721	1
1096	0	863	287	49	0	0	519.686	35.6169	679.954	55.6143	884.863	93.4214	0	0	1749.91	362.325	3928.67	968.767	8743.62	2835.94	1096	15	1199	0.004796	572.973	103.773	2557.25	1769.52	0.964554	0.964554	0.951209	0.933278	0.964554	0.941618	0.93578	0.924103	0.914512	0.904087	0.902836	0.865721	0.929525	0.869892	0.884904	0.866138	0.905755	0.859883	0.893661	0.886989	1
1096	29948	863	287	49	138.279	13.7684	519.686	35.6169	679.954	55.6143	884.863	93.4214	34.0709	10.531	1749.91	362.325	3928.67	968.767	8743.62	2835.94	1096	0	31147	0.124588	155.013	87.1248	131.2	596.894	0.959145	0.966241	0.950766	0.951617	0.963383	0.92887	0.92712	0.927361	0.911324	0.90829	0.897486	0.852843	0.913716	0.871994	0.864834	0.873005	0.898225	0.873615	0.89092	0.902045	1
1101	1537	670	236	42	357.701	19.7429	625.632	43.307	791.055	61.3243	994.697	103.549	570.641	94.3885	3046.53	634.69	6161.2	1426.15	12390.5	3982.13	1101	11	2485	0.00994	481.862	172.966	1968.89	2366.95	0.965191	0.967404	0.952515	0.942455	0.96499	0.941449	0.935815	0.931388	0.915694	0.904225	0.897988	0.856539	0.919316	0.869819	0.868008	0.869416	0.903823	0.873441	0.896378	0.89497	1
1102	1420	379	34	1	387.694	23.5688	637.467	46.9936	804.809	65.5407	1004.77	0	727.181	132.667	3227.98	714.412	6496.88	1514.28	12364.8	0	1102	8	1834	0.007336	447.379	117.171	1357.29	1322.11	0.965104	0.96783	0.949836	0.946565	0.966194	0.940022	0.932116	0.933206	0.916576	0.903762	0.8994	0.855507	0.917121	0.873501	0.860414	0.873228	0.903217	0.876772	0.897219	0.900763	1
1106	991	322	28	1	473.623	29.6409	681.412	51.8802	837.852	71.7202	1046.07	0	1323.16	248.531	3943.58	909.096	7341.28	1797.16	13945.7	0	1106	13	1342	0.005368	531.506	106.88	2086.88	1500	0.966095	0.969449	0.954545	0.950075	0.966468	0.940015	0.936289	0.932191	0.922504	0.90313	0.896051	0.862519	0.915052	0.872206	0.860656	0.870343	0.902757	0.878167	0.896796	0.902385	1
1108	0	882	304	27	0	0	486.317	34.6617	695.543	57.7233	864.223	90.7016	0	0	1436.89	309.411	4206.35	1055.04	8141.74	2539.96	1108	15	1213	0.004852	547.165	111.082	2280.21	1644.34	0.968673	0.969085	0.954658	0.948063	0.967436	0.940231	0.937758	0.93446	0.921682	0.901896	0.894477	0.864798	0.91756	0.875103	0.864798	0.870569	0.903545	0.879225	0.89324	0.903133	1
1108	28741	882	304	27	138.856	13.7506	486.317	34.6617	695.543	57.7233	864.223	90.7016	34.4848	10.5597	1436.89	309.411	4206.35	1055.04	8141.74	2539.96	1108	0	29954	0.119816	155.39	84.6106	125.426	552.775	0.963678	0.958553	0.95413	0.951225	0.952327	0.928674	0.927372	0.922047	0.915821	0.911548	0.898027	0.866595	0.900414	0.853025	0.846181	0.864793	0.901265	0.870952	0.894906	0.888145	1
1113	1569	637	257	25	351.018	19.7966	590.087	39.8961	804.886	64.4281	970.56	98.1424	539.605	91.5707	2556.55	521.339	6496.3	1558.63	11488.6	3446.1	1113	10	2488	0.009952	465.335	166.974	1781.32	2194.22	0.966439	0.965434	0.955386	0.951768	0.959606	0.931672	0.933079	0.93127	0.916399	0.905748	0.8959	0.860531	0.905949	0.856913	0.858119	0.872186	0.900924	0.871785	0.89369	0.893891	1
1114	1415	367	49	1	385.847	23.2249	606.55	45.4022	806.749	59.2335	1020.41	0	716.733	129.783	2784.01	629.824	6520.72	1389.32	12948.5	0	1114	9	1832	0.007328	441.664	111.911	1292.78	1284.94	0.967795	0.964247	0.959334	0.954421	0.957151	0.927129	0.934225	0.929858	0.919487	0.905295	0.901201	0.859443	0.906114	0.854531	0.85262	0.87036	0.904749	0.873635	0.894924	0.896561	1
1118	1008	305	45	1	491.271	29.749	658.693	48.9621	860.069	65.6242	1115.92	0	1474.87	268.692	3560.69	795.076	7905.35	1792.45	16915.6	0	1118	13	1359	0.005436	541.517	99.4686	2167.28	1530.84	0.967623	0.963944	0.958057	0.950331	0.957689	0.930831	0.93635	0.928624	0.920898	0.904341	0.900662	0.85688	0.905813	0.85504	0.852465	0.871229	0.90986	0.876748	0.896983	0.899558	1
1120	0	895	285	44	0	0	507.576	34.6233	676.54	53.3302	879.093	83.9674	0	0	1630.69	335.149	3864.3	906.437	8521.88	2455.35	1120	15	1224	0.004896	560.273	103.074	2398.5	1664.15	0.970997	0.965686	0.959559	0.955882	0.959967	0.930964	0.935049	0.927696	0.921569	0.904003	0.902778	0.857843	0.905637	0.85866	0.855392	0.872141	0.906454	0.879085	0.89951	0.899101	1
1120	29496	895	285	44	135.738	13.8058	507.576	34.6233	676.54	53.3302	879.093	83.9674	32.2747	10.1582	1630.69	335.149	3864.3	906.437	8521.88	2455.35	1120	0	30720	0.12288	152.653	86.6097	126.554	569.771	0.96307	0.959033	0.965007	0.941032	0.956364	0.936719	0.92474	0.915251	0.912598	0.913509	0.902751	0.877637	0.895036	0.850911	0.861084	0.850098	0.90223	0.856055	0.905729	0.900928	1
1125	1353	676	239	40	353.463	19.1543	614.145	40.569	786.295	62.3125	990.763	98.3486	550.506	89.4471	2878.87	572.773	6056.04	1437.77	12209.3	3744.22	1125	11	2308	0.009232	485.682	173.574	2004.65	2350.69	0.967721	0.959055	0.962522	0.951256	0.954723	0.936742	0.931759	0.923527	0.917678	0.912695	0.899263	0.863518	0.896231	0.856153	0.855719	0.867418	0.90013	0.87565	0.90208	0.895147	1
1126	1212	416	38	4	396.495	23.7786	633.912	46.0716	807.542	56.1391	992.323	59.3009	777.381	140.047	3173.11	692.06	6529.9	1341.31	12040	2170.66	1126	9	1670	0.00668	466.416	121.927	1532.03	1450.1	0.972754	0.95479	0.963174	0.947605	0.950898	0.938323	0.932335	0.922156	0.91497	0.915269	0.895808	0.871257	0.892216	0.857186	0.861377	0.870359	0.897006	0.873952	0.900898	0.895509	1
1130	836	349	34	4	505.369	30.0726	687.02	52.2041	856.018	55.551	1023.79	81.4167	1604.33	287.339	4040.82	919.93	7758.2	1506.03	13326.1	3265.02	1130	14	1223	0.004892	568.649	105.888	2509.03	1665.42	0.975061	0.957073	0.966885	0.947261	0.952167	0.939084	0.932952	0.924775	0.917825	0.913328	0.89861	0.866312	0.898201	0.857727	0.855683	0.868357	0.898201	0.87408	0.897792	0.89493	1
1132	0	738	332	37	0	0	522.352	36.1244	704.101	56.6517	890.511	89.8341	0	0	1777.27	369.338	4357.4	1053.58	8897.07	3162.47	1132	16	1107	0.004428	589.166	109.888	2789.05	1850.74	0.975158	0.960253	0.968383	0.949864	0.95122	0.940379	0.936314	0.926378	0.919151	0.914634	0.897922	0.87037	0.898374	0.85953	0.85953	0.86766	0.901536	0.870822	0.897922	0.896567	1
1132	29206	738	332	37	139.635	13.2278	522.352	36.1244	704.101	56.6517	890.511	89.8341	34.978	10.1808	1777.27	369.338	4357.4	1053.58	8897.07	3162.47	1132	0	30313	0.121252	156.051	87.862	135.554	626.15	0.958698	0.9585	0.954854	0.928348	0.955976	0.945502	0.935968	0.926335	0.913107	0.907004	0.89747	0.873882	0.909098	0.850724	0.872134	0.848613	0.904084	0.846914	0.898822	0.888497	1
1137	1512	524	285	36	360.726	18.8971	631.654	41.8578	819.886	66.311	1004.84	99.3334	584.662	92.196	3131.26	623.674	6867.68	1676.65	12742.5	4278.03	1137	11	2357	0.009428	486.316	183.51	2096.23	2626.65	0.966483	0.963301	0.959695	0.935511	0.955452	0.948664	0.931056	0.92045	0.911328	0.915995	0.898812	0.874629	0.903055	0.862749	0.874204	0.857446	0.906025	0.85193	0.903903	0.891599	1
1138	1375	307	49	1	394.499	23.3935	648.976	46.9847	835.099	74.2833	1147.13	0	765.59	137.345	3403.01	728.791	7282.53	1883.87	18368.6	0	1138	8	1732	0.006928	452.505	122.126	1427.61	1544.23	0.965069	0.961894	0.961316	0.932737	0.954677	0.953233	0.930139	0.919746	0.91224	0.917436	0.896651	0.875577	0.904157	0.859988	0.873557	0.85537	0.913684	0.844111	0.907333	0.890878	1
1142	924	270	39	1	472.056	28.8574	685.938	55.1981	864.373	79.6982	1164.68	0	1309.47	242.253	4029.7	955.554	8087.05	2220.32	19220.8	0	1142	13	1234	0.004936	531.813	114.814	2133.38	1746.86	0.965559	0.964344	0.963938	0.935981	0.957861	0.950162	0.932739	0.921394	0.912885	0.919368	0.90154	0.873177	0.90235	0.860211	0.877634	0.849676	0.9141	0.849676	0.910454	0.895867	1
1144	0	810	248	39	0	0	488.005	33.8344	703.239	57.9188	894.234	90.202	0	0	1450.68	304.473	4345.53	1077.4	8995.6	2752.42	1144	15	1097	0.004388	551.105	119.377	2373.35	1914.99	0.96536	0.966272	0.963993	0.938924	0.958979	0.950775	0.934366	0.923428	0.9134	0.921604	0.902461	0.871468	0.905652	0.85825	0.879672	0.847767	0.912944	0.851413	0.91021	0.895169	1
1144	28627	810	248	39	134.803	13.9369	488.005	33.8344	703.239	57.9188	894.234	90.202	31.6438	10.0152	1450.68	304.473	4345.53	1077.4	8995.6	2752.42	1144	0	29724	0.118896	150.167	82.9041	118.067	574.759	0.963531	0.963884	0.938064	0.927584	0.957745	0.944809	0.93803	0.929871	0.909467	0.903933	0.887969	0.871198	0.918786	0.854209	0.872628	0.870997	0.897171	0.855538	0.884184	0.883932	1
1149	1282	583	220	36	354.493	18.6718	596.046	40.6483	809.637	66.3827	1004.05	110.779	555.035	87.0455	2635.06	541.797	6617.86	1635.36	12789.2	4325.53	1149	11	2121	0.008484	479.123	174.597	1963.29	2497.89	0.966054	0.964168	0.954031	0.933522	0.95686	0.949081	0.939887	0.927864	0.915134	0.914427	0.897926	0.879066	0.91537	0.849364	0.868694	0.865394	0.902405	0.856907	0.899811	0.884724	1
1150	1156	353	37	1	380.51	22.4185	606.674	47.395	823.457	64.9101	930.918	0	687.206	120.964	2789.78	657.066	6951.13	1674.27	9843.72	0	1150	9	1547	0.006188	443.067	116.772	1322.71	1331.92	0.964447	0.964771	0.952489	0.931157	0.957983	0.948933	0.939884	0.933743	0.913381	0.912411	0.89916	0.886878	0.917906	0.850032	0.865546	0.862961	0.89819	0.853588	0.893665	0.881383	1
1154	806	292	33	1	452.95	27.4772	643.108	51.9809	862.904	65.6965	961.977	0	1157.19	208.727	3324.64	802.712	7983.75	1843.38	10857.6	0	1154	13	1132	0.004528	514.402	109.726	1923.86	1536.87	0.965106	0.965106	0.951413	0.932862	0.954947	0.947438	0.939929	0.931979	0.91917	0.916961	0.896201	0.882951	0.918728	0.855565	0.864399	0.861749	0.900618	0.853799	0.888693	0.882509	1
1156	0	708	280	33	0	0	472.511	32.0486	664.594	56.9785	889.53	75.876	0	0	1316.55	267.69	3676.26	937.906	8780.16	2257.22	1156	16	1021	0.004084	538.667	114.679	2204.91	1730.3	0.96523	0.969148	0.952008	0.936337	0.959354	0.9476	0.940255	0.929971	0.917238	0.919687	0.89569	0.881489	0.915769	0.856024	0.868266	0.86141	0.901567	0.854065	0.893242	0.885406	1
1156	31940	708	280	33	134.547	13.1826	472.511	32.0486	664.594	56.9785	889.53	75.876	31.3649	9.44314	1316.55	267.69	3676.26	937.906	8780.16	2257.22	1156	0	32961	0.131844	147.065	74.0125	98.6926	484.389	0.964246	0.966915	0.946649	0.934923	0.962592	0.931707	0.929098	0.92529	0.917827	0.904417	0.898001	0.856421	0.917751	0.86305	0.860927	0.86663	0.902885	0.863869	0.892236	0.901869	1
1161	1394	502	228	27	341.505	18.7275	573.742	38.3706	770.85	67.7817	993.255	81.8581	496.829	81.6857	2350.13	474.474	5732.02	1510.66	12188.2	3005.5	1161	10	2151	0.008604	449.395	164.195	1631.02	2132.65	0.967689	0.968852	0.948164	0.937006	0.9649	0.938168	0.935146	0.930265	0.91655	0.914923	0.8947	0.873082	0.91748	0.86053	0.867968	0.867503	0.899117	0.861227	0.898652	0.89377	1
1162	1253	297	39	1	379.863	23.2488	588.439	44.5184	759.214	67.0085	1085.36	0	684.28	125.483	2543.94	582.237	5480.97	1543.51	15569.4	0	1162	8	1590	0.00636	428.572	102.483	1158.67	1121.97	0.967925	0.969811	0.948742	0.941509	0.966667	0.936792	0.940252	0.930189	0.913522	0.909119	0.894969	0.868553	0.920126	0.864151	0.865409	0.874214	0.896855	0.861321	0.901258	0.893396	1
1166	862	241	37	1	493.653	28.5204	645.183	50.8697	815.859	70.0554	1170.74	0	1494.85	257.843	3354.05	804.045	6784.72	1782.65	19521.1	0	1166	13	1141	0.004564	536.701	89.9184	2074.88	1369.56	0.969763	0.969325	0.948729	0.94128	0.967572	0.936897	0.943471	0.932515	0.913234	0.910605	0.894829	0.876424	0.917178	0.861087	0.864592	0.868536	0.898335	0.861963	0.897897	0.893953	1
1168	0	771	224	36	0	0	515.02	34.5912	664.582	56.6506	854.273	97.0099	0	0	1702.4	341.997	3675.59	949.844	7924.74	3201.17	1168	15	1031	0.004124	559.361	93.9856	2348.38	1556.23	0.970417	0.971872	0.949079	0.946169	0.969932	0.934045	0.944229	0.93259	0.914161	0.912706	0.895247	0.877304	0.916586	0.863725	0.86324	0.868089	0.904462	0.862755	0.898642	0.893307	1
1168	27665	771	224	36	135.02	13.5047	515.02	34.5912	664.582	56.6506	854.273	97.0099	31.7334	9.7505	1702.4	341.997	3675.59	949.844	7924.74	3201.17	1168	0	28696	0.114784	150.266	82.0377	114.967	522.493	0.964316	0.961859	0.949627	0.940427	0.948686	0.931576	0.920494	0.925408	0.92039	0.904255	0.900666	0.861043	0.908019	0.873624	0.86235	0.86188	0.88636	0.866636	0.893731	0.901798	1
1173	1229	570	195	29	338.423	19.287	614.51	40.316	766.29	60.9944	958.65	99.0917	483.891	82.1532	2883.43	568.202	5608.43	1343.22	11103.6	3938.04	1173	11	2023	0.008092	466.347	171.629	1806.18	2124.42	0.969105	0.970588	0.957242	0.93648	0.960208	0.934009	0.932773	0.930302	0.924123	0.914731	0.895947	0.866782	0.914236	0.865546	0.859862	0.865546	0.892239	0.862086	0.892981	0.903114	1
1174	1121	325	26	0	370.698	23.1738	631.684	46.9664	779.571	74.5424	0	0	636.415	117.769	3142.2	703.556	5952.19	1695.48	0	0	1174	9	1472	0.005888	435.542	121.577	1283.56	1279.56	0.968071	0.971807	0.959239	0.933084	0.957201	0.933424	0.931046	0.929688	0.92731	0.915761	0.899796	0.862092	0.915421	0.865489	0.863111	0.862432	0.893003	0.856658	0.892323	0.90591	1
1178	760	295	23	0	495.466	29.605	691.715	52.267	814.923	57.9029	0	0	1512.29	267.223	4123.15	938.383	6713.73	1391.94	0	0	1178	13	1078	0.004312	555.987	102.426	2337.74	1447.03	0.967532	0.976345	0.95872	0.934601	0.955009	0.93321	0.935993	0.929963	0.926252	0.912801	0.896568	0.866883	0.918831	0.867811	0.865028	0.863173	0.891466	0.85436	0.896568	0.902597	1
1180	0	679	276	23	0	0	520.43	35.5976	715.352	58.0272	841.492	56.8499	0	0	1757.11	353.421	4570.32	1125.25	7378.46	1453.64	1180	15	978	0.003912	582.989	105.541	2683.22	1616.37	0.967791	0.977505	0.9591	0.934049	0.953476	0.934049	0.93865	0.928937	0.927403	0.911554	0.894172	0.869121	0.918712	0.872188	0.867587	0.863497	0.893661	0.861963	0.895706	0.903374	1
1180	27547	679	276	23	137.055	13.8571	520.43	35.5976	715.352	58.0272	841.492	56.8499	33.2051	10.3184	1757.11	353.421	4570.32	1125.25	7378.46	1453.64	1180	0	28525	0.1141	152.345	84.5667	124.063	567.626	0.964785	0.957774	0.953497	0.943996	0.948361	0.941052	0.932323	0.914584	0.924102	0.913094	0.888256	0.857721	0.901367	0.874198	0.870517	0.862419	0.900473	0.863138	0.89511	0.898791	1
1185	1334	514	242	21	367.151	19.5298	632.754	41.0207	829.44	63.4953	957.931	62.57	616.449	97.3109	3145.67	605.699	7095.56	1652.75	10856.2	2047.62	1185	11	2111	0.008444	490.694	176.173	2076.89	2393.8	0.967314	0.963761	0.949787	0.944576	0.952866	0.933918	0.935812	0.926575	0.919233	0.91568	0.891757	0.868783	0.9081	0.875888	0.868072	0.863098	0.896021	0.863335	0.895784	0.902653	1
1186	1225	304	41	2	411.46	24.0757	653.49	44.9384	861.564	78.295	974.957	4.13507	867.863	150.427	3468.89	699.94	8006.03	2257.89	11301.6	143.163	1186	8	1572	0.006288	470.721	120.442	1570.31	1589.87	0.965013	0.959288	0.950064	0.947201	0.948155	0.935433	0.935751	0.928435	0.919529	0.916667	0.887087	0.87341	0.90617	0.877226	0.868003	0.860051	0.895674	0.861641	0.895992	0.904262	1
1190	877	252	39	2	509.734	31.2444	703.901	49.6964	912.598	80.6498	1024.07	28.008	1647.06	300.359	4334.18	899.245	9494.7	2598.02	13117	1069.41	1190	13	1170	0.00468	565.863	110.967	2507.02	1887.37	0.967949	0.958974	0.95	0.95	0.950427	0.936325	0.938889	0.930342	0.917521	0.921795	0.884615	0.872222	0.907265	0.876923	0.870513	0.859829	0.890171	0.860256	0.89359	0.909829	1
1192	0	795	238	39	0	0	530.976	35.4971	725.546	56.4162	933.952	94.7471	0	0	1864.59	372.124	4759.65	1104.61	10247.5	3189.79	1192	15	1072	0.004288	588.834	113.723	2812.31	2064.69	0.969683	0.961287	0.952425	0.953358	0.952425	0.939366	0.941231	0.933769	0.918377	0.923507	0.884328	0.872668	0.904851	0.879664	0.869403	0.861007	0.891325	0.860075	0.896455	0.908116	1
1192	32356	795	238	39	134.579	13.2001	530.976	35.4971	725.546	56.4162	933.952	94.7471	31.3897	9.48298	1864.59	372.124	4759.65	1104.61	10247.5	3189.79	1192	0	33428	0.133712	149.146	83.5975	120.571	613.88	0.960378	0.956189	0.954709	0.937074	0.952615	0.935354	0.9297	0.91724	0.924465	0.926349	0.887908	0.867491	0.900562	0.859654	0.862137	0.852025	0.909298	0.849049	0.89449	0.900981	1
1197	1395	595	197	36	321.164	17.9857	622.582	41.5485	817.428	61.1933	1028.55	110.213	413.735	70.0302	2999.46	604.764	6786.67	1495.49	13721	4584.43	1197	10	2223	0.008892	457.275	192.128	1886.09	2593.87	0.964912	0.95614	0.95614	0.944894	0.953666	0.939046	0.936572	0.927575	0.922402	0.929825	0.891363	0.865947	0.906433	0.875169	0.868421	0.859874	0.906208	0.851327	0.891588	0.900135	1
1198	1243	357	27	4	361.415	21.4208	642.427	46.5509	814.194	73.8246	1077.52	138.355	589.346	105.714	3302.05	728.949	6760.54	1881.74	16008.4	6565.59	1198	9	1631	0.006524	432.176	133.755	1323.09	1604.69	0.963519	0.954936	0.956775	0.944513	0.954936	0.938075	0.938994	0.92336	0.923973	0.931944	0.891478	0.861128	0.906193	0.87431	0.86542	0.858676	0.909871	0.848253	0.892091	0.896383	1
1202	815	292	24	3	446.649	26.6846	684.409	52.0971	860.863	82.1389	1146.15	125.059	1109.45	199.688	3995.54	918	8006.52	2356.74	18977	6241.35	1202	13	1134	0.004536	518.488	125.363	2045.85	1893.56	0.96649	0.960317	0.959877	0.944885	0.953704	0.940035	0.937831	0.925044	0.927249	0.928131	0.897707	0.864198	0.907407	0.873898	0.86067	0.863316	0.909612	0.853175	0.88933	0.895944	1
1204	0	721	275	25	0	0	472.974	31.4863	709.015	56.8799	913.344	129.816	0	0	1319.79	265.455	4447.87	1055.61	9896.98	5064.22	1204	15	1021	0.004084	547.333	127.318	2372.34	2075.3	0.96572	0.959354	0.959354	0.9476	0.953967	0.941724	0.937806	0.923604	0.93144	0.93095	0.899119	0.865328	0.911851	0.873164	0.86141	0.864838	0.908423	0.853085	0.888345	0.899608	1
1204	31334	721	275	25	133.504	13.2517	472.974	31.4863	709.015	56.8799	913.344	129.816	30.67	9.4375	1319.79	265.455	4447.87	1055.61	9896.98	5064.22	1204	0	32355	0.12942	146.563	76.9102	104.564	550.972	0.961783	0.957595	0.948416	0.946361	0.96458	0.937954	0.939175	0.924818	0.917215	0.911482	0.890032	0.867625	0.904652	0.862896	0.863421	0.86472	0.892381	0.860624	0.908329	0.898022	1
1209	1281	503	220	24	331.765	18.1747	571.279	36.6321	808.786	58.3243	1009.08	121.37	455.684	74.8676	2317.69	450.885	6567.26	1411.23	13084.5	5255.39	1209	11	2028	0.008112	450.934	176.709	1729.96	2402.58	0.963757	0.955375	0.952663	0.942801	0.963511	0.93787	0.934911	0.922584	0.925049	0.915187	0.89497	0.868097	0.905325	0.863166	0.860207	0.861193	0.899655	0.852071	0.902613	0.892998	1
1210	1136	295	36	1	365.033	22.6718	589.454	41.2799	823.797	57.6113	1381.89	0	607.749	113.218	2551.28	560.158	6930.65	1390.69	32032.9	0	1210	9	1468	0.005872	422.075	116.424	1174.77	1486.97	0.964578	0.956063	0.951294	0.942779	0.966621	0.934946	0.93188	0.922684	0.922343	0.912466	0.896458	0.875341	0.90327	0.864101	0.86376	0.861717	0.903951	0.847411	0.901567	0.893392	1
1214	772	240	31	0	441.497	27.8984	627.978	47.3822	854.652	68.8623	0	0	1073.03	205.235	3089.49	725.846	7771.84	1819.16	0	0	1214	13	1043	0.004172	496.687	106.128	1736.13	1442.38	0.966443	0.958293	0.954458	0.944391	0.970757	0.93768	0.931927	0.926174	0.929051	0.912272	0.898849	0.882071	0.901246	0.872963	0.87536	0.872483	0.909396	0.848993	0.899808	0.897891	1
1216	0	677	224	29	0	0	465.646	32.0924	653.738	51.8491	877.254	75.0786	0	0	1260.85	263.157	3489.67	852.78	8424.18	2163.8	1216	15	930	0.00372	523.785	109.532	2021.05	1609.43	0.966129	0.955914	0.954301	0.943548	0.969892	0.939247	0.934409	0.923656	0.929032	0.913441	0.898925	0.880108	0.897849	0.875806	0.877419	0.873118	0.905914	0.853763	0.898925	0.898925	1
1216	30063	677	224	29	135.959	13.2269	465.646	32.0924	653.738	51.8491	877.254	75.0786	32.349	9.78956	1260.85	263.157	3489.67	852.78	8424.18	2163.8	1216	0	30993	0.123972	147.596	70.054	92.0236	439.241	0.967428	0.966557	0.953409	0.941632	0.967138	0.936018	0.940551	0.919417	0.929032	0.91874	0.900623	0.87744	0.919611	0.873923	0.861356	0.871116	0.90251	0.867535	0.90272	0.885313	1
1221	1390	501	184	26	342.867	19.2871	568.314	37.9316	756.706	57.7525	979.44	89.6558	503.012	85.1618	2284.22	459.961	5393.98	1261.98	11745	3274.08	1221	10	2101	0.008404	440.747	153.406	1495.21	1938.67	0.965255	0.961209	0.955021	0.940743	0.968348	0.941694	0.938125	0.92099	0.930747	0.915278	0.899096	0.885293	0.912185	0.8703	0.866968	0.860781	0.904093	0.865064	0.907187	0.890052	1
1222	1264	313	33	0	379.867	23.8216	585.19	44.0902	777.974	54.1495	0	0	684.677	128.73	2502.19	582.835	5842.36	1232.09	0	0	1222	8	1610	0.00644	427.944	100.083	1143.74	1042.54	0.966149	0.963975	0.95559	0.941304	0.967391	0.942236	0.937267	0.918944	0.928261	0.912422	0.9	0.882609	0.91118	0.868012	0.868012	0.854969	0.902795	0.866149	0.909938	0.888509	1
1226	878	267	31	0	472.472	30.0565	626.538	50.2659	831.861	60.188	0	0	1314.08	250.408	3075.17	764.74	7144.06	1556.23	0	0	1226	13	1176	0.004704	516.925	90.3404	1867.6	1239.82	0.970238	0.967262	0.953231	0.942177	0.962585	0.942602	0.933673	0.923895	0.924745	0.906037	0.89881	0.885629	0.906463	0.858844	0.872449	0.849065	0.901786	0.865646	0.90051	0.895408	1
1228	0	786	250	30	0	0	490.355	33.8966	641.321	53.3329	853.385	69.7011	0	0	1471.46	305.585	3301.69	851.262	7743.01	1901.79	1228	15	1066	0.004264	535.976	92.863	2077.19	1366.08	0.974203	0.969043	0.956379	0.943246	0.965291	0.944653	0.934334	0.922608	0.927298	0.90666	0.903377	0.886023	0.907598	0.862101	0.872889	0.852251	0.904784	0.871013	0.90197	0.896341	1
1228	30664	786	250	30	133.998	13.4284	490.355	33.8966	641.321	53.3329	853.385	69.7011	31.03	9.73196	1471.46	305.585	3301.69	851.262	7743.01	1901.79	1228	0	31730	0.12692	147.503	75.5663	99.7727	445.781	0.957217	0.963079	0.95063	0.931658	0.950189	0.928553	0.926946	0.922833	0.923668	0.92058	0.885235	0.888418	0.915411	0.880098	0.870485	0.860117	0.896139	0.86861	0.893634	0.891144	1
1233	1272	574	214	29	352.281	19.228	598.284	39.9538	754.579	61.1394	967.909	82.2357	545.113	90.2186	2663.28	539.408	5360.05	1312.31	11297.3	2911.73	1233	11	2089	0.008356	469.634	160.742	1769.64	2022.93	0.966012	0.967927	0.958832	0.945189	0.957875	0.93394	0.93394	0.92652	0.924844	0.917185	0.896362	0.884394	0.911441	0.877214	0.868358	0.86046	0.903064	0.86381	0.898755	0.885352	1
1234	1149	345	33	0	391.353	23.2216	614.035	45.4791	771.716	64.7407	0	0	747.5	133.716	2887.03	653.201	5742.74	1573.33	0	0	1234	9	1527	0.006108	449.884	108.939	1338.84	1177.77	0.965946	0.969221	0.958088	0.946627	0.96038	0.93484	0.933857	0.929601	0.924034	0.92076	0.89391	0.886051	0.912574	0.880485	0.870334	0.859201	0.901441	0.859201	0.900458	0.881139	1
1238	784	289	32	0	489.709	29.4904	662.388	50.2844	813.123	77.5339	0	0	1460.72	264.012	3623.05	818.507	6754.41	2122.09	0	0	1238	13	1105	0.00442	544.237	96.4717	2179.55	1368.49	0.968326	0.970136	0.964253	0.947964	0.960633	0.939367	0.936652	0.927602	0.922172	0.920814	0.895928	0.886878	0.911312	0.882805	0.870588	0.858824	0.896833	0.864706	0.906335	0.879186	1
1240	0	696	271	29	0	0	505.701	33.9477	682.481	52.5466	819.742	65.5174	0	0	1612.05	325.297	3963.57	922.882	6859.81	1609.72	1240	15	996	0.003984	562.945	98.8907	2404.67	1435.02	0.970382	0.97239	0.966867	0.949799	0.961345	0.939257	0.937751	0.928715	0.921687	0.920683	0.897088	0.88755	0.909639	0.881024	0.867972	0.862952	0.89759	0.860442	0.906124	0.879518	1
1240	30562	696	271	29	137.91	13.4565	505.701	33.9477	682.481	52.5466	819.742	65.5174	33.7591	10.1797	1612.05	325.297	3963.57	922.882	6859.81	1609.72	1240	0	31558	0.126232	151.324	77.4964	108.587	486.729	0.961832	0.964383	0.949981	0.930493	0.949426	0.926215	0.926643	0.922809	0.926881	0.918959	0.89017	0.873519	0.919719	0.891406	0.859766	0.861271	0.895161	0.870778	0.894448	0.887224	1
1245	1532	528	217	20	346.908	18.6646	609.07	40.2989	790.17	54.572	918.293	75.5807	520.502	83.6549	2808.58	563.001	6118.48	1268.44	9637.72	2262.39	1245	10	2297	0.009188	454.021	163.299	1654.68	1968.59	0.967566	0.969743	0.956247	0.935568	0.954941	0.930344	0.926208	0.92512	0.928603	0.919242	0.893339	0.877667	0.917501	0.880714	0.863953	0.865694	0.888115	0.86613	0.895951	0.887897	1
1246	1360	328	26	0	379.981	22.1538	626.69	44.2918	800.093	67.4637	0	0	684.208	119.097	3063.7	647.968	6394.56	1605.61	0	0	1246	8	1714	0.006856	433.565	110.849	1226.18	1189.59	0.964702	0.969662	0.956243	0.935239	0.953326	0.930863	0.927946	0.923571	0.930863	0.922404	0.895274	0.878063	0.921529	0.87923	0.865519	0.865519	0.887398	0.866978	0.88769	0.893232	1
1250	914	283	24	0	476.784	27.8837	672.976	49.5191	850.449	79.8302	0	0	1347.72	235.275	3795.22	843.524	7710.73	2125.47	0	0	1250	13	1221	0.004884	529.602	100.756	2040.06	1414.23	0.965192	0.969287	0.95864	0.938984	0.957821	0.932842	0.933661	0.928337	0.936118	0.925471	0.892301	0.879607	0.923423	0.878378	0.868141	0.872236	0.89353	0.871826	0.890254	0.897625	1
1252	0	795	267	24	0	0	495.175	31.8716	692.35	56.3401	868.621	82.6833	0	0	1512.19	288.35	4145.86	1027.73	8221.85	2380.88	1252	15	1086	0.004344	551.905	105.344	2307.97	1585.17	0.966851	0.970074	0.959024	0.941068	0.961326	0.933241	0.935543	0.927256	0.934622	0.924494	0.894107	0.880755	0.923112	0.881676	0.867864	0.875691	0.895028	0.875691	0.892726	0.89779	1
1252	25530	795	267	24	133.197	13.3382	495.175	31.8716	692.35	56.3401	868.621	82.6833	30.4755	9.46843	1512.19	288.35	4145.86	1027.73	8221.85	2380.88	1252	0	26616	0.106464	150.281	86.5154	123.403	552.829	0.958183	0.96271	0.947813	0.949654	0.966806	0.918113	0.937801	0.92033	0.92899	0.912891	0.887305	0.891231	0.909491	0.8784	0.86294	0.883904	0.908082	0.867617	0.884261	0.892076	1
1257	1078	596	235	22	352.812	18.8483	601.594	36.5441	801.115	64.4785	982.349	97.424	547.344	87.3623	2701.16	485.794	6407.4	1556.72	11897.4	3504.94	1257	12	1931	0.007724	491.329	173.536	2054.59	2306.27	0.964785	0.967892	0.952874	0.94407	0.96608	0.922061	0.941999	0.924392	0.928017	0.916365	0.893578	0.882703	0.916106	0.886328	0.864578	0.874676	0.898757	0.867944	0.900311	0.892284	1
1258	983	352	39	1	385.469	23.2282	617.343	42.3332	832.689	82.1969	876.763	0	714.624	127.827	2926.49	589.958	7263.34	2234.19	8230.28	0	1258	9	1375	0.0055	457.871	124.123	1472.07	1475.99	0.964	0.966909	0.950909	0.941818	0.966182	0.924	0.939273	0.928364	0.928727	0.918182	0.893455	0.884727	0.912	0.892364	0.868	0.875273	0.903273	0.866182	0.904364	0.890545	1
1262	678	312	39	0	452.675	27.6371	652.497	47.3825	864.383	82.224	0	0	1155.27	210.819	3458.87	746.156	8105.44	2454.87	0	0	1262	14	1029	0.004116	528.866	119.022	2117.15	1714.95	0.963071	0.968902	0.950923	0.944606	0.969874	0.924198	0.940233	0.930515	0.931973	0.922255	0.894072	0.881924	0.906706	0.889699	0.863946	0.876579	0.901846	0.869291	0.90379	0.892614	1
1264	0	593	290	39	0	0	472.081	29.9544	671.998	52.7666	885.749	89.9095	0	0	1310.71	246.874	3786.54	874.602	8751.79	2846.97	1264	16	922	0.003688	552.459	123.058	2404.19	1922.77	0.962581	0.970716	0.952278	0.940889	0.968547	0.924078	0.939262	0.931128	0.93167	0.921367	0.897505	0.887744	0.908351	0.887744	0.866594	0.87744	0.902386	0.871475	0.90564	0.893709	1
1264	27391	593	290	39	133.733	13.6081	472.081	29.9544	671.998	52.7666	885.749	89.9095	30.8727	9.72924	1310.71	246.874	3786.54	874.602	8751.79	2846.97	1264	0	28313	0.113252	147.369	78.7144	108.159	545.835	0.963021	0.961449	0.948328	0.940222	0.953184	0.921273	0.927136	0.91843	0.922951	0.906933	0.890828	0.893971	0.899375	0.848109	0.873821	0.876241	0.898933	0.866104	0.894518	0.90439	1
1269	1239	407	240	36	347.599	18.6454	577.594	36.6866	779.829	59.5115	994.849	90.0435	523.568	83.4781	2394.41	454.892	5900	1322.91	12300.5	3442.52	1269	11	1922	0.007688	462.398	174.073	1811.68	2403.76	0.962279	0.967482	0.951613	0.94693	0.958897	0.917534	0.938345	0.921436	0.923777	0.913371	0.891259	0.898023	0.904266	0.87435	0.868106	0.873569	0.917014	0.866025	0.885796	0.894641	1
1270	1120	251	34	0	384.266	22.7716	592.795	41.1312	792.717	66.0728	0	0	707.737	124.661	2593.44	534.003	6216.73	1531.21	0	0	1270	8	1405	0.00562	431.403	102.004	1177.93	1126.35	0.964057	0.966548	0.951246	0.95089	0.958363	0.920285	0.939146	0.917438	0.919217	0.91032	0.884342	0.897509	0.901068	0.867972	0.862989	0.876512	0.920285	0.866192	0.881139	0.898932	1
1274	788	219	32	0	469.999	27.7776	634.265	47.095	840.282	70.2634	0	0	1291.49	226.295	3180.41	702.001	7397.88	1772.05	0	0	1274	13	1039	0.004156	516.027	94.8497	1877.7	1340.25	0.966314	0.966795	0.948508	0.952358	0.956208	0.922522	0.938402	0.919634	0.923965	0.91001	0.884986	0.893648	0.906641	0.86718	0.866218	0.870067	0.916266	0.87103	0.885467	0.903754	1
1276	0	699	200	28	0	0	490.165	31.9158	657.01	52.9338	863.065	63.0382	0	0	1467.38	284.318	3543.5	849.233	7975.95	1706.06	1276	15	927	0.003708	537.425	97.2891	2111.89	1448.63	0.968177	0.970334	0.948759	0.951456	0.957389	0.923409	0.943366	0.919633	0.927724	0.909385	0.881877	0.898058	0.907228	0.87055	0.868393	0.864078	0.915858	0.873247	0.882956	0.90507	1
1276	29065	699	200	28	136.122	13.2172	490.165	31.9158	657.01	52.9338	863.065	63.0382	32.4586	9.69151	1467.38	284.318	3543.5	849.233	7975.95	1706.06	1276	0	29992	0.119968	148.526	72.702	96.7303	440.989	0.968525	0.962623	0.951654	0.943135	0.956472	0.928698	0.928648	0.928814	0.922913	0.904925	0.893655	0.88842	0.893988	0.854094	0.871782	0.855611	0.88607	0.853778	0.904408	0.894655	1
1281	1331	527	160	26	356.396	18.6425	596.458	38.6883	767.034	57.0477	981.819	67.6218	563.919	88.0404	2636.92	509.192	5611.39	1250.01	11702.6	2382.41	1281	10	2044	0.008176	458.39	153.48	1635.19	1949.16	0.966977	0.967955	0.951566	0.945205	0.954501	0.93273	0.931751	0.924168	0.922945	0.903131	0.895059	0.887965	0.898973	0.863503	0.864481	0.858366	0.893836	0.868885	0.888943	0.905333	1
1282	1205	297	23	0	380.127	23.0653	607.154	46.5659	770.518	67.4721	0	0	685.564	124.316	2794.5	643.03	5723.68	1502.84	0	0	1282	8	1525	0.0061	430.229	103.622	1172.27	1067.21	0.965902	0.969836	0.951148	0.945246	0.95377	0.937705	0.928197	0.921967	0.920656	0.902295	0.9	0.887541	0.897049	0.865574	0.867213	0.861639	0.888525	0.863934	0.890492	0.903607	1
1286	782	245	18	0	487.642	28.5047	662.816	50.9267	821.668	88.9091	0	0	1441.5	253.294	3631.4	823.107	7015.04	2213.41	0	0	1286	13	1045	0.00418	534.465	90.9723	2050.93	1256.69	0.966029	0.972249	0.948804	0.945933	0.95311	0.939713	0.931579	0.92201	0.923445	0.895694	0.901435	0.888038	0.889952	0.873206	0.86555	0.857895	0.888517	0.866029	0.894258	0.898565	1
1288	0	687	229	17	0	0	517.181	33.412	692.795	55.5288	859.643	100.459	0	0	1722.17	335.268	4151.12	999.205	8074.51	2768.58	1288	15	933	0.003732	566.524	95.0498	2434.09	1464.23	0.966774	0.973205	0.952304	0.945874	0.951768	0.940514	0.933012	0.922294	0.920686	0.892819	0.905145	0.890675	0.89657	0.869775	0.867095	0.856377	0.88478	0.862272	0.893891	0.896034	1
1288	22995	687	229	17	131.173	13.858	517.181	33.412	692.795	55.5288	859.643	100.459	29.2075	9.47469	1722.17	335.268	4151.12	999.205	8074.51	2768.58	1288	0	23928	0.095712	148.148	87.4005	122.978	548.087	0.96036	0.963892	0.956641	0.946255	0.959253	0.931398	0.937918	0.925882	0.922747	0.909959	0.894245	0.884194	0.904484	0.86568	0.857489	0.860289	0.878343	0.850384	0.894203	0.887559	1
1293	883	530	191	13	346.47	18.1914	621.728	39.6826	793.735	67.2336	972.591	107.16	518.326	81.1106	2983.8	573.291	6244.9	1568.1	11623.7	3779.36	1293	12	1617	0.006468	494.555	176.093	2092.14	2212.96	0.970315	0.966914	0.956401	0.936611	0.957638	0.93692	0.929808	0.923933	0.935065	0.899196	0.900433	0.885281	0.893939	0.867656	0.872604	0.86209	0.875696	0.863018	0.892084	0.886518	1
1294	803	328	24	1	379.862	22.6847	636.854	43.471	824.716	71.8105	1053.59	0	683.894	121.497	3211.45	660.185	7007.32	1723.65	14247.5	0	1294	9	1156	0.004624	462.598	131.894	1544.07	1502.55	0.974048	0.96583	0.951125	0.936419	0.956315	0.934256	0.930363	0.927768	0.940744	0.897491	0.901384	0.883651	0.898356	0.862457	0.871107	0.864187	0.870242	0.861159	0.892734	0.887543	1
1298	561	289	16	1	490.099	28.6721	691.199	51.0491	885.08	84.5889	1122.91	0	1463.32	257.344	4111.22	926.972	8692.8	2378.41	17234.3	0	1298	14	867	0.003468	565.151	112.788	2497.56	1718.3	0.974625	0.967128	0.953864	0.939446	0.953864	0.931949	0.933679	0.925606	0.941753	0.892734	0.904268	0.88466	0.898501	0.858131	0.873702	0.866782	0.871396	0.866782	0.896194	0.884083	1
1300	0	515	276	15	0	0	527.087	34.5863	728.461	56.4583	941.017	88.4637	0	0	1823.23	357.371	4817.07	1135.97	10428.2	2735.58	1300	16	806	0.003224	603.747	114.889	3008.56	1924.84	0.977667	0.970844	0.957196	0.942928	0.955335	0.933623	0.936104	0.925558	0.942308	0.896402	0.903226	0.885236	0.897643	0.85794	0.876551	0.866625	0.874069	0.867246	0.893921	0.884615	1
1300	27800	515	276	15	135.483	13.7181	527.087	34.5863	728.461	56.4583	941.017	88.4637	32.0795	9.88258	1823.23	357.371	4817.07	1135.97	10428.2	2735.58	1300	0	28606	0.114424	148.676	80.9871	115.945	589.132	0.95223	0.967402	0.953104	0.938999	0.959432	0.923093	0.932899	0.929665	0.928704	0.912221	0.899025	0.881825	0.913742	0.873785	0.858841	0.874816	0.881756	0.861515	0.893117	0.890373	1
1305	1315	386	234	15	345.969	18.0823	630.518	42.058	828.573	63.3531	1042.67	94.9375	516.053	80.3928	3114.95	621.33	7072.15	1602.26	14143.9	3564.96	1305	10	1950	0.0078	465.567	185.817	1922.06	2536.38	0.957692	0.973846	0.95641	0.937436	0.95359	0.92641	0.928718	0.925897	0.931795	0.904103	0.899487	0.884615	0.904872	0.868205	0.857692	0.871538	0.87641	0.864359	0.90359	0.883333	1
1306	1189	216	44	2	376.805	22.566	648.315	47.2289	846.907	68.9192	1071.54	84.7955	667.634	119.424	3393.7	745.53	7567.46	1844.8	15263.3	3549.09	1306	8	1451	0.005804	432.436	127.079	1302.79	1629.45	0.955548	0.974156	0.956237	0.934873	0.955203	0.922812	0.927636	0.929704	0.932116	0.906961	0.894555	0.888008	0.907305	0.868711	0.852171	0.870434	0.881116	0.865955	0.906961	0.880772	1
1310	811	188	41	2	476.337	28.1102	695.761	54.917	894.081	74.9848	1093.46	115.022	1344.21	237.492	4202.12	999.639	8908.18	2230.15	16441.8	5019.7	1310	13	1042	0.004168	533.548	120.071	2186.44	1980.21	0.960653	0.975048	0.958733	0.93762	0.958253	0.924184	0.931382	0.932342	0.93666	0.909309	0.895873	0.888676	0.90691	0.878119	0.857965	0.876679	0.882917	0.868522	0.90739	0.880998	1
1312	0	725	174	41	0	0	496.145	33.0102	717.403	58.3634	909.652	80.3341	0	0	1522.38	303.323	4610.03	1132.65	9402.27	2541.88	1312	15	940	0.00376	555.137	121.623	2437.62	2055.63	0.962234	0.976064	0.959043	0.937766	0.956383	0.927128	0.934574	0.931383	0.934043	0.916489	0.895745	0.885106	0.909574	0.880319	0.858511	0.880319	0.882979	0.868617	0.904787	0.882979	1
1312	33792	725	174	41	131.324	12.6225	496.145	33.0102	717.403	58.3634	909.652	80.3341	29.1422	8.59488	1522.38	303.323	4610.03	1132.65	9402.27	2541.88	1312	0	34732	0.138928	142.794	72.6983	94.3262	516.895	0.968055	0.972561	0.946188	0.936499	0.963276	0.922478	0.937176	0.937824	0.935031	0.916187	0.882155	0.885322	0.910975	0.868104	0.859409	0.869256	0.894838	0.877087	0.899847	0.892419	1
1317	1274	522	141	36	330.788	17.8547	593.545	39.5479	820.766	64.0554	1020.03	97.7942	451.581	73.5491	2600.56	522.64	6880.64	1620.67	13296.7	4101.78	1317	10	1973	0.007892	447.899	177.381	1713.97	2482.56	0.967309	0.974404	0.951597	0.940953	0.959453	0.92448	0.934617	0.937912	0.928789	0.920679	0.889255	0.887734	0.909529	0.877851	0.857577	0.871262	0.882666	0.875824	0.897364	0.888748	1
1318	1139	303	24	4	359.484	21.9678	607.985	44.3122	825.838	71.2946	963.428	76.6994	580.368	107.118	2801.3	615.887	7037.79	1871.8	11109.5	2521.86	1318	8	1470	0.00588	419.963	120.382	1172.23	1345.53	0.967007	0.97483	0.951361	0.942517	0.960544	0.92415	0.933673	0.940136	0.92483	0.92449	0.889116	0.885714	0.912585	0.87415	0.858503	0.872789	0.879252	0.877211	0.894898	0.894558	1
1322	746	261	23	4	477.054	28.033	666.178	50.7275	897.8	80.4533	1014.97	86.0793	1350.18	239.244	3685.96	847.052	9048.26	2512.92	13010.6	3073.34	1322	13	1034	0.004136	536.232	109.42	2156.11	1723.71	0.968085	0.97824	0.955029	0.947292	0.960348	0.935203	0.940039	0.93617	0.929884	0.924565	0.887331	0.888298	0.915377	0.863636	0.859768	0.867988	0.880077	0.876209	0.898936	0.894584	1
1324	0	655	252	26	0	0	501.535	33.707	688.56	54.6369	941.942	97.1758	0	0	1572.81	320.089	4073.94	961.409	10521.5	3277.66	1324	15	933	0.003732	564.323	113.037	2497.73	1920.07	0.971061	0.978028	0.957128	0.948017	0.958735	0.939443	0.942658	0.941586	0.92926	0.924973	0.890675	0.890675	0.918542	0.867631	0.859593	0.871383	0.876742	0.87299	0.897642	0.893355	1
1324	27256	655	252	26	135.53	13.6357	501.535	33.707	688.56	54.6369	941.942	97.1758	32.1052	9.9702	1572.81	320.089	4073.94	961.409	10521.5	3277.66	1324	0	28189	0.112756	149.722	80.5405	113.712	562.735	0.964099	0.967487	0.949768	0.93634	0.956597	0.925609	0.935862	0.912501	0.92756	0.913583	0.886126	0.870038	0.886942	0.866242	0.878002	0.858331	0.903739	0.859431	0.879527	0.887598	1
1329	1184	479	213	22	325.808	18.5024	594.269	39.4121	784.413	63.4933	1047.98	93.6171	431.975	74.0008	2609.71	521.962	6017.27	1448.06	14355.6	3822.33	1329	11	1898	0.007592	453.397	180.879	1769.76	2373.19	0.966017	0.97392	0.954426	0.944415	0.959958	0.931507	0.937566	0.928609	0.931507	0.919389	0.881718	0.879083	0.906217	0.863014	0.863277	0.867229	0.896207	0.868809	0.888303	0.884089	1
1330	1057	310	38	3	361.367	21.9818	611.554	45.2036	784.062	62.5459	1138.84	57.8391	589.422	107.561	2851.96	634.477	6006.12	1424.91	18110.9	2653.52	1330	9	1408	0.005632	429.515	127.171	1271.09	1508.48	0.964844	0.973366	0.956321	0.946023	0.960582	0.930398	0.938565	0.920455	0.929688	0.919034	0.883523	0.877486	0.904474	0.86044	0.861151	0.865412	0.90554	0.870028	0.888139	0.879261	1
1334	708	247	31	3	430.14	27.0396	642.48	47.8021	824.192	66.7487	1178.65	70.2292	992.577	189.953	3305.3	733.921	6976.61	1711	20124.6	3416.71	1334	13	989	0.003956	497.794	120.412	1815.77	1782.81	0.965622	0.972194	0.954499	0.948938	0.967139	0.936805	0.940849	0.92366	0.932255	0.920627	0.886754	0.881193	0.912538	0.861476	0.863498	0.866532	0.902427	0.868049	0.895349	0.880688	1
1336	0	609	232	33	0	0	445.374	31.2092	656.943	52.434	870.429	129.683	0	0	1104.42	235.078	3541.61	861.86	8632.06	4786.04	1336	16	874	0.003496	517.583	124.631	2035.59	1987.4	0.965103	0.974256	0.959954	0.948513	0.967391	0.938787	0.941076	0.930778	0.930778	0.921625	0.885011	0.879291	0.910755	0.862128	0.869565	0.868993	0.898741	0.870137	0.898169	0.880435	1
1336	27598	609	232	33	131.965	13.7378	445.374	31.2092	656.943	52.434	870.429	129.683	29.7114	9.57932	1104.42	235.078	3541.61	861.86	8632.06	4786.04	1336	0	28472	0.113888	143.802	71.3042	91.2854	490.971	0.961418	0.96616	0.942979	0.937131	0.948247	0.929457	0.932038	0.909262	0.92814	0.896179	0.906189	0.874982	0.89005	0.858159	0.871488	0.866272	0.872524	0.855858	0.880988	0.878582	1
1341	1070	408	189	29	336.688	19.0559	545.341	37.9039	759.636	57.3814	989.881	138.876	476.472	81.192	2021.66	427.345	5454.03	1237.37	12563.4	6200.39	1341	11	1696	0.006784	445.185	164.935	1609.56	2329.31	0.961675	0.970224	0.949292	0.937205	0.959906	0.931309	0.93013	0.915094	0.925118	0.913031	0.893868	0.873526	0.890625	0.858491	0.883844	0.859375	0.881191	0.856427	0.885318	0.880012	1
1342	959	233	35	0	365.138	22.5821	556.094	42.7046	766.61	65.1701	0	0	608.2	112.399	2149.68	497.072	5629.05	1400.84	0	0	1342	8	1227	0.004908	412.851	100.555	1044.14	1045.48	0.96088	0.968623	0.949878	0.934393	0.95925	0.92991	0.93154	0.913203	0.922575	0.907498	0.899348	0.867563	0.883456	0.856561	0.885493	0.858598	0.877751	0.850856	0.883048	0.867971	1
1346	656	199	33	0	453.872	27.5162	602.532	49.883	809.631	59.7845	0	0	1164.29	213.024	2739.37	687.445	6591.86	1417.17	0	0	1346	13	888	0.003552	500.407	93.489	1718.96	1247.84	0.969595	0.970158	0.953266	0.934122	0.95777	0.934685	0.935811	0.915541	0.926239	0.90991	0.903153	0.876126	0.879505	0.842342	0.880631	0.858108	0.880068	0.851914	0.890203	0.866554	1
1348	0	580	185	32	0	0	479.389	33.4881	628.748	54.2319	831.278	68.5849	0	0	1375.73	287.382	3116.12	805.812	7161.11	1744.49	1348	15	797	0.003188	528.187	97.2437	2012	1405.39	0.968632	0.969887	0.957967	0.934128	0.961731	0.935383	0.93601	0.916562	0.929737	0.910289	0.904642	0.876412	0.880803	0.845044	0.879548	0.855709	0.883312	0.850063	0.890213	0.867629	1
1348	32783	580	185	32	134.598	13.1763	479.389	33.4881	628.748	54.2319	831.278	68.5849	31.4005	9.48477	1375.73	287.382	3116.12	805.812	7161.11	1744.49	1348	0	33580	0.13432	143.94	63.1142	78.4087	371.296	0.969521	0.964056	0.937165	0.938148	0.947439	0.937388	0.932906	0.923511	0.932073	0.892749	0.902546	0.882088	0.881522	0.869074	0.867138	0.875372	0.864473	0.861152	0.891691	0.870518	1
1353	1448	409	153	29	346.336	18.4469	582.447	38.3108	736.058	65.1221	934.998	61.2284	517.864	82.9289	2457.14	485.044	4994.84	1326.29	10099.8	1961.8	1353	9	2039	0.008156	431.313	145.582	1379.08	1749.66	0.96616	0.969103	0.94973	0.93845	0.955615	0.934527	0.93232	0.92717	0.931094	0.896027	0.902894	0.878862	0.885974	0.845758	0.867582	0.879353	0.874448	0.852869	0.896027	0.87028	1
1354	1299	235	25	1	379.373	22.4943	598.151	42.4382	749.308	79.4866	910.729	0	681.19	121.334	2666.03	573.318	5319.68	1656.38	9219.72	0	1354	8	1560	0.00624	418.599	94.0191	1060	973.267	0.966026	0.96891	0.949359	0.936538	0.958333	0.934615	0.931731	0.927244	0.930769	0.896474	0.904167	0.880449	0.888782	0.844231	0.865064	0.879487	0.871474	0.85641	0.896474	0.869231	1
1358	859	207	22	1	451.132	26.5707	634.135	46.9423	778.659	90.6193	888.238	0	1142.71	202.703	3178.32	706.984	6014.45	2302.21	8556.22	0	1358	12	1089	0.004356	492.935	90.0144	1634.87	1144.49	0.969697	0.96786	0.949954	0.938476	0.961433	0.936639	0.934343	0.922865	0.932507	0.897612	0.901745	0.884757	0.887511	0.836088	0.866391	0.876033	0.881543	0.857668	0.895776	0.874656	1
1360	0	744	191	22	0	0	477.309	32.1294	659.931	48.9603	821.282	96.1023	0	0	1356.62	274.613	3580.64	800.5	7058.97	2821.81	1360	14	957	0.003828	521.664	94.3507	1931.58	1331.8	0.973354	0.968652	0.952456	0.939916	0.961338	0.937827	0.933647	0.927377	0.936782	0.896029	0.900731	0.880878	0.886102	0.838558	0.868339	0.881923	0.87722	0.856844	0.896552	0.872518	1
1360	31599	744	191	22	135.614	13.128	477.309	32.1294	659.931	48.9603	821.282	96.1023	32.0967	9.69516	1356.62	274.613	3580.64	800.5	7058.97	2821.81	1360	0	32556	0.130224	146.963	68.4187	87.933	393.919	0.965859	0.964692	0.95305	0.948366	0.96182	0.93141	0.933115	0.935741	0.930228	0.911153	0.899496	0.879638	0.902261	0.861393	0.870454	0.860702	0.865524	0.864142	0.889575	0.894658	1
1365	1489	536	160	17	369.576	19.2721	593.667	36.6916	775.075	53.467	948.283	95.1486	628.51	98.6099	2597.34	480.565	5775.5	1180.38	10728.1	3648.13	1365	9	2202	0.008808	458.055	140.658	1559.71	1748.02	0.970936	0.966621	0.954133	0.946412	0.964351	0.934832	0.937103	0.932334	0.933924	0.905767	0.898728	0.871708	0.896912	0.85604	0.870572	0.868983	0.866485	0.86762	0.884877	0.886921	1
1366	1359	324	30	0	399.403	22.7737	607.72	41.7331	777.734	44.7472	0	0	793.721	135.514	2792.71	576.03	5810.39	1006.47	0	0	1366	8	1713	0.006852	445.431	96.8097	1259.67	1036.59	0.969352	0.967601	0.956217	0.946877	0.96439	0.93345	0.935785	0.93491	0.934326	0.90864	0.895213	0.870987	0.901343	0.864273	0.872154	0.871278	0.865733	0.868068	0.880911	0.886457	1
1370	957	273	26	0	511.875	29.7932	660.581	47.9184	831.458	53.234	0	0	1666.06	291.867	3588.53	782.472	7110.54	1398.67	0	0	1370	13	1256	0.005024	550.813	81.4777	2196.63	1172.14	0.970143	0.970143	0.955414	0.949443	0.962182	0.936704	0.934315	0.933519	0.934713	0.912818	0.896497	0.869825	0.897293	0.857484	0.869427	0.871417	0.862261	0.867436	0.875	0.886943	1
1372	0	881	258	24	0	0	528.679	35.2549	675.053	55.212	844.481	56.7834	0	0	1840.55	369.686	3844.68	948.808	7458.76	1588.39	1372	15	1163	0.004652	567.668	83.5182	2401.09	1258.37	0.971625	0.971195	0.959157	0.948409	0.963457	0.937231	0.935082	0.934652	0.934652	0.911866	0.892089	0.871883	0.900258	0.859845	0.868874	0.872743	0.861135	0.866294	0.873603	0.88822	1
1372	27579	881	258	24	137.046	13.5421	528.679	35.2549	675.053	55.212	844.481	56.7834	33.1594	10.255	1840.55	369.686	3844.68	948.808	7458.76	1588.39	1372	0	28742	0.114968	154.471	87.5096	128.974	530.92	0.956823	0.970253	0.963468	0.950873	0.958562	0.931877	0.938626	0.926849	0.91742	0.92083	0.882019	0.885272	0.912236	0.887273	0.872034	0.869425	0.861927	0.874574	0.879827	0.90119	1
1377	1371	665	214	21	342.505	19.2968	629.764	40.0229	780.276	60.7786	943.059	75.4496	501.443	85.0581	3100.27	598.642	5915.17	1389.03	10430.1	2617.71	1377	11	2271	0.009084	473.426	171.788	1864.39	2036.63	0.966094	0.971598	0.963672	0.949141	0.961471	0.931968	0.936812	0.932629	0.925583	0.919639	0.890137	0.882871	0.910612	0.874284	0.876926	0.867239	0.867459	0.870542	0.877367	0.898063	1
1378	1230	392	39	0	377.754	23.184	644.797	45.1318	782.732	65.8485	0	0	673.039	123.692	3335.12	711.193	5990.23	1580.28	0	0	1378	9	1661	0.006644	450.286	128.064	1426.14	1399.46	0.963275	0.972607	0.967489	0.950933	0.962673	0.931668	0.939795	0.93227	0.92053	0.925045	0.889223	0.887417	0.916014	0.880795	0.87658	0.86755	0.865443	0.871463	0.875677	0.898555	1
1382	820	332	31	0	470.211	27.9102	692.91	51.3073	829.297	62.1563	0	0	1293.34	227.846	4142.08	940.898	7087.01	1613.66	0	0	1382	13	1183	0.004732	542.119	116.218	2244.64	1613.94	0.963652	0.972105	0.964497	0.947591	0.96027	0.936179	0.942519	0.928994	0.923077	0.921809	0.884615	0.887574	0.91082	0.878698	0.880389	0.868977	0.87109	0.869822	0.879966	0.90279	1
1384	0	723	317	30	0	0	492.121	31.7428	714.192	58.2826	854.838	62.7125	0	0	1484.62	285.804	4549.45	1133.19	7753.79	1735.48	1384	16	1070	0.00428	568.082	119.693	2568.38	1797.31	0.964486	0.971963	0.96729	0.946729	0.961215	0.942056	0.940654	0.934112	0.92243	0.922897	0.890187	0.889252	0.914486	0.878505	0.882243	0.871963	0.869159	0.869626	0.879907	0.904673	1
1384	25777	723	317	30	137.775	13.8048	492.121	31.7428	714.192	58.2826	854.838	62.7125	33.7132	10.4798	1484.62	285.804	4549.45	1133.19	7753.79	1735.48	1384	0	26847	0.107388	154.925	88.5417	134.734	612.127	0.957649	0.96765	0.964205	0.941334	0.954557	0.940086	0.937386	0.926044	0.919265	0.914162	0.882668	0.87669	0.906507	0.870321	0.859388	0.859295	0.865534	0.867751	0.884103	0.870228	1
1389	1399	550	282	28	323.235	18.2465	583.568	38.3106	806.183	66.3985	959.365	68.377	421.816	71.7785	2471.11	484.263	6535.21	1631.6	10932	2301.92	1389	11	2259	0.009036	454.792	185.735	1814.19	2361.51	0.957946	0.967685	0.966578	0.942452	0.960159	0.945108	0.940903	0.93382	0.920319	0.920319	0.884019	0.886454	0.915449	0.877379	0.871403	0.865649	0.867198	0.870518	0.880257	0.884241	1
1390	1246	332	63	0	357.725	22.0253	596.358	42.8625	800.226	71.7468	0	0	572.01	105.677	2643.03	566.767	6416.2	1759.61	0	0	1390	9	1641	0.006564	422.992	125.364	1215.38	1399.07	0.956734	0.967703	0.966789	0.946679	0.959781	0.945155	0.943023	0.934491	0.915905	0.919866	0.88117	0.886959	0.915905	0.879951	0.867459	0.864717	0.869287	0.8766	0.879647	0.879037	1
1394	819	279	59	0	436.528	26.1843	634.338	48.5766	840.263	75.756	0	0	1036.13	186.77	3184.96	733.712	7425.91	2061.45	0	0	1394	14	1157	0.004628	504.816	120.131	1880.14	1689.49	0.955056	0.967156	0.965428	0.94771	0.961971	0.943388	0.949006	0.93172	0.911841	0.918323	0.882455	0.88764	0.91573	0.880726	0.864736	0.867329	0.867761	0.87554	0.878997	0.880294	1
1396	0	722	258	56	0	0	460.792	29.6961	660.472	51.2419	866.751	80.0041	0	0	1219.81	236.375	3594.6	833.037	8157.72	2354.72	1396	16	1036	0.004144	532.463	123.756	2186.24	1893.1	0.956564	0.967664	0.966699	0.946911	0.961873	0.94305	0.948842	0.930985	0.91361	0.919884	0.88417	0.890444	0.917471	0.882722	0.86583	0.868243	0.868726	0.876448	0.877413	0.878861	1
1396	28080	722	258	56	137.749	13.3587	460.792	29.6961	660.472	51.2419	866.751	80.0041	33.6297	10.0586	1219.81	236.375	3594.6	833.037	8157.72	2354.72	1396	0	29116	0.116464	151.794	77.868	110.223	535.375	0.969553	0.959953	0.951504	0.935431	0.957326	0.933198	0.932683	0.914291	0.931532	0.900759	0.899505	0.868474	0.887175	0.833425	0.872201	0.857037	0.87397	0.8699	0.892842	0.865212	1
1401	1481	518	221	47	352.03	18.6674	566.26	35.5313	764.026	60.1052	985.168	77.0459	543.664	86.4471	2256.21	427.592	5555.72	1278.13	11872.6	2851.28	1401	10	2267	0.009068	454.27	160.882	1658.45	2216.22	0.965152	0.962064	0.960741	0.94442	0.961182	0.939127	0.937583	0.921482	0.923026	0.903397	0.889281	0.880679	0.904279	0.854433	0.867446	0.855095	0.872739	0.864799	0.890825	0.860829	1
1402	1336	293	40	1	378.118	22.5793	576.809	38.599	766.367	64.7306	997.262	0	674.582	120.798	2387.72	473.959	5623.12	1421.23	12091	0	1402	8	1670	0.00668	422.649	97.7398	1100.51	1047.64	0.96497	0.961976	0.96018	0.943713	0.95988	0.936228	0.933832	0.921856	0.926347	0.903593	0.89012	0.877545	0.900599	0.845509	0.862874	0.847605	0.877246	0.864072	0.891916	0.855389	1
1406	902	246	36	1	457.764	27.2382	617.784	45.5657	800.98	72.9558	1071.5	0	1193.82	211.392	2939.3	647.553	6437.12	1718.2	14983.1	0	1406	13	1185	0.00474	501.928	91.7567	1727.1	1246.8	0.964557	0.962025	0.960759	0.945992	0.957384	0.934177	0.936709	0.924051	0.922785	0.902954	0.892827	0.877215	0.899156	0.849367	0.859494	0.849789	0.87173	0.856118	0.890717	0.863291	1
1408	0	790	216	33	0	0	481.465	32.3547	641.875	48.2891	830.056	92.4666	0	0	1392.07	277.695	3297.25	742.546	7256.51	2698.64	1408	15	1039	0.004156	525.885	93.7445	1974.41	1382.88	0.963908	0.96487	0.960539	0.946583	0.955245	0.93359	0.940327	0.92204	0.923484	0.904235	0.895091	0.87873	0.896054	0.844562	0.858037	0.850818	0.870067	0.854668	0.891242	0.866218	1
1408	28634	790	216	33	136.12	13.6189	481.465	32.3547	641.875	48.2891	830.056	92.4666	32.5155	10.0959	1392.07	277.695	3297.25	742.546	7256.51	2698.64	1408	0	29673	0.118692	149.768	74.9652	100.511	440.994	0.97122	0.958582	0.94677	0.931301	0.954251	0.924409	0.932279	0.923499	0.938985	0.901729	0.892781	0.875308	0.8807	0.847471	0.874465	0.865147	0.8777	0.863445	0.88808	0.87369	1
1413	1359	551	178	27	366.219	19.4828	593.617	39.4138	758.249	56.528	944.117	96.5225	611.81	97.9385	2601.21	518.976	5421.99	1210.92	10595.7	3563.54	1413	10	2115	0.00846	465.831	147.591	1662.37	1873.24	0.96974	0.963121	0.955319	0.934043	0.953428	0.929314	0.934988	0.921749	0.929078	0.908747	0.892671	0.871868	0.882033	0.840898	0.86974	0.859574	0.879433	0.860284	0.895508	0.867849	1
1414	1240	330	35	3	398.19	23.9739	609.351	46.4084	773.833	71.223	1095.02	122.56	787.414	142.468	2823.99	639.174	5811.25	1602.39	16590.8	5650.76	1414	9	1608	0.006432	451.001	106.596	1344.2	1330.95	0.972326	0.965485	0.954291	0.93408	0.953669	0.926928	0.935012	0.919776	0.930037	0.908582	0.895833	0.876866	0.878731	0.834266	0.872512	0.858831	0.880908	0.861007	0.896766	0.865672	1
1418	858	296	33	3	489.495	29.8158	650.424	50.9415	822.972	85.3021	1118.61	135.874	1459.14	265.296	3435.22	815.724	7029.16	2125.37	17795.2	6531.65	1418	13	1190	0.00476	540.358	97.3205	2146.32	1575.21	0.97605	0.965966	0.957563	0.937815	0.955462	0.931513	0.936975	0.920588	0.927731	0.912605	0.893697	0.881513	0.884874	0.831092	0.869328	0.862605	0.884034	0.858824	0.897899	0.861765	1
1420	0	757	278	35	0	0	500.239	33.3609	662.656	54.9454	853.54	126.799	0	0	1560.25	309.102	3639.52	907.758	8130.95	4426.35	1420	15	1070	0.00428	553.994	100.721	2315.4	1699.36	0.976168	0.966355	0.958411	0.938785	0.956542	0.932243	0.93785	0.920093	0.929439	0.914953	0.891121	0.88271	0.883178	0.830374	0.871495	0.861215	0.88785	0.863084	0.898131	0.861215	1
1420	32591	757	278	35	137.73	13.5256	500.239	33.3609	662.656	54.9454	853.54	126.799	33.6408	10.2308	1560.25	309.102	3639.52	907.758	8130.95	4426.35	1420	0	33661	0.134644	150.962	76.3709	106.172	502.132	0.967678	0.955483	0.946347	0.934969	0.957577	0.929562	0.928968	0.924527	0.935801	0.909703	0.894967	0.883515	0.897433	0.859541	0.865883	0.861204	0.864428	0.867072	0.870993	0.891061	1
1425	1647	553	226	32	318.758	18.3472	591.187	38.246	753.401	60.2635	945.754	123.64	404.755	70.1972	2567.76	494.812	5332.46	1285.99	10875.5	5012.95	1425	10	2458	0.009832	428.175	168.228	1480.78	2022.95	0.971115	0.961758	0.95118	0.933279	0.96074	0.927583	0.933686	0.929414	0.936127	0.910903	0.891985	0.884662	0.891782	0.850488	0.87205	0.864524	0.874898	0.867575	0.884459	0.878356	1
1426	1494	330	34	3	362.492	22.297	612.035	42.6976	749.773	64.3789	950.291	64.2466	595.064	109.692	2853.62	598.695	5272.34	1413.48	10609	2061.68	1426	8	1861	0.007444	414.765	111.408	1097.16	1153.41	0.970446	0.959699	0.947877	0.932563	0.960505	0.92719	0.933638	0.929876	0.940892	0.907577	0.893606	0.886351	0.894143	0.8482	0.87453	0.864589	0.8705	0.869156	0.883396	0.880978	1
1430	1009	289	32	2	461.585	27.6975	659.494	48.717	800.719	57.5054	1015.24	81.7711	1224.07	219.62	3572.79	789.387	6373.75	1404.67	12999.1	3074.68	1430	13	1332	0.005328	513.503	101.052	1875.06	1360.78	0.970721	0.959084	0.947823	0.932808	0.959459	0.924174	0.934685	0.926426	0.945571	0.908408	0.896396	0.883258	0.890015	0.84009	0.867868	0.865991	0.869745	0.868619	0.877252	0.873874	1
1432	0	885	276	34	0	0	477.448	32.105	677.719	55.093	829.759	81.8664	0	0	1357.75	273.956	3889.12	950.338	7189.82	2318.69	1432	15	1195	0.00478	533.727	106.221	2108.33	1517.06	0.971548	0.960669	0.949791	0.934728	0.961088	0.924686	0.937657	0.926778	0.944351	0.908787	0.897071	0.884519	0.885774	0.843933	0.869874	0.866946	0.868201	0.867782	0.880753	0.875314	1
1432	30705	885	276	34	137.693	13.4814	477.448	32.105	677.719	55.093	829.759	81.8664	33.6072	10.1716	1357.75	273.956	3889.12	950.338	7189.82	2318.69	1432	0	31900	0.1276	152.529	79.0757	111.328	491.45	0.963981	0.958339	0.953041	0.938339	0.955	0.939326	0.937602	0.92815	0.916897	0.907806	0.881129	0.884843	0.909781	0.863041	0.871332	0.88674	0.857461	0.868166	0.874734	0.882038	1
1437	1600	650	219	30	361.411	19.8351	586.306	38.9828	790.975	60.3646	933.631	88.2626	588.447	97.0693	2506.81	501.846	6156.23	1413.1	10201.2	3118.09	1437	10	2499	0.009996	464.422	153.968	1690.75	1982.77	0.964586	0.961184	0.953381	0.935574	0.958984	0.933573	0.936775	0.92437	0.928972	0.912965	0.896359	0.886755	0.90036	0.857143	0.865146	0.873349	0.860744	0.863946	0.871349	0.883553	1
1438	1470	386	40	2	389.025	23.6007	596.465	44.2626	792.743	67.4484	863.224	9.39191	734.638	134.192	2647.32	595.468	6224.16	1628.45	7859.23	255.323	1438	8	1898	0.007592	440.22	103.577	1246.82	1145.54	0.963909	0.963646	0.953109	0.938093	0.958641	0.937566	0.936776	0.920969	0.927292	0.91254	0.896997	0.885669	0.901212	0.864331	0.863804	0.872497	0.855901	0.865648	0.866175	0.881981	1
1442	1020	329	36	2	479.846	29.0593	640.352	49.2012	829.797	74.1815	943.556	6.01522	1374.8	252.048	3276.42	758.725	7151.37	2023.03	10249.5	195.144	1442	13	1387	0.005548	527.67	93.0081	1988.6	1322.96	0.96323	0.964311	0.957462	0.937996	0.959625	0.934391	0.936914	0.918529	0.925379	0.912401	0.898342	0.888248	0.906273	0.865177	0.865898	0.872386	0.848955	0.865177	0.8677	0.878515	1
1444	0	921	319	38	0	0	502.076	34.4391	663.451	54.1965	851.54	79.6126	0	0	1578.74	327.031	3650.56	903.508	7743.4	2293.07	1444	15	1278	0.005112	552.748	96.6452	2279.18	1465.6	0.963224	0.966354	0.958138	0.941706	0.959311	0.935055	0.937402	0.918623	0.928795	0.910798	0.899452	0.888106	0.90493	0.867371	0.867371	0.872066	0.846244	0.864241	0.86698	0.877934	1
1444	28744	921	319	38	135.233	13.7118	502.076	34.4391	663.451	54.1965	851.54	79.6126	31.9139	10.1076	1578.74	327.031	3650.56	903.508	7743.4	2293.07	1444	0	30022	0.120088	153.006	87.6486	127.577	545.311	0.954417	0.959929	0.954267	0.942276	0.948005	0.930917	0.939544	0.927553	0.921474	0.898974	0.869945	0.874192	0.910749	0.870345	0.849644	0.873859	0.86873	0.858837	0.884784	0.884635	1
1449	1326	687	273	35	379.859	20.3231	622.463	41.8406	785.523	62.7976	977.796	79.8221	682.488	109.811	2998.24	604.445	6041.26	1488.55	11628.4	2934.58	1449	11	2321	0.009284	508.4	164.195	2163.3	2254.87	0.957561	0.964886	0.957561	0.937958	0.956484	0.934726	0.942482	0.92374	0.918785	0.906721	0.882378	0.882594	0.913184	0.869453	0.853296	0.880439	0.862559	0.855019	0.880009	0.880224	1
1450	1226	425	55	3	431.466	25.4931	645.394	47.9801	811.697	64.5925	994.452	57.885	1000.33	177.48	3350.34	749.732	6664.69	1775.77	12108.4	2002.73	1450	9	1709	0.006836	497.892	115.572	1786.53	1508.42	0.9567	0.962844	0.958163	0.939438	0.956407	0.938268	0.940901	0.927443	0.91457	0.907841	0.877999	0.879754	0.923054	0.87361	0.85079	0.882095	0.865711	0.852838	0.883265	0.880925	1
1454	900	363	49	3	517.175	32.3199	686.478	51.2255	854.392	77.1802	1043.42	56.4414	1720.71	321.788	4029.22	914.816	7812.89	2470.39	13959.2	2154.91	1454	14	1315	0.00526	577.677	103.873	2612.89	1714.55	0.957034	0.96654	0.957414	0.940304	0.960456	0.938783	0.942586	0.927376	0.912548	0.911027	0.880989	0.878707	0.922814	0.870722	0.856274	0.881369	0.864639	0.858935	0.880608	0.880228	1
1456	0	804	349	51	0	0	537.642	35.6359	709.156	58.3119	885.452	88.2941	0	0	1934.96	383.034	4455.62	1114.31	8733.63	2821.22	1456	16	1204	0.004816	602.091	107.988	2953.6	1886.02	0.958472	0.968023	0.958472	0.940615	0.96387	0.938123	0.943937	0.926495	0.914867	0.91196	0.878322	0.877907	0.921927	0.870017	0.858389	0.883306	0.864618	0.857143	0.879568	0.883721	1
1456	28007	804	349	51	139.842	13.163	537.642	35.6359	709.156	58.3119	885.452	88.2941	35.1239	10.2367	1934.96	383.034	4455.62	1114.31	8733.63	2821.22	1456	0	29211	0.116844	158.895	95.3459	155.416	695.206	0.951765	0.962771	0.959536	0.931464	0.958098	0.927476	0.93879	0.930403	0.920886	0.915032	0.863579	0.878881	0.890846	0.855568	0.847694	0.872445	0.873318	0.854832	0.896255	0.863767	1
1461	1566	617	289	45	370.949	19.3959	652.942	42.5384	825.423	65.438	1000.42	97.25	635.532	99.6641	3455.61	674.805	7001.89	1674.44	12558.6	3973.29	1461	11	2517	0.010068	503.511	184.549	2270.97	2681.81	0.951927	0.964839	0.96027	0.935836	0.960667	0.926301	0.942193	0.92213	0.92054	0.910807	0.875844	0.885578	0.903456	0.86611	0.853794	0.87346	0.871077	0.856575	0.887565	0.870679	1
1462	1433	373	43	2	407.61	23.6785	668.925	48.0555	840.199	62.4151	945.626	45.983	843.747	146.929	3724.76	814.125	7366.31	1646.51	10388	1499.41	1462	9	1851	0.007404	470.899	124.125	1586.14	1556.88	0.951648	0.964884	0.961372	0.932199	0.960562	0.927337	0.940303	0.923285	0.921664	0.910589	0.8698	0.883576	0.900054	0.864398	0.851162	0.86872	0.872501	0.857374	0.888169	0.864938	1
1466	1043	332	39	2	501.283	29.286	716.119	52.6765	889.25	73.9319	996.066	33.2173	1565.3	274.821	4569.37	1024.06	8761.83	2166.49	12087.4	1200.47	1466	13	1416	0.005664	563.038	113.726	2482.71	1813.8	0.953743	0.966455	0.962218	0.934322	0.96363	0.930438	0.944209	0.924788	0.923376	0.916667	0.867938	0.882415	0.898658	0.867232	0.850282	0.86935	0.873588	0.857698	0.885593	0.862641	1
1468	0	928	311	37	0	0	516.546	33.5104	732.662	57.8475	913.81	75.7641	0	0	1716	333.663	4903.67	1172.96	9502.39	2298.41	1468	15	1276	0.005104	580.74	116.781	2718.72	1949.02	0.955329	0.96826	0.964342	0.935345	0.963558	0.934953	0.945925	0.92594	0.922414	0.918887	0.866379	0.885972	0.900862	0.864028	0.852665	0.869514	0.871865	0.859718	0.884796	0.86442	1
1468	26528	928	311	37	133.988	13.9907	516.546	33.5104	732.662	57.8475	913.81	75.7641	31.1012	10.1194	1716	333.663	4903.67	1172.96	9502.39	2298.41	1468	0	27804	0.111216	154.491	97.7335	154.443	700.508	0.95952	0.962973	0.958297	0.935387	0.95096	0.924399	0.926989	0.926773	0.927636	0.907298	0.886689	0.884171	0.88302	0.829071	0.857089	0.871224	0.873957	0.863491	0.894134	0.86831	1
1473	1165	692	260	31	367.852	19.917	630.457	40.7745	850.626	62.6815	1035.15	84.0798	620.187	101.377	3111.65	604.166	7640.84	1702.69	13780.4	3319.04	1473	12	2148	0.008592	520.52	186.75	2462.56	2775.63	0.956937	0.962058	0.95973	0.931099	0.95973	0.927607	0.93622	0.927142	0.923883	0.914339	0.877793	0.889665	0.890829	0.848696	0.844972	0.872439	0.871276	0.858706	0.888734	0.872905	1
1474	1044	406	45	2	400.37	24.5088	646.407	46.7379	864.231	69.1596	1135.16	20.2665	800.672	148.476	3362.89	722.449	8037.01	2032.65	17818.6	949.389	1474	10	1497	0.005988	482.023	134.519	1735.83	1774.63	0.954242	0.961924	0.959586	0.928858	0.957916	0.923848	0.933868	0.925184	0.922846	0.918504	0.88477	0.894122	0.890114	0.842685	0.841349	0.870073	0.868069	0.860387	0.893788	0.870407	1
1478	736	345	41	2	486.057	30.2379	687.834	51.7078	906.73	79.5032	1200.41	36.2019	1429.45	266.738	4053.58	910.203	9310	2517.4	21092.8	1895.43	1478	14	1124	0.004496	564.606	123.863	2557.34	2081.64	0.955961	0.963523	0.960409	0.93016	0.95774	0.927936	0.934609	0.926157	0.926601	0.920374	0.891014	0.895018	0.886121	0.842527	0.843416	0.872331	0.872776	0.857206	0.885231	0.872776	1
1480	0	643	319	42	0	0	506.418	34.5213	707.652	56.6215	943.092	108.758	0	0	1619.65	335.995	4422.28	1060.24	10650.1	3973.08	1480	16	1004	0.004016	588.623	127.915	2887.89	2321.3	0.958167	0.964143	0.961653	0.931773	0.957669	0.928785	0.938247	0.928785	0.927291	0.923805	0.888944	0.89741	0.889442	0.84761	0.844124	0.873008	0.876494	0.860558	0.88745	0.875996	1
1480	32072	643	319	42	134.132	13.0379	506.418	34.5213	707.652	56.6215	943.092	108.758	31.0642	9.32215	1619.65	335.995	4422.28	1060.24	10650.1	3973.08	1480	0	33076	0.132304	147.927	82.105	117.781	635.502	0.953546	0.957446	0.946154	0.916692	0.951732	0.925051	0.931899	0.908363	0.938173	0.900714	0.894259	0.883072	0.885415	0.831056	0.860715	0.864161	0.855106	0.864207	0.884524	0.86726	1
1485	1358	477	272	36	364.32	19.308	620.567	40.3662	824.97	62.6492	1060.5	108.235	602.334	95.3278	2968.59	582.55	6978.89	1566.47	14989.7	4926.39	1485	11	2143	0.008572	491.52	186.56	2180.06	2862.8	0.953803	0.963602	0.958003	0.930705	0.956836	0.926505	0.931871	0.919739	0.937937	0.909473	0.894074	0.894074	0.883574	0.841111	0.85371	0.877275	0.866309	0.857909	0.886608	0.872375	1
1486	1257	268	43	3	399.708	23.5804	640.739	46.065	836.046	72.6865	1020.73	50.7085	796.065	140.523	3275.22	708.175	7297.88	1778.01	13055	1883.35	1486	8	1571	0.006284	453.955	117.78	1420.36	1515.74	0.95226	0.962444	0.956397	0.927435	0.957989	0.92457	0.929344	0.918523	0.941757	0.905474	0.894653	0.889243	0.882877	0.835137	0.852005	0.881286	0.865054	0.864099	0.886378	0.879376	1
1490	885	224	37	3	510.902	30.6571	695.411	49.7697	903.272	81.7025	1032.14	88.962	1657.64	298.265	4181.98	896.373	9211.96	2373.71	13688.4	3273.08	1490	13	1149	0.004596	560.868	106.064	2424.44	1817.83	0.952567	0.964317	0.955178	0.928198	0.956049	0.928634	0.929069	0.923847	0.94517	0.903829	0.89208	0.887728	0.881201	0.839426	0.862489	0.875544	0.861619	0.864665	0.882071	0.873803	1
1492	0	791	216	40	0	0	531.043	34.7289	716.388	54.7329	925.675	99.5684	0	0	1864.25	364.244	4579.49	1035.91	10011.9	3190.52	1492	15	1047	0.004188	584.357	110.011	2735.69	2002.06	0.951767	0.962751	0.956543	0.930277	0.956543	0.928367	0.930277	0.925024	0.944604	0.909742	0.892073	0.886342	0.884909	0.837631	0.861032	0.877268	0.864374	0.860554	0.878223	0.873448	1
1492	31313	791	216	40	135.856	13.9069	531.043	34.7289	716.388	54.7329	925.675	99.5684	32.3716	10.2759	1864.25	364.244	4579.49	1035.91	10011.9	3190.52	1492	0	32360	0.12944	150.367	82.9242	119.837	598.819	0.950278	0.956629	0.949506	0.927457	0.959147	0.931397	0.940853	0.912268	0.921075	0.910677	0.896817	0.885321	0.89983	0.858344	0.857926	0.877781	0.851669	0.867104	0.877457	0.862732	1
1497	1525	596	187	35	347.092	19.4968	633.593	42.4103	823.023	59.8056	1037.89	114.811	521.741	88.4156	3160.77	630.168	6920.4	1503.19	14118.3	4639.71	1497	10	2343	0.009372	468.275	180.523	1906.84	2547.63	0.951985	0.958387	0.950918	0.92595	0.960307	0.931071	0.939607	0.914426	0.938114	0.911865	0.89586	0.887537	0.906317	0.842296	0.860009	0.87644	0.850832	0.860435	0.88455	0.868331	1
1498	1384	352	44	2	382.604	23.7536	651.82	46.7487	846.926	66.5747	1016.51	231.512	699.375	130.898	3447.04	741.815	7558.66	1801.04	14771.5	8855.9	1498	9	1782	0.007128	447.959	129.842	1427.28	1623.43	0.952581	0.957632	0.950617	0.928451	0.962121	0.934063	0.938833	0.91358	0.93771	0.909933	0.894501	0.889169	0.907969	0.843715	0.860831	0.875982	0.845118	0.863075	0.888047	0.866162	1
1502	929	299	41	2	485.205	30.14	703.317	54.8499	895.998	73.8189	1076.03	220.836	1421.95	265.741	4337.72	1008.85	8960.2	2261.5	17069.2	9429.06	1502	13	1271	0.005084	550.697	120.496	2375.67	1976.03	0.954367	0.961054	0.955153	0.928796	0.960268	0.93155	0.938631	0.915028	0.937451	0.911094	0.896932	0.886703	0.904799	0.83871	0.859559	0.881983	0.853265	0.868214	0.890637	0.867821	1
1504	0	816	283	41	0	0	502.765	34.7634	722.194	61.9658	901.084	74.1065	0	0	1585.54	329.514	4712.72	1217.38	9114.11	2357.16	1504	15	1140	0.00456	571.563	122.236	2632.61	2003.8	0.957018	0.962281	0.956579	0.931579	0.961404	0.932895	0.941667	0.920614	0.940789	0.910965	0.898246	0.886842	0.907018	0.838158	0.859211	0.885526	0.853947	0.87193	0.889035	0.867982	1
1504	32642	816	283	41	135.498	13.5353	502.765	34.7634	722.194	61.9658	901.084	74.1065	32.0683	9.86142	1585.54	329.514	4712.72	1217.38	9114.11	2357.16	1504	0	33782	0.135128	150.213	82.955	119.826	596.746	0.958824	0.961015	0.95619	0.923051	0.963812	0.930688	0.946969	0.917634	0.91121	0.917678	0.877908	0.880128	0.900184	0.86777	0.857735	0.881076	0.868288	0.865535	0.864528	0.860917	1
1509	1508	609	237	36	362.089	18.9632	614.571	41.884	835.327	67.4449	1021.09	85.3413	591.273	92.689	2887.22	591.511	7259.71	1728.91	13246.2	3378.47	1509	10	2390	0.00956	483.279	177.597	2028.19	2581.32	0.958996	0.964017	0.955858	0.929498	0.963598	0.931381	0.941632	0.919038	0.916946	0.911506	0.892887	0.885983	0.899582	0.853556	0.848536	0.882008	0.858996	0.876569	0.878033	0.863808	1
1510	1357	365	32	2	395.577	23.0416	629.882	46.2211	856.658	57.0199	1028.56	2.76176	771.53	133.626	3114.13	683.319	7780.91	1568.59	13260.3	106.345	1510	8	1756	0.007024	453.403	115.376	1400.42	1404.94	0.958998	0.965831	0.958144	0.92967	0.965547	0.932517	0.943052	0.917711	0.910592	0.91287	0.891515	0.886959	0.898918	0.856492	0.852506	0.88041	0.859909	0.872153	0.870159	0.861617	1
1514	945	307	28	2	497.549	28.375	681.083	51.4596	911.943	59.0298	1057.45	22.9765	1529.96	259.696	3936.56	885.462	9374.1	1932.02	14423.9	934.937	1514	13	1282	0.005128	551.424	103.48	2297.7	1649.58	0.959438	0.970359	0.960608	0.935647	0.966849	0.936037	0.938768	0.920827	0.912246	0.911856	0.888066	0.887676	0.900936	0.858034	0.859204	0.877925	0.865835	0.872075	0.871295	0.861934	1
1516	0	842	285	30	0	0	525.97	33.8305	712.065	55.0975	946.18	72.9437	0	0	1810.77	346.088	4499.47	1031.9	10519.8	2560.97	1516	15	1157	0.004628	582.706	107.744	2698.89	1864.97	0.961971	0.974071	0.960674	0.938202	0.968021	0.936906	0.941659	0.91962	0.916162	0.91357	0.889369	0.886344	0.901037	0.859551	0.859118	0.874676	0.866897	0.869922	0.872515	0.858686	1
1516	33276	842	285	30	134.483	13.4024	525.97	33.8305	712.065	55.0975	946.18	72.9437	31.3532	9.66414	1810.77	346.088	4499.47	1031.9	10519.8	2560.97	1516	0	34433	0.137732	149.544	84.1873	120.986	589.937	0.953489	0.967763	0.954201	0.933363	0.954317	0.928208	0.946737	0.925812	0.918959	0.91893	0.87072	0.894955	0.884224	0.864737	0.860352	0.871678	0.880856	0.859742	0.873769	0.862153	1
1521	1480	644	243	28	364.784	19.2395	640.088	40.4147	829.814	64.1173	1066.78	80.2777	604.586	95.55	3253.9	616.527	7106.82	1644.09	15038	3461	1521	11	2395	0.00958	494.201	180.262	2145.44	2600.09	0.959081	0.963674	0.959708	0.932568	0.961378	0.932985	0.943633	0.924008	0.918372	0.914196	0.878497	0.883716	0.88977	0.864301	0.859499	0.873069	0.871816	0.866806	0.868267	0.856994	1
1522	1360	408	44	4	404.34	23.6313	659.438	44.679	841.63	66.6035	1069.05	71.955	823.778	143.944	3562.84	719.767	7417.3	1664.22	15083.8	3134.77	1522	9	1816	0.007264	473.712	128.062	1630.33	1660.41	0.959251	0.960352	0.959526	0.929515	0.960077	0.935297	0.943282	0.925936	0.916024	0.915198	0.879405	0.87913	0.88326	0.863436	0.85793	0.870044	0.871145	0.870044	0.868943	0.856553	1
1526	989	349	42	3	511.702	30.1737	712.697	48.0779	892.759	71.0373	1089.6	80.3704	1664.75	292.194	4492.89	917.616	8848.07	2010.02	16010.2	3646.69	1526	13	1383	0.005532	575.249	112.66	2627.7	1878.73	0.962039	0.963124	0.961678	0.933839	0.963847	0.944685	0.947578	0.926247	0.912509	0.915401	0.878886	0.883225	0.892986	0.859725	0.854302	0.867317	0.867679	0.872017	0.871656	0.854302	1
1528	0	891	337	44	0	0	538.674	34.3408	741.804	52.7083	940.378	80.9898	0	0	1944.15	367.878	5070.96	1092.31	10370.4	2718.89	1528	16	1272	0.005088	606.386	117.122	3064.03	2111.58	0.962657	0.96305	0.963443	0.934748	0.96816	0.94772	0.948113	0.926887	0.913129	0.917846	0.88011	0.880503	0.894261	0.859277	0.852201	0.866745	0.867925	0.873035	0.873428	0.85456	1
1528	28174	891	337	44	133.677	13.3837	538.674	34.3408	741.804	52.7083	940.378	80.9898	30.8034	9.53416	1944.15	367.878	5070.96	1092.31	10370.4	2718.89	1528	0	29446	0.117784	154.097	99.9984	161.832	756.945	0.945986	0.962202	0.950367	0.930092	0.953933	0.926374	0.938447	0.920651	0.923029	0.919429	0.884161	0.891479	0.893619	0.848825	0.85183	0.871918	0.881189	0.854293	0.873022	0.870203	1
1533	1151	685	282	36	336.938	19.1113	641.182	41.8135	848.858	62.9514	1047.07	76.2085	477.55	81.6731	3272.94	632.499	7595.19	1707.71	14204.1	3001.89	1533	12	2154	0.008616	512.58	206.617	2527.77	2954.04	0.95636	0.964949	0.958449	0.931291	0.958682	0.936165	0.942433	0.922934	0.917363	0.917363	0.877437	0.889972	0.890436	0.853993	0.860028	0.868849	0.867224	0.862581	0.875116	0.856314	1
1534	1023	384	42	1	367.346	23.3489	656.192	46.624	868.127	79.8855	1112.58	0	619.678	119.235	3515.41	743.43	8193.14	2284.58	16765.1	0	1534	9	1450	0.0058	458.86	150.042	1617.05	1837.02	0.954138	0.964138	0.954483	0.927931	0.954138	0.931034	0.942069	0.921379	0.913103	0.912759	0.877586	0.89931	0.888621	0.857586	0.859655	0.86931	0.87	0.856897	0.875172	0.864483	1
1538	695	347	38	1	446.553	28.8138	690.81	51.3055	911.847	85.2094	1125.08	0	1110.67	215.003	4104.61	911.177	9494.02	2630.86	17333.8	0	1538	14	1081	0.004324	541.943	140.436	2381.42	2125.1	0.957447	0.96161	0.953284	0.923219	0.955597	0.92877	0.941258	0.923219	0.915356	0.915356	0.874653	0.90333	0.883904	0.860777	0.860777	0.876041	0.87049	0.857077	0.876041	0.857539	1
1540	0	601	322	39	0	0	468.535	33.8239	714.146	56.273	938.712	97.9804	0	0	1286.04	278.12	4541.82	1061.8	10419.9	3228.58	1540	17	962	0.003848	569.807	145.127	2746.11	2376.29	0.959979	0.966216	0.955301	0.928794	0.95738	0.934511	0.942827	0.925676	0.91684	0.91632	0.87578	0.906965	0.885655	0.856029	0.863306	0.877859	0.877859	0.859667	0.877859	0.862266	1
1540	28726	601	322	39	132.211	13.9059	468.535	33.8239	714.146	56.273	938.712	97.9804	29.8974	9.73899	1286.04	278.12	4541.82	1061.8	10419.9	3228.58	1540	0	29688	0.118752	146.391	82.9066	117.913	643.73	0.948649	0.95291	0.949188	0.929146	0.953702	0.928153	0.9311	0.919311	0.931252	0.912911	0.892482	0.891741	0.895581	0.844567	0.858731	0.885139	0.873585	0.86983	0.877358	0.871665	1
1545	1161	426	280	32	341.977	19.0039	569.864	40.0609	817.539	63.6698	1032.91	131.281	498.998	82.8725	2306.19	489.343	6798.92	1572.04	14076.6	5289.03	1545	11	1899	0.007596	474.861	191.967	2062.1	2853.34	0.954976	0.955503	0.9505	0.930753	0.955766	0.924171	0.936809	0.923117	0.921011	0.911269	0.889942	0.894945	0.897051	0.850448	0.863086	0.876251	0.877567	0.856503	0.873091	0.872565	1
1546	1043	244	48	1	364.342	23.0223	582.957	44.2579	828.535	70.9405	983.123	0	604.562	114.73	2474.1	567.238	7101.39	1788.42	11586.1	0	1546	9	1336	0.005344	421.41	120.218	1187.64	1445.36	0.955838	0.949476	0.952096	0.928892	0.95247	0.917665	0.936751	0.922156	0.924775	0.913922	0.892216	0.890719	0.900449	0.84768	0.862275	0.87238	0.875749	0.85479	0.876497	0.872754	1
1550	697	205	45	1	438.942	28.0884	622.037	49.1145	855.547	75.79	1041.12	0	1054.87	202.657	3007.38	717.459	7825.87	1988.51	13749.7	0	1550	13	948	0.003792	498.946	116.809	1811.89	1710.78	0.953059	0.951477	0.954641	0.927743	0.959916	0.910865	0.939346	0.924578	0.92827	0.915084	0.887658	0.898734	0.898734	0.849156	0.859177	0.875527	0.872363	0.848629	0.870781	0.873418	1
1552	0	599	192	45	0	0	457.126	32.7643	639.927	54.9972	873.706	85.2163	0	0	1194.5	257.131	3284.17	851.226	8373.14	2353.1	1552	16	836	0.003344	521.532	121.335	2060.83	1880.98	0.951555	0.951555	0.955742	0.927033	0.961722	0.910287	0.941388	0.926435	0.930622	0.917464	0.892943	0.90012	0.90012	0.855861	0.864234	0.870215	0.870813	0.851077	0.870215	0.873206	1
1552	34311	599	192	45	137.008	13.2916	457.126	32.7643	639.927	54.9972	873.706	85.2163	33.0919	9.88531	1194.5	257.131	3284.17	851.226	8373.14	2353.1	1552	0	35147	0.140588	146.154	62.8963	81.3233	423.941	0.948289	0.955615	0.954619	0.928728	0.953339	0.930193	0.938373	0.911728	0.930279	0.916266	0.883233	0.894899	0.899664	0.845819	0.862207	0.891171	0.861311	0.859063	0.883845	0.861468	1
1557	1627	410	158	43	365.735	19.3902	571.981	37.9982	754.373	61.2827	994.283	95.8447	609.356	96.6696	2328.32	470.295	5356.56	1326.14	12311.3	3417.18	1557	9	2238	0.008952	443.033	145.091	1484.25	2096.13	0.951296	0.95487	0.950402	0.929401	0.955987	0.928954	0.938338	0.915773	0.930965	0.911081	0.896783	0.905273	0.897006	0.844281	0.864611	0.882261	0.861707	0.868633	0.876229	0.873324	1
1558	1479	237	26	3	398.359	23.7806	590.281	39.9972	766.01	70.5008	1074.29	84.3458	788.269	141.011	2559.2	522.596	5637.15	1544.9	15380.8	3731.08	1558	8	1745	0.00698	431.066	86.6908	1126.12	1068.48	0.951862	0.955301	0.95043	0.930086	0.95702	0.931805	0.936676	0.910602	0.932665	0.910029	0.898567	0.903725	0.896275	0.845559	0.867335	0.881089	0.861318	0.871633	0.87765	0.872206	1
1562	1044	198	23	3	498.459	29.4077	640.616	41.5804	818.457	76.106	1119.6	83.7193	1539.42	272.945	3264.04	633.635	6872.08	1846.72	17371.2	4024.07	1562	12	1268	0.005072	527.931	78.491	1942.91	1278.54	0.953076	0.957413	0.955047	0.930994	0.956625	0.932177	0.933754	0.910095	0.936909	0.912066	0.898659	0.902603	0.902997	0.852129	0.860016	0.87776	0.861593	0.875394	0.878549	0.869874	1
1564	0	925	183	24	0	0	512.975	34.4027	655.719	47.3327	875.24	138.07	0	0	1682.27	339.106	3509.79	766.793	8825.68	4728.65	1564	14	1132	0.004528	543.731	82.8485	2129.16	1444.01	0.954947	0.960247	0.957155	0.932862	0.956714	0.931979	0.934187	0.913428	0.939046	0.912986	0.899293	0.904594	0.903269	0.849823	0.859099	0.875883	0.862191	0.879859	0.878092	0.8697	1
1564	34504	925	183	24	135.448	13.5456	512.975	34.4027	655.719	47.3327	875.24	138.07	32.0371	9.92878	1682.27	339.106	3509.79	766.793	8825.68	4728.65	1564	0	35636	0.142544	148.417	74.3146	98.6533	448.995	0.958273	0.965358	0.958385	0.936258	0.957164	0.92683	0.94166	0.913809	0.919941	0.920754	0.88795	0.884092	0.907734	0.841551	0.851092	0.867718	0.858823	0.872404	0.864645	0.848847	1
1569	1543	675	150	22	338.797	19.0721	612.631	41.1399	756.563	52.7352	980.722	143.989	485.386	81.8462	2858.94	577.105	5375.44	1144.2	12281.1	6199.77	1569	10	2390	0.00956	448.264	158.176	1571.23	1930.8	0.954393	0.96046	0.960669	0.931799	0.959623	0.9341	0.937238	0.910879	0.931381	0.920502	0.889331	0.89749	0.903766	0.84205	0.852929	0.876987	0.869456	0.868201	0.877197	0.853975	1
1570	1398	394	28	1	364.488	22.9041	622.696	44.1489	773.05	49.8793	1399.92	0	605.188	113.465	3006.21	645.913	5721.23	1128.66	33297.4	0	1570	8	1821	0.007284	427.206	120.457	1221.3	1406	0.955244	0.960461	0.96101	0.932729	0.958265	0.933553	0.940692	0.914058	0.933004	0.926414	0.886875	0.898407	0.90939	0.838825	0.850906	0.881109	0.87095	0.868204	0.875343	0.852279	1
1574	914	331	25	1	466.24	27.3975	673.39	50.8579	834.913	56.8363	1550.11	0	1260.76	221.341	3805.17	857.636	7211.22	1542.99	45144.4	0	1574	13	1271	0.005084	528.291	110.451	2074.96	1873.05	0.95594	0.961448	0.964595	0.93509	0.962628	0.936664	0.943352	0.914634	0.937451	0.928009	0.890637	0.894178	0.9107	0.837136	0.857986	0.880016	0.871755	0.862313	0.880016	0.854839	1
1576	0	811	306	26	0	0	491.457	32.4121	697.915	56.7223	879.465	145.196	0	0	1479.42	288.872	4245.46	1031.11	9099.6	7029	1576	15	1143	0.004572	555.556	113.198	2393.27	2000.43	0.95713	0.96238	0.963692	0.937008	0.962817	0.938758	0.944444	0.914261	0.93832	0.930009	0.895888	0.898075	0.909011	0.837708	0.860017	0.879265	0.874453	0.863955	0.878828	0.856518	1
1576	29767	811	306	26	130.478	13.4006	491.457	32.4121	697.915	56.7223	879.465	145.196	28.6993	9.16568	1479.42	288.872	4245.46	1031.11	9099.6	7029	1576	0	30910	0.12364	146.196	84.1507	116.137	589.208	0.961776	0.9577	0.944128	0.933646	0.958234	0.932627	0.938094	0.916241	0.911938	0.904901	0.88177	0.899191	0.899644	0.856551	0.854885	0.867972	0.87098	0.871336	0.858379	0.861485	1
1581	1055	593	250	21	339.845	18.5622	594.919	37.9091	801.72	63.9329	1002.81	144.17	489.619	80.4493	2615.49	494.39	6419.69	1550.6	13146.4	7908.19	1581	12	1919	0.007676	486.093	180.864	2057.6	2519.72	0.963262	0.963523	0.959875	0.940334	0.963262	0.939812	0.940594	0.916884	0.929651	0.922095	0.882751	0.897082	0.907504	0.840803	0.850703	0.869724	0.875195	0.867639	0.863731	0.85383	1
1582	948	333	39	1	371.796	22.3231	609.264	42.784	824.242	71.4914	920.584	0	641.532	116.134	2815.62	588.239	6997.17	1818.54	9520.93	0	1582	9	1321	0.005284	445.43	126.628	1383.94	1444.69	0.964421	0.965178	0.955715	0.940197	0.961393	0.938683	0.934519	0.915216	0.928463	0.919758	0.879258	0.895912	0.908024	0.84103	0.851249	0.862983	0.875095	0.871688	0.862226	0.852763	1
1586	618	269	37	1	482.747	29.2662	660.349	48.4693	876.642	78.6182	970.667	0	1399.76	254.243	3585.87	781.63	8424.27	2259.82	11153.2	0	1586	14	925	0.0037	550.679	111.912	2327.03	1741.18	0.964324	0.964324	0.955676	0.935135	0.961081	0.94	0.938378	0.912432	0.933514	0.916216	0.882162	0.892973	0.906486	0.835135	0.845946	0.861622	0.876216	0.881622	0.862703	0.853514	1
1588	0	540	252	37	0	0	501.18	33.8629	680.063	52.7638	905.49	84.1773	0	0	1569.7	320.895	3922.62	910.498	9294.39	2532.05	1588	16	829	0.003316	573.602	116.993	2629.71	1956.46	0.965621	0.964415	0.954162	0.934861	0.960193	0.939083	0.93848	0.914958	0.931846	0.916767	0.882992	0.898673	0.90953	0.837756	0.843788	0.861279	0.874548	0.881182	0.862485	0.856454	1
1588	27637	540	252	37	139.236	13.7796	501.18	33.8629	680.063	52.7638	905.49	84.1773	34.7653	10.596	1569.7	320.895	3922.62	910.498	9294.39	2532.05	1588	0	28466	0.113864	151.886	76.9259	110.337	549.522	0.95658	0.9573	0.946761	0.918359	0.950502	0.93025	0.94771	0.926316	0.910683	0.908417	0.877398	0.909857	0.897369	0.842953	0.857005	0.88214	0.864083	0.852192	0.856548	0.870723	1
1593	1443	393	214	33	358.574	19.1192	607.824	39.1264	793.469	61.4326	1017.25	92.8734	574.46	91.583	2789.55	545.438	6217.63	1449.71	13151.5	3701.38	1593	10	2083	0.008332	460.715	169.29	1771.39	2401.18	0.963994	0.963034	0.944551	0.919107	0.952712	0.93687	0.941911	0.915026	0.914546	0.910226	0.879741	0.903745	0.903745	0.850456	0.847096	0.87494	0.87374	0.856457	0.858617	0.854777	1
1594	1309	237	47	5	397.94	24.332	627.612	47.5306	809.078	61.2387	955.174	86.0296	786.197	144.108	3083.92	702.016	6583.23	1434.03	10890.5	3048.63	1594	8	1598	0.006392	445.838	111.471	1329.09	1405.63	0.965269	0.961202	0.943992	0.916771	0.955257	0.936796	0.943367	0.920526	0.909574	0.90801	0.874531	0.902378	0.907384	0.85388	0.850751	0.87766	0.876095	0.855131	0.861389	0.860138	1
1598	892	210	41	5	486.418	29.2934	670.444	51.9845	856.948	65.3774	983.337	106.768	1431.58	257.786	3759.25	879.32	7819.9	1783.45	12009.7	4097.27	1598	13	1148	0.004592	535.479	105.499	2131.6	1681	0.966028	0.95993	0.948171	0.917683	0.956882	0.93946	0.944686	0.920296	0.908101	0.91115	0.871951	0.902439	0.908537	0.85061	0.855401	0.878484	0.87892	0.856707	0.861934	0.860192	1
1600	0	791	199	44	0	0	509.884	34.0615	695.961	57.3838	894.978	96.9729	0	0	1652.01	332.604	4212.59	1044.2	9069.88	3362.66	1600	15	1034	0.004136	562.083	110.322	2460.46	1930.12	0.966634	0.962766	0.948259	0.917311	0.958414	0.941489	0.94294	0.922147	0.908124	0.912959	0.874275	0.902805	0.910058	0.852998	0.853482	0.879594	0.880561	0.859768	0.866054	0.863636	1
1600	28057	791	199	44	135.664	13.5247	509.884	34.0615	695.961	57.3838	894.978	96.9729	32.1837	9.92959	1652.01	332.604	4212.59	1044.2	9069.88	3362.66	1600	0	29091	0.116364	150.821	82.7182	118.494	578.484	0.95026	0.949417	0.956705	0.913667	0.945241	0.933296	0.932849	0.911639	0.925939	0.899402	0.87601	0.907085	0.891977	0.841669	0.847565	0.865061	0.870888	0.870441	0.871679	0.856622	1
1605	1314	576	162	40	352.7	19.6049	617.002	40.5352	807.452	63.894	1005.21	101.414	547.219	91.5842	2918.55	572.39	6555.96	1574.18	12770.2	4363.01	1605	10	2092	0.008368	473.163	173.447	1899.14	2454.47	0.956979	0.95674	0.952916	0.918977	0.949331	0.935468	0.943595	0.918021	0.916826	0.899857	0.877629	0.909656	0.894598	0.842734	0.852533	0.865201	0.873805	0.867591	0.858509	0.864962	1
1606	1173	359	32	5	384.273	23.532	632.706	43.9035	836.198	72.1813	1029.84	88.9417	708.31	130.893	3150.81	659.082	7304.91	1952.29	13612.9	3767.51	1606	9	1569	0.006276	452.391	126.34	1442.84	1574.44	0.957616	0.955067	0.952518	0.918419	0.948056	0.934353	0.944869	0.917782	0.917782	0.895475	0.879222	0.913958	0.891651	0.840025	0.852772	0.859465	0.871574	0.872849	0.854366	0.861695	1
1610	789	294	29	5	464.369	29.5107	672.778	51.0731	869.64	87.1592	1069.47	100.818	1247.89	238.223	3796.03	883.292	8275.87	2575.63	15296.4	4393.3	1610	13	1117	0.004468	532.454	119.349	2163.92	1881.42	0.95658	0.95479	0.950761	0.919427	0.952551	0.932408	0.943599	0.918084	0.917637	0.893465	0.882274	0.914503	0.888093	0.841092	0.855864	0.863026	0.879141	0.878693	0.848254	0.862578	1
1612	0	708	278	34	0	0	476.53	33.8802	687.687	57.7611	908.241	120.07	0	0	1352.1	288.916	4068.59	1058.54	9638.48	4180.67	1612	16	1020	0.00408	548.471	123.999	2368.69	2052.44	0.960294	0.953922	0.952941	0.922549	0.955882	0.933333	0.943137	0.919118	0.917647	0.896078	0.885294	0.913235	0.890196	0.842157	0.853431	0.866667	0.880392	0.882353	0.848529	0.863725	1
1612	26907	708	278	34	138.276	13.4999	476.53	33.8802	687.687	57.7611	908.241	120.07	34.0282	10.2396	1352.1	288.916	4068.59	1058.54	9638.48	4180.67	1612	0	27927	0.111708	153.258	81.5978	119.299	588.018	0.950084	0.942153	0.950156	0.932753	0.960701	0.9315	0.942332	0.915243	0.930462	0.902353	0.899273	0.896444	0.903624	0.859007	0.853547	0.880778	0.865542	0.856913	0.866079	0.869123	1
1617	1356	512	239	30	339.223	18.5728	574.521	39.1009	788.586	66.2197	1013.81	138.463	486.963	79.7922	2360.7	481.61	6123.17	1558.81	13434.8	6073.57	1617	11	2137	0.008548	455.324	173.499	1748	2450.8	0.955077	0.946888	0.952737	0.924661	0.958821	0.931446	0.934722	0.913898	0.919045	0.89752	0.894244	0.907815	0.892606	0.857277	0.854235	0.864062	0.874825	0.875994	0.864062	0.866869	1
1618	1205	290	36	1	371.471	22.2999	591.119	47.1788	810.237	83.1927	919.614	0	639.853	115.456	2583.46	618.163	6706.62	2062.27	9491	0	1618	8	1532	0.006128	423.718	109.991	1156.11	1243.92	0.954634	0.945496	0.954634	0.929504	0.957898	0.930809	0.932768	0.909595	0.916449	0.898825	0.896214	0.910248	0.89654	0.859334	0.851501	0.863577	0.872715	0.875	0.868799	0.870757	1
1622	787	234	29	1	462.257	26.8728	636.935	52.9905	848	82.9162	989.343	0	1228.62	214.155	3234.15	812.517	7665.99	2370.68	11806.4	0	1622	13	1051	0.004204	512.294	100.077	1862.83	1442.08	0.96099	0.946242	0.955756	0.928164	0.959562	0.929115	0.934348	0.91294	0.913892	0.898192	0.896765	0.911989	0.895338	0.857755	0.847764	0.866794	0.874405	0.880114	0.86156	0.875833	1
1624	0	693	221	28	0	0	491.354	32.3956	666.773	59.4841	872.174	93.1083	0	0	1478.58	293.531	3719.27	997.841	8386.39	2935.71	1624	15	942	0.003768	543.828	103.132	2209.59	1617.11	0.963376	0.950106	0.957006	0.926752	0.962845	0.932059	0.935775	0.914013	0.91242	0.900212	0.89862	0.910828	0.894374	0.857219	0.851911	0.867834	0.873673	0.877389	0.861465	0.873142	1
1624	29080	693	221	28	132.531	13.6782	491.354	32.3956	666.773	59.4841	872.174	93.1083	30.0764	9.58307	1478.58	293.531	3719.27	997.841	8386.39	2935.71	1624	0	30022	0.120088	145.436	75.2084	98.4629	475.934	0.94584	0.946173	0.948621	0.929718	0.958614	0.941376	0.942426	0.90029	0.932083	0.919559	0.899407	0.896093	0.893128	0.852658	0.854024	0.877473	0.861535	0.864166	0.867414	0.845147	1
1629	1119	501	183	26	341.208	19.1275	594.696	39.3858	769.413	64.7015	967.685	107.498	495.73	82.7792	2615.24	522.959	5689.42	1443.31	11472.7	4233.94	1629	11	1829	0.007316	462.393	167.548	1752	2146.27	0.952433	0.95216	0.945325	0.928376	0.962001	0.93521	0.944232	0.91088	0.92865	0.90842	0.899399	0.899125	0.892564	0.854019	0.855385	0.882723	0.856206	0.868781	0.859486	0.86386	1
1630	1018	283	27	1	377.417	23.7414	613.184	46.8166	777.107	77.0064	919.893	0	671.629	126.895	2877.73	658.767	5908.29	1757.5	9499.61	0	1630	9	1329	0.005316	436.15	113.459	1254.43	1216.54	0.950339	0.950339	0.942438	0.930023	0.959744	0.936418	0.944319	0.910459	0.937547	0.91234	0.902558	0.897667	0.891272	0.85553	0.860421	0.882242	0.850263	0.866065	0.863055	0.866065	1
1634	691	236	25	1	478.729	29.2283	665.293	52.7215	823.938	100.516	998.756	0	1365.4	247.091	3676.36	873.204	7146.01	2754.58	12145.1	0	1634	13	953	0.003812	534.531	102.412	2100.64	1487.48	0.952781	0.952781	0.940714	0.93127	0.9617	0.934942	0.943337	0.906611	0.93809	0.909759	0.910808	0.905561	0.891396	0.845226	0.863589	0.882476	0.850472	0.860441	0.873033	0.872508	1
1636	0	605	220	22	0	0	499.722	34.1293	685.771	57.9481	842.503	106.109	0	0	1556.42	315.461	4034.99	1023.52	7660.54	3075.5	1636	15	847	0.003388	556.95	103.751	2358.76	1583.85	0.961039	0.957497	0.945691	0.932113	0.964581	0.938607	0.947462	0.90791	0.938017	0.912043	0.908501	0.908501	0.893152	0.850059	0.862456	0.883707	0.854782	0.861865	0.873672	0.874852	1
1636	34265	605	220	22	142.067	13.3787	499.722	34.1293	685.771	57.9481	842.503	106.109	36.8184	10.6676	1556.42	315.461	4034.99	1023.52	7660.54	3075.5	1636	0	35112	0.140448	152.075	66.9804	92.8301	433.063	0.957564	0.955428	0.944762	0.925353	0.953364	0.943851	0.925809	0.888713	0.917735	0.923032	0.877207	0.887702	0.902839	0.846263	0.852472	0.874231	0.869489	0.8615	0.867396	0.853711	1
1641	2034	451	185	18	362.115	18.9434	609.026	39.7038	799.68	66.2862	950.688	97.7858	591.393	92.903	2806.68	542.59	6380	1575.66	10815.2	3411.7	1641	8	2688	0.010752	437.599	144.674	1429.94	1852.32	0.959449	0.954985	0.946615	0.925967	0.952195	0.94308	0.933222	0.901228	0.927455	0.911272	0.889137	0.892113	0.895647	0.852679	0.860491	0.878348	0.86942	0.864397	0.867188	0.853423	1
1642	1857	275	36	3	407.248	23.5985	630.157	46.7314	805.588	57.3647	958.808	129.937	841.474	146.668	3118.99	682.977	6487.91	1390.16	11347.9	4648.41	1642	7	2171	0.008684	442.851	94.3868	1238.11	1149.05	0.959005	0.957393	0.94749	0.926762	0.952787	0.945647	0.933671	0.898664	0.928604	0.911561	0.88807	0.891294	0.897973	0.853293	0.85836	0.879318	0.871718	0.864809	0.867573	0.854215	1
1646	1332	227	34	3	505.811	29.8045	678.94	50.1128	848.199	65.7583	1007.73	124.017	1608.21	285.8	3896.35	843.732	7588.5	1762.55	13037.4	4703.55	1646	12	1596	0.006384	538.673	85.8705	2082.54	1343.24	0.961153	0.957707	0.947368	0.924185	0.954261	0.945802	0.933897	0.902569	0.928885	0.911967	0.893797	0.884712	0.898496	0.860902	0.864348	0.87594	0.875313	0.868108	0.870301	0.865915	1
1648	0	1190	213	36	0	0	525.575	34.008	697.431	55.0322	880.811	94.7007	0	0	1807.05	350.904	4231.91	993.331	8641.66	3098.89	1648	14	1439	0.005756	559.9	89.3284	2336.96	1498.76	0.961084	0.958999	0.945796	0.92599	0.955872	0.946143	0.935024	0.902015	0.932245	0.912092	0.892634	0.883947	0.900625	0.862404	0.862404	0.874566	0.873523	0.869354	0.871091	0.866227	1
1648	30092	1190	213	36	135.607	13.1321	525.575	34.008	697.431	55.0322	880.811	94.7007	32.092	9.68791	1807.05	350.904	4231.91	993.331	8641.66	3098.89	1648	0	31531	0.126124	154.971	91.4859	137.281	577.915	0.960467	0.94488	0.94239	0.910564	0.957217	0.937189	0.93546	0.905553	0.914655	0.905379	0.884035	0.904649	0.886826	0.844058	0.86415	0.870017	0.880673	0.871396	0.860613	0.865196	1
1653	1400	917	188	31	355.122	19.8251	632.639	41.2798	806.003	65.6937	1000.1	100.985	558.562	93.7454	3144.68	619.337	6527.5	1581	12577.1	4265.94	1653	11	2536	0.010144	496.78	170.924	2083.09	2247.74	0.958793	0.951301	0.947161	0.920938	0.955836	0.944401	0.93474	0.903588	0.921727	0.910292	0.884267	0.891956	0.887224	0.845623	0.863959	0.876972	0.874803	0.862382	0.864353	0.865536	1
1654	1261	565	33	0	387.282	23.7879	647.637	45.8281	820.786	75.2855	0	0	725.036	133.631	3380.14	723.455	6926.69	1865.42	0	0	1654	10	1859	0.007436	474.106	132.371	1642.08	1489.05	0.955621	0.950242	0.94809	0.921463	0.954814	0.945401	0.933835	0.903443	0.918505	0.912856	0.881119	0.89376	0.885422	0.841313	0.861485	0.874664	0.872512	0.861216	0.857719	0.862292	1
1658	885	473	28	0	454.519	28.8093	681.844	52.8399	864.75	73.9777	0	0	1170.41	223.063	3953.73	938.379	8070.24	2067.88	0	0	1658	14	1386	0.005544	540.386	123.514	2259.67	1684.56	0.958153	0.958514	0.952742	0.923882	0.953463	0.948773	0.939394	0.905844	0.920996	0.91811	0.888528	0.892857	0.886724	0.84632	0.859668	0.877345	0.874098	0.856061	0.861472	0.857864	1
1660	0	770	438	28	0	0	473.195	32.5522	701.297	57.6528	886.812	79.7077	0	0	1322.78	273.417	4309.52	1071.58	8720	2334.94	1660	16	1236	0.004944	563.398	127.118	2548.76	1864.07	0.96157	0.96157	0.954693	0.925971	0.958738	0.950647	0.941343	0.906958	0.922735	0.919903	0.891181	0.895227	0.890372	0.846278	0.860032	0.879045	0.875	0.857201	0.868123	0.859223	1
1660	25636	770	438	28	137.046	13.6706	473.195	32.5522	701.297	57.6528	886.812	79.7077	33.1753	10.2965	1322.78	273.417	4309.52	1071.58	8720	2334.94	1660	0	26872	0.107488	156.656	94.3287	148.882	661.518	0.956032	0.958861	0.948124	0.912883	0.961558	0.934225	0.936625	0.90304	0.902501	0.897161	0.874628	0.914967	0.884061	0.841117	0.847555	0.864171	0.8774	0.870646	0.847183	0.865845	1
1665	1205	575	373	25	344.082	19.3487	574.077	37.3567	806.062	68.2789	991.756	84.8482	508.352	86.1112	2352.5	458.629	6539.48	1662.15	12153.2	3153.71	1665	12	2178	0.008712	491.354	187.346	2161.76	2568.46	0.959366	0.957989	0.949725	0.924472	0.961433	0.940312	0.939164	0.902893	0.915519	0.904959	0.882691	0.90955	0.885675	0.849403	0.862948	0.871901	0.879936	0.865014	0.85629	0.870523	1
1666	1085	335	71	0	371.194	23.0088	583.496	42.7229	819.939	60.1716	0	0	638.877	119.001	2477.86	542.685	6845.67	1511	0	0	1666	9	1491	0.005964	440.263	126.148	1347.62	1509.04	0.960765	0.954058	0.949363	0.924212	0.962106	0.937626	0.939638	0.903756	0.90778	0.900402	0.87894	0.909457	0.88397	0.847082	0.860832	0.871898	0.886653	0.866533	0.854795	0.873239	1
1670	724	282	61	0	483.659	29.3472	639.034	47.9038	871.424	68.8611	0	0	1407.69	255.297	3253.31	723.898	8233.39	2012.82	0	0	1670	14	1067	0.004268	546.892	111.535	2285.69	1790.88	0.964386	0.954077	0.947985	0.926898	0.961106	0.93955	0.945642	0.899719	0.906279	0.906279	0.882381	0.907685	0.887535	0.843018	0.85895	0.87254	0.884255	0.862231	0.863168	0.874883	1
1672	0	631	259	61	0	0	503.845	35.3057	659.702	51.4975	886.911	77.0436	0	0	1596.32	335.096	3582.91	836.766	8710.99	2316.32	1672	16	951	0.003804	570.863	116.046	2593.72	1983.98	0.964248	0.955836	0.948475	0.930599	0.962671	0.942166	0.945321	0.904837	0.904837	0.907992	0.884858	0.907992	0.88591	0.843849	0.856993	0.874343	0.884858	0.864879	0.85857	0.871714	1
1672	24421	631	259	61	129.696	13.6189	503.845	35.3057	659.702	51.4975	886.911	77.0436	28.227	9.15295	1596.32	335.096	3582.91	836.766	8710.99	2316.32	1672	0	25372	0.101488	146.232	87.7778	124.387	620.54	0.958044	0.947816	0.949216	0.929706	0.953019	0.923676	0.934219	0.902747	0.906275	0.895653	0.892066	0.909526	0.892953	0.845558	0.864851	0.862703	0.865127	0.854229	0.866388	0.864812	1
1677	862	470	213	53	336.985	18.5564	608.103	41.7421	762.076	60.0122	985.587	89.0005	477.476	78.5238	2798.02	580.26	5514.68	1306.67	11958.1	3277.52	1677	12	1598	0.006392	494.898	190.163	2212.18	2648.46	0.960889	0.955257	0.948999	0.923967	0.960576	0.933354	0.93836	0.901126	0.90582	0.90582	0.886421	0.899562	0.894556	0.839487	0.85388	0.864518	0.870463	0.860138	0.862328	0.86577	1
1678	784	269	32	3	370.05	22.5404	625.577	48.8707	778.66	49.0728	1086.15	97.4223	632.733	114.322	3057.64	725.289	5842.78	1123.25	15983.6	4456.05	1678	9	1088	0.004352	447.219	132.539	1427.84	1581.49	0.959099	0.955423	0.94761	0.921875	0.959559	0.932445	0.934743	0.897518	0.914063	0.900735	0.886949	0.899357	0.893842	0.840993	0.854779	0.866728	0.865349	0.857996	0.857077	0.865349	1
1682	530	230	28	3	462.997	27.6776	671.186	54.8236	814.41	49.7521	1097.65	41.1707	1235.12	216.611	3778.88	925.919	6675.79	1211.6	16168.8	1787.83	1682	14	791	0.003164	538.379	119.585	2224	1772.59	0.963338	0.956384	0.948799	0.922882	0.964602	0.930468	0.938053	0.896966	0.915297	0.903287	0.893805	0.897598	0.890645	0.845133	0.848293	0.870417	0.871049	0.864096	0.855879	0.867257	1
1684	0	459	215	31	0	0	489.106	32.3542	698.323	58.6678	876.312	99.6021	0	0	1458.5	285.948	4258.82	1081.42	8552.09	3401.39	1684	16	705	0.00282	569.936	124.801	2624.41	2040.42	0.963121	0.95461	0.948936	0.921277	0.96383	0.931915	0.939007	0.900709	0.914894	0.905674	0.896454	0.9	0.892199	0.846809	0.848936	0.875887	0.873759	0.860993	0.860993	0.87305	1
1684	26170	459	215	31	139.54	13.8052	489.106	32.3542	698.323	58.6678	876.312	99.6021	34.9898	10.6054	1458.5	285.948	4258.82	1081.42	8552.09	3401.39	1684	0	26875	0.1075	150.83	72.9797	102.917	529.719	0.962214	0.949898	0.949005	0.930437	0.956223	0.925395	0.932651	0.908874	0.923293	0.893712	0.900019	0.908521	0.888986	0.862009	0.877302	0.869395	0.864409	0.862698	0.878047	0.863702	1
1689	1447	321	172	26	332.105	17.9668	582.882	37.4721	786.989	59.6971	971.645	107.319	456.98	74.0708	2461.2	474.621	6062.69	1379.18	11615.6	4441.58	1689	9	1966	0.007864	421.305	163.568	1422.22	2142.01	0.963886	0.948372	0.952187	0.929298	0.956765	0.927772	0.938454	0.902848	0.918871	0.893947	0.900305	0.906155	0.88708	0.865463	0.880214	0.873347	0.860376	0.85351	0.870549	0.868515	1
1690	1301	179	27	2	371.683	21.0327	602.368	46.4146	800.328	77.1113	932.042	39.3894	640.173	108.444	2729.9	641.565	6437.08	1735.96	9931.64	1247.78	1690	7	1509	0.006036	407.459	97.374	1004.1	1102.82	0.964877	0.94831	0.950961	0.931412	0.956925	0.926773	0.93837	0.902253	0.920808	0.89662	0.904904	0.900596	0.891319	0.867131	0.886349	0.872432	0.861829	0.853545	0.869119	0.864811	1
1694	889	153	23	1	440.537	25.8053	637.351	48.4207	847.862	86.9745	1013.2	0	1064.28	187.519	3229.8	753.319	7676.67	2251.69	12677.4	0	1694	12	1066	0.004264	478.111	95.3432	1528.66	1321.92	0.965291	0.943715	0.954034	0.933865	0.958255	0.930113	0.94137	0.905722	0.923077	0.898687	0.906191	0.896811	0.895403	0.869606	0.889775	0.872889	0.868668	0.858818	0.865385	0.857411	1
1696	0	752	138	23	0	0	455.654	29.6663	649.602	50.7201	864.798	88.7093	0	0	1179.95	231.704	3422.02	816.115	8141.39	2319.78	1696	14	913	0.003652	495.276	98.2077	1694.21	1413.03	0.966594	0.945783	0.956188	0.933735	0.963855	0.93264	0.940854	0.903067	0.927163	0.895947	0.911281	0.895947	0.8954	0.868018	0.894852	0.872946	0.866922	0.861993	0.861993	0.857065	1
1696	33810	752	138	23	131.975	13.1821	455.654	29.6663	649.602	50.7201	864.798	88.7093	29.6412	9.10692	1179.95	231.704	3422.02	816.115	8141.39	2319.78	1696	0	34723	0.138892	141.528	61.6603	73.409	351.453	0.957651	0.954972	0.9477	0.916323	0.955995	0.934021	0.931659	0.901146	0.922688	0.896495	0.893932	0.904559	0.89219	0.85439	0.871382	0.874363	0.867581	0.866601	0.868315	0.857299	1
1701	1309	538	113	17	347.523	18.7261	561.871	36.4951	756.294	62.7127	1011.42	81.3036	523.282	84.7973	2206.16	429.763	5402.27	1382.79	12851	2976.9	1701	9	1977	0.007908	434.926	138.133	1366.12	1722.86	0.964593	0.952453	0.946131	0.922357	0.963834	0.928933	0.934244	0.906171	0.920081	0.892261	0.901366	0.9087	0.89656	0.853313	0.881639	0.882145	0.869499	0.867982	0.870764	0.862924	1
1702	1159	321	15	1	379.252	22.5227	577.317	40.8402	747.267	45.325	1127.45	0	680.569	121.654	2397.88	511.143	5162.33	945.008	17443	0	1702	8	1496	0.005984	425.941	93.4953	1105.2	958.227	0.968917	0.953543	0.949866	0.918449	0.963235	0.93115	0.93516	0.90742	0.921457	0.893382	0.899064	0.909759	0.897059	0.849599	0.879679	0.882353	0.871658	0.869318	0.87266	0.863636	1
1706	800	251	12	1	487.041	27.7544	633.863	46.6436	793.046	47.579	1178.73	0	1435.48	245.776	3173.78	708.786	6162.89	1051.12	19921.6	0	1706	13	1064	0.004256	525.778	78.7934	1916.24	1109.65	0.975094	0.954887	0.951128	0.921053	0.960996	0.930921	0.93515	0.903195	0.929511	0.896147	0.899906	0.909305	0.900846	0.846335	0.881579	0.881109	0.870771	0.865132	0.866541	0.862782	1
1708	0	713	238	13	0	0	506.374	33.2317	655.164	54.0487	840.042	131.758	0	0	1617.55	320.069	3517.85	896.104	7824.42	4692.18	1708	15	964	0.003856	547.608	83.8985	2170.41	1294.74	0.975104	0.954876	0.951245	0.922199	0.960581	0.929979	0.935166	0.901971	0.929461	0.897822	0.900415	0.91027	0.899378	0.84388	0.879668	0.883817	0.871888	0.870332	0.865664	0.864108	1
1708	31392	713	238	13	137.945	13.2024	506.374	33.2317	655.164	54.0487	840.042	131.758	33.7472	9.9195	1617.55	320.069	3517.85	896.104	7824.42	4692.18	1708	0	32356	0.129424	150.15	72.3182	97.406	426.62	0.952559	0.950117	0.946177	0.926412	0.958416	0.934031	0.934371	0.905242	0.910279	0.910836	0.894749	0.895522	0.898813	0.84448	0.846566	0.877859	0.87721	0.864476	0.86069	0.856657	1
1713	1627	517	199	12	356.834	18.7722	614.469	38.7136	760.561	64.6097	965.531	131.053	566.052	89.1232	2880.03	544.882	5499.7	1458.09	11628.7	5827.96	1713	9	2355	0.00942	450.611	149.838	1547.31	1821.11	0.961359	0.952442	0.945435	0.925902	0.959873	0.935032	0.935244	0.90552	0.919533	0.902972	0.897028	0.902548	0.904671	0.838641	0.859023	0.879406	0.87431	0.855626	0.863057	0.853928	1
1714	1469	311	30	3	389.894	22.7527	629.074	43.9877	787.267	86.5219	883.285	36.9326	738.953	129.969	3097.62	645.783	6187.58	2186.26	8458.15	1053.57	1714	8	1813	0.007252	438.315	106.592	1246.49	1205.29	0.960838	0.954771	0.94374	0.926089	0.959184	0.934639	0.934639	0.905957	0.918092	0.90513	0.893547	0.900165	0.907336	0.837562	0.856315	0.882239	0.874793	0.849697	0.861004	0.855488	1
1718	994	257	26	3	512.867	28.9473	687.964	49.0792	859.619	99.8695	965.782	31.9801	1674.71	283.45	4049.02	853.735	8076.73	2928.36	11022.1	1090.01	1718	12	1280	0.00512	556.128	92.4481	2303.37	1469.58	0.9625	0.953906	0.944141	0.932813	0.960156	0.936328	0.933203	0.900781	0.919531	0.904297	0.893359	0.907031	0.904687	0.841797	0.861719	0.882031	0.880859	0.850781	0.862891	0.853516	1
1720	0	884	240	27	0	0	536.492	34.0047	712.395	54.3285	899.722	107.59	0	0	1920.57	366.788	4503.95	1041.35	9274.22	3399.19	1720	15	1151	0.004604	581.691	96.3269	2631.74	1659.77	0.961772	0.958297	0.947437	0.936577	0.961338	0.939183	0.933102	0.903562	0.919201	0.903562	0.89053	0.910078	0.903562	0.843614	0.858384	0.883579	0.880973	0.847958	0.863162	0.851434	1
1720	25855	884	240	27	135.229	14.0615	536.492	34.0047	712.395	54.3285	899.722	107.59	31.9569	10.2358	1920.57	366.788	4503.95	1041.35	9274.22	3399.19	1720	0	27006	0.108024	154.257	93.3708	142.76	627.135	0.945327	0.949159	0.95327	0.925109	0.948993	0.935811	0.942439	0.904021	0.909631	0.908983	0.881674	0.903744	0.90341	0.85444	0.836222	0.879693	0.879471	0.875176	0.853644	0.867844	1
1725	1146	665	199	25	351.522	19.2436	641.328	40.6019	817.105	63.3836	1018.74	101.779	541.625	89.0373	3273.05	625.872	6787.99	1598.67	13268.7	3957.13	1725	11	2035	0.00814	499.951	182.615	2201.38	2462.38	0.955528	0.953071	0.950369	0.932187	0.957002	0.939803	0.936855	0.902211	0.910319	0.911794	0.890172	0.908845	0.902211	0.842506	0.846437	0.882064	0.879853	0.864619	0.866093	0.861916	1
1726	1038	406	33	3	397.133	23.4572	661.579	47.5595	837.115	63.8502	976.597	77.6964	780.887	138.999	3603.9	788.914	7291.7	1653.92	11567.4	2562.08	1726	9	1480	0.00592	480.662	135.327	1722.35	1655.14	0.954054	0.952027	0.95777	0.934122	0.958108	0.939189	0.93277	0.897635	0.910473	0.915541	0.891554	0.904392	0.902365	0.845608	0.840878	0.876014	0.878378	0.863176	0.870946	0.863176	1
1730	723	332	26	3	499.162	29.5747	714.402	53.9543	891.578	72.3559	1045.51	75.2785	1546.04	275.259	4540.36	1036.76	8821.29	2097.69	14134.2	2855.22	1730	14	1084	0.004336	576.008	120.081	2672.46	1921.75	0.959871	0.957103	0.962638	0.937269	0.9631	0.940959	0.938653	0.895756	0.910978	0.912823	0.89345	0.904982	0.898063	0.846863	0.84179	0.876384	0.879151	0.872694	0.869926	0.864852	1
1732	0	653	309	29	0	0	522.44	35.0553	737.218	57.7624	944.668	90.2477	0	0	1776.66	356.51	4993.98	1192.49	10565.3	3056.86	1732	16	991	0.003964	601.765	124.082	3037.03	2167.94	0.962159	0.956105	0.963169	0.93996	0.964682	0.942482	0.938951	0.896569	0.908678	0.913724	0.89556	0.905146	0.900101	0.847124	0.839556	0.875378	0.878406	0.868819	0.870333	0.860747	1
1732	24445	653	309	29	136.239	13.473	522.44	35.0553	737.218	57.7624	944.668	90.2477	32.5764	9.93709	1776.66	356.51	4993.98	1192.49	10565.3	3056.86	1732	0	25436	0.101744	154.376	94.2796	149.631	721.936	0.952862	0.94781	0.958111	0.935682	0.961197	0.927445	0.938807	0.89963	0.908398	0.908653	0.895758	0.891198	0.904899	0.861319	0.851018	0.878479	0.881742	0.856326	0.856503	0.863107	1
1737	1150	472	262	28	348.249	18.8938	626.937	43.1287	843.892	61.8818	1048.31	100.306	526.618	85.8817	3065.05	635.962	7459.95	1638.56	14415.7	4049.83	1737	11	1912	0.007648	495.216	199.398	2306.73	2923.42	0.953713	0.952406	0.956067	0.933054	0.959467	0.938808	0.942469	0.904289	0.912134	0.903504	0.892521	0.900628	0.902458	0.848849	0.839174	0.877615	0.88023	0.86114	0.862709	0.864017	1
1738	1020	292	46	0	379.968	22.9188	639.959	48.4387	866.449	56.471	0	0	684.635	124.211	3268.47	735.204	8045.83	1618.72	0	0	1738	9	1358	0.005432	452.35	135.348	1489.56	1685.14	0.95324	0.95324	0.955817	0.932253	0.958027	0.933726	0.943667	0.90648	0.912003	0.90648	0.889912	0.903535	0.903535	0.843888	0.839102	0.881075	0.881075	0.862666	0.864875	0.857879	1
1742	677	234	40	0	463.009	28.3471	680.984	53.7393	905.565	67.0397	0	0	1235.94	227.134	3940.71	924.391	9213.22	2075.83	0	0	1742	13	951	0.003804	535.257	127.203	2237	1975.56	0.956887	0.956887	0.960568	0.935857	0.957413	0.935857	0.942692	0.905363	0.911146	0.913775	0.887487	0.90694	0.907992	0.845426	0.835436	0.88591	0.883281	0.866982	0.866982	0.859096	1
1744	0	594	219	40	0	0	479.04	31.7829	700.459	58.824	919.74	57.8818	0	0	1370.81	271.597	4297.38	1076.99	9606.13	1779.5	1744	16	853	0.003412	556.553	132.042	2508.36	2140.77	0.958968	0.95721	0.960141	0.939625	0.95721	0.934936	0.946073	0.907386	0.910903	0.91442	0.885698	0.908558	0.912075	0.848769	0.835873	0.885111	0.882767	0.86694	0.861665	0.864596	1
1744	28438	594	219	40	134.105	13.5484	479.04	31.7829	700.459	58.824	919.74	57.8818	31.116	9.72443	1370.81	271.597	4297.38	1076.99	9606.13	1779.5	1744	0	29291	0.117164	146.408	75.7081	103.257	554.131	0.965433	0.952767	0.951145	0.93807	0.964767	0.929501	0.938326	0.903349	0.915315	0.909699	0.908299	0.881994	0.889574	0.849425	0.87672	0.871769	0.872503	0.874364	0.852156	0.852719	1
1749	1191	427	180	33	344.456	18.0119	582.259	38.8841	808.76	65.1319	1030.66	60.9865	509.355	80.006	2455.63	488.092	6591.57	1589.8	13480	2377.13	1749	10	1831	0.007324	457.925	176.181	1794.93	2511.88	0.963681	0.953577	0.9574	0.940743	0.9645	0.934462	0.942381	0.902512	0.905243	0.916439	0.900328	0.891862	0.905243	0.842163	0.860459	0.882851	0.878209	0.86237	0.85964	0.857728	1
1750	1097	258	35	2	375.161	21.9958	596.005	41.0588	829.188	71.2826	1003.87	40.1871	658.694	115.786	2635.07	539.378	7119.16	1788.34	12390.4	1475.29	1750	8	1392	0.005568	428.413	113.043	1204.3	1349.63	0.961566	0.954741	0.957256	0.940374	0.966595	0.933908	0.946121	0.902658	0.904095	0.916307	0.900503	0.889727	0.904813	0.843032	0.869612	0.882184	0.877874	0.861351	0.860632	0.854885	1
1754	740	215	26	2	447.101	27.4399	629.5	46.5015	870.802	72.3695	1047.93	62.9809	1113.46	205.994	3109.08	685.508	8229.95	2032.15	14170.1	2519.69	1754	13	983	0.003932	499.424	105.868	1764.73	1546	0.962869	0.956256	0.955748	0.942523	0.966938	0.935402	0.955748	0.901322	0.908952	0.919634	0.898779	0.893693	0.908952	0.841302	0.868769	0.885046	0.877416	0.856562	0.857579	0.84944	1
1756	0	650	198	27	0	0	466.577	30.6494	647.459	53.1077	904.541	99.6886	0	0	1266.71	249.284	3394.24	832.94	9366.83	3230.06	1756	15	875	0.0035	521.022	109.549	1998.08	1743.29	0.962857	0.957714	0.955429	0.945143	0.967429	0.94	0.956	0.904	0.910857	0.918286	0.899429	0.901714	0.908	0.845143	0.868	0.884571	0.877714	0.858286	0.862857	0.850286	1
1756	31108	650	198	27	135.104	13.1423	466.577	30.6494	647.459	53.1077	904.541	99.6886	31.7424	9.51907	1266.71	249.284	3394.24	832.94	9366.83	3230.06	1756	0	31983	0.127932	145.662	66.7787	85.5382	431.414	0.969281	0.958087	0.948363	0.925367	0.959213	0.93595	0.945893	0.91225	0.918441	0.907873	0.891395	0.909389	0.896523	0.846856	0.874418	0.890614	0.879577	0.875559	0.848732	0.852531	1
1761	1409	445	168	25	349.811	18.3811	573.132	37.6911	754.149	58.596	1005.96	91.2059	533.412	83.8363	2341.57	460.469	5342.43	1244.86	12715	3521.52	1761	10	2047	0.008188	439.557	149.626	1469.95	1968.14	0.96849	0.952369	0.951148	0.934294	0.964582	0.936004	0.945774	0.904006	0.91915	0.909135	0.89448	0.907914	0.895945	0.850269	0.873718	0.884465	0.875427	0.880557	0.854421	0.854421	1
1762	1305	265	24	1	383.035	22.5473	592.445	42.7911	757.303	49.6727	1150.07	0	700.905	123.334	2592.04	561.556	5382.29	1072.19	18509.2	0	1762	8	1595	0.00638	423.94	94.0559	1096.71	1023.85	0.969279	0.952351	0.952038	0.933856	0.962382	0.936991	0.948276	0.907524	0.924138	0.910972	0.895925	0.909718	0.890596	0.846708	0.875549	0.882445	0.877116	0.882759	0.851097	0.854859	1
1766	914	220	20	1	452.175	27.5667	623.659	49.0634	781.29	39.1981	1252.29	0	1151.45	210.836	3030.16	708.996	5876.97	926.634	23869.5	0	1766	12	1155	0.00462	491.231	87.1338	1610.8	1200.26	0.968831	0.950216	0.952381	0.937662	0.960173	0.940693	0.951948	0.906061	0.929004	0.911688	0.9	0.906926	0.890476	0.844589	0.870996	0.879654	0.87316	0.882251	0.850216	0.850649	1
1768	0	784	200	18	0	0	472.248	31.5485	640.91	53.6131	794.51	40.1911	0	0	1313.89	266.082	3295.67	836.51	6179.34	954.855	1768	14	1002	0.004008	511.702	85.8401	1796.86	1089.66	0.968064	0.954591	0.953593	0.937625	0.958084	0.943114	0.951098	0.90519	0.927645	0.914172	0.903194	0.90519	0.890719	0.843812	0.870259	0.878743	0.879242	0.881238	0.845808	0.850798	1
1768	30040	784	200	18	133.033	13.7332	472.248	31.5485	640.91	53.6131	794.51	40.1911	30.4213	9.79745	1313.89	266.082	3295.67	836.51	6179.34	954.855	1768	0	31042	0.124168	145.256	69.996	87.4398	368.63	0.957815	0.956043	0.944221	0.922573	0.960312	0.940661	0.942223	0.902535	0.911088	0.898299	0.888635	0.909622	0.892339	0.839137	0.851846	0.876748	0.874605	0.857081	0.854874	0.863379	1
1773	1224	578	157	15	330.297	18.6409	567.554	37.2773	737.958	59.7507	896.472	47.2863	449.94	76.3418	2274.2	452.182	5014.49	1206.87	8868.12	1401.9	1773	10	1974	0.007896	436.493	147.585	1411.1	1562.2	0.962006	0.9577	0.955674	0.927812	0.957953	0.943009	0.943769	0.904762	0.91768	0.911094	0.894377	0.910588	0.888298	0.85157	0.873354	0.884245	0.874873	0.866768	0.850304	0.848784	1
1774	1106	325	25	0	346.238	22.0702	575.737	42.1903	724.113	50.8918	0	0	519.292	99.2065	2380.92	527.196	4716.84	1011.26	0	0	1774	9	1456	0.005824	403.953	108.116	1006.91	961.987	0.962912	0.955701	0.957418	0.931319	0.956387	0.943338	0.941964	0.905563	0.917239	0.908654	0.894231	0.913805	0.882898	0.850618	0.872253	0.885646	0.874657	0.868819	0.847871	0.850962	1
1778	715	265	22	0	443.608	26.2288	622.928	49.0929	771.94	50.5798	0	0	1086.81	193.262	3020.21	728.979	5698.89	1136.89	0	0	1778	13	1002	0.004008	498.242	95.2404	1699.4	1129.58	0.960579	0.957086	0.956088	0.931138	0.957086	0.949601	0.946607	0.903693	0.916667	0.912176	0.894212	0.918164	0.887725	0.847305	0.876747	0.878743	0.880739	0.868762	0.84481	0.850299	1
1780	0	630	243	20	0	0	464.606	30.543	644.795	51.6701	783.589	44.996	0	0	1250.88	248.966	3349.96	817.297	5942.68	1074.48	1780	15	893	0.003572	520.782	96.8922	1927.15	1219.02	0.961926	0.960806	0.958567	0.932811	0.957447	0.952408	0.947928	0.904815	0.922172	0.916013	0.897536	0.918253	0.889138	0.851624	0.87626	0.87794	0.881859	0.868981	0.844345	0.847144	1
1780	29441	630	243	20	137.501	13.2107	464.606	30.543	644.795	51.6701	783.589	44.996	33.4314	9.88829	1250.88	248.966	3349.96	817.297	5942.68	1074.48	1780	0	30334	0.121336	148.785	68.1407	89.1804	382.5	0.959732	0.941666	0.947567	0.941221	0.95505	0.928892	0.930045	0.899799	0.902288	0.904859	0.879178	0.908024	0.884766	0.838828	0.831888	0.887123	0.868992	0.850844	0.848289	0.859943	1
1785	1492	442	194	17	368.195	19.2888	576.738	38.2313	762.872	58.3199	914.715	53.5604	621.553	97.1717	2386.32	472.764	5525.92	1267.14	9437.31	1719.67	1785	9	2145	0.00858	451.195	139.35	1498.64	1698.56	0.961072	0.950583	0.948019	0.937063	0.955245	0.938928	0.941725	0.896503	0.908159	0.903963	0.894639	0.917249	0.883683	0.846387	0.845455	0.880186	0.868065	0.861072	0.854312	0.858974	1
1786	1365	259	27	0	405.316	23.7286	595.706	44.7785	773.858	56.9952	0	0	829.749	144.634	2638.34	598.75	5759.7	1255.59	0	0	1786	8	1651	0.006604	441.21	86.3276	1194.09	936.575	0.961841	0.951545	0.949122	0.937311	0.958813	0.937614	0.942156	0.894306	0.904906	0.901272	0.895215	0.917626	0.884918	0.849182	0.840703	0.87977	0.864022	0.857662	0.852816	0.858268	1
1790	979	221	23	0	482.906	28.4166	632.343	49.4638	811.325	72.3608	0	0	1400.26	246.619	3157.41	738.833	6682.86	1776.76	0	0	1790	12	1223	0.004892	516.086	78.4208	1817.13	1056.24	0.963614	0.951758	0.951758	0.942764	0.956664	0.942764	0.941946	0.898201	0.907604	0.906378	0.892069	0.918643	0.885527	0.850368	0.840147	0.881848	0.865495	0.851594	0.8565	0.846688	1
1792	0	880	203	21	0	0	500.898	33.4498	649.862	55.9821	818.292	70.4432	0	0	1566.54	314.077	3439.35	899.726	6844.86	1757.96	1792	14	1104	0.004416	534.327	80.2593	2011.31	1123.98	0.967844	0.954257	0.957428	0.942482	0.956069	0.943388	0.943388	0.898551	0.907156	0.910326	0.889946	0.919384	0.885417	0.849185	0.84375	0.883605	0.862772	0.851449	0.858696	0.844656	1
1792	26313	880	203	21	133.976	13.5061	500.898	33.4498	649.862	55.9821	818.292	70.4432	31.0249	9.76215	1566.54	314.077	3439.35	899.726	6844.86	1757.96	1792	0	27417	0.109668	150.097	81.4162	110.765	450.013	0.958839	0.949028	0.951836	0.946621	0.964274	0.931356	0.933654	0.895229	0.905351	0.897053	0.87453	0.911478	0.898804	0.86388	0.843892	0.897217	0.872397	0.866524	0.864901	0.863935	1
1797	1151	630	157	17	345.209	19.8734	601.79	39.9047	756.2	62.0353	918.007	85.8845	513.564	88.6431	2709.55	538.78	5396.95	1329.1	9686.13	2650.79	1797	11	1955	0.00782	465.879	155.533	1693.15	1763.64	0.959847	0.952174	0.954987	0.943478	0.962148	0.93913	0.937852	0.895141	0.912532	0.904348	0.883632	0.911253	0.888747	0.853964	0.846803	0.890026	0.870077	0.859591	0.860358	0.859079	1
1798	1034	386	26	1	379.337	23.6636	618.214	46.8577	773.247	61.677	862.822	0	681.762	128.188	2948.1	669.588	5761.5	1346.07	7845.53	0	1798	9	1447	0.005788	450.472	119.019	1382.55	1241.79	0.959572	0.951279	0.956116	0.947132	0.961299	0.939185	0.934001	0.894264	0.919143	0.90463	0.880442	0.915688	0.890809	0.855218	0.846579	0.891154	0.868348	0.863511	0.86593	0.856945	1
1802	712	322	23	1	453.03	28.1385	655.573	50.9263	816.991	69.8035	841.355	0	1158.48	217.748	3515.94	823.946	6808.81	1686.43	7276.82	0	1802	14	1058	0.004232	522.953	109.757	2004.58	1416.1	0.963611	0.953214	0.958412	0.951796	0.958885	0.944234	0.9362	0.899338	0.913043	0.905009	0.882798	0.92155	0.891777	0.844518	0.843573	0.890832	0.861531	0.865784	0.870038	0.863894	1
1804	0	605	303	23	0	0	470.444	31.6507	673.631	58.8103	852.892	69.3591	0	0	1299.17	263.83	3831.23	1016.58	7726.07	1799.59	1804	16	931	0.003724	546.021	115.037	2282.02	1613.26	0.96724	0.955424	0.962943	0.952202	0.96348	0.945757	0.935016	0.901719	0.914608	0.906015	0.887218	0.924275	0.895274	0.845328	0.841568	0.888292	0.860365	0.87218	0.869495	0.865736	1
1804	26653	605	303	23	132.624	13.2774	470.444	31.6507	673.631	58.8103	852.892	69.3591	30.0844	9.32594	1299.17	263.83	3831.23	1016.58	7726.07	1799.59	1804	0	27584	0.110336	146.576	78.6787	106.09	503.299	0.959651	0.957838	0.939893	0.936666	0.955989	0.933186	0.948376	0.899271	0.916238	0.899054	0.889755	0.907591	0.900051	0.859502	0.856529	0.874909	0.870613	0.8719	0.851889	0.844439	1
1809	1054	408	254	23	343.033	18.6549	571.378	36.9388	784.4	64.0304	959.72	81.3976	503.426	82.1393	2319.32	453.09	6019.4	1474.53	11008	2634.8	1809	11	1739	0.006956	469.229	176.092	1874.07	2293.49	0.96521	0.956584	0.951409	0.947096	0.96176	0.93387	0.938758	0.903105	0.907131	0.895342	0.893329	0.916906	0.90138	0.857964	0.853364	0.873778	0.86774	0.876078	0.866302	0.851351	1
1810	961	239	49	3	379.975	22.8716	587.711	41.1004	802.344	63.7486	953.616	71.3762	684.649	124.041	2528.54	543.84	6435.57	1622.11	10757	2495.65	1810	9	1252	0.005008	437.536	116.578	1285.85	1418.19	0.965256	0.957668	0.948482	0.95008	0.960463	0.929712	0.943291	0.903754	0.908546	0.884984	0.889776	0.916933	0.902955	0.863419	0.856629	0.870208	0.867812	0.875799	0.868211	0.853035	1
1814	670	203	41	3	471.013	28.9865	632.824	46.492	848.443	68.2727	973.63	79.8351	1301.01	240.269	3158.34	714.747	7607.87	1932.98	11477.2	2675.98	1814	13	917	0.003668	525.353	106.586	2027.45	1642.85	0.968375	0.955289	0.94711	0.952563	0.961287	0.926936	0.943293	0.909487	0.908942	0.892585	0.888222	0.914395	0.902399	0.859324	0.851145	0.874591	0.868593	0.87132	0.870774	0.857688	1
1816	0	580	181	44	0	0	488.052	34.4631	647.791	53.0145	870.544	83.8535	0	0	1451.8	307.45	3399.8	857.692	8284.59	2545.84	1816	16	805	0.00322	544.875	111.252	2263.27	1826.02	0.969565	0.955901	0.950932	0.960248	0.964596	0.926708	0.945342	0.912422	0.908075	0.898758	0.891304	0.916149	0.903727	0.858385	0.85528	0.87205	0.862112	0.877019	0.876398	0.860248	1
1816	28887	580	181	44	128.948	13.2073	488.052	34.4631	647.791	53.0145	870.544	83.8535	27.7011	8.81928	1451.8	307.45	3399.8	857.692	8284.59	2545.84	1816	0	29692	0.118768	140.225	71.1919	88.3111	471.486	0.953725	0.953001	0.944665	0.945187	0.950761	0.946905	0.945911	0.91075	0.919355	0.910784	0.881887	0.911879	0.896184	0.855651	0.861579	0.868096	0.874175	0.879446	0.856864	0.853041	1
1821	970	432	151	39	330.98	18.2394	587.25	41.0423	746.427	62.721	964.362	66.8288	452.525	74.9021	2522.41	534.704	5197.84	1375.8	11094.6	2306.46	1821	11	1592	0.006368	455.442	172.253	1725	2201.02	0.961997	0.955402	0.946608	0.948492	0.958857	0.9375	0.949435	0.905151	0.917085	0.904523	0.883166	0.913631	0.907035	0.859296	0.862751	0.886307	0.861809	0.880653	0.870603	0.859611	1
1822	885	248	23	2	370.138	21.6005	607.38	48.214	781.721	77.4135	948.667	58.5974	632.632	110.241	2801.31	677.374	6011.54	1726.88	10532.9	1923.88	1822	9	1158	0.004632	430.12	115.663	1221.02	1256.25	0.962867	0.955095	0.943005	0.944732	0.96114	0.939983	0.950777	0.904145	0.920984	0.909758	0.882988	0.916235	0.907599	0.86399	0.867012	0.888601	0.869603	0.881693	0.872625	0.861399	1
1826	603	219	18	1	455.506	26.9243	652	55.0598	817.629	91.6749	865.804	0	1176.16	206.63	3470.34	889.005	6929.36	2239.51	7926.81	0	1826	13	841	0.003364	514.912	104.981	1904.74	1395.04	0.960761	0.952438	0.942331	0.945898	0.960166	0.944114	0.944114	0.90547	0.921522	0.913793	0.88585	0.917955	0.907848	0.864447	0.866825	0.894768	0.872771	0.881094	0.872176	0.863258	1
1828	0	536	201	18	0	0	472.349	30.87	666.95	57.8259	838.218	92.4249	0	0	1313.91	256.807	3717.54	973.146	7455.96	2403.73	1828	15	755	0.00302	532.879	106.676	2100.25	1501.95	0.959603	0.954967	0.941722	0.947682	0.95894	0.945033	0.944371	0.90596	0.919205	0.913907	0.883444	0.917219	0.905298	0.868874	0.870199	0.900662	0.876821	0.886755	0.872848	0.865563	1
1828	28581	536	201	18	135.633	13.4362	472.349	30.87	666.95	57.8259	838.218	92.4249	32.1499	9.85635	1313.91	256.807	3717.54	973.146	7455.96	2403.73	1828	0	29336	0.117344	145.857	66.5246	85.3751	406.687	0.948033	0.955635	0.955106	0.924427	0.950828	0.944198	0.944778	0.898623	0.903566	0.915513	0.883778	0.913025	0.883812	0.853422	0.866751	0.875954	0.865813	0.860462	0.850065	0.85482	1
1833	1352	374	166	16	344.974	19.1148	573.399	36.5246	772.012	59.8995	941.516	99.3244	512.152	85.2019	2343.12	453.324	5728.73	1322.46	10522.5	3371.27	1833	9	1908	0.007632	431.905	149.787	1408.85	1831.35	0.955713	0.952568	0.948375	0.936059	0.954403	0.947851	0.945231	0.905922	0.908019	0.917977	0.874476	0.916143	0.89544	0.853249	0.86347	0.891771	0.862683	0.866352	0.858229	0.859539	1
1834	1215	237	32	0	379.471	23.8138	591.668	39.45	773.884	49.8293	0	0	682.559	128.235	2576.17	520.499	5738.87	1102.6	0	0	1834	8	1484	0.005936	421.865	97.5432	1094.01	1018.63	0.954515	0.952156	0.954178	0.932615	0.95283	0.950135	0.947776	0.907008	0.907008	0.917453	0.872978	0.917453	0.895553	0.851752	0.864892	0.888477	0.858154	0.863544	0.854447	0.858154	1
1838	858	196	29	0	446.21	28.0952	625.769	45.065	798.475	48.6834	0	0	1107.46	208.489	3052.04	658.92	6293.33	1161.51	0	0	1838	12	1083	0.004332	488.139	91.9574	1598.25	1145.75	0.955217	0.951985	0.955679	0.930748	0.951985	0.9506	0.951062	0.908126	0.906279	0.910434	0.872114	0.921053	0.89289	0.861958	0.861034	0.889197	0.855494	0.858726	0.855032	0.861496	1
1840	0	745	186	28	0	0	464.654	31.8092	645.427	50.1853	815.528	58.6904	0	0	1252.58	258.35	3355.88	782.254	6733.58	1523.06	1840	15	959	0.003836	509.96	96.2036	1820.55	1284.84	0.957247	0.954119	0.959854	0.935871	0.951512	0.952555	0.951512	0.907195	0.907195	0.911887	0.87487	0.922315	0.898853	0.862357	0.864442	0.891032	0.858707	0.8561	0.855057	0.857664	1
1840	26116	745	186	28	136.001	13.7459	464.654	31.8092	645.427	50.1853	815.528	58.6904	32.452	10.228	1252.58	258.35	3355.88	782.254	6733.58	1523.06	1840	0	27075	0.1083	149.247	72.7183	95.7866	409.646	0.948476	0.947996	0.959354	0.927904	0.954977	0.939372	0.929806	0.889548	0.89976	0.913075	0.889751	0.919834	0.891043	0.83952	0.858486	0.885743	0.869178	0.86602	0.861588	0.835051	1
1845	1173	525	155	22	356.204	19.7007	571.88	36.7867	758.251	57.6361	924.205	80.0391	563.553	93.2361	2325.1	450.889	5425.38	1226.45	9850.01	2620.08	1845	10	1875	0.0075	456.493	145.21	1567.66	1758.91	0.953333	0.952533	0.962667	0.926933	0.955467	0.941333	0.941333	0.8944	0.898933	0.9128	0.8824	0.916	0.885067	0.8528	0.863467	0.885067	0.862667	0.851733	0.853867	0.852	1
1846	1068	311	25	2	403.069	23.8735	595.348	42.2214	780.127	60.5745	860.852	83.5225	816.305	145.006	2628.72	559.505	5909.45	1312.68	8009.81	2265.07	1846	9	1406	0.005624	452.956	97.0442	1317.99	1064.38	0.95128	0.949147	0.963371	0.92532	0.955192	0.937767	0.937767	0.896515	0.895448	0.910384	0.881935	0.919986	0.881223	0.849929	0.864865	0.880156	0.859886	0.845306	0.860242	0.855974	1
1850	767	262	23	2	472.97	28.7573	624.468	46.6787	821.241	79.2345	878.561	68.7515	1316.85	239.442	3036.74	682.014	6953.63	1887.79	8431.24	1939.39	1850	13	1054	0.004216	518.999	88.5155	1880.88	1203.66	0.950664	0.949715	0.964421	0.93074	0.955408	0.939753	0.942125	0.901328	0.89611	0.908918	0.880455	0.924099	0.887097	0.850095	0.873814	0.887097	0.861954	0.83871	0.857685	0.86148	1
1852	0	675	242	23	0	0	488.669	32.6921	641.154	53.4621	858.151	83.0395	0	0	1455.05	289.464	3298.81	827.881	7932.44	2219.72	1852	15	940	0.00376	536.966	93.0903	2088.21	1363.11	0.953191	0.95	0.967553	0.93617	0.959574	0.943617	0.940957	0.901064	0.895213	0.912234	0.882979	0.924468	0.884043	0.85	0.87766	0.887766	0.867021	0.843085	0.860638	0.868085	1
1852	29614	675	242	23	134.005	13.4919	488.669	32.6921	641.154	53.4621	858.151	83.0395	31.0392	9.63511	1455.05	289.464	3298.81	827.881	7932.44	2219.72	1852	0	30554	0.122216	146.402	72.6975	94.3285	428.305	0.952118	0.950465	0.951267	0.944983	0.941873	0.929698	0.938993	0.902337	0.909243	0.898622	0.883043	0.921172	0.898851	0.850854	0.839759	0.895546	0.850118	0.868446	0.853178	0.846436	1
1857	1282	499	201	22	342.896	19.5349	590.353	40.1776	744.476	60.6089	978.808	91.5939	503.253	85.9385	2560.35	520.631	5149.43	1262.91	11735	3355.01	1857	10	2004	0.008016	451.773	158.475	1604.79	1935.5	0.953094	0.954341	0.953842	0.941367	0.953094	0.934132	0.935379	0.894461	0.907435	0.900699	0.882984	0.927645	0.88523	0.848303	0.85978	0.890719	0.86502	0.862525	0.857784	0.849551	1
1858	1151	300	30	1	377.556	23.3526	608.356	45.7259	768.073	79.7047	890.348	0	672.102	124.697	2809.03	630.156	5722.16	1801.96	8617.06	0	1858	8	1482	0.005928	432.528	109.55	1212.27	1161.74	0.952429	0.953779	0.952767	0.940958	0.954791	0.933198	0.931849	0.89305	0.909582	0.90081	0.88664	0.928812	0.883941	0.851215	0.852564	0.888664	0.866059	0.869433	0.84919	0.852564	1
1862	788	263	27	1	477.288	29.0494	654.287	50.7679	822.624	88.0366	946.727	0	1353.11	246.119	3494.82	803.395	7039.44	2340.24	10351.5	0	1862	13	1079	0.004316	529.507	97.6536	2025.77	1374.16	0.95088	0.952271	0.955051	0.944856	0.952734	0.936515	0.934662	0.889713	0.903614	0.896664	0.887859	0.925394	0.883225	0.850324	0.855422	0.890639	0.867006	0.86747	0.846617	0.854958	1
1864	0	677	246	27	0	0	503.825	33.5518	682.175	55.1354	850.176	96.4075	0	0	1593.99	322.228	3965.02	961.893	7799.11	2724.4	1864	15	950	0.0038	559.852	101.787	2384.32	1565.24	0.95	0.956316	0.957368	0.949474	0.951579	0.936316	0.934737	0.888947	0.903684	0.895263	0.89	0.924737	0.886316	0.850526	0.859474	0.89	0.871053	0.866316	0.844737	0.859474	1
1864	29219	677	246	27	136.444	13.3043	503.825	33.5518	682.175	55.1354	850.176	96.4075	32.697	9.8554	1593.99	322.228	3965.02	961.893	7799.11	2724.4	1864	0	30169	0.120676	149.776	77.2344	106.748	495.881	0.961981	0.958699	0.93853	0.947363	0.956827	0.92774	0.941065	0.902101	0.910985	0.901455	0.890434	0.914183	0.896549	0.865707	0.86506	0.907206	0.847807	0.854917	0.874524	0.870098	1
1869	1446	523	201	27	348.806	19.478	610.967	40.7993	788.903	59.9188	957.739	106.144	529.412	88.9021	2835.54	576.851	6106.56	1378.43	11114.3	3833.87	1869	10	2197	0.008788	458.961	166.182	1718.72	2124.4	0.956759	0.960628	0.949249	0.948566	0.954711	0.934684	0.939235	0.89736	0.905098	0.898953	0.887802	0.918753	0.89736	0.858443	0.848885	0.90487	0.853892	0.857988	0.849112	0.86436	1
1870	1307	294	30	2	386.625	23.1075	628.76	43.6789	798.228	72.2478	861.5	5.73804	720.935	128.767	3092.81	656.898	6366.85	1625.32	7810.72	155.369	1870	8	1633	0.006532	438.361	110.155	1260.36	1228.23	0.956828	0.962645	0.945193	0.948561	0.956828	0.934783	0.938763	0.896509	0.906307	0.90447	0.88763	0.914268	0.899265	0.862829	0.848132	0.908451	0.8515	0.858236	0.853644	0.864054	1
1874	914	245	27	2	488.151	28.2594	677.451	51.8961	842.547	81.2868	922.356	10.0938	1445.67	249.019	3876.4	902.021	7507.19	2076.22	9579.18	313.014	1874	13	1188	0.004752	535.976	97.9539	2098.41	1432.65	0.960859	0.964646	0.945707	0.951178	0.958754	0.933502	0.936448	0.896044	0.906566	0.906566	0.885101	0.916246	0.901094	0.863636	0.853535	0.904461	0.852694	0.868266	0.852694	0.862795	1
1876	0	812	227	26	0	0	504.605	33.126	693.315	55.0776	866.802	94.2997	0	0	1600.63	312.205	4158.9	987.73	8231.83	2595.66	1876	15	1065	0.00426	553.67	100.429	2307.81	1554.08	0.965728	0.968545	0.947418	0.953991	0.959624	0.935681	0.937089	0.898122	0.905634	0.903286	0.886385	0.91831	0.903286	0.865258	0.853991	0.906103	0.856338	0.869014	0.851174	0.860094	1
1876	26523	812	227	26	138.103	13.6208	504.605	33.126	693.315	55.0776	866.802	94.2997	33.9239	10.4237	1600.63	312.205	4158.9	987.73	8231.83	2595.66	1876	0	27588	0.110352	154.146	83.5288	121.704	534.074	0.963136	0.954074	0.941224	0.940699	0.952497	0.936422	0.935153	0.893359	0.907007	0.898633	0.886509	0.919258	0.891583	0.86177	0.869237	0.892526	0.859975	0.860012	0.857982	0.853541	1
1881	1356	607	193	26	336.647	18.9151	600.567	39.876	791.072	62.8498	950.134	91.1634	476.235	80.6957	2693	526.264	6166.75	1449.11	10748.1	3027.85	1881	10	2182	0.008728	457.57	169.167	1718.63	2078.7	0.964482	0.960587	0.942255	0.941338	0.954858	0.931256	0.934693	0.895509	0.911549	0.898258	0.882676	0.922319	0.899175	0.867094	0.860907	0.896654	0.84945	0.86022	0.862741	0.856554	1
1882	1216	376	19	4	382.016	22.5167	620.546	44.5529	793.726	67.9809	895.117	95.0555	695.379	123.066	2976.16	634.649	6247.61	1583.28	9037.39	2480.12	1882	9	1615	0.00646	443.664	114.074	1312.37	1231	0.966254	0.959133	0.940248	0.940557	0.954489	0.929412	0.933437	0.889783	0.912074	0.900619	0.881734	0.921672	0.895975	0.865944	0.866254	0.895975	0.84582	0.857895	0.865325	0.860372	1
1886	842	328	14	4	462.518	28.2827	660.585	49.36	844.229	63.5021	899.54	66.9157	1232	226.213	3591.94	803.861	7475.27	1684.74	9031.22	1978.17	1886	13	1188	0.004752	523.173	103.993	1983.4	1377.86	0.96633	0.957912	0.942761	0.941498	0.954966	0.927189	0.934343	0.888468	0.916246	0.901515	0.880892	0.924242	0.900253	0.867845	0.867424	0.901515	0.845539	0.852694	0.861532	0.868687	1
1888	0	749	317	17	0	0	484.016	32.2489	682.3	54.1755	867.697	73.5099	0	0	1413.96	282.686	3964.82	950.838	8149.3	2070.9	1888	15	1083	0.004332	548.077	106.669	2266.34	1509.09	0.967221	0.957525	0.943213	0.943675	0.955217	0.925669	0.933056	0.888735	0.919206	0.904894	0.882733	0.927054	0.900739	0.869344	0.867036	0.899815	0.84626	0.855494	0.859187	0.866574	1
1888	26329	749	317	17	135.068	13.6244	484.016	32.2489	682.3	54.1755	867.697	73.5099	31.7875	10.0065	1413.96	282.686	3964.82	950.838	8149.3	2070.9	1888	0	27412	0.109648	151.385	84.266	120.071	528.725	0.959124	0.950624	0.95274	0.934737	0.949128	0.940573	0.938531	0.889337	0.889866	0.89791	0.85924	0.927331	0.893459	0.849464	0.871607	0.893258	0.862542	0.842168	0.869291	0.849974	1
1893	1235	519	269	15	324.93	18.6832	576.783	37.9669	778.255	60.241	963.602	92.3852	428.605	74.2318	2386.49	470.765	5868.05	1364.08	11210.4	3192.41	1893	11	2038	0.008152	453.603	175.624	1724.52	2106.68	0.964426	0.957556	0.948479	0.939647	0.952159	0.935967	0.939892	0.89107	0.910942	0.900638	0.875123	0.926398	0.888862	0.859666	0.868499	0.892787	0.85157	0.864818	0.864328	0.843719	1
1894	1102	301	53	1	354.043	21.8787	586.506	45.7963	782.791	69.1938	1024.38	0	554.648	102.703	2521.61	586.132	6002.64	1585.39	13099.7	0	1894	9	1457	0.005828	418.124	122.565	1167.79	1334.69	0.966712	0.958476	0.953329	0.93617	0.949554	0.938229	0.939602	0.889842	0.911462	0.899451	0.871311	0.927591	0.88641	0.852093	0.870281	0.890528	0.853123	0.865134	0.870281	0.839739	1
1898	700	243	42	1	425.775	26.3032	618.549	51.2019	814.857	74.5437	1063.36	0	962.386	179.886	2962.23	725.407	6779.93	1907.93	14645.4	0	1898	14	986	0.003944	490.504	114.906	1716.93	1534.78	0.972617	0.96146	0.954868	0.938134	0.949797	0.940162	0.943205	0.882353	0.914807	0.898073	0.875761	0.932556	0.883367	0.848884	0.872718	0.889959	0.851927	0.863083	0.871197	0.845842	1
1900	0	601	220	42	0	0	447.875	30.6664	642.741	55.4723	849.381	87.808	0	0	1122.25	230.169	3327.52	845.441	7725.58	2408.75	1900	16	863	0.003452	517.091	120.621	2005.79	1755.76	0.973928	0.961182	0.956547	0.941483	0.948436	0.938007	0.944959	0.884705	0.915411	0.89803	0.876014	0.931054	0.886443	0.853418	0.87022	0.888181	0.855156	0.866165	0.873117	0.840672	1
1900	30453	601	220	42	139.294	13.2765	447.875	30.6664	642.741	55.4723	849.381	87.808	34.737	10.2625	1122.25	230.169	3327.52	845.441	7725.58	2408.75	1900	0	31316	0.125264	149.705	66.3123	89.0549	434.934	0.949834	0.945874	0.961394	0.926906	0.942617	0.930307	0.938466	0.904554	0.884995	0.891477	0.88177	0.930962	0.885985	0.832242	0.871791	0.895165	0.869108	0.848049	0.850172	0.857661	1
1905	1700	410	191	39	358.431	19.5272	556.696	36.5166	750.264	63.0083	966.768	92.9658	574	94.1789	2146.54	422.061	5275.67	1305.13	11323.6	3244.28	1905	9	2340	0.00936	435.292	143.731	1412.46	1952.59	0.959829	0.950641	0.958547	0.934188	0.950427	0.932692	0.94594	0.900427	0.906197	0.892308	0.879487	0.929915	0.888462	0.844017	0.872009	0.894872	0.871368	0.854274	0.863889	0.856197	1
1906	1551	235	39	2	395.722	23.4278	574.34	40.9373	747.606	55.8204	1051.8	110.119	772.662	137.753	2361.64	506.296	5198.4	1172.72	14636.4	4448.65	1906	8	1827	0.007308	426.927	83.6999	1086.7	977.122	0.958128	0.94855	0.960044	0.933498	0.948276	0.935413	0.944992	0.900657	0.904488	0.892994	0.880679	0.931856	0.886426	0.840449	0.874658	0.897646	0.876847	0.853038	0.865353	0.857964	1
1910	1085	193	36	1	470.782	29.8126	613.988	47.0699	792.874	62.1367	1230.01	0	1299.96	247.403	2889.58	670.959	6206.14	1452.1	22623.6	0	1910	12	1315	0.00526	501.195	80.7939	1683.8	1184.31	0.957414	0.951711	0.956654	0.93384	0.947529	0.928517	0.944106	0.90076	0.906844	0.894297	0.88403	0.929658	0.88327	0.83346	0.871863	0.90038	0.874905	0.851331	0.861597	0.848289	1
1912	0	951	182	34	0	0	486.109	33.4436	629.16	50.7581	819.504	83.7897	0	0	1433.49	293.732	3113.87	757.027	6946.09	2474.98	1912	14	1167	0.004668	518.132	83.1994	1856.16	1218.7	0.956727	0.954156	0.956298	0.936161	0.947301	0.93102	0.943873	0.9006	0.909169	0.89503	0.886033	0.934019	0.884747	0.833333	0.876607	0.901885	0.869751	0.852614	0.862468	0.850471	1
1912	28345	951	182	34	135.839	13.3535	486.109	33.4436	629.16	50.7581	819.504	83.7897	32.2837	9.90416	1433.49	293.732	3113.87	757.027	6946.09	2474.98	1912	0	29512	0.118048	150.956	77.4315	104.406	430.309	0.946022	0.957458	0.956916	0.948665	0.945819	0.939431	0.933603	0.891248	0.905242	0.890401	0.880913	0.924438	0.884911	0.849214	0.855974	0.89306	0.877558	0.870849	0.855347	0.849146	1
1917	1316	701	149	30	356.909	19.4787	594.624	38.0454	739.517	60.7996	932.373	86.6981	566.774	93.5317	2611.88	497.023	5049.72	1255.28	10148.2	2978.08	1917	10	2196	0.008784	466.613	146.639	1654.67	1755.42	0.950592	0.949909	0.959927	0.942395	0.942168	0.935337	0.941029	0.898679	0.897313	0.888661	0.888206	0.924863	0.886612	0.839709	0.875	0.895264	0.871129	0.857696	0.854053	0.852914	1
1918	1189	401	30	1	395.078	23.4953	611.038	41.2295	748.184	72.5046	954.416	0	768.976	137.139	2837.06	571.666	5268.08	1511.21	10604.6	0	1918	9	1621	0.006484	455.382	106.415	1369.91	1126.1	0.947872	0.947255	0.965762	0.939852	0.942011	0.94016	0.939235	0.901604	0.89451	0.88649	0.884639	0.927822	0.893584	0.842998	0.877853	0.8905	0.87045	0.858421	0.851018	0.85256	1
1922	799	339	23	1	473.753	28.5438	652.388	46.872	784.697	72.6446	1010.83	0	1323.14	239.816	3456.2	747.116	6057.63	1615.51	12589.1	0	1922	14	1162	0.004648	532.484	96.5802	2048.84	1267.95	0.948795	0.947504	0.97031	0.94062	0.94191	0.944492	0.936747	0.899742	0.898021	0.885112	0.885112	0.929432	0.894148	0.840792	0.8821	0.892427	0.869191	0.856713	0.855852	0.854561	1
1924	0	704	317	22	0	0	500.102	32.4267	675.148	53.4722	832.845	88.6056	0	0	1557.94	303.324	3841.13	902.646	7297.09	2312.97	1924	16	1043	0.004172	560.323	98.8229	2372.93	1427.42	0.949664	0.94535	0.969319	0.940556	0.944871	0.945829	0.93768	0.901246	0.901246	0.886385	0.883988	0.933365	0.895973	0.839885	0.883509	0.891179	0.866251	0.857143	0.861457	0.853308	1
1924	26128	704	317	22	134.797	13.4958	500.102	32.4267	675.148	53.4722	832.845	88.6056	31.5819	9.81506	1557.94	303.324	3841.13	902.646	7297.09	2312.97	1924	0	27171	0.108684	151.131	85.0526	121.458	529.773	0.949321	0.958025	0.938629	0.943138	0.94772	0.929336	0.937415	0.902286	0.901623	0.895863	0.886644	0.921368	0.886037	0.856722	0.864414	0.887343	0.867046	0.867598	0.852195	0.856483	1
1929	1188	519	260	18	355.582	18.9559	608.842	39.8394	785.164	62.8016	939.898	99.2302	560.266	89.5496	2804.49	547.897	6031.7	1429.56	10467.5	3326.2	1929	11	1985	0.00794	483.366	170.133	1953.54	2153.64	0.947607	0.951385	0.960202	0.946851	0.946096	0.939043	0.942065	0.901763	0.903023	0.896222	0.889421	0.924433	0.890176	0.848363	0.86927	0.889421	0.86927	0.86801	0.851385	0.847355	1
1930	1099	301	42	0	389.261	23.2401	624.785	46.4976	799.744	71.596	0	0	735.712	131.97	3040.69	671.737	6400.31	1616.93	0	0	1930	9	1442	0.005768	450.379	117.317	1381.84	1345.27	0.943828	0.952843	0.956311	0.950416	0.944521	0.937587	0.939667	0.901872	0.904646	0.899792	0.890083	0.92025	0.890083	0.855409	0.869279	0.891817	0.874133	0.87656	0.848474	0.843967	1
1934	758	257	39	0	455.335	27.1758	655.911	49.8922	837.2	74.2846	0	0	1175.08	208.914	3518.43	792.864	7336.44	1884.05	0	0	1934	13	1054	0.004216	518.372	112.133	1974.45	1555.85	0.944972	0.952562	0.958254	0.954934	0.946869	0.934535	0.939753	0.907495	0.900854	0.895636	0.887571	0.919829	0.889943	0.850569	0.87334	0.895636	0.875712	0.872865	0.847723	0.845825	1
1936	0	672	243	39	0	0	472.285	32.1701	671.653	56.2636	855.364	78.0762	0	0	1314.8	267.652	3790.29	940.453	7833.08	2093.73	1936	16	954	0.003816	538.727	116.161	2211.82	1717.02	0.947065	0.954403	0.958595	0.953878	0.949686	0.936059	0.941824	0.908281	0.905136	0.893082	0.883648	0.918763	0.887317	0.851677	0.872642	0.894654	0.87631	0.873166	0.850105	0.845388	1
1936	26547	672	243	39	132.325	13.8592	472.285	32.1701	671.653	56.2636	855.364	78.0762	29.9634	9.63275	1314.8	267.652	3790.29	940.453	7833.08	2093.73	1936	0	27501	0.110004	146.423	78.6396	105.651	511.636	0.957292	0.966238	0.943366	0.940457	0.948947	0.92793	0.934457	0.899767	0.912803	0.901095	0.887022	0.914894	0.890113	0.856223	0.873895	0.876932	0.856387	0.871823	0.847224	0.848769	1
1941	1061	465	206	38	322.737	18.4216	564.714	37.233	765.856	60.0942	950.15	87.6135	419.957	71.8106	2240.52	443.354	5595.52	1302.33	10729.5	3002.97	1941	11	1770	0.00708	451.349	176.912	1721.93	2240.7	0.95791	0.961299	0.952542	0.948023	0.949153	0.929096	0.940678	0.910169	0.90339	0.898305	0.894915	0.923446	0.881073	0.857062	0.868079	0.875989	0.865537	0.874576	0.85339	0.850565	1
1942	960	271	30	1	353.684	22.3695	581.364	42.5194	781.807	56.1913	1142.5	0	553.257	104.587	2450.87	537.691	5934.33	1291.42	18147.9	0	1942	9	1262	0.005048	413.378	115.163	1102.61	1230.92	0.961569	0.965531	0.954041	0.947306	0.951268	0.9271	0.942552	0.905705	0.902932	0.898177	0.896989	0.925515	0.877179	0.862124	0.866086	0.869255	0.861331	0.876387	0.851426	0.851823	1
1946	604	236	26	1	443.76	28.3974	624.372	48.0791	836.585	67.2968	1189.89	0	1089.81	207.727	3038.52	708.52	7291.63	1736.48	20490	0	1946	14	867	0.003468	505.564	107.964	1828.61	1527.26	0.964821	0.964821	0.960208	0.94579	0.94752	0.926182	0.941753	0.906574	0.899077	0.899654	0.89504	0.933679	0.881776	0.858131	0.868512	0.870819	0.863322	0.881776	0.847751	0.850058	1
1948	0	530	214	26	0	0	466.821	31.736	645.658	51.6993	869.671	100.85	0	0	1269.8	256.917	3363.49	824.41	8374.7	3511.64	1948	16	770	0.00308	530.127	110.184	2091.59	1702.4	0.966883	0.965584	0.962338	0.944805	0.953247	0.927922	0.941558	0.914286	0.903896	0.902597	0.898701	0.935065	0.885065	0.859091	0.873377	0.869481	0.864286	0.883117	0.847403	0.848701	1
1948	29496	530	214	26	131.74	13.1935	466.821	31.736	645.658	51.6993	869.671	100.85	29.4886	9.10117	1269.8	256.917	3363.49	824.41	8374.7	3511.64	1948	0	30266	0.121064	141.875	66.4349	81.9507	423.371	0.960352	0.964366	0.936629	0.949779	0.934349	0.920224	0.937207	0.884028	0.91578	0.891925	0.897938	0.917283	0.882541	0.851665	0.866996	0.878907	0.867029	0.863064	0.856539	0.849699	1
1953	1142	376	184	21	341.752	18.0638	567.31	36.4313	749.855	58.6618	968.133	112.555	497.587	78.7361	2269.99	441.288	5254.15	1265.91	11535.2	4661.13	1953	10	1723	0.006892	442.19	156.876	1526.85	2002.42	0.962565	0.96924	0.950087	0.943413	0.946315	0.925421	0.937899	0.896982	0.910911	0.900464	0.901335	0.92455	0.889727	0.854614	0.86419	0.87812	0.858967	0.862159	0.847359	0.854614	1
1954	1022	233	35	0	374.425	22.4569	578.691	41.8141	763.428	63.5237	0	0	655.15	117.678	2416.61	531.031	5556.49	1415.52	0	0	1954	8	1290	0.00516	421.874	101.071	1106.29	1060.64	0.963566	0.96938	0.948062	0.944186	0.946124	0.924806	0.939535	0.896899	0.913566	0.905814	0.905814	0.91938	0.886047	0.855039	0.863566	0.880233	0.852713	0.858527	0.845349	0.856202	1
1958	674	195	31	0	461.152	27.2542	620.638	42.8574	805.849	69.3701	0	0	1220.25	215.153	2974.18	613.595	6539.75	1717.5	0	0	1958	13	900	0.0036	507.58	92.5636	1783.5	1241.69	0.966667	0.970556	0.948889	0.943333	0.943333	0.918889	0.943333	0.895556	0.913333	0.908333	0.897778	0.917778	0.883333	0.857778	0.867222	0.878889	0.855556	0.861667	0.844444	0.854444	1
1960	0	590	172	29	0	0	473.77	31.1002	635.71	45.569	819.347	76.213	0	0	1325.92	261.292	3198.68	687.179	6896.74	1929.96	1960	15	791	0.003164	521.653	95.781	1937.39	1347.85	0.966498	0.970923	0.948167	0.939949	0.944374	0.922882	0.939949	0.903287	0.917826	0.907712	0.900759	0.918458	0.885588	0.854614	0.869153	0.884956	0.855247	0.860303	0.842604	0.853982	1
1960	29087	590	172	29	140.243	13.4675	473.77	31.1002	635.71	45.569	819.347	76.213	35.4623	10.5275	1325.92	261.292	3198.68	687.179	6896.74	1929.96	1960	0	29878	0.119512	150.34	64.5663	85.8144	376.077	0.946817	0.956322	0.958331	0.934751	0.946148	0.930484	0.939655	0.886555	0.89996	0.881652	0.882539	0.928225	0.888463	0.839347	0.86808	0.886204	0.86547	0.858374	0.862876	0.842627	1
1965	1631	407	136	24	366.773	19.5034	586.512	38.0037	748.372	53.0692	933.637	67.4716	614.573	98.2346	2507.73	485.901	5205.44	1095.75	10084.4	2187.64	1965	9	2198	0.008792	437.263	131.394	1352.58	1606.14	0.958599	0.960191	0.949955	0.938808	0.945177	0.924704	0.93949	0.889217	0.910828	0.891492	0.896042	0.931756	0.880573	0.834622	0.867152	0.888535	0.871474	0.860555	0.858963	0.847361	1
1966	1486	231	25	1	391.304	23.6726	598.29	44.0963	752.445	56.4462	848.247	0	747.522	136.04	2670.91	591.678	5299.43	1172.71	7456.29	0	1966	7	1743	0.006972	424.178	85.8426	1071.57	888.925	0.956684	0.961274	0.95066	0.939759	0.943775	0.925416	0.94148	0.883534	0.913368	0.89214	0.893287	0.930866	0.879231	0.833333	0.863741	0.889845	0.871773	0.858577	0.859725	0.847676	1
1970	1021	200	23	1	485.168	29.1972	640.695	49.2828	799.33	55.5251	899.964	0	1420.62	256.448	3281.79	760.971	6333.75	1315.42	8898.05	0	1970	12	1245	0.00498	516.29	77.6205	1816.37	1034.22	0.959036	0.961847	0.949799	0.939357	0.943373	0.925301	0.940964	0.890361	0.924498	0.891968	0.892771	0.927309	0.879116	0.834538	0.865863	0.894779	0.86988	0.859036	0.859036	0.849799	1
1972	0	897	187	23	0	0	494.951	33.7266	649.16	52.4786	821.173	62.6926	0	0	1512.41	308.033	3419.35	839.653	6884.25	1535.88	1972	14	1107	0.004428	527.779	81.358	1946.15	1127.25	0.959801	0.963866	0.95122	0.939928	0.946251	0.926829	0.941283	0.891599	0.928184	0.890696	0.892954	0.925023	0.879404	0.834237	0.863144	0.897922	0.871274	0.857724	0.856369	0.850949	1
1972	26507	897	187	23	138.955	13.8073	494.951	33.7266	649.16	52.4786	821.173	62.6926	34.5639	10.5763	1512.41	308.033	3419.35	839.653	6884.25	1535.88	1972	0	27614	0.110456	154.542	79.1587	111.196	437.795	0.94501	0.948794	0.965434	0.932607	0.938473	0.932426	0.929891	0.897805	0.90407	0.882976	0.879228	0.928225	0.886362	0.824129	0.877453	0.883465	0.887811	0.861067	0.864905	0.841005	1
1977	1392	666	148	20	359.36	19.3814	606.196	39.1084	754.947	53.885	934.389	67.4423	578.353	93.9063	2767.29	534.271	5344.72	1156.07	10108.6	2206.3	1977	10	2226	0.008904	464.679	146.42	1635.79	1692.75	0.951033	0.956199	0.960916	0.931491	0.944519	0.931042	0.933288	0.896676	0.908131	0.8823	0.883423	0.929021	0.888589	0.834232	0.866128	0.89735	0.87938	0.862084	0.863208	0.837152	1
1978	1283	383	19	0	384.89	22.724	616.95	43.1896	739.557	59.6003	0	0	711.154	126.571	2922.77	608.736	5044.38	1148.33	0	0	1978	8	1685	0.00674	441.636	106.283	1262.71	1063.29	0.949258	0.954896	0.965282	0.931157	0.945104	0.936499	0.932047	0.894362	0.902967	0.876558	0.879822	0.936499	0.893472	0.831157	0.87003	0.895549	0.883086	0.859941	0.865579	0.832047	1
1982	867	326	18	0	481.379	28.2327	662.666	48.4105	793.172	55.4777	0	0	1386.99	244.301	3622.93	781.812	6188.99	1236.77	0	0	1982	13	1211	0.004844	534.816	93.1882	2060.28	1210.49	0.952106	0.958712	0.963254	0.936416	0.950041	0.938893	0.936003	0.896367	0.907102	0.876548	0.874897	0.932287	0.88687	0.835673	0.869116	0.890586	0.88109	0.858382	0.866639	0.831131	1
1984	0	767	297	15	0	0	505.227	33.4532	686.328	56.7305	808.855	60.0698	0	0	1606.92	317.804	4040.9	990.29	6574.72	1438.95	1984	15	1079	0.004316	559.297	95.4846	2345.95	1340.94	0.953197	0.960148	0.964782	0.935589	0.949027	0.939296	0.940222	0.899444	0.911029	0.875811	0.873031	0.929101	0.886006	0.834106	0.868397	0.888786	0.885542	0.856812	0.86886	0.833642	1
1984	24734	767	297	15	133.13	13.751	505.227	33.4532	686.328	56.7305	808.855	60.0698	30.4827	9.61163	1606.92	317.804	4040.9	990.29	6574.72	1438.95	1984	0	25813	0.103252	150.944	88.5251	127.271	538.509	0.954519	0.950161	0.965676	0.933716	0.942858	0.922597	0.91882	0.909038	0.904699	0.886491	0.874327	0.938577	0.894472	0.832313	0.873455	0.872777	0.882947	0.882559	0.867044	0.838744	1
1989	1037	574	247	13	359.537	19.2803	615.365	39.3541	796.21	61.7974	911.869	61.0152	579.126	92.2498	2893.52	550.839	6282.2	1458.52	9376.42	1829.44	1989	12	1871	0.007484	499.507	170.267	2103.17	2134.01	0.955104	0.959914	0.964725	0.939872	0.941208	0.933191	0.928381	0.901924	0.909139	0.877606	0.884019	0.93132	0.8907	0.834046	0.872261	0.879209	0.887761	0.861571	0.871192	0.838055	1
1990	958	346	44	0	388.231	23.2442	628.227	44.084	809.233	66.9261	0	0	729.925	129.627	3085.63	651.031	6608.57	1580.98	0	0	1990	9	1348	0.005392	463.574	126.182	1526.46	1456.11	0.958828	0.958086	0.969585	0.940282	0.939911	0.927671	0.925074	0.902077	0.908754	0.880193	0.885757	0.933234	0.894659	0.837166	0.870549	0.87908	0.890208	0.86684	0.874258	0.836424	1
1994	669	299	40	0	461.176	28.6279	661.977	51.0672	840.786	75.8158	0	0	1221.71	224.891	3618.51	837.033	7437.41	1985.57	0	0	1994	14	1008	0.004032	535.803	116.855	2179.32	1648.63	0.961806	0.956845	0.974206	0.946925	0.93502	0.93006	0.93006	0.901786	0.90873	0.885913	0.892857	0.937996	0.892361	0.83879	0.87252	0.881448	0.893849	0.860615	0.875992	0.840278	1
1996	0	595	268	38	0	0	475.395	33.4987	676.679	53.4084	862.797	83.8589	0	0	1342.07	280.518	3867.06	918.529	8066.54	2367.18	1996	16	901	0.003604	551.606	120.245	2376.73	1808.93	0.963929	0.960044	0.975583	0.952275	0.936737	0.931743	0.930633	0.905105	0.910655	0.889012	0.898446	0.940067	0.896226	0.840733	0.875694	0.885128	0.895671	0.86071	0.876249	0.839068	1
1996	29033	595	268	38	133.321	13.4402	475.395	33.4987	676.679	53.4084	862.797	83.8589	30.5703	9.48639	1342.07	280.518	3867.06	918.529	8066.54	2367.18	1996	0	29934	0.119736	145.911	75.6186	101.189	509.19	0.959845	0.95318	0.959594	0.935775	0.946148	0.920224	0.925519	0.925002	0.892864	0.897825	0.887018	0.940653	0.879101	0.846913	0.866256	0.876712	0.860694	0.877113	0.862748	0.840198	1
2001	1226	438	221	31	337.855	18.5297	576.839	38.0638	780.68	61.4506	952.985	97.1521	481.136	79.0064	2387.24	468.628	5926.92	1417.62	10890.9	3528.69	2001	11	1916	0.007664	453.517	171.925	1713.44	2230.12	0.96477	0.955898	0.970772	0.94572	0.945459	0.925365	0.925365	0.916493	0.907359	0.888309	0.893267	0.947547	0.888048	0.841858	0.873434	0.887004	0.874739	0.87239	0.867954	0.83142	1
2002	1122	236	41	0	383.484	22.1315	595.067	44.748	803.046	79.8723	0	0	703.097	121.975	2629.55	583.192	6521.65	2050.45	0	0	2002	8	1399	0.005596	431.472	106.421	1198.6	1251.1	0.963545	0.952109	0.968549	0.942816	0.944961	0.926733	0.925304	0.923159	0.90243	0.88456	0.891708	0.950322	0.889207	0.848106	0.874553	0.889921	0.870979	0.867763	0.865261	0.832738	1
2006	777	197	36	0	467.049	25.8412	638.201	45.4035	837.95	92.8431	0	0	1265.87	210.73	3235.63	696.577	7456.45	2567.82	0	0	2006	13	1010	0.00404	513.652	98.3267	1870.73	1456.27	0.964851	0.953465	0.970297	0.941584	0.942079	0.929703	0.929703	0.926733	0.899505	0.885644	0.891089	0.955446	0.89604	0.84604	0.874257	0.894059	0.881188	0.870792	0.861881	0.836139	1
2008	0	692	185	35	0	0	480.306	30.4856	650.933	50.5037	859.404	100.828	0	0	1380.18	263.325	3442.38	824.602	8076.2	2931.61	2008	15	912	0.003648	529.466	103.039	2055.47	1627.18	0.964364	0.954496	0.969298	0.943531	0.942434	0.930921	0.929825	0.92818	0.900219	0.884868	0.891447	0.954496	0.896382	0.839364	0.872259	0.891996	0.876645	0.872259	0.863487	0.833882	1
2008	29767	692	185	35	139.513	13.3499	480.306	30.4856	650.933	50.5037	859.404	100.828	34.907	10.3025	1380.18	263.325	3442.38	824.602	8076.2	2931.61	2008	0	30679	0.122716	151.106	69.8181	94.9727	443.363	0.955882	0.952492	0.945908	0.935591	0.948613	0.915806	0.937237	0.90795	0.91843	0.903941	0.897911	0.916783	0.872682	0.851674	0.857394	0.882591	0.857525	0.858943	0.865804	0.850794	1
2013	1610	503	156	30	362.55	18.7277	589.102	36.4325	757.742	59.4815	965.872	105.228	593.397	92.1207	2538.13	468.402	5421.46	1307.74	11386.8	3928.92	2013	9	2299	0.009196	446.806	142.823	1487.34	1871.27	0.957373	0.95585	0.95846	0.942366	0.948891	0.920835	0.928447	0.92127	0.904089	0.899739	0.906481	0.933884	0.877338	0.849282	0.867551	0.88756	0.866464	0.867116	0.866681	0.845368	1
2014	1453	301	30	4	394.833	22.9543	604.681	41.1151	763.358	69.3441	859.227	27.4842	767.195	133.865	2750.4	559.085	5573.56	1446.89	7771.74	732.404	2014	8	1788	0.007152	437.382	95.7036	1197.37	1038.24	0.960291	0.958054	0.958333	0.943512	0.951063	0.917226	0.932047	0.923658	0.908557	0.904922	0.903803	0.931488	0.873881	0.846756	0.862416	0.884787	0.861857	0.869966	0.875	0.846477	1
2018	981	257	26	4	484.865	27.7329	647.086	47.3206	798.646	87.3828	889.868	23.4406	1416.46	240.848	3374.51	727.798	6446.75	2000.62	8620.77	662.519	2018	13	1268	0.005072	525.456	86.1949	1939.19	1192.51	0.957808	0.959385	0.958596	0.942429	0.95347	0.920741	0.933754	0.926656	0.911672	0.901025	0.907729	0.936514	0.880521	0.847003	0.862382	0.880915	0.862382	0.871845	0.862382	0.843849	1
2020	0	853	238	29	0	0	503.803	32.3945	666.569	53.4245	835.198	88.3985	0	0	1592.25	304.818	3698.97	882.944	7352.03	2186.44	2020	15	1120	0.00448	546.972	90.6523	2189.07	1343.93	0.959821	0.959821	0.959375	0.946429	0.954464	0.922321	0.936161	0.931696	0.915625	0.902679	0.908929	0.937054	0.882589	0.850893	0.865625	0.880357	0.858482	0.875446	0.864732	0.843304	1
2020	27144	853	238	29	133.318	13.6207	503.803	32.3945	666.569	53.4245	835.198	88.3985	30.5946	9.67038	1592.25	304.818	3698.97	882.944	7352.03	2186.44	2020	0	28264	0.113056	149.71	83.759	116.127	498.963	0.952643	0.960197	0.941392	0.940525	0.944293	0.930495	0.938155	0.897431	0.923861	0.888568	0.88756	0.913388	0.870436	0.83762	0.858141	0.884517	0.862316	0.842096	0.860635	0.836417	1
2025	1062	617	188	26	356.281	18.8898	612.497	38.869	781.169	57.2464	951.418	94.4727	563.506	89.3369	2852.87	537.4	5922.84	1290.54	10810.2	3079.72	2025	11	1893	0.007572	490.163	165.55	1982.69	2093.59	0.961437	0.961965	0.949023	0.945325	0.953777	0.92261	0.937137	0.913101	0.921289	0.89514	0.908875	0.927628	0.875594	0.851294	0.85869	0.882198	0.862124	0.867406	0.867934	0.844691	1
2026	970	365	34	3	393.408	23.0932	632.997	45.6714	792.115	60.9649	978.554	43.8489	759.11	134.154	3158.63	679.902	6184.84	1436.76	11494.8	1578.09	2026	9	1372	0.005488	468.307	124.007	1555.4	1439.28	0.96137	0.963192	0.946429	0.943149	0.952259	0.922376	0.937682	0.909621	0.920918	0.894679	0.90379	0.924198	0.870991	0.857143	0.859694	0.885204	0.857872	0.863338	0.871356	0.844388	1
2030	676	306	31	3	491.359	28.1367	679.934	52.2016	847.44	71.2229	1017.59	75.9346	1473.99	255.024	3918.83	896.653	7593.23	1966.96	13057.4	2995.35	2030	14	1016	0.004064	560.573	110.115	2431.24	1688.95	0.963583	0.964567	0.947835	0.939469	0.95374	0.924213	0.936024	0.908465	0.92126	0.895177	0.903543	0.927657	0.876969	0.855315	0.857776	0.885335	0.856791	0.866634	0.871555	0.838583	1
2032	0	597	293	30	0	0	521.687	32.9893	711.728	56.8995	885.484	82.8154	0	0	1766.52	339.068	4498.7	1076.71	8701.81	2545.05	2032	16	920	0.00368	594.074	111.977	2862.81	1843.63	0.965217	0.967391	0.951087	0.941304	0.955978	0.92663	0.936957	0.908696	0.919565	0.897826	0.903804	0.930978	0.883152	0.856522	0.861957	0.8875	0.859783	0.869022	0.875	0.83913	1
2032	27222	597	293	30	136.607	13.8484	521.687	32.9893	711.728	56.8995	885.484	82.8154	32.8874	10.2694	1766.52	339.068	4498.7	1076.71	8701.81	2545.05	2032	0	28142	0.112568	151.562	84.9311	125.401	603.712	0.949844	0.957412	0.953895	0.942168	0.945633	0.932521	0.927564	0.905088	0.91502	0.882844	0.8972	0.925663	0.87922	0.838444	0.859392	0.890484	0.882791	0.858823	0.868222	0.82034	1
2037	1347	462	257	24	355.161	19.0308	630.348	40.5893	816.851	64.0103	991.912	78.441	558.332	89.4277	3109.81	605.798	6784.22	1611.18	12122.1	2948.35	2037	11	2090	0.00836	480.076	182.141	2020.71	2471.39	0.957656	0.961722	0.949522	0.941388	0.950718	0.935167	0.935167	0.908612	0.914354	0.887799	0.905024	0.927512	0.880144	0.847847	0.863636	0.891627	0.87512	0.854306	0.872967	0.82799	1
2038	1234	292	44	2	394.472	23.7152	650.537	48.2395	833.636	73.2157	1011.71	107.432	765.625	137.594	3430.68	779.061	7241.85	1898.6	13044.1	4017.99	2038	8	1572	0.006288	455.114	124.191	1457.55	1566.95	0.956425	0.96215	0.947519	0.94243	0.951654	0.938295	0.933206	0.903944	0.915076	0.885496	0.907125	0.928753	0.879135	0.847328	0.865776	0.893766	0.88327	0.851781	0.873092	0.821883	1
2042	849	251	41	2	470.113	28.2075	683.116	55.7915	869.551	78.1525	1046.07	139.93	1292.88	232.75	3983.27	982.442	8226.19	2322.8	14686.2	5604.53	2042	13	1143	0.004572	532.224	118.055	2155.82	1839.49	0.958005	0.964567	0.951444	0.945319	0.953631	0.937445	0.932633	0.905949	0.92126	0.888451	0.912948	0.929134	0.881452	0.837708	0.860892	0.891951	0.884514	0.851706	0.876203	0.826772	1
2044	0	746	237	43	0	0	487.294	33.956	701.152	60.0062	895.493	86.1707	0	0	1444.58	304.729	4313.56	1101.09	9014.43	2790.03	2044	15	1026	0.004104	553.801	122.907	2424.55	2004.09	0.95809	0.967349	0.950292	0.947368	0.957115	0.938109	0.934211	0.904483	0.92154	0.889376	0.911793	0.927875	0.884503	0.839181	0.859649	0.892788	0.881579	0.852827	0.873294	0.829922	1
2044	28964	746	237	43	139.169	13.4753	487.294	33.956	701.152	60.0062	895.493	86.1707	34.6713	10.3175	1444.58	304.729	4313.56	1101.09	9014.43	2790.03	2044	0	29990	0.11996	153.354	79.8285	116.432	571.159	0.958503	0.942831	0.964822	0.933461	0.937813	0.928993	0.914788	0.918373	0.906952	0.877626	0.909987	0.936596	0.895765	0.851501	0.871741	0.893948	0.877826	0.847466	0.862771	0.831611	1
2049	1536	536	198	38	355.754	18.7707	594.076	43.2863	811.288	66.5873	997.417	90.73	560.981	88.8779	2614.16	573.504	6657.47	1607.79	12399.2	3540.39	2049	10	2308	0.009232	460.745	167.134	1755.72	2357.39	0.960572	0.95299	0.960139	0.943241	0.943458	0.932626	0.922227	0.907496	0.909445	0.883232	0.915728	0.932192	0.891898	0.848354	0.875	0.899047	0.881716	0.854636	0.870451	0.818241	1
2050	1386	303	27	2	390.561	23.399	610.8	48.6444	845.229	64.5081	945.368	83.3669	743.122	133.292	2848.51	671.71	7505.53	1724.69	10545	2721.76	2050	8	1718	0.006872	437.196	104.497	1232.13	1233.88	0.963329	0.949069	0.961583	0.945576	0.940047	0.928987	0.920256	0.907451	0.903376	0.88766	0.917928	0.933935	0.888533	0.84837	0.876019	0.900466	0.88213	0.849534	0.871362	0.822468	1
2054	951	252	22	2	492.828	29.6119	662.006	53.7574	884.536	78.3254	1017.28	123.115	1488.65	270.722	3625.54	873.951	8645.15	2207.59	13388	4660.13	2054	12	1227	0.004908	535.452	93.1058	2075.23	1441.97	0.964955	0.9511	0.96577	0.949063	0.942135	0.932355	0.918908	0.908313	0.905053	0.888753	0.92013	0.935208	0.886308	0.847596	0.881011	0.901793	0.882641	0.839038	0.871231	0.819886	1
2056	0	838	226	23	0	0	509.738	33.6391	681.283	55.7078	902.662	97.4796	0	0	1650.09	328.076	3950.94	950.875	9294.13	3093.02	2056	15	1087	0.004348	553.719	95.7575	2290.2	1549.41	0.968261	0.954002	0.966421	0.948942	0.946182	0.934223	0.919503	0.906624	0.908464	0.887305	0.919963	0.933303	0.887305	0.850046	0.878565	0.900644	0.885005	0.841766	0.868905	0.815547	1
2056	24185	838	226	23	133.733	13.5449	509.738	33.6391	681.283	55.7078	902.662	97.4796	30.8642	9.69161	1650.09	328.076	3950.94	950.875	9294.13	3093.02	2056	0	25272	0.101088	151.798	88.4897	128.043	559.878	0.945671	0.953051	0.96595	0.940032	0.945078	0.925471	0.926005	0.921811	0.907526	0.872369	0.91637	0.932138	0.886297	0.851318	0.861447	0.881905	0.87407	0.867442	0.858598	0.818772	1
2061	1003	621	191	19	362.067	20.1115	621.599	39.3043	795.229	64.2317	1017.6	104.652	591.78	99.3505	2981.27	566.403	6267.38	1478.46	13252.8	4222.28	2061	11	1834	0.007336	501.848	168.963	2123.12	2264.98	0.958288	0.956379	0.969193	0.940567	0.946565	0.932661	0.916031	0.916576	0.90976	0.87868	0.91494	0.935115	0.887677	0.85169	0.875682	0.886041	0.878953	0.84651	0.861505	0.81952	1
2062	922	363	31	1	398.533	24.6241	638.854	44.2737	818.005	67.9488	1091.26	0	789.919	147.874	3242.81	667.19	6827.7	1697.33	15823.6	0	2062	9	1317	0.005268	475.172	124.998	1619.53	1485.13	0.955961	0.960516	0.970008	0.941154	0.941913	0.933181	0.917616	0.920273	0.908884	0.875854	0.906226	0.936978	0.890661	0.853834	0.881549	0.883827	0.875475	0.846241	0.854594	0.822703	1
2066	648	297	30	1	502.193	30.531	689.202	51.211	867.256	70.2488	1093.78	0	1575.09	286.271	4076.27	909.377	8122.43	1970.78	15933.1	0	2066	14	976	0.003904	570.928	109.277	2552.17	1703.91	0.960041	0.959529	0.971311	0.944672	0.947746	0.935963	0.922131	0.923156	0.905738	0.867828	0.907787	0.934939	0.891393	0.86168	0.877561	0.88832	0.871414	0.849898	0.855533	0.822234	1
2068	0	576	283	28	0	0	530.896	34.0703	716.416	55.3075	888.675	84.5488	0	0	1861.8	354.785	4581.86	1054.78	8803.14	2605.42	2068	16	887	0.003548	601.381	109.586	2948.76	1830.59	0.96336	0.962796	0.973506	0.949267	0.947012	0.938557	0.925028	0.925592	0.903608	0.871477	0.907554	0.936302	0.895716	0.858512	0.883315	0.88726	0.868658	0.844983	0.854002	0.822435	1
2068	27500	576	283	28	131.687	13.6081	530.896	34.0703	716.416	55.3075	888.675	84.5488	29.5081	9.35081	1861.8	354.785	4581.86	1054.78	8803.14	2605.42	2068	0	28387	0.113548	146.363	85.045	120.725	602.295	0.946542	0.958608	0.961814	0.945292	0.950506	0.919646	0.929263	0.924666	0.907757	0.879064	0.908655	0.930901	0.894476	0.850442	0.857576	0.874185	0.862842	0.878536	0.867545	0.819477	1
2073	1036	442	248	25	340.739	19.0345	635.366	40.7371	820.397	63.6315	995.601	101.057	493.676	82.709	3183.84	609.4	6869.02	1573.46	12403.1	3831.48	2073	11	1751	0.007004	492.396	197.416	2245.75	2682.69	0.951456	0.965163	0.968589	0.946602	0.950314	0.934609	0.929469	0.928898	0.892633	0.877213	0.906339	0.934323	0.890919	0.852085	0.863507	0.884352	0.860937	0.868646	0.858367	0.813821	1
2074	943	266	53	0	374.562	22.9157	654.062	43.8194	835.829	69.4793	0	0	656.155	120.67	3475.98	704.399	7281.87	1815.49	0	0	2074	9	1262	0.005048	452.846	142.383	1528.77	1735.53	0.948098	0.967512	0.9687	0.94691	0.952853	0.933439	0.928685	0.931062	0.893027	0.878764	0.905705	0.935816	0.889857	0.849049	0.862124	0.885499	0.852219	0.867274	0.858954	0.818938	1
2078	637	226	46	0	455.942	27.9795	694.127	50.9395	879.614	66.0924	0	0	1180.53	218.899	4162.62	930.6	8450.15	1905.92	0	0	2078	14	909	0.003636	536.601	134.527	2289.83	2021.75	0.949945	0.963146	0.969197	0.952695	0.952695	0.940044	0.926843	0.930143	0.89604	0.881188	0.89659	0.932343	0.893839	0.853685	0.857536	0.886139	0.843784	0.859186	0.863036	0.816832	1
2080	0	550	218	46	0	0	480.51	32.0545	719.962	58.2874	901.782	74.0312	0	0	1383.67	278.902	4658.84	1152.91	9131.02	2221.03	2080	16	814	0.003256	568.445	139.879	2698.62	2285.36	0.953931	0.962531	0.972973	0.952703	0.953317	0.940418	0.925676	0.927518	0.898649	0.879607	0.893735	0.934889	0.893735	0.854423	0.855651	0.888821	0.846437	0.857494	0.863636	0.81941	1
2080	31374	550	218	46	135.707	13.1304	480.51	32.0545	719.962	58.2874	901.782	74.0312	32.1546	9.48823	1383.67	278.902	4658.84	1152.91	9131.02	2221.03	2080	0	32188	0.128752	146.65	72.6551	99.5866	554.46	0.952871	0.962129	0.954781	0.929384	0.951442	0.926929	0.930518	0.909609	0.914549	0.877765	0.909314	0.931745	0.890456	0.852181	0.867357	0.88926	0.862915	0.862542	0.867761	0.817354	1
2085	1470	402	188	43	359.335	18.5608	591.027	37.1094	834.149	68.3346	1024.37	78.8729	577.816	89.4543	2563.89	481.001	7234.32	1788.02	13329.8	3037.91	2085	10	2103	0.008412	459.669	174.472	1813.27	2652.92	0.954351	0.964337	0.963148	0.940799	0.954113	0.922492	0.932477	0.920827	0.901569	0.884926	0.90038	0.936519	0.896339	0.857109	0.862577	0.8835	0.850452	0.857584	0.873039	0.817166	1
2086	1345	218	38	1	384.811	22.8943	607.82	41.9029	846.794	73.5167	945.006	0	710.828	127.215	2794.19	569.399	7583.77	1933.48	10295.4	0	2086	8	1602	0.006408	426.466	105.348	1163.34	1307.7	0.953808	0.966916	0.958801	0.938202	0.951935	0.921348	0.93196	0.917603	0.900437	0.888265	0.899189	0.937578	0.898876	0.861423	0.863608	0.88171	0.848315	0.860799	0.877341	0.811798	1
2090	920	186	36	0	507.291	28.9267	668.191	47.1858	904.819	74.3422	0	0	1621.26	279.346	3710.14	774.897	9223.06	2244.88	0	0	2090	12	1142	0.004568	546.028	94.3852	2201.12	1586.08	0.951401	0.967163	0.960158	0.940018	0.948774	0.92338	0.928634	0.922504	0.904116	0.887478	0.897548	0.936953	0.904116	0.865149	0.869965	0.881349	0.848949	0.871278	0.880473	0.812172	1
2092	0	810	176	34	0	0	532.006	34.3872	697.553	52.5698	945.119	79.6876	0	0	1873.88	364.946	4227.45	952.488	10520	2775.73	2092	14	1020	0.00408	574.341	101.256	2568.19	1866.73	0.955392	0.970588	0.959804	0.939706	0.94951	0.926961	0.928431	0.927451	0.904902	0.886275	0.893137	0.941667	0.908824	0.865196	0.868137	0.882843	0.84902	0.871078	0.878431	0.814706	1
2092	29343	810	176	34	136.623	13.7998	532.006	34.3872	697.553	52.5698	945.119	79.6876	32.891	10.2078	1873.88	364.946	4227.45	952.488	10520	2775.73	2092	0	30363	0.121452	151.327	82.1504	118.061	570.825	0.957086	0.959293	0.960116	0.935118	0.957959	0.927313	0.919787	0.906515	0.920199	0.882884	0.912723	0.930145	0.884086	0.846392	0.86416	0.897737	0.876956	0.844581	0.876906	0.815203	1
2097	1445	611	140	33	330.911	18.496	628.772	42.5	796.982	56.2935	1041.83	83.8603	452.35	75.4531	3090.47	631.913	6281.7	1343.95	14042.3	3342.13	2097	10	2229	0.008916	452.357	178.091	1742.82	2345.84	0.958502	0.965904	0.956707	0.93293	0.952894	0.927546	0.927322	0.917227	0.920368	0.89188	0.911171	0.933827	0.89188	0.862719	0.872813	0.890534	0.869448	0.860924	0.872364	0.818753	1
2098	1309	385	30	1	363.867	22.4309	647.727	46.265	827.259	71.9817	1221.24	0	601.85	110.66	3382.69	740.477	7073.1	1782.27	22145.2	0	2098	9	1725	0.0069	435.777	133.877	1347.53	1534.32	0.958261	0.966957	0.958841	0.933913	0.952174	0.928406	0.928986	0.913043	0.925797	0.895942	0.913333	0.932464	0.889855	0.861159	0.871014	0.891884	0.872174	0.861159	0.871884	0.817971	1
2102	888	322	24	1	458.53	27.3824	692.551	52.9098	860.494	91.9594	1294.04	0	1199.93	215.094	4139.86	962.167	8045.03	2484.56	26326.1	0	2102	13	1235	0.00494	528.034	120.775	2119.82	1795.46	0.958704	0.966397	0.957085	0.937247	0.948988	0.931984	0.92753	0.912146	0.92915	0.895951	0.917409	0.935223	0.890283	0.865182	0.868421	0.894332	0.867206	0.860729	0.87004	0.818623	1
2104	0	773	300	23	0	0	481.577	31.5477	716.732	59.0157	884.015	125.259	0	0	1392.17	272.836	4599.24	1142.05	8966.19	4390.41	2104	15	1096	0.004384	554.39	123.36	2428.96	1938.62	0.958942	0.968066	0.957117	0.940237	0.950274	0.932482	0.930657	0.916058	0.931569	0.895073	0.917427	0.9375	0.894617	0.862682	0.872263	0.894617	0.86542	0.862682	0.872263	0.822536	1
2104	29779	773	300	23	139.098	13.5438	481.577	31.5477	716.732	59.0157	884.015	125.259	34.6316	10.4292	1392.17	272.836	4599.24	1142.05	8966.19	4390.41	2104	0	30875	0.1235	153.84	81.3758	119.625	574.277	0.956648	0.959854	0.96204	0.942397	0.951401	0.93885	0.929668	0.907482	0.905992	0.882947	0.914364	0.922283	0.882478	0.848745	0.874575	0.8903	0.881603	0.846413	0.867126	0.813879	1
2109	1606	580	257	20	359.932	19.4968	590.056	37.9628	827.585	68.3801	1014.78	135.964	581.149	94.7173	2552.73	487.276	7067.79	1757.06	13450.5	6152.11	2109	10	2463	0.009852	468.237	168.131	1826.77	2406.31	0.956151	0.958587	0.961632	0.942753	0.953512	0.935648	0.92976	0.907024	0.911693	0.888348	0.916159	0.924888	0.893626	0.85404	0.875355	0.89728	0.877791	0.855664	0.873731	0.815469	1
2110	1455	360	48	1	390.921	23.2653	604.046	40.4548	830.389	71.731	1006.48	0	745.068	132.892	2740.48	540.222	7151.79	1815.32	12427.8	0	2110	8	1864	0.007456	443.73	109.688	1301.7	1320.75	0.959227	0.953863	0.963251	0.94206	0.957082	0.935354	0.930258	0.905043	0.905848	0.885461	0.921942	0.924893	0.893509	0.849785	0.873122	0.898337	0.88573	0.849517	0.87044	0.807672	1
2114	1009	301	39	1	499.193	28.6498	659.786	46.4977	892.503	62.598	1002.73	0	1545.31	264.648	3572.3	747.046	8806.03	1822.4	12290.2	0	2114	13	1350	0.0054	546.735	96.7237	2214.97	1532.6	0.95963	0.957407	0.963704	0.941852	0.955926	0.935556	0.92963	0.907778	0.904074	0.884815	0.921481	0.926296	0.893704	0.848889	0.87037	0.896296	0.885926	0.853333	0.874074	0.812593	1
2116	0	903	284	38	0	0	514.629	32.5184	673.621	50.5605	911.913	86.698	0	0	1695.99	321.912	3808.67	869.11	9504.46	2679.69	2116	15	1225	0.0049	563.813	99.7138	2428.01	1692.51	0.961224	0.957551	0.963673	0.943265	0.959184	0.936327	0.930612	0.911429	0.906122	0.883673	0.919592	0.928163	0.893061	0.851837	0.875918	0.896327	0.886531	0.854286	0.878776	0.811429	1
2116	26404	903	284	38	133.406	13.5736	514.629	32.5184	673.621	50.5605	911.913	86.698	30.6465	9.64032	1695.99	321.912	3808.67	869.11	9504.46	2679.69	2116	0	27629	0.110516	152.489	92.0125	136.939	608.787	0.953147	0.95901	0.969344	0.948026	0.94542	0.943085	0.923396	0.920554	0.900087	0.874914	0.900883	0.925314	0.883999	0.853596	0.876669	0.894079	0.861685	0.843045	0.865142	0.818904	1
2121	1116	669	247	33	340.071	18.4298	616.726	39.367	775.023	55.6196	1017.78	79.0585	490.527	79.8929	2912.71	561.721	5781.8	1267.43	13079	2985.66	2121	12	2065	0.00826	492.555	180.745	2109.32	2366.82	0.955206	0.951816	0.964165	0.93753	0.949879	0.941889	0.925908	0.917918	0.904843	0.879661	0.911138	0.92155	0.883051	0.845763	0.87724	0.886199	0.870702	0.85109	0.871186	0.816465	1
2122	998	405	44	1	372.675	22.5455	633.095	45.5594	787.908	63.8176	1037.28	0	646.165	117.269	3160.06	687.261	6098.53	1484.34	13598.5	0	2122	10	1448	0.005792	458.59	134.856	1523.92	1491.6	0.953039	0.952693	0.968232	0.940953	0.94924	0.946478	0.923343	0.924724	0.901934	0.878453	0.909876	0.914365	0.877762	0.84634	0.875	0.885359	0.862224	0.852901	0.870856	0.814917	1
2126	674	350	39	1	464.049	28.6946	677.871	51.6714	834.312	78.0084	1073.5	0	1244.49	229.416	3882.82	895.548	7282.72	2078.46	15066.5	0	2126	14	1064	0.004256	548.529	122.064	2346.68	1745.39	0.955827	0.953008	0.968045	0.941729	0.950188	0.945959	0.924812	0.930451	0.910244	0.884398	0.911184	0.915883	0.87453	0.851504	0.87218	0.884868	0.867011	0.862312	0.882049	0.822368	1
2128	0	603	326	39	0	0	485.338	31.9669	699.999	57.1549	867.609	90.5597	0	0	1425.05	279.136	4284.68	1063.35	8238.68	2663.23	2128	17	968	0.003872	573.032	125.63	2662.62	1951.4	0.956095	0.954029	0.971074	0.943182	0.950413	0.948864	0.924587	0.929752	0.91064	0.883781	0.91219	0.917355	0.877066	0.854855	0.868285	0.884298	0.869318	0.86312	0.881198	0.821281	1
2128	32141	603	326	39	138.932	13.8161	485.338	31.9669	699.999	57.1549	867.609	90.5597	34.5485	10.5789	1425.05	279.136	4284.68	1063.35	8238.68	2663.23	2128	0	33109	0.132436	151.624	77.4282	111.385	554.499	0.959044	0.959497	0.959935	0.922831	0.945876	0.930683	0.909692	0.926863	0.9019	0.871032	0.891646	0.935848	0.897415	0.854435	0.866985	0.889924	0.841312	0.851415	0.854828	0.824081	1
2133	1713	429	277	36	365.426	19.1034	595.997	38.4621	812.535	62.5702	984.376	95.5962	607.681	95.063	2630.52	506.017	6673.75	1570.9	11959.7	3562.97	2133	10	2455	0.00982	465.242	169.083	1812.07	2412.82	0.960285	0.964969	0.968635	0.93666	0.950509	0.932994	0.909165	0.928921	0.904277	0.873727	0.898371	0.92831	0.886558	0.853971	0.86334	0.892261	0.850713	0.853971	0.86721	0.823218	1
2134	1580	248	49	0	402.572	23.6313	615.462	42.9551	829.386	79.3269	0	0	813.145	142.921	2901.62	607.878	7163.05	2097.45	0	0	2134	8	1877	0.007508	441.842	100.399	1254.85	1270.69	0.960043	0.966436	0.970165	0.935535	0.949121	0.930741	0.907299	0.929409	0.90277	0.869206	0.897176	0.932872	0.887587	0.855354	0.864145	0.893447	0.847629	0.848162	0.864944	0.826585	1
2138	1114	206	46	0	499.724	29.4818	662.094	49.617	881.929	89.8965	0	0	1551.07	272.733	3617.11	824.636	8640.12	2794.47	0	0	2138	12	1366	0.005464	537.081	94.084	2101.36	1568.25	0.960835	0.966691	0.972548	0.937775	0.946559	0.933748	0.909956	0.925695	0.904832	0.869693	0.900805	0.933016	0.890556	0.860176	0.86713	0.898975	0.853953	0.852855	0.869693	0.829063	1
2140	0	999	187	44	0	0	516.032	33.5272	675.512	53.9689	894.017	97.4744	0	0	1710.94	331.753	3849.19	935.397	9037.44	3089.99	2140	14	1230	0.00492	553.8	96.1611	2298.11	1683.59	0.960163	0.967886	0.971545	0.939431	0.949187	0.934959	0.915041	0.923171	0.908943	0.871138	0.899593	0.93252	0.893089	0.862195	0.863821	0.901626	0.854065	0.854065	0.86748	0.833333	1
2140	27826	999	187	44	134.195	12.8928	516.032	33.5272	675.512	53.9689	894.017	97.4744	31.0882	9.22919	1710.94	331.753	3849.19	935.397	9037.44	3089.99	2140	0	29056	0.116224	151.958	87.6838	127.056	573.082	0.949494	0.966978	0.94736	0.926934	0.938963	0.923596	0.920516	0.927674	0.905889	0.887183	0.89978	0.928328	0.888612	0.868409	0.868513	0.881487	0.826834	0.875929	0.864761	0.849635	1
2145	1189	727	160	42	331.157	18.1143	613.163	38.8588	776.559	57.3936	991.382	95.7006	453.187	74.3837	2862.06	538.904	5820.71	1281.33	12210.7	3571.6	2145	11	2118	0.008472	474.694	177.364	1918.66	2289.46	0.950661	0.967422	0.963173	0.930123	0.942635	0.929415	0.92068	0.928234	0.90628	0.883381	0.897309	0.932247	0.891879	0.864967	0.864731	0.895184	0.84254	0.871341	0.864731	0.836638	1
2146	1066	439	26	3	379.461	22.4212	636.455	43.8682	781.98	56.2744	1068.45	39.9203	681.608	120.613	3206.08	655.335	5938.79	1305.06	14916.9	1619.92	2146	9	1534	0.006136	461.177	129.826	1521	1466.62	0.947849	0.968709	0.961213	0.928618	0.940678	0.927966	0.924707	0.927314	0.913299	0.888527	0.899609	0.932203	0.892764	0.863755	0.865059	0.890482	0.838005	0.874837	0.868644	0.841917	1
2150	723	382	25	3	440.606	26.8319	665.148	50.4523	806.335	59.8556	1070.64	9.39467	1065.64	194.761	3668	818.477	6514.64	1464.62	14950.7	389.868	2150	14	1133	0.004532	526.05	122.874	2100.05	1636.08	0.94925	0.96955	0.961606	0.930715	0.946161	0.928508	0.928067	0.92895	0.911739	0.883936	0.899382	0.933804	0.894528	0.865402	0.865402	0.883936	0.840688	0.87158	0.874228	0.843336	1
2152	0	623	351	23	0	0	466.562	31.426	694.515	55.494	864.043	85.6142	0	0	1267.44	257.068	4180.92	984.535	8117.05	2664.01	2152	16	997	0.003988	555.984	125.748	2451.17	1793.26	0.950853	0.972417	0.960883	0.93681	0.948345	0.929789	0.925777	0.930792	0.910732	0.891675	0.901204	0.935807	0.898696	0.864594	0.867101	0.884152	0.845035	0.873621	0.874624	0.844032	1
2152	23937	623	351	23	135.444	14.3844	466.562	31.426	694.515	55.494	864.043	85.6142	32.1526	10.4979	1267.44	257.068	4180.92	984.535	8117.05	2664.01	2152	0	24934	0.099736	152.26	87.2912	128.878	594.404	0.9471	0.959333	0.947782	0.939039	0.947682	0.927348	0.931118	0.917943	0.906152	0.881948	0.904829	0.931259	0.893018	0.857444	0.86753	0.887663	0.845572	0.868232	0.865786	0.837451	1
2157	1182	432	294	22	341.675	19.1754	567.304	37.045	795.947	62.6309	968.212	91.6036	497.775	83.6652	2270.77	444.677	6278.79	1464.9	11367.3	3320.87	2157	11	1930	0.00772	468.52	180.114	1899.16	2382.97	0.951036	0.968394	0.948446	0.942746	0.946632	0.930829	0.935751	0.926943	0.919171	0.893523	0.904145	0.929016	0.893523	0.863472	0.870725	0.88342	0.834197	0.875907	0.867876	0.840415	1
2158	1062	245	58	1	383.241	24.3661	591.686	44.5746	818.758	58.3819	942.852	0	703.229	133.926	2585.52	580.962	6810.12	1456.31	10225.5	0	2158	9	1366	0.005464	439.528	117.771	1307.1	1444.03	0.951684	0.966325	0.945827	0.941801	0.950952	0.93265	0.936676	0.927526	0.919107	0.900805	0.907394	0.922401	0.89202	0.867862	0.868228	0.884334	0.827599	0.878843	0.860176	0.845168	1
2162	708	199	54	1	479.952	30.2116	638.354	47.5416	869.338	62.2458	966.129	0	1376.84	258.585	3242.22	713.034	8146.75	1763.76	10998.1	0	2162	13	962	0.003848	535.082	110.745	2152.73	1765.13	0.952703	0.966736	0.943347	0.938669	0.954782	0.930873	0.932432	0.929314	0.923077	0.900208	0.905405	0.922557	0.893971	0.868503	0.866944	0.886175	0.830042	0.880457	0.862266	0.847193	1
2164	0	637	185	54	0	0	497.293	35.6355	654.885	53.3424	891.076	67.6727	0	0	1536.1	328.567	3510.83	851.612	8787.81	2054.3	2164	16	876	0.003504	554.849	115.316	2400.16	1952.03	0.952626	0.969749	0.944635	0.940068	0.954909	0.932078	0.932078	0.929795	0.921804	0.901826	0.908676	0.922945	0.889269	0.871575	0.866438	0.885274	0.833904	0.881279	0.859589	0.847032	1
2164	31340	637	185	54	132.859	12.9317	497.293	35.6355	654.885	53.3424	891.076	67.6727	30.192	9.00148	1536.1	328.567	3510.83	851.612	8787.81	2054.3	2164	0	32216	0.128864	144.333	72.3515	94.6348	502.26	0.949482	0.948721	0.956978	0.939409	0.952368	0.937562	0.92558	0.923997	0.915244	0.882667	0.899863	0.924944	0.887168	0.84933	0.861746	0.892647	0.868947	0.873044	0.869382	0.817917	1
2169	1260	473	151	47	353.263	18.897	603.212	40.694	769.562	60.8132	1004.11	83.1478	549.463	88.6214	2729.79	545.414	5678.54	1340.71	12594.3	3194.16	2169	10	1931	0.007724	462.883	168.062	1777.79	2389.75	0.953133	0.96349	0.951579	0.94174	0.953133	0.939927	0.93216	0.928276	0.918695	0.892025	0.915588	0.931901	0.89073	0.856033	0.861989	0.892025	0.856551	0.870274	0.862506	0.831693	1
2170	1145	284	28	2	386.111	23.0958	618.894	47.3849	794.992	66.7548	904.118	12.5324	718.102	129.045	2958.41	663.403	6270.45	1497.12	9026.43	373.524	2170	8	1459	0.005836	439.98	110.289	1272.13	1224.02	0.952707	0.962303	0.956134	0.94791	0.956134	0.942769	0.930775	0.926662	0.916381	0.892735	0.913982	0.934887	0.889993	0.852639	0.859493	0.892392	0.857779	0.866004	0.865319	0.831734	1
2174	792	235	24	2	470.84	27.9364	656.926	50.6641	841.336	77.7095	918.862	8.44787	1298.55	230.434	3536.2	801.774	7458.35	1960.67	9470.22	260.001	2174	13	1053	0.004212	521.665	99.7613	1953.84	1396.71	0.951092	0.965812	0.95774	0.948718	0.95584	0.940646	0.932574	0.9283	0.917379	0.898386	0.908832	0.931149	0.890788	0.851377	0.863248	0.89886	0.8566	0.864672	0.877018	0.832858	1
2176	0	697	224	26	0	0	492.662	32.5376	679.578	53.8539	874.571	83.1095	0	0	1490.4	294.698	3916.68	908.969	8386.43	2308.48	2176	15	947	0.003788	547.36	104.553	2253.63	1587.83	0.951426	0.966737	0.961457	0.94773	0.957761	0.941922	0.93453	0.92925	0.920803	0.902323	0.912355	0.931362	0.890707	0.853749	0.86114	0.903379	0.856917	0.866948	0.876452	0.832629	1
2176	30116	697	224	26	143.478	13.7125	492.662	32.5376	679.578	53.8539	874.571	83.1095	37.9512	11.1525	1490.4	294.698	3916.68	908.969	8386.43	2308.48	2176	0	31063	0.124252	155.791	73.0541	105.5	471.26	0.948588	0.955413	0.96829	0.933715	0.951212	0.937289	0.914126	0.92541	0.911808	0.886022	0.899462	0.919277	0.889354	0.856147	0.863712	0.911341	0.869861	0.854763	0.874111	0.819737	1
2181	1947	519	179	22	357.615	19.0203	596.788	39.4159	787.669	61.9413	988.218	88.733	569.869	91.0534	2642.52	522.503	6086	1433.24	12044.6	3080.41	2181	9	2667	0.010668	438.224	145.658	1438.09	1867.04	0.953131	0.95838	0.968879	0.940382	0.949756	0.93682	0.924072	0.930821	0.916385	0.891264	0.908136	0.921447	0.883015	0.849269	0.862205	0.904762	0.873453	0.866329	0.870641	0.82321	1
2182	1792	306	25	1	398.541	23.5019	613.761	45.4546	786.922	59.879	1025.79	0	789.152	139.845	2882.78	634.711	6061.65	1372.56	13153.7	0	2182	8	2124	0.008496	434.414	90.2928	1158.66	995.416	0.954331	0.958333	0.972222	0.938795	0.948682	0.936911	0.925847	0.933145	0.916667	0.888418	0.907721	0.919727	0.877119	0.851224	0.865584	0.903249	0.877825	0.865584	0.87194	0.821798	1
2186	1225	261	21	1	519.012	29.4702	671.532	52.065	843.101	67.9116	1117.34	0	1735.54	295.31	3777.2	870.362	7463.23	1789	16980	0	2186	12	1508	0.006032	550.319	77.3628	2178.78	1175.79	0.956897	0.959218	0.971485	0.942639	0.947944	0.937334	0.926061	0.935013	0.919098	0.88992	0.90882	0.921751	0.876989	0.852122	0.866711	0.904178	0.884284	0.871684	0.875663	0.818302	1
2188	0	1088	248	21	0	0	548.34	34.3355	700.167	57.0095	885.713	92.4698	0	0	2049.43	385.243	4286.95	1047.47	8764.76	2912.07	2188	14	1357	0.005428	581.308	80.9865	2562.27	1341.85	0.960206	0.958732	0.971629	0.945099	0.948416	0.940678	0.925203	0.937362	0.920781	0.890199	0.908254	0.920413	0.873987	0.851142	0.870302	0.905674	0.885777	0.871039	0.874355	0.817981	1
2188	31795	1088	248	21	137.419	13.5118	548.34	34.3355	700.167	57.0095	885.713	92.4698	33.4162	10.1553	2049.43	385.243	4286.95	1047.47	8764.76	2912.07	2188	0	33152	0.132608	155.589	90.4361	136.929	569.961	0.94385	0.96688	0.957257	0.938586	0.942402	0.933956	0.923353	0.924529	0.908165	0.881108	0.889222	0.927124	0.886704	0.859134	0.872527	0.892933	0.872029	0.857188	0.873688	0.822952	1
2193	1557	866	208	19	326.274	18.7643	641.255	40.3734	796.435	61.3583	993.099	103.751	433.92	74.7775	3271.52	622.114	6285.79	1443.35	12341.5	4260.99	2193	11	2650	0.0106	470.892	182.095	1905.92	2143.01	0.951698	0.964528	0.967358	0.94566	0.95	0.938491	0.927736	0.924906	0.916038	0.890189	0.895283	0.92434	0.884906	0.855094	0.868113	0.900377	0.877547	0.860943	0.873208	0.81	1
2194	1408	478	37	3	362.654	21.615	658.047	46.9755	811.374	66.4189	1010.94	71.0053	595.451	106.118	3546.02	769.116	6658.5	1591.19	12780.4	2778.6	2194	9	1926	0.007704	445.596	142.411	1463.19	1600.27	0.948858	0.964694	0.963915	0.946262	0.949117	0.935358	0.92757	0.919263	0.911475	0.894081	0.891485	0.924455	0.890187	0.858255	0.869159	0.900831	0.878245	0.853063	0.87487	0.815421	1
2198	919	404	36	3	461.544	25.4164	705.383	53.8388	860.284	64.6605	1060.02	34.867	1221.71	201.339	4373.38	1027.98	7906.7	1741.6	14554.9	1409.71	2198	14	1362	0.005448	545.73	130.19	2362.63	1908.61	0.949339	0.965125	0.966226	0.947871	0.950073	0.934288	0.932452	0.924376	0.9163	0.891336	0.890235	0.926211	0.891336	0.853524	0.869677	0.907489	0.881057	0.854258	0.885095	0.820117	1
2200	0	835	385	39	0	0	473.713	31.1242	717.963	60.4541	891.861	85.0713	0	0	1325.45	259.843	4627.68	1198.04	8899.56	2669.88	2200	16	1259	0.005036	561.357	134.024	2569.89	2065.81	0.951152	0.967037	0.966243	0.948769	0.951946	0.93328	0.931692	0.926132	0.919778	0.891581	0.890786	0.928912	0.890786	0.855441	0.869341	0.910246	0.880064	0.857824	0.884829	0.820492	1
2200	29516	835	385	39	130.843	13.16	473.713	31.1242	717.963	60.4541	891.861	85.0713	28.9024	9.01957	1325.45	259.843	4627.68	1198.04	8899.56	2669.88	2200	0	30775	0.1231	148.455	90.4051	132.854	654.215	0.958814	0.961641	0.937563	0.922421	0.951097	0.920276	0.932445	0.927019	0.913907	0.890804	0.911438	0.91922	0.890869	0.858294	0.866921	0.891275	0.865394	0.874996	0.875012	0.846304	1
2205	1065	611	346	35	351.526	18.7673	580.59	36.489	825.418	68.8022	1006.1	80.7382	541.411	86.921	2431.14	459.615	7016.02	1792.46	12656.6	3228.62	2205	13	2057	0.008228	510.415	192.067	2397.93	2819.08	0.955032	0.964998	0.952358	0.93826	0.957948	0.922946	0.931697	0.929752	0.921974	0.891833	0.90034	0.92878	0.881624	0.860233	0.875547	0.901556	0.878707	0.87263	0.88527	0.825474	1
2206	965	354	60	3	390.798	22.0781	597.055	42.9692	850.635	73.2978	975.044	59.84	743.611	126.441	2652.58	577.268	7684.07	1931.56	11430.9	2103.32	2206	10	1382	0.005528	464.863	128.012	1557.12	1696.77	0.956946	0.967077	0.951881	0.936324	0.960926	0.921491	0.930897	0.926194	0.91932	0.89508	0.898336	0.932706	0.879884	0.863603	0.876266	0.898336	0.875181	0.874819	0.883864	0.836831	1
2210	652	289	56	3	452.009	26.5294	624.777	48.608	876.28	80.9328	1006.41	67.4671	1149.26	202.478	3045.56	718.893	8424.65	2295.49	12590.8	2483.43	2210	14	1000	0.004	527.361	124.39	2139.04	1976.39	0.9615	0.9685	0.948	0.9405	0.958	0.9215	0.928	0.925	0.9185	0.887	0.8965	0.935	0.8755	0.8625	0.874	0.897	0.879	0.874	0.882	0.835	1
2212	0	574	267	58	0	0	475.151	32.2371	649.738	53.4569	901.194	88.4305	0	0	1338.69	274.274	3430.76	854.43	9188.79	2631.78	2212	17	899	0.003596	554.489	128.395	2466.48	2171.5	0.964405	0.96941	0.949388	0.938821	0.957175	0.920467	0.930478	0.926029	0.919355	0.887653	0.894883	0.933815	0.877086	0.869299	0.874861	0.892102	0.877086	0.877086	0.879867	0.835929	1
2212	27642	574	267	58	132.44	13.5758	475.151	32.2371	649.738	53.4569	901.194	88.4305	30.0042	9.56416	1338.69	274.274	3430.76	854.43	9188.79	2631.78	2212	0	28541	0.114164	145.734	78.3053	106.75	574.21	0.955555	0.963754	0.941155	0.934515	0.951929	0.92213	0.918083	0.921657	0.902789	0.892558	0.911653	0.914842	0.897043	0.851582	0.843926	0.906643	0.849024	0.873235	0.864528	0.843523	1
2217	1101	418	224	55	341.621	19.0655	576.362	39.0102	757.953	60.271	1015.41	95.7035	497.493	83.4765	2383.15	490.674	5428.04	1301.56	13096.6	3637.62	2217	11	1798	0.007192	468.672	182.919	1935.53	2705.37	0.959121	0.966073	0.941602	0.932981	0.952447	0.92297	0.925751	0.931313	0.914071	0.894605	0.908788	0.922692	0.887931	0.862625	0.859566	0.901001	0.868187	0.871246	0.876808	0.848721	1
2218	996	253	32	4	370.167	23.0628	589.739	45.243	767.478	49.3136	1014.37	74.1008	633.69	119.169	2561.68	584.866	5597.02	1036.12	12926.1	2939.79	2218	9	1285	0.00514	425.297	112.111	1175.15	1286.28	0.959533	0.964981	0.939689	0.928016	0.947471	0.922179	0.924903	0.93035	0.91284	0.896887	0.917121	0.918288	0.889883	0.857977	0.855253	0.900389	0.863813	0.877043	0.871984	0.842023	1
2222	684	202	27	4	449.655	28.0573	628.432	50.6572	786.428	52.3531	1049.01	88.8152	1132.96	212.37	3103.43	773.767	6026.25	1193.96	14370.3	3864.24	2222	13	917	0.003668	501.567	102.565	1768.85	1480.86	0.959651	0.964558	0.938386	0.928571	0.946565	0.919302	0.923664	0.934024	0.914395	0.902944	0.916031	0.919847	0.892039	0.87132	0.858779	0.902399	0.866412	0.870229	0.881134	0.84133	1
2224	0	592	194	28	0	0	461.125	31.6497	639.23	55.7314	834.813	100.713	0	0	1224.41	250.843	3276.11	882.832	7433.75	3118.28	2224	15	814	0.003256	516.427	105.465	1926.98	1549.8	0.961302	0.963145	0.941032	0.928133	0.944103	0.918919	0.92629	0.936732	0.912776	0.904177	0.914619	0.928133	0.894963	0.87285	0.858108	0.901106	0.864865	0.867322	0.882064	0.842138	1
2224	30635	592	194	28	135.671	13.5082	461.125	31.6497	639.23	55.7314	834.813	100.713	32.1872	9.94806	1224.41	250.843	3276.11	882.832	7433.75	3118.28	2224	0	31449	0.125796	145.526	64.1944	81.2304	390.878	0.955245	0.962622	0.953003	0.943798	0.953274	0.929823	0.922271	0.92995	0.912875	0.890728	0.914783	0.924878	0.864209	0.852412	0.848469	0.900458	0.852014	0.876053	0.868565	0.824303	1
2229	1366	420	161	28	359.887	19.8037	569.535	38.6829	749.515	63.2243	949.175	104.826	581.086	95.6218	2299.82	464.514	5262.51	1366.85	10822.6	3903.12	2229	10	1975	0.0079	444.587	143.326	1473.41	1877.77	0.955949	0.968608	0.950633	0.94	0.948861	0.926329	0.922785	0.931646	0.908354	0.901266	0.911392	0.917215	0.880759	0.854937	0.851392	0.903797	0.852911	0.869114	0.872405	0.830633	1
2230	1238	248	23	2	395.644	24.5269	586.929	41.4835	745.694	76.2737	1019.47	1.43266	772.955	143.156	2518.87	531.295	5234.42	1653.32	12913.2	54.2019	2230	8	1511	0.006044	433.193	88.5421	1143.49	982.754	0.955659	0.97088	0.953342	0.943084	0.951688	0.928524	0.921575	0.931502	0.909332	0.900728	0.908008	0.915288	0.878226	0.85407	0.851754	0.909332	0.84679	0.870285	0.869292	0.832892	1
2234	866	195	22	1	507.631	31.2017	640.171	47.4183	813.233	81.6674	1032.88	0	1626.98	299.127	3269.66	733.824	6773.47	2079.16	13427.1	0	2234	12	1084	0.004336	538.161	75.4688	2037.81	1112.98	0.956181	0.969557	0.953875	0.940959	0.950185	0.923893	0.92297	0.932657	0.912823	0.902214	0.909594	0.922048	0.879613	0.864391	0.850554	0.905904	0.848708	0.865314	0.875461	0.833026	1
2236	0	784	185	21	0	0	525.994	36.0737	656.523	53.7938	845.479	98.0373	0	0	1814.16	375.512	3537.69	854.468	7688.04	2861.65	2236	14	990	0.00396	557.163	78.4388	2260.83	1228.52	0.95404	0.969697	0.955556	0.941414	0.95101	0.925758	0.920707	0.934848	0.913131	0.90101	0.910606	0.922222	0.880303	0.864141	0.85101	0.906566	0.844444	0.863636	0.871212	0.833333	1
2236	32492	784	185	21	135.564	13.1693	525.994	36.0737	656.523	53.7938	845.479	98.0373	32.0669	9.69684	1814.16	375.512	3537.69	854.468	7688.04	2861.65	2236	0	33482	0.133928	148.03	73.827	97.9672	432.725	0.951944	0.959247	0.96183	0.948241	0.94721	0.927543	0.929664	0.932382	0.917105	0.889344	0.907308	0.926662	0.873992	0.85428	0.861523	0.901798	0.868885	0.875351	0.88228	0.813004	1
2241	1543	583	158	20	360.396	19.6734	635.419	42.5935	773.13	60.2056	960.335	115.024	583.478	96.2528	3188.44	650.18	5754.66	1351.53	11278.2	4350.47	2241	10	2304	0.009216	463.499	156.195	1690.09	1929.22	0.95855	0.966363	0.959852	0.945964	0.949002	0.927951	0.932292	0.936415	0.926866	0.895616	0.904731	0.927517	0.871745	0.86263	0.851997	0.904948	0.858073	0.871528	0.877604	0.811632	1
2242	1410	353	28	0	395.784	24.0813	654.14	50.3712	793.763	64.1175	0	0	773.488	142.365	3492.13	818.77	6235.07	1554.1	0	0	2242	8	1791	0.007164	452.927	115.704	1394.71	1312.63	0.961195	0.965662	0.962312	0.951145	0.948632	0.927415	0.934394	0.937186	0.931044	0.894193	0.903964	0.929648	0.867951	0.860413	0.850921	0.903406	0.856505	0.869347	0.877722	0.812116	1
2246	977	309	24	0	490.05	29.5599	701.638	55.8457	842.269	64.4747	0	0	1463.82	265.608	4310.77	1051.83	7428.23	1721.54	0	0	2246	13	1310	0.00524	546.411	105.451	2244.63	1523.74	0.95916	0.966794	0.96374	0.953435	0.95458	0.926336	0.935496	0.937405	0.932443	0.896947	0.908397	0.932061	0.871756	0.861069	0.85229	0.901145	0.857634	0.870229	0.880916	0.819084	1
2248	0	853	299	22	0	0	513.188	33.4219	726.552	61.4539	857.086	56.7227	0	0	1683.07	329.175	4795.62	1235.15	7790.86	1538.19	2248	15	1174	0.004696	573.973	109.314	2590.25	1689.7	0.960392	0.968484	0.962521	0.957411	0.957836	0.928024	0.936542	0.936968	0.933986	0.899063	0.908859	0.932709	0.86925	0.860307	0.855196	0.902896	0.853918	0.870528	0.882027	0.82155	1
2248	30760	853	299	22	135.341	13.2548	513.188	33.4219	726.552	61.4539	857.086	56.7227	31.923	9.69359	1683.07	329.175	4795.62	1235.15	7790.86	1538.19	2248	0	31934	0.127736	151.466	86.1492	125.975	580.365	0.950445	0.96618	0.961937	0.936807	0.954249	0.925409	0.928431	0.92389	0.897507	0.886391	0.889444	0.925675	0.880237	0.857597	0.864987	0.912037	0.870373	0.856219	0.888019	0.826282	1
2253	1395	654	258	16	371.955	19.14	629.089	41.1125	842.902	69.1453	976.849	70.4	640.523	98.2811	3092.34	607.061	7464.63	1877.1	11544.2	2565.41	2253	11	2323	0.009292	500.818	174.421	2163.8	2430.88	0.954585	0.967499	0.960827	0.948127	0.951141	0.924666	0.928541	0.930263	0.916057	0.885708	0.895609	0.924236	0.871502	0.858158	0.859449	0.906156	0.871287	0.857081	0.888506	0.822428	1
2254	1272	379	36	0	413.727	23.6233	650.488	47.3201	833.621	55.3374	0	0	881.826	150.572	3427.71	756.991	7170.87	1390.94	0	0	2254	9	1687	0.006748	475.878	116.113	1587.99	1410.18	0.953764	0.967991	0.959395	0.947836	0.951097	0.924422	0.929461	0.932128	0.913752	0.886485	0.893005	0.925015	0.87048	0.857143	0.861292	0.910788	0.878186	0.85655	0.888856	0.816835	1
2258	908	310	31	0	503.922	29.24	697.369	55.1194	885.95	62.8143	0	0	1589.8	276.122	4231.49	1011.3	8617.09	1807.11	0	0	2258	13	1249	0.004996	561.417	105.253	2419.88	1630.65	0.955164	0.966773	0.963571	0.94956	0.954363	0.926341	0.931145	0.934347	0.917934	0.885108	0.891113	0.927542	0.868695	0.859488	0.860288	0.911529	0.8751	0.858287	0.888711	0.818255	1
2260	0	796	290	31	0	0	530.091	33.7291	725.057	62.1141	907.117	67.4904	0	0	1853.02	351.174	4769.01	1252.31	9259.94	2017.43	2260	15	1117	0.004468	591.172	109.643	2815.65	1847.03	0.958371	0.968218	0.963295	0.94897	0.956132	0.927932	0.932408	0.936885	0.919875	0.889884	0.891226	0.929722	0.866159	0.859445	0.86034	0.910474	0.87556	0.85855	0.887645	0.817816	1
2260	29915	796	290	31	133.584	13.4512	530.091	33.7291	725.057	62.1141	907.117	67.4904	30.7514	9.6155	1853.02	351.174	4769.01	1252.31	9259.94	2017.43	2260	0	31032	0.124128	150.055	88.7285	130.994	626.102	0.963054	0.957093	0.946958	0.93315	0.941995	0.926431	0.916103	0.925593	0.90086	0.884426	0.899056	0.923482	0.873856	0.861256	0.871117	0.905017	0.871713	0.874517	0.875725	0.833768	1
2265	1246	589	245	23	344.805	18.8648	634.912	39.2696	830.243	66.9424	1015.35	64.4384	511.29	84.0973	3174.44	589.607	7129.14	1734.2	12908.6	2353.08	2265	11	2103	0.008412	489.944	189.967	2163.74	2559.58	0.963623	0.964099	0.956728	0.936519	0.948645	0.92368	0.926534	0.925107	0.9068	0.885877	0.890157	0.925583	0.86543	0.866381	0.863291	0.912268	0.875654	0.863291	0.876367	0.825012	1
2266	1131	344	41	0	371.826	22.5907	649.179	46.7289	833.074	53.2159	0	0	641.836	116.811	3405.98	741.814	7149.86	1328.6	0	0	2266	9	1516	0.006064	447.236	135.924	1445.06	1554.61	0.959103	0.962731	0.957454	0.932388	0.94591	0.924802	0.926451	0.921174	0.901715	0.887203	0.886873	0.922823	0.867744	0.866425	0.861478	0.909631	0.873351	0.867744	0.880277	0.825198	1
2270	744	296	37	0	475.571	28.0088	699.759	52.295	888.337	64.2731	0	0	1337.7	235.22	4266.81	974.402	8691.62	1846.4	0	0	2270	14	1077	0.004308	551.367	123.924	2395.37	1874.45	0.960074	0.965181	0.95311	0.935469	0.951718	0.927112	0.927112	0.927112	0.904828	0.883473	0.889508	0.924327	0.869081	0.876973	0.862581	0.908542	0.873259	0.877437	0.87883	0.823584	1
2272	0	667	284	35	0	0	484.344	32.6263	710.611	58.1616	894.436	70.4322	0	0	1417.21	285.434	4482.4	1129.61	8896.46	2066.85	2272	16	986	0.003944	564.073	127.396	2565.58	1986.8	0.963489	0.965517	0.956389	0.936105	0.955375	0.93002	0.931034	0.93002	0.908215	0.883874	0.891481	0.926471	0.870183	0.874239	0.863083	0.907201	0.870183	0.875761	0.882353	0.825051	1
2272	27973	667	284	35	131.987	13.0585	484.344	32.6263	710.611	58.1616	894.436	70.4322	29.6358	9.13422	1417.21	285.434	4482.4	1129.61	8896.46	2066.85	2272	0	28959	0.115836	146.698	82.8108	115.98	588.209	0.954608	0.96502	0.956059	0.931265	0.94601	0.924151	0.913015	0.937308	0.909493	0.894264	0.894092	0.928053	0.891295	0.847491	0.854985	0.906126	0.87042	0.872837	0.875117	0.823198	1
2277	1102	480	252	32	345.111	19.6572	589.161	39.1705	816.299	65.1501	996.241	79.0714	513.029	88.0065	2543.35	504.836	6776.2	1687.29	12279.5	2884.95	2277	11	1866	0.007464	482.688	186.951	2082.91	2620.12	0.961683	0.962219	0.956056	0.936495	0.949893	0.922026	0.91881	0.933816	0.90702	0.886656	0.893891	0.925509	0.879957	0.855841	0.866292	0.911576	0.874866	0.878617	0.877278	0.827706	1
2278	998	273	48	2	372.983	23.1307	601.225	44.1392	821.786	62.9417	988.268	65.0686	648.119	120.523	2709.66	588.97	6901.47	1587.33	11919.5	2317.58	2278	9	1321	0.005284	437.391	124.366	1318.45	1491.49	0.961014	0.964042	0.954958	0.934141	0.947388	0.922407	0.911809	0.932248	0.903482	0.891749	0.892127	0.919758	0.881908	0.845572	0.867525	0.910295	0.881151	0.881908	0.879258	0.831188	1
2282	667	230	41	2	458.501	29.6419	646.707	50.3947	867.619	75.1352	1030.91	47.9076	1201.87	232.869	3375.55	770.087	8154.75	2113.67	13436.4	1854.44	2282	14	940	0.00376	523.614	117.987	2063.02	1796.47	0.965957	0.96117	0.954787	0.934574	0.948936	0.927128	0.908511	0.930319	0.901596	0.894149	0.898936	0.918085	0.882979	0.844681	0.866489	0.912766	0.882979	0.88617	0.877128	0.831915	1
2284	0	593	213	43	0	0	481.494	33.7816	671.796	54.447	895.401	82.6449	0	0	1394.04	293.181	3788.01	920.525	8989.18	2572.91	2284	16	849	0.003396	550.201	122.183	2379.33	1999.16	0.968198	0.96172	0.954653	0.935807	0.948174	0.929918	0.911661	0.932862	0.90106	0.896349	0.899293	0.918728	0.881625	0.847468	0.863958	0.909305	0.888693	0.890459	0.880448	0.834511	1
2284	27655	593	213	43	133.213	13.5281	481.494	33.7816	671.796	54.447	895.401	82.6449	30.5149	9.70129	1394.04	293.181	3788.01	920.525	8989.18	2572.91	2284	0	28504	0.114016	145.633	75.1464	100.475	527.789	0.955848	0.966759	0.959181	0.930571	0.946657	0.92694	0.93236	0.929905	0.911819	0.89198	0.902049	0.920537	0.886735	0.862019	0.850267	0.903154	0.853021	0.854722	0.878035	0.826288	1
2289	1220	426	170	36	349.577	19.3967	587.274	38.7867	779.573	62.7555	993.423	99.1149	532.856	89.1662	2518.65	496.212	5905.54	1400.53	12312.6	3856.28	2289	10	1852	0.007408	456.238	166.721	1711.78	2322.75	0.961933	0.971112	0.961123	0.931156	0.946274	0.925216	0.927646	0.933855	0.910637	0.897948	0.905238	0.918737	0.87797	0.849622	0.853132	0.906587	0.867171	0.868251	0.882559	0.828024	1
2290	1096	252	34	1	376.467	23.2135	598.552	43.8324	774.434	53.404	897.413	0	666.286	123.366	2673.84	589.345	5760.87	1163.72	8822.91	0	2290	8	1383	0.005532	427.094	106.588	1163.23	1132.36	0.961316	0.972162	0.964931	0.930586	0.943239	0.924801	0.930224	0.934201	0.913594	0.894432	0.907809	0.921547	0.87491	0.853941	0.852856	0.906725	0.858641	0.866956	0.881056	0.826826	1
2294	744	213	32	1	476.817	27.6306	649.982	45.6527	821.618	65.111	941.327	0	1347.77	233.981	3415.83	713.912	6903.94	1576.84	10176.2	0	2294	13	990	0.00396	525.688	96.349	1981.22	1351.54	0.966162	0.974747	0.961616	0.934343	0.940909	0.927273	0.932828	0.930303	0.910101	0.894444	0.908081	0.919192	0.872727	0.858081	0.851515	0.90404	0.863131	0.874242	0.888384	0.823737	1
2296	0	673	199	30	0	0	492.547	31.8361	666.009	51.9093	841.28	67.1246	0	0	1488.57	288.8	3685.88	852.339	7410.81	1692.28	2296	15	902	0.003608	542.415	98.4725	2170.31	1443.84	0.967295	0.976164	0.963415	0.934035	0.944013	0.929047	0.936253	0.932373	0.907982	0.896341	0.908537	0.919069	0.872506	0.862528	0.854213	0.902439	0.865299	0.876386	0.891353	0.830377	1
2296	30861	673	199	30	137.564	13.7115	492.547	31.8361	666.009	51.9093	841.28	67.1246	33.5474	10.3247	1488.57	288.8	3685.88	852.339	7410.81	1692.28	2296	0	31763	0.127052	149.061	70.5719	94.2269	430.441	0.959182	0.96444	0.95616	0.941032	0.945629	0.92189	0.940969	0.939159	0.911469	0.892847	0.891147	0.924425	0.857003	0.857082	0.857964	0.900844	0.858499	0.845166	0.868432	0.836382	1
2301	1567	490	159	24	323.901	18.0625	585.494	38.3825	756.837	58.1031	955.166	68.5802	424.312	70.927	2495.48	489.476	5397.46	1250.62	10789.6	2197.29	2301	9	2240	0.00896	418.619	156.245	1341.44	1795.16	0.960714	0.966964	0.958929	0.934821	0.944866	0.924554	0.938393	0.93817	0.917634	0.891071	0.903571	0.92433	0.862946	0.862277	0.850446	0.896652	0.85625	0.861607	0.881473	0.829241	1
2302	1401	303	36	1	357.514	22.2255	596.491	43.0759	752.512	52.3312	876.01	0	571.13	106.681	2645.47	581.953	5289.81	1129.32	8209.19	0	2302	8	1741	0.006964	407.571	107.663	1034.1	1059.68	0.960942	0.968983	0.958644	0.933946	0.946295	0.922746	0.938541	0.939977	0.91815	0.890867	0.901493	0.921884	0.864159	0.861574	0.850661	0.896898	0.85784	0.861861	0.877657	0.832567	1
2306	910	252	34	1	450.477	27.406	646.181	49.968	799.979	58.2478	893.384	0	1138.52	207.47	3367.21	790.56	6358.07	1381.1	8705.12	0	2306	13	1197	0.004788	501.975	101.181	1762.3	1302.59	0.959482	0.969925	0.955723	0.939014	0.946533	0.923977	0.938596	0.944027	0.915205	0.890977	0.903926	0.923977	0.859231	0.858814	0.846282	0.897661	0.859231	0.865497	0.877193	0.841688	1
2308	0	800	236	33	0	0	461.043	31.9622	655.037	55.7012	816.69	68.6737	0	0	1224.15	254.994	3520.11	917.013	6798.61	1723.57	2308	15	1069	0.004276	514.85	104.464	1903.11	1409.99	0.962114	0.970065	0.956969	0.940131	0.94855	0.925631	0.939196	0.943873	0.917212	0.888681	0.908326	0.923761	0.857811	0.862956	0.844247	0.899906	0.856408	0.867633	0.874649	0.840973	1
2308	29988	800	236	33	133.161	13.4986	461.043	31.9622	655.037	55.7012	816.69	68.6737	30.4722	9.55064	1224.15	254.994	3520.11	917.013	6798.61	1723.57	2308	0	31057	0.124228	146.299	73.4409	94.9293	430.196	0.959268	0.962907	0.959977	0.943089	0.951074	0.919277	0.940625	0.938387	0.915269	0.879979	0.898606	0.929307	0.855331	0.879625	0.850629	0.904836	0.875519	0.854026	0.876839	0.829378	1
2313	1265	570	183	30	372.592	19.1789	578.162	38.1454	773.79	61.2559	934.113	82.4026	643.814	99.357	2403.71	475.428	5773.57	1401.31	10175.3	2678.75	2313	11	2048	0.008192	473.881	146.869	1731.62	1926.24	0.960449	0.968018	0.96167	0.941162	0.949707	0.92041	0.943604	0.9375	0.910889	0.886475	0.905029	0.924316	0.853516	0.867676	0.843262	0.9021	0.872559	0.857666	0.878174	0.830078	1
2314	1161	311	41	3	390.62	23.7171	587.207	44.2984	766.884	61.0045	867.456	86.2919	743.672	135.355	2527.82	576.365	5624.03	1462.36	8209.95	2499.1	2314	9	1516	0.006064	442.068	102.512	1256.44	1138.82	0.960752	0.966689	0.961082	0.94591	0.949538	0.921834	0.947559	0.935356	0.914578	0.883905	0.899406	0.923483	0.850594	0.868074	0.846306	0.905343	0.874011	0.855541	0.877639	0.823879	1
2318	818	255	36	2	477.949	29.6278	631.208	46.3079	808.842	72.496	840.927	11.4791	1359.37	256.564	3133.84	693.169	6628.34	1945.69	7269.78	296.26	2318	13	1111	0.004444	524.501	91.2035	1948.02	1272.89	0.963996	0.968497	0.957696	0.946445	0.948245	0.924842	0.949595	0.932493	0.910441	0.889739	0.89649	0.924392	0.849685	0.866787	0.847435	0.905941	0.876238	0.851485	0.874437	0.821332	1
2320	0	717	240	38	0	0	500.553	33.6269	652.372	49.0227	824.171	66.4595	0	0	1563.61	318.274	3460.88	781.813	6977.72	1828.97	2320	15	995	0.00398	549.532	93.3996	2228.02	1376.4	0.965829	0.969347	0.957789	0.945729	0.949749	0.926131	0.951256	0.932663	0.91809	0.89196	0.896985	0.924623	0.852261	0.868844	0.849246	0.90804	0.874372	0.853266	0.875879	0.819095	1
2320	27267	717	240	38	136.517	13.5163	500.553	33.6269	652.372	49.0227	824.171	66.4595	32.7762	9.95951	1563.61	318.274	3460.88	781.813	6977.72	1828.97	2320	0	28262	0.113048	151.058	79.2306	110.062	480.085	0.963414	0.965395	0.953931	0.933108	0.95731	0.919061	0.924156	0.934311	0.909684	0.884651	0.886473	0.925571	0.858432	0.861882	0.85385	0.901157	0.879485	0.87094	0.867932	0.823084	1
2325	1366	534	196	35	375.73	20.1015	619.277	41.1094	772.919	58.0699	951.049	78.6977	660.554	105.597	2951.75	593.222	5743.04	1301.38	10714	2933.81	2325	10	2131	0.008524	482.74	156.375	1867.28	2070.67	0.96199	0.962694	0.959878	0.942985	0.955889	0.923041	0.938057	0.928672	0.918114	0.884796	0.893477	0.925622	0.853824	0.871656	0.84397	0.900516	0.872126	0.864618	0.878226	0.81863	1
2326	1269	295	47	2	401.725	24.2487	630.873	44.1843	786.898	64.656	964.816	102.887	808.519	146.186	3124.44	658.979	6079.07	1522.03	11323.2	3501.84	2326	8	1613	0.006452	455.555	111.248	1398.69	1325.92	0.960322	0.957533	0.961562	0.944823	0.957533	0.920335	0.934904	0.928704	0.916615	0.884997	0.895226	0.925294	0.853069	0.873528	0.852449	0.899256	0.873528	0.870738	0.878487	0.822071	1
2330	886	250	42	2	508.883	31.0658	682.548	49.6432	835.125	76.4702	1003.24	155.662	1638.78	300.823	3957.21	865.778	7296.44	2061.59	13187.9	5749.2	2330	13	1180	0.00472	558.126	98.3024	2350.92	1559.19	0.961441	0.960593	0.963136	0.94661	0.961017	0.924576	0.930508	0.933051	0.915254	0.87839	0.897458	0.92161	0.85	0.876271	0.858051	0.899576	0.877966	0.872881	0.872881	0.816949	1
2332	0	772	237	42	0	0	528.525	35.8216	697.956	56.444	851.06	88.995	0	0	1839.76	375.891	4245.62	1034.94	7780.31	2576.92	2332	15	1051	0.004204	579.621	99.9863	2619.68	1648.61	0.963368	0.961941	0.965747	0.949096	0.959087	0.923882	0.931494	0.930067	0.914367	0.88059	0.898192	0.921503	0.846813	0.881066	0.856803	0.904377	0.877735	0.871075	0.87393	0.811608	1
2332	26712	772	237	42	128.766	13.4108	528.525	35.8216	697.956	56.444	851.06	88.995	27.6108	8.86006	1839.76	375.891	4245.62	1034.94	7780.31	2576.92	2332	0	27763	0.111052	145.833	89.1921	125.737	589.648	0.964503	0.971995	0.953283	0.930303	0.953913	0.926593	0.916237	0.930789	0.907701	0.892069	0.892447	0.919101	0.858391	0.854302	0.85351	0.893059	0.876508	0.877751	0.885549	0.829755	1
2337	909	593	204	37	326.602	18.2027	624.404	42.5476	793.523	63.1835	934.995	71.3672	434.964	72.7099	3027.34	618.604	6225.69	1515.98	10145	2276.3	2337	12	1743	0.006972	495.483	190.761	2200.8	2367.75	0.965577	0.968445	0.959266	0.940906	0.962995	0.924555	0.926277	0.931727	0.919679	0.888124	0.893001	0.92599	0.859725	0.860011	0.860011	0.899598	0.878084	0.874928	0.887837	0.834194	1
2338	806	364	39	2	361.251	22.1306	640.864	46.9861	803.991	80.2872	927.95	40.5271	588.96	108.791	3279.25	730.51	6545.34	2043.58	9805.46	1272.69	2338	10	1211	0.004844	460.491	147.291	1604.65	1652.93	0.967382	0.968621	0.955822	0.934765	0.963666	0.926507	0.921965	0.934352	0.916598	0.888109	0.894302	0.924855	0.867465	0.860446	0.855491	0.896367	0.878613	0.878613	0.888935	0.843105	1
2342	521	319	37	2	439.121	27.4019	679.628	54.4406	840.327	82.777	971.594	67.7798	1055.51	196.722	3919.69	940.154	7462.57	2283.34	11346.5	2334.3	2342	15	879	0.003516	544.504	138.3	2388.07	1935.44	0.967008	0.964733	0.954494	0.933447	0.959044	0.924915	0.918658	0.92719	0.918658	0.87884	0.891354	0.926052	0.869738	0.85438	0.854949	0.894767	0.875995	0.882253	0.893629	0.83959	1
2344	0	458	301	37	0	0	459.785	32.6517	701.184	59.4553	867.618	91.5915	0	0	1215.04	259.249	4312.42	1089.14	8245.06	2695.42	2344	17	796	0.003184	570.025	141.259	2713.06	2122.7	0.969849	0.964196	0.954774	0.93593	0.959171	0.925879	0.920226	0.928392	0.920226	0.877513	0.896985	0.921482	0.875	0.851131	0.861809	0.893216	0.876256	0.883794	0.894472	0.837312	1
2344	28034	458	301	37	133.382	13.1234	459.785	32.6517	701.184	59.4553	867.618	91.5915	30.5694	9.27272	1215.04	259.249	4312.42	1089.14	8245.06	2695.42	2344	0	28830	0.11532	145.438	76.401	104.633	563.633	0.956035	0.972875	0.952966	0.922286	0.943167	0.915019	0.918644	0.947277	0.905827	0.891849	0.906504	0.924801	0.859903	0.867135	0.841797	0.898682	0.869979	0.866909	0.890739	0.837183	1
2349	1139	325	249	32	354.427	18.8634	570.296	38.5982	812.214	64.957	980.764	82.3863	554.831	88.3663	2309.11	478.503	6674.7	1616.24	11747.4	3047.58	2349	11	1745	0.00698	471.441	182.541	1960.07	2613.58	0.960172	0.97192	0.955874	0.929513	0.949857	0.924069	0.921777	0.936676	0.914327	0.88596	0.898567	0.920057	0.870201	0.868481	0.842407	0.897708	0.877077	0.878797	0.887106	0.840115	1
2350	1024	181	44	1	383.5	22.4552	582.982	43.7179	836.489	75.0663	881.515	0	703.368	122.971	2473.3	557.152	7325.57	2051.72	8364.22	0	2350	8	1250	0.005	428.728	109.663	1198.88	1415.69	0.96	0.9748	0.954	0.9268	0.9492	0.926	0.9224	0.9408	0.9136	0.8884	0.8992	0.9192	0.874	0.8728	0.8384	0.9024	0.8784	0.878	0.8876	0.8408	1
2354	715	146	37	1	490.369	27.9679	636.778	49.9479	903.789	73.7688	940.538	0	1464.96	249.402	3224.63	769.808	9195.24	2446.81	10150.7	0	2354	12	899	0.003596	531.662	101.425	2078.55	1749.81	0.96218	0.973304	0.951057	0.929366	0.952725	0.927697	0.916574	0.945495	0.916018	0.888765	0.894883	0.918242	0.874305	0.870968	0.840934	0.902113	0.876529	0.883204	0.884872	0.832592	1
2356	0	627	131	35	0	0	512.311	32.4856	658.165	53.6382	924.063	78.015	0	0	1673.43	319.787	3563.96	877.066	9835.29	2574.25	2356	15	793	0.003172	554.578	103.87	2345.97	1891.75	0.960277	0.97604	0.953972	0.927491	0.952711	0.930013	0.917402	0.947037	0.918663	0.885246	0.898487	0.918663	0.874527	0.873897	0.84174	0.901639	0.877049	0.884615	0.89029	0.830391	1
2356	29323	627	131	35	132.933	13.3772	512.311	32.4856	658.165	53.6382	924.063	78.015	30.3049	9.4811	1673.43	319.787	3563.96	877.066	9835.29	2574.25	2356	0	30116	0.120464	144.036	70.8265	91.2799	481.456	0.959739	0.968024	0.948449	0.936612	0.939384	0.922848	0.935499	0.932594	0.909865	0.890025	0.907259	0.929572	0.86132	0.865603	0.830173	0.897911	0.876162	0.858099	0.877358	0.829459	1
2361	1156	474	107	30	376.551	19.9028	631.559	39.6613	778.292	58.3472	1057.3	87.7139	664.748	105.426	3125.73	589.64	5862.87	1333.58	14693.2	3675.55	2361	10	1767	0.007068	480.842	158.829	1877.85	2359.67	0.958404	0.975665	0.954726	0.926995	0.949349	0.920487	0.927561	0.946237	0.913978	0.895869	0.906055	0.917091	0.868138	0.872949	0.840973	0.903509	0.87408	0.866157	0.87974	0.839276	1
2362	1059	283	25	2	410.865	24.1317	647.125	47.0097	780.467	53.8615	1029.25	50.9847	864.229	152.746	3374.81	739.424	5896.27	1200.88	13383.5	1967.43	2362	8	1369	0.005476	467.357	111.197	1493.4	1327.23	0.958729	0.97626	0.955077	0.927319	0.946676	0.916362	0.932067	0.948868	0.913806	0.898101	0.906136	0.922206	0.864134	0.872169	0.836742	0.903214	0.872169	0.857925	0.878013	0.839299	1
2366	745	245	24	2	495.156	30.0189	687.33	50.2232	821.339	61.0934	1044.47	35.607	1509.97	272.975	4041.01	880.641	6882.77	1501.65	13930	1414.09	2366	13	1016	0.004064	550.283	101.654	2271.68	1499.67	0.954232	0.977854	0.955217	0.927165	0.949803	0.915354	0.930118	0.948327	0.912402	0.891732	0.90502	0.929626	0.857776	0.871555	0.836122	0.902559	0.874016	0.853839	0.874016	0.842028	1
2368	0	679	232	26	0	0	513.475	35.3985	709.574	54.5969	867.703	89.6166	0	0	1688.39	348.09	4452.24	1035.38	8235.88	2654.45	2368	15	937	0.003748	571.858	107.068	2554.4	1696.97	0.958378	0.979189	0.957844	0.925827	0.951441	0.917823	0.932231	0.948239	0.912487	0.892743	0.907684	0.929029	0.854322	0.869797	0.836179	0.901281	0.875133	0.857524	0.873533	0.840448	1
2368	32032	679	232	26	134.351	13.2174	513.475	35.3985	709.574	54.5969	867.703	89.6166	31.2389	9.53272	1688.39	348.09	4452.24	1035.38	8235.88	2654.45	2368	0	32969	0.131876	146.785	76.0327	102.949	507.666	0.962101	0.968895	0.961054	0.954609	0.952743	0.925187	0.944266	0.926431	0.916998	0.890124	0.898875	0.928342	0.847539	0.86325	0.862371	0.904259	0.875095	0.865283	0.868285	0.814568	1
2373	1437	505	203	22	346.496	18.8311	616.809	42.2353	816.075	63.6585	990.134	107.498	518.752	84.6867	2919.08	599.521	6763.86	1599.95	12262.1	4334.27	2373	10	2167	0.008668	460.013	173.643	1782.38	2306.21	0.956622	0.975081	0.95593	0.944624	0.954084	0.925473	0.941394	0.939548	0.914629	0.898708	0.905861	0.926857	0.851638	0.863636	0.845639	0.900554	0.882095	0.86179	0.868482	0.825335	1
2374	1314	299	35	0	382.39	23.3043	632.273	45.5391	833.312	62.8539	0	0	697.919	128.387	3147.94	687.146	7189.98	1589.39	0	0	2374	8	1648	0.006592	437.303	116.297	1280.31	1340.69	0.956917	0.972694	0.955704	0.949029	0.95449	0.925061	0.945085	0.939017	0.912318	0.895024	0.912318	0.926274	0.853459	0.862257	0.852245	0.898665	0.884709	0.863774	0.862561	0.820388	1
2378	893	251	33	0	451.105	28.0664	667.966	50.0388	865.836	63.8855	0	0	1143.85	214.133	3713.63	841.511	8053.88	1698.92	0	0	2378	13	1177	0.004708	508.979	112.908	1885.61	1569.57	0.961342	0.976636	0.95582	0.951572	0.951997	0.93288	0.949023	0.9435	0.915888	0.899745	0.912065	0.926933	0.851742	0.862787	0.852167	0.90017	0.889975	0.864911	0.858539	0.829652	1
2380	0	780	228	33	0	0	474.671	31.076	692.474	55.4665	885.008	65.9399	0	0	1333.37	261.763	4145.74	1016.97	8606.2	2058.87	2380	15	1041	0.004164	535.382	116.52	2179.89	1762.02	0.962056	0.976945	0.959654	0.951489	0.951489	0.931316	0.950528	0.943324	0.916427	0.905379	0.911623	0.927954	0.854467	0.862152	0.852065	0.901537	0.891451	0.865514	0.862632	0.831412	1
2380	27939	780	228	33	135.885	13.3719	474.671	31.076	692.474	55.4665	885.008	65.9399	32.3177	9.8929	1333.37	261.763	4145.74	1016.97	8606.2	2058.87	2380	0	28980	0.11592	150.236	78.6582	109.461	520.903	0.963233	0.957816	0.96168	0.948827	0.955901	0.925431	0.927692	0.936801	0.920566	0.875638	0.887043	0.917892	0.84215	0.871584	0.851294	0.90195	0.876708	0.86979	0.873223	0.829227	1
2385	1326	557	186	29	371.36	19.3846	590.826	36.8534	812.252	60.9279	993.923	63.7158	637.62	99.8081	2560.93	479.145	6661.12	1533.69	12115.1	2256.52	2385	10	2098	0.008392	477.32	158.538	1840.91	2217.64	0.963298	0.971163	0.963298	0.954004	0.952574	0.926835	0.9347	0.937083	0.919209	0.889418	0.898951	0.923737	0.848427	0.869399	0.858913	0.907293	0.874881	0.873928	0.878456	0.834366	1
2386	1216	325	32	0	405.02	23.6176	608.65	42.8118	809.143	62.8227	0	0	827.899	145.139	2807.5	597.469	6591.36	1495.92	0	0	2386	8	1573	0.006292	455.313	101.244	1354.15	1159.33	0.968214	0.972028	0.963764	0.959313	0.955499	0.926573	0.932613	0.935791	0.92117	0.887794	0.896376	0.924984	0.84965	0.872219	0.864272	0.908455	0.867769	0.877622	0.878894	0.835346	1
2390	870	267	28	0	489.249	29.7225	648.942	48.3816	856.848	66.6553	0	0	1456.9	265.43	3405.95	766.716	7820.78	1741.41	0	0	2390	13	1165	0.00466	534.683	91.2745	2056.54	1320.85	0.969528	0.973391	0.966953	0.959227	0.957082	0.93133	0.935622	0.938197	0.921459	0.885408	0.898283	0.92618	0.85279	0.871674	0.867811	0.911588	0.869099	0.877253	0.876824	0.83176	1
2392	0	768	257	27	0	0	512.959	33.6825	673.575	52.0843	875.225	72.651	0	0	1681.15	330.361	3811.66	894.322	8352.85	1988.64	2392	15	1052	0.004208	561.494	94.5579	2372.86	1466.08	0.971483	0.972909	0.967681	0.961027	0.958175	0.93346	0.936787	0.939163	0.923004	0.886407	0.896388	0.924905	0.852662	0.872624	0.86692	0.912072	0.867871	0.876901	0.874049	0.837452	1
2392	24311	768	257	27	138.62	13.8364	512.959	33.6825	673.575	52.0843	875.225	72.651	34.3262	10.606	1681.15	330.361	3811.66	894.322	8352.85	1988.64	2392	0	25363	0.101452	156.16	87.5436	131.323	553.789	0.956117	0.958069	0.961617	0.932244	0.950716	0.909652	0.90912	0.93114	0.917518	0.879588	0.895911	0.911781	0.864133	0.879726	0.858396	0.903205	0.884872	0.881225	0.875961	0.845622	1
2397	1256	576	214	23	366.609	20.0003	625.752	39.8706	784.716	62.9219	981.962	84.0437	614.019	100.537	3041.56	575.101	6023	1470.47	11794.2	2917.87	2397	11	2069	0.008276	488.839	164.983	1973.58	2150.42	0.963267	0.964476	0.963751	0.945626	0.955534	0.925085	0.927743	0.939343	0.920251	0.876752	0.89246	0.920251	0.859594	0.875544	0.855002	0.909135	0.878927	0.879894	0.882794	0.838328	1
2398	1139	348	24	2	399.244	24.2437	641.809	45.8681	814.625	59.7656	1006.45	125.779	793.797	144.337	3290.81	699.254	6712.15	1407.8	13002.7	4662.3	2398	9	1513	0.006052	462.428	117.342	1478.15	1380.85	0.964309	0.963979	0.961996	0.941507	0.956709	0.925644	0.925314	0.938863	0.921679	0.868473	0.889293	0.915069	0.861533	0.875744	0.855254	0.909782	0.876404	0.884005	0.888962	0.841375	1
2402	779	305	24	2	478.071	29.5287	680.924	52.5022	852.089	68.8431	1008.99	163.793	1360.19	250.614	3936.53	903.646	7702.34	1780.43	13499.6	6123.1	2402	13	1110	0.00444	542.854	110.285	2227.1	1616.18	0.968018	0.966667	0.963063	0.942793	0.957207	0.926577	0.93018	0.936486	0.923423	0.868919	0.887838	0.911712	0.857658	0.877928	0.853153	0.912613	0.873423	0.880631	0.890541	0.84009	1
2404	0	688	291	26	0	0	501.442	33.6431	705.855	57.9318	888.171	91.4116	0	0	1571.71	312.308	4393.17	1079.75	8834.4	3075.02	2404	16	1005	0.00402	570.635	114.644	2576.56	1819.03	0.969154	0.966667	0.962687	0.944279	0.959204	0.930348	0.931343	0.933333	0.925373	0.870647	0.887065	0.91393	0.857711	0.876119	0.850746	0.910945	0.874129	0.878607	0.893035	0.835821	1
[truncated: 2 more columns]
