# Supplementary material for: IBSEM: An Individual-Based Atlantic Salmon Population Model
Source: PLoS One. 2015 Sep 18;10(9):e0138444. doi: 10.1371/journal.pone.0138444 (PMC4575158; doi:10.1371/journal.pone.0138444)
Supplement: S1 Minimal dataset — (ZIP) [file pone.0138444.s003.zip › temp/scenario 1/wild - 3/runFiles/results/embryo.txt]

month	averageAge	popSize	density	averageLength	stDevLength	averageWeight	stDevWeight	allele_0_0_Frequency	allele_0_1_Frequency	allele_0_2_Frequency	allele_0_3_Frequency	allele_0_4_Frequency	allele_0_5_Frequency	allele_0_6_Frequency	allele_0_7_Frequency	allele_0_8_Frequency	allele_0_9_Frequency	allele_0_10_Frequency	allele_0_11_Frequency	allele_0_12_Frequency	allele_0_13_Frequency	allele_0_14_Frequency	allele_0_15_Frequency	allele_0_16_Frequency	allele_0_17_Frequency	allele_0_18_Frequency	allele_0_19_Frequency	allele_0_20_Frequency	genotypicValueAverage	genotypicValueStDev
16	0	738545	2.95418	23.0074	0.837081	0.15662	0.0170015	0.897639	0.8923	0.899219	0.892594	0.89121	0.899578	0.918483	0.874451	0.891124	0.888638	0.897467	0.927117	0.895976	0.892256	0.907363	0.901479	0.89619	0.90591	0.912594	0.909899	1	0.896938	0.0631666
28	0	417876	1.6715	23.1283	0.834636	0.159083	0.0171246	0.884947	0.894688	0.887388	0.880996	0.874958	0.881192	0.905209	0.904395	0.899574	0.901328	0.890147	0.914545	0.92085	0.895396	0.880852	0.884741	0.90415	0.917723	0.901314	0.902596	1	0.891438	0.0626608
40	0	387487	1.54995	22.5523	0.835732	0.147571	0.0163767	0.917164	0.894535	0.897782	0.905776	0.901195	0.910431	0.886675	0.896533	0.903817	0.906625	0.909802	0.899373	0.880381	0.906153	0.913653	0.916339	0.895155	0.901472	0.916977	0.898093	1	0.902949	0.0590721
52	0	583371	2.33348	22.86	0.851511	0.153672	0.017107	0.892784	0.909777	0.897965	0.878039	0.875967	0.89638	0.890929	0.886799	0.89372	0.890554	0.905766	0.888399	0.916118	0.89045	0.891069	0.901026	0.88785	0.896548	0.918782	0.904118	1	0.893792	0.0675869
64	0	554040	2.21616	22.9226	0.874972	0.154966	0.017658	0.903977	0.906372	0.885342	0.906072	0.876459	0.893686	0.899865	0.913501	0.902659	0.870046	0.923385	0.901031	0.905814	0.908031	0.89631	0.897325	0.894811	0.882152	0.927876	0.874676	1	0.898477	0.0600622
76	0	497555	1.99022	22.6979	0.841703	0.150435	0.0166517	0.904226	0.898771	0.871696	0.902746	0.877081	0.883849	0.900353	0.881842	0.910052	0.912536	0.896958	0.913007	0.898337	0.893152	0.899331	0.890937	0.917764	0.893502	0.89906	0.889147	1	0.894687	0.0673227
88	0	657273	2.62909	22.8988	0.839285	0.154433	0.0168991	0.884051	0.907265	0.873929	0.898071	0.869886	0.869962	0.894564	0.891446	0.882677	0.894143	0.896989	0.908886	0.894455	0.88897	0.922955	0.893246	0.877465	0.897363	0.924157	0.900653	1	0.889323	0.0648575
100	0	614985	2.45994	22.8934	0.859574	0.154353	0.0172861	0.8971	0.910474	0.911759	0.905401	0.883229	0.875456	0.8809	0.899261	0.88968	0.896454	0.889156	0.911966	0.905999	0.873342	0.893872	0.886412	0.896189	0.911907	0.891101	0.899437	1	0.897108	0.0657917
112	0	580323	2.32129	22.8198	0.897082	0.152938	0.0179809	0.900231	0.90104	0.876763	0.890484	0.871036	0.890592	0.909852	0.901302	0.909731	0.899824	0.899527	0.901295	0.870243	0.914401	0.903321	0.867179	0.900538	0.901659	0.907368	0.897059	1	0.894074	0.0678885
124	0	505127	2.02051	22.6588	0.832247	0.14965	0.0164087	0.915317	0.900088	0.904324	0.901084	0.859585	0.89752	0.886131	0.878968	0.904733	0.870731	0.892243	0.891186	0.897684	0.890721	0.885757	0.876478	0.880064	0.890281	0.914178	0.877212	1	0.894795	0.0646122
136	0	513716	2.05486	22.7776	0.846589	0.152021	0.0168596	0.902775	0.909535	0.889006	0.904889	0.866136	0.890281	0.876735	0.910595	0.90183	0.895598	0.90673	0.918965	0.882454	0.886245	0.915011	0.91206	0.913683	0.913562	0.893049	0.893953	1	0.897261	0.0635248
148	0	507950	2.0318	22.7689	0.871957	0.151886	0.0173906	0.879792	0.905511	0.877117	0.9143	0.87089	0.87998	0.90078	0.86806	0.91568	0.876732	0.910207	0.913321	0.884728	0.882708	0.917098	0.886566	0.885833	0.878276	0.906069	0.875529	1	0.890565	0.0669506
160	0	554118	2.21647	22.7808	0.844544	0.152081	0.0168299	0.8924	0.913943	0.90637	0.919531	0.86336	0.876421	0.879201	0.895247	0.874399	0.888666	0.879834	0.916123	0.890749	0.87467	0.897823	0.889247	0.89868	0.901385	0.910654	0.896215	1	0.894445	0.062837
172	0	554778	2.21911	22.8651	0.863246	0.153792	0.0173372	0.917155	0.895403	0.894112	0.899398	0.863772	0.8966	0.906947	0.908428	0.91205	0.890317	0.903744	0.895885	0.877325	0.877757	0.901101	0.87526	0.909675	0.896512	0.895109	0.884603	1	0.89764	0.0624347
184	0	485529	1.94212	22.7543	0.856037	0.151573	0.0170274	0.896133	0.888562	0.925239	0.907461	0.871198	0.914872	0.915702	0.908356	0.904958	0.892318	0.905384	0.901325	0.872176	0.877478	0.922211	0.888283	0.88694	0.895006	0.902756	0.903225	1	0.900543	0.0660276
196	0	484420	1.93768	22.7655	0.857171	0.151796	0.0170649	0.915312	0.891413	0.91984	0.890044	0.870143	0.899857	0.872191	0.901061	0.905733	0.896842	0.908477	0.880765	0.864508	0.899197	0.893839	0.87965	0.903211	0.88889	0.910362	0.8808	1	0.896792	0.0617931
208	0	566291	2.26516	22.8134	0.856057	0.152748	0.0171121	0.874488	0.913793	0.90349	0.924114	0.880487	0.889399	0.895997	0.886746	0.917956	0.906633	0.920268	0.879774	0.875223	0.883945	0.911181	0.890762	0.854961	0.898989	0.896134	0.885819	1	0.896903	0.0622918
220	0	478239	1.91296	22.6619	0.852661	0.149742	0.0168371	0.883393	0.891149	0.880786	0.900772	0.896078	0.876263	0.893486	0.887936	0.898675	0.893136	0.892051	0.916036	0.852829	0.86285	0.901151	0.894228	0.914174	0.885438	0.904298	0.902952	1	0.889443	0.065716
232	0	482656	1.93062	22.7233	0.845115	0.150942	0.0167683	0.89099	0.895834	0.903358	0.906108	0.840266	0.890139	0.904365	0.903865	0.88962	0.888183	0.888815	0.905081	0.874919	0.863431	0.894294	0.893696	0.877262	0.888757	0.88926	0.898891	1	0.890812	0.0662253
244	0	486069	1.94428	22.6732	0.844378	0.149951	0.0166627	0.882211	0.888026	0.909579	0.900467	0.896519	0.901493	0.878282	0.90268	0.925933	0.869148	0.92732	0.899907	0.894237	0.864756	0.879072	0.889584	0.884184	0.896499	0.891606	0.883813	1	0.894614	0.0655899
256	0	518497	2.07399	22.7109	0.839228	0.150689	0.0166237	0.895348	0.890045	0.921381	0.8847	0.873854	0.908749	0.885598	0.920757	0.914581	0.914758	0.907407	0.881632	0.853798	0.883557	0.906767	0.862715	0.877297	0.893237	0.923035	0.886499	1	0.896409	0.0649034
268	0	496196	1.98478	22.8123	0.853481	0.152722	0.0170553	0.906295	0.90568	0.927105	0.908642	0.872564	0.889825	0.903098	0.904818	0.899478	0.884117	0.918309	0.856911	0.883843	0.869757	0.911218	0.883486	0.841997	0.885892	0.927922	0.901966	1	0.899953	0.0612484
280	0	485770	1.94308	22.7594	0.851863	0.151668	0.0169636	0.889858	0.899703	0.918252	0.911038	0.891717	0.87167	0.906246	0.857329	0.884968	0.899441	0.894789	0.89012	0.878542	0.872046	0.90668	0.890558	0.87126	0.875654	0.903934	0.871921	1	0.893922	0.062452
292	0	576464	2.30586	22.8518	0.851534	0.153507	0.0170789	0.906377	0.897707	0.873251	0.907347	0.865303	0.886126	0.887655	0.87914	0.882943	0.870817	0.873383	0.901501	0.84988	0.86716	0.914276	0.889213	0.880635	0.859742	0.892221	0.876172	1	0.887372	0.0652572
304	0	537929	2.15172	22.8396	0.867717	0.15329	0.0173885	0.913132	0.898149	0.893798	0.883353	0.873915	0.88763	0.870988	0.918984	0.887376	0.874087	0.898725	0.894115	0.849578	0.885393	0.913499	0.891597	0.887911	0.879726	0.881665	0.877791	1	0.891826	0.0647455
316	0	568595	2.27438	22.761	0.851966	0.1517	0.0169706	0.868857	0.888322	0.920406	0.891736	0.861232	0.894774	0.875123	0.913028	0.909035	0.879468	0.915932	0.881012	0.890974	0.867356	0.895153	0.881669	0.886444	0.867288	0.903941	0.877782	1	0.888741	0.0658055
328	0	612489	2.44996	22.7842	0.847099	0.152153	0.0168884	0.914757	0.908701	0.899462	0.894492	0.880766	0.877889	0.908107	0.9019	0.898564	0.886044	0.904617	0.870962	0.875786	0.880529	0.892783	0.874114	0.854677	0.859702	0.915763	0.900894	1	0.896506	0.0614902
340	0	651430	2.60572	22.8912	0.854569	0.154302	0.0171857	0.891904	0.899829	0.909344	0.936765	0.880424	0.851456	0.876139	0.902532	0.896327	0.86636	0.897387	0.877885	0.890113	0.873488	0.895217	0.875776	0.873646	0.861604	0.906982	0.897133	1	0.892868	0.0643528
352	0	489088	1.95635	22.7809	0.879551	0.152136	0.0175433	0.891497	0.875116	0.88372	0.889235	0.886059	0.87706	0.885361	0.900615	0.884748	0.862934	0.881965	0.91491	0.8752	0.866287	0.899073	0.869294	0.860222	0.853208	0.901304	0.868871	1	0.883926	0.0665158
364	0	529011	2.11604	22.8392	0.885864	0.153309	0.0177896	0.912942	0.940435	0.889078	0.893699	0.87154	0.876107	0.871375	0.897445	0.887815	0.890995	0.896504	0.878779	0.841746	0.896407	0.896886	0.869964	0.888776	0.866439	0.884433	0.89486	1	0.895114	0.0596633
376	0	482379	1.92952	22.7128	0.873692	0.150777	0.0173315	0.904733	0.899128	0.883079	0.893637	0.875828	0.872412	0.901036	0.911862	0.904568	0.882718	0.896532	0.887411	0.861567	0.850837	0.904722	0.874225	0.855378	0.847843	0.910936	0.896266	1	0.890659	0.0648363
388	0	518333	2.07333	22.7193	0.844732	0.150862	0.0167386	0.881298	0.913371	0.90813	0.890747	0.869209	0.888168	0.87595	0.901227	0.895873	0.879897	0.907205	0.893929	0.867058	0.865799	0.877459	0.885732	0.875612	0.853321	0.908523	0.890364	1	0.890422	0.0624678
400	0	521188	2.08475	22.81	0.845877	0.152666	0.0169004	0.902887	0.897457	0.893946	0.893941	0.887045	0.863466	0.886417	0.887463	0.889038	0.87407	0.86866	0.885608	0.909047	0.888656	0.901053	0.868968	0.887955	0.836273	0.887342	0.881397	1	0.889304	0.0640778
412	0	519385	2.07754	22.8834	0.881275	0.154186	0.0177206	0.900829	0.884287	0.899678	0.900762	0.920316	0.887604	0.87698	0.919216	0.872072	0.89063	0.886709	0.884872	0.867805	0.869637	0.925282	0.893603	0.866482	0.862987	0.902548	0.861536	1	0.893887	0.0617712
424	0	507878	2.03151	22.7214	0.844919	0.150904	0.0167626	0.904046	0.911688	0.898764	0.886893	0.877614	0.866919	0.888386	0.885601	0.892388	0.875774	0.895186	0.8854	0.875837	0.879411	0.886882	0.89019	0.847782	0.864182	0.905511	0.877254	1	0.890716	0.0646996
436	0	665950	2.6638	22.8296	0.844426	0.153054	0.0168958	0.917518	0.899115	0.892901	0.889798	0.863338	0.885748	0.88776	0.886507	0.903437	0.892923	0.883563	0.884955	0.874543	0.885217	0.912381	0.865128	0.864307	0.846338	0.919015	0.897202	1	0.892128	0.0643694
448	0	661630	2.64652	22.8768	0.866471	0.154032	0.0174135	0.874299	0.914043	0.901373	0.857522	0.891266	0.875529	0.900745	0.908156	0.888976	0.909307	0.892068	0.872127	0.872519	0.883592	0.8942	0.853313	0.870996	0.845608	0.907947	0.894334	1	0.88826	0.0674612
460	0	565240	2.26096	22.8105	0.844709	0.152674	0.0168786	0.896297	0.883244	0.909812	0.894094	0.867668	0.861965	0.896356	0.90913	0.896221	0.915129	0.883777	0.890302	0.907568	0.894894	0.907811	0.872306	0.871524	0.861877	0.90164	0.903805	1	0.8915	0.0627362
472	0	569700	2.2788	22.8375	0.859521	0.153234	0.0172287	0.899336	0.88769	0.887571	0.884242	0.859236	0.877014	0.89706	0.890522	0.880635	0.891235	0.879507	0.875696	0.911741	0.879935	0.915611	0.889809	0.883811	0.886144	0.889931	0.888147	1	0.886867	0.0660302
484	0	636448	2.54579	22.9287	0.861459	0.155066	0.0173855	0.895983	0.890325	0.911946	0.898438	0.899267	0.865164	0.891822	0.896521	0.889971	0.907589	0.885434	0.881298	0.881994	0.889128	0.873895	0.893768	0.866088	0.861562	0.893577	0.877713	1	0.892676	0.0637352
496	0	691753	2.76701	22.895	0.886731	0.154428	0.0178884	0.896844	0.89621	0.892446	0.902769	0.893088	0.873758	0.881846	0.872971	0.895068	0.884531	0.881753	0.865294	0.86973	0.880816	0.894705	0.86895	0.848308	0.856569	0.907713	0.893865	1	0.888407	0.0633768
508	0	722107	2.88843	22.8642	0.847599	0.153751	0.0170063	0.882615	0.909638	0.902139	0.894257	0.878188	0.896064	0.89737	0.887486	0.889059	0.90628	0.889499	0.870772	0.883387	0.89642	0.887796	0.857615	0.887547	0.859844	0.91529	0.906259	1	0.892354	0.0637112
520	0	617158	2.46863	22.8827	0.857592	0.154136	0.0172425	0.889398	0.912036	0.893251	0.857267	0.88581	0.877122	0.910933	0.876383	0.874084	0.905082	0.884225	0.854918	0.863735	0.893035	0.90664	0.880054	0.883803	0.842672	0.888016	0.883484	1	0.886873	0.0662959
532	0	542804	2.17122	22.7909	0.868166	0.152318	0.0173263	0.896791	0.904539	0.907491	0.886629	0.898295	0.863388	0.866157	0.873903	0.887181	0.878819	0.875662	0.893134	0.878436	0.880157	0.913679	0.848739	0.869753	0.853309	0.891289	0.89751	1	0.888751	0.0641999
544	0	503271	2.01308	22.7923	0.858637	0.152331	0.0171372	0.91701	0.897868	0.905711	0.891689	0.878136	0.876626	0.888318	0.860643	0.909727	0.926707	0.846507	0.867007	0.901065	0.892283	0.887465	0.86373	0.897011	0.873564	0.911298	0.870541	1	0.89334	0.0650567
556	0	469283	1.87713	22.7662	0.855967	0.151809	0.0170531	0.898487	0.889032	0.887486	0.885001	0.879992	0.895789	0.889038	0.904888	0.907118	0.915314	0.845398	0.865059	0.876869	0.900173	0.852185	0.883311	0.866903	0.852834	0.876173	0.889232	1	0.888477	0.0638999
568	0	560845	2.24338	22.7947	0.865421	0.152389	0.0172735	0.891771	0.906747	0.892505	0.912428	0.875844	0.86513	0.898698	0.889442	0.891707	0.873486	0.887257	0.857717	0.863304	0.88354	0.857135	0.862967	0.903485	0.860889	0.891913	0.894502	1	0.888933	0.0656546
580	0	537299	2.1492	22.8352	0.918134	0.153279	0.0184926	0.909375	0.901326	0.898383	0.881606	0.893838	0.878298	0.901158	0.894347	0.887313	0.886463	0.882354	0.847389	0.89452	0.861555	0.871368	0.865682	0.888597	0.841127	0.906308	0.898102	1	0.891536	0.064451
592	0	512038	2.04815	22.7991	0.8486	0.152452	0.0169227	0.885286	0.922252	0.894089	0.893706	0.884281	0.859067	0.906379	0.879651	0.900946	0.907521	0.859585	0.853814	0.899472	0.899108	0.903871	0.857969	0.890355	0.843881	0.899619	0.876158	1	0.890775	0.0678349
604	0	513004	2.05202	22.8598	0.878461	0.15371	0.0176608	0.884577	0.894484	0.899384	0.89823	0.891906	0.877563	0.892393	0.883224	0.889179	0.890546	0.880408	0.850514	0.85948	0.881625	0.892073	0.863152	0.90879	0.831897	0.889392	0.87728	1	0.887385	0.0648503
616	0	524502	2.09801	22.7886	0.83921	0.152229	0.0167293	0.877831	0.914859	0.886847	0.903565	0.869165	0.862255	0.871403	0.871799	0.884872	0.919399	0.858344	0.882292	0.877775	0.895406	0.861915	0.882129	0.877002	0.870737	0.892201	0.899271	1	0.885175	0.0668391
628	0	623697	2.49479	22.8924	0.858529	0.154332	0.0172839	0.903135	0.91388	0.898351	0.891337	0.893501	0.876062	0.89897	0.879428	0.896556	0.855377	0.834382	0.847496	0.885263	0.895419	0.878778	0.861888	0.879127	0.839469	0.883808	0.878342	1	0.889717	0.0642331
640	0	674824	2.6993	22.8472	0.860456	0.15343	0.017243	0.898508	0.895422	0.89876	0.902229	0.883975	0.870311	0.891182	0.887754	0.895109	0.852642	0.876505	0.850006	0.902448	0.880464	0.880295	0.851236	0.868434	0.828915	0.902223	0.896466	1	0.88789	0.0644679
652	0	631623	2.52649	22.8439	0.864051	0.15337	0.0173461	0.905856	0.891718	0.909773	0.886638	0.910764	0.854187	0.90049	0.879863	0.897856	0.872539	0.882454	0.834609	0.873079	0.876702	0.873383	0.858355	0.875025	0.841926	0.908464	0.888384	1	0.889491	0.0649858
664	0	733528	2.93411	22.882	0.859933	0.154125	0.0172905	0.885632	0.920175	0.891507	0.900417	0.887854	0.878597	0.898692	0.876186	0.877183	0.892933	0.876622	0.863246	0.879848	0.867709	0.894305	0.882987	0.885252	0.839968	0.919722	0.898887	1	0.890497	0.0632055
676	0	695841	2.78336	22.8678	0.856349	0.153837	0.0172053	0.885851	0.91035	0.892291	0.90063	0.901156	0.853973	0.893574	0.877742	0.906954	0.888275	0.863778	0.859489	0.873471	0.881086	0.869183	0.877617	0.880162	0.846428	0.895189	0.907872	1	0.888577	0.0670742
688	0	753806	3.01522	22.9358	0.851392	0.155196	0.0171886	0.899472	0.910532	0.901115	0.878282	0.890738	0.834975	0.885222	0.882391	0.917784	0.867054	0.855962	0.837627	0.90288	0.88706	0.890098	0.86903	0.866356	0.837113	0.903453	0.87065	1	0.886409	0.0639035
700	0	654352	2.61741	22.84	0.865308	0.153294	0.0173521	0.903764	0.894016	0.872514	0.89255	0.895586	0.843772	0.899357	0.8838	0.894694	0.859884	0.876952	0.847115	0.889232	0.880516	0.873793	0.86166	0.879064	0.830626	0.919944	0.866317	1	0.884105	0.0646419
712	0	769307	3.07723	22.8175	0.858984	0.152834	0.0171721	0.898858	0.891076	0.896052	0.901139	0.898656	0.869543	0.904488	0.877982	0.892773	0.88321	0.873927	0.836604	0.894712	0.889235	0.871992	0.856376	0.870079	0.832987	0.909197	0.883441	1	0.888966	0.0644864
724	0	647054	2.58822	22.851	0.841942	0.153479	0.0168721	0.887245	0.88166	0.910539	0.905026	0.895353	0.887345	0.89597	0.870675	0.881964	0.863271	0.871448	0.866272	0.895916	0.866539	0.878925	0.885711	0.875863	0.840369	0.899294	0.897655	1	0.887934	0.063394
736	0	489250	1.957	22.859	0.864789	0.153671	0.0173483	0.886041	0.912044	0.905838	0.909071	0.886921	0.872087	0.906478	0.880006	0.905137	0.884989	0.89505	0.843614	0.837782	0.883667	0.863775	0.887675	0.877662	0.838289	0.916606	0.890855	1	0.891631	0.0646788
748	0	490118	1.96047	22.8013	0.873594	0.152534	0.0174741	0.879715	0.916285	0.907484	0.920337	0.906859	0.855765	0.904285	0.890308	0.877811	0.909412	0.870777	0.832585	0.902868	0.870267	0.903329	0.859617	0.847886	0.817005	0.900572	0.896426	1	0.892784	0.0637442
760	0	512952	2.05181	22.6821	0.841848	0.150123	0.0166387	0.888757	0.894894	0.901169	0.900146	0.886464	0.874677	0.896081	0.864848	0.900713	0.860651	0.877126	0.834074	0.8885	0.873294	0.88607	0.827987	0.860662	0.81341	0.916134	0.873746	1	0.885125	0.0652829
772	0	599421	2.39768	22.814	0.846219	0.152745	0.0169005	0.907819	0.885562	0.891017	0.88118	0.889003	0.85549	0.888937	0.865775	0.884492	0.85759	0.881827	0.842789	0.895881	0.866605	0.856206	0.856025	0.884592	0.799813	0.916148	0.879097	1	0.882075	0.065625
784	0	627604	2.51042	22.8461	0.868212	0.15342	0.0174148	0.894756	0.906339	0.876018	0.880574	0.882042	0.869042	0.906584	0.882271	0.882491	0.859396	0.86862	0.836848	0.8989	0.883865	0.880705	0.878284	0.88029	0.844873	0.898083	0.88188	1	0.884274	0.0664427
796	0	561464	2.24586	22.7923	0.86008	0.152334	0.0171675	0.893557	0.896312	0.911662	0.906296	0.901013	0.867593	0.897578	0.853453	0.887472	0.877064	0.897086	0.845353	0.888619	0.868588	0.884113	0.872519	0.900238	0.805539	0.885712	0.888646	1	0.889736	0.0630034
808	0	522852	2.09141	22.8206	0.858315	0.152894	0.017169	0.895163	0.907303	0.886407	0.903834	0.905185	0.865014	0.906868	0.871051	0.894629	0.874829	0.901189	0.853775	0.876359	0.882082	0.897379	0.865106	0.886973	0.826496	0.895662	0.902317	1	0.890987	0.0633621
820	0	528689	2.11476	22.7922	0.834693	0.152294	0.0166599	0.886951	0.915617	0.898501	0.898412	0.890403	0.859124	0.885766	0.878517	0.90216	0.867501	0.906711	0.844683	0.890607	0.870653	0.870575	0.871657	0.849972	0.816244	0.890064	0.894902	1	0.888145	0.066301
832	0	607752	2.43101	22.9367	0.854015	0.155217	0.017225	0.88603	0.902077	0.905525	0.9008	0.884255	0.879222	0.886764	0.853109	0.903675	0.873424	0.895433	0.832316	0.902403	0.865364	0.847324	0.855954	0.851527	0.831982	0.89459	0.872028	1	0.886083	0.066685
844	0	559676	2.2387	22.8476	0.871313	0.153453	0.0174928	0.890097	0.8894	0.896024	0.866594	0.86473	0.865302	0.888941	0.885457	0.885613	0.8567	0.875307	0.831354	0.877771	0.8974	0.880669	0.878818	0.86869	0.8398	0.879343	0.864501	1	0.879113	0.0679181
856	0	605618	2.42247	22.8611	0.844949	0.153685	0.0169479	0.896302	0.890679	0.905405	0.881402	0.873702	0.846466	0.90233	0.869196	0.868985	0.856573	0.888114	0.862783	0.861835	0.902697	0.854711	0.879403	0.853101	0.83664	0.888805	0.887535	1	0.881846	0.0653812
868	0	552977	2.21191	22.8842	0.868852	0.154184	0.0174659	0.888686	0.910394	0.890402	0.914434	0.883683	0.838124	0.888117	0.896481	0.889417	0.881933	0.911411	0.843883	0.884305	0.84892	0.854903	0.878418	0.873733	0.869211	0.880243	0.90994	1	0.887713	0.0656328
880	0	474429	1.89772	22.7159	0.86871	0.150832	0.0172498	0.906728	0.896777	0.878367	0.879291	0.886037	0.894698	0.88263	0.873588	0.890848	0.855244	0.89854	0.838459	0.896112	0.86573	0.88229	0.885472	0.845154	0.842069	0.892533	0.889777	1	0.885625	0.067313
892	0	546115	2.18446	22.7265	0.833619	0.150988	0.0165284	0.889998	0.894786	0.895803	0.864539	0.881798	0.849078	0.885673	0.859685	0.886875	0.877352	0.892579	0.844327	0.919255	0.894348	0.860851	0.881805	0.852375	0.816026	0.879917	0.888145	1	0.880415	0.0679065
904	0	568822	2.27529	22.8465	0.86734	0.153426	0.0174014	0.88598	0.897751	0.875077	0.902441	0.899127	0.860292	0.899035	0.880385	0.898121	0.882775	0.903615	0.862151	0.894588	0.892008	0.876606	0.864498	0.8637	0.832127	0.881697	0.875305	1	0.886699	0.0677883
916	0	553623	2.21449	22.814	0.856073	0.152759	0.0171028	0.877965	0.876052	0.891004	0.888955	0.880696	0.825822	0.872247	0.889253	0.889958	0.840544	0.885585	0.875024	0.870986	0.891794	0.849161	0.887147	0.836664	0.844317	0.863979	0.872784	1	0.874916	0.0700366
928	0	479310	1.91724	22.7534	0.85059	0.151547	0.0169182	0.899704	0.886653	0.872968	0.869153	0.891087	0.832071	0.872833	0.86469	0.85254	0.873015	0.877703	0.852673	0.876783	0.896023	0.876511	0.893043	0.8742	0.867969	0.87066	0.885194	1	0.876121	0.0673351
940	0	468691	1.87476	22.7786	0.867566	0.152072	0.0173141	0.911988	0.8804	0.879425	0.92069	0.895049	0.865197	0.90428	0.856542	0.891854	0.882393	0.91387	0.861967	0.885132	0.840931	0.866079	0.872689	0.856866	0.852822	0.878711	0.894592	1	0.888563	0.064016
952	0	548109	2.19244	22.7825	0.851422	0.152125	0.0169536	0.901501	0.887641	0.874447	0.886078	0.904485	0.875388	0.869077	0.868271	0.88319	0.856226	0.87576	0.836847	0.907354	0.856692	0.886605	0.873507	0.835285	0.8327	0.87785	0.892271	1	0.881505	0.0678522
964	0	489210	1.95684	22.8046	0.863372	0.152584	0.0172558	0.852762	0.893131	0.873398	0.889575	0.885115	0.856415	0.883378	0.858835	0.898109	0.896625	0.8926	0.848365	0.903322	0.872337	0.877326	0.876488	0.832246	0.830002	0.900158	0.865352	1	0.875859	0.0693298
976	0	537269	2.14908	22.808	0.859521	0.152646	0.017171	0.885258	0.880731	0.887324	0.879042	0.885055	0.874283	0.913467	0.871307	0.881624	0.8749	0.878773	0.875439	0.889457	0.878093	0.898457	0.886745	0.852336	0.867442	0.885444	0.901099	1	0.883183	0.0694308
988	0	525056	2.10022	22.8268	0.875846	0.153046	0.0175502	0.887045	0.886838	0.895497	0.900776	0.885506	0.888393	0.900095	0.89897	0.853335	0.865202	0.882626	0.84047	0.86529	0.891341	0.877745	0.874133	0.850121	0.840914	0.876893	0.907813	1	0.885058	0.065888
1000	0	499793	1.99917	22.768	0.930013	0.15196	0.0187132	0.908898	0.885954	0.903987	0.903395	0.877051	0.854292	0.893044	0.884963	0.874776	0.857903	0.89135	0.815849	0.866561	0.886253	0.869708	0.857354	0.852744	0.849747	0.871532	0.882214	1	0.884785	0.0630727
1012	0	517571	2.07028	22.6849	0.841775	0.150179	0.0166332	0.887118	0.888942	0.855354	0.892697	0.895103	0.872538	0.889434	0.865058	0.880744	0.88448	0.911622	0.854814	0.897954	0.834276	0.8627	0.866229	0.846309	0.853531	0.879256	0.867807	1	0.879801	0.0668802
1024	0	551632	2.20653	22.7613	0.843242	0.151692	0.0167747	0.880702	0.905252	0.868308	0.887217	0.87746	0.87018	0.890881	0.873276	0.89597	0.884656	0.87394	0.853017	0.887297	0.853272	0.880118	0.862032	0.849614	0.857322	0.87608	0.877825	1	0.88066	0.0674599
1036	0	596198	2.38479	22.7981	0.852855	0.152439	0.0170355	0.880482	0.870474	0.90638	0.916679	0.881343	0.85578	0.898965	0.894829	0.88117	0.886627	0.905254	0.86093	0.871564	0.875868	0.89881	0.88316	0.841715	0.858293	0.879923	0.891265	1	0.88551	0.0653571
1048	0	633400	2.5336	22.8101	0.848515	0.152671	0.0169493	0.890978	0.874006	0.892927	0.889503	0.887315	0.865185	0.892167	0.869766	0.874495	0.881203	0.879878	0.864904	0.862536	0.881026	0.88821	0.856706	0.834157	0.860729	0.870304	0.887592	1	0.880806	0.0675456
1060	0	681607	2.72643	22.8726	0.848748	0.153921	0.0170614	0.893494	0.884554	0.905893	0.879813	0.873238	0.871787	0.890213	0.882424	0.878315	0.867003	0.892069	0.865092	0.854645	0.887192	0.857525	0.864872	0.839188	0.856359	0.883612	0.882806	1	0.882519	0.0701297
1072	0	728161	2.91264	22.964	0.846518	0.155756	0.0171299	0.895071	0.890869	0.860265	0.902772	0.914207	0.852173	0.899912	0.885643	0.884576	0.849886	0.905302	0.855114	0.877502	0.832534	0.879015	0.857402	0.846542	0.856985	0.87621	0.869948	1	0.882804	0.0662262
1084	0	711130	2.84452	22.8878	0.865122	0.15425	0.0174053	0.907712	0.889438	0.884241	0.895714	0.887094	0.878634	0.891538	0.875113	0.865224	0.880805	0.898732	0.865378	0.888073	0.840069	0.874403	0.868322	0.824307	0.860795	0.883121	0.880606	1	0.885832	0.0648887
1096	0	779122	3.11649	22.8604	0.86572	0.153702	0.0173865	0.893195	0.863127	0.881049	0.896958	0.885142	0.860947	0.88344	0.901909	0.880558	0.892357	0.887759	0.878531	0.89524	0.866361	0.887017	0.850685	0.856862	0.836977	0.875794	0.882229	1	0.881569	0.0683721
1108	0	699010	2.79604	22.867	0.864208	0.153831	0.0173752	0.881067	0.881873	0.886094	0.905923	0.890667	0.835609	0.893849	0.884498	0.850521	0.85535	0.890971	0.84466	0.86884	0.842659	0.877977	0.875581	0.816415	0.851005	0.874294	0.874125	1	0.877006	0.0700915
1120	0	654106	2.61642	22.8384	0.857883	0.153249	0.0171818	0.891268	0.885105	0.902523	0.888582	0.871777	0.866405	0.880253	0.888543	0.889484	0.87816	0.87401	0.863538	0.868927	0.883955	0.877274	0.855596	0.824442	0.839673	0.870758	0.891879	1	0.882281	0.0662808
1132	0	657874	2.6315	22.8304	0.855934	0.153087	0.017145	0.891082	0.887399	0.879802	0.910741	0.896825	0.882515	0.910693	0.887709	0.869354	0.881738	0.873339	0.858626	0.886097	0.841883	0.848343	0.859368	0.850181	0.849317	0.882886	0.860035	1	0.885516	0.0652092
1144	0	692447	2.76979	22.859	0.838708	0.153633	0.0168176	0.89218	0.892726	0.868232	0.900831	0.902122	0.877835	0.885368	0.870021	0.872631	0.868409	0.880879	0.849275	0.882969	0.840394	0.851149	0.852557	0.835299	0.85145	0.869275	0.886295	1	0.881227	0.0648572
1156	0	647247	2.58899	22.8742	0.858199	0.153967	0.0172355	0.867664	0.886825	0.889112	0.894652	0.888687	0.880284	0.896784	0.909349	0.874026	0.862541	0.875567	0.862036	0.904112	0.838217	0.854946	0.852631	0.847228	0.849924	0.889864	0.857965	1	0.881029	0.0676859
1168	0	594110	2.37644	22.8334	0.856632	0.153149	0.0171472	0.903396	0.886705	0.884689	0.897771	0.886443	0.885291	0.892183	0.873494	0.869224	0.879017	0.904977	0.868029	0.866058	0.852767	0.898494	0.863853	0.827186	0.821953	0.877574	0.874258	1	0.885427	0.0660793
1180	0	575413	2.30165	22.7916	0.857551	0.152317	0.0171298	0.893637	0.900328	0.894129	0.914507	0.903435	0.86472	0.879688	0.902126	0.881794	0.863517	0.884017	0.863655	0.88463	0.866708	0.870766	0.841549	0.820129	0.831432	0.886139	0.86236	1	0.888025	0.0645921
1192	0	700842	2.80337	22.8624	0.83731	0.1537	0.0167934	0.881689	0.887829	0.875065	0.913467	0.87905	0.853115	0.890627	0.87754	0.870266	0.885172	0.871577	0.858153	0.880844	0.855935	0.868276	0.878985	0.80007	0.817403	0.879232	0.872987	1	0.878719	0.0698909
1204	0	711677	2.84671	22.918	0.875943	0.154874	0.0176904	0.867245	0.873314	0.870991	0.909094	0.890922	0.878998	0.899309	0.859055	0.845548	0.845523	0.853717	0.855034	0.885057	0.838123	0.837502	0.858081	0.809324	0.83607	0.873771	0.872206	1	0.872097	0.0702959
1216	0	610438	2.44175	22.87	0.877732	0.153913	0.0176449	0.8966	0.897673	0.868535	0.899095	0.883162	0.883844	0.869703	0.869614	0.862569	0.878622	0.872766	0.875171	0.898829	0.838145	0.855886	0.835757	0.796208	0.856186	0.890262	0.877117	1	0.880539	0.0678843
1228	0	489613	1.95845	22.7532	0.863772	0.151563	0.0171835	0.864694	0.878706	0.884211	0.892812	0.884573	0.870555	0.904735	0.89647	0.870863	0.858747	0.890268	0.891825	0.904641	0.835076	0.874922	0.838908	0.826412	0.838585	0.904281	0.860744	1	0.878562	0.0690629
1240	0	582110	2.32844	22.7878	0.859504	0.152244	0.0171563	0.900347	0.903552	0.897013	0.907078	0.875501	0.889224	0.886671	0.88539	0.874306	0.861477	0.876349	0.885166	0.889175	0.85704	0.872614	0.831816	0.825802	0.803319	0.884512	0.855093	1	0.887456	0.0627162
1252	0	612481	2.44992	22.8053	0.836615	0.152558	0.0166991	0.884208	0.853548	0.897793	0.89576	0.88893	0.868091	0.873488	0.90226	0.858716	0.87434	0.880146	0.883398	0.865281	0.841061	0.868945	0.883293	0.806397	0.839006	0.892627	0.868196	1	0.877538	0.0684378
1264	0	639756	2.55902	22.7916	0.849836	0.152305	0.016956	0.868471	0.91286	0.888559	0.910911	0.883885	0.896435	0.880204	0.885588	0.866063	0.883305	0.871476	0.859238	0.880096	0.839851	0.850275	0.855377	0.827639	0.837222	0.886768	0.87576	1	0.883767	0.0644196
1276	0	611378	2.44551	22.8546	0.8582	0.153575	0.0172104	0.873862	0.88744	0.866879	0.897572	0.894437	0.865646	0.879244	0.871947	0.857169	0.859792	0.849771	0.861391	0.898872	0.830803	0.850391	0.855528	0.800522	0.849839	0.860172	0.862612	1	0.873454	0.0685115
1288	0	552296	2.20918	22.7587	0.852853	0.151654	0.0169744	0.857498	0.898142	0.873124	0.900156	0.879835	0.891393	0.87857	0.896596	0.866093	0.876219	0.88806	0.886779	0.904685	0.823231	0.844668	0.860268	0.817506	0.840682	0.878466	0.879586	1	0.878542	0.0683776
1300	0	548720	2.19488	22.79	0.839241	0.152257	0.0167359	0.873828	0.87399	0.894471	0.910806	0.874324	0.877157	0.857184	0.884435	0.849594	0.84284	0.879318	0.884886	0.887185	0.845779	0.88002	0.855065	0.838362	0.803229	0.889918	0.869955	1	0.876018	0.0681897
1312	0	629227	2.51691	22.919	0.84697	0.15485	0.0170738	0.89287	0.91283	0.894837	0.916888	0.884345	0.879965	0.874564	0.863374	0.856131	0.860592	0.875904	0.884975	0.873473	0.849599	0.843102	0.85852	0.808558	0.813226	0.873864	0.855497	1	0.884704	0.0651226
1324	0	543781	2.17512	22.8548	0.879096	0.15361	0.0176402	0.88387	0.908886	0.909035	0.910686	0.905876	0.889139	0.858814	0.895016	0.85618	0.869468	0.859183	0.874336	0.859869	0.826767	0.853286	0.883254	0.831205	0.828132	0.88177	0.852917	1	0.886681	0.0626442
1336	0	596809	2.38724	22.8876	0.876481	0.154264	0.0176497	0.888753	0.87648	0.865428	0.886778	0.884285	0.88399	0.868911	0.881925	0.838464	0.888729	0.882839	0.87562	0.875456	0.864419	0.8717	0.873337	0.823678	0.832257	0.879368	0.88239	1	0.876448	0.069791
1348	0	545480	2.18192	22.8768	0.906448	0.154093	0.0182719	0.89335	0.875055	0.893806	0.902232	0.900565	0.876058	0.859825	0.888027	0.885641	0.844627	0.851134	0.868498	0.904774	0.826809	0.847021	0.835783	0.847485	0.834354	0.883253	0.85803	1	0.880245	0.0653415
1360	0	472332	1.88933	22.7301	0.857513	0.151095	0.01703	0.876496	0.876091	0.90401	0.908997	0.888316	0.882174	0.880374	0.885809	0.87126	0.860324	0.87983	0.870966	0.889584	0.84137	0.851989	0.858698	0.81531	0.841198	0.84212	0.877689	1	0.880955	0.0631014
1372	0	527930	2.11172	22.7279	0.83931	0.151024	0.0166472	0.893827	0.889025	0.90394	0.901861	0.899368	0.872592	0.878904	0.89177	0.855031	0.876718	0.864904	0.882	0.873086	0.834329	0.851905	0.852143	0.822159	0.80725	0.888756	0.872545	1	0.884094	0.0669974
1384	0	622271	2.48908	22.7767	0.84064	0.151995	0.0167499	0.868957	0.890916	0.899117	0.904785	0.884012	0.875327	0.862884	0.867653	0.8508	0.871075	0.859782	0.863456	0.860722	0.835279	0.838776	0.868732	0.815715	0.829578	0.858602	0.868191	1	0.875685	0.0679072
1396	0	639277	2.55711	22.828	0.84629	0.153024	0.0169191	0.883571	0.87949	0.882969	0.8952	0.87971	0.863125	0.845918	0.883622	0.856153	0.884988	0.861575	0.879444	0.858529	0.845186	0.831548	0.893994	0.830909	0.790667	0.883338	0.856688	1	0.873943	0.0683364
1408	0	594322	2.37729	22.81	0.864724	0.152693	0.0172781	0.905932	0.859056	0.876988	0.910461	0.88274	0.881209	0.867809	0.89636	0.871405	0.870274	0.863409	0.889694	0.885255	0.82446	0.854275	0.868483	0.822073	0.841222	0.895865	0.838351	1	0.879995	0.066958
1420	0	514206	2.05682	22.7543	0.851641	0.151567	0.0169367	0.864893	0.873041	0.896747	0.882175	0.903299	0.898908	0.886754	0.875516	0.877758	0.85182	0.869753	0.874907	0.867526	0.839057	0.842174	0.858305	0.815954	0.835738	0.870118	0.856907	1	0.876815	0.0657666
1432	0	589478	2.35791	22.7435	0.845158	0.151341	0.0167886	0.870476	0.873112	0.889951	0.900683	0.902935	0.883339	0.877489	0.885957	0.85595	0.882598	0.859773	0.892847	0.873165	0.820996	0.843582	0.865303	0.819181	0.819466	0.87871	0.858869	1	0.877747	0.0680113
1444	0	590102	2.36041	22.786	0.850131	0.152194	0.016943	0.893277	0.854405	0.893077	0.894733	0.89698	0.891709	0.866229	0.87812	0.837113	0.8652	0.839496	0.875703	0.88423	0.810473	0.858804	0.880645	0.816542	0.795855	0.881798	0.852948	1	0.875135	0.0695391
1456	0	709625	2.8385	22.8499	0.853719	0.153474	0.0171232	0.864227	0.881355	0.898503	0.903999	0.873429	0.874316	0.870668	0.859283	0.852922	0.855003	0.85644	0.875137	0.840637	0.854592	0.823407	0.872037	0.848612	0.81545	0.875327	0.866842	1	0.872581	0.0675053
1468	0	789580	3.15832	22.9246	0.853594	0.154973	0.0172333	0.892064	0.865633	0.881784	0.891501	0.887239	0.872319	0.884491	0.890534	0.849445	0.856924	0.864629	0.871118	0.866303	0.830425	0.824792	0.877612	0.834519	0.831967	0.894766	0.855237	1	0.875491	0.068931
1480	0	794088	3.17635	22.9333	0.856859	0.155152	0.0173009	0.883532	0.879733	0.87684	0.899349	0.896112	0.887144	0.877366	0.863699	0.850714	0.864776	0.873392	0.863862	0.863645	0.832459	0.8306	0.856198	0.808183	0.812368	0.878882	0.862349	1	0.875673	0.0665262
1492	0	754719	3.01888	22.9804	0.879826	0.15614	0.0178566	0.844775	0.894756	0.881199	0.879683	0.911937	0.890508	0.886144	0.901559	0.862292	0.878671	0.878501	0.881659	0.886529	0.833572	0.822715	0.855298	0.811617	0.827836	0.884086	0.858501	1	0.876865	0.0699112
1504	0	650045	2.60018	22.8822	0.863768	0.154136	0.0173813	0.868965	0.873666	0.9094	0.882417	0.899741	0.853975	0.892261	0.896558	0.849337	0.866241	0.863587	0.883433	0.850333	0.825434	0.840506	0.888174	0.836182	0.824575	0.875321	0.868462	1	0.876251	0.0687645
1516	0	713301	2.8532	22.9333	0.8612	0.155159	0.017385	0.89255	0.863452	0.899816	0.904243	0.891106	0.897811	0.853619	0.88216	0.840253	0.852335	0.860958	0.868071	0.869189	0.842989	0.844165	0.862678	0.830673	0.819633	0.856468	0.853701	1	0.877324	0.0647611
1528	0	742113	2.96845	22.9318	0.860371	0.155129	0.0173749	0.873097	0.853325	0.886717	0.882389	0.878274	0.869162	0.882219	0.878876	0.843553	0.854899	0.848776	0.865598	0.84248	0.85125	0.826077	0.854627	0.846943	0.824058	0.853188	0.861114	1	0.867398	0.0709085
1540	0	858397	3.43359	22.9432	0.866639	0.155367	0.0175177	0.871894	0.872578	0.866178	0.909679	0.892325	0.866916	0.882174	0.892044	0.843318	0.847698	0.880181	0.877229	0.877445	0.83688	0.808176	0.874083	0.83362	0.836903	0.883327	0.856337	1	0.873442	0.0676213
1552	0	710965	2.84386	22.9389	0.871479	0.155287	0.0176063	0.85908	0.862624	0.866131	0.879647	0.889331	0.873726	0.87177	0.891409	0.852143	0.858039	0.852486	0.878299	0.877696	0.824821	0.837185	0.856399	0.815433	0.810223	0.861214	0.852501	1	0.866185	0.071065
1564	0	474968	1.89987	22.8363	0.878852	0.153239	0.0176179	0.861713	0.867515	0.901386	0.885341	0.922714	0.863795	0.865068	0.873475	0.87411	0.850905	0.86168	0.892685	0.862525	0.838942	0.812648	0.872257	0.835792	0.816434	0.863179	0.86578	1	0.873837	0.0709782
1576	0	539371	2.15748	22.744	0.876653	0.151399	0.0174942	0.886434	0.871085	0.88837	0.881354	0.89763	0.89403	0.849141	0.878661	0.860173	0.875165	0.853358	0.883354	0.832017	0.831391	0.828357	0.866761	0.817402	0.831705	0.881243	0.847453	1	0.874543	0.0671553
1588	0	655651	2.6226	22.8448	0.880738	0.153412	0.0177186	0.907436	0.865999	0.888921	0.890645	0.896854	0.870419	0.873823	0.867496	0.865077	0.872426	0.851695	0.86463	0.861385	0.836966	0.798377	0.84038	0.846462	0.850292	0.84194	0.863244	1	0.876868	0.0672696
1600	0	590382	2.36153	22.9136	0.867331	0.154772	0.0174917	0.872959	0.862868	0.884267	0.900959	0.901483	0.859582	0.889804	0.885259	0.877462	0.858341	0.836822	0.865787	0.85222	0.840395	0.851841	0.856869	0.840781	0.816939	0.850776	0.853189	1	0.873529	0.0657659
1612	0	569940	2.27976	22.8628	0.870069	0.153755	0.0174722	0.857968	0.864845	0.882259	0.902145	0.898472	0.879435	0.869022	0.898202	0.829928	0.829176	0.867815	0.869197	0.857634	0.833997	0.818127	0.878554	0.832266	0.842403	0.86183	0.860769	1	0.870013	0.068364
1624	0	623130	2.49252	22.8715	0.891273	0.153964	0.0179435	0.875324	0.867279	0.895504	0.882602	0.890434	0.871119	0.875784	0.864066	0.849224	0.866046	0.865419	0.860383	0.859097	0.838522	0.811319	0.882049	0.81717	0.831195	0.879536	0.865746	1	0.871782	0.067748
1636	0	526306	2.10522	22.7547	0.855872	0.15158	0.0170365	0.869267	0.855596	0.88163	0.892552	0.895416	0.860926	0.89263	0.885593	0.86192	0.875532	0.863172	0.875989	0.84695	0.850963	0.831675	0.845941	0.817124	0.832183	0.855582	0.840362	1	0.871265	0.0685919
1648	0	561871	2.24748	22.8418	0.850569	0.153306	0.0170408	0.882133	0.887811	0.88129	0.908334	0.888627	0.870355	0.8698	0.858899	0.856129	0.896691	0.866603	0.876361	0.826018	0.857545	0.830476	0.852377	0.829954	0.848868	0.84005	0.863226	1	0.876813	0.0651244
1660	0	668154	2.67262	22.8334	0.874304	0.153175	0.0175556	0.877765	0.866365	0.882474	0.89981	0.907849	0.863124	0.861377	0.876604	0.841669	0.862605	0.837122	0.882778	0.85767	0.827394	0.822708	0.86561	0.827799	0.83947	0.854287	0.854524	1	0.871666	0.0674407
1672	0	777560	3.11024	22.8724	0.860565	0.153934	0.0172807	0.871231	0.865139	0.880814	0.891525	0.890429	0.884952	0.880567	0.896564	0.848256	0.847527	0.870883	0.859772	0.854627	0.822907	0.81766	0.870049	0.848727	0.831002	0.85599	0.847033	1	0.871996	0.0663697
1684	0	650265	2.60106	22.8843	0.863348	0.154177	0.0173741	0.88668	0.877266	0.88565	0.886652	0.889021	0.859217	0.883077	0.87796	0.830917	0.854234	0.827796	0.887519	0.855707	0.85767	0.795134	0.853784	0.825881	0.811797	0.863127	0.842132	1	0.871622	0.0695134
1696	0	479956	1.91982	22.8466	0.870828	0.153434	0.0174725	0.888792	0.872041	0.891643	0.895123	0.88166	0.86298	0.864552	0.856375	0.818497	0.842624	0.888847	0.883713	0.864533	0.839158	0.824234	0.86437	0.82487	0.841396	0.853222	0.838181	1	0.871781	0.0672416
1708	0	439537	1.75815	22.6956	0.882223	0.150449	0.0174864	0.893809	0.879824	0.884765	0.901672	0.884453	0.874599	0.85806	0.862147	0.834497	0.877055	0.823993	0.890171	0.823162	0.847995	0.824895	0.843543	0.855422	0.842507	0.845884	0.858258	1	0.873766	0.0661804
1720	0	543415	2.17366	22.7441	0.849549	0.151361	0.0169117	0.892752	0.868405	0.897505	0.923023	0.896055	0.85787	0.883569	0.871442	0.854331	0.870737	0.860672	0.895161	0.826451	0.81941	0.816744	0.851173	0.855945	0.842548	0.863821	0.863529	1	0.878981	0.065049
1732	0	650831	2.60332	22.8347	0.858688	0.153176	0.0172082	0.876567	0.88508	0.890011	0.894623	0.89571	0.867854	0.878213	0.875883	0.849734	0.857723	0.832771	0.872156	0.859159	0.855249	0.833652	0.865037	0.828267	0.855609	0.83118	0.855724	1	0.87501	0.0650243
1744	0	687856	2.75142	22.937	0.851665	0.15522	0.0171985	0.877594	0.89631	0.882675	0.88775	0.884871	0.859314	0.886254	0.887874	0.818795	0.877298	0.871639	0.870989	0.860877	0.854688	0.812842	0.863555	0.831068	0.839395	0.847265	0.852473	1	0.875001	0.0673122
1756	0	540490	2.16196	22.8991	0.868451	0.154483	0.0174801	0.892094	0.875408	0.880195	0.894519	0.867502	0.873137	0.859068	0.855736	0.792316	0.821144	0.855633	0.859401	0.867555	0.846994	0.818182	0.838594	0.857893	0.865352	0.827493	0.814733	1	0.866842	0.0696012
1768	0	505648	2.02259	22.8023	0.877359	0.152559	0.0175363	0.860671	0.877911	0.905254	0.890873	0.894193	0.863942	0.886912	0.882736	0.836154	0.866797	0.830161	0.862521	0.809368	0.816099	0.826491	0.862997	0.830538	0.860356	0.863714	0.854379	1	0.871156	0.0672553
1780	0	480523	1.92209	22.6365	0.840114	0.149224	0.0165335	0.889878	0.867947	0.882946	0.912801	0.901773	0.88597	0.86523	0.871298	0.849135	0.867166	0.853697	0.893928	0.835875	0.850582	0.813997	0.857642	0.819827	0.822073	0.838764	0.887609	1	0.876815	0.067067
1792	0	516009	2.06404	22.7216	0.8409	0.150902	0.0166662	0.884987	0.88096	0.895616	0.890099	0.877195	0.876208	0.883033	0.870288	0.840624	0.877304	0.867155	0.858423	0.824094	0.862213	0.823471	0.845354	0.879211	0.86102	0.837652	0.840449	1	0.875562	0.0657154
1804	0	489735	1.95894	22.6784	0.830961	0.150034	0.016409	0.858868	0.874964	0.880046	0.89461	0.873714	0.877123	0.852951	0.86337	0.842182	0.826947	0.833054	0.843442	0.851839	0.841507	0.833592	0.853858	0.833661	0.824903	0.834456	0.849675	1	0.863542	0.0677124
1816	0	596177	2.38471	22.8303	0.850877	0.153078	0.0170217	0.891546	0.877307	0.874138	0.897348	0.898403	0.851596	0.881021	0.880284	0.817274	0.873815	0.863924	0.852168	0.836595	0.826737	0.820949	0.83018	0.863606	0.867211	0.842369	0.836482	1	0.872516	0.0694071
1828	0	501813	2.00725	22.7696	0.865201	0.151889	0.0172422	0.89865	0.887866	0.895666	0.904863	0.874893	0.834212	0.852604	0.858166	0.837381	0.838439	0.861943	0.866284	0.816389	0.824418	0.855613	0.827183	0.816625	0.822326	0.83674	0.865042	1	0.870969	0.0661179
1840	0	445961	1.78384	22.7826	0.848961	0.152125	0.0169232	0.893104	0.880104	0.897703	0.870564	0.868082	0.907739	0.882093	0.871621	0.84778	0.857114	0.85777	0.859326	0.85123	0.828616	0.817672	0.860362	0.829937	0.822934	0.853183	0.878386	1	0.875242	0.0643459
1852	0	465577	1.86231	22.7065	0.85091	0.150618	0.0168547	0.890253	0.901176	0.878194	0.896232	0.894426	0.867797	0.866101	0.869058	0.853276	0.869756	0.846628	0.874817	0.825352	0.848116	0.850562	0.856096	0.867165	0.858485	0.844837	0.84791	1	0.877693	0.063776
1864	0	513258	2.05303	22.7263	0.852635	0.151013	0.0169351	0.871305	0.885685	0.88885	0.912539	0.899966	0.88684	0.862291	0.874113	0.836126	0.884106	0.833927	0.856739	0.841077	0.842254	0.858842	0.807684	0.834947	0.827859	0.808804	0.839205	1	0.874754	0.0634942
1876	0	603722	2.41489	22.8062	0.848488	0.152593	0.0169481	0.890357	0.853981	0.879202	0.887593	0.885976	0.886551	0.881201	0.90315	0.82907	0.85178	0.84996	0.853706	0.829365	0.850879	0.843402	0.858316	0.839192	0.839363	0.83642	0.854963	1	0.871532	0.0676095
1888	0	592501	2.37	22.7887	0.852612	0.152252	0.0170069	0.880202	0.892932	0.903491	0.888684	0.89576	0.855695	0.867096	0.856805	0.818691	0.847125	0.841278	0.857037	0.847909	0.850083	0.824747	0.845296	0.843188	0.812734	0.820233	0.83387	1	0.871612	0.0673766
1900	0	603171	2.41268	22.7692	0.841482	0.151847	0.0167443	0.891499	0.87852	0.894784	0.893251	0.865021	0.862628	0.860986	0.863893	0.842258	0.852286	0.835534	0.835264	0.823162	0.848133	0.836856	0.823427	0.818693	0.816521	0.835416	0.872169	1	0.868804	0.0670188
1912	0	521139	2.08456	22.7983	0.867751	0.152465	0.0173202	0.866213	0.897236	0.892537	0.899006	0.864797	0.881387	0.870272	0.859192	0.86568	0.876656	0.855218	0.870514	0.83465	0.827235	0.846236	0.854347	0.834593	0.830527	0.833644	0.853288	1	0.873625	0.0659163
1924	0	540695	2.16278	22.676	0.847697	0.150013	0.0167508	0.878229	0.878	0.88967	0.885162	0.889677	0.877711	0.873283	0.896073	0.826824	0.847309	0.826821	0.872125	0.852834	0.846279	0.855155	0.841302	0.860702	0.824514	0.813855	0.817158	1	0.872032	0.0659776
1936	0	610787	2.44315	22.7862	0.840471	0.152183	0.0167606	0.851315	0.86763	0.890784	0.897158	0.874019	0.892051	0.872804	0.866409	0.839203	0.833893	0.851613	0.865997	0.817587	0.850523	0.834572	0.836482	0.832381	0.813842	0.804916	0.862061	1	0.865463	0.0679331
1948	0	572298	2.28919	22.8205	0.859582	0.152895	0.0171841	0.884306	0.878927	0.894077	0.875963	0.901958	0.862591	0.870931	0.89182	0.812806	0.826379	0.834516	0.825463	0.842701	0.833481	0.812731	0.84778	0.820147	0.85099	0.825058	0.829312	1	0.868568	0.0694704
1960	0	452580	1.81032	22.7645	0.869357	0.151794	0.0173342	0.89976	0.8515	0.879776	0.881104	0.862421	0.875552	0.881	0.830959	0.848281	0.853488	0.843281	0.860505	0.850281	0.842005	0.852371	0.840561	0.829555	0.822922	0.799643	0.856789	1	0.866113	0.0718651
1972	0	469521	1.87808	22.7283	0.844968	0.15104	0.0167625	0.872311	0.887133	0.875618	0.889219	0.889476	0.870847	0.875969	0.868009	0.841471	0.850896	0.848499	0.847635	0.830719	0.832312	0.80798	0.815138	0.833251	0.846283	0.832304	0.85216	1	0.868486	0.0695074
1984	0	538788	2.15515	22.7152	0.843898	0.15078	0.0167318	0.888162	0.883812	0.882346	0.882362	0.869451	0.862138	0.876933	0.869292	0.863318	0.839357	0.876328	0.858185	0.853423	0.854678	0.853382	0.840368	0.833782	0.808851	0.835839	0.837662	1	0.871835	0.0643275
1996	0	641063	2.56425	22.8002	0.833449	0.152452	0.016625	0.881691	0.871001	0.869217	0.878486	0.887123	0.893255	0.883245	0.86757	0.828299	0.836413	0.8167	0.856955	0.815109	0.828873	0.835297	0.820559	0.827129	0.805714	0.812281	0.853386	1	0.865383	0.0678102
2008	0	556085	2.22434	22.7638	0.849649	0.151751	0.0169061	0.879996	0.863529	0.916731	0.904992	0.89201	0.875185	0.875252	0.882372	0.810891	0.818737	0.857904	0.837581	0.829228	0.874518	0.822636	0.840172	0.835353	0.796159	0.834973	0.82914	1	0.872003	0.0642677
2020	0	489559	1.95824	22.7216	0.854958	0.150923	0.0169615	0.866124	0.879995	0.884293	0.893053	0.86763	0.854275	0.877285	0.884142	0.81573	0.871817	0.860435	0.852509	0.817055	0.802296	0.818633	0.848551	0.82714	0.829952	0.842204	0.816505	1	0.865443	0.0720906
2032	0	558826	2.2353	22.7839	0.847424	0.152148	0.0168969	0.890669	0.869586	0.900518	0.883462	0.861672	0.862858	0.874133	0.863918	0.835005	0.851175	0.830406	0.834264	0.851849	0.834361	0.847093	0.837695	0.828116	0.849464	0.825299	0.826357	1	0.868062	0.0671564
2044	0	657173	2.62869	22.9091	0.846756	0.15465	0.0170588	0.888287	0.851306	0.880044	0.894317	0.880154	0.868374	0.880056	0.850644	0.843219	0.834757	0.854116	0.848481	0.836186	0.827333	0.834903	0.829949	0.800961	0.832059	0.816545	0.844699	1	0.865298	0.0685374
2056	0	625141	2.50056	22.9003	0.87635	0.154517	0.0176541	0.883052	0.872426	0.870101	0.883996	0.884451	0.871251	0.860461	0.882485	0.857467	0.831951	0.848645	0.853662	0.836378	0.815056	0.837401	0.817852	0.810628	0.778648	0.815424	0.829533	1	0.865634	0.0680749
2068	0	563562	2.25425	22.7885	0.849208	0.152241	0.0169505	0.887623	0.865803	0.868046	0.89405	0.904054	0.896048	0.867626	0.873069	0.816884	0.854256	0.866318	0.85069	0.81626	0.842774	0.835588	0.834831	0.805736	0.813037	0.834141	0.821508	1	0.869739	0.0647268
2080	0	619780	2.47912	22.8937	0.846119	0.154339	0.0170221	0.88449	0.868911	0.888651	0.885158	0.892366	0.872471	0.867361	0.846206	0.823236	0.840437	0.856059	0.832281	0.802689	0.841791	0.83289	0.831624	0.852945	0.844402	0.844926	0.828073	1	0.866715	0.0699171
2092	0	641157	2.56463	22.9646	0.873933	0.155811	0.0176862	0.865704	0.889566	0.883753	0.885951	0.880501	0.860119	0.872488	0.879601	0.850799	0.851926	0.83249	0.826252	0.823711	0.836553	0.848607	0.856292	0.83312	0.797453	0.803515	0.797036	1	0.866622	0.0697086
2104	0	555850	2.2234	22.8969	0.884301	0.154463	0.0178307	0.876907	0.860359	0.874268	0.881489	0.854023	0.837525	0.894828	0.859508	0.851694	0.841648	0.839799	0.841618	0.852409	0.810819	0.818411	0.83754	0.83641	0.840411	0.829967	0.807036	1	0.860266	0.0721182
2116	0	661918	2.64767	22.93	0.883302	0.155126	0.0178495	0.877131	0.86124	0.885527	0.886233	0.876636	0.894515	0.869753	0.851709	0.843817	0.83409	0.817743	0.854527	0.84692	0.819558	0.831484	0.80262	0.824774	0.839254	0.824974	0.813838	1	0.864539	0.0663023
2128	0	659421	2.63768	22.7925	0.848139	0.152321	0.0169242	0.886934	0.884262	0.875377	0.889015	0.895335	0.878856	0.870235	0.867444	0.826488	0.825863	0.828351	0.845047	0.809315	0.833204	0.828262	0.834994	0.822777	0.797078	0.815063	0.808873	1	0.867464	0.0655451
2140	0	651272	2.60509	22.8759	0.840861	0.153975	0.0168838	0.890183	0.841681	0.897649	0.874967	0.903761	0.862845	0.854004	0.862447	0.836654	0.864854	0.834249	0.842145	0.84215	0.837976	0.846856	0.821281	0.819226	0.813433	0.827124	0.825559	1	0.865478	0.0670079
2152	0	641457	2.56583	22.8374	0.87313	0.153254	0.0175106	0.859556	0.862165	0.879239	0.893494	0.890677	0.882451	0.863727	0.863766	0.830906	0.835126	0.835653	0.833274	0.832477	0.81784	0.838941	0.840428	0.840387	0.811747	0.845789	0.832336	1	0.862673	0.06769
2164	0	633717	2.53487	22.8228	0.848839	0.152924	0.016966	0.879651	0.879342	0.873883	0.887805	0.868101	0.864452	0.860684	0.858842	0.843518	0.835562	0.835516	0.81912	0.843542	0.808902	0.815763	0.832039	0.831526	0.843133	0.827594	0.81857	1	0.862828	0.0700646
2176	0	572711	2.29084	22.9001	0.881729	0.154523	0.0177654	0.884177	0.866585	0.906929	0.891554	0.890687	0.854767	0.877012	0.855061	0.836028	0.841419	0.834809	0.8216	0.824073	0.80484	0.813818	0.835002	0.82329	0.815637	0.857527	0.810156	1	0.866939	0.0666916
2188	0	541189	2.16476	22.7946	0.857679	0.152376	0.0171165	0.871902	0.870329	0.876614	0.889134	0.88031	0.857074	0.881843	0.875667	0.836461	0.84185	0.839646	0.848073	0.82803	0.83813	0.810951	0.81709	0.839367	0.805606	0.82268	0.809097	1	0.863911	0.0707488
2200	0	698244	2.79298	22.7712	0.839806	0.151884	0.0167282	0.87764	0.859034	0.890407	0.891102	0.892363	0.887592	0.874118	0.879559	0.846873	0.830301	0.828906	0.83662	0.82469	0.814926	0.849163	0.824735	0.829584	0.807744	0.809007	0.824805	1	0.86731	0.0667341
2212	0	786957	3.14783	22.9097	0.862782	0.154686	0.0173759	0.873625	0.853973	0.868878	0.89107	0.880309	0.883731	0.886559	0.86762	0.82575	0.839992	0.851424	0.845842	0.845125	0.837903	0.847399	0.81671	0.811803	0.810333	0.823553	0.811195	1	0.863706	0.0701955
2224	0	642467	2.56987	22.9015	0.880288	0.154548	0.0177447	0.865159	0.855419	0.897878	0.884768	0.894321	0.850717	0.868751	0.864626	0.8163	0.860199	0.820654	0.806816	0.840073	0.825284	0.82242	0.824176	0.818157	0.810357	0.811978	0.818923	1	0.860397	0.0696178
2236	0	491447	1.96579	22.775	0.866457	0.151999	0.0172737	0.889842	0.860778	0.894899	0.888016	0.855263	0.875558	0.882328	0.849844	0.831171	0.835524	0.819925	0.814767	0.848989	0.809475	0.838954	0.828649	0.841979	0.856323	0.848819	0.790405	1	0.864435	0.0656009
2248	0	528145	2.11258	22.7394	0.835963	0.151248	0.0166068	0.859114	0.867444	0.855513	0.897853	0.892122	0.859697	0.872988	0.874821	0.83474	0.852894	0.85258	0.845988	0.814222	0.803124	0.847051	0.818031	0.826538	0.802044	0.834104	0.82861	1	0.861129	0.0699765
2260	0	732128	2.92851	22.8762	0.847736	0.153991	0.0170273	0.857374	0.860132	0.88516	0.911806	0.895875	0.855747	0.869683	0.840867	0.83917	0.814518	0.835024	0.817489	0.834552	0.830319	0.817292	0.819947	0.82382	0.825417	0.815458	0.796498	1	0.860257	0.0695729
2272	0	751873	3.00749	22.889	0.850923	0.154252	0.0171125	0.870808	0.856645	0.873203	0.900445	0.872924	0.861326	0.900494	0.894561	0.832208	0.839308	0.816518	0.841923	0.81855	0.839303	0.839174	0.812686	0.813666	0.82534	0.788132	0.811614	1	0.863076	0.0705149
2284	0	657559	2.63024	22.8951	0.856576	0.154383	0.0172303	0.886035	0.83573	0.884458	0.887152	0.88806	0.896481	0.880421	0.854129	0.821107	0.828446	0.836312	0.820639	0.837859	0.775468	0.802442	0.810581	0.820488	0.792107	0.817376	0.820944	1	0.860699	0.0685109
2296	0	552038	2.20815	22.8545	0.865769	0.153585	0.017369	0.884493	0.838542	0.878679	0.891467	0.861909	0.870409	0.887177	0.828152	0.830721	0.855956	0.809944	0.817085	0.862247	0.798367	0.807271	0.808985	0.80659	0.838834	0.829885	0.825345	1	0.857912	0.0693745
2308	0	473848	1.89539	22.7364	0.85503	0.151215	0.0169832	0.866883	0.878685	0.879008	0.894944	0.883876	0.852435	0.894643	0.857995	0.825235	0.861905	0.826682	0.82933	0.845541	0.815334	0.85278	0.843421	0.830934	0.798703	0.829511	0.814654	1	0.865199	0.0648061
2320	0	519780	2.07912	22.7717	0.862873	0.151929	0.0171886	0.838533	0.840124	0.886705	0.902378	0.887255	0.861646	0.899299	0.854918	0.852225	0.838595	0.819452	0.822123	0.849942	0.80841	0.821082	0.830253	0.809931	0.820231	0.816021	0.771456	1	0.857262	0.0698452
2332	0	589728	2.35891	22.8156	0.849829	0.152783	0.0170012	0.868182	0.883424	0.846691	0.898445	0.886928	0.853934	0.890174	0.888272	0.846896	0.817538	0.830514	0.847295	0.834301	0.796752	0.833756	0.797196	0.800381	0.796393	0.821102	0.790331	1	0.861905	0.0698425
2344	0	614310	2.45724	22.8063	0.836976	0.152579	0.0167089	0.868352	0.843883	0.876983	0.896359	0.885614	0.866154	0.895855	0.85743	0.817318	0.837737	0.850308	0.831317	0.825344	0.77087	0.827174	0.822524	0.801956	0.827096	0.82094	0.827413	1	0.859394	0.070929
2356	0	589411	2.35764	22.8642	0.846964	0.153749	0.0169833	0.877917	0.853646	0.885116	0.890696	0.892266	0.896245	0.92816	0.872485	0.787111	0.863479	0.824102	0.831946	0.845977	0.797393	0.832092	0.808474	0.831193	0.793773	0.797404	0.824679	1	0.86718	0.0667917
2368	0	501229	2.00492	22.8902	0.894575	0.154344	0.0180391	0.851789	0.86253	0.895326	0.873479	0.885694	0.880528	0.885184	0.876422	0.846965	0.835068	0.810939	0.799414	0.830066	0.819213	0.8136	0.823545	0.820087	0.840029	0.806812	0.819332	1	0.86061	0.0697933
2380	0	622223	2.48889	22.8997	0.857041	0.154477	0.0172586	0.871923	0.866004	0.879855	0.882167	0.872686	0.877496	0.902938	0.886745	0.841623	0.83633	0.819692	0.823123	0.862469	0.816513	0.825028	0.8188	0.806449	0.836527	0.818581	0.805819	1	0.864869	0.0658964
2392	0	637824	2.5513	22.8427	0.861834	0.153342	0.0172636	0.827086	0.851417	0.868	0.888396	0.872434	0.859602	0.899721	0.874652	0.859069	0.831071	0.835276	0.830401	0.840992	0.781647	0.823576	0.811836	0.81481	0.809049	0.798436	0.804706	1	0.853172	0.0704583
6630
