# Supplementary material for: IBSEM: An Individual-Based Atlantic Salmon Population Model
Source: PLoS One. 2015 Sep 18;10(9):e0138444. doi: 10.1371/journal.pone.0138444 (PMC4575158; doi:10.1371/journal.pone.0138444)
Supplement: S1 Minimal dataset — (ZIP) [file pone.0138444.s003.zip › temp/scenario 1/wild - 3/runFiles/results/heritabilityFreshwater.txt]

month	parr0+_P_Average	parr0+_P_stDev	parr0+_G_Average	parr0+_G_stDev	parr1+_P_Average	parr1+_P_stDev	parr1+_G_Average	parr1+_G_stDev	parr2+_P_Average	parr2+_P_stDev	parr2+_G_Average	parr2+_G_stDev	parr3+_P_Average	parr3+_P_stDev	parr3+_G_Average	parr3+_G_stDev	parr4+_P_Average	parr4+_P_stDev	parr4+_G_Average	parr4+_G_stDev
21	3.28759	0.716675	3.28415	0.0255109	0	0	0	0	0	0	0	0	0	0	0	0	0	0	0	0
21	0	0	0	0	14.1589	13.4831	14.3009	0.633515	0	0	0	0	0	0	0	0	0	0	0	0
21	0	0	0	0	0	0	0	0	27.8835	25.1436	28.7717	15.5908	35.1416	60.2953	37.2453	45.4535	0	0	0	0
21	0	0	0	0	0	0	0	0	0	0	0	0	0	0	0	0	0	0	0	0
33	3.41081	0.76833	3.40893	0.029254	0	0	0	0	0	0	0	0	0	0	0	0	0	0	0	0
33	0	0	0	0	14.3818	13.9144	14.513	0.704085	0	0	0	0	0	0	0	0	0	0	0	0
33	0	0	0	0	0	0	0	0	26.23	29.7508	30.7184	3.05487	41.4477	53.5151	48.273	42.3747	43.7074	0	59.0177	0
33	0	0	0	0	0	0	0	0	0	0	0	0	0	0	0	0	0	0	0	0
45	3.577	0.844998	3.56961	0.0317059	0	0	0	0	0	0	0	0	0	0	0	0	0	0	0	0
45	0	0	0	0	15.2833	15.6037	15.4151	0.834892	0	0	0	0	0	0	0	0	0	0	0	0
45	0	0	0	0	0	0	0	0	26.7306	30.9544	31.3584	3.18927	36.4197	51.1063	56.2914	7.04613	0	0	0	0
45	0	0	0	0	0	0	0	0	0	0	0	0	0	0	0	0	0	0	0	0
57	3.06286	0.625527	3.06372	0.0263159	0	0	0	0	0	0	0	0	0	0	0	0	0	0	0	0
57	0	0	0	0	14.3969	14.4762	14.5182	0.705152	0	0	0	0	0	0	0	0	0	0	0	0
57	0	0	0	0	0	0	0	0	26.3846	31.1331	31.5223	3.38754	36.5871	52.8366	55.4881	11.81	0	0	0	0
57	0	0	0	0	0	0	0	0	0	0	0	0	0	0	0	0	0	0	0	0
69	3.5469	0.826828	3.54617	0.0283534	0	0	0	0	0	0	0	0	0	0	0	0	0	0	0	0
69	0	0	0	0	14.2629	13.3542	14.4192	0.782906	0	0	0	0	0	0	0	0	0	0	0	0
69	0	0	0	0	0	0	0	0	26.9881	32.6513	31.8096	3.50006	37.81	66.6755	57.9818	8.98379	51.0243	0	87.4045	0
69	0	0	0	0	0	0	0	0	0	0	0	0	0	0	0	0	0	0	0	0
81	3.40239	0.760223	3.4013	0.0281241	0	0	0	0	0	0	0	0	0	0	0	0	0	0	0	0
81	0	0	0	0	14.5626	14.3428	14.7021	0.647696	0	0	0	0	0	0	0	0	0	0	0	0
81	0	0	0	0	0	0	0	0	25.9598	29.3671	30.1175	3.20625	36.4105	56.6233	56.3004	7.1666	38.6273	0	99.3109	0
81	0	0	0	0	0	0	0	0	0	0	0	0	0	0	0	0	0	0	0	0
93	3.36626	0.75023	3.36676	0.0263437	0	0	0	0	0	0	0	0	0	0	0	0	0	0	0	0
93	0	0	0	0	15.3198	15.792	15.5099	0.799243	0	0	0	0	0	0	0	0	0	0	0	0
93	0	0	0	0	0	0	0	0	27.0445	31.6234	32.2214	3.47585	36.8113	53.7536	55.502	10.4731	0	0	0	0
93	0	0	0	0	0	0	0	0	0	0	0	0	0	0	0	0	0	0	0	0
105	3.24673	0.691906	3.24527	0.0228632	0	0	0	0	0	0	0	0	0	0	0	0	0	0	0	0
105	0	0	0	0	13.7918	13.056	13.9353	0.627653	0	0	0	0	0	0	0	0	0	0	0	0
105	0	0	0	0	0	0	0	0	26.5421	32.1333	31.6663	3.14377	38.0913	59.0243	57.1153	8.62613	0	0	0	0
105	0	0	0	0	0	0	0	0	0	0	0	0	0	0	0	0	0	0	0	0
117	3.32001	0.734346	3.31529	0.0335105	0	0	0	0	0	0	0	0	0	0	0	0	0	0	0	0
117	0	0	0	0	14.6047	14.2286	14.7549	0.661226	0	0	0	0	0	0	0	0	0	0	0	0
117	0	0	0	0	0	0	0	0	26.1142	30.123	30.5131	3.30183	36.4637	46.5343	57.255	9.67073	37.6577	0	90.1191	0
117	0	0	0	0	0	0	0	0	0	0	0	0	0	0	0	0	0	0	0	0
129	3.3517	0.741875	3.34972	0.0299707	0	0	0	0	0	0	0	0	0	0	0	0	0	0	0	0
129	0	0	0	0	14.73	14.6876	14.9142	0.889578	0	0	0	0	0	0	0	0	0	0	0	0
129	0	0	0	0	0	0	0	0	26.8415	31.4604	31.7716	3.32081	36.1779	49.3758	55.9696	8.45526	41.7057	0	91.6763	0
129	0	0	0	0	0	0	0	0	0	0	0	0	0	0	0	0	0	0	0	0
141	2.85165	0.53926	2.84724	0.0194449	0	0	0	0	0	0	0	0	0	0	0	0	0	0	0	0
141	0	0	0	0	13.6359	13.0083	13.7699	0.675701	0	0	0	0	0	0	0	0	0	0	0	0
141	0	0	0	0	0	0	0	0	25.6121	29.0213	30.5861	3.88138	35.6495	59.7884	55.1389	12.1336	0	0	0	0
141	0	0	0	0	0	0	0	0	0	0	0	0	0	0	0	0	0	0	0	0
153	3.14318	0.665677	3.14012	0.0294484	0	0	0	0	0	0	0	0	0	0	0	0	0	0	0	0
153	0	0	0	0	13.1487	11.5677	13.2897	0.606709	0	0	0	0	0	0	0	0	0	0	0	0
153	0	0	0	0	0	0	0	0	25.2899	28.638	29.613	3.29975	35.8258	50.6727	55.131	12.0661	0	0	0	0
153	0	0	0	0	0	0	0	0	0	0	0	0	0	0	0	0	0	0	0	0
165	3.46294	0.785853	3.46296	0.0261566	0	0	0	0	0	0	0	0	0	0	0	0	0	0	0	0
165	0	0	0	0	13.5264	12.276	13.6953	0.723332	0	0	0	0	0	0	0	0	0	0	0	0
165	0	0	0	0	0	0	0	0	24.8329	28.0442	28.1346	2.73459	35.609	60.1992	53.5543	8.75958	44.6364	0	85.9646	0
165	0	0	0	0	0	0	0	0	0	0	0	0	0	0	0	0	0	0	0	0
177	3.20796	0.679289	3.20254	0.024947	0	0	0	0	0	0	0	0	0	0	0	0	0	0	0	0
177	0	0	0	0	14.5496	14.4189	14.701	0.644097	0	0	0	0	0	0	0	0	0	0	0	0
177	0	0	0	0	0	0	0	0	25.2741	27.9987	29.2694	3.15831	35.9234	51.3633	51.1651	9.44443	0	0	0	0
177	0	0	0	0	0	0	0	0	0	0	0	0	0	0	0	0	0	0	0	0
189	3.64818	0.889524	3.64691	0.0392572	0	0	0	0	0	0	0	0	0	0	0	0	0	0	0	0
189	0	0	0	0	14.8612	14.3077	15.0201	0.760936	0	0	0	0	0	0	0	0	0	0	0	0
189	0	0	0	0	0	0	0	0	27.2071	32.027	32.1673	3.30061	36.085	43.9953	54.6081	8.76579	37.7476	0	84.081	0
189	0	0	0	0	0	0	0	0	0	0	0	0	0	0	0	0	0	0	0	0
201	3.39772	0.762434	3.39216	0.0303907	0	0	0	0	0	0	0	0	0	0	0	0	0	0	0	0
201	0	0	0	0	15.8867	17.3535	16.0694	0.99705	0	0	0	0	0	0	0	0	0	0	0	0
201	0	0	0	0	0	0	0	0	27.37	32.0598	32.5999	3.79425	38.0518	68.2935	58.3267	9.15043	42.9014	0	83.3895	0
201	0	0	0	0	0	0	0	0	0	0	0	0	0	0	0	0	0	0	0	0
213	3.57985	0.848287	3.57809	0.032933	0	0	0	0	0	0	0	0	0	0	0	0	0	0	0	0
213	0	0	0	0	15.0027	14.9011	15.1486	0.817699	0	0	0	0	0	0	0	0	0	0	0	0
213	0	0	0	0	0	0	0	0	28.1314	35.2621	34.0557	4.26571	37.927	63.4889	59.0942	8.40395	38.6165	0	105.927	0
213	0	0	0	0	0	0	0	0	0	0	0	0	0	0	0	0	0	0	0	0
225	3.13868	0.648881	3.1341	0.021343	0	0	0	0	0	0	0	0	0	0	0	0	0	0	0	0
225	0	0	0	0	14.8817	15.4277	15.0552	0.794226	0	0	0	0	0	0	0	0	0	0	0	0
225	0	0	0	0	0	0	0	0	26.7116	30.123	31.9247	3.74286	37.03	37.3448	59.8231	11.1098	0	0	0	0
225	0	0	0	0	0	0	0	0	0	0	0	0	0	0	0	0	0	0	0	0
237	3.22155	0.69095	3.22074	0.0276421	0	0	0	0	0	0	0	0	0	0	0	0	0	0	0	0
237	0	0	0	0	13.4889	12.1171	13.6186	0.562924	0	0	0	0	0	0	0	0	0	0	0	0
237	0	0	0	0	0	0	0	0	26.1751	30.5415	31.1986	3.3496	37.0794	61.1675	56.6621	9.45505	0	0	0	0
237	0	0	0	0	0	0	0	0	0	0	0	0	0	0	0	0	0	0	0	0
249	3.41055	0.766019	3.41124	0.0286428	0	0	0	0	0	0	0	0	0	0	0	0	0	0	0	0
249	0	0	0	0	14.6817	14.3695	14.8599	0.823835	0	0	0	0	0	0	0	0	0	0	0	0
249	0	0	0	0	0	0	0	0	25.9551	29.255	30.0616	3.06951	37.3785	55.0185	57.0958	9.63874	0	0	0	0
249	0	0	0	0	0	0	0	0	0	0	0	0	0	0	0	0	0	0	0	0
261	3.08548	0.636974	3.0839	0.025053	0	0	0	0	0	0	0	0	0	0	0	0	0	0	0	0
261	0	0	0	0	13.3933	12.3302	13.5261	0.599511	0	0	0	0	0	0	0	0	0	0	0	0
261	0	0	0	0	0	0	0	0	25.3152	28.8355	29.7209	3.09219	34.7968	56.4129	52.4899	8.17303	0	0	0	0
261	0	0	0	0	0	0	0	0	0	0	0	0	0	0	0	0	0	0	0	0
273	3.28371	0.718837	3.28385	0.0287064	0	0	0	0	0	0	0	0	0	0	0	0	0	0	0	0
273	0	0	0	0	13.8872	12.856	14.0397	0.717603	0	0	0	0	0	0	0	0	0	0	0	0
273	0	0	0	0	0	0	0	0	25.2977	27.9481	29.2896	3.03181	35.4423	51.0481	53.8676	8.31162	40.7253	0	86.072	0
273	0	0	0	0	0	0	0	0	0	0	0	0	0	0	0	0	0	0	0	0
285	3.44449	0.781341	3.44527	0.0283546	0	0	0	0	0	0	0	0	0	0	0	0	0	0	0	0
285	0	0	0	0	15.4313	15.755	15.627	0.907539	0	0	0	0	0	0	0	0	0	0	0	0
285	0	0	0	0	0	0	0	0	26.9566	29.6308	31.5647	4.10669	36.4327	58.6797	54.8084	9.97287	0	0	0	0
285	0	0	0	0	0	0	0	0	0	0	0	0	0	0	0	0	0	0	0	0
297	3.56262	0.839313	3.56406	0.0316432	0	0	0	0	0	0	0	0	0	0	0	0	0	0	0	0
297	0	0	0	0	14.6299	14.3716	14.7893	0.697084	0	0	0	0	0	0	0	0	0	0	0	0
297	0	0	0	0	0	0	0	0	27.3795	33.3818	32.5665	3.76773	38.6603	67.2106	57.3886	8.43588	0	0	0	0
297	0	0	0	0	0	0	0	0	0	0	0	0	0	0	0	0	0	0	0	0
309	3.10864	0.644139	3.10944	0.0296319	0	0	0	0	0	0	0	0	0	0	0	0	0	0	0	0
309	0	0	0	0	14.6244	14.6542	14.7781	0.730768	0	0	0	0	0	0	0	0	0	0	0	0
309	0	0	0	0	0	0	0	0	26.1361	30.5414	31.0556	3.24585	36.2449	46.6692	57.544	10.0882	0	0	0	0
309	0	0	0	0	0	0	0	0	0	0	0	0	0	0	0	0	0	0	0	0
321	2.91105	0.559726	2.91395	0.0200841	0	0	0	0	0	0	0	0	0	0	0	0	0	0	0	0
321	0	0	0	0	12.5539	11.0581	12.6945	0.632273	0	0	0	0	0	0	0	0	0	0	0	0
321	0	0	0	0	0	0	0	0	24.9437	28.0681	29.55	2.85593	33.9632	53.4561	53.5776	7.85067	0	0	0	0
321	0	0	0	0	0	0	0	0	0	0	0	0	0	0	0	0	0	0	0	0
333	2.985	0.589601	2.98337	0.0217643	0	0	0	0	0	0	0	0	0	0	0	0	0	0	0	0
333	0	0	0	0	13.0698	11.4902	13.2436	0.583886	0	0	0	0	0	0	0	0	0	0	0	0
333	0	0	0	0	0	0	0	0	24.1797	26.0782	27.5697	3.17182	34.7732	45.2049	52.957	8.67367	27.8329	0	86.2803	0
333	0	0	0	0	0	0	0	0	0	0	0	0	0	0	0	0	0	0	0	0
345	3.53539	0.823302	3.53408	0.0305814	0	0	0	0	0	0	0	0	0	0	0	0	0	0	0	0
345	0	0	0	0	14.3178	13.4998	14.4897	0.725041	0	0	0	0	0	0	0	0	0	0	0	0
345	0	0	0	0	0	0	0	0	25.9742	29.0095	29.8997	3.29409	35.4979	54.4718	52.0309	10.0801	40.8264	0	87.5754	0
345	0	0	0	0	0	0	0	0	0	0	0	0	0	0	0	0	0	0	0	0
357	3.35311	0.742393	3.35296	0.0255696	0	0	0	0	0	0	0	0	0	0	0	0	0	0	0	0
357	0	0	0	0	15.7167	16.7148	15.9054	0.848299	0	0	0	0	0	0	0	0	0	0	0	0
357	0	0	0	0	0	0	0	0	26.933	30.7811	31.9475	4.0083	37.206	62.8207	55.5174	11.9636	41.2709	47.0252	84.5699	4.92384
357	0	0	0	0	0	0	0	0	0	0	0	0	0	0	0	0	0	0	0	0
369	2.83989	0.53061	2.83831	0.0195432	0	0	0	0	0	0	0	0	0	0	0	0	0	0	0	0
369	0	0	0	0	13.6778	13.2958	13.8249	0.582604	0	0	0	0	0	0	0	0	0	0	0	0
369	0	0	0	0	0	0	0	0	26.3252	30.0466	32.3536	3.79936	37.1664	60.5915	55.2901	10.2828	43.0264	0	95.4245	0
369	0	0	0	0	0	0	0	0	0	0	0	0	0	0	0	0	0	0	0	0
381	3.36735	0.749751	3.36253	0.0316626	0	0	0	0	0	0	0	0	0	0	0	0	0	0	0	0
381	0	0	0	0	12.8541	10.76	12.9921	0.548864	0	0	0	0	0	0	0	0	0	0	0	0
381	0	0	0	0	0	0	0	0	25.2992	29.6924	29.2703	2.6508	36.2059	57.1716	57.8495	9.80632	0	0	0	0
381	0	0	0	0	0	0	0	0	0	0	0	0	0	0	0	0	0	0	0	0
393	3.0485	0.618366	3.0481	0.0232609	0	0	0	0	0	0	0	0	0	0	0	0	0	0	0	0
393	0	0	0	0	14.3337	14.2742	14.4484	0.758829	0	0	0	0	0	0	0	0	0	0	0	0
393	0	0	0	0	0	0	0	0	24.5674	26.1118	28.0955	2.81228	34.8339	57.0926	52.0721	7.45625	32.0998	0	93.7449	0
393	0	0	0	0	0	0	0	0	0	0	0	0	0	0	0	0	0	0	0	0
405	3.71785	0.915429	3.71244	0.0345121	0	0	0	0	0	0	0	0	0	0	0	0	0	0	0	0
405	0	0	0	0	15.349	15.1694	15.5431	0.888739	0	0	0	0	0	0	0	0	0	0	0	0
405	0	0	0	0	0	0	0	0	27.8596	33.0734	33.053	4.36051	37.4217	64.0885	54.1818	11.3512	58.6497	0	96.7956	0
405	0	0	0	0	0	0	0	0	0	0	0	0	0	0	0	0	0	0	0	0
417	3.37126	0.751288	3.37268	0.0288493	0	0	0	0	0	0	0	0	0	0	0	0	0	0	0	0
417	0	0	0	0	15.7388	16.9263	15.8997	0.851098	0	0	0	0	0	0	0	0	0	0	0	0
417	0	0	0	0	0	0	0	0	27.5639	33.04	33.1029	4.08115	38.3785	64.3577	59.7425	7.08641	0	0	0	0
417	0	0	0	0	0	0	0	0	0	0	0	0	0	0	0	0	0	0	0	0
429	3.1025	0.637833	3.10104	0.0229098	0	0	0	0	0	0	0	0	0	0	0	0	0	0	0	0
429	0	0	0	0	14.4936	14.4547	14.6716	0.718673	0	0	0	0	0	0	0	0	0	0	0	0
429	0	0	0	0	0	0	0	0	27.1774	32.52	33.3165	4.0498	38.9158	67.6149	58.4318	12.6102	0	0	0	0
429	0	0	0	0	0	0	0	0	0	0	0	0	0	0	0	0	0	0	0	0
441	3.37009	0.751859	3.37106	0.0272078	0	0	0	0	0	0	0	0	0	0	0	0	0	0	0	0
441	0	0	0	0	13.7712	12.5431	13.9492	0.631124	0	0	0	0	0	0	0	0	0	0	0	0
441	0	0	0	0	0	0	0	0	26.2423	30.7539	31.1761	3.17418	36.9714	51.836	60.1204	13.4351	0	0	0	0
441	0	0	0	0	0	0	0	0	0	0	0	0	0	0	0	0	0	0	0	0
453	3.50532	0.815563	3.50542	0.0346678	0	0	0	0	0	0	0	0	0	0	0	0	0	0	0	0
453	0	0	0	0	14.6644	14.1899	14.8454	0.731299	0	0	0	0	0	0	0	0	0	0	0	0
453	0	0	0	0	0	0	0	0	26.16	29.6432	30.1041	2.9449	36.4352	55.4375	56.6156	8.51264	0	0	0	0
453	0	0	0	0	0	0	0	0	0	0	0	0	0	0	0	0	0	0	0	0
465	3.27962	0.710626	3.2757	0.0249033	0	0	0	0	0	0	0	0	0	0	0	0	0	0	0	0
465	0	0	0	0	14.4562	14.2858	14.6451	0.783411	0	0	0	0	0	0	0	0	0	0	0	0
465	0	0	0	0	0	0	0	0	26.1798	30.438	30.936	3.08851	36.512	52.9383	53.9372	7.99838	0	0	0	0
465	0	0	0	0	0	0	0	0	0	0	0	0	0	0	0	0	0	0	0	0
477	3.25989	0.700569	3.25498	0.0254875	0	0	0	0	0	0	0	0	0	0	0	0	0	0	0	0
477	0	0	0	0	14.6084	14.3471	14.77	0.694081	0	0	0	0	0	0	0	0	0	0	0	0
477	0	0	0	0	0	0	0	0	26.5647	30.0161	31.7194	3.97777	36.7106	59.2321	55.7396	11.0448	0	0	0	0
477	0	0	0	0	0	0	0	0	0	0	0	0	0	0	0	0	0	0	0	0
489	3.27829	0.713894	3.27996	0.026099	0	0	0	0	0	0	0	0	0	0	0	0	0	0	0	0
489	0	0	0	0	14.218	13.6533	14.3951	0.688544	0	0	0	0	0	0	0	0	0	0	0	0
489	0	0	0	0	0	0	0	0	26.5072	30.7163	31.3752	3.17906	36.701	53.9114	57.3298	10.2889	0	0	0	0
489	0	0	0	0	0	0	0	0	0	0	0	0	0	0	0	0	0	0	0	0
501	3.06742	0.626517	3.06475	0.0269218	0	0	0	0	0	0	0	0	0	0	0	0	0	0	0	0
501	0	0	0	0	12.8466	11.4809	13.0055	0.555834	0	0	0	0	0	0	0	0	0	0	0	0
501	0	0	0	0	0	0	0	0	24.7298	28.4073	28.802	2.61572	34.9695	56.1007	54.5103	7.69885	0	0	0	0
501	0	0	0	0	0	0	0	0	0	0	0	0	0	0	0	0	0	0	0	0
513	2.9349	0.571653	2.93508	0.0209145	0	0	0	0	0	0	0	0	0	0	0	0	0	0	0	0
513	0	0	0	0	12.8873	11.4779	13.02	0.63804	0	0	0	0	0	0	0	0	0	0	0	0
513	0	0	0	0	0	0	0	0	23.7375	26.3277	27.2364	2.50688	33.7845	49.6848	50.7811	7.88619	51.3917	0	83.9088	0
513	0	0	0	0	0	0	0	0	0	0	0	0	0	0	0	0	0	0	0	0
525	3.35863	0.747408	3.35309	0.0271699	0	0	0	0	0	0	0	0	0	0	0	0	0	0	0	0
525	0	0	0	0	12.7457	10.7163	12.9051	0.557681	0	0	0	0	0	0	0	0	0	0	0	0
525	0	0	0	0	0	0	0	0	24.1286	27.4025	27.3201	2.73013	33.4514	45.6686	49.2722	6.4356	42.3764	5.79445	80.9352	3.12899
525	0	0	0	0	0	0	0	0	0	0	0	0	0	0	0	0	0	0	0	0
537	3.29947	0.72451	3.29984	0.0266243	0	0	0	0	0	0	0	0	0	0	0	0	0	0	0	0
537	0	0	0	0	14.3332	13.8063	14.4907	0.6921	0	0	0	0	0	0	0	0	0	0	0	0
537	0	0	0	0	0	0	0	0	24.5203	26.7131	27.8491	2.6696	33.3958	51.214	49.6154	7.28464	44.9056	63.6172	80.5192	3.56173
537	0	0	0	0	0	0	0	0	0	0	0	0	0	0	0	0	0	0	0	0
549	3.30963	0.725771	3.30969	0.0278109	0	0	0	0	0	0	0	0	0	0	0	0	0	0	0	0
549	0	0	0	0	14.3658	13.8949	14.5395	0.698151	0	0	0	0	0	0	0	0	0	0	0	0
549	0	0	0	0	0	0	0	0	26.2596	30.1866	30.924	3.27221	34.9285	57.7192	51.1664	8.49311	43.8839	50.6182	82.3033	0.0141031
549	0	0	0	0	0	0	0	0	0	0	0	0	0	0	0	0	0	0	0	0
561	2.86557	0.545316	2.86638	0.0212074	0	0	0	0	0	0	0	0	0	0	0	0	0	0	0	0
561	0	0	0	0	13.0553	11.9291	13.1803	0.581544	0	0	0	0	0	0	0	0	0	0	0	0
561	0	0	0	0	0	0	0	0	24.8611	28.3968	29.2017	2.74954	35.6079	51.9056	53.9134	9.51548	43.6902	18.4699	83.0875	8.15561
561	0	0	0	0	0	0	0	0	0	0	0	0	0	0	0	0	0	0	0	0
573	3.23332	0.694503	3.23144	0.0273363	0	0	0	0	0	0	0	0	0	0	0	0	0	0	0	0
573	0	0	0	0	13.4096	11.9616	13.549	0.655926	0	0	0	0	0	0	0	0	0	0	0	0
573	0	0	0	0	0	0	0	0	25.0539	27.9969	28.8651	3.00723	35.227	47.1732	53.2716	8.90527	0	0	0	0
573	0	0	0	0	0	0	0	0	0	0	0	0	0	0	0	0	0	0	0	0
585	3.16824	0.668931	3.16608	0.0298577	0	0	0	0	0	0	0	0	0	0	0	0	0	0	0	0
585	0	0	0	0	13.9462	13.3137	14.098	0.703641	0	0	0	0	0	0	0	0	0	0	0	0
585	0	0	0	0	0	0	0	0	25.1618	27.7306	29.078	3.10755	35.3675	51.481	52.2386	8.35866	46.0178	0	92.6681	0
585	0	0	0	0	0	0	0	0	0	0	0	0	0	0	0	0	0	0	0	0
597	3.32369	0.734427	3.32321	0.0289648	0	0	0	0	0	0	0	0	0	0	0	0	0	0	0	0
597	0	0	0	0	13.4713	12.1893	13.5894	0.701369	0	0	0	0	0	0	0	0	0	0	0	0
597	0	0	0	0	0	0	0	0	25.2852	28.9284	29.2748	2.89448	34.9292	47.9789	52.072	7.54287	0	0	0	0
597	0	0	0	0	0	0	0	0	0	0	0	0	0	0	0	0	0	0	0	0
609	3.45871	0.795862	3.456	0.0347467	0	0	0	0	0	0	0	0	0	0	0	0	0	0	0	0
609	0	0	0	0	14.5345	14.3039	14.6831	0.758594	0	0	0	0	0	0	0	0	0	0	0	0
609	0	0	0	0	0	0	0	0	25.4974	28.7907	29.3401	3.14207	35.7437	56.4734	53.2948	9.05329	59.2895	74.1347	87.1077	8.84865
609	0	0	0	0	0	0	0	0	0	0	0	0	0	0	0	0	0	0	0	0
621	3.46067	0.797289	3.46322	0.0315561	0	0	0	0	0	0	0	0	0	0	0	0	0	0	0	0
621	0	0	0	0	15.2461	15.7985	15.4068	0.914715	0	0	0	0	0	0	0	0	0	0	0	0
621	0	0	0	0	0	0	0	0	26.9925	30.6087	31.8758	3.61947	36.2073	48.5159	54.1853	8.39369	47.6708	0	86.2196	0
621	0	0	0	0	0	0	0	0	0	0	0	0	0	0	0	0	0	0	0	0
633	3.78967	0.950032	3.79347	0.038816	0	0	0	0	0	0	0	0	0	0	0	0	0	0	0	0
633	0	0	0	0	15.6917	16.2322	15.8551	0.906332	0	0	0	0	0	0	0	0	0	0	0	0
633	0	0	0	0	0	0	0	0	28.0121	33.7548	33.555	3.99282	38.6959	64.3379	59.0772	7.96738	58.3993	243.087	99.1971	2.92337
633	0	0	0	0	0	0	0	0	0	0	0	0	0	0	0	0	0	0	0	0
645	3.48511	0.805241	3.48488	0.0318155	0	0	0	0	0	0	0	0	0	0	0	0	0	0	0	0
645	0	0	0	0	17.2233	20.2259	17.4232	1.10208	0	0	0	0	0	0	0	0	0	0	0	0
645	0	0	0	0	0	0	0	0	29.1184	34.2246	35.4892	5.69575	40.4044	61.7952	62.0691	14.6665	0	0	0	0
645	0	0	0	0	0	0	0	0	0	0	0	0	0	0	0	0	0	0	0	0
657	3.02647	0.607867	3.02143	0.0222408	0	0	0	0	0	0	0	0	0	0	0	0	0	0	0	0
657	0	0	0	0	14.4509	14.6439	14.6115	0.741432	0	0	0	0	0	0	0	0	0	0	0	0
657	0	0	0	0	0	0	0	0	28.0684	35.0666	35.5302	4.66186	38.633	44.9153	61.9904	15.6234	0	0	0	0
657	0	0	0	0	0	0	0	0	0	0	0	0	0	0	0	0	0	0	0	0
669	3.63192	0.883925	3.63207	0.0321664	0	0	0	0	0	0	0	0	0	0	0	0	0	0	0	0
669	0	0	0	0	14.3926	13.2836	14.5464	0.696699	0	0	0	0	0	0	0	0	0	0	0	0
669	0	0	0	0	0	0	0	0	27.1328	31.9968	32.1221	3.609	39.9446	71.5153	64.8848	11.3837	0	0	0	0
669	0	0	0	0	0	0	0	0	0	0	0	0	0	0	0	0	0	0	0	0
681	3.57217	0.839901	3.56707	0.0317481	0	0	0	0	0	0	0	0	0	0	0	0	0	0	0	0
681	0	0	0	0	16.6433	18.561	16.8396	0.93895	0	0	0	0	0	0	0	0	0	0	0	0
681	0	0	0	0	0	0	0	0	27.8716	31.7166	32.9325	4.13572	38.8797	58.1485	59.7265	11.5261	0	0	0	0
681	0	0	0	0	0	0	0	0	0	0	0	0	0	0	0	0	0	0	0	0
693	2.86852	0.547655	2.87054	0.0201111	0	0	0	0	0	0	0	0	0	0	0	0	0	0	0	0
693	0	0	0	0	13.6046	12.9889	13.716	0.602121	0	0	0	0	0	0	0	0	0	0	0	0
693	0	0	0	0	0	0	0	0	26.7987	32.3149	33.0381	3.57346	36.3922	47.867	57.0961	7.54861	0	0	0	0
693	0	0	0	0	0	0	0	0	0	0	0	0	0	0	0	0	0	0	0	0
705	2.94152	0.566835	2.94205	0.0188809	0	0	0	0	0	0	0	0	0	0	0	0	0	0	0	0
705	0	0	0	0	12.1914	10.1351	12.3256	0.509041	0	0	0	0	0	0	0	0	0	0	0	0
705	0	0	0	0	0	0	0	0	24.256	27.4252	28.1815	2.47935	35.7141	48.4194	56.95	9.92806	59.3542	0	94.7258	0
705	0	0	0	0	0	0	0	0	0	0	0	0	0	0	0	0	0	0	0	0
717	3.16046	0.666072	3.16242	0.0266784	0	0	0	0	0	0	0	0	0	0	0	0	0	0	0	0
717	0	0	0	0	12.6548	10.6254	12.7972	0.493445	0	0	0	0	0	0	0	0	0	0	0	0
717	0	0	0	0	0	0	0	0	23.3062	25.0788	26.0347	2.2377	33.3939	40.5998	50.2875	6.63044	0	0	0	0
717	0	0	0	0	0	0	0	0	0	0	0	0	0	0	0	0	0	0	0	0
729	3.32793	0.723877	3.32266	0.0257304	0	0	0	0	0	0	0	0	0	0	0	0	0	0	0	0
729	0	0	0	0	13.8614	12.9429	14.0302	0.706154	0	0	0	0	0	0	0	0	0	0	0	0
729	0	0	0	0	0	0	0	0	24.5567	26.8777	27.7357	2.40977	34.2367	50.1417	48.2341	7.16283	45.2906	0	83.8364	0
729	0	0	0	0	0	0	0	0	0	0	0	0	0	0	0	0	0	0	0	0
741	3.18447	0.668944	3.17724	0.0238529	0	0	0	0	0	0	0	0	0	0	0	0	0	0	0	0
741	0	0	0	0	13.6983	12.6824	13.8185	0.624565	0	0	0	0	0	0	0	0	0	0	0	0
741	0	0	0	0	0	0	0	0	25.0058	28.3707	29.0775	2.86223	33.6893	49.388	49.6351	6.97863	38.1718	0	77.4099	0
741	0	0	0	0	0	0	0	0	0	0	0	0	0	0	0	0	0	0	0	0
753	3.37832	0.756272	3.37266	0.0305636	0	0	0	0	0	0	0	0	0	0	0	0	0	0	0	0
753	0	0	0	0	14.613	13.9608	14.7443	0.695312	0	0	0	0	0	0	0	0	0	0	0	0
753	0	0	0	0	0	0	0	0	26.0288	29.4945	30.3558	3.23505	35.5944	49.6849	53.6913	8.77918	36.6619	0	82.3489	0
753	0	0	0	0	0	0	0	0	0	0	0	0	0	0	0	0	0	0	0	0
765	3.25597	0.70168	3.25132	0.0286258	0	0	0	0	0	0	0	0	0	0	0	0	0	0	0	0
765	0	0	0	0	14.3496	14.0536	14.4925	0.768178	0	0	0	0	0	0	0	0	0	0	0	0
765	0	0	0	0	0	0	0	0	26.4435	30.1696	31.086	3.14988	36.1537	55.4432	55.0026	8.31584	35.868	0	86.5253	0
765	0	0	0	0	0	0	0	0	0	0	0	0	0	0	0	0	0	0	0	0
777	3.07211	0.625018	3.06618	0.0218267	0	0	0	0	0	0	0	0	0	0	0	0	0	0	0	0
777	0	0	0	0	13.7497	12.9253	13.9099	0.696788	0	0	0	0	0	0	0	0	0	0	0	0
777	0	0	0	0	0	0	0	0	25.6551	29.2622	30.2486	3.32957	35.7435	52.719	55.1228	8.54041	0	0	0	0
777	0	0	0	0	0	0	0	0	0	0	0	0	0	0	0	0	0	0	0	0
789	3.25732	0.697474	3.25702	0.0260519	0	0	0	0	0	0	0	0	0	0	0	0	0	0	0	0
789	0	0	0	0	13.3518	11.9596	13.4925	0.576309	0	0	0	0	0	0	0	0	0	0	0	0
789	0	0	0	0	0	0	0	0	25.3169	28.5329	29.3856	2.98151	35.5363	57.2772	54.4262	9.61847	0	0	0	0
789	0	0	0	0	0	0	0	0	0	0	0	0	0	0	0	0	0	0	0	0
801	3.46533	0.785419	3.46387	0.0284487	0	0	0	0	0	0	0	0	0	0	0	0	0	0	0	0
801	0	0	0	0	14.4182	13.7055	14.6054	0.698564	0	0	0	0	0	0	0	0	0	0	0	0
801	0	0	0	0	0	0	0	0	25.6411	28.745	29.3662	2.82828	36.5757	51.013	53.7342	8.0061	0	0	0	0
801	0	0	0	0	0	0	0	0	0	0	0	0	0	0	0	0	0	0	0	0
813	3.5818	0.842736	3.5788	0.0296951	0	0	0	0	0	0	0	0	0	0	0	0	0	0	0	0
813	0	0	0	0	15.3651	15.4709	15.522	0.757023	0	0	0	0	0	0	0	0	0	0	0	0
813	0	0	0	0	0	0	0	0	26.9852	30.9683	31.7502	3.34543	36.9696	52.5017	54.551	8.69292	0	0	0	0
813	0	0	0	0	0	0	0	0	0	0	0	0	0	0	0	0	0	0	0	0
825	3.04834	0.617054	3.043	0.0230055	0	0	0	0	0	0	0	0	0	0	0	0	0	0	0	0
825	0	0	0	0	14.166	14.1427	14.3384	0.619092	0	0	0	0	0	0	0	0	0	0	0	0
825	0	0	0	0	0	0	0	0	26.2493	29.8679	31.6164	3.02324	36.2912	59.37	55.5676	8.18037	0	0	0	0
825	0	0	0	0	0	0	0	0	0	0	0	0	0	0	0	0	0	0	0	0
837	3.00092	0.597951	3.00195	0.0211327	0	0	0	0	0	0	0	0	0	0	0	0	0	0	0	0
837	0	0	0	0	13.3281	12.0568	13.4762	0.628158	0	0	0	0	0	0	0	0	0	0	0	0
837	0	0	0	0	0	0	0	0	25.4522	29.229	30.2975	3.03666	36.065	52.336	56.1519	8.67637	0	0	0	0
837	0	0	0	0	0	0	0	0	0	0	0	0	0	0	0	0	0	0	0	0
849	3.53157	0.836716	3.53182	0.0374455	0	0	0	0	0	0	0	0	0	0	0	0	0	0	0	0
849	0	0	0	0	14.0915	12.8885	14.2622	0.663721	0	0	0	0	0	0	0	0	0	0	0	0
849	0	0	0	0	0	0	0	0	25.9466	29.1852	29.8761	3.01254	36.4608	48.2677	56.0264	10.1687	0	0	0	0
849	0	0	0	0	0	0	0	0	0	0	0	0	0	0	0	0	0	0	0	0
861	3.09662	0.635861	3.09277	0.0253634	0	0	0	0	0	0	0	0	0	0	0	0	0	0	0	0
861	0	0	0	0	15.2385	16.2219	15.407	0.910952	0	0	0	0	0	0	0	0	0	0	0	0
861	0	0	0	0	0	0	0	0	26.2414	28.7458	30.9128	3.71855	35.8362	47.7197	54.3448	11.0771	0	0	0	0
861	0	0	0	0	0	0	0	0	0	0	0	0	0	0	0	0	0	0	0	0
873	3.39092	0.757772	3.39342	0.0252096	0	0	0	0	0	0	0	0	0	0	0	0	0	0	0	0
873	0	0	0	0	13.8863	12.9611	14.0303	0.702146	0	0	0	0	0	0	0	0	0	0	0	0
873	0	0	0	0	0	0	0	0	27.042	32.2802	32.6767	3.78675	37.4556	54.4009	56.5207	9.57409	0	0	0	0
873	0	0	0	0	0	0	0	0	0	0	0	0	0	0	0	0	0	0	0	0
885	3.06911	0.617766	3.06624	0.0205895	0	0	0	0	0	0	0	0	0	0	0	0	0	0	0	0
885	0	0	0	0	14.0031	13.5798	14.1514	0.56872	0	0	0	0	0	0	0	0	0	0	0	0
885	0	0	0	0	0	0	0	0	25.2082	27.9443	29.3237	2.98434	36.1378	58.096	57.2481	10.649	0	0	0	0
885	0	0	0	0	0	0	0	0	0	0	0	0	0	0	0	0	0	0	0	0
897	2.83963	0.532261	2.83759	0.017952	0	0	0	0	0	0	0	0	0	0	0	0	0	0	0	0
897	0	0	0	0	12.0252	10.2068	12.1662	0.437508	0	0	0	0	0	0	0	0	0	0	0	0
897	0	0	0	0	0	0	0	0	24.0511	27.5092	27.9887	2.19305	33.3802	47.1545	50.6427	6.96932	0	0	0	0
897	0	0	0	0	0	0	0	0	0	0	0	0	0	0	0	0	0	0	0	0
909	3.32104	0.732257	3.31954	0.0310824	0	0	0	0	0	0	0	0	0	0	0	0	0	0	0	0
909	0	0	0	0	13.9136	12.6946	14.0629	0.641795	0	0	0	0	0	0	0	0	0	0	0	0
909	0	0	0	0	0	0	0	0	24.6123	26.7876	27.995	2.71458	34.8385	48.9074	52.4598	9.24096	0	0	0	0
909	0	0	0	0	0	0	0	0	0	0	0	0	0	0	0	0	0	0	0	0
921	3.56939	0.843378	3.56601	0.0320034	0	0	0	0	0	0	0	0	0	0	0	0	0	0	0	0
921	0	0	0	0	14.2035	13.4772	14.3595	0.76871	0	0	0	0	0	0	0	0	0	0	0	0
921	0	0	0	0	0	0	0	0	25.7492	29.4318	29.6345	2.74038	34.7965	50.751	51.3141	7.03867	0	0	0	0
921	0	0	0	0	0	0	0	0	0	0	0	0	0	0	0	0	0	0	0	0
933	2.78699	0.515241	2.7822	0.0185196	0	0	0	0	0	0	0	0	0	0	0	0	0	0	0	0
933	0	0	0	0	13.0253	12.2461	13.1487	0.562571	0	0	0	0	0	0	0	0	0	0	0	0
933	0	0	0	0	0	0	0	0	24.0578	26.8113	28.037	2.73754	33.3873	49.0914	50.3996	7.06823	0	0	0	0
933	0	0	0	0	0	0	0	0	0	0	0	0	0	0	0	0	0	0	0	0
945	3.63445	0.872791	3.62934	0.0298136	0	0	0	0	0	0	0	0	0	0	0	0	0	0	0	0
945	0	0	0	0	13.2981	11.2424	13.4208	0.600775	0	0	0	0	0	0	0	0	0	0	0	0
945	0	0	0	0	0	0	0	0	25.0565	29.1712	28.6589	2.64876	34.8121	52.2896	51.9522	7.32957	0	0	0	0
945	0	0	0	0	0	0	0	0	0	0	0	0	0	0	0	0	0	0	0	0
957	2.88416	0.553128	2.88276	0.0209957	0	0	0	0	0	0	0	0	0	0	0	0	0	0	0	0
957	0	0	0	0	13.534	13.0008	13.6651	0.553948	0	0	0	0	0	0	0	0	0	0	0	0
957	0	0	0	0	0	0	0	0	23.7202	25.4499	26.9674	2.39316	32.3788	44.9251	49.6459	7.08432	0	0	0	0
957	0	0	0	0	0	0	0	0	0	0	0	0	0	0	0	0	0	0	0	0
969	3.35567	0.745966	3.35549	0.0308511	0	0	0	0	0	0	0	0	0	0	0	0	0	0	0	0
969	0	0	0	0	13.2768	11.5895	13.4303	0.638272	0	0	0	0	0	0	0	0	0	0	0	0
969	0	0	0	0	0	0	0	0	25.338	28.9702	29.5177	2.6582	34.4405	47.108	49.7804	7.60721	30.6148	8.57136	83.0278	7.20436
969	0	0	0	0	0	0	0	0	0	0	0	0	0	0	0	0	0	0	0	0
981	3.21747	0.672923	3.21339	0.0249746	0	0	0	0	0	0	0	0	0	0	0	0	0	0	0	0
981	0	0	0	0	15.0191	15.3217	15.1787	0.826678	0	0	0	0	0	0	0	0	0	0	0	0
981	0	0	0	0	0	0	0	0	25.6519	27.726	29.7052	3.49175	34.8391	46.9131	53.9213	10.1587	45.1728	25.1488	86.5283	13.9457
981	0	0	0	0	0	0	0	0	0	0	0	0	0	0	0	0	0	0	0	0
993	3.28535	0.705587	3.28197	0.0245185	0	0	0	0	0	0	0	0	0	0	0	0	0	0	0	0
993	0	0	0	0	14.2714	13.6035	14.3945	0.672752	0	0	0	0	0	0	0	0	0	0	0	0
993	0	0	0	0	0	0	0	0	26.9196	32.0268	32.3273	3.7909	36.1767	59.4227	54.3974	8.58367	0	0	0	0
993	0	0	0	0	0	0	0	0	0	0	0	0	0	0	0	0	0	0	0	0
1005	3.13928	0.65593	3.13595	0.0288918	0	0	0	0	0	0	0	0	0	0	0	0	0	0	0	0
1005	0	0	0	0	13.6168	12.5552	13.7961	0.549828	0	0	0	0	0	0	0	0	0	0	0	0
1005	0	0	0	0	0	0	0	0	25.5832	28.59	29.9307	2.86205	36.7641	64.672	56.9729	7.62428	0	0	0	0
1005	0	0	0	0	0	0	0	0	0	0	0	0	0	0	0	0	0	0	0	0
1017	3.40075	0.76722	3.39702	0.0284365	0	0	0	0	0	0	0	0	0	0	0	0	0	0	0	0
1017	0	0	0	0	14.6961	14.1781	14.8324	0.78795	0	0	0	0	0	0	0	0	0	0	0	0
1017	0	0	0	0	0	0	0	0	26.1584	29.1865	30.5882	3.01475	36.3638	48.9867	55.2238	9.13489	0	0	0	0
1017	0	0	0	0	0	0	0	0	0	0	0	0	0	0	0	0	0	0	0	0
1029	3.31424	0.733424	3.3129	0.0294026	0	0	0	0	0	0	0	0	0	0	0	0	0	0	0	0
1029	0	0	0	0	14.9747	15.3035	15.1626	0.76321	0	0	0	0	0	0	0	0	0	0	0	0
1029	0	0	0	0	0	0	0	0	27.114	31.0955	32.089	3.9096	37.196	59.0243	56.0925	10.4973	0	0	0	0
1029	0	0	0	0	0	0	0	0	0	0	0	0	0	0	0	0	0	0	0	0
1041	3.25713	0.700247	3.25351	0.0254144	0	0	0	0	0	0	0	0	0	0	0	0	0	0	0	0
1041	0	0	0	0	14.3433	14.0611	14.4772	0.749313	0	0	0	0	0	0	0	0	0	0	0	0
1041	0	0	0	0	0	0	0	0	26.7026	30.6365	31.9634	3.43585	37.5419	51.913	57.6184	8.68958	0	0	0	0
1041	0	0	0	0	0	0	0	0	0	0	0	0	0	0	0	0	0	0	0	0
1053	3.58704	0.860145	3.58647	0.0368931	0	0	0	0	0	0	0	0	0	0	0	0	0	0	0	0
1053	0	0	0	0	15.0282	14.7754	15.1589	0.743376	0	0	0	0	0	0	0	0	0	0	0	0
1053	0	0	0	0	0	0	0	0	27.1067	32.0342	31.947	3.61364	38.4269	57.2089	59.1326	11.6982	50.3195	0	102.6	0
1053	0	0	0	0	0	0	0	0	0	0	0	0	0	0	0	0	0	0	0	0
1065	3.32484	0.727476	3.32338	0.026352	0	0	0	0	0	0	0	0	0	0	0	0	0	0	0	0
1065	0	0	0	0	15.5332	16.4559	15.7023	0.930453	0	0	0	0	0	0	0	0	0	0	0	0
1065	0	0	0	0	0	0	0	0	27.4182	32.4076	32.6804	3.54321	37.9291	49.9676	58.2304	10.9938	49.1372	0	100.618	0
1065	0	0	0	0	0	0	0	0	0	0	0	0	0	0	0	0	0	0	0	0
1077	3.18794	0.67239	3.18495	0.0245181	0	0	0	0	0	0	0	0	0	0	0	0	0	0	0	0
1077	0	0	0	0	14.7973	14.8763	14.9774	0.738959	0	0	0	0	0	0	0	0	0	0	0	0
1077	0	0	0	0	0	0	0	0	27.6008	32.2508	33.6672	4.73129	37.7774	62.4377	59.2746	11.1677	0	0	0	0
1077	0	0	0	0	0	0	0	0	0	0	0	0	0	0	0	0	0	0	0	0
1089	3.25939	0.702293	3.25978	0.0245859	0	0	0	0	0	0	0	0	0	0	0	0	0	0	0	0
1089	0	0	0	0	14.2655	13.7006	14.4437	0.697976	0	0	0	0	0	0	0	0	0	0	0	0
1089	0	0	0	0	0	0	0	0	26.9116	30.9912	32.1278	3.54589	38.7356	57.4819	60.2217	11.9311	67.6508	0	96.1806	0
1089	0	0	0	0	0	0	0	0	0	0	0	0	0	0	0	0	0	0	0	0
1101	3.13439	0.644076	3.13291	0.0219129	0	0	0	0	0	0	0	0	0	0	0	0	0	0	0	0
1101	0	0	0	0	14.1857	13.5393	14.3509	0.658982	0	0	0	0	0	0	0	0	0	0	0	0
1101	0	0	0	0	0	0	0	0	26.1362	29.7932	30.9748	3.40406	36.3926	61.3638	57.7237	8.53795	0	0	0	0
1101	0	0	0	0	0	0	0	0	0	0	0	0	0	0	0	0	0	0	0	0
1113	3.07364	0.618584	3.06898	0.022569	0	0	0	0	0	0	0	0	0	0	0	0	0	0	0	0
1113	0	0	0	0	12.8128	11.1856	12.9353	0.507787	0	0	0	0	0	0	0	0	0	0	0	0
1113	0	0	0	0	0	0	0	0	24.9359	28.1567	29.1461	2.59766	35.6518	65.8139	54.1211	9.48398	35.8429	0	96.1264	0
1113	0	0	0	0	0	0	0	0	0	0	0	0	0	0	0	0	0	0	0	0
1125	2.9075	0.558827	2.91234	0.0193159	0	0	0	0	0	0	0	0	0	0	0	0	0	0	0	0
1125	0	0	0	0	13.3307	12.0684	13.4722	0.591267	0	0	0	0	0	0	0	0	0	0	0	0
1125	0	0	0	0	0	0	0	0	24.1674	25.7681	27.7665	2.65494	33.3979	47.2209	51.7187	7.88032	0	0	0	0
1125	0	0	0	0	0	0	0	0	0	0	0	0	0	0	0	0	0	0	0	0
1137	3.14711	0.651649	3.14253	0.0228798	0	0	0	0	0	0	0	0	0	0	0	0	0	0	0	0
1137	0	0	0	0	12.8274	11.0301	12.978	0.521495	0	0	0	0	0	0	0	0	0	0	0	0
1137	0	0	0	0	0	0	0	0	24.7344	27.4866	28.5213	2.68918	34.0325	46.4727	50.0718	6.6274	46.4603	22.119	83.5425	1.76534
1137	0	0	0	0	0	0	0	0	0	0	0	0	0	0	0	0	0	0	0	0
1149	3.22638	0.689161	3.22402	0.0279559	0	0	0	0	0	0	0	0	0	0	0	0	0	0	0	0
1149	0	0	0	0	13.6896	12.6261	13.8239	0.611957	0	0	0	0	0	0	0	0	0	0	0	0
1149	0	0	0	0	0	0	0	0	24.4412	26.7882	27.8976	2.50119	34.3245	44.7229	51.7004	9.4488	52.935	0	81.1674	0
1149	0	0	0	0	0	0	0	0	0	0	0	0	0	0	0	0	0	0	0	0
1161	2.85576	0.539727	2.85558	0.0222557	0	0	0	0	0	0	0	0	0	0	0	0	0	0	0	0
1161	0	0	0	0	13.2617	12.3036	13.3703	0.648285	0	0	0	0	0	0	0	0	0	0	0	0
1161	0	0	0	0	0	0	0	0	24.6956	27.397	28.633	2.76532	32.9682	38.5418	49.4264	7.70599	45.7522	0	79.0544	0
1161	0	0	0	0	0	0	0	0	0	0	0	0	0	0	0	0	0	0	0	0
1173	3.21504	0.680644	3.21623	0.0251924	0	0	0	0	0	0	0	0	0	0	0	0	0	0	0	0
1173	0	0	0	0	12.9287	11.1076	13.075	0.637765	0	0	0	0	0	0	0	0	0	0	0	0
1173	0	0	0	0	0	0	0	0	24.8013	27.4354	28.5894	2.96669	35.185	55.4847	51.79	7.87362	43.9679	18.2781	81.3716	8.31277
1173	0	0	0	0	0	0	0	0	0	0	0	0	0	0	0	0	0	0	0	0
1185	3.34416	0.736964	3.34063	0.0293244	0	0	0	0	0	0	0	0	0	0	0	0	0	0	0	0
1185	0	0	0	0	14.31	13.6313	14.4675	0.702266	0	0	0	0	0	0	0	0	0	0	0	0
1185	0	0	0	0	0	0	0	0	25.1255	27.5583	28.6429	3.0662	35.4738	54.2636	52.4781	9.12436	40.4989	0	82.0079	0
1185	0	0	0	0	0	0	0	0	0	0	0	0	0	0	0	0	0	0	0	0
1197	3.38781	0.756112	3.38321	0.026709	0	0	0	0	0	0	0	0	0	0	0	0	0	0	0	0
1197	0	0	0	0	15.0399	15.0205	15.2066	0.825556	0	0	0	0	0	0	0	0	0	0	0	0
1197	0	0	0	0	0	0	0	0	26.8186	31.2385	31.6626	3.64266	35.8741	44.0119	53.3394	10.3014	0	0	0	0
1197	0	0	0	0	0	0	0	0	0	0	0	0	0	0	0	0	0	0	0	0
1209	3.30893	0.731317	3.31118	0.0287703	0	0	0	0	0	0	0	0	0	0	0	0	0	0	0	0
1209	0	0	0	0	15.3208	15.9405	15.4626	0.775608	0	0	0	0	0	0	0	0	0	0	0	0
1209	0	0	0	0	0	0	0	0	27.627	31.9801	33.3329	4.53577	38.1309	58.3478	58.2726	11.7166	43.9377	0	92.6688	0
1209	0	0	0	0	0	0	0	0	0	0	0	0	0	0	0	0	0	0	0	0
1221	3.60301	0.85632	3.59416	0.0363454	0	0	0	0	0	0	0	0	0	0	0	0	0	0	0	0
1221	0	0	0	0	15.1494	15.3547	15.3014	0.824375	0	0	0	0	0	0	0	0	0	0	0	0
1221	0	0	0	0	0	0	0	0	27.9244	33.6375	33.6523	3.72844	39.1089	77.9708	60.9319	12.2216	0	0	0	0
1221	0	0	0	0	0	0	0	0	0	0	0	0	0	0	0	0	0	0	0	0
1233	3.46623	0.795455	3.46768	0.0284854	0	0	0	0	0	0	0	0	0	0	0	0	0	0	0	0
1233	0	0	0	0	15.4445	16.2447	15.5832	0.904249	0	0	0	0	0	0	0	0	0	0	0	0
1233	0	0	0	0	0	0	0	0	27.3084	31.788	32.6248	3.678	37.9378	59.6338	60.8942	10.6634	0	0	0	0
1233	0	0	0	0	0	0	0	0	0	0	0	0	0	0	0	0	0	0	0	0
1245	2.94156	0.575794	2.94521	0.0219873	0	0	0	0	0	0	0	0	0	0	0	0	0	0	0	0
1245	0	0	0	0	13.8496	13.4628	14.04	0.610581	0	0	0	0	0	0	0	0	0	0	0	0
1245	0	0	0	0	0	0	0	0	26.0951	29.5939	31.6114	3.62378	35.6818	63.828	56.8963	8.5347	0	0	0	0
1245	0	0	0	0	0	0	0	0	0	0	0	0	0	0	0	0	0	0	0	0
1257	3.3569	0.740696	3.35425	0.0275861	0	0	0	0	0	0	0	0	0	0	0	0	0	0	0	0
1257	0	0	0	0	13.7236	12.465	13.8928	0.668331	0	0	0	0	0	0	0	0	0	0	0	0
1257	0	0	0	0	0	0	0	0	26.0763	29.574	30.6344	3.19918	35.5815	49.8115	56.9873	8.08583	37.5178	0	94.8977	0
1257	0	0	0	0	0	0	0	0	0	0	0	0	0	0	0	0	0	0	0	0
1269	3.22987	0.684525	3.22639	0.022692	0	0	0	0	0	0	0	0	0	0	0	0	0	0	0	0
1269	0	0	0	0	14.4158	14.1784	14.5313	0.705248	0	0	0	0	0	0	0	0	0	0	0	0
1269	0	0	0	0	0	0	0	0	25.6075	28.0476	29.6767	3.09639	35.6593	56.0673	55.1838	9.27206	0	0	0	0
1269	0	0	0	0	0	0	0	0	0	0	0	0	0	0	0	0	0	0	0	0
1281	2.73053	0.491131	2.72691	0.0176623	0	0	0	0	0	0	0	0	0	0	0	0	0	0	0	0
1281	0	0	0	0	12.4728	11.0003	12.5849	0.462605	0	0	0	0	0	0	0	0	0	0	0	0
1281	0	0	0	0	0	0	0	0	24.5469	27.7725	28.8459	2.6977	33.7749	43.501	50.9762	6.74435	40.0583	0	87.5733	0
1281	0	0	0	0	0	0	0	0	0	0	0	0	0	0	0	0	0	0	0	0
1293	3.26802	0.708118	3.26378	0.025622	0	0	0	0	0	0	0	0	0	0	0	0	0	0	0	0
1293	0	0	0	0	11.9917	9.28252	12.1095	0.474999	0	0	0	0	0	0	0	0	0	0	0	0
1293	0	0	0	0	0	0	0	0	23.3241	25.9682	26.2103	2.02556	34.2891	47.2619	51.3105	7.32686	0	0	0	0
1293	0	0	0	0	0	0	0	0	0	0	0	0	0	0	0	0	0	0	0	0
1305	3.06794	0.62568	3.06832	0.0216075	0	0	0	0	0	0	0	0	0	0	0	0	0	0	0	0
1305	0	0	0	0	13.7548	12.9598	13.8803	0.622561	0	0	0	0	0	0	0	0	0	0	0	0
1305	0	0	0	0	0	0	0	0	23.3955	24.2213	26.0989	2.32693	32.6576	43.8342	47.3701	5.9408	0	0	0	0
1305	0	0	0	0	0	0	0	0	0	0	0	0	0	0	0	0	0	0	0	0
1317	3.11265	0.639323	3.11411	0.0215032	0	0	0	0	0	0	0	0	0	0	0	0	0	0	0	0
1317	0	0	0	0	14.1793	13.6155	14.3475	0.694034	0	0	0	0	0	0	0	0	0	0	0	0
1317	0	0	0	0	0	0	0	0	25.9827	28.6145	30.586	3.60439	34.1101	47.4141	48.6341	8.81873	32.312	0	75.6982	0
1317	0	0	0	0	0	0	0	0	0	0	0	0	0	0	0	0	0	0	0	0
1329	3.39387	0.756379	3.3939	0.0265374	0	0	0	0	0	0	0	0	0	0	0	0	0	0	0	0
1329	0	0	0	0	13.5938	12.2111	13.7724	0.586877	0	0	0	0	0	0	0	0	0	0	0	0
1329	0	0	0	0	0	0	0	0	25.8891	29.4256	30.3047	3.07841	36.9181	53.3149	55.2475	9.35105	47.2919	22.6817	83.9643	7.41085
1329	0	0	0	0	0	0	0	0	0	0	0	0	0	0	0	0	0	0	0	0
1341	3.59047	0.859851	3.59163	0.0345885	0	0	0	0	0	0	0	0	0	0	0	0	0	0	0	0
1341	0	0	0	0	15.3517	15.6085	15.5357	0.713478	0	0	0	0	0	0	0	0	0	0	0	0
1341	0	0	0	0	0	0	0	0	26.3932	30.4351	30.5688	3.03149	36.41	59.8062	56.003	9.2911	0	0	0	0
1341	0	0	0	0	0	0	0	0	0	0	0	0	0	0	0	0	0	0	0	0
1353	3.38113	0.750043	3.38032	0.0258875	0	0	0	0	0	0	0	0	0	0	0	0	0	0	0	0
1353	0	0	0	0	15.9196	17.2944	16.1242	0.916367	0	0	0	0	0	0	0	0	0	0	0	0
1353	0	0	0	0	0	0	0	0	28.0829	32.6697	34.0548	4.02564	37.846	54.3264	56.8925	9.93415	68.5124	0	98.0392	0
1353	0	0	0	0	0	0	0	0	0	0	0	0	0	0	0	0	0	0	0	0
1365	3.43101	0.783534	3.42881	0.0261444	0	0	0	0	0	0	0	0	0	0	0	0	0	0	0	0
1365	0	0	0	0	15.6219	16.4004	15.7895	0.774806	0	0	0	0	0	0	0	0	0	0	0	0
1365	0	0	0	0	0	0	0	0	28.5257	34.6862	35.2075	5.06466	39.3772	70.9184	62.3545	18.8073	0	0	0	0
1365	0	0	0	0	0	0	0	0	0	0	0	0	0	0	0	0	0	0	0	0
1377	3.16351	0.657405	3.16447	0.0243795	0	0	0	0	0	0	0	0	0	0	0	0	0	0	0	0
1377	0	0	0	0	13.8348	13.1233	13.9759	0.573351	0	0	0	0	0	0	0	0	0	0	0	0
1377	0	0	0	0	0	0	0	0	26.4277	31.8566	31.9198	3.04664	37.8048	40.7122	61.1059	12.4854	0	0	0	0
1377	0	0	0	0	0	0	0	0	0	0	0	0	0	0	0	0	0	0	0	0
1389	3.31114	0.725209	3.30965	0.024806	0	0	0	0	0	0	0	0	0	0	0	0	0	0	0	0
1389	0	0	0	0	14.3274	13.6383	14.4515	0.706542	0	0	0	0	0	0	0	0	0	0	0	0
1389	0	0	0	0	0	0	0	0	25.9689	29.1972	30.4445	2.92494	36.8854	57.6813	57.9997	10.7611	0	0	0	0
1389	0	0	0	0	0	0	0	0	0	0	0	0	0	0	0	0	0	0	0	0
1401	3.23971	0.689823	3.23673	0.0223225	0	0	0	0	0	0	0	0	0	0	0	0	0	0	0	0
1401	0	0	0	0	14.0997	13.5224	14.2551	0.621905	0	0	0	0	0	0	0	0	0	0	0	0
1401	0	0	0	0	0	0	0	0	26.0688	29.9079	30.5115	3.13508	36.9498	59.0463	55.0444	9.52228	0	0	0	0
1401	0	0	0	0	0	0	0	0	0	0	0	0	0	0	0	0	0	0	0	0
1413	3.38833	0.759775	3.384	0.0282194	0	0	0	0	0	0	0	0	0	0	0	0	0	0	0	0
1413	0	0	0	0	14.416	13.7885	14.5742	0.621119	0	0	0	0	0	0	0	0	0	0	0	0
1413	0	0	0	0	0	0	0	0	26.2624	30.1933	30.8894	3.00371	37.4407	61.4821	55.6672	10.1262	0	0	0	0
1413	0	0	0	0	0	0	0	0	0	0	0	0	0	0	0	0	0	0	0	0
1425	3.37887	0.751559	3.37784	0.0309551	0	0	0	0	0	0	0	0	0	0	0	0	0	0	0	0
1425	0	0	0	0	15.4368	16.1653	15.598	0.79521	0	0	0	0	0	0	0	0	0	0	0	0
1425	0	0	0	0	0	0	0	0	27.1906	31.2871	32.3159	3.72202	37.4541	51.6742	56.9892	9.61468	0	0	0	0
1425	0	0	0	0	0	0	0	0	0	0	0	0	0	0	0	0	0	0	0	0
1437	3.56076	0.835976	3.56217	0.0314566	0	0	0	0	0	0	0	0	0	0	0	0	0	0	0	0
1437	0	0	0	0	14.9122	14.6789	15.0726	0.825125	0	0	0	0	0	0	0	0	0	0	0	0
1437	0	0	0	0	0	0	0	0	27.5773	33.2711	33.167	3.52244	37.9945	64.1615	58.7658	7.78423	0	0	0	0
1437	0	0	0	0	0	0	0	0	0	0	0	0	0	0	0	0	0	0	0	0
1449	2.94175	0.572062	2.94123	0.0220287	0	0	0	0	0	0	0	0	0	0	0	0	0	0	0	0
1449	0	0	0	0	14.8801	15.5111	15.0575	0.76132	0	0	0	0	0	0	0	0	0	0	0	0
1449	0	0	0	0	0	0	0	0	26.4983	29.9206	31.9748	4.01138	38.0472	59.492	58.3445	9.38099	0	0	0	0
1449	0	0	0	0	0	0	0	0	0	0	0	0	0	0	0	0	0	0	0	0
1461	3.07176	0.627784	3.07289	0.0220178	0	0	0	0	0	0	0	0	0	0	0	0	0	0	0	0
1461	0	0	0	0	12.7596	10.9586	12.9052	0.574652	0	0	0	0	0	0	0	0	0	0	0	0
1461	0	0	0	0	0	0	0	0	25.8979	30.6317	31.0093	3.25742	36.0639	69.3787	56.4669	8.16155	0	0	0	0
1461	0	0	0	0	0	0	0	0	0	0	0	0	0	0	0	0	0	0	0	0
1473	3.30017	0.720764	3.30327	0.0262595	0	0	0	0	0	0	0	0	0	0	0	0	0	0	0	0
1473	0	0	0	0	14.6856	14.2288	14.8617	0.713436	0	0	0	0	0	0	0	0	0	0	0	0
1473	0	0	0	0	0	0	0	0	25.698	27.7653	29.5591	3.6023	37.1185	59.7265	57.2332	11.4259	59.75	0	97.5157	0
1473	0	0	0	0	0	0	0	0	0	0	0	0	0	0	0	0	0	0	0	0
1485	3.50406	0.824249	3.50392	0.0357556	0	0	0	0	0	0	0	0	0	0	0	0	0	0	0	0
1485	0	0	0	0	14.4196	13.8327	14.5872	0.702073	0	0	0	0	0	0	0	0	0	0	0	0
1485	0	0	0	0	0	0	0	0	26.8344	31.3816	31.5694	3.07367	37.2671	51.1405	54.3766	9.22557	47.5534	0	110.252	0
1485	0	0	0	0	0	0	0	0	0	0	0	0	0	0	0	0	0	0	0	0
1497	3.16958	0.661686	3.17235	0.0229747	0	0	0	0	0	0	0	0	0	0	0	0	0	0	0	0
1497	0	0	0	0	13.8848	13.6632	14.0589	0.748794	0	0	0	0	0	0	0	0	0	0	0	0
1497	0	0	0	0	0	0	0	0	25.49	29.069	29.7918	2.81399	35.4323	50.8928	55.5269	8.64942	0	0	0	0
1497	0	0	0	0	0	0	0	0	0	0	0	0	0	0	0	0	0	0	0	0
1509	3.25043	0.700601	3.24896	0.0250988	0	0	0	0	0	0	0	0	0	0	0	0	0	0	0	0
1509	0	0	0	0	14.1612	13.2986	14.3433	0.639816	0	0	0	0	0	0	0	0	0	0	0	0
1509	0	0	0	0	0	0	0	0	25.7656	29.4298	30.3803	3.44682	35.2883	51.3316	54.0188	8.12422	0	0	0	0
1509	0	0	0	0	0	0	0	0	0	0	0	0	0	0	0	0	0	0	0	0
1521	3.01048	0.598638	3.00456	0.0217151	0	0	0	0	0	0	0	0	0	0	0	0	0	0	0	0
1521	0	0	0	0	14.0195	13.629	14.1829	0.642007	0	0	0	0	0	0	0	0	0	0	0	0
1521	0	0	0	0	0	0	0	0	25.767	28.1446	30.5563	3.277	34.9905	50.485	54.3482	10.4902	52.0881	0	87.5603	0
1521	0	0	0	0	0	0	0	0	0	0	0	0	0	0	0	0	0	0	0	0
1533	3.28748	0.710523	3.28772	0.0269597	0	0	0	0	0	0	0	0	0	0	0	0	0	0	0	0
1533	0	0	0	0	13.2177	11.5998	13.3542	0.590246	0	0	0	0	0	0	0	0	0	0	0	0
1533	0	0	0	0	0	0	0	0	25.5077	29.58	29.8542	2.80081	36.4946	52.1436	55.5684	8.79183	40.0882	0	99.3096	0
1533	0	0	0	0	0	0	0	0	0	0	0	0	0	0	0	0	0	0	0	0
1545	3.14614	0.6503	3.14347	0.0234803	0	0	0	0	0	0	0	0	0	0	0	0	0	0	0	0
1545	0	0	0	0	13.6636	12.7153	13.8144	0.635063	0	0	0	0	0	0	0	0	0	0	0	0
1545	0	0	0	0	0	0	0	0	24.5776	27.2504	28.0716	2.57067	35.1664	48.7268	53.1512	7.5791	0	0	0	0
1545	0	0	0	0	0	0	0	0	0	0	0	0	0	0	0	0	0	0	0	0
1557	3.59892	0.85922	3.59935	0.0338558	0	0	0	0	0	0	0	0	0	0	0	0	0	0	0	0
1557	0	0	0	0	15.4407	15.5269	15.6107	0.811581	0	0	0	0	0	0	0	0	0	0	0	0
1557	0	0	0	0	0	0	0	0	27.219	31.9511	31.826	4.08144	36.5562	52.9194	53.5499	9.50727	0	0	0	0
1557	0	0	0	0	0	0	0	0	0	0	0	0	0	0	0	0	0	0	0	0
1569	2.92042	0.565643	2.91835	0.0198573	0	0	0	0	0	0	0	0	0	0	0	0	0	0	0	0
1569	0	0	0	0	13.4606	12.9001	13.5941	0.611019	0	0	0	0	0	0	0	0	0	0	0	0
1569	0	0	0	0	0	0	0	0	25.6258	29.7457	30.5699	2.91918	35.3227	57.4172	54.6644	7.51862	46.4748	0	84.0948	0
1569	0	0	0	0	0	0	0	0	0	0	0	0	0	0	0	0	0	0	0	0
1581	3.16152	0.658303	3.1589	0.0232397	0	0	0	0	0	0	0	0	0	0	0	0	0	0	0	0
1581	0	0	0	0	13.8761	12.7653	14.0246	0.621043	0	0	0	0	0	0	0	0	0	0	0	0
1581	0	0	0	0	0	0	0	0	25.6027	28.8753	30.0835	3.53634	35.3666	44.0325	55.285	10.2914	0	0	0	0
1581	0	0	0	0	0	0	0	0	0	0	0	0	0	0	0	0	0	0	0	0
1593	3.2965	0.714484	3.29295	0.0250068	0	0	0	0	0	0	0	0	0	0	0	0	0	0	0	0
1593	0	0	0	0	14.2195	13.443	14.3421	0.622654	0	0	0	0	0	0	0	0	0	0	0	0
1593	0	0	0	0	0	0	0	0	26.1415	29.4673	30.4613	3.12617	36.3801	60.7295	55.0512	9.53251	0	0	0	0
1593	0	0	0	0	0	0	0	0	0	0	0	0	0	0	0	0	0	0	0	0
1605	2.80287	0.518078	2.80563	0.0167519	0	0	0	0	0	0	0	0	0	0	0	0	0	0	0	0
1605	0	0	0	0	13.0097	11.9531	13.1139	0.50934	0	0	0	0	0	0	0	0	0	0	0	0
1605	0	0	0	0	0	0	0	0	24.7411	26.77	29.0041	2.56596	35.1174	57.0658	52.698	7.61656	0	0	0	0
1605	0	0	0	0	0	0	0	0	0	0	0	0	0	0	0	0	0	0	0	0
1617	3.4044	0.765098	3.40339	0.0286288	0	0	0	0	0	0	0	0	0	0	0	0	0	0	0	0
1617	0	0	0	0	13.5329	11.7196	13.6962	0.540351	0	0	0	0	0	0	0	0	0	0	0	0
1617	0	0	0	0	0	0	0	0	25.3786	28.6864	29.1862	2.78231	36.0456	54.9854	53.8403	10.4078	0	0	0	0
1617	0	0	0	0	0	0	0	0	0	0	0	0	0	0	0	0	0	0	0	0
1629	3.58495	0.848768	3.57955	0.0331641	0	0	0	0	0	0	0	0	0	0	0	0	0	0	0	0
1629	0	0	0	0	15.3253	15.5716	15.5076	0.78835	0	0	0	0	0	0	0	0	0	0	0	0
1629	0	0	0	0	0	0	0	0	26.3488	28.7089	30.3666	2.75078	36.2799	56.9812	54.5282	8.99197	42.9866	10.8474	85.3327	0.0148927
1629	0	0	0	0	0	0	0	0	0	0	0	0	0	0	0	0	0	0	0	0
1641	3.28423	0.716327	3.28392	0.0272784	0	0	0	0	0	0	0	0	0	0	0	0	0	0	0	0
1641	0	0	0	0	15.5476	16.4707	15.6916	0.820957	0	0	0	0	0	0	0	0	0	0	0	0
1641	0	0	0	0	0	0	0	0	27.6096	33.0261	33.3817	4.07505	37.8911	59.4149	55.7319	9.91059	0	0	0	0
1641	0	0	0	0	0	0	0	0	0	0	0	0	0	0	0	0	0	0	0	0
1653	3.23599	0.686809	3.22963	0.0254176	0	0	0	0	0	0	0	0	0	0	0	0	0	0	0	0
1653	0	0	0	0	14.6193	14.482	14.782	0.740665	0	0	0	0	0	0	0	0	0	0	0	0
1653	0	0	0	0	0	0	0	0	27.4553	32.6721	33.4112	3.93897	37.9907	46.645	59.8793	13.4605	0	0	0	0
1653	0	0	0	0	0	0	0	0	0	0	0	0	0	0	0	0	0	0	0	0
1665	2.87347	0.551291	2.87383	0.0207359	0	0	0	0	0	0	0	0	0	0	0	0	0	0	0	0
1665	0	0	0	0	12.8306	11.5205	12.9763	0.545648	0	0	0	0	0	0	0	0	0	0	0	0
1665	0	0	0	0	0	0	0	0	25.0581	28.984	29.6564	2.96558	35.3297	48.5684	57.4548	9.22831	54.8344	0	85.9319	0
1665	0	0	0	0	0	0	0	0	0	0	0	0	0	0	0	0	0	0	0	0
1677	3.01147	0.600959	3.01015	0.0241833	0	0	0	0	0	0	0	0	0	0	0	0	0	0	0	0
1677	0	0	0	0	12.6052	10.7364	12.7499	0.531002	0	0	0	0	0	0	0	0	0	0	0	0
1677	0	0	0	0	0	0	0	0	24.0784	26.8139	27.6342	2.54917	34.548	49.896	52.5494	8.8565	38.101	0	80.7056	0
1677	0	0	0	0	0	0	0	0	0	0	0	0	0	0	0	0	0	0	0	0
1689	3.11774	0.643012	3.11043	0.0251441	0	0	0	0	0	0	0	0	0	0	0	0	0	0	0	0
1689	0	0	0	0	12.6338	10.8212	12.7609	0.57928	0	0	0	0	0	0	0	0	0	0	0	0
1689	0	0	0	0	0	0	0	0	23.5309	25.4041	26.5283	2.25744	33.4547	45.4989	49.2454	6.33436	53.0892	275.242	81.1481	0.465331
1689	0	0	0	0	0	0	0	0	0	0	0	0	0	0	0	0	0	0	0	0
1701	3.17246	0.666278	3.17145	0.0248413	0	0	0	0	0	0	0	0	0	0	0	0	0	0	0	0
1701	0	0	0	0	14.7085	14.5987	14.8711	0.777228	0	0	0	0	0	0	0	0	0	0	0	0
1701	0	0	0	0	0	0	0	0	25.3131	27.3567	29.2277	3.91913	34.1311	45.5568	49.634	9.71016	42.5942	10.939	88.8621	8.88534
1701	0	0	0	0	0	0	0	0	0	0	0	0	0	0	0	0	0	0	0	0
1713	3.46937	0.789819	3.46362	0.0295677	0	0	0	0	0	0	0	0	0	0	0	0	0	0	0	0
1713	0	0	0	0	14.1277	13.1879	14.2792	0.681401	0	0	0	0	0	0	0	0	0	0	0	0
1713	0	0	0	0	0	0	0	0	26.5705	31.2935	31.4454	3.22936	36.2458	48.9732	53.5249	9.4848	0	0	0	0
1713	0	0	0	0	0	0	0	0	0	0	0	0	0	0	0	0	0	0	0	0
1725	2.95001	0.574774	2.94594	0.0210368	0	0	0	0	0	0	0	0	0	0	0	0	0	0	0	0
1725	0	0	0	0	13.4315	12.5697	13.5344	0.563126	0	0	0	0	0	0	0	0	0	0	0	0
1725	0	0	0	0	0	0	0	0	24.5958	27.8953	28.7063	2.67843	35.2647	47.67	54.1258	7.97522	0	0	0	0
1725	0	0	0	0	0	0	0	0	0	0	0	0	0	0	0	0	0	0	0	0
1737	3.31916	0.736646	3.31583	0.0305418	0	0	0	0	0	0	0	0	0	0	0	0	0	0	0	0
1737	0	0	0	0	13.3935	11.8167	13.5403	0.608653	0	0	0	0	0	0	0	0	0	0	0	0
1737	0	0	0	0	0	0	0	0	25.3456	28.6649	29.2567	2.71669	34.9659	56.9316	52.4515	7.46323	37.1507	0	85.0309	0
1737	0	0	0	0	0	0	0	0	0	0	0	0	0	0	0	0	0	0	0	0
1749	3.36673	0.746089	3.36639	0.0263232	0	0	0	0	0	0	0	0	0	0	0	0	0	0	0	0
1749	0	0	0	0	15.2047	15.6769	15.3678	0.877365	0	0	0	0	0	0	0	0	0	0	0	0
1749	0	0	0	0	0	0	0	0	26.2437	29.4168	30.4151	3.55372	35.3699	52.2603	54.1425	10.084	69.4601	0	92.6559	0
1749	0	0	0	0	0	0	0	0	0	0	0	0	0	0	0	0	0	0	0	0
1761	3.53694	0.832696	3.5343	0.033327	0	0	0	0	0	0	0	0	0	0	0	0	0	0	0	0
1761	0	0	0	0	14.2684	13.4579	14.4345	0.641707	0	0	0	0	0	0	0	0	0	0	0	0
1761	0	0	0	0	0	0	0	0	26.8042	31.9019	31.9684	3.49066	37.1054	64.4848	55.2981	8.16629	0	0	0	0
1761	0	0	0	0	0	0	0	0	0	0	0	0	0	0	0	0	0	0	0	0
1773	3.34873	0.742682	3.34609	0.0258661	0	0	0	0	0	0	0	0	0	0	0	0	0	0	0	0
1773	0	0	0	0	15.2003	15.6808	15.3692	0.811091	0	0	0	0	0	0	0	0	0	0	0	0
1773	0	0	0	0	0	0	0	0	26.3548	29.6577	31.0776	3.10127	36.6038	65.817	57.6888	8.60923	0	0	0	0
1773	0	0	0	0	0	0	0	0	0	0	0	0	0	0	0	0	0	0	0	0
1785	3.16745	0.66152	3.16834	0.0245674	0	0	0	0	0	0	0	0	0	0	0	0	0	0	0	0
1785	0	0	0	0	14.0801	13.4258	14.2179	0.603039	0	0	0	0	0	0	0	0	0	0	0	0
1785	0	0	0	0	0	0	0	0	26.5286	31.0458	31.8782	3.42262	36.1335	45.7076	55.7205	9.60993	0	0	0	0
1785	0	0	0	0	0	0	0	0	0	0	0	0	0	0	0	0	0	0	0	0
1797	3.12578	0.648362	3.12368	0.0225581	0	0	0	0	0	0	0	0	0	0	0	0	0	0	0	0
1797	0	0	0	0	14.1079	13.6406	14.2682	0.698321	0	0	0	0	0	0	0	0	0	0	0	0
1797	0	0	0	0	0	0	0	0	25.9669	29.2239	30.7233	3.16066	35.9002	50.4274	57.5224	11.82	0	0	0	0
1797	0	0	0	0	0	0	0	0	0	0	0	0	0	0	0	0	0	0	0	0
1809	3.07923	0.623123	3.07658	0.0213875	0	0	0	0	0	0	0	0	0	0	0	0	0	0	0	0
1809	0	0	0	0	13.6582	12.6839	13.8022	0.592482	0	0	0	0	0	0	0	0	0	0	0	0
1809	0	0	0	0	0	0	0	0	25.6657	28.4643	30.2878	3.2012	34.9966	46.2373	55.1524	8.7416	56.3917	0	98.5939	0
1809	0	0	0	0	0	0	0	0	0	0	0	0	0	0	0	0	0	0	0	0
1821	3.31288	0.726924	3.31502	0.0268859	0	0	0	0	0	0	0	0	0	0	0	0	0	0	0	0
1821	0	0	0	0	14.9943	14.7612	15.1595	0.745343	0	0	0	0	0	0	0	0	0	0	0	0
1821	0	0	0	0	0	0	0	0	26.7816	30.2043	31.3933	4.14983	38.1299	60.9671	56.0117	11.2646	45.0914	0	100.205	0
1821	0	0	0	0	0	0	0	0	0	0	0	0	0	0	0	0	0	0	0	0
1833	3.05974	0.618886	3.06093	0.0222675	0	0	0	0	0	0	0	0	0	0	0	0	0	0	0	0
1833	0	0	0	0	13.3696	12.3974	13.5277	0.596381	0	0	0	0	0	0	0	0	0	0	0	0
1833	0	0	0	0	0	0	0	0	25.8482	29.4505	30.7562	2.99382	36.3337	48.7105	55.4002	9.69952	0	0	0	0
1833	0	0	0	0	0	0	0	0	0	0	0	0	0	0	0	0	0	0	0	0
1845	3.34616	0.737511	3.34486	0.0250613	0	0	0	0	0	0	0	0	0	0	0	0	0	0	0	0
1845	0	0	0	0	14.0479	13.0656	14.2269	0.659001	0	0	0	0	0	0	0	0	0	0	0	0
1845	0	0	0	0	0	0	0	0	25.5657	29.1183	29.6327	3.04281	36.4442	47.9827	55.6458	8.32738	61.8279	0	86.8774	0
1845	0	0	0	0	0	0	0	0	0	0	0	0	0	0	0	0	0	0	0	0
1857	3.4458	0.774219	3.44522	0.0269431	0	0	0	0	0	0	0	0	0	0	0	0	0	0	0	0
1857	0	0	0	0	15.273	15.6378	15.449	0.74254	0	0	0	0	0	0	0	0	0	0	0	0
1857	0	0	0	0	0	0	0	0	26.7527	31.1438	31.4082	3.47338	35.8837	44.7826	54.9126	8.9084	52.4487	0	110.663	0
1857	0	0	0	0	0	0	0	0	0	0	0	0	0	0	0	0	0	0	0	0
1869	3.53989	0.828566	3.53726	0.0276598	0	0	0	0	0	0	0	0	0	0	0	0	0	0	0	0
1869	0	0	0	0	15.8102	16.5294	15.9937	0.77748	0	0	0	0	0	0	0	0	0	0	0	0
1869	0	0	0	0	0	0	0	0	28.3011	33.7552	34.0618	4.14419	37.1974	64.7941	58.4903	10.2718	48.8128	0	96.4989	0
1869	0	0	0	0	0	0	0	0	0	0	0	0	0	0	0	0	0	0	0	0
1881	3.47168	0.798756	3.47402	0.0297098	0	0	0	0	0	0	0	0	0	0	0	0	0	0	0	0
1881	0	0	0	0	14.5532	14.2819	14.7354	0.659353	0	0	0	0	0	0	0	0	0	0	0	0
1881	0	0	0	0	0	0	0	0	27.3889	33.2604	32.8135	3.08659	39.026	61.6076	60.8105	11.4588	45.4793	0	95.5794	0
1881	0	0	0	0	0	0	0	0	0	0	0	0	0	0	0	0	0	0	0	0
1893	3.67636	0.890211	3.67649	0.0317868	0	0	0	0	0	0	0	0	0	0	0	0	0	0	0	0
1893	0	0	0	0	16.0467	16.9675	16.2323	0.896342	0	0	0	0	0	0	0	0	0	0	0	0
1893	0	0	0	0	0	0	0	0	27.8726	32.7515	33.0675	3.55937	39.6008	59.3995	61.0454	9.82241	0	0	0	0
1893	0	0	0	0	0	0	0	0	0	0	0	0	0	0	0	0	0	0	0	0
1905	3.24481	0.696984	3.24894	0.0262892	0	0	0	0	0	0	0	0	0	0	0	0	0	0	0	0
1905	0	0	0	0	15.0311	15.3866	15.2004	0.7292	0	0	0	0	0	0	0	0	0	0	0	0
1905	0	0	0	0	0	0	0	0	27.5462	33.0191	33.5826	3.65106	37.3872	55.5061	59.1126	9.97494	57.0859	0	99.5163	0
1905	0	0	0	0	0	0	0	0	0	0	0	0	0	0	0	0	0	0	0	0
1917	2.92707	0.563329	2.92623	0.0192783	0	0	0	0	0	0	0	0	0	0	0	0	0	0	0	0
1917	0	0	0	0	13.6098	12.8615	13.7656	0.644588	0	0	0	0	0	0	0	0	0	0	0	0
1917	0	0	0	0	0	0	0	0	26.01	29.4529	31.524	3.34743	36.7871	68.1066	58.9917	9.44345	0	0	0	0
1917	0	0	0	0	0	0	0	0	0	0	0	0	0	0	0	0	0	0	0	0
1929	3.35623	0.746882	3.35275	0.0275867	0	0	0	0	0	0	0	0	0	0	0	0	0	0	0	0
1929	0	0	0	0	13.6549	11.9657	13.8168	0.580897	0	0	0	0	0	0	0	0	0	0	0	0
1929	0	0	0	0	0	0	0	0	25.8126	29.0852	29.971	3.05319	35.5632	52.2643	57.3565	11.7046	0	0	0	0
1929	0	0	0	0	0	0	0	0	0	0	0	0	0	0	0	0	0	0	0	0
1941	3.19343	0.672544	3.19419	0.0231664	0	0	0	0	0	0	0	0	0	0	0	0	0	0	0	0
1941	0	0	0	0	13.8052	13.1258	13.9801	0.650933	0	0	0	0	0	0	0	0	0	0	0	0
1941	0	0	0	0	0	0	0	0	25.0769	27.0266	28.8796	2.41985	35.2706	46.88	53.3623	9.04225	0	0	0	0
1941	0	0	0	0	0	0	0	0	0	0	0	0	0	0	0	0	0	0	0	0
1953	3.1403	0.656255	3.14504	0.023048	0	0	0	0	0	0	0	0	0	0	0	0	0	0	0	0
1953	0	0	0	0	14.0997	13.3252	14.2738	0.638461	0	0	0	0	0	0	0	0	0	0	0	0
1953	0	0	0	0	0	0	0	0	25.6719	28.8373	30.1705	3.27889	35.2547	51.4855	52.1307	7.45025	58.644	0	87.4579	0
1953	0	0	0	0	0	0	0	0	0	0	0	0	0	0	0	0	0	0	0	0
1965	3.12308	0.652047	3.12073	0.029153	0	0	0	0	0	0	0	0	0	0	0	0	0	0	0	0
1965	0	0	0	0	13.8554	13.2362	14.0292	0.626716	0	0	0	0	0	0	0	0	0	0	0	0
1965	0	0	0	0	0	0	0	0	25.873	29.0173	30.5692	3.33611	35.7835	44.0635	54.3735	9.56797	40.3375	0	83.8215	0
1965	0	0	0	0	0	0	0	0	0	0	0	0	0	0	0	0	0	0	0	0
1977	3.12709	0.648463	3.12603	0.0247231	0	0	0	0	0	0	0	0	0	0	0	0	0	0	0	0
1977	0	0	0	0	12.9316	11.4832	13.0762	0.650399	0	0	0	0	0	0	0	0	0	0	0	0
1977	0	0	0	0	0	0	0	0	24.6729	28.2999	28.6291	2.53457	35.5078	45.1687	54.0136	8.81074	0	0	0	0
1977	0	0	0	0	0	0	0	0	0	0	0	0	0	0	0	0	0	0	0	0
1989	3.42772	0.771203	3.42402	0.0269701	0	0	0	0	0	0	0	0	0	0	0	0	0	0	0	0
1989	0	0	0	0	13.8644	12.7475	14.0059	0.686623	0	0	0	0	0	0	0	0	0	0	0	0
1989	0	0	0	0	0	0	0	0	24.9341	28.2124	28.2718	2.94862	35.0743	52.5708	52.1007	6.54401	0	0	0	0
1989	0	0	0	0	0	0	0	0	0	0	0	0	0	0	0	0	0	0	0	0
2001	3.31751	0.735524	3.31673	0.0295825	0	0	0	0	0	0	0	0	0	0	0	0	0	0	0	0
2001	0	0	0	0	14.7577	14.6712	14.9383	0.706285	0	0	0	0	0	0	0	0	0	0	0	0
2001	0	0	0	0	0	0	0	0	25.9885	28.6056	30.1942	3.12086	35.0866	47.8488	52.0491	8.49376	0	0	0	0
2001	0	0	0	0	0	0	0	0	0	0	0	0	0	0	0	0	0	0	0	0
2013	3.29616	0.722406	3.29127	0.0269881	0	0	0	0	0	0	0	0	0	0	0	0	0	0	0	0
2013	0	0	0	0	14.3117	13.9786	14.477	0.769468	0	0	0	0	0	0	0	0	0	0	0	0
2013	0	0	0	0	0	0	0	0	26.5846	31.7692	31.5495	3.1496	37.3592	61.36	54.7622	8.61547	0	0	0	0
2013	0	0	0	0	0	0	0	0	0	0	0	0	0	0	0	0	0	0	0	0
2025	3.24225	0.699263	3.24469	0.0287472	0	0	0	0	0	0	0	0	0	0	0	0	0	0	0	0
2025	0	0	0	0	13.4116	12.273	13.5594	0.603462	0	0	0	0	0	0	0	0	0	0	0	0
2025	0	0	0	0	0	0	0	0	25.3181	29.3285	29.508	2.93415	35.7863	62.632	55.5317	8.63302	33.0565	0	89.5152	0
2025	0	0	0	0	0	0	0	0	0	0	0	0	0	0	0	0	0	0	0	0
2037	3.35807	0.745242	3.36097	0.0315551	0	0	0	0	0	0	0	0	0	0	0	0	0	0	0	0
2037	0	0	0	0	14.2611	13.5109	14.4411	0.761276	0	0	0	0	0	0	0	0	0	0	0	0
2037	0	0	0	0	0	0	0	0	25.3571	28.6338	29.2903	2.8805	35.5982	56.6203	53.5327	8.57806	47.3607	0	94.28	0
2037	0	0	0	0	0	0	0	0	0	0	0	0	0	0	0	0	0	0	0	0
2049	2.67997	0.47993	2.67837	0.0180737	0	0	0	0	0	0	0	0	0	0	0	0	0	0	0	0
2049	0	0	0	0	12.6153	11.6931	12.7646	0.590437	0	0	0	0	0	0	0	0	0	0	0	0
2049	0	0	0	0	0	0	0	0	24.1738	27.112	28.4132	2.87013	33.702	52.8748	50.3293	7.64036	0	0	0	0
2049	0	0	0	0	0	0	0	0	0	0	0	0	0	0	0	0	0	0	0	0
2061	2.97589	0.586237	2.97098	0.0243954	0	0	0	0	0	0	0	0	0	0	0	0	0	0	0	0
2061	0	0	0	0	12.0143	9.7082	12.1376	0.512865	0	0	0	0	0	0	0	0	0	0	0	0
2061	0	0	0	0	0	0	0	0	23.629	26.2903	27.1023	2.7202	33.7531	48.7288	50.7783	10.7707	37.8401	22.1829	80.1742	5.18
2061	0	0	0	0	0	0	0	0	0	0	0	0	0	0	0	0	0	0	0	0
2073	3.30111	0.722112	3.30316	0.0287724	0	0	0	0	0	0	0	0	0	0	0	0	0	0	0	0
2073	0	0	0	0	13.9808	12.9778	14.1091	0.750887	0	0	0	0	0	0	0	0	0	0	0	0
2073	0	0	0	0	0	0	0	0	24.3048	25.7711	27.349	2.80255	34.2802	43.1905	50.0634	8.39229	32.7759	0	85.2966	0
2073	0	0	0	0	0	0	0	0	0	0	0	0	0	0	0	0	0	0	0	0
2085	3.32082	0.725514	3.3222	0.0255528	0	0	0	0	0	0	0	0	0	0	0	0	0	0	0	0
2085	0	0	0	0	13.7245	12.7683	13.8672	0.670049	0	0	0	0	0	0	0	0	0	0	0	0
2085	0	0	0	0	0	0	0	0	25.3361	28.3821	29.1788	3.02751	34.4377	50.3041	49.5127	6.7451	0	0	0	0
2085	0	0	0	0	0	0	0	0	0	0	0	0	0	0	0	0	0	0	0	0
2097	3.36717	0.755021	3.36468	0.0297973	0	0	0	0	0	0	0	0	0	0	0	0	0	0	0	0
2097	0	0	0	0	14.5018	14.1047	14.6723	0.68133	0	0	0	0	0	0	0	0	0	0	0	0
2097	0	0	0	0	0	0	0	0	25.9492	29.9832	30.0448	3.10127	35.1291	45.4843	53.4139	9.12666	41.0377	0	82.0033	0
2097	0	0	0	0	0	0	0	0	0	0	0	0	0	0	0	0	0	0	0	0
2109	2.86574	0.54378	2.86165	0.0216507	0	0	0	0	0	0	0	0	0	0	0	0	0	0	0	0
2109	0	0	0	0	12.9727	12.0402	13.095	0.581309	0	0	0	0	0	0	0	0	0	0	0	0
2109	0	0	0	0	0	0	0	0	24.7413	28.3375	29.1492	2.56917	34.2399	49.6295	51.9156	7.74146	0	0	0	0
2109	0	0	0	0	0	0	0	0	0	0	0	0	0	0	0	0	0	0	0	0
2121	3.73048	0.911055	3.7345	0.0336625	0	0	0	0	0	0	0	0	0	0	0	0	0	0	0	0
2121	0	0	0	0	14.2788	12.8542	14.3968	0.746855	0	0	0	0	0	0	0	0	0	0	0	0
2121	0	0	0	0	0	0	0	0	25.8883	30.2424	29.6876	3.05883	36.6716	52.2926	54.8871	7.56846	0	0	0	0
2121	0	0	0	0	0	0	0	0	0	0	0	0	0	0	0	0	0	0	0	0
2133	2.87977	0.549926	2.87866	0.0205663	0	0	0	0	0	0	0	0	0	0	0	0	0	0	0	0
2133	0	0	0	0	14.6122	15.0213	14.7807	0.688844	0	0	0	0	0	0	0	0	0	0	0	0
2133	0	0	0	0	0	0	0	0	25.5554	27.2044	29.827	3.2023	35.2049	57.6285	52.2323	7.54116	0	0	0	0
2133	0	0	0	0	0	0	0	0	0	0	0	0	0	0	0	0	0	0	0	0
2145	2.93074	0.565778	2.92813	0.0185677	0	0	0	0	0	0	0	0	0	0	0	0	0	0	0	0
2145	0	0	0	0	11.7109	9.40836	11.8314	0.475561	0	0	0	0	0	0	0	0	0	0	0	0
2145	0	0	0	0	0	0	0	0	24.7454	29.152	29.1663	2.59687	34.6836	53.8423	51.7401	8.86162	38.4925	2.23968	82.9282	5.81683
2145	0	0	0	0	0	0	0	0	0	0	0	0	0	0	0	0	0	0	0	0
2157	3.07496	0.623053	3.07648	0.0230303	0	0	0	0	0	0	0	0	0	0	0	0	0	0	0	0
2157	0	0	0	0	13.1349	11.5169	13.2698	0.540311	0	0	0	0	0	0	0	0	0	0	0	0
2157	0	0	0	0	0	0	0	0	23.3115	24.4466	26.0245	2.45902	34.5321	55.6667	52.1267	7.55506	38.4873	0	90.9255	0
2157	0	0	0	0	0	0	0	0	0	0	0	0	0	0	0	0	0	0	0	0
2169	3.17817	0.664401	3.17788	0.0233316	0	0	0	0	0	0	0	0	0	0	0	0	0	0	0	0
2169	0	0	0	0	13.6177	12.3213	13.7707	0.598064	0	0	0	0	0	0	0	0	0	0	0	0
2169	0	0	0	0	0	0	0	0	24.8852	27.1897	28.6181	2.61314	33.2203	42.6495	48.06	8.38543	0	0	0	0
2169	0	0	0	0	0	0	0	0	0	0	0	0	0	0	0	0	0	0	0	0
2181	3.53536	0.829882	3.53252	0.034994	0	0	0	0	0	0	0	0	0	0	0	0	0	0	0	0
2181	0	0	0	0	14.7484	14.2323	14.9029	0.715627	0	0	0	0	0	0	0	0	0	0	0	0
2181	0	0	0	0	0	0	0	0	26.3838	30.1432	30.6361	3.13171	35.4706	54.7134	53.421	8.00106	49.2579	17.4976	87.2576	28.1683
2181	0	0	0	0	0	0	0	0	0	0	0	0	0	0	0	0	0	0	0	0
2193	3.09176	0.634186	3.09173	0.0252129	0	0	0	0	0	0	0	0	0	0	0	0	0	0	0	0
2193	0	0	0	0	14.5365	14.7381	14.7113	0.764967	0	0	0	0	0	0	0	0	0	0	0	0
2193	0	0	0	0	0	0	0	0	26.1945	30.0982	31.1151	3.10482	36.8003	51.6396	54.6311	7.43571	0	0	0	0
2193	0	0	0	0	0	0	0	0	0	0	0	0	0	0	0	0	0	0	0	0
2205	3.20253	0.681789	3.19991	0.0289222	0	0	0	0	0	0	0	0	0	0	0	0	0	0	0	0
2205	0	0	0	0	14.1892	13.4095	14.3424	0.748357	0	0	0	0	0	0	0	0	0	0	0	0
2205	0	0	0	0	0	0	0	0	26.6067	31.1511	31.8359	3.83752	37.7191	62.2023	56.9991	10.7942	0	0	0	0
2205	0	0	0	0	0	0	0	0	0	0	0	0	0	0	0	0	0	0	0	0
2217	3.33874	0.739216	3.33777	0.0268866	0	0	0	0	0	0	0	0	0	0	0	0	0	0	0	0
2217	0	0	0	0	14.4519	14.0528	14.5967	0.794907	0	0	0	0	0	0	0	0	0	0	0	0
2217	0	0	0	0	0	0	0	0	26.5718	29.5898	31.2469	3.58066	37.9238	57.5988	57.8383	11.9124	46.5737	0	95.1859	0
2217	0	0	0	0	0	0	0	0	0	0	0	0	0	0	0	0	0	0	0	0
2229	3.1845	0.670154	3.18146	0.0245829	0	0	0	0	0	0	0	0	0	0	0	0	0	0	0	0
2229	0	0	0	0	14.3042	13.9693	14.4489	0.65705	0	0	0	0	0	0	0	0	0	0	0	0
2229	0	0	0	0	0	0	0	0	26.1527	28.9371	30.9989	3.38639	36.1817	52.1132	56.0221	10.2855	0	0	0	0
2229	0	0	0	0	0	0	0	0	0	0	0	0	0	0	0	0	0	0	0	0
2241	2.98172	0.587339	2.97915	0.0197255	0	0	0	0	0	0	0	0	0	0	0	0	0	0	0	0
2241	0	0	0	0	14.0817	13.5561	14.2354	0.655551	0	0	0	0	0	0	0	0	0	0	0	0
2241	0	0	0	0	0	0	0	0	26.0988	29.3199	31.0872	3.83719	36.4821	55.8323	55.434	11.5646	0	0	0	0
2241	0	0	0	0	0	0	0	0	0	0	0	0	0	0	0	0	0	0	0	0
2253	3.60495	0.859385	3.60334	0.0330731	0	0	0	0	0	0	0	0	0	0	0	0	0	0	0	0
2253	0	0	0	0	15.4873	15.0897	15.672	0.746214	0	0	0	0	0	0	0	0	0	0	0	0
2253	0	0	0	0	0	0	0	0	27.8814	32.5241	33.2186	4.55101	38.0849	59.4362	58.705	13.4253	0	0	0	0
2253	0	0	0	0	0	0	0	0	0	0	0	0	0	0	0	0	0	0	0	0
2265	3.41678	0.77278	3.41537	0.0310921	0	0	0	0	0	0	0	0	0	0	0	0	0	0	0	0
2265	0	0	0	0	15.8775	17.2167	16.0395	0.884676	0	0	0	0	0	0	0	0	0	0	0	0
2265	0	0	0	0	0	0	0	0	28.0751	32.545	33.9322	3.72045	39.337	51.4538	60.923	9.35185	0	0	0	0
2265	0	0	0	0	0	0	0	0	0	0	0	0	0	0	0	0	0	0	0	0
2277	3.10852	0.639775	3.10582	0.0239992	0	0	0	0	0	0	0	0	0	0	0	0	0	0	0	0
2277	0	0	0	0	13.9844	13.5478	14.1126	0.70645	0	0	0	0	0	0	0	0	0	0	0	0
2277	0	0	0	0	0	0	0	0	26.896	32.2912	32.7642	3.45091	37.7902	51.8579	59.5977	7.83482	0	0	0	0
2277	0	0	0	0	0	0	0	0	0	0	0	0	0	0	0	0	0	0	0	0
2289	3.2789	0.709192	3.27339	0.0202823	0	0	0	0	0	0	0	0	0	0	0	0	0	0	0	0
2289	0	0	0	0	13.9431	12.8684	14.0827	0.679841	0	0	0	0	0	0	0	0	0	0	0	0
2289	0	0	0	0	0	0	0	0	26.0025	29.6508	30.3689	3.33913	37.4768	65.3749	58.7468	9.28063	0	0	0	0
2289	0	0	0	0	0	0	0	0	0	0	0	0	0	0	0	0	0	0	0	0
2301	3.26244	0.711742	3.2603	0.0281069	0	0	0	0	0	0	0	0	0	0	0	0	0	0	0	0
2301	0	0	0	0	14.1334	13.4187	14.2624	0.521924	0	0	0	0	0	0	0	0	0	0	0	0
2301	0	0	0	0	0	0	0	0	25.8246	29.0022	30.1111	3.15716	35.3464	49.9981	54.6701	9.42761	0	0	0	0
2301	0	0	0	0	0	0	0	0	0	0	0	0	0	0	0	0	0	0	0	0
2313	2.97061	0.578952	2.96683	0.0203699	0	0	0	0	0	0	0	0	0	0	0	0	0	0	0	0
2313	0	0	0	0	13.2005	12.2158	13.3027	0.609886	0	0	0	0	0	0	0	0	0	0	0	0
2313	0	0	0	0	0	0	0	0	24.7889	27.34	29.0781	2.22233	34.3512	44.9335	52.749	7.86103	0	0	0	0
2313	0	0	0	0	0	0	0	0	0	0	0	0	0	0	0	0	0	0	0	0
2325	3.21563	0.690435	3.2148	0.0300727	0	0	0	0	0	0	0	0	0	0	0	0	0	0	0	0
2325	0	0	0	0	13.3964	11.8547	13.5528	0.577018	0	0	0	0	0	0	0	0	0	0	0	0
2325	0	0	0	0	0	0	0	0	24.8831	27.6333	28.7006	2.77733	35.0143	57.8724	52.7097	7.32581	0	0	0	0
2325	0	0	0	0	0	0	0	0	0	0	0	0	0	0	0	0	0	0	0	0
2337	3.17845	0.670846	3.17675	0.0285984	0	0	0	0	0	0	0	0	0	0	0	0	0	0	0	0
2337	0	0	0	0	14.0571	13.5513	14.2391	0.790031	0	0	0	0	0	0	0	0	0	0	0	0
2337	0	0	0	0	0	0	0	0	25.2644	27.7917	29.2443	2.84429	34.7681	48.0677	52.2173	8.35908	33.5956	0	81.0744	0
2337	0	0	0	0	0	0	0	0	0	0	0	0	0	0	0	0	0	0	0	0
2349	3.28407	0.710103	3.28027	0.0252973	0	0	0	0	0	0	0	0	0	0	0	0	0	0	0	0
2349	0	0	0	0	14.1762	13.5247	14.34	0.773596	0	0	0	0	0	0	0	0	0	0	0	0
2349	0	0	0	0	0	0	0	0	26.1629	29.901	30.6555	3.64219	35.3819	48.4781	53.2948	8.61997	40.4142	0	81.4029	0
2349	0	0	0	0	0	0	0	0	0	0	0	0	0	0	0	0	0	0	0	0
2361	3.40602	0.770633	3.40882	0.0302563	0	0	0	0	0	0	0	0	0	0	0	0	0	0	0	0
2361	0	0	0	0	15.2375	15.3904	15.4117	0.784186	0	0	0	0	0	0	0	0	0	0	0	0
2361	0	0	0	0	0	0	0	0	27.1403	30.7717	32.0767	4.25118	37.1641	64.2163	56.8966	10.1759	41.5094	0	94.6478	0
2361	0	0	0	0	0	0	0	0	0	0	0	0	0	0	0	0	0	0	0	0
2373	3.3402	0.73966	3.33585	0.0335514	0	0	0	0	0	0	0	0	0	0	0	0	0	0	0	0
2373	0	0	0	0	15.1476	15.635	15.3241	0.827741	0	0	0	0	0	0	0	0	0	0	0	0
2373	0	0	0	0	0	0	0	0	27.5028	32.0132	33.2633	3.90754	37.5003	55.1491	57.7105	9.95016	57.0428	0	94.0809	0
2373	0	0	0	0	0	0	0	0	0	0	0	0	0	0	0	0	0	0	0	0
2385	2.95183	0.577944	2.95191	0.022453	0	0	0	0	0	0	0	0	0	0	0	0	0	0	0	0
2385	0	0	0	0	13.1507	12.0586	13.3086	0.651486	0	0	0	0	0	0	0	0	0	0	0	0
2385	0	0	0	0	0	0	0	0	25.5009	30.194	30.4937	3.11053	36.4107	62.4328	57.0729	9.27458	39.2635	0	95.6791	0
2385	0	0	0	0	0	0	0	0	0	0	0	0	0	0	0	0	0	0	0	0
2397	2.99756	0.596922	2.99704	0.0227759	0	0	0	0	0	0	0	0	0	0	0	0	0	0	0	0
2397	0	0	0	0	13.096	11.6031	13.2457	0.614738	0	0	0	0	0	0	0	0	0	0	0	0
2397	0	0	0	0	0	0	0	0	24.642	27.0496	28.5916	3.03466	35.1869	54.4813	54.5597	10.7144	0	0	0	0
2397	0	0	0	0	0	0	0	0	0	0	0	0	0	0	0	0	0	0	0	0
