# Supplementary material for: IBSEM: An Individual-Based Atlantic Salmon Population Model
Source: PLoS One. 2015 Sep 18;10(9):e0138444. doi: 10.1371/journal.pone.0138444 (PMC4575158; doi:10.1371/journal.pone.0138444)
Supplement: S1 Minimal dataset — (ZIP) [file pone.0138444.s003.zip › temp/scenario 1/wild - 3/runFiles/results/heritabilitySea.txt]

month	f0s0_F_Average	f0s0_F_stDev	f0s0_G_Average	f0s0_G_stDev	f0s1_F_Average	f0s1_F_stDev	f0s1_G_Average	f0s1_G_stDev	f0s2_F_Average	f0s2_F_stDev	f0s2_G_Average	f0s2_G_stDev	f0s3_F_Average	f0s3_F_stDev	f0s3_G_Average	f0s3_G_stDev	f0s4_F_Average	f0s4_F_stDev	f0s4_G_Average	f0s4_G_stDev	f1s0_F_Average	f1s0_F_stDev	f1s0_G_Average	f1s0_G_stDev	f1s1_F_Average	f1s1_F_stDev	f1s1_G_Average	f1s1_G_stDev	f1s2_F_Average	f1s2_F_stDev	f1s2_G_Average	f1s2_G_stDev	f1s3_F_Average	f1s3_F_stDev	f1s3_G_Average	f1s3_G_stDev	f1s4_F_Average	f1s4_F_stDev	f1s4_G_Average	f1s4_G_stDev	f2s0_F_Average	f2s0_F_stDev	f2s0_G_Average	f2s0_G_stDev	f2s1_F_Average	f2s1_F_stDev	f2s1_G_Average	f2s1_G_stDev	f2s2_F_Average
21	0	0	0	0	2461.57	291395	2554.27	10972	8230.33	5.07578e+006	7844.03	2.12871e+006	10873.8	8.78583e+006	11423.2	4.79609e+006	15799.5	1.22859e+007	16701.7	1.51257e+007	526.857	4977.16	509.8	1260.88	0	0	0	0	0	0	0	0	0	0	0	0	0	0	0	0	625.979	8694.13	616.761	2704.6	0	0	0	0	0
33	0	0	0	0	0	0	0	0	0	0	0	0	15869.8	3.33881e+006	14510	6.63922e+006	0	0	0	0	487.188	4108.58	440.822	343.346	2645.33	236712	2599.27	16453.4	0	0	0	0	0	0	0	0	0	0	0	0	568.338	6166.05	569.047	1166.18	2948.02	329699	2918.66	31533.7	0
45	0	0	0	0	0	0	0	0	0	0	0	0	0	0	0	0	26180.3	0	20811.1	0	491.301	4579.51	453.309	446.893	2644.46	265045	2439.52	12153.1	6093.85	1.57527e+006	5956.07	60136.9	0	0	0	0	0	0	0	0	577.462	7046.37	589.073	664.41	2862.72	279461	2826.93	15598	6493.2
57	0	0	0	0	0	0	0	0	0	0	0	0	0	0	0	0	0	0	0	0	521.351	5216.41	484.805	606.427	2574.65	188014	2486.27	12117.1	6224.57	2.16738e+006	5791.65	58008.8	12621.2	9.69568e+006	11601.8	221202	0	0	0	0	599.718	7487.52	620.276	877.448	2883.64	312449	2885.76	13076.4	6881.79
69	0	0	0	0	0	0	0	0	0	0	0	0	0	0	0	0	0	0	0	0	598.871	6473.56	554.394	712.002	2576.53	261294	2472.93	12339.5	6358.92	1.66478e+006	5827.01	71448.6	13005	8.94832e+006	11876.2	357955	0	0	0	0	696.882	9185.3	721.676	1160.5	2809.87	263836	2873.1	14310	6449.42
81	0	0	0	0	0	0	0	0	0	0	0	0	0	0	0	0	0	0	0	0	494.241	4318.69	460.614	565.439	3412.77	370830	3182.47	16715.4	6440.31	1.96894e+006	6088.66	58961.9	12652	3.53112e+006	11716.3	235758	0	0	0	0	591.261	7101.27	610.926	813.2	3677.3	519177	3725.69	27682.7	6838.45
93	0	0	0	0	0	0	0	0	0	0	0	0	0	0	0	0	0	0	0	0	434.36	3627.03	404.265	449.875	2265.96	188392	2104.5	9123.55	6701.79	2.22478e+006	6406.23	65211.8	11620.4	1.42271e+007	11005	250776	14740.9	0	18098.4	0	506.897	5645.77	522.445	744.221	2440.18	216535	2514.82	10367.3	7285.64
105	0	0	0	0	0	0	0	0	0	0	0	0	0	0	0	0	0	0	0	0	465.493	3938.51	440.322	451.044	2259.29	185310	2154.39	10304.8	5354.22	1.35336e+006	4842.03	40092.1	12626.1	1.45486e+007	11773	408011	12269.1	0	18457.1	0	556.015	6256.47	575.618	835.642	2484.29	238072	2496.43	12698.7	5475.53
117	0	0	0	0	0	0	0	0	0	0	0	0	0	0	0	0	0	0	0	0	341.455	2347.18	308.583	230.445	2368.96	175105	2232.4	8279.75	5162.34	1.28454e+006	4820.98	66582.6	11351.8	5.85375e+006	8975.51	258081	0	0	0	0	408.389	3837.16	425.644	400.803	2686.15	318385	2634	15329.8	5447.79
129	0	0	0	0	0	0	0	0	0	0	0	0	0	0	0	0	0	0	0	0	508.409	4412.37	473.38	432.715	2216.84	173439	2140.29	8029.81	5458.97	1.18792e+006	5479.8	46174.3	10854.4	4.9623e+006	9924.3	300860	0	0	0	0	592.195	7119.18	611.12	745.216	2489.66	251530	2559.6	11942.7	6379.82
141	0	0	0	0	0	0	0	0	0	0	0	0	0	0	0	0	0	0	0	0	452.475	3675.61	419.354	463.858	2562.04	223011	2445.41	9724.26	5106.42	1.19981e+006	5009.14	52548.3	11744.3	5.22338e+006	10397.2	216092	21916.5	0	15475.3	0	533.991	5748.83	545.965	611.566	2853.7	267303	2872.37	15766.2	5807.99
153	0	0	0	0	0	0	0	0	0	0	0	0	0	0	0	0	0	0	0	0	392.849	3192.67	354.503	362.621	2386.06	206065	2248.68	10861.8	5855.35	1.65012e+006	5569.12	53736.7	9818.02	5.0233e+006	9748.98	212392	0	0	0	0	455.939	4849.55	474.265	456.641	2666.7	243746	2633.31	10937.7	6177.46
165	0	0	0	0	0	0	0	0	0	0	0	0	0	0	0	0	0	0	0	0	519.751	4789.34	470.938	551.434	2435.22	222018	2324.61	10517.2	5561.93	1.11957e+006	5369.88	45491.5	11605.6	1.0725e+007	11071.4	470035	14550.7	1.63107e+007	16321.9	101268	605.663	8280.5	618.902	786.859	2768.45	250170	2745.2	10268.1	6485.67
177	0	0	0	0	0	0	0	0	0	0	0	0	0	0	0	0	0	0	0	0	374.311	2719.6	342.011	306.328	2489.04	189095	2337.46	8441.3	5550.33	1.44114e+006	5183.24	33151.1	10739.4	4.72167e+006	10098.2	208371	15619.9	0	16193	0	439.315	4339.04	446.431	488.549	2753.72	275755	2772.26	12380.7	5873.92
189	0	0	0	0	0	0	0	0	0	0	0	0	0	0	0	0	0	0	0	0	436.969	3458.32	405.03	346.668	2445.11	192192	2310.14	11398.1	6017.99	1.72853e+006	5645.43	50885.7	12014.7	5.78591e+006	10394.3	36081.5	0	0	0	0	511.593	4992.62	520.337	510.017	2640.83	230843	2685.39	13332	6425.41
201	0	0	0	0	0	0	0	0	0	0	0	0	0	0	0	0	0	0	0	0	483.692	5173.82	448.984	475.404	2305.63	180214	2227.54	8829.86	5812.24	1.80162e+006	5398.6	38938.7	10999.1	1.91422e+006	10718.3	462624	23045.1	0	17872.9	0	568.465	6248.74	589.671	686.822	2542.04	236213	2582.33	9060.42	6013.08
213	0	0	0	0	0	0	0	0	0	0	0	0	0	0	0	0	0	0	0	0	478.103	4397.7	441.914	400.728	2285.36	201896	2173.52	9100.81	4950.56	1.2358e+006	4988.37	52494.2	12005.2	7.98198e+006	9783.49	211617	19346.2	0	16476.9	0	549.384	6181.77	572.812	715.137	2495.29	211277	2578.27	11993.4	5609.66
225	0	0	0	0	0	0	0	0	0	0	0	0	0	0	0	0	0	0	0	0	522.908	5078.66	492.843	564.357	2625.6	233845	2430.91	8571.73	5371.53	1.20222e+006	5209.34	56921.2	10883.6	6.73927e+006	10314.7	362.409	0	0	0	0	629.654	9134.7	655.404	1089.25	2790.35	294611	2850.16	15742.2	5849.83
237	0	0	0	0	0	0	0	0	0	0	0	0	0	0	0	0	0	0	0	0	424.41	3494.78	395.294	441.594	2084.02	173067	1968.49	7432.43	5455.79	1.24444e+006	5015.3	40230.7	9809.47	2.58113e+006	9295.38	142342	0	0	0	0	502.325	4864.9	522.252	627.457	2338.14	224767	2371.62	9495.08	5435.71
249	0	0	0	0	0	0	0	0	0	0	0	0	0	0	0	0	0	0	0	0	355.541	2135.88	323.505	260.214	2342.94	239287	2230.02	11469.4	4772.23	1.18632e+006	4622.94	35849.6	10134.7	6.03023e+006	9505.87	94736.7	0	0	0	0	425.17	3868.87	443.23	355.871	2584.2	267622	2630.32	12532.5	5422.06
261	0	0	0	0	0	0	0	0	0	0	0	0	0	0	0	0	0	0	0	0	500.52	4661.14	464.854	462.726	2255.51	181602	2052.38	6471.19	5507.9	1.67195e+006	5341.25	59403.3	10493.1	1.28451e+007	9365.15	129574	0	0	0	0	587.609	6638.47	598.422	782.987	2431.23	175700	2467.38	8837.25	6008.95
273	0	0	0	0	0	0	0	0	0	0	0	0	0	0	0	0	0	0	0	0	559.868	5167.57	517.828	605.595	2787.79	280161	2716.53	12896.8	5865.89	1.68342e+006	5270.32	34634.4	10338	6.13965e+006	10510.8	153216	0	0	0	0	660.975	9414.93	672.866	796.56	3165.07	378187	3130.93	17094.9	6048.71
285	0	0	0	0	0	0	0	0	0	0	0	0	0	0	0	0	0	0	0	0	417.632	3688.69	382.384	352.444	2553.93	253016	2443.7	12571.4	6019.71	2.03408e+006	5877.72	55823.5	11602.3	8.85973e+006	9847.4	671534	0	0	0	0	485.388	5228.08	497.747	566.915	2833.57	360769	2879.65	11656.6	6468.84
297	0	0	0	0	0	0	0	0	0	0	0	0	0	0	0	0	0	0	0	0	509.508	5066.35	474.781	569.059	2333.71	185050	2203.67	6775.96	6064.66	2.04829e+006	5634.93	63037.8	12112.7	6.23652e+006	11052.2	221710	25036	0	18444	0	591.29	7734.67	612.005	835.127	2559.16	249282	2585.99	9266.65	6542.57
309	0	0	0	0	0	0	0	0	0	0	0	0	0	0	0	0	0	0	0	0	583.071	6045.97	545.16	660.327	2900.4	317935	2745.62	12207.8	5673.03	1.61197e+006	5469.66	27853.7	13624.7	7.33603e+006	11441.7	261747	0	0	0	0	682.658	9260.39	708.971	1030.53	3140.35	352923	3179.6	16516.5	6273.63
321	0	0	0	0	0	0	0	0	0	0	0	0	0	0	0	0	0	0	0	0	425.951	3605.88	391.614	363.693	2741.47	277333	2622.46	11499.3	6417.66	2.1723e+006	6052.44	72155.9	11058.8	1.43078e+007	10320.3	200853	0	0	0	0	502.151	4875.65	518.192	582.49	3040.34	375262	3094.33	16074.9	6420.67
333	0	0	0	0	0	0	0	0	0	0	0	0	0	0	0	0	0	0	0	0	462.364	3822.89	423.264	469.676	2411.53	207225	2349.13	7992.9	6403.02	1.71343e+006	6150.15	56760	13745.2	7.69748e+006	11590.3	178303	16796.8	0	18259.9	0	547.237	6099.19	564.775	763.955	2728.01	256912	2776.1	11782.7	6838.94
345	0	0	0	0	0	0	0	0	0	0	0	0	0	0	0	0	0	0	0	0	405.889	3257.01	371.389	302.971	2119.44	156268	1976.41	6639.16	5286.83	1.66584e+006	5180.35	48808.7	10965.7	1.03143e+007	10927.5	101398	0	0	0	0	480.614	4513.31	485.02	541.751	2385.72	252649	2369.85	9919.64	5898.8
357	0	0	0	0	0	0	0	0	0	0	0	0	0	0	0	0	0	0	0	0	409.496	3255.9	377.117	369.943	2154.11	168739	2107.27	7100.11	5104.39	1.50464e+006	4748.86	31164.1	8944.66	5.63251e+006	10108.4	112569	34600.3	0	17727.5	0	476.491	4584.97	488.088	538.723	2511.21	255115	2470.01	10108.2	5797.23
369	0	0	0	0	0	0	0	0	0	0	0	0	0	0	0	0	0	0	0	0	386.576	3409.53	361.977	353.402	2216.28	156474	2047.29	8752.33	4905.57	1.81723e+006	4807.15	57525.9	10489	5.47907e+006	8799.55	191605	12133.6	162199	15981.5	12852.7	452.333	4553.01	473.303	568.661	2342.89	187229	2377.16	7409.83	5511.37
381	0	0	0	0	0	0	0	0	0	0	0	0	0	0	0	0	0	0	0	0	572.879	5078.22	517.859	494.225	2422.3	177564	2313.02	9829.12	5899.62	2.0775e+006	5308.79	49126.9	9275.93	93493.6	10165.4	177570	0	0	0	0	668.53	8619.56	694.52	987.299	2617.8	264624	2708.6	13189	6032.48
393	0	0	0	0	0	0	0	0	0	0	0	0	0	0	0	0	0	0	0	0	440.327	3805.16	408.67	346.817	2401.99	185592	2224.97	7583.41	5383.17	1.46033e+006	4985.33	44817.5	10379.2	8.61052e+006	9867.24	88855.4	0	0	0	0	533.391	5832.29	543.551	669.92	2696.4	255876	2694.76	12584.1	5472.99
405	0	0	0	0	0	0	0	0	0	0	0	0	0	0	0	0	0	0	0	0	633.384	7076.1	589.111	764.217	2339.15	195977	2269.01	7232.85	5972.29	1.50459e+006	5504.72	36702.9	11237.6	6.08053e+006	10224.3	118523	18024.8	0	16656.6	0	712.683	9190.82	724.544	1097.55	2642.6	247171	2689.61	13453.9	6169.74
417	465.606	0	315.479	0	0	0	0	0	0	0	0	0	0	0	0	0	0	0	0	0	471.3	4002.91	439.149	482.205	2647.95	275419	2539.13	10456.2	5579.79	1.71477e+006	5098.8	31711.5	11161.9	1.62813e+006	10176.4	59033.5	0	0	0	0	559.451	6738.65	578.907	751.692	2895.05	265461	2899.4	12566.7	5917.58
429	0	0	0	0	0	0	0	0	0	0	0	0	0	0	0	0	0	0	0	0	558.402	6182.25	524.476	530.699	2749.64	223019	2652.48	10805	6345.56	2.18901e+006	6214.76	56881.8	14294.6	1.03896e+007	10784.5	387184	16314.2	0	18095.5	0	650.364	8107.94	672.897	916.996	3082.71	315160	3129.13	15319.3	6803.12
441	0	0	0	0	0	0	0	0	0	0	0	0	0	0	0	0	0	0	0	0	522.128	5134.68	480.473	394.614	2477.96	251058	2357.73	7017.46	6090.06	2.31559e+006	5832.87	46849.1	12311	4.05888e+006	11500.5	181716	0	0	0	0	610.171	7286.48	642.979	848.759	2745.06	311393	2750.61	10903.5	6594.42
453	0	0	0	0	0	0	0	0	0	0	0	0	0	0	0	0	0	0	0	0	544.514	5574.07	507.893	638.107	2776.52	226618	2601.75	8536.06	6179.02	1.81755e+006	5697.38	43124.7	11870.5	1.71184e+007	11458.8	133762	0	0	0	0	646.063	8663.45	669.327	927.256	3062.81	368789	3109.05	16587.5	6350.11
465	0	0	0	0	0	0	0	0	0	0	0	0	0	0	0	0	0	0	0	0	429.901	3156.2	397.364	348.405	2941.12	271723	2788.33	16148.4	6142.7	1.84371e+006	6022.51	34911.9	12247.3	1.36e+007	11144.4	251785	0	0	0	0	508.992	5496.39	516.534	530.045	3239.23	387369	3283.19	14181.7	6828.67
477	0	0	0	0	0	0	0	0	0	0	0	0	0	0	0	0	0	0	0	0	629.449	7472.45	591.22	832.201	2686.74	240368	2525.03	10334.9	6979.54	2.60942e+006	6750.38	72159.4	13505.7	1.35333e+007	12412.7	242750	0	0	0	0	718.284	9926.94	750.438	1253.96	2971.7	296899	2939.39	14851.1	7481.01
489	0	0	0	0	0	0	0	0	0	0	0	0	0	0	0	0	0	0	0	0	494.77	5138.51	454.887	428.084	2914.53	332074	2778.11	13507.7	6149.7	1.97844e+006	5767.36	70079.4	13574.2	4.45269e+006	12823.5	707477	16937.2	0	19732.8	0	574.529	6726.73	597.51	706.493	3211.71	399588	3211.08	16313.1	6460.55
501	0	0	0	0	0	0	0	0	0	0	0	0	0	0	0	0	0	0	0	0	501.26	4731.79	461.932	467.013	2683.53	268831	2525.68	9312.54	6929.17	2.90559e+006	6460.82	70718.1	11469.5	1.33718e+007	11187.4	77911.7	0	0	0	0	596.382	6642.68	608.948	687.942	2934.33	279396	2968.09	12118	7354
513	0	0	0	0	0	0	0	0	0	0	0	0	0	0	0	0	0	0	0	0	474.112	4322.88	430.478	410.809	2634.07	256541	2433.81	11485.8	5918.72	1.70394e+006	5718.62	59575.7	12119.1	1.65701e+007	11987.9	298097	22075	0	18330.1	0	553.081	6243.58	568.23	692.39	2801.04	331363	2856.26	11237	6494.15
525	0	0	0	0	0	0	0	0	0	0	0	0	0	0	0	0	0	0	0	0	426.541	3259.47	389.237	342.885	2286.22	208109	2160.24	6865.79	6040.41	1.34962e+006	5375.33	43986.8	11240.4	7.19294e+006	10933.5	522395	0	0	0	0	498.468	5126.76	508.432	529.502	2509.17	253743	2561.01	9335.18	5822.55
537	0	0	0	0	0	0	0	0	0	0	0	0	0	0	0	0	0	0	0	0	426.33	3365.43	390.535	332.893	2298.38	202889	2170.02	8310.01	5433.52	1.18196e+006	5112.83	51419.1	10471.3	1.84955e+006	10286.6	165947	17460.8	4.28851e+006	18772.2	1.29071e+006	507.195	5411.1	511.415	514.885	2522.56	210594	2542.71	8842.06	5854.11
549	0	0	0	0	0	0	0	0	0	0	0	0	0	0	0	0	0	0	0	0	398.983	3216.13	369.87	307.9	2522.45	238016	2430.25	8100.22	6027.15	1.76695e+006	5268.65	60248.8	12056.1	1.08929e+007	10063.2	289386	0	0	0	0	466.06	4565.47	470.489	471.872	2830.64	256944	2861.63	12322.2	5735.14
561	0	0	0	0	0	0	0	0	0	0	0	0	0	0	0	0	0	0	0	0	513.912	4868.71	475.436	560.519	2209.16	185241	2138	6307.63	6026.64	1.89579e+006	5707.71	34294.3	11300.5	2.29129e+006	10108.2	198268	0	0	0	0	597.352	6953.19	617.5	763.919	2470.86	237687	2476.25	10126	6692.25
573	0	0	0	0	0	0	0	0	0	0	0	0	0	0	0	0	0	0	0	0	406.112	3325.64	370.059	322.441	2374.77	184059	2226.12	7685.19	4896.95	1.29154e+006	4716.52	25858.9	11858.3	1.19898e+007	10293.9	178987	0	0	0	0	478.882	5704.55	492.34	489.806	2562.63	236963	2621.53	10929.5	5249.35
585	0	0	0	0	0	0	0	0	0	0	0	0	0	0	0	0	0	0	0	0	552.353	5451.54	506.041	530.086	2073.08	194194	1907.56	6687.22	5375.02	1.54145e+006	5083.89	41287	10043	5.11691e+006	9152.13	117133	0	0	0	0	642.515	7952.19	647.729	731.412	2290.47	204634	2270.05	8729.75	5839.06
597	0	0	0	0	0	0	0	0	0	0	0	0	0	0	0	0	0	0	0	0	489.057	4662.57	453.23	463.211	2779.6	300159	2608.74	9923.45	4847.36	1.31105e+006	4617.25	37080.5	10319.3	4.91014e+006	9837.76	102047	18005.9	0	15031.3	0	569.685	6329.49	583.99	693.028	3040.31	323670	3045.14	12986	5400.93
609	0	0	0	0	0	0	0	0	0	0	0	0	0	0	0	0	0	0	0	0	550.272	5619.47	510.872	718.645	2795.28	313147	2676.71	9173.89	6503.4	2.19283e+006	6156.43	66887.6	8307.58	1.73753e+006	9320.99	15131.7	11679.9	0	16983.2	0	645.871	7715.66	658.858	838.966	3125.44	369281	3105.82	12741.9	6894.64
621	0	0	0	0	0	0	0	0	0	0	0	0	0	0	0	0	0	0	0	0	446.446	3767.03	413.43	456.408	2768.46	282370	2634.97	13135.2	6260.91	1.95824e+006	5968.77	31237.3	12806.1	1.71005e+007	11795.3	605580	0	0	0	0	514.418	5818.72	527.012	659.568	3037.09	365051	3074.29	12496.8	6949.94
633	0	0	0	0	0	0	0	0	0	0	0	0	0	0	0	0	0	0	0	0	507.6	5035.7	470.674	569.723	2305.62	184018	2198.11	8947.54	6387.08	2.37941e+006	5945.29	44010.6	12333	1.1974e+007	11250.5	151688	0	0	0	0	587.706	7275.31	608.911	844.908	2497.36	227462	2544.88	9509.93	6533.22
645	0	0	0	0	0	0	0	0	0	0	0	0	0	0	0	0	0	0	0	0	511.248	5302.57	477.8	638.746	2960.44	351762	2835.21	12327.7	5773.27	1.91024e+006	5600.39	55204.5	13236.6	7.1021e+006	11591.4	371471	0	0	0	0	599.974	7661.5	620.387	892.387	3286.36	364470	3300.11	18111.7	6241.38
657	0	0	0	0	0	0	0	0	0	0	0	0	0	0	0	0	0	0	0	0	594.626	6667.78	562.027	736.192	2661.71	283792	2532.64	12732.4	6601.52	2.07932e+006	6375.7	60533.5	11547.2	9.56117e+006	10645.3	185714	0	0	0	0	688.656	10004.9	715.947	1323.42	2843.88	254940	2958.45	13168.1	7344.85
669	0	0	0	0	0	0	0	0	0	0	0	0	0	0	0	0	0	0	0	0	521.498	5467.16	483.801	486.208	3051.32	309273	2898.22	15047.3	6194.76	2.17638e+006	6023.73	60218.6	11761.9	3.97385e+006	12452.1	452727	0	0	0	0	624.729	9009.35	665.571	915.431	3256.41	372612	3355.27	19999	6759.56
681	0	0	0	0	0	0	0	0	0	0	0	0	0	0	0	0	0	0	0	0	540.868	5444.98	503.939	572.339	2792.4	289555	2643.54	9267.52	6838.04	2.51473e+006	6658.78	78863	12110.3	1.08053e+007	11877.8	320274	17667.6	0	21492	0	633.746	8181.56	660.753	838.731	3152.42	292880	3204.76	13628	7433.57
693	0	0	0	0	0	0	0	0	0	0	0	0	0	0	0	0	0	0	0	0	560.594	6308.31	528.433	704.193	2815.04	305937	2640.9	10937.5	6351.05	1.95422e+006	6075.08	39945.4	12091.9	1.25857e+007	12576.4	292018	17099.9	0	19388.1	0	641.789	8192.35	665.423	987.204	3046.68	330123	3115.61	11934.4	7238.55
705	0	0	0	0	0	0	0	0	0	0	0	0	0	0	0	0	0	0	0	0	448.836	3685.32	411.84	395.796	2559.15	234473	2454.88	10841.7	6271.3	2.04613e+006	5777.04	54325.8	11481.5	5.01253e+006	11233	340291	0	0	0	0	541.908	6019.39	567.921	669.857	2806.91	304510	2831.04	12574.7	6436.95
717	0	0	0	0	0	0	0	0	0	0	0	0	0	0	0	0	0	0	0	0	377.47	2846.02	339.287	276.363	2172.83	181397	2062.46	7462.13	5670.91	1.9099e+006	5281.87	44260.7	10790	8.34027e+006	10393.9	329932	0	0	0	0	452.843	4258.15	457.809	387.413	2413.06	226485	2518.05	9391.13	5965.48
729	0	0	0	0	0	0	0	0	0	0	0	0	0	0	0	0	0	0	0	0	436.717	3504.05	393.174	252.406	2225.51	268336	2032.86	5868.91	5134.48	1.49246e+006	4877.42	43491.6	10148.3	5.82174e+006	10075.6	182500	19557.6	2.57001e+007	17911.2	1.11081e+006	507.931	5103.29	508.358	502.768	2389.45	178310	2399.95	7357.21	5389.48
741	0	0	0	0	0	0	0	0	0	0	0	0	0	0	0	0	0	0	0	0	490.831	5115.11	453.115	603.05	2399.45	229920	2267.25	6091.64	5271.3	1.89159e+006	4916.94	31379.1	10094.5	1.2211e+007	9832.93	493592	20839.5	1.47202e+007	16008.8	3778.32	566.752	6603.42	573.279	594.033	2679.31	225199	2647.14	11494.3	5616.82
753	0	0	0	0	0	0	0	0	0	0	0	0	0	0	0	0	0	0	0	0	350.128	2351.22	322.939	262.368	2464.12	235677	2309.83	9580.88	5367.17	2.13664e+006	5016.69	33374.6	14213	0	9315.62	0	14572	0	16718.5	0	419.02	4010.02	429.215	449.894	2648.27	259693	2673.27	9224.3	5714.03
765	0	0	0	0	0	0	0	0	0	0	0	0	0	0	0	0	0	0	0	0	529.598	4758.18	495.056	466.66	2260.71	167037	2157.21	6888.64	6055.93	1.70652e+006	5666.63	66981.7	8542.63	1.21775e+007	10239.5	5948.79	0	0	0	0	617.097	7395.85	632.107	814.632	2512.67	208065	2528.85	9205.45	6487.22
777	0	0	0	0	0	0	0	0	0	0	0	0	0	0	0	0	0	0	0	0	484.265	4393.48	448.841	521.425	2618.67	271373	2481.17	8758.03	5508.45	1.78966e+006	5134.18	31879.1	11878.6	9.26965e+006	10873.5	239237	0	0	0	0	570.078	6799.67	589.752	692.228	2817.38	281122	2873.7	11562	5958.18
789	0	0	0	0	0	0	0	0	0	0	0	0	0	0	0	0	0	0	0	0	457.296	4151.3	420.877	448.674	2160.48	157349	2015.87	6530.77	5828.7	1.94208e+006	5351.54	42245.6	11068	6.01114e+006	9664.64	124758	24591.2	0	17263.6	0	536.294	6090.13	554.443	724.715	2390.47	200189	2410.22	8374.78	6070.26
801	0	0	0	0	0	0	0	0	0	0	0	0	0	0	0	0	0	0	0	0	639.005	6925.29	589.602	601.912	2400.25	185019	2225.67	7369.8	5356.28	1.55425e+006	4924.59	23273.2	10106.5	5.22278e+006	10468	180745	0	0	0	0	749.246	10999.8	756.781	1026.32	2573.6	250670	2628.87	12488.4	5515.53
813	0	0	0	0	0	0	0	0	0	0	0	0	0	0	0	0	0	0	0	0	373.411	2512.16	338.77	243.223	3519.49	421372	3277.15	14210.6	5490.07	1.87296e+006	5439.83	46288.2	9459.04	4.86476e+006	10000.6	160253	19042	0	17180.6	0	436.455	4601.68	442.574	394.376	3816.26	529440	3808.36	20317.4	6205.68
825	0	0	0	0	0	0	0	0	0	0	0	0	0	0	0	0	0	0	0	0	485.742	4568.05	454.335	404.088	2290.16	174838	2144	8192.28	7948.78	2.79548e+006	7295.57	77571.8	10427.8	1.01327e+007	10459.5	288685	0	0	0	0	576.205	6717.5	589.878	661.385	2482.86	236349	2495.22	7519.37	8168.36
837	0	0	0	0	0	0	0	0	0	0	0	0	0	0	0	0	0	0	0	0	487.503	4834.77	454.493	406.033	2644.38	230934	2566.17	11774	5556.19	1.81776e+006	5244.76	57664.2	14941.2	8.73802e+006	13463.4	484589	0	0	0	0	571.229	7150.39	600.638	779.764	2933.35	337602	2995.63	12135.1	5766.29
849	0	0	0	0	0	0	0	0	0	0	0	0	0	0	0	0	0	0	0	0	467.451	3965.58	424.371	470.835	2791.61	272678	2647.03	9156.98	6592.53	1.56717e+006	6032.27	40372.8	10617.7	1.23249e+007	10500.5	573721	27112.2	0	21744.8	0	548.787	6351.84	565.947	519.33	3067.1	373091	3106.98	13729.6	6862.85
861	432.483	0	284.62	0	0	0	0	0	0	0	0	0	0	0	0	0	0	0	0	0	446.242	3833.44	418.355	406.393	2034.83	134553	1908.64	5813.55	5919.97	2.13348e+006	5519.21	38750.9	12956.3	1.50737e+007	10607.8	190276	11256.9	0	16691.5	0	530.372	6017.56	541.605	690.1	2290.07	181614	2290.47	6576.75	6452.84
873	0	0	0	0	0	0	0	0	0	0	0	0	0	0	0	0	0	0	0	0	514.073	4600.7	476.869	575.542	2365.1	173148	2280.61	8928.34	4946.63	995242	4564.4	26826.4	12596.4	1.39431e+007	10732	183017	0	0	0	0	595.996	6892.94	608.925	753.963	2621.46	245722	2653.86	10931.6	5304.16
885	0	0	0	0	0	0	0	0	0	0	0	0	0	0	0	0	0	0	0	0	500.393	4471.17	457.303	615.292	2255.66	198809	2173.42	10879.7	5440.4	1.60309e+006	5066.1	41179.5	10061.1	0	8461.95	0	18565.7	0	16713.5	0	597.454	7388.97	617.639	853.464	2514.67	233383	2530.73	7722.54	5626.9
897	0	0	0	0	0	0	0	0	0	0	0	0	0	0	0	0	0	0	0	0	431.48	3687.88	394.691	295.767	2757.25	269667	2649.78	12753.9	5337.02	1.72627e+006	5318.7	65004.4	11853.9	5.60815e+006	10256.6	154350	0	0	0	0	505.04	5776.92	518.456	597.743	3135.33	330356	3170.47	17274.2	5995.01
909	0	0	0	0	0	0	0	0	0	0	0	0	0	0	0	0	0	0	0	0	370.068	2255.73	334.028	291.051	2122.77	186555	1999.75	4954.22	6029.66	1.83768e+006	5703.8	62074.8	10144.4	3.53208e+006	9868.65	229930	0	0	0	0	437.633	4008.09	451.052	412.265	2346.86	210246	2362.91	10556.7	6695.92
921	0	0	0	0	0	0	0	0	0	0	0	0	0	0	0	0	0	0	0	0	497.119	4520.67	455.425	435.986	2165.53	127339	1995.41	7000.54	5082.48	1.30771e+006	4860.92	38994.4	10259	7.55963e+006	11330.9	554117	0	0	0	0	574.62	6451.55	580.06	677.767	2391.88	226939	2387.03	7273.57	5413.64
933	0	0	0	0	0	0	0	0	0	0	0	0	0	0	0	0	0	0	0	0	429.533	3113.62	398.235	408.332	2586.46	230091	2480.51	9919.16	5107.29	1.31368e+006	4885.93	50304.2	8666.85	2.27843e+006	9490.31	99390.9	0	0	0	0	510.133	5416.3	519.586	471.054	2884.68	315253	2869.98	11525.1	5893.8
945	0	0	0	0	0	0	0	0	0	0	0	0	0	0	0	0	0	0	0	0	389.019	3227.12	354.842	281.931	1906.69	150523	1815.37	5100.72	5384.05	1.47867e+006	5216.23	35327.1	8698.77	4.85807e+006	9026.14	122419	0	0	0	0	457.559	4509.56	468.57	531.372	2128.97	167798	2156.52	5963.11	5909.76
957	0	0	0	0	0	0	0	0	0	0	0	0	0	0	0	0	0	0	0	0	492.218	3983.44	451.982	461.344	2577.16	171499	2466.45	7849.51	4826.06	1.28931e+006	4833.88	20812.4	12847.5	5.41146e+006	10745.1	194163	0	0	0	0	582.102	6870.47	587.024	680.148	2844.17	263441	2869.66	11134.6	5481.99
969	0	0	0	0	0	0	0	0	0	0	0	0	0	0	0	0	0	0	0	0	435.253	3673.97	397.278	423.238	2400.82	200928	2227.37	7571.57	5494.32	1.38068e+006	5401.49	36942.8	9744.76	4.18778e+006	9173.86	98819.8	0	0	0	0	504.321	5327.16	509.518	556.253	2643.01	257005	2621.73	8897.68	6204.1
981	0	0	0	0	0	0	0	0	0	0	0	0	0	0	0	0	0	0	0	0	479.786	4081.09	447.453	535.511	2199.43	188112	2031.3	6895.18	5166.4	1.23078e+006	4987.71	25660.7	9961.86	3.12962e+006	10148.2	109202	13485	0	14871.3	0	569.049	6419.93	580.588	638.413	2392.61	218446	2382.1	8897.21	5804.39
993	0	0	0	0	0	0	0	0	0	0	0	0	0	0	0	0	0	0	0	0	430.03	3653.67	399.709	425.351	2277.75	189075	2159.38	7543.38	4872.73	1.01739e+006	4619.93	33719.4	7465.92	1746.95	8982.21	13483.4	0	0	0	0	491.373	5388.99	510.191	635.643	2490.7	199019	2532.53	8267.82	5144.69
1005	0	0	0	0	0	0	0	0	0	0	0	0	0	0	0	0	0	0	0	0	433.629	3619.04	401.008	393.154	2195.54	179080	2048.83	7842.08	4938.94	1.44378e+006	4812.13	49612	8410.59	4.4231e+006	8750.53	175050	0	0	0	0	520.644	6358.17	538.518	639.679	2305.83	184495	2371.28	8573.95	5524.66
1017	0	0	0	0	0	0	0	0	0	0	0	0	0	0	0	0	0	0	0	0	521.981	4864.49	484.03	428.276	2384.02	188719	2263.65	8033.49	5346.39	1.65024e+006	5010.33	57258.2	10138.3	8.54033e+006	9691.8	397933	0	0	0	0	615.913	7536.2	628.956	850.06	2641.68	303562	2690.26	11081.2	5561.71
1029	0	0	0	0	0	0	0	0	0	0	0	0	0	0	0	0	0	0	0	0	518.122	4580.09	478.005	472.304	2663.1	248678	2492.66	7965.02	5540.79	1.70429e+006	5358.36	37440.8	11543.2	8.67562e+006	10120.7	267657	0	0	0	0	592.656	7141.76	612.339	633.736	2929.98	260333	2927.02	14245.7	5974.67
1041	0	0	0	0	0	0	0	0	0	0	0	0	0	0	0	0	0	0	0	0	527.785	4693.1	492.798	421.755	2393.38	172205	2241.41	7729.56	5957.5	2.20441e+006	5510.12	40750.2	10647	8.90412e+006	10269.9	396750	16072.7	0	16048.4	0	615.025	7294.22	641.95	858.062	2552.01	206919	2614.74	8394.68	6215.84
1053	0	0	0	0	0	0	0	0	0	0	0	0	0	0	0	0	0	0	0	0	583.532	5764.35	540.617	521.066	3395.89	342180	3169.03	13810.1	6167.93	2.04545e+006	6036.76	60470.4	12025.9	9.71367e+006	11915.2	190245	0	0	0	0	683.144	9408.9	705.618	905.88	3575.77	448611	3687.03	16105.9	6829.14
1065	0	0	0	0	0	0	0	0	0	0	0	0	0	0	0	0	0	0	0	0	703.64	8291.65	653.784	932.374	3295.67	358594	3120.84	13247.6	8108.77	3.72903e+006	7598.5	105401	10654	8.12153e+006	12407.2	406364	0	0	0	0	802.551	12408.3	829.966	1461.8	3627.92	389330	3650.29	16107.5	8204.84
1077	0	0	0	0	0	0	0	0	0	0	0	0	0	0	0	0	0	0	0	0	464.647	4010.84	433.391	622.359	2776.06	296324	2655.48	11252.6	6879.35	2.68987e+006	6359.35	63813.3	13120.7	1.10774e+007	13182.3	348847	19957.1	0	18701.3	0	537.863	5946.4	560.57	634.372	3028.3	337363	3107.18	13953.3	7133.96
1089	0	0	0	0	0	0	0	0	0	0	0	0	0	0	0	0	0	0	0	0	600.628	6870.66	563.447	718.009	2578.7	248044	2441.47	13014	6432.09	2.13251e+006	6232.88	54748.4	14432.5	1.70819e+007	12470.1	209106	25147.6	0	21580.3	0	708.736	9646.9	738.706	1334.71	2795.04	271973	2841.43	10550.5	6925.65
1101	0	0	0	0	0	0	0	0	0	0	0	0	0	0	0	0	0	0	0	0	522.012	5452.16	488.054	494.652	2980.77	390493	2798.74	13691.1	5978.58	2.04087e+006	5575.43	46227.8	11588.7	1.35517e+007	11750.6	374546	0	0	0	0	616.1	7363.17	641.763	925.094	3130.65	405800	3310.64	17349.1	6379.08
1113	0	0	0	0	0	0	0	0	0	0	0	0	0	0	0	0	0	0	0	0	493.083	4848.1	457.516	499.723	2413.91	211751	2306.53	7994.53	6359.72	2.2595e+006	5974.89	72938.3	10176.3	6.40868e+006	10344.7	296833	19996.6	0	18415.8	0	580.325	7285.74	602.097	794.644	2695.89	290325	2740.06	11486.4	6672.37
1125	0	0	0	0	0	0	0	0	0	0	0	0	0	0	0	0	0	0	0	0	495.536	4687.36	457.159	473.788	2724.62	263739	2608	12202.6	5809.15	1.7552e+006	5508.41	42790.6	11686.5	8.08547e+006	11615.5	252208	23532	0	17071.8	0	584.467	6193.38	600.659	673.353	2985.74	333322	3061.93	13874.9	6239.95
1137	0	0	0	0	0	0	0	0	0	0	0	0	0	0	0	0	0	0	0	0	536.103	5310.12	498	628.821	2963.39	331666	2804.71	12636.8	6754.74	2.47556e+006	6257.88	61802.8	11144.8	4.73302e+006	10935.3	364637	21341.4	3.99129e+007	19401.6	63350.4	619.966	7490.9	634.022	855.921	3214.14	372491	3278.3	15554.2	6948.44
1149	0	0	0	0	0	0	0	0	0	0	0	0	0	0	0	0	0	0	0	0	491.072	4031.98	447.854	402.982	2483.58	214506	2335.22	9536.93	6527.45	2.83469e+006	6053.23	46362.5	10965.5	8.13142e+006	11361.7	240200	24329.5	0	28529.3	0	578.436	6386.63	588.331	749.437	2731.63	313885	2712.65	10087.6	6643.71
1161	0	0	0	0	0	0	0	0	0	0	0	0	0	0	0	0	0	0	0	0	447.295	3981.06	415.492	329.32	2145.08	155613	2040.89	5913.46	5288.86	2.09946e+006	5103.21	45002.2	11446.2	7.24572e+006	11062.9	233581	0	0	0	0	525.862	5204.16	532.95	593.941	2414.7	208688	2433.27	9325.36	5997.52
1173	0	0	0	0	0	0	0	0	0	0	0	0	0	0	0	0	0	0	0	0	434.316	3910.01	400.345	396.855	2722.02	265784	2594.05	9059.78	5173.59	1.2255e+006	5087.47	28040.7	9952.8	5.08104e+006	10208.3	378362	27063.7	0	19229	0	518.265	5496.22	521.848	588.264	2988.65	327088	2992.06	12411.9	5715.59
1185	0	0	0	0	0	0	0	0	0	0	0	0	0	0	0	0	0	0	0	0	554.263	5998	510.23	641.151	2941.95	368485	2819.71	13245.7	6682.25	2.44957e+006	6538.62	55972.1	11320.5	1.44044e+006	11139.2	68267.2	0	0	0	0	648.003	7915.84	662.815	1001.92	3270.04	319311	3254.26	15259.9	7370.66
1197	0	0	0	0	0	0	0	0	0	0	0	0	0	0	0	0	0	0	0	0	376.536	2707.72	343.703	277.716	2820.76	338426	2636.66	10581.7	6196.75	1.87786e+006	6168.66	81514.4	12393.9	1.49919e+007	11949.5	142881	17403.9	0	18494.3	0	435.999	4609.63	445.514	514.642	3084.5	351570	3099.67	15416.4	7159.62
1209	484.865	0	278.312	0	0	0	0	0	0	0	0	0	0	0	0	0	0	0	0	0	418.721	3368.76	388.219	334.677	2227.63	145501	2033.3	7853.98	6132.5	1.36555e+006	5895.96	43027	10872.7	3.94973e+006	11879.6	286407	0	0	0	0	493.886	4925.25	511.071	586.436	2356.04	215431	2363.75	9630.93	6819.03
1221	0	0	0	0	0	0	0	0	0	0	0	0	0	0	0	0	0	0	0	0	465.164	4403.7	433.868	403.915	2124.8	157168	2031.36	5444.63	5246.79	1.22144e+006	4760.99	32964.8	12170	1.06586e+007	10901	162162	0	0	0	0	551.116	6571.41	575.913	730.242	2409.67	215756	2406.5	10335	5408.44
1233	0	0	0	0	0	0	0	0	0	0	0	0	0	0	0	0	0	0	0	0	502.667	4331.26	468.433	539.915	2523.48	212875	2406.33	8951.21	5020.06	1.71301e+006	4942.93	32262.8	11411.3	3.19324e+006	9492.73	119533	0	0	0	0	593.698	7749.2	618.376	674.936	2838.39	339746	2851.65	10981.5	5721.17
1245	0	0	0	0	0	0	0	0	0	0	0	0	0	0	0	0	0	0	0	0	482.83	4655.48	447.116	472.402	2676.06	237940	2538.97	10694.8	5864.1	1.16115e+006	5559.81	39675.5	9081.61	9.33619e+006	9949.47	179560	0	0	0	0	561.333	6231.77	584.551	801.159	2953.23	367143	2998.73	11166.7	6453.48
1257	0	0	0	0	0	0	0	0	0	0	0	0	0	0	0	0	0	0	0	0	497.483	4522.9	457.756	394.602	2596.9	217271	2447.84	9414.06	6183.96	2.1794e+006	5839.89	49199.4	10617.9	1.66858e+007	10451.2	188669	0	0	0	0	586.947	6168.39	609.37	773.457	2807.96	228236	2874.08	12220.7	6612.96
1269	394.788	0	297.058	0	0	0	0	0	0	0	0	0	0	0	0	0	0	0	0	0	476.851	4327.79	434.12	430.767	2203.25	154211	2076.5	6141.33	5633.78	1.57819e+006	5319.95	45565.9	11219.1	1.04261e+007	10789.8	242803	0	0	0	0	556.668	5920.64	572.503	507.379	2532.65	197065	2500.37	8653.35	6205.47
1281	0	0	0	0	0	0	0	0	0	0	0	0	0	0	0	0	0	0	0	0	516.631	5188.03	476.565	488.688	2480.11	240226	2379.76	9959.92	5251.24	1.35807e+006	5039.86	29311.3	10678.5	4.31323e+006	10486.2	156555	0	0	0	0	597.411	6411.89	611.921	752.592	2750.36	245843	2798.82	8004.57	5938.16
1293	0	0	0	0	0	0	0	0	0	0	0	0	0	0	0	0	0	0	0	0	465.333	4170.36	411.821	331.58	2888.76	326226	2696.8	9967.95	6149.05	2.65831e+006	5807.08	67481	9542.58	7.69827e+006	10567.5	354653	0	0	0	0	539.891	5582.58	552.639	616.702	3053.99	316839	3130.27	14299.2	6327.69
1305	0	0	0	0	0	0	0	0	0	0	0	0	0	0	0	0	0	0	0	0	459.542	4365.87	416.404	409.107	2954.97	344196	2713.66	10041.2	6935.25	2.53898e+006	6652.84	43618	12834.8	1.25687e+007	12154.9	104729	0	0	0	0	534.39	5256.42	539.12	598.237	3199.1	389339	3207.3	13581.6	7211.66
1317	0	0	0	0	0	0	0	0	0	0	0	0	0	0	0	0	0	0	0	0	410.39	3283.66	376.651	267.457	2419.44	221906	2286.61	7094.75	6646.8	1.85985e+006	6015.14	46517.9	13025.3	2.71087e+007	12286.1	161525	17872.6	0	20481.7	0	470.52	4576.92	469.895	480.294	2641.12	265753	2669.73	10646.3	7003.71
1329	0	0	0	0	0	0	0	0	0	0	0	0	0	0	0	0	0	0	0	0	389.07	3000.61	357.047	319.253	2465.87	202226	2334.46	6292.98	5423.32	1.74695e+006	5390.01	35316.3	12879.5	1.32704e+007	11413.7	60520.8	20705.7	0	20210.2	0	460.607	4740.89	476.558	475.658	2664.96	279885	2654.53	10602	6178.27
1341	0	0	0	0	0	0	0	0	0	0	0	0	0	0	0	0	0	0	0	0	422.194	3019.93	393.076	320.31	1887.81	117320	1769.97	5043.94	5336.26	1.3904e+006	5001.37	23795.9	9600.53	4.07622e+006	9641.33	200483	32118	0	29359	0	509.624	5741.51	526.025	544.899	2096.42	192174	2125.29	5519.09	5415.69
1353	0	0	0	0	0	0	0	0	0	0	0	0	0	0	0	0	0	0	0	0	476.165	4365	444.236	371.213	2295.86	173158	2171.86	7716.3	4573.07	1.07147e+006	4400.07	16699.4	9793.47	822571	9696.7	84332.8	0	0	0	0	551.348	6252.08	565.369	609.804	2561.07	247100	2583.75	10147.8	5202.76
1365	0	0	0	0	0	0	0	0	0	0	0	0	0	0	0	0	0	0	0	0	593.606	6837.82	557.119	626.836	2486.78	205000	2332.85	7914.53	5803.23	1.42269e+006	5282.51	37142.6	10260.1	3.61133e+006	9172.91	146226	0	0	0	0	682.69	8782.87	718.311	894.503	2680.52	236210	2693.66	10977.7	5731.24
1377	0	0	0	0	0	0	0	0	0	0	0	0	0	0	0	0	0	0	0	0	465.958	4577.98	434.993	441.773	3019.1	302764	2854.47	11579.5	5684.73	1.59459e+006	5458.18	44141.4	10061.6	4.64979e+006	10181	140499	0	0	0	0	550.401	6297.18	586.502	707.611	3241.25	433545	3327.68	13935.8	6113.35
1389	0	0	0	0	0	0	0	0	0	0	0	0	0	0	0	0	0	0	0	0	382.252	2783.1	351.871	281.173	2380.44	228470	2222.55	8132.69	6498.43	2.31633e+006	6074.24	69357.6	10431.1	4.84756e+006	10172.6	207718	0	0	0	0	456.071	4476.23	477.605	500.359	2576.42	214249	2666.59	9608.51	6638.86
1401	0	0	0	0	0	0	0	0	0	0	0	0	0	0	0	0	0	0	0	0	497.095	4446.4	461.263	501.303	2123.51	114257	2000.65	5994.39	5406.61	1.66872e+006	5201.34	40021.6	12232.3	6.55091e+006	11444.3	171535	0	0	0	0	579.553	6582.73	595.7	621.486	2356.5	212658	2388.45	8784.49	5717.02
1413	0	0	0	0	0	0	0	0	0	0	0	0	0	0	0	0	0	0	0	0	560.023	5670.18	518.693	553.878	2463.72	221388	2345.34	9800.26	5238.3	1.53514e+006	4884.29	36270.4	9573.65	6.13552e+006	10298.9	359060	0	0	0	0	650.117	8774.35	669.772	1024.94	2711.79	282708	2729.29	8579.43	5553.2
1425	0	0	0	0	0	0	0	0	0	0	0	0	0	0	0	0	0	0	0	0	366.909	2857.35	341.321	319.329	2436.01	219376	2261.77	7450.54	4999.45	1.1647e+006	4890.19	37006.7	9187.07	6.55093e+006	8774.43	177655	17646.6	1.04706e+007	16334.7	47745.3	438.028	4282.2	452.842	473.228	2655.7	238814	2659.37	13211.6	5587.38
1437	0	0	0	0	0	0	0	0	0	0	0	0	0	0	0	0	0	0	0	0	539.619	5370.09	507.443	545.049	2358.13	189482	2268.42	10164	5791.62	1.72355e+006	5507.2	46893.3	9404.32	5.47746e+006	9907.18	189878	20480.2	0	14306.8	0	636.811	8404.65	654.34	781.251	2641.11	269454	2653.21	9456.38	6411.63
1449	0	0	0	0	0	0	0	0	0	0	0	0	0	0	0	0	0	0	0	0	628.619	7142.72	590.031	870.294	2785.85	278095	2726.41	11784.3	5810.89	1.95407e+006	5623.75	65610.5	10784.8	1.00543e+007	11163.9	316567	16672.6	0	17655.9	0	740.517	10910.9	758.828	1058.86	3200.68	356589	3163.24	13190.5	6274.97
1461	0	0	0	0	0	0	0	0	0	0	0	0	0	0	0	0	0	0	0	0	598.306	7139.95	553.715	694.819	3262.22	385720	3125.02	19417.9	6542.56	2.30359e+006	6483.18	76729.5	11794.1	9.16152e+006	11463.9	330895	13871.4	0	18476.8	0	688.415	9025.84	710.835	1171.91	3631.36	450273	3622.93	16662.5	7437.7
1473	0	0	0	0	0	0	0	0	0	0	0	0	0	0	0	0	0	0	0	0	561.029	5632.28	518.393	811.893	3037.41	343056	2848.74	11783.5	7239.36	2.4271e+006	6996.64	105081	12472.5	1.12139e+007	12533.4	346207	0	0	0	0	657.513	9064.12	685.856	1079	3212.85	382175	3327.22	20076.3	7938.23
1485	0	0	0	0	0	0	0	0	0	0	0	0	0	0	0	0	0	0	0	0	556.506	6014.18	514.279	512.881	2752.04	209949	2605.62	14158	6947.17	2.55773e+006	6422.01	59026	13050.6	9.99015e+006	13197.4	237807	0	0	0	0	639.274	7836.94	648.212	993.172	3095.72	374153	3095.92	15077.4	7030.12
1497	0	0	0	0	0	0	0	0	0	0	0	0	0	0	0	0	0	0	0	0	471.094	4069.6	435.24	463.518	2992.06	360460	2862.62	13904.6	6474.13	1.83989e+006	6099.52	84159.2	13328.2	1.24893e+007	12300.5	230610	24969.6	0	21466.3	0	563.584	6721.29	578.661	726.43	3276.45	373303	3277.51	17469.5	7175.42
1509	0	0	0	0	0	0	0	0	0	0	0	0	0	0	0	0	0	0	0	0	542.746	5360.34	504.336	785.349	2718.49	293168	2555.56	11111.3	6999.07	3.13267e+006	6606.42	95450.9	12228.4	5.34733e+006	11994.1	670417	0	0	0	0	626.871	7628.03	644.629	779.869	3022.67	353803	3019.49	14305.3	7392.69
1521	0	0	0	0	0	0	0	0	0	0	0	0	0	0	0	0	0	0	0	0	552.839	5543.31	515.529	559.277	3084.63	336080	2937.67	17712.5	6853.7	2.49377e+006	6294.13	56182.6	15393.4	1.03143e+007	13208.9	460952	21825.7	0	21711.8	0	645.986	8220.52	661.81	1120.26	3370.11	362698	3379.16	13599.5	7289.96
1533	0	0	0	0	0	0	0	0	0	0	0	0	0	0	0	0	0	0	0	0	434.598	4164.61	399.134	369.309	3110.34	339014	2937.72	13713.1	7175.24	2.32596e+006	6784.2	58875.8	13722.7	9.17959e+006	12157.9	132665	17420	0	22539.7	0	508.459	5738.38	528.223	525.052	3415.3	408119	3406.25	24052	7854.64
1545	0	0	0	0	0	0	0	0	0	0	0	0	0	0	0	0	0	0	0	0	439.899	3585.99	404.723	416.891	2132.81	166733	2012.64	5450.51	6548.08	2.29617e+006	6251.9	58284.2	14063.3	2.28225e+007	12168.4	334998	0	0	0	0	528.605	5414.66	541.139	562.506	2414.4	244262	2401.58	6673.47	7028.33
1557	0	0	0	0	0	0	0	0	0	0	0	0	0	0	0	0	0	0	0	0	556.108	5473.87	519.91	639.488	2154.69	162737	2004.7	7547.46	4903.57	1.17964e+006	4722.04	36459.2	11731	1.27249e+007	11598.5	295181	0	0	0	0	645.746	8210.03	654.668	979.438	2392.21	216331	2382.76	8661.72	5594.55
1569	0	0	0	0	0	0	0	0	0	0	0	0	0	0	0	0	0	0	0	0	440.962	4172.55	408.271	402.761	2691.81	263087	2544.9	11388	5210.38	768653	4736.61	42452.3	10207.5	1.51463e+007	8915.72	134268	33297.4	0	18750.6	0	523.794	5342.2	533.95	655.826	2964.77	348858	2940.77	14823.8	5442.34
1581	0	0	0	0	0	0	0	0	0	0	0	0	0	0	0	0	0	0	0	0	445.175	3484.17	408.595	328.579	2451.39	233463	2327.37	9612.94	5838.34	1.49838e+006	5897.9	56349.1	10329.9	3.02285e+006	9685.93	251674	46468.4	0	29471.5	0	526.773	5649.78	542.497	583.826	2752.62	214601	2723.47	11345.7	6785.87
1593	0	0	0	0	0	0	0	0	0	0	0	0	0	0	0	0	0	0	0	0	520.452	4901.53	481.661	535.885	2681.62	230009	2501.6	9131.6	6012.58	1.8927e+006	5639.07	79878.1	10937.8	7.71184e+006	11476	372284	0	0	0	0	610.47	7373.72	624.365	904.115	2894.44	340998	2938.36	13099.5	6342.04
1605	0	0	0	0	0	0	0	0	0	0	0	0	0	0	0	0	0	0	0	0	501.463	4987.19	463.558	502.265	2722.83	286321	2624.11	11314.6	6376.9	2.0463e+006	5946.41	58188.9	11402	7.39368e+006	11201.5	756329	12146	1.65225e+006	19377.6	399834	588.226	7209.37	600.706	814.93	3035.8	311648	3065.82	14469.3	6700.27
1617	0	0	0	0	0	0	0	0	0	0	0	0	0	0	0	0	0	0	0	0	444.072	3400.64	407.767	405.719	2222.24	183278	2112.31	7776.61	5784.28	1.92513e+006	5512.66	54240.9	11460.7	8.148e+006	10824.5	294791	18957.8	1.54645e+007	23316.1	3.49596e+007	523.47	5765.64	538.741	694.853	2478.72	248751	2486.6	9877.92	6357.01
1629	0	0	0	0	0	0	0	0	0	0	0	0	0	0	0	0	0	0	0	0	438.173	3739.63	406.573	316.848	2487.21	206376	2314.63	9258.43	5393.35	2.27745e+006	5119.45	41545.5	8674.69	1.78079e+006	10763.2	42816.1	14963.6	0	17712.3	0	526.879	5479.89	535.23	516.025	2728.04	311433	2731.79	13458.6	5950.77
1641	0	0	0	0	0	0	0	0	0	0	0	0	0	0	0	0	0	0	0	0	549.824	5371.09	516.574	718.376	2567.86	208192	2483.1	9480.17	6005.42	2.74645e+006	5679.9	55835	9734.16	1.27053e+007	10199.3	155478	14194.3	0	18462	0	631.62	7975.76	646.075	940.85	2934.34	298839	2901.64	11128.1	6630.14
1653	0	0	0	0	0	0	0	0	0	0	0	0	0	0	0	0	0	0	0	0	519.367	5649.67	487.664	565.756	3002.11	338705	2894.75	19238.9	5870.29	1.68278e+006	5933.86	71628	10452.2	7.54373e+006	11008.7	166096	30980.8	0	17623.5	0	612.484	7768.74	635.095	945.178	3284.51	394753	3296.48	16201.6	6913.38
1665	0	0	0	0	0	0	0	0	0	0	0	0	0	0	0	0	0	0	0	0	464.852	3935.32	429.317	434.069	2237.16	172698	2156.1	7366.41	6215.38	2.48931e+006	6027.61	80486.3	10494.3	2.7423e+006	10530.6	99321.1	0	0	0	0	555.132	6868.06	580.355	704.85	2488.11	223169	2551.13	10483.1	6804.49
1677	0	0	0	0	0	0	0	0	0	0	0	0	0	0	0	0	0	0	0	0	424.838	3213.36	385.956	345.303	2644.21	265291	2462.14	9850.02	5229.99	1.53543e+006	5148.23	32449.9	10606.9	6.2818e+006	11645.8	342486	0	0	0	0	507.373	5398.92	520.393	510.345	2950.29	361503	2942.6	10612.3	5841.24
1689	0	0	0	0	0	0	0	0	0	0	0	0	0	0	0	0	0	0	0	0	410.341	3014.65	370.998	341.573	2275.74	179621	2142.86	7041.11	5959.75	1.92286e+006	5578.26	48643.7	9752.82	2.15232e+006	9905.88	229779	0	0	0	0	482.607	4756.01	491.324	585.185	2566.8	222577	2577.8	10323.6	6171.65
1701	0	0	0	0	0	0	0	0	0	0	0	0	0	0	0	0	0	0	0	0	473.236	3888.85	436.741	566.485	2041.36	134247	1908.89	4794.33	5061.83	1.11844e+006	4786.97	33672.1	12824.2	8.21035e+006	10119.9	258559	0	0	0	0	550.883	6525.72	548.155	644.504	2274.46	187956	2265.64	8603.48	5530.64
1713	0	0	0	0	0	0	0	0	0	0	0	0	0	0	0	0	0	0	0	0	522.225	5379.88	483.26	664.671	2769.35	257757	2567.09	10816.6	5231.49	2.49966e+006	4862.62	32110.2	7797.27	354755	10383.4	65084.7	29888.5	0	16998.6	0	598.387	6857.63	610.048	1023.31	2935.34	295798	2936.66	12989.3	5601.21
1725	0	0	0	0	0	0	0	0	0	0	0	0	0	0	0	0	0	0	0	0	483.441	3914.44	445.451	423.154	3097.97	304261	3014.53	21707.2	6514.72	2.4862e+006	6326.25	68333.9	12796.5	1.53942e+007	10341.4	150923	13588.8	296403	18388.6	198888	574.916	6681.91	592.341	770.3	3399.41	416295	3433.73	24501.7	6962.33
1737	0	0	0	0	0	0	0	0	0	0	0	0	0	0	0	0	0	0	0	0	475.867	3999.27	439.743	408.581	2884.49	284994	2715.29	11877.5	7149.41	2.47356e+006	6911.76	105855	13003.5	9.52127e+006	12282.1	350986	23288.8	672756	22767	3.07342e+007	560.544	6223.24	573.362	748.777	3158.86	439242	3193.37	14674.8	7653.49
1749	0	0	0	0	0	0	0	0	0	0	0	0	0	0	0	0	0	0	0	0	464.213	3616.54	426.524	397.209	2317.22	193826	2164.38	7000.34	6221.12	2.08698e+006	5865.46	54018.9	13108.9	5.30495e+006	12630.7	451737	0	0	0	0	540.071	5581.03	556.203	562.527	2531.76	222895	2547.42	10457.4	6776.83
1761	0	0	0	0	0	0	0	0	0	0	0	0	0	0	0	0	0	0	0	0	496.67	5043.31	456.693	534.249	2243.61	187800	2056.25	6674.21	5324.04	1.98531e+006	4904.85	27991.2	11822.2	1.25586e+007	10968.1	251918	14141.8	0	18954.6	0	565.007	6263.62	582.371	659.141	2401.11	217141	2432.06	7859.72	5317.97
1773	0	0	0	0	0	0	0	0	0	0	0	0	0	0	0	0	0	0	0	0	405.821	2953.97	374.552	343.76	2184.59	169969	2050.06	8025.23	4875.85	1.23087e+006	4545.34	30790.6	9166.13	1.88036e+006	9203.01	180834	0	0	0	0	483.9	5124.07	501.223	525.614	2357.14	220442	2390.19	7417.73	5143.6
1785	0	0	0	0	0	0	0	0	0	0	0	0	0	0	0	0	0	0	0	0	577.248	6271.29	537.1	660.981	2234.62	176383	2143.61	8299.09	5456.83	1.42772e+006	5037.99	42961.1	9652.24	3.63268e+006	9169.86	186086	0	0	0	0	664.356	8665.65	681.587	1044.92	2496.43	231271	2543.59	8419.37	5584.25
1797	0	0	0	0	0	0	0	0	0	0	0	0	0	0	0	0	0	0	0	0	462.901	4154.54	427.125	383.9	2575.25	224297	2457.87	8891.36	5018.75	1.24202e+006	4876.1	38030.4	9645.44	4.9457e+006	9443.68	441692	0	0	0	0	557.266	6791.03	572.708	760.197	2824.9	318166	2858.11	12975.4	5728.72
1809	0	0	0	0	0	0	0	0	0	0	0	0	0	0	0	0	0	0	0	0	463.468	4031.22	422.206	383.11	2164.47	163239	2072.82	5963.36	5785.45	1.91435e+006	5391.77	47774.4	10370.5	8.4332e+006	9268.09	270793	0	0	0	0	542.275	6220.85	555.039	577.52	2445.78	206972	2490.46	9097.53	6233.36
1821	0	0	0	0	0	0	0	0	0	0	0	0	0	0	0	0	0	0	0	0	409.818	3349.02	374.401	267.399	2359.85	209710	2233.01	6651.41	5004.78	1.936e+006	4795.47	30986.9	10755.7	2.10435e+006	10174	209662	14234.8	5.59514e+006	16018.7	1.08566e+006	482.39	4334.81	497.542	530.446	2683.49	308764	2642.23	10198.9	5379.12
1833	0	0	0	0	0	0	0	0	0	0	0	0	0	0	0	0	0	0	0	0	470.442	4500.56	435.567	446.194	2195.98	143312	2070.14	5715.57	5444.9	1.52266e+006	5105.28	32731.6	9301.27	9.97663e+006	9181.95	219164	10064.3	0	16509.9	0	550.19	6474.84	565.439	663.451	2425.68	192358	2451.07	10881.1	5994.65
1845	0	0	0	0	0	0	0	0	0	0	0	0	0	0	0	0	0	0	0	0	507.849	4739.64	473.637	584.114	2232.19	165988	2091.37	7275.34	5005.9	1.356e+006	4768.74	41765.2	10641.9	6.74723e+006	9603.86	217529	0	0	0	0	611.482	7056.43	629.587	817.906	2407.05	221135	2457.03	9557.29	5662.96
1857	0	0	0	0	0	0	0	0	0	0	0	0	0	0	0	0	0	0	0	0	451	4099.38	419.691	378.127	2380.02	218076	2258.91	10792.6	5037.24	1.57919e+006	4734.99	37269.8	10430.7	4.17379e+006	8924.06	314006	18736.1	0	15992.1	0	536.514	6277.65	545.206	692.198	2705.79	266029	2692.18	12099.1	5265.47
1869	0	0	0	0	0	0	0	0	0	0	0	0	0	0	0	0	0	0	0	0	482.642	4531.76	454.279	424.74	2672.55	253790	2519.1	11278.5	5795.09	1.38046e+006	5551.02	77015.3	11258	1.70991e+007	9876.45	238567	19668.2	0	15354.7	0	569.687	6949.79	586.669	746.484	2948.63	359770	2934.67	14860.7	6346.66
1881	379.684	0	275.752	0	0	0	0	0	0	0	0	0	0	0	0	0	0	0	0	0	438.792	3656.7	409.605	373.108	2559.13	245847	2447.15	7954.72	5860.08	1.6075e+006	5646.93	59322.8	10207.8	6.74227e+006	10753.7	177339	9861	0	16406.3	0	525.428	5594.69	546.302	650.607	2799.55	266733	2861.08	11645.8	6362.83
1893	0	0	0	0	0	0	0	0	0	0	0	0	0	0	0	0	0	0	0	0	390.271	3161.83	358.561	269.226	2259.53	188120	2160.28	9035.46	5756.82	1.81473e+006	5406.76	55591.7	11752	6.43286e+006	10669.2	43006.3	10604.1	1.80717e+006	21134.6	1.3073e+007	465.205	4785.38	485.757	467.687	2528.47	218427	2555.68	8571.49	5956.83
1905	0	0	0	0	0	0	0	0	0	0	0	0	0	0	0	0	0	0	0	0	536.242	5546.5	505.523	630.961	2015.2	119650	1894.84	4981.47	4968.99	1.37399e+006	4970.26	31430.4	11220.9	1.11909e+007	10292.6	144099	0	0	0	0	623.623	8579.82	648.827	830.834	2250.01	202034	2275.09	7221.28	5674.71
1917	0	0	0	0	0	0	0	0	0	0	0	0	0	0	0	0	0	0	0	0	525.762	5268.29	490.524	506.015	2486.48	204427	2413.78	9923.76	4822.74	1.30889e+006	4495.4	37166.3	9378.13	7.21381e+006	9501.8	154513	0	0	0	0	620.087	7865.55	649.609	980.237	2751.54	258826	2818.52	11087.7	5182.39
1929	0	0	0	0	0	0	0	0	0	0	0	0	0	0	0	0	0	0	0	0	511.651	4734.69	470.806	541.393	2674.88	256771	2539.44	10697.6	5744.68	1.60575e+006	5686.2	58107.4	10242.8	2.42018e+006	9443.32	156762	0	0	0	0	600.216	6908.54	622.654	714.168	2959.51	304987	3015.71	17744.1	6341.68
1941	0	0	0	0	0	0	0	0	0	0	0	0	0	0	0	0	0	0	0	0	370.447	2715.84	336.776	228.186	2149.66	191096	1984.31	6318.11	5378.23	1.62157e+006	5204.27	49301.9	9230.05	4.25631e+006	10021.8	315747	0	0	0	0	443.138	4586.29	454.045	429.143	2316.3	187709	2376.23	7344.76	5874.46
1953	0	0	0	0	0	0	0	0	0	0	0	0	0	0	0	0	0	0	0	0	453.759	3946.69	414.802	363.784	2146.5	204868	2000.92	6498.64	5074.68	1.46047e+006	4795.9	45398.9	10367.3	8.52498e+006	10144.5	216385	0	0	0	0	527.311	5272.23	534.019	461.797	2327.63	180411	2380.54	7794.11	5364.99
1965	0	0	0	0	0	0	0	0	0	0	0	0	0	0	0	0	0	0	0	0	568.35	6108.07	531.23	692.087	2437.08	224666	2205.07	6941.63	4772.23	848824	4724.27	33648.6	9607.31	3.73151e+006	9496.75	290190	0	0	0	0	658.007	8533.95	681.046	1013.56	2550.28	241676	2561.05	6725.02	5393.16
1977	0	0	0	0	0	0	0	0	0	0	0	0	0	0	0	0	0	0	0	0	526.337	5154.63	482.024	473.093	2613.34	205168	2441.39	11868.8	5358.7	1.173e+006	4938.22	33313.5	8517.64	4.23995e+006	8701.68	141810	13086.7	0	15459.9	0	613.528	7654.71	631.558	862.51	2896.18	309699	2856.23	11758.5	5327.88
1989	0	0	0	0	0	0	0	0	0	0	0	0	0	0	0	0	0	0	0	0	514.8	5266.17	472.465	601.381	2741.55	262495	2574.63	9514.59	5915.07	1.74782e+006	5803.45	67094.8	10543.7	2.30651e+006	10044.6	36206.4	0	0	0	0	602.352	6823	615.738	777.065	3002.76	301733	3039.94	15362	6563.05
2001	0	0	0	0	0	0	0	0	0	0	0	0	0	0	0	0	0	0	0	0	433.531	3751.88	400.499	406.796	2215.52	223205	2063.3	7667.7	5856.13	2.03558e+006	5373.99	41744	11247.5	1.01913e+007	10184	349942	0	0	0	0	509.963	5266.97	516.365	527.367	2435.85	201536	2442.09	8739.86	6005.19
2013	0	0	0	0	0	0	0	0	0	0	0	0	0	0	0	0	0	0	0	0	551.534	5376.42	516.218	574.402	2434.61	198708	2299.61	9731.56	4955.49	1.05463e+006	4997.95	39623.1	13319.8	2.08423e+007	10456.9	427811	0	0	0	0	634.312	7577.47	654.48	896.334	2595.36	222748	2666.7	8811.25	5583.6
2025	0	0	0	0	0	0	0	0	0	0	0	0	0	0	0	0	0	0	0	0	513.125	4802.88	473.094	535.38	2743.91	271259	2604.12	10797.5	5647.79	1.41383e+006	5359.03	45418.2	8764.6	4.32705e+006	9760.09	104368	0	0	0	0	600.643	6474.63	622.935	693.224	2944.8	284275	3015.21	15804.4	6099.61
2037	0	0	0	0	0	0	0	0	0	0	0	0	0	0	0	0	0	0	0	0	496.771	4168.19	465.043	567.325	2949.2	288049	2753.21	10653.7	6715.35	2.7977e+006	6309.41	74450.5	11430	6.33192e+006	10902.2	292528	11934.8	0	17390.3	0	592.243	6358.5	608.789	707.889	3201.6	372740	3232.78	12319.6	6836.79
2049	0	0	0	0	0	0	0	0	0	0	0	0	0	0	0	0	0	0	0	0	516.282	5031.14	480.178	576.8	2406.01	280602	2327.79	12034.8	6559.36	2.57463e+006	6038.82	46881.3	12616.4	1.09552e+007	11758.1	365141	11696	0	18747	0	592.715	7232.36	609.389	931.199	2720.71	315731	2739.05	8588.76	6648.49
2061	0	0	0	0	0	0	0	0	0	0	0	0	0	0	0	0	0	0	0	0	529.87	4676.91	489.16	539.319	2844.97	265393	2707.03	11577.6	6095.72	1.9303e+006	5703.31	80344.4	10949.1	4.7638e+006	11783.6	112705	12887.8	0	18418.8	0	628.004	8745.09	638.975	819.736	3075.25	346474	3119.48	15892.3	6368.37
2073	0	0	0	0	0	0	0	0	0	0	0	0	0	0	0	0	0	0	0	0	436.606	3334.75	396.757	309.535	2997.69	268147	2803.7	12487	6466.7	2.32641e+006	6422.15	54275.6	12061.8	1.62314e+007	11293.3	193349	0	0	0	0	517.349	6213.55	525.129	647.368	3275.9	395479	3275.88	14685	7163.51
2085	0	0	0	0	0	0	0	0	0	0	0	0	0	0	0	0	0	0	0	0	525.229	5113.71	484.67	563.52	2415.19	164939	2230.28	6882.27	6880.96	2.4503e+006	6372.79	65789.4	12613.6	6.98933e+006	12156.4	145890	0	0	0	0	602.175	6911.87	606.215	742.464	2617.2	245061	2635.15	11140.5	7323.12
2097	0	0	0	0	0	0	0	0	0	0	0	0	0	0	0	0	0	0	0	0	404.878	3373.78	368.922	311.326	2903.77	293791	2728.77	12643	5894.88	1.38587e+006	5353.65	39346.8	14432.3	1.34988e+007	12144.1	247283	0	0	0	0	478.296	4495.19	486.601	537.461	3174.97	416036	3123.24	13895.3	6448.84
2109	0	0	0	0	0	0	0	0	0	0	0	0	0	0	0	0	0	0	0	0	535.937	5480.14	495.016	530.06	2328.97	176607	2230.67	6037.84	6610.18	2.13023e+006	6262.69	48866.6	10265	7.24057e+006	10854.6	186608	0	0	0	0	619.951	8376.47	634.936	894.727	2672.38	227874	2631.14	11976.1	7240.78
2121	0	0	0	0	0	0	0	0	0	0	0	0	0	0	0	0	0	0	0	0	438.239	3113.29	400.579	317.437	2803.88	238236	2594.7	11204.2	5509.66	1.22039e+006	5189.01	30268	12954	7.4931e+006	11769.4	152846	0	0	0	0	520.924	5465.66	531.872	578.643	2994.6	346908	3013.24	15073.3	5918.18
2133	0	0	0	0	0	0	0	0	0	0	0	0	0	0	0	0	0	0	0	0	555.78	5680.27	518.143	684.861	2432.68	185919	2315.94	6727.33	6521.91	2.1198e+006	6062.93	54534.9	12175.9	1.29869e+007	10278.2	175981	0	0	0	0	645.633	7558.31	659.091	884.381	2737.15	258706	2741.41	13613.8	6802.35
2145	0	0	0	0	0	0	0	0	0	0	0	0	0	0	0	0	0	0	0	0	416.972	3594.87	383.872	393.821	2720.7	274271	2582.47	10841.3	5527.18	1.42194e+006	5269.95	43124.9	11715.5	1.44499e+007	11449.1	178619	0	0	0	0	485.699	4965.57	500.186	496.637	2965.08	272452	2993.23	13515.6	5980.44
2157	0	0	0	0	0	0	0	0	0	0	0	0	0	0	0	0	0	0	0	0	437.565	3370.81	397.188	380.876	2137.23	164788	2035.14	7671.46	6126.76	2.3497e+006	5716.42	53016.3	9516.73	8.36189e+006	9908.75	82848.1	21025.3	0	17889.9	0	527.458	6009.3	540.607	611.609	2382.56	199742	2383.97	9577.65	6409.45
2169	0	0	0	0	0	0	0	0	0	0	0	0	0	0	0	0	0	0	0	0	495.991	4426.2	456.585	452.439	2533.18	206347	2392.48	8458.08	5484.79	1.7777e+006	5031.05	35739.9	13073.3	1.11495e+007	11153.1	395235	0	0	0	0	574.444	6810.14	573.698	643.813	2818.2	312538	2864.74	13936	5902.36
2181	0	0	0	0	0	0	0	0	0	0	0	0	0	0	0	0	0	0	0	0	524.493	4974.44	487.173	576.692	2505.08	238419	2341.13	8944.27	5683.68	1.75643e+006	5503.13	47771.1	11353.8	1.39831e+007	10100.6	51043.7	15149.7	3710.98	18580.4	908946	602.94	7712.34	620.384	926.41	2684.15	246705	2697.18	9259.59	6341.16
2193	0	0	0	0	0	0	0	0	0	0	0	0	0	0	0	0	0	0	0	0	394.118	3271.79	366.186	348.897	3112.91	313736	2960	14173	5844.05	1.67308e+006	5707.5	41704	10286.7	5.98789e+006	10643.3	218651	0	0	0	0	470.885	4759.19	479.905	496.513	3369.24	416752	3392.92	18598.9	6406.33
2205	0	0	0	0	0	0	0	0	0	0	0	0	0	0	0	0	0	0	0	0	497.888	4585.48	460.392	531.015	2325.27	161899	2212.77	9573.2	6698.65	2.3926e+006	6556.02	55504.2	11340.1	5.11918e+006	11362.4	1.05741e+006	0	0	0	0	578.729	6605.44	597.395	774.033	2524.88	222411	2576.1	9694.24	7189.46
2217	0	0	0	0	0	0	0	0	0	0	0	0	0	0	0	0	0	0	0	0	448.682	3819.45	416.444	408.313	2243.72	204333	2176.37	9022.05	5230.26	1.4229e+006	5014.66	44703.7	11964.3	1.25754e+007	11927.1	266977	0	0	0	0	532.78	5856.08	551.902	787.789	2486.38	210746	2558.46	11208.2	5582.33
2229	0	0	0	0	0	0	0	0	0	0	0	0	0	0	0	0	0	0	0	0	531.19	5802.9	494.846	724.822	2141.4	198242	2026.65	8160.07	4978.92	1.33303e+006	4896.07	41544.5	9422.47	3.12954e+006	9251.45	128397	19751.5	1.51794e+007	19891.7	393472	626.596	7440.47	643.135	849.132	2397.42	195287	2414.07	10992.2	5467.34
2241	0	0	0	0	0	0	0	0	0	0	0	0	0	0	0	0	0	0	0	0	538.687	5025.67	502.023	519.424	2989.52	349098	2893.2	17319	5455.32	1.78114e+006	5203.28	66623.9	9346.26	2.11429e+006	9823.24	201360	0	0	0	0	629.483	9171.01	649.582	952.313	3348.39	422038	3373.61	16075.3	5992.13
2253	0	0	0	0	0	0	0	0	0	0	0	0	0	0	0	0	0	0	0	0	593.309	6223.04	554.962	649.182	2907.51	252699	2811.42	10860.4	6957.44	2.78399e+006	6803.5	74125.2	11549	9.22067e+006	10844.7	660538	0	0	0	0	687.481	8616.62	712.277	1227.24	3261.25	420102	3290.88	14528.3	7771.76
2265	0	0	0	0	0	0	0	0	0	0	0	0	0	0	0	0	0	0	0	0	467.336	4350.3	434.232	395.818	3022.45	268558	2868.62	13387.7	6704.67	2.31944e+006	6415.21	61890.1	12365.7	5.73388e+006	12950.4	581301	0	0	0	0	548.708	6128.06	569.957	661.583	3320.79	377702	3343.36	20519.7	7458.82
2277	0	0	0	0	0	0	0	0	0	0	0	0	0	0	0	0	0	0	0	0	470.573	4235.27	434.686	365.611	2396.5	225319	2266.76	8059.52	6423	2.21322e+006	6127.46	58754.3	12963.5	4.60849e+006	11683.5	231766	0	0	0	0	558.831	7029.93	577.291	533.851	2640.52	246257	2657.19	9229.91	7109.25
2289	0	0	0	0	0	0	0	0	0	0	0	0	0	0	0	0	0	0	0	0	489.965	4432.57	452.179	483.209	2387.83	210175	2217.44	6090.48	6064.59	1.93145e+006	5263.95	32912.1	11478.5	2.60404e+006	11474.3	287712	23804.6	0	18563.9	0	581	7136.18	608.909	776.427	2613.6	228107	2659.93	9667.4	5762.76
2301	0	0	0	0	0	0	0	0	0	0	0	0	0	0	0	0	0	0	0	0	381.674	2682.94	351.555	340.358	2385.65	214524	2221.06	7457.74	5264.92	1.71173e+006	4885.72	26444.7	9896.07	6.59149e+006	9598.91	39557.4	14790.3	0	17179.4	0	454.884	4385.15	469.439	542.052	2615.16	239789	2666.8	10228.2	5449.8
2313	0	0	0	0	0	0	0	0	0	0	0	0	0	0	0	0	0	0	0	0	587.429	5969.12	537.818	427.789	2259.87	185364	2129.76	8694.88	5403.36	1.43376e+006	5317.7	28043.8	9777.92	5.68527e+006	9867.74	125671	0	0	0	0	680.195	8420.38	694.417	992.331	2514.33	230874	2525.88	10278.8	6173.22
2325	0	0	0	0	0	0	0	0	0	0	0	0	0	0	0	0	0	0	0	0	601.297	7379.42	560.155	741.999	2744.58	240877	2618.83	7352.51	5574.77	1.86786e+006	5175.97	35866.6	10053.2	5.43463e+006	10676.9	160315	9316.15	0	16397.7	0	697.734	9421.38	715.677	899.615	3072.21	359316	3072.22	14340.5	5856.66
2337	0	0	0	0	0	0	0	0	0	0	0	0	0	0	0	0	0	0	0	0	387.165	2811.31	350.649	266.856	2880.82	324556	2712.23	14093.4	5878.34	1.93231e+006	5812.01	38391.6	9943.84	4.13187e+006	9897.76	268904	0	0	0	0	459.29	4508.69	462.312	345.303	3099.89	388642	3156.94	13020.4	6444.7
2349	0	0	0	0	0	0	0	0	0	0	0	0	0	0	0	0	0	0	0	0	502.615	4239.53	469.578	541.351	2101.15	124963	1995.24	5306.89	6535.87	2.41664e+006	6100.04	66599.1	10382.1	5.69493e+006	10967.1	190617	13952.2	0	15835.6	0	591.126	6872.31	599.06	620.901	2422.1	245129	2350.65	6044.77	6719.15
2361	0	0	0	0	0	0	0	0	0	0	0	0	0	0	0	0	0	0	0	0	609.416	6921.91	569.923	833.072	2973.04	273925	2827.48	13477.1	5395.61	1.14089e+006	5306.71	41924.6	14958.6	1.3777e+007	12309.5	285532	20525.1	0	19442.1	0	709.275	9085.74	726.91	1154.14	3223.48	371340	3260.7	12265.5	6090.12
2373	0	0	0	0	0	0	0	0	0	0	0	0	0	0	0	0	0	0	0	0	477.148	4273.08	443.353	447.773	2785.67	330220	2657.11	15808.6	6581.91	2.19503e+006	6150.98	65065.7	9519.08	3.58283e+006	10214.1	57360.1	19448.9	0	19567.7	0	559.759	6143.5	578.905	752.835	3040.38	352663	3079.38	13951.9	6857.53
2385	0	0	0	0	0	0	0	0	0	0	0	0	0	0	0	0	0	0	0	0	592.75	6248.81	553.76	680.036	2427.95	205864	2306.33	7416.94	6320.29	1.23875e+006	6176.93	90919.3	12297.9	6.71342e+006	11759.3	274734	0	0	0	0	686.367	9160.33	719.95	923.99	2683.48	212988	2718.35	9802.65	6838.18
2397	0	0	0	0	0	0	0	0	0	0	0	0	0	0	0	0	0	0	0	0	557.299	5469.68	518.246	621.29	2916.78	305038	2764.43	11105.7	5788.48	2.12873e+006	5548.86	36270.4	11688.6	8.69929e+006	11680.6	234332	0	0	0	0	656.646	9020.11	677.609	1018.72	3181.26	324727	3249.12	11470.7	6203.19
[truncated: 31 more columns]
