# Supplementary material for: IBSEM: An Individual-Based Atlantic Salmon Population Model
Source: PLoS One. 2015 Sep 18;10(9):e0138444. doi: 10.1371/journal.pone.0138444 (PMC4575158; doi:10.1371/journal.pone.0138444)
Supplement: S1 Minimal dataset — (ZIP) [file pone.0138444.s003.zip › temp/scenario 1/wild - 3/runFiles/results/parr0.txt]

month	averageAge	popSize	density	averageLength	stDevLength	averageWeight	stDevWeight	allele_0_0_Frequency	allele_0_1_Frequency	allele_0_2_Frequency	allele_0_3_Frequency	allele_0_4_Frequency	allele_0_5_Frequency	allele_0_6_Frequency	allele_0_7_Frequency	allele_0_8_Frequency	allele_0_9_Frequency	allele_0_10_Frequency	allele_0_11_Frequency	allele_0_12_Frequency	allele_0_13_Frequency	allele_0_14_Frequency	allele_0_15_Frequency	allele_0_16_Frequency	allele_0_17_Frequency	allele_0_18_Frequency	allele_0_19_Frequency	allele_0_20_Frequency	genotypicValueAverage	genotypicValueStDev
16	0	738545	2.95418	23.0074	0.837081	0.15662	0.0170015	0.908452	0.89559	0.885497	0.897005	0.891078	0.890717	0.896063	0.886348	0.88301	0.894876	0.888316	0.910075	0.888377	0.878786	0.899916	0.878074	0.892527	0.90067	0.917377	0.908232	1	0.894574	0.0645366
21	5	109001	0.436004	63.3288	5.73977	3.28759	0.846567	0.910065	0.897313	0.88834	0.896817	0.892405	0.891299	0.896992	0.887331	0.883363	0.894753	0.888694	0.909831	0.888579	0.880253	0.90045	0.877547	0.892409	0.899918	0.9179	0.907923	1	0.895617	0.064037
22	6	68355	0.27342	65.316	8.1059	3.68053	1.31424	0.91117	0.898998	0.889437	0.898135	0.892956	0.891968	0.897374	0.888362	0.88431	0.895633	0.889108	0.910233	0.888867	0.880477	0.900285	0.878773	0.892466	0.899276	0.918616	0.908492	1	0.896533	0.0636307
26	10	59992	0.239968	65.291	8.10599	3.67647	1.31371	0.912363	0.900687	0.890677	0.89852	0.893677	0.892069	0.898453	0.888769	0.884885	0.895919	0.889244	0.909996	0.888869	0.880659	0.900895	0.879217	0.892602	0.899162	0.918597	0.908188	1	0.897296	0.0633061
28	0	417876	1.6715	23.1283	0.834636	0.159083	0.0171246	0.840601	0.93114	0.903337	0.880088	0.880722	0.888224	0.907048	0.922525	0.912171	0.870664	0.871827	0.902893	0.896436	0.880226	0.893818	0.840919	0.925207	0.866876	0.888147	0.884932	1	0.889703	0.0648812
33	5	83243	0.332972	64.1171	5.79021	3.41081	0.876544	0.841686	0.93176	0.905037	0.881317	0.882429	0.888279	0.908449	0.922456	0.913218	0.87056	0.871803	0.903529	0.89622	0.879828	0.894315	0.84159	0.926138	0.86719	0.888898	0.883888	1	0.890541	0.0645061
34	6	54138	0.216552	65.4293	8.12947	3.7	1.32298	0.844656	0.932386	0.906757	0.882328	0.883815	0.88883	0.909315	0.922864	0.914016	0.870692	0.872234	0.903109	0.896893	0.88001	0.895129	0.843086	0.9252	0.867339	0.888618	0.883548	1	0.891643	0.0641408
38	10	47782	0.191128	65.4174	8.13048	3.69807	1.32263	0.846752	0.933364	0.908846	0.883324	0.88504	0.889896	0.910123	0.922931	0.914225	0.870872	0.873436	0.903405	0.897116	0.880625	0.895965	0.843152	0.925579	0.866613	0.888828	0.883858	1	0.892717	0.0636791
40	0	387487	1.54995	22.5523	0.835732	0.147571	0.0163767	0.876619	0.885711	0.885794	0.907784	0.899568	0.871025	0.878431	0.899656	0.891746	0.878504	0.907909	0.917476	0.906094	0.87732	0.873369	0.89286	0.872984	0.896547	0.895949	0.884938	1	0.8887	0.0629702
45	5	81139	0.324556	65.1468	5.88128	3.577	0.919238	0.878406	0.887471	0.884784	0.90854	0.899672	0.872737	0.879448	0.900806	0.89221	0.878369	0.907967	0.916902	0.906223	0.877229	0.874789	0.892413	0.872213	0.896831	0.896659	0.885912	1	0.88942	0.0627664
46	6	53244	0.212976	66.2417	8.2391	3.83924	1.3723	0.880747	0.887922	0.886607	0.908121	0.900008	0.873366	0.879461	0.902684	0.892241	0.877695	0.908055	0.917155	0.906703	0.877723	0.87392	0.893331	0.871995	0.897472	0.896505	0.886391	1	0.89016	0.0625265
50	10	46789	0.187156	66.2309	8.23712	3.83731	1.37131	0.882622	0.889376	0.888168	0.9089	0.901398	0.874073	0.880463	0.904251	0.89303	0.878551	0.908216	0.917662	0.906923	0.878059	0.874212	0.893105	0.871765	0.897668	0.89661	0.886565	1	0.891264	0.0622582
52	0	583371	2.33348	22.86	0.851511	0.153672	0.017107	0.884332	0.895248	0.883278	0.889377	0.898418	0.903206	0.882317	0.913366	0.907802	0.914018	0.894465	0.887027	0.896559	0.919293	0.874129	0.88831	0.889969	0.877647	0.880393	0.880308	1	0.893277	0.0665624
57	5	99435	0.39774	61.843	5.61707	3.06286	0.790903	0.887228	0.896857	0.884231	0.890622	0.898828	0.90448	0.883044	0.914225	0.908895	0.91413	0.895193	0.886569	0.896963	0.91946	0.87514	0.889088	0.889687	0.877945	0.880807	0.881868	1	0.894457	0.0660904
58	6	63193	0.252772	63.3762	7.90877	3.36521	1.20847	0.889426	0.898533	0.885565	0.892377	0.899601	0.904974	0.883516	0.914278	0.909476	0.914215	0.895392	0.886665	0.897718	0.919524	0.876331	0.888864	0.889276	0.878626	0.879971	0.883049	1	0.895506	0.0657083
62	10	55555	0.22222	63.3605	7.90889	3.36279	1.20757	0.891846	0.900153	0.88686	0.893277	0.900945	0.906021	0.884646	0.914364	0.910593	0.9153	0.896292	0.886878	0.898308	0.919854	0.876987	0.889488	0.890406	0.879075	0.880911	0.883746	1	0.896746	0.0652374
64	0	554040	2.21616	22.9226	0.874972	0.154966	0.017658	0.903097	0.912658	0.908469	0.897047	0.906943	0.899054	0.906097	0.892574	0.884647	0.920545	0.902577	0.888959	0.894048	0.893196	0.912551	0.907451	0.893756	0.884384	0.871585	0.883392	1	0.902418	0.0606794
69	5	96469	0.385876	64.9642	5.85767	3.5469	0.909301	0.906441	0.913936	0.908867	0.898387	0.90752	0.900284	0.906898	0.8928	0.885621	0.920301	0.902269	0.889141	0.893183	0.893639	0.913791	0.909054	0.89479	0.886414	0.871275	0.883128	1	0.903525	0.0604045
70	6	61809	0.247236	65.0047	8.16687	3.63234	1.31484	0.908565	0.915862	0.909309	0.899772	0.907594	0.900945	0.90825	0.893559	0.886748	0.921492	0.90253	0.88873	0.893543	0.894676	0.914648	0.91007	0.896043	0.885979	0.871985	0.88297	1	0.904599	0.0599989
74	10	54471	0.217884	64.9968	8.14296	3.63013	1.31058	0.910576	0.917507	0.910374	0.900938	0.908419	0.901627	0.908796	0.894173	0.887316	0.922179	0.9026	0.888454	0.893402	0.895229	0.915092	0.910338	0.896165	0.886499	0.872391	0.883103	1	0.905582	0.0596056
76	0	497555	1.99022	22.6979	0.841703	0.150435	0.0166517	0.914862	0.897655	0.886434	0.890261	0.876589	0.909712	0.887959	0.898119	0.913075	0.897964	0.880514	0.901585	0.90441	0.90079	0.902617	0.87746	0.883865	0.87754	0.888236	0.885611	1	0.896494	0.0630844
81	5	92499	0.369996	64.0669	5.76949	3.40239	0.871908	0.916448	0.899226	0.888604	0.89241	0.877064	0.908777	0.889015	0.900102	0.913437	0.898193	0.881372	0.902426	0.904702	0.901345	0.902372	0.878042	0.884172	0.877809	0.887831	0.886415	1	0.897609	0.0626832
82	6	59854	0.239416	66.9243	8.2503	3.95563	1.40353	0.91795	0.900291	0.890734	0.892154	0.877611	0.909095	0.8906	0.900767	0.914484	0.898988	0.882556	0.903206	0.905554	0.901201	0.902137	0.877335	0.885304	0.878463	0.888312	0.886891	1	0.898536	0.0623101
86	10	52720	0.21088	66.9038	8.24416	3.95184	1.40121	0.919594	0.901821	0.892014	0.893266	0.878338	0.909968	0.891569	0.901745	0.915137	0.899507	0.882805	0.903632	0.905273	0.901489	0.902997	0.877229	0.885167	0.87795	0.888667	0.88659	1	0.899515	0.0618478
88	0	657273	2.62909	22.8988	0.839285	0.154433	0.0168991	0.894302	0.916068	0.915047	0.891737	0.891462	0.867709	0.883679	0.875227	0.895287	0.893564	0.874039	0.880652	0.876912	0.900337	0.870812	0.868906	0.916298	0.886345	0.906862	0.880608	1	0.893448	0.0633706
93	5	103632	0.414528	63.835	5.76656	3.36626	0.866158	0.896427	0.917776	0.916532	0.893363	0.892852	0.868646	0.885677	0.875082	0.896234	0.894014	0.875328	0.880988	0.8772	0.901208	0.871517	0.870402	0.917082	0.885991	0.906766	0.87953	1	0.894744	0.0630138
94	6	65554	0.262216	63.993	8.01855	3.46543	1.25406	0.897756	0.918945	0.91809	0.894995	0.893927	0.869497	0.885621	0.875545	0.897451	0.894408	0.876369	0.88209	0.878345	0.902157	0.871968	0.871373	0.917259	0.886727	0.907641	0.879885	1	0.895801	0.062621
98	10	57698	0.230792	63.9692	8.02895	3.46211	1.25531	0.899728	0.920023	0.919261	0.896678	0.895161	0.871009	0.885681	0.876174	0.898211	0.894944	0.876677	0.882544	0.879112	0.90244	0.872223	0.871659	0.917103	0.886894	0.908142	0.879294	1	0.89686	0.062191
100	0	614985	2.45994	22.8934	0.859574	0.154353	0.0172861	0.917704	0.917658	0.907141	0.896271	0.876051	0.881184	0.883373	0.897516	0.898385	0.871104	0.90085	0.896409	0.911054	0.909211	0.886909	0.875024	0.907264	0.883066	0.89603	0.892091	1	0.899295	0.0608894
105	5	101163	0.404652	63.0707	5.67696	3.24673	0.831809	0.919481	0.918775	0.909171	0.898491	0.877065	0.881903	0.884177	0.898209	0.89897	0.871331	0.901352	0.895975	0.910822	0.910333	0.888383	0.87621	0.908079	0.883856	0.89636	0.893069	1	0.900472	0.0605026
106	6	64494	0.257976	65.873	8.07391	3.77111	1.3326	0.920341	0.919752	0.911364	0.900185	0.877593	0.882415	0.884563	0.899122	0.899285	0.871445	0.90172	0.89599	0.910813	0.910519	0.889486	0.87643	0.908681	0.883795	0.89658	0.893851	1	0.901339	0.0602305
110	10	56849	0.227396	65.8545	8.09309	3.76877	1.33415	0.921696	0.92072	0.912804	0.901423	0.879013	0.882812	0.885653	0.89955	0.900456	0.871994	0.902549	0.896172	0.910632	0.910948	0.890068	0.876401	0.908961	0.883709	0.897131	0.894536	1	0.902294	0.0597881
112	0	580323	2.32129	22.8198	0.897082	0.152938	0.0179809	0.848683	0.894934	0.892304	0.91616	0.882466	0.881195	0.879885	0.908845	0.900957	0.878575	0.890826	0.901967	0.889436	0.893475	0.873204	0.889069	0.886108	0.903366	0.896415	0.873378	1	0.886589	0.0685496
117	5	98759	0.395036	63.5365	5.76091	3.32001	0.85694	0.851244	0.8977	0.893807	0.917157	0.883702	0.882866	0.881084	0.909061	0.90091	0.877454	0.89038	0.903082	0.89079	0.89322	0.873439	0.888962	0.887053	0.904333	0.896096	0.871769	1	0.887877	0.068324
118	6	62941	0.251764	65.6134	8.1305	3.73045	1.33342	0.853943	0.899279	0.894774	0.918201	0.885679	0.884074	0.880952	0.909288	0.900597	0.877306	0.890779	0.903703	0.892288	0.894624	0.872674	0.889786	0.887434	0.904633	0.896911	0.872635	1	0.88902	0.0678927
122	10	55264	0.221056	65.582	8.12144	3.72488	1.33005	0.857122	0.901473	0.896298	0.919134	0.886183	0.885477	0.881623	0.910186	0.901355	0.878194	0.891475	0.904395	0.893113	0.894796	0.872639	0.889965	0.888616	0.904621	0.897302	0.873453	1	0.890401	0.0673836
124	0	505127	2.02051	22.6588	0.832247	0.14965	0.0164087	0.894557	0.906911	0.881455	0.887184	0.898619	0.907358	0.899744	0.905375	0.880556	0.902653	0.880488	0.891252	0.881786	0.900857	0.904394	0.894543	0.877986	0.884105	0.873945	0.883713	1	0.89458	0.0657079
129	5	93697	0.374788	63.7437	5.75141	3.3517	0.861322	0.89679	0.907521	0.882691	0.888785	0.900045	0.908097	0.900835	0.905712	0.881341	0.903497	0.881864	0.892499	0.882904	0.900456	0.90496	0.894853	0.878502	0.885151	0.875241	0.884527	1	0.895736	0.0652257
130	6	60441	0.241764	66.2287	8.17312	3.83432	1.36022	0.899017	0.908911	0.883093	0.890372	0.900821	0.908431	0.901441	0.905735	0.881777	0.903948	0.882464	0.892093	0.883324	0.900796	0.905677	0.89541	0.87937	0.885541	0.875515	0.885227	1	0.896661	0.0646813
134	10	53236	0.212944	66.2006	8.16262	3.82922	1.3579	0.900471	0.910606	0.885003	0.891727	0.901448	0.908953	0.902153	0.906877	0.883096	0.904604	0.882561	0.892347	0.884279	0.900819	0.906219	0.895447	0.879912	0.88582	0.875432	0.885172	1	0.897746	0.0641908
136	0	513716	2.05486	22.7776	0.846589	0.152021	0.0168596	0.878765	0.895243	0.884491	0.872055	0.900937	0.895071	0.884459	0.910762	0.907806	0.885174	0.891261	0.882135	0.877158	0.899213	0.884403	0.877807	0.876838	0.901714	0.863571	0.885868	1	0.888383	0.0650445
141	5	93768	0.375072	60.3842	5.46637	2.85165	0.734343	0.880796	0.896297	0.885921	0.874627	0.901742	0.895913	0.885782	0.911356	0.907564	0.88647	0.891621	0.88278	0.877874	0.899699	0.883942	0.877746	0.877181	0.9014	0.863354	0.885019	1	0.88952	0.0645563
142	6	60053	0.240212	62.8266	7.77811	3.27665	1.16973	0.88272	0.898023	0.886567	0.876759	0.902436	0.896591	0.887208	0.911786	0.907515	0.886625	0.891521	0.882562	0.878199	0.899622	0.884743	0.878183	0.8771	0.901395	0.863038	0.884918	1	0.890516	0.0642727
146	10	52714	0.210856	62.8055	7.78018	3.27354	1.16977	0.883987	0.899543	0.887933	0.878476	0.903546	0.897124	0.887696	0.911987	0.908355	0.887886	0.891727	0.883143	0.879045	0.900083	0.885154	0.87859	0.877623	0.901857	0.862864	0.884793	1	0.891529	0.0638393
148	0	507950	2.0318	22.7689	0.871957	0.151886	0.0173906	0.903404	0.896549	0.913937	0.879521	0.898063	0.885723	0.910124	0.883767	0.910842	0.875481	0.873709	0.881825	0.896643	0.894205	0.872703	0.864599	0.912786	0.883505	0.905006	0.881653	1	0.8951	0.0668452
153	5	93531	0.374124	62.3775	5.6853	3.14318	0.81589	0.905069	0.89937	0.915461	0.880238	0.89913	0.885803	0.910399	0.884867	0.910329	0.877335	0.874026	0.881376	0.897879	0.894618	0.873406	0.866702	0.912553	0.883119	0.905507	0.881841	1	0.896225	0.066164
154	6	60231	0.240924	61.8514	7.84912	3.13384	1.14449	0.906419	0.900799	0.917443	0.881714	0.899495	0.885889	0.910586	0.884818	0.910461	0.877804	0.873628	0.880842	0.897926	0.894946	0.874516	0.867435	0.91252	0.883689	0.905688	0.881431	1	0.89704	0.0657007
158	10	53094	0.212376	61.8265	7.85	3.13023	1.14382	0.907344	0.902616	0.918522	0.882934	0.900535	0.886221	0.911657	0.885863	0.911393	0.878442	0.874958	0.881616	0.897973	0.895242	0.875673	0.867603	0.912363	0.883932	0.905912	0.881295	1	0.898023	0.0653289
160	0	554118	2.21647	22.7808	0.844544	0.152081	0.0168299	0.922799	0.919401	0.882986	0.888766	0.890775	0.887427	0.900663	0.889673	0.904063	0.869893	0.879545	0.902893	0.888007	0.910271	0.870011	0.85281	0.895669	0.888061	0.899313	0.875617	1	0.897485	0.0603199
165	5	97676	0.390704	64.4471	5.79983	3.46294	0.886484	0.925222	0.921644	0.884388	0.889584	0.891493	0.888314	0.901619	0.891432	0.90448	0.870178	0.879607	0.902975	0.888197	0.910741	0.870695	0.853598	0.896269	0.88834	0.899438	0.875491	1	0.898702	0.0597789
166	6	62407	0.249628	66.3172	8.23541	3.85185	1.37633	0.926963	0.921876	0.886103	0.891623	0.893538	0.889668	0.902134	0.892496	0.90449	0.870335	0.879781	0.903424	0.887793	0.912221	0.871232	0.854087	0.895885	0.888915	0.899739	0.875383	1	0.899774	0.0594458
170	10	55048	0.220192	66.2925	8.22407	3.84725	1.37354	0.928172	0.923331	0.887117	0.892685	0.894492	0.890714	0.903366	0.892839	0.904847	0.87143	0.879914	0.903966	0.88768	0.912622	0.872593	0.854127	0.896118	0.889024	0.900114	0.875064	1	0.900697	0.0591394
172	0	554778	2.21911	22.8651	0.863246	0.153792	0.0173372	0.895376	0.925563	0.867642	0.896126	0.872263	0.883973	0.880217	0.900803	0.885927	0.866255	0.895264	0.885467	0.893486	0.899831	0.893285	0.882083	0.907505	0.900676	0.89585	0.883297	1	0.891091	0.0636653
177	5	97045	0.38818	62.8137	5.67681	3.20796	0.82419	0.896867	0.926343	0.868947	0.897419	0.873332	0.885476	0.880215	0.900371	0.885563	0.866603	0.896651	0.886166	0.893755	0.900495	0.892339	0.882488	0.908058	0.901401	0.896739	0.882755	1	0.89193	0.0632842
178	6	61960	0.24784	64.3985	7.96538	3.52723	1.25554	0.898814	0.927445	0.870376	0.898854	0.87383	0.886128	0.880487	0.900726	0.885563	0.86689	0.897628	0.886394	0.894036	0.900428	0.893278	0.883384	0.908409	0.901251	0.896546	0.882335	1	0.892846	0.0629806
182	10	54488	0.217952	64.3745	7.9658	3.52344	1.25459	0.90096	0.927892	0.871724	0.900006	0.874835	0.886893	0.881497	0.901162	0.886122	0.867558	0.898207	0.886645	0.894362	0.900529	0.893004	0.882791	0.908521	0.901015	0.896601	0.882754	1	0.893762	0.0626564
184	0	485529	1.94212	22.7543	0.856037	0.151573	0.0170274	0.896291	0.900782	0.888809	0.899544	0.861327	0.893411	0.883471	0.887653	0.869539	0.883069	0.871392	0.90033	0.879308	0.881258	0.890056	0.879214	0.887473	0.880951	0.887426	0.89109	1	0.88822	0.0664002
189	5	90850	0.3634	65.571	5.96067	3.64818	0.943146	0.89732	0.902488	0.890892	0.899862	0.863996	0.894557	0.883797	0.888228	0.86995	0.885118	0.872334	0.900143	0.879928	0.881266	0.890941	0.878586	0.888118	0.88169	0.887804	0.890061	1	0.88934	0.0659591
190	6	58349	0.233396	68.1066	8.43767	4.16974	1.48485	0.899398	0.904129	0.891909	0.901472	0.865002	0.895705	0.885645	0.888867	0.870889	0.88669	0.872851	0.900444	0.880298	0.882294	0.891918	0.878755	0.887342	0.881455	0.887676	0.890067	1	0.890579	0.0655135
194	10	51378	0.205512	68.0876	8.43872	4.1664	1.48395	0.901261	0.905631	0.89259	0.902702	0.866441	0.896298	0.886411	0.889437	0.871132	0.887306	0.874148	0.900823	0.880513	0.882206	0.892181	0.879131	0.887491	0.88171	0.887491	0.890313	1	0.891569	0.0652548
196	0	484420	1.93768	22.7655	0.857171	0.151796	0.0170649	0.887462	0.90841	0.896638	0.885833	0.895468	0.897793	0.914696	0.907122	0.8982	0.898104	0.889606	0.858864	0.891875	0.892916	0.87523	0.866153	0.867219	0.894653	0.841882	0.884568	1	0.894095	0.06488
201	5	90819	0.363276	64.0354	5.77743	3.39772	0.873174	0.888504	0.909066	0.897973	0.887694	0.89712	0.898661	0.915205	0.908444	0.899195	0.898661	0.88955	0.858036	0.891785	0.893519	0.876634	0.865386	0.868188	0.894967	0.840881	0.88514	1	0.895016	0.0648797
202	6	58526	0.234104	64.858	8.08186	3.60536	1.29563	0.89004	0.911005	0.89843	0.889271	0.898754	0.898814	0.915593	0.908596	0.899019	0.899053	0.889741	0.858635	0.892808	0.895235	0.876064	0.86647	0.867435	0.895175	0.840601	0.886119	1	0.895951	0.064551
206	10	51578	0.206312	64.8268	8.08105	3.60035	1.29538	0.892057	0.912531	0.898998	0.890195	0.89893	0.899492	0.915574	0.90937	0.899657	0.899027	0.890884	0.859785	0.893026	0.895808	0.876401	0.866726	0.867618	0.895547	0.840455	0.886289	1	0.896818	0.0642349
208	0	566291	2.26516	22.8134	0.856057	0.152748	0.0171121	0.902649	0.900883	0.873623	0.900918	0.898127	0.890238	0.893609	0.893425	0.904239	0.888172	0.880953	0.868129	0.887918	0.894472	0.866686	0.864224	0.890937	0.893689	0.877506	0.872476	1	0.892187	0.0649651
213	5	98064	0.392256	65.1624	5.8939	3.57985	0.921025	0.903772	0.903899	0.876045	0.90161	0.900494	0.890816	0.893993	0.894013	0.905745	0.889521	0.88224	0.868254	0.887935	0.895859	0.867831	0.864517	0.893269	0.893585	0.876907	0.872991	1	0.89359	0.0644205
214	6	62463	0.249852	67.4096	8.35082	4.0436	1.44112	0.90468	0.9058	0.876783	0.903239	0.901918	0.890903	0.893985	0.894241	0.906441	0.889086	0.881762	0.869002	0.887846	0.896571	0.869195	0.864752	0.894073	0.894289	0.876071	0.874982	1	0.894415	0.0640576
218	10	54951	0.219804	67.3972	8.3492	4.04136	1.44022	0.905862	0.907154	0.878546	0.904142	0.902713	0.891958	0.89457	0.894925	0.907481	0.888965	0.881403	0.868647	0.888064	0.896662	0.868874	0.865125	0.893705	0.894097	0.87578	0.874643	1	0.895255	0.0637518
220	0	478239	1.91296	22.6619	0.852661	0.149742	0.0168371	0.898106	0.906743	0.898609	0.893643	0.912446	0.907288	0.902239	0.894756	0.890311	0.859291	0.905012	0.887205	0.900325	0.872833	0.88507	0.866835	0.897198	0.890395	0.901595	0.874646	1	0.897342	0.0617397
225	5	91576	0.366304	62.3567	5.63383	3.13868	0.805531	0.900285	0.907509	0.899706	0.895125	0.913864	0.90889	0.902808	0.89542	0.89198	0.85939	0.905712	0.886733	0.90118	0.873548	0.885434	0.867389	0.898385	0.892734	0.901077	0.875628	1	0.898492	0.0612639
226	6	59317	0.237268	63.3465	7.92048	3.36104	1.20846	0.902085	0.908062	0.900998	0.896101	0.915572	0.910599	0.904513	0.896716	0.893285	0.860209	0.905289	0.886744	0.901436	0.873814	0.886179	0.868124	0.899759	0.893319	0.900357	0.875499	1	0.899609	0.0609294
230	10	52387	0.209548	63.3331	7.91143	3.35862	1.2061	0.904108	0.909348	0.902734	0.897446	0.916277	0.911705	0.905482	0.898038	0.89485	0.861111	0.905883	0.886794	0.901865	0.874167	0.88647	0.867811	0.90051	0.894774	0.900109	0.876095	1	0.900813	0.0605533
232	0	482656	1.93062	22.7233	0.845115	0.150942	0.0167683	0.90178	0.911371	0.894288	0.891396	0.902006	0.886189	0.873196	0.889114	0.905281	0.881091	0.895765	0.889297	0.874455	0.896706	0.877966	0.85476	0.868151	0.882887	0.893722	0.875251	1	0.893722	0.0667233
237	5	91249	0.364996	62.8998	5.69964	3.22155	0.831234	0.902777	0.911944	0.895665	0.893719	0.902799	0.886634	0.874415	0.88921	0.90652	0.880519	0.896355	0.888749	0.875862	0.8971	0.877544	0.854409	0.868481	0.882963	0.894267	0.874212	1	0.894547	0.0663572
238	6	58952	0.235808	65.1268	8.07108	3.64837	1.30188	0.904244	0.913268	0.898154	0.895313	0.903795	0.887917	0.87623	0.890063	0.90678	0.880793	0.896382	0.888876	0.876891	0.897137	0.878002	0.855739	0.86852	0.884762	0.894923	0.87511	1	0.895785	0.0659177
242	10	51870	0.20748	65.1102	8.0729	3.64573	1.30104	0.906208	0.914903	0.89972	0.895951	0.904762	0.888703	0.877145	0.890891	0.9075	0.881521	0.8968	0.889801	0.877251	0.897465	0.878649	0.856237	0.869173	0.885309	0.895469	0.875236	1	0.896894	0.0655966
244	0	486069	1.94428	22.6732	0.844378	0.149951	0.0166627	0.904238	0.901535	0.873046	0.899715	0.878364	0.883021	0.895906	0.892924	0.895061	0.896253	0.882377	0.88995	0.89213	0.90886	0.885764	0.87168	0.889766	0.91199	0.896943	0.868121	1	0.89212	0.0625417
249	5	91378	0.365512	64.1176	5.77712	3.41055	0.875225	0.904512	0.902493	0.8752	0.900851	0.879221	0.884463	0.89695	0.893935	0.895385	0.896255	0.883342	0.890198	0.893711	0.909918	0.885602	0.872885	0.88953	0.912063	0.897005	0.869186	1	0.89304	0.0623282
250	6	59334	0.237336	63.9479	8.04234	3.45903	1.25024	0.906352	0.902771	0.877195	0.90213	0.880473	0.885378	0.897142	0.894951	0.895355	0.896147	0.884889	0.889296	0.89372	0.910304	0.886439	0.873386	0.890653	0.912369	0.897007	0.869122	1	0.893978	0.0620626
254	10	52312	0.209248	63.9409	8.03267	3.45756	1.24842	0.907383	0.903808	0.878928	0.903741	0.881499	0.886001	0.897337	0.895406	0.895808	0.896888	0.885342	0.88928	0.894202	0.910747	0.886642	0.873643	0.891096	0.912917	0.896334	0.868816	1	0.894853	0.0617722
256	0	518497	2.07399	22.7109	0.839228	0.150689	0.0166237	0.878247	0.887186	0.880173	0.891774	0.865506	0.865091	0.913505	0.903669	0.874328	0.893963	0.882506	0.886744	0.895909	0.901984	0.860823	0.869761	0.874928	0.884493	0.864842	0.889405	1	0.88359	0.065795
261	5	94407	0.377628	61.9938	5.64073	3.08548	0.798106	0.879357	0.889828	0.881931	0.894759	0.866832	0.865836	0.913852	0.904546	0.874771	0.893408	0.884309	0.886963	0.896628	0.902232	0.860492	0.869125	0.87503	0.884632	0.864231	0.889399	1	0.884847	0.0653119
262	6	60597	0.242388	64.0288	7.9577	3.46853	1.23989	0.881042	0.891422	0.882684	0.896001	0.867634	0.866677	0.914542	0.905548	0.87553	0.894013	0.884359	0.887296	0.897421	0.902858	0.860942	0.869771	0.87454	0.885646	0.863896	0.890151	1	0.885834	0.0649496
266	10	53247	0.212988	64.0079	7.94806	3.4649	1.23796	0.883223	0.892933	0.884313	0.897252	0.868781	0.86726	0.91516	0.905779	0.876124	0.894914	0.884369	0.888491	0.8979	0.902727	0.861241	0.869364	0.875373	0.886031	0.864471	0.89005	1	0.886942	0.0644736
268	0	496196	1.98478	22.8123	0.853481	0.152722	0.0170553	0.885956	0.882757	0.882874	0.896869	0.885784	0.879305	0.887706	0.897354	0.885533	0.916159	0.87505	0.875994	0.842378	0.898418	0.889269	0.859748	0.859445	0.875295	0.880466	0.879731	1	0.885221	0.0664487
273	5	92087	0.368348	63.3011	5.75239	3.28371	0.847843	0.887107	0.883675	0.88513	0.899394	0.886444	0.879592	0.88873	0.897564	0.886341	0.916378	0.874613	0.875759	0.842111	0.898357	0.889534	0.859345	0.860882	0.876682	0.880217	0.880439	1	0.886184	0.0662449
274	6	59241	0.236964	66.6827	8.22402	3.91328	1.38982	0.888768	0.885839	0.886025	0.901251	0.887333	0.880108	0.890076	0.897351	0.886464	0.917042	0.875551	0.875728	0.843242	0.897073	0.890405	0.860519	0.861101	0.877348	0.879914	0.881104	1	0.887256	0.0658718
278	10	52066	0.208264	66.6527	8.22091	3.90805	1.38791	0.890533	0.886673	0.887518	0.902134	0.888709	0.880661	0.890341	0.89762	0.888142	0.917633	0.876532	0.876695	0.8439	0.897409	0.890706	0.86085	0.861512	0.877809	0.880853	0.880786	1	0.88825	0.0656031
280	0	485770	1.94308	22.7594	0.851863	0.151668	0.0169636	0.900983	0.901967	0.895222	0.91073	0.917424	0.875391	0.880384	0.896283	0.907768	0.860055	0.890514	0.879207	0.882861	0.869143	0.863708	0.855356	0.860996	0.89318	0.881905	0.885921	1	0.893849	0.061084
285	5	91523	0.366092	64.3289	5.80792	3.44449	0.883935	0.902516	0.903571	0.895354	0.911929	0.918332	0.875212	0.882926	0.896321	0.907958	0.860642	0.890716	0.87932	0.883155	0.869541	0.862679	0.855954	0.860549	0.894048	0.881729	0.885794	1	0.894665	0.0608146
286	6	58942	0.235768	64.0518	8.06506	3.47623	1.25929	0.904033	0.904839	0.897102	0.912329	0.920057	0.875929	0.884183	0.89717	0.908088	0.860821	0.891487	0.880501	0.884607	0.870067	0.861898	0.855799	0.860617	0.894337	0.881519	0.886244	1	0.895688	0.0604847
290	10	52115	0.20846	64.0288	8.07154	3.47285	1.25894	0.905325	0.906284	0.897966	0.912693	0.921548	0.876945	0.885158	0.897765	0.908616	0.860971	0.891893	0.88132	0.884448	0.869769	0.861412	0.855665	0.860942	0.895193	0.8818	0.886549	1	0.89653	0.0602313
292	0	576464	2.30586	22.8518	0.851534	0.153507	0.0170789	0.888991	0.90995	0.894763	0.890957	0.908973	0.879792	0.878404	0.905284	0.898135	0.889724	0.891992	0.883185	0.866156	0.870781	0.889947	0.869894	0.868658	0.887161	0.891511	0.840906	1	0.892102	0.0629035
297	5	98683	0.394732	65.0586	5.87501	3.56262	0.91614	0.891344	0.909782	0.896477	0.891932	0.90928	0.879767	0.878652	0.907086	0.898691	0.889859	0.89259	0.882538	0.867708	0.871964	0.890508	0.869881	0.868726	0.887534	0.891668	0.840119	1	0.892937	0.0626169
298	6	62945	0.25178	67.1721	8.27046	3.99916	1.41869	0.892835	0.910819	0.897792	0.892382	0.910231	0.880348	0.880491	0.908206	0.899039	0.891135	0.892112	0.883454	0.869132	0.872818	0.890341	0.870625	0.86856	0.887012	0.891516	0.839685	1	0.893876	0.0623361
302	10	55372	0.221488	67.1529	8.2528	3.99516	1.41575	0.894658	0.911842	0.899426	0.893601	0.911643	0.880282	0.880788	0.909331	0.899995	0.89203	0.893105	0.884102	0.869898	0.872797	0.890315	0.871	0.869654	0.887506	0.891452	0.83972	1	0.894919	0.0619756
304	0	537929	2.15172	22.8396	0.867717	0.15329	0.0173885	0.876138	0.893254	0.883642	0.890181	0.891608	0.877106	0.878535	0.878565	0.877954	0.858624	0.902217	0.884755	0.868917	0.899111	0.881844	0.871466	0.871594	0.904753	0.906115	0.871396	1	0.883371	0.0679597
309	5	95831	0.383324	62.152	5.63821	3.10864	0.802583	0.877065	0.8965	0.884839	0.890296	0.892931	0.878839	0.87922	0.878656	0.878322	0.85991	0.903116	0.885121	0.870246	0.898744	0.881421	0.870913	0.871946	0.904718	0.906304	0.872166	1	0.884455	0.067689
310	6	61654	0.246616	62.7266	7.87029	3.26473	1.17738	0.878297	0.89806	0.885693	0.892318	0.89403	0.878929	0.880219	0.87961	0.878362	0.859758	0.903599	0.885839	0.870714	0.898076	0.882157	0.87172	0.872782	0.904402	0.906778	0.872093	1	0.885384	0.0672577
314	10	54219	0.216876	62.7128	7.86068	3.26232	1.17593	0.880632	0.900395	0.887309	0.89382	0.89536	0.879802	0.881232	0.879941	0.879157	0.860307	0.903862	0.885778	0.871115	0.897979	0.882108	0.872812	0.873365	0.904747	0.906859	0.871964	1	0.886679	0.0667089
316	0	568595	2.27438	22.761	0.851966	0.1517	0.0169706	0.898393	0.9122	0.88013	0.894737	0.865675	0.865481	0.901797	0.883997	0.873881	0.896645	0.866629	0.890707	0.861954	0.906163	0.866749	0.871228	0.890708	0.89706	0.906751	0.865155	1	0.887934	0.0639009
321	5	98272	0.393088	60.8025	5.50616	2.91105	0.748148	0.900312	0.914131	0.881558	0.895677	0.867292	0.865638	0.902668	0.884921	0.874751	0.896476	0.868116	0.891317	0.861894	0.906306	0.867587	0.873072	0.892523	0.89672	0.905807	0.865007	1	0.889094	0.0637176
322	6	62564	0.250256	63.6698	7.86047	3.40871	1.20894	0.90186	0.915566	0.882808	0.897105	0.867687	0.866265	0.903147	0.886532	0.874393	0.897153	0.868535	0.891839	0.862709	0.906688	0.868678	0.873825	0.893077	0.896394	0.905513	0.864267	1	0.89005	0.0634621
326	10	55144	0.220576	63.6473	7.85432	3.40501	1.20773	0.903951	0.91689	0.884684	0.898158	0.868073	0.867057	0.904314	0.887603	0.875127	0.897831	0.869687	0.892364	0.862986	0.907107	0.86888	0.873966	0.893415	0.89697	0.905783	0.864672	1	0.891185	0.0629686
328	0	612489	2.44996	22.7842	0.847099	0.152153	0.0168884	0.906745	0.892003	0.907592	0.905442	0.855791	0.884707	0.89337	0.903891	0.895539	0.884412	0.891827	0.889725	0.89281	0.895402	0.899641	0.869154	0.868402	0.858172	0.869872	0.889916	1	0.893121	0.0650693
333	5	101934	0.407736	61.3159	5.5476	2.985	0.767855	0.907896	0.893377	0.909186	0.905812	0.856618	0.88444	0.893877	0.904262	0.896075	0.885607	0.892999	0.889948	0.893421	0.896639	0.899347	0.869867	0.868199	0.858369	0.870127	0.889036	1	0.893923	0.064818
334	6	64999	0.259996	63.7115	7.89162	3.41653	1.21934	0.909876	0.895491	0.910591	0.907037	0.857906	0.885367	0.89426	0.905229	0.897183	0.886214	0.893598	0.889775	0.893898	0.896406	0.900375	0.87109	0.868644	0.858129	0.870344	0.888044	1	0.895115	0.0643446
338	10	57156	0.228624	63.671	7.88054	3.40985	1.2167	0.91147	0.898016	0.91189	0.908199	0.859542	0.886346	0.894945	0.905775	0.897815	0.88737	0.894858	0.889977	0.893922	0.89708	0.900973	0.871335	0.868483	0.858143	0.870267	0.888069	1	0.896331	0.0639407
340	0	651430	2.60572	22.8912	0.854569	0.154302	0.0171857	0.899916	0.896779	0.871933	0.898938	0.900261	0.873763	0.892875	0.89134	0.896144	0.864685	0.891158	0.873729	0.859122	0.869574	0.850426	0.861233	0.876361	0.872274	0.885934	0.887196	1	0.887235	0.0627998
345	5	103199	0.412796	64.8926	5.8566	3.53539	0.90736	0.901486	0.89888	0.872019	0.900324	0.901971	0.876186	0.893197	0.891559	0.896438	0.866874	0.892053	0.874732	0.860231	0.870924	0.851656	0.863167	0.876564	0.871724	0.885227	0.886937	1	0.888453	0.0623005
346	6	65150	0.2606	68.1781	8.36223	4.17922	1.47294	0.902809	0.899424	0.873323	0.900967	0.90274	0.87749	0.893784	0.891466	0.897345	0.868465	0.892249	0.874881	0.860729	0.871312	0.851619	0.863507	0.8767	0.87145	0.885042	0.887329	1	0.889236	0.0620807
350	10	57229	0.228916	68.1458	8.37173	4.17388	1.47348	0.90386	0.901256	0.874137	0.902034	0.903659	0.878322	0.894826	0.892642	0.897945	0.868738	0.892729	0.875719	0.861076	0.871394	0.852042	0.863382	0.876802	0.871569	0.885268	0.88795	1	0.890165	0.061763
352	0	489088	1.95635	22.7809	0.879551	0.152136	0.0175433	0.905652	0.902199	0.906003	0.900641	0.898723	0.847368	0.898048	0.919587	0.897574	0.886382	0.88781	0.873341	0.884481	0.874478	0.86135	0.88781	0.878792	0.894043	0.885524	0.863608	1	0.894593	0.060447
357	5	91943	0.367772	63.7515	5.76032	3.35311	0.861622	0.907492	0.903951	0.906741	0.901194	0.89934	0.847525	0.899052	0.920037	0.897643	0.887523	0.888806	0.872394	0.883961	0.875847	0.861294	0.887398	0.879692	0.89431	0.885211	0.863753	1	0.895433	0.0602131
358	6	59221	0.236884	66.2961	8.21115	3.84734	1.37235	0.909821	0.905498	0.907246	0.903134	0.899495	0.848517	0.899681	0.919834	0.89855	0.88868	0.889288	0.872039	0.884163	0.875779	0.861603	0.887878	0.879848	0.893762	0.884965	0.864845	1	0.896423	0.0600316
362	10	52246	0.208984	66.2945	8.20512	3.84685	1.37168	0.911142	0.906682	0.908165	0.90405	0.900567	0.849185	0.900892	0.920386	0.899322	0.888594	0.890068	0.873646	0.883953	0.875742	0.861712	0.887819	0.880421	0.893657	0.885159	0.864612	1	0.897288	0.0597829
364	0	529011	2.11604	22.8392	0.885864	0.153309	0.0177896	0.900149	0.913963	0.895873	0.895514	0.887748	0.85128	0.872302	0.920074	0.88767	0.864101	0.926499	0.876901	0.862033	0.905197	0.902986	0.880127	0.866846	0.913881	0.900211	0.876069	1	0.892696	0.0630961
369	5	94769	0.379076	60.3057	5.42937	2.83989	0.72843	0.901619	0.915067	0.897039	0.896332	0.889009	0.851887	0.872569	0.921203	0.88778	0.865294	0.925999	0.876099	0.862518	0.906124	0.902305	0.880494	0.867694	0.913627	0.899661	0.876041	1	0.893509	0.0629157
370	6	61082	0.244328	60.8443	7.61686	2.98015	1.07221	0.902967	0.916727	0.898939	0.897441	0.889386	0.853394	0.874284	0.922031	0.88752	0.866294	0.926083	0.876543	0.862071	0.906265	0.902328	0.881111	0.867883	0.914222	0.899602	0.874505	1	0.894545	0.0626031
374	10	53863	0.215452	60.8311	7.61336	2.97814	1.0709	0.904879	0.918692	0.899931	0.899319	0.890565	0.853814	0.875258	0.922581	0.888356	0.867627	0.925858	0.877216	0.862095	0.906401	0.901974	0.880837	0.86733	0.91458	0.900015	0.874394	1	0.895659	0.062047
376	0	482379	1.92952	22.7128	0.873692	0.150777	0.0173315	0.903292	0.915383	0.883821	0.884192	0.870953	0.848586	0.885938	0.888694	0.899622	0.882088	0.896014	0.867638	0.877748	0.915716	0.871934	0.872752	0.871907	0.889252	0.896663	0.861743	1	0.888145	0.0644496
381	5	91357	0.365428	63.8423	5.76572	3.36735	0.865881	0.904709	0.915808	0.885909	0.886643	0.871953	0.849672	0.886539	0.88823	0.898847	0.88245	0.896122	0.867881	0.879128	0.915973	0.872265	0.871904	0.872615	0.889029	0.897879	0.861428	1	0.889067	0.0641485
382	6	58949	0.235796	66.4255	8.19556	3.86851	1.37449	0.9058	0.917038	0.887895	0.88859	0.873153	0.851041	0.887225	0.887725	0.899074	0.882517	0.896962	0.868785	0.87898	0.916835	0.872627	0.872161	0.872084	0.890007	0.897386	0.861575	1	0.890077	0.0639048
386	10	51929	0.207716	66.4274	8.2035	3.8691	1.3749	0.907816	0.91836	0.888839	0.889763	0.873818	0.851316	0.887808	0.888694	0.900065	0.882696	0.897755	0.868965	0.879229	0.917397	0.872374	0.872143	0.872913	0.889474	0.897649	0.861879	1	0.891014	0.0635646
388	0	518333	2.07333	22.7193	0.844732	0.150862	0.0167386	0.894654	0.890674	0.903501	0.900062	0.867183	0.892188	0.889984	0.917771	0.879224	0.879615	0.881399	0.888065	0.870133	0.90718	0.857647	0.854768	0.886415	0.866255	0.877277	0.873408	1	0.889873	0.0664313
393	5	94472	0.377888	61.7474	5.59799	3.0485	0.786363	0.895556	0.891148	0.904686	0.900119	0.868802	0.892698	0.890772	0.918516	0.879753	0.881198	0.882521	0.887692	0.868231	0.907316	0.857508	0.85528	0.886316	0.866098	0.876821	0.873613	1	0.890516	0.0661344
394	6	60834	0.243336	65.1057	8.03978	3.64365	1.29444	0.896793	0.892486	0.905891	0.901174	0.869621	0.894418	0.89127	0.91933	0.880478	0.882204	0.882788	0.889001	0.868289	0.90756	0.8579	0.857013	0.886593	0.866423	0.877544	0.872481	1	0.891513	0.0659252
398	10	53435	0.21374	65.1005	8.03803	3.64276	1.29452	0.898727	0.893768	0.906878	0.902424	0.870974	0.895022	0.892496	0.920305	0.881651	0.882792	0.883054	0.889548	0.868728	0.907954	0.858417	0.857958	0.886853	0.867072	0.87744	0.872743	1	0.892609	0.065564
400	0	521188	2.08475	22.81	0.845877	0.152666	0.0169004	0.899786	0.89002	0.906243	0.880037	0.898873	0.883159	0.900664	0.896718	0.890274	0.855402	0.876544	0.876712	0.877891	0.893749	0.85385	0.85259	0.863647	0.88409	0.85384	0.888776	1	0.889146	0.0638803
405	5	94136	0.376544	65.9932	5.96599	3.71785	0.956781	0.901547	0.890791	0.908159	0.882813	0.899937	0.884072	0.900256	0.897462	0.890069	0.85624	0.875685	0.877337	0.878059	0.89512	0.853892	0.853505	0.863485	0.884497	0.854131	0.888507	1	0.890195	0.0634017
406	6	60514	0.242056	68.0549	8.42071	4.15985	1.47995	0.902832	0.893463	0.909814	0.883886	0.901791	0.884118	0.900502	0.897536	0.891323	0.856719	0.875905	0.877987	0.878491	0.896181	0.85391	0.853224	0.864139	0.883506	0.854521	0.888389	1	0.891299	0.0628945
410	10	53125	0.2125	68.0306	8.40676	4.15495	1.47586	0.904273	0.894871	0.911558	0.885148	0.902682	0.885318	0.900875	0.899059	0.892254	0.856998	0.876621	0.878645	0.878786	0.896696	0.854485	0.8528	0.863878	0.883351	0.855238	0.888104	1	0.892365	0.0624085
412	0	519385	2.07754	22.8834	0.881275	0.154186	0.0177206	0.914624	0.87588	0.88537	0.904651	0.888428	0.873548	0.888877	0.915504	0.912987	0.871037	0.852816	0.874218	0.869046	0.881809	0.842669	0.87382	0.854091	0.874809	0.876463	0.846212	1	0.88837	0.0630707
417	5	93792	0.375168	63.8658	5.77714	3.37126	0.866769	0.916267	0.878279	0.887357	0.904448	0.889932	0.874973	0.889895	0.915798	0.913404	0.872692	0.852445	0.87283	0.86863	0.881722	0.842886	0.873955	0.8547	0.875496	0.875666	0.846378	1	0.889439	0.06262
418	6	60155	0.24062	66.4832	8.23237	3.87961	1.38015	0.916948	0.880068	0.889269	0.905926	0.891239	0.875746	0.890716	0.916707	0.913897	0.873394	0.85352	0.873169	0.86913	0.88277	0.842798	0.874183	0.855207	0.875497	0.875771	0.84574	1	0.890496	0.0624716
422	10	52871	0.211484	66.4674	8.23078	3.87689	1.37956	0.918471	0.88228	0.890999	0.906868	0.891878	0.877125	0.891207	0.917015	0.914603	0.874894	0.854353	0.873513	0.869749	0.882828	0.843052	0.874269	0.855951	0.875631	0.875584	0.846551	1	0.89163	0.0620712
424	0	507878	2.03151	22.7214	0.844919	0.150904	0.0167626	0.90904	0.907793	0.906219	0.915102	0.892666	0.86338	0.896587	0.905671	0.87726	0.872088	0.894054	0.884011	0.859415	0.89177	0.864584	0.883196	0.837297	0.887466	0.890547	0.863943	1	0.895221	0.0617253
429	5	93492	0.373968	62.1127	5.62524	3.1025	0.798644	0.910907	0.90927	0.906714	0.916742	0.893429	0.863716	0.897906	0.906045	0.878744	0.872647	0.895403	0.884819	0.8594	0.892247	0.864849	0.883359	0.83858	0.88753	0.889729	0.865561	1	0.896265	0.0614478
430	6	60150	0.2406	63.019	7.89361	3.30993	1.19253	0.912386	0.910457	0.908163	0.918213	0.893973	0.864206	0.898321	0.906642	0.87926	0.874181	0.895179	0.884672	0.859277	0.892602	0.866143	0.883691	0.839318	0.887814	0.889244	0.866426	1	0.897177	0.0611252
434	10	53201	0.212804	62.9892	7.88112	3.30492	1.18879	0.913592	0.911299	0.908949	0.918836	0.894936	0.865191	0.899325	0.907521	0.879147	0.875284	0.895575	0.88535	0.860012	0.89363	0.866704	0.883555	0.839759	0.888602	0.889335	0.866657	1	0.897988	0.0608344
436	0	665950	2.6638	22.8296	0.844426	0.153054	0.0168958	0.893955	0.902387	0.893489	0.899121	0.899387	0.867519	0.875476	0.90202	0.894622	0.882991	0.901183	0.870387	0.859712	0.906344	0.873923	0.8587	0.851926	0.888482	0.905018	0.889206	1	0.890527	0.0630012
441	5	104833	0.419332	63.8575	5.78126	3.37009	0.867098	0.897456	0.903303	0.895095	0.900184	0.89964	0.867933	0.875421	0.902073	0.895066	0.88445	0.901353	0.87058	0.860545	0.906699	0.87502	0.859157	0.851721	0.890097	0.905287	0.889367	1	0.891638	0.0627813
442	6	66167	0.264668	64.7804	8.04762	3.59135	1.28182	0.899867	0.904477	0.895658	0.90224	0.899391	0.868174	0.876585	0.902323	0.895696	0.885071	0.900736	0.871167	0.860353	0.906267	0.875671	0.859205	0.852268	0.88959	0.905126	0.889069	1	0.892516	0.0624152
446	10	58244	0.232976	64.7592	8.0533	3.58815	1.28183	0.900934	0.906351	0.897234	0.903243	0.900213	0.869008	0.877163	0.902556	0.896161	0.88598	0.901054	0.871704	0.86105	0.906634	0.875343	0.85923	0.852543	0.889834	0.905664	0.888959	1	0.893454	0.0621734
448	0	661630	2.64652	22.8768	0.866471	0.154032	0.0174135	0.912871	0.878475	0.890873	0.891771	0.852188	0.861952	0.892272	0.866865	0.88233	0.885387	0.904786	0.864423	0.867579	0.901672	0.87217	0.878183	0.871773	0.873648	0.869814	0.876183	1	0.883825	0.0651492
453	5	104334	0.417336	64.7049	5.85157	3.50532	0.903085	0.913777	0.879684	0.891282	0.893189	0.853298	0.863247	0.893218	0.867713	0.882689	0.885253	0.904878	0.865001	0.868255	0.901255	0.873359	0.877657	0.872108	0.87287	0.871207	0.876133	1	0.884626	0.0649299
454	6	66024	0.264096	65.4793	8.17458	3.70998	1.332	0.915417	0.880695	0.892312	0.893728	0.855022	0.865102	0.894607	0.867957	0.883027	0.88567	0.904929	0.865572	0.869298	0.901687	0.874152	0.877393	0.873243	0.873569	0.871297	0.87581	1	0.885633	0.0646516
458	10	57730	0.23092	65.4389	8.16374	3.70291	1.32866	0.916785	0.882349	0.894422	0.894647	0.856236	0.865434	0.895947	0.869046	0.88409	0.885787	0.905145	0.866092	0.868777	0.901568	0.874736	0.877455	0.873393	0.874052	0.871263	0.875134	1	0.886684	0.0641736
460	0	565240	2.26096	22.8105	0.844709	0.152674	0.0168786	0.895001	0.910771	0.91535	0.918689	0.883053	0.881907	0.889964	0.919974	0.882115	0.880806	0.873236	0.858971	0.863401	0.885685	0.865011	0.8565	0.874384	0.887726	0.85694	0.868019	1	0.894639	0.0615807
465	5	97956	0.391824	63.2804	5.71645	3.27962	0.842986	0.897403	0.911639	0.915896	0.919724	0.883892	0.882687	0.890492	0.920041	0.882529	0.880579	0.872953	0.859029	0.865159	0.885775	0.865082	0.857089	0.873336	0.886122	0.857579	0.868375	1	0.895446	0.0614774
466	6	62535	0.25014	66.0627	8.13723	3.80516	1.34863	0.898905	0.913313	0.918694	0.920908	0.885144	0.883457	0.891397	0.921628	0.883361	0.881195	0.873719	0.859415	0.865811	0.885968	0.864836	0.856688	0.873607	0.885512	0.857544	0.868642	1	0.896686	0.0609873
470	10	55087	0.220348	66.0356	8.13564	3.80055	1.34677	0.900684	0.914245	0.919255	0.922314	0.886207	0.884074	0.892534	0.922704	0.884083	0.881896	0.873609	0.859431	0.86593	0.886107	0.865322	0.856908	0.87389	0.885372	0.857162	0.869034	1	0.897583	0.0605768
472	0	569700	2.2788	22.8375	0.859521	0.153234	0.0172287	0.897966	0.888994	0.90328	0.909047	0.890854	0.85628	0.907862	0.906867	0.902998	0.882634	0.890586	0.868877	0.8848	0.863911	0.831054	0.851659	0.842612	0.887882	0.877649	0.881063	1	0.890473	0.0632795
477	5	98328	0.393312	63.1534	5.70074	3.25989	0.837	0.899449	0.89112	0.904163	0.909415	0.892955	0.856363	0.908398	0.908322	0.904661	0.882211	0.891536	0.86959	0.884519	0.863157	0.831559	0.852046	0.843229	0.887229	0.878473	0.881173	1	0.891481	0.0628469
478	6	62839	0.251356	64.8343	8.04262	3.59997	1.28619	0.900786	0.891994	0.905322	0.909738	0.893386	0.857222	0.908926	0.909308	0.905027	0.882955	0.891787	0.869611	0.885469	0.863158	0.832421	0.851549	0.842852	0.887641	0.877361	0.881244	1	0.892193	0.0625931
482	10	55248	0.220992	64.8068	8.06893	3.59655	1.28923	0.902123	0.892811	0.906341	0.910857	0.894032	0.858438	0.90901	0.909463	0.905544	0.883815	0.891906	0.869751	0.885516	0.863343	0.832646	0.851008	0.843388	0.88767	0.877561	0.881534	1	0.892932	0.062356
484	0	636448	2.54579	22.9287	0.861459	0.155066	0.0173855	0.921466	0.900644	0.894555	0.902918	0.888194	0.878574	0.89523	0.915861	0.894852	0.869395	0.865486	0.883627	0.888957	0.871906	0.847378	0.867861	0.866446	0.877649	0.883573	0.866085	1	0.894579	0.0636864
489	5	102686	0.410744	63.2691	5.73073	3.27829	0.844923	0.922239	0.901876	0.894961	0.904101	0.889966	0.87883	0.896933	0.91549	0.894679	0.869388	0.866511	0.88441	0.889162	0.871984	0.848222	0.868926	0.866769	0.876726	0.8833	0.866472	1	0.895325	0.0636022
490	6	65414	0.261656	62.7644	7.93143	3.27274	1.18941	0.923266	0.903644	0.89555	0.905471	0.89062	0.880125	0.897919	0.915752	0.895986	0.870158	0.866833	0.885193	0.888976	0.87148	0.848832	0.8696	0.868071	0.875898	0.883221	0.866504	1	0.896239	0.0632851
494	10	57604	0.230416	62.7345	7.93312	3.26831	1.18914	0.924181	0.905475	0.897498	0.9065	0.891292	0.881319	0.898653	0.916273	0.896439	0.870729	0.867396	0.885312	0.888792	0.872448	0.848743	0.870078	0.868655	0.87599	0.883107	0.867075	1	0.897216	0.0628326
496	0	691753	2.76701	22.895	0.886731	0.154428	0.0178884	0.89473	0.8808	0.898492	0.900743	0.881589	0.853038	0.894835	0.890403	0.898054	0.870965	0.903687	0.859088	0.852605	0.911082	0.849002	0.867982	0.847569	0.867275	0.869419	0.866509	1	0.884972	0.0672433
501	5	105611	0.422444	61.8762	5.60486	3.06742	0.791528	0.895726	0.884131	0.899461	0.901587	0.882498	0.854878	0.896261	0.891384	0.897799	0.87213	0.902941	0.858784	0.853675	0.911477	0.848657	0.868574	0.847241	0.868925	0.869341	0.866529	1	0.88611	0.0668336
502	6	66457	0.265828	63.5304	7.90275	3.38881	1.21394	0.897716	0.885294	0.900936	0.902742	0.883571	0.855403	0.896693	0.891434	0.899567	0.873437	0.904337	0.858623	0.855147	0.911582	0.850181	0.867945	0.847646	0.86951	0.869404	0.867411	1	0.887212	0.0665326
506	10	58441	0.233764	63.5086	7.90563	3.38554	1.2133	0.899505	0.887108	0.902534	0.904049	0.884995	0.85695	0.897563	0.891703	0.900198	0.874266	0.905212	0.859294	0.856103	0.912168	0.850131	0.869133	0.84753	0.870074	0.869672	0.867713	1	0.888456	0.0661025
508	0	722107	2.88843	22.8642	0.847599	0.153751	0.0170063	0.913342	0.900805	0.887742	0.878184	0.893797	0.85628	0.878767	0.879803	0.888658	0.891679	0.901446	0.87043	0.850371	0.888418	0.852995	0.85352	0.879008	0.865882	0.871866	0.876349	1	0.887103	0.063771
513	5	108212	0.432848	60.9682	5.52259	2.9349	0.756077	0.914691	0.901896	0.888621	0.879718	0.893806	0.857816	0.879658	0.881076	0.889014	0.892267	0.901915	0.870929	0.850862	0.888617	0.852831	0.853473	0.878438	0.865606	0.872486	0.876455	1	0.887979	0.0635796
514	6	67929	0.271716	60.737	7.64833	2.96612	1.07546	0.916177	0.902854	0.890452	0.881435	0.89436	0.859787	0.880029	0.881972	0.889289	0.892358	0.902472	0.871351	0.851985	0.888855	0.853501	0.853575	0.878984	0.865087	0.873383	0.876857	1	0.889032	0.0633081
518	10	59930	0.23972	60.7208	7.6523	2.96398	1.07553	0.91732	0.904564	0.891523	0.882546	0.896112	0.860721	0.880761	0.882772	0.88998	0.893067	0.902912	0.87185	0.852386	0.889271	0.854422	0.854547	0.878717	0.865209	0.873502	0.877816	1	0.890068	0.0629957
520	0	617158	2.46863	22.8827	0.857592	0.154136	0.0172425	0.895576	0.905772	0.894199	0.888191	0.865346	0.87615	0.889838	0.907311	0.88173	0.883111	0.890761	0.871108	0.899093	0.883827	0.856962	0.887082	0.858149	0.890436	0.883799	0.865564	1	0.888663	0.063164
525	5	101101	0.404404	63.7854	5.76934	3.35863	0.864528	0.897553	0.907058	0.896341	0.888903	0.86511	0.878631	0.890461	0.907132	0.882706	0.883443	0.890604	0.870995	0.900476	0.883122	0.857702	0.886569	0.859858	0.892049	0.883315	0.865644	1	0.889704	0.0628644
526	6	64111	0.256444	65.0486	8.10787	3.63713	1.30505	0.89997	0.907543	0.897818	0.889255	0.866302	0.879638	0.890409	0.908128	0.883741	0.8847	0.891009	0.87166	0.899869	0.883242	0.858924	0.886634	0.860375	0.893014	0.883647	0.865865	1	0.890685	0.0625956
530	10	56233	0.224932	65.0414	8.11743	3.63631	1.30586	0.90197	0.908772	0.899152	0.890411	0.867747	0.880462	0.891069	0.908808	0.884516	0.885112	0.891016	0.873224	0.899925	0.883814	0.859735	0.88657	0.860553	0.893968	0.883654	0.866084	1	0.89177	0.062283
532	0	542804	2.17122	22.7909	0.868166	0.152318	0.0173263	0.926914	0.900996	0.902427	0.916829	0.869885	0.856962	0.880798	0.915554	0.854916	0.863873	0.879356	0.876564	0.842591	0.879513	0.844595	0.852928	0.869179	0.900535	0.872341	0.884061	1	0.891108	0.0629979
537	5	96499	0.385996	63.4044	5.75018	3.29947	0.851182	0.928118	0.903382	0.904263	0.918662	0.871947	0.857791	0.881418	0.916408	0.854952	0.864403	0.878828	0.875864	0.843465	0.879988	0.844879	0.85447	0.870071	0.900787	0.87289	0.884574	1	0.89233	0.0624605
538	6	61837	0.247348	65.129	8.07817	3.64901	1.303	0.929072	0.90517	0.905324	0.919086	0.873385	0.859461	0.882489	0.917202	0.855467	0.865154	0.879231	0.876482	0.844219	0.879579	0.844583	0.855038	0.870272	0.901022	0.87307	0.885222	1	0.893293	0.0622628
542	10	54429	0.217716	65.1093	8.0795	3.64587	1.30276	0.930221	0.906171	0.906631	0.92019	0.874993	0.861205	0.883298	0.918077	0.856235	0.865641	0.880055	0.877464	0.844495	0.879706	0.845312	0.854985	0.870988	0.901505	0.873119	0.885126	1	0.89432	0.0618853
544	0	503271	2.01308	22.7923	0.858637	0.152331	0.0171372	0.915361	0.896696	0.915018	0.878454	0.883887	0.884909	0.903732	0.892678	0.876594	0.88102	0.868073	0.862212	0.8842	0.861318	0.846621	0.853289	0.873825	0.88668	0.907169	0.869103	1	0.891533	0.0640722
549	5	92596	0.370384	63.4713	5.74882	3.30963	0.851922	0.915984	0.898171	0.91579	0.879795	0.884676	0.885962	0.904834	0.893862	0.877219	0.882171	0.867635	0.863093	0.88425	0.862726	0.848109	0.853698	0.873078	0.886394	0.906135	0.870065	1	0.892413	0.0634813
550	6	59669	0.238676	64.5246	8.05818	3.55082	1.27407	0.917243	0.900199	0.91731	0.880407	0.885854	0.886834	0.905763	0.894753	0.877181	0.883424	0.868575	0.864117	0.884111	0.863086	0.847995	0.853282	0.872773	0.88644	0.906568	0.869497	1	0.893429	0.0630185
554	10	52552	0.210208	64.5076	8.04546	3.54761	1.27133	0.919137	0.902164	0.91791	0.882193	0.887569	0.887492	0.906302	0.894857	0.878054	0.884581	0.869206	0.865	0.884267	0.863906	0.848502	0.853517	0.872793	0.886455	0.906654	0.869986	1	0.894574	0.0625735
556	0	469283	1.87713	22.7662	0.855967	0.151809	0.0170531	0.907498	0.915747	0.898404	0.90057	0.876873	0.864348	0.873169	0.901787	0.888807	0.87991	0.907624	0.877483	0.859311	0.870769	0.83035	0.835349	0.849303	0.882444	0.874666	0.872888	1	0.890288	0.0652945
561	5	89605	0.35842	60.4817	5.4814	2.86557	0.738455	0.909514	0.917354	0.899453	0.902405	0.878338	0.864745	0.875174	0.902851	0.889236	0.879878	0.909408	0.876882	0.859662	0.871737	0.829066	0.835377	0.849467	0.883578	0.874694	0.873249	1	0.891475	0.0651224
562	6	58090	0.23236	62.9114	7.79975	3.29015	1.17367	0.911491	0.918695	0.90099	0.903495	0.880608	0.865192	0.877182	0.903959	0.889938	0.879962	0.909959	0.87744	0.860931	0.87268	0.829618	0.835256	0.850052	0.883698	0.874875	0.873765	1	0.892734	0.0645607
566	10	51314	0.205256	62.9049	7.8181	3.28981	1.17599	0.912353	0.91971	0.902463	0.904928	0.882167	0.865953	0.877967	0.904967	0.890244	0.880958	0.910405	0.87785	0.861539	0.873017	0.829101	0.834675	0.851123	0.883706	0.875122	0.874079	1	0.89366	0.0642107
568	0	560845	2.24338	22.7947	0.865421	0.152389	0.0172735	0.907236	0.90777	0.898508	0.873971	0.896788	0.85892	0.89873	0.880546	0.905025	0.892761	0.907696	0.873979	0.830985	0.8786	0.86358	0.862185	0.872511	0.857328	0.86264	0.865462	1	0.889864	0.0651214
573	5	98025	0.3921	62.9781	5.69801	3.23332	0.833368	0.910207	0.909054	0.900179	0.875522	0.89773	0.859903	0.899592	0.881438	0.906136	0.892007	0.907478	0.873808	0.831803	0.879255	0.864075	0.863448	0.873849	0.857628	0.862826	0.864478	1	0.891114	0.0645125
574	6	62580	0.25032	65.0538	8.04421	3.63547	1.29469	0.910786	0.910467	0.901071	0.877149	0.899329	0.860674	0.90028	0.882223	0.907031	0.892841	0.907558	0.873826	0.832518	0.879754	0.864446	0.86391	0.872595	0.85751	0.863367	0.864453	1	0.891992	0.0642625
578	10	55216	0.220864	65.0526	8.0364	3.635	1.29402	0.912163	0.912679	0.902392	0.878423	0.900328	0.8611	0.901261	0.882715	0.907617	0.893165	0.908061	0.874737	0.832766	0.879428	0.864713	0.863708	0.873035	0.858202	0.86331	0.864659	1	0.893026	0.0639372
580	0	537299	2.1492	22.8352	0.918134	0.153279	0.0184926	0.918179	0.887682	0.883431	0.87566	0.886208	0.8833	0.888003	0.86853	0.871908	0.893529	0.907142	0.833914	0.862081	0.828547	0.822203	0.868743	0.837603	0.860526	0.893102	0.849685	1	0.883263	0.0690055
585	5	95556	0.382224	62.5497	5.66563	3.16824	0.817882	0.92068	0.8894	0.885502	0.877182	0.888589	0.88377	0.889578	0.869825	0.87151	0.893942	0.906898	0.833721	0.862243	0.831015	0.8238	0.869375	0.837886	0.861401	0.893602	0.849654	1	0.884695	0.0681775
586	6	61162	0.244648	62.6676	7.87938	3.25625	1.17808	0.922893	0.891272	0.886833	0.879762	0.888951	0.88443	0.889964	0.870271	0.871472	0.895556	0.906829	0.833786	0.862218	0.83117	0.825341	0.869282	0.838078	0.861474	0.89312	0.849547	1	0.885848	0.067602
590	10	53731	0.214924	62.6573	7.87261	3.25443	1.17592	0.924764	0.893144	0.887746	0.881093	0.889701	0.885774	0.891859	0.871033	0.871843	0.896075	0.907446	0.834769	0.861998	0.831401	0.825603	0.869563	0.837933	0.861579	0.893302	0.849612	1	0.886981	0.0669601
592	0	512038	2.04815	22.7991	0.8486	0.152452	0.0169227	0.901879	0.893691	0.888322	0.899725	0.882078	0.85804	0.89369	0.898533	0.88389	0.876812	0.869585	0.823941	0.87818	0.866111	0.866409	0.841202	0.888624	0.872394	0.83166	0.876803	1	0.884574	0.0651834
597	5	93312	0.373248	63.5603	5.76242	3.32369	0.856987	0.904101	0.894488	0.889173	0.900779	0.88322	0.857687	0.89571	0.900163	0.883252	0.877422	0.870917	0.823678	0.878713	0.867482	0.866845	0.842094	0.887356	0.873071	0.830692	0.87657	1	0.885536	0.0649262
598	6	59741	0.238964	64.5495	8.07767	3.55567	1.28244	0.906103	0.896771	0.890787	0.902211	0.884978	0.858163	0.89544	0.900571	0.883983	0.878534	0.871763	0.824861	0.879271	0.867972	0.867595	0.84252	0.887213	0.873755	0.831347	0.87645	1	0.886797	0.0644968
602	10	52377	0.209508	64.5254	8.07093	3.55156	1.28042	0.908662	0.898896	0.892157	0.90325	0.885389	0.858516	0.896376	0.901627	0.885236	0.880205	0.8719	0.8254	0.879107	0.868225	0.867776	0.842889	0.887489	0.873771	0.831147	0.876444	1	0.888004	0.0639968
604	0	513004	2.05202	22.8598	0.878461	0.15371	0.0176608	0.911148	0.908888	0.893921	0.880331	0.88753	0.879809	0.887269	0.886969	0.892333	0.884738	0.870474	0.828214	0.872457	0.843699	0.872846	0.868185	0.844371	0.890949	0.855212	0.870023	1	0.888164	0.0675191
609	5	93569	0.374276	64.4132	5.84031	3.45871	0.892111	0.913053	0.910082	0.895013	0.882563	0.888665	0.880623	0.888986	0.887244	0.893838	0.885331	0.871122	0.829559	0.873521	0.844302	0.873099	0.869471	0.845269	0.891871	0.85508	0.869289	1	0.889411	0.0670736
610	6	60003	0.240012	66.1613	8.27493	3.82718	1.37555	0.915671	0.911879	0.896347	0.884389	0.890314	0.881806	0.889997	0.888556	0.893772	0.885822	0.871123	0.830692	0.873248	0.844674	0.873573	0.869748	0.847433	0.892472	0.854991	0.870173	1	0.890783	0.0666073
614	10	52710	0.21084	66.1206	8.27603	3.82039	1.37367	0.917767	0.913138	0.897534	0.885676	0.891614	0.883504	0.890761	0.889347	0.894318	0.886217	0.87196	0.831256	0.872719	0.844944	0.874227	0.869939	0.848378	0.892943	0.854752	0.87067	1	0.891916	0.0661324
616	0	524502	2.09801	22.7886	0.83921	0.152229	0.0167293	0.914232	0.898139	0.904319	0.881793	0.90037	0.869128	0.906035	0.901263	0.866436	0.894513	0.922002	0.847859	0.86321	0.862334	0.854084	0.866808	0.863935	0.865376	0.87432	0.873354	1	0.892127	0.0650876
621	5	94746	0.378984	64.4255	5.84049	3.46067	0.89291	0.916735	0.899679	0.905901	0.883309	0.901378	0.870892	0.907004	0.902529	0.867873	0.895642	0.922846	0.848537	0.86487	0.863403	0.85468	0.865778	0.865593	0.865335	0.874575	0.874401	1	0.893572	0.0646766
622	6	60725	0.2429	65.3403	8.19827	3.68809	1.32942	0.919152	0.901252	0.906875	0.884084	0.901935	0.870951	0.907674	0.901993	0.868827	0.896748	0.923977	0.848538	0.864833	0.864002	0.853751	0.865895	0.866365	0.86578	0.875447	0.873882	1	0.894501	0.0642903
626	10	53462	0.213848	65.3319	8.19207	3.68646	1.32791	0.920897	0.902781	0.908374	0.885189	0.902716	0.872021	0.908486	0.902445	0.869421	0.896955	0.92374	0.849519	0.865222	0.863875	0.854074	0.866064	0.867186	0.866765	0.875323	0.874023	1	0.895516	0.0638199
628	0	623697	2.49479	22.8924	0.858529	0.154332	0.0172839	0.905129	0.901355	0.883699	0.913832	0.880453	0.878789	0.902248	0.881831	0.891871	0.854802	0.915312	0.865753	0.862226	0.871613	0.867246	0.856222	0.859295	0.86681	0.86171	0.880376	1	0.88983	0.0646539
633	5	102110	0.40844	66.418	6.00057	3.78967	0.974696	0.907281	0.902688	0.88577	0.915811	0.881491	0.879297	0.902938	0.883057	0.893282	0.856258	0.915767	0.866232	0.862839	0.87274	0.867569	0.857149	0.858231	0.867452	0.862359	0.880673	1	0.891153	0.064175
634	6	64407	0.257628	70.6939	8.61542	4.65447	1.63219	0.908876	0.904731	0.886526	0.916771	0.882986	0.878763	0.904405	0.88384	0.893909	0.857803	0.917183	0.866955	0.863167	0.873461	0.868423	0.857733	0.857935	0.86805	0.86354	0.881069	1	0.892245	0.0635186
638	10	56328	0.225312	70.6758	8.59608	4.65018	1.62836	0.909991	0.905917	0.887418	0.917776	0.88369	0.879944	0.90495	0.884613	0.894866	0.858534	0.917785	0.867783	0.863638	0.874068	0.869079	0.85809	0.858001	0.868502	0.863523	0.881799	1	0.893126	0.0633052
640	0	674824	2.6993	22.8472	0.860456	0.15343	0.017243	0.903139	0.883427	0.896523	0.872447	0.877879	0.882389	0.929445	0.891905	0.888382	0.893857	0.919544	0.864309	0.857801	0.848887	0.8686	0.868527	0.846998	0.874299	0.864852	0.857044	1	0.887797	0.0637369
645	5	105511	0.422044	64.5792	5.8447	3.48511	0.897352	0.90464	0.884571	0.89685	0.872937	0.878107	0.883533	0.930851	0.892589	0.888661	0.894385	0.919127	0.864825	0.858835	0.848746	0.869066	0.868834	0.846779	0.875601	0.864806	0.856721	1	0.888536	0.0634669
646	6	66316	0.265264	67.0638	8.27575	3.98061	1.41328	0.906448	0.885729	0.89829	0.874887	0.879064	0.884289	0.931781	0.893201	0.888745	0.894792	0.91965	0.864761	0.859325	0.849591	0.869014	0.86924	0.846078	0.876923	0.865116	0.856483	1	0.889578	0.0631531
650	10	58191	0.232764	67.0361	8.26643	3.97547	1.41078	0.907967	0.887139	0.89971	0.876544	0.880274	0.884656	0.931974	0.894374	0.889244	0.895379	0.920366	0.865254	0.859764	0.849994	0.869318	0.86961	0.846248	0.877258	0.865151	0.857555	1	0.89061	0.0628376
652	0	631623	2.52649	22.8439	0.864051	0.15337	0.0173461	0.928431	0.895661	0.903258	0.908893	0.884205	0.884199	0.889437	0.908158	0.878549	0.857853	0.900994	0.850096	0.877079	0.84836	0.854904	0.856354	0.86235	0.86218	0.861773	0.84072	1	0.893379	0.0626396
657	5	103024	0.412096	61.5987	5.57916	3.02647	0.779658	0.930045	0.896985	0.905017	0.910147	0.884459	0.885954	0.89022	0.909822	0.879329	0.857587	0.901144	0.849894	0.87831	0.849006	0.854228	0.857451	0.862037	0.86259	0.862697	0.840222	1	0.894442	0.0625117
658	6	65537	0.262148	63.1224	7.85656	3.3244	1.19185	0.932374	0.898485	0.90555	0.911233	0.88611	0.886713	0.890947	0.910631	0.880312	0.858797	0.900774	0.849276	0.878748	0.849215	0.854952	0.857912	0.863146	0.862475	0.863001	0.840342	1	0.895515	0.0618909
662	10	57683	0.230732	63.1161	7.85595	3.32341	1.19156	0.933698	0.900135	0.906593	0.912548	0.886994	0.887619	0.891727	0.910988	0.880753	0.859777	0.900681	0.849254	0.879384	0.849791	0.855165	0.858312	0.86314	0.862802	0.862394	0.840551	1	0.896442	0.0615573
664	0	733528	2.93411	22.882	0.859933	0.154125	0.0172905	0.914027	0.901007	0.892875	0.892969	0.8957	0.848187	0.894669	0.906321	0.889333	0.879159	0.889969	0.844324	0.861371	0.852875	0.876153	0.848013	0.862144	0.877014	0.859355	0.882532	1	0.889201	0.0622187
669	5	108704	0.434816	65.4714	5.96142	3.63192	0.940173	0.915219	0.90183	0.894351	0.894562	0.897538	0.850121	0.894475	0.906797	0.889871	0.87908	0.890404	0.844017	0.859752	0.851671	0.876343	0.847844	0.862609	0.876918	0.858841	0.881789	1	0.89004	0.0617945
670	6	67951	0.271804	68.8289	8.48331	4.30128	1.52344	0.916756	0.903085	0.896124	0.895535	0.899258	0.851128	0.894586	0.907477	0.890421	0.880517	0.890561	0.845433	0.860267	0.852717	0.87697	0.848597	0.862048	0.876705	0.858751	0.882136	1	0.89113	0.0614198
674	10	59612	0.238448	68.8434	8.4739	4.30351	1.52217	0.91802	0.904323	0.897269	0.896556	0.900062	0.852236	0.894912	0.908693	0.891339	0.881366	0.891087	0.846004	0.861068	0.853645	0.877365	0.848621	0.862226	0.876426	0.85934	0.881878	1	0.89207	0.0610623
676	0	695841	2.78336	22.8678	0.856349	0.153837	0.0172053	0.932449	0.892891	0.920675	0.903706	0.908456	0.866331	0.894579	0.910393	0.875649	0.874534	0.888597	0.856844	0.869734	0.845001	0.873484	0.865498	0.872066	0.866532	0.868302	0.866656	1	0.897141	0.0613269
681	5	106684	0.426736	65.1188	5.87053	3.57217	0.916461	0.934119	0.893841	0.920747	0.905543	0.909518	0.866662	0.895247	0.911538	0.876083	0.875984	0.88966	0.858662	0.869981	0.845647	0.874147	0.865247	0.873163	0.866517	0.869024	0.868068	1	0.898113	0.0609619
682	6	67316	0.269264	66.0427	8.20348	3.80457	1.36134	0.935469	0.894854	0.922745	0.906174	0.910801	0.868152	0.89634	0.91297	0.876538	0.876552	0.890019	0.858837	0.869177	0.846708	0.874926	0.864898	0.873537	0.866324	0.869645	0.869154	1	0.899147	0.0605995
686	10	59125	0.2365	66.0465	8.18883	3.8046	1.3589	0.936973	0.896195	0.924321	0.9074	0.91145	0.868778	0.896744	0.913548	0.87715	0.876575	0.890545	0.859501	0.868989	0.846706	0.875577	0.865032	0.873717	0.866596	0.870342	0.869362	1	0.900059	0.0602357
688	0	753806	3.01522	22.9358	0.851392	0.155196	0.0171886	0.908698	0.896726	0.904991	0.895496	0.873631	0.874656	0.898798	0.881504	0.868223	0.874471	0.914999	0.854282	0.861005	0.841825	0.871496	0.858925	0.871467	0.869712	0.831169	0.860165	1	0.88787	0.0648194
693	5	108908	0.435632	60.5023	5.4834	2.86852	0.740037	0.91014	0.898125	0.905994	0.896353	0.874651	0.875758	0.900577	0.883911	0.869422	0.875422	0.915736	0.854304	0.862297	0.840553	0.871052	0.859248	0.871727	0.869486	0.830922	0.860919	1	0.888955	0.0643725
694	6	68372	0.273488	61.6539	7.71247	3.10009	1.1171	0.911872	0.899944	0.907045	0.897378	0.876389	0.877903	0.900976	0.884361	0.870685	0.875439	0.916135	0.854107	0.86346	0.841404	0.870993	0.860396	0.871548	0.87029	0.831788	0.859965	1	0.890118	0.0638261
698	10	60087	0.240348	61.6368	7.72336	3.098	1.11865	0.913084	0.901501	0.908283	0.898947	0.877428	0.878626	0.902067	0.88505	0.871886	0.87613	0.916621	0.854436	0.864139	0.841605	0.871536	0.86066	0.872094	0.87028	0.831603	0.860061	1	0.891152	0.0634601
700	0	654352	2.61741	22.84	0.865308	0.153294	0.0173521	0.913467	0.913254	0.903365	0.888047	0.882685	0.892578	0.912225	0.880044	0.917646	0.881738	0.921525	0.861296	0.851931	0.849171	0.854362	0.865809	0.881717	0.856372	0.857123	0.858002	1	0.895299	0.0605632
705	5	104125	0.4165	61.0202	5.49311	2.94152	0.752884	0.91466	0.914833	0.904471	0.889705	0.883731	0.893085	0.912581	0.880749	0.91817	0.882146	0.922367	0.862761	0.853297	0.848595	0.85514	0.86593	0.882209	0.856903	0.857066	0.85625	1	0.896266	0.0605481
706	6	65953	0.263812	61.4148	7.69797	3.06475	1.10414	0.916259	0.915986	0.90406	0.890915	0.885009	0.894258	0.913249	0.881605	0.918305	0.882917	0.923612	0.863956	0.853608	0.848847	0.854889	0.866215	0.881726	0.856345	0.857133	0.856004	1	0.89709	0.0604581
710	10	58012	0.232048	61.4004	7.70425	3.06293	1.1053	0.917414	0.917078	0.905709	0.892695	0.885972	0.895203	0.91394	0.882076	0.918879	0.882654	0.924033	0.863933	0.853513	0.848686	0.855133	0.866019	0.881826	0.857012	0.857211	0.856392	1	0.897988	0.0602328
712	0	769307	3.07723	22.8175	0.858984	0.152834	0.0171721	0.925462	0.894398	0.870403	0.890806	0.881392	0.88946	0.882653	0.893333	0.890133	0.861634	0.902564	0.848682	0.872629	0.858324	0.875875	0.839995	0.849084	0.877818	0.853014	0.870433	1	0.887558	0.0654064
717	5	111013	0.444052	62.4979	5.66224	3.16046	0.816132	0.927153	0.896012	0.872164	0.891058	0.882464	0.891085	0.883752	0.893909	0.890761	0.861543	0.902831	0.848928	0.871101	0.857418	0.876433	0.840924	0.850477	0.876501	0.852486	0.870398	1	0.888524	0.0649989
718	6	69207	0.276828	63.7722	7.9616	3.42853	1.23117	0.92854	0.897626	0.872303	0.891991	0.883733	0.892496	0.883885	0.894512	0.891463	0.862601	0.902756	0.848939	0.871487	0.857926	0.87718	0.841931	0.850413	0.876869	0.853237	0.871169	1	0.889407	0.0646729
722	10	60716	0.242864	63.7508	7.96993	3.4255	1.23173	0.929895	0.898997	0.873864	0.892804	0.885343	0.893059	0.884429	0.895365	0.891635	0.862754	0.903106	0.849965	0.871459	0.858728	0.877783	0.841813	0.851859	0.876968	0.853506	0.871426	1	0.890373	0.0642917
724	0	647054	2.58822	22.851	0.841942	0.153479	0.0168721	0.926878	0.897329	0.891922	0.891211	0.885401	0.887908	0.877092	0.911327	0.883701	0.8695	0.905222	0.82187	0.862386	0.85682	0.867037	0.865459	0.867337	0.877935	0.852437	0.859244	1	0.890762	0.0637597
729	5	103894	0.415576	63.5962	5.7143	3.32793	0.85081	0.92886	0.899508	0.893362	0.892636	0.887352	0.888319	0.877977	0.911689	0.884151	0.870527	0.905586	0.823729	0.863707	0.85683	0.866807	0.864833	0.868525	0.877683	0.853365	0.859092	1	0.892036	0.0635209
730	6	65675	0.2627	64.5003	7.99771	3.54472	1.26591	0.930719	0.900091	0.894183	0.89426	0.887834	0.888245	0.879269	0.91244	0.883928	0.870362	0.905847	0.824279	0.86338	0.858165	0.866471	0.865786	0.869014	0.877077	0.853384	0.859498	1	0.892812	0.0631931
734	10	57812	0.231248	64.5032	7.98397	3.54462	1.26299	0.93228	0.901482	0.895307	0.8951	0.889097	0.888959	0.880734	0.913271	0.884652	0.870935	0.906213	0.82514	0.864215	0.858472	0.866991	0.866075	0.868937	0.877378	0.854373	0.859441	1	0.89384	0.0628248
736	0	489250	1.957	22.859	0.864789	0.153671	0.0173483	0.913943	0.902979	0.90315	0.880757	0.875881	0.877448	0.864501	0.858539	0.89247	0.880656	0.913094	0.823168	0.876528	0.879828	0.844218	0.842534	0.866698	0.876469	0.86049	0.846609	1	0.885983	0.0620939
741	5	90864	0.363456	62.6606	5.65478	3.18447	0.81789	0.915186	0.904858	0.904869	0.881554	0.876073	0.878835	0.865084	0.859818	0.892741	0.880492	0.913893	0.8241	0.877559	0.87982	0.84342	0.843789	0.86679	0.876057	0.86033	0.845836	1	0.886952	0.0617285
742	6	58492	0.233968	65.1969	8.03171	3.65821	1.29783	0.917194	0.906406	0.9055	0.882232	0.877393	0.879736	0.865922	0.860853	0.892498	0.88083	0.914245	0.825677	0.877342	0.880881	0.843936	0.843688	0.867093	0.874897	0.861178	0.845543	1	0.887925	0.061162
746	10	51612	0.206448	65.1627	8.04157	3.65299	1.29686	0.918498	0.907522	0.90695	0.883457	0.877993	0.880716	0.866959	0.862096	0.893184	0.881578	0.914603	0.826271	0.877848	0.881268	0.844997	0.843622	0.867318	0.874622	0.860885	0.845365	1	0.888891	0.0607463
748	0	490118	1.96047	22.8013	0.873594	0.152534	0.0174741	0.911509	0.907491	0.877194	0.880581	0.889131	0.865618	0.902317	0.899898	0.876781	0.88865	0.893085	0.889637	0.865727	0.864314	0.866287	0.876137	0.896103	0.886292	0.854426	0.841741	1	0.889543	0.0669575
753	5	91305	0.36522	63.911	5.77616	3.37832	0.869639	0.913039	0.908609	0.879262	0.881534	0.889946	0.865692	0.90172	0.901287	0.87717	0.888281	0.893763	0.889803	0.868162	0.864788	0.866442	0.876381	0.896599	0.88677	0.854586	0.84152	1	0.890446	0.0667029
754	6	58662	0.234648	65.3019	8.10631	3.67829	1.31474	0.914391	0.909379	0.881039	0.882667	0.891471	0.868544	0.902739	0.902484	0.879624	0.888914	0.894156	0.889971	0.868024	0.865398	0.866933	0.876828	0.897412	0.888429	0.854207	0.841226	1	0.891681	0.0664551
758	10	51787	0.207148	65.2771	8.09459	3.67378	1.31184	0.915249	0.910354	0.882702	0.884807	0.892772	0.869726	0.903402	0.903451	0.880443	0.889161	0.894365	0.890822	0.868934	0.86515	0.867389	0.877064	0.897426	0.88835	0.853911	0.841041	1	0.892686	0.0660651
760	0	512952	2.05181	22.6821	0.841848	0.150123	0.0166387	0.912407	0.890226	0.873451	0.89554	0.875343	0.861672	0.900797	0.892882	0.908752	0.854217	0.897786	0.851667	0.871468	0.856038	0.865389	0.868849	0.856728	0.87776	0.834646	0.839262	1	0.884844	0.0655051
765	5	93725	0.3749	63.1276	5.69899	3.25597	0.837663	0.914356	0.891539	0.87419	0.897402	0.875732	0.863393	0.900811	0.892958	0.910296	0.854927	0.899061	0.851678	0.870659	0.8584	0.865265	0.869208	0.855935	0.879034	0.834254	0.838864	1	0.885872	0.064905
766	6	60125	0.2405	64.8269	8.05867	3.59936	1.2876	0.915335	0.893123	0.875884	0.899376	0.876383	0.865056	0.901672	0.893156	0.910362	0.855875	0.900308	0.851326	0.8718	0.859044	0.865921	0.869622	0.856624	0.87985	0.834279	0.839476	1	0.886965	0.0643585
770	10	52881	0.211524	64.7909	8.04263	3.59296	1.28422	0.916842	0.895019	0.877205	0.900304	0.87747	0.865349	0.90212	0.894092	0.910582	0.856981	0.900588	0.851128	0.872667	0.859061	0.866143	0.868715	0.857	0.879399	0.834657	0.839413	1	0.887908	0.0641129
772	0	599421	2.39768	22.814	0.846219	0.152745	0.0169005	0.917357	0.91486	0.881729	0.897442	0.882537	0.889196	0.905707	0.866309	0.894247	0.873264	0.903732	0.850305	0.858831	0.851096	0.837779	0.866054	0.856332	0.87084	0.833659	0.853989	1	0.890491	0.0616081
777	5	100676	0.402704	61.9096	5.59798	3.07211	0.790581	0.918431	0.916311	0.882142	0.897468	0.882584	0.89132	0.906135	0.865946	0.894116	0.873838	0.903651	0.852631	0.858854	0.85128	0.838795	0.866786	0.856167	0.870858	0.832815	0.853178	1	0.891132	0.0613543
778	6	64330	0.25732	62.8049	7.83374	3.27535	1.1772	0.918662	0.917426	0.88367	0.898912	0.883398	0.89309	0.906793	0.866206	0.893829	0.873512	0.903863	0.852425	0.859335	0.85258	0.839274	0.867426	0.855005	0.87041	0.832458	0.853171	1	0.891857	0.0610844
782	10	56682	0.226728	62.7874	7.84956	3.2733	1.17936	0.919666	0.918987	0.884752	0.899289	0.884372	0.894067	0.907325	0.867586	0.894984	0.874369	0.904238	0.853472	0.8597	0.85259	0.839808	0.867718	0.855774	0.870761	0.832945	0.852696	1	0.892766	0.0606792
784	0	627604	2.51042	22.8461	0.868212	0.15342	0.0174148	0.923911	0.909585	0.901213	0.91777	0.868987	0.902258	0.861954	0.891353	0.857279	0.854619	0.905535	0.834776	0.86329	0.838688	0.85939	0.834999	0.846038	0.864415	0.854105	0.845658	1	0.890252	0.0624107
789	5	102437	0.409748	63.1386	5.68883	3.25732	0.835149	0.924939	0.911716	0.902926	0.918169	0.868661	0.902423	0.863531	0.891543	0.857185	0.854306	0.905918	0.835645	0.86293	0.838452	0.860519	0.835699	0.845178	0.86582	0.853368	0.846369	1	0.891026	0.0620715
790	6	64850	0.2594	64.3567	7.99882	3.52202	1.26315	0.925968	0.912768	0.903724	0.918697	0.869761	0.903539	0.865089	0.891966	0.857941	0.855243	0.907001	0.83744	0.862128	0.838273	0.861912	0.837109	0.845883	0.866476	0.853269	0.847895	1	0.891933	0.0617711
794	10	57100	0.2284	64.3454	7.98908	3.51985	1.26119	0.927399	0.913853	0.905096	0.919431	0.870429	0.904063	0.865543	0.892837	0.858336	0.856252	0.907968	0.838074	0.862732	0.838214	0.861646	0.83775	0.845911	0.866217	0.853082	0.847268	1	0.892773	0.0614402
796	0	561464	2.24586	22.7923	0.86008	0.152334	0.0171675	0.929787	0.920731	0.899662	0.892642	0.881097	0.850902	0.869871	0.872447	0.875338	0.86332	0.916541	0.85233	0.862082	0.837397	0.858634	0.841578	0.859648	0.866488	0.849952	0.8533	1	0.889165	0.0615014
801	5	98392	0.393568	64.4632	5.794	3.46533	0.886239	0.930218	0.922077	0.900632	0.893025	0.881784	0.85295	0.871128	0.873928	0.875772	0.862768	0.915389	0.852681	0.861381	0.838462	0.859115	0.840317	0.860029	0.868226	0.849393	0.853769	1	0.889876	0.0609976
802	6	62843	0.251372	65.8642	8.15604	3.77288	1.34561	0.930899	0.923898	0.901731	0.894189	0.883639	0.85428	0.872221	0.874505	0.876422	0.864002	0.915766	0.85284	0.863079	0.838057	0.859109	0.840603	0.860207	0.868506	0.849824	0.853603	1	0.890907	0.0605151
806	10	55254	0.221016	65.8455	8.16742	3.77024	1.34732	0.931914	0.925182	0.902921	0.895817	0.884895	0.855648	0.873258	0.875529	0.876588	0.864327	0.916323	0.852843	0.863928	0.838066	0.859187	0.841197	0.860951	0.86934	0.849866	0.854029	1	0.891903	0.0600688
808	0	522852	2.09141	22.8206	0.858315	0.152894	0.017169	0.917793	0.91419	0.895686	0.923942	0.894293	0.864261	0.902971	0.898858	0.871023	0.883029	0.89188	0.870015	0.860661	0.84791	0.83844	0.848033	0.882784	0.893511	0.858799	0.833122	1	0.895095	0.0603219
813	5	95065	0.38026	65.1764	5.88495	3.5818	0.918007	0.918955	0.915768	0.897402	0.924946	0.895072	0.865597	0.904413	0.900405	0.87092	0.883569	0.890606	0.870357	0.859533	0.847683	0.838584	0.848735	0.883611	0.894225	0.858749	0.83334	1	0.896051	0.0598845
814	6	61207	0.244828	66.3469	8.29491	3.85914	1.38473	0.920328	0.916113	0.899162	0.925793	0.895551	0.866992	0.906065	0.901351	0.870807	0.883747	0.891075	0.871289	0.859632	0.84907	0.83876	0.848637	0.88378	0.894081	0.858047	0.833606	1	0.89692	0.0594513
818	10	53843	0.215372	66.3139	8.31453	3.85438	1.38663	0.921364	0.917315	0.900795	0.927205	0.896802	0.867894	0.906534	0.902309	0.871227	0.883922	0.891193	0.872481	0.859731	0.849785	0.839626	0.848578	0.883123	0.89461	0.858329	0.833135	1	0.897864	0.0590354
820	0	528689	2.11476	22.7922	0.834693	0.152294	0.0166599	0.92275	0.907454	0.868653	0.900741	0.872327	0.851537	0.886724	0.871689	0.887422	0.900763	0.895	0.880319	0.862159	0.865037	0.865566	0.8411	0.874931	0.864049	0.853445	0.835644	1	0.886948	0.0652083
825	5	95298	0.381192	61.7484	5.58485	3.04834	0.785528	0.924442	0.908917	0.869289	0.901467	0.874027	0.851954	0.887081	0.872857	0.889368	0.901509	0.896262	0.880989	0.863738	0.866204	0.864053	0.840359	0.875485	0.863665	0.853486	0.834703	1	0.887958	0.0645623
826	6	60986	0.243944	64.3515	7.93413	3.51861	1.24913	0.924901	0.910922	0.870544	0.903166	0.876209	0.853212	0.888696	0.874438	0.890483	0.902576	0.89696	0.881719	0.864354	0.866207	0.864477	0.840972	0.876513	0.863715	0.854089	0.834519	1	0.889197	0.0643019
830	10	53543	0.214172	64.3325	7.93295	3.51559	1.24916	0.926704	0.912472	0.871748	0.904198	0.877519	0.854818	0.889332	0.876473	0.891629	0.902957	0.897503	0.882123	0.865267	0.866341	0.8641	0.841492	0.876258	0.863857	0.854575	0.834964	1	0.89037	0.0637843
832	0	607752	2.43101	22.9367	0.854015	0.155217	0.017225	0.927884	0.916457	0.850756	0.892479	0.895604	0.891144	0.909642	0.906004	0.889503	0.869806	0.9044	0.849826	0.853801	0.84704	0.8405	0.872595	0.880113	0.897981	0.829026	0.840748	1	0.891945	0.0623793
837	5	101037	0.404148	61.4239	5.56396	3.00092	0.773273	0.930199	0.917995	0.852411	0.893074	0.895741	0.891035	0.910384	0.906094	0.89054	0.869142	0.905342	0.84911	0.853267	0.847704	0.84085	0.872542	0.880445	0.898884	0.829726	0.839989	1	0.892819	0.0620277
838	6	64134	0.256536	63.2243	7.80965	3.33834	1.19035	0.931144	0.919052	0.854087	0.89451	0.896771	0.891961	0.911256	0.906399	0.89274	0.868517	0.90622	0.850485	0.85252	0.847858	0.840015	0.873148	0.880313	0.898283	0.830573	0.839968	1	0.893741	0.0616879
842	10	56194	0.224776	63.2012	7.83037	3.33558	1.19302	0.932181	0.920294	0.856586	0.895656	0.897605	0.893165	0.912428	0.907161	0.893449	0.868598	0.906858	0.851354	0.852662	0.848293	0.840517	0.873278	0.880281	0.898753	0.830854	0.840374	1	0.894802	0.0613005
844	0	559676	2.2387	22.8476	0.871313	0.153453	0.0174928	0.918466	0.893756	0.873967	0.899035	0.87718	0.882755	0.868376	0.857228	0.906222	0.863154	0.916964	0.846534	0.854015	0.841913	0.855181	0.875497	0.870337	0.876638	0.870415	0.852467	1	0.884952	0.0669438
849	5	96909	0.387636	64.8605	5.90218	3.53157	0.914722	0.920049	0.896681	0.875254	0.899555	0.878732	0.884748	0.870229	0.856551	0.906412	0.865358	0.917706	0.846119	0.853982	0.841202	0.85443	0.876209	0.870636	0.876492	0.871127	0.852748	1	0.886178	0.0665459
850	6	61723	0.246892	68.4023	8.41967	4.22176	1.49544	0.922071	0.899146	0.875233	0.900102	0.88062	0.88574	0.871328	0.857144	0.906923	0.866565	0.918337	0.846508	0.854471	0.842547	0.853936	0.876132	0.871879	0.876416	0.871296	0.852397	1	0.887295	0.0660663
854	10	54181	0.216724	68.3766	8.42226	4.21726	1.49465	0.923479	0.9011	0.876737	0.900306	0.881591	0.886962	0.87216	0.85793	0.907514	0.866909	0.919132	0.847437	0.854543	0.843718	0.854202	0.876322	0.872058	0.876525	0.871523	0.852771	1	0.888317	0.0655324
856	0	605618	2.42247	22.8611	0.844949	0.153685	0.0169479	0.915698	0.920532	0.897344	0.909714	0.873694	0.874181	0.896204	0.876577	0.891752	0.84209	0.912837	0.861439	0.855613	0.876007	0.858547	0.838815	0.87318	0.886756	0.839769	0.832932	1	0.892013	0.065268
861	5	100637	0.402548	62.0734	5.62003	3.09662	0.797409	0.916984	0.922086	0.899013	0.91123	0.874961	0.875379	0.897284	0.877803	0.891859	0.842672	0.91294	0.862615	0.856519	0.876482	0.859704	0.838221	0.873799	0.886349	0.840605	0.834122	1	0.893161	0.06491
862	6	64127	0.256508	63.482	7.94618	3.38292	1.21855	0.918732	0.923184	0.901064	0.913508	0.876097	0.875934	0.89789	0.878234	0.892892	0.842664	0.913601	0.86292	0.85726	0.877088	0.860114	0.837705	0.873283	0.887013	0.840418	0.83365	1	0.89428	0.0644181
866	10	56415	0.22566	63.4473	7.93895	3.37729	1.21585	0.920128	0.924541	0.902021	0.914712	0.877453	0.877506	0.898422	0.878933	0.893273	0.843251	0.913551	0.86313	0.857866	0.877169	0.860578	0.837977	0.873411	0.887113	0.840379	0.833661	1	0.895233	0.0638426
868	0	552977	2.21191	22.8842	0.868852	0.154184	0.0174659	0.927688	0.928591	0.904527	0.909662	0.875467	0.87065	0.911968	0.868172	0.853892	0.836164	0.880859	0.857014	0.864737	0.851447	0.86587	0.830299	0.859024	0.863916	0.836134	0.829683	1	0.892097	0.0578626
873	5	96210	0.38484	63.993	5.77086	3.39092	0.870501	0.929176	0.929794	0.90502	0.909599	0.87692	0.87257	0.912421	0.868953	0.854095	0.836919	0.881613	0.855977	0.865087	0.851434	0.865523	0.830667	0.858487	0.863538	0.837283	0.829441	1	0.892871	0.0574734
874	6	61964	0.247856	65.6194	8.18437	3.73344	1.33908	0.930443	0.930855	0.906454	0.910424	0.878308	0.874451	0.912869	0.870134	0.854448	0.83743	0.881931	0.855642	0.866406	0.851438	0.865866	0.832185	0.859241	0.863663	0.837809	0.828707	1	0.89386	0.0571394
878	10	54382	0.217528	65.6111	8.17614	3.73169	1.33633	0.93108	0.932101	0.907552	0.911781	0.879473	0.87517	0.91385	0.870941	0.856101	0.837998	0.882406	0.855734	0.866914	0.851587	0.865829	0.832178	0.859816	0.863898	0.838081	0.829043	1	0.894743	0.056869
880	0	474429	1.89772	22.7159	0.86871	0.150832	0.0172498	0.933979	0.895767	0.884722	0.942794	0.874108	0.877563	0.905962	0.880008	0.871727	0.879821	0.917085	0.882193	0.858145	0.86583	0.854482	0.850872	0.882591	0.874492	0.812366	0.826705	1	0.895212	0.0614933
885	5	90151	0.360604	61.8939	5.57013	3.06911	0.785981	0.935275	0.897833	0.885686	0.943988	0.875958	0.87796	0.906124	0.88121	0.873534	0.880173	0.917416	0.881909	0.858177	0.865753	0.855248	0.851749	0.882891	0.874827	0.812786	0.828188	1	0.896274	0.0610882
886	6	58383	0.233532	61.8112	7.8062	3.12641	1.13695	0.935897	0.899286	0.887527	0.944564	0.877798	0.879126	0.907362	0.881935	0.874167	0.881258	0.917502	0.882603	0.858323	0.865877	0.856354	0.851695	0.883382	0.875092	0.814475	0.827398	1	0.897278	0.0609071
890	10	51526	0.206104	61.8047	7.81591	3.1258	1.1382	0.936828	0.900759	0.889483	0.945396	0.878886	0.879866	0.907581	0.882632	0.87417	0.881633	0.918012	0.883437	0.858169	0.866621	0.856946	0.85126	0.88367	0.875403	0.814705	0.827893	1	0.898162	0.0604477
892	0	546115	2.18446	22.7265	0.833619	0.150988	0.0165284	0.9313	0.910942	0.857466	0.909394	0.877897	0.888515	0.910665	0.889317	0.869652	0.871966	0.899553	0.854258	0.838183	0.849158	0.848787	0.852401	0.87696	0.878354	0.857501	0.831261	1	0.890266	0.063509
897	5	96608	0.386432	60.3006	5.44973	2.83963	0.729562	0.932909	0.913113	0.859675	0.91082	0.879032	0.89004	0.911617	0.890884	0.869027	0.872086	0.900215	0.856114	0.839998	0.848563	0.848103	0.851674	0.877883	0.877945	0.856761	0.831665	1	0.891545	0.0630319
898	6	61825	0.2473	63.9593	7.86297	3.45403	1.22154	0.933619	0.914015	0.861084	0.912155	0.880218	0.891524	0.911727	0.891605	0.869325	0.87218	0.901011	0.857024	0.841698	0.847982	0.848459	0.851581	0.878099	0.878229	0.857598	0.831775	1	0.8924	0.0626633
902	10	54454	0.217816	63.9569	7.85556	3.45337	1.22004	0.935055	0.915543	0.862985	0.913404	0.881267	0.892276	0.912532	0.892001	0.870046	0.872709	0.90099	0.857283	0.842087	0.847899	0.848487	0.852857	0.877796	0.878328	0.858009	0.831785	1	0.893419	0.0622311
904	0	568822	2.27529	22.8465	0.86734	0.153426	0.0174014	0.915371	0.898926	0.880026	0.893642	0.881017	0.858638	0.884054	0.885032	0.891922	0.849041	0.916629	0.860586	0.844172	0.848894	0.852872	0.861917	0.870893	0.865865	0.849471	0.845359	1	0.884794	0.0674891
909	5	97540	0.39016	63.5444	5.75418	3.32104	0.85572	0.916491	0.900446	0.882725	0.894423	0.881884	0.859391	0.885647	0.887164	0.89187	0.849159	0.916757	0.861262	0.846299	0.848206	0.852809	0.863682	0.87075	0.866685	0.850072	0.843659	1	0.88593	0.0670149
910	6	61952	0.247808	63.0711	7.98869	3.32142	1.20898	0.917622	0.902893	0.884096	0.896444	0.882675	0.859722	0.887324	0.887211	0.893192	0.850029	0.917129	0.863152	0.847358	0.848714	0.85383	0.864452	0.870876	0.865888	0.849278	0.843516	1	0.887138	0.0664259
914	10	54571	0.218284	63.052	7.9945	3.31871	1.20857	0.919179	0.904821	0.885654	0.897959	0.884087	0.860237	0.888329	0.888137	0.893881	0.851423	0.917319	0.863361	0.847062	0.849004	0.854071	0.864763	0.871232	0.866083	0.849398	0.844148	1	0.888294	0.0659209
916	0	553623	2.21449	22.814	0.856073	0.152759	0.0171028	0.925745	0.919497	0.89142	0.904906	0.862054	0.884293	0.900069	0.872875	0.881233	0.80427	0.910357	0.838482	0.846159	0.845272	0.857552	0.827181	0.861171	0.876112	0.830707	0.846195	1	0.888112	0.06328
921	5	97349	0.389396	65.0983	5.88999	3.56939	0.918356	0.926532	0.920836	0.892228	0.905849	0.86365	0.884924	0.900333	0.874786	0.882444	0.804826	0.911658	0.838144	0.846424	0.845766	0.858894	0.829079	0.86232	0.87497	0.830517	0.846809	1	0.889041	0.0628151
922	6	62508	0.250032	65.081	8.17157	3.64484	1.31681	0.927297	0.92109	0.893582	0.906428	0.864865	0.885895	0.901285	0.87596	0.883047	0.805769	0.911915	0.838381	0.846676	0.846788	0.859034	0.828974	0.86261	0.875784	0.83143	0.84702	1	0.889798	0.0625381
926	10	54930	0.21972	65.0284	8.15469	3.63561	1.31136	0.928755	0.922438	0.895285	0.9074	0.866239	0.886938	0.90243	0.877253	0.883552	0.806153	0.911997	0.839286	0.846614	0.846778	0.859585	0.830311	0.863071	0.875715	0.830967	0.84675	1	0.890867	0.0621066
928	0	479310	1.91724	22.7534	0.85059	0.151547	0.0169182	0.915127	0.909294	0.87265	0.907727	0.881465	0.861363	0.893251	0.871824	0.857625	0.836753	0.915316	0.854892	0.829491	0.853425	0.848634	0.858982	0.853676	0.871942	0.836192	0.844629	1	0.883814	0.0631605
933	5	90597	0.362388	59.9224	5.42389	2.78699	0.717803	0.917232	0.91136	0.874295	0.908805	0.882077	0.860978	0.894268	0.872722	0.858908	0.838074	0.91577	0.855669	0.829923	0.853058	0.848174	0.859311	0.85388	0.873401	0.836998	0.843748	1	0.884955	0.0627214
934	6	58664	0.234656	60.2658	7.54399	2.8965	1.04622	0.91915	0.912783	0.875511	0.910098	0.882969	0.861926	0.895328	0.872903	0.860272	0.838802	0.916337	0.85526	0.831651	0.85336	0.847257	0.859437	0.85417	0.873534	0.836893	0.843618	1	0.88601	0.062361
938	10	51681	0.206724	60.2647	7.54952	2.89652	1.04666	0.92057	0.914311	0.877073	0.911466	0.884126	0.863219	0.895523	0.87359	0.861226	0.840009	0.916381	0.855518	0.831321	0.85395	0.847555	0.859813	0.854376	0.873667	0.83699	0.843531	1	0.887054	0.0619081
940	0	468691	1.87476	22.7786	0.867566	0.152072	0.0173141	0.953373	0.93066	0.8823	0.913229	0.870124	0.864457	0.890141	0.866378	0.862944	0.828126	0.892465	0.850449	0.868178	0.843204	0.859502	0.820001	0.875966	0.875376	0.835232	0.851245	1	0.892249	0.0605413
945	5	89475	0.3579	65.4951	5.91295	3.63445	0.934233	0.954417	0.932277	0.88318	0.914641	0.871662	0.864342	0.89173	0.86637	0.862688	0.82793	0.894015	0.851595	0.869142	0.844387	0.86014	0.820011	0.875725	0.875513	0.835837	0.851662	1	0.893176	0.060025
946	6	57990	0.23196	65.5086	8.24939	3.71781	1.3462	0.955415	0.933006	0.885178	0.915123	0.872581	0.865192	0.892068	0.867994	0.863589	0.827893	0.894551	0.852035	0.869236	0.843542	0.8597	0.819874	0.876677	0.874435	0.835851	0.853121	1	0.893968	0.059846
950	10	50995	0.20398	65.4752	8.24404	3.71213	1.34476	0.956417	0.933621	0.887312	0.915786	0.874674	0.866154	0.893195	0.868791	0.864281	0.82914	0.894833	0.852829	0.87036	0.843642	0.860457	0.820571	0.877233	0.874811	0.836033	0.853123	1	0.895006	0.0594045
952	0	548109	2.19244	22.7825	0.851422	0.152125	0.0169536	0.916663	0.902331	0.901114	0.898438	0.871195	0.882345	0.889348	0.899631	0.872107	0.865726	0.910832	0.849723	0.840648	0.8695	0.864533	0.86189	0.859011	0.849383	0.848835	0.817605	1	0.889296	0.0658039
957	5	96632	0.386528	60.6122	5.49644	2.88416	0.743726	0.918992	0.903096	0.90231	0.899159	0.872599	0.883124	0.891273	0.900851	0.872894	0.866406	0.911318	0.850138	0.841093	0.870648	0.864874	0.863446	0.858773	0.849004	0.848973	0.816945	1	0.890417	0.0654801
958	6	61626	0.246504	62.0393	7.72721	3.15705	1.13112	0.920293	0.903588	0.904943	0.900464	0.873584	0.884051	0.891726	0.90117	0.872976	0.867507	0.911442	0.851297	0.841374	0.871824	0.865438	0.862964	0.858298	0.849463	0.84883	0.816319	1	0.891373	0.0649435
962	10	54167	0.216668	62.0376	7.73577	3.1571	1.13223	0.921354	0.905791	0.905588	0.901508	0.874748	0.884976	0.892361	0.901656	0.873678	0.868149	0.911274	0.851598	0.842616	0.871979	0.866422	0.863349	0.858807	0.849549	0.848829	0.81666	1	0.89232	0.0645675
964	0	489210	1.95684	22.8046	0.863372	0.152584	0.0172558	0.922351	0.921992	0.875051	0.90235	0.860184	0.85903	0.909844	0.886732	0.87706	0.853478	0.91546	0.879799	0.832919	0.862178	0.85208	0.848573	0.873672	0.859628	0.851696	0.844373	1	0.888755	0.064106
969	5	91153	0.364612	63.7664	5.76978	3.35567	0.863693	0.923327	0.923968	0.877179	0.90319	0.862341	0.86074	0.91116	0.887661	0.876669	0.854146	0.915713	0.879966	0.833335	0.862577	0.853302	0.847981	0.873674	0.860131	0.851491	0.843615	1	0.889924	0.0634718
970	6	58679	0.234716	67.1396	8.24614	3.99238	1.40914	0.924752	0.92528	0.878798	0.903816	0.863256	0.861901	0.911689	0.888742	0.877213	0.854607	0.915958	0.881883	0.832904	0.863503	0.85229	0.84739	0.874393	0.859754	0.851037	0.841613	1	0.890843	0.0630307
974	10	51455	0.20582	67.1331	8.2553	3.99159	1.4094	0.926606	0.926431	0.879963	0.904587	0.864425	0.862938	0.912351	0.889914	0.878476	0.854776	0.916723	0.882081	0.833301	0.864241	0.852288	0.848149	0.87424	0.859916	0.851793	0.841813	1	0.891862	0.0625854
976	0	537269	2.14908	22.808	0.859521	0.152646	0.017171	0.919637	0.916828	0.890794	0.881578	0.881891	0.872482	0.903304	0.880943	0.888144	0.837644	0.913085	0.846821	0.869309	0.852454	0.855338	0.860183	0.865657	0.876807	0.854831	0.847829	1	0.889413	0.0624251
981	5	95906	0.383624	62.8851	5.62904	3.21747	0.820319	0.921272	0.918045	0.891206	0.883474	0.883912	0.872902	0.904255	0.882093	0.888203	0.837601	0.913957	0.847194	0.869565	0.852934	0.855019	0.86064	0.867209	0.876874	0.855708	0.848513	1	0.890429	0.0622005
982	6	61275	0.2451	64.8935	8.03251	3.60904	1.28523	0.923346	0.919208	0.892558	0.884529	0.885239	0.873684	0.90532	0.882562	0.88887	0.837903	0.914043	0.849049	0.871122	0.853358	0.854721	0.861599	0.867972	0.876867	0.856622	0.848682	1	0.891546	0.0618522
986	10	53942	0.215768	64.8679	8.04533	3.60541	1.28665	0.925244	0.920034	0.893858	0.885785	0.886424	0.874402	0.905936	0.883458	0.88914	0.838401	0.914955	0.849561	0.870722	0.853824	0.855502	0.861991	0.868164	0.876729	0.85654	0.849412	1	0.892517	0.0614111
988	0	525056	2.10022	22.8268	0.875846	0.153046	0.0175502	0.938597	0.923713	0.888509	0.914657	0.903001	0.858142	0.896909	0.881559	0.887681	0.836423	0.911492	0.853475	0.841254	0.844295	0.865138	0.848374	0.860317	0.880543	0.870054	0.859205	1	0.895691	0.0581852
993	5	94815	0.37926	63.3222	5.69242	3.28535	0.839992	0.939825	0.925312	0.889232	0.915493	0.903011	0.86094	0.897896	0.881142	0.888583	0.83665	0.912667	0.853821	0.842156	0.842472	0.865918	0.848104	0.859537	0.881395	0.869382	0.86084	1	0.896558	0.0577324
994	6	60880	0.24352	64.47	7.99066	3.53959	1.26269	0.941623	0.926716	0.890572	0.916623	0.904271	0.863009	0.898735	0.882474	0.890333	0.837048	0.912968	0.853909	0.843512	0.843479	0.866155	0.847791	0.859469	0.881825	0.869596	0.861293	1	0.897781	0.0572683
998	10	53642	0.214568	64.4472	8.00205	3.53636	1.263	0.942843	0.92779	0.891755	0.9179	0.904748	0.863605	0.899622	0.883235	0.890338	0.837832	0.912569	0.853837	0.843863	0.843882	0.866028	0.847433	0.859317	0.882499	0.869682	0.861088	1	0.898543	0.0569725
1000	0	499793	1.99917	22.768	0.930013	0.15196	0.0187132	0.908599	0.898065	0.892191	0.894179	0.88383	0.864538	0.892582	0.854508	0.884282	0.813199	0.919539	0.859926	0.838389	0.877657	0.852442	0.847797	0.874462	0.879733	0.851049	0.827807	1	0.883325	0.0638623
1005	5	92444	0.369776	62.3571	5.65275	3.13928	0.809895	0.909691	0.89968	0.894406	0.894417	0.88545	0.865881	0.892876	0.855659	0.88466	0.814861	0.919037	0.859737	0.838351	0.877364	0.85263	0.84688	0.874854	0.881085	0.851115	0.826181	1	0.8843	0.0634452
1006	6	59525	0.2381	65.0229	8.01905	3.62953	1.29012	0.911063	0.901277	0.895783	0.895691	0.88546	0.867157	0.893641	0.856027	0.885233	0.815565	0.918933	0.860092	0.839404	0.87827	0.852348	0.846678	0.874204	0.880924	0.850979	0.826283	1	0.885208	0.062902
1010	10	52219	0.208876	65.0182	8.02311	3.62895	1.29117	0.912331	0.902689	0.897202	0.897604	0.886919	0.868487	0.894962	0.857044	0.885789	0.816034	0.919282	0.860683	0.8398	0.879182	0.852017	0.847441	0.87494	0.880503	0.851443	0.82649	1	0.886362	0.0624975
1012	0	517571	2.07028	22.6849	0.841775	0.150179	0.0166332	0.931701	0.92048	0.881379	0.904877	0.879511	0.843184	0.892475	0.89231	0.866611	0.866197	0.90799	0.860994	0.830502	0.864857	0.86104	0.819815	0.856357	0.847893	0.85013	0.82956	1	0.889023	0.0620215
1017	5	93868	0.375472	64.0501	5.80666	3.40075	0.875911	0.933481	0.921699	0.881834	0.905074	0.880699	0.846108	0.894495	0.893201	0.866579	0.86717	0.909245	0.861737	0.83065	0.863958	0.860682	0.821324	0.854642	0.848042	0.851462	0.830943	1	0.890073	0.0618462
1018	6	60373	0.241492	66.4978	8.25141	3.883	1.38663	0.934226	0.923194	0.883864	0.906283	0.88229	0.847357	0.895616	0.893156	0.867739	0.868435	0.911326	0.86277	0.830487	0.864294	0.860269	0.821982	0.85496	0.848566	0.850985	0.831059	1	0.891192	0.0615604
1022	10	53072	0.212288	66.4692	8.24706	3.87796	1.38434	0.935079	0.923981	0.884751	0.907465	0.883941	0.848555	0.896471	0.893767	0.868132	0.868283	0.91194	0.862997	0.831634	0.864269	0.860642	0.822213	0.855536	0.849016	0.851183	0.830881	1	0.89201	0.0612929
1024	0	551632	2.20653	22.7613	0.843242	0.151692	0.0167747	0.912661	0.923783	0.879747	0.902013	0.862135	0.837394	0.909759	0.883724	0.864909	0.87427	0.916777	0.852314	0.831982	0.844781	0.879588	0.834013	0.86842	0.856812	0.864461	0.828379	1	0.885832	0.0657422
1029	5	97032	0.388128	63.499	5.75895	3.31424	0.856402	0.915409	0.925617	0.881622	0.903362	0.863483	0.838888	0.910844	0.88409	0.866657	0.87466	0.916955	0.851951	0.831839	0.843799	0.880241	0.832514	0.869301	0.856485	0.865395	0.827794	1	0.887156	0.0650475
1030	6	61783	0.247132	65.1014	8.08222	3.64458	1.30069	0.916781	0.926962	0.883431	0.90448	0.864073	0.841008	0.912031	0.884807	0.868313	0.875225	0.917145	0.852144	0.832462	0.843962	0.881302	0.833053	0.869074	0.857008	0.865918	0.828901	1	0.888299	0.0646558
1034	10	54293	0.217172	65.0902	8.08442	3.64286	1.30076	0.918489	0.927836	0.885455	0.905973	0.864937	0.842687	0.912678	0.885768	0.869145	0.875886	0.917752	0.852421	0.833247	0.844658	0.880896	0.833745	0.869716	0.857477	0.866106	0.828606	1	0.889433	0.0641441
1036	0	596198	2.38479	22.7981	0.852855	0.152439	0.0170355	0.916181	0.924627	0.912894	0.894672	0.883487	0.906248	0.893989	0.889256	0.859381	0.834013	0.894242	0.845769	0.847735	0.867582	0.851064	0.832031	0.88944	0.835365	0.855404	0.850826	1	0.892952	0.0620155
1041	5	100004	0.400016	63.136	5.69493	3.25713	0.836807	0.917768	0.925258	0.915323	0.895414	0.88489	0.906919	0.894859	0.889069	0.858886	0.833662	0.894644	0.847001	0.848161	0.86862	0.851651	0.832227	0.890424	0.835472	0.855906	0.851731	1	0.893885	0.0616489
1042	6	63719	0.254876	65.0507	8.0486	3.63506	1.29336	0.919184	0.925815	0.917222	0.896271	0.886682	0.908363	0.894678	0.890551	0.859273	0.834979	0.89438	0.846616	0.848899	0.869246	0.853136	0.832287	0.890613	0.836901	0.856252	0.851614	1	0.894886	0.061173
1046	10	56030	0.22412	65.0319	8.05296	3.63216	1.29275	0.921096	0.927298	0.91791	0.897055	0.888122	0.909093	0.895172	0.891157	0.859441	0.835472	0.894244	0.846823	0.848697	0.869445	0.853516	0.833509	0.890469	0.837899	0.85655	0.851758	1	0.895794	0.0607954
1048	0	633400	2.5336	22.8101	0.848515	0.152671	0.0169493	0.916299	0.906254	0.887652	0.878757	0.890762	0.86438	0.898228	0.869104	0.86595	0.838255	0.906057	0.831771	0.867	0.853767	0.870755	0.870766	0.85185	0.867033	0.855201	0.858748	1	0.88483	0.0661949
1053	5	103135	0.41254	65.2021	5.9202	3.58704	0.92744	0.918098	0.90829	0.888782	0.879498	0.89204	0.866282	0.89871	0.86985	0.866626	0.83859	0.906186	0.833228	0.868493	0.853677	0.871993	0.871595	0.850933	0.867077	0.855229	0.858695	1	0.885989	0.0656991
1054	6	65302	0.261208	67.6847	8.33765	4.09116	1.45188	0.918946	0.908862	0.89008	0.880601	0.892944	0.867393	0.89887	0.870961	0.866589	0.838451	0.906626	0.832455	0.868572	0.85322	0.873021	0.871367	0.851628	0.867393	0.855456	0.858542	1	0.886653	0.0655545
1058	10	57226	0.228904	67.6814	8.31419	4.08963	1.44811	0.920814	0.910469	0.891736	0.881785	0.893667	0.868128	0.899294	0.871291	0.867735	0.838334	0.906817	0.833371	0.868783	0.853397	0.873353	0.871632	0.851903	0.867936	0.855442	0.858404	1	0.887677	0.0650665
1060	0	681607	2.72643	22.8726	0.848748	0.153921	0.0170614	0.922013	0.913618	0.898197	0.881263	0.887798	0.871408	0.901625	0.85853	0.882124	0.847492	0.922555	0.853245	0.8431	0.864841	0.85292	0.840862	0.875688	0.861704	0.852427	0.852775	1	0.889141	0.0626443
1065	5	105868	0.423472	63.5727	5.73411	3.32484	0.852922	0.924042	0.914001	0.899049	0.882439	0.888611	0.872587	0.901788	0.859859	0.882826	0.849397	0.922413	0.85379	0.842951	0.865124	0.853964	0.841817	0.873904	0.862574	0.851858	0.854437	1	0.890059	0.0622666
1066	6	66641	0.266564	67.0507	8.21768	3.97594	1.40149	0.925354	0.916328	0.900204	0.883398	0.889062	0.874214	0.902387	0.860911	0.883585	0.850062	0.92179	0.854451	0.844	0.865931	0.854632	0.842312	0.873224	0.862247	0.852096	0.854909	1	0.891111	0.0619238
1070	10	58531	0.234124	67.0249	8.2128	3.97129	1.39951	0.926577	0.91783	0.901582	0.884736	0.889887	0.875092	0.903333	0.861766	0.883967	0.851045	0.922281	0.854786	0.844031	0.865943	0.855606	0.842314	0.87358	0.862287	0.852599	0.855008	1	0.892091	0.0615954
1072	0	728161	2.91264	22.964	0.846518	0.155756	0.0171299	0.918987	0.888673	0.872009	0.908398	0.881556	0.86094	0.90095	0.888236	0.867514	0.859594	0.909606	0.863981	0.854174	0.851426	0.870557	0.828442	0.853661	0.857521	0.852296	0.807339	1	0.884579	0.0639994
1077	5	107214	0.428856	62.6827	5.66041	3.18794	0.819994	0.919773	0.889842	0.873137	0.908463	0.882688	0.862164	0.901268	0.888457	0.868702	0.859221	0.909699	0.864374	0.855942	0.852622	0.870059	0.830171	0.853223	0.857617	0.853597	0.806849	1	0.885318	0.063575
1078	6	67340	0.26936	65.0406	8.02171	3.63251	1.29183	0.920983	0.892337	0.873619	0.909192	0.885001	0.863781	0.901656	0.889286	0.869751	0.859667	0.910046	0.863989	0.857046	0.852554	0.870174	0.83042	0.853386	0.858257	0.852777	0.807017	1	0.886392	0.0631825
1082	10	59228	0.236912	65.0328	8.02098	3.63118	1.29033	0.922444	0.893885	0.874983	0.910448	0.885578	0.864583	0.902318	0.89012	0.87018	0.859771	0.910633	0.864608	0.8575	0.853026	0.87072	0.830621	0.853405	0.857618	0.85333	0.807355	1	0.887346	0.0627466
1084	0	711130	2.84452	22.8878	0.865122	0.15425	0.0174053	0.930407	0.922272	0.874474	0.920405	0.888695	0.861775	0.910016	0.888414	0.87751	0.844096	0.91666	0.842712	0.84792	0.873113	0.855512	0.835709	0.850271	0.841414	0.85951	0.846984	1	0.892869	0.0623337
1089	5	107781	0.431124	63.1481	5.71312	3.25939	0.838029	0.931945	0.923498	0.876857	0.921721	0.889647	0.862016	0.910457	0.888626	0.877845	0.844871	0.916929	0.844866	0.849292	0.873892	0.854979	0.836414	0.850938	0.841841	0.859896	0.847431	1	0.893947	0.0619627
1090	6	68027	0.272108	65.6545	8.08787	3.73546	1.32608	0.932784	0.92428	0.877938	0.922685	0.89058	0.863591	0.911138	0.888691	0.878725	0.846311	0.916812	0.846333	0.849369	0.874565	0.855028	0.837557	0.851294	0.841276	0.86096	0.846686	1	0.894772	0.0617095
1094	10	59649	0.238596	65.613	8.08828	3.72862	1.32404	0.934098	0.925682	0.879026	0.923712	0.892144	0.86532	0.911801	0.889462	0.879311	0.847064	0.917056	0.846594	0.849838	0.874902	0.855756	0.838329	0.851775	0.842219	0.862185	0.846251	1	0.895819	0.0613558
1096	0	779122	3.11649	22.8604	0.86572	0.153702	0.0173865	0.911647	0.915477	0.900642	0.897729	0.871428	0.876279	0.917702	0.878317	0.865255	0.838082	0.917936	0.847928	0.839155	0.865247	0.865699	0.858249	0.882759	0.857553	0.854935	0.829803	1	0.889538	0.0619842
1101	5	111413	0.445652	62.3315	5.61133	3.13439	0.802544	0.912815	0.916118	0.902659	0.898845	0.871994	0.877573	0.919027	0.879767	0.865321	0.839534	0.918726	0.84943	0.838111	0.865312	0.866398	0.858841	0.882689	0.858131	0.856538	0.830303	1	0.890552	0.06169
1102	6	69902	0.279608	62.6398	7.82585	3.25012	1.16927	0.914266	0.917699	0.903708	0.899481	0.872679	0.878051	0.91948	0.880483	0.865755	0.839532	0.918808	0.849597	0.83846	0.86642	0.865505	0.858931	0.883144	0.858817	0.856449	0.831221	1	0.891354	0.0612841
1106	10	61389	0.245556	62.6371	7.83215	3.24994	1.17014	0.916003	0.918959	0.904812	0.900536	0.873495	0.87896	0.920271	0.881363	0.866369	0.840199	0.919562	0.8499	0.839189	0.867419	0.865497	0.859836	0.883831	0.859608	0.856399	0.831582	1	0.892366	0.0610186
1108	0	699010	2.79604	22.867	0.864208	0.153831	0.0173752	0.912093	0.899614	0.900675	0.884273	0.878491	0.860442	0.908898	0.87057	0.872709	0.846511	0.884186	0.851504	0.856634	0.849938	0.862094	0.846393	0.86031	0.858064	0.85343	0.833085	1	0.884121	0.0625004
1113	5	106283	0.425132	61.9257	5.56548	3.07364	0.786501	0.913166	0.901268	0.901409	0.885711	0.880639	0.86138	0.909581	0.870812	0.874284	0.84537	0.886228	0.853241	0.856252	0.850493	0.862607	0.846913	0.860467	0.856816	0.854944	0.833572	1	0.88516	0.0623364
1114	6	66620	0.26648	64.8983	7.9692	3.6074	1.2754	0.914883	0.902822	0.902357	0.887166	0.881755	0.862091	0.910477	0.871488	0.874084	0.846112	0.886731	0.853145	0.856582	0.849797	0.862309	0.847193	0.860898	0.856875	0.854368	0.833781	1	0.886102	0.0618349
1118	10	58503	0.234012	64.8608	7.96823	3.60128	1.27305	0.916329	0.904484	0.903287	0.888006	0.882895	0.863545	0.911517	0.871887	0.874229	0.846777	0.887801	0.854119	0.85717	0.851153	0.862887	0.847486	0.861084	0.856862	0.854529	0.833154	1	0.887128	0.0614726
1120	0	654106	2.61642	22.8384	0.857883	0.153249	0.0171818	0.91777	0.912676	0.889324	0.9239	0.902831	0.867783	0.89581	0.870857	0.877359	0.835438	0.913111	0.846124	0.8567	0.859107	0.857585	0.830067	0.850889	0.857276	0.862356	0.831712	1	0.891154	0.0611617
1125	5	104335	0.41734	60.7792	5.49244	2.9075	0.747548	0.919102	0.913696	0.891197	0.924306	0.90368	0.869032	0.896569	0.871683	0.877889	0.837471	0.912532	0.84682	0.858758	0.859448	0.856074	0.829942	0.851407	0.855681	0.862146	0.831897	1	0.892079	0.0608164
1126	6	66215	0.26486	62.2016	7.74348	3.18173	1.14183	0.91998	0.915042	0.892132	0.925009	0.903104	0.869659	0.896481	0.872076	0.878026	0.838367	0.913079	0.847119	0.85985	0.859428	0.856551	0.830273	0.851786	0.855584	0.861859	0.831284	1	0.892659	0.06058
1130	10	58377	0.233508	62.1715	7.73684	3.17704	1.13998	0.921382	0.91662	0.893203	0.925356	0.903986	0.871028	0.897494	0.872835	0.878993	0.838901	0.913382	0.8478	0.860253	0.86003	0.856853	0.830464	0.852562	0.855637	0.863122	0.830961	1	0.893621	0.0601997
1132	0	657874	2.6315	22.8304	0.855934	0.153087	0.017145	0.911797	0.903998	0.886211	0.89125	0.870642	0.866907	0.898864	0.874916	0.893458	0.872029	0.910851	0.847374	0.849351	0.84746	0.856254	0.854054	0.841918	0.873477	0.842873	0.848174	1	0.885536	0.0638337
1137	5	104466	0.417864	62.4154	5.62123	3.14711	0.807248	0.9139	0.904916	0.887724	0.892319	0.872624	0.868484	0.899561	0.87516	0.894133	0.872844	0.911847	0.848171	0.849927	0.847654	0.856896	0.854656	0.840431	0.872724	0.841982	0.848123	1	0.886664	0.0632312
1138	6	66184	0.264736	63.8944	7.9478	3.44714	1.23533	0.915561	0.906133	0.888462	0.893932	0.87426	0.870316	0.899689	0.876511	0.893396	0.873527	0.912683	0.847871	0.850629	0.848294	0.857738	0.855433	0.840052	0.871804	0.842137	0.848256	1	0.887684	0.0627627
1142	10	58135	0.23254	63.8744	7.94702	3.44398	1.23462	0.917193	0.907672	0.88986	0.894599	0.875695	0.871179	0.900361	0.877733	0.894229	0.873888	0.913219	0.84782	0.851312	0.84905	0.858184	0.855242	0.840544	0.871747	0.842573	0.848387	1	0.888725	0.0623868
1144	0	692447	2.76979	22.859	0.838708	0.153633	0.0168176	0.912384	0.90695	0.88303	0.900848	0.867978	0.860018	0.898973	0.866775	0.856937	0.844114	0.908681	0.848074	0.830509	0.858182	0.843444	0.826313	0.867088	0.85567	0.861046	0.812506	1	0.881835	0.0661096
1149	5	106040	0.42416	62.9336	5.69053	3.22638	0.830157	0.913401	0.90845	0.884591	0.902617	0.868451	0.861095	0.899302	0.867456	0.857337	0.84445	0.909265	0.848647	0.830107	0.858525	0.844917	0.827438	0.867922	0.855588	0.860218	0.813236	1	0.88279	0.0657239
1150	6	66650	0.2666	65.1687	8.02068	3.65332	1.29763	0.914441	0.909452	0.885266	0.904089	0.869482	0.862566	0.90105	0.868005	0.857554	0.844839	0.90961	0.849107	0.830165	0.859362	0.844104	0.827824	0.86823	0.855866	0.86084	0.813106	1	0.883668	0.065263
1154	10	58276	0.233104	65.164	8.01649	3.65238	1.2962	0.915763	0.91089	0.887175	0.905356	0.87089	0.863726	0.901374	0.868668	0.858149	0.846266	0.91004	0.84987	0.830153	0.859754	0.844001	0.826652	0.868677	0.856691	0.860612	0.813697	1	0.884738	0.0648498
1156	0	647247	2.58899	22.8742	0.858199	0.153967	0.0172355	0.907053	0.90168	0.872337	0.907501	0.862876	0.866824	0.913888	0.876689	0.870187	0.839191	0.896367	0.838816	0.844827	0.856824	0.878841	0.859788	0.855568	0.841204	0.864941	0.862047	1	0.882653	0.0665122
1161	5	103420	0.41368	60.4145	5.46179	2.85576	0.734661	0.908833	0.903636	0.873182	0.90891	0.864649	0.867429	0.9152	0.876702	0.869745	0.839151	0.896804	0.839688	0.845426	0.857373	0.880043	0.859892	0.853152	0.841535	0.864833	0.860462	1	0.883671	0.0659915
1162	6	65296	0.261184	61.9228	7.71115	3.13934	1.1249	0.910063	0.904703	0.874625	0.909451	0.866791	0.868522	0.915852	0.877159	0.868866	0.840672	0.897436	0.840465	0.845634	0.857135	0.880483	0.860344	0.854225	0.841958	0.865145	0.860068	1	0.884599	0.0657039
1166	10	57273	0.229092	61.9176	7.69055	3.13782	1.12123	0.911835	0.906186	0.876137	0.910944	0.868306	0.869432	0.916121	0.877883	0.868839	0.840929	0.897814	0.841208	0.846752	0.857463	0.880432	0.86065	0.85398	0.841985	0.864971	0.859794	1	0.885661	0.0653243
1168	0	594110	2.37644	22.8334	0.856632	0.153149	0.0171472	0.900716	0.919475	0.904101	0.902959	0.872503	0.867227	0.926373	0.863072	0.869444	0.824483	0.898955	0.858057	0.826164	0.868953	0.866489	0.855859	0.873002	0.857228	0.857932	0.823017	1	0.88741	0.063191
1173	5	100346	0.401384	62.8611	5.67539	3.21504	0.825012	0.90318	0.920266	0.904804	0.903559	0.873627	0.868131	0.927775	0.863158	0.870339	0.824328	0.899777	0.858355	0.825514	0.869711	0.867354	0.855216	0.872965	0.858206	0.857792	0.823705	1	0.888334	0.0626801
1174	6	63902	0.255608	64.6857	8.0453	3.57606	1.27768	0.904893	0.920918	0.906012	0.904604	0.874887	0.869159	0.928547	0.863823	0.871444	0.825694	0.900465	0.858236	0.825897	0.870826	0.86869	0.85549	0.873932	0.858236	0.856757	0.824567	1	0.88934	0.0626439
1178	10	56048	0.224192	64.6877	8.02278	3.57553	1.27409	0.906196	0.922058	0.906446	0.906072	0.876088	0.869567	0.92923	0.864545	0.872663	0.826319	0.900871	0.858202	0.826176	0.871155	0.869041	0.85524	0.874251	0.859049	0.857417	0.825025	1	0.890192	0.0623911
1180	0	575413	2.30165	22.7916	0.857551	0.152317	0.0171298	0.910222	0.914758	0.892665	0.873122	0.882194	0.890213	0.906845	0.863314	0.891826	0.85478	0.890966	0.853303	0.87679	0.844972	0.868207	0.856262	0.865007	0.829609	0.859344	0.829735	1	0.887554	0.0654673
1185	5	98889	0.395556	63.6955	5.74965	3.34416	0.858466	0.911082	0.916406	0.894675	0.874137	0.883005	0.890342	0.908261	0.862922	0.891687	0.855115	0.890984	0.854665	0.876523	0.845655	0.869146	0.856875	0.864697	0.83033	0.859241	0.83031	1	0.888427	0.065176
1186	6	62933	0.251732	66.1118	8.15208	3.81394	1.35239	0.911986	0.918318	0.896151	0.875415	0.884353	0.890654	0.909761	0.863347	0.891337	0.855648	0.892012	0.854798	0.877107	0.846766	0.868797	0.85823	0.865571	0.83024	0.860113	0.832163	1	0.889451	0.0648244
1190	10	55247	0.220988	66.0822	8.14498	3.80868	1.34965	0.913326	0.919652	0.897424	0.876428	0.886302	0.891415	0.910574	0.864436	0.892202	0.856237	0.8927	0.855042	0.877468	0.847403	0.868726	0.859314	0.865966	0.830253	0.859648	0.832489	1	0.890494	0.0644608
1192	0	700842	2.80337	22.8624	0.83731	0.1537	0.0167934	0.906986	0.912512	0.897473	0.900998	0.880102	0.863825	0.900916	0.880084	0.880262	0.852981	0.924228	0.838979	0.85277	0.852531	0.850545	0.824612	0.852514	0.824383	0.851366	0.834273	1	0.887045	0.0623035
1197	5	106692	0.426768	63.9727	5.77395	3.38781	0.869547	0.908091	0.913002	0.898605	0.902256	0.881252	0.866082	0.902228	0.88098	0.881631	0.853307	0.924151	0.839233	0.854277	0.852754	0.85154	0.825662	0.851966	0.824425	0.851746	0.833929	1	0.888029	0.0621471
1198	6	66963	0.267852	67.4259	8.28491	4.04378	1.43203	0.908838	0.914169	0.900363	0.902775	0.882487	0.867427	0.902894	0.881673	0.882211	0.85436	0.923973	0.839322	0.855114	0.853195	0.851784	0.826232	0.852418	0.824328	0.850709	0.833737	1	0.888891	0.0617616
1202	10	58760	0.23504	67.4096	8.28696	4.04104	1.43214	0.910517	0.915214	0.901634	0.903633	0.883433	0.867886	0.904033	0.881995	0.882692	0.854791	0.923783	0.83961	0.855012	0.853259	0.852323	0.826881	0.852987	0.824592	0.85154	0.833909	1	0.889758	0.0614054
1204	0	711677	2.84671	22.918	0.875943	0.154874	0.0176904	0.896908	0.914228	0.899739	0.898357	0.869186	0.870282	0.908126	0.860201	0.886386	0.860217	0.913279	0.827016	0.850043	0.852299	0.839719	0.83496	0.87337	0.843392	0.829265	0.836115	1	0.8848	0.0654056
1209	5	106916	0.427664	63.4635	5.76584	3.30893	0.855171	0.898434	0.916537	0.90124	0.899561	0.869959	0.870482	0.910509	0.861985	0.886668	0.860676	0.912866	0.828029	0.850448	0.853651	0.839014	0.835591	0.873901	0.844308	0.828824	0.837124	1	0.886002	0.0649416
1210	6	67247	0.268988	65.4253	8.14813	3.70016	1.32744	0.901215	0.917431	0.902494	0.900992	0.87134	0.872797	0.911267	0.861421	0.88688	0.861748	0.912799	0.828572	0.850558	0.854127	0.839413	0.835762	0.874269	0.844335	0.827963	0.837405	1	0.887164	0.0645116
1214	10	58854	0.235416	65.421	8.14658	3.69939	1.32728	0.903609	0.919096	0.903397	0.901833	0.872753	0.873866	0.912181	0.862652	0.88745	0.861879	0.91326	0.82861	0.851157	0.854768	0.840249	0.836536	0.873747	0.844548	0.828584	0.837692	1	0.888312	0.0640019
1216	0	610438	2.44175	22.87	0.877732	0.153913	0.0176449	0.900554	0.904921	0.880931	0.91835	0.857133	0.846233	0.919215	0.883693	0.872614	0.83145	0.88734	0.847529	0.857686	0.866503	0.849574	0.832755	0.886287	0.839337	0.89041	0.813163	1	0.882402	0.066874
1221	5	100609	0.402436	65.307	5.88258	3.60301	0.925376	0.902106	0.905411	0.882053	0.920007	0.859242	0.849656	0.920534	0.8842	0.873659	0.8308	0.888569	0.848135	0.858422	0.867477	0.849343	0.832773	0.886198	0.839999	0.889533	0.812353	1	0.883584	0.0663739
1222	6	63622	0.254488	66.7109	8.29048	3.92096	1.4062	0.903823	0.907068	0.882879	0.921034	0.860803	0.850783	0.921191	0.884843	0.874132	0.831332	0.888898	0.848739	0.858846	0.867373	0.849965	0.832354	0.886313	0.841352	0.890077	0.812392	1	0.88461	0.066013
1226	10	55743	0.222972	66.6815	8.2948	3.91615	1.40643	0.905351	0.909011	0.884174	0.92199	0.862189	0.852376	0.921631	0.885214	0.875572	0.832185	0.890157	0.849649	0.859193	0.868396	0.850403	0.83354	0.886632	0.84268	0.890085	0.812882	1	0.885819	0.0655328
1228	0	489613	1.95845	22.7532	0.863772	0.151563	0.0171835	0.907133	0.90188	0.883607	0.920625	0.863977	0.90646	0.905985	0.874621	0.890965	0.838866	0.92785	0.854578	0.839867	0.859378	0.870176	0.847614	0.881923	0.835174	0.856259	0.852666	1	0.889481	0.0607685
1233	5	91705	0.36682	64.4625	5.83077	3.46623	0.891883	0.908282	0.902317	0.884368	0.919944	0.865689	0.906744	0.906843	0.876419	0.892438	0.838498	0.928788	0.855035	0.839093	0.860602	0.870045	0.84888	0.882449	0.835641	0.85594	0.85226	1	0.890149	0.060504
1234	6	59110	0.23644	65.9875	8.20124	3.79527	1.35864	0.909406	0.904018	0.885087	0.920639	0.866935	0.907088	0.907867	0.876307	0.893698	0.839613	0.928523	0.855904	0.839004	0.862291	0.869904	0.849797	0.882964	0.836525	0.855862	0.852436	1	0.891026	0.060218
1238	10	51864	0.207456	65.9514	8.21301	3.7897	1.35872	0.910689	0.905541	0.886646	0.921217	0.867567	0.907344	0.908067	0.877825	0.894387	0.840728	0.928958	0.856085	0.838963	0.863364	0.869524	0.849973	0.883146	0.837344	0.855989	0.852711	1	0.891913	0.0599554
1240	0	582110	2.32844	22.7878	0.859504	0.152244	0.0171563	0.90605	0.915744	0.905837	0.90452	0.859253	0.873551	0.923599	0.850957	0.882665	0.843705	0.885076	0.860273	0.827628	0.850013	0.857472	0.838265	0.879924	0.83398	0.855119	0.850277	1	0.886799	0.0647664
1245	5	99464	0.397856	61.0129	5.5362	2.94156	0.758811	0.907374	0.91798	0.90587	0.906182	0.859914	0.874894	0.923947	0.851006	0.883928	0.843657	0.886366	0.861679	0.828089	0.84896	0.857551	0.838479	0.879841	0.834548	0.85538	0.849916	1	0.887739	0.0643773
1246	6	63657	0.254628	63.1554	7.84958	3.32932	1.19495	0.909185	0.91909	0.906452	0.907512	0.861194	0.876141	0.924313	0.85114	0.885009	0.844848	0.886862	0.862607	0.828338	0.848508	0.859104	0.838722	0.880343	0.835328	0.855719	0.849569	1	0.888729	0.0639495
1250	10	56007	0.224028	63.1334	7.84953	3.32596	1.19433	0.910752	0.920733	0.907574	0.90869	0.863035	0.877506	0.925313	0.851831	0.88555	0.845037	0.887407	0.863597	0.828977	0.848644	0.859794	0.839047	0.880702	0.835887	0.856	0.849528	1	0.889862	0.0635034
1252	0	612481	2.44992	22.8053	0.836615	0.152558	0.0166991	0.92659	0.908384	0.88589	0.880128	0.871687	0.860297	0.889131	0.88075	0.887694	0.833948	0.898598	0.848694	0.863335	0.872924	0.848787	0.832957	0.860152	0.817874	0.825549	0.818376	1	0.884056	0.0632338
1257	5	101372	0.405488	63.7777	5.75065	3.3569	0.860637	0.927953	0.910261	0.888593	0.880855	0.873673	0.860928	0.889605	0.881511	0.887725	0.834037	0.899144	0.848444	0.864317	0.872988	0.849722	0.832547	0.861836	0.816241	0.826328	0.818106	1	0.885185	0.0628617
1258	6	64167	0.256668	65.3967	8.15966	3.69599	1.32948	0.929255	0.910725	0.890653	0.881917	0.87485	0.862336	0.891315	0.881427	0.888759	0.83497	0.899138	0.847476	0.86465	0.872715	0.849775	0.832749	0.861471	0.81538	0.824965	0.818061	1	0.886079	0.0624624
1262	10	56124	0.224496	65.4029	8.16883	3.69743	1.33267	0.930368	0.912604	0.892577	0.883722	0.875989	0.863187	0.891606	0.881682	0.889272	0.836068	0.89909	0.84683	0.864657	0.872987	0.850447	0.833529	0.86177	0.815026	0.824968	0.818188	1	0.887114	0.0620602
1264	0	639756	2.55902	22.7916	0.849836	0.152305	0.016956	0.916274	0.920481	0.924137	0.902031	0.873754	0.887334	0.905173	0.854112	0.886334	0.86058	0.897842	0.841933	0.855603	0.865267	0.84865	0.846818	0.859717	0.833017	0.86535	0.842433	1	0.893264	0.0606045
1269	5	103561	0.414244	62.9606	5.66832	3.22987	0.82736	0.918082	0.921665	0.925281	0.903328	0.873775	0.888467	0.905061	0.854405	0.887361	0.861753	0.89875	0.842624	0.855776	0.865065	0.849601	0.847274	0.862216	0.833094	0.865886	0.841905	1	0.894211	0.0603138
1270	6	65664	0.262656	64.0086	7.94431	3.46488	1.23807	0.920565	0.922423	0.92655	0.904301	0.875563	0.889734	0.905854	0.854936	0.888249	0.862543	0.899899	0.842585	0.855964	0.865436	0.849636	0.846651	0.861949	0.833531	0.866388	0.843034	1	0.89533	0.0600602
1274	10	57850	0.2314	63.9887	7.94727	3.46187	1.23792	0.922135	0.923483	0.927813	0.905169	0.877018	0.891201	0.906655	0.856344	0.888868	0.862939	0.900147	0.842757	0.855739	0.865955	0.849948	0.846914	0.862342	0.833163	0.86643	0.843509	1	0.896327	0.0597163
1276	0	611378	2.44551	22.8546	0.8582	0.153575	0.0172104	0.908513	0.917652	0.903858	0.906891	0.883495	0.85319	0.905137	0.888865	0.867919	0.837618	0.899412	0.857537	0.851114	0.860703	0.856307	0.854233	0.865586	0.836846	0.869695	0.864108	1	0.889423	0.0625018
1281	5	100988	0.403952	59.5154	5.37518	2.73053	0.700808	0.909559	0.918951	0.905905	0.908306	0.885179	0.853943	0.906246	0.890532	0.868663	0.837812	0.899953	0.857557	0.852007	0.861028	0.855869	0.855324	0.865633	0.836208	0.870346	0.863563	1	0.890525	0.0621528
1282	6	63901	0.255604	59.0582	7.4463	2.72812	0.987993	0.910651	0.919884	0.907951	0.908577	0.886309	0.854251	0.907897	0.891653	0.868828	0.838461	0.90062	0.8585	0.851935	0.860855	0.857311	0.856411	0.865331	0.836403	0.869548	0.863781	1	0.891428	0.061766
1286	10	56374	0.225496	59.0542	7.44787	2.72761	0.987643	0.911493	0.9214	0.909125	0.909524	0.887102	0.855199	0.908628	0.893284	0.869887	0.839146	0.9014	0.858862	0.852884	0.861798	0.857754	0.857301	0.865709	0.836698	0.869709	0.863927	1	0.8924	0.0614409
1288	0	552296	2.20918	22.7587	0.852853	0.151654	0.0169744	0.911853	0.921249	0.892492	0.908637	0.855467	0.899383	0.910384	0.862939	0.882251	0.855105	0.899722	0.841451	0.841796	0.863658	0.84456	0.832267	0.889581	0.799473	0.852113	0.82711	1	0.888767	0.0628677
1293	5	96834	0.387336	63.2044	5.71332	3.26802	0.841497	0.913316	0.921665	0.894128	0.909309	0.857018	0.900443	0.910063	0.864366	0.882774	0.854158	0.899916	0.841982	0.842741	0.863436	0.844079	0.832306	0.888825	0.801278	0.852407	0.828655	1	0.889571	0.0626957
1294	6	61580	0.24632	64.9971	8.04788	3.62639	1.29208	0.915987	0.923969	0.895575	0.910555	0.859614	0.901462	0.911172	0.866166	0.884313	0.854685	0.900114	0.842489	0.843204	0.864396	0.8443	0.832981	0.889396	0.80216	0.85337	0.828597	1	0.891146	0.0621376
1298	10	54117	0.216468	65.0059	8.05454	3.62808	1.29362	0.917743	0.925005	0.896715	0.911119	0.86119	0.902452	0.91232	0.867204	0.884842	0.855055	0.900466	0.843062	0.843681	0.865144	0.844753	0.83301	0.889794	0.803001	0.852634	0.828649	1	0.892137	0.0617622
1300	0	548720	2.19488	22.79	0.839241	0.152257	0.0167359	0.901019	0.906214	0.918312	0.892008	0.862552	0.884568	0.882899	0.885222	0.888501	0.843583	0.910266	0.86247	0.859283	0.855417	0.86196	0.818096	0.866021	0.798496	0.857061	0.843564	1	0.886564	0.0643633
1305	5	96677	0.386708	61.8781	5.61727	3.06794	0.791	0.902619	0.907708	0.919531	0.892513	0.863163	0.886012	0.8846	0.886059	0.889596	0.84397	0.91123	0.863044	0.859263	0.856496	0.861937	0.819673	0.865676	0.79763	0.857365	0.843153	1	0.887602	0.0640443
1306	6	61891	0.247564	65.7186	8.08783	3.74592	1.32494	0.90371	0.909365	0.920231	0.894072	0.864172	0.887714	0.886583	0.886963	0.889839	0.844275	0.911061	0.863324	0.85939	0.856902	0.863025	0.820087	0.866572	0.797677	0.857677	0.843507	1	0.888637	0.0637668
1310	10	54482	0.217928	65.7129	8.08185	3.74471	1.3231	0.905134	0.910512	0.921157	0.895287	0.86501	0.88811	0.887467	0.887513	0.890753	0.845059	0.911769	0.864203	0.859596	0.857522	0.863735	0.820363	0.866433	0.79797	0.858228	0.84416	1	0.889546	0.0635288
1312	0	629227	2.51691	22.919	0.84697	0.15485	0.0170738	0.912894	0.910937	0.919599	0.880059	0.878435	0.875727	0.911882	0.87194	0.889739	0.82474	0.900843	0.841668	0.839522	0.862914	0.86368	0.845273	0.887074	0.853165	0.845719	0.851298	1	0.889068	0.0612523
1317	5	101770	0.40708	62.1827	5.61973	3.11265	0.799577	0.914533	0.911757	0.920345	0.880358	0.879115	0.876103	0.912558	0.87205	0.891378	0.824501	0.900924	0.841019	0.840587	0.862946	0.863963	0.845868	0.886499	0.853616	0.84577	0.852417	1	0.889743	0.0611235
1318	6	64467	0.257868	62.7032	7.85185	3.26053	1.17324	0.915437	0.913142	0.921254	0.882521	0.879985	0.878271	0.913118	0.871702	0.890743	0.825647	0.900996	0.841772	0.841399	0.862333	0.864132	0.8471	0.886097	0.85294	0.847116	0.851932	1	0.890651	0.0610187
1322	10	56640	0.22656	62.6976	7.86068	3.25995	1.17357	0.916852	0.914089	0.922334	0.884057	0.880809	0.878902	0.914071	0.872431	0.890872	0.82718	0.900856	0.842479	0.841349	0.862721	0.864733	0.848005	0.8866	0.853522	0.84797	0.852587	1	0.891581	0.0605934
1324	0	543781	2.17512	22.8548	0.879096	0.15361	0.0176402	0.923896	0.921624	0.898523	0.904749	0.863203	0.879275	0.910677	0.856533	0.877028	0.848467	0.876672	0.838485	0.869411	0.84504	0.824851	0.833586	0.857645	0.834275	0.831782	0.841153	1	0.888309	0.0576779
1329	5	96103	0.384412	64.0117	5.7747	3.39387	0.869701	0.925814	0.922661	0.899316	0.906288	0.865041	0.878911	0.911127	0.856466	0.876419	0.847299	0.877095	0.838637	0.86913	0.845905	0.825562	0.834558	0.857887	0.836061	0.831296	0.841847	1	0.889108	0.0573473
1330	6	61540	0.24616	65.714	8.19779	3.74946	1.34202	0.926527	0.923318	0.901016	0.906979	0.866006	0.879444	0.912431	0.856427	0.877681	0.848018	0.87695	0.839129	0.870093	0.846189	0.825788	0.835473	0.857767	0.836261	0.831085	0.843086	1	0.889884	0.0572984
1334	10	54185	0.21674	65.7119	8.1941	3.74894	1.34084	0.927489	0.924149	0.902473	0.908074	0.867002	0.880031	0.913205	0.857433	0.878269	0.84851	0.877291	0.83919	0.870739	0.846637	0.82604	0.836357	0.85794	0.83727	0.830608	0.843619	1	0.890723	0.0570749
1336	0	596809	2.38724	22.8876	0.876481	0.154264	0.0176497	0.925847	0.898802	0.887075	0.896331	0.871275	0.894122	0.926581	0.876547	0.869973	0.850997	0.901569	0.842024	0.861252	0.856231	0.858637	0.854195	0.888333	0.849844	0.862682	0.835331	1	0.889838	0.0635878
1341	5	99917	0.399668	65.224	5.91581	3.59047	0.927282	0.9279	0.900287	0.887046	0.89795	0.872519	0.895318	0.92739	0.876973	0.872169	0.851897	0.901768	0.842499	0.861205	0.857602	0.859208	0.85542	0.888728	0.84988	0.86182	0.836164	1	0.89094	0.0632086
1342	6	63193	0.252772	68.4275	8.42876	4.22664	1.49696	0.929003	0.90207	0.888492	0.898486	0.873657	0.8957	0.928093	0.877581	0.872794	0.853283	0.903296	0.843654	0.861456	0.858497	0.860483	0.855831	0.889149	0.849524	0.862374	0.836548	1	0.891952	0.0629847
1346	10	55518	0.222072	68.4009	8.41457	4.22124	1.49275	0.930527	0.904013	0.889928	0.8996	0.874653	0.896358	0.928294	0.878166	0.874365	0.85411	0.903689	0.843943	0.86227	0.858397	0.860343	0.856137	0.889504	0.849616	0.862099	0.837413	1	0.893	0.0626282
1348	0	545480	2.18192	22.8768	0.906448	0.154093	0.0182719	0.931487	0.896662	0.925402	0.921963	0.872876	0.897851	0.912271	0.898876	0.872279	0.858095	0.892791	0.831033	0.867446	0.860335	0.829918	0.873438	0.876735	0.80357	0.833898	0.846156	1	0.89655	0.0618123
1353	5	96575	0.3863	63.9334	5.75217	3.38113	0.86605	0.932798	0.897727	0.925995	0.923122	0.87386	0.899021	0.913187	0.89941	0.874227	0.859477	0.893093	0.831582	0.867512	0.860585	0.829449	0.874119	0.87693	0.804996	0.833021	0.84628	1	0.897475	0.0612408
1354	6	62005	0.24802	67.437	8.24792	4.0441	1.42409	0.934134	0.899452	0.925941	0.923337	0.875163	0.900435	0.914225	0.89996	0.875736	0.860044	0.893525	0.832207	0.867261	0.860834	0.828441	0.873986	0.877437	0.806677	0.833473	0.847472	1	0.898335	0.060981
1358	10	54476	0.217904	67.4185	8.25346	4.04114	1.42517	0.934769	0.900534	0.927243	0.924113	0.876395	0.901498	0.914871	0.900672	0.87601	0.860709	0.894054	0.832311	0.867143	0.860884	0.828796	0.87478	0.877781	0.807227	0.834248	0.847566	1	0.89912	0.0608248
1360	0	472332	1.88933	22.7301	0.857513	0.151095	0.01703	0.938947	0.91452	0.916445	0.903087	0.870131	0.893082	0.918762	0.869447	0.882998	0.814658	0.912185	0.879738	0.831838	0.875062	0.874584	0.810003	0.871067	0.828419	0.868218	0.832238	1	0.896008	0.0590386
1365	5	90165	0.36066	64.2395	5.82785	3.43101	0.885175	0.939145	0.916209	0.917185	0.903216	0.872556	0.894915	0.918721	0.870465	0.883979	0.814701	0.911784	0.879488	0.832557	0.875556	0.875866	0.810958	0.872833	0.828326	0.867576	0.832141	1	0.896821	0.0589948
1366	6	58294	0.233176	64.5137	8.09108	3.55043	1.28119	0.940483	0.917393	0.917813	0.903309	0.873246	0.896919	0.919469	0.871325	0.88546	0.816259	0.912204	0.8807	0.834194	0.876342	0.875725	0.811516	0.873743	0.829571	0.867208	0.834065	1	0.897799	0.0586192
1370	10	51356	0.205424	64.5134	8.09742	3.55063	1.2821	0.941682	0.9185	0.918938	0.904072	0.874065	0.897685	0.919883	0.871953	0.886342	0.817451	0.912892	0.880676	0.833836	0.875847	0.876159	0.812641	0.874318	0.83003	0.867425	0.834158	1	0.898612	0.0583394
1372	0	527930	2.11172	22.7279	0.83931	0.151024	0.0166472	0.903052	0.906471	0.89681	0.904009	0.8697	0.879477	0.89816	0.894925	0.88918	0.855779	0.889568	0.858405	0.843619	0.850028	0.834381	0.823263	0.899093	0.790485	0.849043	0.853335	1	0.886458	0.0637407
1377	5	95443	0.381772	62.5245	5.62904	3.16351	0.810805	0.905289	0.907395	0.898264	0.905017	0.870541	0.879499	0.898803	0.895676	0.889489	0.856034	0.889023	0.85879	0.845478	0.85033	0.834901	0.824372	0.898259	0.789796	0.849224	0.852692	1	0.887372	0.0634725
1378	6	61479	0.245916	64.7298	7.99598	3.58132	1.27348	0.907676	0.908717	0.899413	0.906074	0.872135	0.880919	0.899429	0.8969	0.890141	0.855886	0.889003	0.859269	0.847151	0.84968	0.835025	0.825054	0.898038	0.791205	0.849534	0.852795	1	0.888532	0.0630258
1382	10	54098	0.216392	64.7323	7.98938	3.58143	1.2714	0.909442	0.909867	0.900773	0.906956	0.873193	0.881613	0.900375	0.897686	0.891724	0.855854	0.888915	0.85956	0.847055	0.850022	0.835327	0.824799	0.898074	0.791249	0.849431	0.853497	1	0.889482	0.0626514
1384	0	622271	2.48908	22.7767	0.84064	0.151995	0.0167499	0.9092	0.911863	0.907803	0.892829	0.874155	0.888254	0.914691	0.876643	0.860168	0.842066	0.877613	0.81933	0.855312	0.851664	0.842131	0.843872	0.892225	0.821306	0.829975	0.840287	1	0.886646	0.0610318
1389	5	102125	0.4085	63.4819	5.74386	3.31114	0.851592	0.909474	0.913689	0.909718	0.895153	0.876	0.888578	0.916122	0.877537	0.86116	0.842345	0.878149	0.820847	0.855271	0.852367	0.84119	0.844328	0.892666	0.819241	0.829885	0.840421	1	0.887745	0.0607857
1390	6	64864	0.259456	64.7186	8.10017	3.58357	1.29081	0.909935	0.915138	0.911438	0.895643	0.877798	0.889453	0.916125	0.877544	0.861926	0.842817	0.878446	0.819738	0.855351	0.85263	0.841067	0.843981	0.893354	0.819368	0.829674	0.839526	1	0.888465	0.0603755
1394	10	56955	0.22782	64.7045	8.08244	3.58062	1.28751	0.9115	0.916627	0.912589	0.897094	0.878272	0.890422	0.917277	0.878808	0.862462	0.843886	0.879124	0.820639	0.855553	0.853095	0.841735	0.844149	0.893038	0.819691	0.829743	0.839452	1	0.889522	0.0600004
1396	0	639277	2.55711	22.828	0.84629	0.153024	0.0169191	0.931606	0.90304	0.90448	0.891341	0.876214	0.891863	0.912985	0.864265	0.887327	0.842914	0.909922	0.860954	0.843673	0.845157	0.847683	0.839929	0.88084	0.840056	0.811744	0.821261	1	0.8908	0.0594533
1401	5	103448	0.413792	63.0246	5.67479	3.23971	0.830556	0.932744	0.903952	0.905697	0.891661	0.877475	0.894135	0.913063	0.865188	0.886769	0.843554	0.91054	0.860592	0.843685	0.845289	0.847953	0.840234	0.880128	0.839581	0.81221	0.821708	1	0.89157	0.0590856
1402	6	65704	0.262816	64.7384	8.04536	3.58465	1.28334	0.934913	0.905538	0.907083	0.89283	0.878805	0.895143	0.912798	0.865609	0.887686	0.843868	0.910789	0.860625	0.845611	0.846356	0.848662	0.840253	0.88054	0.840033	0.811937	0.821594	1	0.892681	0.0586176
1406	10	57576	0.230304	64.7264	8.04252	3.58266	1.28341	0.936545	0.907748	0.908425	0.893775	0.879689	0.895512	0.91308	0.86576	0.888261	0.844701	0.910579	0.860723	0.845856	0.846281	0.848626	0.840411	0.88041	0.840689	0.811744	0.821627	1	0.893618	0.0581876
1408	0	594322	2.37729	22.81	0.864724	0.152693	0.0172781	0.94209	0.896061	0.909899	0.901085	0.871459	0.893438	0.919471	0.878767	0.867252	0.834094	0.88918	0.84547	0.864566	0.869127	0.81564	0.863337	0.877048	0.828357	0.833445	0.855034	1	0.892585	0.0621885
1413	5	100411	0.401644	63.9747	5.78096	3.38833	0.871651	0.943428	0.898009	0.911519	0.903043	0.871259	0.894807	0.920751	0.879535	0.867744	0.83447	0.889624	0.846157	0.86489	0.86854	0.816509	0.863098	0.877006	0.82843	0.834465	0.855071	1	0.893668	0.0618021
1414	6	64063	0.256252	67.3699	8.28057	4.03369	1.42459	0.944219	0.900504	0.913132	0.904851	0.871978	0.895041	0.920243	0.880126	0.867974	0.836146	0.891006	0.846729	0.865671	0.868723	0.815978	0.863954	0.877277	0.829153	0.835381	0.854986	1	0.894699	0.0613913
1418	10	56374	0.225496	67.344	8.28499	4.02942	1.42566	0.945223	0.902757	0.914508	0.905701	0.873364	0.895759	0.920495	0.881	0.86947	0.837345	0.891005	0.848139	0.865709	0.869293	0.817203	0.864148	0.877772	0.829558	0.836148	0.855279	1	0.895791	0.0610515
1420	0	514206	2.05682	22.7543	0.851641	0.151567	0.0169367	0.909056	0.925806	0.933621	0.907508	0.868572	0.886858	0.905657	0.86564	0.853997	0.827528	0.882447	0.859571	0.859757	0.85805	0.84902	0.835176	0.850518	0.823109	0.830037	0.830934	1	0.890995	0.0666225
1425	5	93936	0.375744	63.9173	5.76131	3.37887	0.866925	0.91004	0.926594	0.93478	0.909316	0.869443	0.887695	0.906697	0.867064	0.85464	0.828064	0.882995	0.861155	0.860778	0.857754	0.847721	0.835329	0.850883	0.823481	0.831699	0.83006	1	0.891924	0.0660511
1426	6	60363	0.241452	64.7927	8.08109	3.59472	1.28994	0.911519	0.928292	0.935846	0.910293	0.869953	0.889527	0.908222	0.867336	0.854812	0.828927	0.883455	0.86167	0.862233	0.858374	0.847746	0.835909	0.850471	0.82447	0.831809	0.829391	1	0.892963	0.0656534
1430	10	53156	0.212624	64.7831	8.07037	3.59274	1.28769	0.9135	0.930121	0.936846	0.911496	0.871774	0.891066	0.909229	0.868829	0.855915	0.829746	0.884124	0.86216	0.863148	0.858981	0.847045	0.836538	0.850826	0.824121	0.831995	0.828834	1	0.894241	0.0649583
1432	0	589478	2.35791	22.7435	0.845158	0.151341	0.0167886	0.920287	0.899322	0.902505	0.904179	0.871388	0.883367	0.901247	0.868322	0.873249	0.805931	0.907498	0.846998	0.869798	0.830323	0.836938	0.821947	0.892795	0.821026	0.86782	0.860203	1	0.886367	0.0633004
1437	5	100048	0.400192	65.0482	5.86934	3.56076	0.914317	0.921738	0.900208	0.903596	0.90562	0.872081	0.883371	0.901732	0.868598	0.874545	0.805443	0.908059	0.847123	0.869678	0.829362	0.837458	0.823125	0.891162	0.821836	0.867903	0.861561	1	0.887108	0.062878
1438	6	63513	0.254052	68.6051	8.4301	4.25871	1.50749	0.923283	0.901548	0.904744	0.906106	0.87412	0.883929	0.902146	0.870798	0.875073	0.806213	0.908444	0.84874	0.86824	0.830617	0.838025	0.822784	0.89144	0.82143	0.868964	0.861808	1	0.888133	0.0625953
1442	10	55730	0.22292	68.5838	8.40523	4.25378	1.50141	0.925004	0.902844	0.906657	0.907285	0.875193	0.884676	0.903176	0.871775	0.875722	0.807608	0.908864	0.849668	0.868285	0.830379	0.839072	0.823255	0.891513	0.821909	0.869523	0.861627	1	0.88927	0.0621089
1444	0	590102	2.36041	22.786	0.850131	0.152194	0.016943	0.91425	0.908648	0.904083	0.917222	0.875455	0.885538	0.905052	0.890926	0.877569	0.856514	0.892306	0.836188	0.847065	0.850272	0.852689	0.818778	0.866245	0.800423	0.83358	0.835132	1	0.890184	0.0649214
1449	5	99251	0.397004	61.0184	5.51142	2.94175	0.756348	0.915648	0.910354	0.905638	0.918374	0.876137	0.886359	0.905991	0.891119	0.878228	0.857231	0.893034	0.836521	0.84779	0.85045	0.852878	0.817453	0.866853	0.800994	0.835165	0.834878	1	0.891181	0.0642394
1450	6	63055	0.25222	62.2195	7.74112	3.18434	1.14295	0.917826	0.911815	0.906693	0.918777	0.878368	0.88744	0.906891	0.891262	0.879224	0.857997	0.892982	0.837237	0.848624	0.850829	0.851971	0.817818	0.867711	0.800523	0.834399	0.836214	1	0.892271	0.0638722
1454	10	55594	0.222376	62.1908	7.745	3.18025	1.1433	0.919227	0.91339	0.907976	0.919883	0.879744	0.88818	0.907229	0.89212	0.880095	0.858591	0.893316	0.83786	0.849345	0.851252	0.85297	0.818371	0.867657	0.800446	0.835144	0.836619	1	0.893295	0.0634065
1456	0	709625	2.8385	22.8499	0.853719	0.153474	0.0171232	0.935419	0.90466	0.914507	0.897845	0.883571	0.87508	0.891562	0.857845	0.878242	0.85062	0.881138	0.856719	0.869659	0.833262	0.84189	0.854872	0.886165	0.830296	0.803465	0.828192	1	0.89036	0.0614095
1461	5	107743	0.430972	61.9037	5.62	3.07176	0.792328	0.93659	0.906374	0.914157	0.899256	0.885111	0.876261	0.891599	0.859573	0.878595	0.85102	0.880809	0.857142	0.870289	0.834727	0.842742	0.855299	0.88667	0.832792	0.803087	0.828968	1	0.891276	0.0611245
1462	6	67925	0.2717	65.8675	8.07336	3.77008	1.33005	0.93777	0.907302	0.91565	0.901119	0.886699	0.876879	0.891653	0.860442	0.879787	0.850902	0.881325	0.857549	0.870784	0.834987	0.842746	0.856393	0.887523	0.833095	0.803901	0.829179	1	0.892256	0.060871
1466	10	59574	0.238296	65.864	8.06582	3.76919	1.32806	0.938916	0.908299	0.916809	0.902617	0.88782	0.878504	0.892529	0.861223	0.880149	0.851252	0.881903	0.858218	0.871706	0.836036	0.843631	0.8568	0.887803	0.833191	0.804596	0.828893	1	0.893253	0.0605309
1468	0	789580	3.15832	22.9246	0.853594	0.154973	0.0172333	0.930217	0.909716	0.907324	0.901182	0.862221	0.8801	0.898545	0.87495	0.87597	0.825069	0.891069	0.843645	0.83353	0.84768	0.854287	0.827233	0.872288	0.815981	0.841878	0.834257	1	0.887878	0.0636618
1473	5	111306	0.445224	63.4114	5.73719	3.30017	0.848978	0.931634	0.911478	0.908644	0.902269	0.862977	0.881826	0.899615	0.87639	0.877976	0.826245	0.891749	0.843535	0.833702	0.847371	0.853692	0.828585	0.873102	0.816897	0.841792	0.833994	1	0.88905	0.0629211
1474	6	69476	0.277904	63.9671	8.0383	3.46183	1.24945	0.932869	0.912704	0.909731	0.903636	0.865191	0.882938	0.900951	0.877238	0.878922	0.827257	0.892186	0.84409	0.835245	0.84694	0.854705	0.827797	0.872503	0.817268	0.841521	0.83364	1	0.890145	0.0625168
1478	10	60980	0.24392	63.9529	8.04302	3.4598	1.25042	0.934101	0.914054	0.911282	0.904797	0.86671	0.883724	0.901804	0.878206	0.87928	0.827771	0.892547	0.844859	0.835741	0.847122	0.854419	0.828591	0.872844	0.818227	0.842153	0.83324	1	0.89116	0.0621661
1480	0	794088	3.17635	22.9333	0.856859	0.155152	0.0173009	0.918109	0.899727	0.911838	0.908466	0.876691	0.882717	0.907539	0.880433	0.869101	0.846231	0.887001	0.843837	0.850919	0.851379	0.82792	0.850349	0.876005	0.81991	0.857885	0.830135	1	0.889149	0.0679099
1485	5	111481	0.445924	64.6906	5.88857	3.50406	0.907881	0.919524	0.902234	0.913914	0.909742	0.878024	0.883666	0.908845	0.881679	0.869736	0.847095	0.88712	0.844866	0.852109	0.851455	0.829043	0.850647	0.875808	0.820189	0.858595	0.830478	1	0.890492	0.0674935
1486	6	69713	0.278852	64.8315	8.18889	3.60522	1.31031	0.92203	0.904171	0.915618	0.911128	0.879025	0.885122	0.909744	0.882239	0.870992	0.847647	0.88746	0.846521	0.852976	0.850903	0.829386	0.850781	0.876386	0.820959	0.859452	0.830885	1	0.891862	0.0668039
1490	10	61217	0.244868	64.8067	8.19634	3.6015	1.31019	0.92333	0.906007	0.916698	0.912296	0.879919	0.886584	0.910082	0.882876	0.871555	0.847943	0.887948	0.847167	0.8529	0.851348	0.829688	0.85134	0.876619	0.82143	0.859222	0.830856	1	0.892834	0.0663591
1492	0	754719	3.01888	22.9804	0.879826	0.15614	0.0178566	0.915328	0.921324	0.914368	0.909401	0.850962	0.88247	0.910436	0.858535	0.863842	0.811034	0.889791	0.864766	0.866267	0.842403	0.8513	0.834646	0.885942	0.819013	0.84333	0.819235	1	0.888149	0.0615078
1497	5	109454	0.437816	62.5617	5.65118	3.16958	0.813441	0.91702	0.923173	0.914434	0.909492	0.852564	0.882247	0.911598	0.860124	0.865633	0.812437	0.890379	0.864021	0.866318	0.843405	0.850814	0.836676	0.885925	0.82002	0.843747	0.819043	1	0.8891	0.0612899
1498	6	68384	0.273536	64.9755	8.02102	3.62186	1.28686	0.917876	0.924873	0.915726	0.910052	0.853884	0.88286	0.912852	0.860881	0.866438	0.813772	0.891064	0.864603	0.86665	0.843852	0.850601	0.836424	0.8849	0.820104	0.844247	0.820141	1	0.890031	0.0609272
1502	10	60000	0.24	64.9737	8.00705	3.62097	1.28324	0.91925	0.925992	0.91715	0.911033	0.855475	0.883592	0.913475	0.861342	0.867275	0.814767	0.891608	0.865142	0.867233	0.844633	0.850833	0.83725	0.885283	0.820058	0.845008	0.819683	1	0.891023	0.0606769
1504	0	650045	2.60018	22.8822	0.863768	0.154136	0.0173813	0.936477	0.900441	0.91203	0.902468	0.902482	0.884986	0.890091	0.874966	0.88285	0.831082	0.881097	0.837627	0.876921	0.834408	0.839161	0.798956	0.878105	0.812715	0.875939	0.834361	1	0.89181	0.0615928
1509	5	102858	0.411432	63.0897	5.70798	3.25043	0.837019	0.937841	0.902856	0.914119	0.902949	0.903629	0.885998	0.890932	0.876854	0.88313	0.830947	0.880204	0.838962	0.876339	0.834806	0.839497	0.799505	0.878079	0.812387	0.876451	0.834811	1	0.892925	0.0609534
1510	6	65061	0.260244	66.1592	8.16071	3.82233	1.35822	0.938711	0.90356	0.915387	0.903875	0.904221	0.886606	0.891248	0.877392	0.883894	0.83175	0.880674	0.839904	0.877085	0.836185	0.839335	0.798658	0.877669	0.812292	0.8768	0.834809	1	0.893636	0.0608343
1514	10	57229	0.228916	66.1357	8.14742	3.81789	1.35541	0.939803	0.905013	0.916948	0.905048	0.905223	0.887225	0.892441	0.878759	0.884525	0.832471	0.880969	0.840168	0.877291	0.836237	0.83933	0.799097	0.87785	0.813049	0.876828	0.835162	1	0.894623	0.0605385
1516	0	713301	2.8532	22.9333	0.8612	0.155159	0.017385	0.926018	0.920412	0.908566	0.896832	0.88299	0.873794	0.888022	0.879153	0.877215	0.839799	0.891755	0.857714	0.849505	0.863856	0.83716	0.814238	0.896643	0.807348	0.810812	0.823789	1	0.890243	0.0637363
1521	5	107313	0.429252	61.4922	5.55316	3.01048	0.773717	0.927576	0.922004	0.909759	0.896848	0.884194	0.874652	0.889067	0.879712	0.878342	0.840397	0.892781	0.857701	0.84972	0.864224	0.837652	0.815302	0.896383	0.807116	0.811034	0.822841	1	0.891182	0.0633065
1522	6	67389	0.269556	62.2352	7.79121	3.18836	1.14837	0.929113	0.92314	0.910972	0.897921	0.885293	0.874891	0.88967	0.879706	0.879327	0.841755	0.892824	0.858441	0.849827	0.865668	0.838171	0.815274	0.896207	0.80804	0.811423	0.823102	1	0.892097	0.0628526
1526	10	59288	0.237152	62.2128	7.78083	3.18463	1.14525	0.93007	0.924293	0.912326	0.898732	0.885989	0.875607	0.890737	0.880246	0.87995	0.842515	0.893343	0.859027	0.849624	0.866035	0.838905	0.815536	0.896927	0.808663	0.811986	0.82332	1	0.892936	0.0625
1528	0	742113	2.96845	22.9318	0.860371	0.155129	0.0173749	0.933665	0.908129	0.902501	0.894632	0.875627	0.881458	0.892053	0.870202	0.86664	0.829942	0.877656	0.863369	0.876574	0.848325	0.856751	0.828652	0.894532	0.816537	0.807696	0.828578	1	0.888519	0.0633126
1533	5	109196	0.436784	63.3342	5.70275	3.28748	0.842926	0.935309	0.909003	0.903751	0.895262	0.87794	0.883128	0.893	0.871035	0.867362	0.831065	0.877331	0.864011	0.876685	0.847609	0.855567	0.82955	0.894167	0.816147	0.808825	0.827173	1	0.889518	0.0629467
1534	6	68239	0.272956	64.1531	8.00563	3.48988	1.25262	0.937162	0.909692	0.90556	0.896489	0.878625	0.884648	0.894452	0.872595	0.868081	0.831167	0.877138	0.864381	0.87631	0.848173	0.85501	0.828939	0.893704	0.816132	0.808856	0.828405	1	0.890542	0.06255
1538	10	60009	0.240036	64.1312	8.00392	3.48637	1.25189	0.938668	0.911047	0.906681	0.897899	0.878818	0.885809	0.895549	0.873311	0.868445	0.831709	0.877102	0.864995	0.876718	0.849389	0.855113	0.828876	0.894349	0.816836	0.808979	0.828659	1	0.891494	0.0621754
1540	0	858397	3.43359	22.9432	0.866639	0.155367	0.0175177	0.914332	0.918156	0.913633	0.912363	0.868569	0.873575	0.90919	0.870204	0.866057	0.829553	0.892412	0.852152	0.848067	0.825183	0.842894	0.858146	0.862268	0.831185	0.852093	0.825984	1	0.889038	0.0630422
1545	5	114584	0.458336	62.409	5.62125	3.14614	0.806412	0.9158	0.918723	0.915616	0.913134	0.869777	0.874485	0.910254	0.871854	0.867071	0.832027	0.892873	0.852855	0.849277	0.825556	0.842997	0.858545	0.862581	0.830928	0.852619	0.826001	1	0.890146	0.0625859
1546	6	71245	0.28498	66.2504	8.09336	3.83497	1.35097	0.917545	0.919875	0.916001	0.913903	0.870924	0.876005	0.911439	0.872328	0.866742	0.832065	0.892729	0.853063	0.850516	0.825805	0.843259	0.859345	0.862475	0.830683	0.851969	0.827237	1	0.890993	0.0623003
1550	10	62551	0.250204	66.2154	8.11329	3.82987	1.35309	0.919298	0.920905	0.917419	0.914574	0.871641	0.87718	0.912104	0.87284	0.86754	0.832864	0.893407	0.854247	0.851257	0.825702	0.843688	0.859722	0.863088	0.830306	0.851449	0.827509	1	0.891953	0.0618909
1552	0	710965	2.84386	22.9389	0.871479	0.155287	0.0176063	0.906673	0.917253	0.913278	0.89898	0.865748	0.875539	0.885968	0.874112	0.875107	0.816624	0.86994	0.853712	0.867729	0.821081	0.856659	0.848266	0.883438	0.807254	0.832405	0.844176	1	0.884908	0.0629029
1557	5	106188	0.424752	65.2773	5.91114	3.59892	0.926941	0.907791	0.918983	0.914181	0.899023	0.867386	0.876276	0.887558	0.874656	0.874948	0.818652	0.870263	0.853985	0.868601	0.822489	0.857418	0.847864	0.882991	0.807229	0.832264	0.843777	1	0.885833	0.0625569
1558	6	66493	0.265972	65.4125	8.22105	3.7009	1.33823	0.908945	0.919548	0.915029	0.900614	0.869452	0.877356	0.888537	0.875333	0.876837	0.819537	0.869889	0.853218	0.867761	0.823628	0.858008	0.84833	0.883852	0.806664	0.832321	0.844728	1	0.886766	0.062211
1562	10	58441	0.233764	65.3994	8.21031	3.69836	1.33641	0.910671	0.920672	0.915975	0.901448	0.87063	0.877663	0.889324	0.875883	0.877269	0.820717	0.869663	0.853048	0.868594	0.823608	0.85831	0.848232	0.884054	0.806762	0.832575	0.844707	1	0.887614	0.0619081
1564	0	474968	1.89987	22.8363	0.878852	0.153239	0.0176179	0.946036	0.897583	0.929394	0.911308	0.86355	0.896816	0.899297	0.859876	0.8616	0.817046	0.884387	0.856212	0.855683	0.840152	0.861276	0.815675	0.902485	0.799895	0.8491	0.823909	1	0.892269	0.0610118
1569	5	90170	0.36068	60.8677	5.51139	2.92042	0.752093	0.946789	0.898691	0.929971	0.912138	0.863979	0.897976	0.90015	0.861534	0.861617	0.817905	0.88484	0.855911	0.855467	0.84049	0.861035	0.817262	0.902623	0.799734	0.848974	0.825724	1	0.892986	0.0607668
1570	6	58208	0.232832	64.5857	7.90378	3.5548	1.25401	0.947791	0.901362	0.931461	0.913259	0.866024	0.898012	0.90071	0.861789	0.86306	0.81902	0.884646	0.856351	0.855879	0.84119	0.861488	0.818092	0.90168	0.800148	0.848981	0.825617	1	0.894099	0.0604439
1574	10	51172	0.204688	64.5707	7.90282	3.55238	1.25363	0.9484	0.90273	0.93216	0.913888	0.867379	0.89847	0.901323	0.861731	0.864643	0.820507	0.884429	0.857139	0.85667	0.841876	0.861584	0.818768	0.901577	0.800555	0.848267	0.826399	1	0.89486	0.0601946
1576	0	539371	2.15748	22.744	0.876653	0.151399	0.0174942	0.946062	0.911232	0.913457	0.890665	0.879219	0.88178	0.903377	0.885129	0.862407	0.817241	0.882796	0.850932	0.862331	0.8598	0.822488	0.824994	0.869304	0.833672	0.814293	0.834245	1	0.891643	0.059072
1581	5	96441	0.385764	62.5093	5.64062	3.16152	0.811358	0.946361	0.911806	0.913921	0.891307	0.880134	0.88297	0.904361	0.886511	0.863238	0.819937	0.88214	0.850587	0.862999	0.861252	0.822778	0.824893	0.870019	0.833748	0.814949	0.834557	1	0.892333	0.0589727
1582	6	62017	0.248068	64.6211	7.98804	3.56365	1.26945	0.947756	0.913322	0.914451	0.893844	0.881565	0.884096	0.904881	0.88791	0.862989	0.82167	0.882726	0.850904	0.863755	0.862393	0.823355	0.824282	0.869705	0.833425	0.815873	0.835053	1	0.893451	0.0586251
1586	10	54514	0.218056	64.6158	7.97345	3.56227	1.26741	0.948619	0.914371	0.915462	0.894422	0.882636	0.884443	0.905465	0.88813	0.86442	0.822908	0.883094	0.850947	0.863925	0.863485	0.823559	0.82433	0.87007	0.833557	0.815946	0.835418	1	0.894195	0.0583359
1588	0	655651	2.6226	22.8448	0.880738	0.153412	0.0177186	0.933574	0.917558	0.914013	0.888133	0.864521	0.89767	0.877337	0.887037	0.874855	0.803546	0.881538	0.870513	0.859775	0.835804	0.859286	0.823615	0.887481	0.810167	0.820219	0.848676	1	0.889668	0.0587891
1593	5	104505	0.41802	63.3909	5.71775	3.2965	0.845272	0.933726	0.918521	0.91554	0.890369	0.865231	0.897613	0.877834	0.888637	0.874647	0.804052	0.881862	0.870781	0.861528	0.835625	0.860739	0.824827	0.887685	0.810315	0.820195	0.848371	1	0.890465	0.0585031
1594	6	66172	0.264688	64.9085	8.06153	3.61261	1.29186	0.93498	0.919815	0.916203	0.890913	0.866001	0.89828	0.878098	0.889198	0.875098	0.804185	0.882314	0.871607	0.86214	0.836215	0.861611	0.825153	0.887611	0.811045	0.81978	0.848403	1	0.891202	0.058435
1598	10	58066	0.232264	64.9017	8.06218	3.61151	1.29077	0.935883	0.920754	0.917344	0.892166	0.867039	0.899149	0.879551	0.889763	0.875702	0.805084	0.883331	0.871724	0.862484	0.836376	0.862071	0.825363	0.888007	0.810526	0.819189	0.848836	1	0.892071	0.0582203
1600	0	590382	2.36153	22.9136	0.867331	0.154772	0.0174917	0.9256	0.917658	0.93096	0.905198	0.867517	0.873086	0.905229	0.870276	0.86805	0.825709	0.85188	0.843434	0.859511	0.857151	0.852911	0.841863	0.883835	0.800414	0.812236	0.824703	1	0.890262	0.0582815
1605	5	98914	0.395656	60.0385	5.42337	2.80287	0.719776	0.926901	0.919748	0.931107	0.907308	0.869012	0.873496	0.906156	0.871762	0.867612	0.825561	0.852301	0.843126	0.861668	0.857882	0.852412	0.841807	0.884324	0.802783	0.812297	0.82549	1	0.891289	0.0580462
1606	6	62930	0.25172	62.4637	7.68231	3.2185	1.13969	0.928031	0.920634	0.931924	0.908772	0.870006	0.874599	0.906563	0.872271	0.867488	0.826935	0.851692	0.843302	0.862148	0.856944	0.852384	0.842055	0.883919	0.802646	0.812347	0.825425	1	0.892018	0.0576844
1610	10	55398	0.221592	62.4598	7.68095	3.21787	1.1395	0.928987	0.922028	0.93266	0.910015	0.871268	0.87532	0.906973	0.873245	0.867892	0.827936	0.852179	0.843613	0.863127	0.857188	0.853045	0.842521	0.884436	0.80261	0.813297	0.825851	1	0.892904	0.0574185
1612	0	569940	2.27976	22.8628	0.870069	0.153755	0.0174722	0.92415	0.903609	0.906072	0.91912	0.871095	0.881699	0.885642	0.862663	0.882518	0.830362	0.88476	0.866711	0.867569	0.845737	0.844647	0.823408	0.868352	0.788448	0.820798	0.841486	1	0.888156	0.0616603
1617	5	98014	0.392056	64.077	5.78507	3.4044	0.874699	0.925985	0.903988	0.907508	0.919486	0.870483	0.883552	0.887235	0.863739	0.882343	0.831657	0.885353	0.866953	0.867371	0.846614	0.845384	0.824489	0.868799	0.789086	0.822265	0.841569	1	0.889032	0.0612878
1618	6	62637	0.250548	65.7045	8.19474	3.74794	1.34532	0.927056	0.90492	0.908329	0.920542	0.87157	0.883575	0.88763	0.863715	0.883248	0.833054	0.886185	0.86658	0.867347	0.847486	0.845523	0.824393	0.869654	0.789302	0.822517	0.841907	1	0.889753	0.0611183
1622	10	55146	0.220584	65.6741	8.20067	3.7431	1.34411	0.927828	0.90634	0.909032	0.921445	0.87242	0.885613	0.887979	0.864768	0.8836	0.833805	0.886411	0.866663	0.867497	0.848158	0.845419	0.824176	0.869283	0.789395	0.822634	0.841267	1	0.890548	0.0608134
1624	0	623130	2.49252	22.8715	0.891273	0.153964	0.0179435	0.926781	0.918519	0.91214	0.907324	0.884352	0.906239	0.878517	0.852487	0.885973	0.817804	0.879888	0.852992	0.847681	0.81924	0.879066	0.855659	0.895936	0.831782	0.79357	0.823892	1	0.891455	0.0620767
1629	5	101787	0.407148	65.1935	5.89775	3.58495	0.921286	0.927481	0.920019	0.912754	0.908736	0.884371	0.906992	0.880343	0.853847	0.887269	0.819383	0.879911	0.852958	0.848979	0.820596	0.878722	0.855478	0.896529	0.8324	0.793033	0.82318	1	0.892349	0.0618851
1630	6	64360	0.25744	68.2215	8.40314	4.18873	1.48433	0.928931	0.920618	0.914807	0.909967	0.885698	0.907186	0.881099	0.853729	0.887469	0.820712	0.880353	0.853387	0.847871	0.820129	0.87925	0.856456	0.895712	0.833499	0.793839	0.823773	1	0.893223	0.0614243
1634	10	56521	0.226084	68.2212	8.38559	4.18793	1.48103	0.930566	0.921242	0.916359	0.911714	0.886423	0.908185	0.881699	0.855133	0.887573	0.822004	0.880965	0.854081	0.84841	0.821615	0.879443	0.857301	0.895481	0.833973	0.793882	0.823305	1	0.894261	0.0611295
1636	0	526306	2.10522	22.7547	0.855872	0.15158	0.0170365	0.933695	0.898469	0.923383	0.897958	0.876585	0.86896	0.878833	0.858639	0.877565	0.849612	0.874949	0.841488	0.873192	0.816706	0.845394	0.818901	0.876485	0.830185	0.80806	0.829316	1	0.887069	0.0629263
1641	5	94769	0.379076	63.3074	5.73486	3.28423	0.846361	0.933654	0.899165	0.924015	0.89887	0.876363	0.870237	0.880203	0.858498	0.878969	0.849033	0.875144	0.842559	0.872949	0.818527	0.846105	0.818606	0.876215	0.829565	0.808097	0.828979	1	0.887554	0.0628371
1642	6	60878	0.243512	66.1811	8.17537	3.8265	1.35921	0.934574	0.900424	0.925137	0.900465	0.877107	0.872023	0.880778	0.860188	0.880359	0.848878	0.875776	0.843154	0.874019	0.818358	0.846833	0.818489	0.876474	0.829158	0.807853	0.829347	1	0.888549	0.0625085
1646	10	53583	0.214332	66.1624	8.15869	3.82269	1.35552	0.935605	0.902208	0.926171	0.902049	0.878478	0.872413	0.880923	0.860861	0.880596	0.849337	0.876304	0.843822	0.874867	0.81914	0.846985	0.818944	0.876173	0.830179	0.807961	0.829526	1	0.889487	0.0621416
1648	0	561871	2.24748	22.8418	0.850569	0.153306	0.0170408	0.929822	0.899102	0.914941	0.877478	0.883803	0.889774	0.878536	0.869788	0.879662	0.828466	0.878625	0.855116	0.849751	0.835346	0.847496	0.809144	0.875141	0.784811	0.813966	0.825385	1	0.885315	0.0627454
1653	5	97550	0.3902	63.0015	5.66607	3.23599	0.828739	0.931138	0.901399	0.916771	0.879821	0.88346	0.891035	0.879267	0.872322	0.880472	0.827791	0.87878	0.85672	0.84981	0.835541	0.84858	0.809892	0.875828	0.786238	0.814234	0.825618	1	0.886575	0.062185
1654	6	62237	0.248948	63.6797	7.96412	3.4143	1.23043	0.933223	0.902486	0.917774	0.880642	0.884361	0.892933	0.880288	0.873315	0.881236	0.828494	0.880385	0.857617	0.849679	0.836102	0.84878	0.810571	0.875227	0.787096	0.814532	0.825907	1	0.887688	0.0617599
1658	10	54682	0.218728	63.6705	7.96754	3.41301	1.23066	0.934293	0.903167	0.918904	0.881588	0.885675	0.893411	0.881506	0.874291	0.881862	0.829021	0.881167	0.857778	0.849695	0.836272	0.849009	0.811291	0.874694	0.787791	0.814729	0.825308	1	0.888498	0.0615425
1660	0	668154	2.67262	22.8334	0.874304	0.153175	0.0175556	0.929859	0.912048	0.907106	0.901227	0.888581	0.883406	0.894054	0.867819	0.893595	0.813556	0.862257	0.875012	0.860122	0.832969	0.842724	0.831195	0.883133	0.811103	0.824457	0.843184	1	0.890281	0.0621612
1665	5	104622	0.418488	60.5352	5.49893	2.87347	0.74249	0.931745	0.913221	0.907993	0.902511	0.889478	0.883935	0.895376	0.867915	0.89398	0.813381	0.862543	0.874247	0.860426	0.834695	0.843207	0.831876	0.882878	0.812181	0.824879	0.843656	1	0.891193	0.0617388
1666	6	66229	0.264916	62.3244	7.7552	3.20032	1.14558	0.933768	0.914554	0.908575	0.903736	0.89109	0.885096	0.897084	0.868117	0.895137	0.814696	0.862492	0.87467	0.860552	0.836416	0.843196	0.830973	0.882295	0.812273	0.824646	0.843347	1	0.892282	0.061311
1670	10	58327	0.233308	62.3082	7.74591	3.19758	1.14397	0.935622	0.915571	0.909322	0.905113	0.891954	0.886022	0.89828	0.868526	0.895906	0.815223	0.86388	0.874904	0.860365	0.836139	0.843666	0.831262	0.882602	0.811828	0.825175	0.843306	1	0.89323	0.060863
1672	0	777560	3.11024	22.8724	0.860565	0.153934	0.0172807	0.90467	0.899142	0.902678	0.905849	0.879295	0.883759	0.878398	0.868792	0.863781	0.835345	0.865208	0.853041	0.855012	0.825083	0.868323	0.830161	0.87273	0.789353	0.827058	0.834923	1	0.882019	0.0653974
1677	5	111171	0.444684	61.4981	5.5586	3.01147	0.775215	0.906055	0.900248	0.90417	0.905848	0.881331	0.8864	0.88005	0.869759	0.863112	0.836787	0.865275	0.852592	0.85458	0.826915	0.868333	0.831741	0.87324	0.790822	0.827594	0.834872	1	0.883114	0.0650625
1678	6	69456	0.277824	61.8486	7.76621	3.13047	1.13241	0.907834	0.901268	0.904846	0.906804	0.882854	0.88672	0.881148	0.870889	0.86449	0.837329	0.866527	0.853036	0.854656	0.826768	0.868989	0.832304	0.872718	0.791811	0.829367	0.834795	1	0.88411	0.0648203
1682	10	61010	0.24404	61.8358	7.75865	3.12832	1.13078	0.909621	0.90268	0.906589	0.907736	0.884076	0.887445	0.881921	0.87207	0.865391	0.838363	0.867661	0.853704	0.854942	0.827627	0.86871	0.832191	0.872357	0.79219	0.829725	0.834306	1	0.885233	0.0644762
1684	0	650265	2.60106	22.8843	0.863348	0.154177	0.0173741	0.928029	0.905392	0.928486	0.886988	0.865721	0.906349	0.882311	0.837924	0.889477	0.821701	0.871199	0.844839	0.833977	0.832971	0.890466	0.851085	0.879359	0.782174	0.808241	0.853925	1	0.887332	0.0644142
1689	5	103708	0.414832	62.2168	5.62097	3.11774	0.801881	0.929157	0.90669	0.929827	0.88782	0.866288	0.906015	0.883394	0.839	0.890278	0.821615	0.872141	0.84521	0.833147	0.834106	0.890698	0.851559	0.880964	0.782664	0.809031	0.854481	1	0.888155	0.0640956
1690	6	65656	0.262624	67.1592	8.19622	3.99382	1.40306	0.929588	0.907983	0.930684	0.889705	0.868131	0.90681	0.885334	0.840045	0.891031	0.823352	0.871961	0.845102	0.833427	0.834432	0.89065	0.851118	0.88091	0.783371	0.809126	0.854522	1	0.889128	0.0636355
1694	10	57614	0.230456	67.1406	8.18691	3.99023	1.40068	0.93105	0.909423	0.931605	0.890843	0.869181	0.907835	0.88646	0.841506	0.891624	0.82434	0.872609	0.845446	0.833565	0.834389	0.890643	0.851069	0.880611	0.784072	0.809109	0.854662	1	0.890129	0.0631561
1696	0	479956	1.91982	22.8466	0.870828	0.153434	0.0174725	0.911389	0.892276	0.914981	0.904718	0.867496	0.891015	0.855155	0.827232	0.892545	0.865668	0.873648	0.849771	0.845761	0.839119	0.851037	0.819028	0.896861	0.824796	0.787558	0.821637	1	0.881822	0.0639234
1701	5	90302	0.361208	62.5796	5.65775	3.17246	0.816258	0.913158	0.894338	0.915866	0.907305	0.87033	0.892095	0.856515	0.82739	0.894006	0.867113	0.874266	0.850275	0.846194	0.839262	0.85146	0.820275	0.896636	0.825391	0.786123	0.821571	1	0.883254	0.0632448
1702	6	58545	0.23418	63.3877	7.94342	3.36824	1.21311	0.914006	0.895866	0.917192	0.908882	0.871603	0.892083	0.85834	0.828559	0.894158	0.867435	0.874643	0.850628	0.8457	0.838953	0.851986	0.820403	0.896943	0.825826	0.786617	0.821641	1	0.884182	0.0629576
1706	10	51520	0.20608	63.3632	7.95019	3.36467	1.21237	0.915509	0.897399	0.918042	0.909715	0.871826	0.8931	0.859802	0.830115	0.895235	0.867915	0.875029	0.851689	0.846205	0.83949	0.853251	0.820885	0.897341	0.825427	0.785937	0.821739	1	0.885178	0.0625117
1708	0	439537	1.75815	22.6956	0.882223	0.150449	0.0174864	0.949892	0.887949	0.912013	0.904773	0.882104	0.857088	0.876668	0.865812	0.862498	0.834416	0.86633	0.860147	0.87671	0.804858	0.84077	0.809878	0.887441	0.839827	0.847036	0.8556	1	0.886859	0.0599983
1713	5	86557	0.346228	64.4869	5.80427	3.46937	0.888718	0.951096	0.889755	0.913167	0.90638	0.883216	0.858117	0.875585	0.865903	0.863252	0.836073	0.867244	0.860375	0.877168	0.805475	0.840787	0.809865	0.888085	0.841711	0.848279	0.855246	1	0.887835	0.0595002
1714	6	56128	0.224512	64.656	8.08346	3.57295	1.28752	0.951673	0.891257	0.914731	0.907577	0.883	0.859936	0.876577	0.867829	0.864203	0.836419	0.867597	0.860435	0.8781	0.805311	0.84261	0.81087	0.887543	0.842218	0.848774	0.854467	1	0.88879	0.0593873
1718	10	49422	0.197688	64.6597	8.07351	3.57313	1.28536	0.9524	0.892831	0.915301	0.908118	0.883513	0.860609	0.877322	0.868277	0.864848	0.836955	0.868793	0.861165	0.878303	0.805724	0.843076	0.810823	0.887904	0.842327	0.848812	0.85467	1	0.889501	0.0591512
1720	0	543415	2.17366	22.7441	0.849549	0.151361	0.0169117	0.939991	0.912669	0.895039	0.888392	0.891567	0.895782	0.862586	0.858831	0.888397	0.804312	0.882753	0.852491	0.853357	0.840407	0.857123	0.823523	0.884666	0.800015	0.799361	0.831573	1	0.88723	0.0627644
1725	5	95718	0.382872	61.0761	5.51421	2.95001	0.758138	0.941369	0.913522	0.896634	0.888924	0.892956	0.897125	0.862842	0.859358	0.890287	0.803658	0.883653	0.852912	0.854985	0.841002	0.857268	0.823821	0.88406	0.800382	0.79952	0.831374	1	0.888165	0.0625448
1726	6	61245	0.24498	62.4185	7.76763	3.2149	1.15343	0.942901	0.913797	0.897722	0.890465	0.893591	0.89871	0.863099	0.860193	0.890399	0.805992	0.883607	0.853188	0.855694	0.841489	0.857221	0.823912	0.884595	0.799551	0.798718	0.831415	1	0.889023	0.0621908
1730	10	53912	0.215648	62.4039	7.7707	3.21286	1.15417	0.943695	0.914518	0.899243	0.891842	0.894374	0.899763	0.863889	0.861116	0.890544	0.805767	0.88408	0.853233	0.855821	0.841353	0.857332	0.82464	0.884794	0.800323	0.798551	0.830947	1	0.889789	0.0619401
1732	0	650831	2.60332	22.8347	0.858688	0.153176	0.0172082	0.917372	0.898096	0.910458	0.895518	0.890445	0.885346	0.884365	0.834177	0.883165	0.829816	0.891404	0.867562	0.857717	0.836355	0.880625	0.828264	0.871192	0.819496	0.823303	0.834379	1	0.885902	0.0660501
1737	5	103879	0.415516	63.5285	5.77504	3.31916	0.858281	0.918843	0.899739	0.910978	0.896914	0.891802	0.88579	0.884856	0.834909	0.883668	0.83113	0.891711	0.868034	0.856771	0.837547	0.88077	0.829691	0.872356	0.81954	0.823241	0.834514	1	0.886857	0.0658602
1738	6	65635	0.26254	66.7375	8.25973	3.92405	1.39728	0.919654	0.90115	0.912067	0.899246	0.893205	0.886554	0.885633	0.835286	0.883705	0.831843	0.892336	0.869087	0.857127	0.838059	0.881687	0.829291	0.873017	0.81938	0.823928	0.833214	1	0.887833	0.0653186
1742	10	57571	0.230284	66.7242	8.25227	3.92149	1.39576	0.921358	0.902416	0.913707	0.900749	0.894461	0.887765	0.886488	0.836828	0.884482	0.832702	0.893714	0.869891	0.857671	0.839199	0.88225	0.830262	0.8734	0.819675	0.824591	0.833093	1	0.889086	0.0648795
1744	0	687856	2.75142	22.937	0.851665	0.15522	0.0171985	0.93186	0.892851	0.918274	0.916557	0.88457	0.897842	0.858696	0.855137	0.897198	0.797631	0.868914	0.838847	0.872007	0.849876	0.875695	0.835426	0.883811	0.7578	0.789593	0.829605	1	0.887709	0.0601269
1749	5	105667	0.422668	63.8401	5.75529	3.36673	0.863764	0.932988	0.893382	0.919951	0.917126	0.886384	0.899136	0.859431	0.856516	0.897721	0.797709	0.869046	0.839122	0.872344	0.8508	0.876073	0.83537	0.884302	0.758733	0.788624	0.830538	1	0.888614	0.0598022
1750	6	66613	0.266452	63.8262	8.01416	3.43899	1.24299	0.934082	0.894382	0.921825	0.917614	0.886711	0.899532	0.85993	0.85755	0.898135	0.797937	0.869905	0.839979	0.872773	0.850742	0.87612	0.834364	0.8853	0.758223	0.788007	0.830228	1	0.889358	0.0595435
1754	10	58584	0.234336	63.8108	8.00589	3.43624	1.24033	0.935324	0.895927	0.92317	0.918971	0.887171	0.899691	0.860687	0.858093	0.898172	0.799203	0.870494	0.840835	0.872841	0.851231	0.876306	0.834929	0.8856	0.758441	0.7878	0.830961	1	0.890257	0.0592002
1756	0	540490	2.16196	22.8991	0.868451	0.154483	0.0174801	0.905491	0.893462	0.918373	0.912213	0.864397	0.886621	0.859251	0.832155	0.90865	0.832122	0.877332	0.819611	0.878341	0.822938	0.855926	0.845084	0.883633	0.81716	0.799502	0.865836	1	0.881998	0.0630708
1761	5	95785	0.38314	64.8971	5.88552	3.53694	0.912522	0.907407	0.893804	0.920478	0.913442	0.867025	0.886256	0.859806	0.833596	0.909271	0.833246	0.877256	0.819325	0.878927	0.82361	0.855431	0.845164	0.884554	0.817931	0.800073	0.865423	1	0.883062	0.0627831
1762	6	61054	0.244216	66.8033	8.27319	3.93578	1.40122	0.909932	0.895117	0.921266	0.915026	0.869067	0.887084	0.86046	0.834867	0.909768	0.833361	0.87778	0.820487	0.87968	0.823492	0.855652	0.84413	0.885495	0.818873	0.801143	0.865996	1	0.884276	0.0623173
1766	10	53630	0.21452	66.7628	8.27556	3.92893	1.3992	0.911412	0.89697	0.922515	0.916381	0.870129	0.887964	0.861169	0.835987	0.909845	0.833731	0.878454	0.820548	0.880142	0.823345	0.85565	0.844676	0.885325	0.819178	0.801203	0.866427	1	0.885298	0.0618748
1768	0	505648	2.02259	22.8023	0.877359	0.152559	0.0175363	0.93154	0.906939	0.924806	0.892931	0.901058	0.878211	0.869871	0.835278	0.882399	0.843943	0.845097	0.842512	0.878962	0.865062	0.84987	0.817513	0.874874	0.850654	0.782903	0.836811	1	0.88867	0.0595758
1773	5	92610	0.37044	63.7217	5.76835	3.34873	0.86179	0.933619	0.907985	0.924479	0.894574	0.901463	0.878436	0.870414	0.835963	0.882227	0.844612	0.845071	0.841918	0.879473	0.863627	0.850642	0.818967	0.875926	0.851096	0.785056	0.836778	1	0.889399	0.0590602
1774	6	59642	0.238568	65.0752	8.10617	3.64133	1.30455	0.935348	0.909602	0.924751	0.896273	0.902409	0.878458	0.871567	0.835879	0.882977	0.84505	0.845822	0.842561	0.879087	0.863376	0.851346	0.819431	0.87544	0.852118	0.786384	0.837807	1	0.890312	0.058757
1778	10	52410	0.20964	65.0559	8.09206	3.63764	1.30127	0.9363	0.911439	0.925749	0.897233	0.903377	0.879431	0.8722	0.836653	0.88381	0.846422	0.846661	0.84316	0.879307	0.863623	0.851965	0.819729	0.875844	0.852232	0.786701	0.838447	1	0.891279	0.0584514
1780	0	480523	1.92209	22.6365	0.840114	0.149224	0.0165335	0.933171	0.901157	0.898479	0.900538	0.896721	0.905172	0.861092	0.843336	0.868021	0.819629	0.873451	0.851923	0.888978	0.827994	0.882378	0.835969	0.883346	0.827154	0.826722	0.833607	1	0.88766	0.0643994
1785	5	91386	0.365544	62.5481	5.64651	3.16745	0.813339	0.93395	0.902184	0.899191	0.902201	0.8972	0.905916	0.861915	0.844188	0.868886	0.819283	0.873788	0.852844	0.888637	0.828699	0.882104	0.837716	0.884561	0.827501	0.826522	0.833437	1	0.888426	0.0642604
1786	6	58969	0.235876	65.4214	8.10257	3.69773	1.31935	0.935051	0.90484	0.900914	0.902881	0.898438	0.906061	0.862877	0.846063	0.869643	0.820753	0.875367	0.852787	0.887593	0.829885	0.883278	0.838203	0.885007	0.82891	0.826799	0.834608	1	0.889639	0.0636602
1790	10	52040	0.20816	65.4031	8.09778	3.69456	1.31778	0.935655	0.906072	0.902479	0.904016	0.899481	0.906255	0.864153	0.847118	0.87011	0.821061	0.875797	0.852921	0.887875	0.830217	0.883868	0.838864	0.886193	0.829862	0.826989	0.834906	1	0.890502	0.0632921
1792	0	516009	2.06404	22.7216	0.8409	0.150902	0.0166662	0.933563	0.910676	0.916257	0.896321	0.883176	0.877105	0.878894	0.843463	0.89314	0.810615	0.865982	0.844299	0.862375	0.858535	0.877459	0.821761	0.864873	0.795605	0.831808	0.811366	1	0.887736	0.0611298
1797	5	94370	0.37748	62.2672	5.64661	3.12578	0.80521	0.935599	0.912133	0.918555	0.895867	0.884979	0.878039	0.879951	0.844733	0.893367	0.809521	0.867008	0.845057	0.86234	0.85693	0.876518	0.821564	0.866462	0.795968	0.830863	0.813187	1	0.888764	0.0607147
1798	6	60614	0.242456	64.6495	8.01041	3.56893	1.27129	0.936937	0.913543	0.919383	0.896946	0.886973	0.878576	0.882255	0.84676	0.894488	0.810564	0.866846	0.846438	0.862029	0.857599	0.876951	0.821172	0.866565	0.796334	0.830114	0.812939	1	0.889894	0.0601208
1802	10	53189	0.212756	64.6152	8.01116	3.56349	1.27036	0.938098	0.914259	0.920735	0.89809	0.887872	0.87974	0.88382	0.848004	0.895524	0.810985	0.867097	0.847356	0.862547	0.857574	0.877381	0.820734	0.86673	0.797092	0.8302	0.81327	1	0.890842	0.0596458
1804	0	489735	1.95894	22.6784	0.830961	0.150034	0.016409	0.918064	0.886889	0.911584	0.928657	0.90213	0.902706	0.862204	0.820407	0.897736	0.825991	0.86461	0.844174	0.846553	0.837305	0.863748	0.83455	0.862782	0.808481	0.780329	0.822811	1	0.885671	0.0620214
1809	5	92031	0.368124	61.961	5.58369	3.07923	0.789381	0.919609	0.887522	0.911465	0.929991	0.903391	0.902891	0.863535	0.820642	0.898007	0.827705	0.865898	0.844775	0.848442	0.837984	0.86435	0.835066	0.86316	0.809271	0.780943	0.823147	1	0.886533	0.0616059
1810	6	59423	0.237692	66.3878	8.10508	3.85853	1.35706	0.921268	0.890169	0.912971	0.930507	0.904128	0.903539	0.864859	0.821416	0.898423	0.829014	0.865709	0.845228	0.848375	0.837908	0.864514	0.835998	0.864244	0.810839	0.781583	0.822207	1	0.887664	0.061337
1814	10	52193	0.208772	66.3881	8.09855	3.85833	1.35623	0.922748	0.89171	0.914251	0.930977	0.904336	0.904288	0.865547	0.823185	0.899268	0.829757	0.86593	0.84496	0.848648	0.838877	0.8648	0.836156	0.865001	0.811287	0.78204	0.822447	1	0.88858	0.0610028
1816	0	596177	2.38471	22.8303	0.850877	0.153078	0.0170217	0.911704	0.91506	0.909263	0.919171	0.859127	0.899221	0.861143	0.848921	0.91943	0.812459	0.886769	0.840884	0.874769	0.810325	0.863945	0.797486	0.885053	0.794017	0.793269	0.826186	1	0.885767	0.0619692
1821	5	100370	0.40148	63.4922	5.7506	3.31288	0.852598	0.914461	0.915079	0.910785	0.920026	0.860581	0.899781	0.862299	0.850707	0.920145	0.811881	0.886007	0.841342	0.875042	0.811821	0.864347	0.797425	0.885857	0.793743	0.792991	0.825919	1	0.88678	0.0616133
1822	6	63611	0.254444	64.1623	8.02243	3.49204	1.25691	0.915699	0.916406	0.911792	0.919982	0.861651	0.899829	0.863687	0.851606	0.921036	0.811684	0.886592	0.841898	0.874566	0.812194	0.864552	0.798297	0.885138	0.793864	0.794289	0.826209	1	0.887539	0.0614982
1826	10	56057	0.224228	64.1601	8.03337	3.49215	1.25896	0.91704	0.918048	0.913053	0.920572	0.862854	0.900343	0.864709	0.851794	0.922284	0.812013	0.887017	0.842107	0.874931	0.812807	0.864415	0.798312	0.885634	0.794664	0.794611	0.826293	1	0.888464	0.0612379
1828	0	501813	2.00725	22.7696	0.865201	0.151889	0.0172422	0.908167	0.90204	0.924292	0.89142	0.884834	0.883737	0.877414	0.867157	0.902879	0.822833	0.836621	0.81628	0.886016	0.84016	0.867097	0.830668	0.883378	0.827296	0.793059	0.837348	1	0.884791	0.0619482
1833	5	92592	0.370368	61.8265	5.5886	3.05974	0.786693	0.909452	0.903642	0.925701	0.892286	0.886173	0.884212	0.878861	0.868612	0.903631	0.824304	0.837491	0.816858	0.886302	0.841234	0.86859	0.831303	0.884439	0.827555	0.793816	0.837475	1	0.885943	0.0614063
1834	6	59610	0.23844	64.1044	7.93983	3.47976	1.241	0.911131	0.904345	0.926615	0.893726	0.886563	0.884826	0.878938	0.868193	0.903556	0.825885	0.838005	0.818176	0.887318	0.841411	0.869393	0.831865	0.884759	0.827227	0.794254	0.838366	1	0.886743	0.0612931
1838	10	52519	0.210076	64.1013	7.93892	3.47924	1.24077	0.912137	0.905615	0.927731	0.894781	0.88745	0.885203	0.879605	0.868628	0.904311	0.826406	0.838601	0.818609	0.88785	0.842438	0.869819	0.831823	0.885346	0.827739	0.794293	0.838344	1	0.88757	0.0611428
1840	0	445961	1.78384	22.7826	0.848961	0.152125	0.0169232	0.941027	0.889833	0.891607	0.905845	0.888592	0.89119	0.859835	0.820028	0.854336	0.854511	0.871711	0.835509	0.891003	0.850532	0.863235	0.820895	0.86205	0.838456	0.805341	0.81045	1	0.883824	0.0611139
1845	5	87381	0.349524	63.7084	5.7497	3.34616	0.858784	0.941904	0.890737	0.893323	0.906479	0.889776	0.89167	0.860673	0.820728	0.856153	0.855077	0.871654	0.835279	0.890812	0.850694	0.864032	0.821168	0.861217	0.838746	0.806474	0.810531	1	0.884641	0.0607167
1846	6	56374	0.225496	66.1079	8.19908	3.81507	1.35789	0.943112	0.892184	0.894668	0.908025	0.891076	0.89245	0.860707	0.822587	0.857514	0.855439	0.874055	0.835616	0.89198	0.85025	0.864219	0.821363	0.862206	0.837948	0.807207	0.809753	1	0.885739	0.0603934
1850	10	49588	0.198352	66.1022	8.20814	3.81446	1.35852	0.943978	0.893674	0.896205	0.908123	0.891748	0.892908	0.861549	0.823576	0.858484	0.855893	0.875363	0.8374	0.892565	0.850155	0.864907	0.821842	0.862557	0.837965	0.807736	0.809228	1	0.886607	0.0600936
1852	0	465577	1.86231	22.7065	0.85091	0.150618	0.0168547	0.929272	0.90902	0.919934	0.913781	0.887242	0.885356	0.906501	0.842051	0.878959	0.834069	0.888017	0.844232	0.896114	0.842261	0.888019	0.861097	0.863446	0.855945	0.798682	0.805711	1	0.893957	0.0590505
1857	5	89342	0.357368	64.3432	5.77204	3.4458	0.879897	0.930391	0.910165	0.921151	0.915241	0.887936	0.886425	0.907278	0.841777	0.879256	0.834009	0.888294	0.84453	0.895866	0.84345	0.888541	0.861739	0.862797	0.855964	0.799075	0.80658	1	0.894766	0.0588629
1858	6	57661	0.230644	67.0764	8.23532	3.98109	1.40615	0.931435	0.912194	0.921845	0.916148	0.888816	0.887524	0.9085	0.843013	0.879563	0.833978	0.888425	0.845112	0.895883	0.842805	0.888243	0.86288	0.863339	0.856532	0.799969	0.806099	1	0.895669	0.0585484
1862	10	50672	0.202688	67.05	8.24027	3.97678	1.40665	0.932833	0.913601	0.922225	0.917173	0.889989	0.887907	0.909171	0.844806	0.880427	0.834198	0.889347	0.845605	0.896294	0.842842	0.888795	0.863238	0.864294	0.856479	0.800827	0.806471	1	0.896582	0.0581949
1864	0	513258	2.05303	22.7263	0.852635	0.151013	0.0169351	0.915778	0.908916	0.909416	0.920339	0.903456	0.887115	0.871286	0.853378	0.885933	0.823312	0.838248	0.830683	0.846604	0.838458	0.848958	0.827915	0.860298	0.787845	0.819363	0.828721	1	0.88632	0.0610131
1869	5	93952	0.375808	64.9186	5.8678	3.53989	0.910256	0.917091	0.910385	0.911343	0.921715	0.904818	0.887405	0.871104	0.854915	0.885883	0.825485	0.838918	0.831127	0.846342	0.838598	0.849939	0.829461	0.860248	0.787189	0.818322	0.828849	1	0.887369	0.0604996
1870	6	60073	0.240292	64.3854	8.1156	3.53106	1.28302	0.917867	0.9108	0.91209	0.923218	0.905407	0.886987	0.871656	0.85501	0.886322	0.826661	0.83957	0.831272	0.845804	0.838663	0.851689	0.829724	0.860445	0.7876	0.818554	0.829657	1	0.887942	0.0603458
1874	10	52761	0.211044	64.3605	8.1071	3.52678	1.28081	0.919458	0.911772	0.913222	0.923779	0.906361	0.888241	0.871979	0.856106	0.88699	0.826728	0.841171	0.831741	0.845852	0.838972	0.851955	0.830263	0.860617	0.786992	0.818682	0.830595	1	0.888835	0.06018
1876	0	603722	2.41489	22.8062	0.848488	0.152593	0.0169481	0.924053	0.908093	0.900353	0.9189	0.860545	0.90675	0.847325	0.835503	0.899436	0.823608	0.850056	0.823685	0.8746	0.805914	0.866895	0.822754	0.890927	0.797906	0.806139	0.822224	1	0.883248	0.0640077
1881	5	100867	0.403468	64.4945	5.84646	3.47168	0.893731	0.925293	0.908488	0.901682	0.919909	0.861124	0.907889	0.849133	0.836478	0.900413	0.825711	0.850412	0.823168	0.875732	0.807112	0.867538	0.822167	0.89153	0.797312	0.806151	0.823599	1	0.88419	0.063725
1882	6	64135	0.25654	66.9011	8.27063	3.95242	1.40473	0.926787	0.910782	0.90343	0.921361	0.863101	0.907734	0.850635	0.837109	0.899883	0.826086	0.851719	0.823864	0.875801	0.807703	0.868925	0.822273	0.891596	0.798729	0.805559	0.823973	1	0.885402	0.0631853
1886	10	56293	0.225172	66.8733	8.28972	3.94841	1.40619	0.92833	0.912787	0.904322	0.921775	0.864868	0.907964	0.851243	0.837955	0.900529	0.82703	0.85269	0.824348	0.875997	0.807703	0.869247	0.822926	0.891079	0.798945	0.805899	0.824108	1	0.886385	0.0628651
1888	0	592501	2.37	22.7887	0.852612	0.152252	0.0170069	0.920018	0.902289	0.912094	0.910417	0.85898	0.897651	0.868258	0.884219	0.903775	0.828946	0.869269	0.834095	0.866888	0.829513	0.844855	0.79707	0.859166	0.810633	0.796068	0.834428	1	0.885954	0.0614283
1893	5	99989	0.399956	65.7484	5.9283	3.67636	0.94351	0.920186	0.903574	0.913415	0.910825	0.861045	0.898619	0.869596	0.884787	0.903704	0.830261	0.868991	0.834702	0.866225	0.829986	0.845313	0.797538	0.858289	0.809964	0.796188	0.833687	1	0.886704	0.060943
1894	6	63816	0.255264	67.0096	8.3046	3.97243	1.41472	0.921195	0.904303	0.914692	0.911637	0.861994	0.899563	0.870534	0.884786	0.904609	0.830544	0.869257	0.83646	0.866272	0.829956	0.846144	0.797621	0.858985	0.811207	0.797143	0.833608	1	0.887514	0.0608025
1898	10	56008	0.224032	67.0037	8.28476	3.97057	1.41063	0.922341	0.905951	0.915459	0.912959	0.863644	0.900032	0.871572	0.885668	0.904773	0.831042	0.87042	0.837059	0.86726	0.829426	0.847004	0.797672	0.859431	0.81117	0.796618	0.834666	1	0.888488	0.0604965
1900	0	603171	2.41268	22.7692	0.841482	0.151847	0.0167443	0.909779	0.898746	0.912536	0.890918	0.893495	0.895756	0.876492	0.852648	0.889141	0.834848	0.864478	0.848085	0.878277	0.859895	0.862589	0.812345	0.864642	0.836243	0.81305	0.838649	1	0.885596	0.0630791
1905	5	101174	0.404696	63.0534	5.70381	3.24481	0.834856	0.910852	0.900572	0.914267	0.891865	0.894741	0.896199	0.877488	0.851998	0.890115	0.83516	0.865489	0.848593	0.87903	0.860107	0.862746	0.812926	0.865608	0.83602	0.81173	0.839341	1	0.886557	0.0626422
1906	6	64251	0.257004	65.5803	8.0893	3.72319	1.32042	0.912468	0.901745	0.915394	0.892928	0.894982	0.897659	0.877691	0.852734	0.890336	0.8351	0.866282	0.849045	0.878344	0.860804	0.86271	0.813155	0.86615	0.837162	0.813186	0.838843	1	0.887412	0.0625655
1910	10	56279	0.225116	65.5652	8.08477	3.72053	1.31927	0.913724	0.903108	0.917038	0.894055	0.895849	0.898381	0.8784	0.853613	0.891052	0.835471	0.866513	0.84926	0.878836	0.861138	0.863004	0.812932	0.866531	0.837319	0.813456	0.838732	1	0.888347	0.0621807
1912	0	521139	2.08456	22.7983	0.867751	0.152465	0.0173202	0.926924	0.893855	0.917306	0.914958	0.899497	0.891764	0.874835	0.83562	0.893448	0.83246	0.839231	0.858646	0.895283	0.856889	0.846491	0.822473	0.844685	0.814207	0.812959	0.808571	1	0.888506	0.06069
1917	5	94453	0.377812	60.9185	5.48986	2.92707	0.750553	0.927742	0.896165	0.919748	0.915852	0.900278	0.891639	0.875975	0.837755	0.893736	0.832181	0.840222	0.858819	0.895223	0.855468	0.847654	0.823717	0.84541	0.815226	0.813457	0.808005	1	0.889568	0.0602816
1918	6	60592	0.242368	62.8512	7.74768	3.27907	1.16174	0.928505	0.898006	0.92107	0.916911	0.901472	0.891595	0.876304	0.838205	0.894243	0.832618	0.840457	0.858901	0.895432	0.854882	0.847694	0.823541	0.846341	0.815363	0.813457	0.808638	1	0.890349	0.059883
1922	10	53193	0.212772	62.8602	7.74288	3.28027	1.16163	0.929135	0.900109	0.922133	0.918016	0.901698	0.892458	0.876713	0.838917	0.894798	0.833418	0.841577	0.859822	0.895607	0.855733	0.847931	0.823285	0.846681	0.814759	0.813725	0.808452	1	0.891203	0.0595944
1924	0	540695	2.16278	22.676	0.847697	0.150013	0.0167508	0.916888	0.910659	0.914358	0.918109	0.871892	0.89247	0.880009	0.842952	0.884009	0.831298	0.871036	0.839773	0.866143	0.827997	0.877961	0.841552	0.872551	0.821683	0.814571	0.830552	1	0.887899	0.0636786
1929	5	96609	0.386436	63.7697	5.77076	3.35623	0.864223	0.918061	0.912581	0.914832	0.919609	0.872455	0.893788	0.88144	0.844238	0.885885	0.830482	0.871901	0.840413	0.865551	0.827071	0.878929	0.840859	0.87274	0.820938	0.815897	0.830575	1	0.888872	0.0633597
1930	6	62202	0.248808	64.271	8.05355	3.51041	1.26558	0.91944	0.913508	0.915638	0.920951	0.873308	0.893942	0.882335	0.844466	0.886595	0.832184	0.871748	0.841131	0.865607	0.82675	0.878854	0.841677	0.872914	0.821115	0.815649	0.83048	1	0.889666	0.0631198
1934	10	54627	0.218508	64.2489	8.07557	3.50775	1.26823	0.92165	0.914136	0.916287	0.921751	0.874201	0.89475	0.882915	0.845186	0.887107	0.832711	0.872261	0.841562	0.866028	0.826771	0.879419	0.841736	0.873131	0.821096	0.815924	0.830981	1	0.890517	0.0628728
1936	0	610787	2.44315	22.7862	0.840471	0.152183	0.0167606	0.929541	0.922095	0.914059	0.921315	0.878347	0.872925	0.858292	0.848905	0.893007	0.827387	0.864726	0.830749	0.879287	0.828432	0.869124	0.812428	0.867515	0.782005	0.810121	0.80576	1	0.888373	0.0607847
1941	5	100957	0.403828	62.7206	5.65295	3.19343	0.820088	0.930292	0.923745	0.915786	0.921897	0.879384	0.874679	0.85942	0.849986	0.894257	0.826193	0.864933	0.830814	0.878389	0.82862	0.869994	0.813643	0.867186	0.78265	0.808483	0.804912	1	0.889276	0.0606001
1942	6	64141	0.256564	65.4836	8.06655	3.7064	1.3127	0.930824	0.924986	0.916855	0.923021	0.879352	0.875665	0.860955	0.850875	0.89573	0.827107	0.865188	0.831831	0.87872	0.829423	0.870488	0.813933	0.866427	0.782853	0.808313	0.80521	1	0.890102	0.0603147
1946	10	56301	0.225204	65.481	8.06707	3.70601	1.31299	0.931955	0.926458	0.917568	0.923678	0.880615	0.877302	0.862223	0.851805	0.896041	0.828094	0.865313	0.832685	0.879034	0.829523	0.871104	0.81384	0.866672	0.78257	0.808707	0.805385	1	0.891035	0.0599908
1948	0	572298	2.28919	22.8205	0.859582	0.152895	0.0171841	0.936107	0.908411	0.909674	0.912069	0.881284	0.889138	0.838896	0.838704	0.889469	0.817343	0.87585	0.845952	0.882912	0.822457	0.867948	0.822228	0.852996	0.816327	0.818867	0.828486	1	0.886774	0.0620795
1953	5	98152	0.392608	62.3631	5.65889	3.1403	0.810095	0.937882	0.908458	0.909029	0.913853	0.882539	0.888209	0.83957	0.838312	0.889865	0.818486	0.875285	0.845856	0.883838	0.822795	0.86903	0.822535	0.852739	0.816382	0.818857	0.828266	1	0.887283	0.0617993
1954	6	62534	0.250136	65.1484	8.08646	3.65241	1.30354	0.938745	0.909865	0.909881	0.91503	0.882896	0.889468	0.84107	0.83852	0.89034	0.819194	0.875252	0.84594	0.883551	0.822137	0.868871	0.821577	0.85292	0.81678	0.819298	0.828469	1	0.888029	0.0614065
1958	10	54926	0.219704	65.1362	8.08397	3.65033	1.30263	0.939601	0.911945	0.910825	0.916187	0.884281	0.889979	0.842515	0.839493	0.891363	0.820449	0.875687	0.846202	0.884108	0.822152	0.868787	0.821496	0.852829	0.817345	0.819676	0.828442	1	0.889045	0.0610139
1960	0	452580	1.81032	22.7645	0.869357	0.151794	0.0173342	0.908153	0.877829	0.892836	0.903944	0.869407	0.900073	0.866336	0.870515	0.89354	0.819147	0.870474	0.840659	0.910946	0.871487	0.868936	0.816755	0.833068	0.836578	0.798248	0.85294	1	0.880829	0.0673405
1965	5	87933	0.351732	62.247	5.65597	3.12308	0.807494	0.910415	0.879812	0.893544	0.903762	0.871692	0.901692	0.867388	0.871431	0.893459	0.820466	0.870833	0.841374	0.911313	0.872477	0.86836	0.816718	0.834266	0.83753	0.799256	0.852183	1	0.882003	0.0667765
1966	6	56938	0.227752	62.2942	7.86886	3.19991	1.16176	0.912466	0.882442	0.89493	0.9048	0.874284	0.903123	0.868295	0.871492	0.894552	0.821499	0.870438	0.842372	0.911008	0.872906	0.867891	0.816687	0.834021	0.837534	0.799835	0.851619	1	0.883341	0.0659985
1970	10	50039	0.200156	62.2655	7.86765	3.19559	1.16031	0.913697	0.883961	0.896311	0.906003	0.875537	0.904425	0.869372	0.872839	0.894712	0.822269	0.87148	0.842913	0.911009	0.873139	0.867953	0.816633	0.83349	0.837027	0.800316	0.851366	1	0.88438	0.0656282
1972	0	469521	1.87808	22.7283	0.844968	0.15104	0.0167625	0.922074	0.904146	0.906153	0.913901	0.884577	0.901537	0.883703	0.849586	0.895109	0.817327	0.854638	0.839416	0.887017	0.857657	0.840991	0.807131	0.847607	0.822163	0.807788	0.819245	1	0.887615	0.0657643
1977	5	89680	0.35872	62.2767	5.64253	3.12709	0.805272	0.923807	0.905419	0.907895	0.914507	0.885387	0.902208	0.884099	0.850719	0.894949	0.818376	0.85533	0.839741	0.886045	0.857153	0.841732	0.807516	0.848082	0.822692	0.807499	0.819023	1	0.888526	0.0654174
1978	6	58038	0.232152	62.8598	7.85918	3.2846	1.18346	0.925626	0.907173	0.908758	0.915478	0.886807	0.902796	0.885429	0.85239	0.89581	0.820178	0.856301	0.840811	0.886695	0.858343	0.842551	0.807428	0.848565	0.824038	0.807695	0.820135	1	0.889774	0.0651455
1982	10	51015	0.20406	62.8227	7.86119	3.27902	1.18174	0.927021	0.909164	0.910624	0.916397	0.888043	0.904009	0.88623	0.853621	0.895952	0.821964	0.857591	0.841605	0.886671	0.85861	0.842948	0.807841	0.849123	0.824708	0.807282	0.820749	1	0.890986	0.0644585
1984	0	538788	2.15515	22.7152	0.843898	0.15078	0.0167318	0.931593	0.910461	0.911367	0.910492	0.886265	0.898014	0.871088	0.845046	0.862589	0.8514	0.859725	0.824041	0.864385	0.850376	0.845714	0.810333	0.873477	0.837034	0.800824	0.805566	1	0.888318	0.0617408
1989	5	96052	0.384208	64.2262	5.78383	3.42772	0.878181	0.932458	0.910892	0.91349	0.911688	0.88754	0.898654	0.872189	0.846786	0.864454	0.85232	0.859857	0.825235	0.865094	0.849982	0.846521	0.809801	0.874302	0.836724	0.801097	0.804975	1	0.889319	0.0613899
1990	6	61378	0.245512	65.9582	8.19522	3.78999	1.35305	0.93325	0.912184	0.91488	0.912452	0.888625	0.898938	0.87331	0.846264	0.865041	0.853514	0.859388	0.826053	0.866108	0.851087	0.84725	0.810771	0.874336	0.836847	0.801215	0.80436	1	0.89012	0.0610568
1994	10	53960	0.21584	65.9451	8.20076	3.78801	1.35301	0.93371	0.913417	0.916216	0.913102	0.890549	0.90025	0.874722	0.847118	0.866169	0.853827	0.859396	0.825862	0.866095	0.851483	0.847934	0.811147	0.874842	0.836842	0.80113	0.804114	1	0.891009	0.0608165
1996	0	641063	2.56425	22.8002	0.833449	0.152452	0.016625	0.908777	0.908134	0.905312	0.88507	0.863435	0.886229	0.849061	0.850386	0.86152	0.827483	0.865141	0.828126	0.893857	0.819593	0.866794	0.841487	0.868117	0.799861	0.84526	0.793792	1	0.878064	0.066954
2001	5	103311	0.413244	63.5181	5.7734	3.31751	0.857627	0.911045	0.909066	0.906297	0.885022	0.863548	0.887577	0.850166	0.850524	0.861031	0.827284	0.866287	0.828484	0.893443	0.820547	0.867933	0.841667	0.869448	0.799668	0.845655	0.793672	1	0.878861	0.0663854
2002	6	65052	0.260208	65.0182	8.11685	3.6325	1.30443	0.91277	0.910003	0.908066	0.886406	0.863379	0.887813	0.851573	0.851073	0.861442	0.827799	0.866899	0.828529	0.894515	0.819844	0.866799	0.842472	0.868974	0.799553	0.846669	0.794065	1	0.879737	0.0659719
2006	10	56996	0.227984	65.0062	8.12041	3.63068	1.30407	0.914555	0.911327	0.909064	0.888229	0.865122	0.888369	0.852174	0.852077	0.862245	0.828365	0.867368	0.828541	0.894273	0.819742	0.867043	0.842577	0.868464	0.799837	0.846682	0.794064	1	0.880778	0.0655587
2008	0	556085	2.22434	22.7638	0.849649	0.151751	0.0169061	0.92834	0.899243	0.888531	0.909552	0.889458	0.900183	0.837705	0.820322	0.890278	0.817978	0.871267	0.830031	0.882788	0.81504	0.860562	0.817963	0.868906	0.812789	0.804242	0.818454	1	0.881404	0.0626917
2013	5	97600	0.3904	63.3835	5.74624	3.29616	0.849945	0.929898	0.90083	0.891112	0.910394	0.890722	0.900118	0.837997	0.821726	0.891301	0.817843	0.870394	0.831066	0.882741	0.816373	0.861137	0.817792	0.868545	0.813038	0.804278	0.818904	1	0.882455	0.0621668
2014	6	62574	0.250296	63.0335	7.95529	3.31444	1.20279	0.931185	0.901605	0.892511	0.910905	0.891856	0.900694	0.839302	0.821731	0.892192	0.819214	0.870441	0.831615	0.882539	0.816098	0.861923	0.818799	0.868476	0.813461	0.803896	0.819014	1	0.883279	0.0619386
2018	10	55005	0.22002	62.9978	7.94099	3.30846	1.19888	0.932597	0.903409	0.894291	0.912253	0.893228	0.9013	0.840496	0.822362	0.893382	0.820135	0.870975	0.832815	0.882338	0.817389	0.862767	0.819335	0.868712	0.813472	0.803545	0.819471	1	0.884477	0.0615931
2020	0	489559	1.95824	22.7216	0.854958	0.150923	0.0169615	0.920023	0.893885	0.917258	0.908153	0.900344	0.871328	0.861528	0.850084	0.869048	0.840633	0.805299	0.84612	0.893003	0.854904	0.857706	0.827659	0.854805	0.797181	0.792715	0.831827	1	0.883352	0.0663179
2025	5	91475	0.3659	63.0351	5.71074	3.24225	0.83622	0.921285	0.896141	0.918508	0.909544	0.901274	0.872615	0.86194	0.851839	0.870648	0.84065	0.806849	0.846909	0.892206	0.856447	0.858207	0.827652	0.853654	0.797016	0.793747	0.830916	1	0.884517	0.0657697
2026	6	58834	0.235336	64.2931	8.0018	3.51195	1.25831	0.923361	0.897066	0.920029	0.91046	0.902055	0.874231	0.862817	0.85239	0.870279	0.841427	0.805699	0.847512	0.892503	0.857072	0.858254	0.827651	0.853418	0.796368	0.794694	0.829877	1	0.885448	0.0653362
2030	10	51827	0.207308	64.283	7.99901	3.51027	1.25787	0.925136	0.898779	0.921074	0.911803	0.903516	0.875191	0.864154	0.85359	0.870569	0.842187	0.806703	0.847647	0.893646	0.857661	0.858655	0.827918	0.852943	0.796361	0.795387	0.830426	1	0.886623	0.0648467
2032	0	558826	2.2353	22.7839	0.847424	0.152148	0.0168969	0.914	0.890951	0.905012	0.918534	0.884086	0.903292	0.865218	0.855407	0.884502	0.842773	0.845717	0.821728	0.890987	0.84455	0.864175	0.808808	0.855198	0.830193	0.810163	0.819429	1	0.884546	0.0657504
2037	5	97713	0.390852	63.7827	5.76466	3.35807	0.863274	0.915416	0.892312	0.906062	0.918614	0.886392	0.903703	0.866451	0.856739	0.884683	0.844309	0.846387	0.822229	0.89092	0.844929	0.864332	0.809381	0.856012	0.83056	0.809826	0.82008	1	0.88554	0.065509
2038	6	62516	0.250064	64.5378	8.08951	3.55426	1.28296	0.917285	0.893531	0.907496	0.920212	0.887917	0.903481	0.867394	0.858564	0.886213	0.844208	0.846983	0.822581	0.89134	0.845248	0.865203	0.809473	0.856005	0.830147	0.810976	0.820278	1	0.886666	0.065014
2042	10	54956	0.219824	64.5423	8.10114	3.55542	1.285	0.918253	0.894588	0.908527	0.921119	0.888693	0.903823	0.868877	0.86007	0.886828	0.844858	0.847396	0.822676	0.891413	0.845067	0.865347	0.809393	0.856249	0.830182	0.812441	0.820293	1	0.887475	0.0646822
2044	0	657173	2.62869	22.9091	0.846756	0.15465	0.0170588	0.922224	0.898615	0.915995	0.910317	0.897777	0.906773	0.839825	0.860894	0.865514	0.822358	0.874011	0.845067	0.899402	0.855021	0.836944	0.815341	0.847559	0.822088	0.806549	0.797154	1	0.886838	0.0648267
2049	5	104367	0.417468	59.138	5.37635	2.67997	0.69277	0.922864	0.901396	0.91871	0.911188	0.899403	0.908841	0.839978	0.86226	0.866189	0.823325	0.875511	0.84646	0.899772	0.855994	0.837559	0.81508	0.848094	0.822707	0.807228	0.798246	1	0.888233	0.0643775
2050	6	65652	0.262608	61.2239	7.60516	3.03399	1.08375	0.924572	0.902646	0.920246	0.911671	0.89963	0.910216	0.841787	0.864429	0.866782	0.823951	0.876333	0.846654	0.901115	0.8558	0.83788	0.816601	0.848367	0.822717	0.808186	0.798407	1	0.889341	0.0640614
2054	10	57781	0.231124	61.1897	7.60072	3.02894	1.08216	0.925884	0.904675	0.921462	0.913319	0.900547	0.911216	0.843115	0.865509	0.866738	0.82528	0.876863	0.846905	0.902027	0.855999	0.837568	0.816254	0.848532	0.822866	0.808536	0.799017	1	0.890453	0.0635971
2056	0	625141	2.50056	22.9003	0.87635	0.154517	0.0176541	0.910544	0.887606	0.895957	0.907677	0.885256	0.908405	0.865672	0.845568	0.841197	0.820594	0.86847	0.798517	0.880876	0.839627	0.866291	0.832121	0.852798	0.82229	0.821722	0.809316	1	0.878882	0.0674138
2061	5	101548	0.406192	61.2538	5.53755	2.97589	0.765661	0.911032	0.889801	0.896714	0.90893	0.886566	0.909117	0.866039	0.845265	0.840297	0.820553	0.868461	0.799139	0.880608	0.838938	0.866989	0.832291	0.852582	0.821986	0.822173	0.808337	1	0.879551	0.0673108
2062	6	64016	0.256064	64.098	7.8872	3.47679	1.2323	0.912655	0.892082	0.897721	0.911413	0.887801	0.909601	0.868041	0.846437	0.841633	0.822193	0.86947	0.800261	0.881342	0.840306	0.867822	0.832128	0.852029	0.82188	0.821873	0.807158	1	0.880953	0.0667213
2066	10	56076	0.224304	64.0893	7.88434	3.47536	1.23275	0.914375	0.894188	0.898638	0.912601	0.888705	0.911049	0.86891	0.847894	0.843409	0.823579	0.870551	0.800779	0.881848	0.839753	0.867751	0.83204	0.851764	0.822134	0.822018	0.807734	1	0.882166	0.0663316
2068	0	563562	2.25425	22.7885	0.849208	0.152241	0.0169505	0.927977	0.884747	0.898657	0.918948	0.851125	0.902356	0.841827	0.840389	0.877136	0.857545	0.865953	0.834306	0.896011	0.827561	0.843945	0.834943	0.854823	0.816348	0.787067	0.816382	1	0.880923	0.0646151
2073	5	97217	0.388868	63.4174	5.73735	3.30111	0.849772	0.929719	0.885853	0.900316	0.920065	0.853266	0.902208	0.843762	0.841087	0.877542	0.85841	0.867482	0.83328	0.8983	0.826728	0.844482	0.83454	0.855252	0.816298	0.78763	0.816935	1	0.882045	0.0640852
2074	6	62164	0.248656	63.0962	7.93553	3.32337	1.20469	0.930933	0.887572	0.900682	0.921225	0.85408	0.903095	0.84528	0.841411	0.878756	0.859814	0.867447	0.834221	0.899789	0.827617	0.84446	0.836336	0.854602	0.816357	0.786999	0.8163	1	0.883016	0.0636801
2078	10	54562	0.218248	63.0929	7.92519	3.32244	1.20211	0.93227	0.889291	0.90191	0.92197	0.855458	0.903605	0.846083	0.841969	0.878863	0.859985	0.867866	0.834839	0.900233	0.827261	0.845112	0.836617	0.855366	0.816191	0.787086	0.815833	1	0.883922	0.063304
2080	0	619780	2.47912	22.8937	0.846119	0.154339	0.0170221	0.93176	0.917905	0.908825	0.917121	0.908289	0.890057	0.859194	0.84359	0.877393	0.84215	0.857846	0.826098	0.888674	0.823688	0.855417	0.841151	0.867581	0.814258	0.798083	0.790364	1	0.890548	0.0612698
2085	5	101086	0.404344	63.5477	5.72714	3.32082	0.851771	0.933839	0.91944	0.909646	0.917892	0.909577	0.891503	0.859882	0.843816	0.877495	0.842322	0.857839	0.827266	0.888486	0.824763	0.856004	0.840982	0.866342	0.81443	0.800462	0.79004	1	0.89154	0.060841
2086	6	64313	0.257252	65.1839	8.08694	3.65818	1.30393	0.9352	0.920133	0.910422	0.919526	0.910757	0.892969	0.861544	0.843616	0.878695	0.841992	0.858543	0.827741	0.888685	0.824499	0.856079	0.841556	0.865626	0.814353	0.801004	0.791636	1	0.892444	0.060535
2090	10	56532	0.226128	65.1642	8.07443	3.65449	1.30145	0.936284	0.92146	0.911864	0.920824	0.911846	0.893096	0.862096	0.844513	0.879617	0.842134	0.859212	0.828433	0.889337	0.825028	0.856435	0.841435	0.86597	0.814344	0.800387	0.791331	1	0.893338	0.0600705
2092	0	641157	2.56463	22.9646	0.873933	0.155811	0.0176862	0.908894	0.902039	0.932881	0.911397	0.903195	0.902168	0.874275	0.850153	0.883054	0.80665	0.823734	0.800017	0.907103	0.841571	0.849306	0.817146	0.853941	0.821962	0.801024	0.80111	1	0.886353	0.0641779
2097	5	102463	0.409852	63.8376	5.78615	3.36717	0.86892	0.911012	0.903253	0.934654	0.912373	0.905454	0.903736	0.874369	0.852415	0.883304	0.807745	0.823419	0.80087	0.907469	0.841645	0.850141	0.818437	0.85363	0.821189	0.802202	0.801558	1	0.887627	0.0635784
2098	6	64928	0.259712	64.4304	8.11188	3.53797	1.28146	0.912503	0.905187	0.935475	0.913342	0.906235	0.904132	0.875408	0.851743	0.88374	0.80791	0.823897	0.801673	0.907521	0.841386	0.85008	0.818645	0.853846	0.82114	0.801503	0.801372	1	0.888442	0.0631041
2102	10	57110	0.22844	64.4038	8.12061	3.53407	1.28159	0.914472	0.906216	0.936579	0.914096	0.907153	0.90492	0.876904	0.853056	0.884267	0.808291	0.824208	0.802399	0.907774	0.841114	0.850333	0.81934	0.854027	0.820504	0.80169	0.801173	1	0.889415	0.06277
2104	0	555850	2.2234	22.8969	0.884301	0.154463	0.0178307	0.921571	0.916887	0.909893	0.926359	0.914024	0.866378	0.863066	0.860763	0.86674	0.848074	0.881212	0.841533	0.910495	0.845704	0.836676	0.79773	0.860384	0.82201	0.799647	0.813616	1	0.890979	0.0654801
2109	5	96612	0.386448	60.4846	5.47124	2.86574	0.737415	0.922944	0.919197	0.91161	0.927473	0.914498	0.866745	0.864427	0.863035	0.86806	0.848549	0.881319	0.842338	0.912651	0.846784	0.838136	0.796412	0.860442	0.820333	0.79842	0.815178	1	0.89219	0.0652205
2110	6	61806	0.247224	62.1986	7.74828	3.18137	1.1404	0.924522	0.92021	0.91314	0.929012	0.91551	0.86795	0.866243	0.863703	0.868621	0.84906	0.881152	0.842386	0.913317	0.847191	0.837645	0.795659	0.860483	0.820616	0.797123	0.815147	1	0.893201	0.0646677
2114	10	54485	0.21794	62.189	7.73484	3.17945	1.13745	0.926163	0.921107	0.914857	0.929513	0.917252	0.869597	0.867927	0.864054	0.869212	0.849215	0.881132	0.842727	0.91371	0.84738	0.838075	0.795742	0.860696	0.82062	0.796843	0.814995	1	0.894223	0.0642195
2116	0	661918	2.64767	22.93	0.883302	0.155126	0.0178495	0.918664	0.93341	0.903023	0.918883	0.909839	0.906581	0.857079	0.854035	0.867237	0.813909	0.870811	0.843671	0.895097	0.835363	0.843333	0.84077	0.850915	0.807511	0.781308	0.802167	1	0.891008	0.0614123
2121	5	103419	0.413676	66.0745	5.93644	3.73048	0.954492	0.919899	0.933847	0.903959	0.919667	0.910693	0.908112	0.857541	0.854427	0.868878	0.81457	0.871726	0.843805	0.894821	0.833295	0.843539	0.840426	0.853194	0.806462	0.780398	0.801946	1	0.891728	0.0613679
2122	6	65468	0.261872	68.4743	8.39618	4.23379	1.49699	0.921389	0.934403	0.905144	0.921152	0.910865	0.909223	0.858962	0.855005	0.870043	0.815719	0.872999	0.844833	0.894712	0.834156	0.845474	0.840265	0.853218	0.806783	0.780412	0.801735	1	0.892705	0.0611762
2126	10	57454	0.229816	68.4664	8.39483	4.23231	1.49641	0.922616	0.935418	0.906334	0.922216	0.911634	0.909736	0.860523	0.856529	0.871158	0.816566	0.874282	0.845703	0.895038	0.835007	0.845833	0.840646	0.853518	0.80668	0.780755	0.802277	1	0.893707	0.0608348
2128	0	659421	2.63768	22.7925	0.848139	0.152321	0.0169242	0.918638	0.902521	0.904037	0.911183	0.875301	0.906272	0.875614	0.844191	0.860265	0.859428	0.862245	0.805509	0.909283	0.829894	0.860916	0.81724	0.842147	0.826857	0.822259	0.796286	1	0.885004	0.0648699
2133	5	104331	0.417324	60.5825	5.48727	2.87977	0.74157	0.920307	0.904113	0.905038	0.912883	0.876508	0.907079	0.876159	0.844672	0.861508	0.860574	0.862816	0.806587	0.910405	0.831728	0.860617	0.816277	0.841126	0.82776	0.822119	0.794773	1	0.886103	0.0645505
2134	6	65821	0.263284	60.3703	7.62754	2.91373	1.05743	0.922631	0.906565	0.906132	0.914085	0.877607	0.907727	0.877038	0.84571	0.862749	0.860706	0.863174	0.807622	0.910545	0.832098	0.861009	0.815576	0.840666	0.828558	0.82185	0.794792	1	0.887331	0.0641365
2138	10	57804	0.231216	60.3503	7.62878	2.91094	1.05607	0.923803	0.908319	0.907368	0.915023	0.879005	0.908562	0.877716	0.84623	0.864352	0.861523	0.863202	0.807756	0.91056	0.832529	0.860788	0.816232	0.841335	0.829017	0.821734	0.794755	1	0.888319	0.063819
2140	0	651272	2.60509	22.8759	0.840861	0.153975	0.0168838	0.936351	0.915707	0.912336	0.914601	0.890394	0.883526	0.864129	0.852408	0.853192	0.866965	0.86818	0.830559	0.889127	0.806288	0.863992	0.828691	0.847754	0.809855	0.768866	0.784414	1	0.88924	0.0623017
2145	5	104164	0.416656	60.9435	5.49523	2.93074	0.752182	0.937387	0.917063	0.913367	0.916367	0.891148	0.883856	0.864824	0.854023	0.854052	0.868179	0.869797	0.832111	0.889252	0.807318	0.865333	0.828837	0.847591	0.809229	0.769023	0.784114	1	0.890269	0.0618649
2146	6	65763	0.263052	63.3775	7.81637	3.36202	1.19442	0.939084	0.918655	0.9148	0.917264	0.891345	0.884548	0.865251	0.854698	0.855892	0.869091	0.870999	0.832801	0.889953	0.806875	0.866369	0.828589	0.847536	0.810661	0.769285	0.784484	1	0.8913	0.0612904
2150	10	57918	0.231672	63.3612	7.79905	3.35889	1.19144	0.940571	0.920327	0.915898	0.918721	0.891226	0.885821	0.866285	0.85609	0.856884	0.869566	0.872017	0.832997	0.890613	0.807184	0.866933	0.828775	0.84794	0.811164	0.769554	0.784583	1	0.892347	0.0607796
2152	0	641457	2.56583	22.8374	0.87313	0.153254	0.0175106	0.919564	0.919049	0.929101	0.90208	0.906394	0.894957	0.86954	0.835936	0.881395	0.827896	0.867807	0.82345	0.873447	0.81917	0.848203	0.834475	0.841044	0.807069	0.795675	0.815968	1	0.889061	0.0603263
2157	5	103254	0.413016	61.9314	5.58516	3.07496	0.789337	0.920342	0.920298	0.929489	0.90274	0.907156	0.89627	0.871172	0.835667	0.881666	0.828166	0.868635	0.823881	0.874489	0.818762	0.849275	0.83497	0.841943	0.808342	0.796221	0.814738	1	0.889798	0.0601092
2158	6	65516	0.262064	63.8852	7.89959	3.44384	1.22535	0.922103	0.921531	0.931223	0.902917	0.907794	0.896964	0.871757	0.83678	0.882128	0.828324	0.867918	0.823944	0.875572	0.819563	0.849472	0.835407	0.842504	0.809161	0.795172	0.815221	1	0.890677	0.0597482
2162	10	57672	0.230688	63.8633	7.89778	3.44035	1.22439	0.923152	0.922545	0.93255	0.903783	0.908456	0.898374	0.8735	0.838258	0.882231	0.82925	0.868316	0.824846	0.876509	0.819574	0.849329	0.8357	0.843113	0.809726	0.79523	0.815066	1	0.891631	0.0594563
2164	0	633717	2.53487	22.8228	0.848839	0.152924	0.016966	0.915043	0.918278	0.92022	0.925969	0.921249	0.887419	0.864636	0.883154	0.867883	0.831856	0.843522	0.831641	0.896503	0.839961	0.856183	0.807999	0.864915	0.81442	0.795556	0.793924	1	0.892302	0.0624695
2169	5	102864	0.411456	62.6213	5.63753	3.17817	0.815108	0.917153	0.919491	0.92179	0.927462	0.92212	0.888994	0.866533	0.88356	0.869745	0.83329	0.844056	0.831136	0.89682	0.840172	0.856685	0.808835	0.865196	0.815358	0.79627	0.793713	1	0.893581	0.0617916
2170	6	65501	0.262004	64.8704	8.02184	3.60497	1.28414	0.918551	0.92049	0.923161	0.928322	0.922955	0.889521	0.867139	0.884078	0.86959	0.834079	0.844758	0.831102	0.897017	0.840651	0.856185	0.80856	0.865284	0.815041	0.796599	0.794537	1	0.894362	0.061558
2174	10	57667	0.230668	64.8751	8.02663	3.60589	1.2844	0.919954	0.922104	0.924367	0.929258	0.923743	0.890353	0.868001	0.884345	0.870706	0.834906	0.844738	0.831741	0.897827	0.841781	0.855931	0.808912	0.866249	0.815345	0.796201	0.794397	1	0.895329	0.0612041
2176	0	572711	2.29084	22.9001	0.881729	0.154523	0.0177654	0.918214	0.916703	0.902054	0.918042	0.913824	0.873658	0.875518	0.85153	0.876396	0.821575	0.8661	0.842686	0.903566	0.834659	0.872734	0.827487	0.858422	0.807077	0.793639	0.821369	1	0.889067	0.0641946
2181	5	97763	0.391052	64.889	5.87505	3.53536	0.910978	0.920036	0.917653	0.902064	0.919075	0.914963	0.875357	0.875505	0.851764	0.878216	0.821681	0.867148	0.843284	0.90454	0.834799	0.872846	0.827742	0.858218	0.807437	0.793536	0.822244	1	0.889948	0.0636248
2182	6	62212	0.248848	66.9791	8.28723	3.9665	1.41149	0.920586	0.919397	0.903114	0.920715	0.916889	0.876776	0.876768	0.852456	0.879219	0.821803	0.867718	0.844154	0.905814	0.835273	0.873618	0.828337	0.85903	0.806524	0.79303	0.822132	1	0.89103	0.0631036
2186	10	54680	0.21872	66.9544	8.28431	3.96214	1.40979	0.922495	0.920666	0.904334	0.921873	0.91816	0.878072	0.878502	0.853365	0.87991	0.822412	0.868937	0.844459	0.906456	0.83558	0.873592	0.829151	0.859199	0.806117	0.793361	0.822312	1	0.892192	0.0626501
2188	0	541189	2.16476	22.7946	0.857679	0.152376	0.0171165	0.91103	0.921413	0.891892	0.90607	0.89323	0.88536	0.889987	0.841448	0.858079	0.855746	0.850082	0.837052	0.919811	0.81553	0.848318	0.82942	0.843957	0.838865	0.771897	0.823074	1	0.88525	0.066868
2193	5	96502	0.386008	62.0419	5.60913	3.09176	0.796358	0.912219	0.922318	0.89366	0.907769	0.896013	0.885147	0.89121	0.841242	0.858267	0.85707	0.850625	0.838299	0.920074	0.816061	0.8489	0.830672	0.846055	0.838392	0.772844	0.823382	1	0.886354	0.0663342
2194	6	61693	0.246772	64.9816	7.99125	3.62176	1.28347	0.912794	0.923914	0.895863	0.90892	0.896933	0.885968	0.891706	0.842	0.859044	0.857772	0.851442	0.838653	0.920307	0.818018	0.849651	0.830167	0.84572	0.838718	0.773086	0.823003	1	0.887334	0.065922
2198	10	54364	0.217456	64.9839	7.97611	3.62159	1.28178	0.913757	0.924582	0.896816	0.90994	0.897846	0.886708	0.89218	0.842653	0.859714	0.858721	0.852145	0.839526	0.920582	0.818658	0.849634	0.830292	0.846019	0.838671	0.772966	0.823155	1	0.888083	0.0655757
2200	0	698244	2.79298	22.7712	0.839806	0.151884	0.0167282	0.91896	0.907572	0.908187	0.923612	0.872516	0.896851	0.852773	0.859142	0.860884	0.85633	0.88308	0.813993	0.886066	0.814386	0.882472	0.837168	0.871984	0.80025	0.818201	0.802017	1	0.88657	0.0679016
2205	5	107286	0.429144	62.7759	5.68519	3.20253	0.825705	0.921444	0.908613	0.909392	0.924291	0.874797	0.897941	0.853891	0.859404	0.861678	0.857036	0.884207	0.813815	0.886201	0.8145	0.882823	0.837085	0.871637	0.799652	0.819217	0.802253	1	0.887704	0.0670173
2206	6	67509	0.270036	65.0078	8.06207	3.62871	1.29591	0.924158	0.910575	0.911041	0.925951	0.876328	0.898606	0.855641	0.860604	0.861641	0.857041	0.884097	0.813373	0.886926	0.814032	0.883067	0.837688	0.872269	0.799264	0.819446	0.8027	1	0.889033	0.0660805
2210	10	59338	0.237352	64.9934	8.05512	3.62611	1.29419	0.925941	0.912476	0.912628	0.927138	0.877372	0.899626	0.856534	0.862053	0.862314	0.857419	0.884046	0.814099	0.887147	0.813888	0.88295	0.838207	0.872721	0.799083	0.819509	0.803254	1	0.89018	0.0654454
2212	0	786957	3.14783	22.9097	0.862782	0.154686	0.0173759	0.91899	0.924839	0.910616	0.915578	0.885836	0.86973	0.853472	0.849503	0.860682	0.845653	0.88694	0.844856	0.897512	0.813056	0.850965	0.827911	0.848066	0.816653	0.769264	0.817123	1	0.886644	0.0611379
2217	5	111360	0.44544	63.6577	5.76412	3.33874	0.859777	0.920506	0.926028	0.912702	0.917017	0.886229	0.869814	0.854467	0.850018	0.860929	0.846547	0.888142	0.845317	0.897818	0.812936	0.851414	0.827954	0.848231	0.816927	0.76893	0.817839	1	0.887619	0.0609871
2218	6	69333	0.277332	65.8091	8.15117	3.76354	1.3421	0.922028	0.927286	0.914189	0.918257	0.888271	0.87087	0.855523	0.851038	0.862288	0.847194	0.888033	0.845031	0.898598	0.814093	0.851218	0.828451	0.848103	0.817006	0.76967	0.818845	1	0.888766	0.060273
2222	10	60780	0.24312	65.7927	8.14455	3.7606	1.34146	0.924038	0.928044	0.9154	0.919217	0.888277	0.872195	0.856515	0.851843	0.862792	0.847376	0.888401	0.845648	0.898692	0.814075	0.851867	0.828949	0.848346	0.817489	0.769661	0.819521	1	0.889665	0.0600065
2224	0	642467	2.56987	22.9015	0.880288	0.154548	0.0177447	0.908667	0.918214	0.91637	0.931378	0.900156	0.875254	0.878032	0.853248	0.871939	0.832795	0.884414	0.822155	0.886677	0.825389	0.870061	0.82959	0.854612	0.814278	0.8064	0.815144	1	0.889646	0.0619089
2229	5	103427	0.413708	62.6603	5.65725	3.1845	0.818629	0.910512	0.919915	0.917323	0.932406	0.901766	0.8773	0.879843	0.853177	0.87322	0.834071	0.885837	0.821884	0.887205	0.825858	0.871315	0.828957	0.855096	0.816431	0.806646	0.814763	1	0.890916	0.0614816
2230	6	65566	0.262264	66.5356	8.15668	3.88546	1.36926	0.911707	0.921026	0.918487	0.933029	0.90187	0.878634	0.880586	0.85388	0.874462	0.834426	0.886382	0.822835	0.887259	0.826373	0.872045	0.830568	0.85629	0.816582	0.807766	0.814233	1	0.891784	0.0610557
2234	10	57649	0.230596	66.5282	8.14068	3.88353	1.36556	0.913494	0.922496	0.919539	0.933893	0.902635	0.880223	0.881481	0.854351	0.874785	0.835999	0.8858	0.823015	0.887908	0.826849	0.872348	0.830665	0.856459	0.817516	0.80821	0.814706	1	0.892789	0.0606387
2236	0	491447	1.96579	22.775	0.866457	0.151999	0.0172737	0.931321	0.930871	0.902327	0.938221	0.898804	0.890361	0.865088	0.886541	0.864546	0.833773	0.860865	0.854227	0.874753	0.842757	0.878473	0.815924	0.848474	0.810833	0.786753	0.825583	1	0.895183	0.0593396
2241	5	91534	0.366136	61.2943	5.53907	2.98172	0.766381	0.932544	0.931878	0.904276	0.939339	0.900179	0.891314	0.866235	0.886583	0.864985	0.835329	0.860587	0.854409	0.875691	0.842228	0.877865	0.816975	0.849247	0.810753	0.78857	0.825726	1	0.896172	0.0589336
2242	6	59220	0.23688	66.0429	8.01719	3.79706	1.32619	0.93373	0.933342	0.905775	0.940231	0.900887	0.892275	0.868229	0.888121	0.866008	0.836179	0.860968	0.85472	0.875887	0.841287	0.878495	0.818153	0.850084	0.810191	0.789649	0.826326	1	0.897232	0.0585409
2246	10	52224	0.208896	66.0346	8.00437	3.79519	1.32417	0.935346	0.934053	0.906853	0.941215	0.901721	0.893086	0.869638	0.888806	0.866747	0.83723	0.860562	0.85476	0.875747	0.842161	0.878361	0.818426	0.850701	0.810767	0.790125	0.826957	1	0.898112	0.0582238
2248	0	528145	2.11258	22.7394	0.835963	0.151248	0.0166068	0.921487	0.918585	0.894408	0.928738	0.873653	0.888702	0.879308	0.84393	0.887001	0.826638	0.861527	0.829046	0.905464	0.821072	0.875586	0.819739	0.862568	0.848423	0.813911	0.823429	1	0.888167	0.063288
2253	5	94536	0.378144	65.3158	5.90307	3.60495	0.92703	0.92377	0.919792	0.895881	0.929662	0.875037	0.890491	0.879818	0.846254	0.887731	0.826373	0.861603	0.829726	0.905787	0.820238	0.875836	0.820545	0.863835	0.847741	0.81396	0.825368	1	0.889362	0.0627991
2254	6	60482	0.241928	67.7724	8.40789	4.10946	1.46643	0.925383	0.920563	0.896581	0.93088	0.876244	0.891191	0.880882	0.847674	0.88862	0.826882	0.861951	0.831743	0.906079	0.820401	0.874401	0.820773	0.864918	0.84707	0.815052	0.825477	1	0.890301	0.0625477
2258	10	53053	0.212212	67.7531	8.42221	4.10667	1.46785	0.926602	0.921757	0.897593	0.930984	0.877066	0.892296	0.88126	0.848369	0.889309	0.828332	0.862458	0.832337	0.906273	0.820378	0.874578	0.821659	0.864654	0.846889	0.814855	0.826032	1	0.891088	0.0621988
2260	0	732128	2.92851	22.8762	0.847736	0.153991	0.0170273	0.901679	0.916407	0.89499	0.912284	0.899253	0.883797	0.880072	0.856582	0.877344	0.868492	0.869978	0.836927	0.893704	0.843294	0.867292	0.821351	0.844945	0.816232	0.791954	0.814808	1	0.886753	0.0650216
2265	5	108233	0.432932	64.1538	5.79839	3.41678	0.879079	0.903103	0.917978	0.896704	0.912739	0.900095	0.883936	0.881081	0.85801	0.877256	0.870284	0.871088	0.838252	0.894182	0.844183	0.867379	0.821321	0.845458	0.816793	0.79108	0.815144	1	0.887776	0.0647004
2266	6	67695	0.27078	65.3438	8.15154	3.68689	1.32362	0.905658	0.919492	0.897363	0.912948	0.900554	0.884179	0.881409	0.859007	0.877347	0.871202	0.871187	0.839567	0.893648	0.845158	0.867575	0.819854	0.84535	0.816833	0.790287	0.814794	1	0.888612	0.0643149
2270	10	59423	0.237692	65.3261	8.12839	3.68308	1.3192	0.907132	0.9203	0.899534	0.91383	0.901738	0.885709	0.881914	0.860037	0.878717	0.872356	0.872432	0.839986	0.894014	0.845927	0.867905	0.820095	0.845439	0.816174	0.790519	0.814373	1	0.889717	0.0638996
2272	0	751873	3.00749	22.889	0.850923	0.154252	0.0171125	0.924735	0.924026	0.886007	0.911723	0.878098	0.871708	0.861836	0.843898	0.847102	0.848579	0.876549	0.813255	0.900679	0.835982	0.855615	0.82581	0.871607	0.792218	0.794355	0.805346	1	0.883145	0.0638686
2277	5	109388	0.437552	62.1543	5.62102	3.10852	0.799859	0.926102	0.925472	0.887533	0.912664	0.879018	0.87383	0.862732	0.845641	0.848173	0.849421	0.876705	0.814536	0.90126	0.835764	0.856383	0.825895	0.871755	0.791248	0.795128	0.804151	1	0.884279	0.0635587
2278	6	68432	0.273728	64.089	7.95646	3.47793	1.24154	0.927804	0.926489	0.889482	0.913257	0.880034	0.87584	0.863054	0.846592	0.849281	0.850786	0.877331	0.815664	0.901545	0.836392	0.856449	0.826704	0.871858	0.791231	0.795089	0.803981	1	0.885398	0.0632824
2282	10	60110	0.24044	64.0775	7.94348	3.47565	1.23917	0.929721	0.927458	0.890359	0.914241	0.881043	0.876493	0.86434	0.847596	0.849875	0.851672	0.877658	0.815879	0.901705	0.837465	0.857386	0.826751	0.871935	0.791091	0.79555	0.804026	1	0.886368	0.0628693
2284	0	657559	2.63024	22.8951	0.856576	0.154383	0.0172303	0.930704	0.941267	0.929569	0.935527	0.906931	0.882648	0.865829	0.847649	0.877689	0.836193	0.89276	0.85133	0.881183	0.838539	0.854231	0.808534	0.853698	0.826534	0.790389	0.805767	1	0.898548	0.0559839
2289	5	104194	0.416776	63.2758	5.71652	3.2789	0.842136	0.932256	0.942636	0.930327	0.937362	0.90809	0.884485	0.866753	0.849075	0.87875	0.837495	0.893732	0.850874	0.881428	0.838724	0.854277	0.809812	0.85407	0.826372	0.79053	0.805819	1	0.899702	0.0554314
2290	6	65803	0.263212	65.0159	8.0633	3.63002	1.2952	0.933635	0.943217	0.931173	0.938445	0.908804	0.884633	0.867757	0.849612	0.879094	0.838678	0.893181	0.851299	0.882376	0.839331	0.853586	0.810176	0.853988	0.826718	0.790868	0.804941	1	0.900407	0.0551806
2294	10	57926	0.231704	65.0161	8.06857	3.6303	1.29707	0.934831	0.944118	0.93193	0.939008	0.90998	0.885716	0.868625	0.849394	0.879596	0.839752	0.893528	0.851794	0.883688	0.839045	0.853218	0.811009	0.854711	0.826831	0.791536	0.804535	1	0.901176	0.0548839
2296	0	552038	2.20815	22.8545	0.865769	0.153585	0.017369	0.926595	0.918038	0.912736	0.905463	0.920852	0.873338	0.879814	0.850895	0.881476	0.871293	0.861468	0.816283	0.880464	0.80952	0.878178	0.826695	0.868755	0.831436	0.786551	0.819028	1	0.891762	0.0645288
2301	5	96517	0.386068	63.1628	5.74272	3.26244	0.843648	0.927987	0.920511	0.913528	0.907477	0.922252	0.874955	0.88299	0.852876	0.882471	0.872598	0.860864	0.816162	0.881171	0.810598	0.878923	0.826072	0.868438	0.830279	0.786328	0.82098	1	0.893179	0.0639488
2302	6	61844	0.247376	64.2206	8.03044	3.5016	1.26098	0.929613	0.922038	0.913985	0.907776	0.922919	0.875259	0.884071	0.854214	0.882947	0.873569	0.861207	0.815843	0.881799	0.811712	0.878751	0.826798	0.867416	0.831002	0.787061	0.821074	1	0.894005	0.0634203
2306	10	54508	0.218032	64.2165	8.03665	3.50113	1.26051	0.931038	0.923259	0.915233	0.908949	0.923479	0.876257	0.884659	0.855131	0.884246	0.874541	0.86213	0.815908	0.882302	0.812743	0.879366	0.826447	0.86702	0.831006	0.787187	0.822044	1	0.894979	0.0629209
2308	0	473848	1.89539	22.7364	0.85503	0.151215	0.0169832	0.912435	0.911904	0.912199	0.920288	0.89921	0.898421	0.877261	0.869061	0.888842	0.845276	0.860786	0.828704	0.893531	0.847098	0.896349	0.794551	0.851066	0.806014	0.811805	0.815351	1	0.891301	0.0613107
2313	5	89881	0.359524	61.2213	5.51228	2.97061	0.760889	0.91313	0.91308	0.913246	0.920528	0.901219	0.898549	0.877833	0.869405	0.890288	0.84692	0.859687	0.828412	0.893626	0.846508	0.895734	0.796475	0.852177	0.805471	0.81204	0.815495	1	0.892012	0.0611108
2314	6	57972	0.231888	63.2127	7.82931	3.33708	1.18799	0.915045	0.914355	0.914088	0.921143	0.902073	0.898511	0.87851	0.870299	0.891172	0.846616	0.860674	0.829047	0.893474	0.846055	0.896045	0.797212	0.853886	0.806096	0.812306	0.81554	1	0.892869	0.0608104
2318	10	51113	0.204452	63.183	7.83795	3.33285	1.18805	0.91645	0.915589	0.914581	0.922016	0.903205	0.899487	0.879845	0.871266	0.891926	0.847064	0.860916	0.829447	0.893706	0.845656	0.896279	0.797322	0.853883	0.806145	0.812836	0.81581	1	0.893735	0.0604144
2320	0	519780	2.07912	22.7717	0.862873	0.151929	0.0171886	0.890811	0.899004	0.882546	0.930961	0.899785	0.881162	0.862223	0.860921	0.882136	0.849052	0.872763	0.841489	0.88768	0.829953	0.878473	0.784234	0.839773	0.825415	0.799499	0.819954	1	0.881427	0.0680631
2325	5	93975	0.3759	62.8594	5.70628	3.21563	0.830924	0.892695	0.901096	0.883517	0.931625	0.900814	0.88158	0.864267	0.861788	0.882623	0.850561	0.872881	0.841405	0.888353	0.829875	0.878212	0.784671	0.840484	0.826363	0.80009	0.819979	1	0.882536	0.0675561
2326	6	59970	0.23988	65.0031	8.09368	3.6293	1.30375	0.894105	0.902018	0.88586	0.933092	0.902201	0.8827	0.866216	0.862214	0.883734	0.851151	0.873295	0.841896	0.888444	0.83079	0.878856	0.784417	0.841021	0.826372	0.80035	0.819393	1	0.88371	0.0673253
2330	10	52701	0.210804	64.9771	8.09546	3.62515	1.30276	0.895666	0.903939	0.887962	0.93336	0.902801	0.883342	0.866075	0.862365	0.884243	0.852441	0.874035	0.842641	0.888769	0.831455	0.879528	0.784644	0.841322	0.825924	0.800877	0.818998	1	0.884682	0.0668855
2332	0	589728	2.35891	22.8156	0.849829	0.152783	0.0170012	0.901609	0.905955	0.909963	0.910732	0.902398	0.871962	0.86088	0.853036	0.852603	0.841204	0.871913	0.831577	0.88443	0.832153	0.841886	0.822176	0.866276	0.818304	0.794563	0.820689	1	0.882278	0.0663861
2337	5	99483	0.397932	62.6183	5.66506	3.17845	0.819052	0.904501	0.907034	0.911829	0.911523	0.902948	0.872647	0.861469	0.853387	0.85306	0.841968	0.872868	0.831836	0.885016	0.832735	0.84235	0.821889	0.865691	0.818265	0.792955	0.820788	1	0.883355	0.0657558
2338	6	63052	0.252208	64.5252	7.98888	3.54839	1.26623	0.90695	0.908322	0.913032	0.912945	0.903817	0.872764	0.862082	0.853026	0.854461	0.842495	0.873692	0.831845	0.885579	0.83271	0.842392	0.822591	0.866261	0.819784	0.791989	0.820854	1	0.884385	0.0652651
2342	10	55375	0.2215	64.5083	7.98088	3.54539	1.26402	0.909219	0.909436	0.914293	0.913905	0.904632	0.873454	0.862754	0.854176	0.854862	0.843946	0.874709	0.831955	0.885716	0.833038	0.843052	0.822465	0.86651	0.82028	0.792009	0.821526	1	0.885442	0.064836
2344	0	614310	2.45724	22.8063	0.836976	0.152579	0.0167089	0.923642	0.926977	0.918555	0.910866	0.887851	0.880265	0.875083	0.843424	0.873637	0.87182	0.892706	0.847575	0.894507	0.815908	0.850874	0.815768	0.868555	0.827628	0.78778	0.804977	1	0.891992	0.0629848
2349	5	101827	0.407308	63.3098	5.71629	3.28407	0.842676	0.924681	0.928128	0.919589	0.911541	0.8878	0.881161	0.876796	0.844192	0.874552	0.871675	0.893771	0.849048	0.894827	0.815584	0.852087	0.817106	0.868664	0.827565	0.787276	0.8068	1	0.89283	0.0626445
2350	6	64583	0.258332	66.7614	8.1828	3.92492	1.38308	0.926869	0.929099	0.920854	0.912454	0.889948	0.882082	0.878165	0.84451	0.875525	0.872087	0.89395	0.848056	0.895127	0.815447	0.851633	0.817305	0.868657	0.827818	0.788172	0.80772	1	0.893885	0.0621264
2354	10	56704	0.226816	66.7355	8.1824	3.92049	1.38228	0.92833	0.930393	0.921222	0.913586	0.891278	0.88313	0.879347	0.846096	0.876226	0.873104	0.894046	0.849614	0.895669	0.815904	0.852233	0.817103	0.868016	0.827023	0.788895	0.807509	1	0.894875	0.0616586
2356	0	589411	2.35764	22.8642	0.846964	0.153749	0.0169833	0.914544	0.923014	0.906798	0.903824	0.909416	0.889404	0.863001	0.852456	0.864046	0.837503	0.881625	0.81686	0.883684	0.826215	0.870581	0.813456	0.859297	0.785106	0.814787	0.800215	1	0.887266	0.0644979
2361	5	98790	0.39516	64.0839	5.80546	3.40602	0.877857	0.915816	0.924233	0.908219	0.905324	0.910305	0.891031	0.864723	0.852424	0.865847	0.837929	0.881648	0.817274	0.883384	0.826582	0.87069	0.812942	0.86029	0.784993	0.815654	0.800992	1	0.888315	0.0639165
2362	6	62784	0.251136	67.0708	8.26518	3.98139	1.41192	0.916157	0.925419	0.909746	0.906377	0.911793	0.892552	0.86542	0.853418	0.867546	0.838183	0.882295	0.817995	0.883004	0.828459	0.8705	0.813272	0.861055	0.784802	0.815861	0.801016	1	0.889265	0.0635757
2366	10	55212	0.220848	67.0332	8.2629	3.97486	1.41089	0.917916	0.926972	0.91126	0.907683	0.913053	0.893347	0.865835	0.854153	0.868262	0.839111	0.88296	0.818201	0.882969	0.828724	0.870517	0.814316	0.861398	0.784884	0.816489	0.800913	1	0.89035	0.0631598
2368	0	501229	2.00492	22.8902	0.894575	0.154344	0.0180391	0.914346	0.904792	0.9104	0.908664	0.903625	0.865843	0.833305	0.860892	0.871019	0.841372	0.850873	0.837451	0.896292	0.815075	0.878217	0.821537	0.828817	0.816325	0.814752	0.792366	1	0.882595	0.0655157
2373	5	91585	0.36634	63.6683	5.75719	3.3402	0.860035	0.916242	0.906317	0.911055	0.910133	0.903964	0.866266	0.834312	0.862013	0.871256	0.843528	0.851662	0.838025	0.896364	0.815281	0.879003	0.820942	0.828749	0.816171	0.81462	0.793978	1	0.883603	0.06511
2374	6	58635	0.23454	64.0261	8.02855	3.47076	1.2509	0.918095	0.908476	0.912655	0.91071	0.90562	0.867741	0.835039	0.861644	0.872116	0.84383	0.852085	0.838808	0.896913	0.816279	0.879347	0.821873	0.829573	0.817046	0.814744	0.794355	1	0.8848	0.0647729
2378	10	51411	0.205644	64.0028	8.02608	3.46696	1.24927	0.919142	0.910583	0.91423	0.911089	0.907442	0.868481	0.837204	0.862461	0.872868	0.844138	0.853397	0.839334	0.897347	0.816372	0.879928	0.822353	0.82991	0.817189	0.815361	0.795326	1	0.885948	0.0641925
2380	0	622223	2.48889	22.8997	0.857041	0.154477	0.0172586	0.89708	0.907324	0.910724	0.919821	0.915225	0.877968	0.850472	0.873086	0.878659	0.841404	0.858	0.848065	0.872119	0.827968	0.884427	0.811899	0.85226	0.854601	0.785881	0.818265	1	0.886085	0.0646821
2385	5	101302	0.405208	61.0864	5.52914	2.95183	0.760226	0.899118	0.907899	0.912169	0.920283	0.915629	0.879474	0.850852	0.87405	0.879005	0.841977	0.857846	0.848167	0.872396	0.827758	0.88441	0.81185	0.852338	0.853389	0.784328	0.818395	1	0.886874	0.0644497
2386	6	63934	0.255736	63.6727	7.86185	3.40932	1.21213	0.899811	0.909532	0.913332	0.920692	0.916547	0.881362	0.851096	0.874722	0.878938	0.842064	0.857885	0.848492	0.872454	0.827377	0.8851	0.812987	0.852105	0.854014	0.784074	0.819048	1	0.887641	0.0641501
2390	10	56069	0.224276	63.6609	7.84641	3.40685	1.20808	0.902005	0.910762	0.914846	0.921686	0.917334	0.883233	0.851825	0.876001	0.880237	0.842257	0.858255	0.849676	0.872701	0.827891	0.886033	0.813319	0.852824	0.854117	0.783882	0.819553	1	0.888839	0.0636744
2392	0	637824	2.5513	22.8427	0.861834	0.153342	0.0172636	0.910267	0.903571	0.893271	0.924699	0.896913	0.888582	0.865047	0.883324	0.879527	0.848073	0.873912	0.822727	0.886881	0.841731	0.87387	0.808098	0.853497	0.831678	0.803646	0.812571	1	0.887137	0.0638983
2397	5	102538	0.410152	61.4007	5.56307	2.99756	0.772607	0.911735	0.904679	0.894478	0.925306	0.898847	0.889407	0.867108	0.883741	0.880791	0.848749	0.873754	0.823992	0.887052	0.842424	0.873681	0.807179	0.853245	0.832701	0.804302	0.812665	1	0.888165	0.0635804
2398	6	64973	0.259892	62.949	7.84941	3.29772	1.18332	0.913164	0.906199	0.895657	0.926662	0.899828	0.891016	0.868561	0.884136	0.881028	0.850484	0.873571	0.824643	0.888369	0.842727	0.873224	0.808621	0.853447	0.832684	0.803742	0.811999	1	0.889251	0.0631822
2402	10	57226	0.228904	62.9362	7.84978	3.2958	1.18306	0.914864	0.907664	0.896437	0.927612	0.901269	0.891894	0.869596	0.884947	0.881715	0.851457	0.874227	0.825272	0.8886	0.84279	0.873659	0.809501	0.854507	0.832943	0.80515	0.812096	1	0.890305	0.0628503
