# Supplementary material for: IBSEM: An Individual-Based Atlantic Salmon Population Model
Source: PLoS One. 2015 Sep 18;10(9):e0138444. doi: 10.1371/journal.pone.0138444 (PMC4575158; doi:10.1371/journal.pone.0138444)
Supplement: S1 Minimal dataset — (ZIP) [file pone.0138444.s003.zip › temp/scenario 1/wild - 3/runFiles/results/parr1.txt]

month	averageAge	popSize	density	averageLength	stDevLength	averageWeight	stDevWeight	allele_0_0_Frequency	allele_0_1_Frequency	allele_0_2_Frequency	allele_0_3_Frequency	allele_0_4_Frequency	allele_0_5_Frequency	allele_0_6_Frequency	allele_0_7_Frequency	allele_0_8_Frequency	allele_0_9_Frequency	allele_0_10_Frequency	allele_0_11_Frequency	allele_0_12_Frequency	allele_0_13_Frequency	allele_0_14_Frequency	allele_0_15_Frequency	allele_0_16_Frequency	allele_0_17_Frequency	allele_0_18_Frequency	allele_0_19_Frequency	allele_0_20_Frequency	genotypicValueAverage	genotypicValueStDev
16	12	53426	0.213704	64.6794	8.21502	3.58206	1.31553	0.906768	0.905271	0.906459	0.90411	0.905018	0.903951	0.901509	0.903118	0.90222	0.901574	0.900367	0.901181	0.901368	0.898851	0.902716	0.901855	0.901059	0.899936	0.899899	0.901986	1	0.903989	0.0598229
21	17	45814	0.183256	103.293	9.09077	14.1589	3.67193	0.908249	0.906884	0.907321	0.905291	0.906131	0.904898	0.902966	0.903403	0.902835	0.901766	0.90098	0.901144	0.901209	0.899354	0.902923	0.902126	0.900369	0.900238	0.899878	0.902704	1	0.904938	0.0595501
22	18	18837	0.075348	98.8571	7.59833	12.3528	2.78806	0.924829	0.919042	0.918458	0.914211	0.91453	0.91238	0.909672	0.911451	0.908213	0.906009	0.903594	0.905638	0.901417	0.903382	0.90654	0.903355	0.902612	0.901524	0.899055	0.905824	1	0.913799	0.0558162
26	22	17321	0.069284	98.8543	7.59006	12.3514	2.78654	0.926448	0.920184	0.919231	0.915449	0.915045	0.913487	0.908926	0.910917	0.908464	0.905895	0.904538	0.905981	0.901796	0.903499	0.906645	0.903585	0.902806	0.901911	0.899544	0.905606	1	0.9145	0.0554569
26	10	59992	0.239968	65.291	8.10599	3.67647	1.31371	0.912363	0.900687	0.890677	0.89852	0.893677	0.892069	0.898453	0.888769	0.884885	0.895919	0.889244	0.909996	0.888869	0.880659	0.900895	0.879217	0.892602	0.899162	0.918597	0.908188	1	0.897296	0.0633061
28	12	56144	0.224576	65.2315	8.27838	3.6739	1.34758	0.914123	0.902251	0.892081	0.899215	0.894735	0.893524	0.89925	0.889552	0.885535	0.896383	0.889783	0.910391	0.889222	0.881074	0.901218	0.879408	0.892963	0.899482	0.918994	0.908468	1	0.898358	0.0628316
28	12	56144	0.224576	65.2315	8.27838	3.6739	1.34758	0.914123	0.902251	0.892081	0.899215	0.894735	0.893524	0.89925	0.889552	0.885535	0.896383	0.889783	0.910391	0.889222	0.881074	0.901218	0.879408	0.892963	0.899482	0.918994	0.908468	1	0.898358	0.0628316
33	17	47920	0.19168	103.833	9.14347	14.3818	3.7302	0.915317	0.903694	0.89472	0.9	0.895127	0.89543	0.900157	0.89063	0.886342	0.89735	0.889368	0.910413	0.889201	0.881824	0.901628	0.879737	0.893197	0.900271	0.919303	0.908984	1	0.899454	0.0621879
34	18	19573	0.078292	98.6627	7.60711	12.2816	2.77652	0.931947	0.918638	0.908701	0.911306	0.90538	0.90492	0.908215	0.89557	0.89276	0.900858	0.892658	0.912788	0.891202	0.884841	0.905405	0.882082	0.892914	0.904716	0.921371	0.911741	1	0.909466	0.0574237
38	22	17925	0.0717	98.6555	7.60802	12.2791	2.77646	0.93272	0.919526	0.909735	0.911967	0.906388	0.906248	0.908759	0.896457	0.893863	0.90145	0.892999	0.91364	0.891464	0.885662	0.90569	0.881841	0.893584	0.904742	0.922176	0.911241	1	0.91026	0.0570765
38	10	47782	0.191128	65.4174	8.13048	3.69807	1.32263	0.846752	0.933364	0.908846	0.883324	0.88504	0.889896	0.910123	0.922931	0.914225	0.870872	0.873436	0.903405	0.897116	0.880625	0.895965	0.843152	0.925579	0.866613	0.888828	0.883858	1	0.892717	0.0636791
40	12	44715	0.17886	65.3696	8.34104	3.69901	1.36494	0.8492	0.93406	0.910276	0.884334	0.885911	0.891256	0.910366	0.923214	0.915621	0.871385	0.873845	0.904238	0.897574	0.881237	0.896344	0.843911	0.925484	0.865985	0.888997	0.884122	1	0.893762	0.0634569
40	12	44715	0.17886	65.3696	8.34104	3.69901	1.36494	0.8492	0.93406	0.910276	0.884334	0.885911	0.891256	0.910366	0.923214	0.915621	0.871385	0.873845	0.904238	0.897574	0.881237	0.896344	0.843911	0.925484	0.865985	0.888997	0.884122	1	0.893762	0.0634569
45	17	38195	0.15278	105.976	9.2883	15.2833	3.95015	0.852258	0.934952	0.91135	0.885535	0.887603	0.892028	0.910708	0.923341	0.916743	0.871279	0.872837	0.904333	0.897905	0.881594	0.896963	0.845006	0.925514	0.865663	0.889305	0.88471	1	0.894832	0.0629342
46	18	13463	0.053852	99.8011	7.64465	12.707	2.85921	0.878927	0.945369	0.92186	0.897125	0.897348	0.899465	0.916772	0.924385	0.925537	0.876885	0.875511	0.907042	0.904145	0.886207	0.900988	0.850442	0.926057	0.867712	0.890069	0.886949	1	0.90522	0.0588858
50	22	12385	0.04954	99.8126	7.64519	12.7113	2.85851	0.881268	0.947073	0.923173	0.897214	0.898547	0.900242	0.916916	0.924707	0.925676	0.877796	0.875172	0.905975	0.903633	0.887364	0.902059	0.850828	0.926766	0.867905	0.890069	0.887122	1	0.906154	0.058403
50	10	46789	0.187156	66.2309	8.23712	3.83731	1.37131	0.882622	0.889376	0.888168	0.9089	0.901398	0.874073	0.880463	0.904251	0.89303	0.878551	0.908216	0.917662	0.906923	0.878059	0.874212	0.893105	0.871765	0.897668	0.89661	0.886565	1	0.891264	0.0622582
52	12	43794	0.175176	66.1814	8.42795	3.83716	1.41117	0.884802	0.890773	0.889597	0.909896	0.901699	0.8752	0.881822	0.90517	0.89373	0.879584	0.908675	0.91782	0.907202	0.878065	0.874789	0.89333	0.872014	0.897543	0.897143	0.886891	1	0.892359	0.0618898
52	12	43794	0.175176	66.1814	8.42795	3.83716	1.41117	0.884802	0.890773	0.889597	0.909896	0.901699	0.8752	0.881822	0.90517	0.89373	0.879584	0.908675	0.91782	0.907202	0.878065	0.874789	0.89333	0.872014	0.897543	0.897143	0.886891	1	0.892359	0.0618898
57	17	37314	0.149256	103.838	9.33172	14.3969	3.80476	0.886437	0.892413	0.890765	0.91057	0.901538	0.876481	0.883623	0.906041	0.89445	0.879589	0.909726	0.91802	0.906831	0.878357	0.87573	0.893378	0.872327	0.898872	0.89725	0.887107	1	0.893332	0.0616615
58	18	14890	0.05956	98.5974	7.76586	12.2667	2.84004	0.908966	0.906447	0.904399	0.916017	0.911216	0.885729	0.891773	0.913062	0.896676	0.888482	0.911954	0.919678	0.910074	0.8818	0.882035	0.898758	0.87552	0.900269	0.898825	0.890228	1	0.903663	0.0581971
62	22	13646	0.054584	98.5765	7.77306	12.2595	2.84098	0.912062	0.907739	0.905284	0.916569	0.911586	0.88623	0.892606	0.913491	0.897662	0.888722	0.913125	0.919464	0.91067	0.881137	0.881943	0.899458	0.875275	0.900337	0.899531	0.889894	1	0.90466	0.0579672
62	10	55555	0.22222	63.3605	7.90889	3.36279	1.20757	0.891846	0.900153	0.88686	0.893277	0.900945	0.906021	0.884646	0.914364	0.910593	0.9153	0.896292	0.886878	0.898308	0.919854	0.876987	0.889488	0.890406	0.879075	0.880911	0.883746	1	0.896746	0.0652374
64	12	52077	0.208308	63.2916	8.07569	3.35872	1.23773	0.894157	0.901617	0.888559	0.894339	0.901646	0.906638	0.88542	0.915135	0.911871	0.916038	0.896855	0.887234	0.898602	0.920358	0.877576	0.890556	0.890672	0.879208	0.881464	0.884248	1	0.897911	0.0648598
64	12	52077	0.208308	63.2916	8.07569	3.35872	1.23773	0.894157	0.901617	0.888559	0.894339	0.901646	0.906638	0.88542	0.915135	0.911871	0.916038	0.896855	0.887234	0.898602	0.920358	0.877576	0.890556	0.890672	0.879208	0.881464	0.884248	1	0.897911	0.0648598
69	17	44578	0.178312	103.564	9.00789	14.2629	3.65434	0.896305	0.903136	0.889553	0.896283	0.902295	0.907297	0.886244	0.915743	0.912547	0.916697	0.897853	0.88777	0.89921	0.920488	0.877608	0.889677	0.890574	0.879582	0.881533	0.88473	1	0.899	0.0643448
70	18	19799	0.079196	97.9049	7.58523	12.004	2.72387	0.916082	0.916082	0.902394	0.907697	0.911006	0.916839	0.894414	0.918834	0.919491	0.921966	0.901561	0.888277	0.902899	0.922446	0.882191	0.894591	0.893227	0.879767	0.883226	0.888858	1	0.909021	0.0600118
74	22	18068	0.072272	97.894	7.57968	11.9997	2.71997	0.917866	0.917174	0.90461	0.908651	0.911114	0.917368	0.895312	0.919471	0.919582	0.922543	0.902064	0.888809	0.903531	0.923179	0.882333	0.894427	0.892656	0.879815	0.883191	0.888311	1	0.909957	0.0595738
74	10	54471	0.217884	64.9968	8.14296	3.63013	1.31058	0.910576	0.917507	0.910374	0.900938	0.908419	0.901627	0.908796	0.894173	0.887316	0.922179	0.9026	0.888454	0.893402	0.895229	0.915092	0.910338	0.896165	0.886499	0.872391	0.883103	1	0.905582	0.0596056
76	12	51126	0.204504	64.9353	8.32626	3.62775	1.34589	0.912158	0.918535	0.911523	0.902017	0.9094	0.902691	0.9094	0.895034	0.888335	0.922613	0.902466	0.888472	0.894467	0.895787	0.915474	0.910574	0.896912	0.886956	0.872912	0.882623	1	0.906524	0.0592457
76	12	51126	0.204504	64.9353	8.32626	3.62775	1.34589	0.912158	0.918535	0.911523	0.902017	0.9094	0.902691	0.9094	0.895034	0.888335	0.922613	0.902466	0.888472	0.894467	0.895787	0.915474	0.910574	0.896912	0.886956	0.872912	0.882623	1	0.906524	0.0592457
81	17	43881	0.175524	104.265	9.19985	14.5626	3.7872	0.913083	0.919669	0.912251	0.903341	0.910462	0.9035	0.910269	0.895957	0.888255	0.923748	0.903284	0.887696	0.894727	0.89647	0.915989	0.910622	0.897609	0.887844	0.872268	0.88323	1	0.907339	0.058856
82	18	15685	0.06274	99.6814	7.62099	12.6607	2.84335	0.927192	0.932388	0.926809	0.913803	0.917373	0.913962	0.917756	0.90169	0.895856	0.927351	0.906981	0.887759	0.899841	0.899299	0.920529	0.915875	0.902869	0.889225	0.871661	0.884252	1	0.916621	0.0549577
86	22	14429	0.057716	99.6757	7.62824	12.659	2.8455	0.928789	0.933051	0.927923	0.914824	0.917874	0.91576	0.918255	0.902592	0.895107	0.928027	0.90824	0.888454	0.900686	0.900201	0.920438	0.915483	0.90325	0.89036	0.872098	0.884018	1	0.917501	0.0545966
86	10	52720	0.21088	66.9038	8.24416	3.95184	1.40121	0.919594	0.901821	0.892014	0.893266	0.878338	0.909968	0.891569	0.901745	0.915137	0.899507	0.882805	0.903632	0.905273	0.901489	0.902997	0.877229	0.885167	0.87795	0.888667	0.88659	1	0.899515	0.0618478
88	12	49454	0.197816	66.8463	8.42764	3.94989	1.43906	0.921361	0.903041	0.893436	0.89465	0.879423	0.910594	0.892092	0.902364	0.915861	0.899745	0.882831	0.904062	0.905781	0.901818	0.903163	0.877664	0.884893	0.877988	0.889119	0.886228	1	0.900486	0.0614708
88	12	49454	0.197816	66.8463	8.42764	3.94989	1.43906	0.921361	0.903041	0.893436	0.89465	0.879423	0.910594	0.892092	0.902364	0.915861	0.899745	0.882831	0.904062	0.905781	0.901818	0.903163	0.877664	0.884893	0.877988	0.889119	0.886228	1	0.900486	0.0614708
93	17	42298	0.169192	106.052	9.34849	15.3198	3.97391	0.922561	0.904534	0.894487	0.895444	0.880455	0.911875	0.892335	0.903352	0.916119	0.900196	0.883682	0.904511	0.906426	0.90178	0.903802	0.877701	0.884971	0.878505	0.888718	0.886212	1	0.901375	0.0610335
94	18	15519	0.062076	99.2318	7.82873	12.5046	2.89471	0.937464	0.917553	0.907436	0.907952	0.89181	0.920807	0.900058	0.912559	0.926252	0.906469	0.888363	0.907404	0.911592	0.904279	0.906727	0.882048	0.884432	0.882016	0.889233	0.886333	1	0.911498	0.0568272
98	22	14223	0.056892	99.2066	7.83728	12.4957	2.89518	0.937882	0.918407	0.909021	0.909442	0.89299	0.922028	0.900443	0.912993	0.926563	0.907404	0.88828	0.908739	0.91236	0.905048	0.908282	0.881671	0.88603	0.882444	0.890072	0.886381	1	0.912379	0.0564818
98	10	57698	0.230792	63.9692	8.02895	3.46211	1.25531	0.899728	0.920023	0.919261	0.896678	0.895161	0.871009	0.885681	0.876174	0.898211	0.894944	0.876677	0.882544	0.879112	0.90244	0.872223	0.871659	0.917103	0.886894	0.908142	0.879294	1	0.89686	0.062191
100	12	54004	0.216016	63.9194	8.20089	3.46121	1.28832	0.901442	0.92108	0.920423	0.898322	0.89586	0.871982	0.886694	0.87687	0.899174	0.895434	0.877	0.883333	0.879759	0.902878	0.872815	0.871815	0.917127	0.886842	0.908692	0.879768	1	0.897885	0.061869
100	12	54004	0.216016	63.9194	8.20089	3.46121	1.28832	0.901442	0.92108	0.920423	0.898322	0.89586	0.871982	0.886694	0.87687	0.899174	0.895434	0.877	0.883333	0.879759	0.902878	0.872815	0.871815	0.917127	0.886842	0.908692	0.879768	1	0.897885	0.061869
105	17	46180	0.18472	102.375	9.08261	13.7918	3.6133	0.902241	0.922347	0.920756	0.898625	0.897423	0.873398	0.887852	0.877718	0.899567	0.895821	0.877057	0.884181	0.880132	0.902858	0.873679	0.872228	0.917356	0.886975	0.908748	0.880706	1	0.898664	0.0616834
106	18	19673	0.078692	98.7073	7.53554	12.2943	2.76215	0.918874	0.93486	0.928379	0.910029	0.906369	0.880547	0.896457	0.885503	0.906318	0.900193	0.881513	0.888578	0.884054	0.904641	0.878997	0.875921	0.917094	0.891857	0.912062	0.88197	1	0.907816	0.0580346
110	22	17980	0.07192	98.6792	7.54108	12.2842	2.76172	0.921135	0.936012	0.929672	0.911346	0.907036	0.881118	0.897525	0.885623	0.907953	0.901474	0.881785	0.88871	0.884399	0.905033	0.879338	0.876585	0.917325	0.891602	0.912236	0.882592	1	0.908893	0.0575007
110	10	56849	0.227396	65.8545	8.09309	3.76877	1.33415	0.921696	0.92072	0.912804	0.901423	0.879013	0.882812	0.885653	0.89955	0.900456	0.871994	0.902549	0.896172	0.910632	0.910948	0.890068	0.876401	0.908961	0.883709	0.897131	0.894536	1	0.902294	0.0597881
112	12	53383	0.213532	65.8013	8.26825	3.76721	1.36905	0.923009	0.922101	0.914561	0.902516	0.879653	0.883558	0.886415	0.90038	0.900774	0.872207	0.902993	0.89683	0.910927	0.911058	0.89033	0.87659	0.909241	0.884055	0.897121	0.894864	1	0.903227	0.0594542
112	12	53383	0.213532	65.8013	8.26825	3.76721	1.36905	0.923009	0.922101	0.914561	0.902516	0.879653	0.883558	0.886415	0.90038	0.900774	0.872207	0.902993	0.89683	0.910927	0.911058	0.89033	0.87659	0.909241	0.884055	0.897121	0.894864	1	0.903227	0.0594542
117	17	45653	0.182612	104.376	9.15067	14.6047	3.77208	0.924134	0.922962	0.91546	0.903402	0.880599	0.884805	0.886371	0.900248	0.901606	0.873185	0.903117	0.896403	0.911463	0.911714	0.890807	0.876437	0.909874	0.883852	0.898254	0.895396	1	0.903955	0.0591917
118	18	17192	0.068768	99.5066	7.58933	12.5935	2.8216	0.938285	0.931014	0.926885	0.914146	0.890821	0.892857	0.893555	0.90769	0.908562	0.880671	0.908504	0.902367	0.916909	0.91499	0.894777	0.878432	0.915629	0.887913	0.903589	0.898238	1	0.912918	0.0556693
122	22	15770	0.06308	99.4869	7.60457	12.587	2.82738	0.939474	0.931737	0.927806	0.915472	0.891535	0.894134	0.894895	0.907292	0.909385	0.880755	0.909448	0.902473	0.917058	0.915155	0.894959	0.878282	0.91617	0.887381	0.903424	0.898763	1	0.913698	0.0553585
122	10	55264	0.221056	65.582	8.12144	3.72488	1.33005	0.857122	0.901473	0.896298	0.919134	0.886183	0.885477	0.881623	0.910186	0.901355	0.878194	0.891475	0.904395	0.893113	0.894796	0.872639	0.889965	0.888616	0.904621	0.897302	0.873453	1	0.890401	0.0673836
124	12	51755	0.20702	65.5117	8.31553	3.72139	1.36793	0.859521	0.902889	0.898145	0.919766	0.88719	0.886475	0.882166	0.910888	0.902154	0.878582	0.891692	0.90485	0.893691	0.895247	0.872515	0.8903	0.888735	0.905159	0.897797	0.874611	1	0.891528	0.0670303
124	12	51755	0.20702	65.5117	8.31553	3.72139	1.36793	0.859521	0.902889	0.898145	0.919766	0.88719	0.886475	0.882166	0.910888	0.902154	0.878582	0.891692	0.90485	0.893691	0.895247	0.872515	0.8903	0.888735	0.905159	0.897797	0.874611	1	0.891528	0.0670303
129	17	44256	0.177024	104.666	9.22887	14.73	3.83244	0.86151	0.904013	0.899121	0.920677	0.888072	0.886863	0.882581	0.911413	0.902906	0.879124	0.891732	0.9059	0.893834	0.895664	0.872707	0.890817	0.888332	0.905244	0.899042	0.875554	1	0.892426	0.0667972
130	18	15724	0.062896	99.705	7.54815	12.6657	2.82548	0.885716	0.92238	0.912204	0.931093	0.902506	0.901043	0.89338	0.918628	0.908643	0.88454	0.893093	0.909756	0.898213	0.899389	0.875413	0.894874	0.892966	0.906576	0.901743	0.878625	1	0.90488	0.0618665
134	22	14375	0.0575	99.7066	7.53625	12.6657	2.82182	0.887026	0.923861	0.913322	0.931409	0.903409	0.901739	0.8944	0.919548	0.907965	0.886017	0.892904	0.91033	0.898052	0.899478	0.876313	0.895235	0.893322	0.906365	0.902296	0.877774	1	0.905695	0.0617505
134	10	53236	0.212944	66.2006	8.16262	3.82922	1.3579	0.900471	0.910606	0.885003	0.891727	0.901448	0.908953	0.902153	0.906877	0.883096	0.904604	0.882561	0.892347	0.884279	0.900819	0.906219	0.895447	0.879912	0.88582	0.875432	0.885172	1	0.897746	0.0641908
136	12	49962	0.199848	66.143	8.34811	3.82739	1.3954	0.902256	0.911783	0.885893	0.892648	0.902296	0.909952	0.902836	0.907149	0.883672	0.905378	0.883501	0.892508	0.884472	0.901485	0.906609	0.895491	0.880609	0.885793	0.875125	0.885263	1	0.898654	0.0638496
136	12	49962	0.199848	66.143	8.34811	3.82739	1.3954	0.902256	0.911783	0.885893	0.892648	0.902296	0.909952	0.902836	0.907149	0.883672	0.905378	0.883501	0.892508	0.884472	0.901485	0.906609	0.895491	0.880609	0.885793	0.875125	0.885263	1	0.898654	0.0638496
141	17	42748	0.170992	101.964	9.18163	13.6359	3.6067	0.90382	0.912546	0.886767	0.894241	0.903153	0.910487	0.903469	0.90713	0.884743	0.90589	0.882685	0.893106	0.885503	0.902019	0.906803	0.895586	0.880684	0.88596	0.875901	0.885737	1	0.899478	0.0633521
142	18	18878	0.075512	98.0964	7.64023	12.0763	2.75117	0.91943	0.924277	0.900201	0.907644	0.911537	0.919059	0.909816	0.911776	0.891487	0.910028	0.886614	0.896652	0.889183	0.906293	0.910849	0.898347	0.886137	0.887356	0.875887	0.889925	1	0.908944	0.0592263
146	22	17291	0.069164	98.0908	7.6466	12.0747	2.75471	0.92097	0.925655	0.901423	0.909259	0.911659	0.919958	0.909953	0.911775	0.891793	0.91085	0.887167	0.897114	0.89055	0.905587	0.911601	0.899485	0.887485	0.886906	0.876121	0.889914	1	0.909848	0.0587987
146	10	52714	0.210856	62.8055	7.78018	3.27354	1.16977	0.883987	0.899543	0.887933	0.878476	0.903546	0.897124	0.887696	0.911987	0.908355	0.887886	0.891727	0.883143	0.879045	0.900083	0.885154	0.87859	0.877623	0.901857	0.862864	0.884793	1	0.891529	0.0638393
148	12	49368	0.197472	62.7581	7.9699	3.27362	1.20468	0.88532	0.901009	0.889463	0.879517	0.904766	0.898497	0.888116	0.912707	0.909152	0.888663	0.891792	0.883913	0.879851	0.900067	0.88611	0.879385	0.8774	0.901819	0.863241	0.884966	1	0.892567	0.0634863
148	12	49368	0.197472	62.7581	7.9699	3.27362	1.20468	0.88532	0.901009	0.889463	0.879517	0.904766	0.898497	0.888116	0.912707	0.909152	0.888663	0.891792	0.883913	0.879851	0.900067	0.88611	0.879385	0.8774	0.901819	0.863241	0.884966	1	0.892567	0.0634863
153	17	42238	0.168952	100.769	8.84175	13.1487	3.40114	0.887057	0.901593	0.890762	0.880191	0.906175	0.899297	0.889152	0.913538	0.910057	0.889768	0.891472	0.883659	0.879516	0.900268	0.886536	0.879528	0.877859	0.902351	0.863819	0.884997	1	0.893461	0.0633246
154	18	22930	0.09172	95.8967	7.6298	11.2942	2.63394	0.900262	0.91184	0.903293	0.889948	0.913083	0.905909	0.894679	0.917379	0.913737	0.893829	0.895225	0.8872	0.883079	0.904208	0.889119	0.88164	0.881291	0.90266	0.866245	0.88539	1	0.901366	0.0604136
158	22	20908	0.083632	95.8884	7.61623	11.2906	2.62884	0.902023	0.912952	0.904008	0.890712	0.914291	0.906734	0.895638	0.918309	0.914124	0.894442	0.895064	0.888033	0.883992	0.904558	0.888559	0.8816	0.880357	0.902621	0.866223	0.885379	1	0.902237	0.0601329
158	10	53094	0.212376	61.8265	7.85	3.13023	1.14382	0.907344	0.902616	0.918522	0.882934	0.900535	0.886221	0.911657	0.885863	0.911393	0.878442	0.874958	0.881616	0.897973	0.895242	0.875673	0.867603	0.912363	0.883932	0.905912	0.881295	1	0.898023	0.0653289
160	12	49810	0.19924	61.775	8.01199	3.12887	1.17397	0.909476	0.904045	0.919946	0.88416	0.901917	0.887171	0.912257	0.886981	0.912236	0.879472	0.875577	0.88146	0.897972	0.895362	0.876129	0.867507	0.912156	0.8841	0.905662	0.88154	1	0.899155	0.0648828
160	12	49810	0.19924	61.775	8.01199	3.12887	1.17397	0.909476	0.904045	0.919946	0.88416	0.901917	0.887171	0.912257	0.886981	0.912236	0.879472	0.875577	0.88146	0.897972	0.895362	0.876129	0.867507	0.912156	0.8841	0.905662	0.88154	1	0.899155	0.0648828
165	17	42684	0.170736	101.728	8.92779	13.5264	3.50371	0.910669	0.905363	0.921751	0.885695	0.903008	0.888143	0.912988	0.888377	0.91327	0.879545	0.87664	0.881197	0.898557	0.895535	0.87712	0.867632	0.912274	0.883083	0.905656	0.880869	1	0.900204	0.0645874
166	18	19450	0.0778	97.8253	7.5034	11.9709	2.69634	0.926093	0.920797	0.935219	0.898817	0.912031	0.895861	0.914344	0.900411	0.918792	0.885527	0.884422	0.882005	0.906478	0.898201	0.884499	0.869794	0.912725	0.885553	0.907584	0.87928	1	0.910261	0.0595101
170	22	17854	0.071416	97.8075	7.49065	11.9637	2.69008	0.927775	0.922734	0.935869	0.899574	0.913577	0.896886	0.915005	0.901535	0.919934	0.887336	0.885572	0.882099	0.906996	0.89837	0.885404	0.869861	0.913325	0.885656	0.90792	0.879131	1	0.91139	0.0588347
170	10	55048	0.220192	66.2925	8.22407	3.84725	1.37354	0.928172	0.923331	0.887117	0.892685	0.894492	0.890714	0.903366	0.892839	0.904847	0.87143	0.879914	0.903966	0.88768	0.912622	0.872593	0.854127	0.896118	0.889024	0.900114	0.875064	1	0.900697	0.0591394
172	12	51609	0.206436	66.2259	8.38495	3.84291	1.40651	0.929286	0.924693	0.888518	0.894166	0.894921	0.891414	0.904561	0.893129	0.905017	0.872009	0.880186	0.904135	0.888324	0.913106	0.872861	0.854337	0.896317	0.889351	0.900153	0.875235	1	0.901577	0.0587417
172	12	51609	0.206436	66.2259	8.38495	3.84291	1.40651	0.929286	0.924693	0.888518	0.894166	0.894921	0.891414	0.904561	0.893129	0.905017	0.872009	0.880186	0.904135	0.888324	0.913106	0.872861	0.854337	0.896317	0.889351	0.900153	0.875235	1	0.901577	0.0587417
177	17	44140	0.17656	104.227	9.23826	14.5496	3.79722	0.930267	0.925827	0.889794	0.894744	0.895877	0.893056	0.905426	0.893702	0.905109	0.873165	0.880494	0.904758	0.888888	0.913854	0.873335	0.855233	0.896783	0.889579	0.901257	0.875691	1	0.902479	0.0584231
178	18	17327	0.069308	98.9421	7.64918	12.3871	2.81454	0.94246	0.935909	0.902638	0.906216	0.907399	0.901512	0.911266	0.90131	0.906071	0.879523	0.881053	0.907139	0.892769	0.91646	0.877648	0.857852	0.900012	0.89072	0.904427	0.876926	1	0.91099	0.0554971
182	22	15942	0.063768	98.9312	7.6394	12.3825	2.80928	0.943608	0.937492	0.903713	0.907759	0.907728	0.903023	0.91215	0.902177	0.906568	0.880222	0.881194	0.906379	0.892423	0.916541	0.878372	0.857452	0.900232	0.890729	0.904905	0.877807	1	0.911894	0.0551687
182	10	54488	0.217952	64.3745	7.9658	3.52344	1.25459	0.90096	0.927892	0.871724	0.900006	0.874835	0.886893	0.881497	0.901162	0.886122	0.867558	0.898207	0.886645	0.894362	0.900529	0.893004	0.882791	0.908521	0.901015	0.896601	0.882754	1	0.893762	0.0626564
184	12	51028	0.204112	64.3231	8.15575	3.52286	1.29021	0.902877	0.929049	0.873991	0.901397	0.876156	0.887562	0.88179	0.901466	0.886406	0.868121	0.898928	0.887101	0.894587	0.900368	0.893451	0.882966	0.908531	0.901456	0.896616	0.883143	1	0.894843	0.0622521
184	12	51028	0.204112	64.3231	8.15575	3.52286	1.29021	0.902877	0.929049	0.873991	0.901397	0.876156	0.887562	0.88179	0.901466	0.886406	0.868121	0.898928	0.887101	0.894587	0.900368	0.893451	0.882966	0.908531	0.901456	0.896616	0.883143	1	0.894843	0.0622521
189	17	43580	0.17432	105.01	9.06946	14.8612	3.78255	0.904693	0.929383	0.875815	0.902696	0.87749	0.887919	0.882022	0.901836	0.886806	0.868678	0.898853	0.887827	0.895067	0.900195	0.893793	0.883249	0.907928	0.900872	0.897396	0.88372	1	0.895709	0.0618677
190	18	15290	0.06116	100.12	7.52664	12.8207	2.8318	0.9224	0.940484	0.891694	0.919228	0.890386	0.897188	0.888784	0.908437	0.891988	0.872891	0.905919	0.890974	0.898005	0.897351	0.897286	0.887247	0.911118	0.900785	0.899411	0.888064	1	0.906339	0.0571032
194	22	14039	0.056156	100.08	7.5339	12.8058	2.83023	0.923962	0.941057	0.893582	0.920792	0.891445	0.897607	0.888845	0.909324	0.893012	0.873175	0.906475	0.891338	0.898283	0.898034	0.897001	0.887955	0.911497	0.90099	0.899601	0.888774	1	0.907281	0.0565577
194	10	51378	0.205512	68.0876	8.43872	4.1664	1.48395	0.901261	0.905631	0.89259	0.902702	0.866441	0.896298	0.886411	0.889437	0.871132	0.887306	0.874148	0.900823	0.880513	0.882206	0.892181	0.879131	0.887491	0.88171	0.887491	0.890313	1	0.891569	0.0652548
196	12	48202	0.192808	67.9925	8.62774	4.15809	1.52511	0.903002	0.907058	0.894071	0.903552	0.867713	0.89711	0.887162	0.889797	0.871904	0.8882	0.87459	0.901093	0.881094	0.882692	0.892494	0.879351	0.887754	0.881634	0.887723	0.890679	1	0.892597	0.0648636
196	12	48202	0.192808	67.9925	8.62774	4.15809	1.52511	0.903002	0.907058	0.894071	0.903552	0.867713	0.89711	0.887162	0.889797	0.871904	0.8882	0.87459	0.901093	0.881094	0.882692	0.892494	0.879351	0.887754	0.881634	0.887723	0.890679	1	0.892597	0.0648636
201	17	41048	0.164192	107.332	9.56244	15.8867	4.16576	0.90466	0.908278	0.895598	0.904867	0.869104	0.897997	0.88818	0.89008	0.872223	0.889349	0.875097	0.901481	0.881298	0.882954	0.89332	0.879141	0.888326	0.881334	0.886889	0.890348	1	0.893632	0.0644489
202	18	13258	0.053032	100.165	7.83564	12.8556	2.95883	0.922726	0.924385	0.910092	0.918049	0.888068	0.906849	0.897458	0.895799	0.878602	0.897156	0.88143	0.903304	0.891198	0.889991	0.896628	0.885201	0.893046	0.883014	0.88886	0.889161	1	0.905571	0.0596864
206	22	12158	0.048632	100.174	7.83496	12.8587	2.95743	0.924042	0.925399	0.91154	0.919354	0.888797	0.906522	0.898791	0.897393	0.879832	0.897023	0.881724	0.902451	0.892828	0.890319	0.896776	0.886042	0.894349	0.883081	0.888468	0.889332	1	0.906481	0.0592382
206	10	51578	0.206312	64.8268	8.08105	3.60035	1.29538	0.892057	0.912531	0.898998	0.890195	0.89893	0.899492	0.915574	0.90937	0.899657	0.899027	0.890884	0.859785	0.893026	0.895808	0.876401	0.866726	0.867618	0.895547	0.840455	0.886289	1	0.896818	0.0642349
208	12	48488	0.193952	64.7985	8.26148	3.60312	1.33019	0.894087	0.914061	0.900171	0.891777	0.899965	0.900233	0.916134	0.909782	0.900676	0.89981	0.891602	0.85914	0.893376	0.896675	0.876928	0.867565	0.867493	0.895686	0.8406	0.886456	1	0.897905	0.0637316
208	12	48488	0.193952	64.7985	8.26148	3.60312	1.33019	0.894087	0.914061	0.900171	0.891777	0.899965	0.900233	0.916134	0.909782	0.900676	0.89981	0.891602	0.85914	0.893376	0.896675	0.876928	0.867565	0.867493	0.895686	0.8406	0.886456	1	0.897905	0.0637316
213	17	41474	0.165896	105.328	9.18592	15.0027	3.8602	0.895838	0.916454	0.900504	0.893717	0.90042	0.901155	0.916635	0.91039	0.901384	0.90048	0.892366	0.858658	0.894151	0.897128	0.877381	0.867821	0.867893	0.896236	0.841033	0.886857	1	0.89897	0.0632174
214	18	14203	0.056812	100.026	7.56047	12.7872	2.84426	0.914279	0.931845	0.911603	0.906604	0.912202	0.911392	0.922376	0.919102	0.905372	0.907344	0.896994	0.861262	0.898613	0.90069	0.879885	0.874956	0.872457	0.898648	0.841266	0.890586	1	0.909592	0.0585642
218	22	12992	0.051968	100.043	7.52641	12.7917	2.83609	0.915217	0.933767	0.912523	0.907597	0.914063	0.911599	0.92226	0.92049	0.905981	0.908097	0.898091	0.862146	0.899438	0.901093	0.880272	0.874962	0.873961	0.897668	0.841402	0.890625	1	0.910556	0.058261
218	10	54951	0.219804	67.3972	8.3492	4.04136	1.44022	0.905862	0.907154	0.878546	0.904142	0.902713	0.891958	0.89457	0.894925	0.907481	0.888965	0.881403	0.868647	0.888064	0.896662	0.868874	0.865125	0.893705	0.894097	0.87578	0.874643	1	0.895255	0.0637518
220	12	51418	0.205672	67.3111	8.52432	4.03416	1.47701	0.907474	0.908281	0.880217	0.905344	0.903993	0.892654	0.89526	0.895455	0.907902	0.889679	0.881248	0.868626	0.887967	0.897108	0.869063	0.865533	0.8942	0.894288	0.875822	0.874616	1	0.896213	0.0634723
220	12	51418	0.205672	67.3111	8.52432	4.03416	1.47701	0.907474	0.908281	0.880217	0.905344	0.903993	0.892654	0.89526	0.895455	0.907902	0.889679	0.881248	0.868626	0.887967	0.897108	0.869063	0.865533	0.8942	0.894288	0.875822	0.874616	1	0.896213	0.0634723
225	17	43881	0.175524	105.002	9.3972	14.8817	3.92782	0.909334	0.910075	0.881224	0.906201	0.905004	0.893359	0.896345	0.895957	0.907716	0.890089	0.881236	0.869568	0.887867	0.896436	0.868873	0.866548	0.894522	0.893747	0.875527	0.874228	1	0.897143	0.0632071
226	18	16952	0.067808	99.0457	7.74503	12.4309	2.85696	0.923637	0.925142	0.896118	0.916942	0.917886	0.903374	0.904908	0.905468	0.914022	0.894998	0.885943	0.874735	0.891311	0.899245	0.870281	0.868393	0.898537	0.894644	0.873968	0.876563	1	0.907519	0.0594908
230	22	15590	0.06236	99.0336	7.74823	12.4266	2.85698	0.925433	0.926523	0.897178	0.917479	0.918602	0.904747	0.905741	0.905901	0.914913	0.895799	0.886722	0.875112	0.89086	0.899711	0.87059	0.869596	0.898332	0.894259	0.874631	0.87678	1	0.908476	0.0591044
230	10	52387	0.209548	63.3331	7.91143	3.35862	1.2061	0.904108	0.909348	0.902734	0.897446	0.916277	0.911705	0.905482	0.898038	0.89485	0.861111	0.905883	0.886794	0.901865	0.874167	0.88647	0.867811	0.90051	0.894774	0.900109	0.876095	1	0.900813	0.0605533
232	12	49246	0.196984	63.2864	8.08906	3.35834	1.23793	0.905759	0.910104	0.903799	0.898398	0.917049	0.912308	0.905952	0.89852	0.895382	0.861481	0.906449	0.886905	0.901992	0.874487	0.886884	0.868223	0.900611	0.895139	0.900205	0.876498	1	0.901604	0.0603035
232	12	49246	0.196984	63.2864	8.08906	3.35834	1.23793	0.905759	0.910104	0.903799	0.898398	0.917049	0.912308	0.905952	0.89852	0.895382	0.861481	0.906449	0.886905	0.901992	0.874487	0.886884	0.868223	0.900611	0.895139	0.900205	0.876498	1	0.901604	0.0603035
237	17	42178	0.168712	101.635	8.91508	13.4889	3.48096	0.906883	0.910984	0.905259	0.899592	0.917836	0.913924	0.906586	0.90022	0.895965	0.861267	0.907001	0.886694	0.902271	0.874899	0.886908	0.868581	0.900896	0.895728	0.901394	0.877199	1	0.90253	0.0599985
238	18	19234	0.076936	98.0327	7.52698	12.0471	2.71203	0.921155	0.921701	0.91398	0.907845	0.923911	0.920687	0.913669	0.906182	0.900515	0.866564	0.913876	0.89009	0.905298	0.877717	0.890896	0.872465	0.902698	0.899085	0.902958	0.878132	1	0.91045	0.0571936
242	22	17669	0.070676	98.0442	7.52431	12.0512	2.71318	0.922265	0.921982	0.914313	0.909276	0.924274	0.92085	0.914738	0.90721	0.901551	0.866999	0.915106	0.889354	0.905937	0.878035	0.89108	0.873366	0.90322	0.8994	0.903475	0.878516	1	0.911114	0.0570461
242	10	51870	0.20748	65.1102	8.0729	3.64573	1.30104	0.906208	0.914903	0.89972	0.895951	0.904762	0.888703	0.877145	0.890891	0.9075	0.881521	0.8968	0.889801	0.877251	0.897465	0.878649	0.856237	0.869173	0.885309	0.895469	0.875236	1	0.896894	0.0655966
244	12	48702	0.194808	65.042	8.24088	3.64154	1.33292	0.907786	0.91602	0.900897	0.89715	0.905219	0.889543	0.878444	0.891493	0.907868	0.882572	0.897479	0.889974	0.8771	0.897899	0.878937	0.855858	0.86981	0.885908	0.895651	0.875631	1	0.897818	0.0652257
244	12	48702	0.194808	65.042	8.24088	3.64154	1.33292	0.907786	0.91602	0.900897	0.89715	0.905219	0.889543	0.878444	0.891493	0.907868	0.882572	0.897479	0.889974	0.8771	0.897899	0.878937	0.855858	0.86981	0.885908	0.895651	0.875631	1	0.897818	0.0652257
249	17	41573	0.166292	104.561	9.16003	14.6817	3.79072	0.908775	0.91723	0.902437	0.899093	0.905961	0.890903	0.879405	0.891973	0.909015	0.882616	0.897806	0.890566	0.877084	0.89848	0.879321	0.855952	0.869687	0.886753	0.896628	0.875953	1	0.89882	0.064888
250	18	17344	0.069376	98.2477	7.68065	12.134	2.7881	0.92617	0.928188	0.917003	0.915879	0.914178	0.899331	0.890769	0.900571	0.917003	0.892355	0.903338	0.894027	0.882034	0.901119	0.882467	0.857732	0.874395	0.889645	0.901868	0.876614	1	0.909679	0.060038
254	22	15871	0.063484	98.2699	7.67144	12.1416	2.78504	0.927667	0.929368	0.918657	0.916609	0.914404	0.90029	0.891595	0.901455	0.917554	0.892634	0.904165	0.894997	0.883624	0.902086	0.883467	0.858768	0.874646	0.890366	0.901613	0.876441	1	0.910664	0.0595819
254	10	52312	0.209248	63.9409	8.03267	3.45756	1.24842	0.907383	0.903808	0.878928	0.903741	0.881499	0.886001	0.897337	0.895406	0.895808	0.896888	0.885342	0.88928	0.894202	0.910747	0.886642	0.873643	0.891096	0.912917	0.896334	0.868816	1	0.894853	0.0617722
256	12	48990	0.19596	63.8901	8.19085	3.45596	1.27864	0.909114	0.905195	0.880629	0.904583	0.882639	0.886824	0.898336	0.896152	0.896367	0.897397	0.886303	0.889253	0.894458	0.911084	0.887089	0.873535	0.890937	0.913043	0.89603	0.868932	1	0.895883	0.0614353
256	12	48990	0.19596	63.8901	8.19085	3.45596	1.27864	0.909114	0.905195	0.880629	0.904583	0.882639	0.886824	0.898336	0.896152	0.896367	0.897397	0.886303	0.889253	0.894458	0.911084	0.887089	0.873535	0.890937	0.913043	0.89603	0.868932	1	0.895883	0.0614353
261	17	41845	0.16738	101.369	9.0323	13.3933	3.51143	0.91067	0.905891	0.882256	0.905102	0.883236	0.886904	0.899426	0.896379	0.896834	0.897419	0.887406	0.889939	0.894993	0.911853	0.887035	0.874167	0.891445	0.912976	0.896427	0.868802	1	0.896678	0.0611337
262	18	19703	0.078812	97.6153	7.55147	11.8977	2.69928	0.925773	0.918972	0.897554	0.913541	0.893214	0.89362	0.904888	0.90339	0.901233	0.901665	0.889941	0.888824	0.896818	0.913769	0.88852	0.873014	0.894026	0.914886	0.894914	0.868979	1	0.905488	0.0580506
266	22	18124	0.072496	97.5976	7.55551	11.8915	2.70022	0.927555	0.919609	0.898174	0.914257	0.893594	0.894256	0.905015	0.903581	0.901622	0.902202	0.89078	0.889456	0.897346	0.914175	0.889373	0.873372	0.894036	0.914919	0.894615	0.8694	1	0.906182	0.0579175
266	10	53247	0.212988	64.0079	7.94806	3.4649	1.23796	0.883223	0.892933	0.884313	0.897252	0.868781	0.86726	0.91516	0.905779	0.876124	0.894914	0.884369	0.888491	0.8979	0.902727	0.861241	0.869364	0.875373	0.886031	0.864471	0.89005	1	0.886942	0.0644736
268	12	49831	0.199324	63.9441	8.13055	3.46211	1.27144	0.88468	0.894523	0.885433	0.898477	0.86987	0.867512	0.915755	0.906604	0.876523	0.895417	0.88448	0.889296	0.898607	0.903062	0.861994	0.869549	0.8758	0.885664	0.864833	0.89053	1	0.887888	0.0642394
268	12	49831	0.199324	63.9441	8.13055	3.46211	1.27144	0.88468	0.894523	0.885433	0.898477	0.86987	0.867512	0.915755	0.906604	0.876523	0.895417	0.88448	0.889296	0.898607	0.903062	0.861994	0.869549	0.8758	0.885664	0.864833	0.89053	1	0.887888	0.0642394
273	17	42351	0.169404	102.632	8.99111	13.8872	3.58552	0.886295	0.896767	0.886543	0.899625	0.870818	0.86822	0.916767	0.90731	0.878078	0.895882	0.88541	0.889306	0.899849	0.902977	0.861916	0.869377	0.87678	0.885741	0.86541	0.890428	1	0.889018	0.0639543
274	18	16906	0.067624	99.2191	7.38641	12.475	2.72257	0.903939	0.912664	0.900893	0.907666	0.885159	0.877765	0.923045	0.912635	0.884213	0.902461	0.889448	0.894032	0.90527	0.904235	0.867532	0.869041	0.882349	0.884834	0.866053	0.890335	1	0.89949	0.0597698
278	22	15492	0.061968	99.175	7.37836	12.4582	2.71799	0.905887	0.913923	0.901949	0.908888	0.885489	0.879325	0.923315	0.913665	0.885102	0.904112	0.890621	0.894655	0.905758	0.904273	0.86777	0.86819	0.882552	0.884489	0.866641	0.889975	1	0.90053	0.0593711
278	10	52066	0.208264	66.6527	8.22091	3.90805	1.38791	0.890533	0.886673	0.887518	0.902134	0.888709	0.880661	0.890341	0.89762	0.888142	0.917633	0.876532	0.876695	0.8439	0.897409	0.890706	0.86085	0.861512	0.877809	0.880853	0.880786	1	0.88825	0.0656031
280	12	48618	0.194472	66.5867	8.39181	3.90412	1.42256	0.89254	0.887902	0.888786	0.903503	0.889979	0.882122	0.891028	0.897846	0.888837	0.918045	0.877607	0.876784	0.844235	0.898206	0.891131	0.861636	0.861368	0.877988	0.881443	0.88134	1	0.88936	0.065222
280	12	48618	0.194472	66.5867	8.39181	3.90412	1.42256	0.89254	0.887902	0.888786	0.903503	0.889979	0.882122	0.891028	0.897846	0.888837	0.918045	0.877607	0.876784	0.844235	0.898206	0.891131	0.861636	0.861368	0.877988	0.881443	0.88134	1	0.88936	0.065222
285	17	41589	0.166356	106.323	9.29436	15.4313	3.96925	0.893373	0.889598	0.890416	0.905528	0.891197	0.882192	0.89169	0.898339	0.889971	0.918188	0.877864	0.877263	0.84526	0.898855	0.891894	0.861742	0.862055	0.878357	0.881519	0.881255	1	0.890374	0.0648104
286	18	15374	0.061496	99.1783	7.77045	12.4814	2.87009	0.912417	0.907051	0.907051	0.919052	0.903603	0.893879	0.893847	0.906368	0.897814	0.921751	0.883732	0.883342	0.848901	0.899896	0.893489	0.866528	0.866983	0.884253	0.884773	0.88074	1	0.902004	0.0602165
290	22	14108	0.056432	99.1778	7.7892	12.4823	2.87778	0.914198	0.908279	0.907712	0.920293	0.904664	0.894351	0.89552	0.906578	0.898604	0.921109	0.884215	0.883825	0.849057	0.900659	0.894103	0.866955	0.866671	0.884888	0.885278	0.880281	1	0.902918	0.0600233
290	10	52115	0.20846	64.0288	8.07154	3.47285	1.25894	0.905325	0.906284	0.897966	0.912693	0.921548	0.876945	0.885158	0.897765	0.908616	0.860971	0.891893	0.88132	0.884448	0.869769	0.861412	0.855665	0.860942	0.895193	0.8818	0.886549	1	0.89653	0.0602313
292	12	48797	0.195188	63.9821	8.26016	3.47315	1.29556	0.907177	0.907515	0.898816	0.913222	0.922208	0.877841	0.885136	0.898068	0.909615	0.861313	0.89276	0.882011	0.884849	0.869449	0.861334	0.855565	0.860944	0.895649	0.881653	0.886427	1	0.897336	0.0600624
292	12	48797	0.195188	63.9821	8.26016	3.47315	1.29556	0.907177	0.907515	0.898816	0.913222	0.922208	0.877841	0.885136	0.898068	0.909615	0.861313	0.89276	0.882011	0.884849	0.869449	0.861334	0.855565	0.860944	0.895649	0.881653	0.886427	1	0.897336	0.0600624
297	17	41543	0.166172	104.432	9.17951	14.6299	3.79099	0.908793	0.909744	0.899357	0.913908	0.922779	0.879956	0.885925	0.899032	0.909973	0.862468	0.893809	0.882002	0.885709	0.869882	0.862396	0.856679	0.860795	0.895999	0.882218	0.887009	1	0.898438	0.059747
298	18	15299	0.061196	99.3869	7.56893	12.5478	2.81113	0.927348	0.922707	0.911465	0.924407	0.932185	0.888457	0.893817	0.905549	0.915256	0.865776	0.898882	0.888751	0.892934	0.874992	0.861854	0.857278	0.86169	0.90032	0.886398	0.887346	1	0.908342	0.056488
302	22	14038	0.056152	99.3665	7.59188	12.5415	2.81826	0.928373	0.923137	0.912772	0.924704	0.933502	0.89012	0.894002	0.906076	0.915764	0.866185	0.898846	0.888909	0.893503	0.87484	0.862338	0.857565	0.861839	0.901126	0.886558	0.887163	1	0.909051	0.0561583
302	10	55372	0.221488	67.1529	8.2528	3.99516	1.41575	0.894658	0.911842	0.899426	0.893601	0.911643	0.880282	0.880788	0.909331	0.899995	0.89203	0.893105	0.884102	0.869898	0.872797	0.890315	0.871	0.869654	0.887506	0.891452	0.83972	1	0.894919	0.0619756
304	12	51826	0.207304	67.0792	8.41972	3.98965	1.44925	0.896104	0.912833	0.90089	0.894377	0.91237	0.881276	0.881102	0.909814	0.900475	0.892554	0.893885	0.884739	0.869988	0.873172	0.890731	0.871435	0.869863	0.887923	0.891936	0.839386	1	0.895776	0.0617278
304	12	51826	0.207304	67.0792	8.41972	3.98965	1.44925	0.896104	0.912833	0.90089	0.894377	0.91237	0.881276	0.881102	0.909814	0.900475	0.892554	0.893885	0.884739	0.869988	0.873172	0.890731	0.871435	0.869863	0.887923	0.891936	0.839386	1	0.895776	0.0617278
309	17	44171	0.176684	104.402	9.27513	14.6244	3.82808	0.898236	0.914548	0.902187	0.894784	0.913405	0.881925	0.882185	0.910631	0.901293	0.892927	0.894705	0.883996	0.869711	0.872541	0.89089	0.872518	0.869926	0.888049	0.892452	0.839974	1	0.896787	0.0613994
310	18	18130	0.07252	98.4424	7.6966	12.2059	2.79993	0.916244	0.926751	0.915251	0.904661	0.92027	0.89134	0.889796	0.915968	0.90775	0.896222	0.895974	0.886955	0.875621	0.87529	0.894043	0.8754	0.872587	0.889768	0.89658	0.842223	1	0.906192	0.0575953
314	22	16631	0.066524	98.4322	7.70062	12.2024	2.80128	0.917564	0.926613	0.916722	0.905538	0.919818	0.892039	0.889965	0.917052	0.908604	0.897451	0.895947	0.887529	0.875143	0.876255	0.894324	0.876195	0.873489	0.889483	0.896759	0.84129	1	0.906815	0.0574896
314	10	54219	0.216876	62.7128	7.86068	3.26232	1.17593	0.880632	0.900395	0.887309	0.89382	0.89536	0.879802	0.881232	0.879941	0.879157	0.860307	0.903862	0.885778	0.871115	0.897979	0.882108	0.872812	0.873365	0.904747	0.906859	0.871964	1	0.886679	0.0667089
316	12	50706	0.202824	62.6434	8.0286	3.25834	1.2059	0.882489	0.90228	0.888761	0.89521	0.896797	0.880271	0.882598	0.880813	0.879511	0.860421	0.904104	0.885921	0.871445	0.898178	0.882233	0.873141	0.873901	0.905011	0.907033	0.872116	1	0.887816	0.0662873
316	12	50706	0.202824	62.6434	8.0286	3.25834	1.2059	0.882489	0.90228	0.888761	0.89521	0.896797	0.880271	0.882598	0.880813	0.879511	0.860421	0.904104	0.885921	0.871445	0.898178	0.882233	0.873141	0.873901	0.905011	0.907033	0.872116	1	0.887816	0.0662873
321	17	43144	0.172576	99.1821	8.91573	12.5539	3.32538	0.884723	0.903695	0.890981	0.896764	0.898225	0.881293	0.883437	0.882081	0.879983	0.860861	0.903741	0.885894	0.8723	0.89848	0.882023	0.87332	0.87427	0.905479	0.907287	0.872462	1	0.889075	0.0659514
322	18	22342	0.089368	96.8766	7.56188	11.6344	2.66325	0.901866	0.915831	0.903388	0.909162	0.907819	0.885709	0.890319	0.889446	0.885664	0.865522	0.906253	0.888976	0.873937	0.899427	0.885529	0.872393	0.878256	0.905134	0.909341	0.874586	1	0.898284	0.0617957
326	22	20404	0.081616	96.8849	7.55745	11.6371	2.66117	0.904087	0.917957	0.903891	0.910165	0.908204	0.885268	0.890732	0.889384	0.88664	0.865958	0.906219	0.889629	0.87402	0.89975	0.885292	0.873799	0.877598	0.905141	0.909503	0.873579	1	0.899135	0.061455
326	10	55144	0.220576	63.6473	7.85432	3.40501	1.20773	0.903951	0.91689	0.884684	0.898158	0.868073	0.867057	0.904314	0.887603	0.875127	0.897831	0.869687	0.892364	0.862986	0.907107	0.86888	0.873966	0.893415	0.89697	0.905783	0.864672	1	0.891185	0.0629686
328	12	51598	0.206392	63.5914	8.01621	3.40275	1.23987	0.905335	0.917894	0.886081	0.899279	0.869278	0.868377	0.905394	0.888591	0.875712	0.898378	0.870266	0.892515	0.862969	0.907981	0.869055	0.874704	0.893678	0.896866	0.905752	0.864801	1	0.89218	0.0626856
328	12	51598	0.206392	63.5914	8.01621	3.40275	1.23987	0.905335	0.917894	0.886081	0.899279	0.869278	0.868377	0.905394	0.888591	0.875712	0.898378	0.870266	0.892515	0.862969	0.907981	0.869055	0.874704	0.893678	0.896866	0.905752	0.864801	1	0.89218	0.0626856
333	17	43979	0.175916	100.56	8.85732	13.0698	3.38972	0.90699	0.919223	0.88731	0.900521	0.86987	0.869722	0.906569	0.889857	0.876282	0.899702	0.871257	0.893074	0.862946	0.908036	0.86896	0.875441	0.893699	0.896496	0.906592	0.865299	1	0.893257	0.0623229
334	18	20884	0.083536	97.4532	7.51669	11.8374	2.66962	0.919029	0.92839	0.897984	0.907154	0.878735	0.87931	0.913043	0.896141	0.881177	0.905119	0.877538	0.894943	0.864968	0.908518	0.871361	0.875718	0.896595	0.896212	0.905693	0.867794	1	0.900877	0.0594821
338	22	19124	0.076496	97.4327	7.50588	11.8294	2.66312	0.920911	0.929853	0.898504	0.908283	0.879811	0.879785	0.914113	0.897511	0.882085	0.905877	0.878948	0.895419	0.86483	0.909459	0.87147	0.876464	0.896779	0.896282	0.905982	0.868072	1	0.90192	0.0591881
338	10	57156	0.228624	63.671	7.88054	3.40985	1.2167	0.91147	0.898016	0.91189	0.908199	0.859542	0.886346	0.894945	0.905775	0.897815	0.88737	0.894858	0.889977	0.893922	0.89708	0.900973	0.871335	0.868483	0.858143	0.870267	0.888069	1	0.896331	0.0639407
340	12	53426	0.213704	63.6004	8.06548	3.40615	1.25098	0.913207	0.899571	0.913469	0.909838	0.860742	0.887227	0.895482	0.906656	0.89828	0.887882	0.894986	0.890353	0.894012	0.897138	0.901303	0.871738	0.868575	0.85815	0.8704	0.887976	1	0.897413	0.0634395
340	12	53426	0.213704	63.6004	8.06548	3.40615	1.25098	0.913207	0.899571	0.913469	0.909838	0.860742	0.887227	0.895482	0.906656	0.89828	0.887882	0.894986	0.890353	0.894012	0.897138	0.901303	0.871738	0.868575	0.85815	0.8704	0.887976	1	0.897413	0.0634395
345	17	45743	0.182972	103.699	9.00363	14.3178	3.67421	0.914839	0.901515	0.914796	0.911156	0.861815	0.888431	0.896115	0.907647	0.89864	0.888365	0.894946	0.891087	0.89441	0.898039	0.901821	0.871652	0.868789	0.859071	0.870614	0.8883	1	0.898531	0.0629273
346	18	16836	0.067344	99.825	7.43459	12.7045	2.79159	0.928902	0.915895	0.928754	0.923081	0.873515	0.895908	0.905441	0.913905	0.904282	0.890651	0.900986	0.895373	0.897214	0.899174	0.902887	0.878118	0.871703	0.858607	0.875445	0.889701	1	0.908331	0.0588662
350	22	15435	0.06174	99.8109	7.44459	12.6998	2.79214	0.929867	0.917784	0.930224	0.92517	0.874506	0.896372	0.907451	0.914415	0.906025	0.890314	0.901231	0.895465	0.897732	0.899223	0.904114	0.878717	0.8724	0.861095	0.875283	0.889634	1	0.909479	0.0583519
350	10	57229	0.228916	68.1458	8.37173	4.17388	1.47348	0.90386	0.901256	0.874137	0.902034	0.903659	0.878322	0.894826	0.892642	0.897945	0.868738	0.892729	0.875719	0.861076	0.871394	0.852042	0.863382	0.876802	0.871569	0.885268	0.88795	1	0.890165	0.061763
352	12	53404	0.213616	68.0741	8.55764	4.16939	1.51171	0.905288	0.902685	0.874831	0.903266	0.90437	0.879297	0.895167	0.893397	0.898753	0.869766	0.893454	0.876376	0.861902	0.871349	0.852923	0.863821	0.876854	0.871938	0.88557	0.887649	1	0.891093	0.0615474
352	12	53404	0.213616	68.0741	8.55764	4.16939	1.51171	0.905288	0.902685	0.874831	0.903266	0.90437	0.879297	0.895167	0.893397	0.898753	0.869766	0.893454	0.876376	0.861902	0.871349	0.852923	0.863821	0.876854	0.871938	0.88557	0.887649	1	0.891093	0.0615474
357	17	45431	0.181724	106.96	9.44705	15.7167	4.08838	0.906925	0.904272	0.876461	0.904746	0.905274	0.880159	0.895754	0.894191	0.900002	0.871057	0.894323	0.876681	0.862275	0.871773	0.853063	0.864443	0.876813	0.872026	0.885805	0.887995	1	0.892234	0.0611596
358	18	13342	0.053368	100.864	7.61881	13.1099	2.92409	0.925648	0.920289	0.890983	0.916279	0.915717	0.887611	0.902376	0.902788	0.90395	0.879553	0.901102	0.883001	0.867748	0.876855	0.856168	0.868236	0.876068	0.874307	0.886374	0.890571	1	0.90314	0.056735
362	22	12237	0.048948	100.832	7.62783	13.0979	2.92422	0.926616	0.921549	0.892212	0.917014	0.915584	0.888943	0.902999	0.903612	0.904674	0.880608	0.901569	0.882733	0.868514	0.877993	0.856133	0.868554	0.876032	0.87407	0.8869	0.890251	1	0.903929	0.0565597
362	10	52246	0.208984	66.2945	8.20512	3.84685	1.37168	0.911142	0.906682	0.908165	0.90405	0.900567	0.849185	0.900892	0.920386	0.899322	0.888594	0.890068	0.873646	0.883953	0.875742	0.861712	0.887819	0.880421	0.893657	0.885159	0.864612	1	0.897288	0.0597829
364	12	48984	0.195936	66.2283	8.41897	3.84469	1.4121	0.912063	0.908041	0.909144	0.905153	0.901437	0.850012	0.901498	0.921056	0.900171	0.889127	0.890383	0.873489	0.883931	0.876113	0.861638	0.887841	0.881063	0.894384	0.884952	0.864854	1	0.898088	0.0595425
364	12	48984	0.195936	66.2283	8.41897	3.84469	1.4121	0.912063	0.908041	0.909144	0.905153	0.901437	0.850012	0.901498	0.921056	0.900171	0.889127	0.890383	0.873489	0.883931	0.876113	0.861638	0.887841	0.881063	0.894384	0.884952	0.864854	1	0.898088	0.0595425
369	17	41892	0.167568	102.058	9.25132	13.6778	3.64635	0.913444	0.910007	0.910424	0.906892	0.901783	0.850413	0.902022	0.922038	0.900733	0.889561	0.89091	0.874379	0.884071	0.876575	0.861608	0.889203	0.88197	0.894323	0.88536	0.864354	1	0.899106	0.0592538
370	18	20416	0.081664	97.1652	7.84342	11.7527	2.78106	0.927361	0.920675	0.921997	0.915287	0.907597	0.859057	0.907524	0.926798	0.904928	0.893515	0.895523	0.876347	0.886633	0.874951	0.862681	0.890576	0.884111	0.895841	0.88678	0.866159	1	0.906857	0.0564105
374	22	18706	0.074824	97.153	7.84575	11.7485	2.78143	0.928312	0.921629	0.922351	0.916925	0.907944	0.859724	0.907463	0.927376	0.905832	0.894419	0.89645	0.876056	0.887175	0.874853	0.862477	0.890971	0.883994	0.896263	0.887202	0.866861	1	0.907532	0.0562596
374	10	53863	0.215452	60.8311	7.61336	2.97814	1.0709	0.904879	0.918692	0.899931	0.899319	0.890565	0.853814	0.875258	0.922581	0.888356	0.867627	0.925858	0.877216	0.862095	0.906401	0.901974	0.880837	0.86733	0.91458	0.900015	0.874394	1	0.895659	0.062047
376	12	50383	0.201532	60.7818	7.77223	2.97693	1.09871	0.906347	0.920181	0.900929	0.900373	0.891134	0.855179	0.87597	0.923526	0.889437	0.868319	0.925967	0.877955	0.862414	0.906903	0.901733	0.881349	0.867416	0.915001	0.900135	0.874372	1	0.896627	0.0617111
376	12	50383	0.201532	60.7818	7.77223	2.97693	1.09871	0.906347	0.920181	0.900929	0.900373	0.891134	0.855179	0.87597	0.923526	0.889437	0.868319	0.925967	0.877955	0.862414	0.906903	0.901733	0.881349	0.867416	0.915001	0.900135	0.874372	1	0.896627	0.0617111
381	17	42986	0.171944	100.026	8.66586	12.8541	3.28025	0.90797	0.921777	0.902096	0.901398	0.892291	0.85643	0.876099	0.924929	0.890395	0.868864	0.926778	0.877704	0.862618	0.907237	0.902143	0.881054	0.867841	0.914693	0.900037	0.874261	1	0.897646	0.0613216
382	18	20941	0.083764	97.328	7.40367	11.7866	2.62884	0.922353	0.932381	0.911728	0.911513	0.897641	0.86653	0.880856	0.929827	0.895922	0.874051	0.930758	0.882599	0.864429	0.907836	0.901461	0.88267	0.867533	0.915644	0.903682	0.872953	1	0.905558	0.05836
386	22	19136	0.076544	97.323	7.41418	11.7854	2.63339	0.923939	0.933424	0.911946	0.911972	0.899038	0.86656	0.882656	0.930001	0.896635	0.874765	0.930367	0.883727	0.864731	0.90787	0.900998	0.883283	0.866587	0.91597	0.903141	0.873249	1	0.906294	0.0581522
386	10	51929	0.207716	66.4274	8.2035	3.8691	1.3749	0.907816	0.91836	0.888839	0.889763	0.873818	0.851316	0.887808	0.888694	0.900065	0.882696	0.897755	0.868965	0.879229	0.917397	0.872374	0.872143	0.872913	0.889474	0.897649	0.861879	1	0.891014	0.0635646
388	12	48555	0.19422	66.3608	8.39367	3.86594	1.41272	0.909731	0.919555	0.890382	0.891381	0.874987	0.852147	0.888724	0.889702	0.900556	0.88306	0.898332	0.86956	0.879786	0.917537	0.872835	0.87198	0.873113	0.88998	0.897601	0.862506	1	0.892128	0.0631628
388	12	48555	0.19422	66.3608	8.39367	3.86594	1.41272	0.909731	0.919555	0.890382	0.891381	0.874987	0.852147	0.888724	0.889702	0.900556	0.88306	0.898332	0.86956	0.879786	0.917537	0.872835	0.87198	0.873113	0.88998	0.897601	0.862506	1	0.892128	0.0631628
393	17	41457	0.165828	103.69	9.28521	14.3337	3.77813	0.912246	0.921135	0.8919	0.892419	0.875835	0.853016	0.889186	0.890983	0.900885	0.883542	0.899366	0.869817	0.880491	0.916962	0.873435	0.871855	0.872543	0.890501	0.897243	0.862942	1	0.893266	0.0628219
394	18	15259	0.061036	99.5151	7.59723	12.5972	2.82899	0.927813	0.932925	0.907071	0.909168	0.886329	0.863392	0.897831	0.900878	0.906547	0.888656	0.904843	0.871846	0.883479	0.918736	0.87355	0.875483	0.877712	0.893374	0.898716	0.865424	1	0.90382	0.0581705
398	22	13971	0.055884	99.4659	7.58877	12.5784	2.82336	0.929067	0.934006	0.909706	0.910314	0.887839	0.863968	0.898397	0.901081	0.907809	0.889092	0.904982	0.873309	0.885119	0.919512	0.874168	0.875886	0.87789	0.893959	0.899363	0.863968	1	0.904933	0.0575191
398	10	53435	0.21374	65.1005	8.03803	3.64276	1.29452	0.898727	0.893768	0.906878	0.902424	0.870974	0.895022	0.892496	0.920305	0.881651	0.882792	0.883054	0.889548	0.868728	0.907954	0.858417	0.857958	0.886853	0.867072	0.87744	0.872743	1	0.892609	0.065564
400	12	49932	0.199728	65.0272	8.20255	3.63765	1.32717	0.900104	0.896249	0.907454	0.903579	0.872226	0.896009	0.893615	0.920902	0.88221	0.883431	0.883482	0.890381	0.869793	0.908285	0.858898	0.858097	0.887026	0.86762	0.877443	0.873137	1	0.893703	0.0650957
400	12	49932	0.199728	65.0272	8.20255	3.63765	1.32717	0.900104	0.896249	0.907454	0.903579	0.872226	0.896009	0.893615	0.920902	0.88221	0.883431	0.883482	0.890381	0.869793	0.908285	0.858898	0.858097	0.887026	0.86762	0.877443	0.873137	1	0.893703	0.0650957
405	17	42724	0.170896	106.156	9.13686	15.349	3.89479	0.902011	0.897657	0.908997	0.904421	0.87383	0.897599	0.895176	0.921742	0.882747	0.883496	0.884398	0.891396	0.870658	0.908225	0.859084	0.858733	0.887885	0.867896	0.878195	0.873701	1	0.894926	0.0648113
406	18	13889	0.055556	100.508	7.54314	12.9691	2.87017	0.921305	0.913529	0.924653	0.918029	0.890453	0.907553	0.909029	0.930305	0.890237	0.888257	0.888761	0.898481	0.877493	0.911405	0.863921	0.862121	0.888005	0.868277	0.881741	0.872633	1	0.907277	0.0597313
410	22	12738	0.050952	100.491	7.55621	12.9635	2.87422	0.922515	0.914704	0.92542	0.918983	0.891309	0.908502	0.910151	0.931151	0.891938	0.887659	0.888994	0.898061	0.877767	0.910897	0.864147	0.862302	0.887894	0.867405	0.882321	0.873607	1	0.908074	0.0595556
410	10	53125	0.2125	68.0306	8.40676	4.15495	1.47586	0.904273	0.894871	0.911558	0.885148	0.902682	0.885318	0.900875	0.899059	0.892254	0.856998	0.876621	0.878645	0.878786	0.896696	0.854485	0.8528	0.863878	0.883351	0.855238	0.888104	1	0.892365	0.0624085
412	12	49662	0.198648	67.9597	8.61117	4.15152	1.5187	0.906065	0.896198	0.91266	0.886624	0.9039	0.886845	0.901152	0.899732	0.893057	0.857436	0.877109	0.879365	0.879465	0.897286	0.854909	0.852795	0.864081	0.883351	0.855403	0.888265	1	0.893438	0.0619424
412	12	49662	0.198648	67.9597	8.61117	4.15152	1.5187	0.906065	0.896198	0.91266	0.886624	0.9039	0.886845	0.901152	0.899732	0.893057	0.857436	0.877109	0.879365	0.879465	0.897286	0.854909	0.852795	0.864081	0.883351	0.855403	0.888265	1	0.893438	0.0619424
417	17	42371	0.169484	107.003	9.49913	15.7388	4.11416	0.907779	0.896391	0.913667	0.887494	0.904888	0.887565	0.902067	0.900958	0.894031	0.857945	0.877723	0.879658	0.879989	0.898079	0.854995	0.853131	0.864459	0.882691	0.855715	0.887954	1	0.894276	0.0617165
418	18	12653	0.050612	100.967	7.7166	13.1551	2.96895	0.925393	0.914131	0.924445	0.902474	0.913262	0.898878	0.91093	0.908954	0.904726	0.862957	0.880424	0.885205	0.887181	0.899708	0.859717	0.857662	0.868213	0.885719	0.863669	0.888524	1	0.9055	0.0572534
422	22	11635	0.04654	100.941	7.71274	13.1446	2.96394	0.926687	0.915342	0.926128	0.904083	0.913924	0.900172	0.911947	0.909454	0.905114	0.863086	0.88122	0.885174	0.886893	0.899699	0.858487	0.857714	0.867297	0.886162	0.863515	0.889042	1	0.906419	0.0568933
422	10	52871	0.211484	66.4674	8.23078	3.87689	1.37956	0.918471	0.88228	0.890999	0.906868	0.891878	0.877125	0.891207	0.917015	0.914603	0.874894	0.854353	0.873513	0.869749	0.882828	0.843052	0.874269	0.855951	0.875631	0.875584	0.846551	1	0.89163	0.0620712
424	12	49491	0.197964	66.4027	8.41563	3.87382	1.41606	0.920309	0.883686	0.892233	0.908064	0.893304	0.877937	0.891697	0.918197	0.915328	0.875927	0.854863	0.873866	0.870047	0.882817	0.843305	0.874472	0.856257	0.875765	0.875907	0.847073	1	0.892709	0.0616645
424	12	49491	0.197964	66.4027	8.41563	3.87382	1.41606	0.920309	0.883686	0.892233	0.908064	0.893304	0.877937	0.891697	0.918197	0.915328	0.875927	0.854863	0.873866	0.870047	0.882817	0.843305	0.874472	0.856257	0.875765	0.875907	0.847073	1	0.892709	0.0616645
429	17	42265	0.16906	104.081	9.29406	14.4936	3.80193	0.921543	0.885898	0.892926	0.90866	0.894807	0.878386	0.892003	0.919117	0.916468	0.876671	0.856607	0.874435	0.870377	0.883284	0.84389	0.874222	0.856548	0.876127	0.876198	0.84719	1	0.893706	0.0612748
430	18	16921	0.067684	98.345	7.75315	12.1735	2.81661	0.934135	0.903493	0.907364	0.917558	0.906123	0.887654	0.898056	0.924118	0.921281	0.886502	0.864577	0.878819	0.872939	0.885822	0.847024	0.876485	0.85914	0.875983	0.876071	0.847704	1	0.903553	0.0572751
434	22	15458	0.061832	98.3042	7.75151	12.1585	2.81174	0.935373	0.904612	0.908138	0.918165	0.907653	0.889475	0.898596	0.925637	0.922176	0.886919	0.865054	0.878348	0.872784	0.886337	0.84804	0.876666	0.859717	0.876504	0.87673	0.847264	1	0.904478	0.056853
434	10	53201	0.212804	62.9892	7.88112	3.30492	1.18879	0.913592	0.911299	0.908949	0.918836	0.894936	0.865191	0.899325	0.907521	0.879147	0.875284	0.895575	0.88535	0.860012	0.89363	0.866704	0.883555	0.839759	0.888602	0.889335	0.866657	1	0.897988	0.0608344
436	12	49895	0.19958	62.9154	8.03781	3.29977	1.21691	0.914951	0.912536	0.90971	0.920192	0.895531	0.866149	0.899539	0.908217	0.880108	0.875579	0.896072	0.88595	0.860718	0.894007	0.866991	0.883505	0.839854	0.888967	0.889298	0.86661	1	0.898837	0.0605582
436	12	49895	0.19958	62.9154	8.03781	3.29977	1.21691	0.914951	0.912536	0.90971	0.920192	0.895531	0.866149	0.899539	0.908217	0.880108	0.875579	0.896072	0.88595	0.860718	0.894007	0.866991	0.883505	0.839854	0.888967	0.889298	0.86661	1	0.898837	0.0605582
441	17	42833	0.171332	102.351	8.92017	13.7712	3.54162	0.916233	0.913618	0.910571	0.920564	0.896785	0.867345	0.899937	0.909217	0.880198	0.875878	0.896785	0.886524	0.860575	0.89396	0.867369	0.883594	0.840684	0.889571	0.889384	0.866773	1	0.899627	0.0602254
442	18	20112	0.080448	97.8259	7.4965	11.9706	2.69069	0.928177	0.925492	0.920943	0.930067	0.904858	0.874204	0.905803	0.917288	0.883403	0.882259	0.901601	0.889842	0.862768	0.897201	0.871097	0.886535	0.844645	0.896977	0.890662	0.872042	1	0.907841	0.056783
446	22	18441	0.073764	97.83	7.50028	11.9723	2.69421	0.929261	0.926577	0.921588	0.931511	0.905482	0.875902	0.906675	0.919012	0.883032	0.882571	0.901768	0.890868	0.863348	0.897131	0.871319	0.886449	0.845806	0.897023	0.889784	0.871943	1	0.908702	0.0565029
446	10	58244	0.232976	64.7592	8.0533	3.58815	1.28183	0.900934	0.906351	0.897234	0.903243	0.900213	0.869008	0.877163	0.902556	0.896161	0.88598	0.901054	0.871704	0.86105	0.906634	0.875343	0.85923	0.852543	0.889834	0.905664	0.888959	1	0.893454	0.0621734
448	12	54555	0.21822	64.7122	8.23031	3.5878	1.3161	0.90285	0.908111	0.898387	0.904207	0.901045	0.870094	0.878425	0.903015	0.896783	0.88639	0.901109	0.872129	0.861278	0.906681	0.875795	0.859692	0.852314	0.890468	0.905765	0.889121	1	0.894499	0.0618098
448	12	54555	0.21822	64.7122	8.23031	3.5878	1.3161	0.90285	0.908111	0.898387	0.904207	0.901045	0.870094	0.878425	0.903015	0.896783	0.88639	0.901109	0.872129	0.861278	0.906681	0.875795	0.859692	0.852314	0.890468	0.905765	0.889121	1	0.894499	0.0618098
453	17	46641	0.186564	104.526	9.12502	14.6644	3.76695	0.903808	0.909607	0.899177	0.905759	0.9019	0.870565	0.878991	0.903272	0.896861	0.886602	0.901953	0.87288	0.861474	0.906134	0.875828	0.860595	0.851901	0.891062	0.906659	0.889679	1	0.89529	0.0615828
454	18	18312	0.073248	98.7632	7.65819	12.3216	2.80664	0.920462	0.922783	0.912844	0.916312	0.911233	0.879505	0.889253	0.905991	0.902987	0.89212	0.907192	0.878113	0.867955	0.905499	0.877294	0.864788	0.853566	0.896325	0.909322	0.890864	1	0.905138	0.0576432
458	22	16809	0.067236	98.7436	7.66468	12.3147	2.80842	0.92159	0.923999	0.913826	0.917038	0.912101	0.879886	0.889999	0.906746	0.903326	0.892706	0.908293	0.878071	0.867422	0.905646	0.878071	0.865727	0.85359	0.896454	0.910256	0.89107	1	0.905914	0.0574343
458	10	57730	0.23092	65.4389	8.16374	3.70291	1.32866	0.916785	0.882349	0.894422	0.894647	0.856236	0.865434	0.895947	0.869046	0.88409	0.885787	0.905145	0.866092	0.868777	0.901568	0.874736	0.877455	0.873393	0.874052	0.871263	0.875134	1	0.886684	0.0641736
460	12	53991	0.215964	65.3743	8.36653	3.70075	1.36746	0.91844	0.883962	0.895816	0.895575	0.857541	0.866969	0.896807	0.869441	0.88487	0.885981	0.905281	0.866561	0.869006	0.901447	0.875294	0.877396	0.873479	0.874516	0.871043	0.875414	1	0.88773	0.063772
460	12	53991	0.215964	65.3743	8.36653	3.70075	1.36746	0.91844	0.883962	0.895816	0.895575	0.857541	0.866969	0.896807	0.869441	0.88487	0.885981	0.905281	0.866561	0.869006	0.901447	0.875294	0.877396	0.873479	0.874516	0.871043	0.875414	1	0.88773	0.063772
465	17	45947	0.183788	104	9.23458	14.4562	3.77965	0.919788	0.885901	0.896859	0.896087	0.859741	0.867902	0.897458	0.870242	0.885945	0.886445	0.905032	0.867075	0.86911	0.902257	0.875694	0.87737	0.873724	0.874823	0.870993	0.875422	1	0.888758	0.0634056
466	18	16883	0.067532	99.4266	7.53778	12.5609	2.80234	0.934964	0.900551	0.914056	0.905556	0.873897	0.88133	0.906267	0.881064	0.892466	0.88906	0.909139	0.868566	0.870195	0.903039	0.879228	0.87905	0.876118	0.87671	0.87212	0.875615	1	0.899495	0.058965
470	22	15463	0.061852	99.3883	7.5517	12.5473	2.80281	0.935685	0.900828	0.916058	0.906745	0.874798	0.882267	0.906616	0.881653	0.893229	0.889737	0.908879	0.868266	0.871435	0.903124	0.87871	0.878613	0.876447	0.876318	0.872534	0.875671	1	0.900215	0.0587492
470	10	55087	0.220348	66.0356	8.13564	3.80055	1.34677	0.900684	0.914245	0.919255	0.922314	0.886207	0.884074	0.892534	0.922704	0.884083	0.881896	0.873609	0.859431	0.86593	0.886107	0.865322	0.856908	0.87389	0.885372	0.857162	0.869034	1	0.897583	0.0605768
472	12	51660	0.20664	65.9621	8.31647	3.79576	1.37959	0.902158	0.915283	0.920286	0.922871	0.88734	0.885008	0.893012	0.923151	0.884834	0.882617	0.874187	0.859795	0.866473	0.886372	0.865708	0.857191	0.874768	0.885937	0.857046	0.869222	1	0.898439	0.0602444
472	12	51660	0.20664	65.9621	8.31647	3.79576	1.37959	0.902158	0.915283	0.920286	0.922871	0.88734	0.885008	0.893012	0.923151	0.884834	0.882617	0.874187	0.859795	0.866473	0.886372	0.865708	0.857191	0.874768	0.885937	0.857046	0.869222	1	0.898439	0.0602444
477	17	44101	0.176404	104.377	9.20037	14.6084	3.78776	0.903982	0.916385	0.921623	0.923868	0.888109	0.885955	0.893347	0.923732	0.884787	0.883597	0.874595	0.85998	0.866942	0.885694	0.866262	0.856659	0.874504	0.886352	0.856965	0.869119	1	0.899313	0.0598746
478	18	16896	0.067584	99.1642	7.64745	12.4694	2.83087	0.922822	0.926018	0.933505	0.929569	0.899325	0.898438	0.89897	0.931404	0.891957	0.887932	0.880859	0.866211	0.867424	0.886719	0.870946	0.862009	0.877486	0.889027	0.857511	0.871449	1	0.908766	0.0558931
482	22	15502	0.062008	99.1773	7.6538	12.4745	2.83031	0.923494	0.926526	0.935395	0.930235	0.901045	0.899368	0.899497	0.931977	0.891982	0.888692	0.880693	0.866727	0.867727	0.886273	0.872468	0.862502	0.878145	0.889176	0.858018	0.872597	1	0.909557	0.0555139
482	10	55248	0.220992	64.8068	8.06893	3.59655	1.28923	0.902123	0.892811	0.906341	0.910857	0.894032	0.858438	0.90901	0.909463	0.905544	0.883815	0.891906	0.869751	0.885516	0.863343	0.832646	0.851008	0.843388	0.88767	0.877561	0.881534	1	0.892932	0.062356
484	12	51662	0.206648	64.7511	8.24846	3.59492	1.32397	0.903895	0.89469	0.907688	0.911898	0.895203	0.859655	0.909769	0.910234	0.906159	0.88417	0.891855	0.870214	0.885457	0.863507	0.832914	0.851003	0.843173	0.88778	0.877966	0.881441	1	0.893996	0.0619248
484	12	51662	0.206648	64.7511	8.24846	3.59492	1.32397	0.903895	0.89469	0.907688	0.911898	0.895203	0.859655	0.909769	0.910234	0.906159	0.88417	0.891855	0.870214	0.885457	0.863507	0.832914	0.851003	0.843173	0.88778	0.877966	0.881441	1	0.893996	0.0619248
489	17	44174	0.176696	103.433	9.12572	14.218	3.69504	0.905329	0.895685	0.908464	0.912109	0.896013	0.86148	0.909721	0.910886	0.906925	0.884661	0.89195	0.870422	0.885442	0.864287	0.834088	0.851417	0.842985	0.888113	0.878096	0.881876	1	0.894769	0.0616428
490	18	20398	0.081592	97.4223	7.73599	11.8386	2.75908	0.921463	0.909231	0.917296	0.91987	0.90553	0.872831	0.915997	0.916193	0.912491	0.889891	0.894794	0.873198	0.889229	0.867634	0.83969	0.852069	0.845303	0.888175	0.879988	0.884964	1	0.90369	0.0576335
494	22	18679	0.074716	97.4167	7.74611	11.8372	2.76321	0.922988	0.90939	0.918946	0.92066	0.90674	0.873923	0.916644	0.916296	0.912763	0.890037	0.894802	0.874619	0.888993	0.867686	0.839178	0.851437	0.846459	0.888029	0.880775	0.885834	1	0.904467	0.0574212
494	10	57604	0.230416	62.7345	7.93312	3.26831	1.18914	0.924181	0.905475	0.897498	0.9065	0.891292	0.881319	0.898653	0.916273	0.896439	0.870729	0.867396	0.885312	0.888792	0.872448	0.848743	0.870078	0.868655	0.87599	0.883107	0.867075	1	0.897216	0.0628326
496	12	53980	0.21592	62.6705	8.09729	3.26508	1.21963	0.925584	0.906984	0.899315	0.90703	0.892293	0.882466	0.899324	0.916793	0.897305	0.871508	0.867497	0.8863	0.8892	0.87287	0.848787	0.870535	0.869053	0.876584	0.882873	0.867525	1	0.898225	0.0624489
496	12	53980	0.21592	62.6705	8.09729	3.26508	1.21963	0.925584	0.906984	0.899315	0.90703	0.892293	0.882466	0.899324	0.916793	0.897305	0.871508	0.867497	0.8863	0.8892	0.87287	0.848787	0.870535	0.869053	0.876584	0.882873	0.867525	1	0.898225	0.0624489
501	17	46243	0.184972	99.9563	8.95353	12.8466	3.38835	0.9268	0.908332	0.900504	0.908354	0.893638	0.883918	0.900017	0.916495	0.897163	0.872802	0.867353	0.886902	0.889399	0.8741	0.849177	0.870553	0.869223	0.876911	0.882804	0.867969	1	0.899163	0.0621598
502	18	23743	0.094972	96.5289	7.63948	11.5157	2.66511	0.937771	0.920903	0.912774	0.919745	0.900813	0.89439	0.904203	0.919724	0.903214	0.878912	0.872657	0.891737	0.890894	0.878322	0.850651	0.873099	0.872762	0.878933	0.883081	0.87291	1	0.907586	0.0587965
506	22	21741	0.086964	96.5039	7.64287	11.507	2.66415	0.938986	0.921876	0.913964	0.920059	0.901637	0.89575	0.904673	0.920542	0.903891	0.880226	0.873373	0.892254	0.890782	0.878639	0.851341	0.872936	0.873396	0.879743	0.883009	0.873879	1	0.908433	0.0584866
506	10	58441	0.233764	63.5086	7.90563	3.38554	1.2133	0.899505	0.887108	0.902534	0.904049	0.884995	0.85695	0.897563	0.891703	0.900198	0.874266	0.905212	0.859294	0.856103	0.912168	0.850131	0.869133	0.84753	0.870074	0.869672	0.867713	1	0.888456	0.0661025
508	12	54630	0.21852	63.471	8.07323	3.38626	1.24411	0.901364	0.889475	0.90356	0.904897	0.885731	0.857999	0.8986	0.891891	0.900906	0.875261	0.905913	0.860059	0.856334	0.912365	0.850458	0.869257	0.847684	0.86998	0.86976	0.868094	1	0.889557	0.0656122
508	12	54630	0.21852	63.471	8.07323	3.38626	1.24411	0.901364	0.889475	0.90356	0.904897	0.885731	0.857999	0.8986	0.891891	0.900906	0.875261	0.905913	0.860059	0.856334	0.912365	0.850458	0.869257	0.847684	0.86998	0.86976	0.868094	1	0.889557	0.0656122
513	17	46490	0.18596	100.067	8.93513	12.8873	3.38791	0.903721	0.891643	0.904668	0.905775	0.886847	0.858271	0.899688	0.89231	0.901269	0.875371	0.906281	0.860196	0.857152	0.912444	0.851237	0.869542	0.847182	0.869832	0.87094	0.868305	1	0.890655	0.065326
514	18	25953	0.103812	95.4926	7.73129	11.1597	2.64136	0.916175	0.904385	0.914904	0.915097	0.896505	0.864178	0.906196	0.897507	0.907217	0.881035	0.909837	0.864197	0.85965	0.916002	0.85337	0.872038	0.848014	0.871845	0.874292	0.869264	1	0.898905	0.0618602
518	22	23689	0.094756	95.4643	7.73784	11.1503	2.6429	0.917029	0.905885	0.91667	0.915974	0.896851	0.865866	0.906581	0.898962	0.907468	0.88157	0.910591	0.865507	0.859217	0.915763	0.853666	0.872873	0.848643	0.872135	0.874731	0.869623	1	0.89985	0.0615216
518	10	59930	0.23972	60.7208	7.6523	2.96398	1.07553	0.91732	0.904564	0.891523	0.882546	0.896112	0.860721	0.880761	0.882772	0.88998	0.893067	0.902912	0.87185	0.852386	0.889271	0.854422	0.854547	0.878717	0.865209	0.873502	0.877816	1	0.890068	0.0629957
520	12	56088	0.224352	60.651	7.83199	2.96059	1.1048	0.918806	0.905532	0.89299	0.88379	0.897179	0.862083	0.881597	0.88313	0.890422	0.893426	0.902965	0.87204	0.853115	0.89003	0.854889	0.854826	0.878931	0.865239	0.873422	0.878245	1	0.891025	0.0627635
520	12	56088	0.224352	60.651	7.83199	2.96059	1.1048	0.918806	0.905532	0.89299	0.88379	0.897179	0.862083	0.881597	0.88313	0.890422	0.893426	0.902965	0.87204	0.853115	0.89003	0.854889	0.854826	0.878931	0.865239	0.873422	0.878245	1	0.891025	0.0627635
525	17	47743	0.190972	99.7345	8.68871	12.7457	3.27357	0.920784	0.906803	0.894456	0.88459	0.897912	0.863509	0.882559	0.883774	0.891303	0.894121	0.903389	0.872651	0.853685	0.889973	0.856021	0.855131	0.878904	0.865781	0.87395	0.878652	1	0.892106	0.0622529
526	18	25375	0.1015	96.3915	7.48524	11.4589	2.59883	0.932315	0.91736	0.90467	0.894404	0.904867	0.870818	0.889281	0.890384	0.897399	0.898325	0.906128	0.872808	0.856394	0.889911	0.860394	0.856059	0.880985	0.866384	0.874384	0.880039	1	0.89969	0.0593336
530	22	23241	0.092964	96.3916	7.48616	11.459	2.59857	0.933501	0.918399	0.905835	0.896089	0.906372	0.872187	0.888946	0.89127	0.897982	0.89895	0.906846	0.873112	0.856977	0.889398	0.861	0.855987	0.880986	0.866723	0.874575	0.879631	1	0.900618	0.0589355
530	10	56233	0.224932	65.0414	8.11743	3.63631	1.30586	0.90197	0.908772	0.899152	0.890411	0.867747	0.880462	0.891069	0.908808	0.884516	0.885112	0.891016	0.873224	0.899925	0.883814	0.859735	0.88657	0.860553	0.893968	0.883654	0.866084	1	0.89177	0.062283
532	12	52629	0.210516	64.9778	8.27463	3.63251	1.33647	0.903665	0.909698	0.900464	0.891305	0.868998	0.88152	0.891391	0.909138	0.88512	0.885016	0.891381	0.874204	0.900264	0.883496	0.860581	0.886346	0.860923	0.893832	0.883657	0.866129	1	0.892651	0.0620525
532	12	52629	0.210516	64.9778	8.27463	3.63251	1.33647	0.903665	0.909698	0.900464	0.891305	0.868998	0.88152	0.891391	0.909138	0.88512	0.885016	0.891381	0.874204	0.900264	0.883496	0.860581	0.886346	0.860923	0.893832	0.883657	0.866129	1	0.892651	0.0620525
537	17	44973	0.179892	103.716	9.13319	14.3332	3.71568	0.905232	0.911147	0.901296	0.892758	0.870222	0.882652	0.892902	0.910068	0.886198	0.885531	0.891946	0.873713	0.900374	0.883764	0.860639	0.88621	0.861461	0.893725	0.883953	0.866976	1	0.893699	0.0616124
538	18	17981	0.071924	98.7832	7.62413	12.3273	2.80483	0.922196	0.923419	0.91352	0.904649	0.881013	0.889939	0.899255	0.918831	0.892275	0.89158	0.893054	0.879456	0.903565	0.884489	0.865191	0.887576	0.864857	0.895723	0.881681	0.869724	1	0.903335	0.0584489
542	22	16459	0.065836	98.7533	7.62575	12.3164	2.80395	0.922596	0.925451	0.915335	0.905158	0.882344	0.891275	0.899781	0.91974	0.892946	0.892642	0.893675	0.879397	0.902971	0.884896	0.86515	0.888329	0.865393	0.895619	0.881281	0.871256	1	0.904281	0.0581495
542	10	54429	0.217716	65.1093	8.0795	3.64587	1.30276	0.930221	0.906171	0.906631	0.92019	0.874993	0.861205	0.883298	0.918077	0.856235	0.865641	0.880055	0.877464	0.844495	0.879706	0.845312	0.854985	0.870988	0.901505	0.873119	0.885126	1	0.89432	0.0618853
544	12	50987	0.203948	65.0535	8.25687	3.64408	1.33713	0.931149	0.907663	0.908202	0.921186	0.87637	0.862465	0.884157	0.91843	0.857081	0.865897	0.880734	0.878038	0.844735	0.880018	0.845735	0.855355	0.871212	0.90173	0.87333	0.885079	1	0.895294	0.0615025
544	12	50987	0.203948	65.0535	8.25687	3.64408	1.33713	0.931149	0.907663	0.908202	0.921186	0.87637	0.862465	0.884157	0.91843	0.857081	0.865897	0.880734	0.878038	0.844735	0.880018	0.845735	0.855355	0.871212	0.90173	0.87333	0.885079	1	0.895294	0.0615025
549	17	43467	0.173868	103.795	9.13688	14.3658	3.72759	0.932408	0.908643	0.908701	0.922389	0.878506	0.864115	0.88512	0.918835	0.857455	0.866163	0.881784	0.878034	0.845181	0.880058	0.846021	0.855948	0.870868	0.902478	0.8741	0.884476	1	0.896226	0.0611114
550	18	18325	0.0733	98.5636	7.64309	12.2474	2.79379	0.941992	0.922101	0.921828	0.930641	0.893042	0.871869	0.896726	0.925539	0.866767	0.871078	0.887231	0.883001	0.849332	0.882483	0.848677	0.859563	0.870778	0.904829	0.876207	0.885593	1	0.905494	0.0573636
554	22	16832	0.067328	98.5498	7.62664	12.2415	2.78663	0.942253	0.9244	0.922974	0.930787	0.894427	0.872624	0.897279	0.926242	0.867306	0.871851	0.887417	0.882813	0.850166	0.882842	0.848265	0.859019	0.871643	0.904616	0.876634	0.886169	1	0.906277	0.0571059
554	10	52552	0.210208	64.5076	8.04546	3.54761	1.27133	0.919137	0.902164	0.91791	0.882193	0.887569	0.887492	0.906302	0.894857	0.878054	0.884581	0.869206	0.865	0.884267	0.863906	0.848502	0.853517	0.872793	0.886455	0.906654	0.869986	1	0.894574	0.0625735
556	12	49233	0.196932	64.4479	8.22213	3.54525	1.30505	0.920582	0.903429	0.918865	0.883594	0.888682	0.888703	0.906963	0.895923	0.878943	0.885219	0.869356	0.865476	0.884062	0.864217	0.848973	0.854122	0.873083	0.886732	0.906861	0.871062	1	0.895567	0.0622568
556	12	49233	0.196932	64.4479	8.22213	3.54525	1.30505	0.920582	0.903429	0.918865	0.883594	0.888682	0.888703	0.906963	0.895923	0.878943	0.885219	0.869356	0.865476	0.884062	0.864217	0.848973	0.854122	0.873083	0.886732	0.906861	0.871062	1	0.895567	0.0622568
561	17	42050	0.1682	100.491	9.03722	13.0553	3.45385	0.921784	0.904293	0.919738	0.885184	0.889453	0.889453	0.907087	0.89717	0.879857	0.885279	0.870892	0.866421	0.883722	0.864114	0.849929	0.85415	0.87258	0.887562	0.906825	0.870761	1	0.896408	0.061921
562	18	20444	0.081776	97.2922	7.64901	11.7872	2.71779	0.933159	0.915917	0.928854	0.895886	0.89887	0.897403	0.911783	0.903297	0.886788	0.890506	0.876541	0.870867	0.882875	0.868372	0.853429	0.855483	0.874144	0.891949	0.906281	0.875636	1	0.904508	0.0586464
566	22	18757	0.075028	97.2773	7.64083	11.7814	2.71501	0.934345	0.916698	0.929653	0.897238	0.899984	0.898758	0.912513	0.904462	0.886949	0.890787	0.876846	0.871541	0.88287	0.868582	0.854134	0.855547	0.8737	0.89316	0.906382	0.87562	1	0.905354	0.0583114
566	10	51314	0.205256	62.9049	7.8181	3.28981	1.17599	0.912353	0.91971	0.902463	0.904928	0.882167	0.865953	0.877967	0.904967	0.890244	0.880958	0.910405	0.87785	0.861539	0.873017	0.829101	0.834675	0.851123	0.883706	0.875122	0.874079	1	0.89366	0.0642107
568	12	48024	0.192096	62.8533	7.98475	3.28838	1.20595	0.913397	0.920935	0.904058	0.90637	0.883787	0.866702	0.878696	0.905641	0.891221	0.881424	0.911003	0.877426	0.862006	0.873272	0.829492	0.834416	0.85147	0.883673	0.875104	0.874198	1	0.894629	0.0638592
568	12	48024	0.192096	62.8533	7.98475	3.28838	1.20595	0.913397	0.920935	0.904058	0.90637	0.883787	0.866702	0.878696	0.905641	0.891221	0.881424	0.911003	0.877426	0.862006	0.873272	0.829492	0.834416	0.85147	0.883673	0.875104	0.874198	1	0.894629	0.0638592
573	17	41055	0.16422	101.437	8.88547	13.4096	3.45856	0.914724	0.922141	0.904908	0.906674	0.885154	0.868031	0.879467	0.90643	0.892352	0.88161	0.911631	0.878005	0.863403	0.874351	0.829119	0.835538	0.851455	0.884082	0.875667	0.873901	1	0.895553	0.0635268
574	18	18778	0.075112	97.7828	7.50403	11.9555	2.69301	0.929172	0.93298	0.915646	0.918894	0.898418	0.878741	0.88862	0.91309	0.899137	0.8838	0.915513	0.883108	0.867052	0.87946	0.832144	0.838401	0.853925	0.88633	0.875785	0.874428	1	0.905054	0.0596534
578	22	17219	0.068876	97.763	7.48768	11.9474	2.68409	0.930948	0.933939	0.917272	0.91974	0.899297	0.878477	0.889134	0.914165	0.899355	0.883965	0.916081	0.884023	0.867356	0.879697	0.832075	0.838579	0.854608	0.886463	0.876532	0.874034	1	0.905917	0.0593382
578	10	55216	0.220864	65.0526	8.0364	3.635	1.29402	0.912163	0.912679	0.902392	0.878423	0.900328	0.8611	0.901261	0.882715	0.907617	0.893165	0.908061	0.874737	0.832766	0.879428	0.864713	0.863708	0.873035	0.858202	0.86331	0.864659	1	0.893026	0.0639372
580	12	51695	0.20678	64.9723	8.22071	3.62953	1.32927	0.914141	0.914025	0.903569	0.880327	0.901151	0.861921	0.901828	0.883045	0.908183	0.893549	0.908637	0.875297	0.833437	0.880046	0.864648	0.863517	0.873247	0.859058	0.863188	0.864474	1	0.894074	0.0635523
580	12	51695	0.20678	64.9723	8.22071	3.62953	1.32927	0.914141	0.914025	0.903569	0.880327	0.901151	0.861921	0.901828	0.883045	0.908183	0.893549	0.908637	0.875297	0.833437	0.880046	0.864648	0.863517	0.873247	0.859058	0.863188	0.864474	1	0.894074	0.0635523
585	17	44115	0.17646	102.759	9.10692	13.9462	3.64879	0.915879	0.915301	0.90518	0.881605	0.902051	0.862258	0.902981	0.88352	0.908977	0.89363	0.909498	0.876085	0.833877	0.880245	0.864411	0.863992	0.873422	0.859175	0.863357	0.86525	1	0.895091	0.0632076
586	18	20520	0.08208	97.3568	7.67239	11.8116	2.72947	0.930044	0.926511	0.915375	0.895297	0.909503	0.87271	0.908796	0.890911	0.914206	0.896491	0.913865	0.884381	0.840448	0.883333	0.869566	0.866886	0.876681	0.863718	0.864206	0.868957	1	0.90423	0.059041
590	22	18808	0.075232	97.3249	7.6704	11.8001	2.72772	0.931439	0.927398	0.916658	0.8964	0.910729	0.87399	0.909746	0.891376	0.914611	0.897118	0.914026	0.883906	0.841371	0.88356	0.87056	0.867583	0.876914	0.865164	0.864366	0.869843	1	0.905174	0.0589073
590	10	53731	0.214924	62.6573	7.87261	3.25443	1.17592	0.924764	0.893144	0.887746	0.881093	0.889701	0.885774	0.891859	0.871033	0.871843	0.896075	0.907446	0.834769	0.861998	0.831401	0.825603	0.869563	0.837933	0.861579	0.893302	0.849612	1	0.886981	0.0669601
592	12	50259	0.201036	62.6094	8.04258	3.25375	1.20691	0.926401	0.894825	0.889065	0.882429	0.890627	0.886846	0.892427	0.871784	0.872341	0.896924	0.908076	0.835273	0.862512	0.831811	0.825792	0.869625	0.83782	0.862045	0.893382	0.849758	1	0.888043	0.0664265
592	12	50259	0.201036	62.6094	8.04258	3.25375	1.20691	0.926401	0.894825	0.889065	0.882429	0.890627	0.886846	0.892427	0.871784	0.872341	0.896924	0.908076	0.835273	0.862512	0.831811	0.825792	0.869625	0.83782	0.862045	0.893382	0.849758	1	0.888043	0.0664265
597	17	42972	0.171888	101.586	8.9348	13.4713	3.49131	0.92843	0.896281	0.891115	0.884204	0.892069	0.88823	0.893314	0.872103	0.872871	0.898096	0.908231	0.835626	0.861747	0.832682	0.8257	0.87052	0.838697	0.862992	0.89307	0.851043	1	0.889319	0.0659435
598	18	20297	0.081188	97.1186	7.58137	11.7215	2.683	0.940804	0.909765	0.906809	0.895921	0.901439	0.894837	0.901562	0.8788	0.878258	0.902867	0.91176	0.841528	0.86535	0.838523	0.832192	0.870202	0.839287	0.867887	0.89156	0.853771	1	0.898773	0.061622
602	22	18518	0.074072	97.1239	7.57792	11.7232	2.68326	0.943082	0.911708	0.908845	0.897262	0.902014	0.896317	0.903148	0.879091	0.879226	0.903823	0.912788	0.841911	0.86478	0.839183	0.832622	0.870909	0.840102	0.867615	0.891943	0.854601	1	0.900118	0.0608833
602	10	52377	0.209508	64.5254	8.07093	3.55156	1.28042	0.908662	0.898896	0.892157	0.90325	0.885389	0.858516	0.896376	0.901627	0.885236	0.880205	0.8719	0.8254	0.879107	0.868225	0.867776	0.842889	0.887489	0.873771	0.831147	0.876444	1	0.888004	0.0639968
604	12	49015	0.19606	64.4601	8.24936	3.54847	1.31577	0.910476	0.900377	0.893369	0.904193	0.886239	0.859798	0.896685	0.901836	0.886494	0.880914	0.872549	0.826196	0.879159	0.86854	0.868153	0.843589	0.888106	0.873998	0.831297	0.87664	1	0.889029	0.0636761
604	12	49015	0.19606	64.4601	8.24936	3.54847	1.31577	0.910476	0.900377	0.893369	0.904193	0.886239	0.859798	0.896685	0.901836	0.886494	0.880914	0.872549	0.826196	0.879159	0.86854	0.868153	0.843589	0.888106	0.873998	0.831297	0.87664	1	0.889029	0.0636761
609	17	41810	0.16724	104.199	9.18293	14.5345	3.78205	0.911779	0.90232	0.895037	0.905106	0.887814	0.86099	0.897297	0.902081	0.887383	0.882181	0.874456	0.827111	0.879407	0.868189	0.868166	0.843399	0.888663	0.8743	0.831368	0.875915	1	0.890166	0.0631045
610	18	16032	0.064128	99.1198	7.58334	12.4492	2.79906	0.928736	0.917072	0.908028	0.915637	0.896426	0.869293	0.903537	0.908496	0.895147	0.889752	0.883514	0.836203	0.882111	0.869885	0.868513	0.8469	0.890157	0.876715	0.834144	0.874813	1	0.900287	0.05891
614	22	14658	0.058632	99.1112	7.56133	12.4448	2.79214	0.930209	0.918202	0.908787	0.91653	0.897087	0.870344	0.904523	0.908855	0.8962	0.890572	0.884227	0.836608	0.882317	0.871163	0.868775	0.846875	0.890333	0.877064	0.834425	0.873755	1	0.901163	0.0586993
614	10	52710	0.21084	66.1206	8.27603	3.82039	1.37367	0.917767	0.913138	0.897534	0.885676	0.891614	0.883504	0.890761	0.889347	0.894318	0.886217	0.87196	0.831256	0.872719	0.844944	0.874227	0.869939	0.848378	0.892943	0.854752	0.87067	1	0.891916	0.0661324
616	12	49322	0.197288	66.0711	8.4635	3.8201	1.41182	0.919215	0.914227	0.898625	0.887038	0.892786	0.88424	0.891306	0.889725	0.895087	0.886927	0.872694	0.831678	0.873099	0.844998	0.875005	0.870129	0.848698	0.893496	0.8547	0.871173	1	0.892847	0.0657514
616	12	49322	0.197288	66.0711	8.4635	3.8201	1.41182	0.919215	0.914227	0.898625	0.887038	0.892786	0.88424	0.891306	0.889725	0.895087	0.886927	0.872694	0.831678	0.873099	0.844998	0.875005	0.870129	0.848698	0.893496	0.8547	0.871173	1	0.892847	0.0657514
621	17	42066	0.168264	105.873	9.37613	15.2461	3.97473	0.920126	0.915228	0.898849	0.888722	0.89362	0.885062	0.892205	0.89104	0.895438	0.887688	0.873485	0.832858	0.873306	0.845849	0.875446	0.870156	0.848928	0.894154	0.855085	0.871297	1	0.893684	0.0653503
622	18	14993	0.059972	99.4078	7.73782	12.5652	2.87803	0.936204	0.930734	0.913593	0.903222	0.906523	0.896652	0.903722	0.899887	0.904455	0.89385	0.877076	0.84266	0.876742	0.850063	0.881145	0.87134	0.853865	0.897152	0.854232	0.875709	1	0.905381	0.0596806
626	22	13709	0.054836	99.3877	7.7554	12.5586	2.88255	0.937195	0.931979	0.915056	0.903968	0.907615	0.897257	0.904078	0.90167	0.905427	0.893975	0.877489	0.843497	0.876432	0.849551	0.881355	0.872237	0.854329	0.896309	0.85411	0.875921	1	0.906235	0.0593573
626	10	53462	0.213848	65.3319	8.19207	3.68646	1.32791	0.920897	0.902781	0.908374	0.885189	0.902716	0.872021	0.908486	0.902445	0.869421	0.896955	0.92374	0.849519	0.865222	0.863875	0.854074	0.866064	0.867186	0.866765	0.875323	0.874023	1	0.895516	0.0638199
628	12	50023	0.200092	65.2682	8.37066	3.68356	1.36403	0.922446	0.904544	0.909722	0.886402	0.903185	0.872599	0.909422	0.903075	0.87055	0.897437	0.923825	0.850189	0.865942	0.865052	0.854807	0.866701	0.867471	0.866681	0.875757	0.873908	1	0.896552	0.0634086
628	12	50023	0.200092	65.2682	8.37066	3.68356	1.36403	0.922446	0.904544	0.909722	0.886402	0.903185	0.872599	0.909422	0.903075	0.87055	0.897437	0.923825	0.850189	0.865942	0.865052	0.854807	0.866701	0.867471	0.866681	0.875757	0.873908	1	0.896552	0.0634086
633	17	42731	0.170924	106.925	9.31492	15.6917	4.02892	0.923732	0.906099	0.910405	0.887389	0.904332	0.87378	0.910451	0.904004	0.870551	0.898563	0.923568	0.85067	0.86642	0.864747	0.855211	0.867462	0.868503	0.866315	0.87639	0.873768	1	0.897473	0.0631305
634	18	11415	0.04566	101.986	7.5223	13.5397	2.95434	0.937801	0.923215	0.929347	0.901139	0.913666	0.886991	0.920675	0.909417	0.883224	0.904293	0.923784	0.860622	0.87442	0.872317	0.861148	0.869645	0.874595	0.869733	0.877004	0.872536	1	0.909262	0.0579038
638	22	10540	0.04216	101.992	7.52661	13.5422	2.95569	0.938899	0.923577	0.930408	0.902514	0.915038	0.888093	0.9213	0.908349	0.884061	0.904981	0.924004	0.861006	0.874383	0.872865	0.860436	0.870683	0.875569	0.870209	0.876613	0.873008	1	0.909995	0.0576862
638	10	56328	0.225312	70.6758	8.59608	4.65018	1.62836	0.909991	0.905917	0.887418	0.917776	0.88369	0.879944	0.90495	0.884613	0.894866	0.858534	0.917785	0.867783	0.863638	0.874068	0.869079	0.85809	0.858001	0.868502	0.863523	0.881799	1	0.893126	0.0633052
640	12	52775	0.2111	70.6022	8.80702	4.64612	1.67553	0.911739	0.907276	0.888678	0.91891	0.884927	0.880786	0.905249	0.885713	0.895358	0.85892	0.918001	0.867968	0.864803	0.874827	0.869484	0.858039	0.857925	0.868764	0.86396	0.881554	1	0.894132	0.062918
640	12	52775	0.2111	70.6022	8.80702	4.64612	1.67553	0.911739	0.907276	0.888678	0.91891	0.884927	0.880786	0.905249	0.885713	0.895358	0.85892	0.918001	0.867968	0.864803	0.874827	0.869484	0.858039	0.857925	0.868764	0.86396	0.881554	1	0.894132	0.062918
645	17	44872	0.179488	110.285	9.76101	17.2233	4.49732	0.912652	0.90864	0.889553	0.919571	0.885942	0.881407	0.90601	0.886733	0.896606	0.858943	0.91839	0.868559	0.865083	0.875279	0.870476	0.858598	0.857695	0.869395	0.864136	0.881875	1	0.894954	0.0626782
646	18	10027	0.040108	102.432	7.71895	13.7271	3.06883	0.931684	0.924703	0.909046	0.933579	0.897178	0.891942	0.913135	0.898723	0.904109	0.869802	0.923357	0.874489	0.869901	0.882417	0.873093	0.857983	0.860327	0.872843	0.867308	0.886108	1	0.907388	0.0572294
650	22	9167	0.036668	102.401	7.7448	13.7165	3.08141	0.933621	0.925439	0.91044	0.934602	0.898985	0.892495	0.913712	0.899858	0.905094	0.871386	0.922221	0.875423	0.870023	0.883386	0.873841	0.857805	0.860969	0.873623	0.867241	0.886059	1	0.908431	0.0568919
650	10	58191	0.232764	67.0361	8.26643	3.97547	1.41078	0.907967	0.887139	0.89971	0.876544	0.880274	0.884656	0.931974	0.894374	0.889244	0.895379	0.920366	0.865254	0.859764	0.849994	0.869318	0.86961	0.846248	0.877258	0.865151	0.857555	1	0.89061	0.0628376
652	12	54441	0.217764	66.9599	8.45893	3.97067	1.44949	0.90937	0.888898	0.900773	0.877831	0.881	0.885601	0.932386	0.895162	0.890083	0.895869	0.920722	0.8658	0.859977	0.850829	0.869143	0.869988	0.846981	0.877353	0.865221	0.858204	1	0.891587	0.0624009
652	12	54441	0.217764	66.9599	8.45893	3.97067	1.44949	0.90937	0.888898	0.900773	0.877831	0.881	0.885601	0.932386	0.895162	0.890083	0.895869	0.920722	0.8658	0.859977	0.850829	0.869143	0.869988	0.846981	0.877353	0.865221	0.858204	1	0.891587	0.0624009
657	17	46389	0.185556	103.968	9.34327	14.4509	3.82673	0.910712	0.890125	0.901561	0.87926	0.882063	0.886579	0.932333	0.896042	0.890136	0.895686	0.920531	0.866531	0.860053	0.850967	0.870142	0.869915	0.847733	0.877687	0.865539	0.858436	1	0.892403	0.0621953
658	18	18711	0.074844	98.7327	7.73259	12.3144	2.8282	0.925552	0.904094	0.915985	0.892336	0.892122	0.893271	0.939153	0.903212	0.894875	0.900379	0.921677	0.870103	0.864385	0.853348	0.875795	0.874886	0.84771	0.883438	0.866335	0.861793	1	0.902137	0.058369
662	22	17112	0.068448	98.7045	7.71581	12.3031	2.8186	0.927156	0.905446	0.917689	0.893671	0.893116	0.894255	0.939195	0.903284	0.895337	0.901356	0.921985	0.870559	0.865416	0.854985	0.87573	0.875175	0.848732	0.883006	0.866205	0.862319	1	0.903161	0.0579757
662	10	57683	0.230732	63.1161	7.85595	3.32341	1.19156	0.933698	0.900135	0.906593	0.912548	0.886994	0.887619	0.891727	0.910988	0.880753	0.859777	0.900681	0.849254	0.879384	0.849791	0.855165	0.858312	0.86314	0.862802	0.862394	0.840551	1	0.896442	0.0615573
664	12	53997	0.215988	63.0589	8.03155	3.32147	1.22334	0.935154	0.90118	0.907662	0.913699	0.888253	0.888688	0.89254	0.911569	0.881327	0.860279	0.90093	0.849871	0.879567	0.85051	0.85526	0.858927	0.863094	0.862539	0.862687	0.840621	1	0.897365	0.0611203
664	12	53997	0.215988	63.0589	8.03155	3.32147	1.22334	0.935154	0.90118	0.907662	0.913699	0.888253	0.888688	0.89254	0.911569	0.881327	0.860279	0.90093	0.849871	0.879567	0.85051	0.85526	0.858927	0.863094	0.862539	0.862687	0.840621	1	0.897365	0.0611203
669	17	45989	0.183956	103.898	8.91922	14.3926	3.64467	0.937202	0.902401	0.908478	0.914338	0.889213	0.889789	0.893311	0.912207	0.881787	0.861271	0.901476	0.850856	0.879895	0.850997	0.854987	0.85889	0.863185	0.864131	0.863511	0.840973	1	0.898346	0.0606477
670	18	16530	0.06612	100.082	7.39074	12.799	2.78558	0.949788	0.916364	0.920841	0.924713	0.901482	0.901512	0.902934	0.918784	0.886963	0.86954	0.905112	0.857623	0.884936	0.852238	0.856806	0.862583	0.865215	0.866546	0.863218	0.843406	1	0.908137	0.0562542
674	22	15205	0.06082	100.072	7.36841	12.7938	2.77628	0.951069	0.91802	0.921999	0.926044	0.902664	0.901776	0.904045	0.919434	0.887142	0.870076	0.905689	0.857941	0.88461	0.851694	0.856823	0.863137	0.865834	0.867116	0.862216	0.843999	1	0.909053	0.0557947
674	10	59612	0.238448	68.8434	8.4739	4.30351	1.52217	0.91802	0.904323	0.897269	0.896556	0.900062	0.852236	0.894912	0.908693	0.891339	0.881366	0.891087	0.846004	0.861068	0.853645	0.877365	0.848621	0.862226	0.876426	0.85934	0.881878	1	0.89207	0.0610623
676	12	55696	0.222784	68.7711	8.65621	4.29873	1.56215	0.919285	0.905469	0.898359	0.897327	0.900729	0.85323	0.895423	0.909347	0.892227	0.882128	0.891958	0.846515	0.861606	0.854289	0.877693	0.849091	0.86218	0.876383	0.859631	0.882065	1	0.892931	0.060733
676	12	55696	0.222784	68.7711	8.65621	4.29873	1.56215	0.919285	0.905469	0.898359	0.897327	0.900729	0.85323	0.895423	0.909347	0.892227	0.882128	0.891958	0.846515	0.861606	0.854289	0.877693	0.849091	0.86218	0.876383	0.859631	0.882065	1	0.892931	0.060733
681	17	47594	0.190376	109.04	9.5808	16.6433	4.30825	0.920126	0.906711	0.900029	0.898622	0.901742	0.854057	0.896258	0.909842	0.892634	0.88237	0.89193	0.847428	0.862441	0.854625	0.878251	0.849403	0.861674	0.876035	0.859257	0.882254	1	0.893808	0.0604073
682	18	13366	0.053464	101.201	7.83706	13.2522	3.03118	0.935508	0.923163	0.916318	0.912165	0.913662	0.865966	0.903374	0.918225	0.898773	0.89073	0.897763	0.853696	0.866714	0.860205	0.882313	0.858148	0.861926	0.879059	0.861402	0.884558	1	0.905274	0.0565936
686	22	12328	0.049312	101.204	7.81224	13.252	3.01967	0.93677	0.924075	0.916937	0.912638	0.914869	0.867456	0.903837	0.918924	0.899173	0.89102	0.898767	0.854031	0.866888	0.860845	0.883071	0.858817	0.86121	0.878812	0.8619	0.885099	1	0.906059	0.0563502
686	10	59125	0.2365	66.0465	8.18883	3.8046	1.3589	0.936973	0.896195	0.924321	0.9074	0.91145	0.868778	0.896744	0.913548	0.87715	0.876575	0.890545	0.859501	0.868989	0.846706	0.875577	0.865032	0.873717	0.866596	0.870342	0.869362	1	0.900059	0.0602357
688	12	55342	0.221368	65.9628	8.37336	3.79841	1.39437	0.938175	0.897646	0.925192	0.90827	0.912246	0.869782	0.897239	0.914288	0.877724	0.877372	0.891394	0.860169	0.869295	0.846843	0.875998	0.865021	0.873523	0.866485	0.870559	0.869014	1	0.90091	0.0598884
688	12	55342	0.221368	65.9628	8.37336	3.79841	1.39437	0.938175	0.897646	0.925192	0.90827	0.912246	0.869782	0.897239	0.914288	0.877724	0.877372	0.891394	0.860169	0.869295	0.846843	0.875998	0.865021	0.873523	0.866485	0.870559	0.869014	1	0.90091	0.0598884
693	17	47395	0.18958	101.885	9.17262	13.6046	3.60402	0.939308	0.899251	0.9261	0.910012	0.912565	0.870567	0.897436	0.915213	0.878637	0.878236	0.892214	0.861093	0.86967	0.848254	0.875535	0.865661	0.872803	0.867264	0.870429	0.868995	1	0.901843	0.059596
694	18	22090	0.08836	97.2401	7.73405	11.7733	2.74859	0.94957	0.914758	0.933929	0.91933	0.920009	0.881575	0.903576	0.920869	0.885785	0.88522	0.896152	0.865799	0.872091	0.85163	0.879968	0.868877	0.871571	0.869647	0.872273	0.868696	1	0.91017	0.0559173
698	22	20244	0.080976	97.2295	7.73127	11.7694	2.74708	0.950282	0.917111	0.934746	0.920322	0.920865	0.882508	0.903552	0.921359	0.886287	0.886114	0.897031	0.865763	0.87169	0.853092	0.880211	0.868677	0.871122	0.870036	0.87169	0.868702	1	0.911009	0.0554783
698	10	60087	0.240348	61.6368	7.72336	3.098	1.11865	0.913084	0.901501	0.908283	0.898947	0.877428	0.878626	0.902067	0.88505	0.871886	0.87613	0.916621	0.854436	0.864139	0.841605	0.871536	0.86066	0.872094	0.87028	0.831603	0.860061	1	0.891152	0.0634601
700	12	56224	0.224896	61.569	7.88403	3.09413	1.14678	0.914432	0.903404	0.909576	0.900229	0.878575	0.879518	0.902639	0.885814	0.872599	0.877268	0.916477	0.855507	0.864649	0.842096	0.872003	0.861207	0.871994	0.870883	0.831709	0.859917	1	0.892222	0.0631063
700	12	56224	0.224896	61.569	7.88403	3.09413	1.14678	0.914432	0.903404	0.909576	0.900229	0.878575	0.879518	0.902639	0.885814	0.872599	0.877268	0.916477	0.855507	0.864649	0.842096	0.872003	0.861207	0.871994	0.870883	0.831709	0.859917	1	0.892222	0.0631063
705	17	48047	0.192188	98.2367	8.69851	12.1914	3.18357	0.916561	0.905135	0.91014	0.901336	0.880003	0.880523	0.903386	0.886944	0.873207	0.878629	0.916249	0.855787	0.864934	0.841572	0.872115	0.86125	0.87225	0.871834	0.831998	0.859721	1	0.893297	0.0626234
706	18	29259	0.117036	94.8809	7.61332	10.9441	2.57233	0.926946	0.916248	0.919324	0.90837	0.886018	0.887112	0.908216	0.893845	0.877918	0.883591	0.917188	0.860265	0.866605	0.843313	0.87544	0.86288	0.87233	0.873834	0.835025	0.859291	1	0.900224	0.0594817
710	22	26732	0.106928	94.8347	7.59618	10.9274	2.56313	0.9284	0.917159	0.921181	0.909547	0.887289	0.887363	0.908106	0.894733	0.87876	0.884259	0.917234	0.860785	0.86735	0.844045	0.875767	0.862824	0.872456	0.874589	0.8343	0.860055	1	0.901149	0.0589571
710	10	58012	0.232048	61.4004	7.70425	3.06293	1.1053	0.917414	0.917078	0.905709	0.892695	0.885972	0.895203	0.91394	0.882076	0.918879	0.882654	0.924033	0.863933	0.853513	0.848686	0.855133	0.866019	0.881826	0.857012	0.857211	0.856392	1	0.897988	0.0602328
712	12	54419	0.217676	61.3527	7.86645	3.06203	1.13388	0.918778	0.918089	0.907009	0.893511	0.886869	0.895946	0.914975	0.883019	0.919449	0.883304	0.924457	0.864064	0.853773	0.849777	0.855032	0.865773	0.882072	0.857329	0.857449	0.85641	1	0.898867	0.0599148
712	12	54419	0.217676	61.3527	7.86645	3.06203	1.13388	0.918778	0.918089	0.907009	0.893511	0.886869	0.895946	0.914975	0.883019	0.919449	0.883304	0.924457	0.864064	0.853773	0.849777	0.855032	0.865773	0.882072	0.857329	0.857449	0.85641	1	0.898867	0.0599148
717	17	46452	0.185808	99.4908	8.69874	12.6548	3.25966	0.91982	0.918755	0.90783	0.895322	0.887669	0.896829	0.915267	0.884246	0.920229	0.883955	0.924653	0.864753	0.854097	0.849587	0.855507	0.866389	0.881835	0.858413	0.857261	0.856325	1	0.899682	0.0595736
718	18	25328	0.101312	96.2751	7.511	11.4197	2.60959	0.928952	0.926544	0.917601	0.905539	0.896458	0.904197	0.920246	0.890576	0.92303	0.887417	0.927452	0.868782	0.859049	0.852021	0.857075	0.869315	0.881909	0.861635	0.860569	0.854647	1	0.906619	0.0569587
722	22	23165	0.09266	96.276	7.51197	11.4201	2.60907	0.929959	0.9267	0.918239	0.906821	0.897172	0.905159	0.920807	0.892014	0.924023	0.888215	0.927887	0.868897	0.8594	0.852277	0.85776	0.869415	0.882085	0.862033	0.860609	0.855644	1	0.907341	0.0567152
722	10	60716	0.242864	63.7508	7.96993	3.4255	1.23173	0.929895	0.898997	0.873864	0.892804	0.885343	0.893059	0.884429	0.895365	0.891635	0.862754	0.903106	0.849965	0.871459	0.858728	0.877783	0.841813	0.851859	0.876968	0.853506	0.871426	1	0.890373	0.0642917
724	12	56706	0.226824	63.7017	8.15337	3.42512	1.26604	0.931304	0.901016	0.875639	0.894306	0.886326	0.893662	0.885462	0.896272	0.892331	0.863551	0.903661	0.850571	0.871592	0.859512	0.878038	0.843024	0.851885	0.877209	0.853543	0.87131	1	0.891538	0.0638062
724	12	56706	0.226824	63.7017	8.15337	3.42512	1.26604	0.931304	0.901016	0.875639	0.894306	0.886326	0.893662	0.885462	0.896272	0.892331	0.863551	0.903661	0.850571	0.871592	0.859512	0.878038	0.843024	0.851885	0.877209	0.853543	0.87131	1	0.891538	0.0638062
729	17	48197	0.192788	102.559	9.0381	13.8614	3.59763	0.932454	0.903096	0.877461	0.894962	0.88797	0.89461	0.886912	0.897535	0.89324	0.863539	0.904361	0.851412	0.871538	0.860209	0.878167	0.844077	0.852346	0.878021	0.853176	0.870604	1	0.892701	0.0633435
730	18	21770	0.08708	97.683	7.63115	11.9263	2.72802	0.945797	0.916927	0.892903	0.907694	0.898232	0.901746	0.895108	0.90503	0.897841	0.871406	0.90774	0.856615	0.874736	0.863551	0.881649	0.847359	0.855811	0.880018	0.85604	0.869982	1	0.902573	0.0588108
734	22	19879	0.079516	97.6634	7.63883	11.9197	2.72955	0.94703	0.918633	0.893581	0.908773	0.899215	0.90241	0.895342	0.905252	0.89919	0.872076	0.907767	0.857488	0.874893	0.864078	0.881634	0.847729	0.855828	0.8801	0.854671	0.869712	1	0.90341	0.0585765
734	10	57812	0.231248	64.5032	7.98397	3.54462	1.26299	0.93228	0.901482	0.895307	0.8951	0.889097	0.888959	0.880734	0.913271	0.884652	0.870935	0.906213	0.82514	0.864215	0.858472	0.866991	0.866075	0.868937	0.877378	0.854373	0.859441	1	0.89384	0.0628248
736	12	54186	0.216744	64.4411	8.14781	3.54133	1.29439	0.933405	0.903139	0.897197	0.896117	0.889999	0.88987	0.881916	0.914046	0.885099	0.87124	0.906747	0.825702	0.864753	0.858617	0.8673	0.866801	0.868831	0.877348	0.854972	0.858912	1	0.894858	0.0624306
736	12	54186	0.216744	64.4411	8.14781	3.54133	1.29439	0.933405	0.903139	0.897197	0.896117	0.889999	0.88987	0.881916	0.914046	0.885099	0.87124	0.906747	0.825702	0.864753	0.858617	0.8673	0.866801	0.868831	0.877348	0.854972	0.858912	1	0.894858	0.0624306
741	17	46223	0.184892	102.15	9.0192	13.6983	3.56124	0.934903	0.904409	0.898049	0.8974	0.891115	0.891082	0.882191	0.914199	0.885869	0.8708	0.90694	0.826439	0.865186	0.859172	0.86775	0.867133	0.869513	0.876998	0.854434	0.858696	1	0.895725	0.0621494
742	18	19773	0.079092	98.3618	7.54553	12.168	2.73851	0.946746	0.917311	0.911116	0.909422	0.900369	0.900799	0.890103	0.920447	0.889041	0.873944	0.911445	0.832777	0.866055	0.863728	0.872528	0.87273	0.872427	0.878648	0.854726	0.860365	1	0.90479	0.0584395
746	22	18150	0.0726	98.3349	7.5555	12.1587	2.74055	0.948237	0.918154	0.912727	0.90989	0.900799	0.901102	0.890771	0.920716	0.889642	0.873967	0.911625	0.834022	0.867383	0.86427	0.87259	0.872975	0.872837	0.878953	0.854435	0.860138	1	0.905563	0.0580733
746	10	51612	0.206448	65.1627	8.04157	3.65299	1.29686	0.918498	0.907522	0.90695	0.883457	0.877993	0.880716	0.866959	0.862096	0.893184	0.881578	0.914603	0.826271	0.877848	0.881268	0.844997	0.843622	0.867318	0.874622	0.860885	0.845365	1	0.888891	0.0607463
748	12	48282	0.193128	65.0939	8.19567	3.64813	1.32727	0.919784	0.908952	0.908351	0.884885	0.878837	0.881395	0.867777	0.862796	0.89347	0.882627	0.914999	0.827223	0.878133	0.881281	0.845491	0.843917	0.867891	0.874363	0.861159	0.845336	1	0.889865	0.060445
748	12	48282	0.193128	65.0939	8.19567	3.64813	1.32727	0.919784	0.908952	0.908351	0.884885	0.878837	0.881395	0.867777	0.862796	0.89347	0.882627	0.914999	0.827223	0.878133	0.881281	0.845491	0.843917	0.867891	0.874363	0.861159	0.845336	1	0.889865	0.060445
753	17	41220	0.16488	104.411	9.06517	14.613	3.73641	0.92164	0.910262	0.909656	0.886499	0.880628	0.88155	0.868559	0.863937	0.893571	0.883709	0.915611	0.828554	0.878311	0.881975	0.845912	0.844517	0.868765	0.874466	0.860869	0.845136	1	0.891002	0.0601952
754	18	16112	0.064448	99.1292	7.58937	12.453	2.80239	0.937097	0.922821	0.921456	0.898585	0.891665	0.89213	0.876676	0.871431	0.898337	0.889616	0.91708	0.83354	0.877855	0.888344	0.85157	0.847908	0.873355	0.876303	0.863921	0.846729	1	0.900777	0.0566244
758	22	14771	0.059084	99.1475	7.58034	12.4592	2.79689	0.937682	0.924751	0.922009	0.900007	0.892424	0.893101	0.877835	0.872554	0.898653	0.890224	0.917913	0.834202	0.878952	0.888024	0.851669	0.847607	0.873096	0.876481	0.864058	0.846693	1	0.901654	0.0562625
758	10	51787	0.207148	65.2771	8.09459	3.67378	1.31184	0.915249	0.910354	0.882702	0.884807	0.892772	0.869726	0.903402	0.903451	0.880443	0.889161	0.894365	0.890822	0.868934	0.86515	0.867389	0.877064	0.897426	0.88835	0.853911	0.841041	1	0.892686	0.0660651
760	12	48528	0.194112	65.2138	8.27622	3.67093	1.34719	0.916492	0.9117	0.884149	0.886354	0.894164	0.870704	0.904334	0.904292	0.881574	0.889569	0.895112	0.891424	0.86989	0.865583	0.868066	0.877689	0.897791	0.888302	0.853765	0.841535	1	0.893786	0.0655791
760	12	48528	0.194112	65.2138	8.27622	3.67093	1.34719	0.916492	0.9117	0.884149	0.886354	0.894164	0.870704	0.904334	0.904292	0.881574	0.889569	0.895112	0.891424	0.86989	0.865583	0.868066	0.877689	0.897791	0.888302	0.853765	0.841535	1	0.893786	0.0655791
765	17	41633	0.166532	103.746	9.19234	14.3496	3.74881	0.918226	0.91347	0.88592	0.88843	0.895996	0.871328	0.90552	0.905388	0.883338	0.889799	0.895251	0.892033	0.870115	0.865876	0.868494	0.877945	0.898674	0.88903	0.853277	0.841496	1	0.895114	0.065028
766	18	16747	0.066988	98.7753	7.60952	12.3233	2.78554	0.932734	0.927898	0.904281	0.900609	0.908939	0.878963	0.912134	0.91291	0.89204	0.894071	0.902162	0.896728	0.875261	0.869021	0.87147	0.880187	0.901117	0.893175	0.853556	0.842927	1	0.905821	0.0599511
770	22	15389	0.061556	98.772	7.61654	12.3224	2.7875	0.934694	0.929885	0.905907	0.901163	0.910456	0.878972	0.912113	0.913185	0.892748	0.893853	0.902723	0.897232	0.875431	0.868932	0.871694	0.880304	0.901293	0.89304	0.855091	0.84268	1	0.906801	0.0594558
770	10	52881	0.211524	64.7909	8.04263	3.59296	1.28422	0.916842	0.895019	0.877205	0.900304	0.87747	0.865349	0.90212	0.894092	0.910582	0.856981	0.900588	0.851128	0.872667	0.859061	0.866143	0.868715	0.857	0.879399	0.834657	0.839413	1	0.887908	0.0641129
772	12	49453	0.197812	64.7397	8.19597	3.59094	1.31347	0.918326	0.897276	0.879067	0.901533	0.878794	0.86656	0.902392	0.894769	0.911017	0.857744	0.900835	0.851607	0.872627	0.859442	0.866661	0.86927	0.857552	0.879653	0.834833	0.839049	1	0.889072	0.0636157
772	12	49453	0.197812	64.7397	8.19597	3.59094	1.31347	0.918326	0.897276	0.879067	0.901533	0.878794	0.86656	0.902392	0.894769	0.911017	0.857744	0.900835	0.851607	0.872627	0.859442	0.866661	0.86927	0.857552	0.879653	0.834833	0.839049	1	0.889072	0.0636157
777	17	42193	0.168772	102.271	9.07218	13.7497	3.59518	0.92001	0.898573	0.880952	0.903112	0.879838	0.86704	0.903444	0.89503	0.911502	0.857844	0.901737	0.851966	0.871874	0.858697	0.86736	0.868888	0.857666	0.879127	0.835684	0.839665	1	0.890075	0.0632341
778	18	19621	0.078484	97.4607	7.61046	11.8454	2.71404	0.932649	0.913715	0.894195	0.914403	0.889328	0.877606	0.909077	0.899139	0.915346	0.863819	0.90635	0.856608	0.874038	0.861246	0.871464	0.869375	0.861704	0.882473	0.835967	0.840961	1	0.899344	0.0591341
782	22	17887	0.071548	97.4493	7.61027	11.8413	2.7126	0.933891	0.915721	0.895119	0.915637	0.890255	0.879158	0.909292	0.899704	0.915553	0.864874	0.907055	0.856488	0.874546	0.862414	0.871303	0.868955	0.862023	0.882988	0.835886	0.841393	1	0.900328	0.0586894
782	10	56682	0.226728	62.7874	7.84956	3.2733	1.17936	0.919666	0.918987	0.884752	0.899289	0.884372	0.894067	0.907325	0.867586	0.894984	0.874369	0.904238	0.853472	0.8597	0.85259	0.839808	0.867718	0.855774	0.870761	0.832945	0.852696	1	0.892766	0.0606792
784	12	53088	0.212352	62.7242	8.03011	3.27072	1.21202	0.920877	0.92017	0.886038	0.900345	0.885322	0.89459	0.907983	0.868464	0.896041	0.874755	0.904696	0.85411	0.860157	0.853498	0.840143	0.867663	0.856088	0.870743	0.833088	0.853055	1	0.893666	0.0603888
784	12	53088	0.212352	62.7242	8.03011	3.27072	1.21202	0.920877	0.92017	0.886038	0.900345	0.885322	0.89459	0.907983	0.868464	0.896041	0.874755	0.904696	0.85411	0.860157	0.853498	0.840143	0.867663	0.856088	0.870743	0.833088	0.853055	1	0.893666	0.0603888
789	17	45291	0.181164	101.287	8.88536	13.3518	3.45827	0.92281	0.921695	0.887196	0.901206	0.886412	0.895443	0.908414	0.869577	0.896569	0.874291	0.904727	0.854519	0.860767	0.854706	0.840355	0.867678	0.855876	0.870129	0.8334	0.852664	1	0.89463	0.0600381
790	18	22346	0.089384	97.2783	7.56732	11.7777	2.68768	0.932538	0.932941	0.899803	0.908753	0.894299	0.901034	0.914034	0.876622	0.901571	0.878725	0.909447	0.859885	0.865323	0.860825	0.844312	0.868142	0.858118	0.873109	0.834355	0.853799	1	0.902361	0.057308
794	22	20464	0.081856	97.256	7.56656	11.7698	2.68834	0.933933	0.933615	0.900557	0.909426	0.895035	0.901754	0.91507	0.877199	0.90173	0.878958	0.909939	0.861073	0.866033	0.86144	0.844581	0.867646	0.858263	0.873681	0.83449	0.853401	1	0.903095	0.0569841
794	10	57100	0.2284	64.3454	7.98908	3.51985	1.26119	0.927399	0.913853	0.905096	0.919431	0.870429	0.904063	0.865543	0.892837	0.858336	0.856252	0.907968	0.838074	0.862732	0.838214	0.861646	0.83775	0.845911	0.866217	0.853082	0.847268	1	0.892773	0.0614402
796	12	53413	0.213652	64.2792	8.17024	3.51659	1.29433	0.928547	0.914955	0.90624	0.920778	0.871005	0.905267	0.86684	0.893247	0.8595	0.857113	0.908337	0.838888	0.863479	0.838185	0.86185	0.838204	0.847069	0.8664	0.85335	0.848099	1	0.893733	0.0610545
796	12	53413	0.213652	64.2792	8.17024	3.51659	1.29433	0.928547	0.914955	0.90624	0.920778	0.871005	0.905267	0.86684	0.893247	0.8595	0.857113	0.908337	0.838888	0.863479	0.838185	0.86185	0.838204	0.847069	0.8664	0.85335	0.848099	1	0.893733	0.0610545
801	17	45524	0.182096	103.94	9.03977	14.4182	3.70209	0.929718	0.91644	0.907532	0.921635	0.872606	0.905929	0.867619	0.894308	0.860315	0.857339	0.908707	0.839469	0.864379	0.838635	0.86204	0.839206	0.847751	0.86763	0.853528	0.847937	1	0.894735	0.0606332
802	18	18505	0.07402	98.915	7.53451	12.3706	2.76672	0.942205	0.927857	0.918049	0.928776	0.882897	0.91278	0.878979	0.901567	0.868117	0.861767	0.911294	0.848554	0.870738	0.842286	0.86809	0.843934	0.856417	0.871656	0.852607	0.851392	1	0.903613	0.0572681
806	22	16978	0.067912	98.912	7.53277	12.3694	2.76544	0.943692	0.929055	0.918983	0.928731	0.884115	0.913358	0.879049	0.902491	0.870362	0.863353	0.912328	0.849246	0.87204	0.842738	0.868978	0.843886	0.857433	0.872541	0.852073	0.851661	1	0.904559	0.0567916
806	10	55254	0.221016	65.8455	8.16742	3.77024	1.34732	0.931914	0.925182	0.902921	0.895817	0.884895	0.855648	0.873258	0.875529	0.876588	0.864327	0.916323	0.852843	0.863928	0.838066	0.859187	0.841197	0.860951	0.86934	0.849866	0.854029	1	0.891903	0.0600688
808	12	51798	0.207192	65.7725	8.3543	3.76591	1.38224	0.933096	0.926648	0.903935	0.896801	0.885951	0.856732	0.874764	0.876462	0.876926	0.864474	0.916551	0.853421	0.864126	0.838585	0.859792	0.841355	0.861163	0.869619	0.850168	0.853962	1	0.892842	0.0595963
808	12	51798	0.207192	65.7725	8.3543	3.76591	1.38224	0.933096	0.926648	0.903935	0.896801	0.885951	0.856732	0.874764	0.876462	0.876926	0.864474	0.916551	0.853421	0.864126	0.838585	0.859792	0.841355	0.861163	0.869619	0.850168	0.853962	1	0.892842	0.0595963
813	17	44060	0.17624	106.179	9.23012	15.3651	3.9333	0.934578	0.928325	0.904846	0.898491	0.887619	0.857251	0.876078	0.87677	0.877009	0.864855	0.916217	0.854244	0.864639	0.839219	0.860542	0.840524	0.862097	0.869031	0.851044	0.854687	1	0.893869	0.05912
814	18	14919	0.059676	99.9001	7.62682	12.7435	2.86813	0.946008	0.940847	0.919231	0.908841	0.900261	0.869026	0.886085	0.885247	0.881795	0.87107	0.919465	0.860245	0.867384	0.846203	0.864468	0.845633	0.861452	0.876299	0.854682	0.853174	1	0.9037	0.0547471
818	22	13673	0.054692	99.8641	7.63059	12.7301	2.86655	0.946354	0.942185	0.920647	0.909127	0.901046	0.870036	0.887735	0.886455	0.88203	0.872376	0.920135	0.85998	0.867403	0.846413	0.864148	0.845133	0.861771	0.876472	0.855372	0.852995	1	0.90447	0.0542317
818	10	53843	0.215372	66.3139	8.31453	3.85438	1.38663	0.921364	0.917315	0.900795	0.927205	0.896802	0.867894	0.906534	0.902309	0.871227	0.883922	0.891193	0.872481	0.859731	0.849785	0.839626	0.848578	0.883123	0.89461	0.858329	0.833135	1	0.897864	0.0590354
820	12	50488	0.201952	66.2427	8.48278	3.84964	1.42026	0.922744	0.918495	0.901917	0.928131	0.897788	0.869147	0.907146	0.902838	0.872079	0.884369	0.891855	0.87293	0.860492	0.849618	0.839556	0.84943	0.88324	0.89442	0.858719	0.833436	1	0.898775	0.0586281
820	12	50488	0.201952	66.2427	8.48278	3.84964	1.42026	0.922744	0.918495	0.901917	0.928131	0.897788	0.869147	0.907146	0.902838	0.872079	0.884369	0.891855	0.87293	0.860492	0.849618	0.839556	0.84943	0.88324	0.89442	0.858719	0.833436	1	0.898775	0.0586281
825	17	43038	0.172152	103.27	9.32177	14.166	3.76068	0.923846	0.919838	0.902853	0.928854	0.89938	0.870405	0.907907	0.90398	0.872415	0.884161	0.893141	0.873461	0.861657	0.849796	0.840095	0.850307	0.883208	0.894895	0.858625	0.833229	1	0.899716	0.0582578
826	18	16828	0.067312	98.7605	7.73436	12.3251	2.84147	0.935435	0.93187	0.911101	0.937396	0.909585	0.878565	0.914161	0.910179	0.878773	0.887687	0.897492	0.878001	0.867186	0.853934	0.843891	0.855004	0.885786	0.897017	0.858866	0.8337	1	0.907814	0.0548679
830	22	15411	0.061644	98.7242	7.72689	12.3113	2.83608	0.936377	0.93284	0.913179	0.938518	0.910129	0.879761	0.914671	0.910226	0.879339	0.888424	0.898611	0.878723	0.867173	0.854227	0.843618	0.855331	0.885536	0.896827	0.859386	0.833268	1	0.908676	0.0547248
830	10	53543	0.214172	64.3325	7.93295	3.51559	1.24916	0.926704	0.912472	0.871748	0.904198	0.877519	0.854818	0.889332	0.876473	0.891629	0.902957	0.897503	0.882123	0.865267	0.866341	0.8641	0.841492	0.876258	0.863857	0.854575	0.834964	1	0.89037	0.0637843
832	12	50027	0.200108	64.2423	8.09381	3.50775	1.27961	0.927909	0.913287	0.873188	0.905351	0.878596	0.855728	0.890079	0.877316	0.892608	0.902992	0.898215	0.882364	0.866042	0.866472	0.864733	0.841795	0.877226	0.864863	0.854998	0.835849	1	0.891299	0.0634929
832	12	50027	0.200108	64.2423	8.09381	3.50775	1.27961	0.927909	0.913287	0.873188	0.905351	0.878596	0.855728	0.890079	0.877316	0.892608	0.902992	0.898215	0.882364	0.866042	0.866472	0.864733	0.841795	0.877226	0.864863	0.854998	0.835849	1	0.891299	0.0634929
837	17	42856	0.171424	101.217	8.93791	13.3281	3.4723	0.929613	0.914388	0.874918	0.907761	0.879807	0.857243	0.890447	0.878022	0.893539	0.902884	0.898311	0.883295	0.865433	0.86702	0.86394	0.842426	0.878465	0.865398	0.855049	0.836592	1	0.892449	0.0629601
838	18	20203	0.080812	97.4908	7.50494	11.8505	2.67858	0.94142	0.926496	0.886972	0.917784	0.889299	0.868089	0.896649	0.887145	0.901673	0.90692	0.903752	0.885364	0.87096	0.873014	0.867396	0.84579	0.87977	0.867866	0.856457	0.83938	1	0.901511	0.0582222
842	22	18504	0.074016	97.4796	7.49453	11.8459	2.67537	0.942229	0.927286	0.888159	0.918234	0.890186	0.869326	0.897779	0.887862	0.902264	0.907182	0.903399	0.885917	0.872352	0.872784	0.868029	0.845682	0.879729	0.86765	0.856004	0.839656	1	0.902235	0.0580202
842	10	56194	0.224776	63.2012	7.83037	3.33558	1.19302	0.932181	0.920294	0.856586	0.895656	0.897605	0.893165	0.912428	0.907161	0.893449	0.868598	0.906858	0.851354	0.852662	0.848293	0.840517	0.873278	0.880281	0.898753	0.830854	0.840374	1	0.894802	0.0613005
844	12	52756	0.211024	63.1567	7.99024	3.33502	1.22432	0.932993	0.921544	0.858395	0.896334	0.898324	0.894192	0.913346	0.907375	0.893699	0.869247	0.907849	0.851808	0.85304	0.84887	0.841013	0.873559	0.880677	0.898618	0.831157	0.840558	1	0.895657	0.0609708
844	12	52756	0.211024	63.1567	7.99024	3.33502	1.22432	0.932993	0.921544	0.858395	0.896334	0.898324	0.894192	0.913346	0.907375	0.893699	0.869247	0.907849	0.851808	0.85304	0.84887	0.841013	0.873559	0.880677	0.898618	0.831157	0.840558	1	0.895657	0.0609708
849	17	45055	0.18022	103.159	8.88771	14.0915	3.59006	0.933637	0.922994	0.860837	0.897525	0.899434	0.895439	0.913761	0.908146	0.893885	0.86997	0.908723	0.852225	0.853856	0.848863	0.841205	0.874276	0.881112	0.899046	0.831251	0.84034	1	0.896671	0.0606419
850	18	17329	0.069316	99.7635	7.27748	12.6728	2.72468	0.943274	0.936753	0.879999	0.90816	0.908217	0.904784	0.92022	0.913786	0.898494	0.874863	0.914738	0.858705	0.859657	0.851925	0.845606	0.876536	0.883836	0.900225	0.833862	0.83718	1	0.906058	0.0563995
854	22	15848	0.063392	99.7439	7.27697	12.6654	2.72435	0.944409	0.938005	0.881783	0.90879	0.9086	0.905856	0.920999	0.914973	0.898788	0.874874	0.915888	0.858279	0.859478	0.852631	0.845406	0.877082	0.88456	0.900555	0.833891	0.837771	1	0.90692	0.0560166
854	10	54181	0.216724	68.3766	8.42226	4.21726	1.49465	0.923479	0.9011	0.876737	0.900306	0.881591	0.886962	0.87216	0.85793	0.907514	0.866909	0.919132	0.847437	0.854543	0.843718	0.854202	0.876322	0.872058	0.876525	0.871523	0.852771	1	0.888317	0.0655324
856	12	50728	0.202912	68.2917	8.60646	4.21033	1.53227	0.924568	0.902904	0.878351	0.901484	0.883141	0.88802	0.873374	0.858609	0.908187	0.867746	0.919512	0.847757	0.854853	0.844474	0.854351	0.877021	0.872082	0.876646	0.871629	0.852941	1	0.889419	0.0649196
856	12	50728	0.202912	68.2917	8.60646	4.21033	1.53227	0.924568	0.902904	0.878351	0.901484	0.883141	0.88802	0.873374	0.858609	0.908187	0.867746	0.919512	0.847757	0.854853	0.844474	0.854351	0.877021	0.872082	0.876646	0.871629	0.852941	1	0.889419	0.0649196
861	17	43127	0.172508	105.832	9.50723	15.2385	4.02764	0.925905	0.905025	0.879751	0.903552	0.883739	0.889594	0.874209	0.859009	0.908654	0.868308	0.919273	0.848958	0.855543	0.845004	0.855044	0.877722	0.872551	0.877339	0.872064	0.853062	1	0.890594	0.0643267
862	18	14779	0.059116	99.5075	7.77449	12.6043	2.8927	0.939949	0.921037	0.897151	0.913255	0.898132	0.898369	0.884803	0.866973	0.914439	0.87401	0.923405	0.854591	0.858245	0.849888	0.858989	0.884295	0.876582	0.881217	0.872894	0.850633	1	0.901466	0.0586253
866	22	13575	0.0543	99.5083	7.81053	12.6067	2.90611	0.9407	0.922136	0.8986	0.913959	0.899411	0.899042	0.886409	0.868103	0.914512	0.87407	0.923241	0.854954	0.858895	0.849208	0.859963	0.884788	0.876722	0.8814	0.871455	0.85035	1	0.902266	0.0581328
866	10	56415	0.22566	63.4473	7.93895	3.37729	1.21585	0.920128	0.924541	0.902021	0.914712	0.877453	0.877506	0.898422	0.878933	0.893273	0.843251	0.913551	0.86313	0.857866	0.877169	0.860578	0.837977	0.873411	0.887113	0.840379	0.833661	1	0.895233	0.0638426
868	12	52878	0.211512	63.3986	8.11722	3.37673	1.24778	0.921782	0.925773	0.903495	0.91591	0.878645	0.878144	0.899448	0.879506	0.893595	0.844207	0.913953	0.864046	0.858939	0.877246	0.861275	0.83895	0.874116	0.886909	0.841144	0.834317	1	0.896298	0.0632929
868	12	52878	0.211512	63.3986	8.11722	3.37673	1.24778	0.921782	0.925773	0.903495	0.91591	0.878645	0.878144	0.899448	0.879506	0.893595	0.844207	0.913953	0.864046	0.858939	0.877246	0.861275	0.83895	0.874116	0.886909	0.841144	0.834317	1	0.896298	0.0632929
873	17	45166	0.180664	102.622	9.0333	13.8863	3.60015	0.923305	0.926648	0.905128	0.916619	0.879555	0.879589	0.900567	0.87991	0.894423	0.84454	0.914571	0.864622	0.859441	0.87753	0.86088	0.838872	0.874319	0.886961	0.84175	0.834599	1	0.897243	0.0628673
874	18	20062	0.080248	98.2102	7.56921	12.1139	2.73419	0.937942	0.936796	0.914116	0.929294	0.888521	0.88887	0.908509	0.889418	0.898564	0.854476	0.916783	0.872445	0.865442	0.87905	0.86452	0.84346	0.876956	0.889218	0.843286	0.837828	1	0.906425	0.0580715
878	22	18372	0.073488	98.1953	7.57274	12.1087	2.735	0.939174	0.937541	0.914408	0.930383	0.888417	0.890159	0.909917	0.890105	0.89865	0.854289	0.917619	0.872877	0.866754	0.879708	0.865311	0.843512	0.877096	0.889479	0.84392	0.838042	1	0.907143	0.0577303
878	10	54382	0.217528	65.6111	8.17614	3.73169	1.33633	0.93108	0.932101	0.907552	0.911781	0.879473	0.87517	0.91385	0.870941	0.856101	0.837998	0.882406	0.855734	0.866914	0.851587	0.865829	0.832178	0.859816	0.863898	0.838081	0.829043	1	0.894743	0.056869
880	12	50964	0.203856	65.5437	8.36057	3.72828	1.37202	0.932501	0.933002	0.908583	0.912517	0.880906	0.875854	0.914548	0.871792	0.856781	0.838641	0.882947	0.856556	0.867367	0.852101	0.865974	0.832028	0.860019	0.863982	0.838141	0.829193	1	0.895617	0.0565616
880	12	50964	0.203856	65.5437	8.36057	3.72828	1.37202	0.932501	0.933002	0.908583	0.912517	0.880906	0.875854	0.914548	0.871792	0.856781	0.838641	0.882947	0.856556	0.867367	0.852101	0.865974	0.832028	0.860019	0.863982	0.838141	0.829193	1	0.895617	0.0565616
885	17	43583	0.174332	102.886	9.19844	14.0031	3.68507	0.934344	0.93408	0.909437	0.913418	0.882248	0.876844	0.91507	0.872473	0.857662	0.838928	0.883326	0.85663	0.867632	0.851823	0.866267	0.832366	0.859854	0.863903	0.838228	0.829131	1	0.896515	0.0563408
886	18	20206	0.080824	97.2348	7.80113	11.7752	2.77156	0.944744	0.942913	0.918391	0.92084	0.891319	0.884515	0.921434	0.880679	0.864397	0.840468	0.887088	0.85878	0.870237	0.854301	0.867737	0.836509	0.865238	0.868455	0.841978	0.82963	1	0.903791	0.0533649
890	22	18554	0.074216	97.2417	7.79273	11.7771	2.76808	0.946184	0.944325	0.919236	0.92158	0.892692	0.884688	0.921661	0.880188	0.865339	0.840789	0.887437	0.858898	0.869759	0.854317	0.868654	0.836639	0.866094	0.869327	0.841921	0.829956	1	0.904551	0.0530794
890	10	51526	0.206104	61.8047	7.81591	3.1258	1.1382	0.936828	0.900759	0.889483	0.945396	0.878886	0.879866	0.907581	0.882632	0.87417	0.881633	0.918012	0.883437	0.858169	0.866621	0.856946	0.85126	0.88367	0.875403	0.814705	0.827893	1	0.898162	0.0604477
892	12	48309	0.193236	61.734	7.99331	3.12216	1.16946	0.938107	0.90242	0.891045	0.946304	0.880581	0.880975	0.908392	0.883831	0.874754	0.881709	0.918286	0.884131	0.858691	0.866422	0.857521	0.850887	0.8841	0.876255	0.814817	0.827972	1	0.899224	0.060002
892	12	48309	0.193236	61.734	7.99331	3.12216	1.16946	0.938107	0.90242	0.891045	0.946304	0.880581	0.880975	0.908392	0.883831	0.874754	0.881709	0.918286	0.884131	0.858691	0.866422	0.857521	0.850887	0.8841	0.876255	0.814817	0.827972	1	0.899224	0.060002
897	17	41335	0.16534	97.7594	8.81229	12.0252	3.19482	0.939204	0.904016	0.891968	0.946631	0.882158	0.882509	0.909471	0.884565	0.875481	0.882206	0.919245	0.884396	0.858752	0.866179	0.857857	0.851845	0.884456	0.877017	0.815011	0.828414	1	0.900178	0.0597734
898	18	21904	0.087616	96.3682	7.4724	11.4502	2.59642	0.947795	0.916134	0.903853	0.951721	0.892143	0.889061	0.915472	0.891732	0.880775	0.888445	0.921453	0.888696	0.859272	0.869156	0.861601	0.853794	0.888719	0.880935	0.818618	0.829597	1	0.907698	0.0564015
902	22	20031	0.080124	96.3576	7.47699	11.4467	2.59638	0.948355	0.917004	0.904748	0.952823	0.893041	0.89027	0.91643	0.893365	0.881009	0.888373	0.92242	0.889297	0.859218	0.869852	0.86154	0.853577	0.889022	0.880935	0.81938	0.829839	1	0.908466	0.0560508
902	10	54454	0.217816	63.9569	7.85556	3.45337	1.22004	0.935055	0.915543	0.862985	0.913404	0.881267	0.892276	0.912532	0.892001	0.870046	0.872709	0.90099	0.857283	0.842087	0.847899	0.848487	0.852857	0.877796	0.878328	0.858009	0.831785	1	0.893419	0.0622311
904	12	51014	0.204056	63.8772	8.03704	3.44802	1.25345	0.93638	0.917072	0.864959	0.91469	0.881974	0.893363	0.913524	0.892677	0.870751	0.873084	0.90139	0.857921	0.84269	0.848336	0.848297	0.852854	0.878131	0.878582	0.858294	0.832115	1	0.894477	0.0617804
904	12	51014	0.204056	63.8772	8.03704	3.44802	1.25345	0.93638	0.917072	0.864959	0.91469	0.881974	0.893363	0.913524	0.892677	0.870751	0.873084	0.90139	0.857921	0.84269	0.848336	0.848297	0.852854	0.878131	0.878582	0.858294	0.832115	1	0.894477	0.0617804
909	17	43552	0.174208	102.711	8.91544	13.9136	3.56294	0.93804	0.918373	0.867365	0.915733	0.882508	0.894379	0.913919	0.89338	0.871636	0.873542	0.901819	0.857986	0.843004	0.849111	0.848032	0.85267	0.878123	0.878823	0.858835	0.832063	1	0.895512	0.0613255
910	18	21235	0.08494	97.1688	7.62343	11.7418	2.70387	0.94761	0.930351	0.883117	0.923358	0.890841	0.903367	0.920155	0.898587	0.875912	0.879515	0.904073	0.864257	0.849211	0.850153	0.853261	0.857923	0.87968	0.879633	0.859666	0.833059	1	0.903841	0.0576046
914	22	19449	0.077796	97.1453	7.61842	11.7331	2.70066	0.948789	0.931128	0.884159	0.924212	0.891383	0.903851	0.920613	0.898787	0.876086	0.879994	0.904828	0.864363	0.849118	0.850789	0.85444	0.858245	0.880482	0.879737	0.85899	0.832099	1	0.904507	0.0573782
914	10	54571	0.218284	63.052	7.9945	3.31871	1.20857	0.919179	0.904821	0.885654	0.897959	0.884087	0.860237	0.888329	0.888137	0.893881	0.851423	0.917319	0.863361	0.847062	0.849004	0.854071	0.864763	0.871232	0.866083	0.849398	0.844148	1	0.888294	0.0659209
916	12	51057	0.204228	62.9822	8.15845	3.3145	1.2374	0.920628	0.906085	0.887371	0.899211	0.88503	0.861478	0.889212	0.889232	0.894598	0.852253	0.917269	0.863799	0.847357	0.849364	0.854418	0.865063	0.870948	0.866923	0.849511	0.843988	1	0.889345	0.065478
916	12	51057	0.204228	62.9822	8.15845	3.3145	1.2374	0.920628	0.906085	0.887371	0.899211	0.88503	0.861478	0.889212	0.889232	0.894598	0.852253	0.917269	0.863799	0.847357	0.849364	0.854418	0.865063	0.870948	0.866923	0.849511	0.843988	1	0.889345	0.065478
921	17	43596	0.174384	103.404	9.08846	14.2035	3.67113	0.922848	0.908042	0.888407	0.900851	0.886618	0.86274	0.889451	0.889348	0.894761	0.852303	0.917435	0.86352	0.84697	0.849229	0.854528	0.864724	0.871479	0.867018	0.850044	0.844504	1	0.890427	0.0649298
922	18	19825	0.0793	97.73	7.71853	11.9483	2.76986	0.935864	0.923758	0.901185	0.911349	0.896898	0.873443	0.896066	0.899773	0.897982	0.859723	0.921967	0.864918	0.85087	0.851198	0.856822	0.871047	0.872232	0.869281	0.851677	0.844767	1	0.900125	0.0607904
926	22	18137	0.072548	97.7309	7.7047	11.9479	2.76357	0.936787	0.924161	0.902713	0.912168	0.897668	0.87418	0.896923	0.899956	0.898605	0.860148	0.922699	0.865496	0.852098	0.85072	0.856895	0.871506	0.871699	0.869521	0.851795	0.845206	1	0.900839	0.0605838
926	10	54930	0.21972	65.0284	8.15469	3.63561	1.31136	0.928755	0.922438	0.895285	0.9074	0.866239	0.886938	0.90243	0.877253	0.883552	0.806153	0.911997	0.839286	0.846614	0.846778	0.859585	0.830311	0.863071	0.875715	0.830967	0.84675	1	0.890867	0.0621066
928	12	51317	0.205268	64.9852	8.3476	3.63663	1.35012	0.930238	0.923612	0.896545	0.908208	0.867753	0.888273	0.903453	0.877935	0.884161	0.807364	0.912037	0.839731	0.846698	0.847624	0.859286	0.830729	0.863252	0.876698	0.831518	0.846464	1	0.89188	0.0616303
928	12	51317	0.205268	64.9852	8.3476	3.63663	1.35012	0.930238	0.923612	0.896545	0.908208	0.867753	0.888273	0.903453	0.877935	0.884161	0.807364	0.912037	0.839731	0.846698	0.847624	0.859286	0.830729	0.863252	0.876698	0.831518	0.846464	1	0.89188	0.0616303
933	17	43819	0.175276	100.389	9.1691	13.0253	3.49944	0.931297	0.924496	0.897613	0.909366	0.868995	0.889295	0.904756	0.879002	0.884069	0.808679	0.912527	0.839932	0.8476	0.847943	0.859433	0.831694	0.86353	0.877245	0.831203	0.846539	1	0.892795	0.0612138
934	18	23346	0.093384	95.8091	7.81651	11.2738	2.685	0.940975	0.934871	0.906836	0.915746	0.877902	0.896321	0.913411	0.887004	0.889831	0.814015	0.914846	0.847768	0.85173	0.851281	0.861111	0.835818	0.86503	0.878502	0.831406	0.850917	1	0.900341	0.0578611
938	22	21289	0.085156	95.8081	7.80328	11.2727	2.68105	0.941261	0.935577	0.907675	0.916318	0.878905	0.896989	0.914369	0.888017	0.890977	0.815186	0.915755	0.849171	0.851449	0.852365	0.861032	0.835807	0.864766	0.879046	0.83219	0.850862	1	0.901041	0.0577904
938	10	51681	0.206724	60.2647	7.54952	2.89652	1.04666	0.92057	0.914311	0.877073	0.911466	0.884126	0.863219	0.895523	0.87359	0.861226	0.840009	0.916381	0.855518	0.831321	0.85395	0.847555	0.859813	0.854376	0.873667	0.83699	0.843531	1	0.887054	0.0619081
940	12	48331	0.193324	60.2034	7.71388	2.8938	1.07331	0.921665	0.915986	0.878804	0.912592	0.885074	0.863804	0.896216	0.874232	0.861693	0.840744	0.916689	0.856107	0.832095	0.854307	0.847665	0.859924	0.855	0.873704	0.836896	0.843941	1	0.888027	0.0616642
940	12	48331	0.193324	60.2034	7.71388	2.8938	1.07331	0.921665	0.915986	0.878804	0.912592	0.885074	0.863804	0.896216	0.874232	0.861693	0.840744	0.916689	0.856107	0.832095	0.854307	0.847665	0.859924	0.855	0.873704	0.836896	0.843941	1	0.888027	0.0616642
945	17	41357	0.165428	101.191	8.63829	13.2981	3.35297	0.922879	0.917221	0.879851	0.913666	0.885884	0.86382	0.897962	0.875898	0.862019	0.841345	0.917487	0.856772	0.831927	0.855442	0.847885	0.860241	0.855164	0.873927	0.837778	0.843751	1	0.888953	0.0615226
946	18	21242	0.084968	96.6146	7.45248	11.5358	2.60707	0.932586	0.926631	0.891489	0.922794	0.895584	0.870257	0.905753	0.881767	0.86715	0.847849	0.921594	0.858535	0.837233	0.859241	0.850909	0.860912	0.855593	0.876965	0.840269	0.843494	1	0.896665	0.0585692
950	22	19406	0.077624	96.6159	7.46435	11.537	2.61264	0.933706	0.927703	0.892842	0.922962	0.896089	0.870633	0.906395	0.882588	0.867799	0.848294	0.92188	0.859348	0.837473	0.860018	0.851206	0.861177	0.854813	0.877254	0.84126	0.844816	1	0.897397	0.0583099
950	10	50995	0.20398	65.4752	8.24404	3.71213	1.34476	0.956417	0.933621	0.887312	0.915786	0.874674	0.866154	0.893195	0.868791	0.864281	0.82914	0.894833	0.852829	0.87036	0.843642	0.860457	0.820571	0.877233	0.874811	0.836033	0.853123	1	0.895006	0.0594045
952	12	47811	0.191244	65.4166	8.41658	3.70979	1.37901	0.957353	0.934628	0.888509	0.916871	0.876221	0.86684	0.893916	0.87004	0.865157	0.830165	0.895537	0.853245	0.870427	0.843885	0.860566	0.821077	0.877497	0.875478	0.836711	0.852795	1	0.895924	0.0589753
952	12	47811	0.191244	65.4166	8.41658	3.70979	1.37901	0.957353	0.934628	0.888509	0.916871	0.876221	0.86684	0.893916	0.87004	0.865157	0.830165	0.895537	0.853245	0.870427	0.843885	0.860566	0.821077	0.877497	0.875478	0.836711	0.852795	1	0.895924	0.0589753
957	17	40904	0.163616	101.7	9.2047	13.534	3.60566	0.957302	0.9353	0.889424	0.917979	0.876577	0.867556	0.894998	0.869952	0.866113	0.831007	0.89611	0.853596	0.870563	0.844575	0.860784	0.821546	0.878239	0.874487	0.836556	0.853364	1	0.896476	0.0588923
958	18	19026	0.076104	97.3086	7.71374	11.7966	2.74253	0.965127	0.94426	0.901924	0.926127	0.886603	0.875933	0.902292	0.878324	0.871334	0.83809	0.898271	0.859613	0.873936	0.846394	0.861584	0.824608	0.882214	0.876879	0.837932	0.855224	1	0.904154	0.0556445
962	22	17413	0.069652	97.2711	7.70361	11.7827	2.73795	0.966031	0.945788	0.902917	0.926492	0.88879	0.877017	0.903147	0.879515	0.870528	0.839315	0.89884	0.859674	0.875524	0.847499	0.861167	0.824901	0.88299	0.877075	0.83788	0.854879	1	0.905084	0.0551823
962	10	54167	0.216668	62.0376	7.73577	3.1571	1.13223	0.921354	0.905791	0.905588	0.901508	0.874748	0.884976	0.892361	0.901656	0.873678	0.868149	0.911274	0.851598	0.842616	0.871979	0.866422	0.863349	0.858807	0.849549	0.848829	0.81666	1	0.89232	0.0645675
964	12	50703	0.202812	61.9907	7.9028	3.15646	1.16257	0.922963	0.907441	0.90686	0.902688	0.875984	0.886249	0.893241	0.902116	0.874593	0.86839	0.912007	0.851912	0.843293	0.87201	0.866536	0.863647	0.859071	0.849674	0.848727	0.816776	1	0.893387	0.0642044
964	12	50703	0.202812	61.9907	7.9028	3.15646	1.16257	0.922963	0.907441	0.90686	0.902688	0.875984	0.886249	0.893241	0.902116	0.874593	0.86839	0.912007	0.851912	0.843293	0.87201	0.866536	0.863647	0.859071	0.849674	0.848727	0.816776	1	0.893387	0.0642044
969	17	43296	0.173184	101.109	8.79752	13.2768	3.40433	0.924854	0.90901	0.908467	0.904102	0.876952	0.887426	0.89439	0.902197	0.876178	0.868568	0.911955	0.852839	0.844212	0.872979	0.866154	0.86389	0.859768	0.850194	0.848774	0.816981	1	0.894559	0.0638028
970	18	19101	0.076404	98.3418	7.37521	12.1515	2.67577	0.939061	0.921077	0.921784	0.917046	0.888592	0.895896	0.901314	0.909926	0.884064	0.873541	0.913774	0.85985	0.848411	0.873776	0.870426	0.865531	0.861944	0.855636	0.84739	0.821056	1	0.904279	0.0595829
974	22	17491	0.069964	98.3363	7.38529	12.15	2.67996	0.940398	0.922446	0.923989	0.917843	0.888857	0.896347	0.902207	0.910411	0.884912	0.874535	0.914413	0.859614	0.848265	0.874107	0.870848	0.865502	0.862958	0.856212	0.846778	0.821365	1	0.905209	0.0591569
974	10	51455	0.20582	67.1331	8.2553	3.99159	1.4094	0.926606	0.926431	0.879963	0.904587	0.864425	0.862938	0.912351	0.889914	0.878476	0.854776	0.916723	0.882081	0.833301	0.864241	0.852288	0.848149	0.87424	0.859916	0.851793	0.841813	1	0.891862	0.0625854
976	12	48229	0.192916	67.0735	8.43643	3.98915	1.44647	0.927948	0.927595	0.8817	0.905285	0.865765	0.864283	0.912853	0.890657	0.878994	0.855087	0.917125	0.882498	0.83399	0.864241	0.852236	0.848245	0.874484	0.859908	0.851739	0.841921	1	0.892809	0.0622843
976	12	48229	0.192916	67.0735	8.43643	3.98915	1.44647	0.927948	0.927595	0.8817	0.905285	0.865765	0.864283	0.912853	0.890657	0.878994	0.855087	0.917125	0.882498	0.83399	0.864241	0.852236	0.848245	0.874484	0.859908	0.851739	0.841921	1	0.892809	0.0622843
981	17	41100	0.1644	105.342	9.33353	15.0191	3.91429	0.929599	0.928504	0.883358	0.906022	0.867056	0.864574	0.913601	0.891788	0.879769	0.856569	0.917652	0.883054	0.834027	0.863358	0.85264	0.848418	0.875036	0.860328	0.851655	0.8432	1	0.893779	0.0619931
982	18	14248	0.056992	99.7205	7.68015	12.6788	2.87009	0.942729	0.940518	0.901214	0.916725	0.882685	0.878895	0.922235	0.899179	0.887002	0.863139	0.921217	0.888405	0.839732	0.868613	0.853172	0.851383	0.877316	0.861981	0.851874	0.844329	1	0.904503	0.057934
986	22	13038	0.052152	99.7205	7.69146	12.6794	2.87393	0.943358	0.940942	0.903436	0.917165	0.884683	0.879506	0.922419	0.90033	0.886908	0.86455	0.922726	0.887905	0.838741	0.869919	0.853467	0.852968	0.877435	0.86175	0.852355	0.84411	1	0.905324	0.0576649
986	10	53942	0.215768	64.8679	8.04533	3.60541	1.28665	0.925244	0.920034	0.893858	0.885785	0.886424	0.874402	0.905936	0.883458	0.88914	0.838401	0.914955	0.849561	0.870722	0.853824	0.855502	0.861991	0.868164	0.876729	0.85654	0.849412	1	0.892517	0.0614111
988	12	50523	0.202092	64.8121	8.23172	3.604	1.32269	0.926647	0.921511	0.895206	0.886784	0.887586	0.874968	0.906666	0.883786	0.889615	0.83941	0.915682	0.850019	0.870732	0.854591	0.855976	0.863082	0.868209	0.877303	0.856798	0.849178	1	0.893487	0.0609468
988	12	50523	0.202092	64.8121	8.23172	3.604	1.32269	0.926647	0.921511	0.895206	0.886784	0.887586	0.874968	0.906666	0.883786	0.889615	0.83941	0.915682	0.850019	0.870732	0.854591	0.855976	0.863082	0.868209	0.877303	0.856798	0.849178	1	0.893487	0.0609468
993	17	43070	0.17228	103.571	9.08819	14.2714	3.68829	0.928396	0.923613	0.896448	0.888287	0.888937	0.876271	0.907174	0.883956	0.889505	0.840492	0.916195	0.850929	0.8702	0.855073	0.856199	0.862979	0.869375	0.87821	0.856919	0.849036	1	0.894625	0.0605827
994	18	18029	0.072116	98.4646	7.60746	12.209	2.76742	0.940651	0.936713	0.907455	0.900216	0.899079	0.888236	0.914443	0.889927	0.898053	0.843169	0.921515	0.85368	0.873703	0.858589	0.858949	0.869044	0.871402	0.881885	0.857923	0.84952	1	0.903884	0.0565298
998	22	16577	0.066308	98.4349	7.59691	12.1976	2.76244	0.941455	0.937172	0.908427	0.902093	0.900072	0.889546	0.915033	0.890752	0.898655	0.843428	0.922151	0.85308	0.872987	0.85878	0.85878	0.870001	0.872052	0.882005	0.857845	0.84946	1	0.904636	0.0562334
998	10	53642	0.214568	64.4472	8.00205	3.53636	1.263	0.942843	0.92779	0.891755	0.9179	0.904748	0.863605	0.899622	0.883235	0.890338	0.837832	0.912569	0.853837	0.843863	0.843882	0.866028	0.847433	0.859317	0.882499	0.869682	0.861088	1	0.898543	0.0569725
1000	12	50264	0.201056	64.3615	8.17548	3.52972	1.29531	0.943837	0.928856	0.893443	0.918878	0.904952	0.864794	0.900068	0.883863	0.891165	0.838642	0.91289	0.853981	0.844014	0.843815	0.866067	0.848182	0.860009	0.882739	0.869788	0.860855	1	0.899363	0.0567445
1000	12	50264	0.201056	64.3615	8.17548	3.52972	1.29531	0.943837	0.928856	0.893443	0.918878	0.904952	0.864794	0.900068	0.883863	0.891165	0.838642	0.91289	0.853981	0.844014	0.843815	0.866067	0.848182	0.860009	0.882739	0.869788	0.860855	1	0.899363	0.0567445
1005	17	43013	0.172052	101.945	9.01078	13.6168	3.54334	0.944668	0.929672	0.894753	0.919908	0.90597	0.865738	0.901169	0.884977	0.89144	0.838991	0.913096	0.854683	0.844431	0.844384	0.865843	0.848185	0.859763	0.882652	0.8699	0.861054	1	0.900165	0.0564161
1006	18	18874	0.075496	98.3794	7.52741	12.1734	2.72925	0.955282	0.938805	0.904074	0.930327	0.910194	0.87896	0.90577	0.891544	0.897187	0.847489	0.915651	0.859701	0.848098	0.846879	0.865079	0.848283	0.862854	0.884126	0.870616	0.859675	1	0.90771	0.0533545
1010	22	17228	0.068912	98.378	7.536	12.1733	2.73253	0.956785	0.939749	0.904052	0.930752	0.910814	0.879992	0.906577	0.891891	0.897667	0.847922	0.915515	0.85985	0.848677	0.847022	0.865713	0.848531	0.86284	0.883533	0.870618	0.859879	1	0.908338	0.0529977
1010	10	52219	0.208876	65.0182	8.02311	3.62895	1.29117	0.912331	0.902689	0.897202	0.897604	0.886919	0.868487	0.894962	0.857044	0.885789	0.816034	0.919282	0.860683	0.8398	0.879182	0.852017	0.847441	0.87494	0.880503	0.851443	0.82649	1	0.886362	0.0624975
1012	12	48779	0.195116	64.9717	8.19393	3.62836	1.32439	0.914092	0.904447	0.898337	0.898419	0.888231	0.86978	0.895437	0.857551	0.886878	0.816796	0.919207	0.86119	0.841018	0.879877	0.852324	0.847393	0.874997	0.880604	0.851319	0.826677	1	0.887431	0.062117
1012	12	48779	0.195116	64.9717	8.19393	3.62836	1.32439	0.914092	0.904447	0.898337	0.898419	0.888231	0.86978	0.895437	0.857551	0.886878	0.816796	0.919207	0.86119	0.841018	0.879877	0.852324	0.847393	0.874997	0.880604	0.851319	0.826677	1	0.887431	0.062117
1017	17	41680	0.16672	104.609	9.08708	14.6961	3.76539	0.915955	0.905914	0.899328	0.89928	0.889167	0.870154	0.896641	0.858493	0.887776	0.817646	0.919854	0.86238	0.841255	0.88119	0.852267	0.847733	0.875144	0.880158	0.851164	0.827483	1	0.888464	0.061786
1018	18	15112	0.060448	99.9816	7.54667	12.7696	2.83957	0.929394	0.922214	0.91199	0.911957	0.896903	0.882114	0.902164	0.867489	0.893694	0.826859	0.921519	0.867059	0.846016	0.885356	0.852534	0.847836	0.873346	0.881915	0.849623	0.829209	1	0.898294	0.0577361
1022	22	13857	0.055428	99.9405	7.5233	12.7528	2.8279	0.930288	0.923577	0.912716	0.912138	0.897886	0.883921	0.902288	0.868442	0.894422	0.827668	0.921375	0.867107	0.846395	0.884968	0.852746	0.847297	0.873674	0.882298	0.848993	0.829256	1	0.899012	0.0575586
1022	10	53072	0.212288	66.4692	8.24706	3.87796	1.38434	0.935079	0.923981	0.884751	0.907465	0.883941	0.848555	0.896471	0.893767	0.868132	0.868283	0.91194	0.862997	0.831634	0.864269	0.860642	0.822213	0.855536	0.849016	0.851183	0.830881	1	0.89201	0.0612929
1024	12	49709	0.198836	66.3947	8.42551	3.87303	1.4206	0.936259	0.925285	0.885685	0.908306	0.88481	0.849092	0.897393	0.894234	0.868917	0.868967	0.912642	0.862892	0.83159	0.865195	0.86088	0.822427	0.855529	0.849373	0.851767	0.831238	1	0.892833	0.060912
1024	12	49709	0.198836	66.3947	8.42551	3.87303	1.4206	0.936259	0.925285	0.885685	0.908306	0.88481	0.849092	0.897393	0.894234	0.868917	0.868967	0.912642	0.862892	0.83159	0.865195	0.86088	0.822427	0.855529	0.849373	0.851767	0.831238	1	0.892833	0.060912
1029	17	42271	0.169084	105.239	9.31222	14.9747	3.91196	0.93686	0.925954	0.887027	0.909737	0.885974	0.850642	0.898335	0.89507	0.870124	0.868988	0.912718	0.863535	0.8318	0.865534	0.861548	0.822715	0.856639	0.850039	0.851577	0.832758	1	0.893721	0.0606013
1030	18	15556	0.062224	99.5626	7.59017	12.6146	2.82882	0.95063	0.93713	0.905181	0.921477	0.895957	0.859925	0.905728	0.903896	0.878536	0.875482	0.917974	0.868186	0.838165	0.869697	0.866643	0.827976	0.857001	0.850894	0.857772	0.837619	1	0.90401	0.0564033
1034	22	14207	0.056828	99.5545	7.58526	12.6114	2.82968	0.951432	0.938164	0.905751	0.922644	0.897128	0.860949	0.906103	0.904589	0.879461	0.876293	0.917963	0.869079	0.83846	0.871155	0.867284	0.82857	0.857077	0.851059	0.857817	0.838108	1	0.904814	0.0564081
1034	10	54293	0.217172	65.0902	8.08442	3.64286	1.30076	0.918489	0.927836	0.885455	0.905973	0.864937	0.842687	0.912678	0.885768	0.869145	0.875886	0.917752	0.852421	0.833247	0.844658	0.880896	0.833745	0.869716	0.857477	0.866106	0.828606	1	0.889433	0.0641441
1036	12	50753	0.203012	65.0403	8.27653	3.64269	1.33889	0.920517	0.929334	0.886874	0.906853	0.865348	0.84393	0.913562	0.885967	0.869949	0.876106	0.917857	0.85326	0.834167	0.844985	0.881189	0.834167	0.870136	0.857309	0.866471	0.828276	1	0.890454	0.0636175
1036	12	50753	0.203012	65.0403	8.27653	3.64269	1.33889	0.920517	0.929334	0.886874	0.906853	0.865348	0.84393	0.913562	0.885967	0.869949	0.876106	0.917857	0.85326	0.834167	0.844985	0.881189	0.834167	0.870136	0.857309	0.866471	0.828276	1	0.890454	0.0636175
1041	17	43240	0.17296	103.729	9.20139	14.3433	3.74981	0.921704	0.930816	0.888402	0.90762	0.866813	0.845143	0.914593	0.886517	0.870849	0.877116	0.918293	0.853619	0.835014	0.84497	0.88188	0.834864	0.870074	0.857794	0.865796	0.827741	1	0.891483	0.0631166
1042	18	17019	0.068076	98.8455	7.62473	12.35	2.79761	0.935836	0.942829	0.904577	0.916769	0.878459	0.859187	0.923145	0.893266	0.878812	0.883483	0.921411	0.862183	0.841559	0.851519	0.884952	0.842147	0.873759	0.85669	0.86753	0.828868	1	0.90191	0.0582923
1046	22	15553	0.062212	98.8161	7.6284	12.3394	2.79742	0.937054	0.943098	0.905259	0.917283	0.878609	0.860702	0.924548	0.893558	0.879123	0.884138	0.922009	0.862084	0.840802	0.85244	0.884427	0.842763	0.874236	0.856844	0.868	0.829326	1	0.902533	0.0580468
1046	10	56030	0.22412	65.0319	8.05296	3.63216	1.29275	0.921096	0.927298	0.91791	0.897055	0.888122	0.909093	0.895172	0.891157	0.859441	0.835472	0.894244	0.846823	0.848697	0.869445	0.853516	0.833509	0.890469	0.837899	0.85655	0.851758	1	0.895794	0.0607954
1048	12	52486	0.209944	64.9897	8.24208	3.63302	1.3298	0.922865	0.92859	0.919093	0.898325	0.889713	0.909709	0.895858	0.892114	0.860001	0.835651	0.894581	0.84714	0.848455	0.870394	0.853609	0.833965	0.891019	0.838395	0.856571	0.852037	1	0.896814	0.0603288
1048	12	52486	0.209944	64.9897	8.24208	3.63302	1.3298	0.922865	0.92859	0.919093	0.898325	0.889713	0.909709	0.895858	0.892114	0.860001	0.835651	0.894581	0.84714	0.848455	0.870394	0.853609	0.833965	0.891019	0.838395	0.856571	0.852037	1	0.896814	0.0603288
1053	17	44825	0.1793	105.394	9.15697	15.0282	3.84387	0.924752	0.929292	0.9199	0.899253	0.890574	0.910195	0.896743	0.892761	0.861082	0.8372	0.89469	0.847351	0.849035	0.870552	0.854032	0.83382	0.891422	0.839833	0.856408	0.85227	1	0.897703	0.0599197
1054	18	15295	0.06118	100.308	7.56534	12.8941	2.85968	0.940046	0.93864	0.932756	0.91033	0.904119	0.918764	0.905623	0.899837	0.867212	0.845407	0.897973	0.85103	0.849657	0.877117	0.857077	0.839196	0.894639	0.844524	0.858712	0.854462	1	0.907352	0.0553125
1058	22	13987	0.055948	100.317	7.58394	12.8985	2.86836	0.941624	0.939587	0.934046	0.910667	0.905484	0.919532	0.90652	0.900265	0.868056	0.846322	0.898084	0.851005	0.850433	0.876886	0.857689	0.840173	0.894616	0.844749	0.859369	0.855258	1	0.908244	0.0547612
1058	10	57226	0.228904	67.6814	8.31419	4.08963	1.44811	0.920814	0.910469	0.891736	0.881785	0.893667	0.868128	0.899294	0.871291	0.867735	0.838334	0.906817	0.833371	0.868783	0.853397	0.873353	0.871632	0.851903	0.867936	0.855442	0.858404	1	0.887677	0.0650665
1060	12	53382	0.213528	67.6082	8.49621	4.08477	1.48533	0.922614	0.912143	0.892913	0.883125	0.894637	0.868898	0.900322	0.872157	0.868411	0.83915	0.907094	0.833689	0.868926	0.854192	0.873487	0.87153	0.851851	0.868607	0.855213	0.85808	1	0.888744	0.0645792
1060	12	53382	0.213528	67.6082	8.49621	4.08477	1.48533	0.922614	0.912143	0.892913	0.883125	0.894637	0.868898	0.900322	0.872157	0.868411	0.83915	0.907094	0.833689	0.868926	0.854192	0.873487	0.87153	0.851851	0.868607	0.855213	0.85808	1	0.888744	0.0645792
1065	17	45331	0.181324	106.537	9.42793	15.5332	4.05658	0.923827	0.913216	0.894542	0.884781	0.895667	0.87021	0.901966	0.873332	0.868523	0.839812	0.907933	0.835047	0.869372	0.855055	0.873674	0.871997	0.851327	0.868809	0.856136	0.858243	1	0.889861	0.0640615
1066	18	13169	0.052676	101.162	7.57135	13.2217	2.9208	0.939631	0.93181	0.912294	0.900866	0.906827	0.881958	0.909674	0.881046	0.87687	0.847749	0.915407	0.846002	0.875617	0.859936	0.877819	0.873908	0.850406	0.872504	0.860506	0.860734	1	0.902196	0.0585821
1070	22	12098	0.048392	101.147	7.53543	13.2138	2.90727	0.941313	0.932675	0.912961	0.901182	0.907877	0.883576	0.910564	0.881468	0.878162	0.848942	0.915937	0.847289	0.876137	0.859977	0.879195	0.873822	0.850141	0.872169	0.859853	0.861217	1	0.903108	0.0584081
1070	10	58531	0.234124	67.0249	8.2128	3.97129	1.39951	0.926577	0.91783	0.901582	0.884736	0.889887	0.875092	0.903333	0.861766	0.883967	0.851045	0.922281	0.854786	0.844031	0.865943	0.855606	0.842314	0.87358	0.862287	0.852599	0.855008	1	0.892091	0.0615954
1072	12	54624	0.218496	66.9559	8.41266	3.96797	1.439	0.927999	0.919156	0.903065	0.885563	0.890735	0.875961	0.903614	0.862808	0.884657	0.851787	0.922818	0.855439	0.844134	0.866844	0.855466	0.843549	0.873481	0.862698	0.852492	0.855164	1	0.89304	0.0612629
1072	12	54624	0.218496	66.9559	8.41266	3.96797	1.439	0.927999	0.919156	0.903065	0.885563	0.890735	0.875961	0.903614	0.862808	0.884657	0.851787	0.922818	0.855439	0.844134	0.866844	0.855466	0.843549	0.873481	0.862698	0.852492	0.855164	1	0.89304	0.0612629
1077	17	46491	0.185964	104.819	9.28589	14.7973	3.85698	0.929535	0.920146	0.903756	0.886752	0.892474	0.877611	0.904637	0.864296	0.885515	0.852541	0.922189	0.85609	0.844755	0.867275	0.85552	0.843798	0.874255	0.863146	0.851745	0.855692	1	0.894073	0.0608897
1078	18	16832	0.067328	99.8037	7.62252	12.7067	2.85015	0.942817	0.931797	0.914894	0.898051	0.901854	0.888724	0.913914	0.87194	0.894873	0.862197	0.924846	0.861751	0.848503	0.872832	0.857533	0.849186	0.876069	0.866564	0.853553	0.857207	1	0.903672	0.0569973
1082	22	15444	0.061776	99.8096	7.62794	12.7092	2.8524	0.943473	0.932498	0.915663	0.898537	0.902907	0.890054	0.9144	0.871762	0.89517	0.862633	0.92421	0.862374	0.848323	0.872021	0.857841	0.850136	0.87636	0.866162	0.853989	0.856967	1	0.904209	0.056697
1082	10	59228	0.236912	65.0328	8.02098	3.63118	1.29033	0.922444	0.893885	0.874983	0.910448	0.885578	0.864583	0.902318	0.89012	0.87018	0.859771	0.910633	0.864608	0.8575	0.853026	0.87072	0.830621	0.853405	0.857618	0.85333	0.807355	1	0.887346	0.0627466
1084	12	55372	0.221488	64.9569	8.21179	3.62661	1.3255	0.923833	0.895299	0.876851	0.911751	0.88691	0.865058	0.903092	0.890802	0.871099	0.860227	0.910686	0.865067	0.8576	0.85387	0.870909	0.830718	0.85303	0.857843	0.853626	0.807583	1	0.888374	0.0623748
1084	12	55372	0.221488	64.9569	8.21179	3.62661	1.3255	0.923833	0.895299	0.876851	0.911751	0.88691	0.865058	0.903092	0.890802	0.871099	0.860227	0.910686	0.865067	0.8576	0.85387	0.870909	0.830718	0.85303	0.857843	0.853626	0.807583	1	0.888374	0.0623748
1089	17	47138	0.188552	103.551	9.11796	14.2655	3.70143	0.92506	0.896612	0.878474	0.912661	0.888402	0.86618	0.904037	0.891054	0.872067	0.860834	0.91073	0.865141	0.858522	0.854332	0.871059	0.831092	0.85307	0.857217	0.85342	0.808191	1	0.889354	0.0618496
1090	18	18136	0.072544	99.116	7.54732	12.4458	2.78631	0.938548	0.911998	0.892231	0.924129	0.89962	0.874807	0.911612	0.89689	0.878805	0.866536	0.913983	0.867997	0.864468	0.856887	0.875221	0.836678	0.857163	0.857686	0.853441	0.810515	1	0.899228	0.0574545
1094	22	16604	0.066416	99.0788	7.52717	12.4309	2.77713	0.939894	0.914268	0.892676	0.925349	0.900777	0.875301	0.912581	0.897344	0.880029	0.866297	0.913665	0.867472	0.865002	0.857053	0.876024	0.837238	0.857595	0.858709	0.85371	0.810166	1	0.900159	0.0569579
1094	10	59649	0.238596	65.613	8.08828	3.72862	1.32404	0.934098	0.925682	0.879026	0.923712	0.892144	0.86532	0.911801	0.889462	0.879311	0.847064	0.917056	0.846594	0.849838	0.874902	0.855756	0.838329	0.851775	0.842219	0.862185	0.846251	1	0.895819	0.0613558
1096	12	55753	0.223012	65.545	8.26109	3.72458	1.3583	0.935268	0.926695	0.880823	0.925017	0.893333	0.866447	0.912238	0.889862	0.880267	0.847389	0.917117	0.846923	0.850107	0.874733	0.855945	0.83835	0.85173	0.842843	0.862492	0.8466	1	0.896741	0.0610771
1096	12	55753	0.223012	65.545	8.26109	3.72458	1.3583	0.935268	0.926695	0.880823	0.925017	0.893333	0.866447	0.912238	0.889862	0.880267	0.847389	0.917117	0.846923	0.850107	0.874733	0.855945	0.83835	0.85173	0.842843	0.862492	0.8466	1	0.896741	0.0610771
1101	17	47423	0.189692	103.357	9.10367	14.1857	3.67958	0.936571	0.927303	0.881893	0.925848	0.893965	0.868081	0.912785	0.890401	0.880448	0.847606	0.917667	0.84769	0.850305	0.874976	0.856631	0.83877	0.85177	0.843146	0.863305	0.84634	1	0.897521	0.060744
1102	18	21061	0.084244	97.8353	7.67415	11.9836	2.74936	0.948625	0.938702	0.896847	0.936185	0.902592	0.878781	0.918855	0.896183	0.884763	0.852524	0.9213	0.851978	0.855278	0.875172	0.859954	0.843099	0.855301	0.84647	0.865581	0.847419	1	0.906394	0.0564011
1106	22	19195	0.07678	97.8187	7.68485	11.9782	2.7533	0.94957	0.939828	0.897343	0.937119	0.902631	0.879682	0.919901	0.896536	0.885804	0.852201	0.922011	0.852748	0.856291	0.876218	0.860511	0.843449	0.85577	0.847044	0.865121	0.848294	1	0.907118	0.056035
1106	10	61389	0.245556	62.6371	7.83215	3.24994	1.17014	0.916003	0.918959	0.904812	0.900536	0.873495	0.87896	0.920271	0.881363	0.866369	0.840199	0.919562	0.8499	0.839189	0.867419	0.865497	0.859836	0.883831	0.859608	0.856399	0.831582	1	0.892366	0.0610186
1108	12	57481	0.229924	62.5916	8.01915	3.25024	1.20367	0.917903	0.920182	0.905499	0.90148	0.874341	0.879795	0.920522	0.881813	0.867374	0.840739	0.920052	0.850298	0.83953	0.867661	0.865434	0.860206	0.883857	0.860049	0.856535	0.83171	1	0.893243	0.0606477
1108	12	57481	0.229924	62.5916	8.01915	3.25024	1.20367	0.917903	0.920182	0.905499	0.90148	0.874341	0.879795	0.920522	0.881813	0.867374	0.840739	0.920052	0.850298	0.83953	0.867661	0.865434	0.860206	0.883857	0.860049	0.856535	0.83171	1	0.893243	0.0606477
1113	17	49012	0.196048	99.8842	8.85439	12.8128	3.3445	0.919407	0.921325	0.907023	0.902585	0.87553	0.88105	0.921795	0.881549	0.868767	0.841416	0.920662	0.850496	0.839886	0.868012	0.864962	0.861248	0.884232	0.86085	0.857066	0.832347	1	0.894283	0.0601706
1114	18	23875	0.0955	97.2973	7.46737	11.7789	2.64681	0.931895	0.931749	0.91533	0.909466	0.88377	0.888754	0.927455	0.886743	0.875916	0.84599	0.92222	0.854785	0.84377	0.87244	0.869717	0.866178	0.886136	0.863832	0.858136	0.834052	1	0.901867	0.0570919
1118	22	21861	0.087444	97.2839	7.47843	11.7748	2.65101	0.933649	0.933192	0.916678	0.91128	0.884566	0.890719	0.928114	0.887585	0.877842	0.846851	0.922007	0.854993	0.84406	0.872787	0.87018	0.866726	0.88571	0.864164	0.858126	0.834065	1	0.903051	0.0566351
1118	10	58503	0.234012	64.8608	7.96823	3.60128	1.27305	0.916329	0.904484	0.903287	0.888006	0.882895	0.863545	0.911517	0.871887	0.874229	0.846777	0.887801	0.854119	0.85717	0.851153	0.862887	0.847486	0.861084	0.856862	0.854529	0.833154	1	0.887128	0.0614726
1120	12	54792	0.219168	64.8015	8.15288	3.59917	1.3079	0.917333	0.905844	0.90421	0.889573	0.884189	0.864688	0.912195	0.872481	0.875338	0.847514	0.887967	0.854842	0.857434	0.851511	0.863402	0.848126	0.860929	0.857132	0.854878	0.83306	1	0.888087	0.0612417
1120	12	54792	0.219168	64.8015	8.15288	3.59917	1.3079	0.917333	0.905844	0.90421	0.889573	0.884189	0.864688	0.912195	0.872481	0.875338	0.847514	0.887967	0.854842	0.857434	0.851511	0.863402	0.848126	0.860929	0.857132	0.854878	0.83306	1	0.888087	0.0612417
1125	17	46663	0.186652	101.22	8.96548	13.3307	3.47396	0.918908	0.906757	0.904678	0.890941	0.885016	0.865997	0.913325	0.872694	0.876755	0.848617	0.888584	0.855346	0.857232	0.85122	0.862921	0.848702	0.860896	0.857242	0.855924	0.833198	1	0.888988	0.0610621
1126	18	22502	0.090008	97.1655	7.60836	11.7396	2.69277	0.933495	0.918452	0.913341	0.900476	0.895076	0.876122	0.917252	0.878877	0.880411	0.855102	0.891299	0.857235	0.862346	0.854724	0.864968	0.849902	0.864745	0.858724	0.857035	0.835637	1	0.897397	0.0577242
1130	22	20511	0.082044	97.1466	7.60525	11.7327	2.69194	0.935084	0.920482	0.914656	0.901955	0.896446	0.877237	0.917873	0.878919	0.880211	0.856345	0.89218	0.857662	0.861879	0.854736	0.864487	0.850227	0.865365	0.858856	0.856321	0.835747	1	0.898462	0.057331
1130	10	58377	0.233508	62.1715	7.73684	3.17704	1.13998	0.921382	0.91662	0.893203	0.925356	0.903986	0.871028	0.897494	0.872835	0.878993	0.838901	0.913382	0.8478	0.860253	0.86003	0.856853	0.830464	0.852562	0.855637	0.863122	0.830961	1	0.893621	0.0601997
1132	12	54673	0.218692	62.1232	7.90217	3.17612	1.1704	0.922768	0.917939	0.894966	0.925676	0.904852	0.872359	0.898524	0.873384	0.880041	0.83961	0.913824	0.848207	0.860717	0.860123	0.857041	0.830547	0.852807	0.85534	0.863351	0.831132	1	0.894584	0.0598861
1132	12	54673	0.218692	62.1232	7.90217	3.17612	1.1704	0.922768	0.917939	0.894966	0.925676	0.904852	0.872359	0.898524	0.873384	0.880041	0.83961	0.913824	0.848207	0.860717	0.860123	0.857041	0.830547	0.852807	0.85534	0.863351	0.831132	1	0.894584	0.0598861
1137	17	46784	0.187136	99.937	8.77068	12.8274	3.32117	0.923863	0.919428	0.896161	0.926385	0.905951	0.874134	0.899079	0.873258	0.880451	0.84048	0.914501	0.847758	0.860796	0.860251	0.857612	0.830604	0.852941	0.855474	0.863062	0.831235	1	0.895444	0.059549
1138	18	24270	0.09708	96.5556	7.51891	11.5187	2.63031	0.934384	0.930573	0.907025	0.933869	0.912361	0.883169	0.906963	0.880573	0.885393	0.845468	0.916213	0.849506	0.862897	0.863391	0.862382	0.83321	0.85513	0.858117	0.863947	0.831479	1	0.903083	0.0565142
1142	22	22223	0.088892	96.5426	7.52078	11.5142	2.62912	0.935765	0.931085	0.908608	0.93464	0.913221	0.884174	0.906943	0.881834	0.886536	0.846443	0.91691	0.849548	0.86361	0.86388	0.86235	0.832943	0.855015	0.858007	0.864352	0.831256	1	0.90393	0.0560792
1142	10	58135	0.23254	63.8744	7.94702	3.44398	1.23462	0.917193	0.907672	0.88986	0.894599	0.875695	0.871179	0.900361	0.877733	0.894229	0.873888	0.913219	0.84782	0.851312	0.84905	0.858184	0.855242	0.840544	0.871747	0.842573	0.848387	1	0.888725	0.0623868
1144	12	54304	0.217216	63.7994	8.14176	3.43993	1.26899	0.918606	0.909279	0.891408	0.896159	0.877081	0.871741	0.901517	0.878296	0.895045	0.874825	0.91287	0.847903	0.85211	0.849698	0.858224	0.855591	0.840454	0.871354	0.842443	0.849228	1	0.889798	0.0619782
1144	12	54304	0.217216	63.7994	8.14176	3.43993	1.26899	0.918606	0.909279	0.891408	0.896159	0.877081	0.871741	0.901517	0.878296	0.895045	0.874825	0.91287	0.847903	0.85211	0.849698	0.858224	0.855591	0.840454	0.871354	0.842443	0.849228	1	0.889798	0.0619782
1149	17	46373	0.185492	102.132	8.99652	13.6896	3.55332	0.919856	0.91067	0.892524	0.897926	0.877989	0.872232	0.902497	0.879046	0.895543	0.876092	0.913236	0.848317	0.85249	0.849772	0.858743	0.855918	0.840478	0.870916	0.842904	0.850516	1	0.890777	0.0615057
1150	18	20297	0.081188	98.3001	7.59532	12.1481	2.74797	0.93334	0.924225	0.905035	0.907031	0.888383	0.87912	0.910898	0.886289	0.900355	0.882052	0.915726	0.85456	0.853698	0.854387	0.860571	0.857516	0.840124	0.872099	0.845445	0.85424	1	0.899804	0.0579306
1154	22	18498	0.073992	98.3087	7.59501	12.1512	2.7486	0.934858	0.925262	0.906882	0.907963	0.889799	0.87969	0.911693	0.888042	0.90007	0.882906	0.91591	0.855606	0.854227	0.855606	0.860904	0.85739	0.840577	0.872067	0.845199	0.853822	1	0.900833	0.0574343
1154	10	58276	0.233104	65.164	8.01649	3.65238	1.2962	0.915763	0.91089	0.887175	0.905356	0.87089	0.863726	0.901374	0.868668	0.858149	0.846266	0.91004	0.84987	0.830153	0.859754	0.844001	0.826652	0.868677	0.856691	0.860612	0.813697	1	0.884738	0.0648498
1156	12	54459	0.217836	65.0962	8.18601	3.64829	1.32901	0.91724	0.911695	0.889054	0.906443	0.872188	0.864127	0.902293	0.869544	0.85905	0.847059	0.910208	0.850465	0.830395	0.859739	0.844305	0.827063	0.8688	0.85703	0.860721	0.814099	1	0.885714	0.0645094
1156	12	54459	0.217836	65.0962	8.18601	3.64829	1.32901	0.91724	0.911695	0.889054	0.906443	0.872188	0.864127	0.902293	0.869544	0.85905	0.847059	0.910208	0.850465	0.830395	0.859739	0.844305	0.827063	0.8688	0.85703	0.860721	0.814099	1	0.885714	0.0645094
1161	17	46344	0.185376	101.026	9.04366	13.2617	3.50765	0.919051	0.913376	0.889953	0.907216	0.873295	0.864502	0.903051	0.870339	0.859874	0.848697	0.910873	0.851297	0.830668	0.85982	0.843788	0.827486	0.869465	0.857134	0.86133	0.814302	1	0.886729	0.0642267
1162	18	22462	0.089848	97.0108	7.58524	11.6835	2.68351	0.933243	0.926053	0.901523	0.917305	0.881956	0.873475	0.910582	0.875345	0.867487	0.855845	0.915324	0.856803	0.829557	0.864816	0.846096	0.829801	0.869736	0.859207	0.863436	0.816891	1	0.895765	0.0603974
1166	22	20517	0.082068	96.9819	7.55712	11.6717	2.67267	0.934469	0.927207	0.903153	0.918458	0.883194	0.874226	0.910806	0.87581	0.868402	0.856192	0.915533	0.857484	0.830628	0.864868	0.846249	0.830482	0.870449	0.85919	0.863918	0.817542	1	0.896704	0.0600105
1166	10	57273	0.229092	61.9176	7.69055	3.13782	1.12123	0.911835	0.906186	0.876137	0.910944	0.868306	0.869432	0.916121	0.877883	0.868839	0.840929	0.897814	0.841208	0.846752	0.857463	0.880432	0.86065	0.85398	0.841985	0.864971	0.859794	1	0.885661	0.0653243
1168	12	53546	0.214184	61.8412	7.87388	3.13347	1.154	0.913747	0.907565	0.877311	0.91159	0.870074	0.870392	0.916838	0.878366	0.86887	0.842322	0.898265	0.842024	0.847057	0.857543	0.880514	0.8614	0.854153	0.841921	0.865144	0.860008	1	0.886698	0.0649723
1168	12	53546	0.214184	61.8412	7.87388	3.13347	1.154	0.913747	0.907565	0.877311	0.91159	0.870074	0.870392	0.916838	0.878366	0.86887	0.842322	0.898265	0.842024	0.847057	0.857543	0.880514	0.8614	0.854153	0.841921	0.865144	0.860008	1	0.886698	0.0649723
1173	17	45699	0.182796	100.207	8.75519	12.9287	3.3328	0.915064	0.909002	0.878181	0.913105	0.870741	0.870883	0.917449	0.879385	0.870665	0.843684	0.898532	0.842622	0.847874	0.858115	0.879582	0.862513	0.854351	0.841835	0.865008	0.860456	1	0.887678	0.0646376
1174	18	22942	0.091768	96.988	7.47644	11.6694	2.63998	0.927622	0.920691	0.891073	0.922391	0.880263	0.880786	0.921999	0.885254	0.875447	0.847986	0.903866	0.84973	0.850732	0.860736	0.882835	0.866402	0.857336	0.844957	0.866141	0.860409	1	0.896364	0.0606964
1178	22	20963	0.083852	96.967	7.46607	11.6614	2.63478	0.928374	0.922005	0.892501	0.92346	0.881744	0.882102	0.923103	0.885942	0.876067	0.848972	0.904045	0.850093	0.85181	0.86147	0.883056	0.86605	0.857773	0.844416	0.865644	0.860301	1	0.897321	0.0604661
1178	10	56048	0.224192	64.6877	8.02278	3.57553	1.27409	0.906196	0.922058	0.906446	0.906072	0.876088	0.869567	0.92923	0.864545	0.872663	0.826319	0.900871	0.858202	0.826176	0.871155	0.869041	0.85524	0.874251	0.859049	0.857417	0.825025	1	0.890192	0.0623911
1180	12	52443	0.209772	64.6176	8.21637	3.57216	1.31104	0.907767	0.923698	0.907538	0.907328	0.876533	0.870297	0.929924	0.865931	0.873472	0.827127	0.901321	0.858894	0.826297	0.871718	0.869925	0.855586	0.874435	0.859428	0.857512	0.825925	1	0.891216	0.0620229
1180	12	52443	0.209772	64.6176	8.21637	3.57216	1.31104	0.907767	0.923698	0.907538	0.907328	0.876533	0.870297	0.929924	0.865931	0.873472	0.827127	0.901321	0.858894	0.826297	0.871718	0.869925	0.855586	0.874435	0.859428	0.857512	0.825925	1	0.891216	0.0620229
1185	17	44924	0.179696	103.667	9.08618	14.31	3.69207	0.909603	0.924372	0.908779	0.908034	0.876525	0.871394	0.930716	0.866463	0.874366	0.827742	0.901723	0.860487	0.826273	0.871661	0.869969	0.855645	0.874277	0.859518	0.857994	0.826429	1	0.892049	0.061666
1186	18	17187	0.068748	99.1737	7.57586	12.469	2.80742	0.925874	0.937976	0.918601	0.921394	0.884477	0.883778	0.935213	0.873742	0.881626	0.837581	0.906965	0.864578	0.8283	0.877	0.872985	0.857712	0.874818	0.864782	0.863356	0.830628	1	0.901988	0.0579096
1190	22	15711	0.062844	99.1329	7.58736	12.4545	2.80921	0.927312	0.938992	0.918465	0.922284	0.885176	0.883839	0.935491	0.875597	0.882535	0.837534	0.90739	0.864394	0.827955	0.87652	0.874387	0.858093	0.874706	0.865954	0.863344	0.830851	1	0.902641	0.0576895
1190	10	55247	0.220988	66.0822	8.14498	3.80868	1.34965	0.913326	0.919652	0.897424	0.876428	0.886302	0.891415	0.910574	0.864436	0.892202	0.856237	0.8927	0.855042	0.877468	0.847403	0.868726	0.859314	0.865966	0.830253	0.859648	0.832489	1	0.890494	0.0644608
1192	12	51607	0.206428	66.0119	8.32932	3.80467	1.38637	0.915205	0.921154	0.899093	0.877614	0.887874	0.892708	0.911359	0.865735	0.892825	0.856541	0.892863	0.855514	0.877846	0.847559	0.869398	0.859922	0.866733	0.830197	0.859709	0.832494	1	0.891682	0.0638487
1192	12	51607	0.206428	66.0119	8.32932	3.80467	1.38637	0.915205	0.921154	0.899093	0.877614	0.887874	0.892708	0.911359	0.865735	0.892825	0.856541	0.892863	0.855514	0.877846	0.847559	0.869398	0.859922	0.866733	0.830197	0.859709	0.832494	1	0.891682	0.0638487
1197	17	43941	0.175764	105.41	9.22933	15.0399	3.87562	0.916251	0.922419	0.90081	0.878189	0.889261	0.893835	0.911768	0.865763	0.893585	0.856717	0.893516	0.856592	0.878712	0.847762	0.869029	0.860495	0.868312	0.829829	0.860791	0.833936	1	0.892609	0.0635352
1198	18	13729	0.054916	100.594	7.54451	13.0021	2.87257	0.93186	0.936376	0.917037	0.89016	0.901304	0.903926	0.919586	0.879452	0.90134	0.866633	0.896496	0.86208	0.882293	0.853922	0.86951	0.863573	0.871476	0.831925	0.867361	0.837133	1	0.903776	0.0591599
1202	22	12575	0.0503	100.563	7.55559	12.9907	2.8756	0.932803	0.937097	0.917893	0.891491	0.902386	0.903579	0.920358	0.880596	0.901829	0.866879	0.897495	0.862823	0.881869	0.854274	0.870974	0.862863	0.871849	0.831252	0.867117	0.837455	1	0.904485	0.0588823
1202	10	58760	0.23504	67.4096	8.28696	4.04104	1.43214	0.910517	0.915214	0.901634	0.903633	0.883433	0.867886	0.904033	0.881995	0.882692	0.854791	0.923783	0.83961	0.855012	0.853259	0.852323	0.826881	0.852987	0.824592	0.85154	0.833909	1	0.889758	0.0614054
1204	12	54862	0.219448	67.3365	8.47937	4.03675	1.4722	0.912353	0.916263	0.90292	0.905116	0.884711	0.868506	0.905198	0.882697	0.883754	0.855364	0.923535	0.839907	0.855665	0.853487	0.852448	0.827021	0.852967	0.824779	0.851737	0.834302	1	0.890789	0.0609369
1204	12	54862	0.219448	67.3365	8.47937	4.03675	1.4722	0.912353	0.916263	0.90292	0.905116	0.884711	0.868506	0.905198	0.882697	0.883754	0.855364	0.923535	0.839907	0.855665	0.853487	0.852448	0.827021	0.852967	0.824779	0.851737	0.834302	1	0.890789	0.0609369
1209	17	46663	0.186652	106.05	9.36934	15.3208	3.99255	0.914429	0.917472	0.904196	0.906189	0.886366	0.868858	0.905482	0.883344	0.884084	0.855849	0.923473	0.839627	0.856299	0.85391	0.853331	0.827326	0.853942	0.825729	0.851831	0.834355	1	0.891786	0.0604905
1210	18	15568	0.062272	100.113	7.64787	12.8251	2.88966	0.931109	0.92825	0.916945	0.917812	0.89957	0.879689	0.913958	0.888457	0.891637	0.859198	0.925456	0.846705	0.859006	0.856372	0.855312	0.830935	0.857303	0.829908	0.85483	0.833826	1	0.901692	0.0566509
1214	22	14218	0.056872	100.07	7.64566	12.8088	2.88517	0.932585	0.929245	0.919011	0.918132	0.901111	0.880715	0.914017	0.889295	0.892706	0.860599	0.92615	0.847517	0.858349	0.856731	0.855676	0.830954	0.857997	0.830813	0.854621	0.833802	1	0.902692	0.0562136
1214	10	58854	0.235416	65.421	8.14658	3.69939	1.32728	0.903609	0.919096	0.903397	0.901833	0.872753	0.873866	0.912181	0.862652	0.88745	0.861879	0.91326	0.82861	0.851157	0.854768	0.840249	0.836536	0.873747	0.844548	0.828584	0.837692	1	0.888312	0.0640019
1216	12	55075	0.2203	65.3495	8.3326	3.69543	1.36339	0.905365	0.920427	0.904376	0.902787	0.873945	0.874961	0.912946	0.863595	0.888098	0.862415	0.913391	0.829542	0.851212	0.855697	0.841026	0.83685	0.873636	0.844312	0.828752	0.83764	1	0.889315	0.0636869
1216	12	55075	0.2203	65.3495	8.3326	3.69543	1.36339	0.905365	0.920427	0.904376	0.902787	0.873945	0.874961	0.912946	0.863595	0.888098	0.862415	0.913391	0.829542	0.851212	0.855697	0.841026	0.83685	0.873636	0.844312	0.828752	0.83764	1	0.889315	0.0636869
1221	17	46972	0.187888	105.663	9.26618	15.1494	3.91851	0.907424	0.921858	0.90605	0.9034	0.875298	0.875064	0.913214	0.864345	0.888913	0.864036	0.914545	0.830548	0.85073	0.856223	0.841129	0.837392	0.873712	0.843875	0.829505	0.837361	1	0.890381	0.0631572
1222	18	16722	0.066888	99.7762	7.60508	12.6955	2.84462	0.926414	0.934547	0.919089	0.913557	0.887603	0.887274	0.918162	0.874507	0.893434	0.871576	0.919746	0.834828	0.853187	0.860154	0.84634	0.838745	0.875852	0.843828	0.832885	0.84024	1	0.900901	0.0586878
1226	22	15279	0.061116	99.7488	7.6034	12.6851	2.84393	0.927679	0.934518	0.920512	0.91472	0.888671	0.888147	0.919137	0.875221	0.894005	0.873617	0.920577	0.835035	0.852641	0.860331	0.847176	0.838798	0.875286	0.844492	0.832548	0.840402	1	0.901727	0.0581832
1226	10	55743	0.222972	66.6815	8.2948	3.91615	1.40643	0.905351	0.909011	0.884174	0.92199	0.862189	0.852376	0.921631	0.885214	0.875572	0.832185	0.890157	0.849649	0.859193	0.868396	0.850403	0.83354	0.886632	0.84268	0.890085	0.812882	1	0.885819	0.0655328
1228	12	52140	0.20856	66.6216	8.45864	3.91302	1.43977	0.906847	0.910309	0.88574	0.922631	0.863934	0.85397	0.922315	0.885798	0.876141	0.833372	0.891053	0.850738	0.859983	0.868959	0.850997	0.834158	0.887006	0.842942	0.890564	0.812639	1	0.886945	0.0651351
1228	12	52140	0.20856	66.6216	8.45864	3.91302	1.43977	0.906847	0.910309	0.88574	0.922631	0.863934	0.85397	0.922315	0.885798	0.876141	0.833372	0.891053	0.850738	0.859983	0.868959	0.850997	0.834158	0.887006	0.842942	0.890564	0.812639	1	0.886945	0.0651351
1233	17	44455	0.17782	106.335	9.39624	15.4445	4.03048	0.908334	0.912035	0.887684	0.923619	0.864683	0.855438	0.922596	0.887032	0.877517	0.833371	0.891744	0.852019	0.860308	0.869137	0.850905	0.834462	0.887785	0.842942	0.891137	0.812541	1	0.888076	0.0647197
1234	18	14813	0.059252	100.004	7.56724	12.7792	2.83972	0.927496	0.926483	0.901505	0.934922	0.875684	0.870992	0.928171	0.893809	0.884662	0.84301	0.896915	0.857929	0.863161	0.871667	0.855161	0.838892	0.890502	0.844562	0.892493	0.814251	1	0.899273	0.0600071
1238	22	13591	0.054364	99.9585	7.57174	12.7621	2.83859	0.929291	0.92793	0.904128	0.935031	0.876058	0.872011	0.928592	0.894379	0.885329	0.843499	0.897322	0.858693	0.863513	0.872342	0.855014	0.839232	0.891215	0.844787	0.892318	0.814473	1	0.900289	0.0593757
1238	10	51864	0.207456	65.9514	8.21301	3.7897	1.35872	0.910689	0.905541	0.886646	0.921217	0.867567	0.907344	0.908067	0.877825	0.894387	0.840728	0.928958	0.856085	0.838963	0.863364	0.869524	0.849973	0.883146	0.837344	0.855989	0.852711	1	0.891913	0.0599554
1240	12	48599	0.194396	65.8791	8.40511	3.78579	1.39651	0.911963	0.906798	0.887755	0.922179	0.868804	0.908249	0.909103	0.878578	0.894967	0.84117	0.929597	0.857168	0.839122	0.864596	0.869483	0.849915	0.883269	0.837888	0.856016	0.852785	1	0.892862	0.0595489
1240	12	48599	0.194396	65.8791	8.40511	3.78579	1.39651	0.911963	0.906798	0.887755	0.922179	0.868804	0.908249	0.909103	0.878578	0.894967	0.84117	0.929597	0.857168	0.839122	0.864596	0.869483	0.849915	0.883269	0.837888	0.856016	0.852785	1	0.892862	0.0595489
1245	17	41518	0.166072	102.497	9.22076	13.8496	3.66917	0.91317	0.908425	0.889169	0.922985	0.87049	0.908208	0.909569	0.87939	0.895214	0.841153	0.930151	0.856701	0.838937	0.86554	0.869189	0.849872	0.883834	0.838359	0.856339	0.853112	1	0.893719	0.0592648
1246	18	17913	0.071652	98.2356	7.61205	12.1256	2.7557	0.92444	0.921398	0.90091	0.929688	0.881232	0.913136	0.917434	0.888126	0.902557	0.842489	0.934014	0.858371	0.842154	0.871909	0.870513	0.853458	0.885865	0.842042	0.859655	0.853626	1	0.901976	0.0566345
1250	22	16382	0.065528	98.2265	7.58857	12.121	2.74574	0.925742	0.923239	0.902576	0.92977	0.88234	0.914205	0.917715	0.888628	0.903309	0.842968	0.93444	0.858503	0.84248	0.871688	0.86943	0.854719	0.886491	0.842663	0.85948	0.853467	1	0.902878	0.056421
1250	10	56007	0.224028	63.1334	7.84953	3.32596	1.19433	0.910752	0.920733	0.907574	0.90869	0.863035	0.877506	0.925313	0.851831	0.88555	0.845037	0.887407	0.863597	0.828977	0.848644	0.859794	0.839047	0.880702	0.835887	0.856	0.849528	1	0.889862	0.0635034
1252	12	52419	0.209676	63.0662	8.01794	3.32217	1.22309	0.912484	0.922347	0.908888	0.909804	0.864133	0.878699	0.926363	0.852744	0.885967	0.845276	0.888084	0.863637	0.829423	0.849043	0.860203	0.839371	0.881274	0.835928	0.856254	0.849377	1	0.890938	0.0631008
1252	12	52419	0.209676	63.0662	8.01794	3.32217	1.22309	0.912484	0.922347	0.908888	0.909804	0.864133	0.878699	0.926363	0.852744	0.885967	0.845276	0.888084	0.863637	0.829423	0.849043	0.860203	0.839371	0.881274	0.835928	0.856254	0.849377	1	0.890938	0.0631008
1257	17	44720	0.17888	102.233	8.90966	13.7236	3.53058	0.913965	0.923938	0.909671	0.910924	0.864513	0.880736	0.927449	0.852337	0.887165	0.844801	0.888965	0.863495	0.829707	0.849005	0.860823	0.839624	0.881563	0.836673	0.855859	0.848021	1	0.891839	0.0626402
1258	18	20217	0.080868	98.059	7.4508	12.0527	2.69142	0.928525	0.936563	0.921106	0.920587	0.877133	0.892961	0.934263	0.858263	0.894025	0.849038	0.892566	0.865237	0.833902	0.853539	0.868403	0.840456	0.884355	0.842212	0.857274	0.846862	1	0.901364	0.0585872
1262	22	18515	0.07406	98.0677	7.45034	12.0558	2.69321	0.929247	0.937564	0.921253	0.921928	0.878666	0.894221	0.934594	0.858574	0.894275	0.850257	0.892709	0.865298	0.833972	0.853119	0.86862	0.840103	0.883959	0.841804	0.856873	0.8468	1	0.902024	0.0583891
1262	10	56124	0.224496	65.4029	8.16883	3.69743	1.33267	0.930368	0.912604	0.892577	0.883722	0.875989	0.863187	0.891606	0.881682	0.889272	0.836068	0.89909	0.84683	0.864657	0.872987	0.850447	0.833529	0.86177	0.815026	0.824968	0.818188	1	0.887114	0.0620602
1264	12	52478	0.209912	65.3494	8.33465	3.69555	1.3649	0.931371	0.914297	0.89407	0.885066	0.876815	0.864324	0.892383	0.882313	0.889468	0.836608	0.89951	0.846707	0.864686	0.873537	0.850823	0.833387	0.86218	0.815113	0.825498	0.818457	1	0.888056	0.0617367
1264	12	52478	0.209912	65.3494	8.33465	3.69555	1.3649	0.931371	0.914297	0.89407	0.885066	0.876815	0.864324	0.892383	0.882313	0.889468	0.836608	0.89951	0.846707	0.864686	0.873537	0.850823	0.833387	0.86218	0.815113	0.825498	0.818457	1	0.888056	0.0617367
1269	17	44567	0.178268	103.905	9.21235	14.4158	3.76542	0.933112	0.915274	0.895472	0.885846	0.877634	0.864732	0.893677	0.883748	0.890547	0.837604	0.900622	0.847017	0.864866	0.873584	0.851303	0.832589	0.862578	0.814874	0.825824	0.818397	1	0.889042	0.0614806
1270	18	18397	0.073588	98.4965	7.66592	12.2239	2.78672	0.946758	0.930994	0.907594	0.898435	0.888949	0.871419	0.902511	0.889411	0.897701	0.84367	0.906479	0.8509	0.867777	0.8718	0.8559	0.838071	0.862668	0.813747	0.824537	0.817851	1	0.898728	0.0574466
1274	22	16850	0.0674	98.4894	7.66607	12.2213	2.78824	0.948279	0.932226	0.909021	0.899763	0.889792	0.871929	0.9027	0.890119	0.898487	0.843323	0.907923	0.85273	0.868042	0.871662	0.856083	0.839525	0.863323	0.813383	0.82368	0.818724	1	0.899689	0.0572042
1274	10	57850	0.2314	63.9887	7.94727	3.46187	1.23792	0.922135	0.923483	0.927813	0.905169	0.877018	0.891201	0.906655	0.856344	0.888868	0.862939	0.900147	0.842757	0.855739	0.865955	0.849948	0.846914	0.862342	0.833163	0.86643	0.843509	1	0.896327	0.0597163
1276	12	54133	0.216532	63.9418	8.13918	3.46211	1.27335	0.92402	0.925175	0.928907	0.906314	0.877819	0.891988	0.907099	0.85701	0.889845	0.863512	0.900255	0.843072	0.855975	0.866071	0.850184	0.84769	0.862376	0.833493	0.867244	0.843783	1	0.897338	0.0592116
1276	12	54133	0.216532	63.9418	8.13918	3.46211	1.27335	0.92402	0.925175	0.928907	0.906314	0.877819	0.891988	0.907099	0.85701	0.889845	0.863512	0.900255	0.843072	0.855975	0.866071	0.850184	0.84769	0.862376	0.833493	0.867244	0.843783	1	0.897338	0.0592116
1281	17	46065	0.18426	98.9601	8.93715	12.4728	3.31667	0.925442	0.926202	0.929632	0.907674	0.878574	0.892793	0.907468	0.857972	0.890459	0.863747	0.900825	0.843894	0.855281	0.866232	0.85019	0.84829	0.862173	0.833095	0.867817	0.844513	1	0.898148	0.0588253
1282	18	27606	0.110424	94.5862	7.75825	10.8518	2.60157	0.935992	0.935177	0.936155	0.915435	0.886565	0.899152	0.910146	0.863689	0.893864	0.869249	0.903644	0.849055	0.858744	0.866967	0.852423	0.851319	0.862276	0.835724	0.869485	0.845378	1	0.904635	0.0562762
1286	22	25343	0.101372	94.5798	7.76807	10.8502	2.60657	0.937655	0.936215	0.93734	0.915993	0.887208	0.90015	0.910764	0.864953	0.894488	0.870891	0.904411	0.849189	0.859586	0.866906	0.853135	0.851734	0.862467	0.835852	0.869313	0.845579	1	0.905575	0.0560079
1286	10	56374	0.225496	59.0542	7.44787	2.72761	0.987643	0.911493	0.9214	0.909125	0.909524	0.887102	0.855199	0.908628	0.893284	0.869887	0.839146	0.9014	0.858862	0.852884	0.861798	0.857754	0.857301	0.865709	0.836698	0.869709	0.863927	1	0.8924	0.0614409
1288	12	52742	0.210968	58.9938	7.60054	2.72477	1.01164	0.913276	0.922367	0.910451	0.910584	0.887699	0.856244	0.909351	0.893434	0.870938	0.839634	0.901777	0.859031	0.853333	0.862131	0.858377	0.857533	0.866406	0.837046	0.869677	0.864046	1	0.893326	0.0611315
1288	12	52742	0.210968	58.9938	7.60054	2.72477	1.01164	0.913276	0.922367	0.910451	0.910584	0.887699	0.856244	0.909351	0.893434	0.870938	0.839634	0.901777	0.859031	0.853333	0.862131	0.858377	0.857533	0.866406	0.837046	0.869677	0.864046	1	0.893326	0.0611315
1293	17	45148	0.180592	97.7315	8.44423	11.9917	3.04672	0.914348	0.923762	0.911425	0.911945	0.888788	0.857325	0.910173	0.893196	0.871755	0.840569	0.902188	0.859185	0.853404	0.862153	0.858731	0.858731	0.86727	0.837357	0.870526	0.864545	1	0.894236	0.0609561
1294	18	26298	0.105192	95.5224	7.41818	11.153	2.52667	0.924082	0.932675	0.91988	0.920336	0.894878	0.865047	0.914784	0.8983	0.875751	0.844817	0.906837	0.863393	0.854419	0.865693	0.861301	0.861035	0.870047	0.840463	0.874306	0.865712	1	0.900959	0.0584761
1298	22	24024	0.096096	95.5161	7.4073	11.1503	2.5228	0.925491	0.93392	0.920101	0.921349	0.895979	0.86603	0.915897	0.898372	0.875853	0.845571	0.907426	0.863949	0.855436	0.866654	0.861701	0.861035	0.870609	0.840951	0.874854	0.865863	1	0.901808	0.0582132
1298	10	54117	0.216468	65.0059	8.05454	3.62808	1.29362	0.917743	0.925005	0.896715	0.911119	0.86119	0.902452	0.91232	0.867204	0.884842	0.855055	0.900466	0.843062	0.843681	0.865144	0.844753	0.83301	0.889794	0.803001	0.852634	0.828649	1	0.892137	0.0617622
1300	12	50730	0.20292	64.96	8.2349	3.62802	1.32891	0.918825	0.925793	0.897901	0.911916	0.862379	0.903627	0.912803	0.868677	0.885669	0.855717	0.900779	0.843268	0.844303	0.865277	0.845033	0.83286	0.889907	0.803893	0.852572	0.828869	1	0.892991	0.0614756
1300	12	50730	0.20292	64.96	8.2349	3.62802	1.32891	0.918825	0.925793	0.897901	0.911916	0.862379	0.903627	0.912803	0.868677	0.885669	0.855717	0.900779	0.843268	0.844303	0.865277	0.845033	0.83286	0.889907	0.803893	0.852572	0.828869	1	0.892991	0.0614756
1305	17	43244	0.172976	102.281	9.08793	13.7548	3.59997	0.921076	0.927019	0.898471	0.913352	0.863565	0.904692	0.913491	0.8696	0.88684	0.855876	0.901998	0.843423	0.844395	0.866768	0.845354	0.832497	0.890216	0.803961	0.852708	0.827491	1	0.894059	0.0609861
1306	18	17135	0.06854	99.1192	7.46089	12.4421	2.75009	0.934899	0.937526	0.909688	0.924453	0.874059	0.91459	0.917362	0.878407	0.894777	0.862562	0.906507	0.84946	0.84876	0.872396	0.848614	0.831077	0.895331	0.805427	0.855413	0.825591	1	0.903156	0.0573721
1310	22	15688	0.062752	99.1322	7.45176	12.4464	2.7469	0.936193	0.938201	0.910569	0.924943	0.875797	0.915381	0.917899	0.879175	0.895589	0.863303	0.907222	0.849981	0.849248	0.873375	0.8481	0.83175	0.896226	0.80568	0.856132	0.825504	1	0.903995	0.0570289
1310	10	54482	0.217928	65.7129	8.08185	3.74471	1.3231	0.905134	0.910512	0.921157	0.895287	0.86501	0.88811	0.887467	0.887513	0.890753	0.845059	0.911769	0.864203	0.859596	0.857522	0.863735	0.820363	0.866433	0.79797	0.858228	0.84416	1	0.889546	0.0635288
1312	12	50861	0.203444	65.6717	8.2785	3.74604	1.36275	0.906765	0.911789	0.922298	0.895922	0.866066	0.888992	0.888097	0.888303	0.891046	0.845559	0.912359	0.864641	0.860168	0.857759	0.863992	0.820806	0.866892	0.798549	0.858457	0.844311	1	0.890463	0.0633546
1312	12	50861	0.203444	65.6717	8.2785	3.74604	1.36275	0.906765	0.911789	0.922298	0.895922	0.866066	0.888992	0.888097	0.888303	0.891046	0.845559	0.912359	0.864641	0.860168	0.857759	0.863992	0.820806	0.866892	0.798549	0.858457	0.844311	1	0.890463	0.0633546
1317	17	43293	0.173172	103.334	9.14769	14.1793	3.68991	0.908727	0.913185	0.923787	0.897489	0.867427	0.88937	0.889012	0.889243	0.891761	0.84658	0.912653	0.865232	0.860416	0.857668	0.864978	0.821126	0.867161	0.798951	0.858534	0.845229	1	0.891614	0.0628577
1318	18	18835	0.07534	97.9141	7.69668	12.0132	2.75547	0.921821	0.926865	0.933528	0.907327	0.877568	0.89785	0.898142	0.896151	0.897505	0.855057	0.917043	0.8691	0.865569	0.862251	0.869206	0.826334	0.866817	0.804911	0.862463	0.844757	1	0.900841	0.0592776
1322	22	17258	0.069032	97.8992	7.71115	12.0086	2.75834	0.923195	0.927715	0.933944	0.908651	0.878607	0.898916	0.899264	0.897149	0.898192	0.855864	0.917661	0.870727	0.865917	0.861774	0.86893	0.826979	0.866902	0.803801	0.862904	0.844884	1	0.901719	0.0589083
1322	10	56640	0.22656	62.6976	7.86068	3.25995	1.17357	0.916852	0.914089	0.922334	0.884057	0.880809	0.878902	0.914071	0.872431	0.890872	0.82718	0.900856	0.842479	0.841349	0.862721	0.864733	0.848005	0.8866	0.853522	0.84797	0.852587	1	0.891581	0.0605934
1324	12	52915	0.21166	62.625	8.02788	3.25548	1.20366	0.918492	0.91543	0.923207	0.885618	0.882226	0.879864	0.914693	0.872928	0.891571	0.828149	0.90138	0.84306	0.84169	0.862714	0.864878	0.848625	0.886318	0.853747	0.848228	0.852102	1	0.892593	0.0602226
1324	12	52915	0.21166	62.625	8.02788	3.25548	1.20366	0.918492	0.91543	0.923207	0.885618	0.882226	0.879864	0.914693	0.872928	0.891571	0.828149	0.90138	0.84306	0.84169	0.862714	0.864878	0.848625	0.886318	0.853747	0.848228	0.852102	1	0.892593	0.0602226
1329	17	45217	0.180868	101.905	8.90427	13.5938	3.49445	0.920273	0.916613	0.924265	0.886647	0.883539	0.881073	0.915397	0.873433	0.891578	0.829069	0.901608	0.843267	0.84173	0.86316	0.864752	0.848995	0.88647	0.853418	0.848143	0.852124	1	0.893532	0.0599082
1330	18	20457	0.081828	97.8932	7.56429	11.9987	2.7211	0.932321	0.925722	0.933275	0.898861	0.891431	0.888864	0.922178	0.876302	0.895366	0.835851	0.905949	0.847534	0.842792	0.865547	0.867478	0.85142	0.887789	0.855624	0.852715	0.8523	1	0.901232	0.0567217
1334	22	18771	0.075084	97.9183	7.54755	12.0069	2.7167	0.933008	0.926695	0.934021	0.899153	0.892068	0.890123	0.922727	0.876778	0.895557	0.835651	0.905253	0.84833	0.843482	0.86599	0.867189	0.852032	0.889084	0.855202	0.852938	0.852698	1	0.901807	0.0566415
1334	10	54185	0.21674	65.7119	8.1941	3.74894	1.34084	0.927489	0.924149	0.902473	0.908074	0.867002	0.880031	0.913205	0.857433	0.878269	0.84851	0.877291	0.83919	0.870739	0.846637	0.82604	0.836357	0.85794	0.83727	0.830608	0.843619	1	0.890723	0.0570749
1336	12	50708	0.202832	65.6556	8.37658	3.74734	1.37811	0.928631	0.925051	0.90392	0.909156	0.868403	0.880729	0.913899	0.857951	0.87927	0.849659	0.87781	0.839148	0.871135	0.846918	0.826793	0.836633	0.858139	0.837984	0.830855	0.843752	1	0.891643	0.0567485
1336	12	50708	0.202832	65.6556	8.37658	3.74734	1.37811	0.928631	0.925051	0.90392	0.909156	0.868403	0.880729	0.913899	0.857951	0.87927	0.849659	0.87781	0.839148	0.871135	0.846918	0.826793	0.836633	0.858139	0.837984	0.830855	0.843752	1	0.891643	0.0567485
1341	17	43232	0.172928	106.139	9.27478	15.3517	3.95076	0.930202	0.926386	0.90448	0.910414	0.869217	0.881627	0.913779	0.858334	0.879175	0.85121	0.878423	0.839413	0.87175	0.846618	0.827547	0.837389	0.859375	0.838314	0.830635	0.844178	1	0.892498	0.0564166
1342	18	12940	0.05176	100.926	7.5054	13.1272	2.88197	0.942929	0.935317	0.917852	0.921406	0.881298	0.891731	0.920015	0.867774	0.887287	0.860858	0.88609	0.845595	0.877743	0.84745	0.833385	0.840842	0.861399	0.842349	0.83493	0.842388	1	0.902068	0.0535581
1346	22	11831	0.047324	100.966	7.48782	13.1416	2.87663	0.943411	0.935297	0.918815	0.922027	0.88378	0.892148	0.921055	0.868861	0.887922	0.861128	0.885682	0.846547	0.878075	0.848491	0.834207	0.842194	0.861592	0.841814	0.834164	0.84211	1	0.902749	0.0533568
1346	10	55518	0.222072	68.4009	8.41457	4.22124	1.49275	0.930527	0.904013	0.889928	0.8996	0.874653	0.896358	0.928294	0.878166	0.874365	0.85411	0.903689	0.843943	0.86227	0.858397	0.860343	0.856137	0.889504	0.849616	0.862099	0.837413	1	0.893	0.0626282
1348	12	52042	0.208168	68.3231	8.62769	4.21683	1.53633	0.931892	0.905394	0.891386	0.900388	0.875649	0.897448	0.92899	0.878857	0.875322	0.854665	0.903732	0.844376	0.862976	0.858576	0.860709	0.856308	0.889378	0.850169	0.862159	0.837987	1	0.893956	0.0622957
1348	12	52042	0.208168	68.3231	8.62769	4.21683	1.53633	0.931892	0.905394	0.891386	0.900388	0.875649	0.897448	0.92899	0.878857	0.875322	0.854665	0.903732	0.844376	0.862976	0.858576	0.860709	0.856308	0.889378	0.850169	0.862159	0.837987	1	0.893956	0.0622957
1353	17	44457	0.177828	107.415	9.5196	15.9196	4.15865	0.932722	0.906865	0.893391	0.90141	0.877027	0.897924	0.929392	0.879693	0.875801	0.854916	0.90393	0.844468	0.8628	0.859044	0.860202	0.856659	0.890388	0.849821	0.861225	0.838451	1	0.894833	0.0619464
1354	18	12092	0.048368	101.614	7.63012	13.4007	2.97516	0.946494	0.923917	0.91085	0.914861	0.893649	0.909155	0.935701	0.888232	0.885586	0.863298	0.907253	0.85201	0.870989	0.863463	0.861313	0.863257	0.894558	0.850108	0.861396	0.842499	1	0.906664	0.0574943
1358	22	11149	0.044596	101.599	7.60435	13.3933	2.9633	0.94717	0.924791	0.9121	0.915418	0.895282	0.909902	0.936721	0.888734	0.886402	0.864248	0.907705	0.85178	0.871289	0.864427	0.861243	0.863396	0.895237	0.850928	0.860705	0.84299	1	0.907456	0.0571001
1358	10	54476	0.217904	67.4185	8.25346	4.04114	1.42517	0.934769	0.900534	0.927243	0.924113	0.876395	0.901498	0.914871	0.900672	0.87601	0.860709	0.894054	0.832311	0.867143	0.860884	0.828796	0.87478	0.877781	0.807227	0.834248	0.847566	1	0.89912	0.0608248
1360	12	51070	0.20428	67.3627	8.45935	4.04038	1.46806	0.936019	0.901478	0.928334	0.925093	0.878079	0.902242	0.91544	0.901478	0.876973	0.86168	0.894478	0.833346	0.867897	0.86123	0.829469	0.874672	0.878177	0.807705	0.834619	0.84768	1	0.900068	0.0604159
1360	12	51070	0.20428	67.3627	8.45935	4.04038	1.46806	0.936019	0.901478	0.928334	0.925093	0.878079	0.902242	0.91544	0.901478	0.876973	0.86168	0.894478	0.833346	0.867897	0.86123	0.829469	0.874672	0.878177	0.807705	0.834619	0.84768	1	0.900068	0.0604159
1365	17	43576	0.174304	106.75	9.39352	15.6219	4.04973	0.936731	0.90255	0.928871	0.926347	0.880542	0.903192	0.916583	0.90123	0.878373	0.86216	0.895321	0.833899	0.868643	0.861965	0.8304	0.874587	0.878087	0.809115	0.835116	0.846991	1	0.900989	0.06007
1366	18	15060	0.06024	99.6647	7.79717	12.6647	2.91791	0.948506	0.916301	0.937417	0.936355	0.890173	0.911853	0.925199	0.908101	0.892131	0.870883	0.899303	0.839841	0.872776	0.867098	0.839044	0.874801	0.879283	0.810591	0.834661	0.846946	1	0.910184	0.0557732
1370	22	13891	0.055564	99.6135	7.79933	12.6457	2.91708	0.948456	0.917177	0.938377	0.93701	0.891261	0.913073	0.925167	0.908502	0.892304	0.870708	0.899071	0.840004	0.872651	0.866532	0.840472	0.875639	0.87895	0.811353	0.834965	0.847023	1	0.910673	0.0556209
1370	10	51356	0.205424	64.5134	8.09742	3.55063	1.2821	0.941682	0.9185	0.918938	0.904072	0.874065	0.897685	0.919883	0.871953	0.886342	0.817451	0.912892	0.880676	0.833836	0.875847	0.876159	0.812641	0.874318	0.83003	0.867425	0.834158	1	0.898612	0.0583394
1372	12	48247	0.192988	64.4663	8.28467	3.55071	1.31744	0.942805	0.919549	0.919788	0.904896	0.875028	0.898501	0.920907	0.872966	0.886594	0.818434	0.913435	0.880749	0.834611	0.876127	0.875982	0.812662	0.87449	0.830363	0.867401	0.833782	1	0.899418	0.0580941
1372	12	48247	0.192988	64.4663	8.28467	3.55071	1.31744	0.942805	0.919549	0.919788	0.904896	0.875028	0.898501	0.920907	0.872966	0.886594	0.818434	0.913435	0.880749	0.834611	0.876127	0.875982	0.812662	0.87449	0.830363	0.867401	0.833782	1	0.899418	0.0580941
1377	17	41358	0.165432	102.479	9.10882	13.8348	3.62261	0.943626	0.92039	0.920451	0.905834	0.875611	0.899632	0.921079	0.87416	0.887591	0.818499	0.913705	0.881377	0.834845	0.876408	0.875731	0.812962	0.874051	0.830746	0.868091	0.833648	1	0.90009	0.0577604
1378	18	17485	0.06994	98.2067	7.55683	12.1122	2.7403	0.954447	0.931484	0.92791	0.912067	0.886045	0.909151	0.929454	0.883271	0.891564	0.826737	0.920074	0.885788	0.841178	0.879811	0.879611	0.816671	0.875293	0.831027	0.866371	0.837203	1	0.908139	0.0547208
1382	22	16091	0.064364	98.1892	7.55284	12.1056	2.73759	0.956062	0.932789	0.928438	0.913461	0.887266	0.910012	0.929588	0.883848	0.892051	0.827419	0.920546	0.886676	0.840905	0.87984	0.879964	0.817817	0.876049	0.830589	0.866758	0.837611	1	0.909042	0.0543168
1382	10	54098	0.216392	64.7323	7.98938	3.58143	1.2714	0.909442	0.909867	0.900773	0.906956	0.873193	0.881613	0.900375	0.897686	0.891724	0.855854	0.888915	0.85956	0.847055	0.850022	0.835327	0.824799	0.898074	0.791249	0.849431	0.853497	1	0.889482	0.0626514
1384	12	50639	0.202556	64.6848	8.16911	3.58102	1.30581	0.910464	0.911323	0.901578	0.907897	0.874119	0.882482	0.900729	0.898537	0.892336	0.856415	0.889285	0.860236	0.8474	0.850431	0.835631	0.8255	0.898112	0.792285	0.849128	0.853443	1	0.890312	0.0624002
1384	12	50639	0.202556	64.6848	8.16911	3.58102	1.30581	0.910464	0.911323	0.901578	0.907897	0.874119	0.882482	0.900729	0.898537	0.892336	0.856415	0.889285	0.860236	0.8474	0.850431	0.835631	0.8255	0.898112	0.792285	0.849128	0.853443	1	0.890312	0.0624002
1389	17	43094	0.172376	103.712	9.07501	14.3274	3.69301	0.91225	0.912436	0.902457	0.90921	0.875307	0.883429	0.901576	0.899255	0.892978	0.857614	0.889892	0.859795	0.847299	0.850281	0.83616	0.826031	0.898884	0.792372	0.84926	0.853657	1	0.891289	0.0621281
1390	18	17620	0.07048	98.6012	7.62464	12.2601	2.78282	0.928462	0.926589	0.914217	0.920119	0.885982	0.892594	0.908825	0.90525	0.897645	0.863451	0.895148	0.865437	0.852526	0.854484	0.843956	0.828973	0.901362	0.797474	0.853292	0.853888	1	0.901272	0.058371
1394	22	16158	0.064632	98.5794	7.6271	12.2522	2.78063	0.93022	0.927497	0.915615	0.921432	0.886743	0.893458	0.908621	0.905743	0.898379	0.865701	0.896089	0.865577	0.851962	0.855613	0.845649	0.829465	0.901659	0.79818	0.853478	0.853045	1	0.90226	0.0579943
1394	10	56955	0.22782	64.7045	8.08244	3.58062	1.28751	0.9115	0.916627	0.912589	0.897094	0.878272	0.890422	0.917277	0.878808	0.862462	0.843886	0.879124	0.820639	0.855553	0.853095	0.841735	0.844149	0.893038	0.819691	0.829743	0.839452	1	0.889522	0.0600004
1396	12	53267	0.213068	64.6516	8.26385	3.5796	1.32395	0.913108	0.918261	0.913614	0.898615	0.879165	0.891237	0.917848	0.878724	0.863095	0.844876	0.879231	0.821156	0.855915	0.853831	0.841985	0.84451	0.892626	0.819879	0.830242	0.839206	1	0.890493	0.0595939
1396	12	53267	0.213068	64.6516	8.26385	3.5796	1.32395	0.913108	0.918261	0.913614	0.898615	0.879165	0.891237	0.917848	0.878724	0.863095	0.844876	0.879231	0.821156	0.855915	0.853831	0.841985	0.84451	0.892626	0.819879	0.830242	0.839206	1	0.890493	0.0595939
1401	17	45477	0.181908	103.14	9.11991	14.0997	3.67729	0.915562	0.918541	0.914715	0.899477	0.87939	0.891868	0.919003	0.879697	0.863568	0.84501	0.880269	0.820591	0.855399	0.854795	0.842283	0.844911	0.892627	0.819788	0.830255	0.838974	1	0.891329	0.0592495
1402	18	18691	0.074764	98.4004	7.58645	12.1844	2.75917	0.929084	0.932508	0.926489	0.91306	0.890937	0.897999	0.923894	0.884062	0.869804	0.851346	0.883179	0.823765	0.857151	0.860949	0.847226	0.848991	0.89083	0.818308	0.831924	0.838933	1	0.900489	0.0553251
1406	22	17129	0.068516	98.3772	7.5739	12.1753	2.7534	0.929856	0.933913	0.927929	0.914268	0.892025	0.898447	0.924222	0.884582	0.870541	0.852443	0.88391	0.82299	0.857902	0.861113	0.848298	0.849261	0.889953	0.818816	0.831368	0.838461	1	0.90132	0.0551221
1406	10	57576	0.230304	64.7264	8.04252	3.58266	1.28341	0.936545	0.907748	0.908425	0.893775	0.879689	0.895512	0.91308	0.86576	0.888261	0.844701	0.910579	0.860723	0.845856	0.846281	0.848626	0.840411	0.88041	0.840689	0.811744	0.821627	1	0.893618	0.0581876
1408	12	54014	0.216056	64.6701	8.21901	3.58082	1.31777	0.937544	0.908977	0.909403	0.894611	0.880901	0.895796	0.913393	0.866627	0.889325	0.84542	0.910486	0.861342	0.846438	0.846401	0.848826	0.840782	0.879726	0.840902	0.811965	0.822129	1	0.894399	0.0579154
1408	12	54014	0.216056	64.6701	8.21901	3.58082	1.31777	0.937544	0.908977	0.909403	0.894611	0.880901	0.895796	0.913393	0.866627	0.889325	0.84542	0.910486	0.861342	0.846438	0.846401	0.848826	0.840782	0.879726	0.840902	0.811965	0.822129	1	0.894399	0.0579154
1413	17	46182	0.184728	103.928	9.07994	14.416	3.71329	0.938288	0.910658	0.911156	0.895197	0.881307	0.89615	0.91291	0.867124	0.889123	0.846672	0.910279	0.861569	0.846466	0.847062	0.849433	0.840869	0.879163	0.841508	0.810944	0.821879	1	0.895071	0.057655
1414	18	16756	0.067024	99.9597	7.46514	12.7569	2.80739	0.949451	0.923072	0.921312	0.904631	0.894486	0.902005	0.917373	0.872911	0.893083	0.849576	0.911644	0.864914	0.853097	0.851337	0.853396	0.845816	0.881714	0.843519	0.814186	0.823974	1	0.903215	0.0546639
1418	22	15324	0.061296	99.9443	7.4754	12.7516	2.80806	0.950013	0.924139	0.923225	0.905867	0.895915	0.902212	0.917776	0.873238	0.892783	0.850333	0.912751	0.864298	0.854379	0.852258	0.853955	0.845047	0.881819	0.843089	0.814311	0.824393	1	0.904009	0.0543277
1418	10	56374	0.225496	67.344	8.28499	4.02942	1.42566	0.945223	0.902757	0.914508	0.905701	0.873364	0.895759	0.920495	0.881	0.86947	0.837345	0.891005	0.848139	0.865709	0.869293	0.817203	0.864148	0.877772	0.829558	0.836148	0.855279	1	0.895791	0.0610515
1420	12	52839	0.211356	67.262	8.4721	4.0234	1.46489	0.946242	0.904474	0.915905	0.907228	0.874846	0.896592	0.921185	0.881953	0.869954	0.838273	0.891415	0.849183	0.865771	0.869121	0.817285	0.864428	0.877912	0.829747	0.836182	0.855419	1	0.896827	0.0605712
1420	12	52839	0.211356	67.262	8.4721	4.0234	1.46489	0.946242	0.904474	0.915905	0.907228	0.874846	0.896592	0.921185	0.881953	0.869954	0.838273	0.891415	0.849183	0.865771	0.869121	0.817285	0.864428	0.877912	0.829747	0.836182	0.855419	1	0.896827	0.0605712
1425	17	44947	0.179788	106.318	9.39415	15.4368	4.02061	0.947193	0.905811	0.916813	0.907257	0.876443	0.89739	0.921797	0.882395	0.87008	0.839411	0.891773	0.849734	0.865797	0.868612	0.817719	0.863929	0.877623	0.8301	0.836263	0.855508	1	0.897547	0.0600947
1426	18	15502	0.062008	99.6748	7.75907	12.6663	2.90598	0.957586	0.922687	0.929299	0.920043	0.891369	0.906109	0.924784	0.891756	0.880919	0.849019	0.898658	0.857728	0.873049	0.86834	0.822862	0.867791	0.882273	0.831183	0.837795	0.856373	1	0.907926	0.056331
1430	22	14256	0.057024	99.6531	7.74968	12.6577	2.90125	0.958439	0.924032	0.930065	0.920595	0.893133	0.907442	0.925189	0.892536	0.880822	0.849432	0.898534	0.859112	0.873808	0.868371	0.823162	0.867529	0.882541	0.833158	0.838279	0.85599	1	0.908749	0.0560186
1430	10	53156	0.212624	64.7831	8.07037	3.59274	1.28769	0.9135	0.930121	0.936846	0.911496	0.871774	0.891066	0.909229	0.868829	0.855915	0.829746	0.884124	0.86216	0.863148	0.858981	0.847045	0.836538	0.850826	0.824121	0.831995	0.828834	1	0.894241	0.0649583
1432	12	49764	0.199056	64.7131	8.24119	3.58847	1.32061	0.915401	0.931125	0.937646	0.912547	0.873222	0.892282	0.909865	0.869695	0.857327	0.830862	0.884646	0.862722	0.863516	0.859236	0.846917	0.837282	0.851057	0.825094	0.832087	0.829425	1	0.895295	0.064451
1432	12	49764	0.199056	64.7131	8.24119	3.58847	1.32061	0.915401	0.931125	0.937646	0.912547	0.873222	0.892282	0.909865	0.869695	0.857327	0.830862	0.884646	0.862722	0.863516	0.859236	0.846917	0.837282	0.851057	0.825094	0.832087	0.829425	1	0.895295	0.064451
1437	17	42475	0.1699	105.118	9.14736	14.9122	3.8313	0.917693	0.932607	0.938599	0.913537	0.87482	0.893573	0.911195	0.870583	0.857834	0.832831	0.884779	0.863237	0.864108	0.859305	0.847004	0.837752	0.851948	0.824932	0.831819	0.829076	1	0.896502	0.0638123
1438	18	13502	0.054008	100.624	7.49202	13.0106	2.85332	0.938046	0.944897	0.950119	0.925011	0.887239	0.905051	0.920456	0.878166	0.870982	0.845615	0.892201	0.864316	0.869723	0.861243	0.848837	0.842764	0.858762	0.827211	0.835358	0.834765	1	0.907921	0.0581445
1442	22	12382	0.049528	100.569	7.49744	12.9897	2.85214	0.939792	0.945889	0.950937	0.925133	0.889598	0.905306	0.920772	0.877968	0.870942	0.847319	0.893313	0.865006	0.868801	0.861694	0.850065	0.84219	0.859958	0.827492	0.834518	0.834437	1	0.908745	0.0576719
1442	10	55730	0.22292	68.5838	8.40523	4.25378	1.50141	0.925004	0.902844	0.906657	0.907285	0.875193	0.884676	0.903176	0.871775	0.875722	0.807608	0.908864	0.849668	0.868285	0.830379	0.839072	0.823255	0.891513	0.821909	0.869523	0.861627	1	0.88927	0.0621089
1444	12	52096	0.208384	68.5044	8.605	4.2485	1.54371	0.92581	0.904302	0.908256	0.908285	0.876133	0.886009	0.904091	0.872649	0.876315	0.808642	0.909398	0.8502	0.868349	0.830188	0.839345	0.823796	0.891873	0.822405	0.869836	0.862226	1	0.890234	0.0619236
1444	12	52096	0.208384	68.5044	8.605	4.2485	1.54371	0.92581	0.904302	0.908256	0.908285	0.876133	0.886009	0.904091	0.872649	0.876315	0.808642	0.909398	0.8502	0.868349	0.830188	0.839345	0.823796	0.891873	0.822405	0.869836	0.862226	1	0.890234	0.0619236
1449	17	44382	0.177528	104.992	9.43372	14.8801	3.93842	0.927493	0.905626	0.909299	0.90931	0.875963	0.887916	0.905063	0.873755	0.87656	0.809224	0.909716	0.850559	0.869361	0.830731	0.840127	0.823498	0.891262	0.822822	0.870589	0.862219	1	0.891193	0.0615417
1450	18	17006	0.068024	99.1012	7.75444	12.452	2.86341	0.939551	0.921439	0.921881	0.920205	0.889216	0.895008	0.911414	0.883188	0.882777	0.815918	0.913442	0.855816	0.871869	0.831236	0.844702	0.83006	0.895419	0.824356	0.87425	0.864724	1	0.900943	0.058236
1454	22	15550	0.0622	99.0815	7.75181	12.4445	2.861	0.941576	0.923055	0.922926	0.92045	0.890129	0.894823	0.91209	0.883087	0.882701	0.817267	0.914437	0.856785	0.87209	0.831704	0.844855	0.830965	0.895498	0.824566	0.874598	0.864405	1	0.90182	0.0578316
1454	10	55594	0.222376	62.1908	7.745	3.18025	1.1433	0.919227	0.91339	0.907976	0.919883	0.879744	0.88818	0.907229	0.89212	0.880095	0.858591	0.893316	0.83786	0.849345	0.851252	0.85297	0.818371	0.867657	0.800446	0.835144	0.836619	1	0.893295	0.0634065
1456	12	52069	0.208276	62.1183	7.91313	3.17587	1.17333	0.920721	0.915285	0.908957	0.920509	0.880764	0.889186	0.907901	0.892844	0.880495	0.859216	0.893468	0.838512	0.849747	0.85187	0.853377	0.818952	0.868137	0.800284	0.83615	0.836851	1	0.894267	0.0629716
1456	12	52069	0.208276	62.1183	7.91313	3.17587	1.17333	0.920721	0.915285	0.908957	0.920509	0.880764	0.889186	0.907901	0.892844	0.880495	0.859216	0.893468	0.838512	0.849747	0.85187	0.853377	0.818952	0.868137	0.800284	0.83615	0.836851	1	0.894267	0.0629716
1461	17	44385	0.17754	99.7587	8.75868	12.7596	3.31038	0.922609	0.916346	0.909936	0.92066	0.882359	0.890211	0.908336	0.89421	0.880917	0.859232	0.894142	0.838819	0.850682	0.852338	0.853858	0.819376	0.86821	0.800079	0.837141	0.837141	1	0.895202	0.0625733
1462	18	20756	0.083024	97.9084	7.30042	11.99	2.6266	0.935031	0.929659	0.922721	0.928334	0.895452	0.89721	0.914603	0.902534	0.886972	0.866231	0.898993	0.840913	0.854259	0.85621	0.854717	0.823473	0.869821	0.800564	0.841347	0.83954	1	0.904233	0.0585961
1466	22	18981	0.075924	97.9112	7.30695	11.9914	2.63081	0.936252	0.931642	0.924688	0.930035	0.896897	0.897371	0.914731	0.903061	0.887545	0.868158	0.899557	0.839998	0.855066	0.857384	0.854407	0.824693	0.870397	0.801723	0.841868	0.840024	1	0.905375	0.0580339
1466	10	59574	0.238296	65.864	8.06582	3.76919	1.32806	0.938916	0.908299	0.916809	0.902617	0.88782	0.878504	0.892529	0.861223	0.880149	0.851252	0.881903	0.858218	0.871706	0.836036	0.843631	0.8568	0.887803	0.833191	0.804596	0.828893	1	0.893253	0.0605309
1468	12	55708	0.222832	65.7942	8.23958	3.76479	1.36153	0.940089	0.910067	0.917893	0.903972	0.888975	0.879299	0.893893	0.861815	0.880843	0.85196	0.881947	0.859132	0.872065	0.836271	0.84399	0.856753	0.888005	0.833821	0.804786	0.829091	1	0.89427	0.0601985
1468	12	55708	0.222832	65.7942	8.23958	3.76479	1.36153	0.940089	0.910067	0.917893	0.903972	0.888975	0.879299	0.893893	0.861815	0.880843	0.85196	0.881947	0.859132	0.872065	0.836271	0.84399	0.856753	0.888005	0.833821	0.804786	0.829091	1	0.89427	0.0601985
1473	17	47511	0.190044	104.577	9.12344	14.6856	3.77211	0.941098	0.911336	0.918861	0.905232	0.890425	0.879901	0.894161	0.862221	0.881333	0.852255	0.882406	0.85939	0.87183	0.836985	0.844762	0.857475	0.888436	0.83447	0.80595	0.829408	1	0.895113	0.0598363
1474	18	19324	0.077296	98.8052	7.68699	12.3385	2.8116	0.95058	0.922273	0.929647	0.916994	0.902246	0.890783	0.903773	0.870239	0.888714	0.858828	0.887342	0.862839	0.874974	0.845218	0.845865	0.858492	0.887497	0.838853	0.811064	0.831194	1	0.904062	0.0562633
1478	22	17642	0.070568	98.7745	7.70177	12.328	2.81544	0.951933	0.924413	0.930989	0.916648	0.903129	0.891651	0.904546	0.871075	0.889242	0.859058	0.887371	0.863904	0.874957	0.845341	0.845964	0.858208	0.88893	0.839361	0.811501	0.831623	1	0.90496	0.0559057
1478	10	60980	0.24392	63.9529	8.04302	3.4598	1.25042	0.934101	0.914054	0.911282	0.904797	0.86671	0.883724	0.901804	0.878206	0.87928	0.827771	0.892547	0.844859	0.835741	0.847122	0.854419	0.828591	0.872844	0.818227	0.842153	0.83324	1	0.89116	0.0621661
1480	12	57031	0.228124	63.8946	8.23173	3.45824	1.28622	0.935272	0.915257	0.912635	0.905946	0.868247	0.884791	0.902115	0.878934	0.879793	0.828549	0.892716	0.845374	0.835914	0.847232	0.85464	0.82904	0.873323	0.818616	0.842305	0.832863	1	0.89209	0.061768
1480	12	57031	0.228124	63.8946	8.23173	3.45824	1.28622	0.935272	0.915257	0.912635	0.905946	0.868247	0.884791	0.902115	0.878934	0.879793	0.828549	0.892716	0.845374	0.835914	0.847232	0.85464	0.82904	0.873323	0.818616	0.842305	0.832863	1	0.89209	0.061768
1485	17	48579	0.194316	103.932	9.11236	14.4196	3.71923	0.936073	0.916312	0.913553	0.907337	0.868843	0.88563	0.902633	0.87931	0.880432	0.828969	0.892474	0.845458	0.83567	0.84763	0.854927	0.830071	0.873021	0.818646	0.842082	0.833014	1	0.892783	0.0613967
1486	18	21206	0.084824	98.1852	7.72507	12.1135	2.78845	0.947303	0.92679	0.925799	0.920329	0.881401	0.895242	0.909601	0.885221	0.888428	0.837829	0.8922	0.850561	0.840399	0.851457	0.859662	0.833208	0.875813	0.822621	0.842828	0.833773	1	0.901939	0.0573056
1490	22	19390	0.07756	98.1766	7.728	12.1104	2.78764	0.947911	0.927824	0.926225	0.921145	0.88329	0.896519	0.910392	0.886617	0.888293	0.838138	0.89278	0.851057	0.839789	0.852011	0.86016	0.833394	0.876251	0.823698	0.843708	0.832336	1	0.902702	0.0569772
1490	10	61217	0.244868	64.8067	8.19634	3.6015	1.31019	0.92333	0.906007	0.916698	0.912296	0.879919	0.886584	0.910082	0.882876	0.871555	0.847943	0.887948	0.847167	0.8529	0.851348	0.829688	0.85134	0.876619	0.82143	0.859222	0.830856	1	0.892834	0.0663591
1492	12	57203	0.228812	64.7364	8.38058	3.59781	1.34463	0.924663	0.9074	0.917714	0.913632	0.881151	0.888022	0.910625	0.88366	0.872402	0.848705	0.887908	0.848181	0.8536	0.85201	0.830944	0.851581	0.876999	0.821539	0.858897	0.831556	1	0.893872	0.0659012
1492	12	57203	0.228812	64.7364	8.38058	3.59781	1.34463	0.924663	0.9074	0.917714	0.913632	0.881151	0.888022	0.910625	0.88366	0.872402	0.848705	0.887908	0.848181	0.8536	0.85201	0.830944	0.851581	0.876999	0.821539	0.858897	0.831556	1	0.893872	0.0659012
1497	17	48746	0.194984	102.577	9.26817	13.8848	3.69638	0.92665	0.909387	0.918865	0.914896	0.882226	0.888904	0.911603	0.884565	0.873179	0.849372	0.888401	0.849536	0.855383	0.852172	0.83094	0.851885	0.877385	0.821555	0.859363	0.832212	1	0.89509	0.065342
1498	18	20657	0.082628	98.4194	7.63357	12.1939	2.77166	0.941279	0.92586	0.930605	0.926103	0.89316	0.897468	0.916856	0.892506	0.881469	0.854553	0.892385	0.853633	0.861839	0.85799	0.837706	0.858619	0.883042	0.824006	0.862032	0.836641	1	0.905307	0.0596232
1502	22	18846	0.075384	98.4099	7.6246	12.1899	2.76938	0.942879	0.927518	0.932055	0.926669	0.89462	0.897432	0.917807	0.892497	0.881885	0.855195	0.893479	0.854956	0.862438	0.857609	0.838427	0.859121	0.882919	0.824366	0.861456	0.837286	1	0.906278	0.0591535
1502	10	60000	0.24	64.9737	8.00705	3.62097	1.28324	0.91925	0.925992	0.91715	0.911033	0.855475	0.883592	0.913475	0.861342	0.867275	0.814767	0.891608	0.865142	0.867233	0.844633	0.850833	0.83725	0.885283	0.820058	0.845008	0.819683	1	0.891023	0.0606769
1504	12	56181	0.224724	64.9056	8.18467	3.61723	1.31826	0.920551	0.926808	0.918478	0.912141	0.857229	0.884196	0.91433	0.86111	0.868283	0.815543	0.89217	0.865551	0.867509	0.845215	0.851017	0.837223	0.885255	0.820411	0.845375	0.819957	1	0.891921	0.0604035
1504	12	56181	0.224724	64.9056	8.18467	3.61723	1.31826	0.920551	0.926808	0.918478	0.912141	0.857229	0.884196	0.91433	0.86111	0.868283	0.815543	0.89217	0.865551	0.867509	0.845215	0.851017	0.837223	0.885255	0.820411	0.845375	0.819957	1	0.891921	0.0604035
1509	17	47940	0.19176	103.308	9.03712	14.1612	3.64673	0.921944	0.927753	0.919681	0.913569	0.858187	0.884533	0.914883	0.862338	0.86917	0.816072	0.89272	0.86602	0.867511	0.845536	0.851919	0.838413	0.88494	0.820223	0.845108	0.820161	1	0.89283	0.0600533
1510	18	18386	0.073544	99.3441	7.50289	12.5281	2.78172	0.937561	0.939138	0.930518	0.92546	0.872539	0.892609	0.921027	0.868052	0.878576	0.825275	0.897286	0.87001	0.870907	0.850158	0.854319	0.842951	0.885511	0.821984	0.848308	0.821304	1	0.902605	0.0560269
1514	22	16839	0.067356	99.3491	7.51283	12.5306	2.78575	0.938654	0.939723	0.931112	0.926837	0.874161	0.893729	0.921432	0.868816	0.879179	0.825346	0.897856	0.869618	0.871578	0.850347	0.854831	0.84337	0.885593	0.822733	0.847705	0.821189	1	0.903379	0.0557166
1514	10	57229	0.228916	66.1357	8.14742	3.81789	1.35541	0.939803	0.905013	0.916948	0.905048	0.905223	0.887225	0.892441	0.878759	0.884525	0.832471	0.880969	0.840168	0.877291	0.836237	0.83933	0.799097	0.87785	0.813049	0.876828	0.835162	1	0.894623	0.0605385
1516	12	53669	0.214676	66.0638	8.32729	3.81344	1.39137	0.940906	0.906473	0.918184	0.905905	0.906007	0.887989	0.893924	0.8794	0.884924	0.833321	0.881813	0.840914	0.87748	0.836703	0.840029	0.799735	0.877918	0.813589	0.876661	0.835166	1	0.895561	0.060119
1516	12	53669	0.214676	66.0638	8.32729	3.81344	1.39137	0.940906	0.906473	0.918184	0.905905	0.906007	0.887989	0.893924	0.8794	0.884924	0.833321	0.881813	0.840914	0.87748	0.836703	0.840029	0.799735	0.877918	0.813589	0.876661	0.835166	1	0.895561	0.060119
1521	17	45805	0.18322	102.927	9.19743	14.0195	3.69175	0.941284	0.908405	0.919834	0.907423	0.90751	0.889226	0.894913	0.8801	0.885875	0.834123	0.882164	0.84172	0.878125	0.836666	0.840378	0.800295	0.87843	0.814529	0.877208	0.834265	1	0.896634	0.0597553
1522	18	20549	0.082196	97.692	7.69793	11.9336	2.76393	0.94956	0.921383	0.93024	0.918074	0.917417	0.896881	0.90328	0.887415	0.892598	0.841574	0.888535	0.845418	0.879094	0.839311	0.844737	0.805173	0.879167	0.81712	0.881113	0.835223	1	0.905022	0.0563211
1526	22	18851	0.075404	97.6646	7.68802	11.9233	2.76132	0.949817	0.92271	0.930879	0.918652	0.918201	0.897512	0.90401	0.888176	0.893454	0.842528	0.888812	0.846082	0.878521	0.839239	0.846454	0.806005	0.879264	0.817172	0.8812	0.835287	1	0.905673	0.0559772
1526	10	59288	0.237152	62.2128	7.78083	3.18463	1.14525	0.93007	0.924293	0.912326	0.898732	0.885989	0.875607	0.890737	0.880246	0.87995	0.842515	0.893343	0.859027	0.849624	0.866035	0.838905	0.815536	0.896927	0.808663	0.811986	0.82332	1	0.892936	0.0625
1528	12	55420	0.22168	62.1686	7.95415	3.18462	1.17654	0.931505	0.925478	0.913813	0.900126	0.887369	0.876344	0.891871	0.880657	0.880458	0.843342	0.894226	0.859599	0.849459	0.866501	0.839462	0.816357	0.89732	0.80923	0.812207	0.823872	1	0.893984	0.0620273
1528	12	55420	0.22168	62.1686	7.95415	3.18462	1.17654	0.931505	0.925478	0.913813	0.900126	0.887369	0.876344	0.891871	0.880657	0.880458	0.843342	0.894226	0.859599	0.849459	0.866501	0.839462	0.816357	0.89732	0.80923	0.812207	0.823872	1	0.893984	0.0620273
1533	17	47423	0.189692	100.951	8.82745	13.2177	3.40584	0.932269	0.927019	0.915442	0.901377	0.888377	0.877465	0.892521	0.881366	0.880733	0.844369	0.894197	0.860173	0.850199	0.86652	0.839456	0.816756	0.898119	0.808795	0.812232	0.824716	1	0.894922	0.0617826
1534	18	23975	0.0959	96.8118	7.5932	11.6132	2.67099	0.941376	0.9356	0.925276	0.9122	0.900918	0.885902	0.900918	0.886569	0.88682	0.850365	0.897018	0.864734	0.852513	0.870428	0.840334	0.82048	0.900334	0.811929	0.812888	0.828259	1	0.90281	0.0579696
1538	22	21880	0.08752	96.7844	7.60032	11.6039	2.67121	0.942619	0.936883	0.926508	0.913048	0.901668	0.886814	0.90192	0.887454	0.887157	0.850457	0.897692	0.865265	0.853496	0.871595	0.839899	0.821229	0.900983	0.812363	0.811814	0.828908	1	0.903712	0.0575522
1538	10	60009	0.240036	64.1312	8.00392	3.48637	1.25189	0.938668	0.911047	0.906681	0.897899	0.878818	0.885809	0.895549	0.873311	0.868445	0.831709	0.877102	0.864995	0.876718	0.849389	0.855113	0.828876	0.894349	0.816836	0.808979	0.828659	1	0.891494	0.0621754
1540	12	56245	0.22498	64.0713	8.17809	3.48392	1.28442	0.940039	0.912614	0.908045	0.899315	0.879643	0.886754	0.895964	0.874416	0.868824	0.832296	0.877882	0.865428	0.877162	0.850164	0.855472	0.829069	0.894586	0.816837	0.809281	0.829247	1	0.892511	0.0619036
1540	12	56245	0.22498	64.0713	8.17809	3.48392	1.28442	0.940039	0.912614	0.908045	0.899315	0.879643	0.886754	0.895964	0.874416	0.868824	0.832296	0.877882	0.865428	0.877162	0.850164	0.855472	0.829069	0.894586	0.816837	0.809281	0.829247	1	0.892511	0.0619036
1545	17	47947	0.191788	102.06	9.02871	13.6636	3.56585	0.941164	0.914186	0.90939	0.900244	0.880253	0.88773	0.897136	0.87531	0.869262	0.832503	0.877928	0.866321	0.877886	0.850512	0.855976	0.829447	0.894477	0.817726	0.808559	0.82977	1	0.893439	0.0614827
1546	18	19446	0.077784	99.1175	7.52507	12.445	2.77254	0.952355	0.928391	0.922195	0.910753	0.890749	0.897382	0.904402	0.885606	0.876684	0.83827	0.884115	0.868688	0.880515	0.857246	0.857066	0.832408	0.900905	0.819629	0.81536	0.830479	1	0.902984	0.057519
1550	22	17842	0.071368	99.1113	7.53951	12.4435	2.77687	0.953621	0.929464	0.923159	0.911865	0.891996	0.898134	0.905392	0.885439	0.876387	0.8392	0.884682	0.869577	0.880815	0.857891	0.857303	0.833315	0.90088	0.819639	0.816725	0.829784	1	0.903829	0.0571246
1550	10	62551	0.250204	66.2154	8.11329	3.82987	1.35309	0.919298	0.920905	0.917419	0.914574	0.871641	0.87718	0.912104	0.87284	0.86754	0.832864	0.893407	0.854247	0.851257	0.825702	0.843688	0.859722	0.863088	0.830306	0.851449	0.827509	1	0.891953	0.0618909
1552	12	58470	0.23388	66.1565	8.2877	3.82728	1.38782	0.920754	0.922028	0.919095	0.915615	0.872935	0.878279	0.912733	0.873508	0.867753	0.833419	0.893612	0.854934	0.852172	0.825953	0.844553	0.860202	0.863622	0.830588	0.851001	0.827587	1	0.892953	0.0614893
1552	12	58470	0.23388	66.1565	8.2877	3.82728	1.38782	0.920754	0.922028	0.919095	0.915615	0.872935	0.878279	0.912733	0.873508	0.867753	0.833419	0.893612	0.854934	0.852172	0.825953	0.844553	0.860202	0.863622	0.830588	0.851001	0.827587	1	0.892953	0.0614893
1557	17	49681	0.198724	106.361	9.19696	15.4407	3.94042	0.922173	0.922697	0.920322	0.917011	0.874238	0.879391	0.913156	0.87458	0.868843	0.834212	0.893974	0.854492	0.852761	0.826262	0.845635	0.861013	0.863328	0.830448	0.851261	0.828164	1	0.893903	0.0611952
1558	18	17860	0.07144	99.5352	7.64052	12.6072	2.84735	0.939894	0.936786	0.929815	0.92682	0.885022	0.891769	0.918309	0.880627	0.874972	0.844261	0.898964	0.862822	0.86005	0.832167	0.854059	0.865342	0.865482	0.834211	0.851988	0.829227	1	0.904225	0.0565446
1562	22	16384	0.065536	99.5298	7.63591	12.6049	2.84505	0.940216	0.937927	0.930206	0.927734	0.885864	0.891479	0.919006	0.880737	0.875946	0.845062	0.900238	0.863586	0.859711	0.831482	0.854584	0.866394	0.865479	0.834839	0.852478	0.829254	1	0.904791	0.0561962
1562	10	58441	0.233764	65.3994	8.21031	3.69836	1.33641	0.910671	0.920672	0.915975	0.901448	0.87063	0.877663	0.889324	0.875883	0.877269	0.820717	0.869663	0.853048	0.868594	0.823608	0.85831	0.848232	0.884054	0.806762	0.832575	0.844707	1	0.887614	0.0619081
1564	12	54608	0.218432	65.3356	8.38825	3.69533	1.37109	0.912522	0.921724	0.91754	0.902349	0.871621	0.878305	0.889979	0.876987	0.878122	0.822004	0.870358	0.85395	0.869369	0.824128	0.858885	0.848475	0.884358	0.806951	0.832479	0.845078	1	0.888679	0.0614857
1564	12	54608	0.218432	65.3356	8.38825	3.69533	1.37109	0.912522	0.921724	0.91754	0.902349	0.871621	0.878305	0.889979	0.876987	0.878122	0.822004	0.870358	0.85395	0.869369	0.824128	0.858885	0.848475	0.884358	0.806951	0.832479	0.845078	1	0.888679	0.0614857
1569	17	46496	0.185984	101.513	9.19808	13.4606	3.59167	0.914595	0.922843	0.918348	0.903658	0.872688	0.879624	0.890399	0.878291	0.878796	0.824071	0.870699	0.854106	0.870591	0.82477	0.858493	0.848471	0.884216	0.806639	0.832835	0.845266	1	0.889763	0.0610196
1570	18	19778	0.079112	98.4776	7.55216	12.2105	2.74152	0.928102	0.934372	0.928582	0.913287	0.886996	0.887021	0.899762	0.885555	0.885984	0.834614	0.874027	0.859996	0.87433	0.832061	0.861867	0.852791	0.887173	0.807134	0.83335	0.848822	1	0.899246	0.0574889
1574	22	18043	0.072172	98.4688	7.5538	12.2074	2.74315	0.929252	0.93449	0.929308	0.91426	0.887657	0.887879	0.90046	0.887103	0.886161	0.835837	0.875021	0.860167	0.875159	0.833232	0.861193	0.852408	0.888211	0.806739	0.833038	0.849415	1	0.899962	0.0571864
1574	10	51172	0.204688	64.5707	7.90282	3.55238	1.25363	0.9484	0.90273	0.93216	0.913888	0.867379	0.89847	0.901323	0.861731	0.864643	0.820507	0.884429	0.857139	0.85667	0.841876	0.861584	0.818768	0.901577	0.800555	0.848267	0.826399	1	0.89486	0.0601946
1576	12	47909	0.191636	64.5034	8.0893	3.54914	1.29098	0.949289	0.904152	0.933363	0.914932	0.868605	0.899205	0.90221	0.86251	0.865422	0.821735	0.885063	0.857751	0.856937	0.841961	0.861863	0.819418	0.901459	0.801248	0.848546	0.826713	1	0.895794	0.0598034
1576	12	47909	0.191636	64.5034	8.0893	3.54914	1.29098	0.949289	0.904152	0.933363	0.914932	0.868605	0.899205	0.90221	0.86251	0.865422	0.821735	0.885063	0.857751	0.856937	0.841961	0.861863	0.819418	0.901459	0.801248	0.848546	0.826713	1	0.895794	0.0598034
1581	17	40940	0.16376	102.611	8.94986	13.8761	3.57285	0.950342	0.905191	0.934819	0.916219	0.870188	0.9	0.903334	0.863324	0.866023	0.821861	0.885906	0.857926	0.856961	0.842416	0.862885	0.818649	0.900989	0.801832	0.849255	0.826075	1	0.896731	0.059492
1582	18	17401	0.069604	98.5621	7.5143	12.2398	2.74501	0.957991	0.919401	0.943825	0.926297	0.883915	0.907534	0.910781	0.867967	0.87291	0.830786	0.890753	0.861042	0.860928	0.846675	0.867192	0.820298	0.900753	0.802109	0.853428	0.829464	1	0.905121	0.0560946
1586	22	15895	0.06358	98.5538	7.51251	12.2367	2.74439	0.958509	0.921139	0.944605	0.927996	0.88597	0.908242	0.91167	0.868449	0.872664	0.831456	0.891444	0.861497	0.861686	0.846839	0.868103	0.820132	0.900692	0.801573	0.853067	0.829443	1	0.906027	0.0557299
1586	10	54514	0.218056	64.6158	7.97345	3.56227	1.26741	0.948619	0.914371	0.915462	0.894422	0.882636	0.884443	0.905465	0.88813	0.86442	0.822908	0.883094	0.850947	0.863925	0.863485	0.823559	0.82433	0.87007	0.833557	0.815946	0.835418	1	0.894195	0.0583359
1588	12	51097	0.204388	64.5615	8.15843	3.56105	1.30311	0.949547	0.915386	0.916375	0.895268	0.883408	0.885081	0.906247	0.88877	0.865139	0.823375	0.883819	0.851958	0.864239	0.864376	0.824246	0.824774	0.869484	0.833611	0.816046	0.836106	1	0.89497	0.058087
1588	12	51097	0.204388	64.5615	8.15843	3.56105	1.30311	0.949547	0.915386	0.916375	0.895268	0.883408	0.885081	0.906247	0.88877	0.865139	0.823375	0.883819	0.851958	0.864239	0.864376	0.824246	0.824774	0.869484	0.833611	0.816046	0.836106	1	0.89497	0.058087
1593	17	43547	0.174188	103.452	9.03271	14.2195	3.66647	0.950456	0.91686	0.917434	0.896365	0.88455	0.885687	0.907307	0.889935	0.866271	0.824087	0.883723	0.852275	0.864239	0.865192	0.824133	0.82512	0.86921	0.83341	0.816486	0.836407	1	0.895867	0.0577557
1594	18	18158	0.072632	98.6872	7.52585	12.2862	2.75099	0.959192	0.928819	0.927911	0.907121	0.892967	0.896602	0.914363	0.895143	0.874931	0.833352	0.887405	0.85885	0.867882	0.869975	0.826715	0.825091	0.869231	0.8317	0.81851	0.839107	1	0.904218	0.0547972
1598	22	16653	0.066612	98.6671	7.50956	12.2779	2.74507	0.959617	0.929893	0.929622	0.907764	0.894163	0.896986	0.91509	0.895634	0.875518	0.834504	0.887558	0.859124	0.868462	0.871495	0.826308	0.825647	0.869573	0.831982	0.818441	0.838708	1	0.904986	0.0543946
1598	10	58066	0.232264	64.9017	8.06218	3.61151	1.29077	0.935883	0.920754	0.917344	0.892166	0.867039	0.899149	0.879551	0.889763	0.875702	0.805084	0.883331	0.871724	0.862484	0.836376	0.862071	0.825363	0.888007	0.810526	0.819189	0.848836	1	0.892071	0.0582203
1600	12	54280	0.21712	64.8601	8.25965	3.61283	1.32886	0.936754	0.921767	0.918616	0.893147	0.867926	0.899825	0.880435	0.890263	0.87593	0.806006	0.883889	0.872181	0.862436	0.836118	0.862261	0.82594	0.888587	0.810722	0.819022	0.84906	1	0.892845	0.0579888
1600	12	54280	0.21712	64.8601	8.25965	3.61283	1.32886	0.936754	0.921767	0.918616	0.893147	0.867926	0.899825	0.880435	0.890263	0.87593	0.806006	0.883889	0.872181	0.862436	0.836118	0.862261	0.82594	0.888587	0.810722	0.819022	0.84906	1	0.892845	0.0579888
1605	17	46301	0.185204	100.366	9.0716	13.0097	3.45732	0.93782	0.922917	0.919343	0.893825	0.869214	0.900855	0.881158	0.890801	0.875186	0.806818	0.884538	0.872519	0.862573	0.836289	0.862584	0.82657	0.889182	0.810922	0.818816	0.848383	1	0.893588	0.0575735
1606	18	22563	0.090252	97.1646	7.64241	11.741	2.6988	0.945242	0.933187	0.927071	0.902717	0.878451	0.908767	0.889243	0.896778	0.879914	0.816469	0.890351	0.873665	0.86305	0.83894	0.863693	0.829256	0.891592	0.813566	0.817511	0.849555	1	0.900707	0.0553185
1610	22	20575	0.0823	97.1725	7.67187	11.7454	2.70754	0.946027	0.934532	0.927363	0.903985	0.879052	0.908748	0.89079	0.896695	0.880389	0.817132	0.890838	0.874459	0.862552	0.840365	0.863256	0.829721	0.892272	0.814435	0.817546	0.850571	1	0.901406	0.0551231
1610	10	55398	0.221592	62.4598	7.68095	3.21787	1.1395	0.928987	0.922028	0.93266	0.910015	0.871268	0.87532	0.906973	0.873245	0.867892	0.827936	0.852179	0.843613	0.863127	0.857188	0.853045	0.842521	0.884436	0.80261	0.813297	0.825851	1	0.892904	0.0574185
1612	12	51873	0.207492	62.404	7.84801	3.21583	1.17014	0.930378	0.923207	0.933607	0.910638	0.872323	0.875976	0.907341	0.873884	0.868217	0.828283	0.852852	0.843869	0.863638	0.857132	0.85344	0.843502	0.884767	0.803376	0.813602	0.825564	1	0.893707	0.057104
1612	12	51873	0.207492	62.404	7.84801	3.21583	1.17014	0.930378	0.923207	0.933607	0.910638	0.872323	0.875976	0.907341	0.873884	0.868217	0.828283	0.852852	0.843869	0.863638	0.857132	0.85344	0.843502	0.884767	0.803376	0.813602	0.825564	1	0.893707	0.057104
1617	17	44286	0.177144	101.78	8.72197	13.5329	3.42339	0.932134	0.924739	0.934629	0.911123	0.872386	0.877241	0.907691	0.874938	0.868367	0.828908	0.853475	0.844714	0.864099	0.857551	0.853588	0.844714	0.885483	0.803821	0.813237	0.826187	1	0.894614	0.0567259
1618	18	20433	0.081732	97.9051	7.33406	11.9906	2.63789	0.9434	0.933881	0.942324	0.92079	0.883742	0.885014	0.91017	0.881711	0.872681	0.838594	0.858733	0.848578	0.869402	0.859614	0.857583	0.847648	0.887388	0.808374	0.816767	0.828072	1	0.902361	0.0535459
1622	22	18737	0.074948	97.9119	7.35065	11.9939	2.64498	0.944068	0.934648	0.943054	0.921385	0.883813	0.886641	0.911218	0.881998	0.872632	0.839008	0.860036	0.849656	0.869856	0.859903	0.857208	0.848375	0.886668	0.807974	0.81766	0.829055	1	0.902997	0.0533617
1622	10	55146	0.220584	65.6741	8.20067	3.7431	1.34411	0.927828	0.90634	0.909032	0.921445	0.87242	0.885613	0.887979	0.864768	0.8836	0.833805	0.886411	0.866663	0.867497	0.848158	0.845419	0.824176	0.869283	0.789395	0.822634	0.841267	1	0.890548	0.0608134
1624	12	51639	0.206556	65.605	8.37606	3.73908	1.37875	0.929259	0.907541	0.909865	0.922055	0.873681	0.886162	0.889183	0.865392	0.884225	0.835309	0.887111	0.867126	0.867949	0.848467	0.845533	0.823961	0.86943	0.789171	0.822847	0.841331	1	0.891439	0.0605045
1624	12	51639	0.206556	65.605	8.37606	3.73908	1.37875	0.929259	0.907541	0.909865	0.922055	0.873681	0.886162	0.889183	0.865392	0.884225	0.835309	0.887111	0.867126	0.867949	0.848467	0.845533	0.823961	0.86943	0.789171	0.822847	0.841331	1	0.891439	0.0605045
1629	17	44026	0.176104	106.077	9.27393	15.3253	3.94609	0.930416	0.909599	0.91095	0.922364	0.874949	0.886465	0.890031	0.866329	0.88492	0.836063	0.888282	0.86801	0.867692	0.849214	0.846364	0.824047	0.869816	0.789783	0.823559	0.840878	1	0.8924	0.0601088
1630	18	13810	0.05524	100.87	7.60958	13.1115	2.9216	0.946162	0.926539	0.923208	0.93168	0.889138	0.897466	0.90076	0.874113	0.890224	0.841673	0.898516	0.871144	0.871289	0.856336	0.850036	0.824873	0.870999	0.794642	0.829001	0.836314	1	0.903261	0.0558118
1634	22	12668	0.050672	100.841	7.60324	13.1001	2.91714	0.946992	0.92856	0.923903	0.93306	0.890235	0.897419	0.901721	0.874763	0.891419	0.842674	0.899787	0.87129	0.871882	0.856805	0.850529	0.823255	0.870303	0.795193	0.828505	0.836044	1	0.904152	0.0553995
1634	10	56521	0.226084	68.2212	8.38559	4.18793	1.48103	0.930566	0.921242	0.916359	0.911714	0.886423	0.908185	0.881699	0.855133	0.887573	0.822004	0.880965	0.854081	0.84841	0.821615	0.879443	0.857301	0.895481	0.833973	0.793882	0.823305	1	0.894261	0.0611295
1636	12	52850	0.2114	68.1588	8.57	4.18504	1.51992	0.93175	0.922507	0.917824	0.913188	0.887559	0.908647	0.882573	0.855856	0.88772	0.822942	0.881447	0.855326	0.848836	0.821911	0.87947	0.857805	0.895781	0.834721	0.793879	0.82316	1	0.895233	0.0607195
1636	12	52850	0.2114	68.1588	8.57	4.18504	1.51992	0.93175	0.922507	0.917824	0.913188	0.887559	0.908647	0.882573	0.855856	0.88772	0.822942	0.881447	0.855326	0.848836	0.821911	0.87947	0.857805	0.895781	0.834721	0.793879	0.82316	1	0.895233	0.0607195
1641	17	45194	0.180776	106.568	9.44907	15.5476	4.05841	0.933055	0.923563	0.918806	0.914082	0.889266	0.909302	0.883823	0.856773	0.887894	0.823937	0.881444	0.855976	0.849836	0.822676	0.880039	0.858056	0.895362	0.834259	0.794154	0.823129	1	0.896161	0.0603479
1642	18	13574	0.054296	100.821	7.6653	13.0957	2.93704	0.947068	0.937122	0.932113	0.926146	0.900398	0.917526	0.894541	0.866988	0.891668	0.838515	0.892368	0.868167	0.858369	0.828054	0.881907	0.862384	0.898667	0.838736	0.798254	0.821718	1	0.907091	0.0556822
1646	22	12441	0.049764	100.827	7.66346	13.0981	2.93635	0.948597	0.937545	0.932843	0.926413	0.901736	0.918415	0.894261	0.867816	0.892091	0.839643	0.892734	0.868218	0.858814	0.827868	0.882646	0.862792	0.899244	0.839322	0.798529	0.821397	1	0.907783	0.0554379
1646	10	53583	0.214332	66.1624	8.15869	3.82269	1.35552	0.935605	0.902208	0.926171	0.902049	0.878478	0.872413	0.880923	0.860861	0.880596	0.849337	0.876304	0.843822	0.874867	0.81914	0.846985	0.818944	0.876173	0.830179	0.807961	0.829526	1	0.889487	0.0621416
1648	12	50085	0.20034	66.106	8.34168	3.82093	1.39138	0.936698	0.903754	0.926884	0.903394	0.879665	0.873535	0.88259	0.862055	0.880982	0.850005	0.877009	0.844375	0.875192	0.819437	0.847469	0.819287	0.87638	0.830338	0.808366	0.829899	1	0.8905	0.0617839
1648	12	50085	0.20034	66.106	8.34168	3.82093	1.39138	0.936698	0.903754	0.926884	0.903394	0.879665	0.873535	0.88259	0.862055	0.880982	0.850005	0.877009	0.844375	0.875192	0.819437	0.847469	0.819287	0.87638	0.830338	0.808366	0.829899	1	0.8905	0.0617839
1653	17	42699	0.170796	104.397	9.23423	14.6193	3.80552	0.937926	0.905361	0.927727	0.904541	0.881402	0.875278	0.883545	0.862538	0.881566	0.850559	0.877878	0.845746	0.875571	0.819434	0.847947	0.820897	0.876613	0.830769	0.809106	0.829574	1	0.891592	0.0614504
1654	18	17153	0.068612	98.5429	7.70752	12.2434	2.81404	0.947123	0.919897	0.935638	0.917274	0.894625	0.884481	0.89375	0.873492	0.886172	0.856148	0.884219	0.85023	0.880721	0.826969	0.850289	0.824666	0.881741	0.833061	0.812977	0.834402	1	0.901	0.0582837
1658	22	15640	0.06256	98.5463	7.70617	12.2445	2.81164	0.948178	0.921036	0.936893	0.917583	0.894885	0.885678	0.895237	0.874872	0.886413	0.857737	0.884719	0.85032	0.880627	0.826311	0.850831	0.824744	0.882449	0.833376	0.813203	0.834847	1	0.901831	0.058131
1658	10	54682	0.218728	63.6705	7.96754	3.41301	1.23066	0.934293	0.903167	0.918904	0.881588	0.885675	0.893411	0.881506	0.874291	0.881862	0.829021	0.881167	0.857778	0.849695	0.836272	0.849009	0.811291	0.874694	0.787791	0.814729	0.825308	1	0.888498	0.0615425
1660	12	51146	0.204584	63.6037	8.13421	3.40918	1.25979	0.935195	0.904988	0.919681	0.883041	0.886589	0.894752	0.882425	0.875494	0.882679	0.829381	0.881916	0.85775	0.849617	0.836771	0.849372	0.812107	0.874526	0.788722	0.814629	0.825979	1	0.889477	0.0611831
1660	12	51146	0.204584	63.6037	8.13421	3.40918	1.25979	0.935195	0.904988	0.919681	0.883041	0.886589	0.894752	0.882425	0.875494	0.882679	0.829381	0.881916	0.85775	0.849617	0.836771	0.849372	0.812107	0.874526	0.788722	0.814629	0.825979	1	0.889477	0.0611831
1665	17	43650	0.1746	99.9094	8.97898	12.8306	3.39418	0.935796	0.906873	0.920458	0.884731	0.887847	0.895636	0.88378	0.876243	0.883047	0.830149	0.883528	0.857606	0.85016	0.836632	0.849794	0.81205	0.874948	0.789381	0.814857	0.825556	1	0.89045	0.0608898
1666	18	22245	0.08898	96.5507	7.65445	11.5243	2.67716	0.946617	0.918004	0.928029	0.895999	0.896381	0.901146	0.891639	0.883434	0.886649	0.834592	0.890088	0.860238	0.853428	0.841448	0.850731	0.815666	0.874017	0.795437	0.817038	0.825421	1	0.898167	0.0577089
1670	22	20255	0.08102	96.5439	7.65892	11.5222	2.67939	0.947569	0.918687	0.928783	0.897507	0.897507	0.902098	0.89331	0.883881	0.887238	0.833843	0.890916	0.860281	0.853419	0.841471	0.851148	0.815947	0.873636	0.795384	0.818465	0.825302	1	0.89894	0.0574507
1670	10	58327	0.233308	62.3082	7.74591	3.19758	1.14397	0.935622	0.915571	0.909322	0.905113	0.891954	0.886022	0.89828	0.868526	0.895906	0.815223	0.86388	0.874904	0.860365	0.836139	0.843666	0.831262	0.882602	0.811828	0.825175	0.843306	1	0.89323	0.060863
1672	12	54655	0.21862	62.2366	7.91744	3.19343	1.17443	0.936932	0.916869	0.909953	0.906093	0.892498	0.886662	0.898802	0.869189	0.897009	0.815095	0.864578	0.875107	0.860653	0.836346	0.843281	0.830793	0.883103	0.812561	0.825588	0.843226	1	0.893987	0.0605748
1672	12	54655	0.21862	62.2366	7.91744	3.19343	1.17443	0.936932	0.916869	0.909953	0.906093	0.892498	0.886662	0.898802	0.869189	0.897009	0.815095	0.864578	0.875107	0.860653	0.836346	0.843281	0.830793	0.883103	0.812561	0.825588	0.843226	1	0.893987	0.0605748
1677	17	46713	0.186852	99.3466	8.7644	12.6052	3.27664	0.938229	0.917817	0.911449	0.907114	0.89306	0.886948	0.899696	0.870828	0.897266	0.81624	0.865723	0.875634	0.861013	0.837679	0.843577	0.831749	0.882784	0.812772	0.826248	0.843587	1	0.894929	0.0601744
1678	18	26802	0.107208	95.5544	7.60774	11.1744	2.60456	0.946832	0.927673	0.920454	0.915864	0.897732	0.891799	0.905828	0.878162	0.902731	0.820088	0.871017	0.878423	0.861689	0.840907	0.845683	0.835759	0.882583	0.813148	0.829211	0.843333	1	0.901534	0.0570005
1682	22	24447	0.097788	95.5331	7.61767	11.1676	2.60797	0.947601	0.92903	0.92179	0.916656	0.899006	0.892154	0.90643	0.879106	0.903096	0.820591	0.8716	0.879167	0.863255	0.841023	0.846709	0.83501	0.882296	0.813045	0.828834	0.844398	1	0.902371	0.0566595
1682	10	61010	0.24404	61.8358	7.75865	3.12832	1.13078	0.909621	0.90268	0.906589	0.907736	0.884076	0.887445	0.881921	0.87207	0.865391	0.838363	0.867661	0.853704	0.854942	0.827627	0.86871	0.832191	0.872357	0.79219	0.829725	0.834306	1	0.885233	0.0644762
1684	12	56966	0.227864	61.7885	7.90929	3.12704	1.15759	0.911526	0.90425	0.908208	0.909069	0.884852	0.889267	0.882597	0.872959	0.865736	0.839229	0.867833	0.854071	0.855563	0.828521	0.868307	0.832619	0.872573	0.791648	0.830276	0.834682	1	0.886388	0.0639454
1684	12	56966	0.227864	61.7885	7.90929	3.12704	1.15759	0.911526	0.90425	0.908208	0.909069	0.884852	0.889267	0.882597	0.872959	0.865736	0.839229	0.867833	0.854071	0.855563	0.828521	0.868307	0.832619	0.872573	0.791648	0.830276	0.834682	1	0.886388	0.0639454
1689	17	48590	0.19436	99.4201	8.78059	12.6338	3.28956	0.913038	0.905937	0.909354	0.909724	0.886119	0.889741	0.88405	0.872937	0.866989	0.840574	0.868111	0.854312	0.855649	0.828957	0.868399	0.833083	0.873173	0.791665	0.830449	0.834688	1	0.887381	0.0636175
1690	18	21643	0.086572	98.164	7.34559	12.0851	2.65511	0.92739	0.920529	0.920182	0.91808	0.894492	0.898327	0.88941	0.8807	0.872984	0.846371	0.871159	0.858107	0.860786	0.834796	0.870397	0.834912	0.875757	0.792381	0.834381	0.835651	1	0.89636	0.0603854
1694	22	19737	0.078948	98.1364	7.35784	12.0757	2.65978	0.929523	0.922354	0.920454	0.919263	0.895704	0.899478	0.890257	0.881694	0.873689	0.847368	0.87108	0.857602	0.8612	0.834524	0.870801	0.835284	0.874094	0.791787	0.835385	0.835613	1	0.897372	0.0598041
1694	10	57614	0.230456	67.1406	8.18691	3.99023	1.40068	0.93105	0.909423	0.931605	0.890843	0.869181	0.907835	0.88646	0.841506	0.891624	0.82434	0.872609	0.845446	0.833565	0.834389	0.890643	0.851069	0.880611	0.784072	0.809109	0.854662	1	0.890129	0.0631561
1696	12	53903	0.215612	67.0871	8.36388	3.98865	1.43875	0.932304	0.911211	0.932852	0.892205	0.870619	0.908567	0.887084	0.842059	0.892177	0.825399	0.873226	0.846363	0.833432	0.834814	0.891129	0.851326	0.88073	0.784669	0.809166	0.854683	1	0.891171	0.062662
1696	12	53903	0.215612	67.0871	8.36388	3.98865	1.43875	0.932304	0.911211	0.932852	0.892205	0.870619	0.908567	0.887084	0.842059	0.892177	0.825399	0.873226	0.846363	0.833432	0.834814	0.891129	0.851326	0.88073	0.784669	0.809166	0.854683	1	0.891171	0.062662
1701	17	45720	0.18288	104.615	9.22824	14.7085	3.82083	0.933454	0.912533	0.933869	0.89334	0.872517	0.909361	0.888178	0.842793	0.892585	0.825831	0.873699	0.847299	0.834077	0.83493	0.891284	0.85187	0.880315	0.785816	0.809154	0.854276	1	0.892143	0.0622335
1702	18	17938	0.071752	98.675	7.67583	12.29	2.8041	0.945479	0.92672	0.943667	0.909271	0.886247	0.917131	0.898623	0.852436	0.898316	0.836883	0.879028	0.853022	0.839475	0.840311	0.89316	0.85029	0.880895	0.795211	0.808646	0.85461	1	0.902382	0.0575553
1706	22	16414	0.065656	98.6379	7.66136	12.2755	2.79564	0.94654	0.927531	0.944346	0.910747	0.888022	0.918149	0.899232	0.852748	0.898532	0.837304	0.88062	0.853022	0.839101	0.841142	0.893292	0.850463	0.879798	0.796302	0.809492	0.854575	1	0.903214	0.057228
1706	10	51520	0.20608	63.3632	7.95019	3.36467	1.21237	0.915509	0.897399	0.918042	0.909715	0.871826	0.8931	0.859802	0.830115	0.895235	0.867915	0.875029	0.851689	0.846205	0.83949	0.853251	0.820885	0.897341	0.825427	0.785937	0.821739	1	0.885178	0.0625117
1708	12	48191	0.192764	63.3107	8.13497	3.36384	1.24584	0.917173	0.898373	0.918865	0.91101	0.873099	0.894098	0.860773	0.830881	0.896018	0.868502	0.87562	0.851964	0.846185	0.839908	0.853219	0.821751	0.897647	0.825953	0.785665	0.822571	1	0.886143	0.0621754
1708	12	48191	0.192764	63.3107	8.13497	3.36384	1.24584	0.917173	0.898373	0.918865	0.91101	0.873099	0.894098	0.860773	0.830881	0.896018	0.868502	0.87562	0.851964	0.846185	0.839908	0.853219	0.821751	0.897647	0.825953	0.785665	0.822571	1	0.886143	0.0621754
1713	17	41096	0.164384	103.227	9.02375	14.1277	3.63152	0.918265	0.899151	0.919773	0.911707	0.874501	0.894199	0.861398	0.832271	0.897131	0.869038	0.876728	0.852954	0.845751	0.839838	0.853392	0.822002	0.897885	0.825737	0.785295	0.822623	1	0.886919	0.061781
1714	18	18252	0.073008	97.6776	7.65251	11.9257	2.73825	0.929542	0.912859	0.930419	0.921899	0.88404	0.904367	0.870973	0.842702	0.902887	0.872836	0.877329	0.858536	0.846839	0.842757	0.857906	0.827964	0.899655	0.828594	0.786955	0.824293	1	0.895911	0.0580246
1718	22	16702	0.066808	97.6398	7.65879	11.9124	2.73859	0.930966	0.913543	0.931326	0.922824	0.884774	0.905341	0.871662	0.843342	0.903275	0.873368	0.87741	0.85834	0.847473	0.842773	0.857831	0.828134	0.899054	0.828224	0.786972	0.823195	1	0.896621	0.057625
1718	10	49422	0.197688	64.6597	8.07351	3.57313	1.28536	0.9524	0.892831	0.915301	0.908118	0.883513	0.860609	0.877322	0.868277	0.864848	0.836955	0.868793	0.861165	0.878303	0.805724	0.843076	0.810823	0.887904	0.842327	0.848812	0.85467	1	0.889501	0.0591512
1720	12	46217	0.184868	64.6213	8.25374	3.57438	1.32182	0.953524	0.894617	0.915951	0.909092	0.884523	0.861285	0.878259	0.868652	0.865861	0.837993	0.869507	0.86202	0.879006	0.805786	0.843467	0.811628	0.888537	0.842904	0.84933	0.854631	1	0.890445	0.058756
1720	12	46217	0.184868	64.6213	8.25374	3.57438	1.32182	0.953524	0.894617	0.915951	0.909092	0.884523	0.861285	0.878259	0.868652	0.865861	0.837993	0.869507	0.86202	0.879006	0.805786	0.843467	0.811628	0.888537	0.842904	0.84933	0.854631	1	0.890445	0.058756
1725	17	39386	0.157544	101.457	9.09062	13.4315	3.54538	0.954248	0.896321	0.917001	0.910679	0.885162	0.862273	0.879005	0.868938	0.866691	0.838661	0.869471	0.862692	0.878586	0.805629	0.843434	0.812979	0.889072	0.843282	0.850074	0.853971	1	0.891307	0.0584181
1726	18	18976	0.075904	97.2694	7.64303	11.7787	2.71466	0.962189	0.908463	0.925379	0.918318	0.892022	0.871285	0.886172	0.87666	0.871601	0.843829	0.875922	0.868176	0.88409	0.810392	0.847333	0.816769	0.891811	0.84649	0.851892	0.853631	1	0.898855	0.0557334
1730	22	17275	0.0691	97.2241	7.65479	11.7632	2.71719	0.962952	0.909493	0.92657	0.919074	0.893025	0.872388	0.887207	0.877337	0.872851	0.843965	0.876006	0.868046	0.883444	0.810767	0.84767	0.817511	0.891867	0.84657	0.852359	0.853285	1	0.899622	0.0554025
1730	10	53912	0.215648	62.4039	7.7707	3.21286	1.15417	0.943695	0.914518	0.899243	0.891842	0.894374	0.899763	0.863889	0.861116	0.890544	0.805767	0.88408	0.853233	0.855821	0.841353	0.857332	0.82464	0.884794	0.800323	0.798551	0.830947	1	0.889789	0.0619401
1732	12	50363	0.201452	62.3399	7.94173	3.20975	1.18342	0.944761	0.916129	0.900602	0.893046	0.895588	0.900929	0.864355	0.862339	0.890892	0.806237	0.884767	0.853871	0.856254	0.841868	0.857663	0.825497	0.884737	0.800856	0.79884	0.831017	1	0.8908	0.0615322
1732	12	50363	0.201452	62.3399	7.94173	3.20975	1.18342	0.944761	0.916129	0.900602	0.893046	0.895588	0.900929	0.864355	0.862339	0.890892	0.806237	0.884767	0.853871	0.856254	0.841868	0.857663	0.825497	0.884737	0.800856	0.79884	0.831017	1	0.8908	0.0615322
1737	17	42914	0.171656	101.404	8.82931	13.3935	3.43755	0.945834	0.917102	0.90213	0.894906	0.896106	0.901629	0.866058	0.863425	0.890898	0.806252	0.884781	0.854139	0.857133	0.841054	0.85895	0.824917	0.884793	0.801207	0.799355	0.831524	1	0.891708	0.0612139
1738	18	18846	0.075384	98.5562	7.41253	12.232	2.70467	0.954447	0.930091	0.914677	0.910618	0.903826	0.909132	0.877932	0.873926	0.896954	0.816407	0.888995	0.85676	0.859068	0.842513	0.862278	0.827205	0.886607	0.801947	0.803088	0.835164	1	0.900966	0.0574234
1742	22	17261	0.069044	98.53	7.42145	12.2229	2.70767	0.954898	0.931145	0.91614	0.912404	0.903627	0.909797	0.879323	0.874573	0.897717	0.817595	0.889549	0.856179	0.859307	0.843404	0.862088	0.828197	0.886884	0.801431	0.80314	0.836076	1	0.90176	0.0571025
1742	10	57571	0.230284	66.7242	8.25227	3.92149	1.39576	0.921358	0.902416	0.913707	0.900749	0.894461	0.887765	0.886488	0.836828	0.884482	0.832702	0.893714	0.869891	0.857671	0.839199	0.88225	0.830262	0.8734	0.819675	0.824591	0.833093	1	0.889086	0.0648795
1744	12	53805	0.21522	66.6618	8.45126	3.91936	1.43491	0.92287	0.904284	0.914878	0.902026	0.895512	0.888644	0.887576	0.837562	0.884908	0.833259	0.894322	0.870486	0.857755	0.839485	0.882576	0.830508	0.873553	0.819506	0.82471	0.832906	1	0.890132	0.0645261
1744	12	53805	0.21522	66.6618	8.45126	3.91936	1.43491	0.92287	0.904284	0.914878	0.902026	0.895512	0.888644	0.887576	0.837562	0.884908	0.833259	0.894322	0.870486	0.857755	0.839485	0.882576	0.830508	0.873553	0.819506	0.82471	0.832906	1	0.890132	0.0645261
1749	17	45692	0.182768	105.778	9.3607	15.2047	3.95941	0.924954	0.906198	0.915707	0.904546	0.896273	0.889149	0.888317	0.838845	0.885385	0.835299	0.89438	0.871301	0.858936	0.840541	0.882507	0.830463	0.874562	0.818962	0.824926	0.833494	1	0.891397	0.0638377
1750	18	17515	0.07006	98.8706	7.72635	12.365	2.83674	0.941793	0.919612	0.927919	0.9171	0.906109	0.900599	0.898002	0.850557	0.892692	0.843477	0.899115	0.877134	0.859663	0.848501	0.886069	0.831944	0.877476	0.82338	0.828176	0.835855	1	0.902184	0.0586014
1754	22	15969	0.063876	98.8575	7.71282	12.3594	2.8314	0.943046	0.921254	0.929238	0.918091	0.906913	0.901622	0.897708	0.85284	0.891947	0.843353	0.900401	0.878045	0.860636	0.849678	0.885779	0.832112	0.87792	0.823314	0.827635	0.836402	1	0.903126	0.0583295
1754	10	58584	0.234336	63.8108	8.00589	3.43624	1.24033	0.935324	0.895927	0.92317	0.918971	0.887171	0.899691	0.860687	0.858093	0.898172	0.799203	0.870494	0.840835	0.872841	0.851231	0.876306	0.834929	0.8856	0.758441	0.7878	0.830961	1	0.890257	0.0592002
1756	12	54899	0.219596	63.7449	8.18277	3.43301	1.2731	0.936292	0.897421	0.924015	0.920254	0.887921	0.900526	0.861682	0.858604	0.899051	0.799896	0.871018	0.841427	0.873204	0.851801	0.876592	0.834778	0.885745	0.758903	0.787692	0.83109	1	0.891132	0.0589798
1756	12	54899	0.219596	63.7449	8.18277	3.43301	1.2731	0.936292	0.897421	0.924015	0.920254	0.887921	0.900526	0.861682	0.858604	0.899051	0.799896	0.871018	0.841427	0.873204	0.851801	0.876592	0.834778	0.885745	0.758903	0.787692	0.83109	1	0.891132	0.0589798
1761	17	46785	0.18714	103.573	9.03559	14.2684	3.6685	0.937865	0.899444	0.924858	0.921118	0.888618	0.90109	0.862712	0.859271	0.899316	0.800267	0.871818	0.842268	0.873132	0.853094	0.877204	0.835556	0.885882	0.759763	0.787464	0.831271	1	0.892116	0.0585344
1762	18	18469	0.073876	98.8473	7.52581	12.3452	2.76275	0.94748	0.91345	0.935676	0.92926	0.896611	0.909605	0.870865	0.866804	0.903081	0.80497	0.875792	0.84428	0.876063	0.858628	0.883562	0.836402	0.884915	0.767665	0.788375	0.832314	1	0.900274	0.0555202
1766	22	16890	0.06756	98.8301	7.53334	12.3393	2.76276	0.948668	0.914742	0.936708	0.929899	0.897602	0.910687	0.871906	0.8664	0.903582	0.807194	0.877235	0.844583	0.876584	0.85894	0.884517	0.836146	0.885287	0.768709	0.78878	0.83283	1	0.901199	0.0551023
1766	10	53630	0.21452	66.7628	8.27556	3.92893	1.3992	0.911412	0.89697	0.922515	0.916381	0.870129	0.887964	0.861169	0.835987	0.909845	0.833731	0.878454	0.820548	0.880142	0.823345	0.85565	0.844676	0.885325	0.819178	0.801203	0.866427	1	0.885298	0.0618748
1768	12	50164	0.200656	66.6903	8.45953	3.9245	1.43617	0.912557	0.898343	0.92387	0.91773	0.871412	0.888855	0.861604	0.836716	0.909776	0.834024	0.879445	0.820758	0.880602	0.82317	0.855693	0.844988	0.885775	0.819751	0.801152	0.866897	1	0.886216	0.0615084
1768	12	50164	0.200656	66.6903	8.45953	3.9245	1.43617	0.912557	0.898343	0.92387	0.91773	0.871412	0.888855	0.861604	0.836716	0.909776	0.834024	0.879445	0.820758	0.880602	0.82317	0.855693	0.844988	0.885775	0.819751	0.801152	0.866897	1	0.886216	0.0615084
1773	17	42763	0.171052	105.768	9.36194	15.2003	3.9599	0.914026	0.899972	0.92566	0.918984	0.871945	0.889613	0.861492	0.837909	0.909536	0.834401	0.879604	0.820394	0.880738	0.822604	0.855588	0.845801	0.886397	0.81947	0.800143	0.866988	1	0.887095	0.0611599
1774	18	14857	0.059428	99.5718	7.70744	12.6246	2.87081	0.930605	0.91849	0.937336	0.931682	0.885475	0.899845	0.871912	0.847277	0.911052	0.840412	0.885744	0.824965	0.883186	0.827186	0.857508	0.848354	0.889244	0.824123	0.80346	0.868648	1	0.898207	0.0571301
1778	22	13622	0.054488	99.5761	7.7137	12.6266	2.87288	0.931288	0.919836	0.938445	0.932169	0.88603	0.899941	0.873183	0.848958	0.911247	0.841396	0.886213	0.825283	0.883424	0.827815	0.857767	0.848077	0.889333	0.823154	0.803296	0.868558	1	0.898933	0.0569015
1778	10	52410	0.20964	65.0559	8.09206	3.63764	1.30127	0.9363	0.911439	0.925749	0.897233	0.903377	0.879431	0.8722	0.836653	0.88381	0.846422	0.846661	0.84316	0.879307	0.863623	0.851965	0.819729	0.875844	0.852232	0.786701	0.838447	1	0.891279	0.0584514
1780	12	49120	0.19648	64.9921	8.2811	3.63508	1.33822	0.937561	0.912663	0.926415	0.898432	0.904448	0.880517	0.873086	0.836635	0.884518	0.847099	0.847201	0.843811	0.879672	0.864689	0.852219	0.819921	0.875916	0.852565	0.787154	0.838579	1	0.892158	0.0580932
1780	12	49120	0.19648	64.9921	8.2811	3.63508	1.33822	0.937561	0.912663	0.926415	0.898432	0.904448	0.880517	0.873086	0.836635	0.884518	0.847099	0.847201	0.843811	0.879672	0.864689	0.852219	0.819921	0.875916	0.852565	0.787154	0.838579	1	0.892158	0.0580932
1785	17	41980	0.16792	103.093	9.11324	14.0801	3.66412	0.938578	0.91459	0.927537	0.899131	0.905431	0.88223	0.87282	0.837327	0.88454	0.848559	0.848333	0.844497	0.879621	0.865019	0.852561	0.820426	0.875774	0.853561	0.787351	0.838804	1	0.8931	0.0577074
1786	18	16216	0.064864	99.0005	7.54167	12.4026	2.77376	0.94823	0.925876	0.935372	0.91126	0.914221	0.893038	0.883171	0.844259	0.889122	0.859059	0.856253	0.851196	0.8824	0.86723	0.853509	0.824833	0.876973	0.854403	0.788234	0.842224	1	0.901662	0.0542226
1790	22	14793	0.059172	98.9896	7.56548	12.3999	2.78165	0.949368	0.926283	0.935814	0.911546	0.915196	0.894139	0.884979	0.84496	0.889238	0.860339	0.856385	0.851315	0.883289	0.867775	0.853174	0.826202	0.876158	0.85581	0.787771	0.841547	1	0.902358	0.0542358
1790	10	52040	0.20816	65.4031	8.09778	3.69456	1.31778	0.935655	0.906072	0.902479	0.904016	0.899481	0.906255	0.864153	0.847118	0.87011	0.821061	0.875797	0.852921	0.887875	0.830217	0.883868	0.838864	0.886193	0.829862	0.826989	0.834906	1	0.890502	0.0632921
1792	12	48711	0.194844	65.3576	8.27638	3.69449	1.35344	0.936308	0.907557	0.903646	0.905063	0.900423	0.907074	0.865226	0.848371	0.870871	0.821837	0.876383	0.853216	0.888085	0.830274	0.884615	0.839821	0.886494	0.830367	0.827257	0.835581	1	0.891413	0.0630176
1792	12	48711	0.194844	65.3576	8.27638	3.69449	1.35344	0.936308	0.907557	0.903646	0.905063	0.900423	0.907074	0.865226	0.848371	0.870871	0.821837	0.876383	0.853216	0.888085	0.830274	0.884615	0.839821	0.886494	0.830367	0.827257	0.835581	1	0.891413	0.0630176
1797	17	41657	0.166628	103.154	9.15453	14.1079	3.69332	0.936937	0.909739	0.90453	0.905418	0.901733	0.907927	0.866181	0.849401	0.871282	0.821074	0.8781	0.852606	0.889778	0.830293	0.885529	0.840399	0.887666	0.831301	0.828228	0.836078	1	0.892319	0.062676
1798	18	16754	0.067016	98.8176	7.52101	12.334	2.75913	0.948788	0.923779	0.919392	0.914916	0.91038	0.916408	0.87791	0.860302	0.880148	0.831563	0.884058	0.857079	0.890653	0.832428	0.891399	0.843978	0.889877	0.833025	0.830488	0.834368	1	0.902265	0.0574804
1802	22	15338	0.061352	98.8229	7.52909	12.3365	2.76437	0.950189	0.925577	0.920785	0.916449	0.910777	0.917069	0.878896	0.860021	0.880004	0.833029	0.884926	0.857087	0.891381	0.832116	0.891479	0.845221	0.891153	0.83329	0.8299	0.833779	1	0.903233	0.0570218
1802	10	53189	0.212756	64.6152	8.01116	3.56349	1.27036	0.938098	0.914259	0.920735	0.89809	0.887872	0.87974	0.88382	0.848004	0.895524	0.810985	0.867097	0.847356	0.862547	0.857574	0.877381	0.820734	0.86673	0.797092	0.8302	0.81327	1	0.890842	0.0596458
1804	12	49845	0.19938	64.5603	8.2078	3.5626	1.30685	0.939553	0.915669	0.921687	0.899378	0.888695	0.881021	0.884853	0.849353	0.896349	0.812067	0.8677	0.847407	0.862734	0.857548	0.877641	0.820413	0.866938	0.797011	0.830324	0.813492	1	0.89185	0.0591871
1804	12	49845	0.19938	64.5603	8.2078	3.5626	1.30685	0.939553	0.915669	0.921687	0.899378	0.888695	0.881021	0.884853	0.849353	0.896349	0.812067	0.8677	0.847407	0.862734	0.857548	0.877641	0.820413	0.866938	0.797011	0.830324	0.813492	1	0.89185	0.0591871
1809	17	42495	0.16998	102.045	9.03751	13.6582	3.56145	0.940111	0.916931	0.922156	0.900365	0.889611	0.881786	0.885598	0.850371	0.896882	0.812048	0.867279	0.846817	0.862054	0.85856	0.877903	0.820167	0.867102	0.79727	0.830156	0.814237	1	0.892465	0.0590205
1810	18	16770	0.06708	99.5025	7.50889	12.5875	2.79048	0.949344	0.927847	0.931932	0.913387	0.901044	0.891831	0.894633	0.8613	0.903787	0.820006	0.872749	0.85155	0.865474	0.858974	0.883125	0.821079	0.871914	0.799046	0.831574	0.816935	1	0.901429	0.0553779
1814	22	15367	0.061468	99.5158	7.49876	12.5919	2.786	0.950055	0.929231	0.933071	0.91511	0.901575	0.892757	0.895067	0.861131	0.903625	0.82098	0.872324	0.851955	0.865621	0.859927	0.883582	0.820752	0.872454	0.799375	0.831685	0.816587	1	0.90218	0.0549893
1814	10	52193	0.208772	66.3881	8.09855	3.85833	1.35623	0.922748	0.89171	0.914251	0.930977	0.904336	0.904288	0.865547	0.823185	0.899268	0.829757	0.86593	0.84496	0.848648	0.838877	0.8648	0.836156	0.865001	0.811287	0.78204	0.822447	1	0.88858	0.0610028
1816	12	48759	0.195036	66.3263	8.2922	3.85605	1.39553	0.924086	0.893179	0.915205	0.931818	0.905125	0.904684	0.866927	0.823684	0.900295	0.830841	0.866948	0.845403	0.849259	0.838902	0.864886	0.836389	0.865256	0.810886	0.782286	0.822176	1	0.889494	0.0605723
1816	12	48759	0.195036	66.3263	8.2922	3.85605	1.39553	0.924086	0.893179	0.915205	0.931818	0.905125	0.904684	0.866927	0.823684	0.900295	0.830841	0.866948	0.845403	0.849259	0.838902	0.864886	0.836389	0.865256	0.810886	0.782286	0.822176	1	0.889494	0.0605723
1821	17	41675	0.1667	105.312	9.16209	14.9943	3.84203	0.925723	0.894793	0.916353	0.93237	0.905963	0.905183	0.86787	0.824379	0.901416	0.831002	0.868038	0.846023	0.84937	0.838716	0.865255	0.836137	0.865735	0.81153	0.783467	0.822364	1	0.890445	0.0603277
1822	18	15981	0.063924	99.1893	7.60435	12.4763	2.81547	0.938114	0.911457	0.925568	0.940461	0.914304	0.914336	0.87507	0.833302	0.906764	0.835836	0.877167	0.851761	0.856674	0.841437	0.867906	0.8369	0.87069	0.813716	0.783649	0.824291	1	0.899595	0.0566972
1826	22	14643	0.058572	99.1458	7.58006	12.4587	2.80164	0.939357	0.912211	0.926586	0.940518	0.915215	0.91525	0.876665	0.833709	0.907225	0.835894	0.877894	0.851772	0.857133	0.840606	0.868606	0.838626	0.870382	0.813563	0.783139	0.822987	1	0.900298	0.0562235
1826	10	56057	0.224228	64.1601	8.03337	3.49215	1.25896	0.91704	0.918048	0.913053	0.920572	0.862854	0.900343	0.864709	0.851794	0.922284	0.812013	0.887017	0.842107	0.874931	0.812807	0.864415	0.798312	0.885634	0.794664	0.794611	0.826293	1	0.888464	0.0612379
1828	12	52298	0.209192	64.0673	8.19767	3.48415	1.28965	0.918639	0.919414	0.914576	0.921794	0.864335	0.901057	0.865291	0.852862	0.92297	0.812297	0.887414	0.843025	0.874995	0.813396	0.864603	0.798597	0.885799	0.794524	0.795193	0.826494	1	0.889519	0.0609518
1828	12	52298	0.209192	64.0673	8.19767	3.48415	1.28965	0.918639	0.919414	0.914576	0.921794	0.864335	0.901057	0.865291	0.852862	0.92297	0.812297	0.887414	0.843025	0.874995	0.813396	0.864603	0.798597	0.885799	0.794524	0.795193	0.826494	1	0.889519	0.0609518
1833	17	44721	0.178884	101.304	9.05504	13.3696	3.521	0.920038	0.920228	0.915912	0.922139	0.864996	0.901892	0.866193	0.853682	0.923928	0.813812	0.886943	0.843798	0.875718	0.813387	0.864504	0.799065	0.885456	0.794504	0.797221	0.827162	1	0.89036	0.06073
1834	18	20627	0.082508	97.7327	7.6174	11.9435	2.72749	0.930552	0.929777	0.927789	0.93031	0.875212	0.909318	0.875236	0.85982	0.928274	0.820914	0.88949	0.849275	0.878218	0.818199	0.868207	0.803146	0.88692	0.79842	0.799535	0.832307	1	0.89847	0.057405
1838	22	18842	0.075368	97.7322	7.61268	11.9431	2.7264	0.93212	0.930501	0.928829	0.930899	0.876207	0.909935	0.876181	0.860153	0.929599	0.823745	0.889847	0.849883	0.878781	0.81796	0.868246	0.803232	0.886212	0.799172	0.800632	0.832104	1	0.899369	0.0568891
1838	10	52519	0.210076	64.1013	7.93892	3.47924	1.24077	0.912137	0.905615	0.927731	0.894781	0.88745	0.885203	0.879605	0.868628	0.904311	0.826406	0.838601	0.818609	0.88785	0.842438	0.869819	0.831823	0.885346	0.827739	0.794293	0.838344	1	0.88757	0.0611428
1840	12	49074	0.196296	64.0343	8.11515	3.47565	1.27194	0.913386	0.907201	0.928852	0.896177	0.888261	0.88609	0.880201	0.86935	0.904573	0.826935	0.839589	0.819181	0.888312	0.842401	0.869595	0.831927	0.885907	0.827872	0.79425	0.838713	1	0.888504	0.0609095
1840	12	49074	0.196296	64.0343	8.11515	3.47565	1.27194	0.913386	0.907201	0.928852	0.896177	0.888261	0.88609	0.880201	0.86935	0.904573	0.826935	0.839589	0.819181	0.888312	0.842401	0.869595	0.831927	0.885907	0.827872	0.79425	0.838713	1	0.888504	0.0609095
1845	17	41986	0.167944	103.032	9.00074	14.0479	3.61463	0.915257	0.908624	0.929476	0.896692	0.888391	0.886688	0.881341	0.870635	0.904718	0.828133	0.840459	0.819904	0.888689	0.842555	0.869623	0.832801	0.885974	0.828062	0.793765	0.83928	1	0.88939	0.0606434
1846	18	17041	0.068164	98.9519	7.56736	12.3861	2.78262	0.928085	0.922422	0.938619	0.908749	0.898069	0.895399	0.8878	0.876445	0.910011	0.836717	0.845901	0.826507	0.892847	0.847955	0.874039	0.834898	0.88648	0.82903	0.795229	0.840884	1	0.898491	0.0572664
1850	22	15573	0.062292	98.9321	7.57546	12.3793	2.78627	0.929525	0.923714	0.939318	0.909972	0.898093	0.897098	0.888782	0.875971	0.910518	0.838021	0.845823	0.828774	0.893887	0.848006	0.874847	0.835484	0.886342	0.829481	0.794966	0.841617	1	0.899399	0.0567258
1850	10	49588	0.198352	66.1022	8.20814	3.81446	1.35852	0.943978	0.893674	0.896205	0.908123	0.891748	0.892908	0.861549	0.823576	0.858484	0.855893	0.875363	0.8374	0.892565	0.850155	0.864907	0.821842	0.862557	0.837965	0.807736	0.809228	1	0.886607	0.0600936
1852	12	46329	0.185316	66.0609	8.39458	3.81542	1.39591	0.945067	0.895001	0.897818	0.909301	0.892681	0.893501	0.863131	0.824786	0.859354	0.856084	0.876179	0.838255	0.892929	0.850277	0.865268	0.821839	0.863023	0.838233	0.808209	0.809018	1	0.887619	0.0598308
1852	12	46329	0.185316	66.0609	8.39458	3.81542	1.39591	0.945067	0.895001	0.897818	0.909301	0.892681	0.893501	0.863131	0.824786	0.859354	0.856084	0.876179	0.838255	0.892929	0.850277	0.865268	0.821839	0.863023	0.838233	0.808209	0.809018	1	0.887619	0.0598308
1857	17	39496	0.157984	105.946	9.32075	15.273	3.95446	0.945957	0.896205	0.898737	0.910371	0.893445	0.894242	0.864645	0.826033	0.860568	0.856492	0.877241	0.838806	0.892774	0.850124	0.865455	0.821843	0.863518	0.837895	0.809436	0.808626	1	0.888495	0.0595262
1858	18	12689	0.050756	100.595	7.56273	13.0032	2.87974	0.957207	0.913074	0.915675	0.917645	0.903933	0.902987	0.872449	0.839073	0.872291	0.857475	0.885373	0.84325	0.895697	0.851801	0.86709	0.824927	0.864962	0.840452	0.815431	0.805146	1	0.898582	0.0563479
1862	22	11670	0.04668	100.61	7.56137	13.0091	2.87832	0.958269	0.913796	0.91611	0.91868	0.905698	0.903428	0.873308	0.841003	0.873479	0.857498	0.885261	0.84353	0.895544	0.852656	0.866967	0.825664	0.864953	0.842031	0.815596	0.80497	1	0.899395	0.0560099
1862	10	50672	0.202688	67.05	8.24027	3.97678	1.40665	0.932833	0.913601	0.922225	0.917173	0.889989	0.887907	0.909171	0.844806	0.880427	0.834198	0.889347	0.845605	0.896294	0.842842	0.888795	0.863238	0.864294	0.856479	0.800827	0.806471	1	0.896582	0.0581949
1864	12	47493	0.189972	67.0034	8.42363	3.97672	1.44624	0.934117	0.914924	0.923357	0.918072	0.891079	0.888773	0.909776	0.845009	0.881161	0.834512	0.889552	0.845935	0.897006	0.842745	0.888763	0.863727	0.864327	0.856537	0.80095	0.807403	1	0.897431	0.05793
1864	12	47493	0.189972	67.0034	8.42363	3.97672	1.44624	0.934117	0.914924	0.923357	0.918072	0.891079	0.888773	0.909776	0.845009	0.881161	0.834512	0.889552	0.845935	0.897006	0.842745	0.888763	0.863727	0.864327	0.856537	0.80095	0.807403	1	0.897431	0.05793
1869	17	40497	0.161988	107.193	9.34869	15.8102	4.06563	0.93544	0.916204	0.92418	0.919389	0.891585	0.889683	0.910364	0.846112	0.882448	0.835395	0.889226	0.84689	0.897634	0.844137	0.888621	0.863792	0.864163	0.857175	0.801417	0.807381	1	0.898353	0.0575689
1870	18	14251	0.057004	99.6205	7.73638	12.6446	2.89169	0.94853	0.928742	0.937829	0.927724	0.902393	0.897902	0.917795	0.854712	0.88699	0.843309	0.892885	0.852151	0.902112	0.845344	0.889727	0.866466	0.868957	0.859308	0.80661	0.812189	1	0.907581	0.0535217
1874	22	13080	0.05232	99.601	7.74814	12.638	2.89305	0.950306	0.929396	0.938953	0.928708	0.902561	0.899274	0.918884	0.856116	0.887882	0.844534	0.893005	0.853593	0.902102	0.845298	0.889985	0.865979	0.868769	0.85948	0.806995	0.812118	1	0.908513	0.0530499
1874	10	52761	0.211044	64.3605	8.1071	3.52678	1.28081	0.919458	0.911772	0.913222	0.923779	0.906361	0.888241	0.871979	0.856106	0.88699	0.826728	0.841171	0.831741	0.845852	0.838972	0.851955	0.830263	0.860617	0.786992	0.818682	0.830595	1	0.888835	0.06018
1876	12	49314	0.197256	64.3171	8.28714	3.52728	1.31684	0.92052	0.913057	0.913595	0.924504	0.907369	0.889078	0.872845	0.857434	0.88772	0.827726	0.841576	0.831671	0.846453	0.839224	0.852699	0.830302	0.861013	0.787849	0.818368	0.831214	1	0.889653	0.0599171
1876	12	49314	0.197256	64.3171	8.28714	3.52728	1.31684	0.92052	0.913057	0.913595	0.924504	0.907369	0.889078	0.872845	0.857434	0.88772	0.827726	0.841576	0.831671	0.846453	0.839224	0.852699	0.830302	0.861013	0.787849	0.818368	0.831214	1	0.889653	0.0599171
1881	17	42153	0.168612	104.247	9.16847	14.5532	3.77913	0.921868	0.914715	0.914787	0.925984	0.908346	0.889676	0.873864	0.857839	0.88849	0.828636	0.842372	0.832788	0.847437	0.839549	0.852502	0.830973	0.861089	0.788437	0.818981	0.831459	1	0.890708	0.0596233
1882	18	15510	0.06204	99.5021	7.53023	12.5886	2.80022	0.935816	0.927369	0.925854	0.937589	0.916989	0.899774	0.881915	0.866215	0.891296	0.835203	0.850484	0.832914	0.851612	0.843972	0.856995	0.832882	0.863088	0.79049	0.822115	0.834429	1	0.899992	0.0558121
1886	22	14136	0.056544	99.491	7.51327	12.5834	2.79177	0.936899	0.929117	0.927136	0.937394	0.919461	0.900785	0.882569	0.866193	0.891836	0.836128	0.850665	0.832803	0.851089	0.844263	0.857774	0.833829	0.864283	0.791879	0.822368	0.834748	1	0.90092	0.0555459
1886	10	56293	0.225172	66.8733	8.28972	3.94841	1.40619	0.92833	0.912787	0.904322	0.921775	0.864868	0.907964	0.851243	0.837955	0.900529	0.82703	0.85269	0.824348	0.875997	0.807703	0.869247	0.822926	0.891079	0.798945	0.805899	0.824108	1	0.886385	0.0628651
1888	12	52484	0.209936	66.7934	8.47184	3.9426	1.44234	0.929855	0.914745	0.905571	0.922805	0.866359	0.90862	0.852326	0.838341	0.901141	0.827995	0.85346	0.824575	0.876781	0.807665	0.869303	0.823337	0.891176	0.799482	0.806169	0.824823	1	0.887474	0.0623545
1888	12	52484	0.209936	66.7934	8.47184	3.9426	1.44234	0.929855	0.914745	0.905571	0.922805	0.866359	0.90862	0.852326	0.838341	0.901141	0.827995	0.85346	0.824575	0.876781	0.807665	0.869303	0.823337	0.891176	0.799482	0.806169	0.824823	1	0.887474	0.0623545
1893	17	44634	0.178536	107.728	9.39426	16.0467	4.11916	0.931644	0.915849	0.906753	0.923455	0.868183	0.909139	0.853329	0.839203	0.900972	0.828584	0.854046	0.825313	0.877313	0.808532	0.869629	0.823946	0.89107	0.800421	0.806403	0.825637	1	0.888471	0.0619764
1894	18	13382	0.053528	100.751	7.69326	13.0704	2.93805	0.947654	0.931288	0.922732	0.935809	0.880474	0.916903	0.866761	0.846361	0.908534	0.838589	0.858168	0.834292	0.883127	0.812061	0.871955	0.827716	0.892953	0.804439	0.811276	0.826483	1	0.899893	0.0567918
1898	22	12267	0.049068	100.742	7.67671	13.0662	2.93328	0.947909	0.932257	0.923779	0.936374	0.881348	0.917625	0.868264	0.84711	0.90878	0.840303	0.858238	0.835534	0.88359	0.812261	0.872096	0.827056	0.893006	0.805291	0.811282	0.825467	1	0.90059	0.0565996
1898	10	56008	0.224032	67.0037	8.28476	3.97057	1.41063	0.922341	0.905951	0.915459	0.912959	0.863644	0.900032	0.871572	0.885668	0.904773	0.831042	0.87042	0.837059	0.86726	0.829426	0.847004	0.797672	0.859431	0.81117	0.796618	0.834666	1	0.888488	0.0604965
1900	12	52363	0.209452	66.9169	8.47066	3.9637	1.44773	0.923887	0.907301	0.916678	0.913613	0.864685	0.900712	0.87198	0.885912	0.905449	0.832	0.870596	0.83813	0.867378	0.829909	0.847564	0.798006	0.85993	0.81189	0.796622	0.834043	1	0.889386	0.0601505
1900	12	52363	0.209452	66.9169	8.47066	3.9637	1.44773	0.923887	0.907301	0.916678	0.913613	0.864685	0.900712	0.87198	0.885912	0.905449	0.832	0.870596	0.83813	0.867378	0.829909	0.847564	0.798006	0.85993	0.81189	0.796622	0.834043	1	0.889386	0.0601505
1905	17	44561	0.178244	105.369	9.3428	15.0311	3.92258	0.925002	0.909136	0.917293	0.914353	0.866139	0.901102	0.872703	0.886223	0.905848	0.832544	0.870481	0.839232	0.867317	0.829526	0.848455	0.798995	0.859664	0.812437	0.796459	0.834508	1	0.890213	0.0598605
1906	18	14758	0.059032	99.9807	7.64147	12.7744	2.86378	0.937017	0.925701	0.926684	0.925024	0.875627	0.908423	0.882708	0.893244	0.912014	0.83907	0.878608	0.847405	0.877389	0.830533	0.853334	0.801396	0.858585	0.818031	0.797838	0.837139	1	0.899799	0.0559218
1910	22	13518	0.054072	99.9517	7.64804	12.7637	2.86228	0.938194	0.927319	0.928429	0.926283	0.87635	0.908788	0.882897	0.893327	0.912524	0.839362	0.878125	0.847056	0.877312	0.831262	0.85412	0.80071	0.859669	0.817355	0.798713	0.837106	1	0.900622	0.0554374
1910	10	56279	0.225116	65.5652	8.08477	3.72053	1.31927	0.913724	0.903108	0.917038	0.894055	0.895849	0.898381	0.8784	0.853613	0.891052	0.835471	0.866513	0.84926	0.878836	0.861138	0.863004	0.812932	0.866531	0.837319	0.813456	0.838732	1	0.888347	0.0621807
1912	12	52598	0.210392	65.4904	8.26971	3.71588	1.35529	0.915415	0.90435	0.918162	0.894958	0.896698	0.899084	0.878798	0.854586	0.89183	0.836144	0.867562	0.849643	0.879301	0.861867	0.863274	0.813263	0.866801	0.837152	0.813586	0.83911	1	0.889296	0.0619206
1912	12	52598	0.210392	65.4904	8.26971	3.71588	1.35529	0.915415	0.90435	0.918162	0.894958	0.896698	0.899084	0.878798	0.854586	0.89183	0.836144	0.867562	0.849643	0.879301	0.861867	0.863274	0.813263	0.866801	0.837152	0.813586	0.83911	1	0.889296	0.0619206
1917	17	44883	0.179532	101.909	9.11567	13.6098	3.58629	0.916639	0.905243	0.918198	0.896141	0.898514	0.900062	0.880021	0.855569	0.892075	0.837243	0.868001	0.85001	0.879342	0.861997	0.863467	0.81376	0.866575	0.836363	0.815197	0.838491	1	0.890131	0.0616766
1918	18	20370	0.08148	97.8561	7.6228	11.9885	2.74022	0.930339	0.918385	0.928252	0.908223	0.907781	0.905646	0.887801	0.86377	0.899705	0.844526	0.875675	0.853706	0.884192	0.863991	0.866495	0.816838	0.871919	0.837359	0.81944	0.837261	1	0.899379	0.0572061
1922	22	18648	0.074592	97.85	7.63014	11.9867	2.74377	0.931601	0.919616	0.929108	0.908516	0.908998	0.905754	0.889452	0.863953	0.900526	0.846552	0.876636	0.853657	0.884947	0.864329	0.866634	0.816817	0.872077	0.837168	0.81982	0.837355	1	0.900228	0.0568802
1922	10	53193	0.212772	62.8602	7.74288	3.28027	1.16163	0.929135	0.900109	0.922133	0.918016	0.901698	0.892458	0.876713	0.838917	0.894798	0.833418	0.841577	0.859822	0.895607	0.855733	0.847931	0.823285	0.846681	0.814759	0.813725	0.808452	1	0.891203	0.0595944
1924	12	49768	0.199072	62.8023	7.92467	3.27842	1.19486	0.930357	0.902156	0.922561	0.919085	0.902508	0.893576	0.877471	0.840108	0.895847	0.83396	0.842258	0.860121	0.896218	0.856213	0.848276	0.823411	0.847402	0.815333	0.813394	0.80826	1	0.892177	0.0591822
1924	12	49768	0.199072	62.8023	7.92467	3.27842	1.19486	0.930357	0.902156	0.922561	0.919085	0.902508	0.893576	0.877471	0.840108	0.895847	0.83396	0.842258	0.860121	0.896218	0.856213	0.848276	0.823411	0.847402	0.815333	0.813394	0.80826	1	0.892177	0.0591822
1929	17	42639	0.170556	102.082	8.77526	13.6549	3.45915	0.931483	0.904067	0.92406	0.919827	0.903433	0.893888	0.878116	0.840545	0.896609	0.834471	0.843008	0.860562	0.896421	0.855801	0.848425	0.824011	0.848284	0.816225	0.813481	0.808778	1	0.893098	0.058877
1930	18	20105	0.08042	97.382	7.47812	11.8099	2.65918	0.940139	0.918702	0.931335	0.926163	0.911564	0.902288	0.884506	0.849018	0.900522	0.841482	0.849341	0.862472	0.89898	0.859562	0.84765	0.827207	0.852574	0.81905	0.816314	0.805521	1	0.900613	0.0552625
1934	22	18367	0.073468	97.3708	7.50057	11.8071	2.66713	0.941036	0.920074	0.931426	0.927751	0.912261	0.902434	0.884875	0.851337	0.901236	0.842571	0.85003	0.862961	0.899848	0.859177	0.847417	0.827544	0.852671	0.819377	0.816165	0.805303	1	0.901407	0.0549195
1934	10	54627	0.218508	64.2489	8.07557	3.50775	1.26823	0.92165	0.914136	0.916287	0.921751	0.874201	0.89475	0.882915	0.845186	0.887107	0.832711	0.872261	0.841562	0.866028	0.826771	0.879419	0.841736	0.873131	0.821096	0.815924	0.830981	1	0.890517	0.0628728
1936	12	51071	0.204284	64.1747	8.25451	3.50327	1.30157	0.923029	0.915745	0.91785	0.922373	0.875281	0.895675	0.884161	0.846175	0.888263	0.833193	0.872746	0.842171	0.86647	0.827397	0.880177	0.842053	0.873686	0.821503	0.816344	0.831343	1	0.89159	0.0625136
1936	12	51071	0.204284	64.1747	8.25451	3.50327	1.30157	0.923029	0.915745	0.91785	0.922373	0.875281	0.895675	0.884161	0.846175	0.888263	0.833193	0.872746	0.842171	0.86647	0.827397	0.880177	0.842053	0.873686	0.821503	0.816344	0.831343	1	0.89159	0.0625136
1941	17	43656	0.174624	102.403	9.1147	13.8052	3.62296	0.924581	0.917251	0.918682	0.923149	0.87642	0.896795	0.885606	0.847283	0.88895	0.833471	0.873087	0.842588	0.866628	0.82866	0.880795	0.842885	0.873545	0.822418	0.816108	0.832257	1	0.892614	0.061962
1942	18	18191	0.072764	98.602	7.52673	12.255	2.7493	0.938321	0.931889	0.928536	0.93101	0.887664	0.904431	0.893684	0.85622	0.896707	0.838629	0.877302	0.849431	0.869578	0.833627	0.883486	0.844181	0.876395	0.823539	0.819828	0.833462	1	0.901863	0.0577592
1946	22	16677	0.066708	98.6189	7.52184	12.261	2.74872	0.939258	0.932602	0.929214	0.932122	0.889039	0.905169	0.894286	0.856869	0.897434	0.83906	0.877556	0.850723	0.87108	0.833783	0.884062	0.844307	0.876327	0.824189	0.820471	0.833573	1	0.902658	0.0574894
1946	10	56301	0.225204	65.481	8.06707	3.70601	1.31299	0.931955	0.926458	0.917568	0.923678	0.880615	0.877302	0.862223	0.851805	0.896041	0.828094	0.865313	0.832685	0.879034	0.829523	0.871104	0.81384	0.866672	0.78257	0.808707	0.805385	1	0.891035	0.0599908
1948	12	52725	0.2109	65.4018	8.24108	3.70016	1.34628	0.933457	0.927368	0.918483	0.924761	0.882371	0.878321	0.86311	0.852546	0.896728	0.82881	0.865529	0.83357	0.879516	0.829872	0.871588	0.814101	0.866761	0.782826	0.809369	0.805737	1	0.892008	0.0597281
1948	12	52725	0.2109	65.4018	8.24108	3.70016	1.34628	0.933457	0.927368	0.918483	0.924761	0.882371	0.878321	0.86311	0.852546	0.896728	0.82881	0.865529	0.83357	0.879516	0.829872	0.871588	0.814101	0.866761	0.782826	0.809369	0.805737	1	0.892008	0.0597281
1953	17	44966	0.179864	103.149	9.06873	14.0997	3.65037	0.934606	0.928957	0.919228	0.925332	0.883556	0.879298	0.864353	0.853145	0.897267	0.829037	0.865687	0.834464	0.88051	0.829705	0.872092	0.814304	0.866477	0.783236	0.809745	0.806087	1	0.892882	0.0594428
1954	18	17632	0.070528	99.0615	7.51522	12.4238	2.76914	0.947142	0.940109	0.92939	0.932878	0.89434	0.888186	0.873185	0.859772	0.902223	0.833428	0.867996	0.84012	0.88294	0.837767	0.876985	0.814995	0.86879	0.783547	0.809636	0.809863	1	0.901296	0.0563206
1958	22	16107	0.064428	99.035	7.51487	12.4139	2.76842	0.948687	0.940492	0.930279	0.933507	0.895077	0.889427	0.874496	0.860216	0.902154	0.833799	0.868101	0.840908	0.884398	0.838455	0.877383	0.815422	0.868598	0.784131	0.809927	0.8103	1	0.902083	0.0559249
1958	10	54926	0.219704	65.1362	8.08397	3.65033	1.30263	0.939601	0.911945	0.910825	0.916187	0.884281	0.889979	0.842515	0.839493	0.891363	0.820449	0.875687	0.846202	0.884108	0.822152	0.868787	0.821496	0.852829	0.817345	0.819676	0.828442	1	0.889045	0.0610139
1960	12	51375	0.2055	65.0794	8.27487	3.64894	1.33956	0.940467	0.913567	0.911805	0.916905	0.885781	0.890686	0.843358	0.840418	0.891552	0.820691	0.875961	0.846735	0.884555	0.822589	0.8691	0.821178	0.852847	0.817285	0.819854	0.828506	1	0.889881	0.060645
1960	12	51375	0.2055	65.0794	8.27487	3.64894	1.33956	0.940467	0.913567	0.911805	0.916905	0.885781	0.890686	0.843358	0.840418	0.891552	0.820691	0.875961	0.846735	0.884555	0.822589	0.8691	0.821178	0.852847	0.817285	0.819854	0.828506	1	0.889881	0.060645
1965	17	43859	0.175436	102.525	9.14442	13.8554	3.63816	0.941494	0.914772	0.91247	0.917679	0.886329	0.891755	0.844114	0.841025	0.892006	0.82185	0.876285	0.847671	0.885155	0.823206	0.869001	0.822032	0.85361	0.817141	0.819615	0.82837	1	0.890668	0.0603757
1966	18	20909	0.083636	97.1243	7.76265	11.7335	2.74791	0.952126	0.92685	0.923287	0.925224	0.895165	0.898034	0.854465	0.852288	0.897652	0.828328	0.879382	0.850112	0.885528	0.827467	0.871706	0.825386	0.85523	0.816419	0.820317	0.829762	1	0.898866	0.0567716
1970	22	19107	0.076428	97.0972	7.76567	11.724	2.74721	0.953525	0.928874	0.924112	0.926441	0.895954	0.899147	0.85555	0.854477	0.897734	0.827995	0.879704	0.849689	0.886246	0.8281	0.871775	0.82543	0.855184	0.816612	0.821453	0.831266	1	0.899895	0.0563917
1970	10	50039	0.200156	62.2655	7.86765	3.19559	1.16031	0.913697	0.883961	0.896311	0.906003	0.875537	0.904425	0.869372	0.872839	0.894712	0.822269	0.87148	0.842913	0.911009	0.873139	0.867953	0.816633	0.83349	0.837027	0.800316	0.851366	1	0.88438	0.0656282
1972	12	46839	0.187356	62.2095	8.04286	3.19393	1.19083	0.915743	0.885437	0.897756	0.907075	0.877207	0.905111	0.869905	0.873652	0.895301	0.82331	0.871923	0.843731	0.911335	0.87314	0.868251	0.815965	0.833397	0.836931	0.801245	0.850947	1	0.885488	0.0651893
1972	12	46839	0.187356	62.2095	8.04286	3.19393	1.19083	0.915743	0.885437	0.897756	0.907075	0.877207	0.905111	0.869905	0.873652	0.895301	0.82331	0.871923	0.843731	0.911335	0.87314	0.868251	0.815965	0.833397	0.836931	0.801245	0.850947	1	0.885488	0.0651893
1977	17	39926	0.159704	100.188	8.91485	12.9316	3.38869	0.917097	0.887554	0.899226	0.907942	0.879076	0.90555	0.870473	0.873904	0.896458	0.824262	0.872326	0.845139	0.911286	0.872502	0.868382	0.815358	0.834243	0.836798	0.801295	0.850423	1	0.886547	0.0646487
1978	18	21628	0.086512	96.1642	7.6707	11.3896	2.66085	0.928403	0.902418	0.912405	0.914555	0.888362	0.911064	0.875393	0.879392	0.900453	0.83237	0.876295	0.851789	0.911619	0.876318	0.870238	0.815817	0.835953	0.838728	0.805946	0.848229	1	0.894834	0.0608601
1982	22	19677	0.078708	96.1407	7.66107	11.3808	2.65552	0.929918	0.903695	0.914265	0.915892	0.889236	0.910911	0.87587	0.880139	0.899959	0.831961	0.876912	0.852594	0.912563	0.87587	0.869797	0.816385	0.835925	0.838238	0.806348	0.849266	1	0.895697	0.0602895
1982	10	51015	0.20406	62.8227	7.86119	3.27902	1.18174	0.927021	0.909164	0.910624	0.916397	0.888043	0.904009	0.88623	0.853621	0.895952	0.821964	0.857591	0.841605	0.886671	0.85861	0.842948	0.807841	0.849123	0.824708	0.807282	0.820749	1	0.890986	0.0644585
1984	12	47796	0.191184	62.7878	8.03143	3.28031	1.21357	0.928519	0.909961	0.912231	0.9172	0.889687	0.904835	0.887072	0.85459	0.896372	0.822893	0.858607	0.842037	0.886758	0.859214	0.843114	0.807976	0.849182	0.824776	0.806584	0.821272	1	0.891963	0.0640293
1984	12	47796	0.191184	62.7878	8.03143	3.28031	1.21357	0.928519	0.909961	0.912231	0.9172	0.889687	0.904835	0.887072	0.85459	0.896372	0.822893	0.858607	0.842037	0.886758	0.859214	0.843114	0.807976	0.849182	0.824776	0.806584	0.821272	1	0.891963	0.0640293
1989	17	40809	0.163236	102.581	8.95364	13.8644	3.57036	0.930898	0.910743	0.914112	0.917763	0.891237	0.906136	0.887439	0.855485	0.896689	0.82325	0.86008	0.842817	0.888542	0.860055	0.843723	0.807653	0.850033	0.825063	0.80644	0.821265	1	0.893128	0.0635476
1990	18	17772	0.071088	98.2851	7.44004	12.1342	2.69413	0.944407	0.925501	0.927695	0.926992	0.902121	0.914219	0.894778	0.863212	0.901756	0.834965	0.867573	0.846697	0.892584	0.862621	0.849961	0.807816	0.853674	0.831589	0.809166	0.824471	1	0.903043	0.0579104
1994	22	16342	0.065368	98.2886	7.40384	12.1335	2.68092	0.945539	0.926264	0.929017	0.928038	0.903255	0.915096	0.89631	0.864337	0.90145	0.837015	0.868498	0.846867	0.892027	0.862746	0.85008	0.807306	0.853598	0.831906	0.808377	0.824287	1	0.903924	0.057689
1994	10	53960	0.21584	65.9451	8.20076	3.78801	1.35301	0.93371	0.913417	0.916216	0.913102	0.890549	0.90025	0.874722	0.847118	0.866169	0.853827	0.859396	0.825862	0.866095	0.851483	0.847934	0.811147	0.874842	0.836842	0.80113	0.804114	1	0.891009	0.0608165
1996	12	50469	0.201876	65.8979	8.37475	3.78745	1.38719	0.935	0.915275	0.917197	0.913739	0.891924	0.901246	0.875359	0.848333	0.86678	0.854822	0.859815	0.82627	0.866314	0.852078	0.847401	0.811607	0.875201	0.836731	0.800907	0.804177	1	0.891985	0.0604524
1996	12	50469	0.201876	65.8979	8.37475	3.78745	1.38719	0.935	0.915275	0.917197	0.913739	0.891924	0.901246	0.875359	0.848333	0.86678	0.854822	0.859815	0.82627	0.866314	0.852078	0.847401	0.811607	0.875201	0.836731	0.800907	0.804177	1	0.891985	0.0604524
2001	17	42989	0.171956	104.731	9.24163	14.7577	3.8303	0.936088	0.916653	0.918793	0.915106	0.893531	0.902545	0.875329	0.850206	0.867664	0.856056	0.86029	0.826165	0.866931	0.852718	0.848484	0.812091	0.875643	0.836412	0.802135	0.804799	1	0.893107	0.0601613
2002	18	16321	0.065284	99.2155	7.68763	12.4906	2.84329	0.947307	0.931438	0.931499	0.925893	0.904081	0.910116	0.885822	0.861712	0.876478	0.862845	0.867962	0.831934	0.870014	0.857086	0.849887	0.814962	0.875038	0.840788	0.803229	0.807395	1	0.902964	0.0558394
2006	22	14953	0.059812	99.2466	7.69558	12.5026	2.84696	0.947937	0.93289	0.932622	0.926837	0.905638	0.910854	0.885976	0.863171	0.875978	0.863372	0.868923	0.832007	0.86909	0.856985	0.848994	0.815489	0.876446	0.84147	0.802247	0.808734	1	0.903737	0.0555128
2006	10	56996	0.227984	65.0062	8.12041	3.63068	1.30407	0.914555	0.911327	0.909064	0.888229	0.865122	0.888369	0.852174	0.852077	0.862245	0.828365	0.867368	0.828541	0.894273	0.819742	0.867043	0.842577	0.868464	0.799837	0.846682	0.794064	1	0.880778	0.0655587
2008	12	53144	0.212576	64.9266	8.29929	3.62518	1.338	0.916284	0.912549	0.910423	0.889988	0.866551	0.889273	0.85337	0.852693	0.863155	0.828607	0.867963	0.829134	0.894043	0.819895	0.86784	0.842259	0.868743	0.800608	0.846982	0.794238	1	0.881887	0.0649789
2008	12	53144	0.212576	64.9266	8.29929	3.62518	1.338	0.916284	0.912549	0.910423	0.889988	0.866551	0.889273	0.85337	0.852693	0.863155	0.828607	0.867963	0.829134	0.894043	0.819895	0.86784	0.842259	0.868743	0.800608	0.846982	0.794238	1	0.881887	0.0649789
2013	17	45259	0.181036	103.654	9.18433	14.3117	3.7388	0.917972	0.914393	0.912172	0.890707	0.86796	0.889724	0.854847	0.853764	0.863707	0.828576	0.868733	0.828918	0.893623	0.819848	0.868501	0.842153	0.869617	0.800493	0.847522	0.794803	1	0.882974	0.0645085
2014	18	20443	0.081772	97.5911	7.67234	11.8957	2.74601	0.934158	0.925574	0.923177	0.901971	0.881011	0.895221	0.864037	0.86186	0.871325	0.834124	0.875361	0.832877	0.896884	0.823534	0.87201	0.845962	0.870763	0.800836	0.849533	0.79526	1	0.892595	0.0596687
2018	22	18629	0.074516	97.5841	7.67781	11.8935	2.74626	0.935557	0.925815	0.924822	0.903189	0.882361	0.895432	0.865264	0.862687	0.872001	0.835472	0.875892	0.834103	0.897284	0.824011	0.87243	0.845939	0.871705	0.801197	0.850529	0.796232	1	0.893556	0.0592383
2018	10	55005	0.22002	62.9978	7.94099	3.30846	1.19888	0.932597	0.903409	0.894291	0.912253	0.893228	0.9013	0.840496	0.822362	0.893382	0.820135	0.870975	0.832815	0.882338	0.817389	0.862767	0.819335	0.868712	0.813472	0.803545	0.819471	1	0.884477	0.0615931
2020	12	51396	0.205584	62.9481	8.12102	3.30795	1.23227	0.933516	0.904399	0.896247	0.912912	0.894466	0.90188	0.841612	0.823167	0.894068	0.820696	0.871031	0.833382	0.882929	0.818167	0.863083	0.819762	0.86891	0.813507	0.803886	0.819889	1	0.88538	0.0612961
2020	12	51396	0.205584	62.9481	8.12102	3.30795	1.23227	0.933516	0.904399	0.896247	0.912912	0.894466	0.90188	0.841612	0.823167	0.894068	0.820696	0.871031	0.833382	0.882929	0.818167	0.863083	0.819762	0.86891	0.813507	0.803886	0.819889	1	0.88538	0.0612961
2025	17	43762	0.175048	101.422	9.00061	13.4116	3.50328	0.934555	0.905157	0.898382	0.914138	0.895492	0.903044	0.842272	0.824151	0.894566	0.822117	0.87127	0.833154	0.883026	0.819364	0.863992	0.820575	0.868767	0.814097	0.80386	0.820564	1	0.886371	0.0608219
2026	18	21156	0.084624	97.2696	7.62709	11.7778	2.70582	0.943917	0.91591	0.911869	0.922741	0.903243	0.908726	0.84931	0.830828	0.900643	0.824423	0.874291	0.836808	0.886486	0.82622	0.868099	0.825841	0.869611	0.816246	0.809392	0.8231	1	0.8942	0.057646
2030	22	19262	0.077048	97.2313	7.62589	11.7641	2.70241	0.945047	0.917013	0.913483	0.923502	0.904813	0.90881	0.849808	0.830988	0.901412	0.825018	0.873611	0.836933	0.88698	0.826783	0.868004	0.825252	0.869821	0.817387	0.810015	0.822993	1	0.894993	0.0573575
2030	10	51827	0.207308	64.283	7.99901	3.51027	1.25787	0.925136	0.898779	0.921074	0.911803	0.903516	0.875191	0.864154	0.85359	0.870569	0.842187	0.806703	0.847647	0.893646	0.857661	0.858655	0.827918	0.852943	0.796361	0.795387	0.830426	1	0.886623	0.0648467
2032	12	48503	0.194012	64.2354	8.16998	3.50955	1.28945	0.926479	0.900542	0.921726	0.912706	0.904501	0.876327	0.864905	0.854689	0.870895	0.843061	0.807228	0.848082	0.89446	0.858401	0.858875	0.828371	0.85269	0.796518	0.795951	0.830279	1	0.887582	0.0643112
2032	12	48503	0.194012	64.2354	8.16998	3.50955	1.28945	0.926479	0.900542	0.921726	0.912706	0.904501	0.876327	0.864905	0.854689	0.870895	0.843061	0.807228	0.848082	0.89446	0.858401	0.858875	0.828371	0.85269	0.796518	0.795951	0.830279	1	0.887582	0.0643112
2037	17	41418	0.165672	103.55	9.06748	14.2611	3.67572	0.927737	0.90212	0.92228	0.913456	0.905259	0.877891	0.865155	0.856246	0.871384	0.843679	0.808344	0.848037	0.894852	0.859312	0.857695	0.827985	0.852975	0.79655	0.797153	0.830207	1	0.888457	0.063924
2038	18	17812	0.071248	98.2477	7.61174	12.1302	2.76094	0.941556	0.917864	0.932798	0.925022	0.915029	0.888418	0.873765	0.864614	0.879042	0.849119	0.81111	0.852234	0.898973	0.864277	0.860768	0.829974	0.854115	0.801623	0.800359	0.831013	1	0.898305	0.059689
2042	22	16352	0.065408	98.2187	7.60235	12.1191	2.75662	0.942178	0.918726	0.934106	0.926278	0.915301	0.888454	0.875306	0.865643	0.880076	0.850355	0.811032	0.852556	0.89934	0.864023	0.861026	0.829746	0.854758	0.800055	0.800269	0.831855	1	0.899033	0.0595577
2042	10	54956	0.219824	64.5423	8.10114	3.55542	1.285	0.918253	0.894588	0.908527	0.921119	0.888693	0.903823	0.868877	0.86007	0.886828	0.844858	0.847396	0.822676	0.891413	0.845067	0.865347	0.809393	0.856249	0.830182	0.812441	0.820293	1	0.887475	0.0646822
2044	12	51394	0.205576	64.4844	8.28159	3.55355	1.3192	0.919816	0.896155	0.909552	0.92218	0.890172	0.904473	0.870102	0.861044	0.887574	0.844992	0.847618	0.823296	0.891884	0.845021	0.865169	0.810095	0.856783	0.830428	0.81277	0.820679	1	0.888496	0.0643136
2044	12	51394	0.205576	64.4844	8.28159	3.55355	1.3192	0.919816	0.896155	0.909552	0.92218	0.890172	0.904473	0.870102	0.861044	0.887574	0.844992	0.847618	0.823296	0.891884	0.845021	0.865169	0.810095	0.856783	0.830428	0.81277	0.820679	1	0.888496	0.0643136
2049	17	43838	0.175352	99.3068	9.14118	12.6153	3.41952	0.920982	0.897646	0.910876	0.923366	0.891578	0.905094	0.870706	0.861456	0.888054	0.845739	0.848784	0.825471	0.892639	0.845397	0.86522	0.80988	0.857099	0.830957	0.81329	0.820441	1	0.889509	0.063969
2050	18	23129	0.092516	96.2114	7.71975	11.4087	2.67705	0.931536	0.910048	0.923105	0.930758	0.90125	0.909572	0.878961	0.870444	0.893424	0.852436	0.854425	0.831597	0.893575	0.850318	0.867526	0.810411	0.858706	0.833067	0.818302	0.823468	1	0.897826	0.0604638
2054	22	21142	0.084568	96.1865	7.70827	11.3994	2.67161	0.933001	0.911148	0.924676	0.932055	0.902611	0.910439	0.879316	0.871441	0.893482	0.853065	0.854697	0.83223	0.894263	0.85122	0.867444	0.810638	0.859048	0.83301	0.819364	0.823669	1	0.89882	0.0599851
2054	10	57781	0.231124	61.1897	7.60072	3.02894	1.08216	0.925884	0.904675	0.921462	0.913319	0.900547	0.911216	0.843115	0.865509	0.866738	0.82528	0.876863	0.846905	0.902027	0.855999	0.837568	0.816254	0.848532	0.822866	0.808536	0.799017	1	0.890453	0.0635971
2056	12	54065	0.21626	61.1461	7.78034	3.02921	1.11348	0.927226	0.906261	0.92239	0.914131	0.901581	0.911884	0.843882	0.866032	0.867012	0.826422	0.87712	0.847563	0.901776	0.856978	0.837566	0.816341	0.848969	0.823694	0.808869	0.799038	1	0.891346	0.0632517
2056	12	54065	0.21626	61.1461	7.78034	3.02921	1.11348	0.927226	0.906261	0.92239	0.914131	0.901581	0.911884	0.843882	0.866032	0.867012	0.826422	0.87712	0.847563	0.901776	0.856978	0.837566	0.816341	0.848969	0.823694	0.808869	0.799038	1	0.891346	0.0632517
2061	17	46267	0.185068	97.7643	8.61495	12.0143	3.1158	0.928578	0.907828	0.924385	0.915491	0.90316	0.9128	0.844695	0.867141	0.867162	0.827436	0.878002	0.847418	0.902004	0.857188	0.837649	0.816705	0.848164	0.82454	0.809173	0.799879	1	0.892477	0.062832
2062	18	25672	0.102688	96.058	7.44471	11.3404	2.57684	0.939117	0.920439	0.932202	0.924607	0.909259	0.917634	0.852563	0.873286	0.870871	0.834314	0.8832	0.848395	0.904156	0.860237	0.838248	0.819959	0.849797	0.825043	0.808059	0.803288	1	0.899768	0.0593395
2066	22	23452	0.093808	96.0193	7.42894	11.3261	2.57074	0.940709	0.922096	0.933268	0.925571	0.90988	0.918728	0.854085	0.87323	0.871205	0.835728	0.883166	0.849586	0.9044	0.861163	0.838265	0.820612	0.850333	0.824748	0.808268	0.803684	1	0.900776	0.0588425
2066	10	56076	0.224304	64.0893	7.88434	3.47536	1.23275	0.914375	0.894188	0.898638	0.912601	0.888705	0.911049	0.86891	0.847894	0.843409	0.823579	0.870551	0.800779	0.881848	0.839753	0.867751	0.83204	0.851764	0.822134	0.822018	0.807734	1	0.882166	0.0663316
2068	12	52363	0.209452	64.0417	8.05836	3.4748	1.26704	0.915847	0.895852	0.900025	0.913832	0.889464	0.911474	0.870118	0.848175	0.844862	0.824428	0.871188	0.801692	0.882293	0.84024	0.867903	0.832324	0.8521	0.822212	0.822537	0.807889	1	0.883218	0.0659048
2068	12	52363	0.209452	64.0417	8.05836	3.4748	1.26704	0.915847	0.895852	0.900025	0.913832	0.889464	0.911474	0.870118	0.848175	0.844862	0.824428	0.871188	0.801692	0.882293	0.84024	0.867903	0.832324	0.8521	0.822212	0.822537	0.807889	1	0.883218	0.0659048
2073	17	44719	0.178876	102.869	8.97214	13.9808	3.60247	0.917384	0.89756	0.90182	0.914634	0.890863	0.912319	0.872057	0.848867	0.845222	0.825007	0.871922	0.802209	0.883405	0.841276	0.868523	0.832767	0.851528	0.821944	0.82333	0.808191	1	0.884393	0.0654536
2074	18	21531	0.086124	97.3459	7.62077	11.8048	2.71036	0.932075	0.912359	0.911128	0.923599	0.898936	0.920742	0.881845	0.852863	0.855	0.832312	0.876643	0.808973	0.888045	0.844155	0.869328	0.833798	0.85154	0.819702	0.826854	0.808416	1	0.893552	0.0612095
2078	22	19630	0.07852	97.313	7.62301	11.7932	2.70835	0.933826	0.913347	0.912379	0.924605	0.900076	0.921116	0.882272	0.852725	0.855476	0.833418	0.877229	0.809144	0.888487	0.84488	0.870453	0.834131	0.85242	0.820708	0.826949	0.809959	1	0.894475	0.0607824
2078	10	54562	0.218248	63.0929	7.92519	3.32244	1.20211	0.93227	0.889291	0.90191	0.92197	0.855458	0.903605	0.846083	0.841969	0.878863	0.859985	0.867866	0.834839	0.900233	0.827261	0.845112	0.836617	0.855366	0.816191	0.787086	0.815833	1	0.883922	0.063304
2080	12	51006	0.204024	63.0503	8.11251	3.32328	1.23717	0.933606	0.891121	0.902786	0.922499	0.856948	0.904423	0.847087	0.842744	0.879593	0.860222	0.86831	0.835745	0.900639	0.82752	0.846028	0.836823	0.855321	0.8161	0.787682	0.815492	1	0.884887	0.0628858
2080	12	51006	0.204024	63.0503	8.11251	3.32328	1.23717	0.933606	0.891121	0.902786	0.922499	0.856948	0.904423	0.847087	0.842744	0.879593	0.860222	0.86831	0.835745	0.900639	0.82752	0.846028	0.836823	0.855321	0.8161	0.787682	0.815492	1	0.884887	0.0628858
2085	17	43496	0.173984	102.216	9.02316	13.7245	3.57328	0.935925	0.891496	0.904244	0.923269	0.858125	0.905083	0.849331	0.84371	0.880207	0.861573	0.868655	0.835858	0.901255	0.827881	0.845457	0.836985	0.855343	0.816443	0.787866	0.815431	1	0.885941	0.0625607
2086	18	19364	0.077456	97.9611	7.58604	12.0244	2.73075	0.948384	0.907018	0.917037	0.932116	0.870455	0.912079	0.857881	0.852587	0.885793	0.866247	0.872599	0.844195	0.905856	0.830123	0.849928	0.84324	0.855867	0.818633	0.787905	0.817522	1	0.895557	0.0582086
2090	22	17698	0.070792	97.9362	7.57406	12.0147	2.72521	0.949514	0.909029	0.918324	0.933213	0.871991	0.913267	0.858882	0.853938	0.886032	0.867047	0.87346	0.844728	0.906826	0.830433	0.850802	0.843542	0.856029	0.819697	0.788338	0.817804	1	0.896709	0.0577433
2090	10	56532	0.226128	65.1642	8.07443	3.65449	1.30145	0.936284	0.92146	0.911864	0.920824	0.911846	0.893096	0.862096	0.844513	0.879617	0.842134	0.859212	0.828433	0.889337	0.825028	0.856435	0.841435	0.86597	0.814344	0.800387	0.791331	1	0.893338	0.0600705
2092	12	52985	0.21194	65.1036	8.26725	3.65257	1.33909	0.937322	0.922695	0.912758	0.921799	0.912806	0.89413	0.863301	0.845239	0.880221	0.842437	0.859875	0.828518	0.889657	0.825781	0.857507	0.841266	0.866774	0.814419	0.800595	0.791998	1	0.894214	0.0597999
2092	12	52985	0.21194	65.1036	8.26725	3.65257	1.33909	0.937322	0.922695	0.912758	0.921799	0.912806	0.89413	0.863301	0.845239	0.880221	0.842437	0.859875	0.828518	0.889657	0.825781	0.857507	0.841266	0.866774	0.814419	0.800595	0.791998	1	0.894214	0.0597999
2097	17	45344	0.181376	104.125	9.15835	14.5018	3.75562	0.938823	0.923683	0.914244	0.922393	0.913781	0.894914	0.863929	0.845713	0.881307	0.843044	0.860775	0.829382	0.890581	0.826647	0.859022	0.841026	0.867116	0.815157	0.80122	0.792431	1	0.895182	0.0595264
2098	18	18854	0.075416	98.4365	7.69858	12.2039	2.80421	0.95245	0.936114	0.927761	0.931659	0.92312	0.904344	0.872865	0.854381	0.890076	0.844304	0.864724	0.834147	0.892887	0.831548	0.866023	0.84311	0.868649	0.818367	0.804498	0.793943	1	0.90458	0.0551717
2102	22	17278	0.069112	98.4287	7.69897	12.2012	2.80582	0.952801	0.937782	0.928261	0.932689	0.923978	0.904908	0.873278	0.854729	0.890931	0.844861	0.863786	0.834472	0.894201	0.83233	0.866854	0.844426	0.868879	0.819105	0.803421	0.792713	1	0.905254	0.0549271
2102	10	57110	0.22844	64.4038	8.12061	3.53407	1.28159	0.914472	0.906216	0.936579	0.914096	0.907153	0.90492	0.876904	0.853056	0.884267	0.808291	0.824208	0.802399	0.907774	0.841114	0.850333	0.81934	0.854027	0.820504	0.80169	0.801173	1	0.889415	0.06277
2104	12	53405	0.21362	64.3545	8.30198	3.53366	1.31697	0.916066	0.908164	0.937702	0.915457	0.908117	0.905262	0.87753	0.853562	0.885301	0.80896	0.824174	0.802865	0.908314	0.841223	0.850463	0.81983	0.853796	0.820345	0.802275	0.801872	1	0.890424	0.0623929
2104	12	53405	0.21362	64.3545	8.30198	3.53366	1.31697	0.916066	0.908164	0.937702	0.915457	0.908117	0.905262	0.87753	0.853562	0.885301	0.80896	0.824174	0.802865	0.908314	0.841223	0.850463	0.81983	0.853796	0.820345	0.802275	0.801872	1	0.890424	0.0623929
2109	17	45500	0.182	100.261	9.11259	12.9727	3.4699	0.917736	0.909187	0.93911	0.916297	0.909077	0.906088	0.877363	0.854747	0.885934	0.809	0.825253	0.803813	0.908308	0.841396	0.851066	0.819516	0.854879	0.819813	0.801978	0.802143	1	0.891323	0.0620142
2110	18	23055	0.09222	96.6126	7.68798	11.548	2.69243	0.929495	0.921492	0.946779	0.924528	0.914877	0.913294	0.886489	0.863435	0.894166	0.816135	0.830709	0.80887	0.911906	0.847495	0.855086	0.823205	0.855736	0.821102	0.805444	0.805162	1	0.899541	0.058672
2114	22	21034	0.084136	96.5799	7.69539	11.5369	2.69411	0.930589	0.922554	0.948013	0.925597	0.916112	0.914923	0.887349	0.864648	0.896168	0.816606	0.831511	0.808596	0.912095	0.847818	0.854878	0.8235	0.855425	0.821075	0.806242	0.805648	1	0.900539	0.0583693
2114	10	54485	0.21794	62.189	7.73484	3.17945	1.13745	0.926163	0.921107	0.914857	0.929513	0.917252	0.869597	0.867927	0.864054	0.869212	0.849215	0.881132	0.842727	0.91371	0.84738	0.838075	0.795742	0.860696	0.82062	0.796843	0.814995	1	0.894223	0.0642195
2116	12	51154	0.204616	62.1462	7.89306	3.17913	1.16796	0.927259	0.922469	0.915901	0.930436	0.918032	0.870509	0.869023	0.865143	0.869815	0.84965	0.88128	0.843101	0.914181	0.847773	0.838488	0.795822	0.860773	0.820659	0.796917	0.81499	1	0.895091	0.0639099
2116	12	51154	0.204616	62.1462	7.89306	3.17913	1.16796	0.927259	0.922469	0.915901	0.930436	0.918032	0.870509	0.869023	0.865143	0.869815	0.84965	0.88128	0.843101	0.914181	0.847773	0.838488	0.795822	0.860773	0.820659	0.796917	0.81499	1	0.895091	0.0639099
2121	17	43682	0.174728	103.636	8.81355	14.2788	3.58528	0.928231	0.923767	0.917186	0.931425	0.919086	0.871034	0.870233	0.866684	0.870233	0.849904	0.881668	0.84315	0.914541	0.847569	0.838503	0.795385	0.860881	0.82075	0.796804	0.815382	1	0.895946	0.0636165
2122	18	17101	0.068404	99.4807	7.31533	12.5689	2.72126	0.944974	0.936875	0.930823	0.93977	0.930823	0.885036	0.882054	0.878048	0.877726	0.855389	0.884656	0.847231	0.919478	0.851208	0.840799	0.797673	0.861996	0.823519	0.799807	0.818373	1	0.906642	0.0583834
2126	22	15730	0.06292	99.5027	7.32071	12.5774	2.7262	0.9459	0.937476	0.931914	0.940273	0.932359	0.886809	0.883249	0.879148	0.879085	0.856294	0.885728	0.84768	0.919612	0.851367	0.8411	0.797934	0.86227	0.823903	0.80143	0.818277	1	0.907574	0.0578228
2126	10	57454	0.229816	68.4664	8.39483	4.23231	1.49641	0.922616	0.935418	0.906334	0.922216	0.911634	0.909736	0.860523	0.856529	0.871158	0.816566	0.874282	0.845703	0.895038	0.835007	0.845833	0.840646	0.853518	0.80668	0.780755	0.802277	1	0.893707	0.0608348
2128	12	53670	0.21468	68.4162	8.56994	4.23114	1.5342	0.924306	0.936361	0.907369	0.923253	0.91267	0.910835	0.861105	0.857453	0.871921	0.817496	0.874325	0.845696	0.895603	0.835103	0.846497	0.841438	0.853987	0.806708	0.781293	0.802422	1	0.894648	0.0605409
2128	12	53670	0.21468	68.4162	8.56994	4.23114	1.5342	0.924306	0.936361	0.907369	0.923253	0.91267	0.910835	0.861105	0.857453	0.871921	0.817496	0.874325	0.845696	0.895603	0.835103	0.846497	0.841438	0.853987	0.806708	0.781293	0.802422	1	0.894648	0.0605409
2133	17	45840	0.18336	104.352	9.39084	14.6122	3.87573	0.926047	0.937544	0.908519	0.924836	0.913536	0.910973	0.862249	0.857755	0.872775	0.818455	0.87548	0.846477	0.895735	0.835548	0.847088	0.841459	0.854679	0.808399	0.781086	0.802934	1	0.895676	0.0600252
2134	18	19812	0.079248	97.9623	7.792	12.0364	2.8066	0.938219	0.947507	0.918812	0.931506	0.920477	0.918257	0.871391	0.864148	0.880981	0.824021	0.882546	0.850772	0.898698	0.837624	0.849763	0.845851	0.858041	0.812942	0.784222	0.804109	1	0.903689	0.056463
2138	22	18132	0.072528	97.9733	7.80017	12.0409	2.81326	0.939168	0.948461	0.919645	0.931916	0.921244	0.91879	0.873263	0.865128	0.881701	0.82484	0.88308	0.852443	0.89968	0.838159	0.849603	0.846818	0.858069	0.812734	0.783946	0.805289	1	0.904517	0.0561163
2138	10	57804	0.231216	60.3503	7.62878	2.91094	1.05607	0.923803	0.908319	0.907368	0.915023	0.879005	0.908562	0.877716	0.84623	0.864352	0.861523	0.863202	0.807756	0.91056	0.832529	0.860788	0.816232	0.841335	0.829017	0.821734	0.794755	1	0.888319	0.063819
2140	12	54117	0.216468	60.3116	7.79628	2.91155	1.08452	0.925393	0.9094	0.908568	0.915775	0.880204	0.909095	0.878763	0.846749	0.865467	0.86228	0.863232	0.80835	0.911091	0.832779	0.86107	0.816426	0.841907	0.829324	0.821914	0.795111	1	0.889249	0.0634778
2140	12	54117	0.216468	60.3116	7.79628	2.91155	1.08452	0.925393	0.9094	0.908568	0.915775	0.880204	0.909095	0.878763	0.846749	0.865467	0.86228	0.863232	0.80835	0.911091	0.832779	0.86107	0.816426	0.841907	0.829324	0.821914	0.795111	1	0.889249	0.0634778
2145	17	46280	0.18512	96.916	8.62525	11.7109	3.06731	0.926394	0.910447	0.910058	0.917092	0.880445	0.909907	0.878933	0.847018	0.865449	0.862543	0.863181	0.808557	0.911312	0.833643	0.861884	0.816065	0.842146	0.830229	0.821143	0.796273	1	0.889974	0.0631772
2146	18	27633	0.110532	95.2545	7.5	11.0654	2.54611	0.935639	0.919716	0.918738	0.925216	0.88843	0.914957	0.887472	0.853888	0.872399	0.866573	0.864872	0.813755	0.915843	0.835306	0.865161	0.814913	0.845836	0.832772	0.82074	0.798194	1	0.896991	0.0600814
2150	22	25093	0.100372	95.2554	7.49977	11.0657	2.54614	0.937214	0.920755	0.920097	0.926513	0.88979	0.916072	0.888335	0.854541	0.872694	0.866995	0.865261	0.814072	0.916212	0.835054	0.86556	0.814849	0.846272	0.833659	0.820468	0.799028	1	0.897975	0.0595527
2150	10	57918	0.231672	63.3612	7.79905	3.35889	1.19144	0.940571	0.920327	0.915898	0.918721	0.891226	0.885821	0.866285	0.85609	0.856884	0.869566	0.872017	0.832997	0.890613	0.807184	0.866933	0.828775	0.84794	0.811164	0.769554	0.784583	1	0.892347	0.0607796
2152	12	54228	0.216912	63.3155	7.96552	3.35829	1.22236	0.941681	0.921572	0.916934	0.920051	0.892279	0.886802	0.867375	0.856605	0.857444	0.870196	0.873119	0.833748	0.890914	0.80735	0.867366	0.829221	0.848316	0.810956	0.769676	0.785351	1	0.893289	0.0604231
2152	12	54228	0.216912	63.3155	7.96552	3.35829	1.22236	0.941681	0.921572	0.916934	0.920051	0.892279	0.886802	0.867375	0.856605	0.857444	0.870196	0.873119	0.833748	0.890914	0.80735	0.867366	0.829221	0.848316	0.810956	0.769676	0.785351	1	0.893289	0.0604231
2157	17	46494	0.185976	100.735	8.82939	13.1349	3.39365	0.942552	0.922743	0.917893	0.921065	0.893631	0.88748	0.868919	0.858283	0.858164	0.871005	0.873414	0.834645	0.891577	0.807857	0.86766	0.830161	0.848131	0.810965	0.769777	0.786005	1	0.894245	0.0601282
2158	18	22399	0.089596	97.3119	7.52388	11.7874	2.67278	0.951538	0.933926	0.929059	0.931024	0.902295	0.89504	0.874972	0.867539	0.863789	0.874526	0.878968	0.837984	0.894951	0.813451	0.873543	0.833832	0.849904	0.811643	0.770325	0.78816	1	0.902247	0.0564501
2162	22	20394	0.081576	97.2953	7.52081	11.7812	2.6701	0.952437	0.934245	0.930249	0.931598	0.902716	0.895705	0.876728	0.868711	0.864617	0.875527	0.878616	0.838604	0.895508	0.812151	0.87386	0.834976	0.850029	0.811366	0.77106	0.788933	1	0.902949	0.0562591
2162	10	57672	0.230688	63.8633	7.89778	3.44035	1.22439	0.923152	0.922545	0.93255	0.903783	0.908456	0.898374	0.8735	0.838258	0.882231	0.82925	0.868316	0.824846	0.876509	0.819574	0.849329	0.8357	0.843113	0.809726	0.79523	0.815066	1	0.891631	0.0594563
2164	12	54032	0.216128	63.8144	8.07339	3.43962	1.25692	0.924665	0.923832	0.933086	0.905038	0.909202	0.899143	0.874556	0.839308	0.882782	0.829897	0.868661	0.825687	0.877332	0.819996	0.850052	0.835653	0.842991	0.809169	0.795473	0.815822	1	0.892546	0.0590937
2164	12	54032	0.216128	63.8144	8.07339	3.43962	1.25692	0.924665	0.923832	0.933086	0.905038	0.909202	0.899143	0.874556	0.839308	0.882782	0.829897	0.868661	0.825687	0.877332	0.819996	0.850052	0.835653	0.842991	0.809169	0.795473	0.815822	1	0.892546	0.0590937
2169	17	46114	0.184456	101.962	8.92725	13.6177	3.51017	0.925391	0.924741	0.934337	0.906037	0.910765	0.8999	0.876133	0.839788	0.883539	0.831353	0.868532	0.826061	0.877456	0.821041	0.850284	0.836037	0.843236	0.810242	0.795431	0.815728	1	0.893438	0.058757
2170	18	20168	0.080672	98.2099	7.56029	12.1135	2.73725	0.936781	0.935938	0.944219	0.915039	0.920766	0.90894	0.883553	0.847382	0.890693	0.837862	0.872818	0.832185	0.882239	0.825417	0.855117	0.837688	0.846217	0.812773	0.797749	0.820086	1	0.902021	0.0554123
2174	22	18419	0.073676	98.1964	7.56176	12.1087	2.73838	0.938107	0.93694	0.944731	0.916065	0.921548	0.909686	0.885173	0.848227	0.891009	0.837939	0.873473	0.833053	0.882811	0.824773	0.85496	0.838618	0.847277	0.812585	0.79779	0.819969	1	0.902834	0.0550021
2174	10	57667	0.230668	64.8751	8.02663	3.60589	1.2844	0.919954	0.922104	0.924367	0.929258	0.923743	0.890353	0.868001	0.884345	0.870706	0.834906	0.844738	0.831741	0.897827	0.841781	0.855931	0.808912	0.866249	0.815345	0.796201	0.794397	1	0.895329	0.0612041
2176	12	54093	0.216372	64.8209	8.21654	3.6049	1.32176	0.921284	0.92341	0.925952	0.930841	0.924426	0.891622	0.869253	0.885281	0.871712	0.835062	0.844906	0.832224	0.89848	0.842521	0.856081	0.809088	0.866572	0.815401	0.795833	0.794548	1	0.896383	0.0608258
2176	12	54093	0.216372	64.8209	8.21654	3.6049	1.32176	0.921284	0.92341	0.925952	0.930841	0.924426	0.891622	0.869253	0.885281	0.871712	0.835062	0.844906	0.832224	0.89848	0.842521	0.856081	0.809088	0.866572	0.815401	0.795833	0.794548	1	0.896383	0.0608258
2181	17	46070	0.18428	104.735	9.08384	14.7484	3.77257	0.92252	0.924278	0.927621	0.932147	0.925027	0.893087	0.870632	0.885576	0.872911	0.835826	0.844226	0.832765	0.89886	0.843456	0.856165	0.809833	0.866399	0.815694	0.795865	0.794063	1	0.897338	0.0603163
2182	18	16758	0.067032	99.6783	7.50223	12.6532	2.80882	0.938388	0.934509	0.940208	0.941968	0.931674	0.903807	0.885428	0.895393	0.884085	0.842821	0.851414	0.839241	0.905508	0.848759	0.856964	0.812985	0.868749	0.817669	0.799678	0.795739	1	0.90752	0.0557106
2186	22	15368	0.061472	99.701	7.50358	12.6618	2.80945	0.939452	0.934669	0.94173	0.943194	0.932815	0.903859	0.887038	0.895888	0.885834	0.843766	0.850859	0.839211	0.905518	0.848874	0.857561	0.814192	0.868883	0.816957	0.800007	0.796037	1	0.908318	0.05512
2186	10	54680	0.21872	66.9544	8.28431	3.96214	1.40979	0.922495	0.920666	0.904334	0.921873	0.91816	0.878072	0.878502	0.853365	0.87991	0.822412	0.868937	0.844459	0.906456	0.83558	0.873592	0.829151	0.859199	0.806117	0.793361	0.822312	1	0.892192	0.0626501
2188	12	51164	0.204656	66.8738	8.46252	3.95611	1.44713	0.923862	0.921576	0.905353	0.922651	0.918918	0.879486	0.879437	0.85438	0.880903	0.823411	0.869488	0.845233	0.907054	0.836535	0.873759	0.829704	0.859569	0.805987	0.793771	0.822375	1	0.893133	0.0622907
2188	12	51164	0.204656	66.8738	8.46252	3.95611	1.44713	0.923862	0.921576	0.905353	0.922651	0.918918	0.879486	0.879437	0.85438	0.880903	0.823411	0.869488	0.845233	0.907054	0.836535	0.873759	0.829704	0.859569	0.805987	0.793771	0.822375	1	0.893133	0.0622907
2193	17	43572	0.174288	104.178	9.33804	14.5365	3.83902	0.925468	0.923758	0.906213	0.923414	0.920132	0.880898	0.880003	0.854597	0.882	0.824038	0.870605	0.845933	0.907911	0.837166	0.873761	0.830338	0.860346	0.805724	0.794742	0.823292	1	0.894245	0.061797
2194	18	15770	0.06308	99.532	7.63444	12.6057	2.84825	0.940298	0.935003	0.91896	0.931674	0.929106	0.893786	0.889759	0.864363	0.888237	0.831864	0.879581	0.850888	0.913602	0.840964	0.873843	0.834654	0.863412	0.802188	0.796607	0.824318	1	0.90401	0.0576331
2198	22	14484	0.057936	99.5311	7.63625	12.6055	2.84866	0.941591	0.935204	0.920878	0.932822	0.929336	0.895126	0.891087	0.866232	0.88974	0.833299	0.879971	0.851353	0.914319	0.84186	0.873999	0.834369	0.864264	0.802057	0.797708	0.824772	1	0.905032	0.0572127
2198	10	54364	0.217456	64.9839	7.97611	3.62159	1.28178	0.913757	0.924582	0.896816	0.90994	0.897846	0.886708	0.89218	0.842653	0.859714	0.858721	0.852145	0.839526	0.920582	0.818658	0.849634	0.830292	0.846019	0.838671	0.772966	0.823155	1	0.888083	0.0655757
2200	12	50812	0.203248	64.9349	8.15534	3.62087	1.31571	0.915689	0.925825	0.898193	0.911566	0.899394	0.888009	0.893421	0.843334	0.860141	0.859767	0.853096	0.840412	0.920806	0.819915	0.85038	0.830168	0.846021	0.839064	0.772859	0.823378	1	0.889311	0.0649496
2200	12	50812	0.203248	64.9349	8.15534	3.62087	1.31571	0.915689	0.925825	0.898193	0.911566	0.899394	0.888009	0.893421	0.843334	0.860141	0.859767	0.853096	0.840412	0.920806	0.819915	0.85038	0.830168	0.846021	0.839064	0.772859	0.823378	1	0.889311	0.0649496
2205	17	43218	0.172872	103.374	9.05463	14.1892	3.6619	0.91765	0.927484	0.899868	0.912722	0.90069	0.889155	0.894384	0.843792	0.860695	0.860197	0.853151	0.840923	0.921294	0.820341	0.850606	0.830858	0.845562	0.839176	0.772051	0.822898	1	0.890438	0.0644297
2206	18	17214	0.068856	98.9021	7.49612	12.3638	2.75292	0.934733	0.939933	0.914023	0.924712	0.912804	0.900982	0.902144	0.851051	0.870512	0.866678	0.85657	0.848757	0.925322	0.828889	0.853491	0.832723	0.848205	0.83984	0.770623	0.823545	1	0.901202	0.05905
2210	22	15679	0.062716	98.8996	7.44866	12.3602	2.73301	0.935933	0.940621	0.914727	0.925537	0.913515	0.902736	0.903183	0.85133	0.871675	0.866541	0.857325	0.849289	0.925442	0.830059	0.853084	0.832451	0.848428	0.840742	0.770872	0.824383	1	0.901998	0.0589061
2210	10	59338	0.237352	64.9934	8.05512	3.62611	1.29419	0.925941	0.912476	0.912628	0.927138	0.877372	0.899626	0.856534	0.862053	0.862314	0.857419	0.884046	0.814099	0.887147	0.813888	0.88295	0.838207	0.872721	0.799083	0.819509	0.803254	1	0.89018	0.0654454
2212	12	55645	0.22258	64.9274	8.24005	3.62301	1.33014	0.927711	0.914062	0.914161	0.927828	0.879046	0.901222	0.857489	0.862566	0.862971	0.858163	0.884051	0.814835	0.887339	0.813892	0.883044	0.838449	0.872783	0.799083	0.819409	0.803441	1	0.891289	0.0647816
2212	12	55645	0.22258	64.9274	8.24005	3.62301	1.33014	0.927711	0.914062	0.914161	0.927828	0.879046	0.901222	0.857489	0.862566	0.862971	0.858163	0.884051	0.814835	0.887339	0.813892	0.883044	0.838449	0.872783	0.799083	0.819409	0.803441	1	0.891289	0.0647816
2217	17	47448	0.189792	104.004	9.14731	14.4519	3.74871	0.929481	0.915476	0.915887	0.928775	0.880585	0.902061	0.858182	0.863155	0.864652	0.858877	0.884347	0.814629	0.887593	0.814376	0.883673	0.838086	0.872755	0.799465	0.819666	0.802837	1	0.892384	0.0641506
2218	18	17946	0.071784	99.1559	7.49179	12.4577	2.77194	0.945782	0.93252	0.929399	0.938148	0.893096	0.914521	0.871085	0.873147	0.875599	0.865736	0.889613	0.817675	0.890811	0.816421	0.886716	0.839881	0.87507	0.802742	0.823721	0.809595	1	0.903789	0.0581719
2222	22	16426	0.065704	99.1314	7.47491	12.4476	2.76331	0.946883	0.933642	0.929532	0.939334	0.894192	0.914891	0.872976	0.874285	0.876385	0.865488	0.889961	0.818245	0.89127	0.816023	0.886582	0.839097	0.875746	0.803056	0.824394	0.810727	1	0.904572	0.0577344
2222	10	60780	0.24312	65.7927	8.14455	3.7606	1.34146	0.924038	0.928044	0.9154	0.919217	0.888277	0.872195	0.856515	0.851843	0.862792	0.847376	0.888401	0.845648	0.898692	0.814075	0.851867	0.828949	0.848346	0.817489	0.769661	0.819521	1	0.889665	0.0600065
2224	12	56842	0.227368	65.7477	8.33436	3.76107	1.37945	0.925654	0.929119	0.916215	0.920112	0.888999	0.873606	0.857341	0.852987	0.863525	0.847841	0.888735	0.845792	0.899221	0.814081	0.851615	0.82907	0.848422	0.81774	0.770003	0.819755	1	0.890558	0.0596002
2224	12	56842	0.227368	65.7477	8.33436	3.76107	1.37945	0.925654	0.929119	0.916215	0.920112	0.888999	0.873606	0.857341	0.852987	0.863525	0.847841	0.888735	0.845792	0.899221	0.814081	0.851615	0.82907	0.848422	0.81774	0.770003	0.819755	1	0.890558	0.0596002
2229	17	48357	0.193428	103.635	9.18796	14.3042	3.73756	0.927208	0.930165	0.917695	0.921273	0.890223	0.874837	0.858045	0.854623	0.864683	0.848088	0.888558	0.846041	0.899859	0.814184	0.851935	0.828701	0.848243	0.818341	0.770354	0.819871	1	0.891585	0.0591234
2230	18	17303	0.069212	99.9142	7.5422	12.7439	2.83082	0.941224	0.93819	0.929781	0.930446	0.90048	0.886147	0.870629	0.861729	0.872421	0.853349	0.891955	0.850691	0.90126	0.819222	0.854216	0.830347	0.848061	0.822198	0.775675	0.825753	1	0.900677	0.0554561
2234	22	15833	0.063332	99.908	7.54217	12.7416	2.82872	0.94202	0.938893	0.930304	0.93062	0.90084	0.886377	0.870745	0.86225	0.872576	0.854134	0.892314	0.851102	0.901661	0.820059	0.854607	0.82966	0.848923	0.822365	0.774711	0.826881	1	0.901131	0.0552347
2234	10	57649	0.230596	66.5282	8.14068	3.88353	1.36556	0.913494	0.922496	0.919539	0.933893	0.902635	0.880223	0.881481	0.854351	0.874785	0.835999	0.8858	0.823015	0.887908	0.826849	0.872348	0.830665	0.856459	0.817516	0.80821	0.814706	1	0.892789	0.0606387
2236	12	53939	0.215756	66.4723	8.33387	3.88227	1.40574	0.914681	0.923451	0.920837	0.93437	0.90327	0.881004	0.882692	0.855086	0.875387	0.837103	0.886158	0.823782	0.887827	0.827027	0.872995	0.8313	0.856848	0.817766	0.808246	0.814883	1	0.893619	0.0603522
2236	12	53939	0.215756	66.4723	8.33387	3.88227	1.40574	0.914681	0.923451	0.920837	0.93437	0.90327	0.881004	0.882692	0.855086	0.875387	0.837103	0.886158	0.823782	0.887827	0.827027	0.872995	0.8313	0.856848	0.817766	0.808246	0.814883	1	0.893619	0.0603522
2241	17	45928	0.183712	103.089	9.16163	14.0817	3.68186	0.915988	0.924229	0.922248	0.934778	0.903621	0.882719	0.88445	0.854914	0.875446	0.837463	0.886823	0.824551	0.888009	0.827545	0.873378	0.831802	0.857179	0.817813	0.808733	0.813872	1	0.894434	0.0599788
2242	18	15997	0.063988	99.9563	7.52816	12.7588	2.82202	0.930518	0.938332	0.93355	0.94227	0.911608	0.894355	0.892761	0.862568	0.883416	0.846909	0.890386	0.829406	0.890167	0.834625	0.878571	0.838282	0.858255	0.82528	0.811652	0.813496	1	0.90409	0.0558978
2246	22	14626	0.058504	99.9349	7.50346	12.7494	2.81263	0.932107	0.939047	0.934534	0.942602	0.912382	0.895529	0.893546	0.863565	0.884726	0.848421	0.890161	0.830234	0.890948	0.83543	0.878675	0.839464	0.858369	0.824627	0.811979	0.813141	1	0.904974	0.0553035
2246	10	52224	0.208896	66.0346	8.00437	3.79519	1.32417	0.935346	0.934053	0.906853	0.941215	0.901721	0.893086	0.869638	0.888806	0.866747	0.83723	0.860562	0.85476	0.875747	0.842161	0.878361	0.818426	0.850701	0.810767	0.790125	0.826957	1	0.898112	0.0582238
2248	12	49025	0.1961	65.9633	8.17646	3.79044	1.35897	0.936818	0.935176	0.907639	0.941754	0.902427	0.894074	0.870403	0.889332	0.866894	0.838491	0.861173	0.854839	0.87588	0.842315	0.879072	0.818684	0.850648	0.810862	0.790688	0.827496	1	0.898913	0.057902
2248	12	49025	0.1961	65.9633	8.17646	3.79044	1.35897	0.936818	0.935176	0.907639	0.941754	0.902427	0.894074	0.870403	0.889332	0.866894	0.838491	0.861173	0.854839	0.87588	0.842315	0.879072	0.818684	0.850648	0.810862	0.790688	0.827496	1	0.898913	0.057902
2253	17	41839	0.167356	106.491	9.07147	15.4873	3.88455	0.937714	0.936041	0.908626	0.94247	0.903929	0.894823	0.870946	0.889995	0.867695	0.838655	0.862784	0.855745	0.875893	0.842671	0.87955	0.819475	0.850833	0.80995	0.79102	0.82784	1	0.899713	0.0575253
2254	18	12862	0.051448	100.892	7.47054	13.1118	2.86205	0.950319	0.945732	0.922446	0.951951	0.921241	0.905536	0.883572	0.897294	0.875136	0.850218	0.865029	0.861647	0.879412	0.84633	0.877935	0.824872	0.85461	0.812704	0.793267	0.832141	1	0.909796	0.0533037
2258	22	11811	0.047244	100.856	7.48151	13.0988	2.8619	0.950936	0.946279	0.923207	0.952333	0.922403	0.907501	0.884599	0.897426	0.87482	0.850097	0.865761	0.861951	0.878926	0.846922	0.878715	0.825248	0.853484	0.812844	0.792482	0.833122	1	0.910393	0.0530687
2258	10	53053	0.212212	67.7531	8.42221	4.10667	1.46785	0.926602	0.921757	0.897593	0.930984	0.877066	0.892296	0.88126	0.848369	0.889309	0.828332	0.862458	0.832337	0.906273	0.820378	0.874578	0.821659	0.864654	0.846889	0.814855	0.826032	1	0.891088	0.0621988
2260	12	49647	0.198588	67.6814	8.62154	4.10299	1.51026	0.927659	0.922876	0.898957	0.932282	0.878059	0.893599	0.88239	0.849548	0.890175	0.828821	0.8626	0.832205	0.90657	0.821016	0.874715	0.822376	0.865098	0.847141	0.814561	0.825961	1	0.892048	0.0618792
2260	12	49647	0.198588	67.6814	8.62154	4.10299	1.51026	0.927659	0.922876	0.898957	0.932282	0.878059	0.893599	0.88239	0.849548	0.890175	0.828821	0.8626	0.832205	0.90657	0.821016	0.874715	0.822376	0.865098	0.847141	0.814561	0.825961	1	0.892048	0.0618792
2265	17	42263	0.169052	107.318	9.52413	15.8775	4.1493	0.92859	0.923881	0.900208	0.933121	0.878878	0.894896	0.883527	0.850874	0.891501	0.829686	0.862953	0.832844	0.90649	0.821534	0.875293	0.822895	0.865059	0.84768	0.814708	0.8259	1	0.892972	0.0613302
2266	18	13431	0.053724	100.377	7.74504	12.9305	2.93798	0.944866	0.938128	0.912255	0.943117	0.894126	0.907267	0.894498	0.862371	0.900864	0.836274	0.86695	0.83512	0.909054	0.82935	0.879235	0.824362	0.869667	0.848261	0.815427	0.830727	1	0.904018	0.0561974
2270	22	12390	0.04956	100.356	7.75111	12.9232	2.93886	0.946328	0.939185	0.912873	0.943543	0.895924	0.908031	0.895722	0.863761	0.902381	0.836642	0.866546	0.835069	0.908918	0.830145	0.8795	0.824213	0.87046	0.849718	0.815496	0.830226	1	0.90492	0.0560108
2270	10	59423	0.237692	65.3261	8.12839	3.68308	1.3192	0.907132	0.9203	0.899534	0.91383	0.901738	0.885709	0.881914	0.860037	0.878717	0.872356	0.872432	0.839986	0.894014	0.845927	0.867905	0.820095	0.845439	0.816174	0.790519	0.814373	1	0.889717	0.0638996
2272	12	55587	0.222348	65.2642	8.31439	3.68068	1.35619	0.908945	0.921924	0.900525	0.915223	0.902594	0.886619	0.882428	0.861056	0.879306	0.87346	0.872515	0.840475	0.894274	0.846187	0.868494	0.820417	0.845719	0.816171	0.790347	0.814084	1	0.890751	0.0635639
2272	12	55587	0.222348	65.2642	8.31439	3.68068	1.35619	0.908945	0.921924	0.900525	0.915223	0.902594	0.886619	0.882428	0.861056	0.879306	0.87346	0.872515	0.840475	0.894274	0.846187	0.868494	0.820417	0.845719	0.816171	0.790347	0.814084	1	0.890751	0.0635639
2277	17	47398	0.189592	102.843	9.17351	13.9844	3.68074	0.910218	0.923066	0.901842	0.916231	0.904142	0.888033	0.883276	0.862463	0.879974	0.874235	0.87336	0.840795	0.89373	0.846344	0.869689	0.820583	0.845721	0.815467	0.790297	0.814475	1	0.891769	0.0631867
2278	18	20238	0.080952	98.478	7.62222	12.2148	2.77699	0.926351	0.934579	0.915011	0.926623	0.91138	0.895321	0.891689	0.870886	0.885982	0.879954	0.879361	0.844179	0.897248	0.84996	0.872566	0.822932	0.847836	0.816261	0.792371	0.815644	1	0.901098	0.0591402
2282	22	18572	0.074288	98.4612	7.61527	12.2083	2.77472	0.927121	0.935333	0.917241	0.927956	0.911749	0.89608	0.892715	0.871258	0.886953	0.880384	0.880115	0.844336	0.897534	0.851362	0.873654	0.82374	0.847566	0.816121	0.793937	0.816256	1	0.902008	0.0588271
2282	10	60110	0.24044	64.0775	7.94348	3.47565	1.23917	0.929721	0.927458	0.890359	0.914241	0.881043	0.876493	0.86434	0.847596	0.849875	0.851672	0.877658	0.815879	0.901705	0.837465	0.857386	0.826751	0.871935	0.791091	0.79555	0.804026	1	0.886368	0.0628693
2284	12	56193	0.224772	64.0201	8.11802	3.47356	1.27265	0.93105	0.928372	0.891107	0.915514	0.882263	0.877663	0.865259	0.848362	0.850604	0.852357	0.878544	0.816659	0.901998	0.83764	0.857927	0.827648	0.871888	0.791451	0.796389	0.803525	1	0.887303	0.0625461
2284	12	56193	0.224772	64.0201	8.11802	3.47356	1.27265	0.93105	0.928372	0.891107	0.915514	0.882263	0.877663	0.865259	0.848362	0.850604	0.852357	0.878544	0.816659	0.901998	0.83764	0.857927	0.827648	0.871888	0.791451	0.796389	0.803525	1	0.887303	0.0625461
2289	17	47771	0.191084	102.774	8.97818	13.9431	3.58725	0.931841	0.929895	0.892403	0.91677	0.884355	0.878116	0.866017	0.849564	0.852117	0.853133	0.879111	0.817128	0.902085	0.8385	0.858439	0.827008	0.871795	0.791296	0.798204	0.804159	1	0.888343	0.0623073
2290	18	20384	0.081536	98.3658	7.52402	12.1682	2.72765	0.944981	0.938359	0.904091	0.925898	0.895261	0.88697	0.873847	0.859915	0.856137	0.860405	0.887412	0.823783	0.905342	0.842474	0.86612	0.831167	0.8737	0.791405	0.801634	0.804577	1	0.897288	0.058413
2294	22	18614	0.074456	98.3723	7.53986	12.1714	2.73308	0.946331	0.939454	0.905206	0.926507	0.896019	0.888283	0.874342	0.861099	0.856828	0.860696	0.88874	0.825158	0.904615	0.842941	0.865961	0.830987	0.874234	0.791528	0.802326	0.805039	1	0.898174	0.0580808
2294	10	57926	0.231704	65.0161	8.06857	3.6303	1.29707	0.934831	0.944118	0.93193	0.939008	0.90998	0.885716	0.868625	0.849394	0.879596	0.839752	0.893528	0.851794	0.883688	0.839045	0.853218	0.811009	0.854711	0.826831	0.791536	0.804535	1	0.901176	0.0548839
2296	12	54278	0.217112	64.9492	8.2489	3.62685	1.33175	0.936291	0.94519	0.932864	0.939598	0.910747	0.886658	0.869837	0.849469	0.880375	0.840654	0.894073	0.852021	0.884235	0.839742	0.853163	0.811443	0.855135	0.826338	0.792034	0.804645	1	0.902016	0.0545351
2296	12	54278	0.217112	64.9492	8.2489	3.62685	1.33175	0.936291	0.94519	0.932864	0.939598	0.910747	0.886658	0.869837	0.849469	0.880375	0.840654	0.894073	0.852021	0.884235	0.839742	0.853163	0.811443	0.855135	0.826338	0.792034	0.804645	1	0.902016	0.0545351
2301	17	46508	0.186032	103.23	9.08459	14.1334	3.66315	0.937312	0.946224	0.9337	0.940301	0.911746	0.887761	0.870689	0.849789	0.880472	0.841823	0.893653	0.851542	0.885052	0.83906	0.853445	0.811645	0.855552	0.826148	0.791724	0.804474	1	0.902711	0.0541605
2302	18	20068	0.080272	98.1099	7.61257	12.0799	2.74883	0.948276	0.954305	0.939032	0.946806	0.919997	0.897698	0.877193	0.855192	0.885539	0.848091	0.898121	0.855616	0.887632	0.841464	0.855666	0.817446	0.85726	0.825443	0.796492	0.807828	1	0.909597	0.0513867
2306	22	18348	0.073392	98.0876	7.60029	12.0711	2.74247	0.949695	0.955063	0.939394	0.947733	0.920291	0.898245	0.877807	0.855761	0.887127	0.84824	0.897891	0.855434	0.888135	0.841509	0.856333	0.819108	0.857532	0.825158	0.795918	0.808153	1	0.910265	0.0511057
2306	10	54508	0.218032	64.2165	8.03665	3.50113	1.26051	0.931038	0.923259	0.915233	0.908949	0.923479	0.876257	0.884659	0.855131	0.884246	0.874541	0.86213	0.815908	0.882302	0.812743	0.879366	0.826447	0.86702	0.831006	0.787187	0.822044	1	0.894979	0.0629209
2308	12	51072	0.204288	64.1698	8.20833	3.5007	1.29441	0.932076	0.924391	0.9165	0.910607	0.924176	0.87781	0.885622	0.856242	0.885387	0.875157	0.862635	0.816631	0.882578	0.813675	0.879464	0.826549	0.867178	0.831258	0.787447	0.822564	1	0.895996	0.0623972
2308	12	51072	0.204288	64.1698	8.20833	3.5007	1.29441	0.932076	0.924391	0.9165	0.910607	0.924176	0.87781	0.885622	0.856242	0.885387	0.875157	0.862635	0.816631	0.882578	0.813675	0.879464	0.826549	0.867178	0.831258	0.787447	0.822564	1	0.895996	0.0623972
2313	17	43500	0.174	100.864	9.06906	13.2005	3.49511	0.933379	0.924874	0.917839	0.912092	0.924425	0.878759	0.886322	0.857287	0.886966	0.875747	0.863207	0.816816	0.882333	0.813437	0.879655	0.82708	0.867092	0.831839	0.788046	0.82292	1	0.896845	0.0621615
2314	18	20670	0.08268	97.1518	7.62911	11.7359	2.69989	0.945936	0.935728	0.928423	0.922908	0.930116	0.891316	0.895815	0.867368	0.89238	0.8806	0.86686	0.8194	0.887204	0.820343	0.882511	0.829003	0.868868	0.833817	0.791195	0.828012	1	0.905705	0.0571823
2318	22	18909	0.075636	97.163	7.62343	11.7395	2.69845	0.947327	0.936327	0.929293	0.923978	0.930086	0.891983	0.897165	0.867841	0.891586	0.880216	0.866995	0.820403	0.887937	0.821566	0.88368	0.828759	0.869374	0.834259	0.79129	0.828679	1	0.906389	0.0569079
2318	10	51113	0.204452	63.183	7.83795	3.33285	1.18805	0.91645	0.915589	0.914581	0.922016	0.903205	0.899487	0.879845	0.871266	0.891926	0.847064	0.860916	0.829447	0.893706	0.845656	0.896279	0.797322	0.853883	0.806145	0.812836	0.81581	1	0.893735	0.0604144
2320	12	47812	0.191248	63.1255	8.01074	3.33078	1.22067	0.918221	0.91727	0.915701	0.923157	0.904386	0.900307	0.881348	0.872542	0.892736	0.847601	0.861938	0.830116	0.894294	0.846043	0.89626	0.797645	0.854514	0.806116	0.81261	0.815956	1	0.894884	0.0600223
2320	12	47812	0.191248	63.1255	8.01074	3.33078	1.22067	0.918221	0.91727	0.915701	0.923157	0.904386	0.900307	0.881348	0.872542	0.892736	0.847601	0.861938	0.830116	0.894294	0.846043	0.89626	0.797645	0.854514	0.806116	0.81261	0.815956	1	0.894884	0.0600223
2325	17	41025	0.1641	101.408	8.85266	13.3964	3.44306	0.919793	0.918903	0.916563	0.923803	0.905424	0.901475	0.882316	0.872797	0.893309	0.848227	0.862169	0.831066	0.894723	0.846204	0.896185	0.797709	0.854601	0.805814	0.812943	0.816429	1	0.895811	0.059684
2326	18	18741	0.074964	97.8822	7.51587	11.9921	2.70173	0.932127	0.930954	0.925431	0.932261	0.914332	0.907796	0.891601	0.879302	0.899605	0.85345	0.865082	0.836482	0.897071	0.848968	0.898858	0.802732	0.856731	0.806867	0.810762	0.81922	1	0.903942	0.0563317
2330	22	17098	0.068392	97.8238	7.49692	11.9699	2.69193	0.933179	0.931717	0.926395	0.933004	0.915282	0.9092	0.892941	0.881097	0.900368	0.854457	0.865715	0.83773	0.897239	0.848725	0.900339	0.803164	0.856796	0.806907	0.809568	0.818692	1	0.904857	0.0560944
2330	10	52701	0.210804	64.9771	8.09546	3.62515	1.30276	0.895666	0.903939	0.887962	0.93336	0.902801	0.883342	0.866075	0.862365	0.884243	0.852441	0.874035	0.842641	0.888769	0.831455	0.879528	0.784644	0.841322	0.825924	0.800877	0.818998	1	0.884682	0.0668855
2332	12	49223	0.196892	64.8886	8.26998	3.61802	1.33543	0.897934	0.90538	0.889554	0.93438	0.903765	0.884261	0.866638	0.863113	0.884993	0.852996	0.874104	0.842624	0.889147	0.832009	0.879365	0.785547	0.841426	0.825915	0.801201	0.818946	1	0.885769	0.0664579
2332	12	49223	0.196892	64.8886	8.26998	3.61802	1.33543	0.897934	0.90538	0.889554	0.93438	0.903765	0.884261	0.866638	0.863113	0.884993	0.852996	0.874104	0.842624	0.889147	0.832009	0.879365	0.785547	0.841426	0.825915	0.801201	0.818946	1	0.885769	0.0664579
2337	17	41946	0.167784	103.029	9.14857	14.0571	3.6812	0.90073	0.906988	0.890788	0.935322	0.904627	0.885174	0.867747	0.863551	0.885841	0.853776	0.874899	0.843418	0.889382	0.832272	0.879595	0.786559	0.841224	0.825657	0.801209	0.818707	1	0.886964	0.0658968
2338	18	17783	0.071132	98.5938	7.63249	12.2578	2.78761	0.921639	0.921189	0.906174	0.943626	0.914638	0.893972	0.876708	0.871506	0.892482	0.857476	0.879435	0.848676	0.892847	0.837907	0.882163	0.796379	0.842265	0.824552	0.802564	0.82174	1	0.897794	0.061088
2342	22	16263	0.065052	98.6078	7.61076	12.2618	2.78013	0.922646	0.922862	0.907828	0.94343	0.915729	0.894915	0.877144	0.872686	0.892916	0.857745	0.879942	0.849013	0.89347	0.83856	0.882863	0.797116	0.842741	0.824879	0.803019	0.82165	1	0.898676	0.0608093
2342	10	55375	0.2215	64.5083	7.98088	3.54539	1.26402	0.909219	0.909436	0.914293	0.913905	0.904632	0.873454	0.862754	0.854176	0.854862	0.843946	0.874709	0.831955	0.885716	0.833038	0.843052	0.822465	0.86651	0.82028	0.792009	0.821526	1	0.885442	0.064836
2344	12	51721	0.206884	64.4532	8.17036	3.5442	1.29957	0.911013	0.910568	0.915141	0.915267	0.905773	0.874799	0.863701	0.855272	0.855774	0.844899	0.875573	0.832099	0.885743	0.833404	0.843342	0.823379	0.866524	0.820566	0.792299	0.821388	1	0.886506	0.064497
2344	12	51721	0.206884	64.4532	8.17036	3.5442	1.29957	0.911013	0.910568	0.915141	0.915267	0.905773	0.874799	0.863701	0.855272	0.855774	0.844899	0.875573	0.832099	0.885743	0.833404	0.843342	0.823379	0.866524	0.820566	0.792299	0.821388	1	0.886506	0.064497
2349	17	44019	0.176076	103.336	9.08466	14.1762	3.67759	0.912969	0.912129	0.916536	0.916161	0.907245	0.875031	0.864286	0.856357	0.857505	0.846135	0.876133	0.831936	0.885618	0.832845	0.843908	0.823747	0.866365	0.82185	0.791976	0.821407	1	0.887598	0.064154
2350	18	16327	0.065308	99.6526	7.47318	12.6417	2.78769	0.930453	0.927176	0.929228	0.925951	0.91759	0.885895	0.877044	0.861946	0.865376	0.859711	0.884486	0.836314	0.890304	0.836008	0.849482	0.828872	0.868133	0.824708	0.790255	0.818981	1	0.898622	0.0593493
2354	22	14972	0.059888	99.6112	7.48377	12.6268	2.7891	0.931606	0.928466	0.929902	0.926964	0.918314	0.886755	0.877905	0.862844	0.866117	0.860573	0.885219	0.837229	0.890262	0.836094	0.851256	0.828881	0.866985	0.825541	0.790309	0.819096	1	0.89948	0.0588373
2354	10	56704	0.226816	66.7355	8.1824	3.92049	1.38228	0.92833	0.930393	0.921222	0.913586	0.891278	0.88313	0.879347	0.846096	0.876226	0.873104	0.894046	0.849614	0.895669	0.815904	0.852233	0.817103	0.868016	0.827023	0.788895	0.807509	1	0.894875	0.0616586
2356	12	53076	0.212304	66.6866	8.36318	3.91988	1.41993	0.929959	0.931447	0.922215	0.914472	0.892484	0.884383	0.880275	0.847134	0.876441	0.873559	0.89451	0.850545	0.895659	0.816132	0.852739	0.81713	0.86849	0.826899	0.788662	0.807521	1	0.895814	0.0611882
2356	12	53076	0.212304	66.6866	8.36318	3.91988	1.41993	0.929959	0.931447	0.922215	0.914472	0.892484	0.884383	0.880275	0.847134	0.876441	0.873559	0.89451	0.850545	0.895659	0.816132	0.852739	0.81713	0.86849	0.826899	0.788662	0.807521	1	0.895814	0.0611882
2361	17	45311	0.181244	105.874	9.25126	15.2375	3.92306	0.931474	0.932743	0.922668	0.915539	0.89337	0.885955	0.880956	0.848293	0.877579	0.874004	0.895323	0.850952	0.895456	0.816888	0.852806	0.817439	0.868575	0.826963	0.788109	0.80774	1	0.896749	0.0608905
2362	18	14349	0.057396	100.639	7.5176	13.0175	2.86052	0.946826	0.945432	0.931319	0.925814	0.905255	0.89738	0.894278	0.857656	0.885288	0.879817	0.900969	0.857621	0.897484	0.823786	0.857934	0.821939	0.873406	0.823716	0.791728	0.810091	1	0.906893	0.0558797
2366	22	13154	0.052616	100.617	7.53118	13.0101	2.86473	0.947735	0.946024	0.932378	0.926524	0.906492	0.897788	0.894747	0.858978	0.886004	0.879162	0.901741	0.85875	0.897674	0.823932	0.858104	0.822145	0.872852	0.823856	0.791698	0.811312	1	0.907588	0.0554179
2366	10	55212	0.220848	67.0332	8.2629	3.97486	1.41089	0.917916	0.926972	0.91126	0.907683	0.913053	0.893347	0.865835	0.854153	0.868262	0.839111	0.88296	0.818201	0.882969	0.828724	0.870517	0.814316	0.861398	0.784884	0.816489	0.800913	1	0.89035	0.0631598
2368	12	51653	0.206612	66.9788	8.45949	3.97398	1.45111	0.919453	0.927884	0.9129	0.908776	0.913616	0.894198	0.866755	0.854674	0.868846	0.839816	0.883869	0.818549	0.883192	0.829468	0.870724	0.814706	0.861538	0.785211	0.816439	0.80097	1	0.891285	0.06276
2368	12	51653	0.206612	66.9788	8.45949	3.97398	1.45111	0.919453	0.927884	0.9129	0.908776	0.913616	0.894198	0.866755	0.854674	0.868846	0.839816	0.883869	0.818549	0.883192	0.829468	0.870724	0.814706	0.861538	0.785211	0.816439	0.80097	1	0.891285	0.06276
2373	17	44110	0.17644	105.641	9.37335	15.1476	3.95411	0.921537	0.92971	0.913999	0.910054	0.914271	0.895103	0.866844	0.855237	0.86961	0.840637	0.884879	0.818375	0.883439	0.830095	0.870721	0.815269	0.862696	0.786194	0.816992	0.801372	1	0.892365	0.0623227
2374	18	16811	0.067244	99.1572	7.89569	12.4809	2.92219	0.933704	0.943103	0.927726	0.922194	0.92264	0.907412	0.877759	0.865832	0.875082	0.848373	0.893195	0.823955	0.886116	0.836893	0.870026	0.817144	0.867646	0.78749	0.817114	0.804027	1	0.902476	0.0579012
2378	22	15428	0.061712	99.1273	7.88897	12.4694	2.91749	0.934761	0.943123	0.928928	0.923645	0.923581	0.908154	0.877884	0.865828	0.875713	0.849397	0.89344	0.824605	0.886602	0.837341	0.871046	0.816049	0.868453	0.788437	0.818253	0.803604	1	0.903179	0.0578028
2378	10	51411	0.205644	64.0028	8.02608	3.46696	1.24927	0.919142	0.910583	0.91423	0.911089	0.907442	0.868481	0.837204	0.862461	0.872868	0.844138	0.853397	0.839334	0.897347	0.816372	0.879928	0.822353	0.82991	0.817189	0.815361	0.795326	1	0.885948	0.0641925
2380	12	48015	0.19206	63.9471	8.19914	3.4652	1.28239	0.920733	0.91234	0.915651	0.91159	0.90857	0.869301	0.838811	0.862928	0.87331	0.844767	0.853889	0.839758	0.897584	0.816453	0.880235	0.823191	0.830116	0.817963	0.815412	0.796178	1	0.886988	0.0637944
2380	12	48015	0.19206	63.9471	8.19914	3.4652	1.28239	0.920733	0.91234	0.915651	0.91159	0.90857	0.869301	0.838811	0.862928	0.87331	0.844767	0.853889	0.839758	0.897584	0.816453	0.880235	0.823191	0.830116	0.817963	0.815412	0.796178	1	0.886988	0.0637944
2385	17	41103	0.164412	100.74	9.03799	13.1507	3.47254	0.922487	0.914434	0.916989	0.912135	0.910019	0.870776	0.841167	0.863672	0.874279	0.845802	0.854779	0.840316	0.897842	0.816327	0.881116	0.823626	0.830815	0.818541	0.815743	0.79628	1	0.888276	0.0630947
2386	18	19134	0.076536	97.4575	7.62255	11.8448	2.71392	0.937206	0.92772	0.927851	0.92414	0.917424	0.87922	0.858367	0.87091	0.879638	0.852148	0.859569	0.843054	0.89942	0.816269	0.883323	0.827375	0.832941	0.82228	0.81802	0.800904	1	0.897968	0.0586668
2390	22	17507	0.070028	97.4483	7.62114	11.8415	2.71463	0.938368	0.929228	0.929086	0.925915	0.918547	0.880391	0.859799	0.871137	0.880048	0.852859	0.859485	0.84312	0.899412	0.815931	0.882904	0.828183	0.833495	0.822585	0.818158	0.801736	1	0.898958	0.0579686
2390	10	56069	0.224276	63.6609	7.84641	3.40685	1.20808	0.902005	0.910762	0.914846	0.921686	0.917334	0.883233	0.851825	0.876001	0.880237	0.842257	0.858255	0.849676	0.872701	0.827891	0.886033	0.813319	0.852824	0.854117	0.783882	0.819553	1	0.888839	0.0636744
2392	12	52376	0.209504	63.5945	8.02049	3.40332	1.2398	0.90383	0.912307	0.916326	0.922274	0.917796	0.884365	0.852471	0.876566	0.880766	0.843459	0.858914	0.850237	0.873501	0.828175	0.886341	0.813779	0.853196	0.854504	0.783517	0.819087	1	0.889846	0.0632671
2392	12	52376	0.209504	63.5945	8.02049	3.40332	1.2398	0.90383	0.912307	0.916326	0.922274	0.917796	0.884365	0.852471	0.876566	0.880766	0.843459	0.858914	0.850237	0.873501	0.828175	0.886341	0.813779	0.853196	0.854504	0.783517	0.819087	1	0.889846	0.0632671
2397	17	44769	0.179076	100.625	8.88016	13.096	3.40634	0.905448	0.913545	0.917599	0.92372	0.918593	0.884429	0.853571	0.877415	0.881559	0.843832	0.85959	0.850879	0.873998	0.829022	0.886383	0.813889	0.852867	0.854721	0.784013	0.819272	1	0.890817	0.0629181
2398	18	22250	0.089	96.9338	7.57947	11.6556	2.66969	0.922315	0.92391	0.929281	0.931213	0.925056	0.893978	0.85964	0.88618	0.887708	0.848831	0.864157	0.855326	0.878742	0.83009	0.888517	0.816876	0.852067	0.854067	0.783573	0.81991	1	0.899499	0.0588377
2402	22	20443	0.081772	96.9078	7.57937	11.6464	2.6683	0.923519	0.924913	0.930539	0.931639	0.92528	0.895001	0.860197	0.887003	0.888324	0.849288	0.865088	0.855647	0.878638	0.830627	0.887981	0.817272	0.852346	0.854449	0.784401	0.820428	1	0.900253	0.0584871
2402	10	57226	0.228904	62.9362	7.84978	3.2958	1.18306	0.914864	0.907664	0.896437	0.927612	0.901269	0.891894	0.869596	0.884947	0.881715	0.851457	0.874227	0.825272	0.8886	0.84279	0.873659	0.809501	0.854507	0.832943	0.80515	0.812096	1	0.890305	0.0628503
2404	12	53479	0.213916	62.8692	8.0349	3.29276	1.21602	0.916154	0.909544	0.897595	0.928748	0.902158	0.893192	0.870781	0.885207	0.882505	0.852269	0.874418	0.826203	0.889115	0.842742	0.873633	0.809953	0.854494	0.833308	0.806204	0.812263	1	0.89134	0.062462
