# Supplementary material for: IBSEM: An Individual-Based Atlantic Salmon Population Model
Source: PLoS One. 2015 Sep 18;10(9):e0138444. doi: 10.1371/journal.pone.0138444 (PMC4575158; doi:10.1371/journal.pone.0138444)
Supplement: S1 Minimal dataset — (ZIP) [file pone.0138444.s003.zip › temp/scenario 1/wild - 3/runFiles/results/parr2.txt]

month	averageAge	popSize	density	averageLength	stDevLength	averageWeight	stDevWeight	allele_0_0_Frequency	allele_0_1_Frequency	allele_0_2_Frequency	allele_0_3_Frequency	allele_0_4_Frequency	allele_0_5_Frequency	allele_0_6_Frequency	allele_0_7_Frequency	allele_0_8_Frequency	allele_0_9_Frequency	allele_0_10_Frequency	allele_0_11_Frequency	allele_0_12_Frequency	allele_0_13_Frequency	allele_0_14_Frequency	allele_0_15_Frequency	allele_0_16_Frequency	allele_0_17_Frequency	allele_0_18_Frequency	allele_0_19_Frequency	allele_0_20_Frequency	genotypicValueAverage	genotypicValueStDev
16	24	8930	0.03572	101.729	7.55464	13.4435	3.06849	0.910806	0.914222	0.91019	0.912262	0.91047	0.909854	0.907615	0.907055	0.905039	0.907839	0.908175	0.898488	0.905711	0.90196	0.903919	0.901568	0.901288	0.903751	0.90084	0.89944	1	0.909054	0.0575153
21	29	7720	0.03088	130.939	8.5192	28.4635	5.64153	0.91263	0.914702	0.91101	0.914702	0.911269	0.911723	0.908679	0.90829	0.905635	0.908031	0.909974	0.898705	0.905699	0.903109	0.901684	0.901813	0.901749	0.903303	0.900065	0.900065	1	0.910104	0.0572942
22	30	74	0.000296	120.065	6.91553	21.908	3.72814	0.945946	0.905405	0.912162	0.918919	0.912162	0.898649	0.898649	0.864865	0.905405	0.939189	0.905405	0.891892	0.932432	0.918919	0.912162	0.912162	0.851351	0.891892	0.898649	0.925676	1	0.912236	0.0623353
26	34	67	0.000268	119.488	6.61928	21.5792	3.50567	0.947761	0.895522	0.91791	0.91791	0.925373	0.902985	0.895522	0.873134	0.895522	0.947761	0.902985	0.88806	0.932836	0.940299	0.91791	0.910448	0.850746	0.88806	0.88806	0.932836	1	0.913525	0.0636806
26	22	17388	0.069552	98.9338	7.69351	12.3869	2.84765	0.92653	0.920089	0.919226	0.915459	0.915085	0.913446	0.908874	0.910772	0.908414	0.906056	0.904532	0.905912	0.901915	0.90364	0.906689	0.903612	0.902605	0.901858	0.8995	0.905711	1	0.914496	0.055491
28	24	16401	0.065604	98.8642	8.09114	12.3846	3.00434	0.928419	0.921682	0.92034	0.916133	0.915889	0.914822	0.909152	0.910707	0.908664	0.906469	0.905555	0.905981	0.902384	0.903817	0.906896	0.903451	0.902902	0.901896	0.899945	0.906012	1	0.915421	0.0551485
28	24	16401	0.065604	98.8642	8.09114	12.3846	3.00434	0.928419	0.921682	0.92034	0.916133	0.915889	0.914822	0.909152	0.910707	0.908664	0.906469	0.905555	0.905981	0.902384	0.903817	0.906896	0.903451	0.902902	0.901896	0.899945	0.906012	1	0.915421	0.0551485
33	29	14129	0.056516	127.407	9.01118	26.2883	5.54299	0.929259	0.922429	0.921155	0.917687	0.916342	0.915458	0.909335	0.912697	0.909512	0.906257	0.907177	0.906858	0.903072	0.904416	0.908345	0.904027	0.903603	0.901621	0.898542	0.906823	1	0.916236	0.0549367
34	30	369	0.001476	113.122	8.03953	18.4312	3.87238	0.960705	0.944444	0.948509	0.933604	0.930894	0.925474	0.915989	0.926829	0.914634	0.913279	0.918699	0.906504	0.909214	0.913279	0.915989	0.905149	0.917344	0.890244	0.894309	0.914634	1	0.932493	0.0446661
38	34	344	0.001376	113.17	8.10347	18.4586	3.90896	0.963663	0.944767	0.950581	0.93314	0.928779	0.934593	0.914244	0.925872	0.914244	0.912791	0.924419	0.909884	0.909884	0.912791	0.918605	0.899709	0.917151	0.889535	0.893895	0.914244	1	0.933655	0.0438196
38	22	18269	0.073076	98.9288	7.86898	12.3954	2.9252	0.933302	0.920001	0.910504	0.912365	0.906809	0.906782	0.908862	0.897011	0.894247	0.901664	0.89359	0.913569	0.891811	0.886173	0.905934	0.882177	0.894028	0.904456	0.921643	0.911298	1	0.910701	0.0569443
40	24	17210	0.06884	98.8106	8.29322	12.3774	3.09272	0.934282	0.921034	0.91197	0.913568	0.907583	0.907438	0.909587	0.897705	0.894858	0.902673	0.893696	0.913335	0.89201	0.886665	0.90584	0.883498	0.894509	0.905084	0.92179	0.911389	1	0.911544	0.0565599
40	24	17210	0.06884	98.8106	8.29322	12.3774	3.09272	0.934282	0.921034	0.91197	0.913568	0.907583	0.907438	0.909587	0.897705	0.894858	0.902673	0.893696	0.913335	0.89201	0.886665	0.90584	0.883498	0.894509	0.905084	0.92179	0.911389	1	0.911544	0.0565599
45	29	14776	0.059104	128.406	9.2045	26.9195	5.75684	0.935436	0.922543	0.914591	0.914117	0.908399	0.908027	0.911038	0.898687	0.895878	0.902815	0.893374	0.913068	0.892867	0.886573	0.906538	0.884035	0.895337	0.905996	0.921799	0.911613	1	0.912579	0.0563295
46	30	356	0.001424	114.42	8.17488	19.0747	4.10832	0.942416	0.932584	0.939607	0.932584	0.925562	0.910112	0.93118	0.90309	0.904494	0.898876	0.910112	0.922753	0.882022	0.904494	0.879213	0.907303	0.882022	0.910112	0.911517	0.914326	1	0.923086	0.0560422
50	34	325	0.0013	114.189	8.20285	18.9627	4.09955	0.941538	0.935385	0.94	0.933846	0.929231	0.910769	0.933846	0.903077	0.898462	0.901538	0.912308	0.921538	0.876923	0.898462	0.883077	0.913846	0.886154	0.913846	0.910769	0.913846	1	0.92385	0.0561323
50	22	12710	0.05084	100.18	7.98902	12.8712	3.06033	0.882809	0.946774	0.923603	0.898151	0.899331	0.900511	0.917349	0.924154	0.92498	0.878403	0.876121	0.906373	0.90295	0.887648	0.901574	0.852439	0.925728	0.869079	0.890598	0.887805	1	0.906607	0.0584129
52	24	11982	0.047928	100.062	8.43917	12.8543	3.23776	0.885245	0.947588	0.92447	0.899015	0.899808	0.900434	0.91746	0.923844	0.925555	0.878818	0.876481	0.906067	0.904106	0.887581	0.901769	0.852654	0.925513	0.869763	0.890669	0.888207	1	0.907352	0.058121
52	24	11982	0.047928	100.062	8.43917	12.8543	3.23776	0.885245	0.947588	0.92447	0.899015	0.899808	0.900434	0.91746	0.923844	0.925555	0.878818	0.876481	0.906067	0.904106	0.887581	0.901769	0.852654	0.925513	0.869763	0.890669	0.888207	1	0.907352	0.058121
57	29	10279	0.041116	127.929	9.37305	26.6407	5.85021	0.886224	0.948633	0.923874	0.900379	0.900039	0.901985	0.918815	0.923436	0.925382	0.880193	0.876982	0.907579	0.905341	0.889824	0.901887	0.853293	0.926501	0.868275	0.88997	0.88783	1	0.908054	0.0579066
58	30	231	0.000924	114.397	8.40793	19.0803	4.24419	0.906926	0.967532	0.937229	0.91342	0.898268	0.904762	0.922078	0.928571	0.95671	0.887446	0.898268	0.909091	0.917749	0.880952	0.896104	0.859307	0.943723	0.850649	0.902597	0.878788	1	0.919228	0.0532835
62	34	215	0.00086	114.301	8.57684	19.0453	4.32957	0.911628	0.967442	0.94186	0.923256	0.902326	0.904651	0.923256	0.925581	0.95814	0.893023	0.897674	0.911628	0.92093	0.87907	0.9	0.855814	0.94186	0.851163	0.902326	0.881395	1	0.921945	0.0507913
62	22	13861	0.055444	98.8204	8.02496	12.3648	2.98997	0.912055	0.908665	0.905851	0.916673	0.911442	0.886516	0.893081	0.913679	0.8986	0.888789	0.912885	0.919342	0.910829	0.881105	0.882224	0.898781	0.876308	0.899574	0.899574	0.889763	1	0.904928	0.0579021
64	24	13022	0.052088	98.7641	8.48679	12.3725	3.17721	0.913761	0.910229	0.907157	0.917217	0.912149	0.887805	0.893258	0.913953	0.898556	0.888151	0.913185	0.919905	0.910459	0.881393	0.883505	0.898748	0.876747	0.899862	0.900054	0.889533	1	0.90577	0.0575733
64	24	13022	0.052088	98.7641	8.48679	12.3725	3.17721	0.913761	0.910229	0.907157	0.917217	0.912149	0.887805	0.893258	0.913953	0.898556	0.888151	0.913185	0.919905	0.910459	0.881393	0.883505	0.898748	0.876747	0.899862	0.900054	0.889533	1	0.90577	0.0575733
69	29	11208	0.044832	128.762	9.3839	27.1573	5.91643	0.914927	0.910243	0.91002	0.917336	0.913365	0.889097	0.892711	0.914615	0.898867	0.888383	0.912473	0.919879	0.910198	0.883342	0.884368	0.898465	0.877454	0.899224	0.901142	0.890168	1	0.906515	0.0574185
70	30	251	0.001004	113.377	8.341	18.5769	4.12269	0.952191	0.928287	0.936255	0.920319	0.934263	0.900398	0.924303	0.938247	0.922311	0.904382	0.932271	0.938247	0.914343	0.868526	0.898406	0.890438	0.870518	0.886454	0.908367	0.916335	1	0.925723	0.0496456
74	34	235	0.00094	113.305	8.37684	18.5444	4.14369	0.955319	0.929787	0.940426	0.923404	0.942553	0.9	0.92766	0.93617	0.919149	0.904255	0.934043	0.938298	0.917021	0.874468	0.904255	0.889362	0.87234	0.882979	0.908511	0.917021	1	0.928029	0.0466308
74	22	18303	0.073212	98.0918	7.7862	12.0837	2.84018	0.918347	0.917336	0.90507	0.90884	0.911517	0.917145	0.895727	0.919685	0.919576	0.922308	0.902475	0.889444	0.903704	0.922554	0.882615	0.894362	0.892395	0.879856	0.883516	0.888679	1	0.910189	0.0594603
76	24	17215	0.06886	98.037	8.22875	12.09	3.01524	0.919402	0.918414	0.905954	0.909498	0.911502	0.917833	0.896776	0.920651	0.920012	0.922597	0.903224	0.889341	0.903689	0.92309	0.882777	0.895701	0.892448	0.879466	0.884258	0.888818	1	0.910887	0.059299
76	24	17215	0.06886	98.037	8.22875	12.09	3.01524	0.919402	0.918414	0.905954	0.909498	0.911502	0.917833	0.896776	0.920651	0.920012	0.922597	0.903224	0.889341	0.903689	0.92309	0.882777	0.895701	0.892448	0.879466	0.884258	0.888818	1	0.910887	0.059299
81	29	14763	0.059052	127.076	9.11134	26.0951	5.578	0.920206	0.91919	0.907844	0.91079	0.912687	0.917971	0.897683	0.921425	0.919935	0.923423	0.903204	0.889013	0.90317	0.924067	0.882612	0.895109	0.891418	0.879767	0.885118	0.890097	1	0.91165	0.0587443
82	30	359	0.001436	114.019	8.12614	18.8746	4.05959	0.94429	0.942897	0.937326	0.923398	0.916435	0.930362	0.905292	0.938719	0.937326	0.942897	0.905292	0.880223	0.924791	0.924791	0.874652	0.909471	0.902507	0.870474	0.876045	0.899721	1	0.927032	0.0524829
86	34	340	0.00136	114.066	8.13208	18.898	4.0608	0.947059	0.944118	0.936765	0.922059	0.914706	0.930882	0.902941	0.941176	0.939706	0.945588	0.902941	0.888235	0.925	0.923529	0.872059	0.907353	0.9	0.872059	0.873529	0.905882	1	0.927557	0.0521851
86	22	14769	0.059076	100.007	7.93918	12.8026	3.02748	0.92921	0.933306	0.928126	0.914991	0.917801	0.916108	0.917902	0.90348	0.896134	0.928431	0.908118	0.888449	0.901246	0.900738	0.919324	0.915296	0.903176	0.889938	0.872131	0.884522	1	0.917733	0.0545632
88	24	13950	0.0558	99.9477	8.37853	12.8072	3.20476	0.93043	0.933978	0.929319	0.916093	0.918925	0.917491	0.918925	0.902832	0.89681	0.928996	0.9081	0.889534	0.901326	0.901398	0.919677	0.915448	0.903441	0.889283	0.872115	0.883763	1	0.918538	0.054148
88	24	13950	0.0558	99.9477	8.37853	12.8072	3.20476	0.93043	0.933978	0.929319	0.916093	0.918925	0.917491	0.918925	0.902832	0.89681	0.928996	0.9081	0.889534	0.901326	0.901398	0.919677	0.915448	0.903441	0.889283	0.872115	0.883763	1	0.918538	0.054148
93	29	12084	0.048336	128.973	9.26501	27.2781	5.8634	0.930652	0.935535	0.929949	0.916915	0.919522	0.917453	0.919439	0.903261	0.898088	0.929163	0.909343	0.890351	0.900612	0.901647	0.920101	0.915094	0.902971	0.888365	0.873345	0.883979	1	0.919124	0.0539448
94	30	274	0.001096	115.219	8.4306	19.4875	4.21884	0.941606	0.945255	0.95073	0.939781	0.927007	0.941606	0.945255	0.908759	0.894161	0.939781	0.912409	0.90146	0.892336	0.923358	0.932482	0.923358	0.908759	0.881387	0.870438	0.872263	1	0.93156	0.0462673
98	34	256	0.001024	115.509	8.34972	19.6278	4.22246	0.941406	0.947266	0.951172	0.939453	0.923828	0.945313	0.945313	0.908203	0.894531	0.935547	0.910156	0.902344	0.888672	0.927734	0.933594	0.919922	0.90625	0.878906	0.875	0.873047	1	0.931543	0.0464716
98	22	14479	0.057916	99.4949	8.13545	12.6218	3.07124	0.937945	0.918917	0.909766	0.909973	0.893535	0.922439	0.901236	0.912908	0.925996	0.907901	0.888666	0.908626	0.911941	0.905449	0.90873	0.882347	0.886387	0.882381	0.889806	0.886145	1	0.912718	0.0563769
100	24	13670	0.05468	99.3963	8.54422	12.6105	3.23098	0.93921	0.920739	0.910607	0.911119	0.894038	0.922787	0.901865	0.913753	0.926445	0.90823	0.889795	0.908815	0.91207	0.905889	0.908961	0.881858	0.886576	0.883248	0.889685	0.886723	1	0.913577	0.0560266
100	24	13670	0.05468	99.3963	8.54422	12.6105	3.23098	0.93921	0.920739	0.910607	0.911119	0.894038	0.922787	0.901865	0.913753	0.926445	0.90823	0.889795	0.908815	0.91207	0.905889	0.908961	0.881858	0.886576	0.883248	0.889685	0.886723	1	0.913577	0.0560266
105	29	11814	0.047256	128.076	9.43664	26.7366	5.89875	0.940918	0.92001	0.912138	0.911884	0.894532	0.922338	0.903885	0.913958	0.926316	0.908244	0.890808	0.908498	0.912011	0.905832	0.90761	0.881285	0.884755	0.88484	0.889749	0.887252	1	0.914095	0.0557276
106	30	265	0.00106	114.16	7.22361	18.8828	3.53472	0.964151	0.935849	0.935849	0.918868	0.896226	0.926415	0.90566	0.918868	0.95283	0.913208	0.888679	0.930189	0.926415	0.907547	0.928302	0.892453	0.867925	0.883019	0.909434	0.898113	1	0.926373	0.0498734
110	34	245	0.00098	114.289	7.31483	18.9516	3.58322	0.965306	0.938776	0.936735	0.922449	0.893878	0.92449	0.908163	0.916327	0.961224	0.910204	0.889796	0.932653	0.926531	0.908163	0.926531	0.893878	0.867347	0.883673	0.912245	0.895918	1	0.927417	0.0496377
110	22	18225	0.0729	98.8891	7.74946	12.3739	2.87866	0.921728	0.936049	0.929767	0.911495	0.906859	0.881701	0.897668	0.886036	0.908669	0.901591	0.881893	0.8893	0.884966	0.905075	0.879973	0.876818	0.916653	0.891495	0.912236	0.882771	1	0.909142	0.0574418
112	24	17153	0.068612	98.7895	8.21313	12.3647	3.06176	0.923716	0.937008	0.930654	0.912114	0.907276	0.883111	0.898735	0.886317	0.908762	0.90232	0.882528	0.889903	0.884656	0.906401	0.880225	0.876931	0.916108	0.891156	0.912639	0.882936	1	0.910008	0.0569409
112	24	17153	0.068612	98.7895	8.21313	12.3647	3.06176	0.923716	0.937008	0.930654	0.912114	0.907276	0.883111	0.898735	0.886317	0.908762	0.90232	0.882528	0.889903	0.884656	0.906401	0.880225	0.876931	0.916108	0.891156	0.912639	0.882936	1	0.910008	0.0569409
117	29	14780	0.05912	127.334	9.1592	26.2565	5.63897	0.925575	0.937821	0.931969	0.912788	0.909371	0.883796	0.900237	0.887077	0.909709	0.902977	0.882476	0.890663	0.885961	0.906766	0.880886	0.877943	0.916712	0.891644	0.912077	0.882544	1	0.911091	0.0564839
118	30	352	0.001408	113.413	8.29861	18.5924	4.1515	0.957386	0.950284	0.955966	0.926136	0.913352	0.884943	0.930398	0.877841	0.924716	0.914773	0.897727	0.899148	0.87642	0.927557	0.890625	0.87642	0.90625	0.87642	0.910511	0.893466	1	0.92487	0.0482547
122	34	319	0.001276	113.367	8.06658	18.5541	4.04328	0.95768	0.952978	0.96395	0.931034	0.915361	0.877743	0.937304	0.876176	0.924765	0.920063	0.899687	0.899687	0.876176	0.937304	0.888715	0.876176	0.909091	0.880878	0.910658	0.898119	1	0.927139	0.0475865
122	22	16089	0.064356	99.7621	7.85602	12.7053	2.97517	0.939835	0.932159	0.928523	0.915781	0.892007	0.893809	0.895736	0.906675	0.90969	0.881534	0.909255	0.902418	0.916247	0.915595	0.894835	0.87824	0.91603	0.887252	0.903568	0.898751	1	0.913965	0.0552468
124	24	15165	0.06066	99.7037	8.29664	12.7101	3.15373	0.941114	0.932245	0.929443	0.916551	0.892845	0.894197	0.89578	0.906792	0.910056	0.882493	0.909364	0.902835	0.916584	0.915793	0.894626	0.878272	0.916288	0.8879	0.903495	0.898615	1	0.914524	0.0550909
124	24	15165	0.06066	99.7037	8.29664	12.7101	3.15373	0.941114	0.932245	0.929443	0.916551	0.892845	0.894197	0.89578	0.906792	0.910056	0.882493	0.909364	0.902835	0.916584	0.915793	0.894626	0.878272	0.916288	0.8879	0.903495	0.898615	1	0.914524	0.0550909
129	29	13076	0.052304	128.576	9.2349	27.0276	5.78979	0.941955	0.932625	0.930445	0.91905	0.894081	0.896222	0.895037	0.906623	0.910332	0.882265	0.91037	0.903984	0.916679	0.91515	0.89519	0.87783	0.916718	0.887351	0.904214	0.899052	1	0.915295	0.0549066
130	30	243	0.000972	114.339	8.42492	19.0535	4.27589	0.952675	0.934156	0.934156	0.923868	0.930041	0.919753	0.927984	0.919753	0.901235	0.897119	0.91358	0.893004	0.936214	0.923868	0.899177	0.903292	0.909465	0.899177	0.919753	0.911523	1	0.92645	0.0558413
134	34	225	0.0009	114.414	8.34723	19.085	4.24082	0.951111	0.94	0.942222	0.924444	0.931111	0.913333	0.928889	0.922222	0.902222	0.888889	0.917778	0.893333	0.94	0.926667	0.895556	0.911111	0.911111	0.897778	0.915556	0.911111	1	0.927754	0.0553468
134	22	14600	0.0584	99.9332	7.76375	12.7646	2.95675	0.888014	0.92411	0.913767	0.931301	0.903836	0.901918	0.894932	0.919589	0.907877	0.886062	0.893288	0.910068	0.898699	0.899897	0.87661	0.895479	0.893596	0.906233	0.9025	0.878288	1	0.906035	0.0617167
136	24	13699	0.054796	99.8382	8.23165	12.757	3.14461	0.890101	0.924666	0.91441	0.931929	0.904446	0.903533	0.896087	0.919921	0.908168	0.887437	0.894007	0.910103	0.899226	0.900212	0.876414	0.895211	0.893605	0.906599	0.902584	0.879042	1	0.9069	0.0613719
136	24	13699	0.054796	99.8382	8.23165	12.757	3.14461	0.890101	0.924666	0.91441	0.931929	0.904446	0.903533	0.896087	0.919921	0.908168	0.887437	0.894007	0.910103	0.899226	0.900212	0.876414	0.895211	0.893605	0.906599	0.902584	0.879042	1	0.9069	0.0613719
141	29	11784	0.047136	126.526	9.11645	25.7637	5.56641	0.892821	0.925619	0.91586	0.932621	0.905126	0.904998	0.8977	0.92057	0.908944	0.887729	0.894221	0.910345	0.900586	0.901095	0.876061	0.895367	0.893457	0.906993	0.90258	0.880304	1	0.908046	0.0611597
142	30	319	0.001276	113.744	7.93716	18.7278	3.96868	0.916928	0.952978	0.942006	0.932602	0.916928	0.92163	0.918495	0.931034	0.907524	0.89185	0.910658	0.912226	0.918495	0.907524	0.87931	0.88558	0.899687	0.898119	0.904389	0.884013	1	0.922937	0.0550774
146	34	295	0.00118	113.747	8.02235	18.7348	4.01616	0.920339	0.955932	0.942373	0.933898	0.911864	0.923729	0.916949	0.927119	0.901695	0.889831	0.908475	0.910169	0.915254	0.908475	0.883051	0.888136	0.9	0.894915	0.9	0.876271	1	0.922859	0.0552456
146	22	17586	0.070344	98.3534	7.91277	12.1864	2.90917	0.92096	0.926163	0.90211	0.909672	0.911663	0.920022	0.910071	0.912032	0.89196	0.910497	0.887524	0.897333	0.890964	0.905635	0.911122	0.899295	0.887695	0.887041	0.876521	0.889685	1	0.910066	0.0587646
148	24	16600	0.0664	98.2456	8.3594	12.174	3.08085	0.922651	0.92762	0.903464	0.910723	0.91244	0.920572	0.910512	0.912651	0.89238	0.910843	0.888042	0.89762	0.892108	0.905904	0.911386	0.89991	0.888223	0.886988	0.876506	0.889548	1	0.911011	0.0584439
148	24	16600	0.0664	98.2456	8.3594	12.174	3.08085	0.922651	0.92762	0.903464	0.910723	0.91244	0.920572	0.910512	0.912651	0.89238	0.910843	0.888042	0.89762	0.892108	0.905904	0.911386	0.89991	0.888223	0.886988	0.876506	0.889548	1	0.911011	0.0584439
153	29	14307	0.057228	126.023	9.20723	25.4696	5.5565	0.924303	0.928951	0.903334	0.910743	0.912211	0.921472	0.911477	0.912036	0.89243	0.911687	0.888621	0.897148	0.893024	0.906899	0.911162	0.900853	0.88911	0.888062	0.877228	0.888376	1	0.911594	0.0581087
154	30	527	0.002108	111.733	8.11052	17.7758	3.86844	0.934535	0.951613	0.92315	0.944023	0.93074	0.936433	0.92315	0.909867	0.914611	0.903226	0.90038	0.887097	0.90038	0.891841	0.918406	0.893738	0.907021	0.888994	0.851044	0.892789	1	0.924999	0.0515194
158	34	483	0.001932	111.801	8.17402	17.812	3.89708	0.932712	0.955487	0.925466	0.94824	0.930642	0.936853	0.92236	0.912008	0.916149	0.900621	0.904762	0.886128	0.901656	0.891304	0.92236	0.891304	0.904762	0.881988	0.849896	0.897516	1	0.926006	0.0516316
158	22	21391	0.085564	96.2477	7.98713	11.4379	2.83483	0.902716	0.913912	0.904493	0.892011	0.91466	0.907414	0.896241	0.918167	0.91417	0.894582	0.895283	0.88799	0.884391	0.904259	0.889323	0.881819	0.880908	0.902155	0.865855	0.885653	1	0.902773	0.0600582
160	24	20071	0.080284	96.1776	8.39776	11.4378	2.99028	0.904389	0.914952	0.905386	0.894176	0.915351	0.907728	0.897016	0.918913	0.914653	0.895172	0.89577	0.887998	0.885656	0.90429	0.889717	0.882044	0.881546	0.902745	0.86615	0.88598	1	0.903734	0.0596925
160	24	20071	0.080284	96.1776	8.39776	11.4378	2.99028	0.904389	0.914952	0.905386	0.894176	0.915351	0.907728	0.897016	0.918913	0.914653	0.895172	0.89577	0.887998	0.885656	0.90429	0.889717	0.882044	0.881546	0.902745	0.86615	0.88598	1	0.903734	0.0596925
165	29	17182	0.068728	125.334	9.30827	25.0698	5.59054	0.905395	0.915755	0.906297	0.895618	0.915638	0.908072	0.898848	0.91913	0.914911	0.895792	0.895268	0.887586	0.885665	0.904173	0.889768	0.881649	0.88229	0.902514	0.866546	0.886655	1	0.9044	0.0594185
166	30	575	0.0023	112.772	7.66514	18.2401	3.74455	0.925217	0.937391	0.92087	0.910435	0.924348	0.926087	0.914783	0.936522	0.924348	0.907826	0.913043	0.914783	0.896522	0.913913	0.897391	0.88087	0.889565	0.906087	0.873913	0.889565	1	0.91984	0.0551143
170	34	531	0.002124	112.86	7.74347	18.287	3.78513	0.925612	0.938795	0.923729	0.911488	0.920904	0.928437	0.919962	0.938795	0.92467	0.90678	0.911488	0.912429	0.89548	0.915254	0.897363	0.883239	0.887006	0.908663	0.876648	0.893597	1	0.920747	0.0550461
170	22	18385	0.07354	98.2423	7.9105	12.1464	2.92622	0.927713	0.923198	0.935518	0.899918	0.913788	0.897797	0.915148	0.902611	0.920071	0.887898	0.88632	0.882975	0.906663	0.898858	0.885749	0.870247	0.912565	0.88632	0.907017	0.879549	1	0.91166	0.0587496
172	24	17319	0.069276	98.1922	8.33363	12.1536	3.09129	0.929009	0.923697	0.936428	0.900572	0.914545	0.898926	0.915266	0.903545	0.920463	0.88885	0.887436	0.883105	0.906605	0.898724	0.88631	0.870547	0.912841	0.886656	0.906721	0.879727	1	0.912377	0.0585235
172	24	17319	0.069276	98.1922	8.33363	12.1536	3.09129	0.929009	0.923697	0.936428	0.900572	0.914545	0.898926	0.915266	0.903545	0.920463	0.88885	0.887436	0.883105	0.906605	0.898724	0.88631	0.870547	0.912841	0.886656	0.906721	0.879727	1	0.912377	0.0585235
177	29	14935	0.05974	126.215	9.28167	25.5914	5.65449	0.93003	0.925343	0.936893	0.900837	0.914496	0.899029	0.916505	0.904653	0.921493	0.88912	0.889555	0.882658	0.906528	0.89913	0.88768	0.870974	0.912655	0.887747	0.906863	0.87931	1	0.913102	0.0581952
178	30	450	0.0018	112.411	7.46549	18.0541	3.59064	0.963333	0.955556	0.954444	0.937778	0.917778	0.917778	0.914444	0.916667	0.938889	0.88	0.883333	0.884444	0.927778	0.89	0.913333	0.853333	0.921111	0.891111	0.91	0.861111	1	0.930019	0.0506696
182	34	422	0.001688	112.457	7.41009	18.0728	3.57093	0.96564	0.953791	0.953791	0.938389	0.914692	0.918246	0.914692	0.915877	0.937204	0.880332	0.885071	0.885071	0.927725	0.893365	0.914692	0.854265	0.921801	0.893365	0.908768	0.86019	1	0.930014	0.0505646
182	22	16364	0.065456	99.28	7.92893	12.5293	2.97168	0.944176	0.937912	0.905005	0.908549	0.907908	0.903416	0.912216	0.90253	0.907358	0.880225	0.881294	0.90583	0.893333	0.915944	0.879308	0.85737	0.900788	0.890797	0.905005	0.877353	1	0.912361	0.0551296
184	24	15372	0.061488	99.2155	8.33869	12.5301	3.13184	0.94555	0.939045	0.906226	0.909446	0.90886	0.904176	0.913316	0.903689	0.90808	0.879554	0.881245	0.905705	0.893443	0.916276	0.879944	0.856362	0.901054	0.890645	0.905055	0.877537	1	0.913187	0.0549159
184	24	15372	0.061488	99.2155	8.33869	12.5301	3.13184	0.94555	0.939045	0.906226	0.909446	0.90886	0.904176	0.913316	0.903689	0.90808	0.879554	0.881245	0.905705	0.893443	0.916276	0.879944	0.856362	0.901054	0.890645	0.905055	0.877537	1	0.913187	0.0549159
189	29	13187	0.052748	129.24	9.26181	27.4449	5.86513	0.945818	0.939789	0.907409	0.91029	0.90957	0.90411	0.913589	0.905058	0.908357	0.879844	0.881512	0.904906	0.894745	0.915485	0.880905	0.856601	0.901835	0.890119	0.90593	0.877	1	0.91372	0.0550577
190	30	220	0.00088	114.653	7.92151	19.1725	4.00719	0.954545	0.947727	0.915909	0.927273	0.938636	0.943182	0.936364	0.927273	0.929545	0.895455	0.890909	0.938636	0.904545	0.906818	0.918182	0.836364	0.913636	0.895455	0.915909	0.897727	1	0.929744	0.0509774
194	34	205	0.00082	114.319	7.80299	18.9997	3.92386	0.956098	0.94878	0.912195	0.931707	0.934146	0.941463	0.939024	0.934146	0.934146	0.892683	0.897561	0.934146	0.902439	0.909756	0.912195	0.826829	0.912195	0.892683	0.912195	0.895122	1	0.929981	0.0514406
194	22	14244	0.056976	100.285	7.72626	12.8949	2.94291	0.924424	0.941168	0.89385	0.920949	0.89206	0.898238	0.889568	0.909681	0.893604	0.873455	0.906347	0.891955	0.898343	0.898203	0.89722	0.887075	0.911507	0.900871	0.899782	0.888865	1	0.907608	0.056552
196	24	13409	0.053636	100.19	8.20815	12.888	3.14207	0.925088	0.941979	0.895369	0.921508	0.892125	0.898911	0.889738	0.910172	0.894101	0.874077	0.906779	0.89205	0.898687	0.898501	0.897793	0.887725	0.911328	0.901559	0.900142	0.889253	1	0.908222	0.0562266
196	24	13409	0.053636	100.19	8.20815	12.888	3.14207	0.925088	0.941979	0.895369	0.921508	0.892125	0.898911	0.889738	0.910172	0.894101	0.874077	0.906779	0.89205	0.898687	0.898501	0.897793	0.887725	0.911328	0.901559	0.900142	0.889253	1	0.908222	0.0562266
201	29	11523	0.046092	129.376	9.18969	27.5243	5.84866	0.926365	0.941422	0.896728	0.923761	0.894168	0.898898	0.890263	0.909312	0.894298	0.874251	0.907663	0.892736	0.899419	0.897466	0.89816	0.88818	0.912913	0.900286	0.899462	0.888788	1	0.908916	0.056032
202	30	195	0.00078	115.095	8.20522	19.4097	4.08886	0.953846	0.953846	0.928205	0.930769	0.920513	0.912821	0.930769	0.912821	0.933333	0.905128	0.905128	0.882051	0.907692	0.882051	0.925641	0.882051	0.912821	0.876923	0.879487	0.917949	1	0.926836	0.0477389
206	34	179	0.000716	114.684	8.02761	19.194	3.99488	0.952514	0.960894	0.946927	0.932961	0.918994	0.913408	0.927374	0.921788	0.938547	0.902235	0.905028	0.879888	0.907821	0.885475	0.924581	0.885475	0.913408	0.882682	0.888268	0.916201	1	0.930254	0.0456854
206	22	12337	0.049348	100.384	8.02755	12.9507	3.07	0.924455	0.925914	0.912053	0.919551	0.889236	0.906622	0.899206	0.897747	0.880684	0.897098	0.882062	0.902124	0.893045	0.890249	0.897179	0.886034	0.894626	0.883075	0.888466	0.889722	1	0.906826	0.0591322
208	24	11608	0.046432	100.293	8.47375	12.944	3.25556	0.926301	0.926861	0.91312	0.920787	0.890248	0.90709	0.899251	0.897312	0.88271	0.897872	0.883227	0.902739	0.892876	0.890722	0.896278	0.885941	0.894555	0.882409	0.887578	0.888956	1	0.90768	0.0586971
208	24	11608	0.046432	100.293	8.47375	12.944	3.25556	0.926301	0.926861	0.91312	0.920787	0.890248	0.90709	0.899251	0.897312	0.88271	0.897872	0.883227	0.902739	0.892876	0.890722	0.896278	0.885941	0.894555	0.882409	0.887578	0.888956	1	0.90768	0.0586971
213	29	9975	0.0399	130.527	9.40351	28.2739	6.08621	0.926967	0.926767	0.915388	0.921153	0.891178	0.907368	0.900401	0.897694	0.88396	0.899048	0.88406	0.904511	0.892481	0.892431	0.896992	0.88812	0.89614	0.882456	0.887218	0.88797	1	0.908488	0.058581
214	30	133	0.000532	114.871	7.27104	19.2362	3.58622	0.951128	0.958647	0.951128	0.909774	0.906015	0.947368	0.894737	0.906015	0.921053	0.890977	0.894737	0.898496	0.898496	0.921053	0.887218	0.879699	0.87594	0.87218	0.879699	0.898496	1	0.9245	0.0527647
218	34	119	0.000476	114.626	7.23157	19.1122	3.54268	0.957983	0.957983	0.957983	0.907563	0.911765	0.945378	0.89916	0.911765	0.92437	0.89916	0.894958	0.89916	0.903361	0.928571	0.890756	0.878151	0.878151	0.878151	0.886555	0.894958	1	0.927775	0.0505904
218	22	13111	0.052444	100.175	7.64985	12.849	2.90579	0.915605	0.933987	0.912936	0.907597	0.914042	0.911906	0.92205	0.92041	0.906148	0.908016	0.898063	0.862482	0.899474	0.901342	0.880368	0.87499	0.873999	0.897491	0.841812	0.890664	1	0.910712	0.0582189
220	24	12368	0.049472	100.079	8.07039	12.8375	3.07206	0.918297	0.935155	0.913729	0.90819	0.914376	0.913123	0.922542	0.921006	0.906088	0.908029	0.89865	0.863397	0.899943	0.901641	0.880538	0.875687	0.874272	0.897962	0.841324	0.891858	1	0.911655	0.0577609
220	24	12368	0.049472	100.079	8.07039	12.8375	3.07206	0.918297	0.935155	0.913729	0.90819	0.914376	0.913123	0.922542	0.921006	0.906088	0.908029	0.89865	0.863397	0.899943	0.901641	0.880538	0.875687	0.874272	0.897962	0.841324	0.891858	1	0.911655	0.0577609
225	29	10691	0.042764	128.262	8.97697	26.8101	5.58552	0.92012	0.936208	0.914554	0.908708	0.914928	0.913292	0.922739	0.921803	0.905528	0.910392	0.899261	0.86498	0.899916	0.902207	0.880788	0.876017	0.875643	0.898419	0.842204	0.892106	1	0.912486	0.0574645
226	30	215	0.00086	114.165	7.95748	18.9335	3.93152	0.934884	0.951163	0.934884	0.934884	0.911628	0.937209	0.927907	0.937209	0.897674	0.916279	0.930233	0.860465	0.918605	0.911628	0.893023	0.893023	0.87907	0.918605	0.834884	0.902326	1	0.925867	0.0517161
230	34	200	0.0008	114.115	7.9268	18.9064	3.91161	0.9375	0.9475	0.9375	0.9375	0.9125	0.9375	0.925	0.935	0.9025	0.92	0.9325	0.8675	0.9175	0.9075	0.8925	0.89	0.8875	0.915	0.8375	0.8975	1	0.926634	0.0522389
230	22	15790	0.06316	99.2246	7.93188	12.5086	2.96274	0.925586	0.926789	0.897688	0.917733	0.918524	0.905161	0.905985	0.90627	0.914756	0.896105	0.887302	0.875016	0.891197	0.89981	0.870868	0.869854	0.898195	0.894522	0.874161	0.877042	1	0.908706	0.0590573
232	24	14863	0.059452	99.1268	8.35763	12.4982	3.12978	0.927639	0.928514	0.898675	0.918724	0.919128	0.905773	0.907556	0.906782	0.916033	0.897026	0.887371	0.875294	0.891677	0.900895	0.872132	0.869878	0.897901	0.894167	0.87368	0.876808	1	0.909779	0.0587109
232	24	14863	0.059452	99.1268	8.35763	12.4982	3.12978	0.927639	0.928514	0.898675	0.918724	0.919128	0.905773	0.907556	0.906782	0.916033	0.897026	0.887371	0.875294	0.891677	0.900895	0.872132	0.869878	0.897901	0.894167	0.87368	0.876808	1	0.909779	0.0587109
237	29	12801	0.051204	127.422	9.25036	26.3182	5.69943	0.929185	0.929263	0.898953	0.920006	0.919616	0.907156	0.908288	0.907195	0.915983	0.896961	0.887782	0.875088	0.89329	0.901805	0.873721	0.870323	0.897586	0.895086	0.872705	0.8779	1	0.910553	0.0581977
238	30	305	0.00122	113.964	8.09329	18.8441	3.98646	0.945902	0.94918	0.929508	0.937705	0.936066	0.918033	0.904918	0.914754	0.92623	0.895082	0.877049	0.868852	0.913115	0.903279	0.872131	0.878689	0.901639	0.891803	0.868852	0.895082	1	0.923342	0.0490874
242	34	284	0.001136	114.083	7.95917	18.8938	3.95052	0.947183	0.948944	0.934859	0.933099	0.934859	0.919014	0.901408	0.910211	0.931338	0.892606	0.882042	0.867958	0.911972	0.90493	0.875	0.878521	0.901408	0.892606	0.864437	0.897887	1	0.923491	0.0488295
242	22	17953	0.071812	98.2979	7.79274	12.1594	2.86718	0.922659	0.922409	0.914638	0.909653	0.924442	0.920821	0.914527	0.907258	0.902022	0.867404	0.914583	0.889016	0.906032	0.87846	0.890826	0.873447	0.903192	0.899293	0.902857	0.878822	1	0.91131	0.0569463
244	24	16914	0.067656	98.2016	8.22328	12.1499	3.0372	0.923141	0.923111	0.915129	0.910636	0.92456	0.922076	0.915336	0.907828	0.902507	0.867358	0.915277	0.889736	0.906645	0.878119	0.890741	0.873803	0.903246	0.899876	0.90298	0.878444	1	0.911868	0.0568306
244	24	16914	0.067656	98.2016	8.22328	12.1499	3.0372	0.923141	0.923111	0.915129	0.910636	0.92456	0.922076	0.915336	0.907828	0.902507	0.867358	0.915277	0.889736	0.906645	0.878119	0.890741	0.873803	0.903246	0.899876	0.90298	0.878444	1	0.911868	0.0568306
249	29	14582	0.058328	127.135	9.1684	26.1361	5.63006	0.924427	0.925079	0.916335	0.911569	0.925147	0.922884	0.917055	0.908312	0.903305	0.868365	0.915821	0.889247	0.907283	0.877966	0.891647	0.87368	0.903134	0.900631	0.904026	0.879783	1	0.912887	0.0564979
250	30	433	0.001732	112.79	8.23385	18.2867	4.03034	0.954965	0.93418	0.931871	0.938799	0.950346	0.929561	0.93418	0.931871	0.91224	0.896074	0.923788	0.871824	0.906467	0.882217	0.901848	0.875289	0.906467	0.911085	0.91224	0.887991	1	0.929272	0.0514975
254	34	400	0.0016	112.867	8.33885	18.3308	4.08525	0.9575	0.93875	0.9325	0.9375	0.94625	0.93	0.935	0.93	0.9125	0.9025	0.9225	0.87375	0.90875	0.8825	0.90375	0.87375	0.905	0.91	0.90875	0.885	1	0.930068	0.0522107
254	22	16271	0.065084	98.6287	8.01392	12.2937	2.98238	0.9284	0.929599	0.918997	0.917122	0.915187	0.90102	0.892662	0.902157	0.91743	0.892877	0.904616	0.894475	0.884242	0.901604	0.883965	0.859136	0.875392	0.890849	0.901788	0.876652	1	0.911141	0.0594876
256	24	15350	0.0614	98.5473	8.41874	12.2885	3.13947	0.929251	0.930619	0.920358	0.918274	0.916482	0.902052	0.892866	0.902801	0.918371	0.893844	0.905244	0.894756	0.884756	0.901531	0.884267	0.859967	0.875668	0.891792	0.902834	0.876482	1	0.91203	0.0592397
256	24	15350	0.0614	98.5473	8.41874	12.2885	3.13947	0.929251	0.930619	0.920358	0.918274	0.916482	0.902052	0.892866	0.902801	0.918371	0.893844	0.905244	0.894756	0.884756	0.901531	0.884267	0.859967	0.875668	0.891792	0.902834	0.876482	1	0.91203	0.0592397
261	29	13163	0.052652	126.152	9.29059	25.5543	5.63395	0.930411	0.932006	0.921522	0.919357	0.91761	0.902036	0.894173	0.903214	0.918598	0.895237	0.905493	0.895275	0.885512	0.901314	0.885816	0.860708	0.875864	0.892464	0.903479	0.877839	1	0.912959	0.0590607
262	30	389	0.001556	112.294	8.19914	18.0461	3.92076	0.94473	0.953728	0.931877	0.933162	0.940874	0.913882	0.911311	0.911311	0.92545	0.898458	0.910026	0.911311	0.901028	0.911311	0.886889	0.901028	0.881748	0.902314	0.899743	0.880463	1	0.926769	0.0529366
266	34	363	0.001452	112.406	8.24501	18.1026	3.95266	0.943526	0.951791	0.933884	0.932507	0.943526	0.913223	0.910468	0.907713	0.92562	0.904959	0.913223	0.910468	0.904959	0.911846	0.889807	0.898072	0.88292	0.903581	0.898072	0.884298	1	0.926933	0.0527342
266	22	18487	0.073948	97.8884	7.84352	12.0135	2.86311	0.927868	0.920241	0.898875	0.914616	0.894575	0.894629	0.905123	0.903662	0.902093	0.902256	0.891221	0.889869	0.897496	0.914129	0.889382	0.873857	0.893817	0.914697	0.894683	0.869692	1	0.90659	0.0578919
268	24	17361	0.069444	97.8251	8.2618	12.0155	3.02855	0.929526	0.921721	0.899775	0.915875	0.896175	0.895023	0.907148	0.90398	0.902137	0.902598	0.892172	0.890214	0.898047	0.914953	0.889897	0.873855	0.894159	0.914723	0.894591	0.870054	1	0.90763	0.0573432
268	24	17361	0.069444	97.8251	8.2618	12.0155	3.02855	0.929526	0.921721	0.899775	0.915875	0.896175	0.895023	0.907148	0.90398	0.902137	0.902598	0.892172	0.890214	0.898047	0.914953	0.889897	0.873855	0.894159	0.914723	0.894591	0.870054	1	0.90763	0.0573432
273	29	14972	0.059888	126.085	9.12686	25.5	5.51552	0.930203	0.922288	0.901383	0.916511	0.896941	0.896774	0.908897	0.905691	0.903153	0.903854	0.892967	0.890896	0.899145	0.915876	0.88936	0.87313	0.893668	0.915743	0.893568	0.869824	1	0.908566	0.0571505
274	30	398	0.001592	113.345	7.9437	18.5334	3.88824	0.94598	0.947236	0.919598	0.925879	0.917085	0.910804	0.909548	0.929648	0.914573	0.924623	0.907035	0.894472	0.89196	0.937186	0.895729	0.883166	0.893216	0.923367	0.907035	0.853015	1	0.923206	0.0506274
278	34	364	0.001456	113.382	8.14287	18.5645	3.98244	0.951923	0.950549	0.923077	0.923077	0.917582	0.914835	0.909341	0.927198	0.914835	0.925824	0.910714	0.898352	0.895604	0.940934	0.896978	0.887363	0.895604	0.917582	0.90522	0.851648	1	0.925268	0.0494072
278	22	15856	0.063424	99.5011	7.69674	12.5984	2.90143	0.906944	0.914764	0.902434	0.909214	0.886226	0.88014	0.922994	0.913976	0.885785	0.90461	0.891082	0.89474	0.905525	0.905115	0.868441	0.86863	0.882852	0.885248	0.867526	0.889096	1	0.901098	0.0592771
280	24	14915	0.05966	99.4257	8.12575	12.5956	3.06935	0.908951	0.915991	0.902917	0.909755	0.886993	0.880054	0.924237	0.915153	0.886557	0.904794	0.891317	0.895977	0.906537	0.906302	0.869092	0.868622	0.883641	0.886155	0.867516	0.889239	1	0.902007	0.0589251
280	24	14915	0.05966	99.4257	8.12575	12.5956	3.06935	0.908951	0.915991	0.902917	0.909755	0.886993	0.880054	0.924237	0.915153	0.886557	0.904794	0.891317	0.895977	0.906537	0.906302	0.869092	0.868622	0.883641	0.886155	0.867516	0.889239	1	0.902007	0.0589251
285	29	12887	0.051548	128.842	9.00415	27.1735	5.68369	0.911228	0.917281	0.904439	0.910802	0.887949	0.879375	0.92473	0.915574	0.885776	0.905253	0.89179	0.89598	0.907038	0.906107	0.871692	0.867774	0.882944	0.886087	0.867774	0.889268	1	0.90288	0.058345
286	30	316	0.001264	115.112	8.44099	19.4349	4.21554	0.935127	0.943038	0.928797	0.949367	0.903481	0.903481	0.927215	0.917722	0.897152	0.922468	0.893987	0.920886	0.906646	0.911392	0.889241	0.838608	0.863924	0.887658	0.879747	0.892405	1	0.920865	0.0464537
290	34	294	0.001176	115.125	8.43275	19.4412	4.21776	0.933673	0.942177	0.935374	0.94898	0.901361	0.903061	0.926871	0.914966	0.89966	0.926871	0.894558	0.921769	0.908163	0.906463	0.891156	0.835034	0.865646	0.882653	0.879252	0.892857	1	0.921059	0.0466922
290	22	14402	0.057608	99.5033	8.12221	12.6244	3.07312	0.914595	0.908971	0.908277	0.920879	0.904597	0.894529	0.89616	0.906749	0.898625	0.921226	0.884426	0.884599	0.850264	0.900778	0.894042	0.866303	0.86665	0.884842	0.885155	0.880537	1	0.903288	0.0598359
292	24	13537	0.054148	99.4336	8.5884	12.6276	3.26474	0.915712	0.910837	0.909175	0.921918	0.906035	0.895509	0.897651	0.906848	0.899276	0.921031	0.884723	0.885093	0.850595	0.90164	0.895028	0.866182	0.866883	0.884945	0.885536	0.880845	1	0.904257	0.0594637
292	24	13537	0.054148	99.4336	8.5884	12.6276	3.26474	0.915712	0.910837	0.909175	0.921918	0.906035	0.895509	0.897651	0.906848	0.899276	0.921031	0.884723	0.885093	0.850595	0.90164	0.895028	0.866182	0.866883	0.884945	0.885536	0.880845	1	0.904257	0.0594637
297	29	11644	0.046576	129.485	9.47476	27.6188	6.06148	0.918112	0.912187	0.909352	0.922363	0.907162	0.896213	0.897071	0.906905	0.89982	0.920946	0.885263	0.885735	0.849536	0.901323	0.895225	0.867142	0.867829	0.885864	0.886594	0.880496	1	0.905021	0.0592498
298	30	182	0.000728	114.89	7.82488	19.2829	3.96224	0.923077	0.950549	0.928571	0.945055	0.914835	0.92033	0.892857	0.92033	0.917582	0.917582	0.931319	0.892857	0.854396	0.931319	0.903846	0.873626	0.840659	0.868132	0.914835	0.881868	1	0.920609	0.0514
302	34	167	0.000668	114.758	7.76139	19.2135	3.9355	0.931138	0.95509	0.931138	0.95509	0.913174	0.922156	0.892216	0.916168	0.919162	0.92515	0.934132	0.892216	0.850299	0.928144	0.904192	0.871257	0.841317	0.868263	0.916168	0.886228	1	0.923617	0.0488966
302	22	14205	0.05682	99.5475	7.77299	12.6199	2.92378	0.928405	0.923513	0.912988	0.925062	0.933263	0.890496	0.893981	0.906195	0.915804	0.866878	0.899261	0.888948	0.892995	0.875466	0.86283	0.857726	0.861598	0.900739	0.886906	0.887152	1	0.909222	0.0561003
304	24	13344	0.053376	99.4443	8.23707	12.6089	3.09836	0.930156	0.925285	0.913632	0.924498	0.934577	0.892461	0.895009	0.907149	0.91603	0.866906	0.89943	0.888864	0.893623	0.875525	0.863272	0.857989	0.861885	0.901154	0.886878	0.886915	1	0.910121	0.0558159
304	24	13344	0.053376	99.4443	8.23707	12.6089	3.09836	0.930156	0.925285	0.913632	0.924498	0.934577	0.892461	0.895009	0.907149	0.91603	0.866906	0.89943	0.888864	0.893623	0.875525	0.863272	0.857989	0.861885	0.901154	0.886878	0.886915	1	0.910121	0.0558159
309	29	11544	0.046176	127.319	9.19448	26.25	5.64454	0.931826	0.925589	0.913678	0.925156	0.935031	0.893061	0.894837	0.90978	0.915454	0.867334	0.898952	0.889163	0.894058	0.876429	0.862266	0.858498	0.862179	0.900684	0.886738	0.886694	1	0.910671	0.0555527
310	30	334	0.001336	112.481	8.17135	18.1342	3.94844	0.953593	0.95509	0.947605	0.946108	0.953593	0.893713	0.899701	0.916168	0.917665	0.899701	0.901198	0.901198	0.905689	0.896707	0.86976	0.851796	0.865269	0.898204	0.878743	0.901198	1	0.927915	0.048156
314	34	307	0.001228	112.544	8.07168	18.1576	3.91191	0.956026	0.959283	0.952769	0.947883	0.954397	0.895765	0.903909	0.916938	0.920195	0.897394	0.899023	0.907166	0.908795	0.895765	0.871336	0.85342	0.864821	0.897394	0.881107	0.899023	1	0.930245	0.0470273
314	22	16938	0.067752	98.688	7.93409	12.3104	2.93486	0.918261	0.927205	0.917375	0.906305	0.920445	0.892107	0.890217	0.91705	0.908814	0.89745	0.896003	0.887885	0.875753	0.876609	0.893907	0.875782	0.873332	0.889627	0.896475	0.842337	1	0.90724	0.0574021
316	24	15945	0.06378	98.5664	8.33162	12.2899	3.09477	0.919599	0.928755	0.918282	0.9074	0.921637	0.892192	0.890781	0.917654	0.909752	0.897962	0.896018	0.887488	0.876199	0.877391	0.894073	0.875917	0.873346	0.889966	0.896833	0.841988	1	0.908086	0.0570366
316	24	15945	0.06378	98.5664	8.33162	12.2899	3.09477	0.919599	0.928755	0.918282	0.9074	0.921637	0.892192	0.890781	0.917654	0.909752	0.897962	0.896018	0.887488	0.876199	0.877391	0.894073	0.875917	0.873346	0.889966	0.896833	0.841988	1	0.908086	0.0570366
321	29	13690	0.05476	125.422	9.17815	25.1097	5.47771	0.921768	0.929401	0.918736	0.908875	0.921512	0.892257	0.891928	0.918517	0.910555	0.898612	0.896056	0.887655	0.877794	0.877027	0.893426	0.875676	0.872535	0.890394	0.897224	0.841308	1	0.908854	0.0567764
322	30	422	0.001688	112.492	7.72856	18.1103	3.74868	0.925355	0.945498	0.912322	0.922986	0.927725	0.901659	0.895735	0.93128	0.920616	0.89455	0.905213	0.900474	0.880332	0.876777	0.890995	0.85782	0.883886	0.879147	0.900474	0.811611	1	0.914555	0.0543997
326	34	392	0.001568	112.398	7.68473	18.0625	3.73023	0.932398	0.94898	0.91199	0.927296	0.931122	0.897959	0.895408	0.931122	0.928571	0.895408	0.90051	0.903061	0.880102	0.876276	0.890306	0.852041	0.883929	0.880102	0.896684	0.8125	1	0.91655	0.0520315
326	22	20796	0.083184	97.1773	7.84871	11.7582	2.82386	0.904621	0.918542	0.904044	0.910488	0.908636	0.885507	0.89082	0.890171	0.88743	0.866513	0.906112	0.889883	0.874134	0.899308	0.885387	0.873389	0.877717	0.904669	0.909261	0.872427	1	0.899464	0.0613365
328	24	19582	0.078328	97.078	8.25035	11.7465	2.97605	0.90573	0.919492	0.905321	0.911194	0.909509	0.88612	0.891661	0.890588	0.887371	0.867174	0.907083	0.889848	0.874298	0.899321	0.885303	0.8732	0.877847	0.904759	0.90979	0.872587	1	0.900197	0.0610887
328	24	19582	0.078328	97.078	8.25035	11.7465	2.97605	0.90573	0.919492	0.905321	0.911194	0.909509	0.88612	0.891661	0.890588	0.887371	0.867174	0.907083	0.889848	0.874298	0.899321	0.885303	0.8732	0.877847	0.904759	0.90979	0.872587	1	0.900197	0.0610887
333	29	16793	0.067172	124.177	9.09676	24.3736	5.33302	0.908801	0.921068	0.906003	0.91163	0.91163	0.886798	0.893497	0.891592	0.888585	0.867564	0.908504	0.89049	0.874739	0.899125	0.885399	0.87209	0.87733	0.904127	0.910171	0.872983	1	0.901457	0.0604127
334	30	664	0.002656	111.545	7.98547	17.6803	3.86135	0.932982	0.941265	0.926958	0.921687	0.926958	0.902108	0.909639	0.896084	0.898343	0.881024	0.906627	0.913404	0.878765	0.914157	0.89006	0.880271	0.887801	0.908133	0.91491	0.880271	1	0.916692	0.0541336
338	34	619	0.002476	111.468	7.90545	17.6382	3.78576	0.932149	0.941034	0.92811	0.926494	0.928918	0.900646	0.907108	0.896607	0.900646	0.883683	0.905493	0.915186	0.877221	0.91357	0.889338	0.882876	0.88853	0.910339	0.915994	0.880452	1	0.917288	0.05375
338	22	19743	0.078972	97.8727	7.90655	12.0115	2.8886	0.921263	0.930203	0.899433	0.908854	0.88135	0.880439	0.913894	0.897483	0.882667	0.905182	0.87978	0.896039	0.865218	0.909588	0.872031	0.876665	0.89652	0.896723	0.906296	0.86846	1	0.902402	0.0590859
340	24	18517	0.074068	97.808	8.37535	12.0162	3.06775	0.922828	0.931306	0.900551	0.910407	0.88254	0.881676	0.91416	0.897635	0.883917	0.905249	0.880623	0.895879	0.865421	0.91038	0.872415	0.87714	0.897014	0.89696	0.90668	0.869147	1	0.903377	0.0587201
340	24	18517	0.074068	97.808	8.37535	12.0162	3.06775	0.922828	0.931306	0.900551	0.910407	0.88254	0.881676	0.91416	0.897635	0.883917	0.905249	0.880623	0.895879	0.865421	0.91038	0.872415	0.87714	0.897014	0.89696	0.90668	0.869147	1	0.903377	0.0587201
345	29	15868	0.063472	127.344	9.25785	26.271	5.7046	0.923935	0.932128	0.901657	0.910701	0.882751	0.883004	0.915774	0.898664	0.884863	0.904777	0.881523	0.895954	0.867059	0.91048	0.872133	0.876859	0.896868	0.897498	0.906195	0.86936	1	0.904138	0.0585095
346	30	339	0.001356	114.101	8.58991	18.9474	4.285	0.941003	0.942478	0.930678	0.915929	0.886431	0.896755	0.927729	0.917404	0.90708	0.917404	0.877581	0.911504	0.871681	0.905605	0.853982	0.90118	0.90118	0.912979	0.912979	0.870206	1	0.916647	0.0530136
350	34	317	0.001268	114.103	8.56922	18.9464	4.25655	0.944795	0.940063	0.930599	0.910095	0.891167	0.895899	0.929022	0.919558	0.905363	0.914826	0.881703	0.914826	0.870662	0.90694	0.847003	0.902208	0.902208	0.908517	0.910095	0.87224	1	0.916753	0.0537457
350	22	15752	0.063008	100.099	7.73384	12.8255	2.96197	0.930168	0.918233	0.930231	0.924867	0.874841	0.896362	0.907885	0.914519	0.906012	0.890808	0.900838	0.895854	0.897188	0.899378	0.902965	0.87919	0.873	0.862049	0.875984	0.889284	1	0.909625	0.0582717
352	24	14867	0.059468	99.9791	8.18296	12.8073	3.14274	0.931963	0.919755	0.931526	0.925809	0.875866	0.897861	0.908455	0.915282	0.906471	0.890294	0.901729	0.896247	0.897457	0.899442	0.90341	0.879666	0.872873	0.862682	0.875698	0.88942	1	0.910637	0.0577254
352	24	14867	0.059468	99.9791	8.18296	12.8073	3.14274	0.931963	0.919755	0.931526	0.925809	0.875866	0.897861	0.908455	0.915282	0.906471	0.890294	0.901729	0.896247	0.897457	0.899442	0.90341	0.879666	0.872873	0.862682	0.875698	0.88942	1	0.910637	0.0577254
357	29	12812	0.051248	128.784	9.168	27.152	5.80289	0.932602	0.920075	0.930651	0.926475	0.876483	0.898181	0.910006	0.91625	0.906689	0.891664	0.901421	0.894942	0.897128	0.899977	0.903216	0.879839	0.871878	0.863565	0.877068	0.88944	1	0.91098	0.0576051
358	30	233	0.000932	115.738	7.8705	19.7109	4.05023	0.967811	0.950644	0.969957	0.954936	0.907725	0.912017	0.918455	0.939914	0.935622	0.907725	0.890558	0.907725	0.886266	0.905579	0.909871	0.888412	0.881974	0.862661	0.856223	0.869099	1	0.93386	0.0497546
362	34	208	0.000832	116.003	7.86419	19.8438	4.05598	0.96875	0.949519	0.971154	0.954327	0.913462	0.903846	0.925481	0.947115	0.9375	0.908654	0.891827	0.913462	0.882212	0.90625	0.911058	0.891827	0.875	0.853365	0.865385	0.872596	1	0.934844	0.0493978
362	22	12445	0.04978	101.086	7.87574	13.2107	3.07099	0.92732	0.922017	0.893532	0.917638	0.915548	0.889192	0.903375	0.904339	0.905223	0.881077	0.901406	0.883246	0.868742	0.878465	0.857051	0.868943	0.876014	0.873724	0.886541	0.889956	1	0.904446	0.0565864
364	24	11719	0.046876	101.005	8.31735	13.207	3.2505	0.927852	0.924012	0.89436	0.91838	0.915607	0.889837	0.904258	0.904727	0.90541	0.880877	0.901655	0.883352	0.869187	0.878488	0.856216	0.869016	0.876739	0.87388	0.88685	0.890392	1	0.905084	0.0563531
364	24	11719	0.046876	101.005	8.31735	13.207	3.2505	0.927852	0.924012	0.89436	0.91838	0.915607	0.889837	0.904258	0.904727	0.90541	0.880877	0.901655	0.883352	0.869187	0.878488	0.856216	0.869016	0.876739	0.87388	0.88685	0.890392	1	0.905084	0.0563531
369	29	10088	0.040352	127.746	9.19034	26.5117	5.70624	0.929074	0.925555	0.894875	0.921293	0.917922	0.890365	0.905333	0.905531	0.905531	0.882187	0.90117	0.883178	0.869598	0.876487	0.856364	0.870837	0.877131	0.874257	0.887936	0.890662	1	0.90617	0.0560318
370	30	232	0.000928	113.16	7.74854	18.4316	3.79546	0.956897	0.93319	0.909483	0.924569	0.920259	0.913793	0.905172	0.911638	0.898707	0.915948	0.885776	0.887931	0.866379	0.862069	0.868534	0.866379	0.885776	0.900862	0.892241	0.892241	1	0.916077	0.0517836
374	34	216	0.000864	113.12	7.86487	18.4199	3.85735	0.956019	0.9375	0.912037	0.918981	0.918981	0.912037	0.902778	0.918981	0.902778	0.916667	0.884259	0.891204	0.863426	0.863426	0.868056	0.875	0.881944	0.898148	0.891204	0.886574	1	0.916447	0.0515587
374	22	18922	0.075688	97.3352	8.02722	11.8246	2.88447	0.928628	0.921811	0.922233	0.916949	0.90807	0.860321	0.907409	0.92728	0.905797	0.894673	0.896311	0.876229	0.886904	0.874723	0.862541	0.890789	0.883971	0.896285	0.887248	0.867086	1	0.907634	0.0562162
376	24	17821	0.071284	97.2821	8.44564	11.8307	3.03986	0.929914	0.923124	0.923573	0.918158	0.908928	0.860698	0.908367	0.927922	0.905785	0.894927	0.897256	0.877055	0.886959	0.875596	0.86241	0.890859	0.88435	0.896134	0.886791	0.867067	1	0.908512	0.0559616
376	24	17821	0.071284	97.2821	8.44564	11.8307	3.03986	0.929914	0.923124	0.923573	0.918158	0.908928	0.860698	0.908367	0.927922	0.905785	0.894927	0.897256	0.877055	0.886959	0.875596	0.86241	0.890859	0.88435	0.896134	0.886791	0.867067	1	0.908512	0.0559616
381	29	15326	0.061304	125.922	9.32172	25.4188	5.59315	0.931293	0.923855	0.923953	0.918994	0.91087	0.861803	0.909402	0.928161	0.906695	0.895961	0.898441	0.877267	0.887218	0.875277	0.863206	0.89172	0.88389	0.896353	0.887348	0.866371	1	0.90938	0.0555968
382	30	482	0.001928	112.413	8.22824	18.1058	3.98161	0.960581	0.957469	0.951245	0.935685	0.936722	0.875519	0.914938	0.947095	0.928423	0.9139	0.909751	0.886929	0.874481	0.889004	0.868257	0.887967	0.877593	0.909751	0.885892	0.878631	1	0.929221	0.0487615
386	34	450	0.0018	112.608	8.24611	18.1999	3.99861	0.96	0.954444	0.952222	0.938889	0.937778	0.872222	0.915556	0.948889	0.926667	0.916667	0.906667	0.884444	0.878889	0.886667	0.865556	0.885556	0.874444	0.907778	0.882222	0.878889	1	0.928876	0.0491337
386	22	19586	0.078344	97.6742	7.77908	11.9327	2.84015	0.924768	0.933907	0.912871	0.912591	0.899929	0.86669	0.883412	0.930435	0.897325	0.875728	0.929822	0.883743	0.865057	0.907383	0.900184	0.883335	0.866767	0.915782	0.90266	0.873379	1	0.906813	0.0580594
388	24	18405	0.07362	97.6053	8.20793	11.9333	3.00824	0.926433	0.935235	0.913828	0.914127	0.900679	0.867156	0.884406	0.93116	0.897202	0.876555	0.930372	0.884678	0.866096	0.907471	0.899647	0.883537	0.866422	0.91649	0.90326	0.872399	1	0.907753	0.0577816
388	24	18405	0.07362	97.6053	8.20793	11.9333	3.00824	0.926433	0.935235	0.913828	0.914127	0.900679	0.867156	0.884406	0.93116	0.897202	0.876555	0.930372	0.884678	0.866096	0.907471	0.899647	0.883537	0.866422	0.91649	0.90326	0.872399	1	0.907753	0.0577816
393	29	15818	0.063272	124.919	9.07252	24.8047	5.40411	0.928246	0.936338	0.914781	0.915697	0.900398	0.868188	0.88453	0.931629	0.897364	0.87745	0.930807	0.884783	0.865501	0.907289	0.899703	0.883076	0.866418	0.916646	0.902769	0.871191	1	0.90851	0.0574509
394	30	495	0.00198	112.786	7.92001	18.2627	3.85341	0.952525	0.934343	0.928283	0.938384	0.923232	0.892929	0.908081	0.932323	0.917172	0.870707	0.945455	0.89596	0.870707	0.907071	0.907071	0.884848	0.856566	0.923232	0.918182	0.876768	1	0.92223	0.0554657
398	34	460	0.00184	112.9	8.01571	18.3239	3.90296	0.954348	0.933696	0.932609	0.93913	0.926087	0.892391	0.909783	0.934783	0.917391	0.876087	0.946739	0.901087	0.868478	0.917391	0.903261	0.894565	0.855435	0.925	0.919565	0.873913	1	0.924013	0.0546892
398	22	14431	0.057724	99.8941	7.96063	12.7615	3.0367	0.929873	0.933996	0.910436	0.911233	0.889058	0.864874	0.89876	0.902155	0.908114	0.888677	0.906313	0.874194	0.884589	0.919444	0.875095	0.876481	0.877174	0.894948	0.900007	0.864285	1	0.905541	0.0575288
400	24	13624	0.054496	99.8181	8.3646	12.7577	3.19918	0.93049	0.93427	0.912067	0.91225	0.890267	0.865018	0.899038	0.903039	0.909058	0.889056	0.905938	0.874009	0.885276	0.919003	0.87544	0.876321	0.877275	0.895662	0.899883	0.864614	1	0.906169	0.0572167
400	24	13624	0.054496	99.8181	8.3646	12.7577	3.19918	0.93049	0.93427	0.912067	0.91225	0.890267	0.865018	0.899038	0.903039	0.909058	0.889056	0.905938	0.874009	0.885276	0.919003	0.87544	0.876321	0.877275	0.895662	0.899883	0.864614	1	0.906169	0.0572167
405	29	11694	0.046776	130.365	9.38423	28.1689	6.08133	0.931931	0.935608	0.912819	0.912648	0.891825	0.865829	0.899094	0.903113	0.909526	0.889944	0.908757	0.874423	0.886951	0.918805	0.874508	0.877031	0.876689	0.896272	0.900889	0.864973	1	0.907057	0.0566844
406	30	176	0.000704	116.119	8.54846	19.9527	4.46799	0.948864	0.957386	0.928977	0.926136	0.926136	0.866477	0.934659	0.928977	0.883523	0.886364	0.909091	0.903409	0.903409	0.90625	0.889205	0.852273	0.866477	0.917614	0.886364	0.886364	1	0.921262	0.0432499
410	34	161	0.000644	116.066	8.32078	19.9082	4.30845	0.950311	0.959627	0.925466	0.931677	0.925466	0.863354	0.934783	0.928571	0.888199	0.881988	0.909938	0.903727	0.903727	0.906832	0.888199	0.854037	0.869565	0.919255	0.881988	0.881988	1	0.921695	0.0432672
410	22	12899	0.051596	100.686	7.7613	13.0502	2.99736	0.922862	0.915265	0.925421	0.919141	0.891736	0.907939	0.910458	0.931119	0.891891	0.887588	0.889255	0.898132	0.878091	0.910846	0.864447	0.862199	0.887666	0.868052	0.882316	0.873711	1	0.908244	0.0593991
412	24	12145	0.04858	100.601	8.27263	13.0487	3.20355	0.924002	0.916056	0.925854	0.920296	0.893125	0.90881	0.912474	0.931577	0.891848	0.887773	0.890037	0.8986	0.878551	0.911527	0.865253	0.862371	0.88769	0.868506	0.882256	0.873775	1	0.909074	0.0590957
412	24	12145	0.04858	100.601	8.27263	13.0487	3.20355	0.924002	0.916056	0.925854	0.920296	0.893125	0.90881	0.912474	0.931577	0.891848	0.887773	0.890037	0.8986	0.878551	0.911527	0.865253	0.862371	0.88769	0.868506	0.882256	0.873775	1	0.909074	0.0590957
417	29	10476	0.041904	129.652	9.24552	27.7033	5.91027	0.926021	0.91786	0.926499	0.92058	0.894569	0.910319	0.912323	0.931892	0.893232	0.889175	0.890368	0.900964	0.879916	0.912467	0.865025	0.862638	0.888364	0.868604	0.881539	0.87352	1	0.910167	0.0586808
418	30	156	0.000624	116.799	8.80812	20.3182	4.60085	0.948718	0.958333	0.958333	0.945513	0.929487	0.948718	0.910256	0.945513	0.903846	0.916667	0.897436	0.919872	0.878205	0.932692	0.875	0.86859	0.875	0.88141	0.913462	0.878205	1	0.933683	0.0501728
422	34	145	0.00058	116.379	8.90223	20.1112	4.65394	0.948276	0.958621	0.955172	0.948276	0.931034	0.948276	0.906897	0.944828	0.903448	0.92069	0.9	0.92069	0.889655	0.927586	0.868966	0.862069	0.872414	0.882759	0.910345	0.882759	1	0.933621	0.0501202
422	22	11780	0.04712	101.131	7.91372	13.2304	3.08763	0.926952	0.915874	0.926486	0.904626	0.914134	0.900764	0.911885	0.90989	0.905093	0.863795	0.881452	0.885611	0.886927	0.900042	0.858616	0.857767	0.86736	0.886121	0.864092	0.888964	1	0.906754	0.056894
424	24	11063	0.044252	100.998	8.3529	13.2066	3.26985	0.928772	0.916704	0.927642	0.905631	0.914038	0.902287	0.911959	0.911688	0.905405	0.864006	0.881904	0.886333	0.886785	0.900343	0.859803	0.858673	0.86717	0.88683	0.865317	0.889225	1	0.907654	0.0566267
424	24	11063	0.044252	100.998	8.3529	13.2066	3.26985	0.928772	0.916704	0.927642	0.905631	0.914038	0.902287	0.911959	0.911688	0.905405	0.864006	0.881904	0.886333	0.886785	0.900343	0.859803	0.858673	0.86717	0.88683	0.865317	0.889225	1	0.907654	0.0566267
429	29	9588	0.038352	129.035	9.26233	27.317	5.87844	0.929965	0.91724	0.928765	0.907749	0.914789	0.904673	0.912808	0.911504	0.904725	0.866552	0.884074	0.886525	0.887568	0.900657	0.860138	0.859095	0.867647	0.885586	0.864727	0.890332	1	0.90866	0.0565271
430	30	199	0.000796	114.652	7.57529	19.1486	3.81283	0.934673	0.927136	0.942211	0.91206	0.942211	0.919598	0.917085	0.942211	0.90201	0.866834	0.884422	0.889447	0.909548	0.904523	0.844221	0.839196	0.899497	0.876884	0.88191	0.896985	1	0.918086	0.0579224
434	34	184	0.000736	114.43	7.5071	19.0343	3.73943	0.9375	0.932065	0.945652	0.913043	0.942935	0.921196	0.913043	0.940217	0.896739	0.861413	0.88587	0.888587	0.910326	0.902174	0.836957	0.834239	0.896739	0.872283	0.880435	0.910326	1	0.91877	0.0556163
434	22	15642	0.062568	98.4939	7.94135	12.2394	2.9201	0.935398	0.904935	0.908579	0.918105	0.908068	0.889848	0.898766	0.925809	0.921877	0.886619	0.865299	0.878468	0.873226	0.886523	0.847909	0.876167	0.860152	0.876454	0.876774	0.848005	1	0.904646	0.0568595
436	24	14710	0.05884	98.3791	8.3604	12.2226	3.07828	0.936574	0.906356	0.909891	0.919137	0.909007	0.891061	0.899796	0.926241	0.922196	0.887356	0.866417	0.879096	0.872876	0.88705	0.849014	0.876105	0.860571	0.876241	0.878144	0.848776	1	0.905621	0.0565231
436	24	14710	0.05884	98.3791	8.3604	12.2226	3.07828	0.936574	0.906356	0.909891	0.919137	0.909007	0.891061	0.899796	0.926241	0.922196	0.887356	0.866417	0.879096	0.872876	0.88705	0.849014	0.876105	0.860571	0.876241	0.878144	0.848776	1	0.905621	0.0565231
441	29	12652	0.050608	127.509	9.24559	26.3703	5.68885	0.93752	0.908236	0.910765	0.919341	0.90875	0.892033	0.900806	0.926099	0.924083	0.887765	0.866069	0.879308	0.873459	0.887844	0.849273	0.877055	0.86018	0.875672	0.877292	0.848561	1	0.906331	0.0563487
442	30	342	0.001368	112.91	7.88117	18.3208	3.88552	0.959064	0.938596	0.925439	0.953216	0.910819	0.904971	0.907895	0.918129	0.910819	0.912281	0.874269	0.865497	0.897661	0.878655	0.843567	0.880117	0.853801	0.875731	0.871345	0.874269	1	0.919796	0.0496724
446	34	309	0.001236	113.019	7.9505	18.3778	3.93159	0.959547	0.940129	0.923948	0.953074	0.907767	0.906149	0.912621	0.920712	0.915858	0.915858	0.878641	0.865696	0.893204	0.878641	0.847896	0.877023	0.852751	0.875405	0.865696	0.878641	1	0.920528	0.0501613
446	22	18750	0.075	98.0803	7.75295	12.0779	2.83882	0.92976	0.9268	0.921627	0.931867	0.90552	0.8764	0.906773	0.91904	0.883573	0.88312	0.901387	0.890453	0.86384	0.896827	0.870933	0.886293	0.84592	0.896667	0.889387	0.872053	1	0.908896	0.0564243
448	24	17656	0.070624	98.041	8.18963	12.0894	3.01079	0.930958	0.927928	0.92351	0.932289	0.906547	0.877605	0.907482	0.919716	0.884402	0.883411	0.90162	0.890151	0.863927	0.89706	0.870752	0.886781	0.845662	0.897429	0.888933	0.872083	1	0.909761	0.0561929
448	24	17656	0.070624	98.041	8.18963	12.0894	3.01079	0.930958	0.927928	0.92351	0.932289	0.906547	0.877605	0.907482	0.919716	0.884402	0.883411	0.90162	0.890151	0.863927	0.89706	0.870752	0.886781	0.845662	0.897429	0.888933	0.872083	1	0.909761	0.0561929
453	29	15159	0.060636	127.456	9.12217	26.3281	5.63598	0.931625	0.929448	0.924962	0.931823	0.907942	0.878059	0.908074	0.920608	0.88525	0.885052	0.901214	0.891418	0.863777	0.897981	0.871199	0.886899	0.845438	0.89686	0.888053	0.872254	1	0.91052	0.0560161
454	30	386	0.001544	114.161	8.34222	18.96	4.21744	0.936528	0.963731	0.940415	0.932642	0.940415	0.898964	0.913212	0.939119	0.895078	0.88601	0.918394	0.90285	0.875648	0.906736	0.880829	0.893782	0.838083	0.914508	0.875648	0.86399	1	0.92465	0.0512878
458	34	368	0.001472	114.097	8.07333	18.9093	4.05668	0.941576	0.964674	0.941576	0.934783	0.941576	0.896739	0.915761	0.941576	0.898098	0.889946	0.921196	0.904891	0.875	0.904891	0.879076	0.89538	0.836957	0.915761	0.873641	0.870924	1	0.926462	0.050798
458	22	17177	0.068708	99.0725	7.98918	12.456	2.99709	0.922018	0.92487	0.91442	0.917419	0.912732	0.880247	0.890551	0.907493	0.903214	0.892647	0.90857	0.878646	0.867585	0.90563	0.878093	0.866362	0.853234	0.896868	0.909472	0.890639	1	0.906354	0.0573773
460	24	16136	0.064544	98.9853	8.45715	12.4524	3.18126	0.923215	0.9265	0.915995	0.918102	0.913795	0.881569	0.891578	0.908094	0.904127	0.892631	0.909302	0.878656	0.868369	0.905801	0.878718	0.866107	0.852163	0.896939	0.909767	0.891671	1	0.907331	0.0568829
460	24	16136	0.064544	98.9853	8.45715	12.4524	3.18126	0.923215	0.9265	0.915995	0.918102	0.913795	0.881569	0.891578	0.908094	0.904127	0.892631	0.909302	0.878656	0.868369	0.905801	0.878718	0.866107	0.852163	0.896939	0.909767	0.891671	1	0.907331	0.0568829
465	29	13919	0.055676	127.539	9.29189	26.3936	5.75037	0.924707	0.927581	0.916409	0.91896	0.913751	0.883684	0.893347	0.909009	0.904986	0.893168	0.910087	0.87923	0.868489	0.905345	0.879589	0.865041	0.851354	0.898771	0.910877	0.890617	1	0.908212	0.0565361
466	30	283	0.001132	114.248	8.11716	18.9867	4.08885	0.952297	0.938163	0.95053	0.939929	0.908127	0.90106	0.885159	0.913428	0.918728	0.918728	0.932862	0.893993	0.885159	0.922261	0.878092	0.888693	0.878092	0.90636	0.911661	0.893993	1	0.924059	0.0551981
470	34	266	0.001064	114.381	8.15149	19.0544	4.1212	0.951128	0.93797	0.949248	0.93797	0.904135	0.904135	0.887218	0.911654	0.922932	0.917293	0.934211	0.890977	0.890977	0.922932	0.87594	0.885338	0.87594	0.909774	0.913534	0.894737	1	0.923654	0.0559783
470	22	15729	0.062916	99.6418	7.80542	12.6573	2.95196	0.935946	0.901456	0.916619	0.907273	0.875294	0.882637	0.906288	0.88216	0.893731	0.890203	0.909308	0.86865	0.871766	0.903459	0.878664	0.878727	0.876438	0.876883	0.873228	0.875993	1	0.900611	0.0587812
472	24	14806	0.059224	99.5864	8.23642	12.6624	3.12273	0.93712	0.902202	0.917263	0.908652	0.876503	0.883797	0.90693	0.883088	0.893793	0.890855	0.909395	0.869175	0.871606	0.903181	0.878732	0.878867	0.876064	0.877617	0.873599	0.875591	1	0.901382	0.0584765
472	24	14806	0.059224	99.5864	8.23642	12.6624	3.12273	0.93712	0.902202	0.917263	0.908652	0.876503	0.883797	0.90693	0.883088	0.893793	0.890855	0.909395	0.869175	0.871606	0.903181	0.878732	0.878867	0.876064	0.877617	0.873599	0.875591	1	0.901382	0.0584765
477	29	12611	0.050444	128.132	9.11067	26.7417	5.68245	0.937317	0.904052	0.917413	0.910594	0.877726	0.884783	0.90881	0.882484	0.893863	0.891127	0.910118	0.867814	0.872492	0.902585	0.877805	0.878083	0.875466	0.877726	0.873642	0.875823	1	0.902065	0.0583285
478	30	263	0.001052	113.971	7.6132	18.816	3.76776	0.958175	0.929658	0.937262	0.906844	0.906844	0.910646	0.923954	0.923954	0.88403	0.893536	0.910646	0.872624	0.887833	0.885932	0.88403	0.889734	0.880228	0.891635	0.846008	0.885932	1	0.917484	0.0535322
482	34	247	0.000988	113.996	7.69533	18.8335	3.81564	0.959514	0.92915	0.941296	0.904858	0.906883	0.910931	0.927126	0.919028	0.890688	0.894737	0.910931	0.868421	0.884615	0.88664	0.882591	0.890688	0.882591	0.892713	0.848178	0.882591	1	0.918021	0.0535048
482	22	15749	0.062996	99.4097	7.87278	12.5743	2.95594	0.924059	0.926567	0.935488	0.929837	0.901137	0.899549	0.89993	0.931773	0.891961	0.888787	0.881167	0.866753	0.867992	0.886278	0.872627	0.862944	0.878214	0.889231	0.857864	0.872754	1	0.90969	0.055493
484	24	14797	0.059188	99.3727	8.3491	12.5894	3.14741	0.925289	0.92806	0.936947	0.930324	0.902007	0.899777	0.899676	0.931979	0.892782	0.889133	0.880956	0.86771	0.868115	0.886599	0.872947	0.862675	0.877847	0.890113	0.858519	0.873691	1	0.910444	0.055188
484	24	14797	0.059188	99.3727	8.3491	12.5894	3.14741	0.925289	0.92806	0.936947	0.930324	0.902007	0.899777	0.899676	0.931979	0.892782	0.889133	0.880956	0.86771	0.868115	0.886599	0.872947	0.862675	0.877847	0.890113	0.858519	0.873691	1	0.910444	0.055188
489	29	12798	0.051192	128.007	9.19702	26.6721	5.72233	0.925535	0.93038	0.937647	0.93077	0.901977	0.900883	0.900727	0.933075	0.893733	0.889748	0.881427	0.86787	0.868847	0.887014	0.873965	0.862088	0.878458	0.892014	0.859119	0.875176	1	0.911253	0.0549014
490	30	314	0.001256	112.559	7.80775	18.1462	3.75862	0.937898	0.937898	0.958599	0.933121	0.928344	0.906051	0.910828	0.952229	0.899682	0.878981	0.86465	0.894904	0.88535	0.872611	0.893312	0.848726	0.880573	0.89172	0.86465	0.901274	1	0.921179	0.0500792
494	34	288	0.001152	112.732	7.71045	18.2231	3.74104	0.9375	0.9375	0.965278	0.934028	0.925347	0.911458	0.916667	0.954861	0.901042	0.881944	0.864583	0.894097	0.880208	0.869792	0.895833	0.855903	0.876736	0.892361	0.862847	0.902778	1	0.922569	0.0503624
494	22	18967	0.075868	97.6493	7.96877	11.9342	2.8882	0.923209	0.909817	0.91965	0.920863	0.907023	0.874493	0.916645	0.916882	0.912585	0.889914	0.894343	0.874914	0.88886	0.867718	0.840038	0.851505	0.846918	0.888095	0.880503	0.886092	1	0.904742	0.0573633
496	24	17896	0.071584	97.5359	8.41607	11.9204	3.06136	0.924844	0.910874	0.91987	0.921938	0.907298	0.876034	0.916993	0.917998	0.9135	0.890283	0.895088	0.875391	0.889193	0.868015	0.83988	0.851838	0.8472	0.888048	0.881258	0.886064	1	0.905565	0.056975
496	24	17896	0.071584	97.5359	8.41607	11.9204	3.06136	0.924844	0.910874	0.91987	0.921938	0.907298	0.876034	0.916993	0.917998	0.9135	0.890283	0.895088	0.875391	0.889193	0.868015	0.83988	0.851838	0.8472	0.888048	0.881258	0.886064	1	0.905565	0.056975
501	29	15333	0.061332	125.04	9.29336	24.8941	5.5233	0.925879	0.91215	0.920466	0.923303	0.908205	0.876606	0.918053	0.91789	0.913716	0.89115	0.894639	0.876084	0.888215	0.869562	0.840899	0.851595	0.848203	0.887987	0.881302	0.887498	1	0.906336	0.0564943
502	30	590	0.00236	111.36	7.86823	17.5859	3.76544	0.941525	0.931356	0.94661	0.933051	0.923729	0.887288	0.932203	0.914407	0.921186	0.89322	0.902542	0.865254	0.899153	0.859322	0.865254	0.873729	0.869492	0.891525	0.883898	0.880508	1	0.918939	0.0525313
506	34	547	0.002188	111.24	7.8625	17.5295	3.76522	0.940585	0.928702	0.948812	0.934186	0.923218	0.889397	0.936929	0.911335	0.922303	0.893053	0.904936	0.867459	0.894881	0.860146	0.866545	0.872943	0.871115	0.890311	0.88574	0.88574	1	0.919219	0.053283
506	22	22288	0.089152	96.8655	7.98094	11.6549	2.85302	0.939025	0.922043	0.91482	0.920406	0.902167	0.895594	0.905465	0.920316	0.904343	0.880541	0.874148	0.891646	0.890883	0.878186	0.851714	0.872936	0.87334	0.880003	0.883076	0.87417	1	0.908697	0.0583883
508	24	20979	0.083916	96.7845	8.38028	11.6502	3.0108	0.940417	0.923876	0.916059	0.921183	0.90245	0.896206	0.905763	0.920254	0.904762	0.881072	0.87447	0.892369	0.891105	0.878545	0.85159	0.87354	0.872921	0.880261	0.882883	0.873969	1	0.909503	0.0580215
508	24	20979	0.083916	96.7845	8.38028	11.6502	3.0108	0.940417	0.923876	0.916059	0.921183	0.90245	0.896206	0.905763	0.920254	0.904762	0.881072	0.87447	0.892369	0.891105	0.878545	0.85159	0.87354	0.872921	0.880261	0.882883	0.873969	1	0.909503	0.0580215
513	29	18062	0.072248	123.456	9.31026	23.976	5.40771	0.941839	0.925424	0.917451	0.922572	0.903721	0.897298	0.905132	0.921548	0.904496	0.881159	0.875623	0.892371	0.891125	0.878253	0.851622	0.875069	0.873353	0.879969	0.882654	0.87327	1	0.910436	0.0575784
514	30	988	0.003952	109.971	7.79248	16.9399	3.62908	0.955466	0.943826	0.942814	0.937247	0.909919	0.918016	0.908401	0.937753	0.918016	0.88917	0.892206	0.892206	0.896255	0.872976	0.859818	0.87247	0.868927	0.8917	0.895243	0.875	1	0.923616	0.0507976
518	34	926	0.003704	109.883	7.74079	16.8965	3.59752	0.955724	0.948164	0.941685	0.936825	0.910367	0.916307	0.906587	0.938445	0.917387	0.887689	0.893089	0.896328	0.896868	0.87527	0.859611	0.87203	0.86933	0.890389	0.899028	0.87311	1	0.924008	0.0504651
518	22	24615	0.09846	96.0067	8.2099	11.3665	2.89904	0.918485	0.907475	0.917611	0.916758	0.897359	0.867764	0.906581	0.900447	0.907841	0.8818	0.909933	0.866667	0.860634	0.914239	0.85389	0.872842	0.849421	0.872821	0.875645	0.869754	1	0.900759	0.0613144
520	24	23132	0.092528	95.9197	8.60114	11.36	3.04387	0.919635	0.909173	0.918619	0.917625	0.897934	0.869077	0.907552	0.900873	0.909065	0.882219	0.910254	0.867456	0.861469	0.91501	0.854012	0.872212	0.848197	0.873336	0.876059	0.870439	1	0.90168	0.0610138
520	24	23132	0.092528	95.9197	8.60114	11.36	3.04387	0.919635	0.909173	0.918619	0.917625	0.897934	0.869077	0.907552	0.900873	0.909065	0.882219	0.910254	0.867456	0.861469	0.91501	0.854012	0.872212	0.848197	0.873336	0.876059	0.870439	1	0.90168	0.0610138
525	29	19696	0.078784	124.324	9.50306	24.494	5.60374	0.921329	0.910388	0.920618	0.918461	0.900081	0.869974	0.908916	0.901604	0.909296	0.88325	0.910363	0.868349	0.861672	0.915694	0.854412	0.872512	0.847685	0.874772	0.875558	0.870278	1	0.902843	0.0604369
526	30	844	0.003376	110.287	8.02814	17.099	3.74326	0.945498	0.929502	0.942536	0.939573	0.9141	0.900474	0.927725	0.901066	0.922986	0.891588	0.910545	0.86019	0.885664	0.922393	0.869668	0.884479	0.841825	0.864336	0.861967	0.859597	1	0.91894	0.0542219
530	34	779	0.003116	110.126	8.05585	17.0275	3.74958	0.94801	0.932606	0.946727	0.942875	0.915918	0.901155	0.928755	0.901155	0.924262	0.898588	0.912067	0.863286	0.887035	0.921053	0.869705	0.881258	0.842105	0.863286	0.86457	0.862003	1	0.921176	0.0533018
530	22	24020	0.09608	96.837	7.8898	11.6396	2.8218	0.933972	0.918859	0.907161	0.897606	0.906682	0.873127	0.890237	0.89159	0.898834	0.898938	0.907015	0.872794	0.857952	0.890425	0.861282	0.856807	0.879725	0.866611	0.874251	0.879059	1	0.901285	0.058874
532	24	22578	0.090312	96.7497	8.3316	11.6348	2.9899	0.934848	0.920498	0.908473	0.89853	0.907476	0.874147	0.891399	0.892174	0.899703	0.899991	0.907986	0.873749	0.857826	0.890734	0.862632	0.856586	0.879484	0.867017	0.874635	0.879086	1	0.902249	0.0585873
532	24	22578	0.090312	96.7497	8.3316	11.6348	2.9899	0.934848	0.920498	0.908473	0.89853	0.907476	0.874147	0.891399	0.892174	0.899703	0.899991	0.907986	0.873749	0.857826	0.890734	0.862632	0.856586	0.879484	0.867017	0.874635	0.879086	1	0.902249	0.0585873
537	29	19234	0.076936	124.915	9.23345	24.816	5.48939	0.935999	0.922195	0.910055	0.899735	0.908807	0.873453	0.892508	0.892326	0.900593	0.899995	0.909353	0.875013	0.858194	0.891494	0.862899	0.85588	0.880134	0.86646	0.874051	0.878184	1	0.903176	0.0582312
538	30	718	0.002872	111.837	8.17321	17.8295	3.92568	0.963092	0.937326	0.933844	0.921309	0.918524	0.891365	0.902507	0.89624	0.905989	0.904596	0.913649	0.881616	0.869777	0.893454	0.860724	0.864903	0.891365	0.880919	0.887187	0.889276	1	0.918175	0.0539149
542	34	668	0.002672	111.858	8.25893	17.8451	3.9676	0.967814	0.940868	0.931138	0.922156	0.917665	0.892216	0.905689	0.895958	0.903443	0.906437	0.914671	0.88024	0.873503	0.891467	0.862275	0.865269	0.892964	0.882485	0.887725	0.893713	1	0.919382	0.0531412
542	22	17127	0.068508	99.2644	8.06108	12.532	3.05208	0.924359	0.926052	0.915951	0.905821	0.883722	0.891312	0.900012	0.918812	0.893356	0.89318	0.894494	0.87943	0.901822	0.885152	0.865038	0.887429	0.866468	0.895107	0.881532	0.872132	1	0.90487	0.058036
544	24	16111	0.064444	99.1971	8.47635	12.5325	3.21349	0.925548	0.927255	0.917727	0.906989	0.884954	0.892216	0.900782	0.919124	0.893985	0.893799	0.894668	0.879337	0.901992	0.885234	0.865465	0.887779	0.866675	0.895506	0.881541	0.871703	1	0.905798	0.0576768
544	24	16111	0.064444	99.1971	8.47635	12.5325	3.21349	0.925548	0.927255	0.917727	0.906989	0.884954	0.892216	0.900782	0.919124	0.893985	0.893799	0.894668	0.879337	0.901992	0.885234	0.865465	0.887779	0.866675	0.895506	0.881541	0.871703	1	0.905798	0.0576768
549	29	13890	0.05556	127.88	9.34456	26.6085	5.84939	0.927646	0.927754	0.918754	0.908819	0.885997	0.894132	0.901044	0.920338	0.8955	0.893737	0.8946	0.880274	0.902988	0.884989	0.864507	0.888373	0.867171	0.89658	0.882541	0.872822	1	0.906884	0.0572168
550	30	351	0.001404	113.942	8.17661	18.8413	4.11862	0.944444	0.928775	0.924501	0.908832	0.905983	0.923077	0.910256	0.938746	0.904558	0.897436	0.89886	0.896011	0.891738	0.888889	0.867521	0.890313	0.878917	0.89886	0.88604	0.873219	1	0.916442	0.0548274
554	34	329	0.001316	114.02	8.1313	18.876	4.10766	0.942249	0.930091	0.922492	0.905775	0.904255	0.924012	0.913374	0.942249	0.902736	0.896657	0.898176	0.895137	0.896657	0.887538	0.867781	0.892097	0.8769	0.901216	0.882979	0.870821	1	0.915989	0.0552171
554	22	17161	0.068644	98.8464	7.92579	12.3687	2.96101	0.942253	0.924509	0.922965	0.930307	0.894616	0.873609	0.897588	0.926549	0.867986	0.872327	0.887623	0.883049	0.851058	0.882932	0.848639	0.859653	0.871744	0.904551	0.876755	0.885875	1	0.906463	0.0570858
556	24	16137	0.064548	98.7382	8.39034	12.3571	3.14432	0.943639	0.926473	0.924552	0.931028	0.895365	0.874047	0.898246	0.927372	0.86816	0.873459	0.889106	0.882568	0.85149	0.883343	0.849136	0.86029	0.871785	0.905435	0.876774	0.88545	1	0.907457	0.056587
556	24	16137	0.064548	98.7382	8.39034	12.3571	3.14432	0.943639	0.926473	0.924552	0.931028	0.895365	0.874047	0.898246	0.927372	0.86816	0.873459	0.889106	0.882568	0.85149	0.883343	0.849136	0.86029	0.871785	0.905435	0.876774	0.88545	1	0.907457	0.056587
561	29	13919	0.055676	125.345	9.31197	25.0761	5.58089	0.944357	0.926791	0.924923	0.931532	0.896257	0.875494	0.899454	0.928515	0.868956	0.874955	0.889037	0.883181	0.853438	0.883145	0.849414	0.859688	0.871614	0.907177	0.877937	0.886127	1	0.908173	0.0563018
562	30	459	0.001836	112.139	7.96122	17.9576	3.84318	0.966231	0.95098	0.938998	0.944444	0.908497	0.883442	0.911765	0.932462	0.856209	0.879085	0.910675	0.90305	0.847495	0.892157	0.862745	0.880174	0.877996	0.918301	0.877996	0.874728	1	0.921215	0.0521915
566	34	426	0.001704	112.085	7.94692	17.9308	3.81456	0.965962	0.953052	0.938967	0.944836	0.910798	0.882629	0.911972	0.931925	0.85446	0.879108	0.914319	0.900235	0.848592	0.894366	0.868545	0.884977	0.879108	0.920188	0.876761	0.873239	1	0.92181	0.050446
566	22	19183	0.076732	97.6061	7.95295	11.918	2.88996	0.935047	0.917505	0.92986	0.898295	0.900224	0.8984	0.912501	0.905072	0.886227	0.890528	0.877678	0.872178	0.882109	0.869155	0.854454	0.856201	0.873821	0.89376	0.905724	0.875567	1	0.905719	0.0581989
568	24	18022	0.072088	97.5342	8.33048	11.9147	3.03271	0.936744	0.91946	0.930529	0.899484	0.900871	0.899179	0.913245	0.905699	0.886666	0.891022	0.878232	0.871851	0.882671	0.869521	0.854733	0.856259	0.873266	0.894462	0.905976	0.876457	1	0.906666	0.0578148
568	24	18022	0.072088	97.5342	8.33048	11.9147	3.03271	0.936744	0.91946	0.930529	0.899484	0.900871	0.899179	0.913245	0.905699	0.886666	0.891022	0.878232	0.871851	0.882671	0.869521	0.854733	0.856259	0.873266	0.894462	0.905976	0.876457	1	0.906666	0.0578148
573	29	15448	0.061792	125.696	9.21208	25.2751	5.53318	0.938115	0.921284	0.93025	0.900958	0.901702	0.899858	0.914779	0.906299	0.887526	0.891378	0.879402	0.870987	0.882153	0.868915	0.856389	0.856875	0.875129	0.89442	0.906428	0.876198	1	0.907546	0.0572496
574	30	475	0.0019	112.746	7.95612	18.2453	3.82748	0.945263	0.953684	0.946316	0.928421	0.913684	0.921053	0.931579	0.922105	0.895789	0.9	0.883158	0.884211	0.885263	0.874737	0.864211	0.855789	0.866316	0.888421	0.903158	0.866316	1	0.922444	0.0517566
578	34	432	0.001728	112.773	7.95738	18.258	3.81798	0.951389	0.954861	0.944444	0.930556	0.913194	0.920139	0.934028	0.921296	0.896991	0.90162	0.886574	0.888889	0.885417	0.873843	0.871528	0.855324	0.865741	0.886574	0.903935	0.864583	1	0.92392	0.0514797
578	22	17651	0.070604	98.1304	7.84997	12.1019	2.88714	0.931449	0.934451	0.917937	0.920005	0.899637	0.879497	0.890233	0.914339	0.899297	0.884397	0.915359	0.884143	0.867798	0.879554	0.833041	0.838989	0.854881	0.886465	0.877202	0.873803	1	0.906358	0.0592237
580	24	16613	0.066452	98.0622	8.2408	12.1003	3.03584	0.932432	0.93481	0.91931	0.92223	0.901162	0.880786	0.89132	0.914796	0.899958	0.884157	0.916933	0.884909	0.868567	0.880455	0.832872	0.83856	0.855384	0.885331	0.877024	0.874375	1	0.907322	0.0587282
580	24	16613	0.066452	98.0622	8.2408	12.1003	3.03584	0.932432	0.93481	0.91931	0.92223	0.901162	0.880786	0.89132	0.914796	0.899958	0.884157	0.916933	0.884909	0.868567	0.880455	0.832872	0.83856	0.855384	0.885331	0.877024	0.874375	1	0.907322	0.0587282
585	29	14221	0.056884	125.923	9.19071	25.4088	5.54745	0.933443	0.935764	0.920118	0.92381	0.904437	0.881935	0.892799	0.914879	0.900605	0.884502	0.917903	0.88633	0.867485	0.881021	0.832677	0.836228	0.854511	0.884924	0.877294	0.875853	1	0.90832	0.0585203
586	30	534	0.002136	112.27	7.62078	17.9974	3.66618	0.955056	0.958801	0.935393	0.935393	0.918539	0.895131	0.902622	0.92603	0.924157	0.907303	0.929775	0.912921	0.86985	0.89794	0.837079	0.825843	0.878277	0.877341	0.873596	0.865169	1	0.923817	0.0506599
590	34	486	0.001944	112.268	7.58653	17.9941	3.65692	0.953704	0.961934	0.936214	0.934156	0.916667	0.894033	0.907407	0.923868	0.924897	0.908436	0.933128	0.918724	0.87037	0.898148	0.838477	0.823045	0.880658	0.876543	0.875514	0.869342	1	0.924359	0.0512114
590	22	19294	0.077176	97.7013	8.01783	11.9561	2.92095	0.932	0.928268	0.91715	0.897352	0.910879	0.874495	0.909687	0.892194	0.91487	0.897403	0.914507	0.884783	0.842101	0.883928	0.869752	0.866461	0.877008	0.86545	0.864647	0.86983	1	0.905658	0.0588027
592	24	18120	0.07248	97.6204	8.39617	11.9497	3.06312	0.933692	0.929415	0.917743	0.8984	0.911313	0.875331	0.909713	0.893377	0.915563	0.897903	0.914873	0.885127	0.84255	0.884244	0.870006	0.867329	0.876987	0.865177	0.865259	0.869095	1	0.906471	0.0582567
592	24	18120	0.07248	97.6204	8.39617	11.9497	3.06312	0.933692	0.929415	0.917743	0.8984	0.911313	0.875331	0.909713	0.893377	0.915563	0.897903	0.914873	0.885127	0.84255	0.884244	0.870006	0.867329	0.876987	0.865177	0.865259	0.869095	1	0.906471	0.0582567
597	29	15619	0.062476	126.104	9.30278	25.5267	5.62808	0.934471	0.930597	0.918945	0.90025	0.911934	0.8756	0.909405	0.893783	0.91552	0.897817	0.915231	0.88594	0.842596	0.885012	0.870734	0.867437	0.876305	0.866349	0.865164	0.869134	1	0.907174	0.0578207
598	30	532	0.002128	112.16	8.23551	17.9865	3.98889	0.953008	0.956767	0.93797	0.931391	0.931391	0.890038	0.93797	0.922932	0.920113	0.906955	0.906955	0.884398	0.850564	0.895677	0.863722	0.867481	0.87218	0.860902	0.863722	0.883459	1	0.924449	0.0538528
602	34	497	0.001988	112.046	8.20256	17.9302	3.95781	0.95171	0.95674	0.937626	0.934608	0.93159	0.88833	0.935614	0.919517	0.923541	0.907445	0.904427	0.882294	0.852113	0.896378	0.863179	0.869215	0.870221	0.861167	0.867203	0.8833	1	0.924208	0.0539343
602	22	19015	0.07606	97.5139	7.95929	11.8855	2.89858	0.943308	0.912885	0.909598	0.898238	0.902787	0.896108	0.903997	0.880147	0.880384	0.903918	0.912569	0.842966	0.864449	0.840678	0.833421	0.870865	0.840889	0.867447	0.891296	0.855351	1	0.900748	0.0608334
604	24	17860	0.07144	97.413	8.34754	11.8727	3.05321	0.944569	0.913774	0.911534	0.899888	0.903639	0.896976	0.905431	0.881075	0.880571	0.904619	0.913242	0.842497	0.864362	0.840398	0.833539	0.871025	0.841433	0.868085	0.891433	0.855655	1	0.90173	0.060543
604	24	17860	0.07144	97.413	8.34754	11.8727	3.05321	0.944569	0.913774	0.911534	0.899888	0.903639	0.896976	0.905431	0.881075	0.880571	0.904619	0.913242	0.842497	0.864362	0.840398	0.833539	0.871025	0.841433	0.868085	0.891433	0.855655	1	0.90173	0.060543
609	29	15239	0.060956	126.505	9.27756	25.7654	5.6822	0.946519	0.915218	0.912593	0.900387	0.904226	0.898681	0.906424	0.880766	0.881226	0.90439	0.913118	0.842411	0.863344	0.841164	0.834536	0.871153	0.841	0.867773	0.891889	0.855962	1	0.902591	0.0600773
610	30	409	0.001636	113.402	7.77917	18.5501	3.82985	0.966993	0.927873	0.949878	0.914425	0.925428	0.915648	0.932763	0.892421	0.888753	0.9022	0.909535	0.828851	0.877751	0.845966	0.833741	0.866748	0.816626	0.866748	0.900978	0.875306	1	0.917633	0.0500443
614	34	379	0.001516	113.191	7.67152	18.4411	3.75556	0.968338	0.92876	0.949868	0.915567	0.932718	0.915567	0.931398	0.894459	0.889182	0.902375	0.919525	0.824538	0.875989	0.849604	0.836412	0.868074	0.813984	0.862797	0.898417	0.878628	1	0.918907	0.0492753
614	22	15037	0.060148	99.466	7.8795	12.5959	2.97296	0.93117	0.918468	0.909822	0.916506	0.897985	0.871484	0.905201	0.908492	0.896023	0.890869	0.885117	0.836304	0.882157	0.870619	0.867959	0.84741	0.888409	0.876704	0.836038	0.873878	1	0.90161	0.0585466
616	24	14166	0.056664	99.4078	8.28928	12.5989	3.13246	0.932691	0.919279	0.910278	0.918043	0.898807	0.871982	0.905478	0.909043	0.89623	0.890583	0.88603	0.837216	0.882783	0.870182	0.867288	0.847769	0.887936	0.876429	0.835945	0.874206	1	0.90232	0.0582155
616	24	14166	0.056664	99.4078	8.28928	12.5989	3.13246	0.932691	0.919279	0.910278	0.918043	0.898807	0.871982	0.905478	0.909043	0.89623	0.890583	0.88603	0.837216	0.882783	0.870182	0.867288	0.847769	0.887936	0.876429	0.835945	0.874206	1	0.90232	0.0582155
621	29	12076	0.048304	128.909	9.11212	27.2246	5.75838	0.934829	0.919924	0.912512	0.919013	0.898973	0.873965	0.905888	0.90891	0.896779	0.891148	0.888249	0.836245	0.883571	0.869576	0.866968	0.84817	0.888084	0.876159	0.834838	0.875248	1	0.903311	0.0578459
622	30	237	0.000948	114.921	8.52793	19.3501	4.44138	0.983122	0.943038	0.940928	0.919831	0.919831	0.873418	0.93038	0.921941	0.915612	0.902954	0.902954	0.85443	0.875527	0.883966	0.881857	0.85654	0.898734	0.869198	0.839662	0.860759	1	0.922998	0.0462776
626	34	217	0.000868	115.056	8.70298	19.4304	4.54484	0.983871	0.949309	0.940092	0.926267	0.914747	0.875576	0.928571	0.914747	0.926267	0.900922	0.896313	0.857143	0.866359	0.880184	0.882488	0.854839	0.910138	0.866359	0.845622	0.864055	1	0.923816	0.0457724
626	22	13926	0.055704	99.6318	8.00968	12.6657	3.03741	0.937922	0.932249	0.915446	0.904316	0.907727	0.896919	0.904459	0.901874	0.905752	0.894083	0.877783	0.84371	0.876275	0.850029	0.881373	0.871966	0.855199	0.895842	0.853978	0.875736	1	0.906509	0.0592096
628	24	13119	0.052476	99.4508	8.40335	12.622	3.18015	0.938944	0.933189	0.916762	0.905633	0.909178	0.898011	0.905099	0.902965	0.906281	0.894962	0.878459	0.845263	0.877277	0.850675	0.882118	0.873504	0.856544	0.896181	0.854067	0.875867	1	0.907551	0.0587933
628	24	13119	0.052476	99.4508	8.40335	12.622	3.18015	0.938944	0.933189	0.916762	0.905633	0.909178	0.898011	0.905099	0.902965	0.906281	0.894962	0.878459	0.845263	0.877277	0.850675	0.882118	0.873504	0.856544	0.896181	0.854067	0.875867	1	0.907551	0.0587933
633	29	11278	0.045112	130.405	9.32719	28.189	6.02055	0.940193	0.934563	0.917317	0.906721	0.911819	0.899362	0.906632	0.902465	0.907031	0.897145	0.879456	0.846072	0.878658	0.852367	0.882781	0.876352	0.856801	0.895593	0.854673	0.875953	1	0.908741	0.0581243
634	30	151	0.000604	116.75	8.43757	20.264	4.35602	0.960265	0.960265	0.917219	0.933775	0.933775	0.900662	0.953642	0.917219	0.937086	0.880795	0.917219	0.837748	0.877483	0.831126	0.910596	0.860927	0.880795	0.923841	0.860927	0.874172	1	0.925044	0.0502474
638	34	144	0.000576	116.731	8.55139	20.2631	4.41521	0.961806	0.961806	0.923611	0.934028	0.934028	0.895833	0.954861	0.916667	0.934028	0.878472	0.916667	0.836806	0.871528	0.829861	0.909722	0.861111	0.881944	0.923611	0.861111	0.871528	1	0.925453	0.0499771
638	22	10684	0.042736	102.19	7.73051	13.6327	3.07924	0.939208	0.924092	0.930316	0.902939	0.915294	0.888197	0.921752	0.908461	0.884734	0.904624	0.923905	0.86068	0.874345	0.872286	0.861101	0.870554	0.875655	0.870928	0.876404	0.872988	1	0.910204	0.0576167
640	24	10091	0.040364	102.127	8.15527	13.6338	3.25617	0.939946	0.92523	0.931127	0.904073	0.916262	0.889357	0.922257	0.908433	0.885046	0.905857	0.923248	0.861857	0.874145	0.871965	0.861213	0.870132	0.876623	0.870677	0.877663	0.872907	1	0.910914	0.0573285
640	24	10091	0.040364	102.127	8.15527	13.6338	3.25617	0.939946	0.92523	0.931127	0.904073	0.916262	0.889357	0.922257	0.908433	0.885046	0.905857	0.923248	0.861857	0.874145	0.871965	0.861213	0.870132	0.876623	0.870677	0.877663	0.872907	1	0.910914	0.0573285
645	29	8721	0.034884	132.115	9.07561	29.2737	6.02764	0.941406	0.925467	0.930685	0.90391	0.916753	0.891813	0.925009	0.909586	0.885449	0.905458	0.923403	0.863261	0.874212	0.87318	0.862974	0.870198	0.876046	0.870428	0.877824	0.87318	1	0.911628	0.0571914
646	30	112	0.000448	117.079	7.95107	20.3994	4.16667	0.959821	0.955357	0.933036	0.915179	0.928571	0.941964	0.924107	0.941964	0.897321	0.875	0.9375	0.919643	0.852679	0.888393	0.888393	0.875	0.848214	0.901786	0.870536	0.861607	1	0.926998	0.0523299
650	34	107	0.000428	117.072	8.01265	20.4	4.1992	0.957944	0.957944	0.939252	0.915888	0.925234	0.943925	0.920561	0.948598	0.906542	0.883178	0.934579	0.920561	0.864486	0.88785	0.88785	0.878505	0.841121	0.897196	0.869159	0.864486	1	0.928618	0.0509023
650	22	9274	0.037096	102.57	7.90475	13.7936	3.1778	0.933901	0.925814	0.910772	0.934386	0.899288	0.893088	0.913791	0.900421	0.905111	0.871523	0.922364	0.875943	0.869959	0.883438	0.874003	0.858044	0.86074	0.873895	0.867263	0.88581	1	0.908664	0.0568673
652	24	8772	0.035088	102.486	8.34612	13.788	3.35837	0.934736	0.926984	0.911537	0.933881	0.900422	0.893354	0.914444	0.901448	0.905609	0.870953	0.922709	0.875627	0.871238	0.882809	0.874943	0.858812	0.859781	0.875228	0.86759	0.885773	1	0.909225	0.0566937
652	24	8772	0.035088	102.486	8.34612	13.788	3.35837	0.934736	0.926984	0.911537	0.933881	0.900422	0.893354	0.914444	0.901448	0.905609	0.870953	0.922709	0.875627	0.871238	0.882809	0.874943	0.858812	0.859781	0.875228	0.86759	0.885773	1	0.909225	0.0566937
657	29	7597	0.030388	130.41	9.32181	28.1921	6.03939	0.937344	0.928064	0.912729	0.933658	0.901277	0.894432	0.912663	0.901738	0.905686	0.872318	0.922733	0.876662	0.871594	0.882651	0.87528	0.857575	0.859681	0.876596	0.868106	0.885942	1	0.910003	0.0564584
658	30	129	0.000516	116.025	8.90289	19.9332	4.72793	0.945736	0.953488	0.910853	0.945736	0.926357	0.875969	0.922481	0.903101	0.937984	0.860465	0.934109	0.856589	0.887597	0.910853	0.860465	0.810078	0.895349	0.872093	0.906977	0.875969	1	0.918241	0.0513516
662	34	121	0.000484	116.033	8.93169	19.9399	4.74799	0.942149	0.958678	0.913223	0.946281	0.92562	0.876033	0.917355	0.900826	0.938017	0.859504	0.942149	0.859504	0.88843	0.92562	0.863636	0.805785	0.896694	0.867769	0.909091	0.867769	1	0.918749	0.049824
662	22	17233	0.068932	98.8262	7.85935	12.3567	2.90751	0.927262	0.90582	0.917658	0.894041	0.893344	0.894128	0.939041	0.903267	0.895636	0.901062	0.922126	0.870481	0.865578	0.855481	0.875646	0.874688	0.849069	0.882899	0.866506	0.862357	1	0.903271	0.057937
664	24	16216	0.064864	98.7245	8.25811	12.3431	3.06412	0.927849	0.906851	0.918753	0.894672	0.89498	0.895134	0.939905	0.904045	0.89646	0.901548	0.922237	0.870807	0.866027	0.856531	0.876141	0.87463	0.849809	0.883849	0.867322	0.863006	1	0.9041	0.0578759
664	24	16216	0.064864	98.7245	8.25811	12.3431	3.06412	0.927849	0.906851	0.918753	0.894672	0.89498	0.895134	0.939905	0.904045	0.89646	0.901548	0.922237	0.870807	0.866027	0.856531	0.876141	0.87463	0.849809	0.883849	0.867322	0.863006	1	0.9041	0.0578759
669	29	13928	0.055712	128.905	9.17976	27.2275	5.7874	0.92813	0.907848	0.920484	0.89557	0.895606	0.894816	0.940372	0.904365	0.897329	0.90135	0.922889	0.870908	0.866528	0.856297	0.875287	0.876113	0.850409	0.883795	0.867318	0.864159	1	0.904699	0.0573257
670	30	246	0.000984	114.303	7.89337	18.997	3.93335	0.953252	0.930894	0.947154	0.908537	0.906504	0.890244	0.957317	0.896341	0.892276	0.918699	0.924797	0.871951	0.859756	0.841463	0.871951	0.890244	0.861789	0.878049	0.835366	0.880081	1	0.916675	0.050409
674	34	229	0.000916	114.209	7.85092	18.9482	3.91566	0.951965	0.930131	0.954148	0.91048	0.908297	0.895197	0.962882	0.89738	0.893013	0.917031	0.925764	0.877729	0.858079	0.840611	0.868996	0.884279	0.871179	0.886463	0.840611	0.886463	1	0.91849	0.0509192
674	22	15434	0.061736	100.282	7.57125	12.8852	2.89388	0.951082	0.9182	0.922476	0.925813	0.902747	0.901678	0.904918	0.919107	0.887229	0.870772	0.905987	0.858235	0.884217	0.851529	0.857004	0.863451	0.865913	0.867403	0.861896	0.844629	1	0.909193	0.0557371
676	24	14538	0.058152	100.187	8.06088	12.8783	3.09381	0.952022	0.919005	0.923373	0.9264	0.903873	0.902566	0.905971	0.920312	0.887777	0.870959	0.906246	0.858818	0.883822	0.851355	0.857683	0.863805	0.86635	0.86776	0.86157	0.845027	1	0.909932	0.0553578
676	24	14538	0.058152	100.187	8.06088	12.8783	3.09381	0.952022	0.919005	0.923373	0.9264	0.903873	0.902566	0.905971	0.920312	0.887777	0.870959	0.906246	0.858818	0.883822	0.851355	0.857683	0.863805	0.86635	0.86776	0.86157	0.845027	1	0.909932	0.0553578
681	29	12450	0.0498	130.211	9.02246	28.0387	5.8249	0.953574	0.91996	0.923655	0.92755	0.905221	0.902771	0.90751	0.920723	0.888032	0.870442	0.906225	0.860723	0.883494	0.852249	0.857711	0.863815	0.867108	0.868715	0.861647	0.844177	1	0.910724	0.0550156
682	30	185	0.00074	115.543	7.73581	19.6013	3.86773	0.972973	0.932432	0.918919	0.945946	0.918919	0.921622	0.92973	0.945946	0.9	0.87027	0.894595	0.87027	0.87027	0.843243	0.854054	0.886486	0.862162	0.862162	0.856757	0.881081	1	0.921682	0.0463121
686	34	171	0.000684	115.604	7.78196	19.6352	3.89444	0.976608	0.935673	0.918129	0.947368	0.921053	0.921053	0.929825	0.944444	0.897661	0.868421	0.894737	0.871345	0.877193	0.839181	0.853801	0.891813	0.856725	0.874269	0.859649	0.874269	1	0.922791	0.0454313
686	22	12499	0.049996	101.401	7.98891	13.3393	3.12265	0.937315	0.924234	0.916953	0.913113	0.914953	0.868189	0.904192	0.919274	0.899152	0.890711	0.898712	0.854268	0.867029	0.860549	0.882671	0.859269	0.861149	0.87875	0.861869	0.884951	1	0.906288	0.0562488
688	24	11777	0.047108	101.354	8.44083	13.3493	3.30417	0.939501	0.924896	0.91823	0.914197	0.915938	0.869449	0.905536	0.919122	0.900144	0.890719	0.897809	0.854802	0.867284	0.859811	0.883417	0.859132	0.861637	0.879171	0.861085	0.884648	1	0.907203	0.0558179
688	24	11777	0.047108	101.354	8.44083	13.3493	3.30417	0.939501	0.924896	0.91823	0.914197	0.915938	0.869449	0.905536	0.919122	0.900144	0.890719	0.897809	0.854802	0.867284	0.859811	0.883417	0.859132	0.861637	0.879171	0.861085	0.884648	1	0.907203	0.0558179
693	29	10137	0.040548	128.419	9.2984	26.9359	5.81679	0.939824	0.925274	0.919256	0.915113	0.917628	0.869439	0.906235	0.919207	0.899428	0.891141	0.897406	0.855283	0.869735	0.859574	0.884236	0.859426	0.860758	0.879452	0.858933	0.884384	1	0.907703	0.0558736
694	30	252	0.001008	114.276	7.73427	18.9733	3.84418	0.952381	0.948413	0.930556	0.930556	0.93254	0.904762	0.93254	0.920635	0.920635	0.89881	0.914683	0.869048	0.89881	0.880952	0.904762	0.867063	0.85119	0.873016	0.863095	0.873016	1	0.923981	0.051396
698	34	229	0.000916	114.452	7.73096	19.0595	3.83566	0.951965	0.956332	0.927948	0.934498	0.936681	0.908297	0.934498	0.912664	0.914847	0.90393	0.914847	0.868996	0.901747	0.886463	0.908297	0.868996	0.849345	0.868996	0.855895	0.868996	1	0.925337	0.0491904
698	22	20473	0.081892	97.4222	7.94061	11.8509	2.86608	0.9503	0.91755	0.93467	0.920481	0.921042	0.882797	0.903898	0.921262	0.886607	0.886314	0.89723	0.865799	0.872027	0.853466	0.880526	0.868681	0.870879	0.870024	0.871514	0.868705	1	0.911169	0.0554324
700	24	19214	0.076856	97.3264	8.36418	11.8419	3.02563	0.951025	0.918757	0.935568	0.921516	0.92188	0.883132	0.904835	0.92162	0.887816	0.887712	0.897861	0.866478	0.872151	0.853805	0.880218	0.868689	0.871396	0.870849	0.872151	0.869496	1	0.911967	0.0552227
700	24	19214	0.076856	97.3264	8.36418	11.8419	3.02563	0.951025	0.918757	0.935568	0.921516	0.92188	0.883132	0.904835	0.92162	0.887816	0.887712	0.897861	0.866478	0.872151	0.853805	0.880218	0.868689	0.871396	0.870849	0.872151	0.869496	1	0.911967	0.0552227
705	29	16567	0.066268	124.17	9.20391	24.3784	5.3928	0.952466	0.919237	0.936138	0.922195	0.922346	0.883896	0.905294	0.921712	0.888181	0.887457	0.898533	0.865667	0.873725	0.855345	0.880908	0.868443	0.871461	0.871673	0.872125	0.869711	1	0.912582	0.0549102
706	30	732	0.002928	110.618	7.75588	17.2341	3.66337	0.969262	0.933743	0.954918	0.929645	0.935109	0.888661	0.920765	0.930328	0.898907	0.903689	0.907787	0.879781	0.865437	0.853825	0.89071	0.862022	0.851093	0.875683	0.864754	0.886612	1	0.923812	0.0501532
710	34	675	0.0027	110.536	7.71925	17.1942	3.6458	0.968889	0.937778	0.952593	0.931111	0.934074	0.887407	0.922222	0.932593	0.9	0.905185	0.906667	0.882963	0.866667	0.853333	0.89037	0.863704	0.848148	0.876296	0.863704	0.884444	1	0.92432	0.0498664
710	22	27407	0.109628	95.2214	7.97938	11.0817	2.77103	0.929398	0.917667	0.921954	0.910078	0.888441	0.887365	0.908454	0.895665	0.879283	0.884774	0.916974	0.861331	0.867333	0.844273	0.876127	0.862845	0.871858	0.874631	0.835024	0.860656	1	0.90172	0.0588598
712	24	25684	0.102736	95.1322	8.36294	11.0738	2.91508	0.930677	0.919074	0.922598	0.911034	0.889601	0.887751	0.909808	0.896803	0.879536	0.88522	0.916952	0.861801	0.867758	0.844865	0.875954	0.863456	0.872197	0.875019	0.834605	0.861314	1	0.902583	0.0585329
712	24	25684	0.102736	95.1322	8.36294	11.0738	2.91508	0.930677	0.919074	0.922598	0.911034	0.889601	0.887751	0.909808	0.896803	0.879536	0.88522	0.916952	0.861801	0.867758	0.844865	0.875954	0.863456	0.872197	0.875019	0.834605	0.861314	1	0.902583	0.0585329
717	29	21969	0.087876	122.745	9.20913	23.562	5.29027	0.93179	0.920115	0.923119	0.91183	0.890437	0.887819	0.910965	0.897651	0.88131	0.88593	0.916337	0.863376	0.868747	0.845783	0.875006	0.863512	0.873208	0.87578	0.834767	0.861122	1	0.903372	0.0579688
718	30	1175	0.0047	110.498	7.82918	17.1831	3.66293	0.948936	0.94	0.932766	0.929787	0.897872	0.896596	0.919574	0.902979	0.875319	0.894894	0.913617	0.881702	0.880851	0.84383	0.878298	0.873617	0.874043	0.890213	0.831915	0.854043	1	0.914172	0.0533565
722	34	1088	0.004352	110.503	7.85216	17.187	3.67374	0.949449	0.939798	0.933364	0.931526	0.895221	0.897059	0.918658	0.902114	0.877298	0.896599	0.913603	0.880515	0.877757	0.849265	0.875919	0.872243	0.875919	0.887408	0.831342	0.852022	1	0.914231	0.0537145
722	22	24253	0.097012	96.9142	8.08316	11.6788	2.92102	0.930833	0.927287	0.918917	0.907929	0.897085	0.904795	0.920711	0.892467	0.921927	0.888591	0.927246	0.869418	0.860223	0.852142	0.858574	0.869542	0.881808	0.863172	0.859296	0.855482	1	0.90765	0.0566019
724	24	22792	0.091168	96.8533	8.50395	11.6828	3.08611	0.932081	0.928089	0.919467	0.909201	0.897771	0.905647	0.921266	0.893208	0.922078	0.889062	0.927496	0.869932	0.860938	0.85315	0.859315	0.869735	0.881998	0.863395	0.85938	0.85598	1	0.90841	0.056309
724	24	22792	0.091168	96.8533	8.50395	11.6828	3.08611	0.932081	0.928089	0.919467	0.909201	0.897771	0.905647	0.921266	0.893208	0.922078	0.889062	0.927496	0.869932	0.860938	0.85315	0.859315	0.869735	0.881998	0.863395	0.85938	0.85598	1	0.90841	0.056309
729	29	19492	0.077968	125.198	9.42025	24.9998	5.66062	0.933486	0.929304	0.920839	0.910502	0.899087	0.906705	0.921891	0.893726	0.921994	0.888698	0.927586	0.870562	0.861148	0.852786	0.859635	0.869639	0.88326	0.86438	0.859532	0.854556	1	0.909305	0.0558218
730	30	719	0.002876	111.543	8.06003	17.6829	3.8309	0.959666	0.942281	0.935327	0.929764	0.914465	0.920723	0.94089	0.91516	0.934631	0.912378	0.936022	0.886648	0.879694	0.874826	0.85605	0.875522	0.897775	0.877608	0.844924	0.857441	1	0.925941	0.0518977
734	34	658	0.002632	111.446	8.09807	17.64	3.84388	0.960486	0.946049	0.93693	0.929331	0.916413	0.919453	0.93997	0.916413	0.933891	0.912614	0.93617	0.887538	0.881459	0.87538	0.854863	0.87538	0.898176	0.882979	0.849544	0.857903	1	0.926902	0.0511335
734	22	20537	0.082148	98.105	8.02958	12.103	2.94957	0.947461	0.919511	0.89497	0.909432	0.899766	0.902956	0.896772	0.905609	0.900302	0.873375	0.908677	0.858451	0.875103	0.86444	0.880776	0.848615	0.857185	0.880192	0.854507	0.869333	1	0.904163	0.0584992
736	24	19298	0.077192	97.9937	8.41917	12.0863	3.10083	0.948337	0.920588	0.896285	0.911208	0.901026	0.903876	0.897217	0.906104	0.901415	0.873666	0.90911	0.85825	0.875194	0.864649	0.880998	0.848767	0.857161	0.880143	0.854052	0.869002	1	0.905026	0.0581318
736	24	19298	0.077192	97.9937	8.41917	12.0863	3.10083	0.948337	0.920588	0.896285	0.911208	0.901026	0.903876	0.897217	0.906104	0.901415	0.873666	0.90911	0.85825	0.875194	0.864649	0.880998	0.848767	0.857161	0.880143	0.854052	0.869002	1	0.905026	0.0581318
741	29	16454	0.065816	125.7	9.30416	25.2858	5.60367	0.948918	0.922663	0.897928	0.913	0.90285	0.906254	0.899629	0.906467	0.901787	0.873921	0.9099	0.858423	0.875562	0.863802	0.881336	0.849459	0.857421	0.880455	0.853197	0.869272	1	0.906259	0.0573525
742	30	541	0.002164	112.325	7.97534	18.0464	3.84789	0.959335	0.938078	0.915896	0.919593	0.914972	0.907579	0.917745	0.906654	0.897412	0.900185	0.914048	0.865065	0.889094	0.878004	0.868762	0.853974	0.869686	0.887246	0.857671	0.880776	1	0.916433	0.0517168
746	34	508	0.002032	112.156	7.88769	17.9604	3.79	0.958661	0.939961	0.915354	0.922244	0.91437	0.909449	0.917323	0.90748	0.899606	0.898622	0.912402	0.867126	0.889764	0.88189	0.86811	0.854331	0.870079	0.88878	0.856299	0.877953	1	0.916977	0.0513182
746	22	18658	0.074632	98.7112	7.89205	12.3167	2.93065	0.948521	0.918748	0.912799	0.910226	0.901168	0.901329	0.891494	0.920356	0.889913	0.874638	0.911646	0.834923	0.867992	0.86475	0.872468	0.872468	0.872762	0.879221	0.854486	0.860623	1	0.905874	0.0579296
748	24	17545	0.07018	98.5966	8.34205	12.3017	3.10331	0.948846	0.919806	0.913907	0.911399	0.901966	0.90171	0.892135	0.921089	0.890453	0.875435	0.911684	0.83625	0.868367	0.865204	0.87324	0.872442	0.873525	0.879538	0.854745	0.860587	1	0.906592	0.0577216
748	24	17545	0.07018	98.5966	8.34205	12.3017	3.10331	0.948846	0.919806	0.913907	0.911399	0.901966	0.90171	0.892135	0.921089	0.890453	0.875435	0.911684	0.83625	0.868367	0.865204	0.87324	0.872442	0.873525	0.879538	0.854745	0.860587	1	0.906592	0.0577216
753	29	15088	0.060352	127.38	9.24048	26.292	5.70047	0.949397	0.920665	0.914535	0.912812	0.903499	0.900384	0.892961	0.922289	0.890144	0.875099	0.91248	0.83742	0.868737	0.864859	0.874138	0.874238	0.875199	0.879673	0.855216	0.860883	1	0.907233	0.0572381
754	30	371	0.001484	113.119	8.12997	18.4368	3.96906	0.967655	0.944744	0.938005	0.932615	0.915094	0.908356	0.898922	0.93531	0.898922	0.889488	0.919137	0.845013	0.878706	0.865229	0.871968	0.901617	0.881402	0.874663	0.855795	0.863881	1	0.921911	0.0487202
758	34	346	0.001384	113.081	8.12497	18.4184	3.96506	0.972543	0.947977	0.937861	0.936416	0.92052	0.91185	0.894509	0.934971	0.901734	0.887283	0.91763	0.842486	0.874277	0.859827	0.872832	0.897399	0.875723	0.869942	0.858382	0.864162	1	0.923322	0.0478375
758	22	15117	0.060468	99.4664	7.87397	12.5956	2.96608	0.93848	0.925283	0.922372	0.90084	0.893067	0.89353	0.878217	0.873983	0.898723	0.890157	0.917907	0.834392	0.878845	0.887378	0.852153	0.848746	0.873156	0.876331	0.863928	0.847093	1	0.90215	0.0561774
760	24	14195	0.05678	99.4047	8.31491	12.5993	3.1401	0.939451	0.926629	0.922895	0.900845	0.893871	0.893977	0.879535	0.874709	0.898626	0.890736	0.918211	0.83459	0.878478	0.888059	0.852624	0.849031	0.872772	0.875977	0.863262	0.84646	1	0.902761	0.0561179
760	24	14195	0.05678	99.4047	8.31491	12.5993	3.1401	0.939451	0.926629	0.922895	0.900845	0.893871	0.893977	0.879535	0.874709	0.898626	0.890736	0.918211	0.83459	0.878478	0.888059	0.852624	0.849031	0.872772	0.875977	0.863262	0.84646	1	0.902761	0.0561179
765	29	12169	0.048676	127.997	9.21072	26.6677	5.73368	0.941532	0.928055	0.923987	0.901594	0.895226	0.895184	0.879612	0.874682	0.898882	0.891117	0.918687	0.835237	0.878379	0.888323	0.853275	0.848344	0.872463	0.875462	0.864163	0.845797	1	0.903687	0.0557271
766	30	274	0.001096	113.783	7.91944	18.7454	3.95433	0.95438	0.95438	0.95438	0.919708	0.899635	0.903285	0.890511	0.892336	0.910584	0.908759	0.95073	0.841241	0.883212	0.886861	0.879562	0.843066	0.868613	0.872263	0.85219	0.841241	1	0.918993	0.049402
770	34	254	0.001016	113.885	7.9553	18.7973	3.97577	0.954724	0.954724	0.956693	0.92126	0.897638	0.899606	0.901575	0.901575	0.905512	0.919291	0.948819	0.84252	0.889764	0.885827	0.883858	0.84252	0.86811	0.870079	0.848425	0.844488	1	0.920516	0.0486936
770	22	15643	0.062572	99.0174	7.85784	12.4276	2.92751	0.935019	0.930288	0.906731	0.901489	0.910247	0.879307	0.911941	0.912996	0.892955	0.894266	0.903471	0.896343	0.875663	0.869207	0.871892	0.879691	0.900754	0.892668	0.854983	0.842709	1	0.907023	0.059322
772	24	14742	0.058968	98.9602	8.30288	12.4332	3.10207	0.936474	0.930878	0.907441	0.902218	0.910765	0.879799	0.912291	0.913004	0.894044	0.89479	0.90405	0.89652	0.875322	0.86976	0.871557	0.879901	0.901031	0.892755	0.855277	0.84283	1	0.907654	0.0590943
772	24	14742	0.058968	98.9602	8.30288	12.4332	3.10207	0.936474	0.930878	0.907441	0.902218	0.910765	0.879799	0.912291	0.913004	0.894044	0.89479	0.90405	0.89652	0.875322	0.86976	0.871557	0.879901	0.901031	0.892755	0.855277	0.84283	1	0.907654	0.0590943
777	29	12704	0.050816	126.609	9.18409	25.8195	5.59247	0.937067	0.932147	0.908179	0.904085	0.912114	0.880431	0.913492	0.913256	0.895269	0.895427	0.904912	0.896765	0.876102	0.870553	0.871615	0.880825	0.901409	0.893498	0.855557	0.841821	1	0.908564	0.0587626
778	30	364	0.001456	112.464	8.30089	18.1358	4.04817	0.964286	0.93956	0.929945	0.929945	0.925824	0.892857	0.929945	0.927198	0.892857	0.880495	0.895604	0.907967	0.873626	0.853022	0.862637	0.894231	0.913462	0.910714	0.855769	0.837912	1	0.921213	0.0526491
782	34	336	0.001344	112.236	8.29551	18.0271	4.02853	0.967262	0.938988	0.931548	0.928571	0.928571	0.888393	0.93006	0.925595	0.892857	0.88244	0.894345	0.909226	0.876488	0.85119	0.866071	0.891369	0.918155	0.912202	0.854167	0.837798	1	0.921639	0.0525253
782	22	18223	0.072892	97.722	7.87873	11.9554	2.86606	0.934506	0.91615	0.895791	0.915876	0.890962	0.879328	0.909675	0.900181	0.915135	0.865198	0.906821	0.85746	0.874582	0.862207	0.871207	0.869368	0.863058	0.883526	0.836223	0.841327	1	0.900721	0.0586517
784	24	17111	0.068444	97.6384	8.32435	11.9519	3.04066	0.935597	0.917451	0.89796	0.917129	0.891882	0.880808	0.909152	0.900094	0.915435	0.866402	0.906405	0.857577	0.873678	0.86272	0.869879	0.869382	0.863743	0.884314	0.836772	0.841359	1	0.901577	0.0583265
784	24	17111	0.068444	97.6384	8.32435	11.9519	3.04066	0.935597	0.917451	0.89796	0.917129	0.891882	0.880808	0.909152	0.900094	0.915435	0.866402	0.906405	0.857577	0.873678	0.86272	0.869879	0.869382	0.863743	0.884314	0.836772	0.841359	1	0.901577	0.0583265
789	29	14737	0.058948	126.086	9.18544	25.5056	5.56376	0.936995	0.91976	0.898792	0.917656	0.892414	0.880641	0.909955	0.90171	0.915519	0.867375	0.906155	0.859402	0.873957	0.862184	0.870428	0.868257	0.86276	0.885424	0.837552	0.841589	1	0.902456	0.0578447
790	30	448	0.001792	113.021	7.70552	18.3615	3.75461	0.947545	0.947545	0.91183	0.933036	0.91183	0.908482	0.920759	0.90067	0.93192	0.901786	0.90625	0.870536	0.870536	0.876116	0.870536	0.860491	0.875	0.887277	0.840402	0.858259	1	0.917233	0.0526973
794	34	410	0.00164	113.161	7.67583	18.4266	3.74522	0.946341	0.94878	0.912195	0.932927	0.912195	0.909756	0.92561	0.89878	0.934146	0.9	0.907317	0.865854	0.876829	0.87561	0.869512	0.853659	0.87561	0.886585	0.836585	0.863415	1	0.91751	0.0515128
794	22	20874	0.083496	97.5684	7.88394	11.9005	2.86601	0.934176	0.933913	0.900786	0.909888	0.895372	0.901911	0.915277	0.877623	0.902367	0.879371	0.909888	0.861167	0.866245	0.861718	0.84507	0.867371	0.858604	0.873934	0.834531	0.853598	1	0.903378	0.0569168
796	24	19564	0.078256	97.5233	8.28381	11.9081	3.02236	0.935443	0.935162	0.902499	0.910831	0.895778	0.902372	0.915815	0.878041	0.90296	0.879524	0.91078	0.861634	0.866336	0.862068	0.845558	0.867614	0.858771	0.874438	0.833955	0.85458	1	0.90422	0.0565188
796	24	19564	0.078256	97.5233	8.28381	11.9081	3.02236	0.935443	0.935162	0.902499	0.910831	0.895778	0.902372	0.915815	0.878041	0.90296	0.879524	0.91078	0.861634	0.866336	0.862068	0.845558	0.867614	0.858771	0.874438	0.833955	0.85458	1	0.90422	0.0565188
801	29	16815	0.06726	126.663	9.16551	25.8505	5.6051	0.935891	0.937585	0.903717	0.912905	0.897086	0.903003	0.915462	0.877936	0.903182	0.880642	0.910645	0.861463	0.866191	0.861671	0.845792	0.868837	0.860184	0.87529	0.833898	0.854029	1	0.905118	0.0562361
802	30	481	0.001924	113.157	8.23213	18.4626	4.02795	0.943867	0.956341	0.949064	0.933472	0.922037	0.913721	0.919958	0.886694	0.891892	0.892931	0.923077	0.880457	0.873181	0.878378	0.851351	0.863825	0.865904	0.863825	0.830561	0.844075	1	0.920245	0.0521855
806	34	445	0.00178	113.111	8.17812	18.4365	3.9968	0.94382	0.961798	0.948315	0.939326	0.92809	0.913483	0.921348	0.891011	0.895506	0.894382	0.922472	0.882022	0.87191	0.878652	0.85618	0.860674	0.864045	0.867416	0.831461	0.842697	1	0.922433	0.0508863
806	22	17423	0.069692	99.2747	7.87524	12.5244	2.96251	0.943695	0.929892	0.919733	0.929002	0.885238	0.913362	0.88013	0.902198	0.871004	0.864145	0.912587	0.850083	0.872037	0.843655	0.868651	0.844315	0.857602	0.87241	0.851547	0.851432	1	0.905016	0.0567186
808	24	16429	0.065716	99.1589	8.3426	12.5095	3.13889	0.944641	0.930428	0.921146	0.929697	0.886481	0.914785	0.880394	0.90255	0.871538	0.864143	0.912807	0.849869	0.872603	0.844482	0.869469	0.844178	0.857691	0.872908	0.851695	0.850691	1	0.905743	0.0564516
808	24	16429	0.065716	99.1589	8.3426	12.5095	3.13889	0.944641	0.930428	0.921146	0.929697	0.886481	0.914785	0.880394	0.90255	0.871538	0.864143	0.912807	0.849869	0.872603	0.844482	0.869469	0.844178	0.857691	0.872908	0.851695	0.850691	1	0.905743	0.0564516
813	29	14138	0.056552	128.917	9.24162	27.2409	5.83153	0.945749	0.930825	0.922691	0.930117	0.88828	0.916396	0.881419	0.902426	0.872436	0.864868	0.912965	0.850757	0.871693	0.845098	0.869501	0.844921	0.859952	0.874204	0.851358	0.852313	1	0.906629	0.0560501
814	30	265	0.00106	114.213	8.30836	18.9821	4.15612	0.967925	0.941509	0.933962	0.949057	0.883019	0.932075	0.911321	0.915094	0.901887	0.888679	0.920755	0.84717	0.884906	0.849057	0.884906	0.849057	0.837736	0.871698	0.843396	0.849057	1	0.919989	0.0493806
818	34	243	0.000972	114.308	8.22598	19.0229	4.1157	0.971193	0.940329	0.932099	0.946502	0.893004	0.932099	0.919753	0.921811	0.90535	0.895062	0.921811	0.849794	0.884774	0.853909	0.886831	0.851852	0.847737	0.876543	0.841564	0.853909	1	0.922421	0.0485097
818	22	13916	0.055664	100.116	7.87211	12.84	3.00813	0.946788	0.942153	0.920847	0.90978	0.900905	0.87112	0.888294	0.887072	0.882437	0.872772	0.920164	0.859802	0.867706	0.846544	0.864544	0.84525	0.861526	0.876473	0.855131	0.853011	1	0.904784	0.054188
820	24	13096	0.052384	100.046	8.33128	12.8415	3.1978	0.94777	0.943151	0.921274	0.910698	0.902947	0.871564	0.89031	0.887217	0.882865	0.874084	0.920548	0.860301	0.86786	0.846785	0.865493	0.845373	0.862401	0.875229	0.855681	0.853849	1	0.905642	0.0537671
820	24	13096	0.052384	100.046	8.33128	12.8415	3.1978	0.94777	0.943151	0.921274	0.910698	0.902947	0.871564	0.89031	0.887217	0.882865	0.874084	0.920548	0.860301	0.86786	0.846785	0.865493	0.845373	0.862401	0.875229	0.855681	0.853849	1	0.905642	0.0537671
825	29	11199	0.044796	127.607	9.14183	26.4224	5.66429	0.948522	0.94437	0.921064	0.911019	0.904768	0.872935	0.891196	0.887936	0.884945	0.874676	0.922448	0.861104	0.867533	0.848781	0.867042	0.844897	0.862577	0.875167	0.855434	0.854139	1	0.906499	0.0536341
826	30	240	0.00096	114.361	7.78512	19.0189	3.91129	0.952083	0.96875	0.9375	0.935417	0.91875	0.889583	0.8875	0.8875	0.877083	0.90625	0.927083	0.845833	0.864583	0.866667	0.879167	0.872917	0.86875	0.89375	0.835417	0.866667	1	0.917928	0.0462667
830	34	221	0.000884	114.367	7.87878	19.0286	3.96965	0.950226	0.970588	0.934389	0.941176	0.923077	0.895928	0.891403	0.886878	0.877828	0.900452	0.932127	0.834842	0.871041	0.868778	0.877828	0.866516	0.866516	0.895928	0.837104	0.873303	1	0.91889	0.0458299
830	22	15632	0.062528	98.9454	7.94663	12.4062	2.96333	0.936572	0.933374	0.913479	0.938556	0.910312	0.87999	0.914342	0.909896	0.879318	0.888594	0.899085	0.878103	0.867227	0.854433	0.844102	0.855489	0.885267	0.896814	0.859071	0.833834	1	0.908821	0.0546225
832	24	14717	0.058868	98.8652	8.3558	12.4016	3.12687	0.937419	0.934294	0.913841	0.938676	0.911803	0.881464	0.915336	0.910648	0.880003	0.888768	0.899402	0.878678	0.866821	0.854726	0.844635	0.856425	0.885507	0.897567	0.859448	0.834307	1	0.909535	0.054338
832	24	14717	0.058868	98.8652	8.3558	12.4016	3.12687	0.937419	0.934294	0.913841	0.938676	0.911803	0.881464	0.915336	0.910648	0.880003	0.888768	0.899402	0.878678	0.866821	0.854726	0.844635	0.856425	0.885507	0.897567	0.859448	0.834307	1	0.909535	0.054338
837	29	12723	0.050892	126.242	9.20269	25.6006	5.57727	0.938458	0.934096	0.914171	0.938615	0.912285	0.883125	0.916058	0.91146	0.879942	0.888234	0.900456	0.878841	0.867602	0.853258	0.845162	0.856834	0.885208	0.897391	0.858524	0.834787	1	0.90994	0.054269
838	30	395	0.00158	112.97	7.62942	18.3337	3.80733	0.940506	0.949367	0.932911	0.950633	0.935443	0.893671	0.927848	0.922785	0.886076	0.886076	0.913924	0.892405	0.879747	0.875949	0.864557	0.864557	0.901266	0.911392	0.859494	0.862025	1	0.922063	0.0501647
842	34	358	0.001432	112.791	7.6288	18.2485	3.82028	0.939944	0.948324	0.937151	0.948324	0.942737	0.891061	0.928771	0.921788	0.884078	0.888268	0.914804	0.891061	0.879888	0.875698	0.860335	0.867318	0.903631	0.909218	0.856145	0.858939	1	0.922402	0.0508416
842	22	18862	0.075448	97.7703	7.78279	11.9674	2.83937	0.942185	0.927685	0.889089	0.918805	0.891183	0.869738	0.898367	0.888506	0.901919	0.906823	0.903616	0.886014	0.872495	0.87284	0.867883	0.846093	0.880182	0.868439	0.856007	0.840022	1	0.902618	0.0579576
844	24	17698	0.070792	97.7149	8.21629	11.973	3.00617	0.943722	0.928636	0.89027	0.92016	0.891937	0.871257	0.898322	0.889649	0.902277	0.907617	0.904396	0.886597	0.872415	0.873376	0.868205	0.846734	0.880269	0.868827	0.856057	0.84018	1	0.90356	0.0573133
844	24	17698	0.070792	97.7149	8.21629	11.973	3.00617	0.943722	0.928636	0.89027	0.92016	0.891937	0.871257	0.898322	0.889649	0.902277	0.907617	0.904396	0.886597	0.872415	0.873376	0.868205	0.846734	0.880269	0.868827	0.856057	0.84018	1	0.90356	0.0573133
849	29	15247	0.060988	127.171	9.15048	26.1569	5.6333	0.945268	0.930183	0.89152	0.920607	0.89329	0.871876	0.898767	0.8907	0.902702	0.907982	0.905227	0.886338	0.872959	0.873877	0.869023	0.846035	0.880632	0.869942	0.855611	0.840788	1	0.90449	0.0569136
850	30	358	0.001432	114.077	8.06016	18.8979	4.01507	0.967877	0.941341	0.907821	0.946927	0.920391	0.898045	0.886872	0.879888	0.898045	0.916201	0.918994	0.882682	0.853352	0.900838	0.888268	0.839385	0.903631	0.889665	0.861732	0.847765	1	0.917606	0.0494934
854	34	332	0.001328	113.859	8.07131	18.792	4.00431	0.968373	0.941265	0.911145	0.947289	0.924699	0.896084	0.888554	0.88253	0.902108	0.915663	0.918675	0.881024	0.849398	0.902108	0.896084	0.843373	0.902108	0.89006	0.85994	0.846386	1	0.9187	0.0490723
854	22	16180	0.06472	100.034	7.56366	12.7911	2.89019	0.944901	0.938072	0.882386	0.90958	0.908931	0.905655	0.920334	0.914308	0.898857	0.875711	0.915946	0.858745	0.859271	0.853646	0.846446	0.876391	0.88492	0.90034	0.834425	0.837948	1	0.907162	0.0559077
856	24	15197	0.060788	99.9205	8.0486	12.7769	3.07848	0.945614	0.938935	0.883431	0.910344	0.90962	0.906001	0.920675	0.915575	0.899224	0.875666	0.916595	0.858952	0.859314	0.853919	0.84724	0.876851	0.884944	0.900408	0.834178	0.83806	1	0.907795	0.0557597
856	24	15197	0.060788	99.9205	8.0486	12.7769	3.07848	0.945614	0.938935	0.883431	0.910344	0.90962	0.906001	0.920675	0.915575	0.899224	0.875666	0.916595	0.858952	0.859314	0.853919	0.84724	0.876851	0.884944	0.900408	0.834178	0.83806	1	0.907795	0.0557597
861	29	13060	0.05224	127.663	8.99138	26.4435	5.57162	0.946899	0.939663	0.886141	0.911217	0.911639	0.907274	0.921018	0.91673	0.897703	0.876187	0.917649	0.859839	0.859571	0.855436	0.847856	0.878599	0.884342	0.900345	0.834648	0.838783	1	0.908871	0.0556063
862	30	307	0.001228	114.098	7.61947	18.8778	3.74	0.957655	0.956026	0.916938	0.920195	0.929967	0.921824	0.915309	0.938111	0.897394	0.856678	0.936482	0.851792	0.874593	0.864821	0.863192	0.87785	0.887622	0.915309	0.879479	0.838762	1	0.921049	0.0522193
866	34	288	0.001152	113.846	7.55272	18.7503	3.69132	0.961806	0.960069	0.923611	0.920139	0.934028	0.920139	0.911458	0.9375	0.901042	0.854167	0.9375	0.855903	0.875	0.866319	0.862847	0.878472	0.888889	0.918403	0.876736	0.84375	1	0.923163	0.0510203
866	22	13863	0.055452	99.8061	8.06872	12.7343	3.05302	0.941138	0.922924	0.89912	0.914088	0.90013	0.899481	0.886929	0.869545	0.914232	0.873656	0.923537	0.854974	0.85923	0.849564	0.860023	0.884657	0.876975	0.882168	0.871565	0.850213	1	0.9027	0.0580705
868	24	13066	0.052264	99.6756	8.48675	12.7114	3.22228	0.942944	0.924307	0.900314	0.914549	0.902418	0.899931	0.887571	0.86993	0.914205	0.874943	0.923427	0.855809	0.859942	0.850031	0.859483	0.884969	0.877774	0.882252	0.87234	0.849533	1	0.903688	0.0576958
868	24	13066	0.052264	99.6756	8.48675	12.7114	3.22228	0.942944	0.924307	0.900314	0.914549	0.902418	0.899931	0.887571	0.86993	0.914205	0.874943	0.923427	0.855809	0.859942	0.850031	0.859483	0.884969	0.877774	0.882252	0.87234	0.849533	1	0.903688	0.0576958
873	29	11214	0.044856	128.915	9.33599	27.2481	5.90105	0.943062	0.923399	0.901685	0.915686	0.902934	0.901418	0.888398	0.871143	0.914437	0.87422	0.923444	0.857009	0.859684	0.850856	0.857812	0.884609	0.876048	0.882022	0.872481	0.850143	1	0.904076	0.057733
874	30	201	0.000804	114.781	8.81942	19.3006	4.4772	0.972637	0.935323	0.930348	0.940299	0.91791	0.930348	0.915423	0.880597	0.912935	0.865672	0.91791	0.850746	0.863184	0.835821	0.858209	0.910448	0.880597	0.873134	0.878109	0.823383	1	0.919849	0.0511172
878	34	179	0.000716	114.684	8.83615	19.2535	4.46372	0.97486	0.935754	0.930168	0.932961	0.918994	0.927374	0.916201	0.888268	0.916201	0.865922	0.910615	0.849162	0.851955	0.832402	0.851955	0.907821	0.888268	0.874302	0.879888	0.829609	1	0.919405	0.0513044
878	22	18551	0.074204	98.3544	7.7553	12.1776	2.84396	0.939518	0.937524	0.91456	0.930408	0.888712	0.890518	0.909978	0.890087	0.898819	0.854401	0.917552	0.872648	0.866611	0.879252	0.865182	0.844132	0.877203	0.889332	0.844267	0.83796	1	0.907261	0.0576842
880	24	17419	0.069676	98.3032	8.18315	12.1841	3.01209	0.940697	0.938343	0.915868	0.930937	0.889804	0.891067	0.910299	0.891125	0.899133	0.85533	0.91736	0.872553	0.867214	0.880102	0.86486	0.845915	0.877347	0.889718	0.843992	0.837735	1	0.908023	0.0575038
880	24	17419	0.069676	98.3032	8.18315	12.1841	3.01209	0.940697	0.938343	0.915868	0.930937	0.889804	0.891067	0.910299	0.891125	0.899133	0.85533	0.91736	0.872553	0.867214	0.880102	0.86486	0.845915	0.877347	0.889718	0.843992	0.837735	1	0.908023	0.0575038
885	29	14985	0.05994	125.795	9.02673	25.3183	5.42584	0.943177	0.938906	0.916917	0.932566	0.889957	0.891491	0.911245	0.891158	0.900167	0.855656	0.917584	0.872573	0.868335	0.879913	0.865399	0.845779	0.878178	0.889823	0.845212	0.836503	1	0.908934	0.0569803
886	30	552	0.002208	111.694	7.91345	17.7442	3.77736	0.964674	0.94837	0.951993	0.940217	0.914855	0.894022	0.910326	0.902174	0.915761	0.865036	0.923007	0.881341	0.863225	0.872283	0.859601	0.856884	0.875906	0.884964	0.850543	0.824275	1	0.921609	0.0487017
890	34	514	0.002056	111.814	7.87357	17.7979	3.75898	0.964981	0.948444	0.952335	0.941634	0.914397	0.893969	0.906615	0.903696	0.917315	0.864786	0.929961	0.883268	0.864786	0.870623	0.857977	0.853113	0.871595	0.885214	0.850195	0.824903	1	0.921853	0.0492591
890	22	19068	0.076272	97.6345	8.14435	11.9394	2.96435	0.946691	0.944436	0.920128	0.922121	0.893277	0.884938	0.921256	0.880821	0.86674	0.841436	0.888583	0.859555	0.869625	0.854757	0.868366	0.837083	0.866242	0.869756	0.842144	0.82982	1	0.905018	0.0530541
892	24	17889	0.071556	97.5757	8.55331	11.9434	3.12222	0.947649	0.945302	0.920202	0.923724	0.894376	0.885628	0.922243	0.882022	0.867656	0.841076	0.88929	0.860305	0.870367	0.854939	0.868467	0.836995	0.866818	0.869473	0.842557	0.82956	1	0.905782	0.0527861
892	24	17889	0.071556	97.5757	8.55331	11.9434	3.12222	0.947649	0.945302	0.920202	0.923724	0.894376	0.885628	0.922243	0.882022	0.867656	0.841076	0.88929	0.860305	0.870367	0.854939	0.868467	0.836995	0.866818	0.869473	0.842557	0.82956	1	0.905782	0.0527861
897	29	15381	0.061524	124.013	9.40578	24.3052	5.50915	0.948345	0.946037	0.921299	0.92377	0.895033	0.886743	0.922924	0.882322	0.868539	0.841168	0.889637	0.860282	0.870782	0.855211	0.869417	0.837624	0.867986	0.869742	0.844126	0.829497	1	0.906415	0.0526986
898	30	572	0.002288	111.374	7.99285	17.5995	3.79243	0.962413	0.958916	0.937063	0.934441	0.88986	0.895979	0.931818	0.901224	0.891608	0.822552	0.898601	0.868881	0.86014	0.872378	0.876748	0.826923	0.861014	0.895979	0.850524	0.823427	1	0.915667	0.0498582
902	34	523	0.002092	111.418	7.93292	17.6158	3.73597	0.962715	0.956979	0.938815	0.93499	0.891013	0.894837	0.934034	0.897706	0.889101	0.823136	0.893881	0.866157	0.860421	0.870937	0.873805	0.825048	0.862333	0.895793	0.847992	0.828872	1	0.915285	0.0503574
902	22	20554	0.082216	96.7408	7.85551	11.6036	2.8051	0.94872	0.918021	0.905614	0.952369	0.892989	0.890386	0.916877	0.893476	0.881215	0.886713	0.921694	0.888708	0.859249	0.869879	0.861852	0.852851	0.888343	0.881313	0.820108	0.829814	1	0.908639	0.0559234
904	24	19386	0.077544	96.6372	8.25455	11.5906	2.95924	0.950119	0.919014	0.906634	0.953085	0.894202	0.890901	0.917724	0.894408	0.881151	0.887419	0.922496	0.88894	0.860002	0.870241	0.861988	0.853554	0.888837	0.881409	0.819973	0.829671	1	0.909479	0.0555035
904	24	19386	0.077544	96.6372	8.25455	11.5906	2.95924	0.950119	0.919014	0.906634	0.953085	0.894202	0.890901	0.917724	0.894408	0.881151	0.887419	0.922496	0.88894	0.860002	0.870241	0.861988	0.853554	0.888837	0.881409	0.819973	0.829671	1	0.909479	0.0555035
909	29	16587	0.066348	125.019	9.2008	24.8743	5.47404	0.951257	0.920148	0.908784	0.952915	0.895099	0.891361	0.919214	0.895732	0.882468	0.887231	0.923374	0.889341	0.860373	0.87029	0.861789	0.853681	0.888979	0.882528	0.81998	0.827877	1	0.910367	0.0550404
910	30	682	0.002728	110.674	7.86778	17.2682	3.75825	0.968475	0.945748	0.919355	0.956012	0.91129	0.915689	0.931818	0.918622	0.903959	0.904692	0.932551	0.88563	0.854839	0.871701	0.871701	0.873167	0.890029	0.897361	0.822581	0.835044	1	0.924923	0.0487302
914	34	631	0.002524	110.671	7.94075	17.2713	3.79028	0.968304	0.946117	0.920761	0.958003	0.912837	0.916799	0.932647	0.919176	0.905705	0.904913	0.931062	0.885895	0.855784	0.87084	0.869255	0.87084	0.889065	0.898574	0.820919	0.837559	1	0.925538	0.0479028
914	22	20080	0.08032	97.5704	7.98537	11.9071	2.90678	0.949402	0.931599	0.885309	0.925274	0.892057	0.904258	0.920991	0.899427	0.877017	0.880777	0.905652	0.86504	0.849328	0.851419	0.854905	0.85864	0.880752	0.880329	0.857794	0.832271	1	0.905168	0.0572221
916	24	18880	0.07552	97.4548	8.38692	11.8898	3.06051	0.951033	0.93276	0.886653	0.926377	0.893406	0.904767	0.921107	0.900106	0.877701	0.881462	0.906356	0.865996	0.849974	0.851536	0.855667	0.85866	0.881462	0.880403	0.857521	0.832548	1	0.906136	0.0567122
916	24	18880	0.07552	97.4548	8.38692	11.8898	3.06051	0.951033	0.93276	0.886653	0.926377	0.893406	0.904767	0.921107	0.900106	0.877701	0.881462	0.906356	0.865996	0.849974	0.851536	0.855667	0.85866	0.881462	0.880403	0.857521	0.832548	1	0.906136	0.0567122
921	29	16146	0.064584	126.955	9.2955	26.0383	5.71362	0.952682	0.933172	0.888486	0.927815	0.894277	0.905518	0.920754	0.90078	0.877524	0.881643	0.906912	0.866376	0.848384	0.850706	0.856652	0.859191	0.882912	0.880683	0.857519	0.831475	1	0.90691	0.0562782
922	30	489	0.001956	112.082	7.99394	17.9331	3.84585	0.980573	0.949898	0.924335	0.944785	0.899796	0.917178	0.933538	0.912065	0.881391	0.892638	0.920245	0.873211	0.855828	0.849693	0.854806	0.871166	0.885481	0.858896	0.858896	0.815951	1	0.922376	0.0519079
926	34	453	0.001812	111.968	8.0816	17.885	3.89024	0.980132	0.949227	0.919426	0.944812	0.90287	0.917219	0.935982	0.912804	0.87638	0.887417	0.919426	0.878587	0.860927	0.848786	0.862031	0.870861	0.883002	0.856512	0.862031	0.817881	1	0.922051	0.0527493
926	22	18590	0.07436	98.0778	8.02035	12.0925	2.94245	0.937843	0.924771	0.90312	0.912964	0.897795	0.875229	0.897875	0.900269	0.898063	0.860812	0.92262	0.865815	0.852313	0.850672	0.85702	0.87149	0.871974	0.869204	0.852044	0.84454	1	0.901356	0.0604934
928	24	17481	0.069924	98.0146	8.45771	12.0962	3.1124	0.939134	0.926606	0.905326	0.913191	0.898976	0.876266	0.89869	0.901579	0.898175	0.862022	0.923031	0.86594	0.852497	0.851095	0.857073	0.871575	0.873005	0.868972	0.852125	0.844402	1	0.902415	0.0598103
928	24	17481	0.069924	98.0146	8.45771	12.0962	3.1124	0.939134	0.926606	0.905326	0.913191	0.898976	0.876266	0.89869	0.901579	0.898175	0.862022	0.923031	0.86594	0.852497	0.851095	0.857073	0.871575	0.873005	0.868972	0.852125	0.844402	1	0.902415	0.0598103
933	29	15060	0.06024	124.001	9.26366	24.2858	5.425	0.941069	0.928851	0.905843	0.914841	0.900033	0.877623	0.898805	0.903486	0.898805	0.863147	0.923539	0.865671	0.852158	0.852092	0.858267	0.873141	0.872742	0.869057	0.851726	0.844422	1	0.903607	0.0591371
934	30	709	0.002836	110.442	8.17491	17.1807	3.84983	0.959803	0.953456	0.929478	0.928068	0.911142	0.881523	0.904795	0.916079	0.907616	0.882228	0.928773	0.881523	0.845557	0.863893	0.852609	0.875882	0.87165	0.890691	0.865303	0.846968	1	0.917575	0.0503359
938	34	661	0.002644	110.514	8.17331	17.2136	3.85075	0.959153	0.953858	0.931165	0.926626	0.910741	0.882753	0.90469	0.917549	0.906203	0.881997	0.929652	0.88351	0.844932	0.86233	0.85174	0.879728	0.873676	0.887292	0.864599	0.84947	1	0.917712	0.0501568
938	22	21950	0.0878	96.251	8.20886	11.4517	2.90671	0.9418	0.936128	0.908383	0.916629	0.879863	0.89656	0.914077	0.888907	0.891435	0.817198	0.916173	0.850205	0.851253	0.852665	0.860752	0.83713	0.865034	0.879294	0.833166	0.85082	1	0.901543	0.0576457
940	24	20665	0.08266	96.1307	8.59895	11.4335	3.05433	0.942802	0.937842	0.909702	0.917179	0.880402	0.897895	0.91488	0.889644	0.891483	0.817832	0.916477	0.851028	0.850738	0.852625	0.860465	0.837213	0.865279	0.879724	0.833608	0.85023	1	0.902372	0.0573382
940	24	20665	0.08266	96.1307	8.59895	11.4335	3.05433	0.942802	0.937842	0.909702	0.917179	0.880402	0.897895	0.91488	0.889644	0.891483	0.817832	0.916477	0.851028	0.850738	0.852625	0.860465	0.837213	0.865279	0.879724	0.833608	0.85023	1	0.902372	0.0573382
945	29	17635	0.07054	125.777	9.48455	25.3475	5.71093	0.944485	0.939949	0.910405	0.917295	0.881145	0.899093	0.916133	0.890105	0.89209	0.818911	0.916586	0.851602	0.849986	0.853473	0.860731	0.838588	0.866147	0.879529	0.834052	0.84854	1	0.903325	0.0567217
946	30	597	0.002388	110.284	8.29632	17.1158	3.86446	0.958961	0.949749	0.938023	0.933836	0.903685	0.916248	0.930486	0.90871	0.896147	0.824958	0.927973	0.854271	0.816583	0.871859	0.873534	0.846734	0.857621	0.89196	0.854271	0.864322	1	0.917188	0.0505803
950	34	561	0.002244	110.352	8.29549	17.1463	3.85439	0.958111	0.948307	0.935829	0.934938	0.904635	0.91533	0.930481	0.9082	0.894831	0.83066	0.928699	0.857398	0.815508	0.877897	0.870766	0.844029	0.858289	0.893048	0.857398	0.863636	1	0.917057	0.0513968
950	22	19967	0.079868	97.0019	7.82538	11.6946	2.8126	0.934392	0.928282	0.89405	0.923298	0.896329	0.871889	0.907072	0.883307	0.868558	0.847799	0.922071	0.859293	0.836856	0.86052	0.851755	0.860695	0.854911	0.877698	0.841714	0.845345	1	0.897949	0.0582176
952	24	18753	0.075012	96.939	8.26835	11.6982	2.9783	0.935744	0.929798	0.89583	0.923692	0.897483	0.872927	0.907855	0.883779	0.869061	0.849037	0.922892	0.858849	0.837519	0.860529	0.85221	0.860716	0.85541	0.877993	0.841972	0.846131	1	0.898932	0.0579322
952	24	18753	0.075012	96.939	8.26835	11.6982	2.9783	0.935744	0.929798	0.89583	0.923692	0.897483	0.872927	0.907855	0.883779	0.869061	0.849037	0.922892	0.858849	0.837519	0.860529	0.85221	0.860716	0.85541	0.877993	0.841972	0.846131	1	0.898932	0.0579322
957	29	16077	0.064308	123.466	9.11988	23.9658	5.29797	0.93724	0.932108	0.898768	0.924022	0.899048	0.874075	0.908503	0.88496	0.869099	0.849039	0.923493	0.859489	0.838527	0.860577	0.852118	0.861697	0.856099	0.878429	0.842632	0.847795	1	0.90021	0.0575215
958	30	755	0.00302	110.95	7.43844	17.3676	3.52427	0.957616	0.944371	0.927815	0.945033	0.918543	0.902649	0.92053	0.888079	0.882119	0.872185	0.923179	0.872185	0.84106	0.856291	0.865563	0.880795	0.864238	0.866887	0.843709	0.861589	1	0.9167	0.05252
962	34	702	0.002808	110.945	7.4638	17.3671	3.54445	0.954416	0.945157	0.928063	0.944444	0.919516	0.905271	0.925214	0.893162	0.881054	0.878205	0.926638	0.872507	0.846154	0.858974	0.866809	0.878917	0.871795	0.868234	0.839031	0.860399	1	0.917639	0.0524609
962	22	18115	0.07246	97.801	8.13449	11.9991	2.97563	0.965581	0.945763	0.903892	0.927187	0.889981	0.878112	0.904002	0.880044	0.870936	0.840823	0.899917	0.860171	0.874386	0.847944	0.861386	0.826994	0.882556	0.876732	0.837924	0.855092	1	0.90557	0.0551326
964	24	17035	0.06814	97.7089	8.54473	11.9909	3.12703	0.966129	0.946434	0.904872	0.928177	0.89093	0.878691	0.905254	0.881068	0.871676	0.842119	0.900499	0.861109	0.875345	0.84843	0.860904	0.828001	0.883446	0.877106	0.838215	0.855856	1	0.906371	0.054814
964	24	17035	0.06814	97.7089	8.54473	11.9909	3.12703	0.966129	0.946434	0.904872	0.928177	0.89093	0.878691	0.905254	0.881068	0.871676	0.842119	0.900499	0.861109	0.875345	0.84843	0.860904	0.828001	0.883446	0.877106	0.838215	0.855856	1	0.906371	0.054814
969	29	14643	0.058572	126.363	9.41243	25.6913	5.72286	0.96722	0.947654	0.905347	0.928498	0.893157	0.880113	0.905177	0.881547	0.873045	0.842177	0.902274	0.859967	0.875299	0.848631	0.860889	0.828519	0.884177	0.877382	0.837909	0.855562	1	0.907171	0.0545237
970	30	445	0.00178	112.327	8.20463	18.0624	3.93457	0.970787	0.959551	0.930337	0.944944	0.92809	0.896629	0.919101	0.907865	0.879775	0.849438	0.916854	0.867416	0.87191	0.85618	0.869663	0.837079	0.888764	0.892135	0.848315	0.858427	1	0.921561	0.0506059
974	34	415	0.00166	112.37	8.1725	18.0808	3.92638	0.968675	0.957831	0.931325	0.946988	0.926506	0.901205	0.916867	0.907229	0.878313	0.849398	0.919277	0.861446	0.866265	0.859036	0.872289	0.842169	0.885542	0.890361	0.848193	0.856627	1	0.921171	0.0509977
974	22	17906	0.071624	98.6616	7.69967	12.2875	2.85821	0.941053	0.923266	0.924159	0.918519	0.88973	0.896459	0.902547	0.910337	0.884759	0.873953	0.914526	0.859656	0.848682	0.873757	0.870881	0.864961	0.863482	0.857003	0.846811	0.822183	1	0.905579	0.0590294
976	24	16863	0.067452	98.5951	8.13876	12.2888	3.0264	0.942003	0.92445	0.924865	0.919143	0.891034	0.897468	0.903724	0.911493	0.885608	0.874281	0.914517	0.860256	0.849315	0.874103	0.871523	0.865267	0.86417	0.85735	0.847506	0.822185	1	0.906432	0.0585972
976	24	16863	0.067452	98.5951	8.13876	12.2888	3.0264	0.942003	0.92445	0.924865	0.919143	0.891034	0.897468	0.903724	0.911493	0.885608	0.874281	0.914517	0.860256	0.849315	0.874103	0.871523	0.865267	0.86417	0.85735	0.847506	0.822185	1	0.906432	0.0585972
981	29	14458	0.057832	126.702	8.99614	25.8594	5.48326	0.942316	0.926062	0.92575	0.92122	0.893035	0.899537	0.904102	0.912229	0.887087	0.875501	0.914788	0.861322	0.850118	0.874671	0.871766	0.865714	0.864331	0.857172	0.846521	0.821932	1	0.907517	0.0582029
982	30	370	0.00148	113.55	8.2293	18.6521	4.04087	0.956757	0.937838	0.940541	0.939189	0.916216	0.914865	0.922973	0.924324	0.908108	0.877027	0.916216	0.85	0.877027	0.881081	0.87973	0.882432	0.854054	0.862162	0.848649	0.841892	1	0.921089	0.050786
986	34	325	0.0013	113.418	8.26489	18.5903	4.04391	0.96	0.94	0.941538	0.943077	0.92	0.918462	0.927692	0.923077	0.904615	0.878462	0.913846	0.846154	0.881538	0.886154	0.881538	0.872308	0.849231	0.872308	0.850769	0.836923	1	0.922916	0.0498655
986	22	13363	0.053452	100.054	7.98956	12.8232	3.04719	0.943763	0.940919	0.904363	0.917795	0.885542	0.880453	0.922547	0.900883	0.887338	0.864888	0.92251	0.886889	0.839781	0.870314	0.85415	0.853439	0.876749	0.862007	0.852316	0.843935	1	0.905751	0.0575516
988	24	12552	0.050208	99.9775	8.45213	12.8231	3.23454	0.944591	0.941205	0.904916	0.919455	0.886592	0.881015	0.923558	0.901649	0.888344	0.865559	0.922164	0.88703	0.840264	0.870738	0.853649	0.854844	0.876673	0.862373	0.85325	0.843212	1	0.906449	0.0574162
988	24	12552	0.050208	99.9775	8.45213	12.8231	3.23454	0.944591	0.941205	0.904916	0.919455	0.886592	0.881015	0.923558	0.901649	0.888344	0.865559	0.922164	0.88703	0.840264	0.870738	0.853649	0.854844	0.876673	0.862373	0.85325	0.843212	1	0.906449	0.0574162
993	29	10845	0.04338	128.757	9.34833	27.1509	5.89909	0.944629	0.941909	0.904288	0.920424	0.886491	0.882112	0.923928	0.90272	0.888751	0.86639	0.921346	0.887552	0.840572	0.87183	0.854587	0.853435	0.87621	0.863347	0.85491	0.8432	1	0.906795	0.0571152
994	30	242	0.000968	114.181	8.26179	18.9638	4.1591	0.966942	0.944215	0.931818	0.948347	0.894628	0.894628	0.933884	0.940083	0.882231	0.88843	0.929752	0.886364	0.842975	0.882231	0.878099	0.890496	0.873967	0.869835	0.886364	0.840909	1	0.922383	0.0471137
998	34	225	0.0009	114.482	8.15336	19.104	4.12577	0.966667	0.942222	0.935556	0.944444	0.9	0.891111	0.935556	0.942222	0.882222	0.88	0.937778	0.886667	0.848889	0.88	0.877778	0.895556	0.875556	0.864444	0.886667	0.84	1	0.922605	0.0469364
998	22	16802	0.067208	98.6498	7.82511	12.2901	2.89604	0.941793	0.93724	0.908791	0.90266	0.900071	0.889567	0.915308	0.891441	0.898435	0.843917	0.92236	0.853529	0.872664	0.859064	0.859035	0.870343	0.872099	0.88177	0.858231	0.849333	1	0.904877	0.0561571
1000	24	15811	0.063244	98.6333	8.27094	12.3107	3.07641	0.942097	0.93767	0.909683	0.90358	0.900417	0.890424	0.91585	0.892069	0.89871	0.844697	0.922744	0.853899	0.872968	0.85839	0.859908	0.870628	0.87183	0.881981	0.858864	0.848903	1	0.90539	0.0560119
1000	24	15811	0.063244	98.6333	8.27094	12.3107	3.07641	0.942097	0.93767	0.909683	0.90358	0.900417	0.890424	0.91585	0.892069	0.89871	0.844697	0.922744	0.853899	0.872968	0.85839	0.859908	0.870628	0.87183	0.881981	0.858864	0.848903	1	0.90539	0.0560119
1005	29	13659	0.054636	126.474	9.12585	25.733	5.5431	0.943956	0.938429	0.909803	0.904166	0.900981	0.891427	0.915111	0.892122	0.899444	0.844498	0.922798	0.856029	0.872282	0.857823	0.858848	0.870928	0.872611	0.883117	0.858774	0.848964	1	0.905966	0.055697
1006	30	365	0.00146	113.359	7.54114	18.5143	3.72124	0.958904	0.961644	0.917808	0.923288	0.921918	0.906849	0.935616	0.905479	0.930137	0.847945	0.939726	0.878082	0.876712	0.863014	0.880822	0.875342	0.878082	0.873973	0.857534	0.867123	1	0.921852	0.047543
1010	34	334	0.001336	113.352	7.62064	18.5163	3.76146	0.958084	0.958084	0.916168	0.922156	0.920659	0.91018	0.935629	0.898204	0.929641	0.848802	0.946108	0.875749	0.88024	0.862275	0.88024	0.872754	0.881737	0.875749	0.85479	0.859281	1	0.920904	0.0480912
1010	22	17562	0.070248	98.6628	7.81019	12.294	2.88867	0.95681	0.940098	0.904282	0.930589	0.911001	0.880566	0.907129	0.892011	0.898275	0.847939	0.916097	0.860153	0.849277	0.847312	0.865989	0.848992	0.863199	0.883385	0.870317	0.859868	1	0.908577	0.0529365
1012	24	16576	0.066304	98.5451	8.21494	12.2748	3.04479	0.95771	0.940396	0.905164	0.931256	0.911287	0.882571	0.908241	0.892224	0.898045	0.848305	0.916264	0.860612	0.849149	0.847671	0.866162	0.84924	0.863206	0.88411	0.869842	0.859646	1	0.909179	0.0527298
1012	24	16576	0.066304	98.5451	8.21494	12.2748	3.04479	0.95771	0.940396	0.905164	0.931256	0.911287	0.882571	0.908241	0.892224	0.898045	0.848305	0.916264	0.860612	0.849149	0.847671	0.866162	0.84924	0.863206	0.88411	0.869842	0.859646	1	0.909179	0.0527298
1017	29	14286	0.057144	127.491	9.10955	26.3477	5.60802	0.958281	0.941446	0.906797	0.931436	0.911592	0.882962	0.908267	0.892167	0.897732	0.847123	0.915897	0.861403	0.849538	0.847648	0.866968	0.848523	0.862978	0.885482	0.869558	0.860633	1	0.909622	0.0524748
1018	30	352	0.001408	113.845	7.95527	18.7774	3.95936	0.977273	0.954545	0.931818	0.93608	0.931818	0.914773	0.923295	0.892045	0.90483	0.863636	0.90767	0.875	0.862216	0.84375	0.869318	0.865057	0.882102	0.887784	0.872159	0.849432	1	0.923718	0.0480324
1022	34	327	0.001308	113.726	8.04308	18.7256	3.99906	0.975535	0.954128	0.93578	0.934251	0.931193	0.920489	0.926606	0.892966	0.906728	0.859327	0.90367	0.874618	0.857798	0.836391	0.87156	0.863914	0.879205	0.885321	0.874618	0.856269	1	0.923816	0.0480726
1022	22	14184	0.056736	100.258	7.81453	12.8905	2.99747	0.931331	0.924281	0.913247	0.912648	0.898653	0.884765	0.902848	0.869007	0.894705	0.828398	0.920967	0.86728	0.846658	0.883848	0.85318	0.84768	0.873801	0.882367	0.849584	0.829879	1	0.899584	0.0574783
1024	24	13357	0.053428	100.16	8.29087	12.8824	3.19419	0.932769	0.925657	0.914015	0.913192	0.899828	0.885453	0.903571	0.869245	0.895186	0.829378	0.921464	0.867672	0.846897	0.884106	0.853036	0.848881	0.874111	0.882796	0.849929	0.829902	1	0.900426	0.0572704
1024	24	13357	0.053428	100.16	8.29087	12.8824	3.19419	0.932769	0.925657	0.914015	0.913192	0.899828	0.885453	0.903571	0.869245	0.895186	0.829378	0.921464	0.867672	0.846897	0.884106	0.853036	0.848881	0.874111	0.882796	0.849929	0.829902	1	0.900426	0.0572704
1029	29	11476	0.045904	129.091	9.18046	27.3451	5.83195	0.933034	0.925671	0.914953	0.91443	0.900793	0.885805	0.904453	0.870512	0.89539	0.828512	0.920878	0.868247	0.845373	0.884324	0.85291	0.852823	0.875131	0.88354	0.849861	0.831213	1	0.900935	0.0572029
1030	30	227	0.000908	114.409	7.58341	19.0299	3.81966	0.96696	0.944934	0.920705	0.922907	0.918502	0.9163	0.92511	0.878855	0.909692	0.881057	0.900881	0.872247	0.878855	0.905286	0.859031	0.876652	0.863436	0.89207	0.843612	0.821586	1	0.918564	0.0476481
1034	34	208	0.000832	114.506	7.55184	19.0754	3.80598	0.963942	0.949519	0.923077	0.927885	0.920673	0.918269	0.930288	0.870192	0.911058	0.882212	0.90625	0.867788	0.877404	0.901442	0.862981	0.872596	0.860577	0.887019	0.841346	0.817308	1	0.919491	0.0478551
1034	22	14415	0.05766	99.7702	7.79153	12.7046	2.94869	0.951613	0.938328	0.906001	0.922719	0.897468	0.861776	0.906452	0.904093	0.879917	0.876379	0.917794	0.86906	0.839022	0.871592	0.867222	0.829206	0.857128	0.851578	0.857579	0.837808	1	0.905026	0.0563211
1036	24	13585	0.05434	99.7226	8.20994	12.7117	3.10886	0.952705	0.93986	0.90703	0.923445	0.897681	0.863121	0.907177	0.904895	0.881119	0.876592	0.918955	0.869268	0.839787	0.872654	0.866618	0.830696	0.856275	0.851343	0.857122	0.838167	1	0.905896	0.0559969
1036	24	13585	0.05434	99.7226	8.20994	12.7117	3.10886	0.952705	0.93986	0.90703	0.923445	0.897681	0.863121	0.907177	0.904895	0.881119	0.876592	0.918955	0.869268	0.839787	0.872654	0.866618	0.830696	0.856275	0.851343	0.857122	0.838167	1	0.905896	0.0559969
1041	29	11685	0.04674	128.331	9.15627	26.8686	5.72142	0.953659	0.941635	0.908344	0.924476	0.900214	0.863372	0.908558	0.904536	0.881943	0.878134	0.919213	0.869491	0.838425	0.872443	0.866966	0.830039	0.855584	0.850792	0.857424	0.838297	1	0.906841	0.0556486
1042	30	254	0.001016	114.687	7.90731	19.1875	3.95184	0.96063	0.952756	0.923228	0.944882	0.911417	0.883858	0.905512	0.925197	0.893701	0.895669	0.938976	0.866142	0.862205	0.90748	0.834646	0.874016	0.840551	0.816929	0.875984	0.82874	1	0.918646	0.0501907
1046	34	226	0.000904	114.64	8.14723	19.1803	4.06325	0.957965	0.951327	0.924779	0.94469	0.90708	0.882743	0.904867	0.926991	0.89823	0.900442	0.940265	0.871681	0.862832	0.904867	0.831858	0.871681	0.84292	0.807522	0.878319	0.831858	1	0.91828	0.0518838
1046	22	15779	0.063116	99.0427	7.86413	12.4374	2.93439	0.937353	0.943216	0.905539	0.917675	0.879016	0.861018	0.924266	0.894036	0.879397	0.884372	0.92227	0.862222	0.841118	0.853191	0.883675	0.843178	0.873788	0.856138	0.868148	0.829362	1	0.902759	0.0579934
1048	24	14807	0.059228	98.9439	8.27988	12.4258	3.09567	0.938509	0.944047	0.906531	0.918282	0.880057	0.86297	0.925643	0.894712	0.880394	0.885156	0.922131	0.862903	0.842102	0.853819	0.884649	0.843115	0.874215	0.856082	0.868103	0.829945	1	0.903684	0.0576697
1048	24	14807	0.059228	98.9439	8.27988	12.4258	3.09567	0.938509	0.944047	0.906531	0.918282	0.880057	0.86297	0.925643	0.894712	0.880394	0.885156	0.922131	0.862903	0.842102	0.853819	0.884649	0.843115	0.874215	0.856082	0.868103	0.829945	1	0.903684	0.0576697
1053	29	12664	0.050656	128.968	9.26139	27.2748	5.85644	0.939593	0.945278	0.908718	0.918943	0.881593	0.865524	0.925695	0.894504	0.880488	0.886015	0.921628	0.863234	0.840848	0.853087	0.884949	0.841203	0.874763	0.856838	0.869157	0.830464	1	0.904581	0.0571668
1054	30	217	0.000868	114.998	8.00219	19.3489	4.05206	0.956221	0.956221	0.93318	0.914747	0.914747	0.887097	0.930876	0.923963	0.887097	0.914747	0.900922	0.857143	0.866359	0.882488	0.894009	0.870968	0.884793	0.880184	0.87788	0.820276	1	0.919434	0.0501837
1058	34	197	0.000788	115.251	7.97111	19.4725	4.04744	0.954315	0.959391	0.936548	0.911168	0.916244	0.883249	0.939086	0.918782	0.885787	0.908629	0.903553	0.852792	0.870558	0.890863	0.898477	0.870558	0.878173	0.880711	0.880711	0.827411	1	0.919693	0.0503405
1058	22	14184	0.056736	100.524	7.78808	12.9898	2.98875	0.941801	0.939862	0.934081	0.910674	0.905633	0.919028	0.906973	0.900522	0.868302	0.847187	0.89816	0.851029	0.850712	0.87708	0.858256	0.840595	0.894388	0.845248	0.859666	0.854872	1	0.908403	0.0547187
1060	24	13338	0.053352	100.439	8.23317	12.9843	3.16265	0.942533	0.94152	0.934548	0.911081	0.906995	0.919291	0.906883	0.901447	0.868384	0.847428	0.898823	0.851589	0.851215	0.877118	0.858974	0.840906	0.895412	0.845554	0.860324	0.854851	1	0.909082	0.0541894
1060	24	13338	0.053352	100.439	8.23317	12.9843	3.16265	0.942533	0.94152	0.934548	0.911081	0.906995	0.919291	0.906883	0.901447	0.868384	0.847428	0.898823	0.851589	0.851215	0.877118	0.858974	0.840906	0.895412	0.845554	0.860324	0.854851	1	0.909082	0.0541894
1065	29	11463	0.045852	129.43	9.17654	27.5567	5.83876	0.944343	0.941987	0.935488	0.912414	0.908183	0.920178	0.908183	0.902338	0.868795	0.848033	0.899067	0.852351	0.851653	0.876603	0.85837	0.842101	0.896711	0.845721	0.85981	0.856931	1	0.910023	0.0537878
1066	30	191	0.000764	116.003	8.36752	19.8799	4.33416	0.963351	0.947644	0.955497	0.924084	0.91623	0.926702	0.921466	0.929319	0.86911	0.842932	0.91623	0.861257	0.861257	0.905759	0.84555	0.861257	0.91623	0.848168	0.874346	0.866492	1	0.922112	0.0478826
1070	34	176	0.000704	116.044	8.19826	19.8885	4.24883	0.960227	0.948864	0.954545	0.923295	0.920455	0.926136	0.914773	0.931818	0.866477	0.846591	0.920455	0.857955	0.860795	0.90625	0.840909	0.860795	0.914773	0.846591	0.869318	0.869318	1	0.921575	0.0488455
1070	22	12274	0.049096	101.36	7.75041	13.3095	3.03637	0.941584	0.932907	0.913557	0.901499	0.908058	0.884186	0.910624	0.88219	0.877994	0.848908	0.916001	0.847442	0.875917	0.86064	0.878646	0.873635	0.851067	0.871802	0.859989	0.861333	1	0.903373	0.0583234
1072	24	11522	0.046088	101.265	8.19665	13.2999	3.22017	0.942631	0.934473	0.914208	0.902491	0.909391	0.884308	0.91104	0.882572	0.878927	0.848768	0.915292	0.848247	0.876758	0.860962	0.879318	0.874414	0.850851	0.87181	0.861005	0.861222	1	0.90414	0.0579412
1072	24	11522	0.046088	101.265	8.19665	13.2999	3.22017	0.942631	0.934473	0.914208	0.902491	0.909391	0.884308	0.91104	0.882572	0.878927	0.848768	0.915292	0.848247	0.876758	0.860962	0.879318	0.874414	0.850851	0.87181	0.861005	0.861222	1	0.90414	0.0579412
1077	29	9902	0.039608	129.741	9.11775	27.7488	5.84585	0.945213	0.935215	0.91532	0.903706	0.91229	0.884872	0.91229	0.884266	0.879368	0.85003	0.914967	0.848364	0.878863	0.860281	0.880327	0.874874	0.851293	0.871036	0.860483	0.861947	1	0.9054	0.0572963
1078	30	168	0.000672	116.933	8.16025	20.34	4.31992	0.949405	0.943452	0.940476	0.9375	0.931548	0.904762	0.934524	0.928571	0.889881	0.848214	0.904762	0.863095	0.910714	0.869048	0.916667	0.901786	0.845238	0.863095	0.848214	0.839286	1	0.921484	0.0476148
1082	34	153	0.000612	116.897	8.19697	20.3246	4.35551	0.954248	0.937908	0.944444	0.937908	0.928105	0.905229	0.931373	0.937908	0.892157	0.856209	0.915033	0.859477	0.915033	0.856209	0.918301	0.901961	0.859477	0.862745	0.859477	0.843137	1	0.922846	0.0479606
1082	22	15597	0.062388	99.9772	7.81728	12.7839	2.96745	0.943579	0.932551	0.915945	0.898923	0.903154	0.890203	0.914567	0.872411	0.89514	0.86257	0.92412	0.862345	0.848977	0.871866	0.858434	0.850644	0.876194	0.866128	0.854042	0.856831	1	0.904392	0.0566476
1084	24	14660	0.05864	99.8708	8.25832	12.7705	3.14693	0.945293	0.933492	0.916849	0.899898	0.904161	0.890859	0.91545	0.873329	0.895634	0.862756	0.924727	0.862722	0.850205	0.87251	0.858936	0.850716	0.875819	0.865757	0.854332	0.856787	1	0.905283	0.0561312
1084	24	14660	0.05864	99.8708	8.25832	12.7705	3.14693	0.945293	0.933492	0.916849	0.899898	0.904161	0.890859	0.91545	0.873329	0.895634	0.862756	0.924727	0.862722	0.850205	0.87251	0.858936	0.850716	0.875819	0.865757	0.854332	0.856787	1	0.905283	0.0561312
1089	29	12537	0.050148	128.614	9.14766	27.0432	5.73653	0.946957	0.934633	0.918561	0.900495	0.905639	0.892119	0.915331	0.873295	0.89543	0.862487	0.925341	0.863444	0.849446	0.873415	0.858579	0.849525	0.875768	0.866236	0.854949	0.856624	1	0.906116	0.0555883
1090	30	255	0.00102	114.363	8.49436	19.0683	4.2264	0.972549	0.962745	0.927451	0.907843	0.917647	0.915686	0.921569	0.886275	0.9	0.845098	0.915686	0.872549	0.85098	0.896078	0.864706	0.839216	0.866667	0.884314	0.833333	0.845098	1	0.91842	0.0461328
1094	34	241	0.000964	114.251	8.50716	19.0138	4.22813	0.977178	0.96473	0.927386	0.910788	0.914938	0.910788	0.923237	0.885892	0.90249	0.846473	0.921162	0.873444	0.850622	0.894191	0.86722	0.842324	0.865145	0.887967	0.83195	0.848548	1	0.919588	0.0451007
1094	22	16845	0.06738	99.2958	7.7543	12.5251	2.91015	0.940427	0.91499	0.893173	0.925141	0.90098	0.875809	0.912734	0.89718	0.88035	0.866014	0.913773	0.867557	0.864797	0.857584	0.875898	0.837311	0.857703	0.859127	0.853399	0.810715	1	0.900437	0.0568525
1096	24	15729	0.062916	99.1808	8.18077	12.5077	3.07558	0.941795	0.915538	0.893954	0.926283	0.901996	0.876725	0.913599	0.898023	0.881111	0.866361	0.913599	0.867252	0.864836	0.858033	0.875739	0.838006	0.859432	0.859559	0.853773	0.811463	1	0.901227	0.0566746
1096	24	15729	0.062916	99.1808	8.18077	12.5077	3.07558	0.941795	0.915538	0.893954	0.926283	0.901996	0.876725	0.913599	0.898023	0.881111	0.866361	0.913599	0.867252	0.864836	0.858033	0.875739	0.838006	0.859432	0.859559	0.853773	0.811463	1	0.901227	0.0566746
1101	29	13517	0.054068	127.384	9.15031	26.2865	5.63684	0.94174	0.916476	0.895909	0.9265	0.902826	0.877229	0.9147	0.898276	0.88274	0.867167	0.914219	0.866945	0.865762	0.85877	0.87549	0.838093	0.860509	0.860472	0.853592	0.811423	1	0.901921	0.0565471
1102	30	380	0.00152	113.454	8.69387	18.641	4.35646	0.969737	0.939474	0.914474	0.932895	0.917105	0.901316	0.918421	0.915789	0.922368	0.877632	0.926316	0.877632	0.886842	0.861842	0.888158	0.840789	0.85	0.865789	0.848684	0.834211	1	0.919231	0.0508207
1106	34	350	0.0014	113.436	8.67627	18.6313	4.35961	0.97	0.935714	0.918571	0.934286	0.917143	0.895714	0.915714	0.912857	0.922857	0.875714	0.922857	0.881429	0.89	0.865714	0.89	0.837143	0.844286	0.871429	0.845714	0.835714	1	0.918723	0.0511256
1106	22	19545	0.07818	98.0983	7.97727	12.0974	2.92639	0.949936	0.939754	0.897723	0.937068	0.902891	0.879969	0.919826	0.896828	0.886467	0.852622	0.922026	0.853262	0.856894	0.87603	0.861039	0.843336	0.855564	0.84748	0.864774	0.848069	1	0.907326	0.055972
1108	24	18452	0.073808	97.9871	8.38756	12.0819	3.08772	0.950927	0.939925	0.899198	0.937053	0.904888	0.881395	0.920686	0.896868	0.8876	0.852943	0.922718	0.853837	0.857874	0.876382	0.860666	0.844082	0.856249	0.847388	0.86473	0.849041	1	0.908117	0.0558047
1108	24	18452	0.073808	97.9871	8.38756	12.0819	3.08772	0.950927	0.939925	0.899198	0.937053	0.904888	0.881395	0.920686	0.896868	0.8876	0.852943	0.922718	0.853837	0.857874	0.876382	0.860666	0.844082	0.856249	0.847388	0.86473	0.849041	1	0.908117	0.0558047
1113	29	15857	0.063428	125.435	9.26289	25.1251	5.55064	0.951063	0.940499	0.901936	0.937346	0.904585	0.883112	0.921139	0.897805	0.888945	0.854922	0.923725	0.853913	0.857981	0.875481	0.861292	0.844769	0.856436	0.847197	0.865075	0.849719	1	0.908888	0.0556001
1114	30	497	0.001988	111.328	7.82208	17.5672	3.71965	0.974849	0.954728	0.916499	0.94668	0.910463	0.908451	0.921529	0.917505	0.912475	0.884306	0.928571	0.875252	0.869215	0.87827	0.875252	0.860161	0.873239	0.849095	0.856137	0.844064	1	0.923728	0.0496185
1118	34	458	0.001832	111.372	7.88725	17.5922	3.74786	0.973799	0.95524	0.919214	0.945415	0.912664	0.91048	0.925764	0.918122	0.911572	0.887555	0.932314	0.878821	0.870087	0.871179	0.867904	0.854803	0.873362	0.851528	0.85262	0.837336	1	0.92432	0.0489863
1118	22	22319	0.089276	97.573	7.74889	11.8941	2.80216	0.934473	0.933644	0.91673	0.911981	0.885143	0.891124	0.928066	0.888212	0.878534	0.847686	0.922219	0.855482	0.844594	0.872754	0.870133	0.866481	0.885456	0.863905	0.858013	0.834132	1	0.903487	0.056569
1120	24	20968	0.083872	97.5046	8.18496	11.8952	2.97475	0.935664	0.93471	0.917827	0.912867	0.886565	0.891954	0.928605	0.888831	0.879268	0.848412	0.922525	0.855661	0.844382	0.873402	0.870636	0.866773	0.886613	0.863649	0.858427	0.834414	1	0.90435	0.0562453
1120	24	20968	0.083872	97.5046	8.18496	11.8952	2.97475	0.935664	0.93471	0.917827	0.912867	0.886565	0.891954	0.928605	0.888831	0.879268	0.848412	0.922525	0.855661	0.844382	0.873402	0.870636	0.866773	0.886613	0.863649	0.858427	0.834414	1	0.90435	0.0562453
1125	29	18024	0.072096	124.17	9.02931	24.364	5.29166	0.936723	0.934809	0.919607	0.91442	0.887234	0.892893	0.929261	0.889065	0.880659	0.848424	0.922631	0.855692	0.845983	0.873779	0.871505	0.867649	0.886568	0.864181	0.859105	0.834693	1	0.905183	0.0558746
1126	30	709	0.002836	111.505	7.56424	17.6333	3.58827	0.959097	0.947109	0.942877	0.945698	0.921016	0.896333	0.933709	0.909732	0.889986	0.85543	0.925247	0.865303	0.866008	0.880818	0.873766	0.866008	0.908322	0.868124	0.863893	0.857546	1	0.922003	0.0477347
1130	34	655	0.00262	111.57	7.65417	17.6694	3.63801	0.962595	0.945038	0.942748	0.944275	0.922137	0.894656	0.934351	0.90687	0.889313	0.855725	0.925191	0.868702	0.867176	0.878626	0.874809	0.867939	0.90687	0.867176	0.864885	0.851908	1	0.922011	0.0483909
1130	22	21166	0.084664	97.5929	8.00636	11.9165	2.91355	0.935935	0.921242	0.915525	0.903265	0.897241	0.877776	0.918383	0.879784	0.880492	0.856326	0.893201	0.858003	0.862043	0.855476	0.864807	0.850775	0.866649	0.859114	0.856586	0.836247	1	0.89919	0.0572208
1132	24	19853	0.079412	97.5048	8.41723	11.9096	3.07298	0.936735	0.922329	0.916058	0.903843	0.897824	0.87896	0.919332	0.879968	0.881126	0.856797	0.893391	0.859089	0.862867	0.85579	0.864731	0.851357	0.867375	0.859669	0.856092	0.836423	1	0.899881	0.0570069
1132	24	19853	0.079412	97.5048	8.41723	11.9096	3.07298	0.936735	0.922329	0.916058	0.903843	0.897824	0.87896	0.919332	0.879968	0.881126	0.856797	0.893391	0.859089	0.862867	0.85579	0.864731	0.851357	0.867375	0.859669	0.856092	0.836423	1	0.899881	0.0570069
1137	29	17031	0.068124	125.267	9.28099	25.027	5.54601	0.937526	0.923434	0.918267	0.904674	0.89801	0.880483	0.920557	0.881334	0.881833	0.856791	0.893576	0.859844	0.863602	0.855792	0.865099	0.852622	0.867183	0.859609	0.856673	0.834713	1	0.900808	0.0567874
1138	30	581	0.002324	111.463	7.64822	17.6197	3.66151	0.952668	0.948365	0.932874	0.921687	0.917384	0.884682	0.917384	0.891566	0.91222	0.858864	0.900172	0.861446	0.870052	0.865749	0.88296	0.870912	0.875215	0.864888	0.865749	0.82358	1	0.914346	0.0535485
1142	34	541	0.002164	111.474	7.73834	17.6306	3.70435	0.951941	0.949168	0.932532	0.922366	0.914972	0.884473	0.916821	0.88817	0.911275	0.862292	0.901109	0.865989	0.872458	0.86414	0.882625	0.871534	0.875231	0.86414	0.865989	0.827172	1	0.91425	0.0541011
1142	22	22764	0.091056	96.8975	7.86217	11.6596	2.81817	0.936149	0.931515	0.909177	0.934348	0.913262	0.884181	0.907178	0.881985	0.887124	0.84682	0.916535	0.849938	0.86382	0.863886	0.862832	0.83386	0.855496	0.858153	0.864391	0.831159	1	0.904175	0.0560551
1144	24	21426	0.085704	96.8167	8.28613	11.6559	2.97807	0.937646	0.932442	0.910016	0.935289	0.913796	0.884603	0.907986	0.883179	0.887356	0.847312	0.9162	0.850252	0.864487	0.863647	0.862947	0.833823	0.856343	0.858676	0.86444	0.831233	1	0.90493	0.0558139
1144	24	21426	0.085704	96.8167	8.28613	11.6559	2.97807	0.937646	0.932442	0.910016	0.935289	0.913796	0.884603	0.907986	0.883179	0.887356	0.847312	0.9162	0.850252	0.864487	0.863647	0.862947	0.833823	0.856343	0.858676	0.86444	0.831233	1	0.90493	0.0558139
1149	29	18407	0.073628	124.697	9.18724	24.6843	5.44042	0.937986	0.932906	0.911936	0.935378	0.914272	0.885315	0.909165	0.883061	0.888385	0.847504	0.917423	0.850736	0.864943	0.865214	0.86133	0.834194	0.857065	0.858451	0.864753	0.831043	1	0.905542	0.0558706
1150	30	643	0.002572	111.447	7.54496	17.6045	3.57201	0.958787	0.949456	0.931571	0.960342	0.927683	0.898134	0.916019	0.906687	0.88958	0.864697	0.923017	0.865474	0.876361	0.871695	0.870918	0.839813	0.861586	0.872473	0.86703	0.822706	1	0.92088	0.0506906
1154	34	600	0.0024	111.476	7.55591	17.6188	3.5822	0.9575	0.950833	0.9325	0.961667	0.928333	0.903333	0.916667	0.908333	0.890833	0.864167	0.920833	0.8675	0.876667	0.871667	0.869167	0.84	0.865833	0.874167	0.866667	0.821667	1	0.921688	0.0499962
1154	22	19098	0.076392	98.7224	7.93354	12.323	2.93774	0.935569	0.926066	0.907687	0.90965	0.89101	0.880433	0.911849	0.888679	0.89978	0.882318	0.916065	0.85598	0.854932	0.856111	0.861163	0.856844	0.841371	0.872133	0.845874	0.852812	1	0.901488	0.0573309
1156	24	17948	0.071792	98.6711	8.34962	12.3293	3.09887	0.936539	0.9269	0.908792	0.910993	0.892467	0.8806	0.912414	0.889375	0.899905	0.882745	0.916286	0.856753	0.855137	0.855945	0.860625	0.857533	0.840929	0.871936	0.846501	0.853549	1	0.902237	0.0570536
1156	24	17948	0.071792	98.6711	8.34962	12.3293	3.09887	0.936539	0.9269	0.908792	0.910993	0.892467	0.8806	0.912414	0.889375	0.899905	0.882745	0.916286	0.856753	0.855137	0.855945	0.860625	0.857533	0.840929	0.871936	0.846501	0.853549	1	0.902237	0.0570536
1161	29	15469	0.061876	125.16	9.19828	24.9563	5.46361	0.938037	0.928373	0.909141	0.91163	0.893949	0.881925	0.913375	0.890685	0.90064	0.884349	0.916543	0.858136	0.854968	0.857069	0.860366	0.856843	0.842201	0.871097	0.845756	0.852608	1	0.903212	0.056736
1162	30	558	0.002232	112.384	8.25953	18.0947	4.02797	0.964158	0.949821	0.930108	0.914875	0.915771	0.899642	0.928315	0.904122	0.913082	0.894265	0.920251	0.863799	0.885305	0.869176	0.833333	0.864695	0.822581	0.867384	0.853047	0.853943	1	0.918499	0.0515368
1166	34	513	0.002052	112.358	8.27399	18.0833	4.02196	0.965887	0.951267	0.932749	0.916179	0.912281	0.905458	0.931774	0.89961	0.916179	0.894737	0.920078	0.860624	0.889864	0.87037	0.834308	0.863548	0.821637	0.863548	0.851852	0.85575	1	0.919583	0.0506951
1166	22	21030	0.08412	97.357	7.93811	11.8281	2.88822	0.935235	0.927794	0.903875	0.918402	0.883904	0.874988	0.911317	0.876391	0.869567	0.857133	0.915644	0.857561	0.832073	0.865002	0.845958	0.831289	0.869258	0.859296	0.863623	0.818474	1	0.897262	0.0599046
1168	24	19733	0.078932	97.2866	8.36669	11.8286	3.05318	0.936705	0.929408	0.905564	0.918867	0.88466	0.875589	0.911848	0.877312	0.871155	0.857827	0.916004	0.857979	0.83183	0.86515	0.846374	0.832894	0.869432	0.859297	0.863553	0.818198	1	0.898238	0.0596227
1168	24	19733	0.078932	97.2866	8.36669	11.8286	3.05318	0.936705	0.929408	0.905564	0.918867	0.88466	0.875589	0.911848	0.877312	0.871155	0.857827	0.916004	0.857979	0.83183	0.86515	0.846374	0.832894	0.869432	0.859297	0.863553	0.818198	1	0.898238	0.0596227
1173	29	16937	0.067748	125.319	9.21676	25.0531	5.53889	0.937238	0.93098	0.906595	0.918935	0.885546	0.877428	0.911879	0.87852	0.873649	0.858269	0.916426	0.858151	0.831877	0.863966	0.847228	0.833943	0.869575	0.85942	0.864704	0.817618	1	0.899058	0.0592333
1174	30	571	0.002284	112.18	8.06422	17.9841	3.8922	0.957968	0.93958	0.922942	0.940455	0.910683	0.89317	0.923818	0.882662	0.877408	0.871278	0.924694	0.870403	0.830123	0.870403	0.862522	0.836252	0.890543	0.871278	0.859019	0.836252	1	0.913199	0.0528148
1178	34	530	0.00212	112.117	8.07866	17.9554	3.89644	0.956604	0.939623	0.923585	0.941509	0.912264	0.892453	0.921698	0.883962	0.877358	0.868868	0.921698	0.870755	0.827358	0.867925	0.861321	0.836792	0.890566	0.869811	0.858491	0.833019	1	0.912828	0.053246
1178	22	21493	0.085972	97.3406	7.84204	11.8166	2.8457	0.92907	0.92244	0.893268	0.923905	0.882497	0.882357	0.923068	0.885893	0.876099	0.849463	0.904481	0.850603	0.851207	0.861629	0.88252	0.865328	0.858582	0.845043	0.865468	0.859629	1	0.897703	0.0603464
1180	24	20131	0.080524	97.2811	8.27937	11.8212	3.01349	0.930331	0.922979	0.894715	0.924644	0.884159	0.883389	0.923129	0.886568	0.876186	0.850554	0.905146	0.851622	0.85187	0.862078	0.88242	0.865605	0.859222	0.844692	0.865407	0.859371	1	0.898551	0.0599922
1180	24	20131	0.080524	97.2811	8.27937	11.8212	3.01349	0.930331	0.922979	0.894715	0.924644	0.884159	0.883389	0.923129	0.886568	0.876186	0.850554	0.905146	0.851622	0.85187	0.862078	0.88242	0.865605	0.859222	0.844692	0.865407	0.859371	1	0.898551	0.0599922
1185	29	17280	0.06912	125.88	9.16828	25.3815	5.55007	0.931539	0.924132	0.896817	0.925231	0.884549	0.884317	0.923872	0.8864	0.876881	0.85191	0.906684	0.853183	0.851997	0.863137	0.882176	0.866493	0.860243	0.846065	0.867159	0.859115	1	0.899543	0.0594114
1186	30	467	0.001868	112.551	7.75697	18.14	3.75731	0.947537	0.93469	0.925054	0.941113	0.905782	0.913276	0.931478	0.90257	0.892934	0.853319	0.928266	0.873662	0.859743	0.87152	0.875803	0.875803	0.866167	0.843683	0.847966	0.868308	1	0.915145	0.0539742
1190	34	427	0.001708	112.742	7.76749	18.2316	3.76749	0.949649	0.935597	0.930913	0.944965	0.901639	0.913349	0.934426	0.903981	0.891101	0.85363	0.929742	0.871194	0.857143	0.873536	0.874707	0.873536	0.875878	0.846604	0.848946	0.86534	1	0.916466	0.0529619
1190	22	16138	0.064552	99.493	7.90013	12.6073	2.98633	0.927903	0.938902	0.918794	0.922884	0.885612	0.88462	0.935463	0.876348	0.882761	0.83796	0.907981	0.864574	0.828727	0.876441	0.874396	0.858502	0.874737	0.865442	0.862963	0.831764	1	0.903007	0.0576121
1192	24	15193	0.060772	99.4159	8.32426	12.6043	3.15159	0.928586	0.940236	0.919338	0.92411	0.886593	0.88475	0.936056	0.877279	0.883334	0.838709	0.907754	0.865333	0.828671	0.876785	0.874251	0.858652	0.874712	0.865168	0.863358	0.832225	1	0.903698	0.0573483
1192	24	15193	0.060772	99.4159	8.32426	12.6043	3.15159	0.928586	0.940236	0.919338	0.92411	0.886593	0.88475	0.936056	0.877279	0.883334	0.838709	0.907754	0.865333	0.828671	0.876785	0.874251	0.858652	0.874712	0.865168	0.863358	0.832225	1	0.903698	0.0573483
1197	29	13022	0.052088	128.611	9.20421	27.0473	5.79488	0.930233	0.940178	0.91979	0.92528	0.887114	0.885578	0.936147	0.877515	0.884887	0.840501	0.907426	0.866687	0.828943	0.876862	0.873675	0.857702	0.87525	0.865535	0.864038	0.831401	1	0.904366	0.0572281
1198	30	236	0.000944	115.206	8.43201	19.4829	4.30357	0.957627	0.961864	0.942797	0.95339	0.870763	0.894068	0.942797	0.881356	0.913136	0.845339	0.904661	0.889831	0.84322	0.879237	0.879237	0.853814	0.877119	0.853814	0.883475	0.845339	1	0.918737	0.0496559
1202	34	216	0.000864	115.072	8.32262	19.4089	4.2703	0.958333	0.967593	0.94213	0.953704	0.875	0.893519	0.939815	0.881944	0.914352	0.849537	0.902778	0.886574	0.840278	0.87963	0.881944	0.858796	0.87037	0.861111	0.877315	0.840278	1	0.919688	0.0483216
1202	22	12791	0.051164	100.808	7.79662	13.0991	3.02014	0.933234	0.937612	0.918302	0.892542	0.901923	0.903409	0.920686	0.880619	0.90204	0.866586	0.897584	0.863224	0.881166	0.854703	0.871159	0.862794	0.871824	0.831757	0.86729	0.837503	1	0.904742	0.0587524
1204	24	12060	0.04824	100.722	8.2007	13.0906	3.1859	0.933955	0.938226	0.91932	0.893159	0.902695	0.903151	0.921269	0.880514	0.902819	0.867123	0.897968	0.863765	0.881095	0.85597	0.871683	0.862852	0.872139	0.83267	0.86762	0.837272	1	0.9053	0.0584721
1204	24	12060	0.04824	100.722	8.2007	13.0906	3.1859	0.933955	0.938226	0.91932	0.893159	0.902695	0.903151	0.921269	0.880514	0.902819	0.867123	0.897968	0.863765	0.881095	0.85597	0.871683	0.862852	0.872139	0.83267	0.86762	0.837272	1	0.9053	0.0584721
1209	29	10381	0.041524	129.823	9.12029	27.8006	5.84903	0.933821	0.939794	0.921058	0.894182	0.904682	0.904007	0.923225	0.881611	0.903622	0.867595	0.898902	0.86403	0.882333	0.856372	0.872652	0.863212	0.872315	0.832627	0.868076	0.837781	1	0.906318	0.0581637
1210	30	176	0.000704	115	8.32288	19.3743	4.29965	0.963068	0.960227	0.948864	0.920455	0.934659	0.911932	0.9375	0.886364	0.928977	0.880682	0.940341	0.886364	0.914773	0.877841	0.840909	0.815341	0.872159	0.8125	0.903409	0.894886	1	0.926839	0.0499185
1214	34	169	0.000676	115.051	8.31429	19.3993	4.31069	0.964497	0.95858	0.952663	0.928994	0.93787	0.911243	0.934911	0.890533	0.928994	0.884615	0.93787	0.893491	0.911243	0.878698	0.83432	0.816568	0.869822	0.810651	0.905325	0.893491	1	0.928379	0.0489798
1214	22	14387	0.057548	100.246	7.8222	12.8862	2.99147	0.93296	0.929589	0.919406	0.91826	0.901543	0.881073	0.914263	0.88931	0.893133	0.860881	0.926288	0.848057	0.85897	0.856989	0.855425	0.830785	0.858136	0.830576	0.855217	0.834503	1	0.902993	0.0562022
1216	24	13488	0.053952	100.183	8.26381	12.8889	3.17007	0.934942	0.93042	0.92093	0.918965	0.902654	0.882636	0.914665	0.88905	0.894388	0.861173	0.926082	0.848754	0.860024	0.857577	0.855835	0.830182	0.857577	0.830108	0.854055	0.834594	1	0.90392	0.0556924
1216	24	13488	0.053952	100.183	8.26381	12.8889	3.17007	0.934942	0.93042	0.92093	0.918965	0.902654	0.882636	0.914665	0.88905	0.894388	0.861173	0.926082	0.848754	0.860024	0.857577	0.855835	0.830182	0.857577	0.830108	0.854055	0.834594	1	0.90392	0.0556924
1221	29	11589	0.046356	130.213	9.26146	28.0605	5.9733	0.936405	0.932911	0.92316	0.920097	0.903443	0.883812	0.914445	0.889335	0.894641	0.862067	0.926784	0.84852	0.860773	0.857839	0.854862	0.831262	0.856847	0.830356	0.854992	0.835145	1	0.905035	0.0551075
1222	30	176	0.000704	114.922	8.05885	19.3164	4.15577	0.965909	0.934659	0.931818	0.940341	0.920455	0.914773	0.911932	0.920455	0.903409	0.838068	0.940341	0.866477	0.855114	0.880682	0.860795	0.84375	0.840909	0.826705	0.852273	0.78125	1	0.917697	0.0480527
1226	34	159	0.000636	114.673	7.97995	19.1872	4.07478	0.971698	0.933962	0.937107	0.940252	0.937107	0.908805	0.924528	0.918239	0.902516	0.830189	0.933962	0.871069	0.855346	0.880503	0.86478	0.833333	0.839623	0.81761	0.858491	0.779874	1	0.92001	0.0479283
1226	22	15438	0.061752	99.9025	7.75516	12.7521	2.9337	0.928132	0.934512	0.920683	0.914983	0.88917	0.88836	0.919193	0.875664	0.894092	0.87317	0.920715	0.835406	0.852669	0.860539	0.847357	0.838742	0.874919	0.844216	0.832815	0.839778	1	0.901916	0.0581161
1228	24	14506	0.058024	99.8111	8.17545	12.7429	3.10303	0.929822	0.936233	0.921757	0.915966	0.89008	0.889115	0.919619	0.876499	0.894733	0.874259	0.920791	0.836964	0.851854	0.860472	0.847511	0.839653	0.875396	0.844306	0.833552	0.8411	1	0.902921	0.0576654
1228	24	14506	0.058024	99.8111	8.17545	12.7429	3.10303	0.929822	0.936233	0.921757	0.915966	0.89008	0.889115	0.919619	0.876499	0.894733	0.874259	0.920791	0.836964	0.851854	0.860472	0.847511	0.839653	0.875396	0.844306	0.833552	0.8411	1	0.902921	0.0576654
1233	29	12459	0.049836	129.215	9.09432	27.4142	5.76008	0.931094	0.936191	0.921864	0.915362	0.890842	0.890481	0.918573	0.876997	0.895618	0.875873	0.920539	0.838711	0.852677	0.862308	0.84762	0.838992	0.876154	0.84465	0.833173	0.842082	1	0.903386	0.0576506
1234	30	207	0.000828	114.694	8.24164	19.2155	4.19288	0.956522	0.956522	0.939614	0.937198	0.881643	0.910628	0.92029	0.905797	0.903382	0.888889	0.908213	0.857488	0.847826	0.845411	0.850242	0.869565	0.874396	0.859903	0.855072	0.855072	1	0.917371	0.0488442
1238	34	196	0.000784	114.498	8.22507	19.1174	4.1825	0.954082	0.954082	0.938776	0.936224	0.885204	0.905612	0.931122	0.903061	0.908163	0.890306	0.910714	0.857143	0.846939	0.841837	0.846939	0.864796	0.877551	0.859694	0.84949	0.864796	1	0.917143	0.0490707
1238	22	13787	0.055148	100.165	7.77435	12.8525	2.95935	0.929644	0.928302	0.90462	0.935048	0.876188	0.872489	0.928628	0.894502	0.885653	0.844165	0.897512	0.858671	0.863277	0.871908	0.8549	0.839595	0.891021	0.844999	0.89171	0.815188	1	0.900529	0.0592754
1240	24	12947	0.051788	100.09	8.19564	12.8496	3.1303	0.930718	0.929443	0.905692	0.936008	0.876921	0.875183	0.929829	0.896154	0.886228	0.844365	0.898587	0.861203	0.863559	0.872055	0.855449	0.839461	0.89121	0.845756	0.891597	0.815092	1	0.901605	0.0587968
1240	24	12947	0.051788	100.09	8.19564	12.8496	3.1303	0.930718	0.929443	0.905692	0.936008	0.876921	0.875183	0.929829	0.896154	0.886228	0.844365	0.898587	0.861203	0.863559	0.872055	0.855449	0.839461	0.89121	0.845756	0.891597	0.815092	1	0.901605	0.0587968
1245	29	11221	0.044884	127.319	9.12793	26.2446	5.61594	0.931557	0.929864	0.907317	0.936236	0.878398	0.87617	0.929596	0.896489	0.887131	0.844844	0.89943	0.863693	0.864228	0.871981	0.855494	0.838383	0.89181	0.845691	0.891543	0.814812	1	0.902328	0.0586882
1246	30	256	0.001024	112.789	7.62408	18.2451	3.71298	0.951172	0.958984	0.935547	0.966797	0.90625	0.884766	0.949219	0.919922	0.923828	0.841797	0.927734	0.890625	0.871094	0.859375	0.876953	0.832031	0.884766	0.845703	0.896484	0.818359	1	0.923371	0.0471255
1250	34	236	0.000944	112.696	7.46037	18.19	3.6082	0.957627	0.957627	0.934322	0.96822	0.90678	0.879237	0.947034	0.919492	0.92161	0.84322	0.930085	0.900424	0.875	0.853814	0.879237	0.82839	0.885593	0.841102	0.900424	0.822034	1	0.923955	0.0478611
1250	22	16618	0.066472	98.432	7.77755	12.2072	2.85176	0.926194	0.923727	0.903027	0.930317	0.882687	0.913708	0.918131	0.889066	0.903568	0.842971	0.934378	0.859099	0.842941	0.871435	0.869569	0.854345	0.886479	0.842641	0.860061	0.853021	1	0.903177	0.0563637
1252	24	15607	0.062428	98.3352	8.24018	12.1993	3.03524	0.927597	0.924265	0.904178	0.9308	0.882937	0.914077	0.918851	0.889761	0.904562	0.842603	0.934645	0.859582	0.843307	0.871884	0.86961	0.853271	0.885917	0.84193	0.859454	0.852502	1	0.903774	0.0562481
1252	24	15607	0.062428	98.3352	8.24018	12.1993	3.03524	0.927597	0.924265	0.904178	0.9308	0.882937	0.914077	0.918851	0.889761	0.904562	0.842603	0.934645	0.859582	0.843307	0.871884	0.86961	0.853271	0.885917	0.84193	0.859454	0.852502	1	0.903774	0.0562481
1257	29	13387	0.053548	127.267	9.09783	26.2099	5.57749	0.928513	0.925301	0.905281	0.931874	0.883581	0.915291	0.918242	0.890528	0.90629	0.843355	0.935759	0.860312	0.842721	0.8726	0.869911	0.85471	0.885299	0.841115	0.860536	0.852469	1	0.904581	0.056113
1258	30	332	0.001328	113.233	7.67309	18.4631	3.82939	0.941265	0.933735	0.938253	0.956325	0.908133	0.911145	0.929217	0.884036	0.908133	0.858434	0.945783	0.849398	0.838855	0.876506	0.873494	0.843373	0.885542	0.856928	0.870482	0.838855	1	0.916108	0.0498276
1262	34	300	0.0012	113.254	7.80653	18.482	3.89785	0.94	0.938333	0.936667	0.956667	0.903333	0.91	0.931667	0.881667	0.91	0.853333	0.95	0.851667	0.846667	0.871667	0.868333	0.848333	0.886667	0.853333	0.871667	0.838333	1	0.916066	0.0491299
1262	22	18815	0.07526	98.3098	7.695	12.1583	2.83336	0.929418	0.937576	0.921499	0.922482	0.879059	0.894472	0.934547	0.858942	0.894526	0.850306	0.893622	0.865081	0.834175	0.853415	0.868615	0.840234	0.884002	0.841988	0.857109	0.846665	1	0.902248	0.0582796
1264	24	17682	0.070728	98.1882	8.1533	12.1409	3.01129	0.930551	0.939034	0.922379	0.923679	0.879793	0.895628	0.934708	0.86014	0.895317	0.851261	0.894695	0.86458	0.834691	0.853439	0.869189	0.840374	0.884091	0.842099	0.857086	0.846369	1	0.903133	0.0580312
1264	24	17682	0.070728	98.1882	8.1533	12.1409	3.01129	0.930551	0.939034	0.922379	0.923679	0.879793	0.895628	0.934708	0.86014	0.895317	0.851261	0.894695	0.86458	0.834691	0.853439	0.869189	0.840374	0.884091	0.842099	0.857086	0.846369	1	0.903133	0.0580312
1269	29	15170	0.06068	126.545	8.99974	25.7652	5.48156	0.931641	0.93998	0.924357	0.924456	0.880719	0.896045	0.935959	0.860481	0.897198	0.852142	0.895122	0.864634	0.833586	0.855208	0.869084	0.840738	0.885597	0.842386	0.856493	0.846177	1	0.904057	0.0578352
1270	30	405	0.00162	112.985	7.4356	18.3267	3.61884	0.961728	0.955556	0.937037	0.940741	0.909877	0.91358	0.95679	0.881481	0.902469	0.888889	0.896296	0.875309	0.825926	0.844444	0.875309	0.844444	0.891358	0.839506	0.87037	0.860494	1	0.921239	0.0481848
1274	34	372	0.001488	113.092	7.54632	18.3855	3.68347	0.961022	0.952957	0.94086	0.944892	0.91129	0.913978	0.958333	0.88172	0.90457	0.887097	0.899194	0.873656	0.827957	0.846774	0.869624	0.846774	0.893817	0.837366	0.865591	0.857527	1	0.921897	0.0481915
1274	22	17222	0.068888	98.8049	7.9521	12.3545	2.94999	0.948554	0.932673	0.909709	0.900737	0.890257	0.872837	0.903902	0.889937	0.898618	0.844269	0.907734	0.853182	0.867176	0.871124	0.856376	0.839682	0.863982	0.813901	0.824585	0.819562	1	0.900169	0.0571159
1276	24	16141	0.064564	98.7664	8.36878	12.3656	3.11542	0.949446	0.932718	0.911251	0.901896	0.891642	0.874264	0.904529	0.889877	0.89917	0.844867	0.907658	0.854284	0.868038	0.871321	0.856267	0.840592	0.863949	0.81451	0.824174	0.819001	1	0.900936	0.0568533
1276	24	16141	0.064564	98.7664	8.36878	12.3656	3.11542	0.949446	0.932718	0.911251	0.901896	0.891642	0.874264	0.904529	0.889877	0.89917	0.844867	0.907658	0.854284	0.868038	0.871321	0.856267	0.840592	0.863949	0.81451	0.824174	0.819001	1	0.900936	0.0568533
1281	29	13836	0.055344	124.795	9.23954	24.7461	5.46934	0.950636	0.933687	0.912402	0.90326	0.891406	0.875831	0.905392	0.891334	0.899827	0.845042	0.90803	0.855522	0.868495	0.873193	0.857003	0.840995	0.864123	0.814831	0.823215	0.819131	1	0.901851	0.0563072
1282	30	622	0.002488	110.895	7.76461	17.3614	3.63077	0.967846	0.950161	0.926849	0.909164	0.90836	0.895498	0.914791	0.905949	0.90836	0.853698	0.926849	0.846463	0.864952	0.869775	0.857717	0.844051	0.877814	0.819936	0.824759	0.829582	1	0.913922	0.0504316
1286	34	575	0.0023	110.894	7.8761	17.3682	3.67918	0.971304	0.947826	0.926087	0.911304	0.906957	0.897391	0.916522	0.905217	0.906957	0.851304	0.930435	0.843478	0.862609	0.869565	0.856522	0.844348	0.883478	0.814783	0.825217	0.833043	1	0.914188	0.0505562
1286	22	25918	0.103672	94.9417	8.13351	10.9948	2.80454	0.938402	0.936473	0.93709	0.915889	0.887646	0.900089	0.910892	0.865846	0.894764	0.870457	0.904989	0.849062	0.859654	0.866965	0.85321	0.85157	0.862933	0.835385	0.868335	0.845301	1	0.905766	0.0559071
1288	24	24308	0.097232	94.8376	8.49118	10.9807	2.93454	0.939896	0.937387	0.937737	0.916591	0.889049	0.901411	0.911428	0.866279	0.895693	0.870639	0.905566	0.849185	0.860149	0.867122	0.854616	0.851839	0.86309	0.835198	0.868623	0.84573	1	0.906616	0.0555053
1288	24	24308	0.097232	94.8376	8.49118	10.9807	2.93454	0.939896	0.937387	0.937737	0.916591	0.889049	0.901411	0.911428	0.866279	0.895693	0.870639	0.905566	0.849185	0.860149	0.867122	0.854616	0.851839	0.86309	0.835198	0.868623	0.84573	1	0.906616	0.0555053
1293	29	20782	0.083128	122.727	9.37785	23.5657	5.38784	0.941103	0.937879	0.93848	0.916995	0.890193	0.902632	0.912545	0.868059	0.896232	0.870633	0.906241	0.849966	0.859999	0.866928	0.855067	0.851699	0.863175	0.836373	0.869911	0.845732	1	0.907401	0.0551168
1294	30	1081	0.004324	110.021	7.82616	16.9638	3.60898	0.956059	0.950971	0.953284	0.93617	0.902868	0.913506	0.920907	0.883441	0.913969	0.888992	0.907493	0.858464	0.857077	0.864015	0.875578	0.878353	0.855227	0.833488	0.877891	0.838113	1	0.91999	0.0494159
1298	34	1011	0.004044	109.979	7.88636	16.9486	3.63431	0.959446	0.954006	0.954995	0.934718	0.902572	0.912957	0.919881	0.883778	0.914441	0.890208	0.908012	0.859545	0.859545	0.864985	0.874876	0.877844	0.855589	0.835806	0.877844	0.837784	1	0.921016	0.0492495
1298	22	25035	0.10014	96.1001	7.95423	11.3844	2.81847	0.926862	0.934731	0.92151	0.921889	0.896245	0.867925	0.916058	0.897783	0.877412	0.847374	0.90745	0.863771	0.855602	0.866587	0.862233	0.861714	0.870002	0.840743	0.874975	0.864729	1	0.902583	0.0580016
1300	24	23504	0.094016	96.051	8.35972	11.3913	2.97059	0.928374	0.935692	0.922992	0.922269	0.897826	0.868639	0.916631	0.898634	0.877723	0.848345	0.907867	0.863747	0.855812	0.867214	0.863108	0.862151	0.870426	0.841389	0.875574	0.864236	1	0.903496	0.0576252
1300	24	23504	0.094016	96.051	8.35972	11.3913	2.97059	0.928374	0.935692	0.922992	0.922269	0.897826	0.868639	0.916631	0.898634	0.877723	0.848345	0.907867	0.863747	0.855812	0.867214	0.863108	0.862151	0.870426	0.841389	0.875574	0.864236	1	0.903496	0.0576252
1305	29	20036	0.080144	123.114	9.18875	23.7704	5.32418	0.929702	0.936589	0.923787	0.923113	0.898632	0.86941	0.917598	0.899855	0.879217	0.849571	0.908764	0.864469	0.855909	0.869161	0.86377	0.862997	0.86951	0.841485	0.875399	0.864469	1	0.904427	0.0571524
1306	30	809	0.003236	111.373	7.94104	17.5957	3.76609	0.935723	0.953028	0.939431	0.936959	0.918418	0.885661	0.932633	0.904821	0.901731	0.867738	0.924598	0.875773	0.865884	0.866502	0.866502	0.889988	0.8733	0.855995	0.879481	0.849197	1	0.917545	0.0525813
1310	34	743	0.002972	111.162	7.89871	17.4946	3.72681	0.934724	0.954913	0.938762	0.93607	0.918573	0.88358	0.930686	0.91319	0.899731	0.870794	0.925303	0.880215	0.866083	0.868102	0.873486	0.89031	0.875505	0.858008	0.880215	0.847241	1	0.91805	0.0521795
1310	22	16431	0.065724	99.6762	7.87956	12.6747	2.98875	0.936127	0.938957	0.911843	0.925446	0.877731	0.913943	0.918477	0.880713	0.895776	0.863642	0.90804	0.851348	0.850009	0.873136	0.849248	0.834398	0.895289	0.808046	0.857221	0.826487	1	0.90463	0.0568936
1312	24	15498	0.061992	99.6169	8.31155	12.6787	3.1613	0.937444	0.940025	0.912279	0.92599	0.878436	0.914247	0.918957	0.880694	0.895922	0.863821	0.908053	0.851884	0.850206	0.872661	0.849206	0.83414	0.895954	0.808491	0.856949	0.826365	1	0.905191	0.0566091
1312	24	15498	0.061992	99.6169	8.31155	12.6787	3.1613	0.937444	0.940025	0.912279	0.92599	0.878436	0.914247	0.918957	0.880694	0.895922	0.863821	0.908053	0.851884	0.850206	0.872661	0.849206	0.83414	0.895954	0.808491	0.856949	0.826365	1	0.905191	0.0566091
1317	29	13377	0.053508	127.501	9.19522	26.3623	5.69469	0.938738	0.940233	0.912798	0.927301	0.880055	0.914592	0.917956	0.880952	0.897062	0.864469	0.908163	0.852471	0.849779	0.87415	0.849406	0.834305	0.89538	0.810122	0.857442	0.826792	1	0.905835	0.0561767
1318	30	365	0.00146	113.649	7.70832	18.665	3.80042	0.946575	0.956164	0.919178	0.938356	0.90274	0.932877	0.938356	0.910959	0.912329	0.850685	0.919178	0.856164	0.842466	0.876712	0.846575	0.828767	0.9	0.817808	0.876712	0.831507	1	0.9173	0.0511515
1322	34	334	0.001336	113.566	7.77026	18.6293	3.84479	0.950599	0.959581	0.917665	0.937126	0.907186	0.932635	0.941617	0.913174	0.911677	0.851796	0.922156	0.862275	0.838323	0.875749	0.851796	0.827844	0.905689	0.826347	0.871257	0.832335	1	0.919059	0.0495276
1322	22	17592	0.070368	98.1966	8.00317	12.1343	2.92593	0.923715	0.92832	0.933635	0.909192	0.87915	0.899557	0.900068	0.897453	0.898448	0.855787	0.917747	0.870566	0.865393	0.86204	0.868605	0.826995	0.867639	0.804229	0.863063	0.844645	1	0.902048	0.0587918
1324	24	16509	0.066036	98.0772	8.39737	12.1148	3.0804	0.924829	0.929099	0.934823	0.90905	0.879884	0.900691	0.900267	0.898025	0.898146	0.856866	0.91856	0.870313	0.865164	0.862893	0.869011	0.828185	0.867618	0.803683	0.864286	0.8446	1	0.902695	0.05854
1324	24	16509	0.066036	98.0772	8.39737	12.1148	3.0804	0.924829	0.929099	0.934823	0.90905	0.879884	0.900691	0.900267	0.898025	0.898146	0.856866	0.91856	0.870313	0.865164	0.862893	0.869011	0.828185	0.867618	0.803683	0.864286	0.8446	1	0.902695	0.05854
1329	29	14180	0.05672	127.064	9.27634	26.1021	5.67581	0.92574	0.930818	0.934203	0.909838	0.881594	0.900423	0.900917	0.899083	0.899436	0.859062	0.9189	0.870416	0.866432	0.863364	0.869288	0.82842	0.867772	0.803385	0.86213	0.844993	1	0.903448	0.0582475
1330	30	378	0.001512	112.576	8.30696	18.1889	4.04838	0.939153	0.953704	0.964286	0.924603	0.884921	0.931217	0.910053	0.919312	0.914021	0.876984	0.919312	0.876984	0.873016	0.887566	0.887566	0.821429	0.871693	0.825397	0.875661	0.850529	1	0.919823	0.0511677
1334	34	350	0.0014	112.612	8.24257	18.201	3.98175	0.941429	0.95	0.964286	0.921429	0.89	0.932857	0.911429	0.915714	0.912857	0.878571	0.921429	0.872857	0.871429	0.887143	0.882857	0.821429	0.865714	0.827143	0.882857	0.858571	1	0.919722	0.0511015
1334	22	19121	0.076484	98.1872	7.8132	12.1202	2.86793	0.933162	0.927122	0.934575	0.899561	0.89203	0.890905	0.92252	0.877491	0.895874	0.836436	0.905549	0.848779	0.843994	0.866377	0.867476	0.851472	0.888656	0.854689	0.853486	0.852806	1	0.902135	0.056596
1336	24	17924	0.071696	98.0988	8.25524	12.1143	3.03988	0.934334	0.928029	0.935533	0.901166	0.892212	0.892323	0.923204	0.87832	0.896173	0.837508	0.906048	0.849699	0.844622	0.866464	0.868026	0.851345	0.888557	0.855334	0.854469	0.853911	1	0.903018	0.0563526
1336	24	17924	0.071696	98.0988	8.25524	12.1143	3.03988	0.934334	0.928029	0.935533	0.901166	0.892212	0.892323	0.923204	0.87832	0.896173	0.837508	0.906048	0.849699	0.844622	0.866464	0.868026	0.851345	0.888557	0.855334	0.854469	0.853911	1	0.903018	0.0563526
1341	29	15360	0.06144	127.843	9.20978	26.5726	5.72059	0.935449	0.929688	0.937044	0.902637	0.893229	0.893034	0.924382	0.878711	0.896126	0.83724	0.906315	0.849251	0.845736	0.866178	0.86849	0.851693	0.889193	0.855176	0.853939	0.854232	1	0.903936	0.0560161
1342	30	328	0.001312	114.581	7.7675	19.1269	3.93884	0.963415	0.928354	0.942073	0.934451	0.905488	0.905488	0.9375	0.894817	0.907012	0.821646	0.917683	0.873476	0.833841	0.884146	0.878049	0.844512	0.865854	0.865854	0.864329	0.855183	1	0.915855	0.0502787
1346	34	314	0.001256	114.5	7.75722	19.0862	3.92206	0.963376	0.928344	0.942675	0.936306	0.906051	0.904459	0.936306	0.896497	0.909236	0.821656	0.917197	0.872611	0.834395	0.888535	0.877389	0.850318	0.874204	0.86465	0.866242	0.855096	1	0.916433	0.0503767
1346	22	12145	0.04858	101.316	7.7966	13.2953	3.05758	0.943928	0.935117	0.919432	0.922396	0.884356	0.892466	0.921449	0.869576	0.888473	0.860107	0.886497	0.847221	0.876945	0.849527	0.835323	0.842404	0.861918	0.842404	0.834994	0.842445	1	0.903102	0.0533261
1348	24	11439	0.045756	101.245	8.25232	13.2956	3.24292	0.944444	0.93544	0.92036	0.923376	0.884955	0.892954	0.921497	0.870662	0.889894	0.859647	0.886616	0.847277	0.878224	0.849593	0.835213	0.841813	0.862138	0.84295	0.8353	0.842294	1	0.903635	0.0532217
1348	24	11439	0.045756	101.245	8.25232	13.2956	3.24292	0.944444	0.93544	0.92036	0.923376	0.884955	0.892954	0.921497	0.870662	0.889894	0.859647	0.886616	0.847277	0.878224	0.849593	0.835213	0.841813	0.862138	0.84295	0.8353	0.842294	1	0.903635	0.0532217
1353	29	9861	0.039444	130.668	9.18384	28.3454	5.98827	0.945949	0.93667	0.920951	0.923994	0.883024	0.893266	0.92232	0.870855	0.89068	0.861373	0.886117	0.847936	0.878714	0.850421	0.836629	0.83957	0.862844	0.842917	0.835564	0.842359	1	0.904192	0.0530099
1354	30	122	0.000488	116.948	8.59722	20.378	4.46997	0.963115	0.954918	0.930328	0.946721	0.901639	0.897541	0.92623	0.877049	0.930328	0.856557	0.922131	0.856557	0.877049	0.872951	0.864754	0.840164	0.856557	0.864754	0.868852	0.860656	1	0.919079	0.0524263
1358	34	114	0.000456	116.896	8.76082	20.3636	4.55098	0.960526	0.960526	0.929825	0.942982	0.903509	0.894737	0.934211	0.890351	0.929825	0.846491	0.921053	0.859649	0.877193	0.872807	0.859649	0.842105	0.855263	0.868421	0.877193	0.868421	1	0.919876	0.051521
1358	22	11263	0.045052	101.754	7.7693	13.4638	3.06409	0.947305	0.925153	0.912279	0.915697	0.895365	0.909749	0.936695	0.888751	0.886842	0.864068	0.90784	0.85186	0.871349	0.864512	0.861227	0.86318	0.894833	0.851105	0.860872	0.843248	1	0.907581	0.0570599
1360	24	10637	0.042548	101.654	8.25964	13.4548	3.2735	0.947965	0.926671	0.913039	0.915954	0.896822	0.9113	0.937529	0.888737	0.88775	0.864294	0.907916	0.851368	0.871862	0.865	0.861192	0.863965	0.894237	0.850757	0.860722	0.843142	1	0.908307	0.0567093
1360	24	10637	0.042548	101.654	8.25964	13.4548	3.2735	0.947965	0.926671	0.913039	0.915954	0.896822	0.9113	0.937529	0.888737	0.88775	0.864294	0.907916	0.851368	0.871862	0.865	0.861192	0.863965	0.894237	0.850757	0.860722	0.843142	1	0.908307	0.0567093
1365	29	9193	0.036772	131.117	9.18578	28.6343	6.01792	0.949092	0.928805	0.913521	0.916567	0.898673	0.912868	0.938431	0.888665	0.889209	0.864952	0.907865	0.85081	0.872784	0.863701	0.859893	0.865115	0.895192	0.850593	0.860383	0.843087	1	0.909227	0.056301
1366	30	114	0.000456	115.46	7.68867	19.5579	3.88837	0.973684	0.934211	0.942982	0.903509	0.925439	0.938596	0.947368	0.894737	0.921053	0.907895	0.942982	0.868421	0.872807	0.885965	0.850877	0.864035	0.925439	0.872807	0.885965	0.833333	1	0.926067	0.044514
1370	34	109	0.000436	115.743	7.619	19.6955	3.87	0.972477	0.931193	0.949541	0.899083	0.931193	0.940367	0.949541	0.894495	0.917431	0.912844	0.940367	0.862385	0.87156	0.880734	0.853211	0.866972	0.922018	0.87156	0.885321	0.844037	1	0.926255	0.0453176
1370	22	14000	0.056	99.7391	7.92576	12.7006	2.9906	0.948643	0.917286	0.938464	0.936714	0.891571	0.913286	0.925357	0.908393	0.8925	0.871036	0.899393	0.840179	0.872643	0.866643	0.840571	0.875571	0.879286	0.811821	0.835357	0.847	1	0.910794	0.055565
1372	24	13211	0.052844	99.6203	8.33128	12.6807	3.1476	0.949323	0.918704	0.939444	0.938044	0.891908	0.914276	0.925592	0.908599	0.893346	0.872038	0.898796	0.840436	0.87325	0.867421	0.84055	0.875975	0.879873	0.810575	0.835592	0.846416	1	0.911515	0.055332
1372	24	13211	0.052844	99.6203	8.33128	12.6807	3.1476	0.949323	0.918704	0.939444	0.938044	0.891908	0.914276	0.925592	0.908599	0.893346	0.872038	0.898796	0.840436	0.87325	0.867421	0.84055	0.875975	0.879873	0.810575	0.835592	0.846416	1	0.911515	0.055332
1377	29	11346	0.045384	127.747	9.28621	26.52	5.7419	0.950511	0.920192	0.941081	0.938657	0.893002	0.914331	0.927067	0.908955	0.895161	0.872202	0.898643	0.841574	0.874053	0.867354	0.84012	0.875815	0.878768	0.812092	0.83492	0.846598	1	0.912428	0.0551321
1378	30	259	0.001036	113.178	8.1714	18.4689	4.02884	0.965251	0.926641	0.96332	0.959459	0.918919	0.944015	0.911197	0.903475	0.897683	0.855212	0.891892	0.833977	0.911197	0.874517	0.84556	0.872587	0.891892	0.820463	0.849421	0.841699	1	0.923176	0.0507646
1382	34	241	0.000964	113.331	8.16042	18.5416	4.02642	0.96473	0.925311	0.96473	0.958506	0.917012	0.943983	0.908714	0.904564	0.894191	0.856846	0.890041	0.829876	0.906639	0.883817	0.842324	0.873444	0.890041	0.825726	0.854772	0.840249	1	0.922595	0.05077
1382	22	16332	0.065328	98.4126	7.77942	12.2006	2.86797	0.95619	0.932678	0.928974	0.914126	0.887705	0.910513	0.92928	0.884154	0.892083	0.827853	0.920096	0.885838	0.841875	0.879898	0.879409	0.818638	0.876255	0.830517	0.866581	0.83765	1	0.909242	0.0542908
1384	24	15417	0.061668	98.2904	8.19778	12.1808	3.03139	0.956801	0.933612	0.929364	0.91451	0.888565	0.910813	0.929883	0.885062	0.892132	0.829474	0.92051	0.885516	0.842057	0.880619	0.880197	0.818869	0.876338	0.830966	0.867387	0.837387	1	0.909817	0.0540905
1384	24	15417	0.061668	98.2904	8.19778	12.1808	3.03139	0.956801	0.933612	0.929364	0.91451	0.888565	0.910813	0.929883	0.885062	0.892132	0.829474	0.92051	0.885516	0.842057	0.880619	0.880197	0.818869	0.876338	0.830966	0.867387	0.837387	1	0.909817	0.0540905
1389	29	13277	0.053108	127.137	9.10381	26.1325	5.6021	0.957408	0.934247	0.93082	0.915079	0.889885	0.911614	0.930519	0.886269	0.892785	0.83012	0.921594	0.885855	0.841417	0.880319	0.881148	0.81901	0.877156	0.831287	0.866988	0.837878	1	0.91057	0.05382
1390	30	318	0.001272	114.007	8.21236	18.8758	4.17039	0.968553	0.951258	0.951258	0.935535	0.883648	0.921384	0.930818	0.904088	0.927673	0.849057	0.937107	0.889937	0.856918	0.90566	0.889937	0.805031	0.88522	0.841195	0.878931	0.828616	1	0.923576	0.0501658
1394	34	295	0.00118	113.847	8.14195	18.7929	4.12734	0.967797	0.950847	0.949153	0.935593	0.881356	0.918644	0.925424	0.9	0.927119	0.855932	0.932203	0.884746	0.855932	0.905085	0.891525	0.805085	0.889831	0.838983	0.883051	0.822034	1	0.922229	0.0498108
1394	22	16453	0.065812	98.8531	7.9008	12.3694	2.94143	0.930894	0.927916	0.916216	0.921686	0.886647	0.89391	0.908922	0.90564	0.898894	0.865526	0.896736	0.865921	0.852033	0.8565	0.846472	0.829028	0.901447	0.798912	0.854008	0.852489	1	0.902618	0.0579185
1396	24	15486	0.061944	98.7628	8.34549	12.3631	3.11831	0.931196	0.929517	0.917183	0.922285	0.887027	0.894518	0.910112	0.905754	0.898554	0.865943	0.89723	0.866428	0.852124	0.857194	0.846829	0.82933	0.901782	0.799593	0.854288	0.853255	1	0.903255	0.0577195
1396	24	15486	0.061944	98.7628	8.34549	12.3631	3.11831	0.931196	0.929517	0.917183	0.922285	0.887027	0.894518	0.910112	0.905754	0.898554	0.865943	0.89723	0.866428	0.852124	0.857194	0.846829	0.82933	0.901782	0.799593	0.854288	0.853255	1	0.903255	0.0577195
1401	29	13228	0.052912	127.361	9.26933	26.2827	5.72381	0.931887	0.931736	0.918431	0.923155	0.887247	0.895184	0.911098	0.906826	0.900438	0.865739	0.89715	0.866344	0.853833	0.858936	0.84752	0.828168	0.902593	0.799932	0.854286	0.853001	1	0.904186	0.0573489
1402	30	351	0.001404	114.066	8.36773	18.9147	4.19622	0.961538	0.947293	0.924501	0.950142	0.920228	0.911681	0.908832	0.890313	0.91453	0.868946	0.918803	0.883191	0.846154	0.874644	0.824786	0.844729	0.911681	0.819088	0.868946	0.853276	1	0.918894	0.0515513
1406	34	323	0.001292	114.04	8.36175	18.9012	4.18178	0.965944	0.948916	0.931889	0.948916	0.919505	0.908669	0.910217	0.891641	0.910217	0.869969	0.921053	0.886997	0.848297	0.876161	0.834365	0.839009	0.910217	0.821981	0.866873	0.854489	1	0.920516	0.0507464
1406	22	17452	0.069808	98.667	7.87735	12.2997	2.93024	0.930524	0.934191	0.928003	0.914909	0.892534	0.898636	0.923963	0.884712	0.871275	0.852768	0.884598	0.824175	0.857724	0.861391	0.84804	0.849072	0.890328	0.818875	0.832025	0.838758	1	0.901675	0.055105
1408	24	16399	0.065596	98.5956	8.31898	12.3001	3.10498	0.931856	0.934996	0.92838	0.916092	0.892768	0.898774	0.924752	0.885389	0.871181	0.854564	0.884719	0.824441	0.85804	0.862309	0.849198	0.848283	0.890969	0.819562	0.832063	0.839228	1	0.902365	0.0548647
1408	24	16399	0.065596	98.5956	8.31898	12.3001	3.10498	0.931856	0.934996	0.92838	0.916092	0.892768	0.898774	0.924752	0.885389	0.871181	0.854564	0.884719	0.824441	0.85804	0.862309	0.849198	0.848283	0.890969	0.819562	0.832063	0.839228	1	0.902365	0.0548647
1413	29	14164	0.056656	127.673	9.26975	26.4739	5.75368	0.932717	0.936565	0.92841	0.917643	0.893498	0.900699	0.925198	0.884849	0.872352	0.85442	0.885378	0.82399	0.858303	0.862751	0.848983	0.84863	0.891556	0.821308	0.831898	0.83744	1	0.903111	0.054513
1414	30	329	0.001316	114.495	7.81229	19.0874	3.95175	0.955927	0.965046	0.951368	0.93769	0.913374	0.907295	0.925532	0.882979	0.851064	0.848024	0.887538	0.822188	0.857143	0.889058	0.867781	0.896657	0.899696	0.858663	0.840426	0.831307	1	0.917459	0.0494354
1418	34	304	0.001216	114.644	7.88442	19.1656	3.99859	0.958882	0.963816	0.952303	0.935855	0.914474	0.907895	0.922697	0.883224	0.850329	0.84375	0.891447	0.822368	0.858553	0.893092	0.873355	0.896382	0.901316	0.855263	0.837171	0.832237	1	0.917751	0.0503344
1418	22	15628	0.062512	100.23	7.75404	12.8764	2.97111	0.950186	0.92491	0.923791	0.90645	0.896276	0.902323	0.917872	0.873432	0.891957	0.850205	0.912337	0.863482	0.85446	0.853052	0.854332	0.846046	0.882199	0.843326	0.814756	0.824546	1	0.904277	0.054286
1420	24	14655	0.05862	100.143	8.19229	12.8696	3.14541	0.950563	0.925657	0.924906	0.90853	0.896588	0.902593	0.918321	0.874241	0.892494	0.851109	0.912965	0.864108	0.856704	0.853122	0.855271	0.846435	0.882839	0.843296	0.814227	0.823746	1	0.905025	0.0540733
1420	24	14655	0.05862	100.143	8.19229	12.8696	3.14541	0.950563	0.925657	0.924906	0.90853	0.896588	0.902593	0.918321	0.874241	0.892494	0.851109	0.912965	0.864108	0.856704	0.853122	0.855271	0.846435	0.882839	0.843296	0.814227	0.823746	1	0.905025	0.0540733
1425	29	12615	0.05046	129.173	9.14703	27.3932	5.80755	0.951645	0.926635	0.926675	0.909512	0.89671	0.90329	0.918312	0.874633	0.893183	0.850813	0.913317	0.864883	0.856837	0.853666	0.854974	0.847126	0.882045	0.844193	0.813952	0.825248	1	0.905751	0.0536483
1426	30	248	0.000992	114.562	8.08817	19.1386	4.07418	0.969758	0.945565	0.947581	0.933468	0.903226	0.925403	0.9375	0.864919	0.921371	0.864919	0.927419	0.875	0.875	0.862903	0.856855	0.866935	0.90121	0.864919	0.836694	0.826613	1	0.922231	0.0470044
1430	34	228	0.000912	114.393	8.07482	19.0543	4.05148	0.969298	0.947368	0.942982	0.932018	0.901316	0.923246	0.938596	0.864035	0.91886	0.868421	0.929825	0.875	0.879386	0.868421	0.857456	0.872807	0.89693	0.870614	0.833333	0.820175	1	0.921818	0.0464651
1430	22	14484	0.057936	99.8851	7.96898	12.7584	3.02937	0.95861	0.924399	0.930268	0.920775	0.893262	0.907691	0.9254	0.892088	0.881421	0.849731	0.899027	0.859362	0.873895	0.868372	0.823702	0.867613	0.882767	0.833748	0.838201	0.855427	1	0.908954	0.0559046
1432	24	13627	0.054508	99.7936	8.39395	12.75	3.19618	0.959566	0.925772	0.930983	0.921333	0.894474	0.908894	0.926176	0.892383	0.882256	0.850921	0.899171	0.860718	0.874184	0.869781	0.824063	0.86846	0.883063	0.833896	0.838446	0.855838	1	0.909832	0.0555479
1432	24	13627	0.054508	99.7936	8.39395	12.75	3.19618	0.959566	0.925772	0.930983	0.921333	0.894474	0.908894	0.926176	0.892383	0.882256	0.850921	0.899171	0.860718	0.874184	0.869781	0.824063	0.86846	0.883063	0.833896	0.838446	0.855838	1	0.909832	0.0555479
1437	29	11724	0.046896	129.703	9.32551	27.7426	5.95445	0.96038	0.926092	0.931337	0.922723	0.894746	0.909374	0.927456	0.89368	0.882762	0.850776	0.899991	0.860287	0.874104	0.870266	0.823524	0.869243	0.883828	0.834869	0.83875	0.855169	1	0.910419	0.0552468
1438	30	172	0.000688	116.58	8.72052	20.198	4.49437	0.973837	0.950581	0.947674	0.947674	0.90407	0.94186	0.959302	0.912791	0.886628	0.886628	0.915698	0.837209	0.892442	0.877907	0.819767	0.90407	0.889535	0.840116	0.819767	0.854651	1	0.927882	0.0489126
1442	34	154	0.000616	116.401	8.83911	20.116	4.55775	0.974026	0.951299	0.944805	0.948052	0.912338	0.941558	0.954545	0.925325	0.896104	0.88961	0.909091	0.847403	0.892857	0.88961	0.811688	0.909091	0.892857	0.844156	0.814935	0.857143	1	0.929581	0.0468297
1442	22	12536	0.050144	100.763	7.71507	13.0772	2.98432	0.940212	0.945956	0.950862	0.925415	0.889877	0.905751	0.921187	0.87855	0.871251	0.847838	0.893507	0.864789	0.869097	0.862037	0.849593	0.843012	0.860362	0.827696	0.834277	0.834716	1	0.909001	0.0575968
1444	24	11774	0.047096	100.69	8.16123	13.0759	3.16313	0.941991	0.946832	0.951758	0.926023	0.890734	0.906404	0.922541	0.878164	0.871964	0.84865	0.894259	0.865211	0.869331	0.861262	0.849499	0.843723	0.861305	0.828775	0.834253	0.834253	1	0.90982	0.0570505
1444	24	11774	0.047096	100.69	8.16123	13.0759	3.16313	0.941991	0.946832	0.951758	0.926023	0.890734	0.906404	0.922541	0.878164	0.871964	0.84865	0.894259	0.865211	0.869331	0.861262	0.849499	0.843723	0.861305	0.828775	0.834253	0.834253	1	0.90982	0.0570505
1449	29	10200	0.0408	127.98	9.07521	26.6455	5.65471	0.942549	0.946863	0.952549	0.926225	0.8925	0.906275	0.923529	0.878922	0.873039	0.849461	0.895441	0.865245	0.870294	0.861029	0.85049	0.842059	0.861471	0.827598	0.834118	0.835294	1	0.910366	0.0569091
1450	30	221	0.000884	114.081	8.4274	18.926	4.19956	0.968326	0.945701	0.979638	0.929864	0.893665	0.932127	0.941176	0.895928	0.877828	0.850679	0.911765	0.88009	0.864253	0.875566	0.88009	0.837104	0.855204	0.848416	0.828054	0.834842	1	0.923001	0.0487047
1454	34	207	0.000828	114.021	8.48794	18.9011	4.23657	0.968599	0.942029	0.985507	0.929952	0.89372	0.927536	0.939614	0.898551	0.876812	0.855072	0.913043	0.881643	0.859903	0.876812	0.884058	0.84058	0.862319	0.850242	0.830918	0.828502	1	0.923294	0.049417
1454	22	15757	0.063028	99.2778	7.94614	12.5293	2.97558	0.941931	0.923304	0.923748	0.920575	0.890176	0.895253	0.912452	0.88329	0.882624	0.817764	0.914419	0.857111	0.87193	0.832297	0.84537	0.831091	0.895063	0.824903	0.874024	0.863933	1	0.902102	0.0577808
1456	24	14821	0.059284	99.1462	8.37323	12.5066	3.14637	0.942986	0.925005	0.925073	0.921766	0.891539	0.896397	0.913501	0.884522	0.883746	0.819007	0.91421	0.857567	0.873389	0.831759	0.845456	0.83213	0.894676	0.826058	0.874098	0.864415	1	0.903199	0.057396
1456	24	14821	0.059284	99.1462	8.37323	12.5066	3.14637	0.942986	0.925005	0.925073	0.921766	0.891539	0.896397	0.913501	0.884522	0.883746	0.819007	0.91421	0.857567	0.873389	0.831759	0.845456	0.83213	0.894676	0.826058	0.874098	0.864415	1	0.903199	0.057396
1461	29	12793	0.051172	126.943	9.29923	26.0314	5.69911	0.943524	0.925506	0.925936	0.922379	0.892363	0.896271	0.914836	0.885289	0.882592	0.8208	0.914914	0.857891	0.87544	0.83233	0.845111	0.832682	0.8942	0.826898	0.873368	0.864223	1	0.903776	0.0570855
1462	30	273	0.001092	114.032	8.77927	18.9315	4.55973	0.954212	0.935897	0.96337	0.928571	0.906593	0.912088	0.924908	0.882784	0.893773	0.846154	0.924908	0.868132	0.888278	0.840659	0.840659	0.860806	0.906593	0.847985	0.860806	0.893773	1	0.917455	0.051363
1466	34	252	0.001008	113.818	8.32886	18.7915	4.19742	0.956349	0.940476	0.962302	0.924603	0.904762	0.906746	0.926587	0.878968	0.890873	0.845238	0.924603	0.867063	0.888889	0.847222	0.835317	0.859127	0.902778	0.849206	0.861111	0.892857	1	0.917031	0.0518334
1466	22	19233	0.076932	98.1197	7.54141	12.0805	2.76754	0.936515	0.931758	0.925181	0.929964	0.897	0.897494	0.914886	0.902745	0.887589	0.867857	0.899886	0.840353	0.855509	0.857251	0.854157	0.825144	0.870821	0.802345	0.84212	0.840716	1	0.905528	0.0579721
1468	24	18137	0.072548	98.0796	7.99076	12.0917	2.94177	0.937283	0.932459	0.926587	0.930336	0.898385	0.898164	0.915091	0.903319	0.888212	0.868391	0.899818	0.841153	0.855296	0.857694	0.85411	0.825771	0.871368	0.803027	0.842366	0.840878	1	0.906216	0.0576961
1468	24	18137	0.072548	98.0796	7.99076	12.0917	2.94177	0.937283	0.932459	0.926587	0.930336	0.898385	0.898164	0.915091	0.903319	0.888212	0.868391	0.899818	0.841153	0.855296	0.857694	0.85411	0.825771	0.871368	0.803027	0.842366	0.840878	1	0.906216	0.0576961
1473	29	15558	0.062232	126.697	8.94079	25.8522	5.47493	0.937428	0.933796	0.927047	0.930614	0.899826	0.898509	0.916313	0.90349	0.888578	0.870581	0.899569	0.840532	0.855283	0.857822	0.855894	0.825717	0.871384	0.805116	0.842685	0.841432	1	0.906842	0.057383
1474	30	430	0.00172	113.77	8.0593	18.7475	3.98664	0.947674	0.953488	0.92907	0.939535	0.911628	0.910465	0.92907	0.926744	0.896512	0.887209	0.893023	0.844186	0.865116	0.881395	0.852326	0.833721	0.876744	0.80814	0.839535	0.854651	1	0.91746	0.0528708
1478	34	398	0.001592	113.695	7.90355	18.7003	3.9012	0.948492	0.953518	0.932161	0.93593	0.914573	0.907035	0.933417	0.927136	0.896985	0.889447	0.890704	0.845477	0.861809	0.879397	0.856784	0.834171	0.875628	0.807789	0.839196	0.851759	1	0.917846	0.0519939
1478	22	18040	0.07216	99.1036	8.01185	12.4686	2.99395	0.951857	0.925055	0.931014	0.917073	0.903381	0.89199	0.905183	0.872312	0.889412	0.859728	0.887445	0.863498	0.874667	0.846092	0.846203	0.857677	0.888636	0.838664	0.812112	0.832068	1	0.905244	0.0558544
1480	24	16931	0.067724	99.0336	8.43279	12.4684	3.15805	0.952602	0.926112	0.931723	0.917991	0.904229	0.892918	0.905381	0.873841	0.889936	0.861349	0.887898	0.863593	0.875081	0.846495	0.846731	0.857894	0.887691	0.838492	0.812592	0.832881	1	0.906002	0.0554567
1480	24	16931	0.067724	99.0336	8.43279	12.4684	3.15805	0.952602	0.926112	0.931723	0.917991	0.904229	0.892918	0.905381	0.873841	0.889936	0.861349	0.887898	0.863593	0.875081	0.846495	0.846731	0.857894	0.887691	0.838492	0.812592	0.832881	1	0.906002	0.0554567
1485	29	14523	0.058092	128.634	9.32011	27.0715	5.85296	0.953625	0.926943	0.93228	0.920196	0.904496	0.894788	0.905942	0.874096	0.890209	0.861358	0.888866	0.863871	0.876885	0.846898	0.846003	0.857364	0.887248	0.840357	0.812539	0.834022	1	0.906829	0.054926
1486	30	357	0.001428	113.634	8.22507	18.6932	4.08479	0.980392	0.936975	0.94958	0.922969	0.915966	0.911765	0.911765	0.885154	0.901961	0.879552	0.913165	0.886555	0.878151	0.862745	0.830532	0.878151	0.887955	0.844538	0.810924	0.852941	1	0.920419	0.0490802
1490	34	331	0.001324	113.736	8.23116	18.743	4.09395	0.980363	0.936556	0.954683	0.91994	0.915408	0.915408	0.910876	0.888218	0.901813	0.882175	0.915408	0.888218	0.874622	0.871601	0.830816	0.874622	0.891239	0.847432	0.802115	0.856495	1	0.921227	0.0491458
1490	22	19721	0.078884	98.4377	7.99072	12.2217	2.94071	0.948456	0.92797	0.926702	0.921125	0.883829	0.896836	0.9104	0.886644	0.88852	0.838877	0.89316	0.851681	0.840373	0.85234	0.859667	0.834085	0.876502	0.824096	0.84301	0.832742	1	0.903013	0.0569045
1492	24	18542	0.074168	98.3847	8.39729	12.227	3.09706	0.949358	0.929296	0.927651	0.922527	0.884452	0.898177	0.910716	0.887013	0.889386	0.839877	0.893566	0.852875	0.841144	0.853063	0.860398	0.835131	0.876577	0.824803	0.843383	0.832704	1	0.903926	0.0566088
1492	24	18542	0.074168	98.3847	8.39729	12.227	3.09706	0.949358	0.929296	0.927651	0.922527	0.884452	0.898177	0.910716	0.887013	0.889386	0.839877	0.893566	0.852875	0.841144	0.853063	0.860398	0.835131	0.876577	0.824803	0.843383	0.832704	1	0.903926	0.0566088
1497	29	15984	0.063936	126.339	9.2105	25.6586	5.57553	0.950795	0.930681	0.928335	0.923455	0.886261	0.898961	0.911161	0.888013	0.889577	0.841654	0.89355	0.853478	0.841435	0.853916	0.861299	0.835179	0.876189	0.825607	0.843312	0.832864	1	0.904889	0.0562261
1498	30	473	0.001892	113.16	8.28168	18.4675	4.05383	0.966173	0.94926	0.948203	0.947146	0.894292	0.910148	0.914376	0.902748	0.915433	0.859408	0.901691	0.869979	0.845666	0.859408	0.882664	0.84778	0.906977	0.808668	0.866808	0.85518	1	0.920206	0.0488019
1502	34	425	0.0017	113.089	8.27044	18.4322	4.03863	0.968235	0.944706	0.948235	0.951765	0.894118	0.914118	0.921176	0.901176	0.916471	0.854118	0.9	0.865882	0.838824	0.855294	0.883529	0.847059	0.910588	0.810588	0.864706	0.862353	1	0.920492	0.0494131
1502	22	19271	0.077084	98.7336	7.93778	12.3276	2.94966	0.943438	0.927897	0.932411	0.927222	0.894608	0.8978	0.917882	0.892688	0.882648	0.855171	0.893623	0.855197	0.861917	0.857558	0.839422	0.858855	0.88353	0.824062	0.861528	0.837839	1	0.906591	0.058993
1504	24	18132	0.072528	98.6374	8.37729	12.3188	3.1189	0.944325	0.929379	0.933405	0.927917	0.895571	0.897943	0.918432	0.893448	0.883769	0.855642	0.894441	0.855918	0.862453	0.857434	0.839951	0.859558	0.883355	0.823847	0.861516	0.837938	1	0.907381	0.0585608
1504	24	18132	0.072528	98.6374	8.37729	12.3188	3.1189	0.944325	0.929379	0.933405	0.927917	0.895571	0.897943	0.918432	0.893448	0.883769	0.855642	0.894441	0.855918	0.862453	0.857434	0.839951	0.859558	0.883355	0.823847	0.861516	0.837938	1	0.907381	0.0585608
1509	29	15559	0.062236	126.864	9.23487	25.9779	5.64762	0.945755	0.930972	0.934572	0.929269	0.897391	0.898772	0.919211	0.895013	0.885532	0.85661	0.894466	0.856385	0.862138	0.857639	0.840157	0.858924	0.88489	0.825117	0.861399	0.839611	1	0.908543	0.0580755
1510	30	431	0.001724	113.747	8.21974	18.747	4.04333	0.968677	0.952436	0.959397	0.938515	0.896752	0.924594	0.939675	0.895592	0.881671	0.87471	0.901392	0.865429	0.86891	0.852668	0.849188	0.853828	0.893271	0.834107	0.859629	0.859629	1	0.922666	0.0508332
1514	34	400	0.0016	113.865	8.22857	18.8052	4.05228	0.97125	0.95125	0.96	0.93875	0.89625	0.9325	0.94375	0.89375	0.88125	0.875	0.9025	0.86125	0.86875	0.84625	0.85	0.855	0.89	0.8325	0.86625	0.85375	1	0.923396	0.0501437
1514	22	17239	0.068956	99.686	7.84091	12.6761	2.97552	0.939411	0.939991	0.931783	0.927113	0.874674	0.894628	0.92195	0.869395	0.879227	0.826498	0.897964	0.869424	0.871512	0.850252	0.854719	0.843639	0.885695	0.82296	0.848135	0.821944	1	0.903843	0.0556753
1516	24	16215	0.06486	99.577	8.2182	12.658	3.12013	0.940025	0.940888	0.933056	0.927906	0.875516	0.89519	0.922263	0.869719	0.880389	0.82695	0.898767	0.869596	0.8712	0.850385	0.855782	0.844712	0.885106	0.82251	0.847764	0.821616	1	0.904512	0.0553676
1516	24	16215	0.06486	99.577	8.2182	12.658	3.12013	0.940025	0.940888	0.933056	0.927906	0.875516	0.89519	0.922263	0.869719	0.880389	0.82695	0.898767	0.869596	0.8712	0.850385	0.855782	0.844712	0.885106	0.82251	0.847764	0.821616	1	0.904512	0.0553676
1521	29	13920	0.05568	126.914	9.03523	25.9909	5.54322	0.940876	0.942565	0.933621	0.928269	0.876437	0.897234	0.923599	0.87069	0.881968	0.827478	0.899318	0.868606	0.870941	0.851401	0.856645	0.845007	0.885237	0.823384	0.85018	0.822522	1	0.905447	0.0549976
1522	30	395	0.00158	113.35	7.79032	18.5253	3.80403	0.94557	0.955696	0.939241	0.936709	0.889873	0.902532	0.927848	0.865823	0.898734	0.808861	0.912658	0.870886	0.872152	0.858228	0.870886	0.862025	0.892405	0.820253	0.84557	0.818987	1	0.91185	0.0516957
1526	34	368	0.001472	113.444	7.88879	18.5774	3.85755	0.945652	0.960598	0.936141	0.936141	0.88587	0.900815	0.92663	0.865489	0.898098	0.802989	0.914402	0.873641	0.869565	0.861413	0.869565	0.865489	0.891304	0.8125	0.841033	0.820652	1	0.911343	0.0510626
1526	22	19219	0.076876	97.9668	7.99012	12.0507	2.93179	0.949737	0.923435	0.93098	0.918986	0.917582	0.897575	0.904444	0.887741	0.893543	0.841771	0.889302	0.84661	0.87835	0.839664	0.846896	0.807144	0.879494	0.817082	0.880431	0.835007	1	0.905782	0.0558926
1528	24	18060	0.07224	97.8892	8.44115	12.05	3.10989	0.950775	0.924612	0.931921	0.91974	0.918355	0.898726	0.90454	0.888261	0.893771	0.842276	0.890033	0.847176	0.878848	0.840255	0.847702	0.807669	0.879873	0.817442	0.881008	0.834081	1	0.906553	0.0556659
1528	24	18060	0.07224	97.8892	8.44115	12.05	3.10989	0.950775	0.924612	0.931921	0.91974	0.918355	0.898726	0.90454	0.888261	0.893771	0.842276	0.890033	0.847176	0.878848	0.840255	0.847702	0.807669	0.879873	0.817442	0.881008	0.834081	1	0.906553	0.0556659
1533	29	15465	0.06186	126.425	9.32163	25.7211	5.68475	0.951439	0.926414	0.932331	0.920983	0.919463	0.900453	0.90569	0.889104	0.893534	0.840414	0.889945	0.846427	0.87892	0.840285	0.848044	0.807889	0.880278	0.817911	0.880828	0.83301	1	0.907265	0.0555363
1534	30	495	0.00198	112.673	7.94977	18.2122	3.91585	0.963636	0.956566	0.941414	0.950505	0.942424	0.910101	0.930303	0.89697	0.905051	0.861616	0.907071	0.839394	0.874747	0.844444	0.858586	0.841414	0.872727	0.821212	0.892929	0.839394	1	0.923469	0.0483954
1538	34	466	0.001864	112.601	7.94198	18.1772	3.90451	0.964592	0.958155	0.938841	0.949571	0.94206	0.910944	0.929185	0.899142	0.909871	0.866953	0.906652	0.835837	0.873391	0.842275	0.857296	0.843348	0.871245	0.824034	0.892704	0.840129	1	0.923764	0.0482285
1538	22	22346	0.089384	97.1143	7.93624	11.741	2.86125	0.943077	0.937327	0.926765	0.91381	0.902511	0.887318	0.902488	0.887698	0.887631	0.850801	0.897879	0.864651	0.853911	0.870984	0.840262	0.821691	0.900362	0.812606	0.813501	0.829142	1	0.90413	0.0574447
1540	24	20904	0.083616	97.0422	8.34976	11.74	3.02028	0.94403	0.938648	0.927837	0.915519	0.9032	0.888323	0.903583	0.887868	0.888418	0.851225	0.898345	0.865576	0.853808	0.87134	0.841609	0.821876	0.900521	0.812907	0.813648	0.828956	1	0.905041	0.0571759
1540	24	20904	0.083616	97.0422	8.34976	11.74	3.02028	0.94403	0.938648	0.927837	0.915519	0.9032	0.888323	0.903583	0.887868	0.888418	0.851225	0.898345	0.865576	0.853808	0.87134	0.841609	0.821876	0.900521	0.812907	0.813648	0.828956	1	0.905041	0.0571759
1545	29	17932	0.071728	124.911	9.21574	24.8126	5.49185	0.945042	0.938992	0.928619	0.916072	0.904166	0.888635	0.903971	0.888049	0.889443	0.850909	0.898729	0.86591	0.854729	0.872351	0.842516	0.823639	0.900151	0.813769	0.816306	0.828965	1	0.905674	0.0568746
1546	30	581	0.002324	113.009	7.94158	18.3718	3.90231	0.964716	0.95611	0.938038	0.92685	0.934596	0.893287	0.930293	0.894148	0.892427	0.849398	0.907917	0.883821	0.874355	0.883821	0.820998	0.829604	0.892427	0.805508	0.840792	0.851979	1	0.918939	0.0501545
1550	34	530	0.00212	113.001	8.00713	18.3722	3.92487	0.966038	0.960377	0.936792	0.935849	0.936792	0.896226	0.935849	0.893396	0.889623	0.853774	0.908491	0.884906	0.873585	0.883019	0.816038	0.828302	0.892453	0.80283	0.839623	0.85566	1	0.920987	0.0484259
1550	22	18372	0.073488	99.512	7.90308	12.6145	2.98626	0.953979	0.930356	0.923552	0.912557	0.893289	0.898079	0.90627	0.885668	0.876769	0.83962	0.885369	0.87002	0.880606	0.858616	0.856113	0.83317	0.900637	0.819154	0.817385	0.83053	1	0.904324	0.0569648
1552	24	17290	0.06916	99.425	8.34567	12.609	3.16315	0.954222	0.93155	0.92461	0.913939	0.894621	0.898699	0.906593	0.886582	0.87727	0.839965	0.885685	0.870706	0.881029	0.859283	0.856246	0.832938	0.900925	0.818855	0.817525	0.830538	1	0.90506	0.0567215
1552	24	17290	0.06916	99.425	8.34567	12.609	3.16315	0.954222	0.93155	0.92461	0.913939	0.894621	0.898699	0.906593	0.886582	0.87727	0.839965	0.885685	0.870706	0.881029	0.859283	0.856246	0.832938	0.900925	0.818855	0.817525	0.830538	1	0.90506	0.0567215
1557	29	14860	0.05944	129.3	9.30693	27.4867	5.91438	0.955081	0.932873	0.925471	0.914401	0.895525	0.898755	0.90683	0.887752	0.87749	0.838964	0.886036	0.871265	0.883176	0.85969	0.857032	0.832201	0.900269	0.818203	0.816655	0.830754	1	0.90568	0.056363
1558	30	294	0.001176	113.96	8.36432	18.8626	4.19963	0.986395	0.960884	0.954082	0.942177	0.914966	0.920068	0.916667	0.89966	0.87585	0.845238	0.887755	0.882653	0.879252	0.852041	0.852041	0.848639	0.889456	0.831633	0.814626	0.865646	1	0.924483	0.0438887
1562	34	274	0.001096	113.892	8.23566	18.8199	4.09852	0.985401	0.958029	0.95073	0.945255	0.916058	0.921533	0.919708	0.90146	0.872263	0.844891	0.890511	0.885036	0.883212	0.846715	0.846715	0.85219	0.894161	0.824818	0.819343	0.863139	1	0.924303	0.0444181
1562	22	16658	0.066632	99.7661	7.86136	12.7072	2.97697	0.940959	0.938258	0.930544	0.928023	0.886361	0.891974	0.919018	0.881078	0.875885	0.845059	0.900078	0.863939	0.860097	0.831733	0.854454	0.86616	0.86595	0.834674	0.851933	0.829812	1	0.905112	0.0560774
1564	24	15636	0.062544	99.7184	8.32116	12.7174	3.16941	0.941609	0.938891	0.930513	0.928626	0.887056	0.893035	0.919832	0.881747	0.876567	0.845837	0.900358	0.865215	0.860898	0.831543	0.855142	0.866302	0.866174	0.835572	0.851337	0.829528	1	0.905692	0.0559452
1564	24	15636	0.062544	99.7184	8.32116	12.7174	3.16941	0.941609	0.938891	0.930513	0.928626	0.887056	0.893035	0.919832	0.881747	0.876567	0.845837	0.900358	0.865215	0.860898	0.831543	0.855142	0.866302	0.866174	0.835572	0.851337	0.829528	1	0.905692	0.0559452
1569	29	13439	0.053756	126.546	9.22592	25.7853	5.63326	0.942555	0.939802	0.931022	0.929087	0.887082	0.894821	0.920344	0.881613	0.876814	0.84798	0.901592	0.866136	0.862378	0.832986	0.855644	0.866247	0.86662	0.837079	0.852779	0.829303	1	0.906461	0.0557622
1570	30	362	0.001448	113.451	7.81153	18.5761	3.8558	0.96547	0.947514	0.947514	0.946133	0.915746	0.907459	0.917127	0.883978	0.890884	0.854972	0.903315	0.892265	0.874309	0.85221	0.879834	0.875691	0.885359	0.832873	0.854972	0.827348	1	0.920444	0.0507002
1574	34	336	0.001344	113.404	7.66416	18.5439	3.77156	0.965774	0.949405	0.94494	0.946429	0.921131	0.907738	0.921131	0.885417	0.894345	0.858631	0.904762	0.892857	0.877976	0.849702	0.877976	0.870536	0.88244	0.831845	0.855655	0.828869	1	0.921488	0.0499473
1574	22	18379	0.073516	98.7418	7.81628	12.3233	2.89275	0.92992	0.934763	0.929594	0.914848	0.888269	0.888242	0.900838	0.887072	0.88631	0.836253	0.875565	0.860765	0.875211	0.833533	0.8615	0.85274	0.888106	0.807198	0.833451	0.84904	1	0.900355	0.0571352
1576	24	17276	0.069104	98.625	8.22225	12.3046	3.0503	0.930945	0.935112	0.930337	0.91549	0.889674	0.889268	0.901395	0.887763	0.887271	0.83807	0.876331	0.861426	0.876447	0.833324	0.861282	0.852628	0.888169	0.807363	0.833208	0.848808	1	0.901117	0.0569132
1576	24	17276	0.069104	98.625	8.22225	12.3046	3.0503	0.930945	0.935112	0.930337	0.91549	0.889674	0.889268	0.901395	0.887763	0.887271	0.83807	0.876331	0.861426	0.876447	0.833324	0.861282	0.852628	0.888169	0.807363	0.833208	0.848808	1	0.901117	0.0569132
1581	29	14902	0.059608	126.549	9.13263	25.7783	5.55262	0.932861	0.935344	0.93058	0.916387	0.89139	0.889981	0.902865	0.888404	0.887532	0.839283	0.877433	0.860891	0.876795	0.834116	0.860556	0.853409	0.888136	0.808147	0.832204	0.848208	1	0.901941	0.0568262
1582	30	414	0.001656	113.073	8.37639	18.4317	4.07681	0.937198	0.952899	0.943237	0.914251	0.916667	0.887681	0.927536	0.921498	0.890097	0.859903	0.89372	0.874396	0.878019	0.823671	0.838164	0.861111	0.897343	0.807971	0.853865	0.863527	1	0.912811	0.0515986
1586	34	388	0.001552	113.049	8.42349	18.4235	4.09381	0.939433	0.957474	0.944588	0.912371	0.916237	0.886598	0.927835	0.920103	0.893041	0.858247	0.898196	0.876289	0.876289	0.823454	0.840206	0.859536	0.904639	0.805412	0.850515	0.863402	1	0.91379	0.0514735
1586	22	16283	0.065132	98.8992	7.85311	12.3841	2.93971	0.958054	0.922005	0.944605	0.927624	0.886692	0.907726	0.912056	0.86968	0.87315	0.832095	0.891605	0.86185	0.862034	0.846281	0.867438	0.821071	0.900786	0.801664	0.853006	0.830252	1	0.906212	0.0556448
1588	24	15263	0.061052	98.8283	8.26902	12.383	3.10495	0.95856	0.922885	0.945686	0.928291	0.887506	0.908144	0.912534	0.870995	0.873747	0.832045	0.892452	0.861888	0.862511	0.847278	0.867654	0.821431	0.90133	0.800563	0.853011	0.831291	1	0.906865	0.05537
1588	24	15263	0.061052	98.8283	8.26902	12.383	3.10495	0.95856	0.922885	0.945686	0.928291	0.887506	0.908144	0.912534	0.870995	0.873747	0.832045	0.892452	0.861888	0.862511	0.847278	0.867654	0.821431	0.90133	0.800563	0.853011	0.831291	1	0.906865	0.05537
1593	29	13131	0.052524	127.544	9.182	26.3879	5.71679	0.959028	0.924149	0.946843	0.929937	0.888698	0.908994	0.913639	0.871221	0.875257	0.833524	0.892887	0.863148	0.862844	0.848907	0.867718	0.822443	0.90096	0.801995	0.85302	0.832191	1	0.907856	0.0550705
1594	30	337	0.001348	113.95	7.60542	18.8059	3.80156	0.974777	0.942136	0.968843	0.946588	0.902077	0.925816	0.931751	0.879822	0.867953	0.863501	0.888724	0.87092	0.884273	0.85905	0.890208	0.81454	0.912463	0.802671	0.866469	0.821958	1	0.922259	0.0491382
1598	34	313	0.001252	113.959	7.65746	18.8137	3.81973	0.974441	0.947284	0.966454	0.942492	0.900958	0.936102	0.93131	0.881789	0.86262	0.861022	0.891374	0.873802	0.886581	0.865815	0.889776	0.813099	0.910543	0.800319	0.86262	0.814696	1	0.922768	0.0484924
1598	22	16966	0.067864	98.9492	7.78906	12.3985	2.90501	0.95989	0.930213	0.930302	0.908405	0.894289	0.897707	0.91539	0.895379	0.87528	0.834994	0.887628	0.859395	0.868796	0.87139	0.827478	0.825416	0.870329	0.831398	0.819256	0.838265	1	0.905314	0.0543442
1600	24	15982	0.063928	98.8806	8.22632	12.3993	3.0783	0.960518	0.931548	0.932017	0.908866	0.89557	0.898292	0.915968	0.895007	0.876079	0.835534	0.887717	0.860249	0.869822	0.871856	0.827587	0.826398	0.871136	0.831216	0.818421	0.838256	1	0.906098	0.0539762
1600	24	15982	0.063928	98.8806	8.22632	12.3993	3.0783	0.960518	0.931548	0.932017	0.908866	0.89557	0.898292	0.915968	0.895007	0.876079	0.835534	0.887717	0.860249	0.869822	0.871856	0.827587	0.826398	0.871136	0.831216	0.818421	0.838256	1	0.906098	0.0539762
1605	29	13747	0.054988	125.142	9.0902	24.9373	5.41672	0.960864	0.932785	0.932967	0.911653	0.89525	0.899433	0.916273	0.895214	0.876482	0.836655	0.888885	0.860297	0.870335	0.872409	0.827017	0.827199	0.872445	0.830363	0.818979	0.838474	1	0.906891	0.0536273
1606	30	436	0.001744	112.729	7.92051	18.2356	3.85654	0.970183	0.931193	0.941514	0.934633	0.90711	0.911697	0.927752	0.901376	0.888761	0.854358	0.895642	0.868119	0.866972	0.87156	0.819954	0.826835	0.861239	0.849771	0.805046	0.823394	1	0.915169	0.0529593
1610	34	403	0.001612	112.772	7.97845	18.2604	3.89265	0.971464	0.931762	0.940447	0.934243	0.904467	0.911911	0.926799	0.897022	0.890819	0.854839	0.899504	0.868486	0.864764	0.875931	0.826303	0.827543	0.863524	0.847395	0.80397	0.823821	1	0.915203	0.052781
1610	22	20978	0.083912	97.4722	7.97087	11.8705	2.87764	0.946515	0.934479	0.927615	0.904567	0.87954	0.908809	0.891482	0.896701	0.880589	0.817857	0.891005	0.874345	0.862594	0.841048	0.862546	0.829679	0.89172	0.815068	0.817285	0.850057	1	0.901671	0.0551115
1612	24	19632	0.078528	97.3825	8.34841	11.861	3.02127	0.947382	0.936074	0.92907	0.905129	0.880374	0.909281	0.891504	0.896546	0.881138	0.818663	0.892064	0.875891	0.862673	0.840184	0.86275	0.829946	0.892166	0.814512	0.81739	0.85027	1	0.90243	0.0547152
1612	24	19632	0.078528	97.3825	8.34841	11.861	3.02127	0.947382	0.936074	0.92907	0.905129	0.880374	0.909281	0.891504	0.896546	0.881138	0.818663	0.892064	0.875891	0.862673	0.840184	0.86275	0.829946	0.892166	0.814512	0.81739	0.85027	1	0.90243	0.0547152
1617	29	16857	0.067428	126.209	9.25692	25.5849	5.59937	0.948597	0.936881	0.929614	0.906152	0.880287	0.909622	0.892419	0.897313	0.881325	0.818473	0.893486	0.875838	0.863113	0.839295	0.862194	0.830427	0.89313	0.814736	0.817791	0.850833	1	0.903035	0.0545244
1618	30	510	0.00204	112.231	8.18567	18.0179	4.01125	0.951961	0.959804	0.95	0.906863	0.918627	0.910784	0.907843	0.90098	0.876471	0.84902	0.906863	0.885294	0.876471	0.857843	0.885294	0.844118	0.9	0.815686	0.814706	0.868627	1	0.916183	0.0501939
1622	34	481	0.001924	112.212	8.14415	18.0057	3.98098	0.951143	0.961538	0.950104	0.908524	0.920998	0.911642	0.909563	0.905405	0.87422	0.848233	0.904366	0.884615	0.879418	0.855509	0.890852	0.850312	0.901247	0.818087	0.814969	0.866944	1	0.917049	0.0500707
1622	22	19218	0.076872	98.2698	7.70259	12.1444	2.84594	0.944245	0.935321	0.94323	0.921064	0.884743	0.887267	0.911177	0.882584	0.872671	0.839239	0.861146	0.850531	0.870096	0.859793	0.85805	0.848423	0.887033	0.808227	0.817593	0.830003	1	0.903349	0.053327
1624	24	18086	0.072344	98.1679	8.1479	12.1333	3.01609	0.944985	0.93636	0.944045	0.922205	0.885353	0.888201	0.911009	0.883169	0.873189	0.839544	0.862214	0.851543	0.87095	0.859311	0.858675	0.848502	0.887289	0.808968	0.817704	0.830532	1	0.904056	0.0529725
1624	24	18086	0.072344	98.1679	8.1479	12.1333	3.01609	0.944985	0.93636	0.944045	0.922205	0.885353	0.888201	0.911009	0.883169	0.873189	0.839544	0.862214	0.851543	0.87095	0.859311	0.858675	0.848502	0.887289	0.808968	0.817704	0.830532	1	0.904056	0.0529725
1629	29	15484	0.061936	127.917	9.08303	26.6075	5.65275	0.945298	0.937096	0.945201	0.923663	0.885947	0.889047	0.911457	0.88346	0.87274	0.840384	0.862374	0.852073	0.870964	0.860372	0.858176	0.848909	0.888143	0.809384	0.818813	0.830438	1	0.904683	0.0528456
1630	30	357	0.001428	114.989	8.17215	19.3568	4.17878	0.960784	0.952381	0.963585	0.943978	0.917367	0.906162	0.920168	0.89916	0.886555	0.843137	0.868347	0.866947	0.878151	0.854342	0.844538	0.871148	0.897759	0.80112	0.827731	0.848739	1	0.919566	0.0470888
1634	34	323	0.001292	114.845	8.14159	19.2834	4.14918	0.9613	0.955108	0.96904	0.942724	0.922601	0.908669	0.921053	0.902477	0.893189	0.843653	0.862229	0.863777	0.880805	0.857585	0.839009	0.880805	0.897833	0.80031	0.831269	0.846749	1	0.921494	0.0466626
1634	22	12991	0.051964	101.189	7.92306	13.2538	3.10695	0.947348	0.92922	0.925025	0.9333	0.89104	0.897698	0.902202	0.875452	0.891463	0.842699	0.898853	0.871103	0.872104	0.856824	0.850242	0.824686	0.870988	0.79532	0.828574	0.83631	1	0.904583	0.0552651
1636	24	12226	0.048904	101.105	8.37157	13.2492	3.29872	0.948021	0.930435	0.926018	0.93432	0.891256	0.898781	0.902544	0.876288	0.891706	0.843121	0.900008	0.872158	0.872444	0.858048	0.851055	0.824636	0.871053	0.795477	0.82799	0.835842	1	0.905329	0.0550774
1636	24	12226	0.048904	101.105	8.37157	13.2492	3.29872	0.948021	0.930435	0.926018	0.93432	0.891256	0.898781	0.902544	0.876288	0.891706	0.843121	0.900008	0.872158	0.872444	0.858048	0.851055	0.824636	0.871053	0.795477	0.82799	0.835842	1	0.905329	0.0550774
1641	29	10452	0.041808	129.898	9.33846	27.8683	6.02355	0.949101	0.931114	0.926378	0.935228	0.891361	0.901693	0.904085	0.876483	0.891887	0.842423	0.90045	0.871651	0.872847	0.859548	0.853234	0.825871	0.872273	0.794059	0.827258	0.836969	1	0.906091	0.0547115
1642	30	136	0.000544	115.583	8.07626	19.6474	4.16063	0.974265	0.944853	0.922794	0.966912	0.900735	0.926471	0.911765	0.878676	0.915441	0.904412	0.922794	0.856618	0.897059	0.841912	0.852941	0.805147	0.911765	0.731618	0.841912	0.841912	1	0.92072	0.0455966
1646	34	128	0.000512	115.448	8.0965	19.581	4.15665	0.972656	0.953125	0.921875	0.964844	0.902344	0.925781	0.910156	0.882813	0.917969	0.910156	0.921875	0.855469	0.910156	0.832031	0.847656	0.800781	0.925781	0.726563	0.851563	0.839844	1	0.921855	0.0459435
1646	22	12569	0.050276	100.976	7.80724	13.1641	3.02224	0.948842	0.937704	0.932731	0.926804	0.901742	0.91849	0.894423	0.867969	0.892354	0.840361	0.89303	0.868088	0.859336	0.82791	0.88229	0.862161	0.899515	0.838173	0.799069	0.821585	1	0.907927	0.0553675
1648	24	11810	0.04724	100.878	8.25764	13.1536	3.19755	0.949788	0.939035	0.934208	0.928281	0.901693	0.919052	0.895851	0.868374	0.891998	0.841236	0.893565	0.869052	0.860119	0.829043	0.882345	0.862955	0.899153	0.838823	0.799788	0.820872	1	0.908794	0.055038
1648	24	11810	0.04724	100.878	8.25764	13.1536	3.19755	0.949788	0.939035	0.934208	0.928281	0.901693	0.919052	0.895851	0.868374	0.891998	0.841236	0.893565	0.869052	0.860119	0.829043	0.882345	0.862955	0.899153	0.838823	0.799788	0.820872	1	0.908794	0.055038
1653	29	10208	0.040832	129.434	9.17765	27.5595	5.82217	0.950921	0.941125	0.935541	0.930447	0.902723	0.920748	0.895572	0.868632	0.892584	0.841301	0.893711	0.870739	0.860551	0.829447	0.880927	0.864126	0.900372	0.840272	0.801479	0.821904	1	0.909918	0.054643
1654	30	192	0.000768	113.946	8.25878	18.847	4.08724	0.971354	0.953125	0.953125	0.942708	0.929688	0.947917	0.914063	0.84375	0.916667	0.872396	0.916667	0.898438	0.903646	0.830729	0.861979	0.90625	0.914063	0.854167	0.786458	0.796875	1	0.926498	0.051221
1658	34	175	0.0007	114.186	8.1696	18.9587	4.06406	0.977143	0.951429	0.957143	0.942857	0.928571	0.948571	0.911429	0.84	0.928571	0.88	0.917143	0.908571	0.905714	0.825714	0.848571	0.905714	0.92	0.848571	0.785714	0.791429	1	0.927962	0.0517417
1658	22	15815	0.06326	98.7193	7.88309	12.3188	2.91443	0.948498	0.921372	0.937117	0.917863	0.895258	0.886374	0.895416	0.874486	0.88688	0.857983	0.885077	0.850964	0.880904	0.826304	0.850806	0.82564	0.882864	0.833544	0.812899	0.834366	1	0.90212	0.0581284
1660	24	14843	0.059372	98.632	8.31625	12.3129	3.0875	0.949	0.922051	0.938119	0.919524	0.897157	0.887186	0.896618	0.875564	0.887624	0.858351	0.886041	0.852254	0.881358	0.825979	0.850704	0.826484	0.883076	0.834771	0.813313	0.834232	1	0.903029	0.057856
1660	24	14843	0.059372	98.632	8.31625	12.3129	3.0875	0.949	0.922051	0.938119	0.919524	0.897157	0.887186	0.896618	0.875564	0.887624	0.858351	0.886041	0.852254	0.881358	0.825979	0.850704	0.826484	0.883076	0.834771	0.813313	0.834232	1	0.903029	0.057856
1665	29	12747	0.050988	125.525	9.22008	25.1741	5.51557	0.949949	0.922335	0.939829	0.920766	0.898251	0.88817	0.897191	0.876245	0.890406	0.85777	0.885542	0.852985	0.882953	0.825292	0.850396	0.826979	0.88158	0.835491	0.813878	0.834471	1	0.903858	0.0574896
1666	30	452	0.001808	112.941	7.86127	18.3328	3.81011	0.966814	0.952434	0.941372	0.935841	0.917035	0.902655	0.918142	0.893805	0.90708	0.855088	0.901549	0.861726	0.89823	0.817478	0.857301	0.811947	0.880531	0.849558	0.827434	0.808628	1	0.917933	0.0532021
1670	34	415	0.00166	112.977	7.85392	18.3498	3.81664	0.966265	0.949398	0.945783	0.93494	0.921687	0.909639	0.914458	0.889157	0.903614	0.855422	0.903614	0.866265	0.896386	0.818072	0.857831	0.807229	0.883133	0.849398	0.822892	0.804819	1	0.918179	0.0528543
1670	22	20670	0.08268	96.8738	8.00205	11.6593	2.87134	0.947944	0.919303	0.929124	0.898258	0.897992	0.90225	0.893735	0.883986	0.887567	0.834277	0.891171	0.860402	0.854282	0.841001	0.851282	0.815772	0.873827	0.796468	0.818553	0.824891	1	0.899326	0.0574254
1672	24	19415	0.07766	96.7769	8.41111	11.6494	3.02502	0.948622	0.920577	0.929642	0.899794	0.898815	0.903168	0.894927	0.884986	0.88836	0.834844	0.891888	0.861319	0.854777	0.841514	0.85161	0.816302	0.873963	0.797219	0.818156	0.825418	1	0.900192	0.0569503
1672	24	19415	0.07766	96.7769	8.41111	11.6494	3.02502	0.948622	0.920577	0.929642	0.899794	0.898815	0.903168	0.894927	0.884986	0.88836	0.834844	0.891888	0.861319	0.854777	0.841514	0.85161	0.816302	0.873963	0.797219	0.818156	0.825418	1	0.900192	0.0569503
1677	29	16710	0.06684	124.015	9.2693	24.2947	5.43222	0.94985	0.921185	0.93091	0.900389	0.900359	0.904458	0.895452	0.885548	0.888779	0.835428	0.893327	0.860203	0.854518	0.842938	0.851317	0.817026	0.874476	0.797516	0.818582	0.825673	1	0.901018	0.0568471
1678	30	763	0.003052	110.837	7.7439	17.3335	3.62843	0.966579	0.939712	0.950852	0.907602	0.908912	0.920708	0.8827	0.893185	0.894495	0.837484	0.903014	0.87287	0.867628	0.853866	0.858453	0.81848	0.872215	0.790301	0.807339	0.828965	1	0.911597	0.0506917
1682	34	701	0.002804	110.86	7.78857	17.3471	3.65103	0.967903	0.940086	0.950785	0.907275	0.912268	0.92368	0.885877	0.894437	0.895863	0.843081	0.901569	0.876605	0.865193	0.85378	0.855207	0.819544	0.873039	0.796719	0.808845	0.829529	1	0.912862	0.0507852
1682	22	25148	0.100592	95.9603	8.02921	11.3399	2.83165	0.948167	0.929338	0.922598	0.916395	0.899376	0.893033	0.905857	0.879533	0.902895	0.821218	0.872435	0.879096	0.863309	0.841379	0.846946	0.834579	0.882038	0.812589	0.828277	0.843984	1	0.902664	0.0565305
1684	24	23547	0.094188	95.8692	8.41116	11.3309	2.97205	0.949378	0.929885	0.923706	0.917505	0.899754	0.893936	0.906145	0.880452	0.904213	0.822568	0.87285	0.8799	0.862934	0.842337	0.84669	0.834374	0.882172	0.812481	0.829341	0.844057	1	0.903452	0.0561743
1684	24	23547	0.094188	95.8692	8.41116	11.3309	2.97205	0.949378	0.929885	0.923706	0.917505	0.899754	0.893936	0.906145	0.880452	0.904213	0.822568	0.87285	0.8799	0.862934	0.842337	0.84669	0.834374	0.882172	0.812481	0.829341	0.844057	1	0.903452	0.0561743
1689	29	20234	0.080936	123.181	9.25588	23.8144	5.36534	0.950801	0.930859	0.924632	0.918083	0.901008	0.895176	0.907581	0.880251	0.905135	0.823589	0.873283	0.879905	0.863349	0.843284	0.846817	0.834388	0.882228	0.813359	0.830137	0.844371	1	0.904347	0.0559485
1690	30	794	0.003176	111.879	7.65992	17.8148	3.66473	0.967254	0.947103	0.937657	0.928212	0.916247	0.896096	0.914987	0.883501	0.918136	0.832494	0.889798	0.893577	0.874055	0.837531	0.84194	0.84068	0.871537	0.816121	0.84131	0.842569	1	0.915039	0.0509831
1694	34	729	0.002916	111.934	7.6764	17.842	3.68273	0.967078	0.949931	0.936214	0.930041	0.916324	0.89369	0.91358	0.879973	0.921811	0.833333	0.894376	0.889575	0.872428	0.831962	0.844307	0.842936	0.875171	0.814815	0.84225	0.843621	1	0.915163	0.0508289
1694	22	20466	0.081864	98.6278	7.80049	12.2811	2.90649	0.930861	0.923336	0.921015	0.919647	0.896438	0.899272	0.891088	0.881633	0.875403	0.846868	0.87191	0.858741	0.8616	0.834433	0.869857	0.835557	0.874133	0.792607	0.83563	0.835899	1	0.898005	0.0595989
1696	24	19230	0.07692	98.5576	8.26298	12.2829	3.08596	0.931539	0.924545	0.921763	0.921009	0.897374	0.90052	0.891368	0.882943	0.876157	0.84792	0.872465	0.858918	0.861726	0.835179	0.869813	0.836271	0.874909	0.793474	0.836167	0.834893	1	0.898854	0.0593865
1696	24	19230	0.07692	98.5576	8.26298	12.2829	3.08596	0.931539	0.924545	0.921763	0.921009	0.897374	0.90052	0.891368	0.882943	0.876157	0.84792	0.872465	0.858918	0.861726	0.835179	0.869813	0.836271	0.874909	0.793474	0.836167	0.834893	1	0.898854	0.0593865
1701	29	16525	0.0661	126.298	9.11294	25.6268	5.53928	0.932708	0.926354	0.923691	0.921725	0.898669	0.901543	0.891528	0.884266	0.875764	0.849713	0.872224	0.858699	0.86239	0.83525	0.869259	0.838185	0.874221	0.794433	0.83764	0.837337	1	0.899893	0.0588579
1702	30	478	0.001912	112.684	7.50777	18.189	3.72279	0.952929	0.949791	0.941423	0.942469	0.912134	0.916318	0.90795	0.893305	0.908996	0.858787	0.881799	0.858787	0.870293	0.843096	0.874477	0.823222	0.853556	0.796025	0.848326	0.83682	1	0.915417	0.0508785
1706	34	450	0.0018	112.874	7.54333	18.2822	3.7529	0.954444	0.952222	0.947778	0.942222	0.912222	0.915556	0.912222	0.897778	0.908889	0.857778	0.882222	0.866667	0.868889	0.837778	0.876667	0.823333	0.855556	0.793333	0.846667	0.832222	1	0.917081	0.050247
1706	22	16864	0.067456	99.0178	7.99451	12.4358	2.98663	0.94675	0.92819	0.944438	0.911587	0.888668	0.91808	0.899579	0.853949	0.898808	0.83785	0.880663	0.853386	0.839896	0.841052	0.892849	0.849739	0.879151	0.796223	0.810484	0.853979	1	0.903584	0.0570965
1708	24	15839	0.063356	98.9348	8.42017	12.4312	3.15699	0.948418	0.929699	0.945167	0.913126	0.889576	0.918398	0.899741	0.854568	0.899141	0.839258	0.881716	0.854378	0.83992	0.841278	0.89327	0.850464	0.879159	0.79642	0.810342	0.854378	1	0.904538	0.0565753
1708	24	15839	0.063356	98.9348	8.42017	12.4312	3.15699	0.948418	0.929699	0.945167	0.913126	0.889576	0.918398	0.899741	0.854568	0.899141	0.839258	0.881716	0.854378	0.83992	0.841278	0.89327	0.850464	0.879159	0.79642	0.810342	0.854378	1	0.904538	0.0565753
1713	29	13617	0.054468	128.257	9.35197	26.8405	5.85887	0.950026	0.930565	0.946464	0.91349	0.890688	0.918411	0.900602	0.855438	0.900565	0.839208	0.882243	0.852133	0.840824	0.841118	0.893332	0.850591	0.879489	0.796908	0.811559	0.852684	1	0.905288	0.0559627
1714	30	359	0.001436	113.566	7.90765	18.6384	3.9198	0.963788	0.942897	0.966574	0.931755	0.898329	0.938719	0.905292	0.873259	0.901114	0.849582	0.9039	0.859331	0.835655	0.860724	0.880223	0.880223	0.896936	0.788301	0.83844	0.866295	1	0.918317	0.0525136
1718	34	334	0.001336	113.655	8.01397	18.6891	3.97638	0.967066	0.950599	0.973054	0.937126	0.899701	0.94012	0.908683	0.86976	0.902695	0.845808	0.905689	0.859281	0.833832	0.863772	0.887725	0.878743	0.898204	0.788922	0.835329	0.871257	1	0.921355	0.0502219
1718	22	17036	0.068144	97.9538	7.98099	12.0453	2.92328	0.931674	0.91427	0.932144	0.923104	0.885067	0.906023	0.872388	0.84386	0.903264	0.872828	0.877964	0.858359	0.847206	0.843185	0.858417	0.829127	0.899037	0.827454	0.78792	0.824137	1	0.897106	0.0575912
1720	24	16041	0.064164	97.8626	8.40182	12.0376	3.08084	0.931893	0.915186	0.932641	0.924132	0.886073	0.906365	0.873792	0.844991	0.903653	0.873356	0.878218	0.858082	0.846674	0.842466	0.858332	0.829499	0.898791	0.826414	0.788698	0.823764	1	0.897654	0.0573997
1720	24	16041	0.064164	97.8626	8.40182	12.0376	3.08084	0.931893	0.915186	0.932641	0.924132	0.886073	0.906365	0.873792	0.844991	0.903653	0.873356	0.878218	0.858082	0.846674	0.842466	0.858332	0.829499	0.898791	0.826414	0.788698	0.823764	1	0.897654	0.0573997
1725	29	13706	0.054824	124.889	9.28154	24.8052	5.52028	0.933496	0.917226	0.93335	0.925835	0.887786	0.907595	0.874033	0.846673	0.903947	0.874982	0.878703	0.85831	0.846892	0.84277	0.858201	0.828725	0.900263	0.827192	0.788122	0.825441	1	0.898837	0.0570181
1726	30	523	0.002092	111.39	8.22827	17.624	3.94653	0.955067	0.935946	0.951243	0.933078	0.899618	0.922562	0.897706	0.888145	0.922562	0.880497	0.874761	0.870937	0.828872	0.847036	0.858509	0.835564	0.908222	0.832696	0.770554	0.832696	1	0.913587	0.0490904
1730	34	473	0.001892	111.449	8.25048	17.653	3.9481	0.95666	0.938689	0.950317	0.933404	0.89852	0.920719	0.901691	0.889006	0.920719	0.882664	0.872093	0.865751	0.828753	0.846723	0.854123	0.836152	0.910148	0.835095	0.769556	0.82981	1	0.913869	0.0488006
1730	22	17748	0.070992	97.6033	8.00609	11.9202	2.91576	0.962785	0.910272	0.927203	0.919456	0.893171	0.873676	0.887593	0.877648	0.874127	0.844997	0.875902	0.867985	0.881987	0.811725	0.847842	0.818008	0.892354	0.846264	0.850152	0.852659	1	0.900002	0.0552845
1732	24	16698	0.066792	97.5026	8.43506	11.9099	3.07811	0.963199	0.911067	0.928285	0.919931	0.89367	0.874416	0.88834	0.878219	0.875374	0.845101	0.877201	0.868278	0.882531	0.811624	0.848994	0.818062	0.891933	0.846329	0.850611	0.852168	1	0.900628	0.0551533
1732	24	16698	0.066792	97.5026	8.43506	11.9099	3.07811	0.963199	0.911067	0.928285	0.919931	0.89367	0.874416	0.88834	0.878219	0.875374	0.845101	0.877201	0.868278	0.882531	0.811624	0.848994	0.818062	0.891933	0.846329	0.850611	0.852168	1	0.900628	0.0551533
1737	29	14342	0.057368	126.232	9.2926	25.6027	5.64132	0.964126	0.911832	0.929264	0.920966	0.893878	0.875854	0.889451	0.877074	0.876377	0.844792	0.878155	0.868289	0.883803	0.811044	0.849916	0.81847	0.89217	0.845803	0.850614	0.853647	1	0.901303	0.0550045
1738	30	373	0.001492	112.33	7.81337	18.0388	3.78878	0.983914	0.932976	0.9437	0.942359	0.91555	0.908847	0.903485	0.912869	0.89008	0.837802	0.899464	0.868633	0.892761	0.83244	0.845845	0.841823	0.895442	0.86193	0.868633	0.876676	1	0.919737	0.0479842
1742	34	355	0.00142	112.157	7.69484	17.9489	3.70679	0.984507	0.932394	0.940845	0.943662	0.921127	0.914085	0.908451	0.912676	0.891549	0.839437	0.9	0.871831	0.894366	0.83662	0.847887	0.839437	0.898592	0.864789	0.867606	0.885915	1	0.921163	0.0471055
1742	22	17616	0.070464	98.8046	7.66995	12.3383	2.84746	0.955495	0.931171	0.916638	0.913034	0.903979	0.909883	0.87991	0.875341	0.897593	0.818035	0.889759	0.856494	0.860014	0.843267	0.861802	0.828423	0.88712	0.802708	0.804439	0.83708	1	0.902151	0.0569836
1744	24	16557	0.066228	98.7196	8.11319	12.333	3.0225	0.957057	0.931207	0.916984	0.913994	0.905116	0.9104	0.880564	0.876668	0.89823	0.818264	0.890077	0.856043	0.860059	0.843933	0.862415	0.828592	0.887147	0.802893	0.805249	0.837893	1	0.902826	0.0568364
1744	24	16557	0.066228	98.7196	8.11319	12.333	3.0225	0.957057	0.931207	0.916984	0.913994	0.905116	0.9104	0.880564	0.876668	0.89823	0.818264	0.890077	0.856043	0.860059	0.843933	0.862415	0.828592	0.887147	0.802893	0.805249	0.837893	1	0.902826	0.0568364
1749	29	14221	0.056884	127.64	9.09058	26.438	5.63315	0.957317	0.932002	0.917903	0.91495	0.905035	0.911504	0.8819	0.877505	0.898987	0.819809	0.889248	0.856445	0.860136	0.845545	0.862598	0.828423	0.886471	0.8036	0.80564	0.837951	1	0.903462	0.0568377
1750	30	390	0.00156	113.296	8.19637	18.5272	4.0279	0.979487	0.951282	0.946154	0.926923	0.925641	0.921795	0.887179	0.889744	0.914103	0.846154	0.894872	0.862821	0.862821	0.841026	0.865385	0.826923	0.89359	0.794872	0.814103	0.838462	1	0.918757	0.0509193
1754	34	357	0.001428	113.218	8.16233	18.4868	3.99134	0.978992	0.95098	0.946779	0.932773	0.922969	0.928571	0.889356	0.889356	0.914566	0.854342	0.894958	0.862745	0.866947	0.841737	0.859944	0.822129	0.897759	0.802521	0.816527	0.838936	1	0.920071	0.0506304
1754	22	16326	0.065304	99.1715	8.00341	12.4934	2.99882	0.943832	0.921904	0.929621	0.918412	0.907264	0.902211	0.897525	0.853638	0.892442	0.843593	0.900282	0.87771	0.860774	0.849504	0.885214	0.831894	0.878354	0.822859	0.827392	0.836457	1	0.903497	0.0582248
1756	24	15362	0.061448	99.074	8.42375	12.4831	3.16754	0.944766	0.923545	0.930641	0.919574	0.908931	0.903789	0.898255	0.855097	0.892462	0.844682	0.900143	0.877522	0.861183	0.85028	0.884748	0.831695	0.878173	0.823558	0.828278	0.837065	1	0.904488	0.0578313
1756	24	15362	0.061448	99.074	8.42375	12.4831	3.16754	0.944766	0.923545	0.930641	0.919574	0.908931	0.903789	0.898255	0.855097	0.892462	0.844682	0.900143	0.877522	0.861183	0.85028	0.884748	0.831695	0.878173	0.823558	0.828278	0.837065	1	0.904488	0.0578313
1761	29	13211	0.052844	128.556	9.36057	27.0272	5.90379	0.946106	0.924306	0.931421	0.920937	0.910226	0.903868	0.898834	0.855613	0.892665	0.844902	0.899629	0.877791	0.861933	0.850693	0.885512	0.833283	0.878775	0.823518	0.827681	0.838089	1	0.905247	0.0573516
1762	30	268	0.001072	113.701	8.24799	18.7286	4.1343	0.972015	0.938433	0.953358	0.934701	0.927239	0.910448	0.899254	0.884328	0.912313	0.826493	0.932836	0.886194	0.889925	0.854478	0.873134	0.845149	0.867537	0.802239	0.828358	0.856343	1	0.919796	0.0470388
1766	34	251	0.001004	113.626	8.26054	18.693	4.13963	0.972112	0.936255	0.954183	0.934263	0.926295	0.914343	0.898406	0.888446	0.914343	0.826693	0.934263	0.884462	0.888446	0.864542	0.876494	0.844622	0.868526	0.802789	0.832669	0.860558	1	0.920357	0.0470156
1766	22	17141	0.068564	99.0468	7.75101	12.4323	2.89042	0.949011	0.915057	0.936964	0.929963	0.898022	0.91074	0.872294	0.866723	0.90374	0.807479	0.87807	0.845167	0.876757	0.859022	0.8844	0.83627	0.885042	0.769208	0.789423	0.833236	1	0.90148	0.0550406
1768	24	16088	0.064352	98.9873	8.18877	12.4363	3.06281	0.950211	0.915745	0.937935	0.930787	0.898713	0.912108	0.872856	0.868132	0.904494	0.808211	0.879071	0.845724	0.877207	0.85915	0.885007	0.836182	0.885287	0.769611	0.78916	0.833323	1	0.902319	0.0546897
1768	24	16088	0.064352	98.9873	8.18877	12.4363	3.06281	0.950211	0.915745	0.937935	0.930787	0.898713	0.912108	0.872856	0.868132	0.904494	0.808211	0.879071	0.845724	0.877207	0.85915	0.885007	0.836182	0.885287	0.769611	0.78916	0.833323	1	0.902319	0.0546897
1773	29	13819	0.055276	127.763	9.08125	26.5128	5.63996	0.950865	0.917903	0.939467	0.93252	0.898147	0.912729	0.874521	0.868406	0.904696	0.808778	0.880672	0.846588	0.879007	0.859975	0.885375	0.835589	0.884652	0.772017	0.79018	0.832586	1	0.903315	0.054251
1774	30	294	0.001176	113.956	7.91896	18.8288	3.92537	0.964286	0.935374	0.95068	0.955782	0.914966	0.913265	0.892857	0.860544	0.908163	0.821429	0.891156	0.848639	0.872449	0.863946	0.858844	0.858844	0.89966	0.763605	0.795918	0.833333	1	0.913966	0.0548502
1778	34	275	0.0011	114.125	7.91747	18.9114	3.93518	0.961818	0.938182	0.947273	0.954545	0.916364	0.914545	0.894545	0.858182	0.905455	0.818182	0.890909	0.854545	0.867273	0.863636	0.86	0.858182	0.898182	0.763636	0.796364	0.827273	1	0.913381	0.0556456
1778	22	13897	0.055588	99.864	7.97934	12.7509	3.027	0.931892	0.920199	0.93862	0.932611	0.88663	0.90023	0.873606	0.84914	0.911132	0.840937	0.886306	0.825862	0.883104	0.828524	0.857811	0.848277	0.889509	0.821976	0.803159	0.867741	1	0.899219	0.0569125
1780	24	13037	0.052148	99.6973	8.38967	12.7135	3.18559	0.933305	0.921953	0.939518	0.933919	0.888548	0.901281	0.875662	0.851385	0.911368	0.841298	0.88663	0.825957	0.882527	0.829178	0.857061	0.849198	0.890351	0.822659	0.803943	0.867799	1	0.900397	0.0562961
1780	24	13037	0.052148	99.6973	8.38967	12.7135	3.18559	0.933305	0.921953	0.939518	0.933919	0.888548	0.901281	0.875662	0.851385	0.911368	0.841298	0.88663	0.825957	0.882527	0.829178	0.857061	0.849198	0.890351	0.822659	0.803943	0.867799	1	0.900397	0.0562961
1785	29	11166	0.044664	128.071	9.2455	26.7161	5.75309	0.934668	0.922846	0.941698	0.935339	0.890382	0.903323	0.876008	0.851603	0.911383	0.840229	0.889441	0.826303	0.880933	0.82702	0.85626	0.849543	0.891098	0.822139	0.803645	0.867947	1	0.901371	0.0559943
1786	30	231	0.000924	114.164	7.5946	18.9102	3.82969	0.945887	0.924242	0.95671	0.939394	0.941558	0.893939	0.880952	0.837662	0.900433	0.841991	0.896104	0.839827	0.887446	0.844156	0.867965	0.867965	0.926407	0.829004	0.837662	0.883117	1	0.910452	0.0564009
1790	34	214	0.000856	114.135	7.57803	18.8951	3.81575	0.943925	0.922897	0.955607	0.936916	0.941589	0.897196	0.880841	0.838785	0.901869	0.845794	0.892523	0.838785	0.88785	0.843458	0.873832	0.869159	0.92757	0.824766	0.838785	0.885514	1	0.910101	0.0571625
1790	22	15007	0.060028	99.2056	7.77584	12.4925	2.90308	0.94929	0.926234	0.936096	0.911908	0.915573	0.894183	0.88492	0.844872	0.889418	0.860132	0.8569	0.851136	0.883354	0.867429	0.853468	0.826814	0.876891	0.855367	0.788499	0.842174	1	0.902469	0.0542864
1792	24	14110	0.05644	99.1409	8.22434	12.4953	3.07954	0.950035	0.927427	0.937349	0.91258	0.91669	0.895712	0.885436	0.84511	0.889617	0.860241	0.857477	0.851984	0.883735	0.86786	0.853863	0.827675	0.877038	0.855315	0.788944	0.842275	1	0.903267	0.0541056
1792	24	14110	0.05644	99.1409	8.22434	12.4953	3.07954	0.950035	0.927427	0.937349	0.91258	0.91669	0.895712	0.885436	0.84511	0.889617	0.860241	0.857477	0.851984	0.883735	0.86786	0.853863	0.827675	0.877038	0.855315	0.788944	0.842275	1	0.903267	0.0541056
1797	29	12158	0.048632	127.097	9.08628	26.1058	5.55704	0.951513	0.928524	0.937202	0.914048	0.917256	0.897516	0.885631	0.846521	0.889497	0.86075	0.857542	0.852032	0.884274	0.867906	0.854622	0.829166	0.87757	0.855651	0.788534	0.844012	1	0.904087	0.053851
1798	30	288	0.001152	113.802	7.94687	18.7553	3.92321	0.972222	0.944444	0.953125	0.935764	0.920139	0.888889	0.918403	0.833333	0.904514	0.875	0.862847	0.861111	0.897569	0.880208	0.887153	0.809028	0.890625	0.847222	0.776042	0.842014	1	0.916224	0.049772
1802	34	263	0.001052	113.431	7.96314	18.5765	3.91409	0.975285	0.944867	0.948669	0.941065	0.925856	0.893536	0.912548	0.834601	0.901141	0.876426	0.868821	0.865019	0.895437	0.880228	0.887833	0.807985	0.891635	0.84981	0.779468	0.846008	1	0.917502	0.0482968
1802	22	15601	0.062404	99.0692	7.76773	12.4417	2.90112	0.950612	0.925902	0.921255	0.916864	0.911031	0.916672	0.879463	0.859592	0.88036	0.833761	0.884655	0.857221	0.891449	0.832927	0.891417	0.844593	0.891161	0.833568	0.829049	0.833985	1	0.903474	0.0569155
1804	24	14682	0.058728	98.9593	8.14646	12.4236	3.05081	0.951471	0.926168	0.922081	0.916803	0.912069	0.916973	0.880806	0.859828	0.880636	0.834832	0.884961	0.858126	0.892487	0.83347	0.891738	0.845219	0.890819	0.833435	0.829008	0.834185	1	0.904049	0.0566933
1804	24	14682	0.058728	98.9593	8.14646	12.4236	3.05081	0.951471	0.926168	0.922081	0.916803	0.912069	0.916973	0.880806	0.859828	0.880636	0.834832	0.884961	0.858126	0.892487	0.83347	0.891738	0.845219	0.890819	0.833435	0.829008	0.834185	1	0.904049	0.0566933
1809	29	12594	0.050376	126.644	9.02213	25.8266	5.50387	0.951802	0.928021	0.923654	0.918175	0.912816	0.91762	0.881412	0.860807	0.882523	0.835835	0.886414	0.857829	0.892846	0.834564	0.892925	0.844728	0.889431	0.831944	0.827259	0.834048	1	0.904973	0.0563862
1810	30	277	0.001108	114.518	7.82024	19.1	3.98778	0.965704	0.956679	0.942238	0.931408	0.911552	0.931408	0.907942	0.868231	0.891697	0.851986	0.900722	0.868231	0.902527	0.82852	0.884477	0.882671	0.915162	0.844765	0.84296	0.812274	1	0.919479	0.0472782
1814	34	247	0.000988	114.274	7.83099	18.9801	3.97203	0.961538	0.955466	0.94332	0.927126	0.91498	0.933198	0.912955	0.868421	0.890688	0.854251	0.904858	0.864372	0.902834	0.827935	0.882591	0.888664	0.910931	0.842105	0.840081	0.815789	1	0.919178	0.046656
1814	22	15614	0.062456	99.7493	7.72676	12.6929	2.91958	0.950237	0.929646	0.933233	0.9153	0.901787	0.893397	0.89535	0.861246	0.90342	0.821506	0.872838	0.852152	0.86621	0.859421	0.883566	0.821827	0.873063	0.800051	0.831818	0.816575	1	0.902449	0.0549084
1816	24	14700	0.0588	99.6728	8.18481	12.6918	3.11089	0.951361	0.930306	0.93398	0.916837	0.902483	0.894626	0.895918	0.861735	0.903537	0.820952	0.873163	0.852585	0.867313	0.859864	0.883095	0.822619	0.873537	0.800034	0.831259	0.815714	1	0.903161	0.0545615
1816	24	14700	0.0588	99.6728	8.18481	12.6918	3.11089	0.951361	0.930306	0.93398	0.916837	0.902483	0.894626	0.895918	0.861735	0.903537	0.820952	0.873163	0.852585	0.867313	0.859864	0.883095	0.822619	0.873537	0.800034	0.831259	0.815714	1	0.903161	0.0545615
1821	29	12681	0.050724	128.486	9.10183	26.9602	5.71731	0.951975	0.931275	0.934272	0.918106	0.90261	0.896104	0.896302	0.862826	0.905567	0.821938	0.873393	0.853639	0.867282	0.860224	0.882541	0.822806	0.874103	0.799621	0.83152	0.817759	1	0.903902	0.0545232
1822	30	298	0.001192	114.484	7.73269	19.0749	3.82011	0.961409	0.936242	0.951342	0.92953	0.899329	0.912752	0.909396	0.884228	0.921141	0.830537	0.88255	0.85906	0.880872	0.848993	0.872483	0.810403	0.862416	0.778523	0.845638	0.832215	1	0.912655	0.051995
1826	34	277	0.001108	114.454	7.78321	19.0631	3.83543	0.960289	0.940433	0.951264	0.935018	0.897112	0.911552	0.906137	0.880866	0.920578	0.82852	0.879061	0.862816	0.882671	0.848375	0.871841	0.803249	0.857401	0.779783	0.83935	0.830325	1	0.912564	0.0509173
1826	22	14920	0.05968	99.43	7.86035	12.5814	2.96164	0.939745	0.912735	0.927044	0.940416	0.914879	0.915181	0.877212	0.834584	0.907473	0.835757	0.877916	0.851977	0.857607	0.840751	0.868666	0.837969	0.870141	0.812936	0.784182	0.823123	1	0.900526	0.056154
1828	24	14045	0.05618	99.3526	8.32136	12.5802	3.13683	0.941652	0.914454	0.927198	0.941616	0.914952	0.915486	0.877038	0.834603	0.90833	0.836347	0.879316	0.852937	0.857672	0.841331	0.868921	0.840584	0.871271	0.813564	0.785618	0.822713	1	0.901394	0.0557735
1828	24	14045	0.05618	99.3526	8.32136	12.5802	3.13683	0.941652	0.914454	0.927198	0.941616	0.914952	0.915486	0.877038	0.834603	0.90833	0.836347	0.879316	0.852937	0.857672	0.841331	0.868921	0.840584	0.871271	0.813564	0.785618	0.822713	1	0.901394	0.0557735
1833	29	12067	0.048268	126.976	9.20554	26.0428	5.64013	0.942446	0.91514	0.928607	0.942571	0.916218	0.917751	0.87702	0.835709	0.908759	0.837739	0.879755	0.852449	0.857255	0.841344	0.86952	0.840764	0.871468	0.814536	0.788431	0.824024	1	0.902282	0.0556786
1834	30	274	0.001096	113.46	7.89848	18.5866	3.9135	0.948905	0.943431	0.932482	0.959854	0.943431	0.95438	0.90146	0.84854	0.916058	0.841241	0.895985	0.886861	0.895985	0.863139	0.864964	0.837591	0.879562	0.817518	0.75365	0.812044	1	0.91859	0.0479772
1838	34	256	0.001024	113.512	8.0477	18.6221	3.99313	0.951172	0.945313	0.933594	0.964844	0.943359	0.957031	0.900391	0.855469	0.914063	0.837891	0.896484	0.882813	0.890625	0.859375	0.857422	0.832031	0.873047	0.822266	0.763672	0.822266	1	0.919626	0.0475572
1838	22	19098	0.076392	97.9437	7.83181	12.0326	2.8526	0.932375	0.9307	0.928893	0.931354	0.877108	0.910567	0.876505	0.86009	0.929391	0.823934	0.889936	0.850325	0.87894	0.818515	0.868101	0.803618	0.886035	0.799482	0.800136	0.831972	1	0.899641	0.0568219
1840	24	17971	0.071884	97.8689	8.28322	12.0324	3.03028	0.933393	0.931835	0.929386	0.932252	0.878081	0.910912	0.877636	0.860191	0.92947	0.824217	0.890101	0.850704	0.879361	0.819487	0.867982	0.804129	0.886651	0.800401	0.7999	0.832202	1	0.900331	0.056483
1840	24	17971	0.071884	97.8689	8.28322	12.0324	3.03028	0.933393	0.931835	0.929386	0.932252	0.878081	0.910912	0.877636	0.860191	0.92947	0.824217	0.890101	0.850704	0.879361	0.819487	0.867982	0.804129	0.886651	0.800401	0.7999	0.832202	1	0.900331	0.056483
1845	29	15445	0.06178	126.444	9.18682	25.7202	5.57643	0.934639	0.932729	0.929815	0.932859	0.879476	0.913014	0.878569	0.861929	0.929006	0.825704	0.889997	0.850696	0.88035	0.820686	0.867044	0.803496	0.887018	0.799288	0.799871	0.8337	1	0.901191	0.0563445
1846	30	448	0.001792	112.836	7.69996	18.2715	3.71627	0.96317	0.966518	0.947545	0.944196	0.885045	0.922991	0.901786	0.856027	0.926339	0.833705	0.897321	0.862723	0.886161	0.815848	0.877232	0.8125	0.896205	0.816964	0.802455	0.832589	1	0.916309	0.0469133
1850	34	412	0.001648	112.892	7.5981	18.2923	3.69264	0.964806	0.967233	0.945388	0.947816	0.88835	0.923544	0.898058	0.860437	0.925971	0.839806	0.901699	0.86165	0.895631	0.81432	0.873786	0.805825	0.893204	0.816748	0.804612	0.82767	1	0.917349	0.0464235
1850	22	15985	0.06394	99.2919	7.89237	12.5317	2.96523	0.930435	0.924836	0.939475	0.910948	0.897842	0.897779	0.889021	0.875571	0.910916	0.838067	0.847263	0.829622	0.893932	0.847138	0.87482	0.83472	0.886519	0.829152	0.795214	0.841257	1	0.899862	0.0565554
1852	24	15037	0.060148	99.2276	8.32716	12.534	3.13177	0.931868	0.926348	0.939782	0.912017	0.898617	0.898218	0.88914	0.876172	0.911651	0.838066	0.847543	0.829055	0.893662	0.847775	0.874177	0.834841	0.887045	0.828889	0.796036	0.841923	1	0.900567	0.0564216
1852	24	15037	0.060148	99.2276	8.32716	12.534	3.13177	0.931868	0.926348	0.939782	0.912017	0.898617	0.898218	0.88914	0.876172	0.911651	0.838066	0.847543	0.829055	0.893662	0.847775	0.874177	0.834841	0.887045	0.828889	0.796036	0.841923	1	0.900567	0.0564216
1857	29	12951	0.051804	128.517	9.24669	26.9923	5.80167	0.933982	0.926994	0.94124	0.913211	0.899853	0.900317	0.889738	0.87638	0.912748	0.838005	0.847309	0.82982	0.893213	0.849432	0.874373	0.835302	0.887229	0.828392	0.797738	0.840862	1	0.901618	0.0562009
1858	30	259	0.001036	114.216	8.31768	18.985	4.18776	0.953668	0.940154	0.959459	0.936293	0.938224	0.915058	0.895753	0.876448	0.92471	0.864865	0.876448	0.839768	0.895753	0.880309	0.859073	0.853282	0.889961	0.853282	0.822394	0.839768	1	0.918816	0.0448024
1862	34	237	0.000948	114.275	8.17578	19.0035	4.11	0.953586	0.947257	0.957806	0.938819	0.943038	0.909283	0.896624	0.877637	0.92616	0.869198	0.873418	0.841772	0.894515	0.888186	0.860759	0.85654	0.894515	0.85443	0.824895	0.831224	1	0.920284	0.0442195
1862	22	11907	0.047628	100.882	7.81084	13.1284	3.02606	0.958176	0.914462	0.91694	0.919081	0.906442	0.903544	0.873772	0.841732	0.874528	0.857731	0.885026	0.843495	0.895524	0.853364	0.866843	0.826279	0.865541	0.842278	0.815781	0.805493	1	0.89981	0.0558757
1864	24	11184	0.044736	100.837	8.29024	13.1403	3.22444	0.958959	0.916264	0.9185	0.920914	0.908441	0.903836	0.874687	0.843795	0.875536	0.857788	0.886221	0.845091	0.895699	0.853049	0.86664	0.827432	0.865746	0.84299	0.817105	0.806375	1	0.901009	0.0552814
1864	24	11184	0.044736	100.837	8.29024	13.1403	3.22444	0.958959	0.916264	0.9185	0.920914	0.908441	0.903836	0.874687	0.843795	0.875536	0.857788	0.886221	0.845091	0.895699	0.853049	0.86664	0.827432	0.865746	0.84299	0.817105	0.806375	1	0.901009	0.0552814
1869	29	9601	0.038404	130.875	9.2225	28.4812	5.99721	0.958806	0.917509	0.920477	0.922977	0.909905	0.906051	0.876315	0.844652	0.876627	0.858244	0.887668	0.846578	0.896573	0.85413	0.866733	0.828872	0.866785	0.843818	0.817415	0.807468	1	0.902221	0.0549166
1870	30	168	0.000672	115.581	8.49345	19.6751	4.33431	0.97619	0.928571	0.931548	0.925595	0.910714	0.907738	0.907738	0.869048	0.875	0.880952	0.910714	0.854167	0.89881	0.863095	0.83631	0.8125	0.886905	0.845238	0.842262	0.809524	1	0.912665	0.0484083
1874	34	146	0.000584	115.707	8.37902	19.7299	4.26812	0.976027	0.931507	0.931507	0.938356	0.910959	0.907534	0.907534	0.876712	0.866438	0.893836	0.917808	0.839041	0.900685	0.869863	0.835616	0.808219	0.893836	0.84589	0.842466	0.808219	1	0.914703	0.0485153
1874	22	13226	0.052904	99.7788	7.93585	12.7163	3.00458	0.95059	0.929419	0.93887	0.928814	0.902654	0.899365	0.918759	0.856344	0.887646	0.845078	0.893278	0.853433	0.902087	0.845569	0.889385	0.865341	0.869046	0.85933	0.807387	0.812075	1	0.908581	0.0530059
1876	24	12454	0.049816	99.7197	8.42035	12.7237	3.19455	0.951702	0.930223	0.94022	0.929581	0.903886	0.89947	0.919343	0.856713	0.888269	0.844187	0.893568	0.853943	0.901919	0.846435	0.890035	0.864501	0.86948	0.859443	0.808455	0.81243	1	0.909275	0.0527439
1876	24	12454	0.049816	99.7197	8.42035	12.7237	3.19455	0.951702	0.930223	0.94022	0.929581	0.903886	0.89947	0.919343	0.856713	0.888269	0.844187	0.893568	0.853943	0.901919	0.846435	0.890035	0.864501	0.86948	0.859443	0.808455	0.81243	1	0.909275	0.0527439
1881	29	10642	0.042568	129.351	9.34393	27.5219	5.92596	0.952218	0.930088	0.942539	0.930417	0.903871	0.900536	0.919517	0.858156	0.889354	0.845283	0.894052	0.853364	0.901851	0.847444	0.891327	0.865533	0.869385	0.859284	0.808917	0.812488	1	0.90997	0.0526301
1882	30	194	0.000776	115.816	8.14293	19.7673	4.12486	0.963918	0.940722	0.945876	0.943299	0.914948	0.907216	0.945876	0.891753	0.889175	0.837629	0.881443	0.860825	0.92268	0.845361	0.904639	0.909794	0.881443	0.868557	0.806701	0.824742	1	0.920473	0.0480439
1886	34	168	0.000672	115.861	8.38441	19.8073	4.25606	0.958333	0.934524	0.949405	0.9375	0.919643	0.916667	0.9375	0.889881	0.883929	0.83631	0.883929	0.866071	0.922619	0.839286	0.907738	0.907738	0.886905	0.863095	0.809524	0.821429	1	0.919003	0.0486172
1886	22	14304	0.057216	99.6832	7.72801	12.6683	2.91906	0.93715	0.929181	0.927398	0.937395	0.919463	0.900972	0.883214	0.866471	0.891744	0.83613	0.851056	0.833194	0.85193	0.844204	0.858361	0.834697	0.864548	0.792715	0.822218	0.834592	1	0.901132	0.0555037
1888	24	13397	0.053588	99.6035	8.16991	12.6647	3.09334	0.937187	0.93032	0.92782	0.93827	0.920878	0.901545	0.884228	0.867657	0.892289	0.836941	0.851609	0.833694	0.853064	0.844182	0.859148	0.834888	0.864298	0.792491	0.822535	0.835262	1	0.901818	0.0552514
1888	24	13397	0.053588	99.6035	8.16991	12.6647	3.09334	0.937187	0.93032	0.92782	0.93827	0.920878	0.901545	0.884228	0.867657	0.892289	0.836941	0.851609	0.833694	0.853064	0.844182	0.859148	0.834888	0.864298	0.792491	0.822535	0.835262	1	0.901818	0.0552514
1893	29	11446	0.045784	130.146	9.16636	28.0089	5.88565	0.938669	0.931679	0.928883	0.939149	0.920234	0.902018	0.885506	0.868033	0.891578	0.837629	0.853704	0.833479	0.853311	0.845055	0.859733	0.834134	0.8648	0.793596	0.822471	0.836537	1	0.90259	0.0550477
1894	30	197	0.000788	115.488	8.49491	19.6291	4.35716	0.964467	0.951777	0.913706	0.946701	0.956853	0.895939	0.903553	0.885787	0.893401	0.885787	0.860406	0.796954	0.875635	0.86802	0.847716	0.857868	0.883249	0.794416	0.840102	0.862944	1	0.915402	0.0491243
1898	34	182	0.000728	115.287	8.43615	19.5246	4.32226	0.961538	0.953297	0.909341	0.942308	0.956044	0.89011	0.906593	0.887363	0.895604	0.887363	0.85989	0.793956	0.876374	0.873626	0.843407	0.857143	0.884615	0.791209	0.843407	0.865385	1	0.91421	0.0494571
1898	22	12449	0.049796	100.955	7.88407	13.1606	3.05816	0.948108	0.932565	0.923568	0.936461	0.88244	0.917222	0.868825	0.847699	0.908587	0.840991	0.858262	0.834927	0.883485	0.813158	0.871676	0.827496	0.892883	0.805085	0.811752	0.82605	1	0.900789	0.0565253
1900	24	11688	0.046752	100.858	8.34721	13.152	3.24677	0.949393	0.93335	0.924966	0.937158	0.884069	0.91795	0.869182	0.849204	0.909608	0.841376	0.859386	0.835044	0.884454	0.812628	0.872219	0.827986	0.892283	0.804671	0.811516	0.826189	1	0.901689	0.0559607
1900	24	11688	0.046752	100.858	8.34721	13.152	3.24677	0.949393	0.93335	0.924966	0.937158	0.884069	0.91795	0.869182	0.849204	0.909608	0.841376	0.859386	0.835044	0.884454	0.812628	0.872219	0.827986	0.892283	0.804671	0.811516	0.826189	1	0.901689	0.0559607
1905	29	10113	0.040452	129.643	9.24244	27.6971	5.90533	0.950361	0.93454	0.926135	0.937556	0.884851	0.918274	0.869722	0.850094	0.911055	0.841195	0.860328	0.83625	0.884653	0.813161	0.871898	0.829427	0.893108	0.803817	0.811332	0.825967	1	0.90246	0.0557119
1906	30	166	0.000664	115.767	7.78663	19.7204	4.04792	0.96988	0.948795	0.936747	0.963855	0.894578	0.924699	0.870482	0.873494	0.927711	0.858434	0.88253	0.849398	0.903614	0.795181	0.888554	0.825301	0.855422	0.78012	0.837349	0.792169	1	0.915208	0.0492563
1910	34	158	0.000632	115.485	7.78658	19.579	4.05089	0.968354	0.958861	0.933544	0.96519	0.89557	0.924051	0.873418	0.876582	0.927215	0.85443	0.889241	0.851266	0.901899	0.791139	0.892405	0.825949	0.851266	0.772152	0.838608	0.797468	1	0.916362	0.0491144
1910	22	13676	0.054704	100.131	7.82769	12.8425	2.96951	0.938542	0.927684	0.928488	0.926733	0.876572	0.908965	0.882787	0.893134	0.912694	0.839536	0.878254	0.847104	0.877596	0.830798	0.854563	0.801002	0.859572	0.816832	0.799174	0.836648	1	0.900804	0.055394
1912	24	12866	0.051464	100.059	8.22779	12.8394	3.13045	0.940463	0.928882	0.928843	0.927211	0.877118	0.910151	0.88388	0.893557	0.912949	0.840588	0.878245	0.847777	0.8784	0.83161	0.854695	0.800288	0.859358	0.817076	0.798772	0.837401	1	0.901633	0.0549161
1912	24	12866	0.051464	100.059	8.22779	12.8394	3.13045	0.940463	0.928882	0.928843	0.927211	0.877118	0.910151	0.88388	0.893557	0.912949	0.840588	0.878245	0.847777	0.8784	0.83161	0.854695	0.800288	0.859358	0.817076	0.798772	0.837401	1	0.901633	0.0549161
1917	29	11090	0.04436	127.147	9.11963	26.1392	5.59399	0.94211	0.929396	0.928539	0.927367	0.878945	0.909062	0.884581	0.89495	0.912489	0.841704	0.879035	0.846934	0.879757	0.833228	0.856132	0.800451	0.858656	0.817538	0.799639	0.838638	1	0.90224	0.0547067
1918	30	286	0.001144	112.822	7.73782	18.2674	3.73523	0.968531	0.935315	0.944056	0.933566	0.90035	0.910839	0.907343	0.895105	0.896853	0.858392	0.884615	0.854895	0.91958	0.821678	0.877622	0.802448	0.854895	0.81993	0.781469	0.854895	1	0.913761	0.0513443
1922	34	258	0.001032	112.617	7.81072	18.1745	3.76971	0.968992	0.934109	0.939922	0.932171	0.899225	0.914729	0.908915	0.901163	0.895349	0.862403	0.881783	0.854651	0.918605	0.823643	0.875969	0.796512	0.856589	0.829457	0.781008	0.856589	1	0.913704	0.0529375
1922	22	18906	0.075624	98.0516	7.82255	12.0712	2.85216	0.932111	0.919814	0.929255	0.908838	0.908865	0.905876	0.889718	0.864461	0.900455	0.846768	0.876706	0.853671	0.885407	0.863773	0.866762	0.81654	0.871866	0.837062	0.81929	0.837618	1	0.900412	0.0568498
1924	24	17760	0.07104	97.9823	8.2294	12.0703	3.01314	0.933446	0.920777	0.930068	0.909403	0.909009	0.906785	0.889809	0.865146	0.900169	0.847128	0.877224	0.854223	0.885473	0.864048	0.867145	0.817511	0.872438	0.838316	0.819426	0.838204	1	0.901076	0.0566001
1924	24	17760	0.07104	97.9823	8.2294	12.0703	3.01314	0.933446	0.920777	0.930068	0.909403	0.909009	0.906785	0.889809	0.865146	0.900169	0.847128	0.877224	0.854223	0.885473	0.864048	0.867145	0.817511	0.872438	0.838316	0.819426	0.838204	1	0.901076	0.0566001
1929	29	15235	0.06094	126.843	9.08636	25.9521	5.54597	0.933705	0.922448	0.931539	0.911323	0.909944	0.908435	0.890548	0.865015	0.900952	0.848441	0.877355	0.854874	0.885724	0.864818	0.866984	0.816968	0.873416	0.839678	0.818543	0.837644	1	0.902024	0.0563131
1930	30	459	0.001836	113.377	7.85225	18.5429	3.87145	0.948802	0.945534	0.947712	0.930283	0.930283	0.927015	0.910675	0.87146	0.916122	0.846405	0.879085	0.872549	0.893246	0.859477	0.87146	0.834423	0.885621	0.847495	0.840959	0.846405	1	0.917246	0.053031
1934	34	428	0.001712	113.24	7.76846	18.4713	3.8112	0.948598	0.945093	0.948598	0.932243	0.935748	0.932243	0.913551	0.866822	0.918224	0.846963	0.883178	0.878505	0.893692	0.853972	0.875	0.83528	0.885514	0.843458	0.845794	0.843458	1	0.918538	0.0524944
1934	22	18795	0.07518	97.7322	7.87121	11.9589	2.87587	0.941208	0.920644	0.931817	0.927853	0.912796	0.903113	0.885528	0.851689	0.901623	0.842671	0.850785	0.863315	0.899707	0.859058	0.848045	0.82772	0.853418	0.819926	0.81684	0.806172	1	0.901797	0.0549249
1936	24	17641	0.070564	97.6598	8.26954	11.9566	3.0349	0.942435	0.922227	0.932373	0.92832	0.913809	0.903917	0.886316	0.853296	0.902273	0.843433	0.851964	0.8635	0.900119	0.859277	0.848336	0.827929	0.853381	0.820617	0.81628	0.806559	1	0.902677	0.0545167
1936	24	17641	0.070564	97.6598	8.26954	11.9566	3.0349	0.942435	0.922227	0.932373	0.92832	0.913809	0.903917	0.886316	0.853296	0.902273	0.843433	0.851964	0.8635	0.900119	0.859277	0.848336	0.827929	0.853381	0.820617	0.81628	0.806559	1	0.902677	0.0545167
1941	29	15127	0.060508	125.771	9.06453	25.3074	5.45634	0.943049	0.923382	0.9331	0.929067	0.913433	0.905434	0.887056	0.854994	0.903186	0.84445	0.853507	0.863456	0.900641	0.859324	0.849243	0.829874	0.852383	0.821048	0.81728	0.80634	1	0.903456	0.0540679
1942	30	426	0.001704	112.801	8.42495	18.3057	4.13779	0.963615	0.954225	0.938967	0.947183	0.931925	0.929577	0.921362	0.873239	0.919014	0.856808	0.870892	0.875587	0.902582	0.873239	0.860329	0.842723	0.857981	0.836854	0.814554	0.799296	1	0.921815	0.0486053
1946	34	395	0.00158	112.87	8.40833	18.3374	4.13692	0.965823	0.953165	0.940506	0.949367	0.934177	0.934177	0.918987	0.86962	0.916456	0.860759	0.870886	0.877215	0.902532	0.874684	0.864557	0.846835	0.860759	0.836709	0.816456	0.8	1	0.922859	0.0482765
1946	22	17072	0.068288	98.9486	7.84187	12.4016	2.93447	0.939872	0.933078	0.929475	0.932521	0.890083	0.90584	0.894857	0.857164	0.897874	0.839562	0.877402	0.851336	0.871808	0.834729	0.883611	0.844365	0.875966	0.824479	0.820378	0.832796	1	0.903125	0.0573734
1948	24	16069	0.064276	98.861	8.32044	12.3979	3.11746	0.940631	0.934501	0.93055	0.932728	0.891188	0.906248	0.895482	0.857707	0.898531	0.8405	0.877933	0.851951	0.871958	0.834682	0.883969	0.844825	0.87675	0.824631	0.820151	0.832504	1	0.903857	0.0570521
1948	24	16069	0.064276	98.861	8.32044	12.3979	3.11746	0.940631	0.934501	0.93055	0.932728	0.891188	0.906248	0.895482	0.857707	0.898531	0.8405	0.877933	0.851951	0.871958	0.834682	0.883969	0.844825	0.87675	0.824631	0.820151	0.832504	1	0.903857	0.0570521
1953	29	13759	0.055036	126.731	9.17462	25.8923	5.6098	0.942801	0.936187	0.931972	0.933934	0.892579	0.907115	0.896577	0.860491	0.901192	0.840904	0.877426	0.852533	0.873138	0.835817	0.884185	0.844284	0.87768	0.826186	0.820626	0.834944	1	0.905271	0.0563909
1954	30	319	0.001276	113.75	8.12357	18.7432	4.04218	0.967085	0.943574	0.948276	0.945141	0.9279	0.923197	0.909091	0.894984	0.898119	0.838558	0.887147	0.865204	0.87931	0.851097	0.902821	0.847962	0.868339	0.84953	0.841693	0.846395	1	0.920809	0.0520064
1958	34	296	0.001184	113.949	8.15198	18.8421	4.07073	0.969595	0.945946	0.944257	0.945946	0.930743	0.922297	0.907095	0.900338	0.903716	0.842905	0.890203	0.864865	0.880068	0.847973	0.900338	0.842905	0.863176	0.846284	0.842905	0.849662	1	0.921704	0.0509157
1958	22	16403	0.065612	99.3041	7.78426	12.5299	2.92525	0.949064	0.94059	0.930531	0.933732	0.89572	0.89002	0.875084	0.86094	0.902183	0.833963	0.8685	0.84134	0.88432	0.838627	0.877797	0.815918	0.8685	0.785253	0.810522	0.81101	1	0.902437	0.0558995
1960	24	15395	0.06158	99.2495	8.23299	12.5365	3.10281	0.949691	0.940825	0.931861	0.934622	0.89594	0.890711	0.875804	0.861059	0.902923	0.834362	0.869243	0.842254	0.884605	0.838487	0.878045	0.816272	0.867944	0.784378	0.809938	0.811725	1	0.902996	0.0558149
1960	24	15395	0.06158	99.2495	8.23299	12.5365	3.10281	0.949691	0.940825	0.931861	0.934622	0.89594	0.890711	0.875804	0.861059	0.902923	0.834362	0.869243	0.842254	0.884605	0.838487	0.878045	0.816272	0.867944	0.784378	0.809938	0.811725	1	0.902996	0.0558149
1965	29	13243	0.052972	127.023	9.10535	26.0626	5.58124	0.951068	0.942007	0.931889	0.93506	0.897266	0.892471	0.87635	0.861096	0.902968	0.834026	0.870045	0.842294	0.883599	0.839009	0.876954	0.815412	0.868761	0.786566	0.809258	0.810919	1	0.903646	0.0557083
1966	30	417	0.001668	112.883	8.10982	18.323	3.98394	0.956835	0.961631	0.942446	0.953237	0.911271	0.892086	0.886091	0.863309	0.907674	0.839329	0.872902	0.852518	0.88729	0.860911	0.890887	0.811751	0.880096	0.805755	0.800959	0.810552	1	0.913423	0.052497
1970	34	388	0.001552	112.909	8.15368	18.338	4.00077	0.954897	0.96134	0.940722	0.953608	0.911082	0.889175	0.885309	0.865979	0.907216	0.840206	0.872423	0.853093	0.887887	0.860825	0.891753	0.806701	0.873711	0.80799	0.79768	0.813144	1	0.912717	0.0523253
1970	22	19495	0.07798	97.4119	8.08116	11.8557	2.92725	0.953552	0.92952	0.924442	0.926981	0.896255	0.898948	0.856143	0.854706	0.897923	0.828238	0.879559	0.849756	0.886279	0.828751	0.872172	0.825058	0.855553	0.81644	0.82098	0.830905	1	0.90015	0.0563421
1972	24	18311	0.073244	97.3458	8.50545	11.8577	3.08704	0.954317	0.930452	0.926137	0.927666	0.897493	0.899077	0.857326	0.85536	0.898941	0.829064	0.879581	0.850691	0.886134	0.829474	0.871908	0.824641	0.85536	0.81664	0.821228	0.831058	1	0.900948	0.0560347
1972	24	18311	0.073244	97.3458	8.50545	11.8577	3.08704	0.954317	0.930452	0.926137	0.927666	0.897493	0.899077	0.857326	0.85536	0.898941	0.829064	0.879581	0.850691	0.886134	0.829474	0.871908	0.824641	0.85536	0.81664	0.821228	0.831058	1	0.900948	0.0560347
1977	29	15724	0.062896	125.022	9.35462	24.8892	5.56186	0.955355	0.931506	0.927309	0.928008	0.898022	0.900248	0.858624	0.857256	0.899326	0.831404	0.881328	0.850579	0.886098	0.830228	0.872234	0.825394	0.855444	0.817063	0.82107	0.8315	1	0.901891	0.0558709
1978	30	646	0.002584	110.929	7.93606	17.3887	3.72705	0.97678	0.956656	0.942724	0.948142	0.920279	0.921053	0.875387	0.872291	0.907895	0.848297	0.898607	0.867647	0.892415	0.837461	0.872291	0.832043	0.861455	0.801858	0.844427	0.828947	1	0.91935	0.0470802
1982	34	605	0.00242	110.943	7.91656	17.3941	3.72098	0.976033	0.957851	0.942149	0.94876	0.919835	0.921488	0.87686	0.871901	0.907438	0.84876	0.899174	0.866942	0.889256	0.838017	0.869421	0.834711	0.860331	0.800826	0.847107	0.828099	1	0.919362	0.047393
1982	22	20282	0.081128	96.5822	8.07167	11.5602	2.88112	0.931294	0.90531	0.915097	0.916872	0.890149	0.911227	0.8759	0.879894	0.900182	0.832462	0.877576	0.853022	0.911868	0.874741	0.869786	0.816931	0.836653	0.837122	0.807563	0.848634	1	0.896403	0.06008
1984	24	18965	0.07586	96.5241	8.46934	11.5638	3.0356	0.932455	0.906196	0.915766	0.918007	0.892196	0.912207	0.876404	0.880253	0.900896	0.83372	0.877986	0.853388	0.912549	0.875165	0.869839	0.817374	0.836831	0.836488	0.808542	0.848774	1	0.897287	0.0596794
1984	24	18965	0.07586	96.5241	8.46934	11.5638	3.0356	0.932455	0.906196	0.915766	0.918007	0.892196	0.912207	0.876404	0.880253	0.900896	0.83372	0.877986	0.853388	0.912549	0.875165	0.869839	0.817374	0.836831	0.836488	0.808542	0.848774	1	0.897287	0.0596794
1989	29	16271	0.065084	125.618	9.38789	25.2445	5.65762	0.933471	0.907781	0.917583	0.918905	0.891678	0.911837	0.877451	0.880431	0.901666	0.834737	0.877912	0.854588	0.912913	0.875207	0.870137	0.817405	0.836427	0.83655	0.808432	0.849118	1	0.898038	0.0595467
1990	30	582	0.002328	112.249	7.84183	18.0023	3.81031	0.944158	0.930412	0.944158	0.920103	0.915808	0.920103	0.87543	0.886598	0.921821	0.859107	0.873711	0.847079	0.92354	0.880584	0.877148	0.805842	0.853952	0.823883	0.799828	0.853952	1	0.909996	0.0533291
1994	34	531	0.002124	112.241	7.8789	18.0015	3.83968	0.949153	0.931262	0.943503	0.919962	0.917137	0.921846	0.875706	0.887006	0.919962	0.862524	0.873823	0.853107	0.923729	0.875706	0.873823	0.812618	0.853107	0.829567	0.80226	0.854991	1	0.911272	0.0521347
1994	22	16873	0.067492	98.7277	7.80891	12.3182	2.91112	0.945653	0.926421	0.929473	0.927784	0.903692	0.915308	0.895662	0.865051	0.902033	0.837818	0.868666	0.847063	0.893024	0.863154	0.850827	0.807473	0.853583	0.831832	0.808185	0.825253	1	0.904155	0.0575367
1996	24	15852	0.063408	98.6346	8.22243	12.3086	3.07029	0.946379	0.927612	0.93105	0.928558	0.90487	0.91531	0.896732	0.86661	0.901874	0.8392	0.86866	0.847811	0.892726	0.863929	0.850114	0.807753	0.854782	0.832671	0.808163	0.8263	1	0.904995	0.05707
1996	24	15852	0.063408	98.6346	8.22243	12.3086	3.07029	0.946379	0.927612	0.93105	0.928558	0.90487	0.91531	0.896732	0.86661	0.901874	0.8392	0.86866	0.847811	0.892726	0.863929	0.850114	0.807753	0.854782	0.832671	0.808163	0.8263	1	0.904995	0.05707
2001	29	13647	0.054588	127.362	9.11868	26.2705	5.62923	0.947498	0.928519	0.932293	0.928812	0.907379	0.915769	0.89712	0.868396	0.902543	0.839012	0.869862	0.846047	0.892357	0.865611	0.852568	0.808016	0.855206	0.833626	0.807687	0.826042	1	0.905877	0.056846
2002	30	313	0.001252	114.229	8.40767	18.998	4.25488	0.963259	0.940895	0.939297	0.948882	0.929712	0.916933	0.910543	0.878594	0.920128	0.840256	0.899361	0.867412	0.910543	0.86901	0.841853	0.824281	0.845048	0.846645	0.800319	0.832268	1	0.91854	0.0511115
2006	34	295	0.00118	114.373	8.44081	19.0712	4.27689	0.962712	0.937288	0.938983	0.950847	0.933898	0.913559	0.915254	0.877966	0.916949	0.838983	0.901695	0.866102	0.910169	0.866102	0.840678	0.820339	0.845763	0.844068	0.791525	0.838983	1	0.918156	0.051024
2006	22	15248	0.060992	99.5393	7.9872	12.6297	3.02007	0.948223	0.932975	0.932745	0.927302	0.906184	0.910906	0.886542	0.863458	0.876771	0.8629	0.869557	0.832667	0.869885	0.857162	0.848833	0.815582	0.875853	0.84152	0.80204	0.809319	1	0.904016	0.055465
2008	24	14427	0.057708	99.4861	8.46983	12.6395	3.21071	0.949643	0.93377	0.933597	0.927982	0.907188	0.911277	0.886809	0.864074	0.876794	0.864144	0.869723	0.833091	0.869897	0.856796	0.848548	0.81597	0.875754	0.841443	0.801726	0.810321	1	0.904697	0.0550501
2008	24	14427	0.057708	99.4861	8.46983	12.6395	3.21071	0.949643	0.93377	0.933597	0.927982	0.907188	0.911277	0.886809	0.864074	0.876794	0.864144	0.869723	0.833091	0.869897	0.856796	0.848548	0.81597	0.875754	0.841443	0.801726	0.810321	1	0.904697	0.0550501
2013	29	12454	0.049816	128.177	9.39868	26.7957	5.88038	0.950899	0.934639	0.934318	0.92926	0.90774	0.910511	0.887426	0.864381	0.877871	0.864983	0.871929	0.833547	0.868075	0.857114	0.849245	0.81801	0.875984	0.842982	0.802272	0.811025	1	0.905436	0.0548764
2014	30	319	0.001276	113.337	8.58471	18.5765	4.30848	0.96395	0.948276	0.956113	0.943574	0.931034	0.920063	0.909091	0.880878	0.890282	0.869906	0.876176	0.844828	0.877743	0.833856	0.868339	0.819749	0.877743	0.846395	0.854232	0.822884	1	0.919432	0.0489387
2018	34	296	0.001184	113.326	8.62631	18.5742	4.3312	0.964527	0.949324	0.956081	0.940878	0.930743	0.918919	0.915541	0.885135	0.891892	0.873311	0.876689	0.846284	0.875	0.836149	0.868243	0.820946	0.881757	0.846284	0.859797	0.826014	1	0.920284	0.0485144
2018	22	18925	0.0757	97.8303	7.93762	11.998	2.89906	0.936011	0.926182	0.92531	0.903778	0.883118	0.895799	0.86605	0.863038	0.872312	0.836063	0.875905	0.834293	0.896935	0.824201	0.872365	0.845548	0.871863	0.801902	0.850674	0.796697	1	0.893974	0.0591786
2020	24	17776	0.071104	97.7473	8.35774	11.9932	3.06021	0.937416	0.926896	0.926052	0.905631	0.883691	0.896827	0.86659	0.864255	0.872806	0.83759	0.876125	0.834215	0.89739	0.824032	0.872412	0.845578	0.872075	0.801811	0.850473	0.796833	1	0.89483	0.0588366
2020	24	17776	0.071104	97.7473	8.35774	11.9932	3.06021	0.937416	0.926896	0.926052	0.905631	0.883691	0.896827	0.86659	0.864255	0.872806	0.83759	0.876125	0.834215	0.89739	0.824032	0.872412	0.845578	0.872075	0.801811	0.850473	0.796833	1	0.89483	0.0588366
2025	29	15282	0.061128	126.029	9.27994	25.4796	5.61264	0.939406	0.927758	0.927595	0.906786	0.885552	0.897428	0.867229	0.865659	0.873413	0.837129	0.877241	0.835395	0.898115	0.824369	0.872792	0.846388	0.872792	0.802578	0.850936	0.796296	1	0.895949	0.0580723
2026	30	490	0.00196	112.428	8.32382	18.1193	4.01776	0.963265	0.931633	0.953061	0.923469	0.913265	0.914286	0.87449	0.883673	0.877551	0.85102	0.864286	0.856122	0.915306	0.818367	0.884694	0.852041	0.9	0.808163	0.872449	0.792857	1	0.911085	0.0542356
2030	34	454	0.001816	112.337	8.36593	18.079	4.03069	0.968062	0.931718	0.953744	0.92511	0.915198	0.911894	0.876652	0.887665	0.874449	0.844714	0.867841	0.856828	0.911894	0.811674	0.882159	0.851322	0.898678	0.807269	0.874449	0.796256	1	0.911852	0.0538596
2030	22	19716	0.078864	97.5792	7.97247	11.9095	2.89933	0.945577	0.917351	0.91441	0.923539	0.905052	0.908881	0.850426	0.832294	0.900791	0.825472	0.873478	0.837391	0.887553	0.826435	0.86833	0.825852	0.870486	0.817154	0.811498	0.822378	1	0.895381	0.0573351
2032	24	18506	0.074024	97.4905	8.39331	11.9028	3.05534	0.947098	0.918702	0.916189	0.924295	0.906301	0.908651	0.852372	0.832865	0.901302	0.826029	0.873068	0.837566	0.887766	0.827515	0.868934	0.826083	0.870664	0.817438	0.811737	0.822355	1	0.896353	0.0569864
2032	24	18506	0.074024	97.4905	8.39331	11.9028	3.05534	0.947098	0.918702	0.916189	0.924295	0.906301	0.908651	0.852372	0.832865	0.901302	0.826029	0.873068	0.837566	0.887766	0.827515	0.868934	0.826083	0.870664	0.817438	0.811737	0.822355	1	0.896353	0.0569864
2037	29	15834	0.063336	126.237	9.28908	25.6049	5.63899	0.948086	0.920109	0.91774	0.926108	0.906878	0.908962	0.853511	0.833586	0.900878	0.825755	0.872963	0.836617	0.888247	0.827839	0.870058	0.826702	0.870532	0.817923	0.812113	0.822218	1	0.897181	0.0568963
2038	30	527	0.002108	112.54	8.38548	18.1796	4.16723	0.963947	0.932638	0.928843	0.928843	0.921252	0.933586	0.870019	0.858634	0.919355	0.825427	0.870968	0.842505	0.899431	0.817837	0.878558	0.864326	0.868121	0.815939	0.824478	0.817837	1	0.909409	0.0535841
2042	34	488	0.001952	112.548	8.55375	18.1953	4.25525	0.966189	0.932377	0.92623	0.929303	0.919057	0.936475	0.873975	0.860656	0.919057	0.828893	0.876025	0.841189	0.900615	0.817623	0.878074	0.864754	0.866803	0.817623	0.830943	0.813525	1	0.910125	0.0528333
2042	22	16840	0.06736	98.634	8.00116	12.2952	2.99038	0.942874	0.919121	0.933878	0.926366	0.91541	0.889846	0.875267	0.865499	0.881205	0.849733	0.812916	0.852227	0.899376	0.862678	0.86152	0.83076	0.855107	0.800564	0.801158	0.831324	1	0.899355	0.0594027
2044	24	15825	0.0633	98.5519	8.44961	12.2924	3.16207	0.943633	0.920632	0.934724	0.927551	0.915513	0.8909	0.876556	0.867204	0.882117	0.850427	0.813776	0.852449	0.899968	0.863886	0.860853	0.830869	0.855134	0.80079	0.801643	0.831374	1	0.900244	0.0591299
2044	24	15825	0.0633	98.5519	8.44961	12.2924	3.16207	0.943633	0.920632	0.934724	0.927551	0.915513	0.8909	0.876556	0.867204	0.882117	0.850427	0.813776	0.852449	0.899968	0.863886	0.860853	0.830869	0.855134	0.80079	0.801643	0.831374	1	0.900244	0.0591299
2049	29	13593	0.054372	124.273	9.33194	24.45	5.51489	0.944457	0.921872	0.935408	0.928677	0.91709	0.891304	0.876959	0.867137	0.882072	0.850217	0.813654	0.854043	0.901861	0.86493	0.860664	0.830207	0.854852	0.802398	0.801368	0.831825	1	0.900976	0.0588833
2050	30	500	0.002	111.66	8.26607	17.7523	3.94831	0.944	0.941	0.961	0.95	0.929	0.906	0.896	0.872	0.885	0.852	0.826	0.868	0.917	0.857	0.856	0.828	0.851	0.796	0.797	0.813	1	0.912205	0.05521
2054	34	469	0.001876	111.548	8.30346	17.7023	3.95247	0.942431	0.941365	0.959488	0.952026	0.928571	0.905117	0.895522	0.875267	0.883795	0.852878	0.823028	0.86887	0.918977	0.856077	0.860341	0.824094	0.852878	0.789979	0.796375	0.809168	1	0.911961	0.0556701
2054	22	21611	0.086444	96.5199	8.03955	11.5361	2.85746	0.933205	0.911804	0.925431	0.932488	0.903174	0.910323	0.879668	0.871524	0.893272	0.853061	0.85401	0.833025	0.894799	0.851326	0.86729	0.81093	0.858914	0.832076	0.818865	0.823354	1	0.899105	0.0599253
2056	24	20276	0.081104	96.4254	8.44462	11.5273	3.01364	0.934923	0.913198	0.926341	0.932901	0.904542	0.911644	0.880647	0.872608	0.893593	0.85468	0.854409	0.83441	0.895172	0.851598	0.867134	0.811057	0.859366	0.832462	0.820477	0.824127	1	0.90016	0.0594492
2056	24	20276	0.081104	96.4254	8.44462	11.5273	3.01364	0.934923	0.913198	0.926341	0.932901	0.904542	0.911644	0.880647	0.872608	0.893593	0.85468	0.854409	0.83441	0.895172	0.851598	0.867134	0.811057	0.859366	0.832462	0.820477	0.824127	1	0.90016	0.0594492
2061	29	17385	0.06954	123.246	9.30755	23.8553	5.3886	0.935605	0.914409	0.926316	0.933851	0.904832	0.912108	0.88168	0.873282	0.893328	0.85614	0.854932	0.836324	0.895743	0.852775	0.867012	0.8109	0.859908	0.833161	0.818982	0.823584	1	0.900795	0.0590753
2062	30	789	0.003156	110.944	7.4328	17.3636	3.47916	0.95564	0.941065	0.941698	0.949303	0.917617	0.914449	0.914449	0.898606	0.908745	0.875158	0.852345	0.835868	0.908112	0.864385	0.885298	0.804183	0.875792	0.837769	0.821926	0.830165	1	0.917073	0.0512229
2066	34	727	0.002908	111.043	7.51287	17.4145	3.5193	0.956671	0.942916	0.942916	0.949106	0.918157	0.918157	0.91403	0.8989	0.910591	0.877579	0.853508	0.83425	0.903714	0.865887	0.884457	0.804677	0.877579	0.837689	0.823246	0.832187	1	0.917998	0.0511388
2066	22	24179	0.096716	96.471	7.86192	11.5092	2.80418	0.941189	0.922722	0.933558	0.926279	0.910129	0.91871	0.855887	0.874002	0.872389	0.836987	0.882274	0.849125	0.90438	0.861305	0.839654	0.820133	0.851152	0.825138	0.808718	0.804541	1	0.901294	0.0586993
2068	24	22734	0.090936	96.3854	8.23621	11.5009	2.93875	0.942685	0.923925	0.933844	0.926784	0.910596	0.919218	0.85735	0.874549	0.872658	0.837952	0.882643	0.849037	0.905274	0.862079	0.840613	0.820401	0.851544	0.825196	0.809668	0.804698	1	0.902065	0.0583854
2068	24	22734	0.090936	96.3854	8.23621	11.5009	2.93875	0.942685	0.923925	0.933844	0.926784	0.910596	0.919218	0.85735	0.874549	0.872658	0.837952	0.882643	0.849037	0.905274	0.862079	0.840613	0.820401	0.851544	0.825196	0.809668	0.804698	1	0.902065	0.0583854
2073	29	19551	0.078204	124.566	9.13383	24.6032	5.40158	0.943865	0.924914	0.934914	0.92852	0.911795	0.919518	0.857757	0.875633	0.871925	0.839599	0.883024	0.84901	0.905401	0.862232	0.841261	0.81983	0.851517	0.825456	0.810214	0.805969	1	0.902908	0.0581612
2074	30	856	0.003424	110.977	7.86832	17.4073	3.74754	0.960864	0.955023	0.946846	0.943341	0.935164	0.935164	0.870327	0.888435	0.875584	0.855724	0.89486	0.85222	0.903037	0.854556	0.848715	0.819509	0.844626	0.82243	0.814836	0.788551	1	0.917184	0.0506956
2078	34	794	0.003176	111.008	7.78061	17.4163	3.70945	0.960327	0.952771	0.947103	0.943955	0.937028	0.933879	0.872166	0.889798	0.874685	0.857053	0.895466	0.857053	0.904282	0.855793	0.850126	0.821159	0.846977	0.823678	0.813602	0.788413	1	0.917453	0.0509198
2078	22	20424	0.081696	97.8454	8.07543	12.0118	2.96081	0.934856	0.91488	0.913729	0.925357	0.901513	0.921612	0.881879	0.854167	0.856223	0.834337	0.877938	0.811007	0.889101	0.845305	0.869663	0.833627	0.852208	0.820824	0.82643	0.809122	1	0.895368	0.0605921
2080	24	19170	0.07668	97.7873	8.46447	12.0143	3.10536	0.936072	0.916249	0.914841	0.926682	0.902478	0.922379	0.883046	0.855138	0.856677	0.834768	0.878925	0.811294	0.890428	0.844784	0.870423	0.834194	0.851904	0.820996	0.826891	0.80965	1	0.896341	0.0602422
2080	24	19170	0.07668	97.7873	8.46447	12.0143	3.10536	0.936072	0.916249	0.914841	0.926682	0.902478	0.922379	0.883046	0.855138	0.856677	0.834768	0.878925	0.811294	0.890428	0.844784	0.870423	0.834194	0.851904	0.820996	0.826891	0.80965	1	0.896341	0.0602422
2085	29	16427	0.065708	126.385	9.35035	25.699	5.69452	0.937755	0.917423	0.916662	0.927467	0.904091	0.923023	0.88388	0.855482	0.856456	0.833993	0.879101	0.811865	0.890607	0.84562	0.871066	0.833993	0.852012	0.820174	0.827875	0.809856	1	0.897265	0.0596999
2086	30	478	0.001912	111.856	8.02296	17.8281	3.84795	0.947699	0.932008	0.936192	0.946653	0.912134	0.937238	0.91318	0.859833	0.876569	0.83682	0.903766	0.817992	0.879707	0.84728	0.864017	0.834728	0.849372	0.823222	0.857741	0.809623	1	0.91	0.0554218
2090	34	436	0.001744	111.857	7.86155	17.8176	3.76363	0.947248	0.932339	0.93922	0.948394	0.91055	0.93578	0.917431	0.855505	0.87844	0.83945	0.904817	0.817661	0.880734	0.845183	0.864679	0.830275	0.848624	0.825688	0.857798	0.809633	1	0.910421	0.0550206
2090	22	18134	0.072536	98.2709	7.87528	12.1543	2.89463	0.94946	0.90959	0.918827	0.933578	0.872918	0.913808	0.86029	0.853976	0.88585	0.866384	0.874214	0.844077	0.906198	0.830787	0.851136	0.843223	0.855851	0.819841	0.790008	0.817608	1	0.897038	0.0577175
2092	24	17044	0.068176	98.2219	8.33588	12.164	3.07553	0.950598	0.910232	0.920089	0.934112	0.873563	0.914721	0.861652	0.854612	0.886001	0.867167	0.874971	0.845165	0.906419	0.831847	0.852235	0.844403	0.855492	0.819673	0.789222	0.817267	1	0.897842	0.0573883
2092	24	17044	0.068176	98.2219	8.33588	12.164	3.07553	0.950598	0.910232	0.920089	0.934112	0.873563	0.914721	0.861652	0.854612	0.886001	0.867167	0.874971	0.845165	0.906419	0.831847	0.852235	0.844403	0.855492	0.819673	0.789222	0.817267	1	0.897842	0.0573883
2097	29	14625	0.0585	127.179	9.26439	26.1711	5.6876	0.951658	0.911385	0.92041	0.934359	0.874667	0.915009	0.863316	0.855111	0.886564	0.867556	0.873675	0.845231	0.90612	0.834051	0.85265	0.844718	0.855692	0.818564	0.789231	0.817333	1	0.898475	0.0569962
2098	30	399	0.001596	113.051	8.24965	18.4125	4.04232	0.974937	0.938596	0.931078	0.944862	0.902256	0.926065	0.865915	0.867168	0.912281	0.878446	0.868421	0.840852	0.899749	0.843358	0.860902	0.844612	0.884712	0.809524	0.809524	0.799499	1	0.912991	0.0495912
2102	34	374	0.001496	113.047	8.30112	18.4144	4.06429	0.974599	0.93984	0.933155	0.942513	0.898396	0.925134	0.877005	0.872995	0.915775	0.874332	0.868984	0.838235	0.902406	0.846257	0.859626	0.847594	0.88369	0.807487	0.811497	0.791444	1	0.913694	0.0498234
2102	22	17652	0.070608	98.7384	7.99438	12.3328	2.97597	0.953263	0.937826	0.928365	0.932897	0.923436	0.905337	0.873357	0.855116	0.891457	0.845485	0.863896	0.834551	0.894375	0.832625	0.866701	0.844494	0.869193	0.818859	0.803592	0.792686	1	0.905433	0.0548373
2104	24	16587	0.066348	98.6525	8.38706	12.3251	3.12714	0.953699	0.939441	0.929101	0.933261	0.924519	0.906312	0.874269	0.85567	0.892597	0.846175	0.863809	0.835172	0.894435	0.833544	0.867215	0.844909	0.869838	0.818382	0.803521	0.793513	1	0.906189	0.0546053
2104	24	16587	0.066348	98.6525	8.38706	12.3251	3.12714	0.953699	0.939441	0.929101	0.933261	0.924519	0.906312	0.874269	0.85567	0.892597	0.846175	0.863809	0.835172	0.894435	0.833544	0.867215	0.844909	0.869838	0.818382	0.803521	0.793513	1	0.906189	0.0546053
2109	29	14156	0.056624	125.129	9.28323	24.9459	5.5406	0.954295	0.940025	0.929712	0.934127	0.925438	0.908519	0.874859	0.85741	0.894214	0.846743	0.86451	0.835935	0.893543	0.834982	0.867123	0.84579	0.869984	0.818204	0.803899	0.792632	1	0.907002	0.0543382
2110	30	532	0.002128	111.809	7.42248	17.7675	3.55687	0.968045	0.950188	0.940789	0.943609	0.948308	0.929511	0.869361	0.867481	0.900376	0.845865	0.871241	0.852444	0.890977	0.852444	0.885338	0.856203	0.863722	0.817669	0.828008	0.800752	1	0.917802	0.0481956
2114	34	491	0.001964	111.705	7.3595	17.7141	3.50742	0.967413	0.953157	0.939919	0.948065	0.948065	0.925662	0.86558	0.870672	0.897149	0.849287	0.876782	0.85336	0.893075	0.850305	0.89002	0.852342	0.863544	0.816701	0.828921	0.801426	1	0.918285	0.0477574
2114	22	21525	0.0861	96.9249	8.01267	11.6778	2.86772	0.931429	0.923252	0.947828	0.926109	0.916841	0.915168	0.886852	0.864785	0.89619	0.817352	0.832544	0.809617	0.911661	0.847875	0.855679	0.824158	0.85561	0.820976	0.80676	0.805552	1	0.900944	0.0582092
2116	24	20209	0.080836	96.8238	8.41509	11.6662	3.02368	0.933668	0.92491	0.948365	0.927285	0.91766	0.916324	0.887377	0.865209	0.897076	0.818596	0.833342	0.810307	0.912267	0.848879	0.856871	0.823915	0.855312	0.821045	0.807907	0.80667	1	0.902052	0.0576358
2116	24	20209	0.080836	96.8238	8.41509	11.6662	3.02368	0.933668	0.92491	0.948365	0.927285	0.91766	0.916324	0.887377	0.865209	0.897076	0.818596	0.833342	0.810307	0.912267	0.848879	0.856871	0.823915	0.855312	0.821045	0.807907	0.80667	1	0.902052	0.0576358
2121	29	17302	0.069208	127.114	9.39358	26.1439	5.78403	0.934863	0.9255	0.949081	0.927985	0.919229	0.916455	0.888712	0.866143	0.896313	0.820108	0.835395	0.809473	0.912496	0.849295	0.856866	0.824153	0.855797	0.822101	0.809155	0.806612	1	0.902823	0.0572755
2122	30	415	0.00166	113.442	8.25505	18.6028	4.1135	0.961446	0.955422	0.955422	0.951807	0.933735	0.927711	0.907229	0.884337	0.913253	0.83494	0.837349	0.844578	0.915663	0.859036	0.887952	0.839759	0.861446	0.814458	0.833735	0.831325	1	0.921276	0.0492163
2126	34	382	0.001528	113.408	8.29098	18.5891	4.13465	0.965969	0.958115	0.958115	0.947644	0.934555	0.929319	0.905759	0.887435	0.913613	0.842932	0.841623	0.846859	0.918848	0.861257	0.886126	0.837696	0.862565	0.812827	0.837696	0.831152	1	0.923047	0.0489704
2126	22	16112	0.064448	99.8324	7.64378	12.72	2.9151	0.946375	0.937965	0.932535	0.940448	0.932411	0.887817	0.883782	0.879345	0.879903	0.855977	0.884682	0.84766	0.919594	0.851601	0.842167	0.798877	0.862277	0.823641	0.80229	0.818582	1	0.907941	0.0576767
2128	24	15181	0.060724	99.758	8.05941	12.7164	3.07565	0.947731	0.938739	0.933898	0.940913	0.932844	0.889434	0.884263	0.880113	0.880344	0.856301	0.885844	0.848528	0.919406	0.851887	0.843587	0.798959	0.86269	0.824485	0.801759	0.818918	1	0.908779	0.0571627
2128	24	15181	0.060724	99.758	8.05941	12.7164	3.07565	0.947731	0.938739	0.933898	0.940913	0.932844	0.889434	0.884263	0.880113	0.880344	0.856301	0.885844	0.848528	0.919406	0.851887	0.843587	0.798959	0.86269	0.824485	0.801759	0.818918	1	0.908779	0.0571627
2133	29	13087	0.052348	126.579	8.97649	25.784	5.48438	0.948651	0.939291	0.935317	0.940743	0.934057	0.89012	0.885726	0.880492	0.881103	0.858142	0.885879	0.848972	0.918583	0.851494	0.844006	0.800031	0.861427	0.823909	0.80217	0.818293	1	0.909462	0.0568297
2134	30	380	0.00152	112.88	8.19175	18.3282	4.07311	0.969737	0.957895	0.956579	0.938158	0.951316	0.9	0.886842	0.901316	0.877632	0.880263	0.885526	0.85	0.917105	0.852632	0.852632	0.815789	0.868421	0.856579	0.823684	0.843421	1	0.922158	0.0550079
2138	34	356	0.001424	112.739	8.2638	18.2655	4.10544	0.97191	0.960674	0.956461	0.938202	0.950843	0.901685	0.886236	0.901685	0.879213	0.879213	0.886236	0.848315	0.917135	0.860955	0.858146	0.817416	0.865169	0.853933	0.830056	0.839888	1	0.923143	0.0546117
2138	22	18488	0.073952	98.2576	8.06866	12.1608	2.96956	0.939799	0.948696	0.920354	0.932037	0.921814	0.918461	0.873513	0.865832	0.881653	0.825887	0.88314	0.852364	0.900016	0.838598	0.849767	0.846252	0.858205	0.813528	0.784833	0.805955	1	0.904876	0.056146
2140	24	17341	0.069364	98.1958	8.49987	12.1647	3.1399	0.940488	0.949657	0.921717	0.93328	0.922755	0.918892	0.873969	0.866674	0.882216	0.827028	0.883888	0.852546	0.900525	0.838446	0.849951	0.846549	0.858572	0.813621	0.784441	0.806989	1	0.905664	0.0558742
2140	24	17341	0.069364	98.1958	8.49987	12.1647	3.1399	0.940488	0.949657	0.921717	0.93328	0.922755	0.918892	0.873969	0.866674	0.882216	0.827028	0.883888	0.852546	0.900525	0.838446	0.849951	0.846549	0.858572	0.813621	0.784441	0.806989	1	0.905664	0.0558742
2145	29	14882	0.059528	125.085	9.39537	24.9302	5.6047	0.942078	0.950611	0.92202	0.933309	0.922725	0.920844	0.873908	0.868129	0.883181	0.828148	0.886373	0.852977	0.901391	0.837891	0.849684	0.84703	0.858084	0.814541	0.784135	0.806948	1	0.906448	0.0556156
2146	30	561	0.002244	112.139	7.77172	17.9448	3.7321	0.960784	0.967023	0.942068	0.939394	0.928699	0.946524	0.888592	0.875223	0.895722	0.840463	0.891266	0.853832	0.903743	0.87344	0.83779	0.851159	0.865419	0.809269	0.762923	0.805704	1	0.919177	0.0502251
2150	34	520	0.00208	112.146	7.79706	17.9497	3.73921	0.963462	0.966346	0.940385	0.940385	0.927885	0.95	0.889423	0.871154	0.895192	0.844231	0.893269	0.849038	0.906731	0.871154	0.835577	0.85	0.864423	0.807692	0.759615	0.803846	1	0.919348	0.0499415
2150	22	25613	0.102452	95.5983	7.87485	11.2054	2.75275	0.937746	0.92168	0.920509	0.926795	0.890563	0.916761	0.888357	0.854878	0.87315	0.866533	0.86583	0.814782	0.916019	0.835787	0.864951	0.815562	0.84664	0.833132	0.819232	0.799125	1	0.898408	0.0594495
2152	24	24024	0.096096	95.5258	8.27181	11.2036	2.90168	0.939436	0.923431	0.921724	0.928155	0.891837	0.917915	0.88934	0.854853	0.874376	0.866862	0.86628	0.815018	0.916313	0.836226	0.864948	0.815601	0.846716	0.833916	0.818952	0.799908	1	0.899494	0.0589617
2152	24	24024	0.096096	95.5258	8.27181	11.2036	2.90168	0.939436	0.923431	0.921724	0.928155	0.891837	0.917915	0.88934	0.854853	0.874376	0.866862	0.86628	0.815018	0.916313	0.836226	0.864948	0.815601	0.846716	0.833916	0.818952	0.799908	1	0.899494	0.0589617
2157	29	20554	0.082216	122.726	9.12912	23.5448	5.25915	0.941082	0.924565	0.922862	0.928554	0.893743	0.918848	0.892576	0.856013	0.875474	0.868031	0.866425	0.815048	0.915856	0.836236	0.866133	0.815316	0.847888	0.833098	0.819378	0.800598	1	0.900631	0.0583706
2158	30	1008	0.004032	110.185	7.62206	17.0268	3.55564	0.961806	0.944444	0.9375	0.941964	0.910714	0.928571	0.902778	0.866567	0.893849	0.885913	0.876488	0.836806	0.916667	0.833333	0.866071	0.821925	0.853175	0.823413	0.816964	0.807044	1	0.914691	0.0550329
2162	34	946	0.003784	110.199	7.65768	17.0355	3.57556	0.962474	0.948203	0.938689	0.941332	0.910148	0.926533	0.90222	0.865222	0.892178	0.883721	0.874736	0.835624	0.91649	0.836681	0.867336	0.822939	0.853594	0.821353	0.816596	0.805497	1	0.914866	0.0548789
2162	22	21340	0.08536	97.8674	7.98179	12.0142	2.92398	0.952882	0.934864	0.930623	0.932029	0.903046	0.897071	0.877858	0.868557	0.865839	0.87589	0.878444	0.838472	0.896439	0.813238	0.873571	0.834442	0.850187	0.811809	0.773079	0.789667	1	0.903477	0.0562522
2164	24	20026	0.080104	97.7935	8.36907	12.0106	3.06627	0.95351	0.935609	0.931464	0.933312	0.904249	0.898107	0.878608	0.869844	0.866374	0.87681	0.878833	0.839958	0.897159	0.814042	0.873914	0.835339	0.849546	0.812594	0.773395	0.789723	1	0.904325	0.05599
2164	24	20026	0.080104	97.7935	8.36907	12.0106	3.06627	0.95351	0.935609	0.931464	0.933312	0.904249	0.898107	0.878608	0.869844	0.866374	0.87681	0.878833	0.839958	0.897159	0.814042	0.873914	0.835339	0.849546	0.812594	0.773395	0.789723	1	0.904325	0.05599
2169	29	17198	0.068792	125.655	9.22616	25.2521	5.54919	0.954966	0.936969	0.931678	0.934266	0.90528	0.898971	0.879259	0.871293	0.866496	0.876526	0.879434	0.839429	0.897052	0.814194	0.874491	0.834894	0.849866	0.811984	0.774538	0.788347	1	0.905079	0.0553372
2170	30	522	0.002088	112.157	8.13867	17.9794	3.97589	0.97318	0.957854	0.955939	0.950192	0.90613	0.921456	0.894636	0.886015	0.866858	0.891762	0.886015	0.851533	0.89751	0.829502	0.87931	0.822797	0.842912	0.802682	0.780651	0.793103	1	0.919087	0.0470449
2174	34	485	0.00194	112.129	8.1826	17.9695	4.008	0.973196	0.957732	0.956701	0.952577	0.91134	0.917526	0.893814	0.884536	0.869072	0.890722	0.883505	0.854639	0.9	0.829897	0.880412	0.829897	0.847423	0.802062	0.779381	0.795876	1	0.919727	0.0466537
2174	22	18904	0.075616	98.5538	7.89201	12.259	2.92868	0.939008	0.937474	0.945038	0.917002	0.921287	0.909887	0.885395	0.849159	0.890446	0.839293	0.87373	0.833607	0.883252	0.824905	0.855613	0.838394	0.847281	0.812315	0.797318	0.81935	1	0.903267	0.0548688
2176	24	17786	0.071144	98.4698	8.27714	12.2514	3.08014	0.939812	0.93866	0.946137	0.918054	0.921961	0.911054	0.886287	0.850416	0.890588	0.840127	0.874058	0.834645	0.884066	0.824581	0.856713	0.837991	0.847155	0.81283	0.797088	0.819605	1	0.904114	0.0546035
2176	24	17786	0.071144	98.4698	8.27714	12.2514	3.08014	0.939812	0.93866	0.946137	0.918054	0.921961	0.911054	0.886287	0.850416	0.890588	0.840127	0.874058	0.834645	0.884066	0.824581	0.856713	0.837991	0.847155	0.81283	0.797088	0.819605	1	0.904114	0.0546035
2181	29	15300	0.0612	127.92	9.2125	26.6205	5.73806	0.940458	0.93915	0.946209	0.918791	0.922876	0.911601	0.887092	0.852255	0.891013	0.839477	0.874673	0.834935	0.882484	0.82549	0.858562	0.838268	0.846961	0.813693	0.798235	0.819575	1	0.904659	0.0545103
2182	30	346	0.001384	114.567	8.05234	19.1374	4.0005	0.966763	0.958092	0.946532	0.936416	0.937861	0.921965	0.907514	0.884393	0.91474	0.852601	0.871387	0.861272	0.894509	0.849711	0.881503	0.839595	0.82948	0.813584	0.797688	0.836705	1	0.920692	0.0452663
2186	34	326	0.001304	114.688	8.01434	19.1948	3.98505	0.966258	0.957055	0.943252	0.937117	0.940184	0.921779	0.906442	0.886503	0.915644	0.851227	0.875767	0.865031	0.892638	0.851227	0.883436	0.837423	0.831288	0.814417	0.792945	0.834356	1	0.920606	0.045669
2186	22	15694	0.062776	100.012	7.81264	12.7975	2.98782	0.940009	0.935134	0.941761	0.943067	0.932968	0.904231	0.887441	0.895693	0.886453	0.843921	0.851376	0.839748	0.90525	0.848923	0.858099	0.814674	0.868102	0.816905	0.79986	0.796833	1	0.908573	0.0549682
2188	24	14782	0.059128	99.9126	8.29149	12.7888	3.17717	0.941178	0.936917	0.942464	0.943546	0.933669	0.90485	0.88831	0.896699	0.887329	0.84356	0.852016	0.840549	0.905121	0.849039	0.858307	0.8142	0.868895	0.816838	0.800534	0.797152	1	0.909377	0.0546202
2188	24	14782	0.059128	99.9126	8.29149	12.7888	3.17717	0.941178	0.936917	0.942464	0.943546	0.933669	0.90485	0.88831	0.896699	0.887329	0.84356	0.852016	0.840549	0.905121	0.849039	0.858307	0.8142	0.868895	0.816838	0.800534	0.797152	1	0.909377	0.0546202
2193	29	12701	0.050804	127.579	9.23717	26.4133	5.72844	0.942957	0.937525	0.943981	0.943784	0.934139	0.905322	0.889418	0.897488	0.889536	0.844028	0.852177	0.840603	0.906188	0.849776	0.860562	0.814936	0.86879	0.818833	0.800961	0.797654	1	0.910323	0.0541205
2194	30	283	0.001132	114.437	8.18688	19.0836	4.10963	0.961131	0.952297	0.95583	0.95053	0.95583	0.918728	0.916961	0.897527	0.902827	0.833922	0.865724	0.835689	0.920495	0.830389	0.853357	0.833922	0.874558	0.826855	0.791519	0.80742	1	0.921857	0.0488964
2198	34	264	0.001056	114.312	8.14159	19.0188	4.07788	0.964015	0.950758	0.958333	0.948864	0.956439	0.92803	0.916667	0.909091	0.905303	0.831439	0.863636	0.837121	0.916667	0.829545	0.846591	0.831439	0.871212	0.820076	0.789773	0.801136	1	0.922995	0.0481441
2198	22	14748	0.058992	99.7956	7.89276	12.7203	2.99839	0.941992	0.935483	0.921549	0.93311	0.929821	0.895715	0.891545	0.866999	0.890019	0.833266	0.879679	0.851098	0.914361	0.84164	0.873508	0.834317	0.864388	0.80238	0.797566	0.824349	1	0.905354	0.0571127
2200	24	13909	0.055636	99.7321	8.32995	12.7232	3.17649	0.942771	0.936983	0.921813	0.933101	0.930549	0.895931	0.891976	0.868179	0.891114	0.833309	0.880473	0.850421	0.914228	0.842081	0.873571	0.834783	0.865483	0.802035	0.797469	0.824862	1	0.90593	0.0567315
2200	24	13909	0.055636	99.7321	8.32995	12.7232	3.17649	0.942771	0.936983	0.921813	0.933101	0.930549	0.895931	0.891976	0.868179	0.891114	0.833309	0.880473	0.850421	0.914228	0.842081	0.873571	0.834783	0.865483	0.802035	0.797469	0.824862	1	0.90593	0.0567315
2205	29	11917	0.047668	128.211	9.29377	26.8072	5.82228	0.943484	0.937736	0.924394	0.933834	0.930394	0.896954	0.891919	0.868339	0.89259	0.834144	0.881682	0.850634	0.914366	0.841907	0.874843	0.835823	0.864437	0.801796	0.797474	0.824033	1	0.906699	0.0564191
2206	30	293	0.001172	114.626	7.98868	19.163	4.00357	0.953925	0.953925	0.921502	0.945392	0.950512	0.899317	0.914676	0.87884	0.897611	0.861775	0.926621	0.866894	0.945392	0.860068	0.894198	0.841297	0.883959	0.813993	0.783276	0.841297	1	0.919883	0.0508053
2210	34	272	0.001088	114.74	7.91857	19.2144	3.97011	0.955882	0.955882	0.922794	0.943015	0.952206	0.898897	0.913603	0.878676	0.900735	0.873162	0.933824	0.873162	0.943015	0.860294	0.897059	0.841912	0.889706	0.818015	0.78125	0.845588	1	0.9215	0.049741
2210	22	15951	0.063804	99.1698	7.73378	12.4771	2.89797	0.936274	0.940881	0.914864	0.925835	0.914175	0.902671	0.90336	0.851796	0.872171	0.866654	0.85863	0.849696	0.925741	0.830575	0.853834	0.832612	0.849132	0.840355	0.771049	0.824745	1	0.90233	0.058816
2212	24	14982	0.059928	99.0847	8.17604	12.472	3.07742	0.937659	0.942398	0.915799	0.926979	0.915265	0.902817	0.904986	0.851722	0.87248	0.866773	0.859865	0.850187	0.925644	0.831197	0.854392	0.833634	0.849119	0.840375	0.771426	0.824189	1	0.903232	0.0584938
2212	24	14982	0.059928	99.0847	8.17604	12.472	3.07742	0.937659	0.942398	0.915799	0.926979	0.915265	0.902817	0.904986	0.851722	0.87248	0.866773	0.859865	0.850187	0.925644	0.831197	0.854392	0.833634	0.849119	0.840375	0.771426	0.824189	1	0.903232	0.0584938
2217	29	12889	0.051556	128.172	9.07413	26.7636	5.67545	0.939522	0.942936	0.916518	0.928117	0.916751	0.90329	0.905928	0.853247	0.874661	0.867251	0.861122	0.850027	0.925828	0.832376	0.854721	0.832958	0.849756	0.840639	0.768911	0.824502	1	0.904209	0.0581525
2218	30	289	0.001156	114.261	7.5604	18.9538	3.71959	0.970588	0.965398	0.930796	0.942907	0.925606	0.913495	0.899654	0.852941	0.880623	0.887543	0.892734	0.859862	0.934256	0.8391	0.870242	0.82526	0.884083	0.854671	0.762976	0.807958	1	0.918827	0.0500135
2222	34	258	0.001032	114.109	7.68032	18.8871	3.77751	0.97093	0.965116	0.926357	0.94186	0.922481	0.908915	0.906977	0.854651	0.877907	0.881783	0.897287	0.856589	0.934109	0.839147	0.872093	0.823643	0.891473	0.868217	0.761628	0.813953	1	0.918232	0.0506752
2222	22	16684	0.066736	99.363	7.7031	12.5472	2.89306	0.947255	0.934129	0.929483	0.939373	0.89463	0.914799	0.873502	0.873981	0.876409	0.86574	0.890074	0.818838	0.891932	0.816381	0.886358	0.838858	0.875989	0.804064	0.823424	0.810777	1	0.904783	0.0576565
2224	24	15667	0.062668	99.2856	8.09641	12.5416	3.04701	0.948299	0.93515	0.930363	0.93981	0.896279	0.916863	0.874801	0.874992	0.8778	0.867205	0.890247	0.81828	0.892449	0.816461	0.886322	0.839663	0.876173	0.803759	0.823897	0.811196	1	0.905747	0.057138
2224	24	15667	0.062668	99.2856	8.09641	12.5416	3.04701	0.948299	0.93515	0.930363	0.93981	0.896279	0.916863	0.874801	0.874992	0.8778	0.867205	0.890247	0.81828	0.892449	0.816461	0.886322	0.839663	0.876173	0.803759	0.823897	0.811196	1	0.905747	0.057138
2229	29	13489	0.053956	127.444	9.00529	26.3103	5.55494	0.94881	0.936059	0.931611	0.939803	0.89788	0.916858	0.875825	0.875973	0.877752	0.867781	0.891282	0.818741	0.891838	0.815034	0.88676	0.839091	0.877678	0.80132	0.822633	0.81181	1	0.906317	0.0567187
2230	30	265	0.00106	114.606	7.54457	19.1248	3.84566	0.964151	0.958491	0.960377	0.958491	0.930189	0.937736	0.886792	0.886792	0.883019	0.875472	0.888679	0.803774	0.883019	0.803774	0.898113	0.832075	0.860377	0.779245	0.824528	0.786792	1	0.920509	0.0491497
2234	34	245	0.00098	114.472	7.65693	19.0661	3.89241	0.971429	0.959184	0.957143	0.957143	0.932653	0.944898	0.885714	0.883673	0.883673	0.871429	0.883673	0.806122	0.883673	0.814286	0.891837	0.828571	0.857143	0.77551	0.822449	0.791837	1	0.921439	0.0482214
2234	22	16078	0.064312	100.13	7.75201	12.8379	2.95141	0.942468	0.939203	0.930713	0.931024	0.901325	0.887268	0.870973	0.862576	0.872745	0.854397	0.892182	0.850417	0.901387	0.819971	0.855175	0.829643	0.849048	0.821651	0.775438	0.826347	1	0.901441	0.0551906
2236	24	15131	0.060524	100.079	8.19108	12.8451	3.13351	0.943857	0.939892	0.931531	0.931663	0.902353	0.888309	0.871225	0.862864	0.872943	0.855033	0.892439	0.850968	0.901758	0.820435	0.854372	0.829985	0.84925	0.821856	0.774833	0.826548	1	0.902132	0.0551044
2236	24	15131	0.060524	100.079	8.19108	12.8451	3.13351	0.943857	0.939892	0.931531	0.931663	0.902353	0.888309	0.871225	0.862864	0.872943	0.855033	0.892439	0.850968	0.901758	0.820435	0.854372	0.829985	0.84925	0.821856	0.774833	0.826548	1	0.902132	0.0551044
2241	29	12976	0.051904	127.34	9.0846	26.254	5.59501	0.945322	0.941084	0.932414	0.93172	0.902589	0.889912	0.872226	0.862747	0.875231	0.855849	0.893765	0.852613	0.90205	0.821016	0.855233	0.831034	0.850917	0.821902	0.774815	0.826526	1	0.903077	0.0548196
2242	30	228	0.000912	114.631	7.46446	19.1311	3.75015	0.964912	0.958333	0.962719	0.951754	0.901316	0.923246	0.866228	0.890351	0.892544	0.842105	0.907895	0.866228	0.916667	0.837719	0.870614	0.859649	0.859649	0.820175	0.782895	0.866228	1	0.919574	0.0510485
2246	34	211	0.000844	114.656	7.48268	19.1443	3.75302	0.964455	0.962085	0.959716	0.950237	0.905213	0.933649	0.862559	0.886256	0.893365	0.838863	0.907583	0.869668	0.912322	0.841232	0.874408	0.862559	0.853081	0.824645	0.791469	0.867299	1	0.920255	0.051551
2246	22	14837	0.059348	100.144	7.70294	12.8404	2.92779	0.932567	0.939375	0.934892	0.942711	0.91228	0.896071	0.893105	0.863888	0.884849	0.848285	0.890409	0.830795	0.891252	0.835513	0.878614	0.839792	0.858293	0.824628	0.811687	0.813911	1	0.905191	0.0552815
2248	24	13948	0.055792	100.079	8.13916	12.8419	3.10953	0.933611	0.940708	0.936622	0.943469	0.913106	0.897333	0.894931	0.863959	0.885575	0.848724	0.890809	0.832019	0.890629	0.83607	0.879409	0.840049	0.858044	0.823989	0.812159	0.81345	1	0.906139	0.0549674
2248	24	13948	0.055792	100.079	8.13916	12.8419	3.10953	0.933611	0.940708	0.936622	0.943469	0.913106	0.897333	0.894931	0.863959	0.885575	0.848724	0.890809	0.832019	0.890629	0.83607	0.879409	0.840049	0.858044	0.823989	0.812159	0.81345	1	0.906139	0.0549674
2253	29	12053	0.048212	130.188	9.11821	28.0321	5.86825	0.934705	0.941011	0.937236	0.943997	0.913797	0.897992	0.896001	0.865262	0.885589	0.85124	0.892267	0.832822	0.890608	0.836389	0.878163	0.840206	0.859537	0.823861	0.814237	0.813947	1	0.906881	0.0544717
2254	30	175	0.0007	116.179	7.71741	19.9227	3.952	0.965714	0.968571	0.962857	0.945714	0.922857	0.937143	0.911429	0.888571	0.851429	0.857143	0.865714	0.837143	0.908571	0.848571	0.871429	0.882857	0.865714	0.857143	0.808571	0.82	1	0.923057	0.0428256
2258	34	161	0.000644	116.266	7.75382	19.9693	3.98628	0.968944	0.968944	0.962733	0.947205	0.925466	0.937888	0.909938	0.881988	0.854037	0.847826	0.86646	0.829193	0.909938	0.841615	0.878882	0.878882	0.869565	0.860248	0.801242	0.819876	1	0.923074	0.0427374
2258	22	11972	0.047888	101.063	7.69279	13.1912	2.98669	0.951178	0.946584	0.923739	0.952264	0.922444	0.90791	0.88494	0.897219	0.874541	0.850067	0.86577	0.86151	0.879343	0.846851	0.878717	0.825969	0.8537	0.813481	0.792599	0.832944	1	0.910563	0.0529633
2260	24	11267	0.045068	100.961	8.13913	13.1787	3.16943	0.951984	0.947191	0.923848	0.953182	0.923804	0.908671	0.885906	0.89771	0.876365	0.851425	0.866335	0.861898	0.88027	0.846144	0.879427	0.826085	0.853998	0.814236	0.792358	0.832919	1	0.911295	0.052844
2260	24	11267	0.045068	100.961	8.13913	13.1787	3.16943	0.951984	0.947191	0.923848	0.953182	0.923804	0.908671	0.885906	0.89771	0.876365	0.851425	0.866335	0.861898	0.88027	0.846144	0.879427	0.826085	0.853998	0.814236	0.792358	0.832919	1	0.911295	0.052844
2265	29	9712	0.038848	130.502	9.09451	28.2305	5.87636	0.952224	0.946973	0.925041	0.954747	0.923857	0.910729	0.886687	0.898219	0.874537	0.852554	0.866505	0.861203	0.88159	0.845655	0.880148	0.825834	0.854922	0.81528	0.79237	0.832063	1	0.911794	0.0525477
2266	30	134	0.000536	115.433	8.20633	19.5797	4.14922	0.966418	0.962687	0.947761	0.973881	0.962687	0.951493	0.891791	0.899254	0.858209	0.869403	0.88806	0.850746	0.880597	0.835821	0.869403	0.809701	0.869403	0.820896	0.779851	0.876866	1	0.926589	0.0480032
2270	34	124	0.000496	115.556	8.16569	19.6384	4.12941	0.96371	0.959677	0.951613	0.979839	0.959677	0.947581	0.895161	0.899194	0.858871	0.866935	0.887097	0.850806	0.870968	0.834677	0.875	0.810484	0.875	0.814516	0.78629	0.879032	1	0.926316	0.0486585
2270	22	12514	0.050056	100.507	7.90011	12.9897	3.02699	0.9465	0.939388	0.913257	0.943903	0.896556	0.908423	0.895717	0.864112	0.90195	0.836943	0.866749	0.835225	0.908542	0.83019	0.879455	0.824077	0.870505	0.849369	0.815207	0.83071	1	0.905132	0.0559828
2272	24	11790	0.04716	100.418	8.37726	12.9851	3.22321	0.94788	0.940543	0.915098	0.944487	0.897413	0.909245	0.896522	0.864292	0.90246	0.837108	0.866751	0.83609	0.908227	0.829983	0.879432	0.823876	0.869763	0.848982	0.814843	0.831298	1	0.905943	0.0553981
2272	24	11790	0.04716	100.418	8.37726	12.9851	3.22321	0.94788	0.940543	0.915098	0.944487	0.897413	0.909245	0.896522	0.864292	0.90246	0.837108	0.866751	0.83609	0.908227	0.829983	0.879432	0.823876	0.869763	0.848982	0.814843	0.831298	1	0.905943	0.0553981
2277	29	10205	0.04082	128.529	9.26498	27.0007	5.79723	0.948163	0.941891	0.915532	0.944194	0.899951	0.911269	0.896864	0.864723	0.90441	0.837384	0.865997	0.836453	0.907251	0.828711	0.87903	0.823126	0.869574	0.84978	0.814748	0.830671	1	0.906575	0.0548679
2278	30	210	0.00084	114.344	9.20592	19.1136	4.62069	0.97619	0.952381	0.92619	0.957143	0.911905	0.933333	0.880952	0.85	0.916667	0.861905	0.895238	0.840476	0.888095	0.830952	0.883333	0.842857	0.880952	0.82619	0.82381	0.859524	1	0.917883	0.049021
2282	34	201	0.000804	114.381	9.24562	19.1349	4.6449	0.9801	0.950249	0.927861	0.955224	0.90796	0.930348	0.883085	0.850746	0.91791	0.875622	0.893035	0.840796	0.893035	0.828358	0.88806	0.840796	0.880597	0.830846	0.823383	0.855721	1	0.918474	0.0485775
2282	22	18773	0.075092	98.6316	7.8084	12.2825	2.89065	0.927689	0.935492	0.917355	0.928248	0.911708	0.896447	0.892612	0.871038	0.887285	0.880333	0.880254	0.844298	0.897486	0.851116	0.873808	0.823923	0.84792	0.816279	0.794252	0.816678	1	0.902184	0.0587513
2284	24	17605	0.07042	98.5143	8.24102	12.2652	3.05661	0.929991	0.936297	0.918432	0.929054	0.912042	0.897217	0.893809	0.872678	0.887134	0.881	0.881057	0.844874	0.897529	0.851093	0.873729	0.823828	0.848168	0.816842	0.793922	0.817325	1	0.903122	0.0585443
2284	24	17605	0.07042	98.5143	8.24102	12.2652	3.05661	0.929991	0.936297	0.918432	0.929054	0.912042	0.897217	0.893809	0.872678	0.887134	0.881	0.881057	0.844874	0.897529	0.851093	0.873729	0.823828	0.848168	0.816842	0.793922	0.817325	1	0.903122	0.0585443
2289	29	15056	0.060224	127.125	9.14429	26.1283	5.60975	0.930725	0.937666	0.919334	0.929829	0.913025	0.897682	0.893265	0.874137	0.888616	0.882306	0.880313	0.844746	0.897549	0.853414	0.87407	0.82326	0.847171	0.816286	0.795032	0.818511	1	0.903861	0.0580936
2290	30	396	0.001584	112.88	7.69659	18.2933	3.74974	0.954545	0.950758	0.944444	0.938131	0.920455	0.915404	0.900253	0.881313	0.887626	0.902778	0.900253	0.849747	0.907828	0.835859	0.887626	0.806818	0.869949	0.830808	0.792929	0.816919	1	0.916951	0.0522856
2294	34	366	0.001464	112.929	7.75726	18.3209	3.79044	0.956284	0.952186	0.946721	0.938525	0.923497	0.923497	0.907104	0.882514	0.886612	0.900273	0.905738	0.848361	0.913934	0.826503	0.893443	0.801913	0.863388	0.827869	0.796448	0.814208	1	0.918818	0.0508654
2294	22	18980	0.07592	98.653	7.80519	12.29	2.88408	0.946523	0.9397	0.906006	0.926739	0.896549	0.888962	0.874974	0.861512	0.857403	0.861459	0.889067	0.825606	0.904795	0.842624	0.866491	0.830427	0.874025	0.792229	0.802213	0.805216	1	0.898572	0.0580197
2296	24	17730	0.07092	98.5856	8.22323	12.2902	3.05094	0.94749	0.940525	0.907501	0.927665	0.897039	0.889961	0.875183	0.862578	0.858235	0.863508	0.88982	0.82727	0.90502	0.843852	0.866836	0.83009	0.874788	0.791906	0.801889	0.804258	1	0.899456	0.0577675
2296	24	17730	0.07092	98.5856	8.22323	12.2902	3.05094	0.94749	0.940525	0.907501	0.927665	0.897039	0.889961	0.875183	0.862578	0.858235	0.863508	0.88982	0.82727	0.90502	0.843852	0.866836	0.83009	0.874788	0.791906	0.801889	0.804258	1	0.899456	0.0577675
2301	29	15212	0.060848	126.932	9.12419	26.0093	5.57974	0.948396	0.940277	0.908132	0.927722	0.899619	0.890711	0.87592	0.863299	0.858171	0.863595	0.890021	0.827077	0.905371	0.84338	0.866093	0.829641	0.873554	0.792401	0.800947	0.804266	1	0.899932	0.0574493
2302	30	429	0.001716	112.677	7.54425	18.1864	3.65899	0.956876	0.960373	0.927739	0.932401	0.905594	0.907925	0.889277	0.892774	0.858974	0.877622	0.917249	0.848485	0.907925	0.855478	0.891608	0.832168	0.881119	0.787879	0.796037	0.785548	1	0.912973	0.0517082
2306	34	407	0.001628	112.572	7.57699	18.1386	3.67371	0.957002	0.960688	0.92629	0.933661	0.906634	0.912776	0.895577	0.89312	0.862408	0.87715	0.915233	0.851351	0.911548	0.855037	0.894349	0.829238	0.883292	0.793612	0.798526	0.781327	1	0.914118	0.0503553
2306	22	18755	0.07502	98.402	7.88739	12.2028	2.90386	0.949853	0.955185	0.93911	0.947427	0.919995	0.89856	0.878192	0.856572	0.88659	0.848867	0.898267	0.855345	0.888643	0.841802	0.857158	0.819328	0.858091	0.824473	0.795974	0.807571	1	0.910349	0.0510927
2308	24	17717	0.070868	98.3342	8.30661	12.2032	3.06731	0.950979	0.95589	0.939916	0.948496	0.920444	0.899814	0.879156	0.857115	0.887904	0.849833	0.898741	0.85497	0.889202	0.842327	0.85782	0.819637	0.857679	0.824406	0.795789	0.807022	1	0.911126	0.0507392
2308	24	17717	0.070868	98.3342	8.30661	12.2032	3.06731	0.950979	0.95589	0.939916	0.948496	0.920444	0.899814	0.879156	0.857115	0.887904	0.849833	0.898741	0.85497	0.889202	0.842327	0.85782	0.819637	0.857679	0.824406	0.795789	0.807022	1	0.911126	0.0507392
2313	29	15243	0.060972	125.238	9.16116	24.999	5.44904	0.951453	0.956472	0.940202	0.948206	0.921111	0.90225	0.879584	0.858591	0.889818	0.850226	0.89815	0.855901	0.888965	0.843535	0.858952	0.819655	0.858853	0.825822	0.796234	0.808076	1	0.911788	0.0506566
2314	30	508	0.002032	111.964	8.4158	17.9061	4.06424	0.966535	0.958661	0.951772	0.952756	0.938976	0.920276	0.894685	0.883858	0.902559	0.856299	0.894685	0.867126	0.902559	0.853346	0.875984	0.806102	0.858268	0.818898	0.790354	0.813976	1	0.92237	0.0482594
2318	34	465	0.00186	111.931	8.33388	17.8848	4.0088	0.969892	0.960215	0.948387	0.954839	0.941935	0.924731	0.896774	0.882796	0.905376	0.854839	0.897849	0.866667	0.9	0.855914	0.873118	0.809677	0.863441	0.822581	0.792473	0.82043	1	0.923843	0.048027
2318	22	19374	0.077496	97.5174	7.96855	11.887	2.89434	0.947868	0.9369	0.929751	0.924719	0.930371	0.892769	0.897156	0.8682	0.891917	0.879607	0.867735	0.821513	0.888226	0.822391	0.883426	0.828301	0.869232	0.833979	0.791318	0.828481	1	0.906808	0.0567739
2320	24	18241	0.072964	97.4567	8.38625	11.8903	3.05425	0.949235	0.937969	0.931309	0.925525	0.931528	0.893728	0.897867	0.869059	0.891453	0.880544	0.868565	0.822323	0.888904	0.822433	0.883915	0.827915	0.869004	0.834549	0.791568	0.828326	1	0.907724	0.0563047
2320	24	18241	0.072964	97.4567	8.38625	11.8903	3.05425	0.949235	0.937969	0.931309	0.925525	0.931528	0.893728	0.897867	0.869059	0.891453	0.880544	0.868565	0.822323	0.888904	0.822433	0.883915	0.827915	0.869004	0.834549	0.791568	0.828326	1	0.907724	0.0563047
2325	29	15690	0.06276	125.44	9.2577	25.1278	5.54826	0.949586	0.939006	0.932664	0.927087	0.932505	0.895061	0.89898	0.869248	0.892862	0.880497	0.868101	0.824634	0.888337	0.822785	0.883365	0.82747	0.868674	0.835851	0.790727	0.829031	1	0.908541	0.0560094
2326	30	518	0.002072	111.888	7.93482	17.8378	3.83052	0.968147	0.96139	0.955598	0.931467	0.944981	0.916988	0.917954	0.888996	0.898649	0.882239	0.887066	0.84556	0.897683	0.824324	0.876448	0.812741	0.864865	0.843629	0.793436	0.82529	1	0.923123	0.0495561
2330	34	489	0.001956	111.909	7.91371	17.8463	3.82547	0.968303	0.96319	0.95501	0.933538	0.944785	0.9182	0.917178	0.889571	0.898773	0.883436	0.885481	0.844581	0.896728	0.826176	0.875256	0.809816	0.860941	0.843558	0.793456	0.828221	1	0.923447	0.0495093
2330	22	17587	0.070348	98.2155	7.8578	12.1333	2.89575	0.934156	0.932592	0.927191	0.933019	0.916103	0.90945	0.893615	0.881333	0.900324	0.855262	0.866265	0.83792	0.897225	0.848098	0.899642	0.803349	0.856911	0.807926	0.80912	0.818957	1	0.905374	0.0560053
2332	24	16528	0.066112	98.1423	8.25202	12.1302	3.05162	0.935776	0.933083	0.927729	0.933446	0.916687	0.90982	0.894482	0.882956	0.901107	0.855851	0.866711	0.838516	0.897417	0.847683	0.899988	0.803969	0.856123	0.807962	0.809354	0.818157	1	0.906065	0.0555799
2332	24	16528	0.066112	98.1423	8.25202	12.1302	3.05162	0.935776	0.933083	0.927729	0.933446	0.916687	0.90982	0.894482	0.882956	0.901107	0.855851	0.866711	0.838516	0.897417	0.847683	0.899988	0.803969	0.856123	0.807962	0.809354	0.818157	1	0.906065	0.0555799
2337	29	14183	0.056732	126.137	9.17353	25.535	5.55553	0.936791	0.933759	0.928576	0.933512	0.916696	0.910456	0.89424	0.883805	0.900902	0.856201	0.86854	0.838786	0.897448	0.848199	0.900338	0.804766	0.857858	0.808891	0.809455	0.817599	1	0.906603	0.0553344
2338	30	425	0.0017	112.446	7.52889	18.0752	3.6493	0.955294	0.956471	0.942353	0.950588	0.94	0.935294	0.901176	0.888235	0.927059	0.876471	0.877647	0.851765	0.910588	0.836471	0.895294	0.814118	0.875294	0.798824	0.807059	0.808235	1	0.922238	0.0493706
2342	34	395	0.00158	112.454	7.6069	18.084	3.68299	0.956962	0.958228	0.940506	0.951899	0.941772	0.943038	0.905063	0.887342	0.925316	0.877215	0.873418	0.848101	0.910127	0.835443	0.898734	0.813924	0.874684	0.798734	0.808861	0.811392	1	0.923262	0.0498131
2342	22	16658	0.066632	98.9361	7.89687	12.3998	2.94146	0.92346	0.9237	0.908602	0.943631	0.916347	0.896056	0.877806	0.873034	0.893685	0.858206	0.879787	0.848991	0.893865	0.838486	0.883239	0.797515	0.843499	0.824259	0.803158	0.821407	1	0.899259	0.060687
2344	24	15647	0.062588	98.8626	8.32025	12.3983	3.10933	0.924714	0.925737	0.909727	0.944526	0.9173	0.89637	0.87806	0.873394	0.89474	0.858184	0.879689	0.849684	0.894197	0.838244	0.88362	0.798268	0.843804	0.824631	0.803413	0.821116	1	0.900129	0.0603679
2344	24	15647	0.062588	98.8626	8.32025	12.3983	3.10933	0.924714	0.925737	0.909727	0.944526	0.9173	0.89637	0.87806	0.873394	0.89474	0.858184	0.879689	0.849684	0.894197	0.838244	0.88362	0.798268	0.843804	0.824631	0.803413	0.821116	1	0.900129	0.0603679
2349	29	13480	0.05392	127.548	9.20339	26.391	5.69321	0.925853	0.927596	0.911202	0.945289	0.918249	0.895401	0.880156	0.874629	0.894065	0.85931	0.880861	0.85	0.895178	0.83776	0.884088	0.798145	0.844585	0.824852	0.804488	0.821625	1	0.901068	0.0598915
2350	30	239	0.000956	113.891	7.83893	18.7915	3.88467	0.947699	0.945607	0.941423	0.939331	0.939331	0.910042	0.884937	0.887029	0.926778	0.864017	0.910042	0.870293	0.901674	0.82636	0.889121	0.817992	0.84728	0.832636	0.82636	0.845188	1	0.916904	0.0503381
2354	34	224	0.000896	113.779	7.99021	18.7475	3.95907	0.946429	0.946429	0.939732	0.941964	0.935268	0.910714	0.886161	0.890625	0.921875	0.861607	0.910714	0.872768	0.904018	0.825893	0.890625	0.814732	0.841518	0.830357	0.823661	0.84375	1	0.916527	0.0501488
2354	22	15196	0.060784	99.82	7.68359	12.717	2.90509	0.931824	0.928731	0.930047	0.927185	0.918564	0.887108	0.878027	0.863253	0.866939	0.860588	0.885595	0.837753	0.890465	0.835944	0.851836	0.828672	0.86661	0.825612	0.7908	0.819459	1	0.899732	0.0587544
2356	24	14291	0.057164	99.7505	8.1237	12.7171	3.08296	0.933	0.929501	0.930936	0.928032	0.91834	0.888846	0.878805	0.86376	0.867854	0.861976	0.886152	0.83759	0.8914	0.836925	0.85239	0.828773	0.866804	0.826114	0.790602	0.818942	1	0.900515	0.0584302
2356	24	14291	0.057164	99.7505	8.1237	12.7171	3.08296	0.933	0.929501	0.930936	0.928032	0.91834	0.888846	0.878805	0.86376	0.867854	0.861976	0.886152	0.83759	0.8914	0.836925	0.85239	0.828773	0.866804	0.826114	0.790602	0.818942	1	0.900515	0.0584302
2361	29	12237	0.048948	129.029	9.06384	27.2954	5.72883	0.934298	0.930498	0.932745	0.927801	0.919466	0.890414	0.879382	0.864019	0.867901	0.86361	0.887677	0.838482	0.891313	0.835867	0.851843	0.829738	0.867043	0.825325	0.789123	0.818215	1	0.901346	0.0582896
2362	30	218	0.000872	114.896	8.13609	19.3074	4.11645	0.965596	0.951835	0.951835	0.970183	0.965596	0.896789	0.894495	0.889908	0.880734	0.894495	0.887615	0.853211	0.926606	0.834862	0.850917	0.841743	0.866972	0.864679	0.754587	0.823394	1	0.924351	0.0449629
2366	34	205	0.00082	114.984	8.19242	19.355	4.147	0.963415	0.95122	0.956098	0.968293	0.963415	0.904878	0.897561	0.892683	0.890244	0.897561	0.892683	0.853659	0.92439	0.831707	0.843902	0.839024	0.868293	0.863415	0.75122	0.821951	1	0.925335	0.0447511
2366	22	13359	0.053436	100.838	7.74576	13.1074	2.99215	0.947975	0.946104	0.932742	0.927165	0.907366	0.897897	0.89479	0.859495	0.886069	0.879445	0.901602	0.858672	0.898084	0.824051	0.857886	0.822404	0.872782	0.824463	0.791077	0.811475	1	0.90786	0.0553128
2368	24	12568	0.050272	100.755	8.18032	13.1019	3.16787	0.948838	0.94669	0.933641	0.927713	0.908896	0.899228	0.89521	0.859683	0.886776	0.880013	0.90257	0.859206	0.899149	0.825469	0.858609	0.822724	0.873011	0.824196	0.790341	0.811903	1	0.908629	0.0549144
2368	24	12568	0.050272	100.755	8.18032	13.1019	3.16787	0.948838	0.94669	0.933641	0.927713	0.908896	0.899228	0.89521	0.859683	0.886776	0.880013	0.90257	0.859206	0.899149	0.825469	0.858609	0.822724	0.873011	0.824196	0.790341	0.811903	1	0.908629	0.0549144
2373	29	10823	0.043292	129.595	9.15277	27.6589	5.82704	0.949275	0.947704	0.935046	0.928486	0.909313	0.899982	0.896239	0.860251	0.887739	0.880024	0.903123	0.859512	0.899011	0.824725	0.857849	0.823016	0.871939	0.824633	0.791139	0.811374	1	0.909257	0.0545364
2374	30	210	0.00084	115.342	8.36457	19.5467	4.29533	0.980952	0.954762	0.952381	0.969048	0.904762	0.919048	0.9	0.878571	0.888095	0.904762	0.895238	0.85	0.885714	0.840476	0.864286	0.830952	0.892857	0.85	0.795238	0.840476	1	0.924114	0.0483321
2378	34	189	0.000756	115.391	8.52011	19.5826	4.37971	0.981481	0.955026	0.949735	0.970899	0.910053	0.912698	0.907407	0.875661	0.888889	0.917989	0.891534	0.859788	0.888889	0.84127	0.875661	0.822751	0.888889	0.849206	0.785714	0.833333	1	0.925035	0.0479671
2378	22	15617	0.062468	99.3241	8.09467	12.5555	3.04069	0.935327	0.943267	0.92918	0.924217	0.923417	0.908209	0.878242	0.865947	0.875872	0.850227	0.893417	0.82503	0.88663	0.837389	0.871102	0.81613	0.868701	0.789172	0.817859	0.803964	1	0.903443	0.0577432
2380	24	14671	0.058684	99.2309	8.48671	12.5452	3.19693	0.936167	0.944244	0.930714	0.924988	0.924102	0.908663	0.878604	0.865824	0.876832	0.852021	0.893566	0.825268	0.888181	0.837843	0.871209	0.816032	0.869675	0.789926	0.818179	0.803422	1	0.90422	0.0573228
2380	24	14671	0.058684	99.2309	8.48671	12.5452	3.19693	0.936167	0.944244	0.930714	0.924988	0.924102	0.908663	0.878604	0.865824	0.876832	0.852021	0.893566	0.825268	0.888181	0.837843	0.871209	0.816032	0.869675	0.789926	0.818179	0.803422	1	0.90422	0.0573228
2385	29	12643	0.050572	126.285	9.34507	25.6383	5.66375	0.936843	0.945503	0.930752	0.925216	0.92486	0.908922	0.880092	0.865855	0.878114	0.852329	0.893775	0.826703	0.888832	0.838132	0.871391	0.814996	0.869928	0.790952	0.81642	0.803725	1	0.904797	0.0570924
2386	30	353	0.001412	112.635	8.23808	18.2137	4.04996	0.956091	0.950425	0.941926	0.92068	0.932011	0.933428	0.878187	0.885269	0.879603	0.86119	0.907932	0.839943	0.909348	0.858357	0.890935	0.822946	0.886686	0.760623	0.825779	0.780453	1	0.914586	0.0521062
2390	34	327	0.001308	112.837	8.15831	18.3047	4.02605	0.954128	0.952599	0.943425	0.922018	0.928135	0.93578	0.882263	0.889908	0.880734	0.865443	0.905199	0.845566	0.908257	0.853211	0.892966	0.824159	0.891437	0.753823	0.827217	0.784404	1	0.915427	0.0518677
2390	22	17834	0.071336	97.7305	7.90566	11.96	2.87805	0.938656	0.929657	0.929348	0.925844	0.918723	0.881406	0.860211	0.871481	0.880061	0.85309	0.860323	0.843165	0.899574	0.816614	0.883088	0.828109	0.834558	0.821324	0.818325	0.801419	1	0.89926	0.0579047
2392	24	16771	0.067084	97.6649	8.2682	11.958	3.02069	0.940075	0.930624	0.930177	0.926003	0.919206	0.882327	0.8611	0.871803	0.880478	0.853616	0.860682	0.843838	0.899201	0.816916	0.883012	0.829169	0.834953	0.821597	0.818407	0.801592	1	0.899959	0.0576718
2392	24	16771	0.067084	97.6649	8.2682	11.958	3.02069	0.940075	0.930624	0.930177	0.926003	0.919206	0.882327	0.8611	0.871803	0.880478	0.853616	0.860682	0.843838	0.899201	0.816916	0.883012	0.829169	0.834953	0.821597	0.818407	0.801592	1	0.899959	0.0576718
2397	29	14396	0.057584	124.96	9.14481	24.8346	5.43553	0.942241	0.932551	0.93203	0.927028	0.920256	0.883162	0.861837	0.872916	0.881252	0.854022	0.859266	0.844332	0.899173	0.816442	0.884517	0.829119	0.835892	0.822034	0.81797	0.80175	1	0.901107	0.057
2398	30	531	0.002124	111.425	8.1578	17.6351	3.88657	0.96516	0.939736	0.953861	0.947269	0.932203	0.893597	0.885122	0.889831	0.884181	0.868173	0.863465	0.848399	0.907721	0.830508	0.891714	0.845574	0.848399	0.820151	0.814501	0.806026	1	0.915525	0.0494963
2402	34	491	0.001964	111.389	8.02263	17.609	3.81461	0.964358	0.9389	0.953157	0.942974	0.931772	0.897149	0.885947	0.892057	0.882892	0.866599	0.869654	0.854379	0.911405	0.826884	0.891039	0.845214	0.846232	0.817719	0.815682	0.806517	1	0.915408	0.0499776
2402	22	20934	0.083736	97.2474	7.90015	11.7862	2.84753	0.924477	0.925241	0.931069	0.931905	0.925432	0.895051	0.860801	0.887121	0.888196	0.849694	0.865195	0.855618	0.879407	0.830539	0.888053	0.817928	0.852202	0.853587	0.785134	0.820101	1	0.900608	0.0583468
2404	24	19625	0.0785	97.1908	8.31125	11.7904	3.00563	0.926726	0.926268	0.931975	0.932943	0.926242	0.895669	0.861834	0.887338	0.888255	0.849045	0.865503	0.856688	0.879924	0.830981	0.888662	0.818701	0.851924	0.853936	0.785197	0.82028	1	0.901509	0.0578748
