# Supplementary material for: IBSEM: An Individual-Based Atlantic Salmon Population Model
Source: PLoS One. 2015 Sep 18;10(9):e0138444. doi: 10.1371/journal.pone.0138444 (PMC4575158; doi:10.1371/journal.pone.0138444)
Supplement: S1 Minimal dataset — (ZIP) [file pone.0138444.s003.zip › temp/scenario 1/wild - 3/runFiles/results/smolts.txt]

month	fry	parr1	parr2	averageLengthFry	stDevLengthFry	averageLengthParr1	stDevLengthParr1	averageLengthParr2	stDevLengthParr2	averageWeightFry	stDevWeightFry	averageWeightParr1	stDevWeightParr1	averageWeightParr2	stDevWeightParr2	month	averageAge	popSize	density	averageLength	stDevLength	averageWeight	stDevWeight	allele_0_0_Frequency	allele_0_1_Frequency	allele_0_2_Frequency	allele_0_3_Frequency	allele_0_4_Frequency	allele_0_5_Frequency	allele_0_6_Frequency	allele_0_7_Frequency	allele_0_8_Frequency	allele_0_9_Frequency	allele_0_10_Frequency	allele_0_11_Frequency	allele_0_12_Frequency	allele_0_13_Frequency	allele_0_14_Frequency	allele_0_15_Frequency	allele_0_16_Frequency	allele_0_17_Frequency	allele_0_18_Frequency	allele_0_19_Frequency	allele_0_20_Frequency	genotypicValueAverage	genotypicValueStDev
22	2	23945	6539	93.1096	0.813891	109.728	7.44985	131.908	8.89954	10.1543	0.265062	16.8078	3.44605	29.1248	5.98751	22	20	30486	0.121944	114.484	11.979	19.4492	6.52556	0.90184	0.904612	0.903628	0.903726	0.903185	0.903956	0.901332	0.900955	0.901135	0.901529	0.90225	0.898035	0.902644	0.898248	0.900856	0.901906	0.899314	0.900676	0.901348	0.901119	1	0.902473	0.0599222
26	1	21220	5850	99.3579	0	115.973	8.35503	138.176	10.0554	12.3254	0	19.8635	4.32646	33.5305	7.43911	26	24	27071	0.108284	120.77	12.6531	22.8166	7.63395	0.903568	0.905674	0.904972	0.905212	0.904196	0.905231	0.902239	0.901001	0.902146	0.90174	0.903199	0.898268	0.903125	0.899043	0.901093	0.901537	0.899265	0.9015	0.901426	0.901204	1	0.903498	0.0596626
28	1	19986	5556	106.211	0	122.359	9.2745	144.512	10.9752	15.0425	0	23.351	5.35323	38.3875	8.86535	28	26	25543	0.102172	127.177	13.3057	26.6213	8.83206	0.904945	0.907431	0.906452	0.905747	0.905219	0.905904	0.902772	0.901519	0.902635	0.902419	0.903555	0.898289	0.903692	0.899248	0.901225	0.90148	0.899209	0.901382	0.901695	0.901715	1	0.904404	0.0593945
34	2	24768	12226	91.4687	1.21073	109.821	7.42316	128.468	9.13308	9.6319	0.380627	16.8486	3.44227	26.953	5.76919	34	21	36996	0.147984	115.982	11.892	20.1874	6.44421	0.913437	0.904652	0.899111	0.902692	0.898773	0.899219	0.90007	0.896178	0.891934	0.89884	0.893137	0.907571	0.893042	0.888393	0.901611	0.887055	0.897408	0.898732	0.912301	0.906639	1	0.901502	0.0619064
38	2	21907	10928	99.25	0.623402	118.379	8.42711	136.928	10.1702	12.2869	0.23049	21.1126	4.54563	32.6534	7.30754	38	26	32837	0.131348	124.551	12.579	24.9528	7.81913	0.914974	0.905488	0.901163	0.904056	0.899184	0.900798	0.900295	0.897372	0.892652	0.899595	0.893809	0.907635	0.89358	0.888754	0.90197	0.887079	0.898103	0.899077	0.911959	0.906873	1	0.902524	0.0615844
40	2	20539	10348	108.217	1.25287	125.4	9.39728	143.931	11.1969	15.9136	0.550096	25.1182	5.70697	37.9591	8.9208	40	28	30889	0.123556	131.607	13.3135	29.4194	9.22282	0.916637	0.906795	0.902894	0.905452	0.900385	0.901518	0.900499	0.897795	0.893732	0.900628	0.894606	0.907767	0.893878	0.889346	0.902732	0.887306	0.898022	0.899446	0.911846	0.906828	1	0.903587	0.0610341
46	9	21960	12658	92.9141	2.09021	111.245	7.74493	129.287	9.35838	10.1036	0.681114	17.5238	3.68479	27.4841	5.97468	46	22	34627	0.138508	117.836	12.0707	21.1629	6.68557	0.875646	0.928293	0.910229	0.893262	0.892685	0.896454	0.909175	0.914084	0.906836	0.880974	0.880007	0.906374	0.894389	0.882187	0.900078	0.857423	0.914619	0.879112	0.90106	0.894244	1	0.898773	0.0622142
50	8	19440	11282	110.146	5.58022	126.065	8.94731	143.779	10.5116	16.8971	2.55188	25.4742	5.45693	37.7594	8.28116	50	26	30730	0.12292	132.564	12.8155	29.9823	8.89512	0.877384	0.929418	0.912105	0.894175	0.893964	0.897559	0.909714	0.913977	0.907143	0.881614	0.879971	0.906297	0.894614	0.881923	0.901171	0.857338	0.914692	0.878994	0.900895	0.89437	1	0.899717	0.0617551
52	8	18258	10679	117.969	7.56646	134.244	10.0822	151.778	11.6505	20.8334	3.88628	30.7899	6.98564	44.4585	10.2406	52	28	28945	0.11578	140.708	13.6354	35.8301	10.6316	0.879668	0.930886	0.912662	0.894973	0.894749	0.89791	0.909933	0.914251	0.907532	0.881672	0.880187	0.906357	0.894835	0.882657	0.901382	0.858162	0.914787	0.879426	0.901434	0.894541	1	0.900565	0.0614343
58	0	19296	8858	0	0	110.056	7.55903	128.974	9.49256	0	0	16.9636	3.51349	27.3005	6.07087	58	21	28154	0.112616	116.008	12.0284	20.2159	6.56484	0.878152	0.905466	0.896143	0.905822	0.898221	0.880656	0.890868	0.90861	0.903335	0.878028	0.899357	0.914346	0.905662	0.880461	0.882237	0.878436	0.88792	0.88776	0.895059	0.885682	1	0.894329	0.0618536
62	0	17035	7859	0	0	119.631	8.5919	138.34	10.4589	0	0	21.792	4.72464	33.6891	7.68503	62	25	24894	0.099576	125.537	12.6754	25.5479	8.03102	0.87981	0.906725	0.897947	0.906584	0.899273	0.881437	0.892645	0.909978	0.90339	0.878264	0.899474	0.914015	0.906142	0.880333	0.882984	0.879509	0.888226	0.887523	0.894834	0.886438	1	0.895363	0.061679
64	0	16043	7426	0	0	129.261	9.64462	147.893	11.592	0	0	27.4945	6.18561	41.1768	9.74776	64	27	23469	0.093876	135.156	13.4607	31.8238	9.83428	0.88178	0.908177	0.898824	0.907261	0.900443	0.882078	0.892986	0.910499	0.903767	0.87818	0.900081	0.914632	0.905982	0.881226	0.883399	0.879628	0.888321	0.887618	0.89516	0.887106	1	0.896265	0.061497
70	0	21275	9702	0	0	108.993	7.33171	129.217	9.44678	0	0	16.4694	3.34096	27.4488	6.04396	70	21	30977	0.123908	115.327	12.3635	19.9082	6.71098	0.894002	0.900152	0.889983	0.897924	0.901814	0.897698	0.884753	0.913291	0.904574	0.906108	0.901217	0.897892	0.900394	0.90869	0.878265	0.890822	0.884705	0.885819	0.886981	0.884124	1	0.897062	0.0637821
74	0	18835	8651	0	0	120.792	8.45144	140.993	10.6015	0	0	22.4125	4.7281	35.6491	8.07293	74	25	27486	0.109944	127.15	13.1276	26.5786	8.58023	0.895674	0.901022	0.891072	0.898858	0.902805	0.898585	0.885396	0.91372	0.904879	0.906425	0.901623	0.898385	0.901168	0.909536	0.879684	0.890981	0.883668	0.885614	0.888416	0.884341	1	0.897941	0.0635847
76	0	17702	8186	0	0	130.995	9.58457	151.215	11.7055	0	0	28.5932	6.30914	43.9819	10.2569	76	27	25888	0.103552	137.389	13.9479	33.4592	10.5683	0.89781	0.901982	0.892672	0.899316	0.903237	0.899451	0.886009	0.913898	0.906076	0.906656	0.902677	0.898293	0.901325	0.909804	0.879964	0.891533	0.883672	0.885816	0.888983	0.884908	1	0.898862	0.0632882
82	7	24543	12301	92.132	2.27263	110.861	7.60476	128.752	9.24824	9.85491	0.754969	17.3366	3.60299	27.1396	5.86562	82	22	36851	0.147404	116.829	11.7626	20.6075	6.44369	0.911563	0.917302	0.906895	0.903503	0.909243	0.905661	0.903761	0.902879	0.896407	0.922851	0.902079	0.888185	0.895118	0.905606	0.902933	0.903571	0.893816	0.884698	0.876896	0.885064	1	0.906402	0.0595676
86	7	21798	10990	109.303	2.64924	124.257	8.74195	142.078	10.5045	16.4179	1.232	24.3923	5.19839	36.4549	8.11591	86	26	32795	0.13118	130.226	12.5946	28.4329	8.51367	0.913249	0.918052	0.907852	0.903964	0.909056	0.906754	0.904452	0.90308	0.897347	0.922824	0.903095	0.888672	0.895426	0.905977	0.903324	0.903827	0.894816	0.884723	0.87649	0.885943	1	0.907133	0.0592363
88	6	20532	10391	114.278	4.74052	130.075	9.72097	147.872	11.5691	18.8156	2.39295	28.0174	6.34212	41.1568	9.69885	88	28	30929	0.123716	136.051	13.3584	32.43	9.8414	0.914999	0.919509	0.908565	0.904927	0.909664	0.907773	0.904879	0.904038	0.898219	0.923033	0.903117	0.888842	0.895632	0.906156	0.903796	0.904038	0.895697	0.88514	0.876685	0.886369	1	0.908029	0.0589627
94	1	23036	10569	91.4074	0	110.858	7.70455	129.464	9.40244	9.60762	0	17.3411	3.6338	27.5995	6.02652	94	21	33606	0.134424	116.709	11.9644	20.5671	6.56993	0.920966	0.910492	0.902071	0.898218	0.890064	0.911682	0.898396	0.900018	0.908127	0.908201	0.890883	0.898753	0.903529	0.901178	0.907963	0.887535	0.891582	0.880721	0.883741	0.885288	1	0.904151	0.0606264
98	1	20373	9427	114.458	0	126.122	8.92351	144.382	10.5903	18.8075	0	25.506	5.43993	38.239	8.43305	98	25	29801	0.119204	131.898	12.7292	29.5336	8.82007	0.921748	0.910943	0.903711	0.89945	0.890608	0.912922	0.899383	0.90101	0.908912	0.908141	0.890658	0.899097	0.903913	0.901413	0.90809	0.887554	0.891077	0.880524	0.883947	0.885037	1	0.904897	0.0603224
100	1	19120	8902	128.898	0	135.394	10.0416	153.4	11.7542	26.8192	0	31.5717	7.0605	45.8913	10.5963	100	27	28023	0.112092	141.114	13.5265	36.1204	10.6831	0.922831	0.912268	0.904971	0.900261	0.89166	0.914195	0.899886	0.902098	0.909521	0.908932	0.891482	0.899422	0.903954	0.901938	0.908129	0.888074	0.890875	0.880491	0.883952	0.884595	1	0.905801	0.0599572
106	3	24132	10633	91.1163	0.762959	109.586	7.36459	129.639	9.5617	9.51851	0.23937	16.7386	3.39757	27.7253	6.17148	106	21	34768	0.139072	115.717	12.2891	20.098	6.73015	0.907415	0.916101	0.915181	0.897794	0.893623	0.885527	0.889108	0.885886	0.904467	0.898585	0.879602	0.889841	0.888518	0.903388	0.8815	0.873303	0.908076	0.884146	0.901591	0.882047	1	0.8997	0.0617512
110	3	21379	9475	103.358	1.04111	119.827	8.3713	139.649	10.5459	13.8718	0.418402	21.8811	4.61017	34.6493	7.90208	110	25	30857	0.123428	125.912	12.8976	25.801	8.28247	0.909081	0.916875	0.916453	0.899131	0.894011	0.88659	0.890689	0.886881	0.905516	0.899877	0.879249	0.890009	0.888874	0.905062	0.88228	0.873967	0.909162	0.884791	0.901967	0.881891	1	0.900736	0.0614811
112	3	20114	8975	105.941	6.41623	126.527	9.4154	146.211	11.5653	15.0925	2.76723	25.7914	5.78714	39.8074	9.5025	112	27	29092	0.116368	132.597	13.6121	30.1143	9.64067	0.911281	0.918294	0.917177	0.899869	0.895074	0.887581	0.890382	0.887031	0.906229	0.900385	0.879417	0.89076	0.888939	0.905232	0.882906	0.874897	0.9086	0.885037	0.901932	0.881961	1	0.901632	0.0610988
118	4	25143	12583	92.9948	2.31953	110.506	7.56221	128.674	9.29242	10.1335	0.771848	17.1701	3.54931	27.0956	5.90716	118	22	37730	0.15092	116.563	11.8462	20.4795	6.47616	0.920209	0.925245	0.917188	0.903591	0.88802	0.88268	0.888351	0.893851	0.902677	0.879936	0.8945	0.892738	0.900623	0.908455	0.885701	0.87612	0.910867	0.885052	0.900994	0.890246	1	0.903615	0.0591651
122	4	22334	11170	109.132	3.55615	124.064	8.69246	142.104	10.4207	16.3637	1.5699	24.2763	5.13512	36.4655	8.07721	122	26	33508	0.134032	130.076	12.6067	28.3386	8.50634	0.921989	0.925988	0.918109	0.905008	0.889474	0.883491	0.889444	0.894055	0.902949	0.88067	0.894488	0.893249	0.901158	0.909096	0.886505	0.875955	0.911066	0.885699	0.901337	0.891832	1	0.90457	0.0587936
124	4	21018	10563	115.117	6.05643	129.624	9.66081	147.639	11.3543	19.2915	3.1094	27.7252	6.24278	40.9389	9.51384	124	28	31585	0.12634	135.647	13.3234	32.1432	9.75131	0.923318	0.927386	0.918743	0.905715	0.890328	0.884613	0.890328	0.895013	0.903166	0.881463	0.894554	0.894032	0.901995	0.909356	0.887146	0.876128	0.911113	0.885769	0.901915	0.892132	1	0.905437	0.0585489
130	6	24647	11506	92.158	1.85395	110.966	7.66502	129.943	9.37533	9.85705	0.598694	17.3893	3.63833	27.9003	6.05816	130	21	36159	0.144636	117.002	12.0931	20.7327	6.68493	0.880237	0.907879	0.906565	0.917489	0.885229	0.886142	0.883003	0.908073	0.903745	0.879325	0.897425	0.90474	0.900606	0.901477	0.877983	0.885644	0.896112	0.898988	0.89997	0.88191	1	0.896338	0.0653998
134	6	21744	10193	103.56	3.22823	118.698	8.65382	137.526	10.3492	13.9891	1.31484	21.2985	4.70028	33.0949	7.49395	134	25	31943	0.127772	124.703	12.738	25.0614	7.95076	0.882713	0.909605	0.908086	0.918026	0.885671	0.887049	0.883511	0.908712	0.904956	0.879614	0.898194	0.905738	0.900855	0.902185	0.877735	0.88564	0.896127	0.89943	0.900416	0.881696	1	0.897438	0.0648474
136	5	20347	9664	114.905	5.10331	128.906	9.78993	147.552	11.4412	19.139	2.51891	27.2866	6.27513	40.8774	9.5176	136	27	30016	0.120064	134.907	13.5306	31.661	9.80835	0.885028	0.911764	0.909398	0.91851	0.886744	0.887826	0.883979	0.909498	0.905567	0.879947	0.898554	0.906533	0.901602	0.902535	0.878148	0.886211	0.896588	0.899387	0.900736	0.882113	1	0.898573	0.0643686
142	0	21264	10361	0	0	109.266	7.28234	128.022	9.22726	0	0	16.5892	3.34449	26.6864	5.83049	142	21	31625	0.1265	115.411	11.8764	19.8973	6.41226	0.894071	0.9117	0.890514	0.901154	0.900522	0.905028	0.89932	0.909312	0.890466	0.898103	0.884696	0.897217	0.888822	0.89981	0.894735	0.894783	0.882277	0.892174	0.885138	0.882087	1	0.898367	0.0641504
146	0	18844	9174	0	0	120.409	8.38085	139.046	10.4706	0	0	22.1981	4.67827	34.2015	7.80358	146	25	28018	0.112072	126.512	12.6343	26.1284	8.14793	0.896227	0.912431	0.89182	0.902295	0.902955	0.906489	0.900261	0.90913	0.891213	0.898547	0.885002	0.897209	0.889196	0.899243	0.895817	0.894443	0.883129	0.892034	0.884806	0.882254	1	0.899446	0.0635558
148	0	17794	8663	0	0	126.445	9.38997	145.019	11.4601	0	0	25.7405	5.78841	38.8442	9.25987	148	27	26457	0.105828	132.527	13.3522	30.0311	9.40345	0.898137	0.913274	0.893223	0.903693	0.90409	0.907208	0.900537	0.909249	0.892032	0.899705	0.885399	0.897721	0.889576	0.899762	0.896001	0.894565	0.883698	0.891976	0.8847	0.882526	1	0.90042	0.0631874
154	0	16046	12810	0	0	106.862	7.01707	126.472	9.23022	0	0	15.5165	3.07688	25.742	5.65845	154	23	28856	0.115424	115.567	12.6545	20.0559	6.72976	0.896729	0.908442	0.88926	0.888394	0.904578	0.905167	0.895602	0.910902	0.899917	0.89756	0.888048	0.887216	0.883386	0.900679	0.896503	0.887614	0.880181	0.895862	0.86826	0.886332	1	0.897128	0.0634217
158	0	14176	11447	0	0	122.032	8.26581	141.29	10.4583	0	0	23.0859	4.72068	35.856	8.01507	158	27	25623	0.102492	130.636	13.354	28.7909	9.01859	0.898392	0.909808	0.890743	0.889533	0.906315	0.906237	0.896519	0.910237	0.900461	0.898782	0.889084	0.887523	0.883445	0.90087	0.896968	0.887601	0.880693	0.895894	0.869121	0.886079	1	0.898186	0.0631485
160	0	13321	10816	0	0	128.171	9.28258	147.296	11.5112	0	0	26.7826	5.85809	40.679	9.62384	160	29	24137	0.096548	136.741	14.0495	33.0097	10.4019	0.90036	0.911236	0.891639	0.890956	0.907466	0.906865	0.897398	0.911153	0.900878	0.899884	0.889485	0.887579	0.883561	0.901375	0.897108	0.888035	0.880723	0.896114	0.869536	0.885943	1	0.899224	0.0627326
166	6	19987	14535	93.7089	3.07397	108.635	7.27044	126.689	9.38129	10.3817	1.04189	16.3062	3.29261	25.8865	5.80638	166	23	34528	0.138112	116.232	12.1317	20.3381	6.54636	0.903035	0.90402	0.910927	0.884833	0.905164	0.89397	0.906713	0.896244	0.912231	0.88434	0.881907	0.882892	0.889177	0.898358	0.880184	0.872813	0.898749	0.890567	0.888192	0.88421	1	0.898351	0.0639392
170	5	17658	12935	107.875	4.88448	121.692	8.4372	139.727	10.488	15.8533	2.11623	22.9094	4.80075	34.7006	7.88222	170	27	30598	0.122392	129.314	12.9237	27.8929	8.57398	0.904994	0.905484	0.912086	0.885679	0.905974	0.894993	0.906987	0.896872	0.913181	0.884927	0.88246	0.883146	0.889993	0.899127	0.880678	0.87357	0.899552	0.890581	0.889241	0.884453	1	0.899381	0.0634498
172	4	16573	12222	115.912	8.09374	128.124	9.47607	146.086	11.5696	19.8166	4.26628	26.7715	5.98961	39.708	9.52062	172	29	28799	0.115196	135.745	13.6875	32.2607	10.0007	0.906351	0.907097	0.913487	0.886732	0.906785	0.896073	0.907219	0.897861	0.913834	0.885829	0.883295	0.883798	0.891073	0.899076	0.881645	0.873659	0.899042	0.890795	0.888677	0.884944	1	0.900386	0.0630595
178	2	23941	12720	92.5117	1.646	110.265	7.58225	127.471	9.34555	9.96786	0.529283	17.0608	3.54103	26.3588	5.86411	178	22	36663	0.146652	116.234	11.6166	20.2863	6.30172	0.926179	0.922538	0.902258	0.892862	0.898535	0.892589	0.907373	0.89604	0.91055	0.876947	0.883261	0.896094	0.893626	0.908109	0.876729	0.860145	0.900963	0.889084	0.902368	0.876797	1	0.903492	0.0591778
182	2	21219	11387	107.056	0.697707	121.665	8.60859	138.732	10.4482	15.4047	0.299835	22.9071	4.89414	33.9718	7.76201	182	26	32608	0.130432	127.624	12.352	26.7705	8.02848	0.927472	0.923853	0.903107	0.893952	0.899994	0.893155	0.908627	0.897096	0.910881	0.877269	0.883863	0.896482	0.893906	0.908581	0.876855	0.86054	0.900868	0.889138	0.902938	0.877116	1	0.904417	0.058776
184	2	19939	10747	114.321	1.73545	128.563	9.58292	145.506	11.4089	18.7531	0.849786	27.0528	6.08997	39.2252	9.31558	184	28	30688	0.122752	134.496	13.0615	31.315	9.39223	0.928457	0.925085	0.904262	0.895024	0.900922	0.893802	0.908906	0.897973	0.911659	0.878226	0.884368	0.896735	0.894356	0.908645	0.87746	0.861118	0.901802	0.889061	0.902763	0.8772	1	0.905261	0.0585558
190	17	25330	11365	93.9248	2.97609	111.163	7.5711	130.713	9.43198	10.4512	1.02536	17.4743	3.59271	28.397	6.15018	190	21	36712	0.146848	117.207	12.2076	20.8524	6.79414	0.912644	0.929859	0.881837	0.9004	0.88339	0.889954	0.890077	0.900863	0.891425	0.871881	0.891085	0.891589	0.893986	0.905984	0.888156	0.874183	0.9048	0.897704	0.899243	0.879903	1	0.898359	0.0615757
194	14	22378	10162	112.777	4.99549	125.363	8.71227	144.727	10.5681	18.0997	2.4116	25.0374	5.24969	38.5066	8.44249	194	25	32554	0.130216	131.402	12.9495	29.239	8.9552	0.914312	0.931191	0.883563	0.90207	0.883977	0.891119	0.891012	0.902024	0.891995	0.871967	0.89221	0.891242	0.89479	0.906386	0.888293	0.874885	0.904973	0.897847	0.899905	0.87983	1	0.899464	0.0611622
196	11	21019	9579	116.862	5.97917	129.41	9.61129	148.822	11.5568	20.1673	3.0633	27.5856	6.18496	41.9398	9.7993	196	27	30609	0.122436	135.481	13.6518	32.0751	10.0334	0.915515	0.932258	0.88389	0.903084	0.885066	0.892401	0.891453	0.902039	0.892548	0.872129	0.892973	0.890784	0.895047	0.906367	0.888987	0.874873	0.905828	0.897841	0.899654	0.879317	1	0.900174	0.0608838
202	1	24540	9431	94.6058	0	112.201	7.93814	130.069	9.40634	10.647	0	17.9856	3.8423	27.9829	6.09018	202	21	33972	0.135888	117.161	11.5812	20.7607	6.4037	0.905687	0.913502	0.892088	0.906703	0.870702	0.896474	0.885685	0.89328	0.877193	0.88283	0.882374	0.898652	0.883684	0.88467	0.893133	0.879739	0.893868	0.886716	0.890027	0.889438	1	0.894659	0.0635734
206	1	21781	8377	106.47	0	123.103	9.03088	140.852	10.5402	15.1524	0	23.752	5.26144	35.5368	8.00572	206	25	30159	0.120636	128.033	12.368	27.0251	8.1031	0.907175	0.915034	0.893697	0.907291	0.872658	0.896648	0.886551	0.894493	0.878196	0.884247	0.882987	0.898505	0.883799	0.88544	0.892785	0.880052	0.893829	0.88675	0.890514	0.889353	1	0.895718	0.0632734
208	1	20447	7914	111.544	0	130.043	10.056	147.647	11.6164	17.4128	0	28.0289	6.55942	40.9784	9.71406	208	27	28362	0.113448	134.954	13.1499	31.6419	9.54416	0.909174	0.916067	0.895282	0.907746	0.873581	0.897751	0.887808	0.895441	0.878588	0.884987	0.883718	0.898579	0.884476	0.886221	0.893237	0.880597	0.89396	0.885921	0.890593	0.889553	1	0.896746	0.0628822
214	16	24337	9071	93.243	2.57552	111.216	7.61813	131.718	9.57251	10.2188	0.867035	17.5021	3.62762	29.061	6.36719	214	21	33424	0.133696	116.771	12.2679	20.6356	6.85941	0.899847	0.915375	0.901403	0.898666	0.894836	0.899922	0.910887	0.903842	0.89515	0.897798	0.8896	0.8696	0.891994	0.894881	0.882255	0.871081	0.874955	0.89168	0.853937	0.885786	1	0.898808	0.0630569
218	15	21448	8064	106.581	4.2236	122.646	8.68876	143.158	10.7328	15.2708	1.81788	23.4647	5.03139	37.3065	8.45958	218	25	29527	0.118108	128.24	13.0405	27.2408	8.71983	0.901141	0.916568	0.902953	0.900312	0.896146	0.901361	0.911691	0.904393	0.895198	0.898229	0.890372	0.870102	0.893013	0.894774	0.882565	0.87127	0.87547	0.892082	0.853795	0.88585	1	0.899851	0.0626643
220	14	20121	7642	119.528	3.79314	133.922	9.83001	154.422	12.0608	21.4717	2.11174	30.5471	6.77339	46.8425	11.0552	220	27	27777	0.111108	139.554	13.9291	35.0257	10.9498	0.903175	0.917792	0.904345	0.901303	0.897253	0.902149	0.91241	0.904651	0.896029	0.898135	0.891115	0.870468	0.893167	0.894751	0.883411	0.87135	0.876697	0.892357	0.854862	0.885895	1	0.900865	0.0622688
226	1	24235	9063	95.2324	0	110.622	7.70952	129.128	9.1255	10.8591	0	17.2329	3.63046	27.3632	5.7991	226	21	33299	0.133196	115.658	11.5661	19.9899	6.25113	0.90764	0.911454	0.885297	0.902204	0.903451	0.895582	0.901078	0.899336	0.904336	0.893495	0.884861	0.866137	0.889952	0.897324	0.872203	0.86848	0.887429	0.895282	0.866948	0.877849	1	0.897652	0.0630743
230	1	21331	8016	112.193	0	124.938	8.88801	143.209	10.3575	17.7172	0	24.8018	5.337	37.3024	8.10353	230	25	29348	0.117392	129.928	12.3696	28.2159	8.3466	0.909193	0.912856	0.886704	0.902464	0.904201	0.896092	0.901833	0.899635	0.904542	0.894098	0.884336	0.86597	0.890078	0.897829	0.872785	0.869207	0.887812	0.895734	0.866175	0.877913	1	0.898439	0.0627703
232	1	20085	7577	122.269	0	131.1	9.86904	149.152	11.3601	22.9065	0	28.6881	6.52817	42.1904	9.67953	232	27	27663	0.110652	136.044	13.0723	32.3862	9.63671	0.910711	0.914507	0.887991	0.904078	0.904891	0.896956	0.902668	0.900933	0.904927	0.894372	0.885406	0.86547	0.889636	0.898474	0.873224	0.869772	0.887539	0.896143	0.866067	0.87861	1	0.899465	0.0623792
238	2	20583	11393	95.5778	0.950961	108.722	7.19303	128.833	9.33845	10.9803	0.326229	16.3405	3.26298	27.1982	5.93468	238	22	31978	0.127912	115.886	12.5361	20.2085	6.8149	0.909266	0.912971	0.899978	0.903778	0.915942	0.908171	0.904356	0.900557	0.901432	0.871271	0.896882	0.880652	0.897492	0.882935	0.880105	0.867581	0.898993	0.893474	0.89116	0.877228	1	0.902164	0.0603276
242	2	18274	10116	108.202	0.296035	118.172	8.19211	138.126	10.357	15.901	0.129939	20.9859	4.39679	33.5243	7.56681	242	26	28392	0.113568	125.281	13.1437	25.453	8.30087	0.910186	0.913127	0.900835	0.904832	0.916455	0.908971	0.905343	0.901469	0.901205	0.87146	0.898228	0.881481	0.898052	0.883594	0.879649	0.86866	0.899373	0.893139	0.891202	0.877131	1	0.902813	0.0601106
244	2	17183	9585	112.117	3.03354	122.643	9.15423	142.518	11.2216	17.7198	1.42927	23.5006	5.29899	36.8721	8.73686	244	28	26770	0.10708	129.758	13.773	28.2878	9.29828	0.911468	0.914606	0.90254	0.905659	0.916418	0.909694	0.906276	0.902148	0.902148	0.872096	0.898058	0.880986	0.897833	0.88474	0.879847	0.86907	0.899851	0.893332	0.891334	0.877718	1	0.903678	0.059856
250	0	20510	12456	0	0	109.623	7.49539	127.624	9.24184	0	0	16.7632	3.45794	26.4423	5.76522	250	22	32966	0.131864	116.425	11.9749	20.4204	6.48241	0.908967	0.917021	0.902581	0.897834	0.909695	0.900261	0.889856	0.896257	0.903294	0.874477	0.903052	0.889083	0.887217	0.891297	0.883243	0.862889	0.88068	0.891646	0.897773	0.877328	1	0.900577	0.0636888
254	0	18230	11101	0	0	123.333	8.72125	141.198	10.3872	0	0	23.8578	5.09294	35.7789	7.91932	254	26	29331	0.117324	130.095	12.7745	28.3696	8.56074	0.910487	0.918158	0.904146	0.899628	0.911169	0.90181	0.890935	0.897327	0.903873	0.875609	0.903873	0.88911	0.887968	0.891395	0.88294	0.862739	0.880979	0.892128	0.898128	0.877706	1	0.901751	0.0632939
256	0	17081	10472	0	0	131.434	9.82491	149.197	11.4471	0	0	28.9007	6.52798	42.2389	9.75551	256	28	27553	0.110212	138.186	13.5641	33.9701	10.2229	0.912278	0.919591	0.905455	0.900755	0.912278	0.902914	0.892026	0.898124	0.904529	0.876184	0.904566	0.889032	0.887907	0.891192	0.883352	0.863391	0.880884	0.892698	0.899122	0.877563	1	0.90281	0.0629224
262	0	19819	10973	0	0	108.56	7.22226	127.601	9.3983	0	0	16.2703	3.26808	26.4428	5.89855	262	22	30792	0.123168	115.345	12.1741	19.8953	6.55804	0.910707	0.909197	0.889647	0.906242	0.89015	0.889354	0.895574	0.89559	0.902199	0.895362	0.89317	0.89205	0.891059	0.907184	0.886009	0.869641	0.885003	0.904456	0.90077	0.871655	1	0.898475	0.0621568
266	0	17602	9748	0	0	117.869	8.22869	136.74	10.4719	0	0	20.8299	4.39056	32.5534	7.53285	266	26	27350	0.1094	124.595	12.82	25.0083	8.00982	0.911353	0.909909	0.890713	0.907806	0.891115	0.889122	0.897093	0.89638	0.903199	0.896179	0.893967	0.892066	0.891517	0.907221	0.886362	0.868629	0.885411	0.904973	0.901371	0.872505	1	0.899243	0.0619262
268	0	16493	9214	0	0	126.285	9.29129	145.122	11.5892	0	0	25.6353	5.70483	38.9424	9.41249	268	28	25707	0.102828	133.036	13.606	30.4049	9.66202	0.912903	0.911172	0.892072	0.90878	0.89252	0.889894	0.89711	0.897285	0.903528	0.896682	0.893939	0.892909	0.89143	0.907593	0.88614	0.868985	0.886121	0.905259	0.901039	0.872836	1	0.900158	0.0616394
274	9	22849	12374	91.6442	1.55527	110.003	7.41808	127.937	9.29333	9.69047	0.499003	16.9308	3.44686	26.6394	5.85092	274	22	35232	0.140928	116.297	11.8091	20.3388	6.42123	0.896273	0.900758	0.887659	0.903227	0.874659	0.874872	0.912324	0.904788	0.884622	0.896287	0.886651	0.888184	0.898516	0.907272	0.869749	0.871424	0.881741	0.896869	0.875738	0.883515	1	0.892597	0.0636257
278	9	20200	10990	100.962	2.03938	118.173	8.37233	135.914	10.2315	12.9452	0.794449	20.9999	4.48918	31.9506	7.25821	278	26	31199	0.124796	124.418	12.4185	24.855	7.68142	0.897513	0.902096	0.888586	0.904901	0.875845	0.875653	0.912866	0.905414	0.884884	0.896695	0.88748	0.889548	0.899452	0.907112	0.870268	0.871775	0.882384	0.897513	0.876214	0.883121	1	0.893562	0.0633875
280	8	18923	10360	106.68	3.96605	123.957	9.36141	141.456	11.2506	15.3037	1.64126	24.2703	5.53741	36.0713	8.64287	280	28	29291	0.117164	130.142	13.097	28.4417	8.83787	0.899662	0.903588	0.889454	0.905807	0.87672	0.876361	0.913711	0.905893	0.885306	0.897238	0.887884	0.890444	0.900123	0.907497	0.870831	0.872401	0.88249	0.89746	0.876481	0.883411	1	0.894566	0.0629255
286	0	22972	11525	0	0	110.885	7.65404	129.186	9.15898	0	0	17.3506	3.61216	27.4032	5.84189	286	22	34497	0.137988	116.999	11.8976	20.709	6.52473	0.894701	0.893643	0.890512	0.903108	0.885831	0.876975	0.902339	0.901745	0.88615	0.912819	0.880555	0.88099	0.865104	0.901426	0.885062	0.861568	0.867438	0.879352	0.875598	0.884149	1	0.891158	0.0642412
290	0	20316	10218	0	0	124.766	8.85089	142.992	10.3786	0	0	24.6976	5.28878	37.138	8.10642	290	26	30534	0.122136	130.865	12.7333	28.8607	8.66377	0.895215	0.895723	0.89212	0.904418	0.886716	0.877825	0.9026	0.901913	0.887339	0.914374	0.881804	0.88128	0.864823	0.901863	0.886029	0.86199	0.867721	0.880199	0.875385	0.88426	1	0.892147	0.0638913
292	0	19038	9634	0	0	130.527	9.8882	148.564	11.3891	0	0	28.3213	6.47813	41.7041	9.61009	292	28	28672	0.114688	136.588	13.4571	32.818	9.9426	0.897304	0.897147	0.893276	0.905814	0.887591	0.87861	0.903216	0.902501	0.887469	0.914934	0.882603	0.882132	0.864903	0.901594	0.886684	0.862409	0.868164	0.880824	0.875715	0.884644	1	0.893191	0.0634574
298	16	22545	10120	92.6314	2.19055	110.611	7.56699	130.717	9.68338	10.0137	0.723359	17.2187	3.55662	28.4232	6.35806	298	21	32681	0.130724	116.828	12.4587	20.6847	6.93767	0.906108	0.907209	0.899131	0.913053	0.915364	0.88221	0.887335	0.900263	0.905159	0.879303	0.890058	0.880711	0.872143	0.87736	0.874239	0.859888	0.863851	0.891084	0.882042	0.884704	1	0.897648	0.0602135
302	12	19952	8972	110.447	4.47219	124.356	8.74303	144.427	10.9052	16.9888	2.04749	24.4496	5.19331	38.3118	8.7518	302	25	28936	0.115744	130.573	13.2635	28.7447	9.13813	0.906933	0.909438	0.899813	0.914397	0.915676	0.883225	0.888634	0.901369	0.90638	0.879527	0.890845	0.881307	0.873307	0.878007	0.874222	0.859569	0.864339	0.890932	0.883795	0.884106	1	0.898637	0.0599344
304	11	18797	8470	117.806	5.36787	131.754	9.81744	151.811	12.0523	20.624	2.72316	29.1083	6.56808	44.5433	10.6963	304	27	27278	0.109112	137.976	14.0644	33.8976	10.7853	0.908131	0.910019	0.901312	0.915738	0.916343	0.884174	0.889581	0.901789	0.906646	0.879885	0.891396	0.881773	0.874698	0.87829	0.874294	0.859979	0.864066	0.891451	0.884009	0.883716	1	0.899477	0.0596875
310	0	23166	9572	0	0	110.02	7.55354	128.106	9.18549	0	0	16.9469	3.51038	26.7332	5.74798	310	21	32738	0.130952	115.308	11.5205	19.8082	6.18016	0.90117	0.913342	0.901017	0.899505	0.918046	0.880704	0.882369	0.908531	0.902621	0.884706	0.896267	0.88437	0.874733	0.873419	0.88156	0.867799	0.867219	0.891166	0.888875	0.851717	1	0.897343	0.0612883
314	0	20518	8509	0	0	122.706	8.68827	140.508	10.3355	0	0	23.4983	5.02435	35.2582	7.79189	314	25	29027	0.116108	127.924	12.2611	26.9456	8.01857	0.903297	0.915699	0.901161	0.900644	0.918679	0.880611	0.882782	0.909154	0.904244	0.885503	0.896269	0.88478	0.87534	0.874031	0.881645	0.868192	0.866934	0.89148	0.888793	0.851707	1	0.898323	0.0609512
316	0	19357	8090	0	0	128.784	9.6662	146.333	11.4002	0	0	27.1979	6.16317	39.8837	9.34664	316	27	27447	0.109788	133.956	12.97	30.9371	9.27312	0.90509	0.916275	0.901975	0.901465	0.919226	0.881043	0.883248	0.909608	0.905272	0.886035	0.897275	0.884978	0.875979	0.874449	0.881991	0.868565	0.867581	0.891937	0.888622	0.851969	1	0.899103	0.0606815
322	0	18503	11354	0	0	107.588	7.07234	127.192	9.24995	0	0	15.8342	3.13991	26.1794	5.74233	322	22	29857	0.119428	115.043	12.4138	19.7683	6.62354	0.889942	0.906839	0.896088	0.894095	0.902033	0.883411	0.882858	0.8917	0.889255	0.87204	0.899588	0.884767	0.873564	0.890294	0.884885	0.875289	0.871303	0.899822	0.902	0.859597	1	0.891797	0.0656144
326	0	16325	10136	0	0	123.886	8.47506	143.112	10.5158	0	0	24.1559	4.99292	37.2459	8.27235	326	26	26461	0.105844	131.25	13.1918	29.17	9.06017	0.892294	0.908072	0.897434	0.894826	0.903292	0.883697	0.884415	0.892219	0.89065	0.872548	0.900344	0.884831	0.874041	0.890254	0.885227	0.875893	0.871282	0.900722	0.90195	0.858943	1	0.89289	0.0652565
328	0	15270	9573	0	0	130.378	9.5407	149.43	11.5221	0	0	28.1932	6.24195	42.4438	9.87882	328	28	24843	0.099372	137.719	13.8953	33.6846	10.4716	0.894578	0.909653	0.898704	0.896248	0.904037	0.884213	0.885863	0.892887	0.890774	0.873023	0.900737	0.884555	0.874331	0.891016	0.885018	0.875881	0.871634	0.900737	0.902145	0.859155	1	0.893968	0.0648309
334	1	19606	14514	90.896	0	108.007	7.14818	125.815	9.02865	9.44796	0	16.0219	3.20275	25.3317	5.49023	334	23	34121	0.136484	115.581	11.8981	19.9818	6.31696	0.903344	0.91684	0.890756	0.903066	0.883649	0.87263	0.898655	0.888514	0.879268	0.883488	0.884426	0.891093	0.867926	0.904077	0.874784	0.874227	0.885569	0.900355	0.90922	0.867281	1	0.893797	0.0625348
338	1	17364	12888	102.35	0	119.242	8.25211	137.046	10.1152	13.4675	0	21.5578	4.50901	32.7306	7.29011	338	27	30253	0.121012	126.826	12.657	26.3172	8.05228	0.905067	0.917645	0.892936	0.903844	0.883962	0.872922	0.899299	0.888705	0.879863	0.883797	0.885416	0.891217	0.867633	0.90429	0.874822	0.873781	0.8854	0.90044	0.909629	0.867716	1	0.894626	0.0621574
340	1	16277	12167	102.717	0	124.87	9.22217	142.524	11.0707	13.6123	0	24.79	5.53304	36.8586	8.61742	340	29	28445	0.11378	132.42	13.3195	29.9518	9.21644	0.906521	0.918474	0.894041	0.904764	0.885129	0.873633	0.89993	0.889594	0.88026	0.88411	0.886096	0.891721	0.868255	0.904764	0.874407	0.873915	0.88578	0.900229	0.909474	0.867798	1	0.895463	0.0619062
346	20	25786	13639	92.9641	1.79514	110.578	7.52895	129.125	9.50959	10.1158	0.587117	17.2012	3.54529	27.397	6.08983	346	22	39445	0.15778	116.982	12.1004	20.723	6.67886	0.913589	0.908506	0.906338	0.908442	0.866282	0.884535	0.900063	0.902763	0.892331	0.89351	0.888579	0.891545	0.883838	0.902028	0.891444	0.871251	0.87783	0.872024	0.880403	0.881227	1	0.897793	0.0623791
350	19	22852	12086	104.041	3.45053	120.394	8.57884	138.905	10.5336	14.1894	1.4245	22.2046	4.78739	34.105	7.78353	350	26	34957	0.139828	126.785	12.8161	26.3147	8.24833	0.91511	0.910018	0.907615	0.908974	0.867165	0.885016	0.900421	0.90381	0.892854	0.893398	0.88915	0.891066	0.88463	0.902266	0.891767	0.870698	0.877335	0.872343	0.880367	0.88144	1	0.898619	0.0621331
352	17	21470	11412	112.305	4.45878	127.151	9.58879	145.558	11.4879	17.8534	2.11169	26.1853	5.98183	39.2751	9.33029	352	28	32899	0.131596	133.528	13.5193	30.7216	9.61483	0.916684	0.911517	0.908265	0.910134	0.868522	0.885498	0.900833	0.90407	0.893477	0.893918	0.889875	0.891137	0.884723	0.902322	0.891972	0.87109	0.877701	0.872337	0.880194	0.881258	1	0.899486	0.0618358
358	2	27704	11584	91.229	0.345114	112.637	7.96391	130.201	9.35718	9.55214	0.107927	18.1949	3.87936	28.0631	6.09989	358	21	39290	0.15716	117.814	11.6063	21.1039	6.46798	0.910372	0.905816	0.889539	0.910066	0.895037	0.88478	0.898906	0.8986	0.901285	0.875579	0.894808	0.880529	0.870501	0.878799	0.866887	0.868262	0.87521	0.868911	0.882858	0.887592	1	0.895678	0.0614535
362	2	24620	10343	106.433	0.489873	126.721	9.16344	144.124	10.6308	15.1376	0.208092	25.8865	5.6455	38.0437	8.50105	362	25	34965	0.13986	131.868	12.4772	29.4821	8.63815	0.911397	0.906878	0.890862	0.910568	0.895867	0.885228	0.899642	0.899728	0.901973	0.876162	0.89468	0.880452	0.871014	0.879065	0.866996	0.868097	0.875475	0.868983	0.883455	0.88763	1	0.896427	0.0613078
364	1	23029	9761	114.306	0	132.872	10.2046	150.079	11.6113	18.733	0	29.8821	6.92958	43.0028	10.069	364	27	32791	0.131164	137.993	13.2358	33.7875	9.99499	0.912796	0.907414	0.892714	0.911348	0.896176	0.885578	0.900262	0.900018	0.902549	0.876445	0.894773	0.881019	0.870925	0.879738	0.866915	0.868318	0.875606	0.869095	0.88352	0.886935	1	0.897141	0.0611133
370	0	19197	8498	0	0	108.518	7.30808	128.413	9.34463	0	0	16.2566	3.30705	26.9375	5.91038	370	21	27695	0.11078	114.622	12.1655	19.534	6.52406	0.910796	0.909334	0.899892	0.907203	0.904098	0.858891	0.89944	0.915165	0.900126	0.885051	0.892345	0.876025	0.877758	0.878498	0.860282	0.884365	0.879346	0.886225	0.88534	0.871457	1	0.897401	0.0595012
374	0	16961	7566	0	0	117.862	8.2842	137.747	10.3109	0	0	20.8304	4.42542	33.2487	7.51656	374	25	24527	0.098108	123.996	12.8297	24.6612	7.99177	0.912668	0.910996	0.901211	0.908203	0.905186	0.861031	0.900171	0.915562	0.900987	0.885534	0.892771	0.876667	0.878848	0.878236	0.86097	0.884372	0.880581	0.885779	0.886452	0.870999	1	0.898561	0.0590739
376	0	15917	7146	0	0	124.722	9.27558	144.565	11.2973	0	0	24.7081	5.55077	38.4667	9.08919	376	27	23063	0.092252	130.87	13.532	28.9712	9.34569	0.91404	0.911915	0.902615	0.908577	0.905715	0.862659	0.900967	0.915731	0.901877	0.886875	0.892859	0.876425	0.879049	0.87842	0.860187	0.884274	0.880046	0.885834	0.887439	0.871201	1	0.899362	0.058863
382	3	18678	13652	90.6263	0.705871	107.66	6.98524	127.496	9.33085	9.36616	0.219005	15.8607	3.10657	26.3712	5.79626	382	23	32333	0.129332	116.034	12.6879	20.298	6.83518	0.911623	0.916989	0.906875	0.904216	0.898061	0.854514	0.888674	0.923577	0.894566	0.878035	0.912504	0.875236	0.872591	0.893066	0.886107	0.884684	0.875282	0.90652	0.892494	0.871679	1	0.898991	0.0603806
386	2	16582	12134	108.333	0.924703	120.12	8.18838	139.827	10.5186	15.9618	0.406868	22.0258	4.53149	34.776	7.87045	386	27	28718	0.114872	128.446	13.4256	27.4126	8.81488	0.912755	0.918483	0.907723	0.904938	0.898705	0.855108	0.889686	0.923933	0.89517	0.87856	0.912877	0.876436	0.872484	0.893481	0.8869	0.884881	0.875531	0.906505	0.892593	0.872049	1	0.8998	0.0601111
388	2	15613	11456	118.944	2.3588	125.995	9.16322	145.579	11.4461	21.1205	1.24973	25.4508	5.59058	39.2858	9.28432	388	29	27071	0.108284	134.282	14.0533	31.3052	10.0614	0.913949	0.919453	0.908592	0.905969	0.899339	0.856101	0.890362	0.924052	0.895589	0.879594	0.912748	0.877341	0.872483	0.893779	0.887112	0.884932	0.876104	0.906967	0.892616	0.871819	1	0.900555	0.0598666
394	0	23292	13020	0	0	110.904	7.58809	126.902	9.22477	0	0	17.3553	3.59292	26.0019	5.71971	394	22	36312	0.145248	116.64	11.239	20.4556	6.09967	0.914119	0.924047	0.895021	0.89593	0.881637	0.85553	0.884914	0.902622	0.898615	0.880122	0.909162	0.874862	0.874477	0.913541	0.882628	0.87416	0.868694	0.899055	0.89794	0.864755	1	0.895843	0.0626046
398	0	20649	11574	0	0	121.484	8.64867	137.109	10.3176	0	0	22.8099	4.91022	32.7967	7.45581	398	26	32223	0.128892	127.096	11.9316	26.397	7.64025	0.915712	0.925379	0.896347	0.898411	0.882227	0.857183	0.885051	0.903392	0.899451	0.88021	0.909925	0.875275	0.87422	0.91399	0.882118	0.874158	0.869022	0.899218	0.898054	0.864833	1	0.896909	0.0622916
400	0	19450	10914	0	0	128.699	9.6572	144.197	11.341	0	0	27.1448	6.16553	38.1839	9.0708	400	28	30364	0.121456	134.27	12.6992	31.1127	9.05442	0.916529	0.926311	0.897477	0.899881	0.883102	0.857891	0.886165	0.90408	0.899634	0.880895	0.910288	0.875823	0.87444	0.91317	0.882064	0.874341	0.868677	0.898778	0.898383	0.865285	1	0.897677	0.0620412
406	14	25685	10005	92.6052	1.59089	111.745	7.71208	131.507	9.60714	9.99734	0.515545	17.7559	3.70717	28.927	6.37887	406	21	35704	0.142816	117.276	12.151	20.8832	6.81921	0.905585	0.904759	0.905655	0.90375	0.874202	0.886959	0.892071	0.914169	0.88794	0.884229	0.890643	0.884383	0.872885	0.910402	0.861794	0.862396	0.884635	0.875924	0.884173	0.871905	1	0.895201	0.0638291
410	10	22694	8905	108.026	3.81283	124.574	8.84383	144.248	10.7884	15.8813	1.6181	24.5851	5.28423	38.1581	8.61851	410	25	31609	0.126436	130.111	12.9391	28.4062	8.84866	0.907384	0.906182	0.907147	0.904901	0.874972	0.888101	0.892198	0.914929	0.889145	0.883957	0.891534	0.884542	0.874007	0.910911	0.862017	0.862207	0.885476	0.876507	0.884368	0.872078	1	0.896238	0.0633441
412	10	21365	8392	114.115	4.43876	129.736	9.79312	149.275	11.7816	18.7239	2.214	27.8091	6.36061	42.3476	10.089	412	27	29767	0.119068	135.239	13.6161	31.9048	10.0289	0.909279	0.907515	0.908456	0.905651	0.875584	0.889441	0.892599	0.915292	0.889206	0.884016	0.892078	0.885024	0.874559	0.911311	0.862213	0.862952	0.885847	0.876323	0.884604	0.872006	1	0.897158	0.0628236
418	10	27128	8772	91.5359	1.07019	112.798	7.92875	131.07	9.54063	9.65196	0.340631	18.2696	3.88504	28.6371	6.28645	418	20	35910	0.14364	117.255	11.4691	20.7997	6.39778	0.908702	0.89773	0.914202	0.892384	0.900961	0.890142	0.902367	0.906906	0.891172	0.864341	0.880354	0.8835	0.877833	0.901392	0.856043	0.854316	0.868686	0.878432	0.860025	0.883974	1	0.895662	0.062018
422	7	24042	7788	101.344	2.19086	122.162	8.94601	140.194	10.547	13.0942	0.847411	23.2129	5.14938	35.05	7.95311	422	24	31837	0.127348	126.569	12.16	26.1063	7.83731	0.910529	0.8993	0.915507	0.894368	0.901278	0.890709	0.902755	0.907105	0.892358	0.865581	0.880485	0.883657	0.878066	0.9012	0.856708	0.854368	0.868596	0.87882	0.861042	0.88449	1	0.896693	0.061501
424	7	22581	7354	107.677	3.36793	128.993	9.94466	146.973	11.6223	15.7163	1.42943	27.3556	6.3967	40.4292	9.64279	424	26	29942	0.119768	133.404	12.9542	30.5639	9.24199	0.911997	0.900741	0.916772	0.895782	0.902578	0.890839	0.90338	0.907187	0.89316	0.866058	0.880719	0.884076	0.878281	0.901426	0.856706	0.854619	0.86898	0.878498	0.861465	0.884376	1	0.897606	0.0611123
430	1	21375	7983	95.2113	0	109.915	7.52766	129.837	9.44357	10.8519	0	16.8975	3.49212	27.8392	6.10193	430	21	29359	0.117436	115.331	12.0038	19.8724	6.53507	0.919326	0.888041	0.897714	0.905753	0.896148	0.881825	0.895739	0.914898	0.910947	0.8705	0.860639	0.875847	0.873582	0.886781	0.846299	0.869972	0.858357	0.878402	0.872714	0.858936	1	0.894189	0.0618562
434	1	18972	7105	107.198	0	121.799	8.62051	141.533	10.4832	15.4642	0	22.9826	4.9099	36.0404	8.03616	434	25	26078	0.104312	127.175	12.6971	26.54	8.30273	0.920642	0.89008	0.898804	0.906818	0.897653	0.88266	0.896733	0.915043	0.91165	0.872364	0.861377	0.875316	0.873591	0.887913	0.846154	0.870312	0.858348	0.87965	0.873725	0.859403	1	0.895268	0.0614637
436	1	17845	6668	120.321	0	128.745	9.65233	148.266	11.4943	21.834	0	27.1724	6.14822	41.4718	9.6991	436	27	24514	0.098056	134.054	13.3876	31.0617	9.6746	0.922432	0.89196	0.900669	0.907481	0.898283	0.883516	0.897508	0.915987	0.912254	0.873073	0.862283	0.875867	0.873746	0.88784	0.845925	0.870115	0.858815	0.879599	0.874072	0.859815	1	0.896343	0.0610518
442	3	20488	11140	92.5772	1.93189	108.596	7.21681	128.439	9.32566	9.99251	0.628612	16.2861	3.26676	26.9513	5.86311	442	22	31631	0.126524	115.583	12.4193	20.0416	6.70662	0.918087	0.905994	0.905393	0.915589	0.897332	0.87234	0.89809	0.911906	0.893965	0.877256	0.883896	0.883042	0.86469	0.890282	0.859331	0.880371	0.845863	0.881224	0.885018	0.857197	1	0.898146	0.0601778
446	3	18115	9941	110.572	3.78115	123.149	8.43996	142.759	10.5477	17.0232	1.77463	23.7308	4.91819	36.9778	8.19941	446	26	28059	0.112236	130.096	13.1686	28.4233	8.92142	0.919295	0.906928	0.907017	0.916355	0.898036	0.873303	0.898856	0.912631	0.893688	0.878292	0.883888	0.884226	0.865248	0.890677	0.860205	0.880431	0.846021	0.881803	0.884939	0.858316	1	0.899011	0.0599053
448	3	17026	9386	118.544	5.09452	130.727	9.48159	150.458	11.5864	21.0002	2.75626	28.4111	6.2293	43.3195	10.037	448	28	26415	0.10566	137.737	13.9596	33.7076	10.5706	0.920859	0.908499	0.907912	0.917755	0.899584	0.874598	0.900114	0.913326	0.894037	0.879235	0.883797	0.88463	0.865512	0.89116	0.860553	0.881034	0.845826	0.882321	0.885444	0.859001	1	0.900097	0.0594041
454	7	24065	12664	92.107	1.49609	110.046	7.50261	128.251	9.27233	9.83664	0.482243	16.9556	3.49249	26.8313	5.85284	454	22	36736	0.146944	116.318	11.8949	20.3587	6.46912	0.908319	0.91232	0.903705	0.911694	0.900642	0.870849	0.886188	0.908428	0.890938	0.88431	0.899486	0.87647	0.860409	0.903351	0.873571	0.868685	0.847928	0.891306	0.899581	0.884133	1	0.897458	0.0612361
458	7	21291	11260	106.092	2.64556	120.448	8.56432	138.552	10.3198	15.0203	1.12734	22.2331	4.77879	33.8266	7.60455	458	26	32558	0.130232	126.706	12.6106	26.2411	8.08492	0.910667	0.913355	0.905139	0.91271	0.901207	0.871383	0.886172	0.9097	0.891194	0.885282	0.899702	0.877127	0.86005	0.904064	0.873549	0.86888	0.84781	0.891547	0.898412	0.884053	1	0.898401	0.0607777
460	6	20034	10619	113.524	4.68677	126.245	9.50024	144.23	11.3246	18.4463	2.31717	25.63	5.82824	38.2082	9.07533	460	28	30659	0.122636	132.472	13.2926	29.9852	9.30401	0.912277	0.914218	0.90608	0.914055	0.901872	0.872468	0.886559	0.91063	0.891679	0.885971	0.900584	0.877295	0.860057	0.90396	0.873968	0.868929	0.848217	0.89212	0.899051	0.884569	1	0.899284	0.0604177
466	7	25468	11725	92.4807	1.27452	110.739	7.58628	129.216	9.51064	9.95413	0.4102	17.2788	3.57978	27.4538	6.09683	466	21	37200	0.1488	116.559	11.904	20.4845	6.54634	0.917204	0.894812	0.898871	0.900578	0.872433	0.868925	0.893078	0.879435	0.890457	0.88789	0.904906	0.870874	0.868508	0.902594	0.875699	0.872621	0.865659	0.881895	0.884274	0.880739	1	0.89187	0.0630312
470	6	22535	10374	109.299	3.49617	123.395	8.70466	141.664	10.5969	16.4362	1.49263	23.8923	5.094	36.1529	8.16862	470	25	32915	0.13166	129.151	12.6243	27.7552	8.44173	0.918928	0.895807	0.899818	0.902279	0.874556	0.869801	0.892921	0.879918	0.890475	0.887346	0.905286	0.871928	0.869938	0.902324	0.876333	0.87293	0.865578	0.882409	0.884369	0.880131	1	0.892825	0.0626876
472	6	21080	9790	121.536	5.18488	133.779	9.91298	151.799	11.8501	22.6191	2.7861	30.4596	6.83462	44.5058	10.5093	472	27	30876	0.123504	139.49	13.4905	34.9118	10.4719	0.920812	0.897088	0.901428	0.90287	0.876166	0.870903	0.893914	0.880635	0.891242	0.887761	0.905639	0.872263	0.869397	0.901849	0.876603	0.872377	0.865624	0.882692	0.884813	0.880198	1	0.893848	0.0622706
478	4	24086	11153	92.5898	1.46292	110.434	7.51947	129.263	9.24429	9.99101	0.46772	17.1343	3.52327	27.4588	5.90884	478	21	35243	0.140972	116.391	11.9346	20.4008	6.52702	0.907982	0.910152	0.916735	0.918651	0.881182	0.881381	0.896561	0.908393	0.885112	0.883977	0.884261	0.860894	0.868726	0.890744	0.869166	0.861192	0.874259	0.882828	0.863278	0.87013	1	0.897294	0.0602323
482	4	21344	9892	111.501	3.3464	122.614	8.67268	141.492	10.425	17.4393	1.54519	23.4448	5.00319	36.0032	7.99112	482	25	31240	0.12496	128.59	12.7651	27.4206	8.45339	0.909443	0.910275	0.917846	0.91991	0.883595	0.882634	0.896975	0.909395	0.885179	0.884987	0.885163	0.86138	0.869206	0.890093	0.86927	0.862468	0.874424	0.882538	0.863508	0.870919	1	0.898231	0.0597225
484	4	20023	9298	118.163	1.7653	129.418	9.68815	148.297	11.442	20.6986	0.908747	27.5977	6.23874	41.491	9.66219	484	27	29325	0.1173	135.402	13.5208	32.0019	9.89888	0.911151	0.911355	0.91925	0.920409	0.884979	0.88341	0.897374	0.910264	0.88578	0.885456	0.885763	0.862217	0.869548	0.890043	0.870111	0.862489	0.874288	0.882575	0.863581	0.871066	1	0.899161	0.0593735
490	0	20582	10874	0	0	108.77	7.32071	128.275	9.27247	0	0	16.3694	3.32238	26.8456	5.83491	490	22	31456	0.125824	115.513	12.2818	19.9909	6.61936	0.905169	0.902991	0.915104	0.915278	0.89347	0.869866	0.903882	0.91655	0.899129	0.884267	0.888129	0.868054	0.877146	0.870772	0.844815	0.854893	0.853398	0.889035	0.87074	0.878084	1	0.896678	0.0615886
494	0	18144	9748	0	0	118.591	8.36397	137.936	10.2607	0	0	21.2192	4.50646	33.3778	7.45283	494	26	27892	0.111568	125.352	12.9378	25.4685	8.13828	0.906568	0.904668	0.916374	0.915442	0.893787	0.870285	0.904148	0.916374	0.900097	0.884913	0.888463	0.868869	0.87742	0.871289	0.844525	0.854636	0.85365	0.888965	0.870698	0.878137	1	0.897421	0.0612225
496	0	17009	9147	0	0	126.403	9.39989	145.503	11.2963	0	0	25.7158	5.77637	39.2072	9.15308	496	28	26156	0.104624	133.082	13.6032	30.4339	9.61193	0.908453	0.906599	0.91717	0.916654	0.894575	0.87198	0.904496	0.916922	0.900768	0.884998	0.888859	0.869514	0.877925	0.871196	0.845198	0.855024	0.854393	0.889203	0.870489	0.878097	1	0.898473	0.0607998
502	1	18979	13296	90.8773	0	107.43	7.0754	126.452	9.20323	9.44216	0	15.7656	3.13815	25.7276	5.64335	502	23	32276	0.129104	115.266	12.3287	19.8693	6.55393	0.920885	0.903225	0.902621	0.908802	0.896549	0.875155	0.905332	0.915835	0.900235	0.876565	0.875837	0.880345	0.888725	0.870446	0.844668	0.86112	0.858703	0.879802	0.882513	0.873575	1	0.897824	0.0614945
506	1	16845	11853	105.687	0	120.548	8.25269	139.428	10.3845	14.8219	0	22.2642	4.60836	34.4695	7.72715	506	27	28699	0.114796	128.345	13.0747	27.3049	8.55835	0.922401	0.905467	0.903917	0.910345	0.897488	0.876058	0.906164	0.916112	0.901007	0.877261	0.876111	0.88125	0.889299	0.870431	0.845117	0.86172	0.858392	0.879909	0.88355	0.874125	1	0.898954	0.0611605
508	1	15844	11172	114.74	0	125.373	9.19322	144.227	11.321	18.9459	0	25.0837	5.56201	38.2046	9.04225	508	29	27017	0.108068	133.169	13.7399	30.5092	9.68029	0.923493	0.90667	0.905208	0.911907	0.898767	0.877207	0.906707	0.916571	0.901618	0.877151	0.876818	0.881667	0.890125	0.870952	0.845727	0.862031	0.857867	0.880557	0.884499	0.874227	1	0.899905	0.0608908
514	0	17455	14819	0	0	106.688	7.05406	124.209	9.14219	0	0	15.4441	3.07759	24.3978	5.43076	514	23	32274	0.129096	114.733	11.8964	19.5553	6.21071	0.914715	0.899176	0.904474	0.907883	0.888579	0.873366	0.898943	0.902832	0.898804	0.874295	0.889694	0.873056	0.872482	0.895396	0.849957	0.870794	0.858632	0.872854	0.874109	0.870097	1	0.894988	0.0645912
518	0	15391	13161	0	0	118.004	8.19437	135.245	10.2287	0	0	20.8982	4.37643	31.489	7.21467	518	27	28552	0.114208	125.952	12.581	25.78	7.8859	0.915855	0.90132	0.906189	0.908308	0.890025	0.874527	0.899884	0.903579	0.9002	0.87444	0.889728	0.874107	0.872758	0.895927	0.850448	0.870815	0.858714	0.872688	0.87451	0.870377	1	0.896073	0.0640431
520	0	14419	12433	0	0	124.938	9.18068	142.147	11.2618	0	0	24.8264	5.50496	36.595	8.76828	520	29	26852	0.107408	132.906	13.327	30.2755	9.29013	0.91766	0.903769	0.907847	0.909262	0.891237	0.875391	0.900343	0.904178	0.901292	0.875894	0.890548	0.875223	0.872468	0.895464	0.850495	0.871146	0.858949	0.873008	0.87459	0.870773	1	0.897293	0.0634943
526	2	19014	15839	91.9402	0.262428	106.846	6.90269	125.64	9.44561	9.77611	0.0833442	15.5033	3.01982	25.2641	5.75472	526	23	34855	0.13942	115.385	12.415	19.9385	6.60677	0.915421	0.903242	0.90165	0.89442	0.895811	0.862301	0.890776	0.888122	0.896041	0.888151	0.905925	0.870707	0.85596	0.901764	0.852905	0.863205	0.86507	0.869976	0.874394	0.87524	1	0.89325	0.06289
530	0	16811	14075	0	0	119.196	8.07523	137.791	10.5327	0	0	21.5203	4.39826	33.3046	7.7185	530	27	30886	0.123544	127.67	13.1076	26.8905	8.49254	0.916192	0.90452	0.902788	0.895503	0.896749	0.864048	0.891941	0.888801	0.897284	0.889027	0.906916	0.870848	0.857006	0.901331	0.852376	0.863822	0.865829	0.870216	0.874377	0.875607	1	0.894207	0.0627313
532	0	15807	13228	0	0	123.97	8.97742	142.589	11.4478	0	0	24.2453	5.29992	36.9556	9.00673	532	29	29035	0.11614	132.453	13.7682	30.036	9.60827	0.917617	0.905803	0.904012	0.897021	0.897279	0.86549	0.892871	0.889926	0.897262	0.889272	0.907715	0.871448	0.856897	0.901481	0.853143	0.864164	0.865817	0.870553	0.874359	0.875943	1	0.895185	0.0624013
538	1	23251	16924	90.3696	0	109.994	7.4052	126.26	9.20302	9.28549	0	16.926	3.44291	25.6128	5.64761	538	23	40176	0.160704	116.845	11.4863	20.5851	6.2206	0.913095	0.912485	0.901508	0.891577	0.883077	0.876294	0.891577	0.900114	0.891179	0.88986	0.899791	0.872113	0.881832	0.886661	0.86146	0.872959	0.868354	0.882069	0.880277	0.870769	1	0.894909	0.0612057
542	1	20631	14983	103.975	0	119.001	8.37609	135.179	10.2547	14.1162	0	21.4386	4.56077	31.4455	7.21311	542	27	35615	0.14246	125.807	12.1931	25.6482	7.63842	0.914839	0.913646	0.902499	0.892924	0.883504	0.876934	0.892236	0.900758	0.891464	0.889934	0.900042	0.872484	0.881735	0.886452	0.862123	0.873536	0.868791	0.881567	0.880387	0.870518	1	0.895743	0.0608137
544	1	19422	14151	114.486	0	127.374	9.37964	143.471	11.296	18.821	0	26.3023	5.85634	37.6147	8.95973	544	29	33574	0.134296	134.158	12.9564	31.0701	9.21321	0.916677	0.914443	0.903467	0.893727	0.884375	0.877897	0.892908	0.901576	0.892387	0.890749	0.900474	0.872967	0.882111	0.886564	0.863168	0.873697	0.869631	0.882335	0.880309	0.870897	1	0.896666	0.0604918
550	2	22740	11576	92.5767	0.25228	109.724	7.43104	128.81	9.43658	9.97962	0.0812273	16.8047	3.43415	27.1939	6.03796	550	22	34318	0.137272	116.161	12.1693	20.3088	6.65168	0.928201	0.910149	0.906492	0.915147	0.875109	0.872137	0.885687	0.916662	0.867475	0.874191	0.884215	0.877426	0.862711	0.880893	0.850603	0.86526	0.870243	0.898901	0.876304	0.879859	1	0.896498	0.0612138
554	1	20138	10303	102.508	0	120.985	8.48055	139.987	10.587	13.5297	0	22.521	4.76802	34.9029	8.00756	554	26	30442	0.121768	127.416	12.8986	26.7113	8.43043	0.928947	0.911307	0.907463	0.915791	0.876667	0.872627	0.886735	0.917269	0.868964	0.873957	0.884535	0.878457	0.863478	0.881135	0.851406	0.865351	0.870426	0.899021	0.877143	0.879279	1	0.897315	0.0608476
556	1	18918	9673	112.047	0	129.491	9.55216	148.416	11.6936	17.6488	0	27.6314	6.16972	41.6228	9.959	556	28	28592	0.114368	135.893	13.6684	32.3645	10.1276	0.929893	0.91251	0.908698	0.916742	0.877553	0.873409	0.887538	0.917599	0.870051	0.874545	0.88607	0.879232	0.864105	0.88168	0.851357	0.865889	0.870383	0.899255	0.877133	0.879669	1	0.898201	0.060582
562	0	19216	11532	0	0	108.196	7.17973	126.93	9.35153	0	0	16.107	3.23009	26.0301	5.80978	562	22	30748	0.122992	115.222	12.1357	19.8287	6.50073	0.925133	0.906872	0.917669	0.897343	0.887976	0.881033	0.902986	0.905848	0.872268	0.878138	0.875455	0.869926	0.872984	0.868853	0.847665	0.855129	0.872057	0.89253	0.8964	0.873976	1	0.897064	0.0615153
566	0	16997	10229	0	0	120.038	8.26509	138.562	10.4254	0	0	21.9869	4.567	33.8459	7.7056	566	26	27226	0.108904	126.997	12.805	26.4424	8.26532	0.926688	0.908139	0.918001	0.89813	0.889481	0.881951	0.903658	0.906174	0.872842	0.87859	0.876038	0.870326	0.872952	0.869867	0.848564	0.85591	0.872603	0.891684	0.895963	0.874054	1	0.897918	0.0611998
568	0	15929	9668	0	0	126.769	9.25519	145.23	11.3419	0	0	25.9234	5.70785	38.9973	9.22456	568	28	25597	0.102388	133.742	13.4906	30.8614	9.62231	0.928371	0.910419	0.919893	0.899266	0.890378	0.882975	0.904422	0.906512	0.873579	0.879205	0.877388	0.870903	0.872934	0.870278	0.84883	0.856487	0.872485	0.891589	0.89575	0.873852	1	0.899102	0.0607357
574	3	19011	12717	91.4072	0.60263	108.456	7.17062	127.097	9.30785	9.6088	0.188396	16.2212	3.2405	26.1268	5.77042	574	22	31731	0.126924	115.925	12.2078	20.1905	6.5734	0.919243	0.91762	0.911191	0.899546	0.886767	0.877281	0.890249	0.904652	0.887476	0.885034	0.897387	0.872428	0.86956	0.870757	0.839211	0.841968	0.860515	0.887602	0.888611	0.874271	1	0.89692	0.0627136
578	1	16849	11295	109.413	0	118.512	8.24287	137.02	10.3175	16.4382	0	21.1689	4.44407	32.7335	7.41515	578	26	28145	0.11258	125.939	12.8727	25.8098	8.1255	0.920146	0.918653	0.911547	0.901403	0.888453	0.878984	0.891739	0.906111	0.887831	0.885592	0.897691	0.873068	0.870368	0.871203	0.839723	0.842139	0.860632	0.887795	0.888311	0.874187	1	0.897918	0.0623538
580	1	15826	10671	118.904	0	124.954	9.26624	143.39	11.2287	21.0746	0	24.8432	5.56996	37.5421	8.83345	580	28	26498	0.105992	132.378	13.5578	29.957	9.42041	0.921409	0.919749	0.912541	0.902596	0.889237	0.880425	0.892973	0.906597	0.888501	0.886652	0.897879	0.873538	0.870556	0.872443	0.840346	0.842177	0.861008	0.888293	0.888199	0.873915	1	0.898861	0.0620032
586	0	20011	12349	0	0	108.532	7.36553	126.647	9.21638	0	0	16.2663	3.34211	25.8463	5.6675	586	22	32360	0.12944	115.445	11.9753	19.9222	6.38926	0.916734	0.918294	0.9072	0.891069	0.900309	0.865451	0.896802	0.892491	0.903106	0.888025	0.911372	0.875479	0.843526	0.879744	0.850093	0.851792	0.864447	0.866904	0.868696	0.867089	1	0.896258	0.0632906
590	0	17626	10967	0	0	117.488	8.33167	135.418	10.1862	0	0	20.6395	4.43436	31.6019	7.15065	590	26	28593	0.114372	124.365	12.5934	24.8442	7.7555	0.918249	0.920138	0.908159	0.892141	0.90106	0.86745	0.897597	0.89368	0.9037	0.889011	0.912251	0.876578	0.843283	0.879743	0.850278	0.852149	0.866051	0.866803	0.868919	0.86752	1	0.897377	0.0628619
592	0	16507	10366	0	0	127.772	9.40987	145.56	11.2989	0	0	26.5485	5.91815	39.2526	9.15393	592	28	26873	0.107492	134.633	13.3646	31.449	9.59578	0.91951	0.921129	0.909351	0.89335	0.901481	0.868586	0.897871	0.894299	0.904142	0.890094	0.912849	0.877479	0.843858	0.880493	0.850463	0.852101	0.866297	0.868251	0.869293	0.86812	1	0.898256	0.0625215
598	1	19162	12798	93.0882	0	108.032	7.15066	127.063	9.32647	10.145	0	16.0332	3.21367	26.1078	5.78113	598	22	31961	0.127844	115.652	12.3471	20.0672	6.62912	0.92555	0.904383	0.895576	0.885673	0.896061	0.880166	0.896468	0.877116	0.888145	0.896561	0.909562	0.852977	0.852023	0.851819	0.841072	0.870498	0.853963	0.863099	0.883076	0.856278	1	0.892486	0.0651231
602	1	16935	11346	104.76	0	123.462	8.51655	142.219	10.5771	14.4372	0	23.9158	4.99964	36.5707	8.21082	602	26	28282	0.113128	130.986	13.1475	28.9923	8.97175	0.92794	0.906	0.896648	0.887897	0.896966	0.881656	0.896489	0.877944	0.888304	0.897461	0.910261	0.853104	0.852044	0.852238	0.841772	0.871968	0.854501	0.863942	0.882841	0.856658	1	0.893714	0.0646145
604	0	15939	10737	0	0	130.1	9.59179	148.694	11.6186	0	0	28.0211	6.26123	41.8418	9.87034	604	28	26676	0.106704	137.584	13.8725	33.5839	10.4199	0.929337	0.90722	0.897848	0.889845	0.898561	0.882872	0.897342	0.878355	0.889039	0.897961	0.911062	0.853576	0.853089	0.85307	0.84143	0.872357	0.854663	0.864429	0.882572	0.856613	1	0.894808	0.0640286
610	5	21927	13172	92.3065	1.59223	110.278	7.59321	127.716	9.36765	9.90144	0.519339	17.0676	3.55602	26.51	5.88097	610	22	35104	0.140416	116.819	11.8449	20.6096	6.46472	0.919582	0.903216	0.898202	0.900638	0.891622	0.872393	0.899356	0.891209	0.882777	0.889001	0.886822	0.830105	0.872094	0.858321	0.855472	0.85345	0.870613	0.871368	0.852695	0.868776	1	0.891975	0.063461
614	4	19318	11646	110.866	1.50344	123.471	8.76439	140.783	10.4914	17.108	0.694426	23.9406	5.13808	35.4806	7.97288	614	26	30968	0.123872	129.98	12.6362	28.2795	8.46373	0.921177	0.904934	0.899558	0.902415	0.891953	0.873385	0.900026	0.891775	0.883267	0.890338	0.887739	0.83047	0.872045	0.857966	0.855431	0.85351	0.871626	0.872288	0.853171	0.868509	1	0.893034	0.0629825
616	4	18117	10992	119.334	2.25081	132.703	9.92801	149.914	11.6067	21.3258	1.21266	29.7427	6.72651	42.8622	10.0144	616	28	29113	0.116452	139.2	13.4858	34.695	10.3196	0.922337	0.906331	0.90068	0.903325	0.892591	0.87418	0.901024	0.893055	0.884364	0.890788	0.887799	0.831209	0.872377	0.858963	0.856387	0.854172	0.87181	0.871964	0.852987	0.867808	1	0.893954	0.0627111
622	4	23175	10178	90.6887	0.421444	111.103	7.68673	129.631	9.35509	9.38437	0.130217	17.4538	3.64437	27.7007	6.01691	622	21	33357	0.133428	116.754	11.8582	20.5794	6.52301	0.920481	0.912042	0.898912	0.893591	0.892182	0.878526	0.893276	0.89437	0.893576	0.88752	0.877987	0.83158	0.876248	0.852115	0.870897	0.862413	0.85877	0.88794	0.849297	0.871601	1	0.893491	0.0644827
626	4	20490	9035	108.753	2.92093	124.533	8.85115	142.875	10.6164	16.1787	1.33528	24.5618	5.28334	37.0747	8.30282	626	25	29529	0.118116	130.143	12.6627	28.3893	8.58653	0.921907	0.91339	0.900725	0.895391	0.892987	0.87895	0.894138	0.895916	0.893765	0.887653	0.878188	0.831792	0.876443	0.851841	0.871008	0.862745	0.857987	0.888347	0.849216	0.872024	1	0.894489	0.0639979
628	4	19285	8521	117.084	3.57948	131.843	9.89521	150.173	11.7505	20.1815	1.83586	29.1737	6.62411	43.0991	10.1603	628	27	27810	0.11124	137.457	13.4784	33.4392	10.1633	0.923373	0.915031	0.901618	0.89671	0.893438	0.879899	0.895002	0.896818	0.894804	0.888332	0.879036	0.832452	0.876501	0.852175	0.871054	0.863215	0.858127	0.888907	0.849748	0.872834	1	0.895486	0.0635074
634	67	27460	9764	93.081	2.12534	113.517	8.01778	132.432	9.71258	10.1584	0.701256	18.6227	3.97929	29.5421	6.53609	634	21	37291	0.149164	118.433	11.929	21.4665	6.79022	0.925304	0.910917	0.908195	0.890724	0.905192	0.878268	0.906935	0.902456	0.877303	0.897764	0.912271	0.847886	0.868024	0.859832	0.861012	0.869312	0.864753	0.873294	0.870988	0.873924	1	0.898341	0.0627291
638	61	24303	8683	108.147	4.46522	125.581	9.17381	144.492	10.8255	15.9571	1.98255	25.2057	5.57563	38.3529	8.66449	638	25	33047	0.132188	130.518	12.7622	28.643	8.738	0.926831	0.912292	0.910067	0.892154	0.906028	0.879278	0.908055	0.902291	0.87834	0.8976	0.912186	0.849124	0.869277	0.860865	0.861152	0.870094	0.866372	0.873877	0.87082	0.874013	1	0.899436	0.0622166
640	55	22841	8180	114.972	5.91052	132.133	10.1595	150.949	11.8044	19.2106	2.9581	29.3904	6.84793	43.768	10.3363	640	27	31076	0.124304	137.056	13.4941	33.1569	10.1496	0.927935	0.913164	0.911861	0.893262	0.906713	0.879907	0.90882	0.902755	0.879022	0.898217	0.912183	0.849595	0.869658	0.861984	0.861774	0.871042	0.867003	0.874019	0.870801	0.874002	1	0.900309	0.0617649
646	6	30594	7584	94.8505	4.02603	115.173	8.41592	133.397	9.38574	10.7872	1.38854	19.4657	4.30069	30.152	6.40887	646	20	38184	0.152736	118.789	11.2782	21.5868	6.41652	0.915213	0.909962	0.89476	0.914611	0.891185	0.881862	0.909137	0.888946	0.892913	0.866279	0.918002	0.867196	0.866934	0.87356	0.869042	0.86091	0.861185	0.868898	0.866187	0.879924	1	0.896479	0.0624018
650	5	27012	6740	112.536	7.62435	127.088	9.50137	145.186	10.5836	18.1241	3.67404	26.1394	5.92261	38.8725	8.59311	650	24	33757	0.135028	130.699	12.1242	28.6805	8.29081	0.917084	0.911604	0.895918	0.915321	0.89257	0.882602	0.909708	0.890319	0.893311	0.867198	0.91781	0.867524	0.867761	0.87413	0.868946	0.861244	0.861821	0.869538	0.866028	0.881077	1	0.897535	0.0617467
652	4	25440	6369	120.349	8.29482	133.909	10.4937	151.963	11.7607	22.1585	4.59549	30.6067	7.27934	44.636	10.4689	652	26	31813	0.127252	137.521	12.9609	33.4144	9.79021	0.918351	0.913102	0.897746	0.916936	0.893267	0.88379	0.91043	0.890406	0.893864	0.86812	0.918084	0.867727	0.868277	0.874218	0.868843	0.861817	0.861755	0.87032	0.866328	0.881023	1	0.898551	0.0612835
658	0	24920	6334	0	0	110.204	7.60954	131.545	9.5689	0	0	17.0346	3.55528	28.9476	6.33598	658	20	31254	0.125016	114.529	11.761	19.449	6.41458	0.909836	0.891614	0.897821	0.885263	0.881247	0.885839	0.925722	0.893758	0.891614	0.889246	0.920986	0.867537	0.860994	0.855666	0.868417	0.865969	0.849731	0.875568	0.865313	0.862354	1	0.891915	0.0628997
662	0	22063	5612	0	0	123.002	8.69939	144.216	10.6782	0	0	23.6672	5.0537	38.1199	8.50115	662	24	27675	0.1107	127.304	12.4984	26.598	8.2936	0.912394	0.892593	0.899313	0.886323	0.881734	0.887136	0.926125	0.894074	0.89178	0.889883	0.921247	0.867931	0.862276	0.855989	0.868582	0.866938	0.849846	0.875863	0.865727	0.863541	1	0.89297	0.0623312
664	0	20771	5297	0	0	129.173	9.73416	150.313	11.6816	0	0	27.4479	6.24757	43.2095	10.1276	664	26	26068	0.104272	133.469	13.251	30.6506	9.60028	0.913054	0.89397	0.900855	0.887506	0.881713	0.888215	0.926442	0.894794	0.892186	0.890805	0.921302	0.868728	0.862226	0.855973	0.868536	0.867884	0.850046	0.87617	0.865908	0.864911	1	0.893756	0.0620127
670	35	26590	11497	92.9812	1.92906	110.758	7.4488	130.677	9.42651	10.1232	0.635577	17.2789	3.51333	28.3736	6.19159	670	21	38122	0.152488	116.748	12.2295	20.6183	6.79628	0.930801	0.90074	0.908531	0.906366	0.887768	0.887322	0.904661	0.908163	0.884699	0.870075	0.907048	0.854808	0.873984	0.852434	0.860855	0.863307	0.858572	0.869839	0.865694	0.847083	1	0.897535	0.0604926
674	28	23603	10263	108.034	5.47558	123.281	8.57116	143.204	10.638	15.9481	2.43221	23.8165	5.01207	37.33	8.35408	674	25	33894	0.135576	129.301	13.0225	27.9019	8.79131	0.9322	0.90128	0.909955	0.907506	0.888756	0.887827	0.905514	0.908538	0.885171	0.870729	0.907594	0.855314	0.874506	0.853234	0.862144	0.863294	0.858397	0.869874	0.86592	0.846374	1	0.898379	0.0601393
676	24	22243	9687	113.967	6.70644	129.976	9.58839	149.924	11.8063	18.7599	3.35703	27.9419	6.24256	42.8967	10.1897	676	27	31954	0.127816	136.012	13.8089	32.4686	10.2948	0.933592	0.902563	0.911513	0.908603	0.889795	0.889294	0.905708	0.909245	0.885429	0.870986	0.90757	0.856027	0.874977	0.853665	0.861927	0.863272	0.858077	0.870423	0.866042	0.846248	1	0.899308	0.0597942
682	3	31266	10396	91.5587	1.01549	113.455	8.12037	130.865	9.22208	9.65873	0.321844	18.599	4.01725	28.4756	6.04422	682	21	41665	0.16666	117.797	11.2922	21.0627	6.28498	0.925381	0.906552	0.902316	0.903396	0.899916	0.863351	0.89724	0.910596	0.890496	0.877151	0.894456	0.84943	0.866963	0.852658	0.871631	0.850714	0.862979	0.873851	0.859378	0.872003	1	0.89557	0.0601156
686	2	27728	9204	112.34	5.22626	130.634	9.43503	147.759	10.5548	17.9012	2.47331	28.3475	6.19871	40.9402	8.81232	686	25	36934	0.147736	134.901	12.2268	31.485	8.82489	0.926842	0.907402	0.903761	0.904316	0.900701	0.864745	0.897181	0.91187	0.891333	0.877701	0.894961	0.849908	0.867588	0.852954	0.871622	0.851086	0.862985	0.873761	0.859114	0.87169	1	0.896464	0.0597437
688	2	26078	8664	118.551	4.56945	137.004	10.4517	153.916	11.6716	20.9805	2.40596	32.737	7.55812	46.3376	10.5981	688	27	34744	0.138976	141.22	13.0205	36.1279	10.2724	0.92816	0.90879	0.904804	0.904904	0.901782	0.865358	0.897507	0.91256	0.891363	0.87877	0.89496	0.850147	0.867632	0.853529	0.871589	0.852291	0.862724	0.873921	0.859415	0.871287	1	0.897263	0.0594168
694	0	21640	8957	0	0	108.522	7.29377	129.355	9.44512	0	0	16.2575	3.29505	27.5347	6.04738	694	21	30597	0.122388	114.62	12.3935	19.5588	6.68698	0.934814	0.899451	0.920188	0.907148	0.91138	0.865167	0.896657	0.913897	0.881018	0.87891	0.891885	0.85644	0.86819	0.850247	0.875838	0.861326	0.870559	0.869415	0.866408	0.873452	1	0.899643	0.0599407
698	0	19167	7913	0	0	120.832	8.39852	141.628	10.5746	0	0	22.4303	4.69694	36.1224	8.12855	698	25	27080	0.10832	126.909	13.1165	26.4312	8.58462	0.934823	0.900702	0.921455	0.908032	0.912758	0.866304	0.897397	0.914457	0.881204	0.878748	0.892171	0.856684	0.867578	0.850222	0.875905	0.862057	0.87055	0.869073	0.866396	0.873578	1	0.900297	0.0596408
700	0	18039	7440	0	0	126.409	9.37731	147.26	11.6585	0	0	25.7172	5.75033	40.6672	9.68234	700	27	25479	0.101916	132.498	13.8503	30.0827	9.84844	0.935967	0.902331	0.921857	0.90918	0.912889	0.867145	0.898583	0.914322	0.882177	0.879136	0.892559	0.856647	0.868186	0.85021	0.875721	0.862436	0.870285	0.869167	0.867204	0.873916	1	0.901049	0.05929
706	0	16487	13663	0	0	105.69	6.74389	125.131	9.15242	0	0	15.0033	2.89127	24.9368	5.49425	706	23	30150	0.1206	114.5	12.5094	19.5049	6.53473	0.925605	0.903466	0.915672	0.90602	0.895638	0.87806	0.901061	0.897529	0.877629	0.879204	0.907629	0.856932	0.867695	0.847363	0.872687	0.863947	0.872869	0.871277	0.847496	0.864627	1	0.897346	0.0623736
710	0	14537	12095	0	0	115.294	7.7816	134.615	10.1898	0	0	19.482	3.98028	31.0533	7.09689	710	27	26632	0.106528	124.069	13.1436	24.7371	8.04448	0.927155	0.904344	0.91666	0.906616	0.897116	0.878961	0.901416	0.897529	0.878924	0.880032	0.907855	0.857502	0.868241	0.847458	0.872165	0.863998	0.873047	0.87132	0.847383	0.865275	1	0.898176	0.0621275
712	0	13623	11417	0	0	121.315	8.72007	140.455	11.1886	0	0	22.7224	4.9494	35.3168	8.51306	712	29	25040	0.10016	130.042	13.7592	28.4648	9.25841	0.928335	0.90597	0.917452	0.908207	0.898163	0.880292	0.902017	0.898462	0.879293	0.88123	0.908407	0.858047	0.86893	0.848323	0.872085	0.865076	0.873303	0.871825	0.847784	0.865935	1	0.899212	0.0617217
718	2	18474	17648	91.1106	0.687269	106.814	6.86822	124.148	9.07296	9.51636	0.214377	15.488	3.013	24.3565	5.38598	718	24	36124	0.144496	115.282	11.8088	19.8203	6.20256	0.921437	0.915555	0.909797	0.897478	0.8848	0.889132	0.91035	0.888025	0.901257	0.883194	0.919403	0.862432	0.858709	0.847553	0.863719	0.863498	0.877616	0.864841	0.84502	0.860287	1	0.898066	0.0599043
722	2	16302	15656	103.14	0.789639	116.832	7.96363	134.111	10.0673	13.7828	0.315128	20.2739	4.17969	30.6988	6.9627	722	28	31960	0.12784	125.296	12.5154	25.3803	7.73463	0.923217	0.916505	0.910936	0.89903	0.886029	0.890691	0.910873	0.889252	0.901408	0.884293	0.92015	0.863454	0.859277	0.847372	0.86408	0.863157	0.878301	0.865128	0.844931	0.860216	1	0.89914	0.0594116
724	2	15354	14783	108.94	2.61223	121.712	8.86047	138.897	10.985	16.2545	1.16239	22.9537	5.05499	34.1501	8.152	724	30	30139	0.120556	130.14	13.1535	28.445	8.77211	0.924317	0.918013	0.911726	0.900395	0.887239	0.891586	0.911643	0.890109	0.901971	0.884585	0.920518	0.863848	0.859534	0.848369	0.864395	0.863665	0.87838	0.865357	0.845201	0.860646	1	0.900064	0.059112
730	2	22476	17338	92.5862	0.217812	108.733	7.24288	126.242	9.39126	9.98261	0.0701437	16.3484	3.29068	25.6189	5.78516	730	23	39816	0.159264	116.356	11.9753	20.385	6.46672	0.928019	0.909534	0.891137	0.896612	0.888776	0.897039	0.897993	0.893761	0.904649	0.870266	0.912887	0.857909	0.86582	0.855196	0.868646	0.854292	0.864251	0.871584	0.854832	0.864552	1	0.896217	0.0624398
734	2	19857	15329	108.008	3.36154	123.753	8.56048	140.895	10.5307	15.8613	1.4707	24.0859	5.03783	35.5694	8.04714	734	27	35188	0.140752	131.22	12.7257	29.088	8.65805	0.929465	0.910381	0.892378	0.897806	0.890502	0.898318	0.899284	0.894751	0.904911	0.871476	0.913166	0.857423	0.866133	0.855675	0.869032	0.855292	0.864812	0.871519	0.854808	0.864727	1	0.897239	0.0621463
736	2	18640	14460	115.83	4.45886	131.081	9.65958	148.131	11.6494	19.5742	2.24186	28.6565	6.39543	41.3815	9.85479	736	29	33102	0.132408	138.528	13.5414	34.2146	10.2617	0.930926	0.911773	0.893798	0.899402	0.890777	0.899417	0.899644	0.895172	0.90564	0.87182	0.91357	0.857426	0.866307	0.856202	0.8696	0.855401	0.864933	0.87176	0.854601	0.864389	1	0.898158	0.0616021
742	3	22968	14132	91.8467	0.247824	109.197	7.31508	127.324	9.35863	9.74642	0.0784128	16.5602	3.3473	26.27	5.84215	742	22	37103	0.148412	116.1	12.0005	20.258	6.49431	0.936555	0.906638	0.893162	0.899146	0.892205	0.893445	0.885939	0.909104	0.89102	0.871506	0.906409	0.835943	0.868879	0.858515	0.872194	0.858219	0.865011	0.877988	0.853785	0.862531	1	0.896595	0.0617647
746	3	20304	12525	111.43	3.7198	122.183	8.46963	140.132	10.4935	17.417	1.70335	23.1864	4.85655	34.9982	7.91216	746	26	32832	0.131328	129.029	12.7438	27.6919	8.44961	0.937576	0.907484	0.895285	0.89958	0.893701	0.894478	0.886803	0.909981	0.891112	0.87203	0.906905	0.83609	0.869167	0.85901	0.872213	0.858903	0.865055	0.877498	0.854669	0.862223	1	0.897484	0.0613933
748	3	19094	11795	116.529	6.13536	127.96	9.49404	145.823	11.4505	20.0058	3.16594	26.6719	5.98365	39.4823	9.35073	748	28	30892	0.123568	134.779	13.4582	31.5625	9.70878	0.938576	0.908973	0.896608	0.900961	0.894843	0.895167	0.887447	0.91098	0.891881	0.872556	0.906367	0.836576	0.869594	0.859235	0.872443	0.8593	0.865192	0.877428	0.854493	0.862278	1	0.898396	0.0612296
754	4	22213	12616	92.9402	1.31607	110.185	7.43755	128.456	9.35651	10.1029	0.432698	17.015	3.46629	26.9655	5.91962	754	22	34833	0.139332	116.8	12.0068	20.6181	6.57554	0.926693	0.910502	0.907372	0.891942	0.885324	0.884363	0.875664	0.882597	0.891109	0.878248	0.914463	0.829257	0.874645	0.874358	0.854133	0.854133	0.869994	0.876138	0.857994	0.850329	1	0.893753	0.0607593
758	4	19574	11232	105.47	3.16674	120.849	8.40159	138.947	10.4633	14.7711	1.35307	22.4399	4.70778	34.1279	7.74715	758	26	30810	0.12324	127.445	12.6764	26.6998	8.22335	0.927735	0.911928	0.908471	0.892941	0.886319	0.885378	0.876534	0.883869	0.892048	0.878384	0.913892	0.829747	0.8747	0.87556	0.854236	0.853927	0.870107	0.876323	0.858147	0.850519	1	0.894639	0.0604315
760	4	18382	10594	115.029	2.72058	130.752	9.50591	148.689	11.613	19.1205	1.34989	28.4293	6.22798	41.8372	9.85147	760	28	28980	0.11592	137.307	13.4648	33.3295	10.0896	0.928813	0.912974	0.909679	0.893875	0.887026	0.886387	0.877105	0.884938	0.892633	0.879503	0.914717	0.829814	0.874948	0.875569	0.854865	0.854072	0.869928	0.876225	0.858351	0.851018	1	0.895483	0.0602255
766	0	22369	10975	0	0	110.029	7.4994	129.226	9.32521	0	0	16.948	3.49582	27.4432	5.97034	766	22	33344	0.133376	116.348	12.1542	20.4024	6.65227	0.92132	0.912728	0.89205	0.888256	0.891825	0.875885	0.894974	0.892949	0.885737	0.888661	0.900027	0.871536	0.871326	0.872301	0.863199	0.867802	0.889051	0.882693	0.857246	0.84231	1	0.894235	0.0637489
770	0	19749	9717	0	0	121.925	8.63659	141.069	10.5041	0	0	23.0546	4.943	35.6953	8.01427	770	26	29466	0.117864	128.238	12.9378	27.2232	8.53657	0.922606	0.914647	0.893453	0.889805	0.892944	0.876841	0.895897	0.893386	0.886462	0.889483	0.900495	0.872141	0.87192	0.872938	0.863877	0.86795	0.889771	0.883646	0.8577	0.84175	1	0.895355	0.0633581
772	0	18568	9186	0	0	129.318	9.68857	148.534	11.5602	0	0	27.5355	6.24606	41.7011	9.77583	772	28	27754	0.111016	135.678	13.74	32.224	10.1077	0.923993	0.915832	0.894646	0.890268	0.894736	0.877765	0.896754	0.894033	0.887764	0.889926	0.900411	0.872613	0.872433	0.873153	0.864416	0.867983	0.890286	0.883999	0.857948	0.841248	1	0.896294	0.0630948
778	1	19866	10731	91.0446	0	108.609	7.25804	127.502	9.17284	9.49418	0	16.2943	3.28798	26.3615	5.71516	778	22	30598	0.122392	115.235	12.0418	19.8248	6.44638	0.919603	0.903719	0.8846	0.898588	0.886169	0.867622	0.905468	0.89916	0.903834	0.868946	0.901137	0.865906	0.873064	0.862197	0.866691	0.873145	0.871413	0.882541	0.842735	0.839123	1	0.892419	0.0640755
782	1	17599	9584	102.074	0	121.753	8.41795	140.291	10.4216	13.3594	0	22.9418	4.79616	35.1079	7.87023	782	26	27184	0.108736	128.288	12.7528	27.2308	8.39776	0.920707	0.905146	0.887213	0.89972	0.886698	0.868323	0.906379	0.899169	0.904043	0.870383	0.901008	0.866282	0.874467	0.862309	0.866576	0.873841	0.87134	0.884031	0.843456	0.839023	1	0.893434	0.0635876
784	1	16511	9064	107.178	0	128.891	9.46903	147.174	11.5874	15.4553	0	27.2472	6.06647	40.5887	9.65636	784	28	25576	0.102304	135.369	13.4898	31.9749	9.87617	0.921919	0.906866	0.888607	0.901138	0.887903	0.869683	0.907159	0.899652	0.904461	0.870386	0.901705	0.866691	0.87502	0.863036	0.866789	0.874414	0.871266	0.884032	0.843818	0.839283	1	0.894473	0.0632835
790	0	20489	12827	0	0	108.078	7.11522	127.05	9.24518	0	0	16.0511	3.19315	26.0929	5.72528	790	22	33316	0.133264	115.382	12.2178	19.9173	6.53967	0.924301	0.916392	0.885671	0.90437	0.88459	0.886931	0.906441	0.878212	0.901294	0.869342	0.902824	0.853434	0.864284	0.854784	0.850087	0.868006	0.856961	0.874775	0.834704	0.847581	1	0.89413	0.060196
794	0	18029	11386	0	0	117.117	8.11759	136.111	10.2773	0	0	20.4312	4.28037	32.0926	7.31888	794	26	29415	0.11766	124.469	12.9178	24.9451	8.01418	0.925361	0.91778	0.887421	0.905507	0.886334	0.887081	0.906595	0.878752	0.902159	0.869998	0.903298	0.853289	0.864814	0.855023	0.851011	0.867466	0.85725	0.875387	0.835101	0.847969	1	0.895063	0.0596308
796	0	16931	10767	0	0	123.814	9.12982	142.732	11.2467	0	0	24.1686	5.41083	37.0395	8.81318	796	28	27698	0.110792	131.168	13.6075	29.1719	9.35167	0.927215	0.91938	0.888746	0.906455	0.887393	0.888061	0.907286	0.879522	0.902809	0.871074	0.904018	0.853618	0.8649	0.85573	0.851686	0.86786	0.858112	0.875659	0.835656	0.847715	1	0.896159	0.059288
802	3	23977	14669	91.4256	0.668328	109.877	7.47306	127.715	9.19594	9.61485	0.20886	16.8769	3.46579	26.494	5.7615	802	22	38649	0.154596	116.646	11.9045	20.5264	6.46834	0.928562	0.920748	0.902986	0.915962	0.878237	0.902831	0.882067	0.885417	0.874602	0.864835	0.908976	0.844627	0.862299	0.846529	0.853489	0.848858	0.849065	0.869751	0.847292	0.848599	1	0.895894	0.0600721
806	2	21254	12990	102.935	1.87964	119.29	8.44685	137.1	10.2174	13.7125	0.747241	21.5978	4.60753	32.7797	7.37716	806	26	34246	0.136984	126.045	12.593	25.8388	7.95383	0.929612	0.921538	0.904062	0.916501	0.879592	0.903376	0.883096	0.885972	0.874701	0.865386	0.909727	0.845617	0.862962	0.846756	0.854114	0.849895	0.849617	0.870423	0.847792	0.848785	1	0.896698	0.0598188
808	2	19994	12277	110.05	0.580022	125.077	9.37972	142.84	11.1851	16.727	0.263303	24.9248	5.62395	37.1151	8.77826	808	28	32273	0.129092	131.833	13.2852	29.5616	9.16205	0.930732	0.922877	0.905447	0.916881	0.880643	0.90413	0.884129	0.886763	0.876057	0.865429	0.909863	0.846637	0.863555	0.847953	0.854383	0.849921	0.849952	0.870774	0.848077	0.84879	1	0.897607	0.0594107
814	6	24812	11917	93.2786	2.19201	111.349	7.67202	129.824	9.387	10.2239	0.729231	17.5674	3.65236	27.8254	6.04183	814	21	36735	0.14694	117.339	11.9683	20.8939	6.62807	0.934953	0.926092	0.906737	0.906316	0.884429	0.872955	0.874888	0.883381	0.873608	0.86355	0.913679	0.851967	0.866041	0.839172	0.861957	0.841391	0.863768	0.868599	0.850374	0.854566	1	0.895413	0.0595316
818	6	22039	10612	107.137	3.05071	121.18	8.64605	139.479	10.4634	15.4754	1.35319	22.6411	4.8778	34.5151	7.79847	818	25	32657	0.130628	127.123	12.6312	26.4983	8.1711	0.935864	0.926922	0.907616	0.906712	0.88543	0.873534	0.875188	0.884328	0.874192	0.8647	0.913801	0.852007	0.866705	0.839391	0.862158	0.841918	0.863506	0.868956	0.850155	0.854457	1	0.896075	0.0592308
820	6	20691	10016	113.199	4.73759	127.205	9.59098	145.483	11.4288	18.2899	2.23941	26.2183	5.98135	39.2083	9.29474	820	28	30713	0.122852	133.163	13.3441	30.453	9.4544	0.936721	0.928532	0.90924	0.907694	0.886498	0.874434	0.876502	0.884577	0.875297	0.86478	0.914222	0.85218	0.867434	0.839628	0.862811	0.842314	0.864145	0.869453	0.849901	0.854247	1	0.897032	0.0587316
826	0	22392	9213	0	0	110.127	7.56416	129.168	9.34982	0	0	16.9965	3.53191	27.4087	5.97197	826	21	31605	0.12642	115.677	11.8702	20.0317	6.45175	0.927464	0.92256	0.90617	0.920171	0.897817	0.869166	0.901218	0.897659	0.875194	0.881221	0.900807	0.869404	0.860876	0.847667	0.847034	0.846986	0.876444	0.888246	0.858124	0.839741	1	0.899245	0.0578541
830	0	19849	8178	0	0	121.747	8.6493	140.88	10.3883	0	0	22.9568	4.94014	35.5414	7.89232	830	25	28027	0.112108	127.33	12.6538	26.6289	8.25752	0.929068	0.923467	0.907018	0.920363	0.898669	0.870214	0.901434	0.898776	0.875709	0.881364	0.90213	0.869126	0.861562	0.848325	0.847326	0.847147	0.87603	0.888732	0.858137	0.840422	1	0.900024	0.0575407
832	0	18587	7739	0	0	128.761	9.6706	147.92	11.4839	0	0	27.1844	6.16857	41.1865	9.68477	832	27	26326	0.105304	134.393	13.4531	31.3006	9.75349	0.930506	0.92496	0.908437	0.921105	0.899795	0.871325	0.902321	0.899206	0.875997	0.882341	0.902416	0.869711	0.861449	0.84823	0.847109	0.8469	0.875731	0.889444	0.859341	0.840595	1	0.900969	0.057134
838	1	19306	10493	91.66	0	108.262	7.23186	127.572	9.30473	9.68716	0	16.1391	3.2566	26.4163	5.81698	838	22	29800	0.1192	115.061	12.2249	19.7576	6.54855	0.927299	0.915956	0.883037	0.914262	0.886963	0.861359	0.896661	0.885218	0.884849	0.895621	0.896695	0.880604	0.863003	0.859228	0.856225	0.846359	0.879883	0.876393	0.855185	0.834782	1	0.894441	0.062771
842	1	17107	9302	105.2	0	119.714	8.3409	138.793	10.4217	14.6188	0	21.8175	4.59082	34.0123	7.71093	842	26	26410	0.10564	126.433	12.8993	26.1125	8.27819	0.92836	0.916736	0.885081	0.914351	0.887751	0.86242	0.897198	0.886255	0.885441	0.896763	0.897312	0.881295	0.86348	0.860072	0.856077	0.846819	0.880008	0.876467	0.855566	0.835744	1	0.895304	0.0624875
844	1	16069	8764	113.258	0	123.401	9.22506	142.468	11.3519	18.2246	0	23.9389	5.41128	36.8506	8.8782	844	28	24834	0.099336	130.13	13.5487	28.4953	9.21075	0.929693	0.918076	0.886849	0.9157	0.888359	0.864037	0.898063	0.886949	0.885379	0.897298	0.897499	0.881513	0.863594	0.860735	0.856688	0.847004	0.880144	0.876762	0.855561	0.837038	1	0.896312	0.0621187
850	19	25361	13413	93.2804	3.32589	110.305	7.42574	129.066	9.34232	10.2468	1.13689	17.0692	3.47303	27.3447	5.98605	850	22	38793	0.155172	116.783	12.0873	20.6187	6.64881	0.934756	0.921597	0.865362	0.902598	0.894633	0.884605	0.906684	0.900639	0.895767	0.88128	0.90564	0.861818	0.858531	0.856057	0.849174	0.864138	0.879953	0.888511	0.838966	0.841788	1	0.896565	0.060566
854	17	22412	11892	114.131	5.6932	126.171	8.7062	144.786	10.6573	18.7867	2.9025	25.5176	5.33055	38.5647	8.59471	854	26	34321	0.137284	132.615	12.9413	30.035	9.09685	0.93555	0.922467	0.868025	0.903514	0.895268	0.884939	0.906792	0.902596	0.895691	0.881938	0.906369	0.862446	0.858673	0.85672	0.848824	0.864267	0.880073	0.888712	0.840083	0.841802	1	0.897438	0.0601322
856	16	21115	11235	117.252	7.37438	131.4	9.64923	150.001	11.6693	20.4535	4.03299	28.8616	6.40923	42.9445	10.1129	856	28	32366	0.129464	137.85	13.6618	33.746	10.36	0.936399	0.923793	0.869802	0.90422	0.895971	0.885636	0.907511	0.902753	0.896141	0.882361	0.906924	0.863792	0.85922	0.857273	0.849642	0.864688	0.879812	0.888309	0.840203	0.841408	1	0.898272	0.0596826
862	0	24024	11158	0	0	111.406	7.81977	128.624	9.11537	0	0	17.6041	3.74118	27.0488	5.78662	862	21	35182	0.140728	116.867	11.5026	20.5995	6.28451	0.929168	0.91264	0.876883	0.903559	0.889219	0.893482	0.886348	0.875036	0.903459	0.869266	0.917955	0.850961	0.856219	0.847308	0.851643	0.876087	0.874112	0.883946	0.859786	0.850378	1	0.893729	0.0635376
866	0	21234	9887	0	0	119.37	8.80183	136.455	10.1421	0	0	21.6682	4.83607	32.3184	7.25847	866	25	31121	0.124484	124.797	12.1989	25.0517	7.5685	0.930352	0.914656	0.879053	0.904968	0.891167	0.894846	0.887038	0.875502	0.903361	0.868465	0.917708	0.851676	0.85807	0.848334	0.851467	0.876707	0.874136	0.883696	0.860834	0.850583	1	0.8949	0.063139
868	0	19899	9318	0	0	126.325	9.71661	143.234	11.0425	0	0	25.6979	5.98528	37.3997	8.68131	868	27	29217	0.116868	131.717	12.8567	29.4299	8.84182	0.931324	0.915631	0.880515	0.905894	0.892785	0.894719	0.888284	0.876185	0.903464	0.869802	0.91813	0.852517	0.858439	0.84829	0.851679	0.8774	0.87444	0.883955	0.860937	0.850464	1	0.895764	0.0628067
874	1	22665	9574	92.5153	0	109.222	7.28588	129.988	9.60115	9.95965	0	16.5694	3.3342	27.9497	6.22139	874	21	32240	0.12896	115.388	12.4394	19.9487	6.80814	0.922084	0.920983	0.900667	0.911197	0.882475	0.881963	0.893641	0.873589	0.899349	0.848604	0.916765	0.858654	0.8558	0.868998	0.858669	0.850279	0.873713	0.884646	0.850264	0.837795	1	0.895243	0.0630799
878	1	20037	8497	107.246	0	120.461	8.42249	141.209	10.7664	15.4847	0	22.2294	4.69986	35.8301	8.28003	878	25	28535	0.11414	126.639	13.2042	26.2791	8.63765	0.923533	0.92192	0.901787	0.912756	0.883704	0.883459	0.893937	0.874102	0.899352	0.848817	0.917154	0.859593	0.856194	0.868512	0.859786	0.850166	0.874084	0.884843	0.850867	0.83748	1	0.896163	0.0626205
880	1	18880	8005	111.645	0	127.59	9.43332	148.211	11.7806	17.4601	0	26.4392	5.91411	41.4646	10.0048	880	27	26886	0.107544	133.729	13.883	30.9125	10.0784	0.924701	0.922692	0.903481	0.913803	0.884382	0.884103	0.895094	0.875716	0.899911	0.849383	0.917392	0.860262	0.857231	0.868556	0.859983	0.851447	0.874972	0.884773	0.851782	0.837648	1	0.897108	0.0622299
886	0	19507	12664	0	0	108.664	7.34174	126.387	8.9922	0	0	16.3235	3.33226	25.6704	5.49607	886	22	32171	0.128684	115.641	11.8107	20.0029	6.28307	0.933403	0.933076	0.908722	0.918187	0.88112	0.878928	0.910634	0.877001	0.871732	0.845808	0.895294	0.861972	0.867412	0.861444	0.864505	0.834742	0.864039	0.871686	0.838877	0.831681	1	0.898438	0.0580792
890	0	17254	11199	0	0	122.137	8.51952	139.675	10.1742	0	0	23.1647	4.88992	34.6276	7.61069	890	26	28453	0.113812	129.04	12.5763	27.6765	8.28613	0.934365	0.935191	0.909412	0.919341	0.882508	0.88054	0.911011	0.878132	0.872158	0.845816	0.895319	0.863143	0.867887	0.862317	0.865058	0.835413	0.86432	0.871824	0.839964	0.831371	1	0.899449	0.0577439
892	0	16157	10591	0	0	130.407	9.5616	147.818	11.2809	0	0	28.2135	6.25933	41.0766	9.4867	892	28	26748	0.106992	137.301	13.3461	33.3067	9.94357	0.935752	0.936444	0.910517	0.920424	0.883711	0.881019	0.911732	0.878926	0.872794	0.845876	0.89588	0.862943	0.868065	0.863242	0.865392	0.836175	0.865074	0.87128	0.839913	0.831969	1	0.900338	0.0574272
898	0	16587	12766	0	0	106.901	6.96664	126.382	9.43814	0	0	15.5306	3.06022	25.7068	5.81189	898	23	29353	0.117412	115.373	12.6269	19.9563	6.74037	0.938183	0.916755	0.899601	0.93447	0.883044	0.881188	0.912428	0.879774	0.869298	0.861394	0.90478	0.871955	0.864154	0.860168	0.860781	0.844105	0.875396	0.871666	0.825316	0.828927	1	0.899214	0.0584068
902	0	14707	11312	0	0	117.048	8.02642	136.512	10.4832	0	0	20.3892	4.22284	32.3945	7.5306	902	27	26019	0.104076	125.51	13.3151	25.6086	8.37575	0.939006	0.917253	0.900919	0.934605	0.883624	0.881894	0.91314	0.880434	0.869096	0.862043	0.905204	0.871882	0.864522	0.861467	0.860736	0.845882	0.87538	0.871536	0.825877	0.828952	1	0.899819	0.0581824
904	0	13873	10648	0	0	123.888	8.94784	143.26	11.4183	0	0	24.1951	5.27099	37.4665	9.0377	904	29	24521	0.098084	132.3	13.9323	29.958	9.71896	0.940011	0.918356	0.902145	0.935178	0.885139	0.882733	0.913605	0.881265	0.869561	0.862342	0.905143	0.871763	0.864443	0.861568	0.862016	0.845296	0.875331	0.871885	0.826067	0.828453	1	0.900584	0.057896
910	0	19712	14253	0	0	108.174	7.25642	125.478	9.13222	0	0	16.1018	3.2627	25.1405	5.51862	910	23	33965	0.13586	115.436	11.7677	19.8948	6.2334	0.938819	0.914029	0.877197	0.928691	0.884352	0.888841	0.91291	0.891624	0.874415	0.876358	0.909848	0.868894	0.847843	0.857677	0.851156	0.849198	0.88179	0.87917	0.842632	0.830075	1	0.897946	0.0609079
914	0	17416	12671	0	0	120.909	8.41685	138.027	10.222	0	0	22.4741	4.73449	33.4391	7.47125	914	27	30087	0.120348	128.118	12.508	27.092	8.11132	0.939957	0.916509	0.878436	0.929338	0.885067	0.889271	0.9139	0.89198	0.875378	0.877422	0.910692	0.870559	0.848207	0.858261	0.851115	0.848423	0.881909	0.879267	0.842906	0.829661	1	0.898952	0.0604715
916	0	16375	11965	0	0	127.557	9.40046	144.532	11.2907	0	0	26.4163	5.89385	38.4401	9.06155	916	29	28340	0.11336	134.724	13.2353	31.4927	9.48715	0.940737	0.918049	0.879799	0.930099	0.886186	0.889838	0.914838	0.893084	0.876023	0.877876	0.910515	0.871401	0.848165	0.858469	0.85157	0.848518	0.882534	0.879199	0.843172	0.829481	1	0.899807	0.0601755
922	4	21134	13538	94.0402	3.04761	108.987	7.27124	127.538	9.33308	10.4907	1.01808	16.4632	3.31049	26.398	5.82305	922	22	34676	0.138704	116.228	12.1734	20.3412	6.58917	0.928668	0.911365	0.883233	0.907054	0.885584	0.87487	0.898619	0.889506	0.887545	0.8611	0.911524	0.864676	0.845686	0.850069	0.855347	0.860134	0.876139	0.872015	0.85304	0.839356	1	0.892919	0.0637846
926	3	18699	12008	110.267	3.44063	120.952	8.35448	139.353	10.4335	16.8734	1.60101	22.4929	4.68838	34.4201	7.77866	926	26	30710	0.12284	128.146	12.8732	27.156	8.4218	0.930202	0.913041	0.884077	0.90788	0.88704	0.875285	0.89917	0.889775	0.888245	0.861674	0.912113	0.865679	0.846597	0.851123	0.856757	0.860892	0.876799	0.872485	0.853338	0.839629	1	0.893918	0.0633563
928	3	17561	11301	121.257	5.14759	129.35	9.44091	147.51	11.4958	22.4649	2.86332	27.5317	6.0607	40.851	9.61263	928	28	28865	0.11546	136.459	13.585	32.7459	10.0397	0.93137	0.914499	0.885501	0.909111	0.887424	0.875784	0.900191	0.890819	0.889087	0.861961	0.912316	0.866032	0.846025	0.850927	0.856834	0.861389	0.877204	0.872891	0.853854	0.839269	1	0.89479	0.0629843
934	0	17340	12203	0	0	107.272	7.15494	124.849	9.13581	0	0	15.7016	3.16588	24.7707	5.4878	934	23	29543	0.118172	114.532	11.808	19.4477	6.18569	0.930051	0.920793	0.896236	0.907948	0.87855	0.88141	0.896964	0.883983	0.886741	0.828944	0.915936	0.845395	0.847646	0.848661	0.857242	0.845361	0.86699	0.872508	0.840605	0.843262	1	0.893275	0.0621881
938	0	15336	10920	0	0	120.265	8.26533	137.661	10.2625	0	0	22.1106	4.58235	33.1825	7.48505	938	27	26256	0.105024	127.5	12.5386	26.7155	8.08372	0.931159	0.92257	0.897909	0.909221	0.880066	0.882122	0.898233	0.884426	0.887778	0.83021	0.916152	0.846168	0.847882	0.847806	0.856909	0.845597	0.867478	0.873153	0.840151	0.842626	1	0.894344	0.0617494
940	0	14421	10321	0	0	126.882	9.25401	144.275	11.3028	0	0	25.9918	5.71525	38.2406	9.05536	940	29	24742	0.098968	134.137	13.295	31.1013	9.47221	0.93216	0.924319	0.898573	0.910112	0.881154	0.883518	0.898917	0.885155	0.888348	0.830935	0.916438	0.847567	0.848113	0.848072	0.857732	0.846455	0.867452	0.87303	0.84015	0.842697	1	0.895268	0.0612952
946	2	16657	14388	93.1176	2.69001	107.088	6.98099	126.394	9.46984	10.1797	0.876429	15.6122	3.07253	25.7164	5.8163	946	23	31047	0.124188	116.034	12.6653	20.2944	6.79224	0.928447	0.924405	0.888669	0.91194	0.8787	0.877685	0.903694	0.879103	0.874561	0.828647	0.914243	0.853835	0.838583	0.852127	0.85216	0.84968	0.860003	0.875012	0.83554	0.846394	1	0.892325	0.0610925
950	2	14744	12863	109.441	5.68397	117.896	8.07778	137.172	10.5411	16.5824	2.55419	20.8333	4.31995	32.8654	7.63307	950	27	27609	0.110436	126.876	13.3826	26.4387	8.55224	0.929443	0.925532	0.890887	0.913017	0.879369	0.878844	0.905665	0.880474	0.875222	0.829041	0.915227	0.854812	0.839509	0.852566	0.851588	0.849723	0.859303	0.876037	0.836285	0.847151	1	0.893419	0.0605286
952	2	13837	12127	121.063	6.94705	124.977	9.04828	144.159	11.5214	22.4559	3.81571	24.8381	5.43733	38.1763	9.21018	952	29	25966	0.103864	133.935	14.0434	31.0673	9.98296	0.930255	0.926712	0.892224	0.913772	0.880401	0.879978	0.90605	0.881249	0.875684	0.830759	0.91562	0.855349	0.840118	0.853404	0.851633	0.850843	0.8592	0.875318	0.836825	0.846819	1	0.894284	0.0603296
958	0	19031	13708	0	0	108.592	7.31868	124.869	9.10951	0	0	16.2901	3.31501	24.7802	5.48017	958	23	32739	0.130956	115.407	11.418	19.8449	6.04211	0.94557	0.930297	0.888222	0.917514	0.881609	0.867177	0.897599	0.873041	0.864718	0.835426	0.907312	0.853294	0.85531	0.850927	0.856135	0.835914	0.867604	0.875332	0.838892	0.850484	1	0.894876	0.0593144
962	0	16913	12161	0	0	118.78	8.42248	134.966	10.147	0	0	21.3241	4.56775	31.2889	7.11987	962	27	29074	0.116296	125.55	12.169	25.4921	7.58301	0.946223	0.931468	0.890022	0.917865	0.882524	0.869299	0.898449	0.874321	0.865258	0.835712	0.907082	0.853323	0.855266	0.851362	0.855816	0.836452	0.867803	0.875851	0.83941	0.850812	1	0.89574	0.058993
964	0	15936	11485	0	0	126.396	9.37612	142.592	11.1977	0	0	25.7092	5.75555	36.9273	8.78705	964	29	27421	0.109684	133.179	12.9407	30.4078	9.06773	0.946847	0.932296	0.892145	0.918657	0.883502	0.870264	0.899256	0.874932	0.865468	0.836075	0.907698	0.854053	0.85564	0.851792	0.855859	0.836913	0.868112	0.876007	0.839557	0.851355	1	0.896567	0.0586527
970	9	21858	12906	92.2131	2.62302	108.871	7.16009	128.27	9.40892	9.88672	0.86549	16.4047	3.25313	26.8554	5.96824	970	22	34773	0.139092	116.066	12.3714	20.2818	6.73706	0.934791	0.91873	0.902352	0.908507	0.878354	0.881086	0.895666	0.892172	0.872228	0.857246	0.90773	0.853219	0.854255	0.864147	0.862551	0.849452	0.868634	0.858051	0.845354	0.830314	1	0.895552	0.0622442
974	8	19351	11485	109.162	3.66579	121.675	8.32751	140.845	10.5678	16.3812	1.69239	22.891	4.72045	35.5356	8.07475	974	26	30844	0.123376	128.81	13.0791	27.5976	8.69783	0.936503	0.920179	0.904098	0.909415	0.879733	0.882084	0.896187	0.893707	0.873039	0.858173	0.908361	0.854105	0.854526	0.864609	0.862485	0.849306	0.86931	0.85913	0.84548	0.830988	1	0.896708	0.0618742
976	8	18148	10804	117.887	5.90985	129.917	9.43485	149.038	11.7131	20.6949	3.14078	27.8897	6.11794	42.1414	10.0347	976	28	28960	0.11584	137.047	13.877	33.2045	10.4194	0.937724	0.921944	0.905767	0.910204	0.881233	0.883115	0.896789	0.89413	0.87405	0.858736	0.908425	0.854921	0.855473	0.865124	0.862017	0.849603	0.870649	0.858322	0.845442	0.831561	1	0.897748	0.0614724
982	2	23230	11860	92.6772	0.583922	111.23	7.70008	128.025	9.14792	10.013	0.188414	17.5137	3.65792	26.6806	5.75593	982	22	35092	0.140368	116.905	11.4314	20.6114	6.23396	0.930853	0.924456	0.893124	0.908312	0.872065	0.872022	0.907386	0.896672	0.8804	0.861906	0.915323	0.874202	0.837684	0.865767	0.860324	0.853243	0.870384	0.859783	0.849638	0.835504	1	0.895629	0.0619904
986	2	20621	10517	109.762	2.84758	123.611	8.78503	140.173	10.367	16.6285	1.28623	24.0226	5.15725	35.0157	7.84777	986	26	31140	0.12456	129.204	12.1975	27.7349	8.09013	0.932258	0.926574	0.894316	0.909554	0.873394	0.872848	0.908253	0.8965	0.881134	0.862042	0.915414	0.874101	0.837685	0.866265	0.860758	0.854255	0.87089	0.860035	0.849631	0.835244	1	0.896634	0.0617201
988	1	19368	9918	124.208	0	132.708	9.8889	149.139	11.491	24.0087	0	29.7419	6.69059	42.1976	9.85373	988	28	29287	0.117148	138.272	13.0331	33.9598	9.86076	0.932974	0.927664	0.895517	0.910216	0.874603	0.874074	0.909089	0.897378	0.881586	0.863267	0.916123	0.87462	0.838649	0.866852	0.860911	0.854219	0.871206	0.860126	0.849387	0.835422	1	0.897492	0.0613882
994	2	21854	9013	93.498	0.739614	109.599	7.39273	129.74	9.4648	10.2809	0.242871	16.7461	3.40834	27.78	6.11501	994	21	30869	0.123476	115.479	12.1956	19.9673	6.65701	0.928099	0.923807	0.894797	0.893275	0.883168	0.874372	0.908679	0.8878	0.88597	0.84682	0.915044	0.860912	0.860864	0.857964	0.855114	0.858142	0.870453	0.871684	0.855826	0.847404	1	0.894567	0.061232
998	2	19255	7976	116.06	1.9524	124.074	8.58308	143.922	10.7219	19.6209	0.985135	24.2733	5.07719	37.896	8.52698	998	25	27233	0.108932	129.887	12.9366	28.2628	8.82946	0.929865	0.924724	0.896725	0.894338	0.88457	0.876253	0.908787	0.889252	0.88659	0.847024	0.91615	0.861969	0.860757	0.857691	0.854607	0.858793	0.870139	0.8717	0.85501	0.847152	1	0.895654	0.0609422
1000	2	18054	7494	125.065	2.42127	132.535	9.69344	152.318	11.9167	24.5341	1.4173	29.6088	6.54777	44.9638	10.5982	1000	27	25550	0.1022	138.337	13.7543	34.1122	10.5885	0.93137	0.925851	0.898141	0.895832	0.885049	0.877397	0.909178	0.890274	0.886458	0.846928	0.916341	0.862153	0.860802	0.857965	0.85407	0.858454	0.870333	0.871761	0.855303	0.84775	1	0.896509	0.0605207
1006	2	21884	12233	92.6127	1.10489	109.184	7.30093	128.082	9.17443	9.99521	0.356033	16.5534	3.34048	26.7178	5.76948	1006	22	34119	0.136476	115.959	12.105	20.1974	6.54663	0.939872	0.929042	0.896495	0.910123	0.903089	0.869559	0.904701	0.88458	0.89201	0.837041	0.915399	0.852795	0.852883	0.848149	0.863624	0.856238	0.863199	0.882499	0.866409	0.857191	1	0.899198	0.0571871
1010	1	19396	10849	117.759	0	123.325	8.44683	142.237	10.4606	20.4744	0	23.8313	4.92975	36.5714	8.1355	1010	26	30246	0.120984	130.108	12.9339	28.401	8.75574	0.940538	0.930007	0.897325	0.911162	0.903458	0.869884	0.90564	0.884067	0.892416	0.838425	0.915576	0.853369	0.853518	0.848377	0.863387	0.856692	0.863139	0.883158	0.865635	0.857816	1	0.899806	0.0569152
1012	1	18306	10244	128.325	0	132.031	9.60447	150.89	11.5749	26.4651	0	29.269	6.43194	43.6865	10.1064	1012	28	28551	0.114204	138.798	13.7492	34.4418	10.5354	0.941508	0.930703	0.89876	0.912297	0.904189	0.870512	0.906203	0.884925	0.892456	0.838885	0.916448	0.854313	0.853805	0.848797	0.863402	0.856765	0.862894	0.883367	0.8668	0.858359	1	0.900585	0.056639
1018	8	23693	11916	91.9255	1.62807	110.808	7.55642	129.022	9.24633	9.78033	0.526696	17.3091	3.56529	27.3076	5.88431	1018	22	35617	0.142468	116.898	11.8561	20.6525	6.50539	0.926369	0.913468	0.898644	0.907095	0.894348	0.870989	0.89943	0.86717	0.890277	0.824227	0.918438	0.860558	0.842519	0.86863	0.85768	0.847825	0.87162	0.881798	0.857849	0.838265	1	0.892946	0.0608092
1022	8	20908	10614	104.329	3.03958	121.706	8.6876	139.682	10.3641	14.2965	1.27594	22.9369	4.95708	34.6528	7.72688	1022	26	31530	0.12612	127.753	12.5896	26.8786	8.19034	0.92772	0.915652	0.900095	0.907977	0.896067	0.871979	0.899921	0.86857	0.890565	0.824691	0.918871	0.86007	0.843879	0.869045	0.857961	0.848636	0.871503	0.881843	0.858532	0.838059	1	0.894061	0.0604624
1024	7	19608	10013	110.063	5.44057	128.725	9.66817	146.413	11.3029	16.8539	2.55154	27.1617	6.17681	39.9367	9.29202	1024	28	29628	0.118512	134.698	13.2357	31.4767	9.53896	0.928716	0.917342	0.901141	0.908583	0.897023	0.872654	0.900584	0.869347	0.891808	0.825621	0.919671	0.86052	0.844826	0.869448	0.858647	0.84869	0.871389	0.88278	0.85858	0.838295	1	0.894979	0.0601496
1030	3	24076	9893	93.8099	1.99073	111.089	7.69426	130.147	9.35356	10.3957	0.667859	17.4479	3.64693	28.028	6.08062	1030	21	33972	0.135888	116.637	11.9349	20.5283	6.58072	0.931355	0.923054	0.889747	0.906806	0.887319	0.857795	0.897195	0.885229	0.874426	0.853939	0.913105	0.862666	0.833481	0.869451	0.857736	0.829904	0.861754	0.859752	0.848346	0.83117	1	0.892506	0.0607714
1034	3	21247	8758	102.647	4.73217	120.806	8.73483	139.949	10.506	13.6713	1.92659	22.4427	4.90965	34.8653	7.91833	1034	25	30008	0.120032	126.391	12.7289	26.0674	8.20215	0.932035	0.924703	0.892095	0.907558	0.888463	0.859104	0.897977	0.885564	0.875217	0.854572	0.913623	0.862837	0.833644	0.869585	0.858055	0.830345	0.861953	0.859671	0.848607	0.831162	1	0.89349	0.0603302
1036	3	19989	8314	106.39	2.5833	128.87	9.75788	147.961	11.6237	15.1448	1.10649	27.2605	6.24581	41.2378	9.80782	1036	27	28306	0.113224	134.475	13.5136	31.3646	9.81611	0.932823	0.925899	0.893062	0.908712	0.889617	0.860436	0.898219	0.885766	0.876122	0.855084	0.913799	0.863615	0.834187	0.869621	0.85814	0.830972	0.862467	0.859606	0.848795	0.831096	1	0.894298	0.0601773
1042	2	22379	10053	92.6789	0.276175	110.052	7.58642	129.602	9.29793	10.0126	0.0891159	16.9638	3.53255	27.677	5.97068	1042	21	32434	0.129736	116.111	12.177	20.2839	6.64932	0.92625	0.929642	0.889345	0.909046	0.873034	0.845548	0.910403	0.88993	0.871524	0.875193	0.916985	0.854813	0.834341	0.850697	0.876333	0.830425	0.864247	0.856339	0.863569	0.83118	1	0.892487	0.0628012
1046	2	19702	8937	110.401	4.83593	120.945	8.64276	140.364	10.3402	16.9817	2.21059	22.5113	4.86097	35.1528	7.78631	1046	25	28641	0.114564	127.004	12.8733	26.4555	8.33564	0.927743	0.930606	0.891502	0.910338	0.873957	0.847055	0.911316	0.890105	0.872403	0.876349	0.917426	0.85505	0.835446	0.850704	0.876663	0.831605	0.864355	0.856971	0.864722	0.831238	1	0.8936	0.0622589
1048	1	18509	8443	114.323	0	126.126	9.59463	145.41	11.2706	18.741	0	25.5671	5.87887	39.13	9.11588	1048	27	26953	0.107812	132.166	13.5285	29.8154	9.45203	0.929433	0.9319	0.893129	0.911383	0.874541	0.848162	0.912273	0.890142	0.873372	0.876377	0.917709	0.855582	0.835343	0.851334	0.876841	0.832004	0.864468	0.857827	0.864932	0.83167	1	0.894572	0.0616389
1054	15	26774	10553	93.5003	2.33553	111.445	7.6017	130.365	9.46126	10.2988	0.778198	17.6081	3.62681	28.1768	6.15975	1054	21	37342	0.149368	116.785	11.8114	20.5919	6.54513	0.92479	0.93198	0.913475	0.902014	0.883991	0.894971	0.902429	0.890967	0.865045	0.848736	0.901826	0.851454	0.846821	0.863799	0.861751	0.834449	0.886428	0.842617	0.858993	0.845148	1	0.897118	0.0601461
1058	12	23698	9383	110.542	5.25229	124.598	8.77912	143.529	10.5739	17.0637	2.42481	24.5938	5.23968	37.5738	8.32862	1058	25	33093	0.132372	129.961	12.6426	28.2713	8.57884	0.926132	0.933626	0.914604	0.902789	0.884613	0.895356	0.903091	0.891684	0.865848	0.849122	0.9022	0.852295	0.847657	0.864699	0.861421	0.834376	0.886925	0.84332	0.860152	0.844151	1	0.898006	0.0597905
1060	10	22288	8819	122.463	6.7071	134.39	9.93531	153.183	11.7433	23.2194	3.72243	30.8745	6.90959	45.6974	10.5311	1060	27	31117	0.124468	139.712	13.4764	35.0731	10.5021	0.92713	0.934521	0.91577	0.903734	0.886043	0.895925	0.904007	0.89247	0.865909	0.849455	0.902497	0.852685	0.848057	0.864897	0.861153	0.834913	0.887345	0.843526	0.860301	0.843896	1	0.89879	0.05945
1066	9	29058	10151	94.5705	2.52468	112.821	7.95184	131.15	9.40387	10.6578	0.864123	18.2822	3.90263	28.6765	6.20325	1066	21	39218	0.156872	117.561	11.5894	20.9709	6.48031	0.925991	0.916403	0.901308	0.888559	0.896323	0.880731	0.902341	0.879265	0.866528	0.839882	0.903514	0.837167	0.863405	0.85907	0.868364	0.863838	0.863978	0.862487	0.856737	0.856635	1	0.892412	0.063308
1070	7	25609	8995	114.908	5.83795	127.858	9.20111	145.948	10.6033	19.1772	3.04527	26.583	5.80121	39.4797	8.65171	1070	25	34611	0.138444	132.556	12.4447	29.9332	8.73896	0.92748	0.91783	0.902935	0.890151	0.897865	0.881309	0.902502	0.879821	0.867036	0.8406	0.904178	0.837422	0.863902	0.859178	0.869045	0.864234	0.863815	0.86289	0.857502	0.857054	1	0.893463	0.0629099
1072	6	24024	8487	122.986	9.66297	134.398	10.2339	152.381	11.6406	23.7437	5.76331	30.9108	7.13406	44.982	10.3488	1072	27	32517	0.130068	139.09	13.2356	34.5821	10.1867	0.929252	0.918965	0.904496	0.891257	0.898607	0.881969	0.903158	0.880463	0.867961	0.841345	0.904265	0.837424	0.864655	0.859489	0.869945	0.864517	0.86361	0.863902	0.857782	0.858028	1	0.894454	0.0625262
1078	0	26677	8640	0	0	111.071	7.64264	131.019	9.31903	0	0	17.4361	3.61677	28.5837	6.1338	1078	20	35317	0.141268	115.951	11.7854	20.1633	6.4845	0.928731	0.920605	0.903064	0.887321	0.894569	0.875612	0.90346	0.866467	0.880978	0.848331	0.919585	0.85279	0.851856	0.863706	0.861058	0.850228	0.868392	0.863932	0.853031	0.857066	1	0.893776	0.0611626
1082	0	23595	7665	0	0	126.355	8.84107	146.307	10.6308	0	0	25.6387	5.40749	39.7712	8.74135	1082	24	31260	0.12504	131.247	12.6642	29.104	8.81885	0.92999	0.922009	0.90483	0.888228	0.895713	0.876839	0.904015	0.866923	0.881142	0.848672	0.919226	0.853551	0.852767	0.863964	0.860269	0.85	0.868058	0.864139	0.852015	0.857182	1	0.894676	0.0609227
1084	0	22161	7210	0	0	133.034	9.8603	152.916	11.6667	0	0	29.9559	6.70252	45.4531	10.4529	1084	26	29371	0.117484	137.915	13.4157	33.7601	10.2567	0.931327	0.92353	0.905553	0.889619	0.896854	0.877822	0.904668	0.867216	0.881652	0.848899	0.919853	0.853733	0.852848	0.863913	0.860849	0.850924	0.868101	0.865343	0.852082	0.857581	1	0.895587	0.0605773
1090	4	24968	11067	91.2999	0.447822	110.171	7.47577	130.002	9.22186	9.57459	0.140048	17.0113	3.4889	27.924	5.96948	1090	21	36039	0.144156	116.259	12.1893	20.3616	6.68787	0.928009	0.903493	0.886484	0.905658	0.890466	0.871417	0.905089	0.883085	0.87698	0.859472	0.914343	0.863412	0.853506	0.859097	0.866298	0.834332	0.858514	0.859388	0.854755	0.821971	1	0.891456	0.0617861
1094	3	22075	9823	109.513	3.94721	125.727	8.7504	145.236	10.5021	16.5465	1.75131	25.2561	5.31279	38.902	8.49393	1094	25	31901	0.127604	131.732	12.9655	29.4571	9.02465	0.929407	0.904486	0.887919	0.907276	0.890944	0.873327	0.905975	0.883922	0.876869	0.860349	0.914689	0.863782	0.853829	0.859142	0.866916	0.835319	0.859127	0.859754	0.855381	0.821589	1	0.89246	0.061516
1096	3	20683	9262	118.688	4.88051	132.246	9.81693	151.759	11.6023	21.0655	2.57202	29.4303	6.60473	44.4379	10.2741	1096	27	29948	0.119792	138.279	13.7684	34.0709	10.531	0.930463	0.905737	0.888774	0.908742	0.891829	0.874616	0.906772	0.884951	0.877087	0.860992	0.91527	0.863714	0.854531	0.859306	0.867153	0.835198	0.858572	0.859657	0.855316	0.821975	1	0.893332	0.0612859
1102	1	22929	11611	90.554	0	109.006	7.40011	128.08	9.2114	9.34217	0	16.4798	3.37981	26.7194	5.78274	1102	22	34541	0.138164	115.417	12.0861	19.9216	6.49804	0.932993	0.919053	0.880417	0.921861	0.893619	0.866564	0.910671	0.891173	0.879274	0.852885	0.914652	0.852871	0.853377	0.869691	0.861715	0.837179	0.853015	0.847095	0.858675	0.833763	1	0.89534	0.0608894
1106	1	20293	10307	104.106	0	125.242	8.66011	144.244	10.5543	14.1696	0	24.962	5.21931	38.1269	8.39886	1106	26	30601	0.122404	131.641	12.9586	29.3958	8.9747	0.934185	0.920329	0.88252	0.922813	0.894334	0.867831	0.911212	0.891556	0.879416	0.852897	0.915068	0.853714	0.853273	0.869318	0.861933	0.836394	0.854286	0.847358	0.858632	0.833796	1	0.896235	0.0605594
1108	1	19073	9667	110.628	0	132.477	9.75066	151.444	11.6506	16.9893	0	29.5762	6.58795	44.1713	10.2222	1108	28	28741	0.114964	138.856	13.7506	34.4848	10.5597	0.935267	0.920827	0.883372	0.923767	0.895376	0.869176	0.911885	0.891966	0.88045	0.852684	0.915852	0.854459	0.853572	0.869872	0.862374	0.836801	0.85432	0.848179	0.858547	0.834087	1	0.897005	0.060376
1114	1	21832	13556	90.5937	0	107.949	7.08308	127.29	9.28422	9.35441	0	15.9928	3.16818	26.2423	5.7949	1114	22	35389	0.141556	115.357	12.3442	19.9187	6.62458	0.925217	0.924228	0.901664	0.912642	0.883396	0.878225	0.919269	0.885261	0.873167	0.844344	0.921331	0.851027	0.845135	0.868349	0.860804	0.852143	0.872234	0.854884	0.86055	0.838114	1	0.896452	0.0602181
1118	1	19236	12089	101.58	0	121.771	8.30043	140.925	10.4507	13.1673	0	22.943	4.72378	35.5829	7.99435	1118	26	31326	0.125304	129.162	13.0927	27.8205	8.7312	0.926706	0.925429	0.902956	0.913411	0.884984	0.879557	0.919524	0.886053	0.873986	0.843724	0.921647	0.851816	0.844937	0.868145	0.861601	0.852439	0.872773	0.855871	0.861441	0.838616	1	0.897396	0.0598457
1120	1	18090	11405	105.873	0	128.395	9.34742	147.388	11.5332	14.9001	0	26.9273	5.92481	40.7579	9.68736	1120	28	29496	0.117984	135.738	13.8058	32.2747	10.1582	0.928855	0.926244	0.904343	0.913921	0.886222	0.881035	0.920515	0.886646	0.875203	0.844386	0.922074	0.852048	0.845284	0.868948	0.861795	0.852709	0.872881	0.856303	0.861981	0.838656	1	0.898448	0.0593145
1126	0	20503	14560	0	0	108.067	7.14153	125.385	9.08386	0	0	16.0477	3.20342	25.0816	5.48923	1126	23	35063	0.140252	115.258	11.7012	19.7991	6.1911	0.920372	0.912942	0.906668	0.896144	0.880216	0.872558	0.918661	0.876693	0.876893	0.84582	0.902119	0.855075	0.851111	0.859253	0.864886	0.85613	0.868708	0.859524	0.85613	0.83273	1	0.891908	0.0609466
1130	0	18103	12932	0	0	123.206	8.35416	140.22	10.2848	0	0	23.7561	4.86589	35.0408	7.76998	1130	27	31035	0.12414	130.295	12.4558	28.4584	8.3618	0.921862	0.914596	0.907121	0.897551	0.880941	0.873643	0.918608	0.877219	0.877284	0.846593	0.901804	0.854197	0.851071	0.859223	0.865893	0.856356	0.868826	0.859191	0.855437	0.831948	1	0.89269	0.0606046
1132	0	17005	12201	0	0	132.641	9.48377	149.382	11.4151	0	0	29.659	6.41077	42.3913	9.82042	1132	29	29206	0.116824	139.635	13.2278	34.978	10.1808	0.922944	0.915856	0.907742	0.898428	0.882079	0.87405	0.919109	0.877885	0.877765	0.847531	0.902657	0.855098	0.851811	0.859977	0.866141	0.856776	0.869239	0.859584	0.855338	0.832432	1	0.893508	0.0603601
1138	3	19194	15176	90.4395	0.0488059	107.115	6.96961	126.491	9.23104	9.30695	0.0150055	15.623	3.07572	25.7541	5.68016	1138	23	34373	0.137492	115.668	12.545	20.0954	6.6966	0.924388	0.915675	0.89998	0.913464	0.89982	0.872793	0.905129	0.873069	0.87832	0.845315	0.904504	0.853271	0.861883	0.856937	0.85749	0.839569	0.858115	0.85621	0.859105	0.832979	1	0.894083	0.0597164
1142	3	16988	13465	107.983	2.22321	120.292	8.13437	139.531	10.3161	15.8245	0.960125	22.1158	4.51522	34.5378	7.69934	1142	27	30456	0.121824	128.797	13.2397	27.6071	8.69773	0.925942	0.91734	0.901087	0.914204	0.900397	0.873391	0.9057	0.87326	0.878612	0.845597	0.904863	0.85392	0.86226	0.858238	0.857762	0.839966	0.858353	0.856284	0.859486	0.832217	1	0.894945	0.0594565
1144	3	15950	12674	114.517	1.26781	126.314	9.17853	145.491	11.3003	18.8432	0.626793	25.6432	5.6271	39.1986	9.18047	1144	29	28627	0.114508	134.803	13.9369	31.6438	10.0152	0.926992	0.91894	0.902627	0.915185	0.901474	0.874664	0.905928	0.874192	0.879537	0.846736	0.905614	0.854543	0.862979	0.858787	0.857896	0.840046	0.858246	0.855958	0.859433	0.833095	1	0.895956	0.0591342
1150	2	22705	15665	91.5719	0.667317	108.985	7.33772	126.234	9.18953	9.66089	0.210252	16.4664	3.34829	25.5958	5.63744	1150	23	38372	0.153488	116.026	11.7574	20.1931	6.30458	0.922483	0.915277	0.895927	0.909882	0.888903	0.875104	0.902351	0.878075	0.890571	0.862321	0.91426	0.846685	0.858087	0.855168	0.859351	0.846828	0.848144	0.863885	0.850855	0.841264	1	0.893634	0.0608248
1154	2	20059	13890	107.343	3.83957	120.141	8.38043	137.189	10.2992	15.5856	1.65952	22.0518	4.65362	32.8519	7.46405	1154	27	33951	0.135804	127.115	12.4569	26.4699	7.98694	0.924273	0.916556	0.897293	0.910739	0.889753	0.875924	0.902816	0.87909	0.890931	0.863347	0.913817	0.847383	0.859062	0.855262	0.859739	0.846661	0.847943	0.864084	0.850873	0.84136	1	0.894582	0.0603349
1156	2	18823	13115	117.452	5.01159	127.631	9.38771	144.474	11.3797	20.425	2.59066	26.4604	5.88841	38.4056	9.12647	1156	29	31940	0.12776	134.547	13.1826	31.3649	9.44314	0.92475	0.918316	0.898904	0.911475	0.891093	0.876425	0.90324	0.879837	0.891672	0.863823	0.914089	0.847965	0.859048	0.855667	0.859894	0.846916	0.848043	0.863901	0.851111	0.841327	1	0.895415	0.0600987
1162	0	20609	12815	0	0	108.048	7.30036	126.427	9.21788	0	0	16.049	3.28127	25.7135	5.63127	1162	22	33424	0.133696	115.095	12.0537	19.7544	6.39356	0.919519	0.913416	0.891739	0.903453	0.877603	0.866503	0.902944	0.875419	0.872786	0.859607	0.911845	0.851364	0.840968	0.856196	0.850542	0.83841	0.858021	0.861477	0.854401	0.828028	1	0.888812	0.0637857
1166	0	18157	11391	0	0	119.6	8.45936	137.761	10.3032	0	0	21.7656	4.66764	33.2576	7.47576	1166	26	29548	0.118192	126.601	12.7685	26.1959	8.13743	0.92145	0.914901	0.893411	0.904511	0.879264	0.867013	0.903073	0.87676	0.873426	0.860261	0.912515	0.852663	0.8407	0.857131	0.85065	0.839414	0.858637	0.862563	0.854051	0.829058	1	0.889977	0.0633587
1168	0	16973	10692	0	0	128.064	9.53365	146.063	11.3509	0	0	26.7396	6.03569	39.6606	9.25937	1168	28	27665	0.11066	135.02	13.5047	31.7334	9.7505	0.923532	0.916646	0.894162	0.905332	0.880137	0.867902	0.904301	0.877553	0.87383	0.86069	0.913248	0.853118	0.840484	0.857528	0.850967	0.839671	0.858901	0.862877	0.854274	0.829116	1	0.890999	0.0628603
1174	0	19452	13724	0	0	107.48	6.97861	126.77	9.22967	0	0	15.7816	3.09293	25.9224	5.7274	1174	23	33176	0.132704	115.459	12.4116	19.9766	6.64238	0.91845	0.912678	0.883545	0.910915	0.872634	0.869107	0.912889	0.876341	0.869514	0.847706	0.904283	0.845672	0.84115	0.859643	0.864857	0.84953	0.859673	0.846711	0.864616	0.842416	1	0.888367	0.064509
1178	0	17101	12246	0	0	121.368	8.17946	140.49	10.3204	0	0	22.7096	4.62264	35.2451	7.84792	1178	27	29347	0.117388	129.347	13.128	27.9404	8.73852	0.920537	0.913961	0.88515	0.911592	0.873684	0.869612	0.913313	0.87762	0.870498	0.848025	0.90476	0.846288	0.841296	0.860514	0.864501	0.850223	0.860531	0.847293	0.864194	0.842267	1	0.88941	0.0640928
1180	0	16028	11519	0	0	129.134	9.30773	148.077	11.3956	0	0	27.3845	5.9718	41.3042	9.60513	1180	29	27547	0.110188	137.055	13.8571	33.2051	10.3184	0.922006	0.915363	0.886666	0.912495	0.87505	0.870458	0.914546	0.878771	0.872037	0.848604	0.90489	0.845791	0.841544	0.860457	0.864468	0.85051	0.861328	0.84737	0.86425	0.842633	1	0.890456	0.0637281
1186	5	23999	14965	91.5843	1.53715	110.179	7.44525	127.353	9.23433	9.67137	0.492142	17.0126	3.46389	26.2768	5.77762	1186	22	38969	0.155876	116.772	11.6933	20.5693	6.36587	0.913701	0.920565	0.901357	0.910313	0.877133	0.872617	0.926519	0.871526	0.872745	0.833624	0.902653	0.856399	0.835831	0.866933	0.873913	0.859504	0.868832	0.85355	0.860838	0.837884	1	0.892035	0.0615894
1190	3	21185	13203	105.465	4.64769	121.109	8.49776	138.217	10.3535	14.8134	1.89155	22.5904	4.78607	33.5898	7.61816	1190	26	34391	0.137564	127.675	12.446	26.8125	8.0634	0.915894	0.920808	0.902242	0.911081	0.87818	0.873194	0.926478	0.872641	0.873862	0.834753	0.902678	0.857346	0.835655	0.867058	0.874153	0.859847	0.868992	0.854715	0.861083	0.837865	1	0.892879	0.0612353
1192	3	19917	12436	112.282	3.14271	128.018	9.49759	145.092	11.3701	17.8011	1.51343	26.7075	5.98516	38.8919	9.22835	1192	28	32356	0.129424	134.579	13.2001	31.3897	9.48298	0.917218	0.92207	0.903356	0.911933	0.878461	0.874382	0.927371	0.873702	0.87517	0.836105	0.903557	0.857924	0.835548	0.868092	0.874428	0.859624	0.869514	0.85505	0.860613	0.838484	1	0.893832	0.0608246
1198	10	26593	11097	92.9397	1.33071	111.947	7.74428	130.406	9.37256	10.1029	0.433218	17.8528	3.73262	28.1952	6.1202	1198	21	37700	0.1508	117.375	11.7935	20.895	6.56501	0.91748	0.925133	0.902772	0.89	0.886074	0.888501	0.917414	0.865544	0.889775	0.849894	0.897095	0.857918	0.862918	0.85508	0.870279	0.858793	0.870133	0.840119	0.859721	0.833037	1	0.893765	0.0626751
1202	10	23495	9870	104.746	6.25231	122.087	8.79784	140.505	10.5146	14.5835	2.56128	23.1579	5.03879	35.2765	7.959	1202	25	33375	0.1335	127.528	12.5697	26.7392	8.19978	0.918727	0.926442	0.903311	0.890637	0.886801	0.889408	0.918202	0.866936	0.891266	0.850757	0.897828	0.857528	0.863206	0.855745	0.870397	0.859281	0.870562	0.84027	0.860524	0.833184	1	0.89463	0.0624461
1204	10	22040	9284	110.636	7.32736	128.081	9.72885	146.405	11.4509	17.2163	3.4766	26.7678	6.14407	39.9482	9.40985	1204	27	31334	0.125336	133.504	13.2517	30.67	9.4375	0.920039	0.927299	0.905071	0.891699	0.888141	0.889864	0.918858	0.868003	0.892034	0.850929	0.898768	0.858157	0.863503	0.856083	0.870444	0.859242	0.870731	0.840014	0.860838	0.833408	1	0.895562	0.0621011
1210	4	26947	9224	91.5349	0.65774	111.794	7.79542	131.004	9.26992	9.64919	0.20683	17.7841	3.74705	28.5697	6.09164	1210	21	36175	0.1447	116.69	11.7197	20.5333	6.4832	0.914969	0.920415	0.905377	0.900511	0.887326	0.874927	0.907906	0.881147	0.887063	0.858217	0.916406	0.843331	0.861562	0.854209	0.8583	0.836006	0.85812	0.826372	0.854568	0.835218	1	0.892912	0.0610015
1214	3	23842	8219	108.983	3.05966	123.768	8.89081	142.83	10.4378	16.2839	1.3621	24.1217	5.24551	37.02	8.15049	1214	25	32064	0.128256	128.653	12.49	27.4272	8.3194	0.916885	0.921251	0.906718	0.901166	0.888707	0.875795	0.909088	0.881892	0.887319	0.85833	0.916854	0.844233	0.861792	0.853902	0.858439	0.836374	0.858299	0.826628	0.8549	0.836592	1	0.893868	0.0606409
1216	2	22339	7722	119.336	5.81266	131.12	9.92247	149.961	11.5072	21.4543	3.10185	28.7067	6.57407	42.8887	9.92872	1216	27	30063	0.120252	135.959	13.2269	32.349	9.78956	0.918139	0.922147	0.908093	0.901706	0.889582	0.876742	0.910056	0.882846	0.887486	0.858863	0.917074	0.844227	0.862688	0.853807	0.858913	0.836793	0.858813	0.826564	0.85567	0.837092	1	0.894695	0.0603979
1222	6	27309	9590	92.2537	1.66993	111.191	7.70555	131.154	9.54376	9.88537	0.53624	17.4962	3.66415	28.6917	6.28576	1222	21	36905	0.14762	116.376	12.0143	20.4042	6.65772	0.908332	0.920851	0.906788	0.904593	0.878634	0.873161	0.912383	0.867145	0.889283	0.860967	0.915946	0.833464	0.853001	0.855697	0.842555	0.836648	0.868297	0.840266	0.83509	0.835971	1	0.890825	0.0627735
1226	5	24158	8540	108.144	2.27794	120.833	8.7001	140.68	10.5834	15.896	0.97794	22.4542	4.8835	35.4136	8.01777	1226	25	32703	0.130812	126.014	12.6969	25.8374	8.17449	0.910146	0.922316	0.908067	0.905911	0.879965	0.874094	0.912531	0.867688	0.88923	0.860288	0.916567	0.835015	0.852521	0.855533	0.843287	0.837874	0.868437	0.84058	0.835627	0.835871	1	0.891809	0.0623265
1228	5	22605	8054	115.888	3.3147	128.818	9.70919	148.548	11.6066	19.5655	1.69548	27.2238	6.21889	41.7201	9.85002	1228	27	30664	0.122656	133.998	13.4284	31.03	9.73196	0.911802	0.923559	0.909389	0.906796	0.881001	0.87456	0.913107	0.869277	0.889528	0.860977	0.917085	0.83523	0.852808	0.855759	0.843611	0.838491	0.868249	0.84097	0.835475	0.835279	1	0.892751	0.0620119
1234	7	25778	10981	93.0036	1.30998	111.808	7.84597	130.213	9.29528	10.1235	0.430017	17.7941	3.77615	28.0644	6.01387	1234	21	36766	0.147064	117.302	11.8335	20.8601	6.55088	0.909917	0.915588	0.894971	0.91858	0.870274	0.862441	0.920157	0.88284	0.881439	0.843442	0.899377	0.846189	0.858089	0.867065	0.848569	0.835187	0.883874	0.843279	0.873973	0.821656	1	0.890024	0.0639685
1238	5	22746	9749	106.647	2.08932	123.306	8.95176	141.618	10.4757	15.2453	0.887203	23.8614	5.23737	36.104	8.04872	1238	25	32500	0.13	128.797	12.6289	27.5325	8.37406	0.911769	0.9166	0.896785	0.919338	0.871323	0.863754	0.920785	0.883354	0.8824	0.8438	0.900154	0.847508	0.858292	0.868031	0.848585	0.835277	0.884446	0.843585	0.874154	0.822523	1	0.891096	0.0636475
1240	5	21327	9230	117.736	2.97669	132.431	10.0832	150.58	11.5987	20.5011	1.55992	29.5786	6.81634	43.4257	10.0919	1240	27	30562	0.122248	137.91	13.4565	33.7591	10.1797	0.913176	0.917872	0.898534	0.920244	0.872243	0.86511	0.920768	0.884104	0.882845	0.844758	0.900579	0.848685	0.858926	0.868317	0.848717	0.835956	0.884759	0.843728	0.874337	0.822132	1	0.892084	0.0634173
1246	0	21299	9371	0	0	109.463	7.43767	128.68	9.20454	0	0	16.6872	3.42727	27.091	5.83348	1246	21	30670	0.12268	115.335	11.9443	19.866	6.44372	0.914803	0.908803	0.889811	0.924535	0.868895	0.897114	0.911901	0.881611	0.889273	0.842468	0.919221	0.858102	0.845044	0.864248	0.864672	0.845337	0.885148	0.839208	0.865797	0.8403	1	0.893028	0.0599133
1250	0	18798	8359	0	0	118.275	8.43711	137.359	10.2158	0	0	21.0584	4.53625	32.9625	7.38719	1250	25	27157	0.108628	124.149	12.6092	24.7225	7.82517	0.91678	0.911202	0.891207	0.925249	0.869684	0.897688	0.912472	0.881927	0.88955	0.843411	0.919376	0.858766	0.845859	0.863866	0.865099	0.844883	0.885002	0.838624	0.866425	0.840594	1	0.894076	0.0594939
1252	0	17669	7861	0	0	127.379	9.49566	146.273	11.3163	0	0	26.3156	5.92179	39.8254	9.27484	1252	27	25530	0.10212	133.197	13.3382	30.4755	9.46843	0.91792	0.912554	0.89244	0.926244	0.871367	0.898766	0.9132	0.882883	0.890306	0.84434	0.919036	0.859381	0.845691	0.864669	0.866314	0.844653	0.885468	0.83962	0.866549	0.840266	1	0.895065	0.0592297
1258	2	21690	11263	92.972	0.0897641	108.817	7.22391	128.433	9.16384	10.1072	0.0291472	16.3846	3.27826	26.9338	5.77577	1258	22	32955	0.13182	115.52	12.2327	19.9896	6.59656	0.912957	0.919572	0.903793	0.913534	0.865074	0.887013	0.92071	0.864436	0.89029	0.842437	0.903687	0.862479	0.832241	0.854984	0.860658	0.845092	0.881444	0.836019	0.856319	0.850736	1	0.892232	0.0623003
1262	2	19208	9976	109.846	2.3217	120.614	8.35177	139.967	10.3613	16.6551	1.0502	22.3072	4.65726	34.8623	7.78074	1262	26	29186	0.116744	127.228	12.9183	26.5982	8.39265	0.914325	0.920972	0.904817	0.914668	0.866528	0.887789	0.921144	0.865415	0.890787	0.844326	0.904817	0.862931	0.832711	0.855633	0.860978	0.845508	0.882238	0.835658	0.856935	0.850356	1	0.893263	0.0619786
1264	2	17990	9399	115.982	4.5037	127.161	9.37052	146.316	11.4258	19.6529	2.27036	26.1716	5.81399	39.8731	9.3713	1264	28	27391	0.109564	133.733	13.6081	30.8727	9.72924	0.915684	0.923351	0.906265	0.915629	0.867657	0.888759	0.922018	0.865905	0.89157	0.844748	0.90537	0.863404	0.8325	0.856522	0.861834	0.846081	0.882607	0.836169	0.856723	0.851028	1	0.894379	0.0616026
1270	3	22242	12620	93.3794	1.5561	109.816	7.45092	127.466	9.09314	10.2485	0.506226	16.8478	3.4524	26.3326	5.65849	1270	22	34865	0.13946	116.203	11.7189	20.2804	6.32276	0.927678	0.918988	0.902768	0.895138	0.875419	0.873785	0.905493	0.873412	0.889302	0.840599	0.896386	0.851642	0.852187	0.867159	0.856647	0.83449	0.870644	0.825484	0.837301	0.829112	1	0.891165	0.0618459
1274	3	19624	11186	108.32	2.75243	121.819	8.53744	139.298	10.1975	15.9831	1.22178	22.9875	4.86677	34.3551	7.58921	1274	26	30813	0.123252	128.163	12.4442	27.1136	8.11698	0.92865	0.919563	0.904699	0.896261	0.877714	0.874955	0.90603	0.87403	0.889673	0.841025	0.897284	0.851816	0.852887	0.86668	0.856651	0.834583	0.87098	0.825528	0.836887	0.828822	1	0.892098	0.0613754
1276	2	18446	10617	112.738	4.48208	129.804	9.64135	147.104	11.2553	18.0602	2.13568	27.8372	6.24215	40.4905	9.36885	1276	28	29065	0.11626	136.122	13.2172	32.4586	9.69151	0.930294	0.920661	0.905969	0.897351	0.878565	0.875658	0.906657	0.874299	0.890607	0.841235	0.897867	0.851815	0.853208	0.866695	0.858094	0.834819	0.871288	0.825787	0.837519	0.829933	1	0.893014	0.0611388
1282	0	15476	12099	0	0	105.988	6.85888	125.454	9.17546	0	0	15.1354	2.96016	25.1293	5.52959	1282	23	27575	0.1103	114.529	12.5158	19.5204	6.552	0.929465	0.922593	0.917806	0.900635	0.878096	0.88107	0.904968	0.869338	0.891623	0.851151	0.90116	0.845694	0.858187	0.869248	0.851278	0.843427	0.862774	0.822031	0.8468	0.832892	1	0.895212	0.0590425
1286	0	13717	10714	0	0	117.699	7.97313	137.161	10.1935	0	0	20.7229	4.24058	32.8202	7.34863	1286	27	24431	0.097724	126.234	13.2107	26.0281	8.35534	0.930867	0.924174	0.918689	0.900413	0.878535	0.882281	0.905489	0.869326	0.892002	0.850948	0.9007	0.846425	0.858622	0.869101	0.851398	0.843109	0.863657	0.822295	0.847407	0.832303	1	0.895877	0.0588072
1288	0	12883	10112	0	0	122.613	8.83612	142.079	11.1782	0	0	23.4576	5.10538	36.5332	8.66859	1288	29	22995	0.09198	131.173	13.858	29.2075	9.47469	0.932224	0.924962	0.918939	0.901718	0.880191	0.882888	0.905697	0.869646	0.892216	0.85125	0.901065	0.846815	0.858317	0.868906	0.851707	0.84427	0.863557	0.822788	0.847771	0.832355	1	0.896593	0.0585436
1294	1	15942	17341	93.2985	0	105.711	6.64455	124.352	9.17444	10.2136	0	15.007	2.84847	24.4834	5.47026	1294	24	33284	0.133136	115.423	12.3176	19.944	6.47221	0.923747	0.926917	0.920082	0.910107	0.886717	0.876307	0.908394	0.877674	0.882436	0.853308	0.901935	0.851941	0.856523	0.861871	0.85496	0.853188	0.863733	0.83447	0.867985	0.853969	1	0.89749	0.0596575
1298	1	14057	15428	107.986	0	118.264	7.82579	136.743	10.2944	15.806	0	21.0086	4.19666	32.5368	7.40059	1298	28	29486	0.117944	127.933	13.0323	27.0403	8.3791	0.925032	0.928305	0.920793	0.910754	0.887659	0.877077	0.909025	0.877874	0.883623	0.853948	0.902055	0.852676	0.85795	0.861714	0.854643	0.854287	0.863834	0.834905	0.867954	0.854032	1	0.898319	0.0593969
1300	1	13233	14566	117.701	0	125.922	8.94678	144.169	11.3106	20.4439	0	25.3886	5.43929	38.1588	9.04888	1300	30	27800	0.1112	135.483	13.7181	32.0795	9.88258	0.926763	0.929514	0.921691	0.91196	0.888004	0.877554	0.909586	0.878507	0.883777	0.854658	0.902392	0.852752	0.858129	0.861619	0.854784	0.853885	0.864029	0.835522	0.86795	0.853831	1	0.899116	0.0590808
1306	5	23142	17477	92.3064	1.53928	110.087	7.39721	125.386	9.1753	9.9008	0.493306	16.9682	3.44573	25.0908	5.58384	1306	23	40624	0.162496	116.667	11.1728	20.4618	6.03015	0.921044	0.928047	0.906127	0.914004	0.875394	0.886717	0.914546	0.880231	0.881129	0.850532	0.903358	0.850716	0.848304	0.866569	0.852119	0.845904	0.880428	0.819343	0.861621	0.844624	1	0.895884	0.0604729
1310	5	20419	15506	104.22	2.37795	119.126	8.39602	134.342	10.2101	14.2379	0.98234	21.5066	4.58463	30.8703	7.12215	1310	27	35930	0.14372	125.691	11.9124	25.5466	7.44048	0.922725	0.928709	0.906944	0.914584	0.876927	0.887698	0.914987	0.880685	0.881756	0.850877	0.903549	0.851698	0.849429	0.867075	0.852574	0.846368	0.881102	0.820637	0.861856	0.845004	1	0.896755	0.0600824
1312	4	19194	14594	111.823	2.36202	124.796	9.34734	139.914	11.1384	17.5667	1.113	24.7576	5.60744	34.9119	8.4311	1312	29	33792	0.135168	131.324	12.6225	29.1422	8.59488	0.923769	0.929761	0.907952	0.91603	0.878359	0.888524	0.915424	0.881214	0.882309	0.851281	0.903749	0.851977	0.850068	0.867631	0.85393	0.846606	0.881614	0.820638	0.862601	0.844727	1	0.897632	0.0597475
1318	0	20822	11789	0	0	109.15	7.37211	128.24	9.25405	0	0	16.5422	3.36966	26.8228	5.84155	1318	22	32611	0.130444	116.051	12.2385	20.2587	6.63184	0.915259	0.918018	0.916194	0.904664	0.867867	0.895541	0.89525	0.883506	0.891494	0.849836	0.909693	0.859342	0.855509	0.862838	0.858207	0.823173	0.878109	0.801095	0.856536	0.83849	1	0.893409	0.0620185
1322	0	18478	10475	0	0	123.254	8.54667	142.218	10.3747	0	0	23.7987	4.98831	36.547	8.05036	1322	26	28953	0.115812	130.115	12.9846	28.4109	8.76661	0.917297	0.919715	0.917418	0.905295	0.868615	0.896297	0.89685	0.88452	0.89198	0.850361	0.909923	0.859306	0.856043	0.862898	0.858616	0.823162	0.878855	0.801523	0.8572	0.839015	1	0.894469	0.0616704
1324	0	17380	9876	0	0	128.725	9.51852	147.505	11.3498	0	0	27.1481	6.0679	40.8287	9.4974	1324	28	27256	0.109024	135.53	13.6357	32.1052	9.9702	0.918807	0.920274	0.918238	0.906699	0.869221	0.897142	0.898224	0.885145	0.893014	0.851079	0.90991	0.859921	0.85638	0.863516	0.858967	0.824424	0.879696	0.801768	0.857316	0.838274	1	0.895348	0.061289
1330	3	21136	11997	91.2617	0.48823	108.605	7.1693	128.335	9.33174	9.56277	0.152655	16.287	3.24065	26.8883	5.8879	1330	22	33136	0.132544	115.747	12.4209	20.1246	6.72436	0.917688	0.918246	0.924357	0.890165	0.880432	0.885215	0.907352	0.882077	0.89353	0.836915	0.906567	0.850767	0.850601	0.861812	0.864754	0.83951	0.878848	0.834048	0.850902	0.849665	1	0.89418	0.060527
1334	3	18692	10667	106.377	0.989979	119.76	8.21711	139.402	10.4022	15.1169	0.417443	21.8334	4.51525	34.4521	7.73239	1334	26	29362	0.117448	126.895	13.0985	26.417	8.4583	0.91879	0.919607	0.925312	0.891697	0.88211	0.88669	0.90801	0.882825	0.894762	0.838073	0.906801	0.85093	0.850623	0.862203	0.864979	0.839895	0.878091	0.83356	0.851577	0.849567	1	0.895194	0.0601134
1336	2	17559	10037	114.727	0.322303	124.856	9.17394	144.405	11.3347	18.9402	0.158924	24.7774	5.49455	38.3452	9.07447	1336	28	27598	0.110392	131.965	13.7378	29.7114	9.57932	0.920592	0.920483	0.926299	0.892655	0.883343	0.887673	0.909088	0.882963	0.895174	0.839227	0.907203	0.851602	0.851058	0.862689	0.865389	0.840188	0.87798	0.833376	0.851837	0.849899	1	0.896133	0.0597939
1342	21	26237	13163	92.4866	1.70083	112.323	7.79974	129.614	9.34319	9.96044	0.551314	18.0344	3.78315	27.6894	6.0226	1342	22	39421	0.157684	118.086	11.6821	21.254	6.51404	0.930101	0.926942	0.913396	0.905875	0.875092	0.883717	0.916415	0.863968	0.883324	0.845869	0.885772	0.841113	0.861761	0.853707	0.83992	0.841417	0.868636	0.844119	0.836965	0.847848	1	0.894902	0.0568059
1346	15	23131	11693	106.474	4.58532	123.259	8.84525	140.459	10.5031	15.239	2.0665	23.8255	5.16904	35.2411	7.94737	1346	26	34839	0.139356	129.024	12.456	27.6532	8.24977	0.931313	0.927811	0.914794	0.906886	0.876087	0.884641	0.916832	0.864649	0.884253	0.846896	0.887038	0.840839	0.862066	0.854029	0.840681	0.842088	0.869514	0.844614	0.837208	0.847656	1	0.895809	0.0565031
1348	15	21766	11002	113.1	5.20365	128.842	9.78153	146.015	11.4667	18.2631	2.53655	27.2458	6.26171	39.6379	9.3937	1348	28	32783	0.131132	134.598	13.1763	31.4005	9.48477	0.931901	0.928881	0.915871	0.908398	0.876781	0.8852	0.917045	0.865464	0.884574	0.847162	0.887503	0.841335	0.86249	0.854238	0.841198	0.842967	0.869628	0.844401	0.837416	0.847436	1	0.896528	0.0563982
1354	8	29586	8416	93.1069	1.82124	113.491	8.09077	132.437	9.49487	10.1626	0.598105	18.6148	4.01528	29.5258	6.41918	1354	20	38010	0.15204	117.682	11.5291	21.0289	6.49767	0.933097	0.909892	0.89562	0.903723	0.874388	0.894449	0.926493	0.875954	0.876467	0.855157	0.898803	0.843252	0.864733	0.855854	0.855499	0.851079	0.88386	0.849303	0.855643	0.838174	1	0.894406	0.0609115
1358	8	26176	7451	113.643	4.028	128.174	9.29669	147.072	10.7886	18.4776	1.84969	26.7864	5.88916	40.4078	8.97258	1358	24	33635	0.13454	132.357	12.4384	29.8019	8.76651	0.934235	0.911729	0.89667	0.904385	0.876037	0.895734	0.927025	0.876676	0.877256	0.856429	0.899376	0.843407	0.866166	0.855909	0.856652	0.851107	0.884034	0.849859	0.85579	0.838219	1	0.895445	0.0603907
1360	6	24553	7040	116.955	5.34225	131.444	10.2034	150.175	11.7253	20.1839	2.76725	28.9448	6.81253	43.0994	10.208	1360	26	31599	0.126396	135.614	13.128	32.0967	9.69516	0.935678	0.913114	0.898335	0.905472	0.877686	0.896959	0.927608	0.877338	0.878366	0.857638	0.899839	0.84384	0.866705	0.855945	0.857147	0.851767	0.884522	0.849426	0.856198	0.838729	1	0.896565	0.0599076
1366	2	25072	8129	90.9817	0.235009	111.438	7.78562	131.536	9.40417	9.47478	0.0730981	17.6164	3.7132	28.9264	6.22356	1366	20	33203	0.132812	116.357	11.9224	20.3849	6.59931	0.936843	0.904617	0.922868	0.920971	0.882932	0.902961	0.919104	0.896305	0.876984	0.860781	0.897027	0.836174	0.868882	0.860239	0.834081	0.872075	0.881577	0.818947	0.842032	0.845872	1	0.900406	0.0602577
1370	2	22120	7224	111.138	0.393988	125.839	8.94708	145.975	10.7002	17.2251	0.182382	25.3392	5.44179	39.5123	8.70698	1370	24	29346	0.117384	130.795	12.7981	28.8276	8.84695	0.938561	0.905609	0.923959	0.921914	0.883851	0.903854	0.919205	0.896885	0.877888	0.860799	0.897363	0.836451	0.870136	0.860373	0.834339	0.872504	0.882113	0.818664	0.841869	0.846436	1	0.901272	0.0597701
1372	2	20771	6806	115.278	0.12623	132.095	9.89686	152.165	11.8601	19.2125	0.062837	29.3391	6.65507	44.8224	10.5048	1372	26	27579	0.110316	137.046	13.5421	33.1594	10.255	0.939827	0.907031	0.92507	0.923638	0.885166	0.904366	0.91983	0.897458	0.879455	0.861162	0.897349	0.837467	0.870916	0.860546	0.835436	0.87282	0.882973	0.8195	0.841564	0.846024	1	0.9023	0.0593153
1378	0	20844	10068	0	0	109.306	7.33061	129.094	9.30796	0	0	16.61	3.36696	27.3581	5.92266	1378	21	30912	0.123648	115.751	12.2656	20.1107	6.66632	0.941495	0.917087	0.924317	0.914548	0.876828	0.900621	0.919174	0.882392	0.888927	0.833285	0.907431	0.866864	0.845659	0.872186	0.862982	0.831473	0.875049	0.82489	0.858016	0.835452	1	0.901171	0.0581779
1382	0	18443	9001	0	0	123.027	8.56429	142.597	10.4611	0	0	23.6706	4.9728	36.8441	8.12643	1382	25	27444	0.109776	129.445	13.0228	27.9912	8.748	0.942957	0.918106	0.926213	0.915209	0.878243	0.90149	0.920183	0.882779	0.889867	0.834554	0.90794	0.866929	0.846506	0.872285	0.863158	0.831548	0.874399	0.825153	0.857947	0.835228	1	0.902162	0.0578134
1384	0	17280	8497	0	0	131.35	9.62469	150.841	11.6225	0	0	28.8265	6.36696	43.6512	10.1689	1384	27	25777	0.103108	137.775	13.8048	33.7132	10.4798	0.94402	0.919521	0.926912	0.916418	0.879815	0.902316	0.920743	0.88352	0.890464	0.835144	0.909086	0.867847	0.847558	0.871804	0.863929	0.83173	0.874501	0.826202	0.858149	0.834892	1	0.903097	0.0574879
1390	0	22125	11513	0	0	109.656	7.39668	128.09	9.16923	0	0	16.772	3.42417	26.7226	5.76311	1390	22	33638	0.134552	115.965	11.8855	20.1777	6.43193	0.922692	0.914799	0.908065	0.908021	0.876984	0.889411	0.909106	0.892874	0.890986	0.846632	0.898597	0.86655	0.843124	0.859177	0.847761	0.822745	0.890749	0.80363	0.853068	0.84852	1	0.894512	0.0614125
1394	0	19610	10274	0	0	123.36	8.5663	141.532	10.3227	0	0	23.861	5.02059	36.0225	7.9079	1394	26	29884	0.119536	129.607	12.6211	28.0421	8.45025	0.924324	0.916427	0.909165	0.909684	0.877861	0.890443	0.908948	0.89322	0.891547	0.846942	0.899227	0.866484	0.843344	0.86031	0.848146	0.823568	0.890376	0.803908	0.852915	0.848564	1	0.895483	0.0610176
1396	0	18424	9656	0	0	131.562	9.65025	149.554	11.3525	0	0	28.9674	6.43441	42.5256	9.72685	1396	28	28080	0.11232	137.749	13.3587	33.6297	10.0586	0.92589	0.917967	0.910719	0.911093	0.879363	0.891578	0.909277	0.893803	0.892219	0.847667	0.899573	0.867076	0.84359	0.860506	0.848148	0.824163	0.889939	0.803846	0.853259	0.848843	1	0.89656	0.0605778
1402	4	22664	11805	91.7508	0.359833	109.574	7.38451	128.602	9.33827	9.71627	0.113758	16.7341	3.41102	27.0551	5.94308	1402	22	34473	0.137892	116.088	12.1372	20.2676	6.61383	0.916195	0.917617	0.911931	0.90246	0.877861	0.891495	0.914904	0.888057	0.87393	0.850709	0.885098	0.83532	0.855162	0.852595	0.842993	0.837554	0.897093	0.814522	0.836829	0.84366	1	0.892515	0.0601706
1406	4	20037	10479	106.335	3.27662	122.252	8.49186	141.105	10.5442	15.1371	1.34624	23.2267	4.88025	35.7273	8.07511	1406	26	30520	0.12208	128.723	12.8731	27.5177	8.56006	0.918168	0.918496	0.912516	0.903965	0.87921	0.892972	0.915858	0.888942	0.875164	0.851376	0.884912	0.836337	0.855521	0.852294	0.842742	0.838499	0.897362	0.815416	0.837713	0.843725	1	0.89357	0.0598167
1408	4	18760	9870	115.802	2.96023	129.683	9.57123	148.364	11.6239	19.5121	1.4573	27.7542	6.19552	41.5706	9.87899	1408	28	28634	0.114536	136.12	13.6189	32.5155	10.0959	0.919292	0.919571	0.913145	0.905008	0.880492	0.893693	0.915991	0.889135	0.875463	0.852291	0.884962	0.837099	0.856971	0.852535	0.843805	0.838636	0.897307	0.815866	0.837868	0.843647	1	0.894345	0.0595707
1414	18	26376	12697	91.7655	1.35107	110.928	7.5247	129.51	9.39707	9.7268	0.43662	17.3626	3.56036	27.6288	6.05415	1414	21	39091	0.156364	116.955	11.9536	20.6936	6.60473	0.933118	0.915799	0.913816	0.900182	0.881904	0.896664	0.915479	0.87139	0.883451	0.849428	0.901832	0.84774	0.847817	0.85095	0.847305	0.840654	0.882735	0.833772	0.816492	0.825625	1	0.895478	0.0572864
1418	16	23301	11276	110.829	4.09162	126.283	8.74501	144.767	10.6022	17.1507	1.87225	25.5876	5.35123	38.5427	8.51326	1418	25	34593	0.138372	132.301	12.7836	29.8066	8.93617	0.933758	0.916139	0.914708	0.901541	0.883083	0.897306	0.91598	0.872402	0.883878	0.850172	0.902003	0.848828	0.84877	0.850953	0.848293	0.840676	0.882592	0.835082	0.817131	0.825745	1	0.896205	0.0570555
1420	16	21899	10676	116.301	4.67516	131.675	9.69014	150.183	11.6127	19.8211	2.39827	29.0442	6.45818	43.0902	10.0524	1420	27	32591	0.130364	137.73	13.5256	33.6408	10.2308	0.93443	0.917462	0.915805	0.902734	0.884032	0.897917	0.91691	0.87248	0.884769	0.850327	0.901875	0.849145	0.849069	0.851232	0.84801	0.840784	0.882437	0.835123	0.817204	0.82667	1	0.896946	0.056792
1426	0	25306	11352	0	0	111.405	7.83016	129.975	9.29508	0	0	17.6041	3.74242	27.9138	6.02166	1426	21	36658	0.146632	117.156	11.95	20.7967	6.60451	0.94581	0.90796	0.91658	0.904141	0.878239	0.896817	0.919936	0.877571	0.87382	0.840935	0.896516	0.852297	0.860549	0.864313	0.826641	0.857303	0.876835	0.834661	0.828441	0.845545	1	0.897217	0.0590684
1430	0	22528	9989	0	0	125.484	8.98014	143.93	10.411	0	0	25.1313	5.44165	37.8667	8.26308	1430	25	32517	0.130068	131.15	12.7115	29.0435	8.71825	0.946782	0.909124	0.917151	0.906065	0.880017	0.897515	0.920611	0.879202	0.873528	0.841975	0.8963	0.852708	0.860719	0.86424	0.825368	0.857936	0.877295	0.834517	0.828013	0.845465	1	0.898084	0.0587875
1432	0	21245	9460	0	0	132.04	9.9927	150.387	11.5227	0	0	29.3127	6.71155	43.2517	10.011	1432	27	30705	0.12282	137.693	13.4814	33.6072	10.1716	0.947256	0.910829	0.91814	0.90723	0.880785	0.899056	0.920811	0.88002	0.874434	0.842811	0.896857	0.852874	0.860609	0.864403	0.825859	0.85872	0.877268	0.833854	0.827862	0.845514	1	0.898914	0.0583807
1438	18	24798	9702	93.4978	3.21824	111.782	7.7283	131.615	9.69927	10.3154	1.09261	17.7744	3.72078	29.0051	6.43636	1438	21	34518	0.138072	117.347	12.2113	20.9271	6.86519	0.924213	0.927936	0.934266	0.912553	0.877412	0.895315	0.913784	0.87592	0.861435	0.834405	0.887378	0.86268	0.865244	0.860797	0.840344	0.845052	0.85832	0.827945	0.832855	0.834565	1	0.897579	0.0630688
1442	17	21941	8641	109.864	4.63957	123.891	8.85501	143.555	10.8545	16.7297	2.11249	24.1898	5.23834	37.6258	8.56542	1442	25	30599	0.122396	129.436	12.9638	27.9799	8.77738	0.925243	0.929491	0.935455	0.913853	0.87882	0.896222	0.913853	0.877169	0.86212	0.835485	0.888509	0.862708	0.865829	0.861678	0.840093	0.845812	0.859211	0.827609	0.83323	0.834047	1	0.898578	0.062694
1444	16	20573	8155	117.47	6.19527	129.666	9.84849	149.312	11.8709	20.4918	3.18457	27.7699	6.39172	42.3905	10.1821	1444	27	28744	0.114976	135.233	13.7118	31.9139	10.1076	0.926906	0.930577	0.936595	0.914452	0.880653	0.897613	0.915269	0.878235	0.863572	0.837288	0.889038	0.864128	0.866737	0.862041	0.841097	0.846542	0.859988	0.827721	0.833496	0.834713	1	0.89979	0.0622108
1450	0	24728	8917	0	0	110.75	7.7008	128.928	9.25819	0	0	17.2911	3.62962	27.2508	5.91329	1450	21	33645	0.13458	115.568	11.4311	19.9307	6.18645	0.927285	0.910774	0.91657	0.909793	0.875866	0.889761	0.908144	0.872195	0.87383	0.818502	0.904637	0.853024	0.869	0.839545	0.840779	0.826349	0.881394	0.824105	0.86047	0.853946	1	0.89295	0.0619327
1454	0	21855	7934	0	0	125.298	8.9307	143.155	10.4917	0	0	25.017	5.38037	37.2762	8.2491	1454	25	29789	0.119156	130.054	12.2531	28.2822	8.29028	0.927926	0.911645	0.918292	0.910151	0.877169	0.890362	0.909161	0.872268	0.874551	0.819312	0.904495	0.853218	0.868408	0.840461	0.841687	0.826379	0.881198	0.824264	0.860351	0.854409	1	0.893672	0.0617247
1456	0	20472	7535	0	0	135.072	10.102	152.802	11.7037	0	0	31.3567	7.08085	45.359	10.4861	1456	27	28007	0.112028	139.842	13.163	35.1239	10.2367	0.928964	0.913807	0.919145	0.911094	0.877673	0.891777	0.909987	0.873157	0.875513	0.820206	0.90547	0.853965	0.868069	0.841629	0.842057	0.826615	0.88153	0.82449	0.860338	0.85484	1	0.894677	0.0614644
1462	3	21035	10816	91.9492	1.08746	108.339	7.13665	128.989	9.42171	9.78278	0.346829	16.1677	3.22125	27.3035	6.01318	1462	22	31854	0.127416	115.35	12.6272	19.9483	6.85177	0.924154	0.912821	0.909509	0.918111	0.880172	0.889292	0.907657	0.886733	0.878587	0.842798	0.899165	0.843991	0.858479	0.844635	0.851008	0.821263	0.876295	0.808925	0.847994	0.845671	1	0.894012	0.0624851
1466	3	18622	9627	104.693	3.05584	117.994	8.16061	138.571	10.3912	14.4459	1.23368	20.8908	4.38138	33.8481	7.64325	1466	26	28252	0.113008	125.004	13.2607	25.3053	8.38366	0.924979	0.914413	0.910803	0.919369	0.880911	0.890486	0.908166	0.887176	0.878734	0.84233	0.899742	0.843993	0.859178	0.846082	0.851303	0.822614	0.876522	0.809376	0.847869	0.84617	1	0.894879	0.0622618
1468	3	17473	9052	119.475	6.54232	126.99	9.22679	147.503	11.4905	21.5659	3.36806	26.0552	5.74047	40.8447	9.61126	1468	28	26528	0.106112	133.988	13.9907	31.1012	10.1194	0.92687	0.916371	0.912489	0.920386	0.882219	0.890682	0.909398	0.887628	0.879222	0.843185	0.900313	0.843901	0.859168	0.846577	0.851289	0.823564	0.876282	0.809956	0.848424	0.846445	1	0.896003	0.0617609
1474	0	25354	13077	0	0	109.977	7.44486	127.465	9.08873	0	0	16.9206	3.45419	26.3323	5.67836	1474	22	38431	0.153724	115.928	11.5469	20.1232	6.2232	0.936861	0.915303	0.917853	0.909305	0.88884	0.882035	0.89757	0.873305	0.882035	0.856197	0.886095	0.851591	0.864667	0.840506	0.848234	0.845997	0.882972	0.822825	0.816697	0.832778	1	0.89585	0.0603173
1478	0	22427	11601	0	0	122.379	8.53625	139.644	10.2859	0	0	23.3012	4.90216	34.6171	7.7014	1478	26	34028	0.136112	128.265	12.2912	27.1591	8.0518	0.93808	0.91651	0.919184	0.910294	0.890164	0.883082	0.897981	0.873633	0.88245	0.857573	0.88652	0.852739	0.865199	0.841146	0.848669	0.846582	0.883699	0.823028	0.816357	0.832667	1	0.896806	0.0599026
1480	0	21092	10980	0	0	128.26	9.53041	145.411	11.3398	0	0	26.8601	6.02669	39.1402	9.21372	1480	28	32072	0.128288	134.132	13.0379	31.0642	9.32215	0.939293	0.918059	0.919665	0.911309	0.891712	0.884089	0.898884	0.874595	0.883606	0.858178	0.886957	0.853268	0.865755	0.841731	0.84923	0.846969	0.883949	0.823584	0.816226	0.832985	1	0.89778	0.0594724
1486	3	24757	12919	91.472	1.19682	109.394	7.38442	129.181	9.4354	9.63282	0.376494	16.6527	3.39382	27.4244	6.02306	1486	22	37679	0.150716	116.177	12.4344	20.3454	6.79391	0.936981	0.915749	0.915497	0.905929	0.876257	0.884989	0.900621	0.875514	0.88065	0.836447	0.892208	0.849333	0.847594	0.845444	0.85046	0.838478	0.876589	0.824159	0.83248	0.832758	1	0.893864	0.061238
1490	3	21775	11474	104.653	1.30295	121.419	8.49949	141.075	10.5928	14.3996	0.534973	22.7624	4.81227	35.7095	8.08111	1490	26	33252	0.133008	128.2	13.1674	27.2292	8.69453	0.938786	0.916892	0.916471	0.906126	0.877451	0.886127	0.901149	0.876098	0.88127	0.837634	0.891991	0.850265	0.848175	0.846054	0.850926	0.838777	0.876489	0.825229	0.833108	0.832566	1	0.89478	0.0609329
1492	1	20468	10844	111.904	0	129.075	9.54538	148.656	11.6543	17.5815	0	27.3691	6.1109	41.8151	9.89908	1492	28	31313	0.125252	135.856	13.9069	32.3716	10.2759	0.940025	0.918309	0.91759	0.907163	0.877878	0.887507	0.902101	0.876665	0.881615	0.838134	0.892712	0.850717	0.848929	0.846422	0.850669	0.839587	0.87692	0.825695	0.834206	0.832865	1	0.895703	0.060487
1498	1	24830	14319	90.1435	0	109.782	7.47146	127.928	9.27987	9.21627	0	16.8336	3.46105	26.6321	5.81976	1498	22	39150	0.1566	116.418	11.9708	20.4172	6.50077	0.930064	0.911507	0.918506	0.913742	0.880064	0.889642	0.909987	0.88295	0.876079	0.844444	0.889208	0.849681	0.847688	0.84986	0.839783	0.843167	0.873716	0.823423	0.852388	0.830409	1	0.895058	0.0641052
1502	0	21946	12712	0	0	121.481	8.61539	139.582	10.4024	0	0	22.8059	4.88922	34.5838	7.75033	1502	26	34658	0.138632	128.12	12.7587	27.1258	8.32987	0.931719	0.912892	0.919456	0.915027	0.881586	0.891122	0.910468	0.883865	0.877128	0.844307	0.890011	0.849703	0.848462	0.849876	0.840816	0.842273	0.873247	0.823749	0.852126	0.831655	1	0.896096	0.0634747
1504	0	20660	11982	0	0	128.854	9.63381	146.954	11.4761	0	0	27.2389	6.15231	40.3955	9.4924	1504	28	32642	0.130568	135.498	13.5353	32.0683	9.86142	0.932633	0.914543	0.920731	0.915921	0.882467	0.89247	0.911357	0.884397	0.877719	0.844296	0.89077	0.850821	0.849014	0.850178	0.840972	0.842488	0.873644	0.824092	0.852215	0.83198	1	0.897026	0.0631365
1510	7	25962	13919	91.3489	0.687691	110.262	7.38866	128.58	9.29967	9.59088	0.216868	17.0475	3.45989	27.0375	5.89723	1510	22	39888	0.159552	116.651	11.9184	20.5322	6.5283	0.925755	0.925504	0.921555	0.915551	0.867592	0.886996	0.913671	0.872305	0.871804	0.827429	0.892123	0.861086	0.865361	0.84835	0.846545	0.844803	0.884903	0.821199	0.849817	0.826652	1	0.89537	0.0609935
1514	5	22982	12283	105.911	3.49723	121.384	8.44968	139.658	10.4209	14.9648	1.50632	22.7392	4.79349	34.642	7.78466	1514	26	35270	0.14108	127.746	12.6572	26.8833	8.26145	0.92753	0.926978	0.922285	0.916445	0.868231	0.88829	0.91402	0.872966	0.872498	0.827488	0.892997	0.861979	0.865991	0.848455	0.846654	0.845067	0.884647	0.820783	0.849702	0.827502	1	0.896283	0.0606037
1516	5	21639	11632	113.947	7.15799	128.111	9.46818	146.345	11.4301	18.7773	3.60781	26.763	5.99457	39.8977	9.38359	1516	28	33276	0.133104	134.483	13.4024	31.3532	9.66414	0.928747	0.927906	0.923458	0.917328	0.869591	0.88926	0.914608	0.873317	0.872987	0.827834	0.893482	0.863175	0.866841	0.848705	0.847668	0.845474	0.884662	0.820907	0.850298	0.827624	1	0.897161	0.0602756
1522	0	21993	11759	0	0	109.064	7.3962	127.744	9.11165	0	0	16.5054	3.37836	26.5049	5.71311	1522	22	33752	0.135008	115.572	11.9911	19.9892	6.44265	0.938404	0.915012	0.920197	0.909976	0.892747	0.888392	0.900361	0.873756	0.881133	0.828855	0.88534	0.849831	0.875593	0.841565	0.84398	0.813093	0.880526	0.816766	0.866512	0.829595	1	0.896212	0.0594745
1526	0	19526	10435	0	0	121.844	8.49271	140.382	10.2459	0	0	22.9981	4.83303	35.1568	7.7607	1526	26	29961	0.119844	128.301	12.7111	27.2328	8.35198	0.939238	0.916208	0.921481	0.911669	0.893194	0.888288	0.901288	0.87402	0.882314	0.829712	0.885918	0.850222	0.875388	0.841945	0.844214	0.813741	0.880344	0.816962	0.866643	0.829245	1	0.89701	0.0591172
1528	0	18339	9835	0	0	127.259	9.45506	145.645	11.2421	0	0	26.2386	5.88418	39.3151	9.19421	1528	28	28174	0.112696	133.677	13.3837	30.8034	9.53416	0.940406	0.917566	0.922428	0.913271	0.893785	0.889579	0.902463	0.875169	0.882835	0.831014	0.886083	0.850926	0.876429	0.841911	0.844129	0.813392	0.880315	0.817261	0.86665	0.82924	1	0.89799	0.0588151
1534	1	20844	13591	90.441	0	107.513	7.03216	127.365	9.36407	9.3074	0	15.7991	3.12284	26.295	5.83366	1534	22	34436	0.137744	115.347	12.5981	19.9414	6.75691	0.935823	0.922799	0.916817	0.903125	0.893513	0.882507	0.893455	0.882144	0.882361	0.839804	0.89148	0.853133	0.860872	0.854121	0.842723	0.811622	0.890463	0.811622	0.83873	0.826054	1	0.895875	0.0614532
1538	1	18440	12107	101.48	0	116.542	7.98353	136.277	10.3666	13.1285	0	20.1268	4.16755	32.2176	7.39418	1538	26	30548	0.122192	124.363	13.2008	24.9185	8.19343	0.936903	0.924103	0.91826	0.90456	0.894396	0.883757	0.894854	0.882693	0.882906	0.83994	0.891973	0.853575	0.861415	0.854377	0.844147	0.811739	0.890811	0.811526	0.8394	0.82647	1	0.896875	0.0611434
1540	1	17280	11445	106.704	0	124.395	8.98726	144.014	11.481	15.2519	0	24.4928	5.34668	38.0586	9.17459	1540	28	28726	0.114904	132.211	13.9059	29.8974	9.73899	0.938157	0.925138	0.91922	0.905626	0.895965	0.884791	0.896018	0.883137	0.884216	0.840319	0.892206	0.853826	0.86131	0.854922	0.843922	0.812626	0.891127	0.811408	0.83964	0.826603	1	0.897795	0.060866
1546	5	25488	15644	91.5154	1.20954	109.848	7.4421	127.071	9.23932	9.64656	0.38065	16.8623	3.4664	26.1057	5.75885	1546	22	41137	0.164548	116.396	11.6942	20.3766	6.34076	0.939313	0.919331	0.912828	0.90336	0.885626	0.885359	0.897623	0.876462	0.875052	0.837215	0.88401	0.865279	0.867893	0.855957	0.850937	0.825911	0.893964	0.816649	0.808554	0.829144	1	0.895143	0.0611749
1550	5	22488	13954	107.739	2.2797	122.942	8.60436	140.008	10.4004	15.7191	1.00516	23.6254	4.99746	34.8978	7.8637	1550	26	36447	0.145788	129.474	12.4889	27.94	8.31419	0.940105	0.920583	0.914547	0.904848	0.886534	0.886273	0.898099	0.876698	0.876547	0.838423	0.884366	0.86597	0.868467	0.855859	0.85114	0.826145	0.894422	0.817159	0.809161	0.83	1	0.896108	0.0608637
1552	3	21142	13166	112.036	3.35442	130.495	9.67965	147.472	11.4975	17.6901	1.57722	28.2811	6.34792	40.8207	9.64363	1552	28	34311	0.137244	137.008	13.2916	33.0919	9.88531	0.941229	0.922139	0.916018	0.905686	0.88747	0.887092	0.898895	0.877474	0.87708	0.838623	0.884541	0.866267	0.8694	0.855804	0.852117	0.826091	0.895223	0.817566	0.809114	0.830025	1	0.897025	0.0603197
1558	1	28245	13052	95.7554	0	111.001	7.68137	129.766	9.39173	11.0382	0	17.4062	3.63885	27.7896	6.05523	1558	21	41298	0.165192	116.931	12.015	20.6876	6.62961	0.927381	0.92174	0.919778	0.91324	0.878336	0.881653	0.909366	0.87773	0.869582	0.833551	0.889898	0.857148	0.859642	0.83481	0.847232	0.850622	0.875163	0.825209	0.839847	0.829144	1	0.894712	0.061075
1562	1	25027	11547	111.545	0	123.373	8.83624	142.095	10.5394	17.4137	0	23.8903	5.16937	36.4708	8.12603	1562	25	36575	0.1463	129.283	12.8149	27.8618	8.5631	0.928448	0.923117	0.920793	0.913794	0.87933	0.883267	0.909802	0.878442	0.870089	0.834122	0.890062	0.857239	0.859795	0.834682	0.848148	0.850472	0.875871	0.825208	0.83985	0.828872	1	0.895533	0.0608534
1564	1	23609	10894	119.636	0	129.58	9.82184	148.167	11.6475	21.4643	0	27.7129	6.35544	41.4092	9.81444	1564	27	34504	0.138016	135.448	13.5456	32.0371	9.92878	0.929805	0.924299	0.922342	0.91485	0.880767	0.883999	0.910242	0.879246	0.870334	0.834976	0.890447	0.857509	0.860886	0.834889	0.848365	0.850293	0.876652	0.825585	0.839613	0.829237	1	0.896492	0.0606224
1570	2	23739	11922	91.9441	1.71346	109.599	7.43055	128.5	9.33129	9.78717	0.544283	16.7484	3.43755	26.9915	5.93746	1570	22	35663	0.142652	115.917	12.0581	20.1722	6.55786	0.918669	0.924375	0.919174	0.909037	0.871253	0.881474	0.896924	0.877128	0.875768	0.828337	0.879974	0.855733	0.86615	0.823655	0.855887	0.852817	0.877282	0.816715	0.840114	0.8386	1	0.891793	0.0608388
1574	2	21067	10601	97.6316	0.633127	117.891	8.38833	136.733	10.3818	11.6983	0.226563	20.8534	4.4966	32.5385	7.46686	1574	26	31670	0.12668	124.196	12.7273	24.7642	7.90751	0.920224	0.925576	0.919719	0.910515	0.872545	0.882712	0.897174	0.877313	0.876587	0.828986	0.879776	0.856962	0.866214	0.825134	0.855526	0.852826	0.877944	0.816625	0.840164	0.839185	1	0.892712	0.0605259
1576	2	19757	10008	105.277	0.990931	124.155	9.28079	142.966	11.3609	14.6549	0.411913	24.378	5.51788	37.2327	8.94669	1576	28	29767	0.119068	130.478	13.4006	28.6993	9.16568	0.921826	0.926294	0.920751	0.911698	0.874139	0.883613	0.898159	0.878624	0.877784	0.829812	0.879716	0.857292	0.866698	0.826217	0.855511	0.85316	0.87812	0.817197	0.840276	0.839587	1	0.893721	0.0601561
1582	1	20314	12932	95.6417	0	109.253	7.30025	127.924	9.16146	10.9991	0	16.5843	3.34487	26.6194	5.74706	1582	22	33247	0.132988	116.515	12.1686	20.4875	6.60451	0.941243	0.911706	0.929918	0.913045	0.873628	0.894351	0.900367	0.871733	0.872575	0.825563	0.881222	0.858453	0.86286	0.838286	0.860784	0.831759	0.896547	0.805366	0.841038	0.833669	1	0.896009	0.0594293
1586	1	17961	11459	110.383	0	123.479	8.45766	142.142	10.3793	16.8773	0	23.9204	4.94473	36.49	8.03987	1586	26	29421	0.117684	130.748	12.9794	28.8158	8.81334	0.942048	0.913293	0.93073	0.913769	0.875004	0.895279	0.900292	0.872693	0.873798	0.8273	0.88153	0.859063	0.863057	0.838109	0.86146	0.832093	0.896197	0.805173	0.841406	0.833656	1	0.896865	0.0590579
1588	1	16823	10813	116.507	0	131.965	9.52316	150.551	11.5705	19.8308	0	29.2178	6.36744	43.3976	10.0733	1588	28	27637	0.110548	139.236	13.7796	34.7653	10.596	0.943156	0.914499	0.931921	0.91477	0.876307	0.896606	0.901256	0.873159	0.874679	0.828093	0.881916	0.860513	0.863914	0.838695	0.862214	0.832091	0.897076	0.806184	0.840413	0.833701	1	0.897863	0.0585793
1594	1	22692	11066	90.3297	0	109.576	7.4548	128.631	9.28135	9.27323	0	16.7394	3.43753	27.068	5.91046	1594	22	33759	0.135036	115.822	12.0672	20.1248	6.55008	0.950028	0.915667	0.922421	0.903492	0.883261	0.888637	0.907136	0.882031	0.866658	0.823573	0.885808	0.85318	0.862437	0.858097	0.837288	0.824773	0.879825	0.824047	0.82732	0.834103	1	0.896798	0.0580121
1598	1	20072	9805	106.365	0	121.423	8.57647	140.41	10.3018	15.1079	0	22.7705	4.85651	35.1827	7.79074	1598	26	29878	0.119512	127.653	12.7958	26.8436	8.35069	0.9508	0.917833	0.922803	0.904328	0.884397	0.889484	0.90744	0.881886	0.866574	0.824436	0.885484	0.853772	0.863428	0.858123	0.837506	0.824536	0.879744	0.824252	0.827348	0.83451	1	0.89753	0.0576979
1600	1	18836	9220	112.68	0	129.466	9.59347	148.329	11.3871	17.9479	0	27.6193	6.18918	41.5099	9.60294	1600	28	28057	0.112228	135.664	13.5247	32.1837	9.92959	0.951527	0.919325	0.92362	0.905442	0.885644	0.890295	0.909363	0.882204	0.867627	0.825266	0.886588	0.854528	0.864544	0.858859	0.83767	0.824963	0.880012	0.824375	0.827262	0.835104	1	0.898502	0.0573608
1606	0	20694	11692	0	0	108.07	7.2072	126.705	9.16677	0	0	16.0532	3.23783	25.8773	5.64735	1606	22	32386	0.129544	114.798	11.9848	19.5999	6.36211	0.942938	0.922081	0.92117	0.896591	0.873711	0.896591	0.890215	0.888517	0.873248	0.813453	0.882264	0.867396	0.865189	0.847913	0.848638	0.825403	0.881724	0.816912	0.819922	0.844593	1	0.895112	0.0573441
1610	0	18244	10427	0	0	122.647	8.4004	141.076	10.3826	0	0	23.4425	4.85128	35.6872	7.92421	1610	26	28671	0.114684	129.349	12.7554	27.8956	8.51525	0.94395	0.922622	0.922047	0.897213	0.874751	0.896882	0.891109	0.888773	0.873513	0.814255	0.883471	0.868194	0.866311	0.848523	0.849238	0.825555	0.88157	0.816644	0.820428	0.844372	1	0.895808	0.0570857
1612	0	17127	9780	0	0	131.62	9.47247	149.933	11.4364	0	0	28.9875	6.29288	42.8554	9.83348	1612	28	26907	0.107628	138.276	13.4999	34.0282	10.2396	0.944383	0.923923	0.923291	0.898948	0.876017	0.897536	0.892036	0.889806	0.873973	0.814955	0.884417	0.868324	0.866726	0.848515	0.84976	0.826068	0.881183	0.816776	0.8204	0.844687	1	0.896695	0.0567695
1618	3	20875	14204	91.1191	1.39234	108.369	7.1175	127.494	9.2952	9.524	0.439083	16.1795	3.20956	26.3679	5.80097	1618	22	35082	0.140328	116.111	12.3819	20.304	6.69138	0.934895	0.926586	0.929351	0.905607	0.869477	0.887521	0.900661	0.881349	0.872755	0.820335	0.867482	0.855424	0.86114	0.849552	0.855082	0.836911	0.888034	0.806282	0.814093	0.835599	1	0.894996	0.0570739
1622	3	18396	12585	104.404	2.11416	117.881	8.1347	136.805	10.3394	14.3084	0.854339	20.8297	4.34595	32.5843	7.42758	1622	26	30984	0.123936	125.566	13.0046	25.6036	8.18283	0.935902	0.927479	0.930367	0.906613	0.870578	0.887878	0.901498	0.882326	0.873612	0.820698	0.867835	0.85549	0.861138	0.849455	0.855797	0.83853	0.888313	0.806239	0.814662	0.835238	1	0.895781	0.0568581
1624	3	17261	11816	110.803	1.38842	124.895	9.08677	143.691	11.4018	17.0776	0.642138	24.7933	5.45176	37.7973	9.06452	1624	28	29080	0.11632	132.531	13.6782	30.0764	9.58307	0.937311	0.927975	0.930726	0.9076	0.871183	0.888876	0.90196	0.883184	0.873848	0.820702	0.868277	0.855915	0.861279	0.849776	0.856018	0.838377	0.888411	0.806138	0.814426	0.834904	1	0.896414	0.056621
1630	12	27430	13679	93.9061	3.88658	112.246	7.76776	129.586	9.25033	10.4678	1.39078	17.9959	3.76629	27.6631	5.96467	1630	22	41121	0.164484	118.009	11.6458	21.2095	6.48651	0.932188	0.914557	0.919773	0.921062	0.875769	0.884426	0.894178	0.870455	0.880013	0.836446	0.876985	0.862053	0.868182	0.851341	0.849274	0.831728	0.875343	0.795384	0.820603	0.838319	1	0.89408	0.0588634
1634	7	24321	12132	112.041	3.71165	128.399	9.06798	145.639	10.5246	17.703	1.73196	26.9049	5.74931	39.2243	8.55985	1634	26	36460	0.14584	134.132	12.5614	31.0024	8.9531	0.932735	0.915935	0.920612	0.921956	0.876769	0.885244	0.894707	0.869775	0.881295	0.836657	0.877222	0.862411	0.868856	0.850809	0.849479	0.831967	0.875905	0.795502	0.820735	0.838796	1	0.894752	0.0586504
1636	7	22855	11403	121.527	6.65708	136.397	10.1755	153.445	11.6669	22.695	3.7415	32.2815	7.28577	45.9204	10.551	1636	28	34265	0.13706	142.067	13.3787	36.8184	10.6676	0.933781	0.9177	0.921611	0.922487	0.878112	0.886137	0.895476	0.870072	0.881643	0.836758	0.877689	0.862396	0.868875	0.850474	0.849701	0.832117	0.876083	0.795827	0.820633	0.839034	1	0.895558	0.0582479
1642	5	27378	8551	92.0798	1.79048	112.562	7.92657	131.403	9.68659	9.83132	0.57503	18.1565	3.86358	28.8669	6.41912	1642	20	35934	0.143736	117.042	11.6043	20.704	6.48038	0.934185	0.922511	0.917835	0.916597	0.887711	0.906565	0.885888	0.858825	0.887933	0.825263	0.882688	0.855555	0.852633	0.830634	0.873574	0.849488	0.889492	0.82408	0.801191	0.826251	1	0.896205	0.0599124
1646	5	24313	7617	105.43	3.71447	123.344	9.00412	142.039	10.6572	14.7687	1.54296	23.8875	5.26803	36.4424	8.25249	1646	24	31935	0.12774	127.8	12.3436	26.8806	8.12546	0.935682	0.92408	0.918788	0.917129	0.88843	0.908048	0.886566	0.859308	0.888774	0.825677	0.883138	0.855848	0.853421	0.830546	0.874135	0.850023	0.889119	0.825254	0.799969	0.826241	1	0.897109	0.0594288
1648	4	22875	7213	112.036	3.06143	131.14	9.99842	149.787	11.7363	17.6824	1.44289	28.7269	6.62259	42.7721	10.1179	1648	26	30092	0.120368	135.607	13.1321	32.092	9.68791	0.937309	0.924814	0.919597	0.918384	0.888924	0.909012	0.887312	0.859946	0.889373	0.82713	0.884105	0.856523	0.854413	0.831849	0.874668	0.850708	0.888774	0.824987	0.80106	0.826416	1	0.898037	0.0590752
1654	0	21993	8727	0	0	109.963	7.51817	130.15	9.2708	0	0	16.9187	3.48508	28.0224	6.00841	1654	21	30720	0.12288	115.698	12.1559	20.073	6.63524	0.9389	0.910107	0.92819	0.907438	0.882031	0.884652	0.883187	0.86001	0.883382	0.845964	0.87959	0.851904	0.869434	0.819417	0.856413	0.831836	0.880859	0.832536	0.805648	0.824414	1	0.893509	0.0611984
1658	0	19493	7751	0	0	124.251	8.69833	144.145	10.51	0	0	24.385	5.14843	38.0452	8.37357	1658	25	27244	0.108976	129.911	12.8888	28.2714	8.76918	0.939987	0.911412	0.928682	0.908916	0.883864	0.885498	0.883974	0.860281	0.883901	0.846205	0.879295	0.853069	0.869916	0.820015	0.856133	0.831981	0.881809	0.83367	0.804838	0.824493	1	0.894387	0.0608137
1660	0	18286	7350	0	0	131.371	9.76624	151.163	11.6246	0	0	28.8539	6.47234	43.9264	10.1741	1660	27	25636	0.102544	137.046	13.6706	33.1753	10.2965	0.940845	0.912837	0.929962	0.910555	0.884596	0.886839	0.884986	0.861425	0.885142	0.846973	0.879583	0.85417	0.870417	0.821384	0.856842	0.833164	0.882567	0.833691	0.805313	0.824349	1	0.895465	0.0604589
1666	0	18150	11296	0	0	107.439	7.11761	126.845	9.23043	0	0	15.772	3.15782	25.9674	5.69895	1666	22	29446	0.117784	114.884	12.3677	19.6831	6.57147	0.935441	0.906405	0.924506	0.893075	0.887302	0.890579	0.885129	0.872207	0.884687	0.839367	0.880663	0.854564	0.861153	0.830367	0.849657	0.815306	0.877997	0.80325	0.812657	0.82906	1	0.891672	0.0613336
1670	0	15983	9965	0	0	116.631	8.0659	135.932	10.2456	0	0	20.178	4.21851	31.9646	7.25609	1670	26	25948	0.103792	124.043	12.9813	24.7045	8.00278	0.936527	0.90716	0.926064	0.894154	0.887988	0.891148	0.885521	0.874037	0.885271	0.839872	0.882072	0.855596	0.860991	0.830045	0.850046	0.815612	0.877794	0.803068	0.812201	0.828792	1	0.892518	0.0609923
1672	0	14989	9432	0	0	122.293	9.02451	141.462	11.1928	0	0	23.2927	5.19694	36.0684	8.59134	1672	28	24421	0.097684	129.696	13.6189	28.227	9.15295	0.937738	0.908992	0.926948	0.895705	0.888805	0.891384	0.886348	0.87521	0.885836	0.84024	0.883359	0.855657	0.861922	0.83033	0.85019	0.816572	0.877851	0.803509	0.811617	0.828836	1	0.893488	0.0605529
1678	0	17544	14110	0	0	106.404	6.89692	124.979	9.17443	0	0	15.314	2.99328	24.8495	5.50251	1678	23	31654	0.126616	114.684	12.2115	19.5645	6.39736	0.938396	0.912523	0.915034	0.898891	0.894089	0.892004	0.89401	0.872544	0.889761	0.821997	0.875971	0.8673	0.857569	0.837983	0.84528	0.82274	0.879257	0.806233	0.821713	0.834729	1	0.893649	0.0605058
1682	0	15411	12489	0	0	122.394	8.19111	140.889	10.4181	0	0	23.2841	4.71719	35.5513	7.92956	1682	27	27900	0.1116	130.673	13.0467	28.7753	8.81171	0.940018	0.913513	0.916577	0.900556	0.894892	0.892939	0.895072	0.873548	0.890197	0.823136	0.876792	0.867652	0.857903	0.837832	0.845215	0.82319	0.878584	0.806505	0.821649	0.834606	1	0.894681	0.0601225
1684	0	14454	11716	0	0	131.304	9.35016	149.701	11.4413	0	0	28.7712	6.19687	42.6618	9.86359	1684	29	26170	0.10468	139.54	13.8052	34.9898	10.6054	0.94146	0.914903	0.917711	0.901548	0.895759	0.893523	0.8953	0.874704	0.891154	0.823997	0.877723	0.868342	0.858407	0.838556	0.845472	0.823615	0.878869	0.807298	0.822602	0.834811	1	0.895654	0.0597761
1690	12	23204	17437	91.6388	1.55048	108.66	7.18956	125.83	9.19593	9.68871	0.498482	16.3128	3.26169	25.3556	5.62318	1690	23	40653	0.162612	116.02	11.7536	20.1895	6.30023	0.923868	0.911052	0.912479	0.91115	0.890082	0.889196	0.892788	0.873896	0.88098	0.831894	0.868829	0.86311	0.856407	0.83262	0.858129	0.832595	0.876504	0.801589	0.828955	0.838438	1	0.891574	0.0621591
1694	11	20472	15517	105.315	2.0095	119.308	8.3193	136.299	10.2816	14.6824	0.836607	21.5984	4.55609	32.2247	7.38015	1694	27	36000	0.144	126.627	12.4836	26.1765	7.93775	0.924792	0.912264	0.914153	0.911833	0.891375	0.889194	0.893292	0.874278	0.881403	0.83225	0.869319	0.864042	0.857	0.832542	0.858722	0.833389	0.876194	0.802833	0.829181	0.839097	1	0.89239	0.0619781
1696	10	19157	14643	112.049	2.87706	124.673	9.26267	141.542	11.288	17.684	1.34221	24.6784	5.54574	36.1421	8.75654	1696	29	33810	0.13524	131.975	13.1821	29.6412	9.10692	0.926412	0.913931	0.915173	0.912703	0.892192	0.890402	0.893878	0.874638	0.882032	0.833067	0.869698	0.864803	0.857202	0.83286	0.858651	0.83357	0.876279	0.803017	0.829592	0.839204	1	0.893346	0.0615597
1702	0	23633	14113	0	0	110.112	7.51096	127.17	9.17592	0	0	16.9864	3.49907	26.1596	5.6988	1702	22	37746	0.150984	116.49	11.6154	20.4162	6.28547	0.930019	0.913302	0.927436	0.898267	0.87812	0.904467	0.88563	0.855481	0.885047	0.831545	0.872291	0.849653	0.843387	0.832287	0.882544	0.848169	0.878676	0.785394	0.820299	0.848368	1	0.892003	0.0621894
1706	0	20924	12525	0	0	123.263	8.66321	140.171	10.2629	0	0	23.813	5.05069	35.0017	7.7253	1706	26	33449	0.133796	129.594	12.3835	28.0026	8.22366	0.931956	0.914542	0.928832	0.899892	0.879518	0.905812	0.886768	0.856961	0.885781	0.832387	0.87306	0.849487	0.843089	0.833284	0.883121	0.848456	0.878636	0.785748	0.819696	0.848605	1	0.893209	0.0615653
1708	0	19600	11792	0	0	131.612	9.72052	148.473	11.3782	0	0	29.0059	6.4739	41.628	9.63385	1708	28	31392	0.125568	137.945	13.2024	33.7472	9.9195	0.933168	0.915982	0.929632	0.901281	0.881403	0.906967	0.887806	0.857798	0.8865	0.832808	0.873152	0.849787	0.843941	0.833859	0.883537	0.848624	0.878791	0.786331	0.819381	0.849134	1	0.894234	0.0611556
1714	2	19451	11837	93.4367	2.41437	108.73	7.3061	128.874	9.45702	10.2792	0.791944	16.3505	3.30564	27.2347	6.02758	1714	22	31290	0.12516	116.349	12.7468	20.4676	6.95735	0.926079	0.905737	0.925663	0.907446	0.877005	0.899441	0.872995	0.837376	0.896341	0.856504	0.878492	0.849968	0.843576	0.83891	0.866842	0.829914	0.890572	0.813886	0.793448	0.833877	1	0.890352	0.061803
1718	2	17096	10459	108.348	1.78567	122.163	8.49765	142.068	10.5882	15.9777	0.785954	23.1769	4.85517	36.4569	8.19281	1718	26	27557	0.110228	129.717	13.4418	28.2167	9.03548	0.927097	0.907211	0.92657	0.908299	0.87769	0.899263	0.873734	0.838317	0.896669	0.856788	0.878379	0.850691	0.842889	0.839061	0.866785	0.830079	0.890971	0.813568	0.793356	0.834362	1	0.891035	0.0615884
1720	2	15984	9869	113.012	2.13152	127.723	9.50455	147.391	11.5077	18.1258	1.02016	26.5266	5.95557	40.7548	9.58313	1720	28	25855	0.10342	135.229	14.0615	31.9569	10.2358	0.927983	0.909167	0.927209	0.909244	0.878728	0.900155	0.874628	0.840186	0.897583	0.857281	0.878457	0.851653	0.843821	0.840166	0.867124	0.831232	0.89064	0.813324	0.794198	0.8345	1	0.892024	0.0612385
1726	0	17921	11542	0	0	108.369	7.23211	126.129	9.25861	0	0	16.1864	3.26447	25.5395	5.67054	1726	22	29463	0.117852	115.327	11.8555	19.8504	6.31848	0.942572	0.898602	0.919373	0.913773	0.883074	0.87671	0.873451	0.856736	0.879238	0.849642	0.868886	0.858534	0.863999	0.818535	0.847453	0.816889	0.892475	0.835506	0.824339	0.842973	1	0.890798	0.0591221
1730	0	15778	10280	0	0	120.38	8.32027	138.18	10.3702	0	0	22.1775	4.62712	33.5648	7.61697	1730	26	26058	0.104232	127.402	12.6498	26.6698	8.17476	0.944374	0.899033	0.920408	0.914556	0.884316	0.877101	0.873878	0.857798	0.879749	0.849509	0.869119	0.859544	0.864226	0.818693	0.847245	0.816582	0.892279	0.836116	0.825524	0.843004	1	0.891579	0.0587873
1732	0	14786	9659	0	0	129.197	9.35239	147.019	11.5487	0	0	27.4275	5.98516	40.4583	9.61052	1732	28	24445	0.09778	136.239	13.473	32.5764	9.93709	0.945081	0.900245	0.921006	0.914747	0.885048	0.877705	0.875332	0.858949	0.880916	0.849683	0.870198	0.860646	0.865024	0.81849	0.84684	0.817141	0.892207	0.835651	0.82567	0.842974	1	0.892301	0.0586022
1738	7	21592	12605	91.2133	0.718149	109.01	7.18522	128.101	9.35673	9.54857	0.225104	16.4684	3.27579	26.7465	5.90769	1738	22	34204	0.136816	116.042	12.239	20.2547	6.65133	0.948909	0.909923	0.907599	0.897322	0.891986	0.889063	0.871112	0.864212	0.883362	0.817171	0.88111	0.858467	0.866185	0.830064	0.854476	0.820606	0.887235	0.817141	0.815957	0.837344	1	0.891568	0.0604847
1742	7	19094	11153	106.549	3.62452	120.096	8.2346	138.977	10.3981	15.2384	1.55862	22.0164	4.55388	34.1429	7.70976	1742	26	30254	0.121016	127.053	12.873	26.4852	8.32174	0.949759	0.912144	0.908409	0.898195	0.893634	0.89013	0.872248	0.864745	0.884032	0.818008	0.881735	0.859242	0.866381	0.83075	0.85511	0.820371	0.887073	0.817462	0.816685	0.837526	1	0.892585	0.0601242
1744	6	17920	10512	113.206	4.22945	127.175	9.22018	145.931	11.3879	18.2753	2.08358	26.1666	5.71942	39.5605	9.32176	1744	28	28438	0.113752	134.105	13.5484	31.116	9.72443	0.95084	0.913373	0.909382	0.899272	0.893927	0.891501	0.873409	0.865708	0.884433	0.818799	0.8822	0.859642	0.866341	0.831212	0.855141	0.820821	0.887967	0.817797	0.816988	0.838245	1	0.893457	0.0598101
1750	0	25281	12048	0	0	110.714	7.68939	128.145	9.18444	0	0	17.2737	3.62103	26.7572	5.77567	1750	21	37329	0.149316	116.34	11.5621	20.3345	6.26938	0.930336	0.910284	0.912695	0.903868	0.896059	0.892322	0.88312	0.848121	0.887313	0.827654	0.89026	0.863524	0.859292	0.83916	0.875084	0.829583	0.877816	0.812076	0.817648	0.833883	1	0.89185	0.0633974
1754	0	22388	10659	0	0	125.018	8.88685	142.302	10.4849	0	0	24.8483	5.33226	36.6222	8.12575	1754	25	33047	0.132188	130.593	12.4192	28.6459	8.41721	0.931961	0.911626	0.913245	0.904288	0.897404	0.893394	0.884695	0.848942	0.887766	0.827806	0.891125	0.864481	0.859427	0.839698	0.876086	0.829349	0.878279	0.812056	0.81782	0.834251	1	0.892795	0.0629395
1756	0	21058	10050	0	0	129.514	9.82015	146.817	11.397	0	0	27.6705	6.33619	40.2744	9.42435	1756	27	31108	0.124432	135.104	13.1423	31.7424	9.51907	0.932718	0.912965	0.91462	0.905024	0.898933	0.894802	0.885946	0.849364	0.888244	0.828067	0.891957	0.865051	0.859264	0.840797	0.876913	0.829449	0.878874	0.812685	0.817828	0.834448	1	0.893737	0.0626659
1762	7	24539	11576	92.2233	1.83772	109.864	7.396	129.784	9.49541	9.87775	0.59702	16.8662	3.4325	27.8108	6.16301	1762	21	36122	0.144488	116.244	12.3519	20.3723	6.803	0.937808	0.903438	0.923094	0.918125	0.893098	0.899037	0.871616	0.855393	0.896171	0.814241	0.879755	0.853192	0.868529	0.850188	0.877582	0.834159	0.884018	0.776646	0.799568	0.832623	1	0.893762	0.0594376
1766	7	21672	10294	103.61	3.93528	119.289	8.3962	139.054	10.5658	14.0289	1.60649	21.5935	4.59464	34.2176	7.88198	1766	25	31973	0.127892	125.649	13.0042	25.6563	8.31433	0.938792	0.905154	0.924608	0.919041	0.894286	0.89965	0.871986	0.857083	0.896569	0.815266	0.880149	0.853908	0.869233	0.851531	0.877506	0.834032	0.884371	0.777124	0.800441	0.832671	1	0.89477	0.0590559
1768	7	20316	9717	111.038	4.83631	126.647	9.38699	146.4	11.5985	17.2753	2.27168	25.8618	5.80491	39.9635	9.57355	1768	27	30040	0.12016	133.033	13.7332	30.4213	9.79745	0.94018	0.906425	0.925366	0.92009	0.895223	0.900499	0.872919	0.857607	0.89742	0.816528	0.880293	0.854377	0.870506	0.851581	0.877563	0.834421	0.884171	0.77768	0.801565	0.832889	1	0.89569	0.0587409
1774	2	23670	11829	92.2505	1.55834	111.278	7.70645	128.777	9.25566	9.88311	0.498281	17.5367	3.67091	27.1565	5.89024	1774	22	35501	0.142004	117.108	11.671	20.7416	6.41183	0.921904	0.901242	0.92772	0.920326	0.877595	0.89489	0.861708	0.845976	0.907552	0.823723	0.877356	0.827934	0.879201	0.834934	0.865243	0.841258	0.884651	0.802499	0.796471	0.855877	1	0.889627	0.0602212
1778	1	20898	10430	113.737	0	126.077	8.93363	143.274	10.4481	18.4555	0	25.4801	5.45908	37.363	8.21009	1778	26	31329	0.125316	131.802	12.4608	29.4359	8.58381	0.923202	0.903141	0.928453	0.921973	0.878515	0.895544	0.862125	0.84666	0.907833	0.823438	0.878004	0.828099	0.879425	0.835185	0.865428	0.842191	0.885122	0.803329	0.79586	0.856571	1	0.890541	0.0598799
1780	1	19602	9838	123.426	0	131.829	9.94501	148.804	11.5462	23.5601	0	29.1695	6.65564	41.9242	9.79889	1780	28	29441	0.117764	137.501	13.2107	33.4314	9.88829	0.924527	0.90481	0.929418	0.922353	0.878961	0.896233	0.86225	0.846897	0.908257	0.824089	0.878486	0.829303	0.879641	0.835196	0.866105	0.842838	0.8855	0.804337	0.796389	0.856544	1	0.891331	0.0596403
1786	3	22054	9615	91.7772	0.730836	110.06	7.47569	129.685	9.45868	9.72602	0.23235	16.9602	3.47638	27.7446	6.10708	1786	21	31672	0.126688	116.016	12.1472	20.2335	6.65849	0.933901	0.913946	0.929086	0.906289	0.898301	0.885782	0.870201	0.839527	0.892176	0.84259	0.858534	0.835643	0.879783	0.853562	0.853593	0.827797	0.880746	0.844547	0.791661	0.846521	1	0.892963	0.0583338
1790	1	19447	8558	103.194	0	119.729	8.45605	139.173	10.4822	13.802	0	21.8345	4.66144	34.2947	7.81824	1790	25	28006	0.112024	125.67	12.7855	25.6418	8.16803	0.935121	0.915286	0.929997	0.907056	0.899182	0.886935	0.870456	0.840713	0.892791	0.843069	0.859441	0.83591	0.879901	0.85396	0.853406	0.829037	0.881454	0.844658	0.791438	0.847515	1	0.893834	0.0578307
1792	1	18241	8071	111.083	0	128.006	9.40288	147.469	11.4983	17.199	0	26.6924	5.93927	40.8185	9.62346	1792	27	26313	0.105252	133.976	13.5061	31.0249	9.76215	0.93621	0.916429	0.930681	0.908638	0.899992	0.887983	0.870767	0.84196	0.893114	0.843366	0.859898	0.836317	0.880458	0.854217	0.853323	0.829438	0.881636	0.844887	0.790978	0.84787	1	0.89466	0.0575889
1798	4	21590	10403	93.5322	1.92571	109.957	7.49064	128.576	9.23622	10.3032	0.632034	16.9145	3.4824	27.0286	5.83677	1798	21	31997	0.127988	116.008	11.9044	20.202	6.45873	0.937713	0.911054	0.909445	0.904694	0.903647	0.901553	0.868441	0.845048	0.873644	0.829781	0.869097	0.852158	0.888193	0.841516	0.873926	0.834938	0.883239	0.838907	0.814826	0.838485	1	0.892637	0.0617929
1802	4	19134	9203	105.184	3.15418	119.986	8.52138	138.415	10.291	14.6513	1.30545	21.9785	4.7166	33.7247	7.54053	1802	25	28341	0.113364	125.968	12.5677	25.7917	7.98458	0.938393	0.911912	0.911259	0.905226	0.904079	0.902526	0.869306	0.846177	0.874846	0.829505	0.870029	0.852687	0.888395	0.842666	0.874334	0.835627	0.883455	0.839102	0.815462	0.838873	1	0.893453	0.0613642
1804	4	17975	8674	109.393	1.33331	126.652	9.4975	145.01	11.2774	16.4366	0.594257	25.8745	5.86819	38.8147	9.10245	1804	27	26653	0.106612	132.624	13.2774	30.0844	9.32594	0.939557	0.913349	0.912993	0.906371	0.904964	0.902675	0.87024	0.84724	0.875324	0.829738	0.869846	0.853356	0.888662	0.8424	0.875117	0.835947	0.884478	0.839624	0.81548	0.838536	1	0.894371	0.0608014
1810	10	23311	11305	92.0724	2.18514	110.168	7.43558	128.842	9.29824	9.83449	0.718992	17.0074	3.47611	27.2006	5.93161	1810	21	34626	0.138504	116.26	11.9284	20.3333	6.51904	0.94081	0.91671	0.920046	0.902342	0.893953	0.890371	0.881375	0.850604	0.890126	0.817666	0.871657	0.848972	0.871542	0.850965	0.880957	0.827601	0.872812	0.807269	0.828972	0.819702	1	0.893785	0.0593626
1814	9	20651	10027	100.582	3.76475	117.246	8.38194	135.911	10.2192	12.838	1.46374	20.5172	4.43649	31.9479	7.27585	1814	25	30687	0.122748	123.34	12.5773	24.25	7.70201	0.94162	0.917685	0.921465	0.903819	0.894809	0.891306	0.881839	0.852038	0.890426	0.817985	0.87133	0.850132	0.872552	0.850963	0.88109	0.827973	0.873627	0.806368	0.829064	0.820087	1	0.894638	0.0589747
1816	8	19372	9507	109.118	3.47041	122.855	9.24938	141.38	11.1872	16.3549	1.5132	23.6292	5.37392	36.0077	8.63678	1816	28	28887	0.115548	128.948	13.2073	27.7011	8.81928	0.942587	0.919272	0.922595	0.905217	0.896147	0.892183	0.883702	0.8531	0.891422	0.817496	0.871603	0.851109	0.873074	0.851404	0.881833	0.827968	0.873888	0.807647	0.82885	0.820611	1	0.895684	0.0586251
1822	1	23078	11121	93.1738	0	110.586	7.51938	129.198	9.2471	10.1729	0	17.2038	3.5256	27.4191	5.92549	1822	21	34200	0.1368	116.638	11.9162	20.5254	6.53499	0.930161	0.901857	0.919094	0.925541	0.902485	0.898626	0.875278	0.833699	0.901009	0.826667	0.866009	0.847222	0.851711	0.845556	0.870161	0.831374	0.866988	0.807105	0.79902	0.819342	1	0.891924	0.0599706
1826	1	20432	9895	109.806	0	123.954	8.68827	142.483	10.3612	16.6151	0	24.2123	5.12422	36.7477	8.07801	1826	25	30328	0.121312	129.999	12.7029	28.3019	8.57466	0.931581	0.903241	0.919728	0.926454	0.903637	0.899202	0.876385	0.834922	0.902021	0.827272	0.866608	0.847171	0.852183	0.846264	0.870862	0.832185	0.867037	0.807488	0.799657	0.819655	1	0.892874	0.0596422
1828	1	19217	9363	113.993	0	129.583	9.67828	148.054	11.3739	18.5799	0	27.7009	6.25865	41.2825	9.59706	1828	27	28581	0.114324	135.633	13.4362	32.1499	9.85635	0.933557	0.904884	0.920857	0.927662	0.904744	0.900161	0.877698	0.835765	0.902733	0.827158	0.867657	0.847294	0.852542	0.846769	0.870981	0.832459	0.867219	0.807617	0.799972	0.820265	1	0.893986	0.0591631
1834	0	21343	10066	0	0	108.552	7.25465	128.411	9.32568	0	0	16.2687	3.28951	26.935	5.90195	1834	21	31409	0.125636	114.916	12.2279	19.687	6.57968	0.923032	0.914388	0.914197	0.925499	0.876898	0.903292	0.865118	0.845538	0.917173	0.818062	0.883887	0.843484	0.8687	0.819749	0.863797	0.809338	0.880544	0.79829	0.794151	0.82271	1	0.890536	0.060657
1838	0	18873	8873	0	0	123.308	8.47361	143.067	10.6304	0	0	23.8238	4.95684	37.2249	8.3593	1838	25	27746	0.110984	129.627	13.035	28.1094	8.8388	0.923881	0.915051	0.915105	0.926728	0.879118	0.904166	0.865548	0.846717	0.917321	0.819271	0.884416	0.842932	0.868684	0.819325	0.864161	0.809396	0.880722	0.79853	0.795178	0.821686	1	0.891342	0.06053
1840	0	17737	8379	0	0	129.699	9.46105	149.343	11.7204	0	0	27.7541	6.12542	42.3966	10.0507	1840	27	26116	0.104464	136.001	13.7459	32.452	10.228	0.924529	0.91645	0.915626	0.927229	0.880208	0.904637	0.866423	0.846933	0.917618	0.819766	0.884209	0.844444	0.868816	0.819747	0.865121	0.809657	0.880916	0.798629	0.795509	0.821776	1	0.892009	0.0602826
1846	8	21888	13686	91.8228	1.65685	109.688	7.33227	127.962	9.20466	9.74808	0.531235	16.7825	3.38976	26.6466	5.76679	1846	22	35582	0.142328	116.713	12.0348	20.575	6.55081	0.918568	0.913116	0.92648	0.907453	0.882328	0.893921	0.878548	0.866126	0.912287	0.824813	0.858004	0.829984	0.883677	0.833174	0.867222	0.822298	0.886431	0.81686	0.795205	0.836856	1	0.891153	0.0600854
1850	7	19358	12146	105.359	1.86935	120.26	8.38433	138.422	10.3612	14.6988	0.792145	22.1167	4.65545	33.7376	7.61241	1850	26	31511	0.126044	127.257	12.7593	26.5944	8.22602	0.920377	0.91476	0.927311	0.909	0.882882	0.894386	0.879042	0.866888	0.912951	0.82587	0.858541	0.8309	0.883882	0.833233	0.867903	0.822253	0.886468	0.81727	0.795579	0.837406	1	0.892149	0.0596676
1852	6	18149	11459	113.4	3.02344	126.994	9.35294	145.119	11.4145	18.331	1.43842	26.0686	5.79012	38.9182	9.24795	1852	28	29614	0.118456	134.005	13.4919	31.0392	9.63511	0.921625	0.916273	0.928395	0.910043	0.883974	0.895522	0.879516	0.867461	0.913538	0.826889	0.858935	0.831651	0.884835	0.833592	0.868593	0.823124	0.887047	0.817637	0.79584	0.837965	1	0.893137	0.0592247
1858	10	24284	10865	92.1294	2.09729	112.083	7.76743	130.026	9.42192	9.85129	0.682613	17.9183	3.74502	27.9576	6.10842	1858	21	35159	0.140636	117.622	11.7487	21.0184	6.53999	0.939461	0.901505	0.907705	0.910066	0.893541	0.893996	0.870972	0.837709	0.874129	0.850892	0.866165	0.835376	0.891806	0.849612	0.868057	0.825891	0.871484	0.834395	0.803649	0.819278	1	0.890225	0.0594745
1862	9	21416	9615	102.461	3.08426	121.57	8.82076	139.431	10.4305	13.5478	1.22665	22.8708	5.00153	34.477	7.78316	1862	25	31040	0.12416	127.097	12.4806	26.4633	8.05417	0.940577	0.903012	0.909037	0.911227	0.895039	0.89499	0.871939	0.838402	0.874485	0.851997	0.866656	0.836147	0.891398	0.849436	0.868621	0.826401	0.871649	0.834504	0.80385	0.818653	1	0.891215	0.0592821
1864	9	20116	9094	111.797	4.03882	130.9	9.87832	148.73	11.5465	17.5989	1.88817	28.5598	6.49728	41.8633	9.82775	1864	27	29219	0.116876	136.444	13.3043	32.697	9.8554	0.941921	0.903881	0.910007	0.912745	0.896095	0.895171	0.872942	0.839488	0.87503	0.852733	0.866902	0.83586	0.892211	0.849892	0.868972	0.826842	0.872121	0.835176	0.804716	0.818731	1	0.892099	0.0589473
1870	3	23769	8156	92.2109	1.22426	111.4	7.84719	131.068	9.37386	9.86725	0.39209	17.6024	3.73677	28.6197	6.14976	1870	21	31928	0.127712	116.422	11.9128	20.4161	6.56902	0.937625	0.91318	0.919146	0.918175	0.892383	0.891255	0.89943	0.843319	0.879933	0.838903	0.888061	0.845496	0.896314	0.847156	0.883425	0.854172	0.863177	0.852653	0.803135	0.805343	1	0.896678	0.0577073
1874	3	20963	7268	106.323	0.935996	122.892	8.92502	142.574	10.5533	15.0934	0.397725	23.6228	5.18025	36.8373	8.20759	1874	25	28234	0.112936	127.957	12.7243	27.0236	8.40589	0.938903	0.914571	0.920185	0.919193	0.89332	0.891673	0.899926	0.845612	0.881012	0.840051	0.888238	0.84609	0.895835	0.847985	0.884749	0.854254	0.863622	0.853492	0.804402	0.805802	1	0.897677	0.0574001
1876	3	19671	6849	118.599	2.20756	133	10.0389	152.77	11.7869	20.9348	1.14853	29.9507	6.83129	45.341	10.5342	1876	27	26523	0.106092	138.103	13.6208	33.9239	10.4237	0.939845	0.915941	0.921144	0.91941	0.893998	0.892923	0.900747	0.846397	0.881047	0.839762	0.888795	0.846228	0.896316	0.84832	0.884836	0.854485	0.864193	0.853222	0.804434	0.806055	1	0.898386	0.0571814
1882	9	22567	9073	92.366	2.21623	110.664	7.6082	130.697	9.51954	9.9289	0.742543	17.2458	3.58398	28.3951	6.22724	1882	21	31649	0.126596	116.402	12.2262	20.44	6.76198	0.925906	0.91589	0.918828	0.922873	0.904642	0.890218	0.884515	0.855161	0.88859	0.830927	0.855177	0.838257	0.862192	0.840137	0.862018	0.840516	0.863234	0.807782	0.81497	0.82516	1	0.893343	0.0594632
1886	9	19878	8048	108.755	3.87103	122.53	8.66763	142.286	10.659	16.2057	1.74803	23.3972	5.00262	36.6299	8.27903	1886	25	27935	0.11174	128.217	12.8978	27.2072	8.57345	0.926955	0.91704	0.919778	0.923465	0.905692	0.891122	0.885055	0.856793	0.888813	0.832039	0.856524	0.838572	0.862449	0.841418	0.862645	0.841042	0.864525	0.807213	0.81516	0.825237	1	0.894234	0.0591995
1888	8	18696	7625	116.433	5.92863	129.401	9.69249	148.982	11.7425	19.9457	3.02259	27.5877	6.24849	42.0974	10.0158	1888	27	26329	0.105316	135.068	13.6244	31.7875	10.0065	0.928026	0.918626	0.920867	0.924323	0.906339	0.892077	0.88562	0.857306	0.889608	0.832371	0.857363	0.838847	0.862813	0.842056	0.863307	0.841278	0.864769	0.807494	0.815622	0.82563	1	0.895102	0.058954
1894	8	27191	9491	93.7685	3.49097	112.555	7.94583	131.036	9.43459	10.4109	1.17079	18.1546	3.85933	28.6048	6.19619	1894	21	36690	0.14676	117.332	11.6372	20.8562	6.47566	0.929804	0.916176	0.908177	0.924652	0.878986	0.905546	0.858217	0.84474	0.897002	0.828318	0.853339	0.825824	0.869638	0.817416	0.866953	0.826956	0.883183	0.797983	0.809417	0.828523	1	0.88943	0.0615575
1898	6	23995	8446	105.495	2.79186	124.884	9.09623	143.174	10.6464	14.7727	1.19975	24.7872	5.44232	37.3077	8.35018	1898	25	32447	0.129788	129.641	12.4582	28.0445	8.38259	0.931689	0.916695	0.909391	0.925571	0.880744	0.906802	0.858431	0.845502	0.897325	0.82852	0.853037	0.826224	0.870142	0.817656	0.867307	0.827195	0.882871	0.797655	0.809998	0.828428	1	0.890317	0.0611739
1900	5	22529	7919	113.03	5.03539	134.585	10.2034	152.705	11.759	18.221	2.36336	31.0345	7.11412	45.2807	10.5204	1900	27	30453	0.121812	139.294	13.2765	34.737	10.2625	0.93288	0.918563	0.910354	0.926575	0.881079	0.90748	0.859472	0.845368	0.897744	0.829311	0.854021	0.826158	0.871359	0.817834	0.867632	0.827209	0.883558	0.79759	0.810446	0.828654	1	0.891188	0.060814
1906	2	25667	8336	92.2149	1.19431	111.559	7.78259	131.084	9.54987	9.86829	0.381574	17.6733	3.72959	28.6469	6.28976	1906	20	34005	0.13602	116.345	11.7749	20.3629	6.51819	0.928246	0.910631	0.91735	0.917292	0.86874	0.902911	0.86949	0.875033	0.904896	0.833833	0.865182	0.836054	0.868093	0.826114	0.852713	0.806249	0.86896	0.808955	0.799	0.831495	1	0.89069	0.0601189
1910	2	22766	7422	105.672	0.0717484	125.608	8.97929	144.986	10.8413	14.8157	0.0300463	25.2048	5.45676	38.7433	8.72476	1910	24	30190	0.12076	130.37	12.6238	28.5325	8.66964	0.929281	0.911693	0.918317	0.917555	0.870255	0.903445	0.870354	0.875323	0.90578	0.834283	0.86628	0.836701	0.8685	0.826482	0.852352	0.80631	0.869593	0.808695	0.799569	0.831716	1	0.891466	0.0598664
1912	2	21335	7008	110.61	1.1671	131.065	9.93748	150.378	11.8172	16.9866	0.535191	28.6726	6.57191	43.2814	10.225	1912	27	28345	0.11338	135.839	13.3535	32.2837	9.90416	0.930305	0.913583	0.919192	0.918469	0.871406	0.903969	0.870436	0.87534	0.906139	0.835086	0.866555	0.837555	0.869113	0.826671	0.852179	0.806456	0.869889	0.808432	0.799612	0.832193	1	0.892272	0.0596355
1918	0	21556	9834	0	0	108.866	7.29714	128.485	9.21294	0	0	16.4111	3.32184	26.9701	5.82171	1918	21	31390	0.12556	115.013	12.0813	19.7191	6.49476	0.918238	0.906929	0.916709	0.900765	0.887767	0.900064	0.87813	0.864129	0.895014	0.835569	0.86749	0.847531	0.8777	0.852469	0.85986	0.80763	0.861883	0.830376	0.808155	0.83893	1	0.889695	0.0616416
1922	0	19079	8709	0	0	122.492	8.5292	141.933	10.3521	0	0	23.3644	4.91344	36.3283	7.98419	1922	25	27788	0.111152	128.585	12.8402	27.4274	8.52752	0.919804	0.907838	0.917536	0.90181	0.888945	0.900479	0.878473	0.865212	0.895009	0.835343	0.86908	0.848046	0.877663	0.853516	0.860587	0.809144	0.862081	0.830268	0.808245	0.838851	1	0.890543	0.0611361
1924	0	17917	8211	0	0	128.747	9.49728	147.999	11.3402	0	0	27.1596	6.05766	41.2316	9.52283	1924	27	26128	0.104512	134.797	13.4958	31.5819	9.81506	0.921406	0.909216	0.918612	0.902863	0.889506	0.901466	0.879191	0.866695	0.895553	0.835521	0.86968	0.848706	0.87766	0.853624	0.860935	0.809955	0.862523	0.830699	0.807984	0.838583	1	0.891496	0.0606581
1930	1	18889	13088	94.8608	0	108.04	7.11802	127.613	9.14198	10.733	0	16.0346	3.18503	26.4266	5.68673	1930	22	31978	0.127912	116.051	12.5207	20.2877	6.73347	0.929139	0.905998	0.923916	0.914222	0.903387	0.896038	0.87973	0.847348	0.897899	0.837591	0.854775	0.857762	0.891003	0.85798	0.856808	0.818766	0.855995	0.824551	0.814341	0.822081	1	0.893833	0.0593187
1934	1	16700	11567	111.059	0	119.396	8.19281	138.917	10.2722	17.1881	0	21.6357	4.47754	34.0849	7.56664	1934	26	28268	0.113072	127.383	13.2273	26.7296	8.52888	0.930646	0.907369	0.925198	0.916089	0.903902	0.895942	0.880819	0.847743	0.898649	0.837838	0.854358	0.858037	0.891043	0.857807	0.856976	0.817992	0.85641	0.825315	0.814702	0.822697	1	0.894709	0.0590851
1936	1	15643	10903	114.365	0	124.331	9.12301	143.796	11.1786	18.7618	0	24.4665	5.4195	37.8509	8.84381	1936	29	26547	0.106188	132.325	13.8592	29.9634	9.63275	0.932139	0.908954	0.926376	0.916864	0.904792	0.896956	0.881324	0.848683	0.899028	0.838287	0.855294	0.858214	0.891362	0.858007	0.85714	0.817851	0.856763	0.825291	0.814687	0.822409	1	0.895632	0.0587453
1942	2	22830	12556	91.9162	0.0383173	109.608	7.42937	127.479	9.14719	9.76824	0.0121628	16.7521	3.43292	26.3457	5.72539	1942	22	35388	0.141552	115.947	11.7659	20.1556	6.34886	0.92643	0.913629	0.920397	0.922332	0.885357	0.896985	0.883633	0.847335	0.89098	0.836103	0.864756	0.847349	0.878221	0.83712	0.868501	0.837784	0.865223	0.821733	0.815404	0.82244	1	0.893156	0.0606754
1946	2	20185	11115	106.076	2.16672	119.478	8.50608	137.2	10.1376	15.0042	0.914395	21.7034	4.67615	32.8426	7.3415	1946	26	31302	0.125208	125.77	12.4537	25.6584	7.85238	0.928647	0.91566	0.920932	0.923312	0.88611	0.897243	0.884656	0.848093	0.891061	0.835889	0.864577	0.848141	0.878394	0.838429	0.869082	0.837566	0.865935	0.822503	0.815842	0.823574	1	0.894148	0.0602455
1948	2	19000	10494	115.911	0.604109	125.406	9.47281	143.209	11.0718	19.5312	0.30402	25.1282	5.73881	37.3852	8.74011	1948	28	29496	0.117984	131.74	13.1935	29.4886	9.10117	0.92977	0.917107	0.922142	0.923871	0.887086	0.897969	0.88534	0.849047	0.891629	0.835961	0.865066	0.848471	0.879051	0.839402	0.869321	0.838097	0.866253	0.823383	0.815704	0.823417	1	0.895011	0.0598115
1954	1	23459	11428	91.7967	0	110.028	7.40871	128.341	9.31541	9.73037	0	16.9418	3.44132	26.8911	5.90458	1954	22	34888	0.139552	116.027	11.799	20.2006	6.41792	0.933215	0.927855	0.919958	0.925476	0.883542	0.886422	0.872205	0.852227	0.8974	0.831575	0.869167	0.838068	0.876863	0.828308	0.874627	0.824725	0.869927	0.797566	0.813073	0.814076	1	0.894262	0.0596064
1958	0	20782	10140	0	0	124.427	8.63268	142.652	10.4741	0	0	24.4821	5.12619	36.8888	8.1956	1958	26	30922	0.123688	130.404	12.6197	28.5505	8.57963	0.934852	0.928692	0.921577	0.925894	0.884548	0.886974	0.873537	0.853535	0.898018	0.8319	0.870561	0.83903	0.877401	0.828924	0.875542	0.825027	0.869688	0.797814	0.813078	0.813288	1	0.89524	0.0593099
1960	0	19507	9580	0	0	134.266	9.80815	152.412	11.5748	0	0	30.7776	6.78989	45.0013	10.3413	1960	28	29087	0.116348	140.243	13.4675	35.4623	10.5275	0.936037	0.929023	0.922508	0.926634	0.885378	0.886925	0.874377	0.855434	0.89846	0.832967	0.871128	0.839619	0.877763	0.829855	0.875271	0.8253	0.869271	0.79802	0.813405	0.813937	1	0.895965	0.0591245
1966	0	20041	11779	0	0	108.443	7.29811	127.616	9.08477	0	0	16.2227	3.29302	26.4235	5.66216	1966	22	31820	0.12728	115.54	12.2395	19.9988	6.55422	0.939959	0.919265	0.914849	0.920239	0.886172	0.888592	0.850911	0.843322	0.893275	0.823821	0.873224	0.844626	0.885544	0.826964	0.870899	0.81642	0.858045	0.805971	0.815179	0.821433	1	0.891607	0.0606471
1970	0	17734	10452	0	0	124.319	8.5491	143.326	10.2974	0	0	24.4125	5.06678	37.3859	8.09403	1970	26	28186	0.112744	131.367	13.0227	29.2233	8.92833	0.941673	0.919996	0.915703	0.920794	0.887072	0.888615	0.851327	0.84471	0.894238	0.825392	0.873678	0.845828	0.885741	0.828106	0.871213	0.817463	0.85915	0.805222	0.814252	0.821791	1	0.892466	0.0603916
1972	0	16630	9877	0	0	131.897	9.6136	150.838	11.4434	0	0	29.1822	6.42687	43.6251	9.98891	1972	28	26507	0.106028	138.955	13.8073	34.5639	10.5763	0.942826	0.921417	0.916664	0.920983	0.88835	0.889463	0.852152	0.845663	0.894726	0.827197	0.874203	0.846418	0.886426	0.828781	0.872147	0.817935	0.859754	0.805297	0.814483	0.821462	1	0.893384	0.0600625
1978	2	16109	13550	90.6599	0.42513	107.078	7.05301	126.009	9.28514	9.37548	0.131307	15.612	3.10445	25.4694	5.6523	1978	23	29661	0.118644	115.725	12.4645	20.1147	6.62923	0.928863	0.899751	0.905313	0.913118	0.882523	0.90002	0.862277	0.862968	0.896126	0.823118	0.875223	0.843043	0.899161	0.851809	0.86966	0.819696	0.843464	0.827366	0.807694	0.84333	1	0.88916	0.0634218
1982	2	14216	12043	103.643	1.37314	117.418	8.11293	136.043	10.2992	13.9895	0.553339	20.5866	4.2902	32.0471	7.30739	1982	27	26261	0.105044	125.958	13.0551	25.8418	8.18966	0.929953	0.901565	0.906534	0.914207	0.88363	0.900575	0.8632	0.864895	0.896329	0.823636	0.875785	0.843932	0.899928	0.853052	0.869845	0.819542	0.84338	0.828015	0.807795	0.843342	1	0.890189	0.0631372
1984	2	13323	11409	107.416	4.37097	124.589	9.19001	143.109	11.2432	15.6346	1.89198	24.6227	5.49157	37.3283	8.8353	1984	29	24734	0.098936	133.13	13.751	30.4827	9.61163	0.93141	0.903291	0.908183	0.91546	0.884794	0.901128	0.863326	0.865044	0.897045	0.824917	0.876082	0.844344	0.899309	0.8534	0.870664	0.819338	0.843212	0.827788	0.808199	0.843434	1	0.891169	0.0627802
1990	2	20408	14424	92.8915	1.2612	109.178	7.274	126.995	9.34327	10.0866	0.408842	16.549	3.33053	26.0687	5.81316	1990	23	34834	0.139336	116.555	12.0082	20.4905	6.51796	0.928016	0.904217	0.910705	0.915069	0.88771	0.905308	0.880605	0.863208	0.897586	0.823807	0.865117	0.846501	0.897442	0.864515	0.852371	0.812841	0.843156	0.828113	0.806324	0.830998	1	0.891806	0.0635492
1994	2	18066	12824	104.654	4.37001	118.824	8.29697	136.632	10.3763	14.4679	1.79619	21.3384	4.51109	32.4673	7.45941	1994	27	30892	0.123568	126.215	12.7271	25.9578	8.0671	0.929059	0.905477	0.912146	0.915771	0.888919	0.905526	0.881248	0.864366	0.898194	0.826039	0.865208	0.846724	0.898178	0.864819	0.852454	0.812816	0.8436	0.827755	0.80728	0.831348	1	0.89271	0.0632296
1996	2	16935	12096	116.776	4.7271	125.92	9.27026	143.686	11.3619	20.065	2.41558	25.4158	5.67219	37.7888	9.03499	1996	29	29033	0.116132	133.321	13.4402	30.5703	9.48639	0.930235	0.90652	0.91365	0.916681	0.890056	0.906159	0.882014	0.864551	0.898615	0.826921	0.865463	0.847363	0.898099	0.865188	0.85284	0.812059	0.842955	0.827817	0.806754	0.830917	1	0.893516	0.0628743
2002	2	23738	12115	90.3946	0.116664	110.647	7.50872	128.396	9.22937	9.2932	0.0358238	17.2318	3.53315	26.917	5.82422	2002	22	35855	0.14342	116.643	11.6886	20.5039	6.38109	0.936578	0.915911	0.919997	0.916553	0.895008	0.904421	0.878845	0.852266	0.876684	0.84871	0.860633	0.831181	0.874606	0.855585	0.849658	0.809985	0.869293	0.835546	0.802496	0.810668	1	0.894379	0.0604673
2006	2	20953	10724	113.283	5.83219	125.721	8.75069	143.3	10.5286	18.3798	2.80671	25.2528	5.31594	37.392	8.29228	2006	26	31679	0.126716	131.671	12.5455	29.3617	8.65871	0.93704	0.917311	0.920862	0.917216	0.89624	0.904432	0.879889	0.853625	0.877364	0.849774	0.861643	0.831434	0.875533	0.85653	0.850548	0.810363	0.87004	0.835617	0.802787	0.811516	1	0.895207	0.060303
2008	2	19667	10098	120.609	6.19852	133.582	9.85097	151.069	11.585	22.1628	3.37854	30.3208	6.76129	43.8417	10.1499	2008	28	29767	0.119068	139.513	13.3499	34.907	10.3025	0.938422	0.918568	0.922246	0.917694	0.897118	0.904844	0.88032	0.854738	0.877431	0.850522	0.862549	0.832298	0.875819	0.857056	0.850909	0.811049	0.870242	0.83643	0.803507	0.811503	1	0.896084	0.0598448
2014	0	21643	11122	0	0	109.102	7.41964	128.551	9.46817	0	0	16.5239	3.38793	27.0343	5.99624	2014	22	32765	0.13106	115.704	12.3128	20.0916	6.67506	0.921563	0.916389	0.914436	0.898871	0.875477	0.894216	0.861819	0.853777	0.865497	0.838562	0.866046	0.829391	0.883366	0.831222	0.859576	0.831924	0.870044	0.81439	0.830444	0.799695	1	0.886185	0.0647363
2018	0	19053	9902	0	0	118.749	8.49259	137.885	10.4129	0	0	21.3128	4.60429	33.3576	7.58741	2018	26	28955	0.11582	125.293	12.9206	25.4319	8.14147	0.922777	0.91789	0.915559	0.899482	0.876705	0.895838	0.863132	0.854464	0.865913	0.838871	0.866603	0.829494	0.883854	0.831653	0.859092	0.832309	0.869194	0.814954	0.830668	0.800069	1	0.887126	0.0642594
2020	0	17798	9346	0	0	126.808	9.53775	145.717	11.4519	0	0	25.9723	5.90651	39.397	9.32728	2020	28	27144	0.108576	133.318	13.6207	30.5946	9.67038	0.92409	0.919117	0.916685	0.901009	0.877947	0.895999	0.864077	0.85564	0.867374	0.839449	0.867153	0.830349	0.883879	0.831694	0.859288	0.832928	0.869013	0.815097	0.831123	0.800564	1	0.888117	0.0638489
2026	1	19482	13447	93.6677	0	108.224	7.14956	127.122	9.26702	10.3348	0	16.1173	3.20898	26.1387	5.76625	2026	22	32930	0.13172	115.94	12.3129	20.2094	6.62843	0.932766	0.910416	0.904418	0.907607	0.888476	0.898573	0.84918	0.837701	0.883116	0.827574	0.873671	0.831597	0.886927	0.817598	0.866262	0.829335	0.870498	0.809034	0.821014	0.809718	1	0.887063	0.0609707
2030	0	17177	11838	0	0	120.938	8.333	139.655	10.4478	0	0	22.4836	4.67723	34.643	7.83189	2030	26	29015	0.11606	128.574	13.0484	27.4446	8.58417	0.933414	0.911908	0.905153	0.908909	0.889212	0.899362	0.849526	0.838515	0.883198	0.827899	0.874461	0.831932	0.88649	0.817474	0.866293	0.828985	0.870791	0.809616	0.82111	0.809995	1	0.887771	0.0607311
2032	0	16102	11120	0	0	128.959	9.39461	147.681	11.5912	0	0	27.2826	6.00042	41.0032	9.73032	2032	28	27222	0.108888	136.607	13.8484	32.8874	10.2694	0.93474	0.913048	0.906675	0.910128	0.889813	0.900081	0.850268	0.839119	0.883991	0.828007	0.875193	0.832397	0.886911	0.817592	0.866505	0.829256	0.870454	0.81019	0.821633	0.809713	1	0.888663	0.0603788
2038	3	21300	13414	92.2008	1.5043	109.405	7.34891	127.174	9.29226	9.86663	0.478553	16.6557	3.36622	26.1721	5.77363	2038	22	34717	0.138868	116.269	11.8909	20.3321	6.42743	0.931028	0.903794	0.916568	0.914033	0.902411	0.88592	0.858182	0.844644	0.880073	0.835398	0.832488	0.841965	0.890356	0.846084	0.861466	0.826497	0.859003	0.802431	0.801337	0.827289	1	0.888412	0.0626914
2042	3	18923	11882	113.205	3.61469	125.624	8.65738	143.13	10.5019	18.2539	1.73639	25.1871	5.23739	37.2586	8.25869	2042	26	30808	0.123232	132.374	12.6973	29.8421	8.81426	0.932144	0.905301	0.918203	0.915541	0.904148	0.887172	0.859111	0.846371	0.880794	0.836877	0.833436	0.842801	0.891051	0.846306	0.861757	0.826003	0.85976	0.803639	0.802081	0.826506	1	0.889641	0.0624665
2044	3	17785	11176	118.015	3.19599	132.469	9.7697	149.836	11.5481	20.6529	1.69907	29.5723	6.58079	42.7893	9.98168	2044	28	28964	0.115856	139.169	13.4753	34.6713	10.3175	0.933417	0.907161	0.919417	0.916224	0.905175	0.888102	0.859671	0.847466	0.881698	0.837436	0.833673	0.843513	0.891659	0.846775	0.861915	0.826509	0.859809	0.80348	0.802669	0.826336	1	0.890622	0.0619976
2050	0	18057	11045	0	0	107.436	7.14103	125.843	9.39403	0	0	15.7719	3.16636	25.3811	5.76572	2050	22	29102	0.116408	114.422	12.0383	19.4189	6.37039	0.92461	0.90035	0.912532	0.921225	0.895437	0.897876	0.868841	0.858326	0.883754	0.843344	0.831713	0.832898	0.89633	0.850457	0.862312	0.817109	0.855628	0.818741	0.807109	0.823431	1	0.889331	0.0638689
2054	0	15910	9801	0	0	119.852	8.29509	138.137	10.5539	0	0	21.8892	4.57654	33.5556	7.80435	2054	26	25711	0.102844	126.823	12.8025	26.3364	8.26341	0.926102	0.901112	0.913383	0.921901	0.896503	0.898312	0.870639	0.858854	0.88433	0.844347	0.831784	0.833223	0.89699	0.851523	0.862646	0.817004	0.855743	0.819144	0.808292	0.824064	1	0.890192	0.0635964
2056	0	14905	9280	0	0	126.733	9.30785	144.977	11.5704	0	0	25.9068	5.74565	38.8265	9.4284	2056	28	24185	0.09674	133.733	13.5449	30.8642	9.69161	0.927972	0.903515	0.914699	0.922452	0.898222	0.899256	0.870147	0.858962	0.885011	0.844945	0.831611	0.834112	0.897622	0.851995	0.8632	0.8184	0.855592	0.819309	0.809117	0.823878	1	0.891279	0.0631951
2062	1	17685	15314	91.1344	0	106.402	6.74338	125.172	9.22915	9.52217	0	15.3048	2.93323	24.9683	5.57063	2062	23	33000	0.132	115.112	12.3099	19.7891	6.49917	0.926652	0.904636	0.921439	0.918061	0.901	0.910379	0.857682	0.865515	0.877439	0.83853	0.864773	0.842121	0.898318	0.85347	0.851303	0.812182	0.852455	0.828303	0.814894	0.808939	1	0.892597	0.0628106
2066	1	15646	13570	108.03	0	115.598	7.76429	134.224	10.2281	15.8255	0	19.6333	3.9876	30.7916	7.09347	2066	27	29217	0.116868	124.249	12.9294	24.8157	7.92823	0.928364	0.906715	0.922939	0.91914	0.902865	0.911131	0.858421	0.866756	0.878222	0.838998	0.864616	0.842592	0.898894	0.85375	0.851285	0.812284	0.853031	0.82849	0.815193	0.809785	1	0.893785	0.0622766
2068	1	14702	12797	114.839	0	123.058	8.80123	141.601	11.1842	18.9951	0	23.7073	5.12591	36.1733	8.63827	2068	29	27500	0.11	131.687	13.6081	29.5081	9.35081	0.929564	0.908145	0.923491	0.920164	0.904	0.912327	0.8596	0.866982	0.879309	0.839855	0.8648	0.842691	0.898909	0.854273	0.851309	0.812436	0.853127	0.828327	0.8154	0.809909	1	0.894659	0.0621288
2074	0	20604	17274	0	0	108.433	7.26432	125.225	9.06495	0	0	16.2163	3.28382	24.9854	5.4661	2074	23	37878	0.151512	116.091	11.6676	20.2154	6.21025	0.923623	0.903348	0.912918	0.917696	0.897249	0.912443	0.861542	0.859707	0.852909	0.829096	0.874901	0.820463	0.891824	0.849596	0.856117	0.827182	0.851365	0.824621	0.815671	0.807487	1	0.889103	0.0646963
2078	0	18098	15327	0	0	119.708	8.3946	136.264	10.1255	0	0	21.8184	4.62326	32.1834	7.21594	2078	27	33425	0.1337	127.3	12.3786	26.5713	7.88186	0.924577	0.904996	0.914226	0.919043	0.897876	0.912909	0.862992	0.861017	0.853837	0.830411	0.87472	0.820733	0.891414	0.850337	0.855841	0.827509	0.851249	0.824473	0.81623	0.807464	1	0.890055	0.0642975
2080	0	16940	14434	0	0	128.144	9.42827	144.582	11.1593	0	0	26.7791	5.94695	38.4634	8.97012	2080	29	31374	0.125496	135.707	13.1304	32.1546	9.48823	0.926277	0.906372	0.915073	0.919822	0.899359	0.914069	0.863996	0.861525	0.854848	0.830943	0.875056	0.821221	0.891598	0.851167	0.856553	0.827915	0.85174	0.825126	0.816249	0.807898	1	0.891076	0.0638418
2086	2	20853	14555	90.7412	0.458179	108.852	7.31356	127.614	9.31634	9.40068	0.141767	16.4055	3.3318	26.4431	5.8412	2086	23	35410	0.14164	116.563	12.3462	20.531	6.70515	0.932463	0.896258	0.904716	0.921858	0.871039	0.90939	0.861	0.84414	0.868625	0.849252	0.872155	0.822592	0.895157	0.834877	0.854391	0.832561	0.8537	0.81693	0.802965	0.812228	1	0.886965	0.0631066
2090	2	18478	12815	106.605	0.0226488	120.697	8.41638	139.315	10.4984	15.21	0.00965184	22.3576	4.7077	34.3999	7.82846	2090	27	31295	0.12518	128.32	13.0692	27.2883	8.55891	0.934367	0.898115	0.906487	0.922991	0.871896	0.910066	0.861368	0.845007	0.868701	0.849944	0.873239	0.823342	0.895191	0.835022	0.855121	0.832865	0.85421	0.817734	0.803579	0.811951	1	0.888087	0.0625263
2092	2	17311	12030	114.4	4.7684	129.058	9.49443	147.512	11.566	18.8758	2.33926	27.3537	6.07887	40.8615	9.65918	2092	29	29343	0.117372	136.623	13.7998	32.891	10.2078	0.935215	0.899959	0.908428	0.923968	0.873207	0.910694	0.862165	0.845125	0.869236	0.849947	0.873377	0.823638	0.895444	0.834662	0.855536	0.833112	0.854497	0.817861	0.803718	0.811812	1	0.889	0.0621229
2098	0	23611	12027	0	0	109.682	7.44344	127.996	9.39744	0	0	16.7866	3.43347	26.6845	5.89298	2098	22	35638	0.142552	115.863	11.8954	20.1269	6.43697	0.937651	0.91502	0.911695	0.922653	0.89709	0.89789	0.860682	0.846596	0.879665	0.850904	0.863699	0.833015	0.895926	0.826604	0.85493	0.841882	0.862338	0.81566	0.796004	0.800045	1	0.892827	0.0599177
2102	0	20956	10720	0	0	123.561	8.64329	141.825	10.5591	0	0	23.9824	5.07308	36.2695	8.12302	2102	26	31676	0.126704	129.742	12.7218	28.1407	8.55328	0.939828	0.915883	0.913436	0.923144	0.898219	0.898693	0.861883	0.847014	0.880951	0.851812	0.864314	0.83336	0.896657	0.826919	0.855427	0.841978	0.862798	0.81546	0.796029	0.799943	1	0.893889	0.0595305
2104	0	19692	10087	0	0	132.957	9.75673	151.087	11.7614	0	0	29.8945	6.6362	43.8796	10.286	2104	28	29779	0.119116	139.098	13.5438	34.6316	10.4292	0.940797	0.917526	0.914587	0.924024	0.898687	0.899678	0.862588	0.847863	0.881913	0.852597	0.864787	0.833792	0.897361	0.827429	0.855737	0.842674	0.86336	0.815793	0.796014	0.799506	1	0.894788	0.0591152
2110	0	19379	12374	0	0	107.818	7.17676	126.446	9.26981	0	0	15.9407	3.20693	25.7303	5.6994	2110	22	31753	0.127012	115.077	12.1429	19.7556	6.45972	0.925346	0.915473	0.932038	0.919582	0.912024	0.903505	0.871429	0.851494	0.885397	0.819671	0.837133	0.81323	0.900923	0.836047	0.855274	0.828063	0.860045	0.818253	0.800759	0.796822	1	0.893254	0.0613901
2114	0	17138	10953	0	0	119.76	8.30622	138.347	10.4401	0	0	21.8402	4.5807	33.693	7.70686	2114	26	28091	0.112364	127.007	12.914	26.4617	8.32948	0.926525	0.916895	0.932897	0.920348	0.912285	0.904845	0.872308	0.852052	0.886191	0.820405	0.837955	0.814069	0.90141	0.836656	0.855968	0.828183	0.860667	0.818946	0.800203	0.797052	1	0.894131	0.0610576
2116	0	16059	10345	0	0	126.223	9.33414	144.555	11.4289	0	0	25.6025	5.73304	38.4764	9.24013	2116	28	26404	0.105616	133.406	13.5736	30.6465	9.64032	0.92789	0.918118	0.933722	0.921432	0.913403	0.905677	0.873239	0.853374	0.886741	0.821069	0.837828	0.814327	0.902117	0.836862	0.856461	0.828037	0.860608	0.81997	0.800864	0.798023	1	0.895054	0.0606557
2122	28	24137	14515	92.2354	1.59832	110.016	7.34955	128.59	9.50047	9.87874	0.514087	16.9328	3.41713	27.0617	6.02379	2122	22	38680	0.15472	116.973	12.201	20.7287	6.71045	0.925478	0.92014	0.925388	0.927159	0.916145	0.883195	0.873811	0.863198	0.877611	0.83772	0.864103	0.829718	0.912164	0.848268	0.844351	0.805546	0.858868	0.820437	0.800246	0.810509	1	0.895308	0.0627959
2126	28	21322	12912	107.55	4.02549	124.229	8.63154	142.737	10.6175	15.681	1.72789	24.3669	5.12141	36.9694	8.27668	2126	26	34262	0.137048	131.19	13.0279	29.1092	8.92008	0.92715	0.921487	0.926157	0.928113	0.917139	0.884654	0.874482	0.86396	0.878743	0.837677	0.864952	0.829607	0.912892	0.848447	0.845164	0.806287	0.858911	0.820326	0.800464	0.811234	1	0.896284	0.0625342
2128	24	19973	12144	114.897	4.54381	131.984	9.70946	150.407	11.7428	19.1122	2.278	29.2481	6.50742	43.2966	10.1653	2128	28	32141	0.128564	138.932	13.8161	34.5485	10.5789	0.928596	0.922887	0.927056	0.928907	0.91738	0.886158	0.875688	0.864768	0.879469	0.838088	0.865701	0.829439	0.913071	0.8496	0.845633	0.806291	0.85923	0.82037	0.801033	0.811409	1	0.897197	0.0621449
2134	0	22903	10656	0	0	109.745	7.65175	126.941	9.04638	0	0	16.8281	3.54324	26.0094	5.59634	2134	21	33559	0.134236	115.205	11.4028	19.7435	6.06466	0.928484	0.933744	0.912915	0.927099	0.917504	0.901994	0.866683	0.862764	0.872329	0.829375	0.87586	0.846509	0.901785	0.840177	0.844781	0.825844	0.856059	0.810498	0.785631	0.806043	1	0.896944	0.0607277
2138	0	20190	9458	0	0	122.153	8.72151	139.086	10.217	0	0	23.1888	4.99732	34.2032	7.60769	2138	25	29648	0.118592	127.555	12.1405	26.7025	7.86288	0.930164	0.935375	0.913805	0.927803	0.918376	0.903316	0.867276	0.863363	0.872976	0.829989	0.876821	0.846921	0.902388	0.841709	0.84542	0.826076	0.856685	0.810392	0.785247	0.806631	1	0.897951	0.0603545
2140	0	18932	8894	0	0	128.806	9.68145	145.665	11.2761	0	0	27.2136	6.18456	39.3356	9.22476	2140	27	27826	0.111304	134.195	12.8928	31.0882	9.22919	0.931772	0.936516	0.915151	0.928286	0.9195	0.904586	0.867893	0.86403	0.873715	0.830716	0.877614	0.847481	0.902789	0.842162	0.845684	0.826781	0.856537	0.810968	0.785938	0.80671	1	0.898921	0.0600965
2146	0	16330	12533	0	0	105.758	6.6708	126.754	9.35955	0	0	15.028	2.85999	25.924	5.7872	2146	23	28863	0.115452	114.875	13.0965	19.7593	6.95255	0.926913	0.921595	0.908326	0.917507	0.893635	0.911236	0.870855	0.851349	0.868344	0.845027	0.872068	0.823459	0.903891	0.834546	0.855247	0.831826	0.84617	0.822506	0.806067	0.799813	1	0.892183	0.0630068
2150	0	14408	11092	0	0	120.22	7.93088	140.93	10.5308	0	0	22.0613	4.38797	35.5951	8.03601	2150	27	25500	0.102	129.228	13.7549	27.9482	9.16436	0.928255	0.923294	0.909686	0.919137	0.894314	0.913137	0.87151	0.851608	0.869765	0.845255	0.872118	0.823549	0.903471	0.834431	0.856471	0.832353	0.846529	0.823275	0.806647	0.79998	1	0.893247	0.062827
2152	0	13499	10438	0	0	126.479	8.98124	147.038	11.4818	0	0	25.7252	5.50856	40.4648	9.53784	2152	29	23937	0.095748	135.444	14.3844	32.1526	10.4979	0.930547	0.924552	0.91156	0.920228	0.895559	0.913669	0.872854	0.852279	0.871099	0.845657	0.872436	0.82408	0.904186	0.835401	0.857167	0.831662	0.847454	0.823767	0.80668	0.800434	1	0.894459	0.0622338
2158	1	20905	16717	90.2977	0	107.929	7.10615	124.345	9.04767	9.26342	0	15.9849	3.17664	24.4689	5.41431	2158	23	37623	0.150492	115.222	11.4448	19.7544	6.03378	0.937791	0.919238	0.91557	0.920195	0.890918	0.899104	0.877482	0.853627	0.864338	0.868525	0.868365	0.825612	0.901589	0.818343	0.864325	0.821306	0.847381	0.821187	0.791045	0.791364	1	0.894015	0.0606359
2162	1	18471	14853	103.983	0	119.751	8.20274	136.105	10.1035	14.1196	0	21.8275	4.51672	32.0708	7.21618	2162	27	33325	0.1333	127.04	12.2016	26.3927	7.77445	0.939205	0.92075	0.917029	0.921155	0.892348	0.899775	0.87865	0.854074	0.864711	0.869287	0.869242	0.825776	0.902386	0.819895	0.865266	0.822071	0.847157	0.820705	0.791223	0.790653	1	0.895062	0.060156
2164	1	17326	14013	113.577	0	125.537	9.17088	141.913	11.0329	18.378	0	25.1788	5.56318	36.3911	8.56956	2164	29	31340	0.12536	132.859	12.9317	30.192	9.00148	0.940715	0.921873	0.918156	0.923038	0.893395	0.901021	0.879228	0.855297	0.865731	0.869879	0.870006	0.826213	0.902728	0.820868	0.865268	0.822495	0.848277	0.820868	0.79156	0.790667	1	0.896151	0.0597854
2170	2	22181	14081	90.3852	0.00381523	108.815	7.20975	127.138	9.31412	9.29025	0.00117129	16.3831	3.27846	26.1524	5.78911	2170	22	36264	0.145056	115.929	12.0521	20.176	6.50095	0.933033	0.925711	0.929627	0.913399	0.904423	0.896054	0.875414	0.850044	0.874986	0.847149	0.871898	0.828976	0.883397	0.816843	0.858179	0.835098	0.844143	0.809935	0.787117	0.803304	1	0.894983	0.0587023
2174	2	19544	12491	112.628	2.29688	127.602	8.62552	145.58	10.6742	17.9455	1.09191	26.3766	5.38098	39.1955	8.70338	2174	26	32037	0.128148	134.611	12.9121	31.3741	9.28958	0.934576	0.92671	0.930018	0.914037	0.905672	0.89701	0.876424	0.850485	0.876128	0.848066	0.872148	0.829588	0.883276	0.816587	0.858585	0.835159	0.844524	0.810017	0.788229	0.803243	1	0.895814	0.0583862
2176	2	18320	11794	117.242	4.40933	136.505	9.78612	154.316	11.7588	20.2918	2.27094	32.317	6.99128	46.706	10.7548	2176	28	30116	0.120464	143.478	13.7125	37.9512	11.1525	0.935964	0.927646	0.931183	0.915161	0.907176	0.897961	0.877275	0.851242	0.876594	0.848718	0.872808	0.829874	0.883866	0.816858	0.858696	0.835636	0.844285	0.809952	0.789132	0.803626	1	0.896756	0.0580967
2182	10	25509	12656	92.5867	1.93418	110.742	7.53136	129.245	9.3932	9.99561	0.632264	17.2768	3.54719	27.4613	6.01429	2182	22	38175	0.1527	116.872	11.9654	20.6513	6.58888	0.923982	0.926955	0.929928	0.924898	0.922855	0.895573	0.871198	0.870478	0.875481	0.836058	0.851631	0.831513	0.891487	0.836424	0.856359	0.817931	0.859712	0.813635	0.794892	0.802174	1	0.896799	0.0598022
2186	10	22517	11265	107.497	3.70156	122.205	8.64916	140.634	10.5162	15.6484	1.63822	23.2123	4.95827	35.3725	7.97839	2186	26	33792	0.135168	128.344	12.7403	27.2638	8.39639	0.926062	0.927468	0.930842	0.926077	0.922911	0.896366	0.871937	0.870813	0.875547	0.836115	0.851858	0.832549	0.892031	0.837743	0.856593	0.817975	0.859582	0.814586	0.794922	0.802498	1	0.897599	0.0594908
2188	10	21154	10631	115.549	3.7913	131.287	9.71055	149.642	11.5628	19.4098	1.93549	28.794	6.43604	42.6269	9.92366	2188	28	31795	0.12718	137.419	13.5118	33.4162	10.1553	0.927316	0.928605	0.931624	0.927127	0.923746	0.896886	0.87314	0.871379	0.87616	0.837364	0.852776	0.833512	0.892342	0.838088	0.856786	0.817975	0.859947	0.815521	0.795046	0.80239	1	0.898479	0.059176
2194	2	24720	10696	91.3332	0.414754	110.906	7.66837	129.249	9.42344	9.58495	0.13	17.3616	3.63116	27.467	6.05916	2194	21	35418	0.141672	116.445	11.782	20.4129	6.467	0.925942	0.925052	0.914126	0.927692	0.921396	0.884762	0.880386	0.865393	0.882066	0.827672	0.862146	0.843272	0.905486	0.840519	0.869854	0.824425	0.86185	0.811424	0.795344	0.815518	1	0.896347	0.0612785
2198	2	21784	9515	105.79	1.23104	122.752	8.77102	140.855	10.5286	14.8711	0.516691	23.5314	5.08806	35.5384	8.02949	2198	25	31301	0.125204	128.254	12.514	27.1807	8.25394	0.926919	0.925817	0.915418	0.92866	0.922287	0.885435	0.881985	0.866234	0.883199	0.828552	0.863391	0.844015	0.906169	0.840357	0.870739	0.824766	0.862385	0.810917	0.795741	0.81606	1	0.897264	0.0609772
2200	2	20507	9007	110.195	5.38655	125.321	9.62859	143.42	11.346	16.9105	2.45353	25.0917	5.83375	37.5812	8.98283	2200	27	29516	0.118064	130.843	13.16	28.9024	9.01957	0.928124	0.927006	0.916638	0.929445	0.923262	0.88613	0.882471	0.867225	0.883843	0.829431	0.86387	0.844254	0.906813	0.841052	0.870934	0.825772	0.863261	0.810933	0.795297	0.815829	1	0.898142	0.0607322
2206	2	22685	10477	90.9169	0.889587	109.923	7.43376	129.543	9.39474	9.45714	0.276318	16.8954	3.44404	27.6496	6.06259	2206	21	33164	0.132656	116.12	12.2029	20.2924	6.68771	0.920094	0.926215	0.903042	0.915254	0.905651	0.887634	0.891087	0.849174	0.867326	0.849415	0.860255	0.841213	0.918089	0.823981	0.856878	0.832137	0.849732	0.826695	0.780922	0.823348	1	0.891849	0.0640841
2210	1	20019	9344	105.089	0	120.947	8.55396	140.371	10.4658	14.5731	0	22.5058	4.80352	35.1718	7.91333	2210	25	29364	0.117456	127.128	12.9075	26.536	8.39448	0.921979	0.92719	0.904305	0.916173	0.906365	0.88852	0.892453	0.849918	0.868138	0.850225	0.861599	0.84229	0.91888	0.824172	0.857019	0.833163	0.850787	0.827016	0.779815	0.823185	1	0.892897	0.0635383
2212	1	18814	8827	116.564	0	126.289	9.4945	145.553	11.5057	19.8602	0	25.6556	5.82407	39.2739	9.37595	2212	27	27642	0.110568	132.44	13.5758	30.0042	9.56416	0.923287	0.928225	0.906013	0.917209	0.907026	0.88948	0.893188	0.850807	0.86866	0.850843	0.861877	0.842432	0.919543	0.825266	0.857536	0.833749	0.850988	0.826586	0.779954	0.82333	1	0.893828	0.0631057
2218	4	25447	11186	92.2245	1.03865	110.324	7.52304	129.477	9.19023	9.87015	0.331328	17.0843	3.52423	27.5888	5.90774	2218	21	36637	0.146548	116.17	11.9564	20.2907	6.53436	0.927437	0.918361	0.912111	0.926017	0.888119	0.897986	0.868971	0.856511	0.86399	0.859091	0.875331	0.824917	0.898613	0.819404	0.87383	0.83604	0.864836	0.809755	0.802931	0.807749	1	0.892433	0.0641491
2222	4	22588	9956	103.689	5.05146	121.987	8.64683	141.058	10.3511	14.099	2.03492	23.0903	4.96396	35.6706	7.89309	2222	25	32548	0.130192	127.818	12.7264	26.9374	8.35338	0.929151	0.919749	0.91382	0.926539	0.889287	0.898872	0.870453	0.857119	0.865353	0.8593	0.875814	0.825304	0.898657	0.819851	0.873909	0.836073	0.865307	0.81008	0.802968	0.807546	1	0.893485	0.0635742
2224	4	21229	9402	112.675	9.04954	129.867	9.72717	148.786	11.5145	18.2837	4.12504	27.8858	6.33189	41.9053	9.77876	2224	27	30635	0.12254	135.671	13.5082	32.1872	9.94806	0.930651	0.921087	0.915277	0.927615	0.890615	0.900147	0.871356	0.85794	0.866476	0.860323	0.876269	0.825853	0.898515	0.820907	0.873756	0.836706	0.865562	0.810233	0.803003	0.807834	1	0.894576	0.0630316
2230	5	27842	11373	91.4353	1.00062	110.975	7.56386	129.444	9.27633	9.61979	0.313791	17.3869	3.58326	27.576	5.96084	2230	21	39220	0.15688	116.328	11.6564	20.3405	6.38805	0.929742	0.930252	0.917721	0.924771	0.889572	0.883185	0.859128	0.859039	0.866114	0.852244	0.888475	0.836792	0.897629	0.813488	0.861435	0.832216	0.85654	0.811716	0.784778	0.81526	1	0.893365	0.0595579
2234	5	24518	10064	107.358	6.25065	124.436	8.66756	142.769	10.5224	15.6897	2.74134	24.4901	5.16197	36.9836	8.24606	2234	25	34587	0.138348	129.768	12.4453	28.1242	8.42008	0.930725	0.93087	0.919001	0.925666	0.890609	0.884494	0.860121	0.860208	0.866294	0.852849	0.888296	0.837367	0.897837	0.813196	0.861783	0.832712	0.856825	0.812357	0.784616	0.814511	1	0.894161	0.0593591
2236	5	22999	9488	113.521	3.69168	130.248	9.63672	148.461	11.5632	18.4087	1.79613	28.1194	6.29222	41.643	9.82136	2236	27	32492	0.129968	135.564	13.1693	32.0669	9.69684	0.931737	0.931845	0.920026	0.926459	0.891466	0.88548	0.86092	0.860812	0.867875	0.853626	0.888911	0.838099	0.897944	0.813569	0.862105	0.832667	0.856365	0.812154	0.785363	0.81437	1	0.894986	0.0589455
2242	3	25951	10788	92.1897	2.34017	111.027	7.62248	129.703	9.35374	9.87425	0.760615	17.4147	3.61787	27.7461	6.0339	2242	21	36742	0.146968	116.509	11.7945	20.4475	6.48701	0.921221	0.924691	0.922473	0.932189	0.901394	0.88192	0.879157	0.855411	0.872816	0.840482	0.888084	0.830902	0.891419	0.82305	0.866365	0.828861	0.855098	0.8166	0.798677	0.817879	1	0.894447	0.0594564
2246	2	23111	9562	111.309	2.56072	124.042	8.75906	142.588	10.4081	17.3308	1.18921	24.269	5.18705	36.8324	8.1154	2246	25	32675	0.1307	129.468	12.5373	27.9451	8.42511	0.922754	0.925417	0.92407	0.932578	0.903122	0.882494	0.880428	0.856526	0.873053	0.84101	0.888294	0.831171	0.892364	0.823764	0.867177	0.829931	0.855302	0.816679	0.798944	0.818011	1	0.895406	0.0590499
2248	1	21720	9039	123.729	0	129.918	9.7533	148.373	11.3489	23.7332	0	27.9204	6.34044	41.5416	9.59929	2248	27	30760	0.12304	135.341	13.2548	31.923	9.69359	0.924366	0.926447	0.925309	0.933095	0.90369	0.88381	0.881193	0.857477	0.8737	0.842198	0.888589	0.831388	0.892702	0.824464	0.867019	0.829974	0.856063	0.816661	0.799025	0.818043	1	0.896307	0.0587095
2254	15	25322	10535	93.0176	1.78475	112.168	7.69441	131.442	9.37744	10.1331	0.58384	17.9541	3.71962	28.863	6.19775	2254	21	35872	0.143488	117.821	12.0385	21.1546	6.76607	0.934029	0.934894	0.91347	0.940399	0.902765	0.893204	0.875585	0.880924	0.871655	0.839025	0.871808	0.847235	0.87992	0.839987	0.880575	0.824083	0.852866	0.813183	0.797739	0.823456	1	0.899435	0.0575761
2258	14	22407	9381	103.221	3.6205	120.79	8.69766	139.982	10.4004	13.8633	1.45271	22.4306	4.88966	34.8773	7.80329	2258	25	31802	0.127208	126.443	12.7296	26.0984	8.19065	0.935256	0.935429	0.914439	0.941041	0.903953	0.894472	0.876439	0.881737	0.872555	0.839318	0.872115	0.848437	0.880762	0.840104	0.8818	0.82369	0.853421	0.813156	0.797371	0.822637	1	0.900253	0.0573653
2260	14	21039	8862	110.338	5.22718	127.921	9.68674	147.067	11.3663	16.969	2.39249	26.6656	6.11103	40.4732	9.43355	2260	27	29915	0.11966	133.584	13.4512	30.7514	9.6155	0.936386	0.936286	0.915711	0.941434	0.904496	0.895638	0.877837	0.881932	0.873391	0.840364	0.87304	0.848855	0.881548	0.840782	0.881715	0.824369	0.853251	0.813622	0.798061	0.822998	1	0.901094	0.0570182
2266	2	25411	8178	91.938	1.28181	112.335	7.93286	131.351	9.33179	9.7808	0.407095	18.0491	3.84668	28.7997	6.16498	2266	20	33591	0.134364	116.964	11.6381	20.6659	6.46071	0.930621	0.925248	0.903159	0.936307	0.885669	0.895642	0.880891	0.858593	0.884255	0.834271	0.862538	0.83963	0.900063	0.825281	0.875696	0.823226	0.860469	0.839749	0.808758	0.82659	1	0.894659	0.061112
2270	2	22428	7231	101.66	0.166869	121.637	8.93009	140.439	10.3715	13.1981	0.0647069	22.9176	5.0776	35.2113	7.81998	2270	24	29661	0.118644	126.22	12.3179	25.914	7.89151	0.932386	0.926553	0.904319	0.936803	0.887108	0.897087	0.882337	0.858214	0.885135	0.834294	0.86253	0.840042	0.900172	0.82563	0.875881	0.822663	0.860794	0.840042	0.808182	0.828158	1	0.895609	0.0608647
2272	2	21141	6830	106.108	0.79928	127.402	9.85129	146.184	11.4539	15.0018	0.337475	26.3627	6.1586	39.7715	9.39987	2272	26	27973	0.111892	131.987	13.0585	29.6358	9.13422	0.93399	0.927591	0.904819	0.93794	0.887999	0.89783	0.883745	0.858953	0.885425	0.834859	0.862475	0.839935	0.900404	0.82644	0.87622	0.822043	0.861241	0.839935	0.808548	0.828763	1	0.896442	0.0604405
2278	0	24518	8774	0	0	109.494	7.47746	129.764	9.42268	0	0	16.7036	3.44491	27.7912	6.07437	2278	21	33292	0.133168	114.836	12.0136	19.6257	6.50574	0.913793	0.923105	0.900321	0.919515	0.900336	0.890439	0.882735	0.860342	0.883501	0.861558	0.868978	0.83891	0.895215	0.839556	0.87105	0.820467	0.850865	0.823651	0.795011	0.81823	1	0.891794	0.0629813
2282	0	21645	7791	0	0	121.96	8.62157	142.154	10.5365	0	0	23.0728	4.92604	36.5166	8.16628	2282	25	29436	0.117744	127.305	12.7834	26.631	8.40651	0.914764	0.924582	0.901158	0.920132	0.901753	0.890882	0.883255	0.861598	0.88368	0.861887	0.869055	0.83955	0.895723	0.839941	0.871552	0.820713	0.851899	0.823974	0.7952	0.818759	1	0.892609	0.0626411
2284	0	20281	7374	0	0	127.818	9.60045	148.053	11.5139	0	0	26.5939	6.0354	41.2989	9.70566	2284	27	27655	0.11062	133.213	13.5281	30.5149	9.70129	0.916453	0.925673	0.901971	0.920937	0.902694	0.891683	0.883999	0.862249	0.884126	0.86252	0.870042	0.839703	0.896366	0.840662	0.871398	0.821407	0.852558	0.824028	0.795118	0.818586	1	0.893493	0.0622892
2290	0	23838	13312	0	0	109.201	7.32303	128.341	9.15349	0	0	16.5624	3.34734	26.8762	5.77982	2290	22	37150	0.1486	116.06	12.1928	20.2581	6.60449	0.926312	0.929798	0.897752	0.917577	0.890659	0.881454	0.873136	0.854145	0.864441	0.860713	0.876124	0.825236	0.899273	0.843365	0.860767	0.824805	0.861777	0.800458	0.795639	0.808533	1	0.890562	0.0627098
2294	0	21029	11831	0	0	124.125	8.54845	142.987	10.4005	0	0	24.2996	5.05071	37.1373	8.14718	2294	26	32860	0.13144	130.916	12.9497	28.9217	8.84288	0.928195	0.931299	0.900091	0.918533	0.891418	0.882167	0.873889	0.855021	0.86444	0.861671	0.876811	0.82678	0.899178	0.844416	0.860971	0.825	0.861777	0.800624	0.795968	0.808369	1	0.891703	0.0622368
2296	0	19687	11174	0	0	130.751	9.55872	149.568	11.506	0	0	28.4336	6.28499	42.5572	9.87759	2296	28	30861	0.123444	137.564	13.7115	33.5474	10.3247	0.929685	0.932601	0.901364	0.919397	0.892453	0.883235	0.874502	0.855368	0.865056	0.862788	0.877434	0.82763	0.899177	0.845128	0.861006	0.8252	0.861994	0.800476	0.796685	0.808107	1	0.892655	0.0619176
2302	1	22980	12909	90.0158	0	109.298	7.37222	127.837	9.14988	9.17733	0	16.609	3.38134	26.5646	5.73053	2302	22	35890	0.14356	115.966	12.0034	20.1896	6.47786	0.93735	0.940917	0.922666	0.933129	0.904597	0.885651	0.86988	0.852619	0.870465	0.848119	0.890262	0.841962	0.891822	0.83983	0.856645	0.815687	0.861452	0.814029	0.794163	0.802452	1	0.899218	0.0559185
2306	1	20362	11431	103.565	0	119.175	8.40042	137.805	10.2319	13.9508	0	21.5328	4.58094	33.2816	7.44743	2306	26	31794	0.127176	125.873	12.7582	25.7566	8.07278	0.93818	0.94153	0.923806	0.934563	0.905926	0.88696	0.871265	0.853542	0.870872	0.849028	0.891395	0.84203	0.892149	0.8389	0.856813	0.816302	0.861247	0.814147	0.794898	0.801441	1	0.900092	0.0555057
2308	1	19179	10808	106.247	0	126.441	9.35576	145.087	11.3057	15.0577	0	25.7351	5.75288	38.8796	9.1558	2308	28	29988	0.119952	133.161	13.4986	30.4722	9.55064	0.939309	0.941893	0.924236	0.934707	0.907363	0.887755	0.871715	0.854358	0.871565	0.849673	0.892207	0.842304	0.89239	0.839319	0.85741	0.81676	0.861144	0.814176	0.794885	0.801621	1	0.900725	0.0552573
2314	2	19654	13027	92.8985	1.79067	108.168	7.22209	126.674	9.17411	10.0945	0.580603	16.0969	3.24804	25.8593	5.65347	2314	22	32683	0.130732	115.543	12.1261	19.9877	6.47568	0.935792	0.932335	0.922651	0.922284	0.92106	0.882905	0.880091	0.851681	0.886638	0.863278	0.875639	0.831977	0.882508	0.821849	0.870529	0.824572	0.862635	0.828535	0.789738	0.814996	1	0.899147	0.0603674
2318	2	17392	11525	109.064	1.90757	120.119	8.36928	138.375	10.2157	16.2969	0.850682	22.0389	4.64636	33.6885	7.49981	2318	26	28919	0.115676	127.394	12.7918	26.6812	8.24235	0.9371	0.933608	0.924029	0.923441	0.922196	0.8853	0.879992	0.851758	0.887254	0.863706	0.875964	0.832463	0.883468	0.822798	0.871849	0.825253	0.862945	0.828729	0.789758	0.814862	1	0.900163	0.0600583
2320	1	16366	10900	120.825	0	129.286	9.46858	147.376	11.2224	22.1081	0	27.4946	6.10528	40.7074	9.34721	2320	28	27267	0.109068	136.517	13.5163	32.7762	9.95951	0.938607	0.934481	0.925459	0.924836	0.923314	0.886713	0.880772	0.852404	0.887501	0.864213	0.876426	0.832453	0.884421	0.82422	0.872116	0.825797	0.863131	0.828822	0.790333	0.814776	1	0.901167	0.0593896
2326	4	19035	12848	90.9708	1.07329	108.472	7.16848	126.953	9.29346	9.47515	0.33763	16.2281	3.24015	26.0383	5.76355	2326	22	31887	0.127548	115.916	12.1538	20.18	6.54351	0.927118	0.922931	0.919528	0.922147	0.912786	0.897121	0.885627	0.868802	0.890614	0.859488	0.863455	0.825195	0.89157	0.835466	0.889642	0.807523	0.860241	0.817261	0.804732	0.821009	1	0.897927	0.0597421
2330	4	16852	11454	98.7792	3.31417	116.179	8.09874	134.579	10.2576	12.1523	1.17521	19.9499	4.19835	31.0355	7.14838	2330	26	28310	0.11324	123.621	12.7769	24.434	7.79676	0.928294	0.923596	0.920646	0.923119	0.913282	0.897828	0.886595	0.86964	0.891929	0.859484	0.864006	0.825592	0.891946	0.836206	0.890675	0.808407	0.860685	0.817361	0.805175	0.821741	1	0.898747	0.0594901
2332	4	15898	10810	103.975	5.81426	121.318	8.97276	139.728	11.1365	14.246	2.29659	22.7436	5.07537	34.7738	8.35935	2332	28	26712	0.106848	128.766	13.4108	27.6108	8.86006	0.929432	0.923929	0.921215	0.924098	0.914327	0.899015	0.887298	0.870676	0.892558	0.860437	0.864611	0.826333	0.89194	0.836384	0.891341	0.809299	0.860325	0.817404	0.805649	0.821709	1	0.899504	0.0591775
2338	2	21734	12009	92.6287	0.555538	109.665	7.40606	127.473	9.21351	9.99721	0.179069	16.7768	3.4261	26.3478	5.74438	2338	22	33745	0.13498	116.002	11.7585	20.1825	6.34876	0.904756	0.911216	0.897659	0.930997	0.905734	0.891377	0.873848	0.867832	0.889139	0.853134	0.87044	0.839502	0.891139	0.835368	0.88622	0.789287	0.846837	0.820877	0.803023	0.81744	1	0.889692	0.0646714
2342	2	19187	10591	107.939	3.38454	121.166	8.49971	138.77	10.3087	15.8315	1.47888	22.6224	4.80217	33.983	7.60236	2342	26	29780	0.11912	127.426	12.4652	26.6622	8.062	0.906682	0.91271	0.898942	0.931766	0.906246	0.892361	0.874832	0.868133	0.889355	0.853643	0.871155	0.84184	0.892025	0.835695	0.886719	0.790564	0.847045	0.820853	0.804684	0.818301	1	0.890758	0.0641813
2344	2	18021	10011	114.416	5.27548	127.16	9.46637	144.588	11.2079	18.9051	2.58905	26.1796	5.9012	38.4738	8.99423	2344	28	28034	0.112136	133.382	13.1234	30.5694	9.27272	0.908736	0.914086	0.900478	0.932939	0.907701	0.894004	0.875562	0.869123	0.890169	0.85366	0.871388	0.842227	0.892006	0.83561	0.887761	0.790558	0.847043	0.820022	0.8057	0.81938	1	0.891916	0.063706
2350	4	24076	11164	93.8191	2.20463	110.484	7.51955	129.381	9.43443	10.4019	0.746988	17.1573	3.52743	27.55	6.04435	2350	21	35244	0.140976	116.468	12.0065	20.4486	6.59231	0.912099	0.913177	0.911446	0.923037	0.907615	0.878306	0.864899	0.860515	0.867524	0.845718	0.874617	0.836071	0.886917	0.833362	0.854954	0.814238	0.858387	0.821232	0.796958	0.821487	1	0.888722	0.0643981
2354	3	21281	9917	105.634	2.72087	119.79	8.5356	138.567	10.5143	14.8292	1.15504	21.8737	4.70623	33.8582	7.73664	2354	25	31201	0.124804	125.757	12.7006	25.6822	8.07975	0.913368	0.914506	0.913224	0.924153	0.908625	0.879459	0.865982	0.862392	0.868898	0.846287	0.875341	0.836928	0.88651	0.833387	0.854908	0.815455	0.858338	0.821656	0.796898	0.822249	1	0.889844	0.0640439
2356	3	19983	9337	112.092	2.88833	127.031	9.53068	145.571	11.5404	17.7044	1.35586	26.1071	5.91628	39.2932	9.42535	2356	27	29323	0.117292	132.933	13.3772	30.3049	9.4811	0.915288	0.915186	0.913839	0.924257	0.909678	0.880401	0.866692	0.863333	0.870119	0.846656	0.876462	0.837892	0.887256	0.83368	0.855335	0.81564	0.858388	0.821625	0.797821	0.822221	1	0.890704	0.0637456
2362	6	27478	10851	93.727	3.40102	112.094	7.69969	130.646	9.33941	10.3954	1.1704	17.9196	3.72556	28.346	6.11462	2362	21	38335	0.15334	117.342	11.7097	20.8697	6.52756	0.929151	0.929568	0.923647	0.916773	0.898161	0.884922	0.877514	0.85028	0.873627	0.869662	0.8922	0.845298	0.89387	0.819903	0.851311	0.819812	0.866154	0.826842	0.787218	0.810865	1	0.895858	0.0611327
2366	6	24367	9622	106.353	4.00709	122.359	8.73862	140.937	10.387	15.1663	1.68654	23.3065	5.03465	35.5836	7.88747	2366	25	33995	0.13598	127.615	12.4657	26.78	8.1478	0.930313	0.930755	0.92443	0.91737	0.900059	0.885807	0.878497	0.851331	0.87382	0.869804	0.892308	0.845463	0.894352	0.819871	0.851522	0.820606	0.866627	0.82721	0.786675	0.811296	1	0.896703	0.0606723
2368	5	22958	9069	114.419	3.70975	129.106	9.72353	147.641	11.455	18.8468	1.83665	27.4049	6.23686	40.9513	9.5324	2368	27	32032	0.128128	134.351	13.2174	31.2389	9.53272	0.931209	0.931693	0.925309	0.918207	0.901349	0.886613	0.879417	0.852335	0.874781	0.870614	0.892717	0.845717	0.894527	0.819618	0.852226	0.820273	0.86643	0.826986	0.786745	0.811236	1	0.897488	0.0603596
2374	1	24329	9210	93.9987	0	110.79	7.64755	130.2	9.31609	10.4443	0	17.3061	3.60277	28.0578	6.0355	2374	21	33540	0.13416	116.119	11.8876	20.2583	6.51517	0.925104	0.930083	0.915459	0.910823	0.909854	0.891547	0.871184	0.852534	0.873554	0.848807	0.887701	0.827818	0.887045	0.826371	0.868083	0.817114	0.863611	0.797078	0.81042	0.803667	1	0.893609	0.0619548
2378	1	21470	8174	118.302	0	123.541	8.75386	142.78	10.4369	20.7574	0	23.9795	5.12366	36.9821	8.13556	2378	25	29645	0.11858	128.846	12.6276	27.5646	8.42775	0.926514	0.931439	0.91636	0.912363	0.910558	0.892596	0.872997	0.852724	0.874734	0.849502	0.888109	0.829077	0.887755	0.825957	0.868123	0.817001	0.864665	0.7986	0.811149	0.804014	1	0.894652	0.0613091
2380	1	20225	7713	128.461	0	130.6	9.76775	149.745	11.4975	26.5485	0	28.3566	6.4003	42.7051	9.90224	2380	27	27939	0.111756	135.885	13.3719	32.3177	9.8929	0.9277	0.932639	0.917069	0.913562	0.910895	0.893375	0.87419	0.853574	0.875049	0.850335	0.888489	0.829933	0.888418	0.826461	0.867783	0.816618	0.865457	0.800011	0.81159	0.803357	1	0.895484	0.0611238
2386	0	18784	10573	0	0	108.408	7.19897	127.908	9.36938	0	0	16.202	3.26135	26.6281	5.87825	2386	22	29357	0.117428	115.431	12.3451	19.957	6.65584	0.920326	0.919968	0.918316	0.912406	0.91324	0.880386	0.846783	0.862043	0.873591	0.845318	0.866471	0.834826	0.893705	0.825118	0.876333	0.819174	0.843615	0.807576	0.814729	0.796028	1	0.890143	0.0633086
2390	0	16535	9421	0	0	123.715	8.46632	142.892	10.6178	0	0	24.0572	4.98381	37.0882	8.32111	2390	26	25956	0.103824	130.676	13.0999	28.787	8.95642	0.921675	0.921502	0.919941	0.913488	0.914471	0.880856	0.848012	0.862768	0.873054	0.845739	0.867218	0.834701	0.894706	0.825435	0.877601	0.819425	0.844217	0.807309	0.814648	0.79523	1	0.891122	0.0628061
2392	0	15480	8831	0	0	131.766	9.62814	150.633	11.7422	0	0	29.0985	6.44748	43.4899	10.2429	2392	28	24311	0.097244	138.62	13.8364	34.3262	10.606	0.92308	0.922422	0.921373	0.9151	0.915409	0.881515	0.849492	0.862922	0.873123	0.846551	0.868167	0.834931	0.895582	0.826128	0.877854	0.819958	0.845379	0.807433	0.815372	0.796142	1	0.892119	0.062546
2398	1	19091	12065	91.7351	0	107.664	7.0927	126.228	9.11548	9.71086	0	15.8685	3.16638	25.5862	5.59392	2398	22	31157	0.124628	114.852	12.033	19.6313	6.37737	0.911529	0.915813	0.917723	0.921783	0.916118	0.879963	0.854479	0.871217	0.878406	0.845091	0.858443	0.846888	0.881375	0.822769	0.885515	0.817569	0.846792	0.842283	0.796226	0.812081	1	0.890739	0.0624803
2402	1	16838	10692	109.351	0	121.013	8.29251	139.48	10.2545	16.4103	0	22.5219	4.66876	34.4945	7.66978	2402	26	27531	0.110124	128.184	12.8032	27.1714	8.38031	0.912717	0.916966	0.918292	0.922088	0.916694	0.880989	0.8552	0.872453	0.879191	0.846192	0.857887	0.847517	0.881225	0.823236	0.885511	0.81746	0.84828	0.842123	0.795957	0.812775	1	0.891474	0.0622132
2404	1	15808	10060	114.483	0	124.348	9.18714	142.804	11.09	18.8194	0	24.4819	5.47073	37.0755	8.69001	2404	28	25869	0.103476	131.524	13.43	29.3791	9.23855	0.914396	0.918493	0.919402	0.923518	0.917585	0.881982	0.856334	0.873401	0.879528	0.84609	0.857764	0.848699	0.88146	0.824094	0.885635	0.817426	0.849221	0.842205	0.796494	0.812652	1	0.892507	0.0618236
