# Supplementary material for: IBSEM: An Individual-Based Atlantic Salmon Population Model
Source: PLoS One. 2015 Sep 18;10(9):e0138444. doi: 10.1371/journal.pone.0138444 (PMC4575158; doi:10.1371/journal.pone.0138444)
Supplement: S1 Minimal dataset — (ZIP) [file pone.0138444.s003.zip › temp/scenario 1/wild - 3/runFiles/results/spawners.txt]

month	parr0	parr1	parr2	averageLenghtFry	averageLenghtParr1	averageLenghtParr2	adults	0SW	1SW	2SW	3SW	averageLenght0+	averageLenght1+	averageLenght2+	averageLenght3+	eggDensity	mortality	viableEggWeight
21	240	9319	3644	66.935	108.238	131.418	122	0	3	73	46	0	580.375	860.004	978.027	0	0	130.041
22	111	7403	2656	66.9939	108.245	131.384	2	0	0	1	1	0	0	863.546	1007.72	3.51083	0.523901	134.599
33	221	10022	6456	67.4333	108.735	128.219	333	0	325	0	8	0	617.11	0	1090.66	0	0	134.599
34	112	7673	5123	67.1039	108.734	128.228	23	0	22	0	1	0	596.475	0	1117.04	3.71315	0.582579	113.75
45	252	9003	6608	68.9944	110.545	129.143	365	0	118	245	2	0	602.9	797.922	1291.63	0	0	113.75
46	118	7205	5078	69.4152	110.566	129.144	22	0	10	12	0	0	605.056	818.002	0	6.66971	0.650137	124.78
57	182	7787	4603	65.242	108.84	128.795	327	0	169	111	47	0	605.011	806.47	1034.33	0	0	124.78
58	76	5570	3559	65.7252	108.831	128.772	9	0	8	0	1	0	611.964	0	1053.49	5.93174	0.626389	127.164
69	231	9240	5087	68.9675	108.394	129.323	395	0	258	129	8	0	598.684	800.787	1060.96	0	0	127.164
70	120	6787	4038	68.9122	108.322	129.291	19	0	12	7	0	0	600.143	789.95	0	5.44864	0.634731	118.875
81	222	9470	6543	67.7655	109.098	127.859	399	0	164	219	16	0	658.833	812.904	1008.35	0	0	118.875
82	118	6846	4670	68.1239	109.039	127.818	12	0	4	7	1	0	621.281	783.296	963.411	7.93061	0.668488	126.016
93	252	10131	5623	67.7574	110.648	129.62	395	0	194	171	30	0	575.225	826.61	982.525	0	0	126.016
94	141	7391	4516	67.6789	110.7	129.575	24	0	11	11	2	0	570.392	852.044	968.501	7.16079	0.656471	125.914
105	209	8829	5218	66.8067	107.466	128.85	422	0	233	159	30	0	574.308	757.264	1023.04	0	0	125.914
106	106	7601	4481	66.6138	107.44	128.784	19	0	15	4	0	0	552.068	759.607	0	6.77795	0.657523	123.53
117	254	9917	6938	67.3255	109.203	128.045	427	0	249	166	12	0	584.101	754.151	984.882	0	0	123.53
118	117	7662	5319	67.3174	109.182	128.115	21	0	11	10	0	0	559.693	752.19	0	5.7042	0.645786	117.52
129	238	9959	5960	67.54	109.452	129.212	360	0	146	191	23	0	579.613	778.191	937.435	0	0	117.52
130	119	7211	4815	67.8196	109.425	129.175	20	0	12	7	1	0	568.396	775.006	987.065	5.56706	0.630889	121.728
141	137	8083	5316	62.7995	107.295	127.162	352	0	216	113	23	0	600.819	761.359	997.3	0	0	121.728
142	63	6560	4409	62.5573	107.261	127.22	20	0	14	4	2	0	612.741	789.652	947.256	5.4914	0.630003	121.577
153	169	7431	6421	66.282	105.95	126.949	402	0	189	196	17	0	587.076	785.986	989.699	0	0	121.577
154	92	5234	5637	66.0544	105.896	126.885	20	0	10	6	4	0	567.282	798.706	915.841	6.3313	0.649918	121.909
165	244	7988	7333	67.7208	106.736	126.236	352	0	162	154	36	0	595.151	785.321	988.868	0	0	121.909
166	140	5821	5545	68.0498	106.724	126.196	23	0	13	8	2	0	589.657	786.449	983.266	6.10728	0.636645	124.969
177	174	9566	6640	66.5073	109.099	127.082	341	0	198	119	24	0	594.083	769.746	999.775	0	0	124.969
178	84	7737	5089	66.7179	109.045	127.121	16	0	8	6	2	0	589.575	786.501	943.681	5.09626	0.618914	120.975
189	249	9890	6018	69.1019	109.496	129.837	340	0	192	126	22	0	591.998	795.083	996.22	0	0	120.975
190	122	7964	4612	69.8586	109.49	129.916	18	0	9	7	2	0	609.041	805.069	996.321	5.0504	0.616332	121.37
201	232	10554	5407	67.8391	111.747	130.025	397	0	188	184	25	0	584.955	781.58	994.482	0	0	121.37
202	126	8327	3691	67.6808	111.724	129.956	18	0	7	6	5	0	582.405	828.237	952.085	6.48274	0.650586	123.111
213	298	9453	4647	68.6994	109.932	131.058	395	0	222	150	23	0	577.02	751.396	1022.09	0	0	123.111
214	140	7528	4052	68.3903	109.922	131.008	17	0	10	6	1	0	594.943	740.142	1095.1	5.17037	0.630016	117.684
225	165	9880	4891	66.3092	109.73	128.959	371	0	204	153	14	0	605.168	764.46	1001.81	0	0	117.684
226	89	8273	3639	66.5099	109.655	128.996	13	0	9	3	1	0	610.865	763.584	998.203	5.13373	0.623933	119.729
237	221	7753	5716	66.3102	106.751	128.173	411	0	232	161	18	0	558.308	760.877	947.401	0	0	119.729
238	128	6396	4818	66.3396	106.774	128.24	19	0	10	9	0	0	561.394	768.757	0	5.298	0.633017	118.026
249	227	9106	6702	68.1751	109.281	127.961	405	0	182	198	25	0	578.777	742.137	930.93	0	0	118.026
250	105	6453	5204	68.5469	109.265	127.989	17	0	10	6	1	0	594.983	746.864	855.565	5.82327	0.643845	119.34
261	170	7665	5545	65.8378	106.692	127.104	321	0	139	150	32	0	577.101	772.918	948.627	0	0	119.34
262	93	6401	3933	65.7472	106.676	127.122	18	0	6	9	3	0	572.441	764.941	884.109	5.16488	0.615715	123.026
273	181	8297	6795	67.5468	107.636	127.026	334	0	214	98	22	0	623.21	785.878	975.99	0	0	123.026
274	74	6834	4829	66.8933	107.587	126.889	17	0	8	7	2	0	642.008	769.046	1060.19	5.09529	0.618652	121.096
285	253	9876	6062	68.3763	110.822	129.422	398	0	164	214	20	0	600.975	799.809	970.768	0	0	121.096
286	91	7597	5209	68.5152	110.77	129.36	10	0	4	5	1	0	615.266	820.128	1086.9	6.58268	0.649709	124.471
297	283	9169	5165	68.6944	109.144	130.19	331	0	172	132	27	0	583.836	801.07	973.568	0	0	124.471
298	148	6497	4023	68.461	109.161	130.225	16	0	10	4	2	0	581.274	844.587	1013.16	5.87361	0.633664	124.12
309	187	9611	5241	65.5564	109.19	128.095	416	0	269	132	15	0	625.41	782.971	1001.68	0	0	124.12
310	122	7842	3751	65.4566	109.148	128.124	23	0	20	3	0	0	628.438	778.377	0	6.69017	0.660041	121.239
321	168	6707	6106	64.449	104.857	126.305	476	0	255	204	17	0	617.898	800.599	965.631	0	0	121.239
322	84	5647	4408	64.4348	104.908	126.32	15	0	6	8	1	0	616.043	831.488	860.743	7.46893	0.67198	122.018
333	185	7432	7566	64.7741	105.939	125.31	402	0	170	211	21	0	585.827	814.541	1024.51	0	0	122.018
334	104	5127	6250	64.9307	105.916	125.29	16	0	7	8	1	0	582.786	805.19	1036.11	7.85064	0.668088	125.869
345	286	9634	7076	67.8751	108.417	128.011	365	0	203	128	34	0	566.471	765.634	977.934	0	0	125.869
346	156	7654	5429	67.7432	108.354	128.006	13	0	7	4	2	0	550.476	704.79	1046.46	5.15427	0.620441	122.078
357	221	11473	6063	67.7354	111.498	129.393	352	0	180	147	25	0	577.342	763.493	953.81	0	0	122.078
358	131	8220	5244	67.4411	111.485	129.421	16	0	6	7	3	0	562.471	764.543	861.135	5.73506	0.631033	124.119
369	131	8085	4645	63.2745	107.39	128.274	350	0	218	105	27	0	567.045	751.282	945.337	0	0	124.119
370	74	6920	3427	63.4999	107.364	128.176	20	0	15	5	0	0	568.407	769.837	0	5.15657	0.625814	119.598
381	214	7027	6839	67.255	105.257	126.939	415	0	239	159	17	0	584.884	782.627	950.668	0	0	119.598
382	111	4795	5902	67.7408	105.346	126.867	21	0	11	10	0	0	586.663	789.028	0	5.82144	0.643846	119.696
393	181	8689	6988	65.5177	108.546	125.859	343	0	134	181	28	0	593.738	754.41	947.561	0	0	119.696
394	93	6909	4920	65.3241	108.524	125.903	26	0	8	16	2	0	602.507	770.334	981.875	5.62052	0.629082	122.877
405	299	10179	5682	70.0881	110.423	130.885	343	0	191	113	39	0	583.463	791.612	976.715	0	0	122.877
406	166	7985	4342	70.2875	110.404	130.901	14	0	8	5	1	0	595.653	780.139	939.865	5.45775	0.619341	125.695
417	198	10717	4886	67.8823	111.404	130.272	354	0	213	127	14	0	609.661	771.97	969.554	0	0	125.695
418	96	9169	3485	68.385	111.353	130.248	25	0	16	8	1	0	606.189	766.432	975.277	5.62436	0.638801	119.686
429	166	8875	4547	65.0481	109.07	129.668	450	0	235	196	19	0	618.562	810.079	1000.91	0	0	119.686
430	74	6011	3289	64.4334	109.119	129.529	26	0	13	12	1	0	617.445	852.752	833.972	8.37236	0.681834	123.545
441	250	8252	5470	67.3662	107.354	128.208	465	0	222	201	42	0	594.572	798.375	997.737	0	0	123.545
442	117	7107	4495	67.0235	107.3	128.119	21	0	9	12	0	0	606.118	774.452	0	8.12767	0.674381	125.452
453	279	10360	6944	68.823	109.242	128.208	362	0	172	168	22	0	614.976	795.16	967.448	0	0	125.452
454	167	7301	5065	69.1575	109.257	128.227	17	0	5	11	1	0	589.019	807.509	956.728	6.47368	0.650746	122.915
465	234	9895	6134	66.9006	108.886	128.162	427	0	251	147	29	0	633.189	801.767	1004.16	0	0	122.915
466	125	7554	4438	66.5686	108.773	128.184	15	0	10	4	1	0	625.621	810.519	1010.45	6.47982	0.648323	123.992
477	225	9729	5826	66.9216	109.118	128.91	403	0	176	204	23	0	612.994	834.488	1036.73	0	0	123.992
478	136	7699	4829	66.7601	109.067	128.911	19	0	15	3	1	0	612.18	898.569	1034.91	7.42939	0.657335	127.228
489	211	9106	5915	67.0136	108.518	128.61	500	0	294	179	27	0	625.413	800.541	1066.51	0	0	127.228
490	96	7059	4504	67.688	108.49	128.565	18	0	10	7	1	0	620.018	836.821	1072.62	8.65836	0.680423	126.133
501	200	7520	6553	65.3304	105.555	126.223	511	0	240	248	23	0	611.241	829.265	988.953	0	0	126.133
502	95	5233	5364	65.4618	105.638	126.236	30	0	14	14	2	0	603.017	827.991	941.559	9.32698	0.690315	124.898
513	175	7670	7602	64.4159	105.435	124.673	404	0	177	174	53	0	603.463	792.158	1011.02	0	0	124.898
514	98	5883	5666	64.3265	105.452	124.648	17	0	7	8	2	0	603.444	803.818	1014.83	7.24467	0.659249	125.531
525	270	7732	8257	66.6497	105.137	125.591	386	0	201	157	28	0	578.872	778.553	993.589	0	0	125.531
526	163	5669	5596	66.3695	105.114	125.584	19	0	8	8	3	0	574.542	785.559	1019.47	6.11237	0.644783	122.345
537	225	9360	8227	67.3394	108.562	125.954	346	0	174	145	27	0	584.179	770.9	967.43	0	0	122.345
538	112	6761	6948	66.8632	108.51	125.897	23	0	10	11	2	0	589.343	730.59	948.253	5.358	0.624285	122.296
549	199	9111	6183	67.0178	108.751	128.481	332	0	190	123	19	0	604.838	779.326	1004.84	0	0	122.296
550	118	7845	4426	67.4896	108.768	128.497	14	0	6	7	1	0	610.883	824.486	1057.44	4.80603	0.609421	121.396
561	134	7227	6132	63.2047	105.904	126.318	414	0	233	157	24	0	576.517	806.268	975.8	0	0	121.396
562	53	5926	4446	63.4218	105.916	126.251	24	0	13	9	2	0	590.178	806.614	1150.91	6.46397	0.652941	122.471
573	197	7394	6950	66.5971	106.587	126.509	388	0	194	168	26	0	585.28	741.05	1015.5	0	0	122.471
574	113	5151	4911	66.9213	106.478	126.49	20	0	10	10	0	0	593.656	753.634	0	5.92477	0.637252	124.241
585	210	8872	6300	65.8913	107.858	126.737	349	0	143	168	38	0	558.057	768.575	923.277	0	0	124.241
586	104	6478	5176	65.6417	107.916	126.749	20	0	10	8	2	0	552.075	748.396	929.166	5.50848	0.628182	122.499
597	210	7851	6851	67.7519	106.896	126.94	305	0	167	106	32	0	618.681	743.14	975.602	0	0	122.499
598	100	5479	4801	67.8802	106.93	126.833	11	0	6	4	1	0	604.675	740.128	799.558	5.37456	0.618199	124.905
609	245	9032	6756	67.7762	109.022	127.345	367	0	203	155	9	0	621.898	811.15	924.428	0	0	124.905
610	139	6306	5359	68.0972	109.003	127.34	23	0	11	12	0	0	622.286	783.88	0	5.76536	0.636101	122.068
621	237	10134	5444	67.652	110.537	129.516	397	0	198	172	27	0	618.567	812.981	1003.47	0	0	122.068
622	122	7300	3984	67.8314	110.479	129.447	22	0	12	9	1	0	630.112	806.128	879.571	7.31578	0.658985	125.928
633	323	10739	5135	70.8126	111.253	130.884	482	0	242	214	26	0	579.964	801.795	1006	0	0	125.928
634	164	7910	3934	70.7293	111.193	130.719	26	0	14	10	2	0	580.787	811.739	1003.21	8.50197	0.682509	124.33
645	281	13148	4309	68.5901	114.286	132.38	452	0	239	190	23	0	628.59	788.19	1045.13	0	0	124.33
646	146	9896	3404	68.7067	114.224	132.346	25	0	13	11	1	0	620.178	799.623	940.152	7.68198	0.671114	124.135
657	185	9768	3560	65.6558	108.937	130.689	511	0	263	216	32	0	606.657	825.187	1000.9	0	0	124.135
658	94	8237	2555	65.2155	108.968	130.849	26	0	17	9	0	0	600.986	817.363	0	9.44773	0.689437	125.619
669	332	9687	6481	69.0839	108.483	129.596	485	0	271	184	30	0	635.209	805.686	1004.84	0	0	125.619
670	162	7960	4528	69.1232	108.419	129.433	23	0	12	9	2	0	625.17	792.222	970.403	8.8075	0.683978	125.057
681	326	13175	6078	68.7104	113.165	130.739	456	0	192	228	36	0	617.837	830.218	1016.8	0	0	125.057
682	193	11322	4390	68.7108	113.102	130.645	26	0	11	12	3	0	634.64	822.72	1036.56	9.54162	0.683993	127.509
693	167	8938	4680	64.1565	107.119	129.065	485	0	295	159	31	0	617.036	818.285	1031.27	0	0	127.509
694	85	6498	3908	64.1952	107.178	129.066	21	0	14	5	2	0	618.643	844.868	1189.04	8.17618	0.679874	124.029
705	151	6839	7036	63.3656	104.034	125.254	617	0	354	237	26	0	596.039	801.23	1001.25	0	0	124.029
706	75	5949	5150	62.8804	103.996	125.346	35	0	21	14	0	0	601.205	805.104	0	10.4627	0.705887	123.293
717	219	7374	9298	66.403	104.942	124.027	450	0	129	288	33	0	569.39	775.168	958.193	0	0	123.293
718	116	6013	6539	66.5731	104.898	124.029	24	0	4	17	3	0	533.508	772.214	952.261	7.93458	0.673806	124.348
729	226	9396	8618	67.0806	107.611	126.138	297	0	116	128	53	0	573.079	746.032	942.972	0	0	124.348
730	102	6756	7461	67.5782	107.538	126.187	14	0	6	4	4	0	580.566	746.839	996.115	4.97646	0.606748	124.702
741	192	8715	7204	66.3953	107.287	126.591	332	0	171	139	22	0	590.671	764.595	993.464	0	0	124.702
742	80	6384	5679	67.3077	107.259	126.556	16	0	8	7	1	0	607.124	785.151	929.64	5.10663	0.616093	122.805
753	229	8903	6912	67.9627	109.152	128.066	414	0	267	130	17	0	592.578	772.573	943.266	0	0	122.805
754	149	7057	5068	67.8328	109.116	128.065	20	0	12	7	1	0	572.497	731.157	948.048	5.84148	0.648752	118.279
765	179	8728	5491	66.2842	108.616	128.666	428	0	184	227	17	0	577.684	799.496	929.421	0	0	118.279
766	82	7264	4764	66.6182	108.632	128.761	17	0	4	12	1	0	574.164	786.293	868.923	7.15642	0.664961	123.042
777	173	8051	5832	64.9392	107.37	127.301	435	0	227	161	47	0	602.869	772.784	990.42	0	0	123.042
778	100	6527	4408	64.9107	107.297	127.259	19	0	12	5	2	0	610.981	807.065	951.476	7.618	0.670463	124.287
789	208	8003	6525	66.3787	106.51	127.087	425	0	214	195	16	0	571.433	783.389	979	0	0	124.287
790	102	6715	5309	66.1044	106.504	126.928	16	0	8	7	1	0	556.614	753.037	984.085	6.47564	0.653184	122.34
801	245	9525	7517	67.9297	108.723	127.568	355	0	176	152	27	0	587.422	759.651	966.772	0	0	122.34
802	130	7650	6140	68.1296	108.687	127.547	16	0	7	7	2	0	610.16	776.032	979.965	5.6414	0.629275	123.34
813	267	10588	6533	69.3269	110.789	129.455	354	0	201	130	23	0	666.54	779.424	946.561	0	0	123.34
814	141	7345	4786	69.2831	110.786	129.43	14	0	7	6	1	0	671.581	791.556	1160.31	5.8367	0.637679	122.208
825	175	8878	5081	65.1187	108.441	128.303	394	0	190	185	19	0	577.903	867.733	985.144	0	0	122.208
826	86	6191	3503	64.9226	108.325	128.356	17	0	7	10	0	0	578.962	857.277	0	6.86882	0.646081	127.616
837	161	7678	5757	64.7981	106.509	127.116	412	0	211	162	39	0	607.705	773.46	1046.34	0	0	127.616
838	88	5514	4124	64.7619	106.422	127.187	14	0	6	6	2	0	610.251	747.463	1106.22	6.32326	0.645958	124.378
849	279	9158	6834	69.2668	107.961	127.805	381	0	175	184	22	0	613.703	819.563	983.631	0	0	124.378
850	140	7902	5625	69.8421	107.845	127.787	15	0	5	9	1	0	632.992	824.032	964.219	7.13153	0.660315	124.648
861	165	10251	6189	65.3646	110.497	128.235	304	0	129	147	28	0	562.413	788.527	1007.55	0	0	124.648
862	94	7054	4792	65.7467	110.435	128.123	13	0	8	5	0	0	552.21	800.694	0	6.0378	0.633656	125.695
873	221	8862	4984	67.5583	107.577	129.473	368	0	248	95	25	0	585.574	749.38	983.59	0	0	125.695
874	109	7548	3725	67.9577	107.576	129.484	20	0	15	4	1	0	584.366	819.658	989.91	5.00868	0.621115	119.645
885	172	8778	6772	65.7689	108.018	126.754	401	0	168	218	15	0	575.219	763.292	956.87	0	0	119.645
886	106	6050	5262	65.4407	108.037	126.719	21	0	11	10	0	0	564.997	802.418	0	6.36911	0.657023	119.872
897	134	5821	6299	64.0652	103.732	125.103	386	0	210	139	37	0	617.982	770.447	983.5	0	0	119.872
898	66	4076	4518	64.3039	103.685	125.076	18	0	7	8	3	0	594.743	772.462	1016.89	6.47662	0.648692	124.351
909	198	8645	7225	67.2747	107.561	126	382	0	185	163	34	0	573.518	800.02	947.209	0	0	124.351
910	96	7156	5858	67.2718	107.557	125.937	16	0	8	7	1	0	586.823	786.358	1150.42	6.27955	0.647349	123.108
921	297	8982	7187	69.3223	108.244	127.787	331	0	139	171	21	0	572.66	752.144	956.766	0	0	123.108
922	130	7507	5337	69.3721	108.171	127.863	16	0	8	7	1	0	562.35	783.19	1051.38	5.03668	0.619344	120.911
933	123	7554	6510	63.2179	105.979	125.12	339	0	206	109	24	0	605.196	766.473	976.284	0	0	120.911
934	69	5575	4621	63.1516	105.965	125.039	11	0	9	2	0	0	603.152	710.997	0	4.77493	0.607373	121.895
945	242	7333	7688	69.2335	106.251	126.715	422	0	196	202	24	0	548.596	770.662	898.807	0	0	121.895
946	128	4962	5340	69.6497	106.155	126.629	26	0	13	12	1	0	560.367	797.04	810.659	6.26222	0.649895	121.866
957	145	7601	6727	64.4327	106.969	124.506	342	0	163	155	24	0	605.592	751.739	987.757	0	0	121.866
958	58	5794	5412	64.0126	106.993	124.419	20	0	7	11	2	0	635.562	740.268	973.809	5.09898	0.616229	122.793
969	217	7627	6612	67.5927	106.313	127.19	371	0	192	152	27	0	591.701	784.012	953.768	0	0	122.793
970	119	6456	5543	66.9783	106.369	127.117	19	0	11	4	4	0	590.404	772.786	975.207	5.95813	0.639304	122.959
981	172	9324	6699	66.3292	110.054	127.47	350	0	165	160	25	0	570.713	766.981	1002.24	0	0	122.959
982	79	6707	4690	66.7219	109.959	127.458	23	0	10	11	2	0	568.783	774.364	1136.61	5.711	0.63225	123.743
993	198	8950	4983	66.2995	108.504	129.354	374	0	243	113	18	0	575.833	740.16	1017.34	0	0	123.743
994	117	6886	3585	65.6946	108.567	129.316	16	0	10	6	0	0	574.279	752.05	0	5.39366	0.629348	121.881
1005	170	8221	6119	65.6764	107.09	127.4	437	0	233	192	12	0	564.446	749.952	918.262	0	0	121.881
1006	73	7019	5281	66.7174	107.021	127.416	24	0	12	12	0	0	572.844	766.583	0	5.95892	0.652574	118.357
1017	208	9234	6744	67.9394	109.199	128.221	422	0	204	187	31	0	587.36	759.535	932.655	0	0	118.357
1018	129	7477	4926	68.6048	109.101	128.305	14	0	7	5	2	0	615.144	791.069	929.475	6.38382	0.654356	121.14
1029	233	9626	5436	67.6455	110.045	129.657	434	0	235	177	22	0	608.754	776.28	982.12	0	0	121.14
1030	132	7980	4277	67.1005	110.06	129.662	23	0	12	9	2	0	624.881	774.905	948.906	7.13445	0.665736	122.459
1041	185	9035	5318	67.1636	108.688	128.939	483	0	223	235	25	0	584.98	791.211	957.883	0	0	122.459
1042	109	6364	4129	67.0847	108.637	128.987	19	0	9	9	1	0	572.256	821.022	789.383	7.85457	0.677436	122.917
1053	310	10340	5818	69.4476	110.036	129.66	449	0	229	194	26	0	652.314	807.239	1012.36	0	0	122.917
1054	161	8646	4132	69.8094	110.014	129.577	20	0	14	6	0	0	640.186	765.035	0	8.52436	0.68016	125.224
1065	213	11087	5381	67.5471	111.007	130.043	424	0	202	204	18	0	653.272	868.263	1033.76	0	0	125.224
1066	105	9112	4419	67.9388	110.951	129.944	24	0	12	10	2	0	651.126	838.399	957.49	8.96218	0.675007	128.52
1077	205	10479	4904	66.1336	109.692	130.111	494	0	302	165	27	0	615.29	825.212	1027.76	0	0	128.52
1078	114	8676	3959	66.0554	109.627	130.076	23	0	14	7	2	0	630.578	798.741	1017.35	9.03453	0.68515	125.804
1089	193	9847	5823	67.0207	108.475	129.401	571	0	283	266	22	0	600.743	812.538	1045.58	0	0	125.804
1090	96	7042	4788	67.1651	108.468	129.379	25	0	8	17	0	0	595.736	802.326	0	10.4654	0.702209	124.783
1101	227	9689	6121	65.9805	108.196	128.142	543	0	285	217	41	0	625.123	789.112	995.227	0	0	124.783
1102	108	7429	4815	65.6702	108.121	128.139	21	0	13	7	1	0	610.999	791.907	1004.77	8.93282	0.686992	125.104
1113	251	7822	6953	65.4645	105.325	126.354	509	0	272	212	25	0	589.672	805.281	975.481	0	0	125.104
1114	111	5873	5405	66.2371	105.305	126.324	24	0	11	12	1	0	594.964	814.669	1020.41	8.14509	0.678773	123.996
1125	139	8410	7927	63.5731	106.47	125.063	511	0	256	216	39	0	616.299	784.36	992.76	0	0	123.996
1126	70	6007	5483	63.2534	106.474	125.021	34	0	14	16	4	0	602.64	787.648	992.323	8.21799	0.679788	123.783
1137	204	7637	7403	65.654	105.345	126.263	500	0	215	246	39	0	629.895	820.042	992.132	0	0	123.783
1138	99	5614	6416	65.2408	105.332	126.307	23	0	7	15	1	0	661.951	849.405	1147.13	8.76898	0.684138	124.693
1149	223	8851	7987	66.2445	107.236	125.708	462	0	232	193	37	0	597.999	808.864	997.712	0	0	124.693
1150	97	6738	6198	65.9841	107.235	125.608	22	0	12	9	1	0	597.745	795.354	930.918	7.87519	0.671248	125.302
1161	160	8109	6878	63.79	106.315	126.096	430	0	199	204	27	0	576.814	770.841	986.6	0	0	125.302
1162	64	6189	5041	63.3377	106.25	126.144	20	0	7	12	1	0	584.674	729.582	1085.36	6.98835	0.659943	123.859
1173	195	7553	7435	66.746	105.586	126.131	452	0	252	173	27	0	613.175	767.098	967.433	0	0	123.859
1174	87	5561	5099	66.7993	105.535	126.23	19	0	15	4	0	0	596.622	745.905	0	6.76998	0.660021	122.24
1185	219	9567	7608	67.8288	108.406	126.79	441	0	210	211	20	0	631.157	828.883	955.006	0	0	122.24
1186	113	6998	6062	68.1789	108.39	126.752	23	0	11	10	2	0	640.647	852.255	974.957	8.91316	0.68548	124.811
1197	244	10081	5912	67.365	109.959	129.286	453	0	243	175	35	0	622.092	818.979	1031.14	0	0	124.811
1198	140	7532	4430	67.1913	109.916	129.192	22	0	13	5	4	0	628.799	781.87	1077.52	8.97539	0.682832	126.967
1209	283	11092	4857	66.692	110.625	130.247	420	0	205	193	22	0	569.024	807.745	1035.7	0	0	126.967
1210	134	8164	4042	66.586	110.62	130.364	18	0	6	11	1	0	548.283	812.745	1381.89	7.20556	0.661129	125.217
1221	267	11044	5335	69.3396	110.177	130.611	363	0	184	153	26	0	570.157	755.274	976.291	0	0	125.217
1222	125	9288	3705	69.5991	110.135	130.522	18	0	10	8	0	0	571.684	736.296	0	5.23995	0.626246	120.918
1233	240	10658	5809	68.544	110.922	130.014	440	0	224	187	29	0	598.235	753.681	967.909	0	0	120.918
1234	120	7978	4750	68.1875	110.924	129.999	18	0	11	7	0	0	592.056	725.702	0	6.90231	0.662658	122.202
1245	149	8098	5013	63.8185	107.608	128.023	419	0	198	199	22	0	604.54	789.871	921.454	0	0	122.202
1246	74	6899	3635	63.9922	107.586	128.033	16	0	10	6	0	0	619.872	748.99	0	7.43544	0.670507	122.62
1257	237	8641	6154	67.2033	107.344	128.111	469	0	248	201	20	0	599.991	797.336	987.245	0	0	122.62
1258	125	7022	4582	67.0979	107.32	128.125	20	0	13	6	1	0	595.947	815.887	876.763	8.05572	0.682335	122.222
1269	222	9561	6926	66.7438	108.832	127.43	398	0	154	212	32	0	577.436	781.212	1000.86	0	0	122.222
1270	104	6798	5025	67.155	108.735	127.394	16	0	12	4	0	0	568.325	752.172	0	7.30848	0.665387	124.519
1281	115	6927	5948	63.1258	104.695	125.75	403	0	229	147	27	0	597.408	767.11	984.864	0	0	124.519
1282	63	5171	5060	63.2242	104.661	125.836	16	0	10	6	0	0	598.041	735.401	0	6.4119	0.655456	121.099
1293	209	6204	8628	66.3298	103.201	124.127	387	0	204	170	13	0	621.247	793.503	962.215	0	0	121.099
1294	112	4510	6665	65.9654	103.222	124.076	15	0	9	5	1	0	610.894	774.06	1053.59	6.28007	0.650501	122.131
1305	180	8272	8515	64.9654	107.546	124.186	395	0	177	203	15	0	625.38	831.182	1042.67	0	0	122.131
1306	95	6402	7125	64.3287	107.539	124.111	25	0	8	15	2	0	619.242	859.806	1071.54	7.32188	0.656249	126.804
1317	175	8938	6254	66.2348	108.372	128.099	376	0	217	124	35	0	593.519	818.532	1010.64	0	0	126.804
1318	86	6466	5250	65.673	108.303	128.111	16	0	6	6	4	0	586.514	820.303	963.428	5.99734	0.637319	124.611
1329	216	8438	6330	67.9303	107.097	127.938	388	0	171	195	22	0	589.966	782.313	1047.98	0	0	124.611
1330	122	6048	4761	67.6174	107.074	127.912	26	0	9	14	3	0	578.809	780.092	1138.84	6.88392	0.653215	125.864
1341	329	10396	6915	69.6897	110.617	128.633	370	0	174	167	29	0	549.685	762.051	1013.4	0	0	125.864
1342	156	7470	5296	69.586	110.46	128.642	17	0	9	8	0	0	554.07	756.767	0	5.98706	0.635561	125.693
1353	237	11376	4662	67.2875	111.766	130.792	341	0	175	133	33	0	582.387	735.555	936.002	0	0	125.693
1354	142	9626	3480	67.439	111.725	130.722	13	0	7	5	1	0	606.528	725.353	910.729	4.94958	0.618285	120.07
1365	217	10764	4476	68.2432	111.266	131.497	381	0	221	142	18	0	595.135	776.374	951.278	0	0	120.07
1366	96	8354	3651	68.3322	111.257	131.463	22	0	13	9	0	0	613.485	777.06	0	5.99332	0.647654	119.959
1377	195	7977	5090	66.5517	107.868	128.62	480	0	272	187	21	0	631.229	779.461	943.059	0	0	119.959
1378	94	5992	4272	66.9165	107.759	128.609	24	0	15	9	0	0	642.133	748.748	0	7.7855	0.680293	121.709
1389	233	9063	6041	66.9002	108.605	127.882	479	0	216	239	24	0	584.054	809.236	962.021	0	0	121.709
1390	130	6848	4807	66.9331	108.618	127.829	30	0	11	19	0	0	555.413	809.003	0	7.9023	0.67641	123.566
1401	240	9181	5909	66.89	108.092	128.081	466	0	226	198	42	0	568.794	766.09	976.811	0	0	123.566
1402	121	6304	5046	67.0166	108.027	128.086	24	0	12	11	1	0	579.472	759.692	997.262	7.10616	0.665461	122.989
1413	225	9668	6330	68.0419	108.785	128.353	391	0	219	142	30	0	589.116	760.821	946.829	0	0	122.989
1414	92	7785	5410	68.1191	108.755	128.33	24	0	12	9	3	0	592.717	776.824	1095.02	5.67975	0.637867	120.886
1425	194	10932	6076	67.4168	110.842	129.756	458	0	226	203	29	0	590.949	756.544	941.505	0	0	120.886
1426	89	7844	5232	67.3515	110.855	129.825	23	0	12	8	3	0	596.616	743.939	950.291	7.22656	0.673716	120.524
1437	289	9655	5362	69.5351	109.8	130.323	473	0	256	184	33	0	588.051	792.133	933.179	0	0	120.524
1438	142	6517	3695	69.5926	109.795	130.458	23	0	11	10	2	0	590.415	764.547	863.224	7.13102	0.668994	122.054
1449	155	10021	4628	64.8095	109.919	128.578	523	0	250	236	37	0	623.91	785.259	986.624	0	0	122.054
1450	72	8501	3716	64.4292	109.922	128.542	25	0	8	14	3	0	621.27	805.306	994.452	9.18782	0.691059	124.326
1461	203	6983	5794	65.3827	105.08	127.929	550	0	246	259	45	0	653.703	824.44	1000.08	0	0	124.326
1462	105	5612	4276	65.3656	104.982	127.926	26	0	11	13	2	0	669.171	843.405	945.626	10.3583	0.695094	127.034
1473	275	10452	7200	67.1608	109.268	127.264	546	0	286	228	32	0	627.14	851.281	1044.36	0	0	127.034
1474	134	8847	5421	67.2273	109.289	127.274	28	0	16	10	2	0	613.552	850.771	1135.16	10.3411	0.692841	127.445
1485	264	10476	6646	68.4703	108.643	129.38	477	0	207	230	40	0	616.02	824.125	1058.17	0	0	127.445
1486	128	9071	5618	68.4965	108.568	129.336	25	0	11	11	3	0	605.887	786.796	1020.73	9.45249	0.680626	129.3
1497	233	9558	7242	66.01	107.848	127.303	437	0	244	160	33	0	632.975	821.443	1027.62	0	0	129.3
1498	121	7586	6300	66.3593	107.9	127.339	27	0	12	13	2	0	644.942	824.465	1016.51	7.95494	0.673137	125.6
1509	229	9786	7037	67.6843	108.261	127.712	499	0	248	217	34	0	614.137	834.871	1016.81	0	0	125.6
1510	131	7465	6083	67.865	108.242	127.651	30	0	16	12	2	0	621.718	842.763	1028.56	8.8806	0.678715	127.467
1521	177	9134	6345	65.0403	108.063	127.762	480	0	235	216	29	0	639.071	830.872	1064.05	0	0	127.467
1522	87	7021	4779	64.9241	108.021	127.78	22	0	8	10	4	0	632.876	820.796	1069.05	9.45896	0.686176	127.443
1533	246	8299	6764	67.342	106.206	127.491	594	0	308	248	38	0	640.253	848.96	1050.88	0	0	127.443
1534	141	6999	5659	66.9439	106.141	127.539	32	0	18	13	1	0	649.579	881.227	1112.58	11.4689	0.700618	127.899
1545	207	9063	7856	65.3745	107.303	126.067	462	0	183	248	31	0	567.804	815.903	1044.66	0	0	127.899
1546	89	7294	6456	65.7068	107.274	126.123	27	0	10	16	1	0	597.011	805.921	983.123	8.88333	0.679865	127.698
1557	312	12147	7061	69.412	110.723	129.953	353	0	173	140	40	0	565.697	754.009	992.127	0	0	127.698
1558	134	9830	5770	69.4691	110.718	129.935	16	0	6	7	3	0	579.957	748.439	1074.29	4.80103	0.604278	124.046
1569	117	8600	6014	63.9851	107.042	127.362	440	0	288	132	20	0	612.204	754.403	1006.18	0	0	124.046
1570	51	6916	5078	64.2006	107.036	127.305	23	0	14	8	1	0	614.881	753.68	1399.92	6.24152	0.654334	120.682
1581	189	8080	6862	65.3268	107.594	127.432	517	0	270	222	25	0	595.75	800.725	993.418	0	0	120.682
1582	82	5941	5553	64.7338	107.575	127.397	29	0	17	11	1	0	595.187	792.482	920.584	8.19082	0.679812	124.359
1593	238	8875	5896	66.9463	108.372	128.271	363	0	143	185	35	0	606.797	791.775	1011.58	0	0	124.359
1594	124	7329	4374	66.9604	108.308	128.159	21	0	3	13	5	0	613.617	796.2	955.174	6.68946	0.646978	126.776
1605	137	7874	6143	62.8858	105.924	126.105	385	0	216	134	35	0	616.74	805.181	1006.35	0	0	126.776
1606	59	6116	4744	63.7904	105.851	126.076	18	0	8	5	5	0	634.197	837.21	1029.84	6.48226	0.648308	124.879
1617	247	8168	7561	67.65	106.908	127.124	452	0	215	207	30	0	573.935	786.5	1022.58	0	0	124.879
1618	114	6449	5678	67.615	106.923	127.16	16	0	10	5	1	0	580.311	777.27	919.614	7.49724	0.667542	125.411
1629	259	10508	6970	68.7159	110.601	128.627	397	0	209	158	30	0	592.296	768.226	956.738	0	0	125.411
1630	140	8890	5767	68.5928	110.557	128.633	12	0	6	5	1	0	594.371	700.877	919.893	5.95195	0.646297	120.959
1641	187	11095	5091	66.8073	111.116	130.472	348	0	172	160	16	0	608.239	801.434	962.893	0	0	120.959
1642	114	7904	3486	66.8047	111.116	130.485	30	0	13	14	3	0	611.3	782.934	958.808	6.36584	0.646946	124.1
1653	207	9354	4780	66.4855	109.19	129.837	546	0	350	164	32	0	631.735	807.836	1009.57	0	0	124.1
1654	98	6901	3653	66.6421	109.211	129.866	28	0	15	13	0	0	626.721	808.032	0	8.49645	0.685443	123.926
1665	165	7098	5508	63.586	105.44	126.522	582	0	242	316	24	0	575.88	806.015	999.674	0	0	123.926
1666	79	4942	4741	63.7773	105.413	126.463	29	0	11	18	0	0	579.381	809.418	0	10.4095	0.701212	125.217
1677	169	7301	7132	65.1019	104.767	125.157	444	0	200	189	55	0	607.025	761.557	989.234	0	0	125.217
1678	78	6241	5576	65.182	104.76	125.228	20	0	9	8	3	0	591.489	770.017	1086.15	7.91251	0.671273	125.741
1689	186	7544	8802	65.9948	104.931	124.455	317	0	138	152	27	0	580.51	785.94	968.618	0	0	125.741
1690	102	5215	7147	65.967	104.908	124.382	16	0	6	8	2	0	597.198	766.988	932.042	4.88348	0.606874	124.338
1701	164	10205	7637	66.3798	109.302	127.059	339	0	224	97	18	0	558.652	760.666	1003.19	0	0	124.338
1702	81	7245	6032	66.3732	109.255	127.137	14	0	11	2	1	0	563	780.646	1127.45	4.44784	0.604718	119.008
1713	241	8392	5968	67.9401	108.082	128.86	394	0	206	176	12	0	617.644	758.229	965.531	0	0	119.008
1714	140	6157	4760	68.1328	107.992	128.887	18	0	9	6	3	0	614.974	738.622	883.285	6.28776	0.654303	120.562
1725	148	7078	5805	64.3115	106.692	126.05	467	0	271	173	23	0	638.859	816.296	1013.95	0	0	120.562
1726	74	5681	4400	64.6305	106.724	126.129	28	0	18	7	3	0	621.853	828.017	976.597	8.14078	0.680212	123.874
1737	183	7743	6344	67.5689	106.532	127.252	427	0	174	225	28	0	627.81	845.248	1048.31	0	0	123.874
1738	97	6407	5208	67.4109	106.486	127.275	15	0	7	8	0	0	634.053	870.688	0	8.40942	0.672816	127.493
1749	253	10672	6510	67.5717	110.426	128.26	348	0	165	150	33	0	582.334	805.265	1037.68	0	0	127.493
1750	135	8980	4957	67.7164	110.362	128.25	14	0	3	9	2	0	605.767	798.907	1003.87	5.83286	0.629348	126.309
1761	252	9792	5948	69.1431	108.381	129.318	342	0	171	148	23	0	574.193	756.561	1003.33	0	0	126.309
1762	114	7273	4799	69.2361	108.418	129.383	16	0	11	4	1	0	598.695	759.331	1150.07	5.4232	0.627048	122.811
1773	245	9999	6193	67.1591	110.333	128.336	409	0	260	137	12	0	566.631	735.555	895.874	0	0	122.811
1774	138	6869	4737	67.061	110.2	128.303	23	0	15	8	0	0	562.421	702.49	0	5.32091	0.638766	116.718
1785	165	8422	4987	66.2203	108.122	128.807	386	0	189	181	16	0	575.244	764.543	912.563	0	0	116.718
1786	76	5737	3842	65.2692	108.086	128.766	17	0	9	8	0	0	595.264	764.283	0	5.81533	0.64507	119.763
1797	185	8438	5537	65.4558	108.231	127.712	387	0	238	130	19	0	601.846	761.672	914.454	0	0	119.763
1798	96	6227	4240	65.1233	108.176	127.818	18	0	11	6	1	0	608.176	775.055	862.822	5.42842	0.639132	118.205
1809	176	7937	5729	65.6395	107.175	127.21	404	0	165	216	23	0	570.826	784.019	959.72	0	0	118.205
1810	101	6678	4923	65.8072	107.166	127.238	24	0	9	12	3	0	569.174	803.859	953.616	7.08142	0.663244	123.663
1821	226	9546	6104	66.9765	109.825	129.043	350	0	185	127	38	0	585.359	748.098	963.247	0	0	123.663
1822	80	7924	5051	67.034	109.768	128.967	19	0	9	8	2	0	578.643	836.573	948.667	5.42111	0.629734	121.597
1833	188	8026	5342	65.4414	106.659	127.809	286	0	124	145	17	0	572.736	771.188	946.766	0	0	121.597
1834	95	6460	3801	65.4913	106.62	127.75	13	0	3	10	0	0	560.647	746.665	0	4.38779	0.593453	121.866
1845	205	8466	7009	67.1833	108.056	127.392	375	0	207	145	23	0	569.824	759.385	923.828	0	0	121.866
1846	108	6572	5932	67.334	108.047	127.465	19	0	7	10	2	0	576.104	784.928	860.852	4.86808	0.617445	119.274
1857	224	9507	5906	68.413	110.493	129.287	404	0	199	182	23	0	589.425	742.541	976.771	0	0	119.274
1858	119	7998	4321	69.0561	110.451	129.183	19	0	11	7	1	0	598.701	731.79	890.348	5.73372	0.641937	119.922
1869	261	10363	4691	69.0729	111.502	131.238	434	0	226	182	26	0	609.335	791.955	964.305	0	0	119.922
1870	156	8862	3572	68.7779	111.422	131.091	19	0	10	7	2	0	599.107	785.568	861.5	7.32448	0.670299	122.783
1881	265	9159	4849	68.4502	109.034	130.038	433	0	230	175	28	0	601.698	790.603	955.4	0	0	122.783
1882	156	6230	3639	67.9116	109.112	130.063	22	0	13	5	4	0	596.232	799.172	895.117	7.16881	0.669401	122.084
1893	261	11642	5208	69.9438	111.92	130.792	465	0	212	239	14	0	578.39	777.85	975.952	0	0	122.084
1894	133	8645	3622	69.6699	111.877	130.639	29	0	13	15	1	0	548.554	757.702	1024.38	7.42762	0.675174	121.477
1905	225	10342	4561	65.9372	110.027	130.181	378	0	174	163	41	0	555.63	751.664	967.608	0	0	121.477
1906	112	7421	3123	66.3454	109.976	129.968	23	0	10	11	2	0	531.012	741.74	1051.8	5.72077	0.635616	122.554
1917	146	8452	5049	64.186	107.248	127.732	471	0	310	130	31	0	593.851	742.338	933.211	0	0	122.554
1918	73	6730	4256	64.2786	107.169	127.699	24	0	15	8	1	0	592.922	726.033	954.416	6.46207	0.665312	118.158
1929	236	8088	6857	67.3919	106.934	127.65	458	0	214	226	18	0	607.643	783.437	941.624	0	0	118.158
1930	112	5628	5424	68.1522	106.886	127.68	21	0	10	11	0	0	606.385	759.644	0	7.52879	0.675493	122.031
1941	212	8356	6582	66.21	107.595	126.637	429	0	197	191	41	0	559.835	765.957	948.958	0	0	122.031
1942	108	6913	4689	66.4902	107.574	126.574	22	0	12	9	1	0	542.928	770.825	1142.5	6.65616	0.656079	123.383
1953	189	9191	6317	65.6006	108.141	127.662	329	0	151	157	21	0	570.922	749.934	958.988	0	0	123.383
1954	92	6533	4530	66.0292	108.052	127.614	19	0	11	8	0	0	563.935	750.096	0	4.58374	0.605056	121.382
1965	160	8600	6052	65.7514	107.563	127.661	315	0	172	119	24	0	586.939	749.946	933.637	0	0	121.382
1966	79	6821	5206	66.6979	107.503	127.595	17	0	7	9	1	0	590.664	737.528	848.247	4.9142	0.617825	120.005
1977	177	6679	6759	65.8414	105.553	126.192	429	0	284	121	24	0	604.808	758.863	924.031	0	0	120.005
1978	83	5652	5519	65.4442	105.576	126.245	19	0	16	3	0	0	607.325	773.057	0	6.30429	0.658145	119.504
1989	245	7959	7233	67.8156	107.546	126.498	461	0	225	225	11	0	615.295	796.247	910.331	0	0	119.504
1990	120	6417	6265	67.7591	107.492	126.492	28	0	12	16	0	0	631.883	824.26	0	8.07105	0.68229	122.443
2001	215	9570	6329	66.9128	109.478	128.224	419	0	202	187	30	0	580.298	780.235	961.961	0	0	122.443
2002	89	7763	5326	67.2292	109.445	128.277	22	0	11	11	0	0	586.5	777.642	0	6.50093	0.657843	121.271
2013	212	9389	5704	67.5653	108.681	128.959	368	0	206	133	29	0	589.201	759.214	967.766	0	0	121.271
2014	114	7506	4876	67.3169	108.642	128.916	20	0	10	6	4	0	586.995	735.102	859.227	5.3282	0.632477	119.752
2025	196	7853	6637	66.6866	106.667	126.952	448	0	258	161	29	0	608.321	785.913	947.067	0	0	119.752
2026	112	5955	5603	66.6316	106.592	126.972	25	0	12	10	3	0	618.585	776.406	978.554	6.49122	0.655642	121.917
2037	220	8538	7007	68.1687	108.465	127.117	406	0	163	218	25	0	627.235	820.405	997.001	0	0	121.917
2038	97	7322	5413	68.0392	108.493	127.094	15	0	7	6	2	0	613.871	826.508	1011.71	7.9408	0.668964	126.534
2049	150	6873	5899	61.823	105.101	125.279	454	0	239	178	37	0	594.817	809.965	1003.4	0	0	126.534
2050	82	5443	4069	61.3326	105.08	125.282	20	0	12	6	2	0	605.133	829.339	945.368	7.3998	0.662077	126.396
2061	165	6380	7469	65.0909	103.423	124.335	440	0	252	170	18	0	622.46	794.537	1012.48	0	0	126.396
2062	87	4785	6495	65.1066	103.373	124.328	27	0	16	10	1	0	629.596	791.065	1091.26	6.58323	0.657577	122.127
2073	226	8729	8440	66.6197	107.89	125.587	404	0	172	206	26	0	634.308	821.721	1000.87	0	0	122.127
2074	113	7305	7335	66.4721	107.828	125.584	18	0	7	11	0	0	663.639	803.099	0	7.30684	0.660712	125.867
2085	226	8129	7204	67.4988	107.373	127.322	388	0	186	161	41	0	588.731	832.124	1021.07	0	0	125.867
2086	111	6075	6080	67.5891	107.307	127.272	16	0	6	9	1	0	600.232	841.375	945.006	7.47948	0.657112	128.75
2097	224	9904	6518	67.8214	108.858	127.857	376	0	228	115	33	0	624.258	792.165	1049.07	0	0	128.75
2098	113	8162	4534	68.1978	108.843	127.914	20	0	14	5	1	0	618.871	809.856	1221.24	6.15383	0.638697	126.32
2109	140	7683	6210	63.1109	105.886	126.138	453	0	212	221	20	0	591.773	832.279	1019.65	0	0	126.32
2110	61	5887	5203	63.1146	105.914	126.027	24	0	8	15	1	0	610.517	834.038	1006.48	7.99678	0.668908	127.47
2121	336	9171	7794	69.7207	108.096	128.029	509	0	258	220	31	0	615.283	775.174	1020.49	0	0	127.47
2122	173	7806	5714	69.4517	108.011	128.043	26	0	14	11	1	0	623.545	772.184	1037.28	8.488	0.689245	122.287
2133	157	10124	6119	63.4439	109.319	127.318	451	0	177	241	33	0	599.079	811.524	987.278	0	0	122.287
2134	70	8177	4268	63.6405	109.322	127.241	16	0	5	11	0	0	644.409	812.331	0	7.9735	0.673282	125.298
2145	188	6092	6503	63.6874	102.677	126.184	467	0	286	140	41	0	614.444	776.443	993.093	0	0	125.298
2146	81	5106	4973	64.0959	102.587	126.131	25	0	16	6	3	0	627.835	747.82	1068.45	7.96527	0.677873	124.132
2157	184	8020	8837	65.4745	105.927	124.018	457	0	182	253	22	0	566.596	793.55	968.212	0	0	124.132
2158	86	6114	6403	65.2692	105.94	123.958	21	0	4	16	1	0	594.75	795.758	942.852	7.85865	0.677442	123.432
2169	208	8711	7682	66.2744	107.115	126.444	359	0	179	130	50	0	600.632	766.15	1001.5	0	0	123.432
2170	107	6167	5360	66.0697	107.059	126.366	15	0	6	7	2	0	611.905	741.083	904.118	6.42501	0.643449	126.354
2181	278	10253	6941	68.6685	109.331	128.658	403	0	212	168	23	0	595.703	790.239	992.909	0	0	126.354
2182	152	7620	4892	68.8217	109.336	128.552	19	0	8	10	1	0	569.765	772.019	1025.79	6.13018	0.646869	122.429
2193	171	9391	5797	65.3853	109.172	128.227	594	0	384	189	21	0	642.508	796.484	983.184	0	0	122.429
2194	88	7420	4264	64.9318	109.158	128.256	32	0	16	13	3	0	638.866	805.376	1010.94	9.33678	0.700863	121.47
2205	210	8888	5504	66.0444	108.298	128.93	583	0	255	295	33	0	580.337	824.638	1010.94	0	0	121.47
2206	93	6697	4538	66.0166	108.307	128.899	26	0	12	11	3	0	564.004	850.618	975.044	10.3879	0.696971	126.628
2217	239	10139	5999	67.2852	108.921	128.896	423	0	167	199	57	0	575.018	759.645	1012.53	0	0	126.628
2218	117	7314	4803	67.0999	108.856	128.888	26	0	11	11	4	0	577.373	749.28	1014.37	7.76243	0.668935	126.363
2229	219	10177	6228	66.2862	108.546	128.14	349	0	175	146	28	0	570.709	754.374	949.175	0	0	126.363
2230	108	8248	4599	66.0521	108.55	128.101	18	0	9	7	2	0	583.696	761.328	1019.47	5.23731	0.624657	121.757
2241	127	9225	6183	64.9792	108.156	127.785	385	0	229	138	18	0	633.139	771.475	961.213	0	0	121.757
2242	57	6462	4436	65.2164	108.21	127.74	17	0	10	7	0	0	602.833	768.116	0	6.03922	0.65019	120.297
2253	267	10212	5797	69.0756	110.725	130.523	539	0	278	244	17	0	628.966	838.474	983.849	0	0	120.297
2254	154	7588	4621	69.0651	110.716	130.346	31	0	14	17	0	0	624.815	801.149	0	9.53925	0.693004	125.28
2265	305	10897	4589	67.6195	111.733	130.864	480	0	239	216	25	0	633.688	832.16	1009.56	0	0	125.28
2266	142	8513	3338	66.9794	111.727	130.805	24	0	12	12	0	0	626.229	829.971	0	9.82701	0.693956	125.788
2277	190	9402	4617	65.5005	107.87	129.23	447	0	208	209	30	0	591.865	816.595	991.805	0	0	125.788
2278	98	8034	3560	65.5176	107.88	129.112	19	0	9	8	2	0	587.381	811.193	988.268	8.05712	0.673551	126.072
2289	248	9658	6928	66.979	107.782	128.049	352	0	170	147	35	0	586.174	780.119	993.157	0	0	126.072
2290	138	7315	5824	67.1059	107.79	128.058	15	0	7	7	1	0	609.242	774.953	897.413	6.18442	0.642949	124.621
2301	207	9425	6815	66.6144	108.171	127.818	347	0	188	134	25	0	592.531	762.705	954.036	0	0	124.621
2302	91	7090	5192	66.715	108.123	127.731	18	0	10	7	1	0	574.343	732.763	876.01	4.98584	0.619845	120.306
2313	161	7409	6621	65.0622	106.315	126.235	434	0	252	150	32	0	575.778	778.197	932.527	0	0	120.306
2314	96	5437	5173	64.8177	106.252	126.259	18	0	6	9	3	0	552.784	750.004	867.456	5.79054	0.640945	121.67
2325	204	7463	6814	66.4441	106.393	126.47	435	0	239	159	37	0	619.116	769.11	949.81	0	0	121.67
2326	97	5314	4758	66.3836	106.331	126.434	25	0	12	11	2	0	625.626	772.534	964.816	7.05021	0.665412	123.087
2337	182	8390	6254	65.9641	108.118	127.018	450	0	236	178	36	0	626.585	789.865	930.646	0	0	123.087
2338	89	7095	4715	65.4699	108.096	126.94	30	0	16	12	2	0	615.402	775.059	927.95	7.54016	0.674113	122.68
2349	235	8990	6154	66.9899	108.372	128.477	375	0	132	213	30	0	574.187	808.659	986.417	0	0	122.68
2350	115	6600	4290	67.2436	108.272	128.5	12	0	4	7	1	0	576.866	787.796	881.515	6.83394	0.65501	124.848
2361	238	10798	5736	67.7446	110.345	129.376	311	0	194	87	30	0	629.531	782.561	1063.9	0	0	124.848
2362	101	8416	4754	67.924	110.303	129.388	18	0	10	6	2	0	616.956	791.322	1029.25	5.1889	0.613614	126.108
2373	215	10340	5149	67.2108	110.268	130.082	407	0	208	176	23	0	614.747	819.125	996.128	0	0	126.108
2374	108	8498	3891	66.7584	110.216	130.034	22	0	14	8	0	0	620.503	832.835	0	7.34476	0.661133	126.232
2385	160	7146	5689	64.6434	106.232	127.216	435	0	233	172	30	0	591.21	812.279	996.023	0	0	126.232
2386	73	5123	4167	65.1186	106.117	127.111	22	0	8	14	0	0	596.744	799.758	0	7.91756	0.677768	124.096
2397	147	7697	6286	65.5397	105.939	125.907	449	0	229	199	21	0	626.363	784.071	984.473	0	0	124.096
2398	78	5531	4732	65.1297	105.978	125.884	23	0	15	6	2	0	616.314	844.061	1006.45	7.59813	0.673808	123.176
