# Supplementary material for: IBSEM: An Individual-Based Atlantic Salmon Population Model
Source: PLoS One. 2015 Sep 18;10(9):e0138444. doi: 10.1371/journal.pone.0138444 (PMC4575158; doi:10.1371/journal.pone.0138444)
Supplement: S1 Minimal dataset — (ZIP) [file pone.0138444.s003.zip › temp/scenario 1/wild - 4/runFiles/results/adult.txt]

month	sw0	sw1	sw2	sw3	averageLengthSw0	stDevLengthSw0	averageLengthSw1	stDevLengthSw1	averageLengthSw2	stDevLengthSw2	averageLengthSw3	stDevLengthSw3	averageWeightSw0	stDevWeightSw0	averageWeightSw1	stDevWeightSw1	averageWeightSw2	stDevWeightSw2	averageWeightSw3	stDevWeightSw3	month	averageAge	popSize	density	averageLength	stDevLength	averageWeight	stDevWeight	allele_0_0_Frequency	allele_0_1_Frequency	allele_0_2_Frequency	allele_0_3_Frequency	allele_0_4_Frequency	allele_0_5_Frequency	allele_0_6_Frequency	allele_0_7_Frequency	allele_0_8_Frequency	allele_0_9_Frequency	allele_0_10_Frequency	allele_0_11_Frequency	allele_0_12_Frequency	allele_0_13_Frequency	allele_0_14_Frequency	allele_0_15_Frequency	allele_0_16_Frequency	allele_0_17_Frequency	allele_0_18_Frequency	allele_0_19_Frequency	allele_0_20_Frequency
16	32417	16	96	45	140.94	14.601	512.187	30.0551	750.48	70.1605	854.156	102.002	36.1472	11.4158	1669.31	291.15	5307.25	1501.48	7936.28	2801.1	16	0	32574	0.130296	143.904	45.805	63.3978	431.656	0.90078	0.898769	0.901378	0.899168	0.899813	0.899091	0.898815	0.900626	0.899275	0.898769	0.899137	0.899444	0.898554	0.899306	0.901102	0.900857	0.899582	0.899061	0.899475	0.896743	1
21	1763	12	85	40	371.957	20.3079	633.021	34.3602	867.338	72.6252	969.239	107.111	641.168	104.854	3137.97	500.19	8136.99	2105.14	11508.7	3772.9	21	6	1900	0.0076	408.342	135.879	1221.07	2283.16	0.904737	0.903421	0.906053	0.895526	0.898684	0.904211	0.898421	0.912632	0.89	0.900526	0.894474	0.912632	0.898947	0.898947	0.899211	0.913421	0.895	0.897368	0.893684	0.896842	1
22	1584	6	13	2	407.888	24.7899	638.362	48.3499	868.677	65.6183	992.27	141.709	846.253	153.733	3244.68	744.627	8141.31	1823.03	12631.9	5114.68	22	6	1605	0.00642	413.21	54.6874	928.993	838.873	0.906542	0.907165	0.908723	0.892835	0.901558	0.903738	0.901869	0.914953	0.88972	0.902804	0.898131	0.913084	0.897819	0.898754	0.901869	0.910592	0.893458	0.902804	0.890966	0.895327	1
26	1100	5	10	1	517.572	31.1872	696.005	64.1607	922.856	86.5041	944.183	0	1723.25	310.136	4233.37	1133.82	9843.65	2793.61	10268.7	0	26	10	1116	0.004464	522.385	52.9015	1814.91	920.122	0.910842	0.91353	0.910842	0.895161	0.90009	0.90905	0.902778	0.915323	0.891577	0.905018	0.898297	0.909946	0.895161	0.896505	0.905466	0.909498	0.887993	0.90681	0.889337	0.892473	1
28	0	970	5	11	0	0	534.933	36.3651	719.323	51.2101	936.398	82.5224	0	0	1907.26	387.418	4625.61	980.851	10250.2	2720.07	28	12	986	0.003944	540.346	57.7185	2014.12	1018.66	0.914807	0.915314	0.916329	0.896045	0.900609	0.910751	0.901623	0.913793	0.89503	0.901623	0.901116	0.9143	0.897566	0.896045	0.904158	0.913793	0.892495	0.909229	0.885903	0.894016	1
28	24353	970	5	11	133.554	13.128	534.933	36.3651	719.323	51.2101	936.398	82.5224	30.6917	9.5292	1907.26	387.418	4625.61	980.851	10250.2	2720.07	28	0	25339	0.101356	149.383	80.5229	107.872	433.116	0.900174	0.901811	0.902226	0.902107	0.898812	0.902107	0.900075	0.899878	0.900371	0.900272	0.900213	0.900391	0.897727	0.899148	0.896286	0.89824	0.900312	0.899444	0.899641	0.900292	1
33	1003	746	5	10	345.524	19.3105	638.458	43.7083	827.892	56.3057	1036.64	94.6923	514.699	87.613	3235.81	661.31	7031.29	1488.51	13911.4	3800.66	33	10	1764	0.007056	474.692	155.088	1759.88	1730.94	0.901927	0.914966	0.901361	0.900794	0.901644	0.905896	0.904195	0.904478	0.899376	0.905896	0.897109	0.913265	0.902494	0.905045	0.897109	0.910998	0.907029	0.90051	0.897959	0.906746	1
34	896	453	0	0	386.372	23.8154	659.218	51.7088	0	0	0	0	720.069	135.679	3575.57	832.443	0	0	0	0	34	10	1349	0.005396	477.995	133.712	1678.96	1436.51	0.906227	0.916234	0.897702	0.902891	0.90252	0.909192	0.903262	0.903632	0.901038	0.906597	0.892513	0.91364	0.902891	0.907339	0.893625	0.909192	0.902891	0.895107	0.903262	0.909563	1
38	617	371	0	0	430.059	28.1908	680.084	56.1554	0	0	0	0	993.01	197.421	3932.2	971.529	0	0	0	0	38	14	988	0.003952	523.945	127.827	2096.69	1550.67	0.90587	0.918522	0.899798	0.905364	0.903846	0.911943	0.898785	0.899798	0.902328	0.910931	0.892713	0.918522	0.909919	0.90081	0.893219	0.913462	0.908401	0.90081	0.90334	0.907895	1
40	0	540	347	0	0	0	452.936	31.6846	702.6	62.7067	0	0	0	0	1161.28	245.18	4349.32	1191.07	0	0	40	16	887	0.003548	550.606	130.364	2408.46	1735.56	0.909245	0.922773	0.900225	0.904171	0.909245	0.914318	0.899098	0.895716	0.899098	0.916009	0.895716	0.922773	0.910936	0.903608	0.88726	0.917136	0.912063	0.905299	0.899662	0.910936	1
40	23857	540	347	0	134.412	14.0341	452.936	31.6846	702.6	62.7067	0	0	31.3928	10.1131	1161.28	245.18	4349.32	1191.07	0	0	40	0	24744	0.098976	149.332	82.3763	116.604	550.788	0.897389	0.898177	0.904866	0.901087	0.903795	0.884315	0.897995	0.891671	0.896541	0.898925	0.897753	0.908261	0.903573	0.900158	0.899491	0.893126	0.88868	0.898602	0.896662	0.883568	1
45	1045	354	296	0	329.532	18.53	547.529	35.3654	799.147	67.902	0	0	446.804	75.7487	2041.91	396.199	6374.97	1658.18	0	0	45	11	1695	0.00678	457.07	182.894	1815.19	2304.89	0.906785	0.905015	0.902065	0.90118	0.90708	0.906195	0.89705	0.89823	0.89705	0.89882	0.89764	0.912979	0.911209	0.9	0.899115	0.903245	0.90413	0.90531	0.894985	0.903835	1
46	934	200	51	0	371.938	22.0098	564.548	39.3929	819.385	54.3703	0	0	642.062	114.184	2242.09	474.104	6812.46	1377.07	0	0	46	9	1185	0.00474	423.703	113.883	1177.67	1383.35	0.90211	0.904219	0.899156	0.905907	0.908439	0.899156	0.892405	0.897468	0.898734	0.894093	0.897046	0.91519	0.909283	0.901688	0.900844	0.89789	0.907173	0.907173	0.899578	0.909283	1
50	630	163	46	0	459.898	26.4381	608.39	45.3477	862.663	63.6141	0	0	1209.71	208.295	2808.83	627.19	7969.34	1804.35	0	0	50	13	839	0.003356	510.829	108.306	1891	1680.88	0.904052	0.908224	0.895709	0.907032	0.90882	0.900477	0.887962	0.897497	0.901073	0.899285	0.895113	0.909416	0.90882	0.900477	0.906436	0.902861	0.906436	0.910012	0.901669	0.917163	1
52	0	543	153	43	0	0	483.891	30.833	629.394	52.988	889.211	71.024	0	0	1411.34	271.659	3122.66	793.502	8748.5	2131.17	52	15	739	0.002956	537.6	112.388	2192.57	1891.37	0.903924	0.909337	0.895805	0.910014	0.914073	0.903248	0.88295	0.896482	0.904601	0.898512	0.891069	0.910014	0.91272	0.903924	0.907307	0.901218	0.910014	0.914073	0.898512	0.922192	1
52	28546	543	153	43	142.18	13.3607	483.891	30.833	629.394	52.988	889.211	71.024	36.8974	10.5203	1411.34	271.659	3122.66	793.502	8748.5	2131.17	52	0	29285	0.11714	152.158	65.8697	91.2953	452.421	0.91033	0.89988	0.900632	0.905156	0.931057	0.868516	0.891019	0.889312	0.888936	0.911439	0.900341	0.892351	0.9077	0.905771	0.907325	0.900256	0.882824	0.908486	0.880963	0.893068	1
57	1703	371	122	36	373.068	19.2583	598.028	36.1243	746.069	59.2365	1007.79	85.058	646.301	99.886	2653.4	480.515	5177.82	1254.86	12740.4	3185.48	57	8	2232	0.008928	441.086	136.735	1422.67	1960.65	0.908378	0.897849	0.902778	0.906586	0.922267	0.884857	0.900314	0.894041	0.896953	0.905242	0.900538	0.900314	0.911962	0.899194	0.90569	0.893145	0.892921	0.909274	0.891577	0.900762	1
58	1530	209	26	4	407.444	23.2162	616.986	40.3671	771.033	66.3055	939.633	57.0402	842.411	144.261	2918.13	575.474	5726.62	1347.84	10231.2	1791.87	58	7	1769	0.007076	438.748	86.7273	1180.66	1017.67	0.906162	0.900791	0.903618	0.906727	0.925382	0.881006	0.901922	0.896834	0.894856	0.905596	0.90277	0.902487	0.915206	0.899378	0.908988	0.891181	0.88892	0.905879	0.888072	0.895704	1
62	1082	178	24	4	503.101	29.4133	664.276	44.2725	819.883	72.4764	988.874	55.9879	1582.35	278.73	3640.15	734.949	6887.58	1646.43	11900	1899.37	62	12	1288	0.005152	532.787	80.105	1997.64	1212.2	0.914596	0.90528	0.903339	0.906056	0.92236	0.889752	0.901786	0.891693	0.897904	0.90955	0.904503	0.905668	0.916149	0.902562	0.906444	0.889752	0.886258	0.90528	0.888199	0.901786	1
64	0	961	162	27	0	0	524.581	34.2473	688.275	49.5129	859.376	106.786	0	0	1797.27	352.917	4055.83	880.966	8108.86	3014.72	64	14	1150	0.0046	555.501	83.9253	2263.62	1364.99	0.917391	0.908261	0.908696	0.908261	0.924783	0.895217	0.905652	0.892609	0.898696	0.91087	0.906522	0.90913	0.916087	0.903043	0.904783	0.888261	0.888696	0.905652	0.892609	0.902174	1
64	26424	961	162	27	134.443	13.414	524.581	34.2473	688.275	49.5129	859.376	106.786	31.328	9.69776	1797.27	352.917	4055.83	880.966	8108.86	3014.72	64	0	27574	0.110296	152.003	86.9014	124.428	526.265	0.909208	0.906978	0.918129	0.892888	0.911493	0.887738	0.9019	0.905164	0.880467	0.900033	0.891474	0.890912	0.899869	0.892526	0.917894	0.922481	0.888536	0.911946	0.892761	0.891274	1
69	1146	712	132	21	327.568	18.2015	619.543	41.1557	786.534	58.8304	963.749	104.226	438.792	73.0113	2955.53	590.754	6050.64	1412.37	11294.6	3559.72	69	11	2011	0.008044	467.712	172.409	1811.57	2011.39	0.914719	0.907757	0.909746	0.895077	0.925659	0.891845	0.903033	0.898061	0.888364	0.914222	0.90552	0.903531	0.909995	0.907011	0.916708	0.908503	0.886624	0.911735	0.884386	0.903033	1
70	1022	430	29	2	376.682	22.7117	646.752	47.7829	795.797	61.9763	923.522	20.8481	667.101	121.02	3370.88	755.108	6274.83	1519.66	9626.53	648.217	70	9	1483	0.005932	463.923	135.901	1572.81	1497.9	0.915711	0.910991	0.910654	0.894808	0.926837	0.888402	0.903574	0.899528	0.889413	0.913688	0.903911	0.902562	0.903574	0.906608	0.91706	0.916723	0.88739	0.907283	0.884356	0.90526	1
74	667	375	28	2	449.782	26.9513	684.777	54.1679	832.246	66.3886	986.143	4.44121	1132.93	204.226	4007.64	969.51	7178.56	1748.7	11693.4	157.288	74	14	1072	0.004288	542.977	128.776	2316.15	1757.33	0.914646	0.914646	0.910914	0.895989	0.923974	0.889925	0.903918	0.897388	0.889925	0.918377	0.904384	0.905784	0.908582	0.907183	0.916978	0.913246	0.89319	0.913713	0.885728	0.909049	1
76	0	567	350	27	0	0	474.596	32.414	709.878	58.9391	870.791	82.959	0	0	1334.27	275.122	4470.77	1124.51	8283.46	2389.99	76	17	944	0.003776	573.161	131.966	2695.92	1962.7	0.917373	0.916843	0.913665	0.902013	0.928496	0.888771	0.90625	0.898305	0.895657	0.92214	0.908898	0.907839	0.90572	0.90678	0.916843	0.915254	0.893008	0.912606	0.889831	0.903072	1
76	28231	567	350	27	134.369	13.3105	474.596	32.414	709.878	58.9391	870.791	82.959	31.2658	9.67691	1334.27	275.122	4470.77	1124.51	8283.46	2389.99	76	0	29175	0.1167	148.567	82.2388	117.485	589.105	0.920891	0.914002	0.922536	0.893402	0.907009	0.914259	0.907249	0.895253	0.889083	0.907712	0.889443	0.905793	0.896178	0.893659	0.903719	0.925073	0.898783	0.908192	0.884113	0.885656	1
81	1235	388	306	21	369.66	19.8221	587.901	36.4853	831.723	66.1443	994.43	81.6638	629.222	101.472	2522.94	469.412	7164.19	1747.99	12233.1	3131.85	81	11	1950	0.0078	492.321	182.785	2156.48	2677.33	0.927179	0.914359	0.918974	0.884872	0.911795	0.907179	0.908205	0.897179	0.893846	0.912308	0.897436	0.90641	0.895128	0.896667	0.904359	0.91641	0.901538	0.910769	0.890513	0.888205	1
82	1104	236	45	1	406.263	24.1021	605.207	42.5225	840.056	72.281	979.37	0	835.814	149.488	2759.99	575.715	7408.85	2141.14	11454.5	0	82	8	1386	0.005544	454.636	108.103	1384.52	1427.07	0.928211	0.912338	0.923521	0.884199	0.909812	0.908009	0.905123	0.897186	0.88961	0.904401	0.892136	0.906926	0.888528	0.891414	0.899351	0.915224	0.904401	0.911977	0.890332	0.886003	1
86	767	194	42	1	502.152	30.4893	656.403	48.4372	884.972	76.8421	1018.31	0	1574.69	286.869	3522.89	774.231	8655.08	2346.85	12869.4	0	86	13	1004	0.004016	548.486	101.278	2258.57	1702.65	0.927291	0.916335	0.929781	0.883964	0.909861	0.908367	0.902888	0.899402	0.88745	0.90488	0.894422	0.901394	0.886952	0.887948	0.896414	0.914841	0.912849	0.909861	0.88994	0.879482	1
88	0	671	178	39	0	0	511.018	35.6204	665.905	54.4664	905.519	90.0603	0	0	1664.98	350.786	3690.83	899.146	9335.86	2948.35	88	15	888	0.003552	559.391	105.894	2407.96	1868.62	0.929617	0.920608	0.932995	0.885698	0.912725	0.905968	0.901464	0.898086	0.890766	0.902027	0.896959	0.905405	0.887387	0.884572	0.896396	0.916667	0.914414	0.906532	0.890766	0.878378	1
88	26309	671	178	39	132.389	13.3091	511.018	35.6204	665.905	54.4664	905.519	90.0603	29.9331	9.31405	1664.98	350.786	3690.83	899.146	9335.86	2948.35	88	0	27197	0.108788	146.331	79.3493	107.577	541.02	0.922786	0.899033	0.913667	0.881605	0.891826	0.912674	0.887193	0.890815	0.908648	0.900724	0.871089	0.919329	0.897084	0.900007	0.870078	0.900706	0.915358	0.908391	0.893187	0.912546	1
93	998	491	146	34	330.617	17.8534	606.472	41.2222	766.321	60.664	991.629	82.2954	450.889	73.535	2774.89	568.411	5607.4	1309.92	12133.3	3054.15	93	11	1669	0.006676	463.351	177.275	1823.65	2291.1	0.922708	0.914919	0.923307	0.881366	0.903235	0.915818	0.902037	0.894847	0.897244	0.904434	0.888856	0.90743	0.897543	0.901738	0.886159	0.908628	0.908029	0.907729	0.884062	0.897543	1
94	880	277	30	1	367.085	21.9499	628.189	47.3242	792.416	64.554	898.501	0	617.505	111.319	3092.04	705.827	6204.16	1498.23	8854.9	0	94	9	1188	0.004752	439.154	128.424	1342.49	1389.04	0.930976	0.914141	0.922138	0.877104	0.903199	0.91835	0.900673	0.895623	0.896044	0.906566	0.886785	0.908249	0.901936	0.909512	0.881313	0.911195	0.910774	0.907828	0.882576	0.907407	1
98	589	237	23	1	476.264	27.7994	683.129	52.9314	841.191	70.3791	976.18	0	1343.33	236.332	3975.61	927.311	7424.05	1848.34	11343.4	0	98	14	850	0.0034	544.405	112.413	2253.57	1610.11	0.932941	0.92	0.924706	0.878824	0.905294	0.915294	0.897647	0.898824	0.897647	0.904118	0.892353	0.908824	0.9	0.902941	0.884706	0.912941	0.914118	0.908235	0.882941	0.906471	1
100	0	518	223	22	0	0	501.963	32.9637	706.715	56.5562	872.614	85.2957	0	0	1575.76	307.818	4405.21	1068.71	8343.12	2349.97	100	16	763	0.003052	572.493	114.551	2597.84	1781.3	0.933159	0.920052	0.927261	0.879423	0.906291	0.914155	0.899083	0.897772	0.899083	0.903014	0.89384	0.910223	0.898427	0.904325	0.890564	0.909567	0.913499	0.909567	0.885321	0.909567	1
100	27178	518	223	22	135.533	13.8443	501.963	32.9637	706.715	56.5562	872.614	85.2957	32.1378	10.1547	1575.76	307.818	4405.21	1068.71	8343.12	2349.97	100	0	27941	0.111764	147.466	74.942	102.201	511.469	0.908772	0.897498	0.907824	0.897767	0.902545	0.907323	0.890519	0.887245	0.89612	0.905712	0.883021	0.921477	0.914803	0.903761	0.886815	0.88218	0.899341	0.899628	0.894742	0.911474	1
105	1197	360	192	22	353.517	19.8141	609.182	38.6179	816.679	62.7518	975.934	83.4788	551.088	92.5763	2807	531.603	6775.31	1581.93	11581.1	2940.94	105	10	1771	0.007084	463.432	174.232	1821.47	2360.93	0.925184	0.911067	0.92603	0.888481	0.903727	0.911632	0.88594	0.893845	0.912761	0.904574	0.876341	0.916714	0.911632	0.909373	0.877188	0.897798	0.905985	0.905985	0.889328	0.910785	1
106	1082	222	33	1	390.31	23.8767	623.997	44.6335	814.006	66.8254	919.828	0	742.036	136.241	3025.66	648.819	6726.56	1701.73	9497.61	0	106	8	1338	0.005352	439.929	110.171	1275.08	1295.38	0.923767	0.912182	0.928251	0.890508	0.900224	0.914425	0.890508	0.896487	0.919283	0.910688	0.872945	0.920404	0.919283	0.90994	0.872945	0.890508	0.899477	0.902093	0.890508	0.913303	1
110	744	181	29	1	476.212	27.4026	664.724	51.6156	862.372	69.4977	985.839	0	1342.48	231.804	3664.41	855.857	7984.48	1925.41	11682	0	110	13	955	0.00382	524.2	102.319	1995.08	1529.97	0.934031	0.920942	0.929319	0.887958	0.906283	0.918325	0.891623	0.894764	0.919895	0.906806	0.86911	0.915707	0.919372	0.909948	0.872251	0.889005	0.901571	0.900524	0.890576	0.917801	1
112	0	661	168	28	0	0	506.486	33.1446	697.208	57.2619	893.362	87.5471	0	0	1618.44	316.99	4234.44	1041.22	8956.46	2742.31	112	15	857	0.003428	556.514	106.106	2371.01	1752.2	0.93874	0.923571	0.928821	0.899067	0.908985	0.921237	0.894399	0.895566	0.91832	0.907235	0.869312	0.915986	0.924154	0.911319	0.875146	0.887398	0.901984	0.903151	0.894982	0.92007	1
112	30137	661	168	28	137.056	13.451	506.486	33.1446	697.208	57.2619	893.362	87.5471	33.1492	10.0398	1618.44	316.99	4234.44	1041.22	8956.46	2742.31	112	0	30994	0.123976	148.654	72.2335	97.7922	481.599	0.913677	0.907885	0.909482	0.901771	0.904562	0.901981	0.896932	0.889108	0.891656	0.918404	0.90361	0.905675	0.920565	0.899981	0.898642	0.894383	0.89214	0.904869	0.894496	0.9009	1
117	1457	483	142	22	368.218	19.5599	621.645	40.6847	810.482	62.6248	993.656	89.4829	621.816	98.7518	2984.44	587.731	6622.73	1498.26	12248.6	3266.51	117	9	2104	0.008416	462.784	155.195	1690.76	2081.29	0.923717	0.907795	0.914686	0.909458	0.917776	0.91326	0.901616	0.893774	0.903279	0.914211	0.89211	0.908508	0.919677	0.904705	0.888783	0.884743	0.891635	0.906606	0.888783	0.903517	1
118	1307	290	20	0	403.15	23.7245	640.601	43.7428	830.347	72.7973	0	0	816.672	143.644	3268.35	676.711	7154.81	1822.39	0	0	118	8	1617	0.006468	451.019	104.601	1334.76	1202.64	0.923624	0.905999	0.909709	0.912492	0.921459	0.913729	0.896413	0.895176	0.901051	0.914038	0.893321	0.906308	0.92115	0.902288	0.891156	0.882189	0.893939	0.907545	0.887755	0.902907	1
122	926	242	18	0	469.188	28.5526	673.204	49.6743	865.233	84.061	0	0	1285.66	232.674	3799.29	841.758	8132.94	2337.37	0	0	122	12	1186	0.004744	516.828	99.2533	1902.48	1374.82	0.927487	0.907251	0.913575	0.909781	0.923693	0.919477	0.891653	0.889123	0.903035	0.917791	0.897555	0.905565	0.923693	0.907673	0.892917	0.889123	0.894182	0.907673	0.887437	0.900927	1
124	0	809	227	18	0	0	497.086	32.1307	702.995	53.0108	878.622	82.3646	0	0	1529.84	292.84	4326.94	980.427	8496.32	2278.87	124	14	1054	0.004216	547.948	102.683	2251.22	1534.59	0.928843	0.90797	0.919355	0.912239	0.925047	0.91888	0.892789	0.891841	0.903226	0.922676	0.901328	0.906546	0.926471	0.906072	0.892789	0.889469	0.892315	0.905598	0.888994	0.906072	1
124	26881	809	227	18	129.675	13.6382	497.086	32.1307	702.995	53.0108	878.622	82.3646	28.2166	9.19458	1529.84	292.84	4326.94	980.427	8496.32	2278.87	124	0	27935	0.11174	145.457	83.2394	112.092	518.029	0.915769	0.908412	0.907464	0.898461	0.916807	0.884679	0.901665	0.892304	0.900967	0.909898	0.898461	0.902023	0.911276	0.883014	0.892017	0.890066	0.905047	0.908949	0.896438	0.87836	1
129	899	600	182	17	353.802	18.7	605.569	38.2734	817.272	58.8791	986.773	77.5626	551.851	87.3542	2757.3	516.848	6775.56	1476.74	11928	2710.13	129	12	1698	0.006792	498.78	171.898	2112.15	2266.58	0.923439	0.914311	0.9096	0.903416	0.913722	0.911661	0.901943	0.895465	0.901943	0.918139	0.898999	0.907538	0.92609	0.897821	0.891932	0.891048	0.902238	0.909011	0.890165	0.891343	1
130	790	350	21	1	396.453	22.3448	623.77	44.6248	825.894	57.9745	938.093	0	776.165	130.717	3022.4	648.831	6984.49	1417.05	10072.1	0	130	10	1162	0.004648	473.149	119.445	1572.94	1352.97	0.921256	0.913511	0.906627	0.905336	0.91222	0.910929	0.902324	0.898021	0.898881	0.921687	0.905766	0.909639	0.922117	0.89716	0.895439	0.888554	0.905336	0.908348	0.890706	0.885542	1
134	535	290	18	1	495.592	28.1034	672.18	51.6464	880.379	59.3861	927.009	0	1511.87	254.04	3787.25	878.133	8443.9	1655.65	9720.78	0	134	14	844	0.003376	564.985	103.778	2451.26	1538.02	0.924763	0.918839	0.906398	0.910545	0.912322	0.914692	0.900474	0.897512	0.901659	0.917654	0.899882	0.912915	0.930095	0.899289	0.896327	0.888626	0.908768	0.908768	0.896327	0.88981	1
136	0	469	273	19	0	0	520.056	34.0202	699.328	56.6	885.308	53.9987	0	0	1751.42	342.785	4270.93	1048.48	8565.09	1519.26	136	16	761	0.003044	593.487	106.786	2825.38	1675.53	0.925756	0.918528	0.910644	0.906702	0.911301	0.917871	0.906702	0.902102	0.90276	0.917871	0.896846	0.911301	0.932983	0.901445	0.900131	0.89159	0.908016	0.908016	0.89159	0.888962	1
136	30401	469	273	19	132.006	13.2275	520.056	34.0202	699.328	56.6	885.308	53.9987	29.6699	9.21537	1751.42	342.785	4270.93	1048.48	8565.09	1519.26	136	0	31162	0.124648	143.276	74.3164	97.9433	504.83	0.924267	0.919726	0.928069	0.874462	0.917897	0.887234	0.893701	0.894198	0.889834	0.893171	0.882694	0.893251	0.89638	0.891599	0.908238	0.908751	0.912457	0.91703	0.87143	0.893653	1
141	1155	350	239	12	334.618	18.3182	621.491	40.5331	800.276	64.3015	1001.89	56.8878	467.476	76.2925	2981.84	579.188	6386.97	1545.72	12376.2	2071.73	141	10	1756	0.007024	459.735	185.572	1855.68	2344.46	0.919134	0.919989	0.924544	0.890945	0.917426	0.896355	0.895216	0.902335	0.89664	0.91287	0.887813	0.905182	0.914863	0.891515	0.907745	0.898064	0.916002	0.910308	0.879556	0.892084	1
142	1018	199	42	0	366.882	22.1615	635.989	47.8277	818.257	64.2536	0	0	616.604	111.61	3207.76	725.024	6819.06	1596.81	0	0	142	8	1259	0.005036	424.475	125.788	1233.08	1463.83	0.921366	0.91938	0.925735	0.892375	0.920175	0.890786	0.895155	0.900318	0.895155	0.909452	0.883241	0.902701	0.904289	0.888801	0.908261	0.895155	0.920175	0.911835	0.878078	0.890786	1
146	686	163	38	0	478.653	28.4588	692.789	51.7923	881.452	65.926	0	0	1364.04	242.966	4140.82	928.825	8501.38	1886.57	0	0	146	13	887	0.003548	535.26	116.097	2180.09	1813.85	0.919955	0.916573	0.929538	0.893461	0.923337	0.892334	0.897971	0.899662	0.899098	0.909808	0.883878	0.910936	0.90699	0.88106	0.909808	0.897407	0.923901	0.919391	0.873732	0.892897	1
148	0	612	149	34	0	0	493.566	32.4332	709.546	57.7875	893.275	78.3294	0	0	1498.38	294.276	4460.99	1093.88	8901.12	2326.98	148	15	795	0.00318	551.14	118.147	2370.23	1936.77	0.920126	0.921384	0.92956	0.89434	0.925157	0.893711	0.898742	0.903774	0.899371	0.910692	0.885535	0.908176	0.904403	0.884906	0.911321	0.89434	0.922642	0.922642	0.877987	0.896855	1
148	31412	612	149	34	134.368	13.2238	493.566	32.4332	709.546	57.7875	893.275	78.3294	31.2497	9.49044	1498.38	294.276	4460.99	1093.88	8901.12	2326.98	148	0	32207	0.128828	144.656	68.5337	88.9853	473.697	0.921942	0.925793	0.932685	0.890164	0.909787	0.916944	0.91196	0.906123	0.900301	0.900969	0.883907	0.900332	0.889993	0.90943	0.87998	0.899711	0.889993	0.900876	0.879064	0.902118	1
153	1383	468	115	30	338.196	18.9406	594.7	36.7029	813.383	65.5183	1000.01	84.1739	482.783	81.6438	2610.73	481.41	6705.26	1631.14	12448.9	3170.12	153	9	1996	0.007984	435.663	162.597	1520.08	2175.3	0.917585	0.925852	0.929108	0.891533	0.917084	0.901303	0.906313	0.906563	0.896042	0.903056	0.889028	0.90005	0.899549	0.90506	0.895541	0.903056	0.90982	0.911323	0.877004	0.899299	1
154	1257	283	17	1	368.464	22.1216	609.368	44.188	850.125	80.1889	996.397	0	624.513	113.049	2819.95	616.923	7703.26	2114.99	12059.7	0	154	8	1558	0.006232	417.881	108.184	1107.88	1183.56	0.915276	0.929718	0.932927	0.888639	0.918485	0.904365	0.904365	0.906611	0.893774	0.903402	0.888318	0.899551	0.902439	0.906932	0.890244	0.902439	0.907574	0.907253	0.87516	0.901155	1
158	830	244	16	1	473.933	27.6074	661.215	48.5969	906.545	93.8442	1040.66	0	1323.7	230.854	3600.39	799.584	9381.04	2785.5	13731.3	0	158	13	1091	0.004364	522.682	98.712	1962.42	1463.49	0.921173	0.937214	0.932631	0.884968	0.921632	0.897342	0.897342	0.910632	0.897342	0.903758	0.900092	0.894592	0.904216	0.906049	0.888176	0.900092	0.909716	0.910174	0.875344	0.902841	1
160	0	718	228	17	0	0	500.178	31.6916	688.59	54.4917	941.127	102.192	0	0	1557.75	295.347	4074.52	973.693	10523.9	3299.37	160	15	963	0.003852	552.57	103.578	2311.9	1682.79	0.920561	0.939772	0.937175	0.885254	0.925753	0.898754	0.898754	0.912773	0.898235	0.904465	0.900312	0.895639	0.902908	0.906542	0.886812	0.899792	0.9081	0.912253	0.878505	0.904465	1
160	30029	718	228	17	133.737	13.6535	500.178	31.6916	688.59	54.4917	941.127	102.192	30.8836	9.82814	1557.75	295.347	4074.52	973.693	10523.9	3299.37	160	0	30992	0.123968	146.751	76.1275	101.761	494.704	0.932224	0.93245	0.924513	0.884051	0.921093	0.919076	0.89144	0.88439	0.906928	0.907073	0.864142	0.911751	0.920108	0.901329	0.865723	0.881598	0.905718	0.904088	0.868143	0.914446	1
165	1292	523	189	14	354.602	19.1334	607.936	40.38	801.932	65.4633	1056.93	124.049	555.79	90.4195	2793.26	560.61	6430.04	1565.99	14971	5134.99	165	10	2018	0.008072	467.026	165.294	1785.84	2226.47	0.925173	0.936571	0.928394	0.883053	0.924182	0.916254	0.903122	0.897423	0.898167	0.911298	0.881318	0.907334	0.904113	0.901635	0.880079	0.889247	0.901635	0.9056	0.873885	0.908325	1
166	1153	326	37	1	390.319	22.7725	624.301	44.0427	810.666	71.822	835.574	0	741.363	130.617	3029.09	651.943	6663.91	1731.75	7128.49	0	166	9	1517	0.006068	451.147	115.94	1381.65	1332.14	0.9265	0.935728	0.928807	0.884641	0.927818	0.922874	0.905735	0.897165	0.897165	0.911668	0.879367	0.91002	0.903098	0.904087	0.881345	0.887278	0.893869	0.903098	0.86849	0.91002	1
170	800	279	32	1	479.271	28.9503	667.776	49.6599	864.337	75.2283	887.597	0	1369.77	248.435	3709.69	838.373	8063.06	2039.04	8537.8	0	170	13	1112	0.004448	538.015	106.142	2155.91	1559.33	0.92491	0.93795	0.933903	0.88804	0.928058	0.926259	0.901529	0.898381	0.895234	0.907824	0.875899	0.908723	0.901529	0.897032	0.877248	0.885791	0.896133	0.904676	0.870504	0.907824	1
172	0	717	254	29	0	0	493.278	33.2346	680.089	52.994	884.415	78.2911	0	0	1496.73	300.774	3924.27	940.556	8641.51	2197.46	172	15	1000	0.004	552.071	107.365	2320.52	1651.72	0.926	0.9385	0.9355	0.8915	0.927	0.929	0.8995	0.899	0.8965	0.9075	0.8775	0.912	0.904	0.8975	0.8795	0.889	0.8965	0.905	0.8705	0.9075	1
172	32171	717	254	29	136.39	13.1646	493.278	33.2346	680.089	52.994	884.415	78.2911	32.6414	9.77537	1496.73	300.774	3924.27	940.556	8641.51	2197.46	172	0	33171	0.132684	148.922	74.6167	101.614	485.162	0.930225	0.924045	0.917337	0.896446	0.921498	0.921196	0.877016	0.906907	0.913554	0.914067	0.898526	0.90662	0.939119	0.904013	0.885337	0.897199	0.894064	0.907811	0.886271	0.89845	1
177	1538	504	207	28	344.962	18.7574	593.069	39.4685	788.578	61.5151	994.291	73.0069	511.922	83.316	2594.1	513.827	6106.43	1476.5	12175.2	2646.06	177	10	2277	0.009108	448.192	164.426	1624.81	2141.64	0.933904	0.927097	0.924023	0.892622	0.924242	0.925121	0.888669	0.905138	0.908871	0.903821	0.886693	0.909091	0.92534	0.898331	0.880105	0.893281	0.89877	0.911946	0.868467	0.902284	1
178	1382	288	41	5	379.438	22.5927	606.107	43.2657	789.9	56.5305	1003.18	56.0636	681.589	121.259	2773.44	582.221	6119.98	1380.85	12418.5	1955.64	178	8	1716	0.006864	429.105	110.118	1196.81	1304.77	0.93648	0.924825	0.919872	0.89627	0.92162	0.926865	0.888986	0.90676	0.911131	0.907634	0.884033	0.909965	0.930653	0.90035	0.880536	0.896853	0.900932	0.911713	0.869464	0.900641	1
182	937	251	39	5	486.777	29.4551	658.886	49.7123	840.833	70.0197	1058.64	53.7487	1434.89	259.905	3565.1	785.945	7415.84	1946.16	14562	2146.55	182	13	1232	0.004928	535.371	101.485	2111.49	1616.87	0.937094	0.921672	0.920049	0.898945	0.922484	0.932224	0.888393	0.910714	0.908279	0.905438	0.885146	0.918831	0.928571	0.902192	0.879058	0.894886	0.90625	0.90625	0.866071	0.904627	1
184	0	813	232	41	0	0	511.179	34.8568	687.238	53.3679	882.502	99.7076	0	0	1665.42	339.227	4047.24	924.084	8720.21	3181.49	184	15	1086	0.004344	562.809	105.143	2440.59	1772.21	0.938766	0.927256	0.917127	0.901934	0.926335	0.9314	0.88582	0.9093	0.911602	0.904236	0.885359	0.919429	0.93232	0.904236	0.882136	0.894107	0.905617	0.905157	0.86418	0.907919	1
184	28151	813	232	41	138.07	13.0953	511.179	34.8568	687.238	53.3679	882.502	99.7076	33.8261	10.0038	1665.42	339.227	4047.24	924.084	8720.21	3181.49	184	0	29237	0.116948	153.847	83.8324	123.224	569.145	0.919588	0.916989	0.896911	0.910593	0.912713	0.909515	0.920289	0.91309	0.906471	0.890704	0.881058	0.912046	0.908147	0.901307	0.914116	0.8755	0.898741	0.918049	0.880477	0.88441	1
189	1395	604	189	38	364.265	19.3857	620.537	41.2015	802.288	61.251	994.794	100.896	602.131	97.4394	2969.76	597.4	6422.79	1460.92	12375.3	3934.99	189	10	2226	0.008904	481.756	168.172	1939.75	2350.09	0.922507	0.920485	0.904762	0.9115	0.919587	0.921159	0.904537	0.912174	0.910602	0.90027	0.885669	0.916217	0.92363	0.905885	0.901842	0.883648	0.90274	0.913297	0.878482	0.885894	1
190	1278	370	26	1	402.162	24.0573	636.966	44.9068	802.756	62.6972	1136.84	0	811.018	146.617	3216.24	690.947	6439.74	1524.4	17880.7	0	190	9	1675	0.0067	460.686	111.869	1439.88	1306.18	0.922687	0.92209	0.901194	0.915821	0.917015	0.920896	0.903582	0.916418	0.91403	0.89791	0.882388	0.914328	0.924478	0.910149	0.907761	0.87791	0.902687	0.914925	0.875522	0.882687	1
194	899	310	24	1	483.018	29.7258	678.961	50.7929	841.631	67.6777	1149.17	0	1402.59	259.401	3899.45	901.043	7424.95	1816	18466.3	0	194	13	1234	0.004936	539.756	103.284	2160.8	1499.92	0.92423	0.929092	0.905997	0.907618	0.916937	0.922204	0.901135	0.915721	0.916937	0.894246	0.884927	0.912075	0.926661	0.910049	0.906402	0.875608	0.899514	0.912075	0.874392	0.881686	1
196	0	802	290	25	0	0	503.414	34.2072	702.796	53.6817	877.134	87.0069	0	0	1590.91	326.029	4325.31	999.481	8491.16	2824.25	196	15	1117	0.004468	563.543	107.653	2455.26	1665.51	0.925246	0.931065	0.907789	0.909579	0.920322	0.922113	0.90197	0.913608	0.920322	0.896598	0.883617	0.912265	0.927484	0.910922	0.905998	0.876455	0.901074	0.910922	0.870636	0.878693	1
196	23832	802	290	25	134.021	13.528	503.414	34.2072	702.796	53.6817	877.134	87.0069	31.0596	9.82831	1590.91	326.029	4325.31	999.481	8491.16	2824.25	196	0	24949	0.099796	153.251	92.6482	139.594	612.875	0.925067	0.930358	0.917792	0.903182	0.912121	0.89703	0.889194	0.912982	0.899074	0.903924	0.879755	0.910297	0.892821	0.873662	0.893863	0.890597	0.904666	0.923564	0.876468	0.895807	1
201	1016	573	242	22	350.577	19.4826	607.38	40.0129	811.643	64.5924	992.698	97.9684	537.438	90.1037	2785.05	554.808	6659.93	1624.07	12280.2	3887.73	201	12	1853	0.007412	497.826	180.917	2171.47	2459.32	0.930113	0.933081	0.915542	0.913923	0.91905	0.910685	0.904209	0.917161	0.906638	0.902051	0.882623	0.911495	0.913114	0.884781	0.900971	0.885321	0.898543	0.91959	0.869401	0.896654	1
202	910	338	48	1	378.471	22.6949	622.862	43.9152	838.092	73.2058	816.164	0	676.519	121.4	3008.02	637.581	7357.05	1957.52	6645.21	0	202	10	1297	0.005188	459.507	134.261	1535.95	1617.16	0.926369	0.93485	0.915574	0.917887	0.921357	0.904009	0.90825	0.918658	0.901311	0.903238	0.884734	0.919044	0.906708	0.882421	0.899769	0.883963	0.898612	0.92367	0.870085	0.890517	1
206	596	275	37	1	445.204	27.9413	655.302	50.99	877.348	82.427	887.021	0	1099.95	206.809	3511.9	828.215	8464.92	2429.84	8521.24	0	206	14	909	0.003636	526.841	126.81	2137.59	1851.4	0.925743	0.934543	0.915842	0.916942	0.920792	0.910891	0.906491	0.915292	0.90264	0.908691	0.892189	0.926293	0.909791	0.883938	0.894939	0.882838	0.89659	0.918042	0.874037	0.887789	1
208	0	525	250	35	0	0	460.149	32.1295	669.088	54.8384	890.465	77.1441	0	0	1217.26	253	3744.7	937.472	8813.21	2287.25	208	16	810	0.00324	543.23	128.168	2325.55	1942.99	0.930864	0.933951	0.91358	0.914815	0.92284	0.912963	0.91358	0.914198	0.901852	0.909259	0.893827	0.928395	0.911728	0.883333	0.896914	0.883333	0.899383	0.916667	0.868519	0.880864	1
208	25723	525	250	35	134.268	13.6652	460.149	32.1295	669.088	54.8384	890.465	77.1441	31.2417	9.79406	1217.26	253	3744.7	937.472	8813.21	2287.25	208	0	26533	0.106132	146.753	75.0498	101.283	520.704	0.919817	0.924434	0.932669	0.894094	0.927826	0.904383	0.87606	0.910338	0.895187	0.906739	0.878152	0.920363	0.896921	0.87851	0.881864	0.894886	0.898673	0.916632	0.878001	0.898899	1
213	1088	360	208	30	345.043	19.2003	563.387	36.9907	776.261	60.3238	995.039	85.2524	512.492	85.3051	2224.5	433.897	5824.63	1381.26	12274.3	3180.51	213	11	1686	0.006744	456.429	171.286	1742.68	2348.53	0.926453	0.929122	0.934164	0.908363	0.930605	0.902432	0.892349	0.912515	0.900356	0.908363	0.888493	0.918446	0.895018	0.891756	0.898873	0.892942	0.903025	0.914294	0.868921	0.895907	1
214	988	214	48	0	368.34	23.292	574.545	41.9495	788.801	67.1581	0	0	624.591	118.11	2365.68	510.055	6131.89	1589.47	0	0	214	8	1250	0.005	419.788	111.016	1134.15	1255.62	0.9272	0.9288	0.9388	0.9064	0.9304	0.898	0.8896	0.9104	0.9028	0.91	0.8868	0.9156	0.8936	0.8868	0.8932	0.9	0.9068	0.9132	0.8668	0.8988	1
218	642	175	43	0	457.357	28.0515	618.637	44.998	825.153	76.7558	0	0	1191.47	219.313	2950.1	640.305	7044.67	2016.66	0	0	218	13	860	0.00344	508.565	103.578	1841.99	1497.28	0.928488	0.930814	0.943605	0.904651	0.92907	0.893605	0.895349	0.912209	0.897674	0.914535	0.882558	0.915116	0.894767	0.888372	0.89593	0.898837	0.909302	0.915116	0.859302	0.904651	1
220	0	550	160	42	0	0	479.946	34.7981	642.353	51.1554	850.28	84.3068	0	0	1382.1	302.063	3310.7	770.629	7732.44	2378.24	220	15	752	0.003008	535.184	109.817	2147.11	1722.62	0.930186	0.938165	0.945479	0.909574	0.930851	0.898936	0.896277	0.90891	0.900266	0.915559	0.886303	0.915559	0.893617	0.886303	0.896941	0.897606	0.911569	0.919548	0.861702	0.904255	1
220	31735	550	160	42	135.612	13.289	479.946	34.7981	642.353	51.1554	850.28	84.3068	32.113	9.68238	1382.1	302.063	3310.7	770.629	7732.44	2378.24	220	0	32487	0.129948	144.861	63.7326	81.0704	412.224	0.91826	0.924077	0.930264	0.890433	0.926509	0.922492	0.897436	0.901114	0.901453	0.900622	0.884292	0.914089	0.905732	0.895635	0.866285	0.898329	0.892649	0.903346	0.874119	0.9027	1
225	1525	387	132	37	341.016	18.7406	577.756	39.7225	745.276	57.7696	963.291	93.9128	494.725	81.3502	2401.39	498.698	5155.89	1178.6	11213.8	3372.05	225	9	2081	0.008324	421.749	148.578	1335.55	1931.7	0.925276	0.932244	0.935608	0.901249	0.926958	0.925276	0.897645	0.904373	0.902691	0.906055	0.881067	0.917107	0.90221	0.901249	0.877703	0.899568	0.898606	0.907737	0.882508	0.896204	1
226	1347	225	29	2	375.498	23.3369	593.6	44.897	761.491	65.4598	915.658	54.1607	661.294	123.531	2611.22	600.249	5522.44	1472.92	9466.84	1657.23	226	8	1603	0.006412	413.768	95.3594	1033.92	1012.5	0.926076	0.932002	0.937305	0.903618	0.930131	0.924205	0.898004	0.907049	0.906737	0.91204	0.879601	0.913911	0.900187	0.903306	0.877105	0.902059	0.895508	0.909545	0.88272	0.892389	1
230	899	192	24	2	459.087	28.586	631.604	50.1605	805.309	69.5119	928.676	31.7804	1205.41	226.522	3148.61	768.291	6527.66	1733.52	9807.07	999.329	230	12	1117	0.004468	497.02	88.5607	1669.18	1176.51	0.927037	0.934646	0.942704	0.909132	0.932408	0.923903	0.89615	0.905551	0.909579	0.914503	0.878245	0.914503	0.90197	0.904655	0.885407	0.90197	0.898389	0.91137	0.87556	0.897493	1
232	0	779	178	25	0	0	481.298	31.4338	656.278	54.7354	832.13	74.3472	0	0	1389.71	274.785	3537.33	909.252	7210.16	1981.87	232	14	982	0.003928	521.947	92.1884	1927.17	1311.25	0.928208	0.939409	0.947047	0.911914	0.929735	0.928208	0.898167	0.905804	0.908859	0.915988	0.873218	0.913951	0.901222	0.905804	0.886456	0.901222	0.897149	0.911405	0.879328	0.89613	1
232	28809	779	178	25	134.226	13.1641	481.298	31.4338	656.278	54.7354	832.13	74.3472	31.1447	9.40904	1389.71	274.785	3537.33	909.252	7210.16	1981.87	232	0	29791	0.119164	147.007	72.3852	93.6435	413.95	0.930163	0.929576	0.91432	0.901749	0.915847	0.918449	0.890135	0.903796	0.912457	0.907942	0.889077	0.901514	0.914555	0.900759	0.88228	0.890722	0.888557	0.904971	0.869575	0.91009	1
237	1240	546	141	21	333.575	18.4866	579.147	36.4564	753.581	59.4701	933.528	77.0581	463.253	77.2637	2413.18	454.955	5334.07	1289.35	10128.6	2538.09	237	10	1948	0.007792	439.274	152.609	1466.55	1742.14	0.924538	0.934548	0.934548	0.909908	0.923255	0.919918	0.903234	0.907084	0.912474	0.911448	0.879107	0.906828	0.910421	0.907854	0.87346	0.899641	0.899897	0.907854	0.867043	0.901437	1
238	1112	317	33	1	366.645	22.2244	593.045	42.4974	771.157	62.0025	888.43	0	615.462	111.836	2599.4	565.119	5718.66	1416.36	8561.73	0	238	9	1463	0.005852	425.182	111.401	1165.88	1142.12	0.923103	0.93609	0.931989	0.908749	0.924812	0.924129	0.906699	0.909091	0.91285	0.911483	0.880383	0.908749	0.9108	0.909433	0.871839	0.892686	0.897471	0.909091	0.865687	0.904648	1
242	706	262	30	1	445.999	28.6995	628.238	44.9574	816.776	75.8157	959.844	0	1106.45	211.851	3087.61	664.723	6831.53	1905.92	10785.8	0	242	13	999	0.003996	505.442	104.183	1807.65	1368.38	0.926927	0.937938	0.941441	0.911912	0.922422	0.923423	0.906406	0.909409	0.91992	0.911411	0.876877	0.911411	0.910911	0.90991	0.866867	0.892893	0.893393	0.917417	0.867367	0.905906	1
244	0	604	244	31	0	0	475.586	33.7231	660.645	48.5971	852.019	89.8378	0	0	1343.97	284.81	3591.08	791.497	7809.24	2541.62	244	16	879	0.003516	540.232	109.756	2195.76	1614.86	0.930034	0.941411	0.943117	0.914107	0.924346	0.925484	0.90273	0.913538	0.919226	0.914676	0.874858	0.909556	0.914107	0.9124	0.865188	0.891923	0.895336	0.920933	0.872582	0.901593	1
244	28806	604	244	31	132.338	13.8917	475.586	33.7231	660.645	48.5971	852.019	89.8378	29.9794	9.74918	1343.97	284.81	3591.08	791.497	7809.24	2541.62	244	0	29685	0.11874	144.416	72.9704	94.1101	460.533	0.931447	0.933637	0.915361	0.910308	0.925585	0.91649	0.893145	0.910797	0.916844	0.90384	0.895334	0.917989	0.908388	0.898248	0.895587	0.875493	0.890888	0.908203	0.868115	0.887822	1
249	1109	428	204	26	366.85	20.8675	588.06	41.1419	776.172	57.1894	977.234	106.775	615.711	106.067	2532.73	530.071	5811.5	1274.79	11789.3	3940.29	249	11	1767	0.007068	476.668	160.768	1844.31	2196.73	0.936899	0.943407	0.927278	0.905772	0.92558	0.924165	0.903792	0.912847	0.917091	0.911432	0.884833	0.912564	0.918789	0.906338	0.887097	0.879457	0.891341	0.913413	0.869553	0.901811	1
250	1008	250	46	2	408.294	25.4386	613.294	44.8603	788.345	61.5045	1083.77	119.011	849.278	160.356	2875.33	634.362	6100.9	1462.52	16056.1	5104.39	250	9	1306	0.005224	461.956	109.502	1445.37	1402.89	0.937979	0.945636	0.92343	0.900842	0.924962	0.923047	0.901991	0.913476	0.921133	0.911179	0.883614	0.909265	0.923813	0.903139	0.890505	0.87902	0.891654	0.913476	0.866003	0.905436	1
254	741	209	39	2	506.943	32.2028	657.027	50.8994	833.579	76.6294	1122.12	102.809	1621.69	311.813	3538.91	827.193	7257.12	2031.81	17626.5	4719.3	254	13	991	0.003964	552.691	95.8873	2280.11	1591.5	0.942987	0.941978	0.925328	0.902624	0.926842	0.925328	0.90111	0.913219	0.921796	0.915237	0.880928	0.908678	0.927851	0.900101	0.892028	0.875378	0.890515	0.907164	0.858224	0.905146	1
256	0	655	197	40	0	0	528.51	36.2146	679.668	58.6679	864.853	100.349	0	0	1840.09	377.735	3933.04	1049.25	8233.89	3353	256	15	892	0.003568	576.976	99.7244	2589.04	1758.35	0.946188	0.943386	0.923206	0.905269	0.929372	0.92713	0.899103	0.91648	0.919843	0.918161	0.881166	0.908072	0.931614	0.900785	0.893498	0.878924	0.895179	0.908072	0.858744	0.903587	1
256	29711	655	197	40	136.942	13.0006	528.51	36.2146	679.668	58.6679	864.853	100.349	33.0048	9.61633	1840.09	377.735	3933.04	1049.25	8233.89	3353	256	0	30603	0.122412	149.768	77.0278	107.507	524.487	0.932294	0.944237	0.922704	0.905254	0.923733	0.905271	0.888606	0.905124	0.914257	0.892658	0.881384	0.917263	0.909355	0.901562	0.906055	0.894684	0.910091	0.909045	0.850439	0.899634	1
261	1453	494	157	37	353.396	19.2528	635.316	42.7357	791.673	63.4931	979.953	106.037	550.253	90.3662	3187.12	647.305	6183.85	1504.44	11900.3	4690.94	261	10	2141	0.008564	461.411	169.423	1767.93	2307.3	0.940915	0.942317	0.921766	0.906819	0.931808	0.918262	0.892106	0.904717	0.923167	0.897478	0.881364	0.920598	0.917562	0.899113	0.897011	0.886969	0.90822	0.907753	0.85334	0.888603	1
262	1305	287	29	1	386.287	23.4293	651.838	49.0999	791.699	71.1625	889.631	0	719.287	130.928	3452.71	781.697	6213.8	1661.89	8596.36	0	262	8	1622	0.006488	440.833	116.43	1306.04	1314.18	0.942663	0.941122	0.917386	0.909679	0.933416	0.918311	0.888409	0.905055	0.921702	0.897041	0.881936	0.92201	0.915845	0.897965	0.897965	0.892109	0.912762	0.90783	0.852343	0.886868	1
266	879	228	29	0	491.984	29.0241	700.483	55.7329	843.763	71.1658	0	0	1480.44	261.953	4289.04	1026.02	7494.03	1865.47	0	0	266	13	1136	0.004544	542.811	103.466	2197.66	1531.41	0.944982	0.939261	0.917254	0.911972	0.935299	0.917694	0.888644	0.913292	0.918134	0.894806	0.87544	0.926056	0.916373	0.897007	0.899208	0.891285	0.916373	0.910211	0.847711	0.883363	1
268	0	771	208	27	0	0	507.046	34.4989	713.985	60.4651	864.679	70.5327	0	0	1625.41	328.786	4551.97	1159.81	8054.65	2045.02	268	15	1006	0.004024	559.431	106.51	2403.06	1657.92	0.944831	0.943837	0.917992	0.911531	0.939861	0.916501	0.890159	0.916998	0.914513	0.890656	0.877237	0.926938	0.917992	0.899602	0.902584	0.893638	0.915507	0.912028	0.847913	0.88171	1
268	23466	771	208	27	133.492	13.8152	507.046	34.4989	713.985	60.4651	864.679	70.5327	30.7418	9.94663	1625.41	328.786	4551.97	1159.81	8054.65	2045.02	268	0	24472	0.097888	151.002	88.3221	128.263	578.732	0.933107	0.927795	0.937275	0.900519	0.919479	0.914555	0.901173	0.898823	0.910735	0.898496	0.878698	0.902685	0.901316	0.890712	0.886074	0.908957	0.904953	0.913064	0.864723	0.891447	1
273	977	554	167	24	342.975	19.5215	608.358	40.6631	815.291	68.5518	979.408	89.0072	503.601	86.5044	2799.31	555.896	6763.87	1720.6	11741.6	3334.37	273	11	1722	0.006888	483.029	177.868	2005.93	2354.83	0.937573	0.940186	0.928281	0.898955	0.923345	0.917828	0.891986	0.907956	0.911731	0.901278	0.872242	0.914344	0.902729	0.895761	0.905343	0.900116	0.91115	0.908827	0.860918	0.891696	1
274	862	332	21	3	371.909	23.2004	623.762	46.74	836.534	65.0764	1021	43.9427	642.681	121.853	3026.8	684.369	7280.02	1630.83	13042.7	1693.77	274	9	1218	0.004872	450.168	130.303	1437.52	1498.98	0.93555	0.942529	0.934729	0.897783	0.921593	0.915435	0.891215	0.910509	0.915846	0.898194	0.869458	0.91092	0.897373	0.894499	0.906404	0.901067	0.908046	0.909278	0.859606	0.89491	1
278	581	281	18	3	459.116	29.168	664.369	50.6124	877.33	72.7422	1069.83	67.0161	1206.24	233.095	3656.15	834.96	8413.5	2042.26	15087.7	2828.19	278	14	883	0.003532	535.035	118.211	2179.97	1745.07	0.938845	0.944507	0.933182	0.89581	0.92299	0.91393	0.885617	0.916195	0.921291	0.898641	0.870328	0.914496	0.899773	0.896376	0.903737	0.903171	0.907701	0.910532	0.864666	0.886183	1
280	0	492	266	21	0	0	484.312	32.4425	692.271	55.3127	947.935	101.749	0	0	1416.79	286.773	4141.07	986.95	10746.2	3395.67	280	16	779	0.003116	567.82	124.806	2598.53	2044.37	0.937741	0.944801	0.932606	0.897304	0.924904	0.915918	0.886393	0.915276	0.922978	0.89923	0.868421	0.910141	0.897946	0.892811	0.89923	0.902439	0.909499	0.910141	0.867137	0.889602	1
280	26791	492	266	21	132.994	13.6785	484.312	32.4425	692.271	55.3127	947.935	101.749	30.3843	9.63487	1416.79	286.773	4141.07	986.95	10746.2	3395.67	280	0	27570	0.11028	145.28	76.2453	102.948	547.057	0.935455	0.931683	0.948205	0.903355	0.911516	0.918027	0.900961	0.903337	0.906438	0.900997	0.868643	0.907272	0.901596	0.900526	0.879307	0.895394	0.897588	0.916957	0.876931	0.896917	1
285	1138	349	218	20	359.727	19.1667	593.558	40.4407	809.546	60.6731	1056.06	109.554	579.985	92.342	2602.31	536.904	6593.67	1465.96	14806.1	4538.74	285	10	1725	0.0069	471.955	175.605	1914.07	2557.12	0.94	0.934493	0.942319	0.904638	0.92	0.915942	0.89942	0.911014	0.912464	0.898841	0.871594	0.906087	0.907536	0.898261	0.883768	0.897391	0.905797	0.921159	0.875942	0.887826	1
286	1019	200	37	1	404.259	23.5145	613.439	45.0659	818.799	69.9066	1007.14	0	823.219	143.897	2877.72	637.093	6855.4	1754.48	12452.2	0	286	8	1257	0.005028	450.223	105.413	1336.92	1326.02	0.941925	0.934368	0.945903	0.90175	0.916468	0.918854	0.89817	0.904137	0.91249	0.90533	0.875497	0.902546	0.907319	0.89817	0.88027	0.900557	0.905728	0.918059	0.875895	0.888226	1
290	711	162	31	1	512.687	30.8892	661.372	50.2552	870.192	66.7196	1068.42	0	1675.17	304.235	3606.85	830.2	8187.62	1849.17	14854.7	0	290	13	905	0.00362	552.163	92.046	2258.59	1511.79	0.940884	0.938122	0.945304	0.90221	0.920442	0.922652	0.89779	0.909945	0.91105	0.907735	0.877348	0.900552	0.898895	0.903315	0.881215	0.90663	0.905525	0.920442	0.870718	0.886188	1
292	0	627	146	32	0	0	528.863	36.938	676.399	53.4582	886.874	82.1104	0	0	1844.73	384.496	3862.56	922.208	8737.05	2503.27	292	15	805	0.00322	569.853	95.9774	2484.68	1654.02	0.940994	0.939752	0.947205	0.90559	0.921739	0.924845	0.89441	0.909317	0.914286	0.906211	0.878261	0.9	0.898758	0.90559	0.880745	0.907453	0.906832	0.921739	0.873913	0.885093	1
292	26972	627	146	32	133.514	13.2302	528.863	36.938	676.399	53.4582	886.874	82.1104	30.6726	9.379	1844.73	384.496	3862.56	922.208	8737.05	2503.27	292	0	27777	0.111108	146.16	76.123	101.792	498.838	0.943874	0.938582	0.938438	0.894895	0.918458	0.923264	0.906253	0.901753	0.91529	0.911366	0.875545	0.904399	0.906847	0.906271	0.87468	0.892951	0.902599	0.910429	0.864816	0.901951	1
297	1141	458	126	26	333.521	18.6875	627.25	43.0101	777.602	57.8362	982.464	90.0311	463.12	77.894	3069.32	632.574	5845.26	1295.37	11856.2	3373.72	297	10	1751	0.007004	451.942	173.378	1701.27	2157.27	0.945174	0.939749	0.944889	0.896059	0.918047	0.9249	0.899486	0.898344	0.906339	0.915477	0.879497	0.902913	0.906625	0.905768	0.877499	0.895203	0.900057	0.91462	0.868932	0.907481	1
298	1018	273	21	0	358.698	22.4033	639.091	47.0631	793.756	63.4111	0	0	576.852	107.834	3252.62	724.431	6231.43	1498.68	0	0	298	8	1312	0.005248	424.006	126.643	1224.13	1317.87	0.945122	0.939787	0.945884	0.89596	0.919207	0.924543	0.897104	0.898247	0.914634	0.919588	0.875762	0.900915	0.915777	0.899771	0.87843	0.892912	0.903582	0.914253	0.877287	0.910061	1
302	668	225	16	0	439.52	27.6282	677.406	50.8653	832.245	70.3382	0	0	1058.56	198.907	3872.01	842.682	7196.03	1904.85	0	0	302	13	909	0.003636	505.315	116.968	1862.99	1497.97	0.952145	0.944444	0.949395	0.89934	0.924092	0.925743	0.90374	0.89714	0.921342	0.925193	0.874037	0.90099	0.920792	0.89989	0.881738	0.89769	0.90209	0.914741	0.874037	0.913091	1
304	0	581	216	15	0	0	460.246	31.7434	700.476	57.2162	837.627	59.4382	0	0	1217.62	250.591	4292.57	1031.79	7287.73	1515.44	304	15	812	0.003248	531.121	120.898	2147.72	1643.57	0.952586	0.945197	0.95197	0.905172	0.92734	0.92303	0.903941	0.894704	0.921182	0.927956	0.873153	0.900246	0.924261	0.900862	0.880542	0.89532	0.900862	0.916256	0.872537	0.913177	1
304	29320	581	216	15	134.102	13.7386	460.246	31.7434	700.476	57.2162	837.627	59.4382	31.137	9.75883	1217.62	250.591	4292.57	1031.79	7287.73	1515.44	304	0	30132	0.120528	144.801	68.6348	88.1748	436.303	0.945042	0.937176	0.920301	0.906744	0.930522	0.93112	0.900571	0.906395	0.916982	0.91977	0.876012	0.911274	0.91431	0.888292	0.886499	0.899492	0.908121	0.904421	0.860033	0.891511	1
309	1250	427	181	12	350.731	18.4609	564.818	35.988	807.469	66.2406	934.058	78.3993	537.625	84.5955	2239.79	425.188	6565	1615.29	10149	2440.86	309	10	1870	0.00748	447.568	156.369	1571.38	2009.71	0.95107	0.942781	0.935561	0.904545	0.931818	0.92861	0.90107	0.904545	0.924599	0.918182	0.879679	0.905615	0.918449	0.897861	0.882086	0.892246	0.903743	0.90508	0.860963	0.899465	1
310	1125	253	37	1	384.672	22.5349	581.228	40.3449	822.088	72.9799	953.815	0	709.825	124.436	2445.31	509.089	6949.67	1855.76	10584.7	0	310	8	1416	0.005664	431.623	103.731	1189.93	1241.97	0.950212	0.944562	0.930791	0.905014	0.935734	0.93185	0.904661	0.905014	0.924082	0.91137	0.877825	0.90678	0.918432	0.899718	0.88524	0.893008	0.903249	0.901483	0.862994	0.899718	1
314	755	209	35	1	463.362	27.2699	617.696	45.9779	860.572	79.4212	987.53	0	1237.72	218.39	2938.74	645.579	7980.31	2150.14	11741.9	0	314	13	1000	0.004	510.044	99.0953	1839.72	1492.91	0.9535	0.9525	0.93	0.901	0.9505	0.932	0.9135	0.906	0.9255	0.913	0.878	0.9115	0.922	0.9025	0.8765	0.9025	0.9055	0.896	0.867	0.902	1
316	0	655	191	36	0	0	484.55	33.252	639.993	49.1769	878.193	86.9185	0	0	1419.77	292.752	3270.5	739.126	8508.05	2400.17	316	15	882	0.003528	534.279	103.621	2109.87	1653.29	0.955782	0.959184	0.928571	0.899093	0.954082	0.931406	0.912132	0.903628	0.924036	0.9161	0.874717	0.908163	0.923469	0.903628	0.877551	0.905896	0.907596	0.89966	0.869048	0.900227	1
316	28442	655	191	36	135.401	13.1497	484.55	33.252	639.993	49.1769	878.193	86.9185	31.9479	9.53375	1419.77	292.752	3270.5	739.126	8508.05	2400.17	316	0	29324	0.117296	147.399	71.6394	94.447	456.359	0.929819	0.940714	0.92131	0.913586	0.938446	0.915376	0.902759	0.921617	0.914353	0.904481	0.874011	0.916536	0.905998	0.891386	0.903458	0.889374	0.910807	0.900525	0.859228	0.882195	1
321	1332	462	157	35	324.092	17.173	575.584	41.1182	733.682	55.466	962.404	87.9811	424.68	67.2981	2377.18	513.31	4915.94	1101.02	11139.6	2938.59	321	10	1986	0.007944	426.225	160.299	1422.77	1954.73	0.943605	0.950151	0.922961	0.913646	0.942346	0.923716	0.907855	0.907351	0.918429	0.913394	0.878651	0.913142	0.920443	0.894008	0.884189	0.89854	0.908107	0.898792	0.864048	0.890735	1
322	1173	288	20	2	361.508	20.9921	598.141	46.7307	733.375	65.0317	1023.42	33.3155	589.525	101.944	2674.09	624.112	4938.67	1222.84	13104.2	1270.59	322	8	1483	0.005932	413.37	107.106	1069.88	1088.88	0.942684	0.947741	0.920769	0.919083	0.939987	0.927512	0.903911	0.907283	0.918746	0.911328	0.880647	0.915037	0.919083	0.897842	0.884019	0.897168	0.91234	0.895145	0.862104	0.890425	1
326	744	234	19	2	436.923	25.117	634.402	49.4154	764.494	72.7897	1044	41.3914	1037.99	177.231	3187.78	745.637	5612.53	1565.04	13928.3	1642.57	326	13	999	0.003996	490.625	100.873	1654.35	1280.19	0.947948	0.947948	0.917417	0.924925	0.940941	0.928428	0.904404	0.908909	0.915916	0.905906	0.878879	0.913914	0.918919	0.8999	0.879379	0.8999	0.906907	0.892392	0.85986	0.892893	1
328	0	641	211	20	0	0	457.429	28.6638	655.013	54.7511	818.744	120.142	0	0	1192.58	223.124	3516.75	885.751	7156.79	3494.18	328	15	872	0.003488	513.526	104.663	1891.76	1463.07	0.950115	0.948968	0.919151	0.925459	0.942087	0.930619	0.903096	0.90883	0.918578	0.90367	0.87844	0.913991	0.919725	0.899083	0.882454	0.897936	0.909404	0.892202	0.857798	0.897936	1
328	26236	641	211	20	135.506	13.7944	457.429	28.6638	655.013	54.7511	818.744	120.142	32.1111	10.0933	1192.58	223.124	3516.75	885.751	7156.79	3494.18	328	0	27108	0.108432	147.666	70.6073	91.9316	420.264	0.925409	0.942821	0.931183	0.901782	0.926	0.917958	0.888354	0.909012	0.910395	0.903848	0.872621	0.903829	0.880201	0.898738	0.884462	0.891434	0.902224	0.898185	0.84879	0.890438	1
333	1226	452	171	15	329.398	18.5465	549.781	35.2444	750.263	63.412	933.268	142.647	446.281	76.2735	2066.64	393.667	5277.7	1335.94	10645.2	5503.53	333	10	1864	0.007456	426.307	150.432	1364.5	1794.68	0.935891	0.95118	0.929185	0.912017	0.934549	0.920869	0.900215	0.917918	0.921674	0.904775	0.873122	0.905311	0.900483	0.901824	0.891094	0.892436	0.912822	0.895923	0.848444	0.881974	1
334	1099	271	28	2	353.268	21.9044	561.119	39.6369	767.001	62.0965	832.277	41.0061	551.086	103.09	2202.15	458.589	5628.02	1386.71	7095.54	1037.55	334	8	1400	0.0056	402.461	102.246	981.573	1004.04	0.933929	0.951071	0.932143	0.911786	0.931071	0.916429	0.899643	0.917857	0.922857	0.903214	0.873929	0.904643	0.895357	0.904286	0.896071	0.890357	0.911786	0.895357	0.843214	0.879643	1
338	687	223	23	2	432.445	27.5195	599.013	46.5373	807.127	72.3863	905.896	59.2877	1008.8	193.782	2685.17	622.193	6581.82	1764.13	9189.7	1776.33	338	13	935	0.00374	482.401	96.2486	1563.21	1213.78	0.937968	0.950267	0.934225	0.915508	0.930481	0.93262	0.904813	0.914439	0.927273	0.896257	0.874332	0.901604	0.90107	0.905348	0.896791	0.88877	0.909091	0.890374	0.851337	0.879679	1
340	0	584	207	22	0	0	456.83	32.0238	623.949	49.9977	850.816	82.1422	0	0	1191.46	253.463	3036.52	728.354	7733.75	2256.13	340	15	813	0.003252	510.042	100.178	1838.27	1387.65	0.939729	0.9508	0.939729	0.915129	0.931119	0.931734	0.909594	0.916359	0.929274	0.891144	0.871464	0.901599	0.901599	0.905904	0.896064	0.891759	0.910209	0.896064	0.853014	0.876384	1
340	29092	584	207	22	135.874	13.2186	456.83	32.0238	623.949	49.9977	850.816	82.1422	32.2867	9.69891	1191.46	253.463	3036.52	728.354	7733.75	2256.13	340	0	29905	0.11962	146.046	64.385	81.3844	372.424	0.939375	0.944959	0.947116	0.894884	0.918876	0.925648	0.888062	0.888932	0.917154	0.912991	0.883414	0.902424	0.892309	0.894917	0.878682	0.898445	0.895854	0.916552	0.865407	0.902575	1
345	1326	399	171	21	351.199	19.1565	563.545	37.6884	733.484	55.1274	975.932	94.7773	540.104	88.566	2227.66	454.691	4911.09	1093.89	11654.9	3422.89	345	10	1917	0.007668	436.34	142.712	1403.01	1785.85	0.943662	0.946009	0.947053	0.906364	0.928795	0.925665	0.897235	0.888628	0.91784	0.905321	0.878195	0.895931	0.88915	0.896714	0.883151	0.894627	0.895149	0.901408	0.856808	0.898539	1
346	1203	231	41	2	386.278	23.0723	580.244	42.3964	755.962	51.5944	982.994	71.13	718.988	127.904	2436.99	546.226	5358.49	1067.03	11761.5	2507.42	346	8	1477	0.005908	427.684	96.1299	1131.42	1074.36	0.942112	0.944821	0.947867	0.902844	0.930941	0.926202	0.893026	0.88761	0.915369	0.906229	0.874746	0.897089	0.888964	0.894042	0.87847	0.895735	0.894381	0.900812	0.859174	0.89912	1
350	821	192	41	1	472.094	27.0423	621.897	45.6331	796.012	53.7594	912.403	0	1307.98	223.852	2998.02	673.628	6250.24	1239.61	9270.45	0	350	13	1055	0.00422	512.363	88.228	1815.17	1205.49	0.947393	0.952607	0.948815	0.902844	0.927014	0.929384	0.890995	0.891469	0.922275	0.909005	0.882938	0.903318	0.892417	0.893839	0.884834	0.895261	0.897156	0.907583	0.853555	0.890995	1
352	0	714	178	42	0	0	491.281	31.9437	638.971	49.5021	817.766	59.2047	0	0	1477.34	286.03	3257.09	795.33	6789.07	1494.82	352	15	934	0.003736	534.109	92.3074	2055.37	1349.76	0.948073	0.953961	0.951285	0.906317	0.930942	0.929336	0.89561	0.894004	0.923448	0.911135	0.883298	0.90364	0.897752	0.892934	0.885439	0.89454	0.900428	0.904711	0.85439	0.890792	1
352	25080	714	178	42	131.672	13.497	491.281	31.9437	638.971	49.5021	817.766	59.2047	29.4851	9.32577	1477.34	286.03	3257.09	795.33	6789.07	1494.82	352	0	26014	0.104056	146.121	78.023	102.222	455.589	0.945299	0.95931	0.949931	0.90138	0.941358	0.918332	0.897075	0.900688	0.926559	0.915123	0.876317	0.89965	0.907819	0.878834	0.873895	0.891251	0.904109	0.919024	0.868167	0.900919	1
357	967	527	142	36	323.965	17.6255	584.884	37.5884	735.398	54.8785	915.071	58.1617	424.37	68.9442	2486.44	475.574	4949.89	1165.58	9464.19	1813.91	357	11	1672	0.006688	453.874	165.634	1653.3	1894.49	0.949462	0.95305	0.952153	0.902213	0.938696	0.925538	0.894139	0.894737	0.920455	0.920455	0.883373	0.900718	0.912081	0.884868	0.881579	0.898325	0.901017	0.907895	0.867823	0.894438	1
358	865	301	31	2	361.641	21.5439	600.359	40.7831	740.017	44.31	946.122	65.2951	590.487	104.926	2692.22	555.799	5013.36	934.938	10477.8	2133.04	358	9	1199	0.004796	432.327	119.963	1248.96	1208.25	0.948707	0.957882	0.956214	0.902002	0.941201	0.924937	0.887406	0.894495	0.915763	0.922018	0.884904	0.900334	0.915346	0.880734	0.876981	0.901168	0.899917	0.909508	0.873645	0.894912	1
362	524	252	27	2	485.599	27.5466	662.419	46.2294	792.874	40.4338	1049.55	89.09	1422.68	241.447	3614.45	766.146	6142.05	950.134	14386.1	3579.44	362	14	805	0.00322	552.659	102.396	2299.3	1477.74	0.943478	0.962112	0.955901	0.904969	0.939752	0.925466	0.88323	0.895652	0.913043	0.921118	0.872671	0.898758	0.916149	0.884472	0.875776	0.906832	0.9	0.916149	0.87764	0.88882	1
364	0	454	235	26	0	0	498.458	31.8248	674.173	52.0429	827.762	94.8735	0	0	1542.09	294.999	3821.64	895.825	7226.43	3174.91	364	16	715	0.00286	568.185	105.309	2498.02	1629.3	0.943357	0.964336	0.957343	0.909091	0.943357	0.927273	0.888811	0.898601	0.911189	0.92028	0.873427	0.898601	0.917483	0.883217	0.876923	0.905594	0.899301	0.918182	0.882517	0.887413	1
364	28147	454	235	26	135.907	13.5927	498.458	31.8248	674.173	52.0429	827.762	94.8735	32.3599	9.9418	1542.09	294.999	3821.64	895.825	7226.43	3174.91	364	0	28862	0.115448	146.616	70.4942	93.4418	461.233	0.949796	0.960779	0.927604	0.900856	0.944962	0.9253	0.909414	0.907577	0.924382	0.911614	0.865099	0.893597	0.90853	0.879478	0.868443	0.884814	0.907404	0.903454	0.864978	0.903939	1
369	1276	320	204	24	361.17	18.3534	608.906	39.3545	787.985	55.0013	938.608	91.2338	586.526	89.2952	2804.53	541.888	6070.19	1281.73	10393.6	3762.71	369	10	1824	0.007296	459.966	163.473	1717.99	2153.75	0.950658	0.967379	0.94216	0.907895	0.944627	0.92818	0.903783	0.905154	0.919682	0.914474	0.875822	0.891447	0.912829	0.887061	0.869243	0.899397	0.907072	0.907346	0.874452	0.902961	1
370	1164	203	48	2	402.4	22.6842	629.562	43.2736	796.964	60.7408	898.592	45.5255	811.479	137.708	3103.53	645.294	6296.56	1454.84	8925.03	1341.49	370	8	1417	0.005668	449.009	107.982	1337.1	1318.29	0.952364	0.96789	0.937544	0.907904	0.94566	0.927311	0.909315	0.90367	0.919195	0.917078	0.876147	0.889555	0.913903	0.88885	0.865914	0.899435	0.908963	0.902611	0.87156	0.910374	1
374	794	170	43	1	489.678	27.8626	673.134	47.7728	845.869	69.3928	916.048	0	1458.78	249.388	3793.55	806.83	7544.19	1928.05	9381.5	0	374	13	1008	0.004032	536.236	101.503	2120	1562.53	0.951885	0.969246	0.939484	0.909226	0.949901	0.931052	0.913194	0.907738	0.916667	0.922619	0.875	0.890873	0.914187	0.891369	0.87004	0.908234	0.906746	0.90377	0.87252	0.909722	1
376	0	709	159	44	0	0	510.175	32.7942	695.995	51.3533	864.482	73.9415	0	0	1653.23	320.759	4196.56	932.077	8065.72	2173.28	376	15	912	0.003648	559.665	105.767	2406.02	1733.27	0.951206	0.969298	0.941338	0.908991	0.949561	0.933662	0.915022	0.904605	0.917215	0.923246	0.876645	0.891447	0.916118	0.891447	0.870066	0.909539	0.905702	0.904605	0.873355	0.912281	1
376	26323	709	159	44	133.981	13.2397	510.175	32.7942	695.995	51.3533	864.482	73.9415	30.9884	9.44111	1653.23	320.759	4196.56	932.077	8065.72	2173.28	376	0	27235	0.10894	148.235	80.0549	110.519	532.212	0.949624	0.952506	0.916633	0.909748	0.923719	0.924234	0.901818	0.892491	0.922948	0.897375	0.868258	0.894162	0.911217	0.904718	0.878208	0.903488	0.912594	0.904057	0.86723	0.892877	1
381	1106	528	135	42	362.469	18.8495	621.338	40.392	809.835	58.1575	981.477	86.0685	593.067	92.6778	2979.52	581.721	6591.92	1410.12	11795.2	3185.9	381	11	1811	0.007244	485.647	171.134	1995.82	2402.73	0.951684	0.95693	0.930977	0.90116	0.938432	0.931253	0.909994	0.895362	0.918001	0.91524	0.876864	0.890944	0.909166	0.904473	0.872446	0.911375	0.905853	0.90392	0.872446	0.904197	1
382	1022	330	22	2	401.969	23.2403	638.325	47.8618	842.499	74.2479	995.087	60.127	809.262	140.002	3242.83	731.893	7475.6	1975.08	12142.5	2170.55	382	9	1376	0.005504	466.558	117.83	1515.95	1424.91	0.953125	0.953125	0.929142	0.899709	0.9375	0.928416	0.913517	0.898619	0.919695	0.910247	0.875727	0.889535	0.90843	0.90843	0.876453	0.912064	0.90734	0.90189	0.867733	0.90189	1
386	702	286	20	2	471.924	28.9169	675.894	54.3401	881.441	89.2654	1014.52	76.6004	1308.38	239.155	3856.25	927.352	8620.6	2694.74	12942	2875.48	386	13	1010	0.00404	538.866	113.094	2197.69	1678.56	0.95099	0.95495	0.928713	0.903465	0.939604	0.928713	0.911881	0.89604	0.920792	0.913861	0.875248	0.889604	0.910396	0.911881	0.878218	0.909406	0.906436	0.905446	0.871782	0.9	1
388	0	625	259	22	0	0	492.98	33.7097	698.211	57.7406	920.748	104.83	0	0	1494.59	303.047	4253.71	1047.36	9898.61	3471.78	388	16	906	0.003624	562.037	117.129	2487.42	1890.82	0.950883	0.958609	0.92936	0.905077	0.942053	0.92936	0.910596	0.897351	0.923289	0.914459	0.878035	0.890177	0.914459	0.910596	0.875276	0.907837	0.907837	0.905629	0.873068	0.904525	1
388	26658	625	259	22	134.684	13.6185	492.98	33.7097	698.211	57.7406	920.748	104.83	31.5222	9.91144	1494.59	303.047	4253.71	1047.36	9898.61	3471.78	388	0	27564	0.110256	148.731	80.2239	112.245	556.182	0.94237	0.938525	0.931686	0.900541	0.923977	0.921982	0.903425	0.892704	0.928349	0.902536	0.87988	0.904114	0.902917	0.899706	0.883834	0.899017	0.910916	0.90718	0.861268	0.881639	1
393	1181	459	221	18	356.794	19.412	601.619	40.3329	806.65	64.0422	1046.21	109.863	566.19	92.653	2707.91	539.653	6537.14	1562.66	14421.4	4841.95	393	11	1879	0.007516	476.114	173.182	1924.37	2428.25	0.947845	0.947578	0.935338	0.903406	0.927621	0.920703	0.905269	0.89356	0.931613	0.89835	0.881852	0.899415	0.910059	0.908994	0.881586	0.914316	0.911123	0.909526	0.866418	0.897286	1
394	1058	280	43	0	397.235	23.9489	618.765	45.69	820.923	68.3884	0	0	781.811	141.476	2953.25	647.049	6901.54	1724.01	0	0	394	9	1381	0.005524	455.343	114.766	1412.62	1384.54	0.949312	0.943881	0.935916	0.905141	0.922158	0.919261	0.905865	0.893555	0.932295	0.893555	0.878349	0.903693	0.909124	0.912744	0.884504	0.914555	0.91021	0.9084	0.868573	0.893555	1
398	723	240	38	0	483.119	29.2223	660.259	51.2181	855.925	72.3025	0	0	1402.93	254.765	3591.18	832.909	7821.72	1950.52	0	0	398	13	1001	0.004004	539.743	105.059	2171.26	1574.63	0.953047	0.945055	0.938062	0.90959	0.919081	0.922577	0.901598	0.895604	0.929071	0.900599	0.875624	0.898102	0.912587	0.918581	0.886613	0.914086	0.906094	0.909091	0.87013	0.892607	1
400	0	629	229	37	0	0	509.266	33.6154	686.138	57.6549	878.023	83.6437	0	0	1645.49	325.25	4040.64	1020.49	8489.93	2433.95	400	16	895	0.00358	569.766	109.086	2541.29	1785.43	0.955307	0.94581	0.940782	0.909497	0.920112	0.922346	0.900559	0.898324	0.92905	0.903352	0.87486	0.898883	0.911732	0.919553	0.886592	0.913408	0.906145	0.905028	0.87486	0.89162	1
400	28959	629	229	37	135.872	13.2833	509.266	33.6154	686.138	57.6549	878.023	83.6437	32.2948	9.77617	1645.49	325.25	4040.64	1020.49	8489.93	2433.95	400	0	29854	0.119416	148.88	77.4772	107.512	527.941	0.93835	0.950794	0.949789	0.913027	0.931768	0.924382	0.888909	0.909593	0.915556	0.908254	0.880083	0.901387	0.89941	0.876767	0.871223	0.897602	0.902643	0.916644	0.872111	0.874338	1
405	1365	459	196	33	358.325	18.8853	616.961	39.1183	795.692	65.9236	984.842	95.8296	573.168	90.921	2915.44	552.271	6285.7	1564.82	11982.5	3708.15	405	10	2053	0.008212	467.975	169.251	1825.61	2322.57	0.947638	0.945933	0.944228	0.915733	0.922309	0.923283	0.897467	0.901607	0.919386	0.906965	0.875304	0.902094	0.906478	0.896493	0.873843	0.905017	0.902338	0.919143	0.870677	0.887482	1
406	1221	257	33	1	385.659	23.0841	630.79	44.2729	788.911	72.366	875.077	0	715.61	129.058	3123.35	656.087	6156	1740.19	8183.08	0	406	8	1512	0.006048	436.45	110.54	1248.54	1239.73	0.950066	0.946759	0.949405	0.916667	0.926587	0.926257	0.896495	0.902447	0.918651	0.907077	0.874008	0.903439	0.903439	0.896825	0.871362	0.902116	0.899802	0.922619	0.871693	0.885582	1
410	828	211	28	1	482.543	29.0594	677.679	50.6922	829.549	82.5848	910.124	0	1397.8	252.945	3876.96	871.462	7184.91	2230.83	9201.44	0	410	13	1068	0.004272	530.593	99.4154	2046.63	1434.74	0.95412	0.946629	0.952715	0.922753	0.930243	0.927903	0.89794	0.910112	0.917603	0.911049	0.872659	0.904963	0.907772	0.90309	0.876404	0.905899	0.902622	0.924625	0.873127	0.883895	1
412	0	719	200	27	0	0	507.41	33.4894	704.264	56.2236	859.61	94.8803	0	0	1627.76	327.223	4359	1041.81	8041.93	2696.99	412	15	946	0.003784	559.081	104.12	2388.25	1640.56	0.957717	0.948732	0.951903	0.922833	0.927061	0.930233	0.901691	0.914905	0.919662	0.911734	0.875264	0.905391	0.905391	0.905391	0.875793	0.90592	0.900634	0.92389	0.877378	0.887949	1
412	23412	719	200	27	135.856	13.7757	507.41	33.4894	704.264	56.2236	859.61	94.8803	32.3526	10.1521	1627.76	327.223	4359	1041.81	8041.93	2696.99	412	0	24358	0.097432	152.293	85.3801	123.85	558.403	0.943961	0.953814	0.951823	0.898801	0.929387	0.918979	0.888148	0.902003	0.900382	0.925712	0.889359	0.899992	0.897364	0.878028	0.868401	0.907402	0.882072	0.915818	0.878295	0.896482	1
417	1128	541	163	25	357.436	19.0243	615.215	37.7347	809.133	58.4305	976.161	109.621	569.014	90.3105	2888.82	536.837	6576.57	1438.61	11768.6	3948.92	417	11	1857	0.007428	480.513	168.433	1922.94	2252.04	0.944534	0.94965	0.955304	0.910339	0.927841	0.921648	0.887991	0.915455	0.903339	0.914917	0.883414	0.903339	0.899838	0.885568	0.872106	0.906031	0.888799	0.91357	0.879106	0.886645	1
418	1029	287	36	0	392.54	23.0689	634.701	44.4778	848.43	62.5256	0	0	754.112	132.154	3181.77	683.115	7580.81	1634.61	0	0	418	9	1352	0.005408	456.084	121.958	1451.23	1479.7	0.939349	0.953772	0.95747	0.904586	0.930843	0.921598	0.890533	0.91679	0.900888	0.920118	0.884615	0.902737	0.897929	0.885725	0.873521	0.906805	0.886834	0.913462	0.880178	0.888683	1
422	691	246	30	0	487.787	27.8997	681.251	49.8817	898.983	68.2446	0	0	1442.13	246.426	3936.15	888.743	9019.98	1995.51	0	0	422	13	967	0.003868	549.76	110.726	2311.69	1725	0.945191	0.953981	0.958118	0.912616	0.935367	0.92606	0.895553	0.918304	0.902275	0.923475	0.885212	0.90848	0.90486	0.889866	0.876939	0.903826	0.885212	0.91727	0.876939	0.898139	1
424	0	616	233	29	0	0	498.34	32.6928	693.88	57.1976	912.113	76.9667	0	0	1542.02	302.714	4175.69	1056.25	9456.52	2327.51	424	15	878	0.003512	563.898	115.402	2502.35	1877.96	0.947039	0.95615	0.960137	0.916856	0.941913	0.923121	0.899772	0.920843	0.90205	0.922551	0.884396	0.909453	0.905467	0.896925	0.878132	0.903189	0.886674	0.919134	0.877563	0.899203	1
424	27912	616	233	29	136.257	13.9507	498.34	32.6928	693.88	57.1976	912.113	76.9667	32.6567	10.3024	1542.02	302.714	4175.69	1056.25	9456.52	2327.51	424	0	28790	0.11516	149.299	77.4718	107.974	536.651	0.933206	0.956773	0.943852	0.898628	0.943887	0.927978	0.906096	0.891768	0.917558	0.926242	0.900052	0.876433	0.903699	0.893505	0.863338	0.90943	0.88562	0.913512	0.86761	0.9124	1
429	1355	470	191	26	367.779	19.5447	610.699	39.0854	812.518	64.8943	1035.1	92.9734	619.617	99.0798	2828.69	546.781	6681.37	1591.85	13834.2	3576.27	429	10	2042	0.008168	473.787	166.205	1863.32	2389.98	0.940989	0.958864	0.954946	0.909892	0.941969	0.929971	0.909158	0.900588	0.908178	0.928501	0.900343	0.899608	0.904261	0.894221	0.868266	0.912831	0.88002	0.913565	0.877081	0.902302	1
430	1226	286	35	6	396.049	23.5886	625.669	45.2664	823.131	68.4885	1054.91	88.0701	774.667	138.986	3051.04	662.448	6955.46	1690.35	14594.9	3537.71	430	8	1553	0.006212	450.506	116.123	1386.57	1545.18	0.943335	0.962331	0.951706	0.910174	0.94237	0.92756	0.913715	0.89633	0.907276	0.925306	0.904701	0.897939	0.905023	0.891178	0.864778	0.90953	0.873793	0.914037	0.876046	0.898905	1
434	836	241	33	6	474.314	29.2533	665.152	48.4754	861.674	74.8277	1083.18	76.3798	1328.49	245.936	3663.71	799.222	7989.21	2044.8	15701.8	3150.98	434	13	1116	0.004464	530.253	111.853	2107.01	1831.5	0.948925	0.962814	0.952061	0.907258	0.9431	0.929659	0.912634	0.905018	0.90457	0.921147	0.901882	0.893817	0.904122	0.893369	0.87052	0.914875	0.867384	0.909946	0.870072	0.90009	1
436	0	741	224	37	0	0	501.896	34.4608	694.326	56.3046	916.5	117.435	0	0	1577.02	323.671	4180.46	1017.06	9869.81	4106.06	436	15	1002	0.004008	560.224	115.41	2465.24	2048.65	0.951597	0.961078	0.952096	0.903194	0.944112	0.932635	0.91517	0.906687	0.90519	0.924651	0.904691	0.895709	0.904691	0.891218	0.870758	0.917665	0.864271	0.916168	0.86976	0.899202	1
436	32446	741	224	37	130.838	12.9978	501.896	34.4608	694.326	56.3046	916.5	117.435	28.8758	8.81784	1577.02	323.671	4180.46	1017.06	9869.81	4106.06	436	0	33448	0.133792	143.702	76.9458	101.862	546.167	0.933718	0.951088	0.934989	0.901145	0.924629	0.913358	0.913597	0.899605	0.920937	0.912895	0.882788	0.874402	0.922551	0.895554	0.866659	0.909427	0.889859	0.904314	0.87805	0.902311	1
441	1209	564	188	33	340.698	18.1442	603.183	40.5324	799.024	63.1238	1019.44	117.281	493.082	78.6215	2729.16	544.861	6353.25	1513.14	13433	4905.37	441	11	1994	0.007976	469.387	177.832	1892.22	2483.43	0.939569	0.959378	0.940822	0.909729	0.941825	0.923521	0.921264	0.894935	0.918756	0.918004	0.901956	0.876379	0.915246	0.89995	0.876379	0.903962	0.87337	0.909228	0.881143	0.907723	1
442	1088	314	33	2	386.079	23.0831	623.225	42.8786	807.618	66.4832	1031.49	39.7134	717.908	128.55	3011.11	621.552	6569.77	1624.01	13432.1	1538.63	442	9	1437	0.005748	448.477	118.171	1371.08	1376.46	0.938413	0.962074	0.943285	0.909882	0.943285	0.925191	0.926583	0.891093	0.921712	0.919972	0.900139	0.87126	0.917189	0.896312	0.876827	0.903271	0.871955	0.902923	0.882394	0.91023	1
446	751	259	30	2	460.318	27.3198	658.066	48.5519	842.658	86.5135	1034.19	21.5407	1213.78	215.315	3549.48	774.714	7539.05	2263.37	13495.2	838.607	446	13	1042	0.004168	521.579	110.218	2000.03	1584.51	0.942898	0.963532	0.939539	0.910749	0.945298	0.928503	0.925144	0.893474	0.918426	0.916027	0.900192	0.867083	0.913148	0.896353	0.880998	0.904511	0.872841	0.901152	0.877639	0.90739	1
448	0	659	239	32	0	0	483.493	31.9157	679.296	52.4822	874.982	95.4601	0	0	1409.06	278.675	3908.61	894.734	8471.21	2758.32	448	15	930	0.00372	547.283	113.138	2294.41	1749.4	0.943011	0.965054	0.941935	0.914516	0.947849	0.925806	0.925269	0.890323	0.92043	0.922043	0.901075	0.867204	0.919355	0.894624	0.87957	0.905914	0.874731	0.902151	0.874731	0.910215	1
448	28248	659	239	32	132.64	13.4564	483.493	31.9157	679.296	52.4822	874.982	95.4601	30.1199	9.48923	1409.06	278.675	3908.61	894.734	8471.21	2758.32	448	0	29178	0.116712	145.856	76.737	102.291	505.806	0.950733	0.935962	0.936716	0.90342	0.924943	0.918774	0.886952	0.905991	0.917969	0.913925	0.864059	0.894578	0.916992	0.900953	0.879618	0.899428	0.886387	0.909007	0.87033	0.887347	1
453	1118	483	194	31	331.644	18.4909	580.801	37.9817	776.401	60.3992	975.543	96.8141	455.344	76.6547	2436.02	474.437	5827.2	1349.72	11652.9	3419.73	453	11	1826	0.007304	455.733	173.824	1740.08	2244.3	0.948795	0.944688	0.938664	0.902793	0.938664	0.920318	0.910186	0.903614	0.913198	0.921413	0.879244	0.881982	0.915663	0.90115	0.879244	0.902793	0.891292	0.909091	0.879518	0.900602	1
454	1006	276	35	0	369.154	22.0425	597.664	39.6043	797.991	64.7231	0	0	627.926	112.18	2654.22	519.599	6331.4	1420	0	0	454	9	1317	0.005268	428.439	114.571	1204.14	1229.92	0.950645	0.940015	0.935839	0.900532	0.936219	0.91306	0.905087	0.903569	0.916856	0.921412	0.869021	0.886105	0.919894	0.90205	0.881929	0.899772	0.90205	0.910402	0.882308	0.898254	1
458	659	235	32	0	472.535	28.426	648.256	44.6887	850.216	68.9733	0	0	1312.96	236.932	3386.97	693.732	7652.37	1752.22	0	0	458	13	926	0.003704	530.181	103.386	2058.37	1480.87	0.951404	0.935205	0.939525	0.906587	0.939525	0.916307	0.903348	0.900108	0.920086	0.926566	0.87527	0.891469	0.926026	0.905508	0.883909	0.899028	0.899568	0.909827	0.87905	0.902268	1
460	0	578	223	29	0	0	498.388	33.475	671.268	48.6058	858.69	81.7386	0	0	1543.44	311.383	3764.41	813.659	7942.73	2263.43	460	16	830	0.00332	557.425	103.581	2363.75	1583.54	0.954819	0.935542	0.940361	0.907831	0.937349	0.916867	0.906024	0.904819	0.922289	0.926506	0.875301	0.890361	0.93012	0.907831	0.881325	0.899398	0.898193	0.907831	0.880723	0.905422	1
460	31112	578	223	29	140.178	13.6548	498.388	33.475	671.268	48.6058	858.69	81.7386	35.4434	10.7275	1543.44	311.383	3764.41	813.659	7942.73	2263.43	460	0	31942	0.127768	151.02	69.7613	95.9435	449.97	0.94191	0.949017	0.952382	0.918117	0.934381	0.92992	0.896281	0.914063	0.903168	0.925928	0.863565	0.911026	0.906581	0.902573	0.880393	0.903998	0.889143	0.919808	0.872456	0.900538	1
465	1734	428	186	26	342.831	19.1566	597.725	40.1192	773.348	55.327	955.534	90.1545	502.794	84.7716	2655.96	528.887	5743.76	1245.75	10927.1	3183.93	465	9	2374	0.009496	429.226	154.173	1415.77	1905.98	0.954507	0.947767	0.947978	0.913648	0.935762	0.92818	0.899326	0.914701	0.91112	0.927759	0.862258	0.903538	0.915965	0.905013	0.885847	0.90417	0.890059	0.91786	0.868366	0.902906	1
466	1550	241	33	2	370.012	23.6938	609.955	44.5712	774.002	50.7756	960.842	70.8835	633.307	122.247	2828.61	618.552	5744.27	1137.64	10994	2388.25	466	8	1826	0.007304	409.628	100.756	1026.76	1078.77	0.958105	0.949617	0.952629	0.91621	0.936199	0.930175	0.897864	0.918401	0.908817	0.927163	0.858434	0.909091	0.911555	0.908269	0.88609	0.903067	0.889376	0.91977	0.867196	0.900602	1
470	1048	203	32	2	436.76	27.8075	642.247	50.5039	810.361	60.2124	964.908	41.3831	1039.17	199.225	3308.27	789.486	6612.3	1487.28	11016.5	1404.4	470	12	1285	0.00514	479.348	99.4654	1551.95	1291.45	0.959144	0.950584	0.954086	0.918677	0.937354	0.931128	0.899611	0.920623	0.91323	0.925292	0.861479	0.910506	0.91284	0.905837	0.89144	0.911284	0.888716	0.919844	0.866926	0.9	1
472	0	888	192	32	0	0	455.156	31.7899	662.975	52.6195	843.333	80.2438	0	0	1178.24	245.285	3638.94	885.535	7527.41	2189.16	472	14	1112	0.004448	502.209	105.117	1785.82	1468.92	0.958633	0.95009	0.957734	0.920414	0.93795	0.930755	0.90018	0.92491	0.914119	0.92536	0.859712	0.909173	0.915018	0.909622	0.888489	0.906924	0.889838	0.919065	0.867806	0.899281	1
472	31178	888	192	32	134.73	13.2942	455.156	31.7899	662.975	52.6195	843.333	80.2438	31.5072	9.62358	1178.24	245.285	3638.94	885.535	7527.41	2189.16	472	0	32290	0.12916	147.385	71.0038	91.922	420.397	0.949752	0.95895	0.941514	0.909802	0.937504	0.926432	0.901316	0.919805	0.901332	0.9155	0.877191	0.90144	0.910901	0.900496	0.878956	0.899396	0.884531	0.931898	0.875163	0.895494	1
477	1384	634	166	26	344.351	18.395	556.938	38.21	768.582	62.5114	949.143	93.405	509.08	82.0853	2151.87	442.268	5663.86	1410.7	10734.9	3260.81	477	10	2210	0.00884	444.318	147.716	1487.86	1837.72	0.948416	0.953167	0.947059	0.917873	0.936425	0.927602	0.901131	0.928507	0.916063	0.914253	0.869231	0.904751	0.912896	0.898869	0.88371	0.899095	0.885973	0.923077	0.865611	0.893891	1
478	1251	371	29	1	376.502	23.1463	571.896	42.0305	795.534	67.7729	877.624	0	666.428	123.092	2333.98	518.214	6288.3	1568.53	8254.43	0	478	9	1652	0.006608	428.042	100.175	1144.2	1049.22	0.945218	0.957627	0.945823	0.917373	0.935835	0.928874	0.899818	0.930993	0.914952	0.913438	0.872276	0.908293	0.910109	0.898002	0.882264	0.899213	0.881356	0.925242	0.868947	0.894068	1
482	873	307	28	1	482.754	28.387	623.459	47.0537	855.442	70.3173	828.379	0	1398.89	244.554	3023.11	688.948	7799.65	1874.07	6946.71	0	482	13	1209	0.004836	527.4	87.2246	1964.16	1252.88	0.947064	0.957816	0.948718	0.913978	0.941274	0.935484	0.89909	0.930108	0.919768	0.909429	0.877585	0.907361	0.912738	0.898677	0.884202	0.902812	0.876758	0.925972	0.873449	0.894955	1
484	0	767	282	27	0	0	503.355	33.8961	643.444	51.0524	881.267	84.3184	0	0	1589.91	319.561	3327.52	790.14	8585.69	2464.33	484	15	1076	0.004304	549.553	90.9574	2220.85	1417.78	0.951208	0.958643	0.94842	0.915892	0.943773	0.942379	0.900558	0.931691	0.920539	0.912175	0.879647	0.912175	0.91171	0.896375	0.888941	0.902416	0.876394	0.921468	0.871747	0.899164	1
484	26573	767	282	27	134.613	13.4818	503.355	33.8961	643.444	51.0524	881.267	84.3184	31.4547	9.81583	1589.91	319.561	3327.52	790.14	8585.69	2464.33	484	0	27649	0.110596	150.761	83.2847	116.658	507.545	0.947322	0.955532	0.946526	0.907791	0.939763	0.939708	0.921769	0.914644	0.898242	0.920051	0.88911	0.88043	0.903107	0.89902	0.871424	0.900882	0.86401	0.904445	0.872093	0.895403	1
489	1214	569	232	23	353.14	19.4443	611.135	40.563	750.556	59.3881	983.544	93.9886	549.165	91.1531	2837.23	564.46	5269.97	1242.27	11919.6	3488.08	489	11	2038	0.008152	477.526	163.591	1853.71	2040.29	0.952895	0.958292	0.94578	0.909715	0.938911	0.934495	0.909961	0.92738	0.904809	0.915604	0.890579	0.895976	0.904563	0.897203	0.883955	0.900393	0.870461	0.914868	0.875368	0.896958	1
490	1095	334	37	2	380.661	23.1507	623.646	47.2766	760.92	67.7567	1027.01	44.9759	688.492	125.74	3026.3	693.686	5516.51	1437.92	13275.4	1727.73	490	9	1468	0.005872	446.409	119.795	1359.23	1332.07	0.953678	0.961172	0.942779	0.908038	0.940395	0.933924	0.913488	0.927452	0.900886	0.912466	0.891689	0.887262	0.907016	0.898161	0.883856	0.89782	0.870913	0.913147	0.878065	0.895777	1
494	717	278	33	2	468.662	28.3616	665.592	48.9354	805.183	74.3211	1046.39	5.48843	1281.24	233.094	3671.69	798.912	6542.39	1759.57	13959.6	218.681	494	14	1030	0.00412	533.717	109.063	2119.61	1532.24	0.950971	0.96165	0.936408	0.912621	0.940777	0.937864	0.911165	0.925728	0.902913	0.914078	0.888835	0.891262	0.908738	0.895631	0.886893	0.896602	0.877184	0.925243	0.879612	0.895631	1
496	0	646	256	35	0	0	498.061	32.5798	696.051	53.2192	848.259	92.7715	0	0	1539.37	302.78	4202.01	946.268	7725.68	2637.19	496	16	937	0.003748	565.235	112.275	2497.91	1736.47	0.950907	0.962113	0.940235	0.916222	0.940235	0.942903	0.914088	0.927428	0.90555	0.915155	0.888474	0.892743	0.909285	0.900213	0.890075	0.897012	0.878335	0.927962	0.878869	0.895411	1
496	27354	646	256	35	131.138	13.4977	498.061	32.5798	696.051	53.2192	848.259	92.7715	29.1395	9.33785	1539.37	302.78	4202.01	946.268	7725.68	2637.19	496	0	28291	0.113164	145.515	81.4132	110.905	543.257	0.949684	0.953925	0.940599	0.924676	0.935757	0.926814	0.918437	0.913506	0.910855	0.91667	0.88993	0.876851	0.919232	0.88484	0.874395	0.895903	0.872486	0.905924	0.883868	0.902142	1
501	1051	485	210	32	351.157	19.45	605.092	38.5119	806.742	61.7581	949.931	79.915	540.058	89.7279	2751.43	527.285	6529.82	1466.31	10675.6	2635.87	501	11	1778	0.007112	485.011	178.42	2033.14	2377.1	0.954162	0.961474	0.941507	0.929696	0.935883	0.944319	0.915354	0.917604	0.915073	0.920979	0.890326	0.88667	0.917885	0.887795	0.875703	0.904949	0.874859	0.914229	0.871766	0.896513	1
502	951	274	28	1	389.347	23.3314	624.704	46.308	799.078	61.8441	972.495	0	736.257	132.648	3039.55	686.492	6349.24	1455.76	11216	0	502	9	1254	0.005016	450.386	115.603	1373.22	1306.97	0.95614	0.962121	0.938995	0.931021	0.938198	0.943381	0.917863	0.915869	0.917464	0.927831	0.890351	0.885965	0.923046	0.884769	0.871212	0.906699	0.87799	0.913078	0.863238	0.899522	1
506	654	234	27	1	462.245	28.103	659.696	51.5532	843.622	68.7971	1023.08	0	1229.67	224.241	3583.15	844.506	7482.61	1902.78	13050	0	506	13	916	0.003664	524.54	109.963	2028.1	1551.55	0.957969	0.967249	0.937773	0.931223	0.939956	0.94869	0.920306	0.912664	0.918668	0.929039	0.895742	0.887555	0.925764	0.887555	0.872817	0.91321	0.878275	0.919214	0.865721	0.901747	1
508	0	572	223	27	0	0	480.808	32.0943	676.392	55.7511	867.278	72.4332	0	0	1386.21	277.341	3868.67	961.7	8131.1	1968.95	508	16	822	0.003288	546.562	112.66	2281.23	1672.39	0.960462	0.96837	0.93674	0.931873	0.941606	0.95073	0.917883	0.912409	0.922749	0.93309	0.899027	0.885036	0.924574	0.888686	0.873479	0.916667	0.876521	0.920316	0.868613	0.903285	1
508	27352	572	223	27	134.6	13.3147	480.808	32.0943	676.392	55.7511	867.278	72.4332	31.4205	9.59681	1386.21	277.341	3868.67	961.7	8131.1	1968.95	508	0	28174	0.112696	146.619	73.14	97.0605	474.404	0.951551	0.936289	0.941418	0.921133	0.933343	0.92399	0.903368	0.914247	0.927078	0.913999	0.867573	0.884007	0.928693	0.893377	0.885852	0.884805	0.898009	0.906581	0.86823	0.901558	1
513	1241	415	185	25	363.024	18.9911	592.897	39.1594	792.646	63.4606	992.674	57.586	595.841	93.7337	2591.53	518.685	6206.22	1509.7	12044.5	2070.52	513	10	1866	0.007464	465.178	161.096	1749.3	2186.57	0.953376	0.948553	0.937031	0.935423	0.93194	0.931404	0.915327	0.907288	0.922562	0.918542	0.884244	0.883441	0.925509	0.889068	0.87567	0.893087	0.886388	0.903537	0.868167	0.907556	1
514	1150	247	36	1	401.157	23.4953	610.138	42.3665	809.835	60.8791	956.151	0	804.61	141.713	2826.96	592.405	6601.14	1459.02	10662.3	0	514	8	1434	0.005736	447.8	102.954	1305.34	1222.7	0.953278	0.946304	0.937936	0.941074	0.929568	0.92643	0.916318	0.909344	0.923291	0.917364	0.879707	0.883891	0.92887	0.888075	0.878312	0.889121	0.884589	0.898536	0.864714	0.909693	1
518	796	210	34	1	493.957	29.9612	654.741	48.1191	854.795	71.6942	1022.3	0	1499.14	273.528	3495.89	765.019	7789.43	1948.79	13020.6	0	518	13	1041	0.004164	538.684	95.1661	2118.46	1462.84	0.951009	0.948607	0.940442	0.941883	0.929395	0.928915	0.916907	0.913064	0.923151	0.923631	0.882805	0.889529	0.926033	0.888088	0.872719	0.894332	0.87464	0.897695	0.865994	0.917387	1
520	0	717	192	34	0	0	515.513	35.2146	675.856	52.8734	882.395	84.544	0	0	1708.1	351.006	3851.59	897.101	8621.29	2539.61	520	15	943	0.003772	561.387	98.7579	2393.78	1636.63	0.95334	0.950159	0.943266	0.941676	0.92895	0.92895	0.920997	0.916755	0.922587	0.922587	0.88123	0.890774	0.925239	0.889714	0.871686	0.891835	0.875398	0.899788	0.868505	0.918876	1
520	25635	717	192	34	134.915	13.6525	515.513	35.2146	675.856	52.8734	882.395	84.544	31.6837	9.91861	1708.1	351.006	3851.59	897.101	8621.29	2539.61	520	0	26578	0.106312	150.046	82.1584	115.492	534.856	0.944635	0.944992	0.945312	0.923734	0.929509	0.938464	0.899052	0.92458	0.929171	0.918391	0.873805	0.90479	0.910678	0.892768	0.882422	0.902231	0.883136	0.910245	0.8628	0.904263	1
525	1168	543	160	28	359.028	19.9102	625.359	41.8018	792.301	56.4135	993.908	88.4988	577.025	95.2368	3039.8	617.037	6173.38	1319.3	12255.2	3347.81	525	10	1899	0.007596	481.049	168.167	1924.94	2234.6	0.951553	0.940758	0.946288	0.92654	0.933123	0.934702	0.90416	0.921801	0.928383	0.925487	0.88178	0.898104	0.918378	0.887572	0.88178	0.894418	0.884676	0.899947	0.867562	0.911796	1
526	1058	340	18	0	385.824	24.4431	642.745	46.7663	825.316	72.0699	0	0	717.412	135.705	3307.14	723.695	7021.15	1662.35	0	0	526	9	1416	0.005664	453.101	121.722	1419.37	1340.67	0.951624	0.941384	0.946328	0.925847	0.93291	0.934675	0.903249	0.930438	0.934675	0.921963	0.876412	0.89548	0.915607	0.887006	0.890537	0.89548	0.887712	0.902542	0.866525	0.909605	1
530	701	282	17	0	481.65	29.842	688.526	52.1306	874.73	80.0295	0	0	1390.94	257	4066.99	928.483	8372.26	2121.3	0	0	530	13	1000	0.004	546.672	109.395	2264.27	1565.64	0.951	0.9435	0.9485	0.9245	0.931	0.9335	0.9055	0.9345	0.936	0.9245	0.881	0.895	0.92	0.8855	0.8915	0.8955	0.8895	0.9035	0.862	0.904	1
532	0	607	265	13	0	0	496.738	33.8096	703.926	55.348	921.795	86.9387	0	0	1528.75	311.507	4350.21	1018.13	9806.23	2579.18	532	15	885	0.00354	565.021	112.506	2495.19	1711.96	0.951412	0.946893	0.950282	0.926554	0.931638	0.935593	0.905085	0.932203	0.937288	0.925989	0.881356	0.89661	0.920904	0.883616	0.89096	0.896045	0.888136	0.910169	0.859322	0.901695	1
532	27630	607	265	13	136.349	14.0125	496.738	33.8096	703.926	55.348	921.795	86.9387	32.7289	10.3316	1528.75	311.507	4350.21	1018.13	9806.23	2579.18	532	0	28515	0.11406	149.653	78.162	109.154	522.895	0.9468	0.953972	0.947414	0.9192	0.928178	0.943766	0.90114	0.922392	0.918745	0.910451	0.875487	0.906523	0.910819	0.898124	0.885604	0.900824	0.874943	0.928126	0.86081	0.883237	1
537	1269	420	225	10	340.721	19.0043	597.589	39.9285	803.881	65.1532	1023.17	88.213	493.578	82.404	2653.92	528.947	6475.07	1567.8	13336.5	3202.76	537	10	1924	0.007696	454.505	173.456	1731.42	2221.3	0.952703	0.95868	0.947505	0.922037	0.925676	0.935291	0.904886	0.928534	0.932952	0.917879	0.867204	0.904886	0.912162	0.888773	0.883836	0.900208	0.883836	0.920478	0.860187	0.89657	1
538	1132	263	40	1	373.902	22.8612	615.382	47.301	802.57	69.8391	884.73	0	652.691	119.762	2909.24	665.479	6462.84	1698.23	8455.67	0	538	8	1436	0.005744	430.425	117.23	1233.25	1323.26	0.952994	0.958565	0.950209	0.919568	0.928969	0.935933	0.901462	0.933496	0.932799	0.920265	0.866643	0.907033	0.91156	0.892409	0.887883	0.90007	0.881267	0.918175	0.860724	0.897981	1
542	771	215	33	1	454.406	28.1078	657.155	56.4991	849.208	75.4992	927.761	0	1168.87	216.635	3555.17	909.815	7658.07	2057.56	9744.35	0	542	13	1020	0.00408	510.379	110.674	1890.22	1568.87	0.953922	0.957843	0.94951	0.920098	0.929902	0.938235	0.903431	0.937255	0.934314	0.928431	0.872549	0.909314	0.910294	0.892647	0.890196	0.89951	0.886765	0.919608	0.864216	0.891176	1
544	0	671	202	34	0	0	472.187	32.2807	673.583	60.0009	875.405	79.3874	0	0	1314.11	268.393	3833.67	1030.62	8393.2	2300.16	544	15	907	0.003628	532.155	115.502	2140.62	1759.96	0.958655	0.96086	0.950937	0.921169	0.931092	0.937707	0.901323	0.938809	0.936053	0.928335	0.870452	0.913451	0.911797	0.894708	0.889746	0.901874	0.895259	0.915656	0.864939	0.888093	1
544	32330	671	202	34	133.374	13.0832	472.187	32.2807	673.583	60.0009	875.405	79.3874	30.5576	9.22015	1314.11	268.393	3833.67	1030.62	8393.2	2300.16	544	0	33237	0.132948	144.256	68.9332	88.1387	450.325	0.947092	0.947288	0.936742	0.912161	0.928769	0.939796	0.898291	0.920931	0.904248	0.912612	0.874914	0.902353	0.919593	0.887415	0.88245	0.901104	0.887385	0.924873	0.862081	0.883398	1
549	1368	472	168	33	348.631	18.0798	578.41	38.5674	784.539	65.2198	982.464	95.0332	527.946	82.1973	2407.38	478.722	6027.34	1521.92	11887.4	3504.64	549	10	2041	0.008164	447.898	159.849	1598.92	2166.2	0.955904	0.950759	0.942675	0.915483	0.931651	0.939	0.894904	0.927242	0.918422	0.918667	0.880451	0.905439	0.923077	0.895149	0.881186	0.898089	0.882901	0.923322	0.867957	0.88976	1
550	1228	265	27	1	384.126	22.6074	592.592	42.6667	774.184	57.7873	942.912	0	706.889	124.874	2593.63	556.277	5769.86	1297.46	10227.4	0	550	8	1521	0.006084	427.738	96.7717	1131.75	1025.05	0.957265	0.950033	0.942143	0.91979	0.928337	0.942472	0.894477	0.926693	0.914201	0.917817	0.885602	0.905325	0.920118	0.893491	0.882314	0.897436	0.881986	0.924063	0.871466	0.890861	1
554	845	218	24	1	453.803	27.7743	627.621	47.1573	807.838	64.7975	929.148	0	1163.98	214.24	3083.2	692.313	6567.74	1556.08	9787.93	0	554	12	1088	0.004352	496.877	91.149	1675.66	1172.1	0.960478	0.952665	0.941636	0.918199	0.932445	0.945772	0.902114	0.92739	0.914522	0.920037	0.886029	0.896599	0.914063	0.892923	0.883732	0.903493	0.883272	0.923713	0.87454	0.893842	1
556	0	727	200	25	0	0	473.102	31.5903	644.609	53.3996	837.336	73.4391	0	0	1320.97	267.053	3351.13	828.669	7339.61	1991.92	556	15	952	0.003808	518.698	95.3269	1905.53	1333.55	0.961134	0.952731	0.941702	0.919643	0.931723	0.947479	0.905462	0.929097	0.91229	0.921744	0.883403	0.900735	0.917017	0.893908	0.880777	0.902836	0.880252	0.92542	0.871849	0.894433	1
556	28961	727	200	25	133.706	13.0244	473.102	31.5903	644.609	53.3996	837.336	73.4391	30.7761	9.32198	1320.97	267.053	3351.13	828.669	7339.61	1991.92	556	0	29913	0.119652	145.959	70.8553	90.4412	406.175	0.952245	0.951091	0.936666	0.927991	0.934778	0.93446	0.922626	0.912413	0.913098	0.931033	0.885836	0.894795	0.924999	0.879233	0.872146	0.880086	0.877879	0.899375	0.849982	0.901013	1
561	1212	497	159	24	358.608	18.8659	583.821	37.9334	756.749	61.6116	940.004	73.9667	574.507	90.9308	2473.78	485.576	5407.01	1322.06	10321.1	2462.29	561	10	1892	0.007568	458.602	148.082	1603.17	1829.76	0.957717	0.952431	0.944503	0.92389	0.934989	0.942918	0.915962	0.913848	0.913055	0.923626	0.883192	0.898256	0.923626	0.890328	0.870772	0.901163	0.880285	0.90777	0.862315	0.897463	1
562	1113	296	32	0	409.257	23.402	608.69	42.9361	783.273	56.1678	0	0	853.695	145.841	2808.22	595.748	5966.72	1275.74	0	0	562	8	1441	0.005764	458.529	98.5927	1368.72	1107.02	0.954545	0.952464	0.946565	0.92297	0.938584	0.942401	0.918459	0.911867	0.910479	0.924705	0.88619	0.897988	0.927481	0.894865	0.863636	0.90458	0.880638	0.907009	0.863636	0.896253	1
566	797	246	29	0	499.73	28.5201	652.749	46.5325	825.265	52.3246	0	0	1550.13	264.644	3461.16	744.028	6950.34	1284.07	0	0	566	13	1072	0.004288	543.651	86.5251	2134.76	1228.37	0.951959	0.952425	0.948228	0.925373	0.938433	0.941698	0.921175	0.912313	0.915578	0.930504	0.887593	0.895522	0.923507	0.896922	0.857276	0.904384	0.878265	0.908582	0.867537	0.895056	1
568	0	703	236	29	0	0	516.657	33.6209	669.351	52.387	837.738	62.9582	0	0	1717.23	334.247	3742.08	877.272	7304.67	1646.83	568	15	968	0.003872	563.503	90.4822	2378.28	1359.38	0.952479	0.954029	0.948347	0.925103	0.93905	0.944215	0.921488	0.912707	0.915289	0.929752	0.889463	0.897727	0.923037	0.896178	0.859504	0.899277	0.878616	0.907025	0.867769	0.898244	1
568	27378	703	236	29	135.408	13.746	516.657	33.6209	669.351	52.387	837.738	62.9582	32.0406	10.1937	1717.23	334.247	3742.08	877.272	7304.67	1646.83	568	0	28346	0.113384	150.027	80.6647	112.163	494.746	0.952568	0.964775	0.936693	0.940027	0.922882	0.927362	0.914926	0.919865	0.914909	0.919354	0.878854	0.880618	0.917837	0.881077	0.866277	0.889984	0.892225	0.908894	0.853489	0.902896	1
573	1236	533	190	25	339.725	20.328	615.715	37.8265	768.416	61.132	952.097	69.1694	489.978	88.6511	2895.91	536.922	5654.98	1358.36	10695.3	2410.31	573	10	1984	0.007936	462.64	169.528	1759.56	2035.34	0.959677	0.965978	0.939768	0.935232	0.930696	0.93246	0.920111	0.918347	0.915575	0.920615	0.880292	0.8813	0.918851	0.891129	0.865927	0.886593	0.890121	0.907258	0.851815	0.89995	1
574	1121	318	46	2	377.866	24.6898	636.411	44.1038	761.75	57.5129	948.224	55.2123	674.651	132.938	3205.88	658.584	5499.97	1265.82	10505.1	1810.81	574	9	1487	0.005948	445.799	125.134	1378.45	1373.01	0.962004	0.96772	0.938467	0.936449	0.927707	0.928379	0.919301	0.918628	0.916611	0.917956	0.880632	0.880632	0.920982	0.893746	0.868863	0.88803	0.89072	0.908541	0.85306	0.900807	1
578	756	282	41	1	438.107	30.1282	664.717	50.391	791.923	60.7992	903.049	0	1050.84	216.432	3660.88	816.792	6180.67	1467.88	8989.46	0	578	14	1080	0.00432	511.14	120.275	1934.45	1531.06	0.967593	0.964815	0.943519	0.935648	0.928704	0.924074	0.925	0.919444	0.918519	0.918056	0.881944	0.881019	0.919907	0.898611	0.863426	0.890278	0.888889	0.909722	0.860185	0.901389	1
580	0	668	264	40	0	0	457.419	33.7451	683.505	53.883	814.803	66.304	0	0	1197.84	264.45	3984.15	926.189	6743.67	1689	580	16	972	0.003888	533.533	122.874	2182.84	1674.07	0.96965	0.963477	0.941358	0.935185	0.927984	0.924897	0.927984	0.917181	0.917695	0.919753	0.87963	0.88323	0.916667	0.903292	0.864198	0.896091	0.886317	0.906893	0.858025	0.90072	1
580	28908	668	264	40	134.166	13.3689	457.419	33.7451	683.505	53.883	814.803	66.304	31.1329	9.60359	1197.84	264.45	3984.15	926.189	6743.67	1689	580	0	29880	0.11952	147.157	75.3898	101.128	486.791	0.945582	0.943742	0.942955	0.923946	0.927125	0.922088	0.909856	0.934421	0.922088	0.922808	0.883199	0.903748	0.922456	0.884287	0.871553	0.901138	0.896017	0.901824	0.857764	0.89093	1
585	1237	474	221	33	333.091	18.2154	553.901	38.0301	781.036	60.2894	933.769	74.6804	461.137	75.8334	2117.14	439.33	5929.42	1335.45	10125.3	2499.21	585	11	1965	0.00786	446.822	168.859	1637.91	2136.33	0.958524	0.955216	0.938168	0.93715	0.926972	0.929517	0.920102	0.927481	0.913232	0.916539	0.88117	0.893384	0.914249	0.887277	0.864377	0.901272	0.894911	0.904071	0.854453	0.901272	1
586	1099	292	46	3	370.372	22.2097	570.773	43.028	801.293	58.9454	932.409	105.632	634.196	114.076	2322.19	525.979	6390.23	1367.2	10277.2	3626.04	586	9	1440	0.00576	425.945	111.943	1180.45	1297.93	0.960069	0.954861	0.938194	0.934722	0.931597	0.93125	0.919792	0.933681	0.909375	0.910069	0.884028	0.891667	0.912847	0.885417	0.867708	0.901389	0.897917	0.903125	0.856597	0.898264	1
590	728	238	43	3	453.736	26.7814	615.177	47.601	838.136	56.0762	1002.67	108.143	1162.55	205.429	2907.17	675.482	7288.96	1424.19	12721.8	4264.74	590	13	1012	0.004048	509.664	106.726	1867.43	1577.21	0.961462	0.958498	0.936759	0.938735	0.927866	0.935771	0.923419	0.936265	0.905632	0.907609	0.884881	0.88834	0.905138	0.889328	0.858696	0.897233	0.903162	0.898715	0.85919	0.890316	1
592	0	627	220	43	0	0	468.005	29.8209	631.274	52.1219	866.746	76.3108	0	0	1277.39	244.861	3147.76	771.738	8144.18	2482.1	592	16	890	0.00356	527.628	110.885	2071.49	1731.89	0.961236	0.957865	0.937079	0.939888	0.92809	0.935955	0.926404	0.935393	0.903371	0.910674	0.885955	0.888764	0.907303	0.89382	0.860112	0.900562	0.904494	0.899438	0.858989	0.896629	1
592	26954	627	220	43	135.037	13.557	468.005	29.8209	631.274	52.1219	866.746	76.3108	31.7546	9.88414	1277.39	244.861	3147.76	771.738	8144.18	2482.1	592	0	27844	0.111376	147.585	73.0752	96.9524	474.029	0.95728	0.946003	0.949774	0.910645	0.915871	0.927148	0.909388	0.936737	0.921276	0.910088	0.88502	0.914416	0.906569	0.870295	0.884571	0.890784	0.889473	0.904252	0.858677	0.899296	1
597	1208	441	181	29	366.709	19.4661	581.823	38.0472	747.491	58.0152	968.801	66.1702	614.228	97.7119	2448.91	480.558	5201.86	1180.37	11242.7	2277	597	10	1859	0.007436	464.206	149.097	1661.93	1946.72	0.959656	0.945132	0.94567	0.927649	0.921732	0.927918	0.918774	0.938408	0.921194	0.912049	0.892415	0.906401	0.91447	0.879236	0.874395	0.896988	0.895912	0.899408	0.86014	0.889457	1
598	1122	275	30	0	391.073	23.1153	591.757	44.5789	755.845	62.2046	0	0	745.828	132.132	2586.64	588.818	5388.89	1288.31	0	0	598	8	1427	0.005708	437.416	96.4126	1198.19	1008.49	0.959355	0.941486	0.944639	0.92747	0.919762	0.926069	0.921514	0.939383	0.92747	0.911002	0.892081	0.911352	0.914156	0.875964	0.875613	0.891731	0.893483	0.898739	0.862999	0.888577	1
602	769	232	22	0	465.131	28.0573	627.836	50.1859	799.389	68.6555	0	0	1252.5	225.081	3093	736.34	6380.17	1548.15	0	0	602	13	1023	0.004092	509.218	87.9033	1780.17	1125.97	0.961388	0.939394	0.945748	0.928641	0.924242	0.927175	0.916911	0.939883	0.92913	0.910557	0.900293	0.910557	0.9174	0.869501	0.86999	0.893939	0.898338	0.900293	0.862659	0.890518	1
604	0	669	214	21	0	0	487.501	32.4842	650.895	53.691	829.684	86.1965	0	0	1444.6	288.925	3448.81	839.31	7201.04	2146.72	604	15	904	0.003616	534.13	92.2046	2052.77	1298.61	0.964049	0.941925	0.950774	0.926991	0.923673	0.926991	0.917588	0.940265	0.927544	0.914823	0.903761	0.908739	0.919248	0.872235	0.869469	0.897124	0.900996	0.89823	0.865044	0.886062	1
604	27032	669	214	21	135.39	13.5222	487.501	32.4842	650.895	53.691	829.684	86.1965	31.9939	9.91459	1444.6	288.925	3448.81	839.31	7201.04	2146.72	604	0	27936	0.111744	148.293	73.6922	97.3855	427.237	0.948633	0.952821	0.944391	0.918385	0.922806	0.934708	0.917472	0.92796	0.917633	0.90863	0.889945	0.894115	0.922698	0.892057	0.879618	0.884951	0.879976	0.887117	0.854185	0.891144	1
609	1177	471	178	20	347.824	19.0895	592.49	37.0379	758.792	62.2344	944.297	90.5389	524.806	86.4644	2582.74	488.165	5452.05	1332.15	10553.4	3016.53	609	10	1846	0.007384	456.34	157.107	1633.64	1901.82	0.956663	0.947183	0.947454	0.925785	0.910888	0.934724	0.91766	0.941495	0.921181	0.910888	0.891116	0.903846	0.922535	0.877844	0.875406	0.890845	0.889762	0.896533	0.865114	0.886511	1
610	1069	292	31	1	366.374	22.4425	600.894	40.768	759.546	64.6568	1034.76	0	614.255	113.187	2699.27	555.811	5477.55	1421.12	13500.3	0	610	9	1393	0.005572	424.763	112.732	1168.79	1169.98	0.95621	0.949031	0.946518	0.923187	0.908112	0.938263	0.914932	0.938263	0.921752	0.907753	0.888729	0.90524	0.9257	0.87509	0.88191	0.887294	0.888729	0.894113	0.865039	0.88514	1
614	700	241	29	1	462.216	26.8454	647.425	42.0132	808.822	70.5309	1067.41	0	1228.23	211.966	3369.04	668.756	6616.41	1781.8	14813	0	614	13	971	0.003884	519.159	101.698	1934.49	1390.71	0.96035	0.951596	0.947477	0.92379	0.908857	0.938723	0.915551	0.934089	0.917096	0.910917	0.891864	0.907827	0.918641	0.876931	0.88105	0.891349	0.895984	0.889289	0.862513	0.88517	1
616	0	610	225	28	0	0	479.31	31.3892	667.805	48.7184	832.806	92.4838	0	0	1372.62	266.279	3707.77	817.622	7326.41	2672.41	616	15	863	0.003452	539.923	106.002	2174.61	1544.25	0.961182	0.95365	0.950753	0.929316	0.913094	0.938586	0.91657	0.93511	0.91657	0.911935	0.890498	0.915991	0.919467	0.875435	0.88007	0.897451	0.893395	0.88934	0.860371	0.886443	1
616	31014	610	225	28	132.976	13.5105	479.31	31.3892	667.805	48.7184	832.806	92.4838	30.3506	9.54325	1372.62	266.279	3707.77	817.622	7326.41	2672.41	616	0	31877	0.127508	143.994	69.5976	88.4017	430.994	0.954293	0.959203	0.940365	0.925322	0.921197	0.937714	0.915158	0.913574	0.912633	0.925871	0.876682	0.895646	0.920036	0.901277	0.861248	0.889246	0.891897	0.901104	0.859899	0.892619	1
621	1339	439	182	24	360.165	19.0866	591.99	37.2912	781.002	53.4331	957.718	97.8527	582.058	92.8419	2576.52	481.339	5907.96	1237.42	11054.3	3563.37	621	10	1984	0.007936	457.294	154.773	1638.62	2010.89	0.955897	0.957157	0.948085	0.928679	0.917843	0.941532	0.917843	0.921623	0.91255	0.920615	0.883569	0.900958	0.923135	0.892893	0.87248	0.885585	0.889113	0.895917	0.859627	0.893901	1
622	1217	247	34	1	386.999	23.3515	607.358	41.2042	774.152	54.0414	873.785	0	723.177	130.78	2786.57	556.123	5758.05	1243.2	8147.05	0	622	8	1499	0.005996	432.415	101.415	1182.33	1096.53	0.955304	0.957972	0.947632	0.927952	0.919613	0.943963	0.921614	0.919613	0.914276	0.922949	0.885257	0.896264	0.921948	0.900934	0.873249	0.883256	0.885257	0.896931	0.863242	0.894596	1
626	847	211	30	1	465.536	28.4291	646.996	45.0988	807.476	54.8824	903.267	0	1256.11	229.242	3368.28	691.921	6525.13	1351.45	8995.93	0	626	13	1089	0.004356	510.517	94.1238	1817.61	1246.14	0.960514	0.956841	0.949954	0.922406	0.918733	0.943526	0.92562	0.92011	0.919651	0.922865	0.890725	0.898072	0.921488	0.900367	0.876951	0.888889	0.88843	0.892103	0.865932	0.892562	1
628	0	717	193	31	0	0	480.42	32.7424	662.001	49.1886	823.315	61.1977	0	0	1383.6	280.404	3614.04	793.037	6932.46	1524.97	628	15	941	0.003764	528.959	98.5718	2023.86	1374.86	0.964931	0.958023	0.950584	0.926674	0.924548	0.943677	0.926142	0.922954	0.92508	0.920829	0.893199	0.902763	0.919235	0.904888	0.880978	0.890011	0.886823	0.894261	0.867163	0.899044	1
628	29786	717	193	31	134.31	13.1497	480.42	32.7424	662.001	49.1886	823.315	61.1977	31.2018	9.48552	1383.6	280.404	3614.04	793.037	6932.46	1524.97	628	0	30727	0.122908	146.396	71.3359	92.2262	419.347	0.956829	0.95735	0.928955	0.920982	0.929736	0.939467	0.910535	0.927132	0.902952	0.916783	0.880138	0.895938	0.917792	0.903424	0.874199	0.900039	0.886045	0.90401	0.858512	0.895971	1
633	1262	512	152	29	340.44	18.1656	581.302	37.4042	766.002	55.8921	918.173	69.9169	491.98	78.5293	2441.32	468.227	5585.25	1216.36	9609.63	2179.19	633	10	1955	0.00782	445.177	155.404	1533.75	1845.77	0.962148	0.958312	0.942455	0.931458	0.93376	0.941432	0.906905	0.922762	0.915345	0.922506	0.885678	0.902302	0.912788	0.905882	0.873402	0.895652	0.886189	0.903069	0.865217	0.894118	1
634	1133	308	23	1	376.271	21.8433	601.851	43.2293	790.222	69.2983	888.093	0	664.384	114.863	2716.38	582.641	6170.22	1540.36	8552.04	0	634	8	1465	0.00586	430.545	107.047	1187.62	1117.45	0.961433	0.957679	0.941297	0.932082	0.933788	0.93959	0.904437	0.925939	0.909556	0.920478	0.88157	0.905119	0.915358	0.904778	0.870307	0.900341	0.891809	0.904778	0.86587	0.893857	1
638	781	256	21	1	469.111	26.2354	646.307	46.8292	837.018	65.9214	964.431	0	1282.83	212.812	3361.37	716.397	7296.45	1666.62	10940.5	0	638	13	1059	0.004236	519.709	95.235	1913.66	1290.03	0.961756	0.960812	0.945231	0.937205	0.9339	0.943815	0.909821	0.930595	0.910293	0.920208	0.884797	0.91407	0.917847	0.906516	0.878187	0.90085	0.89424	0.909821	0.867328	0.903683	1
640	0	684	233	22	0	0	487.766	29.7129	662.308	51.9401	869.239	71.9507	0	0	1443.76	259.894	3625.71	840.952	8184.38	2005.88	640	15	939	0.003756	540.014	98.3506	2143.11	1440.74	0.961661	0.965921	0.947284	0.93983	0.937167	0.945154	0.911076	0.935037	0.911076	0.92066	0.884984	0.911076	0.921725	0.904153	0.881789	0.900426	0.891906	0.908413	0.864217	0.900958	1
640	25913	684	233	22	139.005	13.3366	487.766	29.7129	662.308	51.9401	869.239	71.9507	34.5353	10.2848	1443.76	259.894	3625.71	840.952	8184.38	2005.88	640	0	26852	0.107408	153.028	77.0495	108.271	471.943	0.954696	0.93926	0.927976	0.926337	0.91887	0.92319	0.919503	0.945479	0.905482	0.929502	0.886098	0.891163	0.904812	0.894086	0.852674	0.889356	0.901832	0.907847	0.876397	0.876229	1
645	1411	478	191	20	370.184	19.4705	601.315	37.2741	780.836	58.2865	1000.93	83.9673	631.681	99.4943	2698.7	498.551	5919.3	1334.47	12481.7	3174.3	645	10	2100	0.0084	466.151	151.737	1695.95	2010.3	0.958571	0.951905	0.940238	0.928333	0.927381	0.932381	0.91881	0.946905	0.90381	0.920952	0.885	0.896905	0.915952	0.899524	0.869048	0.899524	0.897857	0.907381	0.862381	0.884286	1
646	1293	279	28	0	411.559	24.0642	619.697	40.901	799.124	65.0413	0	0	868.486	151.005	2957.19	584.99	6363.36	1579.58	0	0	646	8	1600	0.0064	454.635	95.7126	1328.86	1094.96	0.959375	0.951562	0.936875	0.928125	0.924688	0.93375	0.920625	0.949375	0.905	0.922813	0.88125	0.895938	0.917188	0.905	0.863125	0.9025	0.89375	0.906875	0.861563	0.878125	1
650	949	236	25	0	483.44	28.9053	652.997	46.8723	845.817	84.5386	0	0	1405.33	250.3	3465.7	744.526	7613.65	2289.04	0	0	650	12	1210	0.00484	523.998	88.9216	1935.46	1268.38	0.959091	0.954545	0.940083	0.932231	0.927273	0.936364	0.927686	0.947934	0.909917	0.925207	0.880165	0.897107	0.91281	0.908678	0.863223	0.902479	0.896694	0.906612	0.86405	0.878099	1
652	0	841	217	25	0	0	501.357	34.2988	673.125	55.2158	864.809	92.8256	0	0	1571.82	321.787	3812.21	936.452	8174.71	2715.04	652	14	1083	0.004332	544.164	94.0849	2173.14	1441.12	0.959834	0.956602	0.938596	0.93398	0.933056	0.938596	0.925208	0.949677	0.911819	0.926131	0.879963	0.896584	0.910896	0.906741	0.863804	0.903509	0.894737	0.906279	0.870268	0.880886	1
652	24382	841	217	25	133.565	13.9144	501.357	34.2988	673.125	55.2158	864.809	92.8256	30.8029	9.95445	1571.82	321.787	3812.21	936.452	8174.71	2715.04	652	0	25465	0.10186	151.028	86.1796	121.914	524.701	0.964304	0.93495	0.936972	0.937365	0.918143	0.930571	0.90536	0.937169	0.915374	0.919713	0.874161	0.914785	0.917652	0.8903	0.865227	0.892735	0.896269	0.897114	0.863342	0.875849	1
657	1037	619	176	23	346.001	19.4655	604.753	40.2863	779.983	64.9181	963.485	102.977	516.869	87.4509	2749.86	546.422	5923.38	1482.63	11283.1	3665.45	657	11	1855	0.00742	481.177	167.185	1908.45	2101.65	0.960916	0.951213	0.939892	0.940431	0.925876	0.93558	0.919677	0.940431	0.91779	0.926685	0.878706	0.90566	0.915903	0.898652	0.859838	0.90027	0.902695	0.905391	0.867385	0.870081	1
658	943	367	30	2	383.854	22.8569	620.645	44.6626	827.512	73.6036	942.544	111.184	705.566	125.942	2977.85	638.715	7088.03	1891.5	10637.3	3615.65	658	9	1342	0.005368	459.361	124.699	1484.45	1444.01	0.960134	0.950075	0.942623	0.940015	0.923249	0.932936	0.916915	0.936662	0.91766	0.928465	0.876677	0.912444	0.915797	0.897914	0.852832	0.893815	0.904247	0.904993	0.867735	0.86848	1
662	648	315	26	2	470.936	27.3334	665.272	49.1947	867.193	70.2962	981.199	142.196	1298.78	226.666	3667.19	804.619	8121.8	2018.89	12236.3	5020.09	662	14	991	0.003964	544.134	112.782	2252.69	1653.19	0.956609	0.947528	0.942987	0.942987	0.920787	0.936932	0.917255	0.940969	0.924319	0.926842	0.878406	0.91221	0.916751	0.898083	0.853179	0.894551	0.899092	0.905651	0.868315	0.870333	1
664	0	566	292	27	0	0	488.016	31.1708	682.194	54.219	893.034	79.3427	0	0	1447.68	280.419	3962.84	938.356	8902.03	2458.09	664	16	885	0.00354	564.441	115.706	2504.96	1786	0.956497	0.948023	0.940678	0.941808	0.921469	0.936723	0.911299	0.941243	0.926554	0.926554	0.880791	0.915254	0.916949	0.89661	0.853672	0.89661	0.900565	0.905085	0.870621	0.870621	1
664	27479	566	292	27	133.54	13.4159	488.016	31.1708	682.194	54.219	893.034	79.3427	30.7142	9.48825	1447.68	280.419	3962.84	938.356	8902.03	2458.09	664	0	28364	0.113456	146.985	78.7697	107.914	533.542	0.967247	0.944595	0.943837	0.932432	0.920586	0.940699	0.9181	0.929858	0.927285	0.913094	0.888309	0.913358	0.915016	0.894849	0.863577	0.895114	0.879336	0.897828	0.860545	0.891711	1
669	1168	400	232	26	342.438	17.6588	591.455	38.1099	786.871	59.4104	1000.66	90.4913	500.384	77.6308	2571.12	500.505	6059.11	1372.55	12514.6	3470.9	669	11	1826	0.007304	462.826	177.307	1831.32	2370.37	0.965772	0.953176	0.94195	0.93483	0.920318	0.943319	0.906353	0.939759	0.927163	0.924973	0.883899	0.915115	0.921413	0.893757	0.86035	0.895947	0.886911	0.898686	0.861446	0.882256	1
670	1048	249	32	1	381.752	22.1488	613.7	46.0698	824.228	63.4899	1021.58	0	693.733	121.35	2883.23	645.503	6963.21	1566.05	12992.9	0	670	8	1330	0.00532	436.304	113.999	1263.74	1334.42	0.966917	0.95188	0.943985	0.933083	0.920301	0.945865	0.91015	0.938722	0.930827	0.925564	0.886842	0.914662	0.923308	0.892105	0.865038	0.897368	0.881203	0.892857	0.86015	0.888722	1
674	716	213	31	1	454.379	26.6618	649.801	49.4574	856.773	64.3294	1103.97	0	1167.36	205.777	3421.66	778.763	7811.8	1773.57	16380.4	0	674	13	961	0.003844	511.35	109.939	1897.18	1589.39	0.968262	0.950052	0.94641	0.933403	0.920395	0.939646	0.912071	0.935484	0.930801	0.9282	0.885016	0.912071	0.922477	0.895421	0.868887	0.899063	0.881894	0.893861	0.859001	0.888658	1
676	0	626	199	29	0	0	480.723	30.9372	675.257	53.4431	897.137	74.0327	0	0	1384.22	267.215	3843.35	918.486	8998.9	2444.2	676	15	854	0.003416	540.194	112.796	2215.82	1771.54	0.970726	0.951991	0.950234	0.940281	0.916862	0.940281	0.913349	0.936768	0.93267	0.9274	0.887588	0.912178	0.923302	0.898712	0.866511	0.897541	0.881148	0.894028	0.858899	0.895785	1
676	29926	626	199	29	135.436	13.3202	480.723	30.9372	675.257	53.4431	897.137	74.0327	31.9963	9.72252	1384.22	267.215	3843.35	918.486	8998.9	2444.2	676	0	30780	0.12312	146.666	70.3199	92.5872	464.559	0.957651	0.957391	0.945988	0.925309	0.92859	0.931709	0.921897	0.934308	0.911907	0.921101	0.887037	0.90463	0.921085	0.888889	0.882537	0.891049	0.893681	0.901235	0.861647	0.892349	1
681	1369	437	167	23	342.234	18.8875	583.369	37.0628	779.403	58.7325	982.2	68.8345	500.068	83.2126	2466.64	469.635	5888.44	1325.13	11722.3	2451.41	681	10	1996	0.007984	438.979	158.016	1510.77	1993.71	0.962926	0.955411	0.949148	0.928607	0.926102	0.939379	0.92009	0.933367	0.926603	0.919088	0.896293	0.907315	0.922595	0.896794	0.881513	0.891784	0.884269	0.907565	0.861723	0.894038	1
682	1233	257	33	4	382.218	22.7707	603.582	41.9714	796.843	65.9321	974.855	57.3612	696.609	123.453	2737.17	567.682	6312.92	1577.08	11413.8	1999.61	682	8	1527	0.006108	429.988	106.857	1189.49	1253.47	0.961035	0.958415	0.952849	0.930255	0.925016	0.940733	0.922397	0.932875	0.926326	0.91814	0.893582	0.90668	0.921742	0.895219	0.885069	0.890635	0.884741	0.906025	0.860183	0.894892	1
686	863	224	29	4	475.692	28.9305	649.953	48.2358	840.753	69.6498	1004.1	45.3985	1339.59	242.007	3421.23	760.689	7411.29	1894.15	12414.9	1657.24	686	13	1120	0.00448	521.884	98.1369	1952.69	1465.25	0.961161	0.957589	0.952232	0.928571	0.923214	0.937946	0.923214	0.930804	0.924554	0.919196	0.897321	0.909375	0.924554	0.897321	0.886161	0.891964	0.888393	0.90625	0.861161	0.890179	1
688	0	756	208	33	0	0	498.12	33.8183	673.881	53.0158	885.261	92.5704	0	0	1541.34	311.251	3819.02	902.545	8748.64	2766.54	688	15	997	0.003988	547.603	103.414	2255.08	1670.02	0.959378	0.958375	0.954363	0.931795	0.923771	0.937312	0.926279	0.9333	0.925777	0.918255	0.897192	0.908225	0.924774	0.894684	0.881645	0.892678	0.89318	0.907723	0.865597	0.888666	1
688	27863	756	208	33	136.667	13.4132	498.12	33.8183	673.881	53.0158	885.261	92.5704	32.8689	9.95732	1541.34	311.251	3819.02	902.545	8748.64	2766.54	688	0	28860	0.11544	150.863	78.5834	109.638	511.025	0.964137	0.957467	0.937838	0.937543	0.922141	0.939033	0.913046	0.940315	0.923146	0.918399	0.878898	0.900208	0.915333	0.897055	0.8715	0.900121	0.896881	0.896812	0.86192	0.885932	1
693	1391	555	175	31	354.526	19.0558	605.056	40.1713	783.012	61.0544	1015.23	100.002	555.389	89.6067	2753.7	543.848	5978.28	1437.75	13128.3	4036.46	693	10	2152	0.008608	463.5	163.183	1744.44	2232.78	0.960502	0.954461	0.949117	0.937035	0.925651	0.939126	0.917751	0.938662	0.915195	0.92263	0.888243	0.897305	0.924024	0.898234	0.885223	0.902649	0.897072	0.896608	0.855251	0.885455	1
694	1267	315	38	2	389.693	23.0731	620.013	46.2201	786.375	63.541	1063.83	20.9161	738.021	130.977	2972.01	658.142	6061.68	1435.03	14681.9	861.312	694	8	1622	0.006488	444.547	111.65	1313.79	1299.27	0.961467	0.956843	0.947287	0.936498	0.9291	0.94143	0.917078	0.937423	0.912454	0.920469	0.886868	0.897349	0.92201	0.904131	0.886868	0.90598	0.899507	0.890259	0.850493	0.88471	1
698	887	274	33	2	485.686	28.2269	665.98	51.9764	832.571	69.9769	1052.4	39.8801	1424.12	248.105	3685.72	862.03	7198.7	1739.73	14259.8	1607.91	698	13	1196	0.004784	537.51	99.8302	2123.04	1477.37	0.958612	0.954849	0.946906	0.934783	0.92893	0.938127	0.91806	0.939381	0.91388	0.920569	0.886706	0.899666	0.921823	0.906355	0.891722	0.906773	0.895903	0.891304	0.845736	0.883779	1
700	0	783	253	34	0	0	502.023	34.4854	680.688	55.0869	866.82	91.4874	0	0	1578.22	323.412	3939.5	954.328	8218.59	2586.26	700	15	1070	0.00428	555.86	103.594	2347.54	1622.36	0.959346	0.958411	0.949533	0.937383	0.934112	0.93972	0.920561	0.941121	0.914486	0.92243	0.885514	0.901869	0.92243	0.907944	0.891121	0.905607	0.896262	0.88972	0.848131	0.885047	1
700	27226	783	253	34	136.525	13.9072	502.023	34.4854	680.688	55.0869	866.82	91.4874	32.8403	10.3549	1578.22	323.412	3939.5	954.328	8218.59	2586.26	700	0	28296	0.113184	152.382	83.6052	120.37	542.748	0.956178	0.957132	0.938949	0.927887	0.925979	0.940398	0.909121	0.935998	0.925219	0.916543	0.877704	0.905923	0.909422	0.906383	0.843246	0.905199	0.896452	0.901329	0.857471	0.879082	1
705	1291	586	211	29	348.954	19.5134	606.155	41.2607	786.794	61.5204	977.05	107.624	530.096	88.9775	2770.54	562.99	6065.35	1452.21	11783.6	3825.88	705	11	2117	0.008468	472.392	169.779	1856.12	2218.78	0.960794	0.962211	0.940954	0.935758	0.925366	0.938356	0.914029	0.934813	0.925602	0.921351	0.879547	0.907416	0.912376	0.904346	0.860652	0.907416	0.895371	0.894662	0.852149	0.882853	1
706	1168	330	45	2	382.931	23.6597	623.219	44.7717	810.398	75.454	1008.38	12.3723	701.066	129.663	3014.93	656.145	6674.94	1899.13	12503.6	458.041	706	9	1545	0.00618	447.515	122.504	1384.56	1451.25	0.961489	0.963107	0.939482	0.936246	0.923948	0.939159	0.912621	0.932362	0.927832	0.918123	0.885437	0.907767	0.907443	0.900324	0.855663	0.910032	0.894822	0.893851	0.854045	0.889968	1
710	808	278	40	2	485.035	28.7081	671.987	50.6906	862.46	78.5269	1050.79	14.0601	1418.94	251.36	3781.75	867.491	8030.97	2254.23	14142.1	564.931	710	13	1128	0.004512	545.497	109.635	2258.3	1708.87	0.963209	0.963209	0.943262	0.93617	0.925532	0.93883	0.914007	0.930408	0.929521	0.91711	0.886082	0.903812	0.910461	0.89539	0.859043	0.91711	0.89539	0.89273	0.852837	0.897163	1
712	0	721	257	40	0	0	508.494	32.8501	694.411	54.6762	897.207	101.566	0	0	1637.13	315.052	4177.43	992.707	9156.07	3143.65	712	15	1018	0.004072	570.703	112.772	2573.88	1918.44	0.962672	0.966601	0.943517	0.938605	0.929273	0.939587	0.915029	0.930747	0.932711	0.921415	0.888998	0.905697	0.913556	0.894892	0.861493	0.917976	0.894892	0.88998	0.853143	0.901277	1
712	27605	721	257	40	135.698	13.1813	508.494	32.8501	694.411	54.6762	897.207	101.566	32.157	9.57742	1637.13	315.052	4177.43	992.707	9156.07	3143.65	712	0	28623	0.114492	151.169	84.3245	122.556	593.786	0.955525	0.950931	0.932327	0.913566	0.926405	0.940904	0.902701	0.940747	0.920693	0.919488	0.887451	0.914998	0.916256	0.901792	0.833141	0.894718	0.893198	0.911575	0.870803	0.883433	1
717	1320	525	217	33	348.569	18.6521	612.374	38.5506	801.875	61.3374	996.257	109.467	527.928	84.2453	2850.73	538.126	6413.78	1482.49	12489.3	4124.04	717	11	2095	0.00838	471.833	176.94	1908.08	2421.13	0.963007	0.960143	0.940811	0.92148	0.927208	0.940811	0.910024	0.938186	0.926492	0.922434	0.887828	0.913842	0.908353	0.896897	0.842959	0.904773	0.89642	0.894033	0.859427	0.880668	1
718	1197	334	36	2	382.267	23.2821	628.303	46.3653	814.57	65.3102	1099.83	86.0357	697.209	126.558	3091.67	694.367	6734.88	1692.54	16491.7	3792.15	718	9	1569	0.006276	445.475	121.711	1365.59	1458.45	0.964308	0.959847	0.942001	0.920013	0.926068	0.940408	0.913321	0.939771	0.927342	0.926386	0.887508	0.916826	0.904079	0.89675	0.837157	0.90376	0.89898	0.898024	0.861695	0.876673	1
722	795	287	32	2	469.5	28.8463	669.142	51.515	863.662	57.9872	1155.57	59.8518	1288.5	236.28	3736.51	865.692	7976.29	1720.67	18924.6	2907.09	722	13	1116	0.004464	533.374	113.343	2141.42	1728.03	0.966398	0.962814	0.942652	0.922491	0.926523	0.937724	0.917563	0.93862	0.925627	0.926075	0.880824	0.916667	0.903674	0.896505	0.84767	0.904122	0.904122	0.897849	0.863351	0.873208	1
724	0	694	267	33	0	0	497.644	33.5273	693.613	56.1097	911.902	80.1651	0	0	1536.64	307.954	4167.62	1030.36	9477.5	2829.46	724	16	994	0.003976	564.037	115.969	2506.98	1904.84	0.965292	0.964286	0.944165	0.92505	0.932596	0.938129	0.917002	0.937123	0.925553	0.926056	0.880282	0.914487	0.903421	0.895875	0.851107	0.906942	0.90493	0.896881	0.861167	0.874245	1
724	26583	694	267	33	129.178	13.8745	497.644	33.5273	693.613	56.1097	911.902	80.1651	27.934	9.30219	1536.64	307.954	4167.62	1030.36	9477.5	2829.46	724	0	27577	0.110308	144.852	85.0926	117.29	586.857	0.957229	0.943594	0.944066	0.928944	0.911756	0.93694	0.910795	0.941364	0.920278	0.91589	0.882076	0.901911	0.922018	0.8995	0.863147	0.903307	0.881876	0.911249	0.878939	0.892936	1
729	907	499	224	29	336.21	18.3086	595.483	40.2369	795.582	66.3541	1013.75	92.6903	474.112	77.2182	2626.94	532.717	6285.58	1604.57	13028.2	4059.54	729	12	1659	0.006636	488.064	187.329	2125.77	2589.5	0.966546	0.9566	0.942134	0.927064	0.92616	0.93701	0.917119	0.94123	0.922242	0.92164	0.888186	0.909283	0.915612	0.898433	0.844183	0.898734	0.896323	0.904762	0.874623	0.881555	1
730	814	292	41	1	375.935	22.5391	610.644	44.9402	812.194	65.47	1022.65	0	663.051	118.298	2838.74	620.956	6675.36	1595.13	13033.9	0	730	9	1148	0.004592	451.778	128.251	1441.95	1490.14	0.965157	0.957317	0.938589	0.924216	0.922038	0.934233	0.91507	0.946864	0.923345	0.920296	0.88676	0.904181	0.917683	0.898519	0.847125	0.897648	0.891986	0.905052	0.876742	0.879791	1
734	547	242	34	1	466.13	27.6715	656.096	49.2906	862.404	64.4915	1050.95	0	1260.11	221.899	3520.33	799.684	7964.92	1795.92	14141	0	734	14	824	0.003296	538.982	116.529	2216.2	1730.92	0.96784	0.958738	0.939927	0.918689	0.921723	0.931432	0.916262	0.952063	0.922937	0.92415	0.884102	0.902306	0.915655	0.900485	0.847694	0.903519	0.893204	0.90716	0.875607	0.886529	1
736	0	489	227	33	0	0	495.565	32.0929	686.806	53.6719	898.035	76.4836	0	0	1515.99	291.967	4041.3	958.532	9033.03	2343.39	736	16	749	0.002996	571.257	119.562	2612.53	1948.33	0.96729	0.958611	0.939252	0.919226	0.921228	0.932577	0.914553	0.953939	0.919226	0.925901	0.88251	0.901202	0.916555	0.896529	0.843124	0.905874	0.893858	0.907877	0.872497	0.884513	1
736	31927	489	227	33	135.847	13.2878	495.565	32.0929	686.806	53.6719	898.035	76.4836	32.2763	9.72506	1515.99	291.967	4041.3	958.532	9033.03	2343.39	736	0	32676	0.130704	145.827	68.8925	91.4209	486.019	0.959359	0.953177	0.944302	0.931815	0.924991	0.934202	0.913101	0.939298	0.924318	0.918748	0.87425	0.910362	0.924822	0.898825	0.8735	0.895535	0.886415	0.902926	0.862468	0.882712	1
741	1443	349	189	28	350.703	18.7059	601.205	38.6232	797.713	64.8005	994.88	72.5662	537.633	86.7103	2699.43	514.72	6329.55	1585.4	12191.2	2547.34	741	9	2009	0.008036	445.251	165.898	1620.48	2250.85	0.965157	0.953459	0.94674	0.924838	0.921105	0.934793	0.91787	0.943504	0.922349	0.918367	0.879791	0.913888	0.927825	0.889248	0.86884	0.910154	0.890991	0.899452	0.859881	0.888502	1
742	1318	205	32	0	392.031	23.0805	621.132	42.1718	813.586	74.5093	0	0	751.24	132.746	2979.76	599.227	6753.39	2083.13	0	0	742	8	1555	0.00622	430.909	99.3241	1168.55	1171.97	0.96463	0.956913	0.951125	0.927331	0.921865	0.936977	0.921222	0.943408	0.923794	0.917042	0.881029	0.916399	0.932154	0.891961	0.869775	0.90836	0.893248	0.899678	0.861736	0.893891	1
746	939	174	24	0	465.246	27.5844	657.366	46.9958	856.733	87.9639	0	0	1252.98	222.307	3534.92	754.657	7934.71	2837.32	0	0	746	12	1137	0.004548	502.91	92.7076	1743.24	1340.45	0.966139	0.956904	0.956025	0.930079	0.925682	0.943272	0.918646	0.943712	0.924802	0.913369	0.881706	0.925242	0.934037	0.894899	0.871592	0.908971	0.897098	0.894899	0.859279	0.894019	1
748	0	822	161	24	0	0	493.879	31.6614	687.55	53.273	873.99	96.874	0	0	1500.31	288.133	4052.63	932.629	8459.61	3051.91	748	14	1007	0.004028	533.903	96.6134	2074.24	1515	0.969215	0.958788	0.956306	0.931976	0.928004	0.947865	0.91857	0.944389	0.928004	0.917577	0.883317	0.924032	0.936941	0.894737	0.874379	0.911619	0.897219	0.898709	0.862463	0.893744	1
748	31258	822	161	24	137.115	13.2981	493.879	31.6614	687.55	53.273	873.99	96.874	33.1703	9.96159	1500.31	288.133	4052.63	932.629	8459.61	3051.91	748	0	32265	0.12906	149.498	72.2707	96.8727	444.628	0.952689	0.957493	0.936588	0.937053	0.918565	0.946351	0.911499	0.937595	0.923044	0.904045	0.889927	0.892717	0.904912	0.891058	0.88145	0.8989	0.898342	0.882954	0.836107	0.889695	1
753	1524	599	138	24	351.14	18.4804	598.651	37.2315	790.567	62.1341	981.686	85.4654	539.504	85.2587	2663.37	496.177	6152.69	1436.76	11799.7	3200.43	753	9	2285	0.00914	449.185	152.268	1553.54	1921.06	0.958206	0.956018	0.945295	0.937199	0.925164	0.947265	0.912691	0.93698	0.932166	0.915974	0.882276	0.906127	0.916411	0.883807	0.883807	0.900875	0.898687	0.88884	0.843764	0.889716	1
754	1391	336	26	1	389.401	22.4865	616.455	44.939	797.605	75.1389	934.514	0	736.013	128.275	2919.38	636.841	6366.69	1744.47	9957.75	0	754	8	1754	0.007016	439.258	104.408	1242.99	1144.76	0.95553	0.956385	0.943558	0.939567	0.926739	0.946123	0.909635	0.935006	0.933295	0.915051	0.881414	0.902509	0.917332	0.88569	0.884265	0.902223	0.896807	0.891676	0.84008	0.890251	1
758	949	292	22	1	489.134	28.8978	666.47	49.0564	855.503	84.7954	905.669	0	1455.05	259.267	3686.65	817.368	7870.9	2286.62	9067.58	0	758	13	1264	0.005056	536.807	93.668	2088.27	1344.47	0.959652	0.956487	0.94818	0.941456	0.929589	0.945411	0.912579	0.934335	0.931171	0.912975	0.882911	0.902294	0.922073	0.890032	0.887658	0.904668	0.897152	0.895965	0.843354	0.888449	1
760	0	819	269	22	0	0	511.231	34.0191	692.508	55.9759	887.294	85.6683	0	0	1664.97	336.382	4147.36	1011.47	8762.01	2393.65	760	15	1110	0.00444	562.616	99.4234	2407.22	1544.57	0.961712	0.95991	0.947748	0.941892	0.931982	0.946396	0.912613	0.94009	0.932432	0.918919	0.885135	0.904955	0.918919	0.888288	0.887387	0.907207	0.897748	0.903153	0.846396	0.887838	1
760	28707	819	269	22	136.91	13.6494	511.231	34.0191	692.508	55.9759	887.294	85.6683	33.0759	10.2523	1664.97	336.382	4147.36	1011.47	8762.01	2393.65	760	0	29817	0.119268	152.758	83.9208	121.458	539.384	0.965808	0.956116	0.942281	0.94037	0.917597	0.946188	0.923601	0.933377	0.918889	0.922947	0.887128	0.909716	0.901248	0.874216	0.861723	0.898514	0.893635	0.898866	0.850773	0.904702	1
765	1425	605	236	20	368.357	19.8056	626.305	42.2872	807.931	60.4484	978.974	93.1199	622.648	100.504	3054.32	624.216	6554.67	1482.03	11751.8	3432.8	765	10	2286	0.009144	487.346	166.829	1975.97	2211.13	0.964567	0.957568	0.944007	0.942038	0.923666	0.947288	0.918416	0.933508	0.924322	0.928915	0.885171	0.903981	0.902887	0.88014	0.878828	0.904856	0.896544	0.896107	0.839458	0.904199	1
766	1305	360	38	1	410.259	23.5297	644.285	46.8174	803.935	65.7958	974.4	0	860.003	147.415	3330.77	728.79	6479.04	1587.16	11281.8	0	766	9	1704	0.006816	468.811	113	1513.42	1347.46	0.966549	0.955692	0.941608	0.94689	0.922242	0.949531	0.919014	0.932805	0.921948	0.932512	0.883216	0.899061	0.897887	0.87588	0.878815	0.906984	0.897007	0.893779	0.83216	0.904049	1
770	925	317	34	1	492.834	29.2105	685.107	51.6112	845.854	68.8261	994.594	0	1488.24	264.085	4006.09	901.96	7539.06	1824.1	11994.6	0	770	13	1277	0.005108	550.356	103.87	2282.59	1531.35	0.970243	0.956539	0.940877	0.945184	0.922083	0.950666	0.91621	0.934221	0.916993	0.933829	0.88332	0.901723	0.895067	0.880971	0.888019	0.906421	0.895067	0.89076	0.825764	0.900548	1
772	0	829	303	34	0	0	512.121	33.3731	706.307	57.404	860.883	80.0835	0	0	1672.67	326.689	4399.99	1077.15	7992	2158.34	772	15	1166	0.004664	572.753	107.26	2565.66	1677.25	0.969554	0.957118	0.942539	0.946827	0.920669	0.952401	0.918525	0.931389	0.91681	0.933105	0.885077	0.903516	0.89494	0.879503	0.885935	0.904374	0.896655	0.890652	0.825472	0.902659	1
772	31653	829	303	34	138.742	13.6977	512.121	33.3731	706.307	57.404	860.883	80.0835	34.3952	10.5345	1672.67	326.689	4399.99	1077.15	7992	2158.34	772	0	32819	0.131276	154.162	83.9299	124.327	565.338	0.959444	0.953503	0.930071	0.929842	0.924952	0.934139	0.910159	0.940035	0.917426	0.917761	0.877099	0.911012	0.899784	0.867379	0.849097	0.910753	0.887931	0.902541	0.861361	0.878698	1
777	1668	614	257	29	331.732	18.7436	604.152	39.5118	802.797	62.3859	957.969	99.2422	455.818	77.8117	2740.4	534.492	6439.39	1512.94	11061.1	3262.96	777	10	2568	0.010272	451.082	176.743	1720.64	2218.77	0.967095	0.954634	0.936137	0.94081	0.92465	0.939642	0.916861	0.935358	0.913941	0.923287	0.879478	0.909463	0.894081	0.874221	0.866044	0.911215	0.895055	0.899533	0.851441	0.893692	1
778	1509	349	40	2	362.341	22.6059	616.819	45.3786	818.694	65.0059	1049.61	65.1731	594.532	111.986	2925.61	654.375	6831.39	1569.28	14248.2	2615.92	778	8	1900	0.0076	419.416	119.987	1168.39	1353.38	0.966316	0.952632	0.935263	0.940263	0.926842	0.94	0.918684	0.935263	0.913947	0.925	0.881053	0.916316	0.895526	0.875789	0.856842	0.911579	0.895263	0.899474	0.852632	0.896579	1
782	979	302	36	2	467.755	27.5448	669.29	53.6633	872.762	60.2947	1137.76	69.6032	1273.12	225.422	3744.37	899.509	8232.68	1652.47	18123.2	3279.14	782	13	1319	0.005276	525.969	111.343	2054.44	1689.41	0.966641	0.956406	0.93859	0.945413	0.927976	0.941243	0.91812	0.937074	0.913192	0.926839	0.88514	0.918878	0.899166	0.879833	0.862017	0.914329	0.893859	0.899166	0.854056	0.897271	1
784	0	857	285	38	0	0	485.415	32.5752	689.194	61.2518	907.822	81.132	0	0	1426.49	288.245	4104.52	1090.67	9353.57	2674.06	784	15	1180	0.00472	548.236	117.123	2328.59	1876.15	0.969068	0.959322	0.940678	0.947881	0.927542	0.94661	0.919915	0.937712	0.913559	0.926271	0.885169	0.919915	0.89661	0.879237	0.863559	0.914407	0.894068	0.901271	0.852966	0.897458	1
784	29261	857	285	38	138.144	13.0061	485.415	32.5752	689.194	61.2518	907.822	81.132	33.8663	9.89711	1426.49	288.245	4104.52	1090.67	9353.57	2674.06	784	0	30441	0.121764	154.041	83.4309	122.818	576.841	0.964801	0.949492	0.941855	0.909645	0.936089	0.941132	0.926431	0.948359	0.920371	0.927088	0.879275	0.905391	0.919352	0.886354	0.845028	0.905341	0.903436	0.883496	0.865839	0.882001	1
789	1472	629	236	30	382.242	20.5373	606.022	39.1147	815.092	65.7343	1026.23	95.2875	695.408	112.524	2765.09	540.808	6747.46	1633	13517	4096.93	789	11	2367	0.009468	493.028	161.819	2011.32	2388.8	0.96409	0.95564	0.934728	0.924799	0.931559	0.943599	0.917828	0.942966	0.917828	0.93008	0.886354	0.914026	0.907055	0.88741	0.856147	0.907478	0.899028	0.889311	0.862484	0.880651	1
790	1350	382	37	2	416.365	25.1613	622.887	44.4289	808.454	62.2323	1015.79	103.094	899.777	163.247	3009.58	653.732	6572.47	1473.28	13164.6	3885.44	790	9	1771	0.007084	469.78	104.716	1487.22	1277.54	0.963015	0.956522	0.93563	0.922643	0.933371	0.9393	0.919255	0.942688	0.915584	0.928854	0.886222	0.913043	0.908809	0.891022	0.851779	0.907679	0.89808	0.885658	0.869001	0.875494	1
794	941	328	34	2	505.085	29.8193	665.61	48.2665	854.863	70.1134	1097.2	129.947	1601.39	285.008	3670.95	810.964	7782.25	1834.65	16751.4	5715.09	794	13	1305	0.00522	555.452	95.1066	2305.81	1512.95	0.967816	0.95977	0.937548	0.924904	0.929119	0.93908	0.921839	0.942912	0.921839	0.931418	0.885824	0.914176	0.912644	0.888889	0.86092	0.904598	0.896552	0.890038	0.868966	0.87433	1
796	0	822	307	35	0	0	530.705	35.5382	691.552	52.0447	890.868	96.3241	0	0	1861.9	374.934	4119.91	941.377	8940.18	3158.84	796	15	1164	0.004656	583.958	98.8607	2670.27	1682.5	0.969502	0.963058	0.936856	0.927405	0.93299	0.939003	0.92311	0.945447	0.924828	0.930842	0.88445	0.91323	0.916237	0.887887	0.861684	0.902062	0.892612	0.888746	0.870275	0.872852	1
796	28796	822	307	35	133.518	13.5965	530.705	35.5382	691.552	52.0447	890.868	96.3241	30.7288	9.78103	1861.9	374.934	4119.91	941.377	8940.18	3158.84	796	0	29960	0.11984	151.019	90.1887	133.28	608.478	0.959663	0.956959	0.947363	0.925067	0.93498	0.938084	0.914786	0.941138	0.922797	0.923198	0.872246	0.912617	0.918308	0.887266	0.857977	0.899466	0.887233	0.90504	0.854072	0.884446	1
801	1169	657	245	32	344.457	18.8782	633.223	41.5986	792.493	57.8911	1000.76	94.0248	509.765	83.8742	3153.9	625.151	6182.36	1340.28	12549.8	3924.47	801	12	2103	0.008412	496.853	184.471	2179.88	2432.92	0.961959	0.956015	0.943414	0.915597	0.935093	0.942225	0.923205	0.94175	0.924156	0.928911	0.876367	0.912506	0.91631	0.893723	0.865193	0.897765	0.890157	0.892059	0.861864	0.888968	1
802	1067	409	43	0	375.363	22.43	645.945	47.1483	784.613	55.0606	0	0	660.004	117.699	3357.2	751.208	5993.3	1245.37	0	0	802	9	1519	0.006076	459.804	135.507	1537.22	1483.27	0.961159	0.956221	0.942396	0.909151	0.940092	0.940092	0.919026	0.941738	0.923963	0.931863	0.872284	0.913101	0.91738	0.896643	0.863068	0.896972	0.892034	0.891705	0.860105	0.889401	1
806	752	345	41	0	461.016	27.918	690.565	51.6297	832.177	62.7296	0	0	1219.8	220.156	4101.56	934.572	7162.1	1647.1	0	0	806	14	1138	0.004552	543.979	124.579	2307.53	1732.4	0.963972	0.960896	0.943322	0.913445	0.9442	0.94464	0.92355	0.947276	0.921353	0.931019	0.875659	0.908172	0.919156	0.896309	0.85413	0.900264	0.891037	0.887083	0.857206	0.882689	1
808	0	650	328	41	0	0	482.535	32.1352	709.006	56.0973	864.794	70.0104	0	0	1400.99	276.148	4445.87	1056.19	8053.7	1968.21	808	16	1019	0.004076	570.813	128.313	2648.76	1942.09	0.96369	0.961727	0.947007	0.918057	0.943572	0.942591	0.925908	0.948479	0.92787	0.935231	0.877821	0.910206	0.918057	0.895976	0.859176	0.901374	0.894995	0.8842	0.859176	0.884691	1
808	30357	650	328	41	137.808	13.446	482.535	32.1352	709.006	56.0973	864.794	70.0104	33.6849	10.1816	1400.99	276.148	4445.87	1056.19	8053.7	1968.21	808	0	31376	0.125504	151.87	81.2473	118.615	580.93	0.95726	0.949882	0.945818	0.940735	0.922361	0.94107	0.903158	0.938265	0.919636	0.926186	0.87492	0.901358	0.904465	0.871016	0.87943	0.912337	0.898441	0.899908	0.833806	0.87006	1
813	1513	482	285	35	337.543	18.7114	580.534	36.5558	809.268	60.9798	969.14	88.486	479.915	80.2866	2430.48	457.233	6588.3	1482.78	11376.8	3122.05	813	10	2315	0.00926	455.759	181.185	1802.79	2428.32	0.960259	0.953564	0.946652	0.931102	0.92743	0.941469	0.91879	0.942981	0.924406	0.928294	0.875162	0.90216	0.912095	0.888553	0.868467	0.905184	0.890065	0.90324	0.847084	0.88013	1
814	1358	289	50	2	366.31	22.8835	592.157	39.7634	821.642	56.487	973.388	29.6892	614.207	115.37	2582.87	519.543	6874.48	1407.88	11277.8	1024.92	814	8	1699	0.006796	418.841	115.041	1145.86	1334.14	0.958211	0.953208	0.947911	0.934373	0.926133	0.942908	0.912007	0.940553	0.922307	0.92525	0.869923	0.899647	0.913184	0.89023	0.869923	0.907887	0.890818	0.909653	0.841083	0.879929	1
818	896	236	46	2	447.712	28.1363	632.391	47.2575	863.735	65.7013	1043.18	73.8632	1118.58	210.079	3153.29	712.246	8005.83	1814.39	14036.8	2929.87	818	13	1180	0.00472	501.875	111.629	1815.9	1658.79	0.961864	0.95339	0.944068	0.93178	0.930932	0.949576	0.904237	0.936864	0.927542	0.922458	0.869492	0.89322	0.911441	0.888983	0.862288	0.909746	0.891949	0.910593	0.832203	0.885169	1
820	0	782	220	45	0	0	471.441	32.672	657.315	50.3022	902.669	81.3795	0	0	1308.43	271.215	3542.11	820.292	9196.76	2531.91	820	15	1047	0.004188	529.032	116.4	2116.82	1881.81	0.965138	0.954155	0.944126	0.93171	0.935053	0.949379	0.905922	0.93744	0.930755	0.924069	0.866762	0.895893	0.912607	0.888252	0.862464	0.908787	0.890162	0.91022	0.836199	0.885387	1
820	29631	782	220	45	137.546	13.8144	471.441	32.672	657.315	50.3022	902.669	81.3795	33.55	10.4183	1308.43	271.215	3542.11	820.292	9196.76	2531.91	820	0	30678	0.122712	150.907	75.4905	104.649	513.834	0.958765	0.95016	0.93466	0.932867	0.915069	0.949491	0.91282	0.935361	0.914157	0.914662	0.885863	0.902455	0.895642	0.880859	0.873965	0.895789	0.89424	0.886939	0.842933	0.880077	1
825	1532	543	185	41	353.011	19.555	575.481	38.3358	767.187	57.1407	1008.2	83.5643	548.608	90.6741	2371.19	475.408	5615.35	1271.91	12747.4	3167.86	825	10	2301	0.009204	450.484	156.868	1603.44	2180.48	0.955454	0.955454	0.941982	0.939374	0.917427	0.948718	0.91482	0.941982	0.923512	0.916993	0.880487	0.90113	0.894176	0.883529	0.867014	0.905259	0.893959	0.895698	0.838114	0.874402	1
826	1391	317	33	1	385.436	24.0074	590.212	43.6397	774.35	61.4148	1094.75	0	715.002	134.199	2564.82	567.357	5784.24	1322.56	15975	0	826	8	1742	0.006968	430.475	98.1562	1156.41	1074.44	0.954076	0.953789	0.942021	0.942021	0.915614	0.948048	0.919059	0.942308	0.921642	0.916762	0.884041	0.90442	0.892939	0.884902	0.867681	0.901837	0.894087	0.892652	0.835534	0.870264	1
830	965	276	32	1	467.392	29.2264	631.166	47.8906	812.041	70.8606	1182.35	0	1271.8	237.421	3136.53	711.332	6692.16	1684.82	20104.8	0	830	13	1274	0.005096	512.09	92.0195	1826.71	1298.22	0.958791	0.957614	0.940738	0.943485	0.921115	0.948587	0.919545	0.947017	0.919545	0.916013	0.884615	0.906986	0.89325	0.885008	0.873234	0.901884	0.896389	0.888148	0.833987	0.874019	1
832	0	861	256	32	0	0	489.419	33.3579	650.971	52.7357	835.178	97.8725	0	0	1462.53	299.153	3448.15	845.126	7423.04	3013.38	832	15	1149	0.004596	535.043	93.7182	2070.93	1406	0.95953	0.957789	0.942124	0.945605	0.921671	0.945605	0.921236	0.948216	0.920801	0.91819	0.885988	0.906005	0.897737	0.885117	0.874238	0.902524	0.897302	0.888599	0.832028	0.871628	1
832	31526	861	256	32	135.172	13.2732	489.419	33.3579	650.971	52.7357	835.178	97.8725	31.8076	9.63878	1462.53	299.153	3448.15	845.126	7423.04	3013.38	832	0	32675	0.1307	149.233	76.8362	103.512	458.996	0.961989	0.952028	0.937888	0.935011	0.911262	0.941041	0.923734	0.933818	0.915807	0.921117	0.880658	0.90378	0.905601	0.88785	0.874047	0.897628	0.88684	0.897001	0.862846	0.887207	1
837	1447	628	216	27	332.787	18.6936	585.974	37.6552	747.117	57.8644	931.524	103.459	460.101	77.6131	2500.37	481.422	5194.85	1223.41	10243.5	3980.72	837	10	2318	0.009272	446.964	159.819	1568.02	1869.43	0.962683	0.954702	0.938093	0.935505	0.921268	0.943486	0.925151	0.941329	0.915876	0.919327	0.884599	0.906385	0.899051	0.88503	0.877481	0.899051	0.890207	0.892148	0.852459	0.883089	1
838	1297	355	26	0	364.23	22.0899	597.187	42.8093	756.493	64.6609	0	0	603.436	109.43	2654.09	579.462	5410.71	1331.33	0	0	838	8	1678	0.006712	419.593	107.843	1111.76	1047.42	0.964243	0.95441	0.934744	0.933254	0.918355	0.942491	0.929082	0.939511	0.910012	0.920739	0.884982	0.907926	0.895113	0.88528	0.876937	0.898987	0.88975	0.88826	0.855185	0.888558	1
842	830	302	23	0	461.381	27.0612	645.252	49.1646	809.798	70.1254	0	0	1221.91	215.879	3351.09	779.188	6635.08	1665.24	0	0	842	13	1155	0.00462	516.396	97.4007	1886.42	1254.89	0.968831	0.959307	0.935931	0.938961	0.925974	0.939394	0.930303	0.941991	0.911688	0.927706	0.886147	0.909091	0.892208	0.887446	0.875758	0.90303	0.890909	0.883117	0.853247	0.887446	1
844	0	715	276	21	0	0	482.985	31.7	668.724	55.3866	840.839	70.6171	0	0	1404.47	277.662	3740.07	944.633	7415.02	1827.16	844	15	1012	0.004048	541.067	101.699	2166.17	1422.78	0.972332	0.960968	0.938735	0.939723	0.926877	0.9417	0.934289	0.94417	0.911561	0.925395	0.883893	0.912055	0.891798	0.889328	0.875	0.900198	0.888834	0.885375	0.850791	0.890316	1
844	30142	715	276	21	134.184	13.4207	482.985	31.7	668.724	55.3866	840.839	70.6171	31.1539	9.71539	1404.47	277.662	3740.07	944.633	7415.02	1827.16	844	0	31154	0.124616	147.401	75.5868	100.507	457.286	0.965045	0.946604	0.941115	0.922642	0.928324	0.93354	0.929078	0.941789	0.925708	0.932047	0.872055	0.90234	0.90502	0.869391	0.862714	0.904394	0.885841	0.885649	0.874864	0.877656	1
849	1240	515	228	18	350.089	18.4577	588.647	36.7337	774.677	64.1715	962.958	76.6834	534.709	84.3937	2532.95	479.23	5803.24	1468.13	11100.7	2823.81	849	11	2001	0.008004	465.379	162.344	1744.36	2027.88	0.970265	0.949275	0.942029	0.928286	0.928536	0.936282	0.931034	0.943778	0.91979	0.932034	0.875562	0.905297	0.895802	0.877311	0.865817	0.902799	0.888556	0.885057	0.864818	0.883058	1
850	1114	324	40	3	399.574	22.7196	610.091	41.1794	782.694	64.152	921.669	29.8286	794.687	135.183	2824.12	575.263	5983.02	1542.69	9584.07	911.805	850	9	1481	0.005924	457.034	108.547	1396.6	1254.74	0.969615	0.945982	0.941594	0.926063	0.927076	0.934504	0.929777	0.945982	0.920999	0.930452	0.874072	0.904456	0.898042	0.876097	0.869007	0.908845	0.885213	0.885213	0.873396	0.87846	1
854	766	271	33	3	493.278	30.1155	655.239	47.0113	826.67	73.0156	992.877	43.061	1493.15	271.359	3501.24	749.092	7067.7	1991.5	11999.4	1544.12	854	13	1073	0.004292	545.833	96.7163	2201.14	1450.68	0.969711	0.948276	0.945014	0.929637	0.927773	0.931966	0.937558	0.946878	0.919851	0.933364	0.875116	0.908667	0.901212	0.882106	0.866263	0.913327	0.891426	0.8863	0.872321	0.873253	1
856	0	667	259	36	0	0	503.282	35.0142	662.622	51.3324	846.548	90.953	0	0	1590.69	332.055	3629.33	833.519	7671.43	2586.13	856	16	962	0.003848	559.027	100.033	2367.11	1553.57	0.970894	0.951143	0.952183	0.933992	0.929834	0.932432	0.938669	0.950624	0.920478	0.93763	0.878898	0.906965	0.904886	0.879418	0.867464	0.909044	0.892412	0.887734	0.869023	0.870582	1
856	25645	667	259	36	133.014	13.4247	503.282	35.0142	662.622	51.3324	846.548	90.953	30.3638	9.46533	1590.69	332.055	3629.33	833.519	7671.43	2586.13	856	0	26607	0.106428	148.417	82.8256	114.851	526.914	0.963468	0.944958	0.944282	0.919758	0.931898	0.939678	0.905852	0.946875	0.926354	0.927181	0.86107	0.896775	0.908859	0.874413	0.857143	0.899782	0.883677	0.887849	0.851468	0.874619	1
861	1048	490	209	28	370.271	19.4508	619.502	40.7407	782.388	59.3578	973.09	102.138	632.12	99.826	2954.25	586.93	5957.87	1370.32	11614.4	3895.81	861	11	1775	0.0071	497.107	167.486	2073.49	2283.6	0.969577	0.942254	0.949859	0.928451	0.934648	0.935211	0.920282	0.947042	0.926479	0.933521	0.86507	0.906479	0.904789	0.869296	0.859155	0.896901	0.886479	0.883944	0.850423	0.875775	1
862	942	286	32	2	410.139	23.7106	638.781	47.6926	806.209	76.2993	910.579	13.6936	859.413	149.904	3249.3	729.968	6576.97	1852.59	9221.37	413.952	862	9	1262	0.005048	472.791	115.671	1559.25	1403.27	0.9687	0.938193	0.948494	0.925911	0.933439	0.931062	0.914818	0.948098	0.929081	0.937401	0.86252	0.908875	0.904913	0.86767	0.858954	0.893423	0.883914	0.882726	0.846276	0.877971	1
866	676	252	27	2	502.021	28.2853	680.55	50.1375	846.023	83.6523	909.389	40.0824	1571.08	265.612	3924.43	873.942	7613.58	2243.23	9232.19	1209.21	866	13	957	0.003828	559.588	100.956	2377.26	1535.31	0.972309	0.939394	0.952456	0.931557	0.934169	0.932079	0.91954	0.947753	0.935214	0.939916	0.871996	0.910658	0.902299	0.863114	0.865726	0.888192	0.88767	0.885057	0.846395	0.87722	1
868	0	616	236	28	0	0	527.836	33.6083	707.241	54.9725	870.445	87.1743	0	0	1829.64	348.835	4410.19	1033.53	8295.47	2494.33	868	16	880	0.00352	586.85	103.571	2727.43	1696.97	0.973864	0.940909	0.955114	0.935795	0.933523	0.934091	0.919886	0.947727	0.9375	0.938636	0.872159	0.913068	0.902273	0.865909	0.868182	0.890341	0.890341	0.883523	0.847159	0.872727	1
868	27640	616	236	28	129.04	13.7665	527.836	33.6083	707.241	54.9725	870.445	87.1743	27.8314	9.1667	1829.64	348.835	4410.19	1033.53	8295.47	2494.33	868	0	28520	0.11408	143.166	82.3536	111.129	553.956	0.964551	0.955891	0.94055	0.931539	0.923405	0.942181	0.904225	0.939393	0.926911	0.923878	0.864008	0.900105	0.903734	0.888043	0.875526	0.90689	0.87805	0.89702	0.838657	0.865796	1
873	923	456	191	26	328.41	18.359	626.118	41.2156	805.022	62.4789	954.788	97.5626	442.222	74.2667	3049.52	604.984	6492.05	1499.02	10949.6	3399.78	873	11	1596	0.006384	480.711	192.37	2082.35	2448.66	0.972744	0.953008	0.948935	0.93797	0.927005	0.942982	0.911341	0.946429	0.922619	0.931078	0.863722	0.901003	0.902882	0.876253	0.866855	0.902882	0.881892	0.887531	0.840852	0.864035	1
874	815	273	34	1	361.565	22.1761	644.02	45.7374	840.281	52.4871	1119.29	0	590.48	107.947	3324.57	720.434	7333.06	1361.26	17068.8	0	874	9	1123	0.004492	445.398	144.101	1473.95	1686.91	0.972841	0.955031	0.946126	0.942565	0.93366	0.948353	0.907836	0.947907	0.921638	0.928762	0.860641	0.900712	0.9065	0.884239	0.859751	0.9065	0.878005	0.892698	0.835263	0.861977	1
878	517	234	28	1	440.119	26.7424	681.087	47.3413	880.387	58.628	1094.22	0	1062.06	192.708	3926.83	828.952	8442.63	1700.72	15952	0	878	14	780	0.00312	529.053	135.229	2205.52	1931.02	0.973718	0.953846	0.946154	0.942308	0.935897	0.95	0.907051	0.951282	0.923718	0.935897	0.872436	0.903205	0.908333	0.887179	0.858333	0.901282	0.882051	0.891026	0.834615	0.860256	1
880	0	448	224	28	0	0	462.413	30.7096	703.733	54.4822	910.095	88.9991	0	0	1233.58	245.023	4344.68	1020.26	9469.32	2984.52	880	16	700	0.0028	557.543	139.545	2558.56	2186.91	0.971429	0.957143	0.950714	0.940714	0.932857	0.949286	0.909286	0.952857	0.923571	0.938571	0.875	0.904286	0.911429	0.893571	0.859286	0.902857	0.882857	0.889286	0.832857	0.857143	1
880	31817	448	224	28	133.546	12.9545	462.413	30.7096	703.733	54.4822	910.095	88.9991	30.6557	9.1273	1233.58	245.023	4344.68	1020.26	9469.32	2984.52	880	0	32517	0.130068	142.673	66.1067	85.0744	487.485	0.965664	0.959406	0.931851	0.940308	0.923855	0.941969	0.924301	0.935372	0.925547	0.924286	0.882415	0.900037	0.884737	0.886951	0.873097	0.902359	0.893256	0.880586	0.840822	0.877941	1
885	1326	308	190	24	366.357	18.9076	577.986	33.656	818.055	59.3463	1045.52	92.0174	612.192	94.6229	2394.71	417.102	6796.4	1493.54	14246.9	3817.73	885	9	1848	0.007392	456.89	164.783	1722.17	2469.41	0.968615	0.959416	0.935877	0.946699	0.929654	0.944805	0.91342	0.9421	0.919913	0.926948	0.881223	0.899621	0.905844	0.888528	0.874729	0.90855	0.887446	0.882035	0.844697	0.859037	1
886	1203	174	28	2	398.712	23.5509	592.099	38.1147	819.06	71.448	1009.31	47.9613	790.184	140.025	2579.54	506.384	6875.49	2097.05	12616.5	1780.08	886	8	1407	0.005628	431.861	91.275	1149.38	1158.95	0.967662	0.960199	0.935323	0.94634	0.930704	0.941009	0.9172	0.941009	0.916844	0.923952	0.882018	0.897299	0.909737	0.891258	0.882018	0.911514	0.892679	0.885928	0.845771	0.855011	1
890	829	146	22	2	497.658	28.814	636.873	42.805	876.58	82.8907	1036.78	9.89434	1531.42	264.354	3210.74	667.337	8455.66	2807.19	13582.9	387.081	890	12	999	0.003996	527.428	82.4519	1953.46	1370.24	0.967467	0.95996	0.937938	0.946947	0.929429	0.936937	0.915916	0.93994	0.916917	0.921421	0.881381	0.8999	0.911411	0.897898	0.885385	0.911912	0.893393	0.882382	0.857858	0.85035	1
892	0	735	134	24	0	0	514.939	33.9347	661.213	47.842	901.475	89.8968	0	0	1700.74	333.888	3598.55	786.621	9215.71	3018.34	892	14	893	0.003572	547.277	87.6861	2187.48	1500.26	0.968085	0.961366	0.944009	0.949048	0.928331	0.93729	0.917133	0.93953	0.919933	0.926092	0.885218	0.901456	0.910974	0.902016	0.886898	0.913774	0.893057	0.880179	0.861142	0.852744	1
892	29323	735	134	24	138.807	13.626	514.939	33.9347	661.213	47.842	901.475	89.8968	34.4324	10.4846	1700.74	333.888	3598.55	786.621	9215.71	3018.34	892	0	30216	0.120864	150.879	72.0602	98.0635	446.742	0.970099	0.957837	0.939668	0.941223	0.930087	0.940528	0.934952	0.931162	0.918702	0.921366	0.889363	0.902337	0.893599	0.878806	0.86153	0.884813	0.905381	0.886136	0.839539	0.873147	1
897	1654	538	108	24	340.263	18.8925	614.389	39.6117	764.385	52.7863	1003.46	105.767	491.57	82.2666	2880.52	558.28	5541.36	1154.42	12731.6	4206.52	897	9	2324	0.009296	430.281	151.843	1405.68	1881.33	0.968589	0.958907	0.938898	0.943847	0.927281	0.943417	0.929862	0.933305	0.919535	0.920826	0.885327	0.898021	0.898666	0.887694	0.871343	0.887909	0.904475	0.878442	0.848967	0.878657	1
898	1488	327	15	0	368.905	22.7715	624.33	43.9696	784.267	52.994	0	0	627.127	116.539	3029	636.078	5979.31	1205.56	0	0	898	8	1830	0.00732	417.951	107.036	1100.18	1066.36	0.969126	0.957377	0.939071	0.946448	0.927869	0.941803	0.93224	0.934426	0.919126	0.920492	0.886612	0.894809	0.895082	0.884699	0.867213	0.888251	0.904372	0.876503	0.846175	0.884426	1
902	959	276	13	0	444.355	27.9387	660.083	50.3284	810.65	43.063	0	0	1093.76	207.109	3586.22	820.268	6566.55	1036.61	0	0	902	12	1248	0.004992	495.879	101.066	1701.98	1228.37	0.970353	0.958333	0.941506	0.947516	0.930288	0.94351	0.934696	0.932692	0.923478	0.921875	0.889423	0.896635	0.903446	0.886218	0.863782	0.889423	0.905048	0.882212	0.848558	0.881811	1
904	0	848	264	13	0	0	470.39	32.2109	687.134	55.9264	831.143	47.9071	0	0	1299.35	268.755	4052.93	991.479	7085.65	1228.52	904	15	1125	0.0045	525.421	105.082	2012.39	1400.12	0.971111	0.963111	0.944889	0.948444	0.930667	0.943556	0.932444	0.933333	0.922222	0.922222	0.890222	0.896889	0.904889	0.887556	0.862667	0.889333	0.908444	0.886222	0.846667	0.879111	1
904	29273	848	264	13	139.452	13.5169	470.39	32.2109	687.134	55.9264	831.143	47.9071	34.8876	10.4857	1299.35	268.755	4052.93	991.479	7085.65	1228.52	904	0	30398	0.121592	153.737	76.7715	108.073	460.46	0.966445	0.945704	0.938466	0.931624	0.921557	0.929962	0.929337	0.942118	0.920702	0.931328	0.874169	0.906655	0.891638	0.866389	0.880897	0.891605	0.893792	0.884236	0.851619	0.863873	1
909	1564	609	222	12	369.178	19.6626	583.473	38.1254	805.189	64.2043	961.687	61.8775	626.713	100.78	2469.76	489.4	6502.92	1562.04	10981.6	2118.51	909	10	2407	0.009628	466.565	149.789	1686.62	1941.63	0.971126	0.955546	0.944329	0.93145	0.929373	0.933112	0.92958	0.938513	0.923556	0.925426	0.888243	0.909015	0.901122	0.87661	0.882634	0.895929	0.900083	0.889697	0.853137	0.868509	1
910	1442	349	36	1	397.204	23.7953	596.64	42.2045	806.432	68.1129	1044.81	0	781.539	141.48	2645.73	569.424	6547.86	1669.08	13895.7	0	910	8	1828	0.007312	443.693	99.187	1258.18	1147.94	0.971827	0.955416	0.943381	0.931893	0.933807	0.932713	0.933807	0.939825	0.927243	0.925875	0.889497	0.914934	0.900164	0.876915	0.8843	0.897702	0.898523	0.891685	0.852024	0.869803	1
914	1010	288	29	1	490.475	28.6017	644.648	48.2896	838.895	77.1278	1149.51	0	1466.6	258.012	3339.79	765.112	7396.93	2097.86	18482.3	0	914	13	1328	0.005312	532.015	87.5504	2015.15	1311.39	0.975527	0.957455	0.946536	0.932605	0.9375	0.938253	0.931099	0.936747	0.923569	0.92884	0.889307	0.914533	0.903238	0.871611	0.880648	0.904744	0.899096	0.894955	0.849774	0.870482	1
916	0	904	267	28	0	0	503.267	32.5133	658.139	53.5827	864.988	96.1768	0	0	1587.45	309.032	3563.78	893.262	8206.71	3045.68	916	15	1199	0.004796	546.202	90.5853	2182.13	1416.21	0.977064	0.956214	0.947456	0.936614	0.939116	0.939533	0.93161	0.938699	0.922018	0.927857	0.886989	0.914095	0.905755	0.874479	0.882402	0.902002	0.8995	0.895746	0.850709	0.871143	1
916	29601	904	267	28	137.533	13.4764	503.267	32.5133	658.139	53.5827	864.988	96.1768	33.4944	10.2135	1587.45	309.032	3563.78	893.262	8206.71	3045.68	916	0	30800	0.1232	153.442	82.1118	117.138	500.899	0.96789	0.94125	0.943815	0.939302	0.924724	0.947532	0.925779	0.952906	0.929367	0.92737	0.897289	0.91263	0.879464	0.870276	0.857597	0.893588	0.873847	0.872695	0.83974	0.882679	1
921	1425	659	198	22	339.444	19.3298	602.518	39.3652	759.9	58.3061	950.135	79.0591	488.268	83.503	2718.28	530.675	5462.94	1272.99	10688.5	3048.01	921	10	2304	0.009216	456.654	160.738	1651.01	1871.75	0.974609	0.949653	0.944227	0.940755	0.931207	0.944661	0.930556	0.946181	0.921441	0.927951	0.892361	0.917752	0.889106	0.866536	0.865017	0.894965	0.888889	0.876085	0.837674	0.881944	1
922	1287	387	32	1	371.136	23.0552	618.24	44.3453	759.388	66.924	890.75	0	638.613	119.381	2943.17	627.076	5483.02	1492.76	8628.69	0	922	9	1707	0.006828	434.741	117.099	1256.58	1200.5	0.975981	0.949619	0.946397	0.940539	0.929408	0.945518	0.933802	0.947862	0.920035	0.929701	0.89133	0.917399	0.883714	0.865847	0.863503	0.896895	0.887229	0.874927	0.838313	0.882835	1
926	871	326	27	1	455.924	27.9139	659.53	49.146	801.189	69.9215	934.393	0	1180.32	217.339	3574.63	804.081	6431.83	1733.49	9953.9	0	926	13	1225	0.0049	518.109	106.227	1940.41	1374.93	0.977551	0.947755	0.94898	0.942041	0.930204	0.94449	0.933878	0.950204	0.922449	0.926531	0.886939	0.912245	0.88449	0.869388	0.868163	0.896327	0.886939	0.878776	0.838367	0.890204	1
928	0	762	309	26	0	0	472.805	32.6953	677.124	54.7986	826.189	76.0781	0	0	1319.74	275.372	3878.54	952.564	7068.4	2028.15	928	15	1097	0.004388	538.732	109.991	2176.74	1516.18	0.977666	0.947584	0.951686	0.943026	0.930264	0.945305	0.933911	0.952142	0.922972	0.926618	0.889243	0.912944	0.886964	0.873747	0.870556	0.896992	0.890611	0.876937	0.83546	0.889699	1
928	23691	762	309	26	133.528	13.1394	472.805	32.6953	677.124	54.7986	826.189	76.0781	30.6704	9.34855	1319.74	275.372	3878.54	952.564	7068.4	2028.15	928	0	24788	0.099152	151.46	87.4365	125.645	544.629	0.96462	0.953566	0.941242	0.932185	0.930067	0.939204	0.914656	0.946325	0.920708	0.921615	0.876594	0.904551	0.913466	0.882524	0.865479	0.904026	0.877178	0.881374	0.861707	0.860558	1
933	941	553	255	23	346.182	18.5382	576.233	38.1371	784.163	61.2597	941.82	90.6137	517.213	82.7743	2380.06	474.585	6004.61	1428.1	10476	3107.83	933	12	1772	0.007088	488.734	172.302	2017.49	2223.83	0.970655	0.948928	0.94921	0.941027	0.925226	0.944413	0.92579	0.946388	0.929458	0.917889	0.884029	0.906885	0.898984	0.871614	0.863149	0.895316	0.879797	0.876975	0.846501	0.873871	1
934	847	341	46	0	378.778	22.6645	591.317	45.8435	806.685	66.8629	0	0	678.122	121.139	2583.42	603.793	6551.39	1733.52	0	0	934	10	1234	0.004936	453.461	121.782	1423.56	1398.64	0.96718	0.951378	0.946515	0.941248	0.922609	0.940438	0.920583	0.948947	0.930713	0.915721	0.888169	0.908833	0.900729	0.867909	0.865073	0.892626	0.875608	0.873987	0.850081	0.86953	1
938	564	284	40	0	472.415	28.486	638.353	50.2052	863.804	65.8431	0	0	1311.99	235.9	3248.5	765.069	8010.1	1900.68	0	0	938	14	888	0.003552	543.115	110.566	2233.04	1660.49	0.96509	0.957207	0.942568	0.942005	0.921171	0.942568	0.920608	0.952703	0.933559	0.913851	0.88795	0.91723	0.893581	0.873311	0.863739	0.900338	0.877815	0.876126	0.852477	0.877815	1
940	0	502	266	38	0	0	492.599	33.9209	658.168	56.6756	870.821	61.0812	0	0	1491.46	305.634	3572.21	932.568	8182.26	1689.9	940	17	806	0.003224	565.072	111.766	2493.6	1736.37	0.967742	0.961538	0.94603	0.945409	0.924938	0.944789	0.926179	0.954715	0.936104	0.916253	0.887717	0.916253	0.894541	0.874069	0.862903	0.898883	0.872829	0.877171	0.852978	0.878412	1
940	25433	502	266	38	130.157	13.7807	492.599	33.9209	658.168	56.6756	870.821	61.0812	28.5444	9.3863	1491.46	305.634	3572.21	932.568	8182.26	1689.9	940	0	26239	0.104956	143.517	78.7375	104.265	523.088	0.967929	0.954953	0.940661	0.939613	0.925054	0.931857	0.91526	0.944072	0.913278	0.919871	0.887381	0.889668	0.913221	0.879149	0.86522	0.903464	0.892755	0.885819	0.865124	0.861542	1
945	937	366	208	32	339.907	18.5925	594.277	38.3187	763.983	62.7096	990.45	67.4197	489.888	79.9373	2607.93	504.786	5565.2	1390.82	12008.8	2423.54	945	11	1543	0.006172	470.901	179.974	1915.34	2388.13	0.965003	0.958522	0.942644	0.9407	0.92871	0.934219	0.912508	0.945237	0.926442	0.927738	0.886585	0.901491	0.915424	0.872651	0.8558	0.903759	0.8814	0.881724	0.873299	0.868438	1
946	850	199	38	2	375.956	22.4089	609.01	45.1574	777.741	72.1261	1010.58	4.81041	663.074	117.369	2817.25	640.473	5900.45	1601.58	12580.7	178.856	946	9	1089	0.004356	433.729	117.925	1261.36	1372.34	0.966483	0.959137	0.943526	0.937098	0.926997	0.932048	0.90955	0.943526	0.925161	0.93067	0.884298	0.897153	0.924242	0.865473	0.853535	0.910009	0.878788	0.887052	0.885216	0.866391	1
950	575	163	30	2	479.843	28.6392	657.473	49.466	832.559	88.1144	1063.49	26.5511	1374.27	243.948	3542.67	808.198	7286.57	2269.45	14678.2	1092.75	950	13	770	0.00308	532.704	105.127	2098.2	1636.88	0.967532	0.961688	0.941558	0.933766	0.931818	0.933766	0.914286	0.942857	0.922727	0.934416	0.884416	0.895455	0.924026	0.864286	0.861039	0.905195	0.875325	0.886364	0.892857	0.870779	1
952	0	515	156	31	0	0	501.852	33.8092	677.648	54.2063	870.225	98.5232	0	0	1575.81	318.336	3885.82	945.241	8353.76	2744.37	952	15	702	0.002808	557.185	108.252	2388.46	1777.53	0.970798	0.964387	0.945157	0.931624	0.938034	0.933761	0.913105	0.941595	0.923077	0.93661	0.885328	0.895299	0.918091	0.866097	0.863248	0.904558	0.872507	0.881054	0.896011	0.871795	1
952	29596	515	156	31	133.338	13.1309	501.852	33.8092	677.648	54.2063	870.225	98.5232	30.5391	9.22239	1575.81	318.336	3885.82	945.241	8353.76	2744.37	952	0	30298	0.121192	143.159	67.1258	85.1717	446.235	0.965097	0.951003	0.939914	0.942934	0.932355	0.938725	0.920457	0.937273	0.922371	0.925655	0.900455	0.900439	0.90407	0.86915	0.862367	0.896	0.897733	0.88321	0.856129	0.870008	1
957	1230	373	133	26	360.489	19.2722	614.355	41.2556	787.726	59.4156	996.586	105.988	583.695	93.0446	2883.03	582.15	6078.79	1385.08	12467.5	3785.98	957	9	1762	0.007048	455.865	159.206	1660.58	2181.01	0.966799	0.95857	0.944665	0.932747	0.929625	0.939557	0.921112	0.934166	0.925936	0.931328	0.903802	0.898411	0.910045	0.866629	0.863507	0.896992	0.891317	0.88479	0.869183	0.865494	1
958	1122	213	20	1	386.082	23.9733	627.694	44.6296	820.788	68.6376	950.226	0	718.51	133.107	3078.96	657.29	6897.65	1669.8	10466.2	0	958	8	1356	0.005424	430.862	105.092	1187.62	1188.28	0.965708	0.955752	0.946903	0.935841	0.931047	0.94174	0.924041	0.933628	0.92736	0.928097	0.909292	0.898599	0.912242	0.863938	0.862094	0.896755	0.898599	0.884218	0.861726	0.865044	1
962	774	183	18	1	497.026	28.0176	680.037	52.6134	885.183	66.7184	1038.36	0	1524.85	257.192	3921.95	915.011	8610.05	1872.75	13641	0	962	12	976	0.003904	539.054	93.8944	2117.39	1441.05	0.965676	0.958504	0.947746	0.931865	0.931352	0.941086	0.929816	0.932889	0.930328	0.934939	0.910348	0.896004	0.915984	0.859119	0.863217	0.893443	0.899078	0.88166	0.867316	0.875512	1
964	0	684	177	18	0	0	511.616	32.1148	694.862	59.7577	919.216	82.8989	0	0	1666.26	314.89	4200.49	1101.69	9708.25	2615.01	964	14	879	0.003516	556.863	98.8885	2341.25	1619.75	0.967008	0.96132	0.949374	0.932309	0.937429	0.94198	0.928328	0.931741	0.928896	0.940273	0.912969	0.898749	0.914676	0.860637	0.867463	0.897611	0.901593	0.883959	0.868032	0.877133	1
964	27599	684	177	18	139.898	13.914	511.616	32.1148	694.862	59.7577	919.216	82.8989	35.2729	10.865	1666.26	314.89	4200.49	1101.69	9708.25	2615.01	964	0	28478	0.113912	152.768	75.4331	106.449	490.059	0.973857	0.950137	0.941183	0.935441	0.932334	0.94638	0.92582	0.929331	0.921466	0.928155	0.879925	0.900221	0.906138	0.876045	0.869777	0.897078	0.898711	0.882137	0.849937	0.879275	1
969	1516	510	145	14	358.849	19.784	620.581	39.1619	804.825	58.4801	1031.19	88.1668	576.123	95.7575	2966.48	557.838	6473.93	1434.52	13653.7	3513.79	969	9	2185	0.00874	453.843	154.813	1609.23	1991.26	0.97254	0.957208	0.944851	0.937529	0.937529	0.938444	0.925629	0.927689	0.916247	0.935011	0.887643	0.902059	0.911442	0.8746	0.86659	0.89405	0.902746	0.888558	0.858581	0.869108	1
970	1373	290	26	0	386.458	23.6599	633.594	46.03	810.886	50.403	0	0	720.398	132.921	3168.32	691.884	6592.29	1213.88	0	0	970	8	1689	0.006756	435.424	108.259	1231.09	1190.82	0.974245	0.957371	0.943458	0.937241	0.936649	0.938721	0.925696	0.925992	0.916815	0.935465	0.887211	0.904677	0.908822	0.87389	0.865601	0.897573	0.903493	0.888692	0.85672	0.867673	1
974	956	239	25	0	497.204	29.5831	683.308	50.4594	866.067	58.162	0	0	1528.12	272.296	3971.99	868.467	8040.98	1640.46	0	0	974	12	1220	0.00488	541.221	94.2843	2140.33	1387.6	0.975	0.964344	0.944672	0.936885	0.934426	0.937705	0.928279	0.926639	0.922131	0.935246	0.888115	0.908197	0.912705	0.869262	0.867213	0.902459	0.903279	0.891803	0.865574	0.864754	1
976	0	847	226	24	0	0	516.733	34.5003	701.671	57.0109	885.508	65.7443	0	0	1719.09	342.759	4314.47	1062.67	8618.47	1978.16	976	14	1097	0.004388	562.902	97.8422	2404.73	1538.84	0.976755	0.963537	0.948496	0.932999	0.937101	0.940747	0.928897	0.928897	0.92206	0.93619	0.89289	0.908842	0.912489	0.872379	0.864631	0.906108	0.90474	0.894713	0.86691	0.867366	1
976	30705	847	226	24	139.688	13.4864	516.733	34.5003	701.671	57.0109	885.508	65.7443	35.0548	10.4337	1719.09	342.759	4314.47	1062.67	8618.47	1978.16	976	0	31802	0.127208	154.287	80.4428	116.796	518.466	0.963902	0.94961	0.940491	0.934532	0.923826	0.936419	0.925602	0.950333	0.919848	0.912458	0.895541	0.900289	0.877036	0.875511	0.866659	0.882507	0.901154	0.882507	0.840749	0.891689	1
981	1699	628	184	22	337.961	18.6016	614.411	41.3621	801.988	62.0762	998.576	75.0388	481.624	79.7188	2883.85	577.324	6419.3	1504.51	12345.8	2918	981	10	2533	0.010132	445.946	166.444	1611.57	2064.65	0.970983	0.953612	0.940979	0.936044	0.926372	0.946309	0.92499	0.937426	0.919068	0.920845	0.894591	0.908409	0.889064	0.882353	0.866561	0.886893	0.899131	0.884919	0.855507	0.890051	1
982	1517	375	34	1	371.545	23.087	628.946	44.5096	818.3	56.5159	883.821	0	640.707	119.104	3096.71	648.616	6791.68	1379.26	8429.77	0	982	8	1927	0.007708	429.785	118.41	1231.22	1284.82	0.969642	0.952517	0.941879	0.938246	0.928646	0.948625	0.925791	0.939803	0.920602	0.919305	0.89206	0.908926	0.888687	0.885573	0.869486	0.886611	0.895693	0.886611	0.852621	0.893617	1
986	994	320	31	1	485.794	28.9603	685.793	49.9938	875.364	56.3357	967.191	0	1425.82	255.91	4013.63	865.965	8292.48	1620.86	11034.3	0	986	13	1346	0.005384	542.672	105.965	2206.34	1557.11	0.972883	0.955052	0.945394	0.93945	0.932021	0.947994	0.929421	0.941679	0.919391	0.918648	0.88633	0.904903	0.893388	0.886701	0.868499	0.892273	0.892273	0.888559	0.852526	0.894874	1
988	0	886	306	30	0	0	512.054	33.5536	710.993	53.5015	892.904	60.2216	0	0	1672.29	331.749	4475.03	999.769	8809.79	1823.05	988	15	1222	0.004888	571.22	107.669	2549.35	1691.2	0.973404	0.957447	0.945172	0.943535	0.933306	0.948036	0.929624	0.938625	0.921849	0.918576	0.887889	0.903028	0.896072	0.891571	0.869067	0.892799	0.893617	0.890753	0.855974	0.894435	1
988	25830	886	306	30	136.318	13.2018	512.054	33.5536	710.993	53.5015	892.904	60.2216	32.5944	9.74354	1672.29	331.749	4475.03	999.769	8809.79	1823.05	988	0	27052	0.108208	155.963	94.0639	146.282	634.421	0.963755	0.955234	0.941335	0.920671	0.934922	0.936807	0.925311	0.951686	0.911411	0.918453	0.887605	0.905164	0.893594	0.865463	0.875092	0.902558	0.880952	0.883151	0.867995	0.876811	1
993	1201	682	259	28	368.023	18.9136	627.973	39.5982	827.622	61.2952	1015.32	70.7019	620.503	95.6307	3073.19	576.794	7040.53	1551.5	12943	2802.16	993	12	2170	0.00868	512.929	179.057	2316.61	2528	0.969124	0.950461	0.940783	0.935484	0.932258	0.937558	0.924654	0.949078	0.914977	0.923733	0.895622	0.907143	0.887327	0.876959	0.870507	0.900922	0.894009	0.891244	0.8553	0.881567	1
994	1105	394	46	2	400.776	22.8456	641.397	43.5138	858.973	76.6029	999.213	14.7121	801.901	137.272	3279.81	670.054	7924.35	2089.76	12169.6	534.883	994	9	1547	0.006188	476.457	129.436	1659.47	1661.89	0.968972	0.94958	0.941823	0.938591	0.930511	0.934389	0.925016	0.955398	0.91435	0.9234	0.903361	0.909179	0.885908	0.875242	0.870071	0.905301	0.88914	0.892049	0.849709	0.88009	1
998	785	337	45	2	508.137	29.4774	694.337	52.1004	915.188	82.7596	1026.58	97.1942	1629.83	282.143	4169.38	954.892	9582.47	2561.54	13534.6	3739.18	998	14	1169	0.004676	578.371	116.387	2688.44	2002.1	0.971343	0.953807	0.942686	0.937981	0.931565	0.937981	0.926005	0.954662	0.914457	0.923439	0.90633	0.911891	0.882806	0.878101	0.872113	0.903764	0.8858	0.890932	0.842601	0.876818	1
1000	0	684	316	47	0	0	529.462	34.9894	716.744	58.7591	937.524	91.8526	0	0	1848.2	364.226	4598.99	1147.75	10341.6	3027.04	1000	16	1047	0.004188	604.304	121.161	3059.7	2224.84	0.971824	0.957975	0.947469	0.938873	0.930277	0.939828	0.928367	0.954632	0.914995	0.927412	0.912607	0.91213	0.884909	0.880134	0.875358	0.901624	0.884909	0.893028	0.843362	0.876791	1
1000	25297	684	316	47	135.322	13.9654	529.462	34.9894	716.744	58.7591	937.524	91.8526	32.0097	10.2372	1848.2	364.226	4598.99	1147.75	10341.6	3027.04	1000	0	26344	0.105376	153.961	95.7321	152.34	739.372	0.967583	0.962781	0.932869	0.924898	0.93712	0.93917	0.928086	0.93602	0.910511	0.929168	0.895251	0.889899	0.915578	0.858772	0.873121	0.901989	0.884167	0.888703	0.862303	0.868186	1
1005	1183	515	276	42	372.64	19.7486	648.5	41.1921	834.472	65.5795	1051.53	104.832	644.352	101.618	3383.73	642.182	7232.06	1744.53	14587	4438.78	1005	12	2016	0.008064	520.481	194.59	2536.5	3044.11	0.967014	0.960565	0.939732	0.9313	0.936756	0.937996	0.923859	0.945685	0.910218	0.934028	0.899554	0.899058	0.901786	0.872272	0.875992	0.906498	0.882688	0.894841	0.859871	0.870536	1
1006	1093	313	44	5	404.917	24.1721	663.669	46.9227	848.111	65.0489	1048.76	54.9934	827.656	147.627	3636.19	779.863	7585.09	1813.74	14167.8	2191.29	1006	9	1455	0.00582	476.195	133.183	1682.02	1795.13	0.964261	0.957388	0.939519	0.930241	0.941581	0.93677	0.919931	0.942955	0.913058	0.938832	0.89622	0.893471	0.897595	0.870447	0.879725	0.901375	0.881787	0.896907	0.863574	0.864261	1
1010	778	265	40	5	490.839	29.6261	708.125	53.7143	893.368	73.5916	1092.21	67.114	1470.9	267.235	4422.79	1009.12	8881.55	2222.62	16040.1	2819.46	1010	13	1088	0.004352	561.325	125.301	2529.28	2124.6	0.963695	0.956801	0.944393	0.932445	0.941636	0.938419	0.919118	0.944853	0.914522	0.939798	0.897518	0.890165	0.897059	0.872702	0.881434	0.898438	0.879136	0.896599	0.862592	0.86443	1
1012	0	715	243	44	0	0	510.2	33.7913	728.256	57.9647	932.53	97.8259	0	0	1654.71	330.945	4817.14	1149.5	10225.1	3365.99	1012	16	1002	0.004008	581.627	127.717	2797.99	2289.06	0.966068	0.956088	0.943613	0.934132	0.938623	0.940619	0.919162	0.94511	0.915669	0.941118	0.897705	0.88523	0.895709	0.873752	0.884731	0.899202	0.877246	0.895709	0.863772	0.862774	1
1012	30496	715	243	44	139.212	13.4768	510.2	33.7913	728.256	57.9647	932.53	97.8259	34.7036	10.3399	1654.71	330.945	4817.14	1149.5	10225.1	3365.99	1012	0	31498	0.125992	153.286	81.995	122.608	634.01	0.968506	0.960918	0.939044	0.925741	0.934424	0.938536	0.923424	0.92971	0.91836	0.934615	0.917344	0.886977	0.910804	0.860594	0.852387	0.896851	0.900549	0.881675	0.872801	0.867611	1
1017	1625	516	200	37	354.711	19.0158	617.579	39.3641	838.497	62.2123	1035.29	98.5587	556.226	89.1768	2924.63	562.368	7321.18	1626.74	13889.8	4090.58	1017	10	2378	0.009512	463.029	176.671	1846.57	2593.14	0.96741	0.962994	0.936712	0.926829	0.931034	0.940706	0.920732	0.936922	0.920521	0.937763	0.903701	0.888141	0.911901	0.868587	0.859966	0.890244	0.890664	0.886669	0.862279	0.87111	1
1018	1478	309	36	1	388.248	23.4369	634.777	47.5928	850.118	68.0549	1124.35	0	730.164	131.583	3189.24	720.042	7650.07	1895.27	17300.2	0	1018	8	1824	0.007296	439.531	114.428	1292.41	1405.94	0.969024	0.96409	0.937226	0.927632	0.931743	0.942434	0.919682	0.934759	0.919408	0.936952	0.90625	0.886787	0.919682	0.86568	0.856634	0.893092	0.89364	0.886239	0.863761	0.873904	1
1022	983	263	33	1	451.559	28.2883	665.582	50.522	878.81	74.0409	1187.49	0	1147.44	214.479	3675.5	832.295	8465.29	2229.07	20366.8	0	1022	13	1280	0.00512	507.124	112.844	1870.56	1662.9	0.96875	0.966016	0.941016	0.927734	0.933984	0.940625	0.918359	0.937891	0.922656	0.941016	0.903516	0.891406	0.922656	0.870313	0.860938	0.896484	0.890625	0.892969	0.867188	0.870703	1
1024	0	847	256	33	0	0	479.345	32.6634	694.429	54.4452	915.201	90.7482	0	0	1374.36	278.452	4176.82	981.662	9635.13	3057.73	1024	15	1136	0.004544	540.476	117.938	2245.87	1881.29	0.96919	0.966109	0.943662	0.932218	0.933979	0.944102	0.919454	0.940141	0.923415	0.943662	0.90625	0.893926	0.920335	0.869278	0.866637	0.897447	0.886884	0.895246	0.864437	0.872359	1
1024	27560	847	256	33	130.356	13.0702	479.345	32.6634	694.429	54.4452	915.201	90.7482	28.5773	8.91244	1374.36	278.452	4176.82	981.662	9635.13	3057.73	1024	0	28696	0.114784	146.591	84.3187	116.354	571.934	0.96679	0.953234	0.938162	0.926349	0.929032	0.93567	0.91342	0.926488	0.913838	0.933597	0.893591	0.901606	0.901397	0.873205	0.862437	0.887598	0.905266	0.892319	0.877387	0.863239	1
1029	942	623	217	29	357.422	19.3216	588.855	38.505	803.417	60.5007	1046.89	94.8573	569.1	92.0086	2538.29	494.18	6447.17	1468.58	14328.3	4225.71	1029	12	1811	0.007244	501.518	174.342	2171.18	2563.55	0.967145	0.958863	0.942297	0.931253	0.929045	0.938156	0.915516	0.936223	0.92021	0.938708	0.909166	0.890116	0.913584	0.87079	0.861679	0.895638	0.893429	0.889288	0.871894	0.869685	1
1030	857	368	43	3	392.191	23.7004	602.765	44.5916	829.622	71.3868	1192.79	132.907	752.551	135.583	2731.04	595.486	7133.34	1895.15	21412.2	7258.42	1030	10	1271	0.005084	469.848	126.344	1590.03	1782.64	0.966955	0.95712	0.944138	0.931157	0.928796	0.935484	0.919355	0.933517	0.920928	0.936664	0.915028	0.891817	0.913454	0.867427	0.856412	0.893784	0.897718	0.889851	0.868607	0.868214	1
1034	607	310	38	3	492.993	28.5976	651.92	46.8933	875.792	79.58	1236.81	130.823	1489	257.953	3448.77	739.662	8407.42	2389	23753.3	7049.51	1034	14	958	0.003832	561.934	111.803	2467.31	2082.74	0.969207	0.958246	0.946764	0.932672	0.931628	0.943111	0.919102	0.933194	0.928497	0.935804	0.915449	0.889875	0.915971	0.871608	0.856994	0.895616	0.898747	0.885699	0.862735	0.867954	1
1036	0	547	294	39	0	0	517.983	33.1438	678.221	49.9074	921.602	126.242	0	0	1729.67	329.434	3884.15	860.895	10126.6	5126.14	1036	17	880	0.00352	589.405	113.658	2821.6	2227.76	0.970455	0.959091	0.947159	0.934659	0.928977	0.94375	0.91875	0.936932	0.930682	0.938068	0.919318	0.889205	0.916477	0.868182	0.85625	0.897159	0.896591	0.884091	0.857955	0.871591	1
1036	27138	547	294	39	131.317	13.9793	517.983	33.1438	678.221	49.9074	921.602	126.242	29.3201	9.64727	1729.67	329.434	3884.15	860.895	10126.6	5126.14	1036	0	28018	0.112072	145.705	83.5397	117.021	627.025	0.969198	0.957973	0.938861	0.925798	0.926744	0.946249	0.922032	0.932401	0.90217	0.922139	0.891284	0.908023	0.903758	0.877472	0.871154	0.892176	0.88577	0.896691	0.858377	0.883985	1
1041	1097	405	245	31	335.14	18.9985	619.277	40.374	781.99	54.3716	1026.06	147.635	469.959	79.5375	2950.18	570.904	5932.63	1250.84	14054.2	7822.97	1041	11	1778	0.007112	473.482	190.972	2024.49	2770.33	0.969629	0.962317	0.943476	0.932227	0.927165	0.950506	0.913667	0.938414	0.917604	0.93279	0.907762	0.897357	0.907762	0.868954	0.864173	0.886952	0.88667	0.892013	0.869516	0.875984	1
1042	992	234	40	1	374.837	22.5372	638.592	44.5556	800.772	68.957	1578.01	0	657.345	118.673	3239.61	677.402	6417.17	1674.06	47615.1	0	1042	9	1267	0.005068	437.946	129.035	1353.16	1928.56	0.969613	0.961721	0.942384	0.932123	0.92423	0.95146	0.907656	0.938043	0.912786	0.933702	0.904499	0.895422	0.908445	0.872534	0.861484	0.879637	0.886346	0.891081	0.874112	0.877664	1
1046	668	194	34	1	438.97	26.8113	669.223	51.9498	842.611	79.6734	1675.31	0	1053.96	193.934	3738.73	863.13	7503.52	2102.4	56932.6	0	1046	13	897	0.003588	505.447	127.618	1941.37	2487.12	0.9699	0.964883	0.938685	0.931996	0.928094	0.954849	0.904125	0.943701	0.914158	0.934783	0.901895	0.898551	0.90524	0.867893	0.859532	0.875139	0.887402	0.886288	0.877926	0.874582	1
1048	0	579	178	34	0	0	464.103	31.4814	696.333	55.5469	893.291	175.35	0	0	1247.81	253.678	4213.89	1006.4	9953.54	10793.5	1048	15	791	0.003164	534.81	133.401	2289.47	3071.64	0.970923	0.96713	0.938053	0.933628	0.9311	0.95512	0.906448	0.942478	0.914033	0.940582	0.902023	0.898862	0.91024	0.864096	0.861568	0.876106	0.890645	0.888116	0.879267	0.872314	1
1048	32561	579	178	34	135.26	13.0996	464.103	31.4814	696.333	55.5469	893.291	175.35	31.8429	9.46816	1247.81	253.678	4213.89	1006.4	9953.54	10793.5	1048	0	33352	0.133408	144.736	65.4671	85.3866	584.696	0.959463	0.94711	0.932133	0.918416	0.929375	0.940678	0.915612	0.934232	0.915507	0.931743	0.890052	0.91038	0.886663	0.880187	0.874655	0.885494	0.881476	0.892015	0.855106	0.878043	1
1053	1484	416	159	32	349.691	18.4313	570.136	37.2752	805.506	59.6884	1019.07	182.481	532.894	84.1443	2304.85	450.74	6494.05	1453.94	14388.5	13118.1	1053	9	2091	0.008364	438.452	160.447	1550.75	2840.5	0.968675	0.952176	0.931612	0.91846	0.933764	0.949546	0.917982	0.943329	0.917982	0.929938	0.892157	0.901722	0.8967	0.874462	0.862028	0.88857	0.885222	0.884983	0.85055	0.886657	1
1054	1343	246	30	1	370.385	22.231	576.81	40.0083	818.519	59.9894	975.572	0	634.272	113.973	2390.15	495.538	6810.59	1522.71	11322.3	0	1054	8	1620	0.00648	410.404	97.6401	1021.88	1088.98	0.969444	0.95216	0.935185	0.914506	0.936728	0.948765	0.925617	0.944444	0.923765	0.930556	0.892284	0.902469	0.89537	0.879012	0.858642	0.887654	0.887037	0.88858	0.844136	0.89537	1
1058	890	206	25	1	466.566	27.6679	626.665	43.4894	867.859	70.9951	1021.88	0	1263.66	225.144	3061.75	637.018	8143.1	2027.72	13004.4	0	1058	12	1122	0.004488	505.397	90.1551	1757.54	1316.58	0.972371	0.955437	0.934938	0.92246	0.941622	0.949198	0.924688	0.947415	0.925579	0.930927	0.897504	0.903298	0.895722	0.873886	0.861408	0.89082	0.891711	0.883244	0.840018	0.897504	1
1060	0	784	192	25	0	0	486.747	31.2839	647.122	48.4522	887.286	70.4191	0	0	1436.63	277.423	3377.74	752.073	8689.94	2105.33	1060	14	1001	0.004004	527.511	92.8387	1990.1	1417.67	0.971528	0.955045	0.936064	0.927572	0.945055	0.949051	0.925075	0.946553	0.927073	0.931568	0.899101	0.904595	0.903097	0.875624	0.862138	0.88961	0.896104	0.882118	0.843656	0.896603	1
1060	31639	784	192	25	133.923	13.5388	486.747	31.2839	647.122	48.4522	887.286	70.4191	30.9924	9.72889	1436.63	277.423	3377.74	752.073	8689.94	2105.33	1060	0	32640	0.13056	145.994	71.0431	91.0742	419.315	0.948208	0.954764	0.931664	0.923483	0.933977	0.947181	0.908747	0.938419	0.911259	0.942387	0.886765	0.895741	0.901011	0.876225	0.878385	0.887286	0.873453	0.890303	0.865487	0.871002	1
1065	1319	577	146	19	337.187	19.0913	584.575	36.1661	743.181	55.0363	990.159	73.293	478.581	81.1941	2480.42	461.388	5104.71	1107.08	12028.1	2637.17	1065	10	2061	0.008244	441.226	150.932	1473.2	1758.73	0.958758	0.952935	0.938865	0.929403	0.940563	0.946143	0.911208	0.943959	0.922853	0.942018	0.884765	0.89738	0.894469	0.877001	0.874575	0.878214	0.883794	0.887433	0.862445	0.8787	1
1066	1208	349	27	0	368.505	23.0601	599.069	39.8823	755.462	46.057	0	0	625.269	116.618	2673.34	531.458	5334.42	1011.07	0	0	1066	9	1584	0.006336	425.901	108.456	1156.79	1053.43	0.959912	0.952652	0.939394	0.931503	0.941604	0.943497	0.90846	0.942235	0.922348	0.944444	0.882891	0.894255	0.891098	0.875316	0.878788	0.876894	0.879735	0.884785	0.863636	0.879419	1
1070	818	298	24	0	486.678	28.3917	658.013	43.8488	823.465	51.9542	0	0	1432.91	249.129	3538.14	694.447	6906.02	1348.22	0	0	1070	13	1140	0.00456	538.556	92.2394	2098.45	1247.03	0.959211	0.95307	0.938158	0.929825	0.944298	0.943421	0.909649	0.942544	0.925877	0.944737	0.880702	0.898684	0.889912	0.874561	0.879386	0.879825	0.882895	0.883333	0.855702	0.880263	1
1072	0	737	279	24	0	0	498.448	32.3756	669.32	51.0565	830.402	63.2302	0	0	1542.65	300.21	3737.84	838.811	7120.88	1737.81	1072	15	1040	0.00416	551.948	95.12	2260.28	1348.39	0.961058	0.955288	0.940385	0.933654	0.944231	0.946154	0.910096	0.941827	0.927885	0.945673	0.885096	0.9	0.889423	0.875481	0.880288	0.884615	0.883654	0.883173	0.859135	0.881731	1
1072	27178	737	279	24	136.16	13.3504	498.448	32.3756	669.32	51.0565	830.402	63.2302	32.5052	9.86828	1542.65	300.21	3737.84	838.811	7120.88	1737.81	1072	0	28218	0.112872	151.484	81.4981	114.612	493.232	0.958289	0.952318	0.946736	0.924552	0.936069	0.934492	0.916614	0.927759	0.921008	0.9335	0.899869	0.898274	0.911546	0.877436	0.883107	0.896927	0.861418	0.882823	0.864484	0.877188	1
1077	1251	520	239	21	341.209	18.7328	599.906	38.3814	772.456	55.6925	943.592	67.1193	495.561	81.9911	2681.91	515.335	5724.5	1213.16	10404.1	2232.92	1077	11	2031	0.008124	464.42	169.102	1773.11	2030.08	0.957656	0.957656	0.942639	0.933038	0.945101	0.942885	0.914082	0.939685	0.926391	0.940916	0.89094	0.892664	0.905219	0.876662	0.876416	0.89291	0.867553	0.88454	0.864599	0.875923	1
1078	1117	307	39	0	376.971	22.6629	613.46	41.3751	781.764	72.1298	0	0	668.582	120.48	2870.98	588.263	5989.09	1579.47	0	0	1078	9	1463	0.005852	437.388	115.516	1272.57	1248.15	0.957963	0.95933	0.944634	0.933698	0.943609	0.946001	0.915243	0.939166	0.921053	0.943267	0.891319	0.892686	0.909433	0.879357	0.87799	0.89542	0.86432	0.88756	0.868763	0.871155	1
1082	764	255	34	0	455.137	28.2245	655.715	49.0236	824.3	78.2764	0	0	1174.59	219.597	3513.59	791.996	7027.56	1953.43	0	0	1082	13	1053	0.004212	515.63	108.819	1930	1473.24	0.959164	0.961064	0.941595	0.936847	0.941121	0.946819	0.919278	0.942545	0.923552	0.940171	0.891738	0.893162	0.910256	0.875594	0.877018	0.896486	0.866572	0.891738	0.867996	0.866572	1
1084	0	680	243	33	0	0	469.307	32.3855	670.244	55.3117	836.52	85.7628	0	0	1290.74	269.753	3764.97	946.008	7377.39	2288.67	1084	15	956	0.003824	533.058	112.388	2129.75	1609.66	0.959728	0.960774	0.943515	0.938808	0.942469	0.946653	0.917364	0.941423	0.924163	0.941423	0.89069	0.889644	0.911611	0.874477	0.877092	0.896444	0.86977	0.891736	0.866109	0.867155	1
1084	27304	680	243	33	134.33	13.9553	469.307	32.3855	670.244	55.3117	836.52	85.7628	31.3259	10.0528	1290.74	269.753	3764.97	946.008	7377.39	2288.67	1084	0	28260	0.11304	147.819	76.2346	102.313	481.321	0.962332	0.938606	0.938199	0.924204	0.925778	0.94041	0.908882	0.905573	0.919444	0.94149	0.894409	0.900796	0.9158	0.862615	0.886146	0.88075	0.859094	0.881334	0.87201	0.882042	1
1089	1194	490	198	32	351.599	18.6839	573.159	39.072	783.554	60.5579	950.654	88.7007	541.702	86.5869	2344.27	484.819	5988.83	1428.07	10754	3067.71	1089	11	1914	0.007656	463.021	163.014	1737.41	2156	0.958986	0.950888	0.948276	0.928683	0.938088	0.940178	0.914838	0.918234	0.926071	0.942268	0.890805	0.897335	0.913793	0.865987	0.882706	0.888454	0.860502	0.878527	0.871735	0.876176	1
1090	1083	279	28	0	387.329	22.4432	587.494	43.0297	787.264	59.2173	0	0	724.423	126.382	2529.02	556.871	6069.71	1464.52	0	0	1090	8	1390	0.00556	435.562	98.8547	1194.32	1061.28	0.961871	0.95036	0.948561	0.92554	0.938849	0.93777	0.919065	0.91295	0.930576	0.943525	0.893165	0.902518	0.914388	0.869065	0.883813	0.88741	0.861511	0.878058	0.873381	0.880576	1
1094	723	235	24	0	484.269	27.298	632.761	46.9417	827.883	64.7663	0	0	1410.94	240.326	3157.85	697.733	7064.29	1802.64	0	0	1094	13	982	0.003928	528.202	86.0854	1967.16	1200.19	0.966395	0.952648	0.950102	0.919552	0.938391	0.936864	0.919043	0.915988	0.933299	0.948065	0.891039	0.904786	0.917006	0.879837	0.879328	0.891548	0.857943	0.87831	0.8778	0.885947	1
1096	0	648	229	24	0	0	499.493	31.8262	649.774	51.7325	848.102	74.6146	0	0	1551.63	297.547	3426.77	816.074	7628.66	2157.36	1096	15	901	0.003604	546.975	90.993	2190.09	1351.54	0.966149	0.95505	0.951165	0.920644	0.942841	0.937292	0.922863	0.918979	0.931743	0.947281	0.889567	0.908435	0.917869	0.880133	0.880688	0.890677	0.860155	0.877913	0.876249	0.890122	1
1096	31086	648	229	24	138.702	13.4325	499.493	31.8262	649.774	51.7325	848.102	74.6146	34.3256	10.2264	1551.63	297.547	3426.77	816.074	7628.66	2157.36	1096	0	31987	0.127948	150.202	70.5089	95.0485	422.814	0.956639	0.954513	0.932066	0.919717	0.919389	0.951699	0.913449	0.922562	0.919436	0.942492	0.902539	0.896286	0.913996	0.866649	0.86754	0.882859	0.884344	0.887204	0.86693	0.88214	1
1101	1619	477	202	21	339.62	18.9033	599.577	38.0281	749.707	59.9072	957.318	69.5715	488.81	81.252	2676.91	507.597	5253.79	1236.92	10873.1	2521.95	1101	9	2319	0.009276	434.406	154.671	1447.98	1807.63	0.962699	0.954937	0.938335	0.915696	0.923243	0.946529	0.914834	0.911384	0.92928	0.948254	0.897801	0.897801	0.91354	0.865028	0.873221	0.885727	0.869771	0.879474	0.874515	0.890901	1
1102	1460	286	24	0	373.614	22.8014	614.93	47.3042	763.536	59.7492	0	0	651.154	118.66	2903.27	678.297	5544.61	1291.26	0	0	1102	8	1770	0.00708	417.893	101.731	1081.41	1033.29	0.962429	0.955932	0.935593	0.911582	0.919774	0.94887	0.911864	0.907345	0.931356	0.949435	0.900847	0.895198	0.914407	0.85791	0.874859	0.887288	0.867514	0.881356	0.873164	0.89209	1
1106	978	245	21	0	451.956	27.9608	651.199	49.8759	795.094	70.507	0	0	1150.15	213.031	3444.76	801.97	6290.49	1691.26	0	0	1106	12	1244	0.004976	496.989	94.6912	1688.84	1184.68	0.96664	0.956994	0.940113	0.915193	0.920418	0.951367	0.917203	0.901125	0.934486	0.947749	0.904341	0.895498	0.915595	0.858119	0.882235	0.88545	0.868971	0.88545	0.872588	0.8959	1
1108	0	813	227	20	0	0	479.806	32.7209	675.845	50.3115	818.917	74.418	0	0	1378.37	280.315	3845.01	856.355	6879.63	1949.12	1108	15	1060	0.00424	528.186	97.6059	2010.4	1327.97	0.967925	0.95566	0.943396	0.914623	0.921226	0.952358	0.923113	0.899057	0.933019	0.945755	0.904717	0.900472	0.915566	0.857547	0.885377	0.881604	0.864151	0.883962	0.875472	0.89434	1
1108	29795	813	227	20	133.145	13.108	479.806	32.7209	675.845	50.3115	818.917	74.418	30.4099	9.28621	1378.37	280.315	3845.01	856.355	6879.63	1949.12	1108	0	30855	0.12342	146.716	75.3012	98.4309	436.717	0.96281	0.964382	0.937206	0.924745	0.947188	0.945422	0.911003	0.937692	0.921309	0.934938	0.903128	0.895009	0.902722	0.864625	0.869616	0.879258	0.881672	0.888073	0.842943	0.889305	1
1113	1172	600	191	18	339.189	19.4317	582.1	38.097	777.826	56.1739	924.259	84.9667	487.228	83.5776	2452.38	478.636	5844.77	1254.89	9876.58	2685.36	1113	11	1981	0.007924	460.369	160.875	1684.3	1896.33	0.964664	0.960878	0.942201	0.91999	0.932105	0.950782	0.917466	0.920242	0.926047	0.939677	0.911661	0.900303	0.911913	0.860929	0.873549	0.885159	0.875315	0.880868	0.857648	0.880868	1
1114	1055	341	30	1	369.476	23.2004	593.914	42.9059	805.707	56.5742	834.999	0	630.277	119.036	2611.36	567.696	6485.7	1270.06	7113.84	0	1114	9	1427	0.005708	432.606	114.497	1231.33	1203.43	0.962859	0.961458	0.941486	0.922565	0.933076	0.953399	0.915557	0.92747	0.921864	0.939383	0.913104	0.899089	0.905746	0.865802	0.871058	0.887176	0.885774	0.878767	0.851086	0.876314	1
1118	712	284	22	0	477.593	28.6198	647.321	47.1451	862.859	62.0083	0	0	1355.29	244.674	3378.13	742.783	7965.83	1663.79	0	0	1118	13	1018	0.004072	533.27	97.0597	2062.48	1356.99	0.967583	0.962181	0.941061	0.934185	0.933202	0.958251	0.917976	0.933694	0.927308	0.93664	0.913556	0.901768	0.900786	0.865914	0.880648	0.884578	0.890963	0.878684	0.85609	0.870825	1
1120	0	636	261	22	0	0	495.884	32.908	667.444	53.1492	878.721	58.7782	0	0	1519.88	301.941	3713.06	900.126	8393.86	1606.52	1120	15	919	0.003676	553.772	100.752	2307.31	1494.04	0.967356	0.964091	0.940696	0.935256	0.930903	0.959195	0.922198	0.933624	0.924918	0.937976	0.911861	0.904788	0.9037	0.871055	0.880849	0.887922	0.896627	0.881937	0.854189	0.868335	1
1120	24914	636	261	22	133.401	13.6289	495.884	32.908	667.444	53.1492	878.721	58.7782	30.654	9.76598	1519.88	301.941	3713.06	900.126	8393.86	1606.52	1120	0	25833	0.103332	148.356	81.2593	111.645	507.277	0.960264	0.957051	0.942012	0.941567	0.931367	0.944141	0.901095	0.925696	0.912554	0.948438	0.882882	0.878586	0.900844	0.855359	0.871966	0.890528	0.867321	0.886889	0.846959	0.878373	1
1125	1066	472	212	20	360.92	19.7411	605.653	37.3454	782.088	61.7283	999.4	63.6523	586.019	96.0056	2756.89	505.601	5959.75	1443.25	12314.5	2300.75	1125	11	1770	0.00708	483.841	166.802	1941.08	2194.67	0.963277	0.960452	0.947175	0.94322	0.937006	0.95452	0.912147	0.931356	0.909605	0.937288	0.898023	0.884181	0.905085	0.865819	0.870339	0.892938	0.875989	0.885028	0.849153	0.879096	1
1126	976	277	33	1	395.631	23.9378	621.072	43.4773	782.706	54.1784	928.264	0	772.475	139.954	2981.43	618.854	5949.81	1320	9760.14	0	1126	9	1287	0.005148	454.492	111.593	1387.64	1250.52	0.965812	0.958042	0.953768	0.944444	0.946775	0.949495	0.913753	0.932401	0.90404	0.934732	0.895493	0.879176	0.898213	0.864025	0.862471	0.895105	0.872572	0.886169	0.846154	0.879176	1
1130	685	247	32	1	519.262	29.1405	683.308	49.4311	842.442	55.3198	952.309	0	1737.63	290.946	3969.6	857.982	7399.47	1495.73	10534.9	0	1130	13	965	0.00386	572.416	95.1328	2505.79	1466.61	0.965285	0.960104	0.957513	0.945078	0.946632	0.946632	0.913472	0.934197	0.903109	0.934715	0.899482	0.881865	0.900518	0.860622	0.870466	0.897409	0.879793	0.890674	0.84456	0.882383	1
1132	0	631	233	33	0	0	534.03	33.6523	694.882	54.1998	858.224	65.9472	0	0	1894.03	356.288	4184.37	981.067	7859.41	1901.09	1132	16	897	0.003588	587.739	97.069	2708.42	1575.06	0.96544	0.959866	0.958751	0.947046	0.948161	0.946488	0.916388	0.93311	0.904125	0.936455	0.897436	0.888517	0.902453	0.860089	0.87291	0.899108	0.882386	0.891304	0.845039	0.883501	1
1132	29159	631	233	33	136.781	13.6055	534.03	33.6523	694.882	54.1998	858.224	65.9472	32.9771	10.1537	1894.03	356.288	4184.37	981.067	7859.41	1901.09	1132	0	30056	0.120224	150.239	79.6799	112.824	530.46	0.961771	0.958394	0.941642	0.934406	0.936086	0.939646	0.916406	0.934622	0.915375	0.944237	0.888375	0.891403	0.900702	0.863122	0.880972	0.874884	0.87342	0.879608	0.865152	0.874102	1
1137	1376	493	199	29	339.847	18.8966	634.151	38.6877	795.889	58.9796	951.873	67.4894	489.778	81.5412	3162	573.781	6265.66	1421.39	10679.2	2324.42	1137	10	2097	0.008388	460.778	177.86	1807.04	2212.12	0.96495	0.954697	0.954459	0.940391	0.941583	0.943252	0.916547	0.936814	0.90701	0.951598	0.885312	0.892704	0.902003	0.864092	0.876967	0.891989	0.874106	0.887458	0.8567	0.878398	1
1138	1238	310	29	1	365.48	22.8766	644.954	41.5711	810.702	57.2174	946.148	0	610.082	114.634	3329.96	642.983	6610.67	1433.77	10332.6	0	1138	8	1578	0.006312	428.933	126.43	1260.84	1371.4	0.965146	0.95564	0.955323	0.941381	0.939163	0.942015	0.914449	0.937262	0.907478	0.957224	0.884347	0.895437	0.901774	0.8609	0.876426	0.890368	0.875792	0.886882	0.859316	0.878327	1
1142	803	249	25	1	453.485	27.962	687.323	48.297	866.955	59.5016	1016.13	0	1161.7	213.427	4036.23	851.371	8070.74	1700.53	12787	0	1142	13	1078	0.004312	517.609	118.237	1996.68	1646.88	0.965213	0.955937	0.958256	0.941558	0.935529	0.942022	0.909555	0.942022	0.911874	0.95872	0.881262	0.888219	0.908627	0.852968	0.875696	0.898887	0.87987	0.884972	0.861317	0.872449	1
1144	0	693	236	23	0	0	471.9	33.0445	710.349	54.4374	894.253	70.0318	0	0	1312.68	277.491	4466.18	1037.08	8890.14	2093.51	1144	15	952	0.003808	541.215	123.483	2277.5	1830.34	0.963761	0.957458	0.960084	0.942227	0.938025	0.943803	0.910189	0.943803	0.912815	0.957458	0.882878	0.889706	0.909139	0.857143	0.873424	0.898634	0.881303	0.88708	0.861345	0.874475	1
1144	26963	693	236	23	135.211	13.0638	471.9	33.0445	710.349	54.4374	894.253	70.0318	31.8056	9.46848	1312.68	277.491	4466.18	1037.08	8890.14	2093.51	1144	0	27915	0.11166	149.057	78.1969	108.392	529.586	0.961293	0.957711	0.945083	0.906233	0.930235	0.940677	0.918162	0.908992	0.920634	0.936557	0.901594	0.892101	0.911284	0.862798	0.892997	0.872613	0.852552	0.882554	0.874118	0.884578	1
1149	1196	480	196	20	349.746	18.3122	576.989	38.5471	813.817	59.9709	995.515	83.3017	533.08	83.2152	2389.99	480.703	6694.97	1489.12	12274	2911.23	1149	10	1892	0.007568	462.299	167.887	1766.62	2264.07	0.965381	0.961152	0.952167	0.924154	0.933932	0.939218	0.919926	0.922833	0.918605	0.950581	0.891649	0.899577	0.914376	0.861522	0.875	0.880285	0.863901	0.881078	0.871564	0.881078	1
1150	1103	283	30	2	389.729	22.9452	597.657	43.0825	833.051	64.2977	974.066	8.67403	738.129	129.599	2660.71	580.55	7188.27	1603.8	11272.9	299.771	1150	8	1418	0.005672	441.43	107.064	1273.15	1273.99	0.96615	0.960155	0.946756	0.920663	0.934767	0.942525	0.923836	0.916432	0.921368	0.947461	0.89457	0.900917	0.915374	0.860014	0.877997	0.876587	0.85543	0.882581	0.872355	0.881523	1
1154	777	244	27	2	450.74	27.2739	631.376	49.0097	859.005	69.7607	976.075	25.2988	1140.34	205.084	3142.21	733.061	7894.17	1911.78	11362.4	878.075	1154	13	1050	0.0042	504.216	103.776	1798.68	1456.46	0.964762	0.958095	0.947619	0.92619	0.934762	0.944286	0.922381	0.918095	0.918095	0.947143	0.897143	0.903333	0.914286	0.860952	0.879048	0.881429	0.850952	0.883333	0.868571	0.88619	1
1156	0	686	225	29	0	0	471.721	31.0928	651.515	53.3436	896.235	78.8645	0	0	1309.01	259.595	3458.27	862.629	8992.05	2393.64	1156	15	940	0.00376	527.853	108.282	2060.49	1663.17	0.964894	0.96117	0.94734	0.929787	0.934043	0.942021	0.923404	0.918617	0.921277	0.94734	0.9	0.902128	0.914362	0.859574	0.877128	0.878191	0.850532	0.885638	0.870745	0.885638	1
1156	26585	686	225	29	136.302	14.2376	471.721	31.0928	651.515	53.3436	896.235	78.8645	32.7327	10.6162	1309.01	259.595	3458.27	862.629	8992.05	2393.64	1156	0	27525	0.1101	149.674	75.1873	101.982	479.792	0.94752	0.954024	0.932952	0.920509	0.903833	0.953915	0.912643	0.919201	0.922852	0.943579	0.899982	0.889591	0.911826	0.861526	0.901853	0.878474	0.858674	0.885159	0.867048	0.878093	1
1161	1318	485	184	25	348.631	19.2345	576.377	37.1171	750.991	56.5061	1012.16	90.6941	528.498	87.3425	2380.18	460.103	5270.07	1192.58	12944.3	3578.74	1161	10	2012	0.008048	448.571	154.141	1562.75	2018.3	0.958499	0.960239	0.941103	0.916004	0.921968	0.948559	0.917992	0.918986	0.918241	0.949801	0.906809	0.895378	0.915507	0.854871	0.888419	0.883698	0.855368	0.888171	0.871521	0.882704	1
1162	1183	297	35	2	376.001	22.6449	589.024	40.4353	763.487	52.2169	946.799	53.5537	663.473	119.516	2543.92	528.533	5519.83	1112.83	10452.2	1751.07	1162	8	1517	0.006068	427.399	104.513	1156.58	1103.65	0.956493	0.963744	0.938036	0.911009	0.919908	0.948253	0.914634	0.916612	0.915953	0.948583	0.911009	0.897165	0.914964	0.849374	0.892551	0.8853	0.858603	0.890903	0.871457	0.887937	1
1166	810	243	32	2	492.57	27.8888	645.613	43.9155	827.368	58.5099	1048.46	50.6274	1484.52	252.302	3344.87	685.533	7024.88	1511.83	14138.2	2026.65	1166	13	1087	0.004348	537.662	90.4837	2086.79	1355.19	0.958142	0.966881	0.942502	0.914443	0.919503	0.949862	0.913983	0.914443	0.918123	0.947102	0.919043	0.904784	0.911224	0.858326	0.890064	0.884085	0.856026	0.888684	0.873505	0.893744	1
1168	0	716	220	33	0	0	515.448	32.4287	669.577	51.9121	871.845	79.7212	0	0	1703.85	320.325	3744.99	884.709	8298.8	2414.8	1168	15	969	0.003876	562.579	95.4109	2391.86	1551.08	0.962332	0.968524	0.947884	0.912281	0.923633	0.952012	0.915377	0.913313	0.924149	0.9484	0.919505	0.908669	0.909701	0.858617	0.895253	0.883385	0.856037	0.885449	0.874613	0.895769	1
1168	29297	716	220	33	136.669	12.9707	515.448	32.4287	669.577	51.9121	871.845	79.7212	32.8084	9.55251	1703.85	320.325	3744.99	884.709	8298.8	2414.8	1168	0	30266	0.121064	150.305	77.949	108.336	499.584	0.959658	0.949911	0.937488	0.936199	0.924602	0.947697	0.920323	0.940709	0.907256	0.935753	0.892041	0.890669	0.899706	0.867905	0.886424	0.887398	0.882822	0.877949	0.863064	0.874314	1
1173	1427	550	194	32	367.702	19.2811	629.662	40.8354	783.304	55.91	988.47	77.463	619.089	97.3216	3100.15	603.465	5967.56	1315.12	11992.7	2898.79	1173	10	2203	0.008812	478.719	163.203	1874.72	2174.81	0.959601	0.963232	0.940309	0.928053	0.917385	0.947571	0.918293	0.930776	0.921017	0.93872	0.900817	0.900363	0.903995	0.862687	0.89764	0.883795	0.870631	0.884022	0.863368	0.88266	1
1174	1298	307	31	3	389.646	23.3899	640.027	46.3147	789.335	63.6303	967.262	54.0567	737.965	132.704	3264.88	705.104	6130.74	1497.25	11137.7	1772.96	1174	8	1639	0.006556	445.161	114.934	1332.31	1321.37	0.960037	0.964002	0.940207	0.931971	0.914887	0.947834	0.917633	0.934106	0.917633	0.937157	0.896888	0.897193	0.902685	0.863636	0.901159	0.886821	0.873398	0.88072	0.865467	0.876144	1
1178	901	257	30	3	480.515	28.1379	685.372	50.4238	832.838	69.8687	1004.61	47.6317	1379.5	241.277	4007.64	883.642	7208.93	1878.42	12440.5	1693.91	1178	13	1191	0.004764	534.915	105.789	2121.31	1553.37	0.960957	0.969773	0.941646	0.933669	0.913938	0.947523	0.919395	0.93241	0.917716	0.935768	0.896725	0.898405	0.900504	0.862301	0.903862	0.884131	0.877414	0.884131	0.866499	0.871956	1
1180	0	799	242	32	0	0	502.221	32.8344	708.499	56.5903	871.212	88.9316	0	0	1578.08	310.813	4437.62	1052.48	8329.96	2632.27	1180	15	1073	0.004292	559.748	110.04	2424.37	1736.65	0.962721	0.970177	0.942684	0.935694	0.915191	0.948742	0.918919	0.932432	0.916123	0.938024	0.896552	0.901678	0.899814	0.860671	0.902144	0.8863	0.873719	0.882572	0.870457	0.870923	1
1180	30268	799	242	32	137.799	14.3074	502.221	32.8344	708.499	56.5903	871.212	88.9316	33.8046	10.8827	1578.08	310.813	4437.62	1052.48	8329.96	2632.27	1180	0	31341	0.125364	152.245	80.6166	115.649	540.671	0.958872	0.94638	0.961903	0.931224	0.927523	0.936282	0.905252	0.927555	0.904646	0.946635	0.883427	0.888852	0.897163	0.857758	0.873712	0.886538	0.892521	0.879997	0.860901	0.866995	1
1185	1570	582	207	31	353.423	20.0181	607.973	40.2001	814.619	64.7713	975.07	90.3256	550.759	93.3796	2793.39	555.624	6732.09	1608.74	11595.5	3253.11	1185	10	2390	0.00956	463.418	168.049	1775.5	2249.14	0.970502	0.954393	0.951255	0.937238	0.924059	0.944351	0.911297	0.932845	0.907741	0.94205	0.883682	0.894142	0.896653	0.861925	0.886611	0.889958	0.887866	0.877615	0.86318	0.86841	1
1186	1430	341	33	2	388.252	23.8436	623.243	44.8126	820.861	63.4186	937.748	15.5188	730.481	135.018	3015.24	650.086	6880.21	1589.32	10069.2	497.357	1186	8	1806	0.007224	441.135	110.847	1284.59	1267.63	0.971484	0.947951	0.95072	0.942137	0.928571	0.944075	0.913621	0.934109	0.908638	0.945183	0.885382	0.892857	0.89701	0.864064	0.886766	0.89175	0.892303	0.876523	0.863511	0.866833	1
1190	978	286	32	2	483.421	28.8242	671.154	50.2538	866.917	65.0399	983.087	43.0536	1405.13	252.246	3766.37	836.95	8090.32	1803.95	11650.8	1516.33	1190	13	1298	0.005192	535.01	102.001	2106	1512.24	0.97265	0.95416	0.949538	0.94376	0.927966	0.946071	0.912558	0.934129	0.911787	0.948767	0.885593	0.895223	0.899076	0.865177	0.897535	0.892142	0.887904	0.880971	0.862481	0.870185	1
1192	0	883	264	34	0	0	503.205	33.661	691.306	54.86	892.432	78.9813	0	0	1588.21	317.421	4122.8	978.552	8880.13	2353.82	1192	15	1181	0.004724	556.459	105.52	2364.72	1677.12	0.971634	0.954276	0.953006	0.944962	0.929721	0.946232	0.911516	0.933954	0.912786	0.947502	0.888654	0.897544	0.899661	0.868332	0.900085	0.894157	0.884843	0.88315	0.860711	0.870872	1
1192	28048	883	264	34	137.69	13.1299	503.205	33.661	691.306	54.86	892.432	78.9813	33.5546	9.82984	1588.21	317.421	4122.8	978.552	8880.13	2353.82	1192	0	29229	0.116916	154.61	86.1089	127.746	569.601	0.963683	0.95383	0.962571	0.938178	0.926614	0.944661	0.911235	0.929026	0.915666	0.940556	0.890793	0.893359	0.90766	0.859027	0.863988	0.884156	0.881197	0.881847	0.86149	0.871566	1
1197	1419	673	213	31	347.157	18.9929	607.367	39.1681	798.062	63.4008	998.598	78.4609	521.775	85.6591	2783.32	539.739	6331.32	1503.31	12364.3	2974.62	1197	11	2336	0.009344	471.883	170.968	1860.2	2243.34	0.96768	0.955265	0.959118	0.939212	0.930437	0.941567	0.913741	0.932791	0.920805	0.943921	0.885274	0.892765	0.90518	0.860659	0.883776	0.884418	0.888057	0.88292	0.860659	0.873716	1
1198	1286	378	34	1	378.85	23.3005	624.795	44.2175	806.456	82.8782	876.781	0	678.91	124.658	3036.3	644.656	6614.55	2044.05	8230.78	0	1198	9	1699	0.006796	442.419	119.186	1326.62	1320.35	0.968805	0.956739	0.963214	0.938199	0.927899	0.939965	0.913479	0.934667	0.92319	0.943496	0.887875	0.891701	0.904944	0.865215	0.881107	0.881989	0.89023	0.883167	0.859918	0.871689	1
1202	882	325	29	1	468.228	27.8492	667.241	49.868	853.849	87.8588	985.346	0	1277.22	227.268	3701.25	832.951	7844.85	2410.76	11664.5	0	1202	13	1237	0.004948	529.974	108.088	2076.46	1535.85	0.971302	0.957559	0.962813	0.937753	0.927648	0.941795	0.917138	0.938157	0.921989	0.947049	0.887631	0.892482	0.90097	0.8654	0.879951	0.886419	0.890461	0.884802	0.858124	0.875909	1
1204	0	786	301	30	0	0	489.976	32.584	686.852	53.1839	876.174	99.8432	0	0	1466.51	291.519	4040.42	933.555	8530.17	2830.03	1204	15	1117	0.004468	553.401	110.476	2349.82	1689.63	0.970457	0.958818	0.962399	0.940466	0.927037	0.945389	0.915398	0.937332	0.923456	0.948075	0.888093	0.89436	0.901522	0.866607	0.880483	0.884064	0.892569	0.882722	0.855416	0.878245	1
1204	22109	786	301	30	133.692	14.2094	489.976	32.584	686.852	53.1839	876.174	99.8432	30.929	10.1526	1466.51	291.519	4040.42	933.555	8530.17	2830.03	1204	0	23226	0.092904	153.877	94.0401	142.451	619.326	0.955653	0.959356	0.951735	0.921855	0.932123	0.944825	0.915031	0.923835	0.921058	0.943598	0.905881	0.903061	0.901662	0.850297	0.868832	0.883127	0.85936	0.882481	0.86457	0.891458	1
1209	907	540	259	24	357.922	19.2922	599.417	39.2473	800.033	60.0423	978.4	103.317	571.461	92.5209	2676.82	522.706	6365.07	1409.85	11796	3577.61	1209	12	1730	0.00692	508.099	177.815	2251.71	2428.64	0.960405	0.959249	0.957225	0.940462	0.931792	0.944509	0.910116	0.930058	0.918786	0.942486	0.900867	0.897977	0.90289	0.866763	0.882081	0.88526	0.887283	0.879769	0.873121	0.883526	1
1210	837	309	39	2	389.751	23.0507	613.634	43.7283	816.352	63.459	1017.39	71.4845	738.356	132.137	2877.38	600.963	6769.17	1565.26	13022.7	2697.88	1210	9	1187	0.004748	463.106	123.789	1514.03	1495.91	0.957877	0.959141	0.95535	0.947346	0.936816	0.942291	0.905644	0.924179	0.919124	0.936394	0.900168	0.898484	0.908593	0.86647	0.876158	0.885425	0.883741	0.882898	0.877422	0.883741	1
1214	584	258	33	2	469.672	27.4488	653.42	47.9808	853.687	62.7072	1049.81	93.0337	1288.59	227.881	3474.63	757.102	7722.47	1715.89	14423.7	3740.49	1214	14	877	0.003508	539.5	112.782	2203.74	1692.72	0.957241	0.959521	0.95496	0.95325	0.933295	0.938997	0.901938	0.921323	0.925314	0.936716	0.897948	0.901938	0.912201	0.873432	0.881414	0.889396	0.891106	0.881984	0.875143	0.881414	1
1216	0	515	242	34	0	0	485.521	31.9908	666.478	53.6199	880.512	82.986	0	0	1426.76	283.634	3697.76	879.985	8560.7	2561.44	1216	16	791	0.003164	557.862	115.469	2428.2	1825.89	0.962073	0.960177	0.958281	0.95512	0.933628	0.939949	0.900126	0.923515	0.924147	0.938053	0.899494	0.902023	0.912769	0.878003	0.881795	0.888748	0.891277	0.884324	0.869153	0.878635	1
1216	31461	515	242	34	137.592	13.3888	485.521	31.9908	666.478	53.6199	880.512	82.986	33.5194	9.97627	1426.76	283.634	3697.76	879.985	8560.7	2561.44	1216	0	32252	0.129008	147.9	68.7568	92.2503	468.033	0.951321	0.975397	0.944096	0.921478	0.922826	0.94653	0.911029	0.921912	0.90923	0.943523	0.909168	0.901448	0.902797	0.848195	0.878705	0.884069	0.852242	0.893247	0.862846	0.890069	1
1221	1603	372	205	29	341.739	18.1881	586.424	37.5583	768.564	61.1441	974.617	79.4199	497.586	79.0645	2505.89	480.261	5658.02	1349.69	11516.5	2970.41	1221	9	2209	0.008836	430.863	158.781	1459.35	2036.61	0.954731	0.971028	0.945903	0.928248	0.92689	0.948167	0.899502	0.922816	0.913762	0.940018	0.904708	0.904482	0.898144	0.857628	0.866682	0.880263	0.858081	0.887053	0.859891	0.888864	1
1222	1458	204	31	1	381.06	22.0102	604.021	43.0554	795.021	71.938	952.317	0	689.906	119.417	2745.11	584.834	6295.17	1738.24	10535.1	0	1222	7	1694	0.006776	415.822	94.0296	1045.79	1059.69	0.954545	0.974026	0.945691	0.923554	0.930047	0.951594	0.899055	0.92503	0.911747	0.939492	0.910567	0.905549	0.89876	0.852125	0.86157	0.881346	0.855077	0.88843	0.86098	0.891972	1
1226	971	171	27	1	492.431	28.8268	659.858	46.578	852.715	82.6863	1018.57	0	1484.22	259.799	3573.52	744.332	7787.67	2285.76	12879	0	1226	12	1170	0.00468	525.665	85.9597	1944.78	1308.18	0.956838	0.97735	0.942735	0.926923	0.934615	0.951709	0.901709	0.92906	0.918376	0.939316	0.911538	0.907265	0.903419	0.855556	0.865812	0.881197	0.863675	0.89188	0.858547	0.89188	1
1228	0	858	165	27	0	0	504.976	34.1904	671.278	52.2003	858.946	87.651	0	0	1605.53	327.026	3773.19	867.576	7981.01	2427.36	1228	14	1050	0.0042	540.211	88.9231	2110.11	1373.38	0.959048	0.976667	0.946667	0.929048	0.934286	0.953333	0.902857	0.930952	0.921429	0.939524	0.912857	0.91	0.904762	0.859048	0.868095	0.88619	0.86381	0.890476	0.858571	0.893333	1
1228	34239	858	165	27	136.778	13.0097	504.976	34.1904	671.278	52.2003	858.946	87.651	32.8907	9.60506	1605.53	327.026	3773.19	867.576	7981.01	2427.36	1228	0	35289	0.141156	148.782	71.4014	94.6968	425.177	0.960257	0.967199	0.947647	0.937828	0.923376	0.944629	0.906146	0.925898	0.919522	0.93046	0.897957	0.894032	0.89202	0.855918	0.889512	0.886466	0.861685	0.890561	0.867607	0.881011	1
1233	1655	620	129	23	356.083	18.3675	613.287	40.1586	780.279	63.6556	971.258	100.727	562.325	86.939	2866.22	565.354	5925.13	1445.02	11528.8	3488.15	1233	9	2427	0.009708	450.165	148.837	1539.85	1838.98	0.959209	0.9726	0.946848	0.933045	0.928925	0.946436	0.905851	0.930367	0.919242	0.933251	0.904821	0.9007	0.89864	0.852081	0.882159	0.88937	0.864236	0.888752	0.876391	0.879893	1
1234	1500	387	16	1	388.914	22.6941	631.915	44.755	814.555	65.2378	948.265	0	733.414	128.585	3140.73	662.86	6733.2	1643.46	10401.8	0	1234	8	1904	0.007616	442.176	108.17	1278.21	1165.21	0.956933	0.972164	0.947742	0.933561	0.928834	0.945641	0.909664	0.929622	0.919905	0.934611	0.900735	0.899947	0.902048	0.850315	0.884979	0.889706	0.865021	0.887342	0.88104	0.883929	1
1238	1024	320	14	1	468.23	26.9865	672.175	49.3358	851.325	75.187	955.277	0	1276.4	219.194	3781.13	827.298	7713.32	2062.5	10633.2	0	1238	13	1359	0.005436	520.557	99.6108	1939.38	1330.47	0.956954	0.976453	0.950699	0.935614	0.930831	0.949963	0.915747	0.935247	0.918322	0.939294	0.903238	0.899926	0.899558	0.851729	0.886313	0.895879	0.875644	0.890728	0.879323	0.878955	1
1240	0	922	295	14	0	0	486.56	31.2992	689.428	52.9579	872.107	81.6434	0	0	1434.97	275.182	4084.69	938.151	8311.66	2303.25	1240	15	1231	0.004924	539.56	101.122	2148.16	1428.17	0.961007	0.978879	0.950853	0.935012	0.933387	0.954915	0.919578	0.936637	0.921202	0.941511	0.904549	0.898863	0.902518	0.852965	0.888302	0.896832	0.876523	0.893176	0.88221	0.880585	1
1240	26755	922	295	14	139.998	13.8795	486.56	31.2992	689.428	52.9579	872.107	81.6434	35.3424	10.8684	1434.97	275.182	4084.69	938.151	8311.66	2303.25	1240	0	27986	0.111944	157.574	85.7174	128.278	526.829	0.966519	0.956675	0.950386	0.926963	0.905453	0.949975	0.913814	0.942578	0.907632	0.946902	0.902826	0.907865	0.891303	0.862931	0.897467	0.883763	0.878689	0.871597	0.86261	0.879386	1
1245	1567	678	253	14	356.452	19.1527	591.701	38.4235	796.294	59.382	983.948	95.1666	564.443	90.8982	2574.63	495.297	6275.67	1400.28	11936.6	3344.81	1245	10	2512	0.010048	467.743	158.945	1745.6	2008.15	0.967755	0.965167	0.951831	0.933519	0.918591	0.955215	0.920183	0.939092	0.910032	0.945462	0.899482	0.902468	0.897293	0.854498	0.895303	0.882962	0.874204	0.887938	0.867436	0.88117	1
1246	1431	378	36	0	384.472	23.5147	603.438	41.6197	804.033	62.9302	0	0	709.352	129.227	2734.59	562.419	6469.7	1485.03	0	0	1246	8	1845	0.00738	437.52	106.324	1236.68	1153.47	0.972358	0.962602	0.952575	0.93523	0.912737	0.952846	0.919241	0.937398	0.908401	0.946341	0.898374	0.899187	0.893496	0.853388	0.900542	0.876423	0.873171	0.888618	0.863686	0.880217	1
1250	963	309	34	0	469.761	29.0254	647.278	46.7298	847.384	75.0417	0	0	1290.78	237.227	3376.4	730.227	7606.98	2004.36	0	0	1250	13	1306	0.005224	521.593	98.8239	1948.67	1381.01	0.969372	0.966692	0.956355	0.939127	0.918453	0.95291	0.91807	0.933384	0.907351	0.949847	0.898545	0.894334	0.896631	0.850689	0.903905	0.874809	0.874043	0.8951	0.862175	0.875957	1
1252	0	853	276	32	0	0	491.318	34.3614	670.042	53.4277	872.409	73.095	0	0	1480.53	307.141	3756.37	903.936	8275.76	1983.1	1252	15	1161	0.004644	544.309	102.38	2208.85	1531.5	0.969854	0.968131	0.959948	0.937984	0.919466	0.952196	0.922911	0.934539	0.909561	0.953058	0.901378	0.894488	0.900517	0.854866	0.907407	0.878553	0.875108	0.892334	0.864772	0.879414	1
1252	29791	853	276	32	140.587	13.8827	491.318	34.3614	670.042	53.4277	872.409	73.095	35.7796	10.9455	1480.53	307.141	3756.37	903.936	8275.76	1983.1	1252	0	30952	0.123808	155.73	80.3935	117.291	508.507	0.96543	0.954236	0.944947	0.945577	0.91469	0.946078	0.914222	0.930134	0.904723	0.942411	0.893173	0.902607	0.895919	0.87059	0.883077	0.892349	0.887116	0.872464	0.862303	0.872092	1
1257	1764	637	231	29	368.625	19.6759	602.479	39.8203	783.622	60.5186	980.686	69.9617	623.938	100.57	2718.63	540.825	5989.81	1408.01	11674.3	2472.82	1257	10	2661	0.010644	467.302	152.954	1711.61	2003.25	0.967681	0.961293	0.950207	0.93743	0.916949	0.944382	0.915821	0.934987	0.905111	0.945509	0.903983	0.901353	0.900601	0.860015	0.895152	0.888952	0.884066	0.877114	0.865652	0.878053	1
1258	1624	377	38	0	404.963	24.1631	620.778	46.6733	789.192	54.1139	0	0	827.951	148.884	2984.02	673.593	6094.11	1223.37	0	0	1258	8	2039	0.008156	452.027	100.352	1324.74	1122.05	0.967631	0.959539	0.948749	0.936979	0.917116	0.941883	0.915154	0.933791	0.905836	0.946788	0.906817	0.898725	0.897744	0.859735	0.889652	0.89333	0.883276	0.871506	0.86513	0.878372	1
1262	1149	322	34	0	517.815	30.3104	675.834	52.2712	845.03	52.2746	0	0	1724.68	304.108	3850.08	902.308	7454.84	1320.07	0	0	1262	13	1505	0.00602	559.016	86.0899	2308.87	1284.98	0.968439	0.96113	0.952492	0.93887	0.913953	0.940199	0.920266	0.93588	0.906312	0.950498	0.90897	0.900997	0.898007	0.853821	0.895349	0.890033	0.884718	0.866777	0.8701	0.874086	1
1264	0	1020	300	34	0	0	539.553	36.0644	699.477	58.9412	868.521	64.0538	0	0	1956.09	394.583	4280.65	1095.69	8130.1	1762.21	1264	15	1354	0.005416	583.248	91.2554	2626.17	1471.97	0.968981	0.963811	0.954948	0.941285	0.917651	0.94387	0.921713	0.934269	0.906204	0.948671	0.912851	0.901034	0.901034	0.854874	0.896972	0.890325	0.886263	0.870753	0.866322	0.87223	1
1264	29738	1020	300	34	137.178	13.0284	539.553	36.0644	699.477	58.9412	868.521	64.0538	33.1777	9.73132	1956.09	394.583	4280.65	1095.69	8130.1	1762.21	1264	0	31092	0.124368	156.604	93.8764	146.098	611.961	0.963463	0.963833	0.948749	0.94058	0.923807	0.946112	0.897321	0.925544	0.91739	0.948025	0.913933	0.903512	0.901116	0.872893	0.87151	0.888637	0.881883	0.887415	0.850203	0.874807	1
1269	1506	781	252	29	346.35	18.2798	641.554	43.1648	802.823	67.7176	971.269	66.9577	517.848	82.2402	3281.42	662.372	6461.13	1671.57	11329.3	2227.57	1269	11	2568	0.010272	487.981	180.457	2063.64	2277.52	0.96729	0.962033	0.951713	0.944509	0.922118	0.941199	0.913357	0.930685	0.916083	0.947235	0.915304	0.905958	0.905179	0.867991	0.882788	0.889408	0.881036	0.87831	0.860202	0.873248	1
1270	1376	457	40	0	383.636	22.2422	660.894	51.184	817.504	81.7332	0	0	703.99	122.698	3601.42	840.337	6880.48	2171.34	0	0	1270	9	1873	0.007492	460.551	134.186	1542.85	1563.15	0.966364	0.960758	0.949813	0.944207	0.922584	0.94394	0.911372	0.930326	0.915643	0.942072	0.919114	0.907635	0.902296	0.8748	0.881474	0.88788	0.880673	0.880139	0.858783	0.872931	1
1274	977	382	36	0	460.331	27.7765	696.865	56.6078	867.079	88.1809	0	0	1214.31	219.112	4226.82	1044.32	8211.47	2630.76	0	0	1274	13	1395	0.00558	535.599	124.673	2219.81	1802.34	0.9681	0.962724	0.951254	0.942294	0.922222	0.940143	0.916129	0.926523	0.915771	0.943369	0.924373	0.910036	0.898208	0.872401	0.883513	0.884229	0.883513	0.878853	0.851971	0.878853	1
1276	0	865	355	34	0	0	475.69	32.2944	715.669	62.7093	884.771	93.3704	0	0	1343.22	273.454	4591.34	1227.42	8741.81	2885.01	1276	16	1254	0.005016	554.718	129.09	2463.34	1979.89	0.969298	0.962919	0.953349	0.941388	0.923046	0.942982	0.91866	0.924641	0.914673	0.944577	0.927831	0.910287	0.899123	0.873206	0.88437	0.885167	0.883971	0.87799	0.851276	0.88118	1
1276	27295	865	355	34	133.676	13.493	475.69	32.2944	715.669	62.7093	884.771	93.3704	30.82	9.69817	1343.22	273.454	4591.34	1227.42	8741.81	2885.01	1276	0	28549	0.114196	152.17	91.3827	137.667	648.663	0.953361	0.975043	0.945462	0.927948	0.934814	0.94942	0.900452	0.935129	0.917738	0.94301	0.901152	0.904042	0.904603	0.866913	0.876073	0.888315	0.879593	0.884865	0.872027	0.883761	1
1281	1177	632	301	32	355.053	19.1081	583.524	38.8722	829.034	72.012	998.639	94.848	557.872	90.2715	2471.59	496.793	7119.94	1866.16	12470.3	3655.8	1281	12	2142	0.008568	498.684	184.496	2222.6	2691.94	0.962185	0.969188	0.951447	0.939309	0.926004	0.947712	0.905462	0.929972	0.912932	0.939776	0.914332	0.909897	0.901261	0.868814	0.878618	0.883987	0.885387	0.87535	0.861811	0.87465	1
1282	1048	376	52	3	398.009	24.0323	605.203	42.4179	842.895	82.457	1020.17	66.4763	786.406	143.143	2759.97	584.129	7525.5	2202.94	13104.4	2605.18	1282	9	1479	0.005916	467.587	122.194	1550.06	1611.58	0.960784	0.971264	0.952333	0.942867	0.927316	0.948614	0.900947	0.932049	0.914469	0.9405	0.911427	0.908384	0.904327	0.874915	0.877282	0.881001	0.881339	0.87593	0.861055	0.869506	1
1286	715	320	47	3	522.374	30.8642	666.184	47.4203	910.112	82.7861	1073.18	60.9273	1770.75	314.424	3677.86	776.394	9427.76	2554.8	15197.4	2573.95	1286	14	1085	0.00434	583.107	106.586	2702.02	1946.17	0.964977	0.97235	0.956221	0.946083	0.924885	0.950691	0.905069	0.935945	0.915668	0.941935	0.908756	0.90553	0.908756	0.879263	0.873733	0.886636	0.88341	0.875115	0.859908	0.858986	1
1288	0	655	300	47	0	0	544.125	35.978	685.724	52.4659	942.764	94.3467	0	0	2005.47	401.616	4018.64	907.526	10528	3149.86	1288	16	1002	0.004008	605.219	108.685	3007.97	2105.41	0.966068	0.973054	0.956587	0.946108	0.925649	0.951597	0.90519	0.938623	0.917665	0.943114	0.912675	0.904691	0.91018	0.879741	0.871257	0.88523	0.881238	0.876747	0.863772	0.859281	1
1288	29472	655	300	47	136.462	13.6127	544.125	35.978	685.724	52.4659	942.764	94.3467	32.7534	10.1101	2005.47	401.616	4018.64	907.526	10528	3149.86	1288	0	30474	0.121896	151.875	86.9194	130.58	653.71	0.958424	0.969384	0.951975	0.92807	0.932024	0.948481	0.904952	0.927873	0.911613	0.941868	0.897618	0.896682	0.904903	0.864393	0.881374	0.890021	0.882736	0.892203	0.873105	0.876222	1
1293	1393	508	257	44	348.677	19.2181	649.411	41.2188	789.98	58.5055	1053.93	111.853	528.702	87.7804	3397.94	648.39	6126.83	1357.53	14740.3	4671.19	1293	11	2202	0.008808	483.653	191.283	2127.98	2790.68	0.95822	0.973206	0.952997	0.937784	0.934832	0.949364	0.912807	0.935059	0.920073	0.945731	0.898955	0.898501	0.908492	0.868756	0.875341	0.883742	0.874659	0.883061	0.874205	0.868302	1
1294	1257	295	48	3	382.927	23.3694	668.002	48.8336	810.375	66.5066	1007.8	62.9414	700.854	128.193	3711.3	820.686	6635.16	1608.99	12621	2337.66	1294	8	1603	0.006412	449.358	133.235	1454.87	1626.13	0.955396	0.972551	0.955396	0.932626	0.934186	0.949782	0.914223	0.931691	0.922957	0.944167	0.89738	0.89738	0.911416	0.865253	0.875858	0.88272	0.877417	0.889582	0.875234	0.863693	1
1298	856	251	44	3	473.742	28.0861	710.241	54.5273	857.607	69.4121	1058.42	81.6235	1322.57	234.48	4464.19	1027.04	7855.78	1930.92	14699.1	3373.84	1298	13	1154	0.004616	541.338	124.644	2289.76	1935.41	0.957539	0.974003	0.954939	0.935009	0.930676	0.95364	0.912045	0.929809	0.92201	0.940208	0.90078	0.897314	0.912912	0.866118	0.879116	0.879549	0.881282	0.886049	0.872617	0.860052	1
1300	0	757	233	46	0	0	501.037	33.3359	736.827	59.2977	887.538	101.362	0	0	1567.63	310.832	4990.46	1200.89	8873.31	3160.12	1300	15	1036	0.004144	571.228	127.55	2661.82	2155.42	0.958977	0.974421	0.955598	0.935328	0.93195	0.954151	0.918919	0.930985	0.920367	0.943533	0.903958	0.899131	0.912645	0.866795	0.883205	0.879826	0.877896	0.886583	0.876931	0.859073	1
1300	30604	757	233	46	132.029	13.1988	501.037	33.3359	736.827	59.2977	887.538	101.362	29.682	9.22602	1567.63	310.832	4990.46	1200.89	8873.31	3160.12	1300	0	31640	0.12656	146.41	82.5255	115.867	609.611	0.966293	0.965044	0.954725	0.929156	0.929093	0.939444	0.919437	0.923562	0.912911	0.958913	0.898815	0.887516	0.900442	0.849842	0.888385	0.881084	0.87007	0.883028	0.860477	0.862753	1
1305	1186	547	203	40	340.653	18.3051	601.443	39.3982	843.886	66.6236	993.426	109.098	492.962	79.5027	2704.04	531.026	7477.91	1741.04	12389.8	4262.35	1305	11	1976	0.007904	477.758	189.735	2063.45	2743.23	0.965334	0.966852	0.953441	0.928897	0.928138	0.945597	0.921306	0.927126	0.910678	0.955213	0.901063	0.885121	0.905364	0.856528	0.884615	0.881579	0.885121	0.886387	0.866397	0.863107	1
1306	1060	324	43	3	364.777	22.4603	609.333	44.4108	845.547	69.5331	1005.12	100.024	606.344	111.278	2819.84	615.814	7532.88	1800.91	12749.7	3945.41	1306	9	1430	0.00572	435.987	131.445	1341.62	1595.86	0.968182	0.965734	0.952098	0.92972	0.92972	0.941958	0.92028	0.924476	0.906643	0.955944	0.898951	0.881818	0.907343	0.851399	0.882168	0.885315	0.89021	0.891958	0.861888	0.866783	1
1310	671	276	40	3	431.158	26.8392	641.337	49.9005	881.549	74.2445	1062.15	78.5998	999.294	185.109	3293.03	776.55	8540.31	2095.81	14834.4	3299.12	1310	14	990	0.00396	509.863	130.182	1985.37	1942.65	0.971212	0.971212	0.95101	0.934848	0.933838	0.941919	0.919697	0.926768	0.909596	0.95404	0.901515	0.885859	0.903535	0.85404	0.887879	0.880808	0.888384	0.893434	0.862626	0.870202	1
1312	0	578	265	41	0	0	454.662	32.0042	667.614	54.1949	924.323	95.7755	0	0	1174.68	245.878	3718.45	913.585	9947.74	3158.02	1312	16	884	0.003536	540.282	135.903	2344.13	2212.27	0.970023	0.971719	0.95362	0.93552	0.936086	0.940611	0.924208	0.926471	0.910633	0.95362	0.901584	0.891403	0.909502	0.858597	0.886878	0.881222	0.889706	0.894231	0.859163	0.869344	1
1312	32386	578	265	41	131.713	13.5833	454.662	32.0042	667.614	54.1949	924.323	95.7755	29.5244	9.42263	1174.68	245.878	3718.45	913.585	9947.74	3158.02	1312	0	33270	0.13308	142.569	70.625	91.0246	518.356	0.967358	0.961677	0.954088	0.932837	0.920995	0.941794	0.913826	0.922873	0.912233	0.939916	0.908266	0.903697	0.894665	0.853547	0.894139	0.877427	0.88153	0.882657	0.856402	0.877923	1
1317	1185	424	210	38	373.582	19.6503	571.697	37.5207	788.458	60.8551	1042.5	103.032	649.153	101.992	2323.99	456.664	6101.16	1452.09	14214.9	4527.06	1317	11	1857	0.007428	479.421	166.085	1925.7	2617.29	0.970113	0.966613	0.95692	0.93511	0.934841	0.940226	0.920302	0.927302	0.911686	0.948842	0.909801	0.894723	0.904685	0.862682	0.891492	0.876414	0.887184	0.886376	0.862682	0.875067	1
1318	1081	251	39	1	414.963	23.986	589.479	42.379	794.461	64.564	943.724	0	889.94	154.342	2552.99	545.36	6253.2	1580.36	10253.8	0	1318	8	1372	0.005488	458.063	94.404	1353.46	1147.54	0.969752	0.963557	0.959548	0.931851	0.936953	0.93914	0.926385	0.92602	0.911079	0.951531	0.91035	0.891035	0.89723	0.864067	0.896501	0.874271	0.883382	0.887755	0.862974	0.873907	1
1322	786	200	35	0	496.188	28.8827	630.062	45.2718	835.704	69.8307	0	0	1518.17	267.324	3114.43	656.127	7281.55	1889.67	0	0	1322	13	1021	0.004084	534.051	85.0851	2028.43	1280.31	0.974045	0.963761	0.958374	0.932419	0.934378	0.941234	0.929971	0.928012	0.911851	0.952498	0.909403	0.891773	0.900098	0.870225	0.898629	0.877081	0.884427	0.888834	0.86141	0.877081	1
1324	0	701	188	32	0	0	515.649	33.1934	651.916	48.2769	850.077	82.9284	0	0	1706.82	331.312	3451.48	746.733	7718.97	2318.79	1324	15	921	0.003684	555.084	87.604	2271.84	1393.61	0.97557	0.964169	0.958198	0.935939	0.934853	0.942454	0.932682	0.92671	0.913681	0.951683	0.909338	0.890337	0.899023	0.869164	0.89848	0.874593	0.885993	0.889794	0.859392	0.87785	1
1324	30603	701	188	32	134.931	13.5812	515.649	33.1934	651.916	48.2769	850.077	82.9284	31.6849	9.87334	1706.82	331.312	3451.48	746.733	7718.97	2318.79	1324	0	31524	0.126096	147.206	73.5529	97.133	446.281	0.968088	0.962029	0.946818	0.941251	0.917095	0.946644	0.908879	0.92769	0.920505	0.943614	0.915461	0.905881	0.897411	0.868576	0.888228	0.871051	0.86956	0.866736	0.856443	0.872304	1
1329	1397	541	152	31	358.97	19.4462	627.366	39.1327	764.644	55.9518	970.135	95.1916	576.52	93.7925	3063.81	581.801	5556.48	1221.26	11459.9	3550.6	1329	10	2121	0.008484	465.434	159.026	1726.9	2036.27	0.968647	0.957567	0.949081	0.93918	0.921735	0.943187	0.919142	0.917963	0.91537	0.940358	0.911834	0.902169	0.898397	0.862329	0.891089	0.875295	0.876238	0.880245	0.859264	0.880952	1
1330	1275	319	27	3	399.549	23.2415	648.28	47.3633	778.367	68.3592	892.027	87.608	794.896	138.272	3393.9	771.109	5900.77	1568.51	8908.29	2387.12	1330	8	1624	0.006496	455.615	113.135	1405.29	1300.97	0.968904	0.957204	0.951047	0.941195	0.918411	0.94335	0.915025	0.918103	0.917488	0.939347	0.912254	0.904865	0.896244	0.862377	0.88947	0.881466	0.879926	0.878387	0.862993	0.883929	1
1334	894	270	27	3	508.05	29.6603	702.319	53.0084	830.387	76.5061	963.005	64.3113	1629.25	286.096	4315.04	998.899	7174.53	1987.28	11036.3	2175.51	1334	13	1194	0.004776	560.413	100.493	2385.62	1537.82	0.972362	0.958124	0.951424	0.942211	0.91876	0.947236	0.913317	0.920436	0.91876	0.938442	0.909966	0.907454	0.899497	0.867253	0.888191	0.880235	0.879397	0.876047	0.86474	0.884841	1
1336	0	783	257	29	0	0	533.412	33.6316	729.044	57.1764	877.748	93.9484	0	0	1887.54	356.043	4830.51	1150.59	8538.31	2665.61	1336	15	1069	0.004276	589.786	105.325	2775.49	1760	0.97521	0.960711	0.952292	0.941534	0.922357	0.95276	0.914874	0.920486	0.919083	0.936857	0.912535	0.906455	0.898971	0.865762	0.889616	0.876052	0.881665	0.87652	0.86623	0.885407	1
1336	29251	783	257	29	138.911	13.5653	533.412	33.6316	729.044	57.1764	877.748	93.9484	34.498	10.3972	1887.54	356.043	4830.51	1150.59	8538.31	2665.61	1336	0	30320	0.12128	154.808	86.5061	131.138	604.042	0.95785	0.963588	0.94939	0.93905	0.908691	0.951022	0.917662	0.930706	0.922856	0.943206	0.914809	0.883757	0.905195	0.873466	0.876699	0.876616	0.870465	0.856827	0.859581	0.850379	1
1341	1572	592	221	26	341.962	19.0283	633.486	39.9691	829.548	62.9624	988.802	102.738	498.95	83.226	3154.58	595.194	7095.84	1622.73	12164.6	3700.8	1341	10	2411	0.009644	465.213	181.897	1881.51	2399.46	0.96827	0.967856	0.949606	0.941518	0.910203	0.949191	0.913521	0.930112	0.925964	0.947947	0.914766	0.88988	0.895064	0.86769	0.88428	0.8708	0.876192	0.860846	0.869349	0.868519	1
1342	1403	348	37	2	373.001	22.9067	648.436	44.9244	843.716	60.1599	889.413	24.0972	648.06	118.823	3390.29	699.053	7449.88	1635.48	8608.77	695.308	1342	8	1790	0.00716	436.856	128.174	1330.68	1478.18	0.966201	0.970112	0.948045	0.940503	0.905307	0.948883	0.912849	0.930447	0.928212	0.950279	0.916201	0.891341	0.899441	0.868994	0.882402	0.874302	0.869274	0.854749	0.873184	0.866201	1
1346	974	304	35	2	492.611	28.6157	708.157	49.4066	900.244	72.6126	936.141	12.2994	1485.62	258.62	4411.71	915.574	9079.58	2230.75	10014.8	392.825	1346	13	1315	0.00526	553.965	114.059	2377.16	1790.55	0.96692	0.969582	0.950951	0.942586	0.904563	0.94943	0.918631	0.929658	0.926236	0.952091	0.915589	0.893916	0.903422	0.871103	0.887833	0.873764	0.872624	0.852471	0.874905	0.8673	1
1348	0	852	285	37	0	0	515.49	34.4465	732.19	55.6626	931.553	78.6194	0	0	1706.83	341.638	4887.26	1108.01	10073.8	2596.55	1348	15	1174	0.004696	581.209	119.769	2742.61	2045.55	0.969761	0.970187	0.953152	0.944634	0.908433	0.949319	0.921635	0.932709	0.92632	0.9523	0.913969	0.89523	0.90247	0.870954	0.887138	0.871806	0.875639	0.857325	0.876917	0.869676	1
1348	28997	852	285	37	134.978	13.4902	515.49	34.4465	732.19	55.6626	931.553	78.6194	31.7041	9.78174	1706.83	341.638	4887.26	1108.01	10073.8	2596.55	1348	0	30171	0.120684	152.342	90.4418	137.19	661.621	0.956481	0.96848	0.949952	0.931242	0.914686	0.951394	0.912714	0.920271	0.921531	0.936678	0.912565	0.87551	0.906748	0.862865	0.877531	0.862848	0.883415	0.867721	0.865086	0.861838	1
1353	1342	647	248	31	337.945	18.6224	616.181	41.0412	834.463	59.3455	1030.32	86.8191	481.576	80.3375	2908.08	582.587	7207.18	1539.75	13612.1	3515.21	1353	11	2268	0.009072	481.075	190.478	2088.7	2632.19	0.961861	0.969136	0.951279	0.935847	0.909171	0.949735	0.915564	0.927249	0.918871	0.937831	0.916226	0.886243	0.910494	0.868166	0.882496	0.869048	0.881614	0.870811	0.870811	0.85582	1
1354	1222	394	39	1	378.176	22.4614	633.946	46.3912	844.865	69.0535	999.305	0	674.805	119.975	3174.25	695.804	7515.64	1884.69	12165.1	0	1354	9	1656	0.006624	450.395	129.259	1437.53	1515.23	0.959843	0.968599	0.947766	0.933877	0.904589	0.948973	0.911232	0.920592	0.919082	0.935688	0.917271	0.879227	0.910628	0.86564	0.881039	0.869565	0.880133	0.871377	0.86564	0.849638	1
1358	829	336	35	1	467.192	27.4524	677.357	49.5138	877.281	63.6957	1065.59	0	1268.51	225.149	3868.42	842.517	8375	1855.95	14737.4	0	1358	14	1201	0.004804	538.439	117.492	2214.2	1718.59	0.961699	0.972107	0.951707	0.936303	0.90841	0.955454	0.910075	0.919234	0.925479	0.936719	0.917569	0.883014	0.911324	0.863447	0.881765	0.872606	0.885512	0.870941	0.863863	0.845129	1
1360	0	730	313	35	0	0	489.015	32.3205	700.864	57.6301	902.685	78.3724	0	0	1457.73	289.842	4301.53	1067.48	9185.08	2571.18	1360	16	1078	0.004312	563.957	121.827	2534.33	1931.36	0.960575	0.971707	0.952226	0.938312	0.909555	0.958256	0.912338	0.919759	0.928108	0.937384	0.919295	0.87987	0.914657	0.864564	0.882189	0.878015	0.889147	0.871985	0.868275	0.84462	1
1360	28668	730	313	35	134.544	13.4207	489.015	32.3205	700.864	57.6301	902.685	78.3724	31.3957	9.63252	1457.73	289.842	4301.53	1067.48	9185.08	2571.18	1360	0	29746	0.118984	150.106	84.5683	122.102	595.043	0.956801	0.963003	0.947606	0.916274	0.92836	0.942446	0.921536	0.919182	0.907618	0.942143	0.906256	0.884253	0.899701	0.87089	0.893683	0.867663	0.874084	0.872554	0.841912	0.867932	1
1365	1302	525	258	30	343.403	17.9209	588.807	38.904	812.829	61.2101	1002.44	73.9951	504.709	79.4828	2538.36	500.453	6675.12	1499.85	12479	2759.33	1365	11	2115	0.00846	470.93	181.206	1932.07	2473.06	0.96052	0.964539	0.950355	0.930024	0.922222	0.954137	0.908747	0.916548	0.918203	0.935461	0.916076	0.873286	0.90922	0.867139	0.88747	0.872104	0.880142	0.871868	0.863121	0.863357	1
1366	1167	304	43	3	365.004	21.7748	595.636	46.1387	801.237	65.1505	989.342	60.2071	607.083	109.407	2639.99	613.707	6413.07	1573.39	11936.1	2150.99	1366	9	1517	0.006068	424.822	119.016	1201.45	1359.5	0.961107	0.963085	0.949572	0.928477	0.922874	0.954515	0.910679	0.914964	0.911338	0.932762	0.917601	0.87706	0.91002	0.862558	0.890903	0.871786	0.877719	0.874094	0.86091	0.864206	1
1370	771	254	38	3	437.697	26.2809	631.389	52.8799	831.229	70.7579	1015.34	55.974	1044.45	188.087	3151.45	791.739	7171.61	1895.23	12871.1	2033.57	1370	13	1066	0.004264	499.503	113.719	1798.19	1592.55	0.963415	0.961069	0.948874	0.929644	0.924015	0.952627	0.912758	0.919325	0.914165	0.928236	0.922139	0.874296	0.923077	0.86257	0.891651	0.871951	0.875235	0.87242	0.868668	0.864447	1
1372	0	658	241	38	0	0	464.457	30.3332	656.814	59.0285	867.851	93.1616	0	0	1249.41	244.341	3556.54	945.341	8260.49	2751.57	1372	16	937	0.003748	530.291	116.946	2127.15	1780.72	0.966382	0.964248	0.950907	0.931163	0.923159	0.955176	0.916756	0.921025	0.915688	0.927428	0.927962	0.877268	0.928495	0.864995	0.891142	0.876201	0.875133	0.871932	0.86873	0.864461	1
1372	29984	658	241	38	135.515	13.5541	464.457	30.3332	656.814	59.0285	867.851	93.1616	32.0841	9.93608	1249.41	244.341	3556.54	945.341	8260.49	2751.57	1372	0	30921	0.123684	147.478	71.9177	95.5708	474.514	0.961709	0.952993	0.950972	0.937195	0.929789	0.940219	0.926555	0.924453	0.912859	0.938116	0.90369	0.884852	0.882264	0.871964	0.897756	0.864057	0.885191	0.874503	0.844847	0.872174	1
1377	1335	470	196	36	341.156	18.3633	564.832	36.3439	759.484	61.9024	975.153	98.0433	495.161	80.263	2240.52	431.046	5465.49	1324.3	11653.1	3648.69	1377	10	2037	0.008148	444.222	161.021	1573.31	2137.5	0.968581	0.955326	0.950663	0.930535	0.931271	0.951645	0.928081	0.920471	0.91188	0.93569	0.913844	0.884143	0.89838	0.869416	0.894944	0.863034	0.867452	0.875061	0.851006	0.867452	1
1378	1207	279	29	3	379.034	22.729	583.907	41.3532	777.089	63.8887	965.023	93.0647	679.522	121.778	2480.46	521.353	5853.3	1377.85	11267.9	3326.86	1378	8	1518	0.006072	425.451	100.427	1130.29	1116.14	0.969697	0.954875	0.951252	0.932148	0.933794	0.950264	0.931818	0.924901	0.90942	0.939065	0.907115	0.890316	0.896245	0.866601	0.897563	0.862319	0.867918	0.875165	0.843544	0.870883	1
1382	826	231	28	3	478.216	28.7464	631.003	44.3437	831.331	63.8622	1020.16	114.993	1360.62	244.384	3126.52	652.677	7143.02	1594.15	13433.7	4577.21	1382	13	1088	0.004352	521.237	91.1621	1917.65	1368.63	0.96829	0.956342	0.949908	0.931985	0.932904	0.950827	0.935202	0.930607	0.912684	0.936581	0.913603	0.888787	0.900276	0.863971	0.893382	0.871324	0.859835	0.87546	0.841452	0.87454	1
1384	0	734	215	30	0	0	499.915	33.0167	653.855	48.6111	870.519	98.3684	0	0	1556.9	307.562	3483.06	770.025	8379.93	3379.86	1384	15	979	0.003916	545.079	94.9002	2188.98	1546.93	0.968335	0.95761	0.951481	0.935138	0.932584	0.948927	0.932584	0.934627	0.91522	0.939734	0.918284	0.892237	0.905516	0.864658	0.895812	0.870276	0.860061	0.874872	0.836057	0.872319	1
1384	29743	734	215	30	136.659	13.3885	499.915	33.0167	653.855	48.6111	870.519	98.3684	32.8597	9.92718	1556.9	307.562	3483.06	770.025	8379.93	3379.86	1384	0	30722	0.122888	149.674	74.8777	101.568	468.801	0.970233	0.957571	0.952184	0.940189	0.925835	0.943249	0.927528	0.927104	0.909088	0.931157	0.90292	0.892699	0.901048	0.865211	0.890453	0.862655	0.879793	0.864185	0.863974	0.883129	1
1389	1367	542	171	27	360.309	18.5622	609.989	40.5865	763.312	51.4802	982.385	106.874	582.476	89.6315	2821.53	561.799	5514.39	1110.56	11981.2	4328.35	1389	10	2107	0.008428	465.214	155.498	1704.78	2023.78	0.971998	0.956573	0.953963	0.940674	0.932368	0.947318	0.926673	0.928571	0.910299	0.929521	0.908875	0.886806	0.901756	0.870669	0.890603	0.873517	0.876839	0.870432	0.859041	0.877788	1
1390	1234	319	29	0	388.882	22.7109	626.62	46.1983	782.246	53.5652	0	0	733.232	128.072	3066.82	683.512	5936.68	1269.53	0	0	1390	8	1582	0.006328	444.031	109.896	1299.17	1187.72	0.972187	0.957016	0.954804	0.946903	0.935841	0.945322	0.926675	0.926043	0.91024	0.924779	0.91024	0.886536	0.902339	0.871049	0.893489	0.871049	0.879583	0.877686	0.861252	0.878951	1
1394	871	276	25	0	491.861	28.7065	677.565	51.1274	819.552	51.5691	0	0	1479	257.946	3876.27	883.88	6806.69	1254.52	0	0	1394	13	1172	0.004688	542.584	95.5187	2157.19	1328.87	0.973976	0.960324	0.952218	0.945819	0.947099	0.944966	0.924915	0.924915	0.914249	0.927048	0.910836	0.894625	0.90273	0.87244	0.891212	0.87116	0.883106	0.87884	0.858362	0.881399	1
1396	0	773	257	25	0	0	514.289	32.8549	699.757	55.9289	835.916	47.1376	0	0	1693.1	325.632	4276.48	1027.39	7204.33	1196.01	1396	15	1055	0.00422	567.091	98.2256	2453.02	1461.77	0.974408	0.959242	0.952607	0.946919	0.948341	0.94455	0.924645	0.925592	0.91564	0.927014	0.916114	0.898578	0.900948	0.877251	0.888152	0.870616	0.880569	0.881517	0.85782	0.880095	1
1396	31022	773	257	25	136.764	13.6831	514.289	32.8549	699.757	55.9289	835.916	47.1376	32.9752	10.1707	1693.1	325.632	4276.48	1027.39	7204.33	1196.01	1396	0	32077	0.128308	150.918	79.9288	112.569	506.62	0.963307	0.965739	0.942529	0.933488	0.910715	0.946301	0.910263	0.924479	0.918072	0.931976	0.911681	0.885993	0.899601	0.866758	0.882579	0.870515	0.880179	0.86601	0.86018	0.866696	1
1401	1529	580	223	20	361.157	19.0143	625.476	41.4533	810.98	61.7912	946.967	60.1876	586.795	92.9067	3040.6	601.172	6632.62	1513.81	10482.9	1952.06	1401	10	2352	0.009408	473.968	166.302	1849.27	2129.26	0.96875	0.964073	0.947066	0.937287	0.924957	0.948342	0.922406	0.932398	0.915604	0.933461	0.909864	0.889031	0.904549	0.877764	0.886905	0.870961	0.884354	0.875425	0.858206	0.874362	1
1402	1412	352	34	0	402.186	23.7866	643.865	47.3357	812.744	67.0562	0	0	810.948	143.771	3325.49	736.663	6696.69	1704.89	0	0	1402	8	1798	0.007192	457.264	112.057	1414.53	1306.16	0.968298	0.964961	0.948832	0.937152	0.922136	0.947442	0.924638	0.93465	0.916852	0.936874	0.909344	0.886819	0.906563	0.881257	0.889321	0.872636	0.890156	0.874305	0.8604	0.873749	1
1406	1012	292	30	0	496.886	29.1409	693.226	53.5167	860.227	76.7683	0	0	1524.76	268.385	4153.38	974.959	7963.8	2271.48	0	0	1406	13	1334	0.005336	548.034	100.968	2244.94	1518.2	0.970015	0.965517	0.952399	0.937406	0.928036	0.953148	0.93066	0.931409	0.917541	0.94003	0.908921	0.89018	0.909295	0.885307	0.893178	0.87069	0.884558	0.871439	0.855322	0.873313	1
1408	0	907	276	29	0	0	529.976	33.3466	729.176	59.7679	897.06	74.06	0	0	1851.36	348.487	4841.17	1205.06	8993.52	2304.91	1408	15	1212	0.004848	584.122	105.383	2703.1	1754.82	0.969472	0.965759	0.956271	0.938944	0.930693	0.953795	0.931931	0.931518	0.916254	0.938531	0.910479	0.889439	0.910891	0.888614	0.895627	0.872112	0.884901	0.868399	0.858086	0.87005	1
1408	31822	907	276	29	137.592	13.282	529.976	33.3466	729.176	59.7679	897.06	74.06	33.507	9.98263	1851.36	348.487	4841.17	1205.06	8993.52	2304.91	1408	0	33034	0.132136	153.975	87.3181	131.453	604.118	0.96107	0.959572	0.939093	0.931676	0.911848	0.95102	0.91483	0.905537	0.921112	0.922837	0.918554	0.871859	0.912984	0.856739	0.884831	0.855997	0.860659	0.882318	0.864791	0.841799	1
1413	1593	674	237	28	356.288	19.4082	639.212	41.1759	842.176	67.3199	1009.93	81.8362	563.803	92.2262	3242.13	624.253	7437.66	1812.38	12801.1	3107.74	1413	10	2532	0.010128	484.309	181.461	2055.49	2507.28	0.96564	0.963468	0.94293	0.938191	0.916864	0.952409	0.915087	0.919826	0.921406	0.934044	0.917259	0.880134	0.914297	0.869076	0.885071	0.864139	0.876382	0.87737	0.863744	0.854068	1
1414	1426	396	49	0	405.777	23.5371	664.388	47.5082	868.948	64.8136	0	0	832.428	144.293	3649.25	792.641	8147.03	1871.51	0	0	1414	9	1871	0.007484	472.643	127.72	1620.18	1643.34	0.963923	0.964458	0.937734	0.941742	0.913683	0.954837	0.909941	0.916889	0.917157	0.931855	0.916622	0.878407	0.911812	0.868787	0.879743	0.859166	0.873597	0.874666	0.863709	0.847141	1
1418	1013	355	40	0	497.251	28.6485	708.657	52.9265	910.987	69.5199	0	0	1527.53	262	4430.8	1010.01	9387.89	2176.52	0	0	1418	13	1408	0.005632	562.307	115.469	2482.84	1846.36	0.965909	0.966974	0.940696	0.93892	0.913352	0.953125	0.910156	0.92081	0.914773	0.931108	0.915838	0.883168	0.910866	0.871449	0.87358	0.857244	0.87429	0.872159	0.864347	0.846591	1
1420	0	906	334	37	0	0	521.487	34.2577	731.998	58.6869	928.183	73.337	0	0	1766.03	346.263	4893.47	1201.64	9939.07	2359.19	1420	15	1277	0.005108	588.33	117.491	2820.82	2001.26	0.966327	0.966719	0.944792	0.940877	0.91621	0.952623	0.913861	0.921691	0.917384	0.932655	0.91621	0.889585	0.913078	0.871574	0.871182	0.855912	0.873923	0.870791	0.859436	0.844949	1
1420	28614	906	334	37	137.16	13.4193	521.487	34.2577	731.998	58.6869	928.183	73.337	33.2192	10.0591	1766.03	346.263	4893.47	1201.64	9939.07	2359.19	1420	0	29891	0.119564	156.435	95.3249	152.311	699.282	0.960289	0.963317	0.943428	0.928624	0.917902	0.950319	0.915526	0.922853	0.922987	0.936419	0.918002	0.87881	0.906577	0.850892	0.877572	0.869509	0.86593	0.856729	0.858436	0.856612	1
1425	1405	657	279	37	351.542	18.496	625.845	41.5005	840.867	65.3663	1036.55	74.8461	541.349	85.6154	3046.02	604.324	7395.76	1760.64	13779.9	2946.59	1425	11	2378	0.009512	495.395	191.713	2243.53	2771.11	0.966358	0.96005	0.944071	0.933347	0.915265	0.954373	0.916106	0.923465	0.920101	0.932086	0.917998	0.8873	0.909588	0.858915	0.872161	0.858915	0.868797	0.869849	0.852817	0.849664	1
1426	1279	411	41	0	389.994	22.5046	644.604	47.2832	885.27	69.8199	0	0	739.358	128.727	3336.5	730.941	8630.32	2135.39	0	0	1426	9	1731	0.006924	462.178	130.43	1542.91	1636.39	0.965916	0.956961	0.943963	0.931831	0.913056	0.952051	0.9145	0.925765	0.924899	0.926921	0.916522	0.887348	0.90959	0.850664	0.87175	0.859619	0.865396	0.868573	0.852975	0.84431	1
1430	884	353	35	0	462.569	27.9586	682.823	52.3268	924.127	81.2684	0	0	1232.12	225.054	3968.81	918.328	9855.39	2692.85	0	0	1430	13	1272	0.005088	536.393	123.933	2228.87	1897.31	0.968553	0.957547	0.942217	0.934748	0.918239	0.949686	0.91195	0.930818	0.923742	0.92728	0.911557	0.893082	0.91077	0.858097	0.869104	0.860063	0.869104	0.866352	0.849843	0.842374	1
1432	0	775	328	35	0	0	480.569	33.0896	701.125	55.638	933.948	79.8443	0	0	1385.34	287.01	4300.48	1030.43	10160.7	2798.38	1432	16	1138	0.004552	558.083	127.154	2495.44	2046.55	0.970562	0.960457	0.94464	0.934534	0.920914	0.949912	0.91696	0.93058	0.923989	0.928822	0.915202	0.892355	0.911687	0.855009	0.869947	0.857206	0.869947	0.868629	0.851054	0.843585	1
1432	27114	775	328	35	134.959	13.4754	480.569	33.0896	701.125	55.638	933.948	79.8443	31.6922	9.89956	1385.34	287.01	4300.48	1030.43	10160.7	2798.38	1432	0	28252	0.113008	152.002	88.0148	130.933	635.184	0.958091	0.96064	0.947526	0.931916	0.937987	0.956375	0.912626	0.926395	0.917316	0.922324	0.915528	0.888114	0.893317	0.860753	0.873743	0.876026	0.871814	0.874611	0.847834	0.860541	1
1437	1255	552	270	32	351.991	19.1429	585.016	39.3474	810.87	61.9333	1039.93	87.2991	543.72	88.6078	2491.06	502.522	6630.78	1532.81	13999.3	3901.84	1437	11	2109	0.008436	482.167	180.652	2036.85	2618.46	0.966335	0.958511	0.948554	0.938122	0.926505	0.953532	0.914651	0.926743	0.923661	0.926031	0.911807	0.886913	0.899004	0.853011	0.874822	0.864154	0.874111	0.869132	0.845899	0.848506	1
1438	1142	323	45	3	375.867	23.4933	596.865	44.6708	831.533	55.4073	1035.03	14.9798	663.334	124.989	2653.4	603.016	7118.12	1386.86	13519.1	578.168	1438	9	1513	0.006052	437.906	120.619	1305.65	1465.29	0.965962	0.957369	0.95043	0.942498	0.928949	0.955056	0.917383	0.925975	0.921018	0.928949	0.912095	0.885658	0.899868	0.852611	0.876404	0.865829	0.875413	0.868804	0.844679	0.853933	1
1442	772	267	42	3	487.82	29.1373	654.025	51.122	891.23	64.5792	1063.62	53.0707	1443.72	259.921	3491.84	817.772	8777.78	1910.58	14763.5	2111.89	1442	13	1084	0.004336	545.982	109.827	2269.22	1814.78	0.969096	0.954336	0.949723	0.945111	0.923893	0.956181	0.917435	0.92297	0.917897	0.929889	0.910517	0.887915	0.898985	0.850554	0.880535	0.865775	0.866697	0.871771	0.847786	0.854244	1
1444	0	690	248	45	0	0	505.943	34.231	671.734	56.2558	916.96	80.2339	0	0	1614.71	329.223	3792.23	962.645	9625.68	2589	1444	16	983	0.003932	566.586	113.605	2530.8	1977.78	0.969481	0.957782	0.95117	0.950153	0.927263	0.957274	0.920651	0.925738	0.917599	0.931333	0.909969	0.89115	0.90234	0.847406	0.882503	0.866734	0.862665	0.874873	0.850966	0.851475	1
1444	31684	690	248	45	136.798	13.5803	505.943	34.231	671.734	56.2558	916.96	80.2339	32.9865	10.1602	1614.71	329.223	3792.23	962.645	9625.68	2589	1444	0	32667	0.130668	149.731	77.1908	108.15	547.631	0.961781	0.95797	0.946766	0.932103	0.940276	0.942465	0.92298	0.92422	0.925169	0.937934	0.91271	0.891389	0.908287	0.874307	0.892093	0.874246	0.879358	0.888312	0.857853	0.875624	1
1449	1530	528	216	39	367.704	19.7146	618.696	43.0739	790.019	63.5278	1041.15	95.3487	619.32	99.3234	2947.34	622.629	6146.19	1507.87	14100.7	4089.06	1449	10	2313	0.009252	475.792	167.96	1894.19	2473.51	0.967358	0.954604	0.946822	0.936014	0.934284	0.948119	0.9131	0.923476	0.924773	0.934501	0.915045	0.89278	0.899914	0.862084	0.888457	0.864029	0.868569	0.887376	0.852789	0.863813	1
1450	1390	328	43	3	401.251	24.1269	633.659	46.8116	820.487	71.8253	1113.69	103.386	805.592	144.633	3171.32	720.852	6905.5	1832	17250.3	4872.34	1450	8	1764	0.007056	455.896	114.956	1422.14	1504.24	0.967404	0.954649	0.943311	0.934807	0.934807	0.946712	0.915533	0.918367	0.928288	0.931406	0.918084	0.895975	0.899943	0.865363	0.89144	0.85941	0.870748	0.890873	0.856859	0.869331	1
1454	976	270	39	3	491.224	28.4585	678.538	51.598	856.9	76.8819	1116.2	93.2213	1473.08	255.837	3894.19	907.208	7867.87	2042.12	17281	4321.64	1454	13	1288	0.005152	543.018	104.891	2211.06	1701.87	0.96778	0.954193	0.943711	0.935559	0.936335	0.945264	0.923525	0.919255	0.928183	0.932065	0.916537	0.896739	0.89868	0.860248	0.894022	0.868401	0.868789	0.896739	0.857143	0.862966	1
1456	0	875	254	41	0	0	512.997	33.2623	698.171	56.0179	894.705	107.276	0	0	1681.04	328.116	4248.9	1051.99	9129.05	3591.57	1456	15	1170	0.00468	566.573	107.663	2499.5	1865.03	0.967949	0.953846	0.944872	0.937607	0.941026	0.944017	0.923932	0.920085	0.926923	0.934188	0.918376	0.898718	0.898291	0.859402	0.893162	0.866239	0.872222	0.901282	0.860684	0.863675	1
1456	30341	875	254	41	137.784	13.252	512.997	33.2623	698.171	56.0179	894.705	107.276	33.6402	9.97946	1681.04	328.116	4248.9	1051.99	9129.05	3591.57	1456	0	31511	0.126044	153.705	84.6918	125.197	588.754	0.96095	0.964663	0.943448	0.94018	0.934134	0.950589	0.918425	0.927121	0.909714	0.946717	0.914443	0.882295	0.905414	0.871918	0.888372	0.86327	0.876853	0.881676	0.851893	0.857986	1
1461	1517	663	220	37	359.187	19.1416	621.01	41.7518	813.593	66.5336	1005.2	108.056	577.395	92.0122	2977.57	609.045	6715.13	1694.2	12820.8	4567.78	1461	10	2437	0.009748	481.247	173.225	1970.35	2446.58	0.962043	0.961428	0.942347	0.934756	0.941321	0.943578	0.916291	0.924497	0.91547	0.947887	0.915265	0.891875	0.903365	0.864382	0.894748	0.865203	0.871769	0.891055	0.844481	0.862126	1
1462	1372	377	41	2	396.94	23.3938	637.673	45.1465	839.645	47.1939	1080.17	49.2261	779.684	136.767	3227.22	692.849	7301.2	1258.84	15442.6	2090.58	1462	9	1792	0.007168	458.477	119.632	1460.17	1471.96	0.962333	0.961496	0.940569	0.930804	0.941127	0.943638	0.914621	0.925223	0.913225	0.950335	0.912667	0.891741	0.903739	0.871094	0.892857	0.866908	0.871373	0.885882	0.841239	0.86077	1
1466	948	317	36	2	488.631	29.1355	684.486	52.5031	886.462	52.3239	1125.85	59.9338	1450.79	257.481	3997.65	915.977	8594.24	1568.65	17515.4	2764.34	1466	13	1303	0.005212	548.249	110.196	2292.42	1734.29	0.963546	0.959708	0.944359	0.930161	0.937068	0.946662	0.913277	0.930545	0.914428	0.94858	0.920568	0.888718	0.897544	0.868764	0.899079	0.862241	0.869916	0.887567	0.836147	0.863776	1
1468	0	830	302	38	0	0	512.778	33.2147	710.766	55.2615	928.998	86.2622	0	0	1678.79	324.777	4475.86	1036.78	10045.2	3180.42	1468	15	1170	0.00468	577.401	115.677	2672.5	1996.54	0.965812	0.962821	0.947436	0.934188	0.937179	0.949573	0.911538	0.929915	0.915812	0.948718	0.92265	0.893162	0.899573	0.869658	0.899573	0.861538	0.872222	0.887607	0.837607	0.86453	1
1468	28674	830	302	38	136.532	13.9829	512.778	33.2147	710.766	55.2615	928.998	86.2622	32.8554	10.3955	1678.79	324.777	4475.86	1036.78	10045.2	3180.42	1468	0	29844	0.119376	153.816	89.6302	136.34	647.171	0.958099	0.956993	0.936235	0.933722	0.908843	0.95381	0.908608	0.929299	0.913349	0.928294	0.911959	0.882774	0.906112	0.876843	0.875486	0.852567	0.870493	0.87877	0.847993	0.839717	1
1473	1425	615	252	35	336.716	18.8257	610.759	39.3453	813.07	62.0884	1032.89	115.253	476.477	79.8395	2829.95	549.262	6684.17	1528.36	13951	5377.35	1473	11	2327	0.009308	471.2	186.731	1973.4	2626.52	0.964117	0.961109	0.937688	0.936614	0.924366	0.955307	0.906102	0.931672	0.910829	0.934465	0.916201	0.889128	0.903094	0.872583	0.885475	0.859905	0.869575	0.882682	0.845509	0.855393	1
1474	1293	358	44	2	386.166	22.8731	633.292	45.9924	828.635	62.9634	1016.17	65.3566	718.259	127.711	3164.21	711.206	7073.1	1623.09	12945.6	2460.08	1474	9	1697	0.006788	450.515	123.448	1413.44	1482.12	0.964349	0.961697	0.934296	0.935769	0.92251	0.956688	0.906011	0.930171	0.911609	0.934296	0.913966	0.888332	0.904537	0.8736	0.880966	0.856511	0.870065	0.881261	0.842369	0.851797	1
1478	875	307	44	2	479.948	29.0282	677.748	51.6057	871.48	76.0797	1036.35	68.0077	1375.61	250.478	3880.93	908.725	8266.63	2156.52	13735.7	2662.03	1478	13	1228	0.004912	544.333	114.516	2268.98	1775	0.961319	0.962541	0.936482	0.936482	0.925081	0.959283	0.906759	0.933632	0.911238	0.936482	0.919381	0.890472	0.900651	0.87215	0.883958	0.85342	0.875814	0.881922	0.841612	0.857085	1
1480	0	766	279	44	0	0	496.441	33.6155	692.006	55.885	898.468	86.2163	0	0	1525.88	312.481	4138.75	1026.25	9100.06	2723.01	1480	16	1089	0.004356	562.788	117.568	2501.32	1937.42	0.961433	0.964646	0.938476	0.94123	0.927916	0.958678	0.912764	0.935262	0.91506	0.938017	0.919651	0.893021	0.905418	0.873737	0.88292	0.857668	0.874656	0.880624	0.838843	0.860882	1
1480	26657	766	279	44	135.051	13.5068	496.441	33.6155	692.006	55.885	898.468	86.2163	31.7555	9.76841	1525.88	312.481	4138.75	1026.25	9100.06	2723.01	1480	0	27746	0.110984	151.84	87.2747	128.683	614.321	0.964517	0.951344	0.94938	0.933954	0.913663	0.955237	0.911104	0.924331	0.90896	0.927305	0.903193	0.894886	0.912348	0.86535	0.870486	0.85706	0.86335	0.87427	0.830408	0.840283	1
1485	1170	556	238	40	326.296	18.2484	589.761	39.8254	785.55	59.2096	989.597	94.1345	433.77	72.3285	2552.3	522.533	6028.8	1378.5	12136.5	3527.1	1485	11	2004	0.008016	467.175	185.66	1919.61	2457.98	0.962824	0.958583	0.945609	0.937126	0.913922	0.955838	0.907435	0.932884	0.911926	0.927395	0.910679	0.899451	0.907435	0.870509	0.869012	0.860279	0.87475	0.874501	0.834581	0.85005	1
1486	1045	336	34	2	366.878	22.0561	607.471	45.6082	812.666	63.7043	1007.13	76.3228	616.5	109.969	2797.15	645.334	6680.49	1561.66	12664	2823.77	1486	9	1417	0.005668	435.527	123.764	1296.08	1389.37	0.963303	0.959068	0.947777	0.937544	0.909315	0.95801	0.905434	0.931898	0.913197	0.922724	0.90614	0.894143	0.910021	0.865561	0.866972	0.862032	0.877558	0.871207	0.837685	0.84439	1
1490	685	280	31	2	473.722	27.6759	656.452	52.268	858.899	78.9731	1064.55	84.302	1322.02	231.154	3533.7	874.465	7935.2	2202.03	14968.2	3482.86	1490	14	998	0.003992	538.138	109.667	2175.3	1673.95	0.964429	0.961924	0.9499	0.938878	0.914329	0.959419	0.90481	0.934369	0.912826	0.91984	0.905812	0.893788	0.907315	0.867234	0.869238	0.86523	0.87976	0.875251	0.837174	0.846693	1
1492	0	588	261	32	0	0	490.974	32.057	676.994	55.765	887.749	89.3394	0	0	1474.83	290.721	3879.1	974.945	8806.22	2860.56	1492	16	881	0.003524	560.495	114.164	2453.4	1828.23	0.964245	0.961407	0.953462	0.942111	0.910329	0.964245	0.906924	0.934166	0.913734	0.92395	0.908627	0.894438	0.906924	0.867764	0.871169	0.864926	0.883087	0.874574	0.839387	0.849035	1
1492	32035	588	261	32	134.322	13.7987	490.974	32.057	676.994	55.765	887.749	89.3394	31.2968	9.90104	1474.83	290.721	3879.1	974.945	8806.22	2860.56	1492	0	32916	0.131664	145.728	72.5618	96.1246	492.313	0.969878	0.953017	0.941989	0.941639	0.929153	0.94688	0.921087	0.903603	0.913431	0.938677	0.905563	0.904241	0.900109	0.856559	0.88059	0.855754	0.847658	0.871461	0.836083	0.851805	1
1497	1394	423	217	27	361.513	19.1026	604.342	37.1661	784.636	62.0445	1010.98	110.228	588.557	93.4235	2739.13	510.06	6017.5	1425.02	13062.4	4942.32	1497	10	2061	0.008244	464.409	164.272	1764.96	2302.18	0.970645	0.953421	0.95148	0.943474	0.919699	0.956089	0.913149	0.924066	0.913149	0.931829	0.90393	0.903688	0.901262	0.867055	0.872392	0.861475	0.858564	0.870694	0.838671	0.853712	1
1498	1290	244	44	5	397.183	23.5489	622.646	44.1995	799.51	74.5274	959.585	66.3593	781.233	139.064	3005.39	636.818	6412.33	1869.32	10933.7	2398.28	1498	8	1583	0.006332	444.895	109.446	1312.64	1371.35	0.975047	0.951674	0.953253	0.944725	0.923247	0.95199	0.915035	0.920404	0.909349	0.931459	0.902716	0.901453	0.899874	0.865445	0.868288	0.860076	0.855654	0.870815	0.839229	0.854706	1
1502	883	212	43	5	474.166	28.3596	660.597	47.3681	831.326	83.571	1006.62	39.1727	1326.37	237.88	3587.34	764.849	7230.84	2132.02	12489.1	1458.66	1502	13	1143	0.004572	524.511	106.104	2016.69	1631.19	0.975503	0.955818	0.956693	0.947507	0.922135	0.951881	0.914698	0.919948	0.905512	0.932196	0.900262	0.903325	0.900262	0.867017	0.870516	0.860017	0.856518	0.868329	0.838583	0.851269	1
1504	0	778	200	43	0	0	495.651	33.5631	682.494	55.0803	874.105	92.2652	0	0	1518.51	305.155	3970.24	954.125	8427.04	2663.46	1504	15	1021	0.004084	548.19	109.185	2289.73	1772.24	0.977473	0.957884	0.958864	0.951518	0.922625	0.954456	0.916748	0.921156	0.904016	0.932419	0.897649	0.904016	0.898139	0.868756	0.872674	0.858962	0.857493	0.869736	0.837904	0.849167	1
1504	33204	778	200	43	135.482	13.0709	495.651	33.5631	682.494	55.0803	874.105	92.2652	31.9938	9.50488	1518.51	305.155	3970.24	954.125	8427.04	2663.46	1504	0	34225	0.1369	147.794	73.831	99.3465	491.236	0.961344	0.953966	0.935106	0.93309	0.927699	0.929905	0.908868	0.912316	0.907042	0.931322	0.916304	0.902191	0.894989	0.862571	0.88336	0.864646	0.854405	0.878992	0.842411	0.857151	1
1509	1553	567	162	39	362.895	19.2959	603.775	40.331	797.973	62.2265	990.191	90.8068	595.36	94.644	2736.76	544.344	6325	1480.04	12132.9	3310.58	1509	10	2321	0.009284	462.648	158.441	1712.27	2194.6	0.968333	0.960577	0.941835	0.94399	0.928048	0.941835	0.907152	0.914477	0.908875	0.942482	0.905429	0.909737	0.90112	0.874838	0.882809	0.865575	0.854158	0.878285	0.839724	0.856743	1
1510	1412	351	25	1	396.537	23.59	618.283	45.5466	800.108	65.0575	844.575	0	777.485	138.157	2946.11	642.378	6386.87	1600.18	7360.29	0	1510	8	1789	0.007156	445.934	102.474	1285.03	1122.87	0.968698	0.959195	0.937954	0.943264	0.930129	0.939911	0.907211	0.915036	0.911124	0.9455	0.904975	0.914757	0.902459	0.871437	0.884293	0.866685	0.856344	0.879821	0.839855	0.858301	1
1514	991	301	20	1	472.741	29.1603	650.944	51.7585	846.786	69.0234	856.197	0	1315.37	242.455	3444.73	808.108	7564.61	1840.77	7666.97	0	1514	13	1313	0.005252	519.583	93.0454	1903.55	1250.91	0.969155	0.964204	0.944402	0.944783	0.927266	0.944783	0.912034	0.921173	0.909368	0.943641	0.905941	0.918126	0.904417	0.871668	0.889185	0.867098	0.857959	0.880427	0.842346	0.855293	1
1516	0	885	280	20	0	0	495.921	33.4848	674.664	56.4834	862.228	69.3768	0	0	1520.87	304.789	3841.47	964.256	7982.58	2007.46	1516	15	1185	0.00474	544.338	95.6141	2178.26	1379.16	0.969198	0.967089	0.946414	0.946835	0.928692	0.948101	0.918143	0.924051	0.916034	0.94557	0.905907	0.916878	0.908439	0.868354	0.88903	0.865823	0.861181	0.879325	0.842616	0.85865	1
1516	27160	885	280	20	132.727	13.728	495.921	33.4848	674.664	56.4834	862.228	69.3768	30.2163	9.73287	1520.87	304.789	3841.47	964.256	7982.58	2007.46	1516	0	28345	0.11338	149.935	85.73	120.018	514.24	0.960787	0.955724	0.938367	0.936338	0.931275	0.941154	0.913883	0.918681	0.903246	0.934574	0.915841	0.899841	0.892327	0.867261	0.894567	0.85022	0.865973	0.888711	0.840078	0.861087	1
1521	1113	656	242	16	318.144	18.2287	587.623	38.712	763.818	61.8693	963.878	84.2797	402.395	69.3925	2522.89	491.83	5557.73	1337.52	11174.1	3042.83	1521	12	2027	0.008108	463.661	174.676	1789.17	1997.14	0.965713	0.959299	0.940799	0.940553	0.932412	0.943266	0.919092	0.922546	0.905772	0.941539	0.917859	0.909225	0.903305	0.863098	0.891959	0.860631	0.858165	0.878638	0.829058	0.867538	1
1522	1008	376	41	1	340.897	21.5048	595.346	44.7623	769.728	78.5349	1020.81	0	495.618	94.2045	2633.38	588.042	5752.17	1761.92	12964	0	1522	9	1426	0.005704	420.795	131.65	1219.17	1331.03	0.963534	0.956522	0.936886	0.936886	0.929523	0.941445	0.923562	0.920407	0.902525	0.940743	0.919355	0.90533	0.901823	0.863254	0.893759	0.859748	0.858345	0.874123	0.829944	0.869916	1
1526	616	317	37	1	446.864	25.7002	649.759	50.887	805.785	78.7727	1066.43	0	1110.22	193.585	3424.4	798.823	6578.79	1936.9	14772.2	0	1526	14	971	0.003884	527.418	117.285	2088.18	1580.76	0.962925	0.95932	0.932029	0.932029	0.930999	0.940783	0.930999	0.921215	0.911946	0.942327	0.9207	0.909372	0.898043	0.868692	0.893924	0.850669	0.855304	0.873326	0.828012	0.870237	1
1528	0	536	301	35	0	0	461.317	28.7976	665.832	55.6858	830.885	96.0446	0	0	1223.07	230.757	3692.75	912.966	7291.62	2570.7	1528	17	872	0.003488	546.746	120.715	2319.14	1722.75	0.963303	0.959862	0.93406	0.933486	0.932339	0.94094	0.932339	0.926032	0.913417	0.940367	0.920872	0.90711	0.900803	0.869266	0.898509	0.846904	0.859518	0.875573	0.834289	0.869266	1
1528	29937	536	301	35	134.633	13.4348	461.317	28.7976	665.832	55.6858	830.885	96.0446	31.4594	9.6973	1223.07	230.757	3692.75	912.966	7291.62	2570.7	1528	0	30809	0.123236	146.297	72.5172	96.2086	477.52	0.961602	0.947207	0.94177	0.939109	0.923204	0.952936	0.900906	0.931757	0.904768	0.932357	0.91569	0.904411	0.903064	0.864828	0.889789	0.870476	0.874809	0.874241	0.842692	0.865575	1
1533	1291	395	253	31	358.339	19.446	569.846	35.7865	778.243	59.4235	952.292	106.867	573.518	93.6321	2299.13	432.432	5864.75	1330.97	10935.5	3812.07	1533	11	1970	0.00788	464.021	164.725	1762.11	2229.1	0.96066	0.955584	0.942132	0.936041	0.928173	0.944924	0.912437	0.927665	0.902538	0.933503	0.917513	0.904569	0.904315	0.867513	0.89467	0.856091	0.865736	0.877919	0.83934	0.856345	1
1534	1179	241	42	1	395.88	24.161	588.095	40.2853	794.172	65.0672	969.095	0	774.081	141.861	2531.73	521.177	6245.82	1486.65	11099.3	0	1534	8	1463	0.005852	439.37	99.1609	1227.76	1166.14	0.961381	0.952837	0.943609	0.933698	0.93028	0.944634	0.910458	0.925837	0.90123	0.933356	0.918319	0.902597	0.908066	0.867396	0.89337	0.856801	0.863636	0.878332	0.838346	0.847232	1
1538	824	203	35	1	506.657	30.6097	644.682	47.4787	836.904	76.067	1011.98	0	1617.11	294.951	3338.28	738.793	7338.85	2004.49	12631.7	0	1538	13	1063	0.004252	544.364	85.993	2144.55	1335.5	0.964252	0.952493	0.944967	0.935089	0.929445	0.94873	0.903575	0.928975	0.904516	0.9365	0.920038	0.900753	0.912982	0.873942	0.891816	0.85842	0.868297	0.879586	0.83396	0.849012	1
1540	0	710	192	36	0	0	524.27	35.3104	662.783	53.2199	869.182	94.0904	0	0	1795.6	366.4	3636.98	874.537	8302.17	2771.83	1540	15	938	0.003752	565.86	92.8792	2422.24	1574.55	0.967484	0.954158	0.945096	0.936567	0.930171	0.94936	0.910981	0.931237	0.901386	0.9371	0.918443	0.902452	0.910448	0.872068	0.890725	0.862473	0.868337	0.8742	0.83049	0.848614	1
1540	30687	710	192	36	136.299	13.1	524.27	35.3104	662.783	53.2199	869.182	94.0904	32.5682	9.69274	1795.6	366.4	3636.98	874.537	8302.17	2771.83	1540	0	31625	0.1265	149.04	75.7167	103.446	487.827	0.964411	0.959257	0.946719	0.943383	0.927668	0.951004	0.901787	0.917439	0.890451	0.921881	0.901217	0.88683	0.897281	0.880364	0.877518	0.864095	0.868933	0.865755	0.857534	0.864427	1
1545	1467	535	155	31	359.695	18.9625	636.824	42.8265	779.219	58.7408	986.337	109.3	579.742	91.9002	3209.84	657.859	5884.71	1339.9	12135	4221.69	1545	10	2188	0.008752	466.055	163.099	1762.37	2160.89	0.965722	0.955667	0.945155	0.943099	0.926188	0.953382	0.905393	0.926874	0.894881	0.924817	0.909735	0.897852	0.901965	0.870887	0.881399	0.858775	0.870887	0.86723	0.845293	0.859004	1
1546	1338	340	34	1	398.849	23.2049	657.98	47.9951	770.673	49.3417	1125.03	0	790.759	138.412	3547.22	783.525	5667.2	1079.1	17331.6	0	1546	8	1713	0.006852	458.086	117.46	1444.31	1368.42	0.967893	0.956801	0.946293	0.942499	0.927612	0.955633	0.901926	0.92265	0.899883	0.921775	0.905137	0.896381	0.905429	0.87157	0.882078	0.858144	0.86836	0.86223	0.8561	0.86223	1
1550	947	282	31	1	485.298	28.3825	700.643	53.3208	806.82	53.2062	1188.21	0	1420.9	248.765	4285.27	984.774	6502.98	1250.89	20403.7	0	1550	13	1261	0.005044	541.918	106.81	2201.45	1564.63	0.971451	0.955591	0.951229	0.940127	0.928232	0.951626	0.902855	0.926249	0.898493	0.92268	0.913561	0.901269	0.90563	0.873513	0.884219	0.863204	0.869944	0.857653	0.853688	0.858049	1
1552	0	823	272	30	0	0	508.733	32.5336	724.524	59.443	850.534	89.1167	0	0	1639.08	315.259	4749.01	1155.78	7773.63	2838.22	1552	15	1125	0.0045	570.021	111.616	2554.58	1764.73	0.971556	0.956889	0.954667	0.940444	0.931556	0.952889	0.906222	0.925333	0.898667	0.928	0.915111	0.903111	0.910667	0.877778	0.889333	0.860889	0.872444	0.855111	0.853778	0.857333	1
1552	28543	823	272	30	133.533	13.3941	508.733	32.5336	724.524	59.443	850.534	89.1167	30.7122	9.6654	1639.08	315.259	4749.01	1155.78	7773.63	2838.22	1552	0	29668	0.118672	150.085	87.1525	126.416	592.088	0.967844	0.961238	0.953671	0.9503	0.926722	0.947452	0.905235	0.921296	0.894482	0.936228	0.890825	0.902336	0.890825	0.862849	0.879584	0.860658	0.861989	0.878472	0.839726	0.856478	1
1557	1215	619	232	28	349.634	19.3279	613.845	39.3071	830.204	65.8718	958.622	90.6885	533.084	89.0329	2872.42	552.877	7123.44	1685.38	11046.3	3695.77	1557	11	2094	0.008376	489.123	181.628	2095.35	2461.57	0.971108	0.960602	0.953677	0.945798	0.936246	0.948663	0.904011	0.92001	0.900191	0.931948	0.900669	0.906877	0.907832	0.869866	0.879179	0.856495	0.872015	0.867001	0.851719	0.853152	1
1558	1109	347	36	2	391.349	23.7467	633.693	45.7365	850.073	87.3636	917.023	37.5282	747.827	136.589	3169.15	686.49	7739.04	2337.78	9458.12	1151.02	1558	9	1494	0.005976	459.393	124.666	1490.33	1531.83	0.973226	0.963186	0.953815	0.950469	0.937751	0.944444	0.906292	0.917671	0.901272	0.932396	0.898929	0.909639	0.905622	0.875502	0.879853	0.861446	0.873829	0.86747	0.853414	0.851406	1
1562	747	299	29	1	499.095	29.2435	686.542	51.7874	916.498	88.959	1062.39	0	1545.06	271.375	4031.61	917.73	9655.32	2699.27	14605.8	0	1562	14	1076	0.004304	562.956	110.582	2466.75	1811.48	0.978625	0.965149	0.95632	0.947491	0.94052	0.944238	0.910316	0.920539	0.903346	0.928439	0.900558	0.909851	0.910316	0.879182	0.877323	0.865242	0.870818	0.865242	0.859201	0.855019	1
1564	0	652	282	29	0	0	522.181	34.2396	710.936	57.6913	931.199	97.1843	0	0	1772.98	348.018	4486.35	1090.86	10171.1	3126.84	1564	16	963	0.003852	589.772	113.822	2820.46	1976.75	0.981308	0.967809	0.954829	0.94756	0.941329	0.948079	0.909657	0.920042	0.909138	0.92783	0.902388	0.909657	0.910177	0.87487	0.875909	0.865005	0.873832	0.865524	0.864486	0.854102	1
1564	29149	652	282	29	134.315	13.1215	522.181	34.2396	710.936	57.6913	931.199	97.1843	31.2015	9.4726	1772.98	348.018	4486.35	1090.86	10171.1	3126.84	1564	0	30112	0.120448	148.881	83.6835	120.404	604.899	0.964184	0.960697	0.938762	0.940323	0.919667	0.942863	0.914552	0.928102	0.907645	0.934162	0.889828	0.910517	0.901534	0.868939	0.875	0.867146	0.868889	0.874568	0.841475	0.878188	1
1569	1291	477	241	27	355.032	19.3565	628.772	42.4368	819.113	67.8463	1055.49	107.937	557.908	91.9988	3090.24	624.979	6854.84	1717.84	14770.9	4511.62	1569	11	2036	0.008144	483.387	185.579	2085.04	2694.21	0.973232	0.9639	0.94499	0.941061	0.930747	0.947446	0.908153	0.920187	0.899804	0.933694	0.897348	0.909872	0.90668	0.854371	0.879175	0.869597	0.870825	0.881876	0.84946	0.869106	1
1570	1182	313	49	0	395.286	23.5756	649.047	46.6984	833.812	73.1384	0	0	770.219	137.24	3403.41	721.063	7246.14	1903.29	0	0	1570	9	1544	0.006176	460.645	126.184	1509.54	1557.15	0.971826	0.962435	0.944948	0.94171	0.92908	0.947863	0.911917	0.918718	0.89864	0.935881	0.891839	0.908031	0.90965	0.851036	0.881801	0.868523	0.869171	0.882772	0.84294	0.873057	1
1574	831	273	46	0	480.864	30.1682	691.71	52.0407	876.938	71.7758	0	0	1384.57	260.098	4121.91	911.17	8400.1	2083.63	0	0	1574	13	1150	0.0046	546.76	118.291	2315.01	1816.97	0.978261	0.966522	0.943913	0.942609	0.929565	0.94913	0.913913	0.918261	0.898261	0.93913	0.896957	0.908696	0.91087	0.851739	0.878696	0.875217	0.873043	0.884783	0.847826	0.873913	1
1576	0	739	261	46	0	0	499.813	34.5158	712.991	55.1721	889.701	75.9177	0	0	1557.81	322.29	4516.81	1031.47	8785.39	2261.36	1576	16	1046	0.004184	570.152	122.195	2614	1982.48	0.979924	0.966061	0.946463	0.945029	0.931166	0.949809	0.915392	0.919216	0.902486	0.936424	0.898662	0.909178	0.909656	0.85325	0.876673	0.879063	0.873327	0.882887	0.852772	0.876195	1
1576	27299	739	261	46	136.361	13.5398	499.813	34.5158	712.991	55.1721	889.701	75.9177	32.6733	10.0677	1557.81	322.29	4516.81	1031.47	8785.39	2261.36	1576	0	28345	0.11338	152.369	86.1128	127.93	618.019	0.960328	0.956553	0.932581	0.942141	0.922632	0.937961	0.92048	0.917834	0.892221	0.944576	0.907373	0.903334	0.887529	0.86779	0.885024	0.860152	0.875445	0.871441	0.809825	0.866714	1
1581	1283	552	219	38	351.637	19.4458	603.635	39.9349	818.283	64.131	994.139	77.3073	542.256	90.3075	2734.12	535.844	6819.27	1600.63	12195.2	2886.67	1581	11	2092	0.008368	478.651	179.192	1989.38	2503.01	0.968451	0.959608	0.942161	0.943356	0.924235	0.939771	0.919455	0.918738	0.902486	0.938815	0.898901	0.907027	0.898662	0.869981	0.876912	0.868547	0.871415	0.87739	0.843929	0.870698	1
1582	1157	331	29	2	395.177	23.5739	623.943	43.8733	820.784	58.2759	985.736	44.2655	769.604	137.912	3023.23	632.582	6858	1394.52	11748.2	1567.42	1582	9	1519	0.006076	453.93	113.047	1391.37	1314.74	0.966425	0.957867	0.941409	0.944042	0.924292	0.942396	0.923305	0.92133	0.901909	0.9447	0.898288	0.902567	0.896643	0.877551	0.880843	0.86603	0.865043	0.879526	0.837064	0.872284	1
1586	779	280	27	2	488.458	28.721	671.441	49.4135	855.519	55.863	1033.4	73.5414	1448.87	254.946	3769.37	834.041	7746.43	1547.01	13649.5	2863.08	1586	13	1088	0.004352	545.66	102.668	2224.77	1530.23	0.969669	0.960478	0.943934	0.952206	0.923254	0.942096	0.922335	0.921875	0.903952	0.943474	0.902114	0.90579	0.898897	0.880515	0.874081	0.869485	0.863511	0.878217	0.835478	0.87546	1
1588	0	681	259	28	0	0	511.493	33.4099	696.47	52.6312	888.266	82.4263	0	0	1666.63	326.27	4208.43	956.392	8783.95	2721.24	1588	15	968	0.003872	571.885	106.476	2552.59	1715.46	0.968492	0.96126	0.947831	0.952479	0.92562	0.944215	0.92407	0.925103	0.903926	0.941116	0.901343	0.909091	0.901343	0.881198	0.879132	0.87345	0.866219	0.882748	0.83626	0.875517	1
1588	28198	681	259	28	131.159	13.5231	511.493	33.4099	696.47	52.6312	888.266	82.4263	29.1558	9.33682	1666.63	326.27	4208.43	956.392	8783.95	2721.24	1588	0	29166	0.116664	145.786	82.3759	112.907	549.619	0.959593	0.957982	0.942039	0.937821	0.92589	0.936844	0.905232	0.923164	0.889615	0.939587	0.911455	0.899352	0.901203	0.857402	0.89222	0.860248	0.868888	0.862803	0.82843	0.843979	1
1593	1099	504	219	27	347.088	19.4338	614.574	42.1581	803.069	58.2309	1005.13	91.2454	521.677	87.2797	2887.62	589.821	6430.94	1398.63	12692.7	3851.44	1593	11	1849	0.007396	483.616	181.782	2044.22	2460.57	0.961601	0.965387	0.946458	0.945646	0.92212	0.942401	0.922661	0.920768	0.896431	0.944565	0.901568	0.905354	0.899676	0.861006	0.890752	0.86371	0.869389	0.876149	0.817198	0.859654	1
1594	989	314	31	2	376.065	23.4179	627.998	46.0951	812.855	53.7434	945.923	7.48674	664.305	123.876	3086.18	668.67	6650.77	1332.23	10327.2	244.097	1594	9	1336	0.005344	446.265	125.995	1386.89	1409.07	0.959581	0.963323	0.944985	0.943488	0.923278	0.94012	0.923278	0.918039	0.896707	0.946482	0.903069	0.90494	0.896707	0.85741	0.89259	0.858533	0.870509	0.872754	0.806138	0.852545	1
1598	673	273	27	2	467.762	28.0999	672.507	52.7699	852.07	53.7524	990.957	44.9917	1273.69	229.116	3795.07	878.146	7646.31	1425.54	11936.6	1609.97	1598	14	975	0.0039	536.806	114.154	2178.02	1622.9	0.962051	0.966154	0.941538	0.940513	0.923077	0.938974	0.92359	0.920513	0.898462	0.94359	0.908718	0.906154	0.898462	0.861538	0.888205	0.860513	0.866154	0.87641	0.807692	0.852308	1
1600	0	586	256	29	0	0	491.065	32.3995	693.541	57.2405	880.582	72.9483	0	0	1475.95	290.838	4168.63	1011.51	8507.34	2073.65	1600	16	871	0.003484	563.544	117.022	2501.48	1796.18	0.966705	0.967279	0.945465	0.940873	0.922503	0.940299	0.923077	0.91791	0.900115	0.945465	0.907577	0.907003	0.903559	0.859931	0.883467	0.863375	0.865672	0.879449	0.806544	0.857635	1
1600	28171	586	256	29	131.369	13.3682	491.065	32.3995	693.541	57.2405	880.582	72.9483	29.2703	9.1999	1475.95	290.838	4168.63	1011.51	8507.34	2073.65	1600	0	29042	0.116168	144.331	77.5735	103.415	524.065	0.966428	0.959249	0.938847	0.944356	0.934147	0.93945	0.89863	0.922044	0.901694	0.933803	0.905981	0.901212	0.903278	0.86065	0.879399	0.862871	0.872323	0.864816	0.854487	0.85304	1
1605	1055	415	219	25	367.684	18.8046	606.807	38.7529	812.358	64.7428	1007.05	75.5127	618.757	95.1277	2774.94	530.414	6676.33	1568.94	12656.9	2833.72	1605	11	1714	0.006856	491.724	175.744	2090.39	2503.49	0.966744	0.966744	0.946324	0.945741	0.929113	0.937865	0.910735	0.921237	0.907526	0.934072	0.904026	0.908693	0.904026	0.855893	0.890898	0.864644	0.869895	0.865811	0.830222	0.848891	1
1606	967	220	35	0	405.161	23.2456	624.707	44.4452	803.294	58.5022	0	0	828.497	142.73	3035.18	634.52	6437.52	1427.4	0	0	1606	8	1222	0.004888	456.09	107.262	1386.42	1270.21	0.968494	0.966448	0.948854	0.944763	0.931669	0.930442	0.911211	0.923077	0.905483	0.933306	0.898118	0.912439	0.902209	0.855974	0.894845	0.867021	0.869885	0.863748	0.842062	0.847381	1
1610	676	189	31	0	484.404	29.7533	663.868	48.8563	843.33	57.8936	0	0	1414.59	261.612	3643.59	797.662	7431.13	1550.26	0	0	1610	13	896	0.003584	534.678	100.054	2092.93	1452.34	0.968192	0.967076	0.953683	0.944754	0.93471	0.93192	0.914621	0.924665	0.910714	0.93471	0.893415	0.917411	0.897879	0.866071	0.891183	0.863281	0.873326	0.864397	0.839844	0.845982	1
1612	0	610	181	30	0	0	507.05	34.5127	688.598	56.4559	871.826	58.5827	0	0	1625.58	334.468	4079.82	998.738	8201.47	1655.45	1612	15	821	0.003284	560.404	104.857	2406.94	1643.37	0.971376	0.967113	0.954324	0.949452	0.936663	0.930572	0.915956	0.924482	0.910475	0.93849	0.890987	0.920828	0.898904	0.865408	0.887942	0.867235	0.874543	0.862972	0.837393	0.848356	1
1612	28330	610	181	30	133.197	13.5829	507.05	34.5127	688.598	56.4559	871.826	58.5827	30.5066	9.57483	1625.58	334.468	4079.82	998.738	8201.47	1655.45	1612	0	29151	0.116604	145.229	74.0556	97.4357	480.336	0.974272	0.962471	0.937824	0.942987	0.930105	0.937841	0.912593	0.90894	0.899403	0.927327	0.903914	0.902096	0.902319	0.861737	0.877689	0.861326	0.874498	0.868547	0.857106	0.861703	1
1617	1154	455	156	25	367.774	19.6265	623.911	41.7733	807.503	61.1613	986.427	61.3366	619.626	98.9895	3018.99	616.573	6546.87	1491.13	11838.3	2245.76	1617	10	1790	0.00716	479.844	165.481	1902.77	2236.89	0.972067	0.964525	0.938268	0.949162	0.934916	0.931285	0.906704	0.917318	0.904469	0.929888	0.900838	0.902514	0.906704	0.859218	0.877933	0.865363	0.880447	0.855866	0.841061	0.859497	1
1618	1058	263	23	1	404.745	23.9792	640.332	46.3088	818.519	63.023	1056.05	0	826.481	146.448	3269.77	719.682	6820.53	1551.22	14346.8	0	1618	8	1345	0.00538	458.372	110.27	1416.79	1314.7	0.971375	0.962454	0.936431	0.951301	0.936431	0.928996	0.904833	0.914126	0.905204	0.924907	0.905948	0.899257	0.910781	0.860967	0.874349	0.867286	0.87881	0.857249	0.845353	0.86171	1
1622	736	232	20	0	503.918	29.8434	686.375	52.4481	875.944	79.6784	0	0	1590.42	281.443	4030.67	939.558	8411.3	2335.74	0	0	1622	13	988	0.003952	554.293	97.5662	2301.51	1487	0.975202	0.964575	0.941802	0.951923	0.940283	0.928644	0.909413	0.914474	0.908907	0.925101	0.908907	0.90334	0.913968	0.862854	0.880567	0.869433	0.882591	0.8583	0.845648	0.866903	1
1624	0	665	221	20	0	0	525.707	34.1172	708.003	56.7249	896.494	80.9685	0	0	1808.5	350.689	4429.46	1077.31	9012.14	2516.93	1624	15	906	0.003624	578.359	100.761	2606.85	1642.27	0.977373	0.96468	0.943709	0.953642	0.945916	0.928808	0.911148	0.913907	0.911148	0.923289	0.908389	0.90287	0.913907	0.865342	0.87638	0.868653	0.881347	0.85872	0.850442	0.863687	1
1624	30851	665	221	20	131.171	13.1212	525.707	34.1172	708.003	56.7249	896.494	80.9685	29.1073	8.94777	1808.5	350.689	4429.46	1077.31	9012.14	2516.93	1624	0	31757	0.127028	143.929	77.4553	102.648	511.061	0.971565	0.963913	0.949728	0.943603	0.918837	0.940312	0.919577	0.91616	0.886608	0.924426	0.892307	0.907438	0.913956	0.873681	0.88867	0.869604	0.86847	0.867573	0.849498	0.875634	1
1629	1207	506	184	17	339.516	18.2973	626.196	39.6729	810.1	62.1044	996.788	97.4893	488.09	78.9322	3047.54	570.733	6613.1	1543.78	12417.4	3601.8	1629	10	1914	0.007656	466.382	178.439	1859.5	2270.67	0.97675	0.96395	0.947492	0.947492	0.931818	0.935998	0.922414	0.917189	0.896029	0.919018	0.906217	0.900209	0.909613	0.869122	0.888192	0.870951	0.879833	0.868861	0.84535	0.870951	1
1630	1089	282	34	0	372.876	22.4198	640.173	44.9368	815.385	57.0616	0	0	647.134	117.335	3264.21	687.623	6722.54	1391.21	0	0	1630	8	1405	0.00562	437.234	125.741	1319.43	1402.97	0.978292	0.962278	0.947331	0.946619	0.932028	0.935587	0.925623	0.913523	0.892171	0.918861	0.903203	0.901068	0.906406	0.870463	0.886477	0.872242	0.886121	0.874377	0.84911	0.87153	1
1634	745	244	33	0	455.416	27.4074	680.004	48.7989	850.239	67.5615	0	0	1175.91	210.592	3911.45	832.214	7648.89	1778.49	0	0	1634	13	1022	0.004088	521.785	118.045	2038.02	1641.97	0.978963	0.963796	0.944716	0.948141	0.936888	0.934442	0.929061	0.911448	0.900196	0.91683	0.901663	0.89726	0.906067	0.874266	0.88454	0.871331	0.889922	0.867906	0.848826	0.869374	1
1636	0	651	226	32	0	0	479.368	32.6747	703.06	54.666	869.925	68.7103	0	0	1374.62	280.766	4332.52	1004.55	8188.06	1886.41	1636	15	909	0.003636	548.732	121.131	2349.88	1814.11	0.979098	0.964796	0.946095	0.950495	0.937294	0.936744	0.929043	0.911441	0.89769	0.916942	0.90154	0.89769	0.907591	0.875138	0.888889	0.872937	0.889989	0.865787	0.844884	0.872937	1
1636	31180	651	226	32	137.173	13.443	479.368	32.6747	703.06	54.666	869.925	68.7103	33.2306	10.0473	1374.62	280.766	4332.52	1004.55	8188.06	1886.41	1636	0	32089	0.128356	148.831	72.4808	98.8554	490.965	0.964863	0.963632	0.945667	0.951697	0.920534	0.94869	0.910701	0.918337	0.896678	0.930054	0.903378	0.903144	0.909143	0.872028	0.869862	0.870719	0.870968	0.875861	0.822338	0.871872	1
1641	1505	482	192	30	342.469	18.7728	579.867	36.6375	802.915	61.5617	970.129	73.8914	501.033	82.7176	2422.37	458.735	6438.89	1476.55	11325.6	2529.22	1641	10	2209	0.008836	442.814	164.141	1583.37	2148.67	0.972612	0.962426	0.947714	0.949751	0.922363	0.94545	0.920779	0.916252	0.89407	0.923721	0.90086	0.90584	0.911498	0.868945	0.882073	0.874604	0.880263	0.868266	0.834767	0.874151	1
1642	1345	286	32	0	374.169	22.7512	595.404	42.8662	819.301	67.572	0	0	654.014	119.619	2630.59	565.322	6857.68	1680.14	0	0	1642	8	1663	0.006652	420.782	104.307	1113.32	1149.93	0.972038	0.965725	0.947084	0.949489	0.920926	0.944678	0.924835	0.919723	0.891461	0.924233	0.903488	0.905592	0.91341	0.86831	0.878833	0.877631	0.874925	0.871016	0.835538	0.880637	1
1646	901	243	25	0	474.275	27.9762	646.186	49.4367	863.172	68.5603	0	0	1326.9	234.735	3365.71	767.786	8002.23	1885.42	0	0	1646	13	1169	0.004676	518.327	92.9994	1893.46	1317.97	0.973482	0.96621	0.942686	0.953379	0.919162	0.944825	0.926861	0.920873	0.892643	0.926005	0.905475	0.907613	0.914885	0.866125	0.877673	0.87639	0.872968	0.871257	0.834046	0.888794	1
1648	0	810	224	25	0	0	487.095	31.9816	661.173	52.728	874.052	75.9938	0	0	1440.41	281.713	3609.5	854.258	8339.04	2202.8	1648	15	1059	0.004236	533.051	96.6405	2062.07	1435.91	0.974504	0.967894	0.943815	0.951841	0.917847	0.943343	0.926818	0.923985	0.894712	0.928706	0.906988	0.906516	0.913126	0.8678	0.878659	0.879131	0.871105	0.869216	0.833805	0.889991	1
1648	27888	810	224	25	134.159	13.3001	487.095	31.9816	661.173	52.728	874.052	75.9938	31.1201	9.60093	1440.41	281.713	3609.5	854.258	8339.04	2202.8	1648	0	28947	0.115788	148.752	78.2318	105.421	470	0.969841	0.960238	0.942049	0.947818	0.930131	0.938232	0.917746	0.926245	0.894911	0.934259	0.893219	0.902598	0.888624	0.864943	0.886655	0.85888	0.88415	0.870643	0.829568	0.865236	1
1653	1169	592	194	22	341.466	19.0794	587.858	38.762	764.75	59.8022	971.97	92.0656	496.835	83.7063	2526.03	496.967	5571.09	1305.62	11500.1	3340.47	1653	11	1977	0.007908	463.799	162.263	1724.84	1992.1	0.974709	0.965857	0.943601	0.953212	0.925392	0.943096	0.920334	0.92261	0.896055	0.932221	0.90693	0.897066	0.896055	0.869246	0.880627	0.865453	0.876581	0.879868	0.826252	0.876581	1
1654	1042	328	39	0	379.591	23.1485	605.927	41.4224	768.417	62.3385	0	0	682.776	125.396	2767.85	570.271	5659.31	1386.07	0	0	1654	9	1409	0.005636	443.042	113.962	1305.91	1204.07	0.974095	0.966643	0.946416	0.951739	0.925124	0.94748	0.918027	0.919801	0.894961	0.933286	0.904187	0.892832	0.893542	0.866572	0.883605	0.866572	0.867637	0.886089	0.827182	0.866927	1
1658	736	287	31	0	473.286	28.2099	651.821	48.5514	814.09	73.2053	0	0	1318.96	236.662	3451.18	774.31	6755.97	1894.44	0	0	1658	13	1054	0.004216	531.924	100.061	2059.46	1366.37	0.973909	0.967742	0.948767	0.955882	0.91888	0.946395	0.922676	0.916034	0.895636	0.931214	0.906546	0.891841	0.898956	0.865275	0.886622	0.872391	0.86907	0.883776	0.827799	0.862903	1
1660	0	648	271	28	0	0	495.011	32.4898	673.283	53.2615	837.152	81.3916	0	0	1511.48	296.464	3809.93	916.586	7373.18	2223.83	1660	16	947	0.003788	556.143	102.706	2342.53	1511.23	0.975185	0.967265	0.947202	0.957233	0.920275	0.948258	0.922386	0.918691	0.897043	0.932946	0.909187	0.894931	0.901795	0.867476	0.8849	0.871172	0.868004	0.883844	0.828405	0.868532	1
1660	25233	648	271	28	135.136	13.579	495.011	32.4898	673.283	53.2615	837.152	81.3916	31.8268	9.92821	1511.48	296.464	3809.93	916.586	7373.18	2223.83	1660	0	26180	0.10472	150.365	82.0905	115.411	518.516	0.967991	0.959129	0.946218	0.942303	0.922364	0.930901	0.9034	0.918067	0.901203	0.928151	0.903132	0.890317	0.914286	0.870474	0.900076	0.855921	0.870932	0.856379	0.830959	0.862204	1
1665	1143	461	225	26	358.351	19.03	604.636	39.3152	786.053	61.2687	968.892	84.6019	573.365	91.5236	2746.67	537.251	6046.89	1413.41	11343.8	2955.23	1665	11	1855	0.00742	479.992	169.862	1928.33	2244.84	0.972237	0.966038	0.946361	0.950674	0.923181	0.936388	0.915094	0.921563	0.906739	0.928841	0.91186	0.895418	0.904313	0.86442	0.894609	0.863612	0.876011	0.870889	0.831536	0.870081	1
1666	1048	281	32	1	391.5	23.5059	617.362	45.4223	802.859	69.4866	995.997	0	748.51	134.662	2933.09	646.003	6469.13	1715.16	12045.2	0	1666	9	1362	0.005448	448.208	111.881	1341.92	1290.05	0.972834	0.964023	0.946769	0.952643	0.925844	0.935756	0.908223	0.921072	0.905286	0.926946	0.910059	0.896843	0.897944	0.864537	0.896843	0.858664	0.871512	0.871145	0.825991	0.864537	1
1670	749	239	28	1	487.782	29.7141	666.919	52.7413	860.244	82.0806	999.927	0	1443.97	263.412	3702.89	871.199	7990.81	2431.51	12187.7	0	1670	13	1017	0.004068	540.639	101.559	2165.64	1537.58	0.97591	0.962144	0.945919	0.953294	0.930678	0.932153	0.913963	0.926254	0.908063	0.926745	0.906588	0.893805	0.900197	0.86234	0.894789	0.856441	0.870206	0.86824	0.827925	0.872665	1
1672	0	671	220	29	0	0	514.795	35.1789	693.477	58.1157	902.771	83.5815	0	0	1700.98	347.733	4170.48	1046.14	9212.93	2628.16	1672	15	920	0.00368	569.753	106.253	2528.3	1766.42	0.976087	0.964674	0.947283	0.953261	0.934239	0.935326	0.916848	0.929348	0.91087	0.92663	0.903261	0.891848	0.897826	0.8625	0.894022	0.857609	0.872283	0.869022	0.828804	0.875543	1
1672	27304	671	220	29	135.787	13.7524	514.795	35.1789	693.477	58.1157	902.771	83.5815	32.2993	10.0576	1700.98	347.733	4170.48	1046.14	9212.93	2628.16	1672	0	28224	0.112896	149.933	80.5581	113.66	546.135	0.970344	0.961168	0.950822	0.946694	0.93952	0.933177	0.899128	0.915055	0.905347	0.912698	0.896684	0.894381	0.910201	0.864087	0.891351	0.861377	0.884726	0.85709	0.836062	0.860225	1
1677	1271	504	195	25	349.933	18.6403	618.092	40.9282	795.567	68.5369	1006.52	80.0745	534.09	85.1957	2934.54	579.041	6293.11	1636.19	12663.9	3036.64	1677	10	1995	0.00798	469.465	172.847	1855.43	2293.88	0.97193	0.966165	0.952381	0.95188	0.931078	0.933333	0.898496	0.92406	0.910526	0.920802	0.902256	0.893734	0.910276	0.862155	0.893233	0.866917	0.881955	0.86416	0.823058	0.870927	1
1678	1163	296	26	2	383.004	22.0746	630.745	46.4496	811.286	66.8886	1029.61	21.9614	700.461	121.713	3126.86	674.308	6658.94	1618.44	13318.6	847.495	1678	8	1487	0.005948	440.677	116.405	1304.61	1338.18	0.971419	0.966375	0.951917	0.953934	0.931406	0.930733	0.898117	0.927034	0.912576	0.918964	0.901479	0.89879	0.915266	0.863484	0.891392	0.86382	0.884331	0.859112	0.825824	0.870208	1
1682	762	242	23	2	462.648	28.7853	669.975	51.413	839.05	74.5725	1061.68	42.1256	1233.48	229.054	3749.63	850.086	7387.1	1968.69	14644.5	1728.39	1682	13	1029	0.004116	520.985	109.239	1988.84	1554.21	0.971331	0.96793	0.955296	0.955296	0.934888	0.93586	0.899417	0.9276	0.91691	0.920797	0.900389	0.900389	0.918367	0.865403	0.890185	0.872692	0.888727	0.861516	0.817784	0.871234	1
1684	0	675	219	24	0	0	485.29	33.4878	694.344	58.3125	890.52	103.932	0	0	1426.38	291.82	4186.27	1048.96	8974.2	3179.41	1684	15	918	0.003672	545.756	113.935	2282.11	1778.66	0.971678	0.970044	0.955338	0.956427	0.940632	0.938998	0.905229	0.930283	0.920479	0.921024	0.897603	0.90305	0.919935	0.869826	0.893791	0.873638	0.88671	0.861111	0.815904	0.876362	1
1684	32641	675	219	24	136.162	13.2525	485.29	33.4878	694.344	58.3125	890.52	103.932	32.4923	9.76738	1426.38	291.82	4186.27	1048.96	8974.2	3179.41	1684	0	33559	0.134236	147.366	70.6373	94.0302	470.408	0.970634	0.964957	0.937692	0.950714	0.932686	0.927337	0.90983	0.925087	0.899669	0.917265	0.901442	0.904765	0.905018	0.863137	0.881701	0.85594	0.896213	0.858473	0.836542	0.892324	1
1689	1531	513	183	21	349.728	18.4435	589.185	40.8453	804.036	65.4112	991.194	119.979	533.074	84.7184	2546.62	531.324	6479.03	1550.74	12402.7	4791.52	1689	10	2248	0.008992	447.348	159.048	1587.49	2118.29	0.97331	0.967304	0.942616	0.947286	0.935276	0.927936	0.908363	0.926379	0.907696	0.919039	0.899244	0.908808	0.90258	0.866103	0.897687	0.871441	0.898132	0.856317	0.827847	0.885231	1
1690	1372	301	32	1	389.832	22.207	603.758	44.1429	827.603	68.0838	900.196	0	738.247	126.373	2743.66	598.618	7065.2	1673.63	8904.89	0	1690	8	1706	0.006824	436.087	102.517	1215.54	1183.36	0.973036	0.968054	0.94197	0.946366	0.936694	0.927022	0.9068	0.926143	0.904455	0.921454	0.901817	0.908558	0.904162	0.867819	0.895369	0.871043	0.900352	0.854045	0.831184	0.886577	1
1694	958	262	30	0	466.808	27.3995	641.304	50.1366	869.65	63.8865	0	0	1265.32	221.452	3292.65	762.528	8160.43	1755.9	0	0	1694	13	1250	0.005	513.051	96.6365	1855.73	1373.81	0.9752	0.9684	0.9472	0.9496	0.9372	0.9268	0.908	0.928	0.906	0.9244	0.8992	0.908	0.9088	0.8688	0.8976	0.8708	0.8948	0.8528	0.8356	0.8828	1
1696	0	837	245	28	0	0	481.483	32.5542	657.129	55.74	879.49	71.0486	0	0	1392.44	278.852	3552.43	888.067	8466.46	1974.07	1696	15	1110	0.00444	530.291	100.177	2047.64	1481.16	0.976126	0.96982	0.94955	0.951802	0.940991	0.927027	0.905856	0.927928	0.909459	0.923423	0.902252	0.914414	0.907207	0.868919	0.893243	0.873874	0.896396	0.852252	0.835586	0.883333	1
1696	28233	837	245	28	137.448	13.2979	481.483	32.5542	657.129	55.74	879.49	71.0486	33.408	10.037	1392.44	278.852	3552.43	888.067	8466.46	1974.07	1696	0	29343	0.117372	152.308	78.5293	109.603	480.37	0.971288	0.960723	0.940003	0.941843	0.911478	0.934328	0.924735	0.909297	0.895495	0.923372	0.915312	0.904543	0.921463	0.855042	0.887963	0.869168	0.876052	0.869015	0.849334	0.882885	1
1701	1350	604	194	27	323.455	18.5075	574.082	39.2186	753.222	60.6026	972.785	73.3625	422.777	72.5388	2355.5	479.116	5329.45	1279.68	11415.9	2569.91	1701	10	2175	0.0087	439.448	163.498	1533.62	1935.47	0.971954	0.965977	0.944598	0.942299	0.928046	0.933793	0.917931	0.918161	0.896322	0.928046	0.904828	0.908966	0.916782	0.864598	0.890345	0.871264	0.888046	0.869425	0.83931	0.88092	1
1702	1205	353	25	2	365.082	22.7836	594.449	44.5388	773.846	61.3017	1023.78	5.67094	608.056	113.806	2621.33	586.717	5773.15	1331.2	13078	216.356	1702	9	1585	0.00634	423.444	111.308	1153.64	1156.11	0.971609	0.963407	0.94164	0.93817	0.923344	0.934069	0.923344	0.915773	0.890536	0.926183	0.904416	0.908517	0.916404	0.858991	0.889905	0.866246	0.881703	0.86877	0.844795	0.883281	1
1706	790	303	22	2	462.23	26.9947	640.788	49.2247	830.555	75.7331	1068.33	7.82274	1228.52	215.424	3283.18	764.063	7176.24	2007.08	14853.5	324.814	1706	13	1117	0.004468	519.006	100.203	1927.41	1398.77	0.973142	0.96598	0.945389	0.940913	0.923008	0.936437	0.921218	0.921665	0.895703	0.93017	0.90197	0.914056	0.92256	0.859893	0.887198	0.858102	0.882274	0.865264	0.850045	0.882274	1
1708	0	696	281	22	0	0	484.557	31.0401	664.075	54.7829	882.037	109.439	0	0	1417.32	273.861	3662.1	907.004	8768.85	3340.97	1708	15	999	0.003996	543.805	103.985	2210.63	1583.57	0.974975	0.966967	0.947948	0.93994	0.924424	0.936436	0.923924	0.923423	0.895896	0.927928	0.904404	0.911411	0.922923	0.85986	0.889389	0.859359	0.883884	0.866366	0.851852	0.885886	1
1708	27051	696	281	22	133.394	13.7847	484.557	31.0401	664.075	54.7829	882.037	109.439	30.6714	9.90887	1417.32	273.861	3662.1	907.004	8768.85	3340.97	1708	0	28050	0.1122	148.01	79.7094	108.31	502.621	0.974456	0.9582	0.943369	0.946453	0.924046	0.928663	0.910018	0.914278	0.901622	0.927094	0.906488	0.885045	0.903565	0.846346	0.885205	0.865775	0.877344	0.881373	0.834046	0.875152	1
1713	1124	513	230	19	352.684	19.7675	590.772	36.9201	780.064	62.8559	974.219	116.47	547.227	92.4149	2560.3	477.071	5917.37	1419.91	11767.7	4456.67	1713	11	1886	0.007544	475.826	166.264	1862.72	2161.01	0.969777	0.964475	0.947508	0.937434	0.926564	0.936638	0.922057	0.909332	0.895811	0.937169	0.910127	0.898993	0.911453	0.85737	0.889979	0.858165	0.876458	0.874072	0.841198	0.886002	1
1714	1012	304	30	2	396.324	24.4504	611.19	42.9391	804.539	77.4256	867.258	23.021	776.863	144.131	2842.19	587.401	6542.65	1893.51	7983.28	631.78	1714	9	1348	0.005392	454.564	109.801	1381.64	1259.73	0.966988	0.961424	0.948071	0.937315	0.927671	0.93954	0.926187	0.908754	0.892433	0.940282	0.914318	0.895401	0.908754	0.858309	0.894288	0.856825	0.874258	0.879451	0.840504	0.888353	1
1718	687	244	27	2	470.659	30.6398	651.367	48.368	845.198	71.0586	909.455	14.0054	1299.81	253.783	3443.27	752.025	7532	1898.38	9187.73	422.342	1718	13	960	0.00384	528.037	103.745	2036.32	1462.49	0.967708	0.961979	0.946875	0.933854	0.926562	0.938021	0.925521	0.911458	0.888021	0.940104	0.910937	0.894792	0.904687	0.858854	0.894792	0.859896	0.875	0.882292	0.840625	0.891667	1
1720	0	601	224	27	0	0	486.803	37.2097	669.343	54.7575	862.322	82.0772	0	0	1444.39	332.04	3747.91	906.272	8040.06	2171.06	1720	15	852	0.003408	546.695	107.799	2259.03	1597.85	0.969484	0.963615	0.949531	0.937793	0.926643	0.943075	0.926643	0.911972	0.892606	0.941901	0.910798	0.899061	0.90669	0.859155	0.893192	0.864437	0.875587	0.882629	0.841549	0.892019	1
1720	29248	601	224	27	133.367	13.0953	486.803	37.2097	669.343	54.7575	862.322	82.0772	30.5549	9.23745	1444.39	332.04	3747.91	906.272	8040.06	2171.06	1720	0	30100	0.1204	145.066	72.0723	93.6333	457.1	0.973721	0.961595	0.941595	0.950847	0.922309	0.93402	0.91691	0.919917	0.904336	0.921229	0.891944	0.894817	0.902243	0.857442	0.883239	0.869917	0.886379	0.86686	0.827276	0.877492	1
1725	1247	436	186	23	343.987	18.3225	590.368	41.3717	777.56	63.6186	975.077	87.137	507.444	81.3306	2562.66	537.232	5864.53	1439.62	11569.2	2916.99	1725	10	1892	0.007568	451.06	164.172	1642.18	2091.08	0.975159	0.962738	0.946617	0.952696	0.92389	0.935518	0.914641	0.918076	0.90037	0.927854	0.902484	0.897199	0.909355	0.848044	0.889006	0.860729	0.8824	0.877907	0.845402	0.892442	1
1726	1118	237	35	1	371.674	22.2855	602.212	47.7183	771.502	65.8197	1018.49	0	640.863	114.683	2730.21	646.353	5740.39	1523.17	12876.1	0	1726	8	1391	0.005564	421.479	108.601	1133.96	1184.37	0.979152	0.962257	0.945363	0.955787	0.92092	0.932782	0.910496	0.917685	0.903307	0.926312	0.902948	0.89504	0.909418	0.847232	0.886053	0.861251	0.875988	0.878505	0.840762	0.894321	1
1730	762	203	31	0	443.688	26.8448	635.383	54.7713	810.398	77.8085	0	0	1087.93	198.492	3215.04	821.107	6686.87	1986.21	0	0	1730	13	996	0.003984	494.172	102.36	1695.73	1348.63	0.981426	0.970382	0.943775	0.955823	0.918675	0.934739	0.915663	0.920181	0.904116	0.926707	0.90512	0.894578	0.909639	0.842369	0.889558	0.864458	0.870482	0.875502	0.843373	0.886546	1
1732	0	651	191	30	0	0	459.919	30.898	650.737	60.9408	828.064	82.762	0	0	1214.27	248.698	3466.44	971.252	7145.91	2142.99	1732	15	872	0.003488	514.381	106.93	1911.65	1498.65	0.981651	0.975344	0.946674	0.958716	0.919151	0.93578	0.915711	0.921445	0.904243	0.928326	0.903096	0.896789	0.907683	0.838876	0.887615	0.861239	0.866399	0.873853	0.841743	0.886468	1
1732	25217	651	191	30	139.045	13.8608	459.919	30.898	650.737	60.9408	828.064	82.762	34.6388	10.6758	1214.27	248.698	3466.44	971.252	7145.91	2142.99	1732	0	26089	0.104356	151.59	71.5483	97.3762	434.743	0.972383	0.960826	0.943079	0.947353	0.92999	0.935624	0.907816	0.919909	0.912837	0.922994	0.892273	0.90611	0.905727	0.851681	0.885603	0.89072	0.889819	0.87786	0.825175	0.870865	1
1737	1370	468	148	26	349.51	19.2623	562.013	36.9018	756.969	74.3498	939.457	84.2525	532.476	87.9174	2208.5	438.739	5459.3	1599.82	10358.6	2781.58	1737	10	2012	0.008048	436.535	143.903	1411.71	1803.29	0.975646	0.967942	0.946571	0.949801	0.925447	0.934642	0.922962	0.92495	0.91004	0.927932	0.89662	0.900099	0.909791	0.852883	0.893141	0.883449	0.886183	0.881958	0.830268	0.867545	1
1738	1231	289	34	2	375.558	23.0795	574.809	41.1552	749.345	90.6409	1028.52	67.3723	661.457	122.707	2367.74	510.371	5371.53	1885.11	13427.2	2597.67	1738	8	1556	0.006224	421.572	98.8875	1097.7	1091.46	0.976542	0.969473	0.946979	0.947622	0.927057	0.93509	0.931234	0.927378	0.911311	0.923201	0.892674	0.898458	0.910347	0.850578	0.890424	0.890103	0.887853	0.883676	0.831298	0.857648	1
1742	842	243	32	2	488.042	29.0143	629.739	45.7219	803.495	94.9624	1052.42	66.2158	1445.53	258.046	3111.03	678.992	6608.1	2381.22	14366.8	2672.01	1742	13	1119	0.004476	528.843	86.3917	1977.94	1305.61	0.977659	0.970063	0.945487	0.950849	0.932082	0.942359	0.93521	0.92672	0.913315	0.920018	0.893655	0.895889	0.908847	0.855228	0.894549	0.890527	0.887399	0.882038	0.839142	0.854334	1
1744	0	750	227	33	0	0	507.95	33.6245	653.354	50.7184	838.601	118.433	0	0	1632.88	321.023	3479.95	796.903	7655.58	3669.83	1744	15	1010	0.00404	551.433	91.1545	2244.8	1495.59	0.978713	0.971287	0.948515	0.954455	0.937129	0.943564	0.933663	0.924752	0.917822	0.919802	0.892574	0.898515	0.914851	0.853465	0.894554	0.893069	0.885644	0.881683	0.841089	0.85495	1
1744	22186	750	227	33	134.309	13.8913	507.95	33.6245	653.354	50.7184	838.601	118.433	31.2971	9.83642	1632.88	321.023	3479.95	796.903	7655.58	3669.83	1744	0	23196	0.092784	152.471	88.275	127.677	549.122	0.971525	0.960791	0.937101	0.940485	0.934019	0.935829	0.906083	0.925354	0.913864	0.923974	0.889054	0.911342	0.908325	0.854975	0.883407	0.880432	0.889593	0.871206	0.838571	0.86849	1
1749	967	561	180	29	353.06	18.4132	614.789	40.5131	766.009	54.832	948.204	121.463	548.27	85.0563	2887.61	567.09	5582.44	1203.38	10921	4457.73	1749	11	1737	0.006948	490.32	167.766	1998.66	2162.42	0.97726	0.970927	0.946747	0.955959	0.9384	0.935809	0.919977	0.933794	0.921128	0.927173	0.895222	0.907024	0.913932	0.85118	0.901267	0.887162	0.885147	0.886298	0.834773	0.863558	1
1750	876	336	30	1	383.256	21.6786	628.713	46.7106	787.261	62.8791	953.602	0	701.549	117.841	3098.13	689.829	6079.95	1443.97	10577.6	0	1750	9	1243	0.004972	459.816	125.069	1487.13	1378.7	0.977876	0.972647	0.947305	0.954948	0.939662	0.933628	0.921158	0.936042	0.920354	0.931215	0.899035	0.905471	0.914722	0.862027	0.903459	0.888576	0.88576	0.886967	0.831054	0.865648	1
1754	620	294	29	1	470.5	27.1422	672.009	54.2515	836.768	75.4661	1014.42	0	1294.98	222.017	3791.23	925.581	7332.64	1974.66	12723.1	0	1754	14	944	0.003776	545.086	114.426	2270	1633.15	0.979343	0.975106	0.949682	0.954979	0.942267	0.934852	0.925847	0.932203	0.924788	0.93803	0.902542	0.900953	0.912076	0.863877	0.903072	0.889301	0.887712	0.892479	0.832627	0.864936	1
1756	0	554	270	26	0	0	491.034	32.2979	691.899	58.5432	874.328	94.5085	0	0	1475.59	290.879	4144.14	1058.82	8444.74	2658.96	1756	16	850	0.0034	566.563	116.821	2536.42	1802.72	0.981176	0.977059	0.949412	0.954706	0.941176	0.931765	0.927059	0.932353	0.924706	0.938235	0.901765	0.899412	0.911765	0.862353	0.904706	0.888235	0.889412	0.890588	0.833529	0.871176	1
1756	26412	554	270	26	134.458	13.4618	491.034	32.2979	691.899	58.5432	874.328	94.5085	31.339	9.55004	1475.59	290.879	4144.14	1058.82	8444.74	2658.96	1756	0	27262	0.109048	147.93	79.0008	109.445	539.422	0.973333	0.962163	0.945033	0.936707	0.929169	0.938614	0.920219	0.92695	0.896926	0.926436	0.892598	0.903785	0.9023	0.859145	0.889645	0.8656	0.894212	0.858576	0.847682	0.883629	1
1761	1143	395	226	21	358.456	17.949	601.598	36.8443	802.196	63.371	1004.48	101.469	573.332	86.0269	2701.76	493.279	6428.64	1524.64	12727.7	3742.72	1761	11	1785	0.00714	476.043	173.873	1928.67	2400.42	0.976751	0.968347	0.940056	0.940336	0.933053	0.936415	0.919328	0.935294	0.910924	0.930532	0.892157	0.901681	0.909524	0.861905	0.892157	0.871989	0.893557	0.867507	0.840616	0.881232	1
1762	1042	242	38	1	395.259	22.6353	617.92	41.5744	821.708	57.3202	935.428	0	769.441	132.194	2933.45	592.947	6878.53	1408.85	9986.87	0	1762	8	1323	0.005292	448.645	111.699	1347.71	1339.2	0.977324	0.965231	0.939153	0.936886	0.930839	0.93802	0.913454	0.937264	0.906652	0.931595	0.890401	0.903628	0.906274	0.867347	0.89229	0.868103	0.888511	0.860544	0.842782	0.884732	1
1766	735	209	35	1	477.522	28.3503	656.229	48.2069	861.102	62.5145	977.743	0	1354.39	240.771	3519.91	784.28	7919.52	1648.93	11397.8	0	1766	13	980	0.00392	529.844	104.026	2060.94	1554	0.979082	0.967347	0.939796	0.938265	0.933163	0.939286	0.914286	0.938265	0.907653	0.935714	0.892857	0.908163	0.906633	0.867857	0.888776	0.863265	0.884694	0.853571	0.845918	0.883673	1
1768	0	639	191	35	0	0	497.078	32.4815	673.704	51.8394	882.725	67.185	0	0	1530.26	299.99	3813.03	881.426	8542.6	1914.11	1768	15	865	0.00346	551.683	107.145	2318.05	1704.69	0.979769	0.968208	0.942197	0.943353	0.931792	0.93815	0.916763	0.941618	0.908671	0.939306	0.895376	0.908671	0.904624	0.868208	0.890173	0.865896	0.885549	0.856647	0.846243	0.883237	1
1768	27586	639	191	35	137.078	13.0734	497.078	32.4815	673.704	51.8394	882.725	67.185	33.1086	9.59547	1530.26	299.99	3813.03	881.426	8542.6	1914.11	1768	0	28451	0.113804	149.684	74.7132	102.578	492.288	0.971934	0.955819	0.950107	0.942568	0.917103	0.945081	0.92408	0.932287	0.883255	0.928421	0.902833	0.903887	0.90872	0.862588	0.897842	0.873308	0.880444	0.859987	0.84751	0.885593	1
1773	1327	486	167	30	340.391	18.7799	596.462	37.296	778.177	55.4126	984.183	80.429	492.058	81.4438	2634.71	492.027	5850	1230.03	11856.8	2980.89	1773	10	2010	0.00804	448.289	165.056	1624.92	2112.06	0.974627	0.960697	0.955473	0.940547	0.921393	0.944776	0.922388	0.936318	0.89602	0.923632	0.907463	0.90199	0.908955	0.859204	0.89602	0.867662	0.891294	0.854975	0.843284	0.894279	1
1774	1189	280	28	0	387.402	23.6399	620.27	42.6474	783.935	50.6183	0	0	725.598	132.682	2968.45	605.627	5965.06	1160.87	0	0	1774	8	1497	0.005988	438.374	106.384	1243.1	1137.69	0.974616	0.961256	0.95658	0.939212	0.921844	0.946894	0.924182	0.935872	0.897462	0.922178	0.905478	0.900802	0.912492	0.859385	0.896794	0.867401	0.890114	0.849699	0.844689	0.899466	1
1778	828	243	25	0	462.313	28.785	657.335	50.1456	823.12	54.0432	0	0	1230.85	229.76	3541.63	801.177	6902.77	1336.83	0	0	1778	13	1096	0.004384	513.782	100.016	1872.57	1314.87	0.973996	0.964872	0.953467	0.940693	0.923358	0.94115	0.926551	0.940237	0.895073	0.915146	0.902372	0.907391	0.909672	0.855839	0.899635	0.870894	0.886861	0.85219	0.847628	0.895985	1
1780	0	725	224	24	0	0	489.307	34.3195	682.588	53.11	864.96	56.4008	0	0	1462.66	306.528	3966.52	917.042	8002.72	1518.73	1780	15	973	0.003892	543.069	103.904	2200.4	1508.16	0.975334	0.966084	0.952724	0.942446	0.925488	0.942446	0.92446	0.939363	0.893114	0.913669	0.901336	0.906989	0.910586	0.858171	0.899281	0.870504	0.886434	0.85406	0.84481	0.894142	1
1780	25897	725	224	24	133.346	13.9231	489.307	34.3195	682.588	53.11	864.96	56.4008	30.6551	9.88122	1462.66	306.528	3966.52	917.042	8002.72	1518.73	1780	0	26870	0.10748	148.183	80.2281	109.225	496.751	0.976684	0.961556	0.949684	0.950112	0.918478	0.944473	0.921139	0.925381	0.89799	0.920097	0.895702	0.902233	0.916524	0.84786	0.900019	0.873316	0.875065	0.869129	0.849311	0.861649	1
1785	1095	523	185	18	363.439	19.3406	599.654	40.4023	799.461	60.0394	977.861	62.5209	598.044	95.657	2682.03	541.766	6352.1	1427.18	11539.3	2151.82	1785	11	1821	0.007284	481.651	161.851	1889.29	2114.11	0.979132	0.967051	0.950302	0.943987	0.924492	0.945909	0.925041	0.932729	0.902526	0.922021	0.897309	0.900329	0.918177	0.853926	0.904448	0.866008	0.871774	0.865184	0.85777	0.870126	1
1786	998	291	38	0	388.297	24.6206	611.114	45.5317	816.696	65.5863	0	0	731.279	139.904	2846.68	642.378	6785.39	1607.66	0	0	1786	9	1327	0.005308	449.427	115.929	1368.54	1343.14	0.981914	0.967596	0.947626	0.941974	0.926149	0.946496	0.924642	0.927656	0.906556	0.922381	0.902788	0.899774	0.915599	0.851545	0.908817	0.870761	0.869631	0.866616	0.861341	0.866993	1
1790	685	248	33	0	477.26	29.2797	656.533	51.497	853.936	68.7232	0	0	1353.09	247.22	3532.35	827.639	7752.89	1846.81	0	0	1790	13	966	0.003864	536.152	105.26	2131.2	1532.54	0.983954	0.971532	0.944617	0.939959	0.922878	0.952899	0.926501	0.932712	0.903209	0.915631	0.907867	0.903727	0.917702	0.856625	0.905797	0.875259	0.86853	0.865424	0.862836	0.868012	1
1792	0	603	233	31	0	0	500.271	34.4291	678.933	57.156	881.966	66.8954	0	0	1561.95	322.746	3915.28	981.585	8519.95	1908.22	1792	16	867	0.003468	561.933	108.847	2443.18	1704.24	0.984429	0.973472	0.948097	0.941176	0.922145	0.95271	0.930219	0.934833	0.903114	0.918108	0.912918	0.902537	0.919262	0.856978	0.908304	0.877163	0.871396	0.862168	0.861015	0.867935	1
1792	30251	603	233	31	137.506	13.3745	500.271	34.4291	678.933	57.156	881.966	66.8954	33.4574	10.0176	1561.95	322.746	3915.28	981.585	8519.95	1908.22	1792	0	31118	0.124472	149.331	73.3697	100.596	488.157	0.972138	0.971014	0.951845	0.95652	0.933013	0.934347	0.926152	0.924224	0.907578	0.928128	0.897728	0.894097	0.922007	0.846054	0.905248	0.87692	0.890947	0.891735	0.841201	0.861174	1
1797	1535	443	193	29	358.955	19.3019	609.641	41.092	789.96	64.361	1009.52	83.6323	576.375	93.2607	2817.67	568.551	6147.23	1499.79	12795.5	3121.73	1797	9	2200	0.0088	455.82	161.873	1677.48	2210.6	0.972727	0.969318	0.954773	0.952273	0.931591	0.942273	0.916818	0.926591	0.912273	0.922955	0.904545	0.900909	0.921364	0.847955	0.906364	0.874091	0.886818	0.881364	0.855	0.855909	1
1798	1424	285	21	0	407.816	23.8741	632.071	44.7097	821.617	58.3105	0	0	845.146	148.191	3142.81	655.727	6879.31	1419.27	0	0	1798	8	1730	0.00692	449.783	97.1691	1296.91	1104.97	0.971098	0.967052	0.957803	0.956069	0.933237	0.938439	0.915318	0.925434	0.914451	0.922543	0.903468	0.903179	0.926301	0.846821	0.905202	0.87341	0.889306	0.885838	0.854913	0.850867	1
1802	1004	238	21	0	507.317	29.3723	680.64	50.8484	869.048	49.0702	0	0	1621.95	281.095	3927.12	864.507	8091.29	1338.3	0	0	1802	12	1263	0.005052	545.993	86.9127	2163.9	1279.43	0.972684	0.967933	0.958432	0.959224	0.934283	0.944181	0.914489	0.927553	0.91251	0.924386	0.903405	0.907363	0.925178	0.850356	0.907759	0.87886	0.893903	0.889153	0.860253	0.851148	1
1804	0	885	223	21	0	0	532.06	34.0623	701.226	56.3405	890.784	70.4758	0	0	1874.01	361.582	4304.07	1038.27	8787.76	1970.15	1804	14	1129	0.004516	572.146	89.822	2482.6	1439.7	0.972099	0.970328	0.95837	0.957484	0.937998	0.944641	0.91364	0.931798	0.912755	0.925598	0.903012	0.908326	0.926041	0.852081	0.910983	0.875554	0.893711	0.886182	0.861382	0.85031	1
1804	28166	885	223	21	136.16	13.4423	532.06	34.0623	701.226	56.3405	890.784	70.4758	32.5173	9.92438	1874.01	361.582	4304.07	1038.27	8787.76	1970.15	1804	0	29295	0.11718	152.962	86.764	126.941	549.914	0.969056	0.966138	0.94977	0.95134	0.940963	0.937327	0.920259	0.927377	0.902782	0.928708	0.90425	0.898652	0.903379	0.856016	0.896296	0.884059	0.878682	0.895853	0.839409	0.871309	1
1809	1404	667	192	19	326.518	18.1261	624.781	39.8453	798.684	62.1745	1005.47	77.6151	434.607	72.6565	3027.82	586.334	6341.25	1474.39	12605.9	2725.9	1809	10	2282	0.009128	459.076	179.075	1790.88	2154.86	0.973926	0.968668	0.953769	0.95596	0.940184	0.936897	0.920465	0.928352	0.906661	0.929886	0.899211	0.897897	0.912577	0.849693	0.908195	0.879273	0.890228	0.891323	0.851008	0.866784	1
1810	1255	388	30	2	358.82	22.1596	643.106	45.8661	787.864	64.3805	991.633	33.7076	577.28	106.372	3310.74	712.793	6100.44	1533.65	11929	1207.46	1810	9	1675	0.0067	433.112	133.819	1322.94	1430.05	0.974328	0.966567	0.952239	0.954328	0.941493	0.937612	0.917313	0.928358	0.908358	0.930746	0.901194	0.894328	0.911343	0.849254	0.907164	0.881194	0.886866	0.893731	0.843582	0.87194	1
1814	811	332	26	2	439.305	27.0505	680.987	53.0666	824.547	78.4952	987.978	28.6255	1056.47	192.401	3939.29	922.807	7036.91	2016.61	11787.1	1017.81	1814	13	1171	0.004684	517.317	125.408	2024.92	1663.8	0.975235	0.965414	0.954313	0.956447	0.942784	0.942784	0.917592	0.928693	0.912895	0.92912	0.903928	0.894108	0.915457	0.852263	0.911187	0.882152	0.890265	0.894962	0.850128	0.87105	1
1816	0	696	316	28	0	0	456.568	32.6457	696.476	58.7569	857.002	92.2355	0	0	1190.02	253.563	4225.96	1072.31	7956.67	2625.72	1816	16	1040	0.00416	540.244	129.595	2294.66	1841.49	0.976442	0.967308	0.957212	0.958173	0.941827	0.946635	0.916346	0.930769	0.9125	0.930288	0.902885	0.898558	0.914423	0.849038	0.909615	0.887981	0.895192	0.897115	0.852885	0.873558	1
1816	27737	696	316	28	135.652	13.4923	456.568	32.6457	696.476	58.7569	857.002	92.2355	32.1717	9.93711	1190.02	253.563	4225.96	1072.31	7956.67	2625.72	1816	0	28777	0.115108	150.274	80.5266	113.938	548.596	0.973799	0.967613	0.958752	0.942975	0.937207	0.939796	0.912361	0.936234	0.88913	0.923689	0.903934	0.902926	0.913542	0.864162	0.892709	0.866299	0.878966	0.885099	0.840706	0.882198	1
1821	1265	474	268	24	354.34	19.3125	564.718	38.5185	807.562	64.4638	978.908	100.351	554.666	91.6525	2242.5	456.054	6560.11	1557.94	11802.2	3789.04	1821	11	2031	0.008124	470.624	172.533	1873.93	2392.07	0.977597	0.964303	0.956672	0.950025	0.941408	0.939931	0.915066	0.931315	0.899557	0.924421	0.90325	0.907189	0.909158	0.855982	0.898326	0.876169	0.886509	0.88971	0.838749	0.883309	1
1822	1170	276	39	1	380.204	23.542	576.604	42.1768	827.226	64.9273	991.292	0	686.315	128.309	2391.26	518.933	7045.37	1675.96	11876	0	1822	8	1486	0.005944	428.825	105.705	1177.4	1257.37	0.977793	0.960969	0.95424	0.94751	0.943136	0.936406	0.915882	0.934724	0.89603	0.926985	0.90175	0.90646	0.906124	0.860027	0.894011	0.876178	0.885935	0.890983	0.8321	0.89031	1
1826	776	225	35	1	474.422	28.5711	622.458	45.6474	861.719	70.2121	1086.31	0	1328.76	242.507	3005.51	651.77	7970.63	1959.21	15610.2	0	1826	13	1037	0.004148	520.204	96.4984	1930.51	1482.99	0.975892	0.962874	0.953713	0.95323	0.938766	0.938766	0.920444	0.934908	0.898746	0.92623	0.902122	0.9108	0.909354	0.860656	0.888139	0.875603	0.886692	0.886692	0.835101	0.89055	1
1828	0	698	213	36	0	0	499.147	33.6158	646.985	49.4737	903.728	83.4096	0	0	1550.66	317.328	3377.82	760.087	9240.42	2618.08	1828	15	947	0.003788	547.779	102.084	2253.95	1723.06	0.976241	0.962513	0.955649	0.956705	0.938226	0.941394	0.920803	0.938226	0.899155	0.926082	0.904435	0.910243	0.912355	0.862196	0.888596	0.876452	0.889652	0.885956	0.836325	0.891235	1
1828	29962	698	213	36	134.748	13.4364	499.147	33.6158	646.985	49.4737	903.728	83.4096	31.5407	9.79203	1550.66	317.328	3377.82	760.087	9240.42	2618.08	1828	0	30909	0.123636	147.402	74.5714	99.6315	487.591	0.977094	0.974878	0.94597	0.937381	0.941457	0.942897	0.924262	0.936992	0.891682	0.920897	0.9076	0.904219	0.915639	0.849041	0.913084	0.885179	0.878579	0.864473	0.839739	0.874114	1
1833	1345	505	188	32	350.575	19.1446	606.056	40.8942	752.543	54.7638	1014.99	106.349	537.256	88.2248	2768.78	570.453	5296.71	1144.02	13165.9	4233.14	1833	10	2070	0.00828	459.681	163.131	1709.15	2201.05	0.976329	0.971014	0.952657	0.944203	0.944203	0.94058	0.922705	0.937681	0.894203	0.920773	0.909903	0.909179	0.919082	0.856039	0.904106	0.877536	0.889372	0.870531	0.837198	0.886473	1
1834	1225	297	36	0	390.848	23.4588	624.33	45.8081	780.399	61.8013	0	0	744.803	134.74	3033.13	679.567	5920.75	1381.38	0	0	1834	8	1558	0.006232	444.358	109.343	1300.62	1206.12	0.974647	0.973042	0.952503	0.942555	0.945764	0.941592	0.921053	0.938703	0.893132	0.917202	0.90982	0.908216	0.914955	0.850449	0.902118	0.875481	0.886072	0.867137	0.840501	0.885751	1
1838	849	254	32	0	457.641	27.8884	658.225	54.2639	820.505	67.5059	0	0	1193.52	218.607	3566.68	892.49	6885.14	1611.17	0	0	1838	13	1135	0.00454	512.76	105.106	1885.07	1408.06	0.973568	0.969163	0.951982	0.94141	0.946696	0.944053	0.918502	0.943612	0.885463	0.920705	0.912775	0.907489	0.91674	0.853304	0.898238	0.876652	0.886784	0.875771	0.845374	0.887665	1
1840	0	756	242	32	0	0	475.418	32.1424	675.759	57.322	839.093	72.731	0	0	1340.76	271.119	3862.58	994.594	7377.79	1831.63	1840	15	1030	0.00412	533.787	108.751	2120.82	1551.96	0.97233	0.971359	0.951456	0.942233	0.948544	0.946602	0.915049	0.946117	0.883495	0.922816	0.913592	0.908738	0.918447	0.853883	0.898544	0.879126	0.884951	0.877184	0.844175	0.891262	1
1840	31003	756	242	32	139.733	13.3439	475.418	32.1424	675.759	57.322	839.093	72.731	35.0692	10.3699	1340.76	271.119	3862.58	994.594	7377.79	1831.63	1840	0	32033	0.128132	152.404	73.3822	102.135	461.45	0.972169	0.974058	0.946337	0.949973	0.9454	0.935332	0.917804	0.927606	0.89233	0.920348	0.902085	0.905847	0.911981	0.857756	0.898667	0.868074	0.894546	0.87054	0.851216	0.854275	1
1845	1718	547	200	28	347.716	18.7764	576.865	38.5374	777.368	65.8658	952.451	85.18	524.169	84.9248	2388.5	482.22	5869.42	1530.48	10784.5	2674.29	1845	9	2493	0.009972	439.255	151.846	1477.29	1911.27	0.974128	0.970718	0.951063	0.948055	0.950461	0.941637	0.921179	0.935219	0.896109	0.918371	0.904533	0.906338	0.914761	0.849178	0.904132	0.877657	0.888688	0.868833	0.840955	0.87505	1
1846	1573	306	34	0	384.657	23.0852	595.046	40.9096	793.697	57.3784	0	0	710.095	127.623	2622.54	547.971	6210.92	1446.05	0	0	1846	8	1913	0.007652	425.58	95.6227	1113.77	1028.82	0.975431	0.970727	0.952431	0.949556	0.95034	0.941976	0.924726	0.935964	0.900157	0.918191	0.902771	0.905907	0.912441	0.853894	0.910089	0.876895	0.884475	0.86827	0.83978	0.871668	1
1850	1059	257	31	0	471.907	28.8801	636.996	46.863	824.828	57.3973	0	0	1308.25	241.078	3220.79	716.584	6957.55	1481.04	0	0	1850	12	1347	0.005388	511.527	87.4489	1803.16	1175.41	0.974388	0.973274	0.955085	0.949517	0.953601	0.940609	0.922791	0.939495	0.898293	0.924276	0.900891	0.906088	0.91314	0.851893	0.908686	0.884929	0.878619	0.872309	0.837416	0.87268	1
1852	0	958	242	29	0	0	500.076	33.3575	662.832	53.2789	854.923	62.5601	0	0	1558.82	312.369	3638.05	881.564	7755.07	1721.37	1852	14	1229	0.004916	540.497	89.8442	2114.45	1321.93	0.973963	0.973149	0.958503	0.95118	0.955248	0.940195	0.922701	0.939788	0.901546	0.922701	0.903987	0.905614	0.914158	0.852319	0.909276	0.883238	0.876729	0.874288	0.838487	0.873881	1
1852	27491	958	242	29	134.256	13.4315	500.076	33.3575	662.832	53.2789	854.923	62.5601	31.2041	9.70966	1558.82	312.369	3638.05	881.564	7755.07	1721.37	1852	0	28720	0.11488	151.64	85.3113	120.351	502.632	0.972232	0.966731	0.955362	0.943767	0.942618	0.94079	0.912604	0.924217	0.89805	0.917723	0.899391	0.902194	0.917932	0.836003	0.902664	0.875331	0.896396	0.8832	0.857695	0.853256	1
1857	1190	706	198	25	353.041	19.3677	609.026	39.6756	768.969	59.6778	952.941	66.46	548.668	90.6839	2806.79	549.713	5662.66	1346.68	10708.2	2214.71	1857	11	2119	0.008476	484.271	161.685	1898.73	1967.31	0.971921	0.970033	0.956347	0.946437	0.947853	0.940774	0.915054	0.935819	0.895234	0.915526	0.902784	0.903728	0.910099	0.847334	0.899717	0.871402	0.896649	0.881076	0.85512	0.85748	1
1858	1068	431	34	1	386.807	24.3044	623.935	45.5629	796.695	71.2312	951.505	0	722.744	135.362	3026.81	668.167	6331.46	1736.34	10508.3	0	1858	9	1534	0.006136	462.885	122.676	1500.8	1360.47	0.970665	0.968383	0.955997	0.944263	0.946871	0.942634	0.91558	0.936441	0.897979	0.914602	0.899935	0.906454	0.905476	0.845502	0.89472	0.864407	0.901239	0.88266	0.859844	0.858866	1
1862	749	371	30	1	475.876	29.3842	667.04	50.9876	850.438	72.8316	975.64	0	1341.61	247.116	3700.39	839.948	7678.28	1969.03	11324.7	0	1862	14	1151	0.004604	547.69	109.698	2275.75	1556.32	0.970026	0.971329	0.958732	0.946134	0.948306	0.942659	0.92311	0.939183	0.900521	0.91616	0.901825	0.908341	0.9053	0.842311	0.899218	0.863597	0.902693	0.880539	0.860122	0.867072	1
1864	0	661	354	31	0	0	494.306	34.0011	685.907	55.0271	880.535	73.8738	0	0	1506.95	310.676	4029.1	969.376	8511.3	2134.04	1864	16	1046	0.004184	570.596	113.763	2568.11	1730.54	0.971319	0.972753	0.959369	0.947897	0.950287	0.945029	0.925908	0.938815	0.89914	0.914436	0.899618	0.907266	0.905354	0.840822	0.900096	0.863289	0.904876	0.884799	0.859943	0.870937	1
1864	27721	661	354	31	133.29	13.6063	494.306	34.0011	685.907	55.0271	880.535	73.8738	30.573	9.63951	1506.95	310.676	4029.1	969.376	8511.3	2134.04	1864	0	28767	0.115068	149.191	85.7306	122.841	578.448	0.973616	0.960371	0.950777	0.960284	0.941026	0.941374	0.920047	0.92547	0.907915	0.925731	0.89879	0.903361	0.920082	0.840129	0.904231	0.877811	0.900302	0.889265	0.847412	0.863542	1
1869	1149	481	294	29	360.603	19.4619	604.746	38.6418	796.939	61.6732	998.18	93.2713	584.352	94.7387	2746.99	527.703	6299.37	1482.22	12441.2	3507.93	1869	12	1953	0.007812	495.885	179.912	2153.37	2506.33	0.973118	0.96595	0.961342	0.955453	0.946493	0.944188	0.921147	0.934204	0.903226	0.918331	0.90297	0.915515	0.916283	0.843062	0.90297	0.868664	0.900154	0.885561	0.848438	0.858423	1
1870	1042	304	60	1	397.196	23.5925	620.722	45.0219	809.914	59.6738	972.03	0	781.348	140.018	2979.82	650.408	6599.36	1458.49	11200	0	1870	9	1407	0.005628	463.5	122.065	1511.86	1492.61	0.973703	0.96162	0.962687	0.958067	0.945629	0.944918	0.918266	0.937456	0.901919	0.916844	0.907605	0.919332	0.920398	0.842573	0.901564	0.871002	0.900498	0.883795	0.843639	0.84968	1
1874	745	260	55	1	497.939	30.5465	670.205	52.2702	860.451	64.3393	1003.89	0	1535.93	284.63	3756.11	884.93	7911.32	1788.48	12332.5	0	1874	14	1061	0.004244	559.422	109.931	2420.65	1748.32	0.973139	0.963713	0.9623	0.960415	0.947691	0.943921	0.917059	0.941093	0.905278	0.913761	0.915646	0.918944	0.917531	0.84213	0.901037	0.875118	0.900094	0.87983	0.846843	0.852498	1
1876	0	667	245	55	0	0	526.568	34.2367	697.543	60.7411	904.243	77.8602	0	0	1817.48	354.618	4250.75	1102.1	9223.91	2364.32	1876	16	967	0.003868	591.367	115.794	2855.23	2062.91	0.976215	0.965874	0.963806	0.959669	0.947777	0.944157	0.918304	0.942606	0.907963	0.913133	0.917787	0.916753	0.918821	0.840745	0.897622	0.876422	0.899173	0.885212	0.851603	0.850052	1
1876	29353	667	245	55	136.304	13.6829	526.568	34.2367	697.543	60.7411	904.243	77.8602	32.6514	10.0989	1817.48	354.618	4250.75	1102.1	9223.91	2364.32	1876	0	30320	0.12128	150.818	83.6825	122.672	617.908	0.970729	0.958922	0.95094	0.953776	0.946553	0.938358	0.917513	0.941425	0.892497	0.920696	0.911972	0.905574	0.911032	0.847411	0.893865	0.870745	0.904667	0.883641	0.837978	0.881613	1
1881	1360	499	219	49	335.142	18.6335	625.001	38.5312	797.424	69.991	1004.76	89.4793	469.801	78.1047	3028.6	565.379	6341.68	1653.78	12652.7	3239.74	1881	11	2127	0.008508	466.167	190.093	1955.34	2626.93	0.978843	0.962153	0.957687	0.960273	0.947579	0.940527	0.916314	0.934415	0.900564	0.918665	0.909027	0.905501	0.917724	0.852139	0.897978	0.870475	0.903855	0.885284	0.843677	0.870005	1
1882	1230	301	38	3	370.059	22.2962	639.135	44.3025	814.369	83.2804	1031.95	54.1889	632.644	113.639	3247.39	681.481	6808.37	2121.85	13499.2	2025.79	1882	8	1572	0.006288	433.584	127.961	1307.14	1519.12	0.981234	0.960878	0.95388	0.96374	0.948473	0.94243	0.914122	0.933206	0.895674	0.918257	0.912214	0.904898	0.913486	0.854644	0.898855	0.868003	0.906489	0.88645	0.84383	0.877863	1
1886	842	259	35	3	467.118	27.2513	685.381	51.5919	860.481	89.1194	1068.56	88.5759	1267.66	219.765	4010.95	911.215	8030.4	2465.46	15168.4	3865.6	1886	13	1139	0.004556	530.421	118.118	2135.89	1822.75	0.979368	0.958736	0.954346	0.962248	0.951273	0.93986	0.912643	0.930202	0.893766	0.920105	0.912643	0.906058	0.912643	0.855575	0.901229	0.860843	0.910448	0.881475	0.84899	0.876207	1
1888	0	762	249	36	0	0	493.9	32.6893	711.956	57.4719	907.948	113.142	0	0	1501.67	296.578	4504.68	1090.79	9565.35	3709.42	1888	15	1047	0.004188	559.995	121.81	2493.11	2053.68	0.979465	0.95893	0.956065	0.963706	0.950812	0.938873	0.914995	0.933142	0.897326	0.920248	0.916905	0.909265	0.909742	0.854346	0.903056	0.857689	0.911175	0.878223	0.845272	0.882521	1
1888	28909	762	249	36	139.548	13.3728	493.9	32.6893	711.956	57.4719	907.948	113.142	34.934	10.2737	1501.67	296.578	4504.68	1090.79	9565.35	3709.42	1888	0	29956	0.119824	154.243	81.5707	120.85	592.73	0.96575	0.968988	0.953031	0.94779	0.955435	0.945136	0.914024	0.939177	0.882361	0.916878	0.899786	0.897166	0.915393	0.858993	0.900604	0.87722	0.886066	0.882778	0.834507	0.880258	1
1893	1602	563	207	33	361.523	18.7872	603.188	39.3785	821.716	65.1218	1017.69	113.781	588.458	92.2935	2727.22	530.438	6907.86	1635.71	13320.2	4295.28	1893	10	2405	0.00962	466.709	166.985	1807.74	2408.43	0.967568	0.96736	0.955925	0.955094	0.953846	0.944283	0.917464	0.943035	0.882328	0.918503	0.911019	0.909148	0.912474	0.865281	0.899168	0.875884	0.893763	0.884823	0.833472	0.891268	1
1894	1456	354	28	1	400.134	23.5318	623.366	43.5719	819.35	73.843	1110.09	0	798.561	140.884	3014.48	631.59	6886.59	1888.64	16653.2	0	1894	8	1839	0.007356	449.874	104.667	1326.43	1230.61	0.966014	0.968189	0.957314	0.953507	0.954051	0.943448	0.91925	0.944263	0.877107	0.920065	0.906199	0.910549	0.911637	0.866775	0.897771	0.878195	0.89043	0.884992	0.830343	0.888526	1
1898	1006	301	27	1	503.872	29.9339	671.81	49.2093	871.416	80.3746	1169.3	0	1590.08	281.761	3775.22	842.529	8284.38	2226.36	19449.3	0	1898	13	1335	0.00534	549.669	93.1517	2231.53	1459.62	0.970412	0.970787	0.9603	0.950187	0.953933	0.942322	0.917978	0.944944	0.878277	0.923596	0.90412	0.908989	0.91573	0.864794	0.898502	0.88015	0.892135	0.886517	0.832959	0.888764	1
1900	0	911	287	28	0	0	514.841	34.5866	684.172	54.4668	894.979	99.1292	0	0	1700.66	342.162	3997.84	964.796	9074.51	3091.8	1900	15	1226	0.004904	563.162	97.3927	2406.83	1581.67	0.971044	0.971452	0.963703	0.951876	0.955954	0.944535	0.917618	0.946574	0.879282	0.922512	0.903752	0.909462	0.915987	0.869902	0.902121	0.882953	0.893148	0.886215	0.83075	0.88907	1
1900	29103	911	287	28	138.7	13.9209	514.841	34.5866	684.172	54.4668	894.979	99.1292	34.3968	10.6935	1700.66	342.162	3997.84	964.796	9074.51	3091.8	1900	0	30329	0.121316	155.858	86.9367	130.298	565.295	0.970589	0.973227	0.950559	0.947328	0.951812	0.945679	0.926341	0.934666	0.894062	0.913383	0.897062	0.898348	0.908503	0.860035	0.909394	0.866151	0.884549	0.87385	0.849533	0.882077	1
1905	1550	677	238	24	362.428	19.5189	624.911	41.3187	795.853	62.1274	1002.14	99.8243	593.21	95.9783	3032.29	601.975	6276.81	1539.83	12635.7	3923.18	1905	10	2489	0.009956	481.435	166.292	1916.22	2198.74	0.968059	0.975492	0.954399	0.947569	0.954801	0.946163	0.917638	0.938128	0.88871	0.915026	0.896947	0.908799	0.915227	0.869626	0.903777	0.881278	0.884894	0.882684	0.840699	0.883889	1
1906	1406	409	50	0	388.887	23.4574	636.454	46.4351	815.864	62.761	0	0	733.74	131.591	3211.72	707.467	6753.84	1512.92	0	0	1906	9	1865	0.00746	454.626	122.475	1438.56	1416.2	0.969169	0.977212	0.952011	0.946381	0.952011	0.946649	0.917694	0.940483	0.887131	0.915282	0.897051	0.909651	0.915282	0.872922	0.902949	0.879893	0.885791	0.881233	0.846381	0.881233	1
1910	969	363	44	0	456.77	28.0692	670.126	51.2646	851.045	63.1206	0	0	1186.95	218.642	3752.02	857.2	7653.66	1713.05	0	0	1910	13	1376	0.005504	525.663	116.658	2070.42	1616.72	0.971657	0.978924	0.952762	0.946221	0.952762	0.946584	0.917515	0.93641	0.886265	0.923692	0.895712	0.913154	0.916424	0.879724	0.90298	0.878634	0.884084	0.883358	0.849927	0.894622	1
1912	0	847	344	42	0	0	478.666	31.8557	693.367	57.4365	872.41	73.3293	0	0	1367.75	273.014	4167.12	1053.23	8279.09	2068.94	1912	16	1233	0.004932	551.979	120.696	2384.18	1812.95	0.973642	0.979724	0.95296	0.948905	0.955799	0.94485	0.917275	0.937145	0.886456	0.924574	0.893755	0.91322	0.917275	0.88159	0.902271	0.87794	0.886456	0.88605	0.854015	0.891727	1
1912	33814	847	344	42	134.317	13.2042	478.666	31.8557	693.367	57.4365	872.41	73.3293	31.2138	9.51645	1367.75	273.014	4167.12	1053.23	8279.09	2068.94	1912	0	35047	0.140188	149.011	81.2519	113.994	551.043	0.964234	0.971253	0.96061	0.946843	0.948212	0.933247	0.923874	0.931078	0.896596	0.920621	0.89661	0.909008	0.915442	0.851485	0.907011	0.864511	0.880803	0.862642	0.847277	0.861572	1
1917	1436	611	287	34	336.296	18.4627	577.747	38.2542	792.568	61.2119	983.788	77.6949	474.547	78.1081	2398.75	475.268	6196.61	1465.26	11826.7	2850	1917	11	2368	0.009472	463.193	176.963	1827.54	2319.96	0.967905	0.976563	0.955236	0.951014	0.951647	0.942779	0.922086	0.933277	0.895693	0.918708	0.894215	0.917441	0.906461	0.872466	0.904772	0.868032	0.879434	0.872255	0.848818	0.866976	1
1918	1296	354	47	6	370.576	22.8399	596.67	42.1881	804.23	69.8581	972.494	56.6939	635.622	117.582	2646.1	567.91	6503.96	1755.76	11329.1	1958.78	1918	9	1703	0.006812	431.663	119.473	1253.17	1410.07	0.966236	0.975631	0.953611	0.95185	0.950382	0.938931	0.92249	0.932179	0.898415	0.914563	0.891955	0.922783	0.902231	0.869935	0.905461	0.861715	0.881092	0.867587	0.84909	0.860834	1
1922	875	283	45	5	442.871	27.4278	630.237	48.2903	842.552	80.7178	1027.39	56.8105	1082.51	201.915	3124.04	726.551	7509.46	2204.46	13335.8	2240.91	1922	13	1208	0.004832	504.074	114.851	1850.92	1703.27	0.97144	0.97351	0.949917	0.95447	0.952401	0.940811	0.925497	0.933775	0.898179	0.915149	0.89404	0.92798	0.903146	0.867964	0.899834	0.857616	0.881623	0.868377	0.850579	0.866308	1
1924	0	773	263	48	0	0	461.812	31.2051	648.999	52.7929	876.664	97.3143	0	0	1229.37	248.708	3417.49	838.402	8536.58	3018.85	1924	16	1084	0.004336	525.597	117.657	2083.82	1847.74	0.973247	0.975092	0.953413	0.956642	0.952952	0.942343	0.925277	0.930812	0.898063	0.917897	0.891605	0.926661	0.901292	0.868542	0.903137	0.857472	0.884686	0.86393	0.856089	0.868081	1
1924	28220	773	263	48	135.689	13.1738	461.812	31.2051	648.999	52.7929	876.664	97.3143	32.1532	9.6849	1229.37	248.708	3417.49	838.402	8536.58	3018.85	1924	0	29304	0.117216	150.112	78.0702	108.047	525.674	0.966916	0.957873	0.948403	0.958555	0.944171	0.942841	0.908408	0.932569	0.903187	0.921018	0.916189	0.90544	0.921615	0.842684	0.916615	0.867697	0.889998	0.876194	0.861299	0.871622	1
1929	1240	544	217	44	346.363	18.7281	565.235	37.5617	751.392	58.0393	980.28	93.7464	518.112	83.9416	2247.13	447.292	5282.98	1214.87	11805.3	3575.24	1929	11	2045	0.00818	461.204	163.534	1726.52	2230.34	0.969682	0.97066	0.95599	0.962103	0.949878	0.939853	0.920049	0.933496	0.908313	0.922983	0.906601	0.915159	0.915648	0.855012	0.905134	0.863814	0.889731	0.872127	0.859169	0.864303	1
1930	1140	328	39	4	371.482	22.0018	576.317	42.5202	762.287	62.0088	923.947	61.3949	639.714	113.364	2388.41	523.896	5525.21	1322.54	9750.32	1872.53	1930	9	1511	0.006044	427.496	107.644	1169.53	1158.7	0.970218	0.969226	0.954666	0.961946	0.951026	0.94143	0.922237	0.93415	0.908008	0.922237	0.912641	0.91231	0.918266	0.849437	0.907677	0.867968	0.890801	0.867637	0.86135	0.862674	1
1934	767	273	33	3	466.832	27.4118	623.6	49.1563	804.799	69.4002	971.858	78.4943	1265.56	223.669	3029.74	718.766	6516.22	1773.28	11412.5	2779.28	1934	13	1076	0.004304	518.38	95.4252	1902.49	1342.12	0.968866	0.972119	0.958178	0.96329	0.951208	0.942844	0.930297	0.931691	0.909851	0.914498	0.912175	0.914963	0.912639	0.850372	0.909387	0.874535	0.887082	0.868959	0.859201	0.864777	1
1936	0	662	251	35	0	0	476.087	31.5885	635.315	54.5039	837.497	92.8296	0	0	1345.73	266.729	3213.9	837.154	7450.44	2747.6	1936	16	948	0.003792	531.589	101.273	2065.74	1515.09	0.970464	0.971519	0.96308	0.963608	0.953586	0.943565	0.929852	0.929325	0.910865	0.912447	0.909283	0.912447	0.916139	0.852848	0.908755	0.872363	0.885549	0.870253	0.854958	0.863924	1
1936	27689	662	251	35	135.312	14.0095	476.087	31.5885	635.315	54.5039	837.497	92.8296	32.0097	10.3052	1345.73	266.729	3213.9	837.154	7450.44	2747.6	1936	0	28637	0.114548	148.43	74.5366	99.3345	456.597	0.970545	0.959161	0.953749	0.955128	0.953504	0.936481	0.913661	0.931557	0.893023	0.916734	0.910902	0.902923	0.917607	0.848326	0.905769	0.874952	0.904616	0.884747	0.850962	0.884939	1
1941	1218	480	212	31	355.427	20.4533	581.369	37.0332	741.883	59.4333	946.546	111.064	560.319	97.1996	2441.6	465.603	5093.33	1247.99	10783.3	4096.37	1941	11	1941	0.007764	462.951	155.371	1683.93	2005.95	0.970118	0.963421	0.953375	0.960072	0.952087	0.94101	0.920917	0.935085	0.908037	0.915765	0.912416	0.910871	0.913704	0.84982	0.908552	0.863472	0.89696	0.877383	0.862442	0.88408	1
1942	1101	275	34	1	387.67	24.6098	598.515	41.602	765.762	58.209	838.526	0	727.776	139.311	2669.48	573.038	5588.23	1295.54	7203.98	0	1942	8	1411	0.005644	438.193	102.917	1227.92	1096.92	0.972006	0.964918	0.952162	0.959603	0.951099	0.93905	0.919915	0.93657	0.909284	0.91708	0.91708	0.911765	0.915308	0.848689	0.914245	0.861091	0.90326	0.884479	0.864989	0.886251	1
1946	778	233	27	1	491.139	30.4109	647.712	45.1288	819.026	66.053	892.866	0	1474.41	274.412	3380.11	727.946	6844.93	1645.08	8690.07	0	1946	13	1039	0.004156	535.159	88.1568	2048.28	1237.04	0.973051	0.96872	0.951877	0.963426	0.953802	0.93744	0.917709	0.940327	0.910972	0.920597	0.924928	0.914822	0.915303	0.853224	0.911453	0.863811	0.901829	0.889317	0.862368	0.884504	1
1948	0	697	221	26	0	0	504.839	35.2562	663.69	49.5498	833.908	75.3539	0	0	1605.62	337.547	3642.98	836.443	7259.76	1997.42	1948	15	944	0.003776	551.091	91.6496	2238.31	1345.28	0.974576	0.967691	0.95286	0.963453	0.953919	0.93803	0.918432	0.940148	0.913665	0.921081	0.926377	0.914195	0.918962	0.856992	0.912076	0.863877	0.904131	0.887712	0.862288	0.883475	1
1948	34266	697	221	26	132.07	12.8937	504.839	35.2562	663.69	49.5498	833.908	75.3539	29.6668	8.94581	1605.62	337.547	3642.98	836.443	7259.76	1997.42	1948	0	35210	0.14084	143.304	70.4851	88.8818	419.377	0.971116	0.965223	0.952769	0.946819	0.948765	0.939094	0.910437	0.930375	0.887802	0.925135	0.902499	0.905325	0.916657	0.862922	0.895683	0.876441	0.893113	0.878884	0.850185	0.879807	1
1953	1374	510	179	26	359.445	18.9344	614.561	41.2419	778.686	56.7183	955.86	85.4765	578.528	91.3334	2885.82	579.889	5866.93	1329.43	10908.9	2993.64	1953	10	2089	0.008356	465.075	158.862	1723.54	2015.89	0.971757	0.964337	0.953806	0.951173	0.948061	0.936573	0.918861	0.934897	0.896841	0.916946	0.918861	0.907372	0.921015	0.849689	0.903064	0.87123	0.902346	0.892293	0.848492	0.887506	1
1954	1247	303	28	2	385.329	23.3863	627.693	47.9121	774.286	55.1413	982.436	20.6206	713.979	129.744	3086.24	719.584	5762.28	1175.35	11577.1	724.944	1954	8	1580	0.00632	439.457	111.327	1272.13	1227.37	0.971203	0.963608	0.951899	0.945886	0.948101	0.936709	0.917089	0.933544	0.893354	0.920886	0.914557	0.905696	0.921519	0.847468	0.901899	0.872152	0.902215	0.888608	0.841772	0.888291	1
1958	860	270	24	2	473.169	29.1832	671.407	53.1441	810.986	68.3064	1045.49	50.6542	1318.92	243.199	3778.38	906.209	6656.68	1635.35	14019.6	2016.34	1958	13	1156	0.004624	527.474	102.763	2026.15	1442.78	0.970588	0.963235	0.950692	0.943772	0.947232	0.937284	0.921713	0.935121	0.894031	0.924308	0.909602	0.908304	0.922145	0.854239	0.898789	0.869377	0.900087	0.891869	0.844723	0.888408	1
1960	0	767	257	24	0	0	491.551	33.2468	693.624	56.0773	854.021	94.0957	0	0	1481.32	300.526	4167.52	1022.87	7887.97	2698.59	1960	15	1048	0.004192	549.406	107.042	2286.77	1596.92	0.971851	0.964695	0.949905	0.944179	0.94895	0.935592	0.922233	0.936546	0.895038	0.922233	0.917462	0.909351	0.921756	0.854485	0.895515	0.870229	0.902195	0.890744	0.84208	0.88645	1
1960	30190	767	257	24	139.096	13.3166	491.551	33.2468	693.624	56.0773	854.021	94.0957	34.5984	10.26	1481.32	300.526	4167.52	1022.87	7887.97	2698.59	1960	0	31238	0.124952	152.862	77.5525	110.156	500.117	0.969284	0.97295	0.951693	0.946764	0.945339	0.93628	0.917152	0.928068	0.893895	0.923427	0.900426	0.915984	0.917312	0.87576	0.894536	0.858762	0.88562	0.874192	0.855705	0.868494	1
1965	1582	540	204	22	358.033	19.1463	600.679	38.7537	802.658	59.9623	975.819	104.082	571.912	91.8226	2692.77	521.062	6427.54	1455.6	11712.9	3670.91	1965	10	2348	0.009392	458.256	158.916	1672.81	2083.98	0.974659	0.973382	0.953152	0.943356	0.943569	0.93356	0.922061	0.935477	0.897998	0.920145	0.910349	0.91333	0.91908	0.867973	0.9046	0.866695	0.890119	0.880324	0.85115	0.874787	1
1966	1427	320	34	5	394.51	23.6174	619.035	44.151	820.593	60.9229	985.036	48.6898	765.787	137.828	2954.04	628.75	6864.14	1517.96	11737.4	1687.03	1966	8	1786	0.007144	444.503	108.801	1304.67	1323.02	0.973124	0.973404	0.951008	0.94009	0.942889	0.932811	0.924412	0.93757	0.902296	0.920493	0.907055	0.910694	0.916573	0.867581	0.902856	0.863942	0.888578	0.87626	0.853583	0.870381	1
1970	1011	268	31	4	475.916	28.9017	661.008	49.4725	867.862	57.5725	1055.94	64.0689	1341.43	241.992	3599.05	809.472	8086.79	1559.34	14498.6	2574.47	1970	13	1314	0.005256	524.679	102.423	2001.08	1568.77	0.974125	0.969559	0.952055	0.943303	0.949011	0.930365	0.925799	0.935312	0.906773	0.914384	0.9121	0.904871	0.914764	0.86758	0.906393	0.863014	0.886606	0.872907	0.853501	0.871385	1
1972	0	899	253	35	0	0	507.856	34.7738	692.13	54.8334	919.039	89.7509	0	0	1633.44	332.033	4137.51	989.992	9746.19	2968.34	1972	15	1187	0.004748	559.257	106.654	2406.38	1797.75	0.975147	0.970514	0.950716	0.943976	0.949452	0.932603	0.927548	0.935552	0.913648	0.917018	0.913227	0.904802	0.914912	0.866891	0.906908	0.860152	0.890901	0.874473	0.854254	0.870261	1
1972	25132	899	253	35	135.926	13.6665	507.856	34.7738	692.13	54.8334	919.039	89.7509	32.3893	10.1794	1633.44	332.033	4137.51	989.992	9746.19	2968.34	1972	0	26319	0.105276	155.019	91.702	139.457	623.358	0.96854	0.971997	0.949599	0.956514	0.944755	0.9401	0.92551	0.929025	0.899027	0.903606	0.905031	0.916106	0.900965	0.873646	0.900661	0.866484	0.893024	0.856681	0.865743	0.877123	1
1977	1190	673	219	33	360.561	19.5009	619.935	40.3118	805.414	61.975	1039.36	89.5962	584.164	94.6024	2959.46	576.338	6499.8	1500.16	13985.3	3701.46	1977	11	2115	0.00846	499.748	175.978	2161.63	2508.02	0.971158	0.973522	0.952482	0.952246	0.948227	0.938534	0.923404	0.937589	0.912766	0.908511	0.908747	0.911348	0.907092	0.859811	0.902837	0.864775	0.888416	0.868085	0.861229	0.874704	1
1978	1075	391	40	0	391.527	24.0424	634.713	45.7343	832.259	69.741	0	0	749.015	137.017	3184.35	692.164	7192.91	1860.34	0	0	1978	9	1506	0.006024	466.371	126.478	1552.45	1492.28	0.972112	0.973772	0.954515	0.954183	0.947211	0.941235	0.919655	0.937583	0.909695	0.90571	0.904382	0.916003	0.90571	0.865538	0.901726	0.86753	0.886786	0.86421	0.864874	0.876826	1
1982	739	340	37	0	485.326	28.6573	679.021	51.4155	883.59	66.6742	0	0	1421.42	251.084	3901.63	892.736	8566.02	1946.11	0	0	1982	14	1116	0.004464	557.541	113.888	2413.91	1729.6	0.974014	0.970878	0.954301	0.955645	0.944892	0.945341	0.919355	0.939068	0.908602	0.90009	0.905914	0.913978	0.913082	0.876792	0.898297	0.868728	0.888441	0.86828	0.859767	0.874552	1
1984	0	671	324	37	0	0	503.473	32.6758	697.044	55.335	910.027	81.316	0	0	1589.51	308.199	4225.94	1002.36	9420.98	2648.07	1984	16	1032	0.004128	578.821	117.919	2698	1944.47	0.972868	0.971415	0.955911	0.957364	0.944767	0.945252	0.920058	0.939922	0.910368	0.901163	0.905523	0.915698	0.913275	0.875484	0.897287	0.867733	0.888081	0.873547	0.859981	0.875484	1
1984	28039	671	324	37	133.595	13.692	503.473	32.6758	697.044	55.335	910.027	81.316	30.7905	9.7468	1589.51	308.199	4225.94	1002.36	9420.98	2648.07	1984	0	29071	0.116284	149.401	86.38	125.475	614.729	0.970968	0.971105	0.949056	0.966358	0.936363	0.938065	0.932046	0.926232	0.90709	0.899831	0.922294	0.908139	0.914881	0.850384	0.907795	0.872915	0.899883	0.878264	0.869028	0.867376	1
1989	1144	507	271	35	373.392	20.2929	620.404	40.1472	814.652	61.9483	1022.36	98.052	648.522	104.904	2965.81	575.319	6722.08	1523.47	13390.2	4198.68	1989	12	1957	0.007828	510.097	181.593	2317.79	2710.22	0.97164	0.97164	0.951967	0.960399	0.938937	0.938426	0.927951	0.938171	0.910577	0.90138	0.914154	0.911855	0.911855	0.861778	0.905468	0.876852	0.892948	0.864333	0.863822	0.872764	1
1990	1054	310	45	1	415.562	24.429	644.342	46.6546	812.572	57.7859	838.515	0	894.067	156.624	3330.91	711.147	6656.99	1419.98	7203.68	0	1990	9	1410	0.00564	478.832	117.016	1618.23	1436.39	0.97305	0.970922	0.952482	0.962057	0.936879	0.935461	0.925887	0.935461	0.91383	0.901064	0.914894	0.910993	0.914894	0.860638	0.903191	0.880142	0.89078	0.86383	0.865957	0.87305	1
1994	763	261	40	0	482.211	29.4619	682.249	53.0687	845.132	69.3825	0	0	1395.38	256.611	3960.43	908.947	7522.09	1819.05	0	0	1994	13	1064	0.004256	544.924	111.035	2254.92	1631.13	0.973214	0.970395	0.953008	0.961466	0.93891	0.933741	0.926222	0.931391	0.916353	0.902256	0.912594	0.911184	0.913534	0.864662	0.905075	0.882989	0.892857	0.864662	0.864662	0.87312	1
1996	0	684	240	39	0	0	498.029	34.2609	699.345	55.9233	871.302	72.5615	0	0	1541.17	320.73	4268.42	1002.43	8244.85	2043.31	1996	15	963	0.003852	563.318	115.356	2492.35	1805.96	0.973001	0.970405	0.955348	0.961059	0.941848	0.933022	0.92783	0.934579	0.919522	0.905504	0.914849	0.912253	0.911215	0.867082	0.907061	0.885254	0.888889	0.865524	0.865524	0.870717	1
1996	29514	684	240	39	132.401	13.0899	498.029	34.2609	699.345	55.9233	871.302	72.5615	29.9102	9.1091	1541.17	320.73	4268.42	1002.43	8244.85	2043.31	1996	0	30477	0.121908	146.017	79.173	107.717	537.287	0.970519	0.968452	0.952636	0.966106	0.947321	0.93395	0.921876	0.923336	0.907914	0.906159	0.918922	0.904157	0.911671	0.857269	0.911441	0.866424	0.894658	0.889031	0.85307	0.881796	1
2001	1216	503	205	36	357.393	18.9434	609.611	40.7091	814.246	62.797	986.874	84.0645	568.774	90.2396	2816.75	570.79	6714.82	1522.98	11973.1	3085.32	2001	11	1960	0.00784	481.465	176.719	1997.97	2469.82	0.970408	0.971684	0.950765	0.964541	0.945918	0.944388	0.92602	0.931633	0.91352	0.910714	0.916327	0.903827	0.906633	0.861735	0.908418	0.876786	0.89898	0.886735	0.859439	0.871684	1
2002	1121	305	38	3	390	22.6499	625.656	46.3334	810.09	82.6396	950.684	19.9062	739.458	128.122	3053.35	690.486	6699.98	2029.5	10494.9	655.667	2002	9	1467	0.005868	451.023	118.542	1394.88	1420.47	0.969325	0.974097	0.949216	0.967962	0.942059	0.94683	0.925358	0.932175	0.91002	0.911043	0.9182	0.899114	0.90559	0.860941	0.910702	0.873551	0.903545	0.886162	0.858555	0.873892	1
2006	782	264	33	3	489.717	28.4834	674.913	52.4916	846.05	86.0351	1008.39	19.1496	1459.71	252.726	3835.37	911.792	7625.63	2270.45	12511.8	699.704	2006	13	1082	0.004328	547.21	105.673	2258.05	1626.49	0.969501	0.975508	0.954251	0.969963	0.941774	0.94732	0.923752	0.935305	0.920055	0.910351	0.924214	0.896026	0.903882	0.867837	0.909889	0.878004	0.899723	0.884473	0.862754	0.877542	1
2008	0	703	253	32	0	0	517.073	34.7774	701.874	57.0828	910.655	83.6757	0	0	1722.8	345.792	4318.38	1066.83	9446.1	2477.61	2008	15	988	0.003952	577.143	109.89	2637.61	1842.72	0.970142	0.975709	0.954453	0.969636	0.945344	0.947874	0.927126	0.938259	0.922065	0.910425	0.925607	0.898785	0.904858	0.870445	0.911437	0.880061	0.903846	0.881073	0.864372	0.880567	1
2008	24552	703	253	32	134.711	14.0112	517.073	34.7774	701.874	57.0828	910.655	83.6757	31.5937	10.1378	1722.8	345.792	4318.38	1066.83	9446.1	2477.61	2008	0	25540	0.10216	151.826	89.0801	132.406	619.686	0.962647	0.95971	0.948512	0.949413	0.945791	0.920889	0.919362	0.926175	0.907772	0.908183	0.901253	0.907459	0.906304	0.860337	0.89861	0.855012	0.890466	0.880208	0.856108	0.887334	1
2013	1126	524	218	28	333.404	18.8179	615.118	41.8938	799.774	62.282	1013.88	88.5543	462.693	78.2653	2894.72	587.049	6367.5	1487.18	12988.2	3279.67	2013	11	1896	0.007584	474.933	187.1	1998.74	2472.47	0.971255	0.9702	0.952004	0.962553	0.944357	0.932753	0.918776	0.928006	0.912975	0.907437	0.919568	0.899262	0.904272	0.866297	0.902426	0.870517	0.900844	0.884494	0.856804	0.887922	1
2014	1018	303	34	1	357.27	22.062	627.452	44.6964	805.418	78.8781	1071.97	0	569.864	104.938	3075.38	647.033	6569.7	1926.54	15002.7	0	2014	9	1356	0.005424	429.406	132.243	1290.81	1460.85	0.97087	0.968658	0.952434	0.960177	0.945059	0.931416	0.915929	0.929941	0.911136	0.903392	0.915192	0.897493	0.908186	0.868363	0.900811	0.866888	0.898968	0.882375	0.85472	0.893068	1
2018	649	262	32	1	462.251	27.042	677.985	49.174	859.425	89.7656	1145.94	0	1228.69	213.679	3878.25	842.116	8004.29	2456.21	18311.5	0	2018	14	944	0.003776	536.314	121.331	2211.83	1811.05	0.972987	0.970869	0.955508	0.963453	0.947034	0.936441	0.920551	0.929555	0.917373	0.897246	0.916314	0.898305	0.911017	0.877648	0.905191	0.866525	0.911017	0.885593	0.861229	0.898835	1
2020	0	565	244	33	0	0	486.463	31.2254	701.623	53.2182	896.326	107.077	0	0	1434.02	273.38	4302.41	972.926	9164.91	3248.25	2020	16	842	0.003368	564.877	125.597	2568.24	2044.07	0.973872	0.970309	0.959026	0.96734	0.948931	0.935273	0.922209	0.927553	0.91924	0.897862	0.917458	0.89905	0.912708	0.876485	0.904988	0.862233	0.912708	0.88361	0.856295	0.901425	1
2020	28735	565	244	33	132.508	13.4191	486.463	31.2254	701.623	53.2182	896.326	107.077	30.0247	9.36504	1434.02	273.38	4302.41	972.926	9164.91	3248.25	2020	0	29577	0.118308	144.816	76.1212	102.283	545.175	0.956267	0.961355	0.943571	0.946124	0.943774	0.927089	0.917571	0.931197	0.902323	0.901106	0.912094	0.914866	0.91135	0.859063	0.897167	0.854228	0.893532	0.870727	0.850509	0.877506	1
2025	1169	413	204	31	337.428	18.4672	585.777	36.6842	801.103	58.9351	1004.8	117.876	479.308	78.7191	2496.25	463.895	6386.2	1380.32	12877.1	4588.25	2025	11	1817	0.007268	457.321	180.371	1812.46	2512.59	0.963676	0.964777	0.949642	0.956797	0.947441	0.935608	0.921849	0.930105	0.910567	0.900385	0.907265	0.903687	0.907815	0.867914	0.895707	0.856081	0.894882	0.880848	0.854155	0.886626	1
2026	1056	249	37	0	365.896	21.8284	596.585	42.0019	826.88	53.7849	0	0	611.504	109.258	2644.53	560.002	6996.59	1380.08	0	0	2026	8	1342	0.005368	421.408	115.903	1164.76	1305.73	0.962742	0.96386	0.945604	0.955663	0.947466	0.938525	0.923249	0.928838	0.911699	0.904247	0.907601	0.907228	0.909463	0.863636	0.89307	0.854322	0.885618	0.880402	0.848733	0.884128	1
2030	698	208	34	0	437.249	26.4825	629.863	46.7797	860.968	64.9832	0	0	1041.45	189.152	3115.44	709.406	7927.19	1775.08	0	0	2030	13	940	0.00376	495.196	111.818	1749.44	1554.8	0.965426	0.965957	0.948404	0.954787	0.95	0.940426	0.923936	0.929787	0.910638	0.906915	0.912766	0.905851	0.91117	0.86383	0.893085	0.854787	0.886702	0.889894	0.844149	0.891489	1
2032	0	600	195	34	0	0	451.983	30.3773	644.543	47.7022	871.755	80.3107	0	0	1152.7	232.836	3336.81	749.446	8295.86	2296.78	2032	15	829	0.003316	514.494	116.228	1959.42	1718.05	0.965018	0.964415	0.94994	0.95778	0.956574	0.943908	0.927624	0.930639	0.910736	0.908926	0.912545	0.905911	0.913752	0.863088	0.896864	0.853438	0.88842	0.889023	0.841375	0.892039	1
2032	31942	600	195	34	133.57	13.2551	451.983	30.3773	644.543	47.7022	871.755	80.3107	30.7134	9.41091	1152.7	232.836	3336.81	749.446	8295.86	2296.78	2032	0	32771	0.131084	143.206	63.959	79.5034	408.014	0.962284	0.958805	0.952046	0.951115	0.949788	0.927772	0.919746	0.92678	0.912911	0.908685	0.907098	0.914894	0.910927	0.865613	0.898843	0.878078	0.88383	0.873181	0.849577	0.863111	1
2037	1404	431	161	28	356.227	18.8816	561.993	38.0509	757.989	58.0939	982.677	98.5132	563.257	89.9448	2210.03	452.504	5422.02	1269.88	11918.3	3589.37	2037	9	2024	0.008096	440.668	145.302	1457.51	1948.1	0.968874	0.963686	0.947381	0.956522	0.95084	0.934289	0.916749	0.930336	0.911314	0.904891	0.912055	0.911314	0.918725	0.864872	0.898715	0.866601	0.891304	0.871789	0.849061	0.867589	1
2038	1284	257	34	1	385.443	22.8693	576.007	41.0219	762.332	58.1463	1135.74	0	714.29	128.102	2381.99	504.036	5513.98	1260.38	17829.1	0	2038	8	1576	0.006304	425.126	92.4242	1100.65	1037.39	0.969226	0.964784	0.95019	0.954632	0.948604	0.935914	0.916878	0.928934	0.912754	0.903871	0.912437	0.913071	0.919734	0.865799	0.900698	0.866751	0.892766	0.870558	0.846447	0.862944	1
2042	883	221	31	1	458.994	27.5491	616.613	46.803	800.433	61.7135	1151.33	0	1203.71	217.912	2925.3	657.019	6381.85	1509.06	18570	0	2042	13	1136	0.004544	499.584	88.9317	1695.22	1230.94	0.973151	0.962148	0.952025	0.950264	0.952905	0.93662	0.917694	0.928257	0.915053	0.904049	0.912412	0.913732	0.919894	0.868398	0.897007	0.867518	0.897447	0.87588	0.849032	0.860915	1
2044	0	764	203	30	0	0	478.828	32.2122	637.873	52.7979	836.405	86.2255	0	0	1369.55	277.7	3247.39	799	7391.13	2786.66	2044	15	997	0.003988	521.971	93.3966	1933.09	1383.55	0.975928	0.964895	0.950351	0.951354	0.954363	0.942828	0.915246	0.928285	0.918255	0.900702	0.914243	0.917753	0.921765	0.867603	0.89669	0.873119	0.893681	0.876128	0.853059	0.861585	1
2044	29661	764	203	30	136.208	13.4205	478.828	32.2122	637.873	52.7979	836.405	86.2255	32.547	9.8784	1369.55	277.7	3247.39	799	7391.13	2786.66	2044	0	30658	0.122632	148.753	71.6934	94.3528	419.511	0.958135	0.963533	0.947909	0.959244	0.934944	0.928746	0.925941	0.924767	0.921994	0.910692	0.920641	0.903875	0.90668	0.875987	0.903011	0.877862	0.879754	0.879297	0.857411	0.871714	1
2049	1427	533	167	25	355.044	18.8539	583.702	38.5522	747.276	56.4909	964.475	86.9618	557.699	88.7333	2473.16	486.764	5192.89	1155.94	11214.8	3310.72	2049	10	2152	0.008608	449.195	145.87	1515.62	1809.07	0.964916	0.966775	0.947723	0.955623	0.943076	0.930762	0.915428	0.923792	0.923095	0.906134	0.91473	0.90869	0.911245	0.871747	0.900325	0.880809	0.882203	0.880576	0.859898	0.871283	1
2050	1294	329	32	0	388.3	22.5762	597.26	43.2175	778.931	59.1067	0	0	729.896	127.082	2655.59	575.145	5879.05	1324.2	0	0	2050	8	1655	0.00662	437.392	100.289	1212.27	1062.75	0.965861	0.966465	0.94713	0.956495	0.94139	0.930816	0.914199	0.91994	0.927795	0.908761	0.914199	0.908157	0.910876	0.87432	0.899094	0.877946	0.880665	0.880665	0.861631	0.87281	1
2054	894	286	29	0	464.093	28.5454	633.068	47.2766	804.459	69.5736	0	0	1244.72	229.151	3163.46	718.543	6506.38	1676.39	0	0	2054	13	1209	0.004836	512.23	91.9968	1824.82	1194.5	0.96981	0.967742	0.948718	0.958644	0.943755	0.93383	0.912324	0.918941	0.928453	0.913565	0.912738	0.911084	0.909016	0.871381	0.897022	0.875103	0.879653	0.88048	0.860629	0.873036	1
2056	0	781	267	27	0	0	486.794	32.7454	656.573	50.1194	822.665	72.5254	0	0	1438.64	288.146	3529.87	814.154	6962.98	1856.97	2056	15	1075	0.0043	537.398	94.6939	2096.8	1315.71	0.971163	0.969302	0.949302	0.958605	0.945116	0.935349	0.910698	0.921395	0.931163	0.913488	0.915814	0.912558	0.906047	0.871163	0.897209	0.876279	0.881395	0.88	0.858605	0.872093	1
2056	29396	781	267	27	137.796	13.6257	486.794	32.7454	656.573	50.1194	822.665	72.5254	33.7026	10.3347	1438.64	288.146	3529.87	814.154	6962.98	1856.97	2056	0	30471	0.121884	151.894	77.0077	106.487	453.916	0.966657	0.965032	0.946917	0.956106	0.932756	0.925322	0.922648	0.926225	0.919218	0.903384	0.92168	0.895803	0.909832	0.873076	0.901743	0.873404	0.903105	0.877966	0.860343	0.880362	1
2061	1491	577	215	25	354.737	19.796	591.987	38.2589	766.395	57.6692	930.988	86.7894	556.747	93.3762	2578.03	494.047	5599.69	1267.04	10102.2	2844.95	2061	10	2308	0.009232	458.639	153.85	1635.23	1875.66	0.963172	0.964905	0.949523	0.956239	0.935442	0.928293	0.909662	0.934359	0.918977	0.909662	0.921144	0.904896	0.906196	0.872184	0.900997	0.87305	0.892981	0.87565	0.864818	0.880416	1
2062	1369	339	47	1	388.308	23.6752	607.064	43.4935	786.612	65.8367	858.014	0	730.667	133.435	2787.12	598.784	6077.25	1553.86	7715.67	0	2062	8	1756	0.007024	441.467	108.178	1274.75	1208.72	0.959852	0.966116	0.948747	0.954442	0.933371	0.927392	0.913724	0.93451	0.915718	0.909453	0.925114	0.908884	0.907745	0.871298	0.902335	0.871014	0.893508	0.874715	0.86361	0.885251	1
2066	921	291	44	1	481.324	28.7475	653.587	49.9519	819.832	68.0996	899.813	0	1387.03	248.059	3482.07	795.655	6875.24	1786.29	8893.59	0	2066	13	1257	0.005028	533.385	98.2611	2070.12	1397.14	0.965792	0.966587	0.953063	0.957041	0.938345	0.927605	0.917661	0.934368	0.921639	0.902944	0.926014	0.913683	0.911297	0.865951	0.911297	0.873508	0.899364	0.875497	0.865553	0.886635	1
2068	0	808	268	44	0	0	507.88	33.6283	680.445	56.3489	851.19	73.425	0	0	1632.3	324.883	3939.23	989.131	7702.63	2057.48	2068	15	1120	0.00448	562.659	102.677	2422.79	1603.99	0.965625	0.967857	0.952232	0.959375	0.940179	0.930804	0.917857	0.934821	0.919643	0.899554	0.928125	0.919643	0.911607	0.868304	0.912946	0.874554	0.900893	0.876339	0.865179	0.884821	1
2068	29935	808	268	44	136.45	13.5018	507.88	33.6283	680.445	56.3489	851.19	73.425	32.7297	10.0352	1632.3	324.883	3939.23	989.131	7702.63	2057.48	2068	0	31055	0.12422	151.821	82.8917	118.927	539.882	0.961777	0.967815	0.935453	0.962872	0.950636	0.941797	0.905184	0.931573	0.916696	0.908565	0.91734	0.88815	0.915585	0.863388	0.881903	0.850362	0.895605	0.884962	0.845033	0.878297	1
2073	1451	607	218	42	337.801	19.0533	606.424	38.4466	783.526	62.5692	960.697	88.2938	481.162	81.6991	2769.23	524.732	5994.75	1449.48	11088.4	3095.08	2073	11	2318	0.009272	461.349	174.556	1791.05	2236.11	0.968076	0.969802	0.946721	0.959664	0.945427	0.937015	0.913503	0.932269	0.919327	0.902286	0.920621	0.902718	0.914366	0.865186	0.900992	0.859793	0.905522	0.884383	0.865401	0.884599	1
2074	1318	352	42	0	386.843	23.2633	631.278	44.2937	809.842	65.5552	0	0	722.237	129.416	3130.4	651.875	6620.34	1647.2	0	0	2074	9	1712	0.006848	447.478	117.996	1362.07	1342.85	0.969042	0.969918	0.94597	0.957944	0.948306	0.939836	0.912967	0.932535	0.91764	0.905374	0.918516	0.898364	0.915888	0.863902	0.896612	0.855432	0.906834	0.883178	0.86653	0.886682	1
2078	884	294	35	0	474.572	28.8572	675.001	48.9736	849.309	65.129	0	0	1330.18	239.919	3827.3	820.272	7615.93	1779.17	0	0	2078	13	1213	0.004852	533.963	107.572	2116.79	1526.11	0.967024	0.972383	0.945589	0.958368	0.952597	0.938582	0.912201	0.930338	0.918796	0.905606	0.917972	0.903133	0.914262	0.8615	0.898599	0.8615	0.903133	0.882523	0.862737	0.887469	1
2080	0	770	280	35	0	0	497.019	32.5304	697.355	55.4637	871.769	68.0491	0	0	1529.69	296.306	4231.58	994.361	8239.35	1991.06	2080	15	1085	0.00434	560.808	111.861	2443.4	1716.59	0.967742	0.976037	0.9447	0.960369	0.9553	0.940553	0.913364	0.931797	0.921659	0.90553	0.917972	0.906912	0.918894	0.862212	0.898618	0.86129	0.905069	0.879263	0.863134	0.885253	1
2080	26180	770	280	35	133.19	13.3527	497.019	32.5304	697.355	55.4637	871.769	68.0491	30.473	9.47454	1529.69	296.306	4231.58	994.361	8239.35	1991.06	2080	0	27265	0.10906	150.207	87.5001	126.494	582.941	0.969521	0.966294	0.950596	0.953842	0.948744	0.943847	0.91192	0.930827	0.908729	0.893728	0.921181	0.899688	0.924757	0.866404	0.896387	0.870475	0.904841	0.882688	0.858372	0.882065	1
2085	1049	559	238	32	322.363	18.1101	589.579	37.8925	793.23	62.1813	954.112	66.7171	418.39	71.028	2546.52	486.57	6213.92	1435.5	10748.1	2231.6	2085	12	1878	0.007512	472.339	186.645	1962.33	2336.33	0.966986	0.975506	0.943024	0.955804	0.955272	0.944089	0.913206	0.929979	0.92066	0.906017	0.919063	0.898829	0.92066	0.865016	0.903887	0.865282	0.912141	0.879659	0.859957	0.879659	1
2086	938	323	45	4	358.708	21.7212	606.352	44.877	806.468	67.305	930.432	123.521	576.519	105.351	2780	609.548	6542.77	1548.2	10356.7	4278.75	2086	9	1310	0.00524	436.895	133.902	1354.63	1531.12	0.965649	0.974809	0.942748	0.955725	0.954962	0.941603	0.914122	0.930153	0.918702	0.909924	0.920992	0.899618	0.922519	0.869084	0.906107	0.862595	0.911832	0.882824	0.853817	0.875573	1
2090	618	273	42	4	462.319	26.8344	656.274	48.6697	858.115	74.6396	991.791	116.958	1229.12	216.733	3521.29	773.128	7891.3	2022.2	12395.3	4506.86	2090	14	937	0.003748	538.83	121.648	2243.25	1870.62	0.964248	0.973853	0.942369	0.954642	0.951974	0.937033	0.917823	0.932764	0.919957	0.913554	0.925293	0.898613	0.924226	0.871398	0.908751	0.866062	0.909819	0.873533	0.853789	0.8746	1
2092	0	539	261	46	0	0	478.334	30.5902	673.293	53.0267	885.637	97.5357	0	0	1363.55	261.272	3808.84	883.979	8795.05	3108.15	2092	17	846	0.003384	560.627	126.314	2522.02	2077.36	0.965721	0.973404	0.940898	0.955674	0.955083	0.939125	0.913712	0.933215	0.919622	0.91844	0.923168	0.897754	0.925532	0.87234	0.914303	0.86643	0.906619	0.87766	0.851655	0.875296	1
2092	24910	539	261	46	138.772	13.9554	478.334	30.5902	673.293	53.0267	885.637	97.5357	34.4539	10.7276	1363.55	261.272	3808.84	883.979	8795.05	3108.15	2092	0	25756	0.103024	152.628	79.7866	116.162	581.754	0.973074	0.967716	0.948497	0.946983	0.954826	0.928424	0.902275	0.922503	0.911302	0.895752	0.913671	0.893539	0.915068	0.869234	0.894025	0.877873	0.902353	0.88195	0.857159	0.871952	1
2097	1330	383	228	40	341.524	19.7004	575.121	37.3631	773.596	60.2613	993.208	96.1182	497.38	85.8983	2365.15	456.823	5765.02	1344.89	12282.6	3714.45	2097	10	1981	0.007924	449.574	173.412	1702.72	2398.28	0.97476	0.96946	0.949268	0.95684	0.955326	0.935639	0.900303	0.926552	0.916204	0.905098	0.928319	0.894498	0.923019	0.867996	0.905098	0.869006	0.909137	0.887431	0.854871	0.880868	1
2098	1200	233	43	3	372.032	23.6514	588.883	44.0071	785.772	63.7374	999.998	35.1946	643.55	121.991	2548.35	563.509	6049.11	1459.19	12234.9	1265.47	2098	8	1479	0.005916	419.497	108.681	1124.3	1260.87	0.975997	0.968222	0.948276	0.956051	0.953009	0.941515	0.894523	0.924611	0.918526	0.902299	0.928668	0.895199	0.923259	0.870521	0.899932	0.867478	0.910751	0.885396	0.849899	0.880325	1
2102	803	189	40	2	451.934	28.8088	627.047	47.9679	844.03	65.9843	1050.29	58.6782	1150.76	218.922	3076.6	701.567	7480	1758.79	14245.4	2357.73	2102	13	1034	0.004136	500.268	105.589	1772.95	1558.77	0.975822	0.971954	0.944391	0.956963	0.953095	0.942456	0.892166	0.925532	0.920213	0.905706	0.926983	0.893617	0.929884	0.87089	0.89942	0.868472	0.907157	0.894584	0.860251	0.881528	1
2104	0	704	173	42	0	0	474.408	32.167	650.533	53.8956	872.5	76.0128	0	0	1332.34	269.229	3443.88	847.757	8302.51	2485.26	2104	15	919	0.003676	525.756	109.768	2048.38	1737.83	0.976605	0.972797	0.947225	0.961371	0.95593	0.946137	0.889554	0.929815	0.920022	0.908052	0.930903	0.896627	0.931447	0.869967	0.906964	0.867791	0.90642	0.891186	0.863983	0.881937	1
2104	27857	704	173	42	139.587	13.5505	474.408	32.167	650.533	53.8956	872.5	76.0128	34.9885	10.4365	1332.34	269.229	3443.88	847.757	8302.51	2485.26	2104	0	28776	0.115104	151.92	71.9237	99.289	471.044	0.965284	0.960644	0.947109	0.949611	0.952235	0.928882	0.897449	0.920854	0.913991	0.89698	0.904591	0.908222	0.898961	0.869839	0.898283	0.876772	0.890881	0.89109	0.853246	0.882437	1
2109	1464	525	142	34	366.961	19.2393	585.053	38.1395	771.703	63.7852	998.906	79.1484	615.366	96.7177	2489.48	483.626	5735.95	1423.52	12386.5	3317.31	2109	10	2165	0.00866	456.318	146.744	1590.54	2040.9	0.974596	0.966975	0.942725	0.95612	0.954734	0.935335	0.890069	0.928176	0.915242	0.900924	0.910624	0.90254	0.914088	0.869746	0.897921	0.87552	0.897229	0.88545	0.861201	0.87806	1
2110	1350	309	23	2	403.29	24.3483	599.957	40.788	791.222	56.5028	1007.75	5.21096	817.96	147.877	2686.84	552.595	6148.92	1317.22	12475.6	192.669	2110	8	1684	0.006736	445.393	92.9406	1247.54	1050.33	0.974762	0.96348	0.940618	0.956354	0.953088	0.934086	0.888955	0.924287	0.914489	0.896675	0.909145	0.901128	0.910333	0.869062	0.892221	0.876781	0.892221	0.881829	0.861936	0.876188	1
2114	951	251	19	2	495.082	29.705	646.75	47.1262	826.847	73.9835	1029.55	3.00319	1509.01	272.174	3369.28	741.299	7074.27	1925.01	13298.6	115.863	2114	12	1223	0.004892	532.238	82.1252	1996.54	1187.01	0.974244	0.962796	0.943581	0.955437	0.953802	0.931316	0.888389	0.919052	0.917825	0.903107	0.911284	0.900245	0.910057	0.869174	0.889616	0.880621	0.888798	0.881439	0.866312	0.883074	1
2116	0	841	235	18	0	0	508.476	34.5668	659.931	52.4386	868.101	99.6364	0	0	1639.2	336.275	3589.29	866.813	8302.56	2792.13	2116	14	1094	0.004376	546.926	85.1437	2167.73	1282.45	0.97532	0.964808	0.94287	0.953382	0.955667	0.932815	0.889397	0.919104	0.920475	0.904022	0.914077	0.90128	0.911792	0.869287	0.892139	0.880713	0.889397	0.881627	0.865174	0.886197	1
2116	26737	841	235	18	129.285	13.4143	508.476	34.5668	659.931	52.4386	868.101	99.6364	27.9371	8.89248	1639.2	336.275	3589.29	866.813	8302.56	2792.13	2116	0	27831	0.111324	145.702	83.9327	112.049	487.477	0.965578	0.959577	0.944055	0.950882	0.943337	0.942582	0.907603	0.920502	0.91964	0.889009	0.911807	0.910046	0.911537	0.859833	0.900866	0.872408	0.89686	0.874313	0.864072	0.889404	1
2121	886	615	201	17	355.297	18.4585	617.853	41.5206	769.191	59.2033	972.978	112.928	558.678	86.3673	2932.39	591.676	5665.74	1332.31	11682	3953.43	2121	12	1719	0.006876	503.735	166.617	2115.08	2087.59	0.969168	0.96306	0.940954	0.955497	0.952589	0.932519	0.904014	0.916521	0.911576	0.89587	0.907504	0.901978	0.90954	0.864456	0.89936	0.876382	0.890634	0.882781	0.864165	0.886562	1
2122	814	367	32	1	383.51	21.9491	631.145	46.005	788.874	66.395	895.724	0	703.106	120.034	3132.14	683.428	6133.19	1660.44	8773.41	0	2122	10	1214	0.004856	469.478	129.515	1587.2	1434.04	0.966639	0.962932	0.936985	0.956755	0.949753	0.93575	0.908979	0.916804	0.913921	0.892092	0.903624	0.902801	0.908567	0.858731	0.901977	0.881796	0.885914	0.885914	0.863262	0.885502	1
2126	541	309	29	1	470.236	26.4605	676.377	55.0985	837.017	72.9036	851.453	0	1292.22	217.18	3866.37	942.108	7330.91	2038.17	7540.79	0	2126	15	880	0.00352	555.14	118.248	2402.2	1678.78	0.967045	0.964205	0.942614	0.959091	0.952273	0.940341	0.904545	0.91875	0.915909	0.896023	0.898295	0.905114	0.9125	0.864773	0.897727	0.888068	0.882955	0.885795	0.855682	0.877841	1
2128	0	483	293	29	0	0	497.147	30.6616	703.994	58.0885	872.082	76.7772	0	0	1528.76	280.767	4359.91	1091.2	8289.91	2298.4	2128	17	805	0.00322	585.941	121.48	2802.79	1900.54	0.969565	0.967081	0.942236	0.965217	0.952795	0.942236	0.90559	0.919876	0.921118	0.898758	0.898758	0.90559	0.913665	0.863354	0.893789	0.888199	0.885093	0.881366	0.856522	0.87764	1
2128	25526	483	293	29	132.226	13.3829	497.147	30.6616	703.994	58.0885	872.082	76.7772	29.8312	9.21557	1528.76	280.767	4359.91	1091.2	8289.91	2298.4	2128	0	26331	0.105324	146.097	82.0118	114.607	581.725	0.968174	0.963009	0.938381	0.957541	0.951312	0.928696	0.904485	0.924253	0.909954	0.901352	0.910543	0.895845	0.915385	0.863127	0.911929	0.864361	0.910277	0.872489	0.863222	0.887946	1
2133	986	342	243	27	344.358	18.2945	601.561	35.2638	808.999	61.7104	981.005	71.0509	509.045	80.6165	2698.91	479.186	6584.38	1498.51	11693.7	2646.91	2133	11	1598	0.006392	480.816	190.662	2090.54	2600.87	0.970588	0.960263	0.940238	0.959011	0.951189	0.943367	0.907384	0.92428	0.917084	0.899562	0.90582	0.897997	0.917397	0.862641	0.906758	0.872653	0.895807	0.872653	0.860451	0.880476	1
2134	895	217	29	2	377.455	22.801	615.498	40.1265	815.557	68.1215	1013.58	3.73703	671.215	121.421	2896.9	568.115	6768.11	1685.72	12691.9	139.764	2134	8	1143	0.004572	434.876	117.766	1269.49	1386.88	0.968066	0.956255	0.938758	0.96063	0.951006	0.945757	0.908574	0.928696	0.913386	0.899388	0.905512	0.893701	0.92301	0.862642	0.908136	0.866142	0.895888	0.873578	0.85958	0.874016	1
2138	627	179	27	2	455.945	27.6939	653.414	46.5588	869.197	75.6541	1096.69	11.664	1180.24	214.416	3471.99	760.163	8202.41	2184.27	16065.1	510.192	2138	13	835	0.00334	513.174	113.206	1934.25	1730.85	0.97006	0.953293	0.938323	0.962275	0.950299	0.949701	0.904192	0.92515	0.91018	0.900599	0.902994	0.891617	0.922754	0.864671	0.906587	0.868862	0.894611	0.867665	0.855689	0.876647	1
2140	0	540	161	27	0	0	476.549	31.6784	675.342	52.9503	898.459	89.9305	0	0	1349.77	271.12	3843.9	926.651	9122.41	2860.92	2140	15	728	0.002912	536.161	115.985	2189.63	1859.83	0.976648	0.956044	0.9375	0.962225	0.951236	0.951236	0.899725	0.927198	0.912088	0.900412	0.901099	0.896291	0.924451	0.869505	0.910714	0.869505	0.899725	0.865385	0.857143	0.875687	1
2140	29168	540	161	27	133.728	13.6245	476.549	31.6784	675.342	52.9503	898.459	89.9305	30.8685	9.63887	1349.77	271.12	3843.9	926.651	9122.41	2860.92	2140	0	29896	0.119584	143.528	66.0027	83.4366	441.632	0.968725	0.96742	0.942066	0.959225	0.949257	0.924472	0.898699	0.9375	0.914403	0.904001	0.908382	0.893464	0.92019	0.865266	0.918501	0.851703	0.908717	0.89706	0.865149	0.884299	1
2145	1202	372	133	24	362.295	18.5582	590.691	36.6297	789.306	63.2735	1017.43	94.685	592.064	90.5224	2558.81	474.28	6128.66	1488.57	13170.3	3768.64	2145	9	1731	0.006924	453.271	154.447	1614.52	2180.8	0.976892	0.963316	0.948296	0.961294	0.955806	0.935009	0.899191	0.935586	0.913345	0.909012	0.913923	0.901502	0.92201	0.866551	0.915656	0.853553	0.910456	0.890526	0.866262	0.879261	1
2146	1105	210	24	0	404.285	22.8857	609.569	43.7805	821.019	65.1418	0	0	822.957	140.588	2821.75	604.538	6894.7	1796.97	0	0	2146	8	1339	0.005356	443.95	94.6445	1245.26	1113.79	0.976102	0.962659	0.954817	0.960792	0.957804	0.933159	0.894698	0.93652	0.913742	0.910007	0.92121	0.900672	0.92233	0.872293	0.920463	0.846527	0.912621	0.894324	0.871546	0.879014	1
2150	789	182	21	0	506.908	29.0673	659.658	48.0864	869.132	68.2451	0	0	1617.75	278.232	3574.07	781.138	8167.85	2021.92	0	0	2150	12	992	0.003968	542.601	83.5414	2115.33	1273.92	0.978831	0.965222	0.950101	0.964718	0.958165	0.93246	0.897177	0.936996	0.912802	0.90121	0.920867	0.89869	0.922883	0.870464	0.922883	0.845766	0.91129	0.888105	0.868448	0.881552	1
2152	0	716	171	21	0	0	529.762	34.0494	684.092	50.9395	886.53	59.2449	0	0	1850.09	356.97	3987.24	905.321	8620	1717.45	2152	14	908	0.003632	567.078	86.7231	2409.14	1389.48	0.980727	0.968062	0.950991	0.963656	0.959802	0.931167	0.900881	0.937775	0.912996	0.901982	0.920705	0.897577	0.922907	0.871145	0.921256	0.844714	0.907489	0.886564	0.870044	0.882709	1
2152	30040	716	171	21	130.338	12.993	529.762	34.0494	684.092	50.9395	886.53	59.2449	28.5526	8.74718	1850.09	356.97	3987.24	905.321	8620	1717.45	2152	0	30948	0.123792	143.151	76.2667	98.398	467.027	0.968318	0.963859	0.938381	0.955878	0.946862	0.928961	0.883918	0.933857	0.914728	0.901674	0.917685	0.89938	0.918557	0.872641	0.905761	0.86689	0.899573	0.891479	0.868424	0.886584	1
2157	1049	518	146	20	348.515	18.6288	636.349	40.7388	787.913	54.7207	1002.4	76.9098	527.677	84.4369	3198.47	611.426	6066.81	1236.91	12492	2826.55	2157	11	1733	0.006932	479.114	173.016	1930.72	2176.6	0.971725	0.972302	0.94749	0.954414	0.949798	0.930467	0.899019	0.937969	0.911137	0.90277	0.921812	0.899596	0.915753	0.869879	0.912579	0.856319	0.904212	0.890075	0.855453	0.882862	1
2158	956	299	21	0	383.22	21.8901	651.331	49.0941	789.64	69.462	0	0	701.51	120.436	3444.72	778.508	6157.18	1534.86	0	0	2158	9	1276	0.005104	452.734	125.434	1434.1	1381.36	0.973354	0.971003	0.949451	0.955721	0.949843	0.927508	0.900078	0.93652	0.910658	0.899295	0.922414	0.90047	0.912618	0.871082	0.913793	0.858542	0.905172	0.888715	0.855016	0.88989	1
2162	643	252	19	0	457.408	26.162	689.789	53.4338	837.964	77.1933	0	0	1190.13	203.481	4092.55	956.868	7367.7	1910.84	0	0	2162	13	914	0.003656	529.389	118.788	2118.78	1615.86	0.973195	0.973742	0.954048	0.957877	0.954595	0.931072	0.902079	0.943654	0.913567	0.907549	0.925602	0.898249	0.914661	0.869803	0.912473	0.856127	0.906455	0.887856	0.855033	0.889497	1
2164	0	572	240	18	0	0	483.512	31.4489	714.587	57.7027	862.169	91.6794	0	0	1408.67	273.415	4554.63	1104.42	8086.85	2428.54	2164	15	830	0.00332	558.541	121.435	2463.17	1802.53	0.972892	0.976506	0.953614	0.958434	0.954819	0.935542	0.904217	0.948795	0.914458	0.906627	0.925301	0.9	0.910843	0.870482	0.915663	0.856024	0.908434	0.887952	0.855422	0.885542	1
2164	27936	572	240	18	135.107	13.9089	483.512	31.4489	714.587	57.7027	862.169	91.6794	31.8533	10.1797	1408.67	273.415	4554.63	1104.42	8086.85	2428.54	2164	0	28766	0.115064	147.325	75.0828	102.005	509.402	0.965445	0.95785	0.933376	0.951053	0.955208	0.928996	0.886359	0.909442	0.913405	0.901585	0.91158	0.896614	0.919123	0.865553	0.899969	0.882796	0.8902	0.876451	0.858496	0.875791	1
2169	1278	407	208	17	377.785	19.3793	600.307	37.6112	835.894	68.443	994.723	89.9742	670.952	102.992	2685.97	507.923	7279.87	1813.98	12286.9	3153.81	2169	10	1910	0.00764	480.582	165.412	1923.43	2400.61	0.968063	0.959424	0.940052	0.953665	0.948429	0.930105	0.888743	0.926178	0.916492	0.909948	0.91623	0.904974	0.920942	0.871466	0.901047	0.876702	0.904188	0.887173	0.861257	0.886387	1
2170	1178	245	27	1	416.06	23.2199	619.849	47.1293	822.607	74.1681	960.508	0	896.376	149.351	2971.96	685.888	6971.27	2001.13	10808.1	0	2170	8	1451	0.005804	458.41	97.0241	1366.71	1196.94	0.966575	0.956237	0.935906	0.951068	0.946589	0.925913	0.885252	0.921433	0.916609	0.913508	0.91592	0.906272	0.923846	0.873191	0.896968	0.885941	0.903515	0.88663	0.864576	0.885596	1
2174	840	212	21	1	502.838	28.6561	663.076	54.4645	865.906	82.0936	932.702	0	1579.07	270.22	3644.88	895.161	8145.75	2429.89	9900.18	0	2174	12	1074	0.004296	541.968	87.443	2123	1336	0.96648	0.961359	0.939479	0.948324	0.945531	0.92784	0.885475	0.922253	0.914804	0.91108	0.920391	0.903631	0.92365	0.877095	0.901304	0.888734	0.904562	0.889199	0.863594	0.883147	1
2176	0	756	193	21	0	0	532.962	34.357	697.46	58.4169	899.514	79.0228	0	0	1883.86	367.237	4242.42	1065.26	9091.22	2468.6	2176	14	970	0.00388	573.628	91.5058	2509.18	1517.64	0.965979	0.961856	0.939691	0.946392	0.946907	0.928351	0.888144	0.922165	0.915464	0.91134	0.920619	0.904639	0.927835	0.874742	0.898969	0.890206	0.904124	0.889175	0.864433	0.885567	1
2176	31600	756	193	21	139.988	13.3359	532.962	34.357	697.46	58.4169	899.514	79.0228	35.2539	10.3398	1883.86	367.237	4242.42	1065.26	9091.22	2468.6	2176	0	32570	0.13028	152.903	76.5209	108.932	495.526	0.963586	0.960332	0.937381	0.957292	0.946316	0.943337	0.886874	0.91704	0.91658	0.899969	0.891557	0.898342	0.915213	0.863801	0.896838	0.883635	0.874056	0.873196	0.842677	0.875637	1
2181	1721	540	172	20	343.929	18.3791	631.998	40.8989	799.416	65.0787	1002.59	86.9916	507.208	81.168	3134.41	605.959	6369.82	1568.96	12560	3246.77	2181	9	2453	0.009812	444.652	164.837	1594.9	2067.55	0.966164	0.964126	0.937627	0.95638	0.94415	0.938035	0.8883	0.91806	0.914391	0.898695	0.898084	0.900122	0.925194	0.865675	0.900122	0.888096	0.881777	0.879128	0.850387	0.87179	1
2182	1545	334	35	1	368.916	22.0958	644.988	45.9485	818.066	73.9042	949.21	0	626.745	111.735	3339.41	706.696	6854.59	1863.37	10432.8	0	2182	8	1915	0.00766	425.579	121.685	1218.81	1361.11	0.966057	0.96188	0.937859	0.957702	0.94517	0.942298	0.888512	0.917755	0.913838	0.897389	0.897911	0.900783	0.925326	0.863446	0.898433	0.890862	0.876501	0.877285	0.845953	0.869974	1
2186	1011	261	30	1	447.215	26.6196	684.197	54.6792	858.828	79.6598	989.519	0	1113.55	198.641	3998.41	948.796	7935.66	2192.72	11812.7	0	2186	12	1303	0.005212	504.577	115.673	1856.69	1611.15	0.968534	0.964313	0.942824	0.953952	0.947429	0.944359	0.891021	0.919417	0.915963	0.889486	0.893707	0.90023	0.923638	0.858787	0.899079	0.891404	0.878741	0.879125	0.851113	0.868764	1
2188	0	898	250	30	0	0	474.744	30.6296	711.347	57.8723	883.696	95.6447	0	0	1333.5	258.085	4494.52	1095.64	8722.72	2878.37	2188	15	1178	0.004712	535.372	118.839	2192.53	1813.74	0.970713	0.966893	0.943124	0.956706	0.949066	0.946944	0.89219	0.921477	0.919779	0.891766	0.895161	0.901104	0.923175	0.859932	0.89983	0.89219	0.879881	0.876486	0.852292	0.868421	1
2188	30476	898	250	30	135.67	12.9793	474.744	30.6296	711.347	57.8723	883.696	95.6447	32.1145	9.56081	1333.5	258.085	4494.52	1095.64	8722.72	2878.37	2188	0	31654	0.126616	150.545	80.0751	112.514	538.28	0.969925	0.962501	0.938223	0.955756	0.94849	0.941287	0.884849	0.92448	0.916946	0.894674	0.901229	0.908574	0.918209	0.877867	0.897928	0.852752	0.894468	0.8815	0.859038	0.872844	1
2193	1449	649	218	27	346.606	18.4357	579.213	36.9869	816.322	63.7477	1000.37	97.7533	519.054	82.7293	2414.85	463.693	6769.82	1583.86	12552.1	3692.02	2193	10	2343	0.009372	462.275	167.746	1764.43	2280.96	0.971191	0.967136	0.939394	0.95988	0.94793	0.946436	0.889885	0.922535	0.91656	0.892659	0.898634	0.90653	0.918694	0.864277	0.893939	0.870252	0.883483	0.880708	0.858088	0.877507	1
2194	1318	379	32	1	387.844	22.4643	600.657	38.7081	823.502	65.1338	1109.68	0	727.28	125.844	2692.44	522.3	6952.45	1643.98	16634.7	0	2194	9	1730	0.00692	442.942	107.187	1282.14	1234.13	0.972254	0.967052	0.939306	0.961561	0.947688	0.947977	0.891908	0.920231	0.918497	0.893931	0.900578	0.906936	0.916185	0.861272	0.894509	0.86474	0.887283	0.882948	0.862717	0.87948	1
2198	965	316	32	1	505.583	28.4785	659.343	47.3482	894.881	70.9638	1180.73	0	1604.6	271.479	3567.28	765.723	8911.73	2076.31	20022.4	0	2198	13	1314	0.005256	552.554	93.6716	2268.57	1531.05	0.9707	0.965753	0.944064	0.96347	0.950152	0.947489	0.893455	0.917808	0.916286	0.894216	0.901065	0.90411	0.917428	0.861111	0.893455	0.869863	0.886986	0.885845	0.860731	0.883181	1
2200	0	875	296	30	0	0	523.033	33.7519	677.498	52.4517	919.34	97.5707	0	0	1780.98	346.529	3878.5	906.488	9807.4	3326.85	2200	15	1201	0.004804	571.002	96.1688	2498.43	1656.9	0.973772	0.967527	0.942548	0.964197	0.950458	0.948793	0.893838	0.920899	0.917569	0.894255	0.902165	0.902581	0.916736	0.863447	0.895504	0.869276	0.886761	0.890092	0.862198	0.883847	1
2200	26823	875	296	30	136.508	13.1378	523.033	33.7519	677.498	52.4517	919.34	97.5707	32.7231	9.87018	1780.98	346.529	3878.5	906.488	9807.4	3326.85	2200	0	28024	0.112096	155.128	91.1341	138.394	605.915	0.969562	0.965761	0.951345	0.960052	0.949276	0.943923	0.889024	0.934931	0.908971	0.89129	0.917428	0.889113	0.909881	0.869844	0.922816	0.83796	0.891111	0.880138	0.865883	0.894519	1
2205	1320	645	241	28	370.157	19.5657	638.049	39.7581	794.952	59.0617	1040.62	112.185	631.615	101.116	3221.96	597.807	6243.89	1404.86	14214.8	4883.25	2205	11	2234	0.008936	501.732	172.411	2155.19	2438.73	0.97068	0.964414	0.949866	0.957475	0.947851	0.942704	0.893912	0.930618	0.913384	0.898612	0.910698	0.898836	0.915622	0.868174	0.917413	0.850716	0.888093	0.882498	0.866159	0.892122	1
2206	1196	377	42	1	400.979	23.1731	657.026	46.1267	806.947	66.0772	1122.49	0	803.349	140.893	3527.49	734.997	6554.52	1711.75	17214.7	0	2206	9	1616	0.006464	471.71	126.113	1598.5	1530.42	0.970297	0.964728	0.951733	0.957302	0.946473	0.941522	0.894183	0.935025	0.909653	0.895111	0.9112	0.898205	0.913985	0.873762	0.921101	0.845297	0.88521	0.880879	0.868502	0.887067	1
2210	845	319	35	1	477.414	28.3426	694.981	51.7982	857.389	80.2885	1109.23	0	1353.49	241.546	4179.35	922.119	7904.13	2351.53	16614.7	0	2210	13	1200	0.0048	546.86	117.351	2308.48	1756.38	0.972083	0.967917	0.952083	0.956667	0.95125	0.945	0.895417	0.932917	0.90875	0.89875	0.909167	0.892083	0.915833	0.874583	0.921667	0.846667	0.88375	0.886667	0.868333	0.888333	1
2212	0	754	300	36	0	0	505.376	33.6893	722.401	56.003	888.859	91.425	0	0	1608.63	319.981	4697.5	1073.55	8850.94	2925.15	2212	16	1090	0.00436	577.774	120.43	2697.97	1960.18	0.973853	0.968807	0.955046	0.960092	0.951376	0.947248	0.897248	0.935321	0.908257	0.902294	0.908257	0.895413	0.914679	0.875229	0.923394	0.850459	0.887156	0.890367	0.870183	0.889908	1
2212	27969	754	300	36	135.433	13.6148	505.376	33.6893	722.401	56.003	888.859	91.425	32.0385	10.0481	1608.63	319.981	4697.5	1073.55	8850.94	2925.15	2212	0	29059	0.116236	152.025	88.2411	132.037	633.097	0.974552	0.974018	0.953732	0.94475	0.943615	0.933463	0.903042	0.926959	0.916205	0.896951	0.926666	0.910888	0.911146	0.874445	0.902904	0.854262	0.903421	0.897416	0.869404	0.892925	1
2217	1274	566	251	33	342.323	19.0257	605.52	40.0306	826.574	63.0433	1000.4	96.708	500.517	83.5647	2759.83	548.302	7021.04	1601.7	12556	4003.17	2217	11	2124	0.008496	479.909	187.693	2060.43	2616.45	0.974812	0.96822	0.953625	0.954096	0.948682	0.94468	0.900659	0.930556	0.907957	0.905603	0.919727	0.902307	0.912665	0.87806	0.910546	0.846045	0.895245	0.893126	0.870056	0.887947	1
2218	1151	348	40	4	374.752	22.9279	622.47	46.8302	858.72	62.8539	1056.21	147.875	657.161	121.354	3008.53	683.147	7856.88	1672.74	15199.2	6371.4	2218	9	1543	0.006172	444.934	131.286	1411.82	1692.17	0.975049	0.96792	0.956578	0.953662	0.947505	0.94394	0.898898	0.930979	0.906351	0.905379	0.922878	0.903435	0.914452	0.875243	0.908944	0.841542	0.896306	0.893065	0.873299	0.892417	1
2222	773	300	38	4	477.386	27.9193	672.457	49.7386	908.832	68.5367	1130.9	161.75	1352.83	237.769	3787.04	841.638	9316.14	2042.37	18716	8597.98	2222	14	1115	0.00446	546.92	121.407	2341.46	2120.56	0.974888	0.967265	0.96009	0.95426	0.949327	0.946637	0.896413	0.9287	0.904933	0.907623	0.923767	0.904933	0.920628	0.876682	0.909417	0.841256	0.897309	0.891928	0.878027	0.890135	1
2224	0	687	281	39	0	0	496.893	31.2488	692.073	57.8202	961.533	114.5	0	0	1527.15	288.919	4144.75	1031.45	11334.8	5100.2	2224	16	1007	0.004028	569.353	125.889	2637.42	2401.22	0.977656	0.969712	0.960775	0.951341	0.949851	0.947865	0.896723	0.931976	0.904667	0.911619	0.926514	0.903674	0.924032	0.877358	0.912115	0.843595	0.898709	0.893247	0.881827	0.887289	1
2224	27514	687	281	39	134.621	13.3938	496.893	31.2488	692.073	57.8202	961.533	114.5	31.447	9.69625	1527.15	288.919	4144.75	1031.45	11334.8	5100.2	2224	0	28521	0.114084	149.97	84.6746	123.457	659.527	0.967024	0.965867	0.937187	0.947057	0.948231	0.935924	0.883437	0.915887	0.91899	0.883595	0.906437	0.918744	0.926756	0.880702	0.88966	0.87823	0.896795	0.896497	0.870499	0.878668	1
2229	1249	516	242	37	349.775	18.8549	602.882	37.1345	798.506	63.8143	1075.61	113.323	533.475	86.1231	2719.5	506.165	6343.58	1527.1	15672.4	5472.99	2229	11	2044	0.008176	479.937	184.084	2047.26	2819.17	0.975783	0.971135	0.950098	0.948875	0.946673	0.943004	0.884295	0.928327	0.914628	0.89408	0.916341	0.912182	0.920988	0.872309	0.901419	0.861791	0.911204	0.898973	0.880137	0.886986	1
2230	1128	319	49	1	390.906	23.445	620.649	44.136	819.44	72.0734	938.979	0	745.117	134.495	2977.03	640.347	6880.24	1811.09	10100.5	0	2230	9	1497	0.005988	454.256	120.188	1427.79	1447.18	0.977288	0.970274	0.947896	0.951236	0.946226	0.937542	0.880428	0.926186	0.917168	0.89145	0.913828	0.915832	0.918504	0.874749	0.897796	0.866399	0.913494	0.900134	0.878424	0.885438	1
2234	787	270	45	1	497.773	29.415	670.407	49.3072	881.101	70.5537	1041.27	0	1533.12	270.379	3751.89	826.606	8512.09	2042.01	13755.4	0	2234	13	1103	0.004412	556.163	107.536	2372.05	1735.9	0.979148	0.970535	0.952856	0.949683	0.948323	0.941523	0.884859	0.922484	0.927017	0.890752	0.912511	0.915684	0.918404	0.87262	0.896192	0.86582	0.912965	0.902992	0.878513	0.889393	1
2236	0	696	252	45	0	0	509.227	33.8394	682.708	54.0862	892.344	78.2059	0	0	1645.37	326.342	3971.53	947.594	8874.28	2358.4	2236	16	993	0.003972	570.614	111.099	2563.29	1858.32	0.98137	0.97281	0.952669	0.952165	0.948137	0.941591	0.891239	0.923464	0.929003	0.888721	0.914401	0.915911	0.920947	0.873112	0.896274	0.867573	0.914401	0.906848	0.878147	0.886707	1
2236	27758	696	252	45	136.035	13.6981	509.227	33.8394	682.708	54.0862	892.344	78.2059	32.4649	10.0644	1645.37	326.342	3971.53	947.594	8874.28	2358.4	2236	0	28751	0.115004	151.044	83.0962	119.874	577.015	0.969949	0.962645	0.942054	0.949063	0.946419	0.931968	0.886821	0.911812	0.921916	0.887639	0.882891	0.907916	0.929985	0.863153	0.896125	0.888717	0.89463	0.888421	0.858196	0.889047	1
2241	1309	511	213	36	336.161	18.7092	605.221	39.8798	781.496	60.0664	983.639	90.7979	474.091	78.903	2755.37	538.76	5940.38	1388.28	11901.1	3359.5	2241	11	2069	0.008276	459.726	177.347	1799.09	2312.62	0.973659	0.968101	0.944659	0.950459	0.949251	0.935476	0.885935	0.915418	0.923635	0.891252	0.898502	0.91711	0.925568	0.871677	0.895843	0.886177	0.896568	0.900677	0.861044	0.88521	1
2242	1176	294	33	1	374.298	22.9431	621.737	42.2374	807.658	62.5725	918.758	0	654.794	120.44	2988.54	604.163	6556.38	1567.42	9464.64	0	2242	8	1504	0.006016	432.537	117.22	1246.34	1291.17	0.972074	0.96742	0.943484	0.948471	0.948803	0.935505	0.878657	0.915226	0.926862	0.890293	0.898604	0.919548	0.926862	0.87234	0.894282	0.889628	0.893285	0.899269	0.857048	0.887301	1
2246	799	248	33	1	466.573	28.7571	668.242	47.6959	859.554	75.332	1040.3	0	1264.77	234.463	3712.5	799.176	7935.78	2158.28	13717.2	0	2246	13	1081	0.004324	525.367	110.449	2041.49	1613.25	0.97271	0.967623	0.943571	0.950046	0.947734	0.93802	0.883904	0.915356	0.929232	0.89593	0.904255	0.92877	0.921369	0.873728	0.89593	0.886216	0.891767	0.904255	0.86124	0.891767	1
2248	0	692	232	34	0	0	487.075	33.1859	688.817	51.1755	881.34	83.8719	0	0	1441.71	295.39	4069.6	912.653	8586.15	2507.07	2248	15	958	0.003832	549.924	114.466	2331.67	1783.18	0.974426	0.971294	0.945198	0.951461	0.949374	0.940501	0.885177	0.918058	0.93215	0.897182	0.90501	0.929541	0.91858	0.874217	0.894572	0.889353	0.895094	0.903445	0.862213	0.891441	1
2248	27598	692	232	34	135.79	13.6165	487.075	33.1859	688.817	51.1755	881.34	83.8719	32.2824	9.97688	1441.71	295.39	4069.6	912.653	8586.15	2507.07	2248	0	28556	0.114224	149.683	78.6097	109.423	527.441	0.969831	0.96787	0.937544	0.948365	0.942149	0.942604	0.898935	0.912278	0.911332	0.901142	0.880813	0.896204	0.914974	0.869432	0.892404	0.883632	0.895328	0.88871	0.855512	0.881443	1
2253	1247	493	194	31	350.473	19.1916	592.801	40.1226	791.946	57.7762	982.235	88.379	536.813	88.3132	2591.85	525.583	6170.19	1369.63	11834.3	3225.1	2253	10	1965	0.00786	464.823	168.184	1786.8	2251.07	0.972774	0.969211	0.945547	0.952672	0.940967	0.936387	0.892112	0.915522	0.917557	0.894911	0.885496	0.915267	0.919847	0.866412	0.894656	0.881425	0.894911	0.891094	0.863104	0.897455	1
2254	1134	288	34	1	374.134	23.515	604.486	47.289	815.003	59.2467	1030.16	0	654.307	123.183	2760.05	653.32	6721.11	1466.37	13321.8	0	2254	8	1457	0.005828	430.405	114.488	1220.81	1292.65	0.97186	0.967399	0.94372	0.950927	0.941661	0.93617	0.892931	0.917296	0.912148	0.896362	0.876115	0.913178	0.918325	0.864791	0.893274	0.881606	0.893274	0.888813	0.864447	0.897392	1
2258	745	250	33	1	462.267	28.4463	643.658	52.8568	852.443	58.4665	1056.26	0	1230.13	225.016	3335.4	824.64	7672.85	1576.15	14355.6	0	2258	13	1029	0.004116	519.427	106.424	1960.99	1524.08	0.973761	0.968416	0.942663	0.948494	0.944121	0.93586	0.892128	0.918367	0.917396	0.900875	0.879981	0.918367	0.918367	0.868319	0.896987	0.886783	0.895044	0.888241	0.867833	0.898445	1
2260	0	651	242	33	0	0	491.962	32.9834	672.023	57.1447	891.473	76.1703	0	0	1484.65	297.072	3799.49	978.584	8840.66	2380.34	2260	16	926	0.003704	553.256	110.585	2351.75	1758.15	0.975162	0.970302	0.947624	0.948704	0.947084	0.934665	0.893089	0.917387	0.915227	0.900648	0.88067	0.919546	0.915227	0.87095	0.899568	0.887689	0.897948	0.888769	0.86987	0.899028	1
2260	33399	651	242	33	134.837	13.3081	491.962	32.9834	672.023	57.1447	891.473	76.1703	31.5809	9.59229	1484.65	297.072	3799.49	978.584	8840.66	2380.34	2260	0	34325	0.1373	146.125	71.3995	94.1731	474.117	0.966613	0.964894	0.943714	0.937145	0.935688	0.947458	0.899068	0.920641	0.913052	0.906803	0.888259	0.90201	0.914523	0.870575	0.89898	0.865084	0.896591	0.887953	0.86405	0.878106	1
2265	1508	483	201	32	327.343	18.4356	587.237	38.7491	767.339	65.9728	994.736	86.0244	438.013	74.4025	2518.08	494.273	5649.71	1490.52	12272.3	3378.81	2265	10	2224	0.008896	433.155	168.627	1531.05	2153.3	0.972797	0.968076	0.944919	0.940423	0.945144	0.947392	0.895234	0.917716	0.911646	0.898831	0.883768	0.909397	0.91277	0.873876	0.90018	0.874775	0.889164	0.889838	0.864433	0.883543	1
2266	1361	291	32	0	355.057	21.7804	600.711	42.5314	765.954	69.7336	0	0	559.317	103.07	2699.95	574.859	5636.46	1658.61	0	0	2266	8	1684	0.006736	405.315	109.082	1025.7	1087.25	0.973575	0.968824	0.944477	0.938242	0.945665	0.948931	0.894002	0.917458	0.913599	0.898456	0.882423	0.903504	0.911817	0.872922	0.900238	0.872328	0.884798	0.889549	0.86728	0.882126	1
2270	904	252	25	0	429.831	27.3711	635.501	48.2043	806.862	58.6825	0	0	990.674	188.538	3201.55	739.184	6523.66	1460.45	0	0	2270	13	1181	0.004724	481.697	102.407	1579.55	1238.23	0.974598	0.965707	0.943692	0.936494	0.947502	0.949196	0.897121	0.911516	0.911516	0.893311	0.88442	0.900085	0.912362	0.875529	0.900508	0.868755	0.884843	0.891194	0.860711	0.88696	1
2272	0	763	228	23	0	0	448.478	30.7963	652.888	54.498	822.365	75.2922	0	0	1126.86	232.378	3482.63	881.226	6969.14	1977.13	2272	15	1014	0.004056	502.921	105.413	1789.08	1373.84	0.977811	0.96499	0.945759	0.937377	0.946746	0.949211	0.901874	0.909763	0.914694	0.894477	0.886095	0.899901	0.912722	0.87574	0.903353	0.869822	0.884122	0.886588	0.863412	0.88215	1
2272	31686	763	228	23	140.266	13.2748	448.478	30.7963	652.888	54.498	822.365	75.2922	35.4515	10.3359	1126.86	232.378	3482.63	881.226	6969.14	1977.13	2272	0	32700	0.1308	151.512	66.8366	89.8301	388.631	0.971208	0.964694	0.951116	0.946636	0.94867	0.943914	0.897523	0.927339	0.915963	0.915183	0.903777	0.905902	0.91656	0.868884	0.900092	0.855367	0.886651	0.899862	0.881942	0.878287	1
2277	1796	525	177	18	352.149	18.7608	552.654	36.9444	757.583	59.4076	934.484	76.7774	544.266	87.556	2101.44	424.592	5417.44	1287.41	10160.1	2608.59	2277	9	2516	0.010064	426.675	132.857	1280.81	1582.4	0.971383	0.967806	0.949126	0.941971	0.94376	0.941176	0.899841	0.923688	0.915143	0.910572	0.894078	0.905405	0.911963	0.862878	0.902822	0.86407	0.894277	0.894674	0.883744	0.880763	1
2278	1636	293	28	1	385.189	22.8516	567.882	41.3142	767.38	48.9102	971.98	0	712.875	127.286	2284.81	507.264	5595.24	1094.45	11198.3	0	2278	8	1958	0.007832	418.293	83.0022	1023.28	860.011	0.96859	0.971655	0.947651	0.944586	0.945352	0.93999	0.901175	0.929009	0.916752	0.912921	0.893003	0.90526	0.909346	0.856486	0.900153	0.858529	0.898366	0.895301	0.884321	0.883044	1
2282	1130	234	27	1	449.833	28.852	601.802	47.2119	793.541	49.1862	998.924	0	1135.07	219.544	2724.16	658.645	6179.77	1140.1	12151.2	0	2282	12	1392	0.005568	482.441	80.1524	1507.97	1001.75	0.970905	0.972342	0.954023	0.944684	0.943966	0.94181	0.905891	0.927802	0.921695	0.919181	0.891523	0.904813	0.911279	0.860273	0.90194	0.857399	0.899784	0.901221	0.882543	0.881825	1
2284	0	967	217	28	0	0	476.445	33.1036	628.818	53.0093	821.633	69.4428	0	0	1350.48	282.245	3114.7	809.169	6925.25	1823.62	2284	14	1212	0.004848	511.701	84.5906	1795.14	1155.48	0.970297	0.971535	0.95462	0.94802	0.94637	0.945545	0.908003	0.929455	0.922855	0.917904	0.892327	0.906353	0.915429	0.859736	0.902228	0.858498	0.901403	0.89934	0.884901	0.881188	1
2284	26176	967	217	28	136.078	13.7165	476.445	33.1036	628.818	53.0093	821.633	69.4428	32.5009	10.2086	1350.48	282.245	3114.7	809.169	6925.25	1823.62	2284	0	27388	0.109552	152.7	80.3986	110.503	436.565	0.973875	0.962703	0.954506	0.957189	0.938221	0.941836	0.888345	0.917701	0.93373	0.901946	0.916898	0.92232	0.921736	0.874178	0.882266	0.859373	0.900449	0.896396	0.877647	0.889514	1
2289	1246	697	174	26	338.78	19.3013	574.901	39.0339	728.467	61.8057	928.088	76.7434	485.436	83.6511	2365.26	483.076	4834.52	1264.13	9957.93	2641.95	2289	11	2143	0.008572	454.367	149.7	1564.89	1703.79	0.974335	0.963136	0.951937	0.95077	0.944004	0.946104	0.90154	0.919039	0.926272	0.913906	0.908306	0.911339	0.914839	0.867242	0.894774	0.865376	0.901773	0.89804	0.884041	0.888007	1
2290	1126	386	33	0	357.587	23.3348	583.773	42.5312	738.497	59.072	0	0	572.157	112.959	2480.95	539.28	5024.13	1234.35	0	0	2290	9	1545	0.00618	422.233	112.361	1144.14	1058.76	0.973786	0.962783	0.95534	0.954045	0.944013	0.947249	0.899676	0.918447	0.929773	0.914239	0.916828	0.911327	0.920065	0.869579	0.894498	0.865049	0.904207	0.904854	0.890291	0.887702	1
2294	742	314	26	0	476.721	28.4809	643.772	46.2968	802.104	65.2521	0	0	1347.84	243.718	3321.39	702.331	6434.51	1607.02	0	0	2294	14	1082	0.004328	533.019	93.5614	2042.8	1230.86	0.971811	0.965342	0.957486	0.953327	0.945009	0.948244	0.897412	0.916821	0.929298	0.916821	0.914972	0.910813	0.924214	0.865527	0.893715	0.864603	0.904344	0.907116	0.890018	0.886784	1
2296	0	661	296	24	0	0	502.483	33.5229	669.652	51.5068	830.057	64.0609	0	0	1581.42	320.447	3744.76	860	7113.82	1683.68	2296	16	981	0.003924	560.938	96.4283	2369.52	1378.96	0.972477	0.964322	0.960245	0.95158	0.944444	0.946993	0.895515	0.91947	0.929664	0.914373	0.915902	0.909786	0.924057	0.864934	0.893986	0.862895	0.902141	0.904689	0.88736	0.885321	1
2296	25174	661	296	24	133.171	13.467	502.483	33.5229	669.652	51.5068	830.057	64.0609	30.4737	9.49388	1581.42	320.447	3744.76	860	7113.82	1683.68	2296	0	26155	0.10462	149.215	84.4341	118.205	518.572	0.972835	0.967788	0.94978	0.946129	0.935309	0.933474	0.882088	0.906213	0.93204	0.8909	0.907933	0.922577	0.919518	0.876028	0.885184	0.870465	0.89849	0.893615	0.877691	0.902944	1
2301	1003	469	238	17	348.132	18.4732	608.649	39.1543	777.685	56.2837	923.403	59.763	525.882	83.174	2800.91	551.388	5842.07	1259.8	9726.66	1817.08	2301	11	1727	0.006908	483.741	172.666	1966.91	2096.41	0.974522	0.9641	0.960046	0.952808	0.938911	0.944991	0.889404	0.911407	0.938911	0.900116	0.914302	0.916329	0.922988	0.875796	0.892588	0.863636	0.900405	0.890851	0.889114	0.8978	1
2302	901	276	38	0	392.982	22.7305	633.011	46.6424	771.374	50.1685	0	0	756.427	131.201	3160.98	698.122	5685.8	1150.27	0	0	2302	9	1215	0.00486	459.342	118.82	1456.82	1322	0.976132	0.964609	0.962963	0.951029	0.93251	0.94321	0.89465	0.906173	0.938683	0.89465	0.916872	0.920576	0.920988	0.883951	0.888477	0.871193	0.896296	0.886831	0.89177	0.899588	1
2306	621	229	33	0	488.86	29.4138	678.951	54.0496	813.507	65.1253	0	0	1453.11	260.981	3907.39	942.238	6709.56	1735.97	0	0	2306	14	883	0.003532	550.292	105.171	2286.06	1513.85	0.976784	0.963194	0.964326	0.95017	0.929219	0.948471	0.898641	0.906002	0.933182	0.895243	0.915629	0.920159	0.921857	0.879955	0.893545	0.869762	0.900906	0.881087	0.891846	0.896942	1
2308	0	545	213	33	0	0	506.868	34.7108	694.815	56.3817	827.377	63.8904	0	0	1624.11	336.018	4189.06	1014.25	7048.18	1787.68	2308	16	791	0.003164	570.85	107.52	2541.08	1626.74	0.978508	0.96713	0.965234	0.948167	0.929204	0.948167	0.894437	0.909608	0.932364	0.894437	0.917826	0.920354	0.920986	0.882427	0.891277	0.869153	0.904551	0.881163	0.887484	0.895702	1
2308	27564	545	213	33	134.521	13.5902	506.868	34.7108	694.815	56.3817	827.377	63.8904	31.4025	9.71886	1624.11	336.018	4189.06	1014.25	7048.18	1787.68	2308	0	28355	0.11342	146.693	75.2651	101.413	494.688	0.97623	0.968595	0.94419	0.941457	0.93957	0.92742	0.88577	0.908217	0.921919	0.88949	0.890072	0.913666	0.923647	0.874308	0.897866	0.888873	0.891677	0.890284	0.875207	0.895257	1
2313	1195	425	184	29	343.02	18.7774	608.262	40.0129	797.082	67.4156	940.575	62.8265	503.419	82.1442	2797.01	554.432	6323.15	1584.51	10288.4	2141.42	2313	10	1833	0.007332	459.553	173.773	1774.22	2218.04	0.978996	0.974905	0.95281	0.946809	0.934534	0.935897	0.883524	0.909711	0.930169	0.886798	0.908893	0.917894	0.923077	0.879705	0.897709	0.882433	0.8988	0.893617	0.876705	0.897709	1
2314	1090	255	27	1	385.751	23.1514	629.363	42.9597	814.045	60.1568	939.328	0	716.141	128.318	3099.78	631.645	6700.76	1475.17	10111.7	0	2314	8	1373	0.005492	439.822	112.997	1283.37	1277.52	0.97815	0.976693	0.950838	0.947196	0.938456	0.937363	0.88201	0.909323	0.93008	0.886016	0.907502	0.919155	0.922068	0.875091	0.901311	0.88638	0.899854	0.894392	0.877276	0.89512	1
2318	769	223	24	1	475.266	29.2182	670.007	47.3997	854.009	68.1095	1015.49	0	1336.36	245.605	3740.73	793.741	7753.86	1891.14	12763.1	0	2318	13	1017	0.004068	527.436	102.537	2026.25	1469.73	0.978859	0.976893	0.955261	0.948378	0.93707	0.93707	0.881514	0.911996	0.933137	0.885939	0.912488	0.924287	0.919862	0.877089	0.90118	0.887414	0.900688	0.896264	0.883972	0.893805	1
2320	0	673	208	22	0	0	489.012	32.9544	683.15	51.7858	878.127	78.2091	0	0	1458.42	293.868	3972.65	894.582	8464.87	2275.64	2320	15	903	0.003612	543.211	104.924	2208.26	1569.93	0.980066	0.978959	0.956257	0.947951	0.939092	0.939092	0.887043	0.910853	0.933001	0.880952	0.91196	0.921373	0.923034	0.87763	0.901993	0.890919	0.900886	0.895903	0.887597	0.893688	1
2320	29098	673	208	22	134.863	13.3585	489.012	32.9544	683.15	51.7858	878.127	78.2091	31.6057	9.64064	1458.42	293.868	3972.65	894.582	8464.87	2275.64	2320	0	30001	0.120004	147.154	73.2962	97.1207	461.071	0.970634	0.964235	0.938169	0.932969	0.938752	0.931952	0.893654	0.907736	0.910203	0.90217	0.877337	0.90912	0.91152	0.861955	0.893904	0.873621	0.888204	0.885687	0.876704	0.876671	1
2325	1270	482	176	20	332.083	18.0876	584.173	38.0336	781.879	59.4892	979.932	90.7049	456.938	74.2181	2478.3	484.791	5945.95	1339.04	11768.6	3290.43	2325	10	1948	0.007792	441.748	165.11	1569.15	2035.86	0.981006	0.972793	0.949179	0.935318	0.939168	0.931468	0.892454	0.904517	0.911191	0.88809	0.886294	0.915554	0.916581	0.866786	0.902721	0.884497	0.895021	0.890657	0.88039	0.88424	1
2326	1146	268	31	0	365.472	22.1404	598.063	45.4961	789.551	52.1735	0	0	609.587	110.5	2670.62	609.849	6095.52	1139.59	0	0	2326	8	1445	0.00578	417.708	109.518	1109.53	1135.81	0.980969	0.970934	0.949827	0.936678	0.938754	0.92872	0.89481	0.904844	0.910035	0.888927	0.884083	0.911073	0.917647	0.869204	0.9	0.881315	0.895502	0.887889	0.877163	0.880969	1
2330	772	225	25	0	476.328	27.4242	651.12	51.3669	845.839	59.4343	0	0	1343.45	230.622	3447	821.564	7499.28	1466.26	0	0	2330	13	1022	0.004088	523.848	95.0971	1957.14	1328.86	0.981409	0.970646	0.951076	0.938356	0.941781	0.930039	0.900196	0.911937	0.908513	0.892857	0.889432	0.912427	0.917319	0.872309	0.89726	0.881115	0.900196	0.885029	0.882094	0.884051	1
2332	0	678	206	23	0	0	497.519	32.4748	672.516	56.7547	863.576	74.846	0	0	1534.25	299.01	3806.47	969.711	8037.34	1930.97	2332	15	907	0.003628	546.548	98.0385	2215.23	1468.42	0.982359	0.971334	0.953142	0.939361	0.942117	0.929989	0.900772	0.911246	0.90849	0.896913	0.890849	0.909041	0.918964	0.875965	0.898567	0.881477	0.898015	0.883131	0.885336	0.885888	1
2332	28681	678	206	23	133.926	13.5502	497.519	32.4748	672.516	56.7547	863.576	74.846	30.9935	9.66438	1534.25	299.01	3806.47	969.711	8037.34	1930.97	2332	0	29588	0.118352	146.574	74.3756	97.9497	456.02	0.96507	0.964259	0.938658	0.941226	0.940229	0.941682	0.886728	0.91162	0.918092	0.90192	0.887792	0.902883	0.914864	0.849973	0.897695	0.858507	0.897408	0.887944	0.881202	0.876521	1
2337	1175	489	173	19	334.924	18.1064	596.156	39.3934	777.528	58.1072	974.913	86.43	468.66	75.9603	2634.16	517.804	5844.57	1305.72	11557.9	2865.85	2337	10	1856	0.007424	451.558	166.844	1653.82	2025.07	0.971175	0.96417	0.943427	0.942619	0.945851	0.94208	0.894935	0.905711	0.909213	0.898438	0.886315	0.905442	0.912446	0.864494	0.895205	0.873653	0.903556	0.881196	0.88847	0.873653	1
2338	1059	299	29	2	363.637	22.5128	604.374	42.6297	787.919	60.3543	1022.74	5.82329	600.806	112.649	2748.96	574.6	6086.75	1429.39	13038.6	221.722	2338	9	1389	0.005556	425.266	117.962	1195.67	1270.45	0.967603	0.964003	0.942045	0.940605	0.946004	0.944564	0.889849	0.902448	0.910727	0.898128	0.887329	0.906048	0.916127	0.860691	0.895248	0.87185	0.903528	0.884809	0.886609	0.86969	1
2342	676	239	25	2	459.052	28.7985	653.634	46.4549	835.404	70.67	1064.32	24.077	1205.33	227.688	3474.65	733.63	7274.59	1791.75	14707.3	992.414	2342	13	942	0.003768	519.693	108.361	1970.83	1531.76	0.973992	0.961783	0.943737	0.938429	0.94586	0.943206	0.892781	0.903397	0.907113	0.901274	0.895435	0.904459	0.915605	0.866773	0.894374	0.87845	0.902335	0.891189	0.886943	0.86465	1
2344	0	599	225	25	0	0	474.595	33.9264	671.407	52.2524	869.113	104.939	0	0	1335.95	285.644	3775.53	868.574	8370.68	3129.59	2344	15	849	0.003396	538.371	112.433	2189.63	1688.68	0.977032	0.962898	0.942874	0.93934	0.942285	0.943463	0.891048	0.902238	0.90636	0.901649	0.900471	0.906949	0.911661	0.866902	0.896349	0.878681	0.90636	0.88987	0.88457	0.868669	1
2344	29692	599	225	25	136.627	13.7185	474.595	33.9264	671.407	52.2524	869.113	104.939	32.8851	10.2278	1335.95	285.644	3775.53	868.574	8370.68	3129.59	2344	0	30541	0.122164	147.795	69.9735	92.8398	452.864	0.970646	0.966586	0.944386	0.945467	0.937085	0.93584	0.889706	0.90904	0.927638	0.893962	0.90557	0.90205	0.908484	0.873301	0.895845	0.870305	0.904898	0.890033	0.885809	0.891883	1
2349	1395	439	197	21	323.384	18.2651	565.138	39.877	768.205	58.612	943.979	108.043	422.402	71.9148	2249.69	475.223	5641.21	1265.32	10667.8	3794.85	2349	10	2052	0.008208	424.16	162.177	1419.2	1939.75	0.97271	0.965156	0.94615	0.944688	0.939327	0.938353	0.890351	0.900341	0.925439	0.899854	0.907895	0.903996	0.911306	0.866472	0.896199	0.869152	0.912768	0.888158	0.888158	0.884747	1
2350	1225	254	31	1	354.265	21.9192	579.33	48.5759	773.271	62.8703	951.319	0	555.707	103.308	2437.35	615.143	5766.64	1393.54	10502.2	0	2350	8	1511	0.006044	401.09	105.012	985.504	1070.1	0.973527	0.965586	0.944739	0.948048	0.942753	0.93812	0.891794	0.90139	0.930841	0.903706	0.909001	0.90503	0.913633	0.867306	0.893779	0.860688	0.914957	0.889477	0.886499	0.885837	1
2354	788	214	27	1	448.607	27.3617	626.728	53.6646	819.087	65.2555	984.798	0	1124.49	204.204	3085.13	784.711	6842.72	1600.08	11645.2	0	2354	13	1030	0.00412	495.846	97.5709	1691.96	1291.59	0.97233	0.966505	0.943204	0.947573	0.943204	0.941748	0.892233	0.907282	0.93301	0.899515	0.907282	0.900971	0.915049	0.871359	0.895631	0.858738	0.91699	0.896602	0.890291	0.884466	1
2356	0	693	197	26	0	0	467.959	31.1527	645.198	59.9511	837.191	71.6323	0	0	1278.36	253.542	3378.2	956.083	7327.61	1935.72	2356	15	916	0.003664	516.557	99.5829	1901.66	1396.44	0.97107	0.969432	0.941594	0.948144	0.945415	0.943777	0.893559	0.911572	0.936681	0.899017	0.908297	0.900655	0.915939	0.871725	0.892467	0.85917	0.916485	0.89738	0.89083	0.883734	1
2356	28998	693	197	26	139.184	13.4127	467.959	31.1527	645.198	59.9511	837.191	71.6323	34.6763	10.3631	1278.36	253.542	3378.2	956.083	7327.61	1935.72	2356	0	29914	0.119656	150.74	68.5952	91.8456	404.082	0.971418	0.9708	0.941131	0.950575	0.94185	0.946179	0.891305	0.911262	0.920639	0.881778	0.913569	0.912867	0.915742	0.873387	0.900264	0.881644	0.902337	0.899412	0.886692	0.889868	1
2361	1550	497	162	21	331.777	18.5229	563.36	35.3543	741.075	65.9772	921.905	74.8475	455.896	76.6245	2221.85	419.677	5098.62	1360.34	9748.26	2320.96	2361	9	2230	0.00892	418.681	144	1274.26	1622.6	0.970628	0.9713	0.942152	0.953812	0.939462	0.94574	0.892601	0.913004	0.930942	0.883408	0.914798	0.908072	0.91278	0.872646	0.896188	0.881166	0.902018	0.900448	0.886996	0.885202	1
2362	1384	276	29	3	368.703	22.6704	580.407	40.7764	760.362	72.1769	871.795	87.2305	626.04	115.502	2435.78	509.501	5522.08	1548.75	8331.11	2404.71	2362	8	1692	0.006768	410.841	96.9921	1018.82	1000.35	0.971336	0.97104	0.943558	0.95331	0.937943	0.949173	0.897754	0.912234	0.929669	0.882092	0.914303	0.906915	0.915485	0.878251	0.898936	0.886525	0.89805	0.902778	0.888298	0.88682	1
2366	959	231	24	3	455.011	27.4669	622.943	45.8498	812.612	79.1015	892.559	103.165	1172.91	212.898	3012.88	656.781	6743.7	1933.43	9028.09	3099.56	2366	12	1217	0.004868	495.017	88.8216	1651.38	1180.16	0.974528	0.971241	0.949877	0.954807	0.940016	0.950288	0.896467	0.91742	0.929745	0.88825	0.914544	0.908381	0.914133	0.877979	0.897699	0.887017	0.902219	0.900986	0.891947	0.887839	1
2368	0	847	217	25	0	0	472.678	30.9801	641.464	52.89	835.524	90.727	0	0	1316.82	262.01	3301.67	805.709	7378.53	2406.21	2368	14	1089	0.004356	514.641	91.8219	1851.49	1287.78	0.976584	0.971074	0.952709	0.955005	0.939853	0.952709	0.901286	0.91506	0.931589	0.890266	0.916437	0.911387	0.91506	0.876033	0.897612	0.885216	0.904959	0.899449	0.89348	0.887511	1
2368	25850	847	217	25	137.015	13.798	472.678	30.9801	641.464	52.89	835.524	90.727	33.171	10.3565	1316.82	262.01	3301.67	805.709	7378.53	2406.21	2368	0	26939	0.107756	152.281	77.8144	106.676	442.034	0.975389	0.970062	0.95113	0.941423	0.950277	0.938788	0.906882	0.917146	0.921675	0.886336	0.909629	0.915736	0.910446	0.8739	0.893816	0.874884	0.903003	0.865121	0.886614	0.882123	1
2373	1303	632	183	23	378.542	20.1261	591.722	36.6154	764.075	60.844	961.541	91.9881	675.37	107.892	2572.2	483.516	5560.24	1330.41	11136.8	3138.81	2373	10	2141	0.008564	480.686	142.783	1765.21	1850.09	0.97291	0.970341	0.952826	0.951658	0.946987	0.946987	0.900747	0.919664	0.925736	0.883466	0.913358	0.915227	0.91546	0.877861	0.903083	0.879028	0.897478	0.888136	0.893041	0.889071	1
2374	1200	371	39	1	413.821	24.3994	607.824	41.4449	785.831	57.3453	921.277	0	882.994	155.83	2793.64	574.452	6028.32	1313.3	9542.36	0	2374	9	1611	0.006444	467.819	100.898	1452.94	1157.22	0.973619	0.971757	0.954066	0.953755	0.950962	0.945065	0.895717	0.920546	0.922719	0.883302	0.913408	0.917443	0.914339	0.883613	0.902855	0.88113	0.897579	0.883923	0.891993	0.890751	1
2378	833	307	35	0	517.5	29.6078	657.223	45.76	840.119	72.2848	0	0	1720.72	294.222	3529.86	732.027	7405.32	1930.16	0	0	2378	13	1175	0.0047	563.616	86.0154	2362.74	1310.68	0.974894	0.971489	0.957872	0.955319	0.949787	0.949787	0.894468	0.920851	0.922553	0.882128	0.914894	0.920426	0.914043	0.881702	0.900851	0.878723	0.901277	0.89234	0.891915	0.886383	1
2380	0	738	286	35	0	0	541.266	34.472	682.887	50.3238	858.451	76.5425	0	0	1972.25	376.112	3964.47	868.587	7910.5	2115.6	2380	16	1059	0.004236	589.996	89.8479	2706.54	1465.74	0.975449	0.974032	0.956563	0.955619	0.954202	0.949953	0.895656	0.922096	0.923041	0.882436	0.914542	0.921624	0.915014	0.879131	0.901794	0.880076	0.901322	0.894712	0.89424	0.883381	1
2380	29946	738	286	35	140.696	13.6495	541.266	34.472	682.887	50.3238	858.451	76.5425	35.825	10.7027	1972.25	376.112	3964.47	868.587	7910.5	2115.6	2380	0	31005	0.12402	156.042	84.3517	127.045	555.691	0.975327	0.962861	0.948782	0.936059	0.935914	0.925867	0.905789	0.905547	0.915659	0.888228	0.905693	0.900016	0.902209	0.870408	0.905628	0.874311	0.897468	0.878632	0.880568	0.883374	1
2385	1752	578	233	29	350.526	18.5916	643.869	40.853	788.803	54.7916	980.977	78.946	536.766	85.6483	3311.88	623.053	6087.72	1256.4	11732.2	2817.13	2385	10	2592	0.010368	462.391	171.273	1779.84	2160.2	0.976466	0.969715	0.953704	0.944637	0.950617	0.939043	0.901042	0.917245	0.917824	0.88561	0.902392	0.908565	0.911073	0.880208	0.902006	0.873071	0.903356	0.882137	0.888117	0.882523	1
2386	1604	323	23	1	400.693	23.25	665.01	45.912	800.982	64.959	1064.33	0	801.684	139.672	3655.55	759.117	6405.94	1550.31	14685.3	0	2386	8	1951	0.007804	449.512	110.186	1347.34	1288.21	0.97796	0.967709	0.952588	0.941056	0.948488	0.93593	0.904408	0.916709	0.916197	0.889288	0.900051	0.904664	0.911584	0.875448	0.904664	0.868529	0.899795	0.875448	0.890056	0.882112	1
2390	1116	278	20	1	480.569	28.7294	702.702	53.0167	846.095	72.7185	1120.73	0	1380.58	247.509	4321.82	987.008	7563	1942.01	17134.3	0	2390	12	1415	0.00566	529.829	103.555	2056.95	1500.26	0.976678	0.966431	0.957244	0.938516	0.94947	0.938869	0.90318	0.916961	0.924735	0.885866	0.907067	0.908481	0.909894	0.880919	0.904594	0.867491	0.900353	0.878092	0.89258	0.881272	1
2392	0	997	266	20	0	0	491.802	33.1225	716.075	58.8289	870.791	101.913	0	0	1483.42	300.053	4586.37	1141.45	8396.63	3008.36	2392	14	1283	0.005132	544.207	107.948	2234.51	1630.41	0.978566	0.966095	0.957911	0.939984	0.953624	0.938036	0.90569	0.91894	0.925175	0.885425	0.907638	0.909977	0.909587	0.879969	0.904521	0.867498	0.902572	0.879579	0.89244	0.881528	1
2392	27876	997	266	20	136.655	13.3868	491.802	33.1225	716.075	58.8289	870.791	101.913	32.8571	9.93911	1483.42	300.053	4586.37	1141.45	8396.63	3008.36	2392	0	29159	0.116636	154.587	87.5834	129.73	566.528	0.974125	0.959395	0.940293	0.942093	0.944305	0.934497	0.891131	0.906307	0.920522	0.893035	0.915001	0.907181	0.89859	0.871943	0.887942	0.867091	0.907439	0.881289	0.872235	0.865993	1
2397	1323	720	230	19	347.054	19.3147	595.884	40.173	821.92	64.3811	972.007	118.941	521.477	87.2576	2632.09	533.941	6910.8	1650.17	11709.5	4488.28	2397	11	2292	0.009168	478.054	171.496	1918.4	2261.95	0.97993	0.965969	0.943499	0.941972	0.938918	0.936082	0.888525	0.914267	0.917321	0.890052	0.90925	0.907286	0.904232	0.876309	0.898997	0.868019	0.900087	0.885035	0.879799	0.878709	1
2398	1185	433	35	3	379.847	23.4997	610.441	45.2775	838.595	64.9193	888.252	28.9543	684.345	126.28	2836.81	633.022	7333.27	1658.57	8583.79	851.894	2398	9	1656	0.006624	450.758	121.709	1402	1385.44	0.980374	0.967995	0.941727	0.939915	0.936896	0.936292	0.88436	0.915761	0.913647	0.889493	0.907911	0.906401	0.90308	0.87349	0.894022	0.868659	0.90157	0.884662	0.878925	0.875	1
2402	825	368	32	2	496.806	29.3605	669.974	52.5604	899.326	69.3179	987.344	39.3794	1524.24	268.836	3753.14	893.608	9034.81	2027.57	11790.7	1398.74	2402	14	1227	0.004908	560.039	105.589	2405.33	1659.85	0.979218	0.97066	0.94132	0.944173	0.939283	0.937653	0.886308	0.915648	0.910758	0.891606	0.90383	0.909128	0.904645	0.867563	0.896088	0.872046	0.903015	0.885086	0.884271	0.874491	1
2404	0	726	340	34	0	0	519.401	33.8184	694.88	55.8816	929.738	79.2057	0	0	1744.61	338.694	4189.18	1018.84	10015.5	2435.84	2404	16	1100	0.0044	586.323	110.261	2755.85	1875.87	0.978182	0.971818	0.941364	0.943636	0.936818	0.937273	0.893182	0.914545	0.910909	0.894545	0.905909	0.911364	0.905455	0.872273	0.897727	0.871818	0.903182	0.884091	0.886818	0.875	1
[truncated: 2 more columns]
