# Supplementary material for: IBSEM: An Individual-Based Atlantic Salmon Population Model
Source: PLoS One. 2015 Sep 18;10(9):e0138444. doi: 10.1371/journal.pone.0138444 (PMC4575158; doi:10.1371/journal.pone.0138444)
Supplement: S1 Minimal dataset — (ZIP) [file pone.0138444.s003.zip › temp/scenario 1/wild - 4/runFiles/results/embryo.txt]

month	averageAge	popSize	density	averageLength	stDevLength	averageWeight	stDevWeight	allele_0_0_Frequency	allele_0_1_Frequency	allele_0_2_Frequency	allele_0_3_Frequency	allele_0_4_Frequency	allele_0_5_Frequency	allele_0_6_Frequency	allele_0_7_Frequency	allele_0_8_Frequency	allele_0_9_Frequency	allele_0_10_Frequency	allele_0_11_Frequency	allele_0_12_Frequency	allele_0_13_Frequency	allele_0_14_Frequency	allele_0_15_Frequency	allele_0_16_Frequency	allele_0_17_Frequency	allele_0_18_Frequency	allele_0_19_Frequency	allele_0_20_Frequency	genotypicValueAverage	genotypicValueStDev
16	0	743848	2.97539	23.0451	0.838039	0.157388	0.0170742	0.910939	0.883742	0.89282	0.862864	0.890592	0.927533	0.89713	0.888792	0.896625	0.899184	0.903726	0.886274	0.895529	0.88821	0.900201	0.896019	0.896904	0.895702	0.883712	0.899687	1	0.894595	0.062367
28	0	341305	1.36522	23.1257	0.844126	0.159042	0.0173255	0.889641	0.90579	0.91312	0.900605	0.900776	0.904084	0.91507	0.87671	0.8926	0.842581	0.912745	0.911541	0.891812	0.900898	0.9049	0.90419	0.857481	0.853017	0.851914	0.887206	1	0.897263	0.0626521
40	0	380371	1.52148	22.5694	0.817555	0.147879	0.0160125	0.910264	0.889384	0.872463	0.919047	0.895605	0.887427	0.877743	0.90061	0.897158	0.909007	0.895556	0.90735	0.881705	0.920496	0.903791	0.888773	0.908196	0.862787	0.881367	0.899041	1	0.896084	0.0614435
52	0	574910	2.29964	22.8227	0.838058	0.152907	0.0167383	0.894841	0.889419	0.903389	0.90828	0.905078	0.913954	0.903788	0.891815	0.883941	0.88878	0.911612	0.890898	0.87058	0.903252	0.894156	0.902124	0.877293	0.90582	0.865388	0.895791	1	0.89789	0.0616552
64	0	481101	1.9244	22.8047	0.872818	0.152601	0.0174556	0.890926	0.915872	0.901153	0.917422	0.924109	0.894382	0.884215	0.89883	0.904989	0.89111	0.905409	0.900253	0.907623	0.901014	0.892252	0.888401	0.914694	0.889962	0.8542	0.916322	1	0.902698	0.0627598
76	0	542478	2.16991	22.748	0.85941	0.151453	0.0171014	0.887443	0.894851	0.888036	0.908897	0.877339	0.914397	0.907217	0.881225	0.882115	0.880375	0.897906	0.874109	0.900427	0.90136	0.890997	0.89432	0.899125	0.880506	0.884214	0.89382	1	0.892697	0.0673263
88	0	668286	2.67314	22.9035	0.844985	0.154534	0.017002	0.882019	0.883024	0.902088	0.88367	0.896622	0.899394	0.897203	0.884515	0.903321	0.86813	0.890994	0.897064	0.89546	0.899093	0.902967	0.872757	0.863484	0.895046	0.856683	0.881096	1	0.88958	0.0653213
100	0	533932	2.13573	22.8098	0.868186	0.152695	0.0173634	0.9016	0.878323	0.886119	0.880489	0.903957	0.921325	0.866612	0.90618	0.898634	0.857693	0.90707	0.914755	0.890437	0.892877	0.889058	0.883538	0.859471	0.868319	0.888662	0.895457	1	0.891386	0.0664476
112	0	561815	2.24726	22.8825	0.85278	0.154124	0.0171443	0.895667	0.89362	0.885902	0.897562	0.88212	0.899995	0.886813	0.892939	0.863352	0.87236	0.899571	0.917566	0.87777	0.887439	0.922186	0.900456	0.878277	0.892287	0.856017	0.892044	1	0.890753	0.0664708
124	0	542627	2.17051	22.8226	0.85987	0.152938	0.0172071	0.902199	0.885083	0.910295	0.885279	0.918774	0.907088	0.880167	0.897489	0.892213	0.862214	0.884343	0.883554	0.901071	0.907956	0.878085	0.89757	0.872428	0.896046	0.843651	0.918106	1	0.895065	0.0623274
136	0	589572	2.35829	22.8281	0.856272	0.153041	0.0171341	0.851467	0.881925	0.891493	0.898158	0.888358	0.867465	0.891872	0.884856	0.888724	0.866687	0.898668	0.884899	0.899009	0.896533	0.892254	0.877694	0.880105	0.886803	0.86844	0.894482	1	0.881472	0.0704027
148	0	558789	2.23516	22.8523	0.832518	0.15349	0.0166818	0.880173	0.896299	0.901125	0.902808	0.90589	0.899568	0.894385	0.885648	0.884143	0.8925	0.909373	0.887572	0.877873	0.910397	0.905436	0.886895	0.888902	0.863546	0.867718	0.881502	1	0.893892	0.0655597
160	0	506254	2.02502	22.8493	0.874117	0.153493	0.0175258	0.878039	0.895453	0.870538	0.891934	0.908281	0.900031	0.883223	0.908525	0.875035	0.879114	0.889617	0.887723	0.91121	0.890378	0.910218	0.907776	0.864035	0.894224	0.870687	0.878076	1	0.889134	0.0657078
172	0	538659	2.15464	22.8336	0.863867	0.153164	0.0173129	0.894791	0.890198	0.889483	0.861447	0.916093	0.896781	0.875703	0.916631	0.900809	0.858788	0.911291	0.903444	0.896362	0.897042	0.898414	0.898216	0.878459	0.883005	0.887179	0.873419	1	0.891628	0.0667257
184	0	571968	2.28787	22.8496	0.866778	0.153487	0.0173816	0.868619	0.905534	0.914274	0.891564	0.900522	0.908504	0.888291	0.910937	0.883368	0.878056	0.895796	0.909501	0.894366	0.874545	0.907461	0.884521	0.894074	0.889789	0.879664	0.885492	1	0.894624	0.0660843
196	0	608830	2.43532	22.863	0.870469	0.153761	0.0174855	0.870975	0.887208	0.917691	0.888798	0.903458	0.869194	0.880919	0.898169	0.890237	0.852466	0.893122	0.886204	0.872579	0.903977	0.894462	0.879315	0.889326	0.896264	0.843681	0.883785	1	0.887191	0.066209
208	0	644865	2.57946	22.8415	0.862113	0.153319	0.0172824	0.873992	0.882403	0.892752	0.882102	0.871506	0.88554	0.882378	0.856912	0.869515	0.878917	0.865915	0.892588	0.882451	0.903743	0.900088	0.869318	0.882767	0.888481	0.849715	0.879749	1	0.879635	0.0719741
220	0	531955	2.12782	22.8359	0.868208	0.153214	0.0173898	0.882658	0.902129	0.884563	0.888991	0.900481	0.913156	0.87316	0.88943	0.865334	0.883919	0.908492	0.89598	0.904695	0.890633	0.915699	0.898596	0.887414	0.878135	0.856343	0.881175	1	0.891023	0.0643414
232	0	436239	1.74496	22.7716	0.871931	0.15194	0.0173816	0.860706	0.883745	0.874031	0.890779	0.914941	0.892507	0.92351	0.892292	0.872823	0.867747	0.88243	0.911882	0.872595	0.904837	0.899847	0.885205	0.857083	0.871086	0.876694	0.87578	1	0.885399	0.0685949
244	0	466545	1.86618	22.6341	0.840074	0.149177	0.0165389	0.871066	0.882768	0.906049	0.869502	0.904617	0.902387	0.889229	0.903142	0.876686	0.875991	0.911126	0.90678	0.881963	0.893734	0.913689	0.8684	0.877937	0.890352	0.86591	0.862229	1	0.888189	0.0660504
256	0	543434	2.17374	22.7946	0.855721	0.152372	0.0170829	0.878354	0.890391	0.901371	0.884842	0.878784	0.904776	0.877139	0.915001	0.886972	0.863891	0.910041	0.903194	0.876013	0.8809	0.903572	0.865157	0.869682	0.881807	0.84842	0.883814	1	0.888138	0.0654642
268	0	585419	2.34168	22.8479	0.868161	0.153456	0.0174384	0.86804	0.882558	0.904616	0.915227	0.886302	0.909625	0.886514	0.899325	0.876798	0.861168	0.883531	0.901982	0.880078	0.912585	0.896641	0.854669	0.879221	0.888423	0.847871	0.887528	1	0.888773	0.067229
280	0	568157	2.27263	22.8265	0.859586	0.153015	0.0172074	0.91963	0.899919	0.884381	0.896406	0.919379	0.896054	0.878308	0.875751	0.862998	0.887099	0.86037	0.89021	0.892972	0.916315	0.899498	0.879998	0.882742	0.899429	0.852788	0.88629	1	0.894923	0.0632227
292	0	581512	2.32605	22.8905	0.863515	0.154302	0.0173772	0.87277	0.902438	0.896308	0.890068	0.924916	0.872993	0.88505	0.876432	0.887956	0.86235	0.896385	0.903742	0.897198	0.887422	0.907666	0.872245	0.864112	0.888539	0.869758	0.882829	1	0.889372	0.064148
304	0	477669	1.91068	22.8055	0.851684	0.152584	0.0170272	0.852052	0.909553	0.907448	0.888802	0.884244	0.890257	0.882118	0.913513	0.878826	0.84506	0.900773	0.892356	0.87556	0.912558	0.914482	0.877032	0.869342	0.876804	0.849988	0.880606	1	0.886656	0.0673296
316	0	504986	2.01994	22.7746	0.852072	0.151969	0.0169569	0.857366	0.880506	0.894912	0.874627	0.8991	0.877482	0.911654	0.894266	0.880956	0.878526	0.91932	0.866141	0.879284	0.889347	0.901237	0.86929	0.892925	0.86541	0.882531	0.872247	1	0.883083	0.0659207
328	0	493719	1.97488	22.7507	0.867276	0.151519	0.0172542	0.874047	0.893275	0.900894	0.906403	0.901694	0.887171	0.879596	0.897121	0.879414	0.849552	0.873077	0.894834	0.891283	0.89792	0.883231	0.873001	0.86404	0.903866	0.869464	0.881863	1	0.888213	0.0650932
340	0	431693	1.72677	22.6515	0.842619	0.149523	0.0165928	0.890056	0.898018	0.896776	0.897073	0.89876	0.896738	0.873785	0.88086	0.88236	0.853773	0.855457	0.875727	0.894327	0.892004	0.881786	0.843009	0.885844	0.88745	0.836113	0.88935	1	0.887559	0.0648248
352	0	422348	1.68939	22.6835	0.853596	0.150168	0.0168795	0.901331	0.859873	0.904016	0.897944	0.930875	0.884231	0.895855	0.884551	0.880452	0.855136	0.874339	0.865335	0.890482	0.902406	0.869022	0.865861	0.864217	0.88046	0.846409	0.897934	1	0.888836	0.0654421
364	0	477325	1.9093	22.7072	0.850518	0.150632	0.0168538	0.849954	0.90576	0.892148	0.903403	0.892238	0.870178	0.885644	0.88716	0.902956	0.848676	0.887286	0.874409	0.895761	0.892798	0.907908	0.87748	0.863789	0.907934	0.861811	0.873687	1	0.884247	0.068245
376	0	516124	2.0645	22.8091	0.828193	0.15262	0.0165301	0.882608	0.897266	0.891318	0.89828	0.897777	0.899638	0.88806	0.890891	0.877874	0.824052	0.889866	0.855346	0.880249	0.900706	0.877409	0.861743	0.876704	0.864058	0.851342	0.876498	1	0.886307	0.0676029
388	0	555038	2.22015	22.8837	0.871958	0.154178	0.0175507	0.881767	0.868023	0.903552	0.893859	0.908023	0.862025	0.856467	0.894736	0.850503	0.856235	0.884805	0.848407	0.885814	0.890085	0.844884	0.857959	0.865043	0.900111	0.871552	0.85589	1	0.87915	0.0640092
400	0	615185	2.46074	22.8895	0.871489	0.154295	0.0175525	0.879198	0.889777	0.863011	0.890251	0.894214	0.868397	0.89893	0.892602	0.880662	0.85122	0.860363	0.893355	0.903531	0.906536	0.861682	0.884517	0.87478	0.906569	0.861468	0.87318	1	0.881872	0.0650348
412	0	583276	2.3331	22.8407	0.85388	0.15329	0.0171127	0.873257	0.887781	0.901101	0.916338	0.908095	0.896308	0.882742	0.886423	0.875251	0.85852	0.884787	0.874416	0.866916	0.874086	0.869175	0.863254	0.891561	0.900761	0.843736	0.871505	1	0.887606	0.0655436
424	0	545981	2.18392	22.8146	0.863642	0.152784	0.0172766	0.909438	0.891218	0.883395	0.889902	0.918666	0.877248	0.887042	0.880717	0.882156	0.822265	0.878676	0.847327	0.8851	0.909299	0.848964	0.849518	0.846486	0.88291	0.857409	0.882813	1	0.886435	0.0646891
436	0	602476	2.4099	22.9141	0.866446	0.154781	0.0174751	0.888725	0.878491	0.891587	0.885602	0.905686	0.864067	0.896435	0.869211	0.883569	0.860467	0.890203	0.867289	0.900248	0.904175	0.88185	0.865366	0.867385	0.879369	0.835484	0.860599	1	0.883675	0.0683963
448	0	633647	2.53459	22.877	0.880191	0.154056	0.0177092	0.881615	0.887189	0.895573	0.896196	0.880348	0.882188	0.877657	0.90451	0.874715	0.835837	0.902475	0.867691	0.871975	0.923464	0.87922	0.871312	0.865348	0.903531	0.870108	0.876605	1	0.884635	0.0650403
460	0	547900	2.1916	22.8003	0.86634	0.152502	0.0173039	0.856425	0.886855	0.870952	0.893714	0.901171	0.876229	0.891187	0.889063	0.853469	0.840514	0.884247	0.861283	0.892302	0.903857	0.852663	0.867539	0.844745	0.907638	0.86181	0.850227	1	0.87675	0.0674912
472	0	548269	2.19308	22.7968	0.858744	0.152421	0.0171464	0.856524	0.886366	0.886023	0.895052	0.905054	0.866174	0.897859	0.891767	0.88403	0.839523	0.885193	0.88585	0.883699	0.896773	0.871302	0.862394	0.870729	0.898024	0.852372	0.852531	1	0.880713	0.0686237
484	0	511877	2.04751	22.7245	0.877369	0.151014	0.0174185	0.888616	0.891747	0.868242	0.897207	0.913945	0.842919	0.881375	0.880179	0.878064	0.863676	0.870161	0.871126	0.860027	0.887809	0.873084	0.835692	0.854656	0.898749	0.839215	0.867298	1	0.880292	0.0646216
496	0	586202	2.34481	22.7604	0.851812	0.151687	0.0169687	0.881067	0.88637	0.887236	0.881505	0.898416	0.88767	0.893935	0.865337	0.875046	0.827431	0.880099	0.868563	0.891758	0.894625	0.857483	0.863078	0.844003	0.873083	0.827098	0.88501	1	0.88033	0.0671079
508	0	611600	2.4464	22.834	0.856543	0.153161	0.0171474	0.880887	0.867205	0.901689	0.870722	0.891582	0.859848	0.870383	0.89611	0.880055	0.8426	0.858408	0.865168	0.881321	0.888652	0.877175	0.880873	0.856034	0.896375	0.835224	0.882436	1	0.876874	0.0689516
520	0	517619	2.07048	22.8609	0.860392	0.153704	0.0172643	0.867846	0.856061	0.879386	0.867306	0.892318	0.877995	0.865892	0.892468	0.848623	0.839675	0.884356	0.853929	0.893552	0.915698	0.857679	0.852593	0.862219	0.903971	0.819925	0.860399	1	0.870615	0.0686901
532	0	552831	2.21132	22.8467	0.857054	0.153416	0.0171883	0.857118	0.853677	0.876123	0.88255	0.895879	0.871492	0.874852	0.915483	0.874841	0.85307	0.891791	0.860839	0.893808	0.88568	0.887338	0.874757	0.867959	0.909084	0.856084	0.900093	1	0.87455	0.0692207
544	0	562783	2.25113	22.8452	0.850421	0.153375	0.0170363	0.872695	0.869084	0.857168	0.902694	0.903389	0.881803	0.901934	0.868025	0.885963	0.839107	0.87706	0.868928	0.876154	0.88109	0.86116	0.866683	0.835048	0.893454	0.847415	0.853956	1	0.876594	0.0670267
556	0	519644	2.07858	22.8064	0.870278	0.15263	0.0173933	0.872375	0.881063	0.890892	0.902033	0.860468	0.859185	0.915216	0.88259	0.868789	0.840142	0.877395	0.863508	0.871497	0.896908	0.870519	0.85666	0.854159	0.888699	0.819769	0.882494	1	0.877718	0.0664448
568	0	475233	1.90093	22.7576	0.851347	0.15163	0.0169342	0.882505	0.845879	0.892496	0.892715	0.898093	0.875826	0.890208	0.870286	0.87573	0.81133	0.854158	0.858648	0.865435	0.876254	0.883131	0.860982	0.812667	0.898465	0.830929	0.852708	1	0.873572	0.0678342
580	0	555341	2.22136	22.7572	0.844459	0.151613	0.0167949	0.88264	0.84371	0.874032	0.87966	0.891718	0.850336	0.869667	0.883906	0.880765	0.83467	0.863785	0.85277	0.871892	0.897655	0.868942	0.852315	0.861151	0.876737	0.821754	0.878042	1	0.869283	0.0717951
592	0	560895	2.24358	22.8164	0.854017	0.152805	0.0170574	0.885228	0.866361	0.879592	0.853871	0.888674	0.875811	0.856335	0.885797	0.846256	0.843251	0.873027	0.869931	0.876123	0.899409	0.849419	0.858699	0.86724	0.898807	0.838098	0.88818	1	0.871591	0.0687002
604	0	467379	1.86952	22.7418	0.854822	0.151324	0.0169901	0.872812	0.838123	0.877526	0.88072	0.907085	0.875643	0.898735	0.88862	0.896382	0.86704	0.869704	0.883047	0.871046	0.873518	0.864667	0.852778	0.850666	0.902801	0.856441	0.870133	1	0.875384	0.0704271
616	0	489548	1.95819	22.7545	0.844713	0.151559	0.0167979	0.862119	0.839121	0.87954	0.890474	0.861057	0.873242	0.912303	0.887688	0.864227	0.828322	0.867158	0.856888	0.875231	0.883563	0.840357	0.860642	0.839149	0.8868	0.834396	0.877585	1	0.86776	0.0694281
628	0	530828	2.12331	22.8104	0.864612	0.1527	0.0172885	0.892896	0.860241	0.866036	0.899485	0.869568	0.877801	0.890395	0.893196	0.881465	0.839109	0.887093	0.856875	0.840055	0.885444	0.859531	0.848052	0.849411	0.891065	0.844538	0.867317	1	0.875646	0.0702813
640	0	486456	1.94582	22.7407	0.851016	0.151294	0.0168969	0.907883	0.832852	0.883765	0.895675	0.879293	0.873199	0.90068	0.87788	0.888759	0.848552	0.855175	0.85202	0.877967	0.894866	0.838891	0.8714	0.834505	0.889918	0.824128	0.848154	1	0.876279	0.0669753
652	0	551078	2.20431	22.7874	0.850391	0.152222	0.0169592	0.887094	0.844929	0.871645	0.900953	0.89687	0.848217	0.881642	0.877893	0.884182	0.820627	0.870546	0.838352	0.87181	0.895048	0.858045	0.848505	0.842223	0.869784	0.82694	0.871264	1	0.871278	0.0681001
664	0	555234	2.22094	22.7595	0.854613	0.151674	0.017013	0.874228	0.861997	0.894142	0.876729	0.881472	0.853656	0.903807	0.891288	0.870587	0.870379	0.865578	0.853351	0.874027	0.884752	0.855003	0.842994	0.856155	0.90247	0.824073	0.878035	1	0.874708	0.0683535
676	0	570962	2.28385	22.835	0.849401	0.15317	0.0170038	0.868676	0.842151	0.898835	0.881702	0.892213	0.876953	0.891523	0.896224	0.862909	0.81579	0.864548	0.877915	0.866532	0.884833	0.859182	0.858488	0.854113	0.88162	0.847936	0.879318	1	0.872722	0.0694093
688	0	504283	2.01713	22.764	0.852272	0.151758	0.0169585	0.86377	0.836795	0.892192	0.90399	0.890105	0.882517	0.90313	0.895617	0.877444	0.842912	0.877218	0.87852	0.864304	0.888394	0.846611	0.856901	0.850098	0.881805	0.83497	0.885824	1	0.875315	0.0693896
700	0	601219	2.40488	22.8113	0.863461	0.152718	0.0172676	0.902045	0.885414	0.89742	0.885138	0.883389	0.881677	0.90034	0.878742	0.878506	0.836998	0.895006	0.835532	0.85625	0.878813	0.838566	0.866657	0.847428	0.91884	0.835784	0.851285	1	0.883144	0.0638585
712	0	611597	2.44639	22.7958	0.852143	0.152391	0.0170112	0.887015	0.834769	0.890322	0.86676	0.886441	0.857308	0.882777	0.873271	0.87617	0.835078	0.877995	0.860603	0.8536	0.900577	0.840333	0.871292	0.845017	0.881958	0.813581	0.869027	1	0.869237	0.070233
724	0	619493	2.47797	22.8836	0.862013	0.154162	0.0173456	0.91595	0.855443	0.866268	0.869224	0.892317	0.865754	0.865839	0.885139	0.882226	0.81822	0.864877	0.841031	0.877958	0.887232	0.843402	0.828852	0.870297	0.892808	0.833043	0.891839	1	0.873565	0.0663752
736	0	606199	2.4248	22.8425	0.867635	0.153346	0.0173982	0.880087	0.874662	0.872024	0.876075	0.904022	0.837628	0.907646	0.88995	0.883382	0.833179	0.880184	0.886289	0.880345	0.903344	0.850243	0.861952	0.849452	0.890449	0.84268	0.874363	1	0.876796	0.0686603
748	0	566256	2.26502	22.9023	0.854689	0.154526	0.0172065	0.870903	0.822536	0.887738	0.870617	0.886832	0.8756	0.915042	0.889003	0.88081	0.816636	0.89404	0.87868	0.870838	0.892879	0.874519	0.878034	0.848417	0.898914	0.818541	0.871321	1	0.87126	0.068148
760	0	527033	2.10813	22.7478	0.867108	0.151461	0.0172593	0.880825	0.863606	0.904409	0.870451	0.878252	0.877011	0.90559	0.900348	0.872202	0.841848	0.88965	0.851581	0.891546	0.8924	0.836742	0.846321	0.870874	0.889343	0.842845	0.864634	1	0.878484	0.0648213
772	0	651653	2.60661	22.8428	0.840136	0.15331	0.0168276	0.883803	0.867119	0.882967	0.860799	0.882455	0.884557	0.872778	0.862295	0.870016	0.817786	0.885106	0.82741	0.854686	0.890097	0.833502	0.867721	0.872115	0.883166	0.840028	0.867574	1	0.87052	0.0688392
784	0	671881	2.68752	22.8218	0.848772	0.152905	0.0169723	0.883069	0.863883	0.856229	0.878474	0.880115	0.871154	0.861328	0.857994	0.877834	0.838502	0.85381	0.867128	0.883652	0.891122	0.841902	0.846386	0.867836	0.875477	0.82094	0.87352	1	0.868223	0.0694931
796	0	653286	2.61314	22.8928	0.881702	0.154376	0.0177666	0.899444	0.864937	0.86628	0.900965	0.858808	0.847212	0.90167	0.881276	0.885682	0.813979	0.8534	0.846249	0.854453	0.86923	0.85109	0.875714	0.866016	0.899194	0.851169	0.870778	1	0.872965	0.0681503
808	0	666165	2.66466	22.8236	0.841337	0.152929	0.0168247	0.883208	0.852865	0.87094	0.879686	0.898425	0.84386	0.901822	0.892229	0.868349	0.819223	0.865014	0.859828	0.8843	0.895247	0.850595	0.86695	0.860532	0.896677	0.829622	0.885022	1	0.87223	0.0705875
820	0	692817	2.77127	22.8837	0.850171	0.154146	0.0170808	0.876589	0.85768	0.900547	0.855094	0.894039	0.869051	0.912945	0.913707	0.871823	0.828825	0.880186	0.85704	0.868428	0.889981	0.849355	0.862735	0.860424	0.87402	0.823818	0.870901	1	0.875856	0.0653738
832	0	553242	2.21297	22.7838	0.867868	0.152176	0.0173103	0.868364	0.865026	0.897502	0.889064	0.898621	0.868247	0.89405	0.86556	0.881331	0.828418	0.881953	0.830796	0.897206	0.878753	0.841871	0.850254	0.869377	0.891114	0.821665	0.867249	1	0.875261	0.0679644
844	0	540254	2.16102	22.6779	0.849254	0.150051	0.0168099	0.874875	0.890646	0.88015	0.871728	0.895882	0.872448	0.861486	0.865026	0.879208	0.838746	0.869548	0.852254	0.852318	0.888887	0.831141	0.851282	0.875158	0.884063	0.822655	0.869901	1	0.873518	0.0702039
856	0	551736	2.20694	22.7623	0.841688	0.151709	0.0167415	0.888612	0.870267	0.881197	0.882006	0.849721	0.852475	0.864243	0.849458	0.888026	0.847184	0.85976	0.837879	0.876023	0.892757	0.857649	0.854869	0.876928	0.905532	0.845936	0.867718	1	0.869955	0.0674623
868	0	602108	2.40843	22.8226	0.850461	0.152923	0.0170198	0.886849	0.878824	0.872126	0.867987	0.886329	0.843473	0.881757	0.89526	0.836675	0.833515	0.857717	0.846572	0.858919	0.863328	0.855374	0.830798	0.852857	0.888453	0.838188	0.87724	1	0.869635	0.0709371
880	0	553621	2.21448	22.8363	0.845151	0.153189	0.0169246	0.877025	0.857417	0.896685	0.860078	0.880808	0.8565	0.89672	0.887268	0.866764	0.832287	0.855984	0.83325	0.863555	0.872428	0.855508	0.881021	0.861138	0.878642	0.825091	0.877571	1	0.870164	0.0685377
892	0	548952	2.19581	22.9043	0.869016	0.154588	0.017508	0.838013	0.885479	0.874545	0.872363	0.891511	0.869641	0.910402	0.848908	0.879531	0.849673	0.865684	0.852706	0.874089	0.877845	0.844735	0.824824	0.848925	0.877119	0.802505	0.881997	1	0.86838	0.0697637
904	0	490488	1.96195	22.7881	0.871191	0.152266	0.0174082	0.881813	0.839076	0.856833	0.863368	0.881515	0.842074	0.883741	0.875147	0.866954	0.83792	0.858782	0.837103	0.886498	0.911192	0.80843	0.851189	0.842294	0.914508	0.838085	0.856492	1	0.862784	0.0764186
916	0	589486	2.35794	22.7915	0.852276	0.152305	0.0169906	0.90505	0.890497	0.870106	0.889581	0.885206	0.849861	0.866693	0.870165	0.869345	0.850384	0.871985	0.838142	0.832292	0.863422	0.865846	0.847249	0.875197	0.885585	0.839227	0.852579	1	0.875919	0.0658985
928	0	536588	2.14635	22.6873	0.83479	0.150216	0.0164967	0.886352	0.876342	0.860827	0.859323	0.884802	0.829014	0.865775	0.88368	0.854163	0.814958	0.856392	0.827184	0.865721	0.864049	0.855996	0.859922	0.843948	0.902499	0.845193	0.853642	1	0.864572	0.0707287
940	0	583313	2.33325	22.7716	0.848367	0.151904	0.0168878	0.865915	0.866554	0.897523	0.852373	0.851916	0.873343	0.890265	0.877017	0.878331	0.833518	0.876907	0.828176	0.874871	0.870265	0.873537	0.846691	0.855012	0.887049	0.848458	0.882213	1	0.868396	0.071764
952	0	551625	2.2065	22.822	0.857992	0.152923	0.0171667	0.868374	0.863328	0.871493	0.900844	0.87416	0.84295	0.911475	0.859065	0.885664	0.84117	0.89271	0.850564	0.83892	0.901797	0.853073	0.858335	0.869774	0.908412	0.830863	0.869535	1	0.871602	0.0697834
964	0	497023	1.98809	22.8237	0.86047	0.152959	0.017224	0.869759	0.874439	0.881738	0.849724	0.882838	0.868933	0.85805	0.857454	0.861425	0.829498	0.874064	0.835376	0.880492	0.877824	0.856901	0.815612	0.825432	0.89967	0.833421	0.858659	1	0.86538	0.0750502
976	0	542566	2.17026	22.8183	0.856053	0.152846	0.0171368	0.89826	0.872733	0.857937	0.850482	0.891795	0.819439	0.857434	0.884613	0.855567	0.844964	0.874019	0.8095	0.869714	0.875432	0.837057	0.870425	0.859577	0.90555	0.843318	0.858042	1	0.865871	0.0709172
988	0	567601	2.2704	22.789	0.854342	0.152259	0.0170432	0.871293	0.882366	0.876047	0.869843	0.884715	0.839627	0.870015	0.888286	0.858396	0.816019	0.861131	0.821471	0.867053	0.891709	0.85998	0.834324	0.852798	0.90482	0.833654	0.879736	1	0.867736	0.0697773
1000	0	726771	2.90708	22.864	0.854458	0.153756	0.0171588	0.886741	0.865587	0.864913	0.83661	0.886129	0.874509	0.899777	0.860021	0.848132	0.838831	0.874378	0.840647	0.857591	0.87445	0.862229	0.868414	0.852337	0.901679	0.847779	0.867793	1	0.867781	0.0693912
1012	0	809840	3.23936	22.9417	0.852764	0.155315	0.0172363	0.888826	0.861322	0.874329	0.881465	0.867971	0.867465	0.881624	0.863592	0.860736	0.851329	0.875503	0.838827	0.858207	0.864074	0.86028	0.863235	0.859952	0.901981	0.835388	0.886241	1	0.870757	0.0676222
1024	0	715312	2.86125	22.9902	0.878399	0.156335	0.0178314	0.869103	0.870804	0.86152	0.880373	0.884381	0.842961	0.873408	0.898602	0.871299	0.841913	0.871499	0.822152	0.858949	0.899881	0.849617	0.833189	0.86235	0.904082	0.835413	0.879433	1	0.868114	0.0695814
1036	0	649103	2.59641	22.8697	0.88659	0.15392	0.0178317	0.903301	0.871979	0.879914	0.853789	0.874541	0.828106	0.858735	0.871843	0.893418	0.845833	0.874844	0.850713	0.884946	0.902154	0.844212	0.842312	0.844618	0.898975	0.833444	0.853227	1	0.870945	0.0674149
1048	0	618664	2.47466	22.9014	0.889993	0.154562	0.0180125	0.868532	0.852888	0.852442	0.850982	0.896628	0.838313	0.854953	0.877288	0.871829	0.847036	0.880808	0.81921	0.856924	0.877581	0.835771	0.821007	0.869259	0.912285	0.82147	0.861538	1	0.859892	0.0715356
1060	0	592049	2.3682	23.0269	0.984318	0.157255	0.0203003	0.868796	0.890281	0.82471	0.840862	0.900938	0.851989	0.863753	0.845938	0.881923	0.834682	0.882163	0.83132	0.850849	0.9102	0.853107	0.846385	0.84205	0.895586	0.839327	0.907964	1	0.862516	0.0688769
1072	0	469320	1.87728	22.7337	0.872225	0.151188	0.0173485	0.879143	0.858882	0.865136	0.860702	0.869912	0.849734	0.90065	0.874902	0.857682	0.846897	0.856873	0.84774	0.847507	0.873597	0.855259	0.846444	0.861413	0.898956	0.825339	0.882187	1	0.865512	0.0744118
1084	0	585316	2.34126	22.7818	0.840483	0.152095	0.0167456	0.889756	0.84447	0.852637	0.856271	0.867911	0.86714	0.900667	0.864694	0.87818	0.862811	0.902558	0.842662	0.839745	0.886794	0.850127	0.858532	0.856149	0.880004	0.831564	0.86858	1	0.866702	0.070312
1096	0	563581	2.25432	22.7983	0.856068	0.152448	0.0170807	0.895964	0.883187	0.836049	0.849179	0.891149	0.836087	0.865105	0.874046	0.86433	0.84283	0.872662	0.830078	0.885619	0.873351	0.852778	0.837573	0.858506	0.882818	0.812138	0.888713	1	0.866007	0.0685589
1108	0	539582	2.15833	22.7217	0.836401	0.150898	0.0165874	0.883792	0.874065	0.875728	0.876267	0.89854	0.843067	0.847509	0.85633	0.8648	0.86201	0.868303	0.83766	0.840477	0.898955	0.866875	0.835635	0.856763	0.896479	0.837674	0.869263	1	0.869736	0.0712659
1120	0	549834	2.19934	22.7322	0.851755	0.151129	0.0169038	0.887943	0.880629	0.849791	0.838337	0.893416	0.843715	0.856698	0.866755	0.874939	0.840691	0.869554	0.820606	0.840508	0.888274	0.833556	0.813143	0.841437	0.902645	0.823913	0.882379	1	0.863399	0.0695882
1132	0	594008	2.37603	22.8468	0.84871	0.153404	0.0170112	0.860605	0.882638	0.870556	0.839126	0.863955	0.849515	0.891796	0.849768	0.846654	0.860772	0.876955	0.812131	0.865719	0.891012	0.852042	0.848012	0.826465	0.904938	0.81073	0.888062	1	0.862028	0.0708765
1144	0	589587	2.35835	22.8449	0.83672	0.153349	0.0167653	0.879776	0.873913	0.86966	0.887129	0.876013	0.825178	0.874124	0.868916	0.858803	0.859834	0.901834	0.839027	0.853746	0.892616	0.858578	0.833874	0.869234	0.891561	0.835152	0.877439	1	0.869621	0.0666636
1156	0	610199	2.4408	22.8625	0.86242	0.153738	0.0173044	0.882385	0.87295	0.852925	0.862167	0.875971	0.826549	0.886171	0.877511	0.875142	0.846771	0.872358	0.853586	0.845472	0.89344	0.823136	0.844228	0.844206	0.880269	0.826398	0.882865	1	0.86549	0.0689537
1168	0	506951	2.0278	22.7771	0.869171	0.152045	0.0173416	0.879664	0.901212	0.850404	0.876898	0.885592	0.845722	0.848292	0.859904	0.843381	0.869431	0.86226	0.83736	0.862572	0.876883	0.857797	0.845833	0.842523	0.891428	0.829367	0.860001	1	0.86803	0.0666888
1180	0	611903	2.44761	22.7959	0.850301	0.15239	0.0169794	0.873871	0.878405	0.866061	0.86307	0.89313	0.854738	0.871076	0.857829	0.860717	0.865095	0.880825	0.840508	0.844569	0.905115	0.852718	0.83039	0.839033	0.891253	0.830664	0.875335	1	0.868407	0.0725855
1192	0	643788	2.57515	22.8443	0.857117	0.153366	0.0171768	0.888641	0.894353	0.866514	0.844472	0.867386	0.844239	0.865303	0.866258	0.86809	0.86917	0.867761	0.848352	0.839156	0.89456	0.849452	0.813902	0.826799	0.904799	0.811012	0.888617	1	0.867706	0.0680611
1204	0	651187	2.60475	22.8185	0.857381	0.152852	0.0171474	0.875693	0.891695	0.844211	0.862847	0.875493	0.856553	0.884099	0.85989	0.856582	0.85367	0.881768	0.83071	0.840781	0.880895	0.84794	0.83846	0.832313	0.881412	0.814357	0.87825	1	0.865788	0.0695491
1216	0	632607	2.53043	22.8228	0.845072	0.15292	0.0168964	0.886872	0.887898	0.884946	0.873155	0.882186	0.831734	0.86702	0.843564	0.85639	0.83446	0.880329	0.847478	0.864474	0.891922	0.853597	0.832246	0.836824	0.877569	0.832723	0.897913	1	0.870159	0.0665997
1228	0	576281	2.30512	22.8225	0.849487	0.15292	0.0169862	0.88538	0.89813	0.860624	0.869556	0.86731	0.831729	0.879789	0.893909	0.854258	0.859458	0.8787	0.82621	0.84973	0.880207	0.839169	0.831395	0.851658	0.906936	0.829852	0.872985	1	0.870024	0.0665852
1240	0	525511	2.10204	22.7442	0.859832	0.151377	0.0171092	0.868292	0.867248	0.871473	0.854859	0.872791	0.866426	0.854966	0.872692	0.834339	0.854156	0.868064	0.829681	0.846822	0.897881	0.856215	0.84336	0.834648	0.887042	0.845331	0.880198	1	0.862921	0.0696225
1252	0	660854	2.64342	22.7503	0.841743	0.151472	0.016723	0.88882	0.893933	0.868945	0.859004	0.864504	0.850019	0.8797	0.856318	0.845523	0.877433	0.866737	0.842685	0.858396	0.890893	0.84856	0.820935	0.829046	0.884655	0.80492	0.877792	1	0.869072	0.0700965
1264	0	638566	2.55426	22.8121	0.851799	0.152715	0.0170206	0.891758	0.918358	0.852072	0.866185	0.86024	0.8357	0.864178	0.863587	0.852657	0.849539	0.882445	0.852483	0.836583	0.895545	0.875126	0.831595	0.841805	0.902321	0.808526	0.858095	1	0.870032	0.0650408
1276	0	703464	2.81386	22.8008	0.843313	0.152479	0.016839	0.88172	0.87037	0.863114	0.881993	0.863992	0.849848	0.873982	0.845848	0.861596	0.836163	0.871351	0.837539	0.879843	0.891237	0.838579	0.836137	0.830939	0.886503	0.830747	0.88782	1	0.865759	0.0679036
1288	0	766012	3.06405	22.9119	0.870899	0.154744	0.0175486	0.877594	0.890807	0.864728	0.862472	0.871905	0.834627	0.883012	0.864052	0.845338	0.851189	0.892442	0.8517	0.858802	0.885015	0.856872	0.848218	0.832985	0.8792	0.84289	0.89115	1	0.868047	0.0663017
1300	0	719700	2.8788	22.9308	0.866604	0.155118	0.0175226	0.878493	0.881196	0.868453	0.868679	0.874605	0.843524	0.854468	0.857757	0.858165	0.861634	0.85496	0.827157	0.868899	0.895801	0.854726	0.842219	0.848643	0.876347	0.833824	0.878152	1	0.86612	0.0685066
1312	0	655536	2.62214	22.9315	0.868825	0.155134	0.0175357	0.865327	0.860687	0.874102	0.855067	0.868309	0.85603	0.861162	0.858626	0.853302	0.866933	0.865258	0.829379	0.811216	0.88698	0.846054	0.866558	0.851128	0.874314	0.826985	0.865551	1	0.860607	0.0726354
1324	0	601046	2.40418	22.9457	0.898624	0.155467	0.0181892	0.885607	0.886918	0.853064	0.878707	0.867936	0.817613	0.861859	0.861847	0.843401	0.882477	0.848233	0.850027	0.875505	0.891503	0.825958	0.849601	0.857664	0.899956	0.826003	0.856915	1	0.865836	0.068957
1336	0	556521	2.22608	22.772	0.848556	0.151914	0.0169155	0.862228	0.877627	0.875772	0.87628	0.878408	0.841753	0.850527	0.876355	0.859862	0.84602	0.904617	0.844318	0.859208	0.8995	0.854185	0.851195	0.849992	0.882632	0.835782	0.878435	1	0.867365	0.0673025
1348	0	663986	2.65594	22.8839	0.855708	0.154158	0.0172081	0.882563	0.871877	0.875484	0.863877	0.882391	0.851589	0.841299	0.853712	0.837794	0.85603	0.892028	0.85479	0.846812	0.883836	0.856269	0.835518	0.834411	0.89717	0.841326	0.863775	1	0.866067	0.0679626
1360	0	715132	2.86053	22.889	0.856045	0.154261	0.0172175	0.890807	0.900131	0.866384	0.849442	0.862884	0.831352	0.86057	0.861496	0.854754	0.852443	0.86297	0.844828	0.852489	0.90038	0.84717	0.811684	0.863429	0.885936	0.828109	0.881788	1	0.866692	0.0688056
1372	0	683972	2.73589	22.88	0.860757	0.154086	0.0172942	0.858225	0.886011	0.878192	0.831354	0.849866	0.869241	0.865822	0.833406	0.855248	0.86572	0.862658	0.836377	0.839126	0.911867	0.852855	0.845695	0.850378	0.888272	0.852699	0.871335	1	0.861003	0.0728414
1384	0	568243	2.27297	22.8017	0.873141	0.15254	0.0174521	0.869563	0.891719	0.864379	0.860165	0.884624	0.830573	0.871093	0.845085	0.830941	0.880816	0.844697	0.859484	0.854409	0.894359	0.843956	0.837476	0.839533	0.861945	0.842882	0.848612	1	0.864157	0.0703266
1396	0	556039	2.22416	22.8002	0.859324	0.15249	0.0171826	0.879828	0.891547	0.866029	0.877757	0.885074	0.837965	0.850497	0.880861	0.846941	0.881062	0.877774	0.845143	0.846758	0.882949	0.822093	0.845432	0.86217	0.884007	0.819469	0.880655	1	0.869915	0.0693851
1408	0	639245	2.55698	22.8251	0.843056	0.152962	0.0168598	0.84976	0.886506	0.901227	0.837712	0.8647	0.833574	0.871497	0.877608	0.836076	0.832718	0.876224	0.845214	0.83988	0.913424	0.862745	0.849316	0.829508	0.887628	0.843587	0.845501	1	0.862532	0.0708174
1420	0	745065	2.98026	22.9014	0.857038	0.15451	0.0172615	0.877977	0.864687	0.844722	0.867661	0.873864	0.851379	0.854791	0.841112	0.87278	0.862254	0.897616	0.863409	0.849467	0.910935	0.832185	0.832891	0.849513	0.859392	0.804686	0.869689	1	0.862779	0.0704993
1432	0	773289	3.09316	22.9305	0.863551	0.155107	0.0174325	0.882655	0.894746	0.872332	0.843902	0.890437	0.833626	0.857974	0.841908	0.819287	0.848065	0.881737	0.852351	0.869035	0.891369	0.86654	0.827839	0.850878	0.872721	0.838447	0.87139	1	0.86576	0.0679811
1444	0	689824	2.7593	22.8995	0.864065	0.154483	0.0173929	0.885195	0.86618	0.857831	0.85813	0.87606	0.857774	0.863916	0.811737	0.848313	0.888077	0.838652	0.865037	0.863933	0.90053	0.816647	0.831285	0.823161	0.873527	0.811581	0.866832	1	0.861917	0.0683873
1456	0	639326	2.5573	22.9146	0.886859	0.154823	0.0179162	0.846445	0.870878	0.883802	0.854572	0.871078	0.846433	0.858639	0.81659	0.865466	0.868332	0.86057	0.85785	0.859332	0.887401	0.829939	0.845652	0.830128	0.880486	0.797937	0.847765	1	0.858539	0.0743265
1468	0	712161	2.84864	22.9026	0.874038	0.154561	0.017629	0.861518	0.870743	0.870835	0.850872	0.85624	0.826793	0.870477	0.860897	0.838866	0.86442	0.872571	0.854041	0.841249	0.902153	0.848366	0.839479	0.810248	0.857336	0.818278	0.860013	1	0.858244	0.0705723
1480	0	751777	3.00711	22.913	0.875412	0.154773	0.0176734	0.844155	0.852881	0.8766	0.854238	0.88683	0.837315	0.866403	0.8397	0.841891	0.861182	0.888083	0.865367	0.853002	0.904909	0.844953	0.829102	0.834786	0.852041	0.81998	0.853128	1	0.857427	0.0725369
1492	0	626202	2.50481	22.8483	0.868403	0.153464	0.0174139	0.858257	0.885059	0.881161	0.837999	0.874283	0.827671	0.863709	0.840546	0.834899	0.855269	0.877409	0.845579	0.852323	0.884608	0.848463	0.841893	0.843393	0.868974	0.819496	0.862667	1	0.859502	0.0671117
1504	0	562152	2.24861	22.8323	0.852446	0.153119	0.017063	0.873356	0.885151	0.862263	0.852205	0.888077	0.820694	0.859514	0.833672	0.842717	0.833232	0.87883	0.850544	0.87148	0.865438	0.840894	0.821619	0.844906	0.886407	0.799015	0.869078	1	0.860409	0.0684564
1516	0	563716	2.25486	22.8842	0.869297	0.154184	0.0174812	0.85313	0.883848	0.860634	0.86088	0.891235	0.854758	0.864206	0.822988	0.850799	0.854688	0.8597	0.824446	0.866689	0.889416	0.790689	0.809893	0.815943	0.888317	0.814063	0.862854	1	0.859103	0.0723647
1528	0	605710	2.42284	22.7026	0.845627	0.150533	0.0167483	0.874695	0.866756	0.886237	0.836852	0.88985	0.849212	0.861965	0.871012	0.859375	0.889622	0.851672	0.855658	0.853066	0.890973	0.84121	0.860319	0.845158	0.87929	0.790847	0.851382	1	0.866147	0.0689266
1540	0	599791	2.39916	22.8494	0.853465	0.153463	0.0171081	0.859204	0.841317	0.867435	0.854337	0.864431	0.807717	0.845685	0.821339	0.851728	0.852039	0.878978	0.855683	0.838864	0.900346	0.845322	0.839718	0.83093	0.844771	0.816441	0.870489	1	0.850387	0.0744612
1552	0	577429	2.30972	22.8545	0.864739	0.153583	0.0173684	0.878172	0.869929	0.896889	0.841801	0.899589	0.842941	0.831941	0.851057	0.854347	0.837946	0.873508	0.876587	0.856259	0.892683	0.866824	0.833162	0.823965	0.853361	0.810429	0.863284	1	0.865199	0.0673953
1564	0	691462	2.76585	22.8586	0.855212	0.153651	0.0171641	0.870884	0.880077	0.883407	0.845023	0.870435	0.844233	0.869067	0.832696	0.829186	0.852708	0.874839	0.862874	0.874465	0.874247	0.834479	0.8146	0.852444	0.866964	0.802343	0.857031	1	0.861961	0.0691667
1576	0	721168	2.88467	22.9739	0.869232	0.155991	0.0176283	0.861272	0.875464	0.874502	0.846826	0.893654	0.847196	0.855549	0.84495	0.851766	0.839435	0.885065	0.832911	0.846917	0.902483	0.796976	0.848692	0.849558	0.860887	0.807568	0.887989	1	0.861032	0.0695705
1588	0	721127	2.88451	22.9085	0.85805	0.154655	0.0172807	0.888997	0.878049	0.876773	0.816774	0.882395	0.833596	0.865987	0.841893	0.850399	0.861551	0.877317	0.835096	0.884403	0.854984	0.82689	0.8484	0.799706	0.889257	0.819987	0.866377	1	0.862117	0.0677123
1600	0	599828	2.39931	22.844	0.844654	0.153342	0.0169195	0.873634	0.867229	0.882305	0.836152	0.856896	0.852856	0.858905	0.8477	0.875927	0.868666	0.848879	0.858202	0.859856	0.919951	0.83499	0.839892	0.82186	0.863479	0.821597	0.868971	1	0.861999	0.069219
1612	0	601980	2.40792	22.8549	0.851607	0.15357	0.0170762	0.869192	0.855471	0.872824	0.848098	0.888366	0.846937	0.876671	0.834255	0.842324	0.866942	0.864358	0.841889	0.851829	0.883176	0.844732	0.817444	0.829987	0.861018	0.799463	0.886249	1	0.859815	0.0726274
1624	0	530250	2.121	22.7908	0.84269	0.152278	0.016802	0.862393	0.852474	0.906343	0.827208	0.887215	0.837963	0.863145	0.832086	0.848686	0.848066	0.859856	0.863063	0.846063	0.890466	0.829406	0.819997	0.828283	0.876989	0.784824	0.830194	1	0.857826	0.0698916
1636	0	579658	2.31863	22.8352	0.852334	0.153178	0.0170744	0.871364	0.862478	0.871058	0.841994	0.882622	0.844426	0.873512	0.849977	0.851437	0.859113	0.867932	0.849282	0.845457	0.893826	0.824101	0.845436	0.822253	0.863668	0.811342	0.862563	1	0.860641	0.0699457
1648	0	556454	2.22582	22.8254	0.864138	0.152999	0.0172899	0.863028	0.862671	0.885983	0.846729	0.894799	0.843366	0.859344	0.830249	0.854064	0.868978	0.88707	0.842241	0.856452	0.890517	0.801815	0.852141	0.836817	0.879884	0.810111	0.860463	1	0.861726	0.0741125
1660	0	566991	2.26796	22.7292	0.850515	0.151066	0.0168833	0.87342	0.862694	0.893062	0.82956	0.882082	0.851826	0.855272	0.864963	0.857445	0.836362	0.874569	0.874474	0.85083	0.888142	0.806701	0.844907	0.817498	0.86181	0.791606	0.870724	1	0.862156	0.0709508
1672	0	625894	2.50358	22.8425	0.848539	0.153319	0.0169993	0.879464	0.839033	0.887728	0.821398	0.893736	0.864494	0.876191	0.839474	0.848195	0.862621	0.892225	0.863867	0.852735	0.884816	0.832206	0.831917	0.810186	0.865547	0.797006	0.878833	1	0.861638	0.0706571
1684	0	616238	2.46495	22.8624	0.85619	0.153728	0.0171888	0.873979	0.842869	0.892026	0.833435	0.897432	0.863378	0.874504	0.834781	0.843973	0.849382	0.870257	0.842131	0.82573	0.879271	0.82857	0.821194	0.832853	0.851026	0.791804	0.865396	1	0.859738	0.0701553
1696	0	570284	2.28114	22.8568	0.872068	0.15364	0.0175144	0.854034	0.872501	0.888234	0.816423	0.88223	0.837427	0.856201	0.838614	0.862932	0.8547	0.87248	0.837518	0.827856	0.862385	0.816488	0.828888	0.829638	0.871541	0.826947	0.888488	1	0.855954	0.0699249
1708	0	542010	2.16804	22.7341	0.861526	0.15118	0.0171087	0.86429	0.864336	0.863383	0.836835	0.892887	0.817172	0.895338	0.846069	0.864056	0.862784	0.838975	0.859729	0.827571	0.89605	0.793695	0.835209	0.820791	0.851456	0.840486	0.857377	1	0.857598	0.0716712
1720	0	556375	2.2255	22.7814	0.852852	0.152105	0.017	0.867561	0.854612	0.908964	0.84647	0.896128	0.862502	0.847385	0.834231	0.848288	0.846213	0.864027	0.857064	0.841624	0.899077	0.792065	0.816517	0.820642	0.880739	0.778295	0.873016	1	0.861993	0.069922
1732	0	529786	2.11914	22.7937	0.857588	0.152358	0.0171151	0.879683	0.854463	0.895214	0.825916	0.896451	0.868415	0.851094	0.84334	0.840765	0.836974	0.896198	0.863348	0.865661	0.879261	0.822442	0.822955	0.835242	0.856631	0.798133	0.87777	1	0.862974	0.0683712
1744	0	455606	1.82242	22.7109	0.859723	0.150718	0.0170324	0.885094	0.864961	0.887927	0.842274	0.894977	0.860906	0.872962	0.883933	0.825347	0.839761	0.882212	0.829069	0.830364	0.884233	0.831257	0.834052	0.820906	0.886332	0.798681	0.861357	1	0.866173	0.0680582
1756	0	560470	2.24188	22.7853	0.864159	0.152201	0.0172682	0.862567	0.878176	0.89014	0.80481	0.892509	0.824258	0.876644	0.827009	0.88317	0.857917	0.88021	0.838076	0.810801	0.887028	0.810234	0.833419	0.845356	0.861469	0.809602	0.89477	1	0.8589	0.0702052
1768	0	537741	2.15096	22.8335	0.843871	0.153132	0.0168845	0.884194	0.866756	0.886087	0.785325	0.877703	0.830239	0.885504	0.824898	0.86457	0.855827	0.891528	0.842861	0.830396	0.883436	0.781027	0.832418	0.8113	0.876519	0.81264	0.881091	1	0.857108	0.0700142
1780	0	513963	2.05585	22.7933	0.86448	0.152361	0.0172638	0.865224	0.836374	0.876083	0.833696	0.894221	0.857236	0.863968	0.854798	0.883306	0.838524	0.864845	0.861091	0.857708	0.869104	0.767503	0.824547	0.82532	0.854418	0.811291	0.879728	1	0.857095	0.0703848
1792	0	540375	2.1615	22.7834	0.850976	0.152143	0.0169577	0.868959	0.867526	0.892267	0.842306	0.889866	0.857589	0.849227	0.843746	0.846069	0.844601	0.899714	0.823961	0.85818	0.87329	0.78833	0.806673	0.843411	0.848022	0.82123	0.88544	1	0.861556	0.0688251
1804	0	586677	2.34671	22.9129	0.865236	0.154755	0.0174468	0.87748	0.860985	0.871859	0.829405	0.887305	0.878452	0.87091	0.868215	0.855304	0.849013	0.875894	0.829773	0.859514	0.899341	0.778128	0.842384	0.820817	0.866816	0.792566	0.876582	1	0.862805	0.0681661
1816	0	595187	2.38075	22.7941	0.853237	0.152359	0.0170382	0.850129	0.85182	0.888817	0.820913	0.886942	0.825683	0.869356	0.869378	0.851542	0.841961	0.884969	0.817707	0.827311	0.863758	0.798521	0.836623	0.863198	0.855352	0.802029	0.859328	1	0.853628	0.0715443
1828	0	629662	2.51865	22.8548	0.85358	0.153572	0.0171063	0.857844	0.861325	0.886384	0.816305	0.884619	0.859962	0.896413	0.839279	0.87016	0.856459	0.870828	0.832372	0.819172	0.882962	0.779448	0.837741	0.832519	0.854718	0.785155	0.893391	1	0.858427	0.0736309
1840	0	570466	2.28186	22.7939	0.869784	0.152379	0.0173954	0.868983	0.863604	0.876558	0.807038	0.866475	0.835212	0.877792	0.840064	0.854339	0.824663	0.889707	0.821468	0.845987	0.879139	0.769703	0.822788	0.806706	0.858603	0.800864	0.867273	1	0.852374	0.0713613
1852	0	593569	2.37428	22.7707	0.854358	0.151895	0.0170091	0.854328	0.844989	0.867722	0.855453	0.902208	0.835674	0.881021	0.863518	0.837259	0.833625	0.872351	0.830328	0.86025	0.851869	0.787961	0.832405	0.822737	0.8639	0.803155	0.875384	1	0.855631	0.0715971
1864	0	573042	2.29217	22.7522	0.844868	0.151515	0.0168022	0.858123	0.874826	0.892265	0.818802	0.867244	0.872144	0.875773	0.850569	0.8524	0.842378	0.884893	0.82963	0.842738	0.860122	0.784078	0.816098	0.828725	0.865513	0.81049	0.877855	1	0.858936	0.0709097
1876	0	677623	2.71049	22.8982	0.852675	0.154441	0.0171681	0.864213	0.867587	0.896396	0.826804	0.89869	0.85079	0.865343	0.837939	0.860931	0.850319	0.885412	0.808242	0.839797	0.889047	0.812606	0.82466	0.860932	0.856941	0.767726	0.866053	1	0.860973	0.0679439
1888	0	678863	2.71545	22.9345	0.860877	0.155184	0.0173869	0.857485	0.863122	0.906139	0.813201	0.890137	0.842176	0.891085	0.826457	0.833331	0.818825	0.872091	0.82037	0.82066	0.863073	0.781586	0.830564	0.846115	0.852347	0.798861	0.881347	1	0.855076	0.071236
1900	0	607675	2.4307	22.8889	0.867494	0.154276	0.017456	0.864292	0.863012	0.88153	0.842937	0.885165	0.857632	0.897326	0.854573	0.884538	0.86116	0.885322	0.816552	0.859623	0.882343	0.771022	0.844822	0.8265	0.861753	0.81139	0.881261	1	0.864193	0.069063
1912	0	695163	2.78065	22.8409	0.85526	0.153297	0.0171478	0.855326	0.856501	0.878958	0.824343	0.889412	0.814837	0.868178	0.853383	0.839777	0.833504	0.879824	0.824123	0.851443	0.869211	0.78838	0.84412	0.834276	0.854686	0.776932	0.863904	1	0.85199	0.0705703
1924	0	649333	2.59733	22.8465	0.86368	0.153421	0.0173049	0.867933	0.864798	0.888724	0.825399	0.863631	0.843964	0.881745	0.829485	0.840827	0.839517	0.880565	0.817351	0.847914	0.86187	0.796885	0.827896	0.833303	0.84682	0.790492	0.878616	1	0.855497	0.0729915
1936	0	593966	2.37586	22.8221	0.87646	0.152953	0.0175463	0.865145	0.848235	0.899474	0.804991	0.8799	0.855605	0.855757	0.818214	0.829196	0.81872	0.886855	0.813377	0.846021	0.858336	0.789007	0.824152	0.853136	0.85416	0.782221	0.872056	1	0.850928	0.0717283
1948	0	535825	2.1433	22.7775	0.870606	0.152055	0.0173713	0.842773	0.872408	0.899209	0.807927	0.885463	0.828577	0.881213	0.848728	0.831745	0.827258	0.870238	0.801926	0.853149	0.868777	0.774243	0.806278	0.849533	0.83089	0.783966	0.859546	1	0.85162	0.0706214
1960	0	545005	2.18002	22.7989	0.849902	0.152449	0.0169702	0.875686	0.886089	0.86173	0.845678	0.90853	0.856725	0.905385	0.843556	0.8514	0.816793	0.891716	0.796467	0.838951	0.872392	0.753024	0.811569	0.828144	0.847851	0.806035	0.880305	1	0.863364	0.0688706
1972	0	601795	2.40718	22.8185	0.857981	0.152852	0.0171597	0.899505	0.82629	0.889089	0.833972	0.873989	0.822975	0.888824	0.865445	0.859085	0.848022	0.884637	0.795981	0.847311	0.847922	0.76058	0.842484	0.833183	0.840817	0.783961	0.872424	1	0.857496	0.0696079
1984	0	679442	2.71777	22.8287	0.857574	0.153056	0.0171706	0.857369	0.863618	0.895913	0.815773	0.875632	0.840656	0.878427	0.800693	0.820611	0.795802	0.866355	0.832727	0.842874	0.877495	0.772753	0.832033	0.81046	0.837551	0.79836	0.879837	1	0.849669	0.0724945
1996	0	724968	2.89987	22.9139	0.85424	0.154757	0.0172197	0.857774	0.826341	0.894644	0.817492	0.885509	0.83004	0.878382	0.847942	0.843784	0.830481	0.892934	0.820954	0.852967	0.859192	0.773213	0.825901	0.85621	0.839151	0.779747	0.869643	1	0.850541	0.0713574
2008	0	581970	2.32788	22.8718	0.856345	0.153916	0.0172012	0.86733	0.863953	0.88727	0.807128	0.862545	0.853858	0.868888	0.853236	0.861239	0.823347	0.849919	0.81554	0.857077	0.873149	0.798172	0.820628	0.883288	0.831317	0.78352	0.872693	1	0.854456	0.0707399
2020	0	645166	2.58066	22.8494	0.856161	0.153467	0.0171716	0.850339	0.880527	0.887787	0.841962	0.898807	0.827034	0.864695	0.841945	0.848135	0.799998	0.883839	0.794511	0.865928	0.883833	0.753558	0.795739	0.856034	0.824478	0.812143	0.864565	1	0.855675	0.0686133
2032	0	583917	2.33567	22.8725	0.866173	0.153945	0.0174073	0.881495	0.858549	0.863375	0.841711	0.877835	0.839346	0.876561	0.862734	0.869398	0.841372	0.89898	0.80428	0.836479	0.860681	0.79053	0.843437	0.840355	0.847555	0.789977	0.888163	1	0.859257	0.0699015
2044	0	526942	2.10777	22.8142	0.873895	0.15279	0.0174803	0.89539	0.846873	0.875038	0.802995	0.88813	0.826373	0.880271	0.849238	0.872619	0.844481	0.893218	0.819436	0.846302	0.866548	0.825366	0.813608	0.838848	0.826655	0.775652	0.858104	1	0.857295	0.0689425
2056	0	496960	1.98784	22.7383	0.872396	0.151281	0.017359	0.851334	0.854281	0.892862	0.802967	0.898107	0.842725	0.894045	0.823864	0.859502	0.798467	0.876246	0.800143	0.861952	0.849376	0.772872	0.820742	0.856222	0.862192	0.793724	0.87675	1	0.851896	0.0698978
2068	0	561744	2.24698	22.755	0.854402	0.151583	0.0169947	0.865105	0.846027	0.8891	0.796448	0.868873	0.831823	0.871459	0.815493	0.861756	0.826197	0.875765	0.83769	0.842421	0.880441	0.78817	0.811188	0.866059	0.836055	0.780511	0.866513	1	0.849084	0.0723933
2080	0	682745	2.73098	22.8504	0.863545	0.153499	0.0173217	0.859508	0.861838	0.891551	0.82174	0.863203	0.831706	0.873434	0.854133	0.86877	0.805821	0.871426	0.806122	0.853412	0.856309	0.801151	0.805085	0.857604	0.833028	0.787213	0.854121	1	0.852744	0.0680404
2092	0	597797	2.39119	22.7925	0.846641	0.152317	0.0168837	0.877964	0.862203	0.867112	0.848982	0.879121	0.825284	0.878413	0.856529	0.853401	0.838644	0.882424	0.797549	0.839949	0.875606	0.77414	0.812088	0.862637	0.845248	0.779785	0.846895	1	0.857103	0.0685563
2104	0	598776	2.3951	22.892	0.872165	0.154345	0.0175487	0.884415	0.831222	0.855572	0.820358	0.891829	0.819116	0.874143	0.84874	0.873034	0.84022	0.896705	0.815092	0.842588	0.877554	0.795842	0.845768	0.859419	0.817424	0.834466	0.824276	1	0.85304	0.0722255
2116	0	532193	2.12877	22.8153	0.881265	0.152825	0.0176411	0.856356	0.823237	0.896874	0.801191	0.890853	0.845819	0.874651	0.852372	0.849633	0.825871	0.881278	0.802434	0.836263	0.877075	0.778828	0.80878	0.846619	0.82276	0.793173	0.849312	1	0.848817	0.0716373
2128	0	571336	2.28534	22.7541	0.8455	0.151553	0.0168216	0.862611	0.855089	0.892313	0.818176	0.876468	0.844603	0.878842	0.823611	0.862578	0.7804	0.891372	0.831117	0.86958	0.873235	0.810721	0.821158	0.851831	0.834905	0.823201	0.859226	1	0.854438	0.0690613
2140	0	583311	2.33324	22.8724	0.836128	0.153898	0.0167837	0.863372	0.849765	0.876074	0.792558	0.881872	0.823963	0.878051	0.848043	0.842631	0.827879	0.865927	0.834497	0.853368	0.8446	0.779096	0.821534	0.860497	0.835911	0.780491	0.856867	1	0.848252	0.0689001
2152	0	491147	1.96459	22.8074	0.869526	0.152648	0.0173895	0.83951	0.860591	0.89408	0.785891	0.867503	0.839566	0.874556	0.843879	0.839516	0.841514	0.897426	0.795676	0.859597	0.873554	0.789449	0.82289	0.868596	0.808002	0.76744	0.815656	1	0.847545	0.0757126
2164	0	538868	2.15547	22.7993	0.848485	0.152456	0.0169487	0.862016	0.861741	0.874595	0.825342	0.885578	0.78149	0.889837	0.844001	0.872457	0.83557	0.889008	0.791848	0.855681	0.854338	0.799687	0.813711	0.838542	0.829335	0.792156	0.845606	1	0.851644	0.0708805
2176	0	602266	2.40906	22.9121	0.852291	0.154719	0.0171648	0.876211	0.869949	0.875694	0.812133	0.886442	0.836476	0.864996	0.842409	0.85834	0.824846	0.908845	0.796128	0.859467	0.893982	0.784364	0.825053	0.834294	0.840375	0.836631	0.822739	1	0.856831	0.0694542
2188	0	523522	2.09409	22.8098	0.846793	0.152663	0.0169229	0.868254	0.843348	0.892643	0.825312	0.891013	0.828219	0.89499	0.839646	0.868598	0.788953	0.901152	0.819983	0.862014	0.874765	0.811593	0.818809	0.8177	0.80802	0.815131	0.845862	1	0.855778	0.0715486
2200	0	611709	2.44684	22.8348	0.867245	0.153192	0.0173639	0.84024	0.857031	0.882089	0.826269	0.8807	0.838968	0.86739	0.815487	0.882659	0.819151	0.880905	0.817191	0.861381	0.860181	0.775383	0.805296	0.843081	0.809146	0.803915	0.865672	1	0.849629	0.071065
2212	0	677125	2.7085	22.8454	0.86133	0.153396	0.0172983	0.862327	0.865007	0.893535	0.792332	0.86699	0.815049	0.865421	0.843922	0.849219	0.83542	0.904295	0.814788	0.852693	0.861058	0.781089	0.815586	0.850286	0.831132	0.754521	0.824224	1	0.849944	0.0707902
2224	0	730961	2.92384	22.9193	0.863928	0.154882	0.0174296	0.872948	0.873958	0.858877	0.80975	0.872304	0.817501	0.870206	0.835884	0.852082	0.817284	0.869771	0.798833	0.844088	0.862717	0.782737	0.823936	0.845633	0.807581	0.796687	0.824562	1	0.848895	0.0739205
2236	0	658080	2.63232	22.9732	0.897182	0.15602	0.0182253	0.864702	0.882109	0.880813	0.839553	0.875816	0.83099	0.879358	0.833781	0.85349	0.815089	0.893367	0.811708	0.859057	0.893353	0.800217	0.833332	0.828481	0.822191	0.779608	0.854416	1	0.858134	0.0708652
2248	0	594575	2.3783	22.816	0.863178	0.152811	0.0172721	0.883337	0.838277	0.883623	0.847201	0.878877	0.822032	0.885308	0.821889	0.867383	0.804184	0.915706	0.793623	0.873916	0.871073	0.80985	0.826123	0.843848	0.83719	0.822356	0.842569	1	0.8568	0.0719595
2260	0	578452	2.31381	22.8394	0.853061	0.153262	0.0170838	0.864262	0.862666	0.885897	0.841575	0.881112	0.838825	0.874488	0.849436	0.875332	0.811123	0.876691	0.789945	0.868674	0.86753	0.813794	0.831713	0.825138	0.808642	0.812864	0.848373	1	0.857485	0.0662899
2272	0	575798	2.30319	22.8447	0.871283	0.153397	0.0174769	0.861842	0.872571	0.859973	0.78978	0.864488	0.821142	0.853083	0.849252	0.857859	0.839159	0.897933	0.808116	0.857369	0.850633	0.807841	0.798966	0.844712	0.834544	0.803276	0.837176	1	0.847505	0.070115
2284	0	499475	1.9979	22.6685	0.853868	0.149872	0.0168576	0.879248	0.879878	0.880706	0.811208	0.873904	0.825665	0.837682	0.856053	0.837456	0.800589	0.880976	0.806218	0.851264	0.862115	0.785787	0.832956	0.849418	0.829143	0.784203	0.847256	1	0.852879	0.0710885
2296	0	517496	2.06998	22.637	0.845684	0.149241	0.0166586	0.878699	0.842323	0.862954	0.833233	0.87464	0.83225	0.876884	0.81225	0.868862	0.804968	0.886908	0.807754	0.864798	0.864277	0.805275	0.81253	0.846828	0.794363	0.795816	0.838712	1	0.850602	0.07166
2308	0	614346	2.45738	22.7925	0.83192	0.152295	0.0165843	0.878666	0.846104	0.870762	0.814968	0.871424	0.833465	0.895622	0.840801	0.868644	0.813283	0.889837	0.784756	0.859803	0.889639	0.784421	0.836084	0.837354	0.82498	0.803879	0.857373	1	0.853236	0.0736318
2320	0	568563	2.27425	22.823	0.848276	0.152928	0.016959	0.886053	0.856091	0.889998	0.825478	0.884154	0.825622	0.883104	0.833947	0.859299	0.818024	0.907778	0.801298	0.863839	0.879505	0.822886	0.814507	0.81125	0.811783	0.831158	0.82026	1	0.858553	0.0679829
2332	0	501646	2.00658	22.7593	0.857935	0.151675	0.0170766	0.871471	0.856161	0.867065	0.824776	0.881081	0.847174	0.850145	0.876851	0.862985	0.815417	0.878233	0.806015	0.852958	0.883392	0.828602	0.835993	0.8353	0.84501	0.800091	0.860245	1	0.855566	0.0683138
2344	0	517663	2.07065	22.7834	0.854359	0.152148	0.0170401	0.868532	0.860425	0.860643	0.783127	0.864042	0.819246	0.850245	0.845414	0.858941	0.790257	0.902236	0.825223	0.843186	0.862314	0.799518	0.819959	0.863406	0.809417	0.78728	0.844064	1	0.844619	0.0720635
2356	0	524111	2.09644	22.7729	0.85919	0.151946	0.0171186	0.881166	0.832167	0.870036	0.803685	0.871413	0.859089	0.871256	0.812288	0.852605	0.812254	0.873935	0.823944	0.839804	0.869032	0.803379	0.81308	0.821077	0.835296	0.77406	0.853985	1	0.848055	0.0691441
2368	0	478614	1.91446	22.6859	0.852214	0.150214	0.0168459	0.89768	0.851596	0.884511	0.805174	0.883284	0.822415	0.887875	0.845617	0.872374	0.825929	0.911679	0.782757	0.854521	0.863611	0.794827	0.832578	0.842015	0.839274	0.811249	0.850855	1	0.858277	0.0694313
2380	0	527749	2.111	22.7448	0.847561	0.151372	0.0168434	0.859161	0.864232	0.866496	0.843057	0.883202	0.843173	0.88748	0.823694	0.85109	0.82978	0.896518	0.80993	0.872341	0.851161	0.822032	0.818	0.833156	0.830544	0.782	0.862215	1	0.855593	0.0696907
2392	0	675325	2.7013	22.8607	0.845537	0.153678	0.0169741	0.880251	0.871934	0.889173	0.806485	0.890958	0.850548	0.880512	0.863968	0.849543	0.831858	0.894127	0.798909	0.857437	0.882106	0.833935	0.827691	0.844127	0.843772	0.799845	0.848303	1	0.862111	0.0677801
3551
