# Supplementary material for: IBSEM: An Individual-Based Atlantic Salmon Population Model
Source: PLoS One. 2015 Sep 18;10(9):e0138444. doi: 10.1371/journal.pone.0138444 (PMC4575158; doi:10.1371/journal.pone.0138444)
Supplement: S1 Minimal dataset — (ZIP) [file pone.0138444.s003.zip › temp/scenario 1/wild - 4/runFiles/results/heritabilityFreshwater.txt]

month	parr0+_P_Average	parr0+_P_stDev	parr0+_G_Average	parr0+_G_stDev	parr1+_P_Average	parr1+_P_stDev	parr1+_G_Average	parr1+_G_stDev	parr2+_P_Average	parr2+_P_stDev	parr2+_G_Average	parr2+_G_stDev	parr3+_P_Average	parr3+_P_stDev	parr3+_G_Average	parr3+_G_stDev	parr4+_P_Average	parr4+_P_stDev	parr4+_G_Average	parr4+_G_stDev
21	3.01444	0.607433	3.01664	0.0229476	0	0	0	0	0	0	0	0	0	0	0	0	0	0	0	0
21	0	0	0	0	14.8521	15.3442	15.0222	0.707574	0	0	0	0	0	0	0	0	0	0	0	0
21	0	0	0	0	0	0	0	0	28.6245	26.2456	29.6691	16.3403	35.3269	55.824	37.186	40.0577	0	0	0	0
21	0	0	0	0	0	0	0	0	0	0	0	0	0	0	0	0	0	0	0	0
33	3.25628	0.707559	3.25393	0.0299799	0	0	0	0	0	0	0	0	0	0	0	0	0	0	0	0
33	0	0	0	0	12.735	11.0551	12.8978	0.591288	0	0	0	0	0	0	0	0	0	0	0	0
33	0	0	0	0	0	0	0	0	25.658	29.7414	30.65	2.88815	42.3878	37.4599	47.535	40.1224	0	0	0	0
33	0	0	0	0	0	0	0	0	0	0	0	0	0	0	0	0	0	0	0	0
45	3.48115	0.796464	3.48091	0.0293379	0	0	0	0	0	0	0	0	0	0	0	0	0	0	0	0
45	0	0	0	0	13.9855	13.0712	14.1429	0.789644	0	0	0	0	0	0	0	0	0	0	0	0
45	0	0	0	0	0	0	0	0	24.2017	27.0478	27.2684	2.63063	35.1551	58.1361	54.6807	7.94401	0	0	0	0
45	0	0	0	0	0	0	0	0	0	0	0	0	0	0	0	0	0	0	0	0
57	3.34023	0.734924	3.33682	0.0272366	0	0	0	0	0	0	0	0	0	0	0	0	0	0	0	0
57	0	0	0	0	14.701	14.5444	14.8786	0.734696	0	0	0	0	0	0	0	0	0	0	0	0
57	0	0	0	0	0	0	0	0	25.9249	29.73	30.0275	3.46758	34.3034	50.7382	50.2993	8.40629	0	0	0	0
57	0	0	0	0	0	0	0	0	0	0	0	0	0	0	0	0	0	0	0	0
69	3.52003	0.820093	3.52083	0.0314071	0	0	0	0	0	0	0	0	0	0	0	0	0	0	0	0
69	0	0	0	0	14.9668	14.7731	15.1462	0.780652	0	0	0	0	0	0	0	0	0	0	0	0
69	0	0	0	0	0	0	0	0	27.3094	31.3556	32.4309	3.6054	36.7493	60.678	55.3233	9.44194	50.4115	130.71	85.4894	18.732
69	0	0	0	0	0	0	0	0	0	0	0	0	0	0	0	0	0	0	0	0
81	2.98276	0.584941	2.98145	0.0214393	0	0	0	0	0	0	0	0	0	0	0	0	0	0	0	0
81	0	0	0	0	13.8994	13.6756	14.0723	0.656895	0	0	0	0	0	0	0	0	0	0	0	0
81	0	0	0	0	0	0	0	0	25.7383	29.5573	30.6689	3.11434	36.2046	64.2985	56.8083	11.1111	0	0	0	0
81	0	0	0	0	0	0	0	0	0	0	0	0	0	0	0	0	0	0	0	0
93	3.5049	0.815157	3.50583	0.0320126	0	0	0	0	0	0	0	0	0	0	0	0	0	0	0	0
93	0	0	0	0	14.0006	12.5716	14.1701	0.667304	0	0	0	0	0	0	0	0	0	0	0	0
93	0	0	0	0	0	0	0	0	26.2967	30.7079	30.7467	3.08186	37.0526	66.4778	56.8381	10.7408	42.8671	0	89.9159	0
93	0	0	0	0	0	0	0	0	0	0	0	0	0	0	0	0	0	0	0	0
105	3.29014	0.713504	3.28293	0.0291554	0	0	0	0	0	0	0	0	0	0	0	0	0	0	0	0
105	0	0	0	0	14.4438	14.511	14.6028	0.750948	0	0	0	0	0	0	0	0	0	0	0	0
105	0	0	0	0	0	0	0	0	25.7452	29.4834	29.8601	2.91863	36.216	51.0684	55.0292	7.32902	52.6601	0	94.7944	0
105	0	0	0	0	0	0	0	0	0	0	0	0	0	0	0	0	0	0	0	0
117	3.40439	0.754699	3.40262	0.0261846	0	0	0	0	0	0	0	0	0	0	0	0	0	0	0	0
117	0	0	0	0	14.1948	13.4924	14.3371	0.741392	0	0	0	0	0	0	0	0	0	0	0	0
117	0	0	0	0	0	0	0	0	26.1753	30.9553	30.8058	3.23796	35.7405	50.4445	53.9742	8.75583	38.3728	0.438629	86.4287	2.15856
117	0	0	0	0	0	0	0	0	0	0	0	0	0	0	0	0	0	0	0	0
129	3.36021	0.748375	3.35935	0.0303888	0	0	0	0	0	0	0	0	0	0	0	0	0	0	0	0
129	0	0	0	0	14.0251	13.2087	14.1797	0.618829	0	0	0	0	0	0	0	0	0	0	0	0
129	0	0	0	0	0	0	0	0	25.5269	29.5275	29.6612	2.90145	35.9895	54.2016	54.7941	7.70669	0	0	0	0
129	0	0	0	0	0	0	0	0	0	0	0	0	0	0	0	0	0	0	0	0
141	3.36623	0.741988	3.36529	0.0293026	0	0	0	0	0	0	0	0	0	0	0	0	0	0	0	0
141	0	0	0	0	15.5186	16.2172	15.694	0.895262	0	0	0	0	0	0	0	0	0	0	0	0
141	0	0	0	0	0	0	0	0	26.9566	29.9658	31.761	3.87612	36.9978	50.7891	55.0141	9.3131	53.6778	0	88.6327	0
141	0	0	0	0	0	0	0	0	0	0	0	0	0	0	0	0	0	0	0	0
153	3.6012	0.856354	3.60349	0.0316416	0	0	0	0	0	0	0	0	0	0	0	0	0	0	0	0
153	0	0	0	0	15.1531	15.1462	15.3286	0.828102	0	0	0	0	0	0	0	0	0	0	0	0
153	0	0	0	0	0	0	0	0	28.1195	34.2121	33.8092	4.10199	39.004	62.8377	58.7526	10.9218	49.9368	0	90.2107	0
153	0	0	0	0	0	0	0	0	0	0	0	0	0	0	0	0	0	0	0	0
165	3.5542	0.83736	3.55482	0.0355829	0	0	0	0	0	0	0	0	0	0	0	0	0	0	0	0
165	0	0	0	0	15.6829	16.538	15.8729	0.837131	0	0	0	0	0	0	0	0	0	0	0	0
165	0	0	0	0	0	0	0	0	27.671	32.2371	33.0266	3.81149	37.924	50.9842	61.1594	9.95089	0	0	0	0
165	0	0	0	0	0	0	0	0	0	0	0	0	0	0	0	0	0	0	0	0
177	3.24844	0.700931	3.24938	0.029242	0	0	0	0	0	0	0	0	0	0	0	0	0	0	0	0
177	0	0	0	0	15.8725	17.2017	16.0143	0.945496	0	0	0	0	0	0	0	0	0	0	0	0
177	0	0	0	0	0	0	0	0	28.065	33.5553	34.4278	4.96398	38.3016	58.6527	59.9222	10.941	0	0	0	0
177	0	0	0	0	0	0	0	0	0	0	0	0	0	0	0	0	0	0	0	0
189	3.07013	0.628495	3.06499	0.0225712	0	0	0	0	0	0	0	0	0	0	0	0	0	0	0	0
189	0	0	0	0	13.8552	13.2221	14.0087	0.726694	0	0	0	0	0	0	0	0	0	0	0	0
189	0	0	0	0	0	0	0	0	27.0291	31.9829	33.0195	3.92536	37.9245	60.3893	60.6882	11.5142	0	0	0	0
189	0	0	0	0	0	0	0	0	0	0	0	0	0	0	0	0	0	0	0	0
201	2.95036	0.573871	2.95184	0.0201827	0	0	0	0	0	0	0	0	0	0	0	0	0	0	0	0
201	0	0	0	0	12.7873	11.4258	12.9209	0.539726	0	0	0	0	0	0	0	0	0	0	0	0
201	0	0	0	0	0	0	0	0	24.8041	28.1453	28.8852	3.05923	35.0701	53.5348	57.447	9.44436	0	0	0	0
201	0	0	0	0	0	0	0	0	0	0	0	0	0	0	0	0	0	0	0	0
213	3.32223	0.730158	3.32103	0.0299095	0	0	0	0	0	0	0	0	0	0	0	0	0	0	0	0
213	0	0	0	0	13.673	12.3595	13.8529	0.612092	0	0	0	0	0	0	0	0	0	0	0	0
213	0	0	0	0	0	0	0	0	24.9383	27.7934	28.5021	2.78552	34.7984	44.9585	52.9968	10.3026	0	0	0	0
213	0	0	0	0	0	0	0	0	0	0	0	0	0	0	0	0	0	0	0	0
225	2.91632	0.565232	2.91654	0.0202776	0	0	0	0	0	0	0	0	0	0	0	0	0	0	0	0
225	0	0	0	0	14.0706	13.9074	14.2289	0.735354	0	0	0	0	0	0	0	0	0	0	0	0
225	0	0	0	0	0	0	0	0	25.1928	27.2155	29.5969	3.13073	34.9454	47.2759	51.1701	9.66581	0	0	0	0
225	0	0	0	0	0	0	0	0	0	0	0	0	0	0	0	0	0	0	0	0
237	3.39703	0.773849	3.39298	0.0376275	0	0	0	0	0	0	0	0	0	0	0	0	0	0	0	0
237	0	0	0	0	13.3852	11.7639	13.5146	0.590545	0	0	0	0	0	0	0	0	0	0	0	0
237	0	0	0	0	0	0	0	0	25.8702	30.1069	30.3836	3.29099	36.5536	56.5322	53.9294	9.73119	0	0	0	0
237	0	0	0	0	0	0	0	0	0	0	0	0	0	0	0	0	0	0	0	0
249	3.1273	0.649127	3.12446	0.024189	0	0	0	0	0	0	0	0	0	0	0	0	0	0	0	0
249	0	0	0	0	15.0316	15.5971	15.1929	0.993716	0	0	0	0	0	0	0	0	0	0	0	0
249	0	0	0	0	0	0	0	0	25.5711	27.6128	29.7217	3.20539	35.6433	53.0885	54.8306	11.5397	51.4913	0	88.1345	0
249	0	0	0	0	0	0	0	0	0	0	0	0	0	0	0	0	0	0	0	0
261	3.15583	0.662732	3.15385	0.0233916	0	0	0	0	0	0	0	0	0	0	0	0	0	0	0	0
261	0	0	0	0	14.0892	13.3856	14.2553	0.684202	0	0	0	0	0	0	0	0	0	0	0	0
261	0	0	0	0	0	0	0	0	26.9373	31.2308	32.3769	4.62166	36.0938	49.0946	54.3643	10.9292	59.3155	0	107.774	0
261	0	0	0	0	0	0	0	0	0	0	0	0	0	0	0	0	0	0	0	0
273	3.30034	0.71923	3.2991	0.0239407	0	0	0	0	0	0	0	0	0	0	0	0	0	0	0	0
273	0	0	0	0	13.6165	12.432	13.7564	0.618443	0	0	0	0	0	0	0	0	0	0	0	0
273	0	0	0	0	0	0	0	0	25.6836	29.5325	30.02	2.99711	36.8445	60.5972	57.7665	12.069	0	0	0	0
273	0	0	0	0	0	0	0	0	0	0	0	0	0	0	0	0	0	0	0	0
285	2.99844	0.594032	2.99391	0.0225288	0	0	0	0	0	0	0	0	0	0	0	0	0	0	0	0
285	0	0	0	0	13.4029	12.3469	13.5555	0.543452	0	0	0	0	0	0	0	0	0	0	0	0
285	0	0	0	0	0	0	0	0	24.6188	27.1284	28.5384	2.6999	34.5532	48.8057	52.9451	8.69522	54.2117	0	95.0065	0
285	0	0	0	0	0	0	0	0	0	0	0	0	0	0	0	0	0	0	0	0
297	3.37819	0.763447	3.38339	0.0305142	0	0	0	0	0	0	0	0	0	0	0	0	0	0	0	0
297	0	0	0	0	13.5184	12.0052	13.6573	0.644521	0	0	0	0	0	0	0	0	0	0	0	0
297	0	0	0	0	0	0	0	0	25.2656	28.8194	29.1088	2.57789	34.2371	40.4188	52.0047	7.18042	0	0	0	0
297	0	0	0	0	0	0	0	0	0	0	0	0	0	0	0	0	0	0	0	0
309	2.92586	0.573222	2.92789	0.022218	0	0	0	0	0	0	0	0	0	0	0	0	0	0	0	0
309	0	0	0	0	13.3476	12.6544	13.5079	0.638038	0	0	0	0	0	0	0	0	0	0	0	0
309	0	0	0	0	0	0	0	0	24.1703	26.2569	27.8995	2.69181	33.3335	48.5939	50.8299	6.45558	0	0	0	0
309	0	0	0	0	0	0	0	0	0	0	0	0	0	0	0	0	0	0	0	0
321	3.08155	0.630361	3.07847	0.0271163	0	0	0	0	0	0	0	0	0	0	0	0	0	0	0	0
321	0	0	0	0	12.8104	11.2528	12.9549	0.583772	0	0	0	0	0	0	0	0	0	0	0	0
321	0	0	0	0	0	0	0	0	24.4655	27.701	28.404	2.89596	33.8515	47.9543	49.9651	8.29551	41.2753	0	80.0888	0
321	0	0	0	0	0	0	0	0	0	0	0	0	0	0	0	0	0	0	0	0
333	3.09919	0.636102	3.09853	0.0272667	0	0	0	0	0	0	0	0	0	0	0	0	0	0	0	0
333	0	0	0	0	14.0576	13.5564	14.1794	0.782324	0	0	0	0	0	0	0	0	0	0	0	0
333	0	0	0	0	0	0	0	0	24.902	27.1115	28.6922	3.25823	34.6861	49.1174	51.9396	9.40827	42.2561	127.051	81.0824	0.000251335
333	0	0	0	0	0	0	0	0	0	0	0	0	0	0	0	0	0	0	0	0
345	2.91673	0.56218	2.91114	0.0208589	0	0	0	0	0	0	0	0	0	0	0	0	0	0	0	0
345	0	0	0	0	13.1922	12.3529	13.3652	0.669089	0	0	0	0	0	0	0	0	0	0	0	0
345	0	0	0	0	0	0	0	0	25.1877	27.1968	29.6728	3.48335	34.4375	53.3937	51.6391	10.0853	46.0696	0	84.8071	0
345	0	0	0	0	0	0	0	0	0	0	0	0	0	0	0	0	0	0	0	0
357	3.43901	0.77551	3.42991	0.029893	0	0	0	0	0	0	0	0	0	0	0	0	0	0	0	0
357	0	0	0	0	13.7612	12.3019	13.9006	0.66102	0	0	0	0	0	0	0	0	0	0	0	0
357	0	0	0	0	0	0	0	0	25.396	28.5723	29.2881	3.13125	35.7696	46.8631	54.5451	9.10346	53.0792	0	85.1354	0
357	0	0	0	0	0	0	0	0	0	0	0	0	0	0	0	0	0	0	0	0
369	3.1757	0.666011	3.17497	0.0293787	0	0	0	0	0	0	0	0	0	0	0	0	0	0	0	0
369	0	0	0	0	14.8767	15.0797	15.0334	0.778728	0	0	0	0	0	0	0	0	0	0	0	0
369	0	0	0	0	0	0	0	0	25.8631	28.6831	30.1778	3.28993	35.4922	49.3662	53.397	9.86174	0	0	0	0
369	0	0	0	0	0	0	0	0	0	0	0	0	0	0	0	0	0	0	0	0
381	3.40541	0.761998	3.4019	0.0262663	0	0	0	0	0	0	0	0	0	0	0	0	0	0	0	0
381	0	0	0	0	14.1861	13.5672	14.3037	0.803685	0	0	0	0	0	0	0	0	0	0	0	0
381	0	0	0	0	0	0	0	0	26.8148	31.405	31.8492	3.3995	36.7959	58.7472	55.3529	9.6826	48.5962	0	89.2521	0
381	0	0	0	0	0	0	0	0	0	0	0	0	0	0	0	0	0	0	0	0
393	3.36177	0.752709	3.35616	0.0317424	0	0	0	0	0	0	0	0	0	0	0	0	0	0	0	0
393	0	0	0	0	15.2135	15.475	15.3827	0.757682	0	0	0	0	0	0	0	0	0	0	0	0
393	0	0	0	0	0	0	0	0	26.7892	30.6769	31.5022	4.1392	36.5346	42.0074	58.2733	13.0627	0	0	0	0
393	0	0	0	0	0	0	0	0	0	0	0	0	0	0	0	0	0	0	0	0
405	2.92268	0.566229	2.92309	0.0203146	0	0	0	0	0	0	0	0	0	0	0	0	0	0	0	0
405	0	0	0	0	13.3551	12.6302	13.478	0.659459	0	0	0	0	0	0	0	0	0	0	0	0
405	0	0	0	0	0	0	0	0	25.7971	30.0322	30.9164	3.05693	35.1755	47.8009	55.0683	9.88657	0	0	0	0
405	0	0	0	0	0	0	0	0	0	0	0	0	0	0	0	0	0	0	0	0
417	3.24831	0.702399	3.25013	0.0295498	0	0	0	0	0	0	0	0	0	0	0	0	0	0	0	0
417	0	0	0	0	12.6775	10.6682	12.8184	0.530295	0	0	0	0	0	0	0	0	0	0	0	0
417	0	0	0	0	0	0	0	0	24.5679	27.7916	28.2045	2.85977	35.5427	52.649	54.6049	6.61738	0	0	0	0
417	0	0	0	0	0	0	0	0	0	0	0	0	0	0	0	0	0	0	0	0
429	3.47214	0.796436	3.47627	0.0319735	0	0	0	0	0	0	0	0	0	0	0	0	0	0	0	0
429	0	0	0	0	14.9206	14.7762	15.1097	0.857499	0	0	0	0	0	0	0	0	0	0	0	0
429	0	0	0	0	0	0	0	0	25.3294	27.7132	28.8306	2.91464	35.1815	48.5229	52.3553	8.59619	0	0	0	0
429	0	0	0	0	0	0	0	0	0	0	0	0	0	0	0	0	0	0	0	0
441	3.25195	0.704421	3.25096	0.0283381	0	0	0	0	0	0	0	0	0	0	0	0	0	0	0	0
441	0	0	0	0	14.498	14.4605	14.6586	0.758707	0	0	0	0	0	0	0	0	0	0	0	0
441	0	0	0	0	0	0	0	0	26.3837	29.8511	31.4563	3.53466	35.4963	56.9887	52.2947	7.42487	42.5904	0.278927	84.4127	5.70944
441	0	0	0	0	0	0	0	0	0	0	0	0	0	0	0	0	0	0	0	0
453	3.34385	0.746707	3.34365	0.0335315	0	0	0	0	0	0	0	0	0	0	0	0	0	0	0	0
453	0	0	0	0	14.2962	13.8021	14.4641	0.747204	0	0	0	0	0	0	0	0	0	0	0	0
453	0	0	0	0	0	0	0	0	26.502	31.3659	31.341	3.51109	37.526	54.8244	56.7246	8.34497	37.8517	0	89.4514	0
453	0	0	0	0	0	0	0	0	0	0	0	0	0	0	0	0	0	0	0	0
465	3.5383	0.83564	3.54082	0.0392166	0	0	0	0	0	0	0	0	0	0	0	0	0	0	0	0
465	0	0	0	0	15.7969	16.8515	15.9993	1.00841	0	0	0	0	0	0	0	0	0	0	0	0
465	0	0	0	0	0	0	0	0	27.6098	32.0747	32.6723	4.36314	37.4689	45.8404	58.2727	15.1594	0	0	0	0
465	0	0	0	0	0	0	0	0	0	0	0	0	0	0	0	0	0	0	0	0
477	3.17183	0.671185	3.17222	0.0256484	0	0	0	0	0	0	0	0	0	0	0	0	0	0	0	0
477	0	0	0	0	14.6663	15.2708	14.852	0.886824	0	0	0	0	0	0	0	0	0	0	0	0
477	0	0	0	0	0	0	0	0	27.1072	32.2952	33.0699	4.00624	37.4659	70.6703	58.2636	9.6553	0	0	0	0
477	0	0	0	0	0	0	0	0	0	0	0	0	0	0	0	0	0	0	0	0
489	3.29078	0.716975	3.29213	0.0311996	0	0	0	0	0	0	0	0	0	0	0	0	0	0	0	0
489	0	0	0	0	14.1448	13.5451	14.3107	0.698743	0	0	0	0	0	0	0	0	0	0	0	0
489	0	0	0	0	0	0	0	0	26.4978	31.0961	31.7877	3.99903	37.2755	47.8708	59.3379	12.7961	0	0	0	0
489	0	0	0	0	0	0	0	0	0	0	0	0	0	0	0	0	0	0	0	0
501	3.18418	0.674987	3.18332	0.0261194	0	0	0	0	0	0	0	0	0	0	0	0	0	0	0	0
501	0	0	0	0	14.2517	13.8614	14.4183	0.798448	0	0	0	0	0	0	0	0	0	0	0	0
501	0	0	0	0	0	0	0	0	25.8857	29.0044	30.4564	3.19142	37.1501	72.0742	56.7872	11.9719	0	0	0	0
501	0	0	0	0	0	0	0	0	0	0	0	0	0	0	0	0	0	0	0	0
513	2.9713	0.583971	2.97327	0.0204316	0	0	0	0	0	0	0	0	0	0	0	0	0	0	0	0
513	0	0	0	0	13.4441	12.3762	13.5838	0.641499	0	0	0	0	0	0	0	0	0	0	0	0
513	0	0	0	0	0	0	0	0	25.4494	28.3689	30.0664	3.4024	35.0239	54.7625	53.9917	8.87239	0	0	0	0
513	0	0	0	0	0	0	0	0	0	0	0	0	0	0	0	0	0	0	0	0
525	3.20339	0.681674	3.19737	0.0269995	0	0	0	0	0	0	0	0	0	0	0	0	0	0	0	0
525	0	0	0	0	12.7494	10.9628	12.8983	0.526341	0	0	0	0	0	0	0	0	0	0	0	0
525	0	0	0	0	0	0	0	0	24.6623	28.1056	28.3078	2.72459	34.9773	47.7823	53.1373	8.05805	0	0	0	0
525	0	0	0	0	0	0	0	0	0	0	0	0	0	0	0	0	0	0	0	0
537	3.38249	0.769138	3.38204	0.0362422	0	0	0	0	0	0	0	0	0	0	0	0	0	0	0	0
537	0	0	0	0	14.0562	13.1539	14.2005	0.716438	0	0	0	0	0	0	0	0	0	0	0	0
537	0	0	0	0	0	0	0	0	24.548	27.0714	27.8641	2.50539	34.4137	50.4897	51.5038	8.26236	36.3499	0	82.008	0
537	0	0	0	0	0	0	0	0	0	0	0	0	0	0	0	0	0	0	0	0
549	3.01405	0.602059	3.01143	0.0215232	0	0	0	0	0	0	0	0	0	0	0	0	0	0	0	0
549	0	0	0	0	14.7701	15.3208	14.9421	0.934432	0	0	0	0	0	0	0	0	0	0	0	0
549	0	0	0	0	0	0	0	0	25.9924	28.8476	30.8437	4.08159	35.1245	52.6502	50.9701	9.73954	47.0179	0	93.8574	0
549	0	0	0	0	0	0	0	0	0	0	0	0	0	0	0	0	0	0	0	0
561	3.16461	0.663145	3.16488	0.0243979	0	0	0	0	0	0	0	0	0	0	0	0	0	0	0	0
561	0	0	0	0	14.2006	13.4026	14.3668	0.682288	0	0	0	0	0	0	0	0	0	0	0	0
561	0	0	0	0	0	0	0	0	27.0722	31.3577	32.7691	5.00853	36.8739	55.0763	56.8292	14.5935	34.8936	0	85.513	0
561	0	0	0	0	0	0	0	0	0	0	0	0	0	0	0	0	0	0	0	0
573	3.39799	0.761554	3.39395	0.030385	0	0	0	0	0	0	0	0	0	0	0	0	0	0	0	0
573	0	0	0	0	14.7757	14.3783	14.9483	0.754459	0	0	0	0	0	0	0	0	0	0	0	0
573	0	0	0	0	0	0	0	0	26.8776	30.2068	31.7462	3.74876	37.5362	59.0595	59.7968	15.6867	36.4686	0	90.7934	0
573	0	0	0	0	0	0	0	0	0	0	0	0	0	0	0	0	0	0	0	0
585	3.2413	0.69185	3.23946	0.0306124	0	0	0	0	0	0	0	0	0	0	0	0	0	0	0	0
585	0	0	0	0	14.7352	14.6083	14.9045	0.781423	0	0	0	0	0	0	0	0	0	0	0	0
585	0	0	0	0	0	0	0	0	26.7835	30.4874	31.9365	3.5433	36.6994	56.8046	57.0853	9.43737	0	0	0	0
585	0	0	0	0	0	0	0	0	0	0	0	0	0	0	0	0	0	0	0	0
597	3.23789	0.701844	3.23707	0.0307543	0	0	0	0	0	0	0	0	0	0	0	0	0	0	0	0
597	0	0	0	0	14.0715	13.6018	14.229	0.791016	0	0	0	0	0	0	0	0	0	0	0	0
597	0	0	0	0	0	0	0	0	26.41	29.8813	31.5105	3.45105	37.1257	61.7233	56.5044	11.4356	39.8772	37.4822	87.9241	0.0673308
597	0	0	0	0	0	0	0	0	0	0	0	0	0	0	0	0	0	0	0	0
609	3.58083	0.85332	3.58051	0.0303872	0	0	0	0	0	0	0	0	0	0	0	0	0	0	0	0
609	0	0	0	0	14.8116	14.5485	14.9801	0.883322	0	0	0	0	0	0	0	0	0	0	0	0
609	0	0	0	0	0	0	0	0	26.6332	31.8458	31.1065	3.64743	37.5206	63.1193	57.6979	8.87715	38.8389	0	98.4712	0
609	0	0	0	0	0	0	0	0	0	0	0	0	0	0	0	0	0	0	0	0
621	3.4448	0.781291	3.44191	0.0314994	0	0	0	0	0	0	0	0	0	0	0	0	0	0	0	0
621	0	0	0	0	15.4246	15.9732	15.616	0.789812	0	0	0	0	0	0	0	0	0	0	0	0
621	0	0	0	0	0	0	0	0	27.1425	31.6885	32.1172	3.81585	37.2891	59.4407	56.9	9.88678	0	0	0	0
621	0	0	0	0	0	0	0	0	0	0	0	0	0	0	0	0	0	0	0	0
633	3.11023	0.643756	3.10654	0.0270805	0	0	0	0	0	0	0	0	0	0	0	0	0	0	0	0
633	0	0	0	0	14.9269	15.256	15.0928	0.820829	0	0	0	0	0	0	0	0	0	0	0	0
633	0	0	0	0	0	0	0	0	27.2448	32.0557	33.2096	4.21663	37.748	63.739	57.3057	10.5494	0	0	0	0
633	0	0	0	0	0	0	0	0	0	0	0	0	0	0	0	0	0	0	0	0
645	3.29929	0.716771	3.29944	0.0316009	0	0	0	0	0	0	0	0	0	0	0	0	0	0	0	0
645	0	0	0	0	13.6007	12.3524	13.7623	0.710529	0	0	0	0	0	0	0	0	0	0	0	0
645	0	0	0	0	0	0	0	0	26.4635	30.9363	31.5155	3.45884	38.4365	66.7684	59.3285	10.4956	0	0	0	0
645	0	0	0	0	0	0	0	0	0	0	0	0	0	0	0	0	0	0	0	0
657	3.33691	0.74169	3.33849	0.0309983	0	0	0	0	0	0	0	0	0	0	0	0	0	0	0	0
657	0	0	0	0	13.8666	13.0408	14.0215	0.732551	0	0	0	0	0	0	0	0	0	0	0	0
657	0	0	0	0	0	0	0	0	25.1881	28.8136	28.8542	2.96468	37.2435	67.8654	56.0442	9.63666	47.5736	0	98.8739	0
657	0	0	0	0	0	0	0	0	0	0	0	0	0	0	0	0	0	0	0	0
669	3.23239	0.687639	3.23394	0.0258112	0	0	0	0	0	0	0	0	0	0	0	0	0	0	0	0
669	0	0	0	0	13.8759	13.1488	14.0533	0.727718	0	0	0	0	0	0	0	0	0	0	0	0
669	0	0	0	0	0	0	0	0	25.2541	28.2956	29.2795	3.05634	35.0636	62.2067	51.6341	7.23507	31.9176	0	88.3617	0
669	0	0	0	0	0	0	0	0	0	0	0	0	0	0	0	0	0	0	0	0
681	3.06718	0.624976	3.06744	0.0222839	0	0	0	0	0	0	0	0	0	0	0	0	0	0	0	0
681	0	0	0	0	14.2903	13.8157	14.4594	0.708293	0	0	0	0	0	0	0	0	0	0	0	0
681	0	0	0	0	0	0	0	0	25.776	28.8818	30.3907	3.76602	35.0908	49.0932	53.0263	10.2544	60.0142	0	88.5638	0
681	0	0	0	0	0	0	0	0	0	0	0	0	0	0	0	0	0	0	0	0
693	3.33699	0.731809	3.33216	0.0296384	0	0	0	0	0	0	0	0	0	0	0	0	0	0	0	0
693	0	0	0	0	13.5818	12.437	13.7283	0.616655	0	0	0	0	0	0	0	0	0	0	0	0
693	0	0	0	0	0	0	0	0	26.0708	30.1867	30.6306	3.15645	35.6148	50.7057	55.0687	10.0341	0	0	0	0
693	0	0	0	0	0	0	0	0	0	0	0	0	0	0	0	0	0	0	0	0
705	3.06192	0.619923	3.05997	0.0248653	0	0	0	0	0	0	0	0	0	0	0	0	0	0	0	0
705	0	0	0	0	14.2052	13.8312	14.3359	0.735504	0	0	0	0	0	0	0	0	0	0	0	0
705	0	0	0	0	0	0	0	0	25.1407	27.4292	29.2811	3.01926	35.8375	48.9806	54.5933	9.6703	0	0	0	0
705	0	0	0	0	0	0	0	0	0	0	0	0	0	0	0	0	0	0	0	0
717	3.29492	0.720269	3.28997	0.0278797	0	0	0	0	0	0	0	0	0	0	0	0	0	0	0	0
717	0	0	0	0	13.3326	11.6662	13.4736	0.648565	0	0	0	0	0	0	0	0	0	0	0	0
717	0	0	0	0	0	0	0	0	25.7023	30.1408	30.049	3.18141	35.707	45.8851	52.7814	8.81079	60.9533	0	91.0519	0
717	0	0	0	0	0	0	0	0	0	0	0	0	0	0	0	0	0	0	0	0
729	3.50616	0.82841	3.50247	0.0404688	0	0	0	0	0	0	0	0	0	0	0	0	0	0	0	0
729	0	0	0	0	14.5774	14.1902	14.7609	0.768674	0	0	0	0	0	0	0	0	0	0	0	0
729	0	0	0	0	0	0	0	0	25.6029	28.848	29.4218	3.13128	35.9287	61.7652	54.9303	10.3054	0	0	0	0
729	0	0	0	0	0	0	0	0	0	0	0	0	0	0	0	0	0	0	0	0
741	3.37894	0.75644	3.37671	0.0323228	0	0	0	0	0	0	0	0	0	0	0	0	0	0	0	0
741	0	0	0	0	15.2552	16.0285	15.4191	1.0224	0	0	0	0	0	0	0	0	0	0	0	0
741	0	0	0	0	0	0	0	0	26.8579	30.9952	31.8387	3.64478	36.3344	58.3086	54.3002	10.3955	0	0	0	0
741	0	0	0	0	0	0	0	0	0	0	0	0	0	0	0	0	0	0	0	0
753	3.32951	0.734485	3.32844	0.0294567	0	0	0	0	0	0	0	0	0	0	0	0	0	0	0	0
753	0	0	0	0	14.6543	14.7865	14.8151	0.819421	0	0	0	0	0	0	0	0	0	0	0	0
753	0	0	0	0	0	0	0	0	27.1392	32.9697	32.6411	4.31196	37.6698	61.4365	57.2024	7.80696	0	0	0	0
753	0	0	0	0	0	0	0	0	0	0	0	0	0	0	0	0	0	0	0	0
765	3.81609	0.966372	3.81474	0.0393332	0	0	0	0	0	0	0	0	0	0	0	0	0	0	0	0
765	0	0	0	0	15.4981	15.6572	15.6613	0.903982	0	0	0	0	0	0	0	0	0	0	0	0
765	0	0	0	0	0	0	0	0	27.6424	33.1678	32.6578	3.77508	38.7785	61.4024	60.3064	10.3298	0	0	0	0
765	0	0	0	0	0	0	0	0	0	0	0	0	0	0	0	0	0	0	0	0
777	3.06207	0.621054	3.06097	0.026782	0	0	0	0	0	0	0	0	0	0	0	0	0	0	0	0
777	0	0	0	0	15.4278	16.6834	15.5924	0.858004	0	0	0	0	0	0	0	0	0	0	0	0
777	0	0	0	0	0	0	0	0	26.9989	30.8059	32.7599	4.08683	37.4642	47.9503	57.8066	10.9778	0	0	0	0
777	0	0	0	0	0	0	0	0	0	0	0	0	0	0	0	0	0	0	0	0
789	3.39779	0.76623	3.40204	0.0319305	0	0	0	0	0	0	0	0	0	0	0	0	0	0	0	0
789	0	0	0	0	14.3945	13.8326	14.5187	0.830146	0	0	0	0	0	0	0	0	0	0	0	0
789	0	0	0	0	0	0	0	0	27.7605	33.4159	33.7386	4.25496	38.1579	51.77	60.0626	11.3721	96.1774	0	105.006	0
789	0	0	0	0	0	0	0	0	0	0	0	0	0	0	0	0	0	0	0	0
801	3.09541	0.64322	3.09694	0.0275456	0	0	0	0	0	0	0	0	0	0	0	0	0	0	0	0
801	0	0	0	0	14.1471	13.8221	14.3253	0.760583	0	0	0	0	0	0	0	0	0	0	0	0
801	0	0	0	0	0	0	0	0	25.8585	29.1818	30.4229	3.59035	38.2404	67.4577	59.1417	13.0628	0	0	0	0
801	0	0	0	0	0	0	0	0	0	0	0	0	0	0	0	0	0	0	0	0
813	3.42019	0.778847	3.41629	0.0310257	0	0	0	0	0	0	0	0	0	0	0	0	0	0	0	0
813	0	0	0	0	14.2289	13.4043	14.3983	0.79927	0	0	0	0	0	0	0	0	0	0	0	0
813	0	0	0	0	0	0	0	0	26.4208	30.6718	31.136	3.67717	37.1637	57.6057	55.7968	9.81967	0	0	0	0
813	0	0	0	0	0	0	0	0	0	0	0	0	0	0	0	0	0	0	0	0
825	3.28651	0.715553	3.28319	0.0288528	0	0	0	0	0	0	0	0	0	0	0	0	0	0	0	0
825	0	0	0	0	14.6752	14.7528	14.8291	0.799402	0	0	0	0	0	0	0	0	0	0	0	0
825	0	0	0	0	0	0	0	0	26.2035	30.5137	30.7735	3.57346	36.3293	53.4186	56.3143	11.9969	43.2419	0	100.989	0
825	0	0	0	0	0	0	0	0	0	0	0	0	0	0	0	0	0	0	0	0
837	3.30492	0.728626	3.29963	0.0325728	0	0	0	0	0	0	0	0	0	0	0	0	0	0	0	0
837	0	0	0	0	14.6065	14.4093	14.7738	0.808526	0	0	0	0	0	0	0	0	0	0	0	0
837	0	0	0	0	0	0	0	0	26.781	30.7833	31.9936	4.03096	36.8624	67.057	55.6709	10.2327	0	0	0	0
837	0	0	0	0	0	0	0	0	0	0	0	0	0	0	0	0	0	0	0	0
849	2.82459	0.530584	2.82479	0.0222736	0	0	0	0	0	0	0	0	0	0	0	0	0	0	0	0
849	0	0	0	0	13.3852	12.7169	13.523	0.701818	0	0	0	0	0	0	0	0	0	0	0	0
849	0	0	0	0	0	0	0	0	25.3476	28.0406	30.1639	3.40917	36.441	53.5277	55.3537	10.7203	0	0	0	0
849	0	0	0	0	0	0	0	0	0	0	0	0	0	0	0	0	0	0	0	0
861	3.36054	0.758071	3.35835	0.0339958	0	0	0	0	0	0	0	0	0	0	0	0	0	0	0	0
861	0	0	0	0	13.112	11.3148	13.2544	0.679183	0	0	0	0	0	0	0	0	0	0	0	0
861	0	0	0	0	0	0	0	0	25.2611	28.9894	29.0845	3.17588	35.8124	51.4186	54.9654	9.40516	0	0	0	0
861	0	0	0	0	0	0	0	0	0	0	0	0	0	0	0	0	0	0	0	0
873	3.50741	0.820861	3.50727	0.035096	0	0	0	0	0	0	0	0	0	0	0	0	0	0	0	0
873	0	0	0	0	15.3264	15.749	15.5203	0.982975	0	0	0	0	0	0	0	0	0	0	0	0
873	0	0	0	0	0	0	0	0	25.9218	28.466	29.7787	3.52079	36.0298	50.3079	53.7668	8.4328	34.635	0	82.9505	0
873	0	0	0	0	0	0	0	0	0	0	0	0	0	0	0	0	0	0	0	0
885	3.43667	0.776258	3.43453	0.0307891	0	0	0	0	0	0	0	0	0	0	0	0	0	0	0	0
885	0	0	0	0	14.9543	15.3587	15.1219	0.857149	0	0	0	0	0	0	0	0	0	0	0	0
885	0	0	0	0	0	0	0	0	27.2419	32.2673	32.6998	3.95526	36.517	48.8664	54.3477	8.80338	46.4805	0	84.9142	0
885	0	0	0	0	0	0	0	0	0	0	0	0	0	0	0	0	0	0	0	0
897	3.26877	0.708525	3.27066	0.0252365	0	0	0	0	0	0	0	0	0	0	0	0	0	0	0	0
897	0	0	0	0	14.8682	14.9153	15.0117	0.801485	0	0	0	0	0	0	0	0	0	0	0	0
897	0	0	0	0	0	0	0	0	26.8444	31.282	32.2012	3.87858	36.6606	59.0091	58.7768	10.4722	0	0	0	0
897	0	0	0	0	0	0	0	0	0	0	0	0	0	0	0	0	0	0	0	0
909	3.54509	0.83624	3.53756	0.0349836	0	0	0	0	0	0	0	0	0	0	0	0	0	0	0	0
909	0	0	0	0	15.51	15.9499	15.679	0.796835	0	0	0	0	0	0	0	0	0	0	0	0
909	0	0	0	0	0	0	0	0	27.8813	32.4223	33.5874	4.61797	38.3096	64.3759	59.4012	11.6201	0	0	0	0
909	0	0	0	0	0	0	0	0	0	0	0	0	0	0	0	0	0	0	0	0
921	2.68377	0.478562	2.67936	0.0204235	0	0	0	0	0	0	0	0	0	0	0	0	0	0	0	0
921	0	0	0	0	13.3621	13.06	13.4939	0.643821	0	0	0	0	0	0	0	0	0	0	0	0
921	0	0	0	0	0	0	0	0	25.4433	29.0781	30.7463	3.06819	35.0303	54.4304	56.6229	10.5956	0	0	0	0
921	0	0	0	0	0	0	0	0	0	0	0	0	0	0	0	0	0	0	0	0
933	3.03718	0.6132	3.03369	0.0252038	0	0	0	0	0	0	0	0	0	0	0	0	0	0	0	0
933	0	0	0	0	12.4835	10.3479	12.6229	0.631674	0	0	0	0	0	0	0	0	0	0	0	0
933	0	0	0	0	0	0	0	0	24.8827	28.1624	29.1061	3.25422	35.3889	43.278	55.1803	10.1226	0	0	0	0
933	0	0	0	0	0	0	0	0	0	0	0	0	0	0	0	0	0	0	0	0
945	3.20265	0.682971	3.20291	0.027883	0	0	0	0	0	0	0	0	0	0	0	0	0	0	0	0
945	0	0	0	0	14.1723	13.5017	14.3134	0.7929	0	0	0	0	0	0	0	0	0	0	0	0
945	0	0	0	0	0	0	0	0	24.8402	26.4249	28.3304	3.43711	34.7007	47.0153	53.2934	12.5564	0	0	0	0
945	0	0	0	0	0	0	0	0	0	0	0	0	0	0	0	0	0	0	0	0
957	3.30467	0.724208	3.30468	0.0295698	0	0	0	0	0	0	0	0	0	0	0	0	0	0	0	0
957	0	0	0	0	13.7084	12.7421	13.8351	0.704434	0	0	0	0	0	0	0	0	0	0	0	0
957	0	0	0	0	0	0	0	0	25.7487	29.8223	29.9392	3.43608	34.9724	52.0636	51.2698	7.62	0	0	0	0
957	0	0	0	0	0	0	0	0	0	0	0	0	0	0	0	0	0	0	0	0
969	3.48776	0.81274	3.48889	0.0354785	0	0	0	0	0	0	0	0	0	0	0	0	0	0	0	0
969	0	0	0	0	14.7453	14.5893	14.9209	0.806405	0	0	0	0	0	0	0	0	0	0	0	0
969	0	0	0	0	0	0	0	0	26.0404	29.4857	30.2303	3.31072	36.4015	55.4245	55.0207	9.16858	0	0	0	0
969	0	0	0	0	0	0	0	0	0	0	0	0	0	0	0	0	0	0	0	0
981	2.96428	0.586483	2.96382	0.0228245	0	0	0	0	0	0	0	0	0	0	0	0	0	0	0	0
981	0	0	0	0	14.2204	14.4937	14.4148	0.801878	0	0	0	0	0	0	0	0	0	0	0	0
981	0	0	0	0	0	0	0	0	25.6983	29.2199	30.8815	3.45347	35.6701	52.3131	53.5974	8.76811	50.4777	0	85.0238	0
981	0	0	0	0	0	0	0	0	0	0	0	0	0	0	0	0	0	0	0	0
993	3.12773	0.647095	3.12646	0.0270223	0	0	0	0	0	0	0	0	0	0	0	0	0	0	0	0
993	0	0	0	0	13.0755	11.3779	13.1945	0.598482	0	0	0	0	0	0	0	0	0	0	0	0
993	0	0	0	0	0	0	0	0	25.5748	29.5947	30.2809	3.47917	34.8611	53.6175	54.9688	8.77461	55.7316	0	79.0811	0
993	0	0	0	0	0	0	0	0	0	0	0	0	0	0	0	0	0	0	0	0
1005	3.53079	0.824457	3.53475	0.0296554	0	0	0	0	0	0	0	0	0	0	0	0	0	0	0	0
1005	0	0	0	0	14.6099	14.0066	14.7802	0.831741	0	0	0	0	0	0	0	0	0	0	0	0
1005	0	0	0	0	0	0	0	0	25.8347	28.7872	29.4797	3.09391	35.6062	57.2266	55.9932	10.5037	39.2709	0	87.1228	0
1005	0	0	0	0	0	0	0	0	0	0	0	0	0	0	0	0	0	0	0	0
1017	3.02515	0.607539	3.02272	0.0232975	0	0	0	0	0	0	0	0	0	0	0	0	0	0	0	0
1017	0	0	0	0	14.244	14.106	14.4116	0.661718	0	0	0	0	0	0	0	0	0	0	0	0
1017	0	0	0	0	0	0	0	0	25.815	29.004	30.59	3.42118	35.1553	56.4016	52.6992	7.79335	0	0	0	0
1017	0	0	0	0	0	0	0	0	0	0	0	0	0	0	0	0	0	0	0	0
1029	3.24525	0.70056	3.24246	0.0298822	0	0	0	0	0	0	0	0	0	0	0	0	0	0	0	0
1029	0	0	0	0	12.9787	11.3928	13.1223	0.616699	0	0	0	0	0	0	0	0	0	0	0	0
1029	0	0	0	0	0	0	0	0	25.4638	30.2044	29.8943	2.85649	35.4785	52.0115	54.6582	9.60642	0	0	0	0
1029	0	0	0	0	0	0	0	0	0	0	0	0	0	0	0	0	0	0	0	0
1041	2.99644	0.595522	2.99177	0.0247961	0	0	0	0	0	0	0	0	0	0	0	0	0	0	0	0
1041	0	0	0	0	13.2888	12.2799	13.4028	0.68074	0	0	0	0	0	0	0	0	0	0	0	0
1041	0	0	0	0	0	0	0	0	23.967	26.1836	27.2817	2.67322	34.091	55.4212	52.6973	8.42768	42.1437	0	87.9585	0
1041	0	0	0	0	0	0	0	0	0	0	0	0	0	0	0	0	0	0	0	0
1053	3.50394	0.817826	3.50037	0.0364275	0	0	0	0	0	0	0	0	0	0	0	0	0	0	0	0
1053	0	0	0	0	14.573	13.7928	14.72	0.797753	0	0	0	0	0	0	0	0	0	0	0	0
1053	0	0	0	0	0	0	0	0	26.2312	29.8006	30.4005	3.90321	35.7671	50.0492	51.4829	9.78814	42.8159	20.3855	85.2973	5.93031
1053	0	0	0	0	0	0	0	0	0	0	0	0	0	0	0	0	0	0	0	0
1065	2.96543	0.593778	2.96461	0.0315416	0	0	0	0	0	0	0	0	0	0	0	0	0	0	0	0
1065	0	0	0	0	13.8711	13.7693	14.0272	0.735015	0	0	0	0	0	0	0	0	0	0	0	0
1065	0	0	0	0	0	0	0	0	25.4881	28.35	29.9605	3.22424	34.678	58.4448	53.4948	11.0764	0	0	0	0
1065	0	0	0	0	0	0	0	0	0	0	0	0	0	0	0	0	0	0	0	0
1077	3.25708	0.70293	3.25491	0.0303829	0	0	0	0	0	0	0	0	0	0	0	0	0	0	0	0
1077	0	0	0	0	13.4026	12.0987	13.5402	0.740326	0	0	0	0	0	0	0	0	0	0	0	0
1077	0	0	0	0	0	0	0	0	25.5992	29.7124	29.9869	3.3064	35.6629	53.0029	54.0183	9.22347	38.2332	0	84.2931	0
1077	0	0	0	0	0	0	0	0	0	0	0	0	0	0	0	0	0	0	0	0
1089	3.49813	0.815447	3.49598	0.0363808	0	0	0	0	0	0	0	0	0	0	0	0	0	0	0	0
1089	0	0	0	0	14.6949	14.1573	14.8872	0.820394	0	0	0	0	0	0	0	0	0	0	0	0
1089	0	0	0	0	0	0	0	0	25.8176	29.108	29.6776	3.3787	35.3	47.1153	54.9074	9.39181	69.7462	0	90.3887	0
1089	0	0	0	0	0	0	0	0	0	0	0	0	0	0	0	0	0	0	0	0
1101	3.60014	0.857099	3.59899	0.0339381	0	0	0	0	0	0	0	0	0	0	0	0	0	0	0	0
1101	0	0	0	0	16.3809	17.9	16.5474	1.11456	0	0	0	0	0	0	0	0	0	0	0	0
1101	0	0	0	0	0	0	0	0	28.2672	32.3425	33.557	4.62835	37.6993	46.9725	56.2555	11.5472	0	0	0	0
1101	0	0	0	0	0	0	0	0	0	0	0	0	0	0	0	0	0	0	0	0
1113	3.02966	0.608305	3.02778	0.0228646	0	0	0	0	0	0	0	0	0	0	0	0	0	0	0	0
1113	0	0	0	0	14.0909	14.0085	14.253	0.72084	0	0	0	0	0	0	0	0	0	0	0	0
1113	0	0	0	0	0	0	0	0	27.0067	32.2364	33.0554	4.02323	37.6563	63.0902	58.6131	9.72965	0	0	0	0
1113	0	0	0	0	0	0	0	0	0	0	0	0	0	0	0	0	0	0	0	0
1125	3.40789	0.767611	3.40888	0.027776	0	0	0	0	0	0	0	0	0	0	0	0	0	0	0	0
1125	0	0	0	0	13.9349	12.6861	14.1044	0.711006	0	0	0	0	0	0	0	0	0	0	0	0
1125	0	0	0	0	0	0	0	0	26.2026	29.9532	30.8487	3.38861	36.7159	59.2212	59.4461	8.14725	36.8275	0	94.7346	0
1125	0	0	0	0	0	0	0	0	0	0	0	0	0	0	0	0	0	0	0	0
1137	2.73064	0.492304	2.72679	0.0181691	0	0	0	0	0	0	0	0	0	0	0	0	0	0	0	0
1137	0	0	0	0	13.9989	14.0383	14.1539	0.650692	0	0	0	0	0	0	0	0	0	0	0	0
1137	0	0	0	0	0	0	0	0	25.0905	26.8945	29.6757	3.64803	34.5726	51.2627	53.9645	10.6866	0	0	0	0
1137	0	0	0	0	0	0	0	0	0	0	0	0	0	0	0	0	0	0	0	0
1149	3.42256	0.777677	3.41853	0.0333445	0	0	0	0	0	0	0	0	0	0	0	0	0	0	0	0
1149	0	0	0	0	13.1198	11.1063	13.2611	0.607776	0	0	0	0	0	0	0	0	0	0	0	0
1149	0	0	0	0	0	0	0	0	26.0795	30.738	30.7919	3.16323	36.2444	54.7776	54.4495	11.1515	38.3058	17.4658	89.2815	0.0741498
1149	0	0	0	0	0	0	0	0	0	0	0	0	0	0	0	0	0	0	0	0
1161	2.92519	0.567943	2.92326	0.0224071	0	0	0	0	0	0	0	0	0	0	0	0	0	0	0	0
1161	0	0	0	0	13.9217	13.6172	14.051	0.761404	0	0	0	0	0	0	0	0	0	0	0	0
1161	0	0	0	0	0	0	0	0	24.3402	25.5683	27.8586	2.80908	35.3302	52.5351	54.0072	8.43509	0	0	0	0
1161	0	0	0	0	0	0	0	0	0	0	0	0	0	0	0	0	0	0	0	0
1173	3.5954	0.855257	3.59141	0.0382353	0	0	0	0	0	0	0	0	0	0	0	0	0	0	0	0
1173	0	0	0	0	13.9252	12.5219	14.0685	0.709188	0	0	0	0	0	0	0	0	0	0	0	0
1173	0	0	0	0	0	0	0	0	26.5038	31.7678	30.8177	3.68808	36.1843	49.4376	52.3247	9.09987	48.3401	0	96.526	0
1173	0	0	0	0	0	0	0	0	0	0	0	0	0	0	0	0	0	0	0	0
1185	2.89728	0.557699	2.89672	0.021557	0	0	0	0	0	0	0	0	0	0	0	0	0	0	0	0
1185	0	0	0	0	14.2735	14.4396	14.4245	0.765696	0	0	0	0	0	0	0	0	0	0	0	0
1185	0	0	0	0	0	0	0	0	25.0987	27.2838	29.1057	2.97509	35.4512	47.7202	54.2298	9.43328	46.0891	80.3993	82.202	1.08379
1185	0	0	0	0	0	0	0	0	0	0	0	0	0	0	0	0	0	0	0	0
1197	2.98039	0.587417	2.97909	0.0219495	0	0	0	0	0	0	0	0	0	0	0	0	0	0	0	0
1197	0	0	0	0	12.5019	10.5388	12.6635	0.555823	0	0	0	0	0	0	0	0	0	0	0	0
1197	0	0	0	0	0	0	0	0	25.2044	29.2457	29.8936	3.22062	34.3432	48.8819	51.9301	7.64244	0	0	0	0
1197	0	0	0	0	0	0	0	0	0	0	0	0	0	0	0	0	0	0	0	0
1209	3.32139	0.742545	3.323	0.0315859	0	0	0	0	0	0	0	0	0	0	0	0	0	0	0	0
1209	0	0	0	0	12.7986	10.8584	12.8866	0.539644	0	0	0	0	0	0	0	0	0	0	0	0
1209	0	0	0	0	0	0	0	0	23.6972	26.1929	26.5022	2.36267	33.7046	46.0902	52.946	7.99848	0	0	0	0
1209	0	0	0	0	0	0	0	0	0	0	0	0	0	0	0	0	0	0	0	0
1221	3.42035	0.77564	3.41665	0.0312454	0	0	0	0	0	0	0	0	0	0	0	0	0	0	0	0
1221	0	0	0	0	15.2182	15.6046	15.3885	0.93025	0	0	0	0	0	0	0	0	0	0	0	0
1221	0	0	0	0	0	0	0	0	25.4922	27.5059	29.1561	2.98657	34.3217	50.1495	49.8452	7.81198	49.1234	0	95.6151	0
1221	0	0	0	0	0	0	0	0	0	0	0	0	0	0	0	0	0	0	0	0
1233	3.10658	0.635076	3.10872	0.0233048	0	0	0	0	0	0	0	0	0	0	0	0	0	0	0	0
1233	0	0	0	0	14.247	14.1441	14.3889	0.734459	0	0	0	0	0	0	0	0	0	0	0	0
1233	0	0	0	0	0	0	0	0	26.5107	29.7444	31.8713	3.94749	36.1205	58.7509	52.4646	7.82289	0	0	0	0
1233	0	0	0	0	0	0	0	0	0	0	0	0	0	0	0	0	0	0	0	0
1245	3.34308	0.739923	3.3391	0.0271165	0	0	0	0	0	0	0	0	0	0	0	0	0	0	0	0
1245	0	0	0	0	13.6973	12.4461	13.8501	0.639391	0	0	0	0	0	0	0	0	0	0	0	0
1245	0	0	0	0	0	0	0	0	25.9272	30.1643	30.4967	3.25638	36.4052	46.6898	57.103	9.7947	0	0	0	0
1245	0	0	0	0	0	0	0	0	0	0	0	0	0	0	0	0	0	0	0	0
1257	3.13101	0.646294	3.13058	0.0227186	0	0	0	0	0	0	0	0	0	0	0	0	0	0	0	0
1257	0	0	0	0	14.9123	15.2077	15.0647	0.749958	0	0	0	0	0	0	0	0	0	0	0	0
1257	0	0	0	0	0	0	0	0	25.98	28.9576	30.4519	3.69462	35.8169	51.0258	55.1075	11.9765	0	0	0	0
1257	0	0	0	0	0	0	0	0	0	0	0	0	0	0	0	0	0	0	0	0
1269	2.89306	0.55553	2.89181	0.0211291	0	0	0	0	0	0	0	0	0	0	0	0	0	0	0	0
1269	0	0	0	0	13.2744	12.1042	13.4227	0.566976	0	0	0	0	0	0	0	0	0	0	0	0
1269	0	0	0	0	0	0	0	0	25.9825	29.1436	31.2398	3.41721	34.8363	48.2232	53.9836	10.2189	0	0	0	0
1269	0	0	0	0	0	0	0	0	0	0	0	0	0	0	0	0	0	0	0	0
1281	3.2658	0.701641	3.2648	0.0244411	0	0	0	0	0	0	0	0	0	0	0	0	0	0	0	0
1281	0	0	0	0	13.959	12.7899	14.125	0.706705	0	0	0	0	0	0	0	0	0	0	0	0
1281	0	0	0	0	0	0	0	0	25.8373	29.0141	30.127	3.41729	37.4365	57.0296	56.7833	11.4699	0	0	0	0
1281	0	0	0	0	0	0	0	0	0	0	0	0	0	0	0	0	0	0	0	0
1293	3.05505	0.622233	3.05401	0.0241172	0	0	0	0	0	0	0	0	0	0	0	0	0	0	0	0
1293	0	0	0	0	13.7522	12.8849	13.9244	0.612252	0	0	0	0	0	0	0	0	0	0	0	0
1293	0	0	0	0	0	0	0	0	25.4363	28.8381	29.7344	3.16235	35.3287	57.429	53.8737	8.33413	0	0	0	0
1293	0	0	0	0	0	0	0	0	0	0	0	0	0	0	0	0	0	0	0	0
1305	3.6428	0.88228	3.64141	0.0365619	0	0	0	0	0	0	0	0	0	0	0	0	0	0	0	0
1305	0	0	0	0	15.1435	14.9502	15.3215	0.834467	0	0	0	0	0	0	0	0	0	0	0	0
1305	0	0	0	0	0	0	0	0	27.2028	31.2578	31.9297	3.78745	37.3012	59.5362	56.3822	10.2184	0	0	0	0
1305	0	0	0	0	0	0	0	0	0	0	0	0	0	0	0	0	0	0	0	0
1317	3.19325	0.672983	3.19145	0.0261566	0	0	0	0	0	0	0	0	0	0	0	0	0	0	0	0
1317	0	0	0	0	14.107	13.8446	14.2745	0.694235	0	0	0	0	0	0	0	0	0	0	0	0
1317	0	0	0	0	0	0	0	0	26.0425	31.0952	30.8125	3.13897	36.6759	57.3305	55.6961	9.28608	0	0	0	0
1317	0	0	0	0	0	0	0	0	0	0	0	0	0	0	0	0	0	0	0	0
1329	3.14607	0.658489	3.14579	0.0279963	0	0	0	0	0	0	0	0	0	0	0	0	0	0	0	0
1329	0	0	0	0	13.8339	12.9042	13.9744	0.676708	0	0	0	0	0	0	0	0	0	0	0	0
1329	0	0	0	0	0	0	0	0	25.6366	29.6526	30.2872	3.16147	36.3626	58.26	54.8357	10.6091	0	0	0	0
1329	0	0	0	0	0	0	0	0	0	0	0	0	0	0	0	0	0	0	0	0
1341	3.22193	0.692853	3.21893	0.0291626	0	0	0	0	0	0	0	0	0	0	0	0	0	0	0	0
1341	0	0	0	0	13.8336	12.8615	13.9934	0.722849	0	0	0	0	0	0	0	0	0	0	0	0
1341	0	0	0	0	0	0	0	0	25.5915	28.5272	29.8111	3.12386	34.7324	43.6124	54.6816	9.53717	0	0	0	0
1341	0	0	0	0	0	0	0	0	0	0	0	0	0	0	0	0	0	0	0	0
1353	3.04766	0.616278	3.04285	0.0228431	0	0	0	0	0	0	0	0	0	0	0	0	0	0	0	0
1353	0	0	0	0	13.6408	12.7925	13.7514	0.714609	0	0	0	0	0	0	0	0	0	0	0	0
1353	0	0	0	0	0	0	0	0	25.1335	27.626	29.3464	3.18776	34.3912	53.9678	53.1278	9.59237	0	0	0	0
1353	0	0	0	0	0	0	0	0	0	0	0	0	0	0	0	0	0	0	0	0
1365	3.36395	0.752076	3.36194	0.0274671	0	0	0	0	0	0	0	0	0	0	0	0	0	0	0	0
1365	0	0	0	0	14.2155	13.2396	14.3854	0.717573	0	0	0	0	0	0	0	0	0	0	0	0
1365	0	0	0	0	0	0	0	0	26.1476	30.2685	30.4079	3.55214	36.0581	52.8382	54.1015	9.16445	52.1423	0	89.4143	0
1365	0	0	0	0	0	0	0	0	0	0	0	0	0	0	0	0	0	0	0	0
1377	3.09621	0.637976	3.09702	0.0241254	0	0	0	0	0	0	0	0	0	0	0	0	0	0	0	0
1377	0	0	0	0	13.9277	13.5151	14.0492	0.6474	0	0	0	0	0	0	0	0	0	0	0	0
1377	0	0	0	0	0	0	0	0	25.5906	28.3344	29.9833	3.10991	34.7376	47.8125	54.007	8.63575	0	0	0	0
1377	0	0	0	0	0	0	0	0	0	0	0	0	0	0	0	0	0	0	0	0
1389	3.38616	0.763483	3.38548	0.0323226	0	0	0	0	0	0	0	0	0	0	0	0	0	0	0	0
1389	0	0	0	0	14.0054	12.9904	14.1765	0.706205	0	0	0	0	0	0	0	0	0	0	0	0
1389	0	0	0	0	0	0	0	0	26.0445	29.9144	30.3364	3.00972	35.48	48.5949	54.7911	8.43351	43.9565	0	83.7783	0
1389	0	0	0	0	0	0	0	0	0	0	0	0	0	0	0	0	0	0	0	0
1401	3.40912	0.780777	3.40855	0.0365633	0	0	0	0	0	0	0	0	0	0	0	0	0	0	0	0
1401	0	0	0	0	15.1736	15.7855	15.349	0.877714	0	0	0	0	0	0	0	0	0	0	0	0
1401	0	0	0	0	0	0	0	0	26.4788	30.037	31.1168	3.63066	36.5373	55.7781	55.7061	9.15246	0	0	0	0
1401	0	0	0	0	0	0	0	0	0	0	0	0	0	0	0	0	0	0	0	0
1413	3.47937	0.806305	3.4795	0.0305846	0	0	0	0	0	0	0	0	0	0	0	0	0	0	0	0
1413	0	0	0	0	15.8916	17.1743	16.0563	1.11802	0	0	0	0	0	0	0	0	0	0	0	0
1413	0	0	0	0	0	0	0	0	28.1552	32.153	34.0415	4.75613	37.9967	54.9621	57.908	10.2138	0	0	0	0
1413	0	0	0	0	0	0	0	0	0	0	0	0	0	0	0	0	0	0	0	0
1425	3.00734	0.596331	3.0034	0.022106	0	0	0	0	0	0	0	0	0	0	0	0	0	0	0	0
1425	0	0	0	0	13.8706	13.3582	14.054	0.660494	0	0	0	0	0	0	0	0	0	0	0	0
1425	0	0	0	0	0	0	0	0	26.5399	31.395	32.3838	4.16058	36.9822	52.9814	59.291	13.0093	0	0	0	0
1425	0	0	0	0	0	0	0	0	0	0	0	0	0	0	0	0	0	0	0	0
1437	3.34386	0.740594	3.33966	0.028326	0	0	0	0	0	0	0	0	0	0	0	0	0	0	0	0
1437	0	0	0	0	14.3235	13.5621	14.4887	0.717756	0	0	0	0	0	0	0	0	0	0	0	0
1437	0	0	0	0	0	0	0	0	26.5599	30.6345	31.4144	3.78231	37.2494	59.7176	58.785	12.1425	0	0	0	0
1437	0	0	0	0	0	0	0	0	0	0	0	0	0	0	0	0	0	0	0	0
1449	2.98499	0.596353	2.98462	0.0250759	0	0	0	0	0	0	0	0	0	0	0	0	0	0	0	0
1449	0	0	0	0	13.8567	13.5523	13.9899	0.667682	0	0	0	0	0	0	0	0	0	0	0	0
1449	0	0	0	0	0	0	0	0	25.6515	28.2705	30.2117	3.33774	35.1125	40.6083	55.0734	10.9677	0	0	0	0
1449	0	0	0	0	0	0	0	0	0	0	0	0	0	0	0	0	0	0	0	0
1461	3.3786	0.750573	3.37516	0.0315777	0	0	0	0	0	0	0	0	0	0	0	0	0	0	0	0
1461	0	0	0	0	14.1149	13.1724	14.2669	0.791445	0	0	0	0	0	0	0	0	0	0	0	0
1461	0	0	0	0	0	0	0	0	26.2539	30.8027	30.7303	3.49916	36.3123	50.9344	55.1439	9.7409	0	0	0	0
1461	0	0	0	0	0	0	0	0	0	0	0	0	0	0	0	0	0	0	0	0
1473	2.93725	0.575924	2.93843	0.0223811	0	0	0	0	0	0	0	0	0	0	0	0	0	0	0	0
1473	0	0	0	0	13.1849	12.2194	13.3135	0.631566	0	0	0	0	0	0	0	0	0	0	0	0
1473	0	0	0	0	0	0	0	0	24.6575	27.2642	28.7496	3.10485	33.9011	44.0191	53.5947	9.18092	0	0	0	0
1473	0	0	0	0	0	0	0	0	0	0	0	0	0	0	0	0	0	0	0	0
1485	3.69844	0.91551	3.69767	0.0407273	0	0	0	0	0	0	0	0	0	0	0	0	0	0	0	0
1485	0	0	0	0	14.0114	12.5531	14.1656	0.694031	0	0	0	0	0	0	0	0	0	0	0	0
1485	0	0	0	0	0	0	0	0	25.844	30.3342	29.4659	3.09317	36.5231	51.5436	53.7067	9.3186	42.4976	0	87.3238	0
1485	0	0	0	0	0	0	0	0	0	0	0	0	0	0	0	0	0	0	0	0
1497	3.26662	0.709324	3.26787	0.0280427	0	0	0	0	0	0	0	0	0	0	0	0	0	0	0	0
1497	0	0	0	0	15.1697	16.0405	15.3352	0.888214	0	0	0	0	0	0	0	0	0	0	0	0
1497	0	0	0	0	0	0	0	0	25.8758	28.5626	30.174	3.00846	35.9822	53.7776	53.4296	9.89306	0	0	0	0
1497	0	0	0	0	0	0	0	0	0	0	0	0	0	0	0	0	0	0	0	0
1509	3.19341	0.678637	3.19478	0.032672	0	0	0	0	0	0	0	0	0	0	0	0	0	0	0	0
1509	0	0	0	0	13.9002	13.1084	14.096	0.681133	0	0	0	0	0	0	0	0	0	0	0	0
1509	0	0	0	0	0	0	0	0	26.431	31.2628	31.9311	3.66949	36.2131	50.5034	54.3642	8.27808	0	0	0	0
1509	0	0	0	0	0	0	0	0	0	0	0	0	0	0	0	0	0	0	0	0
1521	3.32426	0.727619	3.32124	0.0277976	0	0	0	0	0	0	0	0	0	0	0	0	0	0	0	0
1521	0	0	0	0	14.0109	13.3292	14.1356	0.858622	0	0	0	0	0	0	0	0	0	0	0	0
1521	0	0	0	0	0	0	0	0	25.6926	29.6591	29.9309	3.10012	36.1672	47.9938	56.8615	9.03018	0	0	0	0
1521	0	0	0	0	0	0	0	0	0	0	0	0	0	0	0	0	0	0	0	0
1533	3.29141	0.717325	3.28922	0.0282015	0	0	0	0	0	0	0	0	0	0	0	0	0	0	0	0
1533	0	0	0	0	15.3409	15.7133	15.5132	0.829675	0	0	0	0	0	0	0	0	0	0	0	0
1533	0	0	0	0	0	0	0	0	26.8499	30.6525	31.5748	4.68203	36.8085	56.8003	55.6661	10.7598	44.3419	0	96.5049	0
1533	0	0	0	0	0	0	0	0	0	0	0	0	0	0	0	0	0	0	0	0
1545	3.3223	0.728847	3.32321	0.0255115	0	0	0	0	0	0	0	0	0	0	0	0	0	0	0	0
1545	0	0	0	0	14.6819	14.4603	14.845	0.777631	0	0	0	0	0	0	0	0	0	0	0	0
1545	0	0	0	0	0	0	0	0	27.5761	32.583	33.2737	4.17732	37.9302	61.5167	57.6758	13.5143	0	0	0	0
1545	0	0	0	0	0	0	0	0	0	0	0	0	0	0	0	0	0	0	0	0
1557	3.14097	0.65023	3.14162	0.0246313	0	0	0	0	0	0	0	0	0	0	0	0	0	0	0	0
1557	0	0	0	0	14.5757	14.5636	14.7521	0.686123	0	0	0	0	0	0	0	0	0	0	0	0
1557	0	0	0	0	0	0	0	0	26.5887	30.5324	31.8407	3.96298	37.683	56.4531	59.8217	11.3458	0	0	0	0
1557	0	0	0	0	0	0	0	0	0	0	0	0	0	0	0	0	0	0	0	0
1569	3.07832	0.628233	3.07833	0.0225167	0	0	0	0	0	0	0	0	0	0	0	0	0	0	0	0
1569	0	0	0	0	13.9857	13.2988	14.117	0.668311	0	0	0	0	0	0	0	0	0	0	0	0
1569	0	0	0	0	0	0	0	0	26.3643	30.3913	31.5148	3.58532	36.3442	61.0318	56.9089	11.2683	0	0	0	0
1569	0	0	0	0	0	0	0	0	0	0	0	0	0	0	0	0	0	0	0	0
1581	3.01776	0.602513	3.01489	0.0242347	0	0	0	0	0	0	0	0	0	0	0	0	0	0	0	0
1581	0	0	0	0	13.2449	11.9252	13.3997	0.597956	0	0	0	0	0	0	0	0	0	0	0	0
1581	0	0	0	0	0	0	0	0	25.4287	28.2353	29.7624	3.07322	35.7713	44.9726	55.9959	9.13713	0	0	0	0
1581	0	0	0	0	0	0	0	0	0	0	0	0	0	0	0	0	0	0	0	0
1593	3.04388	0.612541	3.0429	0.0226509	0	0	0	0	0	0	0	0	0	0	0	0	0	0	0	0
1593	0	0	0	0	13.313	11.9547	13.4594	0.638415	0	0	0	0	0	0	0	0	0	0	0	0
1593	0	0	0	0	0	0	0	0	24.8391	27.9129	28.7104	3.01634	35.1121	44.7422	53.2951	8.86319	35.4168	0	91.6561	0
1593	0	0	0	0	0	0	0	0	0	0	0	0	0	0	0	0	0	0	0	0
1605	2.96149	0.582315	2.96053	0.0212794	0	0	0	0	0	0	0	0	0	0	0	0	0	0	0	0
1605	0	0	0	0	12.5142	10.7974	12.6283	0.526777	0	0	0	0	0	0	0	0	0	0	0	0
1605	0	0	0	0	0	0	0	0	24.0191	26.2433	27.545	2.59057	33.845	47.1136	50.3264	7.17954	0	0	0	0
1605	0	0	0	0	0	0	0	0	0	0	0	0	0	0	0	0	0	0	0	0
1617	3.01026	0.599745	3.00815	0.0226473	0	0	0	0	0	0	0	0	0	0	0	0	0	0	0	0
1617	0	0	0	0	13.0612	11.6317	13.1943	0.59981	0	0	0	0	0	0	0	0	0	0	0	0
1617	0	0	0	0	0	0	0	0	23.8976	25.7791	27.1562	2.64062	33.5142	44.2113	49.5998	7.29277	43.7926	0	87.3641	0
1617	0	0	0	0	0	0	0	0	0	0	0	0	0	0	0	0	0	0	0	0
1629	3.43173	0.784525	3.43361	0.0273776	0	0	0	0	0	0	0	0	0	0	0	0	0	0	0	0
1629	0	0	0	0	14.8366	14.5428	15.0112	0.801097	0	0	0	0	0	0	0	0	0	0	0	0
1629	0	0	0	0	0	0	0	0	26.1156	29.16	30.3943	3.80909	35.7629	46.7831	51.7802	9.39501	39.493	49.8942	82.2228	0.0779898
1629	0	0	0	0	0	0	0	0	0	0	0	0	0	0	0	0	0	0	0	0
1641	3.15097	0.657946	3.14839	0.0244187	0	0	0	0	0	0	0	0	0	0	0	0	0	0	0	0
1641	0	0	0	0	14.4913	14.6273	14.6536	0.67048	0	0	0	0	0	0	0	0	0	0	0	0
1641	0	0	0	0	0	0	0	0	26.4876	29.5637	31.578	3.50687	35.9304	53.6208	54.5643	12.9904	38.2745	0	85.0549	0
1641	0	0	0	0	0	0	0	0	0	0	0	0	0	0	0	0	0	0	0	0
1653	3.22252	0.682481	3.21933	0.0258781	0	0	0	0	0	0	0	0	0	0	0	0	0	0	0	0
1653	0	0	0	0	14.1486	13.497	14.3005	0.696587	0	0	0	0	0	0	0	0	0	0	0	0
1653	0	0	0	0	0	0	0	0	26.459	30.8115	31.5173	3.30169	37.0564	55.653	56.5761	10.9848	46.6542	0	88.2825	0
1653	0	0	0	0	0	0	0	0	0	0	0	0	0	0	0	0	0	0	0	0
1665	3.35032	0.742316	3.35036	0.0277179	0	0	0	0	0	0	0	0	0	0	0	0	0	0	0	0
1665	0	0	0	0	13.4568	12.1277	13.6323	0.614808	0	0	0	0	0	0	0	0	0	0	0	0
1665	0	0	0	0	0	0	0	0	25.4562	29.4197	29.4859	2.84347	36.1946	51.6696	55.8932	7.20776	0	0	0	0
1665	0	0	0	0	0	0	0	0	0	0	0	0	0	0	0	0	0	0	0	0
1677	3.45175	0.792512	3.45412	0.0292811	0	0	0	0	0	0	0	0	0	0	0	0	0	0	0	0
1677	0	0	0	0	14.7477	14.4631	14.95	0.755251	0	0	0	0	0	0	0	0	0	0	0	0
1677	0	0	0	0	0	0	0	0	25.8066	28.5991	29.7394	3.07592	36.307	51.1526	54.0703	9.45687	0	0	0	0
1677	0	0	0	0	0	0	0	0	0	0	0	0	0	0	0	0	0	0	0	0
1689	3.17913	0.67114	3.17723	0.0251849	0	0	0	0	0	0	0	0	0	0	0	0	0	0	0	0
1689	0	0	0	0	15.4961	16.4723	15.6754	0.826292	0	0	0	0	0	0	0	0	0	0	0	0
1689	0	0	0	0	0	0	0	0	27.3197	30.5178	32.9619	4.77847	36.5013	60.6236	55.1161	11.0774	0	0	0	0
1689	0	0	0	0	0	0	0	0	0	0	0	0	0	0	0	0	0	0	0	0
1701	3.23418	0.701052	3.23504	0.0272813	0	0	0	0	0	0	0	0	0	0	0	0	0	0	0	0
1701	0	0	0	0	13.5395	12.5058	13.6755	0.625964	0	0	0	0	0	0	0	0	0	0	0	0
1701	0	0	0	0	0	0	0	0	26.6201	31.9973	32.2312	3.19638	38.3236	66.6752	58.4817	11.2945	0	0	0	0
1701	0	0	0	0	0	0	0	0	0	0	0	0	0	0	0	0	0	0	0	0
1713	3.07265	0.625285	3.06826	0.0242238	0	0	0	0	0	0	0	0	0	0	0	0	0	0	0	0
1713	0	0	0	0	14.129	13.7234	14.29	0.703267	0	0	0	0	0	0	0	0	0	0	0	0
1713	0	0	0	0	0	0	0	0	25.3336	27.8237	29.4646	3.27876	36.0698	45.4574	57.2008	11.3369	0	0	0	0
1713	0	0	0	0	0	0	0	0	0	0	0	0	0	0	0	0	0	0	0	0
1725	2.96582	0.576154	2.96468	0.0214211	0	0	0	0	0	0	0	0	0	0	0	0	0	0	0	0
1725	0	0	0	0	13.6201	12.5743	13.746	0.64463	0	0	0	0	0	0	0	0	0	0	0	0
1725	0	0	0	0	0	0	0	0	25.7141	29.3113	30.53	3.57708	35.3136	49.5106	53.178	9.61082	0	0	0	0
1725	0	0	0	0	0	0	0	0	0	0	0	0	0	0	0	0	0	0	0	0
1737	2.80947	0.526582	2.81277	0.0194945	0	0	0	0	0	0	0	0	0	0	0	0	0	0	0	0
1737	0	0	0	0	12.0424	10.1122	12.1755	0.4894	0	0	0	0	0	0	0	0	0	0	0	0
1737	0	0	0	0	0	0	0	0	24.0082	26.2323	27.7607	2.63893	34.6359	41.4501	52.8118	8.0268	0	0	0	0
1737	0	0	0	0	0	0	0	0	0	0	0	0	0	0	0	0	0	0	0	0
1749	3.17925	0.668566	3.17548	0.0258278	0	0	0	0	0	0	0	0	0	0	0	0	0	0	0	0
1749	0	0	0	0	12.0358	9.56757	12.1956	0.487851	0	0	0	0	0	0	0	0	0	0	0	0
1749	0	0	0	0	0	0	0	0	22.7787	24.7845	25.3582	2.08044	33.1884	47.9941	49.3266	7.12287	0	0	0	0
1749	0	0	0	0	0	0	0	0	0	0	0	0	0	0	0	0	0	0	0	0
1761	2.87512	0.546512	2.87497	0.0180789	0	0	0	0	0	0	0	0	0	0	0	0	0	0	0	0
1761	0	0	0	0	13.0979	11.9593	13.2235	0.5932	0	0	0	0	0	0	0	0	0	0	0	0
1761	0	0	0	0	0	0	0	0	22.9114	23.6957	25.726	2.19619	31.6096	41.4703	45.2926	5.81609	33.0184	0	73.8713	0
1761	0	0	0	0	0	0	0	0	0	0	0	0	0	0	0	0	0	0	0	0
1773	2.93464	0.570487	2.93491	0.0173078	0	0	0	0	0	0	0	0	0	0	0	0	0	0	0	0
1773	0	0	0	0	12.2895	10.2194	12.4113	0.458625	0	0	0	0	0	0	0	0	0	0	0	0
1773	0	0	0	0	0	0	0	0	24.0084	26.6773	27.5676	2.59387	32.5628	41.843	46.4143	6.71378	36.1439	40.3474	78.199	1.74342
1773	0	0	0	0	0	0	0	0	0	0	0	0	0	0	0	0	0	0	0	0
1785	3.55853	0.831404	3.55596	0.0325076	0	0	0	0	0	0	0	0	0	0	0	0	0	0	0	0
1785	0	0	0	0	14.2928	13.1023	14.4491	0.607549	0	0	0	0	0	0	0	0	0	0	0	0
1785	0	0	0	0	0	0	0	0	25.1015	27.4763	28.4054	2.68565	35.668	50.9641	52.2853	9.96132	52.7591	88.6328	78.8817	11.809
1785	0	0	0	0	0	0	0	0	0	0	0	0	0	0	0	0	0	0	0	0
1797	3.31641	0.728966	3.31393	0.0282383	0	0	0	0	0	0	0	0	0	0	0	0	0	0	0	0
1797	0	0	0	0	14.5908	14.4835	14.7344	0.72254	0	0	0	0	0	0	0	0	0	0	0	0
1797	0	0	0	0	0	0	0	0	25.8244	29.1786	30.1004	2.68513	35.3092	52.9781	51.5403	7.36415	48.8246	218.696	88.481	20.7047
1797	0	0	0	0	0	0	0	0	0	0	0	0	0	0	0	0	0	0	0	0
1809	3.17242	0.663251	3.17037	0.024038	0	0	0	0	0	0	0	0	0	0	0	0	0	0	0	0
1809	0	0	0	0	13.9724	13.2995	14.1226	0.701014	0	0	0	0	0	0	0	0	0	0	0	0
1809	0	0	0	0	0	0	0	0	25.951	29.898	30.7926	3.26	35.3804	56.0497	54.0506	8.86294	46.2935	177.251	96.9571	109.254
1809	0	0	0	0	0	0	0	0	0	0	0	0	0	0	0	0	0	0	0	0
1821	3.37346	0.749197	3.37107	0.0258458	0	0	0	0	0	0	0	0	0	0	0	0	0	0	0	0
1821	0	0	0	0	14.7696	14.3625	14.9054	0.735056	0	0	0	0	0	0	0	0	0	0	0	0
1821	0	0	0	0	0	0	0	0	26.7193	30.5086	31.4316	3.87344	36.5083	56.6074	56.9551	10.7823	39.2924	0	90.8045	0
1821	0	0	0	0	0	0	0	0	0	0	0	0	0	0	0	0	0	0	0	0
1833	3.18389	0.661674	3.17809	0.0218996	0	0	0	0	0	0	0	0	0	0	0	0	0	0	0	0
1833	0	0	0	0	14.6599	14.7531	14.8007	0.676323	0	0	0	0	0	0	0	0	0	0	0	0
1833	0	0	0	0	0	0	0	0	26.8215	30.5978	31.8808	3.48339	36.7907	63.6763	56.8573	8.85142	0	0	0	0
1833	0	0	0	0	0	0	0	0	0	0	0	0	0	0	0	0	0	0	0	0
1845	3.17838	0.666349	3.1747	0.0234926	0	0	0	0	0	0	0	0	0	0	0	0	0	0	0	0
1845	0	0	0	0	14.3194	13.7811	14.4979	0.620698	0	0	0	0	0	0	0	0	0	0	0	0
1845	0	0	0	0	0	0	0	0	26.7293	30.5312	31.9786	3.74533	37.6342	56.2702	57.0464	11.3091	0	0	0	0
1845	0	0	0	0	0	0	0	0	0	0	0	0	0	0	0	0	0	0	0	0
1857	3.29934	0.724839	3.29667	0.0266095	0	0	0	0	0	0	0	0	0	0	0	0	0	0	0	0
1857	0	0	0	0	14.1674	13.3603	14.3187	0.648298	0	0	0	0	0	0	0	0	0	0	0	0
1857	0	0	0	0	0	0	0	0	26.354	29.7688	31.1395	2.97457	37.8101	55.7489	57.6683	10.1006	0	0	0	0
1857	0	0	0	0	0	0	0	0	0	0	0	0	0	0	0	0	0	0	0	0
1869	3.23965	0.692135	3.23738	0.0308036	0	0	0	0	0	0	0	0	0	0	0	0	0	0	0	0
1869	0	0	0	0	13.476	12.456	13.6037	0.599829	0	0	0	0	0	0	0	0	0	0	0	0
1869	0	0	0	0	0	0	0	0	25.2814	28.8784	29.3514	2.59668	36.5053	54.2484	54.7792	7.0162	0	0	0	0
1869	0	0	0	0	0	0	0	0	0	0	0	0	0	0	0	0	0	0	0	0
1881	3.11895	0.644329	3.11901	0.0245877	0	0	0	0	0	0	0	0	0	0	0	0	0	0	0	0
1881	0	0	0	0	14.0463	13.4635	14.2026	0.780123	0	0	0	0	0	0	0	0	0	0	0	0
1881	0	0	0	0	0	0	0	0	25.1354	28.2084	29.1701	2.90556	35.5265	58.707	52.708	6.85475	52.5824	0	88.17	0
1881	0	0	0	0	0	0	0	0	0	0	0	0	0	0	0	0	0	0	0	0
1893	3.37113	0.743062	3.36646	0.0257733	0	0	0	0	0	0	0	0	0	0	0	0	0	0	0	0
1893	0	0	0	0	13.9378	12.8826	14.0964	0.666684	0	0	0	0	0	0	0	0	0	0	0	0
1893	0	0	0	0	0	0	0	0	26.1409	29.9896	30.5063	3.55756	35.5168	48.4892	53.4358	8.2358	34.8688	0	87.8908	0
1893	0	0	0	0	0	0	0	0	0	0	0	0	0	0	0	0	0	0	0	0
1905	3.63721	0.868317	3.63604	0.0308642	0	0	0	0	0	0	0	0	0	0	0	0	0	0	0	0
1905	0	0	0	0	15.4355	15.5975	15.6144	0.765366	0	0	0	0	0	0	0	0	0	0	0	0
1905	0	0	0	0	0	0	0	0	26.8921	30.8182	31.4428	3.51427	37.1619	60.8107	56.934	10.8951	0	0	0	0
1905	0	0	0	0	0	0	0	0	0	0	0	0	0	0	0	0	0	0	0	0
1917	2.88886	0.555391	2.88838	0.0189446	0	0	0	0	0	0	0	0	0	0	0	0	0	0	0	0
1917	0	0	0	0	14.3865	14.644	14.5291	0.639623	0	0	0	0	0	0	0	0	0	0	0	0
1917	0	0	0	0	0	0	0	0	26.345	29.748	31.822	3.34412	36.0621	59.8035	54.6334	9.46527	0	0	0	0
1917	0	0	0	0	0	0	0	0	0	0	0	0	0	0	0	0	0	0	0	0
1929	3.22734	0.682425	3.22684	0.025841	0	0	0	0	0	0	0	0	0	0	0	0	0	0	0	0
1929	0	0	0	0	13.1186	11.2564	13.2634	0.548159	0	0	0	0	0	0	0	0	0	0	0	0
1929	0	0	0	0	0	0	0	0	26.1057	31.1716	30.8757	3.03753	35.8565	54.9106	56.9985	8.20745	0	0	0	0
1929	0	0	0	0	0	0	0	0	0	0	0	0	0	0	0	0	0	0	0	0
1941	3.52465	0.829553	3.52127	0.0335169	0	0	0	0	0	0	0	0	0	0	0	0	0	0	0	0
1941	0	0	0	0	15.0188	14.8088	15.1858	0.780805	0	0	0	0	0	0	0	0	0	0	0	0
1941	0	0	0	0	0	0	0	0	26.0137	28.4158	29.8378	3.08879	36.2484	56.3499	56.9113	9.48778	24.8849	0	92.478	0
1941	0	0	0	0	0	0	0	0	0	0	0	0	0	0	0	0	0	0	0	0
1953	3.44771	0.785347	3.44724	0.0275559	0	0	0	0	0	0	0	0	0	0	0	0	0	0	0	0
1953	0	0	0	0	16.0576	17.4109	16.2319	0.957063	0	0	0	0	0	0	0	0	0	0	0	0
1953	0	0	0	0	0	0	0	0	27.9223	32.1487	33.5505	4.24769	37.8431	66.5444	56.09	9.53499	0	0	0	0
1953	0	0	0	0	0	0	0	0	0	0	0	0	0	0	0	0	0	0	0	0
1965	3.01552	0.596534	3.01472	0.0189181	0	0	0	0	0	0	0	0	0	0	0	0	0	0	0	0
1965	0	0	0	0	13.8707	13.3421	14.0328	0.580402	0	0	0	0	0	0	0	0	0	0	0	0
1965	0	0	0	0	0	0	0	0	26.7691	31.7798	32.7941	3.6276	36.9381	58.6832	58.4899	11.1009	0	0	0	0
1965	0	0	0	0	0	0	0	0	0	0	0	0	0	0	0	0	0	0	0	0
1977	3.24087	0.697112	3.23582	0.0284287	0	0	0	0	0	0	0	0	0	0	0	0	0	0	0	0
1977	0	0	0	0	13.3571	11.7157	13.5077	0.517895	0	0	0	0	0	0	0	0	0	0	0	0
1977	0	0	0	0	0	0	0	0	25.5467	29.0525	29.8073	2.70721	36.2539	60.3221	58.1823	9.46377	0	0	0	0
1977	0	0	0	0	0	0	0	0	0	0	0	0	0	0	0	0	0	0	0	0
1989	3.24532	0.697775	3.24659	0.0281679	0	0	0	0	0	0	0	0	0	0	0	0	0	0	0	0
1989	0	0	0	0	14.4942	14.1309	14.6479	0.7695	0	0	0	0	0	0	0	0	0	0	0	0
1989	0	0	0	0	0	0	0	0	25.5798	27.6655	29.7011	2.75945	35.7683	51.8575	54.5291	8.21136	0	0	0	0
1989	0	0	0	0	0	0	0	0	0	0	0	0	0	0	0	0	0	0	0	0
2001	2.9163	0.562042	2.9143	0.0221026	0	0	0	0	0	0	0	0	0	0	0	0	0	0	0	0
2001	0	0	0	0	12.6525	11.261	12.7871	0.569036	0	0	0	0	0	0	0	0	0	0	0	0
2001	0	0	0	0	0	0	0	0	24.8754	28.3512	29.0897	2.92723	34.86	48.506	51.8847	6.10963	0	0	0	0
2001	0	0	0	0	0	0	0	0	0	0	0	0	0	0	0	0	0	0	0	0
2013	3.17656	0.668393	3.17494	0.021466	0	0	0	0	0	0	0	0	0	0	0	0	0	0	0	0
2013	0	0	0	0	12.7343	10.7859	12.8776	0.577168	0	0	0	0	0	0	0	0	0	0	0	0
2013	0	0	0	0	0	0	0	0	23.8971	26.6424	27.1114	2.47495	34.7375	56.0337	51.9999	9.30828	53.5607	0	86.2028	0
2013	0	0	0	0	0	0	0	0	0	0	0	0	0	0	0	0	0	0	0	0
2025	3.41911	0.775359	3.41733	0.0313166	0	0	0	0	0	0	0	0	0	0	0	0	0	0	0	0
2025	0	0	0	0	14.2829	13.514	14.4372	0.611312	0	0	0	0	0	0	0	0	0	0	0	0
2025	0	0	0	0	0	0	0	0	24.8999	27.3075	28.3366	2.78737	34.4918	54.8674	50.1892	6.4027	59.1649	0	95.791	0
2025	0	0	0	0	0	0	0	0	0	0	0	0	0	0	0	0	0	0	0	0
2037	2.98501	0.588368	2.98464	0.0218854	0	0	0	0	0	0	0	0	0	0	0	0	0	0	0	0
2037	0	0	0	0	13.6558	13.0755	13.7822	0.663338	0	0	0	0	0	0	0	0	0	0	0	0
2037	0	0	0	0	0	0	0	0	25.0583	28.115	29.549	2.55931	34.1578	43.3473	50.3155	7.18925	47.8421	0	77.6722	0
2037	0	0	0	0	0	0	0	0	0	0	0	0	0	0	0	0	0	0	0	0
2049	3.29278	0.714448	3.29288	0.0228321	0	0	0	0	0	0	0	0	0	0	0	0	0	0	0	0
2049	0	0	0	0	14.162	13.164	14.3318	0.68908	0	0	0	0	0	0	0	0	0	0	0	0
2049	0	0	0	0	0	0	0	0	26.1047	30.1867	30.5609	3.51299	35.8179	56.4585	54.4738	7.76848	0	0	0	0
2049	0	0	0	0	0	0	0	0	0	0	0	0	0	0	0	0	0	0	0	0
2061	3.33725	0.741542	3.3357	0.0296412	0	0	0	0	0	0	0	0	0	0	0	0	0	0	0	0
2061	0	0	0	0	14.874	14.8482	15.0425	0.64644	0	0	0	0	0	0	0	0	0	0	0	0
2061	0	0	0	0	0	0	0	0	26.7238	29.579	31.5528	3.71395	36.4255	50.7707	56.305	11.555	0	0	0	0
2061	0	0	0	0	0	0	0	0	0	0	0	0	0	0	0	0	0	0	0	0
2073	3.37285	0.753013	3.37515	0.0291772	0	0	0	0	0	0	0	0	0	0	0	0	0	0	0	0
2073	0	0	0	0	15.0304	15.0626	15.2295	0.815088	0	0	0	0	0	0	0	0	0	0	0	0
2073	0	0	0	0	0	0	0	0	27.2697	31.2791	32.6201	3.23129	38.3369	56.776	57.9449	10.8102	0	0	0	0
2073	0	0	0	0	0	0	0	0	0	0	0	0	0	0	0	0	0	0	0	0
2085	2.99432	0.591058	2.98746	0.0207429	0	0	0	0	0	0	0	0	0	0	0	0	0	0	0	0
2085	0	0	0	0	12.9881	11.7317	13.1184	0.570133	0	0	0	0	0	0	0	0	0	0	0	0
2085	0	0	0	0	0	0	0	0	25.3951	30.0245	30.029	2.91985	36.1091	50.6915	56.0426	6.08633	0	0	0	0
2085	0	0	0	0	0	0	0	0	0	0	0	0	0	0	0	0	0	0	0	0
2097	3.31424	0.719769	3.31044	0.0267468	0	0	0	0	0	0	0	0	0	0	0	0	0	0	0	0
2097	0	0	0	0	13.7724	12.4231	13.9182	0.611002	0	0	0	0	0	0	0	0	0	0	0	0
2097	0	0	0	0	0	0	0	0	25.1185	28.008	28.9029	2.83878	35.3508	52.5865	54.45	7.99617	0	0	0	0
2097	0	0	0	0	0	0	0	0	0	0	0	0	0	0	0	0	0	0	0	0
2109	3.10434	0.638481	3.10079	0.0256935	0	0	0	0	0	0	0	0	0	0	0	0	0	0	0	0
2109	0	0	0	0	13.186	11.9439	13.3114	0.582253	0	0	0	0	0	0	0	0	0	0	0	0
2109	0	0	0	0	0	0	0	0	24.4871	26.5351	28.2252	2.42977	33.9923	47.5229	50.963	6.79302	0	0	0	0
2109	0	0	0	0	0	0	0	0	0	0	0	0	0	0	0	0	0	0	0	0
2121	2.72535	0.495413	2.72596	0.0183032	0	0	0	0	0	0	0	0	0	0	0	0	0	0	0	0
2121	0	0	0	0	11.9165	10.062	12.0258	0.485161	0	0	0	0	0	0	0	0	0	0	0	0
2121	0	0	0	0	0	0	0	0	23.0116	25.0515	26.3466	2.21059	32.3127	43.5544	48.4497	6.59089	43.2911	0	77.5255	0
2121	0	0	0	0	0	0	0	0	0	0	0	0	0	0	0	0	0	0	0	0
2133	3.4061	0.768861	3.40811	0.0297478	0	0	0	0	0	0	0	0	0	0	0	0	0	0	0	0
2133	0	0	0	0	13.1414	11.2993	13.2793	0.579664	0	0	0	0	0	0	0	0	0	0	0	0
2133	0	0	0	0	0	0	0	0	24.0248	27.1394	26.8634	2.51014	33.5082	44.5345	48.9618	6.96483	42.4433	0	80.4484	0
2133	0	0	0	0	0	0	0	0	0	0	0	0	0	0	0	0	0	0	0	0
2145	3.15429	0.65375	3.15116	0.0207555	0	0	0	0	0	0	0	0	0	0	0	0	0	0	0	0
2145	0	0	0	0	14.3607	14.1925	14.5299	0.716051	0	0	0	0	0	0	0	0	0	0	0	0
2145	0	0	0	0	0	0	0	0	24.8815	26.6839	28.5273	2.79049	34.0912	50.0788	48.9926	7.01325	38.899	0	87.9139	0
2145	0	0	0	0	0	0	0	0	0	0	0	0	0	0	0	0	0	0	0	0
2157	3.46651	0.793516	3.45819	0.0345982	0	0	0	0	0	0	0	0	0	0	0	0	0	0	0	0
2157	0	0	0	0	14.063	13.1152	14.2194	0.599632	0	0	0	0	0	0	0	0	0	0	0	0
2157	0	0	0	0	0	0	0	0	26.3919	30.9305	31.0733	3.22377	35.7488	47.9659	52.4365	8.00206	46.6494	204.857	86.5511	59.6584
2157	0	0	0	0	0	0	0	0	0	0	0	0	0	0	0	0	0	0	0	0
2169	3.68648	0.899322	3.68769	0.0335196	0	0	0	0	0	0	0	0	0	0	0	0	0	0	0	0
2169	0	0	0	0	15.3592	15.7722	15.5454	0.920811	0	0	0	0	0	0	0	0	0	0	0	0
2169	0	0	0	0	0	0	0	0	26.664	30.9	30.9943	2.88885	37.6712	59.2799	57.2769	10.7202	51.3247	0	83.6712	0
2169	0	0	0	0	0	0	0	0	0	0	0	0	0	0	0	0	0	0	0	0
2181	3.4165	0.774009	3.41373	0.0279096	0	0	0	0	0	0	0	0	0	0	0	0	0	0	0	0
2181	0	0	0	0	16.2048	17.6983	16.4138	0.889911	0	0	0	0	0	0	0	0	0	0	0	0
2181	0	0	0	0	0	0	0	0	27.9744	33.0038	33.9405	4.57647	36.8934	59.2868	57.3097	11.3898	0	0	0	0
2181	0	0	0	0	0	0	0	0	0	0	0	0	0	0	0	0	0	0	0	0
2193	3.00585	0.597649	3.00794	0.0220833	0	0	0	0	0	0	0	0	0	0	0	0	0	0	0	0
2193	0	0	0	0	14.6291	14.8824	14.8026	0.704248	0	0	0	0	0	0	0	0	0	0	0	0
2193	0	0	0	0	0	0	0	0	27.6113	33.5631	34.4418	4.56662	37.1055	47.8301	61.3244	12.9377	69.7525	0	94.9755	0
2193	0	0	0	0	0	0	0	0	0	0	0	0	0	0	0	0	0	0	0	0
2205	3.37329	0.751215	3.37196	0.0297192	0	0	0	0	0	0	0	0	0	0	0	0	0	0	0	0
2205	0	0	0	0	14.6713	13.9584	14.8425	0.755315	0	0	0	0	0	0	0	0	0	0	0	0
2205	0	0	0	0	0	0	0	0	27.3938	32.3416	33.1203	4.35592	39.668	72.2458	63.4294	19.2397	0	0	0	0
2205	0	0	0	0	0	0	0	0	0	0	0	0	0	0	0	0	0	0	0	0
2217	3.21367	0.688947	3.2109	0.0274074	0	0	0	0	0	0	0	0	0	0	0	0	0	0	0	0
2217	0	0	0	0	14.2495	13.7981	14.4086	0.705308	0	0	0	0	0	0	0	0	0	0	0	0
2217	0	0	0	0	0	0	0	0	26.4275	29.9069	31.1516	3.26377	36.548	53.6202	59.0092	10.4044	0	0	0	0
2217	0	0	0	0	0	0	0	0	0	0	0	0	0	0	0	0	0	0	0	0
2229	3.13792	0.655316	3.13296	0.0248034	0	0	0	0	0	0	0	0	0	0	0	0	0	0	0	0
2229	0	0	0	0	13.7032	12.8093	13.8861	0.677169	0	0	0	0	0	0	0	0	0	0	0	0
2229	0	0	0	0	0	0	0	0	25.8136	29.7254	30.349	3.05676	35.4774	50.6906	55.6403	9.62545	0	0	0	0
2229	0	0	0	0	0	0	0	0	0	0	0	0	0	0	0	0	0	0	0	0
2241	2.9819	0.588281	2.98233	0.0228492	0	0	0	0	0	0	0	0	0	0	0	0	0	0	0	0
2241	0	0	0	0	12.6801	11.3166	12.8226	0.555742	0	0	0	0	0	0	0	0	0	0	0	0
2241	0	0	0	0	0	0	0	0	24.3066	27.2018	28.2383	2.63876	35.3095	60.0828	52.9077	9.38391	0	0	0	0
2241	0	0	0	0	0	0	0	0	0	0	0	0	0	0	0	0	0	0	0	0
2253	3.27009	0.703392	3.26974	0.0264892	0	0	0	0	0	0	0	0	0	0	0	0	0	0	0	0
2253	0	0	0	0	13.4422	11.9596	13.5887	0.616683	0	0	0	0	0	0	0	0	0	0	0	0
2253	0	0	0	0	0	0	0	0	24.3978	27.3044	27.8251	2.66049	34.0846	45.9344	51.1339	7.42218	39.0313	0	87.1222	0
2253	0	0	0	0	0	0	0	0	0	0	0	0	0	0	0	0	0	0	0	0
2265	3.32409	0.730996	3.32284	0.0264121	0	0	0	0	0	0	0	0	0	0	0	0	0	0	0	0
2265	0	0	0	0	15.4175	15.7954	15.5981	0.82482	0	0	0	0	0	0	0	0	0	0	0	0
2265	0	0	0	0	0	0	0	0	26.3724	29.1468	30.8895	3.86799	35.379	47.7984	52.4323	10.1872	0	0	0	0
2265	0	0	0	0	0	0	0	0	0	0	0	0	0	0	0	0	0	0	0	0
2277	3.17552	0.667371	3.17193	0.0266232	0	0	0	0	0	0	0	0	0	0	0	0	0	0	0	0
2277	0	0	0	0	14.35	14.0135	14.5224	0.678376	0	0	0	0	0	0	0	0	0	0	0	0
2277	0	0	0	0	0	0	0	0	27.2196	32.0489	32.9132	3.84623	36.1306	51.1648	56.0659	10.453	0	0	0	0
2277	0	0	0	0	0	0	0	0	0	0	0	0	0	0	0	0	0	0	0	0
2289	2.91752	0.568104	2.91706	0.0211215	0	0	0	0	0	0	0	0	0	0	0	0	0	0	0	0
2289	0	0	0	0	12.8813	11.4804	13.0017	0.574737	0	0	0	0	0	0	0	0	0	0	0	0
2289	0	0	0	0	0	0	0	0	24.8779	27.7417	29.4644	2.69002	34.8379	55.8188	56.7595	11.0315	42.9841	0	92.1292	0
2289	0	0	0	0	0	0	0	0	0	0	0	0	0	0	0	0	0	0	0	0
2301	3.18058	0.664672	3.18108	0.0241952	0	0	0	0	0	0	0	0	0	0	0	0	0	0	0	0
2301	0	0	0	0	13.2441	11.6601	13.3808	0.60193	0	0	0	0	0	0	0	0	0	0	0	0
2301	0	0	0	0	0	0	0	0	24.5668	27.6358	28.148	2.78233	34.3759	39.5499	53.3852	9.01437	0	0	0	0
2301	0	0	0	0	0	0	0	0	0	0	0	0	0	0	0	0	0	0	0	0
2313	3.16303	0.660924	3.16242	0.0248832	0	0	0	0	0	0	0	0	0	0	0	0	0	0	0	0
2313	0	0	0	0	13.6473	12.4823	13.7788	0.620559	0	0	0	0	0	0	0	0	0	0	0	0
2313	0	0	0	0	0	0	0	0	24.7953	27.5741	28.3437	2.68423	34.1542	47.4791	50.5685	8.21589	32.1147	0	81.7079	0
2313	0	0	0	0	0	0	0	0	0	0	0	0	0	0	0	0	0	0	0	0
2325	3.43722	0.776303	3.43713	0.0270823	0	0	0	0	0	0	0	0	0	0	0	0	0	0	0	0
2325	0	0	0	0	14.7189	14.1684	14.8875	0.771494	0	0	0	0	0	0	0	0	0	0	0	0
2325	0	0	0	0	0	0	0	0	26.4078	29.9014	30.7401	3.44702	35.9685	55.3402	53.0676	9.51852	29.9208	0	85.1732	0
2325	0	0	0	0	0	0	0	0	0	0	0	0	0	0	0	0	0	0	0	0
2337	3.26395	0.704342	3.26429	0.0241643	0	0	0	0	0	0	0	0	0	0	0	0	0	0	0	0
2337	0	0	0	0	13.9352	13.3165	14.0806	0.606517	0	0	0	0	0	0	0	0	0	0	0	0
2337	0	0	0	0	0	0	0	0	25.9754	29.4132	30.4882	3.01998	36.2031	57.5178	55.0039	9.7304	0	0	0	0
2337	0	0	0	0	0	0	0	0	0	0	0	0	0	0	0	0	0	0	0	0
2349	3.00089	0.593006	3.00075	0.021164	0	0	0	0	0	0	0	0	0	0	0	0	0	0	0	0
2349	0	0	0	0	14.232	14.0047	14.3901	0.618165	0	0	0	0	0	0	0	0	0	0	0	0
2349	0	0	0	0	0	0	0	0	25.6987	28.5149	30.3505	3.40475	36.9477	67.0737	54.2549	9.80034	0	0	0	0
2349	0	0	0	0	0	0	0	0	0	0	0	0	0	0	0	0	0	0	0	0
2361	3.06776	0.62254	3.06334	0.0225039	0	0	0	0	0	0	0	0	0	0	0	0	0	0	0	0
2361	0	0	0	0	13.4838	12.2558	13.6321	0.60437	0	0	0	0	0	0	0	0	0	0	0	0
2361	0	0	0	0	0	0	0	0	25.8637	29.7787	30.7541	3.18944	35.0827	52.8318	54.5914	9.98403	0	0	0	0
2361	0	0	0	0	0	0	0	0	0	0	0	0	0	0	0	0	0	0	0	0
2373	3.29343	0.715356	3.29384	0.0246429	0	0	0	0	0	0	0	0	0	0	0	0	0	0	0	0
2373	0	0	0	0	13.7296	12.3733	13.8892	0.62693	0	0	0	0	0	0	0	0	0	0	0	0
2373	0	0	0	0	0	0	0	0	25.4021	28.4755	29.3207	2.82545	36.4286	54.3409	55.4332	10.7363	0	0	0	0
2373	0	0	0	0	0	0	0	0	0	0	0	0	0	0	0	0	0	0	0	0
2385	3.47372	0.799528	3.47405	0.0288312	0	0	0	0	0	0	0	0	0	0	0	0	0	0	0	0
2385	0	0	0	0	15.6214	15.982	15.7992	0.77262	0	0	0	0	0	0	0	0	0	0	0	0
2385	0	0	0	0	0	0	0	0	27.04	30.422	31.5539	3.95801	36.639	50.8502	54.8795	10.1933	0	0	0	0
2385	0	0	0	0	0	0	0	0	0	0	0	0	0	0	0	0	0	0	0	0
2397	2.76785	0.50649	2.76614	0.0167318	0	0	0	0	0	0	0	0	0	0	0	0	0	0	0	0
2397	0	0	0	0	12.6796	11.6246	12.8448	0.519836	0	0	0	0	0	0	0	0	0	0	0	0
2397	0	0	0	0	0	0	0	0	25.2166	29.144	30.2854	2.68558	35.2386	52.5641	53.6398	7.32734	0	0	0	0
2397	0	0	0	0	0	0	0	0	0	0	0	0	0	0	0	0	0	0	0	0
