# Supplementary material for: IBSEM: An Individual-Based Atlantic Salmon Population Model
Source: PLoS One. 2015 Sep 18;10(9):e0138444. doi: 10.1371/journal.pone.0138444 (PMC4575158; doi:10.1371/journal.pone.0138444)
Supplement: S1 Minimal dataset — (ZIP) [file pone.0138444.s003.zip › temp/scenario 1/wild - 4/runFiles/results/heritabilitySea.txt]

month	f0s0_F_Average	f0s0_F_stDev	f0s0_G_Average	f0s0_G_stDev	f0s1_F_Average	f0s1_F_stDev	f0s1_G_Average	f0s1_G_stDev	f0s2_F_Average	f0s2_F_stDev	f0s2_G_Average	f0s2_G_stDev	f0s3_F_Average	f0s3_F_stDev	f0s3_G_Average	f0s3_G_stDev	f0s4_F_Average	f0s4_F_stDev	f0s4_G_Average	f0s4_G_stDev	f1s0_F_Average	f1s0_F_stDev	f1s0_G_Average	f1s0_G_stDev	f1s1_F_Average	f1s1_F_stDev	f1s1_G_Average	f1s1_G_stDev	f1s2_F_Average	f1s2_F_stDev	f1s2_G_Average	f1s2_G_stDev	f1s3_F_Average	f1s3_F_stDev	f1s3_G_Average	f1s3_G_stDev	f1s4_F_Average	f1s4_F_stDev	f1s4_G_Average	f1s4_G_stDev	f2s0_F_Average	f2s0_F_stDev	f2s0_G_Average	f2s0_G_stDev	f2s1_F_Average	f2s1_F_stDev	f2s1_G_Average	f2s1_G_stDev	f2s2_F_Average
21	0	0	0	0	3137.97	250191	3038.84	35736.8	8136.99	4.43163e+006	8134.24	2.34571e+006	10634.8	1.05857e+007	10991.1	5.82224e+006	15003.9	1.35598e+007	16020	7.53156e+006	565.044	6178.41	549.302	1256.51	0	0	0	0	0	0	0	0	0	0	0	0	0	0	0	0	666.332	10037.7	654.968	3563.37	0	0	0	0	0
33	0	0	0	0	0	0	0	0	7031.29	2.21565e+006	6842.71	321925	13686.7	1.55454e+007	14343.4	4.06206e+006	15933	0	13044	0	476.93	3862.7	440.375	392.344	2892.18	261327	2931.76	21235.5	0	0	0	0	0	0	0	0	0	0	0	0	574.659	6814.83	570.293	1420.28	3341.91	443957	3277.78	43923.4	0
45	0	0	0	0	0	0	0	0	0	0	0	0	0	0	0	0	0	0	0	0	394.936	2736.34	360.471	386.423	1934.64	134921	1798.09	6489.58	5620.27	1.2934e+006	5834.19	65335.9	0	0	0	0	0	0	0	0	475.01	5067.88	495.337	531.26	2189.76	145010	2135.99	11770.8	6562.85
57	0	0	0	0	0	0	0	0	0	0	0	0	0	0	0	0	0	0	0	0	585.367	5914.69	546.643	760.383	2482.67	165234	2322.19	11315	5024.71	1.81948e+006	4723.17	57957.9	11987.1	5.70721e+006	11403.1	252258	0	0	0	0	673.837	8785.23	680.152	1212.44	2746.33	242571	2777.18	12473.8	5325.05
69	0	0	0	0	0	0	0	0	0	0	0	0	0	0	0	0	0	0	0	0	398.269	3064.4	368.085	306.829	2793.91	251281	2626.96	11733.6	5555.8	1.1342e+006	5216.38	50438.2	10207.9	8.4217e+006	9394.74	198392	0	0	0	0	469.425	4355.36	479.296	488.275	3026.95	372363	3012.35	17454.9	6288.45
81	0	0	0	0	0	0	0	0	0	0	0	0	0	0	0	0	0	0	0	0	580.833	5956.02	542.03	678.002	2398.07	189648	2281.81	9279.8	6791.31	2.28012e+006	6246.48	53222.7	11280.2	6.36331e+006	10549.6	234619	17456.5	0	15503.4	0	681.483	8843.47	704.283	847.196	2611.48	224249	2650.32	11658.3	7347.03
93	0	0	0	0	0	0	0	0	0	0	0	0	0	0	0	0	0	0	0	0	406.823	2981.75	375.446	361.597	2630.04	255168	2530.7	11837.1	5232.83	1.44508e+006	5057.92	51465.2	12483.2	3.13251e+006	11127.7	126433	15096.6	0	16089.6	0	480.981	4571.57	499.962	538.593	2970.32	343931	2981.95	11782.3	5823.37
105	0	0	0	0	0	0	0	0	0	0	0	0	0	0	0	0	0	0	0	0	495.674	4965.54	457.56	534.195	2633	205204	2494.64	15587.1	6287.31	1.65101e+006	6165.87	71071.1	9704.09	3.92139e+006	10400.6	130833	0	0	0	0	588.682	7178.5	602.955	897.426	2901.02	280622	2919.2	11560.4	7267.52
117	0	0	0	0	0	0	0	0	0	0	0	0	0	0	0	0	0	0	0	0	572.987	6751.01	533.966	796.179	2833.48	266256	2666.51	13551	6394.37	1.97516e+006	6110.52	68967.8	11361.7	6.3254e+006	12359	173025	20573.4	0	17444.2	0	662.11	8466.47	678.895	1060.49	3087.49	379022	3134.18	18616	6741.7
129	0	0	0	0	0	0	0	0	0	0	0	0	0	0	0	0	0	0	0	0	494.089	3699.8	450.524	483.146	2630.68	221529	2475.18	13993.6	6494.58	1.99209e+006	5983.56	76596.8	11113	5.94674e+006	11341	290539	0	0	0	0	587.624	6506.75	594.463	679.468	2853.78	279633	2887.24	16836.8	6990.28
141	0	0	0	0	0	0	0	0	0	0	0	0	0	0	0	0	0	0	0	0	426.161	3673.46	392.109	369.345	2821.32	275314	2610.32	14894.7	6248.5	2.29122e+006	5784.02	65402.4	12593.9	4.41994e+006	11091	365023	13591.7	0	19471.8	0	497.256	5055.95	509.616	609.997	3076.06	350122	3062.92	14743.1	6480.5
153	0	0	0	0	0	0	0	0	0	0	0	0	0	0	0	0	0	0	0	0	444.407	3955.95	412.299	393.822	2483.19	193383	2325.48	10042.3	6279.95	2.80515e+006	5876.12	71014.1	12938.8	1.24565e+007	11229.1	193365	0	0	0	0	519.817	6188.48	536.041	599.606	2695.18	244089	2714.6	14382.4	6945.86
165	0	0	0	0	0	0	0	0	0	0	0	0	0	0	0	0	0	0	0	0	514.498	5119.98	474.723	507.689	2657.54	231968	2515.29	10076.3	6148.53	2.47228e+006	5733.44	58876.3	10594	6.2764e+006	11887.2	42233.5	25570	0	19507.4	0	597.03	7211.1	630.535	869.921	2904.07	348497	2938.23	11403.7	6668.33
177	0	0	0	0	0	0	0	0	0	0	0	0	0	0	0	0	0	0	0	0	473.377	4332.76	447.178	516.614	2495	226736	2374.73	10341.7	5969.74	2.12319e+006	5563.69	46938.6	12005.7	5.08923e+006	10760.2	239906	12241.7	0	19422.6	0	559.37	5999.82	580.181	773.064	2691.67	274681	2824.36	13716.9	6209.37
189	0	0	0	0	0	0	0	0	0	0	0	0	0	0	0	0	0	0	0	0	566.537	5633.83	529.082	717.462	2820.28	287634	2736.69	15877.1	6330.27	2.17258e+006	5941.68	88940.9	11463.2	7.39727e+006	11414.8	230346	21714.9	1.47016e+007	18449.1	724037	657.558	9819.13	686.07	1056.68	3156.49	382311	3186.76	17297.3	6522.5
201	0	0	0	0	0	0	0	0	0	0	0	0	0	0	0	0	0	0	0	0	494.277	4365.31	452.308	467.606	2674.05	251695	2551.45	13556.6	6445.75	2.24369e+006	6090.03	80270.1	12240.1	1.15023e+007	11076.1	509815	25163	0	29457.3	0	583.211	8028.98	612.823	799.411	2943.36	339554	2983	13532.5	6943.45
213	0	0	0	0	0	0	0	0	0	0	0	0	0	0	0	0	0	0	0	0	456.532	4124.76	421.969	486.638	2097.42	172138	1984.41	8627.82	5638.15	1.714e+006	5335.15	57114.8	11824.3	8.82876e+006	10636.1	202458	0	0	0	0	547.674	5942.02	559.288	713.022	2338.43	177301	2402.3	8660.51	6068.4
225	0	0	0	0	0	0	0	0	0	0	0	0	0	0	0	0	0	0	0	0	445.22	3859.72	415.586	402.498	2260.04	178409	2132.81	8443.44	4899.34	1.62602e+006	4617.79	48391.1	11622.9	1.42109e+007	10353.4	238293	0	0	0	0	525.047	5589.27	534.933	697.762	2485.43	270443	2530.1	10762.4	5341.31
237	0	0	0	0	0	0	0	0	0	0	0	0	0	0	0	0	0	0	0	0	424.238	3700.23	388.382	410.079	2244.94	145570	2137.03	6685.8	5198.76	1.36046e+006	4890.29	48630.5	10119.7	1.07282e+007	8985.8	195521	12606.7	0	17284.8	0	491.261	5000.55	508.665	523.702	2507.47	211425	2500.19	10639.1	5401.72
249	0	0	0	0	0	0	0	0	0	0	0	0	0	0	0	0	0	0	0	0	549.184	5544.52	512.457	504.106	2385.77	225379	2249.5	8666.17	5468.97	1.46746e+006	5314.75	38478.6	11556.1	1.66821e+007	9978.74	220963	16755.4	0	16652.8	0	654.464	10228.4	668.87	1032.09	2628.42	283714	2635.72	11384.8	6005.86
261	0	0	0	0	0	0	0	0	0	0	0	0	0	0	0	0	0	0	0	0	507.912	4914.26	478.138	573.999	2944.49	328238	2833.32	15085.6	5979.12	1.69115e+006	5493.76	74763.6	9527.06	3.43044e+006	10652.4	358624	35132.1	0	17385.8	0	586.129	7286.62	598.773	701.746	3310.74	412356	3319.95	22188.8	6303.81
273	0	0	0	0	0	0	0	0	0	0	0	0	0	0	0	0	0	0	0	0	453.951	3756.74	413.511	412.588	2691.17	278778	2553.7	11482.9	6192.46	2.05314e+006	6227.85	76897.6	11771	9.31904e+006	10644.2	304001	0	0	0	0	544.955	6478.39	558.638	819.043	2888.78	313235	2917	13181.5	7052.19
285	0	0	0	0	0	0	0	0	0	0	0	0	0	0	0	0	0	0	0	0	526.278	5287.03	487.58	541.097	2469.47	253158	2306.71	10808.2	6423.02	1.81419e+006	5971.18	63531.8	10814.8	5.9218e+006	12038.4	498702	22747.1	0	18138.4	0	613.906	7250.25	634.624	791.203	2709.81	298731	2767.08	12676.3	6710.33
297	0	0	0	0	0	0	0	0	0	0	0	0	0	0	0	0	0	0	0	0	419.376	3239.16	383.932	364.375	2899.56	325077	2717.55	15325.9	5695.21	1.70265e+006	5382.15	54234.4	10899.5	6.42017e+006	11136	692144	0	0	0	0	492.586	5405.69	502.584	624.115	3158.36	397911	3156.88	16914.4	5939.4
309	0	0	0	0	0	0	0	0	0	0	0	0	0	0	0	0	0	0	0	0	480.029	4018.64	444.395	441.383	2108.22	123329	1995.76	6957.65	6464.99	2.6267e+006	5900.45	73395.7	9583.7	1.21607e+007	10243	435943	0	0	0	0	563.521	6050.22	575.093	598.517	2326.99	197801	2341.21	8972.55	6611.75
321	0	0	0	0	0	0	0	0	0	0	0	0	0	0	0	0	0	0	0	0	389	3236.42	351.849	348.168	2163.79	177622	2123.28	8640.07	4781.51	1.07314e+006	4498.29	32710.8	10933.8	8.02504e+006	10649.8	211948	0	0	0	0	444.928	3816.25	456.261	451.612	2452.64	268202	2483.47	8727.08	5010.23
333	0	0	0	0	0	0	0	0	0	0	0	0	0	0	0	0	0	0	0	0	398.284	2828.82	363.288	392.611	1992.7	142768	1829.49	5720.79	5057.28	1.91089e+006	4738.58	47385.3	9715.76	1.71213e+007	8592.54	15925	0	0	0	0	471.763	5185.98	481.985	580.248	2093.67	146615	2143.58	7506.26	5296.95
345	0	0	0	0	0	0	0	0	0	0	0	0	0	0	0	0	0	0	0	0	495.118	5261.8	459.804	590.741	2068.02	164686	1927.79	7862.68	4790.5	1.17497e+006	4396.68	37521.8	10608.6	7.12408e+006	9375.27	227676	20184.7	0	14990.4	0	572.889	6810.27	584.278	931.752	2305.33	207629	2284.84	8377.52	4962.17
357	0	0	0	0	0	0	0	0	0	0	0	0	0	0	0	0	0	0	0	0	381.601	2790.69	342.353	297.608	2381.68	203710	2254.92	9608.89	4735.51	756238	4453	42706.1	9516.94	2.88293e+006	8594.95	279729	13320.9	0	15213	0	449.5	3812.98	466.079	514.446	2560.51	230777	2615.54	12479.8	5033.85
369	0	0	0	0	0	0	0	0	0	0	0	0	0	0	0	0	0	0	0	0	536.917	5110.06	496.424	601.636	2591.02	224179	2444.58	12912.5	5951.36	1.52826e+006	5597.46	48826.3	9931.38	1.37431e+006	9603.95	359046	20805.5	3.29009e+007	14618.9	115237	617.954	6652.66	632.044	950.338	2924.36	308064	2899.18	14949.8	6163.51
381	0	0	0	0	0	0	0	0	0	0	0	0	0	0	0	0	0	0	0	0	552.973	5769.46	508.835	584.74	2844.22	281615	2705.46	13378.4	6205.27	1.89956e+006	5850.82	105354	10823.4	9.00005e+006	11069	410228	0	0	0	0	626.592	8160.08	645.369	901.087	3054.3	358618	3127.52	15934.2	6842.51
393	0	0	0	0	0	0	0	0	0	0	0	0	0	0	0	0	0	0	0	0	515.558	4744.72	478.205	647.608	2563.33	248001	2423.18	10367.1	6318.37	1.90272e+006	5982.71	38510.6	12103.7	9.99703e+006	11255.3	322303	26889.3	0	17520.1	0	610.226	7338.96	627.944	856.641	2849.35	297021	2813.97	13501.3	6687
405	0	0	0	0	0	0	0	0	0	0	0	0	0	0	0	0	0	0	0	0	527.882	4698.69	488.547	561.554	2778.59	273104	2633.82	13885.2	5930.78	2.27002e+006	5801.64	84498.5	12564.5	1.52693e+007	11935.8	131633	0	0	0	0	613.522	7623.68	632.232	1023.76	3023.09	308486	3090.23	15543.5	6616.57
417	0	0	0	0	0	0	0	0	0	0	0	0	0	0	0	0	0	0	0	0	519.667	5309.84	473.511	639.405	2749.28	232214	2601.63	10799.4	6403.97	2.09291e+006	6138.87	63782.4	8828.86	6.88396e+006	11098.1	365033	14566.5	0	19965.4	0	605.502	7001.75	628.574	884.757	3010.17	282465	3056.14	19602.8	6742.88
429	0	0	0	0	0	0	0	0	0	0	0	0	0	0	0	0	0	0	0	0	557.99	4969.79	513.564	623.716	2712.78	274690	2543.27	12937.2	6395.93	2.58668e+006	5974.44	56896.9	13649.1	1.477e+007	11730.4	227681	0	0	0	0	656.492	8915.66	663.055	1033.65	2909.35	302527	3013.18	13322.1	6911.06
441	0	0	0	0	0	0	0	0	0	0	0	0	0	0	0	0	0	0	0	0	450.202	4080.05	414.542	431.308	2535.26	245701	2434.94	10956.7	6070.33	2.40635e+006	5743.33	69016.1	11083.1	5.65901e+006	11033	116519	17523.7	9.32632e+006	19647.9	1.73342e+006	518.528	5350.8	521.703	558.554	2851.23	298976	2843.63	12930.6	6559.87
453	0	0	0	0	0	0	0	0	0	0	0	0	0	0	0	0	0	0	0	0	413.735	3114.75	382.37	350.016	2335.07	203903	2169.37	8300.75	5694.17	1.67061e+006	5416.37	59772.2	12669.7	1.22582e+007	11195.4	329269	12694.8	0	18254	0	491.359	5360.99	508.056	576.181	2499.12	229033	2488.57	8472.99	5882.42
465	0	0	0	0	0	0	0	0	0	0	0	0	0	0	0	0	0	0	0	0	459.769	3863.65	427.692	525.944	2532.02	262144	2362.02	11400.5	5450.3	1.35063e+006	5285.1	64057.8	10907.7	1.80242e+007	10467.2	312409	0	0	0	0	548.987	6439.56	563.351	869.568	2742.56	277321	2787.87	12882.5	5880.21
477	0	0	0	0	0	0	0	0	0	0	0	0	0	0	0	0	0	0	0	0	468.483	3751.36	438.174	454.315	2041.89	164641	1910.82	6348.61	5737.94	2.23881e+006	5077.38	49538.5	10286.6	6.66093e+006	9569.07	128363	0	0	0	0	550.827	6163.78	567.937	733.428	2262.59	204393	2286.08	8898.26	5622.2
489	0	0	0	0	0	0	0	0	0	0	0	0	0	0	0	0	0	0	0	0	506.41	5116.67	470.905	712.5	2683.76	268049	2575.43	12237.6	4979.84	1.23344e+006	4853.04	37998.8	11712.8	8.42213e+006	10235.9	95012.2	0	0	0	0	597.201	7159.64	622.108	850.679	2976.05	316720	2991.72	14871.2	5555.3
501	0	0	0	0	0	0	0	0	0	0	0	0	0	0	0	0	0	0	0	0	489.536	4444.96	454.422	438.945	2657.38	253867	2484.18	12295.2	6219.7	1.8296e+006	6017.01	50703.1	10143.1	3.18673e+006	9815.18	69130.1	0	0	0	0	579.423	7290.12	601.983	944.624	2851.42	278315	2937.9	13667.4	6765.72
513	447.161	0	355.799	0	0	0	0	0	0	0	0	0	0	0	0	0	0	0	0	0	549.519	5647.95	511.506	714.258	2440.8	189944	2291.05	6040.43	6062.4	1.93201e+006	5677.3	78009.7	11363.2	2.4169e+006	11417.5	58759.5	17021.2	0	15973.1	0	629.139	7390.58	654.15	954.521	2708.17	302750	2727.13	12771.9	6413.73
525	0	0	0	0	1813.71	0	2233.44	0	0	0	0	0	0	0	0	0	0	0	0	0	522.438	5419.94	482.231	561.06	2881.91	304630	2744.88	14849	6019.32	1.76341e+006	5560.38	41019.3	11332.4	5.65155e+006	11140	173600	16953.1	0	19374.3	0	618.974	7563.48	634.897	908.179	3166.74	403096	3168.03	15623.2	6296.86
537	0	0	0	0	0	0	0	0	0	0	0	0	0	0	0	0	0	0	0	0	436.147	3711.28	398.155	369.399	2482.51	244919	2356.13	10174	5965.71	2.02722e+006	5891.18	50912.4	14136.2	5.87493e+006	10423.6	216047	0	0	0	0	522.452	5503.62	526.586	575.511	2783.68	270187	2780.82	10606.6	6822.06
549	0	0	0	0	0	0	0	0	0	0	0	0	0	0	0	0	0	0	0	0	480.522	3769.35	445.773	503.977	2206.2	169471	2071.89	6534.62	5588.64	2.44399e+006	5293.9	29302.7	10281.2	5.12299e+006	10790.5	365698	0	0	0	0	552.118	6166.76	554.623	622.735	2494.81	228547	2459.5	8234.76	6342.14
561	0	0	0	0	0	0	0	0	0	0	0	0	0	0	0	0	0	0	0	0	533.305	4994.59	497.551	597.857	2387.72	172528	2182.1	9868.75	5089.86	2.02948e+006	4818.86	37203.2	9133.1	3.08206e+006	10210.2	236148	14595.9	0	16873.4	0	617.201	7558.26	634.516	1106.76	2501.77	252393	2496.01	9895.83	5505.06
573	0	0	0	0	0	0	0	0	0	0	0	0	0	0	0	0	0	0	0	0	443.472	4001.99	412.984	376.226	2797.3	248434	2661.51	13271	5474.06	1.74464e+006	5139.04	52803.1	10658.1	5.71242e+006	9488.75	421242	0	0	0	0	538.75	6618.9	557.346	810.677	2994.75	310912	3084.04	17187.8	5746.51
585	0	0	0	0	0	0	0	0	0	0	0	0	0	0	0	0	0	0	0	0	426.292	3622.81	394.405	345.311	1961.06	136647	1882.83	5392.6	5876.81	1.97425e+006	5500.88	42025.1	9119.44	470790	9512.66	392612	12709.5	0	16483	0	493.98	5376.65	519.93	597.712	2256.57	198395	2279.84	10034.6	5973.26
597	0	0	0	0	0	0	0	0	0	0	0	0	0	0	0	0	0	0	0	0	568.322	6359.78	526.232	684.069	2310.09	188990	2214.44	6695.87	5015.02	1.36365e+006	4649.29	37054.7	10487.3	2.7602e+006	10560.6	314007	0	0	0	0	657.941	8580.4	681.444	885.338	2579.66	239150	2611.79	10545.7	5362.06
609	0	0	0	0	0	0	0	0	0	0	0	0	0	0	0	0	0	0	0	0	481.061	4391	449.131	606.524	2448.4	159581	2321.44	12331.3	5172.11	1.55545e+006	4983.45	31804.7	9711.69	9.7343e+006	8860.67	58509	0	0	0	0	568.523	6431.22	591.856	740.827	2705.51	280377	2732.06	11918.9	5732.78
621	0	0	0	0	0	0	0	0	0	0	0	0	0	0	0	0	0	0	0	0	532.781	4739.94	496.189	558.03	2464.09	223309	2319.31	11643.8	5735.62	1.29594e+006	5349.77	52538.8	10865.7	1.07882e+007	9912.29	85794.6	0	0	0	0	620.149	7882.01	637.78	884.726	2672.2	217472	2733.46	10343.4	6058.99
633	0	0	0	0	0	0	0	0	0	0	0	0	0	0	0	0	0	0	0	0	456.913	4217.97	427.611	376.969	2318.22	171786	2183.85	8218.19	5632.1	1.28967e+006	5026.71	51214.6	10231.5	5.07439e+006	9962.66	235667	0	0	0	0	528.318	5342.03	554.369	701.448	2520.17	233046	2566.21	11569.2	5521.76
645	0	0	0	0	0	0	0	0	0	0	0	0	0	0	0	0	0	0	0	0	587.034	6180.43	549.667	770.714	2572.85	197521	2470.42	8917.1	5648.26	1.42736e+006	5353.99	34547.1	11351	4.26918e+006	9898.74	172899	0	0	0	0	690.357	8654.07	718.547	1120.98	2825.17	272366	2850.85	10393.2	6096.39
657	0	0	0	0	0	0	0	0	0	0	0	0	0	0	0	0	0	0	0	0	461.494	3829.51	428.901	439.424	2628.46	253300	2508.94	10644.3	5919.52	2.49434e+006	5496.43	37629.3	11093.5	1.96776e+007	10338.3	85414.3	0	0	0	0	553.87	6613.16	574.472	638.07	2910.28	316208	2967.68	13216.2	5913.58
669	0	0	0	0	0	0	0	0	0	0	0	0	0	0	0	0	0	0	0	0	455.427	3463.46	413.352	408.047	2409.7	203434	2250.61	9743.98	5761.95	1.37244e+006	5588.13	39041.3	11336.5	8.31449e+006	10742.9	190675	0	0	0	0	522.137	5515.94	535.287	584.631	2679.81	256110	2687.16	10375.7	6462.55
681	394.607	0	292.171	0	0	0	0	0	0	0	0	0	0	0	0	0	0	0	0	0	455.488	3867.54	420.63	486.062	2313.8	175233	2165.6	6370.88	5441.81	1.38084e+006	5233.07	56601.9	11125.7	4.04523e+006	10457	156451	0	0	0	0	531.749	6107.24	543.74	690.973	2538.38	213245	2538.7	8919.33	6163.31
693	0	0	0	0	0	0	0	0	0	0	0	0	0	0	0	0	0	0	0	0	511.584	5174.7	470.578	468.014	2609.14	248691	2454.21	11988.1	5681.53	1.1472e+006	5288.48	38182.9	11208.7	3.43586e+006	10409.1	475530	19976.5	0	17839.8	0	587.765	7062.25	611.156	889.873	2854.34	297999	2860.71	15377	6159.5
705	0	0	0	0	0	0	0	0	0	0	0	0	0	0	0	0	0	0	0	0	480.981	4570.96	448.016	470.44	2625.08	275649	2493.04	8967.09	5800.09	1.68222e+006	5628.3	80121.8	10694.7	1.08928e+007	10186.8	38675	0	0	0	0	567.933	6831.26	586.599	702.082	2880.53	314177	2928.48	15159	6254.08
717	0	0	0	0	0	0	0	0	0	0	0	0	0	0	0	0	0	0	0	0	485.782	4562.74	447.12	481.634	2682.26	215529	2541.83	10095.3	5951.04	1.47527e+006	5857.82	51006.3	13767.8	1.90969e+007	11316.3	709158	22680.6	0	18089.9	0	556.945	6579.72	573.415	621.858	2975.33	310906	2977.44	12261	6886.34
729	0	0	0	0	0	0	0	0	0	0	0	0	0	0	0	0	0	0	0	0	420.116	2954.91	379.252	241.25	2467.16	231283	2357.17	11680.4	5759.08	1.80077e+006	5746.75	40180.1	11203.3	2.69743e+006	10911.3	149915	26727.9	0	21001.7	0	500.152	4875.55	509.98	485.889	2731.08	287059	2725.11	9628.59	6677.34
741	428.819	0	318.485	0	0	0	0	0	0	0	0	0	0	0	0	0	0	0	0	0	492.107	3977.05	458.684	538.386	2496.65	212055	2355.57	7552.93	5941.11	1.46292e+006	5744.82	64256.9	11080.8	7.2905e+006	11409.9	244631	0	0	0	0	572.409	7288.76	584.378	830.247	2784.75	262011	2782.39	9700.47	6560.91
753	0	0	0	0	2501.43	0	1999.03	0	0	0	0	0	0	0	0	0	0	0	0	0	504.135	4774.66	469.261	680.651	2556.76	179223	2408.43	11896.9	5696.02	1.76383e+006	5601.68	55198.8	12695.1	8.60166e+006	11204.6	279833	0	0	0	0	579.51	6694.04	601.12	764.916	2749.73	284426	2774.32	10277.4	6328.82
765	0	0	0	0	0	0	0	0	0	0	0	0	0	0	0	0	0	0	0	0	576.754	6056.74	535.539	696.343	2909.14	321228	2796.64	14634.7	6199.5	1.53001e+006	5976.17	47289.1	10357.3	1.08267e+007	11605.1	1.33542e+006	12089	0	19390.6	0	668.306	9676.27	704.578	1126.54	3218.24	377398	3224.04	16527.8	6833.93
777	0	0	0	0	0	0	0	0	0	0	0	0	0	0	0	0	0	0	0	0	419.116	3502.04	390.389	418.425	2626.25	223864	2516.9	10456.8	6311.49	1.92695e+006	6005.69	66816.3	10120.5	8.2775e+006	10488.3	178833	0	0	0	0	492.944	5625.01	510.115	593.905	2851.22	323506	3005.81	15161.9	6633.07
789	0	0	0	0	0	0	0	0	0	0	0	0	0	0	0	0	0	0	0	0	651.996	7753.53	615.415	956.627	2617.21	221340	2513.52	12180.5	6411.77	2.08702e+006	6190.57	70948.3	12461.4	9.63872e+006	12208.4	265238	0	0	0	0	762.445	12668.6	786.928	1254	2897.47	318289	2927.49	12207	7042.2
801	0	0	0	0	0	0	0	0	0	0	0	0	0	0	0	0	0	0	0	0	469.01	3975.39	430.179	469.59	3000.93	292321	2906.61	13741.9	6051.42	1.74875e+006	5839.77	69671.5	11492.7	6.28057e+006	11835.6	591154	15672.6	0	19156.7	0	550.946	6345.76	582.55	790.683	3376.63	439847	3398.25	15799.5	6294.44
813	0	0	0	0	0	0	0	0	0	0	0	0	0	0	0	0	0	0	0	0	441.513	3894.08	408.078	423.453	2338.58	185197	2172.87	8940.58	6400.66	1.88887e+006	6204.62	57986.2	11162.9	7.82118e+006	10763.6	115794	0	0	0	0	517.797	5711.71	535.385	698.432	2516.33	215807	2614.2	11686.3	6958.7
825	0	0	0	0	0	0	0	0	0	0	0	0	0	0	0	0	0	0	0	0	497.506	4540.03	465.083	628.425	2259.33	186054	2156.39	7139.39	5532.28	1.626e+006	5088.58	41585.8	11800.4	7.34654e+006	11543.7	164293	0	0	0	0	587.946	6951.46	606.218	849.042	2475.66	240378	2549.74	10812.2	5680.57
837	0	0	0	0	0	0	0	0	0	0	0	0	0	0	0	0	0	0	0	0	420.97	3796.81	390.25	402.193	2341.66	150188	2223.21	10038.2	5011.81	1.27941e+006	4878.02	34954.4	9515.15	2.60345e+006	9577.59	200201	0	0	0	0	494.303	5294.44	508.029	598.381	2629.94	259085	2632.45	11914	5361.69
849	0	0	0	0	0	0	0	0	0	0	0	0	0	0	0	0	0	0	0	0	494.045	4443.8	459.85	516.959	2398.59	180315	2288.49	7320.02	5473.09	1.67735e+006	5331.65	54604.5	10555.3	4.18948e+006	9854.55	117261	0	0	0	0	573.626	6046.59	602.691	771.373	2648.55	246650	2675.56	11847.8	6091.29
861	0	0	0	0	0	0	0	0	0	0	0	0	0	0	0	0	0	0	0	0	579.21	5462.88	533.85	789.72	2745.96	249109	2689.65	13334.4	5578.95	1.48543e+006	5557.42	58025.6	10822.9	1.51357e+007	10636.6	584535	20203.3	510390	17000.1	99879.9	671.801	9330.59	693.496	916.006	3145.18	344654	3148.87	14597.4	6309.22
873	0	0	0	0	0	0	0	0	0	0	0	0	0	0	0	0	0	0	0	0	388.667	2687.76	354.854	320.164	2865.91	304548	2703.87	13526.9	6166.42	1.61047e+006	6070.44	60568.4	8276.07	3.3199e+006	10786.3	627717	14735.6	0	16686.7	0	465.943	4757.83	473.212	512.493	3172.75	374997	3157.62	10655.1	6767.79
885	0	0	0	0	0	0	0	0	0	0	0	0	0	0	0	0	0	0	0	0	565.11	5870.84	525.587	638.229	2252.85	181600	2092.36	7302.73	6566.03	2.59925e+006	6238.97	62948.2	14569.3	1.03859e+007	11805.6	194721	0	0	0	0	647.532	8074.73	656.244	882.368	2454.46	158772	2475.03	8328.1	6946.36
897	0	0	0	0	0	0	0	0	0	0	0	0	0	0	0	0	0	0	0	0	453.389	4131.4	420.931	473.051	2746.89	288976	2637.09	12219.8	5429.71	1.22868e+006	4904.18	54274.3	12414	2.03465e+007	11801.5	405609	0	0	0	0	530.452	6194.82	557.533	745.771	2975.92	302092	3008.86	13566.6	5575.52
909	0	0	0	0	0	0	0	0	0	0	0	0	0	0	0	0	0	0	0	0	581.565	6261.54	546.236	801.259	2357.98	209837	2206.55	8209.26	6336.21	2.19605e+006	6041.64	58690.5	12201.8	3.10026e+006	9708.55	13417.6	0	0	0	0	675.053	9508.37	699.441	1280.95	2580.61	250130	2617.07	11316.2	6611.63
921	0	0	0	0	0	0	0	0	0	0	0	0	0	0	0	0	0	0	0	0	450.169	4211.22	419.855	397.961	2575.32	231950	2489.39	10116	5195.97	1.47222e+006	4920.95	43402.8	11324.9	1.60776e+007	10745.9	70401.2	0	0	0	0	533.209	6138.88	559.204	798.508	2877.71	292008	2900.44	14927.5	5755.09
933	0	0	0	0	0	0	0	0	0	0	0	0	0	0	0	0	0	0	0	0	473.144	3976.63	435.051	420.965	2296.33	187909	2154.76	7377.02	5631.29	1.35385e+006	5555.11	38845.1	10594	1.44438e+007	9501.22	198498	13648.4	0	18061.3	0	558.356	5827.65	576.719	680.24	2488.45	252861	2573.33	10929.2	6382.43
945	0	0	0	0	0	0	0	0	0	0	0	0	0	0	0	0	0	0	0	0	435.025	3700.31	396.759	378.781	2522.98	256397	2345.33	9937.66	5360.51	1.77771e+006	5029.76	37497.1	10968.8	4.4323e+006	10511.7	211114	0	0	0	0	521.207	5026.18	531.659	638.057	2689.55	242782	2757.98	10145.6	5808.4
957	0	0	0	0	0	0	0	0	0	0	0	0	0	0	0	0	0	0	0	0	527.533	5511.89	487.545	510.467	2711.57	318029	2534.84	12123.1	5971.03	1.97582e+006	5855.9	70620.1	10387.8	8.12944e+006	10164.8	92957.4	0	0	0	0	611.266	7480.05	615.189	750.462	2973.45	327578	2992.97	12617.4	6178.46
969	0	0	0	0	0	0	0	0	0	0	0	0	0	0	0	0	0	0	0	0	524.59	5212.99	490.03	682.968	2824.37	286078	2621.53	11857.2	6402.87	2.2152e+006	5814.33	32925.4	12990.6	1.3279e+006	11418.4	433397	0	0	0	0	615.805	7981.93	634.355	992.461	3024.3	305647	3016.42	12435.8	6480.49
981	0	0	0	0	0	0	0	0	0	0	0	0	0	0	0	0	0	0	0	0	445.632	4110.06	412.488	426.812	2751.89	282394	2590.18	13961.1	6247.95	2.06269e+006	5905.94	50956.1	10457.6	2.57747e+006	11323.2	144495	0	0	0	0	514.402	5975.72	532.826	715.28	2982.25	355700	3008.64	13060.3	6475.52
993	0	0	0	0	0	0	0	0	0	0	0	0	0	0	0	0	0	0	0	0	574.989	6106.93	534.236	635.367	2923.85	280218	2759.84	12404.4	6851.01	2.35439e+006	6488.29	57932	12850.3	5.26937e+006	12154.2	308784	0	0	0	0	662.031	8149.59	688.143	1074.68	3192.6	328115	3182.12	16018.6	7160.32
1005	0	0	0	0	0	0	0	0	0	0	0	0	0	0	0	0	0	0	0	0	583.609	6366.44	538.968	644.895	3238.33	373918	3037.89	10313.1	6972.58	2.75724e+006	6695.55	76229.5	14082.7	1.77035e+007	13125.8	393905	0	0	0	0	685.873	8447.67	705.346	1016.84	3522	408565	3554.04	22681.3	7521.63
1017	0	0	0	0	0	0	0	0	0	0	0	0	0	0	0	0	0	0	0	0	512.688	5403.82	479.145	589.952	2774.84	258028	2595.53	10591.6	7145.28	2.41434e+006	6628.26	38982.3	13793.3	1.09373e+007	12737.6	739816	21553.6	2.21546e+007	20717.3	1.19037e+006	593.501	6980.22	606.566	783.242	3022.71	327751	3059.29	13880	7462.21
1029	0	0	0	0	0	0	0	0	0	0	0	0	0	0	0	0	0	0	0	0	519.686	5041.4	478.453	475.349	2409.03	215318	2278.92	9280.81	6082.77	1.69944e+006	5843.41	69887.8	13322.5	1.19017e+007	12303.2	175469	31380.1	0	33595.5	0	607.341	7114.18	623.801	790.919	2654.54	235515	2642.58	9217.96	6667.57
1041	0	0	0	0	0	0	0	0	0	0	0	0	0	0	0	0	0	0	0	0	416.77	3787.57	375.724	302.716	2814.97	336466	2626.67	10998.7	5671.9	1.34072e+006	5423.53	48504.5	10990.5	4.71647e+006	11394.4	460875	47615.1	0	48921.6	0	499.433	4941.38	510.09	455.267	3035.74	295786	3067.27	14190.1	6176.32
1053	0	0	0	0	0	0	0	0	0	0	0	0	0	0	0	0	0	0	0	0	489.432	4597.08	449.962	603.576	2193.88	176698	1965.95	5340.42	6172.74	1.72134e+006	5837.62	71898.9	11545.8	1.00255e+007	10357	143385	85349.4	0	66947.1	0	558.37	6341.48	566.962	779.122	2350.5	205076	2379.58	6575.8	6752.82
1065	0	0	0	0	0	0	0	0	0	0	0	0	0	0	0	0	0	0	0	0	435.206	4004.67	397.696	412.503	2333.3	158973	2215.3	9869.56	4762.15	1.10217e+006	4531.53	34841.5	11755	4.72841e+006	11395.9	473405	15314	0	16558.1	0	510.823	5575.85	521.667	724.914	2550.51	219574	2564.58	10834.6	5256.82
1077	0	0	0	0	0	0	0	0	0	0	0	0	0	0	0	0	0	0	0	0	455.405	4129.61	420.234	470.171	2529.18	216799	2363.86	9090.5	5478.5	1.53071e+006	5202.18	52689.4	9819.73	543535	9203.17	247860	0	0	0	0	528.479	5960.47	550.013	745.941	2779.12	270612	2791.51	15152.7	5840.3
1089	0	0	0	0	0	0	0	0	0	0	0	0	0	0	0	0	0	0	0	0	487.954	4495.12	442.206	537.455	2203.42	205839	2094.65	8016.98	5553.2	1.31503e+006	5222.44	51441.8	10620.7	7.60668e+006	9654.82	458850	0	0	0	0	568.302	6451.52	579.785	662.109	2437.42	221880	2490.62	11983.8	6304.1
1101	391.845	0	282.195	0	0	0	0	0	0	0	0	0	0	0	0	0	0	0	0	0	449.628	4302.87	419.21	583.624	2485.17	204303	2335.74	10415.9	4981.48	1.74372e+006	4835.22	35519.2	9296.13	355541	9715.96	5198.09	0	0	0	0	522.897	5967.18	535.705	745.353	2754.82	258312	2754.71	10369.5	5396.71
1113	0	0	0	0	0	0	0	0	0	0	0	0	0	0	0	0	0	0	0	0	448.815	4498.78	416.701	378.721	2308.03	193869	2189.26	9820.73	5682.93	1.10457e+006	5385.54	67814.2	10279.2	4.48692e+006	9375.85	251054	0	0	0	0	532.518	5866.56	546.075	603.468	2574.96	223028	2539.05	13136.3	5954.29
1125	0	0	0	0	0	0	0	0	0	0	0	0	0	0	0	0	0	0	0	0	535.514	5474.23	498.177	568.581	2668.02	234468	2527.38	9014.41	5722.53	1.68858e+006	5442.62	59268.9	13158.9	4.71103e+006	11053	354230	0	0	0	0	633.458	7693.44	661.348	773.271	2869.7	257684	2947.39	9968.04	6132.44
1137	0	0	0	0	0	0	0	0	0	0	0	0	0	0	0	0	0	0	0	0	446.571	3772.55	409.7	431.27	3029.88	291042	2856.33	13491.5	6003.96	2.0543e+006	5869.03	60182.8	10094.6	3.19921e+006	10821.7	267086	11712.9	0	18393	0	526.005	5945.28	540.174	617.787	3296.54	334833	3368.76	16890.1	6650.55
1149	0	0	0	0	0	0	0	0	0	0	0	0	0	0	0	0	0	0	0	0	486.239	4190.86	451.633	439.454	2211.35	154037	2156.53	7516.52	6555.62	2.20904e+006	6242.56	60408.4	12228.6	6.61466e+006	11173.2	313706	18056.7	0	18421.9	0	569.326	5861.77	584.008	746.638	2531.53	247753	2554.47	10235.6	6836.15
1161	0	0	0	0	0	0	0	0	0	0	0	0	0	0	0	0	0	0	0	0	469.384	4016.47	434.553	511.985	2221.51	159767	2120.81	6424.72	5048.47	1.17358e+006	4865.06	41204.3	11682.4	5.41915e+006	11359.1	244447	18358.3	4.19577e+006	18418.4	325889	565.052	6007.28	581.744	665.831	2489.76	218282	2493.26	9416.78	5411.56
1173	0	0	0	0	0	0	0	0	0	0	0	0	0	0	0	0	0	0	0	0	572.924	6326.58	530.037	664.299	2873.68	310695	2760.06	11195.1	5914.31	1.84406e+006	5504.76	35939.2	11079.3	9.82575e+006	10305.1	115186	0	0	0	0	657.191	8733.69	665.635	1043.82	3216.54	349738	3265.66	15462	6025.01
1185	0	0	0	0	0	0	0	0	0	0	0	0	0	0	0	0	0	0	0	0	494.776	4815.51	458.758	451.184	2644.4	238885	2504.98	12380.2	6447.61	2.47432e+006	6055.73	51071.7	10152.2	5.33503e+006	10647.3	178204	0	0	0	0	587.407	7220.6	601.312	852.978	2898.1	332539	2880.21	13225.4	6807.72
1197	0	0	0	0	0	0	0	0	0	0	0	0	0	0	0	0	0	0	0	0	477.716	4160.8	443.889	432.068	2653.7	245916	2480.7	9231.9	6047.13	1.87574e+006	5737.9	84904	11173.8	3.75333e+006	11325.9	439130	0	0	0	0	557.306	6863.55	569.457	770.795	2855.97	301739	2911.36	13871.4	6467.22
1209	0	0	0	0	0	0	0	0	0	0	0	0	0	0	0	0	0	0	0	0	508.943	4093.33	463.357	590.864	2555.76	224640	2403.3	7952.96	6044.08	1.61805e+006	5790.34	48269.4	10789.3	1.2138e+007	11177.9	184609	0	0	0	0	602.507	7135.9	620.975	716.342	2774.3	287623	2787.85	13457.6	6556.4
1221	345.523	0	338.531	0	0	0	0	0	0	0	0	0	0	0	0	0	0	0	0	0	446.478	3874.69	411.739	387.114	2357.83	175359	2179.76	10189.1	5476.15	1.51594e+006	5226.68	31800.8	10840.7	5.56052e+006	10499.2	322734	17508.7	1.71157e+007	17997.8	39639.6	521.729	5132.92	527.246	737.005	2595.7	238913	2604.01	9302.57	5808.94
1233	0	0	0	0	0	0	0	0	0	0	0	0	0	0	0	0	0	0	0	0	524.255	5253.48	487.73	612.062	2710.02	282336	2553.96	12187.2	5543.68	1.23206e+006	5305.5	56908.4	10764.9	4.60682e+006	10372.9	226750	0	0	0	0	593.451	6531.92	604.654	659.982	2920.77	292734	2927.52	13843.5	6102.4
1245	0	0	0	0	0	0	0	0	0	0	0	0	0	0	0	0	0	0	0	0	518.062	4996.98	480.108	583.283	2466.97	208505	2344.39	8613.91	6209.55	2.50503e+006	5669.12	61265	10189.3	1.15403e+007	10033.2	83684.6	15825.7	0	16755	0	605.6	7009.38	632.295	875.617	2666.92	260014	2676.58	8896.1	6293.97
1257	0	0	0	0	0	0	0	0	0	0	0	0	0	0	0	0	0	0	0	0	572.784	6151.43	531.101	733.699	2580.29	238805	2461.46	10812.3	5693.91	1.85705e+006	5510.59	41596.4	10960.8	9.46232e+006	10934.6	97357.8	0	0	0	0	666.012	9249.39	685.85	1012.68	2821.68	305940	2900.4	12593.8	6231.87
1269	0	0	0	0	0	0	0	0	0	0	0	0	0	0	0	0	0	0	0	0	481.035	4449.1	445.896	456.891	3106.24	329709	2978.66	13093.9	6019.62	2.34438e+006	5918.06	60668.2	10627	5.38673e+006	10963.6	135871	0	0	0	0	554.99	6004.6	572.962	801.29	3420.05	481861	3480.81	16899.9	6801.78
1281	0	0	0	0	0	0	0	0	0	0	0	0	0	0	0	0	0	0	0	0	506.789	4221.21	472.808	494.901	2352.18	193909	2238.3	8974.5	6641.45	3.05744e+006	6393.89	43701.4	11319.8	5.40927e+006	11164.5	300275	0	0	0	0	605.221	6977.24	626.88	750.473	2587.55	274684	2609.84	10428.2	7476.93
1293	0	0	0	0	0	0	0	0	0	0	0	0	0	0	0	0	0	0	0	0	478.82	4101.47	444.846	441.154	3183.49	321659	3054.47	15645.6	6000.43	1.65387e+006	5686.26	57642.4	13484.4	1.1011e+007	12660.3	291975	19809.1	3.7891e+006	18757.1	565407	568.363	6904.4	581.024	699.527	3590.63	419324	3583.47	17774.2	6272.71
1305	0	0	0	0	0	0	0	0	0	0	0	0	0	0	0	0	0	0	0	0	449.327	3521.05	417.315	380.08	2566.31	247028	2437.55	9266.39	7208.1	3.1405e+006	6806.49	71752.1	11204.2	1.31438e+007	10992.1	413365	0	0	0	0	524.96	5224.25	543.793	589.644	2804.88	283152	2860.66	11660.1	7731.43
1317	0	0	0	0	0	0	0	0	0	0	0	0	0	0	0	0	0	0	0	0	589.327	6477.72	547.641	594.587	2169.44	179032	2075.78	6884.54	6065.63	1.95824e+006	5600.83	43722.8	13025.9	9.1576e+006	12659.8	295270	21125.2	6.44067e+007	18487.5	496218	690.981	8545.11	703.858	941.161	2442.11	195767	2446.81	8708.45	6115.39
1329	0	0	0	0	0	0	0	0	0	0	0	0	0	0	0	0	0	0	0	0	522.579	4835.16	486.733	520.037	2887.21	276803	2717.49	9636.43	5262.86	1.33334e+006	5060.26	35251.6	11918.8	1.06898e+007	10790.6	238840	0	0	0	0	617.251	7812.27	634.752	746.059	3184.05	347570	3180.35	15439.3	5812.79
1341	0	0	0	0	0	0	0	0	0	0	0	0	0	0	0	0	0	0	0	0	457.423	4190.99	419.873	473.679	2993.76	289984	2843.15	13061.1	6860.04	2.57738e+006	6358.36	36668.4	10231.7	6.63525e+006	10324.5	94938.9	0	0	0	0	535.197	6158.28	550.867	628.026	3280.84	367838	3331.16	13001.2	7287.29
1353	0	0	0	0	0	0	0	0	0	0	0	0	0	0	0	0	0	0	0	0	440.123	3757.17	402.627	453.301	2786.79	270920	2619.02	11466.6	6892.39	2.01302e+006	6565.73	58720.1	14884.8	1.38524e+007	12444.5	210677	14291.4	0	17943	0	511.678	5836.37	525.649	691.855	2994.04	363264	3062.31	11884.6	7432.51
1365	0	0	0	0	0	0	0	0	0	0	0	0	0	0	0	0	0	0	0	0	461.01	3540.62	421.488	488.644	2432.74	201843	2278.62	9013.17	6416.22	1.95906e+006	5987.91	56952.7	11511.6	7.73911e+006	11974.1	454770	0	0	0	0	531.981	5585.45	547.363	615.78	2603.3	264526	2669.15	12786.9	6864.36
1377	395.904	0	265.264	0	0	0	0	0	0	0	0	0	0	0	0	0	0	0	0	0	450.163	3651.42	414.813	431.456	2126.68	176372	1971.87	7652.01	5152.09	1.62344e+006	5062.54	42704.8	10627	8.35521e+006	11008.9	265926	20267.8	6.18707e+006	19840.8	183717	525.919	5442.44	540.536	658.373	2315.53	175904	2325.1	7683.23	5684.2
1389	0	0	0	0	2369.3	0	1921.66	0	0	0	0	0	0	0	0	0	0	0	0	0	539.52	5327.15	496.471	541.448	2660.65	234617	2507.68	11516.7	5160.25	914232	4975.52	32486.4	10289.4	7.12851e+006	10407.9	259101	19466.6	4.9044e+007	18357.8	411404	618.046	7243.86	640.551	853.896	2920.67	327388	2923.81	11603.5	5701.89
1401	0	0	0	0	0	0	0	0	5361.08	0	4860.03	0	0	0	0	0	0	0	0	0	536.786	5061.76	502.633	744.824	2866.36	255178	2719.09	10528.3	6132.11	1.77827e+006	5970	61746.6	10912.5	3.57431e+006	9920.12	219832	0	0	0	0	627.236	7580.6	646.289	826.968	3163.27	396917	3174.8	13009.2	6960.22
1413	0	0	0	0	0	0	0	0	0	0	0	0	0	0	0	0	0	0	0	0	522.456	5674.33	490.154	644.13	3047.5	334267	2937.37	19912.4	6850.48	1.86776e+006	6629.21	74314.3	11322	4.91299e+006	12307.4	269422	0	0	0	0	605.818	7761.84	621.195	994.312	3391.71	362154	3403.56	14275.5	7826.35
1425	0	0	0	0	0	0	0	0	0	0	0	0	0	0	0	0	0	0	0	0	503.438	4638.03	468.546	598.242	2915.81	287489	2798.64	15802.5	7088.61	2.75338e+006	6804.45	97726.9	12431.2	7.41063e+006	12550.6	372761	0	0	0	0	587.478	6431.84	614.294	886.587	3178.71	410963	3208.39	19628.6	7660.03
1437	0	0	0	0	0	0	0	0	0	0	0	0	0	0	0	0	0	0	0	0	501.615	4902.43	461.523	535.632	2366.94	204764	2295.53	9494.59	6233.5	1.63363e+006	6073.87	65150.5	13288.2	5.58829e+006	12705.5	302286	0	0	0	0	591.584	6805.09	616.074	889.005	2611.2	252637	2704.56	11328.1	7082.7
1449	0	0	0	0	0	0	0	0	0	0	0	0	0	0	0	0	0	0	0	0	567.888	5928.25	530.635	712.652	2797.73	323839	2674.83	12199.9	5958.74	2.00046e+006	5621.74	47792.7	13291.7	1.30233e+007	11891.8	123282	24328.9	7.24286e+006	21581	239980	664.991	8700.59	686.763	1012.38	3101.61	402669	3175.59	17535.9	6252.38
1461	0	0	0	0	0	0	0	0	0	0	0	0	0	0	0	0	0	0	0	0	534.301	5688.46	496.622	650.426	2808.39	278485	2681.37	13748.3	6517.01	2.84593e+006	6129.61	77456.7	11906.1	1.0893e+007	11046.1	118702	23189.2	4.27452e+007	19487.6	47783.5	620.52	7422.69	640.96	902.004	3127.01	390930	3135.56	13399.4	6913.04
1473	0	0	0	0	0	0	0	0	0	0	0	0	0	0	0	0	0	0	0	0	423.669	3258.47	395.1	421.874	2703.91	267151	2571.22	12053	6381.33	1.67073e+006	6038.53	68272.6	12358	9.07193e+006	11613.5	358565	34714.7	0	18421.7	0	510.89	5265.95	523.142	658.157	2946.59	299896	3011.38	15927.4	6897.86
1485	0	0	0	0	0	0	0	0	0	0	0	0	0	0	0	0	0	0	0	0	391.083	3315.36	354.917	348.95	2382.78	178231	2264.69	10511.6	5798.35	1.48286e+006	5701.9	75873.8	12102.6	1.20354e+007	11321.4	454695	14742.8	0	16942.2	0	461.14	4544.83	473.916	595.874	2643.27	297129	2663.52	12662.2	6255.09
1497	0	0	0	0	0	0	0	0	0	0	0	0	0	0	0	0	0	0	0	0	529.865	4686.46	492.136	502.808	2519.72	168786	2387.16	10104.2	5772.55	1.99121e+006	5601.6	54645.4	12317.8	1.00608e+007	11774.8	614251	0	0	0	0	621.542	7612.18	631.87	875.627	2854.2	272804	2813.14	15312.4	6160.11
1509	0	0	0	0	0	0	0	0	0	0	0	0	0	0	0	0	0	0	0	0	551.196	6101.86	516.773	700.976	2503.3	242375	2470.94	7950.39	5615.61	1.21034e+006	5589.53	48915	11739.2	1.17305e+007	10587.7	281042	16604	9.85308e+006	18738.1	430699	633.658	7870.38	649.427	787.178	2862.64	268700	2872.7	9016.55	6666.48
1521	0	0	0	0	0	0	0	0	0	0	0	0	0	0	0	0	0	0	0	0	362.245	2618.32	332.879	235.53	2399.01	231542	2282.45	10882	5091.13	1.08916e+006	5257.79	32233.2	10512.8	6.62916e+006	10422.7	285668	12662.4	0	16808.5	0	433.288	4177.93	458.068	460.264	2611.5	228055	2632.18	9590.52	5814.96
1533	0	0	0	0	0	0	0	0	0	0	0	0	0	0	0	0	0	0	0	0	527.006	5389.79	488.127	655.664	2144.8	146016	2041.88	7793.73	5622.89	1.71592e+006	5358.09	53082	9689.39	3.94142e+006	10063.6	82906.5	0	0	0	0	608.262	8140.66	622.304	805.217	2395.76	185563	2456.88	9721.59	6039.61
1545	0	0	0	0	0	0	0	0	0	0	0	0	0	0	0	0	0	0	0	0	539.554	5216.22	503.885	567.364	3058.8	365149	2906.26	17363	5575.88	1.96788e+006	5197.61	43346.1	10309.7	1.12459e+007	10864.9	273084	0	0	0	0	625.651	7566.16	643.875	1117.77	3321.59	428288	3323.47	14735.2	6114.12
1557	0	0	0	0	0	0	0	0	0	0	0	0	0	0	0	0	0	0	0	0	489.579	4666.83	451.286	483.903	2749.11	272230	2593.75	10689.6	6917.58	3.09365e+006	6506.34	88024.5	9544.37	3.70305e+006	10139	302101	0	0	0	0	579.616	6872.56	601.514	763.925	3006.46	302557	3004.34	16005.2	7272.4
1569	0	0	0	0	0	0	0	0	0	0	0	0	0	0	0	0	0	0	0	0	515.51	4923.2	481.322	510.17	2875.31	305314	2809.05	12310.3	6479.27	2.30436e+006	6296.07	55542.2	16475.8	2.00377e+007	12964.6	385235	0	0	0	0	602.952	7964.33	626.049	788.587	3312.93	345039	3320.4	14421.5	7225.96
1581	0	0	0	0	0	0	0	0	0	0	0	0	0	0	0	0	0	0	0	0	497.43	4736.96	461.216	528.98	2630.12	261935	2512.73	9023.08	6330.43	2.21926e+006	6248.51	61771.1	11530	6.74839e+006	11839.7	693611	0	0	0	0	585.418	7534.28	608.267	826.295	2835.92	287975	2947.86	11258.3	7301.93
1593	0	0	0	0	0	0	0	0	0	0	0	0	0	0	0	0	0	0	0	0	467.307	4220.34	429.074	419.856	2715.86	285518	2645.22	13538.2	6150.69	1.59551e+006	5933.88	47021.3	11237.1	4.48228e+006	12417.1	313787	20245.7	4.76599e+007	19554.1	524069	553.247	6559.94	565.247	627.018	3036.88	352677	3094.83	13689	6778.3
1605	0	0	0	0	0	0	0	0	0	0	0	0	0	0	0	0	0	0	0	0	559.407	4686.05	511.669	506.805	2614.46	226461	2451.69	9474.35	6491.01	1.96093e+006	6310.11	86323.8	13860.8	9.52226e+006	11657.7	227861	17084	0	20710.4	0	651.028	8396.36	660.897	762.599	2855.26	269982	2867.3	10026.8	6806.2
1617	0	0	0	0	0	0	0	0	0	0	0	0	0	0	0	0	0	0	0	0	557.867	5708.41	511.984	678.929	2854.62	275151	2665.71	8647.63	6270.89	2.66127e+006	5869.37	47336.1	11553.4	6.48435e+006	12170.5	261051	0	0	0	0	647.489	8596.99	657.018	838.436	3111.44	415580	3112.58	12013.7	6708.38
1629	0	0	0	0	0	0	0	0	0	0	0	0	0	0	0	0	0	0	0	0	436.165	3383.4	404.262	367.227	2878.06	313922	2714.81	10462.9	6244.99	1.53954e+006	6091.62	71344.7	10692	1.30261e+007	11273.4	546811	0	0	0	0	511.83	5201.34	516.617	580.397	3106.96	309457	3160.04	13810.9	6814.26
1641	0	0	0	0	0	0	0	0	0	0	0	0	0	0	0	0	0	0	0	0	460.315	4284.06	427.944	416.41	2259.65	159448	2158.83	7793.79	6013.83	1.80751e+006	5994.92	55429.4	11301.2	540836	11536.7	177659	0	0	0	0	535.648	6039.69	549.386	694.462	2483.98	205908	2491.29	8875.74	6602.29
1653	0	0	0	0	0	0	0	0	0	0	0	0	0	0	0	0	0	0	0	0	456.894	4001.18	421.971	386.618	2384.26	215758	2286.49	8241.7	5289.84	1.62289e+006	4991.2	46733.3	14935.1	2.31542e+007	11576.8	422458	0	0	0	0	536.793	6442.5	555.499	641.057	2653.02	242174	2666.74	12608.6	5641.32
1665	0	0	0	0	0	0	0	0	0	0	0	0	0	0	0	0	0	0	0	0	523.799	4655.28	479.183	487.764	2628.71	256566	2481.79	10977.6	5699.33	1.46267e+006	5537.62	34554.5	10698.7	5.84177e+006	10043.1	240891	0	0	0	0	616.85	7222.58	632.552	604.794	2855.35	289136	2916.3	10680.6	6337.85
1677	0	0	0	0	0	0	0	0	0	0	0	0	0	0	0	0	0	0	0	0	478.213	3751.51	439.167	449.471	2761.08	275241	2616.29	12770.6	6375.65	3.27555e+006	5861.07	64756.3	12505.3	7.99334e+006	10987.8	94914.8	16992.8	0	17652.4	0	565.826	6285.86	576.559	641.485	3069.21	332446	3089.79	10217.5	6217.13
1689	499.628	0	350.449	0	0	0	0	0	0	0	0	0	0	0	0	0	0	0	0	0	490.75	4338.36	462.542	467.323	2347.52	217301	2224.16	5873.54	6032.73	2.0338e+006	5850.38	54382.7	11440.8	7.08949e+006	10925.8	391554	25792.9	0	18657.3	0	571.101	6039.18	582.703	774.887	2638.04	285263	2649.88	9170.09	6789.43
1701	0	0	0	0	2517.95	0	1807.85	0	0	0	0	0	0	0	0	0	0	0	0	0	386.444	2991.88	360.866	290.444	2226.11	209023	2110.4	6832.29	4962.68	1.41861e+006	4759.29	26618.7	10662.6	6.60221e+006	10162.8	168526	0	0	0	0	465.837	4191.15	483.687	563.173	2467.01	219213	2430.23	8765.91	5469.94
1713	0	0	0	0	0	0	0	0	5623.5	0	4739.67	0	0	0	0	0	0	0	0	0	496.965	4421.84	458.87	500.43	2422.49	170942	2319.08	6990.75	5639.33	1.8951e+006	5250.3	42124.6	8643.64	4.21287e+006	9496.17	102379	0	0	0	0	592.498	7631.68	616.098	693.017	2701.54	247924	2735.46	10371.5	6122.36
1725	0	0	0	0	0	0	0	0	0	0	0	0	0	0	0	0	0	0	0	0	465.569	3872.62	429.074	386.521	2377.18	194134	2247.48	8060.22	5528.89	1.8094e+006	5210.26	41648.1	11122.8	1.04513e+007	9729.01	152416	0	0	0	0	536.773	6074.21	552.302	631.076	2688.18	314122	2691.47	8953.29	6195.25
1737	0	0	0	0	0	0	0	0	0	0	0	0	0	0	0	0	0	0	0	0	484.987	4489.47	444.125	476.564	2082.42	155583	1952.63	4793.73	5041.82	1.92583e+006	4918.18	39255.6	10446.6	6.37913e+006	9357.38	83231.3	0	0	0	0	568.045	6874.6	588.4	828.143	2286.96	192546	2301.17	7452.26	5745.92
1749	0	0	0	0	0	0	0	0	0	0	0	0	0	0	0	0	0	0	0	0	484.77	4354.91	438.784	381.78	2712.54	264795	2603.02	11249.4	5372.32	1.36669e+006	4946.93	21159.6	10722.9	1.24154e+007	10110.1	60136.2	0	0	0	0	571.655	6133.51	581.848	560.554	3018.67	321967	3066.66	13311.3	5750.54
1761	0	0	0	0	0	0	0	0	0	0	0	0	0	0	0	0	0	0	0	0	509.04	4067.71	465.234	409.028	2493.88	179418	2336.05	7070.41	6099.44	2.2471e+006	5927.33	53464.4	13122.2	1.62914e+007	9912.48	54834.3	0	0	0	0	594.551	6277.43	593.686	698.688	2782.75	247060	2766.05	8512.96	6646.17
1773	0	0	0	0	0	0	0	0	0	0	0	0	0	0	0	0	0	0	0	0	445.997	4459.2	406.588	438.083	2435.42	180124	2301.08	6498.23	5502.01	1.23621e+006	5254.04	29345.2	10932.5	4.75922e+006	11035.1	337622	0	0	0	0	509.992	5427.04	513.838	487.036	2690.44	247887	2678.44	9458.62	5986.66
1785	0	0	0	0	0	0	0	0	0	0	0	0	0	0	0	0	0	0	0	0	535.36	4873.87	491.817	482.374	2509.48	242013	2392.03	10034.3	6040.42	1.82568e+006	5691.92	47989.8	13521.1	2.70326e+006	10725.6	160456	0	0	0	0	622.273	8012.27	634.127	810.735	2767.18	298930	2746.88	10212.9	6455.69
1797	0	0	0	0	0	0	0	0	0	0	0	0	0	0	0	0	0	0	0	0	524.132	4958.23	489.251	516.066	2630.35	245495	2479.83	7900.66	6068.72	2.20384e+006	5564.86	48423.3	12151	6.90509e+006	10976.5	200357	0	0	0	0	608.426	7149.51	620.912	687.793	2885.94	330358	2897.62	11695.7	6183.1
1809	0	0	0	0	0	0	0	0	0	0	0	0	0	0	0	0	0	0	0	0	394.991	2957.03	366.923	287.192	2838.01	254775	2725.33	10981.8	6090.61	2.07065e+006	5775.53	46983.7	11564.6	4.35967e+006	10832.6	573017	0	0	0	0	464.349	4424.34	477.694	425.404	3149.56	346225	3153.86	11511.4	6404.13
1821	0	0	0	0	0	0	0	0	0	0	0	0	0	0	0	0	0	0	0	0	507.758	4538.98	470.748	475.869	2061.78	153421	1985.13	5520.92	6095.39	1.90206e+006	5972.74	51175.8	12381.7	1.19524e+007	10994.5	137615	14322.2	0	16338.4	0	594.238	7524.3	616.901	850.893	2358.76	202259	2323.89	6763.73	6865.52
1833	0	0	0	0	0	0	0	0	0	0	0	0	0	0	0	0	0	0	0	0	493.575	4688.92	458.569	441.43	2600.43	243538	2481.53	9134.2	4790.97	826765	4868.38	33026.7	11588.2	1.00018e+007	11198.7	174957	0	0	0	0	578.25	6858.23	595.062	648.151	2917.23	347121	2917.42	13703.5	5588.59
1845	0	0	0	0	0	0	0	0	0	0	0	0	0	0	0	0	0	0	0	0	483.479	4492.31	453.495	445.584	2268.92	186821	2158.01	6940.67	5502.8	1.97498e+006	5416.17	65136.2	9840.26	6.80265e+006	8814.97	90547	0	0	0	0	568.697	6346.95	590.734	818.039	2490.66	240438	2541.86	7939.43	6229.48
1857	0	0	0	0	0	0	0	0	0	0	0	0	0	0	0	0	0	0	0	0	501.342	4683.77	467.589	416.306	2662.65	248472	2528.86	9886.89	5436.27	1.27288e+006	5300.62	37955.5	11189.7	4.33277e+006	10936.4	316185	0	0	0	0	596.523	6795.25	617.052	699.804	2944.01	317735	2952.34	11745.4	5890.2
1869	0	0	0	0	0	0	0	0	0	0	0	0	0	0	0	0	0	0	0	0	524.824	4800.65	487.76	455.663	2618.72	223355	2485.82	8905.29	6004.22	2.11266e+006	5843.68	43887.9	11077	2.21669e+006	10350.7	172226	16452.9	0	16566.5	0	622.277	7883.71	640.847	708.494	2864.12	304025	2946.14	10749.7	6553.88
1881	0	0	0	0	0	0	0	0	0	0	0	0	0	0	0	0	0	0	0	0	421.216	3403	390.028	328.911	2859.99	258226	2691.22	8937.56	6086.41	2.54919e+006	5879.11	53434.4	12204.3	1.32675e+007	11557.5	358953	0	0	0	0	500.76	4985.86	514.452	531.074	3123.04	329877	3175.28	13322.1	6565.19
1893	0	0	0	0	0	0	0	0	0	0	0	0	0	0	0	0	0	0	0	0	543.566	4945.49	506.622	642.804	2566.66	252336	2438.5	8393.2	6608.96	2.33838e+006	6454.7	59100	13089.6	1.97384e+007	11572.3	236401	0	0	0	0	623.191	8090.75	643.631	885.895	2818.07	270543	2849.53	12037.4	7106.58
1905	0	0	0	0	0	0	0	0	0	0	0	0	0	0	0	0	0	0	0	0	538.624	5240.58	501.337	520.137	2874.43	289549	2743.71	10249.7	6092.12	2.63731e+006	5683.29	34607	11485.7	5.18938e+006	12250.9	497339	24295.2	0	20441.4	0	631.967	7737.85	652.556	959.336	3143.91	390590	3164.42	13261.9	6385.26
1917	0	0	0	0	0	0	0	0	0	0	0	0	0	0	0	0	0	0	0	0	435.968	3845.35	402.515	346.512	2254.66	181617	2139.39	6162.06	5840.76	1.57716e+006	5723.27	46865	10386	6.94149e+006	10154.8	102032	0	0	0	0	507.604	5368.9	521.542	574.946	2483.44	217153	2528.34	9990.15	6459.63
1929	0	0	0	0	0	0	0	0	0	0	0	0	0	0	0	0	0	0	0	0	478.742	4477.92	440.197	495.239	2124.74	178972	1972.76	4582.42	4970.69	1.23531e+006	4796.61	32912.1	10697.2	6.6274e+006	10473.1	118448	13630.8	0	15649.2	0	557.485	6495.24	582.938	639.081	2332.63	181251	2327.28	8098.18	5429.43
1941	0	0	0	0	0	0	0	0	0	0	0	0	0	0	0	0	0	0	0	0	496.547	4283.55	463.28	419.075	2350.93	198415	2181.61	8396.58	4854.24	1.2189e+006	4551.49	28992.7	8816.77	3.57679e+006	9162.7	209363	17241.9	0	17157.2	0	607.148	7858.93	617.82	833.806	2532.22	220614	2594.55	7967.59	5269
1953	0	0	0	0	0	0	0	0	0	0	0	0	0	0	0	0	0	0	0	0	536.343	5603.27	497.065	508.327	2687.65	259235	2591	8344.09	5693.04	1.8688e+006	5253.18	37196.8	10244.9	7.63338e+006	9171.06	93577.7	0	0	0	0	615.536	7449.68	625.17	694.444	3017.86	335972	3084.4	14665.5	6069.44
1965	0	0	0	0	0	0	0	0	0	0	0	0	0	0	0	0	0	0	0	0	534.356	5295.11	500.896	609.995	2588.46	244832	2429.39	9443.75	6152.54	2.00295e+006	5790.28	39824.3	10571.5	1.25937e+007	9940.21	141900	0	0	0	0	621.485	7552.1	647.031	857.711	2760.47	271901	2789.22	10684.4	6608.64
1977	0	0	0	0	0	0	0	0	0	0	0	0	0	0	0	0	0	0	0	0	536.748	5332.1	494.984	460.819	2810.87	267911	2665.14	11926.3	6349.3	2.39768e+006	5898.18	54890.9	12176.7	7.24782e+006	11571.6	77632.4	19968.7	1.92301e+006	16752.3	265246	636.319	7596.69	665.443	798.705	3149.34	349939	3103.32	11697.6	6626.06
1989	0	0	0	0	0	0	0	0	0	0	0	0	0	0	0	0	0	0	0	0	578.874	6557.82	537.282	441.385	2795.01	236074	2664.4	8425.27	6436.7	2.03392e+006	6277.83	65478.2	12243.5	5.30951e+006	11710.5	378991	0	0	0	0	687.046	8815.51	699.6	833.582	3112.64	361684	3192.6	13838.3	7094.94
2001	0	0	0	0	0	0	0	0	0	0	0	0	0	0	0	0	0	0	0	0	517.683	4170.14	481.879	497.557	2582.77	202030	2450.11	7440.69	6377.88	1.65657e+006	5876.59	52386.3	11912.5	7.14698e+006	11568.6	341103	0	0	0	0	604.564	7466.06	613.524	612.433	2922.12	336799	2918.96	11298.4	6927.2
2013	0	0	0	0	0	0	0	0	0	0	0	0	0	0	0	0	0	0	0	0	411.663	3171	376.208	387.135	2733.93	269504	2572.2	9519.38	5884.67	1.64713e+006	5700.55	46065.2	12143.2	6.37643e+006	11102.1	109143	16788.6	8.82462e+006	20018.2	754846	491.283	5226.68	503.687	513.045	3000.57	375721	2973.81	9876.36	6634.12
2025	0	0	0	0	0	0	0	0	0	0	0	0	0	0	0	0	0	0	0	0	429.243	3346.76	393.178	376.609	2362.55	192520	2189.61	9289.28	6278.41	1.56863e+006	5862.36	48558.1	10462.5	2.6217e+006	11012	248910	24764.2	0	19108.6	0	504.116	5138.58	509.762	565.282	2562.38	218096	2582.31	8433.41	6455.5
2037	0	0	0	0	0	0	0	0	0	0	0	0	0	0	0	0	0	0	0	0	511.612	4719.45	475.45	360.733	2068.76	170449	1916.01	5871.13	5220.94	1.83637e+006	4902.66	43925.2	12230	9.57319e+006	10607	176038	0	0	0	0	589.271	6702.27	601.612	678.415	2274.89	192668	2258.47	7955.19	5489.63
2049	0	0	0	0	0	0	0	0	0	0	0	0	0	0	0	0	0	0	0	0	509.9	4811.58	474.2	560.398	2307.27	218111	2245.4	5137.1	4891.47	1.27177e+006	4533.86	38332.1	10492.9	9.18798e+006	9329.94	140625	0	0	0	0	592.999	6842.72	611.424	626.535	2551.14	211628	2609.04	9833.72	5325.45
2061	0	0	0	0	0	0	0	0	0	0	0	0	0	0	0	0	0	0	0	0	508.961	5121.07	473.922	567.545	2437.3	204331	2312.07	8345.13	5362.27	1.48407e+006	5195.95	25865.1	9943.88	5.03648e+006	8905.55	269992	0	0	0	0	598.346	7847.32	615.366	910.969	2678.49	248457	2708.27	8039.39	5731.08
2073	0	0	0	0	0	0	0	0	0	0	0	0	0	0	0	0	0	0	0	0	441.27	3942.65	406.164	333.164	2626.84	204356	2491.66	9406.2	5478.66	1.48437e+006	5408.86	36706.8	10480.9	7.88361e+006	10180.6	61166.2	0	0	0	0	519.892	6097.46	533.926	639.818	2894.33	312421	2915.23	12556.5	6326.29
2085	0	0	0	0	0	0	0	0	0	0	0	0	0	0	0	0	0	0	0	0	380.434	2646.32	349.18	280.077	2433.09	203679	2277.94	6312.51	5917.72	1.62768e+006	5629.49	32989.1	9841.73	4.4291e+006	9981.77	267978	0	0	0	0	451.977	4307.77	472.291	386.225	2649.63	245439	2688.55	10085.5	6423.63
2097	0	0	0	0	0	0	0	0	0	0	0	0	0	0	0	0	0	0	0	0	445.726	3852.78	411.78	407.256	2238.03	171501	2143.24	7393.76	5696.03	1.93648e+006	5299.79	36062.6	11567.4	6.31351e+006	10733.3	124909	12139.2	0	15847.2	0	536.88	6308.7	550.901	648.024	2459.65	215377	2553.49	8324.46	5831.91
2109	0	0	0	0	0	0	0	0	0	0	0	0	0	0	0	0	0	0	0	0	559.337	5362.3	518.484	689.287	2325.66	179689	2211.37	7906.64	5435.63	1.47658e+006	5107.24	28910.6	11609.8	4.33534e+006	10322.5	81336.7	0	0	0	0	653.486	8251.98	663.394	886.417	2601.52	241538	2623.58	9368.83	5929.44
2121	0	0	0	0	0	0	0	0	0	0	0	0	0	0	0	0	0	0	0	0	501.232	4618.97	452.152	483.185	2775.07	307654	2608.66	12699.4	5413.94	1.71096e+006	5204.45	41688.3	9852.62	1.36679e+007	9655.93	111887	16897.6	0	17294.7	0	580.576	6221.21	586.829	578.555	3025.62	346274	3035.54	12412.8	5853.89
2133	0	0	0	0	0	0	0	0	0	0	0	0	0	0	0	0	0	0	0	0	451.841	3936	404.505	356.841	2548.04	178806	2353.34	8054.97	6295.67	2.54606e+006	5967.29	58481	11884.5	6.02526e+006	10309.6	338171	0	0	0	0	526.099	5514.19	533.232	504.531	2745.91	234755	2754.3	8698.75	6773.5
2145	0	0	0	0	0	0	0	0	0	0	0	0	0	0	0	0	0	0	0	0	538.047	4999.37	495.796	526.663	2336.77	185948	2208.24	7999.62	5793.11	1.42188e+006	5583.22	54463	10648.7	4.20658e+006	11667.4	284621	0	0	0	0	614.065	7497.84	620.863	666.269	2618.92	215603	2610.72	10002.9	6300.78
2157	0	0	0	0	0	0	0	0	0	0	0	0	0	0	0	0	0	0	0	0	483.609	4970.42	442.886	392.791	3056.78	301808	2862.62	13576.2	5514.51	1.31915e+006	5501.92	96622.9	11457.5	1.48249e+006	11270.3	89951.3	0	0	0	0	553.428	6026.65	560.542	596.171	3271.93	390166	3257.17	12547.7	6205.4
2169	0	0	0	0	0	0	0	0	0	0	0	0	0	0	0	0	0	0	0	0	613.081	6750.97	562.688	629.472	2567.46	226053	2415.2	7627.62	6939.16	2.62878e+006	6606.26	63115.4	11104.2	9.18111e+006	10812.4	148648	0	0	0	0	706.346	9169.86	730.92	1085.61	2742.37	268384	2779.97	9994.48	7476.65
2181	0	0	0	0	0	0	0	0	0	0	0	0	0	0	0	0	0	0	0	0	472.582	4506.08	437.768	638.034	3014.83	283095	2812.98	14901.9	6261.47	2.16265e+006	5668.84	52913.1	12998.6	2.96524e+006	12543.6	119895	14480.3	0	18510.9	0	542.521	6124.61	558.332	669.613	3205.83	407540	3297.11	17642.8	6422.64
2193	0	0	0	0	0	0	0	0	0	0	0	0	0	0	0	0	0	0	0	0	488.696	4879.97	456.637	468.287	2293.08	163327	2180.54	8785.71	6693.54	2.32605e+006	6195.29	98845.8	12454.6	1.32654e+007	10828.2	313902	18006.2	0	20850.5	0	563.091	6395.81	592.794	937.456	2514.74	229739	2525.91	8805.62	6810.55
2205	0	0	0	0	0	0	0	0	0	0	0	0	0	0	0	0	0	0	0	0	596.492	6276.06	556.127	644.598	3107.36	305561	2983.94	13281	5873.67	1.63455e+006	5686.4	60019.1	13169	8.07728e+006	12685	297197	0	0	0	0	701.177	10565.6	737.15	1233.02	3381.01	389704	3471.58	22043.8	6566.4
2217	450.739	0	317.903	0	0	0	0	0	0	0	0	0	0	0	0	0	0	0	0	0	455.236	3811.41	424.401	395.953	2641.82	246749	2549.91	8969.27	6802.83	2.12624e+006	6473.57	52036.3	10652.6	3.04271e+006	11057.9	529445	25382.2	0	19601.9	0	543.778	6076.91	570.861	751.588	2981.53	329292	3048.64	13818.9	7254.81
2229	0	0	0	0	0	0	0	0	0	0	0	0	0	0	0	0	0	0	0	0	488.249	4740.52	449.914	469.289	2579.36	192929	2447.66	8365.29	6103.24	2.34691e+006	5914.56	50514.9	13726.5	9.52523e+006	12542.8	340315	29196	1.08309e+008	24564.8	3.40406e+007	573.038	6359.64	588.34	764.011	2853.73	280602	2904.6	11574.1	6706.71
2241	0	0	0	0	0	0	0	0	0	0	0	0	0	0	0	0	0	0	0	0	425.455	3596.4	393.318	359.028	2641.2	260241	2508.33	10601	5651.32	1.52528e+006	5527.27	41020.1	10909	7.94466e+006	11066.7	265508	21457.7	0	19681.5	0	506.295	5154.84	525.335	710.432	2849.68	297451	2931.24	10883.1	6230
2253	0	0	0	0	0	0	0	0	0	0	0	0	0	0	0	0	0	0	0	0	482.726	4277.23	441.73	428.007	2451.01	231452	2273.54	7852.88	6148.19	2.29292e+006	5742.76	45811.3	11384.7	9.9886e+006	10615.3	204212	20695.8	0	18612.2	0	563.948	6892	577.187	659.021	2671.93	277181	2685.37	11967.9	6191.29
2265	0	0	0	0	0	0	0	0	0	0	0	0	0	0	0	0	0	0	0	0	396.228	3187.5	362.848	340.998	2332.74	174854	2174.83	7857.38	5451.57	1.65267e+006	5156.81	46219.9	11952.6	8.30627e+006	10642.2	241970	24285.7	0	17886.1	0	461.743	5005.87	466.398	515.415	2591.08	252581	2564.72	10237.3	5755.73
2277	0	0	0	0	0	0	0	0	0	0	0	0	0	0	0	0	0	0	0	0	504.282	4633.1	473.419	510.506	1970.92	138893	1855.53	7027.65	4964.28	785221	4877.43	29956.8	10437.5	6.08192e+006	9494.04	146715	0	0	0	0	584.174	6973.93	601.722	878.316	2174.93	192013	2164.62	7787.17	5553.73
2289	0	0	0	0	0	0	0	0	0	0	0	0	0	0	0	0	0	0	0	0	440.173	3560.35	407.119	382.151	2232.94	187057	2148.65	6814.05	4581.42	1.25948e+006	4335.87	32762.3	8871.53	2.6109e+006	9110.41	122131	18790.5	0	15252.2	0	529.772	6230.59	551.345	640.352	2470.94	232023	2503.92	10160.3	4972.2
2301	0	0	0	0	0	0	0	0	0	0	0	0	0	0	0	0	0	0	0	0	470.375	3765.27	433.316	440.539	2661.6	210530	2514.1	10144.7	5697.32	1.54259e+006	5391.14	41228.7	9748.49	4.22538e+006	9144.89	51178.4	0	0	0	0	558.635	5758.19	576.546	670.103	2927.5	349613	2975.14	11710	5900.96
2313	0	0	0	0	0	0	0	0	0	0	0	0	0	0	0	0	0	0	0	0	451.066	4029.9	411.732	387.844	2611.85	211387	2489.76	9557.08	6070.19	2.34971e+006	5790.32	56873.3	9569.79	2.855e+006	10300.9	148150	0	0	0	0	530.364	5820.79	534.806	505.621	2914.83	334612	2944.14	13035.6	6532.24
2325	0	0	0	0	0	0	0	0	0	0	0	0	0	0	0	0	0	0	0	0	411.234	3194.02	380.388	297.677	2273	158840	2194.73	6742.54	5712.79	1.53527e+006	5433.21	35348.5	10338.2	6.6731e+006	10419	328205	0	0	0	0	483.581	4515.46	489.766	480.384	2565.82	239097	2563.73	8259.17	6106.96
2337	0	0	0	0	0	0	0	0	0	0	0	0	0	0	0	0	0	0	0	0	423.824	3225.56	389.265	346.284	2481.18	241968	2369.46	8017.39	5431.84	1.50998e+006	5273.47	36251.9	10717.2	7.63417e+006	10668.4	62599.3	0	0	0	0	499.993	4878.49	512.806	536.711	2718.51	257848	2741.49	10787.1	6035.55
2349	0	0	0	0	0	0	0	0	0	0	0	0	0	0	0	0	0	0	0	0	384.286	2865.58	353.015	299.632	2083.84	173930	1995.69	6862.96	5403.06	1.8469e+006	5132.01	43664.7	8903.95	4.6363e+006	9909.01	435628	21938.5	0	17240.5	0	453.045	4688.32	470.974	518.971	2342.05	226092	2369.34	8155.88	5753.43
2361	0	0	0	0	0	0	0	0	0	0	0	0	0	0	0	0	0	0	0	0	414.986	3158.55	387.792	367.182	2101.6	125337	1957.7	6006.89	4754.08	1.70819e+006	4581.63	27869.5	9288.28	3.73008e+006	9488.12	174921	0	0	0	0	492.487	5254.76	508.827	618.863	2302.77	192376	2333.51	8607.12	5285.72
2373	0	0	0	0	0	0	0	0	0	0	0	0	0	0	0	0	0	0	0	0	615.551	6390.02	567.855	684.056	2444.38	186045	2334	8024.21	5129.93	1.25379e+006	4974.89	34643.9	10749.3	1.13939e+007	9663.05	269875	10008.2	3.67517e+006	16425.7	6494.24	720.25	9918.42	739.563	974.526	2677.35	238297	2733.32	13167.6	5842.84
2385	0	0	0	0	0	0	0	0	0	0	0	0	0	0	0	0	0	0	0	0	494.142	4430.4	462.037	547.068	3153.97	379497	2960.53	11125.6	5926.4	1.60071e+006	5623.23	49248.9	12475.5	1.08998e+007	10102.8	256003	0	0	0	0	569.455	6973.94	588.549	785.597	3427.24	368630	3490.56	14565.3	6214
2397	0	0	0	0	0	0	0	0	0	0	0	0	0	0	0	0	0	0	0	0	475.983	4253.22	447.838	387.129	2462.12	219920	2380.69	8599.87	6814.89	2.26177e+006	6336.17	53641.3	12070.8	1.61136e+007	10165	213148	22498.6	0	15863.8	0	566.051	6765.8	581.611	725.89	2747.78	291151	2753.86	10555.5	6929.25
[truncated: 31 more columns]
