# Supplementary material for: IBSEM: An Individual-Based Atlantic Salmon Population Model
Source: PLoS One. 2015 Sep 18;10(9):e0138444. doi: 10.1371/journal.pone.0138444 (PMC4575158; doi:10.1371/journal.pone.0138444)
Supplement: S1 Minimal dataset — (ZIP) [file pone.0138444.s003.zip › temp/scenario 1/wild - 4/runFiles/results/parr0.txt]

month	averageAge	popSize	density	averageLength	stDevLength	averageWeight	stDevWeight	allele_0_0_Frequency	allele_0_1_Frequency	allele_0_2_Frequency	allele_0_3_Frequency	allele_0_4_Frequency	allele_0_5_Frequency	allele_0_6_Frequency	allele_0_7_Frequency	allele_0_8_Frequency	allele_0_9_Frequency	allele_0_10_Frequency	allele_0_11_Frequency	allele_0_12_Frequency	allele_0_13_Frequency	allele_0_14_Frequency	allele_0_15_Frequency	allele_0_16_Frequency	allele_0_17_Frequency	allele_0_18_Frequency	allele_0_19_Frequency	allele_0_20_Frequency	genotypicValueAverage	genotypicValueStDev
16	0	743848	2.97539	23.0451	0.838039	0.157388	0.0170742	0.887004	0.889649	0.89455	0.88753	0.886424	0.893183	0.893412	0.894461	0.88358	0.896363	0.883182	0.889982	0.906639	0.901835	0.904938	0.898661	0.89618	0.887465	0.897288	0.895632	1	0.891104	0.067045
21	5	108508	0.434032	61.5133	5.58994	3.01444	0.77938	0.888607	0.891008	0.896432	0.888985	0.886345	0.893971	0.893805	0.895441	0.884575	0.89816	0.884354	0.890589	0.906781	0.900961	0.904924	0.898206	0.896201	0.88763	0.898049	0.896312	1	0.892134	0.0664676
22	6	68013	0.272052	62.031	7.79971	3.15845	1.14277	0.890256	0.89291	0.897747	0.890124	0.888088	0.89513	0.895329	0.896152	0.885772	0.898975	0.884037	0.891109	0.906974	0.901622	0.904886	0.897902	0.896608	0.888257	0.897755	0.896696	1	0.893327	0.066104
26	10	59872	0.239488	62.0075	7.79603	3.15485	1.14154	0.891844	0.894842	0.898934	0.891318	0.889239	0.895945	0.89602	0.897222	0.886725	0.899494	0.884245	0.891761	0.907127	0.901507	0.905632	0.898425	0.897456	0.887869	0.898024	0.896964	1	0.894411	0.0656266
28	0	341305	1.36522	23.1257	0.844126	0.159042	0.0173255	0.871903	0.929468	0.877961	0.843583	0.879025	0.892114	0.910321	0.884297	0.91133	0.915324	0.886578	0.926831	0.884354	0.90525	0.905858	0.891086	0.896654	0.873215	0.932808	0.935591	1	0.890879	0.0699953
33	5	74323	0.297292	63.1251	5.72512	3.25628	0.841165	0.874924	0.930681	0.879903	0.846642	0.87964	0.892294	0.911064	0.886273	0.911434	0.916446	0.888157	0.926833	0.885688	0.906361	0.904316	0.890606	0.89701	0.873646	0.933412	0.935383	1	0.892313	0.0693499
34	6	48881	0.195524	62.6425	7.93771	3.25463	1.18624	0.877918	0.931323	0.881825	0.849215	0.880577	0.892341	0.911949	0.887185	0.910814	0.916962	0.889108	0.92628	0.887144	0.90616	0.904002	0.890714	0.897189	0.873141	0.933389	0.935016	1	0.893488	0.0690104
38	10	43132	0.172528	62.6101	7.93903	3.24976	1.18439	0.881132	0.932115	0.884007	0.850656	0.881596	0.892701	0.912374	0.887995	0.911075	0.917289	0.890198	0.926667	0.887554	0.90645	0.904595	0.891484	0.897814	0.873678	0.933541	0.935871	1	0.894737	0.068554
40	0	380371	1.52148	22.5694	0.817555	0.147879	0.0160125	0.897823	0.893914	0.89964	0.886801	0.906955	0.873002	0.882105	0.894051	0.896096	0.885639	0.892141	0.889271	0.889564	0.89665	0.885135	0.904082	0.90356	0.89877	0.896129	0.918048	1	0.893303	0.0625397
45	5	80627	0.322508	64.559	5.81766	3.48115	0.892449	0.899246	0.895432	0.90048	0.887476	0.90688	0.873454	0.883023	0.89439	0.89604	0.887277	0.8924	0.889497	0.888927	0.897212	0.88489	0.904033	0.90368	0.899147	0.896697	0.917125	1	0.894024	0.0620981
46	6	52744	0.210976	65.3169	8.14985	3.68239	1.32119	0.901344	0.896595	0.902178	0.889561	0.907658	0.87481	0.883702	0.894775	0.896159	0.888186	0.892357	0.890935	0.88958	0.898121	0.886053	0.903572	0.904112	0.898756	0.89668	0.916938	1	0.895202	0.0618865
50	10	46541	0.186164	65.3007	8.14179	3.67941	1.31882	0.903257	0.89823	0.903311	0.89101	0.908124	0.875658	0.884564	0.895447	0.897005	0.88869	0.893116	0.89159	0.889517	0.897811	0.886756	0.903902	0.904278	0.898434	0.896607	0.916407	1	0.896231	0.0615477
52	0	574910	2.29964	22.8227	0.838058	0.152907	0.0167383	0.905678	0.900547	0.886388	0.903248	0.901845	0.89372	0.894352	0.890718	0.903218	0.884412	0.875124	0.880961	0.881766	0.888895	0.899422	0.900059	0.911734	0.87407	0.892868	0.8934	1	0.895878	0.0643385
57	5	98863	0.395452	63.671	5.74324	3.34023	0.857277	0.907119	0.901657	0.88783	0.904479	0.902491	0.895542	0.894718	0.892093	0.903498	0.884841	0.87471	0.881649	0.882029	0.890065	0.899603	0.900903	0.912141	0.87334	0.892574	0.893524	1	0.896848	0.0639732
58	6	63139	0.252556	65.4416	8.13008	3.70192	1.32082	0.910048	0.903475	0.888437	0.906484	0.904251	0.897393	0.89569	0.892428	0.903166	0.88591	0.87556	0.882149	0.881476	0.891137	0.899476	0.900846	0.912297	0.87465	0.892182	0.895002	1	0.898204	0.0633437
62	10	55724	0.222896	65.437	8.12686	3.70101	1.31946	0.911474	0.905337	0.889536	0.907948	0.904574	0.899011	0.896508	0.893349	0.903533	0.886952	0.876328	0.882071	0.882026	0.891178	0.899325	0.901236	0.912713	0.874686	0.892389	0.895054	1	0.899243	0.0629275
64	0	481101	1.9244	22.8047	0.872818	0.152601	0.0174556	0.921421	0.905286	0.875793	0.870818	0.899622	0.893929	0.910705	0.900235	0.894026	0.873719	0.902775	0.895433	0.886367	0.920939	0.895081	0.874589	0.918323	0.903304	0.921777	0.89923	1	0.897464	0.0632886
69	5	90224	0.360896	64.7964	5.85654	3.52003	0.90559	0.923291	0.907796	0.878087	0.871642	0.900919	0.895687	0.911221	0.900675	0.894069	0.874169	0.903269	0.895011	0.887009	0.921008	0.896131	0.873731	0.91873	0.903928	0.922953	0.898597	1	0.898725	0.0629812
70	6	58143	0.232572	65.9002	8.24348	3.78234	1.36075	0.924694	0.909284	0.879633	0.872624	0.901768	0.897081	0.911692	0.90071	0.895568	0.874989	0.903462	0.895671	0.885825	0.920928	0.896101	0.874086	0.918967	0.904305	0.923172	0.899309	1	0.899686	0.0627849
74	10	51322	0.205288	65.8947	8.24357	3.78144	1.36055	0.925597	0.910555	0.88047	0.874722	0.902303	0.897773	0.912542	0.900559	0.896019	0.875239	0.904291	0.896165	0.88577	0.921525	0.895766	0.874703	0.919323	0.904758	0.923668	0.899439	1	0.9005	0.0624239
76	0	542478	2.16991	22.748	0.85941	0.151453	0.0171014	0.911595	0.898578	0.88315	0.887796	0.889742	0.87134	0.887235	0.878132	0.90119	0.891352	0.883984	0.898204	0.87087	0.869236	0.887272	0.880682	0.872458	0.890765	0.887099	0.899763	1	0.890531	0.0639738
81	5	96061	0.384244	61.3045	5.52212	2.98276	0.764814	0.912602	0.899527	0.885245	0.888888	0.890039	0.873346	0.887306	0.878796	0.901255	0.891324	0.88577	0.898585	0.870655	0.869343	0.887061	0.880373	0.872133	0.890367	0.887363	0.898991	1	0.891376	0.0636292
82	6	61439	0.245756	62.8263	7.78924	3.27687	1.16897	0.914435	0.900527	0.885903	0.889687	0.891714	0.87333	0.888646	0.878961	0.901854	0.892121	0.886782	0.898444	0.871206	0.870563	0.886546	0.880825	0.872386	0.889573	0.888019	0.899787	1	0.892269	0.0629534
86	10	54043	0.216172	62.7843	7.77846	3.27017	1.16678	0.916307	0.902411	0.887876	0.890781	0.892012	0.873906	0.88907	0.880355	0.902911	0.893048	0.887192	0.898599	0.870927	0.871093	0.885471	0.880919	0.872611	0.890226	0.88845	0.899941	1	0.89336	0.0625269
88	0	668286	2.67314	22.9035	0.844985	0.154534	0.017002	0.885117	0.917302	0.891984	0.878512	0.900701	0.859546	0.899465	0.870554	0.889728	0.906787	0.884585	0.897434	0.891773	0.915364	0.914466	0.917266	0.9144	0.890705	0.900946	0.909779	1	0.892888	0.0653161
93	5	104295	0.41718	64.7007	5.86219	3.5049	0.90286	0.887262	0.919752	0.892727	0.880426	0.90116	0.860214	0.900129	0.870583	0.890915	0.907316	0.885987	0.89768	0.891788	0.916252	0.914991	0.917709	0.91524	0.89091	0.900978	0.910792	1	0.894078	0.0649987
94	6	65552	0.262208	65.462	8.21982	3.70902	1.34091	0.889309	0.921116	0.894671	0.882772	0.90159	0.86153	0.900949	0.870233	0.891727	0.907486	0.886662	0.897669	0.891727	0.916135	0.915037	0.918904	0.915113	0.891491	0.901094	0.910834	1	0.895223	0.0646013
98	10	57526	0.230104	65.4264	8.22884	3.70353	1.34108	0.891293	0.922444	0.895847	0.884244	0.902044	0.862254	0.901253	0.871232	0.892527	0.908033	0.887129	0.897846	0.892709	0.916333	0.914952	0.919019	0.91622	0.891501	0.901366	0.911266	1	0.896229	0.0642395
100	0	533932	2.13573	22.8098	0.868186	0.152695	0.0173634	0.891899	0.901737	0.916546	0.857415	0.915514	0.893087	0.90018	0.899488	0.87589	0.908499	0.884476	0.883836	0.901384	0.920709	0.908531	0.896315	0.890576	0.885313	0.891295	0.91351	1	0.896195	0.065881
105	5	95031	0.380124	63.3501	5.71114	3.29014	0.844692	0.894108	0.902669	0.918264	0.858809	0.917117	0.894113	0.900748	0.900112	0.877156	0.909451	0.885474	0.884643	0.902595	0.920989	0.909345	0.897718	0.890757	0.885122	0.892177	0.913581	1	0.897447	0.0652814
106	6	61052	0.244208	64.1995	8.00013	3.49704	1.25377	0.896433	0.90391	0.918971	0.860152	0.918356	0.895884	0.900961	0.900077	0.877662	0.909978	0.884844	0.885884	0.902739	0.92196	0.910134	0.897571	0.891666	0.884844	0.89147	0.913238	1	0.898471	0.0648769
110	10	53827	0.215308	64.1751	8.00231	3.49325	1.25255	0.898016	0.905289	0.920077	0.861612	0.919213	0.897338	0.901964	0.899706	0.87784	0.910528	0.885299	0.886432	0.902502	0.921842	0.910602	0.897821	0.892461	0.885318	0.891374	0.913027	1	0.899421	0.0645344
112	0	561815	2.24726	22.8825	0.85278	0.154124	0.0171443	0.899573	0.884522	0.907024	0.860601	0.912288	0.869987	0.889998	0.90724	0.908743	0.898029	0.867892	0.900311	0.870198	0.893396	0.89176	0.886598	0.891766	0.881682	0.914881	0.920711	1	0.891808	0.0612578
117	5	97288	0.389152	64.0837	5.74623	3.40439	0.868734	0.900923	0.885937	0.907352	0.862871	0.912821	0.870924	0.890588	0.907589	0.908797	0.898893	0.868689	0.900322	0.870662	0.892864	0.891775	0.887196	0.891271	0.881712	0.915288	0.92109	1	0.892665	0.0609195
118	6	61910	0.24764	63.8927	8.00205	3.44891	1.24371	0.901446	0.887716	0.908173	0.864448	0.913075	0.871378	0.891447	0.907164	0.909901	0.899685	0.868244	0.90021	0.87187	0.892441	0.892263	0.887522	0.890543	0.882846	0.915054	0.921063	1	0.893381	0.0605271
122	10	54641	0.218564	63.8876	7.98874	3.44758	1.24049	0.903122	0.88903	0.908768	0.86501	0.914149	0.872166	0.891748	0.907286	0.9109	0.900523	0.868551	0.900661	0.872047	0.893413	0.892892	0.887758	0.890622	0.88268	0.914734	0.92146	1	0.894212	0.060224
124	0	542627	2.17051	22.8226	0.85987	0.152938	0.0172071	0.919815	0.90287	0.870265	0.890068	0.888095	0.867934	0.89919	0.889137	0.870345	0.904022	0.893207	0.88893	0.895981	0.910003	0.894705	0.906902	0.892478	0.90547	0.902252	0.881722	1	0.893588	0.0648243
129	5	96063	0.384252	63.7952	5.77207	3.36021	0.865087	0.92062	0.903891	0.871272	0.89053	0.889578	0.869388	0.899248	0.890327	0.871085	0.903938	0.894476	0.88875	0.896604	0.909591	0.893768	0.905989	0.893356	0.905364	0.902465	0.882811	1	0.894335	0.0643998
130	6	61489	0.245956	67.4011	8.28831	4.03942	1.42728	0.922165	0.904438	0.872953	0.890753	0.890094	0.870603	0.899852	0.890476	0.871619	0.903958	0.895298	0.888988	0.895957	0.909667	0.89503	0.906617	0.89246	0.906634	0.902958	0.884036	1	0.895097	0.0641387
134	10	54104	0.216416	67.3839	8.28404	4.03625	1.42613	0.9241	0.906079	0.874612	0.892198	0.891163	0.871701	0.900765	0.8906	0.872292	0.90473	0.895756	0.889611	0.895682	0.909831	0.895377	0.906301	0.893538	0.906763	0.90339	0.884704	1	0.896241	0.0636002
136	0	589572	2.35829	22.8281	0.856272	0.153041	0.0171341	0.909796	0.903609	0.902044	0.887007	0.873798	0.89099	0.882855	0.894183	0.885031	0.915627	0.886976	0.870556	0.884844	0.905095	0.903836	0.897795	0.877217	0.893987	0.90433	0.885511	1	0.894847	0.0650129
141	5	99346	0.397384	63.8396	5.74022	3.36623	0.861387	0.911179	0.904138	0.903912	0.888707	0.875496	0.891838	0.884374	0.893735	0.885859	0.916595	0.88679	0.871646	0.885446	0.905613	0.904687	0.897233	0.878682	0.894772	0.903288	0.885848	1	0.895892	0.0646191
142	6	63487	0.253948	65.3371	8.11019	3.68402	1.31303	0.912714	0.906264	0.905162	0.889418	0.877369	0.892891	0.885095	0.894553	0.886323	0.917542	0.886237	0.871871	0.886158	0.905681	0.905177	0.896877	0.879164	0.893978	0.903209	0.885165	1	0.896953	0.0642171
146	10	55933	0.223732	65.3056	8.10745	3.67879	1.31174	0.914067	0.907738	0.906254	0.890065	0.878846	0.893855	0.885917	0.895384	0.887124	0.918161	0.886391	0.87258	0.887061	0.906013	0.905038	0.896546	0.879007	0.8939	0.903572	0.885783	1	0.897905	0.0637082
148	0	558789	2.23516	22.8523	0.832518	0.15349	0.0166818	0.90525	0.897088	0.913755	0.881615	0.89766	0.857344	0.905297	0.871923	0.887373	0.879094	0.897041	0.90343	0.852287	0.89579	0.92426	0.910056	0.888618	0.890405	0.904973	0.917224	1	0.89384	0.0629386
153	5	97308	0.389232	65.2937	5.89747	3.6012	0.925394	0.906405	0.898364	0.91475	0.883288	0.897372	0.85866	0.906503	0.872462	0.887615	0.8804	0.897408	0.903775	0.853532	0.896083	0.925119	0.909756	0.8895	0.890682	0.90433	0.916605	1	0.894734	0.0625463
154	6	62076	0.248304	66.8911	8.31517	3.95261	1.41422	0.908491	0.89943	0.916159	0.884939	0.897456	0.860526	0.907323	0.873325	0.888991	0.881226	0.897819	0.905004	0.854573	0.897416	0.92452	0.910722	0.889861	0.890135	0.905084	0.916707	1	0.895915	0.0620718
158	10	54559	0.218236	66.894	8.31483	3.95306	1.41356	0.910171	0.900896	0.917465	0.886288	0.898156	0.861572	0.907825	0.873632	0.889477	0.881605	0.898688	0.905405	0.854323	0.897652	0.924907	0.911325	0.89	0.890568	0.905378	0.917282	1	0.896894	0.0617142
160	0	506254	2.02502	22.8493	0.874117	0.153493	0.0175258	0.903396	0.910467	0.913516	0.864734	0.899194	0.887602	0.878819	0.875322	0.884816	0.880951	0.904657	0.891569	0.889029	0.902336	0.92675	0.905589	0.854582	0.879761	0.88493	0.899864	1	0.894423	0.0639679
165	5	92821	0.371284	65.0054	5.88102	3.5542	0.915074	0.905285	0.911916	0.91419	0.865968	0.899349	0.889513	0.879871	0.87575	0.884073	0.882096	0.905011	0.892681	0.889459	0.903648	0.92645	0.905285	0.854882	0.880043	0.885613	0.899786	1	0.895395	0.0637931
166	6	59706	0.238824	69.1081	8.47721	4.35184	1.53406	0.9065	0.912873	0.914498	0.866705	0.900446	0.890639	0.881126	0.877408	0.885464	0.883948	0.905587	0.892548	0.888529	0.904038	0.926883	0.906375	0.854755	0.880489	0.88615	0.899432	1	0.896285	0.0635967
170	10	52516	0.210064	69.1005	8.46003	4.34974	1.53134	0.907647	0.914398	0.916178	0.868126	0.901697	0.891719	0.881922	0.877656	0.88633	0.884664	0.905524	0.892785	0.888225	0.903963	0.927298	0.906124	0.85533	0.880836	0.88653	0.899088	1	0.897274	0.0632248
172	0	538659	2.15464	22.8336	0.863867	0.153164	0.0173129	0.887254	0.876031	0.879012	0.877389	0.902825	0.877667	0.907105	0.879679	0.887949	0.889216	0.881194	0.878902	0.885702	0.905965	0.910227	0.895762	0.88086	0.898034	0.902015	0.908919	1	0.88634	0.0661781
177	5	96018	0.384072	63.0751	5.71712	3.24844	0.837216	0.889141	0.878929	0.88109	0.878351	0.903435	0.879163	0.906882	0.880387	0.888438	0.889901	0.881304	0.878221	0.887412	0.906955	0.910543	0.896525	0.880439	0.897316	0.902341	0.909684	1	0.887581	0.065694
178	6	61451	0.245804	65.1252	8.10831	3.64951	1.30644	0.890937	0.881117	0.882907	0.879668	0.903484	0.879563	0.907845	0.880661	0.889001	0.889904	0.881865	0.87796	0.887374	0.907292	0.910709	0.89647	0.87966	0.897292	0.902369	0.909611	1	0.888577	0.0652983
182	10	54113	0.216452	65.1265	8.08888	3.64895	1.30314	0.892595	0.883069	0.883799	0.880953	0.904006	0.881175	0.909301	0.881387	0.889685	0.890073	0.882671	0.877673	0.887874	0.907665	0.91053	0.897058	0.879927	0.897834	0.902223	0.91004	1	0.889654	0.0650365
184	0	571968	2.28787	22.8496	0.866778	0.153487	0.0173816	0.908982	0.887538	0.90373	0.881479	0.903106	0.879644	0.904333	0.8943	0.891237	0.91005	0.921415	0.898019	0.876498	0.895223	0.895827	0.896006	0.89338	0.89978	0.892198	0.890192	1	0.896808	0.0632902
189	5	98338	0.393352	61.8917	5.62448	3.07013	0.792776	0.911001	0.887958	0.904838	0.882517	0.904035	0.880779	0.905194	0.895259	0.892097	0.910655	0.922807	0.898488	0.876955	0.895234	0.895808	0.896352	0.894583	0.899454	0.892209	0.890007	1	0.897775	0.0628678
190	6	62785	0.25114	63.2669	7.93746	3.34947	1.20915	0.912288	0.889177	0.90618	0.883627	0.904715	0.882114	0.905463	0.895445	0.892849	0.91001	0.922728	0.898973	0.877136	0.895508	0.895381	0.896894	0.89378	0.900056	0.893239	0.89038	1	0.898579	0.0625329
194	10	55480	0.22192	63.2378	7.93765	3.34504	1.20841	0.913915	0.890483	0.907165	0.884995	0.905822	0.883219	0.906309	0.895692	0.894142	0.909977	0.923143	0.898991	0.87765	0.89553	0.896053	0.897188	0.893682	0.900171	0.893214	0.890483	1	0.899546	0.0622134
196	0	608830	2.43532	22.863	0.870469	0.153761	0.0174855	0.909186	0.895637	0.900953	0.875884	0.891275	0.868233	0.905125	0.895523	0.894618	0.905161	0.902467	0.872523	0.887711	0.892475	0.917882	0.918413	0.89081	0.878517	0.918378	0.878495	1	0.894867	0.0623739
201	5	100727	0.402908	61.0797	5.50764	2.95036	0.757543	0.909766	0.897242	0.902692	0.877297	0.892477	0.869141	0.905467	0.89541	0.895664	0.905631	0.902012	0.873227	0.888818	0.892109	0.917763	0.918398	0.890978	0.878205	0.918458	0.877089	1	0.895723	0.0618996
202	6	63980	0.25592	63.2542	7.83747	3.34386	1.19349	0.911066	0.899226	0.904494	0.878532	0.894709	0.869436	0.906877	0.895217	0.895327	0.905767	0.90161	0.872992	0.889551	0.892373	0.918006	0.918006	0.891122	0.878665	0.917857	0.87779	1	0.896748	0.0614617
206	10	56223	0.224892	63.2387	7.82496	3.34106	1.19125	0.91242	0.90125	0.906231	0.879845	0.895479	0.870391	0.907333	0.896822	0.896332	0.906062	0.901997	0.873859	0.890543	0.892793	0.917978	0.918201	0.890925	0.878457	0.918539	0.878075	1	0.897883	0.0609862
208	0	644865	2.57946	22.8415	0.862113	0.153319	0.0172824	0.895218	0.883518	0.899691	0.887901	0.890633	0.866938	0.898021	0.884442	0.878797	0.877136	0.902688	0.883324	0.863689	0.914771	0.914819	0.892981	0.873926	0.90329	0.889034	0.90296	1	0.889103	0.0658137
213	5	103433	0.413732	63.5549	5.73725	3.32223	0.854493	0.896672	0.885143	0.901584	0.889146	0.891384	0.867861	0.899553	0.884476	0.879328	0.877989	0.902188	0.883572	0.863825	0.914916	0.914346	0.893448	0.873677	0.903817	0.888865	0.902425	1	0.890109	0.065512
214	6	65593	0.262372	66.9511	8.21853	3.95901	1.40117	0.898206	0.887175	0.903412	0.889699	0.891909	0.868454	0.899692	0.885468	0.880521	0.878966	0.902398	0.884553	0.863545	0.915425	0.914351	0.894173	0.873767	0.904906	0.888121	0.902429	1	0.891128	0.0650734
218	10	57477	0.229908	66.9434	8.2075	3.95723	1.39836	0.90009	0.889147	0.904718	0.891069	0.892722	0.869113	0.900543	0.886128	0.880944	0.879465	0.902561	0.884945	0.863902	0.916253	0.914409	0.894636	0.87401	0.90511	0.888294	0.902361	1	0.892214	0.0648176
220	0	531955	2.12782	22.8359	0.868208	0.153214	0.0173898	0.909748	0.903628	0.914345	0.88417	0.885801	0.876952	0.880781	0.867122	0.871693	0.873543	0.904952	0.890197	0.890883	0.89619	0.926985	0.903491	0.876758	0.87968	0.883098	0.911853	1	0.893656	0.06318
225	5	95178	0.380712	60.838	5.51522	2.91632	0.751819	0.912532	0.904647	0.915779	0.886497	0.887379	0.877782	0.88148	0.868436	0.872534	0.874766	0.905298	0.890826	0.890931	0.897009	0.927972	0.903113	0.877571	0.880151	0.882252	0.912238	1	0.895013	0.0627169
226	6	60907	0.243628	62.2377	7.77076	3.18787	1.14308	0.914164	0.905774	0.916947	0.888666	0.887501	0.87875	0.882986	0.870877	0.872954	0.874497	0.905224	0.891597	0.891006	0.896818	0.927923	0.903271	0.877461	0.88017	0.882862	0.911931	1	0.896045	0.0622868
230	10	53704	0.214816	62.2298	7.76646	3.18655	1.14219	0.915742	0.906627	0.918665	0.890567	0.888211	0.880009	0.883984	0.872579	0.873175	0.874683	0.906041	0.891926	0.891023	0.897065	0.928488	0.903322	0.877905	0.879739	0.883035	0.912493	1	0.897116	0.0618461
232	0	436239	1.74496	22.7716	0.871931	0.15194	0.0173816	0.879018	0.895236	0.890055	0.851476	0.894472	0.883329	0.902363	0.90783	0.889142	0.873016	0.895232	0.899232	0.878097	0.895588	0.899298	0.90641	0.810725	0.878984	0.904126	0.912063	1	0.886147	0.0703054
237	5	86152	0.344608	64.0238	5.81779	3.39703	0.879687	0.880955	0.896334	0.892301	0.852841	0.894669	0.884971	0.903937	0.909015	0.888935	0.874698	0.896567	0.89959	0.878854	0.896033	0.899886	0.907106	0.810956	0.879005	0.904262	0.911453	1	0.887382	0.0699286
238	6	55967	0.223868	67.4934	8.32382	4.05711	1.44082	0.883101	0.897413	0.894322	0.853932	0.895751	0.88612	0.904613	0.909849	0.889524	0.875489	0.897118	0.900951	0.879554	0.895796	0.899932	0.908089	0.810638	0.87892	0.904033	0.911537	1	0.888538	0.0693797
242	10	49163	0.196652	67.4568	8.32301	4.05072	1.43967	0.885361	0.898084	0.89666	0.856691	0.89663	0.886673	0.905732	0.910512	0.890324	0.87635	0.89787	0.901064	0.880327	0.895572	0.900413	0.908681	0.810874	0.879533	0.904532	0.911956	1	0.889822	0.0689511
244	0	466545	1.86618	22.6341	0.840074	0.149177	0.0165389	0.902098	0.867332	0.902424	0.88518	0.905894	0.881655	0.908072	0.886405	0.903407	0.87542	0.893314	0.882423	0.883963	0.896149	0.907725	0.886369	0.885837	0.906493	0.895108	0.861996	1	0.891529	0.0625459
249	5	90159	0.360636	62.2789	5.63599	3.1273	0.805684	0.904546	0.86942	0.903471	0.885519	0.906382	0.881299	0.90916	0.887227	0.903881	0.874877	0.893239	0.882646	0.883927	0.897936	0.90697	0.886029	0.886617	0.907136	0.894664	0.861705	1	0.892451	0.0621779
250	6	58176	0.232704	65.173	8.07779	3.65612	1.30398	0.906465	0.870935	0.904419	0.886749	0.906688	0.882873	0.909886	0.887101	0.90362	0.875636	0.893564	0.882082	0.884815	0.898291	0.907161	0.887557	0.887583	0.907806	0.894046	0.861472	1	0.893392	0.0618171
254	10	51134	0.204536	65.1512	8.07772	3.65252	1.30183	0.908339	0.872306	0.906246	0.887668	0.907625	0.884187	0.910568	0.88801	0.903029	0.876423	0.893848	0.882211	0.885028	0.89814	0.907576	0.887873	0.887726	0.908251	0.893955	0.861139	1	0.894412	0.0614816
256	0	543434	2.17374	22.7946	0.855721	0.152372	0.0170829	0.909956	0.903189	0.894882	0.881661	0.894318	0.876441	0.871781	0.886434	0.888699	0.887885	0.893374	0.890366	0.86397	0.907422	0.917105	0.876825	0.888658	0.893825	0.905666	0.891604	1	0.892672	0.0640842
261	5	96299	0.385196	62.4658	5.67075	3.15583	0.814084	0.911214	0.904246	0.896847	0.881645	0.895819	0.879043	0.872242	0.887553	0.889397	0.889828	0.89382	0.891749	0.863945	0.90801	0.917289	0.878976	0.889339	0.893909	0.905975	0.893021	1	0.893819	0.0635041
262	6	61684	0.246736	63.0723	7.92985	3.31931	1.19763	0.913446	0.905591	0.89764	0.884443	0.896326	0.880155	0.873452	0.888618	0.888918	0.890344	0.893514	0.892038	0.864381	0.907367	0.916875	0.879726	0.889428	0.894373	0.905851	0.893246	1	0.894913	0.0629873
266	10	54332	0.217328	63.0547	7.92325	3.31639	1.19594	0.915179	0.906878	0.898807	0.885859	0.897519	0.880816	0.873574	0.889218	0.888988	0.89104	0.893691	0.892356	0.864905	0.907476	0.917305	0.880991	0.889549	0.894362	0.90616	0.893571	1	0.895862	0.0626541
268	0	585419	2.34168	22.8479	0.868161	0.153456	0.0174384	0.923284	0.90826	0.920647	0.882504	0.901923	0.862575	0.897523	0.890269	0.885349	0.881152	0.910366	0.87352	0.859123	0.888191	0.926211	0.907374	0.868465	0.92016	0.884514	0.892791	1	0.899154	0.0602565
273	5	99375	0.3975	63.4145	5.72459	3.30034	0.848074	0.923804	0.90877	0.921298	0.883758	0.902964	0.864181	0.897987	0.890546	0.885575	0.882621	0.910541	0.873268	0.859009	0.887245	0.926521	0.907975	0.868448	0.920543	0.884166	0.893394	1	0.899782	0.0602261
274	6	63384	0.253536	64.7307	8.06426	3.58414	1.28544	0.925368	0.910119	0.92226	0.884427	0.904298	0.864824	0.898847	0.891739	0.887061	0.883054	0.911074	0.873091	0.859917	0.888466	0.926748	0.908384	0.868382	0.920216	0.884009	0.894555	1	0.900769	0.0599907
278	10	55922	0.223688	64.7138	8.06455	3.5814	1.28398	0.926371	0.911386	0.923527	0.88534	0.904662	0.865661	0.899405	0.892878	0.886878	0.883427	0.911707	0.873404	0.859966	0.888505	0.926424	0.908802	0.868451	0.920461	0.883954	0.894809	1	0.901521	0.0596506
280	0	568157	2.27263	22.8265	0.859586	0.153015	0.0172074	0.908374	0.873813	0.911552	0.887073	0.896229	0.881624	0.882778	0.887724	0.886614	0.867136	0.930786	0.900278	0.887086	0.914164	0.905803	0.911619	0.859455	0.896297	0.879677	0.897227	1	0.893373	0.064648
285	5	98117	0.392468	61.41	5.54407	2.99844	0.770735	0.910179	0.875781	0.91288	0.887858	0.897469	0.883491	0.8845	0.887863	0.887176	0.867235	0.930934	0.901505	0.888302	0.915112	0.905098	0.911458	0.860641	0.895283	0.879002	0.897913	1	0.894548	0.0641316
286	6	62797	0.251188	62.5984	7.79684	3.24286	1.16329	0.91166	0.877215	0.914136	0.88939	0.897694	0.88435	0.885225	0.889127	0.887948	0.867518	0.931024	0.901731	0.888681	0.91549	0.905282	0.911477	0.860718	0.895958	0.878378	0.898443	1	0.895493	0.063601
290	10	55161	0.220644	62.582	7.78319	3.2399	1.16091	0.913218	0.878918	0.91571	0.890385	0.898633	0.885336	0.886342	0.890122	0.888998	0.86756	0.931156	0.90215	0.888807	0.915511	0.905341	0.911722	0.861043	0.895742	0.878673	0.898887	1	0.896543	0.0632861
292	0	581512	2.32605	22.8905	0.863515	0.154302	0.0173772	0.903846	0.90196	0.882963	0.859061	0.882285	0.87852	0.861998	0.881798	0.894614	0.891868	0.884464	0.88067	0.882671	0.898443	0.909954	0.910609	0.865743	0.887443	0.903368	0.901698	1	0.886763	0.0651534
297	5	98447	0.393788	63.9053	5.80367	3.37819	0.873755	0.90633	0.903354	0.88376	0.860229	0.882566	0.879092	0.863673	0.881749	0.894806	0.893059	0.883277	0.882145	0.882734	0.899687	0.909642	0.910175	0.865669	0.887503	0.903578	0.900931	1	0.887725	0.0645702
298	6	62935	0.25174	64.9596	8.16703	3.62498	1.31019	0.906523	0.903504	0.884651	0.862	0.88384	0.879376	0.864424	0.883372	0.896202	0.894463	0.883268	0.882784	0.883554	0.89965	0.909939	0.910265	0.865393	0.887328	0.90294	0.901533	1	0.888436	0.0643494
302	10	55356	0.221424	64.9464	8.15009	3.62219	1.30723	0.908068	0.905114	0.886589	0.863502	0.884674	0.880853	0.865082	0.884583	0.897012	0.89516	0.883283	0.882867	0.884303	0.900282	0.910091	0.910353	0.865335	0.887465	0.902766	0.901438	1	0.889586	0.0638108
304	0	477669	1.91068	22.8055	0.851684	0.152584	0.0170272	0.897707	0.904712	0.887442	0.852357	0.915738	0.900919	0.894292	0.892816	0.872483	0.842857	0.899347	0.878996	0.883221	0.903384	0.896565	0.893675	0.859667	0.88244	0.877869	0.893931	1	0.889561	0.0643724
309	5	90429	0.361716	60.9003	5.54626	2.92586	0.757114	0.900524	0.906905	0.889847	0.853952	0.915652	0.902128	0.895233	0.893286	0.873481	0.844939	0.900375	0.879668	0.88476	0.904162	0.896908	0.894055	0.860526	0.882875	0.877611	0.894542	1	0.891078	0.0638543
310	6	58150	0.2326	62.4511	7.81773	3.22149	1.16026	0.90166	0.908366	0.891479	0.85558	0.916311	0.902442	0.895985	0.892984	0.875099	0.84644	0.900825	0.88031	0.885486	0.904187	0.89644	0.894497	0.86092	0.883929	0.877532	0.894918	1	0.89206	0.0634577
314	10	51267	0.205068	62.4328	7.81165	3.21854	1.15869	0.9033	0.909571	0.89268	0.857491	0.916564	0.903359	0.896639	0.894055	0.876187	0.847992	0.900843	0.880508	0.885843	0.904256	0.896171	0.895137	0.861236	0.884663	0.877621	0.895342	1	0.893085	0.0631882
316	0	504986	2.01994	22.7746	0.852072	0.151969	0.0169569	0.901297	0.887326	0.885597	0.878761	0.88295	0.867682	0.88945	0.855676	0.88541	0.875117	0.892498	0.890724	0.880437	0.893992	0.906719	0.896374	0.875033	0.884714	0.9098	0.889663	1	0.885401	0.0681282
321	5	92929	0.371716	61.972	5.61107	3.08155	0.793953	0.903857	0.889104	0.888372	0.879575	0.883169	0.869303	0.891105	0.85625	0.885816	0.876212	0.893698	0.890508	0.880086	0.895006	0.907553	0.896959	0.875093	0.88432	0.910905	0.889835	1	0.886773	0.0676281
322	6	59913	0.239652	65.3865	8.03142	3.68925	1.30727	0.905705	0.890942	0.890917	0.880026	0.883615	0.870454	0.892519	0.856709	0.88732	0.875928	0.895048	0.891576	0.879642	0.895398	0.908309	0.89746	0.874526	0.884157	0.910645	0.889832	1	0.887955	0.0672075
326	10	52682	0.210728	65.3649	8.02845	3.68562	1.30643	0.907597	0.892772	0.893066	0.881326	0.88478	0.871512	0.893825	0.857741	0.888169	0.87659	0.895799	0.89187	0.880339	0.895353	0.908868	0.898172	0.874606	0.884733	0.910757	0.889573	1	0.889255	0.0664488
328	0	493719	1.97488	22.7507	0.867276	0.151519	0.0172542	0.915079	0.893026	0.909406	0.897334	0.880616	0.892885	0.896071	0.883938	0.878614	0.884439	0.895325	0.877521	0.879771	0.886956	0.932047	0.889932	0.87197	0.895308	0.880843	0.900279	1	0.895716	0.0673435
333	5	92121	0.368484	62.0916	5.6165	3.09919	0.79756	0.916604	0.89523	0.911654	0.898883	0.881732	0.892918	0.896316	0.883859	0.878654	0.885075	0.895936	0.878508	0.880418	0.888283	0.931574	0.890562	0.872076	0.896826	0.881075	0.900131	1	0.896847	0.0668167
334	6	59474	0.237896	64.6373	8.03778	3.56812	1.27716	0.918696	0.897493	0.912895	0.899788	0.883428	0.894593	0.897291	0.884941	0.879073	0.885185	0.896089	0.878636	0.881763	0.888674	0.93271	0.891188	0.872053	0.897577	0.881763	0.90094	1	0.898149	0.0661319
338	10	52484	0.209936	64.5823	8.05082	3.55981	1.27667	0.919756	0.899074	0.914031	0.900932	0.884736	0.895635	0.898178	0.885356	0.879801	0.885441	0.896635	0.879468	0.882888	0.889338	0.933046	0.892081	0.872266	0.897588	0.882431	0.901846	1	0.899147	0.0656568
340	0	431693	1.72677	22.6515	0.842619	0.149523	0.0165928	0.906325	0.890455	0.918699	0.889106	0.903561	0.865466	0.888042	0.86773	0.894266	0.878184	0.916259	0.858121	0.867361	0.913976	0.912467	0.903807	0.865666	0.890956	0.885786	0.89296	1	0.893556	0.0639244
345	5	86730	0.34692	60.8443	5.49467	2.91673	0.749787	0.908976	0.891842	0.919492	0.890303	0.903701	0.86684	0.890032	0.868108	0.89431	0.878197	0.916361	0.85889	0.867785	0.914176	0.913738	0.903793	0.86537	0.890442	0.885962	0.894079	1	0.894628	0.0636363
346	6	56273	0.225092	62.6605	7.76834	3.25118	1.16159	0.91001	0.893484	0.920059	0.891493	0.904519	0.86872	0.890143	0.869689	0.895749	0.87813	0.916425	0.858947	0.868525	0.914773	0.913902	0.904181	0.865575	0.890631	0.886135	0.893963	1	0.895553	0.0631785
350	10	49630	0.19852	62.6178	7.76668	3.24466	1.15899	0.911817	0.895084	0.921298	0.892384	0.904957	0.869494	0.890782	0.869817	0.896403	0.878944	0.916673	0.859601	0.869091	0.914689	0.914074	0.904493	0.866522	0.890953	0.885926	0.89456	1	0.896497	0.0627512
352	0	422348	1.68939	22.6835	0.853596	0.150168	0.0168795	0.911125	0.901202	0.907245	0.886023	0.883808	0.868048	0.897567	0.901035	0.909771	0.89577	0.906011	0.879674	0.862831	0.885457	0.900935	0.896637	0.835624	0.886451	0.875124	0.905705	1	0.895104	0.064137
357	5	85328	0.341312	64.2998	5.77132	3.43901	0.88063	0.911805	0.903086	0.907832	0.888677	0.885296	0.869158	0.897941	0.9008	0.910246	0.896745	0.906262	0.879922	0.863081	0.885829	0.902107	0.896259	0.836877	0.886573	0.874437	0.905418	1	0.896071	0.0639351
358	6	55338	0.221352	67.1624	8.22062	3.99538	1.40826	0.912818	0.904397	0.910649	0.889976	0.887356	0.869936	0.899066	0.903023	0.910514	0.897729	0.905797	0.878872	0.863765	0.886498	0.902463	0.896662	0.836993	0.887302	0.874173	0.905887	1	0.897272	0.0634746
362	10	48714	0.194856	67.1537	8.21015	3.99349	1.4072	0.914419	0.905674	0.911914	0.890976	0.887979	0.871834	0.900111	0.903765	0.910601	0.898109	0.906495	0.878998	0.86392	0.887445	0.90317	0.897083	0.837747	0.887815	0.874266	0.905797	1	0.898284	0.0630689
364	0	477325	1.9093	22.7072	0.850518	0.150632	0.0168538	0.891964	0.90863	0.885917	0.860059	0.866964	0.862639	0.866995	0.892346	0.873622	0.845795	0.871635	0.877085	0.867873	0.917397	0.922497	0.902115	0.860965	0.88391	0.878515	0.889252	1	0.881261	0.0685153
369	5	90392	0.361568	62.6033	5.64554	3.1757	0.816095	0.894781	0.909461	0.887877	0.861736	0.867239	0.862598	0.869159	0.893121	0.874618	0.847287	0.873263	0.877838	0.869037	0.917316	0.921735	0.902591	0.861896	0.883983	0.878546	0.889642	1	0.882549	0.0681899
370	6	58197	0.232788	63.7234	7.99558	3.42224	1.23558	0.89716	0.91082	0.88941	0.863008	0.867906	0.863412	0.869624	0.893921	0.875226	0.848557	0.873344	0.87849	0.868756	0.916877	0.921611	0.902315	0.862759	0.884341	0.879324	0.890914	1	0.883641	0.0677632
374	10	51249	0.204996	63.6925	7.99479	3.41739	1.23438	0.899325	0.912203	0.891295	0.864788	0.869549	0.863646	0.871041	0.89472	0.875978	0.849529	0.873519	0.878963	0.869129	0.916925	0.921481	0.902983	0.863295	0.884368	0.87832	0.891305	1	0.884886	0.0671759
376	0	516124	2.0645	22.8091	0.828193	0.15262	0.0165301	0.918827	0.893541	0.923572	0.837645	0.908457	0.887846	0.894471	0.888731	0.889301	0.853794	0.877762	0.878527	0.89312	0.902987	0.896646	0.908475	0.866019	0.898456	0.907923	0.882413	1	0.893473	0.0627443
381	5	93974	0.375896	64.085	5.77702	3.40541	0.872925	0.920584	0.89495	0.924687	0.839738	0.910316	0.888304	0.896259	0.889634	0.889757	0.85338	0.876987	0.879935	0.891912	0.903803	0.896684	0.908092	0.865904	0.898467	0.908315	0.883298	1	0.89457	0.0623985
382	6	60445	0.24178	66.9193	8.24755	3.95455	1.40031	0.922194	0.896195	0.925627	0.840996	0.911936	0.888907	0.897907	0.89095	0.891364	0.854148	0.877682	0.882182	0.893242	0.904318	0.896195	0.908628	0.866068	0.898081	0.908131	0.88401	1	0.895752	0.0618221
386	10	53300	0.2132	66.9058	8.23999	3.95194	1.39862	0.923856	0.897402	0.92667	0.842542	0.912964	0.889878	0.898799	0.891717	0.891651	0.854728	0.877964	0.882289	0.89349	0.904465	0.896482	0.908433	0.865919	0.898283	0.908377	0.88454	1	0.896713	0.0613831
388	0	555038	2.22015	22.8837	0.871958	0.154178	0.0175507	0.913479	0.869675	0.907476	0.873361	0.889439	0.897742	0.884156	0.876103	0.905479	0.869554	0.888309	0.895183	0.874629	0.897942	0.899998	0.886541	0.868632	0.882698	0.877188	0.889448	1	0.890067	0.0654091
393	5	96751	0.387004	63.8024	5.78897	3.36177	0.867588	0.914745	0.872058	0.908213	0.874441	0.891825	0.899469	0.884807	0.876394	0.906109	0.87118	0.889986	0.896864	0.87519	0.898575	0.899794	0.886875	0.868094	0.882973	0.877727	0.888921	1	0.891317	0.0650089
394	6	61867	0.247468	64.8147	8.08571	3.59846	1.29225	0.915706	0.87377	0.910704	0.876243	0.892334	0.900666	0.886191	0.877657	0.906929	0.871765	0.889739	0.897708	0.875103	0.898961	0.900189	0.887436	0.866819	0.883363	0.87815	0.890693	1	0.892486	0.0646619
398	10	54394	0.217576	64.7927	8.07579	3.59452	1.28947	0.916857	0.875381	0.912518	0.877376	0.8936	0.901781	0.887166	0.878277	0.907867	0.87233	0.890319	0.897627	0.875639	0.89975	0.901074	0.887855	0.867384	0.883388	0.879031	0.890742	1	0.893578	0.064202
400	0	615185	2.46074	22.8895	0.871489	0.154295	0.0175525	0.910594	0.894706	0.920586	0.903079	0.889884	0.882417	0.906345	0.860207	0.884864	0.870801	0.893004	0.871726	0.88636	0.8961	0.917582	0.890556	0.869997	0.880024	0.879688	0.885952	1	0.895722	0.0629376
405	5	101682	0.406728	60.8838	5.51123	2.92268	0.752482	0.911548	0.896555	0.9206	0.903705	0.890541	0.8826	0.906434	0.861273	0.88583	0.871457	0.893	0.872146	0.886352	0.896176	0.917778	0.890443	0.870916	0.880751	0.880166	0.885648	1	0.896386	0.0626548
406	6	64904	0.259616	61.1661	7.67537	3.0282	1.09393	0.913033	0.897764	0.922016	0.90516	0.891548	0.884067	0.907563	0.861203	0.886779	0.871225	0.892788	0.873012	0.88644	0.896809	0.918056	0.890592	0.871919	0.881109	0.880362	0.885962	1	0.897387	0.0622723
410	10	57284	0.229136	61.1562	7.66906	3.02659	1.09328	0.915011	0.899387	0.923233	0.905672	0.892693	0.885273	0.908264	0.861401	0.886906	0.871561	0.893443	0.873761	0.886818	0.896804	0.917848	0.890554	0.872774	0.881546	0.880586	0.886024	1	0.898375	0.0618692
412	0	583276	2.3331	22.8407	0.85388	0.15329	0.0171127	0.912368	0.889059	0.906637	0.88149	0.881055	0.877497	0.884153	0.888333	0.87651	0.882535	0.88548	0.894428	0.85458	0.896162	0.893436	0.894136	0.849229	0.856931	0.883445	0.882364	1	0.889596	0.0662074
417	5	99385	0.39754	63.0732	5.7234	3.24831	0.838093	0.913392	0.890502	0.908185	0.883242	0.88207	0.8789	0.885174	0.889425	0.876999	0.882517	0.886839	0.895195	0.855129	0.896207	0.893953	0.894848	0.849097	0.858268	0.883921	0.882236	1	0.890694	0.0657775
418	6	63263	0.253052	65.53	8.09394	3.71517	1.32167	0.914879	0.891263	0.910105	0.885217	0.883423	0.879938	0.885478	0.89026	0.877796	0.883313	0.887391	0.894915	0.855129	0.896456	0.894662	0.895026	0.847936	0.859452	0.884221	0.88336	1	0.89175	0.0653301
422	10	55634	0.222536	65.5061	8.0943	3.71126	1.32083	0.916364	0.892943	0.911556	0.886248	0.883336	0.881332	0.886661	0.89066	0.87877	0.883866	0.887452	0.895334	0.855754	0.896493	0.894938	0.89492	0.848887	0.860256	0.884594	0.883174	1	0.892735	0.0650359
424	0	545981	2.18392	22.8146	0.863642	0.152784	0.0172766	0.900093	0.898253	0.907062	0.862869	0.901131	0.858069	0.884758	0.882642	0.888517	0.858327	0.870073	0.89186	0.841376	0.916719	0.894264	0.901369	0.866882	0.870733	0.862294	0.870115	1	0.886625	0.0646947
429	5	96208	0.384832	64.5009	5.82432	3.47214	0.892432	0.901718	0.899936	0.907482	0.864424	0.901261	0.859206	0.886262	0.883191	0.888034	0.858172	0.870042	0.892951	0.841302	0.916972	0.894728	0.901817	0.867547	0.870063	0.863042	0.870167	1	0.887504	0.0644164
430	6	61382	0.245528	65.6857	8.21397	3.74576	1.35111	0.903538	0.901592	0.908752	0.866109	0.90327	0.860195	0.886457	0.884062	0.888624	0.85877	0.869978	0.892908	0.841379	0.917248	0.895311	0.901217	0.867681	0.870833	0.863942	0.87107	1	0.888643	0.0640196
434	10	54089	0.216356	65.6621	8.23251	3.74256	1.35257	0.904925	0.902189	0.909667	0.867191	0.904528	0.860693	0.887158	0.884838	0.88872	0.859149	0.870639	0.892954	0.841363	0.917414	0.895191	0.90169	0.868458	0.871009	0.864399	0.870741	1	0.889404	0.0638152
436	0	602476	2.4099	22.9141	0.866446	0.154781	0.0174751	0.910819	0.886229	0.909976	0.884103	0.899743	0.865037	0.875516	0.880532	0.894761	0.839872	0.888971	0.880842	0.871049	0.894413	0.907664	0.884444	0.867627	0.885909	0.866772	0.903849	1	0.889323	0.0660287
441	5	100284	0.401136	63.0979	5.71765	3.25195	0.839298	0.912588	0.887604	0.911885	0.886328	0.900936	0.866589	0.876386	0.881457	0.895736	0.840084	0.888422	0.881467	0.87152	0.894958	0.907772	0.884074	0.868184	0.886288	0.867212	0.90493	1	0.890569	0.0653731
442	6	63747	0.254988	64.6376	8.07205	3.56934	1.27961	0.915259	0.889305	0.913243	0.887163	0.90238	0.868143	0.877406	0.882434	0.896481	0.841357	0.889069	0.881853	0.871861	0.895187	0.908537	0.884136	0.868394	0.886552	0.868017	0.904913	1	0.891889	0.0647848
446	10	56107	0.224428	64.6309	8.07349	3.5683	1.2792	0.916731	0.891226	0.914128	0.888249	0.903247	0.868902	0.878455	0.883161	0.897214	0.842462	0.889809	0.882466	0.872191	0.896314	0.908862	0.884453	0.868911	0.887322	0.869036	0.905377	1	0.892955	0.0642869
448	0	633647	2.53459	22.877	0.880191	0.154056	0.0177092	0.915836	0.856476	0.918894	0.883588	0.900883	0.883204	0.896622	0.874174	0.889412	0.856281	0.884906	0.895311	0.883824	0.894246	0.914048	0.882519	0.835165	0.886899	0.889793	0.881618	1	0.890177	0.0674077
453	5	101731	0.406924	63.6874	5.78354	3.34385	0.864122	0.917459	0.858136	0.919877	0.886652	0.902198	0.884548	0.89893	0.874935	0.890161	0.857438	0.885286	0.89575	0.884386	0.895061	0.91566	0.882651	0.835119	0.888264	0.889006	0.88213	1	0.891567	0.0670676
454	6	64493	0.257972	67.3762	8.30781	4.03597	1.43134	0.918549	0.859845	0.921185	0.888244	0.904129	0.885437	0.899981	0.875521	0.891151	0.857985	0.885879	0.896384	0.884515	0.895593	0.916386	0.883476	0.835711	0.88774	0.889585	0.883546	1	0.892705	0.0663322
458	10	56612	0.226448	67.3359	8.3124	4.02917	1.43053	0.919867	0.861964	0.922684	0.889273	0.905197	0.886667	0.900984	0.875848	0.891622	0.859244	0.88627	0.896647	0.884804	0.895508	0.917076	0.883638	0.835927	0.887674	0.889997	0.884018	1	0.893791	0.0659455
460	0	547900	2.1916	22.8003	0.86634	0.152502	0.0173039	0.892552	0.873283	0.922661	0.886115	0.880277	0.870252	0.872883	0.871294	0.882698	0.859614	0.870492	0.894703	0.887673	0.918625	0.887431	0.909717	0.859907	0.902162	0.873322	0.89192	1	0.885726	0.0680976
465	5	96066	0.384264	64.9048	5.88939	3.5383	0.914134	0.895223	0.876018	0.92298	0.886916	0.881545	0.871448	0.873826	0.872796	0.883851	0.860273	0.870745	0.895551	0.887124	0.918894	0.888337	0.91026	0.86058	0.902525	0.873868	0.891642	1	0.887032	0.0676354
466	6	61410	0.24564	66.5012	8.34652	3.88756	1.40544	0.897224	0.877479	0.923921	0.887396	0.882869	0.871943	0.874507	0.874621	0.884587	0.859624	0.872049	0.896238	0.887412	0.919565	0.888536	0.911236	0.86122	0.902809	0.87441	0.89154	1	0.888057	0.0672435
470	10	53884	0.215536	66.4659	8.34661	3.88161	1.40442	0.89933	0.87912	0.925006	0.888724	0.884558	0.872569	0.875501	0.875455	0.885727	0.860172	0.873051	0.896936	0.887156	0.919466	0.888705	0.911059	0.861202	0.902411	0.875223	0.892037	1	0.889219	0.0668552
472	0	548269	2.19308	22.7968	0.858744	0.152421	0.0171464	0.92437	0.888805	0.929929	0.888638	0.897181	0.887574	0.861158	0.885564	0.894148	0.862961	0.865045	0.871031	0.863721	0.875565	0.911181	0.89899	0.86217	0.89239	0.875871	0.885266	1	0.894424	0.0634313
477	5	96553	0.386212	62.5712	5.68226	3.17183	0.819259	0.925978	0.889926	0.930877	0.889253	0.897652	0.88889	0.86105	0.885804	0.894571	0.864416	0.865789	0.871594	0.864101	0.875333	0.911344	0.898802	0.86148	0.892163	0.875633	0.886705	1	0.895213	0.0627631
478	6	61750	0.247	64.7478	8.0358	3.58578	1.28184	0.927215	0.891619	0.931377	0.891166	0.898688	0.888996	0.86068	0.886486	0.895879	0.864858	0.866356	0.871377	0.864259	0.875547	0.911368	0.899814	0.86234	0.892656	0.875117	0.88719	1	0.896072	0.0623638
482	10	54374	0.217496	64.7335	8.03486	3.58344	1.28102	0.928624	0.89346	0.932063	0.891878	0.899777	0.89049	0.86157	0.887235	0.895989	0.865	0.866554	0.871473	0.864494	0.876071	0.911796	0.899998	0.862232	0.892587	0.874287	0.887814	1	0.896976	0.0619997
484	0	511877	2.04751	22.7245	0.877369	0.151014	0.0174185	0.875301	0.894545	0.926593	0.875503	0.913001	0.871516	0.875017	0.864862	0.86509	0.859716	0.877464	0.882861	0.870858	0.895842	0.895692	0.892533	0.857517	0.892848	0.873328	0.890554	1	0.885804	0.0682891
489	5	94090	0.37636	63.3523	5.72189	3.29078	0.846744	0.877777	0.895696	0.928866	0.877022	0.913572	0.872335	0.877096	0.865501	0.86573	0.859363	0.878297	0.884254	0.871155	0.895951	0.895446	0.892815	0.858561	0.893469	0.873616	0.890711	1	0.887076	0.067863
490	6	60464	0.241856	65.4109	8.10884	3.69634	1.32248	0.880003	0.897278	0.929454	0.878283	0.914428	0.873445	0.877729	0.866177	0.867037	0.859569	0.879929	0.88446	0.871171	0.896649	0.89588	0.893168	0.858155	0.893011	0.874735	0.890927	1	0.888157	0.0673381
494	10	53060	0.21224	65.3883	8.095	3.6921	1.31957	0.882002	0.898511	0.930136	0.879844	0.915699	0.874519	0.878948	0.866538	0.867235	0.860413	0.880824	0.884565	0.872051	0.897239	0.896297	0.893404	0.858029	0.893799	0.874199	0.891029	1	0.889214	0.0669338
496	0	586202	2.34481	22.7604	0.851812	0.151687	0.0169687	0.912551	0.895766	0.910886	0.885683	0.855942	0.865108	0.892217	0.884629	0.887368	0.84574	0.877155	0.868241	0.86819	0.908766	0.89352	0.893277	0.875697	0.885803	0.883172	0.903633	1	0.888247	0.0646617
501	5	99659	0.398636	62.6541	5.68118	3.18418	0.821576	0.913736	0.89737	0.912005	0.887411	0.856736	0.866199	0.893427	0.885389	0.887065	0.846331	0.87822	0.869921	0.869365	0.909491	0.894199	0.892975	0.875917	0.886267	0.884511	0.903621	1	0.88932	0.0642106
502	6	63456	0.253824	64.7357	7.98295	3.58182	1.27258	0.915359	0.899671	0.913058	0.888852	0.8585	0.867286	0.895124	0.885661	0.888836	0.84594	0.878955	0.870493	0.870044	0.909094	0.89399	0.893068	0.875654	0.886764	0.884314	0.904737	1	0.890549	0.0637494
506	10	55839	0.223356	64.7181	7.99127	3.57928	1.27241	0.916411	0.900831	0.914656	0.890184	0.859838	0.868354	0.89553	0.886567	0.889262	0.846836	0.879699	0.870664	0.870512	0.909051	0.894554	0.892978	0.87575	0.886683	0.884704	0.905183	1	0.891509	0.0634826
508	0	611600	2.4464	22.834	0.856543	0.153161	0.0171474	0.920462	0.89221	0.922368	0.898102	0.901962	0.86921	0.881775	0.890152	0.892995	0.865494	0.877693	0.878826	0.875326	0.901718	0.904454	0.888806	0.853408	0.882148	0.884664	0.885237	1	0.896001	0.0621857
513	5	101452	0.405808	61.222	5.53576	2.9713	0.76418	0.921682	0.893585	0.923392	0.898933	0.903713	0.869835	0.882343	0.891062	0.894177	0.866385	0.878928	0.879209	0.876153	0.902077	0.904487	0.889716	0.854577	0.881589	0.884374	0.885103	1	0.896992	0.0615984
514	6	64422	0.257688	61.8376	7.75968	3.12855	1.12922	0.923497	0.89485	0.923924	0.900182	0.905164	0.870386	0.882664	0.891629	0.894547	0.866847	0.878892	0.879994	0.877185	0.902324	0.903876	0.889913	0.854343	0.88261	0.884085	0.884845	1	0.897875	0.0612391
518	10	56719	0.226876	61.821	7.74842	3.1257	1.12673	0.924725	0.895829	0.924805	0.901744	0.906151	0.871084	0.883416	0.891879	0.895026	0.867443	0.87989	0.88012	0.877819	0.902995	0.903956	0.890389	0.854828	0.88302	0.88421	0.885171	1	0.898739	0.0609448
520	0	517619	2.07048	22.8609	0.860392	0.153704	0.0172643	0.896517	0.878611	0.92799	0.879371	0.884562	0.864138	0.886814	0.889246	0.898504	0.855211	0.880872	0.908128	0.876029	0.903244	0.893507	0.884793	0.874511	0.873323	0.864548	0.893833	1	0.888764	0.0652555
525	5	93568	0.374272	62.7814	5.68703	3.20339	0.825636	0.898432	0.880146	0.928987	0.880451	0.885858	0.865739	0.887691	0.890326	0.898967	0.856537	0.881744	0.909029	0.875871	0.904289	0.893468	0.885271	0.875171	0.873563	0.865542	0.893959	1	0.889942	0.0647294
526	6	59970	0.23988	63.9679	7.97889	3.45966	1.23841	0.899958	0.881683	0.929748	0.880699	0.887502	0.867059	0.888094	0.890645	0.899742	0.85762	0.883067	0.90933	0.876013	0.905486	0.892388	0.886777	0.874154	0.87367	0.866633	0.893547	1	0.890884	0.0644015
530	10	52874	0.211496	63.9356	7.971	3.45431	1.2362	0.901748	0.883014	0.930854	0.881662	0.889066	0.868016	0.889057	0.891478	0.900187	0.858276	0.88326	0.909445	0.876593	0.905984	0.892603	0.887601	0.87456	0.87352	0.865832	0.894182	1	0.891913	0.0640047
532	0	552831	2.21132	22.8467	0.857054	0.153416	0.0171883	0.90751	0.868915	0.912947	0.861164	0.87098	0.862077	0.881251	0.858066	0.878251	0.840378	0.871421	0.861689	0.878976	0.868198	0.892982	0.892783	0.871079	0.900083	0.835099	0.882732	1	0.878907	0.0705608
537	5	96878	0.387512	63.9294	5.82532	3.38249	0.877005	0.909205	0.870822	0.914196	0.861955	0.872536	0.863509	0.882868	0.858776	0.879813	0.841486	0.872386	0.862827	0.879611	0.868195	0.89285	0.892638	0.871529	0.900937	0.836578	0.881697	1	0.880169	0.070046
538	6	61799	0.247196	67.7965	8.34011	4.11083	1.45521	0.91177	0.872975	0.91584	0.86308	0.874367	0.864448	0.883388	0.860095	0.880589	0.841769	0.872328	0.862749	0.879189	0.868169	0.892992	0.892895	0.871616	0.901932	0.835434	0.880152	1	0.881437	0.0694614
542	10	54122	0.216488	67.7721	8.33646	4.10637	1.45328	0.913667	0.875356	0.917104	0.86414	0.875744	0.865812	0.885001	0.860907	0.881749	0.842273	0.872871	0.863586	0.879439	0.868676	0.89326	0.893047	0.872519	0.902165	0.835612	0.879679	1	0.882742	0.0689014
544	0	562783	2.25113	22.8452	0.850421	0.153375	0.0170363	0.893493	0.894954	0.934328	0.884205	0.905857	0.881559	0.878648	0.876358	0.877308	0.856159	0.8834	0.878939	0.859444	0.891422	0.908801	0.887374	0.851328	0.896479	0.872591	0.900826	1	0.891417	0.0634062
549	5	97830	0.39132	61.5152	5.5634	3.01405	0.775925	0.897092	0.896504	0.935332	0.885097	0.906925	0.883681	0.878938	0.877599	0.877527	0.856108	0.885081	0.87901	0.860319	0.8924	0.908229	0.886834	0.851472	0.897082	0.872657	0.900266	1	0.892739	0.0628597
550	6	62509	0.250036	65.6311	8.00772	3.72852	1.31235	0.899095	0.897471	0.936985	0.88576	0.908437	0.885249	0.880793	0.878577	0.878521	0.856533	0.885393	0.878713	0.860516	0.892543	0.909341	0.8866	0.853021	0.896351	0.87373	0.901758	1	0.893908	0.0624106
554	10	54928	0.219712	65.6282	7.99781	3.72766	1.31091	0.901444	0.898622	0.937682	0.88718	0.909545	0.886752	0.882036	0.879952	0.879005	0.857277	0.88576	0.878332	0.8608	0.892441	0.909837	0.886515	0.853745	0.896301	0.874217	0.901926	1	0.895022	0.0617936
556	0	519644	2.07858	22.8064	0.870278	0.15263	0.0173933	0.905855	0.884854	0.921278	0.893237	0.888747	0.877805	0.896106	0.869829	0.887461	0.843908	0.881154	0.876707	0.882506	0.883514	0.903672	0.907188	0.871848	0.887529	0.861578	0.882581	1	0.890812	0.064186
561	5	94369	0.377476	62.5272	5.65667	3.16461	0.814337	0.908694	0.886154	0.921961	0.894611	0.890213	0.879457	0.897525	0.871017	0.887256	0.844674	0.880973	0.877253	0.883532	0.883065	0.903713	0.908381	0.873083	0.888184	0.861538	0.883224	1	0.892066	0.0636583
562	6	60669	0.242676	65.5628	8.03784	3.71831	1.31159	0.909855	0.88893	0.922646	0.896759	0.891007	0.879897	0.898762	0.872365	0.888922	0.844913	0.881356	0.878183	0.884216	0.883862	0.904342	0.90796	0.872736	0.88893	0.861939	0.883342	1	0.893267	0.0631976
566	10	53316	0.213264	65.5382	8.0302	3.71393	1.30877	0.911021	0.890427	0.923663	0.898136	0.89174	0.88027	0.899617	0.873031	0.889902	0.845225	0.881668	0.878207	0.8839	0.884294	0.904372	0.908076	0.872637	0.88917	0.862602	0.883431	1	0.894114	0.0629043
568	0	475233	1.90093	22.7576	0.851347	0.15163	0.0169342	0.905494	0.903942	0.932278	0.877208	0.888559	0.886417	0.888045	0.879062	0.885254	0.847796	0.892655	0.897202	0.890557	0.895623	0.880398	0.882059	0.868463	0.880614	0.890262	0.893375	1	0.894334	0.0643758
573	5	90239	0.360956	64.0375	5.77501	3.39799	0.872671	0.906448	0.905218	0.933249	0.878584	0.888424	0.886202	0.88833	0.878628	0.886163	0.848962	0.892979	0.897472	0.890075	0.896442	0.880346	0.881697	0.870256	0.880019	0.890591	0.893256	1	0.894958	0.0642059
574	6	58220	0.23288	66.3424	8.21662	3.85532	1.37411	0.908408	0.907721	0.934533	0.879852	0.889196	0.886946	0.889883	0.87993	0.88656	0.851022	0.892838	0.898317	0.889059	0.896161	0.880419	0.882523	0.871299	0.88017	0.891798	0.892417	1	0.896211	0.0635974
578	10	51174	0.204696	66.3106	8.20671	3.84959	1.37163	0.910599	0.908977	0.935192	0.881434	0.889807	0.888273	0.890579	0.881033	0.886905	0.85265	0.89312	0.899207	0.889905	0.896705	0.881053	0.882558	0.871702	0.880252	0.892416	0.892328	1	0.897316	0.0632555
580	0	555341	2.22136	22.7572	0.844459	0.151613	0.0167949	0.899054	0.891378	0.921096	0.880834	0.884092	0.875012	0.892947	0.869808	0.88442	0.861405	0.87854	0.869801	0.858401	0.891402	0.894551	0.874942	0.834935	0.88981	0.867748	0.864621	1	0.887315	0.069268
585	5	97056	0.388224	63.0338	5.68245	3.2413	0.831775	0.901557	0.892691	0.921901	0.882243	0.885247	0.877159	0.893829	0.870327	0.884871	0.861786	0.879987	0.872208	0.859102	0.892062	0.894767	0.875963	0.834678	0.890579	0.868303	0.864053	1	0.888593	0.0685135
586	6	62221	0.248884	64.8036	8.06418	3.59579	1.28747	0.903963	0.894079	0.922928	0.883608	0.886308	0.878136	0.894505	0.871193	0.885151	0.862121	0.880828	0.873098	0.859581	0.893171	0.895614	0.876304	0.835232	0.889764	0.868903	0.864579	1	0.88974	0.0680704
590	10	54731	0.218924	64.7822	8.08057	3.59301	1.28944	0.906196	0.895964	0.924257	0.884846	0.887066	0.879054	0.895452	0.872248	0.885997	0.862098	0.881959	0.873801	0.860125	0.894447	0.895745	0.876496	0.836336	0.890483	0.869726	0.865963	1	0.890981	0.0674793
592	0	560895	2.24358	22.8164	0.854017	0.152805	0.0170574	0.904116	0.884122	0.918311	0.873524	0.887915	0.853515	0.899493	0.854948	0.881201	0.862137	0.882581	0.881793	0.869782	0.890356	0.897895	0.890742	0.8569	0.889075	0.868629	0.88976	1	0.886022	0.067952
597	5	97500	0.39	63.0037	5.72545	3.23789	0.837761	0.905446	0.88641	0.920841	0.874415	0.888251	0.856072	0.900118	0.854646	0.882067	0.863805	0.883492	0.882595	0.869523	0.890872	0.899041	0.89179	0.857631	0.88941	0.869128	0.888318	1	0.887291	0.0674047
598	6	62024	0.248096	64.4859	8.05706	3.54467	1.27444	0.907705	0.88868	0.921426	0.87704	0.889019	0.85787	0.900603	0.856378	0.882513	0.864593	0.88423	0.883061	0.869204	0.892292	0.899321	0.891792	0.858998	0.890284	0.868994	0.88839	1	0.888663	0.0669627
602	10	54592	0.218368	64.4692	8.05955	3.54204	1.27295	0.909401	0.889938	0.922223	0.878819	0.890195	0.858844	0.901387	0.857433	0.883234	0.86498	0.884772	0.883252	0.869935	0.892933	0.89982	0.891697	0.859549	0.890057	0.869853	0.88839	1	0.889707	0.066442
604	0	467379	1.86952	22.7418	0.854822	0.151324	0.0169901	0.902321	0.902755	0.942318	0.889657	0.876461	0.889	0.899676	0.894633	0.888014	0.842423	0.867836	0.892134	0.863334	0.868362	0.84934	0.886142	0.889138	0.880276	0.838504	0.883915	1	0.893592	0.0618537
609	5	89979	0.359916	65.1658	5.90906	3.58083	0.923753	0.902727	0.903761	0.94302	0.891175	0.877366	0.89073	0.900316	0.89537	0.888919	0.842852	0.868203	0.892325	0.863301	0.868342	0.849676	0.886862	0.888852	0.881267	0.837862	0.882511	1	0.894344	0.0616215
610	6	58223	0.232892	66.7901	8.31105	3.93523	1.41026	0.904067	0.905012	0.943828	0.892886	0.878553	0.891795	0.901508	0.896209	0.889047	0.843	0.86805	0.893135	0.862769	0.868291	0.849578	0.887218	0.889202	0.881576	0.837324	0.882881	1	0.895254	0.0613027
614	10	51438	0.205752	66.7807	8.32509	3.93412	1.41028	0.905498	0.906548	0.943787	0.894047	0.879846	0.892385	0.902125	0.896633	0.889654	0.844123	0.868055	0.893649	0.863156	0.868103	0.850451	0.887321	0.889799	0.881459	0.837047	0.882762	1	0.896074	0.0611052
616	0	489548	1.95819	22.7545	0.844713	0.151559	0.0167979	0.916202	0.900098	0.903354	0.89273	0.881179	0.862922	0.870178	0.881323	0.886049	0.889014	0.893427	0.87646	0.894253	0.898787	0.889507	0.895148	0.857686	0.877858	0.866846	0.894529	1	0.891727	0.0644289
621	5	91976	0.367904	64.3323	5.79814	3.4448	0.883907	0.918163	0.901029	0.904546	0.894	0.882448	0.863138	0.870852	0.880616	0.886769	0.888792	0.894462	0.877321	0.893532	0.897751	0.890874	0.895092	0.85849	0.877403	0.867574	0.89482	1	0.892582	0.064219
622	6	59207	0.236828	67.7415	8.31981	4.10036	1.45022	0.920677	0.901996	0.905535	0.894387	0.884938	0.865134	0.871696	0.880698	0.88677	0.888729	0.895502	0.877016	0.893822	0.899125	0.892259	0.89519	0.858167	0.877067	0.867786	0.89443	1	0.893685	0.0637543
626	10	52028	0.208112	67.7434	8.30759	4.10022	1.44883	0.922657	0.903168	0.906454	0.894922	0.886157	0.86686	0.872492	0.881487	0.88684	0.888935	0.896661	0.876807	0.894163	0.89915	0.892366	0.895489	0.858643	0.877441	0.868292	0.895143	1	0.894658	0.0634659
628	0	530828	2.12331	22.8104	0.864612	0.1527	0.0172885	0.893368	0.890814	0.9185	0.881733	0.87771	0.860316	0.884691	0.88932	0.889901	0.824964	0.886484	0.871463	0.898826	0.879959	0.885475	0.880967	0.853267	0.87299	0.872534	0.873721	1	0.885201	0.0669607
633	5	95230	0.38092	62.1626	5.64029	3.11023	0.802344	0.895348	0.892802	0.918928	0.883766	0.879833	0.862486	0.885299	0.888853	0.889982	0.825496	0.887824	0.872855	0.898924	0.880437	0.886244	0.881597	0.853875	0.873564	0.872692	0.873648	1	0.88647	0.0665124
634	6	61130	0.24452	63.1477	7.90053	3.32981	1.198	0.896777	0.895207	0.920039	0.885375	0.881163	0.862972	0.886349	0.889555	0.891101	0.827237	0.887657	0.873311	0.899534	0.881916	0.886529	0.881973	0.854008	0.873025	0.872256	0.8739	1	0.887666	0.0659047
638	10	53867	0.215468	63.1184	7.89703	3.32522	1.19646	0.89863	0.896718	0.921418	0.88673	0.88272	0.864119	0.886684	0.890564	0.891325	0.827798	0.887891	0.873615	0.899586	0.882451	0.886647	0.881931	0.854466	0.872965	0.872018	0.874478	1	0.888751	0.0654503
640	0	486456	1.94582	22.7407	0.851016	0.151294	0.0168969	0.904378	0.896853	0.940442	0.879067	0.864729	0.870319	0.888341	0.889606	0.858785	0.847048	0.878753	0.859012	0.872536	0.893625	0.898944	0.877129	0.842556	0.896956	0.858813	0.900205	1	0.888505	0.0674655
645	5	91072	0.364288	63.4114	5.70096	3.29929	0.846623	0.905641	0.899041	0.941047	0.87886	0.866534	0.871492	0.888588	0.891959	0.859243	0.847571	0.87914	0.858815	0.872892	0.893732	0.899684	0.878492	0.842097	0.897751	0.859501	0.900107	1	0.889475	0.0667542
646	6	58639	0.234556	63.5162	7.96811	3.38915	1.22612	0.907289	0.901354	0.942641	0.880284	0.867477	0.873557	0.888607	0.892648	0.860443	0.849324	0.87985	0.859232	0.873241	0.894217	0.899504	0.878562	0.842588	0.897491	0.859411	0.900672	1	0.890749	0.065844
650	10	51606	0.206424	63.5003	7.96614	3.38661	1.22527	0.908422	0.903238	0.943602	0.881467	0.868436	0.874714	0.889092	0.893801	0.861256	0.850957	0.879772	0.860229	0.874278	0.894964	0.898985	0.879307	0.842421	0.897212	0.859396	0.901465	1	0.89178	0.0654182
652	0	551078	2.20431	22.7874	0.850391	0.152222	0.0169592	0.907896	0.882275	0.905735	0.864976	0.909727	0.87387	0.888755	0.890367	0.889101	0.834863	0.891159	0.85692	0.876604	0.895399	0.887822	0.881325	0.836723	0.888117	0.869587	0.893298	1	0.887116	0.0662142
657	5	96503	0.386012	63.644	5.77452	3.33691	0.861214	0.909267	0.88419	0.90736	0.867507	0.910422	0.875584	0.889537	0.891641	0.888869	0.835741	0.891817	0.855782	0.876325	0.896086	0.887387	0.882169	0.8363	0.888154	0.869533	0.893376	1	0.888279	0.065849
658	6	61582	0.246328	64.2189	8.08256	3.50329	1.26907	0.910972	0.884885	0.90865	0.869093	0.911248	0.87692	0.889789	0.891519	0.889197	0.836373	0.892079	0.85745	0.876466	0.896804	0.887743	0.882173	0.837485	0.888466	0.868233	0.894239	1	0.889206	0.0652862
662	10	54165	0.21666	64.193	8.0679	3.49861	1.26529	0.91225	0.886837	0.909526	0.870064	0.912305	0.877513	0.890778	0.892172	0.890067	0.837367	0.892467	0.8575	0.876221	0.897748	0.887963	0.882526	0.838318	0.888738	0.867987	0.894664	1	0.890172	0.0650382
664	0	555234	2.22094	22.7595	0.854613	0.151674	0.017013	0.907395	0.891457	0.920912	0.879155	0.869496	0.883943	0.885001	0.879545	0.888559	0.852052	0.886771	0.863004	0.873994	0.892431	0.885058	0.903827	0.860415	0.868419	0.842465	0.886822	1	0.888454	0.0628044
669	5	97308	0.389232	62.976	5.67545	3.23239	0.82924	0.909278	0.892501	0.921841	0.88075	0.870838	0.885225	0.885708	0.880811	0.888915	0.853933	0.886767	0.862396	0.875206	0.892825	0.885939	0.904067	0.859976	0.869122	0.842341	0.886243	1	0.889539	0.0625893
670	6	61998	0.247992	66.3954	8.10663	3.85999	1.36027	0.910957	0.893876	0.922836	0.881077	0.871939	0.886835	0.886335	0.881464	0.889537	0.855011	0.887883	0.86327	0.875085	0.893739	0.886585	0.904932	0.860697	0.868609	0.842592	0.886496	1	0.890547	0.0624759
674	10	54396	0.217584	66.3682	8.10049	3.85518	1.3586	0.912089	0.895489	0.923781	0.882666	0.8733	0.887041	0.887602	0.882262	0.890286	0.855826	0.888503	0.863712	0.87546	0.894229	0.887813	0.904818	0.860688	0.868593	0.842084	0.886131	1	0.891536	0.0621217
676	0	570962	2.28385	22.835	0.849401	0.15317	0.0170038	0.903828	0.902148	0.904664	0.892351	0.904048	0.865121	0.869468	0.872224	0.877508	0.862338	0.896272	0.884695	0.876383	0.898114	0.869408	0.877954	0.860463	0.884981	0.852964	0.878591	1	0.889468	0.0625134
681	5	98403	0.393612	61.8746	5.60484	3.06718	0.790555	0.905572	0.903799	0.906116	0.894378	0.904642	0.866457	0.871874	0.872976	0.878124	0.862281	0.896756	0.884074	0.877184	0.898032	0.870497	0.878586	0.861696	0.887092	0.853663	0.878794	1	0.890721	0.0618936
682	6	62881	0.251524	63.0355	7.87059	3.31161	1.18946	0.906784	0.904924	0.907261	0.894459	0.905067	0.867734	0.87276	0.873539	0.880003	0.862391	0.897012	0.884695	0.877173	0.898539	0.870549	0.878421	0.862264	0.88751	0.854264	0.878294	1	0.891513	0.0617563
686	10	55438	0.221752	63.0234	7.87669	3.31001	1.19063	0.908438	0.905561	0.908808	0.896028	0.906247	0.869377	0.873065	0.874058	0.881002	0.86309	0.898391	0.884944	0.878098	0.898797	0.87128	0.878702	0.862612	0.888506	0.854432	0.878107	1	0.892588	0.061473
688	0	504283	2.01713	22.764	0.852272	0.151758	0.0169585	0.877888	0.899062	0.919332	0.895682	0.868425	0.853221	0.857572	0.886403	0.896975	0.860551	0.90288	0.872476	0.866429	0.906745	0.886007	0.880871	0.860168	0.864453	0.879472	0.895057	1	0.884617	0.0654198
693	5	93023	0.372092	63.6518	5.73261	3.33699	0.855458	0.879938	0.901782	0.920649	0.898283	0.869446	0.854117	0.858836	0.888683	0.897434	0.861271	0.903406	0.872532	0.866861	0.906265	0.886469	0.881234	0.858906	0.864491	0.879605	0.894918	1	0.886048	0.0649187
694	6	59867	0.239468	66.0101	8.13178	3.79614	1.34507	0.88178	0.903127	0.921777	0.899577	0.871473	0.855471	0.859564	0.888854	0.897732	0.861501	0.904154	0.872426	0.866696	0.907194	0.886858	0.881963	0.858971	0.864182	0.879558	0.894324	1	0.887109	0.0643495
698	10	52568	0.210272	65.9952	8.12108	3.79321	1.34227	0.883579	0.904391	0.923394	0.900938	0.872727	0.856491	0.860476	0.889429	0.898322	0.861703	0.903953	0.872793	0.866744	0.90772	0.887327	0.882267	0.859258	0.863853	0.880393	0.894461	1	0.888162	0.0639625
700	0	601219	2.40488	22.8113	0.863461	0.152718	0.0172676	0.910287	0.874765	0.920571	0.88616	0.882139	0.854467	0.874027	0.886638	0.868224	0.862712	0.889559	0.872342	0.869938	0.910373	0.893092	0.898786	0.834913	0.872887	0.839198	0.882047	1	0.885919	0.0667621
705	5	100611	0.402444	61.8422	5.58279	3.06192	0.787352	0.912067	0.876455	0.922036	0.886906	0.883119	0.855801	0.874949	0.886384	0.868737	0.863608	0.89035	0.872265	0.869875	0.911118	0.893819	0.899151	0.83554	0.87312	0.83967	0.88138	1	0.886958	0.0661873
706	6	63988	0.255952	62.4597	7.81535	3.22267	1.15941	0.912851	0.879321	0.923189	0.88851	0.884807	0.856817	0.877844	0.887096	0.869679	0.86417	0.891198	0.872601	0.870554	0.911601	0.89405	0.899458	0.835539	0.87339	0.839181	0.881376	1	0.888259	0.0656521
710	10	56185	0.22474	62.4527	7.80586	3.22121	1.15617	0.915084	0.881766	0.923636	0.890104	0.885503	0.858085	0.878864	0.887719	0.870829	0.865151	0.892044	0.873285	0.871505	0.912281	0.894046	0.899155	0.835784	0.873561	0.839317	0.881863	1	0.889507	0.0650832
712	0	611597	2.44639	22.7958	0.852143	0.152391	0.0170112	0.90535	0.904081	0.921618	0.857035	0.895293	0.86396	0.866887	0.88893	0.889869	0.827278	0.896692	0.86307	0.877912	0.890685	0.867678	0.882354	0.851343	0.893603	0.853558	0.908237	1	0.887166	0.0648477
717	5	101849	0.407396	63.3775	5.73313	3.29492	0.848687	0.906808	0.906224	0.922999	0.85804	0.896219	0.864402	0.868339	0.889734	0.889601	0.827789	0.896297	0.864353	0.880092	0.891261	0.86779	0.882723	0.851295	0.895085	0.854147	0.907736	1	0.888248	0.064244
718	6	64599	0.258396	64.5656	8.07831	3.55822	1.2811	0.908273	0.907715	0.924349	0.85917	0.897034	0.864518	0.869596	0.891059	0.890261	0.828186	0.897204	0.863976	0.880122	0.891113	0.86701	0.883504	0.852745	0.895602	0.85427	0.907731	1	0.889205	0.0639468
722	10	56692	0.226768	64.5439	8.06687	3.5543	1.27822	0.909635	0.908894	0.925422	0.860342	0.89809	0.865395	0.870387	0.89114	0.890717	0.828247	0.897437	0.864011	0.880442	0.892145	0.867627	0.883696	0.853022	0.895708	0.854459	0.907721	1	0.890058	0.0635859
724	0	619493	2.47797	22.8836	0.862013	0.154162	0.0173456	0.897093	0.885867	0.918185	0.878512	0.888212	0.856043	0.838165	0.863633	0.877229	0.856306	0.870127	0.85462	0.868942	0.881091	0.894263	0.883892	0.858312	0.876091	0.865445	0.882509	1	0.880478	0.0709931
729	5	101367	0.405468	64.7028	5.89215	3.50616	0.910171	0.900451	0.887409	0.918963	0.880681	0.889283	0.856714	0.840362	0.863373	0.8786	0.856433	0.870007	0.854474	0.869484	0.880538	0.895148	0.884075	0.859575	0.87491	0.864892	0.882334	1	0.881776	0.0704711
730	6	64174	0.256696	66.7143	8.33151	3.92303	1.40854	0.902211	0.888974	0.919788	0.882367	0.890142	0.85833	0.841875	0.864945	0.879359	0.857559	0.870243	0.854879	0.869581	0.880434	0.895355	0.884579	0.859554	0.874762	0.864454	0.882741	1	0.882935	0.0700098
734	10	56220	0.22488	66.6751	8.32148	3.91591	1.40423	0.904216	0.891124	0.920945	0.884409	0.890671	0.859872	0.843721	0.865768	0.879972	0.85828	0.872047	0.855229	0.870091	0.881181	0.895446	0.885512	0.859801	0.874564	0.863945	0.882657	1	0.884281	0.0693706
736	0	606199	2.4248	22.8425	0.867635	0.153346	0.0173982	0.904608	0.901621	0.902156	0.900623	0.890122	0.894705	0.86752	0.857936	0.885571	0.837485	0.891823	0.895575	0.87574	0.868485	0.866677	0.893588	0.838089	0.886647	0.859798	0.892279	1	0.889133	0.0651792
741	5	101034	0.404136	63.9144	5.78095	3.37894	0.869735	0.905858	0.903092	0.904463	0.901068	0.890661	0.895461	0.869504	0.858924	0.886934	0.838104	0.892195	0.895209	0.874958	0.869633	0.866114	0.89366	0.839539	0.887048	0.860725	0.892645	1	0.890176	0.0650541
742	6	64165	0.25666	65.8204	8.19557	3.76719	1.35012	0.906888	0.904598	0.904808	0.902346	0.892153	0.895792	0.870537	0.860111	0.887423	0.838853	0.8928	0.8958	0.87568	0.869056	0.866524	0.89347	0.839102	0.887057	0.861661	0.892543	1	0.891038	0.06491
746	10	56417	0.225668	65.7916	8.19327	3.76234	1.34886	0.908352	0.905835	0.906349	0.903061	0.892931	0.896529	0.871634	0.861097	0.887658	0.839614	0.893498	0.895617	0.875499	0.869419	0.866751	0.893295	0.839011	0.887171	0.861496	0.892665	1	0.891934	0.06444
748	0	566256	2.26502	22.9023	0.854689	0.154526	0.0172065	0.905733	0.896622	0.915115	0.886565	0.901043	0.846556	0.867077	0.873088	0.872208	0.833551	0.910172	0.890194	0.860103	0.901539	0.854368	0.896655	0.855655	0.881867	0.855574	0.894584	1	0.887058	0.0658778
753	5	97985	0.39194	63.6002	5.74909	3.32951	0.857021	0.907113	0.898005	0.915905	0.888003	0.902664	0.847808	0.867919	0.873919	0.872251	0.833811	0.909777	0.890805	0.861438	0.90151	0.854503	0.897005	0.855672	0.881747	0.856636	0.896229	1	0.888044	0.0656525
754	6	62284	0.249136	64.7404	8.07564	3.58606	1.286	0.909744	0.899806	0.917571	0.889217	0.90333	0.848364	0.868722	0.874478	0.87329	0.834709	0.910258	0.891666	0.861706	0.90223	0.855292	0.897036	0.856159	0.88135	0.857813	0.89584	1	0.889286	0.0652808
758	10	54619	0.218476	64.7364	8.06651	3.58508	1.2844	0.911917	0.901463	0.919012	0.89045	0.904063	0.849906	0.869835	0.87465	0.873377	0.835048	0.910727	0.892153	0.862209	0.902781	0.856231	0.897453	0.856762	0.881351	0.857513	0.895622	1	0.890423	0.0649726
760	0	527033	2.10813	22.7478	0.867108	0.151461	0.0172593	0.914616	0.896421	0.918681	0.899916	0.886977	0.854191	0.889297	0.876688	0.889103	0.848072	0.885631	0.836855	0.872903	0.899416	0.877991	0.897528	0.850686	0.860066	0.85632	0.899657	1	0.890308	0.064682
765	5	94922	0.379688	66.57	6.03066	3.81609	0.983042	0.916948	0.897985	0.919365	0.900208	0.88697	0.855755	0.889946	0.877252	0.889104	0.847975	0.886707	0.836929	0.874007	0.899444	0.878005	0.898448	0.85172	0.861039	0.856672	0.899228	1	0.891224	0.064454
766	6	61027	0.244108	69.1347	8.50142	4.35781	1.54135	0.917987	0.899331	0.920355	0.902543	0.888484	0.856514	0.890991	0.878308	0.889737	0.84774	0.88628	0.838236	0.874875	0.89988	0.878734	0.899856	0.852688	0.860947	0.857039	0.899979	1	0.892292	0.0640175
770	10	53529	0.214116	69.1233	8.50067	4.35571	1.54145	0.919324	0.900914	0.921557	0.903632	0.890424	0.85817	0.892068	0.878748	0.890349	0.848689	0.886613	0.839181	0.875815	0.899643	0.879112	0.900334	0.852921	0.86101	0.856928	0.899942	1	0.893412	0.0636333
772	0	651653	2.60661	22.8428	0.840136	0.15331	0.0168276	0.899463	0.892915	0.920041	0.87549	0.898324	0.853729	0.856171	0.876461	0.854667	0.860839	0.906454	0.867353	0.853736	0.880537	0.894023	0.876142	0.831814	0.898361	0.832142	0.909375	1	0.884039	0.068685
777	5	104132	0.416528	61.8416	5.59358	3.06207	0.78807	0.900857	0.894408	0.922075	0.876248	0.899579	0.853964	0.857561	0.877372	0.856499	0.861253	0.907636	0.868167	0.853964	0.88069	0.894763	0.876508	0.832693	0.89786	0.831915	0.909019	1	0.885157	0.0681526
778	6	65896	0.263584	64.3802	7.97759	3.52482	1.25783	0.902096	0.895244	0.923652	0.877959	0.900115	0.855598	0.858603	0.87802	0.857738	0.86163	0.907794	0.86827	0.853534	0.882049	0.895085	0.877307	0.833328	0.897657	0.831014	0.909441	1	0.886141	0.067737
782	10	57885	0.23154	64.3649	7.9834	3.52264	1.25876	0.903688	0.896959	0.924592	0.879183	0.901106	0.857139	0.859057	0.878984	0.858556	0.862356	0.908206	0.869301	0.853736	0.882578	0.895111	0.877637	0.833541	0.897564	0.830578	0.90989	1	0.887199	0.0672568
784	0	671881	2.68752	22.8218	0.848772	0.152905	0.0169723	0.900392	0.894757	0.923725	0.876334	0.908816	0.883681	0.84906	0.88365	0.882419	0.826775	0.901974	0.861637	0.883872	0.888194	0.882933	0.901012	0.853886	0.881414	0.846542	0.880165	1	0.888442	0.0674829
789	5	104978	0.419912	64.0326	5.79684	3.39779	0.875346	0.901718	0.896783	0.924422	0.877246	0.909743	0.884966	0.850383	0.884381	0.884147	0.827764	0.902356	0.861947	0.884766	0.889867	0.884504	0.901446	0.853884	0.881656	0.845396	0.880504	1	0.889554	0.0672299
790	6	66157	0.264628	65.9583	8.17469	3.78935	1.3539	0.903888	0.898484	0.925775	0.879438	0.910523	0.885424	0.85155	0.885076	0.884222	0.82766	0.902928	0.863257	0.885046	0.890737	0.883701	0.9006	0.853697	0.880973	0.845882	0.880421	1	0.890684	0.0666532
794	10	57995	0.23198	65.9351	8.15683	3.78478	1.35044	0.906199	0.90056	0.926847	0.880403	0.911803	0.886447	0.852418	0.886542	0.885085	0.828571	0.903535	0.864161	0.885042	0.89087	0.884809	0.900448	0.853944	0.881102	0.846202	0.8808	1	0.891942	0.0660817
796	0	653286	2.61314	22.8928	0.881702	0.154376	0.0177666	0.912151	0.881592	0.913145	0.89736	0.876756	0.871447	0.834019	0.880137	0.871718	0.870487	0.865468	0.87745	0.88278	0.883653	0.890678	0.89904	0.860739	0.889977	0.859669	0.890428	1	0.885651	0.06851
801	5	103934	0.415736	62.0596	5.65113	3.09541	0.80201	0.913734	0.883676	0.914383	0.899792	0.876903	0.872717	0.835381	0.881781	0.873958	0.870947	0.866444	0.87747	0.883493	0.884451	0.890464	0.899638	0.861157	0.890907	0.859844	0.8921	1	0.886993	0.0679562
802	6	65305	0.26122	64.0919	7.95669	3.47834	1.24042	0.915489	0.885851	0.916331	0.901815	0.878685	0.874206	0.836904	0.88203	0.875002	0.870446	0.866917	0.878455	0.884396	0.884664	0.890828	0.900038	0.861182	0.890629	0.86011	0.892826	1	0.88839	0.0672618
806	10	57349	0.229396	64.0723	7.9559	3.47524	1.23952	0.917392	0.88767	0.917662	0.903939	0.879763	0.875395	0.839169	0.882953	0.876205	0.871611	0.86767	0.879248	0.885072	0.885255	0.890233	0.900452	0.861523	0.890948	0.860355	0.893573	1	0.889779	0.0666425
808	0	666165	2.66466	22.8236	0.841337	0.152929	0.0168247	0.900369	0.87799	0.90354	0.875577	0.905473	0.86305	0.859496	0.875585	0.871666	0.847666	0.912829	0.879087	0.841842	0.891987	0.867082	0.895346	0.832865	0.860947	0.881908	0.893173	1	0.88237	0.0670303
813	5	105109	0.420436	64.1714	5.82302	3.42019	0.882523	0.902045	0.88079	0.903866	0.877465	0.90595	0.864293	0.861059	0.875696	0.87228	0.847901	0.911501	0.87854	0.842787	0.893101	0.866943	0.895618	0.833839	0.860635	0.882122	0.893587	1	0.883444	0.0664115
814	6	66257	0.265028	65.9588	8.21512	3.79109	1.36119	0.903391	0.882971	0.905074	0.878602	0.90681	0.865599	0.862867	0.876323	0.872904	0.84868	0.911738	0.879515	0.843473	0.894064	0.867418	0.896185	0.832395	0.86169	0.882744	0.892834	1	0.884593	0.0660298
818	10	57985	0.23194	65.934	8.20723	3.78663	1.3583	0.9062	0.884582	0.906157	0.880357	0.90726	0.866785	0.863991	0.877279	0.874157	0.849323	0.912952	0.879512	0.843003	0.894731	0.868216	0.896585	0.832827	0.861542	0.882582	0.892765	1	0.885868	0.065627
820	0	692817	2.77127	22.8837	0.850171	0.154146	0.0170808	0.907166	0.897869	0.91988	0.887603	0.893475	0.837661	0.867626	0.878075	0.899761	0.849063	0.882832	0.871273	0.858303	0.893563	0.879829	0.876475	0.83089	0.877162	0.850051	0.882077	1	0.886875	0.0661705
825	5	105957	0.423828	63.323	5.73155	3.28651	0.845903	0.908496	0.898751	0.920779	0.888172	0.89373	0.838496	0.8694	0.877903	0.899757	0.84975	0.883453	0.87209	0.859339	0.89281	0.879196	0.876629	0.831521	0.877262	0.85094	0.88307	1	0.887603	0.0658133
826	6	66576	0.266304	65.8353	8.1402	3.76733	1.33881	0.910598	0.900182	0.921819	0.889254	0.895766	0.839815	0.870441	0.8772	0.9007	0.850134	0.883329	0.872048	0.860798	0.892859	0.879056	0.878094	0.831381	0.876457	0.8509	0.883952	1	0.888691	0.0655333
830	10	58395	0.23358	65.8062	8.13997	3.76252	1.33826	0.912304	0.901438	0.923127	0.889631	0.896507	0.840569	0.871376	0.877712	0.901173	0.850552	0.883851	0.872121	0.860861	0.89369	0.87981	0.87838	0.831843	0.876334	0.851083	0.884108	1	0.889571	0.065212
832	0	553242	2.21297	22.7838	0.867868	0.152176	0.0173103	0.910749	0.908289	0.927382	0.892175	0.894247	0.845712	0.874985	0.88182	0.858473	0.827201	0.903556	0.840606	0.857601	0.880177	0.880688	0.909475	0.846801	0.858763	0.825377	0.902478	1	0.888528	0.0669112
837	5	96801	0.387204	63.4379	5.76307	3.30492	0.853596	0.913085	0.910146	0.927749	0.892496	0.895786	0.846954	0.876618	0.883638	0.85887	0.828772	0.904144	0.841732	0.85824	0.880921	0.880792	0.910419	0.846587	0.85854	0.825549	0.902744	1	0.889749	0.0664797
838	6	61726	0.246904	65.6551	8.17381	3.73896	1.34026	0.914882	0.91135	0.929333	0.893424	0.896421	0.849043	0.877272	0.884773	0.859678	0.829902	0.904862	0.841671	0.859136	0.880221	0.880699	0.910621	0.847115	0.858925	0.827204	0.903217	1	0.890857	0.0662266
842	10	54246	0.216984	65.6392	8.14988	3.7354	1.33604	0.91627	0.912288	0.930483	0.895043	0.897237	0.850929	0.878341	0.885346	0.859658	0.830264	0.90556	0.842237	0.859704	0.880314	0.880894	0.91121	0.846929	0.858626	0.827342	0.903403	1	0.891821	0.0656909
844	0	540254	2.16102	22.6779	0.849254	0.150051	0.0168099	0.881624	0.900808	0.922927	0.873567	0.89333	0.840744	0.862449	0.896824	0.884253	0.869057	0.896116	0.867378	0.853188	0.884887	0.881943	0.878472	0.856828	0.867038	0.85434	0.886266	1	0.883846	0.0688369
849	5	96314	0.385256	60.1911	5.45181	2.82459	0.728412	0.884176	0.902631	0.924066	0.874816	0.894543	0.841871	0.863151	0.898639	0.88605	0.869645	0.896287	0.866354	0.853017	0.884529	0.88198	0.87901	0.856874	0.86842	0.854424	0.88605	1	0.885092	0.0683798
850	6	61798	0.247192	61.4946	7.69678	3.07633	1.10852	0.886639	0.905312	0.924852	0.875506	0.89566	0.8437	0.863798	0.899341	0.886542	0.870789	0.896769	0.866047	0.853248	0.884276	0.881986	0.879325	0.856654	0.868086	0.852819	0.885328	1	0.886282	0.0680012
854	10	54426	0.217704	61.4858	7.69142	3.07488	1.10735	0.888537	0.906488	0.926083	0.877145	0.89629	0.84467	0.864715	0.899818	0.88759	0.870779	0.897402	0.867233	0.853103	0.88421	0.882354	0.879626	0.856998	0.868344	0.853168	0.885395	1	0.88731	0.0675547
856	0	551736	2.20694	22.7623	0.841688	0.151709	0.0167415	0.902416	0.910966	0.893418	0.895483	0.884317	0.859312	0.844723	0.870665	0.884779	0.837485	0.898407	0.853599	0.863142	0.884737	0.872407	0.888293	0.873913	0.877043	0.835395	0.873842	1	0.883961	0.0688793
861	5	96920	0.38768	63.7911	5.80698	3.36054	0.870673	0.904112	0.912361	0.896043	0.89709	0.88538	0.860467	0.845636	0.870739	0.885519	0.838269	0.899974	0.854297	0.864677	0.885648	0.872369	0.889693	0.874242	0.876243	0.837283	0.873927	1	0.885269	0.0686562
862	6	61994	0.247976	66.161	8.19463	3.8239	1.36213	0.905854	0.913508	0.898063	0.898547	0.887126	0.862204	0.847316	0.871649	0.886747	0.83921	0.899845	0.855873	0.865874	0.886174	0.873076	0.890038	0.873117	0.876577	0.837404	0.874222	1	0.886613	0.0680735
866	10	54513	0.218052	66.1483	8.19058	3.82163	1.36143	0.907728	0.914727	0.899639	0.899272	0.888073	0.863436	0.848284	0.871645	0.887247	0.840038	0.900427	0.856447	0.866059	0.886798	0.8737	0.890898	0.873471	0.877002	0.837892	0.874479	1	0.887647	0.0676855
868	0	602108	2.40843	22.8226	0.850461	0.152923	0.0170198	0.894635	0.902219	0.913736	0.889359	0.904226	0.85392	0.850556	0.876068	0.880899	0.847749	0.893087	0.870029	0.860591	0.861427	0.889877	0.877617	0.856036	0.871927	0.841787	0.876927	1	0.885104	0.0662629
873	5	100806	0.403224	64.714	5.87595	3.50741	0.906014	0.896529	0.903146	0.91504	0.891286	0.904713	0.854904	0.850475	0.877438	0.882879	0.848451	0.894029	0.870558	0.861075	0.862667	0.890542	0.877726	0.856288	0.872026	0.842728	0.876689	1	0.886216	0.06575
874	6	63963	0.255852	65.8236	8.28738	3.77128	1.36343	0.899278	0.904812	0.915592	0.89107	0.904718	0.855885	0.851774	0.878391	0.88441	0.849108	0.894275	0.872137	0.862186	0.863953	0.890616	0.877867	0.8563	0.87073	0.843191	0.877484	1	0.887263	0.0654317
878	10	56059	0.224236	65.8135	8.28543	3.76951	1.36223	0.901077	0.906393	0.916882	0.892604	0.905162	0.856856	0.852664	0.879181	0.885068	0.84948	0.895218	0.873713	0.863109	0.86384	0.890847	0.877495	0.856027	0.871207	0.84354	0.87721	1	0.888346	0.0650246
880	0	553621	2.21448	22.8363	0.845151	0.153189	0.0169246	0.911566	0.886573	0.898672	0.878416	0.903139	0.855995	0.857157	0.893324	0.891668	0.871613	0.890846	0.869153	0.845031	0.871258	0.876171	0.888507	0.830429	0.852019	0.865244	0.888449	1	0.885083	0.0649271
885	5	96596	0.386384	64.2817	5.79253	3.43667	0.881055	0.912786	0.887402	0.89967	0.879426	0.905301	0.85795	0.858183	0.894431	0.891585	0.873369	0.890322	0.868716	0.846029	0.873095	0.876744	0.888443	0.831054	0.851495	0.864927	0.887097	1	0.88609	0.0646873
886	6	61446	0.245784	66.5116	8.21981	3.88405	1.38198	0.914453	0.888805	0.900474	0.88079	0.905527	0.858819	0.858494	0.895241	0.892393	0.873645	0.891148	0.869243	0.847061	0.873808	0.877608	0.888512	0.830493	0.85139	0.865313	0.888243	1	0.887014	0.0643433
890	10	53954	0.215816	66.5004	8.21323	3.88186	1.37942	0.916271	0.890305	0.901833	0.882363	0.906087	0.859983	0.859325	0.895513	0.89214	0.874745	0.89138	0.868916	0.84762	0.87405	0.878257	0.889656	0.830457	0.851587	0.864811	0.887914	1	0.888024	0.0639674
892	0	548952	2.19581	22.9043	0.869016	0.154588	0.017508	0.92201	0.904632	0.921173	0.905741	0.891511	0.829921	0.858622	0.888987	0.868542	0.864067	0.920943	0.858693	0.837194	0.857658	0.888289	0.906886	0.852563	0.875	0.827546	0.866525	1	0.890424	0.0629108
897	5	96294	0.385176	63.2078	5.72442	3.26877	0.841739	0.924087	0.905898	0.921792	0.908468	0.892091	0.830872	0.859384	0.890523	0.869473	0.863569	0.922498	0.85861	0.837472	0.856985	0.888191	0.907087	0.85321	0.876524	0.826915	0.866939	1	0.891535	0.0623139
898	6	61654	0.246616	66.714	8.17803	3.9167	1.38115	0.92569	0.908376	0.923054	0.909	0.892335	0.831098	0.859766	0.891499	0.870017	0.864145	0.923265	0.85889	0.837569	0.856992	0.887745	0.908116	0.853383	0.876577	0.827148	0.866562	1	0.892469	0.0618017
902	10	54162	0.216648	66.6769	8.17936	3.91038	1.37877	0.927292	0.9105	0.92407	0.910509	0.893412	0.831598	0.861388	0.892065	0.87073	0.864813	0.924024	0.859376	0.83746	0.857834	0.887929	0.908367	0.853541	0.876712	0.826373	0.86689	1	0.893587	0.0613757
904	0	490488	1.96195	22.7881	0.871191	0.152266	0.0174082	0.89663	0.896023	0.905949	0.877515	0.862421	0.823188	0.857862	0.882193	0.864071	0.883145	0.910176	0.846236	0.880917	0.856721	0.862149	0.907043	0.836374	0.870162	0.840165	0.893519	1	0.878606	0.0644852
909	5	90945	0.36378	64.9488	5.87854	3.54509	0.914462	0.898461	0.898378	0.907598	0.878905	0.863984	0.825548	0.859025	0.883127	0.864621	0.883765	0.91099	0.846143	0.881472	0.857243	0.861587	0.906949	0.838622	0.869971	0.840464	0.893881	1	0.880006	0.0640416
910	6	58315	0.23326	66.3129	8.28885	3.85331	1.3861	0.89928	0.899366	0.909277	0.881591	0.865481	0.827626	0.859256	0.883924	0.864495	0.884215	0.911446	0.847578	0.881368	0.858304	0.861879	0.907142	0.839132	0.869973	0.841079	0.893912	1	0.88111	0.0637738
914	10	51184	0.204736	66.3125	8.29066	3.85329	1.38599	0.900535	0.900828	0.910509	0.882971	0.866775	0.829136	0.860142	0.884583	0.865583	0.885247	0.911789	0.847628	0.881408	0.85895	0.862115	0.907364	0.839178	0.870155	0.841757	0.893883	1	0.882168	0.0634608
916	0	589486	2.35794	22.7915	0.852276	0.152305	0.0169906	0.904795	0.909693	0.914894	0.893586	0.901909	0.831643	0.830615	0.882919	0.886337	0.850335	0.905512	0.850081	0.840496	0.856848	0.877922	0.876068	0.860213	0.864531	0.840174	0.865122	1	0.884709	0.0695194
921	5	100193	0.400772	59.1702	5.35392	2.68377	0.691782	0.907234	0.911396	0.916336	0.894798	0.903791	0.833112	0.831336	0.883809	0.888141	0.851891	0.906476	0.849156	0.842704	0.857735	0.87841	0.876284	0.862151	0.864277	0.840198	0.8655	1	0.886147	0.0690182
922	6	63571	0.254284	61.928	7.62187	3.13701	1.11283	0.909479	0.912822	0.917046	0.895023	0.905145	0.833525	0.83207	0.885018	0.889313	0.853188	0.906585	0.849184	0.844182	0.858827	0.878459	0.876186	0.861769	0.864199	0.840808	0.865001	1	0.887157	0.0685998
926	10	55869	0.223476	61.9082	7.61285	3.13378	1.11052	0.911122	0.914246	0.918586	0.896517	0.906791	0.834497	0.833879	0.885956	0.890413	0.853595	0.90697	0.849219	0.8452	0.859197	0.879164	0.876917	0.8619	0.864952	0.840681	0.865032	1	0.888384	0.0681489
928	0	536588	2.14635	22.6873	0.83479	0.150216	0.0164967	0.899033	0.899125	0.903544	0.884595	0.895864	0.854873	0.856831	0.873715	0.880615	0.880689	0.891495	0.877075	0.82549	0.882818	0.865289	0.862283	0.860296	0.852598	0.833686	0.879003	1	0.883529	0.0671772
933	5	96082	0.384328	61.6694	5.60012	3.03718	0.783071	0.900252	0.901147	0.90479	0.885837	0.896011	0.856274	0.857944	0.872895	0.881029	0.880727	0.89153	0.877698	0.824572	0.882751	0.866146	0.863231	0.860822	0.851908	0.832638	0.878255	1	0.884375	0.0670236
934	6	61369	0.245476	65.1826	8.01986	3.65538	1.29374	0.901318	0.903021	0.905066	0.886889	0.897432	0.857004	0.859229	0.874749	0.881324	0.881455	0.891892	0.877764	0.825433	0.883475	0.866961	0.863897	0.861787	0.85188	0.8338	0.878391	1	0.885373	0.0667683
938	10	53893	0.215572	65.1726	8.00805	3.65329	1.29157	0.90303	0.903847	0.906073	0.887852	0.898354	0.858497	0.86078	0.875411	0.882053	0.882424	0.891971	0.878908	0.825617	0.883965	0.867079	0.864194	0.861652	0.852235	0.833262	0.878454	1	0.886354	0.0664702
940	0	583313	2.33325	22.7716	0.848367	0.151904	0.0168878	0.909442	0.892195	0.882975	0.861999	0.91209	0.844884	0.835042	0.892181	0.887642	0.871047	0.900208	0.853015	0.871694	0.857441	0.881318	0.862394	0.866119	0.86943	0.851746	0.879798	1	0.880983	0.0666856
945	5	99448	0.397792	62.7761	5.68822	3.20265	0.82642	0.911406	0.893628	0.886066	0.864014	0.913281	0.845829	0.834979	0.893452	0.888419	0.871621	0.901677	0.853406	0.872134	0.857574	0.881506	0.862114	0.866217	0.869595	0.852239	0.880138	1	0.882337	0.0662039
946	6	63231	0.252924	63.3184	7.93027	3.35711	1.21019	0.913207	0.895067	0.886875	0.864204	0.913824	0.847954	0.835824	0.893786	0.889342	0.87246	0.902318	0.852849	0.87121	0.857261	0.882581	0.862575	0.867739	0.870507	0.85243	0.880185	1	0.883255	0.0657601
950	10	55484	0.221936	63.3217	7.91098	3.35688	1.20662	0.91466	0.8967	0.888058	0.865682	0.914137	0.848956	0.837331	0.894195	0.890716	0.872819	0.902639	0.85403	0.871287	0.857337	0.883471	0.863024	0.867962	0.871188	0.852507	0.880317	1	0.884303	0.0654622
952	0	551625	2.2065	22.822	0.857992	0.152923	0.0171667	0.908579	0.912526	0.912175	0.896965	0.888503	0.848077	0.853574	0.908159	0.857302	0.86988	0.904292	0.847373	0.853406	0.858962	0.867101	0.902995	0.873814	0.829762	0.845031	0.864041	1	0.888109	0.065472
957	5	96812	0.387248	63.4389	5.74836	3.30467	0.851004	0.91029	0.914349	0.913301	0.897285	0.889172	0.84898	0.853649	0.909402	0.858261	0.869624	0.905069	0.848149	0.854279	0.858654	0.868136	0.902765	0.875465	0.829701	0.846656	0.864092	1	0.889074	0.0650755
958	6	61847	0.247388	65.1563	8.14661	3.65598	1.31262	0.912308	0.915841	0.913917	0.898977	0.890286	0.851092	0.854795	0.909761	0.858118	0.870867	0.90681	0.848602	0.855571	0.860163	0.86849	0.903148	0.875281	0.82983	0.847309	0.863825	1	0.890294	0.0646631
962	10	54390	0.21756	65.1328	8.14897	3.65225	1.31211	0.9139	0.916915	0.914736	0.900313	0.891166	0.85217	0.855359	0.91037	0.858531	0.871824	0.907244	0.849255	0.85683	0.86082	0.868625	0.903052	0.87574	0.830254	0.847729	0.863872	1	0.891235	0.0643334
964	0	497023	1.98809	22.8237	0.86047	0.152959	0.017224	0.886139	0.905175	0.900387	0.854974	0.889652	0.836749	0.859061	0.886587	0.887728	0.861883	0.904056	0.842398	0.848747	0.863414	0.881701	0.904563	0.851204	0.88361	0.800882	0.866044	1	0.878271	0.0678654
969	5	91625	0.3665	64.5927	5.86184	3.48776	0.901521	0.88836	0.906821	0.900884	0.856584	0.890494	0.83875	0.861037	0.887007	0.888256	0.863187	0.905026	0.843995	0.848846	0.864366	0.88137	0.906046	0.852557	0.884458	0.801359	0.866516	1	0.87958	0.0676364
970	6	58900	0.2356	66.7379	8.31428	3.92648	1.40984	0.890272	0.908514	0.903031	0.859143	0.890569	0.840042	0.863701	0.886732	0.889355	0.863998	0.90539	0.844066	0.849406	0.863981	0.880942	0.906002	0.852699	0.884482	0.802547	0.866367	1	0.880889	0.0671767
974	10	51564	0.206256	66.708	8.32005	3.92159	1.40925	0.892105	0.909976	0.904517	0.860949	0.892522	0.841721	0.864353	0.887295	0.890272	0.864809	0.906097	0.844126	0.850215	0.864818	0.880663	0.906136	0.853105	0.884958	0.803099	0.866719	1	0.882163	0.0666779
976	0	542566	2.17026	22.8183	0.856053	0.152846	0.0171368	0.905481	0.910421	0.920271	0.854411	0.898417	0.844697	0.889982	0.863214	0.878369	0.875636	0.893328	0.836177	0.865772	0.857476	0.884635	0.868366	0.865447	0.855532	0.830771	0.892455	1	0.885526	0.0635552
981	5	95982	0.383928	61.1696	5.55335	2.96428	0.765822	0.907394	0.911702	0.921548	0.85515	0.899273	0.846086	0.891105	0.863428	0.879394	0.876545	0.894048	0.838048	0.865855	0.858625	0.885676	0.86946	0.864636	0.856645	0.831567	0.893418	1	0.886655	0.063053
982	6	61372	0.245488	62.797	7.80719	3.27309	1.17083	0.908989	0.913267	0.922546	0.856555	0.900207	0.848204	0.892435	0.864914	0.881501	0.878039	0.89417	0.838346	0.865859	0.858641	0.886267	0.870055	0.864694	0.856653	0.832008	0.893217	1	0.887889	0.0626218
986	10	54046	0.216184	62.814	7.78637	3.27491	1.16834	0.910669	0.914082	0.923926	0.858093	0.900788	0.848869	0.893054	0.866049	0.882322	0.878224	0.894627	0.839276	0.866447	0.858768	0.886541	0.871082	0.865383	0.85727	0.832643	0.893637	1	0.888868	0.0622486
988	0	567601	2.2704	22.789	0.854342	0.152259	0.0170432	0.91731	0.897557	0.893303	0.895024	0.888781	0.843002	0.839008	0.907473	0.902222	0.838849	0.883632	0.855459	0.868216	0.872668	0.873562	0.862073	0.886281	0.849228	0.838822	0.879425	1	0.884979	0.0677758
993	5	97610	0.39044	62.2834	5.62728	3.12773	0.804422	0.918958	0.899621	0.893786	0.897157	0.889238	0.843812	0.840544	0.908242	0.903268	0.839781	0.883921	0.856362	0.86841	0.871191	0.874736	0.863626	0.88701	0.849385	0.838413	0.879787	1	0.886103	0.067282
994	6	62463	0.249852	64.1439	7.96302	3.48693	1.24793	0.920921	0.901422	0.894962	0.899004	0.890687	0.844132	0.840962	0.908922	0.903335	0.840289	0.885548	0.857027	0.868274	0.8715	0.87559	0.863319	0.886917	0.84791	0.837832	0.879184	1	0.887196	0.0667401
998	10	54746	0.218984	64.1249	7.96703	3.4841	1.24797	0.922716	0.90308	0.896613	0.900933	0.891819	0.84513	0.841477	0.910003	0.903984	0.841066	0.88664	0.85735	0.868867	0.872045	0.876338	0.864301	0.88675	0.848592	0.837468	0.879078	1	0.888432	0.0662967
1000	0	726771	2.90708	22.864	0.854458	0.153756	0.0171588	0.913674	0.899619	0.909926	0.865043	0.903505	0.852892	0.849607	0.89379	0.858147	0.863562	0.888646	0.854624	0.834613	0.865718	0.843905	0.859379	0.844804	0.850194	0.825684	0.88108	1	0.882453	0.0622386
1005	5	107886	0.431544	64.8623	5.86502	3.53079	0.907996	0.914414	0.900729	0.910331	0.866025	0.904316	0.853558	0.850198	0.895061	0.85816	0.863638	0.889138	0.856409	0.835706	0.866609	0.845008	0.858962	0.84454	0.849077	0.82704	0.880884	1	0.883173	0.0619672
1006	6	67631	0.270524	66.455	8.28833	3.87721	1.39008	0.916148	0.902153	0.911261	0.86654	0.90531	0.854372	0.851222	0.895551	0.858748	0.864456	0.889326	0.855872	0.836414	0.866393	0.847126	0.859236	0.843681	0.848797	0.826448	0.880927	1	0.884061	0.0616458
1010	10	59107	0.236428	66.4359	8.27838	3.87358	1.38791	0.917692	0.90359	0.912235	0.868087	0.906466	0.855838	0.852598	0.896315	0.859264	0.865769	0.889666	0.856616	0.836644	0.866234	0.847886	0.859653	0.8438	0.8494	0.826653	0.880911	1	0.885172	0.0612725
1012	0	809840	3.23936	22.9417	0.852764	0.155315	0.0172363	0.900448	0.896703	0.911892	0.863509	0.911821	0.843972	0.843602	0.899522	0.864052	0.87304	0.893813	0.84495	0.86187	0.876681	0.855395	0.863333	0.859197	0.86975	0.83918	0.850404	1	0.882166	0.0670938
1017	5	111566	0.446264	61.5907	5.57138	3.02515	0.779448	0.901336	0.897635	0.912348	0.865447	0.912527	0.844912	0.845105	0.899284	0.86534	0.873622	0.893798	0.844738	0.863081	0.877297	0.855346	0.863946	0.858178	0.870158	0.838777	0.850532	1	0.882955	0.0667881
1018	6	69723	0.278892	62.0445	7.75974	3.15903	1.13732	0.903812	0.898878	0.913601	0.867877	0.914763	0.847045	0.846837	0.900277	0.865539	0.874783	0.894633	0.84551	0.863861	0.878232	0.855392	0.863976	0.859551	0.869978	0.838561	0.850042	1	0.884472	0.0662834
1022	10	61102	0.244408	62.0299	7.77027	3.15721	1.13764	0.905715	0.899676	0.914659	0.86971	0.915371	0.847665	0.848	0.901059	0.866502	0.875888	0.894881	0.846347	0.863687	0.878932	0.855897	0.863883	0.859972	0.87007	0.838647	0.850471	1	0.885484	0.0658337
1024	0	715312	2.86125	22.9902	0.878399	0.156335	0.0178314	0.901945	0.906628	0.891505	0.852961	0.904677	0.835975	0.865805	0.891359	0.875149	0.871107	0.902382	0.85164	0.875907	0.848536	0.857705	0.881998	0.875432	0.838534	0.805401	0.858664	1	0.880778	0.0681555
1029	5	106727	0.426908	63.0545	5.71364	3.24525	0.836995	0.903633	0.908214	0.892042	0.853987	0.905727	0.837637	0.867897	0.891714	0.875074	0.872197	0.903722	0.851762	0.877262	0.849129	0.860078	0.883132	0.87476	0.838321	0.806113	0.859361	1	0.881914	0.0675614
1030	6	67075	0.2683	64.2754	8.00602	3.50935	1.25993	0.905121	0.908915	0.893306	0.85543	0.905881	0.839404	0.869236	0.892777	0.875587	0.872598	0.904331	0.853433	0.87956	0.849706	0.85997	0.883697	0.87543	0.83839	0.805896	0.860089	1	0.882955	0.0671464
1034	10	58897	0.235588	64.2829	8.00957	3.51066	1.26046	0.906532	0.910462	0.894884	0.856716	0.906846	0.841333	0.870078	0.893467	0.875868	0.873525	0.904927	0.853821	0.880002	0.850459	0.860248	0.883891	0.874697	0.83899	0.80589	0.85967	1	0.884051	0.0667876
1036	0	649103	2.59641	22.8697	0.88659	0.15392	0.0178317	0.905749	0.910506	0.919387	0.875722	0.881388	0.864153	0.871784	0.873445	0.873352	0.889339	0.89379	0.837457	0.857236	0.884858	0.883934	0.870419	0.849938	0.885993	0.845089	0.87996	1	0.887801	0.0651188
1041	5	103680	0.41472	61.3945	5.55273	2.99644	0.771701	0.907354	0.911593	0.920496	0.877175	0.882875	0.86439	0.873187	0.874397	0.873722	0.889415	0.894507	0.838397	0.858039	0.884279	0.883951	0.870009	0.850858	0.885798	0.84524	0.880454	1	0.888784	0.0646373
1042	6	65291	0.261164	64.6459	7.93771	3.56571	1.26223	0.908479	0.913235	0.921827	0.878613	0.884379	0.865763	0.874761	0.875611	0.87473	0.890521	0.894488	0.839564	0.858725	0.884976	0.883437	0.87061	0.851105	0.886784	0.845331	0.880359	1	0.889972	0.0640613
1046	10	57556	0.230224	64.6474	7.92086	3.56528	1.25896	0.909697	0.914796	0.922302	0.880351	0.885555	0.867225	0.875834	0.876581	0.875652	0.891176	0.895111	0.839921	0.859528	0.884982	0.883844	0.8709	0.851258	0.887683	0.845733	0.880508	1	0.891016	0.0639203
1048	0	618664	2.47466	22.9014	0.889993	0.154562	0.0180125	0.901282	0.902702	0.905999	0.867235	0.882457	0.837493	0.853637	0.90133	0.869427	0.828013	0.862117	0.846893	0.878734	0.852042	0.872605	0.853508	0.865964	0.841647	0.819713	0.885774	1	0.878106	0.0657994
1053	5	101651	0.406604	64.6933	5.86978	3.50394	0.904337	0.903351	0.904408	0.906976	0.867891	0.882588	0.838241	0.854979	0.901993	0.86975	0.828974	0.861423	0.848511	0.879322	0.851728	0.872466	0.854512	0.865904	0.84161	0.8213	0.886445	1	0.879082	0.0655762
1054	6	64389	0.257556	66.1855	8.2709	3.83119	1.37841	0.90503	0.905892	0.90861	0.869061	0.885252	0.839103	0.855387	0.903213	0.870319	0.828993	0.861754	0.850797	0.879731	0.852063	0.872105	0.854579	0.866794	0.841968	0.82188	0.887636	1	0.880308	0.065125
1058	10	56344	0.225376	66.1718	8.27673	3.82911	1.37881	0.906538	0.907364	0.91007	0.870519	0.887202	0.840391	0.855885	0.904338	0.870669	0.829077	0.862079	0.851528	0.87973	0.852708	0.87279	0.854119	0.866596	0.842139	0.822466	0.887859	1	0.881418	0.064788
1060	0	592049	2.3682	23.0269	0.984318	0.157255	0.0203003	0.903638	0.923578	0.893033	0.849008	0.877639	0.871572	0.843896	0.899052	0.869396	0.851532	0.872207	0.829892	0.861522	0.880576	0.887844	0.871433	0.871764	0.876858	0.842612	0.877039	1	0.881352	0.0652016
1065	5	98417	0.393668	61.1731	5.57819	2.96543	0.77057	0.906104	0.924744	0.895389	0.851387	0.877897	0.872908	0.845118	0.899972	0.870068	0.853023	0.872293	0.830085	0.861752	0.882073	0.888185	0.871999	0.872161	0.877023	0.842512	0.876764	1	0.882722	0.0647702
1066	6	62561	0.250244	62.9943	7.84411	3.30449	1.18645	0.907882	0.925585	0.896685	0.852856	0.880109	0.87306	0.84599	0.900841	0.870638	0.853527	0.873987	0.830949	0.861399	0.881875	0.888237	0.871741	0.871693	0.876297	0.841946	0.87752	1	0.883747	0.0643384
1070	10	54881	0.219524	62.9643	7.84436	3.29998	1.18636	0.909632	0.926933	0.897915	0.854886	0.880952	0.874328	0.84716	0.901505	0.87113	0.854257	0.875376	0.830788	0.861582	0.88271	0.888686	0.872415	0.871467	0.876615	0.842368	0.878209	1	0.884897	0.0638984
1072	0	469320	1.87728	22.7337	0.872225	0.151188	0.0173485	0.903207	0.908245	0.915062	0.88146	0.905389	0.838626	0.825382	0.89844	0.88748	0.869845	0.890817	0.84668	0.857208	0.863536	0.826216	0.871615	0.853916	0.860858	0.818887	0.860831	1	0.883817	0.0659359
1077	5	89369	0.357476	63.1328	5.71323	3.25708	0.838409	0.904564	0.90946	0.916968	0.883947	0.904603	0.839536	0.827356	0.898936	0.889262	0.871001	0.890538	0.846334	0.855688	0.864002	0.826696	0.872422	0.85382	0.860936	0.819764	0.861524	1	0.884863	0.0654048
1078	6	57458	0.229832	64.6013	7.98865	3.56047	1.2681	0.906349	0.910891	0.91801	0.885673	0.905923	0.84091	0.828074	0.900162	0.889519	0.871402	0.890877	0.84614	0.855634	0.864205	0.826682	0.873342	0.854024	0.860759	0.819955	0.86263	1	0.885948	0.0647519
1082	10	50646	0.202584	64.5901	7.98928	3.55875	1.26876	0.907781	0.912639	0.919066	0.886714	0.906241	0.842376	0.829384	0.900683	0.890376	0.872211	0.891561	0.845595	0.856079	0.865073	0.827834	0.874186	0.853888	0.859959	0.820055	0.863158	1	0.886955	0.0643372
1084	0	585316	2.34126	22.7818	0.840483	0.152095	0.0167456	0.899194	0.902485	0.889486	0.855524	0.899225	0.839177	0.871521	0.892511	0.861324	0.880722	0.889119	0.852552	0.86316	0.865379	0.860934	0.867847	0.867054	0.852181	0.837361	0.847678	1	0.87955	0.0702911
1089	5	99764	0.399056	64.6583	5.85988	3.49813	0.903021	0.902179	0.90454	0.890737	0.857008	0.900821	0.840458	0.872654	0.893444	0.861709	0.881305	0.888647	0.854071	0.863613	0.864846	0.862495	0.867708	0.867913	0.852983	0.837316	0.847495	1	0.880965	0.0696322
1090	6	63486	0.253944	68.1187	8.3482	4.16823	1.47216	0.904002	0.906468	0.892252	0.859441	0.901718	0.842091	0.87409	0.894048	0.863395	0.881698	0.888629	0.854251	0.86386	0.864639	0.863025	0.869436	0.868924	0.853724	0.83746	0.846691	1	0.882317	0.0689029
1094	10	55659	0.222636	68.091	8.3375	4.16289	1.46987	0.905424	0.907463	0.894096	0.861523	0.902397	0.844059	0.875079	0.895004	0.865152	0.882526	0.889128	0.854794	0.863975	0.865089	0.863598	0.869931	0.869159	0.854336	0.837394	0.847437	1	0.883532	0.0683251
1096	0	563581	2.25432	22.7983	0.856068	0.152448	0.0170807	0.903405	0.919354	0.90174	0.874385	0.891653	0.84945	0.86969	0.907948	0.873037	0.873116	0.877447	0.841041	0.8551	0.878048	0.853009	0.875011	0.837719	0.855739	0.844981	0.829669	1	0.885307	0.0658613
1101	5	97636	0.390544	65.2866	5.90057	3.60014	0.925797	0.904549	0.921315	0.903458	0.877351	0.891818	0.85068	0.870739	0.908589	0.87435	0.873822	0.877919	0.841314	0.855335	0.878984	0.853691	0.875271	0.83904	0.85554	0.845395	0.829428	1	0.886546	0.0655146
1102	6	62410	0.24964	66.1044	8.2564	3.81695	1.37119	0.905985	0.922897	0.903757	0.87901	0.892277	0.852035	0.871743	0.908997	0.875445	0.875493	0.878481	0.843054	0.85701	0.879106	0.855432	0.876414	0.839625	0.855664	0.845642	0.829138	1	0.887636	0.0651541
1106	10	54745	0.21898	66.0847	8.26737	3.81408	1.37183	0.9078	0.924167	0.904594	0.880153	0.893862	0.853019	0.872482	0.909544	0.876573	0.876217	0.879432	0.844351	0.857613	0.879112	0.856005	0.876537	0.840141	0.856179	0.845968	0.829144	1	0.888716	0.0648286
1108	0	539582	2.15833	22.7217	0.836401	0.150898	0.0165874	0.908393	0.918005	0.915681	0.859246	0.876419	0.854959	0.866408	0.890434	0.880824	0.86535	0.879502	0.828733	0.871823	0.865691	0.856746	0.866066	0.87662	0.839089	0.800678	0.869049	1	0.884099	0.0663976
1113	5	96364	0.385456	61.6213	5.57586	3.02966	0.779939	0.909889	0.919399	0.916426	0.860762	0.878871	0.856871	0.866568	0.893394	0.882539	0.864981	0.880946	0.828136	0.872442	0.865754	0.857364	0.866916	0.876562	0.840464	0.801129	0.869002	1	0.885359	0.0660423
1114	6	61627	0.246508	63.2996	7.86448	3.3518	1.19872	0.911654	0.920903	0.916895	0.862211	0.879501	0.857562	0.867712	0.893683	0.882925	0.864045	0.881627	0.827738	0.872361	0.866682	0.85826	0.866666	0.877099	0.841238	0.802148	0.868621	1	0.886221	0.0656625
1118	10	54081	0.216324	63.2904	7.85188	3.34994	1.1969	0.913075	0.92183	0.918326	0.864361	0.88066	0.858647	0.868743	0.894529	0.884238	0.864684	0.88251	0.828073	0.872118	0.867634	0.858092	0.867014	0.877138	0.842153	0.802084	0.869427	1	0.887329	0.065174
1120	0	549834	2.19934	22.7322	0.851755	0.151129	0.0169038	0.897492	0.932803	0.908672	0.865999	0.886894	0.873003	0.855133	0.883074	0.859028	0.852318	0.871742	0.837652	0.857352	0.877242	0.866202	0.863321	0.872197	0.854389	0.810472	0.87507	1	0.884102	0.0627034
1125	5	96965	0.38786	64.0986	5.78934	3.40789	0.876134	0.899252	0.933904	0.91071	0.867844	0.888831	0.873676	0.855489	0.883561	0.861347	0.85404	0.871887	0.83822	0.857712	0.878116	0.865967	0.864348	0.872531	0.854422	0.809937	0.874558	1	0.885363	0.0622482
1126	6	61764	0.247056	67.8827	8.31368	4.12492	1.45384	0.902184	0.935043	0.911979	0.869455	0.890171	0.874749	0.856186	0.88469	0.862768	0.854535	0.872539	0.839559	0.858324	0.878416	0.867188	0.865132	0.873081	0.855175	0.809395	0.874441	1	0.886712	0.061779
1130	10	54429	0.217716	67.8636	8.33109	4.12227	1.45607	0.903379	0.935549	0.912583	0.870198	0.890986	0.875948	0.856869	0.884776	0.864052	0.855583	0.873036	0.840287	0.85866	0.878769	0.867497	0.865458	0.873413	0.855601	0.80978	0.875204	1	0.887459	0.0615117
1132	0	594008	2.37603	22.8468	0.84871	0.153404	0.0170112	0.917391	0.896246	0.916364	0.875822	0.896602	0.866442	0.845696	0.883869	0.88929	0.861588	0.882264	0.842678	0.857368	0.877438	0.844818	0.883827	0.841124	0.846569	0.80397	0.866063	1	0.885433	0.0647429
1137	5	99384	0.397536	59.516	5.37568	2.73064	0.701644	0.920425	0.897876	0.917995	0.876217	0.897006	0.867851	0.844925	0.883905	0.89048	0.86201	0.882823	0.843104	0.857935	0.878059	0.844653	0.883658	0.841388	0.845292	0.804415	0.866211	1	0.886498	0.0644053
1138	6	63359	0.253436	61.3224	7.62034	3.04875	1.09086	0.921037	0.898389	0.918859	0.878636	0.898089	0.869734	0.845618	0.884989	0.890607	0.863437	0.883142	0.843574	0.858678	0.879299	0.845436	0.884073	0.841349	0.845113	0.805284	0.866949	1	0.887447	0.064155
1142	10	55652	0.222608	61.3136	7.61598	3.04734	1.09002	0.92286	0.900525	0.92012	0.880166	0.899608	0.869987	0.846636	0.886114	0.891163	0.864192	0.884002	0.844175	0.859475	0.878782	0.845351	0.884191	0.841964	0.845504	0.805982	0.867354	1	0.888652	0.0635897
1144	0	589587	2.35835	22.8449	0.83672	0.153349	0.0167653	0.884054	0.909203	0.886459	0.874031	0.891313	0.821555	0.854758	0.912442	0.872571	0.894231	0.883217	0.852202	0.883196	0.856457	0.840452	0.873099	0.83604	0.860655	0.838543	0.852084	1	0.878299	0.0684192
1149	5	99687	0.398748	64.1893	5.80516	3.42256	0.88186	0.886269	0.91063	0.887488	0.875711	0.89306	0.823578	0.856075	0.911694	0.872737	0.89459	0.883074	0.852508	0.883134	0.857078	0.841379	0.874051	0.834953	0.860779	0.838826	0.852112	1	0.879451	0.067886
1150	6	63219	0.252876	66.3161	8.2011	3.85021	1.36975	0.887834	0.911886	0.889218	0.876793	0.893814	0.825235	0.856768	0.912329	0.872902	0.894992	0.883777	0.853027	0.883998	0.857084	0.842033	0.874136	0.834551	0.859979	0.839502	0.850259	1	0.880448	0.0676542
1154	10	55325	0.2213	66.2913	8.2063	3.84626	1.36989	0.890321	0.912942	0.890014	0.877858	0.894659	0.827049	0.857867	0.912671	0.873294	0.895581	0.883597	0.853782	0.884437	0.857189	0.841265	0.874343	0.835129	0.860063	0.839819	0.850357	1	0.881479	0.0672422
1156	0	610199	2.4408	22.8625	0.86242	0.153738	0.0173044	0.917284	0.912587	0.902449	0.878576	0.882633	0.842501	0.876478	0.900572	0.856984	0.867349	0.88477	0.848817	0.845711	0.855182	0.857986	0.881662	0.837381	0.86368	0.866894	0.835164	1	0.885143	0.0654737
1161	5	100850	0.4034	60.9016	5.50989	2.92519	0.75362	0.917873	0.91533	0.903565	0.879891	0.883927	0.844393	0.877348	0.901676	0.857313	0.868736	0.885022	0.850139	0.847229	0.854492	0.85879	0.88118	0.837918	0.863837	0.866629	0.835538	1	0.886314	0.0650215
1162	6	64029	0.256116	62.3907	7.75122	3.21016	1.15009	0.918607	0.916999	0.905176	0.88267	0.885802	0.846171	0.878336	0.902622	0.858228	0.869442	0.886122	0.850474	0.847881	0.854628	0.858439	0.881273	0.839213	0.863554	0.867037	0.837043	1	0.887606	0.0645891
1166	10	56239	0.224956	62.3936	7.74701	3.21042	1.14932	0.920153	0.918286	0.906222	0.884182	0.886982	0.847232	0.879505	0.903323	0.858763	0.869459	0.88604	0.851313	0.847899	0.854709	0.858906	0.880946	0.8398	0.864293	0.867556	0.837586	1	0.888601	0.0640921
1168	0	506951	2.0278	22.7771	0.869171	0.152045	0.0173416	0.911913	0.915516	0.906658	0.86567	0.886036	0.849122	0.874841	0.885224	0.857322	0.866381	0.876373	0.82553	0.858344	0.881819	0.837614	0.897101	0.875232	0.847005	0.798395	0.854985	1	0.883411	0.0654129
1173	5	92729	0.370916	65.2589	5.89	3.5954	0.924801	0.912697	0.916935	0.907828	0.866611	0.887985	0.850813	0.875627	0.885084	0.858227	0.867727	0.877573	0.826327	0.858388	0.881596	0.838616	0.898009	0.874376	0.847782	0.798828	0.854938	1	0.884417	0.0649223
1174	6	59674	0.238696	67.2105	8.34108	4.00854	1.4288	0.913664	0.918097	0.909718	0.868821	0.888687	0.850747	0.877711	0.885427	0.858975	0.869022	0.877945	0.825477	0.858431	0.88257	0.839528	0.898532	0.873923	0.847974	0.799025	0.85611	1	0.885435	0.0643196
1178	10	52384	0.209536	67.1791	8.33543	4.0029	1.4274	0.914669	0.919479	0.910793	0.870457	0.889985	0.851796	0.878875	0.885538	0.859795	0.86933	0.877892	0.826588	0.859098	0.883046	0.840085	0.898834	0.873931	0.847921	0.799567	0.856006	1	0.8864	0.0639218
1180	0	611903	2.44761	22.7959	0.850301	0.15239	0.0169794	0.917736	0.918821	0.928948	0.87001	0.914089	0.844002	0.873875	0.883821	0.871811	0.861925	0.885589	0.813771	0.893598	0.877075	0.853086	0.848573	0.878528	0.869633	0.806058	0.839788	1	0.890255	0.064623
1185	5	101699	0.406796	60.7053	5.49912	2.89728	0.746792	0.919537	0.920043	0.930938	0.870225	0.915407	0.844595	0.874109	0.88525	0.872418	0.862811	0.886661	0.815033	0.893185	0.877698	0.854325	0.849482	0.878298	0.869296	0.804851	0.84019	1	0.891298	0.0643768
1186	6	65040	0.26016	62.4045	7.73696	3.21163	1.14657	0.921018	0.922402	0.932019	0.872286	0.916597	0.845657	0.875008	0.887323	0.873601	0.863423	0.888092	0.816728	0.894188	0.877406	0.855689	0.849708	0.878575	0.870195	0.806196	0.84076	1	0.8927	0.0636842
1190	10	57174	0.228696	62.3889	7.73932	3.20942	1.14703	0.922482	0.923689	0.93281	0.874331	0.91741	0.847378	0.876342	0.88842	0.874427	0.864012	0.88904	0.817566	0.894594	0.877707	0.856517	0.849503	0.878607	0.870125	0.805471	0.840574	1	0.893807	0.0632601
1192	0	643788	2.57515	22.8443	0.857117	0.153366	0.0171768	0.913114	0.899354	0.920374	0.876879	0.887322	0.858871	0.838642	0.896213	0.86876	0.865335	0.878867	0.835276	0.870882	0.882224	0.860878	0.889403	0.868617	0.829649	0.832142	0.865299	1	0.884836	0.0633184
1197	5	103687	0.414748	61.2851	5.5386	2.98039	0.766431	0.91484	0.90101	0.921075	0.878128	0.887845	0.859505	0.83972	0.896578	0.869087	0.866599	0.879705	0.836021	0.871363	0.882854	0.860903	0.889446	0.868407	0.829786	0.833065	0.866926	1	0.885818	0.0627421
1198	6	65519	0.262076	60.8405	7.69476	2.98236	1.08436	0.91649	0.902891	0.922412	0.879607	0.888765	0.861208	0.8411	0.89716	0.869908	0.867168	0.880714	0.836559	0.872419	0.884316	0.860399	0.889269	0.869122	0.828966	0.833651	0.866947	1	0.887041	0.0621206
1202	10	57515	0.23006	60.8447	7.67679	2.98231	1.08174	0.917769	0.904442	0.923455	0.880466	0.889577	0.862479	0.841763	0.897966	0.870321	0.867235	0.881474	0.836321	0.872711	0.884482	0.860862	0.888725	0.869547	0.829079	0.833522	0.867191	1	0.887909	0.0616686
1204	0	651187	2.60475	22.8185	0.857381	0.152852	0.0171474	0.888435	0.906734	0.901606	0.864712	0.891245	0.869943	0.852678	0.871403	0.855465	0.893848	0.86844	0.846597	0.850229	0.870341	0.852314	0.865197	0.83715	0.859444	0.859554	0.86956	1	0.879047	0.0686063
1209	5	103789	0.415156	63.539	5.79899	3.32139	0.861711	0.890403	0.907707	0.903366	0.866715	0.891453	0.870338	0.854262	0.871205	0.856146	0.895018	0.869052	0.84705	0.851005	0.870073	0.854069	0.866624	0.838119	0.858935	0.858964	0.869967	1	0.880143	0.0683113
1210	6	65646	0.262584	66.5139	8.22068	3.88448	1.38202	0.892141	0.908882	0.904541	0.867798	0.892347	0.871066	0.854332	0.872117	0.856633	0.895637	0.869169	0.847447	0.852779	0.87051	0.854759	0.868156	0.839	0.858613	0.859733	0.870937	1	0.881121	0.0679255
1214	10	57656	0.230624	66.5101	8.22183	3.88393	1.3833	0.894486	0.910573	0.90622	0.869268	0.892691	0.872268	0.854603	0.873075	0.8573	0.896464	0.869857	0.848307	0.853068	0.870473	0.855236	0.867655	0.839696	0.85835	0.860864	0.870699	1	0.882304	0.0673761
1216	0	632607	2.53043	22.8228	0.845072	0.15292	0.0168964	0.89037	0.921604	0.914323	0.883255	0.875382	0.80948	0.853797	0.883902	0.864843	0.863576	0.869262	0.836995	0.847344	0.865552	0.832873	0.859767	0.843914	0.848803	0.82279	0.852973	1	0.877449	0.0654849
1221	5	102831	0.411324	64.1749	5.80835	3.42035	0.880704	0.892177	0.92372	0.916236	0.88289	0.876005	0.810621	0.85572	0.883673	0.866305	0.863144	0.869349	0.838376	0.848314	0.865833	0.833732	0.859021	0.844629	0.849223	0.822631	0.854134	1	0.878532	0.0650634
1222	6	64945	0.25978	65.9905	8.2055	3.79576	1.3562	0.893772	0.924967	0.917415	0.885126	0.877627	0.81218	0.855593	0.88354	0.867103	0.86457	0.870182	0.839356	0.849619	0.866941	0.833267	0.859227	0.845069	0.848803	0.822396	0.8547	1	0.879681	0.0642433
1226	10	56869	0.227476	65.9726	8.20346	3.79269	1.35529	0.895602	0.92626	0.918761	0.886423	0.878405	0.813616	0.856802	0.884014	0.86781	0.8649	0.870949	0.83964	0.850015	0.867274	0.833662	0.859581	0.845179	0.848793	0.822926	0.855325	1	0.880756	0.0638932
1228	0	576281	2.30512	22.8225	0.849487	0.15292	0.0169862	0.922455	0.900156	0.90372	0.874839	0.879503	0.838306	0.893347	0.850909	0.87318	0.864302	0.866449	0.854141	0.867249	0.857982	0.849396	0.889276	0.842544	0.867105	0.815914	0.832668	1	0.882315	0.0643891
1233	5	98429	0.393716	62.1443	5.60206	3.10658	0.796917	0.924082	0.901218	0.904652	0.876134	0.879644	0.839321	0.894228	0.851654	0.874646	0.864613	0.865914	0.854631	0.867448	0.857141	0.848221	0.888849	0.842115	0.867275	0.816771	0.831483	1	0.883109	0.0641148
1234	6	62645	0.25058	63.1635	7.86345	3.33084	1.19188	0.925054	0.902833	0.906449	0.877875	0.881531	0.841895	0.894996	0.85164	0.876048	0.865616	0.86643	0.855415	0.868721	0.857403	0.847737	0.888962	0.842845	0.867571	0.816777	0.831471	1	0.884369	0.0636075
1238	10	55053	0.220212	63.1459	7.88618	3.32899	1.19492	0.925844	0.904465	0.907335	0.87928	0.882604	0.843796	0.89571	0.851897	0.876955	0.866165	0.867382	0.856348	0.869462	0.857574	0.847701	0.889043	0.843142	0.868481	0.817966	0.831145	1	0.885356	0.0633581
1240	0	525511	2.10204	22.7442	0.859832	0.151377	0.0171092	0.913632	0.922205	0.899446	0.880174	0.881596	0.823118	0.875925	0.887826	0.859027	0.871454	0.875748	0.826272	0.897059	0.853084	0.849246	0.855365	0.866839	0.855832	0.847347	0.839109	1	0.883628	0.0625161
1245	5	94753	0.379012	63.6863	5.76171	3.34308	0.860188	0.91595	0.92262	0.90099	0.881175	0.882589	0.824977	0.877408	0.888806	0.860168	0.872046	0.876051	0.826845	0.896943	0.85258	0.849868	0.855118	0.867012	0.856337	0.846765	0.837921	1	0.884714	0.0621842
1246	6	60545	0.24218	67.1959	8.25279	4.00247	1.4145	0.918416	0.92371	0.902511	0.882864	0.882856	0.825626	0.878082	0.888926	0.861153	0.873301	0.876844	0.827641	0.898547	0.852226	0.85007	0.855389	0.866521	0.856115	0.848311	0.837171	1	0.885827	0.0617978
1250	10	53141	0.212564	67.1781	8.24575	3.99907	1.41202	0.919836	0.924446	0.903351	0.884421	0.884082	0.82744	0.878615	0.889059	0.862554	0.873384	0.876677	0.828118	0.898638	0.85244	0.850144	0.856175	0.86645	0.856015	0.848093	0.83715	1	0.886717	0.0613347
1252	0	660854	2.64342	22.7503	0.841743	0.151472	0.016723	0.902355	0.910255	0.927664	0.858615	0.884748	0.856779	0.871999	0.884984	0.877224	0.873312	0.883243	0.822752	0.878021	0.874943	0.869265	0.874141	0.879118	0.853609	0.837375	0.88734	1	0.885834	0.0617918
1257	5	104615	0.41846	62.3058	5.62756	3.13101	0.803924	0.90293	0.910873	0.929762	0.86003	0.886861	0.858266	0.873866	0.885351	0.877871	0.876103	0.882483	0.822893	0.878168	0.876222	0.869364	0.873331	0.879009	0.854887	0.837949	0.885987	1	0.8869	0.0613758
1258	6	66004	0.264016	64.957	8.00093	3.61809	1.28284	0.903748	0.911513	0.931345	0.861274	0.887628	0.860304	0.874515	0.885833	0.877742	0.877477	0.88253	0.823533	0.878129	0.876682	0.86944	0.873811	0.879113	0.854312	0.838131	0.886234	1	0.887737	0.061194
1262	10	58040	0.23216	64.9276	7.99259	3.613	1.28032	0.905324	0.913137	0.932409	0.86231	0.888697	0.861759	0.875637	0.886113	0.877895	0.877757	0.883348	0.823871	0.878472	0.877498	0.869443	0.874268	0.879497	0.854014	0.837517	0.88694	1	0.888741	0.0608205
1264	0	638566	2.55426	22.8121	0.851799	0.152715	0.0170206	0.900048	0.92206	0.916417	0.888493	0.87845	0.865607	0.844211	0.891478	0.861985	0.884139	0.867228	0.835918	0.860672	0.878784	0.857584	0.889009	0.854999	0.831357	0.837086	0.877801	1	0.885944	0.0659827
1269	5	102843	0.411372	60.6759	5.49584	2.89306	0.745339	0.902346	0.922965	0.918157	0.889574	0.879593	0.866953	0.845634	0.892248	0.862523	0.885301	0.866802	0.835993	0.861605	0.879219	0.8586	0.88885	0.856427	0.831243	0.836391	0.878212	1	0.887113	0.065484
1270	6	64984	0.259936	64.1559	7.8919	3.48611	1.23624	0.904684	0.924258	0.918657	0.891266	0.880855	0.868298	0.847586	0.892997	0.863743	0.886464	0.86776	0.836883	0.862189	0.878439	0.858658	0.88908	0.855941	0.830681	0.836991	0.878455	1	0.888332	0.0649615
1274	10	57030	0.22812	64.1538	7.88627	3.48552	1.23435	0.906146	0.925443	0.919832	0.891995	0.882106	0.869437	0.849106	0.89353	0.864913	0.887419	0.868061	0.837322	0.863221	0.878397	0.858986	0.889479	0.855988	0.830396	0.837761	0.879344	1	0.889348	0.0645262
1276	0	703464	2.81386	22.8008	0.843313	0.152479	0.016839	0.925668	0.917509	0.913592	0.864912	0.873276	0.841779	0.858037	0.874487	0.861265	0.900371	0.874018	0.847929	0.868288	0.872397	0.861416	0.874141	0.836126	0.858376	0.830347	0.849455	1	0.885288	0.0629209
1281	5	106836	0.427344	63.1931	5.69616	3.2658	0.83764	0.926766	0.91977	0.913742	0.866833	0.87463	0.842647	0.859589	0.874481	0.861933	0.90141	0.874719	0.848375	0.868265	0.872875	0.861564	0.874906	0.835435	0.857651	0.830605	0.849058	1	0.886301	0.0623502
1282	6	66981	0.267924	65.0714	8.07074	3.63926	1.29728	0.927651	0.921321	0.914535	0.868605	0.875412	0.844068	0.861229	0.875554	0.863648	0.90201	0.874987	0.847972	0.868926	0.873382	0.861931	0.874569	0.834759	0.857736	0.829504	0.849039	1	0.887298	0.0620109
1286	10	58791	0.235164	65.0407	8.08027	3.63464	1.2974	0.929045	0.922437	0.91548	0.869521	0.876308	0.845274	0.861901	0.876563	0.864911	0.902298	0.87527	0.848097	0.869538	0.873135	0.861543	0.87396	0.834226	0.858065	0.829727	0.849339	1	0.888153	0.061578
1288	0	766012	3.06405	22.9119	0.870899	0.154744	0.0175486	0.919392	0.925914	0.916933	0.876302	0.882502	0.832497	0.847622	0.878458	0.857927	0.88092	0.869018	0.850858	0.85363	0.849628	0.862352	0.877489	0.837721	0.865822	0.838037	0.835326	1	0.884872	0.0647099
1293	5	110555	0.44222	61.7906	5.60975	3.05505	0.788817	0.920415	0.928669	0.917408	0.87707	0.883945	0.832947	0.849541	0.877907	0.858527	0.88081	0.869997	0.851436	0.854036	0.850269	0.862978	0.877143	0.838171	0.866668	0.837714	0.836335	1	0.885847	0.0644223
1294	6	69056	0.276224	65.1211	8.00895	3.64489	1.28822	0.92181	0.930013	0.919066	0.879192	0.88476	0.83328	0.851128	0.879142	0.859744	0.881422	0.870424	0.853438	0.854451	0.850585	0.863987	0.877426	0.83858	0.867035	0.837451	0.837031	1	0.887045	0.0637942
1298	10	60621	0.242484	65.1087	8.00847	3.64287	1.28779	0.923145	0.931121	0.92025	0.881501	0.885518	0.834051	0.852543	0.880347	0.861005	0.882128	0.871101	0.853953	0.854588	0.850984	0.86437	0.877666	0.838521	0.867744	0.837532	0.836682	1	0.888132	0.0634185
1300	0	719700	2.8788	22.9308	0.866604	0.155118	0.0175226	0.91687	0.918672	0.910661	0.900693	0.865909	0.81701	0.862957	0.897455	0.852824	0.868263	0.87115	0.837538	0.859698	0.832992	0.834744	0.869051	0.861915	0.841048	0.817511	0.839779	1	0.882705	0.0632957
1305	5	107872	0.431488	65.5422	5.93632	3.6428	0.939297	0.917944	0.920929	0.911446	0.902375	0.867964	0.818104	0.863635	0.897555	0.852979	0.868432	0.870573	0.838179	0.860631	0.833594	0.834378	0.87087	0.86191	0.842234	0.817784	0.837859	1	0.883745	0.0629689
1306	6	67690	0.27076	65.2726	8.20623	3.67746	1.3313	0.920298	0.921923	0.912964	0.904609	0.870165	0.819973	0.864035	0.89771	0.853486	0.867942	0.870476	0.839097	0.861841	0.83454	0.834555	0.871827	0.861634	0.844778	0.818193	0.838115	1	0.885053	0.0621827
1310	10	59335	0.23734	65.2413	8.217	3.67277	1.33212	0.922204	0.923224	0.913904	0.905477	0.871577	0.820207	0.864861	0.898197	0.854344	0.86824	0.870945	0.839252	0.862029	0.83428	0.834322	0.872116	0.86192	0.845521	0.817983	0.838131	1	0.885962	0.0617416
1312	0	655536	2.62214	22.9315	0.868825	0.155134	0.0175357	0.913601	0.904953	0.915402	0.87042	0.90115	0.84027	0.862204	0.8898	0.86584	0.864173	0.88941	0.84867	0.861953	0.851822	0.838423	0.864727	0.855627	0.841257	0.801747	0.842914	1	0.883754	0.0653825
1317	5	103620	0.41448	62.7183	5.66021	3.19325	0.820355	0.915012	0.906075	0.915745	0.871535	0.902046	0.8417	0.863501	0.890489	0.864645	0.864572	0.888767	0.849175	0.86215	0.85236	0.839177	0.864606	0.855472	0.840957	0.802128	0.843317	1	0.884513	0.0651271
1318	6	65353	0.261412	64.9308	8.017	3.61452	1.28531	0.916438	0.907334	0.9179	0.87188	0.903141	0.843389	0.864008	0.892981	0.866058	0.866089	0.889217	0.848148	0.861445	0.85231	0.840803	0.864559	0.855638	0.841117	0.802687	0.842808	1	0.885632	0.0646734
1322	10	57540	0.23016	64.9045	8.02981	3.61075	1.28587	0.917379	0.908681	0.918778	0.87341	0.904605	0.844534	0.864885	0.893248	0.867171	0.866945	0.889416	0.848271	0.861913	0.85239	0.841545	0.865198	0.855553	0.841354	0.804171	0.84277	1	0.886585	0.0642232
1324	0	601046	2.40418	22.9457	0.898624	0.155467	0.0181892	0.899138	0.910038	0.91837	0.863342	0.872873	0.831952	0.840188	0.920154	0.877415	0.884624	0.87453	0.832299	0.888261	0.886436	0.841485	0.878827	0.854258	0.840925	0.827682	0.878968	1	0.881843	0.0651047
1329	5	100065	0.40026	62.4024	5.65573	3.14607	0.811473	0.901349	0.910938	0.918488	0.865243	0.873352	0.8315	0.841623	0.921386	0.877954	0.884835	0.874582	0.832609	0.888847	0.885569	0.841918	0.879578	0.853715	0.841083	0.828576	0.880248	1	0.882699	0.0647529
1330	6	63456	0.253824	64.1783	7.9789	3.4929	1.24967	0.902594	0.91242	0.920094	0.865994	0.874913	0.833168	0.843364	0.921883	0.879263	0.884637	0.875008	0.833097	0.888797	0.886055	0.842576	0.879263	0.853757	0.841804	0.829	0.881107	1	0.883797	0.0645125
1334	10	55823	0.223292	64.1893	7.96132	3.49399	1.24763	0.903821	0.913817	0.920597	0.86708	0.87601	0.83454	0.843747	0.922209	0.880784	0.885549	0.875535	0.833223	0.889526	0.886418	0.842834	0.879172	0.854639	0.841813	0.828709	0.880927	1	0.884691	0.0642115
1336	0	556521	2.22608	22.772	0.848556	0.151914	0.0169155	0.917822	0.907549	0.903671	0.897949	0.867154	0.866169	0.848926	0.882335	0.86942	0.900552	0.861118	0.849196	0.849887	0.851962	0.859897	0.860091	0.840161	0.851665	0.834848	0.863101	1	0.884949	0.0672841
1341	5	97225	0.3889	62.9002	5.71283	3.22193	0.832378	0.918905	0.90901	0.905919	0.899265	0.868887	0.868295	0.850527	0.883266	0.869709	0.902191	0.86308	0.850054	0.850054	0.852178	0.86071	0.859079	0.840648	0.852173	0.834924	0.862741	1	0.88627	0.0665489
1342	6	62039	0.248156	64.819	8.06918	3.59836	1.28624	0.921106	0.910645	0.907252	0.899096	0.871	0.870662	0.849417	0.88371	0.871484	0.902763	0.863586	0.851118	0.850562	0.852609	0.860805	0.858839	0.841519	0.852907	0.835491	0.862925	1	0.887411	0.0660506
1346	10	54574	0.218296	64.817	8.05529	3.59746	1.28304	0.922289	0.912211	0.907694	0.899348	0.871999	0.872247	0.850268	0.884643	0.873007	0.903287	0.864468	0.85144	0.850515	0.852824	0.860456	0.859237	0.841426	0.853905	0.83581	0.862847	1	0.888284	0.0656434
1348	0	663986	2.65594	22.8839	0.855708	0.154158	0.0172081	0.91167	0.91697	0.904046	0.892066	0.867637	0.856205	0.854772	0.907789	0.837557	0.871297	0.865872	0.850668	0.848661	0.862944	0.851846	0.862206	0.849584	0.846399	0.831255	0.859615	1	0.883496	0.0650371
1353	5	103766	0.415064	61.743	5.59078	3.04766	0.785034	0.913358	0.917328	0.905186	0.893992	0.86829	0.857762	0.854678	0.907373	0.838319	0.872357	0.866584	0.851854	0.849334	0.863096	0.851873	0.862672	0.849021	0.846342	0.831477	0.859699	1	0.884378	0.0646349
1354	6	65390	0.26156	64.2805	7.94618	3.50776	1.24716	0.915798	0.918665	0.907486	0.895343	0.869651	0.858832	0.8551	0.907654	0.83954	0.873994	0.866998	0.852875	0.84948	0.863083	0.853464	0.863381	0.849472	0.846987	0.831511	0.860277	1	0.885723	0.0642484
1358	10	57486	0.229944	64.2531	7.95503	3.50373	1.24708	0.917493	0.919546	0.909343	0.896618	0.87149	0.859748	0.8568	0.907925	0.840996	0.874804	0.867194	0.853164	0.849798	0.863254	0.854652	0.863697	0.849685	0.847276	0.831759	0.860209	1	0.886886	0.0638194
1360	0	715132	2.86053	22.889	0.856045	0.154261	0.0172175	0.924915	0.922604	0.916382	0.882703	0.86722	0.835833	0.856736	0.905006	0.86421	0.859378	0.858676	0.847967	0.849394	0.838892	0.85192	0.868307	0.852642	0.844494	0.819122	0.841986	1	0.884917	0.0633426
1365	5	107597	0.430388	63.8181	5.77811	3.36395	0.867223	0.926494	0.92424	0.916982	0.884495	0.868156	0.83737	0.859476	0.905476	0.865782	0.860428	0.859541	0.84731	0.850107	0.839159	0.85211	0.868296	0.853156	0.845395	0.819038	0.841655	1	0.886115	0.0628572
1366	6	67645	0.27058	65.3442	8.13349	3.68634	1.3229	0.927607	0.925915	0.917732	0.885845	0.869177	0.837963	0.859761	0.904945	0.866036	0.861645	0.8603	0.84888	0.850418	0.839996	0.852036	0.868276	0.852842	0.846005	0.819913	0.842028	1	0.886975	0.0625998
1370	10	59110	0.23644	65.3239	8.13287	3.68299	1.32229	0.928794	0.927009	0.919168	0.887963	0.870276	0.838784	0.861174	0.90494	0.867019	0.862291	0.861132	0.849281	0.85115	0.840391	0.852639	0.868702	0.8534	0.846549	0.81992	0.842903	1	0.888041	0.062196
1372	0	683972	2.73589	22.88	0.860757	0.154086	0.0172942	0.912087	0.901644	0.922491	0.857443	0.890748	0.840995	0.871169	0.889672	0.85873	0.867918	0.887957	0.832617	0.841881	0.842284	0.857809	0.876621	0.833094	0.847016	0.795209	0.828519	1	0.881168	0.0655512
1377	5	105681	0.422724	62.0689	5.62971	3.09621	0.798734	0.913939	0.903762	0.924125	0.858324	0.892218	0.841793	0.871827	0.890609	0.85926	0.869196	0.887695	0.83287	0.84166	0.843382	0.857865	0.875711	0.832903	0.846813	0.795124	0.829435	1	0.882305	0.0650445
1378	6	66441	0.265764	63.8408	7.957	3.43907	1.23325	0.914593	0.905488	0.925332	0.859936	0.892461	0.842537	0.872955	0.890941	0.860214	0.868643	0.887727	0.832912	0.841604	0.843448	0.857896	0.876176	0.833273	0.847015	0.795495	0.83024	1	0.883104	0.0647721
1382	10	58343	0.233372	63.8383	7.94625	3.43828	1.23125	0.915911	0.906356	0.926238	0.861286	0.893338	0.843546	0.873584	0.891452	0.860086	0.868562	0.888967	0.833802	0.842578	0.844094	0.857789	0.876583	0.83375	0.847274	0.795725	0.831094	1	0.883953	0.0645083
1384	0	568243	2.27297	22.8017	0.873141	0.15254	0.0174521	0.921317	0.895569	0.914933	0.874003	0.874602	0.827927	0.860784	0.879584	0.860191	0.862964	0.876604	0.840518	0.831217	0.874382	0.849945	0.853716	0.850213	0.833295	0.796686	0.843945	1	0.879001	0.0662106
1389	5	97714	0.390856	63.9569	5.80328	3.38616	0.873775	0.922585	0.897338	0.915744	0.876154	0.876655	0.829088	0.862512	0.881455	0.861018	0.862747	0.876031	0.84077	0.832537	0.874542	0.850047	0.852733	0.850078	0.83354	0.796431	0.844731	1	0.880187	0.0660146
1390	6	62040	0.24816	66.4307	8.25685	3.87189	1.38518	0.923799	0.897945	0.916659	0.877869	0.878232	0.831133	0.863798	0.882681	0.861267	0.862871	0.876257	0.841973	0.831665	0.873702	0.85021	0.852466	0.85058	0.833889	0.797042	0.845438	1	0.881149	0.065485
1394	10	54440	0.21776	66.3947	8.26005	3.86597	1.38503	0.925395	0.899486	0.917359	0.879418	0.879335	0.833312	0.864888	0.883679	0.862004	0.863483	0.876699	0.842744	0.832678	0.873301	0.850992	0.852691	0.85079	0.833955	0.796785	0.84561	1	0.882282	0.0651166
1396	0	556039	2.22416	22.8002	0.859324	0.15249	0.0171826	0.897376	0.890017	0.907489	0.891984	0.861526	0.845975	0.860576	0.890077	0.861559	0.874725	0.869836	0.847626	0.847109	0.882183	0.853018	0.871649	0.835422	0.841014	0.845407	0.848405	1	0.878162	0.0715494
1401	5	97057	0.388228	64.0976	5.83965	3.40912	0.883616	0.898838	0.892105	0.908492	0.892676	0.862488	0.847481	0.861128	0.890466	0.863034	0.875259	0.871076	0.846956	0.847883	0.882183	0.853962	0.870756	0.834195	0.840748	0.845555	0.84745	1	0.879151	0.0710385
1402	6	62055	0.24822	67.4924	8.32546	4.05695	1.43919	0.900846	0.893401	0.909951	0.892966	0.864016	0.849029	0.860946	0.891379	0.863903	0.876134	0.872782	0.847168	0.848239	0.883458	0.853823	0.871791	0.8348	0.840641	0.846024	0.849311	1	0.88027	0.070732
1406	10	54383	0.217532	67.4413	8.3247	4.04798	1.43599	0.90349	0.89505	0.911756	0.893717	0.865454	0.850753	0.861391	0.892935	0.865068	0.876873	0.873196	0.847783	0.849723	0.883668	0.854624	0.872184	0.834388	0.840897	0.846487	0.84885	1	0.881642	0.0702418
1408	0	639245	2.55698	22.8251	0.843056	0.152962	0.0168598	0.906322	0.903794	0.925081	0.902598	0.858869	0.875177	0.856223	0.891984	0.839024	0.882535	0.847136	0.851095	0.853669	0.885198	0.841846	0.873954	0.867886	0.855532	0.838284	0.872841	1	0.88521	0.0630741
1413	5	103172	0.412688	64.5413	5.85458	3.47937	0.897945	0.908565	0.904562	0.925731	0.902318	0.859565	0.876265	0.855571	0.892558	0.840659	0.883718	0.8468	0.850643	0.853536	0.884925	0.842137	0.873449	0.868496	0.855649	0.838992	0.872451	1	0.885897	0.0628945
1414	6	65042	0.260168	65.5862	8.19153	3.72824	1.33915	0.910212	0.905699	0.926663	0.903462	0.860406	0.877456	0.856062	0.892631	0.841126	0.884352	0.846814	0.851473	0.854002	0.885559	0.843086	0.873689	0.869561	0.856731	0.83975	0.871791	1	0.886815	0.062519
1418	10	57079	0.228316	65.5639	8.17891	3.7241	1.3371	0.911675	0.906735	0.927574	0.904737	0.861017	0.878598	0.856848	0.894199	0.841886	0.885124	0.84765	0.851986	0.853939	0.885606	0.843611	0.874244	0.869742	0.856357	0.83889	0.871765	1	0.887746	0.062262
1420	0	745065	2.98026	22.9014	0.857038	0.15451	0.0172615	0.915183	0.918351	0.91948	0.890116	0.881489	0.849021	0.877853	0.893828	0.869324	0.886106	0.861561	0.856199	0.876107	0.852848	0.843075	0.852013	0.850513	0.843879	0.820325	0.859408	1	0.888949	0.0634553
1425	5	108768	0.435072	61.4715	5.54722	3.00734	0.772225	0.916363	0.919554	0.920432	0.891264	0.881955	0.850236	0.877795	0.894413	0.870812	0.887582	0.862832	0.857872	0.876696	0.852604	0.844582	0.852714	0.849951	0.845143	0.819032	0.860405	1	0.889893	0.063171
1426	6	68457	0.273828	64.849	7.9894	3.60028	1.27813	0.91789	0.920578	0.921133	0.892107	0.883737	0.85228	0.878245	0.894583	0.872234	0.888733	0.863863	0.857516	0.876733	0.853251	0.84472	0.853485	0.849321	0.844698	0.818492	0.860628	1	0.890863	0.0629018
1430	10	60015	0.24006	64.8482	7.97568	3.59962	1.27562	0.919229	0.922086	0.922086	0.893435	0.885212	0.853128	0.879388	0.895559	0.872182	0.889869	0.863842	0.858269	0.877456	0.853353	0.845064	0.853503	0.849738	0.84468	0.81832	0.860243	1	0.891861	0.0625548
1432	0	773289	3.09316	22.9305	0.863551	0.155107	0.0174325	0.929499	0.899454	0.917096	0.86331	0.887201	0.838893	0.861816	0.916141	0.853225	0.8818	0.85819	0.840064	0.832784	0.852495	0.860849	0.847593	0.855506	0.844579	0.79671	0.835789	1	0.883242	0.0636766
1437	5	110260	0.44104	63.6908	5.76481	3.34386	0.860578	0.930437	0.901519	0.918348	0.863994	0.888083	0.839625	0.864362	0.91711	0.854975	0.882813	0.859051	0.840563	0.833163	0.852675	0.861813	0.847198	0.854839	0.844785	0.79635	0.836876	1	0.884344	0.0635825
1438	6	68863	0.275452	66.0514	8.2022	3.80584	1.35855	0.932133	0.902843	0.919703	0.865421	0.889825	0.841802	0.866416	0.917227	0.856185	0.882731	0.859838	0.841235	0.83433	0.85294	0.862277	0.847944	0.855467	0.844859	0.796589	0.837249	1	0.885623	0.063233
1442	10	60334	0.241336	66.0576	8.2199	3.80758	1.3611	0.933404	0.904067	0.920542	0.867372	0.891786	0.843016	0.867247	0.917675	0.856781	0.883068	0.860071	0.841234	0.835408	0.853441	0.863054	0.847366	0.854402	0.84527	0.796491	0.837339	1	0.88663	0.0628889
1444	0	689824	2.7593	22.8995	0.864065	0.154483	0.0173929	0.914061	0.881357	0.90526	0.896062	0.844108	0.838617	0.854374	0.872051	0.828375	0.869328	0.875697	0.818032	0.847889	0.865334	0.828543	0.863359	0.828862	0.855338	0.798829	0.83088	1	0.872707	0.068183
1449	5	105744	0.422976	61.3108	5.57545	2.98499	0.772239	0.915144	0.883398	0.906841	0.897025	0.845457	0.841433	0.854923	0.871804	0.828974	0.869983	0.876778	0.817507	0.848218	0.866489	0.828359	0.861477	0.828917	0.855614	0.798452	0.831518	1	0.873786	0.0678894
1450	6	66455	0.26582	63.9464	7.90811	3.45381	1.23111	0.916455	0.885765	0.907704	0.898112	0.846844	0.842382	0.856301	0.871793	0.830163	0.870032	0.877662	0.81723	0.848514	0.866459	0.828892	0.861703	0.828358	0.855948	0.800564	0.83218	1	0.874849	0.0673627
1454	10	58090	0.23236	63.9243	7.91383	3.45057	1.23141	0.918196	0.887907	0.908814	0.899914	0.848081	0.844121	0.857514	0.8725	0.831417	0.870554	0.877836	0.818144	0.849509	0.866922	0.829523	0.861224	0.828886	0.855819	0.80105	0.832837	1	0.876152	0.0668588
1456	0	639326	2.5573	22.9146	0.886859	0.154823	0.0179162	0.90945	0.904315	0.92062	0.898647	0.86038	0.849525	0.873995	0.914231	0.849851	0.867333	0.870202	0.832761	0.859407	0.867079	0.855017	0.874241	0.853044	0.844371	0.81196	0.850852	1	0.884796	0.0656392
1461	5	102625	0.4105	63.9164	5.7564	3.3786	0.866356	0.91163	0.905998	0.92134	0.899576	0.861778	0.850524	0.874397	0.915104	0.850085	0.867752	0.870329	0.832838	0.860219	0.867123	0.855683	0.873681	0.852229	0.844224	0.81315	0.851615	1	0.885805	0.0652883
1462	6	64823	0.259292	64.2876	8.06574	3.51357	1.2698	0.91304	0.907641	0.922057	0.900197	0.863266	0.851434	0.875893	0.915794	0.850825	0.868727	0.871211	0.832737	0.860698	0.867485	0.856424	0.872923	0.85293	0.844384	0.811957	0.851781	1	0.88678	0.0649034
1466	10	56953	0.227812	64.2813	8.0744	3.51292	1.27113	0.914245	0.908863	0.922831	0.900962	0.863835	0.852132	0.876565	0.915983	0.851386	0.86934	0.871464	0.833687	0.861763	0.867759	0.856645	0.873273	0.852756	0.845004	0.81152	0.851931	1	0.887536	0.0646777
1468	0	712161	2.84864	22.9026	0.874038	0.154561	0.017629	0.914018	0.896917	0.927598	0.903998	0.867993	0.827122	0.867201	0.891273	0.849743	0.88919	0.845621	0.858439	0.850159	0.866701	0.854364	0.876539	0.881274	0.851169	0.826357	0.840198	1	0.88431	0.0643457
1473	5	106918	0.427672	60.9818	5.5395	2.93725	0.758896	0.916081	0.898642	0.928361	0.905212	0.870195	0.829196	0.868264	0.892656	0.850063	0.88956	0.84656	0.859345	0.851774	0.868399	0.854697	0.876966	0.880357	0.852013	0.826021	0.840429	1	0.885649	0.0638607
1474	6	67195	0.26878	61.7794	7.74189	3.11943	1.12534	0.917114	0.900699	0.928938	0.907404	0.87124	0.830181	0.868242	0.893258	0.850897	0.890825	0.846745	0.860399	0.851231	0.86845	0.854111	0.877007	0.881189	0.851656	0.826096	0.839817	1	0.886611	0.0634566
1478	10	59009	0.236036	61.7851	7.74352	3.12034	1.1262	0.918945	0.901981	0.930011	0.908446	0.872647	0.831449	0.869308	0.893821	0.851955	0.891906	0.846964	0.861004	0.851734	0.868859	0.85487	0.877197	0.881222	0.851879	0.826637	0.840033	1	0.887707	0.0629955
1480	0	751777	3.00711	22.913	0.875412	0.154773	0.0176734	0.916825	0.90731	0.916433	0.865036	0.874982	0.872216	0.849311	0.896477	0.866901	0.893139	0.872889	0.854739	0.865876	0.862488	0.838445	0.847204	0.860762	0.858811	0.815385	0.85312	1	0.885129	0.0663752
1485	5	108818	0.435272	65.8723	5.98564	3.69844	0.956823	0.917642	0.908669	0.917486	0.866042	0.876137	0.873941	0.850641	0.898615	0.866929	0.893703	0.873835	0.854496	0.867761	0.863639	0.839176	0.847139	0.860731	0.859334	0.815104	0.85411	1	0.88617	0.0660363
1486	6	68237	0.272948	67.4646	8.41356	4.05581	1.4549	0.918878	0.909858	0.918724	0.86755	0.877559	0.87454	0.851847	0.8996	0.867345	0.894441	0.874262	0.854734	0.867462	0.864531	0.839222	0.847158	0.86116	0.859666	0.816031	0.854448	1	0.887156	0.0655439
1490	10	59761	0.239044	67.4487	8.40058	4.05255	1.4527	0.920241	0.91138	0.920216	0.869271	0.878817	0.875755	0.852697	0.900654	0.868074	0.895701	0.875094	0.855357	0.868008	0.864828	0.839661	0.847693	0.861456	0.860068	0.815557	0.854713	1	0.888327	0.0650982
1492	0	626202	2.50481	22.8483	0.868403	0.153464	0.0174139	0.924216	0.92425	0.904757	0.867916	0.880844	0.85584	0.864796	0.859364	0.837909	0.874468	0.8789	0.849882	0.848974	0.878827	0.837373	0.868768	0.851977	0.848332	0.813965	0.848759	1	0.883736	0.0635639
1497	5	102105	0.40842	63.1927	5.72978	3.26662	0.842214	0.92496	0.925493	0.905308	0.870041	0.881597	0.855859	0.865898	0.859982	0.839058	0.875466	0.880545	0.850208	0.849057	0.879257	0.836879	0.868307	0.853171	0.847872	0.813951	0.850242	1	0.884589	0.063425
1498	6	64689	0.258756	64.9098	8.07159	3.61324	1.29359	0.92644	0.926989	0.906661	0.871817	0.882762	0.85758	0.867814	0.861306	0.839354	0.876741	0.880876	0.850902	0.849913	0.880273	0.836402	0.868463	0.852873	0.849379	0.813492	0.849611	1	0.885834	0.062875
1502	10	56795	0.22718	64.8698	8.06245	3.60648	1.2917	0.92833	0.927723	0.908108	0.873809	0.883881	0.85931	0.869047	0.862092	0.83988	0.876565	0.881689	0.851492	0.850814	0.880333	0.836957	0.868289	0.853429	0.850128	0.813822	0.849864	1	0.886982	0.0625876
1504	0	562152	2.24861	22.8323	0.852446	0.153119	0.017063	0.902246	0.89375	0.902855	0.853671	0.87358	0.820271	0.848342	0.888605	0.845501	0.89534	0.877915	0.825541	0.865849	0.849366	0.8381	0.862429	0.840934	0.874119	0.810276	0.847862	1	0.872826	0.072075
1509	5	97256	0.389024	62.716	5.67853	3.19341	0.823794	0.90471	0.895636	0.904618	0.856497	0.873694	0.822078	0.84984	0.889909	0.845531	0.895569	0.879195	0.826417	0.86624	0.848734	0.838673	0.86242	0.840473	0.874219	0.809724	0.847233	1	0.874238	0.0718183
1510	6	61852	0.247408	63.9445	7.99554	3.45687	1.24643	0.907384	0.897142	0.906268	0.85935	0.875234	0.822027	0.850013	0.890537	0.848332	0.896301	0.879842	0.826788	0.866318	0.848946	0.839941	0.862236	0.841339	0.874822	0.808915	0.848008	1	0.875655	0.0711855
1514	10	54210	0.21684	63.9436	7.98911	3.45647	1.24528	0.909528	0.899613	0.906954	0.861299	0.876665	0.823474	0.850323	0.891699	0.849317	0.896753	0.880908	0.826526	0.866455	0.849613	0.840113	0.862479	0.841754	0.875632	0.809408	0.848201	1	0.876965	0.0705852
1516	0	563716	2.25486	22.8842	0.869297	0.154184	0.0174812	0.90686	0.888105	0.925175	0.871935	0.895379	0.839442	0.871028	0.914696	0.847159	0.87951	0.865972	0.82504	0.841522	0.861026	0.854145	0.879281	0.847722	0.843566	0.819247	0.855501	1	0.881855	0.0644294
1521	5	97454	0.389816	63.5694	5.73144	3.32426	0.853006	0.907951	0.88923	0.926452	0.87351	0.896818	0.839232	0.871421	0.915504	0.848082	0.880513	0.86645	0.825841	0.841376	0.85977	0.854957	0.880292	0.848257	0.843372	0.819033	0.855501	1	0.88273	0.0641054
1522	6	62225	0.2489	67.2989	8.25417	4.02026	1.41706	0.909482	0.891241	0.927609	0.874584	0.898305	0.841053	0.872069	0.916368	0.849466	0.881872	0.866862	0.82736	0.842499	0.859735	0.856738	0.880129	0.848019	0.843463	0.819204	0.856689	1	0.883997	0.0636805
1526	10	54615	0.21846	67.2817	8.24874	4.01707	1.41575	0.911224	0.892951	0.928756	0.875501	0.899139	0.842424	0.873469	0.917074	0.850014	0.882212	0.867143	0.827291	0.842186	0.859269	0.857109	0.879932	0.848091	0.844255	0.818951	0.85677	1	0.884999	0.0633459
1528	0	605710	2.42284	22.7026	0.845627	0.150533	0.0167483	0.914049	0.905087	0.916179	0.889716	0.865455	0.861142	0.873219	0.899394	0.876926	0.893207	0.880142	0.847603	0.860321	0.874861	0.854546	0.870425	0.856449	0.87309	0.797765	0.849528	1	0.887918	0.064742
1533	5	101537	0.406148	63.3563	5.72298	3.29141	0.846951	0.915474	0.907718	0.917887	0.891069	0.868028	0.862026	0.873199	0.90015	0.877065	0.893389	0.880462	0.848139	0.860258	0.87475	0.854432	0.870796	0.85722	0.873041	0.79796	0.849419	1	0.889125	0.0643891
1534	6	64583	0.258332	65.9215	8.10611	3.78036	1.33713	0.917509	0.909032	0.919011	0.892719	0.868348	0.862503	0.873806	0.900856	0.877793	0.893486	0.880959	0.847599	0.861008	0.87465	0.855047	0.870632	0.85682	0.874069	0.798012	0.84897	1	0.890061	0.063952
1538	10	56860	0.22744	65.8905	8.10379	3.77514	1.33622	0.918765	0.910754	0.919741	0.894038	0.869636	0.863692	0.874754	0.90102	0.878509	0.893985	0.881182	0.847749	0.860473	0.874745	0.855452	0.870841	0.856991	0.874024	0.798479	0.849314	1	0.890987	0.0636293
1540	0	599791	2.39916	22.8494	0.853465	0.153463	0.0171081	0.907685	0.895974	0.922386	0.891531	0.877392	0.87437	0.857635	0.874697	0.850953	0.876303	0.857262	0.831849	0.861433	0.851145	0.834832	0.86962	0.84358	0.875359	0.8184	0.834131	1	0.882471	0.062328
1545	5	99644	0.398576	63.5546	5.74385	3.3223	0.853725	0.909001	0.897771	0.923046	0.893496	0.878924	0.876134	0.858632	0.874905	0.850924	0.87793	0.85685	0.832042	0.863404	0.851888	0.836177	0.87087	0.844321	0.873515	0.81883	0.834707	1	0.883619	0.0618242
1546	6	62971	0.251884	66.6391	8.20663	3.90516	1.385	0.911499	0.899906	0.923647	0.894483	0.879429	0.877436	0.860523	0.87422	0.85186	0.878071	0.857887	0.831796	0.863374	0.852099	0.83517	0.871481	0.845421	0.87426	0.818718	0.835766	1	0.88472	0.0613521
1550	10	55310	0.22124	66.6273	8.20255	3.90298	1.38368	0.91299	0.901229	0.924724	0.895697	0.880193	0.878105	0.861246	0.874959	0.85235	0.878684	0.85857	0.831658	0.863668	0.852893	0.83606	0.872021	0.845598	0.875357	0.818948	0.836368	1	0.885659	0.0609942
1552	0	577429	2.30972	22.8545	0.864739	0.153583	0.0173684	0.944524	0.903053	0.903205	0.880817	0.876145	0.861409	0.847797	0.888704	0.833951	0.889729	0.862175	0.840812	0.835048	0.83187	0.802811	0.881064	0.884622	0.854475	0.817638	0.841578	1	0.88391	0.064096
1557	5	98833	0.395332	62.3719	5.6355	3.14097	0.806368	0.945666	0.904202	0.905097	0.882651	0.876898	0.862313	0.848411	0.889895	0.834028	0.889789	0.863193	0.84187	0.836021	0.83287	0.803593	0.881629	0.88476	0.855084	0.81748	0.842618	1	0.884973	0.0638144
1558	6	62873	0.251492	65.3137	8.04339	3.67772	1.30393	0.947561	0.905937	0.906574	0.884243	0.878819	0.862843	0.848719	0.891162	0.834706	0.890533	0.864067	0.842102	0.836973	0.831804	0.803612	0.882159	0.884704	0.855105	0.817577	0.842118	1	0.886152	0.063153
1562	10	55166	0.220664	65.3149	8.03519	3.67761	1.30327	0.948537	0.907325	0.908023	0.885509	0.880207	0.864826	0.850315	0.892135	0.835161	0.891228	0.864092	0.842539	0.836919	0.831971	0.803883	0.88163	0.884403	0.855917	0.817986	0.841995	1	0.887207	0.0626145
1564	0	691462	2.76585	22.8586	0.855212	0.153651	0.0171641	0.910571	0.923041	0.908469	0.87524	0.874056	0.861719	0.864588	0.874246	0.843099	0.895737	0.880684	0.830109	0.865943	0.861564	0.837488	0.851918	0.846126	0.862075	0.807271	0.845108	1	0.883597	0.06536
1569	5	105571	0.422284	61.9506	5.60714	3.07832	0.792612	0.912111	0.923819	0.910321	0.877334	0.874189	0.862685	0.865266	0.874558	0.844299	0.897249	0.881061	0.831436	0.865948	0.862547	0.838568	0.852848	0.847245	0.863149	0.807708	0.845038	1	0.884698	0.0647326
1570	6	66750	0.267	64.2089	7.91732	3.49533	1.23966	0.91418	0.925206	0.911633	0.878951	0.875236	0.864375	0.867139	0.875176	0.845506	0.898831	0.882247	0.831925	0.864966	0.862315	0.839213	0.852749	0.848195	0.864277	0.808644	0.845566	1	0.886001	0.0641464
1574	10	58749	0.234996	64.2038	7.91107	3.49429	1.23846	0.915428	0.926058	0.91222	0.880398	0.876355	0.865453	0.86907	0.875879	0.846236	0.899649	0.883121	0.832814	0.865581	0.862457	0.83907	0.853436	0.848253	0.864713	0.808984	0.845078	1	0.886954	0.0638669
1576	0	721168	2.88467	22.9739	0.869232	0.155991	0.0176283	0.896681	0.893354	0.897648	0.885942	0.894896	0.858991	0.860016	0.893847	0.853062	0.897932	0.870611	0.842029	0.811422	0.849512	0.850631	0.896321	0.83483	0.859251	0.826425	0.844992	1	0.879746	0.0650047
1581	5	107254	0.429016	61.5425	5.55334	3.01776	0.776217	0.898097	0.894316	0.899356	0.887379	0.895654	0.858024	0.861054	0.894694	0.852299	0.898568	0.871515	0.841307	0.810748	0.85029	0.851567	0.896274	0.836202	0.860052	0.825242	0.84457	1	0.880522	0.0645665
1582	6	67203	0.268812	64.0023	7.89368	3.46214	1.23315	0.900027	0.896783	0.901545	0.889588	0.896619	0.858511	0.862834	0.895436	0.8536	0.898725	0.871933	0.841629	0.810998	0.851338	0.853146	0.896188	0.835937	0.860319	0.826102	0.844025	1	0.88196	0.0639992
1586	10	58844	0.235376	63.9788	7.88815	3.45823	1.23099	0.901706	0.898452	0.902794	0.890116	0.897118	0.859442	0.863809	0.896523	0.854225	0.899514	0.873148	0.841556	0.812878	0.851956	0.853494	0.896234	0.836593	0.860156	0.825989	0.844496	1	0.88299	0.0635662
1588	0	721127	2.88451	22.9085	0.85805	0.154655	0.0172807	0.913902	0.884907	0.916862	0.906432	0.896999	0.850153	0.851768	0.876122	0.846103	0.89645	0.855283	0.843421	0.85723	0.862978	0.85778	0.853637	0.871961	0.852732	0.806703	0.831211	1	0.883504	0.0634411
1593	5	107878	0.431512	61.7201	5.57079	3.04388	0.78265	0.91534	0.887109	0.918482	0.906969	0.897806	0.851128	0.851921	0.877	0.847198	0.896656	0.855865	0.84584	0.856829	0.862465	0.857839	0.855564	0.872388	0.852727	0.807514	0.83111	1	0.884572	0.0631504
1594	6	67634	0.270536	62.5939	7.81686	3.24293	1.167	0.915893	0.889087	0.92041	0.908138	0.898623	0.852826	0.852604	0.877539	0.848582	0.897012	0.856965	0.846017	0.857779	0.863198	0.857039	0.855701	0.872113	0.85341	0.808854	0.83061	1	0.885628	0.0628483
1598	10	59178	0.236712	62.566	7.80922	3.23845	1.16419	0.917216	0.89186	0.921626	0.909122	0.899093	0.854084	0.853763	0.878401	0.849817	0.897335	0.857379	0.846252	0.857853	0.863344	0.857202	0.856484	0.87176	0.853577	0.80873	0.830613	1	0.886737	0.062488
1600	0	599828	2.39931	22.844	0.844654	0.153342	0.0169195	0.912247	0.891216	0.917275	0.88545	0.889515	0.86149	0.871536	0.868346	0.845996	0.882738	0.866408	0.834683	0.827609	0.866247	0.846889	0.859571	0.833101	0.895038	0.819857	0.854499	1	0.882237	0.0651022
1605	5	100687	0.402748	61.1522	5.54167	2.96149	0.763095	0.912948	0.893154	0.919155	0.886554	0.892161	0.863036	0.872476	0.868111	0.846653	0.883183	0.866929	0.83399	0.828558	0.866721	0.84793	0.859014	0.834199	0.894162	0.820687	0.856262	1	0.88337	0.0648593
1606	6	63755	0.25502	63.6075	7.89784	3.40052	1.21459	0.914548	0.894785	0.920367	0.887993	0.893655	0.864003	0.873194	0.868426	0.846412	0.88339	0.867524	0.834138	0.82948	0.866787	0.848482	0.858341	0.83595	0.893812	0.819896	0.856325	1	0.884378	0.064627
1610	10	55785	0.22314	63.5917	7.88605	3.39761	1.21177	0.915882	0.896478	0.921717	0.888626	0.894371	0.865161	0.874348	0.869544	0.847387	0.88418	0.868414	0.834651	0.829757	0.867097	0.849368	0.859147	0.83673	0.894282	0.820032	0.856879	1	0.885437	0.0643153
1612	0	601980	2.40792	22.8549	0.851607	0.15357	0.0170762	0.917297	0.877204	0.909653	0.88746	0.884194	0.867739	0.869218	0.91064	0.840246	0.868668	0.854504	0.84801	0.864039	0.841403	0.815982	0.874989	0.863913	0.843142	0.81404	0.825638	1	0.881364	0.0653985
1617	5	99795	0.39918	61.4893	5.56154	3.01026	0.774432	0.918944	0.879087	0.911524	0.889348	0.885175	0.868355	0.870459	0.910617	0.842347	0.871181	0.853675	0.848454	0.864653	0.840764	0.816414	0.875891	0.863515	0.842723	0.813798	0.825638	1	0.882602	0.064848
1618	6	63270	0.25308	65.4451	8.0164	3.69825	1.30567	0.920033	0.881373	0.91345	0.890446	0.886139	0.868429	0.871021	0.91085	0.84333	0.872594	0.85456	0.849431	0.864075	0.84205	0.816651	0.875612	0.863774	0.84235	0.814731	0.825778	1	0.883666	0.0644977
1622	10	55464	0.221856	65.4318	8.01318	3.69592	1.30439	0.921381	0.882419	0.914701	0.891768	0.887044	0.869393	0.87244	0.911438	0.84398	0.873314	0.855077	0.849876	0.864714	0.842592	0.81698	0.875307	0.864092	0.843087	0.814555	0.826049	1	0.884636	0.0640379
1624	0	530250	2.121	22.7908	0.84269	0.152278	0.016802	0.906343	0.914138	0.916967	0.899987	0.881983	0.870226	0.85776	0.898367	0.861035	0.872525	0.886952	0.845349	0.854123	0.854786	0.839537	0.873232	0.836646	0.859251	0.81732	0.807931	1	0.887255	0.0610389
1629	5	94786	0.379144	64.2433	5.83222	3.43173	0.885734	0.907571	0.91533	0.918743	0.90055	0.882636	0.871147	0.859768	0.899553	0.859584	0.873842	0.888755	0.844851	0.853818	0.856176	0.840034	0.873599	0.836463	0.858988	0.818301	0.80879	1	0.888206	0.0609524
1630	6	60869	0.243476	66.3754	8.26729	3.86295	1.38461	0.909683	0.916148	0.919097	0.901436	0.883602	0.872924	0.860257	0.899801	0.860923	0.875248	0.888999	0.84525	0.854072	0.856002	0.839746	0.874164	0.837249	0.859058	0.818725	0.8084	1	0.889133	0.0604167
1634	10	53476	0.213904	66.3391	8.27993	3.85734	1.38511	0.911353	0.916935	0.920254	0.90262	0.884509	0.87356	0.861321	0.900432	0.861424	0.875673	0.889315	0.845295	0.853963	0.855851	0.839517	0.874935	0.837675	0.859423	0.818844	0.808624	1	0.889991	0.0601766
1636	0	579658	2.31863	22.8352	0.852334	0.153178	0.0170744	0.911834	0.911938	0.904293	0.882725	0.899614	0.863954	0.846641	0.8833	0.843694	0.888476	0.881447	0.827165	0.840449	0.84139	0.842899	0.856494	0.861137	0.839579	0.802823	0.860598	1	0.883085	0.0646365
1641	5	98880	0.39552	62.4362	5.65285	3.15097	0.811139	0.913248	0.91387	0.906538	0.882929	0.90093	0.865306	0.846647	0.883869	0.844352	0.889042	0.881801	0.827361	0.840332	0.842203	0.843219	0.856189	0.861666	0.839573	0.803069	0.861013	1	0.884124	0.0641868
1642	6	63089	0.252356	65.1421	8.06049	3.65042	1.30016	0.913979	0.914866	0.907044	0.883696	0.902059	0.865626	0.848032	0.885123	0.844046	0.888974	0.882959	0.826174	0.841597	0.841732	0.843301	0.856821	0.862456	0.837682	0.803983	0.861466	1	0.884765	0.0637788
1646	10	55381	0.221524	65.1206	8.06042	3.6469	1.29895	0.915964	0.916226	0.907884	0.884572	0.903532	0.866823	0.848612	0.88589	0.845525	0.889818	0.883155	0.827134	0.841471	0.84213	0.843195	0.857397	0.863076	0.83795	0.804084	0.861523	1	0.885832	0.0634019
1648	0	556454	2.22582	22.8254	0.864138	0.152999	0.0172899	0.904069	0.906191	0.913353	0.893742	0.861287	0.845179	0.862568	0.879866	0.84869	0.89097	0.884143	0.8398	0.847678	0.841937	0.850077	0.864222	0.8489	0.840356	0.819662	0.848131	1	0.880725	0.0625735
1653	5	97131	0.388524	62.913	5.66052	3.22252	0.826124	0.905118	0.906873	0.915104	0.896254	0.862516	0.84646	0.863283	0.88046	0.850841	0.89143	0.885654	0.839603	0.847773	0.841384	0.850491	0.863993	0.848673	0.842707	0.820196	0.846625	1	0.881818	0.0622595
1654	6	61703	0.246812	62.3752	7.86358	3.21178	1.16338	0.906342	0.907711	0.916544	0.897493	0.862892	0.847455	0.864391	0.881594	0.852082	0.892777	0.885621	0.839992	0.848216	0.840186	0.851101	0.864277	0.849221	0.84188	0.820949	0.846823	1	0.882722	0.061962
1658	10	54228	0.216912	62.352	7.87155	3.20863	1.16396	0.907658	0.90929	0.91745	0.89853	0.864332	0.84922	0.865568	0.882192	0.852963	0.893533	0.886138	0.840037	0.848316	0.839668	0.851525	0.864258	0.849469	0.842388	0.820969	0.84673	1	0.883742	0.0617645
1660	0	566991	2.26796	22.7292	0.850515	0.151066	0.0168833	0.911524	0.86724	0.921624	0.894904	0.906023	0.85047	0.849576	0.894075	0.868809	0.880846	0.846142	0.848066	0.825718	0.840374	0.849354	0.880138	0.839471	0.843782	0.837422	0.833471	1	0.880956	0.0644143
1665	5	97993	0.391972	63.734	5.75554	3.35032	0.861577	0.913157	0.86823	0.922806	0.896865	0.907126	0.851178	0.851331	0.894268	0.869093	0.881323	0.847504	0.848428	0.828013	0.840693	0.850352	0.880466	0.840529	0.843923	0.837575	0.834197	1	0.882079	0.063835
1666	6	62318	0.249272	65.0094	8.09323	3.63011	1.29943	0.914952	0.871249	0.924388	0.897349	0.90879	0.852916	0.852482	0.893883	0.869869	0.882153	0.847773	0.849137	0.829295	0.841218	0.850669	0.880877	0.840528	0.843673	0.838016	0.833868	1	0.88339	0.0633668
1670	10	54611	0.218444	64.9795	8.08561	3.62492	1.29556	0.91661	0.87367	0.925336	0.899022	0.909725	0.85394	0.853116	0.894115	0.870832	0.882927	0.848254	0.849655	0.829604	0.841836	0.851596	0.881187	0.840801	0.844226	0.837615	0.834163	1	0.884546	0.0628711
1672	0	625894	2.50358	22.8425	0.848539	0.153319	0.0169993	0.914066	0.895323	0.926405	0.901826	0.877681	0.87053	0.863658	0.897587	0.819762	0.897406	0.866648	0.848942	0.851764	0.846982	0.8504	0.861004	0.83084	0.864062	0.816059	0.837883	1	0.885762	0.0628559
1677	5	101814	0.407256	64.3693	5.83945	3.45175	0.890232	0.915915	0.896193	0.927756	0.901295	0.878931	0.869993	0.865745	0.898265	0.820756	0.896856	0.866197	0.850291	0.851715	0.847639	0.851253	0.861812	0.831006	0.864847	0.815939	0.837935	1	0.88656	0.0627004
1678	6	64623	0.258492	68.6974	8.38756	4.2735	1.50291	0.917676	0.897637	0.929143	0.902024	0.879517	0.87195	0.866201	0.898357	0.822068	0.896322	0.867122	0.851338	0.852545	0.848166	0.852258	0.862634	0.831739	0.865056	0.816412	0.838432	1	0.887614	0.0622778
1682	10	56653	0.226612	68.6735	8.37481	4.26863	1.49964	0.91921	0.899043	0.929871	0.902476	0.880615	0.872937	0.866936	0.898602	0.822825	0.897013	0.867615	0.851605	0.852673	0.848605	0.852753	0.863388	0.831553	0.864862	0.816064	0.839276	1	0.888466	0.0619618
1684	0	616238	2.46495	22.8624	0.85619	0.153728	0.0171888	0.908732	0.890421	0.933053	0.887655	0.871041	0.865732	0.877362	0.904653	0.835423	0.871466	0.855676	0.840767	0.840635	0.838661	0.841249	0.874657	0.846994	0.824707	0.833751	0.829063	1	0.882656	0.0632039
1689	5	101897	0.407588	62.6223	5.66942	3.17913	0.819231	0.911234	0.891238	0.933722	0.889295	0.870556	0.867037	0.878122	0.904703	0.836678	0.872685	0.856674	0.840849	0.839799	0.839245	0.841026	0.875423	0.846575	0.826074	0.833263	0.829362	1	0.883595	0.0626899
1690	6	64676	0.258704	63.4871	7.94629	3.38376	1.21994	0.913237	0.893036	0.93469	0.889897	0.871745	0.867702	0.879414	0.905529	0.837003	0.873036	0.858108	0.841208	0.841309	0.839492	0.840629	0.874652	0.845445	0.82703	0.833872	0.829504	1	0.884649	0.0623752
1694	10	56843	0.227372	63.4779	7.94307	3.38218	1.21828	0.914906	0.894481	0.935902	0.89113	0.872465	0.869148	0.879897	0.906004	0.837438	0.873951	0.858276	0.841423	0.841731	0.839725	0.840798	0.875051	0.845786	0.827745	0.834606	0.829961	1	0.885648	0.0620479
1696	0	570284	2.28114	22.8568	0.872068	0.15364	0.0175144	0.915522	0.901731	0.906191	0.892129	0.890809	0.834856	0.836845	0.882135	0.85049	0.871446	0.868659	0.838893	0.847713	0.850608	0.866004	0.880595	0.838234	0.842166	0.781559	0.837033	1	0.880092	0.0640393
1701	5	97668	0.390672	62.9789	5.72661	3.23418	0.837288	0.916636	0.903064	0.90739	0.893056	0.892344	0.836523	0.838729	0.883652	0.850688	0.871836	0.869164	0.84027	0.847161	0.851323	0.86619	0.880979	0.838775	0.842656	0.781945	0.835791	1	0.881165	0.0636782
1702	6	61905	0.24762	65.8601	8.17122	3.7728	1.34777	0.917349	0.904693	0.909078	0.894023	0.89408	0.836903	0.839528	0.883959	0.851393	0.872563	0.869962	0.841556	0.847662	0.85292	0.866723	0.881431	0.837396	0.843478	0.781811	0.835361	1	0.882147	0.0631059
1706	10	54170	0.21668	65.8503	8.17252	3.7712	1.3474	0.918608	0.905594	0.910282	0.895025	0.894591	0.837964	0.840779	0.884152	0.852446	0.873417	0.869688	0.842182	0.847609	0.85324	0.866725	0.881337	0.836967	0.843068	0.782509	0.835638	1	0.882959	0.0627884
1708	0	542010	2.16804	22.7341	0.861526	0.15118	0.0171087	0.921424	0.895773	0.90577	0.902229	0.886514	0.841771	0.864346	0.894992	0.829466	0.880552	0.84313	0.843843	0.845512	0.848898	0.816462	0.872703	0.860646	0.845399	0.821951	0.856464	1	0.882055	0.0633864
1713	5	95916	0.383664	61.9131	5.59935	3.07265	0.79075	0.922448	0.897556	0.906887	0.903384	0.888402	0.843379	0.864668	0.896493	0.830763	0.881042	0.842727	0.844265	0.845719	0.850786	0.817434	0.873353	0.859909	0.845193	0.821787	0.856025	1	0.883148	0.0629895
1714	6	61480	0.24592	65.277	8.02419	3.67093	1.29803	0.92378	0.899187	0.908791	0.903879	0.889793	0.844852	0.865542	0.897032	0.831335	0.881807	0.843974	0.843982	0.845812	0.85209	0.817916	0.874691	0.860922	0.845649	0.822593	0.856693	1	0.884274	0.0624813
1718	10	54168	0.216672	65.2584	8.02032	3.66775	1.2965	0.925057	0.900956	0.910076	0.904584	0.890461	0.845924	0.865862	0.897596	0.832226	0.882394	0.844908	0.844235	0.846044	0.852293	0.818491	0.87524	0.860877	0.845915	0.823411	0.857527	1	0.885211	0.062179
1720	0	556375	2.2255	22.7814	0.852852	0.152105	0.017	0.910896	0.894422	0.925676	0.885905	0.889855	0.873737	0.846333	0.900927	0.856757	0.877111	0.864944	0.840794	0.836111	0.848545	0.856437	0.865827	0.844395	0.836593	0.805336	0.840106	1	0.884149	0.0644372
1725	5	97321	0.389284	61.1892	5.50379	2.96582	0.759048	0.911982	0.895238	0.926655	0.886777	0.890681	0.873958	0.84603	0.902894	0.858145	0.878233	0.865373	0.840713	0.835719	0.84938	0.857975	0.86713	0.843379	0.835364	0.804575	0.841617	1	0.884913	0.063953
1726	6	62104	0.248416	62.1955	7.78338	3.18215	1.14445	0.913492	0.896794	0.92808	0.888276	0.892342	0.875242	0.847699	0.903984	0.858004	0.877963	0.865983	0.840711	0.836685	0.849237	0.858141	0.867327	0.843263	0.835494	0.805133	0.840679	1	0.886031	0.0635111
1730	10	54613	0.218452	62.1773	7.78178	3.17939	1.14357	0.91502	0.897964	0.92922	0.889834	0.893029	0.875799	0.848076	0.905023	0.858633	0.879086	0.866058	0.840752	0.836724	0.849496	0.858495	0.868346	0.84348	0.835067	0.805834	0.841741	1	0.886958	0.0631312
1732	0	529786	2.11914	22.7937	0.857588	0.152358	0.0171151	0.914546	0.896735	0.919845	0.879855	0.878787	0.861648	0.864538	0.903573	0.823735	0.880993	0.864417	0.861993	0.849192	0.863099	0.85342	0.862019	0.81698	0.833739	0.813562	0.825223	1	0.882605	0.0628786
1737	5	94588	0.378352	60.0815	5.45097	2.80947	0.72566	0.916247	0.897281	0.921264	0.880466	0.88045	0.862662	0.86594	0.904295	0.826363	0.881105	0.864793	0.863392	0.849939	0.863841	0.853253	0.862086	0.81716	0.834191	0.815283	0.825681	1	0.883691	0.0626024
1738	6	60495	0.24198	59.771	7.54796	2.8281	1.02696	0.917671	0.89824	0.92277	0.881627	0.881139	0.863567	0.867477	0.904637	0.827176	0.882056	0.865171	0.863344	0.850484	0.863666	0.854046	0.862022	0.818125	0.834805	0.815646	0.825762	1	0.88465	0.0621574
1742	10	53236	0.212944	59.7378	7.5438	2.82339	1.02487	0.919434	0.899917	0.92367	0.88288	0.882007	0.865213	0.868735	0.904942	0.828312	0.882486	0.865298	0.863758	0.85121	0.864471	0.853886	0.862631	0.817839	0.834398	0.815557	0.826227	1	0.885727	0.061827
1744	0	455606	1.82242	22.7109	0.859723	0.150718	0.0170324	0.898002	0.894956	0.908729	0.893046	0.888507	0.869461	0.882894	0.902351	0.849596	0.883298	0.858407	0.856076	0.835583	0.821397	0.83896	0.879388	0.83709	0.848438	0.826301	0.807039	1	0.882418	0.0647776
1749	5	88517	0.354068	62.6247	5.66036	3.17925	0.817659	0.899675	0.896839	0.909684	0.893184	0.889569	0.871567	0.882627	0.902397	0.850181	0.88418	0.860242	0.856333	0.835054	0.821294	0.838398	0.879554	0.837444	0.848012	0.825898	0.806263	1	0.883328	0.064213
1750	6	57398	0.229592	64.2475	7.99817	3.50455	1.25533	0.901277	0.898594	0.911173	0.893454	0.890223	0.872626	0.883184	0.90295	0.849899	0.88477	0.860518	0.856023	0.835865	0.821562	0.836902	0.879072	0.837825	0.848618	0.827137	0.807075	1	0.884191	0.0637995
1754	10	50423	0.201692	64.2169	8.00363	3.49992	1.25495	0.90311	0.900274	0.912877	0.894413	0.890754	0.873322	0.883436	0.903953	0.850406	0.885875	0.861502	0.856454	0.836176	0.821986	0.837525	0.878924	0.838546	0.84871	0.827023	0.807687	1	0.885253	0.0632584
1756	0	560470	2.24188	22.7853	0.864159	0.152201	0.0172682	0.920882	0.908024	0.932515	0.907737	0.896091	0.855675	0.885826	0.893035	0.830495	0.887156	0.850309	0.816336	0.863381	0.857207	0.869518	0.885498	0.842672	0.822119	0.796217	0.818579	1	0.890287	0.0606315
1761	5	97889	0.391556	60.5515	5.47356	2.87512	0.739265	0.922346	0.908585	0.932674	0.908115	0.896485	0.857042	0.886729	0.8934	0.830109	0.887536	0.850525	0.816292	0.863463	0.85695	0.869674	0.887388	0.842699	0.822682	0.795615	0.818636	1	0.890857	0.0604109
1762	6	62546	0.250184	62.0031	7.71147	3.15123	1.12909	0.923536	0.909706	0.934001	0.908811	0.89738	0.858576	0.887619	0.893534	0.831668	0.88853	0.851126	0.816775	0.863492	0.857105	0.869992	0.888258	0.841852	0.824113	0.794735	0.818741	1	0.89178	0.0600686
1766	10	55118	0.220472	61.9987	7.71647	3.15072	1.129	0.924798	0.910383	0.934214	0.910156	0.898627	0.85991	0.888766	0.894463	0.833104	0.888875	0.851945	0.817165	0.86362	0.857515	0.869779	0.888748	0.842692	0.824585	0.794622	0.81946	1	0.892659	0.0597688
1768	0	537741	2.15096	22.8335	0.843871	0.153132	0.0168845	0.93368	0.923657	0.910807	0.90298	0.8704	0.877879	0.859814	0.911217	0.826681	0.8818	0.856278	0.864027	0.838626	0.857786	0.874653	0.891257	0.843921	0.848568	0.822297	0.830151	1	0.89162	0.0601129
1773	5	95736	0.382944	60.9661	5.52555	2.93464	0.755306	0.935275	0.924318	0.911653	0.904012	0.870195	0.879554	0.86139	0.911862	0.827515	0.881931	0.856355	0.865228	0.839371	0.858449	0.875574	0.890235	0.844129	0.847988	0.821922	0.832304	1	0.892473	0.0596642
1774	6	61324	0.245296	63.5792	7.8647	3.3949	1.20875	0.936224	0.925657	0.913028	0.90529	0.870662	0.881115	0.863194	0.912359	0.828876	0.88295	0.85738	0.865575	0.838823	0.858661	0.875734	0.890222	0.844139	0.848045	0.822769	0.832407	1	0.893475	0.0594013
1778	10	53950	0.2158	63.5671	7.86027	3.39283	1.20642	0.937572	0.926766	0.914272	0.906154	0.871928	0.881909	0.864106	0.912419	0.829666	0.883253	0.85861	0.866098	0.839444	0.858499	0.875978	0.890139	0.844319	0.848248	0.822984	0.832549	1	0.894366	0.0590447
1780	0	513963	2.05585	22.7933	0.86448	0.152361	0.0172638	0.911639	0.887669	0.901052	0.903119	0.892596	0.856059	0.868354	0.902913	0.831082	0.862959	0.85138	0.833476	0.834132	0.840453	0.841123	0.874719	0.848611	0.8589	0.816777	0.838369	1	0.880486	0.061965
1785	5	93651	0.374604	65.0374	5.85141	3.55853	0.911813	0.912921	0.889531	0.901731	0.9044	0.893087	0.857802	0.868565	0.903343	0.832137	0.863397	0.850338	0.83422	0.833953	0.841246	0.84044	0.87604	0.848437	0.858501	0.817322	0.837765	1	0.881361	0.0617136
1786	6	60119	0.240476	65.5056	8.17738	3.71458	1.33717	0.914536	0.890609	0.903034	0.906585	0.894268	0.859254	0.869135	0.903483	0.832965	0.864652	0.851561	0.834362	0.833855	0.841672	0.841439	0.876254	0.849449	0.85858	0.81683	0.837689	1	0.882481	0.061476
1790	10	52810	0.21124	65.5064	8.16393	3.71425	1.33666	0.91513	0.892236	0.903977	0.907574	0.89537	0.860178	0.869191	0.90391	0.834028	0.865433	0.85213	0.834946	0.834624	0.84218	0.84163	0.876747	0.84929	0.858303	0.817752	0.83807	1	0.883305	0.0613354
1792	0	540375	2.1615	22.7834	0.850976	0.152143	0.0169577	0.90683	0.876747	0.91521	0.884737	0.871238	0.856056	0.868642	0.892833	0.842844	0.88036	0.877333	0.841831	0.82931	0.851773	0.829671	0.853653	0.823647	0.817733	0.819848	0.852271	1	0.877201	0.0650912
1797	5	95599	0.382396	63.5155	5.74723	3.31641	0.853795	0.908336	0.879125	0.915737	0.886584	0.872201	0.856756	0.869523	0.894465	0.84277	0.880422	0.877473	0.842671	0.828858	0.852206	0.830375	0.854418	0.823068	0.819025	0.820573	0.852023	1	0.878276	0.0648733
1798	6	60947	0.243788	64.6984	8.09241	3.58012	1.29029	0.910061	0.881085	0.915763	0.887443	0.872602	0.858328	0.870281	0.894802	0.843708	0.880659	0.877894	0.843364	0.830024	0.852979	0.830508	0.85553	0.823945	0.819515	0.821451	0.852864	1	0.879244	0.0646239
1802	10	53472	0.213888	64.6779	8.08005	3.57635	1.28767	0.911758	0.882817	0.917181	0.88853	0.873822	0.858468	0.871269	0.895319	0.845349	0.881246	0.878507	0.844171	0.830033	0.853409	0.830902	0.855597	0.824104	0.819775	0.821982	0.852558	1	0.880323	0.0643177
1804	0	586677	2.34671	22.9129	0.865236	0.154755	0.0174468	0.926852	0.898251	0.92387	0.895621	0.889305	0.896705	0.879206	0.907885	0.830932	0.895915	0.87399	0.85452	0.840439	0.843255	0.847821	0.837991	0.819348	0.843895	0.814275	0.823518	1	0.89091	0.0631452
1809	5	99123	0.396492	62.5816	5.64476	3.17242	0.814402	0.928311	0.899867	0.925744	0.896104	0.890026	0.897395	0.881319	0.9093	0.831427	0.897425	0.874636	0.854943	0.840698	0.844996	0.847775	0.838746	0.820052	0.844698	0.814624	0.824541	1	0.892077	0.0623867
1810	6	63069	0.252276	65.6192	8.04433	3.72783	1.31505	0.929767	0.901838	0.92662	0.897739	0.890017	0.89827	0.881574	0.909226	0.83277	0.897755	0.874899	0.856911	0.841436	0.845392	0.847413	0.84012	0.820149	0.84421	0.816106	0.824597	1	0.893046	0.0621023
1814	10	55437	0.221748	65.5956	8.0425	3.72388	1.31373	0.931364	0.903025	0.927603	0.899471	0.890993	0.899372	0.882344	0.90978	0.834443	0.898876	0.876211	0.857099	0.842028	0.846348	0.848134	0.840729	0.820255	0.844815	0.8158	0.824648	1	0.894155	0.0616458
1816	0	595187	2.38075	22.7941	0.853237	0.152359	0.0170382	0.924979	0.907684	0.922808	0.899817	0.8841	0.879247	0.872362	0.908228	0.826895	0.889107	0.84222	0.881767	0.854328	0.844624	0.863671	0.859501	0.845459	0.825609	0.825488	0.811424	1	0.890503	0.0608718
1821	5	100540	0.40216	63.8819	5.76602	3.37346	0.865561	0.926268	0.90839	0.924289	0.901313	0.885105	0.87966	0.873936	0.908554	0.828282	0.889462	0.843435	0.882136	0.856266	0.846186	0.864049	0.859529	0.845022	0.825751	0.826462	0.811234	1	0.891517	0.0602748
1822	6	63906	0.255624	66.6358	8.21408	3.90492	1.38563	0.927667	0.909907	0.926525	0.901911	0.88602	0.880504	0.874621	0.909171	0.828733	0.889979	0.843974	0.882609	0.858214	0.846775	0.864528	0.860381	0.843606	0.825517	0.827911	0.812099	1	0.892569	0.059817
1826	10	56049	0.224196	66.6106	8.22981	3.90127	1.3875	0.92883	0.911149	0.927296	0.902353	0.886742	0.881621	0.875145	0.910016	0.829908	0.890667	0.844957	0.882585	0.858838	0.846938	0.864654	0.86097	0.844145	0.826018	0.828721	0.812022	1	0.893391	0.059483
1828	0	629662	2.51865	22.8548	0.85358	0.153572	0.0171063	0.916837	0.916246	0.923622	0.895299	0.871441	0.870966	0.870103	0.907126	0.821808	0.876211	0.848412	0.867946	0.848122	0.856747	0.858851	0.849869	0.85322	0.853296	0.81522	0.83983	1	0.887799	0.0589663
1833	5	102448	0.409792	62.6619	5.62515	3.18389	0.813434	0.917573	0.917026	0.925362	0.896699	0.871711	0.871506	0.870651	0.907895	0.822154	0.87705	0.849045	0.867567	0.848118	0.857864	0.858367	0.849104	0.853155	0.853409	0.814511	0.840592	1	0.888516	0.0588629
1834	6	65139	0.260556	65.9336	8.0657	3.7809	1.33404	0.920117	0.917975	0.926304	0.897895	0.872342	0.872028	0.871275	0.909501	0.823124	0.876057	0.849338	0.86865	0.848662	0.857789	0.857674	0.850051	0.853229	0.854265	0.814443	0.839965	1	0.889493	0.0586413
1838	10	57156	0.228624	65.8978	8.06886	3.7751	1.33372	0.921181	0.919405	0.927304	0.898777	0.873373	0.872699	0.872087	0.909791	0.824279	0.875954	0.850033	0.868911	0.849307	0.857478	0.857784	0.850584	0.8532	0.854722	0.814989	0.839676	1	0.890317	0.0583177
1840	0	570466	2.28186	22.7939	0.869784	0.152379	0.0173954	0.907624	0.913672	0.926767	0.897341	0.867375	0.847093	0.88437	0.884141	0.841915	0.87828	0.866845	0.871981	0.835815	0.87064	0.846975	0.862114	0.856515	0.817298	0.831829	0.826494	1	0.88568	0.0619091
1845	5	98411	0.393644	62.6192	5.65978	3.17838	0.816302	0.909065	0.914689	0.927147	0.89808	0.869374	0.847802	0.884114	0.884149	0.842055	0.878982	0.868104	0.871681	0.836238	0.871727	0.846547	0.862825	0.855824	0.817139	0.831853	0.827011	1	0.88642	0.0616081
1846	6	62809	0.251236	64.4965	8.01259	3.54461	1.26613	0.910053	0.916413	0.928617	0.899505	0.870703	0.849003	0.884396	0.885239	0.842682	0.880813	0.868116	0.872216	0.836958	0.871897	0.847012	0.863332	0.855745	0.81786	0.832532	0.827278	1	0.887504	0.0610943
1850	10	55313	0.221252	64.492	8.0036	3.54351	1.26421	0.911693	0.917696	0.92961	0.90053	0.872191	0.850496	0.885172	0.885696	0.842487	0.881393	0.869353	0.873212	0.838157	0.871097	0.847685	0.864128	0.855902	0.818686	0.832472	0.826804	1	0.888529	0.0606828
1852	0	593569	2.37428	22.7707	0.854358	0.151895	0.0170091	0.914483	0.886684	0.926652	0.897977	0.900189	0.87872	0.87326	0.915814	0.840371	0.871518	0.867712	0.84247	0.829105	0.842938	0.836864	0.860044	0.839834	0.821023	0.866123	0.837021	1	0.887286	0.0627225
1857	5	100269	0.401076	63.4039	5.74767	3.29934	0.851375	0.915253	0.888809	0.927206	0.8996	0.901679	0.879983	0.874109	0.915612	0.840913	0.873126	0.867691	0.843072	0.830287	0.84382	0.836505	0.86058	0.840938	0.821151	0.866883	0.839133	1	0.888318	0.062461
1858	6	63672	0.254688	63.2825	8.00323	3.35438	1.2209	0.916847	0.890258	0.928509	0.901786	0.903105	0.880544	0.87449	0.915324	0.842191	0.873005	0.867234	0.844131	0.831904	0.843683	0.836859	0.860771	0.841948	0.821185	0.866927	0.838673	1	0.889365	0.0621231
1862	10	55918	0.223672	63.2703	7.99073	3.35205	1.2189	0.918729	0.891788	0.92996	0.902688	0.90394	0.881112	0.875291	0.916807	0.843753	0.873341	0.866966	0.844817	0.832138	0.843512	0.83668	0.861485	0.842171	0.82105	0.866921	0.839014	1	0.890412	0.061796
1864	0	573042	2.29217	22.7522	0.844868	0.151515	0.0168022	0.918555	0.881314	0.913664	0.88031	0.864868	0.8609	0.885096	0.883561	0.852609	0.885771	0.858284	0.84609	0.840971	0.831747	0.824214	0.835684	0.829574	0.848877	0.811639	0.831584	1	0.879045	0.0666678
1869	5	97854	0.391416	63.0243	5.67215	3.23965	0.831947	0.920054	0.88373	0.914766	0.881568	0.866388	0.861707	0.886234	0.884915	0.854303	0.886193	0.858662	0.847932	0.841672	0.831438	0.82457	0.835556	0.829787	0.849454	0.810345	0.831596	1	0.880289	0.0663768
1870	6	62228	0.248912	65.2667	8.08035	3.6716	1.31089	0.921522	0.885397	0.915625	0.883123	0.867158	0.862152	0.886538	0.886361	0.856198	0.886369	0.859501	0.848227	0.840522	0.830695	0.824902	0.836432	0.830318	0.849425	0.810375	0.832543	1	0.881255	0.0662164
1874	10	54649	0.218596	65.2642	8.0751	3.67096	1.30978	0.92332	0.887363	0.917025	0.884097	0.868644	0.863291	0.886933	0.887281	0.857344	0.88739	0.860199	0.849229	0.840564	0.831012	0.825349	0.836667	0.829741	0.850006	0.810728	0.83297	1	0.882445	0.0657456
1876	0	677623	2.71049	22.8982	0.852675	0.154441	0.0171681	0.905305	0.898553	0.922771	0.881703	0.886827	0.878111	0.884711	0.889313	0.846764	0.879179	0.883994	0.861996	0.850646	0.857966	0.854421	0.847288	0.822697	0.834417	0.835132	0.816635	1	0.885758	0.0624209
1881	5	105089	0.420356	62.2251	5.61942	3.11895	0.802701	0.905899	0.899162	0.924088	0.883665	0.888295	0.879221	0.885388	0.889536	0.848923	0.87984	0.884117	0.862046	0.851474	0.857535	0.855066	0.847206	0.822798	0.833817	0.836439	0.816693	1	0.88665	0.0620071
1882	6	66323	0.265292	63.6407	7.929	3.40688	1.22255	0.907272	0.900887	0.925049	0.884324	0.889141	0.88026	0.886058	0.890038	0.848469	0.879544	0.884708	0.861986	0.852834	0.85735	0.854764	0.846479	0.823229	0.834077	0.836995	0.817258	1	0.887458	0.0616885
1886	10	58166	0.232664	63.6071	7.91782	3.40128	1.22005	0.909346	0.902907	0.925807	0.88556	0.890185	0.880936	0.886772	0.890125	0.849465	0.879328	0.885732	0.86272	0.853772	0.857984	0.855053	0.846749	0.822989	0.834267	0.837164	0.817049	1	0.888527	0.061335
1888	0	678863	2.71545	22.9345	0.860877	0.155184	0.0173869	0.912591	0.912451	0.930514	0.908333	0.870054	0.840217	0.898313	0.885514	0.853045	0.875286	0.848518	0.869905	0.834182	0.842001	0.862733	0.861144	0.851208	0.83866	0.851562	0.817062	1	0.887968	0.0614252
1893	5	105096	0.420384	63.8715	5.73815	3.37113	0.862011	0.913622	0.913603	0.931748	0.909645	0.87146	0.840684	0.898521	0.886033	0.853015	0.876394	0.849395	0.869429	0.835222	0.841583	0.863182	0.860932	0.85145	0.83919	0.850599	0.81702	1	0.888782	0.0610049
1894	6	66371	0.265484	65.9612	8.14459	3.78849	1.34526	0.916176	0.915671	0.932267	0.910285	0.873288	0.841452	0.898962	0.887308	0.853264	0.876482	0.849445	0.869845	0.836683	0.8417	0.862824	0.861122	0.850575	0.840239	0.850319	0.817789	1	0.889892	0.0607217
1898	10	58425	0.2337	65.9343	8.14117	3.78386	1.34336	0.917621	0.916654	0.932674	0.911339	0.87424	0.842875	0.899795	0.888267	0.853684	0.876902	0.849568	0.870569	0.837082	0.842097	0.863714	0.861917	0.850458	0.840496	0.850766	0.818939	1	0.890765	0.0604018
1900	0	607675	2.4307	22.8889	0.867494	0.154276	0.017456	0.917795	0.88663	0.932346	0.916698	0.890636	0.855907	0.863185	0.903754	0.838447	0.861211	0.844247	0.851481	0.828777	0.859737	0.837588	0.866968	0.846048	0.829257	0.806406	0.827319	1	0.885544	0.0602936
1905	5	100884	0.403536	65.5138	5.90496	3.63721	0.931835	0.918629	0.887866	0.932824	0.917807	0.892074	0.8575	0.86253	0.904821	0.836079	0.862862	0.845253	0.851632	0.82924	0.859457	0.837323	0.867387	0.845332	0.830379	0.804736	0.827044	1	0.886206	0.0601562
1906	6	64042	0.256168	67.6452	8.35131	4.0847	1.45003	0.921075	0.889229	0.933559	0.918663	0.892937	0.858288	0.863269	0.905	0.836631	0.864167	0.846101	0.851691	0.828761	0.859334	0.837575	0.867751	0.844649	0.830947	0.805128	0.827512	1	0.887179	0.0597743
1910	10	56122	0.224488	67.6156	8.34422	4.07925	1.44783	0.922205	0.890934	0.934678	0.919711	0.894293	0.858941	0.864385	0.906008	0.837221	0.865008	0.847306	0.851689	0.829113	0.858932	0.837889	0.868599	0.844651	0.831884	0.805896	0.827323	1	0.888184	0.0592819
1912	0	695163	2.78065	22.8409	0.85526	0.153297	0.0171478	0.915426	0.907523	0.929616	0.882289	0.881526	0.884806	0.865101	0.904502	0.84388	0.874398	0.86317	0.882385	0.820441	0.86092	0.852548	0.83888	0.859694	0.811941	0.833616	0.828378	1	0.887888	0.0619693
1917	5	106857	0.427428	60.6446	5.50387	2.88886	0.745246	0.917216	0.909192	0.930847	0.883222	0.882769	0.885188	0.864875	0.904681	0.843983	0.874908	0.863027	0.882998	0.821022	0.861867	0.853337	0.839777	0.859714	0.812357	0.834059	0.827059	1	0.888801	0.0613579
1918	6	67428	0.269712	62.4472	7.73679	3.21798	1.14738	0.918328	0.91023	0.931742	0.884595	0.883676	0.886294	0.866346	0.905158	0.844456	0.874592	0.863573	0.883958	0.821958	0.861059	0.853117	0.839295	0.860718	0.811784	0.834698	0.828172	1	0.889653	0.060923
1922	10	59307	0.237228	62.4407	7.73435	3.21693	1.14678	0.920018	0.911714	0.932445	0.88541	0.884744	0.887484	0.866508	0.905837	0.845288	0.8752	0.863844	0.88401	0.822424	0.861163	0.853027	0.839833	0.862343	0.811827	0.834235	0.828334	1	0.890562	0.0605622
1924	0	649333	2.59733	22.8465	0.86368	0.153421	0.0173049	0.926388	0.897626	0.911414	0.891968	0.88615	0.854411	0.870476	0.900486	0.848981	0.871623	0.873693	0.86468	0.83548	0.847972	0.829187	0.858192	0.840444	0.815508	0.835279	0.843873	1	0.885428	0.0635662
1929	5	103047	0.412188	62.9455	5.65859	3.22734	0.82609	0.927999	0.900414	0.912753	0.892457	0.887736	0.854916	0.872112	0.900545	0.849379	0.872927	0.873878	0.864814	0.835298	0.847322	0.829723	0.858885	0.841606	0.814473	0.835551	0.843174	1	0.88655	0.0632711
1930	6	65522	0.262088	65.5623	8.08245	3.72008	1.32217	0.928978	0.902498	0.914471	0.89341	0.889312	0.856155	0.872295	0.900934	0.849051	0.874447	0.874683	0.86545	0.835712	0.847105	0.83082	0.858971	0.842641	0.814971	0.836398	0.844014	1	0.887624	0.0629982
1934	10	57504	0.230016	65.5406	8.07279	3.71613	1.31964	0.93037	0.904311	0.916632	0.894094	0.890738	0.857853	0.873244	0.90125	0.849593	0.875026	0.875617	0.86554	0.836142	0.847237	0.830994	0.859019	0.843428	0.814926	0.83735	0.844733	1	0.888782	0.0626184
1936	0	593966	2.37586	22.8221	0.87646	0.152953	0.0175463	0.894411	0.886684	0.926251	0.890767	0.873447	0.872706	0.884913	0.886909	0.832511	0.876963	0.864586	0.867393	0.842673	0.853433	0.840559	0.836956	0.838656	0.814979	0.80929	0.822676	1	0.88022	0.0647916
1941	5	99270	0.39708	64.8191	5.89327	3.52465	0.910798	0.896817	0.88692	0.927158	0.891805	0.875824	0.874025	0.886668	0.886839	0.831953	0.878236	0.864808	0.868314	0.843331	0.853022	0.840642	0.838385	0.836819	0.813937	0.809399	0.822872	1	0.881236	0.0646792
1942	6	62957	0.251828	68.1379	8.40681	4.17399	1.48165	0.898907	0.888511	0.928118	0.893253	0.877194	0.875582	0.886693	0.887852	0.834125	0.878393	0.864876	0.868903	0.843234	0.853384	0.841646	0.839446	0.835515	0.814739	0.8091	0.82353	1	0.882409	0.0644383
1946	10	54959	0.219836	68.1404	8.40042	4.17412	1.47966	0.900608	0.890073	0.928965	0.894148	0.878528	0.876381	0.887662	0.889035	0.834495	0.878973	0.864599	0.869867	0.843411	0.852872	0.842228	0.840026	0.835987	0.815044	0.809267	0.823605	1	0.883394	0.0640683
1948	0	535825	2.1433	22.7775	0.870606	0.152055	0.0173713	0.9368	0.913943	0.922006	0.910713	0.883343	0.855364	0.900013	0.877856	0.84548	0.88121	0.863441	0.863283	0.824574	0.84264	0.841346	0.852249	0.869952	0.825122	0.836661	0.826259	1	0.892308	0.0580073
1953	5	96029	0.384116	64.3482	5.81314	3.44771	0.886198	0.937863	0.915005	0.923638	0.912006	0.884592	0.857168	0.900587	0.878594	0.846114	0.882728	0.862047	0.863958	0.825542	0.84235	0.841954	0.852633	0.870201	0.827287	0.836492	0.826688	1	0.893316	0.0576747
1954	6	61768	0.247072	65.6249	8.16476	3.73349	1.3345	0.938892	0.916947	0.924953	0.913499	0.885936	0.857361	0.901478	0.879655	0.846798	0.884099	0.862583	0.86387	0.826876	0.842224	0.841625	0.853322	0.870006	0.827653	0.837343	0.826917	1	0.894367	0.0573792
1958	10	54283	0.217132	65.608	8.16026	3.73053	1.33365	0.939714	0.918031	0.926119	0.914144	0.886217	0.858593	0.901737	0.879603	0.847337	0.884678	0.863033	0.864423	0.82722	0.842824	0.842142	0.854024	0.870669	0.827801	0.837887	0.827478	1	0.89507	0.0570532
1960	0	545005	2.18002	22.7989	0.849902	0.152449	0.0169702	0.936946	0.892078	0.930665	0.917381	0.901201	0.874053	0.865551	0.911459	0.837787	0.887223	0.852568	0.863243	0.820151	0.848745	0.826708	0.880128	0.842249	0.802124	0.825243	0.814048	1	0.892407	0.0594554
1965	5	95939	0.383756	61.5302	5.53614	3.01552	0.772356	0.937981	0.895215	0.933145	0.917807	0.902917	0.874618	0.865362	0.911798	0.836427	0.887752	0.853125	0.864033	0.819187	0.84967	0.825462	0.881023	0.84192	0.80326	0.826822	0.814731	1	0.893465	0.059077
1966	6	61144	0.244576	62.9842	7.79011	3.30093	1.17666	0.939013	0.89739	0.93463	0.917948	0.904324	0.875671	0.867035	0.91363	0.837204	0.888386	0.854728	0.864337	0.819688	0.850803	0.825437	0.882082	0.842241	0.803194	0.826442	0.815673	1	0.894624	0.0586199
1970	10	53919	0.215676	62.974	7.79487	3.29955	1.17692	0.940503	0.899312	0.935691	0.919082	0.905479	0.876593	0.868098	0.91413	0.837469	0.88862	0.8557	0.865224	0.820175	0.850544	0.826462	0.882527	0.842226	0.803446	0.825655	0.815816	1	0.895657	0.0580511
1972	0	601795	2.40718	22.8185	0.857981	0.152852	0.0171597	0.907509	0.916992	0.915111	0.893046	0.885342	0.876816	0.858802	0.895224	0.828258	0.878494	0.855179	0.865815	0.824795	0.850771	0.832102	0.869406	0.848066	0.84016	0.832419	0.788038	1	0.884806	0.0644357
1977	5	100547	0.402188	63.0268	5.70675	3.24087	0.834932	0.909013	0.918759	0.916353	0.893652	0.887272	0.877406	0.859583	0.896625	0.82914	0.878147	0.854884	0.86663	0.825907	0.851622	0.831293	0.871085	0.848976	0.841562	0.831482	0.788218	1	0.885871	0.0639648
1978	6	63763	0.255052	65.6325	8.12016	3.73301	1.32768	0.910473	0.920385	0.917507	0.894806	0.889121	0.878519	0.860507	0.897935	0.830521	0.878974	0.855112	0.866866	0.826114	0.851419	0.83114	0.872348	0.850133	0.841436	0.832301	0.787871	1	0.887015	0.0634391
1982	10	55796	0.223184	65.6042	8.11298	3.72805	1.32504	0.911777	0.921607	0.918641	0.896247	0.890395	0.879086	0.861935	0.899366	0.830965	0.87914	0.855626	0.866621	0.826816	0.852409	0.831959	0.872563	0.85076	0.841136	0.831619	0.78856	1	0.888014	0.0631084
1984	0	679442	2.71777	22.8287	0.857574	0.153056	0.0171706	0.899129	0.900463	0.918191	0.896706	0.901463	0.879387	0.886371	0.894474	0.826701	0.888676	0.865087	0.86148	0.837337	0.852643	0.835958	0.869671	0.822472	0.810565	0.826661	0.81765	1	0.8857	0.0663219
1989	5	105390	0.42156	63.0567	5.70355	3.24532	0.835329	0.901765	0.902842	0.920177	0.89842	0.902922	0.880696	0.887973	0.89527	0.827299	0.889885	0.866088	0.863483	0.838016	0.85149	0.835781	0.87004	0.821919	0.809892	0.825662	0.816989	1	0.887233	0.0657946
1990	6	66645	0.26658	63.1476	7.94335	3.33149	1.20706	0.902873	0.904584	0.921682	0.89901	0.903526	0.882047	0.889332	0.895649	0.828922	0.890112	0.866652	0.864363	0.838563	0.850536	0.836199	0.869503	0.822162	0.810046	0.825673	0.817683	1	0.888203	0.0652914
1994	10	58363	0.233452	63.1177	7.95825	3.32748	1.20852	0.905197	0.906071	0.922331	0.899954	0.90428	0.883085	0.890881	0.896244	0.82955	0.890333	0.866628	0.864914	0.839607	0.850539	0.836497	0.870063	0.822756	0.809383	0.825729	0.817975	1	0.889239	0.0648541
1996	0	724968	2.89987	22.9139	0.85424	0.154757	0.0172197	0.923219	0.883793	0.926671	0.918159	0.865724	0.855993	0.873522	0.896384	0.839328	0.873721	0.880292	0.824676	0.836196	0.85961	0.83584	0.843412	0.82083	0.800917	0.842648	0.807347	1	0.88399	0.0640679
2001	5	107942	0.431768	60.8424	5.48683	2.9163	0.749695	0.924686	0.885791	0.928059	0.918975	0.86735	0.856238	0.873302	0.896532	0.840706	0.874104	0.880834	0.824633	0.838112	0.859712	0.83738	0.843157	0.82127	0.801926	0.842934	0.8095	1	0.885028	0.0636661
2002	6	67844	0.271376	61.7491	7.71031	3.11384	1.11864	0.925646	0.887344	0.929507	0.920406	0.869274	0.857268	0.873357	0.897051	0.842514	0.874632	0.881323	0.824435	0.837915	0.859619	0.836883	0.843597	0.820618	0.800756	0.843059	0.808959	1	0.885988	0.0633152
2006	10	59575	0.2383	61.7282	7.72105	3.11119	1.12006	0.927008	0.889073	0.930843	0.921116	0.870222	0.858397	0.874293	0.897037	0.842887	0.875485	0.882157	0.825061	0.838817	0.860722	0.837063	0.84418	0.820864	0.800411	0.842711	0.809635	1	0.88698	0.0629602
2008	0	581970	2.32788	22.8718	0.856345	0.153916	0.0172012	0.911452	0.90719	0.922914	0.902578	0.906971	0.870869	0.888359	0.898539	0.809111	0.892281	0.88665	0.880142	0.849845	0.848902	0.834874	0.869235	0.84996	0.824467	0.834883	0.827092	1	0.891073	0.0597387
2013	5	99349	0.397396	62.6054	5.66867	3.17656	0.817553	0.912978	0.909003	0.92401	0.904101	0.907805	0.871428	0.88868	0.898595	0.810763	0.893265	0.88633	0.879068	0.85022	0.848514	0.836279	0.870567	0.849561	0.823652	0.833733	0.828166	1	0.892014	0.0595278
2014	6	63503	0.254012	64.1922	8.00281	3.49589	1.25193	0.914217	0.910311	0.925263	0.904634	0.908807	0.87225	0.889895	0.899564	0.81204	0.894005	0.886934	0.879392	0.850755	0.849511	0.836787	0.871053	0.849629	0.823961	0.835394	0.827985	1	0.89299	0.0590363
2018	10	55754	0.223016	64.165	7.99848	3.4914	1.24938	0.916024	0.911531	0.926283	0.905756	0.909612	0.873668	0.890035	0.899998	0.811996	0.894671	0.887793	0.879659	0.85132	0.849284	0.837689	0.872072	0.849589	0.823304	0.836084	0.82803	1	0.893916	0.0586848
2020	0	645166	2.58066	22.8494	0.856161	0.153467	0.0171716	0.917723	0.900736	0.90709	0.906159	0.890893	0.841742	0.892911	0.892303	0.849701	0.880308	0.860421	0.88192	0.83357	0.843056	0.82467	0.859573	0.852462	0.824797	0.83395	0.826177	1	0.886136	0.0653549
2025	5	103445	0.41378	64.1665	5.81214	3.41911	0.880545	0.918957	0.90232	0.909358	0.906815	0.892503	0.841877	0.893364	0.893243	0.850582	0.881642	0.86168	0.881971	0.833525	0.843149	0.823409	0.860501	0.853434	0.826318	0.832984	0.825956	1	0.887182	0.0650954
2026	6	65496	0.261984	65.4641	8.19206	3.70811	1.33309	0.920545	0.904109	0.91085	0.907643	0.893444	0.843548	0.895238	0.894047	0.850701	0.882833	0.86232	0.883039	0.835074	0.843181	0.823004	0.861946	0.853571	0.827425	0.832677	0.826776	1	0.888397	0.0645158
2030	10	57481	0.229924	65.4636	8.18646	3.70779	1.33172	0.921765	0.905282	0.912154	0.908526	0.894722	0.84454	0.895853	0.894852	0.850951	0.883414	0.862946	0.883083	0.836085	0.843583	0.82255	0.86165	0.853604	0.82783	0.833362	0.826856	1	0.889285	0.064194
2032	0	583917	2.33567	22.8725	0.866173	0.153945	0.0174073	0.916084	0.884597	0.920198	0.876581	0.905782	0.86652	0.879582	0.889619	0.822465	0.890495	0.867593	0.877519	0.824258	0.834086	0.814567	0.866556	0.839972	0.794125	0.827132	0.828411	1	0.882743	0.0624413
2037	5	99044	0.396176	61.3182	5.53289	2.98501	0.767051	0.916315	0.885389	0.920909	0.877146	0.907031	0.867397	0.880013	0.889963	0.822609	0.891215	0.869765	0.877746	0.825305	0.833756	0.814325	0.865893	0.838279	0.79393	0.828632	0.828824	1	0.88332	0.0623397
2038	6	63112	0.252448	64.5202	7.92925	3.54529	1.25577	0.916989	0.886163	0.92175	0.879246	0.908306	0.86871	0.879896	0.890425	0.823441	0.892255	0.869629	0.878565	0.825675	0.832972	0.814235	0.866642	0.838248	0.794556	0.828345	0.828416	1	0.884113	0.0619851
2042	10	55589	0.222356	64.5118	7.93121	3.54401	1.25563	0.918779	0.887856	0.922521	0.880993	0.908876	0.869462	0.880831	0.891031	0.824444	0.892551	0.870406	0.878897	0.826566	0.83351	0.814766	0.867708	0.839096	0.794564	0.827808	0.829013	1	0.88518	0.0617491
2044	0	526942	2.10777	22.8142	0.873895	0.15279	0.0174803	0.933641	0.943515	0.92727	0.910241	0.892339	0.871945	0.871252	0.893321	0.837046	0.896324	0.855842	0.885382	0.832924	0.866831	0.813186	0.871886	0.811356	0.813635	0.796485	0.8307	1	0.896866	0.0582021
2049	5	94678	0.378712	63.3659	5.72162	3.29278	0.84525	0.93593	0.944808	0.929097	0.910988	0.89393	0.872948	0.8728	0.894004	0.838437	0.896386	0.857232	0.886146	0.834544	0.866067	0.813447	0.871882	0.812031	0.812845	0.796706	0.830156	1	0.898113	0.0577392
2050	6	60670	0.24268	66.2558	8.1616	3.83848	1.35959	0.937078	0.945278	0.929941	0.911439	0.894297	0.874254	0.873925	0.895286	0.838652	0.896234	0.858208	0.885841	0.835149	0.866623	0.814744	0.872153	0.811422	0.812988	0.797017	0.830188	1	0.898805	0.0574625
2054	10	53450	0.2138	66.242	8.15757	3.83602	1.35917	0.938419	0.945978	0.930683	0.911993	0.894958	0.874864	0.874387	0.896314	0.839467	0.896791	0.858288	0.886127	0.835856	0.866632	0.814471	0.871609	0.810917	0.812479	0.795566	0.830561	1	0.899446	0.0572627
2056	0	496960	1.98784	22.7383	0.872396	0.151281	0.017359	0.910817	0.898505	0.922973	0.885173	0.901016	0.890071	0.877317	0.904238	0.834018	0.877426	0.871412	0.86121	0.838281	0.856077	0.830723	0.855406	0.80649	0.808554	0.825721	0.797547	1	0.886732	0.0636281
2061	5	92281	0.369124	63.6454	5.78025	3.33725	0.861129	0.912143	0.90031	0.923738	0.886461	0.901702	0.891321	0.876231	0.905035	0.834711	0.878805	0.871669	0.861445	0.837209	0.854965	0.831173	0.854596	0.805778	0.807723	0.82524	0.797894	1	0.8875	0.0634473
2062	6	59003	0.236012	66.0517	8.18917	3.80539	1.35689	0.913445	0.902234	0.924783	0.887201	0.902013	0.890938	0.877193	0.905776	0.83489	0.878667	0.872557	0.862702	0.837881	0.855651	0.831941	0.855287	0.805552	0.808933	0.82506	0.798383	1	0.888345	0.0631205
2066	10	51748	0.206992	66.038	8.19209	3.80321	1.35672	0.914963	0.90388	0.925833	0.88873	0.902818	0.891899	0.877135	0.906238	0.835317	0.878459	0.872681	0.862729	0.838129	0.855212	0.831433	0.855424	0.806012	0.808688	0.82437	0.798949	1	0.889191	0.0627627
2068	0	561744	2.24698	22.755	0.854402	0.151583	0.0169947	0.914766	0.905304	0.927462	0.921637	0.901954	0.835651	0.865386	0.876608	0.826138	0.8982	0.880275	0.869937	0.863788	0.869193	0.837907	0.874863	0.852346	0.802171	0.850933	0.825027	1	0.88956	0.0627796
2073	5	98300	0.3932	63.8766	5.77231	3.37285	0.867763	0.916038	0.907706	0.928876	0.922223	0.903459	0.836322	0.867386	0.878133	0.826775	0.89823	0.8809	0.871277	0.864593	0.868667	0.836475	0.875895	0.852202	0.802803	0.850773	0.825173	1	0.890714	0.0621512
2074	6	62845	0.25138	63.4184	7.992	3.37481	1.22272	0.91818	0.907638	0.929207	0.923455	0.904384	0.836908	0.867205	0.879505	0.826892	0.898982	0.880277	0.872321	0.864476	0.869019	0.835874	0.875097	0.853139	0.80148	0.851142	0.825046	1	0.891369	0.0617607
2078	10	55366	0.221464	63.4213	7.9742	3.37459	1.22026	0.919797	0.908148	0.930092	0.923843	0.905935	0.838628	0.86797	0.879529	0.827828	0.899532	0.880721	0.87281	0.864502	0.869198	0.836082	0.875673	0.852762	0.801954	0.851037	0.82548	1	0.892204	0.0614964
2080	0	682745	2.73098	22.8504	0.863545	0.153499	0.0173217	0.907036	0.894576	0.916604	0.921688	0.8895	0.852224	0.884899	0.912292	0.836715	0.859648	0.874418	0.870723	0.828202	0.83838	0.792005	0.882671	0.841149	0.805172	0.836864	0.835348	1	0.885497	0.0618142
2085	5	105475	0.4219	61.3816	5.54357	2.99432	0.768803	0.909073	0.895757	0.916511	0.923129	0.890965	0.853904	0.885722	0.912657	0.836265	0.860559	0.875065	0.872339	0.828941	0.839829	0.791349	0.882124	0.841512	0.804622	0.837213	0.835942	1	0.886487	0.0615001
2086	6	66232	0.264928	63.5908	7.84882	3.39614	1.20671	0.91107	0.897708	0.916906	0.923828	0.892446	0.855493	0.886664	0.912957	0.836869	0.861532	0.875853	0.873498	0.829297	0.839919	0.792011	0.883017	0.840711	0.803803	0.837745	0.836129	1	0.88758	0.0610017
2090	10	58227	0.232908	63.5793	7.84126	3.39405	1.20469	0.912249	0.899213	0.917298	0.924751	0.893795	0.856948	0.886711	0.913477	0.837532	0.861817	0.87596	0.874757	0.829057	0.840452	0.792339	0.883645	0.84077	0.803407	0.837472	0.836287	1	0.888405	0.0605957
2092	0	597797	2.39119	22.7925	0.846641	0.152317	0.0168837	0.902832	0.905372	0.911587	0.905954	0.901328	0.856627	0.867127	0.901323	0.832385	0.896398	0.886734	0.883082	0.824135	0.840888	0.806288	0.86047	0.832423	0.813485	0.829046	0.816855	1	0.88543	0.0640254
2097	5	100229	0.400916	63.5075	5.71211	3.31424	0.848392	0.905611	0.906863	0.912051	0.907023	0.902513	0.857521	0.868077	0.90193	0.833262	0.896317	0.886365	0.882768	0.824701	0.841199	0.806353	0.861866	0.832374	0.814335	0.829919	0.817308	1	0.886501	0.0634467
2098	6	63486	0.253944	63.3911	7.96158	3.36947	1.21743	0.908011	0.908547	0.912138	0.908255	0.902821	0.858284	0.869176	0.902616	0.833782	0.896056	0.886077	0.882801	0.826001	0.841248	0.806359	0.86286	0.832506	0.8144	0.830679	0.817157	1	0.887429	0.0631121
2102	10	55896	0.223584	63.3681	7.96735	3.36614	1.21756	0.910003	0.910316	0.913688	0.90926	0.903508	0.859641	0.870268	0.90341	0.833807	0.896647	0.886477	0.882979	0.826607	0.841178	0.806882	0.863479	0.833306	0.814674	0.830784	0.8175	1	0.888553	0.0626293
2104	0	598776	2.3951	22.892	0.872165	0.154345	0.0175487	0.946776	0.885753	0.911747	0.892775	0.893786	0.854031	0.869669	0.879943	0.834006	0.8817	0.872254	0.879699	0.813771	0.839769	0.809497	0.866977	0.834039	0.792002	0.831803	0.82687	1	0.885166	0.0628812
2109	5	99691	0.398764	62.1259	5.62023	3.10434	0.79905	0.947718	0.887412	0.912856	0.89494	0.894002	0.855885	0.870249	0.880551	0.835692	0.882051	0.873213	0.88011	0.815359	0.840949	0.810008	0.867691	0.833922	0.791491	0.830777	0.828249	1	0.886256	0.0626265
2110	6	63213	0.252852	62.4062	7.81902	3.2148	1.15855	0.94827	0.888718	0.913799	0.897252	0.894848	0.856454	0.87062	0.881116	0.835382	0.882912	0.874456	0.879811	0.8156	0.842169	0.810332	0.867068	0.83414	0.792313	0.830747	0.828406	1	0.887071	0.0622571
2114	10	55644	0.222576	62.4066	7.82166	3.21493	1.15848	0.949132	0.891102	0.914735	0.899414	0.896009	0.8571	0.871352	0.881991	0.835984	0.88368	0.875368	0.880194	0.81511	0.84311	0.811067	0.86712	0.834349	0.791766	0.830772	0.829029	1	0.888149	0.0618176
2116	0	532193	2.12877	22.8153	0.881265	0.152825	0.0176411	0.90725	0.910437	0.926207	0.908289	0.896615	0.863622	0.878802	0.893464	0.808399	0.889613	0.855489	0.897065	0.834835	0.846557	0.810977	0.864624	0.821374	0.792485	0.802498	0.793755	1	0.886657	0.0626388
2121	5	94779	0.379116	59.4722	5.40187	2.72535	0.703855	0.90835	0.91209	0.92885	0.910534	0.89686	0.863899	0.879393	0.893668	0.80732	0.888567	0.855506	0.896359	0.834853	0.848284	0.810032	0.864559	0.820936	0.792628	0.802578	0.79564	1	0.887533	0.0621543
2122	6	60950	0.2438	61.2141	7.65664	3.03445	1.09293	0.91	0.914011	0.930238	0.910328	0.897555	0.86452	0.880345	0.895053	0.808876	0.88872	0.855726	0.896456	0.835258	0.848335	0.810911	0.865751	0.820115	0.793954	0.802535	0.79717	1	0.888521	0.0617343
2126	10	53552	0.214208	61.2091	7.65675	3.03375	1.09291	0.912197	0.91455	0.931086	0.911544	0.898809	0.865663	0.88106	0.895886	0.810334	0.88921	0.85642	0.896643	0.835804	0.847727	0.811352	0.865981	0.820698	0.794163	0.802267	0.797552	1	0.889516	0.0613455
2128	0	571336	2.28534	22.7541	0.8455	0.151553	0.0168216	0.910694	0.91221	0.901528	0.921016	0.882834	0.858309	0.857635	0.890157	0.824662	0.881035	0.884651	0.860997	0.843329	0.855378	0.803257	0.853892	0.810578	0.77475	0.823892	0.814445	1	0.883443	0.0628903
2133	5	98677	0.394708	64.086	5.79536	3.4061	0.876847	0.912619	0.913232	0.90288	0.921197	0.883342	0.860069	0.858589	0.890537	0.824047	0.882394	0.885333	0.860879	0.844523	0.855022	0.80345	0.854515	0.809647	0.77554	0.825684	0.81404	1	0.884346	0.0627555
2134	6	62766	0.251064	65.9817	8.20423	3.79439	1.35849	0.914237	0.91454	0.903945	0.922522	0.885057	0.861016	0.859526	0.890689	0.825766	0.883775	0.886762	0.860251	0.844366	0.854571	0.803596	0.85485	0.809483	0.775738	0.82512	0.814964	1	0.885409	0.0625932
2138	10	55038	0.220152	65.9608	8.19356	3.79047	1.3559	0.915904	0.915686	0.905429	0.923353	0.886351	0.862023	0.860115	0.89113	0.82622	0.885161	0.887496	0.860542	0.84537	0.854728	0.803845	0.856054	0.809595	0.7758	0.825775	0.815355	1	0.886436	0.0621589
2140	0	583311	2.33324	22.8724	0.836128	0.153898	0.0167837	0.918958	0.900439	0.910765	0.92339	0.89654	0.852957	0.85994	0.900778	0.822706	0.872053	0.885588	0.869107	0.840606	0.839428	0.838805	0.883725	0.833504	0.819851	0.839824	0.808436	1	0.887267	0.0600567
2145	5	98437	0.393748	62.4629	5.62731	3.15429	0.808548	0.921234	0.90209	0.912507	0.924007	0.89858	0.851987	0.861947	0.90117	0.824741	0.873071	0.886984	0.87046	0.840456	0.839095	0.838572	0.884632	0.833929	0.821109	0.840461	0.808238	1	0.888529	0.0596238
2146	6	63229	0.252916	63.5843	7.93614	3.39839	1.22083	0.922433	0.903889	0.913481	0.925193	0.899073	0.853556	0.862247	0.900671	0.825879	0.873705	0.886927	0.870779	0.840872	0.84039	0.838183	0.884365	0.83434	0.822629	0.839899	0.808996	1	0.88942	0.0593767
2150	10	55497	0.221988	63.5616	7.95183	3.39549	1.22329	0.924248	0.904743	0.914662	0.926059	0.899968	0.854199	0.862939	0.901022	0.826252	0.874137	0.886913	0.87047	0.840622	0.840532	0.837415	0.88385	0.834162	0.822639	0.840217	0.81026	1	0.890189	0.0590184
2152	0	491147	1.96459	22.8074	0.869526	0.152648	0.0173895	0.906367	0.894099	0.912029	0.904531	0.904854	0.872222	0.859696	0.881981	0.816997	0.874007	0.915662	0.860439	0.842691	0.849682	0.791746	0.878823	0.828932	0.818769	0.852301	0.829273	1	0.884152	0.0661702
2157	5	90969	0.363876	64.4652	5.8256	3.46651	0.890795	0.909068	0.894656	0.912536	0.90632	0.905627	0.872561	0.860381	0.881976	0.81857	0.874935	0.916307	0.860496	0.843238	0.849597	0.792209	0.878673	0.828887	0.819081	0.852791	0.830107	1	0.885127	0.0656453
2158	6	58512	0.234048	65.1069	8.18866	3.64978	1.32181	0.911164	0.895893	0.913043	0.907908	0.906711	0.873778	0.861866	0.882622	0.819029	0.876051	0.916983	0.861413	0.844793	0.849159	0.794324	0.879102	0.829753	0.820208	0.85385	0.829625	1	0.886301	0.0653462
2162	10	51459	0.205836	65.0862	8.17773	3.64599	1.31926	0.913183	0.897899	0.913902	0.908811	0.907256	0.874949	0.862677	0.883305	0.819468	0.876552	0.917216	0.862298	0.84579	0.849628	0.793787	0.878962	0.830661	0.820401	0.854389	0.829709	1	0.88735	0.0649501
2164	0	538868	2.15547	22.7993	0.848485	0.152456	0.0169487	0.920485	0.926329	0.899255	0.912893	0.869318	0.87132	0.858625	0.874833	0.806064	0.878676	0.875225	0.886751	0.796462	0.853008	0.784352	0.890077	0.845678	0.805684	0.80802	0.839399	1	0.884157	0.0625486
2169	5	95739	0.382956	65.8063	5.94947	3.68648	0.948326	0.921088	0.926905	0.901216	0.913985	0.87046	0.873406	0.859195	0.877469	0.806328	0.878754	0.875887	0.887329	0.796697	0.853362	0.784461	0.8897	0.84652	0.80567	0.807727	0.838561	1	0.885101	0.0621411
2170	6	61301	0.245204	68.8306	8.47055	4.30112	1.52369	0.923109	0.928093	0.90262	0.91523	0.870965	0.874113	0.859521	0.877229	0.806789	0.87855	0.876071	0.887791	0.798176	0.854113	0.78471	0.891674	0.84612	0.805639	0.808829	0.83798	1	0.886031	0.061814
2174	10	53807	0.215228	68.8089	8.47085	4.29717	1.52235	0.924954	0.928913	0.90412	0.916293	0.872294	0.875035	0.859628	0.877785	0.807525	0.879003	0.876875	0.88837	0.798604	0.855223	0.785214	0.891994	0.845847	0.80601	0.809105	0.837828	1	0.887015	0.0614029
2176	0	602266	2.40906	22.9121	0.852291	0.154719	0.0171648	0.908938	0.906531	0.918974	0.920343	0.906994	0.85194	0.858222	0.891632	0.795209	0.878447	0.878044	0.878696	0.818728	0.849195	0.816721	0.837913	0.812751	0.833075	0.826037	0.840716	1	0.885007	0.0617302
2181	5	99885	0.39954	64.1514	5.80107	3.4165	0.879778	0.910657	0.906843	0.919387	0.9215	0.907984	0.852205	0.858482	0.892752	0.796176	0.87828	0.877479	0.879026	0.817745	0.849232	0.817475	0.837944	0.81266	0.834515	0.827096	0.840617	1	0.885666	0.0614191
2182	6	63443	0.253772	67.6285	8.33644	4.08121	1.44765	0.911543	0.908556	0.920677	0.922915	0.908674	0.852892	0.859764	0.894259	0.796636	0.878347	0.877851	0.879183	0.818002	0.849463	0.818238	0.839825	0.813817	0.835017	0.826443	0.840211	1	0.886645	0.0610024
2186	10	55679	0.222716	67.6153	8.33843	4.07899	1.44764	0.913091	0.910442	0.921667	0.924316	0.909436	0.854074	0.860513	0.895248	0.796808	0.879156	0.878114	0.879353	0.818585	0.849126	0.818774	0.839877	0.814293	0.835306	0.826766	0.840218	1	0.887669	0.0606774
2188	0	523522	2.09409	22.8098	0.846793	0.152663	0.0169229	0.925678	0.910235	0.911602	0.927641	0.887557	0.875456	0.888382	0.891283	0.824871	0.865887	0.868309	0.904092	0.854996	0.871325	0.809872	0.876438	0.814075	0.813208	0.834761	0.8127	1	0.892334	0.06357
2193	5	94793	0.379172	61.4588	5.56208	3.00585	0.773078	0.926081	0.912188	0.913438	0.929256	0.889454	0.876542	0.890155	0.892044	0.824734	0.866504	0.86826	0.904724	0.855411	0.870998	0.811125	0.877939	0.815034	0.813757	0.835895	0.81313	1	0.893479	0.0631089
2194	6	60752	0.243008	65.4305	7.98043	3.69434	1.29717	0.926932	0.914604	0.914801	0.930216	0.890242	0.877197	0.891683	0.893065	0.825561	0.866811	0.869	0.905122	0.855931	0.871124	0.811586	0.878276	0.814821	0.815726	0.836384	0.812426	1	0.89453	0.0626699
2198	10	53521	0.214084	65.4215	7.96442	3.69223	1.29365	0.927645	0.916014	0.916341	0.931195	0.890949	0.878431	0.893173	0.89321	0.825909	0.86666	0.869285	0.905392	0.856271	0.871275	0.812214	0.878973	0.815129	0.815736	0.836559	0.813167	1	0.895382	0.0622818
2200	0	611709	2.44684	22.8348	0.867245	0.153192	0.0173639	0.931193	0.880952	0.910724	0.924865	0.902123	0.85636	0.864764	0.870778	0.801888	0.899106	0.889675	0.861652	0.859845	0.833826	0.808869	0.889679	0.824776	0.80058	0.835751	0.823197	1	0.885854	0.0634412
2205	5	101333	0.405332	63.8803	5.76779	3.37329	0.866727	0.932924	0.883049	0.911362	0.925439	0.902875	0.857243	0.866273	0.871325	0.801688	0.900181	0.889922	0.86049	0.85932	0.834644	0.80948	0.889005	0.823562	0.799883	0.836011	0.822837	1	0.886722	0.0630359
2206	6	64297	0.257188	65.3205	8.10885	3.68138	1.31514	0.934095	0.885345	0.912321	0.926295	0.904148	0.857801	0.867614	0.871852	0.80244	0.900991	0.890539	0.861393	0.859581	0.834697	0.808794	0.889614	0.822791	0.800395	0.837333	0.822542	1	0.887736	0.0626883
2210	10	56350	0.2254	65.3067	8.11591	3.67937	1.31501	0.935546	0.88693	0.912919	0.926894	0.905679	0.858696	0.86913	0.873061	0.803461	0.901553	0.890941	0.861553	0.860319	0.834818	0.809956	0.889317	0.822981	0.801118	0.837737	0.822822	1	0.888745	0.0623026
2212	0	677125	2.7085	22.8454	0.86133	0.153396	0.0172983	0.916407	0.907445	0.888262	0.907437	0.892295	0.87917	0.87359	0.889116	0.815035	0.880707	0.885249	0.870607	0.82237	0.824468	0.803942	0.871143	0.827538	0.82656	0.835441	0.825629	1	0.884078	0.0654855
2217	5	105275	0.4211	62.8477	5.69773	3.21367	0.830028	0.917815	0.909171	0.889983	0.909214	0.89383	0.881776	0.874937	0.889803	0.816115	0.880784	0.886322	0.871066	0.822935	0.823519	0.804241	0.870891	0.829062	0.826972	0.836443	0.826288	1	0.88541	0.0649427
2218	6	66301	0.265204	64.4733	8.03851	3.54197	1.27162	0.919443	0.910567	0.89102	0.910952	0.89424	0.882762	0.874497	0.890514	0.817514	0.880794	0.886683	0.871276	0.823841	0.823826	0.804513	0.871193	0.828886	0.827499	0.837604	0.82639	1	0.886345	0.0645018
2222	10	58129	0.232516	64.4356	8.0343	3.53579	1.26901	0.920857	0.911989	0.893126	0.912032	0.894906	0.884369	0.875596	0.891121	0.81892	0.881298	0.888034	0.870495	0.824511	0.824339	0.805183	0.871045	0.829758	0.827418	0.838592	0.826687	1	0.887485	0.0639671
2224	0	730961	2.92384	22.9193	0.863928	0.154882	0.0174296	0.910635	0.889292	0.910608	0.918204	0.897416	0.87916	0.859369	0.885445	0.810104	0.870207	0.902295	0.87699	0.843993	0.855213	0.80749	0.882195	0.844419	0.811049	0.847551	0.817629	1	0.885369	0.0646747
2229	5	107980	0.43192	62.3483	5.65029	3.13792	0.809516	0.912776	0.890146	0.911349	0.919749	0.898463	0.879931	0.861664	0.886007	0.811238	0.87093	0.901394	0.877477	0.843781	0.854834	0.808136	0.882608	0.844712	0.811572	0.849004	0.817749	1	0.886411	0.0643497
2230	6	67600	0.2704	62.9222	7.93154	3.29676	1.19802	0.914112	0.892123	0.913373	0.921405	0.900044	0.880873	0.863084	0.886938	0.812145	0.870976	0.901901	0.877988	0.843831	0.855281	0.808883	0.882685	0.846487	0.811206	0.848905	0.817596	1	0.88767	0.0639221
2234	10	59363	0.237452	62.9076	7.94328	3.29497	1.19917	0.915377	0.893604	0.914652	0.922907	0.901016	0.881433	0.864865	0.887396	0.812863	0.87157	0.902523	0.87798	0.843808	0.856106	0.809182	0.88305	0.846158	0.811516	0.849519	0.818119	1	0.88868	0.0634307
2236	0	658080	2.63232	22.9732	0.897182	0.15602	0.0182253	0.917719	0.914862	0.886827	0.915018	0.893761	0.863233	0.852393	0.899531	0.788858	0.88186	0.876465	0.911448	0.836794	0.817821	0.816735	0.862283	0.855864	0.807848	0.834699	0.805231	1	0.884081	0.062836
2241	5	103402	0.413608	61.2949	5.54346	2.9819	0.766995	0.919856	0.91636	0.889456	0.915654	0.894765	0.863895	0.853571	0.900321	0.791126	0.882555	0.878233	0.911293	0.837493	0.818964	0.817267	0.861004	0.855994	0.807895	0.834945	0.804733	1	0.885377	0.0624312
2242	6	65339	0.261356	62.9891	7.82484	3.30285	1.18039	0.920851	0.917576	0.890487	0.917071	0.896188	0.86469	0.855798	0.899899	0.791671	0.882957	0.878694	0.911439	0.838458	0.819449	0.81749	0.860826	0.85664	0.808147	0.834394	0.805966	1	0.886311	0.062032
2246	10	57246	0.228984	62.969	7.81872	3.2996	1.17905	0.922099	0.919138	0.892394	0.917488	0.897076	0.865196	0.857169	0.900587	0.791793	0.883686	0.879118	0.912142	0.838181	0.819865	0.817795	0.8613	0.857134	0.808677	0.835377	0.806065	1	0.887265	0.0617728
2248	0	594575	2.3783	22.816	0.863178	0.152811	0.0172721	0.932345	0.888121	0.930509	0.912548	0.886535	0.84953	0.839051	0.886291	0.79994	0.882308	0.854827	0.873564	0.824914	0.854004	0.833298	0.872769	0.794171	0.802629	0.829088	0.828696	1	0.883281	0.0622209
2253	5	100134	0.400536	63.2201	5.70409	3.27009	0.838685	0.93292	0.888739	0.930563	0.913171	0.887011	0.850805	0.838986	0.886712	0.801741	0.881843	0.855504	0.874723	0.826203	0.855359	0.833962	0.874204	0.792922	0.802704	0.829563	0.828595	1	0.88385	0.0623517
2254	6	63343	0.253372	67.501	8.22835	4.05439	1.42195	0.934065	0.890359	0.931571	0.913534	0.888149	0.852407	0.839951	0.88788	0.802914	0.881952	0.855201	0.873917	0.826658	0.855469	0.834465	0.873972	0.793513	0.803356	0.829642	0.828616	1	0.884744	0.0622196
2258	10	55579	0.222316	67.4655	8.22328	4.04794	1.4185	0.93565	0.891803	0.932196	0.914599	0.889401	0.854351	0.841199	0.888402	0.804207	0.882141	0.855674	0.874719	0.827147	0.855107	0.834992	0.874593	0.793636	0.803523	0.829603	0.828721	1	0.885792	0.0618511
2260	0	578452	2.31381	22.8394	0.853061	0.153262	0.0170838	0.933173	0.912587	0.909071	0.900347	0.891601	0.888595	0.875693	0.876048	0.80654	0.873405	0.882605	0.88555	0.861625	0.844282	0.811301	0.872046	0.834047	0.806152	0.816716	0.810584	1	0.889567	0.061674
2265	5	99009	0.396036	63.5652	5.74932	3.32409	0.854983	0.935693	0.914336	0.909695	0.901191	0.892883	0.889475	0.876143	0.877132	0.807841	0.874294	0.88391	0.886329	0.862957	0.844095	0.810755	0.871653	0.834055	0.805634	0.817405	0.810103	1	0.890715	0.0613831
2266	6	63219	0.252876	65.9651	8.16822	3.79012	1.35077	0.937653	0.915026	0.910652	0.902996	0.894423	0.890864	0.87798	0.878083	0.808467	0.874943	0.884671	0.886893	0.863048	0.845339	0.810761	0.87257	0.833373	0.806174	0.816803	0.810658	1	0.891872	0.0609317
2270	10	55674	0.222696	65.9563	8.15676	3.7882	1.34819	0.939065	0.91664	0.911754	0.904058	0.895104	0.890874	0.878615	0.878633	0.808923	0.875714	0.88527	0.887308	0.86297	0.845933	0.811034	0.872858	0.833369	0.806157	0.817356	0.811025	1	0.892732	0.0605469
2272	0	575798	2.30319	22.8447	0.871283	0.153397	0.0174769	0.931673	0.90929	0.88954	0.924162	0.87881	0.867598	0.858265	0.882025	0.829318	0.881979	0.903398	0.866837	0.837197	0.844274	0.81994	0.88911	0.839332	0.801493	0.83821	0.795402	1	0.887232	0.0642082
2277	5	98714	0.394856	62.601	5.65167	3.17552	0.816928	0.933799	0.909471	0.891545	0.92611	0.879901	0.867856	0.858642	0.883431	0.829431	0.882317	0.903833	0.867197	0.837105	0.844647	0.820755	0.889686	0.840028	0.800793	0.838351	0.795004	1	0.888237	0.0638491
2278	6	62853	0.251412	63.7019	7.9434	3.41698	1.22727	0.934896	0.911571	0.893187	0.926949	0.881056	0.869075	0.860285	0.884206	0.831583	0.882798	0.904714	0.867301	0.836595	0.844725	0.822109	0.8903	0.839841	0.80059	0.839331	0.794059	1	0.8894	0.0631954
2282	10	55258	0.221032	63.6993	7.93643	3.4163	1.2258	0.936281	0.912836	0.89464	0.928119	0.88256	0.870037	0.861441	0.884596	0.832504	0.883501	0.905054	0.867494	0.837055	0.844936	0.821926	0.890351	0.840358	0.800671	0.839788	0.793849	1	0.890414	0.0627374
2284	0	499475	1.9979	22.6685	0.853868	0.149872	0.0168576	0.923688	0.899916	0.905826	0.908035	0.884678	0.883996	0.864184	0.900617	0.804887	0.875924	0.878593	0.874938	0.826255	0.849981	0.826792	0.841419	0.82775	0.818225	0.811657	0.809591	1	0.885298	0.0639059
2289	5	92432	0.369728	60.8458	5.51758	2.91752	0.753727	0.925367	0.901593	0.906407	0.909225	0.884585	0.886208	0.865436	0.901219	0.805544	0.877001	0.87844	0.875406	0.826505	0.85088	0.826927	0.842949	0.827019	0.817785	0.811375	0.81025	1	0.886299	0.0634935
2290	6	59668	0.238672	62.8387	7.80109	3.27922	1.17215	0.926091	0.903374	0.90753	0.910253	0.885743	0.887561	0.867031	0.90236	0.805809	0.877472	0.879768	0.876349	0.827093	0.851277	0.826699	0.843769	0.827588	0.817406	0.811817	0.810971	1	0.887332	0.0630873
2294	10	52365	0.20946	62.8274	7.7931	3.27719	1.16954	0.927709	0.905395	0.908393	0.912012	0.886632	0.888828	0.868557	0.902845	0.807629	0.878106	0.880369	0.877017	0.827891	0.851838	0.827423	0.84418	0.828607	0.816748	0.812336	0.81078	1	0.888561	0.0624823
2296	0	517496	2.06998	22.637	0.845684	0.149241	0.0166586	0.923865	0.898078	0.892027	0.896339	0.87523	0.861603	0.834217	0.881784	0.797599	0.902678	0.896048	0.898874	0.828665	0.841706	0.809977	0.849363	0.848865	0.807606	0.83881	0.796928	1	0.879404	0.0629544
2301	5	94521	0.378084	62.6357	5.64972	3.18058	0.815274	0.925101	0.899155	0.893161	0.897139	0.877435	0.863787	0.835306	0.882915	0.797929	0.902635	0.896494	0.899329	0.829562	0.841855	0.811021	0.850224	0.849076	0.807165	0.838962	0.797177	1	0.880469	0.06262
2302	6	60541	0.242164	63.9035	7.94386	3.44833	1.23284	0.926091	0.900638	0.895294	0.897607	0.878132	0.863985	0.837309	0.884062	0.797608	0.902512	0.895947	0.899564	0.829727	0.842446	0.811921	0.850861	0.849779	0.807494	0.839084	0.796609	1	0.881346	0.0623182
2306	10	53137	0.212548	63.8807	7.92642	3.44411	1.22928	0.927282	0.902497	0.896645	0.89815	0.879321	0.865819	0.83838	0.885353	0.797495	0.903062	0.896456	0.900023	0.830551	0.842671	0.812974	0.85193	0.849973	0.807818	0.839123	0.796319	1	0.882415	0.0619833
2308	0	614346	2.45738	22.7925	0.83192	0.152295	0.0165843	0.927889	0.88795	0.903542	0.916396	0.869573	0.856267	0.847719	0.876576	0.814834	0.886111	0.87537	0.886076	0.824649	0.840907	0.814408	0.848641	0.850255	0.80626	0.813433	0.828734	1	0.880626	0.0643555
2313	5	101488	0.405952	62.5182	5.64685	3.16303	0.812973	0.929075	0.889445	0.905486	0.91765	0.871108	0.857776	0.847386	0.877404	0.815949	0.886386	0.876916	0.886908	0.824679	0.841651	0.814978	0.850307	0.851386	0.806396	0.812919	0.828724	1	0.881765	0.0639122
2314	6	64464	0.257856	65.1365	8.00948	3.64752	1.2918	0.929627	0.890745	0.906715	0.918931	0.871533	0.859286	0.848039	0.877854	0.815603	0.887193	0.877366	0.888147	0.825507	0.842649	0.815688	0.851817	0.850506	0.807109	0.813012	0.829347	1	0.882608	0.0635878
2318	10	56532	0.226128	65.1356	8.01951	3.64777	1.29324	0.930615	0.892097	0.907875	0.919913	0.873266	0.860628	0.848475	0.878989	0.815945	0.887665	0.877874	0.888753	0.826496	0.843045	0.815786	0.851801	0.850854	0.807605	0.813221	0.829601	1	0.883573	0.0631695
2320	0	568563	2.27425	22.823	0.848276	0.152928	0.016959	0.935666	0.909875	0.902808	0.884976	0.891567	0.869831	0.881888	0.870597	0.821708	0.866922	0.885955	0.87804	0.830617	0.848311	0.841011	0.869117	0.83889	0.785223	0.835374	0.837118	1	0.886637	0.0607567
2325	5	97916	0.391664	64.2859	5.78763	3.43722	0.88108	0.935853	0.911245	0.903264	0.886158	0.891621	0.871277	0.882695	0.871584	0.822792	0.86686	0.886811	0.878855	0.831274	0.848835	0.841818	0.869781	0.839	0.785449	0.836028	0.837325	1	0.88736	0.0603715
2326	6	62397	0.249588	64.2104	8.03136	3.50009	1.26264	0.936992	0.912328	0.905244	0.888152	0.892134	0.871885	0.88457	0.871524	0.823573	0.866588	0.888152	0.878712	0.831715	0.849736	0.842468	0.869449	0.839455	0.785623	0.836354	0.838165	1	0.888376	0.0601157
2330	10	54814	0.219256	64.1708	8.02513	3.4936	1.26052	0.938209	0.913307	0.906411	0.888979	0.893412	0.873144	0.885376	0.872478	0.823603	0.867534	0.888842	0.878617	0.83226	0.851023	0.842978	0.869723	0.838709	0.785994	0.837177	0.838682	1	0.889286	0.0597628
2332	0	501646	2.00658	22.7593	0.857935	0.151675	0.0170766	0.933165	0.897968	0.927141	0.900906	0.89283	0.883902	0.878225	0.866959	0.822102	0.865775	0.903544	0.867042	0.852396	0.824373	0.807935	0.885154	0.856894	0.799726	0.866307	0.814736	1	0.890012	0.0595774
2337	5	92646	0.370584	63.1787	5.7087	3.26395	0.839251	0.933964	0.901545	0.927228	0.901658	0.895041	0.883568	0.878235	0.868856	0.822567	0.867501	0.904108	0.867096	0.852541	0.826544	0.807898	0.885062	0.856982	0.799624	0.866163	0.815216	1	0.891069	0.0590699
2338	6	59640	0.23856	66.6377	8.18032	3.90383	1.37904	0.935044	0.9042	0.927976	0.903144	0.895188	0.884088	0.879284	0.870322	0.823114	0.867907	0.904955	0.867748	0.852121	0.827222	0.809012	0.88506	0.857394	0.79995	0.866247	0.815099	1	0.892086	0.0586963
2342	10	52351	0.209404	66.6157	8.18045	3.9001	1.37817	0.935923	0.906048	0.928922	0.904854	0.896172	0.885341	0.880241	0.870948	0.823795	0.868427	0.905255	0.868694	0.852391	0.827826	0.809469	0.885284	0.857548	0.799889	0.866306	0.814903	1	0.893083	0.0582877
2344	0	517663	2.07065	22.7834	0.854359	0.152148	0.0170401	0.930569	0.915533	0.902444	0.906378	0.87971	0.880112	0.877099	0.894455	0.824739	0.892199	0.888467	0.845535	0.82116	0.829254	0.823255	0.878384	0.847355	0.806414	0.822131	0.830201	1	0.888886	0.0623434
2349	5	94747	0.378988	61.4279	5.54036	3.00089	0.770069	0.93137	0.916504	0.904081	0.906804	0.881453	0.881126	0.878154	0.894825	0.825319	0.892873	0.889611	0.847188	0.821261	0.830148	0.822992	0.878624	0.847768	0.806865	0.822174	0.829398	1	0.889795	0.0620996
2350	6	60982	0.243928	64.4456	7.94304	3.53389	1.25459	0.932997	0.916426	0.904644	0.908104	0.884228	0.883425	0.879768	0.895084	0.825309	0.89369	0.890238	0.847644	0.822103	0.830622	0.822759	0.878021	0.847627	0.806336	0.823153	0.828753	1	0.890775	0.0618188
2354	10	53843	0.215372	64.4248	7.94562	3.53072	1.25496	0.934365	0.917742	0.905438	0.909097	0.885603	0.883782	0.881192	0.896393	0.826375	0.894406	0.890775	0.848569	0.822651	0.830712	0.822614	0.877598	0.84778	0.807097	0.824341	0.829486	1	0.891761	0.0613973
2356	0	524111	2.09644	22.7729	0.85919	0.151946	0.0171186	0.904161	0.909016	0.884378	0.922582	0.858474	0.871422	0.880545	0.883925	0.794226	0.897158	0.868582	0.905738	0.843855	0.82829	0.811011	0.870694	0.837068	0.836351	0.817425	0.82824	1	0.88132	0.0624132
2361	5	94378	0.377512	61.8802	5.59651	3.06776	0.789012	0.9052	0.910376	0.886435	0.923589	0.861196	0.872767	0.880555	0.884004	0.795911	0.89808	0.868709	0.905788	0.843804	0.828053	0.811031	0.87139	0.838098	0.83795	0.816647	0.828101	1	0.882421	0.0620569
2362	6	60378	0.241512	63.4294	7.87234	3.37207	1.20508	0.906605	0.911218	0.888188	0.923946	0.863353	0.873464	0.881149	0.885231	0.796118	0.898175	0.869174	0.906108	0.843072	0.827445	0.812813	0.872081	0.838343	0.838476	0.81716	0.827967	1	0.88334	0.0617431
2366	10	53046	0.212184	63.4077	7.868	3.36856	1.20354	0.90774	0.91235	0.88953	0.924905	0.864504	0.874401	0.881763	0.885816	0.797506	0.898673	0.870245	0.906506	0.844069	0.827979	0.813379	0.872007	0.838583	0.83847	0.818469	0.828423	1	0.884299	0.0614235
2368	0	478614	1.91446	22.6859	0.852214	0.150214	0.0168459	0.923827	0.910683	0.895941	0.946268	0.875764	0.867195	0.860428	0.873701	0.798388	0.907233	0.871682	0.888169	0.834912	0.826273	0.806592	0.841093	0.855009	0.798684	0.858498	0.817809	1	0.886759	0.0597781
2373	5	90146	0.360584	63.3714	5.71213	3.29343	0.845787	0.924445	0.911449	0.897261	0.946381	0.876107	0.868879	0.861175	0.873705	0.798821	0.908498	0.872396	0.888792	0.83514	0.82576	0.806531	0.841269	0.855179	0.799686	0.858014	0.817413	1	0.8874	0.0596337
2374	6	58390	0.23356	66.9929	8.21006	3.96584	1.40105	0.925424	0.912656	0.898579	0.946832	0.877291	0.869901	0.86275	0.87378	0.799229	0.908229	0.873249	0.889347	0.835331	0.826117	0.80602	0.842584	0.857176	0.799264	0.858024	0.816647	1	0.888234	0.0594815
2378	10	51255	0.20502	66.981	8.20457	3.96355	1.39892	0.926739	0.914116	0.90001	0.947527	0.878792	0.871808	0.863399	0.875251	0.800702	0.908819	0.874227	0.89044	0.835655	0.826914	0.806536	0.843225	0.857341	0.7984	0.858745	0.817072	1	0.889395	0.0590461
2380	0	527749	2.111	22.7448	0.847561	0.151372	0.0168434	0.9185	0.91717	0.899906	0.913021	0.888933	0.864395	0.83259	0.861684	0.834093	0.888684	0.878524	0.873429	0.846678	0.831658	0.825893	0.836537	0.833786	0.820161	0.821582	0.834768	1	0.883808	0.0617334
2385	5	95039	0.380156	64.5086	5.83779	3.47372	0.894163	0.920291	0.918113	0.900031	0.914277	0.889756	0.864424	0.833121	0.862188	0.836067	0.888909	0.876861	0.874415	0.846216	0.833195	0.826156	0.837814	0.833489	0.822178	0.821947	0.835026	1	0.884585	0.0615726
2386	6	60690	0.24276	63.9712	8.06482	3.46363	1.257	0.92156	0.919303	0.900684	0.915571	0.891061	0.866387	0.83508	0.862383	0.836571	0.889537	0.876232	0.874329	0.846688	0.83358	0.826866	0.839026	0.834305	0.822038	0.823752	0.835212	1	0.885583	0.0612176
2390	10	53283	0.213132	63.9627	8.05885	3.46211	1.25684	0.922837	0.920172	0.901507	0.916212	0.891917	0.867294	0.83659	0.863634	0.837077	0.88927	0.877588	0.874613	0.84739	0.833915	0.827403	0.840118	0.834929	0.82302	0.823602	0.835435	1	0.88645	0.0610973
2392	0	675325	2.7013	22.8607	0.845537	0.153678	0.0169741	0.918767	0.910918	0.918552	0.921979	0.884015	0.874159	0.87432	0.858296	0.805511	0.871652	0.886553	0.891025	0.835297	0.831394	0.795755	0.845252	0.849076	0.7913	0.847765	0.814656	1	0.886635	0.0612192
2397	5	105081	0.420324	59.7862	5.39994	2.76785	0.711681	0.91961	0.9132	0.919105	0.922603	0.883775	0.875791	0.87591	0.859223	0.807591	0.87266	0.886745	0.892892	0.837045	0.830697	0.795681	0.846495	0.849654	0.791513	0.846885	0.814733	1	0.887638	0.0609466
2398	6	66338	0.265352	62.2839	7.68663	3.19186	1.13425	0.92034	0.915071	0.921176	0.923897	0.884154	0.877318	0.876029	0.860223	0.808609	0.874062	0.887086	0.893229	0.836655	0.831228	0.796406	0.847312	0.849016	0.792871	0.846958	0.81485	1	0.888676	0.0605023
2402	10	58254	0.233016	62.2681	7.67844	3.18923	1.13258	0.921173	0.91713	0.922203	0.92452	0.885253	0.878669	0.876626	0.860602	0.809138	0.875064	0.886866	0.893655	0.837007	0.831548	0.796718	0.848234	0.849573	0.792744	0.846474	0.814768	1	0.889567	0.0602451
