# Supplementary material for: IBSEM: An Individual-Based Atlantic Salmon Population Model
Source: PLoS One. 2015 Sep 18;10(9):e0138444. doi: 10.1371/journal.pone.0138444 (PMC4575158; doi:10.1371/journal.pone.0138444)
Supplement: S1 Minimal dataset — (ZIP) [file pone.0138444.s003.zip › temp/scenario 1/wild - 4/runFiles/results/parr1.txt]

month	averageAge	popSize	density	averageLength	stDevLength	averageWeight	stDevWeight	allele_0_0_Frequency	allele_0_1_Frequency	allele_0_2_Frequency	allele_0_3_Frequency	allele_0_4_Frequency	allele_0_5_Frequency	allele_0_6_Frequency	allele_0_7_Frequency	allele_0_8_Frequency	allele_0_9_Frequency	allele_0_10_Frequency	allele_0_11_Frequency	allele_0_12_Frequency	allele_0_13_Frequency	allele_0_14_Frequency	allele_0_15_Frequency	allele_0_16_Frequency	allele_0_17_Frequency	allele_0_18_Frequency	allele_0_19_Frequency	allele_0_20_Frequency	genotypicValueAverage	genotypicValueStDev
16	12	53107	0.212428	68.1736	8.53794	4.18626	1.51289	0.905436	0.904674	0.905521	0.902828	0.903073	0.902979	0.902649	0.90247	0.902885	0.902696	0.901388	0.901793	0.900908	0.901294	0.902678	0.900277	0.901435	0.901623	0.899043	0.899458	1	0.903439	0.0597845
21	17	45363	0.181452	104.929	9.40719	14.8521	3.91717	0.907083	0.905948	0.906477	0.903027	0.903622	0.903512	0.903765	0.902597	0.903468	0.903181	0.901715	0.902487	0.900888	0.901715	0.903236	0.900536	0.901495	0.902288	0.899224	0.899643	1	0.904226	0.0594701
22	18	18127	0.072508	98.6195	7.77225	12.2753	2.84407	0.922546	0.91885	0.917526	0.912148	0.91361	0.911265	0.910768	0.910631	0.908838	0.907431	0.90539	0.90641	0.903431	0.905059	0.905086	0.905114	0.903652	0.904811	0.902604	0.899156	1	0.913295	0.0555743
26	22	16641	0.066564	98.6003	7.75583	12.2673	2.83637	0.923592	0.919987	0.918424	0.912866	0.914488	0.911093	0.910672	0.910642	0.909591	0.907638	0.905865	0.906466	0.903401	0.905595	0.905444	0.905685	0.904513	0.905565	0.902229	0.898744	1	0.913907	0.0552543
26	10	59872	0.239488	62.0075	7.79603	3.15485	1.14154	0.891844	0.894842	0.898934	0.891318	0.889239	0.895945	0.89602	0.897222	0.886725	0.899494	0.884245	0.891761	0.907127	0.901507	0.905632	0.898425	0.897456	0.887869	0.898024	0.896964	1	0.894411	0.0656266
28	12	56084	0.224336	61.9448	7.96298	3.1519	1.1705	0.893695	0.896575	0.900034	0.892331	0.889844	0.896566	0.897101	0.89834	0.887223	0.900203	0.884459	0.892206	0.907362	0.901282	0.906132	0.898857	0.897876	0.887989	0.898099	0.897288	1	0.895424	0.0652426
28	12	56084	0.224336	61.9448	7.96298	3.1519	1.1705	0.893695	0.896575	0.900034	0.892331	0.889844	0.896566	0.897101	0.89834	0.887223	0.900203	0.884459	0.892206	0.907362	0.901282	0.906132	0.898857	0.897876	0.887989	0.898099	0.897288	1	0.895424	0.0652426
33	17	47983	0.191932	99.6807	8.83624	12.735	3.32491	0.896724	0.897891	0.901298	0.893587	0.890649	0.897359	0.898537	0.899589	0.887273	0.900611	0.884928	0.892764	0.907696	0.901746	0.906561	0.899256	0.897766	0.888179	0.89762	0.897266	1	0.896634	0.0646765
34	18	27804	0.111216	95.2003	7.68028	11.0566	2.60813	0.909977	0.909527	0.910732	0.901111	0.897443	0.904007	0.90496	0.907082	0.890771	0.904726	0.886042	0.897461	0.91129	0.903647	0.907999	0.900806	0.900374	0.890735	0.899853	0.899691	1	0.904309	0.0611719
38	22	25397	0.101588	95.1779	7.68938	11.0494	2.61024	0.911308	0.911033	0.911702	0.902351	0.898394	0.904182	0.905816	0.907903	0.890971	0.904615	0.886246	0.89796	0.911801	0.904438	0.907962	0.901583	0.899811	0.890204	0.899575	0.899476	1	0.905145	0.0607985
38	10	43132	0.172528	62.6101	7.93903	3.24976	1.18439	0.881132	0.932115	0.884007	0.850656	0.881596	0.892701	0.912374	0.887995	0.911075	0.917289	0.890198	0.926667	0.887554	0.90645	0.904595	0.891484	0.897814	0.873678	0.933541	0.935871	1	0.894737	0.068554
40	12	40507	0.162028	62.5263	8.10155	3.24346	1.21192	0.883391	0.933184	0.885736	0.852458	0.882564	0.893179	0.913274	0.889007	0.911435	0.918212	0.890821	0.926988	0.888414	0.906633	0.904486	0.892438	0.897894	0.874244	0.933271	0.936134	1	0.895901	0.0680493
40	12	40507	0.162028	62.5263	8.10155	3.24346	1.21192	0.883391	0.933184	0.885736	0.852458	0.882564	0.893179	0.913274	0.889007	0.911435	0.918212	0.890821	0.926988	0.888414	0.906633	0.904486	0.892438	0.897894	0.874244	0.933271	0.936134	1	0.895901	0.0680493
45	17	34633	0.138532	102.873	9.02103	13.9855	3.61541	0.88573	0.934124	0.887506	0.855932	0.883449	0.893729	0.91358	0.890033	0.911862	0.918344	0.892184	0.927425	0.890249	0.906852	0.904874	0.893079	0.898218	0.874599	0.933098	0.93652	1	0.897216	0.0674392
46	18	15612	0.062448	97.9252	7.62568	12.0137	2.74589	0.910069	0.941712	0.902383	0.874135	0.888227	0.898956	0.917948	0.898508	0.914873	0.92083	0.903248	0.929029	0.896874	0.910069	0.904721	0.900365	0.900077	0.877178	0.933769	0.936972	1	0.907536	0.0629129
50	22	14296	0.057184	97.8993	7.63414	12.0048	2.74692	0.911584	0.942781	0.904519	0.876189	0.888675	0.899902	0.918719	0.899482	0.915221	0.921761	0.904134	0.929596	0.897244	0.909765	0.904449	0.900846	0.900182	0.877658	0.933548	0.93694	1	0.90862	0.0624914
50	10	46541	0.186164	65.3007	8.14179	3.67941	1.31882	0.903257	0.89823	0.903311	0.89101	0.908124	0.875658	0.884564	0.895447	0.897005	0.88869	0.893116	0.89159	0.889517	0.897811	0.886756	0.903902	0.904278	0.898434	0.896607	0.916407	1	0.896231	0.0615477
52	12	43633	0.174532	65.2264	8.33343	3.67526	1.3564	0.905072	0.899549	0.904522	0.892031	0.908842	0.87671	0.885454	0.896168	0.897188	0.889132	0.89359	0.892467	0.889923	0.897429	0.88723	0.903628	0.904407	0.898426	0.896489	0.916611	1	0.897185	0.0611404
52	12	43633	0.174532	65.2264	8.33343	3.67526	1.3564	0.905072	0.899549	0.904522	0.892031	0.908842	0.87671	0.885454	0.896168	0.897188	0.889132	0.89359	0.892467	0.889923	0.897429	0.88723	0.903628	0.904407	0.898426	0.896489	0.916611	1	0.897185	0.0611404
57	17	37405	0.14962	104.6	9.20867	14.701	3.81372	0.906817	0.901056	0.906042	0.89222	0.909664	0.877503	0.886138	0.896297	0.89853	0.88932	0.893945	0.893076	0.890229	0.89734	0.887328	0.90413	0.904852	0.89873	0.897848	0.916575	1	0.898115	0.0609767
58	18	14228	0.056912	99.4135	7.5881	12.5586	2.81337	0.923109	0.915835	0.916468	0.902376	0.916046	0.887019	0.89489	0.902938	0.901216	0.894539	0.89721	0.897737	0.893836	0.899564	0.892044	0.908947	0.90589	0.899107	0.897456	0.915413	1	0.907336	0.0570909
62	22	13015	0.05206	99.4244	7.59674	12.5631	2.8167	0.925048	0.917057	0.916942	0.903573	0.916481	0.887822	0.895582	0.903842	0.901076	0.894967	0.896965	0.898386	0.894161	0.900538	0.892048	0.908529	0.906377	0.899155	0.897234	0.914599	1	0.908156	0.0566578
62	10	55724	0.222896	65.437	8.12686	3.70101	1.31946	0.911474	0.905337	0.889536	0.907948	0.904574	0.899011	0.896508	0.893349	0.903533	0.886952	0.876328	0.882071	0.882026	0.891178	0.899325	0.901236	0.912713	0.874686	0.892389	0.895054	1	0.899243	0.0629275
64	12	52237	0.208948	65.3733	8.31027	3.69817	1.35471	0.91282	0.907087	0.891045	0.909202	0.905622	0.899678	0.897266	0.893782	0.903833	0.887647	0.876639	0.882669	0.88221	0.891437	0.899525	0.901468	0.91239	0.874629	0.892346	0.89495	1	0.900218	0.0625295
64	12	52237	0.208948	65.3733	8.31027	3.69817	1.35471	0.91282	0.907087	0.891045	0.909202	0.905622	0.899678	0.897266	0.893782	0.903833	0.887647	0.876639	0.882669	0.88221	0.891437	0.899525	0.901468	0.91239	0.874629	0.892346	0.89495	1	0.900218	0.0625295
69	17	44723	0.178892	105.244	9.1816	14.9668	3.84358	0.914261	0.908414	0.892225	0.910113	0.905854	0.900868	0.898285	0.894271	0.90354	0.888357	0.877569	0.883472	0.881828	0.891879	0.899817	0.902131	0.912551	0.874751	0.892125	0.895691	1	0.901087	0.062113
70	18	16510	0.06604	99.3373	7.66402	12.5346	2.84069	0.930557	0.925136	0.90527	0.922744	0.914718	0.911841	0.905512	0.901666	0.908692	0.894397	0.885282	0.888159	0.88719	0.89358	0.902786	0.904603	0.915506	0.878801	0.892489	0.896396	1	0.911659	0.0575643
74	22	15172	0.060688	99.3067	7.66632	12.5234	2.84181	0.930925	0.926476	0.905517	0.924137	0.9157	0.912273	0.906934	0.902089	0.909537	0.894147	0.885842	0.889204	0.887226	0.893587	0.902188	0.903704	0.91626	0.878526	0.892928	0.896652	1	0.91232	0.0573121
74	10	51322	0.205288	65.8947	8.24357	3.78144	1.36055	0.925597	0.910555	0.88047	0.874722	0.902303	0.897773	0.912542	0.900559	0.896019	0.875239	0.904291	0.896165	0.88577	0.921525	0.895766	0.874703	0.919323	0.904758	0.923668	0.899439	1	0.9005	0.0624239
76	12	48124	0.192496	65.8251	8.4269	3.77763	1.39636	0.926918	0.912372	0.881691	0.876236	0.902866	0.898523	0.913183	0.901494	0.895863	0.875519	0.904642	0.89659	0.886304	0.921391	0.895561	0.874595	0.919572	0.905099	0.924466	0.899634	1	0.901429	0.0619215
76	12	48124	0.192496	65.8251	8.4269	3.77763	1.39636	0.926918	0.912372	0.881691	0.876236	0.902866	0.898523	0.913183	0.901494	0.895863	0.875519	0.904642	0.89659	0.886304	0.921391	0.895561	0.874595	0.919572	0.905099	0.924466	0.899634	1	0.901429	0.0619215
81	17	41213	0.164852	102.612	9.28047	13.8994	3.69805	0.928239	0.913013	0.883799	0.878182	0.903586	0.89968	0.913401	0.901766	0.896174	0.876204	0.9056	0.896962	0.886249	0.921105	0.895713	0.87345	0.920062	0.905624	0.925121	0.899692	1	0.902358	0.0615048
82	18	18403	0.073612	97.9053	7.69385	12.0102	2.76501	0.938977	0.924605	0.898658	0.894582	0.912514	0.907053	0.917812	0.904499	0.897924	0.880835	0.9092	0.899473	0.888741	0.921535	0.89605	0.87733	0.922676	0.909553	0.926588	0.900994	1	0.910856	0.0574171
86	22	16919	0.067676	97.9025	7.68242	12.0085	2.76128	0.940452	0.925734	0.899994	0.895266	0.913145	0.907028	0.918553	0.904634	0.897571	0.880755	0.91019	0.900408	0.888439	0.921745	0.895945	0.877977	0.922779	0.909362	0.926769	0.901354	1	0.911573	0.0570831
86	10	54043	0.216172	62.7843	7.77846	3.27017	1.16678	0.916307	0.902411	0.887876	0.890781	0.892012	0.873906	0.88907	0.880355	0.902911	0.893048	0.887192	0.898599	0.870927	0.871093	0.885471	0.880919	0.872611	0.890226	0.88845	0.899941	1	0.89336	0.0625269
88	12	50661	0.202644	62.735	7.95226	3.26936	1.19823	0.917649	0.904177	0.889412	0.891583	0.892837	0.874736	0.889767	0.881447	0.903446	0.893764	0.887902	0.898887	0.871242	0.871913	0.885721	0.881131	0.872723	0.891119	0.888701	0.899489	1	0.894368	0.0621746
88	12	50661	0.202644	62.735	7.95226	3.26936	1.19823	0.917649	0.904177	0.889412	0.891583	0.892837	0.874736	0.889767	0.881447	0.903446	0.893764	0.887902	0.898887	0.871242	0.871913	0.885721	0.881131	0.872723	0.891119	0.888701	0.899489	1	0.894368	0.0621746
93	17	43370	0.17348	102.941	8.84478	14.0006	3.54564	0.919426	0.906076	0.891065	0.892564	0.894351	0.875478	0.890535	0.881681	0.902894	0.895043	0.888921	0.899239	0.871363	0.87315	0.885186	0.881185	0.872377	0.890466	0.888806	0.899147	1	0.895444	0.0617227
94	18	18951	0.075804	98.0606	7.53628	12.058	2.7263	0.932246	0.91887	0.904438	0.90362	0.902195	0.883383	0.896971	0.890797	0.906891	0.900375	0.891589	0.902459	0.875257	0.879268	0.884808	0.883542	0.87473	0.889848	0.893093	0.89961	1	0.904332	0.0579489
98	22	17326	0.069304	98.0531	7.53451	12.0552	2.72576	0.933857	0.919803	0.906095	0.904479	0.902632	0.883787	0.898072	0.892099	0.906816	0.901824	0.892185	0.90344	0.875592	0.879055	0.884567	0.884307	0.875303	0.889559	0.893686	0.899198	1	0.905258	0.0576323
98	10	57526	0.230104	65.4264	8.22884	3.70353	1.34108	0.891293	0.922444	0.895847	0.884244	0.902044	0.862254	0.901253	0.871232	0.892527	0.908033	0.887129	0.897846	0.892709	0.916333	0.914952	0.919019	0.91622	0.891501	0.901366	0.911266	1	0.896229	0.0642395
100	12	53868	0.215472	65.3672	8.39418	3.7008	1.3736	0.893694	0.923869	0.897648	0.88638	0.903087	0.863277	0.902243	0.8719	0.893174	0.908322	0.887586	0.898196	0.893026	0.917001	0.915265	0.919312	0.91623	0.891531	0.901277	0.910986	1	0.897497	0.0636663
100	12	53868	0.215472	65.3672	8.39418	3.7008	1.3736	0.893694	0.923869	0.897648	0.88638	0.903087	0.863277	0.902243	0.8719	0.893174	0.908322	0.887586	0.898196	0.893026	0.917001	0.915265	0.919312	0.91623	0.891531	0.901277	0.910986	1	0.897497	0.0636663
105	17	46045	0.18418	103.957	9.30181	14.4438	3.80934	0.89583	0.924672	0.89873	0.887795	0.903855	0.864632	0.902823	0.872994	0.893289	0.9086	0.888142	0.898045	0.894038	0.91783	0.915572	0.919611	0.915887	0.892051	0.901325	0.911109	1	0.898492	0.0633001
106	18	19222	0.076888	98.3406	7.77524	12.173	2.82204	0.912288	0.935335	0.910285	0.902612	0.912184	0.874597	0.909297	0.878108	0.899412	0.913641	0.892363	0.902716	0.901311	0.92043	0.918089	0.922849	0.921184	0.894444	0.902482	0.912496	1	0.908076	0.0590446
110	22	17628	0.070512	98.341	7.80413	12.1748	2.83118	0.91366	0.936692	0.911391	0.904073	0.913433	0.87517	0.909859	0.878035	0.899875	0.913859	0.893039	0.904442	0.90135	0.919787	0.918255	0.922368	0.921403	0.894656	0.902598	0.912667	1	0.908966	0.0585167
110	10	53827	0.215308	64.1751	8.00231	3.49325	1.25255	0.898016	0.905289	0.920077	0.861612	0.919213	0.897338	0.901964	0.899706	0.87784	0.910528	0.885299	0.886432	0.902502	0.921842	0.910602	0.897821	0.892461	0.885318	0.891374	0.913027	1	0.899421	0.0645344
112	12	50475	0.2019	64.1001	8.18504	3.48876	1.28711	0.900069	0.906736	0.921773	0.862962	0.920079	0.898613	0.902873	0.900297	0.878504	0.910669	0.885666	0.887063	0.902843	0.922298	0.910807	0.897969	0.892452	0.885419	0.891025	0.913373	1	0.900546	0.0640211
112	12	50475	0.2019	64.1001	8.18504	3.48876	1.28711	0.900069	0.906736	0.921773	0.862962	0.920079	0.898613	0.902873	0.900297	0.878504	0.910669	0.885666	0.887063	0.902843	0.922298	0.910807	0.897969	0.892452	0.885419	0.891025	0.913373	1	0.900546	0.0640211
117	17	43264	0.173056	103.383	9.08509	14.1948	3.67321	0.902298	0.908157	0.922719	0.864067	0.921112	0.899582	0.904089	0.900807	0.879461	0.911046	0.886696	0.887412	0.904008	0.922592	0.911115	0.897779	0.893006	0.885274	0.891376	0.914201	1	0.90166	0.0635538
118	18	19631	0.078524	97.5879	7.74504	11.8985	2.76734	0.919184	0.921451	0.932454	0.878967	0.92848	0.908359	0.912256	0.906653	0.885283	0.915516	0.89267	0.895293	0.906067	0.922852	0.915746	0.899598	0.89677	0.887881	0.890276	0.915746	1	0.911343	0.0587995
122	22	17995	0.07198	97.5866	7.74392	11.8981	2.7698	0.920561	0.922534	0.933815	0.880634	0.929064	0.909253	0.912781	0.907335	0.885718	0.916199	0.892776	0.895527	0.90703	0.92309	0.916338	0.900194	0.896416	0.887441	0.89022	0.915421	1	0.91225	0.0583703
122	10	54641	0.218564	63.8876	7.98874	3.44758	1.24049	0.903122	0.88903	0.908768	0.86501	0.914149	0.872166	0.891748	0.907286	0.9109	0.900523	0.868551	0.900661	0.872047	0.893413	0.892892	0.887758	0.890622	0.88268	0.914734	0.92146	1	0.894212	0.060224
124	12	51190	0.20476	63.8236	8.16334	3.44459	1.2746	0.90463	0.890242	0.910119	0.866634	0.914837	0.872778	0.892616	0.90755	0.91135	0.900684	0.869428	0.901338	0.872456	0.893886	0.893026	0.888201	0.891434	0.88318	0.91514	0.92183	1	0.895174	0.0599346
124	12	51190	0.20476	63.8236	8.16334	3.44459	1.2746	0.90463	0.890242	0.910119	0.866634	0.914837	0.872778	0.892616	0.90755	0.91135	0.900684	0.869428	0.901338	0.872456	0.893886	0.893026	0.888201	0.891434	0.88318	0.91514	0.92183	1	0.895174	0.0599346
129	17	43648	0.174592	102.967	9.0465	14.0251	3.63437	0.906227	0.891507	0.911771	0.868711	0.915632	0.872823	0.893626	0.907808	0.912127	0.900717	0.869398	0.901908	0.872331	0.89381	0.892252	0.888414	0.892206	0.883614	0.914967	0.922047	1	0.896132	0.059727
130	18	16759	0.067036	99.5358	7.43341	12.5957	2.76221	0.923593	0.903395	0.92243	0.880601	0.926786	0.880631	0.900173	0.910943	0.920073	0.905603	0.877081	0.905663	0.87356	0.896295	0.89358	0.891819	0.892476	0.884271	0.915896	0.922639	1	0.905513	0.0564428
134	22	15340	0.06136	99.5234	7.45107	12.5921	2.76843	0.924707	0.905117	0.922718	0.881551	0.926728	0.880737	0.899707	0.911343	0.920567	0.906226	0.878096	0.905476	0.873794	0.896643	0.894133	0.892177	0.892731	0.884974	0.916428	0.922686	1	0.906128	0.0562924
134	10	54104	0.216416	67.3839	8.28404	4.03625	1.42613	0.9241	0.906079	0.874612	0.892198	0.891163	0.871701	0.900765	0.8906	0.872292	0.90473	0.895756	0.889611	0.895682	0.909831	0.895377	0.906301	0.893538	0.906763	0.90339	0.884704	1	0.896241	0.0636002
136	12	50603	0.202412	67.3315	8.47303	4.03539	1.46588	0.925607	0.907407	0.876509	0.89385	0.892329	0.872952	0.90132	0.891163	0.872735	0.905272	0.896518	0.889908	0.895846	0.910144	0.895648	0.906181	0.893939	0.906725	0.9038	0.884701	1	0.897329	0.0632942
136	12	50603	0.202412	67.3315	8.47303	4.03539	1.46588	0.925607	0.907407	0.876509	0.89385	0.892329	0.872952	0.90132	0.891163	0.872735	0.905272	0.896518	0.889908	0.895846	0.910144	0.895648	0.906181	0.893939	0.906725	0.9038	0.884701	1	0.897329	0.0632942
141	17	43189	0.172756	106.51	9.39466	15.5186	4.02706	0.926775	0.908472	0.877805	0.89436	0.893445	0.874158	0.90229	0.891442	0.87388	0.906238	0.897184	0.890076	0.896258	0.91073	0.895517	0.906851	0.894232	0.90589	0.904594	0.88511	1	0.898218	0.063064
142	18	14406	0.057624	100.219	7.71253	12.8685	2.90726	0.942107	0.923261	0.895981	0.907677	0.907018	0.886644	0.909378	0.899764	0.883486	0.912155	0.902888	0.896918	0.898272	0.911773	0.901152	0.905838	0.897404	0.909274	0.908094	0.890011	1	0.909697	0.0586413
146	22	13206	0.052824	100.22	7.68083	12.8669	2.89243	0.943624	0.924731	0.896827	0.909246	0.907315	0.887438	0.910117	0.900803	0.884144	0.912275	0.903718	0.897244	0.899212	0.911669	0.901219	0.906444	0.89766	0.909397	0.909473	0.889747	1	0.910637	0.0582302
146	10	55933	0.223732	65.3056	8.10745	3.67879	1.31174	0.914067	0.907738	0.906254	0.890065	0.878846	0.893855	0.885917	0.895384	0.887124	0.918161	0.886391	0.87258	0.887061	0.906013	0.905038	0.896546	0.879007	0.8939	0.903572	0.885783	1	0.897905	0.0637082
148	12	52461	0.209844	65.2508	8.2997	3.67778	1.34957	0.91549	0.909314	0.907512	0.891167	0.879825	0.894827	0.886735	0.896161	0.887173	0.918568	0.886668	0.872991	0.887469	0.906435	0.905492	0.896533	0.879196	0.893788	0.903605	0.886049	1	0.898855	0.0632597
148	12	52461	0.209844	65.2508	8.2997	3.67778	1.34957	0.91549	0.909314	0.907512	0.891167	0.879825	0.894827	0.886735	0.896161	0.887173	0.918568	0.886668	0.872991	0.887469	0.906435	0.905492	0.896533	0.879196	0.893788	0.903605	0.886049	1	0.898855	0.0632597
153	17	44847	0.179388	105.682	9.20722	15.1531	3.89181	0.916929	0.911131	0.908589	0.892345	0.880639	0.895645	0.887016	0.896626	0.888019	0.919203	0.886871	0.873369	0.888265	0.906828	0.904787	0.896047	0.879769	0.894541	0.903528	0.886079	1	0.899787	0.0629091
154	18	15652	0.062608	99.8961	7.58031	12.7393	2.84351	0.93298	0.925633	0.920809	0.904261	0.893592	0.905411	0.896403	0.905986	0.892218	0.924482	0.892602	0.881996	0.894422	0.910043	0.9049	0.899949	0.881421	0.894167	0.903463	0.888896	1	0.910304	0.0583405
158	22	14381	0.057524	99.853	7.56999	12.7224	2.83686	0.93408	0.926952	0.921528	0.906196	0.894583	0.906682	0.896739	0.905987	0.892497	0.923823	0.893019	0.882762	0.894618	0.910507	0.904631	0.900563	0.881823	0.894166	0.904353	0.888881	1	0.911134	0.0580471
158	10	54559	0.218236	66.894	8.31483	3.95306	1.41356	0.910171	0.900896	0.917465	0.886288	0.898156	0.861572	0.907825	0.873632	0.889477	0.881605	0.898688	0.905405	0.854323	0.897652	0.924907	0.911325	0.89	0.890568	0.905378	0.917282	1	0.896894	0.0617142
160	12	51107	0.204428	66.8296	8.4947	3.94985	1.45055	0.911676	0.902469	0.918524	0.888049	0.899221	0.862162	0.90833	0.874655	0.890191	0.882678	0.899094	0.905776	0.854629	0.898165	0.92504	0.91192	0.890093	0.890631	0.905688	0.917771	1	0.897937	0.0612499
160	12	51107	0.204428	66.8296	8.4947	3.94985	1.45055	0.911676	0.902469	0.918524	0.888049	0.899221	0.862162	0.90833	0.874655	0.890191	0.882678	0.899094	0.905776	0.854629	0.898165	0.92504	0.91192	0.890093	0.890631	0.905688	0.917771	1	0.897937	0.0612499
165	17	43549	0.174196	106.888	9.41406	15.6829	4.06669	0.91412	0.903235	0.919814	0.889159	0.899183	0.86351	0.908792	0.875416	0.89079	0.883384	0.900124	0.905957	0.854371	0.898517	0.925337	0.912386	0.889745	0.891364	0.906358	0.918081	1	0.898911	0.0609275
166	18	11874	0.047496	101.62	7.5811	13.3997	2.94446	0.930815	0.921678	0.9341	0.903655	0.910224	0.878095	0.91654	0.88298	0.896497	0.890307	0.903192	0.912961	0.857925	0.903739	0.92732	0.913593	0.89178	0.89477	0.909087	0.919783	1	0.910509	0.0562477
170	22	10884	0.043536	101.629	7.60127	13.4043	2.95299	0.932056	0.922685	0.934078	0.90509	0.912302	0.879089	0.916942	0.883269	0.897924	0.891079	0.903115	0.913451	0.857497	0.904263	0.927876	0.91414	0.892089	0.894892	0.908857	0.920296	1	0.911354	0.0559942
170	10	52516	0.210064	69.1005	8.46003	4.34974	1.53134	0.907647	0.914398	0.916178	0.868126	0.901697	0.891719	0.881922	0.877656	0.88633	0.884664	0.905524	0.892785	0.888225	0.903963	0.927298	0.906124	0.85533	0.880836	0.88653	0.899088	1	0.897274	0.0632248
172	12	49237	0.196948	69.0379	8.67247	4.34792	1.57637	0.908483	0.915846	0.917582	0.869509	0.902208	0.892581	0.882822	0.877958	0.886752	0.885208	0.906016	0.893525	0.888438	0.904432	0.92723	0.906168	0.855302	0.88074	0.88666	0.898694	1	0.898118	0.0629401
172	12	49237	0.196948	69.0379	8.67247	4.34792	1.57637	0.908483	0.915846	0.917582	0.869509	0.902208	0.892581	0.882822	0.877958	0.886752	0.885208	0.906016	0.893525	0.888438	0.904432	0.92723	0.906168	0.855302	0.88074	0.88666	0.898694	1	0.898118	0.0629401
177	17	41961	0.167844	107.305	9.53308	15.8725	4.14749	0.909928	0.917245	0.918949	0.871535	0.902779	0.893163	0.882856	0.878208	0.886669	0.885382	0.906056	0.894521	0.889254	0.905174	0.927159	0.906437	0.855664	0.881211	0.886812	0.898465	1	0.899025	0.0625721
178	18	12482	0.049928	100.797	7.75361	13.0916	2.96599	0.92345	0.933464	0.93082	0.890442	0.916079	0.906465	0.895089	0.887758	0.892926	0.892846	0.907427	0.901218	0.891203	0.910832	0.929138	0.906025	0.860679	0.884233	0.8892	0.895009	1	0.910404	0.0573899
182	22	11456	0.045824	100.768	7.75513	13.0807	2.96522	0.924363	0.934576	0.932437	0.890974	0.916594	0.905988	0.895601	0.888617	0.894422	0.894291	0.907472	0.901187	0.891061	0.91044	0.928902	0.906992	0.862605	0.884602	0.888486	0.894771	1	0.911128	0.0570973
182	10	54113	0.216452	65.1265	8.08888	3.64895	1.30314	0.892595	0.883069	0.883799	0.880953	0.904006	0.881175	0.909301	0.881387	0.889685	0.890073	0.882671	0.877673	0.887874	0.907665	0.91053	0.897058	0.879927	0.897834	0.902223	0.91004	1	0.889654	0.0650365
184	12	50629	0.202516	65.0537	8.25826	3.64411	1.3359	0.894408	0.884286	0.884937	0.882301	0.904966	0.881787	0.909765	0.881827	0.890004	0.890498	0.883209	0.877906	0.888305	0.907632	0.910585	0.897065	0.880177	0.897687	0.902408	0.910328	1	0.890564	0.0646915
184	12	50629	0.202516	65.0537	8.25826	3.64411	1.3359	0.894408	0.884286	0.884937	0.882301	0.904966	0.881787	0.909765	0.881827	0.890004	0.890498	0.883209	0.877906	0.888305	0.907632	0.910585	0.897065	0.880177	0.897687	0.902408	0.910328	1	0.890564	0.0646915
189	17	43170	0.17268	102.526	9.13569	13.8552	3.63621	0.896294	0.885719	0.887028	0.882789	0.905965	0.883009	0.910737	0.882395	0.89085	0.891348	0.883634	0.877832	0.88931	0.908096	0.911316	0.897058	0.880484	0.89795	0.902015	0.910922	1	0.891682	0.0643475
190	18	19429	0.077716	97.9337	7.6837	12.0199	2.76499	0.912399	0.899146	0.903649	0.891734	0.913737	0.892738	0.920042	0.887848	0.893921	0.89737	0.888054	0.881543	0.89369	0.91155	0.912991	0.899249	0.881234	0.900484	0.903212	0.911447	1	0.901422	0.0605142
194	22	17774	0.071096	97.914	7.71724	12.0147	2.7757	0.913216	0.901879	0.905199	0.892849	0.913807	0.893271	0.920417	0.887532	0.894087	0.89811	0.889361	0.88185	0.894509	0.911472	0.913019	0.899347	0.881344	0.900473	0.902779	0.912175	1	0.902319	0.0602167
194	10	55480	0.22192	63.2378	7.93765	3.34504	1.20841	0.913915	0.890483	0.907165	0.884995	0.905822	0.883219	0.906309	0.895692	0.894142	0.909977	0.923143	0.898991	0.87765	0.89553	0.896053	0.897188	0.893682	0.900171	0.893214	0.890483	1	0.899546	0.0622134
196	12	52025	0.2081	63.1856	8.11877	3.34418	1.24316	0.915127	0.892071	0.907881	0.886199	0.906679	0.884411	0.907141	0.895963	0.894974	0.910101	0.923412	0.899116	0.877991	0.895829	0.896684	0.897645	0.893705	0.900836	0.893657	0.890726	1	0.900431	0.0619388
196	12	52025	0.2081	63.1856	8.11877	3.34418	1.24316	0.915127	0.892071	0.907881	0.886199	0.906679	0.884411	0.907141	0.895963	0.894974	0.910101	0.923412	0.899116	0.877991	0.895829	0.896684	0.897645	0.893705	0.900836	0.893657	0.890726	1	0.900431	0.0619388
201	17	44630	0.17852	99.7998	8.94887	12.7873	3.38021	0.916962	0.893256	0.908862	0.887542	0.907607	0.884506	0.907305	0.897154	0.895888	0.910912	0.924009	0.899832	0.878221	0.895541	0.897098	0.897311	0.893693	0.901132	0.893502	0.890735	1	0.901348	0.0614132
202	18	22903	0.091612	96.8407	7.59759	11.6235	2.6683	0.926822	0.905384	0.918089	0.897568	0.914422	0.891848	0.91261	0.904729	0.902131	0.913068	0.926887	0.902043	0.885015	0.897197	0.899948	0.902262	0.89473	0.901847	0.895319	0.893682	1	0.90893	0.0583112
206	22	21050	0.0842	96.8269	7.61744	11.6197	2.67274	0.928005	0.906675	0.920285	0.899121	0.914846	0.892874	0.913183	0.905416	0.902922	0.91285	0.927387	0.902257	0.885867	0.897601	0.900166	0.902114	0.895131	0.902114	0.895606	0.893824	1	0.909916	0.0579608
206	10	56223	0.224892	63.2387	7.82496	3.34106	1.19125	0.91242	0.90125	0.906231	0.879845	0.895479	0.870391	0.907333	0.896822	0.896332	0.906062	0.901997	0.873859	0.890543	0.892793	0.917978	0.918201	0.890925	0.878457	0.918539	0.878075	1	0.897883	0.0609862
208	12	52594	0.210376	63.1761	8.01244	3.33872	1.22555	0.913973	0.902527	0.907375	0.880918	0.896271	0.871563	0.90786	0.897346	0.89687	0.906434	0.902261	0.873807	0.890586	0.89282	0.91827	0.918489	0.890986	0.87876	0.918764	0.877657	1	0.898759	0.0606177
208	12	52594	0.210376	63.1761	8.01244	3.33872	1.22555	0.913973	0.902527	0.907375	0.880918	0.896271	0.871563	0.90786	0.897346	0.89687	0.906434	0.902261	0.873807	0.890586	0.89282	0.91827	0.918489	0.890986	0.87876	0.918764	0.877657	1	0.898759	0.0606177
213	17	44949	0.179796	102.107	8.8972	13.673	3.51561	0.915037	0.903902	0.90853	0.882255	0.897239	0.871699	0.908407	0.898329	0.897284	0.906516	0.902456	0.874124	0.890176	0.893602	0.918352	0.918674	0.890565	0.878929	0.919053	0.877795	1	0.899557	0.060354
214	18	18188	0.072752	98.9246	7.36213	12.3649	2.70801	0.928194	0.917501	0.922476	0.894876	0.906064	0.881708	0.917336	0.905212	0.902271	0.910875	0.905405	0.877694	0.892951	0.896553	0.918875	0.919562	0.891989	0.879893	0.919095	0.880031	1	0.908968	0.056428
218	22	16600	0.0664	98.8998	7.38491	12.357	2.71535	0.929277	0.919006	0.923223	0.896476	0.907651	0.883223	0.918163	0.906175	0.903042	0.911084	0.905723	0.878675	0.893675	0.897259	0.919759	0.919307	0.891928	0.879247	0.919036	0.880994	1	0.910002	0.0561415
218	10	57477	0.229908	66.9434	8.2075	3.95723	1.39836	0.90009	0.889147	0.904718	0.891069	0.892722	0.869113	0.900543	0.886128	0.880944	0.879465	0.902561	0.884945	0.863902	0.916253	0.914409	0.894636	0.87401	0.90511	0.888294	0.902361	1	0.892214	0.0648176
220	12	53787	0.215148	66.8721	8.4069	3.95353	1.43815	0.901854	0.890633	0.905851	0.892744	0.893794	0.870164	0.901696	0.886729	0.881393	0.87985	0.902672	0.885158	0.864159	0.916448	0.914626	0.895346	0.874533	0.905247	0.888774	0.902542	1	0.893282	0.0643646
220	12	53787	0.215148	66.8721	8.4069	3.95353	1.43815	0.901854	0.890633	0.905851	0.892744	0.893794	0.870164	0.901696	0.886729	0.881393	0.87985	0.902672	0.885158	0.864159	0.916448	0.914626	0.895346	0.874533	0.905247	0.888774	0.902542	1	0.893282	0.0643646
225	17	45774	0.183096	103.041	9.27296	14.0706	3.72926	0.903755	0.89221	0.907021	0.894198	0.895312	0.8708	0.902368	0.887469	0.881647	0.881122	0.903024	0.88476	0.864639	0.917213	0.9147	0.895203	0.874929	0.905427	0.889424	0.902827	1	0.894369	0.0640173
226	18	19630	0.07852	98.0802	7.66556	12.072	2.76308	0.920402	0.908304	0.919842	0.905425	0.90242	0.881381	0.907743	0.895313	0.887086	0.885354	0.908049	0.888411	0.869154	0.922338	0.919384	0.897835	0.876847	0.908966	0.890372	0.904559	1	0.904409	0.0598868
230	22	17961	0.071844	98.0658	7.66416	12.0667	2.76281	0.921079	0.909888	0.921302	0.906269	0.902455	0.881521	0.908441	0.895412	0.887089	0.886059	0.909025	0.88901	0.87008	0.922304	0.920021	0.898335	0.877206	0.908997	0.890568	0.904571	1	0.905128	0.0593585
230	10	53704	0.214816	62.2298	7.76646	3.18655	1.14219	0.915742	0.906627	0.918665	0.890567	0.888211	0.880009	0.883984	0.872579	0.873175	0.874683	0.906041	0.891926	0.891023	0.897065	0.928488	0.903322	0.877905	0.879739	0.883035	0.912493	1	0.897116	0.0618461
232	12	50353	0.201412	62.1775	7.94598	3.18554	1.17365	0.917075	0.907831	0.919995	0.891883	0.889848	0.880881	0.88533	0.873662	0.873324	0.875271	0.906649	0.892062	0.891168	0.897047	0.928713	0.903382	0.87814	0.879928	0.882946	0.912359	1	0.898123	0.0614081
232	12	50353	0.201412	62.1775	7.94598	3.18554	1.17365	0.917075	0.907831	0.919995	0.891883	0.889848	0.880881	0.88533	0.873662	0.873324	0.875271	0.906649	0.892062	0.891168	0.897047	0.928713	0.903382	0.87814	0.879928	0.882946	0.912359	1	0.898123	0.0614081
237	17	43024	0.172096	101.383	8.8322	13.3852	3.42985	0.919626	0.90955	0.921811	0.893339	0.892014	0.881938	0.8869	0.873931	0.87321	0.875488	0.906831	0.892165	0.891107	0.897081	0.928284	0.903124	0.878498	0.880509	0.882438	0.912502	1	0.899409	0.0607281
238	18	18444	0.073776	98.6152	7.42246	12.254	2.7054	0.931848	0.922387	0.933501	0.905633	0.903275	0.89357	0.894871	0.879039	0.876735	0.878578	0.909103	0.895413	0.891374	0.898856	0.929137	0.905172	0.881615	0.882699	0.880828	0.913847	1	0.908279	0.0562912
242	22	16911	0.067644	98.574	7.4283	12.2392	2.70428	0.933357	0.923807	0.93383	0.907516	0.903288	0.894447	0.8956	0.879871	0.876855	0.879161	0.910177	0.896162	0.891402	0.898764	0.92904	0.90586	0.881172	0.88333	0.881349	0.914168	1	0.909139	0.055766
242	10	49163	0.196652	67.4568	8.32301	4.05072	1.43967	0.885361	0.898084	0.89666	0.856691	0.89663	0.886673	0.905732	0.910512	0.890324	0.87635	0.89787	0.901064	0.880327	0.895572	0.900413	0.908681	0.810874	0.879533	0.904532	0.911956	1	0.889822	0.0689511
244	12	45978	0.183912	67.4153	8.50269	4.05136	1.47777	0.887577	0.899637	0.897919	0.858008	0.898615	0.887653	0.906401	0.911044	0.890741	0.876615	0.898691	0.901431	0.880693	0.895243	0.900648	0.909239	0.810964	0.879834	0.90465	0.912295	1	0.890986	0.0685708
244	12	45978	0.183912	67.4153	8.50269	4.05136	1.47777	0.887577	0.899637	0.897919	0.858008	0.898615	0.887653	0.906401	0.911044	0.890741	0.876615	0.898691	0.901431	0.880693	0.895243	0.900648	0.909239	0.810964	0.879834	0.90465	0.912295	1	0.890986	0.0685708
249	17	39289	0.157156	105.36	9.3984	15.0316	3.94932	0.889269	0.900888	0.899145	0.85921	0.899794	0.88834	0.907315	0.911973	0.891433	0.877358	0.899056	0.901423	0.881519	0.895581	0.901385	0.909313	0.810965	0.880081	0.904935	0.912571	1	0.892002	0.0683115
250	18	13097	0.052388	100.264	7.67205	12.8835	2.89866	0.915133	0.91269	0.918226	0.881194	0.911965	0.899366	0.914446	0.918569	0.899557	0.888066	0.907651	0.904482	0.88986	0.895892	0.90662	0.912423	0.809346	0.880927	0.90704	0.912461	1	0.905407	0.0625906
254	22	11976	0.047904	100.236	7.66333	12.8723	2.89045	0.916959	0.914454	0.919673	0.88143	0.912951	0.899967	0.915539	0.920257	0.900635	0.888151	0.907941	0.904476	0.89003	0.894831	0.906688	0.912283	0.809703	0.881304	0.906772	0.912158	1	0.906394	0.0621624
254	10	51134	0.204536	65.1512	8.07772	3.65252	1.30183	0.908339	0.872306	0.906246	0.887668	0.907625	0.884187	0.910568	0.88801	0.903029	0.876423	0.893848	0.882211	0.885028	0.89814	0.907576	0.887873	0.887726	0.908251	0.893955	0.861139	1	0.894412	0.0614816
256	12	47912	0.191648	65.0752	8.2572	3.64753	1.3356	0.909313	0.873998	0.906892	0.889026	0.908384	0.885467	0.911087	0.88864	0.903636	0.877212	0.89392	0.882514	0.884987	0.898053	0.90757	0.887982	0.887826	0.908655	0.894171	0.860859	1	0.89525	0.0612765
256	12	47912	0.191648	65.0752	8.2572	3.64753	1.3356	0.909313	0.873998	0.906892	0.889026	0.908384	0.885467	0.911087	0.88864	0.903636	0.877212	0.89392	0.882514	0.884987	0.898053	0.90757	0.887982	0.887826	0.908655	0.894171	0.860859	1	0.89525	0.0612765
261	17	41098	0.164392	103.118	9.10387	14.0892	3.65863	0.910701	0.875274	0.908	0.890761	0.909035	0.88671	0.911699	0.88963	0.904375	0.877804	0.894922	0.881345	0.883705	0.897598	0.907246	0.888693	0.88817	0.908937	0.894034	0.860614	1	0.896147	0.0609741
262	18	18198	0.072792	97.8247	7.63977	11.9781	2.74445	0.924305	0.890812	0.916447	0.902489	0.915568	0.895758	0.919167	0.892653	0.906775	0.883339	0.899577	0.886773	0.888532	0.899824	0.907298	0.890757	0.889164	0.911694	0.896637	0.860479	1	0.904754	0.0575463
266	22	16676	0.066704	97.8043	7.64747	11.9711	2.74601	0.926211	0.89209	0.917306	0.903124	0.915777	0.897188	0.919255	0.89317	0.905403	0.883455	0.899946	0.886484	0.888942	0.900816	0.907652	0.891701	0.889452	0.912389	0.897128	0.859888	1	0.905506	0.0573627
266	10	54332	0.217328	63.0547	7.92325	3.31639	1.19594	0.915179	0.906878	0.898807	0.885859	0.897519	0.880816	0.873574	0.889218	0.888988	0.89104	0.893691	0.892356	0.864905	0.907476	0.917305	0.880991	0.889549	0.894362	0.90616	0.893571	1	0.895862	0.0626541
268	12	50820	0.20328	62.9883	8.10401	3.31333	1.22866	0.916982	0.908343	0.900148	0.887023	0.898839	0.881651	0.874203	0.889915	0.889246	0.891844	0.894185	0.892995	0.865378	0.907527	0.917601	0.881464	0.890161	0.894766	0.906641	0.893526	1	0.896922	0.0623866
268	12	50820	0.20328	62.9883	8.10401	3.31333	1.22866	0.916982	0.908343	0.900148	0.887023	0.898839	0.881651	0.874203	0.889915	0.889246	0.891844	0.894185	0.892995	0.865378	0.907527	0.917601	0.881464	0.890161	0.894766	0.906641	0.893526	1	0.896922	0.0623866
273	17	43399	0.173596	101.95	8.98118	13.6165	3.52591	0.918282	0.909664	0.901703	0.887947	0.900332	0.881702	0.875389	0.890101	0.889617	0.892037	0.894548	0.893742	0.866034	0.908074	0.918051	0.881852	0.890758	0.895643	0.906737	0.893292	1	0.897853	0.0620841
274	18	19846	0.079384	97.5744	7.61567	11.8863	2.71533	0.930792	0.92273	0.915373	0.898141	0.910738	0.888769	0.881034	0.896679	0.892044	0.895898	0.896427	0.898015	0.869193	0.908974	0.920916	0.889146	0.893278	0.897637	0.908974	0.893707	1	0.90655	0.0587
278	22	18183	0.072732	97.5553	7.60707	11.8791	2.71216	0.932189	0.924105	0.916323	0.899274	0.912198	0.889292	0.881538	0.897789	0.891767	0.895809	0.896194	0.898532	0.869658	0.908843	0.92119	0.88954	0.893939	0.898697	0.908733	0.893967	1	0.90741	0.0584352
278	10	55922	0.223688	64.7138	8.06455	3.5814	1.28398	0.926371	0.911386	0.923527	0.88534	0.904662	0.865661	0.899405	0.892878	0.886878	0.883427	0.911707	0.873404	0.859966	0.888505	0.926424	0.908802	0.868451	0.920461	0.883954	0.894809	1	0.901521	0.0596506
280	12	52457	0.209828	64.6492	8.23502	3.57801	1.31693	0.92755	0.912824	0.924834	0.88666	0.905418	0.866672	0.900004	0.893303	0.886898	0.884153	0.911995	0.873401	0.86	0.888804	0.926635	0.908773	0.868483	0.920525	0.884134	0.895009	1	0.902382	0.0592503
280	12	52457	0.209828	64.6492	8.23502	3.57801	1.31693	0.92755	0.912824	0.924834	0.88666	0.905418	0.866672	0.900004	0.893303	0.886898	0.884153	0.911995	0.873401	0.86	0.888804	0.926635	0.908773	0.868483	0.920525	0.884134	0.895009	1	0.902382	0.0592503
285	17	44869	0.179476	101.395	9.02397	13.4029	3.51382	0.928726	0.913994	0.926274	0.887907	0.906205	0.867737	0.900154	0.893679	0.887272	0.884597	0.913069	0.873654	0.861006	0.888854	0.926219	0.908478	0.869052	0.920513	0.884519	0.894348	1	0.903235	0.0588533
286	18	22025	0.0881	97.2253	7.62667	11.762	2.70417	0.938683	0.926266	0.936731	0.897866	0.913303	0.876935	0.906629	0.899228	0.891691	0.889285	0.917798	0.876708	0.861362	0.89067	0.928014	0.911237	0.873258	0.922497	0.886061	0.89857	1	0.911053	0.0554496
290	22	20199	0.080796	97.2115	7.63448	11.7575	2.70757	0.939428	0.92663	0.937299	0.898708	0.913659	0.877494	0.907644	0.900243	0.892594	0.889772	0.918239	0.876479	0.862295	0.891183	0.928115	0.911704	0.873731	0.922595	0.887346	0.898609	1	0.911657	0.0552751
290	10	55161	0.220644	62.582	7.78319	3.2399	1.16091	0.913218	0.878918	0.91571	0.890385	0.898633	0.885336	0.886342	0.890122	0.888998	0.86756	0.931156	0.90215	0.888807	0.915511	0.905341	0.911722	0.861043	0.895742	0.878673	0.898887	1	0.896543	0.0632861
292	12	51759	0.207036	62.5166	7.95844	3.23676	1.19211	0.914537	0.879963	0.917039	0.891478	0.899737	0.886455	0.887343	0.89056	0.889372	0.86812	0.931645	0.902423	0.889179	0.915309	0.905369	0.912006	0.861222	0.89624	0.878292	0.899042	1	0.89744	0.0630534
292	12	51759	0.207036	62.5166	7.95844	3.23676	1.19211	0.914537	0.879963	0.917039	0.891478	0.899737	0.886455	0.887343	0.89056	0.889372	0.86812	0.931645	0.902423	0.889179	0.915309	0.905369	0.912006	0.861222	0.89624	0.878292	0.899042	1	0.89744	0.0630534
297	17	44297	0.177188	101.722	8.84856	13.5184	3.46485	0.915852	0.881866	0.918121	0.893142	0.900422	0.887238	0.888085	0.890963	0.890184	0.868546	0.932366	0.902702	0.889169	0.915513	0.905547	0.912285	0.862101	0.89576	0.878773	0.899429	1	0.898429	0.0626562
298	18	21054	0.084216	97.4224	7.56416	11.8291	2.69365	0.927163	0.897098	0.928256	0.904246	0.909518	0.896789	0.893488	0.896979	0.894652	0.873753	0.934193	0.90408	0.891588	0.916073	0.90788	0.912629	0.868006	0.897739	0.880925	0.900921	1	0.906918	0.0594392
302	22	19229	0.076916	97.3904	7.56051	11.8174	2.68876	0.928233	0.898955	0.929716	0.906625	0.910916	0.897473	0.893702	0.897967	0.894768	0.873914	0.934032	0.904675	0.892844	0.917026	0.908472	0.913204	0.868246	0.897577	0.880701	0.900957	1	0.908005	0.0590776
302	10	55356	0.221424	64.9464	8.15009	3.62219	1.30723	0.908068	0.905114	0.886589	0.863502	0.884674	0.880853	0.865082	0.884583	0.897012	0.89516	0.883283	0.882867	0.884303	0.900282	0.910091	0.910353	0.865335	0.887465	0.902766	0.901438	1	0.889586	0.0638108
304	12	51723	0.206892	64.8873	8.34138	3.62052	1.34391	0.909963	0.906338	0.887913	0.864702	0.885747	0.881648	0.866143	0.88507	0.897676	0.895511	0.883456	0.883089	0.884703	0.900653	0.910156	0.910523	0.865601	0.88769	0.902577	0.901688	1	0.890586	0.0635413
304	12	51723	0.206892	64.8873	8.34138	3.62052	1.34391	0.909963	0.906338	0.887913	0.864702	0.885747	0.881648	0.866143	0.88507	0.897676	0.895511	0.883456	0.883089	0.884703	0.900653	0.910156	0.910523	0.865601	0.88769	0.902577	0.901688	1	0.890586	0.0635413
309	17	44079	0.176316	101.228	9.16606	13.3476	3.55731	0.910989	0.907382	0.889868	0.866342	0.886408	0.882892	0.866887	0.885648	0.898557	0.896254	0.884367	0.883675	0.886068	0.900338	0.910184	0.910365	0.865764	0.887883	0.901971	0.901915	1	0.891585	0.0630497
310	18	21306	0.085224	97.1304	7.73275	11.734	2.73654	0.926171	0.915611	0.900756	0.877499	0.895898	0.891791	0.87527	0.891134	0.905473	0.899066	0.888553	0.886229	0.888834	0.902563	0.911973	0.913193	0.865836	0.889937	0.901436	0.902328	1	0.900068	0.0595585
314	22	19526	0.078104	97.0961	7.7182	11.721	2.72869	0.927379	0.916547	0.901823	0.878751	0.896369	0.892912	0.875602	0.891606	0.906023	0.899851	0.888687	0.886433	0.889839	0.902361	0.911887	0.913705	0.866614	0.889558	0.90213	0.902233	1	0.900858	0.0594267
314	10	51267	0.205068	62.4328	7.81165	3.21854	1.15869	0.9033	0.909571	0.89268	0.857491	0.916564	0.903359	0.896639	0.894055	0.876187	0.847992	0.900843	0.880508	0.885843	0.904256	0.896171	0.895137	0.861236	0.884663	0.877621	0.895342	1	0.893085	0.0631882
316	12	48007	0.192028	62.3796	7.99748	3.21767	1.19207	0.905264	0.910878	0.893734	0.859323	0.917179	0.904295	0.897296	0.894776	0.877018	0.849043	0.901202	0.880611	0.886517	0.904379	0.896484	0.894838	0.861937	0.885111	0.877685	0.895692	1	0.894143	0.0629177
316	12	48007	0.192028	62.3796	7.99748	3.21767	1.19207	0.905264	0.910878	0.893734	0.859323	0.917179	0.904295	0.897296	0.894776	0.877018	0.849043	0.901202	0.880611	0.886517	0.904379	0.896484	0.894838	0.861937	0.885111	0.877685	0.895692	1	0.894143	0.0629177
321	17	40980	0.16392	99.8745	8.87147	12.8104	3.35452	0.907052	0.912738	0.895364	0.862006	0.918777	0.904283	0.897157	0.895095	0.877526	0.849524	0.900976	0.881003	0.88764	0.904344	0.896645	0.894558	0.862116	0.884834	0.878392	0.895327	1	0.895276	0.0623868
322	18	19247	0.076988	97.5427	7.48027	11.8677	2.67176	0.920014	0.922663	0.909025	0.878397	0.92604	0.914039	0.903076	0.901101	0.885229	0.859485	0.903959	0.88567	0.89058	0.904946	0.897776	0.895724	0.866109	0.889333	0.878864	0.898374	1	0.904569	0.0592495
326	22	17599	0.070396	97.5198	7.49551	11.8603	2.6755	0.92116	0.922837	0.90954	0.879652	0.927041	0.914455	0.903716	0.901813	0.885334	0.861157	0.904568	0.886016	0.890619	0.905307	0.898602	0.896358	0.866214	0.889568	0.879311	0.898574	1	0.905258	0.058932
326	10	52682	0.210728	65.3649	8.02845	3.68562	1.30643	0.907597	0.892772	0.893066	0.881326	0.88478	0.871512	0.893825	0.857741	0.888169	0.87659	0.895799	0.89187	0.880339	0.895353	0.908868	0.898172	0.874606	0.884733	0.910757	0.889573	1	0.889255	0.0664488
328	12	49315	0.19726	65.327	8.23042	3.68768	1.34612	0.909095	0.894231	0.894667	0.88246	0.885735	0.872412	0.894606	0.85914	0.888918	0.877076	0.896786	0.89194	0.880604	0.895975	0.909389	0.898449	0.87444	0.884842	0.911254	0.889709	1	0.89032	0.0660089
328	12	49315	0.19726	65.327	8.23042	3.68768	1.34612	0.909095	0.894231	0.894667	0.88246	0.885735	0.872412	0.894606	0.85914	0.888918	0.877076	0.896786	0.89194	0.880604	0.895975	0.909389	0.898449	0.87444	0.884842	0.911254	0.889709	1	0.89032	0.0660089
333	17	42052	0.168208	103.031	9.14705	14.0576	3.68191	0.910099	0.895546	0.89532	0.884132	0.88733	0.873216	0.895653	0.859876	0.89016	0.878698	0.897175	0.89192	0.879887	0.896402	0.909778	0.898186	0.874501	0.885154	0.911336	0.88909	1	0.891267	0.0656688
334	18	17115	0.06846	98.8215	7.49406	12.3337	2.74062	0.928162	0.911452	0.909699	0.895589	0.899007	0.8844	0.903184	0.868449	0.896903	0.885364	0.905054	0.896494	0.88364	0.899912	0.911861	0.900263	0.874116	0.888227	0.917675	0.890564	1	0.902433	0.059713
338	22	15678	0.062712	98.7832	7.50036	12.32	2.74199	0.928562	0.912521	0.911022	0.896894	0.899828	0.885285	0.90458	0.870742	0.897914	0.885668	0.9056	0.896415	0.88436	0.901199	0.911819	0.900338	0.873517	0.888474	0.918038	0.891217	1	0.903341	0.0594562
338	10	52484	0.209936	64.5823	8.05082	3.55981	1.27667	0.919756	0.899074	0.914031	0.900932	0.884736	0.895635	0.898178	0.885356	0.879801	0.885441	0.896635	0.879468	0.882888	0.889338	0.933046	0.892081	0.872266	0.897588	0.882431	0.901846	1	0.899147	0.0656568
340	12	49230	0.19692	64.5165	8.24178	3.55705	1.31327	0.92146	0.900559	0.915062	0.90197	0.88574	0.896709	0.899279	0.886299	0.880906	0.886218	0.897816	0.880063	0.883628	0.889376	0.933343	0.89223	0.87272	0.897725	0.883181	0.902163	1	0.90024	0.0652212
340	12	49230	0.19692	64.5165	8.24178	3.55705	1.31327	0.92146	0.900559	0.915062	0.90197	0.88574	0.896709	0.899279	0.886299	0.880906	0.886218	0.897816	0.880063	0.883628	0.889376	0.933343	0.89223	0.87272	0.897725	0.883181	0.902163	1	0.90024	0.0652212
345	17	42130	0.16852	100.834	9.11528	13.1922	3.51467	0.922561	0.901875	0.91601	0.90254	0.887171	0.897686	0.900546	0.887183	0.882174	0.88685	0.89816	0.881094	0.884275	0.88971	0.933919	0.892903	0.872798	0.897828	0.883824	0.902777	1	0.901205	0.0647539
346	18	20697	0.082788	97.0449	7.61378	11.6969	2.68484	0.934507	0.916051	0.927888	0.912717	0.899212	0.908586	0.910881	0.894429	0.888631	0.891868	0.903778	0.886964	0.887182	0.891482	0.937213	0.896144	0.876141	0.900589	0.887472	0.903947	1	0.91086	0.0599272
350	22	19066	0.076264	97.0378	7.59244	11.6932	2.67542	0.93575	0.917733	0.928511	0.913826	0.900582	0.908843	0.910993	0.895285	0.889542	0.892505	0.904411	0.887653	0.887627	0.891902	0.937454	0.896176	0.875643	0.90108	0.888073	0.904568	1	0.911743	0.0595499
350	10	49630	0.19852	62.6178	7.76668	3.24466	1.15899	0.911817	0.895084	0.921298	0.892384	0.904957	0.869494	0.890782	0.869817	0.896403	0.878944	0.916673	0.859601	0.869091	0.914689	0.914074	0.904493	0.866522	0.890953	0.885926	0.89456	1	0.896497	0.0627512
352	12	46572	0.186288	62.5728	7.95156	3.2449	1.19189	0.913102	0.896859	0.922604	0.89352	0.906006	0.870566	0.891158	0.871232	0.896515	0.879455	0.91701	0.860388	0.869267	0.914831	0.914444	0.904513	0.867249	0.891104	0.88609	0.894851	1	0.897498	0.0623394
352	12	46572	0.186288	62.5728	7.95156	3.2449	1.19189	0.913102	0.896859	0.922604	0.89352	0.906006	0.870566	0.891158	0.871232	0.896515	0.879455	0.91701	0.860388	0.869267	0.914831	0.914444	0.904513	0.867249	0.891104	0.88609	0.894851	1	0.897498	0.0623394
357	17	39976	0.159904	102.339	8.84295	13.7612	3.5074	0.914999	0.897889	0.923291	0.894724	0.908195	0.871373	0.89181	0.872198	0.895963	0.880191	0.917113	0.860579	0.869034	0.914599	0.914911	0.904468	0.86697	0.891235	0.88682	0.895012	1	0.898429	0.0620039
358	18	16349	0.065396	98.797	7.36846	12.3181	2.69965	0.93177	0.913787	0.933941	0.906936	0.915377	0.883449	0.899933	0.882256	0.899015	0.88351	0.918221	0.86883	0.871919	0.917579	0.914368	0.905958	0.8725	0.890391	0.891461	0.896783	1	0.908405	0.0576939
362	22	14965	0.05986	98.7629	7.35468	12.3048	2.694	0.932409	0.915837	0.935249	0.90842	0.915302	0.884397	0.900601	0.882392	0.899699	0.883461	0.918343	0.869262	0.872335	0.918276	0.913832	0.905513	0.872235	0.88981	0.89148	0.896759	1	0.909187	0.0574009
362	10	48714	0.194856	67.1537	8.21015	3.99349	1.4072	0.914419	0.905674	0.911914	0.890976	0.887979	0.871834	0.900111	0.903765	0.910601	0.898109	0.906495	0.878998	0.86392	0.887445	0.90317	0.897083	0.837747	0.887815	0.874266	0.905797	1	0.898284	0.0630689
364	12	45730	0.18292	67.0832	8.414	3.99011	1.44878	0.916062	0.907162	0.913164	0.892357	0.889044	0.873158	0.901203	0.904942	0.910846	0.898415	0.90714	0.879652	0.863809	0.887645	0.903532	0.897726	0.838377	0.888126	0.874306	0.905937	1	0.899373	0.0625767
364	12	45730	0.18292	67.0832	8.414	3.99011	1.44878	0.916062	0.907162	0.913164	0.892357	0.889044	0.873158	0.901203	0.904942	0.910846	0.898415	0.90714	0.879652	0.863809	0.887645	0.903532	0.897726	0.838377	0.888126	0.874306	0.905937	1	0.899373	0.0625767
369	17	39200	0.1568	105.007	9.29839	14.8767	3.88326	0.917168	0.90861	0.913929	0.893584	0.89	0.87449	0.902589	0.905612	0.911594	0.898355	0.907041	0.880383	0.864273	0.888099	0.903342	0.898495	0.839885	0.889298	0.873967	0.906314	1	0.900313	0.0623371
370	18	14919	0.059676	99.0796	7.64921	12.4379	2.81693	0.932536	0.923654	0.925364	0.905255	0.902943	0.885348	0.911589	0.912193	0.915712	0.902741	0.913198	0.883538	0.866211	0.896072	0.904953	0.899491	0.844929	0.890341	0.876198	0.907333	1	0.910469	0.0581213
374	22	13690	0.05476	99.1101	7.65099	12.4493	2.82072	0.933784	0.924872	0.925858	0.907195	0.903871	0.886925	0.91271	0.912966	0.916362	0.903835	0.913404	0.884259	0.866947	0.895617	0.904858	0.898904	0.844923	0.891563	0.876552	0.90756	1	0.911445	0.0577229
374	10	51249	0.204996	63.6925	7.99479	3.41739	1.23438	0.899325	0.912203	0.891295	0.864788	0.869549	0.863646	0.871041	0.89472	0.875978	0.849529	0.873519	0.878963	0.869129	0.916925	0.921481	0.902983	0.863295	0.884368	0.87832	0.891305	1	0.884886	0.0671759
376	12	47911	0.191644	63.6526	8.18935	3.41895	1.27174	0.900722	0.913621	0.892165	0.865876	0.870886	0.865104	0.871741	0.894784	0.876511	0.849878	0.873839	0.879412	0.869529	0.91695	0.922158	0.902955	0.863288	0.884578	0.878473	0.891372	1	0.885805	0.0668944
376	12	47911	0.191644	63.6526	8.18935	3.41895	1.27174	0.900722	0.913621	0.892165	0.865876	0.870886	0.865104	0.871741	0.894784	0.876511	0.849878	0.873839	0.879412	0.869529	0.91695	0.922158	0.902955	0.863288	0.884578	0.878473	0.891372	1	0.885805	0.0668944
381	17	40941	0.163764	103.358	9.09961	14.1861	3.68337	0.903068	0.915061	0.893347	0.867285	0.872744	0.865489	0.87239	0.896131	0.876481	0.850614	0.875003	0.879461	0.870692	0.916722	0.922523	0.903324	0.863523	0.885262	0.878642	0.891466	1	0.88699	0.0664402
382	18	15783	0.063132	99.1822	7.48456	12.467	2.76997	0.922163	0.927295	0.906672	0.883165	0.886397	0.873725	0.881296	0.903821	0.884369	0.856048	0.882785	0.885288	0.876291	0.916239	0.924824	0.903694	0.863144	0.888583	0.880916	0.893968	1	0.89808	0.0617687
386	22	14430	0.05772	99.1794	7.47446	12.4655	2.76746	0.924116	0.927893	0.906965	0.884026	0.888115	0.874532	0.882779	0.905232	0.885412	0.856687	0.8851	0.886694	0.877928	0.915315	0.924255	0.904227	0.862994	0.889016	0.880561	0.894144	1	0.899115	0.0613513
386	10	53300	0.2132	66.9058	8.23999	3.95194	1.39862	0.923856	0.897402	0.92667	0.842542	0.912964	0.889878	0.898799	0.891717	0.891651	0.854728	0.877964	0.882289	0.89349	0.904465	0.896482	0.908433	0.865919	0.898283	0.908377	0.88454	1	0.896713	0.0613831
388	12	50010	0.20004	66.8298	8.41811	3.9466	1.43483	0.924765	0.89856	0.928004	0.844101	0.914047	0.890702	0.90022	0.892402	0.892222	0.854689	0.878384	0.883313	0.894391	0.904899	0.896751	0.908548	0.865677	0.89876	0.908628	0.884423	1	0.897655	0.061123
388	12	50010	0.20004	66.8298	8.41811	3.9466	1.43483	0.924765	0.89856	0.928004	0.844101	0.914047	0.890702	0.90022	0.892402	0.892222	0.854689	0.878384	0.883313	0.894391	0.904899	0.896751	0.908548	0.865677	0.89876	0.908628	0.884423	1	0.897655	0.061123
393	17	42701	0.170804	105.81	9.29862	15.2135	3.93383	0.926278	0.899932	0.928796	0.844957	0.914545	0.891103	0.901407	0.893246	0.89286	0.856034	0.878844	0.883504	0.895389	0.904944	0.897239	0.908937	0.86553	0.898632	0.909124	0.884569	1	0.89854	0.0606384
394	18	15406	0.061624	99.5585	7.68748	12.6186	2.86669	0.940283	0.912372	0.937752	0.86184	0.923277	0.900071	0.909905	0.904485	0.900071	0.862813	0.881637	0.885694	0.899487	0.910782	0.900136	0.910132	0.864825	0.900915	0.910327	0.888517	1	0.908202	0.0570033
398	22	14144	0.056576	99.5614	7.69459	12.6201	2.87095	0.941883	0.913568	0.939055	0.863511	0.924173	0.900099	0.911164	0.905755	0.900134	0.863546	0.882954	0.886029	0.90024	0.911411	0.899675	0.911517	0.864324	0.900771	0.910139	0.888716	1	0.909219	0.0567524
398	10	54394	0.217576	64.7927	8.07579	3.59452	1.28947	0.916857	0.875381	0.912518	0.877376	0.8936	0.901781	0.887166	0.878277	0.907867	0.87233	0.890319	0.897627	0.875639	0.89975	0.901074	0.887855	0.867384	0.883388	0.879031	0.890742	1	0.893578	0.064202
400	12	50854	0.203416	64.7322	8.26751	3.59265	1.3269	0.917902	0.876942	0.913901	0.878308	0.89459	0.902269	0.888268	0.87938	0.908857	0.873914	0.89053	0.898435	0.876381	0.900283	0.901325	0.888612	0.867552	0.883352	0.878997	0.891405	1	0.894588	0.063873
400	12	50854	0.203416	64.7322	8.26751	3.59265	1.3269	0.917902	0.876942	0.913901	0.878308	0.89459	0.902269	0.888268	0.87938	0.908857	0.873914	0.89053	0.898435	0.876381	0.900283	0.901325	0.888612	0.867552	0.883352	0.878997	0.891405	1	0.894588	0.063873
405	17	43369	0.173476	101.251	9.1424	13.3551	3.55389	0.919309	0.878127	0.914732	0.878669	0.895628	0.903572	0.889506	0.879465	0.909255	0.874565	0.89059	0.899202	0.876894	0.900171	0.902407	0.889103	0.868109	0.88275	0.879442	0.891593	1	0.895428	0.0635948
406	18	22070	0.08828	96.4351	7.78741	11.491	2.71788	0.929882	0.893203	0.925782	0.890847	0.904237	0.910308	0.895265	0.886565	0.915224	0.882261	0.895763	0.902333	0.88097	0.90145	0.90725	0.892818	0.869076	0.88541	0.883983	0.894314	1	0.90428	0.0605958
410	22	20115	0.08046	96.4068	7.7646	11.4798	2.70808	0.931469	0.893736	0.927119	0.892419	0.905568	0.911211	0.896048	0.887422	0.915436	0.882675	0.896247	0.902461	0.882401	0.901864	0.907358	0.892841	0.868854	0.885931	0.883743	0.895327	1	0.905231	0.0601587
410	10	57284	0.229136	61.1562	7.66906	3.02659	1.09328	0.915011	0.899387	0.923233	0.905672	0.892693	0.885273	0.908264	0.861401	0.886906	0.871561	0.893443	0.873761	0.886818	0.896804	0.917848	0.890554	0.872774	0.881546	0.880586	0.886024	1	0.898375	0.0618692
412	12	53646	0.214584	61.1055	7.82677	3.02511	1.12112	0.916359	0.900608	0.924617	0.906871	0.894009	0.886152	0.908698	0.862068	0.887335	0.872115	0.894242	0.874278	0.887289	0.897122	0.917981	0.890551	0.873141	0.881249	0.881492	0.886292	1	0.899329	0.0616028
412	12	53646	0.214584	61.1055	7.82677	3.02511	1.12112	0.916359	0.900608	0.924617	0.906871	0.894009	0.886152	0.908698	0.862068	0.887335	0.872115	0.894242	0.874278	0.887289	0.897122	0.917981	0.890551	0.873141	0.881249	0.881492	0.886292	1	0.899329	0.0616028
417	17	46026	0.184104	99.5526	8.689	12.6775	3.26622	0.917699	0.903207	0.925292	0.908182	0.895331	0.887216	0.909084	0.862936	0.887737	0.872583	0.895038	0.874897	0.888357	0.897351	0.918416	0.890964	0.873832	0.881578	0.881958	0.886184	1	0.900437	0.0611767
418	18	23469	0.093876	96.9974	7.39076	11.668	2.60389	0.927649	0.916741	0.934914	0.917998	0.904683	0.89305	0.914952	0.869573	0.889919	0.877328	0.898121	0.879224	0.890941	0.897311	0.919596	0.891772	0.877881	0.881652	0.885253	0.886084	1	0.908094	0.0579799
422	22	21400	0.0856	97.0055	7.37363	11.67	2.59856	0.928832	0.918084	0.935701	0.919159	0.90535	0.893551	0.915701	0.870047	0.889836	0.878318	0.898762	0.879322	0.890981	0.897523	0.919907	0.891682	0.878107	0.881729	0.884977	0.886285	1	0.908858	0.0577212
422	10	55634	0.222536	65.5061	8.0943	3.71126	1.32083	0.916364	0.892943	0.911556	0.886248	0.883336	0.881332	0.886661	0.89066	0.87877	0.883866	0.887452	0.895334	0.855754	0.896493	0.894938	0.89492	0.848887	0.860256	0.884594	0.883174	1	0.892735	0.0650359
424	12	52097	0.208388	65.4462	8.27388	3.70887	1.35661	0.917865	0.894639	0.913383	0.888285	0.884072	0.882536	0.88747	0.891059	0.879158	0.88459	0.887805	0.895608	0.856287	0.896798	0.89533	0.894677	0.84908	0.860904	0.885118	0.883707	1	0.893875	0.0644522
424	12	52097	0.208388	65.4462	8.27388	3.70887	1.35661	0.917865	0.894639	0.913383	0.888285	0.884072	0.882536	0.88747	0.891059	0.879158	0.88459	0.887805	0.895608	0.856287	0.896798	0.89533	0.894677	0.84908	0.860904	0.885118	0.883707	1	0.893875	0.0644522
429	17	44441	0.177764	105.132	9.18616	14.9206	3.84398	0.919365	0.896571	0.915202	0.889078	0.884499	0.883508	0.887728	0.890923	0.880077	0.885624	0.887919	0.895682	0.857238	0.896481	0.894827	0.894534	0.84925	0.861344	0.88496	0.884274	1	0.894821	0.0640493
430	18	16416	0.065664	99.2614	7.64656	12.5053	2.82794	0.934637	0.914504	0.926596	0.90622	0.895041	0.894554	0.894889	0.8976	0.886848	0.893062	0.893549	0.899732	0.864857	0.898666	0.8983	0.892574	0.852431	0.867233	0.883833	0.886757	1	0.905807	0.0595213
434	22	15049	0.060196	99.2277	7.63093	12.4917	2.81559	0.936275	0.916174	0.928035	0.907436	0.897036	0.894179	0.896272	0.89883	0.887368	0.89378	0.894677	0.899794	0.865705	0.899661	0.898498	0.892883	0.85215	0.868264	0.884477	0.886238	1	0.906956	0.0590606
434	10	54089	0.216356	65.6621	8.23251	3.74256	1.35257	0.904925	0.902189	0.909667	0.867191	0.904528	0.860693	0.887158	0.884838	0.88872	0.859149	0.870639	0.892954	0.841363	0.917414	0.895191	0.90169	0.868458	0.871009	0.864399	0.870741	1	0.889404	0.0638152
436	12	50529	0.202116	65.6022	8.41511	3.74034	1.38764	0.906509	0.90361	0.91119	0.868541	0.905628	0.861723	0.888391	0.885462	0.889361	0.860466	0.870817	0.893378	0.842269	0.917612	0.895951	0.90167	0.868877	0.871717	0.865117	0.870995	1	0.89053	0.0634414
436	12	50529	0.202116	65.6022	8.41511	3.74034	1.38764	0.906509	0.90361	0.91119	0.868541	0.905628	0.861723	0.888391	0.885462	0.889361	0.860466	0.870817	0.893378	0.842269	0.917612	0.895951	0.90167	0.868877	0.871717	0.865117	0.870995	1	0.89053	0.0634414
441	17	43152	0.172608	104.096	9.26742	14.498	3.8027	0.908486	0.904663	0.912634	0.870006	0.906482	0.862926	0.88953	0.886459	0.889704	0.861594	0.870806	0.893921	0.843379	0.917964	0.896077	0.901372	0.868338	0.871825	0.865777	0.870968	1	0.891623	0.0631572
442	18	16978	0.067912	98.8879	7.67562	12.3687	2.82467	0.925403	0.918335	0.924785	0.882966	0.913771	0.874396	0.89884	0.895895	0.895865	0.871275	0.877135	0.897779	0.850836	0.922724	0.899399	0.901313	0.87101	0.871599	0.868595	0.873454	1	0.902154	0.0592237
446	22	15503	0.062012	98.8742	7.68336	12.3641	2.82896	0.927369	0.919951	0.926337	0.884893	0.914662	0.874476	0.900019	0.896117	0.895665	0.872347	0.877701	0.898149	0.852512	0.922983	0.899471	0.901535	0.871476	0.871993	0.86809	0.873605	1	0.903272	0.0588616
446	10	56107	0.224428	64.6309	8.07349	3.5683	1.2792	0.916731	0.891226	0.914128	0.888249	0.903247	0.868902	0.878455	0.883161	0.897214	0.842462	0.889809	0.882466	0.872191	0.896314	0.908862	0.884453	0.868911	0.887322	0.869036	0.905377	1	0.892955	0.0642869
448	12	52569	0.210276	64.5734	8.25609	3.56652	1.31411	0.918108	0.892798	0.91514	0.889155	0.904155	0.870076	0.878797	0.883743	0.897734	0.842864	0.890078	0.882868	0.872178	0.896641	0.909319	0.884894	0.86979	0.886949	0.86901	0.905144	1	0.893839	0.0639269
448	12	52569	0.210276	64.5734	8.25609	3.56652	1.31411	0.918108	0.892798	0.91514	0.889155	0.904155	0.870076	0.878797	0.883743	0.897734	0.842864	0.890078	0.882868	0.872178	0.896641	0.909319	0.884894	0.86979	0.886949	0.86901	0.905144	1	0.893839	0.0639269
453	17	44630	0.17852	103.623	9.14237	14.2962	3.71511	0.919762	0.893625	0.915931	0.891654	0.90568	0.870715	0.879655	0.885469	0.898566	0.84255	0.889962	0.883767	0.872138	0.896874	0.909758	0.885257	0.870894	0.887419	0.868653	0.905602	1	0.894897	0.0634115
454	18	16355	0.06542	99.8568	7.54163	12.7221	2.81933	0.935769	0.908163	0.928004	0.903577	0.918282	0.885876	0.889881	0.894711	0.907215	0.848731	0.895598	0.89037	0.877744	0.901376	0.910914	0.887099	0.871813	0.88878	0.869673	0.908407	1	0.905977	0.0581151
458	22	14945	0.05978	99.8474	7.54545	12.7187	2.81847	0.937337	0.908933	0.929542	0.904182	0.919237	0.88625	0.891034	0.895417	0.908665	0.850151	0.896219	0.890398	0.878019	0.901706	0.910739	0.887053	0.872767	0.888725	0.870023	0.908832	1	0.906904	0.057693
458	10	56612	0.226448	67.3359	8.3124	4.02917	1.43053	0.919867	0.861964	0.922684	0.889273	0.905197	0.886667	0.900984	0.875848	0.891622	0.859244	0.88627	0.896647	0.884804	0.895508	0.917076	0.883638	0.835927	0.887674	0.889997	0.884018	1	0.893791	0.0659455
460	12	52953	0.211812	67.2632	8.50734	4.02503	1.46959	0.921515	0.864087	0.924272	0.889789	0.9062	0.887929	0.901658	0.876324	0.892565	0.860225	0.886522	0.897126	0.885049	0.8957	0.917455	0.883727	0.836449	0.887816	0.890346	0.884671	1	0.89489	0.0654121
460	12	52953	0.211812	67.2632	8.50734	4.02503	1.46959	0.921515	0.864087	0.924272	0.889789	0.9062	0.887929	0.901658	0.876324	0.892565	0.860225	0.886522	0.897126	0.885049	0.8957	0.917455	0.883727	0.836449	0.887816	0.890346	0.884671	1	0.89489	0.0654121
465	17	45188	0.180752	107.145	9.45171	15.7969	4.10506	0.922822	0.866469	0.925788	0.890679	0.907453	0.888654	0.902563	0.876505	0.89329	0.860793	0.886651	0.897561	0.885689	0.895979	0.918341	0.884272	0.837224	0.888156	0.890922	0.885423	1	0.895986	0.0650152
466	18	13853	0.055412	100.473	7.74127	12.9674	2.95038	0.94189	0.889085	0.937703	0.902837	0.922869	0.899516	0.913051	0.885837	0.899228	0.871941	0.891865	0.900888	0.886812	0.898975	0.924312	0.889013	0.839168	0.893164	0.891937	0.888724	1	0.908503	0.0588069
470	22	12722	0.050888	100.456	7.7347	12.9604	2.94577	0.943327	0.891173	0.93865	0.903632	0.923361	0.900527	0.913693	0.886417	0.900055	0.871993	0.892706	0.90147	0.886928	0.898915	0.925051	0.889719	0.839726	0.893688	0.891762	0.889011	1	0.909454	0.0584135
470	10	53884	0.215536	66.4659	8.34661	3.88161	1.40442	0.89933	0.87912	0.925006	0.888724	0.884558	0.872569	0.875501	0.875455	0.885727	0.860172	0.873051	0.896936	0.887156	0.919466	0.888705	0.911059	0.861202	0.902411	0.875223	0.892037	1	0.889219	0.0668552
472	12	50154	0.200616	66.3784	8.5372	3.87512	1.44292	0.901444	0.881166	0.926247	0.890258	0.885931	0.874247	0.87649	0.876311	0.88646	0.860649	0.873988	0.897655	0.887716	0.919388	0.889181	0.911303	0.861616	0.90256	0.875683	0.892381	1	0.890535	0.0664405
472	12	50154	0.200616	66.3784	8.5372	3.87512	1.44292	0.901444	0.881166	0.926247	0.890258	0.885931	0.874247	0.87649	0.876311	0.88646	0.860649	0.873988	0.897655	0.887716	0.919388	0.889181	0.911303	0.861616	0.90256	0.875683	0.892381	1	0.890535	0.0664405
477	17	42596	0.170384	104.476	9.43253	14.6663	3.90779	0.90269	0.883052	0.927024	0.892149	0.887442	0.875035	0.878627	0.877712	0.887513	0.861431	0.874965	0.898089	0.888687	0.919805	0.889649	0.912128	0.862863	0.902221	0.876338	0.892971	1	0.891791	0.0659869
478	18	15643	0.062572	99.2086	7.65362	12.4864	2.83899	0.923608	0.900243	0.937544	0.901809	0.903152	0.885636	0.888576	0.885987	0.893339	0.866969	0.884517	0.900754	0.893627	0.923033	0.89385	0.914339	0.866873	0.906923	0.880042	0.896567	1	0.903412	0.0610038
482	22	14343	0.057372	99.1571	7.64375	12.4667	2.83177	0.92526	0.901694	0.937984	0.903263	0.903856	0.887227	0.889423	0.888029	0.893886	0.867461	0.885066	0.901032	0.893502	0.922819	0.894025	0.914976	0.866555	0.906435	0.880325	0.897232	1	0.904416	0.0605406
482	10	54374	0.217496	64.7335	8.03486	3.58344	1.28102	0.928624	0.89346	0.932063	0.891878	0.899777	0.89049	0.86157	0.887235	0.895989	0.865	0.866554	0.871473	0.864494	0.876071	0.911796	0.899998	0.862232	0.892587	0.874287	0.887814	1	0.896976	0.0619997
484	12	50916	0.203664	64.6683	8.2187	3.58044	1.31576	0.929983	0.895485	0.933086	0.893148	0.900886	0.891409	0.86242	0.887825	0.896152	0.866005	0.866565	0.872182	0.864777	0.876591	0.91214	0.900758	0.862617	0.892745	0.874322	0.887884	1	0.898004	0.0615305
484	12	50916	0.203664	64.6683	8.2187	3.58044	1.31576	0.929983	0.895485	0.933086	0.893148	0.900886	0.891409	0.86242	0.887825	0.896152	0.866005	0.866565	0.872182	0.864777	0.876591	0.91214	0.900758	0.862617	0.892745	0.874322	0.887884	1	0.898004	0.0615305
489	17	43551	0.174204	103.254	9.10727	14.1448	3.68037	0.931046	0.897121	0.933664	0.894916	0.902069	0.892322	0.862575	0.888843	0.89719	0.866628	0.8668	0.872781	0.864871	0.876788	0.912539	0.901036	0.862942	0.892873	0.874171	0.887718	1	0.898929	0.0611813
490	18	17833	0.071332	98.726	7.57065	12.303	2.77227	0.944261	0.913783	0.940952	0.90955	0.912662	0.901419	0.870381	0.894353	0.900409	0.873689	0.870605	0.877923	0.868839	0.882998	0.916251	0.905372	0.868698	0.894802	0.877054	0.889615	1	0.908539	0.0565788
494	22	16336	0.065344	98.7008	7.59284	12.295	2.77943	0.944999	0.915157	0.94151	0.910657	0.913535	0.902455	0.870868	0.894497	0.900465	0.873959	0.872704	0.878336	0.86998	0.882009	0.916473	0.904964	0.869032	0.894956	0.876928	0.890885	1	0.909277	0.0564375
494	10	53060	0.21224	65.3883	8.095	3.6921	1.31957	0.882002	0.898511	0.930136	0.879844	0.915699	0.874519	0.878948	0.866538	0.867235	0.860413	0.880824	0.884565	0.872051	0.897239	0.896297	0.893404	0.858029	0.893799	0.874199	0.891029	1	0.889214	0.0669338
496	12	49634	0.198536	65.3262	8.28164	3.68962	1.35562	0.884343	0.900461	0.930844	0.881341	0.916448	0.875126	0.880092	0.867097	0.867873	0.861053	0.881916	0.884978	0.872839	0.897842	0.896865	0.893913	0.858464	0.894347	0.874491	0.891123	1	0.890385	0.0665633
496	12	49634	0.198536	65.3262	8.28164	3.68962	1.35562	0.884343	0.900461	0.930844	0.881341	0.916448	0.875126	0.880092	0.867097	0.867873	0.861053	0.881916	0.884978	0.872839	0.897842	0.896865	0.893913	0.858464	0.894347	0.874491	0.891123	1	0.890385	0.0665633
501	17	42428	0.169712	103.51	9.15818	14.2517	3.72309	0.885889	0.90128	0.932132	0.882495	0.918238	0.876049	0.881482	0.866821	0.867953	0.861507	0.883002	0.884828	0.873798	0.897839	0.897403	0.894103	0.858808	0.894068	0.875212	0.890956	1	0.891334	0.0661713
502	18	16787	0.067148	98.8473	7.55732	12.3469	2.77232	0.907101	0.919134	0.942664	0.896706	0.926699	0.882945	0.891732	0.874069	0.872401	0.866057	0.894412	0.888336	0.879579	0.896438	0.901591	0.89894	0.863734	0.896914	0.877584	0.894174	1	0.90256	0.0612591
506	22	15373	0.061492	98.8392	7.5188	12.3418	2.75878	0.908476	0.919697	0.943863	0.897808	0.927763	0.884213	0.892929	0.875333	0.87387	0.868601	0.895466	0.888766	0.880375	0.897027	0.902036	0.898686	0.86447	0.897287	0.878	0.89423	1	0.903638	0.0607251
506	10	55839	0.223356	64.7181	7.99127	3.57928	1.27241	0.916411	0.900831	0.914656	0.890184	0.859838	0.868354	0.89553	0.886567	0.889262	0.846836	0.879699	0.870664	0.870512	0.909051	0.894554	0.892978	0.87575	0.886683	0.884704	0.905183	1	0.891509	0.0634826
508	12	52400	0.2096	64.6347	8.16502	3.57294	1.30566	0.91791	0.901803	0.915496	0.891603	0.861555	0.868588	0.896431	0.887385	0.890353	0.84708	0.880401	0.871126	0.870782	0.909351	0.894924	0.893378	0.875611	0.886861	0.884781	0.905219	1	0.892445	0.0631724
508	12	52400	0.2096	64.6347	8.16502	3.57294	1.30566	0.91791	0.901803	0.915496	0.891603	0.861555	0.868588	0.896431	0.887385	0.890353	0.84708	0.880401	0.871126	0.870782	0.909351	0.894924	0.893378	0.875611	0.886861	0.884781	0.905219	1	0.892445	0.0631724
513	17	44730	0.17892	101.503	9.01132	13.4441	3.51798	0.919618	0.903096	0.916454	0.893561	0.862028	0.868947	0.897328	0.887335	0.890789	0.847675	0.880349	0.871116	0.870903	0.909323	0.895339	0.893908	0.875553	0.886743	0.885345	0.905254	1	0.893321	0.0627935
514	18	22288	0.089152	96.9358	7.6422	11.6597	2.68944	0.933641	0.91381	0.925453	0.90616	0.875965	0.877894	0.905465	0.893934	0.895392	0.852813	0.886643	0.874888	0.874933	0.914102	0.897635	0.897905	0.875695	0.885499	0.883861	0.909368	1	0.902467	0.0589877
518	22	20411	0.081644	96.9326	7.65086	11.659	2.69176	0.934937	0.915046	0.926143	0.907207	0.87808	0.87835	0.906448	0.895106	0.896036	0.854147	0.886924	0.875974	0.875214	0.914409	0.898633	0.8978	0.876194	0.886385	0.884523	0.90924	1	0.903476	0.058512
518	10	56719	0.226876	61.821	7.74842	3.1257	1.12673	0.924725	0.895829	0.924805	0.901744	0.906151	0.871084	0.883416	0.891879	0.895026	0.867443	0.87989	0.88012	0.877819	0.902995	0.903956	0.890389	0.854828	0.88302	0.88421	0.885171	1	0.898739	0.0609448
520	12	53146	0.212584	61.753	7.93156	3.12258	1.1582	0.926128	0.897386	0.926147	0.902693	0.90734	0.87175	0.884337	0.892316	0.895477	0.868344	0.880311	0.880838	0.878138	0.903426	0.903887	0.890726	0.854966	0.883444	0.884215	0.885429	1	0.899713	0.0606492
520	12	53146	0.212584	61.753	7.93156	3.12258	1.1582	0.926128	0.897386	0.926147	0.902693	0.90734	0.87175	0.884337	0.892316	0.895477	0.868344	0.880311	0.880838	0.878138	0.903426	0.903887	0.890726	0.854966	0.883444	0.884215	0.885429	1	0.899713	0.0606492
525	17	45506	0.182024	99.7263	8.79412	12.7494	3.31101	0.927845	0.899673	0.926988	0.903782	0.908419	0.872555	0.884422	0.893278	0.896299	0.869501	0.880543	0.881016	0.878741	0.903903	0.903705	0.891036	0.854766	0.882895	0.884828	0.885894	1	0.900763	0.0603253
526	18	24612	0.098448	96.2454	7.53795	11.4108	2.61912	0.93751	0.913111	0.935926	0.911628	0.916037	0.879652	0.890196	0.898972	0.901065	0.875792	0.883553	0.884142	0.882354	0.907139	0.906793	0.893507	0.857082	0.884447	0.883268	0.888408	1	0.908259	0.0573058
530	22	22531	0.090124	96.2323	7.53749	11.4062	2.61763	0.938951	0.914074	0.936798	0.912831	0.917048	0.881031	0.890861	0.899072	0.90107	0.875638	0.883805	0.885114	0.882517	0.907794	0.906729	0.894346	0.857419	0.884404	0.883449	0.887777	1	0.90908	0.0568411
530	10	52874	0.211496	63.9356	7.971	3.45431	1.2362	0.901748	0.883014	0.930854	0.881662	0.889066	0.868016	0.889057	0.891478	0.900187	0.858276	0.88326	0.909445	0.876593	0.905984	0.892603	0.887601	0.87456	0.87352	0.865832	0.894182	1	0.891913	0.0640047
532	12	49486	0.197944	63.8718	8.1447	3.4512	1.26814	0.903215	0.884836	0.931556	0.883017	0.89008	0.869357	0.889575	0.892131	0.900861	0.859081	0.883533	0.909873	0.876692	0.90657	0.89298	0.888433	0.874894	0.873813	0.865962	0.89394	1	0.892922	0.0635947
532	12	49486	0.197944	63.8718	8.1447	3.4512	1.26814	0.903215	0.884836	0.931556	0.883017	0.89008	0.869357	0.889575	0.892131	0.900861	0.859081	0.883533	0.909873	0.876692	0.90657	0.89298	0.888433	0.874894	0.873813	0.865962	0.89394	1	0.892922	0.0635947
537	17	42258	0.169032	103.047	9.03763	14.0562	3.62684	0.904917	0.886282	0.932427	0.884093	0.890825	0.870202	0.889784	0.893109	0.901332	0.860358	0.883915	0.909556	0.877183	0.907343	0.893665	0.888956	0.874994	0.874296	0.864996	0.893417	1	0.893845	0.0632632
538	18	15420	0.06168	99.6357	7.51786	12.6377	2.79882	0.920655	0.902335	0.940661	0.895396	0.902075	0.883398	0.895914	0.899805	0.90749	0.869326	0.887905	0.912062	0.88275	0.912776	0.89799	0.896855	0.88022	0.878859	0.863781	0.895363	1	0.904043	0.0596362
542	22	14069	0.056276	99.6017	7.51025	12.6245	2.79285	0.922489	0.903973	0.942107	0.895373	0.902765	0.884427	0.896013	0.900846	0.907634	0.869749	0.888087	0.912467	0.882827	0.91396	0.897896	0.898394	0.880695	0.878634	0.863992	0.894946	1	0.90495	0.0592325
542	10	54122	0.216488	67.7721	8.33646	4.10637	1.45328	0.913667	0.875356	0.917104	0.86414	0.875744	0.865812	0.885001	0.860907	0.881749	0.842273	0.872871	0.863586	0.879439	0.868676	0.89326	0.893047	0.872519	0.902165	0.835612	0.879679	1	0.882742	0.0689014
544	12	50547	0.202188	67.6918	8.51857	4.10036	1.49245	0.914881	0.877569	0.918581	0.866006	0.87659	0.866758	0.886106	0.861129	0.88302	0.843037	0.873385	0.863711	0.88028	0.868835	0.893396	0.893139	0.872881	0.901597	0.835312	0.879835	1	0.883875	0.0685242
544	12	50547	0.202188	67.6918	8.51857	4.10036	1.49245	0.914881	0.877569	0.918581	0.866006	0.87659	0.866758	0.886106	0.861129	0.88302	0.843037	0.873385	0.863711	0.88028	0.868835	0.893396	0.893139	0.872881	0.901597	0.835312	0.879835	1	0.883875	0.0685242
549	17	43048	0.172192	104.732	9.40478	14.7701	3.91418	0.916268	0.879739	0.920275	0.868043	0.878752	0.868809	0.887138	0.862526	0.884083	0.844406	0.874233	0.865302	0.880866	0.870133	0.893456	0.893212	0.872247	0.901494	0.83573	0.880134	1	0.885387	0.0678814
550	18	13594	0.054376	100.389	7.56752	12.9249	2.86428	0.932397	0.901832	0.932654	0.889216	0.892379	0.887597	0.894512	0.87123	0.893078	0.85306	0.878182	0.873584	0.889326	0.876894	0.896351	0.895285	0.876048	0.90231	0.839709	0.881198	1	0.898772	0.0625451
554	22	12422	0.049688	100.378	7.56558	12.9207	2.86259	0.935155	0.903961	0.93423	0.890638	0.893455	0.888826	0.896031	0.871881	0.89418	0.852399	0.8782	0.874416	0.891121	0.876912	0.896514	0.896393	0.876509	0.90227	0.839841	0.881179	1	0.900163	0.0616928
554	10	54928	0.219712	65.6282	7.99781	3.72766	1.31091	0.901444	0.898622	0.937682	0.88718	0.909545	0.886752	0.882036	0.879952	0.879005	0.857277	0.88576	0.878332	0.8608	0.892441	0.909837	0.886515	0.853745	0.896301	0.874217	0.901926	1	0.895022	0.0617936
556	12	51395	0.20558	65.5589	8.17831	3.72363	1.34566	0.903648	0.899805	0.938447	0.888705	0.910273	0.887528	0.883072	0.880358	0.879015	0.85769	0.886147	0.878101	0.860911	0.892801	0.910351	0.887061	0.854149	0.89678	0.874618	0.901887	1	0.89598	0.0615101
556	12	51395	0.20558	65.5589	8.17831	3.72363	1.34566	0.903648	0.899805	0.938447	0.888705	0.910273	0.887528	0.883072	0.880358	0.879015	0.85769	0.886147	0.878101	0.860911	0.892801	0.910351	0.887061	0.854149	0.89678	0.874618	0.901887	1	0.89598	0.0615101
561	17	43867	0.175468	103.402	9.05342	14.2006	3.66096	0.905966	0.900723	0.939317	0.890077	0.91097	0.88839	0.884549	0.88073	0.879214	0.85839	0.886749	0.878895	0.861069	0.892755	0.910286	0.887489	0.854469	0.897326	0.874746	0.901999	1	0.896979	0.0610523
562	18	16618	0.066472	99.3002	7.46277	12.5094	2.75845	0.923426	0.913588	0.947587	0.902636	0.92138	0.897761	0.894693	0.889909	0.883169	0.867162	0.891082	0.881514	0.864003	0.895505	0.912715	0.891052	0.858136	0.90059	0.877723	0.902515	1	0.906866	0.0568195
566	22	15245	0.06098	99.3026	7.48523	12.5115	2.76502	0.924926	0.915251	0.947425	0.903345	0.921351	0.898327	0.895638	0.890587	0.884421	0.86671	0.89144	0.881699	0.864808	0.896064	0.913119	0.891276	0.858839	0.900558	0.877337	0.902952	1	0.907579	0.056489
566	10	53316	0.213264	65.5382	8.0302	3.71393	1.30877	0.911021	0.890427	0.923663	0.898136	0.89174	0.88027	0.899617	0.873031	0.889902	0.845225	0.881668	0.878207	0.8839	0.884294	0.904372	0.908076	0.872637	0.88917	0.862602	0.883431	1	0.894114	0.0629043
568	12	49969	0.199876	65.473	8.22419	3.71119	1.34665	0.912546	0.892193	0.925084	0.898967	0.892653	0.881056	0.900138	0.874062	0.890332	0.846095	0.882277	0.878505	0.884048	0.884959	0.904041	0.908673	0.872861	0.889261	0.862755	0.883728	1	0.895114	0.0624667
568	12	49969	0.199876	65.473	8.22419	3.71119	1.34665	0.912546	0.892193	0.925084	0.898967	0.892653	0.881056	0.900138	0.874062	0.890332	0.846095	0.882277	0.878505	0.884048	0.884959	0.904041	0.908673	0.872861	0.889261	0.862755	0.883728	1	0.895114	0.0624667
573	17	42782	0.171128	104.793	9.13123	14.7757	3.79188	0.914134	0.892712	0.926137	0.90025	0.893951	0.881878	0.900157	0.875053	0.89083	0.846396	0.882322	0.878979	0.883584	0.884835	0.903873	0.908805	0.872879	0.889626	0.862699	0.884297	1	0.895902	0.0621647
574	18	15246	0.060984	99.8557	7.58123	12.7239	2.83362	0.927752	0.909288	0.937623	0.914896	0.904368	0.893283	0.906107	0.886364	0.898432	0.852158	0.88738	0.8862	0.886068	0.88656	0.905943	0.911846	0.877115	0.892693	0.866358	0.886003	1	0.906414	0.057912
578	22	14002	0.056008	99.8394	7.58671	12.7181	2.8354	0.929046	0.910263	0.938509	0.915441	0.904442	0.893265	0.906085	0.887195	0.8988	0.851593	0.88773	0.886445	0.886338	0.887623	0.905156	0.911227	0.877125	0.893051	0.867269	0.885838	1	0.90695	0.0575667
578	10	51174	0.204696	66.3106	8.20671	3.84959	1.37163	0.910599	0.908977	0.935192	0.881434	0.889807	0.888273	0.890579	0.881033	0.886905	0.85265	0.89312	0.899207	0.889905	0.896705	0.881053	0.882558	0.871702	0.880252	0.892416	0.892328	1	0.897316	0.0632555
580	12	47977	0.191908	66.2499	8.37182	3.84638	1.40499	0.912583	0.910186	0.936136	0.882808	0.890218	0.889562	0.891365	0.881787	0.887258	0.853993	0.89298	0.900171	0.890239	0.897138	0.881339	0.883184	0.872085	0.879911	0.892667	0.892521	1	0.898325	0.0627818
580	12	47977	0.191908	66.2499	8.37182	3.84638	1.40499	0.912583	0.910186	0.936136	0.882808	0.890218	0.889562	0.891365	0.881787	0.887258	0.853993	0.89298	0.900171	0.890239	0.897138	0.881339	0.883184	0.872085	0.879911	0.892667	0.892521	1	0.898325	0.0627818
585	17	40916	0.163664	104.683	9.20541	14.7352	3.82208	0.91441	0.911966	0.937078	0.884031	0.890898	0.891143	0.892609	0.883016	0.887281	0.855057	0.893697	0.901053	0.8903	0.896984	0.882063	0.883652	0.87247	0.879754	0.892206	0.892365	1	0.899441	0.0624119
586	18	15019	0.060076	99.3511	7.57935	12.5349	2.80779	0.929589	0.927126	0.946901	0.896964	0.899261	0.901192	0.902523	0.888208	0.892336	0.8688	0.897763	0.905553	0.896331	0.897963	0.886943	0.888475	0.877888	0.885212	0.893668	0.896098	1	0.909594	0.058023
590	22	13772	0.055088	99.2942	7.58495	12.5141	2.80798	0.930511	0.928696	0.947321	0.897509	0.900087	0.901322	0.903209	0.888106	0.892644	0.869736	0.898018	0.90615	0.896021	0.897945	0.887743	0.888941	0.876634	0.88571	0.893225	0.896094	1	0.910208	0.057704
590	10	54731	0.218924	64.7822	8.08057	3.59301	1.28944	0.906196	0.895964	0.924257	0.884846	0.887066	0.879054	0.895452	0.872248	0.885997	0.862098	0.881959	0.873801	0.860125	0.894447	0.895745	0.876496	0.836336	0.890483	0.869726	0.865963	1	0.890981	0.0674793
592	12	51265	0.20506	64.7109	8.25525	3.58866	1.32244	0.9079	0.897552	0.925261	0.886306	0.887838	0.880357	0.896567	0.873344	0.88695	0.862167	0.882639	0.874183	0.860792	0.89485	0.895874	0.877216	0.837189	0.890656	0.870331	0.866585	1	0.892092	0.0668871
592	12	51265	0.20506	64.7109	8.25525	3.58866	1.32244	0.9079	0.897552	0.925261	0.886306	0.887838	0.880357	0.896567	0.873344	0.88695	0.862167	0.882639	0.874183	0.860792	0.89485	0.895874	0.877216	0.837189	0.890656	0.870331	0.866585	1	0.892092	0.0668871
597	17	43807	0.175228	103.061	9.17191	14.0715	3.68807	0.90974	0.899445	0.926473	0.887758	0.888773	0.881571	0.896854	0.875123	0.887803	0.861757	0.88277	0.875328	0.861129	0.894823	0.896135	0.878261	0.838359	0.89004	0.870774	0.867635	1	0.893244	0.0661447
598	18	18877	0.075508	98.3063	7.62876	12.1524	2.76739	0.928325	0.915029	0.938523	0.898607	0.896832	0.891932	0.904778	0.884913	0.893945	0.866186	0.889813	0.879562	0.865127	0.899322	0.898739	0.883271	0.842878	0.894448	0.870822	0.871669	1	0.903847	0.0610015
602	22	17332	0.069328	98.2575	7.65311	12.1359	2.77138	0.930043	0.916397	0.938755	0.899723	0.897646	0.893059	0.905262	0.886193	0.894848	0.867009	0.889972	0.880625	0.865711	0.899665	0.898973	0.883568	0.842805	0.895252	0.871942	0.871336	1	0.904792	0.0604309
602	10	54592	0.218368	64.4692	8.05955	3.54204	1.27295	0.909401	0.889938	0.922223	0.878819	0.890195	0.858844	0.901387	0.857433	0.883234	0.86498	0.884772	0.883252	0.869935	0.892933	0.89982	0.891697	0.859549	0.890057	0.869853	0.88839	1	0.889707	0.066442
604	12	51174	0.204696	64.4216	8.2271	3.54128	1.3058	0.911205	0.891556	0.923311	0.879665	0.890579	0.860027	0.901581	0.858366	0.88371	0.865879	0.885616	0.883935	0.869924	0.892895	0.899998	0.891732	0.860056	0.889973	0.869826	0.888361	1	0.890655	0.065983
604	12	51174	0.204696	64.4216	8.2271	3.54128	1.3058	0.911205	0.891556	0.923311	0.879665	0.890579	0.860027	0.901581	0.858366	0.88371	0.865879	0.885616	0.883935	0.869924	0.892895	0.899998	0.891732	0.860056	0.889973	0.869826	0.888361	1	0.890655	0.065983
609	17	43705	0.17482	104.875	9.15681	14.8116	3.81425	0.912596	0.892907	0.92486	0.880998	0.89166	0.861927	0.902505	0.859593	0.883915	0.866537	0.886214	0.884773	0.86966	0.893159	0.90048	0.891603	0.860474	0.88991	0.869569	0.888869	1	0.891748	0.0655349
610	18	16215	0.06486	99.5143	7.56908	12.5954	2.82143	0.930959	0.912088	0.93728	0.893555	0.903885	0.875116	0.908819	0.869257	0.892291	0.871662	0.88967	0.891119	0.87012	0.897317	0.906352	0.891304	0.862812	0.890163	0.870429	0.893925	1	0.903292	0.0597558
614	22	14886	0.059544	99.5063	7.56373	12.5921	2.81793	0.931815	0.913274	0.938163	0.894129	0.905213	0.876159	0.909546	0.870214	0.89302	0.871759	0.889997	0.891072	0.871121	0.897454	0.906724	0.890803	0.862757	0.889829	0.871154	0.894565	1	0.904068	0.05943
614	10	51438	0.205752	66.7807	8.32509	3.93412	1.41028	0.905498	0.906548	0.943787	0.894047	0.879846	0.892385	0.902125	0.896633	0.889654	0.844123	0.868055	0.893649	0.863156	0.868103	0.850451	0.887321	0.889799	0.881459	0.837047	0.882762	1	0.896074	0.0611052
616	12	48192	0.192768	66.7062	8.49355	3.92872	1.44451	0.906696	0.908014	0.944306	0.895304	0.880893	0.893146	0.90266	0.897275	0.890542	0.845192	0.868101	0.894111	0.863816	0.86836	0.850836	0.887346	0.889785	0.881194	0.837307	0.882823	1	0.896934	0.0609558
616	12	48192	0.192768	66.7062	8.49355	3.92872	1.44451	0.906696	0.908014	0.944306	0.895304	0.880893	0.893146	0.90266	0.897275	0.890542	0.845192	0.868101	0.894111	0.863816	0.86836	0.850836	0.887346	0.889785	0.881194	0.837307	0.882823	1	0.896934	0.0609558
621	17	41042	0.164168	106.297	9.3524	15.4246	3.99664	0.90796	0.90958	0.945129	0.896801	0.882486	0.89339	0.90461	0.898251	0.891367	0.846194	0.869134	0.893914	0.864115	0.869317	0.851384	0.886969	0.889662	0.881755	0.838714	0.883595	1	0.898016	0.0605462
622	18	12340	0.04936	101.055	7.57972	13.1809	2.91655	0.925932	0.925567	0.954457	0.909684	0.89453	0.90312	0.914384	0.905267	0.899595	0.854741	0.877269	0.896191	0.872123	0.872123	0.857658	0.88675	0.894003	0.88363	0.836102	0.884603	1	0.908912	0.0566191
626	22	11331	0.045324	101.02	7.57418	13.1672	2.91432	0.92772	0.927103	0.955432	0.90932	0.894493	0.904201	0.91435	0.905392	0.898509	0.856367	0.877592	0.896037	0.872871	0.873047	0.85778	0.886638	0.894758	0.884079	0.837305	0.883594	1	0.909593	0.0563223
626	10	52028	0.208112	67.7434	8.30759	4.10022	1.44883	0.922657	0.903168	0.906454	0.894922	0.886157	0.86686	0.872492	0.881487	0.88684	0.888935	0.896661	0.876807	0.894163	0.89915	0.892366	0.895489	0.858643	0.877441	0.868292	0.895143	1	0.894658	0.0634659
628	12	48713	0.194852	67.6826	8.47407	4.09689	1.48441	0.923963	0.904071	0.90792	0.896681	0.887494	0.867777	0.873637	0.882146	0.887494	0.889126	0.897019	0.877425	0.89431	0.899565	0.892821	0.895777	0.858138	0.877435	0.868208	0.895038	1	0.895642	0.0632245
628	12	48713	0.194852	67.6826	8.47407	4.09689	1.48441	0.923963	0.904071	0.90792	0.896681	0.887494	0.867777	0.873637	0.882146	0.887494	0.889126	0.897019	0.877425	0.89431	0.899565	0.892821	0.895777	0.858138	0.877435	0.868208	0.895038	1	0.895642	0.0632245
633	17	41564	0.166256	105.122	9.33004	14.9269	3.90589	0.925428	0.906325	0.908406	0.897772	0.889664	0.867626	0.87482	0.882687	0.887318	0.890326	0.897724	0.877971	0.895114	0.900346	0.893225	0.896521	0.858604	0.877334	0.86783	0.895282	1	0.896693	0.0629978
634	18	15942	0.063768	99.1418	7.67569	12.4626	2.83751	0.939625	0.921277	0.918988	0.909202	0.900953	0.882104	0.886714	0.890917	0.890948	0.89581	0.902867	0.883296	0.894524	0.906787	0.899887	0.901518	0.858957	0.879124	0.867426	0.896908	1	0.906958	0.0586588
638	22	14614	0.058456	99.1078	7.67441	12.4499	2.83543	0.940536	0.922677	0.919153	0.909847	0.902217	0.883399	0.888087	0.892124	0.891303	0.896503	0.902457	0.884323	0.895374	0.907315	0.899548	0.90167	0.858971	0.879568	0.867011	0.897769	1	0.907775	0.0583458
638	10	53867	0.215468	63.1184	7.89703	3.32522	1.19646	0.89863	0.896718	0.921418	0.88673	0.88272	0.864119	0.886684	0.890564	0.891325	0.827798	0.887891	0.873615	0.899586	0.882451	0.886647	0.881931	0.854466	0.872965	0.872018	0.874478	1	0.888751	0.0654503
640	12	50456	0.201824	63.0518	8.05029	3.32105	1.22487	0.900121	0.898446	0.922091	0.888259	0.883473	0.864823	0.887446	0.89141	0.891391	0.828326	0.888437	0.873979	0.899685	0.883057	0.886991	0.882591	0.854933	0.872969	0.871621	0.874723	1	0.889688	0.0650982
640	12	50456	0.201824	63.0518	8.05029	3.32105	1.22487	0.900121	0.898446	0.922091	0.888259	0.883473	0.864823	0.887446	0.89141	0.891391	0.828326	0.888437	0.873979	0.899685	0.883057	0.886991	0.882591	0.854933	0.872969	0.871621	0.874723	1	0.889688	0.0650982
645	17	43057	0.172228	101.916	8.93751	13.6007	3.5146	0.902188	0.899587	0.922777	0.888973	0.885025	0.865144	0.887904	0.891539	0.892143	0.829122	0.888741	0.874469	0.900376	0.883283	0.887231	0.882679	0.855355	0.872448	0.87131	0.874817	1	0.890569	0.0647907
646	18	21416	0.085664	97.0121	7.66275	11.688	2.70349	0.916301	0.911538	0.932667	0.901149	0.893631	0.873576	0.894401	0.896573	0.894728	0.835333	0.893514	0.877171	0.901942	0.887047	0.889312	0.885973	0.860128	0.87437	0.871965	0.878549	1	0.89919	0.0606465
650	22	19585	0.07834	97.003	7.6647	11.6848	2.70295	0.917667	0.912893	0.933469	0.901608	0.894511	0.874547	0.894256	0.897549	0.895788	0.835997	0.894843	0.877432	0.902732	0.887695	0.889329	0.885703	0.861144	0.875313	0.872453	0.879627	1	0.900061	0.060136
650	10	51606	0.206424	63.5003	7.96614	3.38661	1.22527	0.908422	0.903238	0.943602	0.881467	0.868436	0.874714	0.889092	0.893801	0.861256	0.850957	0.879772	0.860229	0.874278	0.894964	0.898985	0.879307	0.842421	0.897212	0.859396	0.901465	1	0.89178	0.0654182
652	12	48378	0.193512	63.4419	8.1599	3.38526	1.26173	0.909938	0.904771	0.944613	0.882457	0.86992	0.876318	0.890291	0.894591	0.86221	0.852113	0.880597	0.860226	0.874561	0.895417	0.898859	0.879594	0.842583	0.897298	0.859523	0.901898	1	0.89288	0.0649455
652	12	48378	0.193512	63.4419	8.1599	3.38526	1.26173	0.909938	0.904771	0.944613	0.882457	0.86992	0.876318	0.890291	0.894591	0.86221	0.852113	0.880597	0.860226	0.874561	0.895417	0.898859	0.879594	0.842583	0.897298	0.859523	0.901898	1	0.89288	0.0649455
657	17	41430	0.16572	102.569	9.04842	13.8666	3.61121	0.911743	0.906276	0.946042	0.88442	0.870999	0.878506	0.890562	0.89621	0.863444	0.852872	0.881776	0.861115	0.874342	0.895897	0.899614	0.879242	0.843423	0.897743	0.859353	0.902317	1	0.894189	0.0642662
658	18	19393	0.077572	97.5795	7.57161	11.8859	2.70385	0.926056	0.919868	0.951323	0.895684	0.883076	0.888465	0.89705	0.903573	0.871474	0.861264	0.889857	0.864487	0.878281	0.897747	0.900531	0.883798	0.847548	0.900299	0.860414	0.904012	1	0.903416	0.0603143
662	22	17755	0.07102	97.5525	7.58903	11.8771	2.70889	0.927908	0.921233	0.951591	0.897437	0.884117	0.889721	0.898085	0.904337	0.873191	0.862095	0.891214	0.865137	0.87871	0.898141	0.900394	0.883864	0.84762	0.900084	0.860772	0.903605	1	0.904511	0.0598176
662	10	54165	0.21666	64.193	8.0679	3.49861	1.26529	0.91225	0.886837	0.909526	0.870064	0.912305	0.877513	0.890778	0.892172	0.890067	0.837367	0.892467	0.8575	0.876221	0.897748	0.887963	0.882526	0.838318	0.888738	0.867987	0.894664	1	0.890172	0.0650382
664	12	50698	0.202792	64.1257	8.2407	3.49494	1.29715	0.913823	0.888704	0.910647	0.871514	0.913221	0.878733	0.891564	0.892797	0.890173	0.838061	0.892708	0.857667	0.876632	0.897945	0.888546	0.883003	0.838633	0.889108	0.867835	0.894848	1	0.891217	0.0646046
664	12	50698	0.202792	64.1257	8.2407	3.49494	1.29715	0.913823	0.888704	0.910647	0.871514	0.913221	0.878733	0.891564	0.892797	0.890173	0.838061	0.892708	0.857667	0.876632	0.897945	0.888546	0.883003	0.838633	0.889108	0.867835	0.894848	1	0.891217	0.0646046
669	17	43342	0.173368	102.584	9.10669	13.8759	3.62612	0.915382	0.890441	0.912371	0.872699	0.913571	0.879955	0.891941	0.892495	0.889876	0.838517	0.89321	0.858532	0.876482	0.89817	0.888826	0.883046	0.839036	0.890268	0.869434	0.895309	1	0.892172	0.0641375
670	18	17330	0.06932	99.0624	7.5176	12.4242	2.7684	0.932083	0.903693	0.927525	0.889844	0.921495	0.892527	0.897173	0.899452	0.893422	0.846394	0.897403	0.863733	0.882285	0.90101	0.892902	0.886872	0.841777	0.892758	0.870946	0.895788	1	0.902873	0.0590194
674	22	15871	0.063484	99.0513	7.53954	12.4213	2.77689	0.933086	0.90552	0.928234	0.891595	0.922689	0.893044	0.898085	0.900636	0.894115	0.848151	0.898085	0.863619	0.883372	0.901518	0.892603	0.887373	0.842007	0.89317	0.870834	0.895564	1	0.903899	0.0586128
674	10	54396	0.217584	66.3682	8.10049	3.85518	1.3586	0.912089	0.895489	0.923781	0.882666	0.8733	0.887041	0.887602	0.882262	0.890286	0.855826	0.888503	0.863712	0.87546	0.894229	0.887813	0.904818	0.860688	0.868593	0.842084	0.886131	1	0.891536	0.0621217
676	12	50914	0.203656	66.3103	8.27641	3.85272	1.39188	0.913619	0.896551	0.924638	0.883892	0.874121	0.888204	0.888272	0.882881	0.890128	0.856307	0.888901	0.86433	0.876144	0.894086	0.888704	0.904987	0.860353	0.868838	0.842205	0.886348	1	0.892396	0.0618423
676	12	50914	0.203656	66.3103	8.27641	3.85272	1.39188	0.913619	0.896551	0.924638	0.883892	0.874121	0.888204	0.888272	0.882881	0.890128	0.856307	0.888901	0.86433	0.876144	0.894086	0.888704	0.904987	0.860353	0.868838	0.842205	0.886348	1	0.892396	0.0618423
681	17	43437	0.173748	103.609	9.13934	14.2903	3.71695	0.914762	0.897242	0.92549	0.885132	0.875452	0.888781	0.889265	0.883809	0.890658	0.857529	0.889288	0.864298	0.876419	0.894364	0.889495	0.905357	0.860039	0.86957	0.842427	0.886744	1	0.893236	0.0616374
682	18	17985	0.07194	98.3879	7.64852	12.1834	2.78506	0.92933	0.911065	0.933389	0.897748	0.884014	0.89772	0.897887	0.891326	0.898499	0.863775	0.89419	0.868001	0.879983	0.896553	0.892327	0.906311	0.863108	0.87459	0.843064	0.887629	1	0.902518	0.0582368
686	22	16422	0.065688	98.3548	7.63317	12.1705	2.77818	0.930094	0.913043	0.934113	0.898794	0.884454	0.898246	0.898794	0.892431	0.899251	0.864755	0.893618	0.86856	0.879826	0.896846	0.892827	0.906711	0.863384	0.875898	0.843442	0.887042	1	0.903341	0.057852
686	10	55438	0.221752	63.0234	7.87669	3.31001	1.19063	0.908438	0.905561	0.908808	0.896028	0.906247	0.869377	0.873065	0.874058	0.881002	0.86309	0.898391	0.884944	0.878098	0.898797	0.87128	0.878702	0.862612	0.888506	0.854432	0.878107	1	0.892588	0.061473
688	12	51906	0.207624	62.9659	8.05875	3.30836	1.22461	0.909876	0.906726	0.910001	0.896958	0.907467	0.870506	0.874022	0.875014	0.88143	0.863696	0.898711	0.885418	0.878521	0.899068	0.871277	0.878704	0.862819	0.88878	0.854487	0.879185	1	0.893542	0.0612158
688	12	51906	0.207624	62.9659	8.05875	3.30836	1.22461	0.909876	0.906726	0.910001	0.896958	0.907467	0.870506	0.874022	0.875014	0.88143	0.863696	0.898711	0.885418	0.878521	0.899068	0.871277	0.878704	0.862819	0.88878	0.854487	0.879185	1	0.893542	0.0612158
693	17	44166	0.176664	101.863	8.96412	13.5818	3.52661	0.911787	0.907859	0.910995	0.897421	0.908233	0.871406	0.874451	0.875255	0.88173	0.864387	0.899312	0.884934	0.879387	0.900183	0.871553	0.879172	0.862575	0.889723	0.854368	0.878708	1	0.894382	0.0608178
694	18	19496	0.077984	98.1317	7.47933	12.0807	2.70716	0.924318	0.921215	0.922189	0.906391	0.915008	0.881437	0.879847	0.884104	0.887002	0.867947	0.906724	0.888362	0.884079	0.90298	0.875462	0.879129	0.86528	0.890696	0.856791	0.880591	1	0.903009	0.0572534
698	22	17760	0.07104	98.1063	7.46803	12.0709	2.70321	0.925422	0.923339	0.922494	0.907038	0.915259	0.882235	0.88094	0.884037	0.887922	0.868412	0.907151	0.888654	0.884741	0.902815	0.874718	0.879702	0.865175	0.891976	0.856363	0.880856	1	0.90377	0.0570051
698	10	52568	0.210272	65.9952	8.12108	3.79321	1.34227	0.883579	0.904391	0.923394	0.900938	0.872727	0.856491	0.860476	0.889429	0.898322	0.861703	0.903953	0.872793	0.866744	0.90772	0.887327	0.882267	0.859258	0.863853	0.880393	0.894461	1	0.888162	0.0639625
700	12	49133	0.196532	65.9455	8.31154	3.79288	1.38005	0.88521	0.906183	0.924196	0.902001	0.874005	0.857469	0.861386	0.890064	0.898714	0.861936	0.904189	0.873446	0.867523	0.907964	0.887733	0.88238	0.859137	0.863564	0.880223	0.89446	1	0.88915	0.0636726
700	12	49133	0.196532	65.9455	8.31154	3.79288	1.38005	0.88521	0.906183	0.924196	0.902001	0.874005	0.857469	0.861386	0.890064	0.898714	0.861936	0.904189	0.873446	0.867523	0.907964	0.887733	0.88238	0.859137	0.863564	0.880223	0.89446	1	0.88915	0.0636726
705	17	42046	0.168184	103.39	9.19145	14.2052	3.71903	0.886577	0.907494	0.924844	0.903273	0.875577	0.857775	0.861937	0.890893	0.899848	0.862199	0.904426	0.874352	0.86818	0.908588	0.887992	0.882878	0.859095	0.864137	0.88075	0.894199	1	0.890071	0.0634646
706	18	18555	0.07422	97.975	7.71723	12.0368	2.78185	0.906009	0.917542	0.932067	0.914201	0.886257	0.868041	0.873188	0.894557	0.90485	0.865265	0.908812	0.882161	0.873835	0.912396	0.892212	0.885583	0.861789	0.864349	0.881514	0.893236	1	0.899495	0.0603212
710	22	16948	0.067792	97.9464	7.73578	12.0275	2.78701	0.907954	0.91825	0.933886	0.915211	0.886712	0.869011	0.875059	0.895356	0.905564	0.86609	0.908042	0.883084	0.874557	0.913205	0.892288	0.886388	0.861341	0.864615	0.881638	0.893203	1	0.900527	0.0599072
710	10	56185	0.22474	62.4527	7.80586	3.22121	1.15617	0.915084	0.881766	0.923636	0.890104	0.885503	0.858085	0.878864	0.887719	0.870829	0.865151	0.892044	0.873285	0.871505	0.912281	0.894046	0.899155	0.835784	0.873561	0.839317	0.881863	1	0.889507	0.0650832
712	12	52554	0.210216	62.3843	7.96068	3.2169	1.18367	0.916476	0.88352	0.924573	0.891312	0.886688	0.859069	0.87999	0.888372	0.871285	0.865624	0.892539	0.873854	0.872065	0.912243	0.894195	0.898904	0.836226	0.874168	0.840136	0.882559	1	0.89052	0.0646892
712	12	52554	0.210216	62.3843	7.96068	3.2169	1.18367	0.916476	0.88352	0.924573	0.891312	0.886688	0.859069	0.87999	0.888372	0.871285	0.865624	0.892539	0.873854	0.872065	0.912243	0.894195	0.898904	0.836226	0.874168	0.840136	0.882559	1	0.89052	0.0646892
717	17	44821	0.179284	101.249	8.82337	13.3326	3.41559	0.917762	0.885444	0.924611	0.892428	0.887642	0.860523	0.881083	0.889237	0.872549	0.866725	0.892863	0.873798	0.87189	0.912876	0.894904	0.899244	0.836382	0.873943	0.840242	0.882689	1	0.891482	0.0642393
718	18	21636	0.086544	97.2257	7.52315	11.7564	2.66583	0.931757	0.898341	0.933259	0.903656	0.898433	0.866265	0.889998	0.893557	0.880893	0.873267	0.898156	0.878767	0.875416	0.915118	0.899404	0.90183	0.839827	0.876363	0.839827	0.885469	1	0.900444	0.0607779
722	22	19816	0.079264	97.2057	7.5219	11.7493	2.6652	0.933539	0.900459	0.933816	0.905127	0.899677	0.867708	0.891048	0.893394	0.882065	0.874521	0.898668	0.878886	0.875706	0.914766	0.899071	0.901948	0.839801	0.875555	0.839776	0.885471	1	0.901529	0.0602954
722	10	56692	0.226768	64.5439	8.06687	3.5543	1.27822	0.909635	0.908894	0.925422	0.860342	0.89809	0.865395	0.870387	0.89114	0.890717	0.828247	0.897437	0.864011	0.880442	0.892145	0.867627	0.883696	0.853022	0.895708	0.854459	0.907721	1	0.890058	0.0635859
724	12	53005	0.21202	64.4832	8.25281	3.5522	1.31464	0.910867	0.910452	0.92629	0.861834	0.899226	0.866805	0.871135	0.892114	0.891123	0.82911	0.898264	0.86422	0.880794	0.89235	0.867975	0.884096	0.853448	0.896	0.855061	0.907792	1	0.891077	0.0632591
724	12	53005	0.21202	64.4832	8.25281	3.5522	1.31464	0.910867	0.910452	0.92629	0.861834	0.899226	0.866805	0.871135	0.892114	0.891123	0.82911	0.898264	0.86422	0.880794	0.89235	0.867975	0.884096	0.853448	0.896	0.855061	0.907792	1	0.891077	0.0632591
729	17	45220	0.18088	104.311	9.14294	14.5774	3.76698	0.912196	0.911831	0.926935	0.863125	0.900111	0.867658	0.872092	0.892713	0.891729	0.830186	0.898529	0.865192	0.881048	0.892183	0.868841	0.884498	0.85282	0.896274	0.854954	0.907508	1	0.891974	0.0629732
730	18	16917	0.067668	99.2655	7.55013	12.5014	2.79438	0.928977	0.927233	0.939203	0.878347	0.910563	0.87749	0.879914	0.900603	0.897086	0.835343	0.904031	0.870692	0.883283	0.897647	0.870751	0.887273	0.852486	0.899362	0.857628	0.909086	1	0.902608	0.0583995
734	22	15531	0.062124	99.2651	7.56084	12.5019	2.79853	0.930751	0.9275	0.940088	0.879531	0.911081	0.878694	0.879757	0.900972	0.898429	0.835297	0.904578	0.870517	0.882944	0.898526	0.870356	0.887869	0.853229	0.899556	0.857479	0.908538	1	0.903332	0.0579442
734	10	56220	0.22488	66.6751	8.32148	3.91591	1.40423	0.904216	0.891124	0.920945	0.884409	0.890671	0.859872	0.843721	0.865768	0.879972	0.85828	0.872047	0.855229	0.870091	0.881181	0.895446	0.885512	0.859801	0.874564	0.863945	0.882657	1	0.884281	0.0693706
736	12	52483	0.209932	66.6008	8.50576	3.91125	1.44164	0.906713	0.892803	0.922241	0.885544	0.891765	0.861146	0.845074	0.867138	0.881266	0.858754	0.87294	0.855791	0.870139	0.881752	0.896109	0.885439	0.860136	0.874331	0.863613	0.883334	1	0.885581	0.068786
736	12	52483	0.209932	66.6008	8.50576	3.91125	1.44164	0.906713	0.892803	0.922241	0.885544	0.891765	0.861146	0.845074	0.867138	0.881266	0.858754	0.87294	0.855791	0.870139	0.881752	0.896109	0.885439	0.860136	0.874331	0.863613	0.883334	1	0.885581	0.068786
741	17	44650	0.1786	105.885	9.43185	15.2552	4.00357	0.907917	0.89439	0.923315	0.887111	0.892228	0.862721	0.846741	0.867816	0.882184	0.860482	0.873348	0.856405	0.871053	0.88234	0.896652	0.886226	0.861075	0.87439	0.863371	0.883247	1	0.886704	0.0683609
742	18	15200	0.0608	100.019	7.71772	12.7934	2.90846	0.927632	0.914704	0.93352	0.901349	0.898816	0.874375	0.866711	0.878651	0.894638	0.869474	0.88023	0.863257	0.875987	0.889539	0.901941	0.889507	0.867039	0.875724	0.8625	0.886349	1	0.899517	0.0618864
746	22	13982	0.055928	99.9885	7.72421	12.7824	2.91105	0.92873	0.916178	0.9337	0.902231	0.899085	0.876162	0.867759	0.87913	0.895616	0.869153	0.879702	0.864075	0.876806	0.889501	0.90216	0.889107	0.867401	0.876269	0.862323	0.886032	1	0.900258	0.0617007
746	10	56417	0.225668	65.7916	8.19327	3.76234	1.34886	0.908352	0.905835	0.906349	0.903061	0.892931	0.896529	0.871634	0.861097	0.887658	0.839614	0.893498	0.895617	0.875499	0.869419	0.866751	0.893295	0.839011	0.887171	0.861496	0.892665	1	0.891934	0.06444
748	12	52820	0.21128	65.7227	8.38248	3.75889	1.38619	0.909769	0.907223	0.907885	0.90391	0.893686	0.897028	0.8727	0.861918	0.888309	0.84024	0.894046	0.895456	0.875871	0.870305	0.866708	0.893222	0.839199	0.887259	0.861842	0.892768	1	0.892863	0.0641377
748	12	52820	0.21128	65.7227	8.38248	3.75889	1.38619	0.909769	0.907223	0.907885	0.90391	0.893686	0.897028	0.8727	0.861918	0.888309	0.84024	0.894046	0.895456	0.875871	0.870305	0.866708	0.893222	0.839199	0.887259	0.861842	0.892768	1	0.892863	0.0641377
753	17	45069	0.180276	104.471	9.29329	14.6543	3.84532	0.911591	0.908574	0.908629	0.904924	0.894784	0.89789	0.873638	0.862888	0.888493	0.841266	0.894506	0.89515	0.875668	0.871109	0.866871	0.893807	0.840323	0.887461	0.862256	0.893153	1	0.893832	0.0637041
754	18	17976	0.071904	98.926	7.71915	12.3853	2.84828	0.929684	0.925567	0.920116	0.913329	0.903872	0.90351	0.88696	0.873887	0.895277	0.85094	0.899533	0.896334	0.876641	0.877058	0.870021	0.895861	0.841205	0.88696	0.866962	0.898337	1	0.904337	0.0590348
758	22	16458	0.065832	98.8959	7.73679	12.3752	2.85448	0.930338	0.926024	0.920495	0.914358	0.905851	0.904788	0.888048	0.874559	0.895005	0.850863	0.899471	0.897314	0.876291	0.877142	0.870519	0.895583	0.841415	0.887137	0.867542	0.898833	1	0.904998	0.0589163
758	10	54619	0.218476	64.7364	8.06651	3.58508	1.2844	0.911917	0.901463	0.919012	0.89045	0.904063	0.849906	0.869835	0.87465	0.873377	0.835048	0.910727	0.892153	0.862209	0.902781	0.856231	0.897453	0.856762	0.881351	0.857513	0.895622	1	0.890423	0.0649726
760	12	51196	0.204784	64.6893	8.24554	3.58486	1.32064	0.913548	0.903166	0.920394	0.89174	0.904485	0.851307	0.870888	0.874893	0.873838	0.835495	0.910882	0.892951	0.862479	0.903303	0.856551	0.898039	0.857235	0.881456	0.857655	0.8963	1	0.891465	0.0645154
760	12	51196	0.204784	64.6893	8.24554	3.58486	1.32064	0.913548	0.903166	0.920394	0.89174	0.904485	0.851307	0.870888	0.874893	0.873838	0.835495	0.910882	0.892951	0.862479	0.903303	0.856551	0.898039	0.857235	0.881456	0.857655	0.8963	1	0.891465	0.0645154
765	17	43616	0.174464	106.493	9.20867	15.4981	3.95692	0.914664	0.904152	0.921371	0.893491	0.905402	0.85205	0.871767	0.875699	0.874496	0.836046	0.911145	0.892998	0.863078	0.903705	0.85785	0.898065	0.857449	0.881615	0.857403	0.89638	1	0.892351	0.0642638
766	18	13017	0.052068	100.781	7.48147	13.0702	2.86251	0.932703	0.922716	0.936698	0.909272	0.914228	0.864523	0.88081	0.882154	0.882077	0.839402	0.917953	0.897019	0.867212	0.907045	0.866521	0.898325	0.861566	0.885611	0.858109	0.89725	1	0.904164	0.0589732
770	22	11949	0.047796	100.732	7.49025	13.0518	2.86393	0.933718	0.92401	0.938279	0.910369	0.914344	0.865847	0.881706	0.883003	0.88271	0.84007	0.919407	0.897104	0.868148	0.907022	0.868232	0.898025	0.861495	0.884551	0.857478	0.897481	1	0.905082	0.0585723
770	10	53529	0.214116	69.1233	8.50067	4.35571	1.54145	0.919324	0.900914	0.921557	0.903632	0.890424	0.85817	0.892068	0.878748	0.890349	0.848689	0.886613	0.839181	0.875815	0.899643	0.879112	0.900334	0.852921	0.86101	0.856928	0.899942	1	0.893412	0.0636333
772	12	50069	0.200276	69.0614	8.67668	4.3525	1.58084	0.921359	0.902235	0.922357	0.904961	0.891799	0.859464	0.893078	0.879966	0.890871	0.849548	0.886996	0.84075	0.87662	0.899379	0.879676	0.900258	0.852943	0.861771	0.857197	0.899828	1	0.894557	0.0632431
772	12	50069	0.200276	69.0614	8.67668	4.3525	1.58084	0.921359	0.902235	0.922357	0.904961	0.891799	0.859464	0.893078	0.879966	0.890871	0.849548	0.886996	0.84075	0.87662	0.899379	0.879676	0.900258	0.852943	0.861771	0.857197	0.899828	1	0.894557	0.0632431
777	17	42694	0.170776	106.269	9.55818	15.4278	4.08454	0.922893	0.904179	0.924064	0.90631	0.892842	0.860062	0.894247	0.88037	0.891156	0.850201	0.887549	0.841863	0.87654	0.899529	0.881096	0.900326	0.853961	0.862686	0.858083	0.900466	1	0.895707	0.0628102
778	18	13761	0.055044	100.401	7.7252	12.9387	2.93667	0.937723	0.921009	0.936778	0.916612	0.905348	0.871194	0.901352	0.887181	0.895756	0.861311	0.892123	0.846922	0.881004	0.901533	0.884565	0.900371	0.855279	0.868215	0.858949	0.903132	1	0.90614	0.0580345
782	22	12633	0.050532	100.342	7.74021	12.9171	2.93912	0.939088	0.921278	0.937584	0.917716	0.905486	0.871527	0.902161	0.888823	0.895947	0.86183	0.89187	0.847621	0.882609	0.902003	0.885815	0.900736	0.855695	0.867055	0.859614	0.902478	1	0.906841	0.0579939
782	10	57885	0.23154	64.3649	7.9834	3.52264	1.25876	0.903688	0.896959	0.924592	0.879183	0.901106	0.857139	0.859057	0.878984	0.858556	0.862356	0.908206	0.869301	0.853736	0.882578	0.895111	0.877637	0.833541	0.897564	0.830578	0.90989	1	0.887199	0.0672568
784	12	54052	0.216208	64.3228	8.18244	3.52387	1.29558	0.905526	0.898524	0.925165	0.880559	0.902372	0.858562	0.860403	0.879597	0.859126	0.863123	0.90869	0.869524	0.854307	0.882558	0.895342	0.877636	0.833623	0.897599	0.830663	0.910318	1	0.888269	0.0666934
784	12	54052	0.216208	64.3228	8.18244	3.52387	1.29558	0.905526	0.898524	0.925165	0.880559	0.902372	0.858562	0.860403	0.879597	0.859126	0.863123	0.90869	0.869524	0.854307	0.882558	0.895342	0.877636	0.833623	0.897599	0.830663	0.910318	1	0.888269	0.0666934
789	17	46070	0.18428	103.871	9.1068	14.3945	3.71922	0.907695	0.899512	0.926373	0.882418	0.903592	0.859713	0.861276	0.880443	0.860289	0.863794	0.909735	0.869253	0.855058	0.883275	0.895637	0.878554	0.83359	0.896516	0.830736	0.91005	1	0.889431	0.0662166
790	18	18283	0.073132	99.1006	7.55657	12.4406	2.7902	0.926134	0.918339	0.939288	0.895887	0.913554	0.873434	0.87338	0.888394	0.868266	0.869168	0.91514	0.872887	0.860307	0.886671	0.898676	0.884073	0.837062	0.891785	0.83244	0.913936	1	0.901267	0.0609032
794	22	16666	0.066664	99.0464	7.57655	12.4217	2.79605	0.926917	0.919807	0.940808	0.897666	0.913867	0.874145	0.875135	0.889326	0.868805	0.869345	0.916537	0.873545	0.860374	0.886895	0.899556	0.884315	0.837423	0.891876	0.831693	0.913987	1	0.902245	0.0603607
794	10	57995	0.23198	65.9351	8.15683	3.78478	1.35044	0.906199	0.90056	0.926847	0.880403	0.911803	0.886447	0.852418	0.886542	0.885085	0.828571	0.903535	0.864161	0.885042	0.89087	0.884809	0.900448	0.853944	0.881102	0.846202	0.8808	1	0.891942	0.0660817
796	12	54268	0.217072	65.8703	8.34369	3.78178	1.38563	0.908427	0.902033	0.927775	0.881772	0.912499	0.886839	0.85391	0.887917	0.885715	0.829375	0.903958	0.864506	0.885642	0.890985	0.885577	0.900678	0.854306	0.881063	0.845765	0.881191	1	0.893045	0.0655157
796	12	54268	0.217072	65.8703	8.34369	3.78178	1.38563	0.908427	0.902033	0.927775	0.881772	0.912499	0.886839	0.85391	0.887917	0.885715	0.829375	0.903958	0.864506	0.885642	0.890985	0.885577	0.900678	0.854306	0.881063	0.845765	0.881191	1	0.893045	0.0655157
801	17	46298	0.185192	103.243	9.206	14.1471	3.7178	0.910428	0.903916	0.929241	0.883008	0.913582	0.888051	0.854702	0.88912	0.886475	0.830327	0.904737	0.864692	0.885924	0.89182	0.885989	0.900287	0.854205	0.881053	0.845382	0.88141	1	0.894253	0.0651117
802	18	19122	0.076488	98.6433	7.64089	12.2765	2.79423	0.926577	0.918157	0.937088	0.895801	0.921739	0.896847	0.865103	0.897605	0.89316	0.837282	0.909293	0.869025	0.886858	0.896219	0.892741	0.902338	0.857233	0.881707	0.84578	0.884505	1	0.903961	0.0608369
806	22	17429	0.069716	98.6056	7.63689	12.2624	2.78915	0.927764	0.91976	0.938063	0.896494	0.922543	0.89658	0.866171	0.899449	0.8944	0.838545	0.909002	0.870331	0.88806	0.89638	0.89308	0.902347	0.857221	0.881663	0.845	0.884044	1	0.904869	0.0603566
806	10	57349	0.229396	64.0723	7.9559	3.47524	1.23952	0.917392	0.88767	0.917662	0.903939	0.879763	0.875395	0.839169	0.882953	0.876205	0.871611	0.86767	0.879248	0.885072	0.885255	0.890233	0.900452	0.861523	0.890948	0.860355	0.893573	1	0.889779	0.0666425
808	12	53617	0.214468	64.0028	8.13261	3.47133	1.27182	0.918944	0.889597	0.918981	0.905114	0.881456	0.876765	0.84034	0.884011	0.877268	0.872111	0.868316	0.87918	0.885186	0.885568	0.890538	0.900517	0.862152	0.890874	0.860194	0.894157	1	0.89097	0.0661609
808	12	53617	0.214468	64.0028	8.13261	3.47133	1.27182	0.918944	0.889597	0.918981	0.905114	0.881456	0.876765	0.84034	0.884011	0.877268	0.872111	0.868316	0.87918	0.885186	0.885568	0.890538	0.900517	0.862152	0.890874	0.860194	0.894157	1	0.89097	0.0661609
813	17	45850	0.1834	103.473	9.05064	14.2289	3.66119	0.920338	0.891145	0.919258	0.90639	0.882105	0.877764	0.841516	0.884885	0.878321	0.872246	0.868724	0.879978	0.885169	0.886172	0.890785	0.900425	0.862366	0.8912	0.860055	0.894875	1	0.891869	0.0658422
814	18	18550	0.0742	98.7913	7.62777	12.3304	2.80278	0.93407	0.906765	0.929164	0.918086	0.893477	0.889623	0.85504	0.893396	0.886496	0.877817	0.873127	0.885768	0.888059	0.892453	0.893208	0.900997	0.867682	0.892426	0.860323	0.898571	1	0.902252	0.0612673
818	22	17006	0.068024	98.7777	7.59393	12.3235	2.78955	0.936111	0.909062	0.929584	0.919822	0.894625	0.891185	0.85608	0.894596	0.887951	0.879072	0.87375	0.886952	0.887569	0.89292	0.894096	0.901329	0.867606	0.892509	0.860108	0.898918	1	0.903559	0.0604882
818	10	57985	0.23194	65.934	8.20723	3.78663	1.3583	0.9062	0.884582	0.906157	0.880357	0.90726	0.866785	0.863991	0.877279	0.874157	0.849323	0.912952	0.879512	0.843003	0.894731	0.868216	0.896585	0.832827	0.861542	0.882582	0.892765	1	0.885868	0.065627
820	12	54268	0.217072	65.8345	8.37917	3.77729	1.38987	0.90827	0.885955	0.906971	0.881348	0.908353	0.867933	0.865243	0.877967	0.874742	0.85052	0.913273	0.880178	0.843425	0.89527	0.868855	0.896956	0.83329	0.861733	0.882749	0.893261	1	0.886956	0.0652427
820	12	54268	0.217072	65.8345	8.37917	3.77729	1.38987	0.90827	0.885955	0.906971	0.881348	0.908353	0.867933	0.865243	0.877967	0.874742	0.85052	0.913273	0.880178	0.843425	0.89527	0.868855	0.896956	0.83329	0.861733	0.882749	0.893261	1	0.886956	0.0652427
825	17	46185	0.18474	104.523	9.28755	14.6752	3.84093	0.910306	0.888849	0.909657	0.882603	0.909462	0.869103	0.865952	0.879106	0.875685	0.852236	0.913944	0.880578	0.84391	0.895605	0.869481	0.897034	0.833355	0.862336	0.882862	0.893353	1	0.888481	0.0645749
826	18	16484	0.065936	99.5406	7.56638	12.605	2.81843	0.929234	0.907516	0.921469	0.897021	0.917556	0.880005	0.877093	0.887012	0.883705	0.858408	0.91422	0.885889	0.850006	0.897658	0.872513	0.898811	0.838085	0.866022	0.882674	0.895626	1	0.899859	0.0602272
830	22	15047	0.060188	99.5218	7.59312	12.5995	2.8261	0.930883	0.909185	0.922011	0.898285	0.917558	0.87981	0.878348	0.888018	0.883864	0.859241	0.914435	0.886223	0.851465	0.897687	0.873197	0.89885	0.837875	0.866086	0.882302	0.89566	1	0.9007	0.0599116
830	10	58395	0.23358	65.8062	8.13997	3.76252	1.33826	0.912304	0.901438	0.923127	0.889631	0.896507	0.840569	0.871376	0.877712	0.901173	0.850552	0.883851	0.872121	0.860861	0.89369	0.87981	0.87838	0.831843	0.876334	0.851083	0.884108	1	0.889571	0.065212
832	12	54563	0.218252	65.7265	8.32225	3.75696	1.37428	0.914182	0.902608	0.923959	0.890823	0.897687	0.842448	0.872441	0.87826	0.901591	0.851053	0.8844	0.872954	0.861096	0.893866	0.880157	0.878782	0.832166	0.876583	0.851282	0.883923	1	0.890621	0.0648453
832	12	54563	0.218252	65.7265	8.32225	3.75696	1.37428	0.914182	0.902608	0.923959	0.890823	0.897687	0.842448	0.872441	0.87826	0.901591	0.851053	0.8844	0.872954	0.861096	0.893866	0.880157	0.878782	0.832166	0.876583	0.851282	0.883923	1	0.890621	0.0648453
837	17	46592	0.186368	104.37	9.21156	14.6065	3.79596	0.916059	0.904769	0.924708	0.891752	0.898792	0.844211	0.874131	0.87823	0.902086	0.850919	0.884691	0.873326	0.861425	0.894478	0.881235	0.879818	0.83334	0.87662	0.851198	0.884111	1	0.891756	0.0644366
838	18	17278	0.069112	99.3714	7.58097	12.5425	2.80548	0.93321	0.920564	0.93292	0.902014	0.90867	0.858085	0.887227	0.884535	0.905053	0.856754	0.890439	0.881931	0.863757	0.897239	0.885374	0.882249	0.837047	0.880889	0.853774	0.886214	1	0.902124	0.0596971
842	22	15753	0.063012	99.3752	7.57634	12.5436	2.80196	0.934552	0.923094	0.93414	0.903669	0.908906	0.859392	0.887387	0.884435	0.904812	0.85771	0.891259	0.882372	0.863899	0.897766	0.886149	0.883419	0.838412	0.881673	0.853869	0.886688	1	0.903184	0.0591131
842	10	54246	0.216984	65.6392	8.14988	3.7354	1.33604	0.91627	0.912288	0.930483	0.895043	0.897237	0.850929	0.878341	0.885346	0.859658	0.830264	0.90556	0.842237	0.859704	0.880314	0.880894	0.91121	0.846929	0.858626	0.827342	0.903403	1	0.891821	0.0656909
844	12	50706	0.202824	65.5586	8.3321	3.72975	1.37199	0.918106	0.913807	0.931409	0.896344	0.898079	0.851832	0.879383	0.886049	0.860401	0.831213	0.906076	0.842721	0.859859	0.880793	0.881395	0.911736	0.847198	0.859021	0.827792	0.903867	1	0.892879	0.0651857
844	12	50706	0.202824	65.5586	8.3321	3.72975	1.37199	0.918106	0.913807	0.931409	0.896344	0.898079	0.851832	0.879383	0.886049	0.860401	0.831213	0.906076	0.842721	0.859859	0.880793	0.881395	0.911736	0.847198	0.859021	0.827792	0.903867	1	0.892879	0.0651857
849	17	43136	0.172544	101.325	9.16307	13.3852	3.56608	0.919916	0.915836	0.932504	0.897232	0.899759	0.853069	0.880251	0.886951	0.860708	0.832391	0.906748	0.843843	0.859989	0.880842	0.882129	0.912683	0.846972	0.859456	0.829099	0.904384	1	0.894084	0.0647396
850	18	21054	0.084216	97.0775	7.70317	11.7135	2.72336	0.93538	0.927662	0.942125	0.908378	0.90959	0.863755	0.888952	0.892158	0.867175	0.842453	0.910563	0.851715	0.865987	0.882611	0.884772	0.916263	0.85029	0.864848	0.831125	0.906716	1	0.903691	0.0606572
854	22	19265	0.07706	97.0941	7.67897	11.7181	2.71702	0.936802	0.928549	0.943135	0.909188	0.910589	0.864885	0.890138	0.893356	0.868103	0.842123	0.911913	0.853569	0.866649	0.882533	0.885907	0.916273	0.850428	0.866078	0.830989	0.907527	1	0.904669	0.0604327
854	10	54426	0.217704	61.4858	7.69142	3.07488	1.10735	0.888537	0.906488	0.926083	0.877145	0.89629	0.84467	0.864715	0.899818	0.88759	0.870779	0.897402	0.867233	0.853103	0.88421	0.882354	0.879626	0.856998	0.868344	0.853168	0.885395	1	0.88731	0.0675547
856	12	51034	0.204136	61.4204	7.85197	3.07133	1.13474	0.891004	0.908247	0.927294	0.877738	0.897421	0.84624	0.865168	0.9004	0.888672	0.871086	0.897823	0.867804	0.853647	0.884704	0.883	0.880295	0.85687	0.868862	0.852882	0.885615	1	0.888475	0.0671057
856	12	51034	0.204136	61.4204	7.85197	3.07133	1.13474	0.891004	0.908247	0.927294	0.877738	0.897421	0.84624	0.865168	0.9004	0.888672	0.871086	0.897823	0.867804	0.853647	0.884704	0.883	0.880295	0.85687	0.868862	0.852882	0.885615	1	0.888475	0.0671057
861	17	43591	0.174364	100.687	8.75756	13.112	3.36375	0.893372	0.910222	0.92877	0.878759	0.898959	0.847572	0.866326	0.900874	0.889759	0.87143	0.898247	0.868081	0.854041	0.884965	0.883061	0.880824	0.856886	0.868425	0.852171	0.885171	1	0.889728	0.0664407
862	18	20418	0.081672	97.5423	7.44514	11.8656	2.65579	0.911965	0.92514	0.937947	0.889583	0.907214	0.861176	0.8744	0.907679	0.896978	0.875624	0.903663	0.872	0.858581	0.887232	0.88853	0.885616	0.857038	0.87129	0.854638	0.885983	1	0.899941	0.0616542
866	22	18692	0.074768	97.5331	7.43305	11.8617	2.65084	0.913198	0.926894	0.938744	0.889605	0.908678	0.862588	0.875615	0.908571	0.898058	0.876364	0.904719	0.872004	0.858603	0.886743	0.888615	0.885245	0.857854	0.870479	0.855473	0.886502	1	0.900877	0.0612618
866	10	54513	0.218052	66.1483	8.19058	3.82163	1.36143	0.907728	0.914727	0.899639	0.899272	0.888073	0.863436	0.848284	0.871645	0.887247	0.840038	0.900427	0.856447	0.866059	0.886798	0.8737	0.890898	0.873471	0.877002	0.837892	0.874479	1	0.887647	0.0676855
868	12	51035	0.20414	66.0954	8.37239	3.82042	1.39761	0.909699	0.915734	0.901068	0.900666	0.888959	0.864054	0.850416	0.872264	0.887802	0.840413	0.900715	0.857255	0.866474	0.887126	0.874351	0.891114	0.873234	0.877163	0.837935	0.874312	1	0.888722	0.067332
868	12	51035	0.20414	66.0954	8.37239	3.82042	1.39761	0.909699	0.915734	0.901068	0.900666	0.888959	0.864054	0.850416	0.872264	0.887802	0.840413	0.900715	0.857255	0.866474	0.887126	0.874351	0.891114	0.873234	0.877163	0.837935	0.874312	1	0.888722	0.067332
873	17	43580	0.17432	106.071	9.32898	15.3264	3.9685	0.911496	0.917692	0.902891	0.901801	0.889754	0.8648	0.851709	0.872797	0.888607	0.841005	0.901927	0.858123	0.867577	0.887838	0.874954	0.891143	0.873463	0.87718	0.83762	0.874472	1	0.889933	0.066885
874	18	15141	0.060564	99.734	7.69019	12.6843	2.86984	0.929958	0.931477	0.917575	0.915131	0.900271	0.880655	0.86804	0.880589	0.899941	0.850769	0.906842	0.867611	0.872036	0.894195	0.879929	0.896176	0.875173	0.878145	0.839608	0.874447	1	0.902296	0.0611259
878	22	13891	0.055564	99.727	7.69546	12.682	2.87139	0.930926	0.932114	0.919408	0.916709	0.901231	0.882082	0.868872	0.881542	0.901411	0.850839	0.90663	0.868512	0.872507	0.894716	0.880462	0.89558	0.875747	0.877907	0.84022	0.875063	1	0.903264	0.0606783
878	10	56059	0.224236	65.8135	8.28543	3.76951	1.36223	0.901077	0.906393	0.916882	0.892604	0.905162	0.856856	0.852664	0.879181	0.885068	0.84948	0.895218	0.873713	0.863109	0.86384	0.890847	0.877495	0.856027	0.871207	0.84354	0.87721	1	0.888346	0.0650246
880	12	52365	0.20946	65.7541	8.46084	3.7671	1.39675	0.903399	0.908107	0.91839	0.893832	0.905968	0.857462	0.853423	0.880407	0.886203	0.850158	0.895799	0.874439	0.863592	0.86407	0.891473	0.877179	0.856221	0.871355	0.843607	0.877428	1	0.889541	0.0645307
880	12	52365	0.20946	65.7541	8.46084	3.7671	1.39675	0.903399	0.908107	0.91839	0.893832	0.905968	0.857462	0.853423	0.880407	0.886203	0.850158	0.895799	0.874439	0.863592	0.86407	0.891473	0.877179	0.856221	0.871355	0.843607	0.877428	1	0.889541	0.0645307
885	17	44574	0.178296	105.181	9.36814	14.9543	3.91901	0.905169	0.910127	0.919583	0.895623	0.906178	0.858483	0.855016	0.880435	0.887232	0.850686	0.895746	0.875062	0.86436	0.864989	0.891832	0.87781	0.856295	0.87164	0.843822	0.877787	1	0.890681	0.0641084
886	18	15496	0.061984	99.7832	7.71035	12.7039	2.8767	0.923658	0.924819	0.931724	0.907299	0.917108	0.869612	0.867256	0.888036	0.89807	0.858802	0.900103	0.884519	0.869805	0.868353	0.892811	0.881131	0.856931	0.87329	0.845928	0.87913	1	0.90195	0.0592759
890	22	14188	0.056752	99.7752	7.71634	12.7012	2.87977	0.924831	0.925959	0.932161	0.907986	0.916972	0.870771	0.868093	0.888251	0.898365	0.860093	0.900021	0.885396	0.870665	0.868058	0.893466	0.880991	0.856851	0.873626	0.846631	0.878454	1	0.90262	0.059011
890	10	53954	0.215816	66.5004	8.21323	3.88186	1.37942	0.916271	0.890305	0.901833	0.882363	0.906087	0.859983	0.859325	0.895513	0.89214	0.874745	0.89138	0.868916	0.84762	0.87405	0.878257	0.889656	0.830457	0.851587	0.864811	0.887914	1	0.888024	0.0639674
892	12	50436	0.201744	66.4361	8.39198	3.87854	1.41412	0.917043	0.89217	0.902946	0.883972	0.906832	0.86128	0.86011	0.895561	0.892369	0.875793	0.891843	0.869726	0.847847	0.874524	0.878648	0.889969	0.830786	0.852209	0.86468	0.888304	1	0.888972	0.0637602
892	12	50436	0.201744	66.4361	8.39198	3.87854	1.41412	0.917043	0.89217	0.902946	0.883972	0.906832	0.86128	0.86011	0.895561	0.892369	0.875793	0.891843	0.869726	0.847847	0.874524	0.878648	0.889969	0.830786	0.852209	0.86468	0.888304	1	0.888972	0.0637602
897	17	43140	0.17256	104.993	9.26203	14.8682	3.86203	0.918417	0.893962	0.904717	0.884968	0.907093	0.862633	0.86079	0.89628	0.89235	0.875603	0.892988	0.869425	0.848644	0.874432	0.879416	0.890392	0.830192	0.852585	0.865531	0.888908	1	0.889945	0.0633702
898	18	14112	0.056448	100.36	7.55597	12.9136	2.86331	0.932504	0.913159	0.920033	0.902069	0.915108	0.875886	0.873441	0.903628	0.894487	0.883255	0.896081	0.87663	0.852679	0.882582	0.886515	0.893141	0.827771	0.854982	0.867808	0.892361	1	0.901561	0.0596844
902	22	12928	0.051712	100.35	7.5231	12.9078	2.84965	0.933981	0.913985	0.921488	0.903349	0.916112	0.876083	0.874188	0.903852	0.894802	0.883586	0.897664	0.877475	0.853612	0.882929	0.887067	0.894067	0.826849	0.854927	0.866994	0.892868	1	0.90245	0.0593188
902	10	54162	0.216648	66.6769	8.17936	3.91038	1.37877	0.927292	0.9105	0.92407	0.910509	0.893412	0.831598	0.861388	0.892065	0.87073	0.864813	0.924024	0.859376	0.83746	0.857834	0.887929	0.908367	0.853541	0.876712	0.826373	0.86689	1	0.893587	0.0613757
904	12	50641	0.202564	66.635	8.37858	3.91172	1.42003	0.928625	0.91184	0.925051	0.911416	0.894078	0.832517	0.86272	0.893031	0.87128	0.865504	0.924064	0.860232	0.838125	0.858415	0.888638	0.908286	0.853745	0.876849	0.82682	0.867074	1	0.894515	0.0609641
904	12	50641	0.202564	66.635	8.37858	3.91172	1.42003	0.928625	0.91184	0.925051	0.911416	0.894078	0.832517	0.86272	0.893031	0.87128	0.865504	0.924064	0.860232	0.838125	0.858415	0.888638	0.908286	0.853745	0.876849	0.82682	0.867074	1	0.894515	0.0609641
909	17	43243	0.172972	106.503	9.31371	15.51	3.99374	0.929966	0.913281	0.925745	0.91305	0.895174	0.834262	0.863608	0.893648	0.872072	0.865851	0.924265	0.86037	0.838668	0.858971	0.888895	0.908552	0.853144	0.877136	0.827059	0.867609	1	0.895509	0.0605551
910	18	14388	0.057552	100.221	7.67379	12.8674	2.9031	0.943946	0.930046	0.9379	0.924208	0.903704	0.84567	0.873888	0.902453	0.878892	0.871803	0.927231	0.867563	0.844558	0.863984	0.892584	0.910655	0.854914	0.877884	0.826105	0.871733	1	0.905808	0.0562639
914	22	13194	0.052776	100.186	7.68576	12.8547	2.90634	0.944823	0.930575	0.938457	0.924739	0.903479	0.846711	0.875512	0.903062	0.879377	0.871533	0.927429	0.869107	0.845384	0.863271	0.892375	0.911248	0.855199	0.877596	0.825413	0.871646	1	0.90636	0.0562363
914	10	51184	0.204736	66.3125	8.29066	3.85329	1.38599	0.900535	0.900828	0.910509	0.882971	0.866775	0.829136	0.860142	0.884583	0.865583	0.885247	0.911789	0.847628	0.881408	0.85895	0.862115	0.907364	0.839178	0.870155	0.841757	0.893883	1	0.882168	0.0634608
916	12	47824	0.191296	66.2465	8.47631	3.8502	1.42423	0.902235	0.902622	0.911812	0.884138	0.86764	0.830284	0.861178	0.88558	0.866124	0.886093	0.912126	0.847974	0.881545	0.85961	0.862559	0.907526	0.838941	0.87063	0.841554	0.894049	1	0.883262	0.063079
916	12	47824	0.191296	66.2465	8.47631	3.8502	1.42423	0.902235	0.902622	0.911812	0.884138	0.86764	0.830284	0.861178	0.88558	0.866124	0.886093	0.912126	0.847974	0.881545	0.85961	0.862559	0.907526	0.838941	0.87063	0.841554	0.894049	1	0.883262	0.063079
921	17	40789	0.163156	101.24	9.30308	13.3621	3.61386	0.904129	0.904496	0.913494	0.885398	0.868764	0.831388	0.862009	0.886158	0.86668	0.886489	0.912194	0.849052	0.881672	0.860612	0.863149	0.907757	0.839258	0.870713	0.842421	0.894898	1	0.884454	0.0627735
922	18	18390	0.07356	97.7024	7.67476	11.9356	2.73898	0.919685	0.917727	0.921343	0.897934	0.878738	0.842768	0.869358	0.894372	0.873029	0.891463	0.916096	0.855193	0.883225	0.863241	0.867482	0.910223	0.839913	0.871397	0.843366	0.894671	1	0.89388	0.059377
926	22	16753	0.067012	97.681	7.69308	11.9289	2.74227	0.920193	0.918791	0.921865	0.899391	0.879484	0.844028	0.869814	0.895302	0.874202	0.892676	0.916313	0.854862	0.883991	0.863875	0.867845	0.910434	0.839969	0.871575	0.843312	0.894914	1	0.894645	0.0590748
926	10	55869	0.223476	61.9082	7.61285	3.13378	1.11052	0.911122	0.914246	0.918586	0.896517	0.906791	0.834497	0.833879	0.885956	0.890413	0.853595	0.90697	0.849219	0.8452	0.859197	0.879164	0.876917	0.8619	0.864952	0.840681	0.865032	1	0.888384	0.0681489
928	12	52241	0.208964	61.843	7.77302	3.1301	1.13824	0.913153	0.915832	0.920082	0.89826	0.907965	0.836335	0.835464	0.886985	0.890354	0.854291	0.90741	0.849697	0.845792	0.860273	0.879462	0.877577	0.861957	0.865785	0.841399	0.865709	1	0.889703	0.0675966
928	12	52241	0.208964	61.843	7.77302	3.1301	1.13824	0.913153	0.915832	0.920082	0.89826	0.907965	0.836335	0.835464	0.886985	0.890354	0.854291	0.90741	0.849697	0.845792	0.860273	0.879462	0.877577	0.861957	0.865785	0.841399	0.865709	1	0.889703	0.0675966
933	17	44556	0.178224	99.0389	8.65081	12.4835	3.21682	0.914804	0.917228	0.921795	0.899565	0.908845	0.837328	0.836195	0.886693	0.890408	0.854924	0.907386	0.850738	0.846149	0.860692	0.879646	0.878221	0.86214	0.865529	0.841032	0.865327	1	0.890675	0.0672711
934	18	22085	0.08834	97.1919	7.34471	11.7349	2.6016	0.927983	0.929817	0.933258	0.913425	0.918814	0.849921	0.850691	0.892959	0.896604	0.861512	0.912293	0.857211	0.850645	0.865067	0.881458	0.880666	0.866719	0.867965	0.843174	0.868327	1	0.900868	0.0628445
938	22	20129	0.080516	97.1794	7.32829	11.7295	2.59424	0.930026	0.930324	0.934398	0.914725	0.920041	0.851011	0.851433	0.894282	0.897064	0.862313	0.912539	0.85732	0.85116	0.866958	0.881465	0.881216	0.868324	0.868299	0.844677	0.869268	1	0.901933	0.0623137
938	10	53893	0.215572	65.1726	8.00805	3.65329	1.29157	0.90303	0.903847	0.906073	0.887852	0.898354	0.858497	0.86078	0.875411	0.882053	0.882424	0.891971	0.878908	0.825617	0.883965	0.867079	0.864194	0.861652	0.852235	0.833262	0.878454	1	0.886354	0.0664702
940	12	50468	0.201872	65.0981	8.1911	3.64864	1.32652	0.904771	0.905405	0.907436	0.889237	0.899164	0.860119	0.861942	0.876407	0.882619	0.88358	0.892437	0.87923	0.826662	0.884491	0.868164	0.864637	0.862249	0.852659	0.833191	0.878626	1	0.88755	0.0661187
940	12	50468	0.201872	65.0981	8.1911	3.64864	1.32652	0.904771	0.905405	0.907436	0.889237	0.899164	0.860119	0.861942	0.876407	0.882619	0.88358	0.892437	0.87923	0.826662	0.884491	0.868164	0.864637	0.862249	0.852659	0.833191	0.878626	1	0.88755	0.0661187
945	17	42952	0.171808	103.325	9.09355	14.1723	3.67447	0.906489	0.9065	0.908957	0.890389	0.900133	0.861694	0.862963	0.877445	0.883044	0.884604	0.892554	0.878609	0.828134	0.88564	0.868237	0.865548	0.862987	0.852906	0.832557	0.878713	1	0.88864	0.0658084
946	18	19040	0.07616	98.0256	7.7096	12.0546	2.77652	0.920851	0.918934	0.920851	0.900709	0.905961	0.870693	0.871901	0.886712	0.889417	0.892096	0.895299	0.88188	0.832616	0.889916	0.874816	0.869853	0.867988	0.856066	0.835347	0.880121	1	0.897943	0.0622987
950	22	17412	0.069648	98.0078	7.72099	12.0488	2.77943	0.922927	0.919998	0.922927	0.901706	0.906501	0.871985	0.873105	0.887491	0.889645	0.893177	0.895876	0.88304	0.833649	0.89088	0.875546	0.870176	0.868022	0.856478	0.8352	0.880427	1	0.899117	0.0619695
950	10	55484	0.221936	63.3217	7.91098	3.35688	1.20662	0.91466	0.8967	0.888058	0.865682	0.914137	0.848956	0.837331	0.894195	0.890716	0.872819	0.902639	0.85403	0.871287	0.857337	0.883471	0.863024	0.867962	0.871188	0.852507	0.880317	1	0.884303	0.0654622
952	12	51876	0.207504	63.2722	8.103	3.35686	1.24399	0.916069	0.897968	0.889814	0.867029	0.915076	0.850528	0.838499	0.894402	0.890845	0.873545	0.90326	0.854258	0.872012	0.857352	0.882942	0.863203	0.868465	0.871771	0.852167	0.88085	1	0.885337	0.0650459
952	12	51876	0.207504	63.2722	8.103	3.35686	1.24399	0.916069	0.897968	0.889814	0.867029	0.915076	0.850528	0.838499	0.894402	0.890845	0.873545	0.90326	0.854258	0.872012	0.857352	0.882942	0.863203	0.868465	0.871771	0.852167	0.88085	1	0.885337	0.0650459
957	17	44130	0.17652	102.176	9.01841	13.7084	3.56961	0.918208	0.899717	0.891038	0.868332	0.915998	0.851575	0.83952	0.894969	0.892216	0.873941	0.903399	0.853716	0.87189	0.857478	0.883061	0.86346	0.868899	0.87249	0.851937	0.881385	1	0.886449	0.0646997
958	18	19828	0.079312	97.9653	7.53593	12.0232	2.71441	0.931637	0.915498	0.906143	0.883599	0.922509	0.860954	0.852254	0.899435	0.89656	0.87969	0.907908	0.858533	0.87795	0.859996	0.886348	0.862215	0.87321	0.875958	0.852557	0.88375	1	0.896693	0.0600852
962	22	18150	0.0726	97.9587	7.54574	12.0214	2.71733	0.933113	0.916942	0.907769	0.885813	0.922837	0.862149	0.852617	0.90011	0.896336	0.880083	0.908402	0.859917	0.878264	0.859725	0.886116	0.862039	0.873333	0.87595	0.852287	0.884187	1	0.897698	0.0597392
962	10	54390	0.21756	65.1328	8.14897	3.65225	1.31211	0.9139	0.916915	0.914736	0.900313	0.891166	0.85217	0.855359	0.91037	0.858531	0.871824	0.907244	0.849255	0.85683	0.86082	0.868625	0.903052	0.87574	0.830254	0.847729	0.863872	1	0.891235	0.0643334
964	12	50893	0.203572	65.0932	8.33039	3.65333	1.34821	0.915529	0.91826	0.915627	0.90147	0.892235	0.85333	0.85613	0.910823	0.859244	0.872517	0.907787	0.850824	0.857584	0.861061	0.869	0.902806	0.875906	0.830085	0.848024	0.864264	1	0.892236	0.063926
964	12	50893	0.203572	65.0932	8.33039	3.65333	1.34821	0.915529	0.91826	0.915627	0.90147	0.892235	0.85333	0.85613	0.910823	0.859244	0.872517	0.907787	0.850824	0.857584	0.861061	0.869	0.902806	0.875906	0.830085	0.848024	0.864264	1	0.892236	0.063926
969	17	43385	0.17354	104.704	9.2253	14.7453	3.8196	0.917206	0.919396	0.916457	0.902858	0.893454	0.854304	0.857589	0.91164	0.860366	0.8743	0.908252	0.851331	0.858062	0.861288	0.869759	0.90363	0.876605	0.83001	0.848058	0.864573	1	0.893341	0.0634958
970	18	15487	0.061948	99.4622	7.6143	12.5782	2.82376	0.933945	0.93346	0.927649	0.916414	0.906179	0.866824	0.869729	0.918609	0.866469	0.880771	0.910925	0.861658	0.859075	0.866953	0.876509	0.906276	0.878285	0.83244	0.851327	0.867082	1	0.904325	0.058563
974	22	14159	0.056636	99.447	7.63379	12.5736	2.82926	0.935659	0.934847	0.928667	0.916555	0.906349	0.868211	0.871354	0.918744	0.866128	0.881771	0.911999	0.861502	0.859665	0.866269	0.876298	0.906031	0.878593	0.832615	0.851296	0.866799	1	0.905138	0.0582396
974	10	51564	0.206256	66.708	8.32005	3.92159	1.40925	0.892105	0.909976	0.904517	0.860949	0.892522	0.841721	0.864353	0.887295	0.890272	0.864809	0.906097	0.844126	0.850215	0.864818	0.880663	0.906136	0.853105	0.884958	0.803099	0.866719	1	0.882163	0.0666779
976	12	48171	0.192684	66.6339	8.5036	3.91695	1.44676	0.893401	0.91089	0.906064	0.86276	0.89394	0.843256	0.865749	0.888117	0.891428	0.865739	0.905773	0.845363	0.850854	0.865303	0.880509	0.906116	0.852992	0.885294	0.803803	0.866766	1	0.883294	0.0662747
976	12	48171	0.192684	66.6339	8.5036	3.91695	1.44676	0.893401	0.91089	0.906064	0.86276	0.89394	0.843256	0.865749	0.888117	0.891428	0.865739	0.905773	0.845363	0.850854	0.865303	0.880509	0.906116	0.852992	0.885294	0.803803	0.866766	1	0.883294	0.0662747
981	17	41157	0.164628	103.392	9.39068	14.2204	3.80706	0.895291	0.912056	0.907622	0.864337	0.894234	0.843976	0.865989	0.889302	0.891926	0.866863	0.905666	0.845871	0.850852	0.865576	0.880543	0.906772	0.85395	0.885281	0.803181	0.866414	1	0.884279	0.0660649
982	18	17129	0.068516	98.3199	7.76583	12.165	2.81876	0.91024	0.924339	0.92069	0.881517	0.902359	0.856238	0.874015	0.899352	0.897542	0.873577	0.907788	0.84789	0.854399	0.868352	0.87889	0.909306	0.857873	0.884261	0.806819	0.872263	1	0.89445	0.0614352
986	22	15646	0.062584	98.3075	7.76541	12.1605	2.81823	0.911064	0.924454	0.92145	0.883197	0.903681	0.857759	0.874601	0.900166	0.898313	0.874089	0.90889	0.848236	0.855267	0.868145	0.878915	0.910105	0.857823	0.884859	0.806756	0.872332	1	0.895248	0.0611921
986	10	54046	0.216184	62.814	7.78637	3.27491	1.16834	0.910669	0.914082	0.923926	0.858093	0.900788	0.848869	0.893054	0.866049	0.882322	0.878224	0.894627	0.839276	0.866447	0.858768	0.886541	0.871082	0.865383	0.85727	0.832643	0.893637	1	0.888868	0.0622486
988	12	50564	0.202256	62.7477	7.95434	3.27131	1.19851	0.912151	0.915523	0.924571	0.859287	0.901551	0.849854	0.89358	0.866961	0.883791	0.878936	0.894767	0.839906	0.867564	0.858743	0.887341	0.871796	0.864914	0.857834	0.833053	0.894263	1	0.889832	0.0618927
988	12	50564	0.202256	62.7477	7.95434	3.27131	1.19851	0.912151	0.915523	0.924571	0.859287	0.901551	0.849854	0.89358	0.866961	0.883791	0.878936	0.894767	0.839906	0.867564	0.858743	0.887341	0.871796	0.864914	0.857834	0.833053	0.894263	1	0.889832	0.0618927
993	17	43169	0.172676	100.584	8.80197	13.0755	3.37311	0.913468	0.916769	0.925456	0.860733	0.902824	0.850773	0.895075	0.868262	0.884396	0.879474	0.895029	0.840487	0.868239	0.85895	0.888438	0.872524	0.86481	0.858463	0.833862	0.893894	1	0.890869	0.0615714
994	18	21338	0.085352	97.2432	7.4924	11.761	2.65302	0.926985	0.928695	0.933288	0.876816	0.909246	0.859851	0.901936	0.874707	0.892891	0.884057	0.8991	0.848252	0.873512	0.860249	0.89193	0.876793	0.865428	0.86196	0.836606	0.89739	1	0.899884	0.0582531
998	22	19539	0.078156	97.2232	7.49411	11.7539	2.65188	0.928476	0.929142	0.933338	0.878192	0.910128	0.860919	0.902579	0.875864	0.893904	0.883873	0.899432	0.849583	0.873765	0.860433	0.892574	0.876964	0.864579	0.861917	0.837223	0.897871	1	0.900644	0.0579803
998	10	54746	0.218984	64.1249	7.96703	3.4841	1.24797	0.922716	0.90308	0.896613	0.900933	0.891819	0.84513	0.841477	0.910003	0.903984	0.841066	0.88664	0.85735	0.868867	0.872045	0.876338	0.864301	0.88675	0.848592	0.837468	0.879078	1	0.888432	0.0662967
1000	12	51250	0.205	64.0651	8.13233	3.48131	1.28032	0.924166	0.904849	0.89802	0.901912	0.893249	0.846898	0.842946	0.91038	0.904224	0.841698	0.886722	0.858117	0.869483	0.872137	0.876576	0.864722	0.886722	0.848488	0.83758	0.8796	1	0.889547	0.065852
1000	12	51250	0.205	64.0651	8.13233	3.48131	1.28032	0.924166	0.904849	0.89802	0.901912	0.893249	0.846898	0.842946	0.91038	0.904224	0.841698	0.886722	0.858117	0.869483	0.872137	0.876576	0.864722	0.886722	0.848488	0.83758	0.8796	1	0.889547	0.065852
1005	17	43829	0.175316	104.403	9.06582	14.6099	3.74254	0.926054	0.906455	0.898469	0.903397	0.895275	0.848844	0.843471	0.911246	0.904356	0.842068	0.886445	0.858507	0.869732	0.871911	0.877433	0.864827	0.886274	0.849095	0.837881	0.879429	1	0.89063	0.0654734
1006	18	16661	0.066644	99.1779	7.47158	12.4645	2.75844	0.94181	0.923954	0.91243	0.917262	0.908379	0.863394	0.85298	0.916572	0.908889	0.849859	0.894634	0.865884	0.875218	0.876628	0.88101	0.870446	0.887012	0.850249	0.840856	0.88278	1	0.902296	0.060346
1010	22	15201	0.060804	99.1485	7.48297	12.4543	2.76172	0.942931	0.925038	0.913591	0.918788	0.909874	0.864812	0.853398	0.917769	0.90971	0.850273	0.895073	0.867311	0.875732	0.876455	0.880863	0.870535	0.88685	0.84978	0.840537	0.882639	1	0.903273	0.0600094
1010	10	59107	0.236428	66.4359	8.27838	3.87358	1.38791	0.917692	0.90359	0.912235	0.868087	0.906466	0.855838	0.852598	0.896315	0.859264	0.865769	0.889666	0.856616	0.836644	0.866234	0.847886	0.859653	0.8438	0.8494	0.826653	0.880911	1	0.885172	0.0612725
1012	12	55313	0.221252	66.3685	8.44558	3.86935	1.42077	0.919739	0.904778	0.913203	0.868955	0.907192	0.857312	0.853497	0.897059	0.860015	0.865791	0.89017	0.856869	0.836991	0.866406	0.84792	0.860286	0.844169	0.849149	0.82646	0.881023	1	0.886142	0.0608752
1012	12	55313	0.221252	66.3685	8.44558	3.86935	1.42077	0.919739	0.904778	0.913203	0.868955	0.907192	0.857312	0.853497	0.897059	0.860015	0.865791	0.89017	0.856869	0.836991	0.866406	0.84792	0.860286	0.844169	0.849149	0.82646	0.881023	1	0.886142	0.0608752
1017	17	46925	0.1877	103.471	9.2795	14.244	3.7558	0.921375	0.906681	0.914065	0.870442	0.907757	0.858551	0.854257	0.897294	0.860597	0.86683	0.891529	0.857613	0.837251	0.867022	0.848801	0.861119	0.844699	0.849707	0.826777	0.881215	1	0.887239	0.0605746
1018	18	20517	0.082068	97.8419	7.81534	11.9941	2.80647	0.934323	0.91663	0.923039	0.884462	0.915338	0.868085	0.867037	0.902983	0.865404	0.871351	0.897061	0.859361	0.843715	0.869547	0.854803	0.864454	0.847029	0.850392	0.831384	0.883073	1	0.896084	0.0574459
1022	22	18766	0.075064	97.8126	7.83586	11.9846	2.8112	0.935708	0.91759	0.923665	0.885564	0.916152	0.869125	0.868805	0.902936	0.865795	0.872482	0.897634	0.859906	0.845225	0.869338	0.855377	0.866061	0.845892	0.850687	0.832996	0.882713	1	0.896983	0.0572569
1022	10	61102	0.244408	62.0299	7.77027	3.15721	1.13764	0.905715	0.899676	0.914659	0.86971	0.915371	0.847665	0.848	0.901059	0.866502	0.875888	0.894881	0.846347	0.863687	0.878932	0.855897	0.863883	0.859972	0.87007	0.838647	0.850471	1	0.885484	0.0658337
1024	12	57031	0.228124	61.9868	7.94423	3.15744	1.16962	0.907401	0.901247	0.916212	0.870965	0.916396	0.848889	0.848688	0.901624	0.867265	0.876523	0.895767	0.846513	0.863864	0.879197	0.856333	0.864179	0.860339	0.870097	0.838886	0.850423	1	0.886573	0.0654788
1024	12	57031	0.228124	61.9868	7.94423	3.15744	1.16962	0.907401	0.901247	0.916212	0.870965	0.916396	0.848889	0.848688	0.901624	0.867265	0.876523	0.895767	0.846513	0.863864	0.879197	0.856333	0.864179	0.860339	0.870097	0.838886	0.850423	1	0.886573	0.0654788
1029	17	48355	0.19342	100.324	8.8372	12.9787	3.37532	0.908603	0.902389	0.917403	0.87294	0.917299	0.849509	0.850264	0.903174	0.867976	0.877572	0.896288	0.846986	0.863892	0.879506	0.856116	0.864595	0.860966	0.870479	0.839758	0.850657	1	0.887631	0.0651831
1030	18	25369	0.101476	96.6598	7.51785	11.5553	2.63109	0.923174	0.91464	0.928003	0.885352	0.925125	0.857937	0.857878	0.907899	0.874295	0.882199	0.901514	0.848772	0.866116	0.881194	0.858272	0.866648	0.865131	0.87197	0.840415	0.850053	1	0.896443	0.0614478
1034	22	23155	0.09262	96.6596	7.51197	11.5549	2.62908	0.924012	0.916022	0.929065	0.887195	0.925934	0.858843	0.858648	0.908551	0.874217	0.883114	0.902246	0.848823	0.86612	0.881732	0.858303	0.866357	0.866228	0.871691	0.839883	0.84919	1	0.897298	0.0610563
1034	10	58897	0.235588	64.2829	8.00957	3.51066	1.26046	0.906532	0.910462	0.894884	0.856716	0.906846	0.841333	0.870078	0.893467	0.875868	0.873525	0.904927	0.853821	0.880002	0.850459	0.860248	0.883891	0.874697	0.83899	0.80589	0.85967	1	0.884051	0.0667876
1036	12	54994	0.219976	64.2166	8.18635	3.50726	1.29314	0.907999	0.911963	0.896134	0.857957	0.907444	0.842728	0.870868	0.894216	0.876887	0.874432	0.905672	0.85432	0.880323	0.851147	0.860248	0.884106	0.875014	0.839528	0.806461	0.860157	1	0.885101	0.066448
1036	12	54994	0.219976	64.2166	8.18635	3.50726	1.29314	0.907999	0.911963	0.896134	0.857957	0.907444	0.842728	0.870868	0.894216	0.876887	0.874432	0.905672	0.85432	0.880323	0.851147	0.860248	0.884106	0.875014	0.839528	0.806461	0.860157	1	0.885101	0.066448
1041	17	46843	0.187372	101.096	9.05096	13.2888	3.50427	0.909111	0.913221	0.897221	0.859894	0.907841	0.843851	0.872062	0.894509	0.877004	0.875862	0.906539	0.854888	0.880868	0.851632	0.860374	0.884273	0.87504	0.8394	0.807122	0.860598	1	0.886059	0.0660279
1042	18	20844	0.083376	98.159	7.55301	12.0945	2.73138	0.920313	0.926142	0.910766	0.876991	0.915036	0.859792	0.881836	0.900955	0.882244	0.883444	0.910862	0.85924	0.882196	0.855258	0.865237	0.886658	0.876847	0.841321	0.810545	0.864589	1	0.896125	0.0619237
1046	22	19053	0.076212	98.1674	7.53325	12.0965	2.72319	0.921377	0.926967	0.911064	0.878497	0.915893	0.861282	0.883089	0.901275	0.881436	0.88364	0.91067	0.860206	0.883273	0.855508	0.866478	0.886291	0.877158	0.841941	0.810319	0.865428	1	0.896878	0.0615224
1046	10	57556	0.230224	64.6474	7.92086	3.56528	1.25896	0.909697	0.914796	0.922302	0.880351	0.885555	0.867225	0.875834	0.876581	0.875652	0.891176	0.895111	0.839921	0.859528	0.884982	0.883844	0.8709	0.851258	0.887683	0.845733	0.880508	1	0.891016	0.0639203
1048	12	53930	0.21572	64.5897	8.10959	3.5636	1.29514	0.911533	0.9159	0.923364	0.882208	0.886807	0.868209	0.876618	0.877693	0.876534	0.891406	0.895476	0.840395	0.860078	0.885184	0.884165	0.871361	0.851789	0.887456	0.845652	0.880762	1	0.892095	0.0635611
1048	12	53930	0.21572	64.5897	8.10959	3.5636	1.29514	0.911533	0.9159	0.923364	0.882208	0.886807	0.868209	0.876618	0.877693	0.876534	0.891406	0.895476	0.840395	0.860078	0.885184	0.884165	0.871361	0.851789	0.887456	0.845652	0.880762	1	0.892095	0.0635611
1053	17	45979	0.183916	104.322	9.01637	14.573	3.71387	0.912536	0.917408	0.924107	0.883327	0.887905	0.869527	0.877825	0.878673	0.876422	0.891733	0.895942	0.841297	0.860523	0.884469	0.88461	0.871376	0.852139	0.888079	0.846147	0.881565	1	0.892995	0.0633617
1054	18	17943	0.071772	99.2021	7.51605	12.476	2.77874	0.928719	0.930307	0.934989	0.897871	0.902135	0.87856	0.888675	0.888118	0.88522	0.895112	0.900992	0.847601	0.865937	0.886808	0.887533	0.875996	0.855654	0.890626	0.846848	0.882238	1	0.90369	0.05922
1058	22	16422	0.065688	99.1729	7.51618	12.4652	2.77704	0.929668	0.931403	0.936092	0.899403	0.902752	0.879369	0.889173	0.889204	0.88555	0.895262	0.901504	0.848587	0.866125	0.886798	0.887864	0.876568	0.855681	0.89103	0.847643	0.881622	1	0.904513	0.0589109
1058	10	56344	0.225376	66.1718	8.27673	3.82911	1.37881	0.906538	0.907364	0.91007	0.870519	0.887202	0.840391	0.855885	0.904338	0.870669	0.829077	0.862079	0.851528	0.87973	0.852708	0.87279	0.854119	0.866596	0.842139	0.822466	0.887859	1	0.881418	0.064788
1060	12	52627	0.210508	66.089	8.45676	3.82294	1.41448	0.908099	0.908697	0.911338	0.872185	0.888261	0.840814	0.856718	0.905296	0.870988	0.829327	0.86258	0.852044	0.880195	0.85306	0.872974	0.854903	0.866836	0.842172	0.823028	0.88751	1	0.882417	0.0644331
1060	12	52627	0.210508	66.089	8.45676	3.82294	1.41448	0.908099	0.908697	0.911338	0.872185	0.888261	0.840814	0.856718	0.905296	0.870988	0.829327	0.86258	0.852044	0.880195	0.85306	0.872974	0.854903	0.866836	0.842172	0.823028	0.88751	1	0.882417	0.0644331
1065	17	44632	0.178528	102.535	9.30912	13.8711	3.7107	0.910065	0.909773	0.912283	0.874305	0.889698	0.841829	0.857692	0.905976	0.871841	0.830099	0.863002	0.852202	0.880176	0.853054	0.872782	0.85535	0.867573	0.842859	0.823445	0.887424	1	0.883529	0.06408
1066	18	19277	0.077108	97.9726	7.69182	12.0344	2.76755	0.924314	0.923458	0.922524	0.88782	0.900451	0.850936	0.865176	0.912045	0.878352	0.83846	0.866862	0.858484	0.882736	0.858017	0.874695	0.861675	0.871505	0.846319	0.824221	0.887067	1	0.893276	0.0597817
1070	22	17619	0.070476	97.9577	7.68251	12.0286	2.76665	0.925563	0.924996	0.923321	0.887962	0.90164	0.851808	0.866196	0.913701	0.878796	0.838839	0.866451	0.858335	0.883081	0.858193	0.875589	0.862308	0.870537	0.847296	0.823429	0.887366	1	0.894102	0.0592878
1070	10	54881	0.219524	62.9643	7.84436	3.29998	1.18636	0.909632	0.926933	0.897915	0.854886	0.880952	0.874328	0.84716	0.901505	0.87113	0.854257	0.875376	0.830788	0.861582	0.88271	0.888686	0.872415	0.871467	0.876615	0.842368	0.878209	1	0.884897	0.0638984
1072	12	51246	0.204984	62.9001	8.011	3.29669	1.2175	0.910959	0.927868	0.898724	0.855901	0.881991	0.875639	0.84872	0.901787	0.872371	0.855452	0.876195	0.831714	0.861833	0.883532	0.888762	0.872771	0.871814	0.876283	0.842846	0.878361	1	0.885864	0.0637388
1072	12	51246	0.204984	62.9001	8.011	3.29669	1.2175	0.910959	0.927868	0.898724	0.855901	0.881991	0.875639	0.84872	0.901787	0.872371	0.855452	0.876195	0.831714	0.861833	0.883532	0.888762	0.872771	0.871814	0.876283	0.842846	0.878361	1	0.885864	0.0637388
1077	17	43714	0.174856	101.413	8.91258	13.4026	3.47831	0.912156	0.929096	0.900398	0.857517	0.882932	0.876321	0.848939	0.9024	0.87273	0.85595	0.877293	0.832205	0.863202	0.883527	0.888571	0.873587	0.871837	0.876104	0.842934	0.878311	1	0.886821	0.0633766
1078	18	21020	0.08408	97.4498	7.52122	11.8366	2.68139	0.927474	0.935871	0.911441	0.872835	0.894791	0.881565	0.857017	0.908206	0.879496	0.866104	0.885561	0.835014	0.866461	0.884515	0.890105	0.880281	0.871099	0.874477	0.844434	0.878069	1	0.895897	0.0596744
1082	22	19227	0.076908	97.4472	7.53374	11.8364	2.68712	0.928668	0.936886	0.911765	0.874161	0.895642	0.882717	0.857362	0.908332	0.880299	0.86727	0.885344	0.835986	0.866022	0.884225	0.890284	0.880273	0.871171	0.873719	0.844724	0.878296	1	0.896618	0.0593574
1082	10	50646	0.202584	64.5901	7.98928	3.55875	1.26876	0.907781	0.912639	0.919066	0.886714	0.906241	0.842376	0.829384	0.900683	0.890376	0.872211	0.891561	0.845595	0.856079	0.865073	0.827834	0.874186	0.853888	0.859959	0.820055	0.863158	1	0.886955	0.0643372
1084	12	47414	0.189656	64.5255	8.16207	3.55537	1.30091	0.909594	0.913485	0.920266	0.888008	0.907664	0.843422	0.82966	0.901221	0.891129	0.872137	0.891751	0.846332	0.85634	0.865546	0.827614	0.874499	0.854231	0.860853	0.820739	0.864238	1	0.887915	0.0638363
1084	12	47414	0.189656	64.5255	8.16207	3.55537	1.30091	0.909594	0.913485	0.920266	0.888008	0.907664	0.843422	0.82966	0.901221	0.891129	0.872137	0.891751	0.846332	0.85634	0.865546	0.827614	0.874499	0.854231	0.860853	0.820739	0.864238	1	0.887915	0.0638363
1089	17	40383	0.161532	104.607	9.07939	14.6949	3.76262	0.911522	0.915311	0.920858	0.889174	0.90834	0.843783	0.830622	0.90158	0.891291	0.873635	0.891972	0.84543	0.856239	0.865575	0.828381	0.875084	0.854629	0.861353	0.819862	0.864596	1	0.888829	0.0633884
1090	18	13896	0.055584	100.441	7.42687	12.9371	2.81614	0.930843	0.930232	0.930915	0.901914	0.918214	0.858916	0.845099	0.907132	0.895042	0.87885	0.899431	0.85082	0.862083	0.869063	0.834988	0.88342	0.857801	0.861507	0.821603	0.870358	1	0.900148	0.0579028
1094	22	12736	0.050944	100.44	7.42787	12.9366	2.81676	0.932239	0.931219	0.932082	0.903463	0.919912	0.859964	0.84536	0.906996	0.895415	0.879318	0.899694	0.851602	0.862476	0.870132	0.83578	0.883637	0.858708	0.861102	0.820823	0.870878	1	0.901085	0.0576042
1094	10	55659	0.222636	68.091	8.3375	4.16289	1.46987	0.905424	0.907463	0.894096	0.861523	0.902397	0.844059	0.875079	0.895004	0.865152	0.882526	0.889128	0.854794	0.863975	0.865089	0.863598	0.869931	0.869159	0.854336	0.837394	0.847437	1	0.883532	0.0683251
1096	12	51957	0.207828	68.0358	8.52626	4.16147	1.5106	0.907626	0.908684	0.895856	0.86305	0.903295	0.845295	0.876311	0.89575	0.866033	0.883404	0.889486	0.85437	0.864782	0.8651	0.863541	0.870749	0.86919	0.854543	0.83751	0.847104	1	0.884716	0.0678418
1096	12	51957	0.207828	68.0358	8.52626	4.16147	1.5106	0.907626	0.908684	0.895856	0.86305	0.903295	0.845295	0.876311	0.89575	0.866033	0.883404	0.889486	0.85437	0.864782	0.8651	0.863541	0.870749	0.86919	0.854543	0.83751	0.847104	1	0.884716	0.0678418
1101	17	44193	0.176772	108.469	9.48477	16.3809	4.23084	0.909669	0.910212	0.89754	0.865205	0.903718	0.847204	0.876666	0.896284	0.866732	0.884235	0.890333	0.854694	0.865137	0.865793	0.864436	0.871043	0.868565	0.854841	0.838345	0.847057	1	0.885954	0.0672229
1102	18	12712	0.050848	100.852	7.67042	13.1079	2.93855	0.928571	0.927391	0.913114	0.882473	0.913428	0.863672	0.889042	0.903162	0.881254	0.891323	0.898836	0.860014	0.872955	0.872483	0.870516	0.875787	0.875275	0.858205	0.846169	0.851794	1	0.899304	0.0610325
1106	22	11559	0.046236	100.85	7.66557	13.1068	2.9379	0.929795	0.928411	0.913704	0.8839	0.914612	0.865127	0.88935	0.90436	0.881261	0.890994	0.899862	0.861017	0.873345	0.872697	0.870404	0.876071	0.875205	0.857557	0.847392	0.853361	1	0.900168	0.0607634
1106	10	54745	0.21898	66.0847	8.26737	3.81408	1.37183	0.9078	0.924167	0.904594	0.880153	0.893862	0.853019	0.872482	0.909544	0.876573	0.876217	0.879432	0.844351	0.857613	0.879112	0.856005	0.876537	0.840141	0.856179	0.845968	0.829144	1	0.888716	0.0648286
1108	12	51223	0.204892	66.0224	8.4497	3.81149	1.4093	0.908908	0.924917	0.905902	0.882104	0.894413	0.854353	0.873475	0.910187	0.877487	0.876989	0.880464	0.844943	0.858169	0.879185	0.856236	0.875964	0.840589	0.856256	0.846387	0.829129	1	0.889667	0.0646035
1108	12	51223	0.204892	66.0224	8.4497	3.81149	1.4093	0.908908	0.924917	0.905902	0.882104	0.894413	0.854353	0.873475	0.910187	0.877487	0.876989	0.880464	0.844943	0.858169	0.879185	0.856236	0.875964	0.840589	0.856256	0.846387	0.829129	1	0.889667	0.0646035
1113	17	43537	0.174148	103.089	9.28623	14.0909	3.74279	0.910536	0.92612	0.907022	0.88318	0.89556	0.855789	0.873831	0.911018	0.878184	0.87738	0.881262	0.84473	0.858431	0.879712	0.857167	0.875807	0.840745	0.856651	0.84566	0.829432	1	0.890635	0.0643479
1114	18	18247	0.072988	98.2751	7.64969	12.1422	2.7739	0.925632	0.938565	0.918096	0.898065	0.905902	0.868554	0.882063	0.918069	0.885214	0.883652	0.885488	0.851866	0.86258	0.883817	0.859511	0.879925	0.843399	0.857593	0.846221	0.832055	1	0.900834	0.0602521
1118	22	16701	0.066804	98.2525	7.64853	12.1339	2.77341	0.927429	0.940004	0.919586	0.899647	0.906952	0.869649	0.882881	0.919406	0.885965	0.884378	0.885725	0.851925	0.863272	0.883929	0.85902	0.879678	0.844381	0.858032	0.845728	0.832974	1	0.901963	0.0597316
1118	10	54081	0.216324	63.2904	7.85188	3.34994	1.1969	0.913075	0.92183	0.918326	0.864361	0.88066	0.858647	0.868743	0.894529	0.884238	0.864684	0.88251	0.828073	0.872118	0.867634	0.858092	0.867014	0.877138	0.842153	0.802084	0.869427	1	0.887329	0.065174
1120	12	50599	0.202396	63.2295	8.00727	3.34665	1.22565	0.915245	0.922795	0.919465	0.866035	0.881678	0.859691	0.869671	0.895156	0.885235	0.865155	0.88312	0.828752	0.872764	0.867616	0.85811	0.867715	0.87729	0.842546	0.802664	0.869859	1	0.888434	0.0647975
1120	12	50599	0.202396	63.2295	8.00727	3.34665	1.22565	0.915245	0.922795	0.919465	0.866035	0.881678	0.859691	0.869671	0.895156	0.885235	0.865155	0.88312	0.828752	0.872764	0.867616	0.85811	0.867715	0.87729	0.842546	0.802664	0.869859	1	0.888434	0.0647975
1125	17	43234	0.172936	102.765	8.90761	13.9349	3.56175	0.917172	0.924319	0.920537	0.867616	0.88272	0.860006	0.869767	0.895129	0.885715	0.8658	0.883772	0.829521	0.873179	0.868101	0.857994	0.868298	0.877087	0.842959	0.803257	0.869848	1	0.889407	0.0645461
1126	18	16291	0.065164	99.4951	7.31872	12.5744	2.7237	0.932938	0.93699	0.931772	0.884231	0.896784	0.869222	0.877202	0.90016	0.890645	0.874164	0.888343	0.832116	0.880302	0.872905	0.85891	0.869253	0.876588	0.848567	0.80569	0.872875	1	0.89973	0.0600638
1130	22	14929	0.059716	99.4832	7.30007	12.569	2.71362	0.934322	0.938241	0.933586	0.88596	0.898051	0.870587	0.87809	0.900797	0.891486	0.87474	0.889812	0.83301	0.881003	0.871525	0.8591	0.870085	0.876649	0.848483	0.806551	0.873702	1	0.900883	0.0595368
1130	10	54429	0.217716	67.8636	8.33109	4.12227	1.45607	0.903379	0.935549	0.912583	0.870198	0.890986	0.875948	0.856869	0.884776	0.864052	0.855583	0.873036	0.840287	0.85866	0.878769	0.867497	0.865458	0.873413	0.855601	0.80978	0.875204	1	0.887459	0.0615117
1132	12	50964	0.203856	67.7825	8.5199	4.11633	1.49603	0.905306	0.936347	0.913321	0.871272	0.891571	0.876668	0.857537	0.885439	0.86461	0.855928	0.873626	0.840691	0.859067	0.878758	0.867946	0.865709	0.873617	0.85581	0.810199	0.875412	1	0.888294	0.061265
1132	12	50964	0.203856	67.7825	8.5199	4.11633	1.49603	0.905306	0.936347	0.913321	0.871272	0.891571	0.876668	0.857537	0.885439	0.86461	0.855928	0.873626	0.840691	0.859067	0.878758	0.867946	0.865709	0.873617	0.85581	0.810199	0.875412	1	0.888294	0.061265
1137	17	43283	0.173132	102.85	9.34506	13.9989	3.74677	0.906222	0.936511	0.91477	0.872248	0.893018	0.877446	0.858201	0.885902	0.865213	0.855752	0.873819	0.841266	0.859668	0.879641	0.868066	0.866114	0.873299	0.855301	0.810156	0.875448	1	0.889005	0.0609663
1138	18	18195	0.07278	98.0165	7.73764	12.0531	2.79466	0.922231	0.943254	0.92443	0.884171	0.902693	0.886205	0.866117	0.892525	0.870954	0.863259	0.879005	0.846826	0.863836	0.884968	0.872877	0.872492	0.87579	0.859275	0.812174	0.876697	1	0.897933	0.0572661
1142	22	16638	0.066552	98.0026	7.74693	12.0486	2.79702	0.923158	0.944284	0.925201	0.884962	0.902783	0.886765	0.865819	0.892866	0.871619	0.864257	0.878501	0.846887	0.864317	0.884692	0.87231	0.873422	0.874654	0.860019	0.811456	0.876818	1	0.898453	0.0570984
1142	10	55652	0.222608	61.3136	7.61598	3.04734	1.09002	0.92286	0.900525	0.92012	0.880166	0.899608	0.869987	0.846636	0.886114	0.891163	0.864192	0.884002	0.844175	0.859475	0.878782	0.845351	0.884191	0.841964	0.845504	0.805982	0.867354	1	0.888652	0.0635897
1144	12	51999	0.207996	61.2569	7.7898	3.04548	1.11943	0.924479	0.901883	0.920989	0.881478	0.900815	0.870651	0.847324	0.886325	0.892123	0.864709	0.884854	0.84518	0.86042	0.879517	0.845189	0.884527	0.842401	0.845757	0.806121	0.867113	1	0.889639	0.0632677
1144	12	51999	0.207996	61.2569	7.7898	3.04548	1.11943	0.924479	0.901883	0.920989	0.881478	0.900815	0.870651	0.847324	0.886325	0.892123	0.864709	0.884854	0.84518	0.86042	0.879517	0.845189	0.884527	0.842401	0.845757	0.806121	0.867113	1	0.889639	0.0632677
1149	17	44252	0.177008	100.722	8.67567	13.1198	3.33261	0.924919	0.902626	0.921461	0.882649	0.902151	0.87143	0.848097	0.887576	0.892796	0.865249	0.885824	0.845487	0.861227	0.879836	0.84603	0.885542	0.842685	0.846109	0.807003	0.86717	1	0.890394	0.0629808
1150	18	21628	0.086512	97.5777	7.4048	11.8762	2.64138	0.937142	0.916358	0.930645	0.894442	0.911087	0.880456	0.85283	0.893425	0.897633	0.873775	0.889171	0.849894	0.865984	0.880618	0.850472	0.886097	0.844299	0.849269	0.810084	0.868851	1	0.899038	0.0591552
1154	22	19706	0.078824	97.5855	7.40798	11.8791	2.64352	0.938191	0.917106	0.932051	0.895362	0.912489	0.880823	0.853217	0.893459	0.897671	0.874429	0.889526	0.850122	0.866234	0.881102	0.850984	0.886938	0.845453	0.848777	0.810464	0.869126	1	0.899786	0.0587997
1154	10	55325	0.2213	66.2913	8.2063	3.84626	1.36989	0.890321	0.912942	0.890014	0.877858	0.894659	0.827049	0.857867	0.912671	0.873294	0.895581	0.883597	0.853782	0.884437	0.857189	0.841265	0.874343	0.835129	0.860063	0.839819	0.850357	1	0.881479	0.0672422
1156	12	51612	0.206448	66.2377	8.38825	3.84493	1.40557	0.892322	0.914342	0.891818	0.879175	0.895451	0.828267	0.858831	0.913567	0.873586	0.896119	0.883893	0.853958	0.884785	0.857572	0.841558	0.874545	0.835339	0.860207	0.840163	0.850461	1	0.8826	0.0667872
1156	12	51612	0.206448	66.2377	8.38825	3.84493	1.40557	0.892322	0.914342	0.891818	0.879175	0.895451	0.828267	0.858831	0.913567	0.873586	0.896119	0.883893	0.853958	0.884785	0.857572	0.841558	0.874545	0.835339	0.860207	0.840163	0.850461	1	0.8826	0.0667872
1161	17	43913	0.175652	102.674	9.2424	13.9217	3.69015	0.894439	0.915731	0.893699	0.880013	0.896921	0.829663	0.859814	0.914342	0.873921	0.896864	0.884305	0.854633	0.885307	0.858003	0.842006	0.874821	0.83596	0.860303	0.840298	0.851229	1	0.883809	0.0663383
1162	18	19503	0.078012	98.0314	7.70608	12.0564	2.77369	0.91027	0.927652	0.908245	0.892068	0.907066	0.843255	0.869251	0.919858	0.878429	0.898554	0.889043	0.860432	0.890273	0.863201	0.844998	0.882505	0.838743	0.862842	0.839717	0.851895	1	0.893991	0.0625025
1166	22	17884	0.071536	97.9992	7.70983	12.0449	2.77149	0.911429	0.928847	0.909808	0.89376	0.907934	0.843967	0.870275	0.919677	0.878774	0.899687	0.888616	0.860993	0.890041	0.863873	0.846343	0.882884	0.839186	0.863006	0.839717	0.852913	1	0.894926	0.0621588
1166	10	56239	0.224956	62.3936	7.74701	3.21042	1.14932	0.920153	0.918286	0.906222	0.884182	0.886982	0.847232	0.879505	0.903323	0.858763	0.869459	0.88604	0.851313	0.847899	0.854709	0.858906	0.880946	0.8398	0.864293	0.867556	0.837586	1	0.888601	0.0640921
1168	12	52583	0.210332	62.3251	7.91601	3.20656	1.17824	0.921581	0.91987	0.907385	0.885229	0.887606	0.848744	0.880494	0.904104	0.859479	0.869597	0.88656	0.851834	0.84823	0.855372	0.859013	0.880513	0.83953	0.864129	0.867818	0.838142	1	0.889575	0.0637238
1168	12	52583	0.210332	62.3251	7.91601	3.20656	1.17824	0.921581	0.91987	0.907385	0.885229	0.887606	0.848744	0.880494	0.904104	0.859479	0.869597	0.88656	0.851834	0.84823	0.855372	0.859013	0.880513	0.83953	0.864129	0.867818	0.838142	1	0.889575	0.0637238
1173	17	44966	0.179864	102.753	8.83512	13.9252	3.53863	0.922942	0.921196	0.908609	0.886625	0.888794	0.850309	0.882078	0.904984	0.859683	0.870246	0.887115	0.852433	0.848419	0.85538	0.859383	0.880576	0.839468	0.864398	0.868578	0.838522	1	0.890643	0.0633239
1174	18	19166	0.076664	98.6747	7.4292	12.2764	2.72029	0.936998	0.934493	0.919519	0.899196	0.900005	0.862334	0.890144	0.911406	0.8693	0.874883	0.890144	0.858082	0.854038	0.857952	0.860404	0.882787	0.843473	0.867917	0.870004	0.842742	1	0.90053	0.0590172
1178	22	17532	0.070128	98.6763	7.44445	12.2778	2.72482	0.937771	0.935375	0.920032	0.90004	0.901494	0.863649	0.891456	0.912417	0.869496	0.875371	0.889602	0.859086	0.854894	0.858316	0.859771	0.883442	0.844256	0.868726	0.869581	0.843144	1	0.901314	0.0585749
1178	10	52384	0.209536	67.1791	8.33543	4.0029	1.4274	0.914669	0.919479	0.910793	0.870457	0.889985	0.851796	0.878875	0.885538	0.859795	0.86933	0.877892	0.826588	0.859098	0.883046	0.840085	0.898834	0.873931	0.847921	0.799567	0.856006	1	0.8864	0.0639218
1180	12	48912	0.195648	67.1028	8.53482	3.99843	1.46757	0.91637	0.920735	0.911831	0.872076	0.891519	0.853165	0.879672	0.886378	0.860464	0.870165	0.878445	0.826924	0.859002	0.883434	0.840305	0.899309	0.874111	0.847594	0.800172	0.856344	1	0.887494	0.0634548
1180	12	48912	0.195648	67.1028	8.53482	3.99843	1.46757	0.91637	0.920735	0.911831	0.872076	0.891519	0.853165	0.879672	0.886378	0.860464	0.870165	0.878445	0.826924	0.859002	0.883434	0.840305	0.899309	0.874111	0.847594	0.800172	0.856344	1	0.887494	0.0634548
1185	17	41685	0.16674	103.527	9.37256	14.2735	3.79995	0.918016	0.921698	0.913146	0.874583	0.893283	0.854264	0.880688	0.887082	0.861353	0.871285	0.878505	0.82706	0.858654	0.883663	0.840878	0.8994	0.874391	0.847763	0.80042	0.856231	1	0.888652	0.0628936
1186	18	16934	0.067736	98.5309	7.8239	12.2454	2.84805	0.932237	0.934392	0.924176	0.887623	0.907199	0.864828	0.887121	0.895536	0.872564	0.878735	0.880477	0.834741	0.865123	0.884818	0.8454	0.904216	0.874513	0.851128	0.80672	0.855025	1	0.89891	0.0583564
1190	22	15483	0.061932	98.5107	7.81737	12.2377	2.84578	0.932894	0.936027	0.925531	0.888491	0.90777	0.867112	0.888587	0.895757	0.872828	0.878124	0.880611	0.836078	0.865982	0.884971	0.84525	0.904993	0.87525	0.85187	0.80695	0.855035	1	0.899828	0.0580142
1190	10	57174	0.228696	62.3889	7.73932	3.20942	1.14703	0.922482	0.923689	0.93281	0.874331	0.91741	0.847378	0.876342	0.88842	0.874427	0.864012	0.88904	0.817566	0.894594	0.877707	0.856517	0.849503	0.878607	0.870125	0.805471	0.840574	1	0.893807	0.0632601
1192	12	53619	0.214476	62.3132	7.91832	3.20485	1.17758	0.92346	0.925138	0.933456	0.875389	0.918154	0.848459	0.877133	0.889302	0.875501	0.864535	0.889573	0.818768	0.895056	0.877944	0.857084	0.849829	0.879045	0.870307	0.804994	0.840653	1	0.894683	0.0630061
1192	12	53619	0.214476	62.3132	7.91832	3.20485	1.17758	0.92346	0.925138	0.933456	0.875389	0.918154	0.848459	0.877133	0.889302	0.875501	0.864535	0.889573	0.818768	0.895056	0.877944	0.857084	0.849829	0.879045	0.870307	0.804994	0.840653	1	0.894683	0.0630061
1197	17	45778	0.183112	99.0742	8.7349	12.5019	3.24635	0.925281	0.926329	0.934728	0.875988	0.919208	0.850092	0.878053	0.889751	0.875759	0.865328	0.889587	0.819072	0.895616	0.878086	0.856634	0.850048	0.879484	0.870975	0.805398	0.84	1	0.895644	0.0626059
1198	18	27518	0.110072	94.8374	7.65685	10.9315	2.58064	0.934715	0.936314	0.940802	0.885239	0.925049	0.857893	0.884221	0.894996	0.879588	0.871575	0.894941	0.824079	0.897013	0.880733	0.860291	0.852842	0.880605	0.872447	0.805255	0.84154	1	0.902422	0.0591325
1202	22	25077	0.100308	94.8329	7.65328	10.9297	2.57693	0.936037	0.937213	0.941321	0.886689	0.926147	0.858376	0.885313	0.896279	0.87995	0.872453	0.895661	0.825119	0.897496	0.881964	0.861307	0.854209	0.880767	0.872234	0.805778	0.841827	1	0.90336	0.0587538
1202	10	57515	0.23006	60.8447	7.67679	2.98231	1.08174	0.917769	0.904442	0.923455	0.880466	0.889577	0.862479	0.841763	0.897966	0.870321	0.867235	0.881474	0.836321	0.872711	0.884482	0.860862	0.888725	0.869547	0.829079	0.833522	0.867191	1	0.887909	0.0616686
1204	12	53846	0.215384	60.8096	7.84008	2.98326	1.10945	0.91888	0.905722	0.924442	0.881393	0.890345	0.863258	0.842755	0.899138	0.87116	0.86765	0.882192	0.836422	0.872516	0.885191	0.860881	0.889026	0.869786	0.828604	0.833683	0.867409	1	0.888757	0.0614057
1204	12	53846	0.215384	60.8096	7.84008	2.98326	1.10945	0.91888	0.905722	0.924442	0.881393	0.890345	0.863258	0.842755	0.899138	0.87116	0.86765	0.882192	0.836422	0.872516	0.885191	0.860881	0.889026	0.869786	0.828604	0.833683	0.867409	1	0.888757	0.0614057
1209	17	45850	0.1834	99.8672	8.73665	12.7986	3.29521	0.921243	0.906674	0.925638	0.882574	0.891407	0.864864	0.843969	0.899967	0.871668	0.868528	0.882301	0.83675	0.872225	0.886303	0.861287	0.889193	0.870305	0.828779	0.833566	0.86759	1	0.88988	0.0608091
1210	18	21961	0.087844	97.3902	7.41938	11.8096	2.63349	0.935408	0.920951	0.933723	0.892446	0.899435	0.87537	0.853581	0.906858	0.879832	0.871909	0.885388	0.838236	0.877078	0.889486	0.862666	0.889076	0.872296	0.830609	0.835299	0.867788	1	0.898763	0.0568878
1214	22	20059	0.080236	97.3591	7.42533	11.7987	2.63271	0.936438	0.922304	0.934568	0.893714	0.900169	0.87634	0.854529	0.907249	0.880901	0.872676	0.886061	0.839249	0.877437	0.890249	0.863104	0.888803	0.873025	0.83065	0.836258	0.867865	1	0.899673	0.0564367
1214	10	57656	0.230624	66.5101	8.22183	3.88393	1.3833	0.894486	0.910573	0.90622	0.869268	0.892691	0.872268	0.854603	0.873075	0.8573	0.896464	0.869857	0.848307	0.853068	0.870473	0.855236	0.867655	0.839696	0.85835	0.860864	0.870699	1	0.882304	0.0673761
1216	12	53773	0.215092	66.465	8.41574	3.88458	1.4237	0.896416	0.911982	0.907435	0.870604	0.893692	0.873245	0.855811	0.873961	0.858293	0.896733	0.870269	0.848669	0.853839	0.870558	0.855448	0.867926	0.840589	0.858312	0.860757	0.871283	1	0.883408	0.0670626
1216	12	53773	0.215092	66.465	8.41574	3.88458	1.4237	0.896416	0.911982	0.907435	0.870604	0.893692	0.873245	0.855811	0.873961	0.858293	0.896733	0.870269	0.848669	0.853839	0.870558	0.855448	0.867926	0.840589	0.858312	0.860757	0.871283	1	0.883408	0.0670626
1221	17	45723	0.182892	105.819	9.30366	15.2182	3.95026	0.898246	0.913435	0.907683	0.872756	0.894604	0.873685	0.857446	0.874964	0.858747	0.897732	0.871115	0.849266	0.854461	0.871235	0.855521	0.867846	0.840551	0.857763	0.86158	0.871104	1	0.884472	0.0666173
1222	18	15676	0.062704	99.9935	7.53936	12.7738	2.83832	0.918729	0.929382	0.920484	0.888939	0.901346	0.886514	0.871109	0.885079	0.871491	0.902654	0.874458	0.853757	0.861157	0.875319	0.855193	0.871779	0.844125	0.854044	0.864315	0.870854	1	0.896471	0.0612474
1226	22	14311	0.057244	99.9691	7.53042	12.764	2.8327	0.919922	0.930333	0.921773	0.88998	0.90102	0.887359	0.872441	0.887045	0.871672	0.902383	0.874223	0.855042	0.8614	0.876214	0.855566	0.872546	0.842988	0.854168	0.864824	0.870973	1	0.897278	0.0611361
1226	10	56869	0.227476	65.9726	8.20346	3.79269	1.35529	0.895602	0.92626	0.918761	0.886423	0.878405	0.813616	0.856802	0.884014	0.86781	0.8649	0.870949	0.83964	0.850015	0.867274	0.833662	0.859581	0.845179	0.848793	0.822926	0.855325	1	0.880756	0.0638932
1228	12	53021	0.212084	65.918	8.39492	3.79171	1.39436	0.897456	0.927538	0.920447	0.887299	0.879265	0.815054	0.858151	0.884687	0.868722	0.865789	0.871607	0.840233	0.850154	0.867439	0.834434	0.859452	0.845354	0.849258	0.823362	0.85584	1	0.881885	0.0634192
1228	12	53021	0.212084	65.918	8.39492	3.79171	1.39436	0.897456	0.927538	0.920447	0.887299	0.879265	0.815054	0.858151	0.884687	0.868722	0.865789	0.871607	0.840233	0.850154	0.867439	0.834434	0.859452	0.845354	0.849258	0.823362	0.85584	1	0.881885	0.0634192
1233	17	45052	0.180208	103.478	9.27501	14.247	3.76086	0.898662	0.928516	0.922068	0.888595	0.880782	0.816601	0.859163	0.885699	0.869329	0.866199	0.871926	0.840917	0.850972	0.867797	0.834857	0.859662	0.845112	0.850306	0.823282	0.855744	1	0.882941	0.0632555
1234	18	19002	0.076008	98.096	7.74858	12.0824	2.7945	0.913877	0.938506	0.930849	0.898353	0.895458	0.830544	0.869119	0.890775	0.875881	0.87254	0.880039	0.847253	0.853594	0.868856	0.838938	0.860462	0.84599	0.854568	0.828992	0.859462	1	0.892592	0.0591263
1238	22	17322	0.069288	98.0734	7.76676	12.0752	2.8	0.916032	0.939153	0.931359	0.898395	0.896808	0.832381	0.871204	0.8919	0.877122	0.874091	0.881163	0.847593	0.854116	0.869732	0.838414	0.859947	0.845861	0.854924	0.828859	0.860178	1	0.893647	0.0589055
1238	10	55053	0.220212	63.1459	7.88618	3.32899	1.19492	0.925844	0.904465	0.907335	0.87928	0.882604	0.843796	0.89571	0.851897	0.876955	0.866165	0.867382	0.856348	0.869462	0.857574	0.847701	0.889043	0.843142	0.868481	0.817966	0.831145	1	0.885356	0.0633581
1240	12	51397	0.205588	63.057	8.05012	3.32177	1.22291	0.92734	0.906405	0.90802	0.880616	0.883943	0.845147	0.896696	0.851995	0.877464	0.866821	0.867949	0.856499	0.870012	0.857968	0.848046	0.88904	0.843697	0.868903	0.818297	0.831576	1	0.886402	0.0627979
1240	12	51397	0.205588	63.057	8.05012	3.32177	1.22291	0.92734	0.906405	0.90802	0.880616	0.883943	0.845147	0.896696	0.851995	0.877464	0.866821	0.867949	0.856499	0.870012	0.857968	0.848046	0.88904	0.843697	0.868903	0.818297	0.831576	1	0.886402	0.0627979
1245	17	43810	0.17524	102.161	8.94784	13.6973	3.5279	0.928293	0.908183	0.908662	0.882561	0.885882	0.846108	0.897272	0.853606	0.878338	0.867359	0.868432	0.856597	0.870281	0.857453	0.84871	0.889466	0.844122	0.869938	0.817861	0.831911	1	0.887465	0.0623404
1246	18	17867	0.071468	99.031	7.49592	12.4115	2.7618	0.939525	0.922595	0.917781	0.896625	0.895338	0.859294	0.904545	0.86282	0.883444	0.874461	0.875245	0.85921	0.876336	0.860301	0.850646	0.888286	0.847484	0.874797	0.822942	0.8338	1	0.896995	0.0585871
1250	22	16360	0.06544	99.016	7.48179	12.4051	2.75538	0.939487	0.923716	0.918154	0.897402	0.896577	0.85926	0.90544	0.863325	0.884505	0.875825	0.875825	0.859658	0.876222	0.860483	0.850764	0.888295	0.8478	0.875581	0.8228	0.835055	1	0.897577	0.058374
1250	10	53141	0.212564	67.1781	8.24575	3.99907	1.41202	0.919836	0.924446	0.903351	0.884421	0.884082	0.82744	0.878615	0.889059	0.862554	0.873384	0.876677	0.828118	0.898638	0.85244	0.850144	0.856175	0.86645	0.856015	0.848093	0.83715	1	0.886717	0.0613347
1252	12	49684	0.198736	67.107	8.42434	3.99449	1.44757	0.921544	0.925409	0.90504	0.885607	0.884812	0.828778	0.879337	0.889653	0.863588	0.873672	0.877043	0.828929	0.89881	0.852739	0.850505	0.856322	0.866134	0.85601	0.848533	0.836839	1	0.887716	0.0608712
1252	12	49684	0.198736	67.107	8.42434	3.99449	1.44757	0.921544	0.925409	0.90504	0.885607	0.884812	0.828778	0.879337	0.889653	0.863588	0.873672	0.877043	0.828929	0.89881	0.852739	0.850505	0.856322	0.866134	0.85601	0.848533	0.836839	1	0.887716	0.0608712
1257	17	42319	0.169276	105.086	9.33822	14.9123	3.89971	0.922765	0.926463	0.905775	0.886399	0.885394	0.829545	0.881058	0.890865	0.86408	0.87391	0.876805	0.828765	0.898273	0.853836	0.851674	0.85653	0.866478	0.855668	0.84898	0.837484	1	0.888509	0.0608169
1258	18	14694	0.058776	100.009	7.60588	12.7832	2.86058	0.939873	0.938546	0.919559	0.899857	0.897713	0.843984	0.889343	0.898734	0.869641	0.8791	0.883558	0.83711	0.900129	0.855111	0.851844	0.860113	0.864332	0.859671	0.853307	0.835511	1	0.899257	0.0565806
1262	22	13420	0.05368	99.9733	7.63451	12.7714	2.87043	0.941207	0.939009	0.920902	0.90108	0.898584	0.845194	0.889605	0.899851	0.869337	0.879583	0.883979	0.838152	0.900261	0.856222	0.85272	0.860209	0.864046	0.860618	0.853353	0.836289	1	0.900103	0.0563221
1262	10	58040	0.23216	64.9276	7.99259	3.613	1.28032	0.905324	0.913137	0.932409	0.86231	0.888697	0.861759	0.875637	0.886113	0.877895	0.877757	0.883348	0.823871	0.878472	0.877498	0.869443	0.874268	0.879497	0.854014	0.837517	0.88694	1	0.888741	0.0608205
1264	12	54347	0.217388	64.8516	8.17102	3.60799	1.31456	0.907051	0.91465	0.933189	0.863369	0.890215	0.862311	0.876396	0.886443	0.878696	0.878209	0.884271	0.823992	0.878402	0.877565	0.869984	0.874308	0.880334	0.854353	0.83816	0.887427	1	0.889713	0.0604592
1264	12	54347	0.217388	64.8516	8.17102	3.60799	1.31456	0.907051	0.91465	0.933189	0.863369	0.890215	0.862311	0.876396	0.886443	0.878696	0.878209	0.884271	0.823992	0.878402	0.877565	0.869984	0.874308	0.880334	0.854353	0.83816	0.887427	1	0.889713	0.0604592
1269	17	46177	0.184708	101.069	8.99588	13.2744	3.47911	0.908667	0.916073	0.934686	0.865344	0.891125	0.863124	0.876919	0.886838	0.879648	0.878533	0.885203	0.824805	0.878825	0.877818	0.869979	0.875176	0.880947	0.854863	0.838491	0.88661	1	0.890805	0.0600157
1270	18	19991	0.079964	98.2276	7.48323	12.1156	2.70781	0.92129	0.928218	0.942824	0.878045	0.898729	0.869791	0.885223	0.890951	0.887049	0.885348	0.8899	0.829398	0.882047	0.880121	0.872818	0.878295	0.880946	0.857986	0.839903	0.88785	1	0.899192	0.057087
1274	22	18236	0.072944	98.2268	7.48578	12.1155	2.71131	0.922845	0.928987	0.943244	0.878701	0.898991	0.870723	0.885693	0.891067	0.88775	0.887475	0.890985	0.829897	0.882266	0.880182	0.873629	0.878592	0.881059	0.859426	0.839466	0.888161	1	0.899947	0.0569925
1274	10	57030	0.22812	64.1538	7.88627	3.48552	1.23435	0.906146	0.925443	0.919832	0.891995	0.882106	0.869437	0.849106	0.89353	0.864913	0.887419	0.868061	0.837322	0.863221	0.878397	0.858986	0.889479	0.855988	0.830396	0.837761	0.879344	1	0.889348	0.0645262
1276	12	53293	0.213172	64.083	8.0588	3.48116	1.2658	0.90844	0.926632	0.920843	0.892988	0.882649	0.870349	0.850768	0.894236	0.865874	0.887734	0.868801	0.837896	0.864232	0.879009	0.85894	0.890136	0.855919	0.830738	0.838187	0.879862	1	0.890432	0.0641072
1276	12	53293	0.213172	64.083	8.0588	3.48116	1.2658	0.90844	0.926632	0.920843	0.892988	0.882649	0.870349	0.850768	0.894236	0.865874	0.887734	0.868801	0.837896	0.864232	0.879009	0.85894	0.890136	0.855919	0.830738	0.838187	0.879862	1	0.890432	0.0641072
1281	17	45334	0.181336	102.821	8.9368	13.959	3.5763	0.910784	0.927957	0.922718	0.894704	0.884027	0.8712	0.851954	0.895222	0.866425	0.888329	0.869557	0.838024	0.865189	0.879219	0.859509	0.891351	0.856134	0.830205	0.838113	0.880388	1	0.89173	0.0635951
1282	18	19330	0.07732	98.5773	7.53861	12.2465	2.74902	0.925789	0.939912	0.93404	0.904242	0.893533	0.880419	0.865235	0.90269	0.87597	0.896508	0.872892	0.843818	0.87284	0.882437	0.86089	0.893714	0.858484	0.832928	0.840378	0.880781	1	0.901544	0.0589179
1286	22	17647	0.070588	98.535	7.55047	12.2317	2.75164	0.927325	0.940896	0.93455	0.904318	0.89443	0.880915	0.866096	0.902873	0.876211	0.897348	0.87284	0.843769	0.872811	0.882558	0.861591	0.894288	0.858446	0.833201	0.840058	0.881056	1	0.902187	0.0586399
1286	10	58791	0.235164	65.0407	8.08027	3.63464	1.2974	0.929045	0.922437	0.91548	0.869521	0.876308	0.845274	0.861901	0.876563	0.864911	0.902298	0.87527	0.848097	0.869538	0.873135	0.861543	0.87396	0.834226	0.858065	0.829727	0.849339	1	0.888153	0.061578
1288	12	54977	0.219908	64.9833	8.24836	3.63225	1.33022	0.930362	0.923786	0.916329	0.870973	0.878285	0.846472	0.863061	0.877103	0.865398	0.902814	0.875794	0.848582	0.869791	0.873302	0.86206	0.874056	0.833658	0.858223	0.830302	0.849373	1	0.889175	0.0612154
1288	12	54977	0.219908	64.9833	8.24836	3.63225	1.33022	0.930362	0.923786	0.916329	0.870973	0.878285	0.846472	0.863061	0.877103	0.865398	0.902814	0.875794	0.848582	0.869791	0.873302	0.86206	0.874056	0.833658	0.858223	0.830302	0.849373	1	0.889175	0.0612154
1293	17	46790	0.18716	102.277	9.07491	13.7522	3.58955	0.931203	0.92524	0.917632	0.872131	0.880038	0.848247	0.863999	0.877613	0.865687	0.903249	0.875924	0.849081	0.870742	0.873434	0.862161	0.874492	0.832838	0.858698	0.830936	0.850075	1	0.890167	0.0607463
1294	18	19093	0.076372	98.9052	7.54172	12.3674	2.77187	0.943697	0.937097	0.925968	0.882994	0.892866	0.86131	0.872414	0.884905	0.871314	0.905201	0.87993	0.852747	0.87375	0.876525	0.862515	0.877782	0.833263	0.859556	0.833892	0.852145	1	0.89904	0.0568519
1298	22	17479	0.069916	98.8917	7.52569	12.3616	2.76602	0.945849	0.937382	0.926855	0.88429	0.893386	0.862034	0.873391	0.886206	0.87156	0.905315	0.880056	0.85371	0.874936	0.877825	0.862778	0.877167	0.83423	0.859145	0.833629	0.851851	1	0.899927	0.0565072
1298	10	60621	0.242484	65.1087	8.00847	3.64287	1.28779	0.923145	0.931121	0.92025	0.881501	0.885518	0.834051	0.852543	0.880347	0.861005	0.882128	0.871101	0.853953	0.854588	0.850984	0.86437	0.877666	0.838521	0.867744	0.837532	0.836682	1	0.888132	0.0634185
1300	12	56641	0.226564	65.0513	8.1983	3.64126	1.32399	0.924322	0.932416	0.921294	0.882973	0.886354	0.835578	0.85401	0.881323	0.861646	0.882514	0.871992	0.854275	0.854946	0.851071	0.864895	0.877827	0.838906	0.868126	0.837521	0.837468	1	0.889149	0.0630817
1300	12	56641	0.226564	65.0513	8.1983	3.64126	1.32399	0.924322	0.932416	0.921294	0.882973	0.886354	0.835578	0.85401	0.881323	0.861646	0.882514	0.871992	0.854275	0.854946	0.851071	0.864895	0.877827	0.838906	0.868126	0.837521	0.837468	1	0.889149	0.0630817
1305	17	48301	0.193204	105.668	9.1545	15.1435	3.86655	0.925643	0.933821	0.922538	0.884205	0.887011	0.836225	0.854724	0.881959	0.86199	0.884267	0.871928	0.855065	0.855697	0.851194	0.866121	0.87787	0.839424	0.868678	0.83754	0.838326	1	0.890109	0.0628197
1306	18	18668	0.074672	98.9664	7.71544	12.4	2.84532	0.936844	0.946165	0.934781	0.898409	0.896159	0.851832	0.86434	0.890294	0.870072	0.89324	0.876259	0.858849	0.858367	0.85376	0.871598	0.877357	0.84444	0.871732	0.838306	0.841761	1	0.900076	0.0581986
1310	22	17039	0.068156	98.9764	7.72685	12.4043	2.85112	0.938025	0.946799	0.935472	0.899378	0.896708	0.853571	0.865573	0.891073	0.871471	0.893949	0.876959	0.859499	0.858589	0.853102	0.87241	0.878191	0.845325	0.871266	0.839633	0.841745	1	0.900941	0.0579023
1310	10	59335	0.23734	65.2413	8.217	3.67277	1.33212	0.922204	0.923224	0.913904	0.905477	0.871577	0.820207	0.864861	0.898197	0.854344	0.86824	0.870945	0.839252	0.862029	0.83428	0.834322	0.872116	0.86192	0.845521	0.817983	0.838131	1	0.885962	0.0617416
1312	12	55383	0.221532	65.1702	8.38003	3.66803	1.36367	0.923812	0.924508	0.914902	0.906451	0.872632	0.821118	0.865708	0.898868	0.854983	0.868434	0.871134	0.840032	0.862656	0.834931	0.834381	0.872506	0.86179	0.846523	0.817841	0.838398	1	0.886902	0.061308
1312	12	55383	0.221532	65.1702	8.38003	3.66803	1.36367	0.923812	0.924508	0.914902	0.906451	0.872632	0.821118	0.865708	0.898868	0.854983	0.868434	0.871134	0.840032	0.862656	0.834931	0.834381	0.872506	0.86179	0.846523	0.817841	0.838398	1	0.886902	0.061308
1317	17	47133	0.188532	103.14	9.22404	14.107	3.72083	0.92536	0.925944	0.915972	0.907294	0.874525	0.822492	0.866983	0.899211	0.856428	0.868765	0.870812	0.840929	0.863514	0.834723	0.834723	0.872976	0.862549	0.847113	0.818397	0.837768	1	0.887984	0.0609307
1318	18	19107	0.076428	98.6162	7.66267	12.2678	2.80169	0.939682	0.938583	0.925734	0.915397	0.888418	0.835688	0.878265	0.903098	0.861386	0.876564	0.873214	0.845266	0.869603	0.834877	0.839143	0.873633	0.864578	0.851206	0.822944	0.839064	1	0.897485	0.0567222
1322	22	17564	0.070256	98.5927	7.67621	12.2599	2.80483	0.940873	0.939621	0.926811	0.917189	0.889575	0.837537	0.878587	0.904122	0.86199	0.876793	0.874231	0.844995	0.869392	0.835544	0.838192	0.873121	0.86478	0.85066	0.822592	0.838249	1	0.898399	0.0563852
1322	10	57540	0.23016	64.9045	8.02981	3.61075	1.28587	0.917379	0.908681	0.918778	0.87341	0.904605	0.844534	0.864885	0.893248	0.867171	0.866945	0.889416	0.848271	0.861913	0.85239	0.841545	0.865198	0.855553	0.841354	0.804171	0.84277	1	0.886585	0.0642232
1324	12	53750	0.215	64.8443	8.18786	3.60747	1.31642	0.919042	0.910019	0.920167	0.874819	0.905749	0.8452	0.865991	0.893535	0.867963	0.867516	0.88947	0.848605	0.862279	0.852298	0.8424	0.865386	0.855898	0.842047	0.804391	0.842865	1	0.887607	0.0638015
1324	12	53750	0.215	64.8443	8.18786	3.60747	1.31642	0.919042	0.910019	0.920167	0.874819	0.905749	0.8452	0.865991	0.893535	0.867963	0.867516	0.88947	0.848605	0.862279	0.852298	0.8424	0.865386	0.855898	0.842047	0.804391	0.842865	1	0.887607	0.0638015
1329	17	45757	0.183028	102.489	9.0401	13.8339	3.59224	0.921007	0.91185	0.921761	0.876609	0.906648	0.846319	0.867288	0.894136	0.868392	0.868414	0.89005	0.849018	0.863267	0.853563	0.842713	0.866031	0.857279	0.842472	0.804795	0.84268	1	0.8889	0.0632581
1330	18	19943	0.079772	98.1935	7.56303	12.1076	2.73574	0.93341	0.927368	0.933485	0.890187	0.916512	0.857895	0.876222	0.899639	0.874367	0.878153	0.893095	0.850775	0.867222	0.855814	0.844106	0.8683	0.858622	0.846588	0.807652	0.840771	1	0.898691	0.059274
1334	22	18198	0.072792	98.1876	7.55293	12.1048	2.73106	0.934086	0.929031	0.934691	0.892021	0.917738	0.859463	0.875783	0.900923	0.875426	0.878064	0.893697	0.851028	0.867843	0.856688	0.844626	0.868392	0.85927	0.846274	0.808605	0.84034	1	0.899674	0.0589584
1334	10	55823	0.223292	64.1893	7.96132	3.49399	1.24763	0.903821	0.913817	0.920597	0.86708	0.87601	0.83454	0.843747	0.922209	0.880784	0.885549	0.875535	0.833223	0.889526	0.886418	0.842834	0.879172	0.854639	0.841813	0.828709	0.880927	1	0.884691	0.0642115
1336	12	52123	0.208492	64.1217	8.13583	3.49027	1.28005	0.905464	0.914779	0.921273	0.868148	0.877146	0.835591	0.844253	0.922817	0.881962	0.88648	0.875909	0.832895	0.890135	0.887027	0.842757	0.879362	0.854968	0.841797	0.828492	0.881511	1	0.885578	0.0639384
1336	12	52123	0.208492	64.1217	8.13583	3.49027	1.28005	0.905464	0.914779	0.921273	0.868148	0.877146	0.835591	0.844253	0.922817	0.881962	0.88648	0.875909	0.832895	0.890135	0.887027	0.842757	0.879362	0.854968	0.841797	0.828492	0.881511	1	0.885578	0.0639384
1341	17	44395	0.17758	102.493	9.0091	13.8336	3.5863	0.906983	0.916364	0.922334	0.870064	0.877329	0.836941	0.845275	0.923685	0.883185	0.88733	0.876168	0.832977	0.889931	0.887521	0.842899	0.879085	0.855378	0.841547	0.828652	0.881124	1	0.886611	0.0636799
1342	18	19561	0.078244	98.2453	7.51724	12.124	2.7233	0.921297	0.929733	0.932186	0.883442	0.886739	0.850596	0.858826	0.929835	0.890931	0.893308	0.87815	0.838173	0.89364	0.888349	0.846761	0.877639	0.851746	0.840831	0.830709	0.884234	1	0.896466	0.0597172
1346	22	17922	0.071688	98.2093	7.51471	12.1107	2.71951	0.922581	0.931453	0.933099	0.884527	0.887764	0.850854	0.860646	0.931118	0.891781	0.894097	0.878278	0.838634	0.895547	0.888322	0.846864	0.878473	0.85183	0.84042	0.832245	0.884499	1	0.897505	0.0593819
1346	10	54574	0.218296	64.817	8.05529	3.59746	1.28304	0.922289	0.912211	0.907694	0.899348	0.871999	0.872247	0.850268	0.884643	0.873007	0.903287	0.864468	0.85144	0.850515	0.852824	0.860456	0.859237	0.841426	0.853905	0.83581	0.862847	1	0.888284	0.0656434
1348	12	51076	0.204304	64.757	8.23039	3.59497	1.31743	0.923761	0.913893	0.90892	0.900012	0.873434	0.873228	0.851535	0.885524	0.87405	0.904084	0.864956	0.852044	0.850908	0.853199	0.860267	0.859327	0.84108	0.854149	0.83644	0.862969	1	0.889341	0.065303
1348	12	51076	0.204304	64.757	8.23039	3.59497	1.31743	0.923761	0.913893	0.90892	0.900012	0.873434	0.873228	0.851535	0.885524	0.87405	0.904084	0.864956	0.852044	0.850908	0.853199	0.860267	0.859327	0.84108	0.854149	0.83644	0.862969	1	0.889341	0.065303
1353	17	43508	0.174032	101.993	9.08654	13.6408	3.57666	0.924681	0.915039	0.910591	0.900524	0.875103	0.874736	0.85205	0.886228	0.875287	0.904822	0.866059	0.853176	0.851372	0.85313	0.860014	0.860129	0.840466	0.855107	0.836513	0.862232	1	0.890321	0.0649307
1354	18	18709	0.074836	98.2436	7.63766	12.13	2.76684	0.940029	0.929152	0.921268	0.91015	0.892084	0.887461	0.860228	0.894195	0.883879	0.910605	0.874686	0.860067	0.854749	0.854188	0.862366	0.862873	0.839275	0.85654	0.838554	0.862072	1	0.900837	0.0595251
1358	22	17139	0.068556	98.2241	7.63403	12.1227	2.76585	0.940662	0.92978	0.922633	0.910613	0.893022	0.887975	0.861252	0.895151	0.884824	0.910263	0.875284	0.860523	0.854688	0.854484	0.863003	0.863382	0.83946	0.856118	0.839635	0.862186	1	0.901516	0.0592371
1358	10	57486	0.229944	64.2531	7.95503	3.50373	1.24708	0.917493	0.919546	0.909343	0.896618	0.87149	0.859748	0.8568	0.907925	0.840996	0.874804	0.867194	0.853164	0.849798	0.863254	0.854652	0.863697	0.849685	0.847276	0.831759	0.860209	1	0.886886	0.0638194
1360	12	53669	0.214676	64.2028	8.11762	3.50225	1.27814	0.91878	0.920634	0.910973	0.897557	0.872273	0.860739	0.857748	0.908541	0.842116	0.875198	0.867531	0.853258	0.849718	0.863441	0.855131	0.864065	0.850072	0.847836	0.831737	0.860534	1	0.887804	0.0635484
1360	12	53669	0.214676	64.2028	8.11762	3.50225	1.27814	0.91878	0.920634	0.910973	0.897557	0.872273	0.860739	0.857748	0.908541	0.842116	0.875198	0.867531	0.853258	0.849718	0.863441	0.855131	0.864065	0.850072	0.847836	0.831737	0.860534	1	0.887804	0.0635484
1365	17	45856	0.183424	103.45	8.9933	14.2155	3.63862	0.92061	0.921232	0.9124	0.898432	0.873833	0.861676	0.858972	0.908976	0.84327	0.875469	0.867651	0.854021	0.850238	0.864162	0.854817	0.865001	0.850183	0.848297	0.832007	0.861098	1	0.888808	0.063194
1366	18	19015	0.07606	98.6773	7.50123	12.2812	2.73906	0.937365	0.930791	0.923034	0.907915	0.886327	0.873311	0.871154	0.913121	0.855114	0.879884	0.871917	0.858086	0.855509	0.867789	0.860242	0.869761	0.852906	0.852012	0.829661	0.861083	1	0.898635	0.0593095
1370	22	17367	0.069468	98.6703	7.51696	12.2794	2.74334	0.938821	0.93171	0.924195	0.908418	0.888294	0.874503	0.872344	0.912823	0.855502	0.881442	0.872661	0.858035	0.85625	0.868371	0.860598	0.870933	0.85268	0.853515	0.830224	0.861116	1	0.899608	0.058868
1370	10	59110	0.23644	65.3239	8.13287	3.68299	1.32229	0.928794	0.927009	0.919168	0.887963	0.870276	0.838784	0.861174	0.90494	0.867019	0.862291	0.861132	0.849281	0.85115	0.840391	0.852639	0.868702	0.8534	0.846549	0.81992	0.842903	1	0.888041	0.062196
1372	12	55329	0.221316	65.2554	8.32319	3.67973	1.36026	0.93001	0.927985	0.920033	0.889046	0.87155	0.839885	0.861827	0.905258	0.86752	0.863092	0.861845	0.849518	0.851913	0.8405	0.852988	0.868613	0.853413	0.847196	0.820049	0.843184	1	0.888891	0.0619443
1372	12	55329	0.221316	65.2554	8.32319	3.67973	1.36026	0.93001	0.927985	0.920033	0.889046	0.87155	0.839885	0.861827	0.905258	0.86752	0.863092	0.861845	0.849518	0.851913	0.8405	0.852988	0.868613	0.853413	0.847196	0.820049	0.843184	1	0.888891	0.0619443
1377	17	47180	0.18872	102.698	9.19378	13.9277	3.67629	0.931062	0.929091	0.921132	0.890589	0.873506	0.841109	0.862834	0.905839	0.867741	0.864031	0.862463	0.850265	0.853699	0.841119	0.85337	0.868737	0.853487	0.847467	0.820655	0.843822	1	0.889947	0.0615342
1378	18	20684	0.082736	98.3264	7.63826	12.1602	2.77034	0.94416	0.93976	0.931638	0.903766	0.88699	0.852325	0.87326	0.912009	0.873985	0.871398	0.867313	0.851479	0.85774	0.845098	0.853776	0.869658	0.856967	0.853172	0.824333	0.846065	1	0.899503	0.0571712
1382	22	18870	0.07548	98.2932	7.65132	12.1488	2.77188	0.944833	0.941097	0.9323	0.904981	0.88752	0.853577	0.874722	0.913169	0.875543	0.871304	0.867806	0.85159	0.857181	0.844913	0.853604	0.869608	0.857313	0.85363	0.82337	0.846661	1	0.9003	0.0568313
1382	10	58343	0.233372	63.8383	7.94625	3.43828	1.23125	0.915911	0.906356	0.926238	0.861286	0.893338	0.843546	0.873584	0.891452	0.860086	0.868562	0.888967	0.833802	0.842578	0.844094	0.857789	0.876583	0.83375	0.847274	0.795725	0.831094	1	0.883953	0.0645083
1384	12	54566	0.218264	63.76	8.11723	3.43277	1.26116	0.917989	0.908258	0.927116	0.862469	0.894486	0.845554	0.874235	0.891663	0.860637	0.869351	0.889281	0.834265	0.842778	0.844427	0.858208	0.876654	0.833779	0.847643	0.796485	0.830957	1	0.885093	0.064105
1384	12	54566	0.218264	63.76	8.11723	3.43277	1.26116	0.917989	0.908258	0.927116	0.862469	0.894486	0.845554	0.874235	0.891663	0.860637	0.869351	0.889281	0.834265	0.842778	0.844427	0.858208	0.876654	0.833779	0.847643	0.796485	0.830957	1	0.885093	0.064105
1389	17	46355	0.18542	102.927	8.99365	14.0054	3.60422	0.919998	0.909859	0.928077	0.863909	0.895189	0.846856	0.874178	0.892363	0.861288	0.869874	0.889419	0.834495	0.844278	0.845745	0.859087	0.876615	0.834678	0.84787	0.797552	0.830018	1	0.886163	0.0637466
1390	18	18694	0.074776	98.8447	7.5149	12.3438	2.76275	0.93201	0.924468	0.936423	0.876832	0.906227	0.860517	0.880924	0.897935	0.869557	0.875334	0.894565	0.841527	0.85038	0.849096	0.862656	0.879534	0.836204	0.849765	0.801434	0.82933	1	0.895744	0.0598878
1394	22	17083	0.068332	98.8201	7.51324	12.3346	2.76029	0.933911	0.92554	0.937043	0.87792	0.907393	0.861822	0.881227	0.89911	0.868993	0.87631	0.894661	0.841129	0.850173	0.849617	0.863285	0.880173	0.83627	0.85029	0.80185	0.829626	1	0.896634	0.0595343
1394	10	54440	0.21776	66.3947	8.26005	3.86597	1.38503	0.925395	0.899486	0.917359	0.879418	0.879335	0.833312	0.864888	0.883679	0.862004	0.863483	0.876699	0.842744	0.832678	0.873301	0.850992	0.852691	0.85079	0.833955	0.796785	0.84561	1	0.882282	0.0651166
1396	12	50830	0.20332	66.3433	8.45211	3.86554	1.42472	0.926894	0.900984	0.918198	0.880258	0.880218	0.834527	0.865719	0.884586	0.862758	0.864066	0.877169	0.842977	0.833189	0.873559	0.851259	0.852538	0.851318	0.833789	0.796941	0.846223	1	0.883221	0.064721
1396	12	50830	0.20332	66.3433	8.45211	3.86554	1.42472	0.926894	0.900984	0.918198	0.880258	0.880218	0.834527	0.865719	0.884586	0.862758	0.864066	0.877169	0.842977	0.833189	0.873559	0.851259	0.852538	0.851318	0.833789	0.796941	0.846223	1	0.883221	0.064721
1401	17	43206	0.172824	105.7	9.38492	15.1736	3.97309	0.928066	0.902687	0.91927	0.88129	0.881023	0.836122	0.866743	0.884993	0.863954	0.864718	0.877355	0.843216	0.833854	0.873791	0.852393	0.8534	0.851398	0.834028	0.797169	0.846086	1	0.884228	0.0643043
1402	18	13568	0.054272	100.596	7.53639	13.0024	2.87764	0.946234	0.92018	0.929356	0.896927	0.896521	0.852852	0.87769	0.894458	0.872642	0.875037	0.882591	0.846956	0.841281	0.879385	0.857201	0.857569	0.856243	0.834979	0.802476	0.846661	1	0.896831	0.0589034
1406	22	12469	0.049876	100.596	7.5399	13.0025	2.87743	0.947189	0.922047	0.930307	0.897626	0.897867	0.854118	0.878258	0.894458	0.873125	0.87509	0.883271	0.847141	0.84265	0.879421	0.858008	0.857366	0.855522	0.835672	0.80239	0.847943	1	0.897709	0.0584995
1406	10	54383	0.217532	67.4413	8.3247	4.04798	1.43599	0.90349	0.89505	0.911756	0.893717	0.865454	0.850753	0.861391	0.892935	0.865068	0.876873	0.873196	0.847783	0.849723	0.883668	0.854624	0.872184	0.834388	0.840897	0.846487	0.84885	1	0.881642	0.0702418
1408	12	50784	0.203136	67.3904	8.5195	4.04772	1.4784	0.905512	0.896611	0.912994	0.895469	0.866749	0.852099	0.862476	0.893648	0.866454	0.878032	0.873828	0.848259	0.8501	0.884324	0.855151	0.871928	0.834269	0.841003	0.847226	0.84888	1	0.882908	0.0698758
1408	12	50784	0.203136	67.3904	8.5195	4.04772	1.4784	0.905512	0.896611	0.912994	0.895469	0.866749	0.852099	0.862476	0.893648	0.866454	0.878032	0.873828	0.848259	0.8501	0.884324	0.855151	0.871928	0.834269	0.841003	0.847226	0.84888	1	0.882908	0.0698758
1413	17	43201	0.172804	107.355	9.49493	15.8916	4.14419	0.906796	0.898278	0.914608	0.897583	0.868857	0.853371	0.863961	0.895176	0.868255	0.878845	0.874667	0.848835	0.849749	0.885223	0.855756	0.872387	0.834726	0.841011	0.846832	0.848973	1	0.884289	0.0693074
1414	18	13356	0.053424	100.161	7.72483	12.848	2.93354	0.927411	0.919999	0.931192	0.914158	0.88653	0.870433	0.879081	0.90742	0.883985	0.888814	0.881701	0.856843	0.85456	0.888814	0.862197	0.875412	0.837152	0.839323	0.852276	0.848795	1	0.899482	0.0630494
1418	22	12228	0.048912	100.131	7.71404	12.836	2.92504	0.929588	0.921165	0.931346	0.915685	0.889025	0.871443	0.880397	0.908734	0.884364	0.890129	0.882156	0.857867	0.855087	0.889434	0.862897	0.874959	0.837627	0.838199	0.851897	0.847767	1	0.900647	0.0626886
1418	10	57079	0.228316	65.5639	8.17891	3.7241	1.3371	0.911675	0.906735	0.927574	0.904737	0.861017	0.878598	0.856848	0.894199	0.841886	0.885124	0.84765	0.851986	0.853939	0.885606	0.843611	0.874244	0.869742	0.856357	0.83889	0.871765	1	0.887746	0.062262
1420	12	53229	0.212916	65.518	8.35295	3.72386	1.37274	0.913318	0.907842	0.928958	0.906376	0.861795	0.879652	0.858367	0.895048	0.842962	0.885683	0.847959	0.852627	0.854497	0.885589	0.844803	0.873978	0.869751	0.856535	0.838518	0.871884	1	0.888826	0.0618507
1420	12	53229	0.212916	65.518	8.35295	3.72386	1.37274	0.913318	0.907842	0.928958	0.906376	0.861795	0.879652	0.858367	0.895048	0.842962	0.885683	0.847959	0.852627	0.854497	0.885589	0.844803	0.873978	0.869751	0.856535	0.838518	0.871884	1	0.888826	0.0618507
1425	17	45295	0.18118	102.557	9.17998	13.8706	3.65489	0.915267	0.909372	0.929926	0.90744	0.862281	0.880627	0.85962	0.895629	0.843713	0.886003	0.849553	0.852544	0.855249	0.886168	0.845336	0.874081	0.869875	0.856276	0.838713	0.872006	1	0.889859	0.0614392
1426	18	17811	0.071244	98.9871	7.59995	12.4011	2.80387	0.929819	0.923109	0.940514	0.917719	0.874319	0.890321	0.870698	0.902532	0.852675	0.892286	0.850458	0.857251	0.858599	0.889647	0.847482	0.875218	0.870782	0.859469	0.840436	0.873281	1	0.899573	0.0575271
1430	22	16327	0.065308	98.9454	7.60663	12.3861	2.80484	0.930698	0.923409	0.940895	0.917774	0.87588	0.891621	0.872083	0.902646	0.853586	0.89401	0.850248	0.857935	0.858853	0.890703	0.848135	0.875299	0.870674	0.860323	0.841398	0.873216	1	0.900267	0.0571919
1430	10	60015	0.24006	64.8482	7.97568	3.59962	1.27562	0.919229	0.922086	0.922086	0.893435	0.885212	0.853128	0.879388	0.895559	0.872182	0.889869	0.863842	0.858269	0.877456	0.853353	0.845064	0.853503	0.849738	0.84468	0.81832	0.860243	1	0.891861	0.0625548
1432	12	56168	0.224672	64.7793	8.16509	3.59615	1.3114	0.920951	0.923328	0.923034	0.894397	0.886688	0.854268	0.880386	0.896382	0.872792	0.890658	0.864781	0.858469	0.877857	0.853751	0.845321	0.853351	0.850155	0.845045	0.818642	0.860063	1	0.892887	0.0621973
1432	12	56168	0.224672	64.7793	8.16509	3.59615	1.3114	0.920951	0.923328	0.923034	0.894397	0.886688	0.854268	0.880386	0.896382	0.872792	0.890658	0.864781	0.858469	0.877857	0.853751	0.845321	0.853351	0.850155	0.845045	0.818642	0.860063	1	0.892887	0.0621973
1437	17	47784	0.191136	103.707	9.04274	14.3235	3.68268	0.921511	0.924703	0.92442	0.895143	0.888153	0.85469	0.881278	0.897225	0.873776	0.891334	0.865478	0.859137	0.878359	0.854763	0.846099	0.853005	0.850086	0.845377	0.818872	0.860361	1	0.893767	0.0618248
1438	18	18520	0.07408	99.3038	7.4863	12.5123	2.77498	0.936636	0.935988	0.932883	0.90818	0.899487	0.866901	0.888931	0.905967	0.881587	0.895653	0.870815	0.864174	0.884746	0.861555	0.852592	0.857424	0.852079	0.84811	0.820815	0.863418	1	0.903617	0.0583643
1442	22	16988	0.067952	99.3017	7.46688	12.5105	2.76981	0.937544	0.936838	0.933012	0.909436	0.899929	0.868231	0.889128	0.906434	0.882829	0.895838	0.871821	0.864551	0.884801	0.861373	0.853249	0.857723	0.852219	0.848628	0.821874	0.863286	1	0.904288	0.0580749
1442	10	60334	0.241336	66.0576	8.2199	3.80758	1.3611	0.933404	0.904067	0.920542	0.867372	0.891786	0.843016	0.867247	0.917675	0.856781	0.883068	0.860071	0.841234	0.835408	0.853441	0.863054	0.847366	0.854402	0.84527	0.796491	0.837339	1	0.88663	0.0628889
1444	12	56386	0.225544	66.0047	8.40448	3.80656	1.3985	0.934425	0.905473	0.921346	0.868806	0.89242	0.843747	0.868265	0.918313	0.857589	0.883677	0.860613	0.841885	0.83613	0.853696	0.863557	0.848127	0.854751	0.845325	0.796847	0.837344	1	0.887521	0.0626039
1444	12	56386	0.225544	66.0047	8.40448	3.80656	1.3985	0.934425	0.905473	0.921346	0.868806	0.89242	0.843747	0.868265	0.918313	0.857589	0.883677	0.860613	0.841885	0.83613	0.853696	0.863557	0.848127	0.854751	0.845325	0.796847	0.837344	1	0.887521	0.0626039
1449	17	48063	0.192252	102.508	9.26506	13.8567	3.68135	0.935481	0.907351	0.922237	0.869629	0.893608	0.845286	0.868756	0.919491	0.857437	0.883892	0.861744	0.842415	0.836485	0.853578	0.863606	0.848345	0.85518	0.845214	0.796673	0.837661	1	0.888447	0.0623333
1450	18	20468	0.081872	98.5302	7.69953	12.2383	2.80759	0.947064	0.919704	0.933164	0.882817	0.904583	0.856337	0.876661	0.925225	0.864032	0.888802	0.867183	0.848324	0.842364	0.857876	0.863885	0.85062	0.859854	0.847738	0.799541	0.839432	1	0.897765	0.0587388
1454	22	18696	0.074784	98.5264	7.69021	12.2364	2.80468	0.94777	0.920919	0.934638	0.885296	0.905515	0.857643	0.877969	0.925786	0.864677	0.889575	0.867298	0.849433	0.842774	0.858606	0.863848	0.850262	0.859569	0.848657	0.799663	0.839163	1	0.898804	0.058301
1454	10	58090	0.23236	63.9243	7.91383	3.45057	1.23141	0.918196	0.887907	0.908814	0.899914	0.848081	0.844121	0.857514	0.8725	0.831417	0.870554	0.877836	0.818144	0.849509	0.866922	0.829523	0.861224	0.828886	0.855819	0.80105	0.832837	1	0.876152	0.0668588
1456	12	54176	0.216704	63.8671	8.09117	3.44861	1.26421	0.920112	0.889794	0.909822	0.901174	0.849241	0.845097	0.858138	0.872933	0.832149	0.871299	0.878175	0.818508	0.84962	0.867709	0.829103	0.861147	0.828937	0.855582	0.80125	0.832481	1	0.877208	0.0664854
1456	12	54176	0.216704	63.8671	8.09117	3.44861	1.26421	0.920112	0.889794	0.909822	0.901174	0.849241	0.845097	0.858138	0.872933	0.832149	0.871299	0.878175	0.818508	0.84962	0.867709	0.829103	0.861147	0.828937	0.855582	0.80125	0.832481	1	0.877208	0.0664854
1461	17	46188	0.184752	103.199	8.99883	14.1149	3.62938	0.920802	0.891855	0.911481	0.902323	0.850762	0.846432	0.858794	0.87408	0.832619	0.871612	0.878702	0.818275	0.849972	0.86897	0.829404	0.861209	0.829555	0.855763	0.800922	0.832879	1	0.878264	0.0663228
1462	18	20335	0.08134	97.8131	7.61971	11.9728	2.73912	0.935038	0.908335	0.920261	0.912442	0.865454	0.856725	0.867076	0.879789	0.844996	0.878338	0.884927	0.824441	0.856848	0.872953	0.831522	0.861102	0.834743	0.858151	0.803762	0.833686	1	0.888607	0.0620846
1466	22	18588	0.074352	97.7852	7.63751	11.9638	2.74453	0.935846	0.909996	0.921374	0.91438	0.866796	0.857139	0.867522	0.88159	0.845895	0.87812	0.885383	0.826097	0.856601	0.874005	0.831881	0.861416	0.835001	0.858403	0.803126	0.833495	1	0.889611	0.0616158
1466	10	56953	0.227812	64.2813	8.0744	3.51292	1.27113	0.914245	0.908863	0.922831	0.900962	0.863835	0.852132	0.876565	0.915983	0.851386	0.86934	0.871464	0.833687	0.861763	0.867759	0.856645	0.873273	0.852756	0.845004	0.81152	0.851931	1	0.887536	0.0646777
1468	12	53103	0.212412	64.2246	8.2393	3.51058	1.3016	0.916182	0.91057	0.924223	0.901569	0.865281	0.852946	0.877587	0.917057	0.852287	0.8698	0.871777	0.834491	0.861703	0.868162	0.85724	0.873322	0.852796	0.845225	0.811037	0.852325	1	0.888642	0.064039
1468	12	53103	0.212412	64.2246	8.2393	3.51058	1.3016	0.916182	0.91057	0.924223	0.901569	0.865281	0.852946	0.877587	0.917057	0.852287	0.8698	0.871777	0.834491	0.861703	0.868162	0.85724	0.873322	0.852796	0.845225	0.811037	0.852325	1	0.888642	0.064039
1473	17	45166	0.180664	100.822	9.07474	13.1849	3.49563	0.918202	0.912368	0.924921	0.90246	0.867179	0.854437	0.878426	0.918047	0.852876	0.869758	0.872327	0.835075	0.862629	0.868208	0.856917	0.8734	0.853109	0.846953	0.81103	0.852754	1	0.889786	0.0636266
1474	18	23471	0.093884	96.6003	7.74265	11.5466	2.70701	0.928699	0.924993	0.934579	0.911423	0.878659	0.863853	0.88686	0.923246	0.859593	0.87655	0.876827	0.838801	0.865685	0.871224	0.85759	0.873589	0.853713	0.849133	0.809531	0.854331	1	0.898139	0.0602015
1478	22	21436	0.085744	96.5664	7.74918	11.535	2.70934	0.929768	0.926805	0.935716	0.911667	0.880341	0.864667	0.888202	0.924146	0.859885	0.877612	0.877846	0.840455	0.866253	0.871338	0.858579	0.873624	0.854311	0.850112	0.809479	0.854497	1	0.899176	0.0596639
1478	10	59009	0.236036	61.7851	7.74352	3.12034	1.1262	0.918945	0.901981	0.930011	0.908446	0.872647	0.831449	0.869308	0.893821	0.851955	0.891906	0.846964	0.861004	0.851734	0.868859	0.85487	0.877197	0.881222	0.851879	0.826637	0.840033	1	0.887707	0.0629955
1480	12	55126	0.220504	61.7274	7.90787	3.11801	1.15451	0.920636	0.903639	0.930786	0.909535	0.873381	0.831949	0.870696	0.894396	0.852438	0.892664	0.847504	0.861173	0.851604	0.869417	0.855186	0.877345	0.881462	0.852329	0.827622	0.840275	1	0.888665	0.0625983
1480	12	55126	0.220504	61.7274	7.90787	3.11801	1.15451	0.920636	0.903639	0.930786	0.909535	0.873381	0.831949	0.870696	0.894396	0.852438	0.892664	0.847504	0.861173	0.851604	0.869417	0.855186	0.877345	0.881462	0.852329	0.827622	0.840275	1	0.888665	0.0625983
1485	17	46935	0.18774	102.97	8.83132	14.0114	3.54303	0.92218	0.90522	0.931373	0.911271	0.8752	0.833355	0.872238	0.894929	0.853041	0.894109	0.847214	0.862182	0.852605	0.869916	0.854309	0.876776	0.881869	0.852786	0.828049	0.840087	1	0.889804	0.0620841
1486	18	19858	0.079432	98.525	7.38181	12.2189	2.69185	0.93665	0.922047	0.939898	0.920662	0.889239	0.845453	0.882189	0.899335	0.861215	0.899134	0.854517	0.86406	0.854794	0.87116	0.853837	0.879897	0.883599	0.856708	0.835155	0.843615	1	0.899768	0.0573197
1490	22	18169	0.072676	98.4888	7.38137	12.2057	2.69041	0.937614	0.922946	0.941081	0.921515	0.89072	0.845864	0.883235	0.899637	0.862733	0.900297	0.855331	0.864742	0.854973	0.871512	0.853294	0.87941	0.883208	0.856899	0.835324	0.843882	1	0.900609	0.0567634
1490	10	59761	0.239044	67.4487	8.40058	4.05255	1.4527	0.920241	0.91138	0.920216	0.869271	0.878817	0.875755	0.852697	0.900654	0.868074	0.895701	0.875094	0.855357	0.868008	0.864828	0.839661	0.847693	0.861456	0.860068	0.815557	0.854713	1	0.888327	0.0650982
1492	12	55945	0.22378	67.3783	8.58376	4.04834	1.4892	0.921691	0.913129	0.921557	0.870498	0.879837	0.877219	0.853767	0.901689	0.868782	0.896747	0.875485	0.856055	0.86871	0.864706	0.839896	0.847833	0.861712	0.860309	0.815533	0.85467	1	0.889451	0.0646486
1492	12	55945	0.22378	67.3783	8.58376	4.04834	1.4892	0.921691	0.913129	0.921557	0.870498	0.879837	0.877219	0.853767	0.901689	0.868782	0.896747	0.875485	0.856055	0.86871	0.864706	0.839896	0.847833	0.861712	0.860309	0.815533	0.85467	1	0.889451	0.0646486
1497	17	47553	0.190212	105.674	9.48185	15.1697	4.00506	0.923843	0.91479	0.922297	0.871943	0.881406	0.877736	0.855193	0.901804	0.869041	0.897619	0.876296	0.856339	0.869472	0.865319	0.839831	0.847602	0.862385	0.860324	0.815795	0.855498	1	0.890569	0.06407
1498	18	16413	0.065652	99.622	7.76001	12.6465	2.89753	0.939773	0.930147	0.934046	0.886919	0.894017	0.887833	0.869006	0.912082	0.87976	0.905654	0.881923	0.859867	0.87254	0.869829	0.845549	0.849235	0.866508	0.858314	0.81801	0.861269	1	0.902042	0.0588063
1502	22	15044	0.060176	99.6008	7.75092	12.638	2.89001	0.940375	0.93057	0.934758	0.888461	0.894609	0.888461	0.870048	0.912357	0.880351	0.90684	0.88168	0.860675	0.874269	0.870679	0.846783	0.849475	0.867555	0.859047	0.818532	0.86267	1	0.902783	0.0585091
1502	10	56795	0.22718	64.8698	8.06245	3.60648	1.2917	0.92833	0.927723	0.908108	0.873809	0.883881	0.85931	0.869047	0.862092	0.83988	0.876565	0.881689	0.851492	0.850814	0.880333	0.836957	0.868289	0.853429	0.850128	0.813822	0.849864	1	0.886982	0.0625876
1504	12	53098	0.212392	64.8112	8.23793	3.60427	1.32747	0.929583	0.92867	0.909554	0.87572	0.884958	0.860014	0.870249	0.863451	0.84086	0.877321	0.882755	0.852132	0.851011	0.881238	0.837197	0.868084	0.85362	0.85022	0.814343	0.84974	1	0.888055	0.0621952
1504	12	53098	0.212392	64.8112	8.23793	3.60427	1.32747	0.929583	0.92867	0.909554	0.87572	0.884958	0.860014	0.870249	0.863451	0.84086	0.877321	0.882755	0.852132	0.851011	0.881238	0.837197	0.868084	0.85362	0.85022	0.814343	0.84974	1	0.888055	0.0621952
1509	17	45185	0.18074	102.65	9.07446	13.9002	3.62056	0.931028	0.930032	0.910391	0.877172	0.88629	0.861126	0.871628	0.863981	0.841928	0.877736	0.883457	0.852551	0.851898	0.881388	0.838486	0.869193	0.853369	0.849862	0.814916	0.849419	1	0.889117	0.0618721
1510	18	20254	0.081016	97.9713	7.6538	12.0319	2.7587	0.943246	0.939691	0.919991	0.890836	0.894391	0.870766	0.881233	0.871778	0.851758	0.881456	0.887257	0.854424	0.857954	0.884294	0.840945	0.869409	0.853979	0.856349	0.814605	0.852153	1	0.897848	0.0587383
1514	22	18475	0.0739	97.962	7.65675	12.0287	2.7581	0.944357	0.940839	0.921191	0.8918	0.895318	0.872395	0.882084	0.8718	0.852828	0.88249	0.888146	0.853965	0.858457	0.884465	0.842003	0.869689	0.853099	0.856184	0.814993	0.852395	1	0.898749	0.0582507
1514	10	54210	0.21684	63.9436	7.98911	3.45647	1.24528	0.909528	0.899613	0.906954	0.861299	0.876665	0.823474	0.850323	0.891699	0.849317	0.896753	0.880908	0.826526	0.866455	0.849613	0.840113	0.862479	0.841754	0.875632	0.809408	0.848201	1	0.876965	0.0705852
1516	12	50590	0.20236	63.8843	8.15621	3.45382	1.27601	0.911465	0.901117	0.908263	0.863115	0.87796	0.824669	0.851117	0.89238	0.850148	0.897341	0.88221	0.826823	0.866466	0.850138	0.841056	0.86271	0.841737	0.876478	0.809379	0.848567	1	0.878174	0.0701155
1516	12	50590	0.20236	63.8843	8.15621	3.45382	1.27601	0.911465	0.901117	0.908263	0.863115	0.87796	0.824669	0.851117	0.89238	0.850148	0.897341	0.88221	0.826823	0.866466	0.850138	0.841056	0.86271	0.841737	0.876478	0.809379	0.848567	1	0.878174	0.0701155
1521	17	43065	0.17226	102.925	9.08114	14.0109	3.65091	0.913445	0.902624	0.908894	0.865053	0.879287	0.826472	0.850969	0.893347	0.850993	0.896888	0.883142	0.827435	0.866957	0.851074	0.842262	0.862998	0.841971	0.876477	0.809184	0.848415	1	0.879301	0.0696785
1522	18	16408	0.065632	99.5349	7.41889	12.5948	2.76452	0.931588	0.917693	0.922964	0.88597	0.889566	0.84084	0.859337	0.904284	0.861043	0.902243	0.88917	0.83569	0.87046	0.858179	0.847696	0.867656	0.844466	0.877621	0.810976	0.851566	1	0.891797	0.0644399
1526	22	15001	0.060004	99.5096	7.40249	12.5843	2.75244	0.933271	0.919605	0.923505	0.887141	0.890974	0.841111	0.859676	0.905373	0.861609	0.902307	0.889707	0.836611	0.870975	0.858109	0.84941	0.867975	0.843877	0.877841	0.811846	0.849877	1	0.892768	0.0638209
1526	10	54615	0.21846	67.2817	8.24874	4.01707	1.41575	0.911224	0.892951	0.928756	0.875501	0.899139	0.842424	0.873469	0.917074	0.850014	0.882212	0.867143	0.827291	0.842186	0.859269	0.857109	0.879932	0.848091	0.844255	0.818951	0.85677	1	0.884999	0.0633459
1528	12	51019	0.204076	67.2006	8.43458	4.01115	1.45509	0.912327	0.895225	0.930055	0.877193	0.900772	0.843421	0.873831	0.917884	0.850987	0.883073	0.867716	0.827417	0.84202	0.859592	0.858141	0.880348	0.848556	0.844921	0.81847	0.856681	1	0.886144	0.0628721
1528	12	51019	0.204076	67.2006	8.43458	4.01115	1.45509	0.912327	0.895225	0.930055	0.877193	0.900772	0.843421	0.873831	0.917884	0.850987	0.883073	0.867716	0.827417	0.84202	0.859592	0.858141	0.880348	0.848556	0.844921	0.81847	0.856681	1	0.886144	0.0628721
1533	17	43427	0.173708	106.107	9.31441	15.3409	3.964	0.913452	0.897034	0.930942	0.87768	0.900799	0.844463	0.874882	0.918553	0.851602	0.884196	0.867962	0.827458	0.84216	0.85965	0.859051	0.880121	0.848792	0.845776	0.818799	0.857186	1	0.886967	0.0624938
1534	18	14040	0.05616	100.593	7.57506	13.003	2.87821	0.929665	0.914993	0.942272	0.893483	0.907407	0.853668	0.884758	0.926567	0.860043	0.892379	0.87589	0.835399	0.843269	0.86307	0.867877	0.881197	0.85495	0.849217	0.817984	0.861075	1	0.898072	0.0587081
1538	22	12872	0.051488	100.601	7.58548	13.0069	2.88423	0.930858	0.916019	0.94286	0.894849	0.907085	0.854568	0.885255	0.926624	0.86156	0.893218	0.877098	0.836078	0.843109	0.863968	0.867542	0.880982	0.855384	0.849052	0.817977	0.860744	1	0.898801	0.0582797
1538	10	56860	0.22744	65.8905	8.10379	3.77514	1.33622	0.918765	0.910754	0.919741	0.894038	0.869636	0.863692	0.874754	0.90102	0.878509	0.893985	0.881182	0.847749	0.860473	0.874745	0.855452	0.870841	0.856991	0.874024	0.798479	0.849314	1	0.890987	0.0636293
1540	12	53176	0.212704	65.8257	8.27968	3.77172	1.37136	0.920726	0.912413	0.920998	0.895423	0.870994	0.864206	0.87547	0.901967	0.879109	0.894586	0.881008	0.847807	0.860341	0.875094	0.855875	0.870722	0.85689	0.874342	0.798067	0.84966	1	0.892042	0.0632599
1540	12	53176	0.212704	65.8257	8.27968	3.77172	1.37136	0.920726	0.912413	0.920998	0.895423	0.870994	0.864206	0.87547	0.901967	0.879109	0.894586	0.881008	0.847807	0.860341	0.875094	0.855875	0.870722	0.85689	0.874342	0.798067	0.84966	1	0.892042	0.0632599
1545	17	45361	0.181444	104.555	9.19738	14.6819	3.80266	0.922389	0.913571	0.921981	0.896618	0.87217	0.865281	0.876039	0.902317	0.879478	0.895483	0.881738	0.847964	0.861125	0.8753	0.854853	0.870825	0.856573	0.874904	0.79791	0.850025	1	0.89296	0.0628413
1546	18	15524	0.062096	99.9637	7.56725	12.7639	2.8409	0.938096	0.92882	0.932266	0.910977	0.883857	0.875966	0.881989	0.910236	0.886595	0.901829	0.886337	0.852744	0.86727	0.877641	0.858445	0.87194	0.85735	0.876739	0.798473	0.856029	1	0.903294	0.0584792
1550	22	14302	0.057208	99.9476	7.54924	12.7568	2.83125	0.939659	0.93015	0.933226	0.911656	0.885366	0.87687	0.882918	0.911586	0.886589	0.901832	0.88638	0.853797	0.868655	0.878548	0.858027	0.871556	0.857642	0.877779	0.798385	0.855999	1	0.904252	0.0579727
1550	10	55310	0.22124	66.6273	8.20255	3.90298	1.38368	0.91299	0.901229	0.924724	0.895697	0.880193	0.878105	0.861246	0.874959	0.85235	0.878684	0.85857	0.831658	0.863668	0.852893	0.83606	0.872021	0.845598	0.875357	0.818948	0.836368	1	0.885659	0.0609942
1552	12	51618	0.206472	66.5624	8.41037	3.90081	1.42561	0.914555	0.902999	0.926063	0.89678	0.88134	0.878589	0.86247	0.875654	0.852997	0.879412	0.858635	0.831386	0.863507	0.852794	0.836598	0.872264	0.846778	0.875547	0.819191	0.836714	1	0.886674	0.0605834
1552	12	51618	0.206472	66.5624	8.41037	3.90081	1.42561	0.914555	0.902999	0.926063	0.89678	0.88134	0.878589	0.86247	0.875654	0.852997	0.879412	0.858635	0.831386	0.863507	0.852794	0.836598	0.872264	0.846778	0.875547	0.819191	0.836714	1	0.886674	0.0605834
1557	17	43969	0.175876	104.285	9.26811	14.5757	3.81623	0.917123	0.904137	0.926596	0.897746	0.882838	0.879472	0.863768	0.875958	0.854079	0.880529	0.859424	0.831791	0.863654	0.853499	0.837579	0.872114	0.846915	0.874537	0.81943	0.837306	1	0.887775	0.060298
1558	18	15853	0.063412	99.7503	7.61904	12.6866	2.85088	0.933388	0.918407	0.936164	0.909197	0.891314	0.887182	0.875607	0.883587	0.860279	0.887245	0.86072	0.83839	0.867375	0.859333	0.844698	0.873715	0.851952	0.873652	0.819876	0.839557	1	0.897584	0.0568049
1562	22	14490	0.05796	99.7228	7.60491	12.6754	2.84233	0.934438	0.919013	0.936957	0.910801	0.892581	0.888371	0.875811	0.884748	0.859593	0.888647	0.861215	0.838613	0.867391	0.859834	0.844513	0.874672	0.851622	0.87305	0.819358	0.841097	1	0.898371	0.0563039
1562	10	55166	0.220664	65.3149	8.03519	3.67761	1.30327	0.948537	0.907325	0.908023	0.885509	0.880207	0.864826	0.850315	0.892135	0.835161	0.891228	0.864092	0.842539	0.836919	0.831971	0.803883	0.88163	0.884403	0.855917	0.817986	0.841995	1	0.887207	0.0626145
1564	12	51583	0.206332	65.2773	8.23093	3.67953	1.34298	0.94916	0.908797	0.909234	0.886542	0.881221	0.865838	0.851492	0.892872	0.835828	0.891718	0.865372	0.84301	0.837563	0.832154	0.804209	0.881822	0.884797	0.855883	0.818196	0.842283	1	0.888112	0.062114
1564	12	51583	0.206332	65.2773	8.23093	3.67953	1.34298	0.94916	0.908797	0.909234	0.886542	0.881221	0.865838	0.851492	0.892872	0.835828	0.891718	0.865372	0.84301	0.837563	0.832154	0.804209	0.881822	0.884797	0.855883	0.818196	0.842283	1	0.888112	0.062114
1569	17	44031	0.176124	102.86	9.09545	13.9857	3.64676	0.950024	0.910461	0.910234	0.887261	0.882401	0.867082	0.851684	0.893768	0.837081	0.892337	0.866287	0.844019	0.837944	0.832175	0.804819	0.881879	0.884729	0.857589	0.817674	0.842793	1	0.88904	0.0617544
1570	18	18474	0.073896	98.6835	7.51934	12.2845	2.7472	0.958618	0.921078	0.921159	0.897234	0.895123	0.877909	0.8614	0.900428	0.843402	0.898479	0.872524	0.847191	0.840993	0.835688	0.810734	0.882592	0.885785	0.85918	0.817175	0.845296	1	0.89757	0.0579922
1574	22	16904	0.067616	98.6536	7.51805	12.2734	2.74519	0.959418	0.921705	0.922474	0.898012	0.895616	0.879378	0.861542	0.900438	0.843646	0.900024	0.873462	0.846249	0.840689	0.835926	0.810252	0.882661	0.885944	0.85956	0.816937	0.844948	1	0.898197	0.0576985
1574	10	58749	0.234996	64.2038	7.91107	3.49429	1.23846	0.915428	0.926058	0.91222	0.880398	0.876355	0.865453	0.86907	0.875879	0.846236	0.899649	0.883121	0.832814	0.865581	0.862457	0.83907	0.853436	0.848253	0.864713	0.808984	0.845078	1	0.886954	0.0638669
1576	12	54982	0.219928	64.12	8.09735	3.48843	1.27155	0.916982	0.92684	0.913408	0.881843	0.878033	0.866665	0.870039	0.876551	0.847041	0.90044	0.883662	0.833655	0.866493	0.862964	0.839156	0.854216	0.849223	0.865029	0.80931	0.845295	1	0.88803	0.0635255
1576	12	54982	0.219928	64.12	8.09735	3.48843	1.27155	0.916982	0.92684	0.913408	0.881843	0.878033	0.866665	0.870039	0.876551	0.847041	0.90044	0.883662	0.833655	0.866493	0.862964	0.839156	0.854216	0.849223	0.865029	0.80931	0.845295	1	0.88803	0.0635255
1581	17	46845	0.18738	101.002	8.93614	13.2449	3.45328	0.919063	0.928189	0.914377	0.882613	0.879827	0.868193	0.870616	0.877788	0.848063	0.900363	0.883435	0.834774	0.865695	0.863155	0.838606	0.854328	0.849771	0.865567	0.808838	0.845853	1	0.889087	0.0630888
1582	18	21875	0.0875	97.7653	7.54897	11.9518	2.71553	0.932434	0.937166	0.92464	0.89232	0.889691	0.877211	0.877829	0.883863	0.856914	0.906491	0.887314	0.840686	0.869874	0.86496	0.840183	0.855543	0.85104	0.866743	0.808571	0.847909	1	0.897509	0.0596663
1586	22	19960	0.07984	97.7443	7.5569	11.9447	2.71763	0.933717	0.9376	0.925451	0.893512	0.889429	0.87768	0.879108	0.884694	0.858016	0.907365	0.887049	0.841157	0.869714	0.864479	0.841107	0.856012	0.850576	0.866358	0.808567	0.848697	1	0.898174	0.0595791
1586	10	58844	0.235376	63.9788	7.88815	3.45823	1.23099	0.901706	0.898452	0.902794	0.890116	0.897118	0.859442	0.863809	0.896523	0.854225	0.899514	0.873148	0.841556	0.812878	0.851956	0.853494	0.896234	0.836593	0.860156	0.825989	0.844496	1	0.88299	0.0635662
1588	12	54835	0.21934	63.9087	8.07161	3.45445	1.26432	0.903356	0.900301	0.903738	0.891301	0.89793	0.8607	0.864685	0.897483	0.854582	0.899517	0.873457	0.841798	0.813723	0.851965	0.853789	0.896015	0.836564	0.860737	0.826261	0.844616	1	0.883998	0.0632457
1588	12	54835	0.21934	63.9087	8.07161	3.45445	1.26432	0.903356	0.900301	0.903738	0.891301	0.89793	0.8607	0.864685	0.897483	0.854582	0.899517	0.873457	0.841798	0.813723	0.851965	0.853789	0.896015	0.836564	0.860737	0.826261	0.844616	1	0.883998	0.0632457
1593	17	46730	0.18692	101.182	8.91234	13.313	3.45755	0.905756	0.90199	0.905553	0.892189	0.899058	0.860753	0.865343	0.898523	0.854654	0.899294	0.873989	0.841932	0.814509	0.852161	0.85459	0.895902	0.836411	0.861855	0.825551	0.8451	1	0.88509	0.0628066
1594	18	23405	0.09362	96.8947	7.59303	11.6426	2.67855	0.920402	0.915552	0.916214	0.901602	0.906281	0.870669	0.872805	0.905618	0.858663	0.903867	0.879427	0.846123	0.820808	0.858364	0.857125	0.894723	0.838347	0.863533	0.825892	0.847874	1	0.894089	0.0589645
1598	22	21334	0.085336	96.8665	7.57865	11.6318	2.66927	0.921815	0.916706	0.917104	0.902737	0.907425	0.872223	0.873746	0.906534	0.859122	0.903792	0.879629	0.845927	0.821951	0.859215	0.857622	0.894605	0.839669	0.863668	0.826052	0.847895	1	0.89504	0.058728
1598	10	59178	0.236712	62.566	7.80922	3.23845	1.16419	0.917216	0.89186	0.921626	0.909122	0.899093	0.854084	0.853763	0.878401	0.849817	0.897335	0.857379	0.846252	0.857853	0.863344	0.857202	0.856484	0.87176	0.853577	0.80873	0.830613	1	0.886737	0.062488
1600	12	55310	0.22124	62.5027	7.98469	3.23565	1.19575	0.918523	0.893762	0.922826	0.91055	0.899937	0.855614	0.854773	0.879741	0.850244	0.897559	0.858154	0.846881	0.858018	0.863885	0.857639	0.856491	0.871877	0.853724	0.808633	0.830654	1	0.887831	0.0622336
1600	12	55310	0.22124	62.5027	7.98469	3.23565	1.19575	0.918523	0.893762	0.922826	0.91055	0.899937	0.855614	0.854773	0.879741	0.850244	0.897559	0.858154	0.846881	0.858018	0.863885	0.857639	0.856491	0.871877	0.853724	0.808633	0.830654	1	0.887831	0.0622336
1605	17	47041	0.188164	99.0916	8.823	12.5142	3.28594	0.919921	0.894847	0.92446	0.911758	0.901214	0.855977	0.856349	0.880317	0.850439	0.898142	0.858963	0.84758	0.85823	0.863321	0.858421	0.856412	0.871261	0.853691	0.809124	0.830595	1	0.888794	0.0618527
1606	18	24727	0.098908	96.5757	7.49532	11.5244	2.61991	0.932341	0.906196	0.933918	0.919056	0.907955	0.864885	0.863651	0.888058	0.857686	0.900979	0.864581	0.85164	0.861892	0.866361	0.861649	0.856331	0.869374	0.85619	0.812189	0.835807	1	0.896759	0.0590294
1610	22	22556	0.090224	96.5433	7.5185	11.5143	2.62789	0.934009	0.907608	0.935095	0.919955	0.908783	0.866865	0.864714	0.888588	0.858641	0.901401	0.864847	0.853276	0.862232	0.865956	0.862653	0.856225	0.869525	0.857266	0.812489	0.836185	1	0.897838	0.0586197
1610	10	55785	0.22314	63.5917	7.88605	3.39761	1.21177	0.915882	0.896478	0.921717	0.888626	0.894371	0.865161	0.874348	0.869544	0.847387	0.88418	0.868414	0.834651	0.829757	0.867097	0.849368	0.859147	0.83673	0.894282	0.820032	0.856879	1	0.885437	0.0643153
1612	12	52158	0.208632	63.5325	8.06498	3.39547	1.24507	0.917261	0.898357	0.92238	0.889816	0.895376	0.866416	0.874899	0.870432	0.848221	0.884438	0.868841	0.834695	0.830208	0.86748	0.850157	0.859571	0.837407	0.894657	0.8202	0.857165	1	0.886424	0.063954
1612	12	52158	0.208632	63.5325	8.06498	3.39547	1.24507	0.917261	0.898357	0.92238	0.889816	0.895376	0.866416	0.874899	0.870432	0.848221	0.884438	0.868841	0.834695	0.830208	0.86748	0.850157	0.859571	0.837407	0.894657	0.8202	0.857165	1	0.886424	0.063954
1617	17	44412	0.177648	100.527	8.92211	13.0612	3.41052	0.91956	0.899385	0.923354	0.892034	0.896616	0.867356	0.874966	0.871206	0.84995	0.884975	0.868752	0.835596	0.83053	0.86802	0.850468	0.860286	0.83733	0.894961	0.820105	0.857493	1	0.887572	0.0636037
1618	18	19391	0.077564	98.2296	7.45317	12.1147	2.69474	0.932082	0.91527	0.932984	0.900444	0.905678	0.880615	0.88162	0.878139	0.859497	0.890851	0.875148	0.839436	0.835981	0.872157	0.852767	0.863081	0.840055	0.896576	0.819942	0.861611	1	0.896996	0.0601368
1622	22	17727	0.070908	98.2166	7.45587	12.1101	2.6937	0.932843	0.916314	0.933717	0.902775	0.906442	0.881311	0.882439	0.878603	0.859875	0.891409	0.875331	0.838777	0.836718	0.872088	0.853359	0.862808	0.840808	0.896345	0.819682	0.861821	1	0.897774	0.0598819
1622	10	55464	0.221856	65.4318	8.01318	3.69592	1.30439	0.921381	0.882419	0.914701	0.891768	0.887044	0.869393	0.87244	0.911438	0.84398	0.873314	0.855077	0.849876	0.864714	0.842592	0.81698	0.875307	0.864092	0.843087	0.814555	0.826049	1	0.884636	0.0640379
1624	12	51879	0.207516	65.3743	8.21111	3.6946	1.34356	0.923042	0.883672	0.915823	0.892789	0.888442	0.870294	0.873051	0.912084	0.844976	0.873793	0.855105	0.849939	0.865119	0.843087	0.817363	0.875566	0.864068	0.844022	0.814549	0.826163	1	0.885606	0.0637071
1624	12	51879	0.207516	65.3743	8.21111	3.6946	1.34356	0.923042	0.883672	0.915823	0.892789	0.888442	0.870294	0.873051	0.912084	0.844976	0.873793	0.855105	0.849939	0.865119	0.843087	0.817363	0.875566	0.864068	0.844022	0.814549	0.826163	1	0.885606	0.0637071
1629	17	44315	0.17726	104.939	9.13149	14.8366	3.81351	0.924371	0.884904	0.917342	0.893648	0.889563	0.871499	0.873779	0.912073	0.845786	0.874253	0.855636	0.85075	0.864369	0.842909	0.818109	0.875155	0.864651	0.844342	0.814995	0.826436	1	0.886515	0.0633922
1630	18	15873	0.063492	99.7762	7.48964	12.6891	2.80222	0.938102	0.902822	0.929597	0.907768	0.904177	0.881875	0.884048	0.918698	0.853304	0.884773	0.860675	0.854312	0.869212	0.848737	0.825458	0.880174	0.864077	0.846721	0.815284	0.829805	1	0.897781	0.0585449
1634	22	14561	0.058244	99.7756	7.48057	12.6883	2.79692	0.939874	0.904505	0.930946	0.909278	0.90454	0.883112	0.886306	0.918515	0.854577	0.885585	0.861754	0.854921	0.869171	0.848843	0.826523	0.880159	0.864226	0.846817	0.814951	0.830781	1	0.898949	0.0578942
1634	10	53476	0.213904	66.3391	8.27993	3.85734	1.38511	0.911353	0.916935	0.920254	0.90262	0.884509	0.87356	0.861321	0.900432	0.861424	0.875673	0.889315	0.845295	0.853963	0.855851	0.839517	0.874935	0.837675	0.859423	0.818844	0.808624	1	0.889991	0.0601766
1636	12	50122	0.200488	66.2753	8.46773	3.85467	1.42365	0.912723	0.91808	0.921382	0.903845	0.885988	0.874257	0.862166	0.900872	0.862785	0.876023	0.889639	0.845367	0.853837	0.856251	0.839611	0.875554	0.837816	0.859902	0.819081	0.808627	1	0.890926	0.0598474
1636	12	50122	0.200488	66.2753	8.46773	3.85467	1.42365	0.912723	0.91808	0.921382	0.903845	0.885988	0.874257	0.862166	0.900872	0.862785	0.876023	0.889639	0.845367	0.853837	0.856251	0.839611	0.875554	0.837816	0.859902	0.819081	0.808627	1	0.890926	0.0598474
1641	17	42642	0.170568	104.07	9.32512	14.4913	3.82456	0.914251	0.919152	0.923491	0.905375	0.887775	0.875827	0.863996	0.90113	0.862589	0.876554	0.890061	0.845821	0.853314	0.856503	0.839079	0.875815	0.837555	0.860314	0.81945	0.809144	1	0.892066	0.0594387
1642	18	15772	0.063088	99.3504	7.64811	12.5386	2.83696	0.929717	0.930256	0.933014	0.916624	0.899505	0.887173	0.874873	0.907938	0.87015	0.882038	0.895543	0.850495	0.855852	0.857342	0.840952	0.878899	0.841808	0.86717	0.823833	0.811026	1	0.901755	0.055373
1646	22	14368	0.057472	99.339	7.65301	12.5345	2.83494	0.930366	0.931201	0.93409	0.918604	0.902318	0.889268	0.876601	0.908616	0.870789	0.883526	0.896854	0.851545	0.856243	0.857217	0.840653	0.879489	0.842045	0.867831	0.823949	0.810621	1	0.902956	0.0548148
1646	10	55381	0.221524	65.1206	8.06042	3.6469	1.29895	0.915964	0.916226	0.907884	0.884572	0.903532	0.866823	0.848612	0.88589	0.845525	0.889818	0.883155	0.827134	0.841471	0.84213	0.843195	0.857397	0.863076	0.83795	0.804084	0.861523	1	0.885832	0.0634019
1648	12	51773	0.207092	65.0458	8.24877	3.64245	1.33445	0.917225	0.917766	0.909509	0.885568	0.904709	0.868406	0.850173	0.887026	0.846522	0.890339	0.883366	0.826889	0.841684	0.842399	0.843268	0.857754	0.863713	0.838226	0.804628	0.861723	1	0.886936	0.0630106
1648	12	51773	0.207092	65.0458	8.24877	3.64245	1.33445	0.917225	0.917766	0.909509	0.885568	0.904709	0.868406	0.850173	0.887026	0.846522	0.890339	0.883366	0.826889	0.841684	0.842399	0.843268	0.857754	0.863713	0.838226	0.804628	0.861723	1	0.886936	0.0630106
1653	17	44182	0.176728	103.267	9.09147	14.1486	3.67383	0.918598	0.919085	0.910688	0.886243	0.905244	0.869144	0.851025	0.887341	0.847359	0.890385	0.883131	0.827543	0.841383	0.842368	0.843964	0.858211	0.863926	0.838147	0.804027	0.861912	1	0.887715	0.0625349
1654	18	20780	0.08312	97.4378	7.71173	11.8428	2.74805	0.931256	0.930823	0.919514	0.894658	0.91398	0.880125	0.859817	0.89461	0.856256	0.896583	0.886814	0.830053	0.843672	0.844081	0.845789	0.860828	0.865375	0.838402	0.806352	0.863859	1	0.896202	0.0586339
1658	22	19099	0.076396	97.4197	7.71134	11.8363	2.74825	0.932562	0.932195	0.920389	0.896277	0.914341	0.881067	0.861223	0.895073	0.858003	0.896618	0.887795	0.829546	0.843133	0.844442	0.845908	0.860935	0.865909	0.838107	0.806325	0.864286	1	0.897116	0.0581795
1658	10	54228	0.216912	62.352	7.87155	3.20863	1.16396	0.907658	0.90929	0.91745	0.89853	0.864332	0.84922	0.865568	0.882192	0.852963	0.893533	0.886138	0.840037	0.848316	0.839668	0.851525	0.864258	0.849469	0.842388	0.820969	0.84673	1	0.883742	0.0617645
1660	12	50646	0.202584	62.2794	8.03381	3.20406	1.19316	0.909677	0.910496	0.918779	0.899637	0.865014	0.850383	0.866534	0.88388	0.853848	0.894641	0.886289	0.840274	0.848201	0.839987	0.851864	0.864432	0.849346	0.842505	0.820884	0.847026	1	0.884825	0.0614117
1660	12	50646	0.202584	62.2794	8.03381	3.20406	1.19316	0.909677	0.910496	0.918779	0.899637	0.865014	0.850383	0.866534	0.88388	0.853848	0.894641	0.886289	0.840274	0.848201	0.839987	0.851864	0.864432	0.849346	0.842505	0.820884	0.847026	1	0.884825	0.0614117
1665	17	43184	0.172736	101.553	8.91292	13.4568	3.48248	0.911009	0.912398	0.919912	0.900461	0.866409	0.852295	0.86737	0.884448	0.854599	0.894834	0.885779	0.841041	0.848601	0.839802	0.852978	0.864093	0.848706	0.842928	0.819401	0.846587	1	0.885827	0.0612298
1666	18	20690	0.08276	97.4793	7.49053	11.8454	2.66464	0.923296	0.92274	0.92883	0.911358	0.88028	0.860174	0.872861	0.89159	0.865346	0.900266	0.887724	0.846254	0.852223	0.842194	0.854398	0.865442	0.848792	0.84594	0.821097	0.848719	1	0.894421	0.0586319
1670	22	18812	0.075248	97.471	7.51257	11.8436	2.67382	0.92441	0.923985	0.93031	0.912715	0.881459	0.860382	0.873831	0.892303	0.866202	0.900728	0.888077	0.847385	0.854056	0.844222	0.85387	0.865378	0.848926	0.846135	0.821523	0.848341	1	0.895413	0.0582715
1670	10	54611	0.218444	64.9795	8.08561	3.62492	1.29556	0.91661	0.87367	0.925336	0.899022	0.909725	0.85394	0.853116	0.894115	0.870832	0.882927	0.848254	0.849655	0.829604	0.841836	0.851596	0.881187	0.840801	0.844226	0.837615	0.834163	1	0.884546	0.0628711
1672	12	51090	0.20436	64.893	8.2585	3.61806	1.32825	0.918135	0.875367	0.926179	0.899912	0.910286	0.854766	0.853406	0.894373	0.871677	0.883793	0.848972	0.850186	0.830896	0.84222	0.852329	0.881396	0.840644	0.844177	0.837454	0.834224	1	0.885452	0.0625072
1672	12	51090	0.20436	64.893	8.2585	3.61806	1.32825	0.918135	0.875367	0.926179	0.899912	0.910286	0.854766	0.853406	0.894373	0.871677	0.883793	0.848972	0.850186	0.830896	0.84222	0.852329	0.881396	0.840644	0.844177	0.837454	0.834224	1	0.885452	0.0625072
1677	17	43496	0.173984	104.72	9.16482	14.7477	3.80304	0.919383	0.876943	0.927097	0.901025	0.911521	0.855975	0.855136	0.895232	0.872425	0.885346	0.849515	0.851055	0.831007	0.842296	0.852642	0.881863	0.841399	0.844698	0.837606	0.834042	1	0.886535	0.0623505
1678	18	13732	0.054928	100.788	7.42691	13.0694	2.83155	0.932348	0.89255	0.937045	0.912686	0.923682	0.867536	0.868664	0.90158	0.87977	0.894007	0.857158	0.85592	0.842266	0.844378	0.857887	0.881845	0.841975	0.847619	0.840482	0.83604	1	0.897023	0.0589764
1682	22	12583	0.050332	100.795	7.40363	13.071	2.8242	0.933084	0.894421	0.938012	0.912779	0.92466	0.86899	0.870659	0.901136	0.881189	0.894024	0.857149	0.857029	0.842049	0.845426	0.857586	0.882421	0.841492	0.84789	0.841294	0.837122	1	0.897884	0.0586142
1682	10	56653	0.226612	68.6735	8.37481	4.26863	1.49964	0.91921	0.899043	0.929871	0.902476	0.880615	0.872937	0.866936	0.898602	0.822825	0.897013	0.867615	0.851605	0.852673	0.848605	0.852753	0.863388	0.831553	0.864862	0.816064	0.839276	1	0.888466	0.0619618
1684	12	52864	0.211456	68.6126	8.55825	4.26593	1.54026	0.920381	0.90067	0.930671	0.903602	0.881337	0.873818	0.86732	0.899412	0.823689	0.897321	0.867906	0.851704	0.852849	0.849094	0.853341	0.863953	0.831795	0.864851	0.816274	0.839447	1	0.88932	0.0616378
1684	12	52864	0.211456	68.6126	8.55825	4.26593	1.54026	0.920381	0.90067	0.930671	0.903602	0.881337	0.873818	0.86732	0.899412	0.823689	0.897321	0.867906	0.851704	0.852849	0.849094	0.853341	0.863953	0.831795	0.864851	0.816274	0.839447	1	0.88932	0.0616378
1689	17	44989	0.179956	106.443	9.47256	15.4961	4.05861	0.92267	0.902032	0.931717	0.904743	0.882582	0.875036	0.867934	0.899842	0.825846	0.897786	0.868512	0.852008	0.853142	0.849741	0.853342	0.8651	0.832726	0.865278	0.816777	0.839794	1	0.890496	0.0612589
1690	18	15264	0.061056	99.6399	7.77362	12.654	2.90267	0.937074	0.917682	0.943232	0.918272	0.896456	0.887972	0.876081	0.90376	0.837395	0.902974	0.874345	0.855248	0.853741	0.851153	0.858065	0.872707	0.833759	0.866844	0.819608	0.842997	1	0.901118	0.0564009
1694	22	13942	0.055768	99.6123	7.79057	12.6446	2.90835	0.937921	0.919344	0.944233	0.919058	0.8965	0.88861	0.878999	0.905035	0.838079	0.903852	0.874516	0.856549	0.854074	0.851958	0.857266	0.872328	0.833704	0.867128	0.820004	0.843494	1	0.902042	0.0557228
1694	10	56843	0.227372	63.4779	7.94307	3.38218	1.21828	0.914906	0.894481	0.935902	0.89113	0.872465	0.869148	0.879897	0.906004	0.837438	0.873951	0.858276	0.841423	0.841731	0.839725	0.840798	0.875051	0.845786	0.827745	0.834606	0.829961	1	0.885648	0.0620479
1696	12	53032	0.212128	63.4331	8.14008	3.38304	1.25567	0.916315	0.89594	0.937151	0.892508	0.873727	0.870173	0.880619	0.906556	0.837787	0.874632	0.858708	0.842246	0.842105	0.840483	0.841275	0.875377	0.845556	0.828028	0.83493	0.830461	1	0.886671	0.0617236
1696	12	53032	0.212128	63.4331	8.14008	3.38304	1.25567	0.916315	0.89594	0.937151	0.892508	0.873727	0.870173	0.880619	0.906556	0.837787	0.874632	0.858708	0.842246	0.842105	0.840483	0.841275	0.875377	0.845556	0.828028	0.83493	0.830461	1	0.886671	0.0617236
1701	17	45190	0.18076	101.746	9.01761	13.5395	3.53636	0.917338	0.896448	0.938471	0.893461	0.87474	0.870845	0.881191	0.907645	0.837951	0.875537	0.859316	0.843317	0.842532	0.841027	0.84075	0.875548	0.846061	0.827639	0.835273	0.831379	1	0.887456	0.0615164
1702	18	19758	0.079032	98.3756	7.52048	12.1715	2.72466	0.931218	0.908974	0.946528	0.905912	0.888298	0.879289	0.889589	0.913149	0.845455	0.883364	0.866434	0.847429	0.846948	0.844898	0.844544	0.876885	0.847733	0.832144	0.836142	0.834194	1	0.896928	0.0578289
1706	22	18001	0.072004	98.3743	7.51001	12.1704	2.71861	0.932393	0.910949	0.947392	0.907366	0.888478	0.879479	0.890089	0.914283	0.84612	0.88409	0.86723	0.847286	0.84787	0.845536	0.845009	0.877007	0.848175	0.832565	0.83562	0.833759	1	0.897821	0.0577057
1706	10	54170	0.21668	65.8503	8.17252	3.7712	1.3474	0.918608	0.905594	0.910282	0.895025	0.894591	0.837964	0.840779	0.884152	0.852446	0.873417	0.869688	0.842182	0.847609	0.85324	0.866725	0.881337	0.836967	0.843068	0.782509	0.835638	1	0.882959	0.0627884
1708	12	50577	0.202308	65.7798	8.3496	3.76694	1.38175	0.920221	0.906845	0.911135	0.896089	0.895496	0.839018	0.841638	0.884562	0.853333	0.874261	0.870603	0.842132	0.847698	0.853323	0.866629	0.881636	0.837278	0.843763	0.782816	0.835666	1	0.883886	0.062556
1708	12	50577	0.202308	65.7798	8.3496	3.76694	1.38175	0.920221	0.906845	0.911135	0.896089	0.895496	0.839018	0.841638	0.884562	0.853333	0.874261	0.870603	0.842132	0.847698	0.853323	0.866629	0.881636	0.837278	0.843763	0.782816	0.835666	1	0.883886	0.062556
1713	17	43119	0.172476	103.201	9.19404	14.129	3.70452	0.922192	0.908265	0.913136	0.89791	0.896275	0.839073	0.843607	0.885457	0.854032	0.874243	0.871263	0.843329	0.847445	0.853672	0.867692	0.882326	0.837601	0.844604	0.783784	0.835467	1	0.885109	0.0620829
1714	18	16237	0.064948	99.2846	7.54772	12.5086	2.80017	0.936749	0.926279	0.927357	0.906972	0.905093	0.850619	0.855515	0.890343	0.862444	0.879719	0.87316	0.852621	0.850588	0.857086	0.868479	0.885385	0.842212	0.850065	0.789247	0.834883	1	0.895661	0.0579874
1718	22	14889	0.059556	99.2886	7.53245	12.5092	2.79524	0.93878	0.927967	0.928404	0.907247	0.906172	0.851837	0.857076	0.890255	0.863154	0.880314	0.873598	0.85224	0.852139	0.85899	0.86846	0.885184	0.842233	0.849285	0.78924	0.835012	1	0.896695	0.0574073
1718	10	54168	0.216672	65.2584	8.02032	3.66775	1.2965	0.925057	0.900956	0.910076	0.904584	0.890461	0.845924	0.865862	0.897596	0.832226	0.882394	0.844908	0.844235	0.846044	0.852293	0.818491	0.87524	0.860877	0.845915	0.823411	0.857527	1	0.885211	0.062179
1720	12	50535	0.20214	65.197	8.2026	3.66515	1.33133	0.926595	0.901969	0.911636	0.90565	0.891768	0.847383	0.866696	0.898239	0.833274	0.882863	0.845256	0.845008	0.846196	0.852825	0.81872	0.875463	0.861185	0.84576	0.823202	0.857742	1	0.886244	0.061937
1720	12	50535	0.20214	65.197	8.2026	3.66515	1.33133	0.926595	0.901969	0.911636	0.90565	0.891768	0.847383	0.866696	0.898239	0.833274	0.882863	0.845256	0.845008	0.846196	0.852825	0.81872	0.875463	0.861185	0.84576	0.823202	0.857742	1	0.886244	0.061937
1725	17	43129	0.172516	101.952	9.0189	13.6201	3.54603	0.927833	0.903418	0.91333	0.906154	0.892485	0.84835	0.86705	0.898583	0.83365	0.88335	0.846032	0.845545	0.846948	0.854054	0.818741	0.876209	0.862262	0.846136	0.824387	0.857265	1	0.88716	0.0616172
1726	18	20298	0.081192	97.4254	7.65944	11.8354	2.72666	0.937358	0.918514	0.925781	0.915484	0.901517	0.858311	0.875012	0.902577	0.840649	0.888437	0.851488	0.849271	0.850798	0.85873	0.822076	0.879077	0.859937	0.845773	0.826584	0.858311	1	0.895858	0.0582692
1730	22	18512	0.074048	97.4336	7.67966	11.8394	2.73244	0.938526	0.919836	0.926561	0.915865	0.902604	0.859551	0.875459	0.90309	0.841913	0.888397	0.851016	0.849908	0.850556	0.860037	0.822007	0.881023	0.859551	0.845263	0.825897	0.858335	1	0.896632	0.0580097
1730	10	54613	0.218452	62.1773	7.78178	3.17939	1.14357	0.91502	0.897964	0.92922	0.889834	0.893029	0.875799	0.848076	0.905023	0.858633	0.879086	0.866058	0.840752	0.836724	0.849496	0.858495	0.868346	0.84348	0.835067	0.805834	0.841741	1	0.886958	0.0631312
1732	12	51108	0.204432	62.1045	7.94521	3.1748	1.17267	0.916921	0.899556	0.93006	0.891387	0.893999	0.876986	0.848722	0.905846	0.859318	0.879823	0.866577	0.840808	0.83708	0.850023	0.858222	0.868719	0.843077	0.834967	0.806165	0.842236	1	0.888013	0.0626774
1732	12	51108	0.204432	62.1045	7.94521	3.1748	1.17267	0.916921	0.899556	0.93006	0.891387	0.893999	0.876986	0.848722	0.905846	0.859318	0.879823	0.866577	0.840808	0.83708	0.850023	0.858222	0.868719	0.843077	0.834967	0.806165	0.842236	1	0.888013	0.0626774
1737	17	43620	0.17448	97.8164	8.75787	12.0424	3.17997	0.919418	0.900837	0.931052	0.892847	0.8953	0.87782	0.849702	0.906339	0.860752	0.880342	0.866999	0.841472	0.837804	0.849553	0.858173	0.869051	0.843535	0.835144	0.806075	0.842137	1	0.889165	0.0622609
1738	18	27420	0.10968	94.0041	7.67533	10.6517	2.54317	0.930124	0.910394	0.938549	0.901021	0.901513	0.882987	0.8564	0.909701	0.867998	0.884774	0.869712	0.843381	0.840609	0.850109	0.859008	0.87046	0.84546	0.836032	0.808534	0.844493	1	0.895774	0.0591201
1742	22	25011	0.100044	93.9853	7.66716	10.6449	2.53852	0.93175	0.912259	0.939786	0.901823	0.902603	0.884591	0.857763	0.91014	0.869218	0.885071	0.870377	0.843229	0.84077	0.850526	0.859002	0.870757	0.845888	0.836512	0.808384	0.844808	1	0.896872	0.0585969
1742	10	53236	0.212944	59.7378	7.5438	2.82339	1.02487	0.919434	0.899917	0.92367	0.88288	0.882007	0.865213	0.868735	0.904942	0.828312	0.882486	0.865298	0.863758	0.85121	0.864471	0.853886	0.862631	0.817839	0.834398	0.815557	0.826227	1	0.885727	0.061827
1744	12	49808	0.199232	59.6733	7.70092	2.8201	1.05053	0.920585	0.901532	0.924892	0.883985	0.882981	0.866266	0.870121	0.905286	0.829023	0.882991	0.865524	0.864449	0.85152	0.864841	0.854341	0.863024	0.81771	0.834414	0.816546	0.825791	1	0.886698	0.0614407
1744	12	49808	0.199232	59.6733	7.70092	2.8201	1.05053	0.920585	0.901532	0.924892	0.883985	0.882981	0.866266	0.870121	0.905286	0.829023	0.882991	0.865524	0.864449	0.85152	0.864841	0.854341	0.863024	0.81771	0.834414	0.816546	0.825791	1	0.886698	0.0614407
1749	17	42394	0.169576	97.8366	8.54076	12.0358	3.09315	0.922253	0.903182	0.925721	0.884512	0.883993	0.867021	0.870937	0.905258	0.830047	0.883061	0.866443	0.86471	0.851217	0.866538	0.854755	0.863813	0.818099	0.833974	0.814844	0.826072	1	0.88759	0.0611556
1750	18	24617	0.098468	95.3822	7.4788	11.1079	2.53942	0.931897	0.91319	0.933643	0.894788	0.889792	0.873218	0.87795	0.910428	0.836658	0.8864	0.871004	0.867592	0.855811	0.871207	0.85705	0.864301	0.817768	0.836231	0.817159	0.828249	1	0.894635	0.0578595
1754	22	22489	0.089956	95.3647	7.46252	11.101	2.5316	0.932411	0.915692	0.93419	0.896238	0.889902	0.873761	0.879119	0.911134	0.838321	0.885878	0.871826	0.867869	0.857464	0.872538	0.857175	0.864712	0.817222	0.835675	0.817244	0.828716	1	0.895529	0.0576304
1754	10	50423	0.201692	64.2169	8.00363	3.49992	1.25495	0.90311	0.900274	0.912877	0.894413	0.890754	0.873322	0.883436	0.903953	0.850406	0.885875	0.861502	0.856454	0.836176	0.821986	0.837525	0.878924	0.838546	0.84871	0.827023	0.807687	1	0.885253	0.0632584
1756	12	47097	0.188388	64.1593	8.17219	3.49759	1.28741	0.905228	0.901618	0.91405	0.895736	0.891649	0.874313	0.883899	0.904644	0.850893	0.886713	0.861923	0.856636	0.836561	0.822091	0.838344	0.879143	0.839013	0.84929	0.82725	0.807461	1	0.886302	0.0628431
1756	12	47097	0.188388	64.1593	8.17219	3.49759	1.28741	0.905228	0.901618	0.91405	0.895736	0.891649	0.874313	0.883899	0.904644	0.850893	0.886713	0.861923	0.856636	0.836561	0.822091	0.838344	0.879143	0.839013	0.84929	0.82725	0.807461	1	0.886302	0.0628431
1761	17	40283	0.161132	100.605	9.02081	13.0979	3.45823	0.906636	0.902974	0.915336	0.896743	0.891865	0.875531	0.884318	0.905531	0.851488	0.886664	0.862883	0.857111	0.83714	0.823387	0.838418	0.879565	0.838915	0.849937	0.827806	0.806891	1	0.887211	0.0624381
1762	18	20332	0.081328	96.8563	7.69026	11.6341	2.70291	0.919732	0.913978	0.924848	0.906379	0.897133	0.883042	0.887788	0.912257	0.854097	0.89337	0.868459	0.860958	0.838825	0.827612	0.842539	0.881394	0.839096	0.854343	0.827513	0.807028	1	0.894891	0.0590571
1766	22	18469	0.073876	96.8627	7.69019	11.6364	2.7024	0.920543	0.915318	0.925605	0.908008	0.896935	0.884672	0.888787	0.912448	0.855027	0.894174	0.868509	0.86166	0.840165	0.827034	0.84344	0.881369	0.839894	0.854405	0.828036	0.807488	1	0.89573	0.0586657
1766	10	55118	0.220472	61.9987	7.71647	3.15072	1.129	0.924798	0.910383	0.934214	0.910156	0.898627	0.85991	0.888766	0.894463	0.833104	0.888875	0.851945	0.817165	0.86362	0.857515	0.869779	0.888748	0.842692	0.824585	0.794622	0.81946	1	0.892659	0.0597688
1768	12	51626	0.206504	61.9349	7.8753	3.14725	1.15636	0.926239	0.911837	0.935091	0.91082	0.899411	0.860758	0.889871	0.89544	0.833262	0.889184	0.852526	0.817447	0.864012	0.857213	0.869794	0.889193	0.842976	0.824914	0.7952	0.819461	1	0.893518	0.0595592
1768	12	51626	0.206504	61.9349	7.8753	3.14725	1.15636	0.926239	0.911837	0.935091	0.91082	0.899411	0.860758	0.889871	0.89544	0.833262	0.889184	0.852526	0.817447	0.864012	0.857213	0.869794	0.889193	0.842976	0.824914	0.7952	0.819461	1	0.893518	0.0595592
1773	17	44135	0.17654	98.5034	8.70976	12.2895	3.19678	0.927756	0.912983	0.935459	0.9127	0.900906	0.86181	0.891254	0.896261	0.833771	0.889929	0.852203	0.817809	0.865243	0.857437	0.870273	0.89011	0.842767	0.825649	0.796024	0.819826	1	0.894543	0.0593026
1774	18	23738	0.094952	96.3151	7.49599	11.4329	2.60568	0.938348	0.922487	0.943087	0.922003	0.907722	0.871535	0.897022	0.902646	0.842678	0.894389	0.855611	0.821362	0.867912	0.860477	0.871851	0.894726	0.843605	0.827702	0.799625	0.820562	1	0.901964	0.0565338
1778	22	21695	0.08678	96.3076	7.50306	11.4307	2.60793	0.938557	0.923231	0.943259	0.922425	0.90802	0.87315	0.898318	0.903641	0.844457	0.894768	0.855865	0.822378	0.867596	0.860682	0.873081	0.894976	0.844296	0.828924	0.799493	0.820811	1	0.902588	0.056384
1778	10	53950	0.2158	63.5671	7.86027	3.39283	1.20642	0.937572	0.926766	0.914272	0.906154	0.871928	0.881909	0.864106	0.912419	0.829666	0.883253	0.85861	0.866098	0.839444	0.858499	0.875978	0.890139	0.844319	0.848248	0.822984	0.832549	1	0.894366	0.0590447
1780	12	50544	0.202176	63.4981	8.034	3.38892	1.23803	0.938578	0.928043	0.915242	0.906804	0.873427	0.882983	0.865167	0.912927	0.830672	0.884042	0.859251	0.86673	0.839704	0.85848	0.876029	0.890838	0.844324	0.848726	0.822838	0.832463	1	0.89526	0.0587294
1780	12	50544	0.202176	63.4981	8.034	3.38892	1.23803	0.938578	0.928043	0.915242	0.906804	0.873427	0.882983	0.865167	0.912927	0.830672	0.884042	0.859251	0.86673	0.839704	0.85848	0.876029	0.890838	0.844324	0.848726	0.822838	0.832463	1	0.89526	0.0587294
1785	17	43136	0.172544	103.654	8.91663	14.2928	3.61972	0.939273	0.929305	0.916056	0.908174	0.874954	0.884215	0.86582	0.913645	0.830559	0.884366	0.860256	0.86699	0.838824	0.858425	0.876124	0.891367	0.845871	0.849627	0.823048	0.83166	1	0.896082	0.0583833
1786	18	18722	0.074888	98.3235	7.56466	12.1551	2.74389	0.948323	0.938869	0.925569	0.918305	0.885375	0.894269	0.874639	0.918839	0.83709	0.890022	0.8658	0.874773	0.842031	0.863797	0.880729	0.894536	0.850871	0.852233	0.826541	0.83028	1	0.904266	0.0557337
1790	22	17194	0.068776	98.2976	7.55191	12.1449	2.73777	0.949023	0.940124	0.926341	0.9191	0.88717	0.894818	0.875509	0.920059	0.837298	0.89159	0.866814	0.8758	0.841805	0.864197	0.880569	0.894963	0.852245	0.852449	0.827963	0.830871	1	0.905159	0.0552753
1790	10	52810	0.21124	65.5064	8.16393	3.71425	1.33666	0.91513	0.892236	0.903977	0.907574	0.89537	0.860178	0.869191	0.90391	0.834028	0.865433	0.85213	0.834946	0.834624	0.84218	0.84163	0.876747	0.84929	0.858303	0.817752	0.83807	1	0.883305	0.0613354
1792	12	49334	0.197336	65.4447	8.34829	3.71178	1.37193	0.916407	0.893917	0.905065	0.908288	0.895832	0.861333	0.869411	0.904538	0.834891	0.866552	0.853134	0.835833	0.834668	0.842249	0.841843	0.877417	0.84986	0.857867	0.818279	0.838164	1	0.884215	0.0610225
1792	12	49334	0.197336	65.4447	8.34829	3.71178	1.37193	0.916407	0.893917	0.905065	0.908288	0.895832	0.861333	0.869411	0.904538	0.834891	0.866552	0.853134	0.835833	0.834668	0.842249	0.841843	0.877417	0.84986	0.857867	0.818279	0.838164	1	0.884215	0.0610225
1797	17	42130	0.16852	104.33	9.22225	14.5908	3.80572	0.917422	0.894885	0.907334	0.908925	0.896665	0.862461	0.870057	0.905222	0.836174	0.868099	0.853738	0.836257	0.834144	0.842274	0.841977	0.877451	0.84943	0.858094	0.81906	0.837527	1	0.885148	0.0607116
1798	18	16510	0.06604	98.7505	7.57157	12.3121	2.77597	0.93086	0.912114	0.919261	0.917717	0.905572	0.874621	0.875136	0.909509	0.841944	0.873773	0.858571	0.841611	0.835433	0.846305	0.844882	0.877347	0.853422	0.855754	0.825591	0.837129	1	0.894522	0.057785
1802	22	15074	0.060296	98.7147	7.56232	12.2984	2.76971	0.931737	0.913361	0.919862	0.918071	0.905864	0.876741	0.875149	0.91011	0.84251	0.874154	0.858432	0.842643	0.835644	0.847751	0.845263	0.876343	0.853058	0.856375	0.825826	0.836639	1	0.895199	0.0577424
1802	10	53472	0.213888	64.6779	8.08005	3.57635	1.28767	0.911758	0.882817	0.917181	0.88853	0.873822	0.858468	0.871269	0.895319	0.845349	0.881246	0.878507	0.844171	0.830033	0.853409	0.830902	0.855597	0.824104	0.819775	0.821982	0.852558	1	0.880323	0.0643177
1804	12	49868	0.199472	64.6123	8.24129	3.57243	1.31857	0.913321	0.884285	0.918324	0.889037	0.87508	0.859369	0.871962	0.895745	0.846194	0.882079	0.87864	0.844369	0.830282	0.853233	0.831184	0.855539	0.824868	0.820326	0.822642	0.851969	1	0.881239	0.0640822
1804	12	49868	0.199472	64.6123	8.24129	3.57243	1.31857	0.913321	0.884285	0.918324	0.889037	0.87508	0.859369	0.871962	0.895745	0.846194	0.882079	0.87864	0.844369	0.830282	0.853233	0.831184	0.855539	0.824868	0.820326	0.822642	0.851969	1	0.881239	0.0640822
1809	17	42465	0.16986	102.825	9.10965	13.9724	3.64685	0.914235	0.886459	0.919522	0.89031	0.876698	0.861062	0.872801	0.895879	0.846697	0.882951	0.878759	0.844554	0.830331	0.853997	0.831108	0.855764	0.82628	0.820794	0.822889	0.852537	1	0.882315	0.0635862
1810	18	17056	0.068224	98.9929	7.54508	12.4002	2.78466	0.92894	0.901882	0.93023	0.902996	0.886345	0.872479	0.881537	0.900944	0.855417	0.889335	0.88183	0.85058	0.835278	0.857645	0.834574	0.857616	0.831672	0.823083	0.827304	0.854157	1	0.892452	0.0602138
1814	22	15591	0.062364	98.9503	7.5422	12.3843	2.77929	0.931146	0.903823	0.931307	0.904817	0.88875	0.873773	0.882272	0.901738	0.856456	0.891155	0.882817	0.850394	0.836412	0.857129	0.83436	0.858444	0.830864	0.823103	0.826567	0.853986	1	0.893824	0.0596096
1814	10	55437	0.221748	65.5956	8.0425	3.72388	1.31373	0.931364	0.903025	0.927603	0.899471	0.890993	0.899372	0.882344	0.90978	0.834443	0.898876	0.876211	0.857099	0.842028	0.846348	0.848134	0.840729	0.820255	0.844815	0.8158	0.824648	1	0.894155	0.0616458
1816	12	52002	0.208008	65.5507	8.22711	3.72409	1.35105	0.932493	0.904427	0.928926	0.900706	0.892091	0.89984	0.883408	0.910052	0.834929	0.899465	0.876937	0.857621	0.84217	0.847227	0.848573	0.840785	0.82042	0.844669	0.815911	0.825026	1	0.895072	0.0612487
1816	12	52002	0.208008	65.5507	8.22711	3.72409	1.35105	0.932493	0.904427	0.928926	0.900706	0.892091	0.89984	0.883408	0.910052	0.834929	0.899465	0.876937	0.857621	0.84217	0.847227	0.848573	0.840785	0.82042	0.844669	0.815911	0.825026	1	0.895072	0.0612487
1821	17	44408	0.177632	104.78	9.12563	14.7696	3.78979	0.933345	0.90558	0.930148	0.901043	0.893172	0.900209	0.884086	0.910692	0.835232	0.900412	0.877939	0.85783	0.842393	0.847618	0.849104	0.841008	0.820325	0.845028	0.815563	0.825527	1	0.89581	0.0610294
1822	18	15523	0.062092	100.042	7.49849	12.7899	2.82363	0.946338	0.919829	0.942054	0.914707	0.904432	0.908748	0.894125	0.915867	0.84626	0.907492	0.881692	0.865393	0.847259	0.851575	0.853153	0.844682	0.818463	0.845713	0.813245	0.827901	1	0.905846	0.0564127
1826	22	14206	0.056824	100.054	7.49571	12.7942	2.8232	0.947065	0.921442	0.943299	0.915916	0.905709	0.910108	0.894587	0.91581	0.847353	0.907821	0.881494	0.863966	0.848022	0.852492	0.852175	0.845312	0.818703	0.844889	0.813072	0.827045	1	0.906654	0.0560671
1826	10	56049	0.224196	66.6106	8.22981	3.90127	1.3875	0.92883	0.911149	0.927296	0.902353	0.886742	0.881621	0.875145	0.910016	0.829908	0.890667	0.844957	0.882585	0.858838	0.846938	0.864654	0.86097	0.844145	0.826018	0.828721	0.812022	1	0.893391	0.059483
1828	12	52492	0.209968	66.545	8.42964	3.89872	1.42872	0.930161	0.912539	0.928322	0.903347	0.88743	0.882611	0.876324	0.910539	0.83106	0.89146	0.845234	0.882944	0.859379	0.84671	0.865199	0.861274	0.84389	0.82625	0.828698	0.811495	1	0.894304	0.059171
1828	12	52492	0.209968	66.545	8.42964	3.89872	1.42872	0.930161	0.912539	0.928322	0.903347	0.88743	0.882611	0.876324	0.910539	0.83106	0.89146	0.845234	0.882944	0.859379	0.84671	0.865199	0.861274	0.84389	0.82625	0.828698	0.811495	1	0.894304	0.059171
1833	17	44725	0.1789	104.486	9.28686	14.6599	3.84097	0.931347	0.913583	0.929581	0.903924	0.888575	0.88341	0.877775	0.910866	0.831224	0.89223	0.846205	0.883477	0.859989	0.84635	0.866126	0.86161	0.843611	0.827144	0.829581	0.811179	1	0.895176	0.058977
1834	18	15778	0.063112	99.9927	7.4874	12.7706	2.81718	0.943117	0.926417	0.939473	0.912441	0.90097	0.889561	0.887248	0.918874	0.839302	0.896153	0.852484	0.886297	0.864463	0.851058	0.869375	0.866143	0.842312	0.827608	0.83084	0.813253	1	0.903933	0.0553509
1838	22	14437	0.057748	99.9588	7.4795	12.7573	2.8119	0.944414	0.926681	0.940258	0.913555	0.901919	0.890386	0.887477	0.919997	0.839648	0.896273	0.854159	0.886334	0.864307	0.850939	0.869363	0.867251	0.842592	0.827873	0.831163	0.813292	1	0.904647	0.0549951
1838	10	57156	0.228624	65.8978	8.06886	3.7751	1.33372	0.921181	0.919405	0.927304	0.898777	0.873373	0.872699	0.872087	0.909791	0.824279	0.875954	0.850033	0.868911	0.849307	0.857478	0.857784	0.850584	0.8532	0.854722	0.814989	0.839676	1	0.890317	0.0583177
1840	12	53557	0.214228	65.829	8.25317	3.77132	1.37052	0.922167	0.920617	0.927722	0.899696	0.874498	0.873229	0.872827	0.91017	0.825784	0.876505	0.850038	0.869858	0.849702	0.857946	0.858095	0.851084	0.853446	0.854949	0.815524	0.838938	1	0.891089	0.0580271
1840	12	53557	0.214228	65.829	8.25317	3.77132	1.37052	0.922167	0.920617	0.927722	0.899696	0.874498	0.873229	0.872827	0.91017	0.825784	0.876505	0.850038	0.869858	0.849702	0.857946	0.858095	0.851084	0.853446	0.854949	0.815524	0.838938	1	0.891089	0.0580271
1845	17	45677	0.182708	103.686	9.10532	14.3194	3.71229	0.923408	0.921689	0.929374	0.900782	0.876043	0.874477	0.872803	0.910962	0.8257	0.877553	0.850373	0.870734	0.8501	0.857861	0.858714	0.851534	0.853789	0.855529	0.815837	0.838715	1	0.892047	0.0577429
1846	18	17943	0.071772	98.8816	7.51184	12.3571	2.76036	0.935685	0.933846	0.941175	0.910021	0.886502	0.882628	0.879786	0.917405	0.833361	0.884885	0.853592	0.874937	0.854651	0.857855	0.86145	0.854707	0.854094	0.858329	0.819428	0.837346	1	0.900787	0.0542367
1850	22	16396	0.065584	98.8673	7.51957	12.3522	2.76088	0.936631	0.934801	0.941663	0.910496	0.887869	0.882563	0.880886	0.918242	0.834258	0.884911	0.853745	0.874421	0.8553	0.857099	0.861064	0.855788	0.854294	0.858594	0.820475	0.837338	1	0.901414	0.0540264
1850	10	55313	0.221252	64.492	8.0036	3.54351	1.26421	0.911693	0.917696	0.92961	0.90053	0.872191	0.850496	0.885172	0.885696	0.842487	0.881393	0.869353	0.873212	0.838157	0.871097	0.847685	0.864128	0.855902	0.818686	0.832472	0.826804	1	0.888529	0.0606828
1852	12	51722	0.206888	64.4497	8.1935	3.54444	1.30119	0.91288	0.918884	0.93001	0.90158	0.873062	0.851272	0.885871	0.886277	0.843249	0.881781	0.869852	0.873671	0.838589	0.871467	0.848575	0.864584	0.856096	0.81882	0.833243	0.827337	1	0.889324	0.0604516
1852	12	51722	0.206888	64.4497	8.1935	3.54444	1.30119	0.91288	0.918884	0.93001	0.90158	0.873062	0.851272	0.885871	0.886277	0.843249	0.881781	0.869852	0.873671	0.838589	0.871467	0.848575	0.864584	0.856096	0.81882	0.833243	0.827337	1	0.889324	0.0604516
1857	17	44159	0.176636	103.32	9.05592	14.1674	3.65518	0.914151	0.920175	0.930909	0.902376	0.873831	0.852873	0.886728	0.886852	0.843565	0.882368	0.870208	0.873933	0.838776	0.87194	0.849045	0.864376	0.85576	0.818995	0.833171	0.827329	1	0.89017	0.0601787
1858	18	20361	0.081444	97.6334	7.6783	11.9111	2.74224	0.929399	0.932125	0.938903	0.913462	0.884485	0.859609	0.890845	0.891901	0.848018	0.889175	0.875104	0.879672	0.842935	0.871863	0.852021	0.866313	0.857276	0.822504	0.835593	0.831516	1	0.898725	0.0561612
1862	22	18574	0.074296	97.6319	7.69039	11.9112	2.74653	0.930656	0.932998	0.939862	0.914235	0.884516	0.860881	0.891919	0.893292	0.850005	0.8899	0.876009	0.880882	0.843222	0.872214	0.852697	0.866857	0.857731	0.823651	0.835684	0.831862	1	0.899658	0.055803
1862	10	55918	0.223672	63.2703	7.99073	3.35205	1.2189	0.918729	0.891788	0.92996	0.902688	0.90394	0.881112	0.875291	0.916807	0.843753	0.873341	0.866966	0.844817	0.832138	0.843512	0.83668	0.861485	0.842171	0.82105	0.866921	0.839014	1	0.890412	0.061796
1864	12	52311	0.209244	63.2111	8.17161	3.35008	1.2513	0.920457	0.893483	0.93076	0.903433	0.904676	0.882377	0.876489	0.91714	0.844325	0.873984	0.867456	0.8453	0.832693	0.843742	0.837348	0.861712	0.84249	0.820927	0.866873	0.838753	1	0.891384	0.0614503
1864	12	52311	0.209244	63.2111	8.17161	3.35008	1.2513	0.920457	0.893483	0.93076	0.903433	0.904676	0.882377	0.876489	0.91714	0.844325	0.873984	0.867456	0.8453	0.832693	0.843742	0.837348	0.861712	0.84249	0.820927	0.866873	0.838753	1	0.891384	0.0614503
1869	17	44636	0.178544	101.582	9.0267	13.476	3.52931	0.922271	0.895622	0.932017	0.904841	0.905289	0.883233	0.87742	0.917163	0.844531	0.875213	0.867977	0.845864	0.832433	0.844867	0.837922	0.862353	0.843277	0.821781	0.867036	0.839166	1	0.892505	0.0609959
1870	18	20405	0.08162	97.8503	7.57035	11.9834	2.7148	0.936217	0.911223	0.941951	0.911811	0.913575	0.893065	0.884097	0.922593	0.852781	0.881622	0.870081	0.852414	0.835702	0.845528	0.840431	0.863832	0.847586	0.823205	0.867018	0.840921	1	0.901382	0.0575195
1874	22	18605	0.07442	97.8494	7.56851	11.983	2.71513	0.936845	0.913195	0.942677	0.912765	0.913706	0.894088	0.884493	0.922709	0.854313	0.88272	0.87025	0.852056	0.835689	0.846332	0.840688	0.864203	0.846842	0.823058	0.867374	0.840688	1	0.902124	0.0572306
1874	10	54649	0.218596	65.2642	8.0751	3.67096	1.30978	0.92332	0.887363	0.917025	0.884097	0.868644	0.863291	0.886933	0.887281	0.857344	0.88739	0.860199	0.849229	0.840564	0.831012	0.825349	0.836667	0.829741	0.850006	0.810728	0.83297	1	0.882445	0.0657456
1876	12	51067	0.204268	65.1781	8.24447	3.66393	1.34224	0.925147	0.889459	0.918323	0.885102	0.869583	0.86457	0.887794	0.887883	0.857765	0.888695	0.860722	0.849903	0.841228	0.831329	0.825719	0.836842	0.829782	0.85051	0.810641	0.833366	1	0.883604	0.0652287
1876	12	51067	0.204268	65.1781	8.24447	3.66393	1.34224	0.925147	0.889459	0.918323	0.885102	0.869583	0.86457	0.887794	0.887883	0.857765	0.888695	0.860722	0.849903	0.841228	0.831329	0.825719	0.836842	0.829782	0.85051	0.810641	0.833366	1	0.883604	0.0652287
1881	17	43395	0.17358	103.006	9.13076	14.0463	3.66926	0.926846	0.891358	0.918954	0.886335	0.870769	0.866621	0.889123	0.888789	0.858152	0.888824	0.862035	0.850674	0.841456	0.83187	0.826789	0.836732	0.829796	0.850801	0.811626	0.832769	1	0.884768	0.0647836
1882	18	18610	0.07444	98.2618	7.67817	12.1388	2.77949	0.939737	0.90978	0.931623	0.896561	0.883557	0.878399	0.897206	0.895433	0.862923	0.893149	0.866255	0.857818	0.84691	0.833557	0.833262	0.83791	0.833987	0.854917	0.816147	0.834713	1	0.89516	0.0606822
1886	22	17038	0.068152	98.2305	7.67391	12.1272	2.77642	0.940867	0.911404	0.931976	0.898022	0.885403	0.879534	0.897259	0.894999	0.863834	0.893561	0.867531	0.858816	0.848544	0.834165	0.833989	0.838361	0.834781	0.854883	0.81688	0.835544	1	0.896137	0.0604085
1886	10	58166	0.232664	63.6071	7.91782	3.40128	1.22005	0.909346	0.902907	0.925807	0.88556	0.890185	0.880936	0.886772	0.890125	0.849465	0.879328	0.885732	0.86272	0.853772	0.857984	0.855053	0.846749	0.822989	0.834267	0.837164	0.817049	1	0.888527	0.061335
1888	12	54300	0.2172	63.5423	8.09424	3.39819	1.25298	0.910746	0.904282	0.926639	0.886584	0.890543	0.881897	0.887523	0.890433	0.850543	0.879641	0.886538	0.863076	0.854236	0.858389	0.855341	0.847173	0.823177	0.834438	0.836906	0.817026	1	0.889377	0.061068
1888	12	54300	0.2172	63.5423	8.09424	3.39819	1.25298	0.910746	0.904282	0.926639	0.886584	0.890543	0.881897	0.887523	0.890433	0.850543	0.879641	0.886538	0.863076	0.854236	0.858389	0.855341	0.847173	0.823177	0.834438	0.836906	0.817026	1	0.889377	0.061068
1893	17	46246	0.184984	102.761	8.97431	13.9378	3.58924	0.912468	0.905354	0.926394	0.887774	0.891601	0.882217	0.889039	0.891039	0.85163	0.880628	0.886671	0.863567	0.854647	0.858453	0.856269	0.847435	0.823682	0.835586	0.837208	0.816795	1	0.890234	0.0607479
1894	18	19270	0.07708	98.5634	7.52602	12.2407	2.74302	0.927296	0.918163	0.935963	0.900052	0.899818	0.88931	0.89725	0.897457	0.861183	0.885807	0.893643	0.868189	0.860171	0.857758	0.86165	0.850675	0.826596	0.834302	0.840607	0.815439	1	0.89947	0.0576284
1898	22	17626	0.070504	98.5165	7.53243	12.2239	2.74282	0.92877	0.919125	0.936628	0.900743	0.901169	0.889737	0.898162	0.897538	0.86188	0.886872	0.894105	0.868433	0.860944	0.858873	0.861682	0.851016	0.826733	0.834704	0.840491	0.81584	1	0.900291	0.0572666
1898	10	58425	0.2337	65.9343	8.14117	3.78386	1.34336	0.917621	0.916654	0.932674	0.911339	0.87424	0.842875	0.899795	0.888267	0.853684	0.876902	0.849568	0.870569	0.837082	0.842097	0.863714	0.861917	0.850458	0.840496	0.850766	0.818939	1	0.890765	0.0604018
1900	12	54684	0.218736	65.864	8.31805	3.77956	1.37752	0.919007	0.91812	0.933079	0.912397	0.874918	0.843254	0.900355	0.889245	0.853988	0.877057	0.84991	0.870712	0.837923	0.842102	0.864302	0.862665	0.850834	0.84042	0.851136	0.819417	1	0.89155	0.0601816
1900	12	54684	0.218736	65.864	8.31805	3.77956	1.37752	0.919007	0.91812	0.933079	0.912397	0.874918	0.843254	0.900355	0.889245	0.853988	0.877057	0.84991	0.870712	0.837923	0.842102	0.864302	0.862665	0.850834	0.84042	0.851136	0.819417	1	0.89155	0.0601816
1905	17	46561	0.186244	106.341	9.24604	15.4355	3.94936	0.920137	0.919375	0.934119	0.913189	0.87613	0.84516	0.901194	0.890209	0.85519	0.877032	0.850594	0.871437	0.838373	0.842196	0.864822	0.862589	0.85126	0.840596	0.850862	0.819516	1	0.892511	0.0598337
1906	18	15199	0.060796	100.557	7.55863	12.9883	2.87179	0.936509	0.934963	0.941016	0.922363	0.887657	0.859991	0.909994	0.89723	0.859366	0.882394	0.854333	0.876702	0.844496	0.847391	0.868676	0.863938	0.856043	0.84397	0.853214	0.820909	1	0.902466	0.055593
1910	22	13929	0.055716	100.573	7.56309	12.9948	2.87591	0.937612	0.934597	0.941561	0.922895	0.888937	0.860974	0.910475	0.898413	0.859179	0.882511	0.854728	0.876947	0.845036	0.847692	0.868942	0.864563	0.856522	0.844174	0.854081	0.820734	1	0.903016	0.0555337
1910	10	56122	0.224488	67.6156	8.34422	4.07925	1.44783	0.922205	0.890934	0.934678	0.919711	0.894293	0.858941	0.864385	0.906008	0.837221	0.865008	0.847306	0.851689	0.829113	0.858932	0.837889	0.868599	0.844651	0.831884	0.805896	0.827323	1	0.888184	0.0592819
1912	12	52428	0.209712	67.5437	8.54325	4.07543	1.48915	0.923676	0.892386	0.93574	0.920787	0.895638	0.859941	0.865187	0.906767	0.837997	0.865501	0.848278	0.852188	0.829633	0.858845	0.838273	0.869507	0.844883	0.832151	0.805915	0.827363	1	0.8892	0.058949
1912	12	52428	0.209712	67.5437	8.54325	4.07543	1.48915	0.923676	0.892386	0.93574	0.920787	0.895638	0.859941	0.865187	0.906767	0.837997	0.865501	0.848278	0.852188	0.829633	0.858845	0.838273	0.869507	0.844883	0.832151	0.805915	0.827363	1	0.8892	0.058949
1917	17	44641	0.178564	103.804	9.37983	14.3865	3.82675	0.92452	0.893786	0.935821	0.921675	0.897045	0.860476	0.865785	0.907775	0.838433	0.86565	0.84932	0.852568	0.830089	0.858919	0.838209	0.869604	0.8454	0.832251	0.806299	0.827457	1	0.889925	0.0587549
1918	18	18038	0.072152	98.7457	7.75817	12.3209	2.84573	0.93644	0.908027	0.944672	0.930813	0.907224	0.871577	0.877647	0.915124	0.842305	0.874404	0.855111	0.856137	0.838175	0.859796	0.835847	0.874515	0.847073	0.838923	0.810179	0.82778	1	0.899137	0.0552446
1922	22	16472	0.065888	98.7111	7.76413	12.3085	2.84731	0.937621	0.909574	0.945908	0.931824	0.909027	0.87242	0.878248	0.915098	0.841215	0.874788	0.856119	0.855725	0.838544	0.85955	0.835752	0.875455	0.846983	0.838969	0.809465	0.828922	1	0.899979	0.0549551
1922	10	59307	0.237228	62.4407	7.73435	3.21693	1.14678	0.920018	0.911714	0.932445	0.88541	0.884744	0.887484	0.866508	0.905837	0.845288	0.8752	0.863844	0.88401	0.822424	0.861163	0.853027	0.839833	0.862343	0.811827	0.834235	0.828334	1	0.890562	0.0605622
1924	12	55495	0.22198	62.403	7.92139	3.21832	1.18035	0.921443	0.912902	0.933246	0.886287	0.885945	0.888143	0.867321	0.906226	0.845959	0.875601	0.86424	0.884503	0.82275	0.861807	0.853644	0.840869	0.862564	0.811704	0.834652	0.828345	1	0.891427	0.0602214
1924	12	55495	0.22198	62.403	7.92139	3.21832	1.18035	0.921443	0.912902	0.933246	0.886287	0.885945	0.888143	0.867321	0.906226	0.845959	0.875601	0.86424	0.884503	0.82275	0.861807	0.853644	0.840869	0.862564	0.811704	0.834652	0.828345	1	0.891427	0.0602214
1929	17	47381	0.189524	100.708	8.73838	13.1186	3.35506	0.922585	0.91371	0.934182	0.88794	0.886959	0.888668	0.868017	0.906883	0.847027	0.876575	0.864682	0.884458	0.823379	0.861527	0.853275	0.841339	0.862814	0.81234	0.835198	0.827758	1	0.892264	0.0598265
1930	18	22398	0.089592	97.7884	7.43573	11.9538	2.66708	0.933878	0.924993	0.940642	0.898808	0.89575	0.896107	0.87731	0.913006	0.85492	0.880056	0.870814	0.890102	0.826837	0.863001	0.856773	0.84358	0.86731	0.811322	0.838959	0.828936	1	0.900298	0.0564981
1934	22	20371	0.081484	97.7739	7.41731	11.9476	2.6605	0.936061	0.92671	0.941805	0.900275	0.89701	0.896937	0.877448	0.913971	0.85499	0.881081	0.871484	0.891095	0.825978	0.863777	0.856831	0.844288	0.867999	0.811791	0.838987	0.828457	1	0.901424	0.0559172
1934	10	57504	0.230016	65.5406	8.07279	3.71613	1.31964	0.93037	0.904311	0.916632	0.894094	0.890738	0.857853	0.873244	0.90125	0.849593	0.875026	0.875617	0.86554	0.836142	0.847237	0.830994	0.859019	0.843428	0.814926	0.83735	0.844733	1	0.888782	0.0626184
1936	12	53758	0.215032	65.4742	8.2528	3.71265	1.35481	0.931712	0.906749	0.91777	0.895216	0.892444	0.859184	0.873861	0.901252	0.850339	0.87627	0.875693	0.866271	0.836722	0.847139	0.831272	0.859193	0.844209	0.815116	0.837475	0.845093	1	0.889921	0.0621638
1936	12	53758	0.215032	65.4742	8.2528	3.71265	1.35481	0.931712	0.906749	0.91777	0.895216	0.892444	0.859184	0.873861	0.901252	0.850339	0.87627	0.875693	0.866271	0.836722	0.847139	0.831272	0.859193	0.844209	0.815116	0.837475	0.845093	1	0.889921	0.0621638
1941	17	45666	0.182664	105.372	9.15105	15.0188	3.84822	0.933046	0.908608	0.919305	0.89686	0.893925	0.860607	0.873954	0.901973	0.851728	0.876724	0.876232	0.86629	0.837319	0.847512	0.832118	0.859929	0.84518	0.8168	0.83803	0.845487	1	0.891118	0.0616524
1942	18	14681	0.058724	100.666	7.44782	13.0239	2.83385	0.948301	0.927491	0.930761	0.90893	0.906716	0.875553	0.882774	0.907363	0.861726	0.885703	0.878687	0.872011	0.844016	0.848273	0.835502	0.863735	0.85219	0.823752	0.844084	0.845923	1	0.902533	0.0566302
1946	22	13431	0.053724	100.674	7.45433	13.0275	2.837	0.94911	0.928561	0.932135	0.909835	0.908197	0.876629	0.883776	0.90749	0.862929	0.88668	0.878341	0.872645	0.844502	0.849006	0.835753	0.865163	0.853622	0.823468	0.844762	0.843906	1	0.903436	0.0562637
1946	10	54959	0.219836	68.1404	8.40042	4.17412	1.47966	0.900608	0.890073	0.928965	0.894148	0.878528	0.876381	0.887662	0.889035	0.834495	0.878973	0.864599	0.869867	0.843411	0.852872	0.842228	0.840026	0.835987	0.815044	0.809267	0.823605	1	0.883394	0.0640683
1948	12	51417	0.205668	68.0614	8.59077	4.16855	1.51831	0.902493	0.891641	0.930013	0.895015	0.879291	0.877453	0.888237	0.889258	0.835638	0.879835	0.86486	0.869829	0.843845	0.853045	0.842562	0.840471	0.836426	0.815236	0.809518	0.824017	1	0.884376	0.0637644
1948	12	51417	0.205668	68.0614	8.59077	4.16855	1.51831	0.902493	0.891641	0.930013	0.895015	0.879291	0.877453	0.888237	0.889258	0.835638	0.879835	0.86486	0.869829	0.843845	0.853045	0.842562	0.840471	0.836426	0.815236	0.809518	0.824017	1	0.884376	0.0637644
1953	17	43702	0.174808	107.732	9.51817	16.0576	4.17264	0.903975	0.893323	0.930873	0.896149	0.880234	0.87893	0.888255	0.889742	0.837731	0.880257	0.864537	0.870178	0.843428	0.853004	0.843566	0.840957	0.836266	0.815157	0.810272	0.824402	1	0.885339	0.0633115
1954	18	13193	0.052772	100.632	7.80685	13.0314	2.96803	0.921284	0.912188	0.940991	0.91071	0.895172	0.893807	0.894414	0.900136	0.848025	0.888691	0.872167	0.874327	0.849428	0.851095	0.848442	0.8456	0.839081	0.817176	0.813841	0.822216	1	0.897332	0.057603
1958	22	12122	0.048488	100.62	7.79631	13.0261	2.96163	0.921506	0.913876	0.941759	0.912184	0.89618	0.894696	0.895356	0.90014	0.848829	0.888838	0.872505	0.874732	0.850561	0.852005	0.848787	0.846436	0.839589	0.817357	0.813933	0.821275	1	0.898128	0.0573127
1958	10	54283	0.217132	65.608	8.16026	3.73053	1.33365	0.939714	0.918031	0.926119	0.914144	0.886217	0.858593	0.901737	0.879603	0.847337	0.884678	0.863033	0.864423	0.82722	0.842824	0.842142	0.854024	0.870669	0.827801	0.837887	0.827478	1	0.89507	0.0570532
1960	12	50750	0.203	65.5486	8.31976	3.72748	1.36681	0.940936	0.919123	0.92669	0.914887	0.887369	0.859567	0.902394	0.880621	0.847517	0.885054	0.863222	0.865182	0.827813	0.8433	0.842463	0.854493	0.871015	0.828365	0.837941	0.827113	1	0.895865	0.0568529
1960	12	50750	0.203	65.5486	8.31976	3.72748	1.36681	0.940936	0.919123	0.92669	0.914887	0.887369	0.859567	0.902394	0.880621	0.847517	0.885054	0.863222	0.865182	0.827813	0.8433	0.842463	0.854493	0.871015	0.828365	0.837941	0.827113	1	0.895865	0.0568529
1965	17	43361	0.173444	102.56	9.16769	13.8707	3.65268	0.941906	0.920643	0.927492	0.915212	0.887284	0.860347	0.902678	0.881645	0.848089	0.884562	0.863656	0.865317	0.829271	0.844492	0.842831	0.854743	0.871567	0.828533	0.839095	0.826907	1	0.896547	0.0566352
1966	18	19490	0.07796	98.0133	7.65945	12.0471	2.74885	0.94923	0.931324	0.936891	0.921678	0.896614	0.869728	0.907132	0.888507	0.85018	0.88979	0.870575	0.868881	0.835942	0.845716	0.845972	0.859159	0.874218	0.832606	0.841432	0.83117	1	0.903682	0.0540474
1970	22	17845	0.07138	97.9943	7.65273	12.0399	2.74597	0.950042	0.93295	0.93861	0.922583	0.897702	0.870496	0.908182	0.888484	0.851079	0.889549	0.871084	0.868619	0.835136	0.8464	0.846007	0.859877	0.873886	0.834716	0.842001	0.831101	1	0.904551	0.0536959
1970	10	53919	0.215676	62.974	7.79487	3.29955	1.17692	0.940503	0.899312	0.935691	0.919082	0.905479	0.876593	0.868098	0.91413	0.837469	0.88862	0.8557	0.865224	0.820175	0.850544	0.826462	0.882527	0.842226	0.803446	0.825655	0.815816	1	0.895657	0.0580511
1972	12	50547	0.202188	62.9092	7.96129	3.29609	1.2068	0.941549	0.900588	0.936267	0.919758	0.906503	0.877164	0.868835	0.914644	0.837864	0.889034	0.856421	0.865511	0.820207	0.850456	0.827181	0.882535	0.842157	0.804073	0.826004	0.815746	1	0.896375	0.0578542
1972	12	50547	0.202188	62.9092	7.96129	3.29609	1.2068	0.941549	0.900588	0.936267	0.919758	0.906503	0.877164	0.868835	0.914644	0.837864	0.889034	0.856421	0.865511	0.820207	0.850456	0.827181	0.882535	0.842157	0.804073	0.826004	0.815746	1	0.896375	0.0578542
1977	17	43032	0.172128	101.313	8.82014	13.3571	3.42281	0.942973	0.902468	0.937093	0.920943	0.907209	0.877928	0.870271	0.915726	0.837807	0.889443	0.856514	0.865763	0.82032	0.851146	0.826664	0.88275	0.842489	0.803809	0.826071	0.815567	1	0.897307	0.0573372
1978	18	19298	0.077192	98.0286	7.41757	12.0396	2.66833	0.952223	0.914732	0.946134	0.928956	0.916805	0.884029	0.878744	0.91823	0.843144	0.895378	0.862525	0.869831	0.824593	0.856021	0.83019	0.886024	0.844569	0.807234	0.824671	0.820189	1	0.904953	0.0540167
1982	22	17621	0.070484	98.0189	7.43229	12.0369	2.67307	0.952642	0.915697	0.946796	0.929715	0.917967	0.885392	0.879434	0.918421	0.842631	0.89609	0.862352	0.871035	0.82413	0.856223	0.831054	0.886045	0.845355	0.806708	0.82535	0.819675	1	0.905566	0.0536929
1982	10	55796	0.223184	65.6042	8.11298	3.72805	1.32504	0.911777	0.921607	0.918641	0.896247	0.890395	0.879086	0.861935	0.899366	0.830965	0.87914	0.855626	0.866621	0.826816	0.852409	0.831959	0.872563	0.85076	0.841136	0.831619	0.78856	1	0.888014	0.0631084
1984	12	52160	0.20864	65.5522	8.2866	3.72667	1.35907	0.913257	0.922853	0.919517	0.897105	0.891852	0.879994	0.863334	0.900326	0.831442	0.879774	0.856403	0.867418	0.82731	0.852598	0.832199	0.872814	0.850604	0.841037	0.832257	0.78912	1	0.889001	0.0627996
1984	12	52160	0.20864	65.5522	8.2866	3.72667	1.35907	0.913257	0.922853	0.919517	0.897105	0.891852	0.879994	0.863334	0.900326	0.831442	0.879774	0.856403	0.867418	0.82731	0.852598	0.832199	0.872814	0.850604	0.841037	0.832257	0.78912	1	0.889001	0.0627996
1989	17	44492	0.177968	104.103	9.17982	14.4942	3.75912	0.914558	0.924245	0.920817	0.898465	0.893925	0.88081	0.864391	0.901286	0.832498	0.880181	0.856356	0.86819	0.827823	0.853479	0.832644	0.873112	0.85067	0.841455	0.831959	0.788985	1	0.890098	0.0624391
1990	18	19038	0.076152	98.1088	7.76113	12.0879	2.80344	0.928301	0.938045	0.929982	0.911467	0.907028	0.887593	0.873858	0.90905	0.835881	0.887068	0.858388	0.871862	0.831836	0.858152	0.836958	0.87567	0.850982	0.84003	0.830234	0.794122	1	0.899458	0.0587964
1994	22	17432	0.069728	98.119	7.76399	12.0917	2.80439	0.928866	0.938733	0.930186	0.912144	0.908846	0.888825	0.875229	0.909678	0.836278	0.886932	0.859454	0.872074	0.832004	0.85845	0.837225	0.876004	0.851652	0.839634	0.829566	0.79268	1	0.900118	0.0586931
1994	10	58363	0.233452	63.1177	7.95825	3.32748	1.20852	0.905197	0.906071	0.922331	0.899954	0.90428	0.883085	0.890881	0.896244	0.82955	0.890333	0.866628	0.864914	0.839607	0.850539	0.836497	0.870063	0.822756	0.809383	0.825729	0.817975	1	0.889239	0.0648541
1996	12	54457	0.217828	63.0381	8.13604	3.32228	1.23914	0.907514	0.90778	0.923637	0.901519	0.905026	0.884312	0.891924	0.896974	0.83027	0.891033	0.867088	0.86561	0.839892	0.850607	0.836394	0.870301	0.823411	0.808684	0.825523	0.818049	1	0.89043	0.0641965
1996	12	54457	0.217828	63.0381	8.13604	3.32228	1.23914	0.907514	0.90778	0.923637	0.901519	0.905026	0.884312	0.891924	0.896974	0.83027	0.891033	0.867088	0.86561	0.839892	0.850607	0.836394	0.870301	0.823411	0.808684	0.825523	0.818049	1	0.89043	0.0641965
2001	17	46455	0.18582	99.4399	8.95325	12.6525	3.35574	0.909719	0.909719	0.92468	0.902755	0.905425	0.886019	0.893122	0.897966	0.831267	0.891303	0.867043	0.865999	0.840383	0.851028	0.836379	0.870714	0.823593	0.809396	0.825444	0.817081	1	0.891591	0.0634986
2002	18	25235	0.10094	95.7222	7.70444	11.2377	2.64812	0.9234	0.922944	0.932554	0.910798	0.91165	0.892867	0.902814	0.904379	0.837567	0.896493	0.871706	0.869467	0.843273	0.850822	0.839628	0.874579	0.828096	0.811908	0.825064	0.81698	1	0.899747	0.0594501
2006	22	23098	0.092392	95.7172	7.70202	11.2359	2.6481	0.925102	0.924517	0.932786	0.911832	0.912633	0.893627	0.903758	0.905143	0.838211	0.897156	0.871915	0.870746	0.844337	0.850203	0.839532	0.875011	0.828838	0.811737	0.82492	0.817711	1	0.900671	0.0591106
2006	10	59575	0.2383	61.7282	7.72105	3.11119	1.12006	0.927008	0.889073	0.930843	0.921116	0.870222	0.858397	0.874293	0.897037	0.842887	0.875485	0.882157	0.825061	0.838817	0.860722	0.837063	0.84418	0.820864	0.800411	0.842711	0.809635	1	0.88698	0.0629602
2008	12	55627	0.222508	61.6805	7.88816	3.11047	1.15023	0.928542	0.890925	0.932011	0.922403	0.871915	0.859583	0.874755	0.897739	0.843889	0.875995	0.882557	0.825894	0.839646	0.861003	0.837049	0.844563	0.82113	0.800555	0.842343	0.80993	1	0.888103	0.0625409
2008	12	55627	0.222508	61.6805	7.88816	3.11047	1.15023	0.928542	0.890925	0.932011	0.922403	0.871915	0.859583	0.874755	0.897739	0.843889	0.875995	0.882557	0.825894	0.839646	0.861003	0.837049	0.844563	0.82113	0.800555	0.842343	0.80993	1	0.888103	0.0625409
2013	17	47561	0.190244	99.6983	8.72348	12.7343	3.28419	0.929343	0.89237	0.932834	0.923751	0.873121	0.860695	0.875528	0.898225	0.845031	0.876159	0.883203	0.827064	0.8403	0.861389	0.836746	0.844904	0.820872	0.800446	0.841719	0.810853	1	0.888994	0.0622608
2014	18	24564	0.098256	96.4046	7.49097	11.4641	2.61348	0.939668	0.908321	0.940706	0.932136	0.885076	0.868894	0.884384	0.903497	0.854319	0.88015	0.890918	0.835756	0.842574	0.863011	0.836448	0.849577	0.823135	0.801722	0.844264	0.81481	1	0.897805	0.05857
2018	22	22496	0.089984	96.3992	7.49714	11.4625	2.61391	0.940878	0.910184	0.941345	0.93321	0.885135	0.870155	0.885402	0.90385	0.855174	0.880779	0.891203	0.836771	0.842016	0.863642	0.836149	0.84944	0.823969	0.801298	0.844461	0.815656	1	0.898665	0.0582483
2018	10	55754	0.223016	64.165	7.99848	3.4914	1.24938	0.916024	0.911531	0.926283	0.905756	0.909612	0.873668	0.890035	0.899998	0.811996	0.894671	0.887793	0.879659	0.85132	0.849284	0.837689	0.872072	0.849589	0.823304	0.836084	0.82803	1	0.893916	0.0586848
2020	12	52333	0.209332	64.1122	8.16098	3.48954	1.27945	0.917528	0.912894	0.927331	0.90698	0.910324	0.874448	0.890757	0.900675	0.812652	0.895257	0.888359	0.880085	0.851747	0.849454	0.837684	0.872585	0.848958	0.823457	0.836117	0.828053	1	0.894824	0.058355
2020	12	52333	0.209332	64.1122	8.16098	3.48954	1.27945	0.917528	0.912894	0.927331	0.90698	0.910324	0.874448	0.890757	0.900675	0.812652	0.895257	0.888359	0.880085	0.851747	0.849454	0.837684	0.872585	0.848958	0.823457	0.836117	0.828053	1	0.894824	0.058355
2025	17	44758	0.179032	103.604	9.06246	14.2829	3.67614	0.918562	0.913904	0.928102	0.90862	0.911211	0.875318	0.891371	0.901638	0.813877	0.89641	0.888891	0.880189	0.851613	0.849602	0.838342	0.873185	0.848988	0.823372	0.836052	0.828634	1	0.8957	0.0581528
2026	18	18493	0.073972	98.5262	7.61959	12.2323	2.77777	0.932191	0.927729	0.939355	0.918753	0.918888	0.886795	0.89807	0.906018	0.82123	0.900963	0.89496	0.883388	0.855215	0.849889	0.846077	0.87644	0.850457	0.824285	0.836641	0.827719	1	0.904744	0.0544852
2030	22	16941	0.067764	98.5168	7.64117	12.2301	2.78488	0.933505	0.92893	0.940352	0.919751	0.919131	0.887876	0.899445	0.906794	0.822708	0.901865	0.89552	0.883773	0.855794	0.84874	0.846674	0.876631	0.850806	0.823564	0.836786	0.825896	1	0.905621	0.0541763
2030	10	57481	0.229924	65.4636	8.18646	3.70779	1.33172	0.921765	0.905282	0.912154	0.908526	0.894722	0.84454	0.895853	0.894852	0.850951	0.883414	0.862946	0.883083	0.836085	0.843583	0.82255	0.86165	0.853604	0.82783	0.833362	0.826856	1	0.889285	0.064194
2032	12	53866	0.215464	65.394	8.35869	3.70355	1.3649	0.923403	0.90688	0.913238	0.909293	0.895639	0.84532	0.8964	0.895212	0.851845	0.884008	0.863587	0.883294	0.836743	0.844048	0.822207	0.862325	0.854036	0.828213	0.833615	0.827433	1	0.890232	0.0637928
2032	12	53866	0.215464	65.394	8.35869	3.70355	1.3649	0.923403	0.90688	0.913238	0.909293	0.895639	0.84532	0.8964	0.895212	0.851845	0.884008	0.863587	0.883294	0.836743	0.844048	0.822207	0.862325	0.854036	0.828213	0.833615	0.827433	1	0.890232	0.0637928
2037	17	45911	0.183644	102.014	9.1862	13.6558	3.616	0.925203	0.909227	0.91465	0.910588	0.89729	0.846028	0.896942	0.895896	0.853717	0.884951	0.864455	0.883753	0.836608	0.844155	0.822003	0.862419	0.85498	0.828799	0.834114	0.827329	1	0.891495	0.0630497
2038	18	18915	0.07566	98.5063	7.66149	12.2272	2.78615	0.936902	0.92313	0.926566	0.921227	0.907772	0.859688	0.903384	0.904388	0.859794	0.893735	0.870447	0.888105	0.842612	0.848982	0.826143	0.867407	0.853582	0.831298	0.836717	0.827597	1	0.901218	0.0587366
2042	22	17325	0.0693	98.4995	7.67946	12.2257	2.79096	0.938095	0.924848	0.928167	0.922857	0.908802	0.860058	0.903175	0.904877	0.860289	0.895267	0.870678	0.888658	0.842569	0.848802	0.826003	0.868629	0.854517	0.831486	0.838009	0.828398	1	0.902206	0.0581264
2042	10	55589	0.222356	64.5118	7.93121	3.54401	1.25563	0.918779	0.887856	0.922521	0.880993	0.908876	0.869462	0.880831	0.891031	0.824444	0.892551	0.870406	0.878897	0.826566	0.83351	0.814766	0.867708	0.839096	0.794564	0.827808	0.829013	1	0.88518	0.0617491
2044	12	51898	0.207592	64.4449	8.1074	3.54033	1.2876	0.920315	0.889533	0.923456	0.882674	0.909216	0.87038	0.881392	0.891894	0.825253	0.893021	0.871026	0.879042	0.826949	0.833327	0.815195	0.868309	0.839242	0.795146	0.827999	0.829338	1	0.886158	0.0613449
2044	12	51898	0.207592	64.4449	8.1074	3.54033	1.2876	0.920315	0.889533	0.923456	0.882674	0.909216	0.87038	0.881392	0.891894	0.825253	0.893021	0.871026	0.879042	0.826949	0.833327	0.815195	0.868309	0.839242	0.795146	0.827999	0.829338	1	0.886158	0.0613449
2049	17	44212	0.176848	103.318	8.98528	14.162	3.62823	0.921582	0.89055	0.923584	0.88338	0.909448	0.871675	0.882724	0.892857	0.825726	0.893434	0.871211	0.879569	0.827332	0.833247	0.815028	0.868984	0.839523	0.795734	0.827581	0.829288	1	0.886868	0.0610427
2050	18	16794	0.067176	99.2757	7.44659	12.4996	2.75794	0.932119	0.905919	0.932029	0.898565	0.917322	0.881595	0.888591	0.898922	0.831904	0.898386	0.875074	0.884274	0.829374	0.833839	0.819906	0.872425	0.838692	0.797725	0.829403	0.832976	1	0.895652	0.0578076
2054	22	15404	0.061616	99.2549	7.42968	12.4909	2.74907	0.933524	0.907459	0.932193	0.898987	0.917749	0.882563	0.888406	0.899572	0.832284	0.899377	0.87672	0.884446	0.829622	0.834069	0.819592	0.872306	0.838938	0.799013	0.829395	0.833647	1	0.896374	0.0574553
2054	10	53450	0.2138	66.242	8.15757	3.83602	1.35917	0.938419	0.945978	0.930683	0.911993	0.894958	0.874864	0.874387	0.896314	0.839467	0.896791	0.858288	0.886127	0.835856	0.866632	0.814471	0.871609	0.810917	0.812479	0.795566	0.830561	1	0.899446	0.0572627
2056	12	50046	0.200184	66.1861	8.34365	3.83452	1.39727	0.939426	0.947149	0.931293	0.91324	0.896655	0.875594	0.875165	0.897135	0.839907	0.897724	0.85909	0.886534	0.83652	0.867022	0.8148	0.871858	0.810954	0.812652	0.795848	0.831145	1	0.900337	0.0568648
2056	12	50046	0.200184	66.1861	8.34365	3.83452	1.39727	0.939426	0.947149	0.931293	0.91324	0.896655	0.875594	0.875165	0.897135	0.839907	0.897724	0.85909	0.886534	0.83652	0.867022	0.8148	0.871858	0.810954	0.812652	0.795848	0.831145	1	0.900337	0.0568648
2061	17	42693	0.170772	105.013	9.22716	14.874	3.85334	0.940154	0.947696	0.93178	0.91344	0.898274	0.876233	0.876127	0.898075	0.840161	0.898239	0.859544	0.886234	0.836999	0.866793	0.81429	0.87238	0.810648	0.813365	0.795201	0.831354	1	0.900907	0.0566441
2062	18	14963	0.059852	99.9075	7.59138	12.7443	2.85668	0.951848	0.957027	0.940787	0.925349	0.908006	0.888859	0.888425	0.902159	0.848393	0.905032	0.862828	0.890296	0.840373	0.865435	0.813239	0.874591	0.811802	0.815244	0.796866	0.831284	1	0.909454	0.0521899
2066	22	13737	0.054948	99.9245	7.56911	12.7495	2.84762	0.953338	0.957414	0.9418	0.92644	0.90926	0.890478	0.889896	0.90238	0.849057	0.905947	0.863398	0.890587	0.841086	0.866055	0.81386	0.875846	0.811895	0.816335	0.796244	0.83155	1	0.910407	0.0514198
2066	10	51748	0.206992	66.038	8.19209	3.80321	1.35672	0.914963	0.90388	0.925833	0.88873	0.902818	0.891899	0.877135	0.906238	0.835317	0.878459	0.872681	0.862729	0.838129	0.855212	0.831433	0.855424	0.806012	0.808688	0.82437	0.798949	1	0.889191	0.0627627
2068	12	48342	0.193368	65.9635	8.37956	3.79867	1.39335	0.916439	0.905548	0.927248	0.890375	0.903593	0.891926	0.877198	0.907089	0.836147	0.878698	0.872937	0.863359	0.838743	0.855509	0.831554	0.855354	0.806224	0.808655	0.824263	0.799274	1	0.890135	0.0623819
2068	12	48342	0.193368	65.9635	8.37956	3.79867	1.39335	0.916439	0.905548	0.927248	0.890375	0.903593	0.891926	0.877198	0.907089	0.836147	0.878698	0.872937	0.863359	0.838743	0.855509	0.831554	0.855354	0.806224	0.808655	0.824263	0.799274	1	0.890135	0.0623819
2073	17	41229	0.164916	105.384	9.24982	15.0304	3.88106	0.91808	0.907274	0.928946	0.891205	0.90423	0.893606	0.877331	0.906898	0.836438	0.878847	0.873475	0.862851	0.838791	0.855927	0.832048	0.854532	0.806362	0.808545	0.824383	0.798722	1	0.891046	0.0619804
2074	18	16814	0.067256	98.5894	7.76549	12.2637	2.83289	0.931278	0.921762	0.93999	0.90609	0.913316	0.902105	0.887029	0.91406	0.842631	0.882479	0.88004	0.866688	0.844564	0.861812	0.83371	0.855567	0.810366	0.807928	0.828803	0.805043	1	0.90085	0.0576603
2078	22	15289	0.061156	98.6073	7.78056	12.271	2.83758	0.933089	0.923507	0.940578	0.907842	0.913467	0.90346	0.887828	0.914317	0.842992	0.882857	0.879489	0.867225	0.844463	0.862025	0.833508	0.856008	0.81055	0.808097	0.828831	0.805579	1	0.901772	0.0572368
2078	10	55366	0.221464	63.4213	7.9742	3.37459	1.22026	0.919797	0.908148	0.930092	0.923843	0.905935	0.838628	0.86797	0.879529	0.827828	0.899532	0.880721	0.87281	0.864502	0.869198	0.836082	0.875673	0.852762	0.801954	0.851037	0.82548	1	0.892204	0.0614964
2080	12	51806	0.207224	63.3547	8.1482	3.37119	1.25184	0.92138	0.909644	0.930983	0.924623	0.907212	0.839439	0.868403	0.880236	0.828572	0.900398	0.88122	0.873412	0.864852	0.869494	0.836158	0.87568	0.852749	0.802262	0.850934	0.825155	1	0.89313	0.0610997
2080	12	51806	0.207224	63.3547	8.1482	3.37119	1.25184	0.92138	0.909644	0.930983	0.924623	0.907212	0.839439	0.868403	0.880236	0.828572	0.900398	0.88122	0.873412	0.864852	0.869494	0.836158	0.87568	0.852749	0.802262	0.850934	0.825155	1	0.89313	0.0610997
2085	17	44204	0.176816	100.323	8.98987	12.9881	3.42515	0.922405	0.911094	0.93211	0.925448	0.90804	0.840501	0.869356	0.880633	0.82893	0.901095	0.881368	0.873948	0.865103	0.87043	0.835795	0.875814	0.853486	0.802461	0.850319	0.825547	1	0.893973	0.0608407
2086	18	21552	0.086208	97.088	7.5772	11.7103	2.67736	0.936038	0.922235	0.94207	0.93163	0.914996	0.851499	0.875626	0.886437	0.835746	0.905948	0.887644	0.881705	0.866045	0.869223	0.839458	0.87725	0.855164	0.807651	0.849596	0.828508	1	0.902124	0.0569168
2090	22	19737	0.078948	97.0923	7.57461	11.7117	2.67683	0.937326	0.923849	0.942899	0.932183	0.915413	0.852435	0.876577	0.887496	0.836069	0.907407	0.887242	0.882252	0.866824	0.869256	0.83992	0.876374	0.856082	0.808482	0.850079	0.829407	1	0.902988	0.0566299
2090	10	58227	0.232908	63.5793	7.84126	3.39405	1.20469	0.912249	0.899213	0.917298	0.924751	0.893795	0.856948	0.886711	0.913477	0.837532	0.861817	0.87596	0.874757	0.829057	0.840452	0.792339	0.883645	0.84077	0.803407	0.837472	0.836287	1	0.888405	0.0605957
2092	12	54358	0.217432	63.5114	8.02144	3.39056	1.23758	0.91384	0.900815	0.917896	0.925577	0.894726	0.858153	0.887496	0.913601	0.838451	0.862467	0.876596	0.874784	0.829758	0.840244	0.792413	0.884001	0.840851	0.80312	0.837761	0.836381	1	0.889302	0.0602696
2092	12	54358	0.217432	63.5114	8.02144	3.39056	1.23758	0.91384	0.900815	0.917896	0.925577	0.894726	0.858153	0.887496	0.913601	0.838451	0.862467	0.876596	0.874784	0.829758	0.840244	0.792413	0.884001	0.840851	0.80312	0.837761	0.836381	1	0.889302	0.0602696
2097	17	46493	0.185972	102.361	8.88448	13.7724	3.52464	0.915675	0.902028	0.918837	0.926215	0.895866	0.858473	0.888338	0.914245	0.83903	0.863334	0.877261	0.875304	0.829867	0.83989	0.792765	0.884004	0.840707	0.80282	0.837545	0.835792	1	0.890167	0.059888
2098	18	22354	0.089416	97.0712	7.55124	11.7028	2.66427	0.931109	0.915407	0.927642	0.933301	0.904805	0.868435	0.891787	0.91695	0.846135	0.870896	0.882191	0.880066	0.833453	0.839693	0.79592	0.888163	0.841863	0.802451	0.838418	0.838709	1	0.898634	0.05624
2102	22	20403	0.081612	97.0568	7.55227	11.6978	2.66565	0.932191	0.916654	0.928564	0.934764	0.905455	0.869848	0.89254	0.917414	0.846395	0.871024	0.881586	0.880434	0.833897	0.839509	0.796868	0.888301	0.841518	0.801892	0.838259	0.837377	1	0.899415	0.0559945
2102	10	55896	0.223584	63.3681	7.96735	3.36614	1.21756	0.910003	0.910316	0.913688	0.90926	0.903508	0.859641	0.870268	0.90341	0.833807	0.896647	0.886477	0.882979	0.826607	0.841178	0.806882	0.863479	0.833306	0.814674	0.830784	0.8175	1	0.888553	0.0626293
2104	12	52274	0.209096	63.3293	8.14062	3.36705	1.25121	0.911352	0.911514	0.914996	0.910261	0.904226	0.860361	0.871007	0.904025	0.834889	0.897473	0.886378	0.88302	0.826845	0.841766	0.807438	0.864062	0.833636	0.815195	0.830365	0.817749	1	0.889443	0.0622265
2104	12	52274	0.209096	63.3293	8.14062	3.36705	1.25121	0.911352	0.911514	0.914996	0.910261	0.904226	0.860361	0.871007	0.904025	0.834889	0.897473	0.886378	0.88302	0.826845	0.841766	0.807438	0.864062	0.833636	0.815195	0.830365	0.817749	1	0.889443	0.0622265
2109	17	44495	0.17798	100.844	8.96376	13.186	3.456	0.913316	0.913069	0.916586	0.911439	0.905113	0.861142	0.871581	0.904989	0.835869	0.897562	0.886864	0.883021	0.82725	0.842061	0.807473	0.863749	0.833925	0.815844	0.830947	0.818564	1	0.890517	0.0618727
2110	18	23219	0.092876	96.2956	7.66385	11.4352	2.6664	0.926999	0.922499	0.926009	0.919118	0.913325	0.86791	0.875834	0.9096	0.840734	0.901137	0.889616	0.884922	0.831	0.844782	0.810155	0.866273	0.837611	0.815474	0.833305	0.821676	1	0.897897	0.0582918
2114	22	21254	0.085016	96.2758	7.67686	11.429	2.67057	0.92879	0.923309	0.926931	0.919827	0.91364	0.868848	0.876776	0.909641	0.840171	0.901289	0.889574	0.88461	0.832149	0.844523	0.809918	0.867037	0.837983	0.816576	0.833584	0.821775	1	0.898598	0.0579006
2114	10	55644	0.222576	62.4066	7.82166	3.21493	1.15848	0.949132	0.891102	0.914735	0.899414	0.896009	0.8571	0.871352	0.881991	0.835984	0.88368	0.875368	0.880194	0.81511	0.84311	0.811067	0.86712	0.834349	0.791766	0.830772	0.829029	1	0.888149	0.0618176
2116	12	52079	0.208316	62.3513	7.98503	3.21291	1.18752	0.949999	0.892586	0.916252	0.900392	0.897137	0.857995	0.871954	0.882832	0.83695	0.883744	0.876054	0.880412	0.81601	0.843449	0.81145	0.867461	0.834655	0.791327	0.830988	0.829547	1	0.889071	0.0614103
2116	12	52079	0.208316	62.3513	7.98503	3.21291	1.18752	0.949999	0.892586	0.916252	0.900392	0.897137	0.857995	0.871954	0.882832	0.83695	0.883744	0.876054	0.880412	0.81601	0.843449	0.81145	0.867461	0.834655	0.791327	0.830988	0.829547	1	0.889071	0.0614103
2121	17	44519	0.178076	97.4576	8.81744	11.9165	3.17206	0.950954	0.894427	0.917462	0.901705	0.89801	0.859071	0.872908	0.883847	0.838159	0.884398	0.877389	0.880725	0.816505	0.843775	0.811328	0.868303	0.835093	0.791348	0.830803	0.829803	1	0.890118	0.061109
2122	18	26549	0.106196	95.0226	7.67448	10.9954	2.59579	0.956948	0.906607	0.92802	0.911315	0.904893	0.867377	0.877849	0.889826	0.841538	0.889469	0.880184	0.882632	0.820728	0.846397	0.814494	0.870108	0.834777	0.792026	0.832291	0.833591	1	0.897087	0.0581095
2126	22	24144	0.096576	94.9993	7.67962	10.9878	2.59731	0.957878	0.907865	0.92874	0.912711	0.905877	0.868497	0.878583	0.890387	0.841472	0.890056	0.879887	0.882	0.820908	0.846256	0.814467	0.870092	0.833872	0.792309	0.832422	0.833789	1	0.897807	0.0577521
2126	10	53552	0.214208	61.2091	7.65675	3.03375	1.09291	0.912197	0.91455	0.931086	0.911544	0.898809	0.865663	0.88106	0.895886	0.810334	0.88921	0.85642	0.896643	0.835804	0.847727	0.811352	0.865981	0.820698	0.794163	0.802267	0.797552	1	0.889516	0.0613455
2128	12	50016	0.200064	61.1528	7.81751	3.03155	1.12026	0.913718	0.915937	0.931952	0.912828	0.899972	0.866553	0.881828	0.896513	0.81135	0.889085	0.856566	0.896893	0.835483	0.848568	0.81168	0.866643	0.820777	0.794816	0.802453	0.797795	1	0.890451	0.0610393
2128	12	50016	0.200064	61.1528	7.81751	3.03155	1.12026	0.913718	0.915937	0.931952	0.912828	0.899972	0.866553	0.881828	0.896513	0.81135	0.889085	0.856566	0.896893	0.835483	0.848568	0.81168	0.866643	0.820777	0.794816	0.802453	0.797795	1	0.890451	0.0610393
2133	17	42683	0.170732	100.768	8.73255	13.1414	3.36144	0.915329	0.916712	0.932292	0.913865	0.900663	0.867359	0.883232	0.896879	0.812185	0.889277	0.857238	0.89709	0.835895	0.847914	0.811705	0.867359	0.819706	0.795047	0.801314	0.797952	1	0.891191	0.0607615
2134	18	20552	0.082208	97.4317	7.44063	11.8259	2.65323	0.927939	0.927501	0.941247	0.923098	0.907698	0.873881	0.891227	0.901883	0.820285	0.895217	0.861741	0.901007	0.841402	0.853591	0.814933	0.870913	0.823837	0.798073	0.800895	0.799971	1	0.899295	0.0578129
2138	22	18848	0.075392	97.3898	7.43511	11.8105	2.64682	0.928427	0.928958	0.941824	0.923891	0.908478	0.876008	0.891898	0.902854	0.822077	0.894976	0.862956	0.901395	0.841522	0.853565	0.815551	0.871153	0.824146	0.798281	0.800562	0.800138	1	0.90013	0.0575294
2138	10	55038	0.220152	65.9608	8.19356	3.79047	1.3559	0.915904	0.915686	0.905429	0.923353	0.886351	0.862023	0.860115	0.89113	0.82622	0.885161	0.887496	0.860542	0.84537	0.854728	0.803845	0.856054	0.809595	0.7758	0.825775	0.815355	1	0.886436	0.0621589
2140	12	51465	0.20586	65.8881	8.39359	3.78673	1.39316	0.917322	0.91741	0.907092	0.92424	0.887642	0.863082	0.860808	0.891771	0.826698	0.88565	0.888312	0.861022	0.846138	0.854707	0.804314	0.856728	0.810065	0.776149	0.826329	0.815399	1	0.887509	0.0616626
2140	12	51465	0.20586	65.8881	8.39359	3.78673	1.39316	0.917322	0.91741	0.907092	0.92424	0.887642	0.863082	0.860808	0.891771	0.826698	0.88565	0.888312	0.861022	0.846138	0.854707	0.804314	0.856728	0.810065	0.776149	0.826329	0.815399	1	0.887509	0.0616626
2145	17	43923	0.175692	103.764	9.247	14.3607	3.7673	0.91846	0.918346	0.908453	0.92562	0.88934	0.864183	0.861439	0.89197	0.827004	0.886187	0.888009	0.862248	0.847346	0.85486	0.804829	0.855987	0.809872	0.775733	0.827118	0.815461	1	0.888421	0.0613423
2146	18	18253	0.073012	98.4243	7.71295	12.2003	2.81045	0.931299	0.930368	0.921985	0.933956	0.900701	0.87539	0.870761	0.89662	0.832603	0.892429	0.890539	0.867583	0.854353	0.856407	0.808607	0.861009	0.814633	0.77905	0.830713	0.818276	1	0.897778	0.0575914
2150	22	16645	0.06658	98.4349	7.70958	12.204	2.80961	0.932292	0.931661	0.923611	0.934335	0.902283	0.877441	0.872484	0.898228	0.832022	0.893061	0.890748	0.867828	0.855933	0.856113	0.808621	0.860679	0.81553	0.779273	0.831631	0.819045	1	0.898823	0.0572324
2150	10	55497	0.221988	63.5616	7.95183	3.39549	1.22329	0.924248	0.904743	0.914662	0.926059	0.899968	0.854199	0.862939	0.901022	0.826252	0.874137	0.886913	0.87047	0.840622	0.840532	0.837415	0.88385	0.834162	0.822639	0.840217	0.81026	1	0.890189	0.0590184
2152	12	51897	0.207588	63.4983	8.12953	3.39266	1.25495	0.925343	0.906112	0.915987	0.926267	0.901073	0.854905	0.863798	0.901969	0.827533	0.874868	0.887306	0.871226	0.84079	0.840607	0.837717	0.884059	0.834441	0.823034	0.840222	0.810702	1	0.891068	0.0587353
2152	12	51897	0.207588	63.4983	8.12953	3.39266	1.25495	0.925343	0.906112	0.915987	0.926267	0.901073	0.854905	0.863798	0.901969	0.827533	0.874868	0.887306	0.871226	0.84079	0.840607	0.837717	0.884059	0.834441	0.823034	0.840222	0.810702	1	0.891068	0.0587353
2157	17	44132	0.176528	103.068	9.01381	14.063	3.62149	0.926822	0.907573	0.916682	0.927694	0.901976	0.855547	0.865087	0.90312	0.828118	0.874909	0.888063	0.872258	0.840456	0.840263	0.838247	0.884811	0.834972	0.823212	0.840105	0.811135	1	0.89203	0.058593
2158	18	19553	0.078212	97.9486	7.62047	12.0218	2.74091	0.9385	0.921265	0.926201	0.935355	0.910934	0.863243	0.875006	0.908607	0.836035	0.879123	0.891884	0.876796	0.842991	0.843758	0.841815	0.884212	0.840638	0.823838	0.843681	0.813405	1	0.900434	0.0553295
2162	22	17913	0.071652	97.9722	7.60615	12.0296	2.73775	0.939262	0.921844	0.927064	0.936164	0.911656	0.864233	0.875537	0.909256	0.836683	0.879166	0.891587	0.877156	0.843326	0.844582	0.842377	0.883967	0.840479	0.824987	0.845196	0.813013	1	0.901064	0.0550923
2162	10	51459	0.205836	65.0862	8.17773	3.64599	1.31926	0.913183	0.897899	0.913902	0.908811	0.907256	0.874949	0.862677	0.883305	0.819468	0.876552	0.917216	0.862298	0.84579	0.849628	0.793787	0.878962	0.830661	0.820401	0.854389	0.829709	1	0.88735	0.0649501
2164	12	48141	0.192564	65.0384	8.3676	3.64612	1.3566	0.914657	0.899265	0.91502	0.909578	0.907979	0.875657	0.863817	0.883665	0.820288	0.876779	0.917804	0.862383	0.846887	0.849473	0.794479	0.879178	0.830986	0.820693	0.854708	0.828982	1	0.888235	0.0646999
2164	12	48141	0.192564	65.0384	8.3676	3.64612	1.3566	0.914657	0.899265	0.91502	0.909578	0.907979	0.875657	0.863817	0.883665	0.820288	0.876779	0.917804	0.862383	0.846887	0.849473	0.794479	0.879178	0.830986	0.820693	0.854708	0.828982	1	0.888235	0.0646999
2169	17	40911	0.163644	106.151	9.30607	15.3592	3.97143	0.916575	0.900467	0.916306	0.910855	0.909315	0.877221	0.866038	0.883564	0.821332	0.878089	0.918335	0.862885	0.84718	0.849515	0.795153	0.879482	0.831525	0.821307	0.855198	0.828567	1	0.889437	0.0642719
2170	18	12750	0.051	100.843	7.57294	13.0989	2.9042	0.936706	0.918118	0.931059	0.92051	0.918588	0.885843	0.876118	0.890353	0.833608	0.88549	0.923765	0.867804	0.853373	0.849255	0.803529	0.881216	0.836471	0.823725	0.857059	0.827804	1	0.900978	0.0582066
2174	22	11736	0.046944	100.793	7.58784	13.0807	2.90565	0.937969	0.9182	0.931791	0.920629	0.919649	0.88629	0.877173	0.891317	0.833589	0.886077	0.923995	0.868695	0.854167	0.849821	0.803809	0.88105	0.835847	0.82396	0.856808	0.827411	1	0.901569	0.0579593
2174	10	53807	0.215228	68.8089	8.47085	4.29717	1.52235	0.924954	0.928913	0.90412	0.916293	0.872294	0.875035	0.859628	0.877785	0.807525	0.879003	0.876875	0.88837	0.798604	0.855223	0.785214	0.891994	0.845847	0.80601	0.809105	0.837828	1	0.887015	0.0614029
2176	12	50347	0.201388	68.7395	8.6557	4.29303	1.56243	0.926053	0.930294	0.905416	0.917552	0.87322	0.876239	0.859942	0.878622	0.808618	0.879486	0.87752	0.888563	0.799829	0.855543	0.785538	0.892119	0.846108	0.806463	0.80975	0.837885	1	0.887981	0.0610145
2176	12	50347	0.201388	68.7395	8.6557	4.29303	1.56243	0.926053	0.930294	0.905416	0.917552	0.87322	0.876239	0.859942	0.878622	0.808618	0.879486	0.87752	0.888563	0.799829	0.855543	0.785538	0.892119	0.846108	0.806463	0.80975	0.837885	1	0.887981	0.0610145
2181	17	42798	0.171192	108.065	9.52672	16.2048	4.20694	0.927018	0.931235	0.906468	0.919015	0.87427	0.877962	0.861372	0.879714	0.809395	0.880929	0.877763	0.889948	0.799979	0.856045	0.785726	0.892051	0.846068	0.807538	0.80936	0.838228	1	0.889	0.0606026
2182	18	10608	0.042432	101.856	7.64826	13.4957	2.98446	0.940847	0.944287	0.921851	0.933494	0.888009	0.887915	0.868825	0.888669	0.820984	0.885982	0.881976	0.896022	0.80675	0.859351	0.790111	0.895833	0.850443	0.811039	0.811557	0.84111	1	0.899923	0.0567098
2186	22	9713	0.038852	101.774	7.6471	13.4636	2.98211	0.94286	0.945228	0.922681	0.933954	0.890302	0.889581	0.86935	0.889324	0.820756	0.884845	0.88294	0.896839	0.807063	0.859055	0.791156	0.895655	0.848965	0.811747	0.811696	0.840111	1	0.900835	0.0564839
2186	10	55679	0.222716	67.6153	8.33843	4.07899	1.44764	0.913091	0.910442	0.921667	0.924316	0.909436	0.854074	0.860513	0.895248	0.796808	0.879156	0.878114	0.879353	0.818585	0.849126	0.818774	0.839877	0.814293	0.835306	0.826766	0.840218	1	0.887669	0.0606774
2188	12	52092	0.208368	67.5456	8.5284	4.07513	1.48654	0.914344	0.911752	0.922733	0.925027	0.910178	0.854623	0.861591	0.895656	0.79756	0.879358	0.878388	0.879761	0.819051	0.849603	0.819176	0.839697	0.8143	0.834984	0.826787	0.840033	1	0.888465	0.0603249
2188	12	52092	0.208368	67.5456	8.5284	4.07513	1.48654	0.914344	0.911752	0.922733	0.925027	0.910178	0.854623	0.861591	0.895656	0.79756	0.879358	0.878388	0.879761	0.819051	0.849603	0.819176	0.839697	0.8143	0.834984	0.826787	0.840033	1	0.888465	0.0603249
2193	17	44388	0.177552	104.4	9.35188	14.6291	3.85777	0.916272	0.913332	0.923786	0.925712	0.910606	0.855659	0.862733	0.89674	0.797963	0.879123	0.878548	0.880305	0.818949	0.849779	0.820188	0.84016	0.814218	0.835575	0.827059	0.841455	1	0.889432	0.0599433
2194	18	14614	0.058456	100.09	7.52833	12.8094	2.83915	0.92952	0.929656	0.933454	0.935473	0.918674	0.868995	0.875325	0.903175	0.808813	0.883707	0.883947	0.885179	0.823868	0.850931	0.826434	0.846928	0.81374	0.840119	0.830129	0.842411	1	0.89946	0.0563718
2198	22	13381	0.053524	100.065	7.55552	12.8016	2.85121	0.931022	0.931358	0.933824	0.936141	0.919401	0.869479	0.876392	0.904342	0.810515	0.883716	0.883566	0.885397	0.825088	0.850759	0.82662	0.847022	0.814812	0.839661	0.830095	0.842538	1	0.900322	0.0560835
2198	10	53521	0.214084	65.4215	7.96442	3.69223	1.29365	0.927645	0.916014	0.916341	0.931195	0.890949	0.878431	0.893173	0.89321	0.825909	0.86666	0.869285	0.905392	0.856271	0.871275	0.812214	0.878973	0.815129	0.815736	0.836559	0.813167	1	0.895382	0.0622818
2200	12	50194	0.200776	65.3421	8.15662	3.68704	1.33013	0.929205	0.917361	0.917281	0.932123	0.891959	0.879966	0.89435	0.89435	0.826872	0.867305	0.869696	0.905925	0.856507	0.871817	0.812727	0.879338	0.816084	0.815416	0.836375	0.813394	1	0.896422	0.0618943
2200	12	50194	0.200776	65.3421	8.15662	3.68704	1.33013	0.929205	0.917361	0.917281	0.932123	0.891959	0.879966	0.89435	0.89435	0.826872	0.867305	0.869696	0.905925	0.856507	0.871817	0.812727	0.879338	0.816084	0.815416	0.836375	0.813394	1	0.896422	0.0618943
2205	17	42849	0.171396	104.557	9.03793	14.6713	3.73609	0.929823	0.918715	0.91896	0.933137	0.89288	0.881608	0.895097	0.89442	0.827896	0.867943	0.870009	0.906404	0.856671	0.872599	0.812866	0.879682	0.8159	0.814523	0.836169	0.813706	1	0.897305	0.0616597
2206	18	16628	0.066512	99.3139	7.52744	12.518	2.78182	0.942958	0.930719	0.931561	0.942777	0.901612	0.890757	0.9051	0.90083	0.837653	0.872204	0.874158	0.909761	0.862942	0.877165	0.815582	0.884893	0.818469	0.813507	0.839518	0.819672	1	0.906581	0.0573249
2210	22	15242	0.060968	99.3169	7.51518	12.5185	2.77785	0.944692	0.931866	0.932292	0.943643	0.901653	0.891681	0.905426	0.901358	0.838112	0.872261	0.875344	0.908608	0.863371	0.878198	0.816822	0.884858	0.818495	0.812131	0.838899	0.819479	1	0.907314	0.0569713
2210	10	56350	0.2254	65.3067	8.11591	3.67937	1.31501	0.935546	0.88693	0.912919	0.926894	0.905679	0.858696	0.86913	0.873061	0.803461	0.901553	0.890941	0.861553	0.860319	0.834818	0.809956	0.889317	0.822981	0.801118	0.837737	0.822822	1	0.888745	0.0623026
2212	12	52750	0.211	65.2384	8.31691	3.67651	1.35316	0.937071	0.888626	0.914	0.928009	0.906436	0.859896	0.869924	0.874028	0.804322	0.902171	0.891469	0.862009	0.861232	0.834891	0.809403	0.889697	0.822967	0.801583	0.837782	0.823251	1	0.889766	0.0617952
2212	12	52750	0.211	65.2384	8.31691	3.67651	1.35316	0.937071	0.888626	0.914	0.928009	0.906436	0.859896	0.869924	0.874028	0.804322	0.902171	0.891469	0.862009	0.861232	0.834891	0.809403	0.889697	0.822967	0.801583	0.837782	0.823251	1	0.889766	0.0617952
2217	17	45046	0.180184	103.504	9.1666	14.2495	3.71458	0.93894	0.890745	0.915364	0.92874	0.907295	0.86052	0.870777	0.875083	0.805588	0.902178	0.89231	0.862119	0.861986	0.835424	0.809661	0.889735	0.823492	0.801891	0.838698	0.823469	1	0.890883	0.0613536
2218	18	18312	0.073248	98.6214	7.65792	12.2694	2.79971	0.950743	0.906864	0.926906	0.937172	0.916694	0.868829	0.880161	0.880734	0.810152	0.906373	0.896188	0.865853	0.86973	0.840542	0.812391	0.892393	0.823012	0.804882	0.840897	0.823067	1	0.899893	0.0569609
2222	22	16783	0.067132	98.6301	7.67225	12.2734	2.80577	0.951945	0.908121	0.927516	0.938271	0.917267	0.869719	0.8811	0.880206	0.809361	0.906542	0.897128	0.865668	0.87112	0.840523	0.811208	0.892927	0.822797	0.80513	0.841238	0.824138	1	0.900563	0.0567259
2222	10	58129	0.232516	64.4356	8.0343	3.53579	1.26901	0.920857	0.911989	0.893126	0.912032	0.894906	0.884369	0.875596	0.891121	0.81892	0.881298	0.888034	0.870495	0.824511	0.824339	0.805183	0.871045	0.829758	0.827418	0.838592	0.826687	1	0.887485	0.0639671
2224	12	54381	0.217524	64.3578	8.21082	3.53055	1.30177	0.922519	0.913453	0.894706	0.913214	0.896434	0.885263	0.8772	0.892113	0.819625	0.882358	0.888702	0.87103	0.825297	0.825435	0.805732	0.871177	0.830115	0.82698	0.838372	0.82618	1	0.888683	0.0633668
2224	12	54381	0.217524	64.3578	8.21082	3.53055	1.30177	0.922519	0.913453	0.894706	0.913214	0.896434	0.885263	0.8772	0.892113	0.819625	0.882358	0.888702	0.87103	0.825297	0.825435	0.805732	0.871177	0.830115	0.82698	0.838372	0.82618	1	0.888683	0.0633668
2229	17	46332	0.185328	102.157	9.05126	13.7032	3.57901	0.923724	0.915026	0.896281	0.915296	0.897069	0.886223	0.878032	0.892493	0.820664	0.883428	0.889914	0.870953	0.826319	0.825283	0.805922	0.871018	0.830733	0.827506	0.838373	0.825736	1	0.889767	0.0630043
2230	18	21666	0.086664	97.2535	7.66684	11.7745	2.72727	0.936075	0.92719	0.90942	0.925067	0.907689	0.893497	0.887381	0.896612	0.827749	0.889066	0.894374	0.871204	0.834187	0.830379	0.81044	0.87275	0.836056	0.828187	0.841157	0.826641	1	0.898778	0.0588838
2234	22	19751	0.079004	97.2482	7.6373	11.7709	2.71636	0.937016	0.929042	0.911296	0.925852	0.908789	0.893626	0.888866	0.897904	0.828566	0.889727	0.894233	0.871399	0.833857	0.830566	0.810794	0.872462	0.835907	0.828718	0.841451	0.825325	1	0.899734	0.0582998
2234	10	59363	0.237452	62.9076	7.94328	3.29497	1.19917	0.915377	0.893604	0.914652	0.922907	0.901016	0.881433	0.864865	0.887396	0.812863	0.87157	0.902523	0.87798	0.843808	0.856106	0.809182	0.88305	0.846158	0.811516	0.849519	0.818119	1	0.88868	0.0634307
2236	12	55543	0.222172	62.8502	8.11354	3.29289	1.22944	0.917397	0.895	0.915858	0.924176	0.9024	0.882767	0.865735	0.888285	0.813748	0.872216	0.902661	0.877617	0.844094	0.856364	0.810282	0.883325	0.846353	0.811767	0.849945	0.818033	1	0.889806	0.0630383
2236	12	55543	0.222172	62.8502	8.11354	3.29289	1.22944	0.917397	0.895	0.915858	0.924176	0.9024	0.882767	0.865735	0.888285	0.813748	0.872216	0.902661	0.877617	0.844094	0.856364	0.810282	0.883325	0.846353	0.811767	0.849945	0.818033	1	0.889806	0.0630383
2241	17	47288	0.189152	99.5115	8.96565	12.6801	3.36401	0.918817	0.896485	0.916247	0.924748	0.904077	0.882655	0.866954	0.888513	0.81397	0.873425	0.902248	0.878214	0.844168	0.856877	0.811157	0.883913	0.84679	0.812246	0.850332	0.817956	1	0.89062	0.0626951
2242	18	25247	0.100988	96.3032	7.6749	11.4384	2.66735	0.930111	0.909395	0.92611	0.930962	0.913613	0.889809	0.87448	0.895552	0.820018	0.879055	0.906345	0.881887	0.845506	0.8603	0.814572	0.885353	0.847012	0.81681	0.852101	0.819563	1	0.89862	0.059099
2246	22	22987	0.091948	96.2727	7.67205	11.4276	2.66492	0.931483	0.910754	0.927089	0.932614	0.915039	0.889546	0.875169	0.896724	0.821051	0.879649	0.906099	0.882368	0.845956	0.860791	0.815178	0.88537	0.847501	0.816918	0.853352	0.819376	1	0.899576	0.0586248
2246	10	57246	0.228984	62.969	7.81872	3.2996	1.17905	0.922099	0.919138	0.892394	0.917488	0.897076	0.865196	0.857169	0.900587	0.791793	0.883686	0.879118	0.912142	0.838181	0.819865	0.817795	0.8613	0.857134	0.808677	0.835377	0.806065	1	0.887265	0.0617728
2248	12	53568	0.214272	62.9267	7.98669	3.29963	1.21022	0.923303	0.920428	0.894097	0.918272	0.897849	0.866011	0.857826	0.901359	0.792329	0.884343	0.879611	0.912345	0.838915	0.820313	0.81796	0.861792	0.857574	0.809158	0.835601	0.805957	1	0.888181	0.0614643
2248	12	53568	0.214272	62.9267	7.98669	3.29963	1.21022	0.923303	0.920428	0.894097	0.918272	0.897849	0.866011	0.857826	0.901359	0.792329	0.884343	0.879611	0.912345	0.838915	0.820313	0.81796	0.861792	0.857574	0.809158	0.835601	0.805957	1	0.888181	0.0614643
2253	17	45682	0.182728	101.523	8.87304	13.4422	3.45826	0.924708	0.921862	0.895331	0.919388	0.89903	0.867793	0.858653	0.90227	0.792862	0.884659	0.879996	0.912329	0.838514	0.820859	0.818408	0.862386	0.858161	0.809849	0.835515	0.806127	1	0.889203	0.0610437
2254	18	18575	0.0743	99.0634	7.38932	12.4174	2.71549	0.939462	0.933028	0.90996	0.928775	0.908721	0.876716	0.865841	0.907699	0.800081	0.888291	0.885922	0.91467	0.843553	0.829125	0.82148	0.862611	0.862019	0.810929	0.837524	0.807779	1	0.898512	0.0569769
2258	22	16942	0.067768	99.0083	7.3921	12.3972	2.7132	0.941388	0.934394	0.91282	0.929495	0.909485	0.877641	0.866633	0.907419	0.801381	0.889535	0.886761	0.914857	0.844027	0.830156	0.821509	0.863003	0.862029	0.812094	0.838419	0.808877	1	0.899712	0.0566372
2258	10	55579	0.222316	67.4655	8.22328	4.04794	1.4185	0.93565	0.891803	0.932196	0.914599	0.889401	0.854351	0.841199	0.888402	0.804207	0.882141	0.855674	0.874719	0.827147	0.855107	0.834992	0.874593	0.793636	0.803523	0.829603	0.828721	1	0.885792	0.0618511
2260	12	51941	0.207764	67.4052	8.41006	4.04558	1.45877	0.936784	0.893321	0.932654	0.915616	0.890953	0.855644	0.841782	0.888681	0.804836	0.882463	0.855644	0.875262	0.827824	0.855259	0.834379	0.874338	0.794007	0.803787	0.830019	0.828941	1	0.886631	0.061541
2260	12	51941	0.207764	67.4052	8.41006	4.04558	1.45877	0.936784	0.893321	0.932654	0.915616	0.890953	0.855644	0.841782	0.888681	0.804836	0.882463	0.855644	0.875262	0.827824	0.855259	0.834379	0.874338	0.794007	0.803787	0.830019	0.828941	1	0.886631	0.061541
2265	17	44143	0.176572	106.289	9.30392	15.4175	3.97435	0.938246	0.895102	0.933897	0.916159	0.892055	0.856886	0.843509	0.889824	0.805734	0.883413	0.855685	0.875858	0.828149	0.85513	0.834957	0.874284	0.79358	0.80391	0.830381	0.829203	1	0.887702	0.0612909
2266	18	13607	0.054428	100.535	7.61655	12.9835	2.89619	0.951128	0.912031	0.945432	0.927354	0.904351	0.870949	0.857206	0.896267	0.81594	0.889395	0.860623	0.882266	0.835526	0.858859	0.83887	0.875799	0.803741	0.805725	0.835232	0.830896	1	0.898723	0.0568002
2270	22	12451	0.049804	100.531	7.61264	12.9816	2.89295	0.953056	0.913862	0.946269	0.927717	0.90551	0.872219	0.859288	0.896273	0.815677	0.890491	0.860694	0.882058	0.835997	0.857682	0.839651	0.876195	0.804233	0.804835	0.836439	0.830536	1	0.899706	0.0564744
2270	10	55674	0.222696	65.9563	8.15676	3.7882	1.34819	0.939065	0.91664	0.911754	0.904058	0.895104	0.890874	0.878615	0.878633	0.808923	0.875714	0.88527	0.887308	0.86297	0.845933	0.811034	0.872858	0.833369	0.806157	0.817356	0.811025	1	0.892732	0.0605469
2272	12	52085	0.20834	65.8863	8.34113	3.78426	1.38417	0.94028	0.918259	0.91296	0.905011	0.896045	0.891514	0.878813	0.879572	0.809552	0.87649	0.886148	0.887789	0.86308	0.846607	0.811712	0.873092	0.833868	0.806777	0.817942	0.810608	1	0.893662	0.0602033
2272	12	52085	0.20834	65.8863	8.34113	3.78426	1.38417	0.94028	0.918259	0.91296	0.905011	0.896045	0.891514	0.878813	0.879572	0.809552	0.87649	0.886148	0.887789	0.86308	0.846607	0.811712	0.873092	0.833868	0.806777	0.817942	0.810608	1	0.893662	0.0602033
2277	17	44401	0.177604	103.748	9.18476	14.35	3.74347	0.941702	0.919889	0.914349	0.90543	0.897052	0.891917	0.879879	0.88007	0.809948	0.876726	0.88596	0.887807	0.863854	0.846884	0.811795	0.873055	0.833855	0.806018	0.817977	0.810601	1	0.894502	0.0600142
2278	18	18200	0.0728	98.4061	7.65082	12.19	2.78129	0.954011	0.932967	0.925769	0.91511	0.906951	0.900522	0.887637	0.88772	0.817692	0.882967	0.891813	0.890632	0.868242	0.850962	0.812418	0.875522	0.837747	0.806621	0.818269	0.813599	1	0.903526	0.0559813
2282	22	16648	0.066592	98.3462	7.64818	12.168	2.77497	0.95561	0.933926	0.926327	0.916687	0.907767	0.901099	0.888605	0.888966	0.817125	0.88374	0.89263	0.890107	0.869113	0.851003	0.811959	0.87539	0.837188	0.806433	0.819107	0.813791	1	0.904345	0.0556857
2282	10	55258	0.221032	63.6993	7.93643	3.4163	1.2258	0.936281	0.912836	0.89464	0.928119	0.88256	0.870037	0.861441	0.884596	0.832504	0.883501	0.905054	0.867494	0.837055	0.844936	0.821926	0.890351	0.840358	0.800671	0.839788	0.793849	1	0.890414	0.0627374
2284	12	51811	0.207244	63.631	8.10724	3.41238	1.25584	0.93759	0.914285	0.895891	0.92877	0.883509	0.870877	0.862606	0.885034	0.832825	0.883635	0.905628	0.867866	0.837361	0.845728	0.823059	0.890709	0.840796	0.80065	0.841153	0.793982	1	0.89133	0.0623418
2284	12	51811	0.207244	63.631	8.10724	3.41238	1.25584	0.93759	0.914285	0.895891	0.92877	0.883509	0.870877	0.862606	0.885034	0.832825	0.883635	0.905628	0.867866	0.837361	0.845728	0.823059	0.890709	0.840796	0.80065	0.841153	0.793982	1	0.89133	0.0623418
2289	17	44179	0.176716	100.05	8.93999	12.8813	3.38828	0.938942	0.915854	0.896546	0.929571	0.884674	0.872428	0.863204	0.885919	0.833462	0.884312	0.905894	0.868173	0.838668	0.846149	0.823479	0.891102	0.84032	0.800505	0.841701	0.794122	1	0.892278	0.0619361
2290	18	22247	0.088988	96.7662	7.6179	11.5984	2.67668	0.94878	0.926395	0.908774	0.936868	0.895986	0.882119	0.872163	0.891491	0.840608	0.890367	0.908415	0.872972	0.841979	0.847845	0.825729	0.893604	0.841799	0.799973	0.846721	0.793365	1	0.900475	0.0583849
2294	22	20319	0.081276	96.7512	7.63649	11.5941	2.68218	0.950244	0.927777	0.908854	0.937546	0.897214	0.882721	0.872287	0.891358	0.842094	0.890915	0.909297	0.873665	0.842709	0.849328	0.827329	0.893696	0.842979	0.800482	0.847212	0.792854	1	0.901313	0.0582532
2294	10	52365	0.20946	62.8274	7.7931	3.27719	1.16954	0.927709	0.905395	0.908393	0.912012	0.886632	0.888828	0.868557	0.902845	0.807629	0.878106	0.880369	0.877017	0.827891	0.851838	0.827423	0.84418	0.828607	0.816748	0.812336	0.81078	1	0.888561	0.0624823
2296	12	49042	0.196168	62.7702	7.96588	3.27514	1.20063	0.928551	0.906427	0.909506	0.912871	0.887882	0.889574	0.86951	0.902869	0.80845	0.878828	0.881204	0.877167	0.828739	0.852433	0.827118	0.844287	0.828779	0.816576	0.812885	0.811009	1	0.889358	0.0622346
2296	12	49042	0.196168	62.7702	7.96588	3.27514	1.20063	0.928551	0.906427	0.909506	0.912871	0.887882	0.889574	0.86951	0.902869	0.80845	0.878828	0.881204	0.877167	0.828739	0.852433	0.827118	0.844287	0.828779	0.816576	0.812885	0.811009	1	0.889358	0.0622346
2301	17	41932	0.167728	101.018	8.83626	13.2441	3.41469	0.929445	0.907016	0.911106	0.913717	0.889345	0.89068	0.870195	0.904083	0.809847	0.87878	0.881439	0.877254	0.82939	0.852368	0.826636	0.844522	0.829855	0.81588	0.812351	0.811123	1	0.890195	0.0618808
2302	18	20974	0.083896	97.1171	7.49871	11.7164	2.65221	0.940498	0.921784	0.920783	0.922571	0.895609	0.899781	0.878922	0.907648	0.816535	0.883284	0.886645	0.880781	0.834366	0.857037	0.827668	0.846429	0.833198	0.81632	0.813889	0.810766	1	0.898457	0.0584773
2306	22	19195	0.07678	97.0973	7.50528	11.7098	2.65459	0.94173	0.922454	0.921099	0.923886	0.896431	0.900339	0.880021	0.908336	0.818234	0.88372	0.887575	0.881922	0.834827	0.85814	0.827846	0.847148	0.833342	0.816853	0.814014	0.811018	1	0.899299	0.0580891
2306	10	53137	0.212548	63.8807	7.92642	3.44411	1.22928	0.927282	0.902497	0.896645	0.89815	0.879321	0.865819	0.83838	0.885353	0.797495	0.903062	0.896456	0.900023	0.830551	0.842671	0.812974	0.85193	0.849973	0.807818	0.839123	0.796319	1	0.882415	0.0619833
2308	12	49720	0.19888	63.8487	8.09579	3.4458	1.26221	0.928922	0.903892	0.897466	0.899155	0.88027	0.867176	0.839974	0.886283	0.798391	0.903449	0.896852	0.900744	0.831104	0.843685	0.813375	0.852534	0.850181	0.808628	0.838777	0.796681	1	0.883478	0.0616255
2308	12	49720	0.19888	63.8487	8.09579	3.4458	1.26221	0.928922	0.903892	0.897466	0.899155	0.88027	0.867176	0.839974	0.886283	0.798391	0.903449	0.896852	0.900744	0.831104	0.843685	0.813375	0.852534	0.850181	0.808628	0.838777	0.796681	1	0.883478	0.0616255
2313	17	42436	0.169744	102.03	8.96652	13.6473	3.53303	0.929482	0.90534	0.898353	0.900273	0.881103	0.868296	0.841279	0.886582	0.799392	0.903867	0.897257	0.900851	0.83124	0.843517	0.812883	0.853697	0.850775	0.808842	0.839264	0.79594	1	0.884276	0.0615134
2314	18	18227	0.072908	98.4188	7.52422	12.1877	2.73416	0.940418	0.91562	0.909969	0.909448	0.893208	0.876913	0.850661	0.893537	0.806441	0.906869	0.899215	0.90525	0.838125	0.847671	0.816646	0.859576	0.854063	0.812229	0.84117	0.79898	1	0.892933	0.0584919
2318	22	16654	0.066616	98.4245	7.53342	12.1903	2.73789	0.941305	0.916627	0.911102	0.910202	0.893809	0.877327	0.852078	0.89453	0.805933	0.907079	0.899964	0.905999	0.839228	0.847964	0.816471	0.860604	0.854359	0.813048	0.840519	0.799478	1	0.893684	0.0581748
2318	10	56532	0.226128	65.1356	8.01951	3.64777	1.29324	0.930615	0.892097	0.907875	0.919913	0.873266	0.860628	0.848475	0.878989	0.815945	0.887665	0.877874	0.888753	0.826496	0.843045	0.815786	0.851801	0.850854	0.807605	0.813221	0.829601	1	0.883573	0.0631695
2320	12	52883	0.211532	65.0766	8.20886	3.64593	1.33047	0.932152	0.893643	0.908808	0.921213	0.874118	0.861562	0.849101	0.879753	0.816397	0.888594	0.878543	0.88918	0.827374	0.843636	0.816718	0.852003	0.851077	0.807594	0.81356	0.829775	1	0.884576	0.062847
2320	12	52883	0.211532	65.0766	8.20886	3.64593	1.33047	0.932152	0.893643	0.908808	0.921213	0.874118	0.861562	0.849101	0.879753	0.816397	0.888594	0.878543	0.88918	0.827374	0.843636	0.816718	0.852003	0.851077	0.807594	0.81356	0.829775	1	0.884576	0.062847
2325	17	45136	0.180544	104.665	9.07828	14.7189	3.7641	0.933302	0.894918	0.909917	0.921515	0.874967	0.863867	0.850042	0.880162	0.817142	0.889224	0.879863	0.889512	0.827488	0.844304	0.817153	0.853432	0.851294	0.80715	0.814117	0.830202	1	0.885522	0.0624648
2326	18	18656	0.074624	98.4629	7.6013	12.2082	2.76945	0.944415	0.907831	0.920026	0.933078	0.887221	0.876018	0.858142	0.888561	0.824212	0.89435	0.888079	0.892233	0.832467	0.84643	0.822363	0.857231	0.852219	0.809766	0.815797	0.831984	1	0.894943	0.0582493
2330	22	16968	0.067872	98.4446	7.58577	12.2006	2.76362	0.946163	0.908593	0.921499	0.935084	0.887966	0.877711	0.859736	0.888997	0.824434	0.895008	0.887553	0.892621	0.833039	0.846623	0.823432	0.858292	0.852074	0.810467	0.816095	0.831418	1	0.896024	0.0577612
2330	10	54814	0.219256	64.1708	8.02513	3.4936	1.26052	0.938209	0.913307	0.906411	0.888979	0.893412	0.873144	0.885376	0.872478	0.823603	0.867534	0.888842	0.878617	0.83226	0.851023	0.842978	0.869723	0.838709	0.785994	0.837177	0.838682	1	0.889286	0.0597628
2332	12	51226	0.204904	64.1171	8.20219	3.49224	1.29339	0.93923	0.914428	0.907752	0.89028	0.893999	0.874039	0.886171	0.873199	0.82421	0.867733	0.888699	0.879095	0.832741	0.851355	0.843009	0.870554	0.838861	0.786378	0.837622	0.838871	1	0.890126	0.0594563
2332	12	51226	0.204904	64.1171	8.20219	3.49224	1.29339	0.93923	0.914428	0.907752	0.89028	0.893999	0.874039	0.886171	0.873199	0.82421	0.867733	0.888699	0.879095	0.832741	0.851355	0.843009	0.870554	0.838861	0.786378	0.837622	0.838871	1	0.890126	0.0594563
2337	17	43663	0.174652	102.732	9.10439	13.9352	3.64918	0.939835	0.916245	0.908756	0.891613	0.895472	0.874837	0.887376	0.873382	0.824966	0.868596	0.888727	0.879291	0.832696	0.851694	0.843288	0.871825	0.839074	0.786845	0.837609	0.838857	1	0.891043	0.0591558
2338	18	17114	0.068456	99.1758	7.45964	12.4633	2.76138	0.949632	0.927399	0.92027	0.905195	0.906451	0.883224	0.893391	0.879981	0.832301	0.872298	0.891288	0.881354	0.840248	0.856024	0.845302	0.873992	0.839839	0.790493	0.842643	0.839225	1	0.899622	0.0558549
2342	22	15659	0.062636	99.1505	7.48682	12.4554	2.77204	0.949965	0.928859	0.921419	0.906156	0.907785	0.883677	0.894086	0.880165	0.832748	0.873012	0.892043	0.881602	0.83923	0.857622	0.846127	0.874034	0.83923	0.790632	0.843093	0.840443	1	0.90037	0.0554006
2342	10	52351	0.209404	66.6157	8.18045	3.9001	1.37817	0.935923	0.906048	0.928922	0.904854	0.896172	0.885341	0.880241	0.870948	0.823795	0.868427	0.905255	0.868694	0.852391	0.827826	0.809469	0.885284	0.857548	0.799889	0.866306	0.814903	1	0.893083	0.0582877
2344	12	48937	0.195748	66.539	8.36374	3.89482	1.41315	0.937001	0.907912	0.929542	0.905409	0.897102	0.886231	0.880683	0.871437	0.82456	0.868903	0.905685	0.869025	0.852892	0.828637	0.810287	0.88569	0.8584	0.799579	0.866093	0.814609	1	0.893912	0.0580012
2344	12	48937	0.195748	66.539	8.36374	3.89482	1.41315	0.937001	0.907912	0.929542	0.905409	0.897102	0.886231	0.880683	0.871437	0.82456	0.868903	0.905685	0.869025	0.852892	0.828637	0.810287	0.88569	0.8584	0.799579	0.866093	0.814609	1	0.893912	0.0580012
2349	17	41889	0.167556	103.447	9.24109	14.232	3.74228	0.93817	0.909057	0.930173	0.906157	0.898315	0.88713	0.88189	0.872687	0.826016	0.868808	0.906025	0.869608	0.853709	0.829657	0.811263	0.885567	0.85877	0.800318	0.866636	0.814187	1	0.894822	0.0575729
2350	18	16025	0.0641	99.2698	7.61776	12.5069	2.82271	0.948424	0.924431	0.939282	0.91688	0.905679	0.896505	0.891763	0.880094	0.833261	0.877317	0.910484	0.875881	0.854384	0.832137	0.815445	0.88702	0.863401	0.79947	0.86986	0.815289	1	0.903691	0.053742
2354	22	14706	0.058824	99.2426	7.62279	12.4971	2.82347	0.94968	0.925133	0.939378	0.917279	0.907079	0.896063	0.892595	0.881239	0.834727	0.878009	0.910751	0.876241	0.855365	0.833367	0.816537	0.885863	0.863797	0.798722	0.870665	0.816571	1	0.904378	0.053368
2354	10	53843	0.215372	64.4248	7.94562	3.53072	1.25496	0.934365	0.917742	0.905438	0.909097	0.885603	0.883782	0.881192	0.896393	0.826375	0.894406	0.890775	0.848569	0.822651	0.830712	0.822614	0.877598	0.84778	0.807097	0.824341	0.829486	1	0.891761	0.0613973
2356	12	50446	0.201784	64.3689	8.14263	3.52969	1.29214	0.935337	0.918973	0.906405	0.910013	0.886859	0.885135	0.88228	0.897306	0.827211	0.89461	0.890844	0.848908	0.82283	0.83077	0.823247	0.878087	0.848045	0.807705	0.824842	0.829977	1	0.892656	0.0611045
2356	12	50446	0.201784	64.3689	8.14263	3.52969	1.29214	0.935337	0.918973	0.906405	0.910013	0.886859	0.885135	0.88228	0.897306	0.827211	0.89461	0.890844	0.848908	0.82283	0.83077	0.823247	0.878087	0.848045	0.807705	0.824842	0.829977	1	0.892656	0.0611045
2361	17	43104	0.172416	101.614	8.96075	13.4838	3.50083	0.936491	0.919729	0.907503	0.911168	0.887899	0.886263	0.882598	0.897736	0.827789	0.894708	0.892168	0.849144	0.82352	0.83099	0.823624	0.878434	0.84861	0.807176	0.825631	0.830584	1	0.893478	0.0608576
2362	18	20264	0.081056	97.5805	7.58099	11.8867	2.70633	0.947049	0.929382	0.918501	0.919019	0.900341	0.895233	0.890718	0.903005	0.836854	0.899872	0.896689	0.855458	0.829205	0.835299	0.827329	0.880256	0.850301	0.810304	0.828785	0.830956	1	0.901885	0.0570511
2366	22	18463	0.073852	97.5676	7.60037	11.8832	2.71268	0.948573	0.930835	0.919379	0.918675	0.901587	0.895548	0.89265	0.903699	0.837648	0.900531	0.897064	0.855847	0.83012	0.835563	0.82622	0.880057	0.85062	0.810161	0.829389	0.830986	1	0.902725	0.0566325
2366	10	53046	0.212184	63.4077	7.868	3.36856	1.20354	0.90774	0.91235	0.88953	0.924905	0.864504	0.874401	0.881763	0.885816	0.797506	0.898673	0.870245	0.906506	0.844069	0.827979	0.813379	0.872007	0.838583	0.83847	0.818469	0.828423	1	0.884299	0.0614235
2368	12	49609	0.198436	63.3446	8.05439	3.36608	1.23697	0.908736	0.913342	0.890574	0.925104	0.86573	0.875718	0.88235	0.88615	0.798706	0.898778	0.87087	0.907295	0.844333	0.828479	0.81456	0.872271	0.838507	0.838487	0.818662	0.828176	1	0.885085	0.0612364
2368	12	49609	0.198436	63.3446	8.05439	3.36608	1.23697	0.908736	0.913342	0.890574	0.925104	0.86573	0.875718	0.88235	0.88615	0.798706	0.898778	0.87087	0.907295	0.844333	0.828479	0.81456	0.872271	0.838507	0.838487	0.818662	0.828176	1	0.885085	0.0612364
2373	17	42323	0.169292	102.252	8.88647	13.7296	3.51757	0.910238	0.914609	0.89195	0.926624	0.866905	0.876131	0.884082	0.88583	0.799837	0.899369	0.871748	0.908265	0.844612	0.829525	0.814545	0.872457	0.838598	0.839024	0.818952	0.82806	1	0.886135	0.0609082
2374	18	17190	0.06876	99.3023	7.40955	12.5074	2.74429	0.923851	0.924404	0.9032	0.933304	0.878912	0.886707	0.890285	0.892437	0.810268	0.904683	0.878825	0.912042	0.850087	0.831792	0.822746	0.876091	0.840111	0.838947	0.82196	0.830628	1	0.895074	0.0579897
2378	22	15710	0.06284	99.2914	7.40503	12.5031	2.74178	0.924443	0.925716	0.904265	0.933959	0.87944	0.88746	0.891216	0.893698	0.810662	0.905474	0.879122	0.91219	0.8514	0.832145	0.822693	0.87718	0.841057	0.838861	0.822311	0.830968	1	0.895852	0.0577775
2378	10	51255	0.20502	66.981	8.20457	3.96355	1.39892	0.926739	0.914116	0.90001	0.947527	0.878792	0.871808	0.863399	0.875251	0.800702	0.908819	0.874227	0.89044	0.835655	0.826914	0.806536	0.843225	0.857341	0.7984	0.858745	0.817072	1	0.889395	0.0590461
2380	12	48001	0.192004	66.9097	8.38201	3.9589	1.43455	0.927741	0.915721	0.901304	0.947855	0.879971	0.87294	0.864305	0.876055	0.801754	0.909398	0.875169	0.891523	0.836097	0.827233	0.806629	0.843212	0.857493	0.79841	0.859201	0.81742	1	0.890343	0.0587755
2380	12	48001	0.192004	66.9097	8.38201	3.9589	1.43455	0.927741	0.915721	0.901304	0.947855	0.879971	0.87294	0.864305	0.876055	0.801754	0.909398	0.875169	0.891523	0.836097	0.827233	0.806629	0.843212	0.857493	0.79841	0.859201	0.81742	1	0.890343	0.0587755
2385	17	41003	0.164012	106.769	9.27351	15.6214	3.99775	0.928883	0.916335	0.901666	0.94837	0.880899	0.873948	0.865059	0.877436	0.802941	0.909848	0.875716	0.892337	0.836683	0.826964	0.807868	0.844304	0.857827	0.798442	0.859205	0.817477	1	0.891099	0.0584513
2386	18	14683	0.058732	99.309	7.71186	12.5269	2.86315	0.941429	0.929817	0.911667	0.955084	0.889021	0.885991	0.878295	0.886808	0.812028	0.912348	0.8833	0.898284	0.840053	0.833413	0.810052	0.850814	0.861404	0.79936	0.860178	0.819826	1	0.900464	0.0551384
2390	22	13472	0.053888	99.3282	7.70792	12.5338	2.86408	0.943104	0.930894	0.912374	0.955389	0.890254	0.886617	0.877969	0.886839	0.814319	0.912151	0.884167	0.898419	0.840261	0.834471	0.81031	0.85147	0.861528	0.800104	0.86086	0.820739	1	0.901268	0.0547854
2390	10	53283	0.213132	63.9627	8.05885	3.46211	1.25684	0.922837	0.920172	0.901507	0.916212	0.891917	0.867294	0.83659	0.863634	0.837077	0.88927	0.877588	0.874613	0.84739	0.833915	0.827403	0.840118	0.834929	0.82302	0.823602	0.835435	1	0.88645	0.0610973
2392	12	49792	0.199168	63.8959	8.24668	3.45919	1.29194	0.923612	0.921423	0.902695	0.917286	0.892854	0.868764	0.837514	0.864587	0.837363	0.88941	0.878103	0.874779	0.848148	0.834471	0.827583	0.84134	0.835375	0.823506	0.824068	0.836369	1	0.887348	0.0608983
2392	12	49792	0.199168	63.8959	8.24668	3.45919	1.29194	0.923612	0.921423	0.902695	0.917286	0.892854	0.868764	0.837514	0.864587	0.837363	0.88941	0.878103	0.874779	0.848148	0.834471	0.827583	0.84134	0.835375	0.823506	0.824068	0.836369	1	0.887348	0.0608983
2397	17	42430	0.16972	99.4901	9.07683	12.6796	3.40949	0.924263	0.922955	0.90304	0.9179	0.894261	0.869656	0.839324	0.865437	0.837697	0.890113	0.878082	0.875572	0.848633	0.835447	0.828199	0.84201	0.835246	0.823804	0.824546	0.836884	1	0.888185	0.0606958
2398	18	21691	0.086764	96.6375	7.62472	11.5531	2.66625	0.935273	0.932046	0.911092	0.926421	0.903601	0.878106	0.849546	0.871375	0.841455	0.892882	0.882624	0.880273	0.851275	0.842031	0.833041	0.84595	0.839473	0.828546	0.826403	0.835646	1	0.895887	0.0580831
2402	22	19793	0.079172	96.6269	7.62281	11.5493	2.66541	0.936442	0.932981	0.911484	0.927121	0.903653	0.878972	0.85025	0.872177	0.841914	0.89327	0.883141	0.880766	0.852044	0.841737	0.833931	0.845602	0.840651	0.829763	0.826706	0.835977	1	0.896556	0.0579354
2402	10	58254	0.233016	62.2681	7.67844	3.18923	1.13258	0.921173	0.91713	0.922203	0.92452	0.885253	0.878669	0.876626	0.860602	0.809138	0.875064	0.886866	0.893655	0.837007	0.831548	0.796718	0.848234	0.849573	0.792744	0.846474	0.814768	1	0.889567	0.0602451
2404	12	54456	0.217824	62.2249	7.86119	3.18959	1.1644	0.922681	0.918228	0.923085	0.925105	0.885587	0.879572	0.877038	0.861677	0.810462	0.875909	0.887359	0.89396	0.837897	0.831974	0.796772	0.848722	0.849502	0.793071	0.846518	0.814896	1	0.890404	0.0600025
