# Supplementary material for: IBSEM: An Individual-Based Atlantic Salmon Population Model
Source: PLoS One. 2015 Sep 18;10(9):e0138444. doi: 10.1371/journal.pone.0138444 (PMC4575158; doi:10.1371/journal.pone.0138444)
Supplement: S1 Minimal dataset — (ZIP) [file pone.0138444.s003.zip › temp/scenario 1/wild - 4/runFiles/results/parr2.txt]

month	averageAge	popSize	density	averageLength	stDevLength	averageWeight	stDevWeight	allele_0_0_Frequency	allele_0_1_Frequency	allele_0_2_Frequency	allele_0_3_Frequency	allele_0_4_Frequency	allele_0_5_Frequency	allele_0_6_Frequency	allele_0_7_Frequency	allele_0_8_Frequency	allele_0_9_Frequency	allele_0_10_Frequency	allele_0_11_Frequency	allele_0_12_Frequency	allele_0_13_Frequency	allele_0_14_Frequency	allele_0_15_Frequency	allele_0_16_Frequency	allele_0_17_Frequency	allele_0_18_Frequency	allele_0_19_Frequency	allele_0_20_Frequency	genotypicValueAverage	genotypicValueStDev
16	25	6685	0.02674	103.911	7.41883	14.306	3.14204	0.915108	0.915931	0.911369	0.913538	0.908901	0.908975	0.906806	0.90733	0.908078	0.905909	0.901571	0.909723	0.906507	0.899327	0.901346	0.89985	0.904039	0.902693	0.904039	0.904562	1	0.910079	0.0573111
21	30	5811	0.023244	132.097	8.42527	29.2081	5.69142	0.916882	0.915935	0.910859	0.913612	0.90931	0.909052	0.906901	0.908191	0.909052	0.905696	0.90191	0.911031	0.90475	0.899243	0.900878	0.900275	0.904147	0.903287	0.903889	0.902771	1	0.910407	0.0567905
22	30	39	0.000156	120.901	5.29435	22.2763	2.95108	0.987179	0.910256	0.948718	0.910256	0.897436	0.935897	0.935897	0.910256	0.884615	0.820513	0.923077	0.935897	0.974359	0.884615	0.923077	0.884615	0.871795	0.897436	0.897436	0.948718	1	0.924974	0.0520315
26	34	37	0.000148	120.317	4.70544	21.9304	2.55628	0.986486	0.905405	0.959459	0.918919	0.891892	0.932432	0.945946	0.905405	0.878378	0.810811	0.918919	0.932432	0.972973	0.891892	0.918919	0.891892	0.878378	0.918919	0.891892	0.945946	1	0.925435	0.0530998
26	22	16678	0.066712	98.6485	7.81745	12.2887	2.87199	0.923732	0.919954	0.918515	0.912879	0.914438	0.91114	0.910751	0.910631	0.909522	0.907423	0.905894	0.906524	0.903556	0.905564	0.905474	0.905654	0.904455	0.905594	0.902206	0.898849	1	0.913932	0.0552523
28	24	15751	0.063004	98.5588	8.24934	12.2815	3.04039	0.924894	0.921021	0.919148	0.913942	0.914831	0.911625	0.910863	0.911085	0.909974	0.907911	0.905879	0.907149	0.904324	0.905657	0.905879	0.906387	0.904324	0.905625	0.902768	0.899403	1	0.914604	0.0550782
28	24	15751	0.063004	98.5588	8.24934	12.2815	3.04039	0.924894	0.921021	0.919148	0.913942	0.914831	0.911625	0.910863	0.911085	0.909974	0.907911	0.905879	0.907149	0.904324	0.905657	0.905879	0.906387	0.904324	0.905625	0.902768	0.899403	1	0.914604	0.0550782
33	29	13623	0.054492	126.414	9.10832	25.6948	5.5112	0.926154	0.922301	0.919548	0.914666	0.914997	0.911473	0.912244	0.910959	0.910299	0.90839	0.906518	0.907583	0.903949	0.90472	0.906445	0.905638	0.9045	0.905674	0.902261	0.899618	1	0.915175	0.054971
34	30	423	0.001692	111.553	8.19053	17.6983	3.97695	0.94208	0.93617	0.940898	0.93026	0.92435	0.917258	0.926714	0.933806	0.93026	0.907801	0.907801	0.920804	0.908983	0.905437	0.919622	0.917258	0.901891	0.903073	0.881797	0.894799	1	0.927743	0.0508578
38	34	383	0.001532	111.745	8.26873	17.7942	4.02848	0.941253	0.936031	0.939948	0.93342	0.921671	0.920366	0.924282	0.937337	0.930809	0.908616	0.915144	0.916449	0.909922	0.9047	0.924282	0.913838	0.899478	0.908616	0.879896	0.896867	1	0.928073	0.0498418
38	22	25780	0.10312	95.4241	7.95494	11.1496	2.76026	0.911753	0.911404	0.912122	0.902812	0.898739	0.904422	0.90609	0.90834	0.891563	0.904674	0.886676	0.898235	0.911773	0.904441	0.908204	0.901765	0.899806	0.890477	0.899282	0.899438	1	0.905485	0.0607136
40	24	24237	0.096948	95.313	8.31767	11.1327	2.89348	0.913418	0.912634	0.913541	0.903783	0.900318	0.904959	0.907084	0.908466	0.891777	0.905269	0.886125	0.898936	0.911953	0.905289	0.908508	0.901782	0.900607	0.890601	0.899183	0.899823	1	0.906435	0.0603535
40	24	24237	0.096948	95.313	8.31767	11.1327	2.89348	0.913418	0.912634	0.913541	0.903783	0.900318	0.904959	0.907084	0.908466	0.891777	0.905269	0.886125	0.898936	0.911953	0.905289	0.908508	0.901782	0.900607	0.890601	0.899183	0.899823	1	0.906435	0.0603535
45	29	20751	0.083004	124.143	9.24111	24.3659	5.41156	0.914582	0.914269	0.913932	0.904824	0.901065	0.906414	0.906992	0.908077	0.89121	0.905788	0.885957	0.899692	0.912125	0.905161	0.908727	0.901595	0.900125	0.891403	0.89921	0.899378	1	0.9071	0.060115
46	30	950	0.0038	110.736	8.04537	17.307	3.78556	0.936316	0.931579	0.93	0.912105	0.916842	0.928421	0.914737	0.917368	0.897368	0.906842	0.888421	0.917368	0.923684	0.897368	0.907895	0.904737	0.912105	0.898421	0.904737	0.901053	1	0.919976	0.0554769
50	34	877	0.003508	110.787	8.08245	17.3329	3.80699	0.936716	0.932725	0.930445	0.913911	0.915621	0.927594	0.915051	0.919612	0.897948	0.90878	0.887685	0.919612	0.923033	0.894527	0.905929	0.906499	0.914481	0.903649	0.903079	0.901368	1	0.920508	0.0547989
50	22	15173	0.060692	98.6442	8.22997	12.3127	3.08111	0.913036	0.9422	0.906017	0.878369	0.890233	0.901503	0.918507	0.900646	0.914223	0.921011	0.903183	0.929019	0.898735	0.908884	0.904534	0.901173	0.901008	0.87916	0.931787	0.934884	1	0.909307	0.0621347
52	24	14309	0.057236	98.5769	8.64661	12.314	3.24147	0.915263	0.943497	0.906807	0.880635	0.890593	0.902194	0.918792	0.90167	0.914879	0.921763	0.904116	0.929101	0.899818	0.909707	0.904466	0.90209	0.901426	0.879726	0.931197	0.935251	1	0.910397	0.0615555
52	24	14309	0.057236	98.5769	8.64661	12.314	3.24147	0.915263	0.943497	0.906807	0.880635	0.890593	0.902194	0.918792	0.90167	0.914879	0.921763	0.904116	0.929101	0.899818	0.909707	0.904466	0.90209	0.901426	0.879726	0.931197	0.935251	1	0.910397	0.0615555
57	29	12321	0.049284	127.549	9.51259	26.42	5.90542	0.916119	0.943592	0.908246	0.882477	0.891648	0.902971	0.918391	0.902078	0.915145	0.9218	0.905202	0.928415	0.900495	0.910478	0.905121	0.902321	0.902484	0.880448	0.930687	0.935882	1	0.911098	0.0614977
58	30	341	0.001364	113.435	8.46242	18.6128	4.15832	0.950147	0.94868	0.938416	0.916422	0.909091	0.912023	0.953079	0.917889	0.923754	0.935484	0.928152	0.951613	0.891496	0.912023	0.897361	0.922287	0.906158	0.863636	0.929619	0.941349	1	0.930266	0.050634
62	34	312	0.001248	113.487	8.50083	18.6401	4.15629	0.948718	0.953526	0.940705	0.921474	0.905449	0.908654	0.958333	0.918269	0.924679	0.934295	0.929487	0.951923	0.891026	0.910256	0.900641	0.916667	0.902244	0.857372	0.927885	0.947115	1	0.931075	0.0507197
62	22	13327	0.053308	99.7536	7.91026	12.7054	2.99946	0.925602	0.917911	0.917498	0.903992	0.916223	0.888309	0.897051	0.904179	0.901628	0.895888	0.897726	0.89964	0.894087	0.900765	0.892249	0.908719	0.90628	0.898177	0.897952	0.91536	1	0.908693	0.056632
64	24	12583	0.050332	99.6029	8.31508	12.6735	3.15659	0.926488	0.919693	0.918779	0.904554	0.917547	0.888818	0.897719	0.904236	0.90217	0.896607	0.898832	0.899825	0.894977	0.900501	0.892593	0.909004	0.907097	0.898713	0.897242	0.914925	1	0.909549	0.0562086
64	24	12583	0.050332	99.6029	8.31508	12.6735	3.15659	0.926488	0.919693	0.918779	0.904554	0.917547	0.888818	0.897719	0.904236	0.90217	0.896607	0.898832	0.899825	0.894977	0.900501	0.892593	0.909004	0.907097	0.898713	0.897242	0.914925	1	0.909549	0.0562086
69	29	10833	0.043332	129.396	9.21029	27.5383	5.86219	0.928459	0.919874	0.920059	0.903489	0.918998	0.889366	0.898089	0.905428	0.903028	0.897812	0.898643	0.898689	0.894904	0.899612	0.89232	0.91009	0.906859	0.89952	0.896243	0.914613	1	0.910169	0.0560647
70	30	212	0.000848	114.777	8.3556	19.2622	4.15247	0.950472	0.959906	0.926887	0.910377	0.92217	0.912736	0.912736	0.929245	0.929245	0.912736	0.900943	0.882075	0.893868	0.898585	0.910377	0.92217	0.903302	0.875	0.884434	0.903302	1	0.925056	0.0534656
74	34	189	0.000756	114.738	8.52702	19.2551	4.23034	0.949735	0.960317	0.928571	0.910053	0.920635	0.912698	0.915344	0.92328	0.939153	0.920635	0.896825	0.886243	0.89418	0.899471	0.912698	0.928571	0.904762	0.865079	0.875661	0.910053	1	0.92564	0.0537893
74	22	15361	0.061444	99.4966	7.8637	12.6062	2.9576	0.931157	0.926893	0.9058	0.923963	0.915761	0.912278	0.907037	0.90235	0.909902	0.894473	0.885977	0.889167	0.887312	0.893659	0.902318	0.90401	0.916119	0.878361	0.892715	0.896817	1	0.912484	0.0572889
76	24	14477	0.057908	99.363	8.27877	12.5813	3.11572	0.93203	0.927817	0.907888	0.924535	0.916454	0.912896	0.907508	0.903295	0.910479	0.89473	0.886337	0.8891	0.887891	0.893314	0.902639	0.904366	0.916005	0.87867	0.892623	0.897182	1	0.913251	0.0569875
76	24	14477	0.057908	99.363	8.27877	12.5813	3.11572	0.93203	0.927817	0.907888	0.924535	0.916454	0.912896	0.907508	0.903295	0.910479	0.89473	0.886337	0.8891	0.887891	0.893314	0.902639	0.904366	0.916005	0.87867	0.892623	0.897182	1	0.913251	0.0569875
81	29	12494	0.049976	126.682	9.18619	25.8631	5.59128	0.934048	0.929326	0.908276	0.925284	0.91684	0.913438	0.908356	0.902953	0.911277	0.89511	0.888867	0.889987	0.887746	0.893869	0.902593	0.903754	0.915519	0.878302	0.892188	0.89675	1	0.914087	0.0567992
82	30	378	0.001512	113.306	8.24393	18.5364	4.09724	0.949735	0.936508	0.929894	0.929894	0.906085	0.92328	0.911376	0.917989	0.914021	0.888889	0.89418	0.907407	0.891534	0.910053	0.90873	0.904762	0.907407	0.880952	0.888889	0.886243	1	0.921744	0.0543958
86	34	338	0.001352	113.172	8.21849	18.4705	4.10536	0.946746	0.934911	0.93787	0.934911	0.902367	0.926036	0.909763	0.91568	0.914201	0.890533	0.899408	0.912722	0.889053	0.909763	0.914201	0.908284	0.912722	0.884615	0.893491	0.886095	1	0.922751	0.0547826
86	22	17257	0.069028	98.2016	7.97896	12.1351	2.93381	0.940575	0.925914	0.900736	0.896042	0.912934	0.9074	0.918381	0.90485	0.897897	0.880947	0.909979	0.900649	0.888451	0.92151	0.896303	0.878571	0.922582	0.908878	0.926117	0.901055	1	0.911792	0.05706
88	24	16265	0.06506	98.149	8.44038	12.1441	3.11908	0.941377	0.927575	0.901967	0.897817	0.913495	0.908054	0.918414	0.905964	0.898463	0.882355	0.910329	0.900738	0.888657	0.922195	0.896557	0.878973	0.922625	0.909038	0.926468	0.901322	1	0.912699	0.0565183
88	24	16265	0.06506	98.149	8.44038	12.1441	3.11908	0.941377	0.927575	0.901967	0.897817	0.913495	0.908054	0.918414	0.905964	0.898463	0.882355	0.910329	0.900738	0.888657	0.922195	0.896557	0.878973	0.922625	0.909038	0.926468	0.901322	1	0.912699	0.0565183
93	29	14053	0.056212	127.729	9.34188	26.5145	5.80758	0.942895	0.929054	0.902405	0.897958	0.915036	0.908881	0.918131	0.906781	0.897887	0.882872	0.911585	0.900093	0.889739	0.922792	0.896712	0.87935	0.923184	0.908133	0.926457	0.903152	1	0.913452	0.0562007
94	30	367	0.001468	113.518	7.51827	18.5904	3.7359	0.967302	0.944142	0.922343	0.925068	0.935967	0.926431	0.926431	0.916894	0.907357	0.896458	0.922343	0.889646	0.888283	0.916894	0.89782	0.871935	0.930518	0.908719	0.919619	0.929155	1	0.928542	0.0469865
98	34	338	0.001352	113.65	7.52648	18.6549	3.75081	0.964497	0.942308	0.921598	0.926036	0.939349	0.928994	0.924556	0.914201	0.911243	0.897929	0.923077	0.889053	0.889053	0.918639	0.89645	0.87574	0.930473	0.905325	0.924556	0.934911	1	0.92849	0.0473311
98	22	17664	0.070656	98.3516	7.8315	12.1815	2.89384	0.934443	0.920233	0.906392	0.904891	0.903334	0.884652	0.898579	0.892522	0.906901	0.901749	0.892776	0.903165	0.875849	0.879812	0.884794	0.884143	0.876359	0.889861	0.894276	0.899881	1	0.905702	0.0575407
100	24	16582	0.066328	98.2545	8.28496	12.1731	3.06767	0.936286	0.921059	0.907792	0.906766	0.903932	0.885539	0.899077	0.892986	0.90749	0.901912	0.893137	0.90357	0.875347	0.880865	0.885207	0.884634	0.876432	0.889609	0.895218	0.899982	1	0.906655	0.0572054
100	24	16582	0.066328	98.2545	8.28496	12.1731	3.06767	0.936286	0.921059	0.907792	0.906766	0.903932	0.885539	0.899077	0.892986	0.90749	0.901912	0.893137	0.90357	0.875347	0.880865	0.885207	0.884634	0.876432	0.889609	0.895218	0.899982	1	0.906655	0.0572054
105	29	14264	0.057056	126.824	9.23511	25.9541	5.66416	0.937149	0.922217	0.909387	0.907775	0.906127	0.886042	0.898941	0.893158	0.908125	0.902447	0.893087	0.90469	0.875911	0.88145	0.884359	0.885236	0.876753	0.889652	0.893964	0.899502	1	0.907494	0.0567598
106	30	423	0.001692	112.764	7.69416	18.2379	3.76277	0.964539	0.943262	0.934988	0.931442	0.933806	0.903073	0.893617	0.907801	0.921986	0.91844	0.882979	0.919622	0.882979	0.892435	0.890071	0.898345	0.874704	0.864066	0.877069	0.908983	1	0.924606	0.0516598
110	34	387	0.001548	112.765	7.72434	18.2403	3.77479	0.966408	0.947028	0.935401	0.932817	0.940568	0.908269	0.895349	0.906977	0.921189	0.916021	0.883721	0.916021	0.881137	0.891473	0.888889	0.899225	0.873385	0.866925	0.879845	0.910853	1	0.926275	0.0507503
110	22	18015	0.07206	98.6508	8.07782	12.3051	2.98711	0.914793	0.936914	0.911907	0.904691	0.914016	0.875881	0.909548	0.878657	0.900333	0.913905	0.892839	0.904691	0.900916	0.919178	0.917624	0.921871	0.920372	0.894061	0.902109	0.912628	1	0.909337	0.0584146
112	24	16978	0.067912	98.6244	8.48066	12.3202	3.14936	0.916775	0.93789	0.913535	0.905819	0.914949	0.876163	0.910914	0.878784	0.901166	0.914036	0.893391	0.904906	0.901078	0.919926	0.918306	0.922753	0.921104	0.893656	0.902344	0.912652	1	0.910335	0.058052
112	24	16978	0.067912	98.6244	8.48066	12.3202	3.14936	0.916775	0.93789	0.913535	0.905819	0.914949	0.876163	0.910914	0.878784	0.901166	0.914036	0.893391	0.904906	0.901078	0.919926	0.918306	0.922753	0.921104	0.893656	0.902344	0.912652	1	0.910335	0.058052
117	29	14588	0.058352	127.516	9.36519	26.3855	5.77465	0.918118	0.938751	0.914553	0.906876	0.915478	0.877879	0.911743	0.878599	0.901597	0.913868	0.894605	0.90499	0.901289	0.920106	0.917124	0.922436	0.921065	0.894605	0.90218	0.911948	1	0.911091	0.0579174
118	30	424	0.001696	112.656	8.54405	18.244	4.16745	0.955189	0.954009	0.9375	0.933962	0.928066	0.884434	0.912736	0.889151	0.909198	0.92217	0.885613	0.923349	0.918632	0.917453	0.931604	0.935142	0.929245	0.887972	0.902123	0.908019	1	0.927235	0.0502705
122	34	402	0.001608	112.601	8.46444	18.2117	4.10437	0.95398	0.955224	0.937811	0.932836	0.926617	0.883085	0.914179	0.886816	0.909204	0.922886	0.885572	0.926617	0.916667	0.912935	0.932836	0.935323	0.927861	0.890547	0.899254	0.909204	1	0.92689	0.0508368
122	22	18397	0.073588	97.9147	8.06485	12.036	2.95368	0.921292	0.923248	0.933902	0.881774	0.92901	0.908681	0.912812	0.906887	0.886231	0.916345	0.892618	0.896206	0.90724	0.922868	0.916698	0.900962	0.897103	0.887509	0.890417	0.915285	1	0.91257	0.0582554
124	24	17314	0.069256	97.8227	8.4707	12.0276	3.11594	0.922462	0.924945	0.935024	0.883591	0.929392	0.909957	0.913538	0.907358	0.886566	0.916339	0.893439	0.896442	0.907503	0.922866	0.916542	0.900947	0.897511	0.887836	0.890724	0.91556	1	0.9135	0.0577922
124	24	17314	0.069256	97.8227	8.4707	12.0276	3.11594	0.922462	0.924945	0.935024	0.883591	0.929392	0.909957	0.913538	0.907358	0.886566	0.916339	0.893439	0.896442	0.907503	0.922866	0.916542	0.900947	0.897511	0.887836	0.890724	0.91556	1	0.9135	0.0577922
129	29	14946	0.059784	126.484	9.33223	25.7572	5.69449	0.924093	0.926803	0.935903	0.885622	0.930282	0.91011	0.91302	0.908103	0.887629	0.917603	0.894085	0.895725	0.908437	0.922387	0.916165	0.901579	0.897464	0.888599	0.889904	0.915228	1	0.914457	0.057105
130	30	379	0.001516	113.682	7.50388	18.6682	3.70237	0.948549	0.939314	0.957784	0.92876	0.94723	0.919525	0.924802	0.926121	0.883905	0.930079	0.918206	0.897098	0.911609	0.936675	0.919525	0.882586	0.907652	0.905013	0.89314	0.912929	1	0.931285	0.0503141
134	34	353	0.001412	113.695	7.49115	18.6739	3.70724	0.953258	0.937677	0.958924	0.929178	0.951841	0.919263	0.926346	0.923513	0.88102	0.930595	0.915014	0.896601	0.913598	0.934844	0.926346	0.886686	0.912181	0.905099	0.889518	0.909348	1	0.932208	0.0492299
134	22	15693	0.062772	99.8422	7.74262	12.7289	2.93501	0.925349	0.90585	0.923533	0.882623	0.927292	0.881603	0.900306	0.911617	0.919678	0.906774	0.878927	0.905276	0.874689	0.897502	0.894858	0.892054	0.893169	0.885427	0.915822	0.922386	1	0.906714	0.0562763
136	24	14796	0.059184	99.7494	8.18355	12.7204	3.11197	0.926534	0.906867	0.924642	0.883685	0.927649	0.881826	0.901021	0.912341	0.919911	0.906698	0.879393	0.906563	0.87429	0.897675	0.894634	0.892167	0.892674	0.886016	0.915552	0.92204	1	0.907405	0.0559913
136	24	14796	0.059184	99.7494	8.18355	12.7204	3.11197	0.926534	0.906867	0.924642	0.883685	0.927649	0.881826	0.901021	0.912341	0.919911	0.906698	0.879393	0.906563	0.87429	0.897675	0.894634	0.892167	0.892674	0.886016	0.915552	0.92204	1	0.907405	0.0559913
141	29	12774	0.051096	128.864	9.07799	27.1937	5.72805	0.927587	0.908173	0.925591	0.886332	0.929897	0.882339	0.90281	0.911774	0.919798	0.907429	0.878347	0.905903	0.874902	0.899405	0.894982	0.892594	0.89326	0.885588	0.915845	0.92383	1	0.908423	0.0554634
142	30	257	0.001028	115.683	8.70198	19.7411	4.42375	0.953307	0.896887	0.961089	0.906615	0.937743	0.896887	0.912451	0.904669	0.937743	0.918288	0.894942	0.928016	0.875486	0.916342	0.922179	0.898833	0.914397	0.898833	0.906615	0.945525	1	0.922217	0.048619
146	34	242	0.000968	115.838	8.76368	19.824	4.46684	0.954545	0.894628	0.96281	0.909091	0.933884	0.900826	0.919421	0.902893	0.938017	0.931818	0.892562	0.923554	0.882231	0.919421	0.919421	0.896694	0.915289	0.892562	0.909091	0.948347	1	0.923275	0.0473242
146	22	13448	0.053792	100.501	7.97659	12.9921	3.07082	0.943821	0.924189	0.898015	0.909243	0.907793	0.887678	0.910284	0.90084	0.885113	0.912626	0.903517	0.897717	0.898907	0.911808	0.901547	0.906269	0.897977	0.909094	0.909466	0.890802	1	0.910864	0.0580764
148	24	12687	0.050748	100.424	8.46838	12.9932	3.26602	0.94455	0.924608	0.899031	0.910499	0.908331	0.888744	0.911248	0.901513	0.885592	0.913534	0.903957	0.898321	0.899425	0.911681	0.902341	0.905454	0.89974	0.908962	0.909395	0.89103	1	0.911582	0.057779
148	24	12687	0.050748	100.424	8.46838	12.9932	3.26602	0.94455	0.924608	0.899031	0.910499	0.908331	0.888744	0.911248	0.901513	0.885592	0.913534	0.903957	0.898321	0.899425	0.911681	0.902341	0.905454	0.89974	0.908962	0.909395	0.89103	1	0.911582	0.057779
153	29	11008	0.044032	130.591	9.37717	28.3123	6.06581	0.94563	0.926008	0.899618	0.911201	0.908657	0.889671	0.912382	0.900572	0.885992	0.914517	0.905024	0.89812	0.901208	0.911428	0.903116	0.904933	0.900845	0.909066	0.908339	0.891443	1	0.912294	0.0573983
154	30	197	0.000788	115.275	7.98997	19.4876	4.11807	0.984772	0.954315	0.946701	0.923858	0.923858	0.875635	0.941624	0.916244	0.890863	0.936548	0.898477	0.903553	0.903553	0.936548	0.906091	0.906091	0.93401	0.885787	0.906091	0.890863	1	0.932487	0.0466034
158	34	183	0.000732	114.923	7.75141	19.2957	3.95517	0.983607	0.959016	0.948087	0.928962	0.920765	0.879781	0.939891	0.918033	0.893443	0.934426	0.898907	0.898907	0.901639	0.939891	0.907104	0.907104	0.931694	0.885246	0.904372	0.887978	1	0.933459	0.0456514
158	22	14564	0.058256	100.042	7.75614	12.805	2.94607	0.934702	0.927355	0.921862	0.906482	0.894912	0.906344	0.897281	0.906138	0.892509	0.923956	0.893093	0.882965	0.894706	0.910876	0.904662	0.900645	0.88245	0.894054	0.904353	0.88887	1	0.911415	0.0579612
160	24	13736	0.054944	99.9407	8.21615	12.7943	3.13036	0.935716	0.928873	0.923231	0.906887	0.894693	0.907324	0.898478	0.906195	0.892472	0.924833	0.893237	0.882935	0.894656	0.911401	0.904594	0.900917	0.882644	0.893819	0.904303	0.889087	1	0.912115	0.057588
160	24	13736	0.054944	99.9407	8.21615	12.7943	3.13036	0.935716	0.928873	0.923231	0.906887	0.894693	0.907324	0.898478	0.906195	0.892472	0.924833	0.893237	0.882935	0.894656	0.911401	0.904594	0.900917	0.882644	0.893819	0.904303	0.889087	1	0.912115	0.057588
165	29	11884	0.047536	129.825	9.09379	27.7987	5.81063	0.938068	0.930789	0.924436	0.907901	0.894943	0.907859	0.898856	0.906218	0.894017	0.92452	0.894985	0.882784	0.895195	0.910215	0.905167	0.901043	0.882321	0.894943	0.90382	0.889263	1	0.913124	0.0573372
166	30	158	0.000632	116.529	7.92587	20.1158	4.11169	0.943038	0.96519	0.958861	0.898734	0.914557	0.914557	0.905063	0.933544	0.901899	0.905063	0.873418	0.914557	0.911392	0.927215	0.905063	0.89557	0.892405	0.892405	0.911392	0.911392	1	0.925713	0.0454341
170	34	149	0.000596	116.595	8.0095	20.1552	4.15924	0.949664	0.966443	0.956376	0.895973	0.912752	0.926174	0.909396	0.932886	0.899329	0.90604	0.872483	0.916107	0.909396	0.92953	0.909396	0.889262	0.889262	0.895973	0.916107	0.909396	1	0.927144	0.0433971
170	22	11033	0.044132	101.831	7.80062	13.4954	3.07298	0.932294	0.923276	0.934379	0.904967	0.912309	0.879724	0.91684	0.883939	0.897943	0.891281	0.902701	0.913487	0.858198	0.904604	0.927626	0.913804	0.892051	0.894906	0.908955	0.920149	1	0.911568	0.0558727
172	24	10425	0.0417	101.746	8.27392	13.4913	3.27039	0.933717	0.924269	0.936259	0.905612	0.91271	0.880624	0.917458	0.884173	0.898082	0.892038	0.902782	0.913237	0.858753	0.905995	0.928441	0.914101	0.89199	0.894868	0.908489	0.920144	1	0.912396	0.0554764
172	24	10425	0.0417	101.746	8.27392	13.4913	3.27039	0.933717	0.924269	0.936259	0.905612	0.91271	0.880624	0.917458	0.884173	0.898082	0.892038	0.902782	0.913237	0.858753	0.905995	0.928441	0.914101	0.89199	0.894868	0.908489	0.920144	1	0.912396	0.0554764
177	29	9012	0.036048	130.45	9.21302	28.207	5.94447	0.935419	0.925433	0.937139	0.907401	0.912561	0.88188	0.917111	0.885042	0.897969	0.89231	0.904405	0.913005	0.861185	0.905515	0.928873	0.914004	0.891922	0.895195	0.909399	0.92055	1	0.913276	0.0548047
178	30	134	0.000536	115.524	7.86665	19.6023	3.99758	0.947761	0.947761	0.977612	0.891791	0.940299	0.895522	0.940299	0.902985	0.914179	0.884328	0.899254	0.914179	0.884328	0.921642	0.910448	0.906716	0.925373	0.899254	0.914179	0.936567	1	0.927722	0.0488702
182	34	123	0.000492	115.545	7.91582	19.616	4.01978	0.943089	0.95122	0.979675	0.886179	0.943089	0.898374	0.943089	0.894309	0.914634	0.878049	0.898374	0.910569	0.878049	0.918699	0.914634	0.902439	0.926829	0.890244	0.910569	0.930894	1	0.926596	0.0492406
182	22	11579	0.046316	100.925	7.9034	13.1501	3.05281	0.924562	0.934753	0.932939	0.890923	0.916875	0.905907	0.896105	0.888678	0.894637	0.894119	0.907375	0.901287	0.890923	0.910528	0.92875	0.906944	0.863287	0.884662	0.888721	0.895155	1	0.911292	0.0570415
184	24	10920	0.04368	100.832	8.31187	13.1395	3.22356	0.926419	0.935668	0.933333	0.892949	0.91859	0.906456	0.896841	0.888919	0.895009	0.894277	0.907555	0.901786	0.889973	0.909799	0.927976	0.907463	0.865293	0.885073	0.888233	0.89478	1	0.912166	0.0566541
184	24	10920	0.04368	100.832	8.31187	13.1395	3.22356	0.926419	0.935668	0.933333	0.892949	0.91859	0.906456	0.896841	0.888919	0.895009	0.894277	0.907555	0.901786	0.889973	0.909799	0.927976	0.907463	0.865293	0.885073	0.888233	0.89478	1	0.912166	0.0566541
189	29	9432	0.037728	128.771	9.19789	27.1457	5.79177	0.927534	0.935645	0.934372	0.894137	0.919582	0.909563	0.898113	0.89085	0.894031	0.895462	0.909298	0.901506	0.891486	0.909245	0.92764	0.90845	0.863391	0.884118	0.887511	0.894614	1	0.91306	0.0561607
190	30	176	0.000704	113.868	7.86863	18.7833	3.93853	0.940341	0.965909	0.9375	0.909091	0.928977	0.934659	0.90625	0.900568	0.90625	0.886364	0.880682	0.911932	0.911932	0.897727	0.940341	0.877841	0.872159	0.883523	0.886364	0.90625	1	0.923729	0.0502795
194	34	164	0.000656	113.842	7.829	18.768	3.90451	0.942073	0.963415	0.939024	0.908537	0.926829	0.935976	0.902439	0.893293	0.908537	0.884146	0.884146	0.908537	0.908537	0.896341	0.942073	0.871951	0.871951	0.881098	0.884146	0.902439	1	0.922879	0.0514066
194	22	17938	0.071752	98.0597	7.86575	12.0764	2.86122	0.91348	0.902442	0.905508	0.892993	0.913926	0.893662	0.920253	0.887585	0.894219	0.897982	0.889313	0.882094	0.894637	0.911333	0.913285	0.899097	0.881258	0.900295	0.902609	0.912086	1	0.902507	0.0601738
196	24	16888	0.067552	97.9232	8.31978	12.054	3.03109	0.915147	0.904518	0.906916	0.894689	0.914436	0.894008	0.920595	0.888678	0.894452	0.898123	0.890455	0.882372	0.894659	0.912127	0.913933	0.898685	0.881069	0.89987	0.901942	0.912334	1	0.903537	0.0596853
196	24	16888	0.067552	97.9232	8.31978	12.054	3.03109	0.915147	0.904518	0.906916	0.894689	0.914436	0.894008	0.920595	0.888678	0.894452	0.898123	0.890455	0.882372	0.894659	0.912127	0.913933	0.898685	0.881069	0.89987	0.901942	0.912334	1	0.903537	0.0596853
201	29	14389	0.057556	125.071	9.17231	24.9012	5.41959	0.917194	0.905275	0.908194	0.895719	0.914032	0.895754	0.921572	0.889395	0.895337	0.900271	0.891758	0.882063	0.895684	0.913337	0.915317	0.89763	0.880951	0.901244	0.902391	0.912746	1	0.904586	0.0594138
202	30	491	0.001964	111.557	7.71142	17.6667	3.65929	0.930754	0.925662	0.919552	0.915479	0.92668	0.925662	0.928717	0.915479	0.907332	0.910387	0.90224	0.906314	0.89613	0.92057	0.919552	0.904277	0.872709	0.889002	0.925662	0.923625	1	0.919431	0.0547409
206	34	452	0.001808	111.6	7.72956	17.6883	3.66604	0.935841	0.926991	0.917035	0.917035	0.924779	0.924779	0.926991	0.914823	0.903761	0.905973	0.901549	0.900442	0.901549	0.918142	0.915929	0.900442	0.877212	0.887168	0.926991	0.922566	1	0.919352	0.0553795
206	22	21502	0.086008	97.1375	7.90905	11.7472	2.83439	0.928169	0.907102	0.920217	0.899498	0.915054	0.893545	0.913473	0.905613	0.902939	0.912706	0.926844	0.902218	0.886197	0.898033	0.900498	0.902079	0.894754	0.9018	0.896265	0.894428	1	0.910114	0.0579235
208	24	20222	0.080888	97.0546	8.32811	11.7427	2.99615	0.928914	0.908046	0.921397	0.900232	0.91623	0.895015	0.914153	0.906191	0.903546	0.913139	0.926713	0.902903	0.886534	0.897809	0.901197	0.902928	0.895164	0.901543	0.895658	0.894471	1	0.91089	0.0575682
208	24	20222	0.080888	97.0546	8.32811	11.7427	2.99615	0.928914	0.908046	0.921397	0.900232	0.91623	0.895015	0.914153	0.906191	0.903546	0.913139	0.926713	0.902903	0.886534	0.897809	0.901197	0.902928	0.895164	0.901543	0.895658	0.894471	1	0.91089	0.0575682
213	29	17424	0.069696	125.465	9.18051	25.1352	5.4808	0.930986	0.909435	0.921746	0.901142	0.91747	0.897526	0.915433	0.906594	0.904327	0.913051	0.92694	0.903409	0.88645	0.897412	0.901888	0.903237	0.896178	0.900798	0.896063	0.893853	1	0.911926	0.0570886
214	30	490	0.00196	112.974	8.07897	18.3636	3.94139	0.953061	0.92449	0.932653	0.938776	0.931633	0.896939	0.918367	0.922449	0.917347	0.921429	0.939796	0.911224	0.879592	0.907143	0.910204	0.917347	0.897959	0.897959	0.9	0.9	1	0.925871	0.0526109
218	34	445	0.00178	113.208	8.15746	18.4819	3.99768	0.951685	0.924719	0.931461	0.934831	0.929213	0.895506	0.917978	0.921348	0.921348	0.917978	0.938202	0.910112	0.882022	0.905618	0.910112	0.91236	0.898876	0.897753	0.902247	0.897753	1	0.92475	0.0528033
218	22	17045	0.06818	99.2734	7.74957	12.5169	2.92433	0.929862	0.919155	0.923438	0.897477	0.908214	0.883544	0.918158	0.906571	0.90352	0.911264	0.906571	0.879495	0.89337	0.897477	0.919507	0.919126	0.892109	0.87973	0.918598	0.881432	1	0.910387	0.0561061
220	24	16048	0.064192	99.1971	8.22022	12.5167	3.11209	0.931113	0.920177	0.923947	0.898399	0.909054	0.884783	0.918339	0.907496	0.904661	0.912419	0.907122	0.880639	0.894255	0.896934	0.919928	0.919055	0.892822	0.880359	0.919305	0.881699	1	0.911239	0.055697
220	24	16048	0.064192	99.1971	8.22022	12.5167	3.11209	0.931113	0.920177	0.923947	0.898399	0.909054	0.884783	0.918339	0.907496	0.904661	0.912419	0.907122	0.880639	0.894255	0.896934	0.919928	0.919055	0.892822	0.880359	0.919305	0.881699	1	0.911239	0.055697
225	29	13723	0.054892	126.02	9.08351	25.4579	5.50234	0.932231	0.920899	0.924834	0.89922	0.909823	0.885302	0.918822	0.908402	0.905305	0.911535	0.906434	0.88195	0.894885	0.898164	0.920025	0.918604	0.893172	0.880675	0.919843	0.881914	1	0.911901	0.0554358
226	30	426	0.001704	113.031	7.97487	18.3839	3.88586	0.953052	0.935446	0.93662	0.919014	0.907277	0.907277	0.93662	0.926056	0.901408	0.940141	0.921362	0.877934	0.90493	0.897887	0.916667	0.901408	0.888498	0.89554	0.926056	0.866197	1	0.924439	0.0519695
230	34	383	0.001532	113.08	7.89322	18.4021	3.84288	0.954308	0.937337	0.932115	0.920366	0.907311	0.909922	0.936031	0.926893	0.903394	0.936031	0.921671	0.879896	0.9047	0.900783	0.915144	0.903394	0.890339	0.896867	0.925587	0.873368	1	0.924844	0.0524925
230	22	18344	0.073376	98.3793	7.9638	12.1989	2.93302	0.921773	0.910461	0.921527	0.906563	0.902557	0.882114	0.909017	0.89607	0.887429	0.887102	0.909289	0.888819	0.870802	0.921855	0.919919	0.898441	0.87748	0.908744	0.8913	0.90392	1	0.90554	0.0592903
232	24	17193	0.068772	98.3346	8.42912	12.2109	3.11559	0.92369	0.912435	0.922759	0.908567	0.9031	0.88315	0.909149	0.896295	0.888298	0.886465	0.909731	0.889374	0.871285	0.922614	0.920055	0.89868	0.877334	0.90912	0.891467	0.903275	1	0.906602	0.0588224
232	24	17193	0.068772	98.3346	8.42912	12.2109	3.11559	0.92369	0.912435	0.922759	0.908567	0.9031	0.88315	0.909149	0.896295	0.888298	0.886465	0.909731	0.889374	0.871285	0.922614	0.920055	0.89868	0.877334	0.90912	0.891467	0.903275	1	0.906602	0.0588224
237	29	14698	0.058792	127.041	9.37911	26.0977	5.74878	0.926453	0.913526	0.923629	0.909988	0.904375	0.88495	0.91128	0.897333	0.888658	0.886957	0.910498	0.888896	0.871853	0.922404	0.920329	0.899204	0.8775	0.909205	0.891754	0.903388	1	0.907855	0.0584438
238	30	395	0.00158	113.631	7.98316	18.6747	3.93057	0.95443	0.94557	0.943038	0.920253	0.931646	0.887342	0.921519	0.893671	0.902532	0.9	0.905063	0.896203	0.892405	0.908861	0.922785	0.906329	0.875949	0.917722	0.888608	0.897468	1	0.92335	0.0529096
242	34	362	0.001448	113.559	8.03221	18.6432	3.95495	0.95442	0.947514	0.944751	0.922652	0.933702	0.88674	0.926796	0.892265	0.904696	0.900552	0.907459	0.895028	0.896409	0.90884	0.924033	0.904696	0.877072	0.921271	0.890884	0.893646	1	0.924671	0.0536489
242	22	17273	0.069092	98.888	7.74486	12.3734	2.88603	0.933798	0.924304	0.934059	0.907833	0.903925	0.894286	0.896254	0.880131	0.877439	0.87961	0.91012	0.896138	0.891507	0.898975	0.928935	0.905836	0.881086	0.884126	0.881549	0.913738	1	0.909465	0.0557669
244	24	16241	0.064964	98.7849	8.17418	12.3606	3.04524	0.935503	0.925066	0.934333	0.90838	0.904347	0.894619	0.897081	0.880765	0.87784	0.879841	0.910443	0.896343	0.891817	0.899083	0.929345	0.906594	0.881288	0.884705	0.881658	0.913337	1	0.910109	0.0555496
244	24	16241	0.064964	98.7849	8.17418	12.3606	3.04524	0.935503	0.925066	0.934333	0.90838	0.904347	0.894619	0.897081	0.880765	0.87784	0.879841	0.910443	0.896343	0.891817	0.899083	0.929345	0.906594	0.881288	0.884705	0.881658	0.913337	1	0.910109	0.0555496
249	29	13927	0.055708	126.586	9.03887	25.7928	5.51185	0.937531	0.926222	0.937172	0.910462	0.906189	0.895096	0.897753	0.881884	0.879084	0.880412	0.910354	0.896927	0.892152	0.898183	0.930279	0.90802	0.881417	0.883607	0.881094	0.915057	1	0.91145	0.0548691
250	30	379	0.001516	113.618	8.1718	18.6818	4.05161	0.952507	0.937995	0.951187	0.912929	0.922164	0.922164	0.901055	0.897098	0.873351	0.882586	0.920844	0.918206	0.905013	0.897098	0.916887	0.920844	0.886544	0.894459	0.890501	0.91029	1	0.922283	0.0503584
254	34	355	0.00142	113.374	8.03883	18.554	3.95904	0.952113	0.933803	0.953521	0.91831	0.922535	0.923944	0.905634	0.897183	0.874648	0.884507	0.915493	0.923944	0.907042	0.892958	0.91831	0.921127	0.885915	0.898592	0.885915	0.912676	1	0.923007	0.0505859
254	22	12331	0.049324	100.614	7.98262	13.0359	3.07701	0.917971	0.915011	0.920647	0.882491	0.913227	0.900657	0.915254	0.919593	0.899886	0.888046	0.908158	0.905036	0.89052	0.894777	0.907023	0.912538	0.811897	0.881802	0.906171	0.912173	1	0.906872	0.0619218
256	24	11673	0.046692	100.57	8.41875	13.0458	3.25417	0.919729	0.916003	0.921914	0.884177	0.914375	0.901653	0.915831	0.919558	0.900326	0.888803	0.907907	0.905294	0.890988	0.895271	0.90705	0.912662	0.812687	0.882421	0.906665	0.912833	1	0.907844	0.0612715
256	24	11673	0.046692	100.57	8.41875	13.0458	3.25417	0.919729	0.916003	0.921914	0.884177	0.914375	0.901653	0.915831	0.919558	0.900326	0.888803	0.907907	0.905294	0.890988	0.895271	0.90705	0.912662	0.812687	0.882421	0.906665	0.912833	1	0.907844	0.0612715
261	29	10065	0.04026	128.846	9.27126	27.1989	5.84236	0.922454	0.916095	0.921162	0.887332	0.914307	0.90313	0.916841	0.920268	0.901093	0.888574	0.906756	0.904173	0.892002	0.894337	0.908048	0.914307	0.81237	0.882563	0.909091	0.91237	1	0.908683	0.0609099
262	30	230	0.00092	113.735	7.97523	18.7243	3.92139	0.963043	0.932609	0.923913	0.91087	0.928261	0.9	0.941304	0.943478	0.917391	0.886957	0.902174	0.904348	0.908696	0.91087	0.919565	0.913043	0.795652	0.873913	0.923913	0.91087	1	0.924032	0.0526961
266	34	214	0.000856	113.968	7.9986	18.8395	3.94704	0.96028	0.929907	0.932243	0.908879	0.934579	0.897196	0.936916	0.943925	0.918224	0.88785	0.89486	0.904206	0.911215	0.908879	0.922897	0.913551	0.792056	0.871495	0.922897	0.906542	1	0.923872	0.0521629
266	22	16890	0.06756	98.0091	7.86267	12.0581	2.86924	0.926643	0.89257	0.917496	0.903197	0.916015	0.897188	0.919479	0.893813	0.905565	0.883511	0.899882	0.886708	0.889224	0.900918	0.907845	0.891978	0.888218	0.911871	0.897454	0.86048	1	0.905739	0.0573366
268	24	15871	0.063484	97.8852	8.26242	12.0371	3.02355	0.928045	0.89421	0.91894	0.903535	0.916892	0.897328	0.919255	0.894997	0.905677	0.88375	0.900825	0.887027	0.890303	0.900384	0.907788	0.891406	0.888098	0.913175	0.897864	0.859681	1	0.906537	0.0570022
268	24	15871	0.063484	97.8852	8.26242	12.0371	3.02355	0.928045	0.89421	0.91894	0.903535	0.916892	0.897328	0.919255	0.894997	0.905677	0.88375	0.900825	0.887027	0.890303	0.900384	0.907788	0.891406	0.888098	0.913175	0.897864	0.859681	1	0.906537	0.0570022
273	29	13697	0.054788	126.612	9.21365	25.8238	5.60956	0.928415	0.895123	0.919362	0.90403	0.918121	0.898299	0.919617	0.895269	0.904979	0.883916	0.901621	0.88764	0.890268	0.900781	0.907827	0.892495	0.888187	0.913813	0.898737	0.859896	1	0.907063	0.0569481
274	30	388	0.001552	112.732	8.21965	18.2563	3.96466	0.939433	0.911082	0.948454	0.909794	0.92268	0.918814	0.931701	0.916237	0.902062	0.881443	0.907216	0.895619	0.886598	0.918814	0.890464	0.909794	0.886598	0.918814	0.905928	0.876289	1	0.918647	0.0532927
278	34	361	0.001444	112.573	8.19175	18.1788	3.94504	0.939058	0.909972	0.947368	0.916898	0.930748	0.915512	0.933518	0.912742	0.898892	0.883657	0.914127	0.897507	0.883657	0.918283	0.890582	0.916898	0.886427	0.921053	0.907202	0.878116	1	0.919651	0.0528233
278	22	18544	0.074176	97.8477	7.89636	12.0017	2.87631	0.932323	0.92383	0.916927	0.899617	0.912559	0.889803	0.88255	0.89808	0.891906	0.895573	0.896543	0.898512	0.869931	0.909027	0.920594	0.890072	0.893793	0.899132	0.908704	0.893658	1	0.907648	0.0583556
280	24	17517	0.070068	97.7527	8.33564	11.9936	3.04244	0.933836	0.925472	0.917737	0.901239	0.913284	0.890506	0.882942	0.898984	0.891962	0.896044	0.897214	0.899812	0.869612	0.908546	0.921048	0.890364	0.894131	0.89964	0.909145	0.894074	1	0.908585	0.0580439
280	24	17517	0.070068	97.7527	8.33564	11.9936	3.04244	0.933836	0.925472	0.917737	0.901239	0.913284	0.890506	0.882942	0.898984	0.891962	0.896044	0.897214	0.899812	0.869612	0.908546	0.921048	0.890364	0.894131	0.89964	0.909145	0.894074	1	0.908585	0.0580439
285	29	15064	0.060256	124.942	9.16704	24.8258	5.44306	0.935044	0.926414	0.919344	0.903313	0.914332	0.891994	0.883298	0.899164	0.892824	0.895645	0.896907	0.900358	0.870519	0.909221	0.921269	0.890567	0.893986	0.902118	0.910615	0.895313	1	0.90959	0.057611
286	30	560	0.00224	111.139	7.77608	17.4759	3.66049	0.961607	0.946429	0.955357	0.928571	0.938393	0.896429	0.895536	0.913393	0.879464	0.892857	0.891964	0.898214	0.896429	0.901786	0.920536	0.899107	0.899107	0.916964	0.90625	0.896429	1	0.925861	0.0492664
290	34	524	0.002096	110.949	7.61835	17.3772	3.55873	0.965649	0.945611	0.958015	0.932252	0.937977	0.898855	0.895038	0.914122	0.876908	0.891221	0.891221	0.895038	0.898855	0.902672	0.920802	0.895038	0.897901	0.918893	0.905534	0.89313	1	0.926827	0.0491542
290	22	20723	0.082892	97.5589	7.93289	11.8996	2.87127	0.940091	0.92711	0.937823	0.899556	0.914274	0.878034	0.907325	0.900594	0.892197	0.889808	0.917555	0.876948	0.86322	0.891473	0.92793	0.911282	0.874343	0.922502	0.887806	0.89847	1	0.912041	0.0551801
292	24	19546	0.078184	97.4863	8.35792	11.8989	3.03293	0.941216	0.928016	0.938504	0.900849	0.914842	0.87885	0.907858	0.901182	0.892919	0.890438	0.917579	0.877392	0.863195	0.89164	0.927965	0.910928	0.874987	0.922695	0.888212	0.898547	1	0.912762	0.0549164
292	24	19546	0.078184	97.4863	8.35792	11.8989	3.03293	0.941216	0.928016	0.938504	0.900849	0.914842	0.87885	0.907858	0.901182	0.892919	0.890438	0.917579	0.877392	0.863195	0.89164	0.927965	0.910928	0.874987	0.922695	0.888212	0.898547	1	0.912762	0.0549164
297	29	16819	0.067276	126.052	9.24907	25.4902	5.57441	0.941524	0.927879	0.939741	0.901748	0.917028	0.879303	0.90814	0.903086	0.894019	0.891938	0.917623	0.877936	0.863012	0.891581	0.928087	0.911261	0.874249	0.923212	0.888162	0.898091	1	0.913446	0.0547217
298	30	563	0.002252	111.875	7.94352	17.8316	3.81191	0.957371	0.945826	0.955595	0.910302	0.923623	0.913854	0.915631	0.912078	0.908526	0.89254	0.917407	0.881883	0.875666	0.902309	0.928952	0.918295	0.89254	0.938721	0.893428	0.897869	1	0.926278	0.0498352
302	34	513	0.002052	111.964	7.9714	17.8756	3.82613	0.957115	0.955166	0.957115	0.911306	0.927875	0.916179	0.915205	0.912281	0.910331	0.896686	0.917154	0.88694	0.878168	0.89961	0.936647	0.921053	0.895712	0.94347	0.895712	0.898635	1	0.928847	0.0488795
302	22	19742	0.078968	97.7691	7.91851	11.9748	2.88979	0.928984	0.900415	0.930428	0.906747	0.911356	0.897959	0.894261	0.898339	0.895173	0.874506	0.933593	0.904214	0.892463	0.916574	0.909204	0.913408	0.86896	0.898769	0.881091	0.900897	1	0.908546	0.0589283
304	24	18572	0.074288	97.6246	8.30247	11.9456	3.03373	0.930164	0.901572	0.932237	0.907576	0.911937	0.898853	0.894707	0.899499	0.895272	0.875081	0.933502	0.903565	0.893253	0.916837	0.909514	0.913768	0.869454	0.899176	0.881273	0.901384	1	0.909392	0.0585413
304	24	18572	0.074288	97.6246	8.30247	11.9456	3.03373	0.930164	0.901572	0.932237	0.907576	0.911937	0.898853	0.894707	0.899499	0.895272	0.875081	0.933502	0.903565	0.893253	0.916837	0.909514	0.913768	0.869454	0.899176	0.881273	0.901384	1	0.909392	0.0585413
309	29	15898	0.063592	124.255	9.17431	24.4257	5.39943	0.931123	0.903919	0.933734	0.909265	0.912316	0.899736	0.895773	0.899987	0.896559	0.875047	0.934992	0.904516	0.893792	0.916971	0.909517	0.912945	0.869732	0.898824	0.881337	0.901623	1	0.910466	0.0580453
310	30	645	0.00258	111.65	7.94267	17.7263	3.82165	0.944961	0.928682	0.944961	0.935659	0.931783	0.922481	0.908527	0.906202	0.899225	0.884496	0.945736	0.905426	0.895349	0.917829	0.917829	0.912403	0.864341	0.905426	0.897674	0.913953	1	0.924845	0.0530976
314	34	603	0.002412	111.651	8.0112	17.7315	3.85442	0.943615	0.932007	0.943615	0.936153	0.932836	0.922886	0.907131	0.905473	0.903814	0.887231	0.94942	0.906302	0.895522	0.91791	0.914594	0.911277	0.866501	0.904643	0.89801	0.915423	1	0.925377	0.0532352
314	22	20129	0.080516	97.5321	8.11572	11.901	2.95256	0.927865	0.91701	0.903075	0.880471	0.897461	0.89381	0.876546	0.892021	0.905957	0.899473	0.890506	0.887029	0.890009	0.902827	0.911968	0.913632	0.86661	0.890009	0.902007	0.902628	1	0.901593	0.0593979
316	24	18897	0.075588	97.4635	8.50894	11.9004	3.10408	0.929036	0.917844	0.90435	0.882177	0.89792	0.893951	0.878102	0.892258	0.906572	0.899455	0.890618	0.887628	0.889586	0.903133	0.912235	0.913849	0.866698	0.889903	0.90218	0.902683	1	0.902373	0.0591179
316	24	18897	0.075588	97.4635	8.50894	11.9004	3.10408	0.929036	0.917844	0.90435	0.882177	0.89792	0.893951	0.878102	0.892258	0.906572	0.899455	0.890618	0.887628	0.889586	0.903133	0.912235	0.913849	0.866698	0.889903	0.90218	0.902683	1	0.902373	0.0591179
321	29	16186	0.064744	124.793	9.36631	24.7559	5.56532	0.930835	0.9199	0.904732	0.882151	0.898523	0.894415	0.878815	0.892222	0.906802	0.898771	0.890677	0.890523	0.889627	0.90325	0.912085	0.913753	0.86754	0.889936	0.902447	0.902354	1	0.903134	0.0587578
322	30	554	0.002216	112.327	8.03269	18.0512	3.85753	0.941336	0.939531	0.933213	0.899819	0.912455	0.905235	0.90704	0.902527	0.913357	0.898014	0.905235	0.896209	0.901625	0.897112	0.901625	0.9287	0.856498	0.899819	0.915162	0.909747	1	0.917233	0.0522669
326	34	512	0.002048	112.424	8.05388	18.0985	3.87003	0.938477	0.94043	0.93457	0.895508	0.912109	0.90625	0.910156	0.90625	0.910156	0.902344	0.905273	0.897461	0.902344	0.898438	0.898438	0.932617	0.861328	0.900391	0.915039	0.912109	1	0.917288	0.0526413
326	22	18111	0.072444	97.9412	7.9076	12.0367	2.9066	0.92165	0.923334	0.910248	0.8801	0.926619	0.914223	0.903898	0.901938	0.886036	0.862321	0.904588	0.88634	0.89095	0.905113	0.898598	0.897383	0.866076	0.889874	0.880321	0.898956	1	0.905598	0.0587972
328	24	17100	0.0684	97.884	8.29273	12.0389	3.05104	0.923012	0.924357	0.91076	0.880789	0.92731	0.914942	0.905234	0.902544	0.886053	0.863099	0.905117	0.886871	0.891404	0.90576	0.897953	0.898421	0.866111	0.890526	0.881111	0.898977	1	0.90637	0.0586441
328	24	17100	0.0684	97.884	8.29273	12.0389	3.05104	0.923012	0.924357	0.91076	0.880789	0.92731	0.914942	0.905234	0.902544	0.886053	0.863099	0.905117	0.886871	0.891404	0.90576	0.897953	0.898421	0.866111	0.890526	0.881111	0.898977	1	0.90637	0.0586441
333	29	14596	0.058384	125.55	9.18706	25.1866	5.52099	0.9245	0.926076	0.911517	0.882159	0.927857	0.916381	0.905111	0.901857	0.88699	0.863696	0.905693	0.887366	0.892196	0.905591	0.89778	0.898431	0.865545	0.890998	0.880515	0.899082	1	0.907219	0.0582367
334	30	453	0.001812	112.618	8.06611	18.1924	3.91566	0.948124	0.932671	0.935982	0.898455	0.93819	0.937086	0.917219	0.90287	0.892936	0.863135	0.896247	0.87638	0.901766	0.903974	0.886313	0.913907	0.871965	0.908389	0.883002	0.895143	1	0.918862	0.0571247
338	34	412	0.001648	112.571	8.05714	18.1695	3.90895	0.945388	0.932039	0.936893	0.902913	0.938107	0.93932	0.923544	0.899272	0.890777	0.865291	0.894417	0.872573	0.900485	0.901699	0.88835	0.915049	0.876214	0.912621	0.879854	0.899272	1	0.919142	0.0575224
338	22	16090	0.06436	99.1362	7.82434	12.4698	2.92762	0.928993	0.913021	0.911684	0.897048	0.900808	0.886669	0.905065	0.871473	0.897732	0.885146	0.905314	0.895805	0.884773	0.901212	0.911218	0.900715	0.873586	0.889093	0.91706	0.891423	1	0.903745	0.0594599
340	24	15124	0.060496	99.0119	8.21617	12.4471	3.07647	0.929648	0.913614	0.912722	0.89801	0.902208	0.887464	0.906374	0.87133	0.898175	0.885414	0.906242	0.896555	0.885447	0.901713	0.911035	0.901481	0.87381	0.889414	0.917846	0.890704	1	0.904482	0.0591421
340	24	15124	0.060496	99.0119	8.21617	12.4471	3.07647	0.929648	0.913614	0.912722	0.89801	0.902208	0.887464	0.906374	0.87133	0.898175	0.885414	0.906242	0.896555	0.885447	0.901713	0.911035	0.901481	0.87381	0.889414	0.917846	0.890704	1	0.904482	0.0591421
345	29	13040	0.05216	125.98	9.08991	25.4341	5.48855	0.930445	0.914187	0.913727	0.89839	0.902837	0.888957	0.907899	0.871089	0.899195	0.885698	0.90694	0.898428	0.884586	0.901879	0.910851	0.902032	0.874425	0.889456	0.918942	0.890452	1	0.905185	0.0590592
346	30	361	0.001444	112.705	7.8378	18.2189	3.80957	0.951524	0.915512	0.921053	0.909972	0.921053	0.921053	0.933518	0.878116	0.903047	0.897507	0.915512	0.923823	0.883657	0.889197	0.896122	0.904432	0.872576	0.900277	0.923823	0.889197	1	0.917132	0.055134
350	34	337	0.001348	112.657	7.92312	18.2014	3.8517	0.952522	0.918398	0.922849	0.910979	0.922849	0.922849	0.937685	0.881306	0.905045	0.894659	0.916914	0.9273	0.882789	0.891691	0.900593	0.908012	0.87092	0.905045	0.919881	0.890208	1	0.918905	0.0540744
350	22	19403	0.077612	97.3091	7.86751	11.8062	2.83092	0.936041	0.917745	0.928413	0.913776	0.900969	0.909086	0.911457	0.895042	0.889811	0.892542	0.904628	0.888342	0.887543	0.891898	0.936814	0.896382	0.87556	0.901149	0.888625	0.904319	1	0.911868	0.0594665
352	24	18328	0.073312	97.2456	8.26085	11.8067	2.97828	0.937227	0.919058	0.929479	0.915266	0.901871	0.909919	0.912156	0.895324	0.890768	0.892787	0.905036	0.889268	0.887767	0.891614	0.936954	0.896988	0.875464	0.901326	0.888913	0.904299	1	0.912755	0.0589822
352	24	18328	0.073312	97.2456	8.26085	11.8067	2.97828	0.937227	0.919058	0.929479	0.915266	0.901871	0.909919	0.912156	0.895324	0.890768	0.892787	0.905036	0.889268	0.887767	0.891614	0.936954	0.896988	0.875464	0.901326	0.888913	0.904299	1	0.912755	0.0589822
357	29	15705	0.06282	126.213	9.17618	25.5807	5.5503	0.938937	0.919866	0.930181	0.917065	0.90156	0.909869	0.912225	0.897358	0.891563	0.893696	0.906113	0.889685	0.887806	0.89134	0.937472	0.897644	0.875613	0.901815	0.88908	0.905189	1	0.913579	0.0585832
358	30	424	0.001696	113.351	7.85043	18.5299	3.84118	0.946934	0.923349	0.941038	0.935142	0.925708	0.931604	0.929245	0.917453	0.90684	0.904481	0.920991	0.892689	0.893868	0.886792	0.935142	0.89033	0.867925	0.902123	0.884434	0.915094	1	0.925045	0.0506782
362	34	392	0.001568	113.296	7.7823	18.499	3.8158	0.945153	0.929847	0.943878	0.936224	0.92602	0.931122	0.92602	0.913265	0.908163	0.904337	0.915816	0.887755	0.887755	0.885204	0.934949	0.88648	0.864796	0.901786	0.88648	0.913265	1	0.925058	0.0504241
362	22	15357	0.061428	99.1339	7.71428	12.4629	2.89801	0.932734	0.916195	0.935469	0.909129	0.915576	0.88559	0.90125	0.88318	0.899915	0.883994	0.918278	0.869734	0.872729	0.917432	0.914371	0.905027	0.872045	0.890115	0.891352	0.89718	1	0.909592	0.0572881
364	24	14461	0.057844	99.0753	8.21727	12.4711	3.09756	0.9332	0.918263	0.936277	0.910345	0.916327	0.886937	0.902462	0.883791	0.900595	0.884794	0.918712	0.870445	0.872588	0.918297	0.91446	0.905159	0.871793	0.890222	0.891156	0.896411	1	0.910482	0.0569418
364	24	14461	0.057844	99.0753	8.21727	12.4711	3.09756	0.9332	0.918263	0.936277	0.910345	0.916327	0.886937	0.902462	0.883791	0.900595	0.884794	0.918712	0.870445	0.872588	0.918297	0.91446	0.905159	0.871793	0.890222	0.891156	0.896411	1	0.910482	0.0569418
369	29	12388	0.049552	127.101	9.14666	26.1142	5.61934	0.934655	0.919559	0.93752	0.911003	0.917985	0.887835	0.90406	0.885857	0.901437	0.886221	0.917703	0.870278	0.873143	0.917864	0.91407	0.905029	0.87274	0.889288	0.890378	0.896876	1	0.9115	0.0563299
370	30	304	0.001216	112.929	8.09187	18.3436	3.973	0.944079	0.952303	0.947368	0.930921	0.930921	0.90625	0.921053	0.904605	0.889803	0.896382	0.925987	0.875	0.850329	0.919408	0.925987	0.907895	0.893092	0.894737	0.889803	0.902961	1	0.924627	0.0503147
374	34	280	0.00112	113.224	8.06175	18.4833	3.97119	0.941071	0.951786	0.944643	0.925	0.926786	0.908929	0.921429	0.9	0.896429	0.894643	0.928571	0.871429	0.851786	0.921429	0.921429	0.910714	0.891071	0.894643	0.8875	0.901786	1	0.923099	0.0513513
374	22	13970	0.05588	99.393	7.91071	12.5703	2.97123	0.93393	0.925412	0.926235	0.907552	0.904331	0.887366	0.912885	0.912706	0.915963	0.903651	0.913708	0.884001	0.866643	0.896135	0.90519	0.899141	0.845848	0.891625	0.876772	0.907445	1	0.911679	0.0576253
376	24	13167	0.052668	99.2961	8.36053	12.5615	3.14678	0.934837	0.926635	0.928002	0.908711	0.905256	0.887674	0.913572	0.912584	0.916344	0.903889	0.913914	0.884066	0.867244	0.896332	0.905673	0.899142	0.845637	0.892231	0.877117	0.90723	1	0.912464	0.0571999
376	24	13167	0.052668	99.2961	8.36053	12.5615	3.14678	0.934837	0.926635	0.928002	0.908711	0.905256	0.887674	0.913572	0.912584	0.916344	0.903889	0.913914	0.884066	0.867244	0.896332	0.905673	0.899142	0.845637	0.892231	0.877117	0.90723	1	0.912464	0.0571999
381	29	11329	0.045316	128.543	9.27229	27.0105	5.81991	0.935873	0.928326	0.929561	0.908553	0.906258	0.888516	0.913894	0.913055	0.915703	0.904846	0.91332	0.883352	0.867552	0.896505	0.906435	0.899726	0.846456	0.892444	0.878807	0.907009	1	0.913197	0.0567105
382	30	221	0.000884	114.488	7.79341	19.0816	3.88869	0.954751	0.957014	0.941176	0.914027	0.91629	0.909502	0.934389	0.918552	0.920814	0.925339	0.902715	0.893665	0.895928	0.914027	0.90724	0.909502	0.871041	0.895928	0.893665	0.909502	1	0.927821	0.0524948
386	34	203	0.000812	114.321	7.8104	19.0001	3.88276	0.960591	0.955665	0.940887	0.923645	0.91133	0.91133	0.933498	0.923645	0.918719	0.926108	0.903941	0.896552	0.894089	0.918719	0.906404	0.906404	0.876847	0.894089	0.894089	0.903941	1	0.929372	0.050598
386	22	14633	0.058532	99.3894	7.68603	12.5561	2.88892	0.924622	0.928279	0.907435	0.884576	0.888437	0.875043	0.883483	0.905488	0.885874	0.857651	0.885362	0.886831	0.878152	0.915363	0.924007	0.904258	0.863186	0.889086	0.880749	0.89428	1	0.899534	0.0613173
388	24	13739	0.054956	99.2941	8.09436	12.5446	3.04578	0.926159	0.929289	0.90829	0.88529	0.889402	0.87561	0.884053	0.905197	0.885945	0.857959	0.885836	0.887692	0.878849	0.915824	0.924667	0.903778	0.863746	0.88933	0.881178	0.894461	1	0.900284	0.0611825
388	24	13739	0.054956	99.2941	8.09436	12.5446	3.04578	0.926159	0.929289	0.90829	0.88529	0.889402	0.87561	0.884053	0.905197	0.885945	0.857959	0.885836	0.887692	0.878849	0.915824	0.924667	0.903778	0.863746	0.88933	0.881178	0.894461	1	0.900284	0.0611825
393	29	11749	0.046996	128.419	9.04256	26.9137	5.65849	0.927568	0.930292	0.910375	0.88731	0.890374	0.875181	0.88365	0.905354	0.886629	0.860031	0.883862	0.888288	0.879054	0.91595	0.925994	0.905226	0.864159	0.889437	0.881692	0.894034	1	0.901188	0.0610293
394	30	234	0.000936	114.303	7.19878	18.9516	3.53284	0.952991	0.946581	0.91453	0.916667	0.901709	0.897436	0.873932	0.942308	0.893162	0.867521	0.897436	0.888889	0.876068	0.925214	0.948718	0.903846	0.871795	0.903846	0.899573	0.899573	1	0.915966	0.0529245
398	34	211	0.000844	114.36	7.26146	18.983	3.55929	0.957346	0.945498	0.919431	0.914692	0.898104	0.893365	0.883886	0.940758	0.893365	0.85545	0.895735	0.883886	0.864929	0.924171	0.947867	0.909953	0.864929	0.905213	0.898104	0.895735	1	0.915775	0.0526291
398	22	14355	0.05742	99.7789	7.89196	12.7136	2.98224	0.942111	0.914037	0.938767	0.864263	0.92379	0.9	0.910763	0.90627	0.900035	0.863427	0.883142	0.885998	0.899721	0.911599	0.900383	0.911494	0.864333	0.900836	0.909962	0.888819	1	0.909315	0.0566995
400	24	13560	0.05424	99.7136	8.33332	12.7158	3.15162	0.943326	0.915081	0.939012	0.866482	0.924889	0.900516	0.911394	0.906895	0.900147	0.863274	0.883997	0.887463	0.900479	0.912021	0.900885	0.912426	0.864639	0.900664	0.911283	0.888127	1	0.910181	0.0563016
400	24	13560	0.05424	99.7136	8.33332	12.7158	3.15162	0.943326	0.915081	0.939012	0.866482	0.924889	0.900516	0.911394	0.906895	0.900147	0.863274	0.883997	0.887463	0.900479	0.912021	0.900885	0.912426	0.864639	0.900664	0.911283	0.888127	1	0.910181	0.0563016
405	29	11792	0.047168	126.794	9.2137	25.9331	5.61665	0.94403	0.914942	0.939959	0.867156	0.92478	0.90095	0.911974	0.907098	0.901289	0.863848	0.884413	0.887763	0.901162	0.912271	0.900653	0.912737	0.863679	0.900738	0.912695	0.887212	1	0.91061	0.0562636
406	30	383	0.001532	112.715	8.00837	18.2351	3.90036	0.97389	0.936031	0.955614	0.898172	0.929504	0.91906	0.925587	0.906005	0.896867	0.873368	0.886423	0.900783	0.886423	0.934726	0.915144	0.913838	0.860313	0.891645	0.909922	0.900783	1	0.925562	0.0487947
410	34	359	0.001436	112.622	7.94136	18.186	3.86015	0.97493	0.940111	0.956825	0.899721	0.930362	0.920613	0.928969	0.905292	0.895543	0.874652	0.884401	0.902507	0.889972	0.93454	0.913649	0.913649	0.864903	0.889972	0.908078	0.898329	1	0.926875	0.0478111
410	22	20474	0.081896	96.6911	8.05402	11.5974	2.87074	0.932231	0.894549	0.92764	0.892547	0.906003	0.911375	0.896625	0.887736	0.915087	0.882534	0.896039	0.902462	0.882534	0.902437	0.907468	0.893206	0.868785	0.886002	0.88417	0.89538	1	0.905611	0.0600313
412	24	19212	0.076848	96.6027	8.41584	11.5879	3.00765	0.933323	0.896341	0.928196	0.8934	0.907298	0.912268	0.898449	0.888741	0.915756	0.882417	0.896783	0.903029	0.883068	0.901572	0.908573	0.893296	0.868546	0.886243	0.884499	0.89517	1	0.906546	0.0596077
412	24	19212	0.076848	96.6027	8.41584	11.5879	3.00765	0.933323	0.896341	0.928196	0.8934	0.907298	0.912268	0.898449	0.888741	0.915756	0.882417	0.896783	0.903029	0.883068	0.901572	0.908573	0.893296	0.868546	0.886243	0.884499	0.89517	1	0.906546	0.0596077
417	29	16488	0.065952	124.816	9.28601	24.7623	5.50701	0.934134	0.897168	0.929039	0.895651	0.908297	0.912179	0.899685	0.890314	0.915241	0.883764	0.89641	0.903445	0.882824	0.902384	0.910147	0.893468	0.868601	0.885341	0.884461	0.894711	1	0.907356	0.0593403
418	30	564	0.002256	111.679	8.23007	17.7593	3.95114	0.948582	0.920213	0.945035	0.927305	0.93617	0.924645	0.905142	0.905142	0.931738	0.898936	0.89805	0.922872	0.888298	0.906028	0.920213	0.879433	0.882092	0.890071	0.899823	0.888298	1	0.923677	0.0515863
422	34	524	0.002096	111.627	8.16946	17.7308	3.93125	0.950382	0.916985	0.947519	0.928435	0.93416	0.926527	0.90458	0.908397	0.931298	0.906489	0.900763	0.925573	0.888359	0.908397	0.918893	0.883588	0.879771	0.887405	0.899809	0.889313	1	0.924482	0.0511394
422	22	21924	0.087696	97.3549	7.72357	11.8148	2.79598	0.929347	0.918058	0.935983	0.919381	0.906039	0.89434	0.915435	0.870963	0.890827	0.878991	0.89881	0.880428	0.890919	0.897783	0.919882	0.891489	0.878147	0.881865	0.885331	0.886357	1	0.909231	0.0576221
424	24	20643	0.082572	97.2741	8.16874	11.8119	2.96773	0.930654	0.919634	0.937097	0.920675	0.906603	0.895461	0.915613	0.871918	0.891658	0.879257	0.899772	0.88071	0.89144	0.89781	0.920312	0.891319	0.87807	0.881582	0.885506	0.887541	1	0.910158	0.0573138
424	24	20643	0.082572	97.2741	8.16874	11.8119	2.96773	0.930654	0.919634	0.937097	0.920675	0.906603	0.895461	0.915613	0.871918	0.891658	0.879257	0.899772	0.88071	0.89144	0.89781	0.920312	0.891319	0.87807	0.881582	0.885506	0.887541	1	0.910158	0.0573138
429	29	17761	0.071044	126.201	9.10538	25.5674	5.52301	0.931057	0.921316	0.938179	0.920922	0.908592	0.895924	0.916108	0.872896	0.892011	0.880159	0.899977	0.88151	0.891082	0.898683	0.919599	0.891645	0.878779	0.882242	0.886915	0.887506	1	0.910953	0.0569707
430	30	530	0.00212	113.138	8.21999	18.4534	4.05797	0.956604	0.940566	0.953774	0.938679	0.925472	0.912264	0.912264	0.886792	0.89717	0.888679	0.907547	0.884906	0.9	0.90566	0.928302	0.893396	0.890566	0.885849	0.895283	0.879245	1	0.925104	0.0488514
434	34	496	0.001984	113.168	8.22344	18.4678	4.06461	0.957661	0.938508	0.953629	0.939516	0.928427	0.915323	0.910282	0.889113	0.895161	0.888105	0.907258	0.882056	0.897177	0.909274	0.927419	0.897177	0.888105	0.885081	0.896169	0.882056	1	0.925352	0.0490723
434	22	15545	0.06218	99.6725	8.03326	12.6824	3.05039	0.936957	0.916886	0.928852	0.908459	0.898038	0.894854	0.896719	0.89852	0.887617	0.893599	0.895079	0.899228	0.86671	0.899968	0.899421	0.89302	0.853297	0.8688	0.88485	0.886105	1	0.907543	0.058857
436	24	14598	0.058392	99.5911	8.38138	12.6732	3.18225	0.93869	0.918448	0.929888	0.909303	0.899027	0.895842	0.897315	0.89913	0.888718	0.894575	0.895431	0.898856	0.866831	0.900466	0.899712	0.892622	0.85361	0.869126	0.884642	0.886526	1	0.908509	0.0584181
436	24	14598	0.058392	99.5911	8.38138	12.6732	3.18225	0.93869	0.918448	0.929888	0.909303	0.899027	0.895842	0.897315	0.89913	0.888718	0.894575	0.895431	0.898856	0.866831	0.900466	0.899712	0.892622	0.85361	0.869126	0.884642	0.886526	1	0.908509	0.0584181
441	29	12544	0.050176	128.013	9.25185	26.6812	5.77631	0.94021	0.92044	0.93168	0.910316	0.899514	0.897282	0.897361	0.900311	0.890147	0.896006	0.895209	0.899314	0.867467	0.900032	0.900869	0.892738	0.854273	0.869499	0.884566	0.88648	1	0.909638	0.0579469
442	30	312	0.001248	114.161	8.13602	18.943	4.00474	0.958333	0.953526	0.939103	0.918269	0.924679	0.899038	0.894231	0.910256	0.897436	0.894231	0.902244	0.921474	0.883013	0.905449	0.899038	0.894231	0.873397	0.883013	0.907051	0.879808	1	0.922651	0.0498949
446	34	282	0.001128	114.363	7.98021	19.0315	3.93884	0.962766	0.950355	0.939716	0.916667	0.925532	0.898936	0.897163	0.909574	0.898936	0.89539	0.902482	0.920213	0.881206	0.907801	0.89539	0.913121	0.875887	0.882979	0.906028	0.882979	1	0.923382	0.0496939
446	22	15785	0.06314	99.1509	7.95779	12.4832	2.98617	0.928001	0.920494	0.926576	0.885461	0.914856	0.874913	0.899968	0.896357	0.895724	0.872759	0.878144	0.898543	0.853025	0.922711	0.899398	0.901742	0.871555	0.872189	0.868768	0.873773	1	0.903632	0.0587707
448	24	14810	0.05924	99.0302	8.38339	12.4645	3.15417	0.929541	0.921641	0.926975	0.886496	0.915327	0.874882	0.90081	0.896286	0.89524	0.87262	0.878427	0.898211	0.852161	0.922755	0.899831	0.90108	0.871134	0.873295	0.869379	0.873498	1	0.904186	0.0586951
448	24	14810	0.05924	99.0302	8.38339	12.4645	3.15417	0.929541	0.921641	0.926975	0.886496	0.915327	0.874882	0.90081	0.896286	0.89524	0.87262	0.878427	0.898211	0.852161	0.922755	0.899831	0.90108	0.871134	0.873295	0.869379	0.873498	1	0.904186	0.0586951
453	29	12734	0.050936	128.035	9.31318	26.7002	5.82496	0.931286	0.922177	0.927556	0.887349	0.915463	0.877297	0.901641	0.897715	0.895477	0.873685	0.879221	0.898186	0.852913	0.921745	0.90011	0.901209	0.871172	0.873056	0.871368	0.874548	1	0.90506	0.058178
454	30	259	0.001036	114.148	7.51148	18.8938	3.63265	0.928571	0.949807	0.949807	0.915058	0.915058	0.891892	0.920849	0.903475	0.901544	0.893822	0.880309	0.916988	0.861004	0.928571	0.915058	0.913127	0.878378	0.843629	0.866795	0.878378	1	0.917708	0.0565722
458	34	235	0.00094	113.922	7.51749	18.7839	3.61926	0.934043	0.955319	0.946809	0.912766	0.914894	0.889362	0.921277	0.906383	0.9	0.897872	0.878723	0.925532	0.861702	0.925532	0.914894	0.914894	0.874468	0.842553	0.874468	0.878723	1	0.918918	0.0547156
458	22	15180	0.06072	100.065	7.74252	12.8126	2.92989	0.937286	0.909651	0.929809	0.904315	0.91917	0.886298	0.891502	0.895586	0.908531	0.850889	0.895949	0.890942	0.877767	0.902075	0.910804	0.887484	0.872793	0.888011	0.870092	0.908366	1	0.90709	0.0576671
460	24	14272	0.057088	100.009	8.17607	12.8171	3.10265	0.938901	0.910945	0.930528	0.905479	0.921069	0.887717	0.892237	0.896721	0.909263	0.851773	0.896441	0.89108	0.877978	0.902291	0.911225	0.887857	0.873423	0.888908	0.869745	0.908842	1	0.908158	0.0570636
460	24	14272	0.057088	100.009	8.17607	12.8171	3.10265	0.938901	0.910945	0.930528	0.905479	0.921069	0.887717	0.892237	0.896721	0.909263	0.851773	0.896441	0.89108	0.877978	0.902291	0.911225	0.887857	0.873423	0.888908	0.869745	0.908842	1	0.908158	0.0570636
465	29	12368	0.049472	129.763	9.1355	27.7628	5.81153	0.939683	0.913082	0.931355	0.905603	0.921329	0.888017	0.89303	0.898124	0.909201	0.851472	0.897033	0.892909	0.877951	0.903016	0.911586	0.8883	0.873625	0.889796	0.869906	0.908797	1	0.908903	0.0566867
466	30	220	0.00088	115.144	8.70602	19.4719	4.40084	0.959091	0.931818	0.931818	0.913636	0.931818	0.922727	0.893182	0.918182	0.936364	0.870455	0.911364	0.897727	0.895455	0.909091	0.922727	0.895455	0.840909	0.884091	0.865909	0.9	1	0.92197	0.0497225
470	34	198	0.000792	115.048	8.87845	19.437	4.49695	0.959596	0.929293	0.931818	0.909091	0.941919	0.924242	0.896465	0.919192	0.939394	0.873737	0.916667	0.909091	0.893939	0.906566	0.921717	0.90404	0.843434	0.886364	0.868687	0.896465	1	0.9233	0.0500374
470	22	12920	0.05168	100.68	7.95799	13.0597	3.08017	0.943576	0.891757	0.938545	0.903715	0.923646	0.90089	0.913429	0.88692	0.900658	0.87202	0.893073	0.901587	0.887036	0.899033	0.925	0.889938	0.839783	0.893576	0.891409	0.889125	1	0.909666	0.058319
472	24	12165	0.04866	100.617	8.36478	13.0607	3.24808	0.94402	0.893095	0.939457	0.904316	0.92425	0.901069	0.914262	0.8873	0.901808	0.872585	0.894122	0.901808	0.88656	0.898972	0.925483	0.889971	0.840444	0.894081	0.890917	0.88956	1	0.910308	0.0581313
472	24	12165	0.04866	100.617	8.36478	13.0607	3.24808	0.94402	0.893095	0.939457	0.904316	0.92425	0.901069	0.914262	0.8873	0.901808	0.872585	0.894122	0.901808	0.88656	0.898972	0.925483	0.889971	0.840444	0.894081	0.890917	0.88956	1	0.910308	0.0581313
477	29	10461	0.041844	128.948	9.22605	27.2597	5.86656	0.945177	0.8937	0.939681	0.905411	0.924529	0.901826	0.914779	0.886961	0.90326	0.873339	0.8937	0.900249	0.887821	0.897907	0.925294	0.890163	0.840073	0.894131	0.890976	0.891406	1	0.910824	0.0577684
478	30	178	0.000712	115.21	7.89664	19.4476	4.02394	0.977528	0.924157	0.957865	0.91573	0.926966	0.904494	0.94382	0.893258	0.929775	0.893258	0.884831	0.896067	0.901685	0.907303	0.935393	0.893258	0.853933	0.898876	0.912921	0.918539	1	0.927749	0.0530822
482	34	161	0.000644	114.804	7.76478	19.2369	3.9513	0.975155	0.928571	0.968944	0.92236	0.928571	0.909938	0.940994	0.900621	0.928571	0.89441	0.89441	0.903727	0.900621	0.900621	0.940994	0.891304	0.847826	0.89441	0.909938	0.909938	1	0.930686	0.0529125
482	22	14504	0.058016	99.3308	7.81888	12.5418	2.93366	0.925814	0.901993	0.938327	0.903475	0.90413	0.887479	0.889996	0.888169	0.894271	0.867761	0.88517	0.901062	0.893581	0.922573	0.894546	0.914713	0.866347	0.906302	0.880654	0.897373	1	0.904708	0.0605238
484	24	13583	0.054332	99.267	8.22518	12.5424	3.09419	0.928219	0.904918	0.939483	0.90385	0.905176	0.888279	0.889384	0.888464	0.895126	0.867113	0.885187	0.900795	0.893727	0.922808	0.895274	0.914599	0.866635	0.907127	0.880439	0.896856	1	0.905741	0.0601288
484	24	13583	0.054332	99.267	8.22518	12.5424	3.09419	0.928219	0.904918	0.939483	0.90385	0.905176	0.888279	0.889384	0.888464	0.895126	0.867113	0.885187	0.900795	0.893727	0.922808	0.895274	0.914599	0.866635	0.907127	0.880439	0.896856	1	0.905741	0.0601288
489	29	11665	0.04666	127.926	9.17657	26.6207	5.70935	0.929747	0.906387	0.940377	0.905958	0.905572	0.88877	0.890184	0.889713	0.895028	0.866824	0.885255	0.902186	0.894085	0.923961	0.894985	0.915174	0.867595	0.90733	0.882083	0.897728	1	0.906723	0.0596184
490	30	284	0.001136	114.889	8.55561	19.3353	4.39746	0.933099	0.927817	0.954225	0.941901	0.931338	0.892606	0.901408	0.901408	0.899648	0.878521	0.880282	0.908451	0.897887	0.926056	0.903169	0.908451	0.867958	0.901408	0.853873	0.917254	1	0.919055	0.0540064
494	34	266	0.001064	114.938	8.52466	19.3576	4.37725	0.932331	0.932331	0.956767	0.941729	0.93797	0.896617	0.900376	0.902256	0.904135	0.87782	0.879699	0.904135	0.904135	0.928571	0.900376	0.907895	0.866541	0.898496	0.851504	0.921053	1	0.920698	0.0536848
494	22	16602	0.066408	98.9609	7.87709	12.4081	2.9487	0.944796	0.915432	0.941754	0.911155	0.913926	0.902361	0.871341	0.894621	0.900524	0.874021	0.872817	0.87875	0.870528	0.882755	0.916215	0.905011	0.868992	0.895013	0.876521	0.891369	1	0.90946	0.0564127
496	24	15598	0.062392	98.8895	8.27632	12.4059	3.10836	0.945442	0.916335	0.9423	0.912232	0.914124	0.903994	0.872676	0.895403	0.901141	0.873766	0.872676	0.879568	0.870913	0.883254	0.916784	0.905212	0.86947	0.895147	0.876619	0.891621	1	0.910157	0.0561418
496	24	15598	0.062392	98.8895	8.27632	12.4059	3.10836	0.945442	0.916335	0.9423	0.912232	0.914124	0.903994	0.872676	0.895403	0.901141	0.873766	0.872676	0.879568	0.870913	0.883254	0.916784	0.905212	0.86947	0.895147	0.876619	0.891621	1	0.910157	0.0561418
501	29	13382	0.053528	127.01	9.15227	26.0591	5.62056	0.945972	0.917314	0.942609	0.912831	0.914699	0.905694	0.875504	0.895419	0.900501	0.874421	0.873711	0.879353	0.871992	0.883949	0.916903	0.904573	0.869937	0.89456	0.876625	0.892169	1	0.910843	0.0557332
502	30	339	0.001356	112.957	7.75477	18.3341	3.78519	0.960177	0.924779	0.966077	0.929204	0.933628	0.910029	0.89823	0.899705	0.908555	0.882006	0.89233	0.877581	0.889381	0.889381	0.930678	0.902655	0.849558	0.90118	0.883481	0.902655	1	0.92326	0.0484416
506	34	315	0.00126	112.926	7.79739	18.3222	3.80429	0.960317	0.92381	0.971429	0.933333	0.939683	0.909524	0.901587	0.893651	0.906349	0.887302	0.888889	0.88254	0.885714	0.887302	0.928571	0.914286	0.855556	0.895238	0.885714	0.904762	1	0.924659	0.047739
506	22	15688	0.062752	99.122	7.77963	12.4619	2.90729	0.909517	0.919779	0.944416	0.898521	0.928002	0.884721	0.893103	0.875701	0.874522	0.868976	0.895334	0.888641	0.880482	0.896832	0.902569	0.898999	0.864291	0.897246	0.878155	0.894442	1	0.90406	0.0605637
508	24	14743	0.058972	99.0385	8.22674	12.4576	3.08167	0.911517	0.921183	0.944957	0.899546	0.929594	0.885708	0.895069	0.877094	0.875398	0.869294	0.895713	0.888727	0.880418	0.897782	0.902259	0.898562	0.865055	0.898053	0.878146	0.895137	1	0.905166	0.0601954
508	24	14743	0.058972	99.0385	8.22674	12.4576	3.08167	0.911517	0.921183	0.944957	0.899546	0.929594	0.885708	0.895069	0.877094	0.875398	0.869294	0.895713	0.888727	0.880418	0.897782	0.902259	0.898562	0.865055	0.898053	0.878146	0.895137	1	0.905166	0.0601954
513	29	12708	0.050832	126.307	9.12517	25.6325	5.53109	0.913716	0.923001	0.945979	0.900732	0.930123	0.888613	0.894633	0.878344	0.87618	0.870003	0.896443	0.889125	0.88039	0.898883	0.901952	0.898489	0.865242	0.899512	0.878738	0.894201	1	0.906351	0.0595288
514	30	381	0.001524	112.825	7.95702	18.2844	3.88472	0.934383	0.94357	0.963255	0.922572	0.942257	0.92126	0.912073	0.897638	0.896325	0.87664	0.905512	0.877953	0.889764	0.909449	0.904199	0.896325	0.891076	0.902887	0.888451	0.889764	1	0.923178	0.0518611
518	34	365	0.00146	112.831	7.96651	18.2879	3.89599	0.934247	0.943836	0.963014	0.920548	0.943836	0.921918	0.915068	0.9	0.89726	0.878082	0.90411	0.883562	0.891781	0.906849	0.908219	0.9	0.889041	0.905479	0.890411	0.890411	1	0.923807	0.0521386
518	22	20776	0.083104	97.2119	7.93631	11.7755	2.85366	0.934925	0.915552	0.926791	0.907441	0.879236	0.879115	0.906599	0.895192	0.896058	0.854568	0.887226	0.876107	0.875505	0.914276	0.898802	0.897839	0.87642	0.88672	0.884626	0.908909	1	0.903833	0.0584671
520	24	19534	0.078136	97.1412	8.36243	11.7756	3.01599	0.936598	0.916991	0.927229	0.908518	0.880081	0.880516	0.906829	0.895797	0.896539	0.854357	0.887222	0.876651	0.875627	0.914175	0.898971	0.897845	0.876574	0.887145	0.884458	0.908518	1	0.904653	0.058086
520	24	19534	0.078136	97.1412	8.36243	11.7756	3.01599	0.936598	0.916991	0.927229	0.908518	0.880081	0.880516	0.906829	0.895797	0.896539	0.854357	0.887222	0.876651	0.875627	0.914175	0.898971	0.897845	0.876574	0.887145	0.884458	0.908518	1	0.904653	0.058086
525	29	16705	0.06682	124.96	9.29173	24.8469	5.5071	0.937564	0.918408	0.927896	0.909488	0.881233	0.881323	0.908471	0.896977	0.896438	0.854774	0.886531	0.877192	0.876354	0.914068	0.898713	0.898294	0.877013	0.88707	0.885274	0.909309	1	0.905484	0.0579827
526	30	683	0.002732	111.091	8.09247	17.4754	3.86399	0.955344	0.93631	0.95022	0.931918	0.907028	0.889458	0.929722	0.910688	0.898243	0.868228	0.890922	0.878477	0.878477	0.933382	0.90776	0.904832	0.889458	0.896047	0.89019	0.909224	1	0.921283	0.0534381
530	34	642	0.002568	111.146	8.03797	17.4975	3.83974	0.957165	0.939252	0.947819	0.933022	0.902648	0.888629	0.934579	0.909657	0.897975	0.869159	0.890966	0.875389	0.880062	0.933022	0.906542	0.904984	0.894081	0.895639	0.890187	0.909657	1	0.921601	0.0530031
530	22	23173	0.092692	96.6454	7.93858	11.5749	2.84079	0.939455	0.914772	0.937104	0.913391	0.916649	0.881241	0.892073	0.899366	0.900984	0.875459	0.884003	0.884844	0.882449	0.908493	0.906723	0.89464	0.858434	0.884715	0.883636	0.888383	1	0.909427	0.0567754
532	24	21833	0.087332	96.5913	8.35105	11.5804	3.00056	0.940801	0.91593	0.937915	0.91419	0.917693	0.882036	0.892456	0.900128	0.901869	0.876334	0.883823	0.886021	0.883159	0.909426	0.907044	0.895136	0.858494	0.884762	0.883868	0.88893	1	0.910292	0.0563447
532	24	21833	0.087332	96.5913	8.35105	11.5804	3.00056	0.940801	0.91593	0.937915	0.91419	0.917693	0.882036	0.892456	0.900128	0.901869	0.876334	0.883823	0.886021	0.883159	0.909426	0.907044	0.895136	0.858494	0.884762	0.883868	0.88893	1	0.910292	0.0563447
537	29	18838	0.075352	124.934	9.24503	24.8288	5.51615	0.941634	0.916154	0.938794	0.914933	0.918489	0.883294	0.893248	0.900892	0.902352	0.876845	0.884701	0.886426	0.883294	0.908854	0.906519	0.894814	0.859008	0.884834	0.882764	0.88847	1	0.910896	0.0561384
538	30	620	0.00248	113.137	8.12035	18.4458	4.00209	0.959677	0.947581	0.956452	0.925806	0.929839	0.883871	0.904032	0.900806	0.928226	0.894355	0.887903	0.898387	0.881452	0.914516	0.912097	0.895161	0.858871	0.893548	0.870161	0.881452	1	0.924374	0.0502535
542	34	584	0.002336	113.07	8.12333	18.4134	3.98553	0.960616	0.949486	0.958048	0.928938	0.932363	0.883562	0.900685	0.900685	0.928938	0.892979	0.889555	0.898973	0.882705	0.914384	0.910103	0.89726	0.858733	0.893836	0.872432	0.880993	1	0.925288	0.0503248
542	22	14653	0.058612	100.138	7.98296	12.8553	3.06668	0.924009	0.905787	0.942742	0.896711	0.903945	0.884392	0.896199	0.900839	0.908483	0.870675	0.888146	0.911929	0.882823	0.913977	0.898383	0.898348	0.87982	0.87924	0.864328	0.89439	1	0.905761	0.0590375
544	24	13762	0.055048	100.068	8.39134	12.8538	3.23523	0.92512	0.906736	0.943577	0.896963	0.904629	0.885482	0.897362	0.901867	0.909533	0.870913	0.889406	0.912731	0.883375	0.913748	0.898707	0.89947	0.880977	0.879996	0.864773	0.89402	1	0.906586	0.0586314
544	24	13762	0.055048	100.068	8.39134	12.8538	3.23523	0.92512	0.906736	0.943577	0.896963	0.904629	0.885482	0.897362	0.901867	0.909533	0.870913	0.889406	0.912731	0.883375	0.913748	0.898707	0.89947	0.880977	0.879996	0.864773	0.89402	1	0.906586	0.0586314
549	29	11812	0.047248	127.491	9.25097	26.3614	5.74954	0.926812	0.90789	0.944463	0.898535	0.905985	0.886387	0.897858	0.901498	0.910134	0.872333	0.889815	0.912589	0.885286	0.915002	0.898112	0.89934	0.881561	0.881773	0.86374	0.893752	1	0.907571	0.0583905
550	30	268	0.001072	114.927	7.84175	19.3026	3.97065	0.964552	0.912313	0.947761	0.901119	0.904851	0.906716	0.929104	0.904851	0.923507	0.876866	0.906716	0.902985	0.886194	0.923507	0.904851	0.902985	0.910448	0.871269	0.863806	0.908582	1	0.919424	0.0543828
554	34	251	0.001004	114.809	7.72594	19.236	3.89614	0.966135	0.912351	0.944223	0.898406	0.906375	0.908367	0.930279	0.908367	0.926295	0.886454	0.910359	0.904382	0.89243	0.922311	0.908367	0.900398	0.908367	0.868526	0.870518	0.904382	1	0.920277	0.0547608
554	22	12673	0.050692	100.664	7.83132	13.0457	3.01779	0.935769	0.904127	0.934428	0.890791	0.893711	0.889213	0.89671	0.872603	0.894816	0.853073	0.878837	0.87501	0.891147	0.877811	0.896749	0.896473	0.87714	0.901602	0.840448	0.881638	1	0.900562	0.0616268
556	24	11916	0.047664	100.621	8.23316	13.0538	3.1812	0.936934	0.906009	0.934668	0.892539	0.893588	0.88977	0.897784	0.873238	0.895099	0.854146	0.878273	0.875881	0.891784	0.878483	0.896777	0.895854	0.877979	0.901897	0.841306	0.882301	1	0.901393	0.061439
556	24	11916	0.047664	100.621	8.23316	13.0538	3.1812	0.936934	0.906009	0.934668	0.892539	0.893588	0.88977	0.897784	0.873238	0.895099	0.854146	0.878273	0.875881	0.891784	0.878483	0.896777	0.895854	0.877979	0.901897	0.841306	0.882301	1	0.901393	0.061439
561	29	10248	0.040992	128.973	9.17398	27.27	5.8077	0.937207	0.906811	0.935451	0.894174	0.893784	0.890125	0.897395	0.874073	0.896272	0.854947	0.877976	0.875781	0.894272	0.879294	0.897395	0.895638	0.879098	0.902274	0.840457	0.883343	1	0.902006	0.061076
562	30	182	0.000728	114.796	7.73283	19.23	3.886	0.961538	0.928571	0.945055	0.901099	0.917582	0.901099	0.89011	0.914835	0.892857	0.85989	0.901099	0.906593	0.892857	0.895604	0.93956	0.906593	0.857143	0.923077	0.851648	0.887363	1	0.917323	0.0587005
566	34	166	0.000664	114.383	7.65971	19.0213	3.83115	0.957831	0.924699	0.948795	0.900602	0.918675	0.903614	0.894578	0.921687	0.894578	0.86747	0.894578	0.89759	0.894578	0.894578	0.936747	0.909639	0.855422	0.930723	0.855422	0.885542	1	0.917532	0.0595786
566	22	15411	0.061644	99.4651	7.64725	12.5816	2.85878	0.925281	0.915353	0.94744	0.903316	0.921322	0.898384	0.895627	0.890922	0.884531	0.866719	0.891474	0.88187	0.865129	0.896048	0.913374	0.891474	0.858802	0.900882	0.877101	0.902764	1	0.907686	0.0565326
568	24	14578	0.058312	99.4403	8.11819	12.6	3.04232	0.926499	0.917101	0.947558	0.904033	0.921731	0.898854	0.895905	0.892029	0.885684	0.868055	0.89196	0.882117	0.865585	0.896248	0.912814	0.891103	0.859892	0.900466	0.876423	0.902421	1	0.908428	0.0562234
568	24	14578	0.058312	99.4403	8.11819	12.6	3.04232	0.926499	0.917101	0.947558	0.904033	0.921731	0.898854	0.895905	0.892029	0.885684	0.868055	0.89196	0.882117	0.865585	0.896248	0.912814	0.891103	0.859892	0.900466	0.876423	0.902421	1	0.908428	0.0562234
573	29	12567	0.050268	128.551	9.00764	26.992	5.63184	0.928145	0.918119	0.948715	0.906183	0.921859	0.899857	0.895958	0.893451	0.886608	0.868465	0.891382	0.881873	0.866675	0.895759	0.913225	0.892456	0.860468	0.901011	0.876582	0.903079	1	0.909376	0.0559794
574	30	229	0.000916	114.348	8.18709	19.0397	4.10327	0.967249	0.941048	0.969432	0.932314	0.925764	0.921397	0.888646	0.899563	0.91048	0.886463	0.914847	0.871179	0.893013	0.871179	0.888646	0.921397	0.834061	0.917031	0.866812	0.91048	1	0.926512	0.0464785
578	34	209	0.000836	114.278	8.25341	19.0098	4.12884	0.9689	0.940191	0.966507	0.940191	0.925837	0.91866	0.88756	0.906699	0.906699	0.87799	0.916268	0.875598	0.88756	0.875598	0.882775	0.921053	0.837321	0.921053	0.858852	0.909091	1	0.926712	0.0471017
578	22	14211	0.056844	100.052	7.79321	12.8106	2.9573	0.929632	0.910703	0.938921	0.915805	0.904757	0.893639	0.905812	0.887482	0.898916	0.851981	0.88815	0.886285	0.886356	0.887446	0.904827	0.911371	0.876539	0.893463	0.867145	0.88618	1	0.90724	0.0574759
580	24	13376	0.053504	99.9977	8.23929	12.817	3.13501	0.930884	0.911296	0.939556	0.916006	0.906175	0.89455	0.906586	0.887635	0.899335	0.852946	0.887859	0.886177	0.887261	0.888083	0.90468	0.911371	0.877056	0.892644	0.867487	0.886812	1	0.907899	0.0572425
580	24	13376	0.053504	99.9977	8.23929	12.817	3.13501	0.930884	0.911296	0.939556	0.916006	0.906175	0.89455	0.906586	0.887635	0.899335	0.852946	0.887859	0.886177	0.887261	0.888083	0.90468	0.911371	0.877056	0.892644	0.867487	0.886812	1	0.907899	0.0572425
585	29	11513	0.046052	128.446	9.10851	26.9359	5.69038	0.932164	0.912881	0.940589	0.916703	0.908712	0.896117	0.909146	0.88804	0.900026	0.854078	0.887779	0.886606	0.887605	0.889299	0.904543	0.9111	0.876835	0.892513	0.866542	0.887214	1	0.90905	0.0563715
586	30	222	0.000888	114.272	8.0256	18.9907	3.98285	0.941441	0.954955	0.952703	0.95045	0.934685	0.932432	0.93018	0.925676	0.918919	0.869369	0.918919	0.900901	0.907658	0.90991	0.918919	0.914414	0.867117	0.880631	0.905405	0.914414	1	0.932386	0.0516594
590	34	199	0.000796	114.198	7.91112	18.9461	3.90859	0.939698	0.959799	0.957286	0.952261	0.942211	0.927136	0.924623	0.929648	0.922111	0.879397	0.919598	0.899497	0.914573	0.917085	0.919598	0.904523	0.866834	0.88191	0.909548	0.919598	1	0.934297	0.0527702
590	22	13971	0.055884	99.5065	7.79243	12.6057	2.92761	0.930642	0.929139	0.947463	0.898289	0.900687	0.901689	0.903514	0.888698	0.893064	0.869873	0.898325	0.906055	0.896285	0.898218	0.888197	0.889163	0.876494	0.885656	0.893458	0.896428	1	0.910551	0.0577073
592	24	13182	0.052728	99.4072	8.2186	12.5941	3.0953	0.932142	0.931004	0.947997	0.899408	0.901646	0.902025	0.90396	0.889964	0.893453	0.870278	0.898346	0.906387	0.896791	0.898498	0.888067	0.890191	0.876043	0.885677	0.893643	0.896374	1	0.911431	0.0572927
592	24	13182	0.052728	99.4072	8.2186	12.5941	3.0953	0.932142	0.931004	0.947997	0.899408	0.901646	0.902025	0.90396	0.889964	0.893453	0.870278	0.898346	0.906387	0.896791	0.898498	0.888067	0.890191	0.876043	0.885677	0.893643	0.896374	1	0.911431	0.0572927
597	29	11416	0.045664	127.838	9.11241	26.5607	5.64992	0.933471	0.931762	0.94915	0.900929	0.902286	0.901673	0.905046	0.891381	0.893965	0.871978	0.897819	0.907235	0.897731	0.899045	0.888052	0.890899	0.87535	0.886344	0.893264	0.897863	1	0.912299	0.0570301
598	30	284	0.001136	113.963	8.14027	18.8492	4.10829	0.945423	0.931338	0.963028	0.929577	0.933099	0.911972	0.911972	0.875	0.897887	0.911972	0.894366	0.915493	0.910211	0.882042	0.882042	0.910211	0.883803	0.887324	0.897887	0.899648	1	0.923082	0.0527385
602	34	260	0.00104	114.181	8.11815	18.9545	4.11914	0.95	0.928846	0.971154	0.925	0.926923	0.915385	0.913462	0.869231	0.9	0.917308	0.892308	0.911538	0.907692	0.884615	0.880769	0.907692	0.888462	0.882692	0.892308	0.907692	1	0.923496	0.051548
602	22	17592	0.070368	98.4929	7.8975	12.2367	2.91458	0.930338	0.916581	0.939234	0.900097	0.898079	0.893389	0.905383	0.885942	0.894924	0.867752	0.890007	0.881082	0.866331	0.899443	0.898704	0.883925	0.84348	0.895066	0.872243	0.871874	1	0.905068	0.0603514
604	24	16585	0.06634	98.4265	8.35842	12.2402	3.09735	0.931685	0.917576	0.940549	0.901809	0.898704	0.894604	0.905457	0.886946	0.896171	0.868285	0.890051	0.882544	0.866566	0.900332	0.899035	0.885077	0.844347	0.895207	0.872415	0.872355	1	0.906069	0.0599769
604	24	16585	0.06634	98.4265	8.35842	12.2402	3.09735	0.931685	0.917576	0.940549	0.901809	0.898704	0.894604	0.905457	0.886946	0.896171	0.868285	0.890051	0.882544	0.866566	0.900332	0.899035	0.885077	0.844347	0.895207	0.872415	0.872355	1	0.906069	0.0599769
609	29	14164	0.056656	128.194	9.33424	26.8	5.84044	0.932399	0.918561	0.942177	0.903135	0.900487	0.89558	0.90723	0.888026	0.89731	0.868399	0.890497	0.884496	0.865716	0.901687	0.89904	0.88619	0.845594	0.894768	0.873164	0.874153	1	0.907154	0.0597371
610	30	312	0.001248	114.008	8.51258	18.8984	4.32698	0.961538	0.94391	0.956731	0.932692	0.908654	0.911859	0.903846	0.927885	0.900641	0.854167	0.883013	0.894231	0.870192	0.900641	0.886218	0.900641	0.873397	0.899038	0.86859	0.873397	1	0.922677	0.049068
614	34	293	0.001172	114.097	8.45568	18.9374	4.29171	0.959044	0.94198	0.955631	0.930034	0.909556	0.911263	0.904437	0.928328	0.901024	0.860068	0.883959	0.901024	0.875427	0.899317	0.883959	0.901024	0.870307	0.895904	0.866894	0.872014	1	0.922212	0.0493258
614	22	15179	0.060716	99.7879	7.84322	12.7146	2.98416	0.932341	0.913828	0.938501	0.894822	0.905297	0.876836	0.909447	0.871335	0.893175	0.871533	0.889881	0.891264	0.871204	0.89749	0.906285	0.891001	0.862903	0.889947	0.871072	0.89413	1	0.904418	0.0593039
616	24	14242	0.056968	99.6984	8.32145	12.7101	3.17581	0.933928	0.91497	0.93944	0.896222	0.905772	0.878283	0.91016	0.872876	0.892922	0.872139	0.889763	0.892115	0.871086	0.896819	0.906123	0.89057	0.863994	0.890079	0.871296	0.894221	1	0.905312	0.0590113
616	24	14242	0.056968	99.6984	8.32145	12.7101	3.17581	0.933928	0.91497	0.93944	0.896222	0.905772	0.878283	0.91016	0.872876	0.892922	0.872139	0.889763	0.892115	0.871086	0.896819	0.906123	0.89057	0.863994	0.890079	0.871296	0.894221	1	0.905312	0.0590113
621	29	12243	0.048972	129.073	9.21164	27.3364	5.84372	0.935637	0.917708	0.939925	0.897247	0.907253	0.879319	0.910602	0.87356	0.893286	0.873315	0.889651	0.892061	0.871355	0.896962	0.906722	0.890591	0.862942	0.88961	0.872294	0.895614	1	0.906387	0.0584592
622	30	218	0.000872	115.454	8.65472	19.6263	4.51757	0.956422	0.919725	0.986239	0.922018	0.919725	0.901376	0.93578	0.87844	0.908257	0.894495	0.894495	0.901376	0.887615	0.922018	0.908257	0.901376	0.837156	0.894495	0.869266	0.87156	1	0.923792	0.0527101
626	34	201	0.000804	115.684	8.58233	19.7361	4.48241	0.955224	0.920398	0.985075	0.925373	0.922886	0.902985	0.935323	0.880597	0.90796	0.900498	0.895522	0.902985	0.895522	0.920398	0.905473	0.89801	0.840796	0.895522	0.870647	0.870647	1	0.924753	0.0529073
626	22	11532	0.046128	101.276	7.83165	13.2816	3.07155	0.9282	0.926986	0.955949	0.909599	0.894988	0.90418	0.914716	0.90496	0.898673	0.857137	0.877905	0.896159	0.873266	0.873873	0.858611	0.886837	0.893817	0.884279	0.837886	0.883368	1	0.909857	0.0562995
628	24	10860	0.04344	101.128	8.30633	13.254	3.26409	0.929144	0.928637	0.956215	0.911096	0.895534	0.904926	0.915378	0.906952	0.899494	0.857597	0.878959	0.896915	0.872882	0.874355	0.857689	0.887017	0.894751	0.885221	0.837201	0.883425	1	0.910723	0.0557974
628	24	10860	0.04344	101.128	8.30633	13.254	3.26409	0.929144	0.928637	0.956215	0.911096	0.895534	0.904926	0.915378	0.906952	0.899494	0.857597	0.878959	0.896915	0.872882	0.874355	0.857689	0.887017	0.894751	0.885221	0.837201	0.883425	1	0.910723	0.0557974
633	29	9359	0.037436	129.214	9.20566	27.4244	5.8695	0.930067	0.930495	0.956406	0.912063	0.8986	0.904637	0.914254	0.908217	0.899669	0.859868	0.880169	0.898013	0.874292	0.873811	0.857463	0.885778	0.89454	0.883214	0.837216	0.883802	1	0.91157	0.0554755
634	30	179	0.000716	115.671	8.64194	19.7342	4.54721	0.946927	0.935754	0.969274	0.930168	0.918994	0.935754	0.891061	0.893855	0.910615	0.843575	0.885475	0.891061	0.888268	0.899441	0.879888	0.885475	0.913408	0.888268	0.801676	0.935754	1	0.920984	0.0473758
638	34	162	0.000648	115.841	8.77999	19.8306	4.63151	0.950617	0.935185	0.969136	0.932099	0.91358	0.932099	0.891975	0.888889	0.910494	0.854938	0.882716	0.888889	0.888889	0.895062	0.888889	0.885802	0.919753	0.891975	0.802469	0.935185	1	0.921225	0.0473552
638	22	14776	0.059104	99.2912	7.8824	12.5309	2.96266	0.940647	0.922814	0.919701	0.910091	0.902342	0.883933	0.888129	0.892089	0.891513	0.896048	0.90224	0.884373	0.895303	0.907181	0.899432	0.901496	0.859637	0.879704	0.866303	0.898179	1	0.907923	0.0582534
640	24	13912	0.055648	99.2309	8.26545	12.5316	3.11623	0.941741	0.924094	0.921003	0.910832	0.903716	0.884704	0.889592	0.893042	0.891892	0.896816	0.902566	0.885207	0.896384	0.907382	0.899619	0.901632	0.859654	0.880139	0.865979	0.898756	1	0.908878	0.057979
640	24	13912	0.055648	99.2309	8.26545	12.5316	3.11623	0.941741	0.924094	0.921003	0.910832	0.903716	0.884704	0.889592	0.893042	0.891892	0.896816	0.902566	0.885207	0.896384	0.907382	0.899619	0.901632	0.859654	0.880139	0.865979	0.898756	1	0.908878	0.057979
645	29	11973	0.047892	127.881	9.1964	26.5955	5.73536	0.943456	0.925416	0.920404	0.911593	0.905245	0.886453	0.891715	0.89422	0.892049	0.897102	0.9037	0.885952	0.896851	0.906707	0.899524	0.902364	0.85935	0.87927	0.866032	0.898898	1	0.909804	0.0575786
646	30	332	0.001328	113.779	8.56559	18.7885	4.2617	0.954819	0.942771	0.953313	0.927711	0.914157	0.920181	0.906627	0.90512	0.891566	0.908133	0.917169	0.896084	0.902108	0.924699	0.90512	0.881024	0.879518	0.875	0.861446	0.911145	1	0.924915	0.052141
650	34	311	0.001244	113.888	8.72183	18.8527	4.33947	0.951768	0.94373	0.956592	0.92926	0.916399	0.918006	0.906752	0.906752	0.892283	0.905145	0.921222	0.895498	0.909968	0.924437	0.901929	0.879421	0.882637	0.877814	0.860129	0.913183	1	0.925426	0.0520632
650	22	19896	0.079584	97.2669	7.96275	11.7968	2.87692	0.9182	0.913375	0.933831	0.902041	0.894853	0.875226	0.894451	0.897693	0.895733	0.837078	0.895255	0.877714	0.902845	0.888269	0.889526	0.885605	0.86148	0.875352	0.872261	0.880152	1	0.900457	0.0601006
652	24	18659	0.074636	97.1619	8.37075	11.7838	3.03464	0.919422	0.914358	0.935179	0.903934	0.896056	0.876119	0.894742	0.898012	0.896216	0.83796	0.895546	0.877619	0.902755	0.88882	0.889785	0.885605	0.861166	0.874886	0.872769	0.879951	1	0.901346	0.0596553
652	24	18659	0.074636	97.1619	8.37075	11.7838	3.03464	0.919422	0.914358	0.935179	0.903934	0.896056	0.876119	0.894742	0.898012	0.896216	0.83796	0.895546	0.877619	0.902755	0.88882	0.889785	0.885605	0.861166	0.874886	0.872769	0.879951	1	0.901346	0.0596553
657	29	15960	0.06384	125.863	9.32262	25.3843	5.63785	0.921836	0.91463	0.936247	0.904887	0.897212	0.878164	0.894455	0.898308	0.896397	0.83844	0.894925	0.878571	0.903195	0.888722	0.890069	0.884743	0.861028	0.874781	0.873935	0.880107	1	0.902214	0.0592693
658	30	580	0.00232	111.969	8.32815	17.9032	4.04356	0.959483	0.936207	0.951724	0.931897	0.918103	0.888793	0.909483	0.916379	0.900862	0.857759	0.9	0.884483	0.909483	0.90431	0.912069	0.888793	0.868966	0.869828	0.893103	0.891379	1	0.921432	0.0487923
662	34	533	0.002132	111.994	8.42164	17.9215	4.09033	0.959662	0.937148	0.950281	0.935272	0.918386	0.888368	0.910882	0.91182	0.907129	0.85272	0.898687	0.881801	0.909006	0.906191	0.920263	0.89212	0.869606	0.86773	0.893996	0.89212	1	0.921771	0.0491378
662	22	18288	0.073152	97.9734	7.9927	12.0533	2.94034	0.928833	0.921697	0.951553	0.89854	0.885116	0.889682	0.898458	0.904555	0.87418	0.861822	0.891432	0.865622	0.879593	0.898376	0.900973	0.884104	0.848261	0.899142	0.86174	0.90327	1	0.905014	0.0596043
664	24	17204	0.068816	97.8892	8.43695	12.0498	3.11444	0.929871	0.922634	0.952017	0.899529	0.885986	0.891304	0.89889	0.905981	0.874651	0.862706	0.892612	0.86602	0.878982	0.89889	0.901883	0.884039	0.849337	0.899529	0.861515	0.903336	1	0.905841	0.0593399
664	24	17204	0.068816	97.8892	8.43695	12.0498	3.11444	0.929871	0.922634	0.952017	0.899529	0.885986	0.891304	0.89889	0.905981	0.874651	0.862706	0.892612	0.86602	0.878982	0.89889	0.901883	0.884039	0.849337	0.899529	0.861515	0.903336	1	0.905841	0.0593399
669	29	14840	0.05936	126.124	9.31851	25.5401	5.65714	0.931065	0.924057	0.952527	0.900977	0.886321	0.891173	0.898282	0.906974	0.875674	0.86314	0.892554	0.866846	0.880323	0.899596	0.902358	0.884367	0.850337	0.901179	0.860815	0.902898	1	0.906584	0.0588734
670	30	403	0.001612	112.745	7.56673	18.2203	3.68324	0.956576	0.94665	0.962779	0.933002	0.894541	0.901985	0.913151	0.931762	0.880893	0.883375	0.905707	0.867246	0.885856	0.906948	0.903226	0.873449	0.852357	0.890819	0.875931	0.91067	1	0.922547	0.0526397
674	34	378	0.001512	112.654	7.58493	18.1784	3.69492	0.958995	0.951058	0.960317	0.937831	0.892857	0.902116	0.914021	0.931217	0.886243	0.87963	0.903439	0.863757	0.887566	0.907407	0.903439	0.873016	0.853175	0.891534	0.873016	0.911376	1	0.923505	0.0508115
674	22	16249	0.064996	99.3677	7.81442	12.5552	2.93298	0.933688	0.906579	0.92898	0.89267	0.921995	0.893255	0.898455	0.901348	0.893932	0.848883	0.898209	0.863622	0.88347	0.901655	0.892855	0.887039	0.842267	0.893132	0.870884	0.895932	1	0.904355	0.0585178
676	24	15255	0.06102	99.2936	8.26912	12.555	3.11414	0.934448	0.907965	0.929794	0.894035	0.922812	0.893576	0.899705	0.901835	0.893969	0.850246	0.898394	0.864503	0.883514	0.902032	0.893543	0.888397	0.84274	0.893478	0.869944	0.895641	1	0.905169	0.0582082
676	24	15255	0.06102	99.2936	8.26912	12.555	3.11414	0.934448	0.907965	0.929794	0.894035	0.922812	0.893576	0.899705	0.901835	0.893969	0.850246	0.898394	0.864503	0.883514	0.902032	0.893543	0.888397	0.84274	0.893478	0.869944	0.895641	1	0.905169	0.0582082
681	29	13191	0.052764	126.916	9.16127	26.0032	5.61211	0.935676	0.910356	0.930672	0.894777	0.92275	0.893943	0.900462	0.901145	0.894928	0.851262	0.899363	0.865211	0.883519	0.902017	0.893564	0.889432	0.842393	0.89364	0.869191	0.896445	1	0.905991	0.0581524
682	30	358	0.001432	113.209	7.89915	18.4646	3.86154	0.946927	0.917598	0.959497	0.935754	0.937151	0.877095	0.907821	0.909218	0.907821	0.853352	0.905028	0.884078	0.886872	0.917598	0.906425	0.896648	0.839385	0.898045	0.881285	0.884078	1	0.918498	0.0520273
686	34	340	0.00136	113.068	7.83376	18.392	3.81091	0.945588	0.914706	0.957353	0.935294	0.935294	0.877941	0.907353	0.910294	0.905882	0.854412	0.904412	0.883824	0.883824	0.922059	0.905882	0.897059	0.839706	0.9	0.879412	0.885294	1	0.917559	0.0526844
686	22	16762	0.067048	98.6532	7.91391	12.2967	2.93693	0.930408	0.913077	0.934584	0.899535	0.885485	0.897834	0.898968	0.892793	0.899386	0.864545	0.893837	0.86887	0.879907	0.897357	0.893092	0.906515	0.862904	0.876387	0.844171	0.887006	1	0.903629	0.0577865
688	24	15771	0.063084	98.5509	8.33055	12.2842	3.0969	0.930949	0.914115	0.935102	0.900577	0.886279	0.899087	0.900165	0.893507	0.900165	0.866178	0.894236	0.870363	0.881365	0.898041	0.893951	0.906601	0.862691	0.876609	0.844239	0.887674	1	0.904476	0.0574387
688	24	15771	0.063084	98.5509	8.33055	12.2842	3.0969	0.930949	0.914115	0.935102	0.900577	0.886279	0.899087	0.900165	0.893507	0.900165	0.866178	0.894236	0.870363	0.881365	0.898041	0.893951	0.906601	0.862691	0.876609	0.844239	0.887674	1	0.904476	0.0574387
693	29	13499	0.053996	127.351	9.2333	26.2737	5.70249	0.931402	0.915327	0.935514	0.901808	0.886695	0.899067	0.901178	0.8944	0.900326	0.867768	0.895029	0.872657	0.881102	0.898178	0.893362	0.906363	0.862953	0.87688	0.844396	0.886621	1	0.905133	0.0571434
694	30	306	0.001224	113.871	7.35703	18.7527	3.72544	0.94281	0.939542	0.95915	0.918301	0.915033	0.908497	0.919935	0.915033	0.918301	0.870915	0.903595	0.843137	0.887255	0.911765	0.906863	0.923203	0.851307	0.867647	0.846405	0.900327	1	0.92025	0.0514206
698	34	278	0.001112	113.821	7.41841	18.7321	3.75546	0.942446	0.938849	0.960432	0.917266	0.919065	0.906475	0.92446	0.910072	0.920863	0.865108	0.902878	0.839928	0.883094	0.911871	0.901079	0.919065	0.841727	0.861511	0.845324	0.902878	1	0.919677	0.0517414
698	22	18038	0.072152	98.3485	7.71411	12.1735	2.84348	0.925685	0.923578	0.923079	0.907196	0.915318	0.882609	0.881611	0.884438	0.88843	0.868361	0.907085	0.887903	0.884716	0.902955	0.875125	0.880308	0.864813	0.891507	0.856192	0.881195	1	0.904015	0.0569614
700	24	17015	0.06806	98.2576	8.14062	12.1654	3.00986	0.926624	0.92489	0.924273	0.907699	0.916103	0.883779	0.881957	0.885248	0.88854	0.868851	0.907817	0.887247	0.884719	0.903262	0.875786	0.881252	0.865354	0.891566	0.856303	0.88134	1	0.904773	0.0566524
700	24	17015	0.06806	98.2576	8.14062	12.1654	3.00986	0.926624	0.92489	0.924273	0.907699	0.916103	0.883779	0.881957	0.885248	0.88854	0.868851	0.907817	0.887247	0.884719	0.903262	0.875786	0.881252	0.865354	0.891566	0.856303	0.88134	1	0.904773	0.0566524
705	29	14633	0.058532	125.77	9.03965	25.3044	5.4299	0.927732	0.926433	0.925101	0.907811	0.917071	0.885533	0.882355	0.885772	0.88895	0.869507	0.907879	0.88748	0.884713	0.903096	0.876615	0.882662	0.865304	0.893016	0.854951	0.881262	1	0.905567	0.056427
706	30	513	0.002052	112.845	7.79129	18.2824	3.78172	0.946394	0.944444	0.946394	0.921053	0.930799	0.910331	0.89961	0.889864	0.909357	0.88499	0.923002	0.879142	0.883041	0.902534	0.889864	0.893762	0.853801	0.898635	0.839181	0.898635	1	0.920195	0.0528432
710	34	469	0.001876	112.754	7.78085	18.2382	3.76886	0.949893	0.945629	0.945629	0.924307	0.930704	0.913646	0.899787	0.892324	0.909382	0.885928	0.922175	0.875267	0.884861	0.901919	0.88806	0.895522	0.853945	0.899787	0.840085	0.899787	1	0.921398	0.0523764
710	22	17417	0.069668	98.3451	8.09979	12.1947	2.9919	0.909083	0.918987	0.934202	0.915456	0.887897	0.870213	0.875725	0.895275	0.905667	0.866625	0.908423	0.882873	0.874835	0.912901	0.892174	0.886634	0.861141	0.865562	0.880519	0.89338	1	0.901089	0.0598124
712	24	16386	0.065544	98.2385	8.5186	12.1817	3.15684	0.910259	0.919962	0.935402	0.916789	0.889723	0.871628	0.876907	0.895887	0.90617	0.866319	0.909221	0.883254	0.875198	0.913097	0.891981	0.886916	0.861162	0.866105	0.880569	0.893446	1	0.902055	0.059564
712	24	16386	0.065544	98.2385	8.5186	12.1817	3.15684	0.910259	0.919962	0.935402	0.916789	0.889723	0.871628	0.876907	0.895887	0.90617	0.866319	0.909221	0.883254	0.875198	0.913097	0.891981	0.886916	0.861162	0.866105	0.880569	0.893446	1	0.902055	0.059564
717	29	13996	0.055984	126.84	9.41045	25.9793	5.77312	0.911975	0.920942	0.936732	0.918048	0.891362	0.873428	0.878358	0.897399	0.90608	0.866712	0.910332	0.883788	0.875286	0.912832	0.893077	0.887254	0.862496	0.866176	0.881502	0.894506	1	0.903233	0.0588735
718	30	390	0.00156	112.757	8.24947	18.2723	4.04783	0.942308	0.929487	0.948718	0.921795	0.916667	0.869231	0.891026	0.903846	0.911538	0.883333	0.941026	0.90641	0.876923	0.937179	0.919231	0.885897	0.866667	0.867949	0.873077	0.889744	1	0.916702	0.0549515
722	34	357	0.001428	112.667	8.36156	18.2371	4.09835	0.943978	0.932773	0.948179	0.922969	0.927171	0.872549	0.886555	0.901961	0.911765	0.886555	0.938375	0.911765	0.876751	0.938375	0.918768	0.886555	0.865546	0.869748	0.872549	0.887955	1	0.918329	0.0547349
722	22	20173	0.080692	97.4793	7.80837	11.8641	2.82958	0.933723	0.901031	0.93407	0.905443	0.900164	0.867794	0.890968	0.893546	0.882591	0.874734	0.89937	0.879468	0.875725	0.915184	0.89942	0.901676	0.840257	0.875452	0.840356	0.885515	1	0.901827	0.0602422
724	24	18881	0.075524	97.3672	8.22536	11.8482	2.97912	0.935332	0.902389	0.935041	0.906838	0.901356	0.869022	0.891425	0.892485	0.883454	0.875298	0.899264	0.879323	0.875616	0.916	0.899396	0.902415	0.84058	0.875298	0.841031	0.885308	1	0.902708	0.059898
724	24	18881	0.075524	97.3672	8.22536	11.8482	2.97912	0.935332	0.902389	0.935041	0.906838	0.901356	0.869022	0.891425	0.892485	0.883454	0.875298	0.899264	0.879323	0.875616	0.916	0.899396	0.902415	0.84058	0.875298	0.841031	0.885308	1	0.902708	0.059898
729	29	16189	0.064756	126.556	9.17579	25.7866	5.59434	0.93579	0.903206	0.936222	0.908734	0.902835	0.870097	0.8915	0.893631	0.884335	0.875903	0.900612	0.879857	0.876181	0.91627	0.899531	0.902835	0.840725	0.875934	0.841374	0.8852	1	0.903601	0.0596564
730	30	443	0.001772	113.429	8.28418	18.6001	4.19535	0.950339	0.914221	0.952596	0.926637	0.917607	0.889391	0.906321	0.918736	0.905192	0.895034	0.920993	0.889391	0.900677	0.919865	0.901806	0.906321	0.837472	0.884876	0.844244	0.882619	1	0.918683	0.0565616
734	34	406	0.001624	113.374	8.3671	18.5798	4.24917	0.953202	0.915025	0.95197	0.92734	0.921182	0.887931	0.903941	0.918719	0.903941	0.894089	0.924877	0.8867	0.900246	0.923645	0.897783	0.907635	0.83867	0.890394	0.839901	0.884236	1	0.919272	0.0545148
734	22	15937	0.063748	99.6246	7.90162	12.6568	3.00156	0.931323	0.927182	0.94039	0.880749	0.911338	0.87893	0.880373	0.901424	0.898569	0.836795	0.905095	0.870929	0.883385	0.899165	0.871055	0.888373	0.852858	0.899322	0.857031	0.907919	1	0.903738	0.0579138
736	24	15018	0.060072	99.5392	8.33865	12.6514	3.17395	0.932514	0.927986	0.941404	0.881575	0.911639	0.879744	0.880377	0.902417	0.899221	0.838094	0.90558	0.871388	0.883107	0.899854	0.873019	0.889066	0.852078	0.899554	0.857438	0.908243	1	0.904492	0.0577369
736	24	15018	0.060072	99.5392	8.33865	12.6514	3.17395	0.932514	0.927986	0.941404	0.881575	0.911639	0.879744	0.880377	0.902417	0.899221	0.838094	0.90558	0.871388	0.883107	0.899854	0.873019	0.889066	0.852078	0.899554	0.857438	0.908243	1	0.904492	0.0577369
741	29	12961	0.051844	128.699	9.24006	27.105	5.82995	0.934187	0.928671	0.942018	0.883149	0.912584	0.880796	0.882031	0.903325	0.899931	0.838438	0.906373	0.871692	0.882648	0.900355	0.873775	0.889322	0.853754	0.899661	0.857881	0.907299	1	0.905447	0.0575162
742	30	250	0.001	113.991	8.41476	18.882	4.24326	0.956	0.954	0.96	0.912	0.946	0.93	0.916	0.914	0.916	0.842	0.908	0.862	0.904	0.918	0.876	0.898	0.856	0.924	0.858	0.898	1	0.927073	0.0455339
746	34	235	0.00094	114.125	8.46516	18.9513	4.27518	0.955319	0.953191	0.961702	0.910638	0.944681	0.934043	0.917021	0.914894	0.914894	0.842553	0.908511	0.865957	0.906383	0.917021	0.87234	0.893617	0.853191	0.929787	0.855319	0.897872	1	0.927215	0.0451384
746	22	14217	0.056868	100.222	7.94421	12.8844	3.04218	0.929169	0.91679	0.934163	0.90237	0.899838	0.877119	0.868573	0.879721	0.895934	0.868714	0.880179	0.864106	0.877295	0.889956	0.901667	0.889182	0.867166	0.877154	0.862207	0.886228	1	0.900704	0.0615592
748	24	13305	0.05322	100.09	8.41767	12.8634	3.22753	0.930289	0.918151	0.935137	0.904059	0.900789	0.878617	0.869372	0.880571	0.897482	0.870537	0.880684	0.864562	0.878241	0.890304	0.902518	0.888726	0.867756	0.877039	0.86242	0.887561	1	0.9018	0.0611675
748	24	13305	0.05322	100.09	8.41767	12.8634	3.22753	0.930289	0.918151	0.935137	0.904059	0.900789	0.878617	0.869372	0.880571	0.897482	0.870537	0.880684	0.864562	0.878241	0.890304	0.902518	0.888726	0.867756	0.877039	0.86242	0.887561	1	0.9018	0.0611675
753	29	11543	0.046172	129.009	9.35069	27.3088	5.93182	0.93208	0.919778	0.935849	0.905787	0.901282	0.879104	0.870484	0.88114	0.899203	0.871134	0.882006	0.86546	0.879797	0.89054	0.903015	0.888764	0.868708	0.877068	0.861474	0.88885	1	0.90291	0.0607547
754	30	250	0.001	114.105	8.30597	18.9298	4.17993	0.95	0.94	0.942	0.94	0.904	0.904	0.902	0.868	0.936	0.902	0.908	0.88	0.916	0.896	0.894	0.886	0.896	0.856	0.858	0.886	1	0.920008	0.0537155
758	34	227	0.000908	114.049	8.20302	18.8953	4.14081	0.953744	0.942731	0.944934	0.940529	0.909692	0.903084	0.907489	0.870044	0.938326	0.903084	0.909692	0.88326	0.927313	0.896476	0.898678	0.885463	0.894273	0.863436	0.861233	0.889868	1	0.922873	0.0504963
758	22	16685	0.06674	99.1021	7.93981	12.4639	2.97338	0.930656	0.926251	0.920827	0.914714	0.905904	0.904765	0.888313	0.874498	0.895595	0.851573	0.89961	0.897123	0.876985	0.877405	0.870902	0.895445	0.842134	0.886815	0.867456	0.898711	1	0.905241	0.0588463
760	24	15672	0.062688	99.0143	8.34705	12.456	3.12755	0.931949	0.927546	0.922027	0.915646	0.907	0.905915	0.888527	0.875479	0.895514	0.851838	0.9003	0.897748	0.876723	0.877361	0.871203	0.895546	0.842681	0.886836	0.86763	0.899119	1	0.906101	0.0584956
760	24	15672	0.062688	99.0143	8.34705	12.456	3.12755	0.931949	0.927546	0.922027	0.915646	0.907	0.905915	0.888527	0.875479	0.895514	0.851838	0.9003	0.897748	0.876723	0.877361	0.871203	0.895546	0.842681	0.886836	0.86763	0.899119	1	0.906101	0.0584956
765	29	13544	0.054176	129.796	9.27458	27.797	5.93778	0.933181	0.928308	0.923213	0.916864	0.907413	0.90697	0.888253	0.876218	0.895673	0.85285	0.900362	0.898221	0.878359	0.878286	0.871308	0.895304	0.842218	0.88685	0.869869	0.899697	1	0.906887	0.0579266
766	30	206	0.000824	115.408	7.34366	19.5109	3.7745	0.966019	0.946602	0.934466	0.929612	0.927184	0.949029	0.917476	0.876214	0.898058	0.830097	0.895631	0.898058	0.893204	0.873786	0.898058	0.893204	0.837379	0.900485	0.86165	0.912621	1	0.922583	0.0506461
770	34	190	0.00076	115.293	7.49186	19.4629	3.8519	0.968421	0.944737	0.936842	0.923684	0.923684	0.952632	0.910526	0.878947	0.9	0.828947	0.892105	0.894737	0.894737	0.873684	0.897368	0.892105	0.831579	0.905263	0.863158	0.913158	1	0.921933	0.0516108
770	22	12139	0.048556	100.96	7.70525	13.1521	2.98985	0.934261	0.924335	0.938257	0.910577	0.91449	0.867205	0.882157	0.882939	0.88298	0.839896	0.91898	0.897067	0.868564	0.9065	0.868688	0.897932	0.861026	0.884875	0.857567	0.897726	1	0.905346	0.0585071
772	24	11438	0.045752	100.869	8.15647	13.1446	3.17868	0.935216	0.925118	0.939893	0.91161	0.915108	0.86759	0.882847	0.88359	0.884333	0.841056	0.91878	0.897491	0.868771	0.906802	0.868902	0.897972	0.860859	0.885469	0.857318	0.897884	1	0.906138	0.0583834
772	24	11438	0.045752	100.869	8.15647	13.1446	3.17868	0.935216	0.925118	0.939893	0.91161	0.915108	0.86759	0.882847	0.88359	0.884333	0.841056	0.91878	0.897491	0.868771	0.906802	0.868902	0.897972	0.860859	0.885469	0.857318	0.897884	1	0.906138	0.0583834
777	29	9866	0.039464	128.811	9.06117	27.1591	5.72004	0.935638	0.926313	0.940503	0.911717	0.914302	0.868995	0.884148	0.884249	0.88511	0.841172	0.919623	0.89773	0.867981	0.90599	0.871326	0.899098	0.860785	0.885921	0.856882	0.898338	1	0.906672	0.0579576
778	30	171	0.000684	115.12	8.57258	19.4598	4.8411	0.932749	0.950292	0.973684	0.929825	0.903509	0.912281	0.915205	0.865497	0.883041	0.865497	0.921053	0.897661	0.874269	0.885965	0.865497	0.926901	0.891813	0.888889	0.815789	0.906433	1	0.918636	0.0548333
782	34	153	0.000612	114.946	8.47302	19.3666	4.82666	0.934641	0.954248	0.973856	0.934641	0.905229	0.908497	0.928105	0.866013	0.885621	0.869281	0.921569	0.895425	0.882353	0.879085	0.859477	0.934641	0.892157	0.882353	0.803922	0.898693	1	0.920576	0.0559109
782	22	12786	0.051144	100.516	7.91042	12.9943	3.05051	0.939035	0.921672	0.938018	0.917918	0.905483	0.871969	0.902471	0.88855	0.895824	0.861919	0.892226	0.848193	0.882606	0.901728	0.8855	0.901142	0.856132	0.867238	0.858947	0.902432	1	0.907005	0.0579886
784	24	12033	0.048132	100.462	8.37856	13.0023	3.24584	0.940165	0.922629	0.939001	0.919305	0.906424	0.872102	0.903224	0.889388	0.896119	0.862378	0.891964	0.848915	0.882988	0.902352	0.885066	0.901521	0.855855	0.867531	0.859594	0.902393	1	0.907769	0.057682
784	24	12033	0.048132	100.462	8.37856	13.0023	3.24584	0.940165	0.922629	0.939001	0.919305	0.906424	0.872102	0.903224	0.889388	0.896119	0.862378	0.891964	0.848915	0.882988	0.902352	0.885066	0.901521	0.855855	0.867531	0.859594	0.902393	1	0.907769	0.057682
789	29	10393	0.041572	129.95	9.2576	27.8932	5.94799	0.942365	0.923458	0.939527	0.918695	0.908544	0.873328	0.905128	0.890215	0.895507	0.863273	0.891562	0.849466	0.883191	0.901905	0.884682	0.901905	0.855576	0.867074	0.860194	0.902723	1	0.908612	0.0574249
790	30	180	0.00072	115.615	8.14549	19.6659	4.08433	0.969444	0.933333	0.955556	0.930556	0.911111	0.9	0.922222	0.911111	0.927778	0.905556	0.905556	0.863889	0.897222	0.877778	0.894444	0.916667	0.855556	0.877778	0.872222	0.888889	1	0.925079	0.0547787
794	34	167	0.000668	115.547	8.17773	19.6339	4.09316	0.967066	0.937126	0.961078	0.931138	0.904192	0.907186	0.934132	0.91018	0.928144	0.901198	0.904192	0.862275	0.907186	0.868263	0.89521	0.922156	0.847305	0.883234	0.877246	0.892216	1	0.926399	0.0542513
794	22	16833	0.067332	99.2101	7.7571	12.4933	2.90129	0.927315	0.919979	0.941009	0.897998	0.913771	0.874473	0.87572	0.889532	0.869393	0.869661	0.916414	0.873433	0.860839	0.886711	0.899513	0.884691	0.837522	0.89179	0.832145	0.913771	1	0.902484	0.0603506
796	24	15815	0.06326	99.0961	8.17221	12.4758	3.06998	0.928011	0.921625	0.941606	0.899874	0.913974	0.874549	0.876699	0.890199	0.869523	0.870123	0.91625	0.874202	0.860512	0.887291	0.899937	0.884793	0.838476	0.892064	0.83269	0.91331	1	0.903219	0.0599153
796	24	15815	0.06326	99.0961	8.17221	12.4758	3.06998	0.928011	0.921625	0.941606	0.899874	0.913974	0.874549	0.876699	0.890199	0.869523	0.870123	0.91625	0.874202	0.860512	0.887291	0.899937	0.884793	0.838476	0.892064	0.83269	0.91331	1	0.903219	0.0599153
801	29	13460	0.05384	126.9	9.11718	25.9892	5.58444	0.929458	0.923588	0.942533	0.902563	0.914525	0.874777	0.879049	0.891085	0.870988	0.870728	0.917199	0.875929	0.861924	0.888076	0.900223	0.885178	0.839042	0.891048	0.831315	0.913484	1	0.904489	0.0595947
802	30	354	0.001416	114.205	8.52558	18.9943	4.29001	0.943503	0.949153	0.968927	0.919492	0.923729	0.89548	0.884181	0.898305	0.89548	0.882768	0.926554	0.858757	0.850282	0.885593	0.908192	0.881356	0.855932	0.896893	0.830508	0.916667	1	0.918494	0.0501856
806	34	318	0.001272	113.953	8.62608	18.8785	4.32967	0.943396	0.951258	0.968553	0.922956	0.919811	0.900943	0.882075	0.900943	0.891509	0.883648	0.922956	0.856918	0.847484	0.888365	0.913522	0.877358	0.850629	0.897799	0.830189	0.908805	1	0.918683	0.0504356
806	22	17747	0.070988	98.8806	7.92183	12.381	2.95739	0.928044	0.920325	0.938609	0.896969	0.922494	0.896659	0.866456	0.899476	0.894348	0.839353	0.909252	0.870091	0.887333	0.896236	0.893447	0.901899	0.857103	0.881952	0.844734	0.884488	1	0.905117	0.0602211
808	24	16681	0.066724	98.7888	8.37099	12.3743	3.13171	0.929531	0.921707	0.939722	0.898118	0.923026	0.897578	0.868653	0.900096	0.89488	0.839698	0.910467	0.870811	0.886578	0.896259	0.894011	0.902254	0.857982	0.881962	0.844943	0.884719	1	0.906117	0.0598438
808	24	16681	0.066724	98.7888	8.37099	12.3743	3.13171	0.929531	0.921707	0.939722	0.898118	0.923026	0.897578	0.868653	0.900096	0.89488	0.839698	0.910467	0.870811	0.886578	0.896259	0.894011	0.902254	0.857982	0.881962	0.844943	0.884719	1	0.906117	0.0598438
813	29	14361	0.057444	127.908	9.26841	26.6176	5.7654	0.930506	0.922394	0.940255	0.899137	0.92417	0.898475	0.868777	0.900668	0.89569	0.839496	0.910104	0.869543	0.887647	0.897117	0.894924	0.90408	0.858401	0.881171	0.845763	0.885697	1	0.906772	0.0593634
814	30	319	0.001276	113.727	8.13502	18.7322	4.03185	0.942006	0.935737	0.95768	0.916928	0.946708	0.920063	0.882445	0.904389	0.924765	0.873041	0.910658	0.880878	0.882445	0.904389	0.89185	0.916928	0.862069	0.902821	0.84953	0.869906	1	0.921275	0.0555035
818	34	299	0.001196	113.621	8.08395	18.6773	4.01443	0.941472	0.936455	0.958194	0.921405	0.951505	0.919732	0.882943	0.901338	0.921405	0.874582	0.913043	0.882943	0.877926	0.904682	0.897993	0.916388	0.862876	0.904682	0.846154	0.862876	1	0.921981	0.0553975
818	22	17305	0.06922	99.0342	7.84483	12.4333	2.93446	0.936203	0.909535	0.930078	0.91985	0.895608	0.891679	0.856544	0.894713	0.888529	0.878995	0.874429	0.886882	0.887402	0.893123	0.894164	0.901589	0.867524	0.892719	0.859867	0.898295	1	0.903877	0.0604516
820	24	16237	0.064948	98.9368	8.3088	12.4252	3.11512	0.937334	0.910636	0.930929	0.920921	0.897734	0.892499	0.857763	0.894931	0.889234	0.879196	0.874885	0.88674	0.887541	0.894038	0.894931	0.902014	0.868757	0.893484	0.859919	0.898935	1	0.904809	0.0601724
820	24	16237	0.064948	98.9368	8.3088	12.4252	3.11512	0.937334	0.910636	0.930929	0.920921	0.897734	0.892499	0.857763	0.894931	0.889234	0.879196	0.874885	0.88674	0.887541	0.894038	0.894931	0.902014	0.868757	0.893484	0.859919	0.898935	1	0.904809	0.0601724
825	29	13958	0.055832	127.529	9.23116	26.3824	5.71857	0.938781	0.911484	0.932046	0.921694	0.897729	0.892857	0.85854	0.895651	0.889597	0.878958	0.874696	0.887556	0.887305	0.894075	0.896833	0.902672	0.868427	0.893466	0.860438	0.899341	1	0.905497	0.0596692
826	30	323	0.001292	113.935	8.35313	18.8511	4.24362	0.973684	0.936533	0.944272	0.948916	0.941176	0.914861	0.868421	0.914861	0.908669	0.883901	0.862229	0.897833	0.899381	0.900929	0.891641	0.916409	0.873065	0.885449	0.859133	0.913313	1	0.925781	0.050616
830	34	305	0.00122	113.985	8.40293	18.8791	4.27172	0.972131	0.934426	0.940984	0.95082	0.947541	0.914754	0.868852	0.918033	0.909836	0.880328	0.863934	0.893443	0.9	0.9	0.890164	0.918033	0.87377	0.890164	0.852459	0.909836	1	0.925611	0.0508546
830	22	15352	0.061408	99.8092	7.87315	12.7242	2.99309	0.931703	0.909686	0.922388	0.899329	0.918154	0.880504	0.878159	0.888614	0.88438	0.85966	0.913431	0.886367	0.85243	0.897733	0.873534	0.899231	0.838588	0.866565	0.881709	0.895942	1	0.901195	0.0598461
832	24	14403	0.057612	99.715	8.26026	12.7124	3.15316	0.933347	0.91165	0.923141	0.899986	0.919565	0.881726	0.878393	0.888738	0.884503	0.860723	0.913699	0.887142	0.85326	0.89832	0.873985	0.899188	0.839304	0.866972	0.881344	0.896445	1	0.902176	0.0594973
832	24	14403	0.057612	99.715	8.26026	12.7124	3.15316	0.933347	0.91165	0.923141	0.899986	0.919565	0.881726	0.878393	0.888738	0.884503	0.860723	0.913699	0.887142	0.85326	0.89832	0.873985	0.899188	0.839304	0.866972	0.881344	0.896445	1	0.902176	0.0594973
837	29	12357	0.049428	128.511	9.20402	26.985	5.79067	0.935664	0.91175	0.923444	0.90123	0.921502	0.882132	0.87934	0.888848	0.884883	0.862143	0.914219	0.887149	0.852917	0.898964	0.874808	0.898924	0.840252	0.868455	0.881282	0.897993	1	0.90307	0.0592444
838	30	236	0.000944	115.137	7.86449	19.4085	3.97452	0.936441	0.957627	0.949153	0.908898	0.936441	0.902542	0.896186	0.891949	0.891949	0.898305	0.932203	0.92161	0.860169	0.913136	0.872881	0.898305	0.849576	0.872881	0.883475	0.923729	1	0.920345	0.0534089
842	34	215	0.00086	114.99	7.74842	19.3282	3.93444	0.94186	0.962791	0.948837	0.92093	0.932558	0.9	0.897674	0.890698	0.890698	0.897674	0.937209	0.923256	0.867442	0.906977	0.888372	0.893023	0.848837	0.869767	0.881395	0.923256	1	0.922722	0.052331
842	22	15968	0.063872	99.5855	7.78944	12.6349	2.92662	0.934651	0.923629	0.934337	0.903902	0.909225	0.859939	0.887525	0.884519	0.904622	0.858248	0.891878	0.882922	0.863947	0.89789	0.886179	0.883548	0.838552	0.881513	0.85424	0.887181	1	0.903447	0.0590699
844	24	15007	0.060028	99.5254	8.22138	12.6383	3.09784	0.935563	0.924335	0.935697	0.905577	0.911275	0.860132	0.887586	0.885653	0.905444	0.858666	0.89205	0.883754	0.86433	0.897848	0.886053	0.883354	0.839108	0.881689	0.854068	0.886686	1	0.904303	0.0587177
844	24	15007	0.060028	99.5254	8.22138	12.6383	3.09784	0.935563	0.924335	0.935697	0.905577	0.911275	0.860132	0.887586	0.885653	0.905444	0.858666	0.89205	0.883754	0.86433	0.897848	0.886053	0.883354	0.839108	0.881689	0.854068	0.886686	1	0.904303	0.0587177
849	29	12909	0.051636	126.095	9.08583	25.5023	5.48525	0.937059	0.924587	0.938183	0.906887	0.912348	0.862809	0.888489	0.885506	0.905686	0.85851	0.892091	0.883763	0.86552	0.898017	0.886397	0.883879	0.838833	0.881633	0.854133	0.887404	1	0.90532	0.0584542
850	30	424	0.001696	112.775	7.76759	18.247	3.75374	0.958726	0.954009	0.941038	0.944575	0.911557	0.876179	0.877358	0.878538	0.897406	0.870283	0.892689	0.900943	0.878538	0.903302	0.916274	0.903302	0.841981	0.872642	0.854953	0.887972	1	0.917681	0.0512891
854	34	395	0.00158	112.716	7.84425	18.2239	3.79162	0.958228	0.95443	0.941772	0.94557	0.908861	0.879747	0.877215	0.878481	0.894937	0.877215	0.889873	0.905063	0.882278	0.908861	0.917722	0.901266	0.844304	0.874684	0.858228	0.887342	1	0.918313	0.0515697
854	22	19660	0.07864	97.408	7.98892	11.8488	2.89068	0.937233	0.929069	0.943108	0.909919	0.910554	0.865183	0.889878	0.893057	0.868642	0.842828	0.91147	0.854603	0.866963	0.883062	0.886546	0.915972	0.850305	0.866251	0.831536	0.907121	1	0.904943	0.0602978
856	24	18484	0.073936	97.3662	8.40443	11.8589	3.05199	0.938055	0.930129	0.944222	0.910544	0.912086	0.866452	0.890662	0.893611	0.869969	0.843297	0.911464	0.855605	0.866723	0.882709	0.887524	0.916171	0.851006	0.866046	0.832017	0.907082	1	0.905786	0.0598745
856	24	18484	0.073936	97.3662	8.40443	11.8589	3.05199	0.938055	0.930129	0.944222	0.910544	0.912086	0.866452	0.890662	0.893611	0.869969	0.843297	0.911464	0.855605	0.866723	0.882709	0.887524	0.916171	0.851006	0.866046	0.832017	0.907082	1	0.905786	0.0598745
861	29	15796	0.063184	126.025	9.31804	25.4809	5.63267	0.939637	0.930964	0.945398	0.911655	0.913048	0.868353	0.892346	0.894087	0.870189	0.844043	0.911908	0.857306	0.865789	0.883736	0.88744	0.915801	0.851102	0.866833	0.832014	0.906685	1	0.906788	0.0593354
862	30	461	0.001844	111.651	7.69721	17.7107	3.69977	0.969631	0.965293	0.970716	0.93167	0.929501	0.87961	0.911063	0.909978	0.881779	0.862256	0.915401	0.876356	0.880694	0.887202	0.896963	0.915401	0.864425	0.870933	0.822126	0.920824	1	0.926869	0.0494335
866	34	427	0.001708	111.727	7.68711	17.7461	3.70564	0.971897	0.966042	0.974239	0.934426	0.928571	0.884075	0.91452	0.912178	0.884075	0.864169	0.918033	0.873536	0.887588	0.881733	0.895785	0.919204	0.864169	0.868852	0.81733	0.921546	1	0.928692	0.0480648
866	22	19119	0.076476	97.8501	7.72885	11.9931	2.81651	0.914509	0.927768	0.939537	0.890606	0.909122	0.863068	0.876484	0.908651	0.897746	0.876092	0.905016	0.872038	0.85925	0.886631	0.888776	0.886003	0.857995	0.870443	0.854621	0.887285	1	0.901498	0.0611366
868	24	17931	0.071724	97.7894	8.14275	11.9954	2.97702	0.916234	0.929034	0.940299	0.891389	0.910156	0.864676	0.877335	0.90918	0.898751	0.877084	0.904607	0.872623	0.859991	0.8869	0.889716	0.88637	0.857705	0.870782	0.854665	0.887234	1	0.90247	0.0607276
868	24	17931	0.071724	97.7894	8.14275	11.9954	2.97702	0.916234	0.929034	0.940299	0.891389	0.910156	0.864676	0.877335	0.90918	0.898751	0.877084	0.904607	0.872623	0.859991	0.8869	0.889716	0.88637	0.857705	0.870782	0.854665	0.887234	1	0.90247	0.0607276
873	29	15341	0.061364	127.171	9.07654	26.1504	5.58694	0.917183	0.93035	0.941692	0.893064	0.909915	0.865133	0.878072	0.909882	0.89942	0.878039	0.905417	0.87201	0.860765	0.888143	0.889903	0.887393	0.857799	0.868555	0.855485	0.887165	1	0.903297	0.0604564
874	30	431	0.001724	113.703	7.50805	18.6787	3.70526	0.940835	0.953596	0.955916	0.917633	0.916473	0.909513	0.87007	0.936195	0.917633	0.882831	0.900232	0.899072	0.87935	0.897912	0.885151	0.899072	0.866589	0.864269	0.843387	0.900232	1	0.920399	0.0529998
878	34	410	0.00164	113.582	7.54005	18.622	3.71985	0.945122	0.95122	0.956098	0.920732	0.912195	0.912195	0.869512	0.935366	0.915854	0.884146	0.903659	0.89878	0.880488	0.893902	0.884146	0.904878	0.869512	0.864634	0.841463	0.904878	1	0.920957	0.0530117
878	22	14301	0.057204	100.124	8.03105	12.8523	3.06395	0.931333	0.932662	0.92046	0.916824	0.901545	0.882945	0.86889	0.883085	0.901825	0.851794	0.906545	0.86938	0.872736	0.894693	0.880568	0.895846	0.875568	0.877526	0.840256	0.875918	1	0.903772	0.060544
880	24	13410	0.05364	100.016	8.43334	12.8364	3.22192	0.932774	0.934004	0.921066	0.918382	0.902535	0.884154	0.870544	0.884228	0.903356	0.853468	0.907308	0.870358	0.873453	0.895004	0.880388	0.896271	0.875541	0.877629	0.839299	0.876025	1	0.904887	0.0599695
880	24	13410	0.05364	100.016	8.43334	12.8364	3.22192	0.932774	0.934004	0.921066	0.918382	0.902535	0.884154	0.870544	0.884228	0.903356	0.853468	0.907308	0.870358	0.873453	0.895004	0.880388	0.896271	0.875541	0.877629	0.839299	0.876025	1	0.904887	0.0599695
885	29	11546	0.046184	129.337	9.36088	27.5142	5.93446	0.935302	0.935865	0.922484	0.918587	0.903733	0.884419	0.872726	0.883726	0.903776	0.853586	0.90763	0.870475	0.873116	0.895938	0.881128	0.895851	0.8771	0.876927	0.839815	0.875541	1	0.905954	0.0591158
886	30	222	0.000888	113.665	8.44831	18.7249	4.23681	0.966216	0.959459	0.936937	0.941441	0.932432	0.896396	0.873874	0.876126	0.914414	0.853604	0.921171	0.873874	0.873874	0.907658	0.894144	0.900901	0.878378	0.867117	0.846847	0.891892	1	0.921681	0.0521956
890	34	205	0.00082	113.619	8.30332	18.692	4.14814	0.968293	0.960976	0.936585	0.941463	0.931707	0.897561	0.882927	0.880488	0.914634	0.846341	0.921951	0.873171	0.878049	0.904878	0.887805	0.897561	0.87561	0.865854	0.846341	0.892683	1	0.922494	0.0513472
890	22	14393	0.057572	99.9724	7.89726	12.7865	2.98729	0.92545	0.926457	0.932224	0.908462	0.917182	0.871153	0.868304	0.88814	0.898597	0.859897	0.900333	0.885222	0.870771	0.868582	0.893386	0.881227	0.857118	0.873515	0.846627	0.878656	1	0.902903	0.0589559
892	24	13542	0.054168	99.8919	8.31929	12.7819	3.15373	0.92623	0.927706	0.93306	0.909319	0.918144	0.872249	0.869517	0.888569	0.899719	0.860139	0.900273	0.886612	0.871437	0.869037	0.893221	0.880815	0.856594	0.8738	0.846921	0.878378	1	0.903702	0.058508
892	24	13542	0.054168	99.8919	8.31929	12.7819	3.15373	0.92623	0.927706	0.93306	0.909319	0.918144	0.872249	0.869517	0.888569	0.899719	0.860139	0.900273	0.886612	0.871437	0.869037	0.893221	0.880815	0.856594	0.8738	0.846921	0.878378	1	0.903702	0.058508
897	29	11669	0.046676	128.506	9.20017	26.9807	5.74335	0.926686	0.928614	0.934399	0.909461	0.919745	0.87274	0.869783	0.890479	0.901277	0.860485	0.900677	0.886623	0.87274	0.869483	0.892964	0.881309	0.8574	0.874111	0.846088	0.878567	1	0.904466	0.0581668
898	30	247	0.000988	114.346	8.82467	19.0821	4.30337	0.951417	0.945344	0.961538	0.896761	0.923077	0.910931	0.894737	0.894737	0.925101	0.87247	0.90081	0.902834	0.884615	0.902834	0.896761	0.884615	0.836032	0.908907	0.8583	0.880567	1	0.919903	0.0508065
902	34	228	0.000912	114.451	8.86495	19.1371	4.32587	0.953947	0.940789	0.958333	0.912281	0.927632	0.914474	0.901316	0.894737	0.921053	0.877193	0.899123	0.899123	0.885965	0.901316	0.89693	0.877193	0.837719	0.91886	0.850877	0.879386	1	0.921589	0.0502985
902	22	13156	0.052624	100.594	7.76947	13.0158	2.99414	0.934327	0.91445	0.922127	0.903504	0.916312	0.876748	0.874658	0.903694	0.895257	0.883475	0.897689	0.87785	0.854173	0.883247	0.887238	0.893775	0.827037	0.856035	0.866715	0.892635	1	0.902781	0.0592268
904	24	12411	0.049644	100.5	8.2098	13.0064	3.16954	0.935702	0.915196	0.923254	0.904802	0.916203	0.878213	0.875473	0.903996	0.895939	0.884135	0.897792	0.878334	0.854524	0.884054	0.886875	0.893925	0.826122	0.856498	0.867174	0.893119	1	0.903573	0.0588852
904	24	12411	0.049644	100.5	8.2098	13.0064	3.16954	0.935702	0.915196	0.923254	0.904802	0.916203	0.878213	0.875473	0.903996	0.895939	0.884135	0.897792	0.878334	0.854524	0.884054	0.886875	0.893925	0.826122	0.856498	0.867174	0.893119	1	0.903573	0.0588852
909	29	10709	0.042836	130.233	9.15104	28.0634	5.90306	0.936735	0.915071	0.923756	0.90466	0.916752	0.879167	0.874918	0.904239	0.896629	0.885377	0.898777	0.87884	0.854235	0.884443	0.887011	0.895368	0.827575	0.857176	0.866794	0.894061	1	0.904021	0.0589683
910	30	140	0.00056	114.855	7.56574	19.249	3.83082	0.964286	0.925	0.953571	0.960714	0.917857	0.910714	0.885714	0.878571	0.882143	0.889286	0.892857	0.889286	0.864286	0.921429	0.917857	0.910714	0.860714	0.882143	0.878571	0.914286	1	0.921818	0.0521616
914	34	134	0.000536	114.624	7.56228	19.1345	3.82706	0.966418	0.929104	0.951493	0.962687	0.914179	0.910448	0.88806	0.876866	0.880597	0.891791	0.895522	0.899254	0.86194	0.929104	0.91791	0.910448	0.854478	0.876866	0.876866	0.914179	1	0.922679	0.0525191
914	22	13328	0.053312	100.331	7.81836	12.9179	2.98356	0.945041	0.93056	0.938588	0.92512	0.903586	0.847351	0.875638	0.902799	0.879389	0.871736	0.927108	0.86941	0.845551	0.863933	0.892632	0.911239	0.855192	0.877589	0.82593	0.872074	1	0.906524	0.0562237
916	24	12556	0.050224	100.225	8.24609	12.904	3.16018	0.94632	0.931905	0.939511	0.92629	0.904627	0.8482	0.876394	0.902875	0.879699	0.871536	0.927525	0.870739	0.845373	0.864368	0.893716	0.911716	0.854412	0.878066	0.825143	0.871934	1	0.907357	0.0559233
916	24	12556	0.050224	100.225	8.24609	12.904	3.16018	0.94632	0.931905	0.939511	0.92629	0.904627	0.8482	0.876394	0.902875	0.879699	0.871536	0.927525	0.870739	0.845373	0.864368	0.893716	0.911716	0.854412	0.878066	0.825143	0.871934	1	0.907357	0.0559233
921	29	10869	0.043476	126.154	9.08382	25.5376	5.4976	0.948293	0.933803	0.940105	0.927822	0.906155	0.84879	0.876852	0.902889	0.879336	0.871745	0.92727	0.871745	0.8458	0.865949	0.893504	0.910801	0.854908	0.877864	0.826249	0.874229	1	0.908357	0.0554985
922	30	295	0.00118	113.478	7.97326	18.6004	3.94815	0.959322	0.945763	0.961017	0.932203	0.930508	0.854237	0.877966	0.913559	0.89322	0.872881	0.918644	0.886441	0.859322	0.855932	0.90678	0.922034	0.867797	0.866102	0.822034	0.864407	1	0.918344	0.0508362
926	34	269	0.001076	113.736	8.04434	18.7305	3.98927	0.960967	0.946097	0.959108	0.931227	0.929368	0.851301	0.884758	0.910781	0.894052	0.873606	0.914498	0.886617	0.856877	0.855019	0.903346	0.920074	0.869888	0.864312	0.82342	0.866171	1	0.918095	0.0509749
926	22	17022	0.068088	97.9348	7.95488	12.0364	2.89348	0.920838	0.919222	0.922453	0.899894	0.880273	0.844143	0.870051	0.895547	0.874515	0.892375	0.916285	0.855364	0.883562	0.863735	0.868406	0.910586	0.840442	0.87146	0.842997	0.89446	1	0.895016	0.0590279
928	24	15966	0.063864	97.8519	8.37238	12.0315	3.05577	0.922523	0.920738	0.923619	0.901541	0.880621	0.845234	0.869848	0.896593	0.874922	0.893524	0.916573	0.85538	0.884097	0.864024	0.867907	0.910184	0.840567	0.872636	0.843167	0.895434	1	0.89598	0.0587023
928	24	15966	0.063864	97.8519	8.37238	12.0315	3.05577	0.922523	0.920738	0.923619	0.901541	0.880621	0.845234	0.869848	0.896593	0.874922	0.893524	0.916573	0.85538	0.884097	0.864024	0.867907	0.910184	0.840567	0.872636	0.843167	0.895434	1	0.89598	0.0587023
933	29	13691	0.054764	125.321	9.23543	25.0546	5.49418	0.924074	0.921408	0.924732	0.902345	0.883719	0.846359	0.870681	0.896757	0.874516	0.893178	0.91604	0.855087	0.884888	0.864692	0.867687	0.910817	0.840552	0.873274	0.842415	0.89526	1	0.896854	0.0586334
934	30	413	0.001652	112.211	7.74551	17.977	3.71315	0.945521	0.933414	0.932203	0.928571	0.917676	0.887409	0.882567	0.922518	0.875303	0.887409	0.920097	0.847458	0.897094	0.880145	0.875303	0.921308	0.843826	0.876513	0.845036	0.889831	1	0.91309	0.0547597
938	34	382	0.001528	112.303	7.71574	18.0184	3.69079	0.946335	0.934555	0.933246	0.929319	0.918848	0.883508	0.882199	0.925393	0.879581	0.888743	0.920157	0.846859	0.900524	0.887435	0.870419	0.917539	0.842932	0.874346	0.84555	0.884817	1	0.913726	0.0551593
938	22	20511	0.082044	97.4611	7.6153	11.8467	2.75342	0.93033	0.930403	0.934377	0.914997	0.920019	0.851616	0.852006	0.894861	0.896738	0.862805	0.912681	0.857125	0.852079	0.867339	0.881259	0.881893	0.867851	0.868412	0.844693	0.869558	1	0.902153	0.0622084
940	24	19221	0.076884	97.3664	8.00501	11.8349	2.89583	0.932132	0.931377	0.935201	0.916185	0.921492	0.854716	0.853311	0.895505	0.89782	0.863066	0.912882	0.857422	0.852817	0.868815	0.881484	0.882212	0.868243	0.869492	0.845403	0.870532	1	0.903348	0.0616959
940	24	19221	0.076884	97.3664	8.00501	11.8349	2.89583	0.932132	0.931377	0.935201	0.916185	0.921492	0.854716	0.853311	0.895505	0.89782	0.863066	0.912882	0.857422	0.852817	0.868815	0.881484	0.882212	0.868243	0.869492	0.845403	0.870532	1	0.903348	0.0616959
945	29	16524	0.066096	125.308	8.97151	25.0246	5.34735	0.932885	0.931857	0.936426	0.916909	0.922234	0.856603	0.853456	0.896242	0.898602	0.863199	0.913187	0.857389	0.852639	0.869523	0.880749	0.882837	0.868646	0.869463	0.845709	0.870703	1	0.904021	0.0612977
946	30	584	0.002336	111.839	7.99276	17.8175	3.80041	0.961473	0.938356	0.960616	0.940068	0.92637	0.875	0.888699	0.919521	0.898973	0.875	0.928082	0.869863	0.883562	0.876712	0.873288	0.89726	0.873288	0.863014	0.843322	0.877568	1	0.921039	0.0520788
950	34	537	0.002148	111.901	8.02603	17.8485	3.81064	0.961825	0.94041	0.960894	0.941341	0.924581	0.870577	0.891061	0.921788	0.89851	0.878026	0.927374	0.864991	0.88175	0.878957	0.870577	0.896648	0.876164	0.857542	0.842644	0.88175	1	0.921189	0.0517424
950	22	17949	0.071796	98.4235	8.08451	12.2223	2.98409	0.92409	0.920608	0.924063	0.902892	0.907042	0.871943	0.873642	0.888517	0.88991	0.892724	0.896819	0.8825	0.835088	0.890523	0.875397	0.870968	0.868266	0.85651	0.835423	0.880467	1	0.899778	0.0618026
952	24	16833	0.067332	98.3382	8.47415	12.2152	3.14087	0.925266	0.922295	0.925177	0.903671	0.90878	0.872186	0.874027	0.889473	0.890127	0.893958	0.896988	0.882968	0.83568	0.891344	0.875839	0.871859	0.86874	0.856264	0.835591	0.88077	1	0.900721	0.0614754
952	24	16833	0.067332	98.3382	8.47415	12.2152	3.14087	0.925266	0.922295	0.925177	0.903671	0.90878	0.872186	0.874027	0.889473	0.890127	0.893958	0.896988	0.882968	0.83568	0.891344	0.875839	0.871859	0.86874	0.856264	0.835591	0.88077	1	0.900721	0.0614754
957	29	14451	0.057804	126.929	9.36401	26.0289	5.74491	0.926164	0.923777	0.926233	0.904851	0.909245	0.872535	0.875303	0.890042	0.890734	0.893744	0.897931	0.883364	0.837139	0.89153	0.876237	0.871774	0.869421	0.856065	0.836724	0.880908	1	0.901557	0.061053
958	30	392	0.001568	113.111	7.93614	18.4207	3.91508	0.9375	0.943878	0.954082	0.92602	0.927296	0.881378	0.910714	0.904337	0.882653	0.905612	0.896684	0.903061	0.835459	0.885204	0.880102	0.86352	0.877551	0.854592	0.843112	0.891582	1	0.916288	0.0517661
962	34	360	0.00144	112.924	7.89243	18.3281	3.88735	0.947222	0.943056	0.952778	0.923611	0.930556	0.881944	0.909722	0.901389	0.880556	0.9125	0.9	0.905556	0.834722	0.888889	0.879167	0.868056	0.873611	0.854167	0.838889	0.894444	1	0.917719	0.0519092
962	22	18510	0.07404	98.2497	7.83028	12.144	2.87971	0.933387	0.91745	0.908644	0.886548	0.922988	0.862534	0.853728	0.900135	0.896029	0.880713	0.908239	0.860805	0.877418	0.860292	0.885981	0.862156	0.873339	0.875527	0.852026	0.884387	1	0.898088	0.0596608
964	24	17436	0.069744	98.158	8.25326	12.1359	3.04734	0.934561	0.918645	0.909211	0.888449	0.923979	0.863415	0.853722	0.900407	0.896823	0.88151	0.908867	0.860863	0.877839	0.860719	0.885266	0.862182	0.873939	0.875344	0.851715	0.884549	1	0.898903	0.0592765
964	24	17436	0.069744	98.158	8.25326	12.1359	3.04734	0.934561	0.918645	0.909211	0.888449	0.923979	0.863415	0.853722	0.900407	0.896823	0.88151	0.908867	0.860863	0.877839	0.860719	0.885266	0.862182	0.873939	0.875344	0.851715	0.884549	1	0.898903	0.0592765
969	29	14904	0.059616	127.308	9.15629	26.2413	5.6595	0.936594	0.920055	0.910058	0.890667	0.924282	0.863292	0.854771	0.901167	0.89788	0.881206	0.908917	0.862352	0.878455	0.861145	0.885668	0.861681	0.87396	0.875604	0.850946	0.886104	1	0.899906	0.0588097
970	30	337	0.001348	114.107	8.45868	18.9412	4.24784	0.948071	0.937685	0.9273	0.931751	0.945104	0.869436	0.876855	0.900593	0.912463	0.89911	0.924332	0.87092	0.882789	0.856083	0.881306	0.860534	0.862018	0.88724	0.872404	0.902077	1	0.915207	0.0524674
974	34	309	0.001236	114.17	8.46952	18.973	4.25612	0.94822	0.938511	0.933657	0.933657	0.946602	0.868932	0.872168	0.904531	0.911003	0.899676	0.923948	0.868932	0.881877	0.851133	0.877023	0.864078	0.860841	0.893204	0.864078	0.901294	1	0.915915	0.0521632
974	22	14468	0.057872	99.7614	7.94311	12.7103	3.01274	0.935928	0.934925	0.928774	0.91692	0.907209	0.868226	0.871371	0.918441	0.867086	0.882154	0.912255	0.86166	0.86014	0.865946	0.876313	0.905135	0.878214	0.833909	0.851569	0.867535	1	0.905369	0.0581373
976	24	13584	0.054336	99.6329	8.31465	12.6846	3.15355	0.937794	0.935439	0.929697	0.918176	0.908348	0.868853	0.871246	0.919133	0.867307	0.881625	0.913244	0.8637	0.860939	0.86554	0.876362	0.906213	0.877687	0.834217	0.852032	0.867123	1	0.906193	0.0577493
976	24	13584	0.054336	99.6329	8.31465	12.6846	3.15355	0.937794	0.935439	0.929697	0.918176	0.908348	0.868853	0.871246	0.919133	0.867307	0.881625	0.913244	0.8637	0.860939	0.86554	0.876362	0.906213	0.877687	0.834217	0.852032	0.867123	1	0.906193	0.0577493
981	29	11665	0.04666	126.749	9.24963	25.9091	5.63814	0.938534	0.93682	0.930133	0.916845	0.906858	0.868924	0.872825	0.919546	0.868367	0.881569	0.913716	0.864038	0.861595	0.866309	0.876554	0.906301	0.877368	0.836348	0.852936	0.866738	1	0.906531	0.0575889
982	30	336	0.001344	112.778	8.40681	18.2925	4.0963	0.947917	0.962798	0.9375	0.941964	0.922619	0.876488	0.889881	0.9375	0.866071	0.89881	0.922619	0.858631	0.858631	0.897321	0.872024	0.922619	0.892857	0.85119	0.846726	0.863095	1	0.919784	0.0530416
986	34	312	0.001248	112.614	8.32626	18.2086	4.0489	0.951923	0.961538	0.939103	0.942308	0.923077	0.878205	0.895833	0.939103	0.860577	0.895833	0.924679	0.858974	0.866987	0.895833	0.876603	0.927885	0.894231	0.847756	0.846154	0.866987	1	0.921074	0.0517776
986	22	15958	0.063832	98.5873	8.02506	12.2787	2.96797	0.911862	0.925179	0.921795	0.884353	0.904061	0.858159	0.875016	0.900927	0.897575	0.874514	0.909199	0.848446	0.855496	0.868687	0.87887	0.910452	0.858535	0.884133	0.807526	0.872227	1	0.895753	0.0611266
988	24	14957	0.059828	98.5065	8.44735	12.2749	3.13144	0.913218	0.925921	0.922411	0.885739	0.904961	0.859564	0.87678	0.902554	0.898242	0.87551	0.909541	0.849034	0.855452	0.868323	0.878686	0.910811	0.859096	0.884001	0.808752	0.872033	1	0.896705	0.0607223
988	24	14957	0.059828	98.5065	8.44735	12.2749	3.13144	0.913218	0.925921	0.922411	0.885739	0.904961	0.859564	0.87678	0.902554	0.898242	0.87551	0.909541	0.849034	0.855452	0.868323	0.878686	0.910811	0.859096	0.884001	0.808752	0.872033	1	0.896705	0.0607223
993	29	12834	0.051336	126.511	9.29714	25.7697	5.64894	0.915732	0.927225	0.923874	0.887603	0.906031	0.859981	0.87763	0.903888	0.898317	0.875604	0.908953	0.850436	0.85515	0.868163	0.879149	0.911173	0.859475	0.884564	0.809023	0.872448	1	0.897853	0.0602862
994	30	387	0.001548	112.245	7.90065	18.0044	3.84542	0.934109	0.932817	0.932817	0.921189	0.922481	0.901809	0.905685	0.913437	0.916021	0.888889	0.919897	0.826873	0.856589	0.883721	0.861757	0.919897	0.878553	0.859173	0.825581	0.883721	1	0.91313	0.0539716
998	34	353	0.001412	112.104	7.96813	17.9423	3.87815	0.933428	0.936261	0.930595	0.923513	0.917847	0.895184	0.910765	0.922096	0.919263	0.886686	0.917847	0.822946	0.859773	0.879603	0.858357	0.919263	0.875354	0.86119	0.825779	0.885269	1	0.913154	0.0539474
998	22	19892	0.079568	97.4873	7.75573	11.8637	2.80038	0.928564	0.929268	0.93329	0.878997	0.910265	0.861527	0.902725	0.876684	0.894355	0.883923	0.899759	0.84911	0.873517	0.860773	0.891967	0.877715	0.86477	0.861904	0.83702	0.897647	1	0.900866	0.0579348
1000	24	18716	0.074864	97.3843	8.17531	11.8514	2.96345	0.930113	0.930621	0.934281	0.879782	0.911039	0.862177	0.903959	0.876469	0.894716	0.884617	0.900219	0.850395	0.874038	0.861215	0.892525	0.877698	0.864608	0.861723	0.837358	0.897735	1	0.90174	0.0575448
1000	24	18716	0.074864	97.3843	8.17531	11.8514	2.96345	0.930113	0.930621	0.934281	0.879782	0.911039	0.862177	0.903959	0.876469	0.894716	0.884617	0.900219	0.850395	0.874038	0.861215	0.892525	0.877698	0.864608	0.861723	0.837358	0.897735	1	0.90174	0.0575448
1005	29	16039	0.064156	126.936	9.10582	26.0097	5.56558	0.931511	0.931791	0.935688	0.88263	0.910686	0.863676	0.904576	0.87733	0.895224	0.88556	0.901552	0.851674	0.874525	0.860652	0.892418	0.878453	0.865017	0.861338	0.83749	0.898123	1	0.902821	0.0570564
1006	30	381	0.001524	112.907	8.48863	18.3615	4.19059	0.944882	0.940945	0.955381	0.917323	0.913386	0.872703	0.917323	0.912073	0.919948	0.888451	0.918635	0.860892	0.862205	0.851706	0.900262	0.856955	0.851706	0.880577	0.843832	0.892388	1	0.916102	0.0512311
1010	34	348	0.001392	112.933	8.43515	18.3703	4.16962	0.948276	0.942529	0.95546	0.922414	0.913793	0.87069	0.91523	0.91523	0.91954	0.886494	0.920977	0.853448	0.859195	0.846264	0.903736	0.856322	0.857759	0.883621	0.83908	0.889368	1	0.916898	0.0508956
1010	22	15549	0.062196	99.457	7.77764	12.5867	2.9345	0.943051	0.925429	0.914528	0.918869	0.909962	0.864943	0.854782	0.917712	0.90993	0.851084	0.895652	0.867001	0.875362	0.87578	0.881375	0.870217	0.886198	0.850537	0.840504	0.88279	1	0.903578	0.0598545
1012	24	14602	0.058408	99.3761	8.22008	12.5829	3.10921	0.944768	0.926962	0.915046	0.920011	0.911416	0.866114	0.855842	0.917991	0.910218	0.851561	0.895836	0.86858	0.875291	0.875531	0.88166	0.870874	0.886248	0.851561	0.840262	0.882653	1	0.90456	0.0593796
1012	24	14602	0.058408	99.3761	8.22008	12.5829	3.10921	0.944768	0.926962	0.915046	0.920011	0.911416	0.866114	0.855842	0.917991	0.910218	0.851561	0.895836	0.86858	0.875291	0.875531	0.88166	0.870874	0.886248	0.851561	0.840262	0.882653	1	0.90456	0.0593796
1017	29	12520	0.05008	126.948	9.16056	26.0224	5.61306	0.945727	0.928275	0.915974	0.920847	0.912899	0.866893	0.856869	0.91853	0.910982	0.853794	0.895727	0.86901	0.876438	0.875319	0.882788	0.870647	0.885903	0.85016	0.840735	0.884625	1	0.905476	0.05903
1018	30	370	0.00148	112.451	8.00321	18.1086	3.88095	0.956757	0.944595	0.927027	0.940541	0.92973	0.87027	0.866216	0.912162	0.927027	0.881081	0.921622	0.87027	0.912162	0.878378	0.881081	0.886486	0.882432	0.848649	0.851351	0.9	1	0.917954	0.0545705
1022	34	345	0.00138	112.257	7.85802	18.006	3.7653	0.953623	0.946377	0.926087	0.94058	0.928986	0.871014	0.862319	0.911594	0.928986	0.882609	0.917391	0.868116	0.911594	0.87971	0.87971	0.881159	0.882609	0.849275	0.856522	0.895652	1	0.917227	0.0546456
1022	22	19111	0.076444	98.0733	8.06879	12.0933	2.94259	0.936032	0.91811	0.923709	0.886557	0.916383	0.869159	0.868688	0.903092	0.866935	0.872665	0.897991	0.860054	0.846424	0.869525	0.855816	0.866334	0.846554	0.850662	0.833421	0.882947	1	0.897348	0.0572743
1024	24	17894	0.071576	97.9768	8.48694	12.084	3.1099	0.937521	0.919107	0.924667	0.887309	0.91662	0.870152	0.869593	0.903627	0.867693	0.872723	0.898458	0.860205	0.846764	0.86937	0.856516	0.866352	0.846373	0.849754	0.83338	0.882586	1	0.898092	0.0569956
1024	24	17894	0.071576	97.9768	8.48694	12.084	3.1099	0.937521	0.919107	0.924667	0.887309	0.91662	0.870152	0.869593	0.903627	0.867693	0.872723	0.898458	0.860205	0.846764	0.86937	0.856516	0.866352	0.846373	0.849754	0.83338	0.882586	1	0.898092	0.0569956
1029	29	15271	0.061084	126.285	9.39177	25.6422	5.68748	0.938314	0.921845	0.925218	0.88727	0.917491	0.870768	0.871292	0.904001	0.867658	0.873224	0.8985	0.860913	0.84726	0.870539	0.858621	0.865955	0.846081	0.84965	0.833246	0.882752	1	0.898945	0.0566497
1030	30	484	0.001936	111.786	8.53071	17.8307	4.11764	0.945248	0.932851	0.93595	0.903926	0.91219	0.889463	0.894628	0.913223	0.871901	0.853306	0.914256	0.858471	0.860537	0.900826	0.842975	0.856405	0.839876	0.829545	0.833678	0.881198	1	0.906885	0.0546987
1034	34	453	0.001812	111.859	8.61334	17.8714	4.16812	0.945916	0.934879	0.934879	0.906181	0.915011	0.889625	0.896247	0.916115	0.875276	0.850993	0.913907	0.859823	0.857616	0.900662	0.845475	0.853201	0.839956	0.830022	0.830022	0.878587	1	0.907774	0.0540535
1034	22	23608	0.094432	96.9513	7.81784	11.6761	2.80423	0.924432	0.916384	0.929177	0.887559	0.925724	0.859433	0.85937	0.908696	0.874238	0.882497	0.90247	0.849034	0.865956	0.882095	0.858057	0.866105	0.865723	0.870891	0.839694	0.849754	1	0.897499	0.0609464
1036	24	22117	0.088468	96.8581	8.27019	11.6698	2.97927	0.924945	0.918162	0.929963	0.889791	0.926482	0.860266	0.860718	0.909097	0.87444	0.882149	0.902677	0.850115	0.865918	0.882217	0.858796	0.865465	0.866098	0.871343	0.839173	0.850409	1	0.89836	0.0605916
1036	24	22117	0.088468	96.8581	8.27019	11.6698	2.97927	0.924945	0.918162	0.929963	0.889791	0.926482	0.860266	0.860718	0.909097	0.87444	0.882149	0.902677	0.850115	0.865918	0.882217	0.858796	0.865465	0.866098	0.871343	0.839173	0.850409	1	0.89836	0.0605916
1041	29	18873	0.075492	123.81	9.16359	24.167	5.36184	0.926032	0.919541	0.93096	0.891565	0.927039	0.86078	0.860647	0.910666	0.874901	0.882425	0.903486	0.851296	0.867059	0.88306	0.858449	0.865469	0.866714	0.871589	0.839162	0.850898	1	0.899269	0.0602623
1042	30	786	0.003144	112.069	7.78454	17.9125	3.72511	0.952926	0.942748	0.958015	0.910941	0.931298	0.875318	0.888677	0.921756	0.899491	0.898219	0.922392	0.868957	0.877226	0.891858	0.863232	0.882316	0.882952	0.874682	0.843511	0.840967	1	0.918265	0.0546348
1046	34	721	0.002884	112.082	7.79249	17.9193	3.73587	0.954924	0.939667	0.958391	0.90846	0.932039	0.873786	0.889736	0.920943	0.900139	0.898752	0.927878	0.870319	0.873093	0.891123	0.863384	0.880028	0.887656	0.873093	0.846047	0.843273	1	0.91816	0.0552047
1046	22	19774	0.079096	98.6748	7.98104	12.3088	2.97413	0.9226	0.92743	0.91279	0.879589	0.916481	0.861738	0.883332	0.901993	0.882118	0.884191	0.911298	0.860574	0.882902	0.856807	0.866365	0.886063	0.877541	0.843077	0.811621	0.86462	1	0.897654	0.0614331
1048	24	18582	0.074328	98.5536	8.4272	12.2914	3.14458	0.92377	0.929286	0.913653	0.880556	0.917447	0.862959	0.883785	0.902513	0.882117	0.885319	0.9122	0.861075	0.883516	0.857497	0.866511	0.886503	0.876574	0.843424	0.811377	0.864789	1	0.898576	0.0610483
1048	24	18582	0.074328	98.5536	8.4272	12.2914	3.14458	0.92377	0.929286	0.913653	0.880556	0.917447	0.862959	0.883785	0.902513	0.882117	0.885319	0.9122	0.861075	0.883516	0.857497	0.866511	0.886503	0.876574	0.843424	0.811377	0.864789	1	0.898576	0.0610483
1053	29	15946	0.063784	127.859	9.33496	26.5939	5.82295	0.924307	0.930108	0.915214	0.882353	0.917377	0.863665	0.884203	0.903894	0.882008	0.885959	0.913082	0.861846	0.883419	0.857833	0.866769	0.887464	0.877085	0.842092	0.813057	0.864668	1	0.899336	0.0609265
1054	30	330	0.00132	112.748	8.05797	18.2547	3.94849	0.945455	0.951515	0.931818	0.910606	0.912121	0.877273	0.898485	0.916667	0.887879	0.880303	0.912121	0.884848	0.889394	0.866667	0.884848	0.898485	0.877273	0.833333	0.819697	0.860606	1	0.913024	0.0572736
1058	34	300	0.0012	112.996	8.14423	18.3798	4.01271	0.95	0.953333	0.933333	0.911667	0.915	0.876667	0.898333	0.921667	0.881667	0.885	0.915	0.888333	0.896667	0.86	0.888333	0.91	0.876667	0.831667	0.82	0.866667	1	0.915022	0.0564971
1058	22	16722	0.066888	99.4209	7.7483	12.5713	2.91184	0.930032	0.931796	0.936042	0.899623	0.902972	0.879321	0.889337	0.889786	0.88548	0.895078	0.901746	0.8493	0.866673	0.886317	0.887872	0.877168	0.856058	0.889965	0.847147	0.881354	1	0.904701	0.058885
1060	24	15712	0.062848	99.3694	8.18128	12.578	3.08755	0.931167	0.932536	0.937277	0.900713	0.905073	0.880155	0.89088	0.890116	0.886233	0.89508	0.902177	0.849828	0.867108	0.886584	0.888079	0.876527	0.85632	0.890752	0.847887	0.880664	1	0.905618	0.0586111
1060	24	15712	0.062848	99.3694	8.18128	12.578	3.08755	0.931167	0.932536	0.937277	0.900713	0.905073	0.880155	0.89088	0.890116	0.886233	0.89508	0.902177	0.849828	0.867108	0.886584	0.888079	0.876527	0.85632	0.890752	0.847887	0.880664	1	0.905618	0.0586111
1065	29	13485	0.05394	126.358	9.08216	25.6599	5.51916	0.931739	0.933667	0.937931	0.901669	0.906415	0.882017	0.890693	0.891732	0.887801	0.896403	0.903226	0.851168	0.868558	0.887208	0.88769	0.87601	0.85558	0.890768	0.848387	0.880905	1	0.906536	0.058322
1066	30	371	0.001484	113.468	8.18527	18.6113	4.11993	0.948787	0.96496	0.963612	0.933962	0.915094	0.884097	0.902965	0.908356	0.90566	0.892183	0.904313	0.861186	0.889488	0.890836	0.894879	0.889488	0.849057	0.885445	0.869272	0.885445	1	0.92318	0.051152
1070	34	349	0.001396	113.389	8.1927	18.5738	4.10393	0.949857	0.964183	0.962751	0.939828	0.915473	0.891117	0.901146	0.91404	0.904011	0.889685	0.906877	0.859599	0.891117	0.886819	0.893983	0.885387	0.846705	0.883954	0.863897	0.879656	1	0.92399	0.0506797
1070	22	17968	0.071872	98.2574	7.9821	12.1557	2.94087	0.926035	0.925757	0.924087	0.888969	0.901909	0.852571	0.866874	0.913708	0.879285	0.839826	0.867236	0.858359	0.883237	0.858749	0.875946	0.862756	0.870075	0.848008	0.824215	0.887216	1	0.894682	0.0592762
1072	24	16894	0.067576	98.1647	8.42332	12.1486	3.10711	0.92669	0.926897	0.92524	0.89005	0.902806	0.854031	0.867053	0.914467	0.879513	0.841186	0.867349	0.85853	0.883627	0.859358	0.876051	0.863413	0.869717	0.847401	0.823517	0.88786	1	0.895462	0.0590878
1072	24	16894	0.067576	98.1647	8.42332	12.1486	3.10711	0.92669	0.926897	0.92524	0.89005	0.902806	0.854031	0.867053	0.914467	0.879513	0.841186	0.867349	0.85853	0.883627	0.859358	0.876051	0.863413	0.869717	0.847401	0.823517	0.88786	1	0.895462	0.0590878
1077	29	14482	0.057928	126.559	9.31437	25.8002	5.67082	0.929188	0.927911	0.927151	0.891244	0.903535	0.855234	0.866524	0.915585	0.880162	0.840837	0.867422	0.859619	0.88389	0.860862	0.878021	0.864245	0.869907	0.847846	0.824817	0.888655	1	0.896605	0.0585612
1078	30	444	0.001776	112.173	7.95051	17.9723	3.81701	0.948198	0.952703	0.94482	0.916667	0.920045	0.880631	0.879505	0.947072	0.881757	0.842342	0.882883	0.871622	0.884009	0.873874	0.876126	0.879505	0.871622	0.863739	0.816441	0.884009	1	0.91382	0.051894
1082	34	411	0.001644	112.087	7.83056	17.9243	3.76249	0.946472	0.951338	0.944039	0.918491	0.923358	0.885645	0.873479	0.945255	0.884428	0.845499	0.886861	0.864964	0.886861	0.871046	0.879562	0.881995	0.878345	0.858881	0.815085	0.883212	1	0.913947	0.0519424
1082	22	19638	0.078552	97.7536	7.82589	11.9638	2.85047	0.929041	0.937188	0.91244	0.875089	0.896222	0.882778	0.857699	0.909105	0.880385	0.866814	0.885375	0.836592	0.866458	0.883949	0.89006	0.880309	0.871321	0.873409	0.844103	0.878399	1	0.896981	0.0592637
1084	24	18345	0.07338	97.6536	8.2876	11.9552	3.02923	0.930008	0.937939	0.9139	0.876724	0.897738	0.883865	0.858545	0.909267	0.881194	0.867621	0.886454	0.836931	0.867266	0.883565	0.889697	0.88054	0.871464	0.873344	0.843445	0.878959	1	0.897904	0.0589745
1084	24	18345	0.07338	97.6536	8.2876	11.9552	3.02923	0.930008	0.937939	0.9139	0.876724	0.897738	0.883865	0.858545	0.909267	0.881194	0.867621	0.886454	0.836931	0.867266	0.883565	0.889697	0.88054	0.871464	0.873344	0.843445	0.878959	1	0.897904	0.0589745
1089	29	15722	0.062888	126.935	9.1534	26.0134	5.60243	0.930575	0.939193	0.915405	0.878355	0.897755	0.884398	0.858765	0.908822	0.882585	0.868783	0.887864	0.839333	0.866811	0.883634	0.890281	0.880422	0.870309	0.871899	0.844676	0.878546	1	0.898685	0.0585845
1090	30	343	0.001372	113.855	7.73131	18.768	3.87536	0.956268	0.957726	0.93586	0.906706	0.91691	0.883382	0.862974	0.909621	0.896501	0.881924	0.887755	0.842566	0.870262	0.908163	0.892128	0.890671	0.868805	0.889213	0.842566	0.886297	1	0.913634	0.0514574
1094	34	320	0.00128	113.825	7.63942	18.7473	3.82566	0.95625	0.957812	0.932813	0.909375	0.921875	0.889062	0.867188	0.907813	0.9	0.88125	0.890625	0.835938	0.867188	0.90625	0.89375	0.890625	0.871875	0.8875	0.842187	0.882813	1	0.91445	0.0507801
1094	22	13056	0.052224	100.768	7.71587	13.079	2.98424	0.932828	0.93187	0.9321	0.903608	0.91996	0.860677	0.845895	0.907016	0.895527	0.879366	0.899472	0.851218	0.862592	0.871017	0.837201	0.883808	0.85903	0.861749	0.821347	0.87117	1	0.901412	0.0574838
1096	24	12299	0.049196	100.689	8.13857	13.0741	3.15376	0.934182	0.932799	0.933125	0.905114	0.920603	0.861899	0.846492	0.907228	0.895439	0.87995	0.899382	0.85198	0.863078	0.871372	0.838401	0.884584	0.85885	0.861574	0.820473	0.871616	1	0.902243	0.0572156
1096	24	12299	0.049196	100.689	8.13857	13.0741	3.15376	0.934182	0.932799	0.933125	0.905114	0.920603	0.861899	0.846492	0.907228	0.895439	0.87995	0.899382	0.85198	0.863078	0.871372	0.838401	0.884584	0.85885	0.861574	0.820473	0.871616	1	0.902243	0.0572156
1101	29	10538	0.042152	130.937	9.10067	28.5098	5.91166	0.936231	0.934285	0.934665	0.905105	0.921664	0.863968	0.848785	0.90743	0.896233	0.880006	0.90074	0.851348	0.864301	0.871655	0.838964	0.885842	0.859176	0.862403	0.820744	0.872462	1	0.903426	0.056639
1102	30	145	0.00058	116.1	8.93126	19.9687	4.52457	0.910345	0.958621	0.951724	0.9	0.958621	0.896552	0.882759	0.924138	0.906897	0.87931	0.924138	0.893103	0.868966	0.875862	0.862069	0.913793	0.917241	0.87931	0.813793	0.893103	1	0.916693	0.0548149
1106	34	135	0.00054	115.989	8.96848	19.9141	4.50368	0.907407	0.962963	0.951852	0.903704	0.955556	0.903704	0.885185	0.92963	0.907407	0.874074	0.925926	0.9	0.87037	0.874074	0.862963	0.914815	0.918519	0.874074	0.818519	0.896296	1	0.917981	0.0539142
1106	22	11694	0.046776	101.025	7.85024	13.1854	3.0487	0.929537	0.92881	0.914144	0.884129	0.915085	0.865572	0.889302	0.904652	0.881563	0.890799	0.900162	0.861467	0.873311	0.872713	0.870318	0.876518	0.875705	0.857748	0.847058	0.853857	1	0.900374	0.0607185
1108	24	11035	0.04414	100.893	8.35258	13.1657	3.24806	0.930811	0.92995	0.915179	0.884866	0.915677	0.866063	0.890575	0.90512	0.881559	0.891346	0.900408	0.862302	0.873629	0.874717	0.870322	0.876348	0.875986	0.857499	0.847032	0.853557	1	0.901165	0.0604702
1108	24	11035	0.04414	100.893	8.35258	13.1657	3.24806	0.930811	0.92995	0.915179	0.884866	0.915677	0.866063	0.890575	0.90512	0.881559	0.891346	0.900408	0.862302	0.873629	0.874717	0.870322	0.876348	0.875986	0.857499	0.847032	0.853557	1	0.901165	0.0604702
1113	29	9564	0.038256	128.743	9.25627	27.1336	5.8258	0.932612	0.930625	0.916039	0.88624	0.916353	0.868726	0.891363	0.906106	0.882633	0.89152	0.900931	0.864649	0.873484	0.875784	0.87087	0.876516	0.876098	0.857016	0.847815	0.855291	1	0.902259	0.0600179
1114	30	170	0.00068	114.101	7.73423	18.8872	3.81843	0.973529	0.964706	0.935294	0.9	0.920588	0.897059	0.902941	0.917647	0.885294	0.923529	0.882353	0.867647	0.870588	0.864706	0.885294	0.888235	0.885294	0.847059	0.826471	0.873529	1	0.920421	0.0499285
1118	34	157	0.000628	113.884	7.48264	18.7649	3.69783	0.974522	0.964968	0.936306	0.901274	0.926752	0.894904	0.904459	0.923567	0.882166	0.926752	0.888535	0.866242	0.869427	0.859873	0.894904	0.888535	0.878981	0.853503	0.83121	0.875796	1	0.92182	0.0463939
1118	22	16858	0.067432	98.3981	7.79301	12.1957	2.85538	0.927868	0.940236	0.919741	0.899662	0.907136	0.869884	0.883082	0.919445	0.88593	0.884773	0.885752	0.852058	0.863329	0.883705	0.859355	0.87976	0.844703	0.85799	0.845593	0.833373	1	0.902148	0.0596516
1120	24	15824	0.063296	98.2799	8.19878	12.1767	3.01669	0.928905	0.941165	0.921701	0.900657	0.907166	0.871493	0.883942	0.920279	0.886502	0.885174	0.886565	0.85364	0.863783	0.884005	0.860244	0.879992	0.844098	0.858411	0.845962	0.833639	1	0.903083	0.0592119
1120	24	15824	0.063296	98.2799	8.19878	12.1767	3.01669	0.928905	0.941165	0.921701	0.900657	0.907166	0.871493	0.883942	0.920279	0.886502	0.885174	0.886565	0.85364	0.863783	0.884005	0.860244	0.879992	0.844098	0.858411	0.845962	0.833639	1	0.903083	0.0592119
1125	29	13633	0.054532	127.41	9.05051	26.2936	5.58129	0.930279	0.942272	0.922211	0.901709	0.908567	0.872185	0.884838	0.920267	0.887772	0.886232	0.888689	0.854067	0.864263	0.885425	0.861366	0.87952	0.842661	0.859349	0.846072	0.833126	1	0.904011	0.0589456
1126	30	289	0.001156	114.672	7.87742	19.1769	3.89825	0.949827	0.967128	0.934256	0.920415	0.916955	0.897924	0.916955	0.941176	0.894464	0.899654	0.896194	0.906574	0.847751	0.868512	0.856401	0.884083	0.82526	0.871972	0.83218	0.858131	1	0.920259	0.0525273
1130	34	267	0.001068	114.707	7.88732	19.195	3.90993	0.958801	0.966292	0.930712	0.923221	0.917603	0.897004	0.919476	0.940075	0.891386	0.904494	0.897004	0.90824	0.846442	0.868914	0.853933	0.882022	0.827715	0.870787	0.827715	0.857678	1	0.921422	0.0509595
1130	22	15196	0.060784	99.7507	7.57947	12.6854	2.87416	0.934753	0.938734	0.933535	0.886615	0.898394	0.871052	0.878817	0.901487	0.891485	0.875263	0.889938	0.834331	0.880396	0.871479	0.859009	0.870295	0.87579	0.848875	0.806923	0.873421	1	0.901244	0.0594581
1132	24	14296	0.057184	99.6223	8.01611	12.6629	3.05024	0.936626	0.939878	0.934702	0.887801	0.899342	0.871642	0.879827	0.901686	0.891823	0.875769	0.890354	0.835478	0.88196	0.871677	0.859436	0.869929	0.875734	0.848769	0.806519	0.873321	1	0.902206	0.059202
1132	24	14296	0.057184	99.6223	8.01611	12.6629	3.05024	0.936626	0.939878	0.934702	0.887801	0.899342	0.871642	0.879827	0.901686	0.891823	0.875769	0.890354	0.835478	0.88196	0.871677	0.859436	0.869929	0.875734	0.848769	0.806519	0.873321	1	0.902206	0.059202
1137	29	12253	0.049012	125.708	8.93784	25.2592	5.3758	0.937811	0.941361	0.936873	0.889007	0.900881	0.872439	0.879785	0.901371	0.89223	0.876275	0.889905	0.83449	0.883253	0.871991	0.859871	0.871501	0.875377	0.850567	0.804864	0.874235	1	0.903147	0.0589372
1138	30	390	0.00156	113.233	7.94126	18.4803	3.93899	0.957692	0.948718	0.95	0.921795	0.915385	0.892308	0.894872	0.930769	0.892308	0.875641	0.902564	0.837179	0.869231	0.885897	0.882051	0.878205	0.85	0.870513	0.80641	0.880769	1	0.917313	0.0543932
1142	34	370	0.00148	113.246	8.02526	18.4923	3.98549	0.956757	0.952703	0.951351	0.921622	0.912162	0.893243	0.894595	0.92973	0.890541	0.872973	0.904054	0.837838	0.871622	0.885135	0.891892	0.87973	0.851351	0.868919	0.806757	0.878378	1	0.917657	0.0543607
1142	22	17008	0.068032	98.3342	8.06568	12.1888	2.98032	0.923889	0.944467	0.92577	0.88576	0.902987	0.886906	0.866445	0.893668	0.872031	0.864446	0.879057	0.84669	0.864476	0.884701	0.872736	0.87356	0.874147	0.860213	0.811353	0.876852	1	0.89887	0.057109
1144	24	15972	0.063888	98.2588	8.4862	12.1871	3.14684	0.925526	0.944591	0.926903	0.886082	0.90427	0.887052	0.866861	0.893658	0.872527	0.865421	0.880134	0.847045	0.865296	0.885018	0.873216	0.874437	0.874687	0.860099	0.811232	0.876283	1	0.899569	0.0567966
1144	24	15972	0.063888	98.2588	8.4862	12.1871	3.14684	0.925526	0.944591	0.926903	0.886082	0.90427	0.887052	0.866861	0.893658	0.872527	0.865421	0.880134	0.847045	0.865296	0.885018	0.873216	0.874437	0.874687	0.860099	0.811232	0.876283	1	0.899569	0.0567966
1149	29	13719	0.054876	127.385	9.33966	26.3043	5.78807	0.927218	0.94504	0.927619	0.886326	0.903419	0.8872	0.866025	0.894781	0.873169	0.865624	0.879984	0.846272	0.86628	0.885378	0.872585	0.87572	0.874189	0.861433	0.811065	0.877141	1	0.899988	0.0564789
1150	30	342	0.001368	113.603	8.13048	18.672	4.04067	0.953216	0.957602	0.942982	0.912281	0.926901	0.894737	0.875731	0.899123	0.871345	0.890351	0.902047	0.861111	0.872807	0.885965	0.866959	0.891813	0.850877	0.875731	0.823099	0.864035	1	0.914868	0.0481018
1154	34	324	0.001296	113.676	8.13237	18.7073	4.04155	0.953704	0.96142	0.939815	0.915123	0.925926	0.895062	0.876543	0.899691	0.87037	0.891975	0.901235	0.859568	0.871914	0.882716	0.861111	0.891975	0.854938	0.878086	0.825617	0.861111	1	0.915202	0.0478507
1154	22	20030	0.08012	97.8457	7.69288	11.9896	2.80737	0.938442	0.917823	0.932177	0.895681	0.912706	0.881053	0.853595	0.89356	0.897229	0.874713	0.889715	0.850275	0.866326	0.881128	0.851148	0.887019	0.845607	0.849251	0.810709	0.868997	1	0.900035	0.0586711
1156	24	18850	0.0754	97.7334	8.1207	11.9741	2.97498	0.939708	0.919231	0.932679	0.896419	0.91374	0.881247	0.854615	0.894271	0.897639	0.87565	0.890133	0.851034	0.866684	0.882281	0.851512	0.887613	0.845252	0.848515	0.810186	0.868966	1	0.900835	0.0584955
1156	24	18850	0.0754	97.7334	8.1207	11.9741	2.97498	0.939708	0.919231	0.932679	0.896419	0.91374	0.881247	0.854615	0.894271	0.897639	0.87565	0.890133	0.851034	0.866684	0.882281	0.851512	0.887613	0.845252	0.848515	0.810186	0.868966	1	0.900835	0.0584955
1161	29	16186	0.064744	124.448	8.96395	24.5201	5.28724	0.940751	0.92024	0.93309	0.896701	0.914185	0.882553	0.856697	0.895403	0.89772	0.877548	0.891573	0.852125	0.867694	0.882553	0.850766	0.888237	0.843877	0.848048	0.811411	0.869208	1	0.901665	0.0580314
1162	30	593	0.002372	111.979	7.86005	17.8747	3.75902	0.956155	0.932546	0.946037	0.918212	0.927487	0.902192	0.878583	0.920742	0.911467	0.879427	0.913153	0.870152	0.865936	0.891231	0.849073	0.91231	0.822934	0.853288	0.809444	0.865936	1	0.916032	0.0542622
1166	34	557	0.002228	111.886	7.87891	17.832	3.75972	0.956912	0.93088	0.945242	0.916517	0.929084	0.905745	0.88061	0.923698	0.912926	0.88061	0.912029	0.868043	0.868043	0.891382	0.85009	0.912926	0.824057	0.854578	0.815081	0.86535	1	0.916511	0.053446
1166	22	18441	0.073764	98.4186	8.07277	12.2197	2.97609	0.912803	0.928908	0.910878	0.894447	0.908573	0.845833	0.870587	0.919798	0.879806	0.899111	0.889323	0.861206	0.889377	0.864704	0.846456	0.883792	0.838729	0.862751	0.838973	0.853289	1	0.895578	0.0620237
1168	24	17307	0.069228	98.3478	8.5363	12.2224	3.16057	0.914543	0.930144	0.912261	0.896429	0.908765	0.846681	0.871064	0.920032	0.880944	0.899549	0.889611	0.861559	0.88964	0.864968	0.846363	0.88496	0.839256	0.862166	0.838909	0.85373	1	0.896557	0.0615204
1168	24	17307	0.069228	98.3478	8.5363	12.2224	3.16057	0.914543	0.930144	0.912261	0.896429	0.908765	0.846681	0.871064	0.920032	0.880944	0.899549	0.889611	0.861559	0.88964	0.864968	0.846363	0.88496	0.839256	0.862166	0.838909	0.85373	1	0.896557	0.0615204
1173	29	14834	0.059336	128.177	9.4693	26.8015	5.92605	0.91624	0.931205	0.912229	0.897836	0.909195	0.846131	0.870466	0.921093	0.882634	0.898982	0.890252	0.861534	0.889949	0.864669	0.846232	0.885769	0.838985	0.861905	0.839457	0.854321	1	0.897171	0.0613117
1174	30	364	0.001456	114.715	8.21429	19.223	4.13793	0.943681	0.947802	0.924451	0.907967	0.928571	0.861264	0.89011	0.938187	0.880495	0.906593	0.894231	0.892857	0.895604	0.853022	0.846154	0.895604	0.847527	0.848901	0.861264	0.848901	1	0.911601	0.0536542
1178	34	339	0.001356	114.74	8.27333	19.2399	4.17568	0.943953	0.951327	0.926254	0.905605	0.929204	0.855457	0.887906	0.936578	0.879056	0.90413	0.90118	0.889381	0.893805	0.861357	0.845133	0.893805	0.851032	0.842183	0.865782	0.842183	1	0.91151	0.0536055
1178	22	17871	0.071484	98.981	7.77619	12.4099	2.91832	0.937888	0.935678	0.92015	0.900145	0.90202	0.863494	0.891388	0.912876	0.869677	0.875916	0.889821	0.859661	0.855632	0.858374	0.859493	0.883638	0.844385	0.868222	0.869509	0.843126	1	0.901508	0.0585011
1180	24	16771	0.067084	98.9409	8.19091	12.4198	3.08283	0.939002	0.937511	0.921591	0.900662	0.902928	0.865244	0.892433	0.91375	0.870759	0.876662	0.889929	0.860056	0.856478	0.858327	0.859788	0.88343	0.845686	0.868672	0.869865	0.843867	1	0.902553	0.0580087
1180	24	16771	0.067084	98.9409	8.19091	12.4198	3.08283	0.939002	0.937511	0.921591	0.900662	0.902928	0.865244	0.892433	0.91375	0.870759	0.876662	0.889929	0.860056	0.856478	0.858327	0.859788	0.88343	0.845686	0.868672	0.869865	0.843867	1	0.902553	0.0580087
1185	29	14508	0.058032	125.756	9.05986	25.2979	5.45563	0.939482	0.938655	0.922939	0.901951	0.904604	0.867521	0.892749	0.913772	0.872346	0.875758	0.89044	0.861042	0.857561	0.857699	0.860491	0.884374	0.846636	0.867832	0.869279	0.844224	1	0.903468	0.0572867
1186	30	465	0.00186	112.231	7.77823	17.9892	3.75343	0.953763	0.956989	0.94086	0.915054	0.929032	0.892473	0.910753	0.916129	0.889247	0.855914	0.889247	0.88172	0.882796	0.864516	0.870968	0.889247	0.856989	0.867742	0.865591	0.875269	1	0.917848	0.0484011
1190	34	434	0.001736	112.218	7.73511	17.98	3.71377	0.956221	0.956221	0.941244	0.912442	0.928571	0.894009	0.910138	0.914747	0.892857	0.851382	0.888249	0.880184	0.880184	0.868664	0.873272	0.888249	0.864055	0.868664	0.864055	0.875576	1	0.917923	0.0488753
1190	22	15917	0.063668	98.8845	8.12772	12.3942	3.02131	0.93353	0.936577	0.92596	0.889144	0.908337	0.867846	0.889175	0.896274	0.873374	0.877395	0.880819	0.837281	0.866369	0.884526	0.846014	0.904536	0.874945	0.852328	0.808507	0.855595	1	0.900321	0.0578593
1192	24	14964	0.059856	98.7496	8.52408	12.3692	3.177	0.933975	0.93745	0.927192	0.890103	0.909282	0.868752	0.889435	0.896719	0.873329	0.877573	0.880747	0.837744	0.866881	0.885024	0.845596	0.904972	0.875601	0.851778	0.808273	0.85562	1	0.900935	0.0576631
1192	24	14964	0.059856	98.7496	8.52408	12.3692	3.177	0.933975	0.93745	0.927192	0.890103	0.909282	0.868752	0.889435	0.896719	0.873329	0.877573	0.880747	0.837744	0.866881	0.885024	0.845596	0.904972	0.875601	0.851778	0.808273	0.85562	1	0.900935	0.0576631
1197	29	12874	0.051496	125.983	9.38598	25.4614	5.66394	0.934946	0.939452	0.928227	0.891953	0.910284	0.869699	0.889156	0.897856	0.873427	0.877699	0.880884	0.83789	0.866087	0.886049	0.846007	0.904847	0.875796	0.852804	0.81016	0.855329	1	0.901859	0.0572415
1198	30	466	0.001864	111.13	7.9003	17.4802	3.7507	0.965665	0.953863	0.950644	0.904506	0.924893	0.872318	0.889485	0.917382	0.883047	0.881974	0.900215	0.840129	0.874464	0.886266	0.835837	0.909871	0.878755	0.86588	0.804721	0.849785	1	0.91564	0.051732
1202	34	431	0.001724	110.915	7.75352	17.3707	3.66076	0.970998	0.953596	0.950116	0.909513	0.928074	0.87239	0.892111	0.918794	0.881671	0.88051	0.903712	0.842227	0.87355	0.887471	0.841067	0.912993	0.881671	0.864269	0.803944	0.846868	1	0.917478	0.050716
1202	22	25508	0.102032	95.1046	7.93063	11.0385	2.72836	0.936628	0.93749	0.941469	0.887075	0.92618	0.858613	0.885428	0.89666	0.879979	0.872589	0.895797	0.825408	0.897091	0.882057	0.860965	0.855202	0.880782	0.872099	0.805747	0.841912	1	0.903599	0.0586554
1204	24	23969	0.095876	95.0463	8.36353	11.0438	2.88342	0.937816	0.938713	0.942134	0.888606	0.927093	0.859756	0.886228	0.896992	0.880804	0.873608	0.896345	0.825587	0.897618	0.882035	0.861655	0.855459	0.880992	0.87198	0.805833	0.841629	1	0.904486	0.058195
1204	24	23969	0.095876	95.0463	8.36353	11.0438	2.88342	0.937816	0.938713	0.942134	0.888606	0.927093	0.859756	0.886228	0.896992	0.880804	0.873608	0.896345	0.825587	0.897618	0.882035	0.861655	0.855459	0.880992	0.87198	0.805833	0.841629	1	0.904486	0.058195
1209	29	20545	0.08218	123.279	9.20493	23.8653	5.30853	0.93855	0.939523	0.942054	0.890071	0.927744	0.861402	0.886907	0.897177	0.880871	0.874714	0.896009	0.827136	0.897883	0.88255	0.861913	0.855172	0.88075	0.872937	0.804259	0.842176	1	0.905132	0.057922
1210	30	916	0.003664	110.653	7.77799	17.2514	3.66142	0.956332	0.96179	0.954694	0.906659	0.936135	0.876092	0.903384	0.913755	0.891376	0.889192	0.899017	0.844978	0.906114	0.876092	0.862991	0.866812	0.885371	0.876092	0.794214	0.831332	1	0.918782	0.0515325
1214	34	827	0.003308	110.549	7.84793	17.2081	3.69772	0.958283	0.967352	0.954655	0.909311	0.934704	0.879686	0.902056	0.916566	0.89601	0.890568	0.900242	0.848247	0.907497	0.87364	0.860943	0.867594	0.883313	0.876663	0.79081	0.833132	1	0.92052	0.0503404
1214	22	20886	0.083544	97.8813	7.87443	12.0129	2.88286	0.937302	0.924088	0.935363	0.894331	0.901537	0.876472	0.856411	0.907618	0.8815	0.873384	0.886623	0.839605	0.878627	0.889591	0.863018	0.887963	0.873432	0.832472	0.834458	0.86649	1	0.900498	0.0563548
1216	24	19596	0.078384	97.7966	8.33247	12.0096	3.05949	0.938151	0.925291	0.936058	0.894723	0.90248	0.877169	0.857471	0.908502	0.882119	0.873801	0.887273	0.839227	0.879618	0.889773	0.863697	0.8874	0.873546	0.833104	0.835196	0.86607	1	0.901217	0.056049
1216	24	19596	0.078384	97.7966	8.33247	12.0096	3.05949	0.938151	0.925291	0.936058	0.894723	0.90248	0.877169	0.857471	0.908502	0.882119	0.873801	0.887273	0.839227	0.879618	0.889773	0.863697	0.8874	0.873546	0.833104	0.835196	0.86607	1	0.901217	0.056049
1221	29	16849	0.067396	126.65	9.15582	25.8421	5.60229	0.940264	0.927028	0.936673	0.89578	0.902724	0.878005	0.858241	0.909045	0.883079	0.87477	0.88664	0.838536	0.879874	0.889845	0.864858	0.887619	0.873672	0.833788	0.835035	0.866224	1	0.902143	0.0557602
1222	30	447	0.001788	113.461	7.97594	18.5923	3.95259	0.958613	0.955257	0.949664	0.904922	0.932886	0.903803	0.863535	0.910515	0.887025	0.893736	0.89038	0.848993	0.869128	0.881432	0.89038	0.891499	0.871365	0.816555	0.833333	0.868009	1	0.916428	0.0480854
1226	34	410	0.00164	113.351	7.96015	18.5379	3.93416	0.956098	0.957317	0.94878	0.908537	0.935366	0.907317	0.864634	0.907317	0.890244	0.893902	0.887805	0.84878	0.865854	0.882927	0.892683	0.892683	0.870732	0.813415	0.839024	0.876829	1	0.917061	0.0474747
1226	22	14721	0.058884	100.342	7.85754	12.9248	3.02232	0.920929	0.931085	0.922526	0.890497	0.901977	0.887915	0.872223	0.88761	0.872189	0.902147	0.874601	0.854867	0.861524	0.876401	0.856599	0.873106	0.843761	0.853033	0.864106	0.871136	1	0.897829	0.0608843
1228	24	13819	0.055276	100.225	8.27691	12.9058	3.18713	0.92286	0.932303	0.924199	0.891743	0.902381	0.889138	0.87358	0.888523	0.872748	0.903104	0.874303	0.854838	0.862436	0.877053	0.856357	0.873761	0.843802	0.853065	0.863449	0.870866	1	0.898892	0.0603398
1228	24	13819	0.055276	100.225	8.27691	12.9058	3.18713	0.92286	0.932303	0.924199	0.891743	0.902381	0.889138	0.87358	0.888523	0.872748	0.903104	0.874303	0.854838	0.862436	0.877053	0.856357	0.873761	0.843802	0.853065	0.863449	0.870866	1	0.898892	0.0603398
1233	29	11847	0.047388	128.182	9.18037	26.7791	5.75004	0.924411	0.933105	0.924707	0.893011	0.903224	0.890521	0.875411	0.890436	0.873766	0.904364	0.873428	0.856335	0.862961	0.876635	0.85663	0.874356	0.842956	0.853043	0.863974	0.87212	1	0.899894	0.0603609
1234	30	293	0.001172	113.759	8.07438	18.7443	4.01988	0.947099	0.959044	0.938567	0.904437	0.906143	0.890785	0.882253	0.894198	0.899317	0.892491	0.872014	0.880546	0.892491	0.890785	0.865188	0.87884	0.868601	0.848123	0.860068	0.872014	1	0.912711	0.0517386
1238	34	267	0.001068	113.612	7.79916	18.6537	3.86144	0.945693	0.956929	0.940075	0.90824	0.904494	0.898876	0.883895	0.895131	0.898876	0.897004	0.870787	0.878277	0.895131	0.889513	0.867041	0.882022	0.867041	0.840824	0.865169	0.882022	1	0.913529	0.0513055
1238	22	17589	0.070356	98.3093	7.99623	12.175	2.93161	0.916482	0.939422	0.931491	0.898545	0.896924	0.83339	0.871397	0.89195	0.877452	0.874439	0.881005	0.848058	0.854739	0.870032	0.838848	0.860282	0.846182	0.85471	0.82941	0.860509	1	0.893948	0.0588477
1240	24	16488	0.065952	98.2334	8.36246	12.1696	3.07743	0.917303	0.94029	0.932345	0.899139	0.898472	0.834546	0.871573	0.893832	0.878578	0.875212	0.88152	0.847768	0.854349	0.869087	0.839034	0.860019	0.846889	0.854864	0.829057	0.860899	1	0.894707	0.0586317
1240	24	16488	0.065952	98.2334	8.36246	12.1696	3.07743	0.917303	0.94029	0.932345	0.899139	0.898472	0.834546	0.871573	0.893832	0.878578	0.875212	0.88152	0.847768	0.854349	0.869087	0.839034	0.860019	0.846889	0.854864	0.829057	0.860899	1	0.894707	0.0586317
1245	29	14103	0.056412	127.046	9.27201	26.0907	5.6664	0.917854	0.941289	0.933099	0.899879	0.898532	0.836524	0.871871	0.894987	0.878643	0.875913	0.88194	0.848259	0.854286	0.870063	0.837871	0.860278	0.846735	0.855917	0.829043	0.861732	1	0.89536	0.0584898
1246	30	334	0.001336	113.875	8.02049	18.7975	4.02777	0.947605	0.964072	0.958084	0.931138	0.91018	0.86976	0.863772	0.908683	0.901198	0.875749	0.899701	0.875749	0.844311	0.878743	0.874251	0.872754	0.850299	0.844311	0.832335	0.862275	1	0.91477	0.0525699
1250	34	311	0.001244	113.8	7.95341	18.7562	3.98953	0.953376	0.963023	0.958199	0.930868	0.916399	0.87299	0.861736	0.90836	0.90836	0.882637	0.897106	0.874598	0.847267	0.876206	0.87299	0.876206	0.844051	0.837621	0.83119	0.864952	1	0.916419	0.0514938
1250	22	16671	0.066684	99.2918	7.75333	12.5236	2.91305	0.939746	0.92445	0.918901	0.898027	0.896947	0.859517	0.904625	0.864165	0.88495	0.875952	0.876222	0.859936	0.875682	0.860776	0.851179	0.888069	0.84773	0.874873	0.822956	0.835613	1	0.897928	0.0583088
1252	24	15688	0.062752	99.165	8.18448	12.5021	3.07901	0.941229	0.925676	0.920449	0.899573	0.897151	0.860753	0.90531	0.864482	0.885549	0.875956	0.876785	0.860275	0.875637	0.860849	0.852403	0.888641	0.848132	0.875191	0.822731	0.835416	1	0.898863	0.0578601
1252	24	15688	0.062752	99.165	8.18448	12.5021	3.07901	0.941229	0.925676	0.920449	0.899573	0.897151	0.860753	0.90531	0.864482	0.885549	0.875956	0.876785	0.860275	0.875637	0.860849	0.852403	0.888641	0.848132	0.875191	0.822731	0.835416	1	0.898863	0.0578601
1257	29	13555	0.05422	127.186	9.0654	26.1585	5.57515	0.941977	0.926522	0.920841	0.900664	0.898045	0.86197	0.905865	0.864367	0.886094	0.877241	0.876946	0.859867	0.876245	0.860568	0.852637	0.889229	0.848137	0.875212	0.823608	0.836481	1	0.899514	0.0578337
1258	30	296	0.001184	113.323	7.863	18.5175	3.84826	0.961149	0.962838	0.944257	0.907095	0.925676	0.891892	0.913851	0.886824	0.922297	0.885135	0.886824	0.856419	0.89527	0.881757	0.856419	0.890203	0.849662	0.856419	0.795608	0.890203	1	0.919068	0.0512301
1262	34	272	0.001088	113.215	7.83231	18.4631	3.83438	0.963235	0.961397	0.944853	0.909926	0.930147	0.893382	0.915441	0.893382	0.924632	0.882353	0.889706	0.852941	0.898897	0.878676	0.862132	0.889706	0.854779	0.856618	0.786765	0.887868	1	0.920492	0.0504588
1262	22	13692	0.054768	100.236	7.85877	12.8845	2.99975	0.941645	0.939454	0.921377	0.901256	0.899211	0.846151	0.890118	0.899722	0.870435	0.879638	0.884093	0.838446	0.900234	0.856668	0.852907	0.860795	0.863862	0.860539	0.85203	0.837314	1	0.900508	0.0562835
1264	24	12864	0.051456	100.144	8.25356	12.8734	3.15457	0.943136	0.941037	0.922497	0.902363	0.900225	0.846121	0.890625	0.899487	0.871385	0.880325	0.884289	0.839591	0.90042	0.856849	0.854478	0.861668	0.864544	0.861007	0.85199	0.836987	1	0.901417	0.0557814
1264	24	12864	0.051456	100.144	8.25356	12.8734	3.15457	0.943136	0.941037	0.922497	0.902363	0.900225	0.846121	0.890625	0.899487	0.871385	0.880325	0.884289	0.839591	0.90042	0.856849	0.854478	0.861668	0.864544	0.861007	0.85199	0.836987	1	0.901417	0.0557814
1269	29	11006	0.044024	127.195	9.09276	26.1659	5.57935	0.944667	0.942531	0.923315	0.903553	0.9006	0.848537	0.892241	0.898555	0.872797	0.880974	0.88579	0.839315	0.901281	0.856033	0.854716	0.861803	0.863029	0.860167	0.850536	0.836635	1	0.902368	0.0553568
1270	30	267	0.001068	114.521	8.49935	19.1481	4.29644	0.962547	0.951311	0.945693	0.910112	0.91573	0.868914	0.925094	0.913858	0.88764	0.897004	0.906367	0.876404	0.897004	0.840824	0.867041	0.850187	0.868914	0.874532	0.863296	0.859551	1	0.917676	0.0517035
1274	34	246	0.000984	114.554	8.28045	19.1481	4.15918	0.965447	0.95122	0.945122	0.916667	0.918699	0.869919	0.924797	0.916667	0.892276	0.902439	0.900407	0.878049	0.900407	0.839431	0.859756	0.853659	0.873984	0.869919	0.863821	0.851626	1	0.919267	0.0501769
1274	22	18482	0.073928	98.4442	7.72688	12.2091	2.85187	0.923412	0.929283	0.943269	0.879207	0.899253	0.870712	0.886214	0.891408	0.88781	0.887674	0.89111	0.830538	0.882507	0.87964	0.873444	0.87826	0.880965	0.859566	0.83979	0.887674	1	0.900204	0.0569502
1276	24	17374	0.069496	98.3768	8.19912	12.2124	3.03519	0.924283	0.930384	0.943508	0.881	0.900253	0.871791	0.887015	0.891677	0.888109	0.887907	0.891361	0.830954	0.882756	0.87959	0.873806	0.879245	0.881231	0.859877	0.840077	0.888742	1	0.900968	0.0566624
1276	24	17374	0.069496	98.3768	8.19912	12.2124	3.03519	0.924283	0.930384	0.943508	0.881	0.900253	0.871791	0.887015	0.891677	0.888109	0.887907	0.891361	0.830954	0.882756	0.87959	0.873806	0.879245	0.881231	0.859877	0.840077	0.888742	1	0.900968	0.0566624
1281	29	14935	0.05974	126.916	9.1306	26.0004	5.59224	0.924975	0.931871	0.943421	0.88162	0.901674	0.872581	0.887613	0.89297	0.889756	0.889555	0.893137	0.832206	0.882524	0.879043	0.874054	0.879076	0.881553	0.858119	0.840375	0.888818	1	0.901778	0.0564385
1282	30	377	0.001508	113.188	8.58161	18.5022	4.20165	0.944297	0.952255	0.958886	0.913793	0.911141	0.874005	0.895225	0.897878	0.905836	0.907162	0.908488	0.848806	0.901857	0.866048	0.876658	0.899204	0.900531	0.887268	0.840849	0.896552	1	0.916995	0.0498512
1286	34	352	0.001408	113.013	8.63427	18.4218	4.21975	0.950284	0.954545	0.960227	0.914773	0.917614	0.87358	0.897727	0.894886	0.90625	0.90483	0.90767	0.84517	0.901989	0.865057	0.880682	0.896307	0.899148	0.889205	0.84233	0.897727	1	0.918724	0.0490182
1286	22	17999	0.071996	98.8182	7.83403	12.3528	2.91657	0.927774	0.941163	0.935052	0.904522	0.894883	0.880771	0.866715	0.902717	0.876799	0.897494	0.873521	0.843797	0.873382	0.882216	0.861965	0.894327	0.859242	0.834296	0.840102	0.881382	1	0.90251	0.0585117
1288	24	16895	0.06758	98.7238	8.2871	12.3451	3.0934	0.928677	0.942616	0.936017	0.905771	0.89633	0.881355	0.867683	0.903167	0.877123	0.897899	0.87446	0.844244	0.874342	0.882717	0.862001	0.894495	0.858893	0.834507	0.839805	0.881207	1	0.903389	0.0581405
1288	24	16895	0.06758	98.7238	8.2871	12.3451	3.0934	0.928677	0.942616	0.936017	0.905771	0.89633	0.881355	0.867683	0.903167	0.877123	0.897899	0.87446	0.844244	0.874342	0.882717	0.862001	0.894495	0.858893	0.834507	0.839805	0.881207	1	0.903389	0.0581405
1293	29	14577	0.058308	126.299	9.20825	25.6351	5.59824	0.928689	0.943335	0.936064	0.906531	0.896721	0.881594	0.86736	0.903684	0.876895	0.898607	0.873739	0.844961	0.873911	0.883069	0.862043	0.894457	0.859642	0.835631	0.839164	0.8806	1	0.903634	0.0580565
1294	30	372	0.001488	113.308	8.23768	18.5374	4.12252	0.944892	0.966398	0.959677	0.930108	0.913978	0.887097	0.862903	0.90457	0.872312	0.909946	0.86828	0.86828	0.876344	0.892473	0.86828	0.896505	0.848118	0.860215	0.86828	0.895161	1	0.91688	0.0523773
1298	34	351	0.001404	113.343	8.25841	18.5563	4.14315	0.947293	0.968661	0.961538	0.930199	0.91453	0.888889	0.867521	0.903134	0.87037	0.911681	0.866097	0.874644	0.877493	0.896011	0.871795	0.894587	0.843305	0.867521	0.867521	0.893162	1	0.918317	0.051756
1298	22	17830	0.07132	99.1762	7.80347	12.4836	2.92894	0.945878	0.937998	0.927538	0.885193	0.893803	0.862563	0.873275	0.88654	0.871537	0.90544	0.879781	0.854122	0.874986	0.878183	0.862956	0.87751	0.834408	0.85931	0.834296	0.852664	1	0.900289	0.0564753
1300	24	16766	0.067064	99.062	8.23157	12.4667	3.09233	0.947095	0.939461	0.928367	0.886377	0.895145	0.863563	0.873911	0.887212	0.873017	0.906209	0.880741	0.854915	0.874866	0.878116	0.863444	0.878176	0.834904	0.859358	0.834665	0.852261	1	0.901273	0.0562615
1300	24	16766	0.067064	99.062	8.23157	12.4667	3.09233	0.947095	0.939461	0.928367	0.886377	0.895145	0.863563	0.873911	0.887212	0.873017	0.906209	0.880741	0.854915	0.874866	0.878116	0.863444	0.878176	0.834904	0.859358	0.834665	0.852261	1	0.901273	0.0562615
1305	29	14416	0.057664	129.199	9.18307	27.4123	5.8237	0.948321	0.940552	0.928344	0.88929	0.895706	0.864421	0.876145	0.887764	0.87285	0.907499	0.882006	0.855404	0.874757	0.87826	0.863312	0.877844	0.834351	0.859115	0.833761	0.851346	1	0.902188	0.0560714
1306	30	332	0.001328	114.131	7.77017	18.9048	3.86908	0.968373	0.960843	0.939759	0.915663	0.927711	0.887048	0.88253	0.914157	0.885542	0.912651	0.90512	0.873494	0.884036	0.879518	0.862952	0.862952	0.858434	0.861446	0.816265	0.85241	1	0.919488	0.0492749
1310	34	308	0.001232	114.208	7.90576	18.9513	3.94263	0.967532	0.961039	0.939935	0.915584	0.928571	0.886364	0.883117	0.915584	0.881494	0.918831	0.907468	0.868506	0.881494	0.883117	0.862013	0.862013	0.853896	0.862013	0.818182	0.858766	1	0.919525	0.0492978
1310	22	17347	0.069388	99.2468	7.98747	12.5206	3.00135	0.938548	0.947051	0.935551	0.899666	0.897273	0.854153	0.865885	0.891509	0.871649	0.894391	0.8775	0.859659	0.858996	0.853635	0.872226	0.877904	0.845478	0.871102	0.839252	0.842048	1	0.901271	0.0578128
1312	24	16277	0.065108	99.1089	8.42467	12.496	3.16538	0.939854	0.947625	0.93629	0.89992	0.898077	0.854703	0.865977	0.892763	0.871813	0.89522	0.87854	0.859556	0.859495	0.854734	0.872397	0.878325	0.845395	0.87083	0.839067	0.842262	1	0.901922	0.057668
1312	24	16277	0.065108	99.1089	8.42467	12.496	3.16538	0.939854	0.947625	0.93629	0.89992	0.898077	0.854703	0.865977	0.892763	0.871813	0.89522	0.87854	0.859556	0.859495	0.854734	0.872397	0.878325	0.845395	0.87083	0.839067	0.842262	1	0.901922	0.057668
1317	29	14006	0.056024	127.25	9.37238	26.2247	5.78352	0.941025	0.949307	0.936634	0.901257	0.899793	0.857275	0.866307	0.894474	0.873197	0.897473	0.877588	0.860595	0.860453	0.85442	0.871198	0.879159	0.846459	0.870448	0.838105	0.839783	1	0.903024	0.057069
1318	30	395	0.00158	114.262	8.32954	19.0085	4.21304	0.959494	0.973418	0.953165	0.910127	0.902532	0.874684	0.878481	0.91519	0.893671	0.913924	0.888608	0.868354	0.85443	0.846835	0.878481	0.883544	0.856962	0.883544	0.836709	0.832911	1	0.916831	0.0530456
1322	34	368	0.001472	114.26	8.30309	19.0055	4.18922	0.95788	0.974185	0.953804	0.910326	0.903533	0.877717	0.877717	0.914402	0.887228	0.91712	0.887228	0.870924	0.860054	0.850543	0.883152	0.884511	0.858696	0.880435	0.834239	0.830163	1	0.917101	0.0533649
1322	22	17932	0.071728	98.9142	8.004	12.3983	2.99673	0.941222	0.94033	0.927364	0.917048	0.889862	0.838362	0.878569	0.904333	0.862508	0.877621	0.874498	0.845528	0.8692	0.835852	0.839114	0.873355	0.864655	0.851271	0.822831	0.838083	1	0.898782	0.0563873
1324	24	16848	0.067392	98.8169	8.41507	12.3876	3.15938	0.942367	0.940854	0.9283	0.917082	0.890224	0.839447	0.87963	0.905211	0.863367	0.879006	0.874852	0.845531	0.869955	0.83544	0.839298	0.874406	0.86488	0.850843	0.822857	0.838497	1	0.899467	0.0561692
1324	24	16848	0.067392	98.8169	8.41507	12.3876	3.15938	0.942367	0.940854	0.9283	0.917082	0.890224	0.839447	0.87963	0.905211	0.863367	0.879006	0.874852	0.845531	0.869955	0.83544	0.839298	0.874406	0.86488	0.850843	0.822857	0.838497	1	0.899467	0.0561692
1329	29	14394	0.057576	126.643	9.31628	25.8519	5.70004	0.942684	0.941712	0.929867	0.917917	0.89176	0.838579	0.879811	0.905308	0.863311	0.879568	0.875434	0.845977	0.871648	0.83441	0.840871	0.87533	0.865604	0.850354	0.823017	0.83837	1	0.900066	0.0559324
1330	30	405	0.00162	112.134	7.94692	17.9531	3.7764	0.950617	0.954321	0.94321	0.92963	0.911111	0.854321	0.882716	0.909877	0.888889	0.887654	0.896296	0.840741	0.882716	0.840741	0.841975	0.902469	0.875309	0.855556	0.837037	0.845679	1	0.911618	0.0518822
1334	34	375	0.0015	112.262	7.94324	18.0137	3.78711	0.950667	0.954667	0.948	0.932	0.909333	0.849333	0.877333	0.905333	0.881333	0.890667	0.894667	0.844	0.882667	0.838667	0.842667	0.902667	0.870667	0.856	0.834667	0.850667	1	0.911121	0.0519315
1334	22	18573	0.074292	98.4718	7.81586	12.2242	2.87896	0.934421	0.929548	0.934959	0.892828	0.917569	0.859258	0.875814	0.901012	0.875545	0.878318	0.893717	0.850886	0.868142	0.856324	0.844586	0.869084	0.8595	0.846471	0.809132	0.840548	1	0.899905	0.0588468
1336	24	17502	0.070008	98.407	8.20734	12.2237	3.03359	0.935322	0.930579	0.936036	0.893926	0.918609	0.860159	0.876843	0.901583	0.876071	0.879328	0.894069	0.851703	0.869186	0.856131	0.845046	0.869843	0.85893	0.847246	0.809879	0.840561	1	0.90077	0.0584975
1336	24	17502	0.070008	98.407	8.20734	12.2237	3.03359	0.935322	0.930579	0.936036	0.893926	0.918609	0.860159	0.876843	0.901583	0.876071	0.879328	0.894069	0.851703	0.869186	0.856131	0.845046	0.869843	0.85893	0.847246	0.809879	0.840561	1	0.90077	0.0584975
1341	29	14953	0.059812	126.551	9.10723	25.7773	5.52251	0.937772	0.931151	0.937069	0.895172	0.91908	0.862335	0.877683	0.902294	0.876781	0.879991	0.894102	0.851669	0.869926	0.856785	0.846051	0.870528	0.859159	0.847154	0.809002	0.839932	1	0.901809	0.0580112
1342	30	370	0.00148	112.527	8.08504	18.1498	3.88955	0.951351	0.940541	0.939189	0.925676	0.925676	0.882432	0.906757	0.921622	0.897297	0.891892	0.878378	0.860811	0.87027	0.860811	0.860811	0.845946	0.871622	0.851351	0.832432	0.847297	1	0.914298	0.0532118
1346	34	347	0.001388	112.586	8.11002	18.1794	3.90943	0.95389	0.939481	0.940922	0.926513	0.927954	0.884726	0.903458	0.919308	0.899135	0.891931	0.880403	0.861671	0.880403	0.85879	0.855908	0.848703	0.87464	0.848703	0.831412	0.845821	1	0.915149	0.0526657
1346	22	18269	0.073076	98.4824	7.77809	12.226	2.86911	0.923176	0.931605	0.933248	0.885325	0.888527	0.851497	0.861459	0.930894	0.891921	0.894056	0.878318	0.839072	0.89526	0.887761	0.847036	0.877908	0.852263	0.840577	0.832229	0.883765	1	0.897841	0.0593103
1348	24	17174	0.068696	98.3963	8.17312	12.2179	3.02285	0.924304	0.932078	0.934494	0.886951	0.889659	0.853703	0.86302	0.931146	0.892628	0.894346	0.879061	0.838622	0.895685	0.887883	0.847124	0.878537	0.85315	0.840427	0.832188	0.883428	1	0.898788	0.0590008
1348	24	17174	0.068696	98.3963	8.17312	12.2179	3.02285	0.924304	0.932078	0.934494	0.886951	0.889659	0.853703	0.86302	0.931146	0.892628	0.894346	0.879061	0.838622	0.895685	0.887883	0.847124	0.878537	0.85315	0.840427	0.832188	0.883428	1	0.898788	0.0590008
1353	29	14698	0.058792	125.78	9.08476	25.3143	5.45721	0.926419	0.933324	0.935467	0.887502	0.889339	0.855116	0.863213	0.931861	0.893829	0.894067	0.879235	0.837461	0.896176	0.886719	0.847224	0.878351	0.853483	0.840727	0.833719	0.883624	1	0.899559	0.0586104
1354	30	416	0.001664	113.119	7.9244	18.424	3.90457	0.936298	0.949519	0.955529	0.926683	0.90024	0.882212	0.889423	0.926683	0.902644	0.90024	0.873798	0.858173	0.909856	0.894231	0.860577	0.873798	0.855769	0.853365	0.83774	0.891827	1	0.914912	0.0538469
1358	34	378	0.001512	113.107	7.95471	18.4197	3.90882	0.943122	0.951058	0.958995	0.93254	0.900794	0.884921	0.890212	0.92328	0.907407	0.904762	0.876984	0.853175	0.906085	0.891534	0.85582	0.87037	0.851852	0.851852	0.834656	0.895503	1	0.917126	0.0509747
1358	22	17517	0.070068	98.5452	7.9412	12.2586	2.94138	0.940715	0.930239	0.923417	0.911086	0.893189	0.887909	0.861877	0.895758	0.885311	0.910144	0.875321	0.860364	0.855797	0.855283	0.862848	0.863533	0.839727	0.856026	0.839527	0.862905	1	0.901853	0.0591145
1360	24	16431	0.065724	98.4662	8.35098	12.2544	3.10334	0.941209	0.931288	0.924624	0.9123	0.894742	0.889325	0.863125	0.896811	0.887012	0.910413	0.875723	0.860781	0.855061	0.855943	0.862364	0.863429	0.839998	0.856613	0.839176	0.862607	1	0.902754	0.0586876
1360	24	16431	0.065724	98.4662	8.35098	12.2544	3.10334	0.941209	0.931288	0.924624	0.9123	0.894742	0.889325	0.863125	0.896811	0.887012	0.910413	0.875723	0.860781	0.855061	0.855943	0.862364	0.863429	0.839998	0.856613	0.839176	0.862607	1	0.902754	0.0586876
1365	29	14076	0.056304	127.486	9.2642	26.3585	5.72874	0.942562	0.932509	0.924552	0.912546	0.895602	0.891056	0.863917	0.898053	0.88761	0.9118	0.876989	0.861076	0.854859	0.855144	0.861786	0.861822	0.839727	0.857062	0.84058	0.863065	1	0.903513	0.058511
1366	30	369	0.001476	112.582	8.27914	18.1888	3.9737	0.957995	0.952575	0.947154	0.936314	0.918699	0.911924	0.867209	0.906504	0.907859	0.911924	0.884824	0.872629	0.873984	0.857724	0.869919	0.864499	0.844173	0.852304	0.853659	0.872629	1	0.919315	0.0483024
1370	34	334	0.001336	112.372	8.16187	18.0808	3.91188	0.961078	0.949102	0.952096	0.937126	0.919162	0.920659	0.875749	0.901198	0.914671	0.91018	0.884731	0.875749	0.86976	0.859281	0.868263	0.863772	0.844311	0.850299	0.862275	0.874251	1	0.921106	0.0482835
1370	22	17701	0.070804	98.9288	7.757	12.3889	2.88023	0.939241	0.932038	0.924722	0.90896	0.888876	0.875374	0.872408	0.912604	0.856618	0.881984	0.872889	0.85837	0.856505	0.8682	0.860742	0.870798	0.852522	0.853455	0.830829	0.861364	1	0.900014	0.0587588
1372	24	16543	0.066172	98.8419	8.24056	12.3857	3.07485	0.941063	0.932811	0.926132	0.909478	0.89089	0.877017	0.873028	0.912229	0.858248	0.882821	0.873904	0.859185	0.857523	0.868222	0.861089	0.871486	0.853019	0.854349	0.831651	0.861392	1	0.901101	0.0583866
1372	24	16543	0.066172	98.8419	8.24056	12.3857	3.07485	0.941063	0.932811	0.926132	0.909478	0.89089	0.877017	0.873028	0.912229	0.858248	0.882821	0.873904	0.859185	0.857523	0.868222	0.861089	0.871486	0.853019	0.854349	0.831651	0.861392	1	0.901101	0.0583866
1377	29	14152	0.056608	126.546	9.05835	25.7703	5.50711	0.94227	0.933896	0.927501	0.91132	0.892595	0.877826	0.873057	0.912274	0.859172	0.883267	0.874081	0.858324	0.858748	0.868534	0.86274	0.87341	0.854756	0.855851	0.832038	0.860302	1	0.902102	0.0581472
1378	30	375	0.0015	112.853	7.8861	18.2928	3.83676	0.954667	0.946667	0.952	0.92	0.914667	0.886667	0.885333	0.92	0.869333	0.898667	0.884	0.874667	0.874667	0.878667	0.865333	0.890667	0.84	0.84	0.837333	0.866667	1	0.914975	0.0506629
1382	34	353	0.001412	112.737	7.80046	18.2314	3.79241	0.953258	0.946176	0.950425	0.924929	0.913598	0.883853	0.888102	0.917847	0.869688	0.90085	0.888102	0.873938	0.88102	0.882436	0.862606	0.890935	0.839943	0.832861	0.839943	0.864023	1	0.915091	0.0511258
1382	22	19223	0.076892	98.5584	7.89592	12.2605	2.91089	0.944988	0.94119	0.932633	0.905348	0.887999	0.854133	0.874967	0.913255	0.875436	0.871846	0.868179	0.852	0.857618	0.845602	0.853769	0.869999	0.856994	0.853249	0.823675	0.84698	1	0.900572	0.0567665
1384	24	18076	0.072304	98.4854	8.32055	12.2592	3.07402	0.946227	0.942327	0.93389	0.906451	0.88872	0.855139	0.874834	0.913864	0.875885	0.871819	0.868832	0.85229	0.858293	0.845928	0.853812	0.870491	0.856965	0.853424	0.823744	0.846869	1	0.901369	0.0564531
1384	24	18076	0.072304	98.4854	8.32055	12.2592	3.07402	0.946227	0.942327	0.93389	0.906451	0.88872	0.855139	0.874834	0.913864	0.875885	0.871819	0.868832	0.85229	0.858293	0.845928	0.853812	0.870491	0.856965	0.853424	0.823744	0.846869	1	0.901369	0.0564531
1389	29	15527	0.062108	127.261	9.1975	26.2152	5.64264	0.94706	0.942584	0.934823	0.90816	0.890481	0.857055	0.875572	0.914472	0.87657	0.87248	0.869324	0.852161	0.857699	0.84572	0.852773	0.870516	0.857828	0.85303	0.822471	0.847234	1	0.902162	0.0558533
1390	30	402	0.001608	113.45	7.97163	18.5852	3.87412	0.960199	0.955224	0.945274	0.927861	0.912935	0.869403	0.904229	0.929104	0.869403	0.890547	0.860697	0.86194	0.856965	0.865672	0.865672	0.866915	0.878109	0.866915	0.819652	0.875622	1	0.915359	0.0482051
1394	34	373	0.001492	113.315	8.09946	18.5283	3.93129	0.963807	0.951743	0.94504	0.927614	0.91555	0.865952	0.900804	0.927614	0.865952	0.886059	0.86059	0.865952	0.856568	0.86193	0.86059	0.865952	0.878016	0.86059	0.813673	0.884718	1	0.914628	0.0488661
1394	22	17456	0.069824	99.1298	7.81266	12.4669	2.93067	0.93455	0.9261	0.937214	0.878981	0.907568	0.86191	0.881645	0.899719	0.868928	0.876518	0.893933	0.841659	0.850309	0.84988	0.863228	0.879869	0.837162	0.85051	0.802102	0.830803	1	0.897018	0.0593834
1396	24	16419	0.065676	99.07	8.25307	12.4711	3.10317	0.935288	0.927249	0.938181	0.880626	0.908277	0.863908	0.882727	0.899963	0.870272	0.877063	0.894695	0.842439	0.851757	0.850783	0.863238	0.880961	0.837049	0.851087	0.802546	0.831384	1	0.898015	0.0589956
1396	24	16419	0.065676	99.07	8.25307	12.4711	3.10317	0.935288	0.927249	0.938181	0.880626	0.908277	0.863908	0.882727	0.899963	0.870272	0.877063	0.894695	0.842439	0.851757	0.850783	0.863238	0.880961	0.837049	0.851087	0.802546	0.831384	1	0.898015	0.0589956
1401	29	14183	0.056732	128.045	9.15276	26.6923	5.71707	0.936508	0.927836	0.939258	0.881584	0.909152	0.863569	0.883523	0.899633	0.870373	0.877952	0.895403	0.841994	0.851301	0.850984	0.862688	0.880455	0.837517	0.851618	0.802898	0.830431	1	0.898584	0.0586784
1402	30	283	0.001132	114.454	8.23123	19.0952	4.13535	0.977032	0.954064	0.957597	0.893993	0.918728	0.876325	0.892226	0.920495	0.85159	0.878092	0.886926	0.844523	0.853357	0.869258	0.892226	0.885159	0.871025	0.835689	0.816254	0.810954	1	0.914461	0.0454631
1406	34	266	0.001064	114.625	8.31155	19.1854	4.1803	0.975564	0.954887	0.954887	0.896617	0.921053	0.87594	0.887218	0.921053	0.851504	0.87218	0.887218	0.842105	0.849624	0.868421	0.887218	0.889098	0.868421	0.836466	0.815789	0.817669	1	0.913794	0.0457894
1406	22	12735	0.05094	100.889	7.81864	13.1317	3.04196	0.947782	0.922733	0.930821	0.897605	0.898351	0.854574	0.878445	0.895014	0.872674	0.875029	0.883353	0.847036	0.842795	0.879191	0.858618	0.858029	0.855791	0.835689	0.80267	0.847311	1	0.898045	0.0583077
1408	24	11994	0.047976	100.867	8.25425	13.1501	3.22203	0.949433	0.923545	0.931591	0.898157	0.899742	0.855303	0.878606	0.896365	0.873437	0.875146	0.883317	0.847257	0.843338	0.88044	0.859096	0.858513	0.856053	0.835835	0.803152	0.847257	1	0.898874	0.0580662
1408	24	11994	0.047976	100.867	8.25425	13.1501	3.22203	0.949433	0.923545	0.931591	0.898157	0.899742	0.855303	0.878606	0.896365	0.873437	0.875146	0.883317	0.847257	0.843338	0.88044	0.859096	0.858513	0.856053	0.835835	0.803152	0.847257	1	0.898874	0.0580662
1413	29	10306	0.041224	130.711	9.0645	28.3615	5.88374	0.950417	0.92417	0.932224	0.900252	0.900204	0.856152	0.880458	0.896614	0.874248	0.875461	0.882981	0.84868	0.844168	0.881622	0.86013	0.856977	0.857171	0.835339	0.802785	0.847419	1	0.899704	0.0577551
1414	30	148	0.000592	115.274	7.77717	19.472	3.97578	0.969595	0.942568	0.942568	0.891892	0.915541	0.881757	0.918919	0.902027	0.875	0.925676	0.878378	0.817568	0.868243	0.881757	0.837838	0.844595	0.905405	0.85473	0.824324	0.868243	1	0.912917	0.0513635
1418	34	140	0.00056	115.074	7.71573	19.3681	3.93686	0.967857	0.942857	0.946429	0.892857	0.925	0.878571	0.917857	0.910714	0.885714	0.928571	0.878571	0.817857	0.864286	0.882143	0.846429	0.85	0.907143	0.85	0.825	0.867857	1	0.914851	0.0508343
1418	22	12368	0.049472	100.3	7.87437	12.9099	3.0186	0.930021	0.92141	0.931517	0.915427	0.889432	0.871523	0.880821	0.908756	0.884379	0.890564	0.882115	0.857414	0.855191	0.889352	0.86271	0.874677	0.838414	0.838333	0.851593	0.847995	1	0.900807	0.062585
1420	24	11670	0.04668	100.242	8.31086	12.9144	3.19355	0.931662	0.922708	0.932305	0.916624	0.89126	0.872622	0.881362	0.908912	0.885476	0.891388	0.882091	0.856984	0.854799	0.888775	0.862511	0.874979	0.839374	0.837789	0.852442	0.847515	1	0.90173	0.0623226
1420	24	11670	0.04668	100.242	8.31086	12.9144	3.19355	0.931662	0.922708	0.932305	0.916624	0.89126	0.872622	0.881362	0.908912	0.885476	0.891388	0.882091	0.856984	0.854799	0.888775	0.862511	0.874979	0.839374	0.837789	0.852442	0.847515	1	0.90173	0.0623226
1425	29	10087	0.040348	127.99	9.20978	26.6631	5.73767	0.932785	0.923515	0.931992	0.917518	0.893824	0.874195	0.881233	0.910826	0.886537	0.891444	0.882968	0.858283	0.854664	0.888371	0.862695	0.875037	0.839992	0.83677	0.852583	0.847229	1	0.902554	0.0620314
1426	30	182	0.000728	114.073	8.41433	18.9204	4.17858	0.956044	0.947802	0.947802	0.92033	0.898352	0.934066	0.898352	0.903846	0.923077	0.917582	0.895604	0.884615	0.854396	0.876374	0.824176	0.870879	0.840659	0.848901	0.868132	0.843407	1	0.919197	0.0553133
1430	34	171	0.000684	113.984	8.33867	18.8714	4.12975	0.95614	0.944444	0.950292	0.921053	0.900585	0.94152	0.897661	0.897661	0.921053	0.923977	0.894737	0.888889	0.850877	0.874269	0.833333	0.868421	0.845029	0.847953	0.868421	0.836257	1	0.919695	0.0548572
1430	22	16498	0.065992	99.1013	7.76542	12.4533	2.8972	0.930961	0.923627	0.940993	0.917808	0.876137	0.892138	0.872348	0.902594	0.854285	0.894321	0.850709	0.858256	0.858771	0.890532	0.847982	0.875227	0.870409	0.860195	0.841678	0.872833	1	0.900468	0.0572021
1432	24	15590	0.06236	98.9747	8.1514	12.4294	3.04672	0.9322	0.924086	0.941533	0.918505	0.877967	0.893008	0.873188	0.902566	0.854875	0.895221	0.850866	0.859525	0.859044	0.891309	0.848717	0.875241	0.870366	0.860263	0.842142	0.872803	1	0.901229	0.0569823
1432	24	15590	0.06236	98.9747	8.1514	12.4294	3.04672	0.9322	0.924086	0.941533	0.918505	0.877967	0.893008	0.873188	0.902566	0.854875	0.895221	0.850866	0.859525	0.859044	0.891309	0.848717	0.875241	0.870366	0.860263	0.842142	0.872803	1	0.901229	0.0569823
1437	29	13347	0.053388	128.026	9.12596	26.6776	5.67445	0.933843	0.924889	0.941335	0.918633	0.879411	0.894958	0.873192	0.903461	0.854499	0.896007	0.849742	0.860006	0.859931	0.891249	0.847756	0.874841	0.868997	0.858695	0.842549	0.872331	1	0.90181	0.0569023
1438	30	258	0.001032	113.991	7.37551	18.8107	3.65094	0.959302	0.955426	0.953488	0.930233	0.903101	0.899225	0.897287	0.908915	0.881783	0.906977	0.885659	0.852713	0.879845	0.897287	0.874031	0.870155	0.877907	0.864341	0.841085	0.875969	1	0.919514	0.0524193
1442	34	236	0.000944	113.916	7.40133	18.7756	3.66977	0.96822	0.961864	0.951271	0.934322	0.90678	0.898305	0.896186	0.913136	0.875	0.915254	0.881356	0.866525	0.877119	0.894068	0.872881	0.875	0.877119	0.870763	0.834746	0.879237	1	0.922371	0.0512209
1442	22	17224	0.068896	99.502	7.65683	12.5963	2.8778	0.937964	0.937181	0.933262	0.909777	0.900023	0.868643	0.889224	0.906526	0.882722	0.896104	0.871952	0.864578	0.884696	0.861821	0.853518	0.85796	0.85256	0.848932	0.822051	0.863504	1	0.904536	0.0580246
1444	24	16216	0.064864	99.4389	8.06874	12.597	3.0405	0.939134	0.938672	0.934047	0.91089	0.901579	0.869049	0.889646	0.907375	0.882801	0.896337	0.872996	0.865534	0.885915	0.861772	0.85465	0.858072	0.853046	0.849038	0.822336	0.863622	1	0.905442	0.0577976
1444	24	16216	0.064864	99.4389	8.06874	12.597	3.0405	0.939134	0.938672	0.934047	0.91089	0.901579	0.869049	0.889646	0.907375	0.882801	0.896337	0.872996	0.865534	0.885915	0.861772	0.85465	0.858072	0.853046	0.849038	0.822336	0.863622	1	0.905442	0.0577976
1449	29	14032	0.056128	126.569	8.96512	25.7763	5.44038	0.939959	0.939139	0.935148	0.911737	0.903043	0.870332	0.890286	0.906963	0.883267	0.895845	0.875285	0.866698	0.887186	0.86235	0.855259	0.858645	0.852551	0.850805	0.822335	0.862778	1	0.906223	0.057545
1450	30	337	0.001348	113.755	8.01885	18.7371	3.94919	0.958457	0.95549	0.967359	0.946588	0.909496	0.897626	0.9273	0.922849	0.888724	0.933234	0.888724	0.87092	0.891691	0.848665	0.873887	0.866469	0.875371	0.860534	0.808605	0.864985	1	0.925981	0.0489953
1454	34	308	0.001232	113.7	8.06581	18.7139	3.97689	0.961039	0.954545	0.964286	0.948052	0.912338	0.897727	0.923701	0.917208	0.887987	0.933442	0.88474	0.87013	0.892857	0.849026	0.876623	0.87013	0.878247	0.855519	0.806818	0.86526	1	0.925705	0.0494001
1454	22	19004	0.076016	98.7724	7.93136	12.3414	2.94348	0.947985	0.921464	0.935119	0.886313	0.905625	0.858293	0.87871	0.925647	0.865055	0.890286	0.867581	0.849768	0.843586	0.858451	0.864055	0.850584	0.859872	0.848769	0.799779	0.839586	1	0.89924	0.0582667
1456	24	17883	0.071532	98.679	8.36937	12.3335	3.1136	0.948806	0.922804	0.935609	0.888302	0.906447	0.859252	0.879606	0.92574	0.866186	0.889979	0.8675	0.850025	0.843818	0.858161	0.864732	0.851283	0.859587	0.848655	0.800313	0.839764	1	0.900026	0.0578917
1456	24	17883	0.071532	98.679	8.36937	12.3335	3.1136	0.948806	0.922804	0.935609	0.888302	0.906447	0.859252	0.879606	0.92574	0.866186	0.889979	0.8675	0.850025	0.843818	0.858161	0.864732	0.851283	0.859587	0.848655	0.800313	0.839764	1	0.900026	0.0578917
1461	29	15317	0.061268	127.587	9.2676	26.4207	5.72595	0.949598	0.924137	0.937422	0.888261	0.907521	0.861918	0.878991	0.925051	0.867533	0.891101	0.867108	0.851374	0.845237	0.858719	0.864595	0.852027	0.859666	0.850069	0.800581	0.840928	1	0.900914	0.0577584
1462	30	385	0.00154	112.355	7.89313	18.0541	3.74909	0.95974	0.931169	0.951948	0.903896	0.903896	0.906494	0.888312	0.945455	0.881818	0.909091	0.888312	0.854545	0.851948	0.872727	0.85974	0.863636	0.85974	0.846753	0.793506	0.84026	1	0.913256	0.0517114
1466	34	350	0.0014	112.097	7.72442	17.9207	3.64691	0.96	0.941429	0.951429	0.904286	0.905714	0.908571	0.891429	0.94	0.881429	0.91	0.885714	0.852857	0.85	0.875714	0.857143	0.865714	0.86	0.85	0.788571	0.837143	1	0.914616	0.0518633
1466	22	18938	0.075752	98.0497	7.87857	12.0739	2.87797	0.936292	0.910577	0.921929	0.914194	0.867515	0.85809	0.867964	0.88267	0.846552	0.878709	0.885389	0.826592	0.856479	0.874036	0.832348	0.861495	0.835463	0.858248	0.802857	0.833562	1	0.890074	0.0615418
1468	24	17740	0.07096	97.9469	8.24129	12.0582	3.01768	0.937655	0.91102	0.922717	0.91491	0.868715	0.859357	0.868348	0.883625	0.847773	0.879763	0.885654	0.827396	0.857046	0.873816	0.833315	0.861669	0.834949	0.858484	0.803523	0.833005	1	0.89089	0.061369
1468	24	17740	0.07096	97.9469	8.24129	12.0582	3.01768	0.937655	0.91102	0.922717	0.91491	0.868715	0.859357	0.868348	0.883625	0.847773	0.879763	0.885654	0.827396	0.857046	0.873816	0.833315	0.861669	0.834949	0.858484	0.803523	0.833005	1	0.89089	0.061369
1473	29	15202	0.060808	124.957	9.09917	24.8289	5.39728	0.939383	0.912446	0.92422	0.915176	0.870313	0.861729	0.869162	0.884292	0.847981	0.881101	0.886791	0.826437	0.85719	0.874523	0.833805	0.861433	0.836337	0.857617	0.805552	0.833213	1	0.892011	0.0609972
1474	30	585	0.00234	111.811	8.06584	17.8103	3.89699	0.941026	0.939316	0.949573	0.934188	0.902564	0.862393	0.876068	0.904274	0.876068	0.887179	0.903419	0.84359	0.865812	0.882906	0.82735	0.85812	0.837607	0.852991	0.809402	0.838462	1	0.90701	0.0543582
1478	34	550	0.0022	111.788	8.0982	17.8016	3.90839	0.940909	0.94	0.950909	0.932727	0.906364	0.863636	0.873636	0.905455	0.876364	0.886364	0.903636	0.84	0.861818	0.883636	0.828182	0.859091	0.836364	0.851818	0.81	0.834545	1	0.907175	0.0538947
1478	22	21986	0.087944	96.9472	8.11412	11.6918	2.91493	0.930046	0.927135	0.936096	0.912194	0.880992	0.864641	0.887838	0.923679	0.860297	0.877831	0.878491	0.840444	0.866142	0.871646	0.857819	0.87326	0.853862	0.850155	0.809492	0.853998	1	0.899377	0.0595395
1480	24	20648	0.082592	96.8724	8.55061	11.6918	3.08125	0.931252	0.928274	0.937548	0.913139	0.882846	0.866282	0.888609	0.923794	0.861415	0.878196	0.87977	0.840784	0.866476	0.872022	0.858364	0.873426	0.854611	0.849646	0.809328	0.853884	1	0.900402	0.0591981
1480	24	20648	0.082592	96.8724	8.55061	11.6918	3.08125	0.931252	0.928274	0.937548	0.913139	0.882846	0.866282	0.888609	0.923794	0.861415	0.878196	0.87977	0.840784	0.866476	0.872022	0.858364	0.873426	0.854611	0.849646	0.809328	0.853884	1	0.900402	0.0591981
1485	29	17737	0.070948	127.061	9.43264	26.1147	5.8044	0.932176	0.928229	0.938744	0.91467	0.88383	0.867847	0.889807	0.924283	0.86328	0.879461	0.880673	0.841123	0.866691	0.873823	0.858798	0.873457	0.854767	0.8502	0.809043	0.855302	1	0.901327	0.0589599
1486	30	506	0.002024	112.749	7.9721	18.2495	3.92448	0.956522	0.954545	0.955534	0.9417	0.905138	0.883399	0.899209	0.935771	0.884387	0.898221	0.876482	0.829051	0.875494	0.878458	0.858696	0.869565	0.848814	0.837945	0.823123	0.869565	1	0.917963	0.0534552
1490	34	472	0.001888	112.802	8.06395	18.2812	3.96391	0.954449	0.956568	0.957627	0.940678	0.909958	0.878178	0.899364	0.938559	0.885593	0.899364	0.878178	0.825212	0.875	0.878178	0.861229	0.867585	0.846398	0.838983	0.824153	0.871822	1	0.918275	0.053989
1490	22	18641	0.074564	98.8512	7.73354	12.3595	2.89203	0.93804	0.923797	0.9415	0.922	0.891208	0.846682	0.883644	0.900622	0.863312	0.900274	0.855909	0.863741	0.85548	0.871681	0.853495	0.879111	0.882276	0.856445	0.835041	0.84459	1	0.901056	0.0567627
1492	24	17469	0.069876	98.7612	8.19914	12.354	3.0759	0.939521	0.924896	0.942241	0.922434	0.89261	0.848016	0.884567	0.900796	0.863616	0.900767	0.856202	0.863845	0.856689	0.872145	0.853626	0.879272	0.881476	0.856117	0.835509	0.844038	1	0.901876	0.0564214
1492	24	17469	0.069876	98.7612	8.19914	12.354	3.0759	0.939521	0.924896	0.942241	0.922434	0.89261	0.848016	0.884567	0.900796	0.863616	0.900767	0.856202	0.863845	0.856689	0.872145	0.853626	0.879272	0.881476	0.856117	0.835509	0.844038	1	0.901876	0.0564214
1497	29	14964	0.059856	127.138	9.13073	26.1358	5.63663	0.940323	0.925488	0.943264	0.922013	0.893778	0.848837	0.885392	0.902399	0.865377	0.902032	0.856222	0.865009	0.856856	0.872594	0.854551	0.878776	0.881616	0.855821	0.835171	0.845529	1	0.902612	0.0561624
1498	30	374	0.001496	113.467	7.81155	18.5844	3.88126	0.967914	0.938503	0.958556	0.930481	0.915775	0.871658	0.886364	0.913102	0.88369	0.915775	0.890374	0.872995	0.862299	0.878342	0.847594	0.898396	0.881016	0.877005	0.839572	0.835561	1	0.918004	0.0464597
1502	34	342	0.001368	113.454	7.78973	18.5768	3.87733	0.967836	0.937135	0.959064	0.934211	0.916667	0.864035	0.885965	0.909357	0.883041	0.921053	0.893275	0.877193	0.865497	0.872807	0.850877	0.897661	0.877193	0.878655	0.837719	0.839181	1	0.917926	0.0463921
1502	22	15386	0.061544	99.9087	8.01629	12.77	3.04422	0.940985	0.930716	0.935298	0.889477	0.895099	0.887918	0.870402	0.91229	0.880411	0.907156	0.881938	0.861043	0.874074	0.870727	0.846874	0.850546	0.867769	0.859483	0.818959	0.862147	1	0.90312	0.0583099
1504	24	14498	0.057992	99.854	8.45989	12.7769	3.22609	0.942061	0.931611	0.936198	0.891261	0.895503	0.888881	0.870741	0.913402	0.880984	0.907953	0.88157	0.86136	0.874431	0.870948	0.847531	0.849876	0.868258	0.85936	0.818665	0.862395	1	0.903903	0.0579201
1504	24	14498	0.057992	99.854	8.45989	12.7769	3.22609	0.942061	0.931611	0.936198	0.891261	0.895503	0.888881	0.870741	0.913402	0.880984	0.907953	0.88157	0.86136	0.874431	0.870948	0.847531	0.849876	0.868258	0.85936	0.818665	0.862395	1	0.903903	0.0579201
1509	29	12490	0.04996	127.953	9.34258	26.6519	5.81454	0.943034	0.932826	0.936789	0.890633	0.896277	0.889111	0.871697	0.914051	0.882826	0.908327	0.882026	0.864091	0.874339	0.869936	0.847998	0.84944	0.867734	0.858967	0.818415	0.86233	1	0.904524	0.0576065
1510	30	320	0.00128	113.218	7.63466	18.452	3.74804	0.948438	0.9625	0.942187	0.907813	0.910937	0.921875	0.88125	0.939063	0.896875	0.917188	0.917188	0.884375	0.895312	0.884375	0.864062	0.834375	0.882813	0.873437	0.789063	0.9	1	0.920492	0.0498573
1514	34	293	0.001172	113.409	7.59498	18.5415	3.73313	0.948805	0.964164	0.940273	0.90273	0.912969	0.924915	0.883959	0.938567	0.892491	0.924915	0.916382	0.882253	0.899317	0.883959	0.866894	0.831058	0.889078	0.872014	0.786689	0.90785	1	0.920795	0.050578
1514	22	18768	0.075072	98.2031	7.89164	12.1304	2.89098	0.944427	0.941203	0.921489	0.89197	0.895594	0.873215	0.882113	0.872842	0.853447	0.883152	0.888587	0.854406	0.859095	0.884458	0.842391	0.869086	0.85366	0.856431	0.814551	0.853261	1	0.899093	0.0582029
1516	24	17601	0.070404	98.0937	8.2823	12.1139	3.03936	0.945827	0.942077	0.922533	0.893728	0.896597	0.874638	0.883529	0.873842	0.854412	0.88387	0.889069	0.854639	0.86032	0.885518	0.84214	0.86907	0.854809	0.857423	0.816459	0.853673	1	0.900189	0.0578225
1516	24	17601	0.070404	98.0937	8.2823	12.1139	3.03936	0.945827	0.942077	0.922533	0.893728	0.896597	0.874638	0.883529	0.873842	0.854412	0.88387	0.889069	0.854639	0.86032	0.885518	0.84214	0.86907	0.854809	0.857423	0.816459	0.853673	1	0.900189	0.0578225
1521	29	15090	0.06036	126.661	9.24132	25.8551	5.62303	0.946488	0.943042	0.922995	0.894235	0.897846	0.875845	0.883598	0.875282	0.855533	0.885355	0.891087	0.854937	0.861299	0.885686	0.843539	0.868555	0.855036	0.858019	0.818058	0.854672	1	0.901026	0.0576707
1522	30	351	0.001404	114.108	8.27152	18.9282	4.14512	0.952991	0.972934	0.950142	0.910256	0.910256	0.881766	0.897436	0.900285	0.878917	0.891738	0.893162	0.867521	0.863248	0.891738	0.847578	0.864672	0.876068	0.860399	0.833333	0.861823	1	0.916114	0.0496492
1526	34	320	0.00128	113.884	8.19592	18.8136	4.09665	0.951562	0.976563	0.948438	0.909375	0.909375	0.88125	0.896875	0.903125	0.878125	0.892188	0.890625	0.865625	0.860938	0.892188	0.85	0.864062	0.875	0.859375	0.835938	0.860938	1	0.915926	0.0487404
1526	22	15321	0.061284	99.8098	7.69941	12.7144	2.92605	0.933653	0.920795	0.924026	0.887605	0.891358	0.841949	0.860453	0.905326	0.861954	0.902095	0.889727	0.837217	0.870766	0.858821	0.849422	0.867894	0.844527	0.877456	0.812349	0.850108	1	0.893252	0.0636288
1528	24	14416	0.057664	99.6495	8.14744	12.6809	3.09973	0.935627	0.921823	0.925881	0.888561	0.892377	0.84264	0.860849	0.906493	0.862965	0.902227	0.889983	0.837819	0.871011	0.859184	0.84975	0.868167	0.844756	0.877775	0.812257	0.850895	1	0.894286	0.0629447
1528	24	14416	0.057664	99.6495	8.14744	12.6809	3.09973	0.935627	0.921823	0.925881	0.888561	0.892377	0.84264	0.860849	0.906493	0.862965	0.902227	0.889983	0.837819	0.871011	0.859184	0.84975	0.868167	0.844756	0.877775	0.812257	0.850895	1	0.894286	0.0629447
1533	29	12299	0.049196	128.63	9.14268	27.0537	5.76028	0.937068	0.922961	0.927677	0.890276	0.89426	0.844337	0.862468	0.905968	0.864867	0.902309	0.890032	0.838361	0.87129	0.861168	0.850191	0.866493	0.84389	0.877876	0.813359	0.851451	1	0.895474	0.0623343
1534	30	228	0.000912	115.052	7.97955	19.3753	4.09292	0.971491	0.940789	0.942982	0.910088	0.932018	0.850877	0.866228	0.892544	0.89693	0.877193	0.903509	0.83114	0.872807	0.848684	0.859649	0.89693	0.850877	0.890351	0.811404	0.828947	1	0.91045	0.0556979
1538	34	210	0.00084	115.104	8.0484	19.4061	4.13039	0.971429	0.940476	0.945238	0.911905	0.938095	0.845238	0.869048	0.897619	0.895238	0.878571	0.9	0.828571	0.878571	0.845238	0.861905	0.904762	0.852381	0.883333	0.804762	0.82619	1	0.911214	0.0543718
1538	22	13082	0.052328	100.834	7.80885	13.1096	3.0176	0.931509	0.916412	0.942899	0.895123	0.907583	0.854418	0.884995	0.926158	0.862101	0.892983	0.877465	0.835958	0.843678	0.863668	0.867451	0.881364	0.855336	0.849603	0.817765	0.86019	1	0.899	0.0582399
1540	24	12295	0.04918	100.74	8.25218	13.1003	3.19184	0.932615	0.918666	0.94266	0.896584	0.908174	0.855632	0.885929	0.92562	0.862668	0.894063	0.877918	0.836844	0.844164	0.864864	0.86832	0.882066	0.85551	0.850346	0.817405	0.859862	1	0.899891	0.0578695
1540	24	12295	0.04918	100.74	8.25218	13.1003	3.19184	0.932615	0.918666	0.94266	0.896584	0.908174	0.855632	0.885929	0.92562	0.862668	0.894063	0.877918	0.836844	0.844164	0.864864	0.86832	0.882066	0.85551	0.850346	0.817405	0.859862	1	0.899891	0.0578695
1545	29	10614	0.042456	129.739	9.23691	27.7575	5.91065	0.932966	0.921048	0.943518	0.896175	0.908423	0.855804	0.887177	0.926041	0.864236	0.895515	0.878933	0.839033	0.845864	0.865555	0.8689	0.881524	0.854862	0.851658	0.817223	0.859666	1	0.900705	0.0577737
1546	30	153	0.000612	115.099	7.85427	19.389	3.97667	0.954248	0.941176	0.970588	0.918301	0.885621	0.898693	0.898693	0.924837	0.888889	0.866013	0.901961	0.833333	0.846405	0.866013	0.879085	0.872549	0.859477	0.856209	0.810458	0.826797	1	0.913528	0.0503081
1550	34	147	0.000588	114.923	7.74279	19.2939	3.90221	0.955782	0.942177	0.969388	0.918367	0.884354	0.897959	0.894558	0.928571	0.894558	0.87415	0.904762	0.826531	0.846939	0.87415	0.87415	0.870748	0.853741	0.853741	0.802721	0.829932	1	0.913919	0.0500814
1550	22	14449	0.057796	100.1	7.69932	12.8233	2.91885	0.939823	0.930272	0.933594	0.911724	0.885355	0.877085	0.883037	0.911759	0.88667	0.90155	0.886567	0.853519	0.868434	0.878504	0.858191	0.871548	0.857603	0.877535	0.798429	0.855734	1	0.904351	0.057906
1552	24	13640	0.05456	100.018	8.1381	12.8183	3.09335	0.941202	0.931195	0.934604	0.912023	0.886107	0.877969	0.883321	0.912353	0.887573	0.902309	0.887207	0.853702	0.868878	0.879069	0.858211	0.871884	0.857881	0.877676	0.798497	0.855975	1	0.905107	0.0576061
1552	24	13640	0.05456	100.018	8.1381	12.8183	3.09335	0.941202	0.931195	0.934604	0.912023	0.886107	0.877969	0.883321	0.912353	0.887573	0.902309	0.887207	0.853702	0.868878	0.879069	0.858211	0.871884	0.857881	0.877676	0.798497	0.855975	1	0.905107	0.0576061
1557	29	11796	0.047184	128.075	9.10708	26.7063	5.66547	0.94176	0.932223	0.936165	0.912809	0.88725	0.880129	0.883901	0.913064	0.887208	0.90429	0.886317	0.853552	0.868345	0.879578	0.859825	0.871397	0.858511	0.877967	0.798957	0.857748	1	0.90595	0.0576632
1558	30	215	0.00086	114.772	8.26927	19.2536	4.11404	0.95814	0.934884	0.95814	0.913953	0.906977	0.87907	0.895349	0.925581	0.867442	0.911628	0.883721	0.865116	0.890698	0.911628	0.834884	0.874419	0.869767	0.888372	0.795349	0.860465	1	0.914731	0.0556645
1562	34	193	0.000772	114.686	8.46677	19.2249	4.20073	0.96114	0.945596	0.953368	0.909326	0.909326	0.880829	0.888601	0.92487	0.880829	0.906736	0.878238	0.873057	0.888601	0.914508	0.836788	0.878238	0.873057	0.880829	0.792746	0.870466	1	0.916012	0.0533132
1562	22	14683	0.058732	99.9194	7.80519	12.7615	2.9599	0.934789	0.919363	0.937172	0.910781	0.892801	0.888272	0.875979	0.885275	0.859872	0.888885	0.861438	0.839066	0.86767	0.860553	0.844412	0.874719	0.851904	0.873153	0.819008	0.841483	1	0.898603	0.0563015
1564	24	13778	0.055112	99.8497	8.23241	12.761	3.13114	0.935695	0.920525	0.938162	0.91178	0.8928	0.888808	0.877341	0.885506	0.861083	0.889461	0.861409	0.840688	0.868559	0.860793	0.844208	0.875127	0.851539	0.873349	0.818261	0.840361	1	0.899343	0.0562882
1564	24	13778	0.055112	99.8497	8.23241	12.761	3.13114	0.935695	0.920525	0.938162	0.91178	0.8928	0.888808	0.877341	0.885506	0.861083	0.889461	0.861409	0.840688	0.868559	0.860793	0.844208	0.875127	0.851539	0.873349	0.818261	0.840361	1	0.899343	0.0562882
1569	29	11898	0.047592	127.726	9.16534	26.4968	5.66597	0.936586	0.922088	0.939318	0.913431	0.895487	0.889645	0.877626	0.887418	0.861447	0.889393	0.862414	0.840814	0.868886	0.860943	0.842999	0.874853	0.851362	0.872794	0.818919	0.840267	1	0.900371	0.0558092
1570	30	270	0.00108	113.453	7.4993	18.5563	3.6614	0.955556	0.940741	0.935185	0.937037	0.911111	0.887037	0.901852	0.901852	0.890741	0.909259	0.905556	0.838889	0.877778	0.851852	0.831481	0.892593	0.866667	0.874074	0.812963	0.885185	1	0.914563	0.0507116
1574	34	246	0.000984	113.531	7.62614	18.6019	3.72955	0.957317	0.939024	0.936992	0.934959	0.912602	0.890244	0.898374	0.906504	0.890244	0.904472	0.906504	0.847561	0.873984	0.851626	0.841463	0.896341	0.867886	0.876016	0.813008	0.886179	1	0.915239	0.0508754
1574	22	17150	0.0686	98.867	7.72488	12.3642	2.86247	0.959388	0.921953	0.922682	0.898542	0.89586	0.879534	0.86207	0.900525	0.844315	0.900087	0.873936	0.846268	0.841166	0.836152	0.8107	0.882857	0.885685	0.859796	0.81688	0.845539	1	0.898442	0.057642
1576	24	16089	0.064356	98.8267	8.20973	12.378	3.05503	0.961029	0.922369	0.92355	0.899559	0.897352	0.880229	0.863851	0.901299	0.845143	0.900615	0.874107	0.846665	0.840668	0.836969	0.810647	0.883274	0.886133	0.86006	0.817733	0.844801	1	0.899333	0.0570897
1576	24	16089	0.064356	98.8267	8.20973	12.378	3.05503	0.961029	0.922369	0.92355	0.899559	0.897352	0.880229	0.863851	0.901299	0.845143	0.900615	0.874107	0.846665	0.840668	0.836969	0.810647	0.883274	0.886133	0.86006	0.817733	0.844801	1	0.899333	0.0570897
1581	29	13751	0.055004	126.234	9.0681	25.5836	5.48312	0.962512	0.922515	0.923933	0.901207	0.899062	0.8803	0.865064	0.901134	0.845648	0.90208	0.875864	0.847684	0.840884	0.835939	0.80965	0.884772	0.885608	0.862192	0.816304	0.843539	1	0.900117	0.0565829
1582	30	373	0.001492	113.199	7.90237	18.4605	3.87318	0.965147	0.938338	0.94504	0.935657	0.914209	0.904826	0.876676	0.910188	0.869973	0.906166	0.898123	0.859249	0.83378	0.829759	0.829759	0.886059	0.867292	0.895442	0.816354	0.820375	1	0.914389	0.048572
1586	34	346	0.001384	113.196	8.02625	18.4675	3.93844	0.969653	0.939306	0.943642	0.934971	0.91474	0.904624	0.878613	0.907514	0.865607	0.906069	0.898844	0.859827	0.82948	0.82948	0.83237	0.887283	0.865607	0.895954	0.813584	0.823699	1	0.914746	0.0479813
1586	22	20306	0.081224	98.0075	7.82499	12.0558	2.86995	0.93433	0.937629	0.925761	0.894218	0.88986	0.878139	0.8791	0.885083	0.858145	0.907343	0.88725	0.841475	0.869029	0.863883	0.840958	0.856545	0.850832	0.866862	0.808653	0.848271	1	0.898457	0.0594392
1588	24	19059	0.076236	97.938	8.25632	12.0563	3.03811	0.935359	0.939058	0.926675	0.895299	0.890341	0.87948	0.879532	0.885199	0.858492	0.907708	0.888189	0.841597	0.869432	0.86387	0.841492	0.857259	0.851068	0.867018	0.808463	0.847447	1	0.899241	0.0592758
1588	24	19059	0.076236	97.938	8.25632	12.0563	3.03811	0.935359	0.939058	0.926675	0.895299	0.890341	0.87948	0.879532	0.885199	0.858492	0.907708	0.888189	0.841597	0.869432	0.86387	0.841492	0.857259	0.851068	0.867018	0.808463	0.847447	1	0.899241	0.0592758
1593	29	16318	0.065272	125.255	9.16369	25.0097	5.46933	0.936267	0.941322	0.927105	0.897107	0.890857	0.881297	0.879489	0.885495	0.859542	0.907954	0.887793	0.841034	0.870389	0.86521	0.841617	0.85755	0.852433	0.867294	0.80736	0.847408	1	0.90015	0.0588608
1594	30	619	0.002476	111.568	7.87672	17.6833	3.77041	0.961228	0.962036	0.950727	0.930533	0.901454	0.907916	0.87399	0.885299	0.889338	0.923263	0.897415	0.837641	0.88126	0.868336	0.858643	0.854604	0.859451	0.877221	0.80937	0.857835	1	0.917491	0.0513517
1598	34	566	0.002264	111.611	7.96047	17.7091	3.81123	0.962014	0.960247	0.95053	0.926678	0.900177	0.911661	0.879859	0.882509	0.890459	0.920495	0.89841	0.836572	0.880742	0.865724	0.859541	0.855124	0.852473	0.881625	0.810954	0.861307	1	0.917268	0.0513306
1598	22	21900	0.0876	97.2476	7.94121	11.7888	2.87161	0.922854	0.917831	0.917968	0.903356	0.907237	0.873242	0.873904	0.905913	0.859932	0.904224	0.880114	0.845685	0.82347	0.859384	0.857671	0.893584	0.84	0.864132	0.825662	0.848242	1	0.895614	0.0586548
1600	24	20544	0.082176	97.1983	8.33207	11.7946	3.02207	0.923919	0.919271	0.918297	0.904206	0.907856	0.874708	0.874513	0.906566	0.860592	0.904595	0.880208	0.846086	0.823939	0.859107	0.857817	0.893862	0.840659	0.864048	0.826202	0.847863	1	0.896368	0.0584415
1600	24	20544	0.082176	97.1983	8.33207	11.7946	3.02207	0.923919	0.919271	0.918297	0.904206	0.907856	0.874708	0.874513	0.906566	0.860592	0.904595	0.880208	0.846086	0.823939	0.859107	0.857817	0.893862	0.840659	0.864048	0.826202	0.847863	1	0.896368	0.0584415
1605	29	17637	0.070548	124	9.21653	24.2815	5.41389	0.926121	0.920281	0.919884	0.905738	0.908715	0.875716	0.875489	0.907609	0.860634	0.904916	0.879798	0.846006	0.825736	0.859982	0.856495	0.894852	0.841526	0.864291	0.826104	0.849011	1	0.897459	0.0578452
1606	30	682	0.002728	111.343	7.59878	17.5584	3.54555	0.949413	0.922287	0.934018	0.934018	0.930352	0.877566	0.889296	0.91129	0.857771	0.901026	0.88563	0.842375	0.842375	0.865836	0.854106	0.90176	0.848974	0.86217	0.840909	0.860704	1	0.908909	0.0510467
1610	34	624	0.002496	111.412	7.69242	17.5967	3.59486	0.950321	0.921474	0.934295	0.936699	0.928686	0.880609	0.887019	0.909455	0.857372	0.902244	0.885417	0.841346	0.844551	0.866186	0.861378	0.89984	0.847756	0.864583	0.840545	0.858173	1	0.909207	0.0508911
1610	22	23180	0.09272	96.9435	7.89877	11.678	2.83495	0.934448	0.907981	0.935073	0.920406	0.909318	0.867235	0.865315	0.88915	0.858607	0.901424	0.865401	0.852955	0.861756	0.865962	0.862619	0.857399	0.868939	0.857463	0.813244	0.836777	1	0.898144	0.058454
1612	24	21749	0.086996	96.8847	8.299	11.6809	2.98792	0.93579	0.909513	0.935767	0.921215	0.910203	0.867488	0.865856	0.890432	0.859028	0.90172	0.866086	0.853051	0.861626	0.865902	0.862913	0.858476	0.869189	0.857419	0.812405	0.836521	1	0.898936	0.0579605
1612	24	21749	0.086996	96.8847	8.299	11.6809	2.98792	0.93579	0.909513	0.935767	0.921215	0.910203	0.867488	0.865856	0.890432	0.859028	0.90172	0.866086	0.853051	0.861626	0.865902	0.862913	0.858476	0.869189	0.857419	0.812405	0.836521	1	0.898936	0.0579605
1617	29	18593	0.074372	123.788	9.17595	24.1557	5.35697	0.93753	0.910746	0.937261	0.92161	0.911741	0.868902	0.866348	0.89098	0.860243	0.901119	0.867504	0.855591	0.861695	0.866455	0.862879	0.859544	0.868902	0.855887	0.811676	0.837331	1	0.899981	0.0575238
1618	30	714	0.002856	112.001	7.60175	17.8682	3.62724	0.962185	0.921569	0.966387	0.934174	0.934874	0.87605	0.882353	0.903361	0.87395	0.907563	0.87605	0.852941	0.85014	0.871148	0.87395	0.853641	0.87465	0.857843	0.826331	0.831232	1	0.914415	0.0504746
1622	34	655	0.00262	112.019	7.53001	17.8721	3.58502	0.964122	0.920611	0.966412	0.933588	0.936641	0.877099	0.883206	0.903053	0.874809	0.908397	0.871756	0.854198	0.848855	0.867176	0.874809	0.854198	0.877099	0.855725	0.829771	0.832824	1	0.914707	0.050462
1622	22	18382	0.073528	98.7084	7.88516	12.3154	2.93195	0.933957	0.916467	0.934882	0.903873	0.907518	0.881161	0.882467	0.879474	0.860407	0.892014	0.875204	0.839327	0.83715	0.871913	0.854124	0.862501	0.842101	0.894897	0.820041	0.860788	1	0.898377	0.0596544
1624	24	17234	0.068936	98.6029	8.34291	12.3041	3.10552	0.935186	0.918011	0.936869	0.905391	0.908089	0.882558	0.882587	0.880788	0.861292	0.892306	0.875566	0.840171	0.837037	0.871823	0.854532	0.862336	0.84223	0.896194	0.820732	0.861089	1	0.899439	0.0592988
1624	24	17234	0.068936	98.6029	8.34291	12.3041	3.10552	0.935186	0.918011	0.936869	0.905391	0.908089	0.882558	0.882587	0.880788	0.861292	0.892306	0.875566	0.840171	0.837037	0.871823	0.854532	0.862336	0.84223	0.896194	0.820732	0.861089	1	0.899439	0.0592988
1629	29	14684	0.058736	127.654	9.25765	26.4611	5.74547	0.936257	0.919164	0.937517	0.905373	0.909289	0.884977	0.883104	0.881776	0.863014	0.892638	0.875375	0.841154	0.837374	0.872753	0.855455	0.863218	0.841426	0.895533	0.821132	0.860426	1	0.900303	0.05895
1630	30	382	0.001528	113.743	7.72738	18.7135	3.87105	0.956806	0.933246	0.963351	0.918848	0.918848	0.905759	0.900524	0.909686	0.873037	0.907068	0.893979	0.848168	0.852094	0.850785	0.870419	0.873037	0.873037	0.895288	0.812827	0.875654	1	0.916416	0.0569991
1634	34	353	0.001412	113.81	7.80458	18.7513	3.91605	0.961756	0.932011	0.961756	0.915014	0.922096	0.905099	0.90085	0.912181	0.875354	0.912181	0.890935	0.844193	0.854108	0.849858	0.871105	0.876771	0.872521	0.896601	0.815864	0.872521	1	0.917014	0.0570352
1634	22	14914	0.059656	100.108	7.7864	12.8318	2.97491	0.940392	0.905156	0.931675	0.909414	0.904955	0.883633	0.88665	0.918365	0.855069	0.886214	0.862445	0.854667	0.868815	0.848867	0.827578	0.880079	0.864423	0.847995	0.814973	0.831769	1	0.899376	0.0579391
1636	24	13991	0.055964	100.052	8.21311	12.8365	3.15134	0.941034	0.906726	0.933064	0.910299	0.906333	0.884783	0.887856	0.918626	0.855514	0.886534	0.863019	0.855943	0.869595	0.848653	0.828032	0.880066	0.864913	0.848367	0.815167	0.83182	1	0.9003	0.0574829
1636	24	13991	0.055964	100.052	8.21311	12.8365	3.15134	0.941034	0.906726	0.933064	0.910299	0.906333	0.884783	0.887856	0.918626	0.855514	0.886534	0.863019	0.855943	0.869595	0.848653	0.828032	0.880066	0.864913	0.848367	0.815167	0.83182	1	0.9003	0.0574829
1641	29	12019	0.048076	128.085	9.08637	26.7109	5.67352	0.941842	0.907646	0.933356	0.911432	0.908021	0.885723	0.888385	0.920085	0.856602	0.887095	0.863591	0.855063	0.869165	0.849072	0.828397	0.880315	0.865421	0.849447	0.814627	0.833222	1	0.901077	0.0571046
1642	30	230	0.00092	114.972	8.37311	19.3604	4.17439	0.956522	0.958696	0.941304	0.923913	0.936957	0.915217	0.891304	0.943478	0.884783	0.88913	0.852174	0.871739	0.863043	0.85	0.832609	0.891304	0.884783	0.880435	0.832609	0.830435	1	0.919744	0.051902
1646	34	211	0.000844	114.941	8.33231	19.3423	4.16832	0.957346	0.959716	0.945498	0.919431	0.945498	0.917062	0.890995	0.943128	0.881517	0.893365	0.848341	0.869668	0.864929	0.850711	0.841232	0.890995	0.879147	0.886256	0.827014	0.831754	1	0.920799	0.0505934
1646	22	14579	0.058316	99.5648	7.88656	12.6331	2.97205	0.930757	0.931614	0.934255	0.918616	0.902943	0.88967	0.876809	0.909116	0.870945	0.883668	0.896152	0.851807	0.856369	0.857123	0.840661	0.879656	0.842582	0.868098	0.823993	0.810927	1	0.903214	0.0547975
1648	24	13671	0.054684	99.4862	8.32496	12.6302	3.14208	0.931607	0.931936	0.935155	0.919501	0.903774	0.890864	0.877551	0.909443	0.872284	0.883769	0.897374	0.852425	0.856302	0.858496	0.842038	0.879745	0.842843	0.8687	0.8243	0.81095	1	0.903958	0.0545752
1648	24	13671	0.054684	99.4862	8.32496	12.6302	3.14208	0.931607	0.931936	0.935155	0.919501	0.903774	0.890864	0.877551	0.909443	0.872284	0.883769	0.897374	0.852425	0.856302	0.858496	0.842038	0.879745	0.842843	0.8687	0.8243	0.81095	1	0.903958	0.0545752
1653	29	11738	0.046952	127.912	9.21272	26.6151	5.72863	0.931973	0.932314	0.936233	0.920685	0.906415	0.890569	0.878131	0.910249	0.874169	0.886182	0.898535	0.854447	0.856747	0.859346	0.843116	0.880133	0.841668	0.869739	0.82365	0.810828	1	0.904867	0.0541844
1654	30	272	0.001088	112.569	8.09755	18.1711	3.93038	0.961397	0.957721	0.944853	0.913603	0.922794	0.913603	0.882353	0.922794	0.909926	0.917279	0.878676	0.845588	0.884191	0.873162	0.851103	0.876838	0.840074	0.911765	0.832721	0.8125	1	0.919939	0.0473531
1658	34	252	0.001008	112.65	8.19525	18.2167	3.98459	0.964286	0.958333	0.94246	0.916667	0.918651	0.916667	0.880952	0.920635	0.910714	0.910714	0.876984	0.847222	0.886905	0.869048	0.85119	0.875	0.835317	0.912698	0.829365	0.823413	1	0.919887	0.0469784
1658	22	19351	0.077404	97.6181	7.90864	11.9194	2.86086	0.932975	0.932536	0.920676	0.896543	0.914397	0.881531	0.86148	0.895406	0.858689	0.896801	0.887654	0.829776	0.843703	0.844763	0.845977	0.861118	0.865511	0.839078	0.806625	0.863754	1	0.897413	0.0581049
1660	24	18141	0.072564	97.4996	8.33374	11.9022	3.02321	0.934182	0.934072	0.921642	0.897056	0.915165	0.882917	0.861887	0.896147	0.859655	0.897222	0.888044	0.830026	0.843972	0.844551	0.846177	0.861667	0.865967	0.838735	0.806791	0.863348	1	0.898249	0.057743
1660	24	18141	0.072564	97.4996	8.33374	11.9022	3.02321	0.934182	0.934072	0.921642	0.897056	0.915165	0.882917	0.861887	0.896147	0.859655	0.897222	0.888044	0.830026	0.843972	0.844551	0.846177	0.861667	0.865967	0.838735	0.806791	0.863348	1	0.898249	0.057743
1665	29	15589	0.062356	126.238	9.23424	25.6009	5.59034	0.936141	0.935692	0.922606	0.897492	0.916961	0.884983	0.862435	0.895984	0.859965	0.897973	0.888319	0.829816	0.843928	0.844955	0.846398	0.861377	0.867535	0.839598	0.805985	0.86452	1	0.899283	0.0574322
1666	30	472	0.001888	112.408	7.6307	18.0629	3.65598	0.958686	0.961864	0.932203	0.90678	0.929025	0.89089	0.879237	0.90572	0.868644	0.902542	0.897246	0.846398	0.860169	0.837924	0.851695	0.858051	0.875	0.830508	0.806144	0.873941	1	0.912364	0.0554301
1670	34	434	0.001736	112.526	7.59377	18.1166	3.64772	0.964286	0.96659	0.929724	0.910138	0.928571	0.891705	0.881336	0.904378	0.873272	0.904378	0.902074	0.847926	0.862903	0.839862	0.849078	0.858295	0.873272	0.824885	0.806452	0.874424	1	0.91436	0.0534251
1670	22	19246	0.076984	97.8105	7.83977	11.9851	2.85578	0.925309	0.924945	0.930297	0.912657	0.882521	0.861088	0.874	0.892575	0.866362	0.900811	0.888392	0.847397	0.854255	0.844123	0.853762	0.865219	0.849475	0.845656	0.821184	0.84893	1	0.89584	0.0582346
1672	24	18015	0.07206	97.741	8.26536	11.9853	3.02189	0.925867	0.925645	0.931335	0.913572	0.883764	0.861421	0.874521	0.893228	0.867416	0.901693	0.889453	0.847155	0.854482	0.843908	0.854205	0.865529	0.849598	0.846434	0.821316	0.849015	1	0.89653	0.0580726
1672	24	18015	0.07206	97.741	8.26536	11.9853	3.02189	0.925867	0.925645	0.931335	0.913572	0.883764	0.861421	0.874521	0.893228	0.867416	0.901693	0.889453	0.847155	0.854482	0.843908	0.854205	0.865529	0.849598	0.846434	0.821316	0.849015	1	0.89653	0.0580726
1677	29	15424	0.061696	127.001	9.19528	26.0571	5.63073	0.926543	0.926802	0.931989	0.914776	0.88492	0.862163	0.87487	0.894612	0.867933	0.902425	0.89043	0.846797	0.854707	0.844107	0.855388	0.864983	0.850136	0.8467	0.820864	0.84978	1	0.897302	0.0578634
1678	30	354	0.001416	113.892	8.55865	18.8427	4.26511	0.951977	0.926554	0.95904	0.922316	0.911017	0.860169	0.911017	0.896893	0.896893	0.905367	0.908192	0.838983	0.872881	0.836158	0.830508	0.84887	0.864407	0.85452	0.814972	0.864407	1	0.91055	0.0524934
1682	34	323	0.001292	113.933	8.53629	18.861	4.25412	0.952012	0.928793	0.958204	0.922601	0.908669	0.860681	0.913313	0.899381	0.894737	0.907121	0.908669	0.834365	0.869969	0.834365	0.832817	0.848297	0.863777	0.852941	0.825077	0.856037	1	0.910668	0.0524603
1682	22	12906	0.051624	101.124	7.71213	13.2159	3.00789	0.933558	0.895281	0.938517	0.913025	0.92426	0.868782	0.871726	0.901093	0.881528	0.894351	0.858438	0.856462	0.842748	0.84515	0.856966	0.881567	0.84205	0.848016	0.840888	0.837595	1	0.898204	0.0585022
1684	24	12124	0.048496	101.07	8.17491	13.2231	3.19972	0.934593	0.895785	0.939088	0.914508	0.92552	0.869804	0.872897	0.901188	0.881928	0.894795	0.858875	0.856029	0.842956	0.84576	0.857473	0.882093	0.842709	0.849802	0.841265	0.837636	1	0.898972	0.0582278
1684	24	12124	0.048496	101.07	8.17491	13.2231	3.19972	0.934593	0.895785	0.939088	0.914508	0.92552	0.869804	0.872897	0.901188	0.881928	0.894795	0.858875	0.856029	0.842956	0.84576	0.857473	0.882093	0.842709	0.849802	0.841265	0.837636	1	0.898972	0.0582278
1689	29	10398	0.041592	129.45	9.07693	27.5608	5.78476	0.936526	0.896374	0.938931	0.916859	0.926428	0.870841	0.873726	0.901952	0.881852	0.895461	0.860262	0.855501	0.843528	0.846461	0.858915	0.882093	0.842566	0.849827	0.841268	0.837613	1	0.899871	0.0577469
1690	30	198	0.000792	116.25	8.60242	20.0233	4.50685	0.95202	0.939394	0.944444	0.921717	0.954545	0.883838	0.906566	0.909091	0.883838	0.916667	0.835859	0.858586	0.84596	0.866162	0.856061	0.84596	0.840909	0.840909	0.861111	0.813131	1	0.914014	0.0497676
1694	34	188	0.000752	116.128	8.58284	19.9598	4.49295	0.952128	0.941489	0.944149	0.922872	0.960106	0.885638	0.909574	0.920213	0.87766	0.917553	0.835106	0.859043	0.840426	0.859043	0.853723	0.837766	0.845745	0.843085	0.869681	0.81117	1	0.915147	0.0494837
1694	22	14130	0.05652	99.832	8.02786	12.742	3.05238	0.93811	0.919639	0.944232	0.919108	0.897346	0.88857	0.879406	0.905237	0.838606	0.904034	0.873992	0.856582	0.853892	0.852052	0.857219	0.871868	0.833864	0.866808	0.820665	0.843064	1	0.902216	0.0556646
1696	24	13291	0.053164	99.7201	8.41421	12.7236	3.19973	0.940035	0.920924	0.944963	0.920021	0.897938	0.888835	0.879505	0.905876	0.840644	0.905575	0.874539	0.857723	0.853961	0.853171	0.856519	0.872432	0.834061	0.866376	0.81969	0.843503	1	0.903141	0.0552434
1696	24	13291	0.053164	99.7201	8.41421	12.7236	3.19973	0.940035	0.920924	0.944963	0.920021	0.897938	0.888835	0.879505	0.905876	0.840644	0.905575	0.874539	0.857723	0.853961	0.853171	0.856519	0.872432	0.834061	0.866376	0.81969	0.843503	1	0.903141	0.0552434
1701	29	11415	0.04566	128.15	9.35366	26.7749	5.85183	0.941919	0.922514	0.945554	0.92028	0.899036	0.890583	0.880596	0.905826	0.840079	0.90495	0.873806	0.859308	0.85392	0.853176	0.856067	0.87293	0.834166	0.86601	0.820149	0.844459	1	0.903959	0.0549789
1702	30	252	0.001008	114.07	7.44393	18.8542	3.71073	0.960317	0.946429	0.950397	0.936508	0.920635	0.896825	0.902778	0.910714	0.863095	0.910714	0.863095	0.876984	0.863095	0.865079	0.873016	0.894841	0.859127	0.857143	0.839286	0.839286	1	0.91833	0.0513874
1706	34	235	0.00094	114.044	7.35387	18.8354	3.64522	0.957447	0.946809	0.955319	0.93617	0.92766	0.902128	0.897872	0.917021	0.868085	0.906383	0.857447	0.882979	0.86383	0.86383	0.874468	0.887234	0.857447	0.868085	0.834043	0.842553	1	0.919442	0.0513173
1706	22	18236	0.072944	98.5762	7.71323	12.2563	2.83406	0.932716	0.911411	0.947494	0.907737	0.888983	0.879771	0.89019	0.914318	0.846403	0.884377	0.867104	0.847746	0.848075	0.845772	0.845388	0.877139	0.848295	0.833023	0.8356	0.833873	1	0.8981	0.0576795
1708	24	17107	0.068428	98.505	8.15672	12.2563	3.00901	0.93415	0.911937	0.947858	0.90916	0.890688	0.880429	0.891419	0.914099	0.847635	0.884667	0.866663	0.848951	0.848366	0.846612	0.844654	0.87774	0.847694	0.834191	0.835798	0.834454	1	0.898912	0.0575663
1708	24	17107	0.068428	98.505	8.15672	12.2563	3.00901	0.93415	0.911937	0.947858	0.90916	0.890688	0.880429	0.891419	0.914099	0.847635	0.884667	0.866663	0.848951	0.848366	0.846612	0.844654	0.87774	0.847694	0.834191	0.835798	0.834454	1	0.898912	0.0575663
1713	29	14720	0.05888	126.05	9.0267	25.47	5.43079	0.935326	0.913383	0.949423	0.910122	0.890897	0.880808	0.892357	0.914912	0.847962	0.88519	0.866338	0.85017	0.847079	0.847147	0.84426	0.877514	0.84769	0.834545	0.834443	0.835462	1	0.899694	0.0572531
1714	30	379	0.001516	112.779	8.04711	18.2681	3.91458	0.944591	0.940633	0.963061	0.926121	0.902375	0.889182	0.912929	0.922164	0.844327	0.901055	0.875989	0.875989	0.869393	0.872032	0.845646	0.89314	0.846966	0.8219	0.832454	0.82058	1	0.913079	0.0510509
1718	34	351	0.001404	112.852	8.08476	18.3057	3.94535	0.944444	0.94302	0.967236	0.931624	0.905983	0.890313	0.913105	0.924501	0.843305	0.89886	0.874644	0.878917	0.87037	0.874644	0.840456	0.888889	0.849003	0.817664	0.833333	0.824786	1	0.914677	0.0494957
1718	22	15240	0.06096	99.6009	7.8151	12.6427	2.95769	0.938911	0.928314	0.929298	0.907808	0.906168	0.852723	0.858366	0.891043	0.862697	0.880741	0.873622	0.852854	0.852559	0.85935	0.867815	0.885269	0.842388	0.848556	0.790256	0.834777	1	0.897109	0.0573009
1720	24	14325	0.0573	99.5017	8.27994	12.6335	3.13587	0.939651	0.929075	0.930262	0.908307	0.907749	0.85459	0.858115	0.891065	0.86363	0.881012	0.874031	0.853578	0.852251	0.859616	0.868272	0.88534	0.842129	0.849215	0.790122	0.834834	1	0.897803	0.0571958
1720	24	14325	0.0573	99.5017	8.27994	12.6335	3.13587	0.939651	0.929075	0.930262	0.908307	0.907749	0.85459	0.858115	0.891065	0.86363	0.881012	0.874031	0.853578	0.852251	0.859616	0.868272	0.88534	0.842129	0.849215	0.790122	0.834834	1	0.897803	0.0571958
1725	29	12303	0.049212	126.806	9.21097	25.9412	5.64952	0.940746	0.93018	0.931318	0.908356	0.907868	0.853694	0.85914	0.891856	0.864708	0.879907	0.875721	0.853897	0.851622	0.859587	0.868244	0.88454	0.842599	0.848858	0.79058	0.837601	1	0.898343	0.0569041
1726	30	370	0.00148	113.892	7.62754	18.779	3.80751	0.963514	0.951351	0.931081	0.927027	0.92027	0.860811	0.867568	0.914865	0.864865	0.886486	0.891892	0.845946	0.864865	0.878378	0.886486	0.862162	0.839189	0.858108	0.785135	0.818919	1	0.910349	0.0530785
1730	34	336	0.001344	113.869	7.46274	18.7566	3.68549	0.967262	0.950893	0.93006	0.925595	0.925595	0.857143	0.864583	0.910714	0.872024	0.880952	0.888393	0.854167	0.861607	0.870536	0.879464	0.86756	0.848214	0.858631	0.784226	0.824405	1	0.910481	0.0522792
1730	22	18848	0.075392	97.7266	7.978	11.9627	2.90052	0.939039	0.920389	0.926624	0.916039	0.903014	0.859508	0.875265	0.903226	0.84245	0.888264	0.851682	0.849984	0.850753	0.860224	0.823032	0.880783	0.859348	0.845501	0.825154	0.85773	1	0.896878	0.0579415
1732	24	17740	0.07096	97.6196	8.36155	11.9473	3.05031	0.940276	0.922153	0.927706	0.916742	0.904481	0.8604	0.876156	0.904566	0.843968	0.889572	0.853439	0.850536	0.851663	0.860006	0.822379	0.881032	0.858991	0.846082	0.825705	0.8573	1	0.89797	0.0575574
1732	24	17740	0.07096	97.6196	8.36155	11.9473	3.05031	0.940276	0.922153	0.927706	0.916742	0.904481	0.8604	0.876156	0.904566	0.843968	0.889572	0.853439	0.850536	0.851663	0.860006	0.822379	0.881032	0.858991	0.846082	0.825705	0.8573	1	0.89797	0.0575574
1737	29	15234	0.060936	123.869	9.15527	24.2001	5.33939	0.940232	0.923855	0.928351	0.917684	0.905836	0.860903	0.877642	0.90426	0.84423	0.889491	0.853879	0.849974	0.851549	0.860772	0.822437	0.881843	0.859295	0.844197	0.82631	0.859065	1	0.898591	0.0575593
1738	30	794	0.003176	110.439	7.86258	17.1581	3.68488	0.956549	0.934509	0.936398	0.93073	0.916247	0.893577	0.88665	0.906801	0.849496	0.907431	0.843199	0.856423	0.854534	0.869018	0.852645	0.896725	0.843199	0.829345	0.839421	0.86398	1	0.909737	0.0535543
1742	34	726	0.002904	110.309	7.83544	17.0968	3.66238	0.953857	0.935262	0.938705	0.931818	0.915978	0.897383	0.886364	0.905647	0.853306	0.910468	0.844353	0.857438	0.853994	0.862259	0.853306	0.897383	0.846419	0.826446	0.844353	0.859504	1	0.910194	0.0526753
1742	22	25737	0.102948	94.4457	8.13407	10.8269	2.78958	0.932374	0.912907	0.939756	0.902669	0.90298	0.884952	0.858569	0.910013	0.868769	0.885787	0.869643	0.84363	0.841143	0.850857	0.858841	0.871508	0.845903	0.836228	0.809399	0.845223	1	0.897248	0.0584796
1744	24	24123	0.096492	94.3646	8.54847	10.8242	2.93959	0.934088	0.914086	0.940575	0.903805	0.904033	0.886125	0.859553	0.911143	0.870414	0.886561	0.870435	0.84349	0.84179	0.850972	0.859532	0.872114	0.846371	0.835986	0.810471	0.84521	1	0.898303	0.057952
1744	24	24123	0.096492	94.3646	8.54847	10.8242	2.93959	0.934088	0.914086	0.940575	0.903805	0.904033	0.886125	0.859553	0.911143	0.870414	0.886561	0.870435	0.84349	0.84179	0.850972	0.859532	0.872114	0.846371	0.835986	0.810471	0.84521	1	0.898303	0.057952
1749	29	20618	0.082472	121.849	9.38827	23.0731	5.33087	0.935978	0.914807	0.941022	0.905471	0.905277	0.885973	0.859176	0.911291	0.870817	0.887453	0.870113	0.844165	0.843486	0.851731	0.85954	0.870938	0.846396	0.836381	0.809584	0.844505	1	0.89904	0.0576762
1750	30	1217	0.004868	109.378	7.80922	16.6721	3.59109	0.956039	0.939606	0.95645	0.919474	0.917009	0.892358	0.869351	0.923993	0.889893	0.885785	0.881676	0.85908	0.850041	0.858258	0.864832	0.880033	0.854971	0.83484	0.808956	0.852917	1	0.913006	0.0518871
1754	34	1123	0.004492	109.348	7.8649	16.6619	3.61212	0.955476	0.942119	0.956812	0.920303	0.921638	0.89537	0.869991	0.923865	0.891808	0.88691	0.882903	0.857524	0.846394	0.856189	0.864648	0.883793	0.854408	0.837044	0.81122	0.852182	1	0.914051	0.0514861
1754	22	23612	0.094448	96.0297	8.0523	11.3655	2.85052	0.933508	0.916949	0.935266	0.897383	0.891411	0.874788	0.878685	0.91174	0.840865	0.885927	0.872353	0.867377	0.856937	0.87176	0.85753	0.865619	0.81899	0.83574	0.816957	0.829832	1	0.89641	0.0574884
1756	24	22100	0.0884	95.9272	8.46797	11.3547	3.00435	0.934774	0.918416	0.936561	0.898371	0.892805	0.87552	0.879751	0.91233	0.842489	0.886244	0.872624	0.867941	0.857489	0.872624	0.857353	0.866471	0.819276	0.835995	0.816968	0.830679	1	0.897435	0.0570589
1756	24	22100	0.0884	95.9272	8.46797	11.3547	3.00435	0.934774	0.918416	0.936561	0.898371	0.892805	0.87552	0.879751	0.91233	0.842489	0.886244	0.872624	0.867941	0.857489	0.872624	0.857353	0.866471	0.819276	0.835995	0.816968	0.830679	1	0.897435	0.0570589
1761	29	18819	0.075276	122.32	9.26325	23.3265	5.28971	0.935384	0.919204	0.936766	0.899543	0.892954	0.875684	0.881104	0.913571	0.843376	0.887853	0.873638	0.867953	0.859318	0.872336	0.857883	0.867342	0.818534	0.836282	0.816861	0.829959	1	0.898104	0.0567533
1762	30	1089	0.004356	110.114	7.79654	17.0049	3.61337	0.954545	0.938476	0.948577	0.914141	0.908173	0.874656	0.887052	0.921488	0.848026	0.895317	0.874197	0.865014	0.864555	0.880165	0.867309	0.861341	0.816804	0.847107	0.817723	0.835629	1	0.908854	0.0528908
1766	34	1017	0.004068	110.196	7.83524	17.0449	3.63512	0.954277	0.941495	0.948378	0.910521	0.906096	0.872665	0.885939	0.922321	0.852016	0.89528	0.873648	0.86234	0.861849	0.879056	0.868732	0.863815	0.817109	0.852016	0.813176	0.833825	1	0.908564	0.0532288
1766	22	19486	0.077944	97.5586	8.24932	11.9186	3.00974	0.922303	0.916684	0.926794	0.908139	0.897414	0.884045	0.888638	0.912963	0.85487	0.894232	0.868778	0.861696	0.841296	0.82975	0.84476	0.880453	0.838705	0.85428	0.827261	0.808863	1	0.896399	0.0584642
1768	24	18319	0.073276	97.4693	8.65944	11.9121	3.16913	0.923686	0.917927	0.927971	0.908838	0.898439	0.885092	0.888913	0.913041	0.856051	0.895	0.869698	0.861592	0.842622	0.830477	0.844942	0.88037	0.838856	0.854495	0.827119	0.809842	1	0.897297	0.058142
1768	24	18319	0.073276	97.4693	8.65944	11.9121	3.16913	0.923686	0.917927	0.927971	0.908838	0.898439	0.885092	0.888913	0.913041	0.856051	0.895	0.869698	0.861592	0.842622	0.830477	0.844942	0.88037	0.838856	0.854495	0.827119	0.809842	1	0.897297	0.058142
1773	29	15676	0.062704	124.264	9.46538	24.4562	5.57771	0.925364	0.919527	0.929351	0.91101	0.898794	0.886514	0.888907	0.913371	0.857266	0.89519	0.869514	0.86087	0.842466	0.830729	0.845656	0.879976	0.839245	0.855225	0.828177	0.81057	1	0.898314	0.0577683
1774	30	664	0.002656	111.286	7.85585	17.5506	3.76653	0.936747	0.926205	0.939759	0.919428	0.891566	0.894578	0.899096	0.926958	0.875	0.90738	0.877259	0.869729	0.841867	0.823042	0.854669	0.863705	0.846386	0.84488	0.829819	0.80497	1	0.905453	0.0540211
1778	34	621	0.002484	111.355	7.73136	17.5747	3.70925	0.940419	0.925926	0.938808	0.919485	0.89211	0.89533	0.897746	0.922705	0.880032	0.910628	0.880032	0.869565	0.84219	0.821256	0.851047	0.863124	0.8438	0.847826	0.825282	0.809179	1	0.905974	0.0535219
1778	22	22316	0.089264	96.7264	7.90685	11.6016	2.83128	0.938609	0.923306	0.943135	0.922343	0.907578	0.873768	0.898302	0.904172	0.845447	0.89521	0.856538	0.823692	0.866889	0.859585	0.872468	0.894089	0.844282	0.82945	0.800211	0.820488	1	0.902682	0.0563091
1780	24	20999	0.083996	96.6645	8.32463	11.6046	2.99494	0.940045	0.924139	0.944116	0.922806	0.907805	0.874351	0.898209	0.904114	0.84604	0.895709	0.857565	0.823992	0.867327	0.860303	0.872613	0.893971	0.844397	0.83004	0.800586	0.820325	1	0.903322	0.0560135
1780	24	20999	0.083996	96.6645	8.32463	11.6046	2.99494	0.940045	0.924139	0.944116	0.922806	0.907805	0.874351	0.898209	0.904114	0.84604	0.895709	0.857565	0.823992	0.867327	0.860303	0.872613	0.893971	0.844397	0.83004	0.800586	0.820325	1	0.903322	0.0560135
1785	29	18013	0.072052	125.899	9.24515	25.3995	5.59736	0.940821	0.925137	0.944845	0.923805	0.908955	0.876256	0.898823	0.90493	0.847055	0.894909	0.858796	0.824821	0.868068	0.860601	0.872009	0.894465	0.845112	0.831177	0.800033	0.819908	1	0.904149	0.0559246
1786	30	608	0.002432	111.86	7.8653	17.8194	3.76966	0.955592	0.943257	0.957237	0.938322	0.926809	0.895559	0.911184	0.925987	0.863487	0.911184	0.876645	0.845395	0.873355	0.855263	0.879112	0.889803	0.848684	0.861842	0.801809	0.818257	1	0.918875	0.050933
1790	34	568	0.002272	111.81	7.93654	17.8005	3.80709	0.956866	0.947183	0.957746	0.941901	0.924296	0.896127	0.911972	0.925176	0.860915	0.910211	0.875	0.84331	0.875	0.856514	0.877641	0.889085	0.847711	0.866197	0.795775	0.816901	1	0.91952	0.0502265
1790	22	17762	0.071048	98.7297	7.9293	12.3258	2.95116	0.949274	0.94035	0.927345	0.919829	0.888357	0.89486	0.876675	0.920223	0.838053	0.892186	0.867076	0.874761	0.842867	0.863951	0.880475	0.894775	0.8521	0.852888	0.826934	0.830425	1	0.905619	0.0551789
1792	24	16757	0.067028	98.6288	8.39982	12.3174	3.14089	0.949812	0.941636	0.928418	0.921406	0.889151	0.895357	0.877574	0.920362	0.838963	0.893239	0.86722	0.875395	0.843349	0.864445	0.88008	0.894611	0.853106	0.852987	0.826401	0.831414	1	0.906416	0.0548592
1792	24	16757	0.067028	98.6288	8.39982	12.3174	3.14089	0.949812	0.941636	0.928418	0.921406	0.889151	0.895357	0.877574	0.920362	0.838963	0.893239	0.86722	0.875395	0.843349	0.864445	0.88008	0.894611	0.853106	0.852987	0.826401	0.831414	1	0.906416	0.0548592
1797	29	14580	0.05832	127.113	9.29488	26.1346	5.73269	0.950377	0.941632	0.92915	0.922428	0.890398	0.897188	0.878772	0.920748	0.8393	0.894719	0.869204	0.875206	0.84345	0.86406	0.87987	0.895542	0.853292	0.852058	0.827503	0.832785	1	0.907141	0.0547421
1798	30	414	0.001656	112.85	8.02611	18.3018	3.95121	0.956522	0.967391	0.933575	0.942029	0.910628	0.904589	0.897343	0.925121	0.833333	0.900966	0.869565	0.879227	0.861111	0.894928	0.875604	0.902174	0.861111	0.849034	0.847826	0.82971	1	0.918516	0.0527649
1802	34	384	0.001536	112.902	8.06606	18.3294	3.97172	0.955729	0.970052	0.936198	0.9375	0.908854	0.90625	0.890625	0.923177	0.834635	0.901042	0.864583	0.884115	0.859375	0.89974	0.877604	0.903646	0.865885	0.855469	0.85026	0.834635	1	0.918424	0.0528144
1802	22	15458	0.061832	99.0672	7.89052	12.4482	2.95867	0.932333	0.914769	0.920268	0.918553	0.905939	0.877474	0.875534	0.910435	0.842315	0.874822	0.858585	0.843673	0.836234	0.849043	0.846067	0.877022	0.853377	0.856353	0.826433	0.836589	1	0.895776	0.0577383
1804	24	14544	0.058176	98.9955	8.33644	12.4487	3.13471	0.93279	0.915979	0.921411	0.919245	0.905872	0.879091	0.875275	0.911338	0.842581	0.875378	0.859873	0.843853	0.836221	0.850523	0.846088	0.877682	0.854442	0.856951	0.82797	0.836496	1	0.896479	0.0575266
1804	24	14544	0.058176	98.9955	8.33644	12.4487	3.13471	0.93279	0.915979	0.921411	0.919245	0.905872	0.879091	0.875275	0.911338	0.842581	0.875378	0.859873	0.843853	0.836221	0.850523	0.846088	0.877682	0.854442	0.856951	0.82797	0.836496	1	0.896479	0.0575266
1809	29	12505	0.05002	127.201	9.27624	26.1865	5.72419	0.933307	0.915794	0.921751	0.919912	0.907677	0.879648	0.87489	0.911875	0.840584	0.877409	0.860816	0.843782	0.837025	0.85106	0.846621	0.877969	0.853778	0.857777	0.828509	0.835426	1	0.896878	0.057511
1810	30	305	0.00122	113.824	7.76827	18.7548	3.8523	0.944262	0.940984	0.95082	0.929508	0.914754	0.880328	0.878689	0.921311	0.859016	0.903279	0.863934	0.852459	0.845902	0.87541	0.842623	0.87377	0.863934	0.844262	0.831148	0.844262	1	0.909854	0.0507068
1814	34	274	0.001096	113.683	7.70799	18.682	3.81425	0.943431	0.937956	0.952555	0.932482	0.916058	0.888686	0.888686	0.923358	0.859489	0.895985	0.875912	0.84854	0.844891	0.874088	0.850365	0.872263	0.859489	0.844891	0.826642	0.843066	1	0.911183	0.049847
1814	22	15865	0.06346	99.2048	7.78539	12.493	2.91813	0.931358	0.904412	0.931673	0.905295	0.889222	0.874031	0.882383	0.902112	0.856508	0.891239	0.882698	0.850362	0.836558	0.857422	0.834636	0.858683	0.831358	0.823479	0.826568	0.853798	1	0.894124	0.0594976
1816	24	14842	0.059368	99.0867	8.17395	12.4723	3.06598	0.932523	0.905808	0.932017	0.906212	0.890345	0.875219	0.883506	0.903315	0.857701	0.892636	0.8829	0.850593	0.836747	0.856859	0.834052	0.859419	0.832334	0.823474	0.826977	0.853995	1	0.895026	0.0593498
1816	24	14842	0.059368	99.0867	8.17395	12.4723	3.06598	0.932523	0.905808	0.932017	0.906212	0.890345	0.875219	0.883506	0.903315	0.857701	0.892636	0.8829	0.850593	0.836747	0.856859	0.834052	0.859419	0.832334	0.823474	0.826977	0.853995	1	0.895026	0.0593498
1821	29	12814	0.051256	128.36	9.11045	26.883	5.70249	0.932964	0.906938	0.932066	0.907445	0.890627	0.874668	0.883565	0.904597	0.857226	0.893164	0.883643	0.851178	0.837482	0.856485	0.834478	0.858475	0.832917	0.823084	0.827806	0.852778	1	0.895452	0.0591912
1822	30	249	0.000996	115.19	8.58593	19.4847	4.29414	0.955823	0.933735	0.935743	0.931727	0.909639	0.89759	0.893574	0.925703	0.861446	0.905622	0.891566	0.869478	0.841365	0.859438	0.805221	0.851406	0.833333	0.813253	0.84739	0.843373	1	0.91061	0.0507699
1826	34	233	0.000932	114.966	8.54265	19.3702	4.28431	0.954936	0.935622	0.937768	0.933476	0.912017	0.901288	0.89485	0.929185	0.862661	0.903433	0.890558	0.871245	0.83691	0.864807	0.804721	0.851931	0.832618	0.821888	0.847639	0.847639	1	0.911922	0.0495493
1826	22	14439	0.057756	100.295	7.74512	12.9003	2.97063	0.947192	0.92167	0.943209	0.916199	0.905811	0.909966	0.894591	0.916026	0.8476	0.90775	0.88164	0.864083	0.847843	0.852691	0.851409	0.845419	0.818928	0.844518	0.81363	0.827377	1	0.906739	0.0559719
1828	24	13669	0.054676	100.175	8.18867	12.8815	3.14293	0.948533	0.922635	0.944034	0.916783	0.906723	0.910527	0.895091	0.916929	0.847758	0.908662	0.881228	0.864548	0.848562	0.852696	0.852037	0.84549	0.820104	0.844612	0.814105	0.827493	1	0.907484	0.0555789
1828	24	13669	0.054676	100.175	8.18867	12.8815	3.14293	0.948533	0.922635	0.944034	0.916783	0.906723	0.910527	0.895091	0.916929	0.847758	0.908662	0.881228	0.864548	0.848562	0.852696	0.852037	0.84549	0.820104	0.844612	0.814105	0.827493	1	0.907484	0.0555789
1833	29	11748	0.046992	128.519	9.10569	26.981	5.71771	0.949566	0.923434	0.94565	0.918156	0.90692	0.912113	0.896067	0.917177	0.849464	0.908027	0.881427	0.865977	0.849847	0.852017	0.852826	0.84542	0.820267	0.844825	0.814522	0.827673	1	0.908374	0.0548646
1834	30	214	0.000856	115.404	7.85852	19.5396	3.91001	0.962617	0.939252	0.96729	0.929907	0.915888	0.946262	0.906542	0.922897	0.873832	0.920561	0.885514	0.883178	0.859813	0.850467	0.864486	0.873832	0.831776	0.857477	0.82243	0.838785	1	0.923233	0.0494739
1838	34	194	0.000776	115.367	7.85224	19.5209	3.91462	0.958763	0.938144	0.969072	0.93299	0.920103	0.945876	0.912371	0.93299	0.871134	0.920103	0.884021	0.881443	0.860825	0.845361	0.865979	0.873711	0.835052	0.853093	0.829897	0.847938	1	0.924041	0.0486365
1838	22	14631	0.058524	100.163	7.68928	12.847	2.9332	0.944604	0.926833	0.94064	0.913813	0.90216	0.891122	0.887807	0.92017	0.840066	0.896589	0.854555	0.886269	0.864261	0.850865	0.869319	0.867336	0.842492	0.828207	0.831146	0.813752	1	0.904904	0.0549604
1840	24	13807	0.055228	100.131	8.12667	12.8607	3.1081	0.945173	0.927826	0.941588	0.9145	0.902839	0.892011	0.8881	0.920729	0.841675	0.897226	0.855074	0.886724	0.864924	0.851923	0.869342	0.868291	0.843521	0.828094	0.831643	0.814152	1	0.905642	0.0546223
1840	24	13807	0.055228	100.131	8.12667	12.8607	3.1081	0.945173	0.927826	0.941588	0.9145	0.902839	0.892011	0.8881	0.920729	0.841675	0.897226	0.855074	0.886724	0.864924	0.851923	0.869342	0.868291	0.843521	0.828094	0.831643	0.814152	1	0.905642	0.0546223
1845	29	11867	0.047468	128.343	9.10097	26.8717	5.69213	0.946111	0.930058	0.941518	0.915438	0.903598	0.893065	0.888936	0.922685	0.842757	0.897826	0.855861	0.886829	0.864456	0.852195	0.869386	0.868459	0.844569	0.82801	0.832772	0.81162	1	0.906525	0.0543043
1846	30	235	0.00094	115.285	7.7686	19.4754	3.9159	0.968085	0.968085	0.959574	0.910638	0.929787	0.931915	0.889362	0.948936	0.865957	0.914894	0.857447	0.878723	0.885106	0.829787	0.889362	0.87234	0.855319	0.821277	0.842553	0.797872	1	0.924219	0.0451289
1850	34	222	0.000888	115.356	7.75214	19.5101	3.91344	0.970721	0.968468	0.957207	0.916667	0.93018	0.927928	0.891892	0.948198	0.867117	0.914414	0.853604	0.878378	0.882883	0.831081	0.882883	0.867117	0.858108	0.824324	0.84009	0.79955	1	0.924564	0.0450981
1850	22	16618	0.066472	99.0875	7.75726	12.4479	2.89837	0.937086	0.935251	0.94187	0.910579	0.888434	0.883169	0.881033	0.918642	0.834697	0.885305	0.853743	0.874473	0.855669	0.856752	0.861355	0.855939	0.854345	0.858136	0.820737	0.836834	1	0.901723	0.0539824
1852	24	15633	0.062532	99.0352	8.1971	12.4547	3.07752	0.937824	0.935873	0.942557	0.911277	0.888985	0.883356	0.880957	0.91873	0.836564	0.885946	0.853963	0.875168	0.856969	0.857641	0.862119	0.856074	0.854283	0.857993	0.821244	0.836852	1	0.902309	0.0538502
1852	24	15633	0.062532	99.0352	8.1971	12.4547	3.07752	0.937824	0.935873	0.942557	0.911277	0.888985	0.883356	0.880957	0.91873	0.836564	0.885946	0.853963	0.875168	0.856969	0.857641	0.862119	0.856074	0.854283	0.857993	0.821244	0.836852	1	0.902309	0.0538502
1857	29	13509	0.054036	127.752	9.10195	26.5075	5.64374	0.938967	0.936154	0.943334	0.912281	0.890591	0.884484	0.881597	0.918943	0.837442	0.886298	0.854208	0.874121	0.857984	0.858798	0.862314	0.856947	0.855393	0.859057	0.82334	0.836368	1	0.903086	0.0534893
1858	30	373	0.001492	113.459	7.9939	18.5916	3.91172	0.958445	0.946381	0.959786	0.931635	0.91555	0.88874	0.896783	0.931635	0.863271	0.891421	0.872654	0.868633	0.876676	0.839142	0.873995	0.864611	0.856568	0.857909	0.823056	0.855228	1	0.917001	0.0487205
1862	34	338	0.001352	113.525	8.02403	18.6259	3.95236	0.965976	0.946746	0.960059	0.939349	0.914201	0.887574	0.899408	0.936391	0.860947	0.893491	0.877219	0.865385	0.877219	0.844675	0.87426	0.862426	0.860947	0.862426	0.825444	0.85503	1	0.919378	0.0476829
1862	22	18912	0.075648	97.9159	7.9793	12.0312	2.9119	0.931287	0.933243	0.940223	0.914684	0.885047	0.861358	0.892053	0.894062	0.850201	0.889964	0.876031	0.880605	0.843829	0.871722	0.853083	0.866778	0.857789	0.824344	0.835501	0.832276	1	0.900011	0.0557295
1864	24	17823	0.071292	97.8139	8.42819	12.0215	3.08722	0.93211	0.934354	0.940751	0.915643	0.885709	0.863126	0.893536	0.894855	0.852213	0.890507	0.876564	0.881025	0.844358	0.871627	0.853055	0.866998	0.857656	0.824356	0.835353	0.831706	1	0.900868	0.0555306
1864	24	17823	0.071292	97.8139	8.42819	12.0215	3.08722	0.93211	0.934354	0.940751	0.915643	0.885709	0.863126	0.893536	0.894855	0.852213	0.890507	0.876564	0.881025	0.844358	0.871627	0.853055	0.866998	0.857656	0.824356	0.835353	0.831706	1	0.900868	0.0555306
1869	29	15286	0.061144	126.036	9.29012	25.4848	5.61957	0.933043	0.936707	0.941777	0.916656	0.887348	0.864517	0.893988	0.896114	0.852218	0.892581	0.876194	0.88218	0.843746	0.871745	0.853592	0.866904	0.857288	0.824284	0.834358	0.830139	1	0.901894	0.0550002
1870	30	477	0.001908	112.604	8.41686	18.2099	4.08374	0.95283	0.948637	0.949686	0.939203	0.917191	0.886792	0.909853	0.916143	0.870021	0.896226	0.900419	0.902516	0.845912	0.877358	0.859539	0.886792	0.878407	0.833333	0.842767	0.862683	1	0.918799	0.0488332
1874	34	437	0.001748	112.544	8.3901	18.1797	4.0785	0.954233	0.948513	0.953089	0.941648	0.913043	0.886728	0.910755	0.91762	0.868421	0.894737	0.897025	0.90389	0.845538	0.874142	0.856979	0.883295	0.883295	0.83524	0.838673	0.859268	1	0.91902	0.047674
1874	22	19042	0.076168	98.1867	7.90094	12.1252	2.90611	0.937244	0.914006	0.942916	0.913428	0.913691	0.893919	0.885096	0.922592	0.854637	0.882995	0.870864	0.853245	0.835915	0.84697	0.841062	0.864641	0.847679	0.823338	0.866716	0.841114	1	0.902511	0.0570854
1876	24	17954	0.071816	98.1343	8.31455	12.131	3.06783	0.938231	0.914782	0.942965	0.913975	0.914114	0.895177	0.88529	0.923332	0.854684	0.884065	0.871839	0.853793	0.83661	0.847388	0.840565	0.864766	0.847499	0.823911	0.866854	0.841679	1	0.9031	0.0568526
1876	24	17954	0.071816	98.1343	8.31455	12.131	3.06783	0.938231	0.914782	0.942965	0.913975	0.914114	0.895177	0.88529	0.923332	0.854684	0.884065	0.871839	0.853793	0.83661	0.847388	0.840565	0.864766	0.847499	0.823911	0.866854	0.841679	1	0.9031	0.0568526
1881	29	15411	0.061644	125.855	9.25765	25.3745	5.6001	0.939751	0.915645	0.944325	0.913536	0.914574	0.89634	0.885699	0.923918	0.85546	0.884141	0.871747	0.854909	0.836448	0.847414	0.840082	0.864934	0.847284	0.824508	0.866167	0.841834	1	0.903765	0.0563606
1882	30	498	0.001992	112.213	7.72384	17.9775	3.74345	0.965863	0.932731	0.951807	0.931727	0.923695	0.894578	0.906627	0.920683	0.871486	0.911647	0.893574	0.876506	0.856426	0.853414	0.835341	0.884538	0.86245	0.818273	0.876506	0.848394	1	0.918144	0.051078
1886	34	463	0.001852	112.276	7.76315	18.0097	3.77093	0.968683	0.930886	0.952484	0.929806	0.925486	0.895248	0.906048	0.919006	0.87365	0.909287	0.890929	0.87473	0.854212	0.847732	0.830454	0.885529	0.859611	0.825054	0.87365	0.847732	1	0.917919	0.0515206
1886	22	17501	0.070004	98.6021	8.00038	12.2828	2.96176	0.941603	0.911919	0.932518	0.898863	0.886464	0.87995	0.897492	0.895635	0.864093	0.893977	0.86815	0.859237	0.848694	0.834524	0.833895	0.839609	0.835438	0.854094	0.818382	0.835867	1	0.896713	0.0602917
1888	24	16385	0.06554	98.5215	8.40983	12.2782	3.12344	0.942203	0.914495	0.933384	0.899908	0.88816	0.880775	0.898291	0.896643	0.864602	0.894995	0.868294	0.860391	0.849344	0.835002	0.834544	0.839335	0.835124	0.854379	0.81895	0.835734	1	0.897746	0.0599123
1888	24	16385	0.06554	98.5215	8.40983	12.2782	3.12344	0.942203	0.914495	0.933384	0.899908	0.88816	0.880775	0.898291	0.896643	0.864602	0.894995	0.868294	0.860391	0.849344	0.835002	0.834544	0.839335	0.835124	0.854379	0.81895	0.835734	1	0.897746	0.0599123
1893	29	13962	0.055848	127.55	9.27984	26.3987	5.73109	0.942952	0.916344	0.934895	0.900981	0.889701	0.881607	0.898976	0.89672	0.865635	0.895395	0.867999	0.86209	0.84884	0.836306	0.833727	0.840138	0.836055	0.85593	0.819438	0.835375	1	0.898723	0.0596902
1894	30	355	0.00142	113.229	7.889	18.4742	3.88548	0.956338	0.928169	0.956338	0.901408	0.9	0.904225	0.911268	0.919718	0.869014	0.894366	0.857746	0.895775	0.843662	0.832394	0.857746	0.842254	0.856338	0.866197	0.8	0.880282	1	0.910409	0.0553836
1898	34	328	0.001312	113.158	7.94702	18.4442	3.92247	0.957317	0.928354	0.954268	0.900915	0.902439	0.900915	0.910061	0.919207	0.879573	0.894817	0.856707	0.89939	0.838415	0.824695	0.856707	0.841463	0.862805	0.868902	0.794207	0.875	1	0.910422	0.0547297
1898	22	17954	0.071816	98.784	7.79099	12.3375	2.89148	0.929292	0.919294	0.93695	0.900746	0.901192	0.889941	0.898379	0.897934	0.862203	0.887017	0.893422	0.868999	0.860532	0.858249	0.861591	0.850841	0.827392	0.835329	0.839646	0.816921	1	0.900476	0.0572374
1900	24	16878	0.067512	98.6888	8.23169	12.3288	3.06463	0.930472	0.920577	0.937937	0.901825	0.902121	0.890864	0.898862	0.898181	0.862128	0.887368	0.894271	0.869416	0.861269	0.858988	0.86198	0.851463	0.82726	0.835318	0.839377	0.816477	1	0.90129	0.0569344
1900	24	16878	0.067512	98.6888	8.23169	12.3288	3.06463	0.930472	0.920577	0.937937	0.901825	0.902121	0.890864	0.898862	0.898181	0.862128	0.887368	0.894271	0.869416	0.861269	0.858988	0.86198	0.851463	0.82726	0.835318	0.839377	0.816477	1	0.90129	0.0569344
1905	29	14462	0.057848	128.659	9.16798	27.0732	5.75968	0.931683	0.922141	0.938943	0.903195	0.902296	0.89099	0.900221	0.899737	0.862605	0.888293	0.89507	0.869313	0.861707	0.859321	0.862294	0.852787	0.826787	0.834186	0.839614	0.816173	1	0.90219	0.0567711
1906	30	256	0.001024	114.832	7.74338	19.2493	3.91803	0.960938	0.955078	0.951172	0.917969	0.916016	0.921875	0.921875	0.935547	0.867188	0.882813	0.910156	0.888672	0.867188	0.873047	0.876953	0.861328	0.824219	0.84375	0.847656	0.794922	1	0.921534	0.0487235
1910	34	241	0.000964	114.811	7.75063	19.239	3.92207	0.958506	0.954357	0.950207	0.921162	0.921162	0.927386	0.925311	0.931535	0.865145	0.881743	0.914938	0.887967	0.863071	0.877593	0.881743	0.860996	0.821577	0.842324	0.846473	0.798755	1	0.922126	0.0480929
1910	22	14170	0.05668	100.815	7.78706	13.101	3.00727	0.937968	0.934933	0.941708	0.922865	0.889485	0.862103	0.910727	0.898977	0.85928	0.882498	0.855752	0.877135	0.845342	0.8482	0.86916	0.864502	0.855928	0.844143	0.853952	0.82036	1	0.903341	0.0554706
1912	24	13291	0.053164	100.692	8.21571	13.0799	3.17947	0.939508	0.935633	0.943383	0.923256	0.889963	0.864043	0.911218	0.90012	0.859604	0.88259	0.856106	0.877699	0.846024	0.847641	0.869423	0.865322	0.855955	0.844444	0.854338	0.820781	1	0.904213	0.0551188
1912	24	13291	0.053164	100.692	8.21571	13.0799	3.17947	0.939508	0.935633	0.943383	0.923256	0.889963	0.864043	0.911218	0.90012	0.859604	0.88259	0.856106	0.877699	0.846024	0.847641	0.869423	0.865322	0.855955	0.844444	0.854338	0.820781	1	0.904213	0.0551188
1917	29	11394	0.045576	127.754	9.10485	26.5087	5.64081	0.940363	0.936238	0.943962	0.926058	0.890381	0.864841	0.911883	0.899509	0.861418	0.883009	0.855933	0.878752	0.846981	0.847376	0.87037	0.865631	0.857118	0.844831	0.854002	0.819686	1	0.905004	0.0549877
1918	30	236	0.000944	113.144	8.32812	18.4604	3.98638	0.961864	0.95339	0.955508	0.940678	0.902542	0.889831	0.923729	0.911017	0.902542	0.887712	0.868644	0.860169	0.881356	0.845339	0.875	0.864407	0.853814	0.860169	0.847458	0.82839	1	0.919828	0.0469707
1922	34	213	0.000852	113.142	8.42197	18.466	4.02419	0.957746	0.955399	0.955399	0.938967	0.903756	0.896714	0.924883	0.91784	0.901408	0.889671	0.868545	0.859155	0.882629	0.847418	0.868545	0.86385	0.847418	0.86385	0.842723	0.828638	1	0.920154	0.047387
1922	22	16685	0.06674	98.8953	7.93991	12.3871	2.94759	0.937878	0.910159	0.946029	0.931915	0.90896	0.87273	0.878843	0.915133	0.841984	0.874978	0.856278	0.855769	0.839107	0.859395	0.83617	0.875307	0.846988	0.839287	0.809889	0.828918	1	0.900236	0.0549118
1924	24	15679	0.062716	98.8111	8.38846	12.3833	3.1257	0.93858	0.911761	0.946648	0.932426	0.909784	0.873621	0.879425	0.915492	0.842815	0.875789	0.856081	0.855986	0.839562	0.85994	0.836086	0.875757	0.846833	0.839658	0.809044	0.829517	1	0.900931	0.0547899
1924	24	15679	0.062716	98.8111	8.38846	12.3833	3.1257	0.93858	0.911761	0.946648	0.932426	0.909784	0.873621	0.879425	0.915492	0.842815	0.875789	0.856081	0.855986	0.839562	0.85994	0.836086	0.875757	0.846833	0.839658	0.809044	0.829517	1	0.900931	0.0547899
1929	29	13431	0.053724	127.275	9.31409	26.2342	5.72022	0.939878	0.913447	0.946914	0.932991	0.911548	0.873055	0.880016	0.915717	0.841598	0.876182	0.856935	0.855409	0.840965	0.860509	0.835418	0.875661	0.846214	0.839811	0.809545	0.829015	1	0.901565	0.0545989
1930	30	312	0.001248	112.608	8.35417	18.2081	4.08335	0.956731	0.940705	0.963141	0.942308	0.947115	0.902244	0.894231	0.921474	0.876603	0.910256	0.865385	0.871795	0.842949	0.849359	0.865385	0.887821	0.863782	0.86859	0.775641	0.825321	1	0.92045	0.0480838
1934	34	286	0.001144	112.399	8.36106	18.1091	4.07336	0.961538	0.937063	0.963287	0.944056	0.949301	0.903846	0.896853	0.921329	0.881119	0.907343	0.872378	0.868881	0.840909	0.854895	0.861888	0.884615	0.868881	0.870629	0.776224	0.821678	1	0.921565	0.0481315
1934	22	20657	0.082628	97.9764	7.62516	12.0329	2.77999	0.936414	0.926853	0.942102	0.900881	0.897734	0.897032	0.877717	0.914073	0.855352	0.881445	0.871496	0.890788	0.826185	0.863654	0.856901	0.844847	0.868011	0.812606	0.838118	0.828363	1	0.901703	0.0558664
1936	24	19383	0.077532	97.8825	8.03753	12.0227	2.93733	0.93729	0.927411	0.942656	0.901641	0.898674	0.897565	0.878476	0.914977	0.855698	0.882681	0.872079	0.891039	0.826162	0.864649	0.857117	0.845277	0.868312	0.812697	0.839163	0.828071	1	0.902369	0.0557603
1936	24	19383	0.077532	97.8825	8.03753	12.0227	2.93733	0.93729	0.927411	0.942656	0.901641	0.898674	0.897565	0.878476	0.914977	0.855698	0.882681	0.872079	0.891039	0.826162	0.864649	0.857117	0.845277	0.868312	0.812697	0.839163	0.828071	1	0.902369	0.0557603
1941	29	16613	0.066452	127.204	8.96239	26.1603	5.50395	0.938452	0.929272	0.944291	0.903148	0.899537	0.898122	0.879552	0.914615	0.856137	0.882923	0.87275	0.891621	0.826251	0.865527	0.858093	0.847168	0.869741	0.812436	0.838139	0.828929	1	0.903394	0.0553665
1942	30	352	0.001408	114.575	7.8063	19.1257	3.93026	0.960227	0.946023	0.960227	0.924716	0.913352	0.901989	0.890625	0.919034	0.875	0.879261	0.892045	0.903409	0.830966	0.857955	0.892045	0.869318	0.879261	0.81108	0.853693	0.829545	1	0.917546	0.0474336
1946	34	329	0.001316	114.711	7.96406	19.2036	4.01205	0.960486	0.946809	0.958967	0.922492	0.908815	0.895137	0.899696	0.919453	0.87386	0.879939	0.896657	0.901216	0.828267	0.851064	0.892097	0.867781	0.87538	0.81307	0.864742	0.834347	1	0.917014	0.0479065
1946	22	13760	0.05504	101.01	7.76872	13.1752	3.02179	0.949382	0.928997	0.932776	0.910138	0.908212	0.877071	0.884157	0.907776	0.86319	0.886519	0.878779	0.873328	0.844113	0.849055	0.8371	0.865225	0.854142	0.823219	0.84524	0.843677	1	0.903761	0.0561168
1948	24	12949	0.051796	100.906	8.24745	13.164	3.21203	0.950228	0.92957	0.933393	0.910418	0.908989	0.878485	0.885899	0.908526	0.86304	0.887096	0.878794	0.873156	0.844119	0.849062	0.837632	0.864507	0.855201	0.82265	0.845741	0.843386	1	0.904372	0.0558501
1948	24	12949	0.051796	100.906	8.24745	13.164	3.21203	0.950228	0.92957	0.933393	0.910418	0.908989	0.878485	0.885899	0.908526	0.86304	0.887096	0.878794	0.873156	0.844119	0.849062	0.837632	0.864507	0.855201	0.82265	0.845741	0.843386	1	0.904372	0.0558501
1953	29	11134	0.044536	130.362	9.16064	28.1468	5.9249	0.951051	0.931696	0.934839	0.910948	0.910724	0.879064	0.886609	0.909422	0.86411	0.888225	0.880905	0.872418	0.8448	0.850189	0.838513	0.865457	0.855263	0.823424	0.846596	0.843183	1	0.905461	0.0553405
1954	30	156	0.000624	114.772	8.10117	19.2433	4.08182	0.958333	0.964744	0.961538	0.939103	0.919872	0.903846	0.887821	0.916667	0.894231	0.916667	0.907051	0.907051	0.846154	0.86859	0.820513	0.871795	0.855769	0.794872	0.852564	0.817308	1	0.923077	0.0487637
1958	34	141	0.000564	114.84	8.1907	19.2834	4.13823	0.957447	0.968085	0.957447	0.93617	0.929078	0.904255	0.893617	0.921986	0.893617	0.91844	0.897163	0.914894	0.840426	0.861702	0.812057	0.875887	0.851064	0.812057	0.85461	0.819149	1	0.923774	0.0499705
1958	22	12263	0.049052	100.784	7.94689	13.098	3.05161	0.92192	0.914499	0.941939	0.91246	0.896559	0.894806	0.895336	0.900391	0.849344	0.889179	0.872788	0.875194	0.850444	0.852116	0.848365	0.846775	0.839721	0.817296	0.814401	0.821251	1	0.898423	0.0572989
1960	24	11530	0.04612	100.692	8.36387	13.0889	3.21996	0.923027	0.916435	0.942064	0.912663	0.897181	0.89562	0.896097	0.901127	0.849089	0.889159	0.873244	0.876539	0.851518	0.853686	0.849133	0.846704	0.839722	0.818474	0.815611	0.822376	1	0.899199	0.0570232
1960	24	11530	0.04612	100.692	8.36387	13.0889	3.21996	0.923027	0.916435	0.942064	0.912663	0.897181	0.89562	0.896097	0.901127	0.849089	0.889159	0.873244	0.876539	0.851518	0.853686	0.849133	0.846704	0.839722	0.818474	0.815611	0.822376	1	0.899199	0.0570232
1965	29	9912	0.039648	128.342	9.24555	26.883	5.76421	0.924637	0.919542	0.943402	0.914649	0.898002	0.898154	0.898406	0.901887	0.850787	0.890285	0.872377	0.876513	0.852351	0.854116	0.850182	0.848769	0.840749	0.819865	0.815274	0.82042	1	0.900754	0.0562558
1966	30	222	0.000888	113.057	8.60036	18.4412	4.23241	0.963964	0.934685	0.961712	0.941441	0.921171	0.916667	0.90991	0.90991	0.855856	0.882883	0.864865	0.873874	0.833333	0.84009	0.891892	0.858108	0.815315	0.84009	0.804054	0.817568	1	0.916686	0.0495364
1970	34	201	0.000804	113.275	8.90355	18.5684	4.38234	0.965174	0.942786	0.960199	0.942786	0.920398	0.922886	0.912935	0.910448	0.853234	0.883085	0.865672	0.870647	0.828358	0.845771	0.88806	0.863184	0.823383	0.843284	0.80597	0.813433	1	0.918386	0.046672
1970	22	18046	0.072184	98.1645	7.8337	12.1126	2.85302	0.950211	0.93306	0.938851	0.922808	0.897955	0.871079	0.908235	0.888729	0.851103	0.889477	0.871024	0.868641	0.83506	0.846393	0.846476	0.859914	0.873324	0.834811	0.841599	0.830904	1	0.904705	0.0536424
1972	24	16981	0.067924	98.1022	8.2512	12.1148	3.01659	0.950562	0.933573	0.939197	0.923002	0.899034	0.872416	0.909369	0.889494	0.851628	0.890024	0.871386	0.869118	0.836111	0.846947	0.846917	0.860285	0.873977	0.835228	0.841382	0.830723	1	0.905293	0.0535348
1972	24	16981	0.067924	98.1022	8.2512	12.1148	3.01659	0.950562	0.933573	0.939197	0.923002	0.899034	0.872416	0.909369	0.889494	0.851628	0.890024	0.871386	0.869118	0.836111	0.846947	0.846917	0.860285	0.873977	0.835228	0.841382	0.830723	1	0.905293	0.0535348
1977	29	14637	0.058548	126.358	9.16353	25.6659	5.53744	0.951254	0.934652	0.93981	0.924541	0.899672	0.873471	0.910091	0.890176	0.851882	0.889697	0.872173	0.869645	0.837364	0.847407	0.846417	0.859841	0.874189	0.836237	0.841703	0.832377	1	0.906038	0.0531339
1978	30	444	0.001776	112.984	8.1614	18.3741	3.96703	0.960586	0.949324	0.947072	0.943694	0.913288	0.862613	0.935811	0.893018	0.868243	0.900901	0.896396	0.876126	0.868243	0.852477	0.847973	0.849099	0.884009	0.859234	0.859234	0.833333	1	0.917272	0.047746
1982	34	413	0.001652	113.015	7.99863	18.3777	3.88992	0.958838	0.950363	0.947942	0.94431	0.914044	0.860775	0.935835	0.894673	0.868039	0.904358	0.898305	0.876513	0.871671	0.857143	0.849879	0.85109	0.886199	0.859564	0.860775	0.83293	1	0.917804	0.0470536
1982	22	18034	0.072136	98.3623	7.77632	12.1821	2.86843	0.952784	0.916491	0.946823	0.930049	0.917877	0.884829	0.880725	0.917877	0.843213	0.896279	0.863175	0.87116	0.825219	0.856244	0.831485	0.885245	0.84629	0.807918	0.826162	0.819979	1	0.905846	0.0535814
1984	24	17001	0.068004	98.2836	8.16241	12.1761	3.01609	0.953797	0.917005	0.947474	0.930504	0.918475	0.885771	0.880948	0.91824	0.843744	0.897094	0.863332	0.871361	0.824628	0.85642	0.831833	0.885566	0.846421	0.80807	0.826481	0.819158	1	0.906383	0.053366
1984	24	17001	0.068004	98.2836	8.16241	12.1761	3.01609	0.953797	0.917005	0.947474	0.930504	0.918475	0.885771	0.880948	0.91824	0.843744	0.897094	0.863332	0.871361	0.824628	0.85642	0.831833	0.885566	0.846421	0.80807	0.826481	0.819158	1	0.906383	0.053366
1989	29	14541	0.058164	126.609	9.06631	25.809	5.5219	0.954611	0.918128	0.948181	0.931917	0.920501	0.885531	0.880304	0.920122	0.845506	0.89815	0.863318	0.872567	0.826044	0.856647	0.832405	0.886115	0.847466	0.807407	0.825528	0.819751	1	0.907269	0.0529964
1990	30	457	0.001828	112.543	7.85865	18.1429	3.80617	0.967177	0.942013	0.958425	0.945295	0.937637	0.893873	0.904814	0.926696	0.854486	0.894967	0.856674	0.882932	0.839168	0.858862	0.824945	0.899344	0.834792	0.80744	0.819475	0.830416	1	0.918889	0.0440999
1994	34	427	0.001708	112.395	7.81034	18.069	3.7728	0.968384	0.942623	0.959016	0.947307	0.935597	0.896956	0.905152	0.9274	0.85363	0.896956	0.860656	0.880562	0.838407	0.858314	0.834895	0.898126	0.832553	0.80445	0.813817	0.84192	1	0.91971	0.0443984
1994	22	17859	0.071436	98.4604	8.06555	12.2346	2.97502	0.929811	0.938826	0.930875	0.912985	0.909485	0.88902	0.875945	0.910101	0.836693	0.887172	0.859483	0.872277	0.832157	0.858447	0.837169	0.876533	0.851195	0.838793	0.82919	0.793857	1	0.900586	0.0584688
1996	24	16801	0.067204	98.4208	8.47202	12.2452	3.13891	0.930361	0.939736	0.932028	0.914202	0.910779	0.889173	0.877031	0.910868	0.837391	0.888429	0.85977	0.872061	0.832718	0.858639	0.83742	0.876198	0.851527	0.838611	0.829058	0.794238	1	0.901342	0.0580955
1996	24	16801	0.067204	98.4208	8.47202	12.2452	3.13891	0.930361	0.939736	0.932028	0.914202	0.910779	0.889173	0.877031	0.910868	0.837391	0.888429	0.85977	0.872061	0.832718	0.858639	0.83742	0.876198	0.851527	0.838611	0.829058	0.794238	1	0.901342	0.0580955
2001	29	14380	0.05752	125.408	9.32035	25.1143	5.58222	0.931989	0.940786	0.933206	0.91516	0.911857	0.890264	0.878025	0.911787	0.837969	0.888352	0.858658	0.872427	0.832615	0.858067	0.837796	0.877469	0.85153	0.838248	0.82886	0.79395	1	0.902199	0.0578359
2002	30	519	0.002076	111.978	8.40714	17.9132	4.08773	0.94894	0.94605	0.956647	0.928709	0.929672	0.88921	0.893064	0.925819	0.849711	0.913295	0.860308	0.887283	0.828516	0.859345	0.83815	0.881503	0.856455	0.843931	0.834297	0.795761	1	0.914271	0.0536233
2006	34	482	0.001928	112.034	8.48331	17.9452	4.13191	0.946058	0.945021	0.958506	0.928423	0.928423	0.890041	0.893154	0.930498	0.854772	0.911826	0.865145	0.889004	0.827801	0.865145	0.839212	0.879668	0.852697	0.849585	0.835062	0.799793	1	0.914621	0.0537706
2006	22	23580	0.09432	96.0507	8.05672	11.373	2.84946	0.92553	0.924936	0.933312	0.912171	0.912956	0.893554	0.903541	0.905662	0.83855	0.897455	0.871777	0.87112	0.843999	0.850509	0.839525	0.875106	0.829326	0.812511	0.825127	0.817345	1	0.900956	0.0590393
2008	24	22088	0.088352	95.9789	8.43822	11.3708	2.99093	0.927178	0.926544	0.934331	0.913324	0.913686	0.894784	0.904247	0.907054	0.83894	0.898361	0.871853	0.87165	0.844825	0.849964	0.838962	0.87543	0.82941	0.813156	0.824679	0.816688	1	0.901947	0.058532
2008	24	22088	0.088352	95.9789	8.43822	11.3708	2.99093	0.927178	0.926544	0.934331	0.913324	0.913686	0.894784	0.904247	0.907054	0.83894	0.898361	0.871853	0.87165	0.844825	0.849964	0.838962	0.87543	0.82941	0.813156	0.824679	0.816688	1	0.901947	0.058532
2013	29	18875	0.0755	123.705	9.31944	24.1198	5.44376	0.928477	0.927815	0.934781	0.914093	0.915576	0.895391	0.905483	0.90747	0.839444	0.89857	0.87351	0.873245	0.843656	0.849722	0.839629	0.876079	0.829669	0.813325	0.823868	0.816185	1	0.902819	0.0582133
2014	30	822	0.003288	110.599	8.02789	17.2422	3.7494	0.959854	0.957421	0.950122	0.942214	0.917275	0.914234	0.91545	0.913625	0.851582	0.895985	0.880779	0.86983	0.864355	0.844891	0.843674	0.893552	0.83455	0.818127	0.823601	0.815085	1	0.91923	0.0487178
2018	34	746	0.002984	110.553	8.07971	17.2244	3.77186	0.959115	0.957105	0.950402	0.940349	0.918231	0.91622	0.91689	0.914209	0.850536	0.899464	0.882038	0.871314	0.866622	0.841153	0.842493	0.894102	0.83445	0.817694	0.820375	0.80563	1	0.919284	0.0491478
2018	22	23242	0.092968	96.8535	7.91972	11.6475	2.84627	0.941464	0.91169	0.941636	0.933439	0.886197	0.871633	0.886413	0.904182	0.855025	0.881379	0.890909	0.83788	0.842806	0.862921	0.836352	0.850873	0.824305	0.801824	0.843688	0.815334	1	0.899327	0.0580922
2020	24	21807	0.087228	96.7372	8.36216	11.6327	3.01586	0.942404	0.912803	0.942427	0.93431	0.88749	0.87316	0.887261	0.904664	0.856399	0.8824	0.891709	0.838836	0.842734	0.863415	0.836452	0.851424	0.825125	0.802426	0.843238	0.815977	1	0.900248	0.0578351
2020	24	21807	0.087228	96.7372	8.36216	11.6327	3.01586	0.942404	0.912803	0.942427	0.93431	0.88749	0.87316	0.887261	0.904664	0.856399	0.8824	0.891709	0.838836	0.842734	0.863415	0.836452	0.851424	0.825125	0.802426	0.843238	0.815977	1	0.900248	0.0578351
2025	29	18657	0.074628	125.58	9.25213	25.2102	5.57833	0.943319	0.913545	0.943614	0.935333	0.88913	0.873613	0.887388	0.905183	0.855791	0.882591	0.89307	0.838988	0.843115	0.862598	0.837246	0.851101	0.825106	0.802621	0.842633	0.816182	1	0.900926	0.057395
2026	30	648	0.002592	112.205	7.72793	17.9735	3.71701	0.968364	0.927469	0.949074	0.946759	0.89892	0.893519	0.890432	0.92284	0.869599	0.899691	0.905864	0.827932	0.868056	0.856481	0.833333	0.839506	0.837191	0.824846	0.857253	0.807099	1	0.913344	0.0506819
2030	34	596	0.002384	112.336	7.74113	18.0368	3.7401	0.972315	0.928691	0.952181	0.947987	0.899329	0.894295	0.889262	0.923658	0.869966	0.901007	0.908557	0.829698	0.870805	0.860738	0.833893	0.838087	0.83557	0.824664	0.85906	0.807886	1	0.914937	0.0497856
2030	22	17537	0.070148	98.9864	8.04423	12.4274	3.01237	0.934824	0.928922	0.940754	0.92071	0.918458	0.888094	0.899099	0.907367	0.824314	0.901836	0.895963	0.881935	0.856304	0.849148	0.846239	0.875321	0.850288	0.823602	0.837543	0.825284	1	0.905938	0.0540593
2032	24	16466	0.065864	98.8753	8.46358	12.4122	3.17584	0.936111	0.929643	0.941485	0.920807	0.918954	0.889651	0.900613	0.908144	0.825459	0.902405	0.896696	0.882303	0.857585	0.849751	0.846897	0.875349	0.850541	0.824396	0.837696	0.825155	1	0.906759	0.0535004
2032	24	16466	0.065864	98.8753	8.46358	12.4122	3.17584	0.936111	0.929643	0.941485	0.920807	0.918954	0.889651	0.900613	0.908144	0.825459	0.902405	0.896696	0.882303	0.857585	0.849751	0.846897	0.875349	0.850541	0.824396	0.837696	0.825155	1	0.906759	0.0535004
2037	29	14175	0.0567	125.84	9.29286	25.3681	5.60119	0.936014	0.930053	0.942681	0.921411	0.920317	0.889912	0.901552	0.908783	0.827549	0.904586	0.897601	0.882857	0.858448	0.849065	0.848501	0.875379	0.85097	0.824233	0.837213	0.825362	1	0.907456	0.0535318
2038	30	403	0.001612	112.135	7.94307	17.9547	3.83989	0.947891	0.94665	0.961538	0.937965	0.926799	0.918114	0.920596	0.920596	0.818859	0.908189	0.8933	0.89206	0.862283	0.867246	0.853598	0.87469	0.843672	0.826303	0.83871	0.826303	1	0.919476	0.0472007
2042	34	368	0.001472	112.262	7.86343	18.0102	3.82646	0.94837	0.944293	0.960598	0.936141	0.930707	0.919837	0.922554	0.918478	0.820652	0.907609	0.894022	0.892663	0.865489	0.86413	0.849185	0.875	0.845109	0.824728	0.831522	0.828804	1	0.919405	0.047292
2042	22	17693	0.070772	98.7858	7.9304	12.346	2.93487	0.938309	0.925253	0.928842	0.923133	0.909258	0.861301	0.903578	0.90516	0.859464	0.895524	0.871164	0.888741	0.843045	0.849121	0.826485	0.868762	0.854321	0.831346	0.837874	0.828407	1	0.902563	0.0579736
2044	24	16589	0.066356	98.7305	8.35877	12.3515	3.10343	0.939177	0.926759	0.929833	0.923504	0.910362	0.861625	0.904847	0.904636	0.860178	0.895443	0.871783	0.888993	0.843963	0.849328	0.826783	0.86904	0.854422	0.831485	0.838417	0.828561	1	0.903284	0.0576261
2044	24	16589	0.066356	98.7305	8.35877	12.3515	3.10343	0.939177	0.926759	0.929833	0.923504	0.910362	0.861625	0.904847	0.904636	0.860178	0.895443	0.871783	0.888993	0.843963	0.849328	0.826783	0.86904	0.854422	0.831485	0.838417	0.828561	1	0.903284	0.0576261
2049	29	14312	0.057248	127.387	9.26861	26.2981	5.70537	0.94033	0.928172	0.931421	0.924504	0.910949	0.862493	0.907001	0.90494	0.860991	0.896381	0.871681	0.889673	0.844187	0.85058	0.826404	0.86962	0.854458	0.833741	0.838597	0.82885	1	0.904301	0.0571044
2050	30	323	0.001292	113.156	8.37274	18.4716	4.09417	0.950464	0.942724	0.952012	0.930341	0.934985	0.885449	0.910217	0.907121	0.879257	0.928793	0.902477	0.882353	0.876161	0.862229	0.828173	0.868421	0.865325	0.832817	0.860681	0.839009	1	0.918539	0.0490318
2054	34	308	0.001232	113.077	8.22208	18.423	4.01414	0.952922	0.941558	0.951299	0.931818	0.933442	0.886364	0.907468	0.909091	0.876623	0.931818	0.897727	0.883117	0.876623	0.863636	0.831169	0.863636	0.863636	0.836039	0.86039	0.839286	1	0.918588	0.0487381
2054	22	15712	0.062848	99.5259	7.68864	12.6072	2.89852	0.933904	0.908128	0.932567	0.899631	0.918056	0.882637	0.888779	0.899758	0.833153	0.900013	0.877132	0.88442	0.830544	0.834649	0.819819	0.872136	0.839422	0.799739	0.830003	0.833758	1	0.896809	0.0573799
2056	24	14761	0.059044	99.4475	8.12462	12.6036	3.06627	0.934761	0.908915	0.933168	0.900955	0.918298	0.88368	0.889337	0.899431	0.834056	0.900041	0.877718	0.884764	0.830398	0.834056	0.819694	0.872062	0.839137	0.799675	0.830432	0.833446	1	0.897379	0.0573949
2056	24	14761	0.059044	99.4475	8.12462	12.6036	3.06627	0.934761	0.908915	0.933168	0.900955	0.918298	0.88368	0.889337	0.899431	0.834056	0.900041	0.877718	0.884764	0.830398	0.834056	0.819694	0.872062	0.839137	0.799675	0.830432	0.833446	1	0.897379	0.0573949
2061	29	12702	0.050808	128.435	9.0016	26.9201	5.64567	0.934971	0.910014	0.933947	0.903283	0.918635	0.883995	0.889978	0.901039	0.834554	0.901787	0.878208	0.886042	0.830499	0.834357	0.819202	0.870965	0.841482	0.79952	0.831562	0.833648	1	0.898185	0.056963
2062	30	278	0.001112	115.671	7.76226	19.6683	3.92181	0.96223	0.928058	0.947842	0.926259	0.919065	0.910072	0.906475	0.901079	0.836331	0.893885	0.893885	0.881295	0.81295	0.829137	0.791367	0.893885	0.843525	0.796763	0.845324	0.834532	1	0.910556	0.0527977
2066	34	260	0.00104	115.574	7.78759	19.6217	3.93512	0.961538	0.925	0.95	0.928846	0.919231	0.907692	0.903846	0.901923	0.836538	0.894231	0.892308	0.875	0.809615	0.834615	0.790385	0.890385	0.840385	0.805769	0.851923	0.828846	1	0.910114	0.052784
2066	22	13997	0.055988	100.215	7.86249	12.8771	3.01777	0.95349	0.956812	0.941952	0.926484	0.909445	0.890798	0.890155	0.902372	0.848825	0.90573	0.863935	0.890298	0.840502	0.865471	0.813424	0.876116	0.812424	0.816139	0.797278	0.8315	1	0.910401	0.0514455
2068	24	13189	0.052756	100.146	8.26669	12.8756	3.18284	0.954583	0.957237	0.942338	0.927591	0.910418	0.891652	0.890515	0.902457	0.848548	0.905717	0.863864	0.890553	0.840966	0.865608	0.81295	0.876261	0.813784	0.815756	0.797217	0.831754	1	0.910939	0.0513038
2068	24	13189	0.052756	100.146	8.26669	12.8756	3.18284	0.954583	0.957237	0.942338	0.927591	0.910418	0.891652	0.890515	0.902457	0.848548	0.905717	0.863864	0.890553	0.840966	0.865608	0.81295	0.876261	0.813784	0.815756	0.797217	0.831754	1	0.910939	0.0513038
2073	29	11349	0.045396	129.312	9.17022	27.4823	5.8375	0.955679	0.957882	0.943916	0.927923	0.911931	0.892546	0.890431	0.903472	0.848136	0.903956	0.862984	0.891268	0.841131	0.864834	0.814653	0.877566	0.813904	0.815182	0.79822	0.832584	1	0.911571	0.0509928
2074	30	245	0.00098	113.929	7.77309	18.8063	3.87449	0.967347	0.977551	0.953061	0.953061	0.942857	0.889796	0.908163	0.912245	0.832653	0.918367	0.885714	0.893878	0.861224	0.836735	0.820408	0.877551	0.865306	0.797959	0.820408	0.826531	1	0.924249	0.0405652
2078	34	230	0.00092	113.704	7.60554	18.6854	3.76344	0.969565	0.980435	0.954348	0.954348	0.941304	0.886957	0.908696	0.913043	0.832609	0.917391	0.886957	0.895652	0.865217	0.841304	0.819565	0.873913	0.86087	0.8	0.821739	0.821739	1	0.925058	0.040154
2078	22	15519	0.062076	98.831	7.98904	12.3661	2.95689	0.93363	0.924351	0.940782	0.908531	0.91388	0.903215	0.888137	0.914299	0.842838	0.883369	0.879599	0.867646	0.844771	0.861718	0.833301	0.856273	0.811296	0.807977	0.828726	0.805819	1	0.902117	0.0570904
2080	24	14567	0.058268	98.7247	8.44008	12.3546	3.13757	0.935677	0.925242	0.942404	0.91062	0.91443	0.904407	0.888927	0.914567	0.843928	0.883332	0.880518	0.86823	0.845438	0.860781	0.834077	0.855736	0.811011	0.808506	0.829546	0.806	1	0.903196	0.0565455
2080	24	14567	0.058268	98.7247	8.44008	12.3546	3.13757	0.935677	0.925242	0.942404	0.91062	0.91443	0.904407	0.888927	0.914567	0.843928	0.883332	0.880518	0.86823	0.845438	0.860781	0.834077	0.855736	0.811011	0.808506	0.829546	0.806	1	0.903196	0.0565455
2085	29	12562	0.050248	126.161	9.35249	25.5648	5.66935	0.937072	0.927201	0.942764	0.913867	0.9153	0.904514	0.889269	0.914385	0.844651	0.884931	0.881548	0.86889	0.845287	0.861288	0.833506	0.855079	0.811336	0.80847	0.828929	0.804331	1	0.904194	0.05611
2086	30	343	0.001372	112.136	8.01193	17.9593	3.83703	0.950437	0.951895	0.957726	0.927114	0.924198	0.906706	0.906706	0.953353	0.849854	0.881924	0.876093	0.876093	0.861516	0.870262	0.858601	0.838192	0.813411	0.813411	0.851312	0.811953	1	0.917316	0.0512449
2090	34	309	0.001236	111.961	7.98604	17.8745	3.80809	0.954693	0.954693	0.957929	0.928803	0.928803	0.911003	0.909385	0.953074	0.843042	0.893204	0.875405	0.875405	0.860841	0.867314	0.857605	0.843042	0.81877	0.812298	0.851133	0.807443	1	0.91937	0.0508009
2090	22	20046	0.080184	97.3215	7.79927	11.8067	2.80266	0.937594	0.924324	0.943131	0.932131	0.915619	0.853337	0.877083	0.888506	0.836177	0.907188	0.88706	0.882146	0.866732	0.869226	0.840193	0.875861	0.855507	0.80854	0.850095	0.829068	1	0.90324	0.0565807
2092	24	18879	0.075516	97.2241	8.2527	11.7986	2.97825	0.938794	0.925552	0.943959	0.931829	0.916097	0.854203	0.878277	0.889745	0.836538	0.907172	0.887732	0.882886	0.866783	0.869352	0.841067	0.875444	0.855898	0.809153	0.85031	0.829626	1	0.903956	0.0561728
2092	24	18879	0.075516	97.2241	8.2527	11.7986	2.97825	0.938794	0.925552	0.943959	0.931829	0.916097	0.854203	0.878277	0.889745	0.836538	0.907172	0.887732	0.882886	0.866783	0.869352	0.841067	0.875444	0.855898	0.809153	0.85031	0.829626	1	0.903956	0.0561728
2097	29	16232	0.064928	125.721	9.11633	25.2817	5.48126	0.940888	0.927335	0.944523	0.932664	0.916646	0.854454	0.878296	0.891141	0.836527	0.907559	0.887783	0.883255	0.867854	0.870225	0.841301	0.876756	0.856025	0.810498	0.850819	0.830828	1	0.904889	0.0556588
2098	30	556	0.002224	111.47	7.87559	17.6369	3.7407	0.957734	0.954137	0.951439	0.929856	0.93705	0.876799	0.891187	0.908273	0.857914	0.91277	0.88759	0.905576	0.867806	0.888489	0.828237	0.871403	0.861511	0.810252	0.857014	0.82554	1	0.917978	0.0494596
2102	34	509	0.002036	111.528	7.87244	17.6637	3.73945	0.958743	0.952849	0.948919	0.93222	0.937132	0.875246	0.895874	0.909627	0.854617	0.918468	0.888016	0.909627	0.866405	0.88998	0.832024	0.871316	0.858546	0.808448	0.860511	0.82613	1	0.9184	0.0495909
2102	22	20912	0.083648	97.409	7.88227	11.843	2.84927	0.932838	0.917535	0.92906	0.934703	0.906226	0.869979	0.892621	0.917225	0.846595	0.872179	0.881743	0.881145	0.834688	0.840737	0.797724	0.887887	0.841933	0.802051	0.838801	0.837103	1	0.899877	0.0559239
2104	24	19666	0.078664	97.2959	8.2938	11.827	3.00547	0.933693	0.91859	0.929879	0.935981	0.906793	0.870335	0.893496	0.917879	0.847808	0.872826	0.882055	0.881699	0.83563	0.839901	0.79818	0.887801	0.842723	0.802298	0.838172	0.83741	1	0.900626	0.0556067
2104	24	19666	0.078664	97.2959	8.2938	11.827	3.00547	0.933693	0.91859	0.929879	0.935981	0.906793	0.870335	0.893496	0.917879	0.847808	0.872826	0.882055	0.881699	0.83563	0.839901	0.79818	0.887801	0.842723	0.802298	0.838172	0.83741	1	0.900626	0.0556067
2109	29	16786	0.067144	124.781	9.13665	24.7288	5.41376	0.935512	0.919635	0.929852	0.937001	0.908853	0.871232	0.893691	0.918801	0.848564	0.873883	0.882253	0.883057	0.836739	0.840075	0.797957	0.887347	0.842994	0.803408	0.838407	0.838318	1	0.901568	0.0553386
2110	30	658	0.002632	111.055	7.97954	17.4505	3.76874	0.953647	0.924772	0.942249	0.93617	0.930091	0.886018	0.897416	0.923252	0.870061	0.906535	0.898936	0.887538	0.837386	0.843465	0.789514	0.897416	0.836626	0.819909	0.841185	0.830547	1	0.912344	0.052185
2114	34	599	0.002396	110.976	8.01739	17.4159	3.77702	0.95409	0.924875	0.940735	0.935726	0.932387	0.882304	0.900668	0.922371	0.868948	0.904007	0.897329	0.884808	0.837229	0.837229	0.791319	0.897329	0.840568	0.819699	0.834725	0.828047	1	0.911879	0.0526741
2114	22	21853	0.087412	96.6787	8.05241	11.5931	2.87802	0.929483	0.923351	0.92731	0.920263	0.914154	0.869217	0.877431	0.909989	0.84096	0.901364	0.889786	0.884615	0.832288	0.844323	0.809408	0.867867	0.838054	0.816661	0.833616	0.821947	1	0.898962	0.0578043
2116	24	20490	0.08196	96.596	8.46677	11.5889	3.03577	0.930527	0.924402	0.927867	0.921108	0.914714	0.869961	0.878233	0.910932	0.842362	0.902245	0.889458	0.884968	0.832308	0.844705	0.80981	0.868033	0.839117	0.81713	0.833455	0.822718	1	0.899717	0.0574987
2116	24	20490	0.08196	96.596	8.46677	11.5889	3.03577	0.930527	0.924402	0.927867	0.921108	0.914714	0.869961	0.878233	0.910932	0.842362	0.902245	0.889458	0.884968	0.832308	0.844705	0.80981	0.868033	0.839117	0.81713	0.833455	0.822718	1	0.899717	0.0574987
2121	29	17621	0.070484	122.22	9.28501	23.272	5.28505	0.931133	0.926196	0.930027	0.921826	0.915328	0.870581	0.878923	0.912434	0.843425	0.90097	0.889961	0.884541	0.832274	0.844248	0.809631	0.868112	0.840106	0.817689	0.835622	0.821548	1	0.900566	0.0570533
2122	30	1047	0.004188	109.823	7.72866	16.8681	3.58217	0.941261	0.946514	0.950812	0.938395	0.924069	0.86724	0.891595	0.926934	0.862464	0.908787	0.896371	0.886819	0.82999	0.844795	0.813754	0.875836	0.845272	0.815186	0.832378	0.832856	1	0.912056	0.0523515
2126	34	967	0.003868	109.808	7.71244	16.8604	3.56887	0.945191	0.948811	0.954498	0.93485	0.92606	0.8697	0.889349	0.925543	0.86091	0.910031	0.89607	0.892451	0.833506	0.847466	0.812306	0.876939	0.846949	0.815926	0.831954	0.83454	1	0.913416	0.0520387
2126	22	25111	0.100444	95.5695	8.19243	11.2139	2.87291	0.957389	0.909442	0.929732	0.913564	0.906654	0.868544	0.878997	0.891741	0.842221	0.890825	0.880511	0.882402	0.821393	0.846302	0.814384	0.870356	0.834375	0.793218	0.832404	0.833818	1	0.898408	0.057621
2128	24	23477	0.093908	95.4533	8.5827	11.1975	3.01464	0.958214	0.911104	0.930506	0.915364	0.908038	0.869404	0.879094	0.892427	0.842207	0.890893	0.88116	0.88214	0.821826	0.846552	0.814414	0.870235	0.835286	0.793181	0.833092	0.834306	1	0.899256	0.0573419
2128	24	23477	0.093908	95.4533	8.5827	11.1975	3.01464	0.958214	0.911104	0.930506	0.915364	0.908038	0.869404	0.879094	0.892427	0.842207	0.890893	0.88116	0.88214	0.821826	0.846552	0.814414	0.870235	0.835286	0.793181	0.833092	0.834306	1	0.899256	0.0573419
2133	29	20088	0.080352	124.142	9.4719	24.3859	5.57685	0.958682	0.912759	0.931601	0.916766	0.90905	0.870072	0.879206	0.89307	0.842269	0.892448	0.880526	0.882268	0.823551	0.84655	0.814143	0.869549	0.835648	0.792812	0.833881	0.835001	1	0.900036	0.0572353
2134	30	803	0.003212	110.952	8.01839	17.4049	3.76432	0.974471	0.936488	0.956413	0.935866	0.93462	0.884184	0.899751	0.90411	0.867372	0.88543	0.882939	0.886052	0.837484	0.852428	0.830012	0.85741	0.826276	0.795143	0.841843	0.847447	1	0.91632	0.0491495
2138	34	744	0.002976	111.032	8.03893	17.4432	3.7724	0.975134	0.9375	0.956317	0.93414	0.933468	0.883065	0.90121	0.905914	0.87164	0.887097	0.884409	0.887097	0.844086	0.851478	0.831317	0.858871	0.825941	0.799059	0.843414	0.847446	1	0.916953	0.049336
2138	22	19592	0.078368	97.9079	7.90159	12.0244	2.90502	0.930201	0.929282	0.942374	0.92428	0.909427	0.876276	0.892252	0.902971	0.823959	0.894676	0.863771	0.900852	0.841619	0.853486	0.816149	0.870687	0.824214	0.798311	0.80219	0.801934	1	0.900769	0.0573299
2140	24	18415	0.07366	97.8541	8.29775	12.0287	3.06129	0.931225	0.930546	0.942927	0.925061	0.910318	0.878116	0.893103	0.904209	0.824898	0.895656	0.864458	0.901005	0.841922	0.854059	0.81716	0.870866	0.824708	0.798507	0.802417	0.802281	1	0.901684	0.0569762
2140	24	18415	0.07366	97.8541	8.29775	12.0287	3.06129	0.931225	0.930546	0.942927	0.925061	0.910318	0.878116	0.893103	0.904209	0.824898	0.895656	0.864458	0.901005	0.841922	0.854059	0.81716	0.870866	0.824708	0.798507	0.802417	0.802281	1	0.901684	0.0569762
2145	29	15701	0.062804	125.633	9.18482	25.236	5.54301	0.931246	0.931565	0.944048	0.92647	0.910993	0.878829	0.894179	0.904911	0.825107	0.898096	0.86555	0.903255	0.842558	0.854054	0.818642	0.871187	0.825521	0.800204	0.80186	0.801987	1	0.902543	0.0567038
2146	30	570	0.00228	112.306	7.37285	17.9992	3.57078	0.952632	0.957895	0.951754	0.952632	0.914035	0.901754	0.904386	0.918421	0.853509	0.914912	0.87193	0.894737	0.858772	0.881579	0.814912	0.876316	0.831579	0.808772	0.796491	0.808772	1	0.918441	0.0506369
2150	34	536	0.002144	112.263	7.41105	17.9811	3.59076	0.953358	0.961754	0.952425	0.951493	0.913246	0.903918	0.908582	0.91791	0.853545	0.91791	0.86847	0.895522	0.857276	0.879664	0.817164	0.875933	0.83209	0.813433	0.798507	0.808769	1	0.919373	0.0508284
2150	22	17181	0.068724	98.8662	8.06697	12.3842	3.00976	0.932949	0.9326	0.92451	0.93487	0.902625	0.878267	0.87361	0.898842	0.832693	0.893836	0.890053	0.868692	0.855975	0.856848	0.808888	0.861155	0.816047	0.780339	0.830598	0.818724	1	0.899464	0.0571552
2152	24	16106	0.064424	98.7256	8.47302	12.3574	3.16622	0.933938	0.93372	0.925463	0.935738	0.903359	0.880262	0.87455	0.899603	0.833633	0.894139	0.890414	0.868838	0.855861	0.856606	0.809853	0.862225	0.816776	0.780734	0.830032	0.819384	1	0.900336	0.0568909
2152	24	16106	0.064424	98.7256	8.47302	12.3574	3.16622	0.933938	0.93372	0.925463	0.935738	0.903359	0.880262	0.87455	0.899603	0.833633	0.894139	0.890414	0.868838	0.855861	0.856606	0.809853	0.862225	0.816776	0.780734	0.830032	0.819384	1	0.900336	0.0568909
2157	29	13847	0.055388	127.998	9.35599	26.6815	5.84471	0.935473	0.935004	0.924857	0.936159	0.903553	0.881635	0.875821	0.900339	0.834585	0.893623	0.891782	0.86878	0.855528	0.854626	0.810284	0.861775	0.815375	0.781036	0.829133	0.818444	1	0.900906	0.0567481
2158	30	339	0.001356	113.709	8.01517	18.7169	4.052	0.960177	0.951327	0.933628	0.945428	0.912979	0.89823	0.868732	0.924779	0.859882	0.905605	0.917404	0.880531	0.853982	0.848083	0.823009	0.873156	0.811209	0.792035	0.849558	0.836283	1	0.914539	0.0530457
2162	34	310	0.00124	113.6	7.99305	18.6621	4.03177	0.962903	0.954839	0.937097	0.943548	0.91129	0.898387	0.866129	0.925806	0.86129	0.903226	0.916129	0.877419	0.856452	0.848387	0.827419	0.869355	0.809677	0.78871	0.853226	0.83871	1	0.915283	0.0532992
2162	22	18223	0.072892	98.238	7.87656	12.1424	2.89481	0.939664	0.922406	0.927235	0.936289	0.91165	0.864814	0.875377	0.909537	0.837101	0.879575	0.892005	0.877161	0.843549	0.844647	0.842123	0.883718	0.839955	0.82437	0.845333	0.81345	1	0.901306	0.055093
2164	24	17188	0.068752	98.1366	8.31262	12.1316	3.06296	0.941354	0.923929	0.92774	0.936031	0.912963	0.86508	0.875785	0.910374	0.83823	0.880789	0.892338	0.87756	0.844165	0.844455	0.841808	0.883116	0.839685	0.825605	0.846114	0.813591	1	0.902102	0.0548116
2164	24	17188	0.068752	98.1366	8.31262	12.1316	3.06296	0.941354	0.923929	0.92774	0.936031	0.912963	0.86508	0.875785	0.910374	0.83823	0.880789	0.892338	0.87756	0.844165	0.844455	0.841808	0.883116	0.839685	0.825605	0.846114	0.813591	1	0.902102	0.0548116
2169	29	14742	0.058968	128.287	9.23632	26.8486	5.77843	0.942783	0.924773	0.927656	0.936745	0.913105	0.866029	0.878103	0.911647	0.839031	0.881393	0.893637	0.878239	0.846459	0.844831	0.840151	0.883055	0.838658	0.826143	0.845916	0.813899	1	0.902902	0.0547505
2170	30	269	0.001076	114.199	7.89969	18.9478	3.99362	0.960967	0.949814	0.949814	0.94052	0.920074	0.875465	0.895911	0.929368	0.83829	0.890335	0.905204	0.884758	0.895911	0.85316	0.83829	0.873606	0.85316	0.817844	0.851301	0.821561	1	0.916948	0.0518048
2174	34	242	0.000968	114.122	7.90045	18.9105	3.98858	0.958678	0.956612	0.944215	0.942149	0.927686	0.873967	0.89876	0.931818	0.830579	0.894628	0.902893	0.894628	0.892562	0.849174	0.838843	0.865702	0.845041	0.82438	0.85124	0.832645	1	0.917627	0.0514979
2174	22	11978	0.047912	101.062	7.82241	13.1985	3.04408	0.938387	0.918976	0.932042	0.921064	0.919811	0.886041	0.877609	0.892136	0.833528	0.88625	0.923568	0.869219	0.854942	0.849808	0.804517	0.88074	0.836033	0.823969	0.856696	0.827517	1	0.901894	0.05788
2176	24	11273	0.045092	100.96	8.23617	13.1843	3.21043	0.940078	0.920562	0.932937	0.922381	0.921228	0.8861	0.877894	0.89191	0.834294	0.886321	0.924865	0.870265	0.854786	0.849197	0.804755	0.880511	0.836512	0.825069	0.856604	0.828307	1	0.902803	0.0574466
2176	24	11273	0.045092	100.96	8.23617	13.1843	3.21043	0.940078	0.920562	0.932937	0.922381	0.921228	0.8861	0.877894	0.89191	0.834294	0.886321	0.924865	0.870265	0.854786	0.849197	0.804755	0.880511	0.836512	0.825069	0.856604	0.828307	1	0.902803	0.0574466
2181	29	9775	0.0391	130.379	9.1642	28.1578	5.92844	0.94046	0.921125	0.93335	0.923223	0.921841	0.885627	0.877647	0.892072	0.832839	0.886496	0.923836	0.870435	0.855141	0.849412	0.805013	0.881637	0.835499	0.825575	0.855652	0.826701	1	0.902982	0.0573479
2182	30	134	0.000536	116.106	7.45565	19.8689	3.85609	0.951493	0.929104	0.925373	0.962687	0.94403	0.902985	0.843284	0.873134	0.824627	0.910448	0.914179	0.880597	0.891791	0.839552	0.794776	0.869403	0.83209	0.83209	0.858209	0.824627	1	0.90926	0.0520969
2186	34	131	0.000524	116.115	7.45857	19.8737	3.857	0.954198	0.927481	0.923664	0.961832	0.942748	0.908397	0.839695	0.870229	0.832061	0.916031	0.912214	0.881679	0.89313	0.843511	0.793893	0.866412	0.828244	0.832061	0.858779	0.824427	1	0.909607	0.0517823
2186	22	9844	0.039376	101.965	7.81925	13.5489	3.08417	0.943011	0.944992	0.922694	0.934325	0.891	0.889831	0.868956	0.889069	0.820906	0.88526	0.88333	0.896638	0.808208	0.858848	0.791193	0.895266	0.84869	0.812017	0.812322	0.839902	1	0.900952	0.0564329
2188	24	9219	0.036876	101.905	8.33631	13.5574	3.29416	0.944191	0.945547	0.923256	0.936056	0.891745	0.891474	0.869671	0.890064	0.822161	0.885617	0.883447	0.897332	0.808765	0.861211	0.790433	0.895325	0.850092	0.813971	0.81191	0.83995	1	0.901865	0.0560406
2188	24	9219	0.036876	101.905	8.33631	13.5574	3.29416	0.944191	0.945547	0.923256	0.936056	0.891745	0.891474	0.869671	0.890064	0.822161	0.885617	0.883447	0.897332	0.808765	0.861211	0.790433	0.895325	0.850092	0.813971	0.81191	0.83995	1	0.901865	0.0560406
2193	29	7903	0.031612	129.724	9.28716	27.7524	5.93772	0.944768	0.946033	0.924206	0.936417	0.892256	0.892636	0.870492	0.890421	0.824181	0.88555	0.882829	0.897001	0.80925	0.862394	0.792294	0.89447	0.849108	0.814121	0.812856	0.839808	1	0.902447	0.0557751
2194	30	121	0.000484	115.895	7.9306	19.7944	4.08776	0.958678	0.946281	0.929752	0.933884	0.921488	0.92562	0.913223	0.892562	0.867769	0.917355	0.904959	0.933884	0.81405	0.871901	0.756198	0.88843	0.842975	0.847107	0.81405	0.842975	1	0.916978	0.0586803
2198	34	120	0.00048	115.995	7.88872	19.8416	4.0718	0.9625	0.945833	0.929167	0.933333	0.920833	0.925	0.9125	0.895833	0.870833	0.916667	0.904167	0.933333	0.8125	0.870833	0.754167	0.8875	0.841667	0.845833	0.8125	0.841667	1	0.917295	0.0588213
2198	22	13501	0.054004	100.206	7.70501	12.8642	2.93958	0.931301	0.931487	0.933783	0.936116	0.919413	0.869973	0.876713	0.904266	0.811051	0.884009	0.883749	0.885823	0.824976	0.850937	0.825976	0.847382	0.815051	0.839716	0.829939	0.84253	1	0.900473	0.0561311
2200	24	12642	0.050568	100.073	8.16746	12.8413	3.12522	0.932526	0.932329	0.934306	0.936917	0.920464	0.871144	0.877076	0.904525	0.811897	0.884235	0.885303	0.88732	0.824474	0.85208	0.826016	0.848244	0.814784	0.839859	0.830644	0.842944	1	0.901265	0.0558602
2200	24	12642	0.050568	100.073	8.16746	12.8413	3.12522	0.932526	0.932329	0.934306	0.936917	0.920464	0.871144	0.877076	0.904525	0.811897	0.884235	0.885303	0.88732	0.824474	0.85208	0.826016	0.848244	0.814784	0.839859	0.830644	0.842944	1	0.901265	0.0558602
2205	29	10794	0.043176	129.345	9.15709	27.5018	5.83156	0.933621	0.933852	0.934408	0.937651	0.92065	0.872336	0.878358	0.905271	0.814249	0.88526	0.885353	0.886928	0.825181	0.8539	0.826617	0.848017	0.814943	0.838614	0.830971	0.842366	1	0.902091	0.0557421
2206	30	187	0.000748	115.008	8.14995	19.3641	4.13142	0.965241	0.951872	0.941176	0.951872	0.941176	0.887701	0.863636	0.893048	0.802139	0.914439	0.874332	0.903743	0.839572	0.874332	0.823529	0.823529	0.828877	0.850267	0.839572	0.855615	1	0.913819	0.0486084
2210	34	166	0.000664	115.097	8.06695	19.4036	4.12516	0.963855	0.948795	0.939759	0.957831	0.945783	0.885542	0.86747	0.888554	0.801205	0.915663	0.876506	0.89759	0.825301	0.870482	0.819277	0.828313	0.828313	0.840361	0.840361	0.849398	1	0.913159	0.0478226
2210	22	15408	0.061632	99.4869	7.69574	12.5927	2.88477	0.944899	0.932048	0.932373	0.943795	0.902129	0.891615	0.905017	0.90122	0.837714	0.872728	0.875357	0.908489	0.862961	0.878115	0.816848	0.884248	0.818601	0.812435	0.838915	0.819801	1	0.907377	0.0568838
2212	24	14449	0.057796	99.4315	8.11983	12.5971	3.05774	0.945533	0.93349	0.93304	0.944944	0.902312	0.89328	0.905668	0.901793	0.838432	0.872863	0.876151	0.90854	0.863243	0.879473	0.817531	0.884525	0.819122	0.813136	0.838812	0.819849	1	0.90816	0.0564203
2212	24	14449	0.057796	99.4315	8.11983	12.5971	3.05774	0.945533	0.93349	0.93304	0.944944	0.902312	0.89328	0.905668	0.901793	0.838432	0.872863	0.876151	0.90854	0.863243	0.879473	0.817531	0.884525	0.819122	0.813136	0.838812	0.819849	1	0.90816	0.0564203
2217	29	12418	0.049672	127.815	9.03217	26.54	5.59429	0.946811	0.933363	0.934047	0.945724	0.904252	0.892897	0.905943	0.901635	0.83987	0.874175	0.876228	0.910412	0.86435	0.87957	0.818087	0.884845	0.819899	0.813335	0.840393	0.818852	1	0.908883	0.055966
2218	30	281	0.001124	114.064	8.12859	18.8964	4.05695	0.953737	0.946619	0.955516	0.966192	0.925267	0.907473	0.930605	0.902135	0.854093	0.875445	0.886121	0.923488	0.882562	0.882562	0.848754	0.902135	0.83452	0.846975	0.820285	0.820285	1	0.923094	0.0508535
2222	34	262	0.001048	114.051	8.16655	18.8926	4.07808	0.954198	0.948473	0.954198	0.965649	0.925573	0.908397	0.933206	0.902672	0.849237	0.872137	0.883588	0.923664	0.879771	0.883588	0.849237	0.908397	0.837786	0.847328	0.814885	0.818702	1	0.923095	0.0516469
2222	22	17045	0.06818	98.8671	7.91094	12.3752	2.9445	0.95198	0.908742	0.927926	0.938692	0.917395	0.870314	0.881901	0.880551	0.809974	0.906013	0.89692	0.866559	0.871253	0.841185	0.811792	0.893165	0.823027	0.805779	0.840833	0.824054	1	0.90091	0.0567191
2224	24	15998	0.063992	98.7806	8.35333	12.3701	3.12023	0.952838	0.910426	0.92946	0.939586	0.918677	0.871171	0.882829	0.881579	0.81032	0.90677	0.897737	0.867671	0.872172	0.84098	0.812039	0.892893	0.823228	0.804788	0.840168	0.825041	1	0.901882	0.0562084
2224	24	15998	0.063992	98.7806	8.35333	12.3701	3.12023	0.952838	0.910426	0.92946	0.939586	0.918677	0.871171	0.882829	0.881579	0.81032	0.90677	0.897737	0.867671	0.872172	0.84098	0.812039	0.892893	0.823228	0.804788	0.840168	0.825041	1	0.901882	0.0562084
2229	29	13733	0.054932	126.844	9.18292	25.9607	5.60751	0.954125	0.911126	0.930933	0.941164	0.920338	0.872497	0.882509	0.880361	0.812459	0.907158	0.898711	0.867837	0.873626	0.84013	0.811949	0.894852	0.824947	0.80343	0.840202	0.825493	1	0.902814	0.0557469
2230	30	401	0.001604	113.311	8.01226	18.5227	3.97155	0.968828	0.921446	0.94015	0.957606	0.933915	0.896509	0.902743	0.906484	0.821696	0.907731	0.905237	0.874065	0.894015	0.866584	0.829177	0.899002	0.826683	0.821696	0.849127	0.817955	1	0.916604	0.0523757
2234	34	371	0.001484	113.526	8.0343	18.628	3.99671	0.969003	0.920485	0.942049	0.959569	0.933962	0.901617	0.904313	0.911051	0.82345	0.911051	0.909704	0.873315	0.894879	0.867925	0.820755	0.898922	0.82345	0.818059	0.850404	0.818059	1	0.917737	0.0526417
2234	22	20122	0.080488	97.5483	7.95224	11.8973	2.89621	0.937606	0.928884	0.911863	0.926474	0.909254	0.893773	0.889151	0.898146	0.828471	0.89012	0.894518	0.871434	0.834982	0.831254	0.810978	0.87295	0.835677	0.828521	0.841616	0.825191	1	0.900066	0.0582508
2236	24	18903	0.075612	97.4426	8.38446	11.8852	3.05719	0.939004	0.93054	0.912897	0.926599	0.910147	0.894911	0.889647	0.898693	0.829445	0.890308	0.894964	0.871528	0.836455	0.83172	0.810771	0.872745	0.83656	0.82889	0.842221	0.825134	1	0.90094	0.0578913
2236	24	18903	0.075612	97.4426	8.38446	11.8852	3.05719	0.939004	0.93054	0.912897	0.926599	0.910147	0.894911	0.889647	0.898693	0.829445	0.890308	0.894964	0.871528	0.836455	0.83172	0.810771	0.872745	0.83656	0.82889	0.842221	0.825134	1	0.90094	0.0578913
2241	29	16199	0.064796	124.389	9.27994	24.5124	5.48079	0.940089	0.932558	0.915149	0.92765	0.91089	0.896938	0.890765	0.898914	0.830514	0.890333	0.895364	0.872492	0.837953	0.833663	0.81076	0.872646	0.837552	0.830267	0.842367	0.824434	1	0.902162	0.0573058
2242	30	676	0.002704	111.432	7.7456	17.6099	3.65392	0.95932	0.950444	0.934911	0.940089	0.926775	0.914941	0.89571	0.89571	0.838018	0.909763	0.906805	0.89497	0.848373	0.836538	0.818787	0.875	0.842456	0.829882	0.838018	0.825444	1	0.915798	0.051523
2246	34	620	0.00248	111.312	7.81116	17.5587	3.68691	0.96129	0.951613	0.937097	0.945161	0.928226	0.917742	0.895968	0.897581	0.839516	0.912097	0.912903	0.894355	0.850806	0.834677	0.822581	0.873387	0.842742	0.832258	0.840323	0.825806	1	0.917825	0.0500341
2246	22	23607	0.094428	96.6677	8.04373	11.5886	2.86943	0.932266	0.911827	0.927352	0.932944	0.915385	0.890287	0.875715	0.896747	0.821536	0.880502	0.906278	0.882683	0.846084	0.860105	0.815373	0.885055	0.847376	0.817321	0.85301	0.819545	1	0.900055	0.0584882
2248	24	22120	0.08848	96.5961	8.4594	11.5884	3.02961	0.93316	0.912794	0.929137	0.934042	0.915755	0.891727	0.877712	0.897762	0.822807	0.881216	0.906713	0.88307	0.846203	0.860556	0.816252	0.885466	0.847649	0.817518	0.853119	0.82005	1	0.901059	0.0579647
2248	24	22120	0.08848	96.5961	8.4594	11.5884	3.02961	0.93316	0.912794	0.929137	0.934042	0.915755	0.891727	0.877712	0.897762	0.822807	0.881216	0.906713	0.88307	0.846203	0.860556	0.816252	0.885466	0.847649	0.817518	0.853119	0.82005	1	0.901059	0.0579647
2253	29	18823	0.075292	124.649	9.31103	24.6667	5.50953	0.933539	0.913404	0.92982	0.934229	0.916698	0.893747	0.877862	0.898635	0.823328	0.883069	0.907135	0.883042	0.846863	0.860543	0.81674	0.885645	0.846996	0.817085	0.852919	0.820353	1	0.901674	0.0577706
2254	30	593	0.002372	112.069	7.79184	17.9131	3.74436	0.951096	0.921585	0.947723	0.950253	0.941821	0.913153	0.886172	0.905565	0.827993	0.892074	0.905565	0.882799	0.863406	0.868465	0.82968	0.892074	0.84317	0.863406	0.878583	0.830523	1	0.915144	0.0508609
2258	34	540	0.00216	112.049	7.74981	17.9014	3.73304	0.951852	0.919444	0.94537	0.947222	0.941667	0.913889	0.891667	0.906481	0.826852	0.892593	0.901852	0.884259	0.867593	0.866667	0.833333	0.887963	0.846296	0.863889	0.881481	0.830556	1	0.914889	0.0519641
2258	22	17482	0.069928	99.4111	7.7396	12.5672	2.91057	0.941711	0.933932	0.913826	0.930042	0.910479	0.878761	0.867406	0.90739	0.802168	0.889629	0.887227	0.913911	0.844755	0.831284	0.821874	0.863774	0.861543	0.813694	0.839749	0.809547	1	0.900181	0.0565597
2260	24	16390	0.06556	99.3048	8.19859	12.555	3.09469	0.942678	0.935204	0.914918	0.931635	0.910616	0.879408	0.868914	0.908572	0.803051	0.890329	0.887279	0.914246	0.844905	0.831208	0.82166	0.863392	0.861562	0.813453	0.839323	0.809884	1	0.901022	0.0560126
2260	24	16390	0.06556	99.3048	8.19859	12.555	3.09469	0.942678	0.935204	0.914918	0.931635	0.910616	0.879408	0.868914	0.908572	0.803051	0.890329	0.887279	0.914246	0.844905	0.831208	0.82166	0.863392	0.861562	0.813453	0.839323	0.809884	1	0.901022	0.0560126
2265	29	14008	0.056032	127.997	9.13751	26.6611	5.67992	0.943889	0.937072	0.915049	0.933145	0.910337	0.87989	0.869575	0.909123	0.804469	0.891526	0.887136	0.91562	0.844803	0.832703	0.821459	0.864684	0.862864	0.8125	0.838985	0.809466	1	0.901856	0.0556067
2266	30	272	0.001088	113.861	8.05185	18.7923	4.02669	0.955882	0.950368	0.924632	0.943015	0.933824	0.911765	0.891544	0.919118	0.821691	0.897059	0.917279	0.933824	0.852941	0.865809	0.827206	0.878676	0.889706	0.832721	0.862132	0.801471	1	0.917598	0.0512338
2270	34	257	0.001028	113.709	8.00127	18.7145	3.9871	0.957198	0.951362	0.924125	0.94358	0.939689	0.912451	0.892996	0.916342	0.822957	0.896887	0.922179	0.929961	0.854086	0.861868	0.828794	0.885214	0.894942	0.832685	0.856031	0.801556	1	0.918563	0.0518336
2270	22	12708	0.050832	100.797	7.84321	13.0975	3.02863	0.95314	0.914621	0.945822	0.928037	0.906201	0.873033	0.85997	0.896679	0.815825	0.89062	0.861937	0.883026	0.836363	0.857767	0.839432	0.876377	0.806067	0.805398	0.836835	0.82995	1	0.900088	0.0564468
2272	24	11927	0.047708	100.729	8.34478	13.1022	3.23478	0.954263	0.916073	0.946173	0.929572	0.906682	0.874654	0.860568	0.896915	0.817473	0.890836	0.862413	0.88526	0.83705	0.857089	0.840991	0.876918	0.806657	0.805441	0.836212	0.830972	1	0.901025	0.0561184
2272	24	11927	0.047708	100.729	8.34478	13.1022	3.23478	0.954263	0.916073	0.946173	0.929572	0.906682	0.874654	0.860568	0.896915	0.817473	0.890836	0.862413	0.88526	0.83705	0.857089	0.840991	0.876918	0.806657	0.805441	0.836212	0.830972	1	0.901025	0.0561184
2277	29	10315	0.04126	129.167	9.21793	27.3949	5.82727	0.954193	0.916529	0.945856	0.930635	0.907998	0.876733	0.8619	0.896849	0.819583	0.890402	0.863063	0.8857	0.838439	0.858895	0.840475	0.876636	0.807804	0.805623	0.835579	0.830926	1	0.901642	0.0558806
2278	30	192	0.000768	113.578	8.66148	18.698	4.32448	0.96875	0.950521	0.966146	0.947917	0.924479	0.890625	0.854167	0.916667	0.835938	0.908854	0.885417	0.885417	0.84375	0.851563	0.820313	0.872396	0.794271	0.861979	0.848958	0.822917	1	0.91695	0.0525572
2282	34	177	0.000708	113.45	8.66225	18.6363	4.31578	0.968927	0.957627	0.963277	0.949153	0.926554	0.889831	0.853107	0.918079	0.841808	0.90678	0.881356	0.887006	0.853107	0.850282	0.813559	0.875706	0.79661	0.858757	0.855932	0.827684	1	0.918124	0.0524089
2282	22	16825	0.0673	98.5051	7.81303	12.236	2.87244	0.95575	0.934175	0.926716	0.917028	0.907964	0.900981	0.888232	0.889272	0.817385	0.883982	0.892511	0.890074	0.868945	0.850996	0.811976	0.875394	0.836761	0.806984	0.819495	0.813938	1	0.90449	0.05567
2284	24	15815	0.06326	98.3846	8.25116	12.2179	3.03916	0.957224	0.9362	0.927316	0.918527	0.907683	0.901581	0.888492	0.889693	0.818906	0.884161	0.893392	0.889693	0.869396	0.851249	0.811571	0.875624	0.837464	0.806924	0.819317	0.814448	1	0.905339	0.0551816
2284	24	15815	0.06326	98.3846	8.25116	12.2179	3.03916	0.957224	0.9362	0.927316	0.918527	0.907683	0.901581	0.888492	0.889693	0.818906	0.884161	0.893392	0.889693	0.869396	0.851249	0.811571	0.875624	0.837464	0.806924	0.819317	0.814448	1	0.905339	0.0551816
2289	29	13614	0.054456	125.231	9.09227	24.989	5.39942	0.958939	0.936756	0.929705	0.919678	0.90866	0.901976	0.889305	0.890517	0.818385	0.883392	0.893382	0.889342	0.87006	0.850705	0.811811	0.874614	0.83752	0.80891	0.820846	0.815815	1	0.906205	0.054809
2290	30	456	0.001824	111.709	7.61383	17.7306	3.578	0.974781	0.940789	0.950658	0.914474	0.91886	0.924342	0.908991	0.903509	0.824561	0.894737	0.914474	0.882675	0.876096	0.85307	0.816886	0.884868	0.846491	0.791667	0.823465	0.814693	1	0.916624	0.0523035
2294	34	422	0.001688	111.494	7.57368	17.6274	3.54082	0.976303	0.939573	0.952607	0.913507	0.920616	0.921801	0.908768	0.901659	0.82346	0.899289	0.913507	0.883886	0.870853	0.853081	0.825829	0.89218	0.837678	0.797393	0.82109	0.816351	1	0.916884	0.0527263
2294	22	20741	0.082964	97.0512	7.91384	11.7168	2.83344	0.950774	0.928017	0.909744	0.937057	0.897691	0.883516	0.873029	0.891567	0.841714	0.891085	0.909382	0.873873	0.843281	0.849405	0.827299	0.893665	0.842872	0.800419	0.84668	0.793332	1	0.90163	0.0581875
2296	24	19439	0.077756	97.011	8.35251	11.7287	3.00246	0.951772	0.929652	0.910746	0.937291	0.898529	0.884691	0.873836	0.892073	0.842559	0.892073	0.909898	0.874093	0.843433	0.849967	0.82728	0.893847	0.843279	0.800144	0.847446	0.793276	1	0.902461	0.05783
2296	24	19439	0.077756	97.011	8.35251	11.7287	3.00246	0.951772	0.929652	0.910746	0.937291	0.898529	0.884691	0.873836	0.892073	0.842559	0.892073	0.909898	0.874093	0.843433	0.849967	0.82728	0.893847	0.843279	0.800144	0.847446	0.793276	1	0.902461	0.05783
2301	29	16615	0.06646	124.835	9.23374	24.7687	5.46084	0.952332	0.929552	0.912519	0.937015	0.899007	0.885345	0.874812	0.891092	0.843395	0.892326	0.908938	0.874571	0.843364	0.849022	0.827265	0.894974	0.844628	0.800843	0.848209	0.794072	1	0.902853	0.0577156
2302	30	650	0.0026	111.154	7.57377	17.4703	3.59008	0.973846	0.956154	0.923846	0.954615	0.925385	0.904615	0.908462	0.919231	0.858462	0.904615	0.918462	0.866923	0.863846	0.855385	0.836154	0.903846	0.862308	0.801538	0.848462	0.778462	1	0.921412	0.050553
2306	34	598	0.002392	111.143	7.57773	17.4656	3.59092	0.971572	0.954849	0.925585	0.955686	0.926421	0.905518	0.908863	0.920569	0.859532	0.902174	0.919732	0.872074	0.865385	0.854515	0.841137	0.906355	0.859532	0.805184	0.851171	0.7801	1	0.921775	0.0504827
2306	22	19793	0.079172	97.5217	7.88307	11.8837	2.86255	0.942631	0.923433	0.921235	0.924847	0.897337	0.900495	0.880892	0.908705	0.819482	0.884277	0.888546	0.881625	0.83575	0.858031	0.828247	0.848936	0.834133	0.816501	0.815137	0.810084	1	0.899978	0.0580017
2308	24	18612	0.074448	97.4813	8.3344	11.8961	3.04083	0.943665	0.924995	0.922228	0.925693	0.898453	0.901945	0.881179	0.909118	0.820197	0.884403	0.888755	0.881985	0.83602	0.857484	0.829062	0.850016	0.835429	0.815845	0.814636	0.810499	1	0.90083	0.0576572
2308	24	18612	0.074448	97.4813	8.3344	11.8961	3.04083	0.943665	0.924995	0.922228	0.925693	0.898453	0.901945	0.881179	0.909118	0.820197	0.884403	0.888755	0.881985	0.83602	0.857484	0.829062	0.850016	0.835429	0.815845	0.814636	0.810499	1	0.90083	0.0576572
2313	29	15983	0.063932	125.372	9.27427	25.0891	5.55507	0.945192	0.926422	0.92467	0.92661	0.899612	0.901833	0.883314	0.909498	0.820716	0.884565	0.89054	0.882375	0.83545	0.858475	0.829757	0.850998	0.83692	0.817587	0.814397	0.810017	1	0.901984	0.0570855
2314	30	575	0.0023	112.449	7.77689	18.0922	3.74845	0.962609	0.943478	0.937391	0.948696	0.89913	0.904348	0.89913	0.912174	0.826957	0.902609	0.904348	0.889565	0.844348	0.86087	0.843478	0.844348	0.836522	0.81913	0.813913	0.77913	1	0.91312	0.055452
2318	34	537	0.002148	112.369	7.79644	18.0553	3.75148	0.960894	0.945065	0.938547	0.946927	0.89851	0.905959	0.895717	0.911546	0.824953	0.905959	0.900372	0.891061	0.845438	0.863128	0.843575	0.846369	0.837058	0.816574	0.815642	0.780261	1	0.912917	0.055455
2318	22	17191	0.068764	98.8601	7.92228	12.3735	2.95676	0.941917	0.917515	0.91196	0.911349	0.893956	0.878221	0.853441	0.895061	0.806527	0.907044	0.899977	0.905532	0.839422	0.848438	0.817317	0.860159	0.853819	0.813158	0.839742	0.798877	1	0.894285	0.058188
2320	24	16137	0.064548	98.76	8.33984	12.3619	3.12111	0.94274	0.918015	0.912871	0.912251	0.895644	0.879377	0.853938	0.89617	0.806903	0.907201	0.899857	0.906364	0.840305	0.848764	0.817314	0.860445	0.853349	0.81341	0.840615	0.798166	1	0.895028	0.0580585
2320	24	16137	0.064548	98.76	8.33984	12.3619	3.12111	0.94274	0.918015	0.912871	0.912251	0.895644	0.879377	0.853938	0.89617	0.806903	0.907201	0.899857	0.906364	0.840305	0.848764	0.817314	0.860445	0.853349	0.81341	0.840615	0.798166	1	0.895028	0.0580585
2325	29	13789	0.055156	128.058	9.26824	26.7104	5.7882	0.943252	0.920335	0.91301	0.912575	0.897563	0.880666	0.855465	0.896766	0.80528	0.9071	0.900754	0.907426	0.842012	0.84872	0.817753	0.861738	0.854195	0.813728	0.84125	0.799587	1	0.895892	0.0578087
2326	30	345	0.00138	113.269	8.22257	18.5153	4.00751	0.942029	0.949275	0.937681	0.936232	0.910145	0.871014	0.885507	0.902899	0.815942	0.946377	0.898551	0.905797	0.852174	0.849275	0.817391	0.866667	0.876812	0.824638	0.849275	0.785507	1	0.909261	0.0551354
2330	34	325	0.0013	113.197	8.1988	18.4788	3.97832	0.943077	0.947692	0.936923	0.936923	0.913846	0.870769	0.887692	0.9	0.813846	0.944615	0.898462	0.906154	0.852308	0.846154	0.818462	0.867692	0.878462	0.824615	0.849231	0.78	1	0.909255	0.0548791
2330	22	17293	0.069172	98.7219	7.85743	12.3186	2.91862	0.946105	0.909327	0.921789	0.935118	0.888452	0.877581	0.860261	0.889204	0.824235	0.895941	0.887758	0.892876	0.833401	0.846614	0.823339	0.858469	0.85257	0.810733	0.816718	0.830452	1	0.896272	0.0577363
2332	24	16171	0.064684	98.6215	8.27397	12.3068	3.08259	0.947437	0.910364	0.922918	0.936151	0.889308	0.878981	0.861109	0.889246	0.824872	0.89611	0.888566	0.893266	0.833838	0.847536	0.825088	0.858512	0.852947	0.810896	0.816554	0.830499	1	0.897176	0.0571218
2332	24	16171	0.064684	98.6215	8.27397	12.3068	3.08259	0.947437	0.910364	0.922918	0.936151	0.889308	0.878981	0.861109	0.889246	0.824872	0.89611	0.888566	0.893266	0.833838	0.847536	0.825088	0.858512	0.852947	0.810896	0.816554	0.830499	1	0.897176	0.0571218
2337	29	13811	0.055244	127.192	9.17358	26.1717	5.64988	0.948193	0.911628	0.922779	0.936536	0.89092	0.880494	0.861885	0.888676	0.824669	0.896351	0.888676	0.892911	0.835204	0.849178	0.826262	0.859315	0.852907	0.809826	0.815546	0.830316	1	0.897789	0.0569605
2338	30	301	0.001204	115.028	8.30021	19.3852	4.23856	0.968439	0.930233	0.945183	0.958472	0.903654	0.91196	0.86711	0.910299	0.833887	0.893688	0.908638	0.910299	0.837209	0.847176	0.842193	0.873754	0.860465	0.828904	0.820598	0.83887	1	0.914616	0.0473254
2342	34	284	0.001136	115.081	8.43596	19.4216	4.31012	0.966549	0.933099	0.943662	0.961268	0.903169	0.910211	0.867958	0.910211	0.832746	0.897887	0.911972	0.911972	0.838028	0.84507	0.84331	0.873239	0.869718	0.834507	0.825704	0.838028	1	0.915167	0.0475991
2342	22	15943	0.063772	99.4343	7.795	12.5795	2.9542	0.95026	0.928934	0.921815	0.907138	0.907702	0.88415	0.893621	0.8807	0.832748	0.873455	0.892398	0.882143	0.839208	0.857398	0.846077	0.87402	0.839773	0.791413	0.842784	0.8404	1	0.900633	0.0553059
2344	24	15012	0.060048	99.3654	8.20689	12.5786	3.12147	0.951006	0.92959	0.922395	0.90824	0.908507	0.884626	0.894451	0.880995	0.8329	0.874301	0.891687	0.882028	0.840195	0.858313	0.846256	0.873868	0.839362	0.7914	0.843958	0.839595	1	0.901209	0.0551088
2344	24	15012	0.060048	99.3654	8.20689	12.5786	3.12147	0.951006	0.92959	0.922395	0.90824	0.908507	0.884626	0.894451	0.880995	0.8329	0.874301	0.891687	0.882028	0.840195	0.858313	0.846256	0.873868	0.839362	0.7914	0.843958	0.839595	1	0.901209	0.0551088
2349	29	12906	0.051624	126.752	9.11123	25.9001	5.60619	0.952193	0.930033	0.922865	0.908725	0.909461	0.886138	0.895552	0.880676	0.834534	0.874322	0.893228	0.882032	0.84112	0.859252	0.847668	0.87409	0.839571	0.792732	0.844258	0.840617	1	0.90199	0.0550054
2350	30	293	0.001172	113.692	8.26733	18.7249	4.11104	0.967577	0.931741	0.948805	0.931741	0.928328	0.894198	0.914676	0.921502	0.858362	0.877133	0.924915	0.90273	0.858362	0.877133	0.849829	0.877133	0.861775	0.796928	0.865188	0.853242	1	0.91905	0.0484733
2354	34	269	0.001076	113.643	8.28938	18.7026	4.12169	0.97026	0.936803	0.949814	0.929368	0.923792	0.903346	0.925651	0.923792	0.85316	0.8829	0.925651	0.899628	0.862454	0.873606	0.851301	0.875465	0.858736	0.795539	0.864312	0.849442	1	0.920865	0.0476811
2354	22	14975	0.0599	99.5013	7.8712	12.6086	2.96871	0.95005	0.925342	0.939566	0.917496	0.907379	0.896194	0.893189	0.882003	0.835058	0.878097	0.911018	0.876661	0.855492	0.83409	0.817162	0.885676	0.863706	0.798664	0.870551	0.817162	1	0.904675	0.0533162
2356	24	14112	0.056448	99.4028	8.31402	12.5985	3.14048	0.950787	0.926233	0.940618	0.918332	0.908411	0.897109	0.893814	0.882901	0.836806	0.878401	0.912167	0.877374	0.854734	0.833865	0.817	0.885913	0.863662	0.799497	0.871457	0.817177	1	0.905459	0.0529783
2356	24	14112	0.056448	99.4028	8.31402	12.5985	3.14048	0.950787	0.926233	0.940618	0.918332	0.908411	0.897109	0.893814	0.882901	0.836806	0.878401	0.912167	0.877374	0.854734	0.833865	0.817	0.885913	0.863662	0.799497	0.871457	0.817177	1	0.905459	0.0529783
2361	29	12110	0.04844	126.961	9.19303	26.0327	5.63301	0.950826	0.9282	0.942073	0.919983	0.909661	0.898968	0.894756	0.882453	0.840091	0.878984	0.912056	0.877291	0.852725	0.83365	0.818704	0.886746	0.864657	0.799711	0.871305	0.819282	1	0.906471	0.0526971
2362	30	324	0.001296	113.898	7.91687	18.8003	3.93084	0.967593	0.936728	0.95679	0.955247	0.92284	0.907407	0.915123	0.912037	0.873457	0.861111	0.915123	0.898148	0.858025	0.841049	0.844136	0.890432	0.854938	0.796296	0.865741	0.787037	1	0.921057	0.0495831
2366	34	298	0.001192	113.821	8.03395	18.7709	3.99204	0.964765	0.936242	0.956376	0.956376	0.922819	0.911074	0.919463	0.909396	0.874161	0.85906	0.911074	0.895973	0.85906	0.837248	0.840604	0.892617	0.852349	0.791946	0.862416	0.790268	1	0.920603	0.0500099
2366	22	18761	0.075044	97.8258	7.87418	11.9926	2.86992	0.94883	0.930921	0.919967	0.919274	0.901924	0.895794	0.893076	0.90379	0.838228	0.899872	0.897287	0.856484	0.830579	0.83559	0.826448	0.880257	0.850648	0.809872	0.829913	0.83034	1	0.903009	0.0565776
2368	24	17654	0.070616	97.7703	8.30207	11.998	3.03581	0.949671	0.931375	0.921094	0.919707	0.902657	0.896567	0.893763	0.904413	0.83896	0.899711	0.897842	0.856067	0.830378	0.835788	0.826527	0.880367	0.850855	0.809845	0.83018	0.830577	1	0.90358	0.0563821
2368	24	17654	0.070616	97.7703	8.30207	11.998	3.03581	0.949671	0.931375	0.921094	0.919707	0.902657	0.896567	0.893763	0.904413	0.83896	0.899711	0.897842	0.856067	0.830378	0.835788	0.826527	0.880367	0.850855	0.809845	0.83018	0.830577	1	0.90358	0.0563821
2373	29	15157	0.060628	126.204	9.17142	25.5745	5.54539	0.949891	0.932276	0.922214	0.920367	0.904104	0.897539	0.894174	0.904467	0.840437	0.899914	0.898628	0.856832	0.831299	0.83661	0.826747	0.879528	0.850465	0.81055	0.830606	0.830705	1	0.904278	0.0561712
2374	30	429	0.001716	113.349	7.76965	18.5244	3.83625	0.969697	0.947552	0.940559	0.937063	0.932401	0.893939	0.928904	0.903263	0.84965	0.912587	0.900932	0.886946	0.850816	0.841492	0.844988	0.868298	0.83683	0.797203	0.824009	0.839161	1	0.91891	0.0510252
2378	34	404	0.001616	113.234	7.82727	18.4725	3.86534	0.971535	0.949257	0.943069	0.943069	0.934406	0.897277	0.930693	0.905941	0.85396	0.915842	0.903465	0.887376	0.850248	0.839109	0.850248	0.87005	0.836634	0.805693	0.825495	0.840347	1	0.921451	0.0486142
2378	22	16114	0.064456	99.6409	7.72962	12.6528	2.92822	0.925624	0.926306	0.905238	0.934188	0.880818	0.887706	0.892206	0.894005	0.811748	0.905734	0.879732	0.911568	0.851371	0.83232	0.823383	0.877001	0.840946	0.838029	0.82239	0.831203	1	0.896494	0.0577045
2380	24	15102	0.060408	99.5415	8.15309	12.6408	3.09604	0.926434	0.927725	0.907661	0.934512	0.882002	0.888094	0.892862	0.893723	0.812906	0.906635	0.881142	0.911502	0.85098	0.833598	0.824891	0.877268	0.841246	0.83873	0.822937	0.832539	1	0.897439	0.0574269
2380	24	15102	0.060408	99.5415	8.15309	12.6408	3.09604	0.926434	0.927725	0.907661	0.934512	0.882002	0.888094	0.892862	0.893723	0.812906	0.906635	0.881142	0.911502	0.85098	0.833598	0.824891	0.877268	0.841246	0.83873	0.822937	0.832539	1	0.897439	0.0574269
2385	29	12956	0.051824	128.993	9.10317	27.2763	5.75655	0.927678	0.929685	0.910003	0.935011	0.882641	0.887735	0.893331	0.893486	0.812867	0.907224	0.881792	0.911933	0.852308	0.833475	0.825448	0.877701	0.842428	0.838337	0.823055	0.832703	1	0.898326	0.0571474
2386	30	275	0.0011	113.837	8.13818	18.7869	4.07599	0.947273	0.934545	0.925455	0.94	0.905455	0.894545	0.914545	0.903636	0.825455	0.921818	0.910909	0.907273	0.863636	0.867273	0.830909	0.869091	0.861818	0.838182	0.836364	0.832727	1	0.911311	0.050761
2390	34	253	0.001012	113.742	8.07907	18.737	4.05208	0.952569	0.940711	0.922925	0.944664	0.913043	0.895257	0.91502	0.907115	0.826087	0.922925	0.905138	0.907115	0.863636	0.869565	0.833992	0.869565	0.857708	0.837945	0.832016	0.839921	1	0.913841	0.049128
2390	22	13725	0.0549	99.5939	7.95483	12.6482	3.00842	0.943279	0.931075	0.912568	0.955191	0.890674	0.886776	0.878652	0.887213	0.814536	0.91235	0.884554	0.898579	0.840692	0.835118	0.810747	0.851803	0.861457	0.800801	0.860328	0.821093	1	0.9015	0.0547126
2392	24	12869	0.051476	99.5216	8.37973	12.6472	3.17739	0.944557	0.932163	0.913785	0.955746	0.892299	0.888297	0.879827	0.888531	0.81537	0.911221	0.8855	0.898982	0.84078	0.835146	0.810514	0.852086	0.861644	0.800956	0.860595	0.821354	1	0.902431	0.0542606
2392	24	12869	0.051476	99.5216	8.37973	12.6472	3.17739	0.944557	0.932163	0.913785	0.955746	0.892299	0.888297	0.879827	0.888531	0.81537	0.911221	0.8855	0.898982	0.84078	0.835146	0.810514	0.852086	0.861644	0.800956	0.860595	0.821354	1	0.902431	0.0542606
2397	29	11086	0.044344	125.892	9.27214	25.3974	5.59874	0.946103	0.934106	0.915299	0.956161	0.894281	0.889636	0.88066	0.88932	0.815488	0.909886	0.885576	0.900731	0.841061	0.834341	0.81215	0.85193	0.860861	0.800244	0.859913	0.822434	1	0.903455	0.0538907
2398	30	340	0.00136	113.399	7.52364	18.5322	3.69804	0.958824	0.951471	0.938235	0.944118	0.9	0.922059	0.883824	0.905882	0.819118	0.920588	0.904412	0.908824	0.833824	0.848529	0.827941	0.867647	0.85	0.788235	0.857353	0.811765	1	0.914279	0.0493669
2402	34	314	0.001256	113.381	7.56537	18.5262	3.71456	0.958599	0.953822	0.93949	0.944268	0.899682	0.920382	0.888535	0.909236	0.816879	0.923567	0.910828	0.91242	0.835987	0.840764	0.826433	0.872611	0.851911	0.791401	0.859873	0.81051	1	0.915346	0.0484033
2402	22	20107	0.080428	96.8885	7.89992	11.6583	2.82086	0.936788	0.933307	0.911921	0.927388	0.903591	0.879619	0.850848	0.872756	0.841523	0.893743	0.883573	0.88126	0.851793	0.841722	0.833814	0.846024	0.840827	0.829164	0.827224	0.83558	1	0.896849	0.0578455
2404	24	18883	0.075532	96.8096	8.34583	11.6568	2.99311	0.937801	0.933829	0.912329	0.928057	0.904094	0.881269	0.852116	0.873934	0.842054	0.894429	0.884579	0.88209	0.852354	0.842239	0.833898	0.846423	0.841153	0.829609	0.82704	0.835937	1	0.89761	0.0575655
