# Supplementary material for: IBSEM: An Individual-Based Atlantic Salmon Population Model
Source: PLoS One. 2015 Sep 18;10(9):e0138444. doi: 10.1371/journal.pone.0138444 (PMC4575158; doi:10.1371/journal.pone.0138444)
Supplement: S1 Minimal dataset — (ZIP) [file pone.0138444.s003.zip › temp/scenario 1/wild - 4/runFiles/results/smolts.txt]

month	fry	parr1	parr2	averageLengthFry	stDevLengthFry	averageLengthParr1	stDevLengthParr1	averageLengthParr2	stDevLengthParr2	averageWeightFry	stDevWeightFry	averageWeightParr1	stDevWeightParr1	averageWeightParr2	stDevWeightParr2	month	averageAge	popSize	density	averageLength	stDevLength	averageWeight	stDevWeight	allele_0_0_Frequency	allele_0_1_Frequency	allele_0_2_Frequency	allele_0_3_Frequency	allele_0_4_Frequency	allele_0_5_Frequency	allele_0_6_Frequency	allele_0_7_Frequency	allele_0_8_Frequency	allele_0_9_Frequency	allele_0_10_Frequency	allele_0_11_Frequency	allele_0_12_Frequency	allele_0_13_Frequency	allele_0_14_Frequency	allele_0_15_Frequency	allele_0_16_Frequency	allele_0_17_Frequency	allele_0_18_Frequency	allele_0_19_Frequency	allele_0_20_Frequency	genotypicValueAverage	genotypicValueStDev
22	0	24162	5181	0	0	110.473	7.61238	132.436	8.78371	0	0	17.1581	3.56924	29.4616	5.97094	22	20	29343	0.117372	114.351	11.4661	19.3305	6.22847	0.902975	0.902208	0.903282	0.900811	0.90013	0.901544	0.901118	0.900181	0.901612	0.901868	0.90047	0.902055	0.900419	0.899397	0.902072	0.897965	0.900862	0.900624	0.898136	0.90105	1	0.901568	0.0602409
26	0	21289	4624	0	0	123.928	8.78071	145.93	9.96223	0	0	24.2048	5.18226	39.3954	8.17484	26	24	25913	0.103652	127.854	12.3297	26.9155	8.23511	0.904314	0.903601	0.905434	0.901767	0.900706	0.902288	0.902404	0.900938	0.902404	0.902867	0.901652	0.901883	0.901169	0.899336	0.901806	0.897812	0.900571	0.900687	0.898873	0.90061	1	0.902593	0.0596954
28	0	19994	4359	0	0	129.581	9.73276	151.777	11.13	0	0	27.7045	6.28271	44.3935	9.8789	28	26	24353	0.097412	133.554	13.128	30.6917	9.5292	0.906377	0.904755	0.905966	0.903277	0.901675	0.903503	0.903092	0.90186	0.903195	0.903893	0.902291	0.902373	0.901203	0.899786	0.90145	0.898452	0.900608	0.900628	0.898719	0.900279	1	0.903609	0.0593951
34	2	17428	11212	91.0159	0.446878	106.269	6.90546	126.797	9.14517	9.48592	0.139103	15.2572	2.99628	25.9307	5.62658	34	22	28642	0.114568	114.304	12.7347	19.4349	6.70819	0.899466	0.898872	0.901857	0.896289	0.896306	0.897842	0.898453	0.897982	0.89381	0.900147	0.892291	0.894735	0.903446	0.901299	0.905454	0.901578	0.89875	0.893443	0.898296	0.895748	1	0.898412	0.0644462
38	2	15379	9982	107.689	1.04782	119.604	8.09967	139.784	10.3299	15.6811	0.455615	21.741	4.45243	34.724	7.72492	38	26	25363	0.101452	127.545	13.3788	26.8502	8.7031	0.900347	0.900288	0.903639	0.896996	0.897705	0.898947	0.898888	0.898415	0.894334	0.900524	0.893033	0.895143	0.903718	0.901214	0.905078	0.902279	0.897843	0.893703	0.898632	0.895754	1	0.899293	0.0642567
40	2	14442	9413	120.05	3.1031	126.549	9.18816	146.479	11.3637	21.7301	1.67473	25.7856	5.67067	39.9977	9.35809	40	28	23857	0.095428	134.412	14.0341	31.3928	10.1131	0.902146	0.902167	0.905017	0.898059	0.898751	0.900323	0.900134	0.899107	0.894308	0.901392	0.893679	0.895398	0.904011	0.90158	0.905311	0.902188	0.89829	0.8937	0.899359	0.895502	1	0.900421	0.0636793
46	3	16566	17681	91.9088	0.852544	108.855	7.32702	125.235	9.1313	9.76841	0.27158	16.4077	3.33523	24.9964	5.49411	46	24	34250	0.137	117.309	11.6647	20.8409	6.27648	0.892876	0.922336	0.897168	0.87581	0.892438	0.898599	0.909241	0.896745	0.899679	0.911635	0.884978	0.91273	0.898803	0.905416	0.906745	0.895577	0.898876	0.881971	0.915182	0.917942	1	0.899396	0.0651083
50	3	14631	15653	109.579	1.26593	124.397	8.59623	140.614	10.3649	16.5193	0.565247	24.4615	5.10575	35.3409	7.85174	50	28	30287	0.121148	132.777	12.5277	30.0834	8.60392	0.895698	0.923152	0.898224	0.877175	0.893304	0.89933	0.909978	0.897299	0.900452	0.912306	0.885512	0.913082	0.899544	0.905157	0.907105	0.895945	0.899676	0.882293	0.915145	0.918843	1	0.900481	0.0646883
52	3	13727	14816	117.176	3.14875	133.831	9.73938	149.92	11.4642	20.2163	1.59935	30.4774	6.70954	42.8489	9.89293	52	30	28546	0.114184	142.18	13.3607	36.8974	10.5203	0.898077	0.923825	0.899233	0.878897	0.894311	0.899881	0.910495	0.898532	0.901019	0.912755	0.886061	0.913806	0.900529	0.905311	0.907465	0.896115	0.900214	0.882523	0.915487	0.91871	1	0.901527	0.0642259
58	3	20984	10648	92.3122	0.317206	110.668	7.58943	128.773	9.58865	9.89482	0.101786	17.2465	3.57385	27.1842	6.12173	58	22	31635	0.12654	116.76	11.9331	20.5907	6.56875	0.906038	0.910684	0.903098	0.885001	0.901944	0.883341	0.893931	0.896823	0.903651	0.899004	0.896713	0.903461	0.892714	0.901581	0.891655	0.901754	0.903777	0.892413	0.908709	0.923487	1	0.899741	0.0624845
62	2	18560	9515	104.341	2.49787	121.326	8.66244	139.308	10.6328	14.2896	1.02022	22.7236	4.91056	34.41	7.94194	62	26	28077	0.112308	127.419	12.6649	26.6834	8.24157	0.907878	0.911689	0.904245	0.886099	0.902571	0.884461	0.894789	0.897906	0.90405	0.898992	0.897585	0.903729	0.893169	0.901592	0.892065	0.902429	0.904673	0.893418	0.909463	0.922908	1	0.900708	0.0620777
64	1	17436	8987	111.614	0	128.385	9.65167	146.199	11.7834	17.4456	0	26.9488	6.12931	39.826	9.70505	64	28	26424	0.105696	134.443	13.414	31.328	9.69776	0.909722	0.912712	0.905465	0.887848	0.903818	0.885653	0.895266	0.898653	0.904216	0.899296	0.898104	0.903818	0.893109	0.901926	0.891992	0.902948	0.905011	0.893203	0.909609	0.922816	1	0.901706	0.0616877
70	4	24894	9018	92.648	0.890269	110.71	7.55059	130.193	9.34017	10.0051	0.288169	17.2634	3.55819	28.0561	6.06533	70	21	33916	0.135664	115.888	11.7981	20.1322	6.46701	0.913212	0.905163	0.89561	0.904647	0.906121	0.893929	0.896023	0.895241	0.901315	0.88961	0.880189	0.886617	0.883241	0.89303	0.897143	0.903055	0.909733	0.879496	0.893678	0.899575	1	0.900048	0.0616896
74	4	22025	7981	103.179	3.08017	120.644	8.58713	140.156	10.4073	13.8322	1.19103	22.3421	4.81244	35.0071	7.86386	74	25	30010	0.12004	125.831	12.5424	25.7091	8.04825	0.914095	0.906065	0.897767	0.905631	0.907081	0.895551	0.897101	0.895618	0.9014	0.890137	0.88114	0.887754	0.883422	0.892752	0.896734	0.903599	0.910447	0.879174	0.893902	0.900017	1	0.900989	0.0611224
76	4	20708	7519	113.481	2.97747	129.186	9.64683	148.655	11.428	18.3687	1.39667	27.4485	6.21057	41.7858	9.71969	76	27	28231	0.112924	134.369	13.3105	31.2658	9.67691	0.91589	0.907478	0.898356	0.906397	0.90785	0.896231	0.897825	0.896568	0.901633	0.890634	0.881743	0.887978	0.883833	0.893309	0.897276	0.903865	0.91063	0.879831	0.893716	0.899702	1	0.901863	0.0608147
82	0	20615	10779	0	0	109.31	7.42416	127.858	9.21849	0	0	16.6174	3.40669	26.5831	5.75366	82	22	31394	0.125576	115.678	11.9554	20.0391	6.4326	0.926148	0.91441	0.885424	0.887319	0.904026	0.901717	0.909951	0.900682	0.900761	0.880678	0.89764	0.893308	0.886459	0.912053	0.897831	0.881825	0.917054	0.894136	0.913057	0.898245	1	0.902865	0.0618316
86	0	18342	9573	0	0	118.724	8.37037	137.073	10.3331	0	0	21.2905	4.53087	32.7723	7.44343	86	26	27915	0.11166	125.016	12.5903	25.228	7.88635	0.927512	0.915923	0.886978	0.888805	0.904012	0.902114	0.910174	0.901146	0.901845	0.881515	0.897743	0.893713	0.886889	0.911732	0.898549	0.881497	0.917625	0.894716	0.913111	0.899122	1	0.903755	0.0615055
88	0	17275	9034	0	0	126.146	9.39252	144.327	11.4062	0	0	25.561	5.74406	38.2934	9.11591	88	28	26309	0.105236	132.389	13.3091	29.9331	9.31405	0.92877	0.91712	0.888232	0.890152	0.904557	0.902581	0.91081	0.901764	0.902163	0.882151	0.898172	0.893687	0.886769	0.912292	0.898761	0.881923	0.917785	0.895188	0.913547	0.899483	1	0.904583	0.0612004
94	2	20970	11664	92.3721	1.7124	108.737	7.21703	128.553	9.43448	9.92379	0.548988	16.3485	3.27034	27.0326	5.98031	94	22	32636	0.130544	115.818	12.4696	20.1665	6.77316	0.922509	0.910252	0.889861	0.890428	0.898686	0.885648	0.898042	0.886598	0.899268	0.888421	0.896188	0.898808	0.877206	0.888559	0.889187	0.878983	0.888497	0.89605	0.901489	0.899773	1	0.898568	0.0617557
98	2	18539	10347	108.859	3.10718	122.186	8.43865	141.774	10.5367	16.2301	1.38071	23.1856	4.83227	36.2286	8.11482	98	26	28888	0.115552	129.201	13.1794	27.8568	8.81406	0.924657	0.91178	0.891339	0.892204	0.899785	0.886718	0.898228	0.886908	0.899214	0.88902	0.89648	0.899682	0.87789	0.889383	0.888864	0.879206	0.888743	0.89686	0.901603	0.900391	1	0.899696	0.0612097
100	2	17415	9761	108.408	4.781	128.573	9.43737	147.957	11.5683	16.0835	2.1078	27.0458	5.98931	41.226	9.70594	100	28	27178	0.108712	135.533	13.8443	32.1378	10.1547	0.926043	0.913147	0.891953	0.89291	0.900618	0.88785	0.899091	0.887722	0.899588	0.88958	0.896663	0.900397	0.877824	0.890169	0.888734	0.878946	0.889396	0.897417	0.901299	0.900416	1	0.900528	0.0609203
106	0	23482	12558	0	0	109.789	7.5253	127.711	9.34182	0	0	16.8403	3.48757	26.5049	5.85815	106	22	36040	0.14416	116.034	11.8418	20.2079	6.41006	0.904134	0.920588	0.898266	0.889442	0.900832	0.869367	0.89982	0.87876	0.896379	0.904023	0.888721	0.89821	0.884989	0.904287	0.904176	0.906146	0.900111	0.89058	0.898321	0.906493	1	0.898276	0.0626381
110	0	20836	11126	0	0	122.963	8.65797	140.886	10.5488	0	0	23.642	5.03847	35.564	8.05326	110	26	31962	0.127848	129.202	12.6687	27.7921	8.44863	0.905513	0.922017	0.900116	0.890902	0.90143	0.870127	0.900397	0.879419	0.89705	0.904371	0.888727	0.897425	0.885724	0.904496	0.904574	0.906389	0.900976	0.890792	0.898661	0.906561	1	0.899236	0.0621391
112	0	19617	10520	0	0	130.822	9.75362	148.681	11.5467	0	0	28.4984	6.429	41.8218	9.80502	112	28	30137	0.120548	137.056	13.451	33.1492	10.0398	0.907406	0.923317	0.901417	0.892192	0.902246	0.870989	0.901367	0.880695	0.898049	0.904752	0.889123	0.897684	0.885738	0.905283	0.904503	0.907074	0.901151	0.890749	0.898364	0.906859	1	0.900294	0.0615979
118	1	20210	11953	91.5967	0	108.781	7.32372	127.975	9.41775	9.66718	0	16.3745	3.32851	26.6732	5.90896	118	22	32164	0.128656	115.913	12.3575	20.2016	6.68639	0.900821	0.913723	0.915527	0.874456	0.915433	0.887623	0.902982	0.890203	0.884716	0.910335	0.88711	0.890468	0.901738	0.92131	0.911127	0.905826	0.901987	0.888773	0.895831	0.912278	1	0.900975	0.0633991
122	1	17925	10570	99.0123	0	116.651	8.2999	135.826	10.4107	12.1978	0	20.205	4.34012	31.9089	7.39586	122	26	28496	0.113984	123.763	13.0135	24.5461	8.00665	0.902811	0.915146	0.916462	0.875333	0.916111	0.888353	0.904302	0.890686	0.884826	0.910759	0.887932	0.891195	0.901706	0.920919	0.911882	0.905653	0.902548	0.888809	0.896196	0.91197	1	0.901918	0.0630552
124	1	16941	9939	105.642	0	122.613	9.20473	141.714	11.3418	14.803	0	23.4882	5.32762	36.2775	8.78428	124	28	26881	0.107524	129.675	13.6382	28.2166	9.19458	0.904375	0.916261	0.917897	0.876344	0.916856	0.889141	0.904691	0.89115	0.885291	0.91148	0.88942	0.891485	0.90218	0.921394	0.911927	0.905733	0.902701	0.888918	0.896209	0.912075	1	0.902832	0.0626102
130	9	24192	12401	93.6778	2.61473	110.348	7.47045	128.513	9.50189	10.3621	0.870414	17.0916	3.49745	27.0146	6.03729	130	22	36602	0.146408	116.498	11.8962	20.4519	6.52029	0.906289	0.900661	0.916617	0.871715	0.916166	0.883463	0.898175	0.907054	0.901003	0.904951	0.875949	0.898489	0.885525	0.902642	0.900306	0.891823	0.893366	0.885881	0.905838	0.919212	1	0.899532	0.0605093
134	7	21345	10985	105.143	5.73351	118.95	8.43665	136.98	10.5189	14.7229	2.31652	21.4156	4.58533	32.7273	7.60099	134	26	32337	0.129348	125.072	12.5527	25.2568	7.88845	0.907691	0.901707	0.917958	0.873318	0.917293	0.883802	0.899218	0.90698	0.90163	0.905464	0.876426	0.898831	0.885456	0.902913	0.900594	0.89243	0.894146	0.886399	0.90681	0.918762	1	0.90045	0.0599036
136	7	20037	10357	112.625	9.19084	125.925	9.4252	143.784	11.4523	18.2793	4.52617	25.4321	5.7483	37.876	9.11943	136	28	30401	0.121604	132.006	13.2275	29.6699	9.21537	0.909033	0.90298	0.918983	0.874889	0.918029	0.884675	0.900234	0.907585	0.901977	0.905365	0.876698	0.899099	0.88581	0.903095	0.900859	0.892224	0.894625	0.886254	0.907273	0.918901	1	0.901329	0.0596249
142	2	26035	11506	91.2904	0.759838	111.889	7.78636	129.879	9.2351	9.57291	0.237944	17.8283	3.74457	27.8467	5.96298	142	21	37543	0.150172	117.401	11.7048	20.8983	6.4777	0.923381	0.904363	0.887702	0.888754	0.90094	0.873159	0.900607	0.896252	0.885278	0.905269	0.889527	0.892936	0.88914	0.907013	0.893376	0.902845	0.892803	0.898676	0.90728	0.896585	1	0.898401	0.0620062
146	2	23039	10280	105.25	1.89044	123.612	8.89748	141.443	10.3585	14.6536	0.785472	24.0323	5.22542	35.9594	7.93373	146	25	33321	0.133284	129.112	12.4779	27.7114	8.28586	0.924792	0.905765	0.889064	0.890279	0.902044	0.874404	0.901414	0.896222	0.885087	0.9059	0.889244	0.893536	0.889229	0.906665	0.893055	0.903004	0.893341	0.898022	0.90671	0.897077	1	0.89931	0.0616613
148	2	21731	9679	107.785	7.49654	128.897	9.89436	146.658	11.3706	15.944	3.27047	27.2901	6.33245	40.1429	9.37741	148	27	31412	0.125648	134.368	13.2238	31.2497	9.49044	0.926509	0.906851	0.889851	0.890838	0.903142	0.875127	0.902012	0.896807	0.885617	0.906421	0.889198	0.894387	0.88958	0.907106	0.893799	0.903063	0.893305	0.898271	0.907408	0.897237	1	0.900149	0.0613513
154	11	26003	9953	92.9749	2.11254	111.216	7.66929	131.653	9.46935	10.1237	0.689382	17.5054	3.65239	29.0081	6.27065	154	21	35967	0.143868	116.866	12.2922	20.6862	6.85847	0.920219	0.911502	0.902438	0.894528	0.884825	0.891248	0.890566	0.895168	0.886493	0.916201	0.890539	0.877151	0.889482	0.906762	0.904649	0.896683	0.885256	0.898365	0.904941	0.886813	1	0.900238	0.0627239
158	9	23065	8838	104.547	3.52251	121.192	8.6906	141.465	10.5444	14.3987	1.51352	22.6516	4.9134	35.9957	8.06382	158	25	31912	0.127648	126.802	12.9542	26.3449	8.43512	0.920813	0.913042	0.904409	0.895118	0.885733	0.892	0.891828	0.895807	0.887754	0.917194	0.891248	0.877523	0.889712	0.907887	0.904863	0.896982	0.885137	0.898721	0.904973	0.886955	1	0.901191	0.0624988
160	8	21681	8340	112.527	5.27051	128.132	9.68692	148.329	11.499	17.9932	2.59699	26.7956	6.12291	41.5232	9.67049	160	27	30029	0.120116	133.737	13.6535	30.8836	9.82814	0.922691	0.914	0.905558	0.896866	0.886793	0.893137	0.893286	0.896234	0.887808	0.917846	0.891472	0.877918	0.890256	0.908355	0.905008	0.897066	0.885727	0.898648	0.905008	0.887176	1	0.90223	0.0619753
166	24	28653	9840	92.7821	1.96097	113.37	8.0078	131.855	9.45403	10.059	0.641762	18.5506	3.96417	29.1389	6.29418	166	21	38517	0.154068	118.08	11.6582	21.2503	6.57337	0.917699	0.906418	0.918036	0.8911	0.895799	0.871966	0.904743	0.882091	0.89123	0.892775	0.897798	0.898084	0.864255	0.900524	0.919503	0.909222	0.886388	0.891632	0.90464	0.909637	1	0.900316	0.0610698
170	23	25374	8755	107.37	3.31389	125.067	9.09292	143.291	10.539	15.5823	1.43916	24.8946	5.46738	37.3864	8.28302	170	25	34152	0.136608	129.727	12.3915	28.0906	8.34538	0.919258	0.90838	0.918511	0.892642	0.897063	0.872862	0.905437	0.882203	0.892173	0.893315	0.898849	0.898	0.864986	0.90043	0.919156	0.909566	0.887254	0.891734	0.904383	0.909874	1	0.90132	0.0607085
172	22	23860	8289	114.912	3.91561	131.738	10.101	149.837	11.5999	19.0969	1.95958	29.1259	6.75806	42.7967	10.0104	172	27	32171	0.128684	136.39	13.1646	32.6414	9.77537	0.920923	0.909375	0.919695	0.893646	0.897812	0.873986	0.906096	0.882845	0.892248	0.893802	0.899164	0.89834	0.865049	0.900656	0.918793	0.90967	0.88715	0.891999	0.903997	0.910074	1	0.902165	0.0604096
178	6	26204	7537	92.5282	1.80789	112.682	7.98151	131.495	9.42516	9.97512	0.585621	18.2178	3.89286	28.9016	6.22921	178	20	33747	0.134988	116.88	11.4368	20.6024	6.34443	0.913	0.915281	0.920008	0.875204	0.901799	0.887338	0.88759	0.876819	0.888672	0.885353	0.90531	0.897058	0.882404	0.904021	0.927282	0.90891	0.862225	0.883856	0.89165	0.90448	1	0.899615	0.062232
182	4	23205	6701	109.959	5.51914	125.845	9.1128	144.494	10.6367	16.8089	2.48765	25.3568	5.54921	38.3325	8.49459	182	24	29910	0.11964	130.021	12.2595	28.2627	8.32732	0.914226	0.916148	0.920796	0.875827	0.902324	0.887813	0.887947	0.877616	0.888933	0.886593	0.905366	0.897375	0.883216	0.904647	0.927599	0.90891	0.862036	0.884136	0.892193	0.903795	1	0.900294	0.062073
184	4	21814	6333	117.684	5.32431	133.892	10.1524	152.474	11.8059	20.5616	2.89925	30.5596	7.01756	45.0858	10.563	184	26	28151	0.112604	138.07	13.0953	33.8261	10.0038	0.915687	0.917108	0.922116	0.877109	0.903254	0.889187	0.888547	0.878725	0.889027	0.886665	0.905367	0.898068	0.883255	0.904977	0.927853	0.90908	0.862332	0.885155	0.892224	0.903911	1	0.901213	0.0617352
190	0	20860	7756	0	0	109.074	7.34062	129.746	9.47527	0	0	16.5063	3.35056	27.785	6.12896	190	21	28616	0.114464	114.677	12.1675	19.5632	6.59534	0.897837	0.892892	0.892228	0.882269	0.905368	0.88454	0.903184	0.881552	0.890324	0.889013	0.888856	0.88309	0.887458	0.906416	0.914698	0.89927	0.875681	0.89401	0.898326	0.906294	1	0.892932	0.0646235
194	0	18410	6888	0	0	120.934	8.43419	141.278	10.6031	0	0	22.4893	4.73376	35.8631	8.13132	194	25	25298	0.101192	126.473	12.8212	26.1306	8.35156	0.899162	0.895031	0.894003	0.883192	0.905506	0.88592	0.903945	0.881927	0.890881	0.889675	0.889972	0.884813	0.887442	0.906099	0.91444	0.899083	0.875662	0.893588	0.898253	0.906317	1	0.893961	0.0643147
196	0	17298	6534	0	0	128.493	9.4598	148.654	11.6427	0	0	26.9977	5.98318	41.8129	9.91143	196	27	23832	0.095328	134.021	13.528	31.0596	9.82831	0.900743	0.897197	0.896001	0.885133	0.905925	0.887022	0.904918	0.882511	0.891847	0.890756	0.890777	0.885196	0.887672	0.906785	0.914611	0.899085	0.875629	0.893756	0.898183	0.906407	1	0.895207	0.063722
202	0	19085	11683	0	0	107.604	7.10523	126.631	9.10176	0	0	15.8429	3.16244	25.8259	5.56848	202	22	30768	0.123072	114.828	12.1671	19.6336	6.43821	0.912734	0.891543	0.903942	0.885205	0.905957	0.88475	0.910345	0.889902	0.892469	0.906234	0.910166	0.891949	0.881257	0.901017	0.903	0.894371	0.888846	0.900855	0.895866	0.897085	1	0.898707	0.0617838
206	0	16991	10358	0	0	117.816	8.17493	136.821	10.1681	0	0	20.7984	4.35722	32.577	7.26837	206	26	27349	0.109396	125.014	12.8709	25.2593	8.02791	0.914311	0.893086	0.904896	0.886413	0.906285	0.886303	0.911295	0.890362	0.893268	0.906505	0.910289	0.892263	0.88144	0.900435	0.90336	0.895133	0.889265	0.900965	0.896358	0.896943	1	0.899643	0.0614705
208	0	15964	9759	0	0	127.055	9.26642	146.067	11.2876	0	0	26.0978	5.74621	39.6564	9.20513	208	28	25723	0.102892	134.268	13.6652	31.2417	9.79406	0.915154	0.89418	0.905804	0.888019	0.906543	0.88726	0.912219	0.891381	0.893772	0.90664	0.910391	0.89247	0.881934	0.90077	0.904113	0.895619	0.889088	0.901081	0.897407	0.896843	1	0.900432	0.061261
214	6	23217	14491	92.7695	2.40214	109.597	7.29514	127.398	9.30361	10.0617	0.787979	16.7393	3.36712	26.3098	5.78746	214	22	37714	0.150856	116.434	11.8776	20.4155	6.4448	0.91653	0.902384	0.909569	0.885149	0.902132	0.878401	0.90774	0.899918	0.898605	0.907501	0.911386	0.88442	0.888357	0.893925	0.911943	0.912261	0.892202	0.887721	0.910511	0.88373	1	0.901381	0.0605484
218	6	20640	12958	108.361	4.85368	121.162	8.34854	138.761	10.3974	16.065	2.1108	22.6087	4.70841	33.9861	7.66304	218	26	33604	0.134416	127.946	12.5674	26.9948	8.18207	0.917852	0.903628	0.910665	0.886353	0.902229	0.879226	0.908374	0.900741	0.899238	0.907675	0.912034	0.884493	0.889224	0.893941	0.911841	0.912466	0.893391	0.887201	0.910621	0.883288	1	0.902196	0.0599837
220	6	19431	12298	117.288	5.84268	128.863	9.39634	146.283	11.4099	20.379	2.98135	27.2228	5.99782	39.8453	9.35063	220	28	31735	0.12694	135.612	13.289	32.113	9.68238	0.918891	0.905152	0.911312	0.887537	0.90271	0.88018	0.908413	0.901166	0.899559	0.908303	0.912793	0.885379	0.889507	0.893745	0.912179	0.912809	0.893367	0.886954	0.910588	0.88322	1	0.902949	0.0596759
226	1	22825	11780	90.2488	0	109.442	7.49322	127.174	9.14487	9.24847	0	16.6809	3.44177	26.1593	5.68226	226	22	34606	0.138424	115.477	11.6668	19.9072	6.24329	0.906794	0.894975	0.908108	0.891623	0.89824	0.872464	0.905132	0.891522	0.887765	0.88999	0.90243	0.882838	0.873548	0.908932	0.914263	0.902127	0.880483	0.895134	0.899179	0.895351	1	0.896429	0.0633233
230	1	20216	10432	107.293	0	122.404	8.69249	139.836	10.2578	15.5049	0	23.3278	5.00135	34.7547	7.69686	230	26	30649	0.122596	128.336	12.4053	27.2169	8.12302	0.908545	0.897174	0.909393	0.892346	0.898496	0.873536	0.906049	0.891611	0.887712	0.891481	0.902656	0.883047	0.874205	0.909524	0.914157	0.902574	0.880877	0.89551	0.898985	0.894809	1	0.897429	0.0629048
232	1	18961	9847	115.161	0	128.292	9.6906	145.656	11.3002	19.1544	0	26.8947	6.13506	39.3297	9.20555	232	28	28809	0.115236	134.226	13.1641	31.1447	9.40904	0.910445	0.898955	0.910722	0.893575	0.899025	0.874848	0.906713	0.892846	0.889062	0.892273	0.903173	0.883439	0.874466	0.909907	0.914489	0.902617	0.880853	0.895571	0.898955	0.894859	1	0.898566	0.0623451
238	8	21585	13005	92.072	1.92895	109.098	7.18587	128.939	9.43309	9.8306	0.620595	16.5082	3.2842	27.2729	6.01525	238	22	34598	0.138392	116.552	12.5752	20.553	6.89477	0.91764	0.906324	0.918868	0.895326	0.892364	0.878866	0.893491	0.881453	0.878346	0.87862	0.907538	0.889864	0.883837	0.906194	0.92514	0.900948	0.876871	0.890904	0.887089	0.908188	1	0.899505	0.0614545
242	8	19096	11519	107.461	2.81153	121.077	8.33561	140.786	10.5579	15.6094	1.23444	22.5608	4.70033	35.4902	8.03093	242	26	30623	0.122492	128.487	13.2858	27.4224	8.79182	0.918493	0.907749	0.920403	0.896646	0.894181	0.880155	0.894213	0.881984	0.879029	0.878915	0.908386	0.890148	0.884107	0.906443	0.92553	0.901218	0.877282	0.891372	0.887078	0.907978	1	0.900515	0.0610676
244	8	17949	10849	113.294	3.14293	124.949	9.21702	144.577	11.4648	18.2837	1.54972	24.8361	5.54168	38.4974	9.22673	244	28	28806	0.115224	132.338	13.8917	29.9794	9.74918	0.919895	0.909255	0.921249	0.897695	0.895282	0.880702	0.894866	0.882958	0.878862	0.878793	0.909116	0.891273	0.884382	0.906235	0.925883	0.901635	0.877335	0.891412	0.88735	0.908057	1	0.901379	0.0608317
250	2	23597	12031	92.6181	1.61107	111.741	7.78597	128.229	9.13727	10.0017	0.519229	17.7589	3.74246	26.8059	5.77717	250	22	35630	0.14252	117.308	11.3653	20.8133	6.23353	0.89934	0.907185	0.907887	0.870867	0.898344	0.888605	0.902961	0.900393	0.885798	0.875779	0.900786	0.899411	0.882936	0.896492	0.909992	0.907887	0.835644	0.881322	0.89565	0.913247	1	0.895494	0.0657633
254	2	20861	10741	105.394	2.09904	123.344	9.00652	139.557	10.2936	14.7171	0.874554	23.8875	5.28343	34.5545	7.71457	254	26	31604	0.126416	128.853	12.1886	27.5122	8.01189	0.901452	0.908524	0.909394	0.872801	0.898953	0.889492	0.903794	0.901437	0.88609	0.876867	0.901231	0.898731	0.883369	0.897102	0.910518	0.908129	0.835938	0.881281	0.895298	0.913761	1	0.896621	0.0653533
256	2	19560	10149	113.128	5.76054	131.434	10.0678	147.562	11.3168	18.3017	2.76465	28.9245	6.70782	40.8715	9.4858	256	28	29711	0.118844	136.942	13.0006	33.0048	9.61633	0.903857	0.910303	0.910942	0.874457	0.900407	0.890899	0.90416	0.902511	0.886877	0.877907	0.901602	0.898657	0.883966	0.89726	0.910572	0.908838	0.836778	0.881492	0.895224	0.913332	1	0.897935	0.0647102
262	0	19430	8655	0	0	109.006	7.29276	129.535	9.35309	0	0	16.4731	3.31951	27.6401	6.00174	262	21	28085	0.11234	115.333	12.3938	19.9145	6.73131	0.908385	0.8812	0.910023	0.884458	0.907994	0.887751	0.910308	0.897347	0.902617	0.87958	0.89765	0.884796	0.884315	0.895122	0.907014	0.895887	0.864768	0.899751	0.897703	0.876642	1	0.896489	0.0625365
266	0	17208	7705	0	0	121.657	8.38186	142.166	10.6076	0	0	22.8854	4.75851	36.5335	8.2322	266	25	24913	0.099652	128	13.1598	27.1065	8.74023	0.910328	0.882772	0.911592	0.885461	0.908241	0.888974	0.91091	0.898366	0.902681	0.880303	0.898406	0.885321	0.884157	0.895316	0.907779	0.896299	0.865111	0.900333	0.897905	0.877012	1	0.897536	0.062368
268	0	16176	7290	0	0	127.176	9.35583	147.507	11.6273	0	0	26.1793	5.81465	40.8656	9.73456	268	27	23466	0.093864	133.492	13.8152	30.7418	9.94663	0.911425	0.884194	0.913002	0.886794	0.909465	0.88967	0.911723	0.899024	0.903136	0.880955	0.899216	0.885963	0.885323	0.895359	0.907547	0.896552	0.865508	0.900707	0.898023	0.877653	1	0.898517	0.0620507
274	0	19958	12168	0	0	108.464	7.18639	127.701	9.30986	0	0	16.2256	3.24435	26.4957	5.81721	274	22	32126	0.128504	115.75	12.3285	20.1155	6.64638	0.916734	0.899785	0.902851	0.890245	0.90184	0.883988	0.890385	0.889358	0.8944	0.887552	0.896719	0.889762	0.874152	0.905139	0.913248	0.882183	0.888673	0.902089	0.903474	0.880377	1	0.897813	0.0615045
278	0	17665	10784	0	0	118.785	8.27827	137.923	10.2814	0	0	21.3163	4.48979	33.3707	7.48167	278	26	28449	0.113796	126.04	12.9935	25.8857	8.24243	0.918345	0.902404	0.904144	0.891349	0.902492	0.884477	0.891402	0.889733	0.895128	0.887729	0.896851	0.89026	0.874301	0.905744	0.913319	0.882175	0.888801	0.90258	0.903424	0.879908	1	0.898867	0.0611096
280	0	16610	10181	0	0	125.697	9.19131	144.897	11.2239	0	0	25.2758	5.57925	38.7187	9.02544	280	28	26791	0.107164	132.994	13.6785	30.3843	9.63487	0.92001	0.903494	0.905696	0.892072	0.903251	0.885596	0.891643	0.89084	0.895693	0.888395	0.897428	0.890542	0.874603	0.906237	0.913329	0.882498	0.888451	0.903008	0.903195	0.880165	1	0.899794	0.0607746
286	1	20147	12284	90.4244	0	108.207	7.1514	126.052	9.20428	9.30232	0	16.1101	3.21815	25.4881	5.61788	286	22	32432	0.129728	114.965	11.7816	19.6619	6.25176	0.927001	0.912833	0.918722	0.889014	0.906173	0.872564	0.890294	0.893161	0.887673	0.886301	0.904847	0.883078	0.864902	0.895196	0.923424	0.899867	0.876742	0.912926	0.893377	0.892236	1	0.902044	0.0598754
290	1	17783	10888	107.049	0	120.543	8.27473	138.259	10.3176	15.3998	0	22.2626	4.61612	33.6159	7.56217	290	26	28672	0.114688	127.27	12.5235	26.5737	8.08062	0.928816	0.91415	0.919904	0.890294	0.90768	0.874163	0.891933	0.894514	0.888515	0.887207	0.905151	0.883353	0.865949	0.895403	0.923846	0.899833	0.877337	0.913138	0.893311	0.891968	1	0.903256	0.0594116
292	1	16691	10280	106.55	0	126.816	9.25001	144.393	11.3607	15.1864	0	25.9515	5.7112	38.3395	9.10196	292	28	26972	0.107888	133.514	13.2302	30.6726	9.379	0.930372	0.915876	0.920788	0.891665	0.909258	0.874926	0.892425	0.895725	0.889515	0.887735	0.904883	0.883361	0.865638	0.89528	0.92381	0.900526	0.877206	0.913948	0.893111	0.891925	1	0.904259	0.0589867
298	3	19919	15076	92.6573	1.86644	108.135	7.1358	127.097	9.20262	10.0175	0.610081	16.0771	3.19518	26.1174	5.68866	298	23	34998	0.139992	116.302	12.3966	20.4016	6.6691	0.922953	0.895994	0.923567	0.892322	0.903966	0.879622	0.894908	0.89348	0.889551	0.876021	0.925681	0.892037	0.876964	0.906123	0.914352	0.911695	0.864321	0.906366	0.882436	0.897794	1	0.901629	0.0610195
302	3	17725	13415	108.984	3.55076	120.178	8.3034	138.957	10.2544	16.2977	1.60958	22.066	4.5888	34.1127	7.56991	302	27	31143	0.124572	128.266	13.0782	27.2546	8.50074	0.924365	0.897537	0.925569	0.893845	0.904569	0.880872	0.895225	0.89362	0.889927	0.875847	0.926051	0.89187	0.877388	0.906014	0.914604	0.911826	0.864978	0.906528	0.882606	0.898549	1	0.902602	0.0606702
304	3	16645	12672	117.512	5.48571	126.05	9.2816	144.683	11.2416	20.4792	2.91744	25.4935	5.64998	38.5525	9.03143	304	29	29320	0.11728	134.102	13.7386	31.137	9.75883	0.925477	0.898977	0.926961	0.895106	0.905764	0.882009	0.895805	0.894679	0.890689	0.876347	0.926842	0.891729	0.877456	0.906378	0.914768	0.912176	0.865211	0.905883	0.882486	0.898806	1	0.903568	0.0602259
310	0	20468	13684	0	0	108.345	7.24625	125.528	9.13982	0	0	16.1767	3.26743	25.1711	5.53623	310	22	34152	0.136608	115.23	11.6552	19.7805	6.17301	0.912362	0.902949	0.902465	0.87825	0.891514	0.885409	0.87418	0.888747	0.893842	0.887152	0.902553	0.890885	0.887547	0.906184	0.908878	0.909727	0.867548	0.890255	0.893579	0.901133	1	0.895217	0.0632783
314	0	18052	12198	0	0	121.066	8.4243	138.018	10.3672	0	0	22.5612	4.75102	33.4483	7.58854	314	26	30250	0.121	127.901	12.4437	26.9513	8.07552	0.91324	0.905107	0.904413	0.880512	0.891818	0.886331	0.874727	0.889686	0.894446	0.887471	0.903372	0.891455	0.888314	0.905868	0.909802	0.909421	0.867636	0.890182	0.893901	0.902083	1	0.896327	0.0630403
316	0	16902	11540	0	0	128.636	9.47609	145.31	11.3771	0	0	27.0888	6.04048	39.0647	9.23829	316	29	28442	0.113768	135.401	13.1497	31.9479	9.53375	0.91495	0.905931	0.905967	0.881795	0.893256	0.887227	0.875782	0.890637	0.89505	0.888264	0.903593	0.89185	0.889248	0.906424	0.910256	0.909729	0.868276	0.890637	0.894223	0.902204	1	0.8974	0.062739
322	3	18536	13007	92.9989	1.82803	108.089	7.13595	126.833	9.4443	10.1275	0.5943	16.0572	3.20791	25.9797	5.86698	322	23	31546	0.126184	115.816	12.3239	20.1479	6.64112	0.911716	0.911653	0.894012	0.863818	0.907278	0.896722	0.88699	0.892126	0.887022	0.864975	0.895074	0.883107	0.887846	0.90311	0.902444	0.901636	0.862027	0.885548	0.888179	0.896976	1	0.894821	0.0622357
326	3	16324	11559	107.466	1.72218	118.821	8.26259	137.39	10.5498	15.5917	0.742504	21.3341	4.48328	33.0215	7.6935	326	27	27886	0.111544	126.517	13.0313	26.178	8.33433	0.913523	0.91234	0.895055	0.865667	0.907355	0.898426	0.88808	0.892365	0.887578	0.8659	0.895557	0.883203	0.88747	0.903374	0.903195	0.902012	0.862117	0.885982	0.88817	0.896382	1	0.895755	0.0619353
328	3	15335	10898	116.175	3.93346	127.846	9.35012	146.29	11.6663	19.7299	2.02413	26.5887	5.87971	39.8853	9.65464	328	29	26236	0.104944	135.506	13.7944	32.1111	10.0933	0.914964	0.913287	0.896573	0.867129	0.90717	0.899242	0.888512	0.892743	0.887731	0.866748	0.895373	0.883557	0.88855	0.90351	0.903225	0.902043	0.862288	0.885806	0.888245	0.896783	1	0.896551	0.0617441
334	0	22273	12630	0	0	109.982	7.47816	127.208	9.25656	0	0	16.9249	3.47856	26.1904	5.76598	334	22	34903	0.139612	116.215	11.6284	20.2777	6.291	0.909163	0.901556	0.896929	0.880755	0.897645	0.884451	0.896742	0.872275	0.887617	0.87077	0.898175	0.888878	0.883076	0.898934	0.904278	0.897659	0.871816	0.886156	0.898304	0.8917	1	0.893482	0.0652849
338	0	19643	11210	0	0	120.772	8.63153	137.831	10.3038	0	0	22.4157	4.84943	33.3083	7.53528	338	26	30853	0.123412	126.97	12.3825	26.3734	7.94034	0.910365	0.903283	0.89847	0.881729	0.898211	0.885862	0.897725	0.872897	0.888341	0.871811	0.898648	0.889314	0.883301	0.899183	0.904726	0.898049	0.872314	0.886381	0.898097	0.891534	1	0.894498	0.0648019
340	0	18487	10605	0	0	129.702	9.7132	146.633	11.5196	0	0	27.78	6.30212	40.143	9.57558	340	28	29092	0.116368	135.874	13.2186	32.2867	9.69891	0.911471	0.905077	0.899715	0.883043	0.898821	0.886825	0.898752	0.873969	0.888595	0.872542	0.899457	0.890073	0.883817	0.899233	0.904733	0.898494	0.871597	0.887271	0.89803	0.892015	1	0.895488	0.0644437
346	0	19178	10922	0	0	108.178	7.23817	127.226	9.12601	0	0	16.1024	3.25468	26.1895	5.66847	346	22	30100	0.1204	115.09	12.1443	19.7626	6.47549	0.919767	0.900581	0.90902	0.896163	0.886163	0.889153	0.897608	0.878256	0.885781	0.883605	0.899053	0.884086	0.883505	0.894601	0.923688	0.894734	0.871462	0.89304	0.894751	0.89711	1	0.898036	0.0646882
350	0	16923	9686	0	0	116.037	8.19806	135.01	10.0953	0	0	19.8846	4.2477	31.3128	7.04662	350	26	26609	0.106436	122.943	12.7744	24.0446	7.73214	0.922056	0.902852	0.910275	0.898249	0.886956	0.890056	0.899113	0.878519	0.886354	0.884137	0.899902	0.884663	0.883573	0.894942	0.924142	0.895618	0.871209	0.894171	0.895393	0.897516	1	0.899358	0.0641553
352	0	15918	9162	0	0	124.776	9.2598	143.652	11.1157	0	0	24.7384	5.55034	37.7321	8.79713	352	28	25080	0.10032	131.672	13.497	29.4851	9.32577	0.923784	0.904805	0.91256	0.899422	0.888278	0.891328	0.89998	0.879087	0.886703	0.883951	0.899841	0.885227	0.88427	0.895694	0.924402	0.895754	0.870953	0.894597	0.895893	0.897548	1	0.900559	0.0636884
358	7	20555	13216	91.1696	1.63552	109.4	7.27035	127.874	9.27617	9.54236	0.528376	16.6487	3.34265	26.5985	5.81579	358	22	33778	0.135112	116.624	12.1343	20.5402	6.60561	0.919282	0.901134	0.923323	0.899609	0.903902	0.882261	0.89656	0.878427	0.893289	0.884229	0.913154	0.869086	0.8756	0.903532	0.924004	0.900912	0.867828	0.895923	0.886598	0.898469	1	0.901212	0.0626098
362	7	18171	11746	105.124	4.55066	122.27	8.48918	140.479	10.4189	14.6693	1.94019	23.2363	4.86994	35.2467	7.871	362	26	29924	0.119696	129.413	12.8675	27.9487	8.55296	0.920733	0.903171	0.924275	0.900498	0.904892	0.882887	0.89754	0.87901	0.893597	0.883772	0.912712	0.86957	0.875702	0.903723	0.924709	0.900682	0.868467	0.896688	0.886329	0.898576	1	0.902106	0.0620801
364	6	17034	11107	111.626	2.03107	128.73	9.47995	146.927	11.3852	17.4683	0.942576	27.1475	6.04838	40.362	9.41007	364	28	28147	0.112588	135.907	13.5927	32.3599	9.9418	0.922798	0.904199	0.925161	0.90173	0.905905	0.884002	0.898355	0.880236	0.894483	0.884197	0.912939	0.870768	0.87647	0.903862	0.924734	0.900611	0.868991	0.8972	0.887093	0.898213	1	0.903155	0.0616788
370	0	21060	10503	0	0	110.609	7.65701	128.079	9.2646	0	0	17.2233	3.60037	26.7238	5.83076	370	22	31563	0.126252	116.422	11.6381	20.3847	6.32479	0.918528	0.907867	0.917974	0.896033	0.895447	0.875677	0.899344	0.897697	0.90679	0.893229	0.908849	0.875582	0.866267	0.895416	0.906663	0.900469	0.84927	0.889443	0.87742	0.902402	1	0.900943	0.0617235
374	0	18635	9297	0	0	120.023	8.69898	137.554	10.3211	0	0	22.0122	4.82586	33.1123	7.48438	374	26	27932	0.111728	125.858	12.4175	25.7068	7.84488	0.919769	0.909333	0.919519	0.897877	0.896033	0.87713	0.900132	0.89879	0.906308	0.893438	0.909441	0.876951	0.866085	0.896606	0.907132	0.900723	0.849527	0.889714	0.877363	0.902424	1	0.901984	0.0613577
376	0	17547	8776	0	0	128.157	9.79153	145.626	11.4304	0	0	26.8208	6.20471	39.3213	9.28507	376	28	26323	0.105292	133.981	13.2397	30.9884	9.44111	0.921134	0.910174	0.920944	0.899328	0.89739	0.878015	0.900524	0.899005	0.90721	0.893629	0.909395	0.877939	0.8666	0.897257	0.907875	0.901265	0.849542	0.889887	0.877674	0.902329	1	0.902911	0.061086
382	10	22264	9814	91.642	1.29618	110.308	7.4464	130.119	9.47602	9.68725	0.417729	17.072	3.48105	28.0212	6.15112	382	21	32088	0.128352	116.361	12.2245	20.4185	6.74275	0.90579	0.915389	0.899791	0.874579	0.878116	0.869141	0.882183	0.898498	0.885611	0.8659	0.883742	0.878553	0.867801	0.910481	0.916791	0.902658	0.857688	0.886827	0.877337	0.8956	1	0.891096	0.0663759
386	8	19594	8784	104.534	3.73318	120.47	8.51574	140.026	10.4238	14.3986	1.53569	22.2415	4.75098	34.9118	7.82228	386	25	28386	0.113544	126.517	12.8657	26.1601	8.29791	0.907877	0.916808	0.901219	0.875872	0.879818	0.870482	0.882865	0.899669	0.886793	0.866959	0.884503	0.878937	0.868245	0.910431	0.916913	0.902804	0.858487	0.887233	0.878109	0.895829	1	0.892354	0.0657402
388	8	18339	8311	113.223	4.49674	128.627	9.56965	148.071	11.4977	18.2928	2.16267	27.0919	6.10324	41.3109	9.67496	388	27	26658	0.106632	134.684	13.6185	31.5222	9.91144	0.909502	0.917961	0.902431	0.876397	0.880993	0.871239	0.884012	0.900555	0.887651	0.867695	0.885457	0.879042	0.86897	0.909764	0.917211	0.903068	0.858617	0.887332	0.878611	0.896448	1	0.893305	0.0653048
394	3	24004	10604	92.1311	1.82544	111.121	7.67804	129.213	9.22407	9.8481	0.58456	17.4614	3.63965	27.4257	5.89288	394	21	34611	0.138444	116.662	11.686	20.5136	6.39804	0.923391	0.905695	0.921456	0.852879	0.904987	0.883736	0.893502	0.892751	0.889269	0.855624	0.879446	0.88521	0.889659	0.90646	0.904525	0.907732	0.865404	0.895019	0.900407	0.886293	1	0.896796	0.0613262
398	1	21305	9431	108.209	0	123.701	8.79219	141.788	10.3792	15.9037	0	24.0744	5.16524	36.2215	7.99547	398	25	30737	0.122948	129.25	12.4992	27.8012	8.33631	0.924765	0.907099	0.922797	0.854768	0.906221	0.884781	0.894508	0.893662	0.890116	0.856622	0.880502	0.885692	0.890165	0.90731	0.904903	0.907912	0.865569	0.894834	0.901373	0.886245	1	0.897947	0.0609763
400	1	20054	8904	115.578	0	130.311	9.76085	148.399	11.5173	19.3626	0	28.1705	6.36485	41.5851	9.74477	400	27	28959	0.115836	135.872	13.2833	32.2948	9.77617	0.926189	0.908215	0.923737	0.8564	0.906955	0.885839	0.894972	0.894385	0.890915	0.857057	0.881125	0.886616	0.890897	0.90768	0.905073	0.907835	0.865517	0.895197	0.900946	0.886322	1	0.898874	0.0606141
406	0	18066	9988	0	0	107.769	7.22041	127.508	9.30664	0	0	15.9219	3.2319	26.377	5.79264	406	22	28054	0.112216	114.797	12.3993	19.6442	6.61318	0.922917	0.881924	0.91773	0.867327	0.902189	0.899141	0.894953	0.886023	0.904416	0.866347	0.886344	0.893955	0.883582	0.904256	0.89907	0.895826	0.866614	0.887859	0.888911	0.888804	1	0.896171	0.062945
410	0	15955	8863	0	0	121.121	8.40064	140.546	10.4244	0	0	22.5897	4.73899	35.2972	7.89252	410	26	24818	0.099272	128.058	13.0696	27.1278	8.58821	0.924631	0.883109	0.919071	0.867737	0.903135	0.899972	0.895822	0.886091	0.90527	0.867636	0.886876	0.894673	0.884539	0.905351	0.899347	0.896023	0.866428	0.888428	0.888911	0.888609	1	0.897125	0.0625364
412	0	14999	8413	0	0	128.958	9.43806	148.155	11.5412	0	0	27.2859	6.03795	41.3856	9.71871	412	28	23412	0.093648	135.856	13.7757	32.3526	10.1521	0.926042	0.883948	0.920084	0.868572	0.904024	0.900607	0.896613	0.886746	0.905305	0.868529	0.887173	0.895331	0.884931	0.905625	0.89956	0.896442	0.866351	0.888156	0.888946	0.888882	1	0.89791	0.0622828
418	4	19634	13864	91.4649	0.93783	107.393	6.97905	126.463	9.27168	9.6287	0.295265	15.744	3.09653	25.7405	5.69452	418	23	33502	0.134008	115.283	12.3451	19.8801	6.57951	0.919945	0.894036	0.922005	0.898543	0.895991	0.894365	0.901782	0.871858	0.898439	0.874813	0.894484	0.884664	0.884499	0.899573	0.914736	0.891917	0.869336	0.883141	0.881395	0.890633	1	0.899628	0.0618318
422	3	17381	12290	109.506	1.54335	119.962	8.15204	139.003	10.4003	16.4896	0.699977	21.9382	4.51134	34.1618	7.70308	422	27	29674	0.118696	127.847	13.1041	27.0002	8.52987	0.921362	0.894992	0.923199	0.901193	0.897469	0.895144	0.902221	0.872599	0.899474	0.875868	0.894285	0.884933	0.884899	0.899323	0.915195	0.892027	0.869044	0.882608	0.882254	0.891285	1	0.900676	0.061497
424	3	16306	11603	118.221	0.752848	128.336	9.28059	147.393	11.6137	20.7175	0.395586	26.8852	5.88259	40.7706	9.69595	424	29	27912	0.111648	136.257	13.9507	32.6567	10.3024	0.922954	0.896138	0.924549	0.902425	0.898556	0.895457	0.902569	0.873065	0.899613	0.876146	0.894203	0.885712	0.885175	0.899953	0.915359	0.892	0.869071	0.883491	0.882631	0.891337	1	0.901543	0.0611268
430	4	24074	14837	91.2702	0.529257	110.618	7.60983	127.225	9.18229	9.56558	0.166729	17.2247	3.57632	26.1937	5.7037	430	22	38915	0.15566	116.948	11.5366	20.6435	6.26926	0.920314	0.900951	0.921611	0.896068	0.890312	0.885121	0.897572	0.882089	0.882269	0.88137	0.891571	0.889259	0.868598	0.897096	0.903418	0.894552	0.861108	0.866607	0.886458	0.884672	1	0.898128	0.0631591
434	4	21288	13197	101.61	3.01949	119.336	8.62251	135.838	10.207	13.2135	1.18874	21.6363	4.72421	31.8955	7.24016	434	26	34489	0.137956	125.649	12.2533	25.5609	7.66245	0.921453	0.903303	0.922685	0.897025	0.891647	0.885848	0.898649	0.88305	0.882528	0.882731	0.893111	0.889371	0.869509	0.897649	0.904143	0.895575	0.861057	0.866581	0.887094	0.884876	1	0.899255	0.0625544
436	4	20024	12418	105.977	2.23339	124.518	9.53757	141.039	11.2275	14.9635	0.937237	24.6117	5.70775	35.7561	8.59685	436	28	32446	0.129784	130.838	12.9978	28.8758	8.81784	0.923226	0.904888	0.923935	0.898477	0.893022	0.886565	0.898616	0.88373	0.883113	0.883006	0.893731	0.889401	0.869445	0.897476	0.904534	0.895873	0.861524	0.867457	0.887675	0.88544	1	0.90027	0.0621735
442	3	23091	10742	92.2976	1.45791	110.219	7.57519	129.101	9.36945	9.89713	0.465132	17.0393	3.53961	27.3685	5.9916	442	21	33836	0.135344	116.212	12.0137	20.3179	6.56312	0.91311	0.905027	0.915194	0.879182	0.901761	0.869459	0.889112	0.887235	0.887368	0.868705	0.87602	0.894077	0.848667	0.910628	0.896604	0.898821	0.862676	0.871202	0.870109	0.875562	1	0.893856	0.0632401
446	3	20434	9574	107.186	0.979134	121.936	8.66439	140.619	10.5199	15.4629	0.42332	23.0633	4.96057	35.3623	7.9918	446	25	30011	0.120044	127.895	12.7393	26.9861	8.36677	0.914281	0.906051	0.916297	0.880927	0.902003	0.869781	0.889157	0.888358	0.887441	0.869148	0.876162	0.894972	0.849838	0.910616	0.896771	0.898404	0.862934	0.871747	0.870797	0.876329	1	0.89464	0.0630101
448	3	19189	9056	112.888	6.08463	126.683	9.622	145.268	11.5688	18.2011	2.82445	25.9048	5.94996	39.0555	9.39779	448	27	28248	0.112992	132.64	13.4564	30.1199	9.48923	0.915959	0.907392	0.917091	0.882558	0.902896	0.871513	0.889868	0.889461	0.888081	0.869938	0.876876	0.895072	0.850361	0.910914	0.896825	0.898258	0.863088	0.872292	0.871425	0.876345	1	0.895701	0.0626387
454	17	25758	11478	92.9108	2.03409	110.835	7.54477	129.872	9.48847	10.1017	0.666098	17.3207	3.56466	27.8666	6.16938	454	21	37253	0.149012	116.692	12.0251	20.5667	6.65335	0.919577	0.897592	0.915765	0.886962	0.905135	0.867568	0.88358	0.886143	0.895686	0.850992	0.884721	0.886304	0.864575	0.902169	0.906061	0.889217	0.870641	0.882775	0.8695	0.895123	1	0.894799	0.0632039
458	14	22855	10245	112.329	5.21282	125.706	8.73433	144.702	10.6913	17.895	2.45207	25.2424	5.29738	38.5029	8.5984	458	25	33114	0.132456	131.578	12.8559	29.3419	8.93665	0.920804	0.899182	0.916878	0.887993	0.906671	0.867835	0.884883	0.886257	0.896343	0.851981	0.885109	0.887238	0.864302	0.902413	0.905916	0.889548	0.871354	0.882436	0.869496	0.89509	1	0.895734	0.0627035
460	13	21439	9660	123.143	5.9033	134.351	9.89106	153.134	11.822	23.5606	3.48833	30.8441	6.87347	45.6668	10.6823	460	27	31112	0.124448	140.178	13.6548	35.4434	10.7275	0.922554	0.900746	0.917942	0.888869	0.907737	0.869311	0.886073	0.886989	0.896889	0.85316	0.886105	0.887503	0.864425	0.902835	0.906322	0.889512	0.872895	0.882553	0.869648	0.895249	1	0.896834	0.0622868
466	2	26584	10749	92.9648	1.90022	112.344	7.90742	130.759	9.3393	10.1174	0.617008	18.0519	3.84371	28.4175	6.07952	466	21	37335	0.14934	117.645	11.7978	21.0358	6.57229	0.923155	0.875747	0.925271	0.891335	0.907928	0.886112	0.897094	0.880407	0.896786	0.855069	0.88863	0.896076	0.883541	0.897871	0.915066	0.884211	0.847623	0.886782	0.885068	0.891549	1	0.896952	0.0640442
470	2	23592	9532	107.334	1.99812	123.418	9.00248	141.765	10.4314	15.5387	0.863211	23.9294	5.2764	36.209	8.00277	470	25	33126	0.132504	128.696	12.5716	27.4624	8.31675	0.924817	0.877075	0.926991	0.892139	0.909105	0.887294	0.898041	0.880864	0.89718	0.856593	0.888607	0.896516	0.88432	0.898418	0.91478	0.884154	0.847657	0.887626	0.884879	0.891883	1	0.898003	0.0635703
472	2	22187	8989	114.647	4.03523	129.474	9.95433	147.707	11.4777	18.9699	1.98777	27.6585	6.43171	41.0096	9.60363	472	27	31178	0.124712	134.73	13.2942	31.5072	9.62358	0.926839	0.878616	0.928122	0.893547	0.910402	0.88803	0.898983	0.881856	0.89823	0.857191	0.888447	0.896562	0.884919	0.898983	0.915437	0.884165	0.848467	0.887773	0.885865	0.891654	1	0.899135	0.0631147
478	0	22944	8838	0	0	110.836	7.7736	130.248	9.50104	0	0	17.3361	3.68003	28.1066	6.20646	478	21	31782	0.127128	116.235	12.0156	20.3312	6.6164	0.906598	0.881647	0.927034	0.892848	0.891778	0.879287	0.885674	0.877305	0.889765	0.863602	0.876738	0.897568	0.886477	0.912938	0.898229	0.904883	0.855374	0.897804	0.878548	0.892266	1	0.893231	0.065906
482	0	20352	7892	0	0	122.084	8.82404	141.348	10.6037	0	0	23.1585	5.05942	35.9162	8.16527	482	25	28244	0.112976	127.467	12.7376	26.7233	8.35735	0.908653	0.88371	0.928002	0.893588	0.892544	0.880311	0.886171	0.877921	0.890986	0.864201	0.877195	0.897465	0.887162	0.913415	0.898686	0.905343	0.855474	0.897412	0.879284	0.89242	1	0.894297	0.0654669
484	0	19154	7419	0	0	129.267	9.84224	148.415	11.6883	0	0	27.5171	6.33621	41.6205	9.90352	484	27	26573	0.106292	134.613	13.4818	31.4547	9.81583	0.910398	0.885466	0.929251	0.894799	0.893764	0.881195	0.886934	0.878806	0.891488	0.865032	0.877884	0.897942	0.887047	0.913672	0.898882	0.905562	0.855963	0.897904	0.879107	0.892767	1	0.895386	0.0649759
490	2	22703	10095	93.4365	0.12265	109.72	7.45901	129.17	9.33223	10.2589	0.0402219	16.8049	3.45597	27.4089	5.97524	490	21	32800	0.1312	115.705	12.0806	20.0681	6.57399	0.926098	0.893613	0.933079	0.892271	0.898582	0.887668	0.86779	0.887241	0.895838	0.863704	0.871037	0.880564	0.87221	0.887912	0.906037	0.904162	0.861905	0.896067	0.875427	0.890899	1	0.897666	0.0620915
494	2	20106	8989	102.86	2.61819	118.392	8.45139	137.841	10.4339	13.6953	1.03944	21.121	4.55731	33.3294	7.61537	494	25	29097	0.116388	124.399	12.7976	24.8921	8.00597	0.927896	0.89492	0.933859	0.893941	0.89999	0.888717	0.868956	0.888098	0.895951	0.864264	0.870915	0.880984	0.87241	0.888391	0.906107	0.904612	0.861945	0.896553	0.87485	0.891432	1	0.898697	0.061693
496	2	18891	8461	114.49	4.79644	125.128	9.4493	144.559	11.3496	18.9212	2.35672	24.9621	5.70708	38.4688	9.11884	496	27	27354	0.109416	131.138	13.4977	29.1395	9.33785	0.929517	0.896615	0.934818	0.895664	0.901002	0.889523	0.869818	0.88881	0.896158	0.864974	0.870714	0.881864	0.872487	0.888188	0.906357	0.905242	0.862653	0.896724	0.874662	0.891643	1	0.899716	0.0613427
502	2	21821	10941	92.4096	0.111031	109.978	7.54261	128.411	9.31517	9.92573	0.0356206	16.9275	3.51282	26.9341	5.89452	502	22	32764	0.131056	116.133	11.9361	20.2687	6.48834	0.898776	0.900958	0.931892	0.888094	0.914083	0.882936	0.876694	0.874329	0.876938	0.863661	0.874924	0.881745	0.871063	0.893542	0.903492	0.896411	0.861265	0.892855	0.873443	0.890718	1	0.894038	0.0651101
506	1	19354	9737	107.193	0	121.849	8.69929	140.033	10.3718	15.462	0	23.0176	4.9768	34.9121	7.80642	506	26	29092	0.116368	127.935	12.6487	26.9984	8.26934	0.900712	0.902344	0.93304	0.888389	0.915148	0.88404	0.877148	0.875412	0.87732	0.863932	0.876392	0.881531	0.871374	0.893287	0.903788	0.896415	0.861646	0.892617	0.873539	0.890778	1	0.894974	0.06468
508	1	18161	9190	108.2	0	128.578	9.71049	146.503	11.3084	15.8997	0	27.0747	6.1975	40.0103	9.33141	508	28	27352	0.109408	134.6	13.3147	31.4205	9.59681	0.902548	0.903919	0.934027	0.889131	0.916569	0.885712	0.878126	0.876206	0.877669	0.864763	0.876865	0.88255	0.872057	0.893993	0.903736	0.896607	0.862021	0.892439	0.873921	0.891416	1	0.896085	0.0642154
514	0	20029	10808	0	0	107.953	7.20427	127.173	9.22177	0	0	16.0012	3.22018	26.1655	5.7181	514	22	30837	0.123348	114.689	12.1497	19.5636	6.45861	0.910351	0.904352	0.921912	0.88911	0.878571	0.870886	0.891867	0.880403	0.883338	0.853471	0.882138	0.875782	0.871826	0.903784	0.895742	0.893083	0.871032	0.89164	0.884068	0.899082	1	0.892996	0.0638177
518	0	17753	9574	0	0	120.482	8.34977	139.523	10.352	0	0	22.235	4.65746	34.5351	7.71464	518	26	27327	0.109308	127.153	12.8592	26.5444	8.32935	0.911681	0.905277	0.922878	0.889779	0.880064	0.871299	0.892762	0.881491	0.883595	0.853826	0.882021	0.875124	0.872653	0.904033	0.896275	0.893	0.870934	0.892249	0.884107	0.899532	1	0.893778	0.0637008
520	0	16607	9028	0	0	128.215	9.4356	147.238	11.4478	0	0	26.8242	5.9726	40.6228	9.50697	520	28	25635	0.10254	134.915	13.6525	31.6837	9.91861	0.91301	0.906768	0.924439	0.890891	0.881646	0.872538	0.893993	0.883051	0.88465	0.854671	0.882914	0.875346	0.873415	0.904115	0.896938	0.893232	0.870821	0.89253	0.883675	0.900176	1	0.894954	0.0632611
526	0	18352	14634	0	0	106.945	6.95621	126.147	9.20815	0	0	15.5491	3.05443	25.5454	5.64074	526	23	32986	0.131944	115.464	12.4716	19.9839	6.631	0.926833	0.899745	0.922285	0.901989	0.891863	0.872992	0.891621	0.892788	0.893667	0.859804	0.881525	0.878267	0.875826	0.906854	0.899488	0.892454	0.863033	0.883996	0.886209	0.895062	1	0.898669	0.0605928
530	0	16310	12989	0	0	117.191	8.03841	136.37	10.2737	0	0	20.464	4.23307	32.2732	7.34904	530	27	29299	0.117196	125.694	13.1735	25.6993	8.26649	0.927984	0.900816	0.922967	0.903512	0.892983	0.873699	0.892095	0.89358	0.893546	0.860541	0.881532	0.87846	0.875968	0.907045	0.900031	0.892931	0.862282	0.884075	0.886395	0.894996	1	0.899442	0.0603106
532	0	15360	12270	0	0	127.843	9.21982	146.998	11.4786	0	0	26.575	5.79332	40.4326	9.57068	532	29	27630	0.11052	136.349	14.0125	32.7289	10.3316	0.928936	0.902117	0.924195	0.90409	0.893992	0.874412	0.892562	0.894861	0.894173	0.86169	0.882103	0.879298	0.876746	0.907039	0.900326	0.893359	0.862016	0.884437	0.886355	0.895168	1	0.900303	0.0599637
538	10	22971	15841	93.2183	2.1215	110.482	7.46944	127.129	9.31529	10.2032	0.707539	17.1532	3.49944	26.1478	5.81423	538	23	38822	0.155288	117.27	11.6402	20.8216	6.37237	0.916194	0.894416	0.933221	0.894738	0.900276	0.872315	0.889869	0.894325	0.899786	0.863982	0.883558	0.899773	0.87878	0.906767	0.897635	0.889715	0.867459	0.876719	0.872843	0.891698	1	0.898461	0.0619495
542	8	20273	14064	103.133	3.12311	118.269	8.44563	134.723	10.3354	13.8156	1.27571	21.0558	4.54458	31.1425	7.24414	542	27	34345	0.13738	125.003	12.3051	25.1845	7.636	0.917426	0.895895	0.933557	0.895138	0.901791	0.873155	0.889897	0.895341	0.900131	0.864667	0.884146	0.900422	0.87972	0.906959	0.898049	0.890217	0.867361	0.877435	0.872922	0.892022	1	0.899267	0.0617406
544	8	19035	13287	112.52	4.80528	126.66	9.48853	143.006	11.3967	17.9697	2.35597	25.8785	5.86234	37.2685	9.00637	544	29	32330	0.12932	133.374	13.0832	30.5576	9.22015	0.918388	0.897263	0.934751	0.896644	0.902444	0.873693	0.890705	0.896041	0.901253	0.866409	0.884581	0.900479	0.880498	0.90747	0.898268	0.890844	0.867909	0.877513	0.872734	0.892221	1	0.900208	0.0615092
550	0	25140	9797	0	0	111.97	7.86203	129.636	9.50005	0	0	17.872	3.81179	27.7181	6.16784	550	21	34937	0.139748	116.924	11.5221	20.633	6.37852	0.915834	0.882603	0.925194	0.871712	0.882975	0.869723	0.888199	0.870324	0.889458	0.85066	0.878052	0.87632	0.87964	0.8808	0.894925	0.893981	0.873286	0.896485	0.842788	0.883576	1	0.888625	0.0671147
554	0	22140	8687	0	0	122.861	8.99206	140.199	10.6269	0	0	23.6113	5.24577	35.0639	8.08794	554	25	30827	0.123308	127.746	12.2774	26.8386	8.04631	0.917588	0.884484	0.92612	0.87292	0.88416	0.871784	0.889091	0.871914	0.890437	0.851899	0.877915	0.876342	0.880105	0.881046	0.895708	0.894865	0.874234	0.896244	0.843936	0.883933	1	0.88986	0.066563
556	0	20738	8223	0	0	128.817	9.95046	146.036	11.6375	0	0	27.2464	6.38783	39.6778	9.61699	556	27	28961	0.115844	133.706	13.0244	30.7761	9.32198	0.919357	0.886226	0.927212	0.874158	0.885501	0.873209	0.889886	0.872104	0.890301	0.852405	0.878682	0.877266	0.880443	0.881548	0.896378	0.895187	0.874193	0.896033	0.8436	0.884085	1	0.890933	0.0660576
562	3	23750	9168	92.0172	1.08454	110.355	7.418	130.586	9.38949	9.80435	0.342275	17.0919	3.46785	28.3126	6.15886	562	21	32921	0.131684	115.988	12.1053	20.216	6.67429	0.909025	0.897877	0.93656	0.886729	0.902752	0.886395	0.884451	0.875368	0.882643	0.854394	0.88278	0.87713	0.869172	0.887503	0.906428	0.888734	0.860651	0.897801	0.864494	0.897345	1	0.89518	0.0620813
566	2	21012	8133	114.597	0.775769	123.501	8.59216	143.784	10.6326	18.8784	0.381667	23.9441	5.04	37.7786	8.43767	566	25	29147	0.116588	129.16	12.9437	27.804	8.75702	0.910591	0.900058	0.937695	0.888376	0.903575	0.88733	0.886266	0.875253	0.883556	0.854702	0.88335	0.876745	0.870141	0.887673	0.906817	0.889182	0.861101	0.89788	0.8646	0.898291	1	0.896312	0.061675
568	2	19680	7696	122.386	3.21115	129.688	9.61175	150.038	11.755	23.0193	1.80072	27.7611	6.22774	42.9865	10.1888	568	27	27378	0.109512	135.408	13.746	32.0406	10.1937	0.912777	0.90118	0.93829	0.889309	0.904741	0.888578	0.887483	0.875685	0.884652	0.855596	0.883812	0.877128	0.869713	0.887464	0.906969	0.889565	0.861513	0.898586	0.864672	0.898495	1	0.897319	0.0611562
574	4	23834	10930	92.079	1.2895	110.94	7.61048	129.815	9.11391	9.82572	0.410869	17.3735	3.60398	27.7956	5.86515	574	21	34768	0.139072	116.872	11.9448	20.649	6.56832	0.914907	0.895953	0.930123	0.89778	0.899822	0.883715	0.898182	0.87756	0.88685	0.851056	0.883514	0.878768	0.877215	0.887756	0.906106	0.902468	0.867162	0.892128	0.866558	0.889985	1	0.897158	0.061603
578	4	21058	9736	108.475	3.3197	123.264	8.72108	141.955	10.2814	16.0654	1.45977	23.8188	5.09995	36.3368	7.91022	578	25	30798	0.123192	129.171	12.6885	27.775	8.45327	0.91717	0.897282	0.931229	0.89876	0.901016	0.885041	0.89889	0.878044	0.886908	0.851955	0.884489	0.878336	0.878158	0.88798	0.906991	0.902607	0.86681	0.892412	0.866728	0.890399	1	0.89823	0.0610699
580	4	19787	9117	112.932	3.81894	128.299	9.64024	146.908	11.3031	18.1291	1.77619	26.8952	6.13298	40.3356	9.33077	580	27	28908	0.115632	134.166	13.3689	31.1329	9.60359	0.919175	0.898852	0.932008	0.899716	0.901809	0.886191	0.900097	0.879065	0.887055	0.851512	0.885153	0.878563	0.878234	0.888647	0.90769	0.90321	0.867303	0.892071	0.86758	0.890082	1	0.899228	0.0606418
586	1	22395	9970	90.1221	0	110.546	7.59746	129.559	9.26376	9.20973	0	17.1909	3.57452	27.6468	5.93638	586	21	32366	0.129464	116.402	11.9769	20.4115	6.55767	0.915915	0.908252	0.934978	0.891306	0.894055	0.89007	0.894164	0.883242	0.889575	0.850244	0.890672	0.895183	0.887088	0.894905	0.887737	0.891244	0.872134	0.88165	0.883103	0.889869	1	0.899587	0.0615884
590	1	19767	8854	106.503	0	123.044	8.70508	142.033	10.4378	15.1664	0	23.6917	5.06894	36.4135	8.05532	590	25	28622	0.114488	128.918	12.7708	27.6268	8.50883	0.917249	0.909598	0.9365	0.893369	0.895587	0.891779	0.895116	0.883638	0.889386	0.850569	0.890591	0.895273	0.887499	0.895535	0.888128	0.891936	0.872581	0.881158	0.882154	0.889997	1	0.900666	0.0612059
592	0	18583	8371	0	0	129.137	9.73723	148.134	11.5109	0	0	27.4257	6.2585	41.3645	9.67846	592	27	26954	0.107816	135.037	13.557	31.7546	9.88414	0.919214	0.910848	0.936837	0.895563	0.896286	0.893263	0.89649	0.88395	0.890146	0.851506	0.890962	0.895581	0.888328	0.89586	0.88831	0.892168	0.872802	0.881168	0.881762	0.890424	1	0.901737	0.0608706
598	3	22548	9913	90.9285	0.510451	109.447	7.45035	128.959	9.17564	9.45895	0.158078	16.6806	3.42903	27.2622	5.84353	598	21	32464	0.129856	115.403	12.0445	19.911	6.50792	0.9095	0.902646	0.928305	0.887475	0.889585	0.883671	0.895838	0.876509	0.887706	0.862463	0.885258	0.883194	0.870241	0.894345	0.892019	0.880714	0.847231	0.886905	0.87788	0.875678	1	0.894727	0.0659742
602	3	19963	8842	107.375	2.13473	122.806	8.64869	142.117	10.3384	15.5585	0.922825	23.5517	5.00742	36.4664	8.00838	602	25	28808	0.115232	128.731	12.8068	27.5147	8.51784	0.910875	0.90395	0.929152	0.88944	0.890586	0.885396	0.897216	0.877152	0.887948	0.862608	0.885448	0.883696	0.870487	0.894786	0.892894	0.881214	0.848341	0.88649	0.878055	0.875278	1	0.895768	0.0655674
604	3	18699	8330	114.101	2.61748	129.47	9.65217	148.686	11.3413	18.6618	1.29735	27.6275	6.2294	41.8004	9.63618	604	27	27032	0.108128	135.39	13.5222	31.9939	9.91459	0.912826	0.905908	0.930194	0.891	0.891758	0.886227	0.898287	0.877719	0.887985	0.863218	0.885543	0.884193	0.871356	0.895291	0.893497	0.881825	0.849197	0.88706	0.878218	0.874445	1	0.89691	0.0649504
610	11	24819	12466	92.4232	1.85976	110.65	7.57073	129.308	9.42278	9.94207	0.606225	17.2368	3.56659	27.504	6.0518	610	22	37296	0.149184	116.881	12.0605	20.6664	6.6479	0.913637	0.8959	0.92652	0.884787	0.8909	0.86957	0.902563	0.866621	0.886328	0.865924	0.886999	0.882856	0.868431	0.894828	0.898528	0.889841	0.854314	0.891691	0.870616	0.882266	1	0.893536	0.0655192
614	10	21936	11084	104.302	4.55472	120.829	8.6553	139.369	10.4665	14.3307	1.90652	22.4487	4.86386	34.4354	7.79985	614	26	33030	0.13212	127.045	12.7791	26.4687	8.25854	0.91482	0.897351	0.928035	0.886285	0.892295	0.87083	0.903103	0.867091	0.886936	0.865789	0.887708	0.883076	0.869074	0.894672	0.898925	0.890039	0.854496	0.892098	0.87083	0.88247	1	0.894537	0.0651067
616	10	20534	10470	109.69	4.48541	126.75	9.6438	145.211	11.491	16.6448	2.03191	25.9472	5.98028	38.9998	9.30679	616	28	31014	0.124056	132.976	13.5105	30.3506	9.54325	0.916393	0.898772	0.92958	0.887841	0.893725	0.871606	0.903721	0.86785	0.888034	0.866705	0.887857	0.88352	0.869236	0.894854	0.899561	0.890646	0.854775	0.892307	0.871155	0.882408	1	0.895643	0.0645305
622	14	25584	10189	92.4263	1.72319	112.637	7.853	130.821	9.50623	9.94132	0.557425	18.1877	3.82939	28.4743	6.26802	622	21	35787	0.143148	117.807	11.7216	21.1132	6.57752	0.911574	0.908584	0.941403	0.894766	0.887711	0.887655	0.904057	0.890128	0.890128	0.852139	0.873027	0.893341	0.864839	0.876659	0.866306	0.888814	0.880613	0.883505	0.849652	0.886858	1	0.898184	0.0605934
626	10	22693	9018	106.574	4.41525	124.084	8.93384	142.109	10.6254	15.2738	1.85084	24.3075	5.29049	36.4923	8.24474	626	25	31721	0.126884	129.203	12.4684	27.7687	8.34289	0.913716	0.9108	0.942262	0.895353	0.888843	0.887504	0.904622	0.891129	0.890908	0.853141	0.873475	0.893541	0.865846	0.877211	0.866445	0.889931	0.881467	0.884225	0.849106	0.887204	1	0.899257	0.060102
628	8	21303	8475	110.344	3.09372	129.217	9.82446	147.135	11.6136	16.8985	1.40952	27.4841	6.3127	40.5604	9.67133	628	27	29786	0.119144	134.31	13.1497	31.2018	9.48552	0.915715	0.91214	0.943296	0.896629	0.890083	0.888773	0.905274	0.891677	0.891946	0.853455	0.874387	0.893675	0.866229	0.877191	0.866749	0.890301	0.881572	0.884745	0.849409	0.887749	1	0.900331	0.0595553
634	0	23131	7983	0	0	110.737	7.69333	129.945	9.35297	0	0	17.2847	3.6205	27.8999	6.06592	634	21	31114	0.124456	115.665	11.697	20.0082	6.37801	0.921482	0.907293	0.917031	0.897313	0.888137	0.871119	0.880986	0.886514	0.889873	0.880697	0.891737	0.881227	0.890355	0.890885	0.882015	0.892364	0.867728	0.878254	0.860063	0.891833	1	0.896903	0.0628723
638	0	20507	7049	0	0	126.371	8.99053	145.245	10.5844	0	0	25.661	5.5134	38.9195	8.59316	638	25	27556	0.110224	131.199	12.5151	29.0526	8.65886	0.923084	0.90786	0.918802	0.897717	0.889334	0.871516	0.881841	0.887139	0.890351	0.881913	0.892238	0.881079	0.890641	0.89124	0.882403	0.892074	0.868595	0.87823	0.859922	0.891857	1	0.897753	0.0625386
640	0	19273	6640	0	0	134.188	10.1014	152.988	11.6228	0	0	30.754	6.99395	45.5107	10.4337	640	27	25913	0.103652	139.005	13.3366	34.5353	10.2848	0.92442	0.908482	0.920156	0.898429	0.890036	0.872767	0.883147	0.888241	0.891194	0.882221	0.892853	0.8806	0.890615	0.891367	0.882955	0.893046	0.868946	0.878555	0.8598	0.892448	1	0.898613	0.0622885
646	0	19170	10098	0	0	107.92	7.19356	128.438	9.25317	0	0	15.9862	3.21666	26.9455	5.8664	646	22	29268	0.117072	114.999	12.5926	19.7673	6.76701	0.909321	0.90165	0.917965	0.89058	0.887249	0.867517	0.886207	0.889811	0.891161	0.849392	0.891093	0.877187	0.898626	0.888684	0.890529	0.887796	0.852979	0.873377	0.86897	0.880791	1	0.892752	0.0652138
650	0	16945	9001	0	0	119.142	8.23861	139.37	10.3695	0	0	21.5034	4.4946	34.4256	7.7134	650	26	25946	0.103784	126.159	13.2037	25.9863	8.46557	0.9112	0.903106	0.918793	0.891448	0.889154	0.86813	0.887439	0.890349	0.892257	0.850285	0.892585	0.876937	0.898192	0.888422	0.891236	0.888499	0.85306	0.873083	0.869209	0.880868	1	0.893811	0.0647632
652	0	15887	8495	0	0	126.55	9.29138	146.684	11.4059	0	0	25.7952	5.73351	40.168	9.39817	652	28	24382	0.097528	133.565	13.9144	30.8029	9.95445	0.912743	0.904807	0.919941	0.893302	0.890513	0.868715	0.888114	0.891744	0.893056	0.851243	0.892769	0.877471	0.89847	0.888483	0.892175	0.889119	0.853191	0.873636	0.869289	0.881429	1	0.894952	0.0643233
658	1	19716	13396	93.0557	0	108.649	7.27065	126.744	9.32832	10.1344	0	16.3124	3.29393	25.9154	5.77431	658	22	33113	0.132452	115.969	12.0654	20.1972	6.49353	0.909054	0.903935	0.940718	0.887808	0.876272	0.874385	0.889243	0.89341	0.873539	0.84269	0.883807	0.866457	0.88423	0.892172	0.895132	0.878794	0.848791	0.887914	0.864026	0.892988	1	0.89343	0.06371
662	1	17398	11896	99.6893	0	117.557	8.28162	135.524	10.2691	12.4487	0	20.6711	4.40089	31.6846	7.23961	662	26	29295	0.11718	124.852	12.7057	25.1431	7.87685	0.910667	0.905428	0.941304	0.88894	0.878	0.875849	0.890442	0.894146	0.874194	0.842772	0.883359	0.866445	0.88382	0.892302	0.895306	0.878904	0.849087	0.887814	0.86339	0.893139	1	0.894387	0.0632651
664	1	16270	11208	108.765	0	126.296	9.31706	144.059	11.3306	16.149	0	25.6445	5.72312	38.0749	9.03689	664	28	27479	0.109916	133.54	13.4159	30.7142	9.48825	0.912369	0.907693	0.942156	0.890298	0.879344	0.876524	0.891135	0.895193	0.874686	0.843717	0.883675	0.866571	0.88382	0.893046	0.89552	0.87918	0.849467	0.887896	0.864369	0.892736	1	0.895499	0.0628483
670	5	23439	12497	91.5775	2.85639	110.007	7.39784	128.078	9.39059	9.68945	0.942753	16.9315	3.44443	26.735	5.91657	670	22	35941	0.143764	116.288	11.8534	20.3393	6.45921	0.91518	0.897763	0.920592	0.876645	0.9017	0.87908	0.892351	0.89544	0.884004	0.845205	0.892017	0.860466	0.875671	0.898097	0.892059	0.882098	0.842394	0.89313	0.866225	0.897721	1	0.893587	0.0643173
674	4	20649	11160	106.887	5.34763	122.257	8.56815	140.065	10.4858	15.443	2.22938	23.2354	4.92872	34.9485	7.90781	674	26	31813	0.127252	128.502	12.5899	27.3434	8.30458	0.916496	0.899066	0.921557	0.87887	0.902461	0.879468	0.892748	0.895813	0.885141	0.846541	0.892623	0.861095	0.876434	0.898233	0.892402	0.882422	0.842501	0.892984	0.866171	0.897683	1	0.894558	0.0640678
676	4	19382	10540	115.491	4.95703	129.194	9.54096	146.921	11.5181	19.4242	2.46098	27.4432	6.12383	40.3739	9.54256	676	28	29926	0.119704	135.436	13.3202	31.9963	9.72252	0.918532	0.900438	0.923244	0.880422	0.903445	0.881006	0.892936	0.896344	0.885601	0.847307	0.892886	0.861158	0.87683	0.8987	0.892719	0.882661	0.843397	0.893153	0.866337	0.897982	1	0.895688	0.0634654
682	0	22053	11515	0	0	109.568	7.42143	127.875	9.186	0	0	16.7336	3.41822	26.5915	5.75762	682	22	33568	0.134272	115.848	11.86	20.1152	6.39908	0.916751	0.896672	0.924154	0.884175	0.888525	0.886722	0.890372	0.887244	0.888033	0.852598	0.890655	0.862712	0.876951	0.895645	0.88994	0.899249	0.853462	0.876847	0.851123	0.889761	1	0.89413	0.0619369
686	0	19489	10186	0	0	124.002	8.61125	142.142	10.4094	0	0	24.2336	5.07618	36.4934	8.07308	686	26	29675	0.1187	130.229	12.6521	28.4418	8.55435	0.918366	0.89936	0.925055	0.885746	0.88984	0.888104	0.890969	0.887447	0.888795	0.853951	0.890244	0.862915	0.876293	0.896226	0.890396	0.899292	0.852974	0.876563	0.851879	0.889402	1	0.895275	0.0614124
688	0	18263	9600	0	0	130.444	9.64771	148.506	11.4578	0	0	28.2449	6.29873	41.6655	9.70757	688	28	27863	0.111452	136.667	13.4132	32.8689	9.95732	0.919876	0.900729	0.92578	0.887539	0.890644	0.888203	0.891666	0.888185	0.889226	0.854718	0.890751	0.863852	0.876987	0.896529	0.890859	0.898988	0.853228	0.876969	0.851559	0.888813	1	0.896184	0.0611919
694	2	21343	11286	91.609	1.13837	108.984	7.27311	128.721	9.41708	9.6755	0.358969	16.4621	3.32385	27.136	5.98804	694	22	32631	0.130524	115.809	12.3873	20.1534	6.73869	0.913809	0.90555	0.91459	0.895468	0.898731	0.876528	0.882428	0.878735	0.886151	0.864408	0.895161	0.879823	0.878781	0.897965	0.876973	0.88871	0.860853	0.884971	0.850188	0.880788	1	0.894839	0.0609305
698	2	18903	10013	110.095	3.29282	123.629	8.54831	143.255	10.6363	16.7903	1.49642	24.014	5.02562	37.3693	8.34802	698	26	28918	0.115672	130.424	13.1968	28.6379	9.00129	0.914915	0.906944	0.915693	0.897555	0.899094	0.877758	0.883152	0.879867	0.88585	0.865153	0.896034	0.879504	0.878968	0.898005	0.877913	0.889048	0.861142	0.885504	0.850232	0.880853	1	0.89578	0.0606255
700	2	17735	9489	119.804	1.58191	129.727	9.58533	149.235	11.6287	21.5657	0.850136	27.7835	6.21119	42.294	9.91733	700	28	27226	0.108904	136.525	13.9072	32.8403	10.3549	0.916734	0.908029	0.916789	0.898645	0.899893	0.878407	0.883898	0.880133	0.886652	0.865845	0.896404	0.880206	0.878921	0.898039	0.877746	0.889334	0.861401	0.885918	0.850051	0.880831	1	0.896673	0.060265
706	0	20634	12443	0	0	109.325	7.40685	126.629	9.06161	0	0	16.6231	3.39918	25.8218	5.56801	706	22	33077	0.132308	115.834	11.6352	20.0835	6.2231	0.894201	0.910739	0.922182	0.901487	0.887943	0.864392	0.866085	0.887263	0.89334	0.863772	0.903906	0.87576	0.872857	0.905448	0.882501	0.881927	0.860356	0.875049	0.870907	0.890664	1	0.892401	0.0624414
710	0	18261	11061	0	0	124.556	8.6712	141.548	10.3245	0	0	24.56	5.15875	36.0347	7.91484	710	26	29322	0.117288	130.966	12.4448	28.8886	8.43431	0.89617	0.912114	0.923402	0.903042	0.889145	0.866124	0.868358	0.887798	0.893561	0.863788	0.904423	0.876458	0.87332	0.905412	0.883671	0.883057	0.860071	0.876151	0.871735	0.890969	1	0.893636	0.061985
712	0	17141	10464	0	0	129.318	9.71559	146.149	11.3066	0	0	27.5373	6.2511	39.7246	9.25996	712	28	27605	0.11042	135.698	13.1813	32.157	9.57742	0.897718	0.913476	0.924506	0.903749	0.890799	0.866926	0.868991	0.88848	0.89415	0.864101	0.904981	0.877232	0.873863	0.90576	0.883717	0.883735	0.860768	0.876598	0.871962	0.890781	1	0.894607	0.0617647
718	2	19835	12009	92.4479	0.0435965	107.883	7.06786	127.821	9.50716	9.93801	0.0139981	15.9628	3.15234	26.5874	5.96719	718	22	31846	0.127384	115.401	12.5938	19.9689	6.79245	0.909125	0.893692	0.925501	0.897334	0.883784	0.863295	0.875526	0.8903	0.881162	0.86306	0.896439	0.875039	0.872402	0.912312	0.891635	0.892954	0.845192	0.871067	0.85656	0.885621	1	0.891924	0.0638571
722	2	17531	10709	104.739	0.645129	116.508	8.0843	136.389	10.4831	14.4301	0.265448	20.1162	4.21309	32.3081	7.49395	722	26	28242	0.112968	124.046	13.2403	24.7388	8.20429	0.910966	0.895315	0.926369	0.897971	0.885472	0.865077	0.875983	0.891226	0.882622	0.863483	0.896484	0.875965	0.87269	0.912205	0.892288	0.892713	0.844168	0.871061	0.856437	0.886339	1	0.892998	0.0634932
724	2	16486	10095	114.757	0.312335	121.631	9.01362	141.505	11.3678	18.9549	0.154088	22.921	5.12689	36.1225	8.76511	724	28	26583	0.106332	129.178	13.8745	27.934	9.30219	0.912331	0.896532	0.927247	0.899692	0.886431	0.865873	0.876462	0.89087	0.883647	0.86418	0.897228	0.876688	0.873491	0.912312	0.892582	0.892789	0.844562	0.870876	0.85692	0.886506	1	0.893904	0.0631183
730	14	24499	13852	92.2726	1.96852	110.448	7.5329	127.856	9.29402	9.8953	0.648952	17.1416	3.53128	26.5891	5.8247	730	22	38365	0.15346	116.727	11.7276	20.55	6.3907	0.916304	0.905487	0.926222	0.874847	0.898566	0.865242	0.877857	0.890577	0.88728	0.845628	0.897341	0.869334	0.879122	0.899453	0.879851	0.890304	0.84912	0.887984	0.849837	0.8997	1	0.893336	0.0630166
734	10	21581	12289	106.695	4.43706	121.321	8.63531	138.562	10.4272	15.3274	1.96955	22.7186	4.8889	33.8454	7.67928	734	26	33880	0.13552	127.57	12.4807	26.7524	8.07885	0.917591	0.906803	0.92683	0.87531	0.899351	0.866544	0.879604	0.891086	0.887825	0.846606	0.898318	0.870381	0.880077	0.899675	0.880519	0.890437	0.849823	0.888577	0.850103	0.90003	1	0.894269	0.062766
736	9	20291	11627	116.412	4.99362	129.634	9.72496	146.703	11.5867	19.8911	2.57126	27.7375	6.28806	40.2067	9.57773	736	28	31927	0.127708	135.847	13.2878	32.2763	9.72506	0.91858	0.907852	0.927553	0.876374	0.900445	0.867275	0.879867	0.891362	0.88895	0.847512	0.898738	0.87058	0.880164	0.900226	0.881119	0.890907	0.850565	0.888778	0.849657	0.900163	1	0.895037	0.0626219
742	4	26734	10805	91.8541	1.703	111.656	7.78462	129.887	9.41245	9.75852	0.547511	17.7187	3.73214	27.8683	6.09002	742	21	37543	0.150172	116.901	11.6979	20.639	6.45908	0.910063	0.898423	0.925725	0.882548	0.896639	0.865408	0.850784	0.875609	0.884133	0.851544	0.880577	0.858562	0.873399	0.885478	0.888235	0.886344	0.85775	0.880657	0.861239	0.888821	1	0.888615	0.0674407
746	2	23618	9668	105.372	1.50012	123.731	8.97064	141.738	10.5673	14.6994	0.624712	24.1071	5.28711	36.2047	8.1369	746	25	33288	0.133152	128.96	12.5052	27.6201	8.32063	0.91204	0.900535	0.926235	0.883712	0.897065	0.867355	0.852229	0.875991	0.885184	0.85265	0.881489	0.858027	0.874039	0.88574	0.888714	0.887587	0.858643	0.880843	0.861437	0.889269	1	0.889782	0.0669123
748	2	22143	9113	117.047	2.74963	131.913	10.0213	149.758	11.6991	20.1395	1.41106	29.2322	6.71761	42.7421	10.069	748	27	31258	0.125032	137.115	13.2981	33.1703	9.96159	0.913638	0.902313	0.927331	0.885437	0.897866	0.86821	0.853701	0.877039	0.886525	0.853494	0.882526	0.858436	0.874528	0.886157	0.888509	0.887821	0.858932	0.881278	0.861284	0.889836	1	0.890955	0.0662729
754	2	24155	10191	91.3007	1.19102	110.348	7.56922	129.883	9.48027	9.579	0.373065	17.0979	3.54732	27.8722	6.13359	754	21	34348	0.137392	116.143	12.109	20.2941	6.65139	0.91148	0.906035	0.913256	0.903197	0.893182	0.890852	0.867547	0.863325	0.88947	0.845712	0.88813	0.885758	0.876034	0.874927	0.87631	0.89174	0.848579	0.885918	0.859453	0.889455	1	0.892877	0.0641026
758	2	21371	9077	108.212	2.84594	123.894	8.77584	143.173	10.6268	15.9379	1.24969	24.1849	5.18829	37.305	8.34238	758	25	30450	0.1218	129.64	12.8651	28.0954	8.69852	0.913071	0.907291	0.913777	0.904368	0.894171	0.892874	0.867619	0.864778	0.890213	0.846683	0.888374	0.885452	0.877126	0.875681	0.876207	0.891691	0.84844	0.886388	0.860263	0.889655	1	0.893855	0.0637698
760	2	20108	8597	113.311	0.91952	131.142	9.79799	150.407	11.7242	18.2534	0.442358	28.7088	6.49361	43.294	10.1631	760	27	28707	0.114828	136.91	13.6494	33.0759	10.2523	0.914254	0.908576	0.914777	0.905511	0.89513	0.893824	0.868569	0.86613	0.89048	0.847198	0.888355	0.886091	0.877852	0.876267	0.876668	0.891873	0.849096	0.8863	0.860801	0.889487	1	0.894777	0.0635076
766	29	26410	11587	92.9739	2.25667	112.191	7.84217	131.238	9.5617	10.1257	0.756874	17.975	3.80289	28.7476	6.30294	766	21	38026	0.152104	117.981	12.1609	21.2516	6.84272	0.916662	0.90805	0.918069	0.897412	0.903645	0.866749	0.876164	0.874573	0.879188	0.840596	0.906156	0.893113	0.867157	0.895322	0.860083	0.897531	0.851641	0.881975	0.861621	0.897978	1	0.894383	0.0637112
770	21	23346	10303	109.351	3.771	125.58	9.01388	144.421	10.7418	16.4686	1.72626	25.1913	5.47284	38.2875	8.57578	770	25	33670	0.13468	131.335	12.9353	29.1933	8.93242	0.917909	0.910143	0.919275	0.899347	0.904856	0.868355	0.876982	0.87477	0.880012	0.84112	0.906816	0.893822	0.867464	0.895679	0.860662	0.897535	0.851708	0.882403	0.862326	0.898159	1	0.895546	0.0633096
772	20	21916	9717	117.353	4.93009	133.025	10.0291	151.68	11.926	20.3701	2.5258	29.9666	6.84026	44.4123	10.5347	772	27	31653	0.126612	138.742	13.6977	34.3952	10.5345	0.919297	0.911367	0.920402	0.900799	0.905127	0.869159	0.877974	0.875304	0.88058	0.842211	0.906881	0.894102	0.86758	0.895697	0.860993	0.897608	0.851957	0.882491	0.86232	0.898398	1	0.89642	0.0630001
778	1	26489	8486	90.1383	0	112.316	7.91486	130.163	9.26491	9.21468	0	18.0388	3.84729	28.0302	6.01807	778	20	34976	0.139904	116.645	11.2615	20.4627	6.19231	0.92249	0.905735	0.923791	0.905592	0.894957	0.859504	0.890053	0.880075	0.888624	0.844293	0.894013	0.854257	0.87297	0.900918	0.877816	0.90016	0.855944	0.866351	0.859332	0.898688	1	0.895785	0.0629316
782	1	23461	7588	104.115	0	125.94	9.12153	143.708	10.4973	14.1732	0	25.4144	5.57226	37.7042	8.31081	782	24	31050	0.1242	130.281	12.1703	28.4174	8.26059	0.923816	0.90752	0.924976	0.906812	0.896683	0.860129	0.890467	0.880886	0.89	0.844638	0.894058	0.85591	0.87438	0.900789	0.878551	0.900032	0.85686	0.867037	0.860129	0.898905	1	0.89689	0.0626083
784	1	22084	7176	112.619	0	133.822	10.1686	151.449	11.7027	17.9193	0	30.5144	7.01991	44.1839	10.3293	784	26	29261	0.117044	138.144	13.0061	33.8663	9.89711	0.924541	0.909026	0.926216	0.907966	0.89809	0.861027	0.891596	0.881549	0.890417	0.845648	0.894723	0.856652	0.875073	0.901319	0.8789	0.900653	0.85737	0.867537	0.860292	0.899183	1	0.897865	0.0622703
790	4	25263	9372	92.0625	1.65509	110.192	7.47453	131.01	9.39843	9.82422	0.533589	17.0203	3.48138	28.5853	6.1691	790	21	34639	0.138556	115.822	12.2575	20.1485	6.74862	0.910217	0.898669	0.924882	0.887194	0.901008	0.857415	0.867794	0.880352	0.866653	0.861298	0.902797	0.8629	0.860937	0.886573	0.89138	0.882589	0.837755	0.890773	0.838029	0.905684	1	0.889998	0.0662094
794	4	22259	8351	104.541	3.23135	121.626	8.59929	142.169	10.4366	14.3883	1.34871	22.885	4.88409	36.516	8.069	794	25	30614	0.122456	127.228	12.9328	26.6022	8.48419	0.911936	0.900715	0.926047	0.888303	0.901189	0.858496	0.869129	0.882211	0.867904	0.861273	0.903868	0.863706	0.860554	0.886931	0.892272	0.882848	0.838505	0.890328	0.838473	0.905746	1	0.891142	0.0657315
796	4	20911	7881	112.828	3.28502	127.952	9.572	148.298	11.4672	18.0642	1.59733	26.6739	6.02893	41.4942	9.67007	796	27	28796	0.115184	133.518	13.5965	30.7288	9.78103	0.9132	0.902365	0.926795	0.889707	0.901705	0.859772	0.870017	0.883022	0.868315	0.862151	0.90391	0.86413	0.860762	0.887068	0.892398	0.883716	0.838415	0.890575	0.838953	0.906133	1	0.892071	0.0653234
802	0	24586	11821	0	0	109.792	7.44385	128.221	9.2385	0	0	16.8367	3.44883	26.8099	5.84787	802	21	36407	0.145628	115.776	11.8152	20.0749	6.39886	0.9108	0.905114	0.930961	0.884926	0.911501	0.880723	0.858901	0.887645	0.879254	0.841294	0.907586	0.866647	0.878032	0.888895	0.887137	0.894526	0.848092	0.88391	0.841088	0.890969	1	0.89424	0.0647241
806	0	21786	10498	0	0	122.654	8.58891	140.945	10.4038	0	0	23.4607	4.96521	35.592	7.95074	806	25	32284	0.129136	128.601	12.5855	27.4055	8.33584	0.911907	0.906718	0.93201	0.886321	0.912294	0.881443	0.859776	0.888474	0.880684	0.842058	0.907988	0.867008	0.87819	0.888846	0.887065	0.894762	0.848873	0.88358	0.841253	0.891494	1	0.895191	0.0644224
808	0	20415	9942	0	0	131.851	9.74344	150.04	11.6018	0	0	29.1639	6.51145	42.9685	10.0654	808	27	30357	0.121428	137.808	13.446	33.6849	10.1816	0.913496	0.908571	0.932849	0.887967	0.913035	0.882482	0.860296	0.889119	0.881461	0.842886	0.908407	0.867757	0.878249	0.889564	0.887127	0.895	0.84926	0.883355	0.840663	0.891755	1	0.896219	0.0640141
814	4	23202	12443	92.8252	1.56188	109.711	7.37114	129.07	9.42382	10.068	0.497046	16.7954	3.40475	27.3542	6.02732	814	22	35649	0.142596	116.466	12.3112	20.4801	6.75036	0.920012	0.896799	0.923532	0.900222	0.893069	0.881413	0.847317	0.887528	0.881301	0.85973	0.882549	0.873881	0.885719	0.888552	0.892522	0.901526	0.85872	0.887655	0.854091	0.890909	1	0.893904	0.065509
818	3	20466	11014	111.683	4.7387	123.864	8.61402	142.954	10.5486	17.5705	2.17307	24.1542	5.08021	37.128	8.26247	818	26	31483	0.125932	130.541	13.0418	28.6923	8.88566	0.92145	0.898104	0.925182	0.901359	0.893689	0.881968	0.84903	0.888368	0.881253	0.860925	0.88308	0.874202	0.886621	0.889321	0.893196	0.901788	0.860036	0.888051	0.85462	0.891513	1	0.894955	0.0651431
820	3	19212	10416	120.325	5.66458	130.847	9.66794	149.907	11.6114	21.9788	3.01681	28.5062	6.37418	42.8565	10.0128	820	28	29631	0.118524	137.546	13.8144	33.55	10.4183	0.922311	0.900054	0.925973	0.902703	0.894502	0.883315	0.849921	0.889491	0.881745	0.861378	0.883737	0.874085	0.887179	0.889963	0.893642	0.901573	0.85986	0.888613	0.854207	0.891448	1	0.895896	0.0648456
826	1	25649	12298	90.6605	0	110.915	7.66829	129.011	9.36786	9.37505	0	17.3656	3.62212	27.3126	5.99573	826	21	37948	0.151792	116.779	11.8292	20.5889	6.49571	0.913645	0.890837	0.914343	0.890284	0.902841	0.874144	0.860309	0.881733	0.877214	0.859163	0.901352	0.880771	0.85546	0.894909	0.877398	0.897728	0.844142	0.871205	0.876107	0.89425	1	0.890591	0.0646582
830	1	22584	10923	105.603	0	121.891	8.74553	139.833	10.4144	14.7868	0	23.0445	4.99203	34.7695	7.81544	830	25	33508	0.134032	127.74	12.5556	26.8664	8.18029	0.916095	0.892742	0.915543	0.892026	0.903575	0.876119	0.861063	0.882536	0.877581	0.860123	0.901606	0.881595	0.856422	0.895488	0.877149	0.897935	0.845156	0.870777	0.875895	0.894995	1	0.891897	0.0641513
832	0	21190	10336	0	0	129.367	9.78459	147.074	11.4169	0	0	27.5747	6.30744	40.4854	9.475	832	28	31526	0.126104	135.172	13.2732	31.8076	9.63878	0.917846	0.894896	0.916418	0.893564	0.903921	0.877181	0.863176	0.88297	0.877879	0.86094	0.901795	0.882415	0.856579	0.895356	0.877197	0.898338	0.845144	0.871138	0.876134	0.895483	1	0.893006	0.0636622
838	3	25625	10655	93.3245	2.6324	110.616	7.5754	129.759	9.41313	10.2463	0.867671	17.2213	3.56207	27.7876	6.08873	838	21	36283	0.145132	116.236	11.9419	20.3236	6.55853	0.916393	0.901676	0.922457	0.891671	0.902392	0.850894	0.871799	0.879902	0.896205	0.852259	0.891382	0.873288	0.859259	0.895323	0.879062	0.885938	0.834647	0.87304	0.859521	0.887247	1	0.891977	0.0645561
842	2	22600	9473	103.337	2.14715	119.07	8.53329	138.155	10.5189	13.8771	0.860248	21.4871	4.65243	33.5633	7.72315	842	25	32075	0.1283	124.706	12.6418	25.0532	7.95138	0.918691	0.903492	0.923523	0.892627	0.903102	0.852175	0.872627	0.880452	0.896913	0.85339	0.892237	0.874341	0.859548	0.895495	0.878784	0.8865	0.835401	0.873531	0.859641	0.887638	1	0.893138	0.0640037
844	2	21205	8935	112.786	0.105551	128.537	9.57102	147.588	11.6089	17.9988	0.0503112	27.0361	6.09087	40.9295	9.72271	844	27	30142	0.120568	134.184	13.4207	31.1539	9.71539	0.919912	0.905481	0.924839	0.89357	0.90422	0.853527	0.873117	0.881146	0.897618	0.85424	0.89294	0.874842	0.859581	0.895246	0.879504	0.886355	0.834832	0.873349	0.860444	0.888196	1	0.894157	0.0635842
850	0	19811	10988	0	0	108.256	7.26277	127.166	9.15457	0	0	16.1381	3.27163	26.155	5.66461	850	22	30799	0.123196	115.002	12.0786	19.7118	6.43108	0.919153	0.913293	0.930582	0.895224	0.900338	0.851002	0.879249	0.884379	0.873454	0.837608	0.900208	0.85355	0.858551	0.886311	0.882675	0.900938	0.842154	0.864574	0.837657	0.898097	1	0.89372	0.0642114
854	0	17525	9763	0	0	119.713	8.34968	138.405	10.2185	0	0	21.8179	4.59986	33.7098	7.49348	854	26	27288	0.109152	126.4	12.7441	26.0725	8.13465	0.920771	0.915054	0.93105	0.89598	0.900927	0.852298	0.880863	0.884381	0.874285	0.838775	0.900432	0.854332	0.859499	0.885737	0.882604	0.901037	0.842532	0.864739	0.837951	0.898105	1	0.894666	0.0639709
856	0	16438	9207	0	0	126.371	9.35398	144.876	11.2373	0	0	25.6925	5.75285	38.7038	9.05244	856	28	25645	0.10258	133.014	13.4247	30.3638	9.46533	0.92209	0.916533	0.932267	0.897894	0.902008	0.853695	0.881829	0.884812	0.87518	0.838779	0.90117	0.855215	0.86048	0.885845	0.882531	0.901365	0.842113	0.865373	0.837688	0.897875	1	0.895736	0.0635731
862	5	19849	13194	92.042	1.58268	107.97	7.08831	127.561	9.35603	9.81683	0.50559	16.0022	3.17693	26.4144	5.85785	862	22	33048	0.132192	115.789	12.5402	20.1582	6.76593	0.904608	0.912612	0.931554	0.887936	0.901068	0.851277	0.873275	0.895319	0.878813	0.858569	0.901688	0.862427	0.856058	0.8832	0.882444	0.892868	0.852971	0.866527	0.843621	0.893564	1	0.892474	0.0661418
866	5	17524	11811	102.892	3.5322	116.13	8.10564	135.565	10.2953	13.7293	1.39083	19.9255	4.21359	31.716	7.27982	866	26	29340	0.11736	123.951	13.1463	24.6708	8.08634	0.906629	0.914281	0.932328	0.888463	0.902284	0.852897	0.875239	0.896353	0.879976	0.858606	0.902249	0.862986	0.855573	0.883316	0.883027	0.893456	0.853766	0.866138	0.843916	0.893456	1	0.893599	0.0655838
868	5	16460	11175	107.119	5.98832	121.232	9.03897	140.552	11.2178	15.5735	2.59717	22.7018	5.13525	35.3923	8.5438	868	28	27640	0.11056	129.04	13.7665	27.8314	9.1667	0.9089	0.915937	0.933575	0.889164	0.903238	0.854342	0.876067	0.89687	0.88068	0.858936	0.902496	0.863007	0.855572	0.883321	0.883611	0.894067	0.854287	0.866353	0.844374	0.893958	1	0.894685	0.0651617
874	5	24719	13479	92.4267	1.73153	111.318	7.70715	128.176	9.15384	9.94153	0.556204	17.5556	3.67507	26.7738	5.75417	874	22	38203	0.152812	117.264	11.531	20.807	6.31179	0.910151	0.918187	0.912782	0.895283	0.89404	0.861267	0.857603	0.883818	0.889655	0.85153	0.902324	0.860299	0.863466	0.886815	0.879708	0.888294	0.866804	0.873583	0.842813	0.879172	1	0.891682	0.0662319
878	5	21810	11989	105.601	2.22789	122.062	8.78165	138.768	10.1592	14.8055	0.926309	23.1427	5.03184	33.966	7.49243	878	26	33804	0.135216	127.984	12.2603	26.9801	7.94208	0.912362	0.919699	0.914256	0.896506	0.89516	0.86228	0.859188	0.884392	0.891255	0.85234	0.902837	0.861037	0.864528	0.887173	0.879955	0.889214	0.866776	0.87324	0.842489	0.879319	1	0.89294	0.0656285
880	5	20477	11335	112.305	3.15291	127.645	9.71021	144.215	11.1262	17.8119	1.52454	26.4985	6.1058	38.1715	8.87195	880	28	31817	0.127268	133.546	12.9545	30.6557	9.1273	0.914323	0.92097	0.915973	0.897712	0.896172	0.863689	0.860766	0.884873	0.892495	0.852783	0.903039	0.861662	0.864444	0.888032	0.880488	0.88998	0.867508	0.873872	0.84227	0.879561	1	0.894134	0.0651781
886	6	24820	10382	92.8779	2.64051	111.258	7.71044	130.634	9.43967	10.1011	0.883778	17.5277	3.67325	28.3468	6.15721	886	21	35208	0.140832	116.968	12.0971	20.7167	6.71169	0.908913	0.913542	0.916794	0.899355	0.902707	0.86256	0.857163	0.879346	0.889386	0.849821	0.897509	0.870754	0.865073	0.87348	0.888321	0.882527	0.862474	0.873253	0.841769	0.876349	1	0.892053	0.0641896
890	6	21976	9211	111.989	3.87901	125.835	8.93833	144.898	10.626	17.6847	1.86583	25.3363	5.45001	38.6485	8.52608	890	25	31193	0.124772	131.461	12.8577	29.2658	8.90463	0.910461	0.915173	0.91753	0.900426	0.903857	0.863335	0.857981	0.880534	0.889863	0.849726	0.897958	0.871782	0.866028	0.873738	0.888789	0.883355	0.862277	0.873337	0.841904	0.876687	1	0.893034	0.0638336
892	6	20639	8678	119.323	5.90044	133.218	10.0016	152.113	11.7404	21.4527	3.20065	30.093	6.85319	44.7619	10.399	892	27	29323	0.117292	138.807	13.626	34.4324	10.4846	0.911861	0.916601	0.919074	0.901443	0.904427	0.864628	0.859547	0.880691	0.890837	0.850851	0.898135	0.872609	0.866879	0.874075	0.889336	0.883215	0.862548	0.873478	0.842155	0.876769	1	0.894078	0.0634254
898	5	24755	10444	92.9481	1.5755	111.754	7.71227	130.38	9.3331	10.1081	0.516631	17.76	3.70669	28.1745	6.07958	898	21	35204	0.140816	117.277	11.8378	20.8486	6.57824	0.916984	0.8995	0.91001	0.888464	0.908931	0.862203	0.86003	0.892697	0.894458	0.868651	0.894927	0.871847	0.85557	0.870995	0.881278	0.887342	0.839436	0.858241	0.85888	0.885255	1	0.891359	0.0629896
902	4	21796	9278	113.844	1.77536	127.608	9.00333	145.997	10.5898	18.5209	0.861104	26.4121	5.64148	39.5174	8.62289	902	25	31078	0.124312	133.096	12.6962	30.3236	8.97224	0.918495	0.901474	0.910709	0.889729	0.908987	0.862539	0.860995	0.892979	0.894346	0.86949	0.894556	0.871549	0.855348	0.871131	0.881186	0.887573	0.840273	0.858485	0.858196	0.884726	1	0.892132	0.0626686
904	3	20503	8767	122.774	3.27569	133.95	10.002	152.326	11.8098	23.2393	1.82636	30.5836	6.9051	44.9572	10.5284	904	27	29273	0.117092	139.452	13.5169	34.8876	10.4857	0.919704	0.903016	0.911847	0.890138	0.909678	0.863355	0.862604	0.893981	0.89451	0.870188	0.894562	0.872357	0.855293	0.871247	0.881409	0.887968	0.840877	0.859119	0.858692	0.885201	1	0.893017	0.0623903
910	5	26136	9312	91.5359	0.913445	111.764	7.7435	131.065	9.35581	9.65086	0.288205	17.7666	3.71715	28.6168	6.14912	910	21	35453	0.141812	116.831	11.8081	20.6153	6.55238	0.928299	0.909246	0.922122	0.908343	0.89864	0.843116	0.863989	0.893986	0.87695	0.870152	0.917736	0.863552	0.841311	0.86358	0.887894	0.904197	0.845824	0.873029	0.837898	0.873692	1	0.895198	0.0610577
914	3	23126	8287	107.136	5.88588	125.631	8.99624	144.877	10.6256	15.5749	2.48887	25.2197	5.45538	38.6324	8.5361	914	25	31416	0.125664	130.706	12.7023	28.7568	8.72247	0.929383	0.911033	0.923478	0.90968	0.899271	0.844029	0.865323	0.893971	0.878088	0.871483	0.918131	0.864687	0.841991	0.863939	0.888337	0.904587	0.845477	0.873106	0.838394	0.873918	1	0.896234	0.0606717
916	3	21786	7812	115.437	4.61034	132.448	9.96626	151.723	11.7254	19.3834	2.33773	29.5778	6.7249	44.4221	10.3381	916	27	29601	0.118404	137.533	13.4764	33.4944	10.2135	0.930627	0.912756	0.924479	0.910864	0.900375	0.845478	0.86595	0.894784	0.878957	0.871981	0.918719	0.865511	0.842421	0.86438	0.888771	0.904547	0.845715	0.872335	0.839043	0.873873	1	0.897248	0.0602758
922	0	19567	8985	0	0	109.018	7.4027	127.819	9.24205	0	0	16.4855	3.38476	26.5623	5.79294	922	21	28552	0.114208	114.935	11.8602	19.6566	6.34905	0.910812	0.908483	0.918447	0.89365	0.875543	0.832288	0.86332	0.886891	0.868398	0.879851	0.91512	0.853145	0.869589	0.861148	0.870429	0.907817	0.843724	0.87204	0.837612	0.888677	1	0.887828	0.06311
926	0	17275	7982	0	0	120.149	8.50881	138.5	10.2774	0	0	22.066	4.72659	33.7853	7.57018	926	25	25257	0.101028	125.948	12.4777	25.7697	7.94218	0.912975	0.91048	0.919191	0.893732	0.876272	0.833254	0.863543	0.887556	0.868314	0.880152	0.915687	0.853387	0.870293	0.860989	0.870432	0.908164	0.843529	0.872253	0.837906	0.888684	1	0.888714	0.0627542
928	0	16162	7529	0	0	127.807	9.51305	145.808	11.3099	0	0	26.5792	5.97973	39.4527	9.22961	928	27	23691	0.094764	133.528	13.1394	30.6704	9.34855	0.914081	0.911528	0.92094	0.89553	0.878393	0.834494	0.86421	0.889114	0.868727	0.880271	0.916086	0.854059	0.870183	0.861192	0.870288	0.908826	0.843211	0.872504	0.837787	0.888629	1	0.889803	0.0624027
934	1	19361	11243	94.8788	0	107.424	6.97928	127.323	9.30413	10.7391	0	15.7573	3.09286	26.2638	5.77008	934	22	30605	0.12242	114.733	12.4362	19.6168	6.62863	0.911567	0.913021	0.917121	0.893367	0.894462	0.833001	0.84166	0.886783	0.881947	0.865953	0.908479	0.849387	0.858716	0.859565	0.874138	0.889234	0.852083	0.867571	0.840091	0.875167	1	0.887816	0.0658157
938	1	17089	10000	108.009	0	117.08	8.03259	136.94	10.3864	15.816	0	20.4063	4.23009	32.6844	7.46956	938	26	27090	0.10836	124.411	13.1295	24.9385	8.18492	0.912698	0.91447	0.918974	0.894297	0.895515	0.834275	0.843189	0.88732	0.88289	0.867147	0.90945	0.849262	0.858583	0.858878	0.873496	0.889535	0.852879	0.867571	0.839996	0.875009	1	0.888844	0.0653721
940	1	16014	9418	114.638	0	122.86	9.02901	142.566	11.3881	18.8959	0	23.6136	5.24254	36.9295	8.91768	940	28	25433	0.101732	130.157	13.7807	28.5444	9.3863	0.914029	0.915248	0.920025	0.895431	0.895982	0.83602	0.844454	0.887784	0.884127	0.867927	0.910018	0.848976	0.859474	0.859572	0.874002	0.88971	0.852554	0.867967	0.840522	0.874985	1	0.889762	0.0651582
946	1	21177	14447	93.0797	0	109.071	7.3763	126.102	8.97709	10.1422	0	16.5075	3.37414	25.4984	5.46807	946	22	35625	0.1425	115.977	11.6173	20.1534	6.19538	0.911214	0.912407	0.915439	0.897109	0.907425	0.855958	0.856281	0.881712	0.886975	0.873361	0.899607	0.869053	0.836702	0.87753	0.870582	0.870498	0.863228	0.858779	0.835846	0.874807	1	0.891355	0.0657133
950	1	18701	12809	111.383	0	121.957	8.52354	138.82	10.191	17.3379	0	23.0635	4.87279	34.0068	7.53527	950	26	31511	0.126044	128.811	12.4075	27.5117	8.12814	0.913713	0.914189	0.916854	0.898988	0.908238	0.857542	0.857685	0.882612	0.887151	0.87425	0.900336	0.87003	0.837406	0.876646	0.870601	0.870918	0.863556	0.859129	0.835867	0.875377	1	0.892692	0.0653655
952	1	17525	12070	115.503	0	126.484	9.47596	143.291	11.1851	19.3249	0	25.7716	5.8377	37.4621	8.8392	952	28	29596	0.118384	133.338	13.1309	30.5391	9.22239	0.915056	0.915445	0.918232	0.900054	0.908974	0.858782	0.858613	0.883346	0.887552	0.874662	0.900949	0.870658	0.838255	0.877061	0.871587	0.871368	0.86412	0.859119	0.835974	0.875558	1	0.89367	0.0651111
958	1	21376	11832	92.1373	0	108.919	7.28294	128.174	9.49086	9.8386	0	16.4336	3.32068	26.8033	5.99069	958	22	33209	0.132836	115.779	12.2999	20.128	6.6745	0.91567	0.901939	0.896926	0.874492	0.911108	0.855371	0.845825	0.891927	0.890105	0.877895	0.899079	0.862116	0.856801	0.869132	0.878948	0.866904	0.867596	0.865037	0.846472	0.879897	1	0.887502	0.0656364
962	1	18908	10473	111.326	0	124.244	8.59759	143.223	10.8233	17.3114	0	24.373	5.09744	37.3661	8.52312	962	26	29382	0.117528	131.008	13.1132	29.004	9.01912	0.917892	0.903325	0.898118	0.875247	0.911442	0.855558	0.846232	0.891822	0.890732	0.879195	0.899479	0.862807	0.857004	0.869121	0.879297	0.866857	0.868065	0.86519	0.846266	0.87962	1	0.888385	0.0653112
964	0	17707	9892	0	0	133.141	9.71226	151.992	11.9715	0	0	30.0129	6.61783	44.6885	10.62	964	28	27599	0.110396	139.898	13.914	35.2729	10.865	0.920051	0.905069	0.900159	0.876843	0.912171	0.856118	0.847331	0.892134	0.891953	0.880648	0.899199	0.863618	0.857694	0.870176	0.878963	0.866934	0.868075	0.865267	0.846208	0.880014	1	0.889631	0.064727
970	10	24173	12682	92.874	2.22311	110.86	7.57615	128.746	9.37334	10.0927	0.73194	17.3343	3.57724	27.1478	5.97981	970	22	36865	0.14746	117.008	11.8406	20.7083	6.51556	0.919137	0.916018	0.911	0.895036	0.901017	0.853926	0.853615	0.905778	0.871762	0.875342	0.907867	0.852977	0.865143	0.860152	0.874081	0.887997	0.876183	0.844351	0.84686	0.87084	1	0.892679	0.0629222
974	10	21402	11246	111.787	5.46748	125.625	8.77155	143.339	10.5891	17.6492	2.46391	25.1975	5.31118	37.4296	8.35789	974	26	32658	0.130632	131.721	12.649	29.4074	8.73848	0.921183	0.917769	0.912181	0.895998	0.902398	0.855288	0.854997	0.906133	0.872037	0.876018	0.908614	0.853834	0.86527	0.860356	0.874166	0.887807	0.876278	0.844249	0.847388	0.871793	1	0.89383	0.0624433
976	9	20124	10572	121.641	8.16274	133.61	9.90006	151.274	11.6963	22.8515	4.23256	30.3444	6.79203	44.0316	10.2666	976	28	30705	0.12282	139.688	13.4864	35.0548	10.4337	0.922358	0.919117	0.913727	0.89715	0.903208	0.856098	0.856001	0.906725	0.873017	0.876974	0.908663	0.855056	0.865869	0.860739	0.874304	0.887999	0.876518	0.843804	0.847989	0.871878	1	0.894808	0.0622048
982	0	20818	10390	0	0	109.92	7.56471	127.957	9.25393	0	0	16.9025	3.52035	26.6482	5.81157	982	22	31208	0.124832	115.925	11.7871	20.1471	6.37218	0.904848	0.915262	0.909863	0.874615	0.895604	0.848036	0.865579	0.895219	0.883027	0.868816	0.907428	0.851464	0.853868	0.86481	0.879919	0.905873	0.860677	0.870322	0.819181	0.864009	1	0.887943	0.0659983
986	0	18372	9201	0	0	123.588	8.76639	141.211	10.469	0	0	24.0078	5.15187	35.7979	8.01298	986	26	27573	0.110292	129.469	12.5233	27.9421	8.36769	0.905886	0.917111	0.911236	0.875639	0.896747	0.849092	0.866173	0.896348	0.882621	0.868803	0.907337	0.851902	0.854223	0.865502	0.879284	0.906539	0.860625	0.870652	0.820603	0.863979	1	0.888861	0.0654614
988	0	17133	8697	0	0	130.485	9.76219	147.808	11.4394	0	0	28.2828	6.40085	41.0882	9.61681	988	28	25830	0.10332	136.318	13.2018	32.5944	9.74354	0.90753	0.918215	0.912873	0.877816	0.897755	0.850523	0.867151	0.897271	0.883275	0.869473	0.907704	0.852052	0.854297	0.866163	0.879249	0.906369	0.861208	0.871332	0.820228	0.864983	1	0.890012	0.0651949
994	0	19205	11288	0	0	107.769	7.0519	127.815	9.23632	0	0	15.9119	3.14841	26.5589	5.79075	994	22	30493	0.121972	115.189	12.5136	19.8533	6.7146	0.907405	0.914718	0.921507	0.862378	0.901289	0.84967	0.883957	0.878529	0.885121	0.875906	0.89837	0.841406	0.860689	0.86123	0.882826	0.885793	0.862919	0.866428	0.822943	0.884269	1	0.888988	0.0625478
998	0	16927	9958	0	0	118.262	8.14352	138.158	10.3629	0	0	21.0303	4.3872	33.5484	7.59702	998	26	26885	0.10754	125.632	13.1849	25.6669	8.36891	0.909038	0.91512	0.922076	0.863641	0.902083	0.850623	0.884861	0.878966	0.885122	0.876102	0.898549	0.842924	0.86087	0.860722	0.883262	0.886033	0.863232	0.867268	0.823396	0.884973	1	0.88975	0.0623854
1000	0	15879	9418	0	0	127.939	9.25783	147.771	11.5096	0	0	26.6379	5.83899	41.0667	9.66078	1000	28	25297	0.101188	135.322	13.9654	32.0097	10.2372	0.910839	0.91669	0.923173	0.865162	0.902953	0.852374	0.885856	0.879413	0.885105	0.876922	0.899118	0.843321	0.861486	0.861347	0.883978	0.886093	0.862988	0.867395	0.823398	0.884947	1	0.890847	0.0619334
1006	3	23230	13346	91.1324	0.638814	110.286	7.46278	128.127	9.21723	9.52295	0.199599	17.0631	3.48575	26.7491	5.78409	1006	22	36579	0.146316	116.794	11.8395	20.5964	6.45546	0.923358	0.911356	0.907406	0.892015	0.897345	0.84934	0.863282	0.897359	0.898835	0.855204	0.889636	0.854698	0.870322	0.866426	0.881722	0.868545	0.878414	0.854028	0.837202	0.885153	1	0.89171	0.0639604
1010	3	20577	11853	104.598	2.89668	124.004	8.64605	141.751	10.4897	14.4033	1.19822	24.2379	5.1047	36.2054	8.04907	1010	26	32433	0.129732	130.488	12.6782	28.6106	8.56971	0.924753	0.912589	0.908905	0.893904	0.89856	0.851232	0.863565	0.897913	0.899069	0.855564	0.890975	0.855363	0.870934	0.866232	0.881124	0.869377	0.878087	0.854839	0.837218	0.88541	1	0.89279	0.0636434
1012	3	19322	11171	113.306	3.10112	132.786	9.7644	150.333	11.6465	18.2882	1.50881	29.7818	6.61526	43.2209	10.0824	1012	28	30496	0.121984	139.212	13.4768	34.7036	10.3399	0.926072	0.913628	0.910103	0.895052	0.899643	0.852817	0.864031	0.898347	0.899495	0.856063	0.891642	0.855604	0.871737	0.866884	0.88082	0.869721	0.877754	0.855047	0.83752	0.885116	1	0.893697	0.0633183
1018	0	22741	10343	0	0	109.339	7.45519	127.73	9.25752	0	0	16.6326	3.42334	26.5084	5.79244	1018	21	33084	0.132336	115.089	11.7334	19.7201	6.28519	0.923664	0.909533	0.911694	0.879836	0.906224	0.858089	0.849504	0.901599	0.874516	0.861428	0.889584	0.860703	0.846482	0.868834	0.856789	0.862955	0.856456	0.850063	0.829328	0.880758	1	0.889385	0.0617294
1022	0	20129	9152	0	0	118.902	8.45972	137.054	10.3267	0	0	21.3919	4.59679	32.7589	7.46228	1022	25	29281	0.117124	124.576	12.3824	24.9448	7.72613	0.924695	0.911171	0.911786	0.881305	0.907449	0.858406	0.850227	0.902155	0.874987	0.862129	0.890321	0.861395	0.846727	0.869779	0.857109	0.863239	0.856904	0.850654	0.829719	0.880895	1	0.890227	0.0614496
1024	0	18917	8643	0	0	124.702	9.39781	142.73	11.3292	0	0	24.7071	5.63204	37.0481	8.9063	1024	27	27560	0.11024	130.356	13.0702	28.5773	8.91244	0.925744	0.912282	0.912899	0.882293	0.908073	0.859271	0.851742	0.902721	0.875381	0.862845	0.891038	0.861067	0.846988	0.87061	0.857837	0.863135	0.856821	0.850871	0.829282	0.881187	1	0.891057	0.0613036
1030	0	20057	12682	0	0	107.39	7.03401	127.326	9.42023	0	0	15.7459	3.11357	26.2759	5.85861	1030	22	32739	0.130956	115.112	12.6095	19.8248	6.74895	0.912123	0.903479	0.915025	0.872262	0.913421	0.852958	0.854745	0.901219	0.865588	0.874431	0.894178	0.85276	0.856135	0.874874	0.856456	0.863649	0.853523	0.862061	0.836128	0.863664	1	0.887512	0.0639539
1034	0	17692	11213	0	0	117.712	8.12862	137.532	10.4673	0	0	20.7406	4.31907	33.1118	7.58626	1034	26	28905	0.11562	125.401	13.2747	25.5397	8.37155	0.912749	0.904705	0.916762	0.873569	0.913648	0.854368	0.855388	0.901661	0.865508	0.875229	0.895122	0.853261	0.855855	0.875004	0.856772	0.864072	0.853607	0.862446	0.836724	0.863795	1	0.888338	0.0637932
1036	0	16567	10571	0	0	123.598	9.12155	143.414	11.4706	0	0	24.0427	5.34886	37.591	9.05737	1036	28	27138	0.108552	131.317	13.9793	29.3201	9.64727	0.914474	0.905686	0.918159	0.874696	0.914106	0.856069	0.856788	0.90189	0.866681	0.875249	0.895681	0.853969	0.856014	0.875138	0.856861	0.864452	0.854392	0.862112	0.837184	0.863973	1	0.889339	0.063528
1042	1	22823	16411	95.8233	0	109.026	7.23664	125.829	9.10089	11.0615	0	16.4789	3.31334	25.3466	5.56323	1042	23	39235	0.15694	116.054	11.5678	20.1879	6.20218	0.911903	0.91138	0.906091	0.866688	0.913636	0.84482	0.863591	0.897986	0.873914	0.875965	0.903645	0.851676	0.874423	0.863923	0.85778	0.875239	0.87018	0.852007	0.819052	0.854556	1	0.887784	0.0654199
1046	1	20220	14462	110.938	0	122.869	8.47926	139.454	10.3258	17.1322	0	23.5743	4.92859	34.4829	7.72073	1046	27	34683	0.138732	129.784	12.3797	28.1227	8.24314	0.912954	0.912262	0.907548	0.867904	0.914108	0.846813	0.865294	0.898495	0.874463	0.875818	0.90406	0.851945	0.874131	0.864833	0.858893	0.875717	0.869922	0.851426	0.817764	0.854814	1	0.888683	0.0650477
1048	1	18938	13622	122	0	128.413	9.49149	144.78	11.3628	22.7562	0	26.9512	6.02026	38.6443	9.18499	1048	29	32561	0.130244	135.26	13.0996	31.8429	9.46816	0.914345	0.913532	0.908602	0.868862	0.915021	0.848162	0.866819	0.898913	0.87525	0.877154	0.904641	0.852984	0.874528	0.86533	0.859663	0.876109	0.869706	0.85174	0.818003	0.855456	1	0.889712	0.0645947
1054	5	24778	13165	91.7558	1.60041	110.171	7.39927	128.891	9.45944	9.72624	0.516194	17.0066	3.45159	27.2459	6.04443	1054	22	37948	0.151792	116.663	12.0939	20.5579	6.64995	0.911827	0.918019	0.917492	0.877622	0.893683	0.865461	0.875817	0.884289	0.875488	0.888861	0.900179	0.845565	0.866462	0.874381	0.877121	0.875	0.859242	0.871284	0.834537	0.876225	1	0.891775	0.0634468
1058	1	21945	11656	102.471	0	119.988	8.43987	138.663	10.5482	13.5154	0	21.9732	4.66943	33.9328	7.81721	1058	26	33602	0.134408	126.465	12.8121	26.1215	8.23688	0.912966	0.91941	0.918502	0.880052	0.894813	0.866779	0.876659	0.885007	0.875885	0.889263	0.901181	0.845753	0.867195	0.874144	0.877582	0.875618	0.859309	0.87157	0.834876	0.875945	1	0.89283	0.0630697
1060	1	20642	10996	108.928	0	127.464	9.43695	146.051	11.6087	16.2214	0	26.3623	5.90206	39.6853	9.54567	1060	28	31639	0.126556	133.923	13.5388	30.9924	9.72889	0.914283	0.921142	0.919293	0.881381	0.895667	0.867806	0.877714	0.886043	0.876655	0.889899	0.901609	0.84606	0.867094	0.874601	0.877999	0.876213	0.859667	0.871425	0.835093	0.87566	1	0.893815	0.0628385
1066	0	21828	10911	0	0	109.293	7.47935	127.642	9.24731	0	0	16.6134	3.44082	26.454	5.78202	1066	22	32739	0.130956	115.408	11.8579	19.893	6.36813	0.911802	0.912581	0.917209	0.878264	0.89091	0.85331	0.865802	0.898561	0.875073	0.849018	0.875317	0.848468	0.875118	0.861847	0.876233	0.859602	0.862412	0.857402	0.831959	0.884664	1	0.887545	0.0647451
1070	0	19209	9722	0	0	121.586	8.60101	139.588	10.4113	0	0	22.8633	4.89959	34.5898	7.79028	1070	26	28931	0.115724	127.636	12.5636	26.8039	8.18618	0.913553	0.914106	0.91879	0.880232	0.891742	0.854239	0.866596	0.89945	0.875549	0.849573	0.875687	0.848674	0.875359	0.861671	0.876879	0.860167	0.862276	0.858197	0.832273	0.883913	1	0.88866	0.0643386
1072	0	18013	9165	0	0	130.133	9.66962	148.006	11.5347	0	0	28.0493	6.32423	41.2629	9.71864	1072	28	27178	0.108712	136.16	13.3504	32.5052	9.86828	0.914839	0.915354	0.919714	0.881448	0.893314	0.855214	0.867282	0.899551	0.875763	0.850706	0.87615	0.849087	0.875855	0.862352	0.876867	0.860512	0.862683	0.858691	0.833155	0.88395	1	0.889591	0.0640865
1078	3	20167	12872	92.1902	0.621358	108.229	7.2088	127.716	9.29731	9.8568	0.197494	16.1232	3.24256	26.5036	5.82131	1078	22	33042	0.132168	115.819	12.4795	20.1664	6.72689	0.911855	0.925822	0.906195	0.863537	0.88504	0.866428	0.852899	0.905454	0.872829	0.845152	0.869045	0.842231	0.869984	0.875537	0.884768	0.866291	0.871845	0.866291	0.835815	0.88268	1	0.886711	0.0630939
1082	2	17807	11383	106.495	3.26569	120.764	8.37138	140.109	10.5428	15.2054	1.38926	22.3913	4.68956	34.9872	7.94424	1082	26	29192	0.116768	128.307	13.2343	27.3024	8.70488	0.913195	0.927771	0.907629	0.864535	0.885277	0.867584	0.853984	0.906515	0.873236	0.845934	0.869262	0.843022	0.870889	0.875822	0.884831	0.867173	0.872379	0.866128	0.836479	0.882793	1	0.887753	0.0627865
1084	2	16653	10649	113.657	0.894399	126.801	9.39605	146.109	11.5681	18.4202	0.432886	25.9561	5.82971	39.7256	9.5019	1084	28	27304	0.109216	134.33	13.9553	31.3259	10.0528	0.914555	0.928692	0.909244	0.866009	0.886189	0.868408	0.854472	0.906479	0.872693	0.847055	0.869268	0.843631	0.871521	0.876318	0.884284	0.868627	0.871795	0.866686	0.837222	0.883057	1	0.888621	0.0625087
1090	16	24096	13322	92.7908	1.16807	111.368	7.63133	128.802	9.35331	10.0532	0.381672	17.5738	3.64445	27.18	5.94758	1090	22	37434	0.149736	117.564	11.7703	20.9893	6.50674	0.913822	0.919979	0.916279	0.8827	0.902415	0.854851	0.835938	0.903043	0.886894	0.870826	0.888056	0.842242	0.858043	0.870172	0.849375	0.874526	0.859272	0.865977	0.828605	0.867594	1	0.889549	0.0629241
1094	14	21295	11779	109.877	3.78975	125.663	8.92248	142.959	10.5205	16.7051	1.62764	25.233	5.42334	37.1286	8.22802	1094	26	33088	0.132352	131.814	12.6259	29.4641	8.69105	0.915166	0.92124	0.917115	0.883069	0.902986	0.856051	0.836905	0.903167	0.88727	0.871177	0.88863	0.842813	0.858997	0.870225	0.850233	0.875363	0.859027	0.865752	0.829198	0.867626	1	0.890341	0.0626455
1096	13	19965	11108	117.898	4.77859	132.551	9.94933	149.78	11.6514	20.6453	2.40946	29.6446	6.73664	42.7548	10.0218	1096	28	31086	0.124344	138.702	13.4325	34.3256	10.2264	0.916731	0.922168	0.918452	0.884128	0.904008	0.857331	0.837403	0.903542	0.887763	0.871679	0.888985	0.842678	0.859422	0.870553	0.850817	0.875861	0.859052	0.865985	0.828781	0.867513	1	0.891234	0.0623718
1102	5	26849	9140	92.3384	2.98882	112.902	8.06673	131.592	9.33731	9.93412	1.00211	18.3292	3.96258	28.9565	6.17907	1102	21	35994	0.143976	117.645	11.7022	21.0266	6.54376	0.913111	0.912694	0.903998	0.872187	0.906318	0.847391	0.866825	0.897594	0.871034	0.881216	0.890607	0.851823	0.863074	0.865714	0.855337	0.873743	0.864227	0.856587	0.83143	0.851475	1	0.88759	0.0663409
1106	4	23596	8128	101.787	3.91379	120.632	9.00754	139.234	10.4278	13.3054	1.51802	22.369	5.05426	34.3323	7.72514	1106	25	31728	0.126912	125.395	12.4179	25.4326	7.84699	0.914823	0.914271	0.905431	0.873755	0.907432	0.848399	0.866994	0.898386	0.871706	0.881887	0.891389	0.853079	0.862929	0.86482	0.855112	0.874401	0.864111	0.855932	0.83201	0.852008	1	0.888653	0.0656581
1108	4	22139	7652	111.626	4.27918	128.408	9.93323	146.861	11.4133	17.5273	1.99939	26.9898	6.31003	40.3115	9.41285	1108	27	29795	0.11918	133.145	13.108	30.4099	9.28621	0.916462	0.914969	0.906931	0.875449	0.908458	0.850159	0.868518	0.898523	0.87263	0.882262	0.891576	0.853029	0.863115	0.865212	0.855714	0.874442	0.86434	0.855949	0.831935	0.852156	1	0.889693	0.0651465
1114	0	21386	8556	0	0	109.607	7.54138	129.775	9.39337	0	0	16.7587	3.48579	27.7952	6.05666	1114	21	29942	0.119768	115.37	12.2004	19.9124	6.63481	0.911278	0.922801	0.904833	0.878682	0.897569	0.854168	0.876862	0.906202	0.877847	0.878832	0.885996	0.847889	0.861115	0.876311	0.860146	0.874591	0.849225	0.856857	0.84667	0.835231	1	0.890137	0.0645809
1118	0	18879	7619	0	0	122.383	8.70867	142.364	10.5651	0	0	23.3177	5.01905	36.6795	8.21478	1118	25	26498	0.105992	128.128	12.9583	27.1597	8.59798	0.912805	0.922768	0.905672	0.880425	0.898087	0.855102	0.878651	0.907276	0.879463	0.88001	0.886199	0.84914	0.861876	0.876311	0.86065	0.874575	0.849404	0.856442	0.84697	0.834912	1	0.891062	0.0645097
1120	0	17748	7166	0	0	127.678	9.63878	147.575	11.5614	0	0	26.5121	6.05422	40.9123	9.64814	1120	27	24914	0.099656	133.401	13.6289	30.654	9.76598	0.914867	0.923798	0.906318	0.881553	0.898972	0.855623	0.879104	0.907763	0.880007	0.88069	0.886951	0.849924	0.862025	0.876756	0.861102	0.87505	0.84894	0.856607	0.846793	0.835354	1	0.891951	0.0641773
1126	6	23218	11913	92.8244	2.12041	110.251	7.35269	129.368	9.28368	10.075	0.687858	17.04	3.4375	27.5288	5.96533	1126	22	35137	0.140548	116.729	12.1216	20.595	6.67408	0.916726	0.92636	0.917807	0.874349	0.886928	0.861343	0.87294	0.90251	0.88441	0.870037	0.884367	0.837009	0.868742	0.873225	0.859379	0.871973	0.865868	0.846216	0.816803	0.856348	1	0.891253	0.0644176
1130	3	20583	10529	107.043	3.258	122.402	8.49534	141.225	10.4909	15.4395	1.38312	23.3115	4.88814	35.8107	8.02601	1130	26	31115	0.12446	128.77	12.8199	27.5403	8.52021	0.918673	0.927013	0.919573	0.875414	0.887161	0.862831	0.874241	0.902796	0.885779	0.870818	0.884863	0.83757	0.868906	0.874642	0.859135	0.872409	0.866463	0.845637	0.816921	0.856468	1	0.892287	0.0641248
1132	2	19253	9904	113.024	1.48783	130.461	9.63218	149.071	11.6552	18.1216	0.71219	28.2548	6.29947	42.1601	9.93327	1132	28	29159	0.116636	136.781	13.6055	32.9771	10.1537	0.920385	0.928513	0.920899	0.876916	0.888439	0.86349	0.875013	0.90322	0.885884	0.871463	0.885147	0.838318	0.869217	0.875339	0.859254	0.872526	0.866868	0.845948	0.817226	0.856477	1	0.893325	0.0636805
1138	0	21417	10906	0	0	109.528	7.46443	126.994	8.97805	0	0	16.7182	3.44744	26.0357	5.54641	1138	22	32323	0.129292	115.421	11.503	19.862	6.13701	0.911534	0.936191	0.918866	0.87331	0.89195	0.872119	0.861848	0.888516	0.872506	0.859759	0.87792	0.8362	0.866844	0.874424	0.862992	0.865498	0.872753	0.852458	0.807784	0.87512	1	0.890548	0.0619517
1142	0	18948	9729	0	0	121.573	8.55731	138.948	10.1094	0	0	22.8525	4.86152	34.0913	7.48267	1142	26	28677	0.114708	127.468	12.2772	26.6654	7.93258	0.91331	0.937023	0.920511	0.874412	0.892824	0.873871	0.862887	0.889267	0.872424	0.859992	0.878247	0.836402	0.867664	0.875092	0.863166	0.866879	0.873331	0.852757	0.807738	0.874516	1	0.891573	0.0616018
1144	0	17784	9179	0	0	129.343	9.63338	146.58	11.2051	0	0	27.5455	6.20201	40.0595	9.24866	1144	28	26963	0.107852	135.211	13.0638	31.8056	9.46848	0.915069	0.937822	0.921726	0.87544	0.893076	0.875385	0.863925	0.890183	0.872937	0.860846	0.87876	0.836702	0.868227	0.875719	0.863517	0.867318	0.873512	0.853225	0.807236	0.874754	1	0.892518	0.0613524
1150	11	20285	11681	92.287	1.72896	107.902	6.98424	128.761	9.47963	9.89677	0.564889	15.9664	3.11981	27.1671	6.05134	1150	22	31977	0.127908	115.517	12.8382	20.0559	6.97625	0.919536	0.911108	0.918864	0.87799	0.898224	0.872533	0.852269	0.887372	0.884042	0.8609	0.882963	0.843935	0.86054	0.881196	0.853098	0.882134	0.853942	0.850283	0.80647	0.870032	1	0.88957	0.0626983
1154	10	17940	10353	108.335	3.17073	120.613	8.15521	141.351	10.6457	15.9997	1.40103	22.2925	4.5565	35.9225	8.17245	1154	26	28303	0.113212	128.194	13.5462	27.276	8.98475	0.921298	0.912306	0.919337	0.878546	0.899304	0.872964	0.852931	0.887167	0.884253	0.862188	0.883705	0.844504	0.861428	0.88238	0.853867	0.882663	0.853708	0.850546	0.807794	0.869431	1	0.890403	0.0624281
1156	9	16836	9740	118.685	5.42294	128.771	9.28813	149.337	11.6577	21.0894	2.90998	27.1557	5.93017	42.3836	9.98994	1156	28	26585	0.10634	136.302	14.2376	32.7327	10.6162	0.922851	0.913692	0.920275	0.879782	0.900244	0.873857	0.853959	0.887681	0.884615	0.862535	0.884014	0.84527	0.862027	0.882942	0.85394	0.882697	0.854279	0.850686	0.808463	0.86987	1	0.891356	0.0620838
1162	1	21894	13288	95.5564	0	109.274	7.4165	125.694	8.98426	10.9698	0	16.601	3.40422	25.2561	5.45372	1162	22	35183	0.140732	115.475	11.3178	19.8697	6.00447	0.906375	0.913367	0.902979	0.881093	0.900165	0.844485	0.855029	0.903917	0.880596	0.889762	0.885399	0.850979	0.876872	0.865787	0.843717	0.875764	0.838828	0.854617	0.830714	0.857943	1	0.886733	0.0654293
1166	0	19369	11843	0	0	123.488	8.68276	139.643	10.2177	0	0	23.9437	5.08202	34.6098	7.6678	1166	26	31212	0.124848	129.618	12.1593	27.9908	8.06994	0.907728	0.915257	0.904604	0.88293	0.901112	0.846277	0.85387	0.903867	0.881728	0.890475	0.884916	0.851339	0.877339	0.866862	0.844163	0.875561	0.838956	0.854239	0.829825	0.858788	1	0.887752	0.0649981
1168	0	18128	11169	0	0	130.572	9.77334	146.566	11.3135	0	0	28.3392	6.40666	40.0621	9.36487	1168	28	29297	0.117188	136.669	12.9707	32.8084	9.55251	0.909223	0.917364	0.906168	0.884476	0.901713	0.848056	0.85478	0.904547	0.882053	0.890535	0.884647	0.851794	0.877411	0.867085	0.844148	0.87567	0.83913	0.853842	0.82988	0.859286	1	0.888843	0.0645714
1174	11	22845	13325	92.6064	1.39589	109.161	7.28023	129.403	9.61982	9.99573	0.452965	16.5419	3.33593	27.5817	6.1913	1174	22	36181	0.144724	116.611	12.7685	20.6057	7.03762	0.915398	0.920428	0.906111	0.886239	0.89131	0.845126	0.874686	0.907894	0.864846	0.879481	0.887178	0.853901	0.861612	0.858116	0.854288	0.882176	0.83823	0.86182	0.857066	0.842334	1	0.88949	0.0638907
1178	9	20320	11853	106.787	5.77282	122.002	8.46735	142.183	10.7821	15.4204	2.49562	23.0848	4.84504	36.566	8.36729	1178	26	32182	0.128728	129.431	13.5268	28.048	9.10666	0.917407	0.921928	0.906765	0.887422	0.891679	0.846638	0.87552	0.908194	0.865344	0.879607	0.88781	0.85523	0.86261	0.858477	0.854484	0.882201	0.838807	0.862423	0.85742	0.842645	1	0.890496	0.0634759
1180	8	19097	11163	116.79	5.55676	130.354	9.52938	150.552	11.9113	20.1092	2.83626	28.1767	6.23659	43.4425	10.3621	1180	28	30268	0.121072	137.799	14.3074	33.8046	10.8827	0.918924	0.923104	0.908055	0.888694	0.893353	0.848289	0.876239	0.909062	0.86603	0.880468	0.888447	0.85564	0.862776	0.858795	0.855227	0.882995	0.83922	0.862247	0.857325	0.843003	1	0.8916	0.0631406
1186	0	21512	12285	0	0	109.947	7.57638	127.052	9.13392	0	0	16.9153	3.52229	26.0844	5.67037	1186	22	33797	0.135188	116.165	11.5997	20.2482	6.24788	0.921413	0.923277	0.912847	0.880744	0.892594	0.855002	0.883022	0.893852	0.860757	0.870817	0.882785	0.835695	0.855638	0.875625	0.846836	0.891396	0.864914	0.853848	0.823771	0.852516	1	0.890598	0.0628073
1190	0	18947	10863	0	0	120.744	8.64562	137.658	10.1466	0	0	22.4014	4.84917	33.1691	7.40804	1190	26	29810	0.11924	126.908	12.3	26.3252	7.86115	0.923298	0.924405	0.91471	0.882238	0.894213	0.85624	0.883294	0.894431	0.861456	0.871637	0.88269	0.837085	0.85691	0.875444	0.847031	0.891597	0.864861	0.854613	0.824237	0.851895	1	0.891759	0.0622306
1192	0	17766	10282	0	0	131.567	9.82513	148.271	11.2576	0	0	28.9869	6.55114	41.4469	9.54399	1192	28	28048	0.112192	137.69	13.1299	33.5546	9.82984	0.924629	0.925806	0.915662	0.883771	0.895536	0.857566	0.884056	0.894984	0.862361	0.871952	0.883236	0.838277	0.857797	0.875802	0.847244	0.8919	0.865374	0.855034	0.824533	0.851968	1	0.892806	0.0617966
1198	0	15925	10589	0	0	105.845	6.7955	126.438	9.35298	0	0	15.0714	2.92772	25.7323	5.72674	1198	22	26514	0.106056	114.069	12.8219	19.3291	6.74603	0.921287	0.924304	0.928189	0.876084	0.911292	0.852418	0.878291	0.88838	0.873633	0.865411	0.88193	0.823452	0.883646	0.878743	0.85006	0.869616	0.877819	0.863091	0.807083	0.845025	1	0.893207	0.0628502
1202	0	14073	9433	0	0	120.521	8.10165	140.982	10.4768	0	0	22.2378	4.51354	35.6265	7.96487	1202	26	23506	0.094024	128.732	13.5621	27.6107	8.9846	0.92336	0.925083	0.928061	0.87784	0.911852	0.853038	0.878818	0.889858	0.875606	0.866204	0.883051	0.825151	0.883455	0.879116	0.85023	0.869927	0.877712	0.863248	0.806305	0.845061	1	0.894161	0.0625277
1204	0	13227	8882	0	0	125.512	9.09159	145.873	11.4665	0	0	25.1574	5.50612	39.5239	9.37808	1204	28	22109	0.088436	133.692	14.2094	30.929	10.1526	0.924556	0.926636	0.929463	0.879619	0.912502	0.854629	0.879416	0.890972	0.876521	0.86743	0.88378	0.825049	0.883735	0.879574	0.850446	0.870754	0.8779	0.863381	0.806391	0.84495	1	0.895251	0.0620304
1210	4	20272	17306	93.7871	2.3996	107.866	7.05229	125.271	9.0981	10.3945	0.807444	15.9543	3.15002	25.0152	5.49359	1210	23	37582	0.150328	115.879	11.8428	20.1261	6.2972	0.924059	0.915784	0.930033	0.88279	0.905101	0.859334	0.860093	0.895469	0.872173	0.87039	0.886941	0.831848	0.881725	0.883308	0.860372	0.873596	0.874035	0.848465	0.819222	0.856434	1	0.893444	0.061511
1214	3	17973	15372	106.922	1.07341	121.606	8.22515	138.787	10.2889	15.3498	0.459299	22.845	4.6701	33.9941	7.6185	1214	27	33348	0.133392	129.524	12.5957	27.9836	8.33108	0.925453	0.917401	0.93085	0.884131	0.905781	0.859947	0.860516	0.89686	0.872421	0.870907	0.887669	0.833183	0.882587	0.884206	0.861671	0.87461	0.874325	0.848372	0.820604	0.856018	1	0.894444	0.0610984
1216	3	16891	14567	113.828	2.61314	129.678	9.29161	146.775	11.4005	18.5287	1.28106	27.7248	5.99048	40.2415	9.44308	1216	29	31461	0.125844	137.592	13.3888	33.5194	9.97627	0.926465	0.919043	0.931741	0.8857	0.906138	0.861495	0.861479	0.897619	0.87297	0.871603	0.887432	0.833492	0.883093	0.884889	0.862306	0.87386	0.874829	0.847605	0.820889	0.856108	1	0.895355	0.060759
1222	9	26916	14409	92.7074	1.1676	111.552	7.75914	127.882	9.30252	10.0262	0.37663	17.6682	3.71459	26.6066	5.84616	1222	22	41334	0.165336	117.241	11.4041	20.7824	6.25018	0.90803	0.913945	0.914562	0.877196	0.895377	0.871159	0.854551	0.884635	0.863684	0.888748	0.875587	0.844293	0.862123	0.876373	0.859414	0.874171	0.851176	0.850825	0.851091	0.870288	1	0.887638	0.0648757
1226	7	23614	12847	108.448	3.52087	122.908	8.89293	139.062	10.3909	16.0589	1.54211	23.6298	5.17183	34.2037	7.71954	1226	26	36468	0.145872	128.596	12.2007	27.3534	7.99044	0.909331	0.915707	0.916283	0.878578	0.896855	0.872505	0.855682	0.88542	0.864018	0.889396	0.875411	0.84422	0.862468	0.876714	0.859411	0.874452	0.851802	0.851089	0.851308	0.870462	1	0.888754	0.0644123
1228	6	22153	12080	116.519	5.84763	131.128	9.97384	147.15	11.4438	19.9865	3.04388	28.717	6.6092	40.5509	9.52222	1228	28	34239	0.136956	136.778	13.0097	32.8907	9.60506	0.911534	0.917419	0.917185	0.879611	0.897602	0.873361	0.856217	0.886095	0.864657	0.890008	0.8758	0.844651	0.863124	0.877172	0.859736	0.874441	0.852449	0.850405	0.850945	0.870747	1	0.88978	0.0639523
1234	1	21958	10340	90.1041	0	109.498	7.53201	129.08	9.26636	9.20422	0	16.709	3.48063	27.347	5.94325	1234	21	32299	0.129196	115.766	12.2285	20.1144	6.64664	0.901034	0.926329	0.920354	0.885492	0.882334	0.835707	0.861575	0.885585	0.868912	0.875739	0.86885	0.842812	0.853633	0.87077	0.840351	0.86385	0.843107	0.849485	0.832797	0.859129	1	0.884796	0.0643467
1238	1	19364	9168	112.784	0	125.093	8.77132	144.455	10.5641	17.9977	0	24.8835	5.27735	38.2944	8.466	1238	25	28533	0.114132	131.314	13.032	29.1923	9.00858	0.90299	0.927558	0.921284	0.886009	0.883451	0.837276	0.862808	0.885816	0.869274	0.87702	0.869099	0.843111	0.853345	0.871447	0.840763	0.864105	0.843479	0.850103	0.833228	0.859496	1	0.88579	0.0637568
1240	1	18115	8639	119.12	0	133.767	9.92947	153.068	11.7289	21.189	0	30.4531	6.85199	45.5965	10.5867	1240	27	26755	0.10702	139.998	13.8795	35.3424	10.8684	0.904971	0.928686	0.921846	0.887628	0.884825	0.83932	0.864212	0.886563	0.870678	0.877836	0.870136	0.843693	0.854214	0.871575	0.841749	0.863988	0.843954	0.850888	0.833676	0.860101	1	0.887017	0.0632091
1246	8	23315	12498	92.7569	1.52127	109.692	7.28035	128.923	9.43338	10.0456	0.497014	16.7814	3.36305	27.2631	5.99674	1246	22	35821	0.143284	116.398	12.2343	20.4369	6.69981	0.920689	0.914129	0.914436	0.884272	0.886798	0.838461	0.886114	0.865707	0.876832	0.86755	0.871165	0.853089	0.863195	0.86018	0.844156	0.879582	0.844644	0.863669	0.820064	0.840987	1	0.887003	0.0621359
1250	8	20593	11127	112.126	2.73219	125.036	8.49328	144.088	10.6458	17.7168	1.28225	24.827	5.09999	38.016	8.45669	1250	26	31728	0.126912	131.714	13.0119	29.4506	9.0334	0.922277	0.915138	0.916493	0.885322	0.887418	0.840519	0.88693	0.866994	0.87749	0.868192	0.87084	0.85423	0.86326	0.86025	0.844569	0.880263	0.844585	0.863464	0.820821	0.841323	1	0.888095	0.0617093
1252	8	19308	10475	121.597	4.39523	133.919	9.71651	152.892	11.8503	22.6207	2.4928	30.5345	6.71522	45.4576	10.6347	1252	28	29791	0.119164	140.587	13.8827	35.7796	10.9455	0.923584	0.916502	0.91729	0.886694	0.888658	0.842301	0.887701	0.86751	0.878168	0.8684	0.871253	0.854386	0.863465	0.86073	0.844282	0.880367	0.844517	0.86407	0.820986	0.84116	1	0.889042	0.0613205
1258	2	24796	11022	91.2308	0.460207	111.426	7.68356	128.693	9.27346	9.55301	0.143925	17.6045	3.66817	27.1053	5.89408	1258	21	35820	0.14328	116.738	11.4399	20.5275	6.2641	0.923674	0.92306	0.906644	0.887465	0.885734	0.836139	0.886809	0.880625	0.869472	0.873492	0.874846	0.835497	0.891415	0.854606	0.853029	0.86562	0.860902	0.860497	0.840006	0.83794	1	0.888968	0.0609838
1262	2	21887	9769	109.029	0.27501	122.646	8.776	139.815	10.3704	16.2669	0.122551	23.472	5.09044	34.7508	7.75551	1262	25	31658	0.126632	127.943	12.2205	26.9519	7.97642	0.925232	0.924269	0.907891	0.889238	0.886048	0.83734	0.886601	0.881625	0.870064	0.873618	0.875087	0.83576	0.892286	0.85465	0.852675	0.8652	0.861409	0.860809	0.840846	0.836976	1	0.889863	0.060505
1264	2	20550	9186	119.959	2.15728	131.943	9.87785	148.894	11.5138	21.6587	1.16239	29.2376	6.63526	41.9945	9.77667	1264	27	29738	0.118952	137.178	13.0284	33.1777	9.73132	0.926491	0.925516	0.908551	0.891065	0.887568	0.83812	0.887787	0.882709	0.870687	0.874369	0.875395	0.835698	0.892848	0.854967	0.852529	0.865324	0.862381	0.860885	0.840709	0.837077	1	0.890847	0.0601518
1270	2	22969	9819	90.9537	0.808786	109.05	7.26045	128.978	9.25736	9.46812	0.25142	16.4912	3.32071	27.2818	5.90721	1270	21	32790	0.13116	115.017	12.0801	19.722	6.52733	0.913449	0.919518	0.927524	0.870708	0.891339	0.856664	0.878103	0.888884	0.874459	0.875496	0.883806	0.827234	0.883989	0.870448	0.864181	0.870189	0.875465	0.855901	0.842193	0.870326	1	0.890715	0.0598304
1274	2	20317	8713	107.059	3.1762	121.69	8.36024	141.415	10.403	15.4445	1.36541	22.9023	4.75792	35.9433	7.9755	1274	25	29032	0.116128	127.609	12.7726	26.8156	8.40609	0.915507	0.920846	0.928183	0.872606	0.891947	0.857829	0.879357	0.889605	0.875672	0.876102	0.884369	0.826829	0.884972	0.870092	0.864288	0.870539	0.876309	0.856365	0.84226	0.870402	1	0.8918	0.05931
1276	1	19070	8224	120.687	0	127.739	9.37087	147.444	11.372	22.0325	0	26.5248	5.88411	40.781	9.47981	1276	27	27295	0.10918	133.676	13.493	30.82	9.69817	0.917128	0.922257	0.929328	0.873585	0.893204	0.858069	0.879703	0.889723	0.877029	0.876406	0.884979	0.827954	0.885107	0.870031	0.864829	0.870343	0.876204	0.856549	0.843195	0.870324	1	0.892717	0.0590717
1282	2	23232	12191	93.6131	0.326647	109.305	7.29746	128.176	9.2687	10.3172	0.107524	16.6077	3.35088	26.7847	5.84785	1282	22	35425	0.1417	115.798	12.0372	20.1096	6.52028	0.909711	0.924898	0.925095	0.886591	0.886224	0.868271	0.859435	0.892082	0.870868	0.885462	0.876387	0.834326	0.868031	0.878462	0.863543	0.886337	0.864432	0.839111	0.838179	0.883176	1	0.891437	0.0629265
1286	2	20559	10759	110.985	1.09262	122.588	8.51444	141.286	10.4359	17.1587	0.504421	23.4181	4.91311	35.8501	7.99496	1286	26	31320	0.12528	129.011	12.8005	27.6883	8.52427	0.911957	0.926229	0.926469	0.888011	0.887612	0.868886	0.85993	0.892513	0.871488	0.887133	0.876341	0.834642	0.869413	0.878688	0.863665	0.886398	0.864591	0.839655	0.839256	0.882791	1	0.892577	0.06237
1288	2	19307	10163	122.361	4.35689	130.04	9.62742	148.665	11.576	23.0442	2.44265	27.9859	6.25738	41.8124	9.83705	1288	28	29472	0.117888	136.462	13.6127	32.7534	10.1101	0.913274	0.927575	0.92744	0.889217	0.889319	0.870029	0.861614	0.892525	0.871166	0.887961	0.877053	0.834826	0.870012	0.878529	0.863565	0.886842	0.864889	0.840221	0.839152	0.883126	1	0.89355	0.0620299
1294	1	24719	12040	94.572	0	109.808	7.33979	128.169	9.30299	10.6357	0	16.8375	3.39954	26.7835	5.89377	1294	22	36760	0.14704	115.821	11.7827	20.095	6.39833	0.926605	0.927367	0.921219	0.879706	0.880985	0.855373	0.86269	0.883814	0.867152	0.901319	0.874034	0.846219	0.871246	0.876646	0.862296	0.879543	0.841853	0.850898	0.832603	0.858868	1	0.891798	0.0612402
1298	1	21812	10685	113.516	0	120.436	8.35204	138.701	10.3915	18.3487	0	22.2106	4.65713	33.9433	7.71065	1298	26	32498	0.129992	126.442	12.488	26.068	8.03028	0.927996	0.92838	0.921764	0.879839	0.882608	0.855899	0.863684	0.884454	0.867961	0.901779	0.874361	0.847114	0.871684	0.876977	0.863253	0.880685	0.841713	0.850868	0.833651	0.85873	1	0.892609	0.0610026
1300	1	20542	10061	118.022	0	126.027	9.33065	144.285	11.3302	20.6112	0	25.4848	5.71036	38.2524	9.10571	1300	28	30604	0.122416	132.029	13.1988	29.682	9.22602	0.929323	0.929192	0.922526	0.881829	0.883528	0.85644	0.864528	0.885571	0.868759	0.902088	0.875376	0.847847	0.872043	0.876846	0.86327	0.881633	0.841557	0.851147	0.834107	0.857911	1	0.893514	0.0606311
1306	1	26075	12950	90.0237	0	110.367	7.58658	129.546	9.25337	9.17972	0	17.1078	3.54711	27.638	5.93686	1306	22	39026	0.156104	116.731	12.1837	20.6018	6.68512	0.929201	0.932571	0.920489	0.881169	0.88655	0.839786	0.858146	0.880464	0.86313	0.88892	0.873251	0.8542	0.861131	0.859581	0.863309	0.878389	0.835776	0.864219	0.835546	0.841401	1	0.890721	0.0623926
1310	1	23000	11476	104.01	0	118.844	8.58739	137.925	10.2672	14.1305	0	21.3705	4.66107	33.3706	7.47087	1310	26	34477	0.137908	125.195	12.851	25.3646	8.0655	0.930156	0.933767	0.922107	0.882284	0.88778	0.840995	0.859109	0.881573	0.8633	0.889071	0.873684	0.855527	0.862256	0.859414	0.863779	0.878499	0.836152	0.864388	0.836195	0.841953	1	0.891705	0.0620629
1312	1	21569	10816	113.415	0	125.339	9.53303	144.425	11.3394	18.3	0	25.0935	5.76896	38.3614	9.06777	1312	28	32386	0.129544	131.713	13.5833	29.5244	9.42263	0.931344	0.935404	0.923208	0.883669	0.888733	0.842555	0.86065	0.88211	0.86454	0.889628	0.874298	0.855771	0.862935	0.860063	0.864355	0.879037	0.836334	0.86437	0.836272	0.842386	1	0.892797	0.0616362
1318	3	24225	12520	91.6702	1.7959	109.86	7.51481	128.698	9.45373	9.70143	0.574094	16.8719	3.49469	27.1247	6.01478	1318	22	36748	0.146992	116.276	12.1422	20.3644	6.63302	0.92537	0.929574	0.91986	0.902879	0.87817	0.829936	0.862387	0.896443	0.860523	0.875898	0.872428	0.845978	0.860333	0.841583	0.845366	0.874728	0.856523	0.853516	0.823365	0.838114	1	0.889822	0.0614392
1322	3	21345	11156	106.519	3.16597	122.489	8.61028	141.104	10.5554	15.2129	1.32369	23.3694	4.97441	35.7274	8.06311	1322	26	32504	0.130016	128.876	12.8485	27.6102	8.54414	0.926055	0.930455	0.921287	0.904396	0.879246	0.831298	0.864294	0.897105	0.861448	0.876015	0.873231	0.847127	0.860556	0.84122	0.845711	0.874785	0.856879	0.854264	0.82336	0.838112	1	0.890781	0.0610143
1324	3	20067	10533	114.731	4.24165	128.56	9.63972	147.074	11.5746	19.0177	2.04607	27.0568	6.15014	40.5058	9.61813	1324	28	30603	0.122412	134.931	13.5812	31.6849	9.87334	0.927131	0.931967	0.922344	0.905091	0.88042	0.832696	0.865079	0.897363	0.862007	0.876711	0.873705	0.847368	0.860439	0.841306	0.845979	0.875502	0.856566	0.854361	0.823628	0.838218	1	0.891649	0.0607909
1330	1	22684	12387	90.7058	0	109.198	7.24535	127.874	9.33726	9.38903	0	16.5564	3.32209	26.605	5.87986	1330	22	35072	0.140288	115.794	12.0186	20.1053	6.51298	0.924612	0.916415	0.919608	0.885151	0.897967	0.839117	0.869183	0.896185	0.864564	0.867815	0.883083	0.847656	0.865092	0.845831	0.840799	0.868299	0.860145	0.843351	0.81059	0.842367	1	0.889118	0.0624465
1334	1	20069	11002	102.146	0	125.843	8.55432	144.255	10.4891	13.3876	0	25.3094	5.20148	38.1285	8.35633	1334	26	31072	0.124288	132.362	12.7976	29.848	8.93259	0.925705	0.917836	0.920411	0.886683	0.899298	0.839357	0.870671	0.897432	0.865828	0.868596	0.882901	0.848063	0.865635	0.845922	0.840854	0.868644	0.86026	0.843686	0.81073	0.842044	1	0.89008	0.0620152
1336	1	18853	10397	100.775	0	132.379	9.60282	150.761	11.5141	12.858	0	29.4972	6.46842	43.5681	10.0302	1336	28	29251	0.117004	138.911	13.5653	34.498	10.3972	0.926789	0.919302	0.921678	0.888021	0.90055	0.840775	0.871799	0.89826	0.866449	0.869338	0.883166	0.848398	0.866774	0.847458	0.8418	0.868688	0.860671	0.843749	0.811579	0.841869	1	0.89116	0.061598
1342	3	22381	12363	91.9534	2.00594	109.181	7.28256	127.799	9.19364	9.79393	0.6455	16.5511	3.33434	26.5451	5.72921	1342	22	34747	0.138988	115.804	11.9888	20.1064	6.46074	0.912108	0.916712	0.923792	0.872996	0.888681	0.840231	0.851153	0.913259	0.877975	0.882206	0.882465	0.837267	0.881227	0.876378	0.842073	0.877428	0.858491	0.844505	0.820762	0.865643	1	0.888079	0.0637617
1346	1	19808	10941	110.256	0	124.422	8.56326	142.848	10.4316	16.8195	0	24.4734	5.09452	37.0336	8.13884	1346	26	30750	0.123	130.977	12.7982	28.9422	8.74361	0.914033	0.917967	0.924764	0.874179	0.888992	0.840699	0.851577	0.913138	0.879171	0.882553	0.883073	0.837967	0.88122	0.877902	0.842699	0.877285	0.859122	0.844098	0.82187	0.866049	1	0.888977	0.0635209
1348	1	18630	10366	123.198	0	128.422	9.50924	146.763	11.4198	23.4303	0	26.9587	6.03701	40.2335	9.43	1348	28	28997	0.115988	134.978	13.4902	31.7041	9.78174	0.91575	0.91925	0.925406	0.876004	0.889695	0.84138	0.852605	0.913577	0.880195	0.883471	0.883919	0.83869	0.881677	0.877867	0.843122	0.877211	0.859072	0.843467	0.822275	0.866538	1	0.889963	0.0631007
1354	1	21466	12844	92.1794	0	109.119	7.33827	127.344	9.15439	9.85201	0	16.5265	3.3581	26.2632	5.68495	1354	22	34311	0.137244	115.941	11.9527	20.1711	6.43116	0.920375	0.91663	0.916062	0.891842	0.874472	0.861779	0.853968	0.900586	0.87966	0.89875	0.86822	0.844802	0.867011	0.866151	0.853473	0.864956	0.845429	0.848329	0.83431	0.870581	1	0.890018	0.0646132
1358	1	19116	11379	110.137	0	123.235	8.57656	141.34	10.3226	16.7652	0	23.7903	5.00454	35.8782	7.8816	1358	26	30496	0.121984	129.99	12.7497	28.3005	8.54745	0.922137	0.917465	0.91635	0.892806	0.875984	0.863097	0.854784	0.901692	0.880542	0.899593	0.868868	0.845488	0.867245	0.867196	0.8538	0.865851	0.845193	0.849292	0.834782	0.870229	1	0.89099	0.0640898
1360	1	17933	10734	117.822	0	127.808	9.50404	145.799	11.2984	20.5072	0	26.5794	5.97703	39.443	9.19779	1360	28	28668	0.114672	134.544	13.4207	31.3957	9.63252	0.923765	0.918411	0.917138	0.893627	0.877372	0.864239	0.855536	0.902417	0.881837	0.899313	0.869367	0.84624	0.867814	0.867256	0.853879	0.866157	0.844775	0.849152	0.834624	0.8705	1	0.891882	0.0638169
1366	4	24030	12158	92.4137	1.13694	109.571	7.36116	128.646	9.29809	9.93145	0.361686	16.7315	3.39177	27.0787	5.92385	1366	22	36192	0.144768	115.977	12.0931	20.2067	6.58191	0.921405	0.92124	0.912121	0.900033	0.87663	0.866987	0.856322	0.903846	0.854636	0.885555	0.86946	0.855382	0.84929	0.859707	0.855451	0.862069	0.84585	0.849898	0.835834	0.861364	1	0.89005	0.0634362
1370	4	21181	10782	107.968	1.42704	123.93	8.59933	142.711	10.4739	15.8062	0.621856	24.1912	5.06646	36.9339	8.18268	1370	26	31967	0.127868	130.263	12.8413	28.4881	8.7123	0.922748	0.923108	0.914036	0.901336	0.876857	0.86838	0.857415	0.904589	0.854975	0.885867	0.870789	0.855804	0.849454	0.859214	0.855351	0.862045	0.84606	0.850236	0.835987	0.861263	1	0.891111	0.0629508
1372	4	19840	10140	112.869	3.81984	129.21	9.5889	147.86	11.53	18.0999	1.84474	27.4573	6.145	41.1424	9.6969	1372	28	29984	0.119936	135.515	13.5541	32.0841	9.93608	0.92461	0.92431	0.915638	0.902515	0.878402	0.869614	0.858691	0.904883	0.856323	0.886406	0.871315	0.855957	0.849753	0.859625	0.855823	0.862927	0.846085	0.851054	0.836129	0.860976	1	0.892269	0.062378
1378	0	23467	12182	0	0	109.406	7.43606	127.789	9.09838	0	0	16.6612	3.41612	26.5309	5.68716	1378	22	35649	0.142596	115.688	11.8621	20.0338	6.3755	0.929732	0.926492	0.919212	0.892816	0.87419	0.849379	0.862885	0.905439	0.862507	0.86743	0.864176	0.853025	0.853825	0.849771	0.855901	0.869926	0.852128	0.847962	0.823571	0.848411	1	0.890368	0.062197
1382	0	20710	10849	0	0	124.325	8.6915	142.42	10.393	0	0	24.4272	5.15939	36.7024	8.06331	1382	26	31559	0.126236	130.545	12.6719	28.647	8.59136	0.931382	0.92804	0.920657	0.894198	0.875139	0.850787	0.863922	0.906081	0.86324	0.868405	0.863906	0.853639	0.85459	0.849631	0.855826	0.868896	0.852594	0.848284	0.823854	0.848316	1	0.891448	0.0618322
1384	0	19516	10227	0	0	130.492	9.71297	148.427	11.4112	0	0	28.2823	6.36362	41.5946	9.64617	1384	28	29743	0.118972	136.659	13.3885	32.8597	9.92718	0.932589	0.929345	0.921847	0.89532	0.876156	0.851579	0.864876	0.906213	0.86348	0.868793	0.864523	0.853949	0.854621	0.849645	0.856269	0.868641	0.852537	0.848855	0.823824	0.848267	1	0.892289	0.0615341
1390	8	23967	13482	93.1189	2.19788	109.65	7.27876	128.733	9.25816	10.1718	0.724579	16.7618	3.35548	27.1289	5.87365	1390	22	37457	0.149828	116.515	12.1967	20.4918	6.66349	0.926262	0.916357	0.928184	0.875604	0.889994	0.846104	0.872347	0.89827	0.863657	0.86889	0.880289	0.838455	0.847358	0.844235	0.855101	0.874162	0.842206	0.849868	0.805363	0.83712	1	0.888804	0.0628368
1394	6	21128	11972	107.235	4.61388	121.808	8.40261	140.701	10.3258	15.5649	1.98945	22.9707	4.77674	35.4015	7.82774	1394	26	33106	0.132424	128.637	12.8881	27.4647	8.50969	0.927898	0.918202	0.929288	0.87682	0.890896	0.846614	0.873769	0.898901	0.864511	0.869767	0.88049	0.83876	0.849	0.844877	0.855253	0.874147	0.842566	0.850465	0.806259	0.837099	1	0.889897	0.0625366
1396	6	19784	11232	115.735	6.54931	129.968	9.53062	148.747	11.4858	19.6241	3.19542	27.9304	6.16636	41.8681	9.73221	1396	28	31022	0.124088	136.764	13.6831	32.9752	10.1707	0.929614	0.919251	0.930501	0.878393	0.89177	0.847576	0.874621	0.899668	0.865418	0.870044	0.881423	0.839565	0.849188	0.845416	0.855167	0.873848	0.842886	0.85067	0.80704	0.837744	1	0.89092	0.0620571
1402	13	26102	12290	92.1257	1.68367	112.241	7.83667	129.881	9.40851	9.84472	0.550027	17.9983	3.80279	27.864	6.09023	1402	21	38405	0.15362	117.879	11.7469	21.1526	6.55117	0.926077	0.907134	0.923278	0.877711	0.886603	0.841088	0.869978	0.887241	0.864614	0.866163	0.882385	0.842507	0.837	0.864679	0.854798	0.86119	0.845645	0.839982	0.798021	0.840841	1	0.885933	0.0639876
1406	10	22991	10812	106.343	2.75228	124.144	8.9502	141.597	10.5671	15.1284	1.16618	24.3438	5.3128	36.0985	8.1294	1406	25	33813	0.135252	129.719	12.5134	28.0997	8.39194	0.927764	0.909221	0.92426	0.878893	0.888061	0.842753	0.870996	0.88846	0.865703	0.866959	0.882442	0.843167	0.838095	0.864386	0.854908	0.861059	0.846509	0.839692	0.799367	0.841259	1	0.887161	0.0634359
1408	8	21592	10222	115.084	1.89097	132.039	10.0034	149.339	11.5884	19.1317	0.942575	29.3133	6.73009	42.3765	9.92849	1408	27	31822	0.127288	137.592	13.282	33.507	9.98263	0.928854	0.910235	0.925445	0.880224	0.88896	0.844494	0.872038	0.888788	0.866335	0.867623	0.882927	0.842955	0.839404	0.864198	0.854833	0.861244	0.846568	0.840252	0.799903	0.841116	1	0.888077	0.0630729
1414	3	25241	9123	93.2142	2.06608	112.294	7.92592	131.444	9.29099	10.201	0.683023	18.029	3.84711	28.8561	6.15342	1414	21	34367	0.137468	117.376	11.8579	20.9025	6.61732	0.913318	0.899613	0.915355	0.895248	0.872901	0.848998	0.864056	0.892309	0.866296	0.874953	0.87584	0.848285	0.84619	0.883653	0.855646	0.867911	0.839424	0.840312	0.834682	0.849114	1	0.884692	0.0680514
1418	3	22321	8105	109.817	3.61989	124.01	9.03188	142.958	10.4356	16.6734	1.61979	24.2728	5.34579	37.1181	8.16596	1418	25	30429	0.121716	129.055	12.611	27.6935	8.4249	0.915508	0.900128	0.917316	0.896743	0.873377	0.850472	0.865671	0.893457	0.867084	0.875842	0.876368	0.849058	0.847497	0.883894	0.855976	0.868185	0.839084	0.839298	0.834927	0.84988	1	0.885873	0.0676208
1420	3	20941	7670	118.693	3.34256	132.12	10.1586	150.928	11.4448	21.0125	1.79219	29.3813	6.83675	43.7024	9.98496	1420	27	28614	0.114456	137.16	13.4193	33.2192	10.0591	0.917156	0.901534	0.918047	0.897865	0.875341	0.851856	0.866429	0.894562	0.868089	0.877106	0.876651	0.849916	0.848606	0.88455	0.856312	0.86919	0.83882	0.838873	0.834854	0.850108	1	0.887013	0.0671855
1426	0	24026	8818	0	0	110.025	7.46552	129.876	9.44786	0	0	16.9439	3.47436	27.865	6.13165	1426	21	32844	0.131376	115.355	11.9218	19.876	6.50764	0.915845	0.907807	0.927582	0.906452	0.86646	0.875776	0.861086	0.897089	0.852073	0.886159	0.858163	0.852347	0.853367	0.884834	0.850125	0.874772	0.860751	0.849699	0.841341	0.864572	1	0.890002	0.062937
1430	0	21133	7792	0	0	123.012	8.6272	142.805	10.5763	0	0	23.6669	5.00577	37.0171	8.29189	1430	25	28925	0.1157	128.344	12.7128	27.2633	8.47985	0.917096	0.909801	0.928176	0.907692	0.867761	0.876577	0.862022	0.898099	0.853656	0.887156	0.858911	0.852982	0.854382	0.884978	0.849974	0.875402	0.861538	0.8507	0.841711	0.86465	1	0.891097	0.0625606
1432	0	19788	7326	0	0	129.631	9.66966	149.349	11.6519	0	0	27.7304	6.24621	42.3936	10.0205	1432	27	27114	0.108456	134.959	13.4754	31.6922	9.89956	0.918511	0.911411	0.928708	0.909051	0.869127	0.877536	0.863521	0.898761	0.854854	0.88742	0.859611	0.853471	0.854171	0.884783	0.851036	0.875728	0.861714	0.851055	0.8413	0.864461	1	0.892107	0.0622404
1438	6	26040	11918	92.1999	1.39062	110.198	7.42871	129.415	9.33025	9.86525	0.445666	17.0206	3.4631	27.5622	5.97636	1438	21	37964	0.151856	116.228	12.0334	20.3288	6.58697	0.920451	0.921241	0.927537	0.898693	0.881941	0.863081	0.876528	0.89598	0.865557	0.892174	0.858814	0.857958	0.870325	0.864477	0.844208	0.857852	0.855179	0.848896	0.826441	0.862554	1	0.893247	0.0611828
1442	6	23088	10572	107.991	2.0515	122.835	8.55614	142.026	10.5408	15.8254	0.903236	23.5608	4.95585	36.4194	8.1308	1442	25	33666	0.134664	128.859	12.8261	27.5974	8.55821	0.921716	0.922949	0.927865	0.899513	0.882626	0.86418	0.877205	0.896453	0.865383	0.892726	0.859161	0.858344	0.871176	0.864893	0.845304	0.858492	0.855923	0.848794	0.827437	0.862977	1	0.894073	0.0609732
1444	6	21690	9988	114.021	2.91414	130.774	9.58892	149.894	11.607	18.6297	1.40386	28.451	6.29227	42.8445	9.97538	1444	27	31684	0.126736	136.798	13.5803	32.9865	10.1602	0.9228	0.923731	0.929223	0.900644	0.883553	0.865484	0.877888	0.897251	0.865942	0.893337	0.859677	0.859203	0.871875	0.864537	0.844938	0.858383	0.855306	0.84923	0.827736	0.863543	1	0.894925	0.0606295
1450	0	24634	11760	0	0	109.709	7.45216	128.089	9.13582	0	0	16.7993	3.4403	26.7188	5.72935	1450	21	36394	0.145576	115.648	11.7665	20.0046	6.33555	0.932599	0.913392	0.922364	0.878345	0.892908	0.849577	0.872548	0.913585	0.863892	0.886355	0.863769	0.848656	0.850882	0.855457	0.86076	0.850044	0.851335	0.846362	0.804707	0.844549	1	0.890863	0.0625144
1454	0	21779	10460	0	0	123.02	8.619	141.022	10.298	0	0	23.6707	5.00332	35.637	7.82565	1454	25	32239	0.128956	128.86	12.475	27.5531	8.25629	0.933884	0.914886	0.922842	0.880176	0.893948	0.850073	0.873631	0.914374	0.864264	0.886644	0.86462	0.848367	0.851345	0.855873	0.861255	0.850057	0.851903	0.846816	0.805298	0.845172	1	0.891786	0.0621632
1456	0	20457	9884	0	0	132.014	9.74999	149.728	11.4359	0	0	29.2713	6.52208	42.6825	9.81847	1456	27	30341	0.121364	137.784	13.252	33.6402	9.97946	0.934923	0.916384	0.923783	0.881513	0.894582	0.850862	0.874263	0.914406	0.864688	0.887693	0.865149	0.848967	0.851191	0.855806	0.861722	0.850565	0.852361	0.847088	0.805758	0.844567	1	0.892612	0.0618493
1462	0	21568	12985	0	0	108.815	7.30048	128.362	9.39499	0	0	16.3884	3.32262	26.9101	5.92159	1462	22	34553	0.138212	116.161	12.4925	20.3424	6.78507	0.92581	0.89888	0.917865	0.892889	0.867218	0.847452	0.862776	0.891268	0.840708	0.876378	0.871618	0.827193	0.845122	0.863297	0.84162	0.858261	0.838046	0.853399	0.798787	0.835991	1	0.882796	0.0658043
1466	0	18965	11572	0	0	122.765	8.5493	142.005	10.6107	0	0	23.5208	4.95704	36.4112	8.18786	1466	26	30537	0.122148	130.056	13.2356	28.4056	8.93151	0.927514	0.900956	0.919213	0.893293	0.868471	0.848724	0.864378	0.892573	0.840734	0.876936	0.872352	0.827946	0.845875	0.863821	0.841684	0.85737	0.838999	0.853686	0.799113	0.836723	1	0.883953	0.0653534
1468	0	17751	10923	0	0	129.212	9.52081	148.429	11.7184	0	0	27.4525	6.11622	41.6357	9.91782	1468	28	28674	0.114696	136.532	13.9829	32.8554	10.3955	0.929204	0.902664	0.91998	0.894155	0.870771	0.849881	0.865453	0.893719	0.841477	0.877799	0.872777	0.828399	0.846359	0.864302	0.842244	0.85799	0.839907	0.85363	0.799557	0.836786	1	0.885118	0.0649114
1474	0	19218	12834	0	0	107.71	7.14569	125.882	9.08883	0	0	15.8916	3.18688	25.3767	5.52289	1474	22	32052	0.128208	114.986	11.9572	19.6895	6.31684	0.921596	0.904655	0.918929	0.902346	0.862302	0.853082	0.869883	0.901488	0.847498	0.870819	0.875187	0.829605	0.85809	0.868885	0.846921	0.868245	0.845735	0.849214	0.810605	0.844581	1	0.886046	0.064058
1478	0	16968	11398	0	0	121.792	8.36666	139.933	10.3282	0	0	22.9596	4.76934	34.8332	7.74595	1478	26	28366	0.113464	129.081	12.7997	27.7306	8.4618	0.923288	0.90642	0.920239	0.903159	0.864133	0.854104	0.870302	0.901978	0.848251	0.87106	0.876507	0.830255	0.858158	0.869985	0.846647	0.867782	0.845184	0.848956	0.810883	0.844567	1	0.887112	0.0634767
1480	0	15962	10695	0	0	127.806	9.35953	145.864	11.3452	0	0	26.5654	5.89246	39.5017	9.26329	1480	28	26657	0.106628	135.051	13.5068	31.7555	9.76841	0.924673	0.90766	0.921447	0.904584	0.865926	0.85546	0.871591	0.902821	0.84912	0.871947	0.876693	0.830907	0.859005	0.870747	0.846719	0.86769	0.845125	0.849495	0.810988	0.845125	1	0.888238	0.0629754
1486	18	23029	15606	93.5147	2.30504	109.18	7.2652	128.259	9.43266	10.3031	0.764973	16.5495	3.32059	26.8504	5.95712	1486	22	38653	0.154612	116.876	12.4591	20.7055	6.81792	0.921403	0.909076	0.931571	0.909929	0.873671	0.843453	0.876646	0.9061	0.85472	0.885804	0.858834	0.853957	0.857928	0.87067	0.857113	0.87543	0.870282	0.851137	0.816754	0.844307	1	0.891318	0.062448
1490	13	20327	13841	103.748	2.54505	118.404	8.30396	137.299	10.4992	14.0497	1.04673	21.1159	4.4597	32.9505	7.59669	1490	26	34181	0.136724	126.05	13.1091	25.9054	8.30602	0.922223	0.910389	0.932199	0.910857	0.875165	0.84547	0.87771	0.906893	0.856368	0.886165	0.859059	0.854232	0.858415	0.871478	0.857201	0.87613	0.869825	0.851526	0.816111	0.844241	1	0.892256	0.0620802
1492	11	19025	12999	111.44	5.80882	126.736	9.30907	145.443	11.5771	17.5059	2.79293	25.9082	5.73206	39.1952	9.40488	1492	28	32035	0.12814	134.322	13.7987	31.2968	9.90104	0.923802	0.912034	0.933198	0.911768	0.876214	0.846558	0.878211	0.90718	0.857078	0.886421	0.859778	0.854956	0.859263	0.871406	0.857687	0.876885	0.870048	0.851834	0.816716	0.844529	1	0.893233	0.0616254
1498	4	26439	13313	91.5062	0.599101	111.486	7.79614	128.291	9.23471	9.6399	0.18923	17.6395	3.72495	26.8529	5.84791	1498	22	39756	0.159024	117.111	11.4867	20.7239	6.29267	0.925357	0.914151	0.926439	0.884948	0.882471	0.86563	0.86187	0.899097	0.865391	0.897349	0.867617	0.858487	0.864058	0.866322	0.843873	0.856248	0.867454	0.858839	0.821285	0.851243	1	0.891652	0.0627534
1502	3	23384	11937	105.343	3.19137	122.821	8.90686	139.474	10.3683	14.7182	1.31389	23.5812	5.17933	34.5024	7.76071	1502	26	35324	0.141296	128.447	12.2858	27.271	8.05038	0.926764	0.915681	0.928165	0.886777	0.883578	0.867003	0.862954	0.899502	0.865332	0.898228	0.867937	0.857944	0.864653	0.866649	0.843973	0.856769	0.867399	0.85885	0.821297	0.852423	1	0.892745	0.0625783
1504	2	21943	11259	110.595	4.35158	129.862	9.93262	146.441	11.3933	17.0523	1.99589	27.902	6.46713	39.9711	9.41331	1504	28	33204	0.132816	135.482	13.0709	31.9938	9.50488	0.92796	0.917239	0.92906	0.887905	0.884803	0.867531	0.864203	0.899982	0.866131	0.898822	0.86863	0.857879	0.864745	0.866176	0.844627	0.856674	0.866884	0.859053	0.821814	0.852894	1	0.89364	0.0620994
1510	2	21932	10664	92.1481	0.957494	108.973	7.32248	128.931	9.3991	9.84521	0.305467	16.4601	3.33635	27.2649	5.9921	1510	22	32598	0.130392	115.501	12.3564	19.9944	6.70355	0.930149	0.927081	0.915317	0.876204	0.886343	0.865789	0.867108	0.876879	0.851371	0.886113	0.88191	0.855635	0.856402	0.876956	0.840343	0.862752	0.858703	0.849791	0.81732	0.851555	1	0.890614	0.0619218
1514	2	19451	9441	108.313	3.54611	118.499	8.35647	138.379	10.4874	16.0001	1.56021	21.1701	4.49894	33.7206	7.70703	1514	26	28894	0.115576	124.994	13.035	25.2706	8.22737	0.931664	0.92874	0.91628	0.877466	0.887278	0.8671	0.867758	0.87731	0.851786	0.886187	0.881671	0.856372	0.856977	0.877518	0.840365	0.862532	0.858535	0.850713	0.818267	0.851457	1	0.891568	0.0614852
1516	1	18259	8900	112.292	0	126.247	9.37047	146.024	11.4888	17.7642	0	25.6198	5.74495	39.6479	9.43681	1516	28	27160	0.10864	132.727	13.728	30.2163	9.73287	0.932658	0.929694	0.917268	0.878866	0.888752	0.867931	0.868409	0.878461	0.853222	0.886948	0.882235	0.855836	0.857787	0.877909	0.840887	0.862813	0.859168	0.850718	0.81863	0.85092	1	0.892491	0.0611781
1522	18	23759	12391	92.421	2.30676	110.41	7.50727	128.72	9.43563	9.94784	0.755951	17.1228	3.52961	27.1365	5.98045	1522	22	36168	0.144672	116.674	11.9712	20.5499	6.5629	0.919086	0.912174	0.909036	0.868544	0.882562	0.83914	0.860664	0.883156	0.849715	0.891534	0.883723	0.833707	0.864563	0.86065	0.840812	0.863374	0.845043	0.869899	0.81127	0.848803	1	0.882917	0.0681953
1526	15	20968	10999	105.527	4.4626	121.362	8.66353	139.362	10.5281	14.8332	1.86769	22.7435	4.91643	34.4368	7.8301	1526	26	31982	0.127928	127.545	12.675	26.7613	8.23683	0.920658	0.913639	0.910356	0.869989	0.883591	0.840488	0.861688	0.884279	0.851151	0.891783	0.88467	0.833656	0.865393	0.862266	0.840692	0.863079	0.845397	0.869833	0.811347	0.848337	1	0.884056	0.067761
1528	13	19552	10372	112.059	5.27482	128.455	9.73135	146.306	11.558	17.7713	2.54479	27.0005	6.20502	39.8821	9.49635	1528	28	29937	0.119748	134.633	13.4348	31.4594	9.6973	0.922354	0.914337	0.912015	0.872165	0.885643	0.841935	0.862695	0.885142	0.851689	0.89209	0.885576	0.834118	0.865935	0.863246	0.841434	0.863179	0.845759	0.870111	0.811538	0.848248	1	0.885281	0.0671616
1534	5	26662	10401	91.6655	1.10946	112.121	7.75776	130.017	9.29615	9.6931	0.35087	17.936	3.75043	27.9409	6.04126	1534	21	37068	0.148272	117.14	11.501	20.7422	6.37016	0.916275	0.899239	0.927606	0.877199	0.897459	0.84291	0.869132	0.913025	0.853823	0.887356	0.87183	0.827762	0.850059	0.858409	0.854187	0.876025	0.84546	0.854349	0.817268	0.854403	1	0.886633	0.0631628
1538	5	23546	9165	108.084	3.77532	123.857	8.81686	141.673	10.4737	15.9069	1.71966	24.1665	5.19876	36.1453	8.05835	1538	25	32716	0.130864	128.845	12.2782	27.521	8.16083	0.917793	0.900828	0.929087	0.878974	0.897787	0.844556	0.869498	0.913101	0.853757	0.888525	0.872585	0.82854	0.850226	0.859029	0.854475	0.875734	0.844296	0.854368	0.817093	0.854536	1	0.887639	0.0628465
1540	4	22052	8631	115.422	4.1705	131.32	9.91667	149.031	11.5426	19.3596	2.10932	28.8353	6.58844	42.112	9.81603	1540	27	30687	0.122748	136.299	13.1	32.5682	9.69274	0.919249	0.90219	0.930231	0.880519	0.898687	0.845488	0.870336	0.9134	0.854303	0.88878	0.872878	0.828739	0.8508	0.859142	0.856226	0.875631	0.844592	0.854156	0.817023	0.854743	1	0.888593	0.0624334
1546	3	25604	8753	92.3283	2.29148	111.197	7.61784	131.383	9.4892	9.91781	0.744396	17.4935	3.62672	28.8351	6.28205	1546	21	34360	0.13744	116.338	11.9829	20.382	6.65465	0.920809	0.91154	0.924782	0.892739	0.8781	0.859822	0.877925	0.905486	0.873778	0.894179	0.88021	0.845474	0.854991	0.872352	0.856767	0.874054	0.856126	0.867913	0.802212	0.851106	1	0.892206	0.0625855
1550	3	22614	7741	103.495	3.25702	120.513	8.61621	140.578	10.6045	13.9633	1.28559	22.2725	4.81548	35.3402	8.03481	1550	25	30358	0.121432	125.627	12.669	25.6038	8.13561	0.922393	0.912955	0.925983	0.893619	0.879982	0.860712	0.878418	0.906318	0.873724	0.894871	0.881679	0.845197	0.856035	0.872291	0.857385	0.874465	0.856858	0.867827	0.802342	0.851901	1	0.893238	0.0621499
1552	3	21270	7270	112.432	4.37221	128.435	9.5814	148.459	11.6941	17.9097	2.02438	26.9733	6.08435	41.6564	9.88568	1552	27	28543	0.114172	133.533	13.3941	30.7122	9.6654	0.923817	0.91497	0.926479	0.894598	0.880899	0.862331	0.879252	0.907298	0.874575	0.895246	0.882633	0.845689	0.856725	0.872929	0.857881	0.874365	0.857373	0.868251	0.802491	0.852643	1	0.894285	0.061637
1558	4	25178	9864	91.0412	0.405006	110.992	7.63223	129.675	9.36014	9.49369	0.126216	17.3989	3.61728	27.7291	6.03569	1558	21	35046	0.140184	116.248	11.712	20.3055	6.42246	0.918864	0.908121	0.927082	0.898833	0.88157	0.877561	0.865933	0.884181	0.861639	0.88488	0.867546	0.835217	0.863865	0.858286	0.841722	0.871355	0.848314	0.876819	0.813959	0.841637	1	0.89006	0.0610126
1562	4	22217	8778	110.204	2.95634	124.131	8.73782	142.509	10.5115	16.8313	1.34262	24.3187	5.17411	36.7834	8.17814	1562	25	30999	0.123996	129.333	12.4342	27.8474	8.34733	0.919707	0.909207	0.92832	0.898932	0.882157	0.878722	0.866673	0.884029	0.861657	0.885416	0.867899	0.835737	0.864479	0.858592	0.842463	0.871673	0.849156	0.877464	0.814623	0.84143	1	0.890739	0.0608939
1564	4	20875	8270	114.692	4.24409	129.163	9.71489	147.329	11.4922	18.9987	2.02786	27.4398	6.23568	40.7027	9.59448	1564	27	29149	0.116596	134.315	13.1215	31.2015	9.4726	0.921198	0.910649	0.929157	0.900151	0.883324	0.87943	0.867302	0.88485	0.862585	0.885674	0.869052	0.836255	0.864884	0.859446	0.842876	0.872037	0.849017	0.877629	0.814333	0.841281	1	0.891706	0.0604892
1570	1	22874	9934	93.1787	0	109.646	7.40387	129.069	9.26333	10.1745	0	16.7679	3.41886	27.3388	5.90924	1570	21	32809	0.131236	115.526	11.9937	19.9684	6.50493	0.942958	0.910802	0.915115	0.891691	0.881252	0.869578	0.855665	0.889177	0.842299	0.889512	0.862324	0.842421	0.845637	0.839312	0.81339	0.879362	0.874028	0.861898	0.817413	0.839571	1	0.889349	0.0613373
1574	1	20266	8804	113.547	0	121.613	8.54142	140.939	10.3609	18.3637	0	22.8732	4.85224	35.5824	7.87863	1574	25	29071	0.116284	127.466	12.737	26.722	8.32564	0.944756	0.912559	0.916119	0.893313	0.882168	0.869974	0.857005	0.889065	0.842799	0.889907	0.862853	0.842816	0.845723	0.840288	0.813749	0.879416	0.874445	0.862354	0.818135	0.838774	1	0.890376	0.0608166
1576	0	19013	8286	0	0	130.507	9.65441	149.795	11.4451	0	0	28.286	6.32222	42.7403	9.83395	1576	27	27299	0.109196	136.361	13.5398	32.6733	10.0677	0.945767	0.914099	0.916957	0.894483	0.883256	0.871277	0.857339	0.889428	0.84439	0.890765	0.862596	0.843144	0.846515	0.841276	0.814334	0.880051	0.874592	0.862706	0.817979	0.839664	1	0.891311	0.0604255
1582	0	22334	11543	0	0	108.417	7.17356	127.801	9.21983	0	0	16.2043	3.23807	26.5489	5.77692	1582	22	33877	0.135508	115.022	12.1362	19.729	6.50553	0.928063	0.921997	0.912965	0.885601	0.882501	0.867742	0.865602	0.883387	0.843168	0.897925	0.878782	0.836039	0.855654	0.853972	0.827257	0.864746	0.86113	0.863757	0.811524	0.843566	1	0.889158	0.0624129
1586	0	19700	10220	0	0	120.067	8.28602	139.361	10.4035	0	0	22.0042	4.58441	34.4229	7.75852	1586	26	29920	0.11968	126.657	12.8803	26.2462	8.31168	0.929378	0.922443	0.913402	0.886547	0.884609	0.868967	0.867664	0.883272	0.844235	0.899231	0.878927	0.836598	0.856467	0.853426	0.828041	0.864539	0.860461	0.863854	0.811497	0.844452	1	0.89005	0.0621787
1588	0	18506	9692	0	0	124.549	9.18913	143.779	11.3197	0	0	24.5995	5.48553	37.8555	8.9917	1588	28	28198	0.112792	131.159	13.5231	29.1558	9.33682	0.930846	0.923505	0.915047	0.887758	0.885524	0.86992	0.868395	0.883875	0.845237	0.899638	0.879442	0.8374	0.856586	0.853128	0.828587	0.865115	0.86132	0.863873	0.811618	0.844652	1	0.891034	0.0617324
1594	0	20738	13237	0	0	107.803	7.10502	126.243	9.13988	0	0	15.9299	3.16544	25.597	5.59518	1594	22	33975	0.1359	114.988	12.0093	19.6963	6.36689	0.909595	0.910464	0.908124	0.889728	0.892804	0.864077	0.867579	0.889993	0.853466	0.90025	0.877071	0.840309	0.832921	0.853834	0.848786	0.881928	0.840648	0.86337	0.817748	0.844503	1	0.886385	0.0634978
1598	0	18244	11783	0	0	118.697	8.17842	137.014	10.2889	0	0	21.2618	4.41908	32.7267	7.42355	1598	26	30027	0.120108	125.885	12.735	25.7608	8.05172	0.912079	0.911313	0.909648	0.891065	0.893396	0.864056	0.868202	0.890415	0.853365	0.900506	0.87731	0.84121	0.832368	0.854414	0.849252	0.881756	0.841043	0.863806	0.817381	0.844723	1	0.887303	0.0631365
1600	0	17068	11103	0	0	124.228	9.09542	142.347	11.2843	0	0	24.4042	5.38534	36.7508	8.82079	1600	28	28171	0.112684	131.369	13.3682	29.2703	9.1999	0.913954	0.912783	0.910919	0.892407	0.894217	0.864968	0.869493	0.891679	0.854141	0.901051	0.87796	0.841628	0.832807	0.854975	0.848958	0.881918	0.84106	0.864204	0.817188	0.844929	1	0.88841	0.0626544
1606	0	19420	14615	0	0	107.236	6.99316	125.658	9.23496	0	0	15.6765	3.08685	25.2568	5.63606	1606	23	34035	0.13614	115.146	12.1525	19.7904	6.44713	0.916189	0.900073	0.917394	0.905112	0.901219	0.860717	0.859439	0.887821	0.850757	0.899912	0.865109	0.845982	0.843029	0.860232	0.855649	0.872866	0.859336	0.857353	0.814867	0.835537	1	0.888406	0.0615058
1610	0	17162	12990	0	0	118.441	8.07586	136.77	10.3071	0	0	21.1195	4.34568	32.5573	7.43713	1610	27	30152	0.120608	126.338	12.8555	26.0471	8.16438	0.918463	0.901267	0.919441	0.905827	0.901499	0.862513	0.860573	0.888498	0.851436	0.900189	0.866294	0.846478	0.843161	0.860606	0.856013	0.873342	0.859777	0.857804	0.814855	0.835666	1	0.889558	0.0610367
1612	0	16088	12242	0	0	125.255	9.03186	143.634	11.3103	0	0	25.0001	5.4365	37.7431	9.00565	1612	29	28330	0.11332	133.197	13.5829	30.5066	9.57483	0.920455	0.902453	0.92042	0.906936	0.90233	0.863678	0.861331	0.889146	0.852171	0.900847	0.866961	0.847211	0.843523	0.86126	0.856495	0.87372	0.860272	0.85856	0.815072	0.835916	1	0.890592	0.0606366
1618	4	21413	15755	92.0519	1.21546	108.884	7.24933	126.096	9.24816	9.81644	0.383317	16.416	3.30686	25.5187	5.68111	1618	23	37172	0.148688	116.177	11.7867	20.2734	6.34218	0.922724	0.8994	0.925993	0.902063	0.900584	0.863473	0.868584	0.877448	0.851595	0.889836	0.86627	0.842812	0.842153	0.865127	0.854608	0.858872	0.850223	0.878255	0.817134	0.847573	1	0.889772	0.0625155
1622	4	18880	13966	104.406	2.9118	117.877	8.21612	135.006	10.2858	14.325	1.19717	20.8336	4.39959	31.3309	7.23956	1622	27	32850	0.1314	125.158	12.4711	25.2957	7.76854	0.924292	0.900639	0.927032	0.902801	0.901218	0.865251	0.869589	0.877991	0.853516	0.890304	0.866849	0.843577	0.842648	0.866514	0.855327	0.858326	0.851096	0.879482	0.817778	0.847139	1	0.890818	0.0620426
1624	4	17713	13134	112.641	1.62509	123.934	9.19097	140.936	11.1536	17.9406	0.779973	24.2429	5.44443	35.6709	8.54725	1624	29	30851	0.123404	131.171	13.1212	29.1073	8.94777	0.925513	0.902288	0.928106	0.904168	0.902126	0.86673	0.870264	0.879161	0.854997	0.890814	0.86686	0.843846	0.843182	0.866422	0.855775	0.858384	0.851577	0.87989	0.81845	0.847493	1	0.891859	0.0617134
1630	5	24359	13159	91.4623	1.47159	110.954	7.63472	128.996	9.38061	9.63227	0.465778	17.3816	3.62069	27.3043	6.00607	1630	22	37523	0.150092	117.278	11.9541	20.8604	6.60271	0.925113	0.892466	0.921195	0.894212	0.891813	0.872958	0.87421	0.899022	0.850692	0.877742	0.861125	0.846507	0.85365	0.851744	0.828892	0.868827	0.855968	0.861632	0.817032	0.8369	1	0.888308	0.063247
1634	3	21484	11646	106.569	1.8581	123.08	8.7979	140.946	10.5051	15.2082	0.800602	23.7199	5.13645	35.6036	8.01869	1634	26	33133	0.132532	129.358	12.7192	27.8962	8.48008	0.926554	0.894033	0.922253	0.895467	0.893248	0.874672	0.874868	0.899828	0.851824	0.877554	0.861799	0.847222	0.854179	0.851387	0.829626	0.868937	0.855839	0.861679	0.81784	0.8369	1	0.889376	0.0627002
1636	3	20197	10980	113.696	1.58451	130.971	9.85221	148.587	11.5517	18.4463	0.771932	28.6038	6.52669	41.7453	9.81691	1636	28	31180	0.12472	137.173	13.443	33.2306	10.0473	0.927566	0.895927	0.923621	0.896119	0.895045	0.875802	0.875385	0.899984	0.85279	0.878207	0.862235	0.847418	0.854346	0.851652	0.830773	0.868826	0.855901	0.862139	0.817656	0.837123	1	0.890356	0.0623813
1642	1	23731	9905	93.5364	0	110.782	7.57634	129.58	9.36136	10.2916	0	17.2984	3.57383	27.6696	6.0322	1642	21	33637	0.134548	116.317	11.8207	20.3521	6.48654	0.917665	0.912448	0.923596	0.903588	0.891087	0.875777	0.866828	0.904421	0.858697	0.877991	0.880637	0.847549	0.857122	0.853807	0.83539	0.875494	0.843966	0.855918	0.815724	0.81507	1	0.891802	0.0598628
1646	1	20975	8752	107.309	0	124.099	8.67589	142.836	10.5643	15.512	0	24.295	5.12824	37.0396	8.27068	1646	25	29728	0.118912	129.615	12.606	28.0467	8.51113	0.919571	0.913196	0.924146	0.90477	0.892441	0.876379	0.867213	0.905594	0.859106	0.8787	0.881004	0.848325	0.85808	0.854733	0.836535	0.875976	0.844305	0.857659	0.816082	0.814367	1	0.892751	0.059626
1648	1	19637	8250	111.196	0	128.662	9.63046	147.245	11.5743	17.2511	0	27.1193	6.15023	40.6448	9.62904	1648	27	27888	0.111552	134.159	13.3001	31.1201	9.60093	0.921113	0.914372	0.925434	0.905031	0.894005	0.877385	0.86799	0.905945	0.859778	0.879177	0.881562	0.848071	0.858003	0.855117	0.836955	0.876112	0.844378	0.858362	0.815763	0.814956	1	0.893635	0.0593955
1654	0	20507	9711	0	0	108.714	7.34524	128.188	9.31772	0	0	16.3462	3.33397	26.7956	5.86079	1654	21	30218	0.120872	114.972	12.1333	19.7043	6.51115	0.917615	0.917698	0.914753	0.89268	0.901995	0.870458	0.855732	0.89134	0.852389	0.885565	0.88583	0.834883	0.84443	0.847425	0.843107	0.86422	0.855848	0.847607	0.808889	0.844778	1	0.889248	0.0622963
1658	0	18156	8654	0	0	120.754	8.47247	139.937	10.3683	0	0	22.3934	4.74419	34.8402	7.75347	1658	25	26810	0.10724	126.946	12.7965	26.4111	8.27722	0.919209	0.919097	0.915815	0.893473	0.903972	0.871093	0.856789	0.891608	0.853394	0.886106	0.88564	0.835957	0.845841	0.847352	0.843584	0.865311	0.856192	0.84724	0.809194	0.845151	1	0.890281	0.0619638
1660	0	17089	8144	0	0	128.962	9.51329	148.092	11.5558	0	0	27.295	6.08159	41.336	9.70959	1660	27	25233	0.100932	135.136	13.579	31.8268	9.92821	0.920184	0.920164	0.91733	0.894365	0.904569	0.873083	0.857845	0.892561	0.853961	0.886775	0.885527	0.836841	0.846055	0.847105	0.843201	0.865771	0.856993	0.847303	0.809733	0.845044	1	0.891192	0.0615421
1666	4	19756	13121	91.5758	1.58016	108.269	7.16171	127.346	9.24625	9.66917	0.507622	16.1378	3.22249	26.2727	5.74219	1666	22	32881	0.131524	115.879	12.34	20.1813	6.63632	0.915453	0.917399	0.917201	0.893966	0.879581	0.862154	0.863052	0.886104	0.851632	0.894529	0.885375	0.833217	0.845412	0.840501	0.84929	0.862063	0.856118	0.840166	0.813737	0.852681	1	0.887305	0.061248
1670	4	17443	11622	104.86	3.419	119.106	8.26984	137.951	10.269	14.5241	1.41151	21.4863	4.50059	33.3895	7.47775	1670	26	29069	0.116276	126.639	12.9798	26.2443	8.27801	0.916113	0.918384	0.917885	0.896058	0.880749	0.862517	0.864065	0.886081	0.851784	0.894957	0.885995	0.832829	0.846142	0.840414	0.849874	0.862672	0.857047	0.840449	0.814734	0.852317	1	0.888064	0.0609955
1672	4	16351	10949	114.169	4.95954	128.278	9.34347	147.01	11.4419	18.7703	2.43117	26.854	5.90196	40.4362	9.46977	1672	28	27304	0.109216	135.787	13.7524	32.2993	10.0576	0.917283	0.92047	0.918931	0.896828	0.882252	0.863134	0.864928	0.886775	0.852183	0.895656	0.886134	0.833193	0.846305	0.840921	0.849491	0.862859	0.857438	0.840994	0.814368	0.853044	1	0.889019	0.0606701
1678	19	26085	13173	93.5588	2.45942	111.929	7.7317	129.236	9.33067	10.3202	0.825214	17.8439	3.73314	27.4505	5.98603	1678	22	39277	0.157108	117.725	11.6593	21.0622	6.47269	0.918909	0.891501	0.927031	0.902984	0.899929	0.855399	0.858429	0.893666	0.869351	0.889948	0.861789	0.848435	0.836316	0.842732	0.85298	0.876556	0.844311	0.844184	0.831021	0.838621	1	0.888057	0.0616671
1682	14	23042	11680	108.678	3.40896	124.135	8.87378	141.356	10.4592	16.1576	1.53584	24.3326	5.26707	35.9053	8.01769	1682	26	34736	0.138944	129.92	12.4649	28.2206	8.36433	0.920054	0.893151	0.928	0.903112	0.901428	0.857885	0.859483	0.893626	0.870092	0.89033	0.862031	0.848918	0.837532	0.843045	0.853855	0.876958	0.844369	0.844023	0.830191	0.838395	1	0.88902	0.0615847
1684	12	21647	10982	114.369	5.77868	130.397	9.85418	147.548	11.6145	18.906	2.8531	28.2354	6.45964	40.898	9.73248	1684	28	32641	0.130564	136.162	13.2525	32.4923	9.76738	0.920621	0.894657	0.928954	0.903833	0.902469	0.859333	0.860589	0.894657	0.871205	0.89118	0.863025	0.84881	0.838148	0.843816	0.854784	0.877485	0.844643	0.844567	0.830474	0.838393	1	0.889946	0.0613627
1690	1	25153	8908	91.387	0	111.523	7.80689	130.199	9.29651	9.60122	0	17.6578	3.73767	28.0563	6.03837	1690	21	34062	0.136248	116.407	11.6185	20.377	6.38261	0.92339	0.896013	0.931067	0.903837	0.890553	0.869738	0.867682	0.899287	0.838163	0.894839	0.865642	0.851271	0.849847	0.847572	0.854119	0.867536	0.835183	0.860622	0.821605	0.839073	1	0.890182	0.0613872
1694	1	22209	7961	108.177	0	124.498	8.9855	143.035	10.5434	15.8898	0	24.5526	5.36019	37.1892	8.24962	1694	25	30171	0.120684	129.389	12.4708	27.8867	8.37423	0.924016	0.897285	0.932071	0.905389	0.890474	0.871251	0.869278	0.89939	0.839051	0.894965	0.866047	0.851579	0.849524	0.848165	0.854131	0.867969	0.835339	0.86081	0.822479	0.839979	1	0.890986	0.0611606
1696	1	20757	7475	115.083	0	132.548	10.0427	151.056	11.6584	19.1158	0	29.652	6.80039	43.8397	10.201	1696	27	28233	0.112932	137.448	13.2979	33.408	10.037	0.925672	0.899054	0.933464	0.906422	0.892059	0.872065	0.870063	0.900188	0.840293	0.89514	0.866893	0.851805	0.849892	0.848351	0.85501	0.868611	0.836131	0.861049	0.822637	0.840541	1	0.892124	0.0607707
1702	5	22891	9746	92.0681	1.37059	109.129	7.33973	129.855	9.47228	9.82301	0.438344	16.5311	3.3612	27.854	6.14569	1702	21	32642	0.130568	115.315	12.4343	19.9108	6.78705	0.918832	0.898873	0.93755	0.895717	0.877091	0.873384	0.877305	0.904969	0.836223	0.881119	0.860716	0.845812	0.84402	0.843331	0.844081	0.873583	0.840926	0.837234	0.830831	0.834201	1	0.888474	0.061353
1706	4	20228	8625	106.871	1.73514	119.876	8.40272	140.512	10.5328	15.3353	0.74627	21.9101	4.6398	35.2837	7.9669	1706	25	28857	0.115428	126.042	13.1124	25.9064	8.45896	0.920054	0.90044	0.938732	0.896351	0.877811	0.874051	0.878955	0.905725	0.836781	0.882143	0.861022	0.846242	0.845202	0.843781	0.844249	0.874415	0.840593	0.837509	0.830821	0.834997	1	0.889425	0.0609801
1708	4	18932	8115	114.644	1.96562	127.247	9.373	147.743	11.5852	18.9151	0.968185	26.224	5.83582	41.0528	9.68799	1708	27	27051	0.108204	133.394	13.7847	30.6714	9.90887	0.92126	0.901963	0.939743	0.89712	0.879191	0.875051	0.879468	0.905992	0.837732	0.882389	0.862205	0.847141	0.845736	0.843647	0.844146	0.87494	0.840745	0.837862	0.830025	0.83594	1	0.890338	0.0607101
1714	2	23107	12245	92.2719	1.31128	110.421	7.55728	127.974	9.15237	9.88751	0.419465	17.1305	3.53406	26.6493	5.73775	1714	22	35354	0.141416	116.5	11.6673	20.427	6.33121	0.92305	0.904579	0.921876	0.899757	0.892007	0.849777	0.855914	0.893831	0.848306	0.876054	0.86935	0.842804	0.846764	0.85013	0.859379	0.879603	0.839495	0.839325	0.799231	0.836341	1	0.887034	0.0617588
1718	2	20315	10809	108.792	1.59031	122.434	8.63061	139.758	10.2478	16.1713	0.705666	23.3395	4.95875	34.6958	7.65172	1718	26	31126	0.124504	128.449	12.3749	27.2827	8.10066	0.924292	0.906364	0.922814	0.901337	0.892694	0.851443	0.858237	0.895104	0.849226	0.876647	0.869964	0.843636	0.846479	0.850784	0.859683	0.879377	0.84023	0.839845	0.79983	0.836134	1	0.8882	0.0613191
1720	2	19044	10202	116.427	1.10794	127.34	9.57449	144.62	11.226	19.7955	0.562524	26.2991	5.96693	38.5012	9.01083	1720	28	29248	0.116992	133.367	13.0953	30.5549	9.23745	0.925516	0.908028	0.923704	0.90266	0.893309	0.852862	0.859136	0.896266	0.849511	0.876949	0.870077	0.844314	0.846605	0.851255	0.859922	0.879325	0.840844	0.840604	0.799884	0.836228	1	0.889152	0.0610146
1726	0	19458	10874	0	0	108.406	7.22406	127.788	9.29648	0	0	16.2021	3.25972	26.5481	5.82885	1726	22	30332	0.121328	115.354	12.2825	19.9111	6.60405	0.928079	0.90543	0.913606	0.902908	0.894418	0.846219	0.860082	0.893396	0.842114	0.880242	0.854016	0.846548	0.845922	0.853439	0.835026	0.878379	0.856093	0.847026	0.811206	0.849581	1	0.88707	0.0616756
1730	0	17152	9662	0	0	124.623	8.48373	143.714	10.6056	0	0	24.5845	5.05349	37.721	8.39478	1730	26	26814	0.107256	131.502	13.0604	29.3181	9.028	0.929384	0.907045	0.914746	0.903838	0.895502	0.846908	0.860166	0.894253	0.843403	0.880492	0.854516	0.847058	0.845752	0.853603	0.835552	0.878534	0.855878	0.846069	0.812654	0.849407	1	0.887967	0.0613687
1732	0	16075	9142	0	0	132.144	9.60094	151.179	11.7001	0	0	29.3429	6.44366	43.9509	10.2634	1732	28	25217	0.100868	139.045	13.8608	34.6388	10.6758	0.930741	0.908316	0.916029	0.904826	0.897153	0.847999	0.8617	0.894317	0.844212	0.880616	0.855375	0.847325	0.845402	0.853452	0.836023	0.879466	0.85601	0.845561	0.812686	0.848792	1	0.888939	0.060924
1738	0	13468	13196	0	0	105.157	6.74665	124.591	8.96188	0	0	14.7807	2.87	24.604	5.33275	1738	24	26664	0.106656	114.775	12.5356	19.6422	6.50817	0.922161	0.905622	0.923661	0.899209	0.895665	0.865699	0.858686	0.904047	0.848035	0.881188	0.859248	0.845147	0.842897	0.855086	0.839371	0.873425	0.850623	0.839278	0.812894	0.848916	1	0.889126	0.0621899
1742	0	11892	11688	0	0	118.681	7.90746	137.991	10.1294	0	0	21.2347	4.28234	33.4032	7.38017	1742	28	23580	0.09432	128.252	13.2513	27.2663	8.55931	0.923579	0.906785	0.92483	0.900636	0.896798	0.86726	0.859627	0.903308	0.84841	0.882294	0.860284	0.844975	0.84349	0.854644	0.839737	0.873961	0.850679	0.838677	0.813338	0.848685	1	0.890063	0.0616119
1744	0	11160	11026	0	0	124.754	8.86517	143.98	11.0812	0	0	24.6918	5.3044	37.9826	8.79497	1744	30	22186	0.088744	134.309	13.8913	31.2971	9.83642	0.92502	0.908456	0.925719	0.90165	0.897255	0.868611	0.860362	0.904467	0.849432	0.882944	0.860993	0.84497	0.844294	0.855179	0.839719	0.87411	0.850672	0.83893	0.813193	0.849117	1	0.89104	0.0613047
1750	1	14776	16954	93.0673	0	105.756	6.75352	123.465	9.17586	10.1382	0	15.0318	2.89811	23.9715	5.4135	1750	24	31731	0.126924	115.218	12.011	19.8081	6.28149	0.924128	0.903864	0.929154	0.890234	0.892156	0.873468	0.860625	0.905487	0.847799	0.885097	0.865715	0.85125	0.844064	0.855709	0.855599	0.866062	0.833822	0.833538	0.810721	0.835823	1	0.889714	0.0613239
1754	1	13006	15061	104.984	0	118.763	7.91272	136.348	10.2724	14.5295	0	21.2778	4.27436	32.258	7.37548	1754	28	28068	0.112272	128.198	12.7494	27.1694	8.22432	0.925182	0.90564	0.93033	0.891816	0.89244	0.873771	0.861693	0.906174	0.848867	0.885421	0.866147	0.851806	0.844378	0.855886	0.85642	0.865915	0.834545	0.833476	0.811262	0.835792	1	0.890638	0.0608762
1756	1	12204	14207	113.712	0	125.03	8.9025	142.557	11.2628	18.4436	0	24.8571	5.34224	36.908	8.82731	1756	30	26412	0.105648	134.458	13.4618	31.339	9.55004	0.926473	0.906898	0.931471	0.893439	0.893136	0.874565	0.862638	0.906501	0.849841	0.886302	0.866235	0.851753	0.844408	0.856164	0.856751	0.86597	0.835207	0.833844	0.811695	0.836854	1	0.891563	0.0605952
1762	0	17143	16006	0	0	107.818	7.15637	123.801	9.07154	0	0	15.9395	3.19063	24.1557	5.36191	1762	24	33149	0.132596	115.536	11.4021	19.9067	6.00028	0.914975	0.905683	0.921657	0.893089	0.890449	0.873179	0.881565	0.905864	0.847175	0.884401	0.865803	0.860494	0.847265	0.843615	0.846285	0.873284	0.829648	0.841428	0.82283	0.81829	1	0.889149	0.0613559
1766	0	15143	14237	0	0	121.455	8.3904	137.358	10.1493	0	0	22.7735	4.73919	32.9556	7.36597	1766	28	29380	0.11752	129.161	12.2216	27.7075	7.98516	0.91661	0.906518	0.922703	0.894214	0.891099	0.874523	0.882522	0.906195	0.847328	0.884956	0.867052	0.861453	0.84709	0.843499	0.845626	0.873247	0.82985	0.841304	0.82289	0.818312	1	0.890011	0.0610023
1768	0	14204	13382	0	0	129.335	9.47822	145.298	11.2142	0	0	27.5256	6.08407	39.0346	9.07248	1768	30	27586	0.110344	137.078	13.0734	33.1086	9.59547	0.918093	0.90816	0.924019	0.895001	0.891539	0.875498	0.882912	0.906637	0.848637	0.88476	0.867324	0.861488	0.846988	0.844704	0.846027	0.873269	0.830675	0.842583	0.822772	0.818459	1	0.890917	0.0605375
1774	1	17483	13786	93.1805	0	106.784	6.80958	126.049	9.34299	10.1751	0	15.4716	2.97503	25.4992	5.72534	1774	23	31270	0.12508	115.277	12.4865	19.8923	6.64748	0.921522	0.911369	0.929229	0.906876	0.89677	0.868196	0.887224	0.899952	0.839127	0.890502	0.858043	0.834986	0.853454	0.844084	0.859594	0.883802	0.840678	0.838391	0.807515	0.815366	1	0.892536	0.0597367
1778	1	15452	12174	118.649	0	120.217	7.96249	139.425	10.5699	20.9398	0	22.0621	4.40595	34.4886	7.92927	1778	27	27627	0.110508	128.681	13.2526	27.5379	8.75351	0.923734	0.912712	0.929688	0.908025	0.897835	0.869349	0.888442	0.900206	0.840591	0.89065	0.858146	0.835107	0.854798	0.844609	0.860571	0.884877	0.840862	0.839813	0.807507	0.81547	1	0.893613	0.0593324
1780	1	14439	11457	121.553	0	124.881	8.89296	144.016	11.5905	22.508	0	24.7684	5.31459	38.0746	9.29374	1780	29	25897	0.103588	133.346	13.9231	30.6551	9.88122	0.924798	0.914237	0.930803	0.908638	0.898965	0.869927	0.889698	0.901128	0.84141	0.890721	0.858864	0.83585	0.855755	0.845059	0.861181	0.885006	0.841101	0.840754	0.80768	0.8155	1	0.894537	0.0591031
1786	0	21640	14783	0	0	109.24	7.24549	126.68	9.29058	0	0	16.5751	3.31705	25.8732	5.74568	1786	23	36423	0.145692	116.318	11.8139	20.3489	6.38621	0.936757	0.924457	0.924773	0.911045	0.885965	0.877715	0.87571	0.908121	0.833635	0.886226	0.857714	0.846484	0.849353	0.857453	0.872402	0.890852	0.842476	0.840774	0.812509	0.827897	1	0.896482	0.0582816
1790	0	19078	13131	0	0	122.102	8.40145	139.421	10.4541	0	0	23.1356	4.80758	34.4727	7.81807	1790	27	32209	0.128836	129.163	12.6013	27.7575	8.34539	0.938402	0.92572	0.925735	0.912354	0.886973	0.878435	0.876805	0.908706	0.834751	0.886088	0.857804	0.847232	0.84998	0.85785	0.871527	0.890683	0.843367	0.841131	0.813515	0.827998	1	0.897436	0.058244
1792	0	17936	12315	0	0	130.503	9.46746	147.705	11.5499	0	0	28.2663	6.21237	41.0179	9.68989	1792	29	30251	0.121004	137.506	13.3745	33.4574	10.0176	0.939721	0.926631	0.926978	0.91349	0.888037	0.879161	0.87693	0.908747	0.834799	0.886582	0.85822	0.84784	0.8506	0.858187	0.871558	0.890731	0.844848	0.841856	0.813461	0.827857	1	0.898232	0.0579466
1798	3	21766	12198	91.6628	1.69723	110.114	7.53563	128.135	9.43725	9.69793	0.542841	16.9887	3.50974	26.7742	5.96282	1798	22	33967	0.135868	116.584	11.9651	20.5021	6.53527	0.924574	0.906718	0.910884	0.911458	0.891321	0.871508	0.871552	0.90897	0.836444	0.876807	0.85926	0.848765	0.836783	0.849339	0.854314	0.883873	0.848647	0.857141	0.819634	0.835885	1	0.890167	0.0604197
1802	2	19209	10833	109.786	0.626116	122.799	8.65191	140.475	10.5728	16.6079	0.282877	23.5482	5.02133	35.261	8.02983	1802	26	30044	0.120176	129.171	12.6579	27.7711	8.42658	0.92531	0.907552	0.912046	0.912961	0.891792	0.871672	0.871938	0.909366	0.836989	0.877596	0.859989	0.849537	0.836656	0.848772	0.854647	0.883637	0.848955	0.857193	0.819065	0.835558	1	0.890823	0.0601839
1804	2	17958	10206	113.878	0.856504	129.789	9.68782	147.375	11.6722	18.5271	0.416147	27.8324	6.30078	40.7634	9.7625	1804	28	28166	0.112664	136.16	13.4423	32.5173	9.92438	0.926791	0.909199	0.913104	0.913495	0.892494	0.872825	0.872453	0.909927	0.837322	0.877796	0.860151	0.850138	0.837162	0.849428	0.854772	0.883903	0.849073	0.857168	0.819321	0.836203	1	0.891695	0.0598407
1810	5	22752	10700	94.2622	3.19735	109.985	7.42169	128.949	9.48849	10.5683	1.10387	16.923	3.44905	27.2852	6.07543	1810	21	33457	0.133828	116.048	12.023	20.236	6.57758	0.915309	0.890531	0.915967	0.895478	0.882685	0.863347	0.870296	0.899647	0.841558	0.878561	0.871895	0.841812	0.830559	0.852811	0.834549	0.86257	0.832935	0.83162	0.823056	0.84643	1	0.883382	0.063146
1814	4	20035	9459	109.429	3.38177	121.716	8.57014	140.451	10.5664	16.4913	1.46541	22.9325	4.87389	35.243	8.04684	1814	25	29498	0.117992	127.722	12.7354	26.8792	8.36206	0.916384	0.891264	0.916791	0.8964	0.883687	0.864364	0.871229	0.900468	0.842294	0.87989	0.871805	0.840972	0.830599	0.852346	0.834446	0.862804	0.833328	0.832328	0.823768	0.846227	1	0.884124	0.0629894
1816	4	18818	8915	116.428	5.60217	129.676	9.64622	148.276	11.6207	19.9259	2.79883	27.7564	6.23356	41.4969	9.85018	1816	27	27737	0.110948	135.652	13.4923	32.1717	9.93711	0.918142	0.893319	0.917781	0.897447	0.885153	0.866045	0.871904	0.900422	0.842917	0.880665	0.872174	0.840971	0.83084	0.852039	0.834878	0.862891	0.83385	0.832642	0.823863	0.846487	1	0.88521	0.0626114
1822	7	25333	10462	93.9308	3.39651	111.12	7.59674	129.908	9.35752	10.4626	1.1645	17.4562	3.60222	27.8764	6.06274	1822	21	35802	0.143208	116.607	11.8119	20.4998	6.51139	0.930297	0.901933	0.927309	0.898958	0.890062	0.890104	0.882004	0.907575	0.837621	0.896626	0.878457	0.853961	0.839939	0.848724	0.844129	0.846321	0.82494	0.838487	0.81987	0.832761	1	0.893083	0.0611975
1826	7	22473	9318	109.452	3.90541	123.292	8.72232	142.205	10.5647	16.5176	1.75795	23.8345	5.09958	36.558	8.20204	1826	25	31798	0.127192	128.831	12.675	27.5614	8.46493	0.931851	0.90383	0.927873	0.900843	0.890826	0.890449	0.882587	0.907809	0.838952	0.896723	0.878703	0.855557	0.839911	0.848308	0.844141	0.845556	0.825791	0.838999	0.820099	0.833071	1	0.894036	0.06084
1828	6	21163	8793	115.167	3.88719	129.185	9.71211	148.149	11.569	19.2219	1.92467	27.454	6.24876	41.3849	9.77416	1828	27	29962	0.119848	134.748	13.4364	31.5407	9.79203	0.933132	0.905514	0.928927	0.901959	0.892397	0.891429	0.883719	0.908384	0.840014	0.897754	0.879698	0.856685	0.839864	0.848825	0.844486	0.846622	0.825746	0.83948	0.820072	0.833172	1	0.895134	0.0603824
1834	6	26365	10615	91.7884	1.22734	111.325	7.69277	130.128	9.28677	9.73291	0.393082	17.5579	3.66356	28.01	6.0408	1834	21	36986	0.147944	116.719	11.8057	20.5564	6.51257	0.933231	0.913197	0.931136	0.906627	0.890148	0.890269	0.880522	0.910439	0.834329	0.895528	0.855635	0.877427	0.855459	0.846482	0.861448	0.855297	0.837601	0.833234	0.825082	0.815119	1	0.896659	0.0590236
1838	5	23447	9439	109.789	3.70061	126.508	8.8882	145.071	10.4733	16.6634	1.67771	25.7352	5.4686	38.7678	8.4414	1838	25	32891	0.131564	131.833	12.5845	29.4739	8.74907	0.934161	0.914156	0.932033	0.90733	0.890958	0.890548	0.882339	0.91069	0.835593	0.896203	0.856085	0.877626	0.855584	0.846554	0.862105	0.856587	0.838132	0.832872	0.824937	0.81536	1	0.897427	0.0587868
1840	4	22067	8932	116.99	2.11654	134.424	9.94287	152.861	11.471	20.0969	1.09953	30.8984	6.91814	45.3799	10.2775	1840	27	31003	0.124012	139.733	13.3439	35.0692	10.3699	0.934958	0.915831	0.932781	0.908186	0.892446	0.891881	0.882802	0.910718	0.836645	0.896623	0.856917	0.878254	0.856207	0.846547	0.862352	0.856949	0.838096	0.833306	0.82513	0.815953	1	0.898301	0.0583982
1846	2	23468	9596	92.519	0.43656	109.903	7.52256	129.539	9.32061	9.96149	0.140387	16.8921	3.50362	27.6393	5.97671	1846	21	33066	0.132264	115.601	12.0344	20.0106	6.548	0.925573	0.919736	0.92893	0.902891	0.879	0.876686	0.876429	0.912508	0.828192	0.881147	0.850753	0.873964	0.852794	0.856393	0.860688	0.854836	0.851101	0.84605	0.819074	0.830944	1	0.893246	0.0580728
1850	2	20790	8497	109.524	2.5126	123.571	8.70948	142.953	10.4578	16.5138	1.12998	23.9936	5.1244	37.1166	8.15419	1850	25	29289	0.117156	129.193	12.7658	27.8002	8.5676	0.926542	0.920277	0.930179	0.90336	0.88086	0.877599	0.876404	0.912971	0.828946	0.881047	0.851344	0.874082	0.853068	0.856619	0.860511	0.854143	0.850883	0.846239	0.819386	0.830636	1	0.89392	0.0579445
1852	2	19493	7996	115.038	3.14335	128.655	9.64507	147.915	11.4166	19.1357	1.55868	27.1165	6.16074	41.1721	9.5644	1852	27	27491	0.109964	134.256	13.4315	31.2041	9.70966	0.927085	0.921192	0.930796	0.904787	0.88207	0.878869	0.877069	0.913335	0.829435	0.88167	0.852443	0.874377	0.852806	0.857135	0.860645	0.85408	0.850878	0.846313	0.818722	0.831072	1	0.894652	0.0577986
1858	0	21281	12002	0	0	108.866	7.31323	128.192	9.22325	0	0	16.4115	3.32247	26.79	5.8112	1858	22	33283	0.133132	115.835	12.2879	20.154	6.6386	0.916369	0.920996	0.932052	0.901511	0.875582	0.861491	0.883514	0.896253	0.839468	0.88084	0.862798	0.871376	0.843178	0.86726	0.852883	0.860965	0.853934	0.832227	0.828261	0.827975	1	0.891227	0.0599283
1862	0	18829	10666	0	0	118.965	8.34288	138.106	10.249	0	0	21.4162	4.5274	33.4988	7.49352	1862	26	29495	0.11798	125.887	12.9231	25.7855	8.19103	0.918088	0.922428	0.932531	0.902746	0.876776	0.861129	0.884964	0.896135	0.840719	0.882506	0.86374	0.871249	0.843499	0.866452	0.853043	0.860603	0.854246	0.832328	0.8287	0.828191	1	0.892124	0.0595844
1864	0	17657	10064	0	0	126.391	9.36542	145.393	11.2278	0	0	25.7056	5.74629	39.1128	9.13882	1864	28	27721	0.110884	133.29	13.6063	30.573	9.63951	0.919538	0.923433	0.9333	0.903665	0.877926	0.861459	0.885466	0.897082	0.840662	0.882851	0.864182	0.87192	0.844035	0.865824	0.85318	0.860286	0.854875	0.832546	0.828722	0.82791	1	0.892877	0.0593891
1870	3	21538	13613	92.9932	1.66689	108.736	7.23714	127.578	9.29501	10.1237	0.539627	16.3493	3.29023	26.4192	5.82186	1870	22	35154	0.140616	116.031	12.2406	20.2482	6.62019	0.920478	0.905715	0.931757	0.90644	0.895289	0.872689	0.880753	0.906355	0.844029	0.879018	0.870854	0.857171	0.835893	0.854469	0.842763	0.8637	0.84676	0.822282	0.855009	0.834215	1	0.892565	0.0601215
1874	3	19079	12091	112.74	4.45136	120.994	8.32727	139.726	10.3378	18.0604	2.16618	22.514	4.68435	34.6827	7.74775	1874	26	31173	0.124692	128.258	12.9315	27.2335	8.478	0.921503	0.906634	0.932409	0.907115	0.896096	0.874266	0.881003	0.906458	0.844673	0.88004	0.870224	0.857521	0.836365	0.854842	0.84315	0.86376	0.847609	0.822507	0.855131	0.834183	1	0.893258	0.0600244
1876	3	17965	11385	123.97	5.58163	129.054	9.37159	147.748	11.409	24.0155	3.22991	27.3402	6.00727	41.0345	9.54954	1876	28	29353	0.117412	136.304	13.6829	32.6514	10.0989	0.922631	0.908255	0.933124	0.907999	0.897114	0.875106	0.881699	0.906756	0.845007	0.881085	0.870967	0.857817	0.837802	0.854989	0.843491	0.864426	0.847443	0.822386	0.854972	0.834054	1	0.89412	0.059745
1882	2	21591	13137	91.8164	1.32355	109.29	7.41629	126.947	9.29724	9.74261	0.419248	16.6081	3.40566	26.0352	5.75896	1882	22	34730	0.13892	115.968	11.8425	20.1736	6.37669	0.927426	0.893925	0.924417	0.892686	0.882796	0.873496	0.885632	0.899698	0.856133	0.885502	0.863835	0.848647	0.837057	0.836755	0.829182	0.846948	0.835128	0.839159	0.829585	0.835344	1	0.888278	0.063826
1886	1	19075	11743	110.871	0	124.106	8.62423	141.362	10.5079	17.1013	0	24.2951	5.10525	35.9157	8.05757	1886	26	30819	0.123276	130.681	12.5837	28.7227	8.52774	0.92881	0.895568	0.925208	0.893848	0.883465	0.875304	0.885769	0.900743	0.857409	0.886207	0.864694	0.848713	0.836221	0.837324	0.830202	0.847837	0.83468	0.838574	0.830283	0.835199	1	0.889253	0.0636382
1888	1	17793	11115	123.654	0	133.018	9.82226	150.002	11.5369	23.6903	0	29.9414	6.69474	42.9271	9.9485	1888	28	28909	0.115636	139.548	13.3728	34.934	10.2737	0.930004	0.897419	0.926372	0.894894	0.884586	0.876544	0.887232	0.901501	0.857622	0.886696	0.865042	0.849026	0.837196	0.837836	0.830797	0.848006	0.834515	0.838424	0.830347	0.835311	1	0.890282	0.0632709
1894	4	23126	12013	91.9805	0.846899	109.348	7.35796	128.885	9.37455	9.79112	0.269151	16.6304	3.37813	27.234	5.96947	1894	22	35143	0.140572	116.024	12.3129	20.2543	6.70806	0.917608	0.904761	0.925519	0.888157	0.888897	0.879862	0.889551	0.889964	0.852346	0.884614	0.877259	0.861509	0.85108	0.851521	0.846712	0.843326	0.825869	0.843027	0.830052	0.822767	1	0.889894	0.0612146
1898	3	20323	10688	109.689	2.61599	124.114	8.59569	143.474	10.5665	16.5902	1.18503	24.2974	5.0826	37.5303	8.31904	1898	26	31014	0.124056	130.785	13.0991	28.8569	8.96326	0.918359	0.9073	0.92613	0.889969	0.889485	0.879796	0.889727	0.891533	0.85297	0.88531	0.87841	0.861224	0.851744	0.852228	0.847053	0.843925	0.82574	0.843409	0.82998	0.823451	1	0.890832	0.0608216
1900	3	19086	10014	117.3	2.5234	132.019	9.67269	151.44	11.7198	20.2647	1.28874	29.2673	6.48203	44.1776	10.314	1900	28	29103	0.116412	138.7	13.9209	34.3968	10.6935	0.920025	0.908772	0.926829	0.890956	0.890218	0.880425	0.889857	0.891867	0.853039	0.885768	0.879136	0.862128	0.852352	0.852369	0.847782	0.844346	0.82641	0.843435	0.830035	0.824107	1	0.891679	0.0605612
1906	13	28251	12508	94.4258	2.89017	112.015	7.68251	129.883	9.38051	10.6161	0.969561	17.8808	3.70066	27.8626	6.06635	1906	21	40772	0.163088	117.491	11.6598	20.9407	6.4807	0.919172	0.916732	0.934453	0.907927	0.88161	0.855465	0.898717	0.891666	0.857071	0.879292	0.863043	0.869224	0.843692	0.846108	0.863289	0.860026	0.84287	0.838038	0.845985	0.817914	1	0.893117	0.0600437
1910	12	24980	11062	107.383	4.4037	122.089	8.76186	139.89	10.5649	15.6217	1.90974	23.1567	5.02072	34.8279	7.93791	1910	25	36054	0.144216	127.546	12.4482	26.7351	8.11213	0.920106	0.918109	0.935652	0.909275	0.883078	0.856618	0.899803	0.892592	0.858421	0.880457	0.86265	0.870195	0.84422	0.845704	0.863455	0.859794	0.843471	0.838437	0.846674	0.817524	1	0.894132	0.0597979
1912	10	23372	10432	115.017	6.69486	128.852	9.73682	146.58	11.6204	19.2744	3.315	27.2473	6.22013	40.1118	9.60712	1912	27	33814	0.135256	134.317	13.2042	31.2138	9.51645	0.921394	0.919501	0.936698	0.910496	0.883776	0.857751	0.900308	0.893269	0.85957	0.880671	0.863134	0.870645	0.845035	0.845981	0.863119	0.859703	0.843541	0.838883	0.847253	0.817428	1	0.89504	0.0594765
1918	0	24140	9766	0	0	110.21	7.56688	128.909	9.23095	0	0	17.0345	3.53334	27.2363	5.88151	1918	21	33906	0.135624	115.596	11.7053	19.9729	6.33996	0.924792	0.901655	0.934923	0.919675	0.890255	0.857783	0.874993	0.90282	0.843744	0.866617	0.84985	0.858491	0.832242	0.855306	0.848581	0.866823	0.848581	0.832965	0.819	0.824294	1	0.89096	0.0591758
1922	0	21350	8665	0	0	120.489	8.57681	138.963	10.2744	0	0	22.2562	4.77978	34.119	7.5939	1922	25	30015	0.12006	125.822	12.3646	25.6808	7.86108	0.92612	0.902949	0.935949	0.92099	0.891088	0.85907	0.875496	0.904331	0.844161	0.867116	0.849975	0.858521	0.831984	0.855589	0.848542	0.867183	0.849159	0.832867	0.818724	0.823888	1	0.891863	0.0589437
1924	0	20050	8170	0	0	130.391	9.69458	148.69	11.4404	0	0	28.2156	6.32809	41.8164	9.70996	1924	27	28220	0.11288	135.689	13.1738	32.1532	9.6849	0.927038	0.904642	0.936676	0.922271	0.8927	0.859621	0.876559	0.904695	0.8441	0.868427	0.849805	0.858912	0.832849	0.855634	0.84876	0.86747	0.849628	0.833416	0.819401	0.82422	1	0.892764	0.0585141
1930	2	22128	11190	92.0264	1.8667	108.183	7.08541	128.85	9.39692	9.81524	0.594028	16.0957	3.17577	27.2138	5.96877	1930	22	33320	0.13328	115.123	12.5812	19.8292	6.79996	0.922554	0.908779	0.935699	0.897644	0.891131	0.878887	0.868727	0.907023	0.841026	0.87521	0.858268	0.872044	0.827236	0.860189	0.845438	0.851756	0.854427	0.822224	0.82452	0.827431	1	0.89152	0.0595432
1934	2	19554	9932	108.358	6.53064	121.57	8.30161	142.01	10.6215	16.1414	2.87812	22.8309	4.69998	36.4163	8.19271	1934	26	29488	0.117952	128.454	13.306	27.4062	8.85942	0.924088	0.910167	0.936788	0.898281	0.891617	0.879917	0.870015	0.907573	0.841936	0.875695	0.85862	0.872117	0.826997	0.860926	0.845683	0.851889	0.855009	0.821792	0.825234	0.827014	1	0.892408	0.059166
1936	2	18359	9328	113.566	8.56826	128.43	9.28614	148.86	11.6615	18.6833	4.14806	26.9432	5.87483	41.9842	9.86151	1936	28	27689	0.110756	135.312	14.0095	32.0097	10.3052	0.92553	0.912095	0.937629	0.899112	0.892177	0.881433	0.870616	0.907743	0.842862	0.87672	0.859674	0.87226	0.827856	0.860829	0.845245	0.852794	0.855087	0.821806	0.825256	0.826808	1	0.893369	0.0587923
1942	14	27719	13516	92.0616	1.30704	111.849	7.67459	128.964	9.19809	9.82035	0.419242	17.8024	3.6957	27.2672	5.85027	1942	21	41249	0.164996	117.45	11.4908	20.901	6.33773	0.931647	0.910858	0.92475	0.895816	0.892967	0.869403	0.873876	0.904895	0.850796	0.876567	0.87447	0.873173	0.831657	0.854239	0.840226	0.855378	0.851233	0.813183	0.836081	0.840517	1	0.892513	0.0609299
1946	12	24499	11969	103.449	3.70271	121.184	8.64436	138.194	10.249	13.9569	1.4862	22.6434	4.88562	33.5615	7.49979	1946	25	36480	0.14592	126.759	12.1904	26.2228	7.79802	0.93273	0.912637	0.925576	0.896738	0.892873	0.870779	0.874945	0.905387	0.851453	0.876782	0.87415	0.873013	0.832004	0.854879	0.840214	0.856168	0.851658	0.814254	0.835869	0.840598	1	0.893321	0.0606122
1948	11	22971	11284	109.021	4.74546	126.485	9.52511	143.461	11.2407	16.3545	2.14809	25.7763	5.86442	37.5996	8.89318	1948	28	34266	0.137064	132.07	12.8937	29.6668	8.94581	0.934162	0.914128	0.926297	0.898091	0.893772	0.871199	0.875635	0.906088	0.851646	0.877036	0.874482	0.873213	0.833333	0.85544	0.840615	0.856768	0.852813	0.814364	0.836193	0.840483	1	0.894216	0.0602535
1954	4	26935	9444	92.4689	1.64149	112.63	7.94051	131.22	9.38769	9.95404	0.528165	18.19	3.87504	28.7198	6.20219	1954	21	36383	0.145532	117.453	11.6636	20.9224	6.51336	0.911896	0.898084	0.929335	0.897576	0.884671	0.875601	0.886829	0.893137	0.841987	0.880604	0.866792	0.869994	0.842509	0.852156	0.842055	0.846632	0.840296	0.816302	0.81872	0.830319	1	0.887773	0.0630818
1958	4	23754	8422	113.445	3.05724	126.447	9.17955	144.728	10.6774	18.3541	1.47908	25.7228	5.64419	38.5211	8.56541	1958	25	32180	0.12872	131.23	12.5161	29.0714	8.62429	0.914139	0.899145	0.930205	0.897996	0.885783	0.877082	0.887523	0.893521	0.842185	0.881557	0.866579	0.870447	0.842775	0.851958	0.841625	0.846877	0.840258	0.817387	0.818101	0.831262	1	0.888685	0.0628175
1960	4	22232	7954	124.138	6.52147	134.337	10.2291	152.407	11.8315	24.1645	3.74662	30.8681	7.10215	45.03	10.5258	1960	27	30190	0.12076	139.096	13.3166	34.5984	10.26	0.915452	0.900298	0.931517	0.899437	0.887363	0.878105	0.887877	0.894203	0.843707	0.882494	0.867009	0.871381	0.843143	0.852286	0.841852	0.847466	0.839997	0.817887	0.818367	0.831981	1	0.889738	0.0622685
1966	0	21647	8450	0	0	109.082	7.39876	129.349	9.36708	0	0	16.5135	3.38447	27.5237	5.98789	1966	21	30097	0.120388	114.772	12.1223	19.6047	6.54097	0.933897	0.915706	0.927717	0.912001	0.885387	0.866133	0.899226	0.884972	0.848374	0.884474	0.862943	0.866748	0.832176	0.846696	0.843556	0.851181	0.861166	0.823454	0.83108	0.823371	1	0.894483	0.0573753
1970	0	19139	7472	0	0	122.448	8.549	142.705	10.4952	0	0	23.3418	4.92283	36.9302	8.14216	1970	25	26611	0.106444	128.136	12.8979	27.1572	8.56345	0.934689	0.917027	0.928319	0.91263	0.885461	0.867705	0.899684	0.885762	0.849442	0.884277	0.863703	0.867273	0.832532	0.84715	0.844049	0.850964	0.861279	0.82434	0.831423	0.823043	1	0.895188	0.0571285
1972	0	18067	7065	0	0	130.253	9.57033	150.436	11.7185	0	0	28.1159	6.24778	43.3175	10.132	1972	27	25132	0.100528	135.926	13.6665	32.3893	10.1794	0.935242	0.918331	0.928915	0.913218	0.885703	0.868673	0.900963	0.886141	0.85033	0.884808	0.863978	0.867619	0.833519	0.847028	0.844581	0.851027	0.861929	0.824546	0.83143	0.823492	1	0.89586	0.0568482
1978	2	20659	13041	91.1715	0.160767	108.58	7.10287	127.945	9.16499	9.53384	0.050213	16.2722	3.21237	26.6322	5.7426	1978	22	33702	0.134808	116.072	12.3457	20.2806	6.6748	0.94257	0.910213	0.935108	0.919293	0.900748	0.874251	0.881372	0.905258	0.841122	0.887114	0.86072	0.865542	0.825277	0.847798	0.832725	0.872752	0.853495	0.815115	0.832636	0.820204	1	0.897779	0.0569656
1982	1	18260	11523	108.217	0	120.232	8.15861	139.459	10.3136	15.9073	0	22.085	4.52637	34.4842	7.68046	1982	26	29784	0.119136	127.67	13.0252	26.8818	8.47669	0.943308	0.911681	0.935418	0.919772	0.901726	0.874832	0.882034	0.905469	0.84171	0.887188	0.861889	0.865297	0.826618	0.847703	0.832712	0.872885	0.853344	0.81574	0.832259	0.821481	1	0.898425	0.0568427
1984	1	17163	10875	119.67	0	126.15	9.07445	145.347	11.3038	21.4825	0	25.5355	5.54652	39.0848	9.16522	1984	28	28039	0.112156	133.595	13.692	30.7905	9.7468	0.94431	0.912907	0.935768	0.920379	0.902689	0.875548	0.883412	0.905471	0.842701	0.887478	0.861924	0.866311	0.826706	0.847605	0.833839	0.872695	0.853704	0.816042	0.832376	0.82198	1	0.899146	0.0564635
1990	1	22800	12726	92.3521	0	109.46	7.42145	127.145	9.11688	9.90725	0	16.6846	3.41026	26.1391	5.63745	1990	22	35527	0.142108	115.794	11.7066	20.0711	6.27697	0.923819	0.917204	0.92714	0.905199	0.898429	0.880077	0.866158	0.905269	0.836336	0.883736	0.858052	0.868776	0.825668	0.853084	0.831354	0.876742	0.84979	0.830003	0.831185	0.796788	1	0.89277	0.0609775
1994	1	20093	11352	107.941	0	119.2	8.41184	136.705	10.1357	15.7864	0	21.5468	4.58326	32.4921	7.24496	1994	26	31446	0.125784	125.519	12.369	25.4979	7.74652	0.925348	0.918352	0.928099	0.906936	0.899542	0.880796	0.867742	0.906427	0.83742	0.884882	0.858281	0.869586	0.8271	0.853399	0.831298	0.877711	0.85014	0.829915	0.831139	0.79627	1	0.893874	0.0605198
1996	1	18837	10676	111.839	0	126.13	9.41052	143.466	11.2066	17.5508	0	25.5531	5.74651	37.5991	8.85959	1996	28	29514	0.118056	132.401	13.0899	29.9102	9.1091	0.926493	0.919547	0.928966	0.908061	0.900403	0.881751	0.868927	0.906688	0.837941	0.885376	0.858491	0.870282	0.828183	0.853561	0.831707	0.87777	0.850478	0.829572	0.830843	0.796334	1	0.894715	0.0601927
2002	1	17636	11894	90.0058	0	106.686	6.99451	126.411	9.25597	9.17428	0	15.4399	3.05709	25.708	5.67774	2002	22	29531	0.118124	114.63	12.5434	19.5753	6.62798	0.910585	0.913972	0.923673	0.903627	0.904338	0.884105	0.882327	0.899614	0.831347	0.887948	0.860858	0.86609	0.834631	0.853815	0.835512	0.872084	0.832092	0.819596	0.826217	0.807778	1	0.891207	0.0637467
2006	1	15553	10603	109.679	0	120.288	8.17116	139.875	10.5213	16.5578	0	22.1164	4.53883	34.8123	7.89955	2006	26	26157	0.104628	128.228	13.3063	27.2626	8.74079	0.912777	0.916007	0.924571	0.903965	0.905647	0.885537	0.883549	0.900524	0.832473	0.888538	0.86149	0.86646	0.835054	0.853596	0.836334	0.872558	0.833792	0.819112	0.826394	0.808292	1	0.892392	0.0632121
2008	1	14587	9964	114.284	0	126.789	9.21071	146.31	11.5354	18.7221	0	25.932	5.69613	39.8835	9.49111	2008	28	24552	0.098208	134.711	14.0112	31.5937	10.1378	0.913795	0.917318	0.925973	0.905283	0.905833	0.886364	0.883961	0.901495	0.832946	0.889235	0.862109	0.867465	0.835696	0.853556	0.83651	0.872678	0.834596	0.818976	0.826531	0.807674	1	0.89325	0.0628604
2014	1	19160	15393	93.2904	0	106.968	6.94094	125.108	9.27174	10.211	0	15.5582	3.04622	24.9346	5.61672	2014	23	34554	0.138216	115.048	12.0955	19.735	6.3968	0.9238	0.900113	0.929632	0.915379	0.885657	0.872171	0.883718	0.900084	0.838007	0.883979	0.875253	0.842985	0.839932	0.856008	0.838036	0.855574	0.823566	0.805247	0.833044	0.811295	1	0.890667	0.0626341
2018	1	16958	13684	103.404	0	118.892	8.05739	136.692	10.3596	13.8863	0	21.3567	4.36472	32.5085	7.48432	2018	27	30643	0.122572	126.84	12.7348	26.3364	8.14227	0.925285	0.901119	0.930571	0.916017	0.886287	0.873266	0.884362	0.900858	0.839441	0.884982	0.87604	0.843472	0.840404	0.856427	0.83812	0.855628	0.823206	0.805943	0.834383	0.811246	1	0.891557	0.0623646
2020	1	15837	12897	109.684	0	124.558	9.0253	142.272	11.3223	16.5602	0	24.5904	5.37854	36.6988	8.89176	2020	29	28735	0.11494	132.508	13.4191	30.0247	9.36504	0.927058	0.90301	0.931738	0.916791	0.887628	0.874352	0.88521	0.901879	0.840299	0.885784	0.876805	0.844597	0.840369	0.855994	0.839186	0.856325	0.823699	0.806142	0.834488	0.811658	1	0.892699	0.0619228
2026	2	22912	15469	92.1612	1.95414	109.653	7.34363	126.806	9.28169	9.85935	0.62367	16.7674	3.39469	25.9488	5.75717	2026	23	38383	0.153532	116.565	11.7359	20.4673	6.36582	0.924498	0.909061	0.930581	0.915978	0.900659	0.871102	0.888088	0.900959	0.828231	0.889	0.888362	0.862869	0.846156	0.85461	0.834614	0.863455	0.838275	0.815426	0.839669	0.82418	1	0.894912	0.0587948
2030	1	20294	13677	105.772	0	119.645	8.37354	136.81	10.4264	14.8576	0	21.783	4.61074	32.5982	7.52878	2030	26	33972	0.135888	126.555	12.5112	26.137	7.97842	0.926542	0.910323	0.931341	0.916093	0.901537	0.873219	0.888688	0.901419	0.828476	0.889909	0.888658	0.864079	0.846756	0.855087	0.835894	0.862872	0.838426	0.815377	0.840413	0.824723	1	0.895881	0.0583844
2032	1	19033	12908	113.893	0	126.642	9.32596	143.788	11.4595	18.5315	0	25.853	5.75088	37.881	9.17486	2032	29	31942	0.127768	133.57	13.2551	30.7134	9.41091	0.927775	0.911026	0.932252	0.917303	0.902683	0.87421	0.889252	0.901415	0.829723	0.890129	0.889065	0.865209	0.846973	0.855191	0.836391	0.86344	0.839036	0.815212	0.840837	0.825981	1	0.896712	0.0581174
2038	1	23105	12540	90.3436	0	109.55	7.44036	127.697	9.30674	9.27751	0	16.727	3.43937	26.4932	5.8365	2038	22	35646	0.142584	115.934	11.8938	20.1625	6.43458	0.925307	0.91121	0.920594	0.910761	0.902051	0.856969	0.896622	0.896552	0.843096	0.888431	0.874418	0.882189	0.842072	0.843601	0.82963	0.86422	0.854696	0.826488	0.834259	0.82726	1	0.893779	0.0618408
2042	1	20430	11125	110.156	0	123.292	8.66246	141.21	10.3796	16.7739	0	23.8298	5.0713	35.7873	7.92302	2042	26	31556	0.126224	129.609	12.6437	28.0451	8.45112	0.926654	0.912822	0.921552	0.912473	0.904265	0.859266	0.89731	0.896929	0.844673	0.88907	0.874604	0.882542	0.842471	0.843326	0.830064	0.864812	0.855131	0.827085	0.835166	0.827751	1	0.894998	0.0614281
2044	1	19146	10514	117.006	0	129.863	9.70186	147.764	11.3931	20.0857	0	27.8806	6.31002	41.0458	9.53344	2044	28	29661	0.118644	136.208	13.4205	32.547	9.8784	0.927784	0.914399	0.922693	0.913489	0.904555	0.860962	0.897964	0.897829	0.845824	0.889552	0.874785	0.883433	0.843296	0.842706	0.831024	0.86521	0.854927	0.827012	0.835103	0.827787	1	0.895934	0.0610716
2050	6	23646	11857	91.9247	1.49538	110.117	7.39704	129.088	9.43603	9.77863	0.479019	16.9816	3.44823	27.3666	6.03691	2050	22	35509	0.142036	116.449	12.0958	20.4481	6.64014	0.925808	0.898167	0.923681	0.892591	0.907362	0.864471	0.888338	0.894956	0.835647	0.89314	0.869779	0.881453	0.832127	0.83928	0.817962	0.868766	0.844758	0.808133	0.831282	0.828438	1	0.89006	0.0612793
2054	6	20737	10507	106.675	1.72354	124.386	8.56256	143.047	10.6674	15.2514	0.721531	24.4524	5.08315	37.2128	8.36935	2054	26	31250	0.125	130.657	12.8349	28.741	8.77884	0.926896	0.899984	0.924208	0.893664	0.9088	0.86584	0.888576	0.895152	0.83576	0.893808	0.869968	0.88224	0.832464	0.840608	0.818864	0.869568	0.844784	0.8088	0.83088	0.828576	1	0.89097	0.0609895
2056	6	19466	9924	114.862	1.27043	131.537	9.64831	150.086	11.7959	19.0133	0.635017	28.9507	6.41666	43.0323	10.2049	2056	28	29396	0.117584	137.796	13.6257	33.7026	10.3347	0.928017	0.901347	0.925738	0.894543	0.909392	0.866053	0.88905	0.895411	0.83661	0.894441	0.870271	0.882977	0.832324	0.840863	0.819159	0.870595	0.844911	0.809022	0.831338	0.828769	1	0.891784	0.0606756
2062	7	24759	11102	92.8671	3.0015	111.184	7.65874	129.801	9.15979	10.1048	1.01565	17.49	3.64022	27.7912	5.9113	2062	21	35868	0.143472	116.943	11.8592	20.677	6.5316	0.936029	0.933729	0.929547	0.906574	0.902295	0.875279	0.876659	0.897639	0.836247	0.897332	0.865033	0.885887	0.83403	0.857784	0.816424	0.871348	0.820369	0.808618	0.805244	0.832232	1	0.897829	0.0575243
2066	7	21960	9804	108.622	5.12374	123.15	8.70863	141.981	10.3618	16.1923	2.30048	23.752	5.07286	36.3653	7.99473	2066	25	31771	0.127084	128.957	12.7004	27.6426	8.45467	0.936782	0.934893	0.930487	0.907762	0.903261	0.876098	0.877876	0.898209	0.836376	0.897831	0.865207	0.886516	0.835085	0.858062	0.816421	0.870841	0.820701	0.809307	0.804885	0.83208	1	0.898614	0.0571445
2068	6	20668	9261	116.679	5.96938	130.62	9.75444	149.474	11.4513	20.0732	3.04833	28.3679	6.40038	42.4722	9.82882	2068	27	29935	0.11974	136.45	13.5018	32.7297	10.0352	0.937648	0.936396	0.931552	0.908769	0.90441	0.876599	0.87857	0.899031	0.836897	0.898096	0.865559	0.887272	0.835126	0.85861	0.817037	0.870703	0.820712	0.809504	0.805044	0.832671	1	0.899447	0.0568917
2074	0	21937	9558	0	0	110.226	7.5554	129.548	9.31043	0	0	17.0412	3.52026	27.6447	5.99084	2074	21	31495	0.12598	116.09	12.0408	20.2591	6.57948	0.924385	0.91786	0.930021	0.896809	0.903461	0.89084	0.876726	0.902397	0.839244	0.886014	0.867455	0.87044	0.837403	0.856644	0.825433	0.861137	0.807668	0.810319	0.81451	0.806747	1	0.893812	0.0610247
2078	0	19356	8495	0	0	119.841	8.54992	138.934	10.316	0	0	21.9021	4.71789	34.1024	7.62544	2078	25	27851	0.111404	125.665	12.6704	25.6234	8.04723	0.925963	0.918028	0.930757	0.898119	0.903217	0.891476	0.877832	0.903127	0.83927	0.88679	0.868479	0.870166	0.837385	0.857438	0.825913	0.860203	0.808804	0.810312	0.814064	0.807906	1	0.894482	0.0606825
2080	0	18174	8006	0	0	127.416	9.54432	146.299	11.3453	0	0	26.3424	5.95388	39.8498	9.29602	2080	27	26180	0.10472	133.19	13.3527	30.473	9.47454	0.927063	0.919633	0.931551	0.899427	0.903801	0.892017	0.878839	0.904221	0.840183	0.887185	0.869328	0.870168	0.837338	0.858136	0.826833	0.859645	0.809225	0.81016	0.814114	0.80827	1	0.895366	0.060269
2086	0	19171	10800	0	0	107.937	7.1357	127.634	9.41029	0	0	15.9904	3.18868	26.4642	5.90417	2086	22	29971	0.119884	115.035	12.4059	19.7646	6.65963	0.921024	0.910964	0.931083	0.919005	0.907994	0.858914	0.873578	0.88926	0.831053	0.893013	0.878366	0.868439	0.857779	0.866271	0.832805	0.867922	0.837309	0.801608	0.843565	0.817457	1	0.89374	0.0610051
2090	0	16909	9598	0	0	123.433	8.37436	142.965	10.5933	0	0	23.8872	4.88255	37.1425	8.3239	2090	26	26507	0.106028	130.505	13.1718	28.6869	8.99332	0.922341	0.9124	0.931433	0.919908	0.909024	0.860263	0.873958	0.890633	0.831686	0.89284	0.878372	0.869431	0.858264	0.866281	0.833648	0.868393	0.837326	0.80192	0.843475	0.817539	1	0.894593	0.0605655
2092	0	15826	9084	0	0	131.68	9.48845	151.126	11.7032	0	0	29.0284	6.3031	43.9061	10.2826	2092	28	24910	0.09964	138.772	13.9554	34.4539	10.7276	0.924026	0.913749	0.932457	0.920634	0.909996	0.862726	0.874709	0.891851	0.831995	0.893095	0.878262	0.869791	0.85839	0.866861	0.834665	0.868587	0.838117	0.80269	0.843497	0.8168	1	0.895625	0.0600821
2098	2	20239	13296	90.8315	0.682306	108.01	7.18652	126.246	9.15454	9.42954	0.211535	16.0254	3.21326	25.5997	5.59051	2098	22	33537	0.134148	115.239	11.9998	19.8208	6.36879	0.918821	0.90585	0.92553	0.925366	0.899931	0.852327	0.883591	0.903987	0.83551	0.877672	0.879834	0.875824	0.843218	0.851477	0.811447	0.880088	0.846453	0.805782	0.842338	0.832528	1	0.892309	0.0601609
2102	2	17857	11784	114.184	0.123479	125.084	8.4605	143.069	10.3822	18.673	0.0603141	24.8526	5.0772	37.1976	8.13736	2102	26	29643	0.118572	132.233	12.785	29.7597	8.852	0.920588	0.90728	0.926762	0.926323	0.900634	0.85322	0.884172	0.904649	0.834919	0.878268	0.880781	0.876581	0.843234	0.851145	0.810883	0.879668	0.846709	0.805654	0.842475	0.83222	1	0.893185	0.0596584
2104	2	16740	11115	124.093	0.305082	132.467	9.55576	150.314	11.4545	23.9429	0.175814	29.5504	6.43507	43.1807	9.94696	2104	28	27857	0.111428	139.587	13.5505	34.9885	10.4365	0.922048	0.908192	0.927989	0.926697	0.901928	0.854094	0.884392	0.905715	0.835697	0.878935	0.880981	0.877428	0.843181	0.851258	0.811107	0.880281	0.846968	0.805309	0.842553	0.832017	1	0.894017	0.0592634
2110	0	18231	13989	0	0	107.333	7.11825	125.559	9.10736	0	0	15.7257	3.14632	25.1863	5.50299	2110	23	32220	0.12888	115.246	12.0953	19.8333	6.38257	0.916232	0.911701	0.918094	0.919103	0.902374	0.862275	0.879268	0.908426	0.83861	0.884916	0.884233	0.882775	0.830323	0.839541	0.800062	0.871772	0.836189	0.811002	0.832852	0.825512	1	0.891758	0.0610557
2114	0	16091	12363	0	0	118.126	8.16033	136.18	10.1347	0	0	20.9596	4.37514	32.1254	7.20146	2114	27	28454	0.113816	125.97	12.7427	25.811	7.99949	0.918184	0.912894	0.919185	0.920222	0.903212	0.862884	0.879472	0.908501	0.838828	0.88448	0.884656	0.883637	0.830762	0.839284	0.800977	0.872918	0.836543	0.810519	0.833556	0.826211	1	0.892626	0.0605107
2116	0	15105	11632	0	0	121.397	9.02247	139.529	11.053	0	0	22.7919	5.12892	34.6185	8.2816	2116	29	26737	0.106948	129.285	13.4143	27.9371	8.89248	0.919325	0.914463	0.920092	0.921326	0.903991	0.863896	0.879942	0.908778	0.839885	0.884336	0.885271	0.884449	0.830871	0.840072	0.801698	0.872873	0.837435	0.810656	0.833714	0.827112	1	0.893505	0.0602663
2122	0	15646	14927	0	0	105.813	6.77085	123.934	9.08937	0	0	15.0568	2.91249	24.2339	5.38534	2122	24	30573	0.122292	114.661	12.0764	19.5374	6.28842	0.938295	0.902463	0.916119	0.904851	0.901122	0.860334	0.873401	0.893337	0.839237	0.889183	0.881104	0.881072	0.821542	0.842001	0.808229	0.867121	0.838158	0.803323	0.832352	0.822736	1	0.890783	0.061243
2126	0	13837	13260	0	0	118.22	7.92167	136.169	10.2102	0	0	20.9919	4.24489	32.126	7.28625	2126	28	27097	0.108388	127.003	12.7892	26.4404	8.13383	0.939255	0.903938	0.917445	0.906503	0.902572	0.861867	0.874377	0.8939	0.839521	0.889674	0.881315	0.881094	0.822324	0.841661	0.808687	0.867956	0.837989	0.802949	0.834096	0.823117	1	0.891804	0.0609106
2128	0	13028	12498	0	0	123.512	8.86999	141.309	11.0511	0	0	23.9726	5.19871	35.9382	8.49756	2128	30	25526	0.102104	132.226	13.3829	29.8312	9.21557	0.94061	0.905391	0.919063	0.908152	0.903843	0.863433	0.87593	0.895381	0.840437	0.890367	0.881121	0.881023	0.822475	0.841593	0.809057	0.868134	0.838635	0.803083	0.833601	0.823885	1	0.892977	0.0602196
2134	4	18769	16342	92.7289	2.30768	107.828	7.04604	125.645	9.42451	10.0471	0.762291	15.9375	3.14222	25.2654	5.74489	2134	23	35115	0.14046	116.118	12.1204	20.2779	6.50346	0.930614	0.911078	0.927951	0.912459	0.901296	0.866325	0.877844	0.893692	0.821387	0.888466	0.867208	0.88962	0.82751	0.844753	0.811149	0.866652	0.825132	0.792211	0.816133	0.81599	1	0.892153	0.0603299
2138	3	16537	14497	108.821	0.622712	120.256	8.18579	138.019	10.553	16.1754	0.277338	22.0994	4.53612	33.4697	7.75127	2138	27	31037	0.124148	128.552	12.8954	27.4098	8.43903	0.932146	0.911396	0.929471	0.913684	0.902068	0.866772	0.878371	0.894561	0.822937	0.889857	0.867932	0.890212	0.828141	0.84504	0.811403	0.866627	0.824661	0.792312	0.815736	0.81638	1	0.893047	0.0598037
2140	3	15500	13665	113.816	2.53506	125.382	9.15301	143.201	11.5047	18.5211	1.21383	25.0852	5.52256	37.4311	9.09277	2140	29	29168	0.116672	133.728	13.6245	30.8685	9.63887	0.933694	0.912507	0.930557	0.914907	0.903439	0.867595	0.87944	0.895913	0.824157	0.890548	0.868983	0.890668	0.828048	0.845481	0.812809	0.866755	0.824448	0.791741	0.815877	0.816803	1	0.894104	0.0595132
2146	1	22434	13600	90.0898	0	109.739	7.53434	126.694	9.15402	9.19988	0	16.8179	3.48532	25.8694	5.65254	2146	22	36035	0.14414	116.137	11.5988	20.2338	6.23502	0.919786	0.919162	0.917067	0.922922	0.893506	0.865367	0.870043	0.895629	0.823866	0.888386	0.87927	0.875898	0.842667	0.8541	0.808464	0.860011	0.815096	0.783294	0.81586	0.809741	1	0.890558	0.0610497
2150	1	19775	12099	101.627	0	118.552	8.55301	135.413	10.1064	13.1855	0	21.2133	4.62192	31.5909	7.11126	2150	26	31875	0.1275	124.951	12.293	25.1521	7.60354	0.920973	0.920267	0.918322	0.924392	0.89429	0.866196	0.871765	0.896251	0.824722	0.8888	0.879404	0.875953	0.843153	0.853773	0.808831	0.86	0.81542	0.783325	0.815702	0.810227	1	0.891478	0.060686
2152	1	18613	11426	109.72	0	123.934	9.45757	140.77	11.0662	16.5761	0	24.2658	5.60098	35.5368	8.44567	2152	28	30040	0.12016	130.338	12.993	28.5526	8.74718	0.922387	0.921222	0.919308	0.925449	0.89479	0.86726	0.872836	0.896372	0.825516	0.889164	0.879111	0.876964	0.843425	0.854011	0.809487	0.860403	0.815363	0.783489	0.816128	0.811152	1	0.892306	0.0604881
2158	2	21567	12037	94.4455	2.57135	108.984	7.27602	128.763	9.49372	10.6165	0.861647	16.4623	3.31583	27.1688	6.04436	2158	22	33606	0.134424	116.068	12.4986	20.2968	6.81895	0.924701	0.912278	0.915759	0.928093	0.899081	0.86181	0.864979	0.900003	0.8264	0.880081	0.887833	0.868535	0.84598	0.844566	0.8264	0.876287	0.825939	0.808635	0.834881	0.812236	1	0.891842	0.0591499
2162	2	19086	10668	110.861	2.06158	120.819	8.35545	140.507	10.6065	17.1141	0.949715	22.4204	4.68491	35.2884	8.03163	2162	26	29756	0.119024	127.877	13.2012	27.0334	8.67708	0.925712	0.913194	0.916639	0.929476	0.899617	0.862246	0.865641	0.900087	0.827312	0.881032	0.888258	0.868732	0.846922	0.844284	0.826388	0.876848	0.826354	0.808997	0.834588	0.812038	1	0.892575	0.0587599
2164	2	17890	10044	120.357	1.06638	128.081	9.36458	147.624	11.715	21.8582	0.578336	26.7349	5.91178	40.972	9.80497	2164	28	27936	0.111744	135.107	13.9089	31.8533	10.1797	0.926385	0.914036	0.918206	0.930573	0.90063	0.862722	0.866319	0.900952	0.827642	0.881372	0.888853	0.869183	0.846667	0.844341	0.826192	0.877327	0.826568	0.809457	0.834622	0.812428	1	0.893322	0.0585768
2170	24	25641	12226	92.8301	2.08734	112.356	7.79467	129.9	9.44317	10.0764	0.681149	18.0499	3.78988	27.8793	6.11475	2170	21	37891	0.151564	118.004	11.7278	21.2164	6.55534	0.920285	0.904951	0.916893	0.917513	0.908725	0.871869	0.867594	0.891465	0.824325	0.877873	0.908804	0.866947	0.844765	0.847655	0.808213	0.880103	0.832638	0.822121	0.851825	0.823678	1	0.891336	0.0628301
2174	23	22698	10893	109.169	4.50306	126.547	9.03462	143.888	10.5992	16.4118	2.07012	25.7707	5.56871	37.8551	8.40428	2174	25	33614	0.134456	132.154	12.5598	29.6804	8.7138	0.922027	0.906111	0.918263	0.91859	0.909145	0.872583	0.869191	0.891994	0.825028	0.878012	0.909398	0.867347	0.846716	0.847564	0.809097	0.880466	0.83373	0.822529	0.851758	0.823243	1	0.892341	0.0623523
2176	22	21293	10285	118.947	5.21732	134.407	10.0937	151.588	11.6377	21.2185	2.82287	30.9018	7.02148	44.294	10.2488	2176	27	31600	0.1264	139.988	13.3359	35.2539	10.3398	0.923513	0.907547	0.919715	0.91981	0.910158	0.874146	0.869684	0.892816	0.826123	0.878481	0.910348	0.86807	0.847373	0.848291	0.810016	0.880443	0.833608	0.822579	0.851978	0.823259	1	0.893439	0.0617955
2182	8	28232	8282	92.6572	2.2049	113.902	8.14566	132.03	9.48401	10.0223	0.734851	18.819	4.08037	29.2564	6.34564	2182	20	36522	0.146088	118.008	11.3774	21.1839	6.41322	0.928481	0.927263	0.910971	0.917187	0.882893	0.878347	0.864835	0.88203	0.813619	0.881688	0.887356	0.884207	0.810854	0.854594	0.788867	0.888889	0.843437	0.811319	0.819287	0.835757	1	0.890771	0.0604544
2186	8	24943	7425	106.851	2.88923	124.834	9.19309	142.839	10.659	15.3484	1.27846	24.7667	5.52455	37.052	8.33434	2186	24	32376	0.129504	128.959	12.1892	27.5819	8.13352	0.929794	0.927848	0.91296	0.917887	0.884189	0.878923	0.864869	0.883525	0.815203	0.882011	0.887278	0.88439	0.811187	0.854939	0.78918	0.888837	0.842908	0.811033	0.818415	0.836252	1	0.891631	0.0601393
2188	8	23455	7013	114.568	3.68042	131.569	10.1998	149.41	11.771	18.919	1.80005	29.0256	6.82093	42.4604	10.1231	2188	26	30476	0.121904	135.67	12.9793	32.1145	9.56081	0.930913	0.929059	0.913916	0.918772	0.884975	0.879955	0.865452	0.884089	0.816528	0.882334	0.887879	0.884729	0.812032	0.855296	0.788932	0.88888	0.843533	0.811245	0.818086	0.836248	1	0.892465	0.0600059
2194	0	25745	6537	0	0	111.623	7.76839	131.645	9.5917	0	0	17.7021	3.72533	29.0152	6.37087	2194	20	32282	0.129128	115.677	11.4673	19.9929	6.32106	0.918825	0.915495	0.921922	0.925299	0.905474	0.858884	0.859968	0.894167	0.79995	0.879252	0.87826	0.882814	0.815578	0.852751	0.81293	0.848925	0.82151	0.830912	0.822719	0.840313	1	0.889482	0.0598412
2198	0	22727	5826	0	0	124.017	8.84762	143.967	10.7671	0	0	24.2619	5.23017	37.9359	8.55772	2198	24	28553	0.114212	128.088	12.2718	27.0519	8.19044	0.91936	0.916454	0.92316	0.926768	0.906192	0.860435	0.861135	0.894372	0.800756	0.879207	0.878734	0.883217	0.815974	0.852467	0.813732	0.848825	0.820614	0.831541	0.823083	0.840174	1	0.890274	0.0595841
2200	0	21348	5475	0	0	132.455	10.0129	152.308	11.8751	0	0	29.5875	6.76111	44.9492	10.5464	2200	26	26823	0.107292	136.508	13.1378	32.7231	9.87018	0.920982	0.917683	0.923965	0.92786	0.907132	0.86163	0.862189	0.894456	0.802091	0.880066	0.878556	0.883533	0.816501	0.853204	0.814096	0.849047	0.820714	0.831768	0.823044	0.839895	1	0.891215	0.0592135
2206	4	23751	9707	93.3432	1.3447	110.317	7.47698	130.322	9.34306	10.2345	0.439941	17.0777	3.48776	28.1389	6.08593	2206	21	33462	0.133848	116.118	12.1442	20.2857	6.67728	0.926275	0.919879	0.919521	0.93143	0.897286	0.876038	0.886797	0.896061	0.820692	0.871137	0.87314	0.899827	0.845571	0.86525	0.816957	0.868612	0.814775	0.822246	0.832975	0.819945	1	0.895687	0.0611386
2210	4	21034	8617	111.728	5.93722	122.503	8.58252	142.492	10.523	17.6468	2.84721	23.3749	4.93431	36.7722	8.21397	2210	25	29655	0.11862	128.31	12.916	27.2671	8.59565	0.928005	0.921683	0.920738	0.93249	0.898027	0.877744	0.887321	0.896712	0.821851	0.870983	0.874001	0.90054	0.846383	0.864795	0.817451	0.869196	0.816051	0.821463	0.832676	0.82025	1	0.896772	0.0605618
2212	4	19834	8131	120.94	5.16723	129.665	9.56888	149.512	11.6093	22.2924	2.92007	27.742	6.16938	42.5236	9.97176	2212	27	27969	0.111876	135.433	13.6148	32.0385	10.0481	0.928903	0.922843	0.921645	0.933105	0.89837	0.878973	0.88809	0.896671	0.822428	0.870911	0.874844	0.900336	0.846383	0.865101	0.818013	0.868301	0.816958	0.821678	0.832636	0.820891	1	0.897429	0.0602295
2218	0	22773	10191	0	0	109.794	7.45552	129.002	9.24209	0	0	16.838	3.45496	27.2949	5.88198	2218	21	32964	0.131856	115.732	11.9836	20.0708	6.50357	0.936977	0.89801	0.917	0.931046	0.903455	0.867264	0.879186	0.881719	0.815875	0.892428	0.885891	0.875971	0.859286	0.847197	0.811552	0.886998	0.823156	0.804711	0.83755	0.82399	1	0.893362	0.0618643
2222	0	20258	9008	0	0	121.075	8.55272	140.038	10.3967	0	0	22.5758	4.81426	34.918	7.79083	2222	25	29266	0.117064	126.912	12.6699	26.3747	8.19641	0.938359	0.899098	0.918113	0.932191	0.903933	0.867935	0.8801	0.882714	0.816596	0.893375	0.886233	0.877007	0.859376	0.847673	0.812103	0.887822	0.822063	0.804688	0.837012	0.824592	1	0.894248	0.0614692
2224	0	19016	8498	0	0	128.821	9.59645	147.6	11.4463	0	0	27.2149	6.12599	40.9171	9.52167	2224	27	27514	0.110056	134.621	13.3938	31.447	9.69625	0.939776	0.901323	0.919168	0.932762	0.904212	0.869557	0.881297	0.883314	0.817493	0.893436	0.886839	0.877771	0.859853	0.84815	0.812368	0.888348	0.821745	0.80459	0.83781	0.824035	1	0.895256	0.0611027
2230	0	21177	12255	0	0	108.354	7.21181	127.588	9.18647	0	0	16.1786	3.25124	26.4148	5.7101	2230	22	33432	0.133728	115.405	12.2383	19.9308	6.55569	0.929633	0.908441	0.903266	0.920166	0.900634	0.878275	0.875359	0.88671	0.814429	0.890195	0.891257	0.86981	0.840108	0.827904	0.806069	0.87835	0.825915	0.818737	0.8377	0.824599	1	0.890614	0.0623991
2234	0	18686	10786	0	0	121.891	8.41627	140.917	10.3199	0	0	23.0185	4.798	35.561	7.81472	2234	26	29472	0.117888	128.854	12.957	27.6088	8.5702	0.930646	0.909541	0.903722	0.921213	0.901754	0.878885	0.876663	0.887232	0.815774	0.890354	0.891948	0.869724	0.840747	0.827887	0.80646	0.878919	0.826242	0.818048	0.837931	0.825088	1	0.891405	0.0620873
2236	0	17579	10179	0	0	129.096	9.49027	148.019	11.3748	0	0	27.3773	6.08866	41.2512	9.50252	2236	28	27758	0.111032	136.035	13.6981	32.4649	10.0644	0.932146	0.911053	0.905595	0.922275	0.902479	0.880071	0.877189	0.88778	0.816683	0.890554	0.892337	0.869803	0.841847	0.82823	0.80647	0.87926	0.826735	0.818449	0.838893	0.82542	1	0.892444	0.0616772
2242	0	19474	13597	0	0	107.155	6.99339	125.795	9.23125	0	0	15.6418	3.08811	25.3378	5.64013	2242	23	33071	0.132284	114.819	12.1637	19.6282	6.43859	0.921729	0.903934	0.910586	0.921669	0.901591	0.88443	0.873696	0.888891	0.817892	0.876705	0.896495	0.873636	0.84116	0.845484	0.808246	0.879033	0.843004	0.817937	0.846376	0.819751	1	0.890962	0.0625508
2246	0	17227	12094	0	0	119.208	8.11177	137.648	10.3022	0	0	21.5296	4.42768	33.1784	7.53018	2246	27	29321	0.117284	126.814	12.839	26.3344	8.23351	0.923451	0.905358	0.911309	0.922632	0.903039	0.885901	0.873879	0.889363	0.817554	0.877153	0.897104	0.873794	0.841445	0.846407	0.808618	0.878858	0.843389	0.81827	0.846441	0.821016	1	0.891893	0.0621428
2248	0	16226	11372	0	0	128.252	9.26969	146.545	11.4283	0	0	26.8317	5.86452	40.0598	9.46632	2248	29	27598	0.110392	135.79	13.6165	32.2824	9.97688	0.924125	0.906624	0.912494	0.923527	0.904015	0.88722	0.874592	0.889865	0.818592	0.877745	0.896659	0.873813	0.84142	0.847724	0.809751	0.878669	0.843702	0.818067	0.846094	0.821636	1	0.892704	0.0618399
2254	10	24181	15809	92.9501	3.08671	109.593	7.26405	126.995	9.45975	10.1338	1.06298	16.7356	3.3528	26.0787	5.87937	2254	22	40000	0.16	116.466	11.8226	20.4266	6.43009	0.923275	0.915863	0.904687	0.922462	0.903075	0.874463	0.8648	0.899875	0.8035	0.883525	0.888587	0.9009	0.839588	0.83345	0.816263	0.871238	0.852463	0.811825	0.841562	0.811375	1	0.891394	0.061176
2258	7	21474	14084	109.596	6.11401	121.988	8.40716	139.267	10.5552	16.6764	2.95233	23.072	4.80754	34.3707	7.86474	2258	26	35565	0.14226	128.828	12.5809	27.5451	8.30696	0.924294	0.917475	0.906481	0.92383	0.903824	0.874554	0.865837	0.900731	0.804232	0.884901	0.888908	0.901251	0.840264	0.833713	0.817152	0.871559	0.852805	0.812119	0.842218	0.811753	1	0.892407	0.0608616
2260	6	20118	13275	115.111	7.66279	127.995	9.43304	145.215	11.4838	19.3846	3.97356	26.6872	5.93005	39.0026	9.31423	2260	28	33399	0.133596	134.837	13.3081	31.5809	9.59229	0.925941	0.918396	0.908096	0.924653	0.904653	0.875415	0.866987	0.901449	0.80477	0.885535	0.889084	0.901808	0.840878	0.834381	0.817644	0.872182	0.853573	0.811881	0.842899	0.810833	1	0.893372	0.0603744
2266	8	26371	11720	92.5355	2.82609	112.036	7.79227	129.361	9.25752	9.99427	0.965363	17.8981	3.75932	27.5215	5.92353	2266	21	38099	0.152396	117.361	11.5084	20.8568	6.35011	0.937216	0.904617	0.925431	0.919722	0.894853	0.860771	0.848054	0.894459	0.803643	0.884603	0.86455	0.886769	0.831164	0.848028	0.829602	0.870627	0.813328	0.806452	0.832266	0.822804	1	0.889746	0.0608045
2270	8	23378	10384	111.946	5.10948	127.824	9.05674	144.996	10.6022	17.71	2.41916	26.549	5.68517	38.7234	8.51452	2270	25	33770	0.13508	133.1	12.4198	30.2904	8.73293	0.938229	0.906396	0.926473	0.920758	0.895647	0.862763	0.849556	0.89544	0.804782	0.885372	0.864702	0.886985	0.831522	0.848593	0.829568	0.871395	0.813844	0.80684	0.832588	0.823216	1	0.890811	0.0602993
2272	7	21885	9794	119.967	7.02347	134.976	10.1621	152.102	11.6795	21.8616	3.74947	31.2972	7.13259	44.7441	10.3386	2272	27	31686	0.126744	140.266	13.2748	35.4515	10.3359	0.939611	0.90794	0.927492	0.921337	0.896626	0.864909	0.850202	0.896042	0.805782	0.885249	0.865319	0.887206	0.832055	0.848514	0.83002	0.871457	0.814981	0.806949	0.832876	0.82336	1	0.891777	0.0599352
2278	1	22248	9104	90.6441	0	109.64	7.46898	130.043	9.35371	9.36998	0	16.7693	3.4536	27.9617	6.05956	2278	21	31353	0.125412	115.564	12.2795	20.019	6.70386	0.940899	0.91382	0.919481	0.909147	0.896693	0.883313	0.872644	0.881574	0.8108	0.877619	0.876487	0.886981	0.854878	0.849392	0.819587	0.873154	0.824961	0.80584	0.823191	0.815137	1	0.893229	0.0599434
2282	1	19761	8080	108.352	0	120.428	8.52967	140.722	10.4704	15.9665	0	22.2196	4.75907	35.4329	7.94552	2282	25	27842	0.111368	126.317	12.973	26.054	8.38826	0.942281	0.9152	0.920695	0.910046	0.897816	0.884635	0.87298	0.882623	0.810161	0.877236	0.877721	0.887562	0.85547	0.849939	0.819733	0.872656	0.8253	0.80709	0.824653	0.814848	1	0.894143	0.0595712
2284	1	18540	7635	119.489	0	130.191	9.621	150.375	11.4739	21.386	0	28.0811	6.27506	43.2349	9.95031	2284	27	26176	0.104704	136.078	13.7165	32.5009	10.2086	0.943861	0.916775	0.922104	0.911064	0.898972	0.885468	0.87416	0.883347	0.811239	0.878037	0.878209	0.887913	0.85714	0.850244	0.820599	0.872994	0.82505	0.80719	0.825241	0.81548	1	0.89526	0.0591703
2290	0	18595	11595	0	0	107.622	7.0504	126.669	9.11669	0	0	15.8475	3.13007	25.8507	5.59062	2290	22	30190	0.12076	114.937	12.1805	19.6894	6.45829	0.941322	0.918417	0.903312	0.92211	0.888042	0.878851	0.869311	0.885724	0.823369	0.881318	0.9	0.874246	0.849669	0.847466	0.818036	0.883438	0.838341	0.804339	0.830871	0.803909	1	0.893548	0.0614375
2294	0	16439	10307	0	0	118.518	8.06769	137.402	10.1478	0	0	21.1592	4.34533	32.9853	7.32145	2294	26	26746	0.106984	125.795	12.8123	25.7166	8.08633	0.942533	0.920511	0.904285	0.922811	0.888544	0.879103	0.869663	0.886731	0.823918	0.882431	0.900677	0.875178	0.851099	0.847379	0.818291	0.883104	0.838929	0.804849	0.831283	0.803952	1	0.894457	0.0610397
2296	0	15445	9729	0	0	125.93	9.06585	144.665	11.1106	0	0	25.4038	5.52708	38.5223	8.8961	2296	28	25174	0.100696	133.171	13.467	30.4737	9.49388	0.943712	0.922102	0.905696	0.92389	0.889291	0.879936	0.870859	0.886609	0.824978	0.88224	0.901049	0.875586	0.851553	0.847164	0.818245	0.883471	0.838405	0.804779	0.831751	0.804441	1	0.895342	0.0606816
2302	1	18609	14651	96.0659	0	107.886	7.05232	126.056	9.18167	11.1454	0	15.963	3.14637	25.4882	5.58127	2302	23	33261	0.133044	115.889	12.0972	20.1585	6.4516	0.934037	0.909834	0.907174	0.919651	0.890217	0.883843	0.868059	0.896726	0.821473	0.883212	0.891344	0.874658	0.832882	0.848847	0.825967	0.865759	0.834115	0.808965	0.827275	0.804591	1	0.891772	0.0620696
2306	1	16389	12953	113.47	0	119.643	8.16133	137.602	10.3236	18.3265	0	21.7659	4.47447	33.1463	7.48568	2306	27	29343	0.117372	127.57	12.7976	26.7895	8.23732	0.935606	0.911274	0.908172	0.920952	0.892274	0.884436	0.869424	0.897642	0.823092	0.884231	0.892393	0.87549	0.833776	0.850237	0.826347	0.865675	0.834151	0.808762	0.828102	0.804417	1	0.892978	0.0616948
2308	1	15364	12199	123.966	0	126.584	9.22732	144.519	11.4361	23.8691	0	25.8095	5.67227	38.4471	9.15836	2308	29	27564	0.110256	134.521	13.5902	31.4025	9.71886	0.936602	0.912331	0.909393	0.922163	0.892958	0.885303	0.870157	0.89791	0.823175	0.885213	0.892505	0.876705	0.834458	0.850403	0.826912	0.866057	0.83493	0.808391	0.828291	0.804999	1	0.893803	0.0612807
2314	3	21085	13963	92.7867	2.75476	109.185	7.2512	127.056	9.28807	10.0736	0.90876	16.5509	3.32642	26.1008	5.78034	2314	22	35051	0.140204	116.302	11.941	20.3546	6.4678	0.931885	0.910045	0.905081	0.907235	0.884782	0.878491	0.854755	0.89317	0.806154	0.894682	0.89404	0.890702	0.830361	0.848592	0.817994	0.85076	0.844127	0.811731	0.828735	0.801076	1	0.88832	0.0613555
2318	3	18584	12387	107.195	3.52509	119.26	8.28944	137.066	10.3506	15.5127	1.55094	21.5703	4.53492	32.7703	7.49367	2318	26	30974	0.123896	126.38	12.6567	26.0487	8.0566	0.932928	0.911297	0.906018	0.908649	0.885969	0.880158	0.856073	0.893895	0.807338	0.895106	0.894411	0.891748	0.830664	0.849164	0.818864	0.851117	0.843869	0.811116	0.829631	0.801172	1	0.889341	0.0609072
2320	3	17447	11648	115.323	2.2252	127.837	9.37026	145.391	11.3744	19.2564	1.12378	26.5847	5.88889	39.1295	9.26424	2320	28	29098	0.116392	134.863	13.3585	31.6057	9.64064	0.934033	0.912726	0.907279	0.909341	0.887432	0.881143	0.856622	0.89379	0.807891	0.895302	0.894563	0.892364	0.830968	0.849062	0.819421	0.852086	0.844732	0.81131	0.829473	0.801447	1	0.890197	0.0606246
2326	1	22264	12273	90.9082	0	109.712	7.47705	128.528	9.33309	9.45176	0	16.8023	3.45477	27.0077	5.90901	2326	22	34538	0.138152	116.398	12.1699	20.4286	6.63043	0.933465	0.899473	0.906929	0.914514	0.878815	0.866336	0.848891	0.883273	0.809659	0.893364	0.884128	0.89568	0.831041	0.846039	0.815696	0.855044	0.851121	0.809138	0.823079	0.818765	1	0.885986	0.0623308
2330	0	19652	10914	0	0	116.858	8.42655	135.51	10.3205	0	0	20.3205	4.42508	31.6803	7.27159	2330	26	30566	0.122264	123.518	12.7888	24.3767	7.81629	0.934895	0.900429	0.908313	0.915314	0.87985	0.867385	0.850013	0.88394	0.809952	0.893934	0.884529	0.896372	0.830923	0.84769	0.815121	0.855689	0.850831	0.809363	0.822761	0.81872	1	0.886892	0.0619638
2332	0	18402	10279	0	0	127.261	9.51189	145.857	11.3342	0	0	26.2452	5.91858	39.4943	9.23423	2332	28	28681	0.114724	133.926	13.5502	30.9935	9.66438	0.936596	0.901311	0.909557	0.916199	0.881646	0.868083	0.851487	0.884174	0.810833	0.894564	0.885185	0.897022	0.831944	0.847547	0.814877	0.856368	0.850999	0.809334	0.8226	0.818591	1	0.887893	0.0616435
2338	2	23505	12201	91.3707	1.18001	110.145	7.53314	129.015	9.38452	9.60086	0.37018	17.003	3.52414	27.3163	6.00477	2338	22	35708	0.142832	116.591	12.1479	20.5266	6.66535	0.939845	0.911154	0.910538	0.901731	0.890585	0.874412	0.876624	0.876932	0.822183	0.877072	0.888106	0.883065	0.830724	0.848871	0.836983	0.866557	0.84327	0.793072	0.828246	0.835639	1	0.890652	0.0593315
2342	2	20811	10806	108.38	1.87408	122.168	8.62647	141.044	10.4762	15.9929	0.825354	23.1899	4.95454	35.6737	8.01313	2342	26	31619	0.126476	128.618	12.9099	27.4559	8.55377	0.941159	0.912189	0.911983	0.901815	0.891584	0.876056	0.877668	0.877052	0.821911	0.877479	0.888501	0.883061	0.831304	0.849489	0.836775	0.867437	0.842278	0.793605	0.828189	0.836032	1	0.891451	0.0590006
2344	2	19503	10187	116.484	0.140234	130.125	9.64791	149.079	11.5873	19.8192	0.0712669	28.0422	6.2938	42.1592	9.90546	2344	28	29692	0.118768	136.627	13.7185	32.8851	10.2278	0.941819	0.913832	0.912889	0.902448	0.892985	0.876667	0.878957	0.877846	0.822545	0.877694	0.888825	0.88315	0.831908	0.849471	0.837414	0.868214	0.842432	0.79385	0.828102	0.836404	1	0.89228	0.0587751
2350	1	23175	11503	94.3533	0	110.431	7.58199	128.418	9.25159	10.5624	0	17.1369	3.56018	26.9334	5.89477	2350	22	34679	0.138716	116.397	11.7703	20.3862	6.42441	0.940209	0.911503	0.924335	0.903876	0.899651	0.883359	0.883301	0.872675	0.826523	0.868537	0.899723	0.871507	0.849102	0.838793	0.822183	0.881239	0.850385	0.798452	0.857897	0.823092	1	0.894436	0.0578291
2354	1	20554	10166	109.011	0	123.904	8.6779	141.78	10.456	16.2582	0	24.1826	5.12235	36.2253	8.10872	2354	26	30721	0.122884	129.819	12.543	28.1675	8.45146	0.941408	0.913138	0.924905	0.905472	0.900833	0.883956	0.88407	0.873995	0.826633	0.868559	0.900768	0.87266	0.848198	0.838124	0.822337	0.88057	0.851339	0.797907	0.857996	0.82328	1	0.895318	0.0574459
2356	1	19404	9593	126.566	0	133.286	9.79335	151.116	11.7075	25.3961	0	30.1173	6.69838	43.8988	10.3332	2356	28	28998	0.115992	139.184	13.4127	34.6763	10.3631	0.942444	0.914563	0.925512	0.905976	0.902148	0.884492	0.884992	0.87475	0.827281	0.868474	0.901545	0.872715	0.848455	0.839023	0.822436	0.880354	0.851714	0.797658	0.858576	0.823229	1	0.896082	0.0571587
2362	0	20259	10807	0	0	108.404	7.17102	128.103	9.35967	0	0	16.1983	3.23382	26.7469	5.88317	2362	22	31066	0.124264	115.257	12.3302	19.8679	6.64103	0.936635	0.919092	0.914649	0.910336	0.890073	0.88695	0.882798	0.890556	0.826675	0.886612	0.896961	0.856402	0.830345	0.829911	0.819867	0.8804	0.853972	0.803386	0.840646	0.827528	1	0.894243	0.0599952
2366	0	17900	9615	0	0	122.753	8.37898	142.243	10.5197	0	0	23.5007	4.84712	36.5816	8.16253	2366	26	27515	0.11006	129.564	13.065	28.0718	8.80145	0.93827	0.919935	0.915973	0.910939	0.890914	0.887516	0.882937	0.891514	0.82753	0.887098	0.897783	0.856369	0.830565	0.830529	0.820116	0.880829	0.853589	0.803871	0.841614	0.827312	1	0.895073	0.0596893
2368	0	16776	9074	0	0	130.2	9.42705	149.615	11.5516	0	0	28.069	6.13576	42.6035	9.94243	2368	28	25850	0.1034	137.015	13.798	33.171	10.3565	0.939923	0.9206	0.917602	0.911838	0.892147	0.888298	0.883346	0.891451	0.828627	0.887215	0.898549	0.857079	0.830638	0.830696	0.820464	0.881644	0.853636	0.80499	0.84207	0.827737	1	0.895978	0.0592667
2374	10	22694	13420	92.5783	1.28488	109.768	7.33483	128.176	9.26681	9.98561	0.412907	16.8192	3.39642	26.784	5.83518	2374	22	36124	0.144496	116.602	12.04	20.5192	6.56564	0.920178	0.918143	0.899914	0.922309	0.877478	0.880426	0.884952	0.890807	0.811455	0.898212	0.879097	0.887775	0.837906	0.831802	0.815884	0.873298	0.843428	0.828438	0.822459	0.828258	1	0.889989	0.060934
2378	9	19979	11947	109.621	2.64089	123.636	8.5363	141.756	10.4009	16.5605	1.22629	24.0168	5.01752	36.1999	8.01271	2378	26	31935	0.12774	130.411	12.7691	28.5725	8.63473	0.921591	0.91907	0.900266	0.922969	0.878895	0.881102	0.885032	0.891451	0.812165	0.899233	0.879521	0.888555	0.838672	0.832723	0.816988	0.87318	0.844262	0.829889	0.822374	0.828339	1	0.890801	0.0607188
2380	9	18707	11230	121.228	4.65418	133.926	9.71311	151.99	11.6375	22.4262	2.5121	30.5387	6.70489	44.6416	10.3022	2380	28	29946	0.119784	140.696	13.6495	35.825	10.7027	0.922694	0.92019	0.901623	0.923412	0.879934	0.881687	0.885895	0.891839	0.813097	0.899686	0.880401	0.8887	0.838576	0.833216	0.81692	0.873522	0.84447	0.830111	0.822497	0.828274	1	0.891597	0.0604805
2386	2	22849	10535	91.3162	0.783891	111.059	7.71192	129.274	9.26402	9.58112	0.245615	17.4347	3.64507	27.4674	5.91833	2386	21	33386	0.133544	116.805	11.8102	20.6001	6.47239	0.924519	0.916836	0.900961	0.942101	0.880099	0.874079	0.870679	0.879366	0.802792	0.907836	0.875352	0.897412	0.840068	0.827727	0.812122	0.852558	0.851465	0.810699	0.847466	0.821856	1	0.890565	0.0589356
2390	2	20236	9332	106.334	2.78144	123.135	8.83255	141.379	10.4316	15.1255	1.17961	23.7536	5.13632	35.9192	7.97146	2390	25	29570	0.11828	128.892	12.6355	27.5923	8.37169	0.926091	0.918143	0.902063	0.942712	0.881282	0.875313	0.872016	0.880301	0.803466	0.908269	0.876226	0.898106	0.839821	0.828492	0.811938	0.852925	0.851488	0.81138	0.847971	0.821458	1	0.891562	0.0586125
2392	1	19053	8822	112.45	0	130.891	9.82271	149.106	11.4472	17.8387	0	28.5491	6.46806	42.1628	9.75137	2392	27	27876	0.111504	136.655	13.3868	32.8571	9.93911	0.926998	0.91864	0.903429	0.943392	0.881924	0.875915	0.87326	0.880776	0.804563	0.908685	0.87674	0.898264	0.840598	0.829136	0.812114	0.853064	0.851503	0.810823	0.847629	0.821172	1	0.892272	0.0584929
2398	0	17979	9847	0	0	107.656	7.16076	127.473	9.37678	0	0	15.869	3.19519	26.362	5.85581	2398	22	27826	0.111304	114.669	12.4111	19.5823	6.62615	0.926831	0.921692	0.903579	0.926633	0.888773	0.871541	0.8489	0.871092	0.828182	0.895224	0.878118	0.881837	0.844498	0.831704	0.819827	0.843815	0.842108	0.811759	0.836502	0.832926	1	0.889516	0.0601759
2402	0	15814	8742	0	0	119.109	8.2415	138.728	10.4839	0	0	21.4857	4.48865	33.9721	7.75319	2402	26	24556	0.098224	126.093	13.0813	25.9309	8.37379	0.928958	0.922626	0.904871	0.92682	0.889864	0.872272	0.850057	0.871864	0.828596	0.895484	0.87783	0.882534	0.845476	0.832913	0.820736	0.84462	0.842625	0.812551	0.837738	0.833096	1	0.890496	0.05991
2404	0	14834	8247	0	0	127.517	9.28664	146.894	11.4178	0	0	26.3813	5.79684	40.3393	9.44522	2404	28	23081	0.092324	134.441	13.7195	31.3686	9.91021	0.930202	0.924527	0.905983	0.927949	0.890971	0.873121	0.851631	0.872298	0.829145	0.895953	0.878017	0.882891	0.846086	0.833153	0.821412	0.844396	0.842663	0.812508	0.838395	0.832568	1	0.891497	0.0595167
