# Supplementary material for: IBSEM: An Individual-Based Atlantic Salmon Population Model
Source: PLoS One. 2015 Sep 18;10(9):e0138444. doi: 10.1371/journal.pone.0138444 (PMC4575158; doi:10.1371/journal.pone.0138444)
Supplement: S1 Minimal dataset — (ZIP) [file pone.0138444.s003.zip › temp/scenario 1/wild - 4/runFiles/results/spawners.txt]

month	parr0	parr1	parr2	averageLenghtFry	averageLenghtParr1	averageLenghtParr2	adults	0SW	1SW	2SW	3SW	averageLenght0+	averageLenght1+	averageLenght2+	averageLenght3+	eggDensity	mortality	viableEggWeight
21	188	10136	2819	64.3874	109.698	131.897	116	0	7	67	42	0	641.985	869.795	972.913	0	0	131.445
22	102	8098	2324	64.2764	109.662	131.784	5	0	1	2	2	0	623.269	886.427	992.27	2.60886	0.476699	134.57
33	150	7623	6050	66.2656	105.038	127.231	304	0	288	6	10	0	637.261	844.753	1036.64	0	0	134.57
34	79	6241	4258	65.9151	105.036	127.353	15	0	15	0	0	0	629.954	0	0	3.56326	0.573008	114.363
45	211	6926	8839	68.1902	107.838	125.38	409	0	153	256	0	0	546.727	798.611	0	0	0	114.363
46	119	5359	7083	67.9849	107.846	125.398	20	0	8	12	0	0	541.609	790.107	0	6.59378	0.651241	123.328
57	221	8275	5482	67.4626	109.239	128.134	301	0	164	103	34	0	596.444	742.729	1002.2	0	0	123.328
58	117	7053	4359	67.5823	109.218	128.086	21	0	10	7	4	0	591.775	765.179	939.633	4.88792	0.606294	122.869
69	232	10247	5087	68.1143	109.823	130.168	415	0	282	110	23	0	619.146	789.056	955.484	0	0	122.869
70	120	8024	3647	68.2221	109.841	130.114	24	0	16	6	2	0	638.401	771.009	923.522	6.24179	0.652358	120.798
81	126	8083	5578	65.0052	107.899	127.6	443	0	152	274	17	0	586.242	834.026	981.386	0	0	120.798
82	69	6857	4444	64.9579	107.853	127.538	21	0	7	13	1	0	595.31	839.106	979.37	8.10836	0.670322	126.297
93	304	8812	6399	68.1144	107.787	128.517	362	0	204	127	31	0	600.469	763.891	981.256	0	0	126.297
94	154	6478	4590	68.0495	107.773	128.544	10	0	5	4	1	0	595.393	778.896	898.501	5.88703	0.637215	123.019
105	208	9844	6338	67.0111	109.076	127.666	327	0	138	167	22	0	614.208	818.551	975.934	0	0	123.019
106	113	7662	5253	66.1761	108.995	127.576	17	0	10	6	1	0	611.494	811.13	919.828	6.19852	0.637452	125.569
117	217	8933	6579	67.757	108.378	128.384	341	0	198	123	20	0	618.851	811.81	983.565	0	0	125.569
118	113	6535	4596	68.1535	108.32	128.391	20	0	15	5	0	0	620.629	796.914	0	6.01026	0.638866	123.4
129	212	9018	6456	67.1215	107.932	127.539	432	0	244	171	17	0	607.802	820.908	983.114	0	0	123.4
130	111	7414	4492	67.0567	107.89	127.494	19	0	14	4	1	0	610.371	795	938.093	6.92022	0.659218	123.587
141	236	10426	6121	67.4227	111.028	129.381	343	0	126	205	12	0	619.836	799.533	1001.89	0	0	123.587
142	137	8791	5312	67.9463	110.937	129.37	9	0	1	8	0	0	579.403	806.535	0	6.19666	0.639297	124.32
153	292	10607	5140	69.0107	110.177	131.123	307	0	178	100	29	0	592.697	805.618	996.612	0	0	124.32
154	131	8530	4431	69.6227	110.113	131.105	14	0	9	4	1	0	582.612	832.552	996.397	5.2949	0.617553	124.474
165	247	10921	5629	68.4301	111.292	130.543	367	0	200	153	14	0	610.622	802.371	1056.93	0	0	124.474
166	96	8946	3923	68.1574	111.24	130.614	18	0	11	6	1	0	624.441	821.885	835.574	5.90691	0.635235	123.886
177	204	10712	4452	67.052	111.654	130.957	413	0	215	169	29	0	592.189	790.663	1002.48	0	0	123.886
178	107	8402	3233	67.193	111.589	130.805	32	0	11	16	5	0	573.249	781.494	1003.18	6.47148	0.646469	124.465
189	165	8355	4432	64.6671	107.724	129.425	430	0	235	158	37	0	620.378	804.369	997.611	0	0	124.465
190	79	6617	3074	64.8673	107.703	129.405	15	0	10	4	1	0	605.488	812.928	1136.84	7.17255	0.660467	124.952
201	173	7284	6390	64.4145	105.421	126.244	466	0	239	204	23	0	603.044	805.172	996.18	0	0	124.952
202	90	5805	4410	64.2294	105.412	126.237	27	0	12	14	1	0	604.712	814.967	816.164	7.94058	0.675155	124.077
213	202	8504	7778	67.4758	107.169	126.339	341	0	139	177	25	0	561.717	776.678	989.216	0	0	124.077
214	80	6091	5619	67.4445	107.232	126.334	14	0	5	9	0	0	556.586	746.846	0	5.7855	0.632215	123.955
225	140	9219	6197	64.2434	108.213	126.786	313	0	167	109	37	0	578.499	745.629	955.362	0	0	123.955
226	70	7018	4894	63.8017	108.282	126.811	17	0	8	7	2	0	577.971	737.958	915.658	4.24231	0.588678	121.727
237	206	7778	6552	67.5177	106.43	127.886	375	0	237	118	20	0	579.371	754.169	932.411	0	0	121.727
238	109	5896	5484	67.7071	106.305	127.831	28	0	17	10	1	0	572.332	772.197	888.43	5.02145	0.628358	116.66
249	131	8953	6524	65.5619	110.057	127.322	373	0	184	165	24	0	583.563	775.622	976.628	0	0	116.66
250	68	7402	5213	65.4648	109.991	127.299	23	0	10	11	2	0	601.939	775.01	1083.77	6.10206	0.64377	122.398
261	195	8261	4772	65.7418	107.992	129.524	377	0	207	132	38	0	636.786	792.605	980.142	0	0	122.398
262	107	5842	3742	65.9575	108.014	129.397	20	0	11	8	1	0	646.822	753.279	889.631	6.75208	0.653192	124.365
273	226	8110	5829	66.9945	107.088	127.445	397	0	228	147	22	0	608.405	813.137	974.275	0	0	124.365
274	110	5585	4919	67.9652	107.037	127.545	15	0	9	3	3	0	611.769	826.716	1021	6.49096	0.649878	123.571
285	162	8031	6582	64.7967	106.722	125.888	343	0	137	186	20	0	592.907	806.641	1056.06	0	0	123.571
286	90	6515	4587	64.259	106.703	125.779	14	0	3	10	1	0	612.143	790.392	1007.14	6.56316	0.64559	125.95
297	222	8234	7358	68.2243	106.78	126.97	302	0	182	98	22	0	629.97	773.644	974.297	0	0	125.95
298	111	6102	6442	67.6323	106.761	126.966	15	0	12	3	0	0	645.369	770.644	0	4.86363	0.60715	122.747
309	145	7965	6798	64.2603	106.715	125.297	335	0	169	155	11	0	565.15	812.015	927.612	0	0	122.747
310	80	6857	5506	64.414	106.743	125.207	17	0	5	11	1	0	582.47	825.891	953.815	5.45254	0.629541	121.573
321	142	6612	7186	65.5165	105.407	125.867	356	0	176	142	38	0	572.416	735.826	956.782	0	0	121.573
322	73	4558	4865	65.6914	105.41	125.809	16	0	9	5	2	0	598.877	739.831	1023.42	5.29113	0.626757	120.945
333	171	8525	6538	66.1	108.045	126.321	344	0	183	149	12	0	546.93	747.65	925.121	0	0	120.945
334	81	7025	5275	66.0377	108.003	126.382	18	0	10	6	2	0	537.844	716.836	832.277	4.33388	0.601565	117.287
345	149	7353	5936	64.4467	106.157	126.87	327	0	168	138	21	0	566.545	728.294	975.932	0	0	117.287
346	77	6177	4402	65.0128	106.079	126.806	21	0	10	9	2	0	574.615	740.183	982.994	4.12048	0.590001	118.489
357	208	7676	7211	67.5938	107.333	127.169	386	0	228	121	37	0	586.547	736.611	910.431	0	0	118.489
358	107	5669	5377	67.5849	107.317	127.15	24	0	13	9	2	0	595.916	741.303	946.122	5.08907	0.624823	119.266
369	190	8820	5488	66.8385	109.662	127.722	313	0	118	171	24	0	605.804	789.713	939.237	0	0	119.266
370	100	6545	4100	67.0433	109.546	127.653	21	0	8	11	2	0	606.464	787.396	898.592	5.5461	0.627757	122.822
381	225	8431	5096	67.2716	108.236	129.101	360	0	197	120	43	0	621.176	807.25	983.735	0	0	122.822
382	133	6615	3985	66.9346	108.153	129.07	16	0	10	4	2	0	617.884	841.964	995.087	6.11352	0.636846	125.767
393	225	10032	5480	67.5443	110.331	129.027	382	0	175	189	18	0	604.235	809.225	1046.21	0	0	125.767
394	127	7769	4754	67.3625	110.34	128.998	21	0	14	7	0	0	580.891	810.241	0	7.21305	0.658849	125.947
405	152	7807	5231	64.1499	106.67	127.747	402	0	191	176	35	0	614.551	795.72	981.707	0	0	125.947
406	98	5697	4009	63.7824	106.654	127.733	17	0	6	10	1	0	635.361	806.765	875.077	6.76354	0.655047	124.021
417	215	7187	7159	66.4336	105.034	125.974	408	0	253	132	23	0	611.717	806.286	978.222	0	0	124.021
418	103	5497	5384	66.013	104.994	125.929	10	0	3	7	0	0	619.574	829.054	0	6.11915	0.6431	123.211
429	221	10024	7998	68.2302	109.893	126.957	363	0	176	160	27	0	611.597	813.149	1032.73	0	0	123.211
430	100	7171	5878	67.8093	109.909	126.953	24	0	5	13	6	0	628.682	824.555	1054.91	6.87108	0.649268	126.839
441	239	9159	5550	66.2715	109.12	128.766	430	0	230	166	34	0	604.455	797.273	1022.08	0	0	126.839
442	122	7207	4264	66.4845	109.138	128.694	22	0	9	11	2	0	608.028	789.089	1031.49	7.63256	0.667924	125.507
453	230	9242	5809	68.0369	108.633	128.794	412	0	212	169	31	0	578.628	774.006	972.768	0	0	125.507
454	126	7930	5034	67.6081	108.601	128.729	22	0	13	9	0	0	570.513	768.337	0	6.22325	0.647837	122.649
465	264	11357	5994	68.6212	111.545	130.36	370	0	184	160	26	0	594.961	774.403	953.984	0	0	122.649
466	115	7672	4770	68.3069	111.512	130.358	20	0	8	10	2	0	595.434	768.928	960.842	6.2252	0.64771	122.498
477	196	9200	4652	65.7344	109.523	129.668	423	0	256	142	25	0	558.117	765.25	946.03	0	0	122.498
478	101	6291	3381	65.7698	109.534	129.693	10	0	3	6	1	0	567.523	782.26	877.624	5.73113	0.642739	120.037
489	197	8900	5274	67.3401	108.256	128.547	465	0	238	204	23	0	609.759	749.172	983.544	0	0	120.037
490	104	6978	4148	66.8425	108.226	128.492	23	0	11	10	2	0	612.257	758.97	1027.01	7.0781	0.668724	121.208
501	204	8694	5996	66.5922	108.481	127.79	439	0	218	188	33	0	602.895	807.282	946.502	0	0	121.208
502	105	5961	4116	67.0399	108.476	127.772	22	0	12	9	1	0	603.526	782.343	972.495	7.35633	0.667443	123.848
513	142	8214	5651	65.0587	106.76	127.081	344	0	166	155	23	0	594.562	791.627	992.659	0	0	123.848
514	74	7043	4333	65.3318	106.711	127.147	12	0	6	5	1	0	585.483	769.645	956.151	5.4966	0.623317	124.795
525	188	7394	7281	66.4187	105.159	126.195	359	0	194	139	26	0	621.16	793.792	996.848	0	0	124.795
526	103	6101	6161	66.7701	105.109	126.155	10	0	8	2	0	0	636.687	775.502	0	6.18068	0.64222	124.268
537	235	8409	8234	67.2059	107.889	126.004	359	0	154	195	10	0	595.63	804.82	1023.17	0	0	124.268
538	126	5685	6184	66.6508	107.901	126.01	24	0	9	14	1	0	596.081	778.25	884.73	6.36783	0.646484	124.145
549	169	9625	5432	64.7676	109.568	128.094	390	0	211	147	32	0	582.507	786.633	980.987	0	0	124.145
550	89	6439	3846	64.5837	109.569	128.011	16	0	8	7	1	0	592.441	762.268	942.912	5.65765	0.632608	122.885
561	173	9090	4762	66.0104	108.346	129.238	349	0	190	135	24	0	582.42	759.847	946.833	0	0	122.885
562	94	6735	4035	66.4648	108.37	129.199	19	0	9	10	0	0	578.012	768.763	0	4.9608	0.61681	120.995
573	229	9468	5900	67.9029	109.365	129.324	396	0	218	151	27	0	613.168	772.842	956.685	0	0	120.995
574	113	6816	4680	67.8738	109.368	129.161	26	0	13	11	2	0	614.03	762.483	948.224	6.52586	0.659606	120.956
585	221	9006	5159	66.5473	109.422	128.942	399	0	181	185	33	0	554.417	781.703	931.663	0	0	120.956
586	106	6568	4008	66.6486	109.493	128.849	27	0	11	13	3	0	556.402	795.569	932.409	6.41396	0.650204	123.202
597	205	8896	5235	66.5692	108.097	128.598	356	0	173	154	29	0	583.83	746.311	963.415	0	0	123.202
598	93	7639	4162	66.1289	108.047	128.593	22	0	14	8	0	0	565.836	746.091	0	4.84741	0.614327	120.495
609	273	9868	6474	69.0721	109.606	128.995	363	0	181	160	22	0	592.177	761.812	942.259	0	0	120.495
610	150	8330	5338	68.6059	109.604	129.04	19	0	10	8	1	0	597.513	764.129	1034.76	5.25215	0.627164	120.881
621	210	10022	5665	67.4439	110.817	129.712	369	0	189	155	25	0	590.923	779.376	954.039	0	0	120.881
622	103	7880	4023	67.5598	110.775	129.71	21	0	11	9	1	0	582.923	746.785	873.785	5.85571	0.637395	123.017
633	200	9405	4545	65.3925	109.83	129.618	351	0	198	125	28	0	575.656	766.467	910.619	0	0	123.017
634	98	7958	3473	65.1212	109.815	129.537	14	0	7	6	1	0	604.498	780.419	888.093	5.21703	0.627025	120.483
645	231	8027	5518	67.0798	107.061	128.647	377	0	188	168	21	0	600.622	781.605	1001.07	0	0	120.483
646	129	6716	4161	67.7738	107.012	128.638	16	0	10	6	0	0	602.463	798.718	0	6.32263	0.651361	122.114
657	207	8182	7068	66.9752	107.686	126.975	427	0	251	152	24	0	606.321	775.583	967.321	0	0	122.114
658	123	6869	5332	67.0152	107.575	127.06	24	0	18	4	2	0	604.863	755.895	942.544	6.48439	0.657495	121.154
669	197	8458	6695	66.7532	107.735	127.118	389	0	154	207	28	0	589.832	784.135	997.379	0	0	121.154
670	91	6970	4993	66.4873	107.707	127.16	13	0	6	6	1	0	629.829	817.4	1021.58	6.54167	0.650877	123.832
681	175	9047	6169	65.5569	108.584	127.602	354	0	185	144	25	0	581.342	777.989	980.465	0	0	123.832
682	95	6796	5072	65.1238	108.497	127.586	24	0	9	11	4	0	584.809	780.307	974.855	5.47346	0.631471	121.278
693	217	8236	6126	67.7852	106.927	128.083	427	0	247	148	32	0	604.401	783.752	1016.1	0	0	121.278
694	118	6093	4465	67.9916	106.926	127.968	22	0	12	8	2	0	586.958	780.488	1063.83	7.20837	0.666377	123.08
705	187	8664	6561	65.6749	108.361	126.673	464	0	257	179	28	0	604.966	783.678	964.394	0	0	123.08
706	97	6932	5118	65.8921	108.339	126.624	33	0	14	17	2	0	594.616	796.562	1008.38	7.53536	0.675346	122.421
717	221	7879	6209	67.0491	106.39	127.726	414	0	186	193	35	0	614.222	802.108	990.603	0	0	122.421
718	109	5718	4840	66.976	106.426	127.615	18	0	10	6	2	0	636.871	808.811	1099.83	7.32825	0.66186	125.676
729	268	9812	7135	67.8789	109.119	127.404	419	0	210	182	27	0	600.312	795.112	1016.07	0	0	125.676
730	130	7224	5492	68.0909	109.02	127.315	19	0	9	9	1	0	596.543	802.845	1022.65	7.24826	0.665465	124.232
741	256	10572	5909	67.3317	110.633	129.267	331	0	136	166	29	0	600.502	797.575	993.232	0	0	124.232
742	130	9034	4204	67.3063	110.658	129.236	14	0	4	10	0	0	569.834	805.012	0	6.25343	0.637795	126.316
753	236	9950	5394	67.0204	109.393	129.554	404	0	264	116	24	0	599.224	790.696	983.965	0	0	126.316
754	147	8176	4460	66.7186	109.376	129.531	15	0	10	4	1	0	593.386	742.93	934.514	5.96856	0.646794	120.785
765	311	10520	6254	70.6178	110.832	130.461	467	0	235	211	21	0	626.365	808.993	984.186	0	0	120.785
766	139	7410	4708	70.1955	110.836	130.515	28	0	12	15	1	0	632.934	792.122	974.4	8.09593	0.678034	124.028
777	172	10451	4568	64.6651	111.009	129.366	532	0	273	230	29	0	604.812	803.627	963.049	0	0	124.028
778	96	9033	3502	64.068	110.95	129.274	27	0	13	12	2	0	599.627	828.039	1049.61	8.59976	0.687488	123.343
789	266	9615	4986	67.4238	108.614	130.521	482	0	240	212	30	0	605.131	816.593	1037.99	0	0	123.343
790	134	8311	4272	67.7334	108.603	130.436	28	0	9	17	2	0	606.307	811.488	1015.79	7.97737	0.67243	126.085
801	197	9368	6160	65.3844	108.444	127.671	509	0	261	215	33	0	635.213	796.119	998.266	0	0	126.085
802	99	7979	5082	65.5762	108.402	127.694	24	0	14	10	0	0	634.913	792.49	0	8.44334	0.684407	123.377
813	249	9431	6590	67.4409	108.258	128.63	480	0	195	251	34	0	585.052	807.974	964.889	0	0	123.377
814	147	6603	5193	67.222	108.172	128.645	28	0	9	17	2	0	573.077	816.234	973.388	8.68911	0.681064	125.639
825	247	10342	6294	66.7931	109.427	128.22	441	0	231	169	41	0	573.696	767.351	1005.74	0	0	125.639
826	116	7584	5156	66.4762	109.424	128.151	23	0	12	10	1	0	574.618	766.393	1094.75	6.39555	0.653983	122.005
837	223	10214	5884	67.2012	109.272	129.116	493	0	277	190	26	0	587.995	748.761	926.39	0	0	122.005
838	140	7729	4621	67.2646	109.224	129.033	18	0	14	4	0	0	571.48	763.84	0	6.46697	0.665838	118.237
849	157	7845	5831	62.9891	106.783	126.989	407	0	189	199	19	0	589.085	775.778	958.722	0	0	118.237
850	64	6731	4534	62.9211	106.73	126.985	24	0	10	11	3	0	572.722	775.356	921.669	6.39547	0.654921	121.225
861	214	7552	7071	68.0746	105.968	126.938	412	0	200	185	27	0	618.382	782.95	966.452	0	0	121.225
862	100	5438	5183	68.1767	105.884	126.875	15	0	7	6	2	0	606.743	761.442	910.579	7.21551	0.666214	123.352
873	272	10434	6963	68.8942	110.568	127.953	377	0	179	172	26	0	626.877	804.308	955.859	0	0	123.352
874	130	7818	5792	69.0716	110.517	127.949	20	0	8	11	1	0	631.096	823.224	1119.29	6.25275	0.645839	123.789
885	248	10057	5178	68.1381	110.038	130.043	327	0	135	169	23	0	577.99	820.482	1054.16	0	0	123.789
886	106	6933	4414	68.0487	109.988	130.083	13	0	8	3	2	0	567.035	780.115	1009.31	5.98119	0.632881	126.492
897	203	9807	5263	66.6909	109.753	129.231	329	0	204	101	24	0	616.595	762.732	1009.55	0	0	126.492
898	118	6625	4478	66.6978	109.715	129.281	14	0	10	4	0	0	633.57	794.187	0	5.21058	0.623468	122.277
909	277	10535	5000	68.4342	110.82	130.683	466	0	256	198	12	0	582.149	807.951	961.687	0	0	122.277
910	118	8887	3929	69.1554	110.804	130.596	20	0	11	8	1	0	595.068	818.677	1044.81	7.06124	0.666072	122.252
921	132	7350	4895	62.2171	106.886	126.95	461	0	269	171	21	0	600.978	762.102	951.383	0	0	122.252
922	71	5688	3475	61.9394	106.937	126.907	22	0	12	9	1	0	602.016	755.889	890.75	6.36035	0.662542	118.461
933	191	6765	6197	64.9097	104.578	126.322	455	0	212	223	20	0	573.916	780.158	941.532	0	0	118.461
934	97	4846	4380	64.905	104.495	126.267	21	0	12	9	0	0	573.765	772.329	0	7.0497	0.669028	121.513
945	181	8721	7393	65.6637	108.321	126.155	380	0	170	177	33	0	594.79	765.713	993.708	0	0	121.513
946	97	7105	6173	65.7464	108.276	126.107	16	0	5	9	2	0	593.684	775.916	1010.58	6.23923	0.64635	123.373
957	239	8296	6391	67.3565	107.28	127.827	303	0	160	116	27	0	613.963	787.804	994.869	0	0	123.373
958	115	6573	4403	66.8483	107.232	127.74	13	0	7	5	1	0	608.614	842.726	950.226	5.21418	0.618714	123.514
969	243	9493	6699	68.5935	109.442	127.988	370	0	225	130	15	0	622.465	806.05	1030.39	0	0	123.514
970	106	6861	5079	69.0049	109.412	128.099	19	0	10	9	0	0	633.456	823.055	0	6.0973	0.644061	123.178
981	158	8435	5103	64.4331	108.559	127.624	434	0	251	162	21	0	616.135	801.8	1000.05	0	0	123.178
982	86	6337	4384	64.4985	108.535	127.605	26	0	16	9	1	0	605.957	823.251	883.821	6.68878	0.660565	122.129
993	196	7373	5730	65.0084	105.908	127.474	536	0	281	227	28	0	629.852	823.153	1013.23	0	0	122.129
994	105	5946	4790	64.7979	105.937	127.459	19	0	6	11	2	0	632.409	820.839	999.213	9.47189	0.693083	124.921
1005	314	9576	7287	68.7369	109.047	127.646	475	0	196	238	41	0	645.71	832.385	1053.89	0	0	124.921
1006	156	6777	5245	68.7507	108.991	127.618	18	0	5	8	5	0	630.795	827.451	1048.76	10.5736	0.693638	127.704
1017	170	9614	5663	65.387	108.582	127.661	420	0	212	170	38	0	612.888	838.529	1043.7	0	0	127.704
1018	89	7230	4072	66.1094	108.519	127.689	19	0	11	7	1	0	603.007	865.79	1124.35	8.73988	0.672622	129.588
1029	233	8191	6734	66.9268	105.734	127.301	469	0	259	179	31	0	588.507	801.994	1049.36	0	0	129.588
1030	119	6680	4904	67.1003	105.73	127.199	26	0	16	7	3	0	583.215	779.131	1192.79	7.98839	0.674977	125.331
1041	183	8370	8248	65.22	106.408	124.983	419	0	179	209	31	0	617.939	781.196	1027.41	0	0	125.331
1042	85	6585	6915	65.5627	106.399	124.96	22	0	12	9	1	0	642.845	781.18	1578.01	7.33059	0.662421	126.446
1053	269	10069	7411	68.2521	109.04	128.644	341	0	173	136	32	0	570.621	806.109	1013.42	0	0	126.446
1054	111	7984	5247	67.9069	108.981	128.619	19	0	11	7	1	0	578.849	789.465	975.572	6.51471	0.636485	131.816
1065	165	8887	6061	65.1374	107.87	127.169	377	0	235	122	20	0	585.693	739.891	997.202	0	0	131.816
1066	91	6686	4083	65.935	107.769	127.213	17	0	11	6	0	0	578.414	744.195	0	4.90988	0.617653	120.317
1077	187	7973	6487	65.8957	106.662	127.623	436	0	205	210	21	0	598.187	772.883	938.113	0	0	120.317
1078	85	6610	5573	66.2803	106.581	127.574	20	0	7	13	0	0	601.674	757.95	0	7.02807	0.66687	121.841
1089	261	8895	7130	68.7472	109.175	127.66	408	0	198	176	34	0	574.666	782.964	947.133	0	0	121.841
1090	122	7572	5324	68.2565	109.155	127.669	16	0	9	7	0	0	565.902	787.585	0	6.56722	0.656731	122.571
1101	265	12109	5179	69.4121	112.62	131.34	404	0	197	186	21	0	597.816	748.605	954.535	0	0	122.571
1102	145	8556	4071	69.2258	112.623	131.377	22	0	11	11	0	0	581.983	760.925	0	6.29003	0.656865	119.662
1113	153	8890	4300	65.2001	108.262	129.489	449	0	267	163	19	0	585.274	775.797	924.471	0	0	119.662
1114	94	6104	3607	65.0773	108.146	129.513	26	0	17	8	1	0	581.127	807.937	834.999	6.51402	0.662369	120.117
1125	216	8428	6101	67.9501	107.733	128.061	404	0	190	192	22	0	604.512	782.909	999.982	0	0	120.117
1126	120	5875	4888	67.9507	107.659	128.045	18	0	10	7	1	0	594.912	754.899	928.264	6.99775	0.660458	124.231
1137	119	8589	5471	62.8886	108.325	126.392	393	0	189	175	29	0	636.448	793.406	948.352	0	0	124.231
1138	60	6134	4700	63.8633	108.308	126.38	18	0	10	7	1	0	627.5	791.694	946.148	6.87791	0.657113	124.082
1149	243	7641	6020	67.6873	105.899	128.117	405	0	201	184	20	0	576.192	816.565	995.515	0	0	124.082
1150	123	6512	4568	67.6988	105.864	128.088	21	0	13	6	2	0	577.984	832.153	974.066	7.24324	0.663024	124.853
1161	155	8528	7260	63.9123	107.887	125.359	367	0	181	161	25	0	577.338	748.966	1000.43	0	0	124.853
1162	76	7274	5238	64.9576	107.824	125.332	19	0	9	8	2	0	562.231	779.087	946.799	5.53335	0.63353	121.857
1173	263	8801	6859	68.9809	107.645	128.94	443	0	241	168	34	0	631.345	784.39	986.392	0	0	121.857
1174	110	7061	5986	68.7472	107.589	128.947	19	0	10	6	3	0	644.576	783.553	967.262	7.506	0.673913	122.443
1185	131	8694	6450	64.1998	108.595	126.604	461	0	247	183	31	0	608.541	812.712	969.267	0	0	122.443
1186	79	6588	4946	64.1197	108.663	126.677	26	0	15	9	2	0	604.386	829.236	937.748	7.98356	0.677443	124.164
1197	169	7066	5789	64.6789	104.558	126.848	509	0	288	188	33	0	606.005	795.658	997.964	0	0	124.164
1198	99	5975	4185	64.629	104.566	126.862	23	0	16	6	1	0	611.336	747.414	876.781	8.23165	0.683569	123.235
1209	220	7375	8690	67.0033	105.202	124.588	470	0	224	223	23	0	599.967	802.193	976.555	0	0	123.235
1210	123	5025	6738	67.0177	105.229	124.577	15	0	5	8	2	0	592.319	826.189	1017.39	7.83481	0.677028	123.343
1221	250	10915	7527	68.0779	110.361	127.41	378	0	171	177	30	0	588.81	769.03	969.25	0	0	123.343
1222	112	9034	5808	68.4274	110.389	127.328	17	0	7	9	1	0	585.734	787.957	952.317	6.71878	0.656913	123.336
1233	185	9322	5471	65.8684	108.491	128.959	376	0	238	113	25	0	611.53	780.058	963.041	0	0	123.336
1234	96	6446	4458	65.9354	108.427	129.02	21	0	16	4	1	0	629.311	777.218	948.265	5.96569	0.647644	120.642
1245	227	8295	6201	66.9939	107.123	127.935	555	0	313	228	14	0	593.062	798.325	983.948	0	0	120.642
1246	119	6871	5187	67.2519	107.122	127.84	26	0	17	9	0	0	589.127	815.236	0	8.7118	0.696571	120.734
1257	195	9577	6312	65.5599	109.876	127.846	503	0	270	203	30	0	600.629	782.28	985.589	0	0	120.734
1258	91	7885	4302	65.9328	109.777	127.769	28	0	14	14	0	0	614.087	760.217	0	7.97402	0.679677	122.99
1269	158	8091	5130	63.7767	106.435	127.914	577	0	330	219	28	0	636.673	804.56	968.494	0	0	122.99
1270	68	6125	4380	63.6532	106.439	127.897	25	0	17	8	0	0	631.686	810.424	0	9.34303	0.698828	122.512
1281	221	8933	6847	66.7082	107.738	127.709	561	0	260	268	33	0	581.225	830.01	1001.9	0	0	122.512
1282	116	7317	4714	66.7447	107.698	127.688	39	0	16	20	3	0	584.099	825.934	1020.17	10.0134	0.694005	126.772
1293	173	8913	6655	64.9375	107.419	127.147	479	0	204	230	45	0	647.469	789.672	1048.37	0	0	126.772
1294	104	7190	4753	65.3512	107.352	127.171	27	0	7	17	3	0	620.436	810.561	1007.8	9.09198	0.683369	127.413
1305	305	11269	6797	69.3074	110.085	129.823	434	0	224	169	41	0	609.15	850.268	994.911	0	0	127.413
1306	168	8957	5875	69.6885	110.172	129.758	26	0	11	12	3	0	599.384	861.376	1005.12	7.89568	0.667901	127.465
1317	223	9526	6074	66.1365	108.236	127.993	392	0	168	185	39	0	573.764	789.634	1040.69	0	0	127.465
1318	117	7002	5237	66.4788	108.159	128.03	16	0	3	12	1	0	581.117	782.276	943.724	6.83526	0.648267	128.15
1329	164	8911	6504	65.2432	107.602	127.419	387	0	229	128	30	0	625.502	765.476	961.038	0	0	128.15
1330	90	7006	5146	64.9473	107.559	127.338	19	0	13	3	3	0	607.241	771.49	892.027	6.49237	0.657123	121.587
1341	179	8656	6710	66.8023	107.677	127.411	459	0	253	180	26	0	636.011	829.227	977.894	0	0	121.587
1342	85	7387	4727	67.0767	107.647	127.376	22	0	13	7	2	0	640.976	822.105	889.413	8.20874	0.676449	125.618
1353	214	8260	6656	65.2889	107.275	126.677	515	0	265	218	32	0	615.428	831.916	1028.8	0	0	125.618
1354	107	6052	5462	65.2532	107.191	126.709	28	0	15	12	1	0	630.61	825.661	999.305	9.15365	0.687499	125.797
1365	277	9422	6392	67.4615	108.315	128.288	479	0	226	223	30	0	590.101	818.283	998.321	0	0	125.797
1366	138	7878	5090	67.2935	108.281	128.296	21	0	8	10	3	0	580.417	821.532	989.342	8.63419	0.683133	125.538
1377	200	9341	6453	65.8439	107.893	127.322	409	0	192	181	36	0	560.656	759.286	975.153	0	0	125.538
1378	119	7603	5089	65.3965	107.891	127.333	24	0	13	8	3	0	552.555	778.26	965.023	6.65937	0.658681	122.762
1389	220	9238	7178	67.7703	107.936	128.151	392	0	210	156	26	0	607.518	760.563	984.728	0	0	122.762
1390	103	6794	5782	67.5989	107.928	128.144	15	0	9	6	0	0	618.949	764.602	0	6.37912	0.651338	122.553
1401	237	10199	6489	67.9392	110.389	128.609	441	0	234	188	19	0	625.892	813.194	949.956	0	0	122.553
1402	142	7798	5118	67.8314	110.377	128.678	20	0	14	6	0	0	610.456	777.73	0	7.96387	0.678927	123.428
1413	258	10959	4938	68.3999	111.755	131.189	500	0	272	201	27	0	637.739	842.873	1011.24	0	0	123.428
1414	93	7487	4089	68.1758	111.741	131.088	27	0	10	17	0	0	647.382	860.92	0	9.66544	0.691658	126.234
1425	185	8800	4437	64.7837	107.799	128.753	527	0	249	242	36	0	623.81	837.851	1036.93	0	0	126.234
1426	90	6597	3507	64.8211	107.805	128.814	26	0	20	6	0	0	626.01	915.452	0	10.0582	0.692474	127.341
1437	233	9910	6206	67.3948	108.514	128.488	487	0	223	233	31	0	586.848	812.552	1027.51	0	0	127.341
1438	121	7975	5263	67.8748	108.522	128.546	20	0	10	7	3	0	592.441	820.868	1035.03	8.66732	0.681644	126.184
1449	182	9315	6318	64.987	107.912	127.453	431	0	214	178	39	0	620.154	787.649	1040.18	0	0	126.184
1450	96	7673	4625	64.7624	107.839	127.541	28	0	18	7	3	0	615.167	797.398	1113.69	7.69082	0.667486	126.875
1461	224	9261	7025	67.8615	108.102	128.268	501	0	276	186	39	0	620.248	811.25	999.018	0	0	126.875
1462	115	6368	5330	68.1073	108.061	128.31	26	0	16	8	2	0	638.647	853.032	1080.17	9.10357	0.687085	126.421
1473	204	7816	6527	64.5355	106.215	125.941	522	0	275	212	35	0	611.954	812.426	1031.34	0	0	126.421
1474	111	6585	5009	64.5982	106.23	125.922	29	0	19	8	2	0	612.883	799.457	1016.17	9.79088	0.692866	126.801
1485	343	9435	7966	69.7124	107.749	128.01	470	0	223	208	39	0	592.883	784.951	992.62	0	0	126.801
1486	166	6688	6637	69.96	107.725	128.015	18	0	11	5	2	0	585.809	800.42	1007.13	7.67324	0.673566	124.341
1497	243	10996	6636	67.1942	110.441	127.945	384	0	164	192	28	0	600.044	784.036	1015.7	0	0	124.341
1498	113	7480	5597	66.8654	110.436	127.924	25	0	5	15	5	0	566.33	776.687	959.585	6.42267	0.649895	123.733
1509	192	8831	5523	66.5151	107.695	128.553	399	0	216	142	41	0	606.403	798.498	987.987	0	0	123.733
1510	93	7083	4251	66.4697	107.64	128.438	15	0	8	6	1	0	584.511	828.435	844.575	6.32256	0.643362	125.767
1521	227	8561	6737	66.7719	107.958	127.597	515	0	287	213	15	0	590.159	762.026	967.224	0	0	125.767
1522	105	6902	4630	65.9827	107.966	127.555	28	0	17	10	1	0	597.988	727.493	1020.81	7.77137	0.688235	119.119
1533	219	10332	5879	67.4324	110.625	129.266	403	0	158	212	33	0	565.317	777.292	946.101	0	0	119.119
1534	107	8778	4390	67.279	110.632	129.253	22	0	11	10	1	0	549.447	754.582	969.095	7.13839	0.663907	124.403
1545	225	10062	5001	67.5459	109.317	130.44	368	0	203	134	31	0	634.938	784.426	989.291	0	0	124.403
1546	95	7029	3467	66.9942	109.321	130.404	28	0	13	14	1	0	642.023	754.155	1125.03	6.64654	0.652493	124.682
1557	187	9577	5395	66.2737	109.14	128.7	495	0	265	205	25	0	613.803	828.298	946.506	0	0	124.682
1558	99	7780	3874	67.1511	109.129	128.561	26	0	12	12	2	0	617.608	818.714	917.023	8.87154	0.688234	124.709
1569	193	8644	5539	65.6126	108.073	128.506	408	0	171	209	28	0	627.583	818.688	1059.76	0	0	124.709
1570	96	7142	4050	65.469	107.983	128.528	26	0	11	15	0	0	620.789	829.529	0	8.90515	0.676067	129.073
1581	197	8237	6181	64.3063	106.331	127.137	459	0	224	197	38	0	605.59	821.033	987.377	0	0	129.073
1582	99	6909	4550	64.0611	106.339	127.183	24	0	15	7	2	0	598.581	810.555	985.736	9.18499	0.685954	126.538
1593	167	8360	7433	64.8381	106.349	126.214	405	0	185	196	24	0	613.998	805.19	1011.87	0	0	126.538
1594	83	7117	5245	64.3467	106.351	126.198	19	0	10	7	2	0	621.065	795.41	945.923	7.11235	0.662656	124.101
1605	166	7072	7767	64.253	104.672	125.137	414	0	197	195	22	0	604.273	815.456	1008.57	0	0	124.101
1606	78	5534	5744	63.576	104.66	124.957	19	0	7	12	0	0	595.155	808.232	0	7.13818	0.66267	124.54
1617	170	7474	7856	65.286	105.887	124.849	364	0	203	136	25	0	622.583	810.837	976.27	0	0	124.54
1618	85	5096	6088	65.1744	105.801	124.811	19	0	12	6	1	0	628.744	803.097	1056.05	5.93396	0.642566	122.205
1629	254	9942	6817	68.2631	109.668	128.233	398	0	223	159	16	0	626.524	810.221	1000.92	0	0	122.205
1630	118	7042	5911	67.8951	109.542	128.233	17	0	7	10	0	0	633.412	810.164	0	6.75532	0.65677	123.758
1641	198	9177	5480	65.7278	109.122	128.763	389	0	196	165	28	0	578.934	797.377	965.462	0	0	123.758
1642	91	7127	3796	65.8672	109.138	128.709	13	0	7	6	0	0	584.292	753.765	0	6.37584	0.650898	123.45
1653	165	9139	5412	66.3847	108.067	128.647	446	0	257	168	21	0	587.683	765.697	971.607	0	0	123.45
1654	78	7438	3826	66.1735	108.073	128.687	16	0	6	10	0	0	582.438	747.798	0	6.84641	0.668737	120.088
1665	230	7972	6883	67.1071	106.794	127.178	408	0	181	200	27	0	605.728	786.649	968.764	0	0	120.088
1666	100	6429	5163	67.681	106.808	127.241	16	0	10	5	1	0	587.645	782.39	995.997	7.62728	0.67176	124.088
1677	274	9737	6935	68.2996	109.382	127.947	416	0	206	185	25	0	618.637	797.333	1005.75	0	0	124.088
1678	132	7234	5335	67.8491	109.288	127.959	22	0	13	7	2	0	618.103	837.987	1029.61	7.38094	0.666038	124.818
1689	242	11005	4952	66.2929	111.096	129.769	391	0	210	162	19	0	590.315	800.763	1003.94	0	0	124.818
1690	124	7595	3825	66.809	111.048	129.737	22	0	12	9	1	0	585.962	795.71	900.196	6.55231	0.651858	124.712
1701	207	8337	5117	66.3973	107.1	128.977	458	0	244	184	30	0	572.384	754.078	966.49	0	0	124.712
1702	102	7006	3864	66.7315	107.051	128.999	20	0	10	8	2	0	561.275	761.901	1023.78	6.3446	0.658286	120.314
1713	183	8761	6706	65.3874	108.29	126.807	433	0	208	206	19	0	584.833	780.617	974.219	0	0	120.314
1714	97	6209	4837	65.5465	108.223	126.79	20	0	9	9	2	0	567.31	761.875	867.258	6.46243	0.655625	121.856
1725	164	8121	5701	64.5071	107.146	127.549	376	0	183	169	24	0	589.849	781.07	974.367	0	0	121.856
1726	74	5953	4868	63.8577	107.145	127.656	19	0	6	12	1	0	589.103	790.792	1018.49	5.92401	0.642279	122.305
1737	141	6077	6539	62.458	103.714	124.916	328	0	175	128	25	0	562.952	760.208	943.456	0	0	122.305
1738	74	4628	5571	62.7286	103.651	124.933	22	0	8	12	2	0	584.349	758.885	1028.52	4.70288	0.612487	119.528
1749	183	5800	8559	65.5165	103.418	123.44	423	0	234	160	29	0	610.06	765.895	946.736	0	0	119.528
1750	102	4028	6493	64.9859	103.451	123.439	22	0	17	4	1	0	600.556	828.454	953.602	6.5874	0.659671	122.092
1761	137	6993	7875	64.6614	106.075	123.659	372	0	152	200	20	0	601.101	799.273	996.914	0	0	122.092
1762	64	5358	6489	64.7558	106.125	123.638	16	0	5	10	1	0	595.098	809.26	935.428	5.98871	0.64083	123.73
1773	138	6485	6767	65.1064	104.168	125.447	382	0	203	152	27	0	593.137	778.75	987.317	0	0	123.73
1774	78	4784	5831	64.9601	104.212	125.431	16	0	10	6	0	0	585.785	780.414	0	5.6328	0.635021	122.364
1785	278	9014	7991	68.71	108.404	126.782	404	0	234	153	17	0	599.261	799.648	970.093	0	0	122.364
1786	142	7325	5690	68.9923	108.462	126.755	23	0	12	11	0	0	583.474	827.336	0	6.16426	0.64935	121.93
1797	219	9249	6452	67.6337	109.23	127.93	371	0	164	174	33	0	609.897	789.494	1004.63	0	0	121.93
1798	106	6510	4707	67.9357	109.157	127.92	22	0	14	8	0	0	605.231	806.65	0	6.63996	0.646578	126.695
1809	216	8317	5514	66.0821	107.988	127.769	465	0	285	160	20	0	622.296	801.868	1007.25	0	0	126.695
1810	117	6865	4233	65.8765	107.919	127.637	26	0	20	4	2	0	619.738	792.784	991.633	7.24673	0.671473	122.351
1821	250	9933	5928	67.7541	109.446	128.885	467	0	200	242	25	0	564.558	806.858	974.83	0	0	122.351
1822	135	7543	4057	67.8494	109.46	128.969	28	0	10	17	1	0	562.306	818.126	991.292	7.69275	0.672595	124.569
1833	208	9878	5517	66.3047	109.361	128.985	409	0	212	164	33	0	604.948	752.469	1017.28	0	0	124.569
1834	93	8465	4780	66.2258	109.32	128.928	25	0	14	11	0	0	611.287	777.035	0	6.78151	0.663517	122.431
1845	183	9557	5701	66.1484	108.534	128.996	444	0	246	171	27	0	576.36	776.694	949.534	0	0	122.431
1846	101	6513	3860	65.863	108.465	129.108	18	0	10	8	0	0	582.077	797.824	0	7.29666	0.674608	121.449
1857	200	9012	6110	67.2168	108.15	128.338	472	0	281	167	24	0	611.485	768.923	953.02	0	0	121.449
1858	87	7703	5201	66.8244	108.073	128.33	27	0	18	8	1	0	603.878	788.708	951.505	6.93181	0.669326	120.825
1869	219	8224	6629	66.9289	106.904	127.073	453	0	177	248	28	0	602.822	795.388	1002.19	0	0	120.825
1870	97	6687	5716	66.8619	106.841	127.107	23	0	8	14	1	0	588.416	797.471	972.03	8.41043	0.677723	126.075
1881	228	8749	6917	66.2211	108.154	126.829	440	0	201	193	46	0	629.442	794.577	1001.73	0	0	126.075
1882	120	6785	5400	66.0473	108.14	126.765	23	0	10	10	3	0	633.207	768.28	1031.95	8.3178	0.673537	127.487
1893	274	9226	6325	67.8273	107.639	128.412	428	0	207	192	29	0	597.941	823.691	1016.26	0	0	127.487
1894	150	6622	4970	67.9344	107.554	128.368	20	0	10	9	1	0	596.74	789.286	1110.09	7.12056	0.658636	125.863
1905	292	11312	6584	68.9691	110.766	129.066	503	0	276	204	23	0	626.066	793.741	1005.57	0	0	125.863
1906	140	9337	5114	69.2593	110.758	129.099	32	0	16	16	0	0	596.107	803.325	0	9.02085	0.691753	124.07
1917	147	9435	5274	64.7024	108.81	128.344	537	0	258	246	33	0	575.065	793.421	977.722	0	0	124.07
1918	71	8184	4057	64.4254	108.651	128.283	28	0	11	11	6	0	575.954	787.793	972.494	8.12917	0.680492	124.327
1929	220	8224	6084	66.4765	105.853	128.149	446	0	212	189	45	0	562.376	750.25	976.278	0	0	124.327
1930	124	6699	4365	66.4368	105.838	128.192	30	0	10	16	4	0	568.748	746.627	923.947	7.17588	0.66891	123.422
1941	265	10336	7699	68.4462	109.985	127.997	416	0	202	184	30	0	579.106	741.071	948.903	0	0	123.422
1942	133	8255	5221	68.2984	110.031	128.011	17	0	5	11	1	0	568.984	752.657	838.526	6.14393	0.651152	121.873
1953	242	11321	5285	68.0939	112.027	130.786	378	0	200	151	27	0	615.348	779.501	954.326	0	0	121.873
1954	117	8892	3928	67.8753	111.894	130.757	13	0	5	6	2	0	638.261	733.37	982.436	6.18678	0.647633	122.548
1965	162	8429	4524	64.5633	107.79	129.108	425	0	222	180	23	0	598.787	800.466	986.186	0	0	122.548
1966	92	7336	3433	64.5737	107.699	129.093	24	0	9	10	5	0	605.807	813.364	985.036	7.28029	0.669357	123.218
1977	226	7724	6544	67.0785	106.569	127.248	507	0	289	185	33	0	621.229	801.369	1038.09	0	0	123.218
1978	112	5766	5643	66.613	106.505	127.172	23	0	13	10	0	0	604.023	781.49	0	8.8028	0.691261	123.657
1989	203	9548	6511	66.3966	108.926	127.441	476	0	206	233	37	0	616.572	816.233	1024.8	0	0	123.657
1990	111	8065	5380	66.2158	108.873	127.352	20	0	11	8	1	0	613.685	794.869	838.515	9.26051	0.686856	126.73
2001	159	7253	6185	64.4717	105.076	126.51	404	0	191	176	37	0	607.895	813.882	983.739	0	0	126.73
2002	77	4978	4475	63.8249	105.073	126.631	24	0	8	13	3	0	589.678	767.502	950.684	6.69812	0.652458	125.185
2013	200	7596	7885	65.8761	105.207	124.645	451	0	230	191	30	0	610.949	800.948	1013.91	0	0	125.185
2014	92	5079	5552	65.6907	105.17	124.462	27	0	17	9	1	0	616.75	803.004	1071.97	7.99093	0.677051	124.355
2025	247	9292	8147	68.1657	108.34	126.516	377	0	168	177	32	0	589.181	799.975	1004.65	0	0	124.355
2026	114	7068	5930	67.7748	108.398	126.574	22	0	12	10	0	0	592.513	822.496	0	6.75007	0.653979	125.316
2037	181	8810	6204	64.4821	107.225	126.817	340	0	176	137	27	0	563.058	758.347	983.979	0	0	125.316
2038	111	6172	5183	64.3827	107.25	126.755	21	0	10	10	1	0	551.856	743.256	1135.74	5.8384	0.638982	123.167
2049	218	9001	6511	66.6307	108.194	128.208	378	0	216	136	26	0	581.72	743.884	972.285	0	0	123.167
2050	123	6427	4613	66.4845	108.156	128.184	26	0	18	8	0	0	582.907	763.131	0	5.47573	0.636972	120.487
2061	228	9591	5933	67.8598	109.638	128.835	451	0	243	183	25	0	587.773	766.825	930.988	0	0	120.487
2062	97	7639	4823	68.2939	109.603	128.816	29	0	17	11	1	0	569.389	770.57	858.014	6.70558	0.66491	120.946
2073	247	9516	5273	67.3973	109.974	129.889	493	0	258	191	44	0	604.439	781.849	957.706	0	0	120.946
2074	121	8115	3905	67.5617	109.935	129.887	24	0	9	15	0	0	605.567	786.757	0	8.76659	0.688479	124.449
2085	186	7387	5429	64.9935	105.82	127.192	473	0	237	206	30	0	588.558	793.871	958.508	0	0	124.449
2086	102	5079	4207	64.5693	105.704	127.196	19	0	6	9	4	0	602.966	812.892	930.432	7.26781	0.670989	122.246
2097	212	8913	7101	66.8299	107.333	126.52	394	0	160	194	40	0	575.883	771.832	1007.79	0	0	122.246
2098	116	6261	5014	66.8345	107.251	126.484	23	0	9	11	3	0	570.336	761.162	999.998	6.96399	0.656073	125.992
2109	168	7768	7154	65.1834	106.124	125.911	378	0	215	128	35	0	586.458	768.368	995.478	0	0	125.992
2110	70	5897	5299	65.1845	106.068	125.922	17	0	9	6	2	0	588.729	766.59	1007.75	5.95341	0.642428	123.325
2121	140	6091	7182	62.9139	103.377	123.524	431	0	246	168	17	0	618.417	768.15	955.655	0	0	123.325
2122	76	4998	5851	62.7786	103.261	123.465	12	0	8	3	1	0	598.654	807.839	895.724	6.90054	0.668817	120.872
2133	231	7495	8760	67.9354	105.953	125.359	360	0	118	216	26	0	602.302	806.987	972.7	0	0	120.872
2134	121	5275	6151	68.3921	105.978	125.42	11	0	3	6	2	0	585.747	789.095	1013.58	6.73343	0.653483	125.058
2145	168	9320	6919	66.5908	108.756	126.441	308	0	171	113	24	0	587.155	789.652	992.521	0	0	125.058
2146	83	7250	5646	66.2585	108.751	126.367	22	0	14	8	0	0	579.438	812.572	0	5.20915	0.622858	122.948
2157	214	8979	6209	67.9211	107.875	128.759	374	0	225	130	19	0	636.544	785.067	995.79	0	0	122.948
2158	109	7129	4951	68.5289	107.841	128.686	15	0	9	6	0	0	625.293	746.509	0	6.10614	0.646999	122.482
2169	298	9806	6636	69.9778	110.639	129.002	375	0	169	191	15	0	597.698	838.399	988.748	0	0	122.482
2170	152	8316	4606	70.0114	110.622	128.897	17	0	8	8	1	0	603.06	790.372	960.508	6.94827	0.653286	126.542
2181	248	11308	4692	68.2747	112.496	131.052	381	0	211	151	19	0	632.636	792.747	998.783	0	0	126.542
2182	125	8520	3481	68.2625	112.467	130.884	23	0	11	11	1	0	614.57	788.085	949.21	5.76723	0.636899	122.908
2193	152	9778	3778	65.1749	109.26	130.27	492	0	261	203	28	0	577.635	816.695	1004.94	0	0	122.908
2194	76	6971	2648	65.0449	109.238	130.21	18	0	9	8	1	0	569.478	800.063	1109.68	7.45511	0.671791	123.866
2205	260	9455	5200	67.5963	109.086	129.689	507	0	267	212	28	0	636.243	791.196	1047.43	0	0	123.866
2206	118	8017	4455	67.3003	109.04	129.712	26	0	9	16	1	0	657.787	792.204	1122.49	8.6654	0.687435	124.263
2217	221	9459	5735	66.1463	108.439	128.549	483	0	227	223	33	0	603.155	825.728	998.417	0	0	124.263
2218	113	6708	3996	66.4591	108.299	128.534	28	0	13	11	4	0	600.23	878.995	1056.21	9.36512	0.687794	126.929
2229	202	8948	6201	65.9146	107.362	127.653	441	0	200	202	39	0	604.672	795.969	1081.41	0	0	126.929
2230	95	6774	5341	66.3192	107.303	127.619	23	0	12	10	1	0	585.918	761.106	938.979	7.80926	0.662923	129.168
2241	168	7532	6971	64.8582	105.252	125.47	450	0	224	190	36	0	605.688	779.452	982.41	0	0	129.168
2242	84	6260	5316	65.1876	105.222	125.438	24	0	14	9	1	0	599.43	778.579	918.758	7.15911	0.667794	123.218
2253	190	8296	8216	66.8964	106.761	125.574	409	0	202	176	31	0	591.486	791.459	975.746	0	0	123.218
2254	87	6637	6122	66.8685	106.691	125.502	14	0	4	9	1	0	596.688	821.559	1030.16	6.74619	0.65702	123.984
2265	250	10658	6685	67.1897	110.854	128.667	403	0	194	178	31	0	589.813	765.347	986.826	0	0	123.984
2266	108	7687	4917	67.2481	110.802	128.63	21	0	11	10	0	0	581.057	764.663	0	6.7158	0.657049	124.293
2277	186	9349	4731	66.5223	108.58	129.82	399	0	230	153	16	0	553.125	757.476	936.611	0	0	124.293
2278	92	6516	3862	66.0564	108.527	129.781	24	0	12	11	1	0	547.897	758.132	971.98	5.68717	0.6487	117.93
2289	143	7298	5858	63.9133	105.476	126.16	487	0	316	146	25	0	576.935	724.776	926.587	0	0	117.93
2290	75	5114	4530	64.043	105.454	126.194	27	0	16	11	0	0	564.696	736.977	0	6.17326	0.664685	116.742
2301	188	7331	7172	65.9535	106.338	125.849	409	0	179	215	15	0	605.468	781.483	926.294	0	0	116.742
2302	101	6134	6134	65.8824	106.377	125.838	19	0	4	15	0	0	618.653	772.889	0	7.60006	0.676662	122.147
2313	204	7999	7085	66.272	107.122	126.383	373	0	175	171	27	0	607.179	797.216	940.916	0	0	122.147
2314	101	6052	5899	66.6422	107.009	126.326	19	0	8	10	1	0	602.009	809.673	939.328	6.58095	0.654419	123.41
2325	235	9880	6322	68.1878	109.266	128.731	384	0	213	151	20	0	585.492	778.099	979.932	0	0	123.41
2326	122	6861	5377	68.1323	109.216	128.68	16	0	9	7	0	0	577.307	776.218	0	5.49542	0.634862	121.141
2337	194	8567	5951	66.6346	107.92	128.003	357	0	188	146	23	0	599.181	774.041	977.899	0	0	121.141
2338	89	6676	4895	66.6502	107.968	127.848	15	0	8	5	2	0	596.657	733.329	1022.74	5.73204	0.638759	121.96
2349	176	8574	5968	64.7021	108.425	127.219	374	0	187	168	19	0	564.721	773.266	954.586	0	0	121.96
2350	78	6977	5055	64.8125	108.374	127.265	22	0	10	11	1	0	584.398	793.087	951.319	5.90298	0.64485	121.683
2361	179	7902	5639	65.4298	106.797	127.49	375	0	216	138	21	0	561.883	737.922	921.905	0	0	121.683
2362	91	6507	4817	65.346	106.722	127.473	17	0	7	7	3	0	554.028	736.001	871.795	5.23014	0.633957	118.506
2373	219	7973	6980	67.708	107.29	127.128	435	0	255	158	22	0	590.41	762.71	961.401	0	0	118.506
2374	112	6673	5912	67.6443	107.244	127.172	26	0	15	10	1	0	594.696	772.756	921.277	6.03006	0.649921	120.576
2385	209	10104	6140	67.5032	111.112	129.579	498	0	247	222	29	0	647.291	790.421	981.435	0	0	120.576
2386	110	7693	4221	67.0508	111.182	129.685	20	0	7	12	1	0	639.662	776.429	1064.33	8.5239	0.683091	124.685
2397	134	6762	4767	63.3875	105.232	126.915	514	0	283	211	20	0	593.556	818.802	992.964	0	0	124.685
2398	64	5190	4065	62.9754	105.182	126.876	32	0	16	13	3	0	583.332	801.851	888.252	8.74378	0.688781	124.404
