# Supplementary material for: IBSEM: An Individual-Based Atlantic Salmon Population Model
Source: PLoS One. 2015 Sep 18;10(9):e0138444. doi: 10.1371/journal.pone.0138444 (PMC4575158; doi:10.1371/journal.pone.0138444)
Supplement: S1 Minimal dataset — (ZIP) [file pone.0138444.s003.zip › temp/scenario 1/wild - 5/runFiles/results/adult.txt]

month	sw0	sw1	sw2	sw3	averageLengthSw0	stDevLengthSw0	averageLengthSw1	stDevLengthSw1	averageLengthSw2	stDevLengthSw2	averageLengthSw3	stDevLengthSw3	averageWeightSw0	stDevWeightSw0	averageWeightSw1	stDevWeightSw1	averageWeightSw2	stDevWeightSw2	averageWeightSw3	stDevWeightSw3	month	averageAge	popSize	density	averageLength	stDevLength	averageWeight	stDevWeight	allele_0_0_Frequency	allele_0_1_Frequency	allele_0_2_Frequency	allele_0_3_Frequency	allele_0_4_Frequency	allele_0_5_Frequency	allele_0_6_Frequency	allele_0_7_Frequency	allele_0_8_Frequency	allele_0_9_Frequency	allele_0_10_Frequency	allele_0_11_Frequency	allele_0_12_Frequency	allele_0_13_Frequency	allele_0_14_Frequency	allele_0_15_Frequency	allele_0_16_Frequency	allele_0_17_Frequency	allele_0_18_Frequency	allele_0_19_Frequency	allele_0_20_Frequency
16	30503	17	98	37	142.257	14.7833	518.46	41.772	745.309	80.3145	881.589	90.1331	37.1733	11.7857	1746.44	410.464	5244.73	1770.5	8624.99	2566.33	16	0	30655	0.12262	145.286	46.2659	65.1344	441.306	0.901158	0.899739	0.899364	0.903017	0.901403	0.898695	0.897977	0.899609	0.901256	0.899837	0.899315	0.899576	0.900391	0.899445	0.900603	0.899886	0.899397	0.901305	0.899674	0.898728	1
21	1848	10	83	32	345.734	19.6683	620.651	37.9423	846.954	85.3067	977.864	102.421	515.766	87.2298	2965.73	559.342	7651.23	2446.03	11767.4	3441.56	21	6	1973	0.007892	378.465	131.175	1010.85	2105.48	0.901673	0.901926	0.900152	0.916118	0.907248	0.901166	0.904207	0.899899	0.901673	0.903447	0.90446	0.897618	0.892043	0.897111	0.898378	0.902179	0.89559	0.901419	0.90294	0.899392	1
22	1613	5	11	2	385.978	23.864	648.302	49.1481	904.041	127.524	968.8	2.08199	717.847	131.654	3398.38	793.506	9573.89	4418.99	11089.3	71.1802	22	6	1631	0.006524	390.991	55.6126	798.511	909.482	0.904966	0.903433	0.902514	0.916309	0.910791	0.901288	0.90466	0.901288	0.900981	0.90466	0.903127	0.898529	0.889332	0.898529	0.900061	0.899448	0.898835	0.899142	0.902514	0.900674	1
26	1112	5	11	1	488.596	29.2687	693.931	41.7249	963.124	136.509	1017.75	0	1450.59	257.181	4136.7	721.994	11572.7	5316.97	12848.2	0	26	10	1129	0.004516	494.597	60.2136	1571.2	1213.92	0.906112	0.90744	0.905669	0.921169	0.911869	0.90124	0.908326	0.902569	0.905669	0.907883	0.908326	0.897254	0.88574	0.90434	0.903454	0.896368	0.899026	0.903454	0.90434	0.906997	1
28	0	972	5	10	0	0	512.688	34.3604	729.036	21.1349	1007.82	139.229	0	0	1679.4	337.169	4755.06	418.007	13204.6	5720.82	28	12	987	0.003948	518.801	63.5996	1811.76	1349.31	0.914387	0.909828	0.906788	0.922492	0.909321	0.89767	0.907295	0.902736	0.909321	0.909828	0.909828	0.89463	0.886525	0.907295	0.906282	0.896657	0.900709	0.903749	0.901216	0.904255	1
28	26396	972	5	10	139.305	13.4909	512.688	34.3604	729.036	21.1349	1007.82	139.229	34.7804	10.6028	1679.4	337.169	4755.06	418.007	13204.6	5720.82	28	0	27383	0.109532	152.983	72.9735	98.8302	418.861	0.902823	0.901691	0.898623	0.903006	0.90034	0.899536	0.899609	0.900486	0.899609	0.90096	0.89981	0.89855	0.900121	0.90034	0.900796	0.902001	0.90096	0.898751	0.902659	0.898057	1
33	1366	720	5	10	356.783	19.5428	619.652	41.1612	821.346	12.2587	1106.56	133.298	566.218	93.861	2957.02	588.458	6776.5	300.236	17225.5	6529.93	33	9	2101	0.008404	451.541	137.128	1479.6	1692.59	0.912661	0.903855	0.89743	0.912899	0.905283	0.899334	0.902427	0.904331	0.915278	0.912899	0.903617	0.897668	0.89862	0.904093	0.903141	0.900524	0.900524	0.902427	0.907901	0.897668	1
34	1218	398	0	1	373.805	23.6463	630.299	47.6894	0	0	1000.99	0	652.698	124.176	3123.5	712.063	0	0	12226.4	0	34	8	1617	0.006468	437.325	115.682	1268.01	1158.99	0.912492	0.906617	0.898578	0.914348	0.904143	0.904143	0.904453	0.907545	0.916203	0.913729	0.903525	0.893012	0.902597	0.903525	0.902597	0.89765	0.90167	0.902288	0.905999	0.897032	1
38	842	322	0	0	471.522	28.1219	676.906	54.6756	0	0	0	0	1304.33	233.44	3874.23	938.07	0	0	0	0	38	13	1164	0.004656	528.338	99.1971	2015.25	1266.67	0.91323	0.908935	0.903351	0.920962	0.907646	0.902921	0.901632	0.911082	0.920962	0.914948	0.902062	0.895189	0.899914	0.904639	0.906357	0.898196	0.901203	0.905069	0.910653	0.898196	1
40	0	739	305	0	0	0	490.468	31.882	697.038	59.6197	0	0	0	0	1470.06	285.924	4238.6	1091.15	0	0	40	15	1044	0.004176	550.816	102.87	2278.88	1410.94	0.913314	0.913793	0.903257	0.920977	0.907567	0.905172	0.901341	0.911398	0.922414	0.916667	0.904693	0.89751	0.898946	0.904215	0.904693	0.895594	0.90182	0.905651	0.909004	0.899904	1
40	29674	739	305	0	134.875	13.3081	490.468	31.882	697.038	59.6197	0	0	31.609	9.66452	1470.06	285.924	4238.6	1091.15	0	0	40	0	30718	0.122872	149.011	78.8088	107.986	483.276	0.902175	0.906	0.895989	0.896478	0.898382	0.892799	0.908848	0.887639	0.901198	0.897438	0.908067	0.876913	0.899831	0.894378	0.896331	0.894931	0.885946	0.904779	0.9032	0.898512	1
45	1307	537	257	0	340.346	18.2381	592.973	39.6328	802.622	64.8625	0	0	491.623	79.5377	2593.25	520.999	6444.3	1563.9	0	0	45	11	2101	0.008404	461.462	170.018	1756.93	2057.87	0.905283	0.905521	0.900524	0.909805	0.900762	0.904569	0.902903	0.898858	0.909091	0.902903	0.901238	0.887673	0.899096	0.904807	0.895526	0.895526	0.896478	0.902189	0.900762	0.899334	1
46	1159	292	49	0	372.62	22.1557	606.354	46.7335	810.499	70.8546	0	0	645.671	116.362	2784.17	650.847	6655.64	1709.08	0	0	46	9	1500	0.006	432.425	119.542	1258.29	1372.3	0.903	0.903333	0.902	0.902667	0.894333	0.905	0.902333	0.897333	0.907	0.900667	0.899333	0.884333	0.900333	0.902333	0.896	0.899	0.891	0.900667	0.902333	0.902	1
50	760	237	44	0	458.113	27.016	649.008	51.7254	861.868	69.4745	0	0	1196.4	213.961	3415.19	828.354	7970.95	1923.98	0	0	50	13	1041	0.004164	518.639	113.442	1987.88	1667.42	0.902978	0.904899	0.902498	0.894813	0.898655	0.910663	0.905379	0.901057	0.903458	0.895293	0.898655	0.885207	0.90682	0.902017	0.897214	0.902978	0.888088	0.897214	0.902978	0.902978	1
52	0	660	219	42	0	0	468.478	32.0123	656.016	54.0216	871.983	79.324	0	0	1283.58	265.292	3531.1	889.165	8296.86	2270.76	52	15	921	0.003684	531.473	116.339	2137.83	1785.49	0.906623	0.913681	0.906623	0.893594	0.901737	0.912052	0.908795	0.896851	0.903366	0.900109	0.903366	0.884365	0.90608	0.902823	0.896851	0.904452	0.893594	0.895765	0.905537	0.903366	1
52	26105	660	219	42	137.593	13.8143	468.478	32.0123	656.016	54.0216	871.983	79.324	33.5802	10.333	1283.58	265.292	3531.1	889.165	8296.86	2270.76	52	0	27026	0.108104	151.015	75.8444	105.29	504.476	0.896692	0.913472	0.885906	0.919244	0.911012	0.902742	0.904462	0.900503	0.915711	0.879301	0.914564	0.871531	0.898468	0.894638	0.887738	0.899079	0.881929	0.904222	0.903334	0.879024	1
57	1305	454	172	36	356.512	19.2344	577.224	38.5952	767.057	62.3494	979.478	84.2594	564.765	91.3306	2393.04	486.092	5630.4	1403.28	11710.3	2993.3	57	10	1967	0.007868	454.755	156.499	1633.68	2131.32	0.898831	0.917133	0.886884	0.904423	0.911795	0.899339	0.913574	0.895018	0.913574	0.88485	0.907473	0.875699	0.90366	0.904169	0.894764	0.901373	0.891967	0.902644	0.899339	0.886375	1
58	1170	261	30	3	388.568	23.3558	596.186	43.2134	755.461	59.6212	1013.88	19.0574	731.906	131.747	2641.57	576.508	5372.85	1250.01	12716.2	714.198	58	8	1464	0.005856	434.382	99.9398	1192.02	1131.51	0.900956	0.920082	0.884904	0.909495	0.911885	0.896175	0.917691	0.891393	0.914959	0.881831	0.905396	0.871243	0.907104	0.905055	0.892077	0.899932	0.890369	0.900956	0.89276	0.881148	1
62	786	220	28	3	478.547	28.8762	641.297	48.771	793.224	61.9903	1076.49	45.0104	1363.58	247.291	3289.75	757.154	6213.74	1448.71	15271.7	1934.64	62	13	1037	0.004148	523.301	92.5779	1943.41	1371.55	0.903568	0.919961	0.887657	0.905497	0.917551	0.899711	0.919479	0.894407	0.917551	0.884764	0.899711	0.873192	0.902122	0.907907	0.889103	0.902122	0.893443	0.903086	0.883317	0.884282	1
64	0	679	203	29	0	0	496.644	33.2585	660.59	55.511	842.827	111.424	0	0	1527.25	307.509	3608.19	931.297	7714.39	3466.39	64	15	911	0.003644	544.197	97.2079	2187.91	1547.03	0.912184	0.922613	0.884742	0.907794	0.917124	0.905598	0.918222	0.888035	0.917124	0.889682	0.899012	0.87596	0.90011	0.908891	0.886937	0.901207	0.894072	0.902305	0.884742	0.88584	1
64	24630	679	203	29	133.656	13.4546	496.644	33.2585	660.59	55.511	842.827	111.424	30.8002	9.62573	1527.25	307.509	3608.19	931.297	7714.39	3466.39	64	0	25541	0.102164	148.299	79.4281	107.74	495.482	0.910379	0.911593	0.902412	0.923965	0.915195	0.878607	0.894385	0.898516	0.916487	0.903704	0.897988	0.900885	0.881446	0.896069	0.899377	0.903704	0.884597	0.906954	0.897674	0.890627	1
69	1023	484	160	22	341.859	18.5773	598.41	39.4201	758.068	65.4935	946.009	115.068	498.295	81.4106	2663.9	526.64	5449.96	1467.94	10799.4	4315.66	69	11	1689	0.006756	462.674	163.286	1722.12	2020.21	0.909118	0.924512	0.898165	0.921847	0.918887	0.895204	0.904973	0.899941	0.921255	0.887803	0.894908	0.885139	0.880699	0.902309	0.893132	0.896684	0.891356	0.899053	0.893132	0.877146	1
70	933	283	24	1	384.306	22.8443	620.731	45.1682	775.328	65.5212	903.725	0	708.017	125.881	2980.37	658.817	5822.7	1495.06	9009.55	0	70	9	1241	0.004964	446.201	114.152	1331.81	1226.36	0.905318	0.926672	0.900483	0.929089	0.92224	0.893231	0.906527	0.910153	0.921434	0.883159	0.898066	0.888799	0.881547	0.902498	0.894037	0.895246	0.89444	0.902095	0.894037	0.871878	1
74	611	241	20	1	481.015	28.4289	667.865	50.4215	833.067	82.1951	939.868	0	1384.05	244.024	3712.77	841.343	7269.13	2113.15	10129.1	0	74	13	873	0.003492	541.188	102.568	2171.76	1448.11	0.902062	0.930699	0.899771	0.930126	0.927835	0.892898	0.905498	0.908362	0.91638	0.880871	0.89748	0.896907	0.882589	0.899198	0.896907	0.898053	0.890607	0.900344	0.891753	0.86827	1
76	0	529	226	20	0	0	505.307	33.6	693.958	55.4146	869.474	90.8045	0	0	1607.83	317.93	4171.34	999.051	8283.56	2429.94	76	16	775	0.0031	569.718	107.381	2527.66	1653.11	0.907742	0.932258	0.894194	0.930323	0.932903	0.895484	0.906452	0.912258	0.917419	0.877419	0.893548	0.894839	0.883871	0.89871	0.894839	0.894194	0.890323	0.89871	0.892258	0.868387	1
76	28858	529	226	20	136.1	13.3911	505.307	33.6	693.958	55.4146	869.474	90.8045	32.4706	9.9481	1607.83	317.93	4171.34	999.051	8283.56	2429.94	76	0	29633	0.118532	147.44	72.5606	97.728	479.727	0.911889	0.907502	0.908059	0.91496	0.908109	0.891135	0.892957	0.906253	0.925573	0.912716	0.903958	0.898947	0.885381	0.898677	0.895168	0.894763	0.898222	0.901748	0.894391	0.902018	1
81	1333	386	182	18	361.49	19.4884	616.44	39.5973	804.884	61.2086	981.749	98.7848	588.652	95.8095	2908.94	555.525	6484.81	1495.3	11879.3	3348.48	81	10	1919	0.007676	460.642	162.86	1720.47	2163.43	0.919229	0.92001	0.902814	0.921834	0.918968	0.897863	0.903856	0.90568	0.921574	0.906201	0.90099	0.903596	0.885878	0.892392	0.895258	0.894997	0.892131	0.903075	0.898124	0.891871	1
82	1183	227	34	0	398.131	23.8353	634.972	43.7895	836.31	77.5094	0	0	786.985	142.225	3183.94	654.194	7331.34	2061.21	0	0	82	8	1444	0.005776	445.68	109.482	1317.88	1346.72	0.918975	0.92036	0.903393	0.923476	0.917936	0.896468	0.906163	0.904086	0.927978	0.913089	0.90374	0.907895	0.882964	0.89162	0.900277	0.893352	0.890928	0.90097	0.900623	0.896814	1
86	833	188	32	0	500.456	29.5458	687.539	47.9107	883.902	88.8435	0	0	1557.95	277.42	4038.91	837.604	8688.89	2692.47	0	0	86	12	1053	0.004212	545.51	100.137	2217.6	1617.27	0.917379	0.917379	0.901709	0.926401	0.917379	0.897911	0.905033	0.903134	0.931624	0.915005	0.908832	0.911681	0.880817	0.896961	0.903134	0.891263	0.892688	0.896961	0.901235	0.896486	1
88	0	748	177	31	0	0	520.394	34.2102	713.863	56.4052	913.88	92.9049	0	0	1755.06	346.759	4537	1068.41	9605.7	3002.43	88	15	956	0.003824	568.973	106.656	2524.7	1853.87	0.917887	0.919979	0.902197	0.928347	0.917887	0.898013	0.90795	0.908473	0.934623	0.913703	0.906904	0.911088	0.883891	0.89749	0.905335	0.893305	0.893828	0.894874	0.900628	0.895921	1
88	32417	748	177	31	141.772	13.4546	520.394	34.2102	713.863	56.4052	913.88	92.9049	36.6052	10.6913	1755.06	346.759	4537	1068.41	9605.7	3002.43	88	0	33373	0.133492	154.009	74.6985	107.879	520.401	0.910422	0.902481	0.909598	0.913613	0.912549	0.914751	0.89878	0.897822	0.9078	0.891889	0.900129	0.888023	0.89505	0.896938	0.898676	0.893417	0.898945	0.910526	0.905822	0.904878	1
93	1892	548	146	30	325.594	18.505	609.4	41.9116	802.419	57.4535	1005	102.089	431.123	73.4009	2816.11	588.899	6412.68	1367.7	12756.2	3916.35	93	9	2616	0.010464	419.449	164.214	1405.91	2082.57	0.918769	0.906346	0.907301	0.925076	0.921445	0.905963	0.900803	0.90539	0.918005	0.90042	0.902714	0.898891	0.886659	0.897171	0.8987	0.89182	0.897362	0.904243	0.900038	0.900612	1
94	1657	336	26	1	358.36	22.0597	627.336	46.8735	825.735	73.3355	937.713	0	575.042	106.057	3078.77	701.123	7043.96	1922.07	10059.9	0	94	8	2020	0.00808	409.403	115.067	1079.46	1228.81	0.921287	0.907178	0.910149	0.924257	0.922772	0.904208	0.89802	0.905693	0.912624	0.901733	0.90198	0.898267	0.885891	0.895545	0.893069	0.888861	0.89604	0.907178	0.900743	0.902475	1
98	1115	281	21	1	446.046	27.2009	670.246	48.1399	858.786	72.9688	946.348	0	1105.45	202.025	3746.77	821.079	7904.59	2067.26	10339.1	0	98	12	1418	0.005672	496.94	105.783	1736.08	1399.49	0.924894	0.910437	0.912553	0.92031	0.922426	0.909379	0.904795	0.903032	0.917137	0.900917	0.903738	0.896685	0.887165	0.890339	0.896333	0.893159	0.893865	0.907969	0.903032	0.899859	1
100	0	970	266	20	0	0	464.817	30.9982	686.84	54.7075	884.93	71.9974	0	0	1253	251.121	4044.73	978.54	8630.01	2165.52	100	14	1256	0.005024	518.528	108.737	1961.71	1530.05	0.927548	0.911624	0.915207	0.921178	0.924363	0.908041	0.905255	0.904061	0.916401	0.90008	0.903264	0.897293	0.887341	0.886545	0.896497	0.891322	0.892914	0.905255	0.900876	0.898487	1
100	27513	970	266	20	136.604	13.4455	464.817	30.9982	686.84	54.7075	884.93	71.9974	32.8306	10.0269	1253	251.121	4044.73	978.54	8630.01	2165.52	100	0	28769	0.115076	153.278	82.3364	117.042	507.586	0.915169	0.895426	0.896121	0.896121	0.918002	0.900587	0.901109	0.879645	0.911554	0.900153	0.872206	0.885328	0.90064	0.894835	0.889499	0.900518	0.887135	0.900414	0.899162	0.904185	1
105	1302	690	223	20	340.707	18.8535	562.666	35.757	789.544	61.8975	978.1	67.0885	493.45	81.9311	2214.33	422.854	6129.5	1472.53	11570.5	2395.39	105	11	2235	0.00894	459.718	160.643	1686.19	2021.34	0.922595	0.905817	0.910291	0.911409	0.919016	0.907606	0.9	0.893736	0.913199	0.897763	0.893065	0.888591	0.89396	0.892617	0.896421	0.893512	0.889933	0.903803	0.910738	0.899329	1
106	1155	399	44	0	372.643	21.9601	577.374	38.6161	799.386	61.5131	0	0	645.64	113.945	2394.92	486.356	6356.66	1507.36	0	0	106	9	1598	0.006392	435.512	111.142	1239.66	1200.1	0.923655	0.902691	0.909574	0.909262	0.914268	0.909887	0.898623	0.89174	0.914581	0.895807	0.887672	0.885169	0.898936	0.890801	0.898936	0.894869	0.890801	0.905507	0.911765	0.901752	1
110	726	330	36	0	486.663	27.989	632.275	41.1086	869.684	68.6719	0	0	1432.36	245.071	3138.96	614.015	8183.32	1964.01	0	0	110	14	1092	0.004368	543.294	96.041	2170.65	1455.54	0.930403	0.905678	0.904304	0.919414	0.923535	0.917582	0.903388	0.897894	0.915293	0.895147	0.890568	0.891941	0.895604	0.894689	0.899267	0.895604	0.893315	0.903846	0.913919	0.904304	1
112	0	637	302	33	0	0	508.457	33.6117	654.749	45.782	896.842	77.339	0	0	1637.69	320.778	3491.17	746.569	9002.95	2394.39	112	16	972	0.003888	567.096	99.6329	2463.62	1631.62	0.937757	0.908436	0.910494	0.919239	0.925412	0.919753	0.901749	0.900206	0.917181	0.896605	0.890947	0.896605	0.895062	0.894547	0.897634	0.898663	0.896091	0.901749	0.914609	0.904835	1
112	27041	637	302	33	131.077	13.6986	508.457	33.6117	654.749	45.782	896.842	77.339	29.1275	9.48109	1637.69	320.778	3491.17	746.569	9002.95	2394.39	112	0	28013	0.112052	146.206	83.0255	113.6	539.418	0.922554	0.920073	0.867936	0.91329	0.929997	0.899779	0.90383	0.896084	0.902224	0.88666	0.886695	0.889426	0.891675	0.905972	0.873362	0.889658	0.876879	0.900046	0.891622	0.883072	1
117	987	478	246	31	346.197	18.9324	614.092	38.8482	764.511	53.6811	1011.34	85.6716	517.488	85.7147	2874.88	538.139	5547.31	1198.74	12881.6	3426.58	117	12	1742	0.006968	490.616	180.485	2094.67	2413.71	0.927382	0.90729	0.894087	0.916188	0.930827	0.909013	0.903272	0.895809	0.910735	0.895809	0.895809	0.894374	0.896383	0.904133	0.88031	0.902411	0.884902	0.897245	0.907003	0.891504	1
118	893	297	44	0	375.904	23.0489	629.901	46.1841	781.597	50.0069	0	0	663.224	121.772	3114.11	675.125	5910.69	1139.25	0	0	118	9	1234	0.004936	451.502	129.104	1440.21	1410.87	0.923015	0.911264	0.893841	0.916532	0.930713	0.910454	0.908833	0.893031	0.908023	0.898298	0.891815	0.894246	0.897083	0.906402	0.873582	0.908023	0.878849	0.897893	0.906402	0.888169	1
122	590	251	40	0	446.482	28.1131	661.913	52.658	815.542	60.5509	0	0	1109.51	210.263	3621.04	846.524	6738.95	1501.86	0	0	122	14	881	0.003524	524.616	121.604	2080.65	1621.43	0.93076	0.916572	0.897276	0.918842	0.931896	0.914302	0.913167	0.896141	0.912032	0.908627	0.892168	0.900114	0.894438	0.904654	0.872304	0.905789	0.883087	0.900681	0.914302	0.892168	1
124	0	515	225	37	0	0	468.553	32.4365	683.626	56.2447	839.762	65.3358	0	0	1284.69	270.405	3993.08	983.492	7366.01	1707.06	124	16	777	0.003108	548.509	124.016	2358.56	1788.67	0.930502	0.916988	0.905405	0.922136	0.929858	0.917632	0.913127	0.896396	0.913771	0.906692	0.89897	0.900901	0.895109	0.904118	0.873874	0.906692	0.879665	0.903475	0.915701	0.893822	1
124	31923	515	225	37	133.221	12.994	468.553	32.4365	683.626	56.2447	839.762	65.3358	30.4452	9.19971	1284.69	270.405	3993.08	983.492	7366.01	1707.06	124	0	32700	0.1308	143.089	67.3121	85.7646	449.259	0.910076	0.921376	0.895336	0.923731	0.934878	0.911804	0.911101	0.917294	0.928119	0.898089	0.900979	0.909327	0.874862	0.906361	0.895199	0.892156	0.880352	0.892813	0.899587	0.880474	1
129	1337	376	188	33	349.844	18.9302	574.793	39.5864	792.095	62.5905	964.609	75.4691	533.843	87.4402	2365.01	496.875	6190.11	1478.25	11145.8	2596.35	129	10	1934	0.007736	447.058	163.948	1620.76	2209.7	0.922958	0.925543	0.898397	0.925543	0.936918	0.91029	0.912875	0.90848	0.912099	0.898397	0.906412	0.900724	0.875646	0.910031	0.890641	0.891934	0.879783	0.891934	0.90667	0.885988	1
130	1187	217	41	1	374.038	23.1611	585.532	42.9262	788.316	61.0395	1026.24	0	653.616	122.78	2503.84	547.123	6097.81	1420.42	13171	0	130	8	1446	0.005784	417.975	103.755	1094.3	1175.92	0.919433	0.929461	0.896266	0.924965	0.939142	0.906985	0.914592	0.908714	0.910788	0.894882	0.908368	0.901452	0.880014	0.908022	0.889696	0.887967	0.884163	0.892462	0.905947	0.883126	1
134	801	176	37	1	465.622	28.8346	632.996	46.5159	834.858	66.5197	1050.18	0	1257.26	235.978	3160.52	697.269	7245.82	1777.71	14110.2	0	134	12	1015	0.00406	508.68	97.4818	1818.25	1423.71	0.927094	0.93399	0.900493	0.927094	0.94335	0.906897	0.90936	0.9133	0.906897	0.89064	0.9133	0.894581	0.875862	0.908374	0.892118	0.885714	0.89064	0.899015	0.902463	0.874384	1
136	0	711	161	37	0	0	480.958	32.5968	646.898	52.185	852.419	74.9709	0	0	1388.15	285.304	3383.53	824.88	7743.83	2147.77	136	15	909	0.003636	525.469	100.273	2000.27	1531.89	0.932893	0.933993	0.90374	0.929593	0.941694	0.908141	0.908691	0.915842	0.907591	0.887239	0.913641	0.893839	0.875138	0.911441	0.893289	0.883938	0.891639	0.89824	0.90264	0.876238	1
136	29389	711	161	37	134.507	13.5355	480.958	32.5968	646.898	52.185	852.419	74.9709	31.3885	9.78361	1388.15	285.304	3383.53	824.88	7743.83	2147.77	136	0	30298	0.121192	146.237	70.1971	90.4589	428.149	0.91209	0.913163	0.905208	0.933065	0.927982	0.900455	0.908063	0.910506	0.917503	0.905522	0.905918	0.900934	0.890207	0.887963	0.891164	0.88694	0.890867	0.894217	0.901693	0.892221	1
141	1309	523	124	31	340.844	18.7956	581.504	38.8895	748.276	57.5012	961.242	88.1793	494.019	82.0858	2446.37	493.211	5217.61	1225	11111.1	3279.59	141	10	1987	0.007948	439.293	151.244	1468.32	1880.15	0.919225	0.923503	0.911676	0.939356	0.937343	0.904127	0.906392	0.913941	0.914947	0.903624	0.911424	0.905133	0.877202	0.896829	0.900856	0.89381	0.892803	0.895068	0.898088	0.883493	1
142	1150	321	21	2	386.857	23.4649	604.358	41.9378	753.2	68.7174	952.199	8.96619	722.475	131.772	2747.77	578.828	5358.97	1492.03	10534	296.201	142	8	1494	0.005976	439.496	102.839	1235.94	1079.57	0.919344	0.920683	0.913989	0.94344	0.940094	0.900268	0.907296	0.916332	0.914993	0.910308	0.907296	0.901941	0.878849	0.895917	0.906627	0.895582	0.889893	0.895248	0.89324	0.886546	1
146	763	262	20	2	510.004	29.2569	666.078	49.1875	816.745	67.363	1039.44	23.1626	1647.43	282.374	3680.82	829.638	6794.07	1667.79	13703.7	910.899	146	13	1047	0.004188	555.931	87.3844	2277.61	1306.23	0.929799	0.917861	0.91404	0.948902	0.942693	0.899713	0.900669	0.916905	0.91404	0.914995	0.907354	0.902579	0.881089	0.900669	0.903534	0.898281	0.885864	0.89064	0.887297	0.885387	1
148	0	695	243	22	0	0	536.726	34.3964	692.204	55.1924	874.511	93.0906	0	0	1923.5	367.433	4139.93	1001.54	8449.48	2865.7	148	15	960	0.00384	583.822	91.3336	2634.09	1501.46	0.932813	0.920833	0.917708	0.949479	0.940104	0.901042	0.904687	0.917708	0.915625	0.916667	0.910937	0.900521	0.882813	0.898958	0.902083	0.897917	0.888542	0.891667	0.890625	0.8875	1
148	27499	695	243	22	134.187	13.5189	536.726	34.3964	692.204	55.1924	874.511	93.0906	31.1671	9.70735	1923.5	367.433	4139.93	1001.54	8449.48	2865.7	148	0	28459	0.113836	149.354	83.9509	118.971	544.953	0.933694	0.898837	0.905021	0.92816	0.923399	0.902702	0.892161	0.904371	0.917285	0.892793	0.905759	0.894164	0.897027	0.881602	0.896412	0.870902	0.898275	0.896693	0.908184	0.890913	1
153	1229	506	203	20	345.629	19.597	639.012	42.7054	798.038	61.9885	974.654	101.858	515.279	87.3902	3242.18	651.247	6326.02	1487.18	11661.6	3714.71	153	10	1958	0.007832	474.777	179.005	1936.28	2270.85	0.929009	0.906282	0.909346	0.936925	0.927222	0.901685	0.896323	0.907303	0.91522	0.8976	0.908069	0.897344	0.900153	0.891216	0.893258	0.883044	0.892492	0.89096	0.904239	0.891471	1
154	1078	299	26	1	374.394	23.5622	652.868	48.6249	806.356	65.8839	1112.17	0	655.687	123.578	3467.88	783.795	6538.07	1641.03	16746.6	0	154	9	1404	0.005616	442.223	129.488	1374.97	1477.99	0.933048	0.907407	0.903134	0.936966	0.923077	0.907051	0.897792	0.905983	0.917023	0.896724	0.910613	0.902422	0.905983	0.889957	0.89067	0.877849	0.897436	0.888177	0.907051	0.895655	1
158	712	237	26	1	478.566	28.7386	708.266	54.6874	856.098	76.5911	1130.85	0	1363.57	244.896	4428.22	1029.12	7847.11	2097.55	17600.8	0	158	13	976	0.003904	545.069	118.774	2297.11	1793.67	0.932377	0.907787	0.914447	0.944672	0.927254	0.909836	0.898053	0.909324	0.917008	0.903176	0.920594	0.907787	0.903176	0.896516	0.88832	0.883197	0.89959	0.887295	0.905225	0.895492	1
160	0	627	225	25	0	0	504.947	34.5232	732.65	59.1903	889.619	91.9433	0	0	1605.59	325.757	4907.3	1190.73	8874.32	2878.02	160	15	877	0.003508	574.331	121.235	2659.87	1966.51	0.934436	0.91049	0.918472	0.945268	0.925884	0.912771	0.900228	0.912771	0.917902	0.903079	0.920182	0.911631	0.904789	0.891676	0.887685	0.885975	0.895667	0.889966	0.901938	0.900798	1
160	27679	627	225	25	138.085	13.5698	504.947	34.5232	732.65	59.1903	889.619	91.9433	33.9005	10.2868	1605.59	325.757	4907.3	1190.73	8874.32	2878.02	160	0	28556	0.114224	151.482	79.3419	114.548	569.336	0.944775	0.911367	0.915727	0.923431	0.92618	0.914081	0.891581	0.906149	0.913748	0.89342	0.900441	0.896852	0.883685	0.901597	0.904293	0.896046	0.87985	0.896992	0.909091	0.899111	1
165	1378	438	194	21	343.423	18.8406	606.305	39.3513	836.086	66.1607	1006.43	108.922	505.213	83.0542	2769.13	535.374	7274.93	1733.88	12864.3	4267.53	165	10	2031	0.008124	454.029	177.523	1767.87	2451.51	0.947563	0.91162	0.918513	0.939439	0.932053	0.914082	0.899557	0.909158	0.90965	0.890694	0.912358	0.903742	0.879862	0.902019	0.893402	0.88774	0.895126	0.89611	0.903988	0.902265	1
166	1237	253	27	1	371.906	22.6815	621.862	43.4862	853.368	51.9275	839.858	0	642.31	117.576	2992.74	622.214	7674.65	1369.54	7238.2	0	166	8	1518	0.006072	422.437	113.619	1163.47	1290.96	0.949605	0.906126	0.914032	0.939723	0.935112	0.916008	0.903162	0.906456	0.910408	0.889987	0.913043	0.902174	0.876482	0.899868	0.896574	0.886693	0.893939	0.892622	0.908103	0.906126	1
170	806	211	25	1	469.205	27.5293	673.003	50.1873	899.184	54.4061	862.975	0	1284.88	228.114	3797.1	845.042	8971.33	1604.13	7849.71	0	170	13	1043	0.004172	521.117	107.022	1983.64	1578.71	0.951582	0.911793	0.920422	0.941035	0.934803	0.914669	0.90652	0.904602	0.911314	0.891659	0.91419	0.908917	0.88303	0.899329	0.896932	0.887824	0.896932	0.898849	0.907478	0.90604	1
172	0	711	196	24	0	0	485.551	32.5046	688.787	54.0234	906.594	50.0097	0	0	1427.6	287.868	4076.35	951.974	9177.74	1522.72	172	15	931	0.003724	539.191	108.969	2185.02	1663	0.95435	0.91246	0.921053	0.940924	0.932868	0.920516	0.908163	0.910311	0.911923	0.8942	0.918904	0.908163	0.880773	0.897422	0.898496	0.891515	0.89957	0.897422	0.910311	0.906015	1
172	26946	711	196	24	135.314	13.4661	485.551	32.5046	688.787	54.0234	906.594	50.0097	31.9329	9.8452	1427.6	287.868	4076.35	951.974	9177.74	1522.72	172	0	27877	0.111508	148.802	76.4034	103.839	492.041	0.946928	0.924669	0.909352	0.918015	0.929081	0.90659	0.896617	0.897514	0.900348	0.89364	0.91441	0.908401	0.883022	0.907253	0.863418	0.896994	0.894591	0.89068	0.918696	0.899792	1
177	1242	504	166	22	351.717	19.2173	592.069	38.2401	794.709	59.2373	1019.36	61.4043	542.501	88.9126	2579.23	501.573	6238.09	1376.93	13048.3	2353.94	177	10	1934	0.007736	459.97	161.903	1704.4	2142.63	0.951138	0.920114	0.926577	0.921148	0.936918	0.914943	0.903309	0.900465	0.909514	0.901241	0.915977	0.903568	0.875646	0.901499	0.880817	0.892192	0.888056	0.897622	0.917011	0.900724	1
178	1119	294	37	1	388.053	23.1637	613.262	43.6155	820.432	66.7233	1099.43	0	728.906	130.305	2872.62	625.468	6881.19	1626.91	16179.8	0	178	9	1451	0.005804	445.201	114.191	1330.79	1363.24	0.950379	0.921089	0.930393	0.915575	0.941764	0.91213	0.900069	0.904893	0.905927	0.902481	0.915231	0.901447	0.874225	0.905927	0.878704	0.898346	0.883184	0.896968	0.918677	0.895245	1
182	727	243	33	1	468.443	28.7476	652.792	50.1068	853.11	57.9798	1179.26	0	1279.87	237.059	3470.51	821.805	7687.79	1518.12	19948.3	0	182	13	1004	0.004016	526.413	107.462	2039.29	1600.45	0.950199	0.925299	0.935259	0.915339	0.943227	0.910359	0.906873	0.906375	0.903884	0.903386	0.917829	0.907371	0.877988	0.909363	0.879482	0.898904	0.875996	0.901394	0.919323	0.888944	1
184	0	642	220	32	0	0	485.516	33.0286	671.079	52.9365	880.245	85.9107	0	0	1427.93	293.526	3772.52	908.919	8575.23	2889.43	184	15	894	0.003576	545.31	110.511	2260.73	1746.91	0.951902	0.928412	0.939038	0.918904	0.941834	0.911074	0.908277	0.909955	0.90604	0.902685	0.917785	0.911074	0.879754	0.910515	0.880872	0.895414	0.874161	0.902685	0.919463	0.889262	1
184	26517	642	220	32	133.161	13.4959	485.516	33.0286	671.079	52.9365	880.245	85.9107	30.4736	9.59585	1427.93	293.526	3772.52	908.919	8575.23	2889.43	184	0	27411	0.109644	146.604	77.0321	103.213	506.513	0.944219	0.920798	0.912955	0.926088	0.929827	0.905585	0.897249	0.906224	0.885958	0.893419	0.915198	0.890081	0.889004	0.917059	0.874995	0.894148	0.88189	0.892835	0.903944	0.882018	1
189	1088	468	187	28	319.52	18.4538	576.191	37.1497	764.431	60.6409	987.667	97.3078	407.682	71.0562	2377.77	450.916	5567.65	1348.29	12105.3	4234.3	189	11	1771	0.007084	444.889	175.393	1658.08	2229.16	0.94777	0.926877	0.922078	0.921796	0.928571	0.905421	0.902033	0.911067	0.897798	0.896669	0.916149	0.905703	0.887634	0.91389	0.873235	0.892716	0.884529	0.893563	0.916431	0.887916	1
190	962	283	36	1	347.924	21.9177	588.109	40.6378	778.421	68.5624	1110.17	0	526.74	99.636	2532.29	515.382	5900.58	1499.48	16656.7	0	190	9	1282	0.005128	413.628	122.198	1132.95	1289.77	0.949688	0.927067	0.919267	0.919657	0.926677	0.902496	0.901326	0.910296	0.898986	0.898986	0.916537	0.900156	0.889626	0.912637	0.871685	0.895086	0.885725	0.893526	0.914977	0.889236	1
194	579	235	33	1	465.637	27.3522	645.258	45.1223	843.662	69.8734	1240.88	0	1255.94	222.993	3341.69	690.157	7485.3	1811.34	23226.1	0	194	14	848	0.003392	531.039	110.447	2102.27	1691.81	0.956958	0.928656	0.919222	0.925708	0.926297	0.908019	0.899764	0.913325	0.897406	0.896816	0.916863	0.896816	0.889741	0.910377	0.869693	0.895047	0.889741	0.892689	0.92158	0.894458	1
196	0	501	217	33	0	0	489.279	31.9602	672.088	51.913	883.599	90.3933	0	0	1459.66	287.352	3785.82	857.836	8697.27	3054.2	196	16	751	0.003004	559.428	115.702	2449.83	1887.45	0.958722	0.928762	0.916778	0.925433	0.926099	0.912117	0.896804	0.914115	0.901465	0.89747	0.916778	0.90213	0.88482	0.91012	0.870173	0.893475	0.893475	0.893475	0.924101	0.891478	1
196	28783	501	217	33	135.378	13.8259	489.279	31.9602	672.088	51.913	883.599	90.3933	32.0268	10.0851	1459.66	287.352	3785.82	857.836	8697.27	3054.2	196	0	29534	0.118136	146.161	70.5897	93.5075	485.34	0.93069	0.918772	0.920685	0.937885	0.922293	0.905583	0.886199	0.912795	0.900775	0.899302	0.90687	0.902587	0.890008	0.904127	0.895019	0.895087	0.887198	0.896306	0.890753	0.888908	1
201	1288	374	175	31	342.134	19.2874	591.094	36.9542	777.083	59.6512	991.394	102.237	499.829	84.9151	2564.43	476.573	5838.89	1299.05	12271.4	4318.94	201	10	1868	0.007472	443.501	167.001	1608.72	2260.96	0.944058	0.919968	0.915953	0.929069	0.924251	0.904711	0.895343	0.909797	0.901499	0.892666	0.911403	0.900428	0.889722	0.906049	0.890525	0.900696	0.884101	0.897752	0.909797	0.890257	1
202	1166	239	31	3	377.998	24.1704	606.955	41.5609	810.925	44.7145	1046.88	54.4177	674.988	129.982	2782.18	579.967	6577.07	1062.49	14089	2104.92	202	8	1439	0.005756	426.746	110.046	1180.08	1308.06	0.943016	0.919041	0.917651	0.930507	0.923211	0.90132	0.896803	0.912092	0.898541	0.890896	0.909312	0.899236	0.889854	0.904448	0.888464	0.905142	0.883947	0.899931	0.909659	0.884642	1
206	800	194	26	3	463.339	29.4457	650.143	47.7647	845.44	49.7235	1110.74	41.4668	1239.65	237.072	3423.49	770.889	7458.06	1277.89	16751.4	1879.19	206	12	1023	0.004092	510.374	102.585	1857.32	1555.57	0.950147	0.917889	0.924731	0.93304	0.919355	0.899804	0.895894	0.913978	0.900782	0.892962	0.908602	0.897361	0.892473	0.903226	0.891007	0.901271	0.88172	0.90176	0.90567	0.887097	1
208	0	696	185	28	0	0	483.713	33.9065	673.654	52.9274	903.565	102.767	0	0	1413.37	301.064	3815.05	902.829	9366.62	3580.48	208	15	909	0.003636	535.302	109.026	2147.15	1792.79	0.952145	0.919692	0.923542	0.935644	0.922992	0.90044	0.894939	0.911991	0.89879	0.892739	0.909241	0.90154	0.893839	0.90319	0.892739	0.90209	0.879538	0.90319	0.906491	0.882838	1
208	29252	696	185	28	131.296	13.1185	483.713	33.9065	673.654	52.9274	903.565	102.767	29.1876	8.95038	1413.37	301.064	3815.05	902.829	9366.62	3580.48	208	0	30161	0.120644	143.472	72.7743	93.0192	477.56	0.940469	0.916249	0.915719	0.939127	0.925649	0.913879	0.895428	0.903203	0.913017	0.906618	0.920493	0.916001	0.891698	0.893836	0.900799	0.886708	0.894267	0.902225	0.899672	0.913033	1
213	1100	504	154	25	346.986	18.8676	589.598	39.9682	780.769	53.4915	1008.59	115.402	520.956	85.2287	2550.32	518.434	5902.04	1199.81	13016.6	5052.73	213	10	1783	0.007132	462.308	163.81	1734.57	2223.58	0.936343	0.922883	0.916994	0.935782	0.920079	0.906338	0.901851	0.900729	0.898486	0.907179	0.915311	0.90774	0.882782	0.897084	0.891195	0.895681	0.898766	0.904655	0.899047	0.896523	1
214	979	295	31	0	383.931	22.5511	605.382	47.5662	792.292	51.9707	0	0	705.796	124.898	2772.53	655.888	6158.6	1177.68	0	0	214	9	1305	0.00522	443.691	111.503	1302.52	1207.35	0.932567	0.927969	0.913027	0.94023	0.923755	0.912644	0.904215	0.899234	0.899617	0.90613	0.912644	0.910728	0.878927	0.89272	0.890805	0.899234	0.905747	0.90613	0.901533	0.901916	1
218	654	255	29	0	479.666	28.2822	650.732	52.5239	844.642	60.4311	0	0	1372.49	245.224	3443.97	849.027	7474.21	1596.54	0	0	218	14	938	0.003752	537.455	100.771	2124.28	1438.44	0.934435	0.929638	0.921642	0.942431	0.927505	0.912047	0.907783	0.899787	0.901386	0.901919	0.912047	0.915778	0.873134	0.888593	0.887527	0.898721	0.903518	0.907783	0.90032	0.902452	1
220	0	580	232	27	0	0	502.271	33.8341	672.148	58.1066	868.291	68.7646	0	0	1579.78	320.737	3804.67	1015.14	8145.87	1985.69	220	16	839	0.003356	561.024	103.52	2406.31	1598.77	0.941597	0.936234	0.921335	0.942193	0.93087	0.914184	0.909416	0.898689	0.903456	0.904052	0.910608	0.914184	0.876639	0.887366	0.88677	0.899881	0.902265	0.907032	0.899285	0.898689	1
220	29060	580	232	27	139.8	13.7142	502.271	33.8341	672.148	58.1066	868.291	68.7646	35.1717	10.6955	1579.78	320.737	3804.67	1015.14	8145.87	1985.69	220	0	29899	0.119596	151.62	72.9567	101.708	474.529	0.943142	0.917606	0.927439	0.922824	0.923576	0.916736	0.906619	0.901669	0.902806	0.906351	0.916184	0.911	0.889729	0.903274	0.89804	0.874227	0.888692	0.894913	0.909813	0.889361	1
225	1604	414	192	24	351.25	19.962	607.769	40.7281	779.023	65.0961	973.635	76.953	540.75	92.6594	2791.48	559.06	5903.55	1524.97	11463.7	2668.44	225	9	2234	0.008936	442.239	157.56	1536.1	2010.47	0.947851	0.923456	0.923679	0.936213	0.929946	0.912713	0.907789	0.912041	0.903312	0.903536	0.917637	0.916741	0.883393	0.895255	0.897717	0.87735	0.90085	0.898165	0.912265	0.911817	1
226	1434	241	44	0	386.838	23.4607	627.348	44.3764	801.865	75.7927	0	0	722.363	131.762	3073.48	652.356	6476.77	2037.66	0	0	226	8	1719	0.006876	431.18	106.933	1199.28	1255.2	0.951134	0.922629	0.92961	0.934846	0.931065	0.911286	0.910704	0.915649	0.903141	0.90285	0.91623	0.916812	0.886562	0.895288	0.898778	0.873182	0.899942	0.894997	0.910413	0.912449	1
230	973	199	38	0	501.479	29.6739	683.942	49.3656	866.855	80.1059	0	0	1567.56	280.274	3980.35	858.31	8162.88	2441.87	0	0	230	12	1210	0.00484	542.962	96.216	2171.5	1526.54	0.949174	0.929339	0.933058	0.93719	0.930579	0.912397	0.906198	0.913223	0.900826	0.9	0.919008	0.914463	0.894215	0.89876	0.901653	0.877686	0.893802	0.897521	0.91157	0.919835	1
232	0	834	188	35	0	0	525.334	34.6884	712.208	52.7219	894.414	85.4155	0	0	1805.58	361.943	4495.76	997.885	8983.48	2962.92	232	14	1057	0.004228	570.793	101.69	2521.74	1746.86	0.952223	0.928571	0.931883	0.94087	0.931883	0.912488	0.901608	0.915326	0.900662	0.902554	0.922895	0.916272	0.892621	0.901135	0.904447	0.877956	0.894513	0.89877	0.911069	0.914853	1
232	27727	834	188	35	135.09	13.2906	525.334	34.6884	712.208	52.7219	894.414	85.4155	31.7534	9.64403	1805.58	361.943	4495.76	997.885	8983.48	2962.92	232	0	28784	0.115136	151.09	85.2352	123.19	575.727	0.944118	0.925427	0.93849	0.923864	0.916794	0.914901	0.898972	0.902932	0.898607	0.902289	0.910853	0.91563	0.879516	0.903905	0.902828	0.88042	0.88749	0.888653	0.917732	0.892892	1
237	1243	623	159	30	352.875	18.5588	634.286	40.2724	816.692	57.1276	1009.85	100.364	547.508	87.0964	3167.08	607.195	6754.59	1396.96	12935.8	4317.37	237	11	2055	0.00822	483.666	175.918	2002.77	2392.37	0.952798	0.922628	0.939903	0.93017	0.927737	0.914112	0.909732	0.906813	0.893917	0.891484	0.914112	0.918491	0.879562	0.89854	0.904623	0.878345	0.888808	0.885645	0.916058	0.906813	1
238	1129	350	33	4	392.171	22.6653	654.293	46.042	822.55	71.1619	977.278	97.1802	751.774	131.032	3484.35	739.65	6953.81	1808.01	11724.5	3683.34	238	9	1516	0.006064	463.599	129.24	1546.6	1578.98	0.951187	0.923153	0.940303	0.92942	0.926451	0.912599	0.913588	0.903364	0.889842	0.89248	0.913588	0.916227	0.879617	0.898747	0.904024	0.878298	0.891161	0.884894	0.918865	0.903364	1
242	799	298	27	4	507.191	28.1017	709.901	49.6332	883.547	90.8368	1018.26	90.1485	1619.39	268.531	4444.87	941.038	8687.52	2658.99	13172.8	3634.14	242	13	1128	0.004512	571.565	111.646	2575.99	1834.19	0.953901	0.91977	0.944149	0.928191	0.927305	0.911791	0.919326	0.905585	0.886525	0.894947	0.914007	0.916667	0.878103	0.908688	0.900709	0.878546	0.891401	0.890071	0.91977	0.906472	1
244	0	717	280	29	0	0	521.479	32.2865	725.486	57.9478	925.922	112.156	0	0	1763.44	325.694	4763.61	1153.58	10111.6	3649.47	244	16	1026	0.004104	588.585	116.097	2818.16	2031.65	0.956628	0.923002	0.943957	0.92885	0.926901	0.910819	0.918129	0.905945	0.887427	0.895712	0.911793	0.920565	0.876706	0.908869	0.902047	0.877193	0.895712	0.891326	0.920565	0.908869	1
244	27717	717	280	29	138.358	13.7254	521.479	32.2865	725.486	57.9478	925.922	112.156	34.1213	10.5131	1763.44	325.694	4763.61	1153.58	10111.6	3649.47	244	0	28743	0.114972	154.429	87.4081	133.499	643.615	0.9479	0.918502	0.922085	0.918467	0.913179	0.897697	0.897436	0.916484	0.889973	0.904498	0.911248	0.89754	0.89627	0.899976	0.881502	0.875413	0.878579	0.899663	0.90088	0.896949	1
249	1367	529	242	23	348.6	18.9914	625.879	38.0899	829.384	64.2236	1052.76	119.104	528.247	86.6146	3040.32	553.942	7096.06	1634.04	14750	4783	249	11	2161	0.008644	477.812	185.699	2030.05	2625.84	0.953725	0.920176	0.933596	0.924341	0.913929	0.902129	0.909301	0.911384	0.88894	0.900972	0.911615	0.907682	0.894725	0.905137	0.891023	0.881074	0.887089	0.894725	0.911615	0.904674	1
250	1203	313	39	2	377.768	22.7895	636.797	40.1796	860.849	60.4465	1156.83	23.4808	672.881	122.773	3203.99	598.742	7906.22	1655.9	18859.3	1142.12	250	9	1557	0.006228	442.941	129.166	1386.25	1633.54	0.955363	0.92036	0.93192	0.921965	0.916506	0.900128	0.908157	0.911689	0.889852	0.90045	0.909762	0.909762	0.898202	0.902055	0.885356	0.881824	0.886641	0.8921	0.906872	0.903019	1
254	802	266	38	2	453.156	27.3643	672.576	44.6412	899.658	66.4929	1217.61	33.2213	1158.7	210.756	3777.07	749.618	9032.38	1951.62	21997.9	1789.16	254	13	1108	0.004432	522.526	125.748	2094.95	1995.71	0.959386	0.921931	0.935469	0.923736	0.92148	0.900271	0.913357	0.904783	0.889892	0.902978	0.912004	0.909296	0.898917	0.904783	0.879964	0.874097	0.891245	0.893502	0.902978	0.908845	1
256	0	694	255	39	0	0	477.819	32.127	695.604	49.6508	941.991	107.684	0	0	1360.91	274.78	4185.07	894.949	10616.4	4259.86	256	16	988	0.003952	552.352	130.424	2455.17	2284.45	0.961032	0.926619	0.938765	0.926113	0.925607	0.902834	0.91751	0.907389	0.887146	0.902328	0.913462	0.910425	0.897773	0.904858	0.878543	0.876012	0.900304	0.894231	0.902834	0.904858	1
256	28105	694	255	39	133.327	13.357	477.819	32.127	695.604	49.6508	941.991	107.684	30.5652	9.49748	1360.91	274.78	4185.07	894.949	10616.4	4259.86	256	0	29093	0.116372	147.557	80.6864	112.905	608.42	0.94607	0.918296	0.913673	0.934211	0.920737	0.903946	0.89317	0.907194	0.886175	0.889956	0.913347	0.901127	0.890867	0.911749	0.885419	0.888049	0.893617	0.903087	0.898481	0.888238	1
261	1127	499	219	31	338.762	18.0975	578.291	39.3748	798.531	57.9559	1048.79	122.449	484.788	77.635	2407.42	496.408	6322.65	1355.06	14657.3	6017.77	261	11	1876	0.007504	467.88	181.235	1911.88	2669.49	0.954957	0.925373	0.92484	0.928038	0.927239	0.896322	0.90565	0.909382	0.885394	0.896322	0.911247	0.902719	0.893923	0.910448	0.875533	0.881663	0.886727	0.904051	0.894723	0.897388	1
262	1030	289	38	2	372.19	21.3665	594.847	45.2444	810.586	63.6573	1074.29	69.3262	642.971	110.965	2627.97	600.456	6628.85	1509.53	15286.6	2914.45	262	9	1359	0.005436	432.831	117.756	1254.02	1394.35	0.952171	0.922369	0.92053	0.922001	0.924945	0.8922	0.90103	0.914275	0.882266	0.893672	0.909124	0.902134	0.892568	0.909492	0.871965	0.882266	0.883738	0.910964	0.89404	0.893304	1
266	712	243	33	2	458.022	26.2201	634.76	51.7139	852.987	58.3011	1166.44	23.2281	1194.97	206.504	3198.49	782.534	7685.66	1517.08	19330.2	1148.54	266	13	990	0.00396	516	108.557	1939.73	1661.23	0.957071	0.925253	0.924242	0.922222	0.921717	0.889899	0.902525	0.922727	0.883838	0.892424	0.907071	0.9	0.895455	0.909596	0.875758	0.884343	0.886364	0.906061	0.893434	0.892929	1
268	0	613	225	33	0	0	483.178	31.8385	659.551	55.2563	895.925	88.7218	0	0	1406.27	278.667	3590.16	898.481	9044.77	2982.11	268	16	871	0.003484	544.377	112.006	2259.83	1820.5	0.958668	0.926521	0.926521	0.924799	0.921929	0.892652	0.905855	0.924225	0.888634	0.889208	0.909874	0.904707	0.897819	0.911596	0.878301	0.884041	0.887486	0.908152	0.895522	0.89093	1
268	27061	613	225	33	133.893	13.7677	483.178	31.8385	659.551	55.2563	895.925	88.7218	31.0036	9.88393	1406.27	278.667	3590.16	898.481	9044.77	2982.11	268	0	27932	0.111728	146.693	75.2676	100.505	503.504	0.943756	0.912305	0.931441	0.938529	0.919376	0.907114	0.886528	0.915133	0.893115	0.88719	0.923296	0.915975	0.878061	0.897716	0.893688	0.879296	0.891272	0.890108	0.905288	0.897984	1
273	1174	420	190	31	337.519	18.3593	581.931	38.5911	761.175	62.3202	997.485	95.4131	479.634	77.8401	2451.06	484.587	5503.55	1362.01	12436.8	3835.11	273	10	1815	0.00726	449.699	169.092	1665.98	2253.83	0.949311	0.92314	0.927273	0.938843	0.921488	0.899174	0.899449	0.919284	0.887603	0.885124	0.923691	0.910468	0.887879	0.90551	0.890634	0.887879	0.886226	0.898898	0.896143	0.891736	1
274	1044	247	34	3	380.154	22.3608	600.776	42.6285	778.34	63.8151	961.692	100.836	685.244	119.663	2701	575.612	5882.31	1439.11	11193.2	3165.51	274	8	1328	0.005312	432.696	109.426	1216.96	1250	0.947289	0.923946	0.923946	0.942395	0.925075	0.900226	0.893825	0.918298	0.886295	0.88366	0.925075	0.90738	0.886295	0.907003	0.894955	0.885542	0.886295	0.894202	0.893825	0.889307	1
278	717	216	31	3	477.444	28.6486	647.36	48.8201	819.648	74.7912	1003.9	109.949	1353.98	240.854	3382.6	773.531	6894.86	1806.08	12769.8	4010.19	278	13	967	0.003868	528.002	99.3211	2020.16	1481.59	0.951396	0.927611	0.927611	0.944157	0.929162	0.901241	0.898139	0.91727	0.886246	0.88211	0.919855	0.905377	0.885212	0.907446	0.894519	0.879524	0.891934	0.894519	0.895036	0.891417	1
280	0	637	206	31	0	0	496.702	33.2186	669.869	52.4786	870.334	101.639	0	0	1527.68	305.131	3750.99	884.181	8387.56	3184.48	280	15	874	0.003496	550.769	104.479	2295.02	1690.32	0.953661	0.930778	0.930206	0.947941	0.933066	0.905606	0.902746	0.918764	0.884439	0.882151	0.919908	0.913043	0.891876	0.906178	0.897597	0.877002	0.891304	0.895309	0.895309	0.893593	1
280	28880	637	206	31	133.12	13.6322	496.702	33.2186	669.869	52.4786	870.334	101.639	30.4625	9.62036	1527.68	305.131	3750.99	884.181	8387.56	3184.48	280	0	29754	0.119016	145.388	73.9884	96.9821	479.823	0.949755	0.921473	0.928178	0.93337	0.911323	0.889376	0.898787	0.910147	0.894317	0.892048	0.917272	0.920851	0.891947	0.909542	0.907055	0.873345	0.892283	0.890603	0.911609	0.908096	1
285	1177	478	172	28	350.626	18.9588	603.479	40.0035	782.012	60.4942	983.606	119.176	537.381	86.3675	2732.27	541.621	5952.42	1360.41	12119.7	4633.95	285	10	1855	0.00742	465.336	166.774	1779.89	2239.95	0.954447	0.925067	0.936658	0.943396	0.930728	0.897844	0.89973	0.913477	0.895418	0.886523	0.923181	0.922642	0.891914	0.896765	0.905391	0.873315	0.884906	0.890836	0.904313	0.903504	1
286	1062	281	25	4	387.264	23.5041	621.252	43.6946	791.356	61.3447	935.961	102.529	724.743	131.652	2984.46	623.179	6167.73	1409.94	10359.9	3281.12	286	9	1372	0.005488	444.15	112.909	1314.83	1291.78	0.954082	0.923105	0.939504	0.939504	0.935496	0.898324	0.90379	0.914359	0.896137	0.891764	0.923105	0.922741	0.892128	0.893222	0.909621	0.866254	0.883017	0.889942	0.911079	0.904155	1
290	727	234	25	3	489.095	28.5083	672.915	49.6234	843.459	63.6574	970.619	105.619	1454.28	254.808	3794.13	832.134	7454.57	1639.43	11553	3916.89	290	13	989	0.003956	543.006	101.402	2190.21	1516.34	0.950455	0.920627	0.93731	0.942872	0.940344	0.902427	0.902427	0.912538	0.894338	0.897371	0.924671	0.926694	0.894843	0.891304	0.91456	0.862993	0.883215	0.897371	0.916582	0.901921	1
292	0	635	218	27	0	0	509.089	32.9284	693.686	54.78	881.694	87.9352	0	0	1642.99	320.804	4164.84	991.013	8622.39	2767.51	292	15	880	0.00352	566.251	105.815	2481.86	1708.48	0.954545	0.921591	0.941477	0.943182	0.942614	0.904545	0.902841	0.914205	0.894318	0.897159	0.927841	0.925	0.894318	0.888068	0.91875	0.861932	0.8875	0.896023	0.917045	0.904545	1
292	29818	635	218	27	136.901	13.569	509.089	32.9284	693.686	54.78	881.694	87.9352	33.0549	10.0827	1642.99	320.804	4164.84	991.013	8622.39	2767.51	292	0	30698	0.122792	149.209	75.0515	103.253	500.747	0.957864	0.924376	0.921526	0.934475	0.925223	0.901068	0.905678	0.902795	0.892322	0.902355	0.91449	0.908512	0.890123	0.916346	0.904701	0.865301	0.903886	0.888136	0.904505	0.911281	1
297	1411	475	184	26	341.623	18.9637	607.83	38.879	799.643	60.1918	978.917	94.1539	497.452	82.8825	2789.17	539.802	6357.81	1473.03	11751.5	3326.62	297	10	2096	0.008384	450.065	169.608	1670.87	2190.37	0.957538	0.927004	0.932252	0.937023	0.928674	0.897901	0.905773	0.903865	0.894323	0.902195	0.9177	0.920802	0.890744	0.905773	0.911498	0.865697	0.892653	0.897901	0.917462	0.91126	1
298	1247	286	35	1	381.584	23.1787	628.782	40.059	818.206	78.5833	840.004	0	693.478	126.702	3085.88	591.102	6881.53	2058.23	7241.96	0	298	8	1569	0.006276	436.676	115.531	1271.78	1327.15	0.958891	0.927661	0.935946	0.940408	0.928617	0.897068	0.902486	0.900892	0.89898	0.90376	0.918101	0.923518	0.890057	0.907584	0.912046	0.869025	0.891332	0.89898	0.918419	0.913639	1
302	845	242	34	1	466	28.0305	672.544	47.6206	859.961	89.763	871.373	0	1259.46	227.058	3783.45	809.698	8022.23	2555.03	8080.07	0	302	13	1122	0.004488	522.849	110.201	2014.86	1615.19	0.955882	0.923351	0.936275	0.93984	0.92959	0.891711	0.904635	0.902406	0.899287	0.901961	0.921569	0.922014	0.885472	0.909982	0.91221	0.864082	0.893048	0.900624	0.916667	0.914439	1
304	0	744	222	34	0	0	484.889	32.4638	693.743	53.4943	890.719	94.6362	0	0	1421.76	284.948	4162.49	975.876	8921.76	2931.88	304	15	1000	0.004	545.053	115.705	2285.21	1843.54	0.9555	0.9315	0.9365	0.94	0.932	0.8925	0.9085	0.905	0.899	0.901	0.9215	0.923	0.8875	0.9085	0.9125	0.863	0.8935	0.9005	0.915	0.917	1
304	26517	744	222	34	136.323	13.5829	484.889	32.4638	693.743	53.4943	890.719	94.6362	32.6493	9.9968	1421.76	284.948	4162.49	975.876	8921.76	2931.88	304	0	27517	0.110068	151.177	80.7146	114.51	548.908	0.958807	0.924101	0.930915	0.925973	0.924265	0.897245	0.899862	0.918014	0.888869	0.883763	0.921612	0.883872	0.889741	0.908856	0.879347	0.865828	0.898154	0.89223	0.902569	0.900516	1
309	1247	539	193	32	346.623	18.9788	587.566	36.92	798.565	60.9968	991.582	95.5083	519.374	84.4974	2519.51	480.977	6334.84	1465.79	12219.8	3666.11	309	11	2011	0.008044	464.839	169.992	1799.77	2311.6	0.95823	0.93088	0.932869	0.939334	0.928891	0.903282	0.901542	0.911238	0.897812	0.893088	0.919194	0.905768	0.886126	0.91099	0.888861	0.872949	0.898807	0.889607	0.909249	0.911238	1
310	1129	324	38	4	384.101	23.1511	604.974	42.9417	813.469	57.6544	934.812	86.8874	707.09	127.32	2757.88	591.55	6678.51	1431.61	10230	3024.52	310	9	1495	0.00598	444.356	115.536	1328.8	1355.95	0.96087	0.931104	0.932776	0.934114	0.933779	0.905017	0.90301	0.914047	0.897659	0.893311	0.920401	0.901003	0.886288	0.914381	0.883612	0.879933	0.896321	0.887291	0.906355	0.912375	1
314	790	264	34	3	488.615	28.0031	655.386	49.7728	873.818	67.9158	983.115	82.9287	1449.52	248.618	3510.45	814.978	8294.42	1928.99	11832.9	3023.38	314	13	1091	0.004364	542.335	102.327	2190.09	1607.02	0.960587	0.928506	0.933547	0.930797	0.93538	0.905591	0.90055	0.913841	0.90055	0.894134	0.918882	0.901008	0.890926	0.917965	0.885885	0.87901	0.891384	0.889093	0.910174	0.914299	1
316	0	690	245	37	0	0	512.399	31.7844	679.569	55.0174	904.572	77.864	0	0	1673.41	311.474	3920.68	966.589	9236.72	2490.94	316	15	972	0.003888	569.464	106.55	2527.75	1805.85	0.965535	0.931584	0.934156	0.934671	0.937243	0.908951	0.899177	0.916667	0.907407	0.893519	0.919753	0.899691	0.894033	0.919753	0.888374	0.878601	0.889918	0.89249	0.907922	0.914609	1
316	32120	690	245	37	136.07	13.7693	512.399	31.7844	679.569	55.0174	904.572	77.864	32.5004	10.1685	1673.41	311.474	3920.68	966.589	9236.72	2490.94	316	0	33092	0.132368	148.8	76.6324	105.793	522.875	0.958117	0.942343	0.927248	0.93651	0.915025	0.890004	0.895458	0.904992	0.88396	0.870588	0.90889	0.896047	0.903693	0.915115	0.877992	0.874879	0.885456	0.887435	0.873565	0.89848	1
321	1548	502	206	33	349.819	18.8707	616.29	38.6209	782.808	62.5395	1031.32	82.6752	533.688	86.6104	2905.24	545.819	5978.31	1444.43	13626.5	3439.84	321	10	2289	0.009156	457.051	169.294	1732.54	2316.06	0.965487	0.931193	0.930756	0.940585	0.926824	0.898427	0.901267	0.915902	0.88969	0.877021	0.918305	0.897117	0.899083	0.916339	0.878113	0.878768	0.89384	0.885758	0.892748	0.905199	1
322	1390	312	32	2	386.509	23.6947	632.548	41.5761	807.857	71.5834	1041.88	23.3933	720.7	132.86	3144.06	631.163	6596.66	1771.78	13800.2	924.266	322	8	1736	0.006944	439.25	112.786	1279.62	1311.94	0.96659	0.931452	0.932316	0.943548	0.927131	0.897753	0.900058	0.919355	0.883353	0.871256	0.916763	0.894009	0.897753	0.915035	0.874136	0.882488	0.892569	0.884793	0.892281	0.90121	1
326	933	255	25	1	475.319	29.5132	676.066	47.9627	845.075	69.5376	1094.09	0	1337.12	249.101	3843.11	819.467	7521.16	1821.15	15946.3	0	326	13	1214	0.004856	525.61	101.581	2002.89	1447.84	0.968287	0.92916	0.935338	0.943575	0.929572	0.901153	0.903624	0.920099	0.892092	0.870264	0.913921	0.895387	0.897035	0.914745	0.879736	0.883443	0.892504	0.885502	0.899506	0.894563	1
328	0	822	240	25	0	0	499.598	32.387	701.264	55.1276	881.474	93.6423	0	0	1553.19	299.665	4301.49	1017.93	8654.19	3059.49	328	15	1087	0.004348	552.907	105.628	2323.31	1657.19	0.971021	0.929163	0.937443	0.944802	0.928243	0.902024	0.904324	0.920423	0.890984	0.868445	0.912144	0.895584	0.893744	0.914443	0.882245	0.879945	0.894664	0.886385	0.901104	0.897884	1
328	31283	822	240	25	132.85	12.7883	499.598	32.387	701.264	55.1276	881.474	93.6423	30.1692	8.95505	1553.19	299.665	4301.49	1017.93	8654.19	3059.49	328	0	32370	0.12948	146.955	79.1136	107.174	512.787	0.955592	0.932175	0.92215	0.939172	0.932623	0.902317	0.915261	0.898455	0.870188	0.885511	0.914952	0.910179	0.899938	0.90088	0.895397	0.870219	0.879796	0.889296	0.892539	0.905499	1
333	1276	594	205	20	361.807	19.0181	613.093	39.08	820.398	65.2594	994.2	102.131	589.936	93.1024	2861.53	543.724	6876.07	1644.64	12368.8	4161.72	333	11	2095	0.00838	483.966	168.959	1961.56	2300.43	0.961098	0.934368	0.932697	0.941766	0.924344	0.899284	0.905489	0.907637	0.878043	0.878043	0.906683	0.901432	0.893079	0.903819	0.888305	0.8821	0.887589	0.885919	0.896181	0.899523	1
334	1153	336	26	1	389.064	23.6656	626.805	43.9571	840.227	72.0526	940.572	0	734.888	133.932	3064.55	636.983	7405.82	1877.24	10151.8	0	334	9	1516	0.006064	449.857	116.043	1371.84	1335.25	0.961412	0.934697	0.930739	0.939644	0.920515	0.899077	0.906662	0.906332	0.871372	0.882256	0.902375	0.906332	0.899406	0.898747	0.887203	0.881266	0.885554	0.884565	0.894129	0.899736	1
338	777	279	26	1	507.566	30.0445	685.38	49.2844	901.431	80.3547	968.043	0	1625.05	287.951	4005.2	873.177	9154.3	2480.34	11063.3	0	338	13	1083	0.004332	563.255	101.943	2427.69	1631.57	0.963527	0.933056	0.930748	0.940905	0.918744	0.897969	0.908126	0.911357	0.870729	0.882271	0.903509	0.906279	0.9012	0.896584	0.88735	0.877193	0.891043	0.87904	0.899815	0.896122	1
340	0	689	264	25	0	0	533.502	34.713	709.066	55.8013	915.81	67.7164	0	0	1889.89	365.899	4446.17	1053.19	9525.39	2046.53	340	15	978	0.003912	590.666	102.934	2775.11	1723.78	0.965235	0.933538	0.932515	0.943763	0.9182	0.897751	0.908487	0.912577	0.872699	0.881391	0.905419	0.90593	0.902863	0.896217	0.887014	0.876278	0.893149	0.878323	0.902863	0.899796	1
340	26150	689	264	25	137.811	14.1134	533.502	34.713	709.066	55.8013	915.81	67.7164	33.787	10.8222	1889.89	365.899	4446.17	1053.19	9525.39	2046.53	340	0	27128	0.108512	154.137	87.7541	132.615	606.951	0.952042	0.931473	0.945997	0.938366	0.928248	0.897044	0.902297	0.908139	0.889653	0.886907	0.929335	0.920599	0.891459	0.88875	0.904674	0.869397	0.892123	0.891864	0.908618	0.908729	1
345	1317	535	225	24	345.154	20.1039	635.528	40.8302	814.493	60.6543	1014.33	89.3362	513.444	89.8676	3186.5	615.685	6713.66	1498.16	13010.8	3330.38	345	11	2101	0.008404	477.002	184.269	2000.86	2444.73	0.957639	0.930747	0.937173	0.943836	0.926702	0.898858	0.905759	0.912185	0.883389	0.887673	0.92099	0.911709	0.899096	0.894574	0.902665	0.868158	0.888624	0.882199	0.909091	0.902189	1
346	1193	306	43	3	375.401	23.7457	651.119	45.8501	828.229	63.615	1013.24	47.5597	661.062	125.795	3433.94	719.705	7065.49	1649.98	12760.9	1729.99	346	9	1545	0.00618	443.851	133.554	1411.99	1606.6	0.956958	0.936246	0.940777	0.945631	0.928479	0.898706	0.901618	0.912621	0.887702	0.893528	0.924595	0.910356	0.893851	0.892233	0.909385	0.869256	0.878964	0.881553	0.911327	0.899029	1
350	775	256	41	3	459.695	28.9184	693.305	50.2667	869.886	73.1845	1067.89	40.9453	1210.44	228.032	4145.82	896.234	8208.89	2089.08	14897.6	1727.71	350	13	1075	0.0043	532.668	128.585	2214.58	1959.08	0.959535	0.94	0.943721	0.947907	0.928372	0.903256	0.904651	0.912558	0.889767	0.897674	0.923721	0.907907	0.889767	0.893023	0.908837	0.873953	0.882326	0.88093	0.908372	0.89907	1
352	0	699	240	43	0	0	478.956	34.4589	714.585	52.8701	897.756	88.8662	0	0	1373.25	296.397	4540.16	989.604	9093.35	2775.82	352	16	982	0.003928	554.882	131.753	2485.29	2112.72	0.959776	0.9389	0.946538	0.948065	0.926171	0.903768	0.907332	0.911914	0.89002	0.894603	0.922098	0.907332	0.89053	0.898167	0.909369	0.876273	0.882383	0.881365	0.906314	0.899695	1
352	27861	699	240	43	134.532	13.3247	478.956	34.4589	714.585	52.8701	897.756	88.8662	31.3747	9.56116	1373.25	296.397	4540.16	989.604	9093.35	2775.82	352	0	28843	0.115372	148.844	81.077	114.922	591.687	0.96181	0.932271	0.933121	0.92851	0.932046	0.911677	0.902455	0.914537	0.912128	0.901259	0.929931	0.922009	0.890181	0.897913	0.903685	0.885258	0.895451	0.897289	0.909579	0.912076	1
357	1191	501	193	38	328.954	18.7639	572.843	39.5134	811.712	64.1771	1007.17	91.3172	444.578	75.8049	2341.05	484.226	6658.5	1553.23	12756.9	3407.15	357	11	1923	0.007692	454.348	182.91	1805.62	2547.88	0.961778	0.935257	0.946698	0.940198	0.927977	0.906656	0.900676	0.908736	0.900416	0.897296	0.930317	0.917577	0.894436	0.898336	0.904576	0.882735	0.887415	0.888196	0.910556	0.906916	1
358	1044	299	38	0	375.012	22.4434	594.403	40.4868	834.078	58.449	0	0	658.181	117.581	2613.31	535.271	7195.16	1558.27	0	0	358	9	1381	0.005524	435.144	115.904	1261.36	1333.76	0.960174	0.933382	0.946778	0.937364	0.927951	0.908038	0.900434	0.907676	0.902607	0.901521	0.935192	0.916365	0.895366	0.898624	0.901521	0.881608	0.889573	0.893917	0.907314	0.9084	1
362	703	264	33	0	444.318	26.257	627.681	46.2064	868.976	68.9992	0	0	1091.94	191.37	3082.47	697.738	8165.85	2000.71	0	0	362	13	1000	0.004	506.739	110.165	1850.88	1551.68	0.955	0.934	0.948	0.9385	0.924	0.9085	0.8945	0.9065	0.9035	0.9025	0.9355	0.9185	0.893	0.8995	0.903	0.882	0.893	0.8905	0.9085	0.905	1
364	0	616	242	31	0	0	465.595	30.4858	646.591	51.6516	887.417	72.8719	0	0	1258.64	246.051	3377.93	834.755	8706.45	2236.27	364	16	889	0.003556	529.574	112.18	2095.25	1692.04	0.955568	0.937008	0.951069	0.940945	0.925197	0.912261	0.897638	0.910574	0.906637	0.910011	0.93757	0.919573	0.892576	0.899325	0.899325	0.885264	0.893701	0.895951	0.904387	0.905512	1
364	27625	616	242	31	136.06	13.8225	465.595	30.4858	646.591	51.6516	887.417	72.8719	32.5001	10.1795	1258.64	246.051	3377.93	834.755	8706.45	2236.27	364	0	28514	0.114056	148.328	72.4908	96.8119	466.782	0.95909	0.931262	0.928386	0.929877	0.937206	0.909167	0.898348	0.920215	0.902013	0.890685	0.928333	0.90936	0.876447	0.905275	0.892597	0.874886	0.888195	0.887792	0.911377	0.898909	1
369	1267	415	203	29	345.853	18.7085	565.136	37.6328	748.704	57.5158	988.557	74.0632	515.825	82.8697	2246.11	449.895	5226.97	1246.95	11976.3	2730.84	369	10	1914	0.007656	445.863	157.695	1564.3	2054.32	0.958203	0.934431	0.931034	0.932602	0.9407	0.92163	0.908046	0.916667	0.90883	0.908568	0.939916	0.914316	0.88976	0.903866	0.892633	0.879049	0.886364	0.894201	0.908307	0.899948	1
370	1154	263	42	3	381.032	22.7051	578.154	40.0163	755.567	66.724	1009.99	35.0882	690.167	121.801	2406.62	496.78	5399.68	1406.09	12602.9	1334.9	370	8	1462	0.005848	428.543	101.979	1158.68	1164.23	0.96238	0.932627	0.928523	0.928523	0.941518	0.925445	0.910397	0.918263	0.910055	0.908345	0.942544	0.912791	0.885773	0.904241	0.890903	0.878249	0.887825	0.895349	0.909029	0.899111	1
374	793	224	35	3	487.938	28.5369	632.055	43.5927	810.939	69.0306	1082.57	19.1486	1444.09	251.424	3140.57	651.662	6660.05	1706.97	15464.4	806.265	374	13	1055	0.00422	530.944	90.5636	2017.2	1407.25	0.963981	0.931754	0.932701	0.93128	0.944076	0.927014	0.91327	0.921801	0.906161	0.907583	0.945498	0.918483	0.883886	0.904265	0.892417	0.879621	0.89763	0.9	0.907583	0.896209	1
376	0	711	210	37	0	0	499.65	32.7266	640.63	49.5708	846.625	116.791	0	0	1554.08	303.213	3281.8	779.54	7852.68	3636.47	376	15	958	0.003832	543.955	94.361	2176.07	1584.89	0.962422	0.930063	0.93476	0.93215	0.942589	0.927453	0.913883	0.921712	0.906576	0.908142	0.94572	0.92119	0.881524	0.906054	0.89405	0.879436	0.901357	0.900313	0.906576	0.898747	1
376	30256	711	210	37	136.081	13.3208	499.65	32.7266	640.63	49.5708	846.625	116.791	32.4439	9.75774	1554.08	303.213	3281.8	779.54	7852.68	3636.47	376	0	31214	0.124856	148.6	73.4466	98.2347	462.48	0.963302	0.918786	0.927645	0.937912	0.916912	0.897081	0.900942	0.909928	0.883738	0.87874	0.916976	0.908711	0.894102	0.902848	0.877171	0.861601	0.894054	0.880406	0.90775	0.895816	1
381	1435	515	176	33	335.417	18.1218	598.937	39.255	743.693	54.3505	958.624	124.601	470.725	76.5367	2670.52	523.525	5113.95	1130.53	11296.6	4586.21	381	10	2159	0.008636	441.084	161.207	1539.44	2013.95	0.962946	0.921723	0.935387	0.936082	0.933534	0.908291	0.908754	0.92126	0.890922	0.89069	0.929829	0.911996	0.888837	0.899027	0.887448	0.872626	0.893238	0.887448	0.908986	0.891153	1
382	1277	302	23	3	376.881	22.4784	619.627	42.765	738.843	50.6147	913.895	99.303	667.982	118.872	2959.68	609.407	5005.35	1029.94	9648.75	3228.94	382	8	1605	0.00642	428.747	107.774	1178.13	1124.32	0.964486	0.923676	0.933956	0.937695	0.937383	0.905607	0.91028	0.920872	0.8919	0.8919	0.925545	0.909657	0.885981	0.898754	0.889408	0.870405	0.890031	0.885981	0.909346	0.890343	1
386	900	252	20	3	458.291	28.2167	657.053	48.5114	773.843	48.4755	990.433	84.7473	1198.81	219.087	3533.63	787.892	5733.92	1055.98	12107.5	3211.43	386	13	1175	0.0047	507.649	98.1191	1804.6	1292.79	0.968085	0.927234	0.933617	0.940426	0.939574	0.904681	0.906809	0.923404	0.894468	0.891489	0.927234	0.911489	0.883404	0.89617	0.891064	0.873617	0.887234	0.890638	0.911489	0.891915	1
388	0	787	240	22	0	0	477.224	32.9876	677.143	54.7161	818.76	103.541	0	0	1356.81	278.732	3878.15	930.764	7046.17	3113.66	388	15	1049	0.004196	530.126	102.557	2052.99	1452.05	0.967588	0.928503	0.93613	0.939943	0.944233	0.906578	0.909438	0.925643	0.897045	0.892278	0.927073	0.913727	0.885129	0.898951	0.890372	0.875596	0.886559	0.891325	0.910391	0.893708	1
388	33373	787	240	22	138.67	13.8381	477.224	32.9876	677.143	54.7161	818.76	103.541	34.3625	10.5978	1356.81	278.732	3878.15	930.764	7046.17	3113.66	388	0	34422	0.137688	150.6	70.949	95.8795	429.835	0.966446	0.931294	0.936102	0.948187	0.911205	0.899802	0.899643	0.906266	0.882924	0.885684	0.904305	0.907617	0.88856	0.897682	0.89145	0.86728	0.88471	0.88028	0.910726	0.891959	1
393	1736	564	207	18	347.136	18.8706	582.322	39.6426	781.086	59.065	921.139	110.011	521.633	85.7503	2457.66	496.364	5926.45	1310.09	9964.41	4107.22	393	9	2525	0.0101	439.336	150.363	1464.48	1816.52	0.968317	0.929505	0.934257	0.943168	0.921188	0.901386	0.906535	0.905149	0.885743	0.880198	0.916436	0.905941	0.897624	0.895644	0.890099	0.868713	0.894851	0.887129	0.910099	0.892673	1
394	1540	337	39	0	386.089	23.2479	600.184	44.8739	799.595	50.9556	0	0	718.077	129.509	2697.13	591.593	6325.32	1180.02	0	0	394	8	1916	0.007664	432.163	101.297	1180.3	1103.9	0.968946	0.930063	0.937109	0.944415	0.914927	0.899791	0.912056	0.903706	0.883612	0.878132	0.913361	0.903184	0.899008	0.892484	0.893789	0.869259	0.894311	0.886482	0.90762	0.889875	1
398	1023	277	34	0	492.982	28.8551	652.364	48.4188	847.373	56.3007	0	0	1489.16	259.94	3459.21	766.45	7531.18	1503	0	0	398	13	1334	0.005336	535.11	88.9222	2052.23	1284.78	0.968891	0.933283	0.935907	0.945652	0.917166	0.89955	0.913793	0.904798	0.883058	0.88081	0.914168	0.9003	0.901424	0.89093	0.893553	0.868066	0.9003	0.888306	0.904423	0.888681	1
400	0	898	252	33	0	0	511.118	32.9116	670.473	53.5294	868.135	68.7534	0	0	1662.34	317.942	3763.66	901.933	8138.45	1865.46	400	15	1183	0.004732	555.022	92.7459	2290.61	1436.28	0.969569	0.935757	0.934066	0.949281	0.920964	0.903212	0.914624	0.905748	0.882079	0.880389	0.914201	0.899831	0.89814	0.896027	0.89645	0.862637	0.898986	0.889265	0.905748	0.890955	1
400	27051	898	252	33	136.836	13.0998	511.118	32.9116	670.473	53.5294	868.135	68.7534	32.9435	9.6921	1662.34	317.942	3763.66	901.933	8138.45	1865.46	400	0	28234	0.112936	154.358	86.8635	127.539	539.576	0.950361	0.928207	0.938231	0.954966	0.921513	0.90097	0.886148	0.910764	0.889017	0.899483	0.917582	0.917227	0.87832	0.895622	0.900174	0.873203	0.867642	0.891496	0.9077	0.888875	1
405	1289	640	203	31	351.188	18.9657	616.787	38.3831	778.357	59.4257	971.642	71.0909	539.954	87.1644	2911.73	541.635	5867.23	1334.63	11364.2	2455.73	405	11	2163	0.008652	478.758	168.212	1896.83	2123.9	0.963708	0.936893	0.940592	0.953999	0.923717	0.898752	0.891817	0.906842	0.880952	0.891817	0.911003	0.916551	0.881646	0.901294	0.899445	0.866389	0.890892	0.895978	0.905687	0.885344	1
406	1179	380	28	2	391.48	22.7321	634.86	45.1996	774.616	47.9499	975.739	25.1954	747.866	129.287	3185.19	675.247	5749.6	1052.75	11350.6	873.888	406	9	1589	0.006356	457.17	117.388	1432.22	1294.82	0.96224	0.938326	0.943046	0.956262	0.925739	0.897734	0.886092	0.906545	0.880428	0.8927	0.904657	0.917558	0.879169	0.899622	0.897734	0.866268	0.893329	0.89742	0.909692	0.882001	1
410	810	320	24	1	475.822	27.6415	674.44	52.8595	810.681	58.2214	1016.57	0	1339.42	231.635	3827.84	893.932	6611.52	1369.68	12803.6	0	410	13	1155	0.00462	538.276	104.846	2148.33	1432	0.964502	0.938095	0.945455	0.95974	0.921212	0.902165	0.887446	0.910823	0.881818	0.887879	0.904329	0.922511	0.881385	0.896537	0.895238	0.862338	0.893074	0.891775	0.909091	0.877056	1
412	0	716	296	25	0	0	493.455	31.4658	690.837	58.3923	834.28	76.9868	0	0	1496.27	285.459	4124.55	1034.9	7278.56	2118.13	412	16	1037	0.004148	558.012	107.486	2385.88	1567.34	0.965284	0.940694	0.948891	0.961427	0.922372	0.902122	0.893925	0.9108	0.880424	0.887175	0.907425	0.922854	0.883317	0.8973	0.897782	0.864513	0.892478	0.894889	0.911283	0.874638	1
412	23056	716	296	25	136.44	14.4409	493.455	31.4658	690.837	58.3923	834.28	76.9868	32.8591	10.7865	1496.27	285.459	4124.55	1034.9	7278.56	2118.13	412	0	24093	0.096372	154.585	89.5382	134.137	577.838	0.958349	0.925227	0.935396	0.950982	0.921512	0.902939	0.893268	0.904205	0.886129	0.905387	0.916926	0.912236	0.891275	0.891877	0.88671	0.876935	0.889947	0.898788	0.911489	0.879114	1
417	1126	527	257	24	341.56	19.9008	594.058	37.5167	789.623	64.6237	943.421	73.8875	497.64	87.0583	2603.64	488.296	6140.39	1502.01	10433.3	2538.73	417	11	1934	0.007736	477.374	177.024	1944.64	2240.55	0.957601	0.935884	0.942865	0.957084	0.922958	0.906153	0.89607	0.912875	0.881593	0.891675	0.914943	0.915719	0.88728	0.891417	0.884436	0.875129	0.881851	0.896587	0.91546	0.885988	1
418	1020	295	50	1	372.715	23.9091	606.814	42.3246	779.434	71.8005	984.869	0	647.242	124.609	2781.37	576.014	5938.51	1662.47	11647.7	0	418	9	1366	0.005464	438.606	121.758	1309.86	1357.32	0.954612	0.937775	0.940703	0.956442	0.921669	0.910688	0.896047	0.91325	0.884334	0.899341	0.915447	0.90776	0.883236	0.892753	0.877745	0.878843	0.877013	0.898243	0.919473	0.891654	1
422	689	254	44	1	449.384	27.8899	647.749	46.4932	814.124	71.8221	1023.41	0	1130.82	211.633	3382.83	712.217	6748.64	1779.74	13062.9	0	422	14	988	0.003952	517.205	114.465	1972.04	1564.76	0.951417	0.935223	0.944838	0.960526	0.921053	0.907895	0.893725	0.911437	0.884615	0.903846	0.914474	0.914474	0.884615	0.897267	0.881579	0.887652	0.876518	0.893219	0.919534	0.894737	1
424	0	597	231	43	0	0	478.356	33.0187	676.012	53.6428	843.573	83.8139	0	0	1366.46	283.35	3855.82	893.333	7551.83	2299.96	424	16	871	0.003484	548.807	117.644	2332.03	1768.56	0.952928	0.940873	0.947187	0.962113	0.921929	0.909874	0.895522	0.909874	0.886912	0.902411	0.911022	0.911596	0.886912	0.898393	0.881745	0.886912	0.871986	0.892652	0.921929	0.893226	1
424	30005	597	231	43	133.392	13.0212	478.356	33.0187	676.012	53.6428	843.573	83.8139	30.5614	9.16499	1366.46	283.35	3855.82	893.333	7551.83	2299.96	424	0	30876	0.123504	145.111	72.7047	95.485	483.239	0.964762	0.934188	0.925638	0.938075	0.931711	0.911323	0.904068	0.910351	0.890368	0.896894	0.919339	0.912602	0.891923	0.890174	0.887145	0.879146	0.888927	0.899906	0.912829	0.88415	1
429	1306	441	189	35	344.346	17.9087	580.987	39.8935	781.155	60.01	954.794	92.5269	508.82	79.2173	2441.55	502.927	5931.69	1351.43	10914	3139.13	429	10	1971	0.007884	450.019	165.354	1646.03	2166.99	0.963724	0.940132	0.93379	0.950533	0.925419	0.905378	0.902841	0.914257	0.889143	0.899797	0.917555	0.907407	0.904871	0.897007	0.890157	0.875444	0.883815	0.895738	0.912227	0.875698	1
430	1193	262	30	0	372.481	21.4	593.899	44.2681	785.013	59.173	0	0	644.483	111.291	2613.76	588.198	6015.58	1338.54	0	0	430	8	1485	0.00594	419.88	103.08	1100.43	1079.96	0.963636	0.939057	0.93266	0.948485	0.926599	0.907407	0.907407	0.914815	0.890909	0.90404	0.914141	0.905387	0.906397	0.894613	0.894613	0.870707	0.884848	0.900337	0.907744	0.874074	1
434	832	222	25	0	459.607	27.6124	636.926	49.3863	837.268	64.4777	0	0	1208.5	217.052	3225.27	750.191	7296.93	1622.89	0	0	434	13	1079	0.004316	504.84	94.4127	1764.51	1264.8	0.968026	0.940686	0.933272	0.952734	0.929564	0.909639	0.905931	0.912882	0.894347	0.903151	0.913809	0.902688	0.906395	0.891566	0.89342	0.870714	0.877201	0.899444	0.910565	0.875348	1
436	0	726	211	25	0	0	478.156	32.0503	653.171	55.81	857.485	70.5098	0	0	1363.65	273.88	3490.54	900.256	7855.46	1886	436	15	962	0.003848	526.401	98.5782	1998.86	1418	0.968815	0.939709	0.932432	0.953222	0.928274	0.909044	0.906965	0.917879	0.892412	0.906445	0.915281	0.902287	0.908524	0.892412	0.897609	0.87422	0.87526	0.901767	0.912162	0.879418	1
436	28478	726	211	25	133.35	13.4857	478.156	32.0503	653.171	55.81	857.485	70.5098	30.5969	9.55575	1363.65	273.88	3490.54	900.256	7855.46	1886	436	0	29440	0.11776	146.194	73.3258	94.913	433.874	0.96391	0.932439	0.92573	0.934103	0.930571	0.908118	0.918393	0.909273	0.887092	0.892255	0.9223	0.913519	0.876563	0.897996	0.899151	0.875391	0.889589	0.896671	0.901987	0.893139	1
441	1171	510	167	23	324.739	18.5697	572.127	39.3931	752.982	62.0947	948.671	78.3896	427.806	73.4425	2332.19	481.123	5329.7	1317.79	10628	2658.68	441	10	1871	0.007484	438.066	161.407	1509.82	1884.12	0.967932	0.929449	0.92357	0.944148	0.929449	0.91582	0.909407	0.907536	0.887761	0.896847	0.917691	0.91101	0.891769	0.894441	0.892571	0.881614	0.883485	0.891235	0.908338	0.885088	1
442	1032	288	29	1	368.335	21.9385	594.922	45.3077	784.749	63.8738	1086.55	0	623.748	111.595	2628.92	595.388	6025.85	1432.06	15620.6	0	442	9	1350	0.0054	426.151	112.297	1178.67	1213.46	0.969259	0.93037	0.924444	0.943704	0.930741	0.918889	0.90963	0.905926	0.882222	0.897778	0.922963	0.911481	0.893704	0.892963	0.891481	0.881481	0.884815	0.889259	0.909259	0.881481	1
446	670	242	25	1	468.686	27.0397	642.554	52.9433	829.484	62.4755	1156.93	0	1280.14	220.129	3318.55	814.896	7093.45	1648.62	18840.9	0	446	13	938	0.003752	523.893	100.376	1979.7	1445.84	0.96855	0.933902	0.921109	0.952026	0.937633	0.923774	0.909915	0.900853	0.885928	0.898188	0.918977	0.907783	0.894456	0.891258	0.889126	0.878465	0.885394	0.887527	0.90032	0.879531	1
448	0	578	228	25	0	0	491.08	31.2027	665.755	59.0621	879.295	90.4802	0	0	1474.7	278.289	3701.4	990.563	8580.02	3188.45	448	16	831	0.003324	550.685	105.987	2299.39	1681.67	0.969314	0.934416	0.923586	0.951264	0.938026	0.923586	0.912756	0.898315	0.88929	0.89651	0.919976	0.908544	0.893502	0.8929	0.892298	0.876053	0.883875	0.884477	0.901925	0.880866	1
448	31549	578	228	25	137.242	13.67	491.08	31.2027	665.755	59.0621	879.295	90.4802	33.3111	10.2048	1474.7	278.289	3701.4	990.563	8580.02	3188.45	448	0	32380	0.12952	147.853	68.8814	91.4678	448.425	0.959589	0.932674	0.9355	0.939855	0.925015	0.8937	0.905605	0.912322	0.883632	0.884172	0.914036	0.915195	0.88391	0.903891	0.904231	0.866368	0.89282	0.899413	0.896433	0.881702	1
453	1573	427	198	19	350.004	18.7953	593.793	35.5619	769.061	65.0273	959.861	71.8477	534.491	86.2624	2597.22	466.822	5682.71	1443.38	10967.4	2494.9	453	9	2217	0.008868	439.611	152.331	1480.98	1873.56	0.96166	0.940009	0.935724	0.944745	0.934371	0.906405	0.911592	0.912269	0.890392	0.887686	0.920162	0.908209	0.883627	0.903022	0.900541	0.864908	0.891971	0.894452	0.901218	0.880469	1
454	1431	245	32	1	378.429	23.0142	606.605	39.432	783.557	67.5756	1010.31	0	676.504	123.501	2773.39	539.3	6013.33	1545.32	12569.6	0	454	8	1709	0.006836	419.096	99.3421	1084	1086.06	0.961381	0.940316	0.940609	0.942364	0.933294	0.906963	0.911059	0.910767	0.892335	0.886776	0.921006	0.913107	0.884435	0.907841	0.901989	0.863078	0.897601	0.896431	0.90316	0.882972	1
458	923	210	30	1	477.232	28.8225	655.981	43.6172	826.137	69.8758	1020.32	0	1352.41	243.705	3505.98	714.268	7037.09	1765.53	12945.4	0	458	12	1164	0.004656	518.939	92.4313	1897.41	1306.72	0.963058	0.94244	0.936426	0.943729	0.934278	0.912801	0.908505	0.909794	0.896478	0.885309	0.920103	0.91323	0.883162	0.91323	0.900344	0.866409	0.898625	0.893041	0.902491	0.879725	1
460	0	808	194	31	0	0	498.997	33.8194	676.955	47.8672	858.174	85.2248	0	0	1549.35	310.765	3857.81	819.024	7949.74	2448.63	460	14	1033	0.004132	543.197	96.9965	2174.96	1490.04	0.96273	0.942885	0.939013	0.944821	0.93272	0.913359	0.909487	0.911423	0.89303	0.884802	0.924008	0.912391	0.883833	0.918199	0.90029	0.871249	0.899322	0.893998	0.901742	0.878025	1
460	27780	808	194	31	132.237	13.1634	498.997	33.8194	676.955	47.8672	858.174	85.2248	29.8122	9.15384	1549.35	310.765	3857.81	819.024	7949.74	2448.63	460	0	28813	0.115252	146.971	79.6381	106.72	488.613	0.957866	0.941641	0.937025	0.955419	0.91752	0.893017	0.898084	0.908323	0.880627	0.870961	0.912314	0.913876	0.891802	0.903568	0.877469	0.875438	0.894735	0.889963	0.912227	0.888262	1
465	1060	600	163	28	375.241	19.7092	620.474	39.2435	800.213	53.7955	979.021	86.7249	657.795	103.482	2965.16	561.827	6348.6	1261.25	11713	3211.64	465	11	1851	0.007404	501.29	161.6	2074.09	2196.6	0.965694	0.93517	0.939492	0.947326	0.933549	0.897623	0.908698	0.909238	0.884927	0.881956	0.920043	0.917612	0.888979	0.905186	0.882766	0.876553	0.903025	0.893301	0.906807	0.879795	1
466	986	357	28	1	404.932	24.493	635.785	45.6784	812.865	63.7678	839.314	0	828.008	151.245	3199.98	685.43	6686.83	1617.58	7224.2	0	466	9	1372	0.005488	473.643	117.203	1569.43	1355.25	0.967201	0.93586	0.939869	0.949344	0.932945	0.894679	0.909257	0.912172	0.879009	0.877915	0.922741	0.918367	0.881924	0.903426	0.876093	0.882289	0.905248	0.89395	0.901603	0.879373	1
470	705	291	26	1	496.277	28.325	680.267	54.1178	860.883	64.2506	906.677	0	1518.37	259.783	3929.71	933.823	7923.49	1819.23	9097.75	0	470	14	1023	0.004092	558.282	104.015	2374.49	1548.73	0.968719	0.936461	0.940371	0.949169	0.935484	0.894917	0.910068	0.91349	0.880254	0.880254	0.924242	0.92131	0.878299	0.90567	0.878788	0.884653	0.903226	0.898827	0.903715	0.87781	1
472	0	633	259	27	0	0	525.555	32.8095	710.275	57.5932	905.283	71.7704	0	0	1805.28	336.925	4473.87	1091.14	9226.89	2239.63	472	16	919	0.003676	588.77	108.093	2775.41	1801.44	0.971708	0.939608	0.942329	0.951578	0.939608	0.893906	0.911317	0.91839	0.882481	0.884657	0.927095	0.91839	0.881937	0.905876	0.875952	0.884657	0.904244	0.896627	0.904244	0.876496	1
472	28460	633	259	27	135.382	13.8845	525.555	32.8095	710.275	57.5932	905.283	71.7704	32.0386	10.1695	1805.28	336.925	4473.87	1091.14	9226.89	2239.63	472	0	29379	0.117516	149.564	82.3482	117.854	574.169	0.954985	0.935873	0.930324	0.953981	0.919739	0.910565	0.895248	0.906191	0.890806	0.897699	0.908846	0.9074	0.894448	0.890415	0.885684	0.872034	0.889598	0.875302	0.915824	0.896593	1
477	1276	475	213	21	335.966	19.5461	622.637	39.489	809.747	65.0494	1012.98	85.75	473.68	82.98	2996.25	564.493	6615.15	1593.32	12938.2	3230.42	477	10	1985	0.00794	462.566	183.641	1868.19	2394.26	0.964736	0.938539	0.938287	0.954912	0.926196	0.900252	0.905038	0.912343	0.88665	0.887154	0.910327	0.916625	0.893451	0.900756	0.884383	0.877078	0.899496	0.879093	0.906801	0.888665	1
478	1128	287	41	2	381.999	23.4189	645.975	43.1661	832.016	68.1682	1042.2	14.503	695.881	128.601	3348.77	668.862	7181.39	1867.54	13800.2	573.303	478	9	1458	0.005832	447.522	128.99	1418.44	1575.12	0.96262	0.937586	0.938957	0.953704	0.927641	0.900549	0.906722	0.909122	0.889232	0.892318	0.907407	0.917695	0.898834	0.902606	0.886145	0.875514	0.900206	0.876886	0.907407	0.891289	1
482	772	242	38	2	436.486	27.1588	673.096	49.7916	862.738	70.2874	1081.72	41.2551	1036.69	195.537	3797.68	839.809	7997.64	1933.75	15480.6	1756.71	482	13	1054	0.004216	507.404	128.281	1948.99	1841.58	0.964896	0.939279	0.939753	0.953985	0.928843	0.898956	0.905598	0.90797	0.892789	0.892315	0.912713	0.919355	0.903226	0.899431	0.88093	0.872865	0.902751	0.88093	0.912713	0.892789	1
484	0	668	229	39	0	0	460.677	31.2588	698.373	55.8953	903.316	88.2179	0	0	1220.59	252.364	4251.62	1027.28	9253.92	2738.81	484	15	936	0.003744	537.274	133.812	2296.88	2096.29	0.969551	0.938568	0.943376	0.958868	0.930021	0.90438	0.912927	0.904915	0.89156	0.892094	0.917735	0.919338	0.905449	0.896902	0.878205	0.872863	0.905449	0.882479	0.912393	0.891026	1
484	29074	668	229	39	133.926	13.2553	460.677	31.2588	698.373	55.8953	903.316	88.2179	30.9536	9.45217	1220.59	252.364	4251.62	1027.28	9253.92	2738.81	484	0	30010	0.12004	146.506	75.131	101.627	540.641	0.953382	0.937038	0.928857	0.955298	0.933805	0.905465	0.894568	0.904832	0.889637	0.888354	0.912696	0.902316	0.902566	0.894002	0.895252	0.868361	0.877774	0.880956	0.898967	0.872592	1
489	1211	475	190	34	345.544	19.0024	561.596	36.2444	802.767	63.3634	1010.47	102.995	514.611	84.8579	2202.68	430.966	6442.7	1550.97	12967.3	4029.75	489	11	1910	0.00764	456.593	170.548	1745.8	2455.24	0.955236	0.941885	0.940576	0.953927	0.929319	0.913351	0.898168	0.90733	0.895026	0.896597	0.916492	0.914921	0.90288	0.899215	0.894503	0.862565	0.892932	0.875393	0.900524	0.881152	1
490	1085	272	32	3	373.981	22.8999	575.686	40.0925	840.59	87.8699	1062.23	120.814	653.11	119.022	2376.48	491.715	7492.44	2305.36	15155.3	4889.05	490	8	1392	0.005568	425.605	110.647	1178.34	1437.02	0.953305	0.945761	0.943247	0.954382	0.92852	0.915589	0.896193	0.91056	0.894397	0.899784	0.912356	0.913793	0.903736	0.896552	0.897989	0.864943	0.890086	0.872126	0.900862	0.878592	1
494	729	224	30	3	471.896	27.7047	626.198	45.3769	878.49	91.1737	1165.1	140.846	1306.95	227.609	3058.81	661.24	8545.99	2682.17	20088.1	7326.69	494	13	986	0.003944	521.431	103.903	1982.33	1851.64	0.953347	0.947769	0.940162	0.954868	0.929513	0.919878	0.890974	0.912779	0.894523	0.89858	0.911765	0.909736	0.901116	0.899087	0.896045	0.862069	0.891481	0.876268	0.903144	0.873732	1
496	0	647	206	32	0	0	491.408	31.9027	646.481	51.7808	925.265	138.946	0	0	1478.45	287.208	3375.96	810.242	10363.1	5706.91	496	15	885	0.00354	543.192	108.574	2241.38	2121.55	0.958192	0.948588	0.940678	0.954237	0.926554	0.918079	0.89096	0.90904	0.896045	0.900565	0.909605	0.905085	0.900565	0.898305	0.893785	0.860452	0.89096	0.880791	0.900565	0.872881	1
496	29004	647	206	32	130.556	13.6209	491.408	31.9027	646.481	51.7808	925.265	138.946	28.7798	9.35547	1478.45	287.208	3375.96	810.242	10363.1	5706.91	496	0	29889	0.119556	142.774	73.63	94.2941	523.471	0.957493	0.937168	0.939125	0.943257	0.936164	0.919636	0.891465	0.909666	0.901536	0.902088	0.906454	0.911824	0.892352	0.907642	0.898725	0.875355	0.869534	0.877062	0.919552	0.876794	1
501	1045	474	171	27	344.181	19.7938	594.076	38.3933	752.499	59.9587	1041.58	149.418	509.01	88.4164	2605.42	504.595	5312.27	1261.23	14668	7546.79	501	11	1717	0.006868	464.8	168.219	1788.77	2480.89	0.956902	0.94438	0.935352	0.955154	0.938847	0.91788	0.894875	0.91293	0.89371	0.89604	0.908561	0.907979	0.894292	0.901573	0.894875	0.863716	0.875364	0.878858	0.910017	0.872452	1
502	947	268	32	2	380.974	24.0091	608.548	41.9014	765.319	58.52	1322.51	226.3	690.777	132.443	2804.35	582.407	5579.79	1304.39	30535.3	14496.3	502	9	1249	0.004996	441.16	116.953	1317.34	1752.36	0.956765	0.943555	0.934347	0.953163	0.939552	0.920336	0.893915	0.913531	0.895116	0.896317	0.91233	0.909928	0.889912	0.899119	0.893515	0.872698	0.867494	0.879504	0.91193	0.872298	1
506	651	229	27	2	464.41	29.6454	650.115	48.6784	801.189	67.6973	1419.42	248.681	1248.35	239.549	3424.78	768.754	6423.76	1715.48	37861.9	18341.3	506	13	909	0.003636	523.298	109.974	2030.93	2311.61	0.953795	0.947745	0.934543	0.952145	0.941144	0.921342	0.894389	0.908691	0.90099	0.90319	0.907041	0.907591	0.89824	0.90264	0.89604	0.866887	0.863586	0.880088	0.911991	0.879538	1
508	0	573	215	29	0	0	489.969	33.368	674.114	53.9864	870.799	188.874	0	0	1467.35	297.603	3825.48	919.575	9449.45	10317.5	508	16	817	0.003268	551.946	114.212	2371.25	2640.29	0.958384	0.947368	0.939412	0.953488	0.939412	0.921665	0.892289	0.907589	0.903917	0.903917	0.911261	0.911261	0.897185	0.906365	0.897797	0.863525	0.858629	0.876989	0.915545	0.877601	1
508	27491	573	215	29	131.5	13.2884	489.969	33.368	674.114	53.9864	870.799	188.874	29.3463	9.19803	1467.35	297.603	3825.48	919.575	9449.45	10317.5	508	0	28308	0.113232	143.635	74.1797	96.9361	595.816	0.962219	0.933482	0.936555	0.949308	0.927759	0.907641	0.899445	0.913028	0.889272	0.893175	0.911474	0.910838	0.883796	0.902695	0.881871	0.874329	0.894623	0.880758	0.901441	0.885615	1
513	1074	426	177	27	330.821	18.7504	587.271	38.951	775.121	59.7249	968.504	186.827	452.115	77.4692	2518.93	500.283	5797.06	1348.28	12495.1	10441.4	513	11	1704	0.006816	451.188	174.43	1714.84	2592.62	0.962735	0.93662	0.942195	0.950998	0.931338	0.917547	0.896127	0.913146	0.898181	0.898768	0.909918	0.909624	0.888204	0.907277	0.895246	0.867371	0.876467	0.875293	0.909038	0.880282	1
514	949	243	23	1	358.175	22.6661	598.731	45.5969	760.549	65.5607	846.639	0	574.527	109.322	2679.8	617.061	5502.52	1459.14	7414.16	0	514	8	1216	0.004864	414.259	112.138	1094.07	1113.23	0.96176	0.935444	0.945724	0.95148	0.928865	0.914063	0.892681	0.915707	0.898438	0.894326	0.907072	0.911184	0.886924	0.911595	0.902961	0.870477	0.88199	0.873355	0.90625	0.879112	1
518	620	205	21	1	464.69	27.9202	650.98	48.912	811.006	78.6748	900.418	0	1248.89	225.411	3439.17	789.119	6706.87	2051.08	8911.44	0	518	13	847	0.003388	518.879	99.8193	1923.37	1343.98	0.956907	0.942149	0.950413	0.950413	0.92562	0.913223	0.892562	0.912633	0.899055	0.890201	0.917946	0.913223	0.887249	0.916175	0.905549	0.868359	0.878985	0.867769	0.902007	0.886659	1
520	0	549	191	21	0	0	476.214	32.1476	666.453	53.8834	824.617	89.3785	0	0	1347.47	274.503	3698.82	911.11	7096.46	2389.67	520	15	761	0.003044	533.575	104.103	2096.27	1469.45	0.956636	0.943495	0.953351	0.947438	0.925099	0.917871	0.896846	0.914586	0.89816	0.893561	0.918528	0.914586	0.890933	0.917871	0.90276	0.872536	0.883706	0.871222	0.900788	0.888962	1
520	24629	549	191	21	133.427	13.7977	476.214	32.1476	666.453	53.8834	824.617	89.3785	30.6924	9.81604	1347.47	274.503	3698.82	911.11	7096.46	2389.67	520	0	25390	0.10156	145.421	71.8665	92.6028	434.581	0.960614	0.927176	0.937436	0.944407	0.932395	0.907424	0.908192	0.921997	0.887574	0.888499	0.916345	0.905849	0.881154	0.915065	0.876861	0.880091	0.906243	0.886609	0.895175	0.87629	1
525	1007	393	153	18	360.649	18.9413	588.124	38.0064	779.679	57.6162	958.546	106.251	584.308	92.2675	2528.09	483.629	5890.78	1294.55	11140	3773.51	525	10	1571	0.006284	465.214	155.727	1708.3	2022.66	0.963399	0.92839	0.94112	0.946213	0.929663	0.916932	0.900064	0.922661	0.892743	0.903246	0.918842	0.901018	0.88606	0.907702	0.895608	0.874284	0.897836	0.881286	0.899109	0.875239	1
526	914	202	32	0	389.385	23.1677	601.608	39.1587	800.142	50.8142	0	0	736.359	131.489	2705.76	525.227	6337.88	1188.4	0	0	526	8	1148	0.004592	438.177	104.959	1239.03	1185.78	0.965157	0.928136	0.933362	0.949913	0.930314	0.912021	0.89547	0.926829	0.892857	0.904181	0.919861	0.901132	0.885017	0.911585	0.891986	0.875436	0.896777	0.88676	0.896777	0.870209	1
530	638	170	32	0	476.771	27.4533	646.866	43.8889	840.439	58.0869	0	0	1347.21	232.957	3363.78	675.411	7354.67	1455.9	0	0	530	13	840	0.00336	525.049	98.2532	1984.18	1416.47	0.966071	0.925595	0.9375	0.948214	0.931548	0.916071	0.895238	0.926786	0.895238	0.908333	0.917857	0.9	0.885119	0.920238	0.889881	0.876786	0.892262	0.8875	0.902381	0.870238	1
532	0	554	152	31	0	0	499.499	32.1594	669.32	50.0274	863.06	73.1961	0	0	1551.98	296.773	3735.83	842.765	8018.86	1990.78	532	15	737	0.002948	549.815	102.444	2274.39	1612.51	0.968114	0.928765	0.93962	0.949796	0.938942	0.923338	0.89213	0.923338	0.898915	0.905699	0.918589	0.898915	0.890095	0.921303	0.891452	0.880597	0.895522	0.87924	0.90502	0.868385	1
532	27553	554	152	31	136.542	13.4589	499.499	32.1594	669.32	50.0274	863.06	73.1961	32.7854	9.89983	1551.98	296.773	3735.83	842.765	8018.86	1990.78	532	0	28290	0.11316	147.309	69.162	91.1829	441.96	0.945034	0.932025	0.938742	0.948038	0.929145	0.91239	0.906504	0.917975	0.893743	0.886073	0.912814	0.912743	0.895405	0.91094	0.879993	0.874267	0.899205	0.87181	0.892718	0.873454	1
537	1302	393	126	26	339.058	18.1515	598.959	38.1049	773.09	63.152	974.663	79.7488	486.068	77.9261	2668.82	505.178	5764.53	1431.46	11515.2	2800.48	537	9	1847	0.007388	432.916	158.129	1465.86	1993.9	0.955874	0.928262	0.94667	0.948565	0.934759	0.919058	0.906335	0.92366	0.889821	0.897401	0.91987	0.909042	0.893341	0.915539	0.882512	0.871684	0.905252	0.874662	0.902545	0.868435	1
538	1181	244	20	4	391.232	22.5761	621.154	45.7225	783.423	62.8558	990.514	30.9065	746.359	128.342	2987.23	656.021	5994.3	1486.76	11882.5	1109.35	538	8	1449	0.005796	437.016	103.657	1226.88	1207.05	0.954796	0.926846	0.947895	0.946515	0.937543	0.919255	0.907522	0.923741	0.890269	0.897861	0.919255	0.911663	0.896825	0.914424	0.881988	0.86991	0.903727	0.86991	0.898206	0.869565	1
542	816	213	20	4	484.414	28.2534	668.001	48.2455	821.001	67.7964	1057.44	61.2976	1413.05	244.008	3709.48	792.979	6902.2	1755.51	14548.6	2574.32	542	13	1053	0.004212	530.12	96.5338	2031.73	1472.66	0.958689	0.930199	0.945869	0.947293	0.938272	0.922127	0.910731	0.924027	0.887464	0.898386	0.919753	0.915005	0.895062	0.920703	0.88699	0.870845	0.902184	0.869421	0.899335	0.865622	1
544	0	719	194	23	0	0	515.494	32.7844	701.336	52.5766	881.437	93.5995	0	0	1704.73	323.092	4295.74	971.268	8650.59	2962.08	544	15	936	0.003744	563.005	99.0231	2412.43	1602.32	0.961004	0.934295	0.949252	0.947115	0.936432	0.926816	0.909188	0.923611	0.888355	0.898504	0.917735	0.91453	0.896902	0.921474	0.88515	0.870726	0.899573	0.866987	0.899573	0.872863	1
544	27566	719	194	23	133.646	13.2782	515.494	32.7844	701.336	52.5766	881.437	93.5995	30.7673	9.4345	1704.73	323.092	4295.74	971.268	8650.59	2962.08	544	0	28502	0.114008	147.746	79.6726	108.981	514.354	0.942232	0.935426	0.934584	0.950407	0.938776	0.922321	0.886604	0.916269	0.895779	0.897025	0.904866	0.909287	0.904042	0.893411	0.892867	0.875781	0.889359	0.862045	0.906235	0.874588	1
549	1143	540	158	21	342.612	19.2383	620.811	39.59	806.653	61.4476	982.219	96.682	501.867	84.2488	2970.43	561.162	6527.5	1495.92	11896.4	3750.09	549	10	1862	0.007448	469.883	173.9	1857.59	2217.81	0.954082	0.94522	0.943878	0.950054	0.928571	0.92884	0.894737	0.921053	0.902256	0.897154	0.91058	0.91783	0.905209	0.903061	0.893126	0.873255	0.903061	0.85956	0.903061	0.88131	1
550	1048	312	21	2	361.257	22.3901	626.73	44.0419	809.907	61.1156	1077.49	15.7391	589.125	109.187	3063.83	646.748	6604.72	1505.85	15244	664.721	550	9	1383	0.005532	428.995	126.426	1259.95	1389.29	0.95047	0.949385	0.942516	0.951193	0.930224	0.930947	0.891902	0.920101	0.907448	0.894071	0.907086	0.919017	0.90564	0.899132	0.892625	0.870571	0.908171	0.857918	0.899494	0.885394	1
554	686	264	16	2	471.166	27.8624	678.49	51.4089	884.674	59.0774	1148.96	29.1928	1301.15	230.597	3892.36	881.497	8565.27	1662.66	18491.2	1400.92	554	13	968	0.003872	535.944	112.394	2163.43	1694.03	0.951963	0.948864	0.946281	0.949897	0.935434	0.933368	0.892562	0.920971	0.905992	0.892562	0.91219	0.918388	0.902893	0.899277	0.892045	0.869835	0.907025	0.860537	0.896178	0.882748	1
556	0	603	250	18	0	0	492.516	33.039	699.647	57.7453	930.281	107.969	0	0	1489.63	296.956	4279.52	1051.15	10231.4	3899.15	556	15	871	0.003484	561.015	116.346	2471.06	1882.15	0.951206	0.949483	0.948335	0.948909	0.943743	0.932836	0.890356	0.922503	0.904133	0.893226	0.911022	0.924799	0.905281	0.899541	0.892652	0.867394	0.909874	0.861653	0.900689	0.884615	1
556	27896	603	250	18	134.38	13.9166	492.516	33.039	699.647	57.7453	930.281	107.969	31.3524	9.97514	1489.63	296.956	4279.52	1051.15	10231.4	3899.15	556	0	28767	0.115068	147.297	77.0835	105.221	531.147	0.94591	0.947666	0.946275	0.94558	0.934995	0.916814	0.887997	0.910644	0.892533	0.902023	0.91167	0.907811	0.895975	0.898356	0.903327	0.878072	0.88572	0.857858	0.898425	0.862047	1
561	1239	435	212	17	354.501	19.2189	601.221	40.4817	809.033	64.7007	1051.92	122.634	555.35	90.1147	2702.98	545.968	6596.19	1566.2	14769.4	5519.42	561	10	1903	0.007612	467.765	172.227	1846.21	2424.25	0.953232	0.946663	0.939832	0.951393	0.944036	0.924855	0.880715	0.919338	0.901734	0.89753	0.910405	0.917761	0.896742	0.903836	0.89464	0.878087	0.895166	0.854966	0.897005	0.874409	1
562	1129	249	31	1	388.734	23.2013	615.444	45.6668	835.096	65.3516	986.164	0	732.732	131.175	2906.38	629.661	7243.99	1615.8	11693.5	0	562	8	1410	0.00564	439.007	109.89	1267.52	1306.48	0.951064	0.94539	0.94078	0.952837	0.942553	0.923404	0.879433	0.915603	0.906028	0.896809	0.914539	0.916667	0.892553	0.906738	0.894326	0.876241	0.888652	0.853901	0.896099	0.870922	1
566	751	216	30	1	474.375	27.9176	654.259	49.3202	878.056	71.6394	1068.41	0	1327.65	233.312	3490.77	772.678	8428.42	1983.7	14854.5	0	566	13	998	0.003992	526.038	104.181	2022.83	1586.48	0.950902	0.950401	0.936874	0.950401	0.94489	0.921343	0.874749	0.921343	0.908317	0.897295	0.913828	0.915832	0.89479	0.902305	0.895792	0.873747	0.892786	0.853707	0.903307	0.873246	1
568	0	689	200	29	0	0	498.102	32.6309	676.286	54.2712	902.813	78.0073	0	0	1539.77	301.875	3862.71	930.218	9179.36	2276.53	568	15	918	0.003672	549.707	105.173	2287.2	1697.45	0.952614	0.949346	0.935185	0.953704	0.9439	0.922113	0.874183	0.918845	0.906863	0.899782	0.913399	0.913399	0.900871	0.899782	0.894336	0.875817	0.891612	0.855664	0.904139	0.873638	1
568	27606	689	200	29	132.961	13.2459	498.102	32.6309	676.286	54.2712	902.813	78.0073	30.3034	9.3133	1539.77	301.875	3862.71	930.218	9179.36	2276.53	568	0	28524	0.114096	146.373	77.0419	102.938	501.465	0.955231	0.945292	0.945835	0.953846	0.930865	0.913599	0.902328	0.917157	0.887761	0.901872	0.917841	0.896368	0.877559	0.912477	0.890636	0.874246	0.873615	0.864185	0.909322	0.873457	1
573	1122	519	162	25	351.12	18.6851	605.538	39.9166	782.324	59.2482	1009.16	86.0963	539.515	86.2666	2759.83	545.521	5955.73	1351.53	12798.7	3270.78	573	11	1828	0.007312	470.567	166.1	1817.55	2195.14	0.947757	0.948031	0.948031	0.957877	0.936269	0.923414	0.886488	0.918764	0.896608	0.898796	0.911105	0.90372	0.887856	0.907276	0.893326	0.871171	0.887035	0.863512	0.903173	0.873085	1
574	1011	309	24	0	395.14	23.0116	626.376	45.4433	782.129	61.4907	0	0	769.01	134.556	3061.5	664.595	5958.78	1390.11	0	0	574	9	1344	0.005376	455.214	110.903	1388.75	1206.17	0.949033	0.950521	0.949405	0.958705	0.936756	0.927083	0.883929	0.921875	0.897321	0.898438	0.914063	0.901414	0.888021	0.911086	0.899182	0.873512	0.885789	0.864955	0.903646	0.868676	1
578	693	268	22	0	489.757	29.0489	672.706	49.778	839.175	70.5067	0	0	1460.72	262.232	3791.29	845.815	7371.04	1803.1	0	0	578	13	983	0.003932	547.455	99.5504	2228.39	1410.53	0.950661	0.955748	0.949644	0.955748	0.938962	0.925738	0.878942	0.928789	0.898271	0.90234	0.911495	0.906409	0.88708	0.911495	0.897762	0.874364	0.888098	0.85707	0.908444	0.866734	1
580	0	620	254	22	0	0	505.523	34.0046	686.023	53.7487	846.221	68.4103	0	0	1610.5	328.907	4027.32	933.536	7544.73	1727.95	580	15	896	0.003584	565.057	101.369	2441.33	1491.78	0.953125	0.954799	0.952009	0.954241	0.940848	0.924665	0.884487	0.93192	0.898438	0.907924	0.915179	0.907366	0.888951	0.912388	0.898438	0.876674	0.884487	0.853795	0.909598	0.863281	1
580	26425	620	254	22	135.132	13.6881	505.523	34.0046	686.023	53.7487	846.221	68.4103	31.8381	9.97255	1610.5	328.907	4027.32	933.536	7544.73	1727.95	580	0	27321	0.109284	149.232	79.8821	110.858	507.182	0.953461	0.926449	0.944475	0.957999	0.930402	0.924692	0.904853	0.922605	0.890103	0.902547	0.916694	0.903591	0.885747	0.908697	0.896197	0.878646	0.880184	0.868435	0.91318	0.873083	1
585	1188	457	211	20	327.363	18.134	600.51	39.9844	780.999	59.3046	952.637	84.8267	437.953	73.0058	2692.88	550.238	5926.23	1351.73	10795.5	2883.87	585	11	1876	0.007504	451.59	176.426	1714.97	2123.84	0.958422	0.940032	0.954691	0.954691	0.932836	0.923774	0.894723	0.929371	0.897921	0.906183	0.912846	0.894456	0.884062	0.910981	0.892324	0.884062	0.88033	0.854744	0.914179	0.867804	1
586	1053	292	34	0	359.86	21.588	618.246	44.5965	785.265	67.9172	0	0	581.937	104.717	2944.49	668.135	6053.45	1560.82	0	0	586	9	1379	0.005516	425.061	123.444	1217.11	1295.98	0.960479	0.939811	0.959391	0.956853	0.929297	0.920232	0.893038	0.928934	0.898477	0.902466	0.914068	0.890863	0.87781	0.909717	0.890138	0.885062	0.877447	0.854967	0.914068	0.863669	1
590	673	243	32	0	478.48	27.5806	677.199	51.3201	847.031	72.9388	0	0	1361.71	234.948	3871.17	921.536	7586.44	1886.35	0	0	590	13	948	0.003792	541.858	109.933	2215.07	1603.4	0.963608	0.943038	0.961498	0.960443	0.931435	0.915612	0.889241	0.927215	0.899262	0.898207	0.918776	0.89135	0.878692	0.909283	0.889241	0.883966	0.869198	0.863397	0.9077	0.863924	1
592	0	592	222	31	0	0	498.685	32.7905	697.526	56.3638	865.97	72.8344	0	0	1545.29	303.562	4238.06	1051.18	8097.23	2006.45	592	16	845	0.00338	564.399	113.139	2493.11	1756.15	0.96568	0.946154	0.959763	0.96213	0.933136	0.915385	0.890533	0.928402	0.901183	0.90355	0.91716	0.892308	0.880473	0.908284	0.888757	0.881065	0.869822	0.866272	0.910059	0.863905	1
592	28694	592	222	31	133.193	13.3679	498.685	32.7905	697.526	56.3638	865.97	72.8344	30.4762	9.4679	1545.29	303.562	4238.06	1051.18	8097.23	2006.45	592	0	29539	0.118156	145.528	75.5422	100.923	506.786	0.94988	0.939521	0.941433	0.948069	0.935763	0.925928	0.898355	0.915129	0.892329	0.888385	0.899658	0.911185	0.895545	0.897796	0.888656	0.887572	0.890805	0.861336	0.909459	0.870426	1
597	1179	427	183	29	344.204	19.0508	603.193	38.0807	805.626	62.5599	974.712	79.2951	508.731	84.3179	2725.14	515.364	6507.26	1532.8	11512.8	2722.5	597	10	1818	0.007272	461.538	175.585	1808.65	2332.23	0.955446	0.942794	0.953245	0.961496	0.938394	0.924092	0.907591	0.917217	0.892189	0.896865	0.915017	0.909241	0.885589	0.906766	0.900715	0.885039	0.878163	0.872937	0.910341	0.867712	1
598	1073	246	29	1	376.52	22.3889	619.389	43.8679	813.327	64.6683	913.102	0	666.028	118.117	2958.66	633.61	6698.67	1536.15	9291.68	0	598	8	1349	0.005396	430.597	113.959	1220.19	1274.34	0.954411	0.943291	0.950704	0.96553	0.93699	0.929577	0.909563	0.918087	0.893254	0.897702	0.917717	0.911045	0.888807	0.909563	0.895849	0.885471	0.880652	0.875093	0.911045	0.868421	1
602	688	212	27	1	457.224	26.1999	657.752	51.2909	855.708	67.8081	1003.76	0	1188.74	203.599	3551.31	830.611	7796.01	1822.68	12327.8	0	602	13	928	0.003712	515.217	109.584	1932.71	1552.58	0.954203	0.942349	0.953125	0.967134	0.935345	0.932112	0.908405	0.921336	0.895474	0.908944	0.921875	0.908405	0.891164	0.914332	0.898707	0.883621	0.880927	0.869073	0.913254	0.863685	1
604	0	603	201	27	0	0	483.973	29.855	685.464	51.8521	880.342	80.5148	0	0	1410.94	260.155	4013.18	917.602	8538.83	2348.07	604	15	831	0.003324	545.588	112.409	2271.95	1726.05	0.954874	0.942238	0.952467	0.966907	0.935018	0.932611	0.904934	0.921179	0.898917	0.909747	0.923586	0.908544	0.891697	0.912154	0.904332	0.882671	0.883273	0.868231	0.909747	0.867629	1
604	27664	603	201	27	136.789	13.3833	483.973	29.855	685.464	51.8521	880.342	80.5148	32.9522	10.003	1410.94	260.155	4013.18	917.602	8538.83	2348.07	604	0	28495	0.11398	148.711	72.6215	98.2483	478.45	0.948605	0.934954	0.945903	0.942551	0.932901	0.91481	0.893648	0.918249	0.901562	0.896175	0.906966	0.902597	0.906931	0.909598	0.865626	0.860923	0.899123	0.864871	0.903422	0.891279	1
609	1307	452	172	22	361.534	19.3078	592.822	34.9508	800.498	59.7597	1008.64	81.4515	588.762	94.1949	2583.63	453.263	6375.7	1433.04	12754.4	3235.51	609	10	1953	0.007812	461.012	158.408	1697.15	2159	0.955453	0.94342	0.949565	0.945981	0.936764	0.917819	0.896057	0.924987	0.905786	0.896569	0.909114	0.896057	0.900922	0.907834	0.877368	0.878136	0.888121	0.866359	0.91321	0.88044	1
610	1202	273	20	3	399.171	23.9439	607.998	41.3885	801.216	56.7033	949.603	46.9405	793.14	141.84	2795.81	568.739	6382.85	1385.27	10520.6	1490.57	610	8	1498	0.005992	443.698	97.7195	1252.22	1109.95	0.953939	0.942256	0.949599	0.943591	0.936248	0.917891	0.893858	0.924232	0.903538	0.895861	0.905874	0.893191	0.904873	0.909212	0.878838	0.881842	0.890854	0.86482	0.913218	0.88251	1
614	839	230	19	3	466.209	29.6553	637.733	47.0419	839.274	67.4306	980.63	18.382	1262.72	240.102	3231.94	708.231	7362.54	1784.1	11510.6	648.987	614	13	1091	0.004364	510.28	92.9216	1812.27	1287.99	0.952337	0.949129	0.950504	0.945463	0.93538	0.922548	0.899175	0.928048	0.905591	0.899633	0.910174	0.896884	0.902383	0.912007	0.880385	0.88451	0.891842	0.863886	0.914299	0.88176	1
616	0	732	217	21	0	0	490.263	34.0414	664.885	52.0099	891.79	90.104	0	0	1470.81	305.67	3667.5	840.198	8923.79	2716.73	616	15	970	0.00388	538.02	98.4205	2123.58	1498.06	0.952062	0.948969	0.952062	0.947938	0.936598	0.920619	0.900515	0.927835	0.905155	0.896392	0.912371	0.897423	0.9	0.91134	0.881959	0.883505	0.892268	0.864948	0.914433	0.882474	1
616	27680	732	217	21	137.188	13.7328	490.263	34.0414	664.885	52.0099	891.79	90.104	33.2831	10.293	1470.81	305.67	3667.5	840.198	8923.79	2716.73	616	0	28650	0.1146	150.759	75.932	104.054	467.982	0.948098	0.942897	0.935061	0.944119	0.933717	0.916457	0.89438	0.92993	0.905759	0.905672	0.904415	0.906335	0.906789	0.904485	0.877696	0.864869	0.89082	0.864991	0.901309	0.896754	1
621	1305	547	176	17	349.534	19.2385	594.743	41.4094	773.568	56.8801	1007.6	114.516	532.569	87.5648	2619.36	547.706	5753.08	1260.58	12949	4323.78	621	10	2045	0.00818	457.087	157.074	1643.26	1983.84	0.950122	0.94401	0.943521	0.943276	0.933985	0.917115	0.897311	0.929584	0.908313	0.902934	0.91198	0.895355	0.912469	0.907824	0.870905	0.868949	0.892176	0.867726	0.910024	0.888264	1
622	1167	321	30	0	383.678	22.6745	612.059	46.0562	798.698	60.6231	0	0	704.479	124.352	2860.74	650.835	6336.55	1448.6	0	0	622	9	1518	0.006072	440.174	110.264	1271.75	1196.33	0.953557	0.945652	0.942688	0.942358	0.93083	0.913702	0.895916	0.925889	0.910738	0.904809	0.906456	0.894269	0.916008	0.910738	0.868577	0.864954	0.892622	0.865283	0.908762	0.89361	1
626	801	269	24	0	454.282	28.2712	645.616	52.2886	836.195	75.2013	0	0	1168.08	217.884	3364.09	827.297	7316.81	1975.97	0	0	626	13	1094	0.004376	509.707	102.523	1842.94	1359.58	0.954296	0.945155	0.940585	0.939671	0.929159	0.916819	0.895795	0.931444	0.909049	0.908592	0.907221	0.89351	0.914991	0.908592	0.878428	0.863346	0.89351	0.864717	0.911335	0.892139	1
628	0	690	249	23	0	0	474.241	33.0759	667.591	57.1178	856.34	78.15	0	0	1332.01	277.745	3726.49	980.07	7859.42	2087.01	628	15	962	0.003848	533.422	106.957	2107.85	1519.5	0.956861	0.948025	0.944906	0.940229	0.928794	0.918919	0.899168	0.931393	0.906965	0.905405	0.908004	0.891892	0.911642	0.909563	0.877859	0.865385	0.89605	0.864345	0.912682	0.893451	1
628	31221	690	249	23	134.606	13.3779	474.241	33.0759	667.591	57.1178	856.34	78.15	31.4328	9.63484	1332.01	277.745	3726.49	980.07	7859.42	2087.01	628	0	32183	0.128732	146.527	71.609	93.5001	440.603	0.955069	0.943868	0.945468	0.951729	0.944909	0.903552	0.884691	0.925722	0.899994	0.895519	0.904328	0.904126	0.897399	0.912469	0.891744	0.876394	0.871873	0.86353	0.893127	0.864245	1
633	1362	504	202	19	364.137	19.0866	587.968	39.4077	785.302	64.6525	977.641	90.1963	601.335	94.8367	2528.59	508.547	6042.81	1522.36	11681.9	3196.15	633	10	2087	0.008348	464.541	153.963	1694.31	2017.85	0.958793	0.94873	0.942022	0.950647	0.940585	0.90896	0.898658	0.925491	0.905846	0.90369	0.907283	0.894346	0.906085	0.912314	0.891471	0.873982	0.878534	0.861763	0.901054	0.872784	1
634	1247	298	33	3	400.247	23.7733	603.029	44.644	803.062	64.6016	992.202	42.8525	799.399	142.638	2734.74	598.543	6453.11	1536.65	11974.3	1523.82	634	8	1581	0.006324	448	102.148	1303.4	1222.04	0.959203	0.950348	0.940228	0.950348	0.944339	0.906072	0.899431	0.92315	0.908602	0.905123	0.905123	0.896901	0.908918	0.912397	0.895952	0.869386	0.879823	0.863694	0.896584	0.8716	1
638	882	247	28	2	523.502	31.4753	662.645	49.5524	877.572	76.1961	1029.91	21.7433	1782.84	321.795	3625.26	798.2	8437.05	2144.88	13329.6	839.554	638	13	1159	0.004636	562.583	86.5346	2356.17	1421.77	0.959016	0.948663	0.939603	0.944349	0.943917	0.906385	0.898619	0.925798	0.909836	0.902502	0.903796	0.893011	0.900777	0.913287	0.893443	0.868852	0.877481	0.866695	0.899482	0.874461	1
640	0	807	237	29	0	0	549.757	36.0818	687.666	55.1961	914.07	89.5414	0	0	2067.67	408.502	4059.77	961.351	9586.89	2782.19	640	15	1073	0.004292	590.064	89.6218	2710.9	1590.5	0.959459	0.95014	0.941752	0.944548	0.94315	0.907269	0.900746	0.924511	0.912395	0.904473	0.901212	0.891426	0.899814	0.913327	0.89795	0.872321	0.87931	0.863467	0.898416	0.874651	1
640	28998	807	237	29	135.82	13.3404	549.757	36.0818	687.666	55.1961	914.07	89.5414	32.2669	9.82639	2067.67	408.502	4059.77	961.351	9586.89	2782.19	640	0	30071	0.120284	152.029	86.9373	127.847	580.729	0.95903	0.947624	0.955539	0.958398	0.93517	0.905224	0.885521	0.922766	0.919856	0.906937	0.905457	0.902331	0.881979	0.911676	0.867264	0.868461	0.850338	0.861445	0.907186	0.863789	1
645	1348	618	199	27	347.998	18.9764	654.99	42.2673	795.734	59.1039	1020.2	106.263	525.528	85.7463	3487.45	683.953	6260.98	1358.99	13356.3	4063.29	645	11	2192	0.008768	483.477	182.105	2039.33	2388.19	0.955064	0.949818	0.953467	0.951186	0.947993	0.903513	0.891423	0.927464	0.911496	0.905794	0.903513	0.896214	0.892336	0.917427	0.881387	0.875456	0.856068	0.867016	0.898723	0.872263	1
646	1233	357	42	4	383.86	22.9777	675.248	48.0245	815.631	59.7692	997.328	97.0225	705.674	126.508	3829.71	827.655	6738.37	1481.37	12426.9	3352.47	646	9	1636	0.006544	460.03	139.457	1570.92	1701.95	0.957213	0.949572	0.95324	0.949267	0.946822	0.901895	0.889364	0.930623	0.915648	0.905257	0.901589	0.898227	0.887531	0.918093	0.879584	0.877445	0.850244	0.867054	0.894866	0.867971	1
650	830	300	35	4	448.534	29.0065	708.666	53.3812	855.627	65.4301	1007.57	93.5835	1125.5	217.436	4431.95	1005	7785.65	1807.1	12781.9	3309.28	650	13	1169	0.004676	529.393	135.446	2213.32	1960.43	0.957656	0.952524	0.958939	0.950813	0.94953	0.90633	0.890505	0.924722	0.913601	0.905902	0.902908	0.898631	0.88024	0.912746	0.879812	0.879384	0.852866	0.863986	0.888794	0.869119	1
652	0	719	279	38	0	0	464.418	33.9372	724.153	59.5904	885.258	93.8395	0	0	1253.04	273.782	4742.89	1178.47	8761.72	2977.76	652	16	1036	0.004144	549.802	139.471	2468.29	2149.96	0.96139	0.953185	0.958494	0.952703	0.951255	0.907336	0.894305	0.92471	0.916023	0.905888	0.902027	0.896236	0.878861	0.910232	0.880309	0.876931	0.855212	0.861486	0.889479	0.870174	1
652	28166	719	279	38	133.497	13.5002	464.418	33.9372	724.153	59.5904	885.258	93.8395	30.6981	9.61044	1253.04	273.782	4742.89	1178.47	8761.72	2977.76	652	0	29202	0.116808	148.266	82.4397	117.177	606.132	0.940826	0.943411	0.953359	0.957674	0.928755	0.922488	0.886806	0.931751	0.904459	0.908431	0.925245	0.892473	0.890658	0.906804	0.881515	0.884049	0.87006	0.860951	0.916016	0.873776	1
657	1175	507	234	33	339.915	19.4693	565.312	40.1886	828.752	70.803	995.168	102.626	490.343	83.9156	2252.2	476.59	7107.54	1826.53	12404.1	4044.54	657	11	1949	0.007796	468.333	184.698	1944.85	2663.3	0.954849	0.952027	0.958184	0.963828	0.934069	0.915854	0.890713	0.933043	0.910723	0.910467	0.914828	0.901231	0.887891	0.904053	0.877116	0.879682	0.860441	0.870446	0.906106	0.877886	1
658	1063	301	37	2	379.736	23.8983	583.772	44.0089	849.156	81.5364	1012.46	113.908	684.012	128.198	2483.34	545.431	7684.05	2144.55	13125	4268.43	658	9	1403	0.005612	436.791	114.456	1272.38	1443.89	0.954027	0.949751	0.961155	0.967569	0.929437	0.920884	0.890592	0.931219	0.909123	0.915538	0.920884	0.903065	0.891304	0.90556	0.870634	0.883464	0.856023	0.875624	0.913756	0.883464	1
662	715	256	36	1	477.652	29.5684	630.274	49.3147	906.3	90.4116	934.842	0	1356.68	250.133	3126.56	728.785	9356.19	2790.64	9968.18	0	662	13	1008	0.004032	532.175	106.029	2100.42	1748.95	0.954365	0.952877	0.966766	0.967758	0.931548	0.917659	0.891865	0.933532	0.912698	0.918651	0.919147	0.904762	0.895337	0.910714	0.875992	0.888393	0.853175	0.875992	0.914187	0.885417	1
664	0	624	236	35	0	0	505.529	34.7788	658.93	55.5207	935.789	97.0559	0	0	1611.43	330.798	3581.12	910.741	10318.1	3162.96	664	16	895	0.00358	562.804	110.402	2471.3	1983.53	0.955866	0.951955	0.965363	0.969274	0.93352	0.917318	0.894413	0.93352	0.911732	0.921788	0.917318	0.902793	0.9	0.911173	0.875419	0.884358	0.851955	0.877654	0.914525	0.882682	1
664	29041	624	236	35	136.517	13.6408	505.529	34.7788	658.93	55.5207	935.789	97.0559	32.7974	10.1968	1611.43	330.798	3581.12	910.741	10318.1	3162.96	664	0	29936	0.119744	149.261	76.2589	105.701	538.693	0.945901	0.941141	0.940256	0.95791	0.935846	0.919244	0.886441	0.927061	0.902976	0.901089	0.911795	0.89202	0.897615	0.909123	0.89065	0.889949	0.88599	0.863976	0.907269	0.874432	1
669	1382	451	191	27	345.372	19.4356	607.03	40.1325	763.735	60.9492	1041.56	99.9952	514.081	87.5639	2780.46	553.923	5553.71	1348.34	14138.8	3854.02	669	10	2051	0.008204	451.034	166.303	1661.12	2249.48	0.954412	0.945392	0.957825	0.959776	0.933203	0.919308	0.886641	0.933935	0.906387	0.910531	0.917845	0.892979	0.891273	0.908094	0.890785	0.886641	0.883715	0.871039	0.9059	0.877377	1
670	1248	255	43	1	382.368	23.4693	626.603	48.1858	780.931	63.5014	1017.77	0	697.913	129.305	3071	720.181	5937.85	1393.57	12849.1	0	670	8	1547	0.006188	434.116	113.006	1242.58	1281.88	0.954428	0.943762	0.955398	0.960892	0.930834	0.921461	0.885585	0.93342	0.905624	0.907886	0.916613	0.893342	0.891403	0.905301	0.893988	0.889463	0.887201	0.875889	0.908209	0.87395	1
674	839	216	40	1	497.18	29.5224	684.296	55.4306	841.211	63.2962	1125.24	0	1527.9	275.003	4002.94	996.009	7394.57	1617.35	17341.2	0	674	13	1096	0.004384	547.186	102.461	2244.22	1589.75	0.958029	0.944343	0.959398	0.962135	0.935219	0.926551	0.887318	0.937956	0.903285	0.904653	0.913777	0.891423	0.89188	0.905109	0.890511	0.884124	0.889142	0.872263	0.905566	0.870894	1
676	0	738	202	39	0	0	512.029	33.5236	698.408	62.767	861.824	84.2817	0	0	1672.02	331.208	4273.94	1191.83	8049.95	2668.26	676	15	979	0.003916	564.419	106.019	2462.95	1746.76	0.961185	0.945352	0.959142	0.963228	0.938713	0.927988	0.892237	0.939224	0.905005	0.906027	0.914709	0.891726	0.89428	0.90143	0.888662	0.883044	0.89428	0.873851	0.904494	0.870276	1
676	30100	738	202	39	134.226	13.3935	512.029	33.5236	698.408	62.767	861.824	84.2817	31.1782	9.66598	1672.02	331.208	4273.94	1191.83	8049.95	2668.26	676	0	31079	0.124316	147.777	78.5736	107.78	525.941	0.952251	0.950529	0.939059	0.952589	0.938753	0.915763	0.899981	0.918659	0.897085	0.907156	0.899337	0.881109	0.906738	0.90167	0.88444	0.877634	0.886821	0.870974	0.908668	0.880353	1
681	1288	546	165	37	345.428	18.529	615.912	40.9488	801.505	68.2445	965.522	74.0707	513.872	82.6178	2904.21	583.083	6432.56	1702.14	11171.3	2626.01	681	10	2036	0.008144	466.194	173.275	1828.23	2272.3	0.958988	0.949165	0.944745	0.960707	0.936395	0.919695	0.893664	0.929273	0.89833	0.902996	0.904961	0.884823	0.899804	0.900049	0.885314	0.886542	0.892927	0.879175	0.909381	0.876473	1
682	1154	322	32	1	378.978	22.4801	629.64	45.4255	814.52	65.6552	966.348	0	679.082	121.127	3108.8	666.673	6733.47	1642.11	11005.6	0	682	9	1509	0.006036	442.091	120.804	1332.78	1357.81	0.960239	0.952949	0.942346	0.95825	0.935056	0.92114	0.892313	0.931743	0.897946	0.89894	0.898608	0.882041	0.898277	0.902253	0.88668	0.891319	0.889662	0.878728	0.905235	0.877071	1
686	789	282	28	0	458.399	27.5486	669.511	50.6505	853.744	71.626	0	0	1199.07	216.487	3740.16	838.322	7761.29	1969.66	0	0	686	13	1099	0.004396	522.643	112.36	2018.3	1547.81	0.960419	0.954959	0.945405	0.959964	0.934031	0.927207	0.898999	0.934941	0.89354	0.895359	0.899909	0.88353	0.895359	0.899454	0.883076	0.896269	0.889445	0.880346	0.906278	0.882166	1
688	0	687	268	28	0	0	478.642	31.7512	688.735	54.3042	873.875	71.6946	0	0	1367.38	269.886	4076.01	953.358	8313.37	2062.66	688	15	983	0.003932	547.179	115.936	2303.7	1708.13	0.960326	0.956256	0.950153	0.96236	0.93235	0.927772	0.903357	0.936928	0.897762	0.89471	0.905392	0.881485	0.89471	0.901322	0.884028	0.89471	0.888606	0.884028	0.903866	0.884537	1
688	30519	687	268	28	134.383	13.5853	478.642	31.7512	688.735	54.3042	873.875	71.6946	31.3098	9.77977	1367.38	269.886	4076.01	953.358	8313.37	2062.66	688	0	31502	0.126008	147.264	75.8257	102.218	497.234	0.959209	0.954416	0.932877	0.945337	0.945353	0.893642	0.897372	0.925306	0.896895	0.898578	0.882166	0.876643	0.891864	0.889817	0.897499	0.868215	0.891785	0.863437	0.894324	0.865993	1
693	1338	466	234	25	332.712	18.4232	575.809	38.1616	785.396	60.4127	971.013	85.2033	459.673	76.4188	2374.83	469.206	6028.59	1373.22	11423.4	3086.65	693	10	2063	0.008252	446.706	172.007	1656.8	2180.05	0.962191	0.959283	0.9365	0.953466	0.94159	0.911052	0.906689	0.925836	0.891905	0.906932	0.89239	0.87906	0.896752	0.897964	0.886088	0.872031	0.890693	0.868153	0.900873	0.876636	1
694	1201	269	47	0	366.967	22.6521	590.605	42.3243	810.503	65.3073	0	0	617.331	114.395	2567.49	553.355	6634.71	1612.91	0	0	694	8	1517	0.006068	420.365	113.878	1149.57	1287.71	0.963744	0.964074	0.93408	0.95089	0.948253	0.901121	0.905735	0.924852	0.891233	0.906065	0.887937	0.87706	0.899473	0.897495	0.882663	0.865194	0.897165	0.861569	0.903098	0.874094	1
698	784	223	42	0	444.378	27.2078	625.006	48.7198	845.509	74.6172	0	0	1093.23	199.602	3049.02	718.509	7555.55	1979.26	0	0	698	13	1049	0.004196	498.837	108.135	1767.74	1525.33	0.963298	0.967588	0.937083	0.949476	0.950906	0.905148	0.904194	0.925167	0.890372	0.904194	0.886559	0.878456	0.903241	0.906101	0.884175	0.86368	0.899428	0.857483	0.908008	0.876549	1
700	0	693	203	41	0	0	467.739	31.334	647.139	51.1469	863.78	79.7306	0	0	1276.81	256.302	3384.63	806.024	8069.36	2158.27	700	15	937	0.003748	523.936	110.675	2030.69	1675.19	0.966916	0.968517	0.938634	0.94984	0.94984	0.907684	0.901281	0.930096	0.897012	0.903415	0.889007	0.878869	0.90715	0.907684	0.885806	0.860726	0.900747	0.859125	0.906083	0.876201	1
700	30430	693	203	41	137.502	13.4393	467.739	31.334	647.139	51.1469	863.78	79.7306	33.4645	10.0899	1276.81	256.302	3384.63	806.024	8069.36	2158.27	700	0	31367	0.125468	149.046	69.7761	93.1258	446.682	0.952211	0.948592	0.947764	0.936095	0.943428	0.892243	0.896452	0.926946	0.910017	0.909905	0.900198	0.882982	0.89795	0.912727	0.884895	0.874757	0.88142	0.851994	0.884608	0.873418	1
705	1497	497	162	35	360.022	18.9905	578.714	37.475	763.523	58.4006	981.514	96.4646	581.33	92.6414	2409.46	469.066	5540.19	1270.65	11856.7	3334.52	705	10	2191	0.008764	449.392	148.445	1542.79	2008.87	0.959607	0.957097	0.944546	0.9377	0.949338	0.89183	0.898676	0.931538	0.905751	0.901187	0.892743	0.87403	0.896166	0.903012	0.88681	0.870607	0.890233	0.857599	0.884528	0.863076	1
706	1371	309	34	1	397.875	23.3582	599.403	41.2042	781.954	62.9548	1049.44	0	785.132	137.858	2680.2	554.134	5960.11	1427.89	14080.4	0	706	8	1715	0.00686	442.179	96.6818	1236.92	1089.9	0.958017	0.95656	0.94519	0.934111	0.949854	0.889504	0.905248	0.93586	0.906122	0.901166	0.893586	0.870845	0.893003	0.898834	0.888047	0.871429	0.886297	0.855977	0.882507	0.860058	1
710	956	258	33	1	472.004	28.5545	631.79	48.6625	819.553	67.4984	1091.72	0	1308.67	236.016	3147.37	723.463	6862.38	1636.08	15843.5	0	710	13	1248	0.004992	514.723	90.4963	1847.29	1270.95	0.959936	0.957131	0.944311	0.933494	0.951522	0.889824	0.910657	0.938702	0.905849	0.89984	0.891426	0.873397	0.893029	0.904647	0.883013	0.870192	0.882612	0.861779	0.892228	0.861779	1
712	0	833	235	34	0	0	474.601	32.1811	634.675	54.7913	830.093	81.6192	0	0	1333.97	269.437	3204.76	829.111	7197.77	2376.11	712	15	1102	0.004408	519.704	94.6439	1913.83	1358.9	0.96098	0.95735	0.943739	0.934211	0.953721	0.888385	0.913793	0.937387	0.906987	0.904265	0.897913	0.875681	0.892468	0.907895	0.883394	0.873412	0.881125	0.862523	0.893376	0.866606	1
712	29485	833	235	34	137.837	13.6737	474.601	32.1811	634.675	54.7913	830.093	81.6192	33.7391	10.4018	1333.97	269.437	3204.76	829.111	7197.77	2376.11	712	0	30587	0.122348	151.595	74.6153	101.476	435.198	0.950159	0.948066	0.948802	0.956289	0.934564	0.904224	0.902344	0.923137	0.903439	0.905613	0.909406	0.895348	0.902181	0.906169	0.866953	0.883088	0.86764	0.862507	0.909602	0.849822	1
717	1459	583	187	28	353.356	19.4947	580.638	38.4616	740.487	61.3632	950.931	92.2077	550.194	91.6241	2434.76	480.111	5070.5	1249.04	10797.3	3654.73	717	10	2257	0.009028	451.553	146.947	1538.64	1815.47	0.954364	0.947497	0.954143	0.946832	0.94218	0.907842	0.908285	0.931546	0.904962	0.913824	0.905184	0.888126	0.901418	0.909393	0.877935	0.877714	0.872397	0.853567	0.90031	0.860213	1
718	1319	357	35	2	387.345	23.4787	597.485	44.5904	756.173	64.0737	892.707	117.331	725.183	131.975	2661.27	598.461	5403.4	1368.45	9130.62	3428.89	718	9	1713	0.006852	439.266	102.585	1234.07	1091.75	0.95505	0.945126	0.954466	0.94892	0.940455	0.910975	0.908056	0.933742	0.905721	0.910975	0.90864	0.891419	0.89784	0.90864	0.876241	0.878284	0.870111	0.857268	0.900467	0.858144	1
722	889	296	34	1	480.948	29.5532	644.554	48.1111	806.003	69.4185	1142.99	0	1384.63	253.768	3337.7	747.062	6541.76	1652.83	18171	0	722	13	1220	0.00488	530.244	93.2756	2015.97	1325.72	0.959426	0.95041	0.954918	0.95041	0.945492	0.914754	0.909016	0.938115	0.907787	0.911885	0.909426	0.891393	0.893443	0.905738	0.87623	0.877869	0.873361	0.861066	0.902459	0.854918	1
724	0	798	275	33	0	0	501.157	34.1093	663.036	53.8831	833.754	98.5302	0	0	1569.7	318.337	3642.65	881.742	7391.86	3054.76	724	15	1106	0.004424	551.331	95.655	2258.84	1466.22	0.959313	0.949819	0.957957	0.949819	0.948463	0.917722	0.910036	0.938517	0.908228	0.911392	0.910488	0.892857	0.896926	0.903255	0.881555	0.875226	0.87387	0.865732	0.904611	0.853526	1
724	29808	798	275	33	134.422	13.3882	501.157	34.1093	663.036	53.8831	833.754	98.5302	31.3098	9.66531	1569.7	318.337	3642.65	881.742	7391.86	3054.76	724	0	30914	0.123656	149.337	80.5989	111.003	498.168	0.949165	0.949812	0.954341	0.962622	0.928802	0.931212	0.901339	0.93972	0.906871	0.903701	0.913146	0.885311	0.888999	0.898735	0.886427	0.882513	0.866873	0.880944	0.885958	0.854451	1
729	1301	609	228	28	329.272	19.0359	596.832	39.4112	757.656	60.9497	938.707	103.989	445.988	77.5346	2643.08	521.419	5423.93	1311.44	10479.6	4084.49	729	11	2166	0.008664	457.471	170.284	1717.43	2031.57	0.954986	0.952909	0.954294	0.95891	0.941136	0.923823	0.913666	0.935365	0.905817	0.90397	0.911588	0.887119	0.897507	0.902585	0.881579	0.883887	0.870499	0.871653	0.90374	0.861034	1
730	1166	370	45	3	352.825	22.9954	606.767	44.5218	780.402	60.0086	931.35	19.0192	549.663	107.564	2785.08	612.705	5915.17	1361.72	9869.62	606.53	730	9	1584	0.006336	425.385	128.768	1241.91	1349.07	0.953914	0.953914	0.955492	0.959596	0.93971	0.926768	0.911932	0.934028	0.904356	0.903093	0.914141	0.885101	0.897727	0.903725	0.883838	0.885732	0.870265	0.870265	0.902462	0.862058	1
734	755	323	41	3	463.819	28.6834	663.283	49.2553	842.032	74.2818	960.654	10.4839	1242.7	231.182	3635.25	814.225	7462.99	1952.71	10816.8	352.866	734	14	1122	0.004488	536.39	116.311	2184.37	1669.32	0.955882	0.95098	0.957219	0.960339	0.93984	0.923351	0.917558	0.934046	0.905526	0.903743	0.914439	0.887701	0.889037	0.904189	0.878342	0.878342	0.87344	0.86631	0.901515	0.86943	1
736	0	670	305	43	0	0	482.478	33.6796	682.99	53.2233	860.85	79.5664	0	0	1402.48	298.244	3974.2	940.352	7987.86	2120.66	736	16	1018	0.004072	558.535	119.042	2451.15	1796.4	0.95776	0.953831	0.958743	0.962181	0.941061	0.922397	0.916503	0.933202	0.905206	0.905697	0.915029	0.888998	0.886051	0.904715	0.876228	0.877701	0.875737	0.865914	0.899312	0.871807	1
736	28873	670	305	43	133.79	13.595	482.478	33.6796	682.99	53.2233	860.85	79.5664	30.908	9.69139	1402.48	298.244	3974.2	940.352	7987.86	2120.66	736	0	29891	0.119564	148.255	81.2163	113.334	550.175	0.946656	0.951674	0.94771	0.950085	0.931116	0.91755	0.899368	0.933776	0.899033	0.903566	0.898046	0.878843	0.895169	0.89828	0.879847	0.887709	0.890686	0.869191	0.894232	0.876652	1
741	1227	497	251	38	341.297	19.0128	583.006	39.3021	786.137	57.7258	965.042	78.9358	496.066	82.6876	2465.94	507.173	6036.84	1332.4	11176.2	2607.07	741	11	2013	0.008052	468.215	177.395	1874.91	2335.69	0.955042	0.950571	0.953552	0.959016	0.932688	0.924491	0.911575	0.939642	0.895926	0.907352	0.910333	0.88152	0.891952	0.892449	0.874069	0.891207	0.877794	0.86612	0.893939	0.877794	1
742	1105	285	42	2	367.818	23.0893	596.56	46.7134	781.221	72.845	954.757	98.9296	621.855	117.154	2653.46	629.405	5984.77	1753.31	10954.2	3297.08	742	9	1434	0.005736	426.206	116.143	1197.11	1294.28	0.952929	0.952232	0.952232	0.95781	0.929916	0.925035	0.910739	0.93689	0.890516	0.908996	0.906555	0.881102	0.894003	0.894003	0.876569	0.890865	0.877615	0.863668	0.891911	0.878312	1
746	731	240	40	2	453.13	29.3143	640.594	50.6943	826.05	88.6676	974.032	84.8952	1160.34	225.819	3283.67	788.582	7130.39	2434.38	11523.1	2940.96	746	13	1013	0.004052	513.298	110.845	1919.59	1595.71	0.95459	0.949161	0.952616	0.957552	0.929911	0.922014	0.908687	0.935341	0.889437	0.911649	0.912636	0.880553	0.889437	0.893386	0.876604	0.89536	0.875123	0.856861	0.890424	0.882034	1
748	0	653	232	38	0	0	465.7	32.8108	653.114	56.472	847.682	101.553	0	0	1262.01	266.053	3491.76	923.976	7767.05	2963.12	748	16	923	0.003692	528.534	113.47	2090.28	1712.29	0.955038	0.948537	0.956121	0.959913	0.931203	0.925785	0.907367	0.934453	0.889491	0.911701	0.916035	0.877031	0.892199	0.893283	0.87649	0.896533	0.874865	0.859155	0.888949	0.881365	1
748	26184	653	232	38	137.288	13.8356	465.7	32.8108	653.114	56.472	847.682	101.553	33.3668	10.3156	1262.01	266.053	3491.76	923.976	7767.05	2963.12	748	0	27107	0.108428	150.61	75.2198	103.405	488.972	0.946988	0.953923	0.942063	0.942506	0.945402	0.905467	0.903069	0.925167	0.890416	0.900671	0.900745	0.875918	0.904213	0.897038	0.8702	0.874903	0.89392	0.853802	0.910411	0.878168	1
753	1285	471	192	34	368.608	18.8698	578.916	38.1686	768.406	59.4287	970.521	112.793	623.414	95.3615	2413.05	477.658	5649.91	1354.22	11605.8	4246.51	753	10	1982	0.007928	467.64	153.426	1724.02	2147.9	0.949798	0.955096	0.945005	0.951564	0.937185	0.915742	0.897578	0.928103	0.891776	0.913219	0.903885	0.879667	0.89783	0.899092	0.872351	0.872856	0.892281	0.860242	0.905903	0.882442	1
754	1173	260	38	0	403.281	23.5843	592.221	43.6517	779.2	71.2012	0	0	817.356	142.701	2590.65	567.889	5930.68	1644.75	0	0	754	8	1471	0.005884	446.387	94.9391	1262.88	1084.37	0.951054	0.959551	0.943576	0.950714	0.937458	0.915704	0.897349	0.926581	0.89463	0.914004	0.898029	0.872876	0.901088	0.903467	0.871176	0.872876	0.898029	0.861999	0.910945	0.885452	1
758	842	222	36	0	492.065	29.1535	635.177	50.3716	825.802	74.3021	0	0	1481.26	260.681	3201.55	764.39	7048.55	1906.85	0	0	758	13	1100	0.0044	531.87	86.8189	2010.64	1272.92	0.951364	0.959545	0.945909	0.951364	0.940455	0.920455	0.902273	0.930455	0.899545	0.907273	0.896818	0.870909	0.900909	0.908182	0.873636	0.875455	0.896364	0.856364	0.911818	0.884545	1
760	0	745	201	35	0	0	516.15	34.2918	658.752	52.4872	842.038	83.2061	0	0	1713.08	340.056	3570.54	866.321	7506.3	2205.74	760	15	981	0.003924	556.995	89.3972	2300.35	1405.21	0.952599	0.961264	0.946993	0.95209	0.939857	0.921509	0.901631	0.930683	0.90265	0.911825	0.897554	0.869521	0.901121	0.907238	0.87105	0.879715	0.899083	0.855759	0.913354	0.885321	1
760	29754	745	201	35	140.854	13.8692	516.15	34.2918	658.752	52.4872	842.038	83.2061	35.9759	10.9215	1713.08	340.056	3570.54	866.321	7506.3	2205.74	760	0	30735	0.12294	154.137	76.1066	108.25	470.716	0.957719	0.952709	0.943094	0.943485	0.943843	0.906149	0.914414	0.936636	0.893769	0.900553	0.90584	0.884431	0.893558	0.905824	0.871515	0.865495	0.877875	0.870246	0.903205	0.870717	1
765	1681	559	165	33	355.586	18.6824	619.997	40.3053	761.224	58.6997	961.45	81.493	560.149	88.2053	2960.21	570.58	5492.86	1304.72	11070.3	2756.19	765	9	2438	0.009752	451.866	154.276	1586.55	1925.41	0.955701	0.957752	0.941345	0.945652	0.943806	0.913043	0.91653	0.932527	0.893765	0.907916	0.906276	0.88187	0.894586	0.905045	0.875718	0.870591	0.887203	0.860952	0.909967	0.877769	1
766	1534	341	31	1	393.395	22.8195	637.36	45.6183	778.496	82.2071	1123.77	0	758.83	130.991	3223.38	691.746	5966.9	2018.66	17273.8	0	766	8	1907	0.007628	443.663	108.2	1292.85	1245.19	0.955427	0.957525	0.940482	0.943367	0.946513	0.912952	0.920556	0.934714	0.891453	0.915312	0.906135	0.883062	0.896959	0.908495	0.877556	0.871264	0.888568	0.863922	0.911904	0.877032	1
770	1042	282	25	1	514.933	29.2154	697.042	51.3022	814.288	76.4201	1175.51	0	1695.06	286.138	4214.84	921.085	6773.81	1927.08	19759.4	0	770	12	1350	0.0054	559.007	91.0193	2328.85	1397.56	0.953704	0.960741	0.948519	0.942593	0.953333	0.914074	0.91963	0.934815	0.894444	0.91963	0.900741	0.888889	0.896667	0.907778	0.87963	0.865926	0.888889	0.866296	0.908148	0.874815	1
772	0	939	265	23	0	0	525.32	34.2308	706.404	52.8442	843.306	112.481	0	0	1804.69	350.065	4388.5	974.778	7739.15	3668.45	772	15	1227	0.004908	570.39	93.1834	2473.97	1485.04	0.956805	0.961695	0.950693	0.94295	0.953953	0.917278	0.917278	0.935208	0.895681	0.922575	0.905053	0.890791	0.896496	0.905868	0.881418	0.867563	0.889976	0.869193	0.911573	0.876121	1
772	29643	939	265	23	137.35	13.1229	525.32	34.2308	706.404	52.8442	843.306	112.481	33.3128	9.82587	1804.69	350.065	4388.5	974.778	7739.15	3668.45	772	0	30870	0.12348	154.563	87.566	130.322	561.342	0.954989	0.947781	0.947279	0.941286	0.94114	0.910755	0.904681	0.938306	0.896987	0.896437	0.911435	0.887237	0.88701	0.89757	0.876482	0.887204	0.881714	0.879964	0.893635	0.869679	1
777	1549	729	221	18	337.912	19.0115	622.53	41.1468	808.012	61.0725	934.452	123.041	481.609	81.6158	2997.85	593.416	6558.36	1473.43	10486.6	4496.29	777	10	2517	0.010068	465.888	173.729	1815.5	2110.44	0.955105	0.954907	0.947557	0.94259	0.949146	0.911601	0.915971	0.9412	0.895511	0.90882	0.910409	0.888359	0.885379	0.900477	0.878427	0.873659	0.885181	0.879619	0.906436	0.865316	1
778	1405	418	42	1	378.177	23.2432	642.008	45.2451	827.531	66.4519	1039.25	0	675.318	124.701	3292.76	703.075	7058.8	1714.73	13676	0	778	9	1866	0.007464	447.745	128.439	1412.29	1479.16	0.955252	0.951233	0.949357	0.942926	0.947481	0.912111	0.919882	0.945874	0.893623	0.903805	0.911844	0.891747	0.880493	0.898982	0.879153	0.868703	0.880493	0.881297	0.901661	0.863344	1
782	942	367	39	1	461.408	28.6549	684.48	51.0483	872.813	71.953	1017.91	0	1223.64	229.478	3993.97	897.291	8284.41	2053.95	12854.3	0	782	13	1349	0.005396	534.402	121.509	2190.07	1753.09	0.956264	0.954781	0.949963	0.942179	0.952187	0.913269	0.923277	0.946627	0.891772	0.904744	0.909192	0.891772	0.878428	0.898443	0.87954	0.870274	0.884359	0.878058	0.903262	0.861749	1
784	0	833	347	40	0	0	482.398	33.2239	707.156	55.3637	903.914	84.5731	0	0	1401.2	292.263	4409.53	1034.25	9251.65	2635.21	784	16	1220	0.00488	560.145	126.527	2514.24	1986.48	0.957787	0.956148	0.951639	0.945082	0.951639	0.912705	0.92623	0.947951	0.895902	0.905328	0.910246	0.891803	0.877049	0.9	0.884836	0.870902	0.889344	0.877049	0.905328	0.868033	1
784	27001	833	347	40	135.581	13.8053	482.398	33.2239	707.156	55.3637	903.914	84.5731	32.1666	10.1681	1401.2	292.263	4409.53	1034.25	9251.65	2635.21	784	0	28221	0.112884	153.935	91.2688	139.467	652.307	0.949771	0.940116	0.949949	0.945555	0.940293	0.920892	0.905833	0.928723	0.890383	0.908827	0.91641	0.88179	0.885316	0.892757	0.883686	0.875855	0.877556	0.864728	0.883456	0.869778	1
789	1239	602	291	32	349.45	19.4301	587.066	40.8671	810.072	63.2747	1015.25	97.2533	532.3	89.1718	2519.79	533.107	6616.4	1557.94	13101.4	3712.43	789	12	2164	0.008656	487.339	182.042	2089.21	2569.54	0.953558	0.950786	0.955407	0.944085	0.94524	0.914048	0.917514	0.942237	0.894177	0.901571	0.912662	0.883318	0.873614	0.895564	0.882625	0.875	0.887246	0.872921	0.890018	0.864603	1
790	1112	366	49	5	389.374	23.5182	603.164	45.5803	833.599	66.3838	952.017	94.6175	736.53	133.621	2739	637.954	7212.03	1723.22	10820.9	2768.41	790	9	1532	0.006128	456.493	121.767	1454.95	1531.37	0.95594	0.947781	0.953655	0.946802	0.946149	0.912206	0.913512	0.942885	0.89393	0.902089	0.909595	0.880875	0.877937	0.891319	0.881527	0.877611	0.889687	0.870104	0.886749	0.862598	1
794	745	301	45	5	464.462	28.749	638.61	50.3577	876.893	67.1419	997.837	88.7258	1247.88	232.401	3253.05	781.141	8377.22	1907.84	12386.2	2915.15	794	14	1096	0.004384	531.656	116.512	2142.1	1830.29	0.955292	0.952555	0.953467	0.943887	0.944343	0.910584	0.912409	0.944799	0.895985	0.905109	0.914234	0.885949	0.889142	0.890967	0.883668	0.884124	0.894617	0.867701	0.894617	0.866332	1
796	0	659	281	49	0	0	474.296	33.7502	649.786	55.084	895.679	80.8279	0	0	1333.32	286.594	3436.2	903.351	8986.6	2486.56	796	16	989	0.003956	545.034	120.368	2309.98	1948.71	0.955511	0.958544	0.955511	0.942366	0.946411	0.912032	0.915066	0.948938	0.899393	0.908493	0.912032	0.883721	0.89181	0.894338	0.884732	0.883721	0.89636	0.866532	0.895349	0.866026	1
796	30333	659	281	49	132.578	13.1021	474.296	33.7502	649.786	55.084	895.679	80.8279	30.0308	9.19598	1333.32	286.594	3436.2	903.351	8986.6	2486.56	796	0	31322	0.125288	145.601	76.3263	102.021	528.147	0.952302	0.955479	0.954648	0.959294	0.940361	0.928118	0.912873	0.930368	0.897947	0.885368	0.908243	0.85922	0.888912	0.904221	0.854192	0.880691	0.878919	0.848972	0.891243	0.891418	1
801	1129	468	238	43	345.382	18.8865	577.319	39.3955	758.78	61.7843	1005.45	86.6962	513.833	83.7333	2395.4	490.63	5451.52	1372.96	12664.1	3255.48	801	11	1878	0.007512	470.685	174.917	1886.68	2452.2	0.953142	0.951544	0.948349	0.944089	0.939563	0.92279	0.921725	0.940895	0.900692	0.906017	0.908413	0.869808	0.892173	0.888978	0.874068	0.879659	0.889244	0.861022	0.88951	0.877796	1
802	1018	280	43	2	372.413	22.5566	590.786	43.3899	765.565	84.2715	1076.75	116.118	644.83	117.052	2571.57	558.043	5690.71	1963.41	15728.1	4915.76	802	9	1343	0.005372	431.579	114.695	1230.55	1348.94	0.953835	0.950484	0.947506	0.943038	0.93857	0.927029	0.916977	0.93522	0.901713	0.907669	0.91102	0.866716	0.889799	0.886076	0.87379	0.87863	0.883842	0.85592	0.889799	0.880864	1
806	700	228	40	2	460.381	28.0975	635.206	50.3631	811.695	90.6371	1065.41	73.8554	1215	221.086	3201.55	748.87	6783.48	2347.94	14940	3054.67	806	13	970	0.00388	517.209	106.372	1939.87	1575.73	0.955155	0.953608	0.951546	0.94433	0.943299	0.929897	0.915464	0.935567	0.907216	0.910309	0.914433	0.870103	0.889175	0.885567	0.874227	0.875773	0.885052	0.864433	0.893299	0.881443	1
808	0	620	207	42	0	0	480.892	31.6926	655.321	56.5628	844.71	108.409	0	0	1386.44	271.776	3525.56	885.376	7738.69	3272.79	808	16	869	0.003476	540.026	110.43	2203	1769.34	0.959724	0.95397	0.952819	0.947066	0.945339	0.93153	0.913694	0.935558	0.908516	0.913119	0.914845	0.867089	0.890104	0.884925	0.879171	0.876295	0.887227	0.867664	0.895282	0.879747	1
808	28926	620	207	42	134.972	13.4014	480.892	31.6926	655.321	56.5628	844.71	108.409	31.689	9.77417	1386.44	271.776	3525.56	885.376	7738.69	3272.79	808	0	29795	0.11918	146.786	71.9423	95.0174	474.229	0.952123	0.960933	0.953465	0.949337	0.944789	0.91319	0.902265	0.932119	0.90198	0.913945	0.900587	0.861252	0.897919	0.899413	0.854992	0.878587	0.886239	0.864759	0.904682	0.883235	1
813	1308	441	162	37	353.644	19.0106	588.225	35.7315	766.16	62.3921	953.258	111.82	551.269	88.8695	2525.9	459.388	5609.2	1330.21	11013.8	4229	813	10	1948	0.007792	452.444	157.384	1617.65	2119.46	0.956622	0.956366	0.959446	0.949435	0.939168	0.920175	0.909394	0.935062	0.900411	0.900667	0.912218	0.863963	0.896817	0.897587	0.86037	0.87885	0.88655	0.86499	0.896817	0.886294	1
814	1174	257	26	1	390.941	23.7485	605.232	41.5823	798.274	48.2896	1214.79	0	745.507	135.646	2758.69	567.851	6287.09	1130.35	21797.6	0	814	8	1458	0.005832	436.543	101.191	1213.63	1200.54	0.953361	0.958848	0.960562	0.951303	0.941358	0.914609	0.909122	0.935185	0.901235	0.898491	0.912894	0.861111	0.898491	0.896091	0.855624	0.876886	0.885117	0.866598	0.891289	0.886145	1
818	776	218	25	1	486.101	30.7649	655.349	46.2885	846.677	57.789	1268.07	0	1430.38	270.285	3501.28	734.389	7517.3	1503.4	24779.4	0	818	13	1020	0.00408	531.878	95.2502	2045.06	1485.79	0.956863	0.956863	0.960784	0.953431	0.941667	0.910784	0.913725	0.935294	0.903922	0.897059	0.913235	0.858824	0.90049	0.894608	0.864706	0.875	0.892157	0.87451	0.886765	0.885784	1
820	0	696	210	26	0	0	514.964	34.457	684.529	52.6374	890.961	106.93	0	0	1701.68	340.7	3998.75	917.338	9036.6	4156.56	820	15	932	0.003728	563.659	99.4035	2423.88	1710.7	0.960837	0.960837	0.9603	0.956009	0.94367	0.912017	0.912017	0.938305	0.901824	0.896459	0.914163	0.863197	0.900215	0.893777	0.86588	0.876073	0.890021	0.876609	0.889485	0.881974	1
820	30037	696	210	26	137.997	13.809	514.964	34.457	684.529	52.6374	890.961	106.93	33.8723	10.4899	1701.68	340.7	3998.75	917.338	9036.6	4156.56	820	0	30969	0.123876	150.807	75.9673	105.799	504.886	0.94509	0.959314	0.947528	0.939601	0.940941	0.917773	0.912913	0.937034	0.892861	0.902386	0.913026	0.883351	0.87615	0.897736	0.865882	0.863912	0.893652	0.869644	0.8999	0.871161	1
825	1499	504	177	23	340.809	18.814	612.549	41.9203	782.835	56.2434	995.819	123.785	493.875	81.8948	2859.15	583.417	5957.33	1283.55	12630.6	5774.61	825	10	2203	0.008812	445.331	164.935	1600.67	2134	0.947571	0.962097	0.952792	0.945302	0.938947	0.911484	0.912846	0.935542	0.896278	0.906945	0.916478	0.877894	0.881979	0.894916	0.865865	0.863141	0.892873	0.873355	0.894689	0.86995	1
826	1347	292	34	0	377.267	23.056	632.366	50.0999	797.716	60.4811	0	0	670.384	122.664	3159.09	745.223	6312.15	1404.39	0	0	826	8	1673	0.006692	430.336	114.345	1219.41	1255.22	0.94471	0.962642	0.948296	0.944411	0.937537	0.91064	0.908846	0.937238	0.895397	0.909145	0.913628	0.880753	0.879259	0.891512	0.86312	0.86043	0.896892	0.874178	0.896593	0.869097	1
830	905	244	32	0	473.304	27.9905	677.203	51.8266	844.9	66.8537	0	0	1318.88	234.525	3871.41	876.359	7505.97	1772.09	0	0	830	13	1181	0.004724	525.499	104.322	2013.89	1478.58	0.950466	0.96486	0.947079	0.947502	0.940305	0.907705	0.906435	0.935648	0.903048	0.909399	0.907705	0.880186	0.888654	0.888654	0.867062	0.856054	0.903472	0.871719	0.903472	0.871296	1
832	0	790	230	30	0	0	495.069	32.6337	703.993	55.1087	860.598	73.44	0	0	1512.15	296.799	4350.78	1019.75	7953.92	2018.02	832	15	1050	0.0042	551.277	108.812	2317.99	1646.72	0.949048	0.964762	0.946667	0.948095	0.941905	0.91	0.907619	0.938571	0.905714	0.910476	0.906667	0.87619	0.885714	0.889524	0.87381	0.856667	0.900476	0.873333	0.901905	0.871905	1
832	31004	790	230	30	137.615	13.2687	495.069	32.6337	703.993	55.1087	860.598	73.44	33.521	9.95219	1512.15	296.799	4350.78	1019.75	7953.92	2018.02	832	0	32054	0.128216	151.166	77.3292	108.354	504.259	0.941521	0.953329	0.944313	0.935047	0.945373	0.920509	0.922833	0.948212	0.893009	0.910932	0.918325	0.8795	0.886566	0.897548	0.869423	0.874306	0.90346	0.868113	0.881949	0.870609	1
837	1528	559	195	26	329.779	18.204	590.087	37.6233	799.063	61.5217	960.685	67.0521	447.646	74.0141	2552.7	488.078	6348.16	1469.4	10968.2	2179.7	837	10	2308	0.009232	439.582	168.459	1574.53	2071	0.94649	0.95364	0.949523	0.941291	0.941508	0.917894	0.918977	0.942158	0.895797	0.908362	0.916811	0.8763	0.881932	0.894714	0.868934	0.868934	0.899697	0.869584	0.89948	0.87305	1
838	1368	337	41	1	363.757	22.3037	604.957	41.9912	807.638	61.3949	927.853	0	601.249	110.514	2755.8	575.198	6551.54	1519.89	9747.25	0	838	8	1747	0.006988	421.025	116.478	1161.75	1260.05	0.943618	0.953349	0.949628	0.940756	0.943618	0.923869	0.92158	0.943331	0.893532	0.91099	0.915283	0.88008	0.876073	0.895821	0.869777	0.871494	0.903835	0.864911	0.902404	0.872639	1
842	907	276	41	1	434.772	26.6987	637.711	46.2428	836.228	67.7255	992.777	0	1024.23	187.99	3230.1	707.323	7285.25	1782.52	11929.3	0	842	13	1225	0.0049	494.387	111.966	1739.68	1496.25	0.944898	0.956735	0.95102	0.945306	0.943265	0.926531	0.923673	0.946531	0.892245	0.910204	0.916327	0.877551	0.878776	0.896327	0.875102	0.864082	0.908571	0.87102	0.903673	0.872245	1
844	0	786	255	41	0	0	457.116	30.5043	658.893	50.2382	865.249	60.9167	0	0	1191.96	236.122	3566.87	813.449	8029.32	1734.53	844	15	1082	0.004328	520.135	115.53	2010.76	1655.52	0.948706	0.959797	0.952865	0.947782	0.945933	0.930222	0.925601	0.950092	0.89464	0.914048	0.918207	0.872458	0.879852	0.900647	0.876155	0.864603	0.908965	0.872458	0.902957	0.875693	1
844	23897	786	255	41	134.657	13.6916	457.116	30.5043	658.893	50.2382	865.249	60.9167	31.5137	9.95627	1191.96	236.122	3566.87	813.449	8029.32	1734.53	844	0	24979	0.099916	151.355	83.1576	117.247	530.237	0.951239	0.960807	0.943893	0.930662	0.942211	0.924076	0.909784	0.945674	0.889107	0.922395	0.907282	0.860062	0.898194	0.891369	0.873334	0.885524	0.896093	0.876376	0.900076	0.864626	1
849	1054	541	219	38	340.495	18.8055	555.044	37.2301	761.403	53.6827	966.906	60.6879	492.518	81.6287	2128.71	423.807	5480.19	1158.38	11154.3	2122.07	849	12	1852	0.007408	465.794	166.644	1779.03	2169.87	0.952214	0.961123	0.940335	0.938445	0.946274	0.927916	0.916847	0.947894	0.892009	0.925216	0.916577	0.865551	0.897138	0.901458	0.87959	0.87392	0.905508	0.86879	0.898218	0.868521	1
850	945	330	34	2	386.324	23.0576	575.95	39.8636	759.972	62.2205	952.142	32.7035	719.252	128.913	2379.35	490.86	5478.22	1377.07	10566.2	1080.63	850	9	1311	0.005244	444.609	103.191	1275.57	1114.94	0.951564	0.957285	0.940122	0.935545	0.94775	0.929443	0.917239	0.948131	0.887109	0.927155	0.913043	0.865751	0.904272	0.902746	0.878337	0.8791	0.90656	0.866514	0.892067	0.866895	1
854	624	266	29	2	483.218	28.0792	620.017	44.9187	802.968	74.5168	1014.78	40.3968	1402.56	242.157	2969.31	635.036	6493.13	1834.24	12796.2	1515.17	854	14	921	0.003684	533.95	89.2153	2040.1	1291.31	0.950054	0.960912	0.939197	0.934311	0.95114	0.934311	0.926167	0.953312	0.888165	0.929425	0.915309	0.864278	0.904452	0.892508	0.875679	0.87405	0.906623	0.868621	0.892508	0.86645	1
856	0	558	253	31	0	0	506.527	32.7894	641.41	49.5914	834.901	89.7809	0	0	1618.35	311.246	3293.24	764.659	7361.64	2504.25	856	16	842	0.003368	559.146	91.7392	2333.07	1420.32	0.950713	0.960214	0.940024	0.935867	0.950713	0.935867	0.928147	0.953088	0.885986	0.929335	0.915677	0.862233	0.90677	0.893705	0.872328	0.875891	0.90677	0.868765	0.890143	0.872328	1
856	26736	558	253	31	138.755	14.1679	506.527	32.7894	641.41	49.5914	834.901	89.7809	34.4714	10.8485	1618.35	311.246	3293.24	764.659	7361.64	2504.25	856	0	27578	0.110312	151.59	75.3832	104.651	467.006	0.949217	0.954982	0.94773	0.93803	0.944158	0.916491	0.908278	0.944177	0.890909	0.913935	0.920534	0.867775	0.890275	0.888444	0.872271	0.884183	0.890402	0.877837	0.885924	0.861411	1
861	1429	409	201	27	360.499	19.5821	615.446	39.6732	750.234	56.3989	945.945	104.274	583.916	95.3911	2895.26	557.573	5253.94	1180.08	10709.3	3786.8	861	10	2066	0.008264	456.538	154.691	1628.16	1954.37	0.950871	0.956438	0.946273	0.93514	0.943127	0.925944	0.912633	0.947725	0.886738	0.919409	0.915295	0.856728	0.898354	0.88577	0.867377	0.879477	0.888432	0.877783	0.89424	0.865682	1
862	1292	228	41	0	388.76	24.2717	626.451	43.8579	782.639	67.4462	0	0	733.602	137.456	3059.32	637.263	5993.07	1567.08	0	0	862	8	1561	0.006244	433.822	105.755	1211.44	1194.87	0.954837	0.956438	0.947149	0.931454	0.943306	0.922165	0.908072	0.94843	0.889814	0.920884	0.914478	0.858424	0.897181	0.881807	0.865151	0.881807	0.88501	0.877643	0.896861	0.86483	1
866	860	187	37	0	502.964	30.6289	681.493	49.4857	843.687	81.3272	0	0	1582.43	290.761	3938.67	855.144	7541.04	2191.71	0	0	866	12	1084	0.004336	545.392	95.1484	2192.29	1467.95	0.957565	0.958026	0.952491	0.936347	0.940959	0.922509	0.90821	0.946956	0.896679	0.920664	0.91559	0.859779	0.902214	0.881919	0.870849	0.873155	0.877768	0.877306	0.893911	0.865775	1
868	0	779	173	37	0	0	522.119	35.3279	703.807	57.9909	863.219	79.2482	0	0	1773.87	361.832	4356.1	1082.64	8055.45	2268.97	868	14	989	0.003956	566.662	99.7464	2460.57	1634.56	0.957027	0.958038	0.952477	0.93731	0.940849	0.920627	0.906977	0.946916	0.899393	0.920627	0.916077	0.862993	0.898382	0.881699	0.870576	0.872093	0.875632	0.880182	0.895349	0.871082	1
868	31248	779	173	37	135.362	13.0972	522.119	35.3279	703.807	57.9909	863.219	79.2482	31.9128	9.47019	1773.87	361.832	4356.1	1082.64	8055.45	2268.97	868	0	32237	0.128948	148.594	77.4812	106.422	507.404	0.954214	0.948879	0.949809	0.94663	0.944381	0.909405	0.907467	0.938037	0.898548	0.900565	0.927149	0.855042	0.898998	0.88324	0.868319	0.871312	0.893601	0.875717	0.878447	0.864023	1
873	1398	605	147	32	360.396	18.3132	631.492	40.8814	820.044	60.6002	985.149	89.5477	582.779	88.8853	3126.95	605.578	6849.55	1516.9	11946.8	3319.09	873	10	2182	0.008728	475.69	167.587	1877.05	2254.46	0.952796	0.953254	0.950275	0.942713	0.940192	0.916132	0.902154	0.942713	0.899404	0.91407	0.922777	0.859762	0.891842	0.882447	0.87099	0.872365	0.887718	0.88176	0.875573	0.865949	1
874	1258	354	27	2	408.993	22.2339	652.961	46.671	836.502	67.9256	1051.82	89.8728	851.273	138.723	3464.79	745.662	7294.02	1830.79	14483.1	3626.52	874	9	1641	0.006564	469.44	116.754	1537.69	1455.21	0.954601	0.952773	0.950945	0.946374	0.94028	0.914077	0.900061	0.942108	0.90067	0.91042	0.924741	0.857709	0.893967	0.885131	0.873553	0.868373	0.891225	0.884217	0.867154	0.867459	1
878	884	297	25	2	485.92	28.2914	690.675	52.1063	873.776	82.4204	1109.77	93.8917	1426.23	249.08	4104.49	932.479	8366.82	2490.16	16992.1	4214.48	878	13	1208	0.004832	545.321	109.294	2254.12	1700.94	0.953228	0.959437	0.953228	0.947434	0.943295	0.90894	0.900248	0.947434	0.906871	0.907699	0.922599	0.854719	0.897351	0.883692	0.876242	0.872103	0.890728	0.882036	0.871689	0.870033	1
880	0	793	268	27	0	0	507.01	33.1689	712.348	60.5534	909.354	106.415	0	0	1623.44	317.706	4521.91	1172.48	9568.12	3733.27	880	15	1088	0.004352	567.574	112.789	2534.56	1887.77	0.95864	0.960018	0.953585	0.949908	0.946232	0.913603	0.903493	0.944853	0.905331	0.90625	0.924173	0.85386	0.900276	0.879596	0.878217	0.877298	0.893842	0.882813	0.876379	0.869945	1
880	28539	793	268	27	135.997	13.7524	507.01	33.1689	712.348	60.5534	909.354	106.415	32.4469	10.1376	1623.44	317.706	4521.91	1172.48	9568.12	3733.27	880	0	29627	0.118508	151.846	85.0776	124.333	593.661	0.956476	0.961994	0.942569	0.94851	0.941439	0.912782	0.914521	0.932713	0.913542	0.908631	0.907331	0.853816	0.893779	0.884244	0.868886	0.84931	0.903281	0.864836	0.91047	0.868836	1
885	1411	584	226	26	326.668	18.415	599.447	39.1664	808.526	67.9735	993.518	112.055	435.322	73.6584	2677.02	518.57	6597.56	1681.73	12423.3	4536	885	10	2247	0.008988	453.744	181.413	1776.45	2363.36	0.959502	0.961282	0.952158	0.946818	0.944815	0.913885	0.917445	0.93992	0.913218	0.903427	0.915443	0.857588	0.905874	0.879617	0.873387	0.860703	0.893636	0.866934	0.890966	0.868269	1
886	1288	353	31	2	355.199	22.0745	611.272	44.8947	804.418	76.3934	1049.51	79.5315	560.134	103.755	2847.35	625.278	6536.77	1924.17	14323.2	3193.61	886	9	1674	0.006696	418.346	122.754	1169.57	1338.29	0.960275	0.961768	0.952509	0.947133	0.946237	0.912784	0.919952	0.935783	0.915173	0.902927	0.912186	0.857527	0.903524	0.882616	0.86828	0.861708	0.895759	0.864695	0.89098	0.870072	1
890	842	300	29	2	454.032	27.283	661.909	49.8733	860.664	80.1814	1088.47	103.844	1165.22	207.986	3614.49	816.19	7991.88	2337.15	16126.9	4487.93	890	13	1173	0.004692	518.332	114.19	1985.92	1662.94	0.957374	0.963342	0.953964	0.950128	0.945439	0.913043	0.921995	0.935209	0.913043	0.909633	0.908781	0.85763	0.907928	0.884058	0.875107	0.864876	0.895993	0.865729	0.882779	0.872549	1
892	0	720	280	29	0	0	473.654	31.7305	683.548	57.8879	893.987	103.962	0	0	1325.63	265.45	3996.75	1024.51	9085.24	3432.37	892	15	1029	0.004116	542.614	118.881	2271.15	1846.98	0.961613	0.965015	0.958212	0.950437	0.942663	0.914966	0.924198	0.932459	0.913994	0.910593	0.910107	0.86103	0.909135	0.886783	0.875121	0.865403	0.898931	0.866375	0.88241	0.87172	1
892	25708	720	280	29	136.704	13.5181	473.654	31.7305	683.548	57.8879	893.987	103.962	32.9078	9.98064	1325.63	265.45	3996.75	1024.51	9085.24	3432.37	892	0	26737	0.106948	152.326	82.563	119.049	562.822	0.944309	0.96071	0.940999	0.949901	0.937708	0.925908	0.91811	0.937409	0.899316	0.914557	0.915249	0.859315	0.879156	0.885683	0.861241	0.856398	0.907656	0.865112	0.902439	0.870348	1
897	1222	548	245	28	344.119	18.9871	574.006	37.1661	787.508	65.8417	997.858	105.226	508.329	84.1361	2351.31	453.773	6097.17	1545	12520.2	4115.94	897	11	2043	0.008172	467.914	171.876	1837.53	2333.55	0.960597	0.961821	0.950318	0.946647	0.939794	0.914831	0.918502	0.930494	0.909447	0.910671	0.908713	0.858541	0.888155	0.888889	0.86882	0.854626	0.908223	0.867352	0.898434	0.874449	1
898	1091	336	30	3	367.206	23.1544	584.006	41.8066	813.694	66.6557	1110.8	109.45	618.829	116.818	2482.48	526.022	6716.9	1651.94	17166.5	4974.85	898	9	1460	0.00584	427.802	115.309	1207.03	1400.32	0.959589	0.963356	0.943836	0.942466	0.941781	0.915068	0.921233	0.927055	0.909932	0.909247	0.908904	0.858562	0.882534	0.885616	0.864384	0.84589	0.913356	0.864726	0.906849	0.874315	1
902	763	280	26	3	473.692	29.2231	638.168	46.4617	860.978	73.0003	1166.76	137.756	1323.29	244.117	3237.11	697.462	7961.88	1999.28	20130.5	7081.18	902	13	1072	0.004288	527.985	102.246	2036.81	1706.77	0.960354	0.963619	0.946828	0.946828	0.947761	0.908582	0.920243	0.931903	0.914179	0.909981	0.908116	0.86194	0.892724	0.886194	0.857276	0.849813	0.911847	0.869869	0.901586	0.875933	1
904	0	672	264	28	0	0	491.428	33.8988	659.313	53.2974	921.578	133.297	0	0	1481.05	308.341	3580.99	857.237	10185.5	5261.62	904	16	964	0.003856	549.899	108.486	2308.96	1947.96	0.9611	0.963174	0.950207	0.947614	0.94917	0.908714	0.924274	0.937241	0.913382	0.908714	0.911307	0.861515	0.895228	0.888485	0.855809	0.853734	0.914938	0.869813	0.901971	0.873444	1
904	28242	672	264	28	133.546	14.1006	491.428	33.8988	659.313	53.2974	921.578	133.297	30.8134	10.0046	1481.05	308.341	3580.99	857.237	10185.5	5261.62	904	0	29206	0.116824	147.288	78.1896	106.008	539.439	0.942101	0.952048	0.945902	0.945063	0.937496	0.919743	0.909916	0.942478	0.896665	0.914641	0.913682	0.869393	0.879186	0.881257	0.86472	0.864668	0.891683	0.867544	0.897264	0.861433	1
909	1187	520	225	24	381.371	19.7106	612.432	40.4102	783.737	61.2012	1034.99	129.393	690.223	106.057	2854.9	569.475	5994.02	1394.25	14171	6159.83	909	11	1956	0.007824	497.103	161.155	2041.21	2380.85	0.947853	0.955777	0.951687	0.95501	0.945041	0.921524	0.919223	0.939928	0.902863	0.912577	0.91181	0.872188	0.882157	0.894427	0.854039	0.851738	0.904908	0.878067	0.889571	0.869888	1
910	1072	309	34	2	402.62	24.357	623.865	46.4245	787.126	71.1823	1009	17.2916	813.921	146.132	3027.5	677.128	6107.48	1598.92	12532	640.978	910	9	1417	0.005668	460.948	111.262	1440.18	1311.69	0.94566	0.954128	0.952717	0.955187	0.940014	0.929428	0.91602	0.941778	0.902258	0.913903	0.910727	0.880028	0.871912	0.893437	0.854975	0.846507	0.905081	0.87897	0.886733	0.866267	1
914	752	257	30	1	468.319	29.4306	654.132	50.7788	816.936	73.2912	1040.28	0	1279.42	236.65	3492.29	800.036	6821.94	1766.61	13716.4	0	914	13	1040	0.00416	524.842	102.839	1998.09	1420.26	0.948077	0.959135	0.952885	0.95625	0.938462	0.930769	0.916346	0.947596	0.899038	0.913462	0.918269	0.876923	0.871635	0.888942	0.850481	0.852885	0.902404	0.876923	0.886538	0.866827	1
916	0	658	244	29	0	0	486.334	33.5938	671.703	56.5476	842.308	92.342	0	0	1435.59	293.309	3792.04	955.191	7562.48	2463.43	916	15	931	0.003724	546.005	106.271	2244.03	1568.44	0.949517	0.961869	0.951665	0.957035	0.943609	0.930183	0.918367	0.945757	0.897422	0.912997	0.922664	0.880236	0.874866	0.889903	0.851772	0.853383	0.903867	0.873792	0.888829	0.864662	1
916	31564	658	244	29	136.662	13.1218	486.334	33.5938	671.703	56.5476	842.308	92.342	32.8237	9.67108	1435.59	293.309	3792.04	955.191	7562.48	2463.43	916	0	32495	0.12998	148.39	71.7914	96.1759	454.58	0.948315	0.960948	0.951085	0.939175	0.932036	0.918526	0.90834	0.94213	0.897076	0.906016	0.905816	0.849269	0.893491	0.876273	0.882059	0.864425	0.887244	0.878658	0.883074	0.853162	1
921	1474	477	200	26	334.881	18.4738	581.878	38.977	768.458	64.4101	943.423	106.009	468.642	77.1646	2451.08	490.426	5667.09	1426.62	10630.7	3585.97	921	10	2177	0.008708	436.1	160.917	1501.96	1976.52	0.946945	0.959807	0.954065	0.94396	0.935002	0.925126	0.908819	0.945567	0.907441	0.908819	0.912954	0.866559	0.88057	0.884244	0.870234	0.86633	0.883785	0.875746	0.892053	0.857832	1
922	1322	296	29	2	364.803	22.2354	594.179	43.803	783.005	86.779	989.974	61.4372	606.346	110.644	2616.39	576.164	6083.12	1978.82	11964.1	2195.4	922	8	1649	0.006596	414.09	106.97	1077.25	1153.94	0.943905	0.959066	0.95755	0.942996	0.935112	0.929351	0.908126	0.945725	0.909945	0.912068	0.913281	0.865979	0.879018	0.88023	0.87265	0.870224	0.875076	0.875379	0.886901	0.857186	1
926	874	237	26	1	470.817	28.3916	647.65	48.5827	850.389	80.18	1138.7	0	1298.81	234.604	3386.29	758.246	7711.68	2176.73	17968.2	0	926	13	1138	0.004552	516.903	96.5893	1894.71	1416.48	0.945518	0.962654	0.956942	0.946837	0.93717	0.931459	0.916081	0.948594	0.907733	0.912566	0.915641	0.862478	0.877856	0.876977	0.865554	0.870826	0.87522	0.87478	0.892794	0.855888	1
928	0	773	225	27	0	0	487.786	32.5666	665.548	55.5139	877.754	95.2954	0	0	1447.14	287.511	3688.42	938.718	8551.17	2874.32	928	15	1025	0.0041	537.079	101.134	2126.26	1563.41	0.945366	0.963902	0.956098	0.947805	0.938537	0.934146	0.919024	0.950732	0.909268	0.91122	0.92	0.86439	0.87561	0.876585	0.867317	0.869756	0.876585	0.87561	0.89122	0.857073	1
928	27166	773	225	27	136.845	13.6504	487.786	32.5666	665.548	55.5139	877.754	95.2954	33.0293	10.2252	1447.14	287.511	3688.42	938.718	8551.17	2874.32	928	0	28191	0.112764	151.397	78.5109	109.137	492.434	0.951829	0.958019	0.941577	0.946047	0.934926	0.908943	0.912153	0.933773	0.893725	0.908943	0.906158	0.840321	0.895197	0.889841	0.881452	0.875599	0.891082	0.871395	0.865205	0.867475	1
933	1406	548	187	25	351.648	19.2035	592.087	37.645	771.579	61.779	981.576	90.0747	542.18	88.849	2578.36	487.676	5726.38	1388.06	11817.3	3136.58	933	10	2166	0.008664	456.005	156.72	1635.05	1996.85	0.951985	0.966297	0.951524	0.93675	0.932825	0.919206	0.924284	0.945522	0.907664	0.910434	0.90651	0.84349	0.888504	0.877886	0.881579	0.880656	0.883426	0.877424	0.875808	0.85711	1
934	1278	348	30	2	380.528	23.8094	603.321	42.756	775.661	64.6056	992.372	29.4385	688.204	128.883	2735.22	582.529	5827.12	1502.27	11945.8	1056	934	8	1658	0.006632	435.178	107.729	1224.42	1161.42	0.955669	0.967732	0.952955	0.937274	0.930036	0.915862	0.924005	0.941496	0.905308	0.906514	0.906212	0.842883	0.890229	0.879071	0.889928	0.879976	0.882992	0.879976	0.873341	0.858263	1
938	882	285	27	2	473.305	28.572	648.89	48.2532	824.198	62.675	1028.26	18.6199	1319.4	236.458	3404.48	747.337	6960.72	1602.52	13261.6	716.646	938	13	1196	0.004784	523.995	96.5289	1963.59	1345.77	0.958612	0.972826	0.954431	0.940635	0.93102	0.918478	0.924749	0.943144	0.901756	0.906773	0.90092	0.843645	0.88796	0.873328	0.895067	0.878763	0.880017	0.879181	0.875	0.85786	1
940	0	777	271	28	0	0	490.949	33.7006	664.862	54.7566	854.86	86.2007	0	0	1476.42	299.943	3674.25	891.412	7867.62	2523.64	940	15	1076	0.004304	544.22	99.9729	2196.27	1480.6	0.960967	0.973978	0.960502	0.942379	0.927974	0.919145	0.927509	0.947491	0.902416	0.911245	0.903346	0.844796	0.885688	0.875	0.893123	0.878717	0.878253	0.880112	0.874535	0.862454	1
940	27475	777	271	28	139.217	14.0418	490.949	33.7006	664.862	54.7566	854.86	86.2007	34.7885	10.7637	1476.42	299.943	3674.25	891.412	7867.62	2523.64	940	0	28551	0.114204	154.48	80.7164	116.248	502.162	0.956114	0.95832	0.941351	0.951718	0.946779	0.900757	0.922455	0.940142	0.899933	0.915222	0.910686	0.847028	0.90179	0.895906	0.861546	0.874505	0.898095	0.871773	0.87468	0.874348	1
945	1508	562	219	26	367	19.218	602.255	39.9635	779.872	63.6773	978.881	96.2953	615.544	96.2807	2715.85	540.353	5915.29	1414.36	11773.5	3662.8	945	10	2315	0.00926	470.041	155.772	1752.1	2061.88	0.959179	0.964795	0.948164	0.955076	0.942981	0.906479	0.922678	0.940605	0.90216	0.918359	0.913607	0.84838	0.892225	0.894168	0.871058	0.882505	0.893089	0.875378	0.874946	0.872354	1
946	1385	357	45	1	398.724	23.0074	615.415	46.0328	804.386	75.4209	885.753	0	789.875	136.442	2907.07	648.806	6526.34	1731.62	8484.92	0	946	9	1788	0.007152	452.471	108.338	1361.28	1266.39	0.961689	0.963367	0.944072	0.9533	0.946588	0.904083	0.923378	0.938479	0.904642	0.921141	0.917226	0.845638	0.893736	0.897092	0.865772	0.885906	0.895694	0.873602	0.876398	0.874161	1
950	997	304	42	1	476.983	28.1972	653.239	49.141	837.296	76.1608	927.831	0	1349.7	238.699	3474.98	795.335	7346.54	1913.68	9746.55	0	950	13	1344	0.005376	528.446	99.5188	2024.07	1429.32	0.966146	0.962054	0.949777	0.950521	0.946429	0.905134	0.924479	0.940476	0.901786	0.922991	0.918899	0.843378	0.892485	0.892113	0.865327	0.885789	0.897321	0.874628	0.877976	0.879836	1
952	0	883	292	41	0	0	500.707	33.255	678.661	55.711	871.994	76.4743	0	0	1564.51	311.395	3907.14	975.937	8278.36	2024.9	952	15	1216	0.004864	555.958	104.62	2353.42	1628.69	0.967105	0.962582	0.948191	0.95148	0.946546	0.90625	0.924342	0.942434	0.909128	0.924753	0.917352	0.841694	0.891036	0.891036	0.867188	0.886102	0.892681	0.874178	0.877878	0.880757	1
952	29637	883	292	41	133.635	13.2887	500.707	33.255	678.661	55.711	871.994	76.4743	30.7609	9.41009	1564.51	311.395	3907.14	975.937	8278.36	2024.9	952	0	30853	0.123412	150.28	85.7524	122.303	555.765	0.952436	0.960458	0.945775	0.941432	0.944787	0.909555	0.917447	0.939584	0.907481	0.910268	0.907383	0.873578	0.887985	0.885165	0.861829	0.869186	0.902716	0.860565	0.906071	0.873967	1
957	1186	652	250	37	333.077	17.9409	600.178	38.0856	780.025	63.0199	972.133	71.0414	460.952	74.2405	2685.02	512.704	5917.28	1434.27	11378.8	2370.63	957	12	2125	0.0085	478.739	180.179	1975.37	2286.01	0.961647	0.96	0.946353	0.952	0.946824	0.899765	0.917412	0.941882	0.911294	0.918118	0.912941	0.855059	0.895059	0.889647	0.862824	0.881647	0.898588	0.874588	0.894824	0.880706	1
958	1069	378	36	0	371.177	22.1915	618.769	42.7371	786.475	75.3425	0	0	638.282	114.458	2947.39	602.077	6113.09	1797.71	0	0	958	9	1483	0.005932	444.367	124.151	1359.75	1321.53	0.959879	0.958867	0.94909	0.950101	0.947741	0.900877	0.915037	0.941335	0.907957	0.916723	0.91234	0.859744	0.901551	0.891436	0.862104	0.881322	0.901888	0.870533	0.898854	0.880647	1
962	709	320	33	0	467.537	27.2312	667.306	51.9851	844.744	85.4868	0	0	1271.04	221.034	3707.36	862.406	7593.17	2407.71	0	0	962	14	1062	0.004248	539.452	113.185	2201.6	1612.89	0.961394	0.957627	0.948211	0.955273	0.94774	0.901601	0.917608	0.939736	0.90678	0.920904	0.918079	0.852166	0.906309	0.885593	0.865348	0.879473	0.907721	0.865348	0.893597	0.875235	1
964	0	624	294	31	0	0	486.677	31.2452	687.313	57.1369	876.304	85.4087	0	0	1435.98	277.43	4059.15	1000.34	8453.33	2565.98	964	16	949	0.003796	561.561	117.106	2477.87	1797.36	0.9647	0.957323	0.951528	0.953635	0.949947	0.902529	0.917281	0.944679	0.909378	0.919916	0.923604	0.859326	0.907798	0.890938	0.861433	0.881454	0.911486	0.865648	0.894626	0.873024	1
964	28958	624	294	31	139.41	13.5941	486.677	31.2452	687.313	57.1369	876.304	85.4087	34.8666	10.4997	1435.98	277.43	4059.15	1000.34	8453.33	2565.98	964	0	29907	0.119628	152.806	78.0359	112.387	534.779	0.939412	0.955529	0.945247	0.940683	0.943876	0.927893	0.926539	0.937439	0.913131	0.913064	0.930234	0.871184	0.885796	0.877136	0.849851	0.871669	0.887802	0.856388	0.890979	0.870331	1
969	1549	471	241	27	362.597	19.7987	595.532	36.5714	805.083	64.4601	993.486	99.3185	594.167	96.949	2621.48	485.156	6500.93	1556.13	12315.3	3832.62	969	10	2288	0.009152	464.601	164.863	1771.99	2288.73	0.950175	0.958042	0.946241	0.947115	0.9434	0.920017	0.91674	0.93597	0.908872	0.913024	0.927885	0.870411	0.897946	0.88549	0.855332	0.869318	0.89292	0.857955	0.887675	0.875	1
970	1403	281	33	2	399.277	23.4384	610.142	41.9165	809.487	69.7756	1030.98	26.9327	793.411	138.462	2826.13	584.37	6628.95	1757.73	13380.6	1042.17	970	8	1719	0.006876	442.357	99.6849	1252.36	1197.88	0.948517	0.960151	0.94299	0.947644	0.942118	0.925538	0.917103	0.935718	0.913613	0.917103	0.928447	0.879581	0.89587	0.88598	0.853985	0.869983	0.890343	0.855439	0.887435	0.873473	1
974	951	237	25	2	490.177	29.3094	655.107	47.1035	858.044	73.2138	1092.1	22.0296	1464.62	259.901	3499.58	760.288	7884.12	2016.51	15878.9	955.683	974	12	1215	0.00486	530.909	90.7972	2017.38	1393.9	0.950617	0.960905	0.941975	0.947325	0.942387	0.92428	0.91358	0.935391	0.911934	0.918519	0.926337	0.876543	0.897942	0.887243	0.852263	0.866255	0.89177	0.858436	0.885597	0.871605	1
976	0	854	220	27	0	0	512.57	34.9526	678.407	54.8014	897.023	88.2958	0	0	1678.97	339.908	3900.21	953.321	9066.47	2677.89	976	15	1101	0.004404	555.135	95.1164	2303.98	1542.95	0.953224	0.963215	0.941871	0.949137	0.941417	0.926431	0.914169	0.935059	0.913261	0.919164	0.925068	0.876022	0.898728	0.889646	0.853769	0.867393	0.896004	0.86149	0.886921	0.873297	1
976	23658	854	220	27	128.99	13.3478	512.57	34.9526	678.407	54.8014	897.023	88.2958	27.745	8.89952	1678.97	339.908	3900.21	953.321	9066.47	2677.89	976	0	24759	0.099036	147.94	91.0437	128.966	571.05	0.949008	0.959469	0.960176	0.946282	0.937538	0.925643	0.930712	0.9481	0.907185	0.914617	0.926229	0.857405	0.880508	0.874732	0.867018	0.872875	0.885779	0.874147	0.886567	0.865625	1
981	812	611	185	25	344.564	18.4692	619.637	40.7871	788.131	60.892	992.931	89.2854	510.03	81.6249	2956	576.31	6092.86	1408.85	12220	3206.32	981	12	1633	0.006532	507.662	178.24	2236.95	2323	0.946724	0.962033	0.951317	0.951317	0.9406	0.924066	0.925291	0.945805	0.91335	0.919167	0.924372	0.862217	0.895591	0.875995	0.859461	0.876301	0.892223	0.869565	0.89008	0.881506	1
982	725	356	40	1	391.599	23.1044	640.603	45.0637	814.567	60.1964	903.628	0	748.803	132.543	3270.86	684.796	6713.25	1458.15	9006.67	0	982	10	1122	0.004488	486.141	135.886	1769.02	1594.47	0.94385	0.96123	0.956328	0.946078	0.941176	0.924688	0.929144	0.947415	0.91533	0.922906	0.923351	0.856952	0.893048	0.877005	0.856506	0.87656	0.886809	0.871212	0.888146	0.881462	1
986	488	312	39	1	489.494	28.0153	687.46	50.1759	863.646	69.8208	967.775	0	1457.32	251.384	4043.09	877.49	8019.01	1863.35	11054.2	0	986	15	840	0.00336	580.965	120.743	2733.83	1856.49	0.947024	0.958929	0.954167	0.946429	0.942262	0.923214	0.927381	0.947619	0.922619	0.924405	0.922024	0.851786	0.890476	0.88869	0.848214	0.873214	0.883333	0.870238	0.88869	0.878571	1
988	0	437	294	40	0	0	506.833	33.7531	702.892	55.5782	885.29	73.7448	0	0	1622.59	328.137	4332.3	1032.27	8644.22	2061.88	988	17	771	0.003084	601.229	123.627	3020.15	2022.99	0.950713	0.959792	0.954604	0.949416	0.945525	0.923476	0.928664	0.948119	0.925422	0.925422	0.92153	0.861219	0.891051	0.888457	0.845655	0.872892	0.885214	0.872244	0.893645	0.880026	1
988	30943	437	294	40	135.999	14.015	506.833	33.7531	702.892	55.5782	885.29	73.7448	32.4842	10.2705	1622.59	328.137	4332.3	1032.27	8644.22	2061.88	988	0	31714	0.126856	147.31	75.4794	105.117	557.965	0.954641	0.962651	0.960459	0.950006	0.930378	0.904269	0.928754	0.949549	0.915227	0.917324	0.907139	0.853882	0.883317	0.87556	0.878003	0.88308	0.887195	0.878398	0.883726	0.862285	1
993	1452	331	256	35	360.165	19.0935	618.424	40.7629	816.691	63.4609	1007.04	82.8115	582.054	92.2565	2938.97	579.748	6777.4	1566.4	12696.4	3031.12	993	10	2074	0.008296	468.649	181.097	1927.35	2609.31	0.951543	0.961909	0.96432	0.948891	0.935873	0.915863	0.930569	0.947445	0.913693	0.921649	0.917551	0.855111	0.89055	0.874638	0.869576	0.876808	0.886451	0.87729	0.886692	0.869094	1
994	1307	193	43	0	395.195	23.8958	638.554	43.7876	836.196	61.2256	0	0	769.91	138.775	3237.3	658.593	7258.26	1583.3	0	0	994	8	1543	0.006172	437.924	108.764	1259.35	1354.83	0.950097	0.962087	0.965651	0.948477	0.930979	0.919313	0.931951	0.947829	0.908944	0.924174	0.914776	0.851264	0.890149	0.869086	0.869086	0.875567	0.886909	0.877835	0.88302	0.866494	1
998	907	164	43	0	497.494	29.1427	690.073	47.4498	888.401	63.401	0	0	1530.28	267.323	4081.92	831.653	8690.52	1846.97	0	0	998	12	1114	0.004456	540.934	103.195	2182.31	1674.52	0.951077	0.963645	0.967235	0.949282	0.929533	0.921454	0.929084	0.948833	0.909336	0.923698	0.915619	0.849641	0.889138	0.873429	0.87298	0.87702	0.885548	0.881508	0.879713	0.864452	1
1000	0	829	154	41	0	0	508.482	33.7984	705.093	54.284	892.035	71.8649	0	0	1638.22	325.551	4368.32	994.561	8832.87	2103.95	1000	14	1024	0.004096	553.408	106.114	2336.87	1765.55	0.953125	0.96582	0.967773	0.950195	0.932129	0.922852	0.930664	0.947266	0.907715	0.922363	0.919922	0.847656	0.888672	0.875	0.871094	0.87793	0.885742	0.883789	0.880859	0.867188	1
1000	33861	829	154	41	135.63	12.6262	508.482	33.7984	705.093	54.284	892.035	71.8649	32.0361	9.12999	1638.22	325.551	4368.32	994.561	8832.87	2103.95	1000	0	34885	0.13954	147.894	73.8796	99.6913	492.887	0.95177	0.958836	0.951154	0.939645	0.935818	0.892905	0.917744	0.934943	0.902666	0.914103	0.913072	0.842282	0.898337	0.8696	0.866648	0.88035	0.889265	0.872825	0.882299	0.86487	1
1005	1615	628	129	36	333.454	17.5157	606.8	40.1773	802.52	57.9872	1007.28	75.6145	462.322	72.9678	2777.35	550.56	6417.4	1407.31	12666.4	2841.26	1005	9	2408	0.009632	439.944	166.173	1567.55	2147.57	0.949958	0.962625	0.955565	0.948713	0.935424	0.9049	0.923588	0.9375	0.9076	0.921512	0.915075	0.848214	0.899917	0.872508	0.864826	0.883098	0.88995	0.881229	0.877907	0.857766	1
1006	1417	373	17	4	380.901	20.959	629.281	46.1482	806.226	60.0739	1028.4	82.1593	688.419	113.304	3105.15	679.753	6511.4	1422.64	13500.9	3037.27	1006	8	1811	0.007244	437.481	113.844	1269.14	1300.45	0.952789	0.960795	0.955273	0.952236	0.937327	0.906681	0.923247	0.938708	0.911099	0.922695	0.919934	0.845389	0.903092	0.867477	0.862783	0.887631	0.889288	0.882109	0.877416	0.857261	1
1010	966	313	16	4	463.759	26.6856	670.006	54.233	848.727	52.241	1098.31	86.3213	1240.32	213.252	3757.74	909.379	7552.98	1385.91	16418.7	3501.48	1010	13	1299	0.005196	520.151	106.91	1971.39	1577.12	0.953811	0.962664	0.95612	0.95458	0.936875	0.911085	0.928022	0.944188	0.910701	0.924172	0.919554	0.849885	0.899153	0.861047	0.864511	0.892225	0.887991	0.884142	0.876828	0.859892	1
1012	0	867	288	20	0	0	487.643	31.8909	691.639	59.7095	912.145	115.971	0	0	1445.08	279.886	4142.92	1075.61	9732.54	4225.36	1012	15	1175	0.0047	544.869	108.838	2247.4	1718.89	0.954043	0.962979	0.956596	0.954043	0.935319	0.911915	0.929362	0.943404	0.91234	0.925106	0.918723	0.849787	0.9	0.860851	0.865106	0.894468	0.887234	0.88	0.875319	0.859149	1
1012	27334	867	288	20	137.639	14.1523	487.643	31.8909	691.639	59.7095	912.145	115.971	33.6677	10.7629	1445.08	279.886	4142.92	1075.61	9732.54	4225.36	1012	0	28509	0.114036	154.423	85.05	124.907	561.728	0.948385	0.959732	0.941176	0.952278	0.938967	0.908169	0.908468	0.937073	0.896436	0.915062	0.919692	0.856712	0.898383	0.875495	0.860114	0.873952	0.895875	0.873566	0.877337	0.870848	1
1017	1334	632	246	19	354.399	19.9835	591.796	38.4463	798.759	64.3799	1037.13	131.444	555.278	94.34	2576	501.789	6351.44	1536.24	14269.1	5965.35	1017	11	2231	0.008924	476.461	167.54	1883.61	2310.47	0.950247	0.958539	0.952936	0.952936	0.939489	0.903631	0.917974	0.942851	0.904527	0.919991	0.917526	0.843344	0.899597	0.862842	0.864411	0.879426	0.89758	0.872479	0.880995	0.867548	1
1018	1205	363	34	2	383.316	23.7491	606.774	41.388	803.595	62.2805	997.577	18.4231	703.247	131.808	2779.3	571.939	6459.03	1550.61	12114.6	667.65	1018	9	1604	0.006416	443.561	113.046	1309.31	1269.36	0.944514	0.958541	0.952618	0.950748	0.937656	0.902743	0.917394	0.945137	0.901808	0.916147	0.913342	0.844451	0.903055	0.860661	0.863466	0.877182	0.895262	0.871571	0.883416	0.868454	1
1022	814	307	31	2	496.325	28.7011	662.713	45.4347	859.698	68.8786	1074.34	5.63716	1519.19	263.782	3617.07	737.062	7909.8	1913.55	15103.1	236.684	1022	13	1154	0.004616	551.352	98.5944	2272.51	1520.62	0.944974	0.962305	0.949307	0.94974	0.938908	0.90078	0.919411	0.941075	0.900347	0.916811	0.905979	0.843588	0.89688	0.859185	0.863085	0.884749	0.893414	0.873484	0.888648	0.872184	1
1024	0	717	279	33	0	0	527.298	34.9083	693.992	53.988	893.072	90.8776	0	0	1825.87	363.731	4167.76	964.728	8968.83	2856.38	1024	16	1029	0.004116	584.225	102.412	2689.92	1727.11	0.945092	0.963557	0.951895	0.94898	0.942663	0.899417	0.921283	0.940719	0.900389	0.921769	0.908163	0.846939	0.896501	0.858115	0.867347	0.885811	0.894072	0.876579	0.896501	0.872206	1
1024	33102	717	279	33	141.935	13.523	527.298	34.9083	693.992	53.988	893.072	90.8776	36.7389	10.7808	1825.87	363.731	4167.76	964.728	8968.83	2856.38	1024	0	34131	0.136524	155.269	78.8254	116.728	543.941	0.953488	0.955129	0.94609	0.945856	0.945343	0.913393	0.907928	0.939322	0.911898	0.910155	0.914901	0.86943	0.902508	0.884548	0.849374	0.873707	0.895198	0.865958	0.885353	0.870616	1
1029	1935	556	241	29	365.597	19.8881	638.628	40.56	802.933	59.7416	994.353	92.9637	608.943	99.4706	3232.34	621.493	6433.48	1460.54	12296.5	3382.06	1029	9	2761	0.011044	465.357	164.066	1768.4	2197.42	0.952553	0.959616	0.945491	0.951467	0.946215	0.914524	0.913437	0.938066	0.910359	0.919051	0.916154	0.865266	0.895147	0.877037	0.854763	0.873415	0.894784	0.869975	0.883194	0.866534	1
1030	1771	344	36	1	393.728	24.1561	650.493	46.6339	808.421	62.7267	1016.73	0	761.674	140.738	3426.17	742.919	6574.51	1530.39	12809.5	0	1030	8	2152	0.008608	441.999	110.27	1290.44	1277.37	0.955855	0.959108	0.946329	0.951208	0.948188	0.918216	0.911478	0.939359	0.90869	0.919377	0.917286	0.865939	0.898931	0.879182	0.856877	0.872212	0.894749	0.868959	0.882203	0.866403	1
1034	1218	295	34	1	471.527	29.4411	688.457	53.7628	840.916	69.0533	1011.45	0	1305.72	246.614	4070.22	963.279	7412.21	1855.67	12611.9	0	1034	12	1548	0.006192	521.329	104.931	1973.97	1487.2	0.95478	0.958979	0.947997	0.953488	0.946705	0.917636	0.91376	0.940891	0.913437	0.923127	0.912468	0.861434	0.902455	0.881783	0.858204	0.868863	0.901163	0.873708	0.88146	0.865633	1
1036	0	1068	274	34	0	0	500.369	34.3989	723.296	60.6364	879.863	70.7373	0	0	1562.81	322.312	4729.34	1184.75	8479.29	2103.38	1036	14	1376	0.005504	554.137	111.075	2364.26	1733.73	0.952398	0.960392	0.948765	0.952398	0.949128	0.921148	0.913154	0.941134	0.913881	0.922238	0.913154	0.858648	0.90407	0.880814	0.855741	0.865916	0.900799	0.878634	0.880814	0.872093	1
1036	30391	1068	274	34	136.154	13.2384	500.369	34.3989	723.296	60.6364	879.863	70.7373	32.4855	9.77746	1562.81	322.312	4729.34	1184.75	8479.29	2103.38	1036	0	31767	0.127068	154.259	89.1173	133.487	596.322	0.939654	0.962917	0.948956	0.947194	0.931879	0.912204	0.910253	0.940709	0.905499	0.910426	0.910568	0.858973	0.903123	0.885274	0.848239	0.860752	0.888028	0.875405	0.877908	0.85954	1
1041	1398	790	222	28	332.681	18.3085	595.679	40.5977	818.773	65.4947	988.182	81.8663	459.486	75.6128	2630.13	538.66	6836.51	1630.79	12009.6	3125.16	1041	11	2438	0.009752	469.693	176.876	1876.19	2281.78	0.950779	0.963084	0.951395	0.951805	0.940525	0.915505	0.91571	0.945447	0.909762	0.912633	0.915299	0.870796	0.908121	0.884742	0.848852	0.876538	0.886998	0.880025	0.885562	0.867104	1
1042	1249	465	31	2	351.622	21.7774	604.224	44.0672	844.036	69.07	951.166	10.3614	543.426	100.921	2749.84	600.873	7492.46	1816.63	10500.9	341.557	1042	9	1747	0.006988	428.282	129.468	1265.42	1380.93	0.950773	0.965942	0.948769	0.950773	0.937321	0.914997	0.917573	0.947052	0.912421	0.912994	0.919576	0.875215	0.910704	0.886377	0.850029	0.875215	0.882656	0.880653	0.890384	0.866056	1
1046	802	390	30	2	455.802	27.2161	655.258	50.0267	896.059	68.7358	1048.04	3.69746	1178.71	210.406	3508.58	801.231	8937.37	2059.12	14025	147.784	1046	14	1224	0.004896	531.113	117.16	2132.23	1703.82	0.957925	0.962418	0.949346	0.951389	0.937092	0.914216	0.92116	0.943627	0.91299	0.912582	0.919118	0.879902	0.908088	0.88317	0.854575	0.870507	0.879493	0.876634	0.888889	0.869281	1
1048	0	695	364	30	0	0	482.574	31.4046	682.032	54.2287	934.181	80.3281	0	0	1400.58	273.655	3960.14	942.276	10168.9	2706.34	1048	16	1089	0.004356	561.684	120.199	2497.67	1910.63	0.955923	0.963269	0.951331	0.956382	0.938935	0.913223	0.926997	0.943067	0.914601	0.911387	0.922865	0.881543	0.90955	0.883379	0.85629	0.872819	0.881084	0.873278	0.88843	0.869605	1
1048	24057	695	364	30	131.771	14.007	482.574	31.4046	682.032	54.2287	934.181	80.3281	29.6241	9.82986	1400.58	273.655	3960.14	942.276	10168.9	2706.34	1048	0	25146	0.100584	150.389	92.038	136.508	640.746	0.951941	0.965004	0.955321	0.95556	0.930009	0.915971	0.915136	0.937127	0.901376	0.915414	0.918754	0.843076	0.906267	0.870516	0.856538	0.884017	0.89042	0.88525	0.872783	0.853973	1
1053	924	514	310	28	353.898	19.9734	589.22	36.0644	793.586	62.8881	1057.57	86.6647	552.946	94.1729	2539.07	463.892	6225.64	1492.08	14698.7	3685.05	1053	13	1776	0.007104	509.845	186.149	2340.94	2717.71	0.952984	0.96509	0.955236	0.958615	0.935529	0.9192	0.921171	0.941441	0.913851	0.920045	0.925676	0.86768	0.915541	0.877534	0.857264	0.869088	0.88598	0.876126	0.879223	0.855574	1
1054	839	292	47	3	380.853	23.9252	601.319	38.5311	808.357	76.6253	1022.53	102.525	690.036	130.479	2700.94	520.937	6630.07	1887.61	13410.4	3700.62	1054	10	1181	0.004724	454.006	126.568	1455.93	1576.13	0.950466	0.96232	0.954699	0.960627	0.935648	0.91956	0.915749	0.944115	0.916173	0.922947	0.925487	0.864522	0.912786	0.881033	0.859441	0.872989	0.88569	0.875529	0.873836	0.85055	1
1058	570	255	45	3	471.796	29.9355	647.754	45.1151	853.255	87.5541	1048.58	89.1183	1308.36	247.506	3380.39	712.044	7825.97	2377.46	14346.3	3555.91	1058	14	873	0.003492	544.837	118.129	2294.36	1891.71	0.954181	0.962199	0.95189	0.962199	0.936426	0.916953	0.915808	0.946163	0.920962	0.922108	0.927262	0.865407	0.912944	0.880298	0.859679	0.873998	0.886025	0.878007	0.880871	0.852806	1
1060	0	499	237	45	0	0	499.733	34.8652	678.744	50.0934	899.024	108.744	0	0	1557.51	324.946	3893.69	872.187	9262.6	3486.71	1060	17	781	0.003124	577.062	123.087	2710.4	2178.65	0.955186	0.962228	0.951985	0.964149	0.93726	0.917414	0.919334	0.946863	0.921255	0.924456	0.932778	0.866837	0.915493	0.879641	0.860435	0.870679	0.886684	0.87516	0.886044	0.854033	1
1060	29091	499	237	45	133.688	13.6406	499.733	34.8652	678.744	50.0934	899.024	108.744	30.8441	9.66406	1557.51	324.946	3893.69	872.187	9262.6	3486.71	1060	0	29872	0.119488	145.28	74.7162	100.901	554.077	0.952815	0.964047	0.958021	0.955745	0.924495	0.90866	0.931843	0.934337	0.899622	0.917816	0.918536	0.846378	0.897128	0.86802	0.851717	0.89368	0.889462	0.878197	0.879034	0.85319	1
1065	1266	366	196	37	347.465	18.8422	603.472	42.2589	787.384	56.9212	1018.89	128.035	523.079	85.1173	2736.3	574.59	6062.6	1321.42	13512.2	5391.39	1065	10	1865	0.00746	457.259	177.05	1797.28	2596.1	0.958445	0.963539	0.954692	0.958445	0.931635	0.912332	0.928954	0.943164	0.900804	0.922788	0.924129	0.840483	0.90992	0.867024	0.868633	0.894102	0.882574	0.88311	0.884182	0.850938	1
1066	1146	216	29	2	380.266	23.0404	617.64	44.8815	803.047	60.7065	1039.03	20.2254	686.31	125.051	2935.78	632.056	6439.78	1496.48	13682.6	794.725	1066	8	1393	0.005572	426.821	108.353	1173.55	1265.39	0.959081	0.964465	0.952979	0.958363	0.929648	0.913496	0.932161	0.94257	0.899139	0.924623	0.921393	0.837401	0.909548	0.861091	0.872936	0.897344	0.886576	0.884781	0.885858	0.852118	1
1070	778	189	27	2	475.542	28.1189	665.365	52.6853	844.909	69.2575	1126.28	17.3947	1337.57	236.715	3677.09	854.419	7514.86	1795.23	17401.3	802.219	1070	13	996	0.003984	522.882	102.079	1981.23	1564.57	0.960341	0.963353	0.954317	0.959337	0.931727	0.918675	0.926707	0.942269	0.89508	0.927711	0.920683	0.836345	0.910141	0.863956	0.870984	0.899598	0.891064	0.888554	0.879518	0.853414	1
1072	0	681	176	29	0	0	498.77	31.4526	686.629	59.1404	883.844	103.409	0	0	1544.47	289.388	4052.6	1016.2	8785.88	3391.23	1072	15	886	0.003544	548.691	105.721	2279.72	1752.52	0.959932	0.965011	0.953725	0.959932	0.933973	0.918736	0.92833	0.943002	0.898984	0.927201	0.920993	0.840858	0.912528	0.859481	0.874153	0.899549	0.889955	0.891648	0.882619	0.856095	1
1072	35421	681	176	29	143.775	13.4098	498.77	31.4526	686.629	59.1404	883.844	103.409	38.1376	10.9514	1544.47	289.388	4052.6	1016.2	8785.88	3391.23	1072	0	36307	0.145228	153.657	65.9666	92.839	441.239	0.938455	0.957336	0.951759	0.954169	0.935495	0.902443	0.916091	0.936348	0.898201	0.920456	0.901121	0.865825	0.894221	0.87165	0.847839	0.897182	0.894855	0.879858	0.879693	0.866899	1
1077	2291	478	152	27	327.59	18.4993	589.087	37.4709	784.907	62.0428	975.355	109.296	439.021	74.848	2539.64	484.503	6022.82	1394.14	11744.8	4145.99	1077	8	2948	0.011792	399.502	146.096	1171.07	1804.97	0.943012	0.961839	0.950814	0.955054	0.930461	0.910787	0.9269	0.93521	0.903833	0.922659	0.914349	0.863636	0.897049	0.864654	0.849898	0.895014	0.894844	0.881106	0.882632	0.863128	1
1078	2037	289	24	1	354.358	22.2438	603.93	43.2913	788.888	48.0182	1022.42	0	556.327	104.931	2744.43	591.122	6068.62	1046.37	13025.1	0	1078	7	2351	0.009404	389.757	95.9348	886.877	958.785	0.942152	0.961718	0.952999	0.953849	0.929179	0.907274	0.929604	0.934283	0.90621	0.92131	0.912803	0.866865	0.893662	0.865589	0.850489	0.896852	0.897065	0.877712	0.882603	0.861548	1
1082	1294	237	21	1	423.588	26.678	638.751	47.7551	826.713	52.4887	1115.35	0	948.078	178.881	3248.84	724.693	6986.32	1252.7	16890	0	1082	12	1553	0.006212	462.32	95.125	1391.11	1181.63	0.948809	0.960721	0.95396	0.956214	0.931745	0.904379	0.93593	0.934321	0.90792	0.92112	0.90953	0.867032	0.894398	0.86671	0.85029	0.893754	0.897618	0.881198	0.884095	0.858339	1
1084	0	1094	212	21	0	0	450.093	31.0277	662.494	50.2769	867.818	90.9978	0	0	1139.15	235.702	3624.65	812.425	8255.83	2997.85	1084	14	1327	0.005308	490.636	98.2528	1648.85	1349.86	0.951017	0.961944	0.954408	0.956669	0.934815	0.907687	0.933685	0.934439	0.909194	0.920121	0.90957	0.866616	0.895629	0.865863	0.8474	0.894876	0.896006	0.882818	0.883572	0.859081	1
1084	31327	1094	212	21	129.536	13.2035	450.093	31.0277	662.494	50.2769	867.818	90.9978	28.0731	8.942	1139.15	235.702	3624.65	812.425	8255.83	2997.85	1084	0	32654	0.130616	144.211	75.121	93.9387	420.166	0.950266	0.959209	0.950756	0.95414	0.936317	0.904116	0.920638	0.935184	0.903488	0.921357	0.907102	0.868684	0.90825	0.869312	0.861395	0.881959	0.891269	0.872833	0.895357	0.864963	1
1089	1072	742	180	19	359.595	19.1398	562.58	35.8119	779.613	57.938	989.894	101.946	579.361	93.214	2213.41	423.598	5889.99	1287.1	12215.2	4256.3	1089	11	2013	0.008052	477.923	147.569	1766.37	1940.33	0.952558	0.963736	0.955042	0.958023	0.943865	0.905117	0.925733	0.93542	0.907352	0.92002	0.908843	0.868852	0.906607	0.877049	0.860656	0.885494	0.88922	0.880775	0.889717	0.865375	1
1090	973	426	33	0	402.316	23.8952	580.086	39.7954	801.927	66.4835	0	0	811.812	145.204	2430.26	501.242	6434.9	1625.34	0	0	1090	10	1432	0.005728	464.409	100.929	1422.86	1133.33	0.952165	0.963687	0.955307	0.958799	0.946229	0.90398	0.923184	0.935754	0.907123	0.919693	0.90852	0.873254	0.907472	0.882332	0.857193	0.884427	0.887919	0.881983	0.888268	0.865922	1
1094	657	359	32	0	499.52	28.9687	627.602	43.9079	846.052	73.4942	0	0	1548.73	271.872	3076.09	641.426	7565.65	1978.21	0	0	1094	14	1048	0.004192	553.977	87.5916	2255.66	1308.28	0.955153	0.966126	0.957061	0.958015	0.945611	0.902672	0.928912	0.935115	0.907443	0.920324	0.910305	0.873569	0.909351	0.880725	0.850668	0.881679	0.889313	0.882156	0.886927	0.868798	1
1096	0	593	332	32	0	0	520.319	34.4823	648.654	46.6506	863.756	75.997	0	0	1754.72	350.745	3397.55	734.051	8053.2	2140.65	1096	16	957	0.003828	576.325	90.5864	2535.25	1438.73	0.956635	0.96604	0.95768	0.956635	0.946708	0.904389	0.927377	0.936782	0.908568	0.915883	0.908046	0.871996	0.908568	0.885057	0.852142	0.880878	0.892372	0.882445	0.886102	0.871996	1
1096	27826	593	332	32	138.035	13.6333	520.319	34.4823	648.654	46.6506	863.756	75.997	33.8754	10.3881	1754.72	350.745	3397.55	734.051	8053.2	2140.65	1096	0	28783	0.115132	152.607	81.4076	117.043	519.659	0.952159	0.961314	0.951586	0.952785	0.934336	0.902981	0.912361	0.93755	0.914446	0.907862	0.923271	0.862731	0.906542	0.886044	0.866293	0.871712	0.878869	0.875117	0.891203	0.863548	1
1101	1424	438	276	29	343.974	18.9671	621.233	41.9231	754.29	53.8939	973.404	81.2575	507.685	83.8817	2980.77	598.345	5330.82	1142.39	11482.3	2918.08	1101	10	2167	0.008668	460.698	172.361	1768.72	2139.58	0.952007	0.965851	0.955238	0.957776	0.943701	0.909552	0.916474	0.938625	0.910706	0.916244	0.912783	0.868251	0.909552	0.882557	0.866174	0.881172	0.889248	0.880249	0.898477	0.862944	1
1102	1292	259	64	1	388.303	23.2569	644.155	47.9746	777.603	59.6522	1041.17	0	730.355	130.719	3331.45	751.72	5851.92	1358.15	13751.4	0	1102	8	1616	0.006464	445.131	120.292	1358.13	1418.2	0.953899	0.967822	0.95297	0.95823	0.94276	0.911819	0.912438	0.939047	0.911819	0.917079	0.915223	0.865408	0.908416	0.88026	0.869121	0.878403	0.891708	0.877166	0.902847	0.85427	1
1106	918	223	60	1	474.572	27.9926	689.284	52.859	816.275	59.4379	1088	0	1329.38	235.361	4082.43	955.994	6752	1437.13	15682.7	0	1106	13	1202	0.004808	531.973	112.661	2122.76	1652.52	0.956739	0.969218	0.955491	0.958819	0.941348	0.917637	0.913894	0.942596	0.90807	0.920549	0.91223	0.8698	0.91223	0.880616	0.866473	0.883527	0.895175	0.883111	0.908902	0.855241	1
1108	0	814	207	60	0	0	497.539	32.906	710.312	56.8776	844.813	73.7648	0	0	1534.98	305.058	4472.16	1067.06	7535.29	2044.24	1108	15	1081	0.004324	557.558	116.179	2430.46	1835.35	0.956522	0.971785	0.956984	0.960222	0.940796	0.916281	0.914894	0.942183	0.907956	0.920907	0.915356	0.875578	0.917206	0.882054	0.864015	0.883904	0.892692	0.884366	0.907031	0.856614	1
1108	27834	814	207	60	136.232	13.7003	497.539	32.906	710.312	56.8776	844.813	73.7648	32.6037	10.1098	1534.98	305.058	4472.16	1067.06	7535.29	2044.24	1108	0	28915	0.11566	151.984	84.1052	122.249	577.019	0.953917	0.960176	0.943801	0.95824	0.940636	0.911914	0.914007	0.932647	0.911084	0.915788	0.919384	0.86756	0.908387	0.874771	0.875117	0.874494	0.882621	0.883296	0.89872	0.873509	1
1113	1304	591	177	56	332.918	18.0997	592.765	39.2196	807.318	61.6221	941.412	88.2486	460.369	74.8903	2589.89	517.644	6543.88	1494.08	10450.8	3158.87	1113	11	2128	0.008512	460.556	179.088	1820.7	2374.84	0.957237	0.961936	0.950893	0.955357	0.944784	0.911889	0.912124	0.940789	0.915414	0.919643	0.913769	0.871476	0.911184	0.882754	0.869126	0.889098	0.888393	0.883224	0.895207	0.865602	1
1114	1174	347	23	4	368.565	22.0487	610.873	41.508	823.912	57.0134	988.527	96.0908	624.962	111.818	2835.25	572.393	6932.44	1418.67	12097.7	3137.41	1114	9	1548	0.006192	431.248	118.881	1243.78	1334.79	0.958979	0.958656	0.952842	0.956718	0.944444	0.911822	0.911499	0.943798	0.916667	0.920543	0.91376	0.873062	0.913437	0.883075	0.867894	0.887597	0.884044	0.884367	0.895026	0.873708	1
1118	763	301	23	4	488.549	28.3856	667.256	47.2702	889.861	66.879	1051.6	124.961	1449.33	251.815	3695.18	782.93	8748.03	1979.32	14735.2	4427.56	1118	13	1091	0.004364	548.378	105.454	2271.52	1689.29	0.960128	0.960128	0.953712	0.960587	0.945463	0.912924	0.908341	0.948213	0.914757	0.918882	0.910632	0.877635	0.910174	0.882676	0.870302	0.889551	0.878552	0.882676	0.894134	0.869844	1
1120	0	669	276	27	0	0	505.391	34.0208	683.345	52.9276	925.284	94.5858	0	0	1609.26	327.463	3979.1	918.971	9973.5	3191.77	1120	16	972	0.003888	567.585	108.913	2514.52	1820.76	0.960905	0.963477	0.955761	0.961934	0.945988	0.915123	0.908951	0.952675	0.916667	0.920782	0.909979	0.875514	0.909979	0.882716	0.871914	0.889918	0.878086	0.881173	0.895062	0.870885	1
1120	28581	669	276	27	139.72	13.9026	505.391	34.0208	683.345	52.9276	925.284	94.5858	35.1395	10.8225	1609.26	327.463	3979.1	918.971	9973.5	3191.77	1120	0	29553	0.118212	153.792	80.001	116.687	551.983	0.951731	0.949988	0.943813	0.951189	0.941123	0.899638	0.923933	0.938348	0.916218	0.917081	0.9161	0.865851	0.92055	0.865225	0.875816	0.881129	0.894122	0.882448	0.884445	0.862028	1
1125	1621	481	232	26	343.31	19.1595	603.794	39.5256	783.147	56.53	1025.31	90.2027	504.87	84.323	2735.68	536.637	5965.36	1295.9	13444.3	3765.57	1125	10	2360	0.00944	447.152	167.817	1638.89	2211.08	0.957627	0.95678	0.94661	0.952966	0.942585	0.907203	0.914407	0.945551	0.912712	0.922458	0.911229	0.868008	0.909322	0.873093	0.879025	0.887924	0.890466	0.887288	0.892161	0.869703	1
1126	1465	281	43	0	382.748	23.1898	620.963	45.5496	793.806	51.8474	0	0	699.764	126.794	2984.18	653.33	6194.92	1266.33	0	0	1126	8	1789	0.007156	430.045	107.556	1190.66	1193	0.958916	0.958077	0.9455	0.953326	0.942705	0.905534	0.915875	0.941867	0.913639	0.919788	0.915595	0.870878	0.906652	0.872275	0.882616	0.888765	0.893236	0.887647	0.890442	0.869201	1
1130	987	242	39	0	468.309	28.932	662.917	52.5655	838.718	57.5567	0	0	1278.9	235.389	3637.45	863.97	7310.39	1522.79	0	0	1130	13	1268	0.005072	516.843	101.849	1914.55	1425.99	0.960174	0.960174	0.942823	0.953864	0.941246	0.910883	0.918375	0.941246	0.914038	0.922713	0.915615	0.873028	0.912461	0.873028	0.880521	0.891956	0.891562	0.88683	0.891167	0.876577	1
1132	0	882	232	39	0	0	486.975	33.8009	679.304	54.6257	848.393	66.3181	0	0	1441.47	297.186	3914.52	936.555	7595.25	1752.64	1132	15	1153	0.004612	537.899	104.361	2147.23	1536.68	0.960104	0.960104	0.944493	0.954467	0.942324	0.91327	0.920642	0.944926	0.917173	0.924111	0.917606	0.871639	0.912836	0.875108	0.881613	0.89072	0.891154	0.890286	0.891154	0.880312	1
1132	31709	882	232	39	140.755	13.2652	486.975	33.8009	679.304	54.6257	848.393	66.3181	35.8158	10.4668	1441.47	297.186	3914.52	936.555	7595.25	1752.64	1132	0	32862	0.131448	154.689	76.7571	109.897	483.618	0.942441	0.954963	0.952727	0.959619	0.938303	0.891866	0.925446	0.931714	0.911752	0.921642	0.906503	0.871097	0.901725	0.871432	0.860447	0.881048	0.876529	0.871295	0.883908	0.864981	1
1137	1780	627	194	37	358.223	19.5339	594.784	39.546	788.45	66.2688	966.306	72.6942	573.017	94.258	2616.5	517.674	6119.15	1518.56	11187.2	2424.84	1137	10	2638	0.010552	454.617	154.381	1615.45	2017.38	0.95091	0.956975	0.95091	0.957923	0.938969	0.900493	0.921721	0.939348	0.917741	0.920963	0.909591	0.862585	0.907885	0.869409	0.871494	0.877938	0.880402	0.875663	0.883624	0.864481	1
1138	1628	374	27	1	396.274	23.5977	611.875	44.6176	801.237	79.9792	1026.93	0	775.998	140.175	2855.09	622.141	6477.6	1996.51	13197.2	0	1138	8	2030	0.00812	441.692	98.8774	1241	1108.43	0.948276	0.956897	0.95	0.957635	0.941379	0.897537	0.924138	0.939409	0.917488	0.922906	0.910345	0.860591	0.904433	0.865025	0.86601	0.874384	0.880542	0.874384	0.885222	0.859852	1
1142	1145	328	24	1	469.329	29.196	649.13	47.8878	842.065	89.1259	1115.54	0	1287.53	242.956	3407.32	740.255	7538.01	2349.51	16898.6	0	1142	13	1498	0.005992	515.101	93.6435	1862.24	1302.22	0.949933	0.95761	0.949933	0.958611	0.941255	0.898531	0.920561	0.942924	0.916222	0.924566	0.908545	0.863818	0.908211	0.862483	0.864152	0.871162	0.883511	0.874833	0.881509	0.862483	1
1144	0	1016	315	25	0	0	486.391	33.0825	665.576	51.3808	875.278	105.632	0	0	1435.61	294.389	3677.3	836.859	8551.03	3245.68	1144	15	1356	0.005424	535.185	97.493	2087.54	1448.31	0.95059	0.95944	0.950959	0.959071	0.944322	0.900811	0.924041	0.943584	0.916298	0.925147	0.914086	0.86615	0.908186	0.863938	0.864676	0.870575	0.883481	0.877581	0.882375	0.864676	1
1144	28094	1016	315	25	133.722	13.3926	486.391	33.0825	665.576	51.3808	875.278	105.632	30.8375	9.62765	1435.61	294.389	3677.3	836.859	8551.03	3245.68	1144	0	29450	0.1178	152.207	87.6818	125.537	531.48	0.945789	0.966757	0.956248	0.950289	0.936604	0.894465	0.908744	0.924143	0.914652	0.914329	0.912037	0.877844	0.907012	0.870323	0.856825	0.88635	0.897385	0.874652	0.89202	0.84927	1
1149	1145	712	265	17	358.066	19.7238	596.278	38.8206	776.459	60.072	985.908	112.644	572.367	95.0063	2634.91	516.538	5827.45	1345.89	12149.5	4419.05	1149	12	2139	0.008556	494.183	162.599	2001.98	2081.36	0.946704	0.960963	0.958859	0.962599	0.9446	0.895044	0.91468	0.932913	0.915849	0.916082	0.913043	0.869565	0.908602	0.867228	0.858111	0.875643	0.880084	0.872604	0.884292	0.862319	1
1150	1040	428	51	1	385.865	23.5699	609.916	43.4454	763.486	56.302	897.135	0	717.07	132.152	2825.94	604.446	5532.33	1207	8814.76	0	1150	10	1520	0.00608	461.96	119.662	1477.78	1287.8	0.942434	0.961842	0.960197	0.961184	0.943092	0.890789	0.917105	0.930263	0.911513	0.913487	0.909539	0.872697	0.905592	0.869408	0.849671	0.878618	0.877961	0.868421	0.881908	0.858553	1
1154	708	345	43	1	482.046	30.0087	658.367	50.5612	810.07	64.3418	915.759	0	1394.49	258.269	3559.54	828.92	6621.16	1613.33	9372.66	0	1154	14	1097	0.004388	550.751	104.85	2287.53	1471.95	0.942571	0.964904	0.963537	0.961714	0.947129	0.894713	0.921604	0.926618	0.912033	0.914312	0.904284	0.873291	0.903829	0.865998	0.848222	0.882407	0.876026	0.875114	0.884686	0.862808	1
1156	0	630	317	43	0	0	488.477	33.3781	666.457	55.7124	823.413	64.6906	0	0	1454.16	294.565	3703.47	931.841	6947.09	1579.2	1156	16	990	0.00396	560.014	108.548	2412.97	1566.14	0.943939	0.967677	0.964141	0.963131	0.946465	0.89596	0.920202	0.929798	0.911616	0.916667	0.906566	0.875758	0.90303	0.863131	0.843434	0.883838	0.878283	0.876768	0.885859	0.861616	1
1156	25318	630	317	43	132.67	13.7392	488.477	33.3781	666.457	55.7124	823.413	64.6906	30.1773	9.64354	1454.16	294.565	3703.47	931.841	6947.09	1579.2	1156	0	26308	0.105232	148.752	85.0808	119.845	545.903	0.954482	0.971149	0.951061	0.951308	0.931846	0.902121	0.899023	0.94036	0.907595	0.9289	0.907291	0.861525	0.915729	0.869469	0.860689	0.879732	0.894025	0.876292	0.893797	0.850749	1
1161	1005	442	271	39	343.07	19.0405	590.632	38.9415	769.745	60.8568	937.945	79.4549	503.777	84.2187	2561.79	502.786	5683.19	1364.16	10281	2544.74	1161	12	1757	0.007028	484.363	180.801	2037.4	2339.12	0.949915	0.97012	0.95959	0.953899	0.943939	0.891861	0.909789	0.931702	0.903244	0.916904	0.901821	0.87564	0.908651	0.864542	0.849744	0.882755	0.893569	0.877348	0.897268	0.847183	1
1162	906	260	47	0	373.411	22.7335	604.995	43.0164	787.731	77.0715	0	0	650.08	118.954	2758.09	582.805	6148.61	1822.2	0	0	1162	9	1213	0.004852	439.103	121.837	1314.97	1376.19	0.957543	0.968261	0.959192	0.95136	0.941055	0.890354	0.906843	0.929101	0.899423	0.915911	0.903133	0.883759	0.909728	0.864798	0.85202	0.881698	0.896125	0.879637	0.904369	0.842127	1
1166	624	223	41	0	456.372	28.1895	645.746	49.153	828.308	79.4012	0	0	1184.02	219.861	3358.17	758.454	7134.52	2025.68	0	0	1166	14	888	0.003552	521.101	112.514	2004.74	1586.25	0.961149	0.965653	0.964527	0.949887	0.939189	0.891892	0.906532	0.931306	0.898649	0.912162	0.900338	0.887387	0.909347	0.859797	0.849662	0.881757	0.88795	0.88232	0.905968	0.844032	1
1168	0	535	209	37	0	0	474.33	31.7803	664.292	53.5436	843.528	87.0777	0	0	1331.32	267.812	3662.5	894.104	7568.08	2394.02	1168	16	781	0.003124	542.656	115.17	2250.62	1728.15	0.962228	0.96735	0.963508	0.951344	0.939821	0.893086	0.90525	0.932778	0.898207	0.908451	0.898848	0.883483	0.90589	0.863636	0.84379	0.880922	0.889885	0.880282	0.90589	0.852113	1
1168	29166	535	209	37	141.095	13.7493	474.33	31.7803	664.292	53.5436	843.528	87.0777	36.1361	10.7842	1331.32	267.812	3662.5	894.104	7568.08	2394.02	1168	0	29947	0.119788	151.567	68.0125	93.8886	450.063	0.950179	0.96028	0.94694	0.956557	0.927255	0.902394	0.893746	0.944819	0.916937	0.913347	0.904581	0.874562	0.917855	0.875346	0.877717	0.882876	0.874111	0.870939	0.890039	0.86214	1
1173	1651	371	182	33	345.145	18.8958	575.691	38.8768	769.383	62.3381	947.523	92.1503	512.799	84.2297	2374.57	478.893	5679.8	1371.05	10670.4	3112.13	1173	9	2237	0.008948	426.782	151.993	1391.79	1958.44	0.953956	0.973178	0.947027	0.957085	0.934287	0.908583	0.900313	0.945239	0.912159	0.918865	0.907018	0.871703	0.913277	0.872821	0.866786	0.878185	0.879526	0.87975	0.892713	0.857398	1
1174	1485	220	26	0	390.293	22.7377	600.319	43.5757	776.863	75.9097	0	0	741.177	129.607	2696.83	591.447	5902.6	1883.89	0	0	1174	7	1731	0.006924	422.792	86.9829	1067.25	944.496	0.953495	0.974292	0.94483	0.956961	0.932987	0.911612	0.899191	0.951184	0.90959	0.921144	0.906124	0.872617	0.9145	0.879549	0.870884	0.878105	0.88186	0.880994	0.890815	0.861641	1
1178	1011	189	22	0	451.425	27.703	632.753	48.3007	806.787	77.1196	0	0	1145.92	211.135	3160.98	729.567	6599.55	2052.77	0	0	1178	12	1222	0.004888	485.868	85.2957	1555.76	1091.13	0.95581	0.975041	0.9509	0.958265	0.93617	0.914484	0.897709	0.950491	0.908347	0.922259	0.904255	0.873977	0.912439	0.884206	0.86784	0.878887	0.880933	0.879705	0.894435	0.855155	1
1180	0	893	176	21	0	0	474.417	32.1295	657.166	54.3641	829.587	80.8447	0	0	1332.44	271.418	3550.28	902.849	7179.95	2276.66	1180	14	1090	0.00436	510.767	89.165	1803.21	1234.19	0.956422	0.975688	0.950459	0.959174	0.93578	0.916514	0.893578	0.952294	0.91055	0.923394	0.905963	0.876147	0.91055	0.881651	0.871101	0.880734	0.880275	0.87844	0.89633	0.854587	1
1180	34207	893	176	21	134.844	13.1055	474.417	32.1295	657.166	54.3641	829.587	80.8447	31.5587	9.44927	1332.44	271.418	3550.28	902.849	7179.95	2276.66	1180	0	35297	0.141188	146.453	68.1265	86.2687	375.577	0.94967	0.956257	0.95484	0.954784	0.935476	0.905658	0.895572	0.935065	0.915276	0.904921	0.909879	0.861263	0.914908	0.876845	0.878772	0.868275	0.876165	0.87557	0.892243	0.873516	1
1185	1551	669	156	21	354.21	19.1328	581.653	39.3265	771.796	58.6411	944.433	82.7365	553.954	89.5493	2449.03	502.889	5720.83	1333.42	10513.3	2822.44	1185	10	2397	0.009588	450.037	143.555	1506.39	1721.31	0.951189	0.968919	0.960576	0.955152	0.938465	0.911348	0.89758	0.945974	0.916354	0.907384	0.90947	0.870672	0.915519	0.880267	0.880058	0.879224	0.876512	0.87234	0.889028	0.868586	1
1186	1418	406	30	0	379.628	23.722	593.12	43.7194	781.659	62.4248	0	0	683.335	127.679	2602.73	584.352	5952.04	1430.86	0	0	1186	9	1854	0.007416	432.885	103.306	1188.91	1058.63	0.952535	0.968447	0.961435	0.955232	0.940399	0.912082	0.897789	0.946063	0.920712	0.902913	0.912891	0.865426	0.917206	0.87972	0.881607	0.877023	0.875135	0.872438	0.888889	0.87028	1
1190	986	349	28	0	466.817	28.3675	632.897	49.0746	826.226	62.9834	0	0	1266.31	229.2	3164.99	747.029	7011.07	1554.38	0	0	1190	13	1363	0.005452	516.726	92.2261	1870.49	1211	0.95708	0.969186	0.960015	0.956346	0.939839	0.913059	0.895084	0.947175	0.920029	0.899853	0.912326	0.860602	0.917095	0.881511	0.880044	0.880411	0.87821	0.870873	0.889215	0.868305	1
1192	0	876	327	26	0	0	484.909	32.3931	651.1	51.8239	847.956	79.0175	0	0	1421.86	284.264	3447.94	833.512	7639.72	2067.63	1192	15	1229	0.004916	536.808	95.0691	2092.48	1339.14	0.958096	0.969081	0.962571	0.958096	0.941823	0.915785	0.89585	0.947925	0.919854	0.903173	0.912124	0.861269	0.92026	0.884459	0.87795	0.879984	0.87795	0.871033	0.890155	0.869813	1
1192	32529	876	327	26	138.819	13.3983	484.909	32.3931	651.1	51.8239	847.956	79.0175	34.4076	10.2879	1421.86	284.264	3447.94	833.512	7639.72	2067.63	1192	0	33758	0.135032	153.308	77.8374	109.334	462.578	0.933112	0.961268	0.953448	0.957773	0.938977	0.903652	0.913191	0.933438	0.907326	0.916301	0.897476	0.851428	0.899461	0.854094	0.853561	0.883835	0.874608	0.881984	0.875111	0.859915	1
1197	1762	645	279	24	375.147	19.7316	601.424	39.0581	769.199	60.7833	968.247	80.763	657.318	103.63	2703.13	522.909	5670.94	1358.51	11297.1	2717.97	1197	10	2710	0.01084	474.824	149.688	1754.63	1926.12	0.945941	0.960332	0.955166	0.959594	0.939483	0.905904	0.904613	0.938376	0.9131	0.9131	0.899815	0.854244	0.911255	0.865683	0.862546	0.883395	0.871956	0.876199	0.885978	0.863653	1
1198	1601	381	48	0	408.186	24.4145	617.318	46.2313	788.242	58.3224	0	0	847.809	151.521	2934.09	654.592	6087.14	1369.92	0	0	1198	8	2030	0.00812	456.424	101.237	1363.26	1158.97	0.943596	0.960099	0.957389	0.961084	0.94064	0.904433	0.906158	0.939409	0.909113	0.913547	0.896059	0.852709	0.913054	0.865025	0.862808	0.884483	0.868473	0.880296	0.884236	0.862562	1
1202	1127	320	36	0	497.352	29.7409	662.007	50.2847	839.228	68.1701	0	0	1529.64	273.988	3617.07	824.373	7364.02	1787.63	0	0	1202	13	1483	0.005932	541.18	89.9831	2121.69	1302.8	0.947741	0.962913	0.957519	0.963587	0.943695	0.908294	0.904585	0.939649	0.912677	0.913014	0.895819	0.853001	0.913014	0.86379	0.858732	0.881659	0.866824	0.879973	0.888402	0.859407	1
1204	0	994	297	35	0	0	509.944	34.1459	674.507	54.8129	851.731	72.603	0	0	1652.65	331.165	3834.35	935.961	7712.48	1993.52	1204	15	1326	0.005304	555.825	93.4352	2301.26	1413.51	0.950226	0.964178	0.960407	0.966063	0.946456	0.911011	0.904223	0.941554	0.915913	0.914404	0.899321	0.855204	0.917044	0.865008	0.859729	0.881976	0.866516	0.879336	0.892534	0.861237	1
1204	28294	994	297	35	137.499	13.2803	509.944	34.1459	674.507	54.8129	851.731	72.603	33.4437	10.0949	1652.65	331.165	3834.35	935.961	7712.48	1993.52	1204	0	29620	0.11848	156.226	89.6809	134.967	556.302	0.946286	0.971117	0.960567	0.94475	0.935483	0.879119	0.913521	0.923953	0.909436	0.905368	0.911648	0.874308	0.890159	0.858558	0.840344	0.878984	0.866577	0.867016	0.887508	0.86261	1
1209	1421	763	246	31	331.343	18.6932	604.945	40.2072	769.92	62.7517	951.721	73.6931	454.205	77.1142	2752.34	547.246	5693.57	1406.31	10703.1	2468.22	1209	11	2461	0.009844	467.824	172.69	1819.53	2052.1	0.945754	0.972775	0.960179	0.954287	0.940878	0.893336	0.914669	0.926453	0.912434	0.904714	0.907355	0.866721	0.901869	0.861642	0.848639	0.877895	0.870581	0.875254	0.888257	0.865908	1
1210	1262	454	48	1	362.865	22.7233	620.211	44.7862	788.615	45.5302	1019.16	0	597.167	113.561	2971.71	630.598	6056.54	1028.34	12901.5	0	1210	9	1765	0.00706	441.011	130.551	1363.4	1378.35	0.944759	0.974221	0.96034	0.951275	0.941076	0.887819	0.917564	0.91813	0.907932	0.903116	0.911331	0.867705	0.896034	0.860907	0.843059	0.875071	0.870538	0.880453	0.888385	0.862323	1
1214	810	404	46	1	473.36	28.4737	673.907	52.3594	848.969	45.5551	1053.49	0	1319.83	239.087	3817.5	879.012	7539.16	1204.84	14243.2	0	1214	14	1261	0.005044	551.774	116.726	2357.16	1674.3	0.948057	0.975813	0.961538	0.956384	0.940127	0.886994	0.91475	0.915543	0.909199	0.903251	0.913957	0.867565	0.895718	0.864393	0.84655	0.871927	0.87272	0.882236	0.896907	0.866772	1
1216	0	729	391	46	0	0	492.078	33.6978	692.126	55.9048	874.244	64.6564	0	0	1486.59	305.901	4140.11	994.99	8296.44	2020.76	1216	16	1166	0.004664	574.238	119.81	2645.06	1843.96	0.951973	0.976844	0.960978	0.95669	0.940395	0.889365	0.91681	0.914237	0.910806	0.900943	0.914237	0.867925	0.892796	0.864923	0.848628	0.871784	0.876501	0.881218	0.899657	0.866638	1
1216	27113	729	391	46	134.181	13.4466	492.078	33.6978	692.126	55.9048	874.244	64.6564	31.1559	9.74025	1486.59	305.901	4140.11	994.99	8296.44	2020.76	1216	0	28279	0.113116	152.325	91.7638	138.932	640.617	0.953305	0.970367	0.955992	0.951731	0.924325	0.908996	0.890396	0.942042	0.902878	0.915114	0.883023	0.876711	0.903745	0.872061	0.861629	0.870452	0.876923	0.873882	0.893932	0.849623	1
1221	1208	531	321	42	359.3	20.6076	602.958	38.4364	802.359	60.2985	981.564	76.565	578.717	100.085	2722.59	519.735	6421.08	1440.77	11745.5	2986.01	1221	12	2102	0.008408	500.945	184.223	2235.62	2586.31	0.956232	0.973834	0.957422	0.953378	0.937441	0.899857	0.91627	0.930304	0.911751	0.912226	0.90509	0.879401	0.899857	0.871789	0.852521	0.865366	0.867745	0.876308	0.896765	0.852046	1
1222	1076	309	63	1	392.989	24.3211	619.237	42.8905	810.635	74.516	966.313	0	757.547	140.814	2954.23	603.208	6677.13	1889.82	11004.4	0	1222	9	1449	0.005796	459.79	123.843	1490.44	1528.23	0.957212	0.97274	0.955832	0.950656	0.939268	0.899241	0.916149	0.928226	0.913043	0.915459	0.903727	0.885438	0.899931	0.876467	0.849551	0.865424	0.864044	0.876121	0.896135	0.851277	1
1226	740	262	52	1	473.904	29.486	658.508	45.7343	854.082	80.8421	1052.81	0	1325.31	246.326	3550.24	733.822	7814.31	2232.03	14216.1	0	1226	14	1055	0.00422	539.036	114.516	2209.9	1761.15	0.959242	0.976303	0.954976	0.949289	0.941706	0.899052	0.920853	0.927488	0.912796	0.909005	0.898578	0.885308	0.905687	0.875829	0.848341	0.866351	0.861137	0.875829	0.897156	0.854028	1
1228	0	666	247	51	0	0	504.945	34.9016	691.334	52.2363	894.6	87.1069	0	0	1606.08	330.93	4116.41	937.587	8986.06	2567.24	1228	16	964	0.003856	573.317	119.17	2639.72	2019.22	0.962656	0.977697	0.957469	0.947614	0.94139	0.899896	0.924274	0.926349	0.917531	0.91027	0.900415	0.887967	0.904564	0.876556	0.849585	0.867739	0.861515	0.877593	0.896266	0.854253	1
1228	29338	666	247	51	134.95	13.3684	504.945	34.9016	691.334	52.2363	894.6	87.1069	31.6704	9.76123	1606.08	330.93	4116.41	937.587	8986.06	2567.24	1228	0	30302	0.121208	148.896	80.8931	114.641	582.501	0.950531	0.971273	0.950465	0.950366	0.930186	0.912415	0.89806	0.944954	0.91258	0.905221	0.892466	0.848195	0.898901	0.873936	0.87052	0.866428	0.874728	0.870306	0.887763	0.850802	1
1233	1313	495	200	47	328.584	18.387	598.85	40.1688	787.452	57.8116	997.516	98.8153	442.935	74.5474	2670.96	536.109	6067.13	1345.78	12453.2	3647.15	1233	11	2055	0.00822	453.643	183.942	1801.67	2506.08	0.950852	0.976399	0.950365	0.950608	0.93674	0.911192	0.900487	0.934307	0.913139	0.910462	0.894647	0.863747	0.89927	0.874209	0.858637	0.86764	0.873479	0.871533	0.891971	0.854258	1
1234	1185	279	36	1	371.539	22.0854	618.525	42.37	802.259	60.9961	972.927	0	640.067	114.233	2943.46	606.026	6421.48	1473.13	11230.9	0	1234	8	1501	0.006004	428.179	116.744	1213.93	1289.91	0.950366	0.976349	0.954364	0.948368	0.938708	0.920053	0.896402	0.941039	0.916722	0.910726	0.896069	0.858095	0.895736	0.878081	0.866089	0.86942	0.873751	0.867089	0.893071	0.852432	1
1238	789	237	30	1	464.249	28.1011	665.231	48.3339	848.171	70.2836	975.211	0	1245.53	225.451	3664.59	796.351	7606.02	1858.22	11309.8	0	1238	13	1057	0.004228	520.693	107.494	1977.98	1515.85	0.950804	0.979659	0.953169	0.949385	0.942289	0.922422	0.890728	0.943236	0.92526	0.912488	0.900662	0.858562	0.907285	0.872753	0.865184	0.869915	0.868023	0.865184	0.894986	0.853832	1
1240	0	687	221	29	0	0	483.918	32.3198	687.143	53.0232	877.936	81.3773	0	0	1413.16	281.4	4045.15	936.774	8474.13	2335.8	1240	15	937	0.003748	544.045	112.092	2252.47	1704.82	0.954109	0.979723	0.957311	0.951974	0.943436	0.927428	0.89381	0.942903	0.925827	0.909285	0.900213	0.860192	0.908218	0.872465	0.863927	0.869264	0.869797	0.863927	0.898079	0.861259	1
1240	30157	687	221	29	138.22	13.5597	483.918	32.3198	687.143	53.0232	877.936	81.3773	33.9962	10.2768	1413.16	281.4	4045.15	936.774	8474.13	2335.8	1240	0	31094	0.124376	150.45	73.2827	100.849	481.173	0.946549	0.966521	0.961552	0.95118	0.936805	0.913488	0.89937	0.95319	0.919968	0.90265	0.899659	0.851981	0.910562	0.874847	0.871277	0.87972	0.867145	0.859748	0.888548	0.861854	1
1245	1512	488	189	22	339.869	18.4932	583.72	38.6056	786.342	62.1912	980.841	98.9237	489.693	80.1988	2473.65	495.909	6056.6	1429.21	11855.5	3617.68	1245	10	2211	0.008844	438.234	159.898	1516.54	2027.89	0.954319	0.973315	0.955902	0.950475	0.940751	0.910222	0.896879	0.952058	0.917006	0.910674	0.907734	0.850972	0.899141	0.876753	0.872004	0.879692	0.871325	0.87223	0.891452	0.86929	1
1246	1355	296	36	1	357.808	21.8082	590.772	41.2867	797.311	60.056	1007.66	0	572.277	104.458	2567.78	540.288	6300.5	1371.68	12471.4	0	1246	8	1688	0.006752	408.418	109.922	1051.41	1162.95	0.95231	0.973045	0.956161	0.949645	0.935427	0.908768	0.897512	0.953791	0.9141	0.908472	0.905806	0.848045	0.896623	0.869964	0.878555	0.87737	0.871445	0.876777	0.890107	0.870853	1
1250	858	242	32	1	442.485	26.7504	633.994	47.2931	849.76	62.5855	981.756	0	1079.09	194.997	3177.16	720.642	7617.9	1717.23	11538.1	0	1250	13	1133	0.004532	495.369	105.398	1721.13	1433.57	0.957193	0.973522	0.958517	0.951898	0.932921	0.910856	0.899823	0.954987	0.919241	0.911739	0.912621	0.850838	0.902913	0.867608	0.873786	0.878199	0.87158	0.879965	0.890556	0.867608	1
1252	0	733	225	32	0	0	470.552	29.9923	660.792	50.6975	879.349	67.749	0	0	1298.22	246.338	3598.59	833.758	8449.68	1950.42	1252	15	990	0.00396	527.002	108.807	2052.19	1616.54	0.960606	0.975758	0.961111	0.95404	0.935354	0.910101	0.900505	0.955556	0.922222	0.910101	0.914141	0.85303	0.905051	0.870707	0.871717	0.877778	0.871717	0.878788	0.890404	0.867172	1
1252	28538	733	225	32	139.566	13.5808	470.552	29.9923	660.792	50.6975	879.349	67.749	34.9801	10.5409	1298.22	246.338	3598.59	833.758	8449.68	1950.42	1252	0	29528	0.118112	152.556	73.7506	102.612	468.588	0.947423	0.967404	0.955144	0.943223	0.927442	0.910949	0.906512	0.941276	0.912981	0.902313	0.905513	0.855307	0.907291	0.865196	0.870564	0.875694	0.872172	0.87158	0.895895	0.858795	1
1257	1567	552	179	29	374.046	19.9971	584.809	37.1939	780.152	58.8717	1000.42	73.7248	651.748	104.281	2484.94	473.465	5906.1	1353.35	12404.6	2823.36	1257	10	2327	0.009308	463.087	145.315	1637.26	1992.94	0.95015	0.969918	0.962398	0.949721	0.934895	0.915557	0.906102	0.949291	0.918994	0.902235	0.911474	0.850666	0.912978	0.863128	0.870649	0.872153	0.873227	0.8685	0.894929	0.861624	1
1258	1450	329	32	3	405.458	24.9241	599.381	43.317	779.531	62.5154	987.463	63.599	831.494	152.832	2683.76	579.992	5906.64	1509.43	11883.1	2221.76	1258	8	1814	0.007256	448.191	94.5282	1275.24	1099.88	0.949008	0.968853	0.963616	0.950386	0.936329	0.916759	0.90849	0.947354	0.917034	0.901599	0.909868	0.850331	0.918964	0.866593	0.871555	0.87376	0.875413	0.86742	0.890849	0.863286	1
1262	1046	270	28	3	492.293	31.0719	639.854	49.1478	827.418	72.76	1044.92	52.8527	1485.38	279.06	3268.59	748.752	7083.72	1920.11	14005.3	2089.44	1262	12	1347	0.005388	530.068	85.4547	1987.07	1282.77	0.949889	0.969933	0.964365	0.950631	0.935041	0.917595	0.914625	0.945805	0.917966	0.901262	0.9098	0.855976	0.920935	0.867112	0.870082	0.870082	0.877506	0.868597	0.885672	0.869339	1
1264	0	922	250	31	0	0	514.794	35.1644	664.04	53.6213	873.396	104.901	0	0	1700.94	346.81	3658.43	887.379	8497.85	3349.57	1264	15	1203	0.004812	555.05	90.2824	2282.88	1480.9	0.95054	0.971322	0.964256	0.950956	0.936409	0.9202	0.914796	0.944722	0.917706	0.901081	0.912303	0.859933	0.921862	0.866168	0.869909	0.87074	0.876974	0.869909	0.883209	0.875727	1
1264	29907	922	250	31	136.377	13.6321	514.794	35.1644	664.04	53.6213	873.396	104.901	32.6972	10.1341	1700.94	346.81	3658.43	887.379	8497.85	3349.57	1264	0	31110	0.12444	152.567	83.7255	119.71	522.614	0.94632	0.966056	0.948827	0.949148	0.936178	0.899212	0.917679	0.91964	0.907811	0.907168	0.899245	0.874237	0.907891	0.8608	0.845468	0.865477	0.872967	0.880746	0.881469	0.852138	1
1269	1410	658	207	27	346.491	18.3776	616.727	41.6027	766.059	59.0593	983.27	108.729	518.513	82.3442	2916.67	588.042	5597.1	1303.02	12039.2	4770.7	1269	11	2302	0.009208	468.932	166.198	1795.8	2100.25	0.946351	0.973067	0.958297	0.95417	0.931147	0.907472	0.90682	0.934405	0.91225	0.907689	0.906169	0.861642	0.910295	0.860122	0.85947	0.867072	0.869679	0.87033	0.881407	0.863814	1
1270	1255	368	40	1	384.319	22.3223	634.982	48.4623	792.406	60.9681	1028.95	0	707.748	122.714	3193.86	718.067	6190.99	1413.99	13275.1	0	1270	9	1664	0.006656	449.951	121.76	1396.92	1372.24	0.945313	0.975361	0.95643	0.955228	0.93149	0.89994	0.907752	0.93149	0.911058	0.910156	0.90595	0.857873	0.908654	0.860577	0.859375	0.865986	0.86899	0.873197	0.884615	0.858774	1
1274	824	320	34	1	472.803	27.8151	677.959	52.3244	831.674	63.054	1017.55	0	1314.53	230.15	3885.69	893.481	7149.85	1622.23	12840.4	0	1274	13	1179	0.004716	539.297	111.204	2190.44	1565.66	0.945717	0.974979	0.959288	0.954198	0.928329	0.903308	0.911366	0.932994	0.914334	0.909669	0.908397	0.861323	0.912214	0.862595	0.86302	0.870653	0.869381	0.875742	0.884648	0.860475	1
1276	0	730	301	34	0	0	485.896	31.865	690.256	55.2438	846.955	68.7128	0	0	1429.8	278.765	4105.59	986.754	7570.45	1941.87	1276	16	1065	0.00426	555.181	113.464	2382.09	1664.14	0.946009	0.976056	0.960563	0.953991	0.929577	0.907512	0.908451	0.932394	0.917371	0.913615	0.907981	0.861502	0.914554	0.866667	0.864319	0.871362	0.8723	0.875587	0.885446	0.858216	1
1276	28793	730	301	34	137.755	13.4912	485.896	31.865	690.256	55.2438	846.955	68.7128	33.6514	10.1383	1429.8	278.765	4105.59	986.754	7570.45	1941.87	1276	0	29858	0.119432	152.644	81.4134	117.418	537.199	0.952793	0.967044	0.959676	0.948188	0.943248	0.907094	0.909589	0.924392	0.925028	0.912184	0.911364	0.875276	0.901132	0.882946	0.835187	0.861461	0.877504	0.875477	0.897213	0.865999	1
1281	1428	510	257	27	360.908	18.9946	596.207	38.2928	802.637	60.4104	946.155	74.9829	585.577	92.165	2632.97	503.652	6428.39	1456.01	10526.1	2502.32	1281	10	2222	0.008888	473.117	167.051	1852.08	2211.85	0.94667	0.968947	0.961296	0.956346	0.937444	0.908191	0.917192	0.921692	0.917867	0.916292	0.912241	0.872862	0.905491	0.883213	0.85081	0.869262	0.881188	0.876463	0.891764	0.862511	1
1282	1298	319	41	0	401.47	23.3986	617.246	45.2545	832.343	65.2178	0	0	806.395	140.581	2931.18	644.913	7174.92	1674.96	0	0	1282	8	1658	0.006632	453.64	108.421	1372.69	1309.87	0.946321	0.967129	0.959891	0.957479	0.938179	0.904704	0.915259	0.914053	0.918275	0.922497	0.913148	0.88269	0.900483	0.88661	0.846502	0.870024	0.877262	0.877262	0.894451	0.86339	1
1286	919	269	34	0	485.614	28.1327	659.637	50.2196	878.094	65.8094	0	0	1423.38	245.834	3578.76	815.829	8405.69	1887.59	0	0	1286	13	1222	0.004888	534.842	98.9941	2092.11	1490.97	0.950082	0.967267	0.963584	0.955401	0.938625	0.908347	0.912439	0.91653	0.917758	0.921031	0.914894	0.886252	0.8973	0.885434	0.847791	0.873977	0.878478	0.880524	0.895663	0.864566	1
1288	0	813	243	33	0	0	505.325	33.067	678.544	56.5799	892.191	74.6395	0	0	1607.35	312.928	3906.7	956.751	8850.15	2189.98	1288	15	1089	0.004356	555.7	101.943	2339.91	1629.55	0.951331	0.966942	0.966024	0.955923	0.939394	0.910009	0.908173	0.917355	0.92011	0.923783	0.917355	0.886134	0.893939	0.884757	0.847567	0.878329	0.880624	0.881543	0.894858	0.859045	1
1288	23944	813	243	33	135.189	14.0063	505.325	33.067	678.544	56.5799	892.191	74.6395	31.9226	10.223	1607.35	312.928	3906.7	956.751	8850.15	2189.98	1288	0	25033	0.100132	153.483	89.4295	132.326	580.747	0.953941	0.96946	0.950385	0.946391	0.927735	0.906563	0.900571	0.943574	0.918448	0.917109	0.921404	0.86394	0.896517	0.866556	0.84836	0.873807	0.874446	0.862561	0.899632	0.85575	1
1293	1125	600	198	31	352.133	19.2976	612.355	37.4432	791.934	63.5992	1000.46	74.3501	544.45	89.7124	2848.53	518.774	6189.09	1461.14	12406.6	2724.54	1293	11	1954	0.007816	486.888	173.334	2012.11	2314.83	0.953429	0.970061	0.958291	0.952917	0.935261	0.912999	0.912231	0.928864	0.925026	0.916837	0.915046	0.879734	0.897134	0.884596	0.850051	0.872057	0.881013	0.863357	0.89176	0.862845	1
1294	1017	355	36	3	383.227	23.214	625.209	43.1143	812.665	71.4357	1007.97	28.0802	702.391	127.818	3039.95	624.679	6710.03	1712.71	12511.4	1025.69	1294	9	1411	0.005644	456.393	126.103	1468.89	1480.41	0.955351	0.970588	0.957831	0.953225	0.933381	0.917789	0.912119	0.927711	0.929837	0.914245	0.911765	0.874911	0.895464	0.885897	0.850106	0.872077	0.880936	0.855422	0.890503	0.864635	1
1298	708	301	33	3	484.997	28.6961	674.67	50.129	860.237	77.1363	1014.21	17.524	1418.63	252.676	3824.73	845.949	7959.69	2058.68	12726.4	648.827	1298	14	1045	0.00418	552.999	111.62	2350.7	1703.35	0.957895	0.969856	0.958852	0.954067	0.932536	0.921053	0.912919	0.925359	0.930622	0.912919	0.911962	0.878947	0.892823	0.896651	0.85311	0.868421	0.880383	0.85311	0.888038	0.858373	1
1300	0	625	290	35	0	0	501.502	32.4874	691.197	55.1633	891.705	100.822	0	0	1570.94	304.611	4121.57	975.067	8982.33	2900.47	1300	16	950	0.0038	573.785	115.616	2622.61	1888.08	0.957895	0.969474	0.957895	0.956316	0.934211	0.918947	0.915789	0.926316	0.93	0.914211	0.911579	0.880526	0.893684	0.895789	0.855789	0.865263	0.880526	0.853158	0.891579	0.859474	1
1300	28161	625	290	35	134.642	13.6447	501.502	32.4874	691.197	55.1633	891.705	100.822	31.4926	9.78599	1570.94	304.611	4121.57	975.067	8982.33	2900.47	1300	0	29111	0.116444	148.973	81.8795	116.05	573.041	0.948559	0.976641	0.946378	0.943784	0.922108	0.900845	0.903009	0.941586	0.916269	0.895229	0.908523	0.859933	0.906942	0.866374	0.8622	0.869774	0.866923	0.85454	0.878603	0.869156	1
1305	1320	450	244	32	336.447	18.0265	600.576	37.0693	793.206	60.5717	996.768	108.019	474.981	76.423	2688.52	493.846	6208.13	1414.84	12494.8	4023.32	1305	11	2046	0.008184	459.339	181.861	1833.54	2441.47	0.956256	0.973118	0.95088	0.951857	0.924976	0.910068	0.908847	0.939394	0.921065	0.904936	0.907136	0.862903	0.89565	0.868035	0.856305	0.875122	0.875367	0.855572	0.884897	0.85435	1
1306	1182	278	41	1	367.624	22.0905	615.94	42.934	807.359	72.1787	1057.57	0	620.276	112.176	2907.99	596.688	6587.13	1779.06	14408.6	0	1306	8	1502	0.006008	426.047	120.258	1215.76	1369.2	0.960053	0.974368	0.949068	0.952064	0.926431	0.91245	0.908788	0.942077	0.92277	0.903795	0.908123	0.862517	0.896138	0.864181	0.861851	0.872503	0.875499	0.858522	0.888149	0.855859	1
1310	788	251	35	1	479.99	27.6319	670.841	49.956	873.128	69.5685	1129.06	0	1374.55	236.472	3760.57	835.308	8283.61	2020.02	17517.4	0	1310	13	1075	0.0043	537.955	108.943	2171.62	1681.45	0.960465	0.973953	0.951163	0.955814	0.927907	0.916744	0.909302	0.94093	0.926977	0.9	0.913488	0.866977	0.893953	0.862791	0.86186	0.869302	0.879535	0.860465	0.891163	0.851628	1
1312	0	704	232	35	0	0	498.302	31.5491	690.375	56.0799	907.188	81.6795	0	0	1540.39	294.161	4109.72	991.351	9337.19	2652.99	1312	15	971	0.003884	558.932	113.483	2435.31	1875.86	0.96241	0.974253	0.954171	0.957261	0.928939	0.916581	0.906797	0.943357	0.92688	0.902678	0.91967	0.870752	0.892894	0.865602	0.858908	0.869722	0.88105	0.859423	0.891349	0.851184	1
1312	33235	704	232	35	134.413	13.2209	498.302	31.5491	690.375	56.0799	907.188	81.6795	31.2794	9.47544	1540.39	294.161	4109.72	991.351	9337.19	2652.99	1312	0	34206	0.136824	146.464	74.2022	99.5223	509.291	0.948109	0.976071	0.951471	0.950564	0.934339	0.906537	0.912398	0.939382	0.916272	0.897898	0.907926	0.855201	0.918201	0.879071	0.865988	0.871411	0.861252	0.871821	0.864848	0.881702	1
1317	1441	527	201	29	359.908	18.9088	610.255	39.3201	799.706	62.5908	1016.86	85.6456	580.731	91.4875	2822.91	544.241	6366.91	1492.53	13086.4	3330	1317	10	2198	0.008792	468.818	166.156	1812.45	2289.06	0.9495	0.973612	0.952229	0.948817	0.927207	0.905141	0.914013	0.937671	0.918107	0.900819	0.91151	0.867152	0.912875	0.875796	0.86556	0.865332	0.865332	0.865787	0.875341	0.874204	1
1318	1313	316	37	1	389.703	23.2449	621.557	43.8353	807.076	66.4151	1052.58	0	738.186	131.592	2989	623.826	6555.65	1587.65	14206.4	0	1318	8	1667	0.006668	443.315	111.057	1302.06	1282.86	0.95021	0.974805	0.952909	0.945411	0.926215	0.903719	0.916617	0.937912	0.917516	0.90132	0.907618	0.864127	0.919616	0.874925	0.871326	0.863527	0.863527	0.866527	0.875825	0.878824	1
1322	907	260	32	1	489.772	28.6888	673.693	46.9743	852.536	59.5872	1103.12	0	1460.41	255.322	3801.11	800.29	7678.65	1566.84	16342.9	0	1322	13	1200	0.0048	539.806	99.2139	2145.79	1478.69	0.951667	0.975	0.955417	0.95	0.9325	0.910417	0.921667	0.939167	0.9225	0.909167	0.9075	0.860417	0.92	0.870833	0.868333	0.865	0.870417	0.864583	0.8725	0.880833	1
1324	0	825	243	33	0	0	504.267	33.4427	688.124	50.7326	872.301	90.4244	0	0	1597.93	318.754	4056.54	910.958	8370.59	2754.7	1324	15	1101	0.004404	555.877	102.509	2343.56	1624.72	0.950954	0.974569	0.956403	0.951408	0.935967	0.91099	0.925522	0.939146	0.921889	0.909173	0.906903	0.859673	0.920527	0.87148	0.868302	0.865577	0.870572	0.866939	0.87148	0.87693	1
1324	29401	825	243	33	134.112	13.2072	504.267	33.4427	688.124	50.7326	872.301	90.4244	31.073	9.4247	1597.93	318.754	4056.54	910.958	8370.59	2754.7	1324	0	30502	0.122008	149.336	82.0769	114.545	530.498	0.949315	0.97269	0.958363	0.946446	0.937971	0.904137	0.911973	0.934119	0.920218	0.916055	0.91453	0.86691	0.909531	0.883401	0.868091	0.876172	0.865042	0.88168	0.880041	0.866287	1
1329	1281	622	208	31	338.212	18.4419	604.942	40.6505	784.758	60.4759	980.643	95.3111	482.609	78.9968	2753.15	557.71	6014.74	1387.01	11837.7	3990.68	1329	11	2142	0.008568	468.325	173.884	1843.47	2234.8	0.950514	0.971989	0.955882	0.948179	0.938609	0.910831	0.916433	0.938609	0.920168	0.909664	0.909897	0.861111	0.919935	0.879318	0.869514	0.87395	0.872316	0.875817	0.880486	0.875584	1
1330	1134	372	33	0	375.299	22.4637	622.812	47.3174	791.376	61.7172	0	0	659.708	118.839	3014.31	686.894	6167.67	1349.47	0	0	1330	9	1539	0.006156	444.049	121.608	1346.96	1296.85	0.949968	0.97271	0.955166	0.947368	0.938272	0.910656	0.91293	0.938272	0.922027	0.910331	0.912606	0.8577	0.920078	0.882716	0.868746	0.875569	0.869396	0.879792	0.88434	0.874269	1
1334	757	318	31	0	463.739	27.0939	668.124	53.2052	830.127	65.2441	0	0	1240.55	217.993	3724.52	910.396	7118.29	1647.73	0	0	1334	14	1106	0.004424	532.774	111.549	2119.5	1522.09	0.951175	0.973779	0.95434	0.948463	0.940778	0.912297	0.918174	0.937613	0.919078	0.909584	0.90868	0.859403	0.919982	0.886076	0.863472	0.877939	0.872061	0.871609	0.881555	0.87387	1
1336	0	644	300	27	0	0	486.276	32.152	690.138	57.8065	850.681	72.598	0	0	1433.54	286.412	4111.21	1051.12	7682.65	1932.19	1336	16	971	0.003884	559.394	114.241	2434.59	1672.89	0.952111	0.974768	0.954686	0.946447	0.942327	0.915551	0.918641	0.941298	0.92173	0.909887	0.909372	0.863028	0.920185	0.88517	0.864058	0.874871	0.867662	0.871782	0.881565	0.870752	1
1336	27314	644	300	27	134.842	13.9287	486.276	32.152	690.138	57.8065	850.681	72.598	31.6731	10.1389	1433.54	286.412	4111.21	1051.12	7682.65	1932.19	1336	0	28285	0.11314	149.417	81.3056	114.163	536.269	0.944776	0.964593	0.954587	0.944829	0.933746	0.902316	0.911632	0.921902	0.921725	0.914902	0.91027	0.875093	0.897189	0.890348	0.852696	0.87808	0.864999	0.872424	0.884444	0.85266	1
1341	1219	462	248	27	332.721	18.7153	583.351	38.7131	785.822	64.795	958.142	76.1584	459.837	77.3676	2469.08	490.374	6055.46	1539.73	10930	2570.46	1341	11	1956	0.007824	458	178.201	1788.41	2263.6	0.946319	0.96907	0.9568	0.939673	0.935583	0.91002	0.91411	0.933282	0.925358	0.92229	0.912832	0.867331	0.911043	0.890082	0.859663	0.881646	0.865798	0.875256	0.883691	0.868609	1
1342	1098	264	34	1	366.572	22.3718	598.891	43.2666	809.271	66.7178	917.49	0	615.18	112.193	2677.16	577.715	6611.48	1683.53	9425.68	0	1342	8	1397	0.005588	421.643	114.058	1157.09	1257.94	0.947029	0.968504	0.957409	0.934503	0.933787	0.908375	0.915533	0.933429	0.927702	0.929134	0.916249	0.876163	0.905512	0.891911	0.863278	0.88869	0.861847	0.878669	0.886543	0.86471	1
1346	730	227	33	1	457.309	27.7904	643.724	48.2348	854.053	72.177	956.829	0	1190.83	216.168	3325.19	742.494	7774.12	2056.89	10684.9	0	1346	13	991	0.003964	513.725	107.452	1908.53	1537.57	0.946519	0.966196	0.959132	0.937941	0.934914	0.908174	0.924319	0.934914	0.92886	0.931382	0.918264	0.87336	0.910192	0.89001	0.868315	0.887487	0.864783	0.880424	0.887487	0.859738	1
1348	0	635	218	30	0	0	480.81	31.9827	668.115	53.9439	883.207	88.4742	0	0	1386.07	274.698	3725.72	898.237	8667.6	2707.17	1348	15	883	0.003532	540.724	110.874	2211.09	1724.71	0.951302	0.967157	0.959796	0.938279	0.936014	0.905436	0.923556	0.936014	0.933182	0.933749	0.922424	0.876557	0.912797	0.89128	0.867497	0.885617	0.865232	0.879388	0.890147	0.860702	1
1348	32221	635	218	30	135.901	13.4149	480.81	31.9827	668.115	53.9439	883.207	88.4742	32.3315	9.82615	1386.07	274.698	3725.72	898.237	8667.6	2707.17	1348	0	33104	0.132416	146.699	68.9766	90.4466	450.199	0.949568	0.962663	0.952075	0.947876	0.936669	0.908742	0.900329	0.917986	0.923891	0.920402	0.91782	0.874517	0.892475	0.879138	0.856226	0.874471	0.868777	0.856256	0.891312	0.851604	1
1353	1546	471	174	28	364.032	19.2878	593.241	38.9722	781.585	64.8048	996.302	91.7584	600.91	95.1242	2595.63	514.36	5958.9	1489.29	12363.8	3513.09	1353	9	2219	0.008876	453.403	151.318	1592.87	2061.49	0.952907	0.966652	0.956512	0.944795	0.932402	0.903785	0.909193	0.926769	0.931275	0.922713	0.918432	0.878774	0.903785	0.889139	0.872465	0.87945	0.862551	0.867508	0.894096	0.848355	1
1354	1405	273	30	7	386.159	23.4789	601.547	45.5885	797.802	61.8147	998.796	93.096	718.596	130.191	2717.25	627.414	6319.73	1468.04	12462.6	3500.03	1354	8	1715	0.00686	430.146	104.071	1182.66	1302.5	0.955102	0.96793	0.956851	0.948105	0.934111	0.900583	0.907289	0.927988	0.931487	0.918659	0.918367	0.8793	0.905248	0.890379	0.870845	0.879592	0.862391	0.865889	0.898251	0.851895	1
1358	953	240	27	7	481.282	28.9199	648.525	50.8216	852.475	74.6404	1050.05	87.5838	1386.82	248.095	3405.52	813.967	7740.37	2009.23	14397.7	3596.81	1358	13	1227	0.004908	525.408	98.6025	1995.71	1618.77	0.958435	0.973513	0.958843	0.95273	0.935615	0.897311	0.90872	0.932763	0.932763	0.924205	0.918093	0.879381	0.909943	0.890791	0.869601	0.880196	0.864711	0.863896	0.901793	0.846781	1
1360	0	847	227	32	0	0	498.886	33.8096	667.76	55.82	920.046	119.82	0	0	1548.38	313.611	3725.4	948.062	9993.34	4062.45	1360	15	1106	0.004424	545.732	103.543	2239.54	1815.42	0.961121	0.974684	0.960217	0.955244	0.938065	0.896926	0.909584	0.933996	0.934901	0.925407	0.919078	0.874774	0.91094	0.891953	0.870253	0.878391	0.867993	0.867541	0.901447	0.847197	1
1360	26490	847	227	32	136.683	13.6297	498.886	33.8096	667.76	55.82	920.046	119.82	32.9094	10.091	1548.38	313.611	3725.4	948.062	9993.34	4062.45	1360	0	27596	0.110384	153.077	83.9355	121.347	565.257	0.957584	0.96726	0.950283	0.948453	0.929718	0.915187	0.912759	0.931729	0.91631	0.916763	0.907287	0.872065	0.902649	0.870796	0.859871	0.866376	0.875362	0.857008	0.881541	0.859382	1
1365	1307	601	190	28	348.303	18.6703	601.759	39.3072	772.87	60.175	1023.03	120.836	526.752	84.773	2708.02	527.387	5749.74	1381.12	13591.8	4789.22	1365	11	2126	0.008504	466.782	165.514	1782.22	2238.41	0.963076	0.971543	0.952023	0.952258	0.942145	0.906867	0.906632	0.924976	0.925682	0.921919	0.916275	0.878645	0.904045	0.876764	0.864064	0.87159	0.869003	0.855833	0.892286	0.85301	1
1366	1195	349	23	1	385.13	22.8632	618.695	47.1323	761.497	60.4463	1297.5	0	712.548	126.698	2955.39	672.948	5502.63	1269.82	26537.2	0	1366	9	1568	0.006272	443.219	111.009	1298.48	1294.17	0.964605	0.972895	0.952487	0.952487	0.941645	0.908163	0.909758	0.926977	0.922513	0.923788	0.913584	0.880102	0.901467	0.873406	0.865434	0.871492	0.870217	0.854592	0.887117	0.858099	1
1370	825	297	19	1	467.227	28.5496	661.903	50.8208	818.576	62.4857	1387.08	0	1269.78	230.87	3616.5	825.71	6821.2	1589.74	32392.9	0	1370	13	1142	0.004568	524.507	103.419	1999.7	1586.9	0.964098	0.971541	0.955779	0.955342	0.943958	0.908494	0.906743	0.92732	0.930823	0.927758	0.909807	0.880911	0.907618	0.869965	0.859457	0.868651	0.871278	0.864711	0.886602	0.861646	1
1372	0	740	280	20	0	0	480.312	33.3931	674.882	56.992	860.011	143.73	0	0	1383.49	288.668	3846.35	966.458	8503.3	6024.81	1372	15	1040	0.00416	539.998	107.087	2183.49	1725.32	0.966346	0.974519	0.955288	0.955769	0.945192	0.912981	0.911538	0.926923	0.932692	0.929808	0.913942	0.886058	0.907692	0.868269	0.8625	0.870192	0.873077	0.862981	0.887019	0.861058	1
1372	24599	740	280	20	135.796	14.0446	480.312	33.3931	674.882	56.992	860.011	143.73	32.3443	10.1908	1383.49	288.668	3846.35	966.458	8503.3	6024.81	1372	0	25639	0.102556	152.192	83.7423	119.601	548.574	0.951753	0.964819	0.948516	0.937459	0.930106	0.92098	0.912399	0.927688	0.917118	0.902336	0.905457	0.860739	0.916767	0.865244	0.854655	0.85524	0.87402	0.858087	0.881645	0.862729	1
1377	1203	523	226	18	343.393	18.8615	582.23	38.4813	777.145	60.5765	963.63	156.751	505.08	82.4357	2454.71	487.993	5844.35	1358.61	11878.1	7906.92	1377	11	1970	0.00788	462.228	165.459	1739.11	2188.36	0.964213	0.96599	0.953807	0.94264	0.939594	0.922589	0.919797	0.926904	0.92665	0.916244	0.903299	0.866497	0.911675	0.861421	0.857868	0.883503	0.875888	0.863706	0.886802	0.869543	1
1378	1086	296	35	2	376.928	22.6925	597.07	43.3952	779.254	64.3582	863.869	76.6991	668.36	119.945	2653.42	576.7	5905.92	1492.95	8058.17	2093.48	1378	9	1419	0.005676	433.459	110.17	1222.04	1187.66	0.965469	0.963354	0.954545	0.939042	0.936575	0.925652	0.923185	0.929175	0.921424	0.915786	0.898168	0.866103	0.914376	0.854123	0.850599	0.884778	0.878436	0.862579	0.883721	0.873855	1
1382	757	251	31	2	478.244	28.5091	648.481	48.9336	835.974	73.6423	913.836	102.728	1360.6	241.04	3400.04	770.076	7305.44	1976.34	9663.24	3140.22	1382	13	1041	0.004164	530.78	98.7579	2045.32	1428.07	0.963977	0.964938	0.954851	0.940442	0.939962	0.922671	0.923151	0.928434	0.924592	0.916427	0.898655	0.87512	0.914025	0.853506	0.847743	0.887128	0.884246	0.866955	0.884246	0.876561	1
1384	0	674	230	29	0	0	507.672	33.8342	677.396	53.2363	879.922	82.4827	0	0	1630.48	322.207	3878.8	919.333	8541.56	2536.78	1384	15	933	0.003732	561.082	101.453	2399.55	1619.46	0.965166	0.964094	0.956592	0.939979	0.94105	0.924437	0.922294	0.92926	0.926581	0.915863	0.898178	0.87567	0.914255	0.853698	0.845123	0.886388	0.886388	0.865488	0.879421	0.876742	1
1384	28763	674	230	29	134.347	13.3104	507.672	33.8342	677.396	53.2363	879.922	82.4827	31.2454	9.50059	1630.48	322.207	3878.8	919.333	8541.56	2536.78	1384	0	29696	0.118784	147.754	77.6955	105.654	503.161	0.947636	0.961796	0.947939	0.934486	0.931674	0.9211	0.909617	0.929738	0.93154	0.914147	0.913793	0.85594	0.916016	0.861059	0.868046	0.865436	0.863382	0.863803	0.871734	0.859459	1
1389	1256	503	195	29	373.515	18.516	627.676	40.3571	795.458	58.9051	993.665	82.3485	648.232	96.9722	3070.28	586.971	6254.82	1395.69	12206.7	3048.91	1389	10	1983	0.007932	488.546	165.396	1982.96	2274.25	0.958649	0.963187	0.953354	0.942511	0.939738	0.921331	0.907211	0.931417	0.924861	0.906707	0.912758	0.863338	0.909733	0.859556	0.85527	0.865103	0.877711	0.86233	0.878467	0.864095	1
1390	1142	295	28	1	421.273	23.5479	653.426	45.6926	808.26	61.1273	948.025	0	930.394	156.891	3469.55	715.11	6563.33	1426.19	10394	0	1390	8	1466	0.005864	475.739	108.865	1555.39	1317.12	0.958049	0.963165	0.95191	0.941337	0.938608	0.927012	0.904843	0.933834	0.922237	0.904502	0.916439	0.858799	0.911664	0.863574	0.858458	0.863574	0.879945	0.859823	0.876535	0.864256	1
1394	820	257	24	1	513.534	30.6374	699.41	51.7686	859.612	74.0911	1005.29	0	1683.06	300.614	4258.13	920.561	7929.93	2025.25	12384	0	1394	13	1102	0.004408	564.865	98.4549	2429.35	1515.74	0.96098	0.967332	0.954174	0.939655	0.939655	0.92559	0.909256	0.935118	0.921506	0.904719	0.917877	0.855717	0.913793	0.869328	0.852541	0.866152	0.87931	0.860254	0.881125	0.864338	1
1396	0	720	241	24	0	0	544.839	35.6291	729.841	57.6468	897.08	79.4698	0	0	2012.62	390.769	4846.3	1110.15	9018.97	2371.37	1396	15	985	0.00394	598.686	101.944	2876.65	1721.72	0.961421	0.96802	0.952792	0.944162	0.942132	0.928426	0.913706	0.937563	0.919797	0.903553	0.92132	0.856853	0.915736	0.872589	0.851777	0.867513	0.877665	0.862944	0.881218	0.867005	1
1396	29897	720	241	24	134.036	13.4828	544.839	35.6291	729.841	57.6468	897.08	79.4698	31.0595	9.65169	2012.62	390.769	4846.3	1110.15	9018.97	2371.37	1396	0	30882	0.123528	148.856	84.6999	121.821	587.089	0.957532	0.966032	0.943349	0.947397	0.931335	0.907422	0.902516	0.92303	0.939868	0.923256	0.911016	0.867156	0.92303	0.873923	0.863998	0.879703	0.863464	0.872515	0.890616	0.855191	1
1401	1274	533	211	21	335.607	18.1925	645.68	42.3018	828.681	67.7418	1004.6	80.7043	471.541	76.5526	3342.48	652.996	7091.39	1687.23	12592.7	2896.91	1401	10	2039	0.008156	474.575	191.847	2031.89	2502.81	0.956351	0.963953	0.950711	0.948995	0.932565	0.917852	0.908288	0.930848	0.930358	0.92104	0.923001	0.86513	0.917607	0.866111	0.867092	0.871996	0.866601	0.866356	0.881069	0.859735	1
1402	1146	303	27	1	370.702	22.9284	662.887	46.3127	828.685	65.5736	1139.29	0	636.301	117.518	3622.04	761.475	7083.93	1669.07	17996.1	0	1402	8	1477	0.005908	439.535	133.927	1378.43	1556.48	0.955315	0.965132	0.951591	0.949898	0.93128	0.919431	0.901828	0.929587	0.932972	0.925863	0.927894	0.863575	0.918416	0.864252	0.868991	0.874408	0.86696	0.867637	0.875762	0.854096	1
1406	746	269	20	1	480.352	27.9849	717.235	55.3688	884.874	69.3708	1141.17	0	1377.98	240.254	4597.66	1064.03	8614.43	2010.27	18085	0	1406	13	1036	0.004144	550.306	121.284	2369.8	1844.41	0.957046	0.962355	0.954151	0.951255	0.929054	0.922297	0.905405	0.932915	0.937259	0.923263	0.930019	0.864865	0.919402	0.870174	0.864382	0.869691	0.866795	0.871622	0.880792	0.853764	1
1408	0	661	259	21	0	0	509.093	32.2628	745.777	62.3006	925.465	92.2985	0	0	1642.19	312.361	5181.82	1311.04	9962.69	3093.54	1408	15	941	0.003764	583.53	125.445	2802.12	2098.38	0.96068	0.965462	0.959086	0.954304	0.933581	0.923486	0.909671	0.936238	0.937301	0.921892	0.930393	0.863974	0.920829	0.870351	0.863974	0.872476	0.869288	0.875133	0.879915	0.851753	1
1408	30068	661	259	21	137.165	13.3567	509.093	32.2628	745.777	62.3006	925.465	92.2985	33.2139	9.99168	1642.19	312.361	5181.82	1311.04	9962.69	3093.54	1408	0	31009	0.124036	150.711	80.7046	117.239	599.429	0.960124	0.966268	0.94063	0.948902	0.944468	0.904012	0.903673	0.922232	0.939824	0.922716	0.920797	0.868974	0.91983	0.875988	0.866103	0.862991	0.867103	0.874424	0.904963	0.854494	1
1413	1518	486	218	21	344.163	18.9711	612.058	37.6279	852.331	69.6525	1037.67	105.392	508.522	84.3921	2844.91	529.58	7714.63	1896.9	14038.3	4448.11	1413	10	2243	0.008972	458.091	182.476	1841.8	2601.24	0.955194	0.964333	0.938475	0.954302	0.942265	0.914623	0.90905	0.918413	0.942042	0.919305	0.922871	0.861792	0.92354	0.871378	0.871155	0.868257	0.858226	0.874721	0.894561	0.853099	1
1414	1379	288	40	2	380.553	22.9992	629.903	43.102	882.391	78.0405	1017.78	10.0959	687.812	124.736	3108.12	640.881	8587.56	2390.74	12852.8	380.711	1414	8	1709	0.006836	435.065	121.485	1294.81	1571.07	0.956115	0.965477	0.937975	0.958163	0.94646	0.912522	0.910474	0.91691	0.942657	0.920421	0.920129	0.863663	0.923932	0.873903	0.87361	0.870099	0.856641	0.873903	0.898771	0.858397	1
1418	937	232	33	2	476.806	28.796	677.706	47.4475	932.854	90.346	1048.09	6.11326	1348.84	245.178	3869.47	812.308	10183.8	3020.64	14027.8	244.364	1418	13	1204	0.004816	528.966	112.258	2097.76	1869.21	0.960548	0.97093	0.938953	0.963455	0.946429	0.916944	0.910299	0.916944	0.946429	0.918605	0.920266	0.858804	0.926495	0.879153	0.872508	0.872924	0.857558	0.877492	0.890781	0.857558	1
1420	0	817	214	35	0	0	498.201	33.5048	697.704	53.3181	956.722	93.4346	0	0	1541.8	313.564	4232.34	974.961	10987.6	3288.13	1420	15	1066	0.004264	553.306	116.508	2392.06	2069.04	0.967167	0.971388	0.944653	0.964822	0.94606	0.916979	0.910882	0.922139	0.946529	0.920263	0.922608	0.859756	0.927298	0.878049	0.876642	0.871482	0.860225	0.878049	0.893058	0.860694	1
1420	29672	817	214	35	138.959	13.4371	498.201	33.5048	697.704	53.3181	956.722	93.4346	34.5159	10.3614	1541.8	313.564	4232.34	974.961	10987.6	3288.13	1420	0	30738	0.122952	153.329	79.9535	116.276	578.477	0.959139	0.960863	0.95299	0.944791	0.948451	0.906028	0.9187	0.922669	0.924312	0.928639	0.904385	0.872617	0.924019	0.853764	0.854317	0.875236	0.870795	0.879937	0.883955	0.857115	1
1425	1640	607	183	28	346.126	19.0545	599.677	39.8658	801.45	56.1414	1069.04	94.6468	517.218	85.5272	2681.54	540.699	6386.09	1359.92	15231.6	4165.08	1425	10	2458	0.009832	450.874	165.116	1656.25	2302.72	0.965419	0.965012	0.945688	0.953214	0.944874	0.904597	0.913548	0.924125	0.929007	0.923718	0.911717	0.861473	0.927177	0.870016	0.867372	0.87144	0.875712	0.878763	0.891579	0.85598	1
1426	1475	362	27	0	380.899	22.7357	619.983	43.7786	808.858	57.011	0	0	689.497	123.284	2966.78	628.136	6564.97	1393.18	0	0	1426	8	1864	0.007456	433.529	108.685	1216.86	1160.1	0.963519	0.963788	0.944742	0.949034	0.94206	0.903702	0.912017	0.922747	0.926502	0.92382	0.911212	0.859174	0.925161	0.868026	0.86588	0.873659	0.878755	0.877414	0.89029	0.851395	1
1430	986	308	23	0	495.881	28.5253	677.792	50.5641	867.493	55.8152	0	0	1514.98	261.388	3878.7	876.94	8069.83	1488.57	0	0	1430	13	1317	0.005268	544.913	94.9106	2182.24	1371.66	0.96697	0.965452	0.944571	0.951405	0.943812	0.908884	0.914958	0.922551	0.925968	0.925209	0.916856	0.862946	0.925209	0.867882	0.869021	0.873956	0.877373	0.876614	0.89104	0.855733	1
1432	0	873	288	23	0	0	527.115	34.4653	710.925	53.5506	893.685	61.1728	0	0	1823.39	358.277	4474.42	1024.48	8833.34	1717.97	1432	15	1184	0.004736	578.946	98.9351	2604.41	1568.87	0.967905	0.966639	0.944257	0.951436	0.943834	0.907939	0.918497	0.926098	0.925676	0.923564	0.919764	0.863176	0.927365	0.867399	0.865709	0.876267	0.875845	0.876689	0.891047	0.855997	1
1432	29339	873	288	23	136.919	13.4411	527.115	34.4653	710.925	53.5506	893.685	61.1728	33.0542	10.1294	1823.39	358.277	4474.42	1024.48	8833.34	1717.97	1432	0	30523	0.122092	154.066	88.5354	132.798	584.897	0.958064	0.959604	0.950365	0.941176	0.945385	0.904941	0.921944	0.916342	0.919716	0.906808	0.901255	0.868493	0.923795	0.860499	0.862202	0.878436	0.873407	0.876257	0.891197	0.872391	1
1437	1390	657	251	20	341.69	18.8724	627.81	40.1465	814.484	58.3041	1003.5	66.4792	497.705	82.8377	3071.87	586.856	6705.33	1450.11	12476	2334.73	1437	11	2318	0.009272	479.692	182.262	2002.84	2323.74	0.96484	0.961173	0.946721	0.944349	0.949741	0.91415	0.922563	0.918248	0.922563	0.918896	0.908326	0.863028	0.925151	0.856773	0.859362	0.878559	0.869284	0.882442	0.882657	0.863891	1
1438	1252	393	32	1	378.048	22.2205	644.064	47.1783	820.807	72.0614	877.446	0	673.973	118.266	3328.01	728.167	6914.18	1845.73	8249.44	0	1438	9	1678	0.006712	449.092	128.071	1419.09	1439.07	0.964541	0.95888	0.94994	0.941597	0.949642	0.916567	0.922229	0.918057	0.921335	0.923421	0.90882	0.86025	0.924017	0.858164	0.852503	0.881406	0.873063	0.882598	0.880513	0.8677	1
1442	843	326	29	1	434.29	26.7746	670.48	50.7276	843.121	71.3831	896.961	0	1020.94	188.939	3756.34	842.035	7480.88	1982.84	8809.64	0	1442	13	1199	0.004796	508.783	123.153	1927.42	1607.98	0.966222	0.957048	0.953711	0.940367	0.953294	0.922018	0.922852	0.921601	0.925354	0.923269	0.911593	0.855296	0.921184	0.863219	0.851126	0.880317	0.877815	0.884487	0.878232	0.872394	1
1444	0	745	308	28	0	0	457.032	30.6084	691.761	55.7669	872.55	81.3872	0	0	1191.4	235.945	4133.31	993.312	8326.69	2454.35	1444	16	1081	0.004324	534.674	125.879	2214.43	1792.66	0.966235	0.957447	0.953284	0.941258	0.952821	0.921832	0.922294	0.922294	0.928307	0.927845	0.910731	0.852451	0.922757	0.86494	0.856152	0.883904	0.876503	0.883441	0.878353	0.873728	1
1444	30583	745	308	28	137.113	13.5989	457.032	30.6084	691.761	55.7669	872.55	81.3872	33.213	10.2614	1191.4	235.945	4133.31	993.312	8326.69	2454.35	1444	0	31664	0.126656	150.685	77.0151	107.679	516.425	0.957807	0.952422	0.957602	0.931042	0.928894	0.917004	0.900771	0.91863	0.917888	0.910103	0.922562	0.853098	0.915109	0.862509	0.854788	0.868068	0.878774	0.873516	0.881032	0.848819	1
1449	1470	523	248	26	328.221	19.1134	552.062	37.2054	787.62	63.6975	971.767	81.9654	441.816	77.4466	2095.01	420.812	6090.8	1458.76	11428.8	2910.55	1449	10	2267	0.009068	437.499	168.915	1567.19	2148.05	0.962506	0.960962	0.952581	0.931628	0.94067	0.922144	0.909131	0.916189	0.921482	0.911778	0.92082	0.857962	0.919938	0.863035	0.851566	0.874724	0.884208	0.870754	0.884429	0.864799	1
1450	1324	293	45	4	359.532	22.9524	569.895	42.6993	812.041	71.188	974.801	128.155	581.176	111.47	2311.13	524.057	6697.11	1817.26	11867.8	4319.57	1450	8	1666	0.006664	410.229	112.107	1077.72	1337.21	0.960384	0.963685	0.952881	0.926471	0.939376	0.920168	0.906363	0.910864	0.920468	0.908163	0.92407	0.853241	0.919868	0.856843	0.845738	0.876351	0.881753	0.869448	0.884454	0.863145	1
1454	857	243	41	4	445.372	27.2924	611.738	48.0079	862.919	85.632	1012.2	108.917	1100.63	204.055	2860.78	696.055	8081.93	2503.55	13065.5	3848.3	1454	13	1145	0.00458	497.611	108.909	1765.97	1694.21	0.958515	0.966376	0.955459	0.925764	0.940175	0.920524	0.90917	0.913537	0.917031	0.912227	0.917031	0.858952	0.924454	0.860699	0.841921	0.883406	0.877729	0.869432	0.884279	0.868996	1
1456	0	745	222	45	0	0	467.756	32.1214	635.013	53.3642	905.188	101.425	0	0	1277.86	265.409	3206.62	823.592	9400.49	3388.44	1456	15	1012	0.004048	523.898	115.478	2062.15	1961.1	0.958498	0.965909	0.956522	0.927866	0.943676	0.922431	0.911067	0.913538	0.916502	0.913043	0.920949	0.862154	0.924407	0.864625	0.840415	0.879447	0.87747	0.868083	0.882905	0.869565	1
1456	29201	745	222	45	135.293	13.2887	467.756	32.1214	635.013	53.3642	905.188	101.425	31.8935	9.69322	1277.86	265.409	3206.62	823.592	9400.49	3388.44	1456	0	30213	0.120852	148.309	74.2038	99.898	512.205	0.962516	0.952785	0.953911	0.937543	0.934978	0.91176	0.911247	0.940075	0.922715	0.918148	0.926538	0.858885	0.921938	0.86241	0.850478	0.855939	0.874855	0.877056	0.888376	0.857992	1
1461	1320	561	192	39	336.069	18.4832	564.593	35.9668	733.912	57.3385	1005.28	117.086	473.608	78.2584	2237.23	429.753	4926.16	1142.17	12901.9	4996.43	1461	11	2112	0.008448	445.296	160.341	1576.35	2212.96	0.963542	0.958097	0.956439	0.93892	0.940578	0.912642	0.911458	0.930871	0.923295	0.910511	0.923059	0.857008	0.914536	0.868608	0.852983	0.862689	0.883523	0.87429	0.88589	0.861506	1
1462	1170	326	36	2	371.851	22.5519	581.969	42.2521	740.571	59.2029	1015.61	28.0949	641.935	116.372	2458.09	541.644	5066.51	1257.93	12796.7	1055.2	1462	9	1534	0.006136	425.997	105.034	1147.58	1099.36	0.960887	0.959909	0.961213	0.943611	0.938396	0.911995	0.908409	0.935463	0.92601	0.908083	0.929922	0.853325	0.911669	0.867992	0.856584	0.853977	0.883963	0.872555	0.890156	0.860821	1
1466	780	262	30	2	465.375	26.0247	628.418	47.8996	791.086	61.7817	1089.15	25.6175	1252.59	209.61	3096.89	725.606	6163.95	1453.91	15758.3	1105.44	1466	13	1074	0.004296	515.408	93.9621	1866.71	1319.06	0.961825	0.958566	0.961825	0.942737	0.936685	0.916667	0.901769	0.934823	0.923184	0.912011	0.934823	0.854749	0.918063	0.871974	0.85568	0.855214	0.879888	0.877095	0.892924	0.863594	1
1468	0	683	250	31	0	0	481.701	30.2403	644.435	53.3003	827.536	113.183	0	0	1391.74	258.478	3348.38	836.08	7333.39	3505.67	1468	15	964	0.003856	535.025	98.3215	2090.23	1504.68	0.962656	0.961618	0.963693	0.940353	0.938797	0.91805	0.903008	0.935166	0.923237	0.912344	0.934647	0.850104	0.919606	0.874481	0.85529	0.856846	0.880187	0.875519	0.894191	0.863071	1
1468	27254	683	250	31	133.33	13.7798	481.701	30.2403	644.435	53.3003	827.536	113.183	30.6272	9.86846	1391.74	258.478	3348.38	836.08	7333.39	3505.67	1468	0	28218	0.112872	147.053	76.4052	100.989	466.269	0.966883	0.959866	0.937841	0.943405	0.939365	0.914824	0.918031	0.921486	0.930328	0.913247	0.924516	0.858955	0.921841	0.857768	0.874991	0.862871	0.85977	0.876869	0.882451	0.856102	1
1473	1175	510	213	28	325.384	18.7063	574.085	35.5141	737.633	58.1323	892.189	75.7985	430.392	74.1972	2349.85	438.332	5003.12	1184.35	8854.41	2160.69	1473	11	1926	0.007704	445.071	162.861	1566.83	1818.09	0.964953	0.958204	0.953271	0.94055	0.938214	0.913811	0.91433	0.929647	0.925234	0.917186	0.924455	0.851765	0.92082	0.867342	0.859553	0.863448	0.873572	0.880062	0.8946	0.862928	1
1474	1028	302	39	4	361.035	22.4254	590.912	39.1822	738.628	57.5867	886.678	57.7704	588.076	109.142	2565.93	513.404	5020.63	1145.49	8618.58	1657.25	1474	9	1373	0.005492	423.855	115.542	1172.42	1173.51	0.964676	0.954479	0.949381	0.941369	0.935543	0.914421	0.912964	0.931173	0.928259	0.918791	0.92134	0.855426	0.922433	0.863074	0.856519	0.864166	0.869264	0.885652	0.891843	0.86016	1
1478	664	253	33	4	448.871	26.7408	635.476	45.3006	781.887	57.243	920.067	44.7496	1125.92	200.17	3194.76	688.492	5939.12	1294.66	9571.89	1395.24	1478	14	954	0.003816	511.854	105.823	1876.48	1375.48	0.965409	0.955975	0.950734	0.946017	0.936583	0.907233	0.908805	0.924004	0.930818	0.917715	0.917191	0.85587	0.917715	0.862683	0.852201	0.8674	0.87369	0.881551	0.889937	0.856394	1
1480	0	576	238	37	0	0	473.944	31.354	657.466	49.5935	822.441	78.0844	0	0	1327.6	261.587	3542.73	805.893	6981.62	1973.58	1480	16	851	0.003404	540.422	109.082	2192.93	1552.64	0.96886	0.957697	0.948296	0.944771	0.938895	0.905993	0.905405	0.925969	0.936545	0.924207	0.917744	0.856052	0.921269	0.865452	0.849589	0.87074	0.871915	0.882491	0.887779	0.858989	1
1480	29162	576	238	37	139.505	13.5824	473.944	31.354	657.466	49.5935	822.441	78.0844	34.9334	10.478	1327.6	261.587	3542.73	805.893	6981.62	1973.58	1480	0	30013	0.120052	150.872	70.3203	96.1222	443.578	0.956902	0.956935	0.93921	0.94509	0.944291	0.91427	0.909906	0.924549	0.922434	0.931097	0.924366	0.864575	0.913088	0.859627	0.874888	0.867724	0.875287	0.885666	0.881768	0.852631	1
1485	1643	392	193	34	374.158	19.7454	590.578	37.0341	769.886	55.506	940.293	80.9784	652.198	103.556	2557.88	473.85	5668.53	1233.74	10366	2633.84	1485	9	2262	0.009048	453.937	144.269	1556.46	1912.54	0.962423	0.95756	0.942087	0.942087	0.941645	0.906499	0.911583	0.926614	0.922856	0.923519	0.920866	0.851459	0.921751	0.854775	0.871795	0.870248	0.8771	0.881742	0.887268	0.848364	1
1486	1494	236	29	2	410.202	24.0182	609.685	42.7804	780.407	51.348	864.49	37.3476	860.021	151.885	2821.09	577.741	5887.56	1149.48	7934.61	1018.85	1486	8	1761	0.007044	443.548	86.5563	1213.66	975.019	0.961102	0.955423	0.941794	0.943782	0.94293	0.908291	0.913118	0.927598	0.921068	0.925327	0.921635	0.850369	0.918796	0.854912	0.879898	0.874787	0.877342	0.883589	0.884725	0.848382	1
1490	1048	205	25	2	503.665	29.521	654.626	48.2126	824.898	59.3777	917.118	39.9008	1587.72	279.574	3494.11	760.535	6964.25	1442.33	9467.15	1224.13	1490	12	1280	0.00512	534.762	78.2464	2010.36	1124.56	0.963281	0.960156	0.94375	0.945313	0.939844	0.907422	0.912109	0.929688	0.922266	0.930078	0.925	0.851953	0.919922	0.853516	0.880469	0.879687	0.875781	0.890234	0.885938	0.841406	1
1492	0	939	192	25	0	0	513.685	34.5546	663.865	53.1892	854.45	71.5286	0	0	1689.32	340.097	3654.16	869.747	7779.04	1937.87	1492	14	1156	0.004624	545.997	82.2409	2147.36	1238.63	0.964965	0.960208	0.942474	0.947232	0.943772	0.911332	0.911332	0.931228	0.92474	0.934256	0.925606	0.850779	0.923443	0.854239	0.88192	0.877595	0.875865	0.889273	0.885813	0.843858	1
1492	24668	939	192	25	133.837	13.7152	513.685	34.5546	663.865	53.1892	854.45	71.5286	30.9557	9.76357	1689.32	340.097	3654.16	869.747	7779.04	1937.87	1492	0	25824	0.103296	152.287	88.0141	125.696	510.198	0.956029	0.951131	0.940017	0.935525	0.945787	0.914092	0.909716	0.918758	0.911052	0.919939	0.904895	0.866791	0.910548	0.864661	0.846829	0.88592	0.880092	0.8829	0.881622	0.865319	1
1497	1015	698	151	21	327.022	18.6525	609.05	41.1969	763.388	61.2	941.082	61.2099	436.827	74.6827	2809.86	572.465	5546.74	1339.45	10295.8	1987.7	1497	11	1885	0.00754	473.251	169.357	1834.71	1902.04	0.958886	0.95756	0.94695	0.942971	0.940053	0.913528	0.909549	0.931565	0.917507	0.933687	0.918302	0.859151	0.916711	0.865782	0.856764	0.880902	0.877454	0.887533	0.8687	0.855438	1
1498	907	396	27	2	365.663	23.3411	627.514	42.8464	776.404	58.8167	1008.91	40.3516	611.285	117.51	3072.94	636.455	5821.38	1287.94	12577.2	1496.15	1498	10	1332	0.005328	452.802	133.497	1466.7	1414.86	0.959835	0.958709	0.948949	0.93994	0.94482	0.911036	0.907658	0.931682	0.917793	0.935435	0.914414	0.862237	0.911787	0.867492	0.848348	0.875375	0.875	0.891892	0.863739	0.859985	1
1502	602	328	24	2	433.415	28.6281	661.022	46.203	810.855	75.9133	1061.02	24.5816	1016.49	201.36	3591.8	760.004	6685.94	1832.26	14572.6	1006.99	1502	14	956	0.003824	522.294	125.178	2070.76	1632.64	0.962866	0.958159	0.950837	0.938808	0.947176	0.914749	0.908996	0.935146	0.918933	0.933054	0.923117	0.865586	0.913703	0.863494	0.851464	0.880753	0.876046	0.894874	0.86454	0.862448	1
1504	0	524	311	23	0	0	450.25	31.8278	676.088	53.8039	855.364	99.7428	0	0	1141.13	240.661	3858.26	927.868	7962.11	2957.68	1504	17	858	0.003432	542.969	127.374	2308.86	1772.45	0.964452	0.960373	0.952797	0.942308	0.947552	0.917249	0.909091	0.935897	0.918998	0.933566	0.925408	0.867133	0.914336	0.863636	0.851399	0.882867	0.876457	0.898019	0.870047	0.864219	1
1504	25349	524	311	23	136.629	13.7233	450.25	31.8278	676.088	53.8039	855.364	99.7428	32.8846	10.1491	1141.13	240.661	3858.26	927.868	7962.11	2957.68	1504	0	26207	0.104828	149.932	77.0845	107.399	516.714	0.961594	0.958828	0.955317	0.932709	0.943641	0.916015	0.912504	0.911856	0.910635	0.906571	0.905808	0.864292	0.909547	0.867764	0.841703	0.879193	0.87717	0.875129	0.891002	0.873316	1
1509	1157	365	261	21	362.14	19.4492	559.693	37.8558	789.48	58.3206	961.511	105.204	591.77	95.2487	2182.88	437.096	6115.2	1368.95	11236.8	3879.36	1509	11	1804	0.007216	470.915	166.796	1836.74	2277.29	0.962029	0.958703	0.95122	0.935144	0.951774	0.921286	0.910754	0.914634	0.915466	0.914634	0.922395	0.859479	0.918237	0.865576	0.846452	0.890521	0.882483	0.879157	0.881652	0.869457	1
1510	1057	220	40	1	398.905	23.4415	582.102	41.2041	811.567	59.4854	819.004	0	791.242	139.307	2457.57	514.616	6638.88	1469.6	6714.52	0	1510	8	1318	0.005272	442.327	99.2474	1251.35	1200.62	0.962443	0.957891	0.951821	0.932853	0.951062	0.924127	0.911229	0.908194	0.915402	0.911229	0.921851	0.862291	0.91692	0.867982	0.837253	0.896055	0.884294	0.873672	0.885812	0.868361	1
1514	725	178	37	0	476.002	29.7769	621.317	46.6312	844.393	61.2923	0	0	1343.09	251.677	2991.57	673.644	7471.66	1653.96	0	0	1514	13	940	0.00376	518.02	93.907	1896.48	1388.96	0.96383	0.962766	0.95266	0.931915	0.947872	0.92234	0.912234	0.914362	0.917553	0.912766	0.924468	0.859043	0.917021	0.860638	0.83617	0.896277	0.889362	0.871809	0.878723	0.868085	1
1516	0	646	161	34	0	0	492.671	33.3034	636.988	51.4631	859.215	75.585	0	0	1491.38	301.293	3230.71	767.547	7926.57	2080.35	1516	15	841	0.003364	535.117	95.9537	2084.51	1503	0.964923	0.963139	0.952438	0.932818	0.949465	0.927467	0.916766	0.91736	0.919144	0.913199	0.9239	0.857907	0.916766	0.858502	0.838882	0.897741	0.893579	0.871581	0.87931	0.869798	1
1516	29979	646	161	34	136.179	13.3041	492.671	33.3034	636.988	51.4631	859.215	75.585	32.5089	9.73741	1491.38	301.293	3230.71	767.547	7926.57	2080.35	1516	0	30820	0.12328	147.065	68.1745	88.503	416.533	0.959555	0.964455	0.953602	0.938189	0.944289	0.907982	0.897745	0.923848	0.911097	0.903261	0.92221	0.870863	0.926914	0.856311	0.846869	0.872469	0.873962	0.875649	0.879689	0.865785	1
1521	1357	475	131	29	353.046	18.1565	598.125	40.3325	744.187	56.7171	983.009	87.4377	548.086	83.9911	2661.67	535.574	5130.81	1165.94	11853.4	3086.01	1521	9	1992	0.007968	446.38	149.617	1518.04	1915.07	0.961094	0.966365	0.958835	0.9375	0.942771	0.923695	0.909639	0.924197	0.915161	0.903112	0.922942	0.864458	0.917922	0.860693	0.847641	0.881024	0.881275	0.878012	0.880522	0.870984	1
1522	1235	258	20	2	393.271	22.6798	619.149	45.3976	783.985	64.4036	972.384	82.3677	758.016	129.661	2958.25	650.203	6008.93	1396.63	11450.9	2843.42	1522	8	1515	0.00606	437.66	100.052	1216.15	1118.74	0.961056	0.968977	0.958086	0.939604	0.944224	0.924422	0.907591	0.921782	0.915182	0.90165	0.923762	0.868647	0.922112	0.855776	0.853795	0.877228	0.877228	0.877228	0.881518	0.873597	1
1526	864	223	18	2	474.677	28.2052	659.411	51.8052	818.872	81.0595	956.96	45.3677	1330.43	235.289	3578.85	832.706	6904.56	1964	10760.6	1514.73	1526	12	1107	0.004428	518.359	92.6565	1891.04	1272.69	0.961156	0.97019	0.960705	0.935863	0.939024	0.927733	0.910569	0.925023	0.912376	0.902439	0.920958	0.861789	0.918248	0.855014	0.853207	0.882565	0.872629	0.878049	0.883921	0.874887	1
1528	0	784	210	19	0	0	507.279	33.3204	695.091	58.101	853.997	98.7803	0	0	1626.15	318.468	4199.14	1052.2	7904.54	2546.98	1528	14	1013	0.004052	552.717	96.1489	2277.3	1455.14	0.959526	0.970879	0.959526	0.939289	0.938302	0.925469	0.910661	0.924482	0.911649	0.904245	0.919546	0.861303	0.918065	0.856861	0.854393	0.878578	0.871668	0.878085	0.883021	0.876111	1
1528	27372	784	210	19	131.872	13.5668	507.279	33.3204	695.091	58.101	853.997	98.7803	29.6254	9.38695	1626.15	318.468	4199.14	1052.2	7904.54	2546.98	1528	0	28385	0.11354	146.891	81.2559	109.84	499.514	0.957953	0.948512	0.9387	0.937291	0.947226	0.907152	0.905901	0.929752	0.909301	0.914409	0.923604	0.867888	0.929752	0.851577	0.853567	0.879373	0.882174	0.876678	0.881416	0.837361	1
1533	1045	565	179	17	321.831	17.8311	599.822	40.839	788.765	63.7439	944.119	98.3711	416.207	68.7181	2684.86	540.623	6117.22	1470.83	10588.3	3009.21	1533	11	1806	0.007224	460.936	176.862	1786.75	2078.69	0.962625	0.96567	0.946844	0.939922	0.947398	0.903654	0.906146	0.927464	0.906977	0.907254	0.928848	0.86268	0.922481	0.852713	0.848283	0.878461	0.870432	0.880952	0.874308	0.863234	1
1534	927	347	29	2	354.464	21.6803	616.363	42.3748	806.724	70.8748	930.572	92.2802	556.491	101.738	2913.03	598.023	6566.99	1771.4	10119.7	2921.76	1534	9	1305	0.00522	435.036	133.178	1331.32	1415.8	0.965517	0.967816	0.944444	0.943678	0.949808	0.898467	0.904598	0.926437	0.902299	0.905747	0.926437	0.86092	0.922605	0.859387	0.849042	0.872797	0.865517	0.888889	0.873563	0.863985	1
1538	619	292	27	2	441.039	26.3773	661.361	48.8891	848.065	84.2162	958.365	67.5303	1068.34	190.676	3603.17	793.65	7674.16	2388.13	10894.4	2263.28	1538	14	940	0.00376	522.271	123.379	2066.4	1689.08	0.96117	0.971277	0.945213	0.943617	0.94734	0.899468	0.903191	0.925532	0.907979	0.904787	0.928191	0.860638	0.921809	0.860638	0.84734	0.869681	0.864362	0.894149	0.878723	0.866489	1
1540	0	526	276	28	0	0	458.08	29.9627	678.318	53.7385	872.694	91.7879	0	0	1198.9	233.827	3895.15	908.686	8388.43	2750.59	1540	16	830	0.00332	545.303	127.02	2338.02	1851.49	0.963253	0.972289	0.945783	0.944578	0.95	0.905422	0.906627	0.927711	0.909036	0.90241	0.925301	0.857229	0.924699	0.866265	0.844578	0.868675	0.868072	0.896386	0.878916	0.866867	1
1540	26542	526	276	28	133.929	13.6631	458.08	29.9627	678.318	53.7385	872.694	91.7879	31.0114	9.75655	1198.9	233.827	3895.15	908.686	8388.43	2750.59	1540	0	27372	0.109488	146.403	75.1409	100.967	510.425	0.959502	0.947921	0.941418	0.937491	0.951319	0.907004	0.901231	0.936249	0.923224	0.928905	0.928905	0.863127	0.923992	0.857957	0.867894	0.879165	0.876681	0.886271	0.872114	0.843197	1
1545	1118	379	231	25	378.331	19.7775	576.681	36.5803	798.876	60.4266	995.489	100.19	674.056	105.658	2383.03	452.159	6339.56	1429.19	12393	3826.11	1545	11	1753	0.007012	485.433	164.12	1957.23	2387.96	0.967199	0.954079	0.938962	0.940958	0.950371	0.909013	0.903594	0.928979	0.919852	0.916714	0.926412	0.871363	0.921563	0.856817	0.86081	0.875927	0.872219	0.890188	0.875642	0.842841	1
1546	1023	215	39	1	417.065	24.0614	596.805	37.3477	822.649	65.7	858.293	0	903.441	156.557	2639.41	500.36	6932.22	1617	7723.17	0	1546	8	1278	0.005112	460.025	97.936	1384.8	1249.94	0.965962	0.953443	0.935055	0.93975	0.953052	0.906495	0.901017	0.933099	0.92097	0.920579	0.925274	0.868936	0.921753	0.856808	0.857199	0.872848	0.875196	0.890454	0.875196	0.836072	1
1550	770	180	35	1	511.799	29.4758	641.819	42.175	871.168	76.4176	913.388	0	1664.96	287.531	3283.6	653.949	8259.76	2181.61	9300.37	0	1550	13	986	0.003944	548.699	87.6522	2202.29	1450.55	0.967039	0.953347	0.935598	0.942191	0.95284	0.906187	0.905172	0.934077	0.920385	0.922921	0.925456	0.873225	0.923935	0.853448	0.862576	0.876775	0.877282	0.885903	0.876775	0.833671	1
1552	0	681	164	35	0	0	540.277	35.4359	671.099	48.7811	905.136	80.8554	0	0	1962.93	386.2	3762.08	817.61	9265.99	2448.07	1552	15	880	0.00352	579.169	92.9882	2588.69	1676.7	0.96875	0.952841	0.935795	0.942045	0.953409	0.909091	0.905682	0.935227	0.921591	0.926136	0.927841	0.877841	0.921023	0.852273	0.864773	0.872159	0.879545	0.888068	0.878409	0.834659	1
1552	32825	681	164	35	136.342	13.267	540.277	35.4359	671.099	48.7811	905.136	80.8554	32.6195	9.7696	1962.93	386.2	3762.08	817.61	9265.99	2448.07	1552	0	33705	0.13482	147.904	73.3712	99.3556	489.511	0.955214	0.954146	0.951951	0.936167	0.946773	0.906557	0.911512	0.928942	0.923201	0.918172	0.939875	0.858893	0.913158	0.877555	0.837354	0.882599	0.876116	0.890595	0.872378	0.853123	1
1557	1535	514	138	32	352.507	19.0352	646.013	42.8371	782.79	59.2256	1015.19	98.3168	546.041	88.5671	3348.74	668.084	5965.76	1338.81	13108.2	3791	1557	9	2219	0.008876	456.81	167.2	1713.46	2233.09	0.957639	0.953357	0.95178	0.941415	0.953357	0.90356	0.909193	0.931275	0.919558	0.919784	0.927895	0.862551	0.924966	0.869761	0.847904	0.875169	0.876972	0.890491	0.872465	0.842271	1
1558	1376	294	27	2	391.012	24.0168	664.346	46.8546	817.978	61.1695	1122.49	78.8989	746.098	137.679	3646.97	778.017	6798.89	1453.91	17467.4	3620.02	1558	8	1699	0.006796	445.957	119.792	1363.95	1467.96	0.955856	0.953502	0.954091	0.94173	0.952913	0.905827	0.912007	0.933785	0.917893	0.921424	0.927899	0.862861	0.927016	0.869629	0.847263	0.877281	0.876104	0.89023	0.873749	0.844614	1
1562	959	257	25	2	478.35	28.9104	705.746	52.2421	857.351	75.0775	1186.75	104.947	1361.93	246.331	4375.34	987.195	7871.25	1975.16	20800.7	5383.32	1562	13	1243	0.004972	534.129	112.324	2147.17	1759.12	0.95535	0.954948	0.956154	0.942076	0.950925	0.909895	0.913113	0.93926	0.921561	0.922365	0.93041	0.858809	0.925986	0.865648	0.852776	0.876106	0.878117	0.889783	0.872084	0.844328	1
1564	0	838	245	24	0	0	491.256	32.7219	717.535	56.3669	893.125	126.573	0	0	1478.03	293.546	4606.59	1100.51	9259.36	4892.89	1564	15	1107	0.004428	550.049	115.056	2339.14	1894.67	0.960253	0.954381	0.955285	0.944896	0.95393	0.911924	0.919603	0.938121	0.921409	0.921861	0.930443	0.857272	0.924119	0.865854	0.857272	0.876242	0.877145	0.896567	0.87308	0.841463	1
1564	29970	838	245	24	140.379	13.0447	491.256	32.7219	717.535	56.3669	893.125	126.573	35.5041	10.2041	1478.03	293.546	4606.59	1100.51	9259.36	4892.89	1564	0	31077	0.124308	154.972	80.0061	117.562	557.019	0.954693	0.9624	0.952569	0.931557	0.943672	0.909467	0.913634	0.922676	0.917415	0.909998	0.930753	0.852769	0.911864	0.845947	0.833285	0.900151	0.883386	0.860572	0.876806	0.859414	1
1569	1679	608	203	20	353.993	18.3447	595.582	37.9933	827.048	64.0853	997.87	129.534	552.564	85.6866	2624.4	503.57	7037.11	1636.93	12763	5969.78	1569	10	2510	0.01004	455.903	161.848	1676.17	2221.06	0.95996	0.959163	0.956375	0.94004	0.944622	0.913147	0.921713	0.929482	0.919721	0.918127	0.928685	0.858167	0.913944	0.861355	0.842231	0.890239	0.880279	0.877092	0.876892	0.84761	1
1570	1534	352	37	1	374.051	22.0028	608.427	42.8149	829.068	61.4961	941.452	0	652.932	115.115	2804.47	597.768	7078.63	1596.62	10180.2	0	1570	8	1924	0.007696	425.976	110.891	1175.08	1241.14	0.9592	0.960239	0.959459	0.940229	0.944647	0.915021	0.920738	0.926455	0.920218	0.915281	0.926975	0.859148	0.913202	0.863046	0.83394	0.890852	0.884096	0.873441	0.87552	0.851611	1
1574	1041	290	31	1	468.067	27.8167	656.364	52.2986	871.445	69.0275	993.968	0	1275.89	227.532	3531.52	836.763	8234.95	2030.25	11972	0	1574	13	1363	0.005452	517.69	101.323	1921.93	1460.41	0.963316	0.962583	0.957447	0.944607	0.946075	0.916361	0.92223	0.928467	0.924431	0.916361	0.926632	0.862803	0.910858	0.865371	0.835657	0.895818	0.883712	0.874908	0.874175	0.849596	1
1576	0	914	272	32	0	0	491.07	33.1113	681.364	56.8502	904.949	78.6961	0	0	1476.89	299.466	3955.65	977.548	9250.57	2430.17	1576	15	1218	0.004872	544.439	106.986	2234.67	1679.7	0.961823	0.965107	0.957718	0.944992	0.946634	0.917898	0.925698	0.931856	0.924466	0.91913	0.928161	0.863711	0.91092	0.865353	0.836617	0.897783	0.886289	0.874384	0.875205	0.851806	1
1576	25403	914	272	32	140.015	14.0281	491.07	33.1113	681.364	56.8502	904.949	78.6961	35.3802	11.1109	1476.89	299.466	3955.65	977.548	9250.57	2430.17	1576	0	26621	0.106484	158.518	88.6142	136.005	583.425	0.959806	0.961985	0.956444	0.945025	0.948161	0.912607	0.914034	0.915931	0.913921	0.901206	0.91702	0.866252	0.914842	0.851358	0.848409	0.880865	0.875981	0.877202	0.87801	0.870704	1
1581	1386	683	223	28	353.041	20.1069	597.049	38.2656	789.204	61.5458	1012.8	86.0032	549.057	94.4904	2644.05	509.173	6119.15	1408.75	12937.4	3406.69	1581	11	2320	0.00928	474.763	165.46	1850.73	2201.07	0.958621	0.966164	0.957328	0.942457	0.947198	0.917026	0.915948	0.925647	0.926293	0.914009	0.922629	0.869397	0.910345	0.857543	0.848491	0.891595	0.881034	0.87931	0.877371	0.861853	1
1582	1256	384	36	3	376.676	23.5938	607.712	44.0133	799.032	72.1555	1034.27	40.8199	667.633	125.877	2796.97	609.188	6386.83	1657.48	13543.6	1615.49	1582	9	1679	0.006716	439.746	117.48	1300.26	1339.63	0.958904	0.969625	0.958904	0.93925	0.94461	0.921084	0.913341	0.924062	0.925551	0.912746	0.92168	0.868672	0.910363	0.855569	0.849017	0.892496	0.878499	0.879095	0.878201	0.869863	1
1586	819	321	35	3	463.802	28.6231	649.577	46.6223	839.046	74.5194	1046.69	72.9275	1242.53	232.072	3411.82	736.509	7385.34	1902.83	14174.8	3055.38	1586	14	1178	0.004712	527.058	108.593	2049.1	1579.69	0.959253	0.970289	0.958404	0.938455	0.94652	0.923599	0.913837	0.924448	0.923599	0.912564	0.923175	0.87691	0.915535	0.854839	0.842105	0.890492	0.88073	0.884126	0.875212	0.876061	1
1588	0	698	300	38	0	0	488.732	32.9716	675.053	51.0387	876.852	103.78	0	0	1456.07	298.17	3833.71	877.205	8580.35	3127.7	1588	16	1036	0.004144	556.922	113.181	2405.89	1799.47	0.964286	0.971525	0.957046	0.937741	0.947876	0.925676	0.916023	0.925193	0.921332	0.914093	0.924228	0.879344	0.915541	0.858591	0.846042	0.894305	0.881274	0.88417	0.875965	0.874517	1
1588	27379	698	300	38	133.875	13.4731	488.732	32.9716	675.053	51.0387	876.852	103.78	30.9485	9.60292	1456.07	298.17	3833.71	877.205	8580.35	3127.7	1588	0	28415	0.11366	149.299	83.2417	117.538	562.401	0.96347	0.959863	0.934524	0.933064	0.956379	0.897941	0.91237	0.912529	0.908147	0.908886	0.921538	0.873394	0.91186	0.863681	0.854425	0.854865	0.873887	0.891818	0.866866	0.852314	1
1593	1160	511	247	35	360.581	18.7411	599.948	39.0067	784.875	56.0802	991.767	109.664	583.873	90.7589	2683.66	530.719	6002.89	1295.23	12331.9	4219.5	1593	11	1953	0.007812	488.184	172.734	2029.17	2421.14	0.965438	0.96467	0.946749	0.94342	0.952125	0.913466	0.91321	0.915771	0.913978	0.915003	0.921403	0.884537	0.91065	0.854583	0.853047	0.874808	0.876088	0.882744	0.87148	0.866103	1
1594	1054	300	41	0	395.32	23.8695	614.576	43.4995	800.982	72.7671	0	0	770.621	139.125	2890.45	617.481	6441.24	1898.64	0	0	1594	9	1395	0.00558	454.395	112.597	1393.16	1313.96	0.964875	0.963441	0.944803	0.941935	0.95448	0.912903	0.909319	0.91362	0.909677	0.912186	0.915771	0.88853	0.912186	0.849462	0.858423	0.865591	0.875627	0.889606	0.868459	0.868817	1
1598	737	244	37	0	496.524	30.4958	664.641	48.0298	849.989	74.1459	0	0	1522.88	277.485	3654.42	795.206	7674.08	2070.44	0	0	1598	13	1018	0.004072	549.666	99.585	2257.35	1512.58	0.962672	0.964145	0.947937	0.943517	0.953831	0.918959	0.907171	0.912574	0.907662	0.913556	0.918468	0.886051	0.910118	0.849214	0.858055	0.865422	0.870334	0.888016	0.87279	0.87721	1
1600	0	661	230	35	0	0	510.992	35.6091	681.729	55.3864	867.111	68.7174	0	0	1664.58	344.108	3958.11	962.212	8112.24	1951.28	1600	15	926	0.003704	566.86	103.722	2477.95	1635.45	0.962203	0.965443	0.947624	0.946004	0.953564	0.919006	0.911447	0.913067	0.906587	0.912527	0.919546	0.888769	0.911987	0.849892	0.857991	0.863931	0.86933	0.890929	0.87203	0.87689	1
1600	31116	661	230	35	137.7	13.5343	510.992	35.6091	681.729	55.3864	867.111	68.7174	33.6211	10.2539	1664.58	344.108	3958.11	962.212	8112.24	1951.28	1600	0	32042	0.128168	150.103	75.2173	104.261	495.052	0.966076	0.948349	0.928641	0.940578	0.9547	0.902831	0.900365	0.915143	0.909665	0.927111	0.926191	0.869375	0.907356	0.851695	0.869484	0.851039	0.862743	0.900287	0.872589	0.830394	1
1605	1553	478	190	32	351.214	19.1706	617.337	42.3288	786.161	58.9428	970.487	82.9922	540.177	88.4998	2926.63	600.848	6041.06	1348.72	11391.8	2984.35	1605	10	2253	0.009012	453.15	164.498	1664.52	2128.49	0.969596	0.954949	0.939192	0.94119	0.955393	0.908344	0.906791	0.912117	0.901687	0.925433	0.924545	0.87328	0.911451	0.855526	0.858633	0.856858	0.871505	0.891922	0.875499	0.841545	1
1606	1407	276	27	1	382.264	22.991	634.318	46.3544	795.97	74.6161	885.731	0	697.024	126.096	3179.86	705.822	6328.03	1786.06	8484.3	0	1606	8	1711	0.006844	429.745	108.221	1190.94	1195.83	0.971362	0.954705	0.936879	0.938048	0.956458	0.905903	0.909117	0.913209	0.900058	0.928112	0.92519	0.87142	0.911163	0.859147	0.860023	0.854179	0.871712	0.892461	0.877557	0.833139	1
1610	977	231	26	1	460.579	29.2899	671.289	52.2384	827.777	84.3561	887.537	0	1217.73	232.468	3773.78	878.966	7145.05	2128.42	8536.07	0	1610	12	1235	0.00494	508.068	101.855	1826.54	1384.57	0.970445	0.953441	0.939271	0.94251	0.956275	0.908907	0.908097	0.912146	0.903644	0.927126	0.921457	0.874899	0.912955	0.855061	0.864777	0.860324	0.865182	0.902834	0.882186	0.836032	1
1612	0	854	209	24	0	0	481.977	34.2887	693.922	54.2069	856.07	74.5053	0	0	1398.78	298	4167.49	984.539	7835.18	1990.44	1612	14	1087	0.004348	530.988	104.576	2073.24	1509.08	0.971941	0.955842	0.940662	0.945722	0.952622	0.907084	0.908924	0.914903	0.908464	0.928243	0.919503	0.874885	0.914903	0.855566	0.863385	0.862466	0.867525	0.906624	0.883165	0.838546	1
1612	29779	854	209	24	137.244	13.3313	481.977	34.2887	693.922	54.2069	856.07	74.5053	33.2654	9.95355	1398.78	298	4167.49	984.539	7835.18	1990.44	1612	0	30866	0.123464	151.111	76.3159	105.107	470.838	0.956538	0.948568	0.944162	0.940663	0.949329	0.902158	0.896504	0.928708	0.919215	0.914032	0.925436	0.883124	0.919167	0.8626	0.854176	0.876968	0.873161	0.885602	0.867135	0.848587	1
1617	1445	634	166	23	352.971	19.1912	587.79	40.4652	801.108	61.5057	973.152	79.2759	548.255	89.536	2528.14	521.965	6396.44	1489.23	11457.9	2685.06	1617	10	2268	0.009072	457.702	155.17	1640.39	1982.42	0.959656	0.955908	0.944224	0.944665	0.95679	0.902998	0.898589	0.925265	0.914903	0.921076	0.92284	0.879409	0.918871	0.858025	0.873677	0.862654	0.872575	0.891093	0.881834	0.841049	1
1618	1300	392	32	3	382.4	23.6591	599.289	44.9791	813.824	64.2181	965.891	82.2936	698.196	129.645	2685.85	607.396	6709.64	1562.97	11222.1	2641.81	1618	9	1727	0.006908	440.638	110.882	1279.03	1255.06	0.957151	0.956283	0.94586	0.94557	0.962073	0.905617	0.899247	0.930515	0.91575	0.922988	0.923567	0.879849	0.917197	0.854951	0.877823	0.860162	0.878981	0.887956	0.880139	0.836422	1
1622	871	340	29	3	487.699	28.6926	651.93	50.4247	852.461	72.6116	1021.75	84.9022	1442.18	254.22	3457.07	795.73	7729.89	1928.16	13260.6	3049.9	1622	13	1243	0.004972	542.421	97.9208	2168.53	1473.11	0.959775	0.958166	0.944891	0.948512	0.958568	0.902253	0.904264	0.935237	0.915527	0.932019	0.920354	0.880129	0.911102	0.84996	0.875704	0.865648	0.888576	0.895012	0.886967	0.834272	1
1624	0	781	318	31	0	0	500.611	34.412	666.533	57.0185	865.356	87.1568	0	0	1565.1	324.479	3707.95	943.693	8154.43	2482.08	1624	16	1130	0.00452	557.311	100.619	2348.9	1536.69	0.959735	0.959735	0.945575	0.94823	0.95885	0.901327	0.904425	0.937611	0.916372	0.935398	0.923451	0.881416	0.911504	0.851327	0.873451	0.865929	0.886726	0.897345	0.886283	0.833186	1
1624	26422	781	318	31	132.094	13.4871	500.611	34.412	666.533	57.0185	865.356	87.1568	29.7653	9.52009	1565.1	324.479	3707.95	943.693	8154.43	2482.08	1624	0	27552	0.110208	149.533	87.756	124.881	555.406	0.963832	0.958714	0.950076	0.946955	0.942019	0.919098	0.911876	0.928208	0.917229	0.914162	0.922619	0.884709	0.90527	0.856145	0.826855	0.893256	0.874365	0.875853	0.87696	0.852098	1
1629	1067	564	267	26	339.44	19.138	601.404	41.7319	768.87	62.3447	974.761	93.3481	488.171	83.2327	2707.87	571.834	5668.56	1368.33	11604.8	3390.61	1629	12	1924	0.007696	484.411	177.529	2007.98	2245.79	0.961538	0.960759	0.948805	0.943347	0.950364	0.906445	0.909044	0.933472	0.920478	0.929574	0.925936	0.894231	0.913202	0.859148	0.857588	0.884356	0.873701	0.883576	0.875	0.847453	1
1630	954	343	53	0	375.974	23.2555	620.454	47.6059	796.652	72.7469	0	0	663.74	123.654	2981.37	686.055	6332.87	1649.05	0	0	1630	9	1350	0.0054	454.606	130.831	1475.16	1485.01	0.964074	0.96037	0.953333	0.942963	0.948889	0.911481	0.907037	0.928519	0.917407	0.92963	0.928519	0.898889	0.917778	0.856296	0.856667	0.88963	0.872222	0.88	0.878889	0.848519	1
1634	627	289	45	0	483.93	29.4956	673.271	52.1312	844.342	79.092	0	0	1410.19	257.298	3806.44	882.818	7541.95	1971.16	0	0	1634	14	961	0.003844	557.747	114.423	2417.94	1712.12	0.9641	0.965661	0.950052	0.945369	0.950572	0.91051	0.91103	0.92872	0.914672	0.935484	0.925598	0.897503	0.923517	0.85692	0.864204	0.885016	0.867326	0.880333	0.87565	0.850156	1
1636	0	554	281	43	0	0	507.771	34.7088	698.089	58.7077	867.205	88.9324	0	0	1632.63	335.302	4254.24	1064.24	8211.11	2409.48	1636	17	878	0.003512	586.284	118.346	2793.85	1920.52	0.965262	0.966401	0.952733	0.947608	0.950456	0.910023	0.914009	0.929954	0.914009	0.938497	0.92426	0.900342	0.925968	0.859909	0.86959	0.887813	0.868451	0.879271	0.876993	0.848519	1
1636	26891	554	281	43	132.965	13.4128	507.771	34.7088	698.089	58.7077	867.205	88.9324	30.3276	9.39821	1632.63	335.302	4254.24	1064.24	8211.11	2409.48	1636	0	27769	0.111076	147.298	83.1208	117.705	592.063	0.958047	0.959253	0.947009	0.942022	0.948612	0.920883	0.914707	0.908135	0.908099	0.916274	0.912762	0.878174	0.902931	0.849112	0.839335	0.880334	0.867172	0.88606	0.873402	0.872142	1
1641	1113	410	237	36	335.874	18.4038	608.589	42.3313	800.382	61.4404	967.663	91.3221	472.746	77.3555	2805.62	584.082	6378.4	1455.78	11342	3160.58	1641	11	1796	0.007184	472.091	190.213	2002.49	2536.57	0.962416	0.9652	0.94961	0.948497	0.950724	0.928452	0.914254	0.912862	0.913976	0.918151	0.921214	0.886971	0.910635	0.857739	0.839922	0.885301	0.870824	0.873051	0.880011	0.867762	1
1642	997	226	36	0	375.947	22.3563	626.455	47.4848	803.342	67.4318	0	0	663.021	118.354	3067.19	702.759	6470.7	1607.65	0	0	1642	8	1259	0.005036	433.136	118.945	1260.65	1348.52	0.964654	0.965449	0.952343	0.94718	0.947975	0.932883	0.912629	0.909849	0.914218	0.914218	0.922558	0.884829	0.906275	0.862192	0.828435	0.882844	0.867355	0.869738	0.876092	0.874901	1
1646	691	190	31	0	490.362	26.8014	682.992	51.9953	855.55	68.332	0	0	1463.8	240.739	3970.86	911.096	7794.61	1843.53	0	0	1646	13	912	0.003648	542.906	103.773	2201.29	1568.52	0.970395	0.966009	0.956689	0.947917	0.952303	0.933662	0.917763	0.911732	0.910636	0.91886	0.928728	0.888706	0.910088	0.865132	0.836075	0.883772	0.870066	0.864035	0.883772	0.861294	1
1648	0	616	185	29	0	0	504.423	31.5772	694.416	56.3826	869.563	65.6594	0	0	1597.2	303.648	4182.16	1016.07	8165.7	1815.94	1648	15	830	0.00332	559.529	106.145	2402.87	1661.78	0.96988	0.965663	0.956024	0.951807	0.954819	0.935542	0.918675	0.910843	0.915663	0.920482	0.928916	0.892771	0.911446	0.868675	0.837349	0.88494	0.871084	0.86506	0.886747	0.862048	1
1648	26912	616	185	29	137.867	13.843	504.423	31.5772	694.416	56.3826	869.563	65.6594	33.7816	10.4237	1597.2	303.648	4182.16	1016.07	8165.7	1815.94	1648	0	27742	0.110968	150.482	75.3877	104.661	495.603	0.961989	0.96152	0.945804	0.942109	0.94748	0.912461	0.912714	0.900764	0.903666	0.915976	0.917652	0.883732	0.913597	0.857599	0.851993	0.874865	0.85558	0.896493	0.874829	0.865114	1
1653	1398	439	159	27	343.876	19.4578	604.259	37.0545	797.023	68.4376	965.649	63.7624	507.498	86.3065	2737.84	508.465	6326.39	1621.47	11124.9	2223.45	1653	9	2023	0.008092	444.294	164.042	1590.54	2099.08	0.959713	0.967128	0.950568	0.948097	0.952793	0.923628	0.914978	0.904844	0.913989	0.920168	0.92091	0.883342	0.90954	0.867523	0.842808	0.878893	0.869254	0.885319	0.881611	0.866288	1
1654	1227	245	15	1	381.343	23.2715	623.746	39.6994	825.047	52.2433	897.967	0	692.246	127.562	3012.78	585.978	6944.57	1277.1	8839.18	0	1654	8	1488	0.005952	426.075	102.817	1142.83	1099.4	0.961694	0.968078	0.951613	0.949597	0.951613	0.923723	0.919355	0.900202	0.914987	0.917003	0.917339	0.880376	0.908602	0.86996	0.839382	0.877688	0.866599	0.891465	0.882728	0.867944	1
1658	849	205	15	1	460.731	28.2063	661.779	45.0954	864.233	54.0078	932.34	0	1217.85	222.895	3601.71	750.799	7974.57	1448.44	9888.7	0	1658	12	1070	0.00428	505.347	96.4653	1777.39	1289.48	0.964486	0.971495	0.953738	0.947664	0.952804	0.925234	0.919159	0.900467	0.917757	0.918224	0.914019	0.875234	0.909346	0.86729	0.841121	0.883178	0.867757	0.884112	0.883178	0.866355	1
1660	0	744	191	15	0	0	478.641	32.0831	678.77	47.5829	872.636	57.9257	0	0	1367.73	271.816	3888.3	841.337	8220.38	1580.33	1660	14	950	0.0038	525.099	98.283	1982.69	1371.21	0.968947	0.972105	0.955789	0.949474	0.955263	0.927895	0.920526	0.904737	0.918947	0.916842	0.910526	0.879474	0.91	0.87	0.841053	0.876316	0.867895	0.881579	0.883684	0.865789	1
1660	30369	744	191	15	136.891	13.3721	478.641	32.0831	678.77	47.5829	872.636	57.9257	33.0207	9.93364	1367.73	271.816	3888.3	841.337	8220.38	1580.33	1660	0	31319	0.125276	148.667	69.9934	92.1602	411.016	0.955011	0.965149	0.942176	0.94018	0.948099	0.91221	0.912529	0.918755	0.912864	0.933571	0.919602	0.8897	0.897953	0.857435	0.846419	0.87498	0.868067	0.890881	0.86968	0.854449	1
1665	1520	526	158	13	356.292	19.2107	583.576	38.1691	785.127	53.5394	970.845	61.4804	563.727	91.5176	2471.01	484.162	6000.96	1247.27	11292.7	2155.66	1665	9	2217	0.008868	444.382	143.674	1466.65	1740.45	0.962562	0.964141	0.945647	0.941137	0.951962	0.922869	0.920388	0.91069	0.914975	0.924447	0.916103	0.882499	0.90009	0.868516	0.846189	0.883627	0.867163	0.890843	0.876635	0.85972	1
1666	1385	308	27	1	393.035	23.6021	599.93	43.9815	790.166	49.7296	942.587	0	757.325	136.977	2692.31	590.747	6103.74	1143.4	10216.9	0	1666	8	1721	0.006884	436.612	96.1499	1192.99	1038.64	0.96165	0.964555	0.946833	0.941894	0.950901	0.918361	0.917199	0.914294	0.916037	0.925334	0.920395	0.881755	0.898896	0.869843	0.845729	0.885532	0.867228	0.893085	0.877978	0.856479	1
1670	969	267	26	1	479.882	29.0328	642.477	46.5169	831.372	57.978	1000.81	0	1375.04	249.141	3302.2	706.953	7122.37	1436.44	12220	0	1670	13	1263	0.005052	521.903	88.0598	1909.34	1211.82	0.961203	0.965558	0.951306	0.938638	0.947743	0.916073	0.918448	0.916865	0.920823	0.923199	0.924386	0.876089	0.898258	0.871338	0.852732	0.885986	0.863816	0.889945	0.876089	0.852336	1
1672	0	861	248	27	0	0	504.25	33.7366	666.337	52.6274	857.272	71.5603	0	0	1598.12	320.232	3692.9	862.525	7856.44	2001.52	1672	15	1136	0.004544	548.026	91.4886	2204.18	1362.69	0.962588	0.96743	0.955986	0.941901	0.951144	0.916813	0.916813	0.917694	0.923415	0.922095	0.924296	0.87544	0.899648	0.87456	0.852993	0.884683	0.862676	0.891725	0.877641	0.847271	1
1672	29227	861	248	27	134.943	13.5122	504.25	33.7366	666.337	52.6274	857.272	71.5603	31.6828	9.80316	1598.12	320.232	3692.9	862.525	7856.44	2001.52	1672	0	30363	0.121452	150.398	81.451	112.964	489.432	0.954599	0.971874	0.934954	0.940042	0.948786	0.910681	0.914913	0.917021	0.904044	0.933505	0.919886	0.880759	0.904736	0.854461	0.862349	0.871324	0.879426	0.884036	0.885914	0.846161	1
1677	1292	618	209	25	348.043	19.0891	609.272	39.4682	772.426	56.1653	951.459	76.3742	525.788	86.7134	2809.71	543.902	5725.63	1237.32	10707.8	2544.72	1677	11	2144	0.008576	471.747	164.966	1809.73	2003.55	0.955224	0.970849	0.947528	0.944729	0.950093	0.911614	0.920009	0.915112	0.915578	0.929804	0.914879	0.878032	0.903218	0.864506	0.865672	0.875233	0.879431	0.885494	0.882696	0.85028	1
1678	1166	368	38	2	381.977	23.2261	622.737	47.6983	787.314	63.6514	896.647	11.084	695.633	127.524	3014.25	699.691	6084.83	1498.03	8804.43	324.949	1678	9	1574	0.006296	448.706	120.134	1378.14	1325.38	0.952986	0.971093	0.946315	0.945997	0.950445	0.911372	0.921855	0.91709	0.917726	0.937421	0.912643	0.879924	0.908831	0.859276	0.866582	0.875159	0.880877	0.886912	0.881512	0.849428	1
1682	769	302	34	2	467.186	28.7688	664.228	53.4391	832.906	71.1738	941.139	14.8479	1269.7	234.457	3661.3	897.344	7214.1	1834.26	10177.6	479.277	1682	14	1107	0.004428	533.029	110.817	2120.82	1557.65	0.95664	0.971996	0.943541	0.947154	0.950768	0.906956	0.922764	0.914182	0.924571	0.935863	0.921409	0.877597	0.911021	0.864047	0.873532	0.883921	0.876242	0.887534	0.877597	0.850045	1
1684	0	674	285	33	0	0	486.887	32.897	685.689	55.4827	861.6	76.2682	0	0	1439.72	293.068	4026.98	993.738	7995.76	2140.18	1684	16	992	0.003968	556.467	114.006	2401.13	1709.71	0.959173	0.976815	0.946069	0.948589	0.952621	0.90625	0.924899	0.916331	0.928427	0.936492	0.921371	0.878528	0.912298	0.864415	0.870968	0.884073	0.877016	0.887097	0.875504	0.852319	1
1684	30145	674	285	33	136.656	13.717	486.887	32.897	685.689	55.4827	861.6	76.2682	32.9061	10.2679	1439.72	293.068	4026.98	993.738	7995.76	2140.18	1684	0	31137	0.124548	150.031	77.6677	108.356	515.964	0.959116	0.963034	0.948614	0.94627	0.962745	0.914491	0.902014	0.918248	0.908935	0.932203	0.932074	0.896425	0.908212	0.862414	0.858512	0.87457	0.882343	0.875598	0.881138	0.840913	1
1689	1469	487	237	31	347.564	19.0967	591.014	38.4101	790.386	60.3212	961.283	81.0707	523.653	86.7521	2565.84	498.073	6143	1427.35	11066.2	2882.97	1689	10	2224	0.008896	456.617	168.153	1716.62	2190.11	0.963354	0.971223	0.944469	0.947842	0.958858	0.915917	0.910971	0.922212	0.914344	0.932779	0.927158	0.892761	0.904451	0.862185	0.865558	0.872752	0.884892	0.880621	0.883094	0.847347	1
1690	1342	274	42	2	368.249	23.1351	603.816	44.5047	808.445	62.3945	952.363	57.3356	624.047	117.906	2745.29	609.358	6573.93	1523.08	10650	1896.94	1690	8	1660	0.00664	418.973	112.971	1136.8	1277.56	0.963855	0.97259	0.943072	0.946687	0.959639	0.913855	0.907831	0.921988	0.909337	0.932229	0.93253	0.890964	0.908133	0.862048	0.865361	0.869277	0.888554	0.878916	0.890361	0.842771	1
1694	873	226	38	2	460.051	29.4743	651.175	51.8441	850.795	68.398	1024.53	72.6435	1213.76	232.834	3449.04	828.6	7667.9	1837.9	13300.8	2780.02	1694	13	1139	0.004556	512.001	107.55	1893.84	1574.56	0.964881	0.975417	0.941176	0.948639	0.959614	0.919227	0.908253	0.924056	0.906497	0.932836	0.934153	0.888938	0.906936	0.870939	0.869622	0.869622	0.888499	0.878841	0.891572	0.847234	1
1696	0	768	212	39	0	0	489.136	32.8429	681.606	55.309	896.488	83.6712	0	0	1459.4	293.382	3955.85	962.301	9024.84	2556.14	1696	15	1019	0.004076	544.769	112.606	2268.33	1827.68	0.967125	0.97841	0.940628	0.952404	0.959274	0.92002	0.911187	0.923454	0.906771	0.932287	0.936703	0.889107	0.910206	0.87684	0.871933	0.872424	0.88371	0.880275	0.889107	0.849362	1
1696	27892	768	212	39	136.058	13.2544	489.136	32.8429	681.606	55.309	896.488	83.6712	32.4199	9.74912	1459.4	293.382	3955.85	962.301	9024.84	2556.14	1696	0	28911	0.115644	150.464	79.351	111.227	536.492	0.962782	0.965134	0.948099	0.952267	0.957611	0.924752	0.915015	0.90533	0.901681	0.925305	0.928557	0.89926	0.894936	0.863408	0.855851	0.871485	0.875687	0.860953	0.880063	0.849348	1
1701	1244	551	174	36	337.704	18.2619	586.895	38.5196	783.069	62.824	996.634	107.671	480.377	77.8846	2513.49	496.1	5985.48	1461.66	12489.7	4066.72	1701	11	2005	0.00802	456.666	170.551	1732.48	2311.18	0.964589	0.967332	0.945636	0.953865	0.960599	0.921197	0.906234	0.917207	0.898753	0.929925	0.932918	0.893516	0.893766	0.874813	0.858354	0.87207	0.872818	0.87207	0.881546	0.857606	1
1702	1128	305	21	2	369.27	22.2448	599.576	43.0238	823.779	80.8582	1002.83	31.3336	628.623	112.999	2685.97	584.372	7030.95	2153.2	12329.4	1147.68	1702	8	1456	0.005824	424.94	111.398	1168.01	1234.94	0.968063	0.967033	0.949176	0.95467	0.962569	0.927198	0.906593	0.911401	0.901786	0.928228	0.931662	0.897321	0.887363	0.877747	0.854739	0.870879	0.867788	0.868819	0.878091	0.86092	1
1706	751	256	17	2	468.274	27.7212	649.239	47.5656	885.515	78.0489	1076.78	36.1871	1277.44	225.228	3408.78	754.423	8679.33	2483.03	15255.8	1526.8	1706	13	1026	0.004104	521.527	100.857	1959.13	1497.75	0.970273	0.96345	0.947856	0.957602	0.965887	0.925439	0.911793	0.91423	0.903509	0.928363	0.934211	0.892788	0.875244	0.877193	0.856725	0.867934	0.867446	0.866959	0.875244	0.862086	1
1708	0	664	242	18	0	0	483.95	30.7462	666.016	53.9445	926.554	95.7785	0	0	1411.71	269.122	3691.37	894.71	10024.5	3364.53	1708	15	924	0.003696	540.256	104.631	2176.54	1644.21	0.972403	0.963203	0.949134	0.959957	0.964827	0.929654	0.912338	0.915584	0.89881	0.927489	0.935065	0.892316	0.876082	0.874459	0.852814	0.869048	0.869589	0.866342	0.875	0.863095	1
1708	25361	664	242	18	137.302	13.9447	483.95	30.7462	666.016	53.9445	926.554	95.7785	33.3973	10.5601	1411.71	269.122	3691.37	894.71	10024.5	3364.53	1708	0	26285	0.10514	151.467	77.9724	108.736	500.925	0.961347	0.965722	0.952463	0.943181	0.947936	0.917006	0.911204	0.906049	0.898345	0.904527	0.918661	0.880959	0.890793	0.870763	0.863306	0.875842	0.864333	0.869717	0.8856	0.851132	1
1713	1285	483	201	17	372.452	19.8576	600.056	34.9105	784.252	59.9748	1030.12	90.1064	643.456	102.616	2678.28	467.318	6001.95	1388.53	13629.6	3780.04	1713	10	1986	0.007944	475.113	154.628	1791.82	2101.24	0.96853	0.96425	0.950151	0.953424	0.956193	0.929255	0.913897	0.905589	0.900302	0.922961	0.927241	0.883938	0.886203	0.870091	0.866062	0.873615	0.868832	0.866314	0.881672	0.855237	1
1714	1177	284	46	0	400.172	23.4192	615.858	39.2391	790.543	71.7177	0	0	798.693	139.581	2900.5	565.313	6189.38	1668.18	0	0	1714	8	1507	0.006028	452.735	107.383	1359.33	1251.24	0.96848	0.962508	0.949569	0.955541	0.954214	0.926012	0.917386	0.906105	0.902123	0.920703	0.926676	0.885202	0.888188	0.864964	0.867618	0.872263	0.866954	0.867618	0.884207	0.852356	1
1718	822	236	41	0	495.306	29.1532	664.648	46.073	836.374	79.4679	0	0	1510.44	267.172	3650.23	769.861	7341.51	2087.46	0	0	1718	13	1099	0.004396	544.395	97.0325	2187.48	1461.7	0.969518	0.961783	0.952684	0.959509	0.954504	0.931301	0.921292	0.907188	0.908098	0.926752	0.931756	0.892175	0.877161	0.871247	0.868062	0.868517	0.865787	0.865332	0.884895	0.857598	1
1720	0	735	222	40	0	0	516.37	33.6861	682.929	51.7177	863.997	80.6313	0	0	1714.54	337.539	3968.91	901.029	8083.53	2304.84	1720	15	997	0.003988	567.404	100.569	2472.04	1631.92	0.968405	0.964895	0.954363	0.962387	0.956871	0.936309	0.92327	0.912237	0.910231	0.927783	0.932297	0.894183	0.877633	0.872618	0.871113	0.869609	0.862086	0.864092	0.884654	0.861585	1
1720	31774	735	222	40	137.748	13.2655	516.37	33.6861	682.929	51.7177	863.997	80.6313	33.6145	9.93485	1714.54	337.539	3968.91	901.029	8083.53	2304.84	1720	0	32771	0.131084	150.82	76.9656	107.799	506.467	0.959736	0.963459	0.951497	0.942098	0.944722	0.918907	0.906991	0.908456	0.906457	0.918327	0.910744	0.87405	0.900796	0.862546	0.87138	0.885188	0.857893	0.885707	0.881908	0.855711	1
1725	1548	536	187	34	362.512	18.8363	627.501	38.7692	793.653	61.7024	966.445	79.8667	593.266	92.3933	3064.96	568.488	6222.47	1445.15	11233.7	2803.4	1725	10	2305	0.00922	468.018	163.243	1781.67	2148.35	0.965076	0.965944	0.958134	0.948373	0.952278	0.92538	0.917137	0.908243	0.9141	0.91692	0.924946	0.881996	0.892408	0.872668	0.863557	0.872017	0.863341	0.880477	0.8859	0.856399	1
1726	1417	330	26	6	395.857	23.5832	641.809	46.1598	775.802	50.3198	985.436	83.1732	773.542	138.4	3291.68	717.578	5782.88	1137.7	11917.8	3077.25	1726	8	1779	0.007116	449.022	112.14	1351.45	1337.72	0.964868	0.968241	0.957279	0.944913	0.953064	0.924958	0.918494	0.904722	0.914559	0.91231	0.923272	0.876616	0.899382	0.869028	0.863125	0.872681	0.86706	0.886734	0.888139	0.852164	1
1730	952	280	24	6	480.654	29.7367	680.72	54.1659	811.652	45.4044	1033.42	128.477	1382.37	258.291	3937.9	952.535	6596.53	1082.83	14079.9	5408.31	1730	13	1262	0.005048	533.965	104.931	2108.89	1617.93	0.969493	0.966719	0.954834	0.944136	0.95206	0.92393	0.920365	0.90729	0.911252	0.908875	0.925119	0.876387	0.900158	0.868067	0.866878	0.878764	0.865689	0.891442	0.893027	0.854596	1
1732	0	837	259	29	0	0	505.501	34.1742	702.306	58.9891	875.057	114.205	0	0	1610.42	325.757	4331.9	1102.59	8628.58	4109.68	1732	15	1125	0.0045	560.336	106.943	2417.88	1765.51	0.973778	0.967111	0.956889	0.948	0.955111	0.926222	0.919556	0.906667	0.912	0.910667	0.927111	0.872444	0.895556	0.871111	0.865778	0.879556	0.862667	0.891556	0.892444	0.852	1
1732	29602	837	259	29	132.591	13.1183	505.501	34.1742	702.306	58.9891	875.057	114.205	30.0426	9.23654	1610.42	325.757	4331.9	1102.59	8628.58	4109.68	1732	0	30727	0.122908	148.252	83.8936	117.468	561.533	0.962183	0.967049	0.938019	0.946676	0.956179	0.913724	0.899958	0.923845	0.90466	0.931835	0.916734	0.876851	0.907557	0.861002	0.862662	0.885898	0.880219	0.882725	0.879406	0.860758	1
1737	1178	628	208	26	355.527	18.7869	615.465	39.7807	819.202	64.2754	998.803	133.441	559.93	88.9704	2895.66	556.469	6842.92	1623	12832	6010.49	1737	11	2040	0.00816	491.023	175.998	2076	2480.8	0.964951	0.971569	0.95049	0.943627	0.959559	0.919608	0.9125	0.913971	0.908333	0.926716	0.920098	0.879902	0.897059	0.856373	0.864216	0.887745	0.871569	0.889461	0.881373	0.863235	1
1738	1047	370	42	1	379.358	22.9001	626.985	45.7695	828.754	56.9762	1094.93	0	681.356	123.031	3071.05	672.697	7053.96	1451.54	15982.9	0	1738	9	1460	0.00584	455.531	129.994	1480.77	1524.11	0.963699	0.971233	0.951027	0.943493	0.956507	0.918836	0.909932	0.917808	0.909589	0.928425	0.916096	0.882877	0.895205	0.855822	0.864726	0.884932	0.868836	0.890411	0.880479	0.865753	1
1742	705	328	38	1	489.967	28.1877	682.328	49.5763	885.7	65.6562	1154.74	0	1461.65	252.207	3953.26	862.582	8622.16	1910.34	18734.8	0	1742	14	1072	0.004288	563.472	115.367	2493.94	1824.43	0.964552	0.969683	0.954757	0.942631	0.960821	0.918843	0.915578	0.917444	0.91791	0.930504	0.916511	0.879198	0.898787	0.852612	0.865205	0.886194	0.869403	0.887127	0.884795	0.864272	1
1744	0	639	309	37	0	0	517.647	34.0343	710.898	58.3317	922.351	84.5303	0	0	1727.47	337.715	4487.57	1104.47	9818.25	2791.87	1744	16	985	0.00394	593.473	119.187	2897.25	2056.66	0.966497	0.969036	0.958883	0.945178	0.960406	0.919797	0.916244	0.917766	0.92132	0.929442	0.916751	0.880203	0.898985	0.853299	0.865482	0.885787	0.868528	0.887817	0.882741	0.861421	1
1744	25918	639	309	37	136.528	13.7408	517.647	34.0343	710.898	58.3317	922.351	84.5303	32.8207	10.3183	1727.47	337.715	4487.57	1104.47	9818.25	2791.87	1744	0	26903	0.107612	153.258	89.8158	137.696	666.618	0.969353	0.970747	0.938892	0.939486	0.956455	0.923168	0.899584	0.922778	0.894993	0.923224	0.913541	0.892596	0.891778	0.868695	0.861818	0.888581	0.875609	0.883916	0.885329	0.858306	1
1749	1229	476	254	35	336.731	19.3633	615.545	39.2899	807.574	64.7643	1027.96	79.8271	476.804	82.7513	2896	554.171	6561.81	1578.49	13473.8	3100.23	1749	11	1994	0.007976	475.398	192.874	2057.56	2672.75	0.966901	0.971665	0.944835	0.938315	0.959127	0.927031	0.910231	0.92327	0.906971	0.92678	0.91349	0.888917	0.900953	0.862086	0.859829	0.882899	0.875627	0.884654	0.885155	0.858325	1
1750	1102	286	39	0	369.777	23.5282	635.229	44.3249	819.331	57.9403	0	0	632.008	120.997	3188.96	668.802	6822.95	1462.15	0	0	1750	9	1427	0.005708	435.266	127.555	1313.67	1432.68	0.968115	0.971268	0.946741	0.937281	0.959706	0.930624	0.906797	0.926069	0.903644	0.926419	0.912754	0.894884	0.902593	0.874212	0.864751	0.886826	0.875263	0.886475	0.884373	0.859145	1
1754	754	239	36	0	449.215	28.7632	673.88	49.0199	858.439	67.6561	0	0	1130.36	217.553	3808.57	814.094	7870.67	1884.86	0	0	1754	13	1029	0.004116	515.713	120.352	1988.22	1682.98	0.966958	0.972303	0.948008	0.940719	0.964529	0.930029	0.906706	0.920797	0.904276	0.927114	0.907191	0.896501	0.902818	0.876579	0.865889	0.886297	0.877551	0.888727	0.881924	0.86103	1
1756	0	659	225	35	0	0	475.862	31.947	701.894	54.9233	880.258	67.5025	0	0	1344.27	270.704	4311.55	984.759	8473.65	1917.47	1756	15	919	0.003676	546.603	124.002	2342.27	1877.62	0.968444	0.974973	0.947769	0.939608	0.965724	0.930359	0.906964	0.924374	0.907508	0.929815	0.907508	0.899347	0.903156	0.875408	0.865071	0.88901	0.878128	0.890098	0.885745	0.864527	1
1756	25989	659	225	35	133.974	13.5668	475.862	31.947	701.894	54.9233	880.258	67.5025	31.0277	9.65926	1344.27	270.704	4311.55	984.759	8473.65	1917.47	1756	0	26908	0.107632	148.067	79.4946	109.965	544.709	0.970696	0.967705	0.954103	0.955812	0.954902	0.926788	0.910083	0.917738	0.902947	0.924836	0.925766	0.893322	0.871358	0.876338	0.867865	0.884198	0.854523	0.866267	0.889494	0.865486	1
1761	1201	495	190	33	345.24	19.0497	578.885	36.8422	805.449	60.1785	995.488	68.0197	513.296	85.208	2410.57	461.264	6494.03	1447.43	12194.1	2505.23	1761	11	1919	0.007676	462.255	172.177	1795.71	2355.11	0.970558	0.972121	0.950756	0.947108	0.956748	0.929911	0.903335	0.921313	0.897082	0.922876	0.918708	0.897863	0.88223	0.867379	0.868421	0.884575	0.861386	0.868942	0.887441	0.861126	1
1762	1083	303	38	0	383.519	23.8704	594.833	42.3735	825.55	55.1921	0	0	704.421	131.947	2622.3	561.91	6967.2	1383.19	0	0	1762	9	1424	0.005696	440.279	111.313	1279.63	1276.69	0.971559	0.970857	0.951545	0.947683	0.955407	0.926264	0.904143	0.922753	0.894663	0.923806	0.918539	0.89677	0.881671	0.86552	0.864817	0.88132	0.854635	0.869382	0.884831	0.860955	1
1766	730	265	33	0	462.029	29.0448	631.963	47.8674	856.926	67.1707	0	0	1228.91	233.516	3148.28	718.696	7825.98	1793.72	0	0	1766	13	1028	0.004112	518.511	102.929	1935.47	1456.94	0.969358	0.968385	0.948444	0.947957	0.955253	0.928988	0.900778	0.924611	0.900292	0.924611	0.913911	0.896401	0.8857	0.867704	0.859436	0.878891	0.854086	0.873054	0.881323	0.863813	1
1768	0	642	244	31	0	0	485.339	33.3988	654.188	53.454	873.227	62.4364	0	0	1426.83	296.799	3500.38	863.465	8255.84	1794.91	1768	16	917	0.003668	543.38	104.77	2209.43	1573.88	0.969466	0.971101	0.949836	0.947655	0.954744	0.929662	0.899673	0.9253	0.899128	0.9253	0.918757	0.897492	0.883315	0.864776	0.865322	0.885496	0.854417	0.874046	0.882225	0.86096	1
1768	27571	642	244	31	133.533	13.5187	485.339	33.3988	654.188	53.454	873.227	62.4364	30.7229	9.5467	1426.83	296.799	3500.38	863.465	8255.84	1794.91	1768	0	28488	0.113952	146.726	75.915	100.853	477.179	0.964213	0.961194	0.951664	0.952331	0.954735	0.924617	0.913683	0.906838	0.899273	0.930848	0.937798	0.879739	0.886636	0.859379	0.864206	0.882143	0.843355	0.880634	0.893236	0.857782	1
1773	1164	472	207	28	336.079	18.7026	583.258	38.8676	753.17	58.5563	981.802	60.928	473.74	78.5187	2468.13	490.261	5322.22	1256.9	11672.4	2192.98	1773	11	1871	0.007484	454.244	167.244	1680.87	2082.09	0.964992	0.963923	0.954303	0.952699	0.947889	0.919294	0.916088	0.908872	0.898183	0.928648	0.924372	0.893105	0.870925	0.863175	0.862908	0.880011	0.849278	0.87814	0.882149	0.862908	1
1774	1052	272	25	1	381.123	22.9485	601.402	41.3865	765.975	54.7016	917.19	0	690.848	125.188	2706.86	551.405	5581.73	1215.54	9416.47	0	1774	8	1350	0.0054	433.029	104.157	1194.07	1079.75	0.962963	0.960741	0.95963	0.954074	0.947407	0.922593	0.916296	0.902963	0.9	0.92963	0.930741	0.887407	0.863704	0.865556	0.862593	0.878148	0.843333	0.875556	0.885556	0.865926	1
1778	732	221	22	1	446.691	27.7235	635.472	45.7652	806.774	51.7012	921.88	0	1110.68	206.68	3195.46	685.64	6497.86	1240.85	9561.03	0	1778	13	976	0.003904	498.041	98.4776	1712.83	1233.73	0.960041	0.960041	0.960553	0.951332	0.945184	0.922643	0.918033	0.902152	0.900102	0.933914	0.929816	0.890881	0.864754	0.868852	0.861168	0.878074	0.841189	0.877561	0.878586	0.875512	1
1780	0	637	208	23	0	0	465.463	32.8667	651.319	46.8869	835.341	59.1686	0	0	1260.22	268.886	3439.64	749.258	7228.92	1528.86	1780	15	868	0.003472	519.801	101.796	1940.64	1367.03	0.959677	0.959677	0.961982	0.952765	0.947581	0.922811	0.916475	0.904378	0.904378	0.932028	0.926267	0.891705	0.865207	0.87212	0.860599	0.88076	0.843318	0.872696	0.879032	0.874424	1
1780	33326	637	208	23	134.494	13.4508	465.463	32.8667	651.319	46.8869	835.341	59.1686	31.3667	9.67951	1260.22	268.886	3439.64	749.258	7228.92	1528.86	1780	0	34194	0.136776	144.275	64.1274	79.8327	371.099	0.961382	0.966222	0.949202	0.943938	0.96049	0.92275	0.925031	0.899646	0.912675	0.920454	0.927809	0.8753	0.895376	0.8573	0.859244	0.868193	0.855252	0.872565	0.887934	0.847824	1
1785	1443	442	175	19	341.341	18.8101	566.138	39.5448	757.204	54.3761	935.329	73.1906	496.166	82.3247	2261.03	476.959	5393.49	1167.96	10167.8	2453.23	1785	9	2079	0.008316	429.567	147.029	1372	1729.66	0.955507	0.963444	0.950457	0.951419	0.955507	0.922799	0.917508	0.904521	0.907888	0.933141	0.932419	0.871573	0.891775	0.858826	0.85594	0.875661	0.849206	0.884079	0.883357	0.859307	1
1786	1315	248	21	0	383.882	23.0507	587.213	45.3194	784.308	56.4807	0	0	705.85	127.389	2530.06	599.879	5990.7	1270.69	0	0	1786	8	1584	0.006336	421.025	89.577	1061.52	925.206	0.954861	0.964331	0.950126	0.953598	0.956755	0.92298	0.920139	0.904672	0.905934	0.935922	0.937184	0.86774	0.89678	0.856692	0.857955	0.874684	0.853851	0.886995	0.885732	0.857008	1
1790	913	212	20	0	470.682	28.938	630.339	49.3642	832.016	57.6732	0	0	1298.24	238.993	3128	744.077	7137.42	1421.09	0	0	1790	12	1145	0.00458	506.554	83.008	1739.02	1097.5	0.955895	0.964192	0.955459	0.955459	0.955459	0.923581	0.924891	0.906114	0.905677	0.933624	0.935808	0.864629	0.893886	0.860262	0.858515	0.874236	0.855022	0.889083	0.88821	0.859825	1
1792	0	806	194	19	0	0	493.559	34.0777	651.919	50.5629	857.315	72.6408	0	0	1500.31	310.287	3457.78	817.961	7858.23	1873.72	1792	14	1019	0.004076	530.491	85.9145	1991.53	1229.19	0.959274	0.965653	0.958292	0.958292	0.958292	0.925417	0.928361	0.904318	0.903827	0.936703	0.938175	0.867026	0.893523	0.855741	0.858685	0.874387	0.856722	0.892542	0.8842	0.85525	1
1792	31747	806	194	19	138.341	13.4499	493.559	34.0777	651.919	50.5629	857.315	72.6408	34.0673	10.1977	1500.31	310.287	3457.78	817.961	7858.23	1873.72	1792	0	32766	0.131064	150.537	70.983	94.943	403.169	0.965376	0.963896	0.955945	0.946957	0.965284	0.921535	0.911066	0.917384	0.903681	0.911646	0.91566	0.890115	0.895334	0.856589	0.864372	0.872825	0.872764	0.883538	0.882637	0.844534	1
1797	1610	598	152	15	306.799	17.8613	575.909	39.636	733.698	56.6844	961.825	87.4782	361.141	62.9464	2378.6	494.328	4921.22	1179.88	11118.4	2965.86	1797	9	2375	0.0095	406.017	153.72	1228.9	1594.48	0.965474	0.968211	0.960632	0.945895	0.964421	0.921474	0.916632	0.909053	0.905263	0.922526	0.926316	0.883158	0.887368	0.855789	0.860842	0.871579	0.868	0.888	0.888842	0.852211	1
1798	1423	352	26	0	345.94	21.3078	595.635	43.7684	759.884	54.5432	0	0	517.546	95.4468	2635.36	580.447	5451.81	1231.19	0	0	1798	8	1801	0.007204	400.718	111.511	1002.7	1042.9	0.965575	0.969184	0.961966	0.945586	0.965297	0.924764	0.916991	0.91116	0.908107	0.920322	0.92643	0.884231	0.891727	0.853692	0.8598	0.867574	0.869795	0.88201	0.888395	0.849528	1
1802	907	296	24	0	436.183	25.2399	640.458	49.0577	802.149	56.5006	0	0	1032.92	179.693	3277.43	747.411	6404.12	1382.91	0	0	1802	13	1227	0.004908	492.62	103.029	1679.44	1248.06	0.964548	0.97066	0.963325	0.943765	0.963733	0.927873	0.919315	0.909535	0.909535	0.922168	0.928688	0.882233	0.887123	0.851263	0.859006	0.861451	0.865933	0.878566	0.887531	0.851263	1
1804	0	802	277	24	0	0	460.599	30.2466	662.113	54.7477	821.728	66.8632	0	0	1218.84	239.706	3630.07	897.748	6916.71	1745.93	1804	15	1103	0.004412	519.063	105.512	1948.35	1394.57	0.964642	0.970535	0.963735	0.946056	0.966455	0.927017	0.920218	0.909338	0.910698	0.920218	0.933364	0.88078	0.888033	0.855394	0.861741	0.864007	0.862194	0.876247	0.886673	0.851768	1
1804	26896	802	277	24	132.549	13.6706	460.599	30.2466	662.113	54.7477	821.728	66.8632	30.0909	9.68838	1218.84	239.706	3630.07	897.748	6916.71	1745.93	1804	0	27999	0.111996	147.776	79.1927	105.659	464.71	0.963463	0.963517	0.944694	0.928676	0.950891	0.919283	0.902461	0.917604	0.8923	0.917086	0.902014	0.897086	0.892193	0.853602	0.855459	0.884728	0.881406	0.881085	0.863942	0.857173	1
1809	1098	584	225	21	337.347	18.9582	559.405	36.6153	768.15	61.0291	935.671	66.0139	479.201	81.1516	2177.78	427.744	5649.22	1364.73	10145.5	2281.37	1809	11	1928	0.007712	461.402	161.856	1702.34	1961.66	0.963174	0.967064	0.959284	0.941649	0.959025	0.921421	0.911307	0.917012	0.910788	0.917272	0.915716	0.887967	0.896006	0.85918	0.861255	0.869813	0.869295	0.883817	0.874741	0.855031	1
1810	983	348	30	0	373.527	22.4334	577.736	42.0927	771.031	63.2427	0	0	650.475	116.542	2405.17	526.396	5719.63	1420.65	0	0	1810	9	1361	0.005444	434.504	106.453	1210.88	1079.25	0.964732	0.968406	0.959956	0.940852	0.958854	0.922116	0.906686	0.918442	0.905584	0.91183	0.907054	0.887215	0.898237	0.862968	0.860397	0.870316	0.874724	0.884276	0.872888	0.849743	1
1814	664	290	27	0	479.656	27.9869	631.257	48.7724	812.487	73.751	0	0	1372.06	239.821	3139.93	731.242	6720.05	1918.63	0	0	1814	14	981	0.003924	533.632	91.1736	2041.87	1249.31	0.963303	0.970438	0.958716	0.942406	0.958206	0.925076	0.916412	0.920489	0.907238	0.914883	0.904179	0.881753	0.893476	0.859327	0.858818	0.867992	0.875127	0.883792	0.879205	0.85525	1
1816	0	603	273	24	0	0	497.251	32.8256	649.082	54.9991	826.31	77.6004	0	0	1532.23	302.442	3424.22	866.971	7078.1	2043.53	1816	16	900	0.0036	552.081	93.1333	2254.02	1336.28	0.967778	0.971667	0.958889	0.942778	0.958333	0.926111	0.913889	0.92	0.907778	0.916667	0.904444	0.876667	0.893333	0.86	0.855	0.866667	0.876667	0.883333	0.876111	0.860556	1
1816	28812	603	273	24	134.468	13.5087	497.251	32.8256	649.082	54.9991	826.31	77.6004	31.3557	9.69637	1532.23	302.442	3424.22	866.971	7078.1	2043.53	1816	0	29712	0.118848	147.117	74.5817	98.6821	446.42	0.959023	0.960201	0.951265	0.932805	0.950946	0.927622	0.90004	0.913873	0.896153	0.914748	0.907176	0.887386	0.875825	0.865391	0.842808	0.872543	0.865829	0.869194	0.876077	0.874966	1
1821	1274	437	233	20	341.295	17.7284	598.741	40.9003	755.165	59.9048	933.59	86.4991	495.467	77.1702	2670.85	546.81	5368.26	1290.65	10183.9	2864.84	1821	10	1964	0.007856	453.709	164.565	1656.25	1957.01	0.964358	0.968941	0.954939	0.94221	0.954684	0.924389	0.904277	0.913442	0.903259	0.919043	0.903768	0.887984	0.888747	0.868381	0.852088	0.875509	0.876273	0.872454	0.86558	0.867872	1
1822	1161	231	39	0	384.297	22.5011	620.875	45.2149	799.513	63.3217	0	0	707.752	123.953	2982.47	658.06	6364.68	1503.51	0	0	1822	8	1431	0.005724	433.803	110.148	1229.12	1256.81	0.961915	0.968903	0.950734	0.943047	0.951433	0.923131	0.907757	0.913347	0.90007	0.921733	0.900419	0.889588	0.890287	0.867925	0.848707	0.881901	0.878407	0.870021	0.861985	0.867925	1
1826	769	199	37	0	486.614	27.5306	669.365	51.9095	850.06	68.2944	0	0	1431.53	243.398	3741.03	866.723	7647.22	1806.74	0	0	1826	13	1005	0.00402	536.181	101.511	2117.67	1523.81	0.962687	0.970149	0.949254	0.945771	0.954229	0.921891	0.912935	0.912935	0.902488	0.922388	0.9	0.889055	0.887562	0.867164	0.848756	0.881095	0.874627	0.874129	0.870647	0.864677	1
1828	0	668	185	37	0	0	513.737	33.5347	699.126	57.588	871.447	68.4676	0	0	1688.57	331.455	4270.58	1082.33	8230.05	1912.34	1828	15	890	0.00356	567.144	106.488	2497.23	1728.82	0.964045	0.97191	0.948876	0.949438	0.952809	0.920225	0.91573	0.914607	0.902809	0.923034	0.897191	0.893258	0.889888	0.87191	0.850562	0.879213	0.870225	0.873596	0.872472	0.864607	1
1828	26798	668	185	37	136.664	13.4394	513.737	33.5347	699.126	57.588	871.447	68.4676	32.8712	10.0003	1688.57	331.455	4270.58	1082.33	8230.05	1912.34	1828	0	27688	0.110752	150.501	79.401	112.085	533.953	0.956263	0.955197	0.952037	0.937735	0.952904	0.924101	0.909961	0.905302	0.903586	0.922873	0.926502	0.882314	0.855172	0.85752	0.865989	0.879316	0.862937	0.889447	0.872833	0.874205	1
1833	1265	481	161	34	341.656	19.1702	614.345	37.8538	798.805	57.4881	976.827	81.4428	497.704	84.3322	2876.78	529.423	6328.1	1369.66	11598.3	2790.03	1833	10	1941	0.007764	458.276	173.819	1765.33	2267.14	0.959557	0.959557	0.950799	0.943843	0.952344	0.925811	0.910871	0.915507	0.905461	0.928387	0.915765	0.887172	0.868109	0.863988	0.858836	0.870685	0.855744	0.885884	0.8712	0.880474	1
1834	1150	274	24	1	372.636	22.9076	626.118	41.8143	801.625	64.4159	880.034	0	646.2	119.576	3050.59	610.973	6419.14	1549.57	8322.34	0	1834	8	1449	0.005796	428.024	114.559	1201.78	1224.29	0.958937	0.956867	0.955141	0.940994	0.953416	0.928226	0.906832	0.914424	0.907177	0.926156	0.92029	0.884403	0.859903	0.861629	0.862319	0.871981	0.853692	0.884058	0.869565	0.883023	1
1838	785	229	24	1	471.038	29.7384	671.092	46.0142	859.149	66.0602	934.919	0	1301.97	246.57	3755.73	779.395	7884.8	1904.02	9970.65	0	1838	13	1039	0.004156	524.542	104.309	2003.19	1473.83	0.961983	0.961501	0.961983	0.943215	0.956208	0.932146	0.911453	0.917228	0.911935	0.925409	0.92204	0.884023	0.860443	0.865736	0.868624	0.873917	0.849856	0.882098	0.86333	0.876805	1
1840	0	687	215	25	0	0	489.676	34.3378	690.788	50.677	878.086	66.3077	0	0	1465.98	308.313	4102.74	903.792	8407.05	1873.43	1840	15	927	0.003708	546.795	108.511	2264.72	1621.23	0.962783	0.963862	0.963323	0.943905	0.957929	0.932578	0.911543	0.915858	0.913161	0.925566	0.920173	0.88835	0.86192	0.86246	0.868932	0.872708	0.847896	0.881877	0.863538	0.877023	1
1840	24781	687	215	25	134.14	13.8797	489.676	34.3378	690.788	50.677	878.086	66.3077	31.1864	10.0055	1465.98	308.313	4102.74	903.792	8407.05	1873.43	1840	0	25708	0.102832	149.019	80.803	111.725	517.949	0.956103	0.962774	0.953069	0.950054	0.951377	0.928894	0.910884	0.909795	0.903493	0.925685	0.935293	0.877723	0.879318	0.85664	0.869788	0.876536	0.849735	0.895305	0.868893	0.860822	1
1845	1120	492	180	21	353.813	20.0249	597.42	41.3591	802.53	57.0962	990.711	62.9577	552.576	94.1063	2654.21	547.667	6414.62	1381.59	11998.1	2299.2	1845	11	1813	0.007252	471.849	167.16	1837.48	2194.16	0.964975	0.964424	0.96139	0.941809	0.952841	0.924435	0.918092	0.911197	0.903475	0.928571	0.930778	0.883343	0.860728	0.867623	0.874793	0.874242	0.854385	0.892719	0.872863	0.86845	1
1846	1011	298	33	2	392.251	24.3673	614.154	43.4322	816.303	58.8237	1008.39	54.6947	753.376	140.706	2884.53	618.903	6753.59	1563.56	12607.4	2026.75	1846	9	1344	0.005376	452.781	114.841	1390.87	1363.7	0.963542	0.96317	0.959077	0.940848	0.950149	0.919643	0.920015	0.90811	0.898065	0.93006	0.934896	0.883185	0.858259	0.871652	0.87872	0.872768	0.850074	0.899554	0.877976	0.863095	1
1850	710	247	29	2	484.226	29.8626	661.586	47.5739	862.81	77.2054	1099.67	69.1092	1413.14	260.772	3604.19	791.072	8036.96	2322.19	16380.3	3043.05	1850	13	988	0.003952	540.924	104.95	2185.62	1651.39	0.964069	0.964575	0.959514	0.94332	0.947368	0.922065	0.91751	0.911943	0.901822	0.927126	0.932692	0.88664	0.859312	0.884109	0.872976	0.871457	0.847672	0.898279	0.883603	0.863866	1
1852	0	618	231	31	0	0	511.412	33.9273	690.936	52.4752	912.248	101.305	0	0	1666.49	330.175	4110.33	952.244	9619.71	3600.86	1852	16	880	0.00352	572.657	110.733	2588.16	1928.18	0.965909	0.964773	0.960227	0.94375	0.948295	0.920455	0.922159	0.910227	0.9	0.925568	0.932955	0.888068	0.855682	0.886364	0.875568	0.876136	0.846591	0.896023	0.884659	0.863068	1
1852	28430	618	231	31	136.649	13.4534	511.412	33.9273	690.936	52.4752	912.248	101.305	32.8617	9.98523	1666.49	330.175	4110.33	952.244	9619.71	3600.86	1852	0	29310	0.11724	149.74	77.9742	109.582	549.435	0.957455	0.965865	0.956841	0.944456	0.955186	0.921511	0.907967	0.918714	0.909638	0.923269	0.922876	0.872774	0.893142	0.864244	0.877772	0.874906	0.859297	0.890669	0.867383	0.863084	1
1857	1418	456	193	28	353.751	18.8049	616.569	39.9739	798.402	58.5602	1018.33	102.679	551.68	88.8334	2911.52	565.871	6322.7	1413.13	13262.7	4094.53	1857	10	2095	0.00838	460.802	169.517	1766.86	2333.69	0.961098	0.966587	0.959905	0.947494	0.955131	0.920286	0.914797	0.912649	0.910979	0.930072	0.932697	0.874702	0.879236	0.869928	0.876611	0.877088	0.85179	0.893556	0.870406	0.859189	1
1858	1284	266	45	1	385.295	22.7854	630.707	44.6481	809.304	56.6374	1017.98	0	713.425	127.814	3122.95	663.515	6574.47	1391.36	12856.7	0	1858	8	1596	0.006384	438.548	115.595	1287.88	1356.36	0.95896	0.966165	0.958333	0.949561	0.955201	0.920739	0.914787	0.913847	0.917293	0.927945	0.934211	0.870301	0.889724	0.867481	0.877193	0.877193	0.852757	0.890351	0.865288	0.856516	1
1862	883	222	38	1	474.158	28.0146	677.176	51.5749	849.616	63.3052	1077.89	0	1325.97	235.461	3870.78	888.041	7616.92	1736.22	15251.5	0	1862	13	1144	0.004576	526.554	107.281	2040.95	1589.21	0.961976	0.965909	0.955857	0.951049	0.956294	0.922203	0.916084	0.914336	0.918269	0.925699	0.933129	0.878059	0.894231	0.872378	0.877185	0.880245	0.854895	0.896853	0.855769	0.854895	1
1864	0	781	214	38	0	0	499.129	32.9069	699.516	55.7867	880.364	81.25	0	0	1549.54	306.351	4271.86	1026.76	8545.7	2450.66	1864	15	1033	0.004132	554.666	110.847	2370.87	1780.88	0.963214	0.96515	0.961278	0.950145	0.957406	0.92304	0.919167	0.910939	0.918199	0.925944	0.935624	0.878993	0.894966	0.872701	0.874637	0.877057	0.853824	0.894966	0.85334	0.851888	1
1864	30318	781	214	38	133.752	13.079	499.129	32.9069	699.516	55.7867	880.364	81.25	30.8128	9.31278	1549.54	306.351	4271.86	1026.76	8545.7	2450.66	1864	0	31351	0.125404	147.621	78.8388	107.916	528.267	0.952904	0.967369	0.94198	0.944579	0.944531	0.917052	0.926876	0.909811	0.908504	0.911901	0.901247	0.873608	0.899732	0.868888	0.845507	0.880881	0.865076	0.878696	0.877149	0.866001	1
1869	1268	575	171	32	356.195	18.7566	611.266	37.4075	812.717	66.4827	1011.27	91.0874	563.036	88.7669	2833.62	524.727	6692.52	1639.77	12908.9	3426.18	1869	10	2046	0.008184	476.28	170.602	1906.53	2378.75	0.959189	0.965054	0.949902	0.947703	0.95259	0.913245	0.917155	0.914956	0.916422	0.914712	0.913245	0.871212	0.902493	0.868035	0.857283	0.874145	0.858749	0.874878	0.867546	0.862659	1
1870	1158	337	28	1	380.75	23.1024	624.047	42.3374	827.382	71.7182	1133.62	0	688.945	125.776	3022.02	622.836	7077.52	1865.38	17729.8	0	1870	9	1524	0.006096	443.25	118.813	1333.41	1374.94	0.95374	0.964895	0.945866	0.946194	0.952428	0.913714	0.914698	0.916339	0.915026	0.909777	0.908465	0.870407	0.899934	0.869094	0.855643	0.879921	0.864829	0.870079	0.869423	0.861877	1
1874	799	288	25	1	484.833	28.3844	674.184	45.9505	879.03	72.9563	1225.9	0	1416.89	249.434	3807.05	786.78	8467.77	2250.24	22398.7	0	1874	13	1113	0.004452	543.35	105.268	2212.59	1635.83	0.95283	0.969452	0.948787	0.949236	0.953729	0.914196	0.916442	0.920036	0.914196	0.915094	0.909704	0.869272	0.898473	0.865229	0.856244	0.873765	0.861635	0.873765	0.874663	0.860288	1
1876	0	713	268	24	0	0	507.766	33.9378	696.499	49.8906	930.321	109.756	0	0	1631.66	330.392	4201.82	906.407	10253.3	4185.67	1876	15	1005	0.00402	568.186	108.998	2522.92	1859.35	0.954229	0.971144	0.951244	0.949254	0.954726	0.914925	0.9199	0.922388	0.91592	0.915423	0.913433	0.871642	0.895522	0.867164	0.856716	0.870647	0.862189	0.874129	0.872637	0.863682	1
1876	28471	713	268	24	135.275	13.5945	507.766	33.9378	696.499	49.8906	930.321	109.756	31.9249	9.96462	1631.66	330.392	4201.82	906.407	10253.3	4185.67	1876	0	29476	0.117904	150.035	82.1926	116.857	567.734	0.963733	0.963665	0.951808	0.942699	0.949281	0.922394	0.918544	0.915541	0.917017	0.916814	0.902989	0.888486	0.884431	0.867078	0.86182	0.87254	0.861328	0.871285	0.863075	0.873779	1
1881	1372	516	223	22	379.543	20.0453	628.473	40.3041	818.104	58.5177	1054.6	123.934	680.635	107.449	3081.86	593.78	6794.53	1461.79	14895.4	5753.87	1881	10	2133	0.008532	492.576	167.9	2047.33	2485.28	0.961322	0.967651	0.949602	0.950774	0.951711	0.920534	0.919831	0.919362	0.913737	0.918425	0.911392	0.884904	0.892874	0.863807	0.857009	0.869667	0.867323	0.872011	0.871074	0.866385	1
1882	1267	293	35	0	405.275	24.1292	639.676	44.2378	815.144	58.2286	0	0	829.797	147.638	3255.34	677.893	6722.1	1483.13	0	0	1882	8	1595	0.00638	457.328	109.391	1404.67	1289.24	0.961442	0.967712	0.947335	0.952665	0.95047	0.921944	0.92069	0.915047	0.911912	0.916928	0.90815	0.888088	0.89279	0.860815	0.856426	0.873041	0.869279	0.877116	0.868652	0.872414	1
1886	906	259	28	0	482.41	28.8497	676.842	47.8476	851.467	57.6196	0	0	1396.43	249.747	3856.11	828.672	7644.94	1594.36	0	0	1886	13	1193	0.004772	533.283	100.114	2077.08	1422.2	0.959765	0.9715	0.950964	0.953898	0.955574	0.927075	0.925398	0.918692	0.914082	0.917016	0.91031	0.886002	0.891869	0.862951	0.852892	0.873009	0.869656	0.879296	0.864627	0.868399	1
1888	0	800	248	27	0	0	509.703	33.5976	705.004	52.2045	892.878	61.9283	0	0	1649.69	326.987	4361.78	985.978	8815.87	1877.3	1888	15	1075	0.0043	564.383	105.177	2455.35	1652.26	0.962326	0.970233	0.952093	0.956279	0.957209	0.927442	0.928372	0.921395	0.914884	0.916744	0.908372	0.885581	0.890698	0.86093	0.85907	0.872558	0.869767	0.879535	0.866977	0.868837	1
1888	28951	800	248	27	138.249	13.3769	509.703	33.5976	705.004	52.2045	892.878	61.9283	33.9922	10.1881	1649.69	326.987	4361.78	985.978	8815.87	1877.3	1888	0	30026	0.120104	153.505	82.6872	120.682	547.934	0.959685	0.960268	0.94981	0.935056	0.956155	0.917538	0.913425	0.910494	0.90748	0.931976	0.904932	0.895724	0.85381	0.876923	0.876024	0.874109	0.866566	0.890611	0.881653	0.879604	1
1893	1461	591	207	26	355.444	18.4447	616.275	41.4082	814.54	58.0806	998.37	72.4192	559.371	87.0806	2910.1	588.807	6706.67	1474.42	12319.8	2631.35	1893	10	2285	0.00914	471.812	169.936	1858.08	2260.52	0.964989	0.967834	0.956674	0.945077	0.955799	0.921663	0.926258	0.913348	0.911379	0.928446	0.896499	0.89453	0.870241	0.873304	0.877462	0.87221	0.869147	0.88709	0.865208	0.875711	1
1894	1322	352	34	1	389.496	22.4034	634.429	46.893	816.655	63.0343	1114.54	0	736.489	127.516	3182.54	705.932	6775.42	1570.38	16853.1	0	1894	8	1709	0.006836	448.867	117.002	1369.87	1368.56	0.965477	0.96694	0.961088	0.944705	0.955237	0.921006	0.926858	0.9134	0.91457	0.931539	0.89292	0.898186	0.865711	0.878291	0.879754	0.875951	0.867174	0.886776	0.86103	0.881217	1
1898	917	314	27	1	502.434	28.5205	689.305	52.4043	877.765	57.0061	1127.21	0	1575.19	270.112	4081.19	930.724	8362.49	1645.07	17431.9	0	1898	13	1259	0.005036	557.586	101.715	2358.35	1570.93	0.966243	0.967434	0.96386	0.948372	0.951549	0.921763	0.925338	0.914615	0.906672	0.931692	0.890389	0.898332	0.869341	0.876886	0.881652	0.878475	0.860604	0.887609	0.858618	0.881652	1
1900	0	811	299	28	0	0	527.658	33.2243	713.717	55.1541	906.812	73.4051	0	0	1827.48	353.291	4530.68	1044	9285.42	2492.84	1900	15	1138	0.004552	585.873	104.701	2721.22	1737.21	0.966608	0.969244	0.964411	0.947715	0.952109	0.925308	0.927065	0.916081	0.908172	0.931459	0.892794	0.898946	0.872144	0.876098	0.884007	0.879613	0.862039	0.889719	0.855009	0.881371	1
1900	31444	811	299	28	138.971	13.4084	527.658	33.2243	713.717	55.1541	906.812	73.4051	34.5207	10.3442	1827.48	353.291	4530.68	1044	9285.42	2492.84	1900	0	32582	0.130328	154.58	85.3725	128.36	590.612	0.963753	0.956632	0.956264	0.929117	0.944479	0.914646	0.915306	0.904426	0.916718	0.929562	0.918774	0.877079	0.875867	0.878583	0.870588	0.865002	0.847815	0.889786	0.868041	0.864127	1
1905	1549	629	250	27	342.004	19.1107	626.568	39.185	813.823	61.7298	1008.93	81.4242	499.179	84.036	3052.32	578.814	6701.69	1539.16	12768.7	3393.97	1905	10	2455	0.00982	470.294	181.479	1919.88	2383.95	0.962933	0.964766	0.958656	0.937067	0.949084	0.916293	0.925051	0.910183	0.907536	0.928921	0.907332	0.892668	0.874338	0.87556	0.875356	0.868839	0.862118	0.891242	0.868024	0.870468	1
1906	1405	376	42	1	380.751	23.1026	648.388	45.2533	818.526	59.8696	991.535	0	688.954	126.11	3390.47	716.13	6810.34	1521.75	11884.7	0	1906	9	1824	0.007296	446.337	126.481	1392.94	1453.17	0.961349	0.961897	0.959704	0.93284	0.947917	0.912007	0.925439	0.91091	0.909814	0.926809	0.907346	0.894463	0.877193	0.878564	0.875548	0.868969	0.85636	0.89227	0.871436	0.868969	1
1910	966	330	38	1	470.484	28.8966	691.609	49.9353	869.55	67.8252	998.164	0	1296.6	239.733	4115.51	909.027	8175.52	1920.02	12123.6	0	1910	13	1335	0.00534	536.898	117.341	2197.33	1714.19	0.96367	0.966292	0.960674	0.935206	0.950562	0.91161	0.926966	0.911985	0.910112	0.925468	0.907491	0.902247	0.881273	0.880524	0.877154	0.868165	0.853558	0.890262	0.868914	0.875655	1
1912	0	859	308	37	0	0	488.056	33.708	710.314	54.8572	887.662	70.5738	0	0	1450.93	301.51	4466.88	1054.14	8700.44	2068.42	1912	15	1204	0.004816	557.193	120.407	2445.23	1853.08	0.965116	0.97093	0.963455	0.940199	0.952658	0.909884	0.927741	0.913621	0.907807	0.928571	0.906146	0.903239	0.881229	0.880399	0.876661	0.872508	0.853821	0.890365	0.865864	0.877492	1
1912	29198	859	308	37	129.456	12.9336	488.056	33.708	710.314	54.8572	887.662	70.5738	27.9862	8.70236	1450.93	301.51	4466.88	1054.14	8700.44	2068.42	1912	0	30402	0.121608	146.395	87.7127	123.716	598.583	0.948457	0.951039	0.955414	0.941172	0.95048	0.907654	0.922094	0.921897	0.91688	0.922933	0.916979	0.874087	0.875502	0.870913	0.856457	0.861736	0.849138	0.867048	0.852263	0.857427	1
1917	1021	605	258	31	354.186	18.7455	598.827	41.0381	821.134	59.7149	1001.56	90.144	553.65	87.546	2672.17	545.666	6873.39	1503.61	12540.3	3293.43	1917	12	1915	0.00766	504.864	183.563	2268.42	2600.49	0.959008	0.968146	0.962663	0.938381	0.955352	0.91436	0.924021	0.921149	0.917493	0.925849	0.91201	0.885117	0.872846	0.875718	0.872324	0.871018	0.852219	0.883029	0.85953	0.869452	1
1918	921	368	43	0	382.633	22.9628	609.998	46.5813	818.11	58.334	0	0	698.995	125.529	2833.27	645.786	6792.76	1399.65	0	0	1918	10	1332	0.005328	459.507	124.773	1485.37	1424.16	0.959084	0.966592	0.96509	0.942568	0.95458	0.916667	0.919294	0.9253	0.91479	0.926051	0.915165	0.878003	0.870495	0.868619	0.870871	0.86524	0.852477	0.878378	0.864114	0.864865	1
1922	636	313	38	0	485.524	27.9402	660.679	51.5286	869.477	71.1055	0	0	1422.46	247.36	3598.84	845.119	8185.92	1943.85	0	0	1922	14	987	0.003948	555.852	109.538	2373.03	1664.66	0.95998	0.968085	0.965552	0.947822	0.952888	0.919959	0.91692	0.927558	0.922492	0.927558	0.917933	0.886525	0.865755	0.868288	0.870314	0.866261	0.853597	0.880952	0.861196	0.869807	1
1924	0	571	299	36	0	0	507.268	33.6149	683.219	53.7726	893.827	80.929	0	0	1626.42	322.133	3979.15	931.297	8930.49	2399.41	1924	16	906	0.003624	580.696	112.648	2693.1	1840.98	0.961369	0.967991	0.966336	0.949779	0.954746	0.922737	0.918322	0.928808	0.92053	0.927152	0.919426	0.883554	0.86755	0.866446	0.87362	0.86479	0.856512	0.88521	0.862583	0.874724	1
1924	24898	571	299	36	132.895	13.7797	507.268	33.6149	683.219	53.7726	893.827	80.929	30.3364	9.82787	1626.42	322.133	3979.15	931.297	8930.49	2399.41	1924	0	25804	0.103216	148.618	86.152	123.828	599.414	0.953554	0.962312	0.953631	0.955239	0.946791	0.919295	0.925864	0.923888	0.902883	0.920536	0.897671	0.866009	0.889339	0.854247	0.86628	0.859673	0.872345	0.881162	0.85665	0.859072	1
1929	1043	409	250	32	340.028	19.8345	606.524	40.3907	787.099	59.8183	1016.17	82.6134	491.015	85.9789	2774.02	554.521	6065.21	1363.12	13039.7	3138.95	1929	11	1734	0.006936	479.821	189.014	2064.75	2581.71	0.957901	0.957324	0.956747	0.946367	0.952134	0.918397	0.919262	0.933679	0.914072	0.918685	0.90917	0.869666	0.877739	0.849193	0.869666	0.864764	0.858708	0.872549	0.862457	0.86361	1
1930	950	237	43	2	376.798	23.3078	621.519	45.9562	804.217	64.5057	1100.3	5.50585	668.07	123.417	2992.98	664.121	6481.87	1597.36	16219.5	242.402	1930	9	1232	0.004928	439.967	125.407	1343.48	1530.26	0.954545	0.953734	0.95414	0.946429	0.953734	0.922484	0.921672	0.931006	0.915584	0.920049	0.907468	0.869318	0.88474	0.845373	0.870536	0.861201	0.857143	0.868101	0.859172	0.86039	1
1934	633	205	40	2	464.43	28.2149	666.028	52.5589	842.979	77.2717	1101.37	6.34452	1247.09	227.404	3687.92	868.076	7504	2121.07	16266.8	279.864	1934	13	880	0.00352	530.047	118.682	2134.23	1819.47	0.952841	0.957386	0.959091	0.946023	0.951705	0.922159	0.925568	0.925	0.917045	0.921591	0.909659	0.865909	0.882955	0.846023	0.868182	0.863636	0.859091	0.869886	0.857386	0.860795	1
1936	0	542	195	42	0	0	491.721	33.3205	694.791	60.5381	879.613	86.2758	0	0	1482.96	302.751	4200.96	1089.18	8551.7	2593.22	1936	16	779	0.003116	563.467	124.009	2544.44	2034.65	0.955071	0.956354	0.958922	0.946727	0.953145	0.926187	0.928113	0.925546	0.919769	0.921694	0.913992	0.862644	0.888318	0.844673	0.870988	0.867137	0.855584	0.874198	0.861361	0.86457	1
1936	32132	542	195	42	138.592	13.5846	491.721	33.3205	694.791	60.5381	879.613	86.2758	34.2701	10.4198	1482.96	302.751	4200.96	1089.18	8551.7	2593.22	1936	0	32911	0.131644	148.649	68.6725	93.6857	493.668	0.957978	0.963447	0.944456	0.947495	0.945824	0.918766	0.917809	0.915393	0.907098	0.92501	0.903695	0.870135	0.875011	0.854061	0.86304	0.864848	0.875589	0.883018	0.860487	0.867111	1
1941	1667	389	157	37	365.879	19.6235	604.484	38.3345	803.245	63.8012	1003.26	87.8076	610.2	98.4392	2742.88	520.364	6454.49	1517.08	12592.4	3354.33	1941	9	2250	0.009	448.131	155.1	1583.76	2232.14	0.960444	0.962	0.952	0.948	0.949333	0.931778	0.928889	0.920889	0.908667	0.921111	0.903778	0.859556	0.890667	0.845556	0.861111	0.862	0.877556	0.88	0.864	0.873778	1
1942	1511	221	33	3	393.483	23.8471	617.701	43.8039	796.045	65.3344	1069.11	116.385	760.041	137.906	2934.39	613.219	6292.21	1571.93	15394.6	4530.1	1942	8	1768	0.007072	430.171	97.8064	1159.93	1228.79	0.95871	0.963235	0.949943	0.947398	0.948812	0.931844	0.930147	0.919683	0.908937	0.922794	0.901584	0.859163	0.888292	0.845023	0.860011	0.865667	0.879242	0.880373	0.862274	0.876131	1
1946	1065	183	30	3	484.358	29.3765	662.946	48.7791	842.873	70.1546	1097.96	136.067	1413.79	257.489	3628.14	780.363	7466.63	1845.17	16842	5839.4	1946	12	1281	0.005124	519.704	91.7322	1908.01	1474.24	0.959016	0.961358	0.952771	0.945746	0.949258	0.932475	0.930133	0.918423	0.905933	0.919594	0.905152	0.863388	0.89032	0.843872	0.857143	0.867291	0.879781	0.879391	0.86612	0.87822	1
1948	0	929	168	32	0	0	503.575	33.7446	682.786	55.6505	887.256	124.054	0	0	1591.81	320.098	3976.87	965.403	9053.48	4460.97	1948	14	1129	0.004516	541.117	96.8308	2158.21	1700.23	0.960585	0.965456	0.95217	0.94907	0.949513	0.933127	0.933127	0.925155	0.911426	0.920283	0.902126	0.863153	0.89194	0.841453	0.856953	0.867139	0.882197	0.883082	0.868025	0.878654	1
1948	33892	929	168	32	133.583	13.079	503.575	33.7446	682.786	55.6505	887.256	124.054	30.6997	9.30952	1591.81	320.098	3976.87	965.403	9053.48	4460.97	1948	0	35021	0.140084	146.721	75.1624	99.286	484.242	0.96138	0.967577	0.949145	0.93788	0.953299	0.910968	0.931141	0.914665	0.91161	0.927486	0.902144	0.900374	0.884526	0.876431	0.875775	0.888724	0.86391	0.887368	0.851689	0.876603	1
1953	1432	667	136	31	346.304	18.7569	608.197	40.4753	789.024	63.2144	979.551	133.669	517.879	85.1517	2796.93	560.224	6121.88	1482.27	12137.2	5992.88	1953	10	2266	0.009064	458.626	161.279	1684.02	2149.65	0.962268	0.963372	0.948588	0.943292	0.953222	0.923433	0.930053	0.918358	0.910415	0.922992	0.904016	0.877758	0.88526	0.863636	0.862754	0.880627	0.877096	0.876434	0.862092	0.877317	1
1954	1304	399	25	2	378.023	22.2878	623.549	45.1105	800.488	61.2914	977.486	40.5836	673.917	120.419	3020.46	664.619	6381.35	1488.08	11447.1	1413.12	1954	9	1730	0.00692	441.448	117.368	1310.05	1271.73	0.963295	0.967052	0.948266	0.942197	0.954624	0.924277	0.930058	0.919364	0.90896	0.928035	0.902601	0.882081	0.884971	0.86763	0.863295	0.882081	0.875434	0.87659	0.860694	0.87659	1
1958	873	342	23	2	447.096	27.0376	657.598	48.9449	840.544	57.3521	999.054	31.7608	1113.07	202.799	3543.23	792.312	7356.01	1482.47	12192.4	1154.65	1958	13	1240	0.00496	513.342	111.505	1916.99	1465.76	0.965323	0.969355	0.952823	0.942339	0.958065	0.927823	0.928226	0.927016	0.908871	0.930645	0.899597	0.884677	0.882258	0.863306	0.859274	0.878629	0.870565	0.877823	0.867742	0.867742	1
1960	0	761	313	25	0	0	466.604	29.984	675.742	54.0333	870.873	71.0345	0	0	1266.25	244.177	3852.83	921.379	8227.28	2057.65	1960	15	1099	0.004396	535.364	114.086	2161.27	1608.12	0.965423	0.969063	0.953594	0.93949	0.957689	0.931301	0.930391	0.928571	0.908553	0.935396	0.905369	0.888535	0.879436	0.866242	0.859418	0.880801	0.869882	0.880801	0.867607	0.865787	1
1960	28559	761	313	25	138.142	13.3357	466.604	29.984	675.742	54.0333	870.873	71.0345	33.9113	10.2038	1266.25	244.177	3852.83	921.379	8227.28	2057.65	1960	0	29658	0.118632	152.861	79.2701	112.742	507.361	0.966754	0.971053	0.95202	0.940606	0.934368	0.914745	0.915689	0.927726	0.909198	0.91697	0.907664	0.883977	0.866663	0.8567	0.877453	0.876863	0.866781	0.887265	0.865989	0.881482	1
1965	1450	535	256	23	368.873	19.4878	579.96	38.5701	794.761	58.7195	991.897	88.3004	625.079	99.469	2426.53	480.742	6237.34	1358.71	12188.3	3622.22	1965	10	2264	0.009056	473.241	158.598	1802.85	2168.55	0.960689	0.97129	0.953622	0.939046	0.94788	0.922924	0.924028	0.923587	0.909894	0.918286	0.900839	0.887809	0.877208	0.864178	0.869479	0.881184	0.869037	0.894435	0.869479	0.876988	1
1966	1308	327	52	1	401.59	23.7797	595.877	41.9987	812.761	61.9968	1016.08	0	807.378	143.256	2635.15	553.694	6675.71	1495	12785.3	0	1966	9	1688	0.006752	452.258	105.239	1349.33	1281.98	0.962974	0.97186	0.957938	0.940166	0.945794	0.923282	0.923282	0.919431	0.912322	0.918246	0.90077	0.893069	0.878258	0.863744	0.876481	0.885664	0.863448	0.893661	0.865818	0.880332	1
1970	905	277	41	1	489.819	29.4855	638.207	46.5796	869.065	70.1509	1136.69	0	1461.7	265.022	3238.11	706.872	8170.79	1932.16	17873.7	0	1970	13	1224	0.004896	536.632	96.176	2101.86	1523.88	0.962827	0.973448	0.958333	0.936683	0.943219	0.925654	0.92402	0.917484	0.911356	0.920343	0.906454	0.89665	0.877859	0.862745	0.873366	0.886029	0.859069	0.893791	0.859069	0.876225	1
1972	0	813	265	40	0	0	516.016	34.3134	666.988	52.3132	910.197	89.9077	0	0	1711.89	344.727	3703.27	876.697	9480.2	3129.13	1972	15	1118	0.004472	565.904	101.326	2461.85	1776.38	0.962433	0.973166	0.958855	0.937388	0.945438	0.925313	0.926208	0.917263	0.912791	0.92263	0.910107	0.895796	0.878354	0.862254	0.873882	0.88551	0.859571	0.892665	0.855993	0.87746	1
1972	29244	813	265	40	137.811	13.8799	516.016	34.3134	666.988	52.3132	910.197	89.9077	33.7513	10.5937	1711.89	344.727	3703.27	876.697	9480.2	3129.13	1972	0	30362	0.121448	153.574	84.0436	123.159	570.439	0.95827	0.959785	0.955405	0.938789	0.956689	0.924494	0.920575	0.938443	0.911847	0.921135	0.917463	0.872522	0.88563	0.843818	0.88176	0.856844	0.860516	0.877297	0.870167	0.864535	1
1977	1443	622	217	37	340.688	19.7682	616.656	39.0827	766.925	58.6345	1007.82	98.2856	493.823	86.5699	2911.35	563.907	5614.3	1293.16	12844.3	4191.04	1977	11	2319	0.009276	465.237	173.623	1818.45	2286.22	0.960112	0.967658	0.959897	0.942648	0.949763	0.927555	0.926046	0.934239	0.912247	0.921949	0.917637	0.880552	0.877318	0.848642	0.879258	0.869556	0.863303	0.888098	0.862656	0.871065	1
1978	1271	362	45	0	373.41	23.3933	635.115	43.283	779.284	58.3738	0	0	650.505	123.075	3185.48	668.07	5884.64	1316.86	0	0	1978	9	1678	0.006712	440.753	124.772	1337.75	1342.75	0.961263	0.966329	0.960369	0.942193	0.947259	0.925209	0.933254	0.933254	0.913588	0.922825	0.917759	0.878427	0.878129	0.848331	0.88379	0.868892	0.861442	0.887962	0.86621	0.873659	1
1982	832	313	41	0	469.765	28.6499	683.746	48.6901	824.488	63.8888	0	0	1290.5	237.357	3976.11	884.102	6971.2	1581.11	0	0	1982	13	1186	0.004744	538.5	114.245	2195.64	1591.22	0.962479	0.969646	0.961636	0.943086	0.944351	0.921585	0.930438	0.930017	0.91484	0.925379	0.916105	0.883221	0.87774	0.849073	0.883221	0.873103	0.860877	0.887015	0.871838	0.871417	1
1984	0	754	291	39	0	0	487.796	33.6082	702.599	53.9806	844.029	69.7141	0	0	1448.54	300.899	4323.06	1027.83	7494.28	1820.7	1984	16	1084	0.004336	558.276	117.164	2437.72	1737.98	0.962638	0.971402	0.962638	0.943266	0.945572	0.923432	0.930351	0.928506	0.916974	0.926661	0.916052	0.88607	0.879613	0.850092	0.88238	0.873616	0.861624	0.891144	0.870849	0.87131	1
1984	31225	754	291	39	133.285	12.9279	487.796	33.6082	702.599	53.9806	844.029	69.7141	30.4791	9.15026	1448.54	300.899	4323.06	1027.83	7494.28	1820.7	1984	0	32309	0.129236	147.544	80.4902	111.244	537.887	0.953264	0.947956	0.939351	0.940373	0.936782	0.919171	0.933285	0.921663	0.914049	0.911975	0.912285	0.850073	0.883129	0.826488	0.858569	0.848618	0.87635	0.876644	0.87047	0.873549	1
1989	1276	549	234	38	360.334	18.5788	599.917	38.5132	815.157	56.3707	954.566	76.692	582.607	89.8	2682.23	514.866	6715.13	1401.7	10810.6	2497.3	1989	11	2097	0.008388	484.578	173.588	2001.95	2374.53	0.959943	0.958035	0.95279	0.94659	0.948736	0.921078	0.938484	0.927515	0.913686	0.926085	0.914878	0.868145	0.883166	0.838817	0.866714	0.858369	0.872198	0.875536	0.872437	0.874106	1
1990	1158	326	32	3	394.979	22.8761	616.464	43.3886	844.308	63.1902	970.169	32.7681	767.962	132.214	2916.55	618.964	7478.13	1766.6	11173.8	1129.99	1990	9	1519	0.006076	453.115	113.772	1390.99	1388.82	0.958525	0.954246	0.949638	0.947005	0.952271	0.921659	0.938117	0.930876	0.917051	0.923634	0.917709	0.859118	0.884134	0.832456	0.866359	0.850889	0.875576	0.873272	0.879197	0.868993	1
1994	780	273	28	3	493.922	29.3156	663.436	48.4692	893.238	80.7995	1005.29	61.3575	1498.07	264.622	3636.12	809.107	8916.81	2538.04	12522	2328.86	1994	13	1084	0.004336	548.343	102.502	2258.67	1651.47	0.961255	0.959871	0.950646	0.951107	0.953875	0.926199	0.934963	0.930812	0.921587	0.921587	0.919742	0.858856	0.880996	0.831181	0.869926	0.85286	0.877306	0.86762	0.881458	0.870849	1
1996	0	699	258	28	0	0	520.739	33.7387	691.203	53.8297	916.278	93.2674	0	0	1757.89	341.278	4118.5	970.781	9685.13	3135.03	1996	15	985	0.00394	576.633	103.675	2601.55	1772.87	0.963959	0.961421	0.953299	0.952284	0.955838	0.929442	0.939086	0.929949	0.922335	0.918782	0.916751	0.861929	0.883756	0.83198	0.870051	0.851777	0.875635	0.869036	0.883756	0.86802	1
1996	29002	699	258	28	136.262	13.2596	520.739	33.7387	691.203	53.8297	916.278	93.2674	32.567	9.92086	1757.89	341.278	4118.5	970.781	9685.13	3135.03	1996	0	29987	0.119948	150.727	81.755	116.952	559.464	0.952029	0.946994	0.942508	0.931904	0.938107	0.912129	0.930336	0.921616	0.90741	0.921483	0.897322	0.860406	0.882232	0.830977	0.84695	0.858639	0.879798	0.880265	0.867909	0.858539	1
2001	1370	517	213	23	350.918	19.0682	622.699	39.8267	795.209	62.4157	1029	102.111	538.782	88.2018	2997.84	574.572	6261.85	1497.11	13672.8	4213.33	2001	10	2123	0.008492	469.025	173.059	1854.11	2323.81	0.954781	0.952661	0.944889	0.937117	0.944418	0.924164	0.932407	0.924635	0.914037	0.919689	0.90391	0.864107	0.883891	0.8309	0.857513	0.850683	0.876825	0.877767	0.873528	0.86293	1
2002	1232	303	37	2	375.847	23.4224	632.176	46.7766	822.276	67.96	919.737	21.9439	663.166	123.874	3149.11	703.748	6934.35	1760.75	9510.84	676.754	2002	8	1574	0.006296	436.376	122.496	1300.38	1410.1	0.957116	0.953621	0.942821	0.937421	0.939962	0.923126	0.935832	0.92122	0.91169	0.919949	0.901207	0.865311	0.889136	0.82751	0.854193	0.851652	0.874206	0.878335	0.871982	0.856099	1
2006	831	265	31	2	475.611	28.803	682.982	52.001	872.214	75.7834	998.417	6.27418	1338.82	242.303	3970.46	901.871	8290.75	2346.88	12134.3	227.734	2006	13	1129	0.004516	536.101	112.432	2166.53	1690.98	0.953942	0.956156	0.945527	0.937998	0.941541	0.926926	0.940213	0.922498	0.915855	0.922055	0.903454	0.859167	0.890168	0.828609	0.85341	0.843224	0.875554	0.876439	0.875111	0.861382	1
2008	0	722	247	31	0	0	497.085	34.3774	705.884	57.4927	897.211	85.5706	0	0	1532.66	319.462	4392.34	1068.16	9057.41	2617.68	2008	15	1000	0.004	561.062	116.341	2472.27	1860.18	0.958	0.957	0.9475	0.9405	0.948	0.9285	0.9425	0.923	0.9165	0.924	0.902	0.8595	0.8865	0.829	0.8565	0.8395	0.878	0.8785	0.8765	0.8545	1
2008	30120	722	247	31	136.111	13.5186	497.085	34.3774	705.884	57.4927	897.211	85.5706	32.497	10.0782	1532.66	319.462	4392.34	1068.16	9057.41	2617.68	2008	0	31120	0.12448	149.767	78.9186	110.896	544.443	0.959737	0.962211	0.95196	0.936183	0.954884	0.923361	0.919232	0.922702	0.912098	0.915472	0.908564	0.882969	0.875112	0.838641	0.861006	0.872092	0.874084	0.874888	0.860122	0.861841	1
2013	1489	516	210	28	352.589	19.4877	602.379	40.1663	813.403	64.2981	1008.8	100.8	546.649	91.229	2717.92	545.939	6700.12	1563.01	12890.2	3964.62	2013	10	2243	0.008972	461.388	170.031	1776.35	2349.15	0.958538	0.96099	0.947615	0.932679	0.949621	0.924654	0.927775	0.923317	0.920196	0.918636	0.909719	0.874276	0.877173	0.835934	0.861569	0.86313	0.881409	0.86848	0.865805	0.851761	1
2014	1332	301	45	1	404.35	24.0247	627.383	46.1538	829.777	53.2565	969.767	0	824.12	146.37	3077.66	679.431	7066.5	1316.87	11122.3	0	2014	8	1679	0.006716	456.073	110.451	1401.56	1353.06	0.960393	0.960989	0.950268	0.929422	0.948779	0.925551	0.926147	0.924658	0.918702	0.921977	0.911554	0.879392	0.873734	0.83919	0.863311	0.871352	0.886837	0.863609	0.862418	0.852293	1
2018	933	260	40	1	489.685	29.6192	672.83	51.7519	872.536	55.2442	981.148	0	1460.61	263.385	3798.25	877.709	8208.29	1513.97	11516.7	0	2018	13	1234	0.004936	541.081	103.437	2180.02	1575.03	0.961507	0.960697	0.953404	0.933549	0.949757	0.926661	0.929903	0.929903	0.917342	0.918152	0.911264	0.883306	0.876418	0.834684	0.873177	0.86953	0.886143	0.867909	0.85778	0.854943	1
2020	0	828	246	40	0	0	511.344	33.0507	693.049	57.9106	892.532	67.1768	0	0	1664.72	321.172	4162.5	1048.7	8827.1	2004.45	2020	15	1114	0.004456	565.156	106.429	2473.47	1740.52	0.962747	0.962298	0.956463	0.933573	0.949731	0.93088	0.931329	0.929084	0.915171	0.917415	0.908887	0.884201	0.873429	0.836625	0.872531	0.871634	0.885099	0.867594	0.858618	0.854578	1
2020	32740	828	246	40	135.524	13.1074	511.344	33.0507	693.049	57.9106	892.532	67.1768	32.0307	9.64372	1664.72	321.172	4162.5	1048.7	8827.1	2004.45	2020	0	33854	0.135416	149.661	80.0808	112.369	538.018	0.962516	0.962634	0.952945	0.938885	0.943847	0.913289	0.9363	0.917868	0.897206	0.91933	0.899672	0.889747	0.878404	0.850668	0.867918	0.884105	0.866013	0.88511	0.847817	0.878183	1
2025	1493	631	196	37	379.555	19.8805	632.401	40.7636	818.803	65.943	1023.57	84.4985	680.616	107.229	3140.11	606.761	6839.49	1663.15	13331.3	3183.57	2025	10	2357	0.009428	493.881	166.639	2049.8	2430.29	0.961392	0.964998	0.956088	0.942512	0.950361	0.922783	0.934875	0.915783	0.907934	0.918541	0.915146	0.891175	0.878023	0.845779	0.874204	0.882902	0.873568	0.877174	0.852991	0.871447	1
2026	1383	377	35	1	429.907	24.3715	655.617	45.5155	862.803	80.8079	1094.07	0	988.765	168.683	3504.12	735.888	8049.8	2241.5	15945.6	0	2026	9	1796	0.007184	486.092	111.599	1662.7	1484.46	0.959633	0.966314	0.954621	0.944042	0.950724	0.918151	0.934298	0.913697	0.909243	0.91843	0.913419	0.893931	0.876114	0.849109	0.872773	0.885301	0.872773	0.885857	0.847996	0.874443	1
2030	1009	325	31	1	532.16	30.8465	703.185	54.8456	908.149	81.0527	1136.98	0	1870.92	323.838	4335.99	1035.57	9358.29	2469.47	17887.1	0	2030	13	1366	0.005464	581.826	97.6526	2639.06	1669.35	0.95754	0.968521	0.95754	0.943265	0.947657	0.913982	0.934846	0.913616	0.90593	0.921669	0.913616	0.893119	0.874817	0.846633	0.874451	0.88287	0.879209	0.885798	0.846633	0.871889	1
2032	0	911	302	31	0	0	547.714	35.6147	718.327	58.3833	934.318	97.3419	0	0	2044.25	396.282	4627.84	1146.37	10273.1	3180.87	2032	15	1244	0.004976	598.767	100.882	2876.52	1816.96	0.957797	0.969855	0.959405	0.94373	0.949759	0.919212	0.934887	0.916399	0.907958	0.921222	0.917203	0.891077	0.876608	0.848875	0.871383	0.883039	0.877412	0.88746	0.848875	0.870981	1
2032	28119	911	302	31	135.253	13.1486	547.714	35.6147	718.327	58.3833	934.318	97.3419	31.8481	9.61763	2044.25	396.282	4627.84	1146.37	10273.1	3180.87	2032	0	29363	0.117452	154.89	96.5055	152.366	684.298	0.962538	0.958707	0.951844	0.934578	0.960426	0.923407	0.923373	0.920274	0.915216	0.923492	0.906106	0.8807	0.865153	0.852008	0.884038	0.864217	0.880138	0.856197	0.855754	0.863195	1
2037	1257	679	252	27	343.072	18.5648	651.496	42.4315	820.502	60.883	1030.48	96.6665	503.554	81.8737	3432.64	663.809	6862.57	1555.72	13681	3765.68	2037	11	2215	0.00886	500.314	193.419	2285.55	2599.77	0.96456	0.962302	0.956433	0.934086	0.950564	0.924153	0.925508	0.919639	0.914673	0.922799	0.91219	0.888036	0.876524	0.857336	0.880813	0.874944	0.879007	0.876975	0.848081	0.871558	1
2038	1127	436	38	2	384.031	22.245	671.663	49.4763	837.488	66.1592	1071.35	30.6511	706.124	121.871	3772.99	827.161	7311.31	1747.32	15013.2	1280.16	2038	9	1603	0.006412	473.871	144.961	1714.71	1761.13	0.968185	0.960075	0.959139	0.934186	0.951029	0.924205	0.9267	0.920774	0.913288	0.925764	0.914223	0.890206	0.878353	0.860574	0.882408	0.873362	0.87617	0.874298	0.85184	0.870867	1
2042	782	367	35	2	496.94	28.9146	726.579	53.6886	902.472	73.1068	1133.83	33.4876	1524.96	263.694	4772.17	1070.16	9148.31	2238.63	17785.7	1565.38	2042	14	1186	0.004744	581.042	128.005	2782.18	2096.54	0.966695	0.965008	0.955312	0.93887	0.954469	0.924115	0.92032	0.921164	0.91484	0.928331	0.917791	0.891231	0.88027	0.860034	0.880691	0.878162	0.874368	0.874368	0.852867	0.867622	1
2044	0	712	346	36	0	0	515.217	33.2875	744.217	58.5497	944.55	102.996	0	0	1702.68	329.52	5137.74	1231.7	10653	3695.06	2044	16	1094	0.004376	601.771	131.582	3083.61	2336.83	0.968007	0.965265	0.956124	0.941042	0.953839	0.925046	0.919561	0.920018	0.916362	0.927788	0.920018	0.888483	0.88117	0.86106	0.877971	0.88117	0.875686	0.879799	0.85192	0.867459	1
2044	25516	712	346	36	131.396	13.9214	515.217	33.2875	744.217	58.5497	944.55	102.996	29.3672	9.74136	1702.68	329.52	5137.74	1231.7	10653	3695.06	2044	0	26610	0.10644	150.734	98.0812	154.934	769.638	0.946092	0.953664	0.951221	0.939271	0.949286	0.930045	0.933296	0.924051	0.925404	0.919091	0.905073	0.875235	0.874107	0.835475	0.8764	0.829087	0.864825	0.866441	0.873807	0.864619	1
2049	1000	533	296	34	351.932	18.8945	621.769	39.1502	853.132	64.9503	1060.9	123.475	543.309	86.4697	2983.42	565.142	7716.23	1765.08	15139.1	5407.1	2049	12	1863	0.007452	521.703	206.574	2647.45	3234.6	0.958669	0.965378	0.95518	0.934246	0.952228	0.927536	0.922705	0.920558	0.915459	0.924316	0.903918	0.890768	0.874128	0.854536	0.874396	0.859903	0.873859	0.86715	0.865003	0.867687	1
2050	916	322	60	1	392.4	23.5297	640.573	44.5336	858.978	72.8508	1332.19	0	753.623	134.596	3269.54	688.56	7907.36	2005.75	28712.7	0	2050	10	1299	0.005196	476.192	141.803	1729.23	1974.57	0.952656	0.963048	0.952271	0.931486	0.952656	0.927637	0.922633	0.922248	0.915319	0.926097	0.902232	0.887221	0.876443	0.855658	0.872594	0.851039	0.872594	0.866436	0.87144	0.87144	1
2054	644	271	49	1	497.182	29.4013	695.531	50.0198	904.747	76.2878	1362.73	0	1527.78	273.34	4184.96	911.106	9230.86	2308.05	30724.1	0	2054	14	965	0.00386	574.476	125.937	2695.39	2251.52	0.95544	0.959585	0.95285	0.932642	0.954922	0.930052	0.92487	0.920207	0.919689	0.93057	0.905181	0.888083	0.884456	0.851813	0.870466	0.85285	0.87772	0.869948	0.875648	0.874093	1
2056	0	575	252	49	0	0	520.058	34.5924	717.979	53.4396	936.319	99.9475	0	0	1752.22	350.179	4606.35	1032.5	10371.4	3850.15	2056	16	876	0.003504	600.278	129.196	3055.39	2452.95	0.955479	0.962329	0.956621	0.934932	0.95605	0.933219	0.925799	0.916667	0.920091	0.926941	0.90468	0.888128	0.886416	0.853311	0.875571	0.85274	0.880137	0.871005	0.875	0.873288	1
2056	30239	575	252	49	135.526	13.4721	520.058	34.5924	717.979	53.4396	936.319	99.9475	32.079	9.82367	1752.22	350.179	4606.35	1032.5	10371.4	3850.15	2056	0	31115	0.12446	148.61	80.97	117.196	647.753	0.953158	0.962799	0.952033	0.941218	0.941347	0.936831	0.940768	0.91713	0.918303	0.916134	0.908083	0.877342	0.867459	0.836076	0.880267	0.848401	0.866785	0.864438	0.87731	0.856757	1
2061	1376	437	215	46	354.322	19.5721	627.637	41.846	830.566	62.1759	1047.77	111.74	554.698	91.7156	3072.62	614.516	7118.84	1616.48	14507.1	5270.88	2061	10	2074	0.008296	476.66	190.397	2075.16	2963.21	0.954918	0.95974	0.951302	0.936355	0.949373	0.936114	0.93756	0.919961	0.921408	0.923819	0.90839	0.880665	0.877531	0.837994	0.879942	0.8392	0.867165	0.872469	0.866201	0.869576	1
2062	1250	252	41	2	373.035	23.3933	638.413	46.6369	830.331	66.85	1194.75	6.28852	648.542	121.283	3241.2	702.878	7129.61	1671.79	20742.7	326.077	2062	8	1545	0.00618	429.519	125.044	1269.42	1585.89	0.953722	0.9589	0.950162	0.933981	0.950162	0.935922	0.940129	0.917476	0.92233	0.925566	0.907443	0.87767	0.875405	0.835599	0.883495	0.838188	0.86343	0.876052	0.866667	0.870227	1
2066	844	218	37	2	460.476	28.5005	681.075	49.4491	866.463	69.7895	1297.28	17.2943	1216.16	226.774	3931.47	855.509	8097.77	1930.9	26537.9	1056.2	2066	13	1101	0.004404	519.319	119.395	2031.06	1965.62	0.957766	0.957766	0.948229	0.929609	0.9505	0.934151	0.9396	0.915077	0.926885	0.925068	0.914169	0.876476	0.878292	0.836058	0.886921	0.84287	0.874659	0.874659	0.866031	0.866031	1
2068	0	752	203	38	0	0	477.557	32.5838	700.782	55.4931	909.673	123.706	0	0	1359.22	278.484	4293.83	1023.67	9732.11	4881.45	2068	15	993	0.003972	539.728	124.444	2279.56	2186.58	0.959215	0.959718	0.949144	0.933031	0.952165	0.934038	0.940081	0.915408	0.926989	0.926989	0.914904	0.874622	0.877644	0.835851	0.884189	0.845418	0.876133	0.873615	0.866062	0.865559	1
2068	31706	752	203	38	139.289	13.6874	477.557	32.5838	700.782	55.4931	909.673	123.706	34.7904	10.534	1359.22	278.484	4293.83	1023.67	9732.11	4881.45	2068	0	32699	0.130796	151.449	73.3048	102.959	541.919	0.953944	0.964861	0.944524	0.940335	0.94168	0.921588	0.926007	0.92197	0.918377	0.916328	0.912092	0.874278	0.869277	0.848497	0.869721	0.872595	0.891036	0.87073	0.852197	0.864751	1
2073	1681	543	171	36	347.222	19.1235	579.384	39.5333	806.826	65.0239	1008.2	132.256	522.129	86.1569	2421.21	501.844	6545.15	1588.26	13181.4	6434.53	2073	9	2431	0.009724	441.196	160.296	1557.45	2347.46	0.95578	0.963595	0.9529	0.933566	0.940971	0.925545	0.934389	0.918552	0.917524	0.916907	0.909091	0.870629	0.873303	0.84636	0.87536	0.86919	0.870629	0.882764	0.86158	0.867339	1
2074	1522	306	31	0	381.192	23.1285	595.314	45.4883	837.071	68.5505	0	0	691.321	125.489	2634.78	615.799	7309.09	1759.46	0	0	2074	8	1859	0.007436	424.04	100.167	1121.58	1137.47	0.958849	0.968263	0.955083	0.937063	0.941097	0.925229	0.933835	0.923077	0.918236	0.914739	0.906401	0.872512	0.870629	0.848306	0.87305	0.87305	0.868209	0.886498	0.864712	0.868209	1
2078	1035	260	28	0	480.327	28.8381	641.865	47.0244	886.485	67.4782	0	0	1378.65	249.853	3294.67	739.352	8653.9	2034.6	0	0	2078	12	1323	0.005292	520.668	90.4077	1909.16	1343.16	0.957672	0.973923	0.955026	0.941043	0.944822	0.930083	0.935374	0.921013	0.91421	0.9161	0.907029	0.874906	0.868103	0.84845	0.874528	0.873394	0.868481	0.886621	0.8613	0.87226	1
2080	0	903	239	28	0	0	497.316	33.7964	662.292	51.0831	897.769	70.2336	0	0	1534.03	313.722	3623.88	847.092	8996.64	2206.23	2080	15	1170	0.00468	540.6	95.1661	2139.52	1482.34	0.958974	0.975214	0.955983	0.948291	0.944872	0.93547	0.933333	0.922222	0.913248	0.916667	0.907692	0.875214	0.87094	0.852564	0.87735	0.875214	0.871795	0.884615	0.860256	0.874786	1
2080	31409	903	239	28	132.696	13.543	497.316	33.7964	662.292	51.0831	897.769	70.2336	30.1682	9.53033	1534.03	313.722	3623.88	847.092	8996.64	2206.23	2080	0	32579	0.130316	147.345	79.1381	105.921	482.753	0.957212	0.96111	0.955923	0.947681	0.942877	0.919273	0.924031	0.923402	0.918276	0.910894	0.91737	0.887612	0.875503	0.862473	0.864253	0.872188	0.883591	0.875779	0.846696	0.855321	1
2085	1237	659	194	27	358.727	19.2505	610.435	39.0054	771.034	58.0943	1016.41	80.6321	575.26	92.4036	2824.87	542.139	5701.96	1300.51	13044.2	3360.81	2085	11	2117	0.008468	483.253	162.459	1904.37	2143.78	0.954889	0.965281	0.950402	0.945914	0.940482	0.931507	0.9282	0.926311	0.917336	0.915683	0.902456	0.886632	0.874587	0.859471	0.871044	0.873406	0.880491	0.878602	0.854039	0.873406	1
2086	1126	391	31	1	399.907	23.9351	630.338	43.4227	780.503	65.1599	998.7	0	797.483	142.333	3114.86	635.522	5935.52	1471.3	12143.1	0	2086	9	1549	0.006196	466.076	114.597	1492.59	1282.11	0.953196	0.964493	0.950291	0.943835	0.939316	0.930278	0.92479	0.929955	0.915107	0.91317	0.900904	0.890575	0.872176	0.85991	0.871853	0.877986	0.879277	0.882182	0.850226	0.869916	1
2090	810	341	27	1	503.305	28.9693	683.499	49.6402	837.531	72.3806	1038.51	0	1583.71	270.812	3973.15	852.986	7336.25	1828.15	13647	0	2090	14	1179	0.004716	563.53	99.8724	2416.77	1475.11	0.958015	0.966497	0.95335	0.94402	0.940628	0.931722	0.926633	0.933418	0.916031	0.912214	0.909245	0.891433	0.872349	0.86302	0.871077	0.885072	0.874894	0.886768	0.843936	0.868533	1
2092	0	735	314	24	0	0	528.403	34.4342	708.062	55.8986	868.638	92.1427	0	0	1836.58	359.211	4427.46	1035.72	8270.77	2548.17	2092	16	1073	0.004292	588.588	101.632	2738.68	1619.91	0.958993	0.970643	0.953868	0.94548	0.942684	0.932432	0.926841	0.93616	0.915191	0.912861	0.911929	0.895154	0.871855	0.862069	0.872321	0.888164	0.875116	0.886766	0.840168	0.869059	1
2092	31946	735	314	24	136.352	13.644	528.403	34.4342	708.062	55.8986	868.638	92.1427	32.6806	10.1277	1836.58	359.211	4427.46	1035.72	8270.77	2548.17	2092	0	33019	0.132076	151.048	83.342	120.616	561.778	0.950862	0.95922	0.95392	0.939717	0.948121	0.917835	0.92468	0.921454	0.921227	0.918168	0.916866	0.890184	0.869923	0.864926	0.86847	0.872195	0.877146	0.877904	0.861761	0.860777	1
2097	1492	562	272	20	351.528	18.9601	635.531	40.7812	816.121	63.9616	995.379	87.6964	541.509	87.4787	3186.43	613.92	6765.13	1566.17	12295.9	3070.01	2097	10	2346	0.009384	478.918	181.165	1996.9	2384.59	0.956735	0.963768	0.956309	0.939045	0.944373	0.926257	0.928176	0.924552	0.922421	0.915601	0.914749	0.896633	0.868926	0.865942	0.876385	0.880009	0.877664	0.882779	0.861253	0.856777	1
2098	1367	326	40	3	395.432	23.0836	657.248	47.8733	839.975	69.654	965.52	37.7857	770.736	134.58	3535.13	772.341	7388.87	1810.91	11027.7	1314.91	2098	8	1736	0.006944	455.826	123.71	1460.07	1534.83	0.956509	0.963422	0.955933	0.938076	0.944124	0.927131	0.932316	0.923963	0.925115	0.915899	0.915899	0.899194	0.867224	0.8678	0.878456	0.878456	0.87788	0.87788	0.859159	0.854839	1
2102	954	279	36	3	485.135	28.9429	701.45	52.2394	885.076	76.6186	1035.69	13.5914	1420.04	252.69	4297.13	973.185	8653.92	2225.73	13543.5	534.436	2102	13	1272	0.005088	545.199	115.286	2284.43	1814.55	0.954796	0.965016	0.952437	0.941038	0.938679	0.925708	0.932783	0.924528	0.928852	0.918239	0.913915	0.907233	0.865173	0.869497	0.875393	0.878538	0.880896	0.877752	0.857311	0.853774	1
2104	0	865	266	37	0	0	501.826	34.1406	717.378	59.0893	903.27	84.8934	0	0	1575.92	317.95	4611.81	1150.54	9232.93	2590.58	2104	15	1168	0.004672	563.633	117.274	2509.87	1916.49	0.955051	0.964469	0.951627	0.941781	0.93964	0.928082	0.934503	0.92851	0.928938	0.917808	0.912243	0.90839	0.866438	0.868151	0.875856	0.880137	0.881849	0.877568	0.860873	0.855736	1
2104	28718	865	266	37	131.037	13.0614	501.826	34.1406	717.378	59.0893	903.27	84.8934	29.0144	8.96105	1575.92	317.95	4611.81	1150.54	9232.93	2590.58	2104	0	29886	0.119544	147.943	87.9167	125.971	612.174	0.957204	0.947501	0.928913	0.920063	0.944707	0.916248	0.925065	0.897895	0.917302	0.925885	0.912501	0.872833	0.887272	0.858228	0.886619	0.86303	0.881282	0.868015	0.872332	0.867195	1
2109	1075	639	235	34	345.149	19.5959	606.054	40.6699	825.066	68.0858	1007.38	95.4387	513.154	87.1018	2768.02	550.762	7003.33	1742.19	12797.3	3722.68	2109	12	1983	0.007932	497.451	187.083	2219.51	2646.7	0.956379	0.959405	0.949319	0.934695	0.947806	0.925618	0.924861	0.914776	0.924357	0.921836	0.913011	0.896621	0.876954	0.867121	0.877963	0.873928	0.881241	0.876702	0.869642	0.869642	1
2110	964	364	42	2	382.919	23.7514	622.62	44.7619	822.509	71.5184	1012.66	18.4183	701.057	129.863	3006.06	640.629	6956.23	1911.07	12669.6	687.676	2110	9	1372	0.005488	460.888	129.395	1521.52	1541.5	0.953717	0.957726	0.950802	0.93258	0.952624	0.925656	0.922376	0.91035	0.924927	0.921283	0.913265	0.895773	0.876822	0.861152	0.875	0.87172	0.877187	0.875	0.86844	0.869534	1
2114	651	308	42	2	474.498	30.5176	667.657	50.8055	868.714	78.7581	1067.81	21.8633	1331.29	254.734	3710.09	838.888	8205.91	2352.56	14847.7	907.019	2114	14	1003	0.004012	551.503	119.978	2376.59	1865.45	0.955633	0.958126	0.955135	0.931206	0.954138	0.927218	0.922233	0.910768	0.927717	0.920239	0.917248	0.89332	0.875374	0.863908	0.880359	0.87986	0.873878	0.872881	0.868395	0.874377	1
2116	0	579	290	40	0	0	485.346	36.1974	680.205	57.8464	888.631	90.4529	0	0	1430.3	319.892	3938.99	1000.83	8839.35	2918.12	2116	16	909	0.003636	565.258	123.072	2556.68	1978.42	0.955996	0.962596	0.954345	0.934543	0.953795	0.931243	0.920242	0.911441	0.930143	0.920242	0.918042	0.89604	0.876238	0.865237	0.882288	0.884488	0.872937	0.873487	0.867987	0.872937	1
2116	27405	579	290	40	136.155	13.785	485.346	36.1974	680.205	57.8464	888.631	90.4529	32.5636	10.2386	1430.3	319.892	3938.99	1000.83	8839.35	2918.12	2116	0	28314	0.113256	149.931	79.9485	113.599	568.979	0.961115	0.95949	0.946422	0.92984	0.949159	0.937628	0.928498	0.908702	0.921081	0.918945	0.908455	0.87545	0.877534	0.83985	0.887017	0.860087	0.877428	0.861941	0.872537	0.881101	1
2121	1337	411	236	37	368.505	19.9233	598.995	42.1262	793.432	66.883	1021.48	93.2034	623.449	100.654	2676.4	562.685	6237.12	1585.09	13320.2	3959.17	2121	10	2021	0.008084	476.954	170.993	1928.93	2536.85	0.962147	0.955962	0.944582	0.93048	0.944334	0.935181	0.928501	0.904998	0.9238	0.920831	0.907224	0.882731	0.882484	0.849827	0.892875	0.878031	0.875309	0.853538	0.870361	0.874814	1
2122	1220	249	30	1	401.843	24.1252	615.01	44.6143	808.295	76.5872	1044.82	0	809.121	145.021	2898.57	630.156	6626.27	1808.52	13896	0	2122	8	1500	0.006	445.786	100.563	1281.04	1200.59	0.965333	0.956333	0.938667	0.926333	0.943667	0.933667	0.928333	0.904333	0.919667	0.917333	0.906333	0.878333	0.886333	0.848667	0.896	0.875333	0.874333	0.852333	0.870667	0.874333	1
2126	850	206	24	1	476.485	29.484	652.421	51.4015	842.876	78.9208	1076.13	0	1346.84	249.896	3467.32	822.219	7503.77	1993.49	15177.3	0	2126	12	1081	0.004324	518.701	93.5668	1900.41	1354.68	0.968548	0.957909	0.937558	0.931082	0.950509	0.92877	0.930157	0.903793	0.916281	0.914894	0.906568	0.876041	0.885291	0.845976	0.900555	0.872803	0.875116	0.858464	0.872803	0.86864	1
2128	0	727	193	25	0	0	492.998	33.6746	670.531	54.881	867.39	101.715	0	0	1494.78	305.811	3768.17	926.782	8294.36	2820.72	2128	15	945	0.00378	539.161	98.8707	2138.96	1523.66	0.97037	0.95873	0.94127	0.931217	0.953439	0.933862	0.930688	0.905291	0.913757	0.915873	0.913228	0.874074	0.887831	0.844444	0.898942	0.875132	0.871958	0.857143	0.871429	0.865608	1
2128	32772	727	193	25	137.54	13.4003	492.998	33.6746	670.531	54.881	867.39	101.715	33.4864	10.0802	1494.78	305.811	3768.17	926.782	8294.36	2820.72	2128	0	33717	0.134868	148.796	69.5889	92.4975	431.196	0.958849	0.966871	0.950233	0.940712	0.944553	0.933921	0.92873	0.920233	0.916452	0.907732	0.913412	0.882952	0.872468	0.845642	0.872631	0.88098	0.875389	0.879868	0.861109	0.873684	1
2133	1618	535	158	21	355.193	19.1515	599.633	41.571	784.698	60.5604	987.124	118.112	558.547	90.3951	2683.9	558.934	6013.19	1372.86	12222	4167.42	2133	9	2332	0.009328	446.063	150.234	1520.74	1926.87	0.960763	0.963122	0.953902	0.936321	0.951115	0.92946	0.924743	0.913379	0.917882	0.909949	0.91488	0.877787	0.87693	0.850986	0.881647	0.882933	0.869854	0.871998	0.854846	0.872213	1
2134	1453	312	27	1	397.089	23.7065	615.869	45.7241	796.695	60.4333	899.902	0	780.785	139.619	2912.78	646.781	6288.21	1403.55	8896.21	0	2134	8	1793	0.007172	441.457	98.8954	1239.23	1092.02	0.957613	0.966815	0.955103	0.937814	0.951757	0.934189	0.924707	0.915784	0.924149	0.910764	0.911322	0.878137	0.873675	0.853876	0.877858	0.88483	0.865867	0.87256	0.855828	0.873397	1
2138	1025	257	24	1	480.1	29.1466	655.354	51.3536	837.026	73.4492	999.494	0	1377	250.618	3513.46	827.902	7327.53	1845.55	12172	0	2138	12	1307	0.005228	521.512	90.2998	1914.63	1262.7	0.960979	0.967865	0.957919	0.940321	0.952946	0.940321	0.926167	0.918133	0.923489	0.912777	0.912777	0.876435	0.871461	0.856542	0.876817	0.884851	0.861897	0.865723	0.846978	0.869549	1
2140	0	913	241	25	0	0	500.884	34.4026	677.802	55.4607	857.582	74.5649	0	0	1567.64	325.549	3891.45	951.383	7875.79	2015.63	2140	14	1179	0.004716	544.612	94.0587	2176.41	1389.33	0.966497	0.967769	0.961832	0.941476	0.955471	0.941476	0.927057	0.916031	0.92536	0.912638	0.908397	0.875742	0.872349	0.857082	0.877863	0.884648	0.862171	0.871077	0.851569	0.868533	1
2140	28814	913	241	25	135.057	13.3163	500.884	34.4026	677.802	55.4607	857.582	74.5649	31.7364	9.73929	1567.64	325.549	3891.45	951.383	7875.79	2015.63	2140	0	29993	0.119972	151.156	82.7796	116.042	499.668	0.95559	0.964458	0.954206	0.94152	0.932618	0.924732	0.926316	0.925266	0.918081	0.909979	0.916981	0.888157	0.880272	0.865569	0.869303	0.881789	0.876138	0.874404	0.855033	0.87172	1
2145	1397	675	204	22	355.824	18.4418	608.995	40.7135	790.076	64.0453	961.801	94.0709	561.142	86.8599	2808.22	563.878	6148.42	1482.2	11160.3	3260.08	2145	11	2298	0.009192	474.54	161.653	1818.65	2035.53	0.961706	0.968668	0.959312	0.941253	0.942559	0.934943	0.9245	0.925805	0.921889	0.909269	0.914273	0.879243	0.878155	0.868364	0.870975	0.887293	0.865535	0.879025	0.857267	0.866623	1
2146	1266	406	41	1	378.841	22.5573	619.457	43.932	788.232	73.7106	969.272	0	678.385	120.527	2959.76	634.863	6143.63	1689.04	11105.4	0	2146	9	1714	0.006856	445.974	119.928	1355.6	1314	0.960327	0.97112	0.955076	0.941074	0.940782	0.933489	0.919195	0.93028	0.922404	0.908693	0.914527	0.880397	0.880105	0.869312	0.869312	0.890607	0.864644	0.875146	0.85706	0.865228	1
2150	879	348	32	1	473.973	27.6379	665.37	49.3355	835.972	85.3341	988.206	0	1324.07	231.556	3669.31	816.133	7358.9	2209.17	11766	0	2150	13	1260	0.00504	536.437	105.565	2133.36	1490.28	0.959921	0.973016	0.957937	0.94246	0.94127	0.934921	0.925	0.931746	0.924206	0.905952	0.91746	0.876984	0.878968	0.868651	0.871825	0.895238	0.870635	0.878175	0.846429	0.867063	1
2152	0	778	325	33	0	0	492.089	32.7176	682.998	54.3704	857.19	93.3556	0	0	1485.54	298.965	3977.09	947.028	7964.8	2569.51	2152	16	1136	0.004544	557.312	108.982	2386.57	1641.11	0.959507	0.974472	0.959947	0.941901	0.942782	0.933539	0.925616	0.933539	0.926937	0.904489	0.916373	0.87632	0.883803	0.870599	0.871479	0.891725	0.869718	0.880722	0.846391	0.867077	1
2152	26180	778	325	33	132.268	13.8615	492.089	32.7176	682.998	54.3704	857.19	93.3556	29.9284	9.70645	1485.54	298.965	3977.09	947.028	7964.8	2569.51	2152	0	27316	0.109264	149.944	88.7633	127.935	577.457	0.952885	0.963007	0.959657	0.943788	0.945087	0.929089	0.934379	0.923689	0.930755	0.918967	0.923506	0.900443	0.870113	0.863633	0.863963	0.882743	0.882798	0.868154	0.849191	0.871339	1
2157	1052	553	267	31	389.647	19.7105	620.899	41.0042	810.748	60.5419	983.385	99.1409	735.704	111.571	2974.39	588.639	6622.37	1477.01	11945.6	3573.46	2157	12	1903	0.007612	525.602	170.46	2394.79	2496.89	0.957961	0.966106	0.960851	0.944824	0.939569	0.932212	0.931687	0.937204	0.928797	0.914346	0.918812	0.888071	0.874672	0.875723	0.872307	0.88702	0.873883	0.876774	0.85155	0.874409	1
2158	974	312	44	0	429.766	24.3829	641.386	46.2562	831.809	71.9931	0	0	987.795	167.597	3285.3	707.498	7188.36	1806.31	0	0	2158	9	1330	0.00532	492.71	114.017	1731.89	1484.07	0.959398	0.965414	0.960902	0.948872	0.93609	0.933835	0.936842	0.936466	0.932707	0.916541	0.921429	0.897368	0.875188	0.875188	0.872556	0.887218	0.881203	0.880451	0.85188	0.874436	1
2162	721	265	41	0	553.203	30.9169	702.376	52.674	898.198	78.109	0	0	2099.24	350.509	4315.05	984.799	9045.6	2368.53	0	0	2162	14	1027	0.004108	605.468	96.9146	2948.3	1741.48	0.963486	0.966894	0.962999	0.950341	0.941577	0.930867	0.943038	0.934275	0.934275	0.916748	0.92259	0.904576	0.869523	0.872931	0.877313	0.883155	0.885102	0.876339	0.850049	0.870497	1
2164	0	649	251	41	0	0	571.081	36.1646	718.48	55.5012	909.457	83.8285	0	0	2314.47	437.824	4622.19	1093.66	9412.49	2557.19	2164	16	941	0.003764	625.141	99.4555	3239.29	1869.91	0.965994	0.96865	0.965462	0.950053	0.943146	0.93305	0.943146	0.934644	0.935707	0.918172	0.918172	0.90542	0.866631	0.87407	0.880978	0.884166	0.885228	0.878852	0.849628	0.869288	1
2164	26090	649	251	41	132.039	13.2701	571.081	36.1646	718.48	55.5012	909.457	83.8285	29.6934	9.13039	2314.47	437.824	4622.19	1093.66	9412.49	2557.19	2164	0	27031	0.108124	149.205	93.1886	141.426	684.057	0.953146	0.954515	0.956291	0.936628	0.949151	0.923532	0.920425	0.915874	0.919518	0.921553	0.915079	0.89316	0.886778	0.851134	0.872073	0.892124	0.88134	0.86767	0.848711	0.858736	1
2169	1045	516	220	35	370.232	18.6475	688.838	43.138	833.627	59.5619	1036.62	85.9092	631.496	95.1237	4050.58	752.586	7187.35	1576.87	13849.1	3394.16	2169	12	1816	0.007264	529.743	198.175	2651.96	2915.93	0.964758	0.963106	0.965033	0.944108	0.944383	0.931993	0.930066	0.926762	0.9375	0.922907	0.914097	0.901156	0.871971	0.86674	0.875275	0.890694	0.880782	0.864813	0.839758	0.858205	1
2170	954	302	33	1	406.387	23.079	705.908	48.5739	843.294	59.9376	1054.28	0	835.829	141.875	4368.16	888.781	7436.82	1572.78	14275.3	0	2170	9	1290	0.00516	488.186	143.381	1842.06	1851.04	0.960853	0.960853	0.965891	0.941085	0.944574	0.932171	0.931008	0.920543	0.939147	0.924419	0.914341	0.902713	0.873643	0.862791	0.874806	0.886822	0.878295	0.853101	0.841085	0.855426	1
2174	688	267	30	1	513.546	29.8702	757.186	56.1386	895.97	67.8129	1140.84	0	1682.33	294.471	5398.18	1193.63	8926.93	1893.53	18069.2	0	2174	14	986	0.003944	591.793	128.126	2925.59	2148.93	0.963996	0.960446	0.968053	0.946247	0.944219	0.926978	0.93357	0.923428	0.939148	0.923428	0.915314	0.904665	0.874746	0.862069	0.871197	0.891481	0.88286	0.85497	0.848377	0.859533	1
2176	0	616	255	30	0	0	537.572	35.4686	779.437	59.4571	934.011	85.7811	0	0	1933.99	381.873	5891.49	1338.83	10191.9	2822.94	2176	16	901	0.003604	619.224	131.254	3329	2372.65	0.963929	0.961709	0.966704	0.946171	0.946171	0.928413	0.936182	0.923973	0.940622	0.926748	0.917314	0.903441	0.877358	0.86515	0.872919	0.892897	0.885683	0.857936	0.850721	0.861265	1
2176	30100	616	255	30	131.305	13.5437	537.572	35.4686	779.437	59.4571	934.011	85.7811	29.252	9.31941	1933.99	381.873	5891.49	1338.83	10191.9	2822.94	2176	0	31001	0.124004	145.485	86.0043	125.154	686.26	0.963001	0.955743	0.959856	0.929518	0.950631	0.93068	0.920261	0.916535	0.915277	0.911035	0.905616	0.871746	0.877165	0.854069	0.876891	0.884552	0.859634	0.876149	0.856634	0.86173	1
2181	1109	490	223	27	354.79	18.5845	646.226	42.9622	895.921	71.1635	1035.45	86.3657	556.387	87.5844	3352.23	667.486	8943.78	2114.34	13806	3406.32	2181	11	1849	0.007396	507.226	206.807	2502.35	3188.09	0.964846	0.959167	0.963764	0.940508	0.946458	0.92888	0.92239	0.9159	0.925095	0.923472	0.914548	0.885073	0.877231	0.855868	0.885614	0.890481	0.874527	0.8702	0.855327	0.866144	1
2182	1007	291	33	1	380.574	22.315	655.788	48.4391	912.354	65.9301	1083.44	0	687.49	120.828	3513.38	782.12	9413.62	2057.21	15487.1	0	2182	9	1332	0.005328	454.402	139.537	1532.16	1825.27	0.963589	0.957207	0.959459	0.939565	0.945946	0.93018	0.918544	0.917042	0.921547	0.922673	0.917042	0.881757	0.877628	0.852853	0.885886	0.886261	0.865991	0.875751	0.85473	0.87012	1
2186	684	259	29	1	476.653	27.6845	701.39	52.511	949.139	79.287	1181.23	0	1346.44	233.952	4296.11	951.149	10648.6	2698.68	20047.9	0	2186	13	973	0.003892	551.281	128.448	2428.07	2140.3	0.964543	0.953237	0.955293	0.941932	0.948613	0.929599	0.919836	0.914183	0.921377	0.920863	0.919836	0.878726	0.878726	0.857143	0.883864	0.890031	0.866393	0.874615	0.852004	0.86742	1
2188	0	609	247	30	0	0	503.567	31.812	728.356	56.487	980.913	102.653	0	0	1589.38	300.717	4814.39	1107.59	11889.9	3876.14	2188	16	886	0.003544	582.397	132.401	2837.23	2418.24	0.966704	0.955418	0.954289	0.943567	0.94921	0.930587	0.918736	0.913657	0.918736	0.924379	0.925508	0.883183	0.88149	0.857223	0.886569	0.893341	0.866253	0.871896	0.852709	0.869639	1
2188	33163	609	247	30	139.133	13.1458	503.567	31.812	728.356	56.487	980.913	102.653	34.5998	10.0844	1589.38	300.717	4814.39	1107.59	11889.9	3876.14	2188	0	34049	0.136196	150.667	74.8611	107.528	592.74	0.957767	0.960557	0.95577	0.927736	0.944389	0.934506	0.917501	0.931863	0.922641	0.911583	0.899747	0.856662	0.873036	0.86355	0.876252	0.882713	0.845487	0.875283	0.846134	0.86888	1
2193	1790	454	215	24	377.237	19.0742	622.322	38.0183	846.392	61.7726	1108.58	115.135	667.91	101.622	2989.25	546.971	7524.97	1637.22	17123.5	5417.23	2193	9	2483	0.009932	469.742	166.251	1845.15	2620.3	0.966573	0.961538	0.956101	0.935763	0.948449	0.933951	0.918043	0.925091	0.925292	0.91321	0.913814	0.867298	0.876762	0.863874	0.881998	0.890455	0.853605	0.871325	0.852799	0.871325	1
2194	1635	264	41	1	412.916	23.7427	639.027	43.2293	863.158	71.8766	952.629	0	876.802	151.372	3243.65	668.343	8015.84	1955.24	10545.4	0	2194	8	1941	0.007764	453.458	102.861	1354.5	1348.8	0.96677	0.961618	0.960072	0.933797	0.949511	0.935343	0.919887	0.927099	0.924781	0.913189	0.912159	0.864503	0.878928	0.864245	0.883308	0.892581	0.845956	0.871716	0.855229	0.874549	1
2198	1217	223	36	0	515.53	30.4577	688.227	51.6858	910.976	78.4981	0	0	1702.35	302.605	4060.88	931.696	9430.65	2409.37	0	0	2198	12	1476	0.005904	551.267	91.4425	2247.18	1532.51	0.967141	0.964092	0.962737	0.931911	0.949187	0.936653	0.920732	0.925813	0.924458	0.916328	0.913957	0.86958	0.878388	0.862127	0.879065	0.89397	0.847561	0.872967	0.852981	0.879743	1
2200	0	1090	217	35	0	0	535.567	35.8947	711.993	57.6043	929.987	83.2191	0	0	1913.28	382.328	4505.84	1096.3	10046	2598.72	2200	14	1342	0.005368	574.382	96.6819	2544.6	1703.66	0.967586	0.964978	0.960879	0.935917	0.949702	0.936289	0.922504	0.922504	0.925112	0.915797	0.91468	0.869598	0.878539	0.861401	0.880775	0.894188	0.846125	0.872951	0.852832	0.882638	1
2200	28516	1090	217	35	133.161	13.7222	535.567	35.8947	711.993	57.6043	929.987	83.2191	30.5073	9.85336	1913.28	382.328	4505.84	1096.3	10046	2598.72	2200	0	29858	0.119432	152.992	94.6393	143.506	633.93	0.963929	0.963879	0.952391	0.939648	0.943767	0.931224	0.925682	0.933385	0.934691	0.910393	0.913022	0.88725	0.863353	0.864911	0.880568	0.894099	0.865128	0.895874	0.836175	0.865078	1
2205	1145	850	187	29	340.516	19.7449	636.569	43.7596	816.207	62.0957	1045.01	102.107	493.064	85.9145	3207.71	661.186	6760.54	1531.39	14299.6	4161.67	2205	12	2211	0.008844	503.804	184.611	2247.86	2484.69	0.966305	0.96133	0.956807	0.935776	0.9455	0.938037	0.924921	0.930348	0.925599	0.914744	0.912257	0.870647	0.868159	0.860697	0.878109	0.888286	0.857078	0.877657	0.845771	0.877657	1
2206	1030	518	32	1	384.143	23.6774	658.732	48.4406	821.694	71.5931	1117.66	0	707.689	131.28	3559.97	781.212	6935.52	1866.56	16994.6	0	2206	10	1581	0.006324	483.429	142.475	1778.57	1659.3	0.966161	0.962682	0.955408	0.936433	0.942758	0.93833	0.92315	0.932954	0.926629	0.916825	0.90797	0.874447	0.866224	0.866224	0.877293	0.889943	0.854839	0.880455	0.842505	0.876977	1
2210	704	449	27	1	476.617	29.3471	703.138	54.7256	858.552	78.6183	1210.9	0	1347.82	249.862	4334.09	1006.85	7926.29	2280.35	21589.7	0	2210	15	1181	0.004724	572.09	126.403	2650.7	1889.65	0.969941	0.96486	0.95597	0.939035	0.944539	0.944539	0.921253	0.935224	0.923793	0.917019	0.912362	0.872989	0.867485	0.865792	0.87934	0.890771	0.852244	0.882303	0.838696	0.878493	1
2212	0	613	429	25	0	0	502.086	33.2603	730.817	59.138	890.51	104.614	0	0	1577.35	314.403	4870.36	1158.94	8996.14	3731.4	2212	17	1067	0.004268	603.151	129.05	3075.17	2080.64	0.970947	0.964855	0.955951	0.940956	0.945173	0.945173	0.924555	0.936739	0.924555	0.917057	0.914246	0.872071	0.866448	0.868791	0.875351	0.888941	0.848641	0.880037	0.835052	0.878163	1
2212	29856	613	429	25	134.966	13.4435	502.086	33.2603	730.817	59.138	890.51	104.614	31.6889	9.73745	1577.35	314.403	4870.36	1158.94	8996.14	3731.4	2212	0	30923	0.123692	151.121	89.7306	136.704	676.794	0.961857	0.958461	0.966788	0.943036	0.948162	0.931798	0.929082	0.915678	0.934402	0.904537	0.918152	0.898635	0.870679	0.867364	0.879087	0.894221	0.873751	0.875885	0.842108	0.862335	1
2217	1273	450	370	24	347.864	18.6933	607.207	40.1288	841.047	65.8307	1000.83	104.923	524.789	84.4849	2782.85	553.715	7401.67	1751.81	12632.8	4315.78	2217	12	2117	0.008468	496.59	202.377	2343.95	2918.71	0.971894	0.961502	0.961502	0.944261	0.947095	0.929854	0.930562	0.932452	0.933396	0.90411	0.918517	0.891828	0.864431	0.866556	0.876004	0.890411	0.86325	0.880964	0.844591	0.867974	1
2218	1154	253	58	1	387.124	22.7939	625.175	48.1368	858.368	70.867	951.504	0	723.499	127.729	3050.14	708.541	7883.71	2028.92	10508.3	0	2218	9	1466	0.005864	447.235	127.189	1414.98	1676.92	0.971692	0.955662	0.960095	0.944748	0.948499	0.928718	0.933834	0.933151	0.934175	0.900068	0.913711	0.899045	0.865621	0.870055	0.869372	0.891201	0.868349	0.880628	0.844816	0.86528	1
2222	802	213	53	1	473.967	27.4755	669.108	51.9599	905.121	79.7381	1005.25	0	1323.87	230.526	3737.22	875.874	9262.71	2525.52	12382.5	0	2222	13	1069	0.004276	534.722	121.64	2208.68	2031.18	0.97334	0.955098	0.957437	0.94855	0.953695	0.928906	0.93826	0.935454	0.937325	0.898503	0.918616	0.893358	0.859682	0.873246	0.874649	0.890084	0.864827	0.878391	0.848457	0.869972	1
2224	0	708	199	52	0	0	494.917	32.6495	690.63	57.5769	929.992	86.458	0	0	1510.79	296.61	4119.02	1038.85	10070.9	2927.19	2224	15	959	0.003836	559.12	126.374	2516.17	2264.41	0.976538	0.957247	0.960375	0.947862	0.956726	0.928571	0.93952	0.936913	0.937435	0.895203	0.917623	0.896246	0.862878	0.87487	0.876434	0.888947	0.864964	0.881126	0.848801	0.87122	1
2224	32412	708	199	52	140.58	13.4102	494.917	32.6495	690.63	57.5769	929.992	86.458	35.7036	10.477	1510.79	296.61	4119.02	1038.85	10070.9	2927.19	2224	0	33371	0.133484	152.608	74.3174	106.986	564.971	0.961359	0.95559	0.954347	0.945462	0.949372	0.927767	0.929834	0.912529	0.922298	0.915855	0.924515	0.895628	0.873093	0.869992	0.886024	0.884675	0.876135	0.849735	0.844131	0.856762	1
2229	1892	538	165	45	354.714	18.7835	599.411	38.438	799.967	63.6151	1031.61	98.533	556.135	88.6646	2675.45	515.728	6377.12	1532.97	13746.1	4072.12	2229	9	2640	0.01056	443.947	159.414	1576.67	2333.76	0.966477	0.954356	0.963258	0.947348	0.956061	0.925	0.929735	0.916667	0.927462	0.910227	0.924242	0.898295	0.873674	0.874811	0.87822	0.891477	0.878788	0.857008	0.842045	0.864583	1
2230	1716	315	24	1	382.887	22.7166	612.525	43.3492	833.662	63.3316	1065.76	0	700.211	124.323	2861.73	611.788	7201.53	1638.17	14744.4	0	2230	8	2056	0.008224	423.664	98.8977	1114.1	1111.49	0.964251	0.955496	0.962305	0.947471	0.956955	0.922909	0.931177	0.91464	0.926313	0.90856	0.928259	0.900049	0.876459	0.873054	0.88108	0.891294	0.88035	0.857977	0.843872	0.863813	1
2234	1174	278	20	1	489.267	27.9853	665.768	47.1483	880.685	67.092	1058.97	0	1455.21	247.287	3670.4	768.667	8485.43	1955.27	14465.7	0	2234	12	1473	0.005892	528.279	88.1074	1977.57	1285.06	0.965037	0.953496	0.96368	0.949084	0.955872	0.92668	0.93279	0.91446	0.929056	0.912424	0.926001	0.90835	0.875424	0.874745	0.886965	0.893075	0.875424	0.862525	0.840462	0.869993	1
2236	0	1043	259	20	0	0	506.056	32.7832	684.602	54.0029	917.429	83.1876	0	0	1613.86	309.251	4003.45	936.148	9657.71	2714.73	2236	14	1322	0.005288	547.259	92.9083	2203.71	1452	0.967474	0.954992	0.96407	0.950076	0.957262	0.929274	0.933812	0.91528	0.931165	0.912632	0.926626	0.908472	0.873298	0.871407	0.889561	0.894478	0.874811	0.864977	0.840393	0.868003	1
2236	33445	1043	259	20	141.502	13.3627	506.056	32.7832	684.602	54.0029	917.429	83.1876	36.3903	10.6489	1613.86	309.251	4003.45	936.148	9657.71	2714.73	2236	0	34767	0.139068	156.931	80.7605	118.802	502.092	0.964233	0.957546	0.956683	0.930768	0.947982	0.93491	0.922182	0.915682	0.922513	0.915883	0.922959	0.868568	0.883942	0.841243	0.88269	0.891909	0.860989	0.874781	0.849814	0.866914	1
2241	1950	782	222	19	355.987	19.2504	612.98	40.4004	795.001	60.8631	999.131	86.5088	562.316	91.6695	2862.29	561.02	6250.67	1425.21	12431.7	3264.17	2241	10	2973	0.011892	460.477	156.48	1667.9	1947.75	0.965523	0.958123	0.958123	0.94551	0.95476	0.936764	0.931551	0.916246	0.927514	0.919273	0.926673	0.892701	0.882778	0.847124	0.891356	0.892701	0.867642	0.869492	0.84847	0.871678	1
2242	1782	462	35	1	377.369	23.2728	621.49	42.6925	795.437	59.1776	1096.79	0	671.064	124.212	2985.93	611.159	6255.04	1392.94	16064.3	0	2242	8	2280	0.00912	433.569	112.578	1232.6	1212.69	0.965789	0.957895	0.957237	0.945175	0.952851	0.9375	0.927851	0.917763	0.924561	0.920395	0.925439	0.895175	0.886623	0.8375	0.889912	0.891886	0.866009	0.869956	0.847807	0.870395	1
2246	1199	391	32	1	472.106	28.8945	670.252	48.2709	839.656	63.3276	1159.63	0	1309.9	241.268	3746.89	809.686	7355.63	1676.94	18972.6	0	2246	13	1623	0.006492	527.512	102.96	2027.09	1444.18	0.96642	0.962723	0.959335	0.948244	0.955946	0.938694	0.92976	0.918361	0.926679	0.925447	0.927911	0.893099	0.881084	0.836414	0.893715	0.894331	0.867529	0.87061	0.848429	0.87061	1
2248	0	1036	373	33	0	0	489.706	33.3148	687.872	52.1222	863.179	94.1859	0	0	1465.02	299.467	4055.05	906.7	8143.93	3007.09	2248	15	1442	0.005768	549.512	107.127	2287.82	1600.96	0.967406	0.961859	0.962205	0.948336	0.957004	0.940707	0.931345	0.918863	0.926144	0.925798	0.925798	0.894591	0.880374	0.841193	0.889736	0.88939	0.865465	0.870666	0.845354	0.870666	1
2248	31112	1036	373	33	138.943	13.3247	489.706	33.3148	687.872	52.1222	863.179	94.1859	34.4892	10.2942	1465.02	299.467	4055.05	906.7	8143.93	3007.09	2248	0	32554	0.130216	157.129	88.3972	134.302	573.222	0.973782	0.954245	0.958269	0.936889	0.944262	0.927213	0.910503	0.926138	0.92474	0.916078	0.915679	0.863166	0.87232	0.862705	0.882457	0.890182	0.849419	0.866852	0.856776	0.864164	1
2253	1668	786	315	27	354.788	19.2014	596.463	41.7155	796.582	58.7721	985.018	110.841	556.689	90.8811	2642.43	556.854	6280.17	1379.15	12115.7	4810.5	2253	11	2796	0.011184	478.586	167.735	1899.46	2220.49	0.967275	0.959227	0.960122	0.941345	0.949928	0.932403	0.920959	0.921853	0.927396	0.915415	0.92525	0.874642	0.878398	0.853004	0.886803	0.894313	0.85515	0.870887	0.847103	0.871602	1
2254	1508	451	40	2	378.481	23.2051	605.48	46.1885	806.4	62.7177	1009.47	53.3268	676.912	124.959	2771.41	651.009	6526.07	1523.71	12642.4	1980.2	2254	9	2001	0.008004	438.829	114.011	1277.87	1269.74	0.966267	0.958271	0.95977	0.936032	0.949525	0.931534	0.92029	0.925037	0.928786	0.915792	0.926787	0.864818	0.883058	0.851074	0.881809	0.889055	0.849825	0.873313	0.848326	0.870315	1
2258	1008	377	37	2	483.557	28.3214	657.045	49.3805	861.455	65.3055	1042.9	70.0718	1405.79	247.733	3535.58	804.42	7942.21	1808.39	14005.1	2777.55	2258	13	1424	0.005696	540.092	101.258	2157.18	1509.95	0.964185	0.958919	0.959621	0.937851	0.951896	0.931531	0.920295	0.925562	0.930829	0.916081	0.923806	0.86552	0.883778	0.852879	0.884129	0.888343	0.85639	0.872542	0.853581	0.869733	1
2260	0	883	354	37	0	0	504.11	32.1957	678.395	53.4625	894.66	75.4355	0	0	1594.9	303.995	3896.6	939.301	8929.46	2330.66	2260	16	1274	0.005096	563.88	104.764	2447.47	1665.69	0.963501	0.959969	0.961146	0.940738	0.954082	0.934066	0.9219	0.927786	0.931711	0.914835	0.925039	0.866954	0.884615	0.851648	0.882261	0.886578	0.85675	0.870487	0.856358	0.866562	1
2260	28753	883	354	37	139.049	13.9886	504.11	32.1957	678.395	53.4625	894.66	75.4355	34.6624	10.8464	1594.9	303.995	3896.6	939.301	8929.46	2330.66	2260	0	30027	0.120108	157.074	89.3627	137.034	595.278	0.976338	0.951677	0.954807	0.946465	0.951044	0.938489	0.921904	0.927199	0.918956	0.927166	0.90337	0.868035	0.875795	0.879275	0.872398	0.895677	0.861608	0.857162	0.831735	0.879875	1
2265	1523	682	303	34	369.129	20.38	615.781	39.7953	791.29	60.8014	1016.68	100.033	626.844	103.93	2900.13	559.417	6165.63	1450.99	13179.6	3945.19	2265	11	2542	0.010168	494.285	169.582	2064.86	2373.29	0.973643	0.953186	0.955153	0.944532	0.951023	0.93155	0.915421	0.929583	0.918765	0.926042	0.914437	0.872148	0.871755	0.865854	0.879229	0.889851	0.86133	0.858379	0.853068	0.871755	1
2266	1395	417	52	5	405.976	24.5378	632.595	45.2582	801.592	58.079	972.454	110.067	834.378	152.02	3152.04	682.088	6394.06	1328.62	11646.3	3984.95	2266	9	1869	0.007476	469.06	117.151	1535.09	1446.66	0.975923	0.953184	0.952113	0.94489	0.949438	0.929106	0.910647	0.927234	0.922151	0.928304	0.909845	0.871857	0.871857	0.866774	0.88122	0.893526	0.865169	0.855003	0.856073	0.872927	1
2270	993	344	49	4	511.988	30.292	686.414	49.6661	847.077	71.0469	960.251	38.1951	1667.73	297.783	4024.19	890.379	7579.38	1838.05	10849.6	1244.17	2270	13	1390	0.00556	568.258	101.724	2485.73	1600.87	0.975899	0.954317	0.951799	0.946043	0.947122	0.926619	0.914029	0.92518	0.922302	0.926619	0.910432	0.866906	0.870863	0.866906	0.881295	0.897122	0.870863	0.850719	0.848561	0.870144	1
2272	0	897	316	51	0	0	532.084	35.5446	706.734	58.7466	885.062	79.6575	0	0	1876.31	379.442	4412.79	1140.86	8667.41	2268.52	2272	16	1264	0.005056	589.989	106.373	2784.43	1811.01	0.976266	0.957674	0.955696	0.947389	0.94818	0.931962	0.914557	0.925633	0.924446	0.926424	0.915348	0.870253	0.869858	0.86788	0.883703	0.897547	0.868671	0.852057	0.84731	0.869066	1
2272	31543	897	316	51	137.149	13.1865	532.084	35.5446	706.734	58.7466	885.062	79.6575	33.1798	9.91015	1876.31	379.442	4412.79	1140.86	8667.41	2268.52	2272	0	32807	0.131228	154.596	90.5512	139.181	637.855	0.969458	0.945362	0.961792	0.944996	0.943808	0.940683	0.927881	0.921099	0.937955	0.902201	0.90313	0.888469	0.866355	0.871262	0.872634	0.89231	0.867315	0.853461	0.83089	0.881123	1
2277	1505	660	271	45	370.255	19.175	645.641	42.7278	820.277	69.2343	1005.05	82.8339	631.896	98.5383	3342.74	660.335	6890.5	1809.66	12623	3008.72	2277	11	2481	0.009924	504.184	181.727	2254.16	2617.92	0.971383	0.947803	0.959089	0.940951	0.946796	0.940347	0.923216	0.926844	0.934301	0.914148	0.902862	0.883112	0.87102	0.87102	0.874647	0.901854	0.870415	0.855703	0.836558	0.878678	1
2278	1377	386	47	2	402.142	23.3598	658.77	47.4921	815.605	70.2056	1006.82	49.1466	810.395	141.602	3558.65	775.731	6779.94	1816.51	12528.4	1815.22	2278	9	1812	0.007248	468.202	124.615	1563.61	1533.02	0.97351	0.943157	0.959161	0.943433	0.944536	0.939845	0.925497	0.925497	0.934879	0.9117	0.899834	0.888521	0.867826	0.870585	0.873344	0.902042	0.870309	0.857064	0.833885	0.883278	1
2282	968	322	41	2	478.408	28.1895	698.317	53.1319	854.934	77.6628	1051.64	16.9106	1361.71	240.671	4243.14	986.168	7823.94	2236.29	14179.5	680.569	2282	13	1333	0.005332	543.971	116.97	2275.74	1769.91	0.975244	0.945611	0.95874	0.942986	0.944486	0.939235	0.923856	0.924231	0.933608	0.911478	0.90135	0.893098	0.871343	0.878095	0.875844	0.8991	0.874344	0.849962	0.833458	0.885596	1
2284	0	841	304	40	0	0	500.999	33.3809	721.711	58.0628	899.929	90.3187	0	0	1567.37	313.05	4691.88	1169.99	9167.73	2859.17	2284	15	1185	0.00474	571.087	122.016	2625.49	2007.84	0.975105	0.949367	0.958228	0.943038	0.946835	0.939241	0.924895	0.926582	0.932489	0.912658	0.9	0.892827	0.869198	0.875949	0.872574	0.903376	0.874684	0.852321	0.839241	0.884388	1
2284	31635	841	304	40	134.687	13.5249	500.999	33.3809	721.711	58.0628	899.929	90.3187	31.512	9.87322	1567.37	313.05	4691.88	1169.99	9167.73	2859.17	2284	0	32820	0.13128	150.444	85.6842	125.17	616.302	0.960055	0.951828	0.953717	0.949573	0.956825	0.934628	0.931612	0.91784	0.929966	0.905256	0.912736	0.899848	0.864656	0.86004	0.884872	0.904707	0.868114	0.85652	0.83475	0.872867	1
2289	1431	646	262	35	363.071	19.413	612.491	38.7403	835.137	62.8549	1006.53	95.5564	596.298	96.3786	2852.66	539.598	7237.43	1634.56	12763.1	3598.83	2289	11	2374	0.009496	492.527	179.091	2122.59	2583.87	0.972831	0.951559	0.958719	0.950505	0.949242	0.938079	0.925232	0.922704	0.93492	0.898273	0.90754	0.896377	0.867523	0.867102	0.871525	0.904591	0.867102	0.851727	0.841407	0.88016	1
2290	1332	382	43	1	401.129	23.884	632.243	43.1217	843.141	64.3594	983.55	0	804.731	144.734	3142.45	646.005	7449.68	1689.14	11601.1	0	2290	9	1758	0.007032	462.491	117.262	1481.37	1432.59	0.97099	0.954778	0.960466	0.949374	0.950228	0.938851	0.928612	0.923777	0.934869	0.893914	0.906428	0.897327	0.870307	0.868316	0.874289	0.907565	0.868032	0.852958	0.840159	0.87884	1
2294	929	327	40	1	483.713	29.3481	670.296	48.8315	881.798	77.4661	1031.6	0	1408.2	257.863	3749.02	822.593	8565.45	2270.9	13377.3	0	2294	13	1297	0.005188	543.454	108.306	2228.33	1666.26	0.970702	0.959136	0.961064	0.95027	0.953739	0.938705	0.93138	0.926754	0.938319	0.896299	0.904009	0.896299	0.868543	0.872398	0.877795	0.914418	0.867001	0.856207	0.837317	0.87394	1
2296	0	836	308	41	0	0	504.46	33.9103	691.272	53.8702	903.079	84.4071	0	0	1600.33	323.872	4119.82	972.211	9223.98	2554.33	2296	15	1185	0.00474	566.807	111.773	2518.96	1833.67	0.972152	0.962025	0.964135	0.950633	0.95443	0.939662	0.931646	0.926582	0.937975	0.895359	0.907595	0.899156	0.870042	0.87173	0.875527	0.914768	0.867511	0.855696	0.837131	0.875527	1
2296	30381	836	308	41	136.272	13.4532	504.46	33.9103	691.272	53.8702	903.079	84.4071	32.5979	9.96613	1600.33	323.872	4119.82	972.211	9223.98	2554.33	2296	0	31566	0.126264	152.434	85.6767	125.937	591.339	0.955569	0.955031	0.960305	0.940601	0.949186	0.940822	0.934233	0.925078	0.926487	0.912786	0.922686	0.881962	0.872537	0.838925	0.876133	0.885431	0.861338	0.86449	0.838323	0.874089	1
2301	1443	597	264	36	347.097	19.0417	607.263	38.9315	801.109	64.079	1017.92	95.2898	521.525	85.4812	2781.4	531.856	6405.66	1541.28	13186	3546.03	2301	11	2340	0.00936	475.015	179.715	1956.77	2480.9	0.966026	0.961538	0.957265	0.944658	0.951068	0.941026	0.933333	0.925214	0.93141	0.905769	0.914744	0.893162	0.867735	0.849145	0.876496	0.90406	0.863248	0.862821	0.832906	0.877991	1
2302	1310	357	44	1	380.336	23.2245	622.3	43.9959	795.899	72.9715	930.812	0	686.797	125.754	3000.1	635.416	6319.87	1778.48	9840.37	0	2302	9	1712	0.006848	441.794	118.322	1319.31	1325.86	0.964953	0.962325	0.957068	0.942757	0.951811	0.939544	0.933411	0.925526	0.931951	0.906834	0.918224	0.892815	0.867114	0.839369	0.880841	0.899825	0.862734	0.868867	0.827979	0.879965	1
2306	922	303	40	1	461.056	28.9149	665.047	47.5979	842.289	77.2861	967.077	0	1221.07	228.166	3659.8	779.055	7481.67	1981.9	11030.4	0	2306	13	1266	0.005064	522.324	111.084	2010.3	1556.35	0.965245	0.962085	0.958136	0.943523	0.950237	0.941943	0.9297	0.930095	0.933254	0.906398	0.921406	0.89218	0.864929	0.834123	0.876777	0.901659	0.858215	0.868483	0.819115	0.875987	1
2308	0	817	286	40	0	0	479.662	32.8434	681.928	53.9916	873.78	70.5426	0	0	1377.37	285.13	3957.83	940.428	8304.05	1969.82	2308	15	1143	0.004572	544.065	114.889	2265.45	1723.86	0.967629	0.965004	0.960192	0.945757	0.949694	0.94357	0.930009	0.932196	0.934383	0.908574	0.920822	0.891076	0.864392	0.831584	0.875766	0.906824	0.858268	0.865704	0.816273	0.872703	1
2308	30824	817	286	40	136.73	13.4076	479.662	32.8434	681.928	53.9916	873.78	70.5426	32.915	10.0507	1377.37	285.13	3957.83	940.428	8304.05	1969.82	2308	0	31967	0.127868	151.294	79.7861	112.741	527.441	0.95059	0.956486	0.956877	0.931648	0.950136	0.940673	0.926158	0.922795	0.922639	0.920402	0.913129	0.870319	0.872869	0.847155	0.879188	0.884615	0.872071	0.860262	0.84728	0.864798	1
2313	1429	617	239	37	343.329	18.6038	582.107	38.2008	786.213	61.7509	983.108	72.3778	504.691	82.0236	2452.79	487.616	6052.96	1452.04	11772.5	2596.36	2313	11	2322	0.009288	462.557	169.478	1772.96	2232.32	0.959733	0.95801	0.964255	0.938415	0.94832	0.94186	0.934755	0.930233	0.925495	0.92205	0.91882	0.88652	0.875538	0.840224	0.878553	0.883075	0.864126	0.863049	0.838501	0.872308	1
2314	1269	365	47	3	376.438	23.2306	599.727	43.7261	801.696	65.5129	1022.84	19.6257	666.148	123.613	2689.31	593.996	6424.23	1545.93	13055.4	745.615	2314	9	1684	0.006736	437.855	117.336	1287.44	1362.23	0.960808	0.95962	0.964667	0.938539	0.95101	0.941508	0.934679	0.929929	0.926069	0.922209	0.921021	0.881235	0.873812	0.84709	0.880938	0.877078	0.860748	0.868765	0.839371	0.872922	1
2318	835	296	44	3	465.696	29.2614	641.967	47.9451	854.718	74.0356	1081.17	20.0505	1258.23	237.372	3298.14	747.76	7797.55	2001.43	15406.2	850.477	2318	14	1178	0.004712	526.086	110.309	2051.09	1689.94	0.963497	0.960102	0.964346	0.941002	0.951188	0.944397	0.933786	0.925297	0.921902	0.915535	0.924024	0.882852	0.875637	0.852716	0.882852	0.870119	0.861205	0.869694	0.829796	0.86927	1
2320	0	724	287	45	0	0	487.507	33.4028	664.912	52.7164	886.323	97.991	0	0	1445.7	295.917	3670.45	880.79	8816.17	3040.26	2320	16	1056	0.004224	552.717	114.055	2364.43	1865.7	0.965436	0.962595	0.965909	0.943182	0.951231	0.948864	0.933239	0.925189	0.923295	0.913352	0.922822	0.882102	0.875947	0.85322	0.882576	0.874527	0.860322	0.868845	0.828125	0.870739	1
2320	25490	724	287	45	135.886	13.7371	487.507	33.4028	664.912	52.7164	886.323	97.991	32.3673	10.1087	1445.7	295.917	3670.45	880.79	8816.17	3040.26	2320	0	26546	0.106184	152.467	85.6472	125.137	588.475	0.970937	0.948316	0.9544	0.942835	0.944963	0.937542	0.921608	0.913301	0.932834	0.911569	0.911493	0.880509	0.857191	0.867796	0.877213	0.889437	0.868926	0.851051	0.844835	0.882148	1
2325	1220	531	234	37	364.194	19.2124	598.94	39.0206	777.394	62.0277	1011.95	104.548	601.673	95.1923	2670.01	513.028	5855.1	1398.48	13033.7	4055.54	2325	11	2022	0.008088	485.512	168.694	1980.3	2418.01	0.968348	0.949802	0.962661	0.937933	0.945846	0.945846	0.924827	0.9273	0.927052	0.909743	0.917656	0.881058	0.86004	0.859545	0.88452	0.876607	0.863749	0.863254	0.832839	0.875618	1
2326	1100	320	48	1	397.737	23.2744	615.263	45.7543	798.806	74.312	1063.32	0	784.271	137.536	2904.32	641.918	6393.11	1795.71	14644.1	0	2326	9	1469	0.005876	458.68	114.861	1438.8	1385.16	0.971069	0.946903	0.962219	0.938393	0.948945	0.943499	0.922056	0.92614	0.929204	0.911164	0.914908	0.883935	0.857386	0.860449	0.880531	0.877808	0.863513	0.856705	0.841729	0.87917	1
2330	770	272	39	1	489.076	30.1251	659.272	51.46	857.812	77.882	1072.63	0	1455.8	268.234	3575.89	832.068	7901.3	2208.5	15030.5	0	2330	13	1082	0.004328	545.691	104.03	2233.63	1610.5	0.969039	0.948244	0.965342	0.937616	0.951017	0.94732	0.919593	0.927911	0.933919	0.910813	0.914048	0.886784	0.860906	0.853974	0.884011	0.87939	0.871072	0.858133	0.842884	0.877542	1
2332	0	675	256	37	0	0	515.408	33.9221	687.327	53.3688	894.742	92.0748	0	0	1705.35	336.093	4048.68	918.611	9028.2	3021.5	2332	16	968	0.003872	575.374	107.705	2604.98	1828.51	0.970558	0.948864	0.967459	0.940083	0.951963	0.95093	0.922521	0.929236	0.932851	0.915806	0.913223	0.88843	0.86157	0.853822	0.885331	0.878099	0.869318	0.860021	0.840393	0.875517	1
2332	28979	675	256	37	138.175	14.0458	515.408	33.9221	687.327	53.3688	894.742	92.0748	34.0322	10.5959	1705.35	336.093	4048.68	918.611	9028.2	3021.5	2332	0	29947	0.119788	152.307	80.8987	117.135	561.184	0.979113	0.947073	0.957291	0.945654	0.941547	0.93208	0.930694	0.92248	0.929041	0.898471	0.895449	0.891108	0.863659	0.868017	0.874428	0.898103	0.866881	0.841937	0.848048	0.875864	1
2337	1445	513	207	35	361.734	19.4762	625.822	40.7901	794.992	61.6505	1015.22	107.958	589.813	94.9378	3044.44	597.242	6253.39	1448.01	13198	4672.45	2337	10	2200	0.0088	474.477	170.845	1895.66	2424.98	0.978182	0.944091	0.960227	0.938182	0.944545	0.936364	0.93	0.922273	0.934318	0.9075	0.903182	0.8875	0.863636	0.871818	0.874091	0.889545	0.8675	0.847955	0.843182	0.874091	1
2338	1309	307	30	3	404.028	23.9187	648.227	48.2059	824.869	61.7752	1034.43	46.699	822.104	145.755	3394.36	754.621	6973.73	1562.44	13568.8	1815.76	2338	8	1649	0.006596	458.295	114.291	1436.1	1418.51	0.979685	0.945421	0.960582	0.941176	0.943602	0.931777	0.93208	0.922377	0.93208	0.905094	0.899333	0.887204	0.86416	0.870831	0.87174	0.891449	0.870224	0.839297	0.843238	0.876895	1
2342	906	266	28	2	489.246	29.6767	686.505	51.9216	868.786	70.045	1112.81	42.7354	1456.83	264.931	4030.81	900.162	8163.57	1970.5	16848.5	1925.12	2342	13	1202	0.004808	542.778	105.478	2208.28	1634.72	0.977953	0.945092	0.960067	0.948419	0.944676	0.93386	0.933028	0.921381	0.936356	0.90599	0.902662	0.884359	0.862729	0.861897	0.875624	0.893511	0.87188	0.839434	0.844426	0.881032	1
2344	0	834	243	30	0	0	509.081	35.4251	705.14	56.7699	904.132	97.8519	0	0	1646.03	341.878	4376.32	1043.48	9342.78	3206.86	2344	15	1107	0.004428	562.825	108.126	2453.95	1787.4	0.979223	0.947606	0.95935	0.948509	0.942638	0.934959	0.937218	0.922764	0.934959	0.906052	0.906052	0.887986	0.86224	0.86224	0.877597	0.892502	0.87579	0.84056	0.842367	0.880759	1
2344	29858	834	243	30	137.202	13.0623	509.081	35.4251	705.14	56.7699	904.132	97.8519	33.1966	9.68078	1646.03	341.878	4376.32	1043.48	9342.78	3206.86	2344	0	30965	0.12386	152.418	82.6272	119.738	562.416	0.967948	0.953141	0.954336	0.945987	0.940917	0.93793	0.934378	0.926659	0.921234	0.903827	0.89958	0.891264	0.864621	0.856273	0.881673	0.91056	0.860488	0.846391	0.837123	0.870047	1
2349	1469	600	214	28	323.814	17.4356	604.218	41.172	801.807	63.8475	1001.92	112.383	423.712	68.4525	2744.3	560.388	6420.55	1509.77	12729.2	4518.17	2349	10	2311	0.009244	449.093	180.585	1730.61	2323.33	0.974686	0.951103	0.959541	0.948723	0.945478	0.936824	0.940286	0.926222	0.926655	0.899827	0.90199	0.893553	0.869321	0.859801	0.877326	0.904154	0.863479	0.845521	0.834704	0.880571	1
2350	1304	370	21	0	369.069	21.8649	624.565	44.1715	821.799	78.143	0	0	627.397	111.647	3032.91	644.991	6964.75	1936.58	0	0	2350	8	1695	0.00678	430.45	117.858	1231.01	1242.27	0.975516	0.955457	0.955162	0.950147	0.947493	0.934513	0.941593	0.926549	0.925369	0.90472	0.902655	0.89351	0.867552	0.862537	0.881121	0.907375	0.863717	0.843658	0.832448	0.880826	1
2354	855	310	20	0	451.927	27.4524	665.691	48.9102	861.199	74.1536	0	0	1149.48	209.856	3673.71	818.099	7972.39	1992.44	0	0	2354	13	1185	0.00474	514.756	109.981	1924.98	1457.75	0.978903	0.959916	0.953586	0.953165	0.949367	0.935865	0.94135	0.932911	0.923207	0.905063	0.901688	0.889873	0.862447	0.862025	0.883966	0.91308	0.867089	0.843038	0.825316	0.874262	1
2356	0	740	298	17	0	0	477.736	32.0833	690.711	54.9729	893.941	79.0985	0	0	1360.21	276.976	4112.67	977.406	8923.64	2317.47	2356	15	1055	0.00422	544.6	113.177	2259.56	1631.91	0.979621	0.962085	0.953555	0.956872	0.949289	0.937441	0.94455	0.932701	0.925592	0.907109	0.900948	0.886256	0.863507	0.860664	0.883412	0.914692	0.866351	0.84218	0.829384	0.87109	1
2356	28749	740	298	17	136.172	14.0963	477.736	32.0833	690.711	54.9729	893.941	79.0985	32.6176	10.4058	1360.21	276.976	4112.67	977.406	8923.64	2317.47	2356	0	29804	0.119216	150.629	79.63	111.447	513.525	0.968041	0.961163	0.960475	0.95259	0.941736	0.944051	0.931989	0.922812	0.92954	0.907177	0.921051	0.885049	0.867451	0.857335	0.890468	0.898353	0.848712	0.864783	0.813112	0.860958	1
2361	1352	521	240	16	355.21	19.4414	582.711	36.4371	800.859	62.7072	983.327	72.3339	558.775	92.1018	2457.45	461.809	6394.24	1486.03	11779.1	2560.36	2361	10	2129	0.008516	465.841	163.79	1765.56	2136.94	0.970409	0.963833	0.957492	0.946689	0.945984	0.945749	0.931658	0.918741	0.925552	0.909347	0.914984	0.895491	0.864256	0.862846	0.884688	0.903946	0.862846	0.851339	0.819164	0.864021	1
2362	1203	302	38	1	400.331	23.284	600.85	42.6756	822.572	56.2654	1139.25	0	799.55	139.337	2702.1	576.941	6897.4	1429.55	17994.1	0	2362	8	1544	0.006176	450.422	104.659	1332.89	1288.68	0.970207	0.966645	0.962111	0.948834	0.947215	0.950453	0.931023	0.91386	0.927461	0.908355	0.921632	0.892487	0.863342	0.858808	0.888277	0.903821	0.858484	0.853303	0.817358	0.859456	1
2366	853	263	34	1	469.978	28.5105	633.412	46.7055	849.853	63.8698	1183.79	0	1292.06	234.294	3167.43	716.906	7624.86	1722.59	20178	0	2366	13	1151	0.004604	519.164	98.0346	1924.05	1464.42	0.972632	0.96742	0.962641	0.955256	0.946568	0.947871	0.927889	0.913553	0.930061	0.906603	0.917463	0.890964	0.867072	0.85795	0.895308	0.907037	0.863162	0.848393	0.81755	0.860556	1
2368	0	735	241	32	0	0	483.925	33.5233	648.026	50.5067	873.048	100.037	0	0	1414.66	293.661	3396.66	792.997	8460.12	3356.51	2368	15	1008	0.004032	535.513	101.642	2112.19	1612.26	0.97371	0.969246	0.965774	0.955357	0.947917	0.949405	0.930556	0.912698	0.931052	0.913194	0.918155	0.887897	0.863591	0.857143	0.894841	0.906746	0.862599	0.845238	0.821925	0.860615	1
2368	31237	735	241	32	138.037	13.3959	483.925	33.5233	648.026	50.5067	873.048	100.037	33.8409	10.1105	1414.66	293.661	3396.66	792.997	8460.12	3356.51	2368	0	32245	0.12898	150.463	72.6717	98.8115	460.617	0.966227	0.951729	0.958676	0.94272	0.947806	0.944332	0.930671	0.923663	0.941464	0.911428	0.917522	0.881889	0.861855	0.856893	0.897364	0.895798	0.861405	0.877268	0.822872	0.862196	1
2373	1586	540	191	26	360.868	18.6574	591.458	41.0274	761.528	56.8035	990.62	119.072	585.221	90.9197	2576.09	535.772	5491.76	1200.33	12385.9	5086.28	2373	10	2343	0.009372	453.663	148.912	1574.99	1979.38	0.972471	0.962441	0.959454	0.94921	0.942168	0.949637	0.940674	0.920188	0.934913	0.912292	0.920188	0.889671	0.87452	0.860862	0.896927	0.901195	0.848698	0.860009	0.818822	0.861716	1
2374	1451	318	40	2	397.303	22.9857	606.543	47.8734	781.425	47.4608	948.596	126.112	781.549	135.798	2789.33	676.931	5900.48	1114.65	10958.7	4158.65	2374	8	1811	0.007244	443.137	100.372	1258.41	1146.9	0.971839	0.962452	0.958034	0.950028	0.942297	0.949752	0.942297	0.920762	0.93788	0.912755	0.922971	0.893153	0.877968	0.863335	0.898123	0.898123	0.844561	0.87079	0.81778	0.864992	1
2378	1011	257	37	2	470.742	28.1214	643.122	51.8339	828.535	49.3142	1023.87	126.824	1297.95	233.134	3324.97	818.895	7024.42	1278.85	13675.6	4863.57	2378	13	1307	0.005228	515.613	95.6829	1877.58	1375.18	0.972456	0.965953	0.960597	0.952563	0.942999	0.95065	0.940321	0.920046	0.936496	0.913925	0.923871	0.894032	0.887911	0.864575	0.894032	0.89977	0.84277	0.873374	0.816756	0.866871	1
2380	0	899	243	37	0	0	490.055	32.9282	662.857	55.4828	866.1	78.0279	0	0	1467.63	295.593	3644.43	926.229	8138.95	2669.99	2380	15	1179	0.004716	537.472	99.981	2125.65	1551.63	0.97201	0.970738	0.961408	0.953774	0.9419	0.95123	0.938931	0.922816	0.937659	0.914758	0.92324	0.896947	0.889313	0.867684	0.89525	0.897795	0.837998	0.871501	0.821883	0.870653	1
2380	31985	899	243	37	139.366	13.7755	490.055	32.9282	662.857	55.4828	866.1	78.0279	34.8622	10.7001	1467.63	295.593	3644.43	926.229	8138.95	2669.99	2380	0	33164	0.132656	153.519	77.2815	109.191	485.366	0.969168	0.938593	0.968098	0.940055	0.947383	0.945121	0.930859	0.921089	0.930301	0.905048	0.909631	0.8908	0.860436	0.836992	0.887302	0.892293	0.885327	0.858265	0.833931	0.875528	1
2385	1744	658	208	36	362.738	19.6605	599.106	39.2506	772.401	61.8233	978.554	73.68	594.795	97.211	2672.7	521.1	5744.11	1376.94	11634.3	3339.15	2385	10	2646	0.010584	462.099	152.922	1666.51	2010.5	0.968821	0.952759	0.961829	0.94709	0.945578	0.9452	0.931973	0.919123	0.931028	0.913265	0.906085	0.895125	0.869237	0.841837	0.889078	0.897014	0.871315	0.859599	0.827098	0.871882	1
2386	1593	375	41	0	399.382	24.2707	616.736	43.7232	781.967	70.9578	0	0	794.64	145.069	2920.96	623.05	5993.57	1719.47	0	0	2386	8	2009	0.008036	447.761	101.939	1297.64	1136.67	0.969637	0.949228	0.961672	0.946989	0.947237	0.944251	0.931309	0.919363	0.933051	0.912394	0.906421	0.897959	0.863116	0.837979	0.885515	0.899452	0.878298	0.858138	0.829517	0.873569	1
2390	1091	326	37	0	493.478	29.3853	661.97	49.387	825.865	73.0458	0	0	1494.22	268.113	3614.21	806.418	7045.1	1892.49	0	0	2390	13	1454	0.005816	539.713	91.4846	2110.79	1304.79	0.973865	0.94945	0.962173	0.949106	0.950825	0.944979	0.934663	0.923659	0.936039	0.915062	0.912655	0.90784	0.865887	0.844223	0.885488	0.902338	0.880674	0.854539	0.83425	0.873796	1
2392	0	980	304	35	0	0	508.215	33.2186	679.876	51.1858	826.144	63.3781	0	0	1634.98	320.896	3915.48	889.251	7011.74	1615.96	2392	15	1319	0.005276	556.215	93.2738	2303.26	1359.13	0.974223	0.952995	0.964367	0.949204	0.952995	0.949204	0.933283	0.923806	0.936694	0.91812	0.91395	0.910917	0.86884	0.846475	0.888552	0.904852	0.877938	0.853298	0.835102	0.875663	1
2392	28399	980	304	35	136.44	13.2751	508.215	33.2186	679.876	51.1858	826.144	63.3781	32.6909	9.83915	1634.98	320.896	3915.48	889.251	7011.74	1615.96	2392	0	29718	0.118872	155.072	89.6011	133.467	548.401	0.96847	0.94463	0.950249	0.946362	0.951174	0.927115	0.930513	0.921933	0.922909	0.908036	0.903039	0.891244	0.862423	0.862255	0.878003	0.897167	0.876186	0.842856	0.819083	0.878558	1
2397	1415	731	255	28	344.878	18.5917	609.125	40.2112	782.782	57.4982	924.991	64.0391	511.482	82.9403	2809.13	559.682	5960.17	1316.27	9794.8	2001.17	2397	11	2429	0.009716	477.061	169.217	1881.98	2036.41	0.970976	0.944627	0.959654	0.950391	0.95142	0.934541	0.932894	0.924043	0.929601	0.916221	0.907781	0.898312	0.867023	0.854467	0.87711	0.905311	0.87711	0.850144	0.827295	0.878551	1
2398	1257	429	34	1	377.127	23.3516	621.936	44.7292	778.656	52.2369	943.413	0	669.852	125.077	2996.44	647.808	5850.67	1141.53	10243.7	0	2398	9	1721	0.006884	446.413	120.255	1357.72	1265.49	0.9724	0.93957	0.957873	0.948867	0.950029	0.932888	0.932307	0.927077	0.92853	0.91226	0.905288	0.894538	0.863742	0.852992	0.871877	0.901511	0.877978	0.850668	0.82975	0.883498	1
2402	868	362	29	1	475.044	29.625	667.6	52.559	826.548	55.6763	1005.89	0	1334.96	250.451	3713.92	881.584	6994.64	1433.7	12405.9	0	2402	14	1260	0.00504	538.877	105.427	2157.49	1448.36	0.971032	0.939286	0.95873	0.949603	0.94881	0.931349	0.926587	0.925397	0.928968	0.913492	0.903968	0.89127	0.86746	0.855952	0.869444	0.900794	0.873016	0.853968	0.83254	0.88373	1
2404	0	761	343	30	0	0	490.753	34.156	680.726	57.6258	850.507	69.1736	0	0	1475.33	308.292	3947.54	1008.34	7665.62	1933.59	2404	16	1134	0.004536	557.731	108.479	2386.86	1581.69	0.970899	0.939594	0.958113	0.949295	0.950176	0.932099	0.928131	0.925044	0.930335	0.914021	0.906085	0.894621	0.865079	0.852293	0.867725	0.900353	0.873457	0.856261	0.834215	0.882716	1
[truncated: 2 more columns]
