# Supplementary material for: IBSEM: An Individual-Based Atlantic Salmon Population Model
Source: PLoS One. 2015 Sep 18;10(9):e0138444. doi: 10.1371/journal.pone.0138444 (PMC4575158; doi:10.1371/journal.pone.0138444)
Supplement: S1 Minimal dataset — (ZIP) [file pone.0138444.s003.zip › temp/scenario 1/wild - 5/runFiles/results/embryo.txt]

month	averageAge	popSize	density	averageLength	stDevLength	averageWeight	stDevWeight	allele_0_0_Frequency	allele_0_1_Frequency	allele_0_2_Frequency	allele_0_3_Frequency	allele_0_4_Frequency	allele_0_5_Frequency	allele_0_6_Frequency	allele_0_7_Frequency	allele_0_8_Frequency	allele_0_9_Frequency	allele_0_10_Frequency	allele_0_11_Frequency	allele_0_12_Frequency	allele_0_13_Frequency	allele_0_14_Frequency	allele_0_15_Frequency	allele_0_16_Frequency	allele_0_17_Frequency	allele_0_18_Frequency	allele_0_19_Frequency	allele_0_20_Frequency	genotypicValueAverage	genotypicValueStDev
16	0	758993	3.03597	23.026	0.838618	0.157001	0.017057	0.895398	0.900098	0.889127	0.907899	0.901266	0.899812	0.891913	0.91258	0.892239	0.903257	0.91134	0.88724	0.908226	0.913927	0.87386	0.900442	0.897734	0.9078	0.905182	0.900294	1	0.89908	0.0611306
28	0	362605	1.45042	23.0818	0.835378	0.158132	0.0170773	0.92145	0.864085	0.917907	0.87668	0.889971	0.861015	0.883317	0.936583	0.916448	0.884286	0.895349	0.892547	0.872525	0.878732	0.875315	0.9279	0.876324	0.874806	0.907179	0.908491	1	0.893939	0.0673171
40	0	429735	1.71894	22.6731	0.906667	0.150047	0.0180614	0.893758	0.885626	0.898577	0.907654	0.890068	0.872311	0.86656	0.905427	0.910878	0.899127	0.907005	0.892016	0.919828	0.888811	0.900498	0.905302	0.89957	0.89853	0.875701	0.887741	1	0.893825	0.0668118
52	0	620081	2.48032	22.781	0.838019	0.152076	0.0166871	0.878391	0.90202	0.895739	0.890335	0.87116	0.876484	0.903263	0.906198	0.905797	0.892466	0.89855	0.894374	0.875903	0.904893	0.906199	0.894392	0.894212	0.883665	0.901976	0.912824	1	0.891456	0.0667296
64	0	550717	2.20287	22.8316	0.878285	0.153144	0.0175891	0.924922	0.893049	0.916077	0.89183	0.881524	0.882939	0.907715	0.910864	0.898183	0.909609	0.914797	0.896629	0.909463	0.887466	0.897109	0.906833	0.914904	0.898396	0.891869	0.920848	1	0.90308	0.0618099
76	0	502160	2.00864	22.7444	0.856056	0.151377	0.0170315	0.917726	0.883083	0.886778	0.911054	0.886447	0.90535	0.886676	0.877636	0.850607	0.883434	0.889611	0.900949	0.901462	0.904857	0.905473	0.88704	0.894794	0.88719	0.8915	0.894781	1	0.893968	0.0640131
88	0	549575	2.1983	22.852	0.85154	0.153513	0.0170765	0.886477	0.876606	0.904231	0.880694	0.875091	0.88163	0.887547	0.914715	0.874503	0.880997	0.916214	0.900459	0.901036	0.892706	0.91101	0.910728	0.919777	0.900633	0.901514	0.924672	1	0.889884	0.0666349
100	0	597041	2.38816	22.8567	0.866846	0.15363	0.017402	0.890399	0.892638	0.908575	0.899577	0.884479	0.883123	0.880566	0.909695	0.91271	0.890134	0.896273	0.894547	0.897444	0.878803	0.891615	0.903491	0.909155	0.881742	0.899034	0.911935	1	0.894792	0.0652201
112	0	594428	2.37771	22.754	0.857915	0.15157	0.0170489	0.899307	0.908262	0.890972	0.903495	0.871157	0.872338	0.883165	0.91081	0.897561	0.886366	0.884836	0.884677	0.875041	0.904524	0.903937	0.904277	0.902423	0.902914	0.905042	0.905982	1	0.893842	0.0655919
124	0	570146	2.28058	22.8546	0.865651	0.153586	0.0173861	0.907107	0.905529	0.896271	0.892906	0.884466	0.882808	0.903694	0.886857	0.895359	0.915817	0.890019	0.888416	0.869394	0.899548	0.905806	0.885039	0.902817	0.91009	0.89009	0.916116	1	0.896835	0.065215
136	0	505893	2.02357	22.8379	0.863499	0.153249	0.0172853	0.915472	0.905361	0.897321	0.914109	0.894413	0.87092	0.883058	0.886594	0.874243	0.898408	0.888734	0.90354	0.862942	0.909323	0.903389	0.88906	0.886263	0.889841	0.910437	0.880589	1	0.897173	0.061933
148	0	455483	1.82193	22.7231	0.854349	0.150953	0.0169472	0.89871	0.889749	0.917954	0.898465	0.909514	0.884622	0.89393	0.895699	0.853554	0.892735	0.909932	0.894745	0.898422	0.893547	0.92018	0.889703	0.874865	0.914708	0.923381	0.927492	1	0.89762	0.0621992
160	0	596094	2.38438	22.8206	0.846971	0.152879	0.0169497	0.868879	0.880281	0.903722	0.895522	0.886658	0.896988	0.903607	0.913035	0.88985	0.887103	0.890225	0.900354	0.892265	0.905694	0.889381	0.896622	0.905153	0.886822	0.899875	0.912027	1	0.890996	0.0669957
172	0	616578	2.46631	22.9089	0.859521	0.154666	0.0173121	0.872532	0.898552	0.921891	0.897846	0.88777	0.891744	0.894807	0.903672	0.875269	0.870863	0.873378	0.88169	0.890373	0.888865	0.896612	0.916128	0.878999	0.897865	0.911503	0.90796	1	0.892305	0.0637424
184	0	523135	2.09254	22.7932	0.865377	0.15236	0.0172798	0.899628	0.899886	0.92909	0.90868	0.875	0.890508	0.878019	0.892931	0.884563	0.900516	0.876033	0.888025	0.874625	0.890707	0.9126	0.906901	0.900043	0.908875	0.929673	0.896114	1	0.897663	0.0627927
196	0	551820	2.20728	22.8213	0.875273	0.152935	0.0175378	0.912419	0.902129	0.898067	0.887341	0.905875	0.892644	0.892734	0.916601	0.865953	0.90101	0.883052	0.912175	0.870392	0.894833	0.891365	0.902655	0.885649	0.890945	0.903458	0.89368	1	0.898148	0.0623011
208	0	501498	2.00599	22.8581	0.861388	0.153648	0.0172853	0.90794	0.901543	0.901749	0.905227	0.917796	0.878752	0.884822	0.901555	0.893618	0.894656	0.8984	0.912333	0.866153	0.911269	0.902697	0.878906	0.899031	0.914433	0.875129	0.898704	1	0.900016	0.0623143
220	0	517241	2.06896	22.8347	0.885881	0.153219	0.0177849	0.878654	0.893952	0.890278	0.895198	0.885715	0.91162	0.893899	0.912911	0.869434	0.891327	0.905704	0.879207	0.888449	0.899816	0.905235	0.923003	0.891212	0.885347	0.889164	0.905634	1	0.892301	0.0651119
232	0	505833	2.02333	22.7792	0.848147	0.152055	0.0169023	0.865831	0.895809	0.889517	0.893762	0.848238	0.899069	0.875754	0.899372	0.886098	0.867354	0.873393	0.887498	0.883567	0.867475	0.901026	0.889871	0.864357	0.904396	0.906143	0.886131	1	0.882263	0.0693082
244	0	596673	2.38669	22.8396	0.875445	0.1533	0.0175786	0.896643	0.889331	0.910611	0.891939	0.88433	0.881703	0.909212	0.917226	0.87789	0.907266	0.881549	0.903484	0.886329	0.8827	0.90048	0.903472	0.893159	0.912127	0.916339	0.913388	1	0.895953	0.06409
256	0	682802	2.73121	22.8965	0.847739	0.154399	0.0170653	0.925445	0.892299	0.906987	0.917409	0.880172	0.89794	0.878824	0.890151	0.873933	0.905596	0.882467	0.90947	0.874902	0.880105	0.906766	0.903272	0.88969	0.892735	0.91428	0.895664	1	0.899427	0.0609343
268	0	659816	2.63926	22.9171	0.886379	0.154873	0.0179026	0.900692	0.894702	0.897933	0.915748	0.897057	0.892255	0.894065	0.898387	0.884029	0.900595	0.887956	0.872537	0.880257	0.861478	0.896494	0.902497	0.893468	0.908502	0.907837	0.910737	1	0.896494	0.0632062
280	0	526115	2.10446	22.7683	0.854782	0.151848	0.0170325	0.86758	0.883735	0.914822	0.900692	0.851709	0.887227	0.896038	0.914024	0.883652	0.907958	0.88201	0.893691	0.874057	0.90115	0.928874	0.891804	0.886427	0.897061	0.886992	0.905683	1	0.888891	0.0677604
292	0	544216	2.17686	22.8101	0.856939	0.152683	0.0171253	0.890648	0.887365	0.877492	0.928937	0.833948	0.891789	0.900365	0.903999	0.880703	0.892979	0.896885	0.867284	0.857957	0.881323	0.899355	0.904882	0.870286	0.911888	0.897939	0.877013	1	0.887679	0.066012
304	0	547376	2.1895	22.8267	0.862656	0.153023	0.0172736	0.904468	0.890558	0.89481	0.896963	0.865949	0.903655	0.882631	0.928225	0.886141	0.884317	0.882325	0.898078	0.88352	0.881075	0.902759	0.898388	0.87133	0.891659	0.903427	0.885936	1	0.893371	0.0658122
316	0	561797	2.24719	22.827	0.865844	0.153035	0.017333	0.901596	0.883329	0.885013	0.913948	0.884538	0.903106	0.888648	0.90893	0.87855	0.8957	0.878218	0.875311	0.886659	0.876987	0.894751	0.934346	0.871937	0.900566	0.907422	0.900632	1	0.893386	0.0644887
328	0	578289	2.31316	22.8649	0.867967	0.153795	0.0174411	0.912289	0.897141	0.912575	0.91089	0.879194	0.891067	0.894743	0.887432	0.868212	0.897296	0.887665	0.903275	0.883895	0.888269	0.919915	0.900282	0.864352	0.900794	0.903126	0.894782	1	0.898005	0.0619786
340	0	639064	2.55626	22.8493	0.862807	0.153476	0.0173093	0.913313	0.912611	0.903613	0.913714	0.878394	0.885149	0.89649	0.904086	0.8762	0.915766	0.868077	0.875854	0.877296	0.874313	0.908433	0.893498	0.878845	0.878614	0.902201	0.883854	1	0.898599	0.0624902
352	0	675983	2.70393	22.8864	0.850785	0.154201	0.0171128	0.884897	0.882412	0.907123	0.894126	0.847308	0.889142	0.903199	0.898364	0.889585	0.875161	0.88256	0.879021	0.875998	0.880843	0.910916	0.910541	0.885638	0.899398	0.903312	0.896577	1	0.887526	0.0666814
364	0	604897	2.41959	22.937	0.88568	0.155272	0.0178836	0.909044	0.897225	0.901466	0.912207	0.837387	0.896454	0.873693	0.9029	0.871295	0.896473	0.890583	0.88538	0.88552	0.862329	0.915818	0.904018	0.849381	0.914043	0.905	0.913862	1	0.892317	0.0617001
376	0	503710	2.01484	22.8074	0.869232	0.152649	0.0173795	0.914233	0.890111	0.880211	0.893165	0.873191	0.889658	0.908507	0.91026	0.875778	0.887592	0.876477	0.882859	0.88209	0.873532	0.902707	0.911753	0.873364	0.89911	0.894201	0.890898	1	0.892164	0.0675037
388	0	556994	2.22798	22.7772	0.859075	0.152032	0.0171319	0.933136	0.917174	0.893314	0.908092	0.873634	0.870131	0.880407	0.89373	0.866312	0.886932	0.863499	0.868221	0.858401	0.865698	0.92125	0.898798	0.851278	0.88533	0.890775	0.896423	1	0.895006	0.0604311
400	0	535717	2.14287	22.7302	0.833431	0.151062	0.0165209	0.90481	0.910638	0.896665	0.917287	0.871817	0.898813	0.89361	0.905119	0.866642	0.897132	0.880066	0.904696	0.869351	0.871537	0.901936	0.899416	0.872301	0.893601	0.89294	0.89359	1	0.896856	0.0614453
412	0	635961	2.54384	22.7976	0.84709	0.15242	0.0169055	0.917754	0.896129	0.897057	0.915261	0.855376	0.886917	0.902308	0.885758	0.851973	0.871638	0.88622	0.868013	0.869648	0.880935	0.910955	0.90973	0.866448	0.882638	0.894225	0.866516	1	0.891811	0.0617255
424	0	640255	2.56102	22.8186	0.844934	0.152836	0.0168823	0.903055	0.893523	0.899353	0.895705	0.844478	0.890781	0.89317	0.879326	0.9016	0.887635	0.864081	0.868153	0.851367	0.893484	0.905393	0.914995	0.870645	0.885232	0.916265	0.895243	1	0.88869	0.0655362
436	0	555862	2.22345	22.8508	0.865286	0.15351	0.0173491	0.899349	0.892891	0.871746	0.896709	0.842057	0.912215	0.895811	0.90309	0.885687	0.872302	0.869843	0.894718	0.87479	0.864643	0.917519	0.909556	0.866312	0.903923	0.897773	0.889912	1	0.887508	0.0641332
448	0	515214	2.06086	22.7514	0.860676	0.151521	0.0171201	0.907842	0.889308	0.894537	0.912527	0.872616	0.898646	0.891659	0.879932	0.860835	0.8874	0.864332	0.87662	0.833426	0.880955	0.921242	0.903151	0.861864	0.912174	0.907097	0.898037	1	0.890627	0.0687583
460	0	527941	2.11176	22.7597	0.842238	0.15166	0.0167528	0.932032	0.917244	0.901482	0.89626	0.868265	0.89324	0.875622	0.873141	0.870723	0.882201	0.875242	0.868152	0.855904	0.893084	0.902984	0.880435	0.855812	0.89467	0.876312	0.877173	1	0.894618	0.0617891
472	0	561549	2.2462	22.7796	0.849749	0.152066	0.0169416	0.913726	0.882713	0.903615	0.904034	0.848041	0.89847	0.897906	0.899475	0.857711	0.884574	0.864662	0.872921	0.871003	0.885588	0.898677	0.903951	0.848956	0.918752	0.873311	0.879012	1	0.88992	0.0637701
484	0	568061	2.27224	22.8687	0.856038	0.153854	0.0171948	0.90088	0.903668	0.915844	0.898933	0.841244	0.916657	0.900682	0.888364	0.863533	0.884835	0.904332	0.874594	0.86361	0.881892	0.922306	0.917554	0.871269	0.861429	0.890495	0.872238	1	0.893583	0.0636838
496	0	562191	2.24876	22.8323	0.871554	0.153149	0.0174541	0.902048	0.893221	0.861067	0.906392	0.824499	0.886754	0.903995	0.884324	0.883616	0.890939	0.859236	0.878486	0.839676	0.899104	0.87907	0.88088	0.878252	0.893018	0.896667	0.87758	1	0.882507	0.0671375
508	0	524008	2.09603	22.8009	0.872602	0.152524	0.0174576	0.922747	0.90491	0.880835	0.903	0.863116	0.920359	0.872477	0.868547	0.879411	0.882399	0.871014	0.873064	0.852076	0.853534	0.891623	0.911744	0.873997	0.902533	0.902278	0.871395	1	0.891421	0.0608627
520	0	523304	2.09322	22.8128	0.853066	0.152731	0.0170516	0.922786	0.902199	0.878117	0.905035	0.831441	0.895884	0.893998	0.877785	0.86091	0.87264	0.858346	0.889315	0.867789	0.881223	0.910826	0.886724	0.862102	0.912865	0.911145	0.865319	1	0.888261	0.0661749
532	0	504719	2.01888	22.7816	0.864324	0.152128	0.0172412	0.918084	0.917536	0.880521	0.891827	0.835201	0.891089	0.893345	0.892464	0.877464	0.872446	0.866259	0.872398	0.8355	0.886278	0.905952	0.911408	0.875231	0.88447	0.86906	0.878875	1	0.888891	0.0628683
544	0	464814	1.85926	22.7941	0.855598	0.152364	0.0170807	0.899238	0.929165	0.916486	0.919914	0.835831	0.863584	0.896544	0.882146	0.844406	0.870134	0.875553	0.878039	0.835586	0.857187	0.912576	0.907992	0.816433	0.881547	0.86162	0.862658	1	0.889285	0.0617285
556	0	529872	2.11949	22.768	0.84531	0.151829	0.0168258	0.917749	0.888742	0.889064	0.886802	0.835648	0.876542	0.897386	0.887293	0.860673	0.889809	0.853091	0.861711	0.866808	0.899392	0.895309	0.897822	0.880047	0.887268	0.900381	0.872685	1	0.884841	0.0650047
568	0	558238	2.23295	22.8556	0.86479	0.153605	0.0173655	0.893459	0.907159	0.880739	0.915941	0.829399	0.89953	0.875792	0.869628	0.892273	0.879397	0.879945	0.862579	0.806706	0.885774	0.906431	0.890217	0.859699	0.896048	0.908542	0.87512	1	0.884495	0.0672268
580	0	553213	2.21285	22.8128	0.86138	0.152743	0.0172275	0.909597	0.89627	0.866471	0.901591	0.871591	0.876529	0.895814	0.88136	0.872342	0.883475	0.872292	0.88782	0.857913	0.861584	0.889131	0.904896	0.852448	0.900026	0.895791	0.888802	1	0.88652	0.0639426
592	0	558989	2.23596	22.8153	0.843794	0.152768	0.0168636	0.921833	0.921456	0.867602	0.921878	0.842448	0.899979	0.908102	0.902986	0.866747	0.898426	0.856639	0.891233	0.839969	0.882804	0.913307	0.897878	0.887631	0.85579	0.902994	0.860461	1	0.894662	0.06175
604	0	592099	2.3684	22.8723	0.858708	0.153929	0.0172421	0.91171	0.906918	0.883236	0.899213	0.824686	0.882607	0.890084	0.879059	0.887919	0.880328	0.851749	0.881835	0.843061	0.884373	0.887616	0.892498	0.866949	0.896114	0.860056	0.869377	1	0.885215	0.0640512
616	0	533177	2.13271	22.8176	0.854877	0.15283	0.017087	0.915852	0.910639	0.895982	0.923509	0.846844	0.873342	0.901336	0.87798	0.851331	0.885911	0.867419	0.880628	0.841419	0.883314	0.894946	0.904495	0.857775	0.892679	0.891462	0.867262	1	0.891164	0.0620384
628	0	546860	2.18744	22.8132	0.876295	0.152774	0.0175393	0.902893	0.874403	0.860442	0.86725	0.856168	0.84419	0.869097	0.865829	0.88447	0.8743	0.854884	0.882748	0.813327	0.878512	0.896958	0.874353	0.861589	0.899387	0.900404	0.854444	1	0.871329	0.0701571
640	0	575760	2.30304	22.8041	0.853761	0.15256	0.0170473	0.891604	0.894585	0.883881	0.91766	0.868687	0.875795	0.88615	0.891499	0.888201	0.897861	0.839629	0.879551	0.837301	0.865372	0.897931	0.916554	0.8451	0.897033	0.897213	0.874766	1	0.886349	0.0630923
652	0	652786	2.61114	22.859	0.853255	0.153656	0.0171396	0.915139	0.904251	0.855539	0.914006	0.848212	0.880684	0.891304	0.88646	0.854763	0.875568	0.865015	0.877909	0.832077	0.861003	0.897649	0.904155	0.83954	0.8706	0.892629	0.867286	1	0.8839	0.064823
664	0	654887	2.61955	22.9132	0.871983	0.154771	0.0175682	0.919416	0.903325	0.864335	0.925997	0.829765	0.87492	0.887985	0.879367	0.864489	0.87457	0.837335	0.864416	0.851705	0.861474	0.890151	0.910791	0.862423	0.888509	0.847885	0.856664	1	0.883579	0.0636883
676	0	555947	2.22379	22.841	0.867131	0.153315	0.0173999	0.906424	0.901212	0.875779	0.909242	0.811229	0.862143	0.906007	0.875991	0.871971	0.899384	0.848552	0.90414	0.856644	0.904391	0.903001	0.892196	0.855976	0.883799	0.86345	0.866752	1	0.883426	0.0650172
688	0	608906	2.43562	22.8681	0.863383	0.153852	0.0173395	0.908349	0.885426	0.876265	0.886146	0.847697	0.859533	0.871455	0.878553	0.851617	0.860904	0.858158	0.887474	0.8273	0.867356	0.911144	0.901387	0.867671	0.882813	0.899155	0.864057	1	0.877197	0.0674504
700	0	585819	2.34328	22.7931	0.863067	0.152355	0.0172218	0.906884	0.881394	0.87659	0.920813	0.867545	0.857642	0.868613	0.896366	0.857805	0.896281	0.834085	0.874322	0.830079	0.878081	0.888992	0.880347	0.849901	0.880659	0.894578	0.872013	1	0.881749	0.0659631
712	0	538257	2.15303	22.8219	0.875072	0.152946	0.0175109	0.911409	0.886544	0.881113	0.927096	0.822555	0.870605	0.89128	0.879432	0.869744	0.899565	0.865633	0.891905	0.824593	0.877784	0.883699	0.902161	0.874453	0.878716	0.869441	0.888124	1	0.884376	0.0620982
724	0	500760	2.00304	22.6772	0.843644	0.150029	0.0166656	0.911403	0.887782	0.868495	0.909858	0.837698	0.860838	0.860189	0.874164	0.871215	0.874255	0.827944	0.882821	0.830848	0.851718	0.896434	0.894575	0.841885	0.875904	0.876843	0.86938	1	0.876751	0.0659007
736	0	574260	2.29704	22.7347	0.839256	0.15116	0.0166594	0.932945	0.891344	0.884848	0.895934	0.846929	0.872122	0.853656	0.875141	0.834945	0.889695	0.858495	0.871149	0.849527	0.852878	0.906076	0.917611	0.876741	0.887606	0.872607	0.845655	1	0.883034	0.0632721
748	0	630241	2.52096	22.8219	0.854393	0.152915	0.0170791	0.913032	0.90006	0.880267	0.892179	0.851314	0.877143	0.865118	0.884286	0.864174	0.855263	0.853766	0.88834	0.825542	0.879107	0.915504	0.9	0.836028	0.889605	0.879363	0.853144	1	0.882005	0.066511
760	0	546375	2.1855	22.7838	0.864525	0.152171	0.017248	0.914075	0.903089	0.855203	0.904174	0.845716	0.818669	0.87373	0.873759	0.854346	0.881734	0.855726	0.87521	0.837372	0.873733	0.894073	0.881858	0.852718	0.856437	0.864944	0.864251	1	0.875984	0.0646066
772	0	532913	2.13165	22.8134	0.858616	0.152753	0.0171752	0.922078	0.87434	0.851268	0.919419	0.845082	0.858482	0.89675	0.881748	0.860483	0.890407	0.851998	0.864225	0.822722	0.86554	0.863991	0.889719	0.87473	0.90339	0.873059	0.881858	1	0.879299	0.0656176
784	0	643499	2.574	22.7712	0.844791	0.151892	0.0168317	0.918127	0.888705	0.87498	0.915488	0.834739	0.857984	0.885078	0.881611	0.843957	0.903348	0.849524	0.891981	0.828496	0.859899	0.909316	0.898902	0.861193	0.886219	0.860196	0.87373	1	0.882039	0.0629627
796	0	723627	2.89451	22.8765	0.860708	0.154017	0.0172977	0.923872	0.897617	0.87181	0.909884	0.834498	0.886639	0.862167	0.867989	0.834453	0.875428	0.857338	0.865053	0.84141	0.86298	0.904118	0.893614	0.869957	0.880061	0.876662	0.852301	1	0.881284	0.0631024
808	0	586385	2.34554	22.8354	0.871482	0.15321	0.017463	0.923913	0.898687	0.865944	0.914423	0.833044	0.879359	0.86871	0.877296	0.842166	0.873584	0.848731	0.903004	0.820904	0.864138	0.897115	0.901877	0.860344	0.866426	0.865784	0.845121	1	0.881593	0.0644904
820	0	510786	2.04314	22.7818	0.862345	0.152129	0.0172043	0.886727	0.908473	0.885432	0.88613	0.85745	0.854742	0.875154	0.867194	0.830455	0.885183	0.863672	0.862151	0.820622	0.872383	0.90811	0.902546	0.859766	0.875263	0.882963	0.853016	1	0.876938	0.0691177
832	0	533589	2.13436	22.8165	0.874912	0.152839	0.017548	0.915814	0.875048	0.861427	0.895773	0.836277	0.841117	0.865389	0.876734	0.84589	0.875779	0.853926	0.890281	0.804688	0.851318	0.883398	0.901224	0.855413	0.860393	0.85874	0.871995	1	0.871741	0.0703504
844	0	581491	2.32596	22.8049	0.855781	0.152578	0.0170862	0.91126	0.876687	0.856327	0.894238	0.857889	0.8546	0.882632	0.873081	0.839619	0.880269	0.830262	0.859651	0.826156	0.86263	0.881842	0.886453	0.856052	0.882851	0.867037	0.86368	1	0.87313	0.0655107
856	0	566281	2.26512	22.7732	0.859491	0.151953	0.0171095	0.928719	0.888213	0.868116	0.901967	0.827352	0.878454	0.836127	0.888928	0.847483	0.864807	0.851464	0.871294	0.838728	0.8573	0.903606	0.903457	0.875108	0.854105	0.873954	0.87358	1	0.878087	0.0635857
868	0	516883	2.06753	22.7607	0.838367	0.151673	0.0166814	0.908663	0.899741	0.876789	0.905612	0.842853	0.871202	0.882654	0.876914	0.848382	0.891907	0.859408	0.894772	0.809919	0.858464	0.895235	0.885057	0.862727	0.864884	0.878455	0.853807	1	0.881503	0.0683817
880	0	600324	2.4013	22.8772	0.865657	0.154039	0.0174125	0.904457	0.885034	0.874328	0.889238	0.848384	0.875094	0.856273	0.870018	0.82419	0.893495	0.850547	0.875765	0.839572	0.85466	0.894033	0.89112	0.852787	0.875295	0.850909	0.837315	1	0.874476	0.0665742
892	0	625188	2.50075	22.8484	0.860095	0.153453	0.0172441	0.897803	0.906044	0.880799	0.890849	0.837592	0.858985	0.864148	0.874113	0.82461	0.878679	0.865354	0.843332	0.809092	0.865395	0.897654	0.901441	0.851188	0.833918	0.885538	0.84329	1	0.874334	0.0674428
904	0	629115	2.51646	22.858	0.862791	0.15365	0.0173099	0.904865	0.882443	0.879839	0.903424	0.833117	0.837268	0.87224	0.852846	0.819028	0.884618	0.822064	0.870396	0.824348	0.872666	0.874708	0.903518	0.842913	0.859498	0.881413	0.844317	1	0.870607	0.0676785
916	0	595303	2.38121	22.8267	0.855236	0.153011	0.0171235	0.915399	0.885685	0.87262	0.883786	0.861456	0.854144	0.853538	0.859136	0.809713	0.883308	0.84705	0.858446	0.828312	0.880641	0.899923	0.869608	0.885945	0.869069	0.863407	0.871153	1	0.873541	0.0662412
928	0	512419	2.04968	22.7557	0.844895	0.151584	0.0167991	0.897626	0.886162	0.8538	0.906651	0.846985	0.848645	0.846404	0.877133	0.826562	0.881613	0.87315	0.859257	0.814294	0.857531	0.890148	0.901796	0.851585	0.856764	0.873245	0.868139	1	0.870571	0.0689301
940	0	524077	2.09631	22.7767	0.856838	0.152019	0.017083	0.879273	0.901411	0.878597	0.918425	0.848226	0.878474	0.899379	0.868142	0.857845	0.878872	0.865782	0.890395	0.808617	0.863562	0.886828	0.882661	0.840622	0.862539	0.850973	0.848413	1	0.879539	0.0690208
952	0	591452	2.36581	22.7958	0.843126	0.152378	0.0168226	0.903684	0.880808	0.876413	0.896072	0.829872	0.852782	0.847781	0.870386	0.830393	0.899913	0.851417	0.886342	0.822029	0.873947	0.904986	0.898458	0.827968	0.844067	0.863335	0.847863	1	0.871829	0.0692119
964	0	635591	2.54236	22.822	0.846773	0.152906	0.0169351	0.910669	0.884913	0.864813	0.913119	0.849809	0.839307	0.845748	0.860352	0.824429	0.887188	0.871997	0.87947	0.825878	0.872097	0.889247	0.905483	0.830792	0.845088	0.878852	0.849622	1	0.87357	0.0666793
976	0	653019	2.61208	22.8587	0.859718	0.153659	0.0172614	0.895734	0.884266	0.850762	0.904757	0.845355	0.84188	0.866242	0.853086	0.816419	0.882032	0.840453	0.844384	0.835319	0.875128	0.895699	0.903538	0.860389	0.858779	0.880299	0.830519	1	0.867871	0.0674294
988	0	575368	2.30147	22.7867	0.850706	0.152208	0.0169736	0.919547	0.90633	0.855072	0.908287	0.842609	0.851005	0.879037	0.85739	0.839457	0.87887	0.843954	0.85342	0.830126	0.872874	0.881394	0.904881	0.840275	0.87805	0.8572	0.844985	1	0.877043	0.065516
1000	0	635141	2.54056	22.9418	0.852433	0.155318	0.0172187	0.874538	0.892874	0.874377	0.91277	0.843012	0.849548	0.891406	0.851907	0.828296	0.918527	0.84513	0.854499	0.799226	0.875469	0.887789	0.906056	0.846099	0.853285	0.888762	0.846077	1	0.872286	0.0671885
1012	0	591499	2.366	22.8672	0.879727	0.153859	0.0176738	0.907165	0.893824	0.878684	0.917146	0.835335	0.843917	0.850434	0.851405	0.84203	0.88114	0.873875	0.899259	0.814276	0.877641	0.89436	0.890516	0.807923	0.846104	0.882817	0.857242	1	0.87571	0.0697372
1024	0	654773	2.61909	22.8285	0.867079	0.153066	0.0173707	0.899241	0.898877	0.879879	0.90012	0.843214	0.850788	0.85921	0.869265	0.839159	0.894288	0.84792	0.900262	0.821138	0.860909	0.890309	0.912951	0.854946	0.840805	0.862119	0.835202	1	0.87609	0.0667117
1036	0	625165	2.50066	22.822	0.836827	0.15289	0.0167342	0.896823	0.878361	0.856708	0.897049	0.848482	0.851968	0.866071	0.85596	0.831548	0.881847	0.88037	0.877659	0.827619	0.843526	0.90505	0.893465	0.841136	0.836069	0.869089	0.835034	1	0.86978	0.0711559
1048	0	655599	2.6224	22.8216	0.866111	0.152927	0.0173258	0.890441	0.879181	0.873675	0.916386	0.827616	0.854519	0.87284	0.838921	0.829474	0.878928	0.859409	0.850023	0.829642	0.90676	0.875368	0.902514	0.829898	0.878468	0.861008	0.864917	1	0.870443	0.0696065
1060	0	750012	3.00005	22.8881	0.870053	0.154264	0.0175165	0.893025	0.893735	0.871248	0.901793	0.836183	0.861015	0.863668	0.854987	0.80616	0.892418	0.820964	0.847884	0.829724	0.880363	0.863597	0.905465	0.857943	0.858828	0.886032	0.846041	1	0.870133	0.0678422
1072	0	611761	2.44704	22.9203	0.88484	0.154934	0.0178838	0.901626	0.911398	0.858956	0.906892	0.851015	0.836129	0.847277	0.858251	0.83658	0.900558	0.86373	0.863884	0.818861	0.85455	0.87876	0.913484	0.8368	0.82861	0.877146	0.868789	1	0.874	0.068008
1084	0	540031	2.16012	22.8016	0.862594	0.152523	0.0172305	0.911389	0.900674	0.883657	0.924236	0.884595	0.850466	0.851232	0.843916	0.826378	0.859927	0.840371	0.872801	0.809766	0.839323	0.8708	0.899522	0.816929	0.854881	0.895579	0.83467	1	0.878101	0.0666407
1096	0	520786	2.08314	22.666	0.853629	0.149823	0.0168476	0.884176	0.902308	0.860841	0.912996	0.831959	0.850501	0.848929	0.88206	0.827335	0.910435	0.849942	0.877656	0.804657	0.871892	0.879057	0.902694	0.870522	0.878894	0.832825	0.837848	1	0.871937	0.0658667
1108	0	594957	2.37983	22.7852	0.84396	0.152168	0.0168328	0.895204	0.870193	0.873919	0.899478	0.831345	0.842916	0.888337	0.861398	0.827045	0.873243	0.848047	0.866016	0.827361	0.889364	0.883873	0.880661	0.822397	0.833675	0.8876	0.849319	1	0.868697	0.0690144
1120	0	664440	2.65776	22.8659	0.867438	0.153815	0.0174185	0.899888	0.877106	0.886834	0.887736	0.810293	0.864549	0.860664	0.847673	0.817551	0.86284	0.850734	0.863616	0.823799	0.857172	0.885444	0.915703	0.840782	0.835498	0.880649	0.847285	1	0.867208	0.065496
1132	0	610719	2.44288	22.8359	0.853133	0.153194	0.0170939	0.90777	0.904202	0.875262	0.910645	0.841295	0.85616	0.868671	0.870438	0.839994	0.882442	0.830517	0.851902	0.826926	0.838357	0.877984	0.90415	0.85056	0.864331	0.884351	0.854347	1	0.876898	0.0677725
1144	0	592936	2.37174	22.8085	0.863334	0.152662	0.0172494	0.899542	0.909426	0.860385	0.904692	0.872184	0.835335	0.842816	0.850128	0.818241	0.883111	0.830588	0.869096	0.791903	0.85402	0.894951	0.899296	0.819997	0.847319	0.865391	0.837294	1	0.870965	0.0702611
1156	0	640607	2.56243	22.7686	0.85327	0.151852	0.0170033	0.892325	0.90602	0.883646	0.905858	0.85303	0.847965	0.860616	0.866432	0.827397	0.875697	0.836016	0.881885	0.800102	0.846356	0.874987	0.907655	0.817207	0.855057	0.874563	0.843817	1	0.87401	0.0662446
1168	0	620831	2.48332	22.7987	0.845839	0.152441	0.016879	0.894826	0.89225	0.859094	0.895682	0.829781	0.850668	0.84928	0.868014	0.826002	0.880745	0.841885	0.865967	0.817665	0.882199	0.87167	0.869033	0.838745	0.84802	0.859434	0.854275	1	0.867281	0.0701225
1180	0	523332	2.09333	22.7965	0.858898	0.152415	0.0171423	0.883735	0.898493	0.883341	0.87623	0.780565	0.852685	0.8684	0.848359	0.837631	0.889583	0.832707	0.876545	0.804613	0.871854	0.881115	0.900776	0.817052	0.84615	0.855654	0.851564	1	0.864174	0.0684405
1192	0	511500	2.046	22.69	0.848973	0.150291	0.0167837	0.917092	0.892502	0.867682	0.878005	0.841588	0.838248	0.837446	0.864773	0.834509	0.847059	0.840096	0.863801	0.819833	0.876158	0.887501	0.893227	0.83473	0.834028	0.884397	0.842401	1	0.868568	0.0665133
1204	0	675361	2.70144	22.7628	0.842384	0.15172	0.0167619	0.889375	0.914375	0.85812	0.890153	0.838589	0.830109	0.869037	0.861909	0.832744	0.887773	0.833574	0.872819	0.839083	0.829547	0.894356	0.904142	0.83257	0.843929	0.878742	0.84751	1	0.86966	0.0678038
1216	0	684638	2.73855	22.7849	0.851362	0.152174	0.0169767	0.91108	0.903079	0.866802	0.896507	0.826741	0.835839	0.886904	0.830717	0.816509	0.877395	0.825996	0.852299	0.78471	0.852012	0.883546	0.907808	0.827989	0.841536	0.863228	0.833529	1	0.868579	0.0672846
1228	0	760999	3.044	22.8737	0.848902	0.153943	0.0170534	0.902212	0.910577	0.872603	0.901794	0.824029	0.827531	0.848724	0.837552	0.822528	0.877654	0.843472	0.853119	0.817424	0.854646	0.875912	0.891043	0.83424	0.868401	0.850333	0.848575	1	0.868344	0.0664361
1240	0	607849	2.4314	22.8336	0.852287	0.153146	0.0170592	0.892798	0.89356	0.888878	0.881874	0.800768	0.833266	0.850406	0.862674	0.834151	0.882827	0.861303	0.852653	0.804409	0.86258	0.897702	0.873683	0.841727	0.831049	0.847822	0.843927	1	0.865498	0.0691143
1252	0	514971	2.05988	22.804	0.861133	0.152568	0.0172131	0.893051	0.889057	0.864776	0.86613	0.83523	0.852797	0.846424	0.833104	0.841827	0.89825	0.849782	0.862749	0.815348	0.853603	0.884042	0.895488	0.821904	0.84958	0.840287	0.847173	1	0.864152	0.069375
1264	0	542192	2.16877	22.7963	0.870054	0.152429	0.0173802	0.916407	0.891083	0.854705	0.878019	0.826423	0.842069	0.851833	0.878873	0.815266	0.879631	0.824156	0.821721	0.832963	0.85838	0.879482	0.906735	0.810494	0.846126	0.872422	0.871461	1	0.866144	0.0673045
1276	0	605733	2.42293	22.789	0.871658	0.152286	0.0174316	0.907291	0.887444	0.869727	0.863783	0.839833	0.847625	0.876839	0.856167	0.816581	0.883903	0.843779	0.870803	0.804595	0.848049	0.86917	0.883193	0.808563	0.853436	0.864747	0.856071	1	0.867083	0.067053
1288	0	672051	2.6882	22.8452	0.848983	0.153371	0.0170071	0.912606	0.910473	0.880005	0.885614	0.819645	0.811078	0.859202	0.858387	0.834352	0.869087	0.861882	0.863879	0.81814	0.849505	0.875728	0.873737	0.833298	0.842018	0.849918	0.825392	1	0.869573	0.0671756
1300	0	616010	2.46404	22.8458	0.85652	0.153395	0.0171692	0.902982	0.892462	0.90799	0.907529	0.847885	0.846072	0.854977	0.847119	0.820517	0.900878	0.81619	0.846295	0.799733	0.874263	0.859298	0.882753	0.842411	0.852958	0.847215	0.850335	1	0.873796	0.0662004
1312	0	641847	2.56739	22.9078	0.86463	0.154652	0.0174325	0.896638	0.893008	0.868966	0.88101	0.833109	0.868252	0.863436	0.861913	0.838581	0.855399	0.825582	0.848356	0.793837	0.858787	0.838135	0.912749	0.825603	0.862632	0.838003	0.847802	1	0.866656	0.0690499
1324	0	648048	2.59219	22.8943	0.86582	0.154381	0.0174326	0.902442	0.891601	0.876817	0.877544	0.845072	0.857339	0.86972	0.85663	0.81733	0.860226	0.828918	0.832908	0.809942	0.845952	0.86546	0.890857	0.818667	0.866295	0.868094	0.857031	1	0.867687	0.0669309
1336	0	608654	2.43462	22.8183	0.866253	0.152861	0.0173478	0.899081	0.882463	0.887449	0.888364	0.812665	0.830694	0.840803	0.854941	0.809343	0.867804	0.829849	0.844871	0.835807	0.86309	0.878154	0.901578	0.808073	0.860693	0.876223	0.846244	1	0.863409	0.070766
1348	0	554421	2.21768	22.795	0.8484	0.152369	0.0169219	0.890432	0.888401	0.863357	0.87173	0.799627	0.82299	0.883489	0.857384	0.816835	0.871349	0.857949	0.864322	0.794359	0.837775	0.865971	0.873541	0.831736	0.83889	0.847231	0.86846	1	0.859522	0.070594
1360	0	544157	2.17663	22.8088	0.868369	0.152675	0.0173659	0.898521	0.887509	0.879403	0.88083	0.809968	0.854397	0.838624	0.870236	0.830418	0.884854	0.833811	0.860527	0.814244	0.860176	0.850777	0.910304	0.829951	0.847171	0.841279	0.844461	1	0.86545	0.0714469
1372	0	589711	2.35884	22.8001	0.869563	0.152504	0.017389	0.888417	0.885323	0.881117	0.883431	0.826015	0.85376	0.851104	0.864021	0.832464	0.879279	0.833108	0.837844	0.802112	0.851984	0.856117	0.898992	0.836022	0.866673	0.842088	0.84812	1	0.864811	0.0678485
1384	0	543974	2.1759	22.7362	0.841931	0.151192	0.0167076	0.906402	0.886177	0.87857	0.872634	0.814692	0.848584	0.852117	0.854577	0.808924	0.887466	0.828041	0.831703	0.812145	0.840063	0.861064	0.884551	0.839182	0.844925	0.828382	0.831349	1	0.862885	0.0677614
1396	0	564418	2.25767	22.7844	0.847505	0.152158	0.0169021	0.896021	0.871938	0.871666	0.89858	0.815007	0.83229	0.866203	0.858436	0.822599	0.884009	0.832554	0.857212	0.813696	0.84708	0.86013	0.890617	0.816046	0.85833	0.845895	0.856996	1	0.863011	0.0696653
1408	0	660697	2.64279	22.8493	0.843767	0.153447	0.0169105	0.87744	0.870211	0.895756	0.891312	0.811207	0.815559	0.847299	0.858614	0.799785	0.865244	0.839782	0.841952	0.846968	0.857146	0.871729	0.883248	0.817355	0.850756	0.86519	0.8273	1	0.85849	0.0732034
1420	0	650364	2.60146	22.9026	0.862317	0.154543	0.0173619	0.916438	0.873526	0.877629	0.876622	0.826195	0.845225	0.848138	0.86991	0.823719	0.879807	0.82374	0.841233	0.80061	0.863703	0.853689	0.867471	0.848098	0.855993	0.788242	0.856578	1	0.864643	0.0666226
1432	0	587870	2.35148	22.8598	0.894792	0.153734	0.0179943	0.900941	0.912143	0.880598	0.87452	0.801457	0.819479	0.842	0.871028	0.831168	0.888042	0.850281	0.849119	0.8482	0.850108	0.857032	0.871399	0.831576	0.828188	0.81827	0.869395	1	0.865877	0.0677142
1444	0	697143	2.78857	22.8285	0.841637	0.153027	0.0168368	0.895958	0.881458	0.875444	0.879815	0.799465	0.838825	0.833522	0.868764	0.812982	0.881392	0.81729	0.847079	0.827426	0.863606	0.856121	0.88825	0.82949	0.863021	0.835806	0.835686	1	0.859856	0.0682477
1456	0	606250	2.425	22.7862	0.857103	0.152207	0.0170707	0.901604	0.899768	0.875478	0.900355	0.805962	0.83297	0.845188	0.853209	0.808536	0.884186	0.833802	0.848856	0.814717	0.846365	0.861579	0.884371	0.835792	0.841951	0.849725	0.835089	1	0.864778	0.0671447
1468	0	533628	2.13451	22.7864	0.883238	0.152252	0.01764	0.900496	0.860645	0.884836	0.874331	0.792084	0.824528	0.843337	0.858237	0.805698	0.902047	0.83776	0.8386	0.820844	0.847833	0.867437	0.868118	0.829001	0.842192	0.836424	0.821435	1	0.856802	0.0679443
1480	0	523001	2.092	22.7096	0.840804	0.150666	0.0166502	0.908757	0.886977	0.854796	0.880589	0.837607	0.809857	0.819968	0.853445	0.827271	0.863049	0.856269	0.834194	0.825293	0.840633	0.867764	0.867976	0.845054	0.837255	0.823355	0.850309	1	0.859852	0.0668696
1492	0	528978	2.11591	22.7844	0.848416	0.152158	0.0169188	0.930446	0.887468	0.866265	0.868226	0.801323	0.852101	0.866375	0.861826	0.834343	0.883919	0.854499	0.831644	0.830986	0.847013	0.8565	0.897081	0.860602	0.857646	0.808064	0.854075	1	0.868201	0.0644988
1504	0	559153	2.23661	22.7098	0.846566	0.150678	0.0167776	0.909654	0.896071	0.866029	0.863996	0.821838	0.840479	0.828112	0.863372	0.855232	0.885741	0.822791	0.853795	0.833773	0.826909	0.852513	0.857907	0.831171	0.850487	0.829335	0.839936	1	0.863628	0.0668842
1516	0	586883	2.34753	22.8374	0.847467	0.153214	0.0169596	0.906646	0.874678	0.853646	0.904622	0.818811	0.830951	0.845711	0.84237	0.832776	0.86077	0.80912	0.846611	0.816388	0.86672	0.842174	0.891778	0.84508	0.855962	0.841171	0.840969	1	0.860538	0.067111
1528	0	481547	1.92619	22.7309	0.856411	0.151109	0.0170169	0.908677	0.879809	0.882227	0.879319	0.80403	0.818125	0.84923	0.868474	0.794976	0.889179	0.8129	0.793374	0.805719	0.837577	0.871378	0.885465	0.826434	0.821608	0.857497	0.834186	1	0.858752	0.0673713
1540	0	548162	2.19265	22.7423	0.85022	0.151325	0.016892	0.916925	0.855773	0.86866	0.873449	0.821297	0.823527	0.843543	0.844717	0.833532	0.863977	0.838242	0.850071	0.828462	0.825799	0.852658	0.87018	0.823337	0.831362	0.810353	0.850501	1	0.857759	0.0692198
1552	0	550447	2.20179	22.8563	0.853932	0.153602	0.0171324	0.918868	0.853634	0.87328	0.876895	0.806096	0.813719	0.86969	0.818298	0.837655	0.908409	0.833035	0.839617	0.837792	0.858163	0.860726	0.87067	0.836596	0.812846	0.819535	0.854262	1	0.859445	0.0652769
1564	0	544676	2.1787	22.828	0.860852	0.153046	0.0172568	0.919479	0.884967	0.85801	0.889333	0.80288	0.855673	0.848968	0.84568	0.846288	0.902446	0.806402	0.848268	0.851939	0.838075	0.841854	0.883107	0.85345	0.853595	0.809848	0.882303	1	0.865945	0.0676122
1576	0	631907	2.52763	22.8495	0.873842	0.153496	0.0175436	0.913758	0.873414	0.838933	0.887381	0.798723	0.865599	0.83752	0.820784	0.84503	0.899871	0.818399	0.865881	0.818881	0.871779	0.851851	0.859892	0.85584	0.838365	0.836081	0.856367	1	0.860142	0.0687581
1588	0	625219	2.50088	22.7814	0.856647	0.152113	0.0170814	0.900963	0.880643	0.865355	0.890264	0.796182	0.818764	0.842636	0.838341	0.841883	0.863048	0.820527	0.808842	0.83302	0.831002	0.860613	0.866142	0.856703	0.845838	0.829869	0.849	1	0.85672	0.0711731
1600	0	603470	2.41388	22.8224	0.8539	0.152924	0.0170873	0.909308	0.871749	0.868305	0.870513	0.836032	0.835234	0.844595	0.814186	0.835187	0.86557	0.834119	0.835754	0.821549	0.82946	0.853529	0.865529	0.832935	0.82948	0.824715	0.838031	1	0.858428	0.0692768
1612	0	563920	2.25568	22.8062	0.846963	0.15259	0.0169126	0.906199	0.851751	0.846289	0.887937	0.798526	0.827129	0.838801	0.838974	0.83401	0.892424	0.818824	0.854345	0.813209	0.848251	0.860196	0.868804	0.834912	0.823463	0.818563	0.860645	1	0.853475	0.0676629
1624	0	539403	2.15761	22.7738	0.859753	0.151966	0.0171288	0.897012	0.862274	0.837449	0.910736	0.790493	0.832325	0.842604	0.825522	0.822437	0.887565	0.809761	0.829706	0.832203	0.841378	0.873976	0.848774	0.856948	0.812262	0.830059	0.876397	1	0.852858	0.0705247
1636	0	597191	2.38876	22.7859	0.849621	0.15219	0.016947	0.90921	0.89007	0.849485	0.89554	0.793348	0.826342	0.837942	0.823972	0.847738	0.896167	0.830292	0.855498	0.83221	0.846965	0.832482	0.88074	0.838201	0.819678	0.82459	0.853859	1	0.859796	0.0697176
1648	0	607601	2.4304	22.8439	0.848944	0.153347	0.0170101	0.919353	0.898047	0.870069	0.859668	0.811254	0.825251	0.843951	0.8277	0.839248	0.871055	0.818797	0.831717	0.824385	0.844135	0.867952	0.851955	0.828452	0.84549	0.819253	0.861395	1	0.860831	0.0686441
1660	0	559348	2.23739	22.8517	0.854071	0.153509	0.0171187	0.912251	0.873665	0.851393	0.867683	0.798706	0.831874	0.859247	0.833178	0.807965	0.865868	0.822423	0.853434	0.827406	0.833495	0.847632	0.858959	0.848148	0.830365	0.809602	0.861016	1	0.854814	0.0693853
1672	0	456368	1.82547	22.7078	0.84674	0.150637	0.0167684	0.890529	0.857911	0.879484	0.878702	0.823158	0.852274	0.814069	0.836159	0.815523	0.881325	0.834265	0.850939	0.821741	0.846633	0.860925	0.860873	0.836039	0.823084	0.823437	0.829967	1	0.855834	0.0711835
1684	0	549504	2.19802	22.7336	0.838273	0.151136	0.0166355	0.914285	0.855132	0.845289	0.894	0.819779	0.819943	0.845484	0.843267	0.832029	0.896408	0.822706	0.836387	0.826804	0.826883	0.869749	0.871133	0.858868	0.833113	0.816707	0.862344	1	0.857577	0.0712582
1696	0	583143	2.33257	22.7966	0.849994	0.152405	0.0169558	0.906035	0.877223	0.870561	0.900492	0.806469	0.832457	0.829959	0.838969	0.811449	0.890424	0.828966	0.84486	0.858497	0.847308	0.854071	0.861335	0.827449	0.833206	0.819156	0.862427	1	0.860833	0.0684193
1708	0	572460	2.28984	22.7966	0.872394	0.152437	0.0174301	0.906065	0.873603	0.862565	0.905482	0.798316	0.826486	0.844656	0.821139	0.821515	0.893003	0.824189	0.846008	0.847218	0.829607	0.869466	0.861472	0.835989	0.819635	0.805786	0.877961	1	0.858883	0.0703014
1720	0	538170	2.15268	22.757	0.845251	0.151611	0.0168121	0.936432	0.876113	0.849911	0.90343	0.796526	0.824075	0.845509	0.825496	0.84273	0.876245	0.82069	0.851997	0.830802	0.831914	0.869558	0.836802	0.84239	0.819891	0.836837	0.86238	1	0.861936	0.0664767
1732	0	572900	2.2916	22.7972	0.843774	0.152407	0.016841	0.908453	0.869078	0.891695	0.868549	0.825054	0.839769	0.846245	0.836693	0.816017	0.887513	0.843485	0.871834	0.818494	0.836491	0.853621	0.865295	0.849722	0.825721	0.812956	0.839107	1	0.86246	0.0683715
1744	0	644870	2.57948	22.8482	0.856687	0.153444	0.0171763	0.908293	0.877767	0.862303	0.872115	0.840821	0.837176	0.807576	0.835566	0.820852	0.881279	0.805168	0.833848	0.846023	0.814542	0.871609	0.844486	0.850588	0.824274	0.814891	0.857382	1	0.857434	0.0686453
1756	0	670952	2.68381	22.9003	0.860746	0.154494	0.0173343	0.915527	0.885463	0.855075	0.854764	0.80204	0.824694	0.856663	0.798733	0.834048	0.879773	0.83043	0.827127	0.82266	0.837597	0.839105	0.875661	0.859444	0.821883	0.824879	0.858085	1	0.855281	0.0714439
1768	0	587693	2.35077	22.9058	0.870016	0.154618	0.0175192	0.9185	0.853755	0.83906	0.910303	0.775708	0.841759	0.841879	0.833065	0.839583	0.890918	0.815075	0.819442	0.840375	0.830247	0.853444	0.850895	0.828898	0.854234	0.797102	0.851	1	0.854842	0.0690728
1780	0	552079	2.20832	22.7843	0.855235	0.152166	0.0170546	0.898679	0.865572	0.880614	0.890645	0.819839	0.831146	0.857926	0.835174	0.822214	0.881452	0.826326	0.839162	0.846778	0.845445	0.835063	0.876314	0.857916	0.827584	0.839756	0.845143	1	0.860765	0.0682971
1792	0	478431	1.91372	22.7087	0.852652	0.150664	0.0168918	0.913724	0.864468	0.876193	0.873215	0.821062	0.835045	0.842899	0.843634	0.85803	0.857083	0.813016	0.854559	0.820442	0.802754	0.86825	0.84802	0.848233	0.853933	0.825239	0.828309	1	0.859799	0.0672312
1804	0	481929	1.92772	22.6732	0.862137	0.149978	0.0170452	0.909276	0.886386	0.884435	0.835527	0.801181	0.85107	0.840849	0.835786	0.817879	0.891575	0.802678	0.867182	0.819556	0.845847	0.853894	0.832805	0.850322	0.831709	0.82464	0.857518	1	0.858225	0.0702412
1816	0	548618	2.19447	22.7389	0.859409	0.151273	0.017068	0.912642	0.87475	0.863894	0.88867	0.793096	0.821347	0.843808	0.811856	0.833383	0.865362	0.845954	0.816779	0.831309	0.840162	0.872428	0.8334	0.851418	0.852766	0.829477	0.843116	1	0.856602	0.0674673
1828	0	555119	2.22048	22.7375	0.845939	0.151225	0.0168048	0.904395	0.862698	0.869406	0.874746	0.791309	0.825103	0.85388	0.804915	0.826978	0.878312	0.796553	0.801708	0.846171	0.822782	0.841403	0.898673	0.851734	0.805319	0.783719	0.865573	1	0.851349	0.0723113
1840	0	573490	2.29396	22.8475	0.859003	0.153434	0.0172262	0.882729	0.869885	0.88219	0.884906	0.798878	0.859025	0.828307	0.838765	0.815576	0.884444	0.837553	0.810876	0.830987	0.846213	0.869246	0.846089	0.835456	0.841063	0.837619	0.861514	1	0.856414	0.0699635
1852	0	558453	2.23381	22.8614	0.857665	0.15371	0.0172059	0.934225	0.871862	0.868005	0.894961	0.811198	0.837089	0.839867	0.857439	0.8491	0.888829	0.815405	0.812251	0.803987	0.824078	0.870801	0.858646	0.853885	0.83488	0.831075	0.838088	1	0.864709	0.0657462
1864	0	557764	2.23106	22.9023	0.878647	0.154562	0.0177199	0.90806	0.905188	0.886572	0.854424	0.797798	0.852899	0.858316	0.85171	0.846475	0.855709	0.806382	0.823035	0.829128	0.850436	0.861264	0.855671	0.858757	0.864915	0.815303	0.847099	1	0.864033	0.0666868
1876	0	560307	2.24123	22.8174	0.869691	0.152848	0.0174005	0.910991	0.878842	0.846911	0.888762	0.779537	0.815961	0.842309	0.819055	0.824886	0.880104	0.842361	0.821513	0.825088	0.85361	0.865177	0.857655	0.84587	0.825234	0.817989	0.863627	1	0.854103	0.0682748
1888	0	635303	2.54121	22.8665	0.855769	0.153808	0.0171881	0.880136	0.875996	0.894637	0.86938	0.767535	0.837538	0.824774	0.831112	0.841375	0.878243	0.829352	0.827203	0.824325	0.838745	0.878833	0.851821	0.851483	0.831027	0.815295	0.833545	1	0.852772	0.06996
1900	0	584934	2.33974	22.8232	0.85678	0.152944	0.0171401	0.930268	0.862915	0.863339	0.881505	0.784461	0.841852	0.809902	0.847584	0.840875	0.865094	0.830902	0.795424	0.842425	0.847838	0.880993	0.870047	0.854625	0.835467	0.812412	0.852971	1	0.857636	0.0683651
1912	0	659712	2.63885	22.856	0.848163	0.153588	0.017012	0.899753	0.894534	0.861045	0.900398	0.815645	0.856598	0.853726	0.856401	0.831743	0.885436	0.817646	0.816877	0.85122	0.823512	0.859345	0.854821	0.847737	0.850027	0.816133	0.852102	1	0.864989	0.0678156
1924	0	711724	2.8469	22.8896	0.861574	0.154281	0.0173291	0.898469	0.875609	0.887365	0.858765	0.808214	0.842023	0.852559	0.850873	0.859472	0.890892	0.814093	0.82806	0.842588	0.84508	0.878038	0.841234	0.870757	0.853	0.814161	0.842171	1	0.861653	0.0669741
1936	0	635809	2.54324	22.8525	0.85485	0.153528	0.0171499	0.905271	0.891792	0.866419	0.878007	0.784857	0.841062	0.858375	0.827245	0.817602	0.874083	0.828687	0.824037	0.819053	0.839444	0.863535	0.864841	0.844918	0.846875	0.811466	0.850707	1	0.85833	0.0687285
1948	0	559933	2.23973	22.8815	0.865639	0.154125	0.0174047	0.901886	0.873121	0.874463	0.869549	0.770788	0.84226	0.846906	0.817275	0.849405	0.831627	0.832359	0.802734	0.842445	0.810526	0.858864	0.846554	0.842314	0.871754	0.79719	0.832162	1	0.852178	0.0714613
1960	0	539825	2.1593	22.7921	0.88316	0.152364	0.0176946	0.891308	0.856538	0.87744	0.8822	0.792661	0.839736	0.839435	0.861448	0.869463	0.880261	0.873356	0.812781	0.840264	0.829057	0.870756	0.854948	0.850818	0.846102	0.83082	0.830038	1	0.858614	0.0718474
1972	0	621519	2.48608	22.8318	0.855153	0.153114	0.017116	0.914675	0.880081	0.857621	0.898188	0.810659	0.865784	0.840224	0.836875	0.837332	0.850762	0.800972	0.82159	0.848313	0.82628	0.850992	0.86304	0.843229	0.859986	0.835936	0.827122	1	0.861721	0.0672833
1984	0	582651	2.3306	22.7636	0.846961	0.151743	0.0168651	0.878438	0.897856	0.861936	0.875009	0.819951	0.851681	0.846117	0.862836	0.846412	0.876983	0.812938	0.809124	0.846814	0.829693	0.844446	0.825744	0.852963	0.862629	0.832605	0.834278	1	0.859375	0.0698083
1996	0	649840	2.59936	22.8674	0.849928	0.153819	0.0170568	0.89783	0.88433	0.861383	0.871728	0.765407	0.841441	0.871663	0.857681	0.82639	0.863607	0.848003	0.793832	0.834082	0.809605	0.861687	0.863385	0.865651	0.844068	0.776009	0.821619	1	0.855084	0.0701677
2008	0	615852	2.46341	22.8828	0.869213	0.154156	0.0175002	0.907979	0.898132	0.87632	0.876226	0.79304	0.847882	0.840334	0.846056	0.815707	0.852284	0.838608	0.816235	0.838806	0.831323	0.84156	0.844878	0.817259	0.862011	0.8091	0.821801	1	0.859792	0.0666846
2020	0	620385	2.48154	22.8776	0.862016	0.15404	0.0173234	0.876733	0.899179	0.850151	0.849491	0.790286	0.827662	0.838622	0.868905	0.855289	0.847329	0.82802	0.797415	0.80598	0.821504	0.873406	0.852571	0.839384	0.874126	0.834433	0.801542	1	0.850336	0.0717959
2032	0	669445	2.67778	22.8599	0.862015	0.153686	0.0173105	0.892242	0.879729	0.868024	0.862065	0.813413	0.846188	0.848535	0.826374	0.826788	0.86611	0.828972	0.824197	0.827813	0.827155	0.856491	0.857054	0.84111	0.856182	0.829396	0.826959	1	0.85546	0.0714339
2044	0	719507	2.87803	22.8842	0.85419	0.154162	0.0171904	0.883053	0.898244	0.850448	0.864991	0.823975	0.855867	0.830854	0.834908	0.839112	0.866951	0.84845	0.818378	0.839321	0.835493	0.854828	0.847133	0.857265	0.860171	0.822478	0.821494	1	0.857183	0.0690251
2056	0	835543	3.34217	23.0133	0.866507	0.156785	0.0176274	0.903486	0.88443	0.835692	0.872091	0.756801	0.845808	0.849739	0.840509	0.849371	0.851288	0.827896	0.801712	0.840858	0.848031	0.840745	0.864753	0.819675	0.860362	0.806652	0.824903	1	0.851218	0.0704428
2068	0	736399	2.9456	23.0286	0.888703	0.157131	0.0181144	0.904362	0.896488	0.876009	0.873009	0.785092	0.836398	0.85114	0.832598	0.825714	0.859116	0.838277	0.795636	0.799844	0.827326	0.859828	0.854321	0.803632	0.850278	0.816189	0.824021	1	0.856569	0.0688686
2080	0	584373	2.33749	22.8856	0.914558	0.154283	0.0184698	0.905077	0.907597	0.857027	0.852509	0.801322	0.806387	0.830835	0.830074	0.807726	0.858068	0.855629	0.78551	0.805838	0.821216	0.839952	0.854057	0.838068	0.865964	0.825938	0.817106	1	0.851767	0.071736
2092	0	579630	2.31852	22.7719	0.862118	0.151931	0.0171972	0.883407	0.893707	0.8449	0.871814	0.795523	0.857687	0.827119	0.843528	0.840387	0.860493	0.851461	0.796476	0.828575	0.826175	0.871565	0.853958	0.839402	0.859673	0.871374	0.82962	1	0.854306	0.0695204
2104	0	656224	2.6249	22.8378	0.836509	0.153207	0.0167486	0.89394	0.896527	0.832985	0.843267	0.825642	0.854777	0.842893	0.843395	0.846959	0.870089	0.864549	0.809278	0.825735	0.843972	0.851067	0.865896	0.860623	0.867167	0.827314	0.824758	1	0.856853	0.0695483
2116	0	666074	2.6643	22.8715	0.870767	0.153932	0.0175038	0.894505	0.901289	0.832186	0.887259	0.797545	0.832073	0.841953	0.839747	0.836298	0.861541	0.814387	0.788397	0.828482	0.833678	0.853162	0.847368	0.832726	0.86613	0.82837	0.828451	1	0.853724	0.0693464
2128	0	597052	2.38821	22.8287	0.847266	0.153039	0.01695	0.918598	0.888431	0.842999	0.840467	0.801954	0.850092	0.855491	0.829885	0.840516	0.875538	0.845804	0.81336	0.847613	0.825351	0.852051	0.867394	0.833593	0.883251	0.833117	0.815462	1	0.85751	0.0683353
2140	0	524930	2.09972	22.7453	0.849033	0.151384	0.0168745	0.894177	0.898491	0.847422	0.871341	0.807698	0.815318	0.852259	0.857406	0.80791	0.870324	0.832909	0.804992	0.798662	0.857236	0.842259	0.832383	0.80988	0.843821	0.809372	0.806101	1	0.853226	0.0705266
2152	0	601051	2.4042	22.7984	0.855279	0.152447	0.0170741	0.885684	0.885194	0.839408	0.854462	0.82349	0.847268	0.840668	0.842959	0.833135	0.8537	0.841949	0.821803	0.816443	0.812399	0.870889	0.86054	0.851229	0.860284	0.831105	0.822912	1	0.852696	0.0712209
2164	0	688089	2.75236	22.8468	0.846505	0.1534	0.0169606	0.8921	0.889197	0.8531	0.850323	0.801337	0.843333	0.847327	0.836961	0.870125	0.862385	0.839845	0.801396	0.842314	0.827722	0.860891	0.839764	0.854275	0.871891	0.839777	0.83706	1	0.855421	0.0684598
2176	0	725878	2.90351	22.9568	0.852804	0.15562	0.0172632	0.905713	0.879458	0.830501	0.862311	0.821554	0.83157	0.821723	0.844523	0.844127	0.875605	0.823869	0.802026	0.819875	0.826038	0.849336	0.841825	0.813437	0.888677	0.839357	0.823427	1	0.852153	0.0721791
2188	0	767782	3.07113	23.0388	0.853385	0.157282	0.0173759	0.894602	0.882978	0.825397	0.848352	0.786473	0.854059	0.848258	0.850993	0.831868	0.890652	0.810087	0.796122	0.848222	0.826722	0.839111	0.844571	0.8592	0.879252	0.851968	0.820683	1	0.850333	0.0687765
2200	0	670620	2.68248	22.974	0.87835	0.156007	0.0178188	0.919034	0.884992	0.816822	0.874349	0.818	0.843878	0.821725	0.836565	0.844654	0.892142	0.82419	0.762701	0.834776	0.836404	0.857991	0.851258	0.843822	0.868197	0.82115	0.8233	1	0.855024	0.0651644
2212	0	729421	2.91768	22.8911	0.878833	0.154336	0.0177104	0.8997	0.869747	0.840652	0.854464	0.797074	0.835111	0.843374	0.830994	0.841844	0.874352	0.824238	0.801086	0.809641	0.832092	0.864217	0.862505	0.823359	0.861464	0.837237	0.840405	1	0.849533	0.0712006
2224	0	809766	3.23906	22.9537	0.852372	0.155557	0.0172369	0.89435	0.887365	0.821745	0.860282	0.808968	0.833885	0.836692	0.833904	0.825049	0.862821	0.837297	0.804837	0.813311	0.839221	0.864419	0.85868	0.846212	0.877042	0.841674	0.80246	1	0.849824	0.0692124
2236	0	609521	2.43808	22.8742	0.884222	0.154007	0.0177947	0.885184	0.884045	0.846211	0.865987	0.803204	0.872577	0.841657	0.836368	0.819615	0.861084	0.838349	0.816252	0.837866	0.812493	0.869739	0.863868	0.829103	0.886322	0.834517	0.833397	1	0.854223	0.0723585
2248	0	659830	2.63932	22.7865	0.852199	0.152206	0.017002	0.905636	0.902883	0.844366	0.86478	0.812485	0.845218	0.83078	0.848647	0.842939	0.883572	0.83261	0.780273	0.857663	0.827513	0.827159	0.833109	0.817803	0.873729	0.835146	0.828376	1	0.858025	0.0686833
2260	0	742925	2.9717	22.7623	0.839923	0.151708	0.0167059	0.896531	0.883397	0.824708	0.840046	0.780005	0.853053	0.840442	0.86116	0.852561	0.86512	0.824658	0.778916	0.842044	0.82668	0.846878	0.856111	0.854318	0.864712	0.846102	0.823867	1	0.849124	0.0692781
2272	0	760160	3.04064	22.8424	0.850952	0.15332	0.0170541	0.899129	0.880498	0.834676	0.851243	0.80619	0.835894	0.836252	0.814996	0.827071	0.887297	0.825214	0.79062	0.796307	0.808738	0.87871	0.852103	0.843896	0.876127	0.824761	0.820142	1	0.84841	0.0697786
2284	0	721619	2.88648	22.881	0.854	0.154098	0.0171706	0.89538	0.865354	0.826302	0.849383	0.789993	0.825431	0.840401	0.830834	0.822583	0.861168	0.843679	0.782713	0.827153	0.840944	0.845541	0.876106	0.831598	0.85467	0.844444	0.826191	1	0.84412	0.0734664
2296	0	791802	3.16721	22.8949	0.854798	0.154376	0.0171974	0.894619	0.892104	0.801702	0.865645	0.796183	0.843331	0.849329	0.846371	0.842814	0.860782	0.851253	0.81947	0.815661	0.827015	0.836461	0.854585	0.815382	0.877521	0.836068	0.815978	1	0.850272	0.0705091
2308	0	662115	2.64846	22.8845	0.868629	0.154189	0.0174724	0.899761	0.875771	0.836807	0.866056	0.835928	0.856316	0.835311	0.86288	0.861766	0.87174	0.843342	0.812697	0.875269	0.838066	0.845516	0.86194	0.818038	0.869215	0.810881	0.83932	1	0.859569	0.0715443
2320	0	643709	2.57484	22.7982	0.861741	0.152454	0.0171991	0.897418	0.892019	0.814945	0.83311	0.79031	0.826135	0.868126	0.847635	0.833783	0.858976	0.811151	0.757429	0.849045	0.808551	0.844554	0.838352	0.830908	0.868139	0.829028	0.83859	1	0.845605	0.0697646
2332	0	585794	2.34318	22.8442	0.875087	0.153392	0.0175682	0.890138	0.873666	0.818487	0.856594	0.816022	0.85646	0.849477	0.843491	0.813418	0.840285	0.815783	0.790179	0.829765	0.802174	0.87316	0.878929	0.810037	0.871455	0.820629	0.84046	1	0.847344	0.070812
2344	0	613824	2.4553	22.8373	0.859289	0.15323	0.017236	0.886695	0.883099	0.847424	0.855408	0.764402	0.848055	0.830802	0.819701	0.847692	0.865716	0.84857	0.756385	0.812564	0.829415	0.856281	0.85798	0.83176	0.887879	0.835432	0.850022	1	0.846822	0.0701657
2356	0	639922	2.55969	22.8761	0.872058	0.154027	0.0175433	0.90214	0.872209	0.843413	0.869017	0.796102	0.834523	0.85234	0.817382	0.838037	0.851112	0.873953	0.805043	0.814259	0.840653	0.856603	0.833356	0.810571	0.841657	0.80719	0.818513	1	0.85109	0.0712689
2368	0	632922	2.53169	22.8159	0.850749	0.152789	0.0169969	0.900176	0.905164	0.849463	0.85228	0.80024	0.845649	0.84252	0.854055	0.836559	0.84132	0.822789	0.792499	0.829507	0.820573	0.857465	0.827054	0.839615	0.865333	0.807736	0.842977	1	0.854727	0.0689752
2380	0	515192	2.06077	22.8535	0.903089	0.153621	0.0181783	0.892904	0.85753	0.8346	0.862283	0.807758	0.847971	0.855694	0.84638	0.865548	0.868238	0.841617	0.775381	0.849308	0.845295	0.841097	0.838148	0.815321	0.876957	0.832812	0.844266	1	0.851506	0.0719239
2392	0	576801	2.3072	22.7329	0.851271	0.151142	0.0169037	0.888581	0.86107	0.843106	0.851624	0.795245	0.841466	0.852647	0.834083	0.839029	0.856269	0.838065	0.781601	0.84137	0.833786	0.839893	0.844546	0.793933	0.896338	0.830839	0.835656	1	0.8469	0.0702373
6339
