# Supplementary material for: IBSEM: An Individual-Based Atlantic Salmon Population Model
Source: PLoS One. 2015 Sep 18;10(9):e0138444. doi: 10.1371/journal.pone.0138444 (PMC4575158; doi:10.1371/journal.pone.0138444)
Supplement: S1 Minimal dataset — (ZIP) [file pone.0138444.s003.zip › temp/scenario 1/wild - 5/runFiles/results/heritabilityFreshwater.txt]

month	parr0+_P_Average	parr0+_P_stDev	parr0+_G_Average	parr0+_G_stDev	parr1+_P_Average	parr1+_P_stDev	parr1+_G_Average	parr1+_G_stDev	parr2+_P_Average	parr2+_P_stDev	parr2+_G_Average	parr2+_G_stDev	parr3+_P_Average	parr3+_P_stDev	parr3+_G_Average	parr3+_G_stDev	parr4+_P_Average	parr4+_P_stDev	parr4+_G_Average	parr4+_G_stDev
21	3.30868	0.719868	3.30613	0.0263479	0	0	0	0	0	0	0	0	0	0	0	0	0	0	0	0
21	0	0	0	0	14.6295	14.4179	14.7566	0.676706	0	0	0	0	0	0	0	0	0	0	0	0
21	0	0	0	0	0	0	0	0	28.4289	26.2798	29.3297	16.032	35.5407	49.0687	37.7406	39.4654	0	0	0	0
21	0	0	0	0	0	0	0	0	0	0	0	0	0	0	0	0	0	0	0	0
33	3.10793	0.645745	3.10585	0.024485	0	0	0	0	0	0	0	0	0	0	0	0	0	0	0	0
33	0	0	0	0	13.9067	13.3834	14.0674	0.663154	0	0	0	0	0	0	0	0	0	0	0	0
33	0	0	0	0	0	0	0	0	26.045	29.8815	30.9954	3.30606	41.4138	38.6952	47.3783	26.3884	47.0975	52.3568	54.0893	23.9563
33	0	0	0	0	0	0	0	0	0	0	0	0	0	0	0	0	0	0	0	0
45	3.23788	0.687596	3.23305	0.0246275	0	0	0	0	0	0	0	0	0	0	0	0	0	0	0	0
45	0	0	0	0	14.2017	13.6931	14.3766	0.747693	0	0	0	0	0	0	0	0	0	0	0	0
45	0	0	0	0	0	0	0	0	25.851	30.0937	30.4343	3.3618	36.1023	53.0365	55.7666	9.08304	0	0	0	0
45	0	0	0	0	0	0	0	0	0	0	0	0	0	0	0	0	0	0	0	0
57	3.25202	0.696777	3.25663	0.0260328	0	0	0	0	0	0	0	0	0	0	0	0	0	0	0	0
57	0	0	0	0	14.3455	13.584	14.4905	0.66454	0	0	0	0	0	0	0	0	0	0	0	0
57	0	0	0	0	0	0	0	0	26.2484	29.5499	30.9867	3.58841	34.9484	45.5619	55.3951	9.78227	0	0	0	0
57	0	0	0	0	0	0	0	0	0	0	0	0	0	0	0	0	0	0	0	0
69	3.15771	0.659119	3.15627	0.0281558	0	0	0	0	0	0	0	0	0	0	0	0	0	0	0	0
69	0	0	0	0	13.7456	12.9458	13.921	0.654788	0	0	0	0	0	0	0	0	0	0	0	0
69	0	0	0	0	0	0	0	0	25.9617	29.6883	30.4687	2.98264	35.8009	41.6421	55.4411	10.386	34.0527	62.872	88.3896	0.0372118
69	0	0	0	0	0	0	0	0	0	0	0	0	0	0	0	0	0	0	0	0
81	3.30546	0.715453	3.29979	0.0254488	0	0	0	0	0	0	0	0	0	0	0	0	0	0	0	0
81	0	0	0	0	14.7093	14.4433	14.8569	0.831732	0	0	0	0	0	0	0	0	0	0	0	0
81	0	0	0	0	0	0	0	0	26.2157	29.6493	30.8238	3.78373	36.4302	56.4052	55.779	9.34896	0	0	0	0
81	0	0	0	0	0	0	0	0	0	0	0	0	0	0	0	0	0	0	0	0
93	3.21947	0.686703	3.22226	0.0289697	0	0	0	0	0	0	0	0	0	0	0	0	0	0	0	0
93	0	0	0	0	15.0179	15.1157	15.1335	0.736064	0	0	0	0	0	0	0	0	0	0	0	0
93	0	0	0	0	0	0	0	0	27.1235	30.8911	32.4288	4.58729	36.9332	50.9634	56.077	11.2601	0	0	0	0
93	0	0	0	0	0	0	0	0	0	0	0	0	0	0	0	0	0	0	0	0
105	3.19442	0.679943	3.19173	0.0263625	0	0	0	0	0	0	0	0	0	0	0	0	0	0	0	0
105	0	0	0	0	13.3915	12.2395	13.5436	0.687254	0	0	0	0	0	0	0	0	0	0	0	0
105	0	0	0	0	0	0	0	0	26.1409	30.4163	30.9653	2.98039	37.4515	69.4053	57.4128	11.7691	0	0	0	0
105	0	0	0	0	0	0	0	0	0	0	0	0	0	0	0	0	0	0	0	0
117	3.34758	0.742009	3.34797	0.0289023	0	0	0	0	0	0	0	0	0	0	0	0	0	0	0	0
117	0	0	0	0	14.8434	14.7666	15	0.785013	0	0	0	0	0	0	0	0	0	0	0	0
117	0	0	0	0	0	0	0	0	26.0825	29.2637	30.3106	3.66571	36.2805	50.7233	56.7182	10.7547	0	0	0	0
117	0	0	0	0	0	0	0	0	0	0	0	0	0	0	0	0	0	0	0	0
129	3.24415	0.704676	3.24391	0.0303	0	0	0	0	0	0	0	0	0	0	0	0	0	0	0	0
129	0	0	0	0	14.5383	14.2612	14.7161	0.742196	0	0	0	0	0	0	0	0	0	0	0	0
129	0	0	0	0	0	0	0	0	26.7451	30.7724	31.9051	3.64914	36.6564	54.438	54.8205	7.94587	0	0	0	0
129	0	0	0	0	0	0	0	0	0	0	0	0	0	0	0	0	0	0	0	0
141	3.36373	0.7541	3.3607	0.0325304	0	0	0	0	0	0	0	0	0	0	0	0	0	0	0	0
141	0	0	0	0	14.4149	14.2206	14.5607	0.803037	0	0	0	0	0	0	0	0	0	0	0	0
141	0	0	0	0	0	0	0	0	26.4577	31.1571	31.4533	3.44339	37.2862	62.3295	57.2796	10.6013	0	0	0	0
141	0	0	0	0	0	0	0	0	0	0	0	0	0	0	0	0	0	0	0	0
153	3.49269	0.813866	3.49092	0.0378432	0	0	0	0	0	0	0	0	0	0	0	0	0	0	0	0
153	0	0	0	0	14.6538	14.6177	14.8119	0.840556	0	0	0	0	0	0	0	0	0	0	0	0
153	0	0	0	0	0	0	0	0	26.3431	30.2128	31.0366	3.53873	36.1215	49.9336	56.6664	7.95416	0	0	0	0
153	0	0	0	0	0	0	0	0	0	0	0	0	0	0	0	0	0	0	0	0
165	3.44855	0.786236	3.44273	0.0323203	0	0	0	0	0	0	0	0	0	0	0	0	0	0	0	0
165	0	0	0	0	14.8857	15.0052	15.0561	0.909691	0	0	0	0	0	0	0	0	0	0	0	0
165	0	0	0	0	0	0	0	0	26.6351	31.4593	31.3638	3.62782	36.3558	51.3975	56.1655	9.92669	0	0	0	0
165	0	0	0	0	0	0	0	0	0	0	0	0	0	0	0	0	0	0	0	0
177	3.22772	0.696196	3.22923	0.0283167	0	0	0	0	0	0	0	0	0	0	0	0	0	0	0	0
177	0	0	0	0	14.217	14.0109	14.3302	0.738711	0	0	0	0	0	0	0	0	0	0	0	0
177	0	0	0	0	0	0	0	0	26.2825	31.1377	31.2174	3.65659	36.7774	62.9305	56.5251	12.5218	0	0	0	0
177	0	0	0	0	0	0	0	0	0	0	0	0	0	0	0	0	0	0	0	0
189	3.37601	0.756617	3.37424	0.0308578	0	0	0	0	0	0	0	0	0	0	0	0	0	0	0	0
189	0	0	0	0	13.6097	12.5236	13.761	0.68863	0	0	0	0	0	0	0	0	0	0	0	0
189	0	0	0	0	0	0	0	0	25.526	30.2044	29.7153	3.02398	36.6842	61.3157	55.4863	9.18835	0	0	0	0
189	0	0	0	0	0	0	0	0	0	0	0	0	0	0	0	0	0	0	0	0
201	3.32291	0.728066	3.32572	0.0318921	0	0	0	0	0	0	0	0	0	0	0	0	0	0	0	0
201	0	0	0	0	14.4449	14.2659	14.5989	0.798371	0	0	0	0	0	0	0	0	0	0	0	0
201	0	0	0	0	0	0	0	0	25.4285	28.4865	29.42	3.15504	34.8174	48.7232	53.6313	8.40405	0	0	0	0
201	0	0	0	0	0	0	0	0	0	0	0	0	0	0	0	0	0	0	0	0
213	3.31235	0.73477	3.30961	0.0334016	0	0	0	0	0	0	0	0	0	0	0	0	0	0	0	0
213	0	0	0	0	13.8179	12.9655	13.9598	0.739473	0	0	0	0	0	0	0	0	0	0	0	0
213	0	0	0	0	0	0	0	0	25.7223	30.0928	30.1451	3.27196	34.8178	52.1887	52.5213	8.0265	0	0	0	0
213	0	0	0	0	0	0	0	0	0	0	0	0	0	0	0	0	0	0	0	0
225	3.08587	0.643985	3.07954	0.0342243	0	0	0	0	0	0	0	0	0	0	0	0	0	0	0	0
225	0	0	0	0	14.2776	14.1314	14.4489	0.832899	0	0	0	0	0	0	0	0	0	0	0	0
225	0	0	0	0	0	0	0	0	25.5648	28.8156	29.8684	3.6699	35.1685	49.3619	53.8676	8.70909	0	0	0	0
225	0	0	0	0	0	0	0	0	0	0	0	0	0	0	0	0	0	0	0	0
237	3.34617	0.738631	3.33997	0.0282576	0	0	0	0	0	0	0	0	0	0	0	0	0	0	0	0
237	0	0	0	0	14.2314	13.5738	14.3734	0.951041	0	0	0	0	0	0	0	0	0	0	0	0
237	0	0	0	0	0	0	0	0	26.5376	30.9681	31.4469	3.92901	35.91	51.1429	54.7225	11.1901	0	0	0	0
237	0	0	0	0	0	0	0	0	0	0	0	0	0	0	0	0	0	0	0	0
249	3.18393	0.674397	3.18298	0.0317135	0	0	0	0	0	0	0	0	0	0	0	0	0	0	0	0
249	0	0	0	0	14.5034	14.4185	14.6525	0.744593	0	0	0	0	0	0	0	0	0	0	0	0
249	0	0	0	0	0	0	0	0	26.2493	29.9052	30.7325	4.19313	36.5372	57.1997	56.8162	10.6512	0	0	0	0
249	0	0	0	0	0	0	0	0	0	0	0	0	0	0	0	0	0	0	0	0
261	3.50091	0.809152	3.49391	0.0329986	0	0	0	0	0	0	0	0	0	0	0	0	0	0	0	0
261	0	0	0	0	14.6185	14.1454	14.7661	0.879951	0	0	0	0	0	0	0	0	0	0	0	0
261	0	0	0	0	0	0	0	0	26.9727	31.9409	31.8841	3.58993	36.7271	61.0545	56.7564	12.3943	0	0	0	0
261	0	0	0	0	0	0	0	0	0	0	0	0	0	0	0	0	0	0	0	0
273	3.20366	0.685801	3.20074	0.0308664	0	0	0	0	0	0	0	0	0	0	0	0	0	0	0	0
273	0	0	0	0	13.665	13.1026	13.8265	0.69973	0	0	0	0	0	0	0	0	0	0	0	0
273	0	0	0	0	0	0	0	0	25.4944	29.591	29.7808	3.35072	35.6275	46.5927	55.5885	8.65231	0	0	0	0
273	0	0	0	0	0	0	0	0	0	0	0	0	0	0	0	0	0	0	0	0
285	3.29487	0.722747	3.295	0.0341983	0	0	0	0	0	0	0	0	0	0	0	0	0	0	0	0
285	0	0	0	0	13.9141	13.1955	14.0784	0.774086	0	0	0	0	0	0	0	0	0	0	0	0
285	0	0	0	0	0	0	0	0	25.3212	29.3535	29.4506	3.18023	35.4763	52.2316	53.5116	9.1694	0	0	0	0
285	0	0	0	0	0	0	0	0	0	0	0	0	0	0	0	0	0	0	0	0
297	3.15124	0.655931	3.14757	0.0254932	0	0	0	0	0	0	0	0	0	0	0	0	0	0	0	0
297	0	0	0	0	13.76	13.0492	13.8974	0.801575	0	0	0	0	0	0	0	0	0	0	0	0
297	0	0	0	0	0	0	0	0	25.1686	28.2555	29.2717	3.19099	34.9201	60.5151	52.4993	8.43967	47.6152	0	86.27	0
297	0	0	0	0	0	0	0	0	0	0	0	0	0	0	0	0	0	0	0	0
309	3.63659	0.874906	3.63885	0.0398321	0	0	0	0	0	0	0	0	0	0	0	0	0	0	0	0
309	0	0	0	0	13.8978	12.6822	14.0492	0.714343	0	0	0	0	0	0	0	0	0	0	0	0
309	0	0	0	0	0	0	0	0	25.718	30.3737	29.4919	3.39573	35.6983	49.2945	53.2589	8.4819	39.7917	0	84.306	0
309	0	0	0	0	0	0	0	0	0	0	0	0	0	0	0	0	0	0	0	0
321	3.16297	0.669455	3.1626	0.0291727	0	0	0	0	0	0	0	0	0	0	0	0	0	0	0	0
321	0	0	0	0	15.7586	17.1827	15.9518	1.01309	0	0	0	0	0	0	0	0	0	0	0	0
321	0	0	0	0	0	0	0	0	26.379	28.79	30.8966	4.17509	36.1391	51.7671	53.753	11.0529	49.1713	81.4673	86.8777	4.25239
321	0	0	0	0	0	0	0	0	0	0	0	0	0	0	0	0	0	0	0	0
333	3.48713	0.808343	3.48678	0.0306462	0	0	0	0	0	0	0	0	0	0	0	0	0	0	0	0
333	0	0	0	0	14.283	13.5218	14.4807	0.802805	0	0	0	0	0	0	0	0	0	0	0	0
333	0	0	0	0	0	0	0	0	27.7841	34.1995	33.7994	4.33846	37.5408	48.9889	56.9125	11.0611	38.2742	0	91.2912	0
333	0	0	0	0	0	0	0	0	0	0	0	0	0	0	0	0	0	0	0	0
345	2.81777	0.526989	2.81751	0.0205057	0	0	0	0	0	0	0	0	0	0	0	0	0	0	0	0
345	0	0	0	0	13.2237	12.5988	13.3801	0.588933	0	0	0	0	0	0	0	0	0	0	0	0
345	0	0	0	0	0	0	0	0	24.6043	26.9643	28.8715	3.1201	35.6536	51.9055	57.6423	9.55013	0	0	0	0
345	0	0	0	0	0	0	0	0	0	0	0	0	0	0	0	0	0	0	0	0
357	3.26197	0.711378	3.26398	0.0292701	0	0	0	0	0	0	0	0	0	0	0	0	0	0	0	0
357	0	0	0	0	13.1611	11.3732	13.3201	0.632833	0	0	0	0	0	0	0	0	0	0	0	0
357	0	0	0	0	0	0	0	0	25.0744	28.8039	29.1095	2.99438	34.9931	48.1226	52.7327	10.742	0	0	0	0
357	0	0	0	0	0	0	0	0	0	0	0	0	0	0	0	0	0	0	0	0
369	2.96816	0.586245	2.96769	0.0218608	0	0	0	0	0	0	0	0	0	0	0	0	0	0	0	0
369	0	0	0	0	13.2684	12.3077	13.4078	0.66558	0	0	0	0	0	0	0	0	0	0	0	0
369	0	0	0	0	0	0	0	0	24.1646	26.0385	27.6694	2.69918	33.7585	45.5675	51.3845	7.91094	44.5045	0	80.4323	0
369	0	0	0	0	0	0	0	0	0	0	0	0	0	0	0	0	0	0	0	0
381	3.51361	0.818402	3.51301	0.0351574	0	0	0	0	0	0	0	0	0	0	0	0	0	0	0	0
381	0	0	0	0	13.9947	12.6828	14.1557	0.679173	0	0	0	0	0	0	0	0	0	0	0	0
381	0	0	0	0	0	0	0	0	25.7707	30.3147	29.6152	3.30439	35.2467	46.4548	51.44	7.12216	0	0	0	0
381	0	0	0	0	0	0	0	0	0	0	0	0	0	0	0	0	0	0	0	0
393	3.03743	0.617593	3.03485	0.0281094	0	0	0	0	0	0	0	0	0	0	0	0	0	0	0	0
393	0	0	0	0	14.9841	15.6021	15.1595	0.861907	0	0	0	0	0	0	0	0	0	0	0	0
393	0	0	0	0	0	0	0	0	25.9275	28.262	30.4221	3.79382	35.2363	55.5702	53.138	9.31027	0	0	0	0
393	0	0	0	0	0	0	0	0	0	0	0	0	0	0	0	0	0	0	0	0
405	3.27129	0.705367	3.26917	0.026016	0	0	0	0	0	0	0	0	0	0	0	0	0	0	0	0
405	0	0	0	0	12.8514	11.1408	13.0093	0.676195	0	0	0	0	0	0	0	0	0	0	0	0
405	0	0	0	0	0	0	0	0	26.0055	31.0838	30.8393	3.51616	35.8228	49.7633	54.5244	9.70289	52.8085	0	86.0708	0
405	0	0	0	0	0	0	0	0	0	0	0	0	0	0	0	0	0	0	0	0
417	3.09082	0.637144	3.08865	0.0249934	0	0	0	0	0	0	0	0	0	0	0	0	0	0	0	0
417	0	0	0	0	13.4577	12.377	13.6156	0.622526	0	0	0	0	0	0	0	0	0	0	0	0
417	0	0	0	0	0	0	0	0	23.9508	26.2934	27.2441	2.82788	35.0567	48.5133	53.9076	8.95655	0	0	0	0
417	0	0	0	0	0	0	0	0	0	0	0	0	0	0	0	0	0	0	0	0
429	3.01054	0.597163	3.0094	0.022393	0	0	0	0	0	0	0	0	0	0	0	0	0	0	0	0
429	0	0	0	0	13.1649	12.007	13.305	0.640812	0	0	0	0	0	0	0	0	0	0	0	0
429	0	0	0	0	0	0	0	0	24.6477	27.4846	28.6182	2.87676	33.352	48.0614	49.1493	9.25461	38.4286	0	82.909	0
429	0	0	0	0	0	0	0	0	0	0	0	0	0	0	0	0	0	0	0	0
441	3.31108	0.730577	3.31076	0.0305615	0	0	0	0	0	0	0	0	0	0	0	0	0	0	0	0
441	0	0	0	0	13.6925	12.2954	13.8522	0.664429	0	0	0	0	0	0	0	0	0	0	0	0
441	0	0	0	0	0	0	0	0	25.1876	28.5858	29.0069	3.18374	34.9645	48.2356	51.9696	8.22983	42.0228	0	82.8032	0
441	0	0	0	0	0	0	0	0	0	0	0	0	0	0	0	0	0	0	0	0
453	3.05677	0.626642	3.05127	0.0257186	0	0	0	0	0	0	0	0	0	0	0	0	0	0	0	0
453	0	0	0	0	13.8739	13.4434	14.0437	0.736779	0	0	0	0	0	0	0	0	0	0	0	0
453	0	0	0	0	0	0	0	0	24.9868	27.0771	29.0787	3.0427	34.4774	58.4174	51.5765	8.12789	49.367	110.807	80.1262	0.372613
453	0	0	0	0	0	0	0	0	0	0	0	0	0	0	0	0	0	0	0	0
465	3.53707	0.829976	3.53262	0.0375434	0	0	0	0	0	0	0	0	0	0	0	0	0	0	0	0
465	0	0	0	0	14.2621	13.2239	14.4276	0.794534	0	0	0	0	0	0	0	0	0	0	0	0
465	0	0	0	0	0	0	0	0	26.3218	30.9011	30.7936	3.62976	36.1686	52.0706	54.1182	10.2986	45.3111	0	94.551	0
465	0	0	0	0	0	0	0	0	0	0	0	0	0	0	0	0	0	0	0	0
477	3.27861	0.708315	3.27558	0.0266684	0	0	0	0	0	0	0	0	0	0	0	0	0	0	0	0
477	0	0	0	0	14.7302	14.9635	14.8722	0.890451	0	0	0	0	0	0	0	0	0	0	0	0
477	0	0	0	0	0	0	0	0	26.0666	28.8897	30.4402	3.50438	35.9099	55.0402	55.2819	10.7758	0	0	0	0
477	0	0	0	0	0	0	0	0	0	0	0	0	0	0	0	0	0	0	0	0
489	3.61917	0.863719	3.61033	0.0352289	0	0	0	0	0	0	0	0	0	0	0	0	0	0	0	0
489	0	0	0	0	14.9216	14.8746	15.0893	0.784365	0	0	0	0	0	0	0	0	0	0	0	0
489	0	0	0	0	0	0	0	0	27.3025	32.3165	32.389	4.16274	37.2261	58.7948	56.3247	9.38235	0	0	0	0
489	0	0	0	0	0	0	0	0	0	0	0	0	0	0	0	0	0	0	0	0
501	3.2973	0.728737	3.29663	0.0306727	0	0	0	0	0	0	0	0	0	0	0	0	0	0	0	0
501	0	0	0	0	14.9112	15.4317	15.0723	0.808444	0	0	0	0	0	0	0	0	0	0	0	0
501	0	0	0	0	0	0	0	0	26.6537	31.3519	31.5569	3.21268	38.2247	57.7596	57.3889	9.77485	0	0	0	0
501	0	0	0	0	0	0	0	0	0	0	0	0	0	0	0	0	0	0	0	0
513	3.15263	0.658312	3.15114	0.0272305	0	0	0	0	0	0	0	0	0	0	0	0	0	0	0	0
513	0	0	0	0	13.3932	12.4279	13.5271	0.678837	0	0	0	0	0	0	0	0	0	0	0	0
513	0	0	0	0	0	0	0	0	25.5982	30.0225	30.5476	3.12997	35.873	56.4634	55.3485	9.50534	0	0	0	0
513	0	0	0	0	0	0	0	0	0	0	0	0	0	0	0	0	0	0	0	0
525	3.19992	0.676867	3.19844	0.0301644	0	0	0	0	0	0	0	0	0	0	0	0	0	0	0	0
525	0	0	0	0	13.1354	11.7326	13.2634	0.659214	0	0	0	0	0	0	0	0	0	0	0	0
525	0	0	0	0	0	0	0	0	24.3534	27.3694	27.9421	2.80542	34.4675	51.5693	53.5747	7.95398	0	0	0	0
525	0	0	0	0	0	0	0	0	0	0	0	0	0	0	0	0	0	0	0	0
537	3.02208	0.606459	3.02028	0.0266751	0	0	0	0	0	0	0	0	0	0	0	0	0	0	0	0
537	0	0	0	0	13.3421	12.1804	13.4979	0.733773	0	0	0	0	0	0	0	0	0	0	0	0
537	0	0	0	0	0	0	0	0	24.2412	26.5154	27.8093	2.9365	33.4962	48.7261	49.9406	7.91357	50.6639	19.1976	90.9088	32.1513
537	0	0	0	0	0	0	0	0	0	0	0	0	0	0	0	0	0	0	0	0
549	3.65272	0.883638	3.64961	0.0349476	0	0	0	0	0	0	0	0	0	0	0	0	0	0	0	0
549	0	0	0	0	14.4419	13.5125	14.6077	0.834913	0	0	0	0	0	0	0	0	0	0	0	0
549	0	0	0	0	0	0	0	0	26.2216	30.141	30.1026	3.75095	35.8451	52.8584	52.3787	9.59992	0	0	0	0
549	0	0	0	0	0	0	0	0	0	0	0	0	0	0	0	0	0	0	0	0
561	3.14857	0.655868	3.14621	0.0268798	0	0	0	0	0	0	0	0	0	0	0	0	0	0	0	0
561	0	0	0	0	14.2502	14.162	14.4205	0.699807	0	0	0	0	0	0	0	0	0	0	0	0
561	0	0	0	0	0	0	0	0	25.4455	28.1702	29.7	3.26049	34.8091	58.6098	52.7648	8.48514	35.4722	0	78.6434	0
561	0	0	0	0	0	0	0	0	0	0	0	0	0	0	0	0	0	0	0	0
573	3.12005	0.647921	3.12032	0.0256556	0	0	0	0	0	0	0	0	0	0	0	0	0	0	0	0
573	0	0	0	0	13.5935	12.5569	13.7403	0.717619	0	0	0	0	0	0	0	0	0	0	0	0
573	0	0	0	0	0	0	0	0	25.69	29.1133	30.3564	3.13832	35.1976	50.554	52.892	8.65766	40.6352	40.1543	82.7317	7.34106
573	0	0	0	0	0	0	0	0	0	0	0	0	0	0	0	0	0	0	0	0
585	3.3586	0.749976	3.35836	0.0273468	0	0	0	0	0	0	0	0	0	0	0	0	0	0	0	0
585	0	0	0	0	14.2868	13.6516	14.44	0.745806	0	0	0	0	0	0	0	0	0	0	0	0
585	0	0	0	0	0	0	0	0	25.8679	29.9096	30.1108	3.44302	36.5582	66.428	55.4406	10.2169	38.1609	23.3371	83.4674	12.6089
585	0	0	0	0	0	0	0	0	0	0	0	0	0	0	0	0	0	0	0	0
597	3.0126	0.603034	3.0107	0.0226334	0	0	0	0	0	0	0	0	0	0	0	0	0	0	0	0
597	0	0	0	0	13.7474	13.1546	13.8919	0.634502	0	0	0	0	0	0	0	0	0	0	0	0
597	0	0	0	0	0	0	0	0	25.39	28.5331	29.9278	3.25495	35.4402	54.7972	53.543	9.21431	0	0	0	0
597	0	0	0	0	0	0	0	0	0	0	0	0	0	0	0	0	0	0	0	0
609	3.15733	0.66334	3.15834	0.0270713	0	0	0	0	0	0	0	0	0	0	0	0	0	0	0	0
609	0	0	0	0	13.527	12.273	13.6751	0.644377	0	0	0	0	0	0	0	0	0	0	0	0
609	0	0	0	0	0	0	0	0	25.4447	29.1918	29.8027	3.2065	35.1858	44.0137	54.1085	9.88459	0	0	0	0
609	0	0	0	0	0	0	0	0	0	0	0	0	0	0	0	0	0	0	0	0
621	3.3362	0.740231	3.33184	0.0289008	0	0	0	0	0	0	0	0	0	0	0	0	0	0	0	0
621	0	0	0	0	14.1661	13.4651	14.3457	0.763655	0	0	0	0	0	0	0	0	0	0	0	0
621	0	0	0	0	0	0	0	0	25.6974	28.4145	29.8062	3.19678	34.9219	48.7446	54.7367	11.0929	0	0	0	0
621	0	0	0	0	0	0	0	0	0	0	0	0	0	0	0	0	0	0	0	0
633	3.11636	0.653104	3.11743	0.0315965	0	0	0	0	0	0	0	0	0	0	0	0	0	0	0	0
633	0	0	0	0	14.2722	14.1195	14.4106	0.741097	0	0	0	0	0	0	0	0	0	0	0	0
633	0	0	0	0	0	0	0	0	25.7832	29.206	30.3652	3.53049	35.7528	55.0468	53.5477	8.49995	46.9971	28.0668	89.2164	4.20152
633	0	0	0	0	0	0	0	0	0	0	0	0	0	0	0	0	0	0	0	0
645	3.33137	0.734719	3.32577	0.0276285	0	0	0	0	0	0	0	0	0	0	0	0	0	0	0	0
645	0	0	0	0	14.4597	14.0217	14.6199	0.898234	0	0	0	0	0	0	0	0	0	0	0	0
645	0	0	0	0	0	0	0	0	26.5948	30.3195	31.585	3.79707	36.2119	53.8623	55.9482	10.0255	45.7468	0	87.7775	0
645	0	0	0	0	0	0	0	0	0	0	0	0	0	0	0	0	0	0	0	0
657	3.3538	0.738745	3.35497	0.0255993	0	0	0	0	0	0	0	0	0	0	0	0	0	0	0	0
657	0	0	0	0	14.4651	14.0194	14.6198	0.738228	0	0	0	0	0	0	0	0	0	0	0	0
657	0	0	0	0	0	0	0	0	26.5935	30.644	31.1916	3.75628	37.1493	50.2322	57.2843	10.9559	0	0	0	0
657	0	0	0	0	0	0	0	0	0	0	0	0	0	0	0	0	0	0	0	0
669	3.13047	0.655646	3.13021	0.0275069	0	0	0	0	0	0	0	0	0	0	0	0	0	0	0	0
669	0	0	0	0	13.9738	13.408	14.1484	0.624092	0	0	0	0	0	0	0	0	0	0	0	0
669	0	0	0	0	0	0	0	0	25.8455	29.9634	30.5963	3.18946	36.4998	53.1462	55.245	10.6912	52.6187	0	92.056	0
669	0	0	0	0	0	0	0	0	0	0	0	0	0	0	0	0	0	0	0	0
681	3.55875	0.836917	3.55298	0.0336273	0	0	0	0	0	0	0	0	0	0	0	0	0	0	0	0
681	0	0	0	0	14.6122	14.1267	14.7598	0.819677	0	0	0	0	0	0	0	0	0	0	0	0
681	0	0	0	0	0	0	0	0	26.5106	30.3148	31.147	3.07928	36.5064	47.8061	56.3355	7.49064	56.2498	0	91.3081	0
681	0	0	0	0	0	0	0	0	0	0	0	0	0	0	0	0	0	0	0	0
693	3.31792	0.730795	3.31865	0.0281322	0	0	0	0	0	0	0	0	0	0	0	0	0	0	0	0
693	0	0	0	0	14.8046	15.0016	14.9404	0.785813	0	0	0	0	0	0	0	0	0	0	0	0
693	0	0	0	0	0	0	0	0	26.3184	30.2466	30.9592	3.47782	36.2971	60.3496	56.1181	8.31145	0	0	0	0
693	0	0	0	0	0	0	0	0	0	0	0	0	0	0	0	0	0	0	0	0
705	2.986	0.587444	2.98766	0.0217965	0	0	0	0	0	0	0	0	0	0	0	0	0	0	0	0
705	0	0	0	0	13.4152	12.2915	13.5644	0.631932	0	0	0	0	0	0	0	0	0	0	0	0
705	0	0	0	0	0	0	0	0	25.6649	29.618	30.4329	3.22991	35.2951	52.6739	54.3299	8.99443	46.7154	0	86.8392	0
705	0	0	0	0	0	0	0	0	0	0	0	0	0	0	0	0	0	0	0	0
717	3.14672	0.654714	3.13996	0.0248376	0	0	0	0	0	0	0	0	0	0	0	0	0	0	0	0
717	0	0	0	0	14.0206	13.0748	14.1905	0.666669	0	0	0	0	0	0	0	0	0	0	0	0
717	0	0	0	0	0	0	0	0	25.748	28.7189	30.1198	3.92285	36.5437	51.739	55.285	12.6593	0	0	0	0
717	0	0	0	0	0	0	0	0	0	0	0	0	0	0	0	0	0	0	0	0
729	3.23635	0.688365	3.23568	0.0254664	0	0	0	0	0	0	0	0	0	0	0	0	0	0	0	0
729	0	0	0	0	13.9966	12.9355	14.1525	0.673838	0	0	0	0	0	0	0	0	0	0	0	0
729	0	0	0	0	0	0	0	0	25.9648	29.2667	30.4148	3.11939	35.8957	51.1718	54.6582	10.8905	0	0	0	0
729	0	0	0	0	0	0	0	0	0	0	0	0	0	0	0	0	0	0	0	0
741	3.29781	0.709922	3.29034	0.0279947	0	0	0	0	0	0	0	0	0	0	0	0	0	0	0	0
741	0	0	0	0	14.0459	13.1717	14.2397	0.683556	0	0	0	0	0	0	0	0	0	0	0	0
741	0	0	0	0	0	0	0	0	25.836	29.8027	30.0947	3.04812	36.2008	49.7496	54.7127	9.23613	0	0	0	0
741	0	0	0	0	0	0	0	0	0	0	0	0	0	0	0	0	0	0	0	0
753	3.46659	0.793994	3.46545	0.0318639	0	0	0	0	0	0	0	0	0	0	0	0	0	0	0	0
753	0	0	0	0	13.9312	12.9838	14.0721	0.708273	0	0	0	0	0	0	0	0	0	0	0	0
753	0	0	0	0	0	0	0	0	25.6735	29.5659	29.7801	2.84901	35.7183	54.8024	54.3552	7.95134	0	0	0	0
753	0	0	0	0	0	0	0	0	0	0	0	0	0	0	0	0	0	0	0	0
765	3.26379	0.705411	3.26362	0.0276647	0	0	0	0	0	0	0	0	0	0	0	0	0	0	0	0
765	0	0	0	0	15.0308	15.5215	15.191	0.829083	0	0	0	0	0	0	0	0	0	0	0	0
765	0	0	0	0	0	0	0	0	26.0942	29.483	30.6068	3.52575	35.8653	50.3651	54.5807	8.565	0	0	0	0
765	0	0	0	0	0	0	0	0	0	0	0	0	0	0	0	0	0	0	0	0
777	3.16956	0.662523	3.16925	0.0249971	0	0	0	0	0	0	0	0	0	0	0	0	0	0	0	0
777	0	0	0	0	13.2748	11.9756	13.4019	0.589788	0	0	0	0	0	0	0	0	0	0	0	0
777	0	0	0	0	0	0	0	0	25.8023	30.6538	30.6284	3.18215	35.5695	55.511	54.0327	8.40867	41.9398	3.94698	86.1375	2.17268
777	0	0	0	0	0	0	0	0	0	0	0	0	0	0	0	0	0	0	0	0
789	3.19117	0.668084	3.18378	0.0269582	0	0	0	0	0	0	0	0	0	0	0	0	0	0	0	0
789	0	0	0	0	14.235	13.6091	14.381	0.716841	0	0	0	0	0	0	0	0	0	0	0	0
789	0	0	0	0	0	0	0	0	25.3914	28.0371	29.3118	3.06283	35.6929	56.3124	55.4365	9.78369	0	0	0	0
789	0	0	0	0	0	0	0	0	0	0	0	0	0	0	0	0	0	0	0	0
801	3.21455	0.689465	3.21439	0.0281057	0	0	0	0	0	0	0	0	0	0	0	0	0	0	0	0
801	0	0	0	0	14.3852	13.9577	14.5443	0.771328	0	0	0	0	0	0	0	0	0	0	0	0
801	0	0	0	0	0	0	0	0	26.3945	29.81	31.2454	3.70771	35.4684	49.0005	53.8719	11.5543	0	0	0	0
801	0	0	0	0	0	0	0	0	0	0	0	0	0	0	0	0	0	0	0	0
813	3.38796	0.772724	3.39225	0.0362771	0	0	0	0	0	0	0	0	0	0	0	0	0	0	0	0
813	0	0	0	0	13.9794	13.352	14.1483	0.741229	0	0	0	0	0	0	0	0	0	0	0	0
813	0	0	0	0	0	0	0	0	26.2055	30.261	30.7855	3.32802	37.0879	52.2743	56.1308	11.1981	0	0	0	0
813	0	0	0	0	0	0	0	0	0	0	0	0	0	0	0	0	0	0	0	0
825	3.43321	0.780397	3.43285	0.03016	0	0	0	0	0	0	0	0	0	0	0	0	0	0	0	0
825	0	0	0	0	15.225	15.7575	15.4047	0.974011	0	0	0	0	0	0	0	0	0	0	0	0
825	0	0	0	0	0	0	0	0	26.38	29.2096	31.041	3.5964	36.8257	50.6444	56.2121	8.89605	0	0	0	0
825	0	0	0	0	0	0	0	0	0	0	0	0	0	0	0	0	0	0	0	0
837	2.89448	0.553883	2.89488	0.0221793	0	0	0	0	0	0	0	0	0	0	0	0	0	0	0	0
837	0	0	0	0	13.8844	13.5867	14.0323	0.671059	0	0	0	0	0	0	0	0	0	0	0	0
837	0	0	0	0	0	0	0	0	26.089	30.2514	31.4557	3.9542	35.8365	54.7229	54.4536	10.0819	50.4111	0	89.0079	0
837	0	0	0	0	0	0	0	0	0	0	0	0	0	0	0	0	0	0	0	0
849	3.31538	0.731132	3.31016	0.0312876	0	0	0	0	0	0	0	0	0	0	0	0	0	0	0	0
849	0	0	0	0	12.8434	10.8276	12.983	0.596516	0	0	0	0	0	0	0	0	0	0	0	0
849	0	0	0	0	0	0	0	0	25.295	29.2251	29.4213	2.89384	36.1042	60.5003	55.8771	9.27923	48.6488	0	88.7169	0
849	0	0	0	0	0	0	0	0	0	0	0	0	0	0	0	0	0	0	0	0
861	3.1708	0.665274	3.16656	0.025596	0	0	0	0	0	0	0	0	0	0	0	0	0	0	0	0
861	0	0	0	0	14.2824	14.0583	14.4089	0.801742	0	0	0	0	0	0	0	0	0	0	0	0
861	0	0	0	0	0	0	0	0	24.7407	26.207	28.2055	2.99047	34.9948	55.4407	53.1488	9.69142	0	0	0	0
861	0	0	0	0	0	0	0	0	0	0	0	0	0	0	0	0	0	0	0	0
873	3.32749	0.736626	3.32161	0.0297304	0	0	0	0	0	0	0	0	0	0	0	0	0	0	0	0
873	0	0	0	0	14.0657	13.2645	14.2308	0.71757	0	0	0	0	0	0	0	0	0	0	0	0
873	0	0	0	0	0	0	0	0	26.1534	29.9072	30.7647	3.48655	35.4593	54.6541	51.7653	8.42065	47.0522	0	85.3037	0
873	0	0	0	0	0	0	0	0	0	0	0	0	0	0	0	0	0	0	0	0
885	2.84868	0.545633	2.84454	0.0245712	0	0	0	0	0	0	0	0	0	0	0	0	0	0	0	0
885	0	0	0	0	13.2134	12.4476	13.3608	0.655263	0	0	0	0	0	0	0	0	0	0	0	0
885	0	0	0	0	0	0	0	0	24.6481	27.0814	28.867	3.01132	34.9209	50.9448	53.1606	7.22218	47.2546	0	81.5602	0
885	0	0	0	0	0	0	0	0	0	0	0	0	0	0	0	0	0	0	0	0
897	3.50461	0.82454	3.50491	0.0401692	0	0	0	0	0	0	0	0	0	0	0	0	0	0	0	0
897	0	0	0	0	13.3106	11.5809	13.4677	0.72878	0	0	0	0	0	0	0	0	0	0	0	0
897	0	0	0	0	0	0	0	0	25.3622	29.8323	29.081	3.10838	35.0658	46.2207	53.1254	8.70059	0	0	0	0
897	0	0	0	0	0	0	0	0	0	0	0	0	0	0	0	0	0	0	0	0
909	3.22347	0.691674	3.22025	0.0291462	0	0	0	0	0	0	0	0	0	0	0	0	0	0	0	0
909	0	0	0	0	14.4581	14.8095	14.6167	0.909115	0	0	0	0	0	0	0	0	0	0	0	0
909	0	0	0	0	0	0	0	0	24.9718	27.1641	28.5373	3.09247	35.3944	54.6511	52.1368	8.13808	0	0	0	0
909	0	0	0	0	0	0	0	0	0	0	0	0	0	0	0	0	0	0	0	0
921	2.88648	0.55387	2.88402	0.023423	0	0	0	0	0	0	0	0	0	0	0	0	0	0	0	0
921	0	0	0	0	13.3089	12.4357	13.4466	0.67987	0	0	0	0	0	0	0	0	0	0	0	0
921	0	0	0	0	0	0	0	0	25.2657	29.2362	30.0215	3.68385	33.7158	42.1838	50.5548	8.0541	41.0393	43.6422	81.2818	1.08154
921	0	0	0	0	0	0	0	0	0	0	0	0	0	0	0	0	0	0	0	0
933	3.46062	0.796839	3.46084	0.0324915	0	0	0	0	0	0	0	0	0	0	0	0	0	0	0	0
933	0	0	0	0	13.86	12.5709	14.0014	0.784322	0	0	0	0	0	0	0	0	0	0	0	0
933	0	0	0	0	0	0	0	0	25.7789	29.3108	29.8199	3.48406	36.1439	46.5283	55.4011	11.0494	52.1219	0	86.5854	0
933	0	0	0	0	0	0	0	0	0	0	0	0	0	0	0	0	0	0	0	0
945	3.39521	0.772609	3.39741	0.0344142	0	0	0	0	0	0	0	0	0	0	0	0	0	0	0	0
945	0	0	0	0	14.2034	13.5982	14.374	0.749832	0	0	0	0	0	0	0	0	0	0	0	0
945	0	0	0	0	0	0	0	0	25.303	28.7324	29.1133	3.1559	35.8522	47.832	53.6824	10.81	56.83	0	93.2642	0
945	0	0	0	0	0	0	0	0	0	0	0	0	0	0	0	0	0	0	0	0
957	3.42298	0.770011	3.41807	0.028428	0	0	0	0	0	0	0	0	0	0	0	0	0	0	0	0
957	0	0	0	0	14.8382	15.0613	14.9971	0.900148	0	0	0	0	0	0	0	0	0	0	0	0
957	0	0	0	0	0	0	0	0	26.429	30.7673	30.8701	3.34423	36.3135	59.2899	53.6008	8.91566	48.0256	0	87.0511	0
957	0	0	0	0	0	0	0	0	0	0	0	0	0	0	0	0	0	0	0	0
969	2.81716	0.523408	2.81499	0.019033	0	0	0	0	0	0	0	0	0	0	0	0	0	0	0	0
969	0	0	0	0	13.1844	12.266	13.3096	0.593546	0	0	0	0	0	0	0	0	0	0	0	0
969	0	0	0	0	0	0	0	0	25.0586	28.2351	29.8094	3.30853	34.9815	47.3814	53.4653	9.36432	47.2156	0	86.1086	0
969	0	0	0	0	0	0	0	0	0	0	0	0	0	0	0	0	0	0	0	0
981	3.52805	0.827541	3.52367	0.0369277	0	0	0	0	0	0	0	0	0	0	0	0	0	0	0	0
981	0	0	0	0	12.7722	10.5177	12.9102	0.561922	0	0	0	0	0	0	0	0	0	0	0	0
981	0	0	0	0	0	0	0	0	24.813	28.8937	28.2761	2.71709	35.6816	50.2837	54.0866	10.316	0	0	0	0
981	0	0	0	0	0	0	0	0	0	0	0	0	0	0	0	0	0	0	0	0
993	3.20698	0.686745	3.20763	0.0306908	0	0	0	0	0	0	0	0	0	0	0	0	0	0	0	0
993	0	0	0	0	15.3003	16.1996	15.4557	0.972873	0	0	0	0	0	0	0	0	0	0	0	0
993	0	0	0	0	0	0	0	0	25.0324	26.3627	28.5923	3.10249	35.0385	50.0474	51.8174	9.04049	0	0	0	0
993	0	0	0	0	0	0	0	0	0	0	0	0	0	0	0	0	0	0	0	0
1005	3.38735	0.762403	3.38463	0.0292235	0	0	0	0	0	0	0	0	0	0	0	0	0	0	0	0
1005	0	0	0	0	14.0849	13.2417	14.2798	0.835187	0	0	0	0	0	0	0	0	0	0	0	0
1005	0	0	0	0	0	0	0	0	27.0265	32.5186	32.473	4.25555	35.4706	43.1658	52.4611	8.55177	48.0661	84.2601	86.5619	14.9013
1005	0	0	0	0	0	0	0	0	0	0	0	0	0	0	0	0	0	0	0	0
1017	3.51749	0.818817	3.51388	0.034702	0	0	0	0	0	0	0	0	0	0	0	0	0	0	0	0
1017	0	0	0	0	14.7632	14.6676	14.9365	0.787715	0	0	0	0	0	0	0	0	0	0	0	0
1017	0	0	0	0	0	0	0	0	26.3528	30.0992	30.6948	3.72922	36.3545	56.6832	58.5921	13.0616	0	0	0	0
1017	0	0	0	0	0	0	0	0	0	0	0	0	0	0	0	0	0	0	0	0
1029	3.23781	0.699555	3.23448	0.0318145	0	0	0	0	0	0	0	0	0	0	0	0	0	0	0	0
1029	0	0	0	0	15.423	16.3703	15.574	0.907175	0	0	0	0	0	0	0	0	0	0	0	0
1029	0	0	0	0	0	0	0	0	27.056	31.4743	32.3622	4.22612	36.7653	59.3415	55.8778	10.7475	46.2158	0	90.0856	0
1029	0	0	0	0	0	0	0	0	0	0	0	0	0	0	0	0	0	0	0	0
1041	3.08744	0.630264	3.0852	0.0246335	0	0	0	0	0	0	0	0	0	0	0	0	0	0	0	0
1041	0	0	0	0	13.507	12.6169	13.6434	0.746695	0	0	0	0	0	0	0	0	0	0	0	0
1041	0	0	0	0	0	0	0	0	26.5077	31.9755	31.8917	3.7048	37.5753	64.2063	56.8842	10.7459	0	0	0	0
1041	0	0	0	0	0	0	0	0	0	0	0	0	0	0	0	0	0	0	0	0
1053	3.42572	0.783844	3.42911	0.0351152	0	0	0	0	0	0	0	0	0	0	0	0	0	0	0	0
1053	0	0	0	0	13.3808	11.8599	13.5311	0.667408	0	0	0	0	0	0	0	0	0	0	0	0
1053	0	0	0	0	0	0	0	0	24.9844	28.9084	28.6163	3.11307	36.3921	68.622	56.6209	9.62448	44.0255	13.916	92.7442	3.92106
1053	0	0	0	0	0	0	0	0	0	0	0	0	0	0	0	0	0	0	0	0
1065	3.46816	0.802583	3.46473	0.0316082	0	0	0	0	0	0	0	0	0	0	0	0	0	0	0	0
1065	0	0	0	0	15.0797	15.361	15.2649	0.937156	0	0	0	0	0	0	0	0	0	0	0	0
1065	0	0	0	0	0	0	0	0	25.7753	29.0315	29.6743	3.2401	35.91	52.6173	52.8391	8.95667	48.7787	0	89.219	0
1065	0	0	0	0	0	0	0	0	0	0	0	0	0	0	0	0	0	0	0	0
1077	3.39338	0.766386	3.3927	0.0316662	0	0	0	0	0	0	0	0	0	0	0	0	0	0	0	0
1077	0	0	0	0	15.4387	16.2543	15.6021	0.865595	0	0	0	0	0	0	0	0	0	0	0	0
1077	0	0	0	0	0	0	0	0	27.6403	31.8037	33.2505	4.73349	36.8484	51.9077	55.1671	10.9423	0	0	0	0
1077	0	0	0	0	0	0	0	0	0	0	0	0	0	0	0	0	0	0	0	0
1089	3.18374	0.670484	3.1871	0.0265482	0	0	0	0	0	0	0	0	0	0	0	0	0	0	0	0
1089	0	0	0	0	14.2543	14.026	14.4215	0.741423	0	0	0	0	0	0	0	0	0	0	0	0
1089	0	0	0	0	0	0	0	0	26.7545	30.9717	32.3359	3.62297	37.8294	59.3406	58.8786	11.5432	0	0	0	0
1089	0	0	0	0	0	0	0	0	0	0	0	0	0	0	0	0	0	0	0	0
1101	3.46864	0.801451	3.46942	0.0298291	0	0	0	0	0	0	0	0	0	0	0	0	0	0	0	0
1101	0	0	0	0	14.7282	14.3017	14.9081	0.798414	0	0	0	0	0	0	0	0	0	0	0	0
1101	0	0	0	0	0	0	0	0	26.648	30.9195	31.6079	3.61161	38.0157	55.1837	58.941	10.498	0	0	0	0
1101	0	0	0	0	0	0	0	0	0	0	0	0	0	0	0	0	0	0	0	0
1113	3.54194	0.826215	3.53916	0.0320808	0	0	0	0	0	0	0	0	0	0	0	0	0	0	0	0
1113	0	0	0	0	14.6227	14.2814	14.8174	0.739851	0	0	0	0	0	0	0	0	0	0	0	0
1113	0	0	0	0	0	0	0	0	26.7163	31.7259	31.2575	3.36205	36.6601	62.738	57.4815	10.1248	0	0	0	0
1113	0	0	0	0	0	0	0	0	0	0	0	0	0	0	0	0	0	0	0	0
1125	3.35846	0.748826	3.35731	0.0285755	0	0	0	0	0	0	0	0	0	0	0	0	0	0	0	0
1125	0	0	0	0	15.1016	15.4871	15.2513	0.803626	0	0	0	0	0	0	0	0	0	0	0	0
1125	0	0	0	0	0	0	0	0	26.6997	31.0211	31.6723	3.44941	36.9981	59.4303	56.5733	9.50054	0	0	0	0
1125	0	0	0	0	0	0	0	0	0	0	0	0	0	0	0	0	0	0	0	0
1137	3.20484	0.682474	3.20173	0.0274749	0	0	0	0	0	0	0	0	0	0	0	0	0	0	0	0
1137	0	0	0	0	14.8543	15.2152	15.0543	0.776966	0	0	0	0	0	0	0	0	0	0	0	0
1137	0	0	0	0	0	0	0	0	27.2583	31.5832	32.9637	4.49609	38.2746	56.272	57.2166	11.2539	37.2039	0	90.0743	0
1137	0	0	0	0	0	0	0	0	0	0	0	0	0	0	0	0	0	0	0	0
1149	2.85373	0.53836	2.85011	0.0207483	0	0	0	0	0	0	0	0	0	0	0	0	0	0	0	0
1149	0	0	0	0	12.6593	11.0851	12.79	0.596862	0	0	0	0	0	0	0	0	0	0	0	0
1149	0	0	0	0	0	0	0	0	24.9693	28.7858	29.861	3.01315	36.3843	75.5172	56.7465	12.5995	0	0	0	0
1149	0	0	0	0	0	0	0	0	0	0	0	0	0	0	0	0	0	0	0	0
1161	3.30216	0.722124	3.30051	0.0284204	0	0	0	0	0	0	0	0	0	0	0	0	0	0	0	0
1161	0	0	0	0	13.2935	11.4842	13.4557	0.634082	0	0	0	0	0	0	0	0	0	0	0	0
1161	0	0	0	0	0	0	0	0	24.6692	26.942	28.0737	2.97345	35.1466	57.826	54.137	8.89792	0	0	0	0
1161	0	0	0	0	0	0	0	0	0	0	0	0	0	0	0	0	0	0	0	0
1173	3.40116	0.764031	3.4041	0.0305391	0	0	0	0	0	0	0	0	0	0	0	0	0	0	0	0
1173	0	0	0	0	14.6251	14.1568	14.7668	0.784208	0	0	0	0	0	0	0	0	0	0	0	0
1173	0	0	0	0	0	0	0	0	25.5933	27.959	29.3977	3.13608	35.0608	46.968	51.8969	8.16696	40.8226	14.9078	84.9718	0.0353847
1173	0	0	0	0	0	0	0	0	0	0	0	0	0	0	0	0	0	0	0	0
1185	3.42531	0.773783	3.4269	0.0271495	0	0	0	0	0	0	0	0	0	0	0	0	0	0	0	0
1185	0	0	0	0	15.7998	16.9684	16.0025	0.927053	0	0	0	0	0	0	0	0	0	0	0	0
1185	0	0	0	0	0	0	0	0	27.7077	31.832	32.9985	4.6712	37.2498	51.5026	55.0383	10.4167	43.0403	0	88.4726	0
1185	0	0	0	0	0	0	0	0	0	0	0	0	0	0	0	0	0	0	0	0
1197	3.22286	0.690439	3.21876	0.0265185	0	0	0	0	0	0	0	0	0	0	0	0	0	0	0	0
1197	0	0	0	0	15.4269	15.9853	15.592	0.790008	0	0	0	0	0	0	0	0	0	0	0	0
1197	0	0	0	0	0	0	0	0	28.0894	33.6933	34.6166	5.03618	38.6475	55.9439	59.7393	14.0214	0	0	0	0
1197	0	0	0	0	0	0	0	0	0	0	0	0	0	0	0	0	0	0	0	0
1209	3.22095	0.688352	3.21936	0.0268108	0	0	0	0	0	0	0	0	0	0	0	0	0	0	0	0
1209	0	0	0	0	14.6855	14.5846	14.8321	0.792719	0	0	0	0	0	0	0	0	0	0	0	0
1209	0	0	0	0	0	0	0	0	27.7023	32.2529	33.6415	4.27791	39.605	58.4495	62.2623	13.5445	0	0	0	0
1209	0	0	0	0	0	0	0	0	0	0	0	0	0	0	0	0	0	0	0	0
1221	3.12295	0.646453	3.11996	0.0252233	0	0	0	0	0	0	0	0	0	0	0	0	0	0	0	0
1221	0	0	0	0	14.0528	13.5498	14.1887	0.720717	0	0	0	0	0	0	0	0	0	0	0	0
1221	0	0	0	0	0	0	0	0	26.4289	30.7503	31.496	3.72858	36.3932	53.9564	59.3782	12.1265	0	0	0	0
1221	0	0	0	0	0	0	0	0	0	0	0	0	0	0	0	0	0	0	0	0
1233	3.40037	0.76683	3.39504	0.0309421	0	0	0	0	0	0	0	0	0	0	0	0	0	0	0	0
1233	0	0	0	0	14.5236	14.048	14.6873	0.782327	0	0	0	0	0	0	0	0	0	0	0	0
1233	0	0	0	0	0	0	0	0	26.5732	30.4725	31.2701	3.75693	36.632	56.9053	57.5427	8.20448	0	0	0	0
1233	0	0	0	0	0	0	0	0	0	0	0	0	0	0	0	0	0	0	0	0
1245	3.28453	0.710601	3.28448	0.027201	0	0	0	0	0	0	0	0	0	0	0	0	0	0	0	0
1245	0	0	0	0	14.4212	14.1959	14.5754	0.766142	0	0	0	0	0	0	0	0	0	0	0	0
1245	0	0	0	0	0	0	0	0	26.2772	29.9603	31.0665	3.54715	36.5188	54.3651	55.9985	9.03964	52.99	58.3096	99.2598	7.80156
1245	0	0	0	0	0	0	0	0	0	0	0	0	0	0	0	0	0	0	0	0
1257	3.31245	0.728488	3.31356	0.0307938	0	0	0	0	0	0	0	0	0	0	0	0	0	0	0	0
1257	0	0	0	0	13.8054	12.9659	13.9499	0.671437	0	0	0	0	0	0	0	0	0	0	0	0
1257	0	0	0	0	0	0	0	0	25.7293	30.324	30.2547	3.25685	35.9425	57.1251	55.5218	10.0795	0	0	0	0
1257	0	0	0	0	0	0	0	0	0	0	0	0	0	0	0	0	0	0	0	0
1269	3.04026	0.613758	3.04086	0.0251664	0	0	0	0	0	0	0	0	0	0	0	0	0	0	0	0
1269	0	0	0	0	14.2642	14.0054	14.4194	0.79084	0	0	0	0	0	0	0	0	0	0	0	0
1269	0	0	0	0	0	0	0	0	25.4804	28.4454	29.842	3.36147	35.9771	66.0954	54.5958	12.1976	0	0	0	0
1269	0	0	0	0	0	0	0	0	0	0	0	0	0	0	0	0	0	0	0	0
1281	3.11551	0.643437	3.1145	0.0259387	0	0	0	0	0	0	0	0	0	0	0	0	0	0	0	0
1281	0	0	0	0	13.4021	12.0653	13.5735	0.661431	0	0	0	0	0	0	0	0	0	0	0	0
1281	0	0	0	0	0	0	0	0	25.7749	29.4571	30.4773	3.49601	35.1003	51.1452	53.5738	9.83042	39.4116	6.01582	83.2051	0.846281
1281	0	0	0	0	0	0	0	0	0	0	0	0	0	0	0	0	0	0	0	0
1293	3.43282	0.787618	3.4288	0.0298367	0	0	0	0	0	0	0	0	0	0	0	0	0	0	0	0
1293	0	0	0	0	13.6945	12.3926	13.8246	0.686463	0	0	0	0	0	0	0	0	0	0	0	0
1293	0	0	0	0	0	0	0	0	25.2286	28.5855	28.9068	2.92341	35.6555	50.2322	55.3798	9.21097	0	0	0	0
1293	0	0	0	0	0	0	0	0	0	0	0	0	0	0	0	0	0	0	0	0
1305	3.19398	0.675972	3.1918	0.0271888	0	0	0	0	0	0	0	0	0	0	0	0	0	0	0	0
1305	0	0	0	0	13.5217	12.7314	13.6871	0.633147	0	0	0	0	0	0	0	0	0	0	0	0
1305	0	0	0	0	0	0	0	0	24.5704	27.0549	28.1789	2.75124	34.9216	45.0338	51.0882	8.01806	0	0	0	0
1305	0	0	0	0	0	0	0	0	0	0	0	0	0	0	0	0	0	0	0	0
1317	2.97745	0.5882	2.97053	0.024367	0	0	0	0	0	0	0	0	0	0	0	0	0	0	0	0
1317	0	0	0	0	14.2016	13.9695	14.3811	0.751007	0	0	0	0	0	0	0	0	0	0	0	0
1317	0	0	0	0	0	0	0	0	25.3581	27.8737	29.8901	3.83087	34.5163	45.9094	50.7414	8.43456	0	0	0	0
1317	0	0	0	0	0	0	0	0	0	0	0	0	0	0	0	0	0	0	0	0
1329	3.15447	0.661664	3.15325	0.0270024	0	0	0	0	0	0	0	0	0	0	0	0	0	0	0	0
1329	0	0	0	0	13.1227	11.5307	13.2408	0.652319	0	0	0	0	0	0	0	0	0	0	0	0
1329	0	0	0	0	0	0	0	0	25.5676	29.6792	30.1411	3.3749	35.3992	45.5851	53.6306	10.2619	57.9157	0	87.7574	0
1329	0	0	0	0	0	0	0	0	0	0	0	0	0	0	0	0	0	0	0	0
1341	3.42959	0.775185	3.42608	0.029229	0	0	0	0	0	0	0	0	0	0	0	0	0	0	0	0
1341	0	0	0	0	14.4983	14.0624	14.6713	0.797694	0	0	0	0	0	0	0	0	0	0	0	0
1341	0	0	0	0	0	0	0	0	25.6944	28.306	29.4555	3.42901	36.4875	56.797	55.1443	9.90453	30.6157	0	89.994	0
1341	0	0	0	0	0	0	0	0	0	0	0	0	0	0	0	0	0	0	0	0
1353	2.91342	0.569069	2.91118	0.0232814	0	0	0	0	0	0	0	0	0	0	0	0	0	0	0	0
1353	0	0	0	0	13.6294	13.0715	13.7558	0.623648	0	0	0	0	0	0	0	0	0	0	0	0
1353	0	0	0	0	0	0	0	0	25.2523	27.957	29.8644	3.26901	35.0065	49.2281	51.8136	9.64643	50.3929	0	90.7476	0
1353	0	0	0	0	0	0	0	0	0	0	0	0	0	0	0	0	0	0	0	0
1365	3.06666	0.620199	3.06709	0.0236346	0	0	0	0	0	0	0	0	0	0	0	0	0	0	0	0
1365	0	0	0	0	12.1875	10.1411	12.3156	0.555746	0	0	0	0	0	0	0	0	0	0	0	0
1365	0	0	0	0	0	0	0	0	24.2209	27.5534	27.9317	2.52242	34.306	50.9788	52.1991	7.3271	51.8946	0	74.4855	0
1365	0	0	0	0	0	0	0	0	0	0	0	0	0	0	0	0	0	0	0	0
1377	3.42952	0.786746	3.425	0.0314283	0	0	0	0	0	0	0	0	0	0	0	0	0	0	0	0
1377	0	0	0	0	13.7643	12.4111	13.9137	0.655548	0	0	0	0	0	0	0	0	0	0	0	0
1377	0	0	0	0	0	0	0	0	24.1159	26.5298	26.9715	2.70986	34.5324	51.3971	51.0586	7.96903	44.9746	0	83.0687	0
1377	0	0	0	0	0	0	0	0	0	0	0	0	0	0	0	0	0	0	0	0
1389	3.35457	0.742197	3.35012	0.0294275	0	0	0	0	0	0	0	0	0	0	0	0	0	0	0	0
1389	0	0	0	0	13.9963	13.4466	14.1476	0.713085	0	0	0	0	0	0	0	0	0	0	0	0
1389	0	0	0	0	0	0	0	0	25.1806	28.4782	28.9294	2.74279	34.1837	49.6041	49.2473	8.10135	54.8868	0	77.6096	0
1389	0	0	0	0	0	0	0	0	0	0	0	0	0	0	0	0	0	0	0	0
1401	3.35954	0.750506	3.35757	0.0306632	0	0	0	0	0	0	0	0	0	0	0	0	0	0	0	0
1401	0	0	0	0	14.6592	14.4261	14.8447	0.784981	0	0	0	0	0	0	0	0	0	0	0	0
1401	0	0	0	0	0	0	0	0	25.9825	30.3396	30.451	3.29661	35.054	48.5253	52.8868	7.50129	42.555	0.257491	84.2257	25.8995
1401	0	0	0	0	0	0	0	0	0	0	0	0	0	0	0	0	0	0	0	0
1413	3.39892	0.762676	3.39529	0.0295778	0	0	0	0	0	0	0	0	0	0	0	0	0	0	0	0
1413	0	0	0	0	15.2391	15.6507	15.4203	0.89926	0	0	0	0	0	0	0	0	0	0	0	0
1413	0	0	0	0	0	0	0	0	27.2386	31.5513	32.6406	4.06041	37.5116	59.3169	56.0747	9.63901	0	0	0	0
1413	0	0	0	0	0	0	0	0	0	0	0	0	0	0	0	0	0	0	0	0
1425	3.35428	0.745365	3.35156	0.0295608	0	0	0	0	0	0	0	0	0	0	0	0	0	0	0	0
1425	0	0	0	0	15.2031	15.6993	15.3591	0.817204	0	0	0	0	0	0	0	0	0	0	0	0
1425	0	0	0	0	0	0	0	0	27.6679	32.8651	33.4241	4.52406	38.0627	58.9107	59.5183	12.0449	0	0	0	0
1425	0	0	0	0	0	0	0	0	0	0	0	0	0	0	0	0	0	0	0	0
1437	3.62383	0.873043	3.62023	0.0433128	0	0	0	0	0	0	0	0	0	0	0	0	0	0	0	0
1437	0	0	0	0	15.196	15.2606	15.3398	0.846945	0	0	0	0	0	0	0	0	0	0	0	0
1437	0	0	0	0	0	0	0	0	27.7913	33.4898	33.3024	3.90511	39.6137	70.4964	61.1258	12.8627	47.101	0	102.354	0
1437	0	0	0	0	0	0	0	0	0	0	0	0	0	0	0	0	0	0	0	0
1449	3.3955	0.763554	3.3923	0.0292694	0	0	0	0	0	0	0	0	0	0	0	0	0	0	0	0
1449	0	0	0	0	15.3888	16.0053	15.5143	0.993521	0	0	0	0	0	0	0	0	0	0	0	0
1449	0	0	0	0	0	0	0	0	27.2443	32.0846	32.4933	3.79601	38.3198	55.0115	60.1156	13.3313	38.7126	0	102.872	0
1449	0	0	0	0	0	0	0	0	0	0	0	0	0	0	0	0	0	0	0	0
1461	3.34829	0.747578	3.34488	0.0298918	0	0	0	0	0	0	0	0	0	0	0	0	0	0	0	0
1461	0	0	0	0	14.0339	13.3135	14.1903	0.688167	0	0	0	0	0	0	0	0	0	0	0	0
1461	0	0	0	0	0	0	0	0	26.8141	32.3145	31.8954	3.96723	36.8281	58.976	57.7086	10.0464	0	0	0	0
1461	0	0	0	0	0	0	0	0	0	0	0	0	0	0	0	0	0	0	0	0
1473	3.05087	0.62006	3.04935	0.0238095	0	0	0	0	0	0	0	0	0	0	0	0	0	0	0	0
1473	0	0	0	0	13.6429	12.8564	13.8016	0.674177	0	0	0	0	0	0	0	0	0	0	0	0
1473	0	0	0	0	0	0	0	0	25.1503	28.3097	29.3157	2.87377	35.616	49.8054	55.6319	9.10489	0	0	0	0
1473	0	0	0	0	0	0	0	0	0	0	0	0	0	0	0	0	0	0	0	0
1485	3.09343	0.638461	3.09253	0.024954	0	0	0	0	0	0	0	0	0	0	0	0	0	0	0	0
1485	0	0	0	0	13.6303	12.4899	13.8023	0.653371	0	0	0	0	0	0	0	0	0	0	0	0
1485	0	0	0	0	0	0	0	0	25.3745	28.394	29.6795	3.38234	34.9894	45.6744	52.9671	9.1395	0	0	0	0
1485	0	0	0	0	0	0	0	0	0	0	0	0	0	0	0	0	0	0	0	0
1497	2.83642	0.53774	2.83861	0.0188945	0	0	0	0	0	0	0	0	0	0	0	0	0	0	0	0
1497	0	0	0	0	11.9962	10.144	12.1335	0.515389	0	0	0	0	0	0	0	0	0	0	0	0
1497	0	0	0	0	0	0	0	0	23.6695	26.1686	27.2751	2.44458	33.2761	44.4225	50.808	8.23769	0	0	0	0
1497	0	0	0	0	0	0	0	0	0	0	0	0	0	0	0	0	0	0	0	0
1509	3.08185	0.629176	3.07899	0.0254468	0	0	0	0	0	0	0	0	0	0	0	0	0	0	0	0
1509	0	0	0	0	13.3401	11.9371	13.4953	0.620016	0	0	0	0	0	0	0	0	0	0	0	0
1509	0	0	0	0	0	0	0	0	23.9371	25.6095	27.1579	2.95215	33.7316	40.4145	49.9726	8.11254	0	0	0	0
1509	0	0	0	0	0	0	0	0	0	0	0	0	0	0	0	0	0	0	0	0
1521	3.0847	0.630444	3.08431	0.0243348	0	0	0	0	0	0	0	0	0	0	0	0	0	0	0	0
1521	0	0	0	0	13.6568	12.7369	13.7898	0.694294	0	0	0	0	0	0	0	0	0	0	0	0
1521	0	0	0	0	0	0	0	0	25.1076	27.9023	29.0451	3.06564	34.1879	46.9327	49.4834	9.1989	0	0	0	0
1521	0	0	0	0	0	0	0	0	0	0	0	0	0	0	0	0	0	0	0	0
1533	2.94098	0.57365	2.93799	0.021603	0	0	0	0	0	0	0	0	0	0	0	0	0	0	0	0
1533	0	0	0	0	12.4197	10.6206	12.5278	0.537597	0	0	0	0	0	0	0	0	0	0	0	0
1533	0	0	0	0	0	0	0	0	24.1233	26.4367	27.8481	2.73586	33.9113	54.2567	50.7246	7.33296	0	0	0	0
1533	0	0	0	0	0	0	0	0	0	0	0	0	0	0	0	0	0	0	0	0
1545	3.61831	0.86586	3.61545	0.0345099	0	0	0	0	0	0	0	0	0	0	0	0	0	0	0	0
1545	0	0	0	0	14.644	13.6834	14.7939	0.755243	0	0	0	0	0	0	0	0	0	0	0	0
1545	0	0	0	0	0	0	0	0	25.4329	28.1783	28.8673	3.07178	35.0818	53.0005	52.593	7.7066	53.8267	72.6805	86.96	0.021017
1545	0	0	0	0	0	0	0	0	0	0	0	0	0	0	0	0	0	0	0	0
1557	3.21678	0.681023	3.21815	0.0245085	0	0	0	0	0	0	0	0	0	0	0	0	0	0	0	0
1557	0	0	0	0	15.8424	17.1905	16.0258	0.90819	0	0	0	0	0	0	0	0	0	0	0	0
1557	0	0	0	0	0	0	0	0	27.2461	30.2358	32.4895	4.25444	36.7185	59.325	53.3644	9.32899	50.8158	0	78.4575	0
1557	0	0	0	0	0	0	0	0	0	0	0	0	0	0	0	0	0	0	0	0
1569	3.31021	0.723272	3.30894	0.0297298	0	0	0	0	0	0	0	0	0	0	0	0	0	0	0	0
1569	0	0	0	0	14.4893	14.0473	14.6702	0.693514	0	0	0	0	0	0	0	0	0	0	0	0
1569	0	0	0	0	0	0	0	0	27.9188	34.2368	34.1735	4.5731	38.5882	54.1882	58.8344	13.387	0	0	0	0
1569	0	0	0	0	0	0	0	0	0	0	0	0	0	0	0	0	0	0	0	0
1581	3.02156	0.6061	3.01848	0.0220245	0	0	0	0	0	0	0	0	0	0	0	0	0	0	0	0
1581	0	0	0	0	13.3603	12.2954	13.52	0.652761	0	0	0	0	0	0	0	0	0	0	0	0
1581	0	0	0	0	0	0	0	0	25.3475	28.9229	29.7489	2.74028	36.4703	47.7178	58.5364	11.8226	0	0	0	0
1581	0	0	0	0	0	0	0	0	0	0	0	0	0	0	0	0	0	0	0	0
1593	3.47784	0.799052	3.47592	0.0291836	0	0	0	0	0	0	0	0	0	0	0	0	0	0	0	0
1593	0	0	0	0	14.4794	13.5853	14.6549	0.708959	0	0	0	0	0	0	0	0	0	0	0	0
1593	0	0	0	0	0	0	0	0	26.2799	30.1886	30.5011	3.60366	37.2657	56.4347	55.3896	10.5452	0	0	0	0
1593	0	0	0	0	0	0	0	0	0	0	0	0	0	0	0	0	0	0	0	0
1605	3.38164	0.760843	3.37786	0.0261875	0	0	0	0	0	0	0	0	0	0	0	0	0	0	0	0
1605	0	0	0	0	15.6295	16.4713	15.776	0.810185	0	0	0	0	0	0	0	0	0	0	0	0
1605	0	0	0	0	0	0	0	0	27.2051	30.2325	32.3441	3.85471	38.0229	60.7799	56.0929	10.9428	0	0	0	0
1605	0	0	0	0	0	0	0	0	0	0	0	0	0	0	0	0	0	0	0	0
1617	2.83307	0.535244	2.83202	0.0191692	0	0	0	0	0	0	0	0	0	0	0	0	0	0	0	0
1617	0	0	0	0	12.7999	11.594	12.9074	0.520824	0	0	0	0	0	0	0	0	0	0	0	0
1617	0	0	0	0	0	0	0	0	25.44	30.1333	30.7102	2.89291	35.1049	49.0517	54.9949	6.22589	0	0	0	0
1617	0	0	0	0	0	0	0	0	0	0	0	0	0	0	0	0	0	0	0	0
1629	3.01577	0.598947	3.01393	0.0219374	0	0	0	0	0	0	0	0	0	0	0	0	0	0	0	0
1629	0	0	0	0	13.5468	12.3725	13.6937	0.628543	0	0	0	0	0	0	0	0	0	0	0	0
1629	0	0	0	0	0	0	0	0	24.9326	27.5032	28.9936	3.53082	35.7108	50.6457	55.6323	13.1043	49.4514	0	84.7756	0
1629	0	0	0	0	0	0	0	0	0	0	0	0	0	0	0	0	0	0	0	0
1641	3.05312	0.616378	3.05213	0.022548	0	0	0	0	0	0	0	0	0	0	0	0	0	0	0	0
1641	0	0	0	0	12.7092	10.9745	12.8387	0.540779	0	0	0	0	0	0	0	0	0	0	0	0
1641	0	0	0	0	0	0	0	0	24.4512	27.2473	28.2201	2.57975	34.525	48.7394	51.4799	9.18958	0	0	0	0
1641	0	0	0	0	0	0	0	0	0	0	0	0	0	0	0	0	0	0	0	0
1653	3.32207	0.730783	3.31826	0.0274171	0	0	0	0	0	0	0	0	0	0	0	0	0	0	0	0
1653	0	0	0	0	14.0404	13.1257	14.225	0.686673	0	0	0	0	0	0	0	0	0	0	0	0
1653	0	0	0	0	0	0	0	0	25.0638	26.9251	28.6097	2.90224	35.6551	54.9559	52.253	8.34435	0	0	0	0
1653	0	0	0	0	0	0	0	0	0	0	0	0	0	0	0	0	0	0	0	0
1665	3.44522	0.782581	3.44597	0.0301812	0	0	0	0	0	0	0	0	0	0	0	0	0	0	0	0
1665	0	0	0	0	14.7168	14.4349	14.8647	0.764346	0	0	0	0	0	0	0	0	0	0	0	0
1665	0	0	0	0	0	0	0	0	26.2977	29.7787	30.7701	3.22879	35.4476	51.2232	52.9981	7.42652	49.1191	0	86.5676	0
1665	0	0	0	0	0	0	0	0	0	0	0	0	0	0	0	0	0	0	0	0
1677	3.529	0.828162	3.52831	0.0321702	0	0	0	0	0	0	0	0	0	0	0	0	0	0	0	0
1677	0	0	0	0	14.4662	13.9688	14.6573	0.726384	0	0	0	0	0	0	0	0	0	0	0	0
1677	0	0	0	0	0	0	0	0	26.4797	31.2638	31.0774	3.22147	36.6112	56.6846	55.8798	7.9384	45.7003	0	80.7365	0
1677	0	0	0	0	0	0	0	0	0	0	0	0	0	0	0	0	0	0	0	0
1689	3.24037	0.688193	3.23751	0.0243601	0	0	0	0	0	0	0	0	0	0	0	0	0	0	0	0
1689	0	0	0	0	15.429	16.5071	15.5899	0.848987	0	0	0	0	0	0	0	0	0	0	0	0
1689	0	0	0	0	0	0	0	0	26.7131	31.2663	31.7798	3.62989	36.8302	56.629	56.4489	11.5964	0	0	0	0
1689	0	0	0	0	0	0	0	0	0	0	0	0	0	0	0	0	0	0	0	0
1701	3.18732	0.67813	3.18564	0.0274968	0	0	0	0	0	0	0	0	0	0	0	0	0	0	0	0
1701	0	0	0	0	13.4125	12.1079	13.5741	0.581979	0	0	0	0	0	0	0	0	0	0	0	0
1701	0	0	0	0	0	0	0	0	26.3611	31.484	31.7748	3.34767	35.9455	48.2884	56.3943	9.42392	0	0	0	0
1701	0	0	0	0	0	0	0	0	0	0	0	0	0	0	0	0	0	0	0	0
1713	3.32549	0.731889	3.32276	0.0244744	0	0	0	0	0	0	0	0	0	0	0	0	0	0	0	0
1713	0	0	0	0	14.311	13.7537	14.4755	0.766108	0	0	0	0	0	0	0	0	0	0	0	0
1713	0	0	0	0	0	0	0	0	25.6222	28.2371	29.6281	2.87179	36.4533	53.537	57.0885	8.70659	43.4872	0	93.4312	0
1713	0	0	0	0	0	0	0	0	0	0	0	0	0	0	0	0	0	0	0	0
1725	3.0825	0.624294	3.07919	0.0204253	0	0	0	0	0	0	0	0	0	0	0	0	0	0	0	0
1725	0	0	0	0	14.7577	14.9666	14.8952	0.671683	0	0	0	0	0	0	0	0	0	0	0	0
1725	0	0	0	0	0	0	0	0	26.5499	29.9101	31.535	4.0149	35.8232	43.1484	53.8618	9.23312	0	0	0	0
1725	0	0	0	0	0	0	0	0	0	0	0	0	0	0	0	0	0	0	0	0
1737	2.85811	0.53863	2.85834	0.0178349	0	0	0	0	0	0	0	0	0	0	0	0	0	0	0	0
1737	0	0	0	0	13.0574	11.8208	13.1841	0.520647	0	0	0	0	0	0	0	0	0	0	0	0
1737	0	0	0	0	0	0	0	0	25.6446	29.6683	30.7667	3.11311	36.4405	65.1843	55.8543	11.5079	0	0	0	0
1737	0	0	0	0	0	0	0	0	0	0	0	0	0	0	0	0	0	0	0	0
1749	3.00903	0.60618	3.00932	0.0242445	0	0	0	0	0	0	0	0	0	0	0	0	0	0	0	0
1749	0	0	0	0	13.1348	11.4793	13.2845	0.540849	0	0	0	0	0	0	0	0	0	0	0	0
1749	0	0	0	0	0	0	0	0	24.8019	26.9326	28.7381	2.98713	34.9678	49.7129	55.1047	11.8064	0	0	0	0
1749	0	0	0	0	0	0	0	0	0	0	0	0	0	0	0	0	0	0	0	0
1761	3.00386	0.59637	3.00232	0.0206968	0	0	0	0	0	0	0	0	0	0	0	0	0	0	0	0
1761	0	0	0	0	12.7472	11.3062	12.8924	0.598358	0	0	0	0	0	0	0	0	0	0	0	0
1761	0	0	0	0	0	0	0	0	24.184	26.1066	27.7241	2.3854	33.8841	43.6281	50.7846	8.47917	51.6185	0	81.5007	0
1761	0	0	0	0	0	0	0	0	0	0	0	0	0	0	0	0	0	0	0	0
1773	3.49322	0.809839	3.4899	0.0309493	0	0	0	0	0	0	0	0	0	0	0	0	0	0	0	0
1773	0	0	0	0	14.0887	13.0533	14.2666	0.6458	0	0	0	0	0	0	0	0	0	0	0	0
1773	0	0	0	0	0	0	0	0	25.2304	27.9722	28.8322	3.07082	35.1721	42.557	51.9276	7.95634	0	0	0	0
1773	0	0	0	0	0	0	0	0	0	0	0	0	0	0	0	0	0	0	0	0
1785	3.28485	0.711305	3.28307	0.0248509	0	0	0	0	0	0	0	0	0	0	0	0	0	0	0	0
1785	0	0	0	0	15.2437	15.4673	15.3901	0.80175	0	0	0	0	0	0	0	0	0	0	0	0
1785	0	0	0	0	0	0	0	0	26.4284	29.4612	31.0516	3.31809	35.9892	57.3707	52.9249	9.87374	43.7972	0	84.2107	0
1785	0	0	0	0	0	0	0	0	0	0	0	0	0	0	0	0	0	0	0	0
1797	3.20391	0.688382	3.20021	0.0295041	0	0	0	0	0	0	0	0	0	0	0	0	0	0	0	0
1797	0	0	0	0	14.1549	13.5349	14.2858	0.627608	0	0	0	0	0	0	0	0	0	0	0	0
1797	0	0	0	0	0	0	0	0	26.7748	31.9496	32.2734	3.47606	36.5555	50.5667	55.7705	8.2979	0	0	0	0
1797	0	0	0	0	0	0	0	0	0	0	0	0	0	0	0	0	0	0	0	0
1809	3.54033	0.81385	3.53382	0.0286835	0	0	0	0	0	0	0	0	0	0	0	0	0	0	0	0
1809	0	0	0	0	14.9267	14.8556	15.0659	0.8868	0	0	0	0	0	0	0	0	0	0	0	0
1809	0	0	0	0	0	0	0	0	26.8886	31.2548	31.4839	3.21657	37.1245	62.4922	59.0902	11.0638	0	0	0	0
1809	0	0	0	0	0	0	0	0	0	0	0	0	0	0	0	0	0	0	0	0
1821	3.23396	0.696843	3.23351	0.0279151	0	0	0	0	0	0	0	0	0	0	0	0	0	0	0	0
1821	0	0	0	0	14.9712	15.348	15.1377	0.697348	0	0	0	0	0	0	0	0	0	0	0	0
1821	0	0	0	0	0	0	0	0	26.8148	30.6962	31.9173	3.91827	36.6469	57.1997	56.933	9.28407	0	0	0	0
1821	0	0	0	0	0	0	0	0	0	0	0	0	0	0	0	0	0	0	0	0
1833	3.2133	0.68344	3.213	0.0263385	0	0	0	0	0	0	0	0	0	0	0	0	0	0	0	0
1833	0	0	0	0	13.8509	13.1408	14.0008	0.697723	0	0	0	0	0	0	0	0	0	0	0	0
1833	0	0	0	0	0	0	0	0	26.538	31.7564	31.5881	3.02078	37.0215	53.5698	57.0634	10.6387	0	0	0	0
1833	0	0	0	0	0	0	0	0	0	0	0	0	0	0	0	0	0	0	0	0
1845	2.99815	0.597367	2.99578	0.022293	0	0	0	0	0	0	0	0	0	0	0	0	0	0	0	0
1845	0	0	0	0	12.8727	11.501	13.0243	0.5707	0	0	0	0	0	0	0	0	0	0	0	0
1845	0	0	0	0	0	0	0	0	24.4238	27.375	28.4331	2.76314	34.708	50.8988	54.7511	8.05503	0	0	0	0
1845	0	0	0	0	0	0	0	0	0	0	0	0	0	0	0	0	0	0	0	0
1857	3.33893	0.737781	3.33574	0.0292096	0	0	0	0	0	0	0	0	0	0	0	0	0	0	0	0
1857	0	0	0	0	14.6492	14.0014	14.8147	0.742731	0	0	0	0	0	0	0	0	0	0	0	0
1857	0	0	0	0	0	0	0	0	25.7457	28.6658	29.8919	3.73172	35.9142	52.9304	53.2971	10.5939	41.3176	0	88.4634	0
1857	0	0	0	0	0	0	0	0	0	0	0	0	0	0	0	0	0	0	0	0
1869	3.43536	0.776751	3.43071	0.0276659	0	0	0	0	0	0	0	0	0	0	0	0	0	0	0	0
1869	0	0	0	0	14.5593	14.2082	14.7221	0.769844	0	0	0	0	0	0	0	0	0	0	0	0
1869	0	0	0	0	0	0	0	0	26.704	30.4551	31.5503	3.32341	37.3887	62.821	54.7143	9.95414	0	0	0	0
1869	0	0	0	0	0	0	0	0	0	0	0	0	0	0	0	0	0	0	0	0
1881	3.423	0.777881	3.42072	0.0301062	0	0	0	0	0	0	0	0	0	0	0	0	0	0	0	0
1881	0	0	0	0	14.8574	14.8611	15.0061	0.714895	0	0	0	0	0	0	0	0	0	0	0	0
1881	0	0	0	0	0	0	0	0	26.6583	30.3124	31.4441	3.46746	37.4529	58.0705	56.9346	6.72368	32.3332	0	89.7052	0
1881	0	0	0	0	0	0	0	0	0	0	0	0	0	0	0	0	0	0	0	0
1893	3.5152	0.82261	3.50996	0.0351179	0	0	0	0	0	0	0	0	0	0	0	0	0	0	0	0
1893	0	0	0	0	15.1012	15.1115	15.2543	0.785417	0	0	0	0	0	0	0	0	0	0	0	0
1893	0	0	0	0	0	0	0	0	27.1994	32.0822	32.3479	3.33178	37.6905	60.6422	57.4328	8.80883	0	0	0	0
1893	0	0	0	0	0	0	0	0	0	0	0	0	0	0	0	0	0	0	0	0
1905	3.12809	0.649546	3.12602	0.0259721	0	0	0	0	0	0	0	0	0	0	0	0	0	0	0	0
1905	0	0	0	0	15.1494	16.0174	15.325	0.887396	0	0	0	0	0	0	0	0	0	0	0	0
1905	0	0	0	0	0	0	0	0	27.1449	31.1776	32.6874	4.18251	38.0179	64.5487	57.7619	11.351	0	0	0	0
1905	0	0	0	0	0	0	0	0	0	0	0	0	0	0	0	0	0	0	0	0
1917	2.92051	0.565725	2.91517	0.0204732	0	0	0	0	0	0	0	0	0	0	0	0	0	0	0	0
1917	0	0	0	0	13.1742	12.0129	13.3071	0.626638	0	0	0	0	0	0	0	0	0	0	0	0
1917	0	0	0	0	0	0	0	0	25.9729	30.9056	31.3799	3.62732	36.8873	48.206	57.1224	13.0512	0	0	0	0
1917	0	0	0	0	0	0	0	0	0	0	0	0	0	0	0	0	0	0	0	0
1929	3.63229	0.876392	3.63086	0.0352359	0	0	0	0	0	0	0	0	0	0	0	0	0	0	0	0
1929	0	0	0	0	14.5755	13.5955	14.7449	0.730645	0	0	0	0	0	0	0	0	0	0	0	0
1929	0	0	0	0	0	0	0	0	26.4542	30.2939	30.5339	3.52786	36.5153	68.6643	59.0953	12.3337	0	0	0	0
1929	0	0	0	0	0	0	0	0	0	0	0	0	0	0	0	0	0	0	0	0
1941	3.44587	0.78571	3.44707	0.028007	0	0	0	0	0	0	0	0	0	0	0	0	0	0	0	0
1941	0	0	0	0	15.7758	16.9714	15.9515	0.895548	0	0	0	0	0	0	0	0	0	0	0	0
1941	0	0	0	0	0	0	0	0	27.2552	30.7144	32.1479	3.57965	37.177	51.9701	56.3885	11.0376	38.8967	0.0666395	101.727	6.89921
1941	0	0	0	0	0	0	0	0	0	0	0	0	0	0	0	0	0	0	0	0
1953	3.02764	0.603033	3.02666	0.0218186	0	0	0	0	0	0	0	0	0	0	0	0	0	0	0	0
1953	0	0	0	0	14.8054	15.1349	14.9589	0.719097	0	0	0	0	0	0	0	0	0	0	0	0
1953	0	0	0	0	0	0	0	0	27.3308	31.3798	33.6742	4.62706	37.7955	60.1066	57.6601	7.65774	0	0	0	0
1953	0	0	0	0	0	0	0	0	0	0	0	0	0	0	0	0	0	0	0	0
1965	3.44173	0.787799	3.43901	0.0319096	0	0	0	0	0	0	0	0	0	0	0	0	0	0	0	0
1965	0	0	0	0	14.0023	12.8246	14.1571	0.659786	0	0	0	0	0	0	0	0	0	0	0	0
1965	0	0	0	0	0	0	0	0	26.9673	32.6714	32.1265	3.36066	40.0343	58.2899	60.4981	12.1224	0	0	0	0
1965	0	0	0	0	0	0	0	0	0	0	0	0	0	0	0	0	0	0	0	0
1977	3.40927	0.76551	3.40487	0.0300011	0	0	0	0	0	0	0	0	0	0	0	0	0	0	0	0
1977	0	0	0	0	15.9066	16.8449	16.0616	0.912967	0	0	0	0	0	0	0	0	0	0	0	0
1977	0	0	0	0	0	0	0	0	27.1254	30.3122	31.9081	4.08138	38.5264	62.141	59.3837	12.3627	0	0	0	0
1977	0	0	0	0	0	0	0	0	0	0	0	0	0	0	0	0	0	0	0	0
1989	3.3784	0.756778	3.37638	0.0300421	0	0	0	0	0	0	0	0	0	0	0	0	0	0	0	0
1989	0	0	0	0	15.4085	15.8954	15.5646	0.83848	0	0	0	0	0	0	0	0	0	0	0	0
1989	0	0	0	0	0	0	0	0	28.45	34.9121	34.8044	4.55324	37.8246	50.786	59.1943	13.3601	0	0	0	0
1989	0	0	0	0	0	0	0	0	0	0	0	0	0	0	0	0	0	0	0	0
2001	3.39178	0.758725	3.39216	0.0304666	0	0	0	0	0	0	0	0	0	0	0	0	0	0	0	0
2001	0	0	0	0	14.8544	14.8374	15.02	0.801166	0	0	0	0	0	0	0	0	0	0	0	0
2001	0	0	0	0	0	0	0	0	27.5463	33.1789	33.1905	3.79797	39.3797	63.6659	62.226	10.1485	0	0	0	0
2001	0	0	0	0	0	0	0	0	0	0	0	0	0	0	0	0	0	0	0	0
2013	3.63038	0.876089	3.62797	0.0337917	0	0	0	0	0	0	0	0	0	0	0	0	0	0	0	0
2013	0	0	0	0	16.0797	16.7906	16.2819	0.96265	0	0	0	0	0	0	0	0	0	0	0	0
2013	0	0	0	0	0	0	0	0	28.2561	33.6919	33.8392	4.62574	39.6884	58.8337	61.1306	10.7444	0	0	0	0
2013	0	0	0	0	0	0	0	0	0	0	0	0	0	0	0	0	0	0	0	0
2025	3.21221	0.682101	3.21111	0.0234406	0	0	0	0	0	0	0	0	0	0	0	0	0	0	0	0
2025	0	0	0	0	15.5167	16.6665	15.6737	0.828259	0	0	0	0	0	0	0	0	0	0	0	0
2025	0	0	0	0	0	0	0	0	28.0205	32.9458	34.4958	4.7571	37.2562	57.1207	60.4863	13.6528	0	0	0	0
2025	0	0	0	0	0	0	0	0	0	0	0	0	0	0	0	0	0	0	0	0
2037	3.39032	0.759752	3.38936	0.0298251	0	0	0	0	0	0	0	0	0	0	0	0	0	0	0	0
2037	0	0	0	0	14.05	12.9029	14.2079	0.623002	0	0	0	0	0	0	0	0	0	0	0	0
2037	0	0	0	0	0	0	0	0	27.2563	34.6879	32.7882	3.42353	38.3593	62.8438	61.7145	12.5597	0	0	0	0
2037	0	0	0	0	0	0	0	0	0	0	0	0	0	0	0	0	0	0	0	0
2049	3.35241	0.747423	3.35521	0.0302567	0	0	0	0	0	0	0	0	0	0	0	0	0	0	0	0
2049	0	0	0	0	14.1692	13.4942	14.3234	0.693792	0	0	0	0	0	0	0	0	0	0	0	0
2049	0	0	0	0	0	0	0	0	25.7449	29.4023	29.826	2.69858	36.4216	58.2304	58.2321	8.77825	0	0	0	0
2049	0	0	0	0	0	0	0	0	0	0	0	0	0	0	0	0	0	0	0	0
2061	3.38727	0.750747	3.38333	0.0313751	0	0	0	0	0	0	0	0	0	0	0	0	0	0	0	0
2061	0	0	0	0	14.4959	14.1742	14.6688	0.761789	0	0	0	0	0	0	0	0	0	0	0	0
2061	0	0	0	0	0	0	0	0	26.1847	30.4801	30.6316	3.13376	36.0583	56.82	54.3852	7.15764	0	0	0	0
2061	0	0	0	0	0	0	0	0	0	0	0	0	0	0	0	0	0	0	0	0
2073	3.36998	0.755645	3.37382	0.0287168	0	0	0	0	0	0	0	0	0	0	0	0	0	0	0	0
2073	0	0	0	0	14.5607	14.2185	14.7269	0.789805	0	0	0	0	0	0	0	0	0	0	0	0
2073	0	0	0	0	0	0	0	0	26.558	31.1005	31.2408	3.38789	35.8359	57.9954	55.6151	10.4222	42.2158	11.5901	89.2108	8.77194
2073	0	0	0	0	0	0	0	0	0	0	0	0	0	0	0	0	0	0	0	0
2085	3.43759	0.781265	3.43839	0.0328175	0	0	0	0	0	0	0	0	0	0	0	0	0	0	0	0
2085	0	0	0	0	14.2811	13.8166	14.4514	0.685783	0	0	0	0	0	0	0	0	0	0	0	0
2085	0	0	0	0	0	0	0	0	26.3147	30.6212	30.8561	3.32207	37.424	49.5426	56.0275	9.61103	47.3303	0	94.0606	0
2085	0	0	0	0	0	0	0	0	0	0	0	0	0	0	0	0	0	0	0	0
2097	3.02754	0.608232	3.0305	0.0211007	0	0	0	0	0	0	0	0	0	0	0	0	0	0	0	0
2097	0	0	0	0	14.4796	14.602	14.652	0.763647	0	0	0	0	0	0	0	0	0	0	0	0
2097	0	0	0	0	0	0	0	0	25.7606	28.3575	30.6221	3.34485	36.0414	58.3025	55.3183	9.39323	0	0	0	0
2097	0	0	0	0	0	0	0	0	0	0	0	0	0	0	0	0	0	0	0	0
2109	3.27401	0.708629	3.26859	0.0273019	0	0	0	0	0	0	0	0	0	0	0	0	0	0	0	0
2109	0	0	0	0	13.8253	12.7093	14.0025	0.613486	0	0	0	0	0	0	0	0	0	0	0	0
2109	0	0	0	0	0	0	0	0	26.4141	31.1795	31.5341	3.62022	35.6322	46.3228	55.8769	9.76319	0	0	0	0
2109	0	0	0	0	0	0	0	0	0	0	0	0	0	0	0	0	0	0	0	0
2121	3.50895	0.808606	3.5085	0.0310679	0	0	0	0	0	0	0	0	0	0	0	0	0	0	0	0
2121	0	0	0	0	15.1326	15.212	15.2923	0.836088	0	0	0	0	0	0	0	0	0	0	0	0
2121	0	0	0	0	0	0	0	0	26.7601	31.0297	31.2769	3.36208	37.046	53.6556	57.4879	10.4272	0	0	0	0
2121	0	0	0	0	0	0	0	0	0	0	0	0	0	0	0	0	0	0	0	0
2133	3.0099	0.59897	3.00767	0.0213809	0	0	0	0	0	0	0	0	0	0	0	0	0	0	0	0
2133	0	0	0	0	14.5973	14.9438	14.7447	0.710111	0	0	0	0	0	0	0	0	0	0	0	0
2133	0	0	0	0	0	0	0	0	26.5819	30.2548	32.0236	3.89461	36.478	49.1458	56.226	11.8194	0	0	0	0
2133	0	0	0	0	0	0	0	0	0	0	0	0	0	0	0	0	0	0	0	0
2145	3.17984	0.669238	3.17594	0.024858	0	0	0	0	0	0	0	0	0	0	0	0	0	0	0	0
2145	0	0	0	0	13.4397	12.1052	13.5852	0.608545	0	0	0	0	0	0	0	0	0	0	0	0
2145	0	0	0	0	0	0	0	0	26.1832	30.2466	31.2575	3.38639	37.156	44.399	57.3599	9.20676	0	0	0	0
2145	0	0	0	0	0	0	0	0	0	0	0	0	0	0	0	0	0	0	0	0
2157	2.8621	0.544604	2.86197	0.0213591	0	0	0	0	0	0	0	0	0	0	0	0	0	0	0	0
2157	0	0	0	0	12.8345	11.4683	12.969	0.551609	0	0	0	0	0	0	0	0	0	0	0	0
2157	0	0	0	0	0	0	0	0	24.0152	26.1987	27.7649	2.51051	34.6806	52.931	54.1029	7.9729	0	0	0	0
2157	0	0	0	0	0	0	0	0	0	0	0	0	0	0	0	0	0	0	0	0
2169	3.44924	0.788256	3.44803	0.0284636	0	0	0	0	0	0	0	0	0	0	0	0	0	0	0	0
2169	0	0	0	0	13.4116	11.5603	13.5794	0.665396	0	0	0	0	0	0	0	0	0	0	0	0
2169	0	0	0	0	0	0	0	0	24.9916	28.0452	28.476	2.68013	34.8686	47.5568	51.3759	7.02413	0	0	0	0
2169	0	0	0	0	0	0	0	0	0	0	0	0	0	0	0	0	0	0	0	0
2181	2.97448	0.583286	2.97044	0.0187521	0	0	0	0	0	0	0	0	0	0	0	0	0	0	0	0
2181	0	0	0	0	14.3474	14.3837	14.5232	0.69163	0	0	0	0	0	0	0	0	0	0	0	0
2181	0	0	0	0	0	0	0	0	25.1303	26.8429	29.0655	3.27786	34.385	53.5816	51.2747	8.1468	39.8205	0	80.7285	0
2181	0	0	0	0	0	0	0	0	0	0	0	0	0	0	0	0	0	0	0	0
2193	3.20415	0.681307	3.20415	0.0253176	0	0	0	0	0	0	0	0	0	0	0	0	0	0	0	0
2193	0	0	0	0	14.0628	13.3199	14.2011	0.622611	0	0	0	0	0	0	0	0	0	0	0	0
2193	0	0	0	0	0	0	0	0	26.6868	31.4622	32.0047	4.13024	36.2975	62.5829	53.9927	13.6296	42.7968	17.5083	82.3422	14.3231
2193	0	0	0	0	0	0	0	0	0	0	0	0	0	0	0	0	0	0	0	0
2205	3.22101	0.691035	3.21455	0.0279067	0	0	0	0	0	0	0	0	0	0	0	0	0	0	0	0
2205	0	0	0	0	13.5756	12.4695	13.7322	0.624586	0	0	0	0	0	0	0	0	0	0	0	0
2205	0	0	0	0	0	0	0	0	25.4691	28.9092	29.6902	2.67785	36.4905	56.4508	56.894	9.85261	0	0	0	0
2205	0	0	0	0	0	0	0	0	0	0	0	0	0	0	0	0	0	0	0	0
2217	3.3827	0.75786	3.37906	0.0335701	0	0	0	0	0	0	0	0	0	0	0	0	0	0	0	0
2217	0	0	0	0	14.437	13.9575	14.5757	0.755762	0	0	0	0	0	0	0	0	0	0	0	0
2217	0	0	0	0	0	0	0	0	25.7416	28.8461	29.8387	3.08806	35.2889	51.0855	54.2054	7.35051	0	0	0	0
2217	0	0	0	0	0	0	0	0	0	0	0	0	0	0	0	0	0	0	0	0
2229	3.25292	0.701997	3.24861	0.0286068	0	0	0	0	0	0	0	0	0	0	0	0	0	0	0	0
2229	0	0	0	0	15.0533	15.4663	15.2141	0.866382	0	0	0	0	0	0	0	0	0	0	0	0
2229	0	0	0	0	0	0	0	0	26.8313	30.2705	31.8965	4.00885	36.5671	59.6684	55.0205	9.98863	0	0	0	0
2229	0	0	0	0	0	0	0	0	0	0	0	0	0	0	0	0	0	0	0	0
2241	3.39209	0.764289	3.39318	0.0270557	0	0	0	0	0	0	0	0	0	0	0	0	0	0	0	0
2241	0	0	0	0	15.6897	16.5403	15.8465	0.945548	0	0	0	0	0	0	0	0	0	0	0	0
2241	0	0	0	0	0	0	0	0	28.2181	33.159	34.354	5.67137	39.1804	59.1344	58.8979	14.5906	54.1477	4.17237	100.147	43.4188
2241	0	0	0	0	0	0	0	0	0	0	0	0	0	0	0	0	0	0	0	0
2253	3.52434	0.818888	3.52017	0.0328742	0	0	0	0	0	0	0	0	0	0	0	0	0	0	0	0
2253	0	0	0	0	14.662	14.4622	14.8526	0.684951	0	0	0	0	0	0	0	0	0	0	0	0
2253	0	0	0	0	0	0	0	0	27.6972	33.7095	33.2266	3.95884	39.8681	73.3123	62.1967	14.9922	0	0	0	0
2253	0	0	0	0	0	0	0	0	0	0	0	0	0	0	0	0	0	0	0	0
2265	3.381	0.75322	3.37279	0.0272711	0	0	0	0	0	0	0	0	0	0	0	0	0	0	0	0
2265	0	0	0	0	15.2718	15.8849	15.4265	0.845532	0	0	0	0	0	0	0	0	0	0	0	0
2265	0	0	0	0	0	0	0	0	26.9344	31.4186	32.0207	3.22644	38.7634	67.5909	60.1438	10.9731	0	0	0	0
2265	0	0	0	0	0	0	0	0	0	0	0	0	0	0	0	0	0	0	0	0
2277	3.63894	0.882474	3.64513	0.034128	0	0	0	0	0	0	0	0	0	0	0	0	0	0	0	0
2277	0	0	0	0	15.6483	16.0548	15.7773	0.833822	0	0	0	0	0	0	0	0	0	0	0	0
2277	0	0	0	0	0	0	0	0	28.3782	34.2276	34.0154	4.30299	39.1265	58.9476	59.6478	10.7742	0	0	0	0
2277	0	0	0	0	0	0	0	0	0	0	0	0	0	0	0	0	0	0	0	0
2289	3.19022	0.681463	3.18919	0.0301539	0	0	0	0	0	0	0	0	0	0	0	0	0	0	0	0
2289	0	0	0	0	14.453	14.6376	14.6328	0.740066	0	0	0	0	0	0	0	0	0	0	0	0
2289	0	0	0	0	0	0	0	0	26.7894	30.6982	32.0922	3.24764	37.5255	45.4259	59.3373	11.4172	0	0	0	0
2289	0	0	0	0	0	0	0	0	0	0	0	0	0	0	0	0	0	0	0	0
2301	3.49161	0.806079	3.48697	0.0318437	0	0	0	0	0	0	0	0	0	0	0	0	0	0	0	0
2301	0	0	0	0	15.0794	14.962	15.2468	0.92534	0	0	0	0	0	0	0	0	0	0	0	0
2301	0	0	0	0	0	0	0	0	27.2378	32.3093	32.5755	4.02923	38.3639	71.4027	59.1374	10.004	0	0	0	0
2301	0	0	0	0	0	0	0	0	0	0	0	0	0	0	0	0	0	0	0	0
2313	2.90734	0.561078	2.9092	0.02227	0	0	0	0	0	0	0	0	0	0	0	0	0	0	0	0
2313	0	0	0	0	13.5276	13.1403	13.6559	0.640226	0	0	0	0	0	0	0	0	0	0	0	0
2313	0	0	0	0	0	0	0	0	25.7365	28.9947	30.5407	3.37261	35.7709	58.6578	56.1885	10.5254	0	0	0	0
2313	0	0	0	0	0	0	0	0	0	0	0	0	0	0	0	0	0	0	0	0
2325	3.38555	0.757965	3.38114	0.0311115	0	0	0	0	0	0	0	0	0	0	0	0	0	0	0	0
2325	0	0	0	0	12.8148	10.7361	12.9698	0.590324	0	0	0	0	0	0	0	0	0	0	0	0
2325	0	0	0	0	0	0	0	0	24.7894	29.1677	28.5288	2.7318	34.8872	62.1517	54.5136	10.7688	0	0	0	0
2325	0	0	0	0	0	0	0	0	0	0	0	0	0	0	0	0	0	0	0	0
2337	2.90595	0.556268	2.90263	0.0204503	0	0	0	0	0	0	0	0	0	0	0	0	0	0	0	0
2337	0	0	0	0	13.6015	13.0275	13.7668	0.688111	0	0	0	0	0	0	0	0	0	0	0	0
2337	0	0	0	0	0	0	0	0	23.8499	25.2979	27.2234	2.73383	33.2149	48.9323	50.3179	6.88015	0	0	0	0
2337	0	0	0	0	0	0	0	0	0	0	0	0	0	0	0	0	0	0	0	0
2349	3.44851	0.789341	3.44867	0.0313254	0	0	0	0	0	0	0	0	0	0	0	0	0	0	0	0
2349	0	0	0	0	13.676	12.1715	13.8221	0.647497	0	0	0	0	0	0	0	0	0	0	0	0
2349	0	0	0	0	0	0	0	0	25.8345	29.8788	30.0383	3.23004	34.8759	52.6623	50.8085	8.52583	42.2029	0	82.9979	0
2349	0	0	0	0	0	0	0	0	0	0	0	0	0	0	0	0	0	0	0	0
2361	3.3714	0.752877	3.36733	0.0317053	0	0	0	0	0	0	0	0	0	0	0	0	0	0	0	0
2361	0	0	0	0	14.6791	14.648	14.843	0.779939	0	0	0	0	0	0	0	0	0	0	0	0
2361	0	0	0	0	0	0	0	0	25.6454	28.6225	29.6139	2.96086	36.604	61.1229	54.6175	8.55199	56.5651	0	86.5258	0
2361	0	0	0	0	0	0	0	0	0	0	0	0	0	0	0	0	0	0	0	0
2373	3.63294	0.882311	3.63329	0.0365379	0	0	0	0	0	0	0	0	0	0	0	0	0	0	0	0
2373	0	0	0	0	15.0919	15.2302	15.2713	0.87212	0	0	0	0	0	0	0	0	0	0	0	0
2373	0	0	0	0	0	0	0	0	27.2491	32.4766	32.2067	3.60656	37.2396	53.0089	55.245	7.95749	0	0	0	0
2373	0	0	0	0	0	0	0	0	0	0	0	0	0	0	0	0	0	0	0	0
2385	3.24283	0.69971	3.2453	0.0290081	0	0	0	0	0	0	0	0	0	0	0	0	0	0	0	0
2385	0	0	0	0	15.3727	16.5052	15.5471	0.889872	0	0	0	0	0	0	0	0	0	0	0	0
2385	0	0	0	0	0	0	0	0	27.0401	31.5288	32.4774	3.96795	37.9063	61.9806	57.5805	10.7902	0	0	0	0
2385	0	0	0	0	0	0	0	0	0	0	0	0	0	0	0	0	0	0	0	0
2397	3.25697	0.702812	3.25641	0.0250326	0	0	0	0	0	0	0	0	0	0	0	0	0	0	0	0
2397	0	0	0	0	13.5927	12.717	13.7494	0.649819	0	0	0	0	0	0	0	0	0	0	0	0
2397	0	0	0	0	0	0	0	0	26.4285	32.4502	31.7567	3.5012	36.1871	61.4925	57.4487	9.35327	0	0	0	0
2397	0	0	0	0	0	0	0	0	0	0	0	0	0	0	0	0	0	0	0	0
