# Supplementary material for: IBSEM: An Individual-Based Atlantic Salmon Population Model
Source: PLoS One. 2015 Sep 18;10(9):e0138444. doi: 10.1371/journal.pone.0138444 (PMC4575158; doi:10.1371/journal.pone.0138444)
Supplement: S1 Minimal dataset — (ZIP) [file pone.0138444.s003.zip › temp/scenario 1/wild - 5/runFiles/results/heritabilitySea.txt]

month	f0s0_F_Average	f0s0_F_stDev	f0s0_G_Average	f0s0_G_stDev	f0s1_F_Average	f0s1_F_stDev	f0s1_G_Average	f0s1_G_stDev	f0s2_F_Average	f0s2_F_stDev	f0s2_G_Average	f0s2_G_stDev	f0s3_F_Average	f0s3_F_stDev	f0s3_G_Average	f0s3_G_stDev	f0s4_F_Average	f0s4_F_stDev	f0s4_G_Average	f0s4_G_stDev	f1s0_F_Average	f1s0_F_stDev	f1s0_G_Average	f1s0_G_stDev	f1s1_F_Average	f1s1_F_stDev	f1s1_G_Average	f1s1_G_stDev	f1s2_F_Average	f1s2_F_stDev	f1s2_G_Average	f1s2_G_stDev	f1s3_F_Average	f1s3_F_stDev	f1s3_G_Average	f1s3_G_stDev	f1s4_F_Average	f1s4_F_stDev	f1s4_G_Average	f1s4_G_stDev	f2s0_F_Average	f2s0_F_stDev	f2s0_G_Average	f2s0_G_stDev	f2s1_F_Average	f2s1_F_stDev	f2s1_G_Average	f2s1_G_stDev	f2s2_F_Average
21	0	0	0	0	2965.73	312863	2828.04	17427.2	7651.23	5.98307e+006	7456.2	2.78153e+006	10790.2	1.04788e+007	11184.8	6.77788e+006	14265	6.65561e+006	15628	1.09917e+007	438.568	3747.96	431.576	856.025	0	0	0	0	0	0	0	0	0	0	0	0	0	0	0	0	539.247	6419.4	531.071	2546.87	0	0	0	0	0
33	0	0	0	0	0	0	0	0	6776.5	90141.8	6699.99	83276.5	16938.5	4.65537e+007	15324.3	9.36006e+006	19809	0	17174.6	0	525.129	4961.22	489.565	551.913	2654.38	233521	2639.64	17693.1	0	0	0	0	0	0	0	0	0	0	0	0	626.447	7803.3	621.951	1665.72	3035.99	345570	2986.58	36437.1	0
45	0	0	0	0	0	0	0	0	0	0	0	0	0	0	0	0	0	0	0	0	451.194	3440.62	419.774	450.862	2466.12	235530	2309.11	9596.66	6353.79	2.2691e+006	5777.36	101841	0	0	0	0	0	0	0	0	529.94	6054.96	553.257	623.583	2765.14	263754	2700.69	17530.5	6463.51
57	0	0	0	0	0	0	0	0	0	0	0	0	0	0	0	0	0	0	0	0	509.564	4910.52	477.884	590.085	2261.19	216896	2143.18	10501.7	5260.52	1.32782e+006	5178.21	52665	10843.2	4.659e+006	10786.1	153344	0	0	0	0	597.509	7075.23	618.833	946.575	2498.66	227615	2518.47	9441.92	6106
69	0	0	0	0	0	0	0	0	0	0	0	0	0	0	0	0	0	0	0	0	452.319	3475.94	419.809	345.998	2526.34	239164	2389.96	12800.5	5039.46	1.79164e+006	4944.36	65049.3	8474.18	3.62968e+006	9764.32	285422	0	0	0	0	535.066	5863.28	551.919	780.225	2733.51	281200	2796.7	16000.1	5746.49
81	0	0	0	0	0	0	0	0	0	0	0	0	0	0	0	0	0	0	0	0	542.694	4898.7	505.701	644.505	2737.42	246445	2649.75	11453.6	6345.45	2.53205e+006	5903.72	111422	10307.3	7.94839e+006	10702.5	347200	0	0	0	0	634.925	8150.94	654.319	935.26	3040.12	326724	3100.05	16954.4	6512.65
93	0	0	0	0	0	0	0	0	0	0	0	0	0	0	0	0	0	0	0	0	397.425	3485.92	369.794	447.24	2686.87	284897	2579.84	12402.6	6155.27	2.04768e+006	5817.62	64228.2	12294.7	1.29388e+007	11163.6	874035	0	0	0	0	466.637	4631.53	480.984	655.66	2924.56	354411	3006	17041.4	6667.26
105	0	0	0	0	0	0	0	0	0	0	0	0	0	0	0	0	0	0	0	0	449.86	3957.55	415.648	418.158	2102.46	146666	1998.26	8207.08	6011.1	2.15348e+006	5667.28	73697.7	10669.9	6.34881e+006	10782.3	219893	0	0	0	0	530.695	5939.24	552.573	744.876	2320.34	185794	2340.28	9499.45	6289.31
117	0	0	0	0	0	0	0	0	0	0	0	0	0	0	0	0	0	0	0	0	467.991	3802.36	430.268	491.394	2766.38	235159	2599.78	13353.7	5392.25	1.05319e+006	5069.17	52868.8	12320.2	1.22714e+007	11525.3	475688	0	0	0	0	556.466	6241.19	574.417	695.889	2969.51	321036	3060.11	16733.7	5689.9
129	0	0	0	0	0	0	0	0	0	0	0	0	0	0	0	0	0	0	0	0	490.382	4251.08	456.832	440.644	2210.6	151070	2078.7	10167.8	5907.62	1.97022e+006	5691.65	56269.2	11194.4	6.92842e+006	9592.41	219338	0	0	0	0	577.459	7209.1	587.517	847.158	2463.4	281629	2491.11	10426.2	6466.91
141	0	0	0	0	0	0	0	0	0	0	0	0	0	0	0	0	0	0	0	0	455.757	4123.82	421.124	451.698	2308.24	186900	2184.73	7326.76	5043.29	1.28475e+006	4665.4	46617.3	10948.6	1.38562e+007	10343.7	151524	19339.8	0	16531.7	0	527.183	6285.94	553.261	672.06	2583.89	262214	2567.66	14535.3	5345.22
153	0	0	0	0	0	0	0	0	0	0	0	0	0	0	0	0	0	0	0	0	467.284	4643.77	431.658	478.572	3064.96	320700	2973.98	14980.6	5885.58	1.46604e+006	5729.36	53758.8	10108.1	7.741e+006	9923.89	226549	18705.9	1.45814e+006	18786.7	98367.9	553.427	6335.44	570.852	726.349	3387.91	443422	3439.61	22022.5	6745.29
165	0	0	0	0	0	0	0	0	0	0	0	0	0	0	0	0	0	0	0	0	464.595	4363.77	430.841	540.935	2619.69	261970	2459.74	11403.3	6779.18	2.58121e+006	6654.59	80524.1	10205	2.98351e+006	11141.2	92698.9	23238.1	0	17518.9	0	544.549	6039.47	564.079	791.368	2882.82	265954	2908.47	12547.2	7705.4
177	0	0	0	0	0	0	0	0	0	0	0	0	0	0	0	0	0	0	0	0	498.946	4797.97	461.488	568.261	2449.59	189365	2306.58	9082.36	6028.74	1.86781e+006	5601.4	59562.4	11925.6	6.57523e+006	12073.8	384965	0	0	0	0	578.677	7042.86	598.213	803.186	2702.07	280706	2725.12	11651.4	6398.11
189	0	0	0	0	0	0	0	0	0	0	0	0	0	0	0	0	0	0	0	0	369.455	2583.32	335.731	290.831	2245.81	176717	2146.62	8371.71	5289.84	1.14761e+006	4969.09	44121	11969.9	3.6902e+006	10259.8	200142	0	0	0	0	436.762	4743.86	456.58	494.988	2487.51	199941	2519.14	10180.2	5843.29
201	0	0	0	0	0	0	0	0	0	0	0	0	0	0	0	0	0	0	0	0	448.101	3849.21	414.184	448.3	2453.23	179714	2253.35	8361.27	5522.65	1.50732e+006	5301.9	52350.3	11238.9	1.11723e+007	10204.5	154622	0	0	0	0	530.41	6267.81	542.861	682.903	2634.55	247277	2679.82	13795.7	6020.69
213	0	0	0	0	0	0	0	0	0	0	0	0	0	0	0	0	0	0	0	0	471.377	4357.08	431.076	405.477	2391.36	193384	2244.48	11365.4	5862.58	1.29506e+006	5277.21	56914.3	10575.3	2.87421e+006	10372.8	180633	22761.2	0	18309.9	0	550.133	6204.32	558.775	691.195	2640.22	288298	2647.27	12096	5868.39
225	0	0	0	0	0	0	0	0	0	0	0	0	0	0	0	0	0	0	0	0	491.179	4841.33	459.359	579.164	2631.06	247371	2466.5	9273.28	5524.94	1.60699e+006	5407.71	62335	12357.8	3.92426e+006	9978.1	148934	0	0	0	0	582.02	7798.18	593.25	787.173	2878.1	327472	2883.75	14855.1	6151.47
237	0	0	0	0	0	0	0	0	0	0	0	0	0	0	0	0	0	0	0	0	503.847	4212.16	468.754	557.222	2996.94	298833	2845.5	15647.6	6338.24	1.26749e+006	6095.36	48062.1	11893.4	3.86362e+006	11151.5	246700	0	0	0	0	586.969	7414.16	600.743	906.819	3281.41	365020	3300.4	16113.9	7013.16
249	0	0	0	0	0	0	0	0	0	0	0	0	0	0	0	0	0	0	0	0	489.661	4719.02	456.137	701.7	2882.69	270633	2737.55	12617.3	6776.94	2.66756e+006	6490.85	71438.3	12961.6	1.5283e+007	11644.5	221499	23913.6	0	20035.4	0	567.84	7001.33	594.351	842.581	3173	301980	3172.94	19224.6	7276.86
261	0	0	0	0	0	0	0	0	0	0	0	0	0	0	0	0	0	0	0	0	445.034	3860.56	408.497	418.467	2283.91	209481	2181.03	9554.97	6129.28	1.50655e+006	5924.88	54258.7	13757.9	6.19636e+006	11957.8	146590	31502.2	0	19364	0	519.831	5022.43	534.871	717.805	2516.85	236089	2568.19	8094.28	6531.27
273	0	0	0	0	0	0	0	0	0	0	0	0	0	0	0	0	0	0	0	0	436.91	3701.74	399.094	416.695	2342.37	206693	2208.2	9629.46	5377.21	1.51754e+006	5140.46	52178.4	11458	7.67494e+006	11098.8	333378	24128.6	201488	19582.4	31385.9	513.605	5335.91	531.065	652.758	2559.15	244703	2594.35	14153	5652.85
285	0	0	0	0	0	0	0	0	0	0	0	0	0	0	0	0	0	0	0	0	487.996	4985.43	445.634	456.018	2603.58	230746	2425.62	12240.3	5681.44	1.81408e+006	5385.32	58305.6	10981.9	1.41332e+007	10627.7	116499	15340	1.45691e+007	18249.2	320781	568.382	6348.26	583.186	857.462	2818.61	317391	2859.49	13032.8	6197.66
297	0	0	0	0	0	0	0	0	0	0	0	0	0	0	0	0	0	0	0	0	453.591	4229.64	417.184	483.123	2607.32	218846	2495.43	9622.89	6151.74	1.60714e+006	5609.07	53290.8	10910.8	8.35064e+006	10646.5	136768	17959.5	1.43363e+007	17948.1	241515	529.659	6177.34	543.408	743.106	2908.28	306104	2939.61	15165.3	6492.29
309	0	0	0	0	0	0	0	0	0	0	0	0	0	0	0	0	0	0	0	0	468.812	4528.02	433.972	519.998	2367.04	170311	2250.28	9145.33	5930.96	1.98466e+006	5646.2	50953.9	11696.8	7.36176e+006	10434	412082	0	0	0	0	550.7	6089.51	562.146	679.255	2629.15	245349	2647.33	12490.6	6543.25
321	0	0	0	0	0	0	0	0	0	0	0	0	0	0	0	0	0	0	0	0	481.818	4207.23	446.24	472.695	2833.03	286442	2621.56	12543.2	5759	1.56979e+006	5525.8	48462.3	12731.8	1.14352e+007	11203.8	210630	14814.1	2.02662e+006	17920.8	17514.1	566.958	6288.82	574.24	804.745	2941.33	290660	3019.6	12928.7	6140.85
333	0	0	0	0	0	0	0	0	0	0	0	0	0	0	0	0	0	0	0	0	547.988	5648.97	509.842	605.918	2693.32	249931	2536.46	10753.8	6827.38	3.76467e+006	6201.04	56717.4	11113.7	1.31744e+007	11298.5	177482	0	0	0	0	629.22	8006.43	643.33	920.821	2956.3	286766	2952.78	15256	6888.87
345	0	0	0	0	0	0	0	0	0	0	0	0	0	0	0	0	0	0	0	0	462.892	4363.13	426.206	486.899	3082.06	332193	2875.59	14230	6342.3	2.03146e+006	6063.49	55813.8	11321.5	8.50892e+006	12201.2	676136	19118.7	0	19424	0	557.351	6579.99	581.716	821.096	3298.64	405559	3309.22	17853.3	6875.81
357	0	0	0	0	0	0	0	0	0	0	0	0	0	0	0	0	0	0	0	0	399.576	3453.42	365.924	313.477	2199.74	210117	2083.56	6537.08	6379.1	2.16052e+006	5976.82	45569.8	12274.7	8.67686e+006	11106	313008	17780.7	0	18366.8	0	471.947	4931.35	484.225	566.124	2469.98	223543	2519.49	9650.62	6910.06
369	0	0	0	0	0	0	0	0	0	0	0	0	0	0	0	0	0	0	0	0	457.854	3791.78	425.062	552.957	2087.27	122888	2014.31	6339.55	5025.3	1.36621e+006	4862.68	31828.2	10943.5	6.34223e+006	11044.2	301387	0	0	0	0	547.737	5510.91	554.772	621.889	2330.64	218764	2376.14	9385.63	5401.07
381	0	0	0	0	0	0	0	0	0	0	0	0	0	0	0	0	0	0	0	0	428.673	3422.88	391.285	449.737	2460.24	230407	2359.75	12028.1	4804.5	1.19925e+006	4695.77	33503.3	9596.82	5.66004e+006	9347.94	77565.8	0	0	0	0	497.637	5083.82	503.347	602.888	2767.3	260050	2738.26	10513	5332.18
393	0	0	0	0	0	0	0	0	0	0	0	0	0	0	0	0	0	0	0	0	473.487	3887.69	437.174	433.369	2330.34	208065	2136.77	9123.06	5597.9	1.38923e+006	5346.37	48564.4	7378.47	517146	8975.19	52150.4	18064.7	3.28678e+007	14833	27665.9	554.469	6755.11	564.749	840.599	2519.57	242618	2479.73	9478.29	6069.38
405	0	0	0	0	0	0	0	0	0	0	0	0	0	0	0	0	0	0	0	0	496.67	4936.22	461.136	479.819	2720.5	223813	2593.99	9107.08	5721.79	1.57484e+006	5247.87	50792.5	10633.5	1.55309e+006	10496.2	232456	0	0	0	0	575.976	6527.21	590.419	789.833	3027.03	304017	3019	15448.9	5934.94
417	0	0	0	0	0	0	0	0	0	0	0	0	0	0	0	0	0	0	0	0	438.125	3345.56	404.258	421.11	2499.03	219469	2337.02	8952.85	5722.68	1.78689e+006	5691.5	51079.9	9972.39	5.8287e+006	9680.6	179767	0	0	0	0	533.031	6233.66	550.499	680.142	2675.72	235440	2704.39	11075.2	6381.15
429	0	0	0	0	0	0	0	0	0	0	0	0	0	0	0	0	0	0	0	0	465.597	3963.76	425.664	389.165	2293.14	201649	2128.96	9221.65	5717	1.27658e+006	5409.11	39014.8	9772.38	6.55196e+006	10726.1	114764	17454.6	0	17711.4	0	532.51	5735.7	540.993	673.057	2536.65	264665	2572.43	11783.3	6090.72
441	0	0	0	0	0	0	0	0	0	0	0	0	0	0	0	0	0	0	0	0	383.033	3035.04	351.453	328.109	2183.51	183297	2050.4	5661.97	5182	1.70869e+006	4753.53	51544.4	10662.4	7.90922e+006	9804.7	257405	0	0	0	0	452.232	4601.22	462.855	446.913	2409.15	237286	2394.11	10324.2	5404.43
453	0	0	0	0	0	0	0	0	0	0	0	0	0	0	0	0	0	0	0	0	483.198	4132.09	450.588	501.907	2480.48	182311	2331.15	9920.44	5377.32	1.75829e+006	5130.97	31180.2	9919.76	3.50753e+006	10022.2	105684	0	0	0	0	565.814	6585.72	580.124	751.957	2639.2	211188	2721.75	10914.6	5755.15
465	0	0	0	0	0	0	0	0	0	0	0	0	0	0	0	0	0	0	0	0	600.787	6674.12	557.712	689.958	2794.33	285396	2645.71	10196.9	6281.55	1.36644e+006	5836.86	59671.1	11295.6	8.22736e+006	10814.1	211611	0	0	0	0	696.423	9617.29	708.735	1020.75	3064.92	306516	3069.83	12092	6397.6
477	0	0	0	0	0	0	0	0	0	0	0	0	0	0	0	0	0	0	0	0	424.283	3239	389.613	385.496	2845.18	276579	2693.52	13427	6270.75	2.14456e+006	5962.71	42226.1	12714.6	1.15736e+007	11197.7	386947	0	0	0	0	504.672	5995.84	514.943	578.33	3085.73	318610	3117.12	14100.4	6796.46
489	0	0	0	0	0	0	0	0	0	0	0	0	0	0	0	0	0	0	0	0	471.278	4654.85	435.031	454.611	2112.79	157890	1969.93	6825.78	5988.84	1.81684e+006	5871.38	80745.4	11668.9	5.67484e+006	11147	290280	21080.1	83610.8	18307.7	52073	548.346	6350.55	562.277	680.31	2247.17	182623	2336.37	9030.42	6727.23
501	0	0	0	0	0	0	0	0	0	0	0	0	0	0	0	0	0	0	0	0	462.671	4277.23	423.039	336.587	2464.14	222687	2367.79	7780.11	5175.3	2.02917e+006	4785.74	48869.4	10887.4	1.08082e+007	11643.9	462144	0	0	0	0	545.4	7375.89	563.739	583.736	2706.39	242973	2761.18	12078	5332.79
513	0	0	0	0	0	0	0	0	0	0	0	0	0	0	0	0	0	0	0	0	414.155	3488.45	379.21	295.565	2410.36	195769	2234.86	7987.93	5534.21	1.77086e+006	5391.29	34362.9	9600.55	1.06925e+007	9170.83	129464	0	0	0	0	485.586	5383.38	501.705	486.535	2593.47	282460	2655.3	9931.41	6023.57
525	0	0	0	0	0	0	0	0	0	0	0	0	0	0	0	0	0	0	0	0	529.618	5113.14	483.962	483.835	2395.88	208166	2271.5	9039.4	5729.93	1.39266e+006	5305.49	40992.2	10227.3	1.13646e+007	10347	217288	14268	0	16410.8	0	619.373	6913.56	642.048	838.878	2652.85	228146	2666.24	9853.68	5937.66
537	0	0	0	0	0	0	0	0	0	0	0	0	0	0	0	0	0	0	0	0	437.48	3256.92	402.081	425.03	2508.17	213990	2346.14	7802.21	5601.15	2.28864e+006	5183.58	54959.2	11452.7	4.73322e+006	10244.5	211985	0	0	0	0	514.274	5504.33	522.386	667.529	2758.18	235440	2795.16	10589.4	5878.83
549	0	0	0	0	0	0	0	0	0	0	0	0	0	0	0	0	0	0	0	0	453.822	4181.07	415.011	408.402	2760.57	239747	2606.32	13756.4	6234.67	2.0037e+006	5849.68	54838.5	10320.2	3.38668e+006	10482.5	497721	15291.9	7.57094e+006	17472.9	41659.3	526.861	6157.81	534.575	643.29	3100.7	319736	3011.83	14531.8	6628.04
561	0	0	0	0	0	0	0	0	0	0	0	0	0	0	0	0	0	0	0	0	501.822	4942.6	460.446	483.795	2551.78	255807	2341.67	10183.8	6196.49	1.68414e+006	5981.43	57155.2	11718.4	5.23306e+006	11433.9	237160	0	0	0	0	584.114	6819.66	594.344	845.174	2770.57	292396	2713.59	10935.8	6818.32
573	0	0	0	0	0	0	0	0	0	0	0	0	0	0	0	0	0	0	0	0	488.677	4311.5	449.471	378.025	2568.64	252723	2417.04	9382.21	5756.73	1.96267e+006	5520.47	44119.9	13494.1	9.30279e+006	11418.2	263062	0	0	0	0	570.638	6382.96	581.872	659.189	2849.36	279782	2822.72	13493.6	6033.11
585	0	0	0	0	0	0	0	0	0	0	0	0	0	0	0	0	0	0	0	0	392.633	2695.5	363.344	312.633	2551.25	228309	2412.05	7879.8	5561.4	1.48646e+006	5446.25	49101.4	9099.15	6.53966e+006	10322.1	96291.1	0	0	0	0	469.188	4564.21	487.825	535.765	2775.78	315512	2819.13	10880.5	6083.08
597	0	0	0	0	0	0	0	0	0	0	0	0	0	0	0	0	0	0	0	0	464.606	4513.18	426.667	388.955	2537.46	174366	2409.06	7617.77	6333.84	2.04839e+006	5831.05	34872.7	10884.8	7.31673e+006	10740.6	148628	0	0	0	0	540.682	6415.59	555.025	663.433	2849.68	285717	2851.43	11421.5	6589.35
609	0	0	0	0	0	0	0	0	0	0	0	0	0	0	0	0	0	0	0	0	541.842	5596.31	500.957	633.754	2430.14	174263	2338.78	9950.01	6094.87	1.77007e+006	5714.39	41296.7	12846	7.88162e+006	11503.1	97469.1	22104.8	0	17533.8	0	630.626	7808.43	651.178	922.175	2697.59	199573	2740.3	14843.2	6604.28
621	0	0	0	0	0	0	0	0	0	0	0	0	0	0	0	0	0	0	0	0	482.934	4592.98	448.372	490.118	2441.7	239094	2356.41	9765.45	5443.99	1.43094e+006	5332.7	66087.3	12328.9	1.3901e+007	10426.6	766440	19593.5	0	18230.9	0	570.597	6607.63	585.865	821.827	2771.5	302269	2792.29	11035.1	5987.99
633	0	0	0	0	0	0	0	0	0	0	0	0	0	0	0	0	0	0	0	0	554.38	5745.84	512.785	626.441	2370.83	206881	2243.93	11144.9	5628.86	1.19763e+006	5390.85	43654.6	11002.1	2.68485e+006	10328.2	66934.1	0	0	0	0	639.468	8257.62	655.774	884.345	2646.43	266925	2638.68	12014	6396.5
645	393.477	0	344.354	0	0	0	0	0	0	0	0	0	0	0	0	0	0	0	0	0	484.114	4802.45	449.191	495.105	3253.79	337937	3145.39	18280.9	6111.75	1.91337e+006	5765.51	87396.7	11328.4	6.17376e+006	11147.4	128594	15876.7	0	18355.4	0	563.098	6439.25	580.656	803.623	3662.4	496043	3632.61	20668.5	6353.25
657	0	0	0	0	0	0	0	0	0	0	0	0	0	0	0	0	0	0	0	0	440.145	3720.44	407.438	389.827	2122.53	229292	2004.83	7362.74	6636.48	3.19964e+006	6313.2	74826.6	10216.2	6.43539e+006	10395	195613	24578.2	0	26971.2	0	527.73	5991.42	540.437	566.925	2378.18	192376	2366.07	8185.69	7440.17
669	0	0	0	0	0	0	0	0	0	0	0	0	0	0	0	0	0	0	0	0	467.848	4170.38	437.039	569.842	2601.95	217368	2480.4	8957.88	5301.31	1.59245e+006	5076.73	44933.5	13148.6	1.37958e+007	12283	244234	0	0	0	0	556.278	6751.78	572.495	870.223	2927.28	335428	2918.04	10836.4	5792.55
681	0	0	0	0	0	0	0	0	0	0	0	0	0	0	0	0	0	0	0	0	471.594	4321.03	437.174	410.331	2718.51	257784	2605.08	13793	5931.02	1.71518e+006	5853.71	46327.5	10842.8	5.33429e+006	10093.2	163283	0	0	0	0	551.664	5761.07	573.008	717.96	3047.24	352787	3053.66	14280	6748.13
693	0	0	0	0	0	0	0	0	0	0	0	0	0	0	0	0	0	0	0	0	419.881	3562.93	385.908	432.098	2263.07	196014	2144.15	6684.77	5739.85	1.70261e+006	5604.92	49756.4	10340.4	3.32662e+006	10606.7	233256	0	0	0	0	490.521	5255.93	507.551	513.941	2468.62	218295	2526.17	10932.5	6237.88
705	0	0	0	0	0	0	0	0	0	0	0	0	0	0	0	0	0	0	0	0	537.571	5199.21	498.288	672.836	2300.28	187306	2101.76	7410.71	5442.92	1.45093e+006	5078.21	41209.9	10379.3	8.33415e+006	10909.5	446161	0	0	0	0	615.167	8264.75	640.24	904.74	2487.1	231088	2476.18	8490.16	5621.73
717	0	0	0	0	0	0	0	0	0	0	0	0	0	0	0	0	0	0	0	0	503.761	4450.59	467.962	549.122	2333.1	212450	2191.58	10323.4	4866.28	1.48822e+006	4570.59	38992.7	10306.2	4.48024e+006	9423.45	236273	0	0	0	0	592.259	7607.34	610.797	921.406	2504.09	231651	2570.05	11307.4	5194.08
729	0	0	0	0	0	0	0	0	0	0	0	0	0	0	0	0	0	0	0	0	400.451	3105.97	370.824	319.367	2468.09	209888	2371.3	9898.24	5177.36	1.75963e+006	4970.43	55385.6	9525.05	4.73062e+006	8725.61	219826	28244.8	0	15325.5	0	479.506	5426.27	490.041	588.185	2784.78	258501	2782.87	13573.7	5588.91
741	0	0	0	0	0	0	0	0	0	0	0	0	0	0	0	0	0	0	0	0	446.227	3836.2	412.548	479.396	2315.47	206743	2206.79	8058.47	5759.72	1.62701e+006	5518.3	53789.2	9781.97	9.98455e+006	9822.87	221098	0	0	0	0	528.204	5913.15	538.708	568.827	2569.36	267522	2594.99	9504.25	6286.97
753	0	0	0	0	0	0	0	0	0	0	0	0	0	0	0	0	0	0	0	0	566.093	5762.76	520.936	645.353	2241.47	185026	2126.21	10090.2	5488.35	1.77097e+006	5092.22	37851.3	11308.2	1.74061e+007	10614.1	315800	10913.8	0	16112.7	0	656.21	7798.46	670.808	998.09	2520.8	229952	2489.23	9173.18	5719.91
765	0	0	0	0	0	0	0	0	0	0	0	0	0	0	0	0	0	0	0	0	513.599	4711.67	478.706	624.227	2799.76	267246	2663.86	10574.7	5314.98	2.1585e+006	5169.92	56308.3	11493.3	5.53569e+006	10248.6	190946	0	0	0	0	597.216	6806.7	617.559	824.241	3030.37	335873	3104.9	17709.1	5637.51
777	0	0	0	0	0	0	0	0	0	0	0	0	0	0	0	0	0	0	0	0	445.161	4340.91	409.861	482.251	2872.83	305761	2712.16	12733.9	6417.67	1.72455e+006	5991.8	41142.3	9741.01	1.1443e+007	10159.6	366549	24733.2	0	16233	0	515.474	5937.5	528.627	688.515	3099.57	369451	3163.39	15019.6	6631.08
789	0	0	0	0	0	0	0	0	0	0	0	0	0	0	0	0	0	0	0	0	479.304	4077.09	444.392	462.212	2389.61	264121	2286.75	11076.1	6322.79	2.33775e+006	6096.79	88291.1	14879.3	1.35301e+007	11342.1	221743	0	0	0	0	571.667	6925.91	588.513	784.096	2640.45	244766	2662.73	12013.7	6864.95
801	0	0	0	0	0	0	0	0	0	0	0	0	0	0	0	0	0	0	0	0	470.997	4796.78	434.218	406.727	2222.2	169856	2128.52	6706.7	5265.83	1.78661e+006	4997.46	36880.6	11965.3	5.41815e+006	11074.5	351916	20251.1	0	17919.8	0	547.708	6025.19	560.133	592.355	2527.18	260226	2527.02	10032.1	5540.97
813	0	0	0	0	0	0	0	0	0	0	0	0	0	0	0	0	0	0	0	0	508.897	4834.53	470.392	546.471	2413.53	199974	2233.08	5806.76	5237.1	1.40488e+006	4977.59	32401.1	10324.9	6.25077e+006	9806.39	193649	0	0	0	0	589.488	6916.41	613.742	689.25	2608.28	200209	2624.46	8397.42	5892.31
825	0	0	0	0	0	0	0	0	0	0	0	0	0	0	0	0	0	0	0	0	449.392	3950.51	418.082	510.445	2710.34	305012	2598.58	9876.9	5934.83	1.57269e+006	5397.66	35370.4	11690.5	8.20135e+006	10068	154575	0	0	0	0	531.402	5739.51	548.469	706.895	2991.82	340549	3052.6	11271.5	5958.23
837	0	0	0	0	0	0	0	0	0	0	0	0	0	0	0	0	0	0	0	0	411.872	3416.46	381.392	436.438	2375.2	182039	2291.49	10868.7	6159.2	1.8074e+006	5770.32	57629.1	10995.4	5.92957e+006	10223.6	294633	0	0	0	0	478.519	5073.78	494.132	613.318	2685.25	235046	2678.18	10692.5	6534.05
849	0	0	0	0	0	0	0	0	0	0	0	0	0	0	0	0	0	0	0	0	447.813	3813.52	406.617	396.316	1997.65	162288	1927.37	7575.75	5276.71	1.24217e+006	5083.32	46830.5	11763.6	4.41493e+006	10788.8	393534	15986.7	0	16203.2	0	529.145	5726	548.959	694.183	2230.75	169486	2262.88	6873.38	5641.14
861	0	0	0	0	0	0	0	0	0	0	0	0	0	0	0	0	0	0	0	0	522.849	4815.18	486.016	696.552	2715.4	253561	2538.3	8542.76	5134.3	1.3896e+006	5003.04	64324	10863.7	9.4546e+006	10373.7	359129	0	0	0	0	620.592	7602.09	636.568	892.55	3034.88	306859	3026.09	16121.7	5357.86
873	0	0	0	0	0	0	0	0	0	0	0	0	0	0	0	0	0	0	0	0	540.969	5597.56	497.611	640.665	2926.98	309148	2808.26	18612.6	6515.38	2.34181e+006	6098.59	46656.5	11667	9.19811e+006	10578.2	1.10981e+006	0	0	0	0	610.92	7290.36	623.352	899.283	3237.35	365170	3279.66	17729	7085.22
885	0	0	0	0	0	0	0	0	0	0	0	0	0	0	0	0	0	0	0	0	391.324	3049.43	355.725	289.217	2525.07	235558	2405.52	10794	6318	2.17218e+006	6052.31	85128.4	10775.1	7.11362e+006	11277.5	341806	23634.3	0	17195.6	0	465.336	4546.27	475.919	534.376	2780.32	267128	2769.85	13218.5	6741.96
897	0	0	0	0	0	0	0	0	0	0	0	0	0	0	0	0	0	0	0	0	458.21	4402.47	420.167	396.887	2211.61	170158	2076.06	7596.86	5801.26	2.41314e+006	5483.52	56775.3	12651.9	1.23559e+007	11444.5	820128	23571.7	0	19698	0	536.858	5861.63	551.721	671.615	2439.86	205450	2465.73	9340.15	6334.33
909	0	0	0	0	0	0	0	0	0	0	0	0	0	0	0	0	0	0	0	0	621.625	7438.75	571.93	914.334	2647.22	275284	2526.85	9044.27	5700.23	2.07862e+006	5314.82	52041.6	14847.2	1.00455e+007	11243	193847	37868.9	0	31968.1	0	721.301	9385.95	732.943	1006.94	2948.79	282739	2977.99	13345.8	6183.53
921	0	0	0	0	0	0	0	0	0	0	0	0	0	0	0	0	0	0	0	0	432.347	3949.53	398.976	501.484	2283.41	217123	2153.63	10725.8	5501.02	2.03741e+006	5144.06	36311.9	9913.11	9.54637e+006	9310.32	204605	0	0	0	0	499.011	5444.09	505.787	623.898	2531.89	234357	2534.64	8633.78	5712.95
933	0	0	0	0	0	0	0	0	0	0	0	0	0	0	0	0	0	0	0	0	495.038	5078.14	457.896	592.929	2478.2	212831	2354.41	11166.2	5473.24	1.39683e+006	5176.97	39042.2	10991.6	1.40473e+007	10050.3	126972	0	0	0	0	575.854	6551.72	600.488	879.066	2626.62	235714	2691.5	9336.69	5804.41
945	0	0	0	0	0	0	0	0	0	0	0	0	0	0	0	0	0	0	0	0	556.895	5608.15	521.944	659.668	2558.27	222993	2460.67	13952.5	5624.4	1.7299e+006	5537.76	35295.4	8899.49	2.25432e+006	10306.8	22288.3	0	0	0	0	652.961	7744.58	674.929	1059.43	2806.83	308393	2885.38	11936	6051.64
957	0	0	0	0	0	0	0	0	0	0	0	0	0	0	0	0	0	0	0	0	421.419	3656.81	383.745	343.714	2528.79	237603	2365.65	9851.23	5713.79	1.82804e+006	5431.29	83510.9	11026.7	3.38604e+006	10169.6	175310	0	0	0	0	483.924	4752.03	494.322	539.7	2773.64	254905	2792.04	13396.7	6007.85
969	0	0	0	0	0	0	0	0	0	0	0	0	0	0	0	0	0	0	0	0	547.644	6202.73	512.325	798.536	2444.52	186367	2375.97	7683.33	6101.32	2.11688e+006	5710.95	63069.1	11226.7	9.49173e+006	10953.1	594158	0	0	0	0	636.824	8062.55	654.552	984.771	2715.71	219708	2734.15	12641.4	6789.27
981	0	0	0	0	0	0	0	0	0	0	0	0	0	0	0	0	0	0	0	0	460.638	4316.15	412.081	292.869	2810.86	308390	2655.34	16338.6	5675.44	1.75118e+006	5568.55	45770.9	12769.6	9.61833e+006	11165.3	670994	0	0	0	0	538.054	5655.12	554.046	666.066	3095.73	320553	3081.2	16288.6	6312
993	0	0	0	0	0	0	0	0	0	0	0	0	0	0	0	0	0	0	0	0	520.241	4594.24	479.432	585.213	2756.53	278560	2548.49	9315.29	6501.21	2.28401e+006	6245.24	106719	12426.9	1.01165e+007	11082.4	168364	0	0	0	0	613.483	7145.98	620.984	872.58	3058.49	344410	3028.43	18143	7066.21
1005	0	0	0	0	0	0	0	0	0	0	0	0	0	0	0	0	0	0	0	0	432.713	3855.97	401.218	434.015	2588.72	250674	2441.45	11304.1	6339.83	2.0765e+006	5530.35	57073.5	11784.9	7.38003e+006	11569.3	765285	0	0	0	0	487.923	4901.92	500.034	567.274	2857.61	302266	2847.71	12011.5	6507.72
1017	0	0	0	0	0	0	0	0	0	0	0	0	0	0	0	0	0	0	0	0	503.776	4919.47	467.788	606.284	2523.2	224895	2353.45	9081.15	5860.18	1.7288e+006	5733.5	82011.2	12083	4.77125e+006	10650	459023	29842.6	0	18377.3	0	598.655	7625.85	621.868	921.373	2612.19	266476	2679.8	10199.6	6542.84
1029	0	0	0	0	0	0	0	0	0	0	0	0	0	0	0	0	0	0	0	0	559.647	6021.8	529.772	762.105	3039.54	294206	2890.38	14925.4	6233.61	1.82082e+006	5991.94	53361.8	11605	4.43545e+006	12019.7	835035	0	0	0	0	657.852	8696.74	674.749	1265.03	3410.59	400967	3411.35	18425.7	6593.38
1041	0	0	0	0	0	0	0	0	0	0	0	0	0	0	0	0	0	0	0	0	426.957	3936.56	392.264	412.164	2517.45	238309	2390.06	9592.52	6404.69	2.03701e+006	6188.97	60160.8	11822.9	5.60763e+006	11033.2	141806	0	0	0	0	495.001	5031.59	512.584	576.133	2735.17	316687	2784.72	13534	7279.63
1053	0	0	0	0	0	0	0	0	0	0	0	0	0	0	0	0	0	0	0	0	496.65	4681.85	451.154	492.648	2446.88	190523	2307.03	8796.29	5973.62	1.88666e+006	5718.16	44714.1	13950.3	7.74989e+006	11940.9	170614	21464.1	0	19249	0	592.608	7354.35	612.579	863.409	2632.27	226725	2687.52	9870.54	6416.22
1065	0	0	0	0	0	0	0	0	0	0	0	0	0	0	0	0	0	0	0	0	466.161	3814.11	425.923	383.252	2499.87	231531	2400.83	8713.04	5958.56	1.54509e+006	5472.68	54970.2	11395	1.22317e+007	11003.6	272201	30901.2	0	19795.6	0	551.547	6439.87	555.896	626.442	2859.16	325978	2893.19	14306.6	6146.84
1077	0	0	0	0	0	0	0	0	0	0	0	0	0	0	0	0	0	0	0	0	406.581	3778.89	378.049	460.08	2405.89	235478	2212.58	7412.88	5738.18	2.42775e+006	5290.82	44180.7	9935.63	5.20979e+006	10160.7	169568	22400.1	0	16397.8	0	468.386	4852	481.854	673.706	2597.98	225542	2602.13	9407.99	6170.71
1089	0	0	0	0	0	0	0	0	0	0	0	0	0	0	0	0	0	0	0	0	535.972	5206.79	495.988	472.62	2130.95	165123	1989	6580.02	5578.07	1.82267e+006	5201.4	41409.3	11493	5.30559e+006	10391.6	512742	0	0	0	0	624.75	7776.79	650.912	900.153	2291.68	179889	2304.44	9503.78	6006.56
1101	0	0	0	0	0	0	0	0	0	0	0	0	0	0	0	0	0	0	0	0	464.526	4221.13	431.529	488.567	2784.36	287713	2676.2	9746.94	5319.54	1.43541e+006	4873.04	38100.9	12053.6	9.69561e+006	10319.4	408906	0	0	0	0	550.486	5942.13	573.15	799.683	3185.77	337917	3167.55	15850.4	5363.59
1113	0	0	0	0	0	0	0	0	0	0	0	0	0	0	0	0	0	0	0	0	418.51	3395.62	384.46	333.894	2476.16	258979	2328.16	10258.2	6232.47	1.92064e+006	5952.82	61602.9	10251.8	6.68503e+006	9537.29	274920	0	0	0	0	496.602	4653.91	510.179	615.956	2692.06	253768	2764.57	13242.2	6917.17
1125	0	0	0	0	0	0	0	0	0	0	0	0	0	0	0	0	0	0	0	0	461.757	4259.41	427.772	423.091	2631.15	249667	2444.98	10070	5823.46	1.47506e+006	5513.91	48760.7	12547.2	5.60175e+006	11664.3	290399	20458.8	1.22201e+007	16624.7	685867	544.436	6162.4	559.918	736.076	2825.97	304663	2876.89	15094.6	6065.52
1137	0	0	0	0	0	0	0	0	0	0	0	0	0	0	0	0	0	0	0	0	532.273	5468.12	503.361	658.589	2471.79	230483	2329.23	8359.7	6007.35	2.0757e+006	5631.99	63049.4	11546	7.52119e+006	10528	251210	0	0	0	0	621.574	8020.78	644.854	914.675	2737.56	266562	2730.58	10570.8	6206.33
1149	0	0	0	0	0	0	0	0	0	0	0	0	0	0	0	0	0	0	0	0	523.005	4792.43	485.1	475.883	2485.61	203726	2401.69	9877.06	5723.51	1.84585e+006	5315.73	46065.3	10434.2	9.29882e+006	10885.2	112770	0	0	0	0	619.963	7998.1	641.841	854.102	2798.17	278306	2806.53	13837.9	5905.93
1161	0	0	0	0	0	0	0	0	0	0	0	0	0	0	0	0	0	0	0	0	449.08	3526.3	412.484	403.816	2387.44	200550	2314.54	8516.32	5397.06	1.35054e+006	5222.06	44523.5	10451	6.76057e+006	9874.71	218776	10473.6	0	17644.6	0	534.245	6288.41	552.213	598.173	2713.16	247199	2754.37	12023	5995.65
1173	0	0	0	0	0	0	0	0	0	0	0	0	0	0	0	0	0	0	0	0	464.627	3990.05	429.648	502.604	2168.7	172821	2040.23	5425.67	5357.96	1.80976e+006	5154.09	38160.2	10195.4	9.66286e+006	9774.91	87612.4	0	0	0	0	540.523	6371.03	552.61	803.61	2469.31	222837	2445.57	8254.84	5940.88
1185	0	0	0	0	0	0	0	0	0	0	0	0	0	0	0	0	0	0	0	0	506.539	5042.78	475.165	513.228	2288.04	197977	2179.03	8674.84	5417.11	1.50116e+006	4834.29	35306.5	10116.5	8.52785e+006	9928.72	55151.2	0	0	0	0	590.358	6830.13	599.472	842.663	2523.67	249651	2544.5	12194.4	5808.03
1197	0	0	0	0	0	0	0	0	0	0	0	0	0	0	0	0	0	0	0	0	616.299	7527.6	580.12	839.007	2525.33	217705	2443.4	10190	5320.1	1.44911e+006	5241.43	49200.1	10851.3	8.10982e+006	9386.34	71894.7	0	0	0	0	708.243	9287.37	732.063	1405.15	2818.74	268434	2809.27	13513.1	5851.54
1209	0	0	0	0	0	0	0	0	0	0	0	0	0	0	0	0	0	0	0	0	422.618	3849.34	391.49	365.621	2644.03	253771	2526.86	11197.2	5321.68	1.49931e+006	5207.31	52033.3	10168.3	5.1464e+006	9551.86	183161	0	0	0	0	504.573	5084.54	528.056	697.057	2877.58	319854	2925.27	14913.2	6041.96
1221	0	0	0	0	0	0	0	0	0	0	0	0	0	0	0	0	0	0	0	0	529.757	5568.58	498.518	581.9	2614.89	231885	2480.7	8229.36	6160.21	1.83024e+006	6048.71	55003.6	10939.2	2.87914e+006	10365.7	142272	0	0	0	0	636.414	8933.47	662.882	964.951	2883.17	284634	2940	14549.3	6708.46
1233	0	0	0	0	0	0	0	0	0	0	0	0	0	0	0	0	0	0	0	0	402.967	2923.48	373.183	403.494	2562.28	243773	2440.75	8557.15	5952.43	1.85459e+006	5620.4	53434	11119.1	6.38372e+006	11417.9	186276	0	0	0	0	481.836	4926.96	499.942	640.823	2797.21	308446	2915.13	14578.5	6207.32
1245	0	0	0	0	0	0	0	0	0	0	0	0	0	0	0	0	0	0	0	0	449.043	4021.37	417.926	441.022	2322.32	171676	2221.69	9734.38	5932.59	2.07889e+006	5600.15	38364.6	11954.5	1.93578e+007	10533.4	225051	16574.5	0	17792.6	0	524.874	5787.41	550.114	755.922	2597.13	272591	2637.16	11608	6171.75
1257	0	0	0	0	0	0	0	0	0	0	0	0	0	0	0	0	0	0	0	0	599.189	6665.32	561.23	866.342	2352.71	185781	2229.85	7081.3	5557.63	1.32931e+006	5394.09	47277.8	11887.1	1.09765e+007	11217	228911	0	0	0	0	699.285	9649.4	721.293	1141.84	2589.93	230485	2626.85	9908.17	6218.06
1269	0	0	0	0	0	0	0	0	0	0	0	0	0	0	0	0	0	0	0	0	474.432	4233.81	438.834	480.127	2740.84	257064	2643.97	13666	5346.06	1.41762e+006	5168.25	36894.4	11344.6	7.40322e+006	10310.2	167123	0	0	0	0	554.067	5759.94	570.814	769.571	3049.55	372928	3087.42	12677.1	5791.9
1281	0	0	0	0	0	0	0	0	0	0	0	0	0	0	0	0	0	0	0	0	539.214	5594.65	497.841	624.076	2533.32	233969	2327.21	10399.2	6093.69	1.8168e+006	5863.55	76310.7	10580.1	4.89708e+006	10013.9	130079	17452.2	0	16404.2	0	620.365	7347.34	637.404	882.887	2707.17	246278	2734.11	13951.8	6661.79
1293	0	0	0	0	0	0	0	0	0	0	0	0	0	0	0	0	0	0	0	0	494.007	4279.66	458.589	484.394	2720.68	231045	2575.81	8319.18	5868.06	1.56672e+006	5473.44	54864.7	11985.2	4.30625e+006	11082.6	427497	0	0	0	0	580.065	7441.52	603.675	793.87	2942.29	279861	3004.95	14393.1	6391.31
1305	0	0	0	0	0	0	0	0	0	0	0	0	0	0	0	0	0	0	0	0	427.027	3290.69	390.258	448.269	2557.5	209623	2398.22	11133.5	6085.73	1.72833e+006	5736.95	35206.6	10807.7	1.01464e+007	10566.8	61508.6	15683.8	0	18254.1	0	497.715	5003.55	510.763	548.53	2780.18	242182	2825.34	12559	6261.42
1317	0	0	0	0	0	0	0	0	0	0	0	0	0	0	0	0	0	0	0	0	531.424	5080.47	494.946	587.585	2649.4	206212	2495.89	14159.8	6163.36	2.26964e+006	5859.81	73240.8	12774.7	4.31475e+006	11701.4	196038	21228.1	0	18371	0	613.089	7489.3	625.757	888.969	2885.29	313325	2910.35	13314.3	6528.48
1329	0	0	0	0	0	0	0	0	0	0	0	0	0	0	0	0	0	0	0	0	438.903	3662.32	402.544	382.151	2608.93	263773	2458.13	11096.7	5553.5	1.4089e+006	5496.06	44003.9	10474.9	4.4183e+006	10913.3	256219	29531.1	0	19802.5	0	512.199	5418.26	524.976	643.193	2861.57	322450	2830.28	13877.2	6230.21
1341	0	0	0	0	0	0	0	0	0	0	0	0	0	0	0	0	0	0	0	0	410.106	3327.33	374.837	369.753	2295.74	187482	2149.98	7538.93	5766	1.77684e+006	5527.88	65195.6	9729.58	3.90543e+006	10344.6	218105	0	0	0	0	490.213	4748.57	503.5	649.714	2567.1	238508	2514.77	10358.7	6253.31
1353	0	0	0	0	0	0	0	0	0	0	0	0	0	0	0	0	0	0	0	0	551.904	6054.33	515.004	690.596	2352.91	187430	2279.93	8665.81	5637.17	1.39721e+006	5311.27	44547	13410.5	2.36974e+007	10902	190018	0	0	0	0	638.474	7428.65	652.113	913.031	2731.2	250720	2706.34	11923.4	6148.79
1365	0	0	0	0	0	0	0	0	0	0	0	0	0	0	0	0	0	0	0	0	479.672	4314.01	440.026	475.769	2540.28	240311	2449.76	9836.61	5476.84	1.87182e+006	5171.23	36950	8936.81	2.99322e+006	9957.18	22477.8	0	0	0	0	557.039	6222.98	578.042	787.966	2823.37	264082	2848.83	12027.8	5975.81
1377	0	0	0	0	0	0	0	0	0	0	0	0	0	0	0	0	0	0	0	0	450.043	4338.38	407.594	419.905	2308.04	208261	2165.94	6760.89	5546.01	1.89261e+006	5328.06	41810	8438.15	2.41705e+006	9484.81	134263	0	0	0	0	527.705	5839.36	540.418	575.471	2537.97	230135	2566.88	10805.9	6034.99
1389	0	0	0	0	0	0	0	0	0	0	0	0	0	0	0	0	0	0	0	0	593.164	5437.38	547.463	679.706	2903.97	303448	2680.04	14482.8	5992.03	1.69689e+006	5719.4	51706.6	11991.1	7.42311e+006	11218	163952	0	0	0	0	672.164	8755.75	680.454	882.217	3136.67	351187	3138.41	12159.2	6402.48
1401	0	0	0	0	0	0	0	0	0	0	0	0	0	0	0	0	0	0	0	0	427.137	3667.87	391.754	360.668	3125.69	356583	2964.62	13148.8	6738.21	2.86882e+006	6352.46	67415.9	12364.3	6.58232e+006	11216.2	303446	0	0	0	0	499.469	4836.75	508.485	509.521	3429.18	439538	3399.65	16981	7233.24
1413	0	0	0	0	0	0	0	0	0	0	0	0	0	0	0	0	0	0	0	0	466.153	4170.19	435.191	502.943	2700.55	191580	2511.73	11653.1	7324.7	3.05488e+006	6847.82	48678.1	12126	1.03004e+007	12306.9	188664	0	0	0	0	540.508	6744.69	560.467	719.71	2914.13	286593	2901.53	12126.9	7860.25
1425	0	0	0	0	0	0	0	0	0	0	0	0	0	0	0	0	0	0	0	0	479.421	4552.68	452.215	553.376	2530.12	211582	2431.92	8297.11	6232.51	1.7767e+006	5778.68	60850.5	14305.7	9.54891e+006	12742.4	342000	0	0	0	0	565.08	6501.91	590.533	858.991	2784.79	321508	2832.13	10825.1	6456.95
1437	0	0	0	0	0	0	0	0	0	0	0	0	0	0	0	0	0	0	0	0	459.581	3896.33	429.185	449.301	2904.98	266912	2824.81	14155.5	6540.37	1.88815e+006	6036.87	58986.4	12894.2	6.33874e+006	11926.3	242864	0	0	0	0	542.327	6382.61	568.691	826.695	3282.01	348455	3286.97	16826.8	6820.99
1449	0	0	0	0	0	0	0	0	0	0	0	0	0	0	0	0	0	0	0	0	403.519	3383.1	375.484	367.136	2010.06	148316	1859.59	5451.03	5877.38	2.05332e+006	5720.47	52593.8	10782.3	7.67337e+006	10421.6	103046	0	0	0	0	485.435	5257.87	505.891	559.601	2179.47	192683	2221.37	8851.96	6379.19
1461	0	0	0	0	0	0	0	0	0	0	0	0	0	0	0	0	0	0	0	0	437.873	3842.01	403.729	393.053	2136.22	140020	2006.97	6267.87	4823.61	1.26112e+006	4399.8	19003.6	10917.2	7.43206e+006	10902.4	264310	18959.9	4.90471e+007	17169.3	274.537	510.698	5526.19	532.85	604.244	2350.02	211426	2405.23	7703.41	5052.55
1473	0	0	0	0	0	0	0	0	0	0	0	0	0	0	0	0	0	0	0	0	385.749	2873.16	355.617	314.992	2236.5	143626	2134.31	7568.84	4883.24	1.34126e+006	4572.84	32055.1	9156.62	4.80429e+006	8397.75	77970.8	0	0	0	0	465.825	4552.08	482.648	542.891	2457.56	216575	2520.3	9910.71	5133.11
1485	0	0	0	0	0	0	0	0	0	0	0	0	0	0	0	0	0	0	0	0	602.138	6585.87	558.941	834.73	2431.5	189474	2242.2	11066.2	5521.38	1.55326e+006	5333.36	38169.6	9970	6.28593e+006	9586.95	167821	13532.1	4.51691e+006	14855.9	179727	691.266	10018.3	711.162	1008.47	2638.13	233076	2651.95	12015.6	5772.71
1497	0	0	0	0	0	0	0	0	0	0	0	0	0	0	0	0	0	0	0	0	387.335	2677.73	353.464	277.145	2646.61	247795	2520.42	10575.7	5359.43	1.87364e+006	4916.39	54724.1	9774.86	3.97975e+006	9855.57	354370	9554.39	0	15616.5	0	463.755	4979.55	474.954	522.392	2929.5	353588	2938.24	13603	5700.63
1509	0	0	0	0	0	0	0	0	0	0	0	0	0	0	0	0	0	0	0	0	527.724	4835.09	488.701	553.732	1991.01	148698	1895.33	4939.83	5897.5	1.40095e+006	5591.97	35356.9	11560.8	1.10726e+007	9445.94	149877	18333.2	0	16431.9	0	623.886	7563.66	634.734	884.302	2273.24	188222	2273.77	7658.13	6250.45
1521	0	0	0	0	0	0	0	0	0	0	0	0	0	0	0	0	0	0	0	0	499.764	4520	461.381	537.43	2468.08	219127	2352.9	7443.71	4752.12	1.30937e+006	4498.79	31263.5	11539.4	1.03028e+007	10841.1	163417	0	0	0	0	574.504	5895.36	581.28	713.112	2760.89	290929	2775.15	12043.5	5302.61
1533	0	0	0	0	0	0	0	0	0	0	0	0	0	0	0	0	0	0	0	0	370.176	2982.94	334.61	300.429	2508.23	267179	2381.07	12135.3	5954.41	1.79366e+006	5406.31	35643.2	6782.91	4.46441e+006	9245.17	25154.4	0	0	0	0	440.912	3765.31	444.387	391.33	2770.9	258121	2732.37	10191.3	6171.9
1545	0	0	0	0	0	0	0	0	0	0	0	0	0	0	0	0	0	0	0	0	607.345	6224.99	563.398	707.796	2174.49	137386	2103.03	7405.48	6060.96	2.5559e+006	5706.44	63108.9	12424.9	5.73237e+006	10611.6	73742.1	0	0	0	0	711.543	9758.44	725.482	1094.21	2476.58	200089	2476.29	7846.4	6456.97
1557	0	0	0	0	0	0	0	0	0	0	0	0	0	0	0	0	0	0	0	0	500.262	4458.91	467.111	494.091	3091.25	298175	2974.14	12882.6	5778.69	1.5263e+006	5305.71	56864.4	12373.9	1.48222e+007	11316.8	228992	0	0	0	0	578.058	7244.04	586.042	842.255	3485.06	477604	3481.96	19465.4	6102.38
1569	0	0	0	0	0	0	0	0	0	0	0	0	0	0	0	0	0	0	0	0	521.1	5431.12	487.219	583.443	2472.65	183534	2372.57	7266.09	6715.4	1.97611e+006	6367.9	74183.2	9589.19	2.94079e+006	10265.2	17700.9	34203.5	0	18891.6	0	597.68	6337.01	622.122	908.062	2731.14	262701	2746.31	14803.8	7234.42
1581	0	0	0	0	0	0	0	0	0	0	0	0	0	0	0	0	0	0	0	0	500.815	4509.65	467.378	520.798	2538.67	210726	2410.32	9594.26	5863.46	1.95248e+006	5437.58	36346.8	15869	5.89599e+006	12372.6	57500.6	0	0	0	0	606.71	8108.34	633.407	895.803	2767.09	272694	2804.04	12581.6	6340.47
1593	0	0	0	0	0	0	0	0	0	0	0	0	0	0	0	0	0	0	0	0	532.203	5078.36	490.081	636.665	2543.31	206496	2423.63	9047.95	5791.92	1.44676e+006	5643.7	60995.9	10500.6	8.08959e+006	10494.5	89021.9	26098.7	0	20658.6	0	621.534	7062.94	634.384	690.254	2865.86	317201	2926.36	14861.5	6216.17
1605	0	0	0	0	0	0	0	0	0	0	0	0	0	0	0	0	0	0	0	0	496.437	4726.51	461.092	504.236	2753.44	312747	2575.72	13055.2	5839.52	1.55676e+006	5545.94	55322.7	11255.9	7.57459e+006	10997.7	455579	0	0	0	0	580.241	7069.45	595.595	800.151	3035.72	358413	3001.68	12270.1	6295.37
1617	0	0	0	0	0	0	0	0	0	0	0	0	0	0	0	0	0	0	0	0	506.732	5169.5	472.242	555.263	2368.71	208264	2273.69	8487.95	6039.24	1.77075e+006	5745.12	47864.8	9897.79	9.42341e+006	10311.3	161100	13301.2	0	17029.3	0	593.034	7161.07	612.734	725.305	2653.44	289614	2677.83	11372.2	6578.14
1629	0	0	0	0	0	0	0	0	0	0	0	0	0	0	0	0	0	0	0	0	442.047	3509.6	409.619	380.107	2560.5	234404	2449.5	11243.6	5317.54	1.24626e+006	5227.61	45999.5	11194.7	9.48084e+006	10987.2	138124	11939.6	0	18167.9	0	527.636	6366.47	547.974	587.948	2861.93	367005	2861.85	12805.7	5936.35
1641	0	0	0	0	0	0	0	0	0	0	0	0	0	0	0	0	0	0	0	0	425.808	3467.37	388.088	340.982	2638.24	251272	2493.81	9807.63	6071.98	1.94148e+006	5792.7	75566.8	10197	8.6273e+006	10349.3	237410	0	0	0	0	498.534	5178.87	508.508	558.465	2928.59	369892	2939.6	11362	6625.74
1653	0	0	0	0	0	0	0	0	0	0	0	0	0	0	0	0	0	0	0	0	450.975	3828.21	418.273	418.205	2566.14	197193	2457.2	9346.84	5939.67	2.0646e+006	5793.6	69101.4	10493.9	3.75296e+006	11059.9	259844	0	0	0	0	541.503	6245.72	549.568	712.894	2816.3	265821	2851.31	10518	6607.03
1665	0	0	0	0	0	0	0	0	0	0	0	0	0	0	0	0	0	0	0	0	510.809	4560.58	475.685	541.087	2316.7	184329	2200.98	6949.94	5775.25	1.4539e+006	5555.32	45796.6	11887.8	5.26403e+006	10488.9	223504	0	0	0	0	598.121	7242.06	602.794	770.805	2546.89	232403	2596.83	10887.5	6092.23
1677	0	0	0	0	0	0	0	0	0	0	0	0	0	0	0	0	0	0	0	0	476.36	4121.17	440.234	430.374	2626.05	247580	2499.69	10481.4	5542.31	1.37327e+006	5280.64	43002.6	9458.94	9.47277e+006	10685.5	121255	13029	0	17148.7	0	562.124	6529.98	576.311	720.488	2919.56	300833	2891.29	11526.7	5812.75
1689	412.554	0	306.224	0	0	0	0	0	0	0	0	0	0	0	0	0	0	0	0	0	476.768	4324.63	443.576	468.791	2391	186979	2279.73	7234.02	5684.16	1.50453e+006	5648.91	55070.5	10648.4	5.807e+006	10139.3	118754	0	0	0	0	563.192	6253.1	578.017	697.407	2686.58	255863	2688.55	10726.5	6394.9
1701	0	0	0	0	0	0	0	0	0	0	0	0	0	0	0	0	0	0	0	0	444.537	3665.57	407.273	338.586	2354.13	202882	2274.24	8804.27	5487.06	1.90971e+006	5289.49	35320.5	11279	1.21359e+007	11012	284192	0	0	0	0	515.551	5677.76	532.349	698.221	2650.26	233303	2674.68	9174.41	6321.15
1713	0	0	0	0	0	0	0	0	0	0	0	0	0	0	0	0	0	0	0	0	587.577	6238.51	545.665	680.149	2582.66	195493	2415.94	8389.57	5772.32	1.80402e+006	5513.3	46950.7	11195.2	2.41126e+006	10859.5	503856	0	0	0	0	690.48	8682.31	721.125	1035.85	2760.16	196360	2819.39	11594.3	6156.25
1725	0	0	0	0	0	0	0	0	0	0	0	0	0	0	0	0	0	0	0	0	548.082	5545.83	512.522	660.097	2922.77	297366	2770.47	12705.9	5941.13	1.89456e+006	5715.64	42751.5	11007.1	7.73782e+006	10559.4	146934	0	0	0	0	629.981	7755.59	647.061	891.422	3176.77	312633	3270.5	14467.1	6491.67
1737	0	0	0	0	0	0	0	0	0	0	0	0	0	0	0	0	0	0	0	0	519.22	4639.24	480.548	433.47	2780.29	266793	2602.93	11069.5	6523.77	2.28585e+006	6319.72	43020.7	10153.6	5.25995e+006	11133.7	372349	21251.2	6.70016e+007	17993.7	575244	599.586	7299.92	624.447	831.127	2991.95	326906	3000.64	11761.7	7094.93
1749	0	0	0	0	0	0	0	0	0	0	0	0	0	0	0	0	0	0	0	0	430.577	3547.81	397.116	395.791	2751	260762	2608.32	10586.5	6243.95	2.11741e+006	5978.65	50319.6	12377.3	7.32534e+006	12097.8	165153	20508.5	0	19369.8	0	516.655	5990.25	533.333	620.323	3003.37	296971	3051.8	15843.6	6813.23
1761	0	0	0	0	0	0	0	0	0	0	0	0	0	0	0	0	0	0	0	0	461.048	3590.85	421.62	333.511	2265.03	175709	2123.69	6962.73	6401.49	1.93953e+006	5876.56	31056.5	12111.1	5.50158e+006	11330.2	196723	0	0	0	0	544.309	6627.78	554.168	659.39	2514.97	203341	2539.96	9187.78	6558.14
1773	0	0	0	0	0	0	0	0	0	0	0	0	0	0	0	0	0	0	0	0	420.886	3571.19	387.447	363.689	2331.96	200178	2163.48	6944.23	5044.82	1.48161e+006	4912.72	38444.8	11909.6	3.1927e+006	10897.7	181789	0	0	0	0	499.519	5146.47	504.621	506.165	2535.61	248483	2556.22	12033.4	5535.61
1785	391.357	0	293.176	0	0	0	0	0	0	0	0	0	0	0	0	0	0	0	0	0	449.621	3471.74	417.32	362.029	2115.18	201756	1993.6	7077.58	5456.08	1.2681e+006	4883.62	47032.2	10362.1	5.50432e+006	9448.41	286170	0	0	0	0	525.855	5995.1	535.15	687.887	2322.85	219109	2332.74	7068.2	5342.21
1797	0	0	0	0	1994.66	0	1729.14	0	0	0	0	0	0	0	0	0	0	0	0	0	331.408	2810.9	305.268	240.669	2210.56	178803	2117.43	6577.98	4602.94	662113	4480.02	27780.1	12685.3	5.2254e+006	9279.33	173087	0	0	0	0	387.339	3291.58	403.27	365.673	2483.22	247287	2476.19	8915.53	4994.86
1809	0	0	0	0	0	0	0	0	0	0	0	0	0	0	0	0	0	0	0	0	437.925	3738.5	401.914	436.624	2062.99	169707	1965.53	6347.25	5378.02	1.4471e+006	5071.38	53966	9837.12	1.47175e+006	8955.97	95437.7	0	0	0	0	518.902	5335.72	539.496	547.484	2278.97	173991	2301.31	7265.84	5857.35
1821	0	0	0	0	0	0	0	0	0	0	0	0	0	0	0	0	0	0	0	0	457.295	3642.7	421.541	434.271	2566.74	280070	2394.78	14469.7	5103.18	1.48176e+006	4831.51	42970	8797.69	3.35091e+006	9674.96	148798	0	0	0	0	528.069	5465.81	548.917	682.152	2768.55	286612	2833.13	9529.51	5566.08
1833	0	0	0	0	0	0	0	0	0	0	0	0	0	0	0	0	0	0	0	0	456.789	4096.76	424.004	404.465	2737.94	212369	2607.67	12102.4	6229.67	2.01658e+006	5842.83	87359.8	11617.9	8.80954e+006	10020	218484	0	0	0	0	541.971	6023.79	556.925	714.716	2996.35	311013	3042.23	16428.7	6440.99
1845	0	0	0	0	0	0	0	0	0	0	0	0	0	0	0	0	0	0	0	0	497.971	4582.11	458.748	445.012	2496.3	220197	2368.03	7187.41	6233.84	1.62853e+006	6026.62	75375.1	11341.3	6.23771e+006	11372.5	1.25879e+006	16928.9	0	16587.3	0	593.438	7986.23	613.938	666.065	2798.42	330542	2796.56	12106.3	6563.95
1857	0	0	0	0	0	0	0	0	0	0	0	0	0	0	0	0	0	0	0	0	500.28	4272.68	463.962	509.325	2698.18	211083	2604.98	10105.7	6068.67	1.84531e+006	5750.14	39580.9	11192.3	8.94924e+006	11710	529990	25521.4	0	19189.1	0	584.604	6611.01	597.399	757.315	3071.52	339412	3110.34	15711.1	6568.94
1869	0	0	0	0	0	0	0	0	0	0	0	0	0	0	0	0	0	0	0	0	521.419	5072.87	484.384	554.735	2706.35	209893	2490.16	9148.27	6457.7	2.27184e+006	6050.09	44657	12650.5	1.33003e+007	11171.7	159057	0	0	0	0	599.827	7141.59	615.348	847.351	2906.89	293077	2909.61	11442.8	6934.93
1881	0	0	0	0	0	0	0	0	0	0	0	0	0	0	0	0	0	0	0	0	623.335	7257.98	582.043	724.263	2931.64	300962	2803.52	14882.4	6465.48	1.82138e+006	6141.23	53370.2	12402	1.42033e+007	12034.4	110967	34507.7	0	20615.1	0	729.783	9645.35	750.873	1161.66	3183.67	360523	3201.5	15264.6	7021.36
1893	0	0	0	0	0	0	0	0	0	0	0	0	0	0	0	0	0	0	0	0	519.398	4951.79	482.713	527.62	2750.59	308847	2638.05	11166.7	6488.63	2.21819e+006	6270.03	75609.8	13030.3	1.28713e+007	11483.1	132948	0	0	0	0	598.123	6707.97	622.414	767.264	3045.79	337646	3105.9	13202	6857.54
1905	0	0	0	0	0	0	0	0	0	0	0	0	0	0	0	0	0	0	0	0	460.407	4209.73	431.025	506.235	2917.35	282831	2795.08	13260.5	6482.47	2.03085e+006	6211.31	45879.1	12639.8	5.74026e+006	12497.6	269075	0	0	0	0	544.961	6152.64	564.792	758.867	3172.6	352273	3235.87	12622.6	6827.95
1917	0	0	0	0	0	0	0	0	0	0	0	0	0	0	0	0	0	0	0	0	517.889	5593.78	476.615	509.168	2537.25	251186	2419.61	8353.44	6671.31	2.27805e+006	6358.28	60236.2	11805.2	8.16905e+006	11852.4	135606	0	0	0	0	595.828	6774.4	623.824	817.817	2821.5	295770	2853.13	15181.1	7026.5
1929	0	0	0	0	0	0	0	0	0	0	0	0	0	0	0	0	0	0	0	0	436.065	3638.58	405.272	402.445	2656.99	233040	2536.79	10677.6	5938.28	1.91869e+006	5609.91	36650.2	13782.2	7.33594e+006	12061.5	127452	0	0	0	0	530.246	6325.15	551.868	742.344	2903.5	367681	2985.3	11006	6166.52
1941	0	0	0	0	0	0	0	0	0	0	0	0	0	0	0	0	0	0	0	0	561.988	5744.89	531.007	649.032	2543.49	198166	2416.92	7755.67	6374.93	1.95485e+006	6142.15	68207.6	11383.3	1.02133e+007	11223.1	203568	17624.3	0	19706.8	0	656.669	8709.04	678.859	1054.61	2870.6	271002	2907.25	16003.8	6518.19
1953	0	0	0	0	0	0	0	0	0	0	0	0	0	0	0	0	0	0	0	0	484.431	4797.26	450.997	467.839	2660.74	248553	2544.44	10670.6	5912.19	1.73722e+006	5461.67	25380.9	10828.1	1.12976e+007	11486.6	303903	16421.5	0	18492.9	0	557.724	6835.71	577.941	725.328	2920.73	338542	2952.25	16836.7	6285
1965	0	0	0	0	0	0	0	0	0	0	0	0	0	0	0	0	0	0	0	0	582.954	6184.41	544.677	675.067	2324.58	201608	2199.09	8634.1	5930.99	1.73747e+006	5721.37	53018.6	11285.7	6.76661e+006	10644.8	8498.52	0	0	0	0	681.754	9093.47	719.299	1172.14	2542.62	242643	2551.88	10772.2	6581.2
1977	0	0	0	0	0	0	0	0	0	0	0	0	0	0	0	0	0	0	0	0	446.08	3673.89	416.951	447.319	2776.75	263282	2643.84	12628.6	5318.86	1.28867e+006	5141.56	43729.7	13037.7	1.1515e+007	10862.9	280938	0	0	0	0	535.379	6759.17	556.656	720.158	3076.8	330117	3124.24	11804.5	5960
1989	0	0	0	0	0	0	0	0	0	0	0	0	0	0	0	0	0	0	0	0	543.471	5461.02	507.196	654.58	2523.98	222269	2400.79	9743.72	6313.75	1.49e+006	6106.91	52051.2	10475.3	7.31973e+006	10199.6	346392	0	0	0	0	624.864	7208.89	636.315	713.05	2792.43	262140	2853.22	12411.5	7172.58
2001	0	0	0	0	0	0	0	0	0	0	0	0	0	0	0	0	0	0	0	0	502.958	4655.75	467.855	597.983	2880.09	288310	2771.65	14350.8	6178.78	2.10613e+006	5783.96	53075.5	12980.1	1.24799e+007	12162.7	142405	11926.8	0	18743.8	0	593.243	7432.7	624.128	930.38	3113.98	337408	3161.98	10971.5	6288.4
2013	0	0	0	0	0	0	0	0	0	0	0	0	0	0	0	0	0	0	0	0	506.325	5143.25	469.032	573.492	2598.24	214242	2477.26	11997.1	6675.28	2.5337e+006	6256.32	74819.1	11796.3	1.92286e+007	11326.3	421275	16995.6	9.51266e+006	20022.6	211931	591.289	7981.01	620.305	969.913	2885.68	366752	2940.39	13314.7	6717.93
2025	0	0	0	0	0	0	0	0	0	0	0	0	0	0	0	0	0	0	0	0	638.589	7590.29	606.071	853.006	2980.24	321620	2829.84	11759.3	6582.59	2.14419e+006	6173.9	66311.1	12874.4	8.00332e+006	12592.8	309521	0	0	0	0	741.527	10739	770.467	1180.48	3302.66	363811	3340.19	17126.2	7245.92
2037	0	0	0	0	0	0	0	0	0	0	0	0	0	0	0	0	0	0	0	0	467.998	4386.73	435.664	360.422	3320.48	381374	3144.43	16413.2	6566.33	2.21593e+006	6431.9	54248.7	12665	5.54731e+006	11975.7	323008	24715.3	0	20431	0	556.709	5455.13	585.816	844.426	3598.71	489847	3630.41	17635.2	7178.24
2049	0	0	0	0	0	0	0	0	0	0	0	0	0	0	0	0	0	0	0	0	492.466	4559.64	453.189	427.237	2860.18	275625	2744.74	11003.8	7420.54	2.52524e+006	7217.8	94359.9	13727.7	1.58254e+007	12277.9	270066	25109.7	1.29816e+007	20848.8	680657	585.635	5852.48	607.197	577.189	3160.88	333929	3256.5	17429.2	8132.47
2061	0	0	0	0	0	0	0	0	0	0	0	0	0	0	0	0	0	0	0	0	499.352	5123.98	463.422	442.249	2938.07	311332	2776.04	12075.5	6820.43	2.09718e+006	6563.1	63347.8	13004.8	1.34215e+007	13597.3	506828	40304.6	0	34013.7	0	590.416	6988.26	599.604	679.895	3183.37	406968	3278.46	13818.5	7522.07
2073	0	0	0	0	0	0	0	0	0	0	0	0	0	0	0	0	0	0	0	0	472.644	4200.93	440.44	480.464	2274.08	211314	2147.5	6930.09	6321.97	1.86936e+006	5882.33	56524.4	11372.7	7.63547e+006	11690.8	186366	36569	0	23709.8	0	560.425	6002.14	573.686	807.049	2517.36	250299	2535.25	9592.72	6736.79
2085	0	0	0	0	0	0	0	0	0	0	0	0	0	0	0	0	0	0	0	0	523.175	5314.54	487.533	579.389	2642.39	234283	2506.07	8918.14	5268.35	1.00406e+006	5222.19	30257.3	12884.8	1.4196e+007	11413.6	44710.8	0	0	0	0	616.476	6951.94	634.115	719.774	2953.02	294654	2927.03	13740.5	6006.32
2097	0	0	0	0	0	0	0	0	0	0	0	0	0	0	0	0	0	0	0	0	494.479	4396.73	459.778	452.434	3013.52	314137	2841.04	13564.3	6413.35	2.23113e+006	6076.72	58750.6	10850.3	9.28127e+006	10633.5	260053	0	0	0	0	581.053	6826.84	597.507	723.109	3313.53	371442	3326.75	16388.5	7096.15
2109	0	0	0	0	0	0	0	0	0	0	0	0	0	0	0	0	0	0	0	0	472.501	5254.32	436.901	425.054	2615.82	264644	2504.46	11345.8	6571.19	2.32367e+006	6339.58	72184	11992.4	8.92606e+006	11622.4	121678	20432.3	0	17273.6	0	544.216	6773.95	563.311	618.367	2889.18	297240	2934.19	14027.8	7376.13
2121	0	0	0	0	0	0	0	0	0	0	0	0	0	0	0	0	0	0	0	0	566.764	6267.88	525.352	542.612	2538.73	270624	2435.91	9008.52	6039.69	2.0222e+006	5796.32	60335.1	12016.9	7.5337e+006	11867.7	325536	21127.1	0	18560.3	0	665.369	8645.84	690.958	1050.45	2763.46	313179	2831.64	12058.7	6382.7
2133	0	0	0	0	0	0	0	0	0	0	0	0	0	0	0	0	0	0	0	0	515.426	5259.67	482.131	535.318	2539.04	239715	2413.79	9741.96	5653.45	2.15807e+006	5463.56	42758.8	8862.64	1.81374e+007	10528	393358	18875.3	0	18684.1	0	599.175	7173.64	617.551	810.702	2803.16	340136	2864.22	11898.3	6211.27
2145	0	0	0	0	0	0	0	0	0	0	0	0	0	0	0	0	0	0	0	0	522.418	5035.86	483.975	473.682	2660.73	271232	2566.29	10363.2	6007.09	2.45474e+006	5678.36	55682.8	9661.75	5.48997e+006	10737.5	391733	0	0	0	0	605.322	6399.86	633.667	885.496	2934.24	317639	2978.51	12475	6259.87
2157	0	0	0	0	0	0	0	0	0	0	0	0	0	0	0	0	0	0	0	0	668.209	6706.31	615.365	643.473	2861.45	306292	2694.55	11037.4	6328.3	1.61021e+006	6262.44	55160	11353	1.05737e+007	11505.2	232491	13594.1	0	19083.4	0	775.697	11302.3	805.286	1171.03	3071.58	362463	3143.56	16971.9	6909.64
2169	0	0	0	0	0	0	0	0	0	0	0	0	0	0	0	0	0	0	0	0	570.625	5335.98	521.935	646.03	3830.39	511509	3629.77	14567.4	7228.84	2.4126e+006	6742.68	66333.1	12174.8	4.97993e+006	12658.5	341673	0	0	0	0	654.78	7801.87	666.632	803.186	4174.24	551173	4233.92	24354.8	7072.39
2181	0	0	0	0	0	0	0	0	0	0	0	0	0	0	0	0	0	0	0	0	503.829	4934.61	462.259	496.228	3119.7	302989	2994.64	14189.8	8393.96	3.82488e+006	8145.98	63380.5	13794.6	9.70385e+006	13216.1	434725	23285.1	0	22068.6	0	584.034	6079.21	594.599	693.118	3425.06	443759	3450	14505.7	9290.5
2193	507.792	0	427.207	0	0	0	0	0	0	0	0	0	0	0	0	0	0	0	0	0	625.966	7090.82	585.649	782.863	2818.52	261480	2646.82	10947.4	7334.33	3.05088e+006	7071.33	66784	15044.4	9.77975e+006	15872.5	663954	27722.9	0	21472	0	705.377	9124.52	724.511	1141.95	3049.18	290856	3068.84	13967.2	7616.79
2205	0	0	0	0	2344.23	0	2492.97	0	0	0	0	0	0	0	0	0	0	0	0	0	446.932	4015.91	409.538	402.051	3061.31	370430	2952.34	12970.6	6518.13	2.32096e+006	6046.75	58515.6	12274.5	6.71176e+006	12847.3	904888	0	0	0	0	535.794	6461.27	553.894	698.185	3313.25	446803	3359.97	15370.2	6883.88
2217	0	0	0	0	0	0	0	0	5688.29	0	6094.31	0	0	0	0	0	0	0	0	0	474.496	4115.34	442.522	417.981	2614.6	228403	2513.81	11144	7205.14	2.64615e+006	6828.91	79859.4	12827.5	1.26365e+007	11816.4	379969	26898.8	0	22347.7	0	560.014	5864.18	578.412	657.588	2932.27	328120	2985.75	11932.7	7585.35
2229	0	0	0	0	0	0	0	0	0	0	0	0	0	0	0	0	0	0	0	0	509.438	4490.19	478.361	634.396	2514.73	171676	2392.1	7130.52	6030.8	2.463e+006	5752.21	71957.4	12727.5	1.02671e+007	12705.4	218609	0	0	0	0	593.554	7007.91	605.748	826.695	2791.08	296494	2817.64	12404.3	6624.99
2241	0	0	0	0	0	0	0	0	0	0	0	0	0	0	0	0	0	0	0	0	526.341	5648.33	499.079	763.827	2747.73	310282	2594.57	11820.5	6052.22	1.63997e+006	5606.91	30125.5	11257.3	6.93605e+006	11210.2	18703.8	20308.2	0	22440.4	0	610.277	7870	636.96	1065.72	2940.51	300108	2981.41	12883.1	6367.89
2253	0	0	0	0	0	0	0	0	0	0	0	0	0	0	0	0	0	0	0	0	517.216	5003.23	482.891	581.379	2518.31	257464	2413.17	11216.8	6125.68	2.20823e+006	5732.55	44149.7	11459.6	6.40008e+006	10815.5	130893	32542	0	18375.4	0	606.228	7679.94	637.502	1053	2803.95	325129	2814.28	13325.9	6381.08
2265	443.182	0	362.761	0	0	0	0	0	0	0	0	0	0	0	0	0	0	0	0	0	571.837	6091.98	532.884	582.556	2794.31	291559	2663.14	12448.6	6006.59	1.91695e+006	5791.72	61114	12779.2	1.40275e+007	11399.7	244728	0	0	0	0	679.852	9348.13	704.349	1078.45	3026.31	310105	3150.66	16409.1	6418.58
2277	0	0	0	0	2116.23	0	2442.91	0	0	0	0	0	0	0	0	0	0	0	0	0	591.623	6267.08	548.455	706.217	3162.33	335829	3025.87	13394.7	6701.75	3.27858e+006	6481.41	72992.2	11501.9	5.31342e+006	11689.7	139509	15518.2	8.4479e+006	19025	67257.1	678.122	9230.74	700.467	883.081	3521.61	467279	3580.03	17542.6	7124.5
2289	0	0	0	0	0	0	0	0	0	0	0	0	0	0	0	0	0	0	0	0	551.206	4924.16	509.742	502.57	2745.7	216502	2579.49	10858.4	6910.99	2.32933e+006	6656.06	59973.1	12237.3	1.07049e+007	12103.7	436477	21569	0	18846.9	0	647.432	9013.72	672.919	1069.72	2947.66	337917	3004.95	12459.2	7550.19
2301	0	0	0	0	0	0	0	0	0	0	0	0	0	0	0	0	0	0	0	0	478.882	4463.41	444.919	485.803	2638.62	205189	2505.57	8947.24	6202.76	1.97102e+006	5767.66	40568	12935.9	9.19539e+006	12316.1	415193	17872.5	0	20922.7	0	562.682	6378.72	584.354	626.537	2934.55	322999	2963.42	12958.6	6624.69
2313	0	0	0	0	0	0	0	0	0	0	0	0	0	0	0	0	0	0	0	0	465.748	4185.72	429.313	487.752	2291.71	181921	2193.33	9028.46	5830.16	1.80292e+006	5495.04	48564.7	11610.7	4.52629e+006	10631.5	176507	13939.6	0	18213.6	0	545.431	6063.61	563.448	682.065	2591.62	235556	2590.67	7790.14	6264.74
2325	0	0	0	0	0	0	0	0	0	0	0	0	0	0	0	0	0	0	0	0	549.464	5480.47	505.496	583.474	2544.72	211502	2409.64	9484.59	5439.09	1.3309e+006	5320.81	46895.4	12542.3	1.28788e+007	10822.7	169074	21433.5	1.3841e+006	21290	2.65053e+007	643.622	7590.17	663.302	873.682	2795.18	280050	2834.98	13007.1	6197.78
2337	0	0	0	0	0	0	0	0	0	0	0	0	0	0	0	0	0	0	0	0	525.761	5159.53	486.845	662.291	2890.63	319055	2721.2	12535.9	6189.8	1.94177e+006	5820.97	55820	11673.9	4.8156e+006	10911.4	421216	26714.2	0	17786.9	0	621.982	7634.06	629.796	868.938	3145.37	362018	3193.22	13997.4	6307.27
2349	0	0	0	0	0	0	0	0	0	0	0	0	0	0	0	0	0	0	0	0	386.524	2950.76	355.052	381.042	2509.12	229222	2372.25	7981.03	6183.71	2.26281e+006	5883.09	81789.1	12032.4	1.34416e+007	10787.8	273055	19127.1	0	17974.8	0	445.693	3908.52	454.681	496.847	2845.93	315549	2794.37	11370.9	6551.44
2361	0	0	0	0	0	0	0	0	0	0	0	0	0	0	0	0	0	0	0	0	501.269	4703.37	458.398	431.039	2326.29	178503	2225.09	9094.76	6230.72	2.08314e+006	5721.18	39340.6	12300.3	1.23909e+007	11688	43978.3	0	0	0	0	592.388	7149.46	603.839	855.131	2525.51	206998	2554.59	9090.65	6413.17
2373	0	0	0	0	0	0	0	0	0	0	0	0	0	0	0	0	0	0	0	0	539.486	5029.85	500.331	515.521	2392.47	198811	2272.78	5848.86	5277.4	1.31124e+006	5099.57	42367.3	11475	1.61582e+007	10501.5	137570	31575.8	0	18716	0	620.2	7731.48	630.405	729.023	2677.73	307139	2700.69	11747.5	5614.32
2385	0	0	0	0	0	0	0	0	0	0	0	0	0	0	0	0	0	0	0	0	551.427	5772.04	519.45	788.49	2518.71	231987	2421.11	7504.75	5326.87	1.07504e+006	5271.57	40101.9	10830.8	1.24365e+006	9997.57	140401	0	0	0	0	642.028	8783.89	666.674	976.939	2777.92	272803	2798.55	10147.3	5939.51
2397	0	0	0	0	0	0	0	0	0	0	0	0	0	0	0	0	0	0	0	0	472.589	4143.46	439.932	418.769	2678.81	256915	2560.99	11211.2	5658.04	1.46523e+006	5444.84	46385.6	10212.4	3.39197e+006	9832.95	107171	0	0	0	0	552.973	6281.81	575.673	675.778	2937.4	339358	2990.59	12701.5	6101.38
[truncated: 31 more columns]
