# Supplementary material for: IBSEM: An Individual-Based Atlantic Salmon Population Model
Source: PLoS One. 2015 Sep 18;10(9):e0138444. doi: 10.1371/journal.pone.0138444 (PMC4575158; doi:10.1371/journal.pone.0138444)
Supplement: S1 Minimal dataset — (ZIP) [file pone.0138444.s003.zip › temp/scenario 1/wild - 5/runFiles/results/parr0.txt]

month	averageAge	popSize	density	averageLength	stDevLength	averageWeight	stDevWeight	allele_0_0_Frequency	allele_0_1_Frequency	allele_0_2_Frequency	allele_0_3_Frequency	allele_0_4_Frequency	allele_0_5_Frequency	allele_0_6_Frequency	allele_0_7_Frequency	allele_0_8_Frequency	allele_0_9_Frequency	allele_0_10_Frequency	allele_0_11_Frequency	allele_0_12_Frequency	allele_0_13_Frequency	allele_0_14_Frequency	allele_0_15_Frequency	allele_0_16_Frequency	allele_0_17_Frequency	allele_0_18_Frequency	allele_0_19_Frequency	allele_0_20_Frequency	genotypicValueAverage	genotypicValueStDev
16	0	758993	3.03597	23.026	0.838618	0.157001	0.017057	0.89846	0.896911	0.881244	0.895238	0.912134	0.887809	0.876602	0.893433	0.902919	0.890018	0.902894	0.884948	0.900388	0.880418	0.909543	0.912772	0.909979	0.919269	0.909746	0.887195	1	0.895034	0.0643662
21	5	109682	0.438728	63.4695	5.72262	3.30868	0.848451	0.900298	0.898666	0.881763	0.896546	0.912643	0.888099	0.876174	0.89387	0.904305	0.889535	0.903945	0.88489	0.900029	0.880582	0.909406	0.913067	0.910637	0.920023	0.910332	0.888113	1	0.895865	0.0639504
22	6	68743	0.274972	66.0274	8.12955	3.799	1.34691	0.901895	0.900099	0.884017	0.897888	0.91322	0.889131	0.878118	0.894644	0.904819	0.889414	0.903823	0.885137	0.900986	0.88073	0.909511	0.912958	0.911024	0.920297	0.910165	0.888818	1	0.896984	0.0634432
26	10	60471	0.241884	66.0147	8.14651	3.79756	1.34943	0.903326	0.901523	0.885193	0.899183	0.914091	0.889956	0.880025	0.895297	0.905186	0.889377	0.904012	0.885433	0.901903	0.880951	0.910048	0.912586	0.911288	0.920623	0.91004	0.889302	1	0.897966	0.0631169
28	0	362605	1.45042	23.0818	0.835378	0.158132	0.0170773	0.89155	0.900538	0.869926	0.896993	0.886062	0.90475	0.876287	0.915572	0.862259	0.882721	0.908687	0.91558	0.863486	0.912901	0.906417	0.907434	0.90338	0.870802	0.905782	0.90548	1	0.891704	0.0667846
33	5	76752	0.307008	62.1447	5.65309	3.10793	0.803582	0.894205	0.902921	0.871352	0.897156	0.888739	0.905071	0.87655	0.915364	0.862759	0.882381	0.910009	0.916113	0.865209	0.912966	0.907827	0.907279	0.903305	0.871586	0.905696	0.905116	1	0.892944	0.0662885
34	6	50320	0.20128	64.7003	8.06103	3.57913	1.28351	0.895469	0.902931	0.874056	0.89839	0.89056	0.905455	0.876977	0.915859	0.863186	0.882572	0.911218	0.916852	0.866435	0.913384	0.908098	0.907154	0.902484	0.872297	0.906399	0.905803	1	0.893901	0.0657777
38	10	44492	0.177968	64.6584	8.06617	3.57263	1.28284	0.897195	0.905196	0.876742	0.899813	0.891857	0.906298	0.877978	0.916153	0.864054	0.883046	0.912175	0.917457	0.866897	0.91385	0.908107	0.90686	0.902623	0.873449	0.907006	0.905994	1	0.895246	0.0653268
40	0	429735	1.71894	22.6731	0.906667	0.150047	0.0180614	0.88852	0.90816	0.888209	0.907544	0.907068	0.909758	0.897064	0.900169	0.889433	0.88841	0.887412	0.900525	0.889832	0.90458	0.904243	0.900105	0.881974	0.922958	0.907944	0.919534	1	0.898739	0.0637887
45	5	85942	0.343768	63.0121	5.67918	3.23788	0.829214	0.890153	0.909648	0.889838	0.907513	0.907816	0.910219	0.898216	0.900555	0.892643	0.888919	0.888605	0.901666	0.889757	0.904662	0.903511	0.901317	0.882688	0.923024	0.908083	0.919963	1	0.899774	0.0632658
46	6	56221	0.224884	65.0472	8.03151	3.63379	1.28983	0.892674	0.911154	0.891704	0.908735	0.907446	0.910843	0.899166	0.901016	0.893234	0.89029	0.88812	0.901131	0.889872	0.904955	0.903364	0.901976	0.883433	0.922333	0.908059	0.919692	1	0.900807	0.0627587
50	10	49557	0.198228	65.0135	8.03509	3.62849	1.28949	0.89504	0.912838	0.893264	0.909377	0.908318	0.911032	0.899843	0.902819	0.893466	0.891297	0.888563	0.90181	0.890026	0.905402	0.903394	0.902284	0.882913	0.922564	0.908429	0.91981	1	0.901913	0.0623312
52	0	620081	2.48032	22.781	0.838019	0.152076	0.0166871	0.894291	0.891609	0.90136	0.892668	0.897154	0.887856	0.907269	0.896709	0.890301	0.90274	0.898528	0.910054	0.887953	0.906719	0.907277	0.893187	0.892722	0.895121	0.895545	0.905964	1	0.8964	0.0631477
57	5	102225	0.4089	63.1014	5.7033	3.25202	0.834732	0.895891	0.893641	0.902715	0.894131	0.897466	0.888853	0.907909	0.897569	0.891211	0.903756	0.899286	0.910061	0.887464	0.907684	0.907904	0.892639	0.892697	0.895603	0.89571	0.906632	1	0.897478	0.0629476
58	6	65157	0.260628	64.6825	8.07124	3.57652	1.28166	0.897118	0.895974	0.903357	0.895614	0.899504	0.889713	0.908437	0.898729	0.892122	0.903786	0.89998	0.909657	0.887763	0.907163	0.908061	0.89259	0.892659	0.895522	0.895806	0.907708	1	0.898535	0.0626094
62	10	57514	0.230056	64.6713	8.07025	3.57468	1.28087	0.898999	0.897503	0.904571	0.896277	0.900129	0.890827	0.908761	0.899181	0.893061	0.904067	0.90072	0.910352	0.888079	0.907579	0.907805	0.893183	0.893443	0.895834	0.895947	0.907953	1	0.899502	0.0623564
64	0	550717	2.20287	22.8316	0.878285	0.153144	0.0175891	0.895324	0.899389	0.869808	0.896607	0.876153	0.888439	0.880455	0.897874	0.893816	0.891934	0.88708	0.894644	0.902459	0.882927	0.894106	0.894884	0.905638	0.918744	0.912124	0.915581	1	0.890555	0.0660052
69	5	96205	0.38482	62.483	5.64278	3.15771	0.811861	0.897329	0.901091	0.871467	0.897355	0.876197	0.889434	0.881243	0.898789	0.894704	0.891799	0.88604	0.894688	0.902744	0.883826	0.893966	0.896279	0.906148	0.919173	0.91266	0.91529	1	0.891541	0.0656514
70	6	61583	0.246332	65.8003	8.07668	3.75922	1.33098	0.898552	0.902432	0.872741	0.898706	0.877442	0.890335	0.88138	0.89981	0.895093	0.891634	0.885943	0.894516	0.902749	0.883434	0.894573	0.89627	0.906127	0.918817	0.913004	0.91466	1	0.892376	0.0654461
74	10	54043	0.216172	65.8015	8.07325	3.75927	1.33006	0.90044	0.903392	0.874766	0.899922	0.878745	0.891457	0.882519	0.900459	0.895824	0.891855	0.886535	0.895056	0.903179	0.883991	0.895259	0.896453	0.906121	0.918907	0.913328	0.914855	1	0.89351	0.0650647
76	0	502160	2.00864	22.7444	0.856056	0.151377	0.0170315	0.913227	0.906314	0.894288	0.897431	0.907643	0.896798	0.891279	0.897425	0.88335	0.912237	0.887122	0.894908	0.889853	0.907999	0.894155	0.878656	0.901519	0.893131	0.892696	0.904884	1	0.900179	0.0610896
81	5	92862	0.371448	63.4505	5.71119	3.30546	0.845845	0.914529	0.907664	0.89493	0.898107	0.908197	0.897111	0.890956	0.898064	0.883391	0.912225	0.888544	0.895775	0.890558	0.908159	0.894526	0.878459	0.901849	0.893805	0.89283	0.904692	1	0.900861	0.0610761
82	6	60083	0.240332	67.1836	8.18378	3.99748	1.40129	0.915625	0.908626	0.896418	0.899481	0.910224	0.898324	0.891958	0.898507	0.884102	0.911789	0.889495	0.896127	0.890094	0.908202	0.894488	0.878984	0.901395	0.89383	0.893497	0.90469	1	0.901816	0.0607359
86	10	52947	0.211788	67.1751	8.18639	3.99612	1.40168	0.916794	0.909995	0.898087	0.900429	0.911355	0.899588	0.892147	0.899428	0.884979	0.91246	0.889323	0.896982	0.890268	0.909258	0.895046	0.879965	0.901364	0.894451	0.893403	0.904754	1	0.902808	0.0604422
88	0	549575	2.1983	22.852	0.85154	0.153513	0.0170765	0.897322	0.881725	0.885384	0.900064	0.919392	0.912866	0.882621	0.901931	0.905632	0.892792	0.897718	0.903082	0.890915	0.890344	0.894317	0.896939	0.923962	0.908233	0.916495	0.914024	1	0.897345	0.0670563
93	5	96459	0.385836	62.8884	5.68602	3.21947	0.828676	0.8989	0.884469	0.886299	0.902005	0.920883	0.914145	0.883033	0.902871	0.907002	0.892701	0.897848	0.903233	0.89085	0.889808	0.894572	0.896526	0.92361	0.908453	0.916234	0.914466	1	0.898535	0.0666861
94	6	61660	0.24664	63.2704	7.95179	3.35067	1.21462	0.901233	0.886612	0.887926	0.903349	0.922527	0.915699	0.882785	0.903195	0.907087	0.89348	0.897916	0.902935	0.891542	0.890034	0.895548	0.896343	0.923321	0.90866	0.916291	0.914515	1	0.899754	0.0660748
98	10	54372	0.217488	63.2696	7.95054	3.35046	1.21358	0.903231	0.888435	0.889336	0.904096	0.923738	0.917264	0.88392	0.903811	0.907774	0.894808	0.898017	0.90336	0.891976	0.890035	0.895406	0.896886	0.923527	0.908786	0.916326	0.914708	1	0.900924	0.0657077
100	0	597041	2.38816	22.8567	0.866846	0.15363	0.017402	0.897605	0.903134	0.879388	0.875213	0.914797	0.905674	0.902812	0.902667	0.862203	0.893008	0.87874	0.912205	0.879661	0.914704	0.912115	0.914988	0.8777	0.902476	0.914368	0.899693	1	0.895224	0.0638562
105	5	100750	0.403	62.7211	5.68898	3.19442	0.824586	0.898124	0.905742	0.880893	0.877062	0.916347	0.905871	0.903538	0.903474	0.863633	0.894124	0.880015	0.911395	0.880625	0.915494	0.912278	0.91399	0.877643	0.90267	0.914263	0.899931	1	0.896343	0.0634785
106	6	64042	0.256168	65.9464	8.14602	3.78606	1.34403	0.898973	0.907077	0.882577	0.879298	0.916805	0.906678	0.903454	0.904055	0.864386	0.895155	0.880446	0.912011	0.880859	0.915977	0.912581	0.913947	0.877416	0.902689	0.913955	0.900081	1	0.897265	0.0629927
110	10	56321	0.225284	65.9182	8.13899	3.78112	1.34241	0.900605	0.908844	0.884244	0.880338	0.917633	0.907459	0.904538	0.904636	0.865015	0.895563	0.881101	0.912679	0.880844	0.91607	0.912954	0.914259	0.878349	0.903171	0.914614	0.900401	1	0.898344	0.0626998
112	0	594428	2.37771	22.754	0.857915	0.15157	0.0170489	0.88803	0.888249	0.895627	0.894145	0.915793	0.899418	0.915832	0.896323	0.889087	0.922489	0.885076	0.901991	0.899909	0.88803	0.901144	0.894208	0.885113	0.909971	0.897455	0.902734	1	0.89726	0.0630148
117	5	100671	0.402684	63.7162	5.75639	3.34758	0.861399	0.888677	0.891195	0.89648	0.894657	0.91658	0.901084	0.916764	0.897513	0.889641	0.923136	0.886487	0.902604	0.90091	0.887341	0.90166	0.894801	0.886233	0.910361	0.897254	0.903324	1	0.898325	0.0625634
118	6	64232	0.256928	66.1486	8.16167	3.82048	1.35556	0.889393	0.892927	0.898026	0.895434	0.918094	0.901902	0.917175	0.898952	0.890117	0.923667	0.887136	0.902113	0.900517	0.88793	0.901373	0.895247	0.885945	0.909796	0.898438	0.904534	1	0.899231	0.0623842
122	10	56383	0.225532	66.1343	8.16026	3.81798	1.3537	0.891279	0.894188	0.899092	0.896396	0.918876	0.902772	0.918007	0.898728	0.8908	0.924091	0.888113	0.902932	0.901007	0.887945	0.901672	0.896015	0.886792	0.910381	0.898578	0.904324	1	0.900182	0.06194
124	0	570146	2.28058	22.8546	0.865651	0.153586	0.0173861	0.867641	0.887795	0.880385	0.891109	0.896521	0.888815	0.877069	0.907826	0.894787	0.896477	0.882865	0.891891	0.909672	0.899313	0.90488	0.896065	0.878741	0.895711	0.896601	0.904998	1	0.887507	0.0661341
129	5	97782	0.391128	63.0445	5.72781	3.24415	0.83945	0.868851	0.889837	0.882361	0.891892	0.898044	0.889693	0.87693	0.907324	0.895011	0.897481	0.882468	0.893319	0.910019	0.899235	0.905519	0.89652	0.878756	0.896034	0.897323	0.906281	1	0.888501	0.0658899
130	6	62322	0.249288	64.91	8.06853	3.61316	1.29364	0.870736	0.892959	0.884022	0.89393	0.899265	0.891282	0.877844	0.90797	0.895358	0.8973	0.882409	0.893408	0.910417	0.899418	0.906261	0.896064	0.878566	0.896569	0.897797	0.906462	1	0.889877	0.0653855
134	10	54672	0.218688	64.8885	8.07714	3.61005	1.29478	0.872741	0.894763	0.885179	0.895458	0.900635	0.891407	0.878722	0.908738	0.896336	0.897452	0.88249	0.894397	0.911655	0.899574	0.906451	0.896163	0.878338	0.896446	0.898202	0.906524	1	0.890995	0.0650026
136	0	505893	2.02357	22.8379	0.863499	0.153249	0.0172853	0.885367	0.89123	0.897592	0.890697	0.884985	0.888136	0.851742	0.904679	0.870962	0.895108	0.889632	0.896499	0.913227	0.885789	0.878761	0.886839	0.890616	0.911749	0.898891	0.906289	1	0.888538	0.0666243
141	5	93023	0.372092	63.8158	5.78278	3.36373	0.868389	0.887044	0.892661	0.900014	0.892398	0.886297	0.889705	0.851789	0.904954	0.870532	0.896311	0.889302	0.896999	0.913167	0.886668	0.879164	0.887716	0.890592	0.91321	0.899471	0.906733	1	0.889711	0.0660773
142	6	59774	0.239096	64.6037	8.15657	3.56735	1.29627	0.888823	0.893574	0.900492	0.892972	0.888053	0.890881	0.8519	0.905812	0.870487	0.897388	0.889116	0.897631	0.912972	0.887083	0.879755	0.887986	0.890922	0.913566	0.899003	0.907476	1	0.890545	0.0658523
146	10	52623	0.210492	64.588	8.14919	3.56451	1.29359	0.890837	0.895207	0.901136	0.894685	0.888775	0.892385	0.853125	0.905954	0.870874	0.8984	0.889202	0.897991	0.913251	0.888528	0.88009	0.887891	0.891255	0.913042	0.899246	0.907958	1	0.891634	0.065409
148	0	455483	1.82193	22.7231	0.854349	0.150953	0.0169472	0.886844	0.913711	0.872567	0.872916	0.899816	0.897683	0.887794	0.888989	0.890808	0.913925	0.879438	0.906014	0.887299	0.873053	0.875572	0.911852	0.894949	0.92174	0.886366	0.93632	1	0.891674	0.0687491
153	5	88354	0.353416	64.6233	5.86521	3.49269	0.902145	0.888296	0.914373	0.874324	0.874686	0.902013	0.899156	0.887905	0.88979	0.891222	0.913207	0.880509	0.905879	0.887685	0.873984	0.876101	0.911102	0.895732	0.922211	0.8861	0.936528	1	0.892716	0.0683746
154	6	57270	0.22908	65.2898	8.19024	3.67949	1.32591	0.890073	0.915471	0.876401	0.875371	0.903911	0.900201	0.888563	0.889008	0.892099	0.913698	0.882015	0.90695	0.88769	0.874524	0.876131	0.911743	0.895093	0.922149	0.886799	0.936014	1	0.893781	0.0677629
158	10	50533	0.202132	65.2831	8.19119	3.67843	1.32581	0.891873	0.917232	0.87806	0.876833	0.904963	0.9006	0.888855	0.890527	0.893258	0.913542	0.882562	0.907259	0.887321	0.87523	0.876012	0.912265	0.895088	0.92217	0.886757	0.935943	1	0.894874	0.067238
160	0	596094	2.38438	22.8206	0.846971	0.152879	0.0169497	0.892278	0.894715	0.898124	0.882917	0.913202	0.89261	0.884184	0.903467	0.874643	0.908759	0.869552	0.892868	0.881139	0.911689	0.875543	0.901297	0.884834	0.921036	0.920299	0.885371	1	0.893686	0.0660553
165	5	100162	0.400648	64.3532	5.81466	3.44855	0.8867	0.89511	0.896732	0.899573	0.884921	0.913979	0.893957	0.88572	0.903536	0.874928	0.908333	0.871583	0.893393	0.882251	0.912791	0.875641	0.900646	0.88596	0.921048	0.91979	0.886848	1	0.895093	0.0655391
166	6	63748	0.254992	65.2304	8.19005	3.66992	1.32655	0.896969	0.898311	0.901134	0.886216	0.915699	0.895824	0.888059	0.904664	0.875722	0.908585	0.872153	0.893299	0.883149	0.913299	0.875792	0.901605	0.886098	0.920617	0.920884	0.886945	1	0.896439	0.0649673
170	10	56144	0.224576	65.203	8.18039	3.66505	1.32361	0.899669	0.899767	0.902625	0.887325	0.917391	0.896409	0.889	0.905413	0.876799	0.908735	0.872177	0.893889	0.883585	0.91325	0.87614	0.901218	0.886221	0.920677	0.921203	0.887165	1	0.897643	0.0644983
172	0	616578	2.46631	22.9089	0.859521	0.154666	0.0173121	0.870851	0.88843	0.900558	0.878709	0.924198	0.905041	0.902265	0.893499	0.889167	0.907265	0.852846	0.907633	0.880701	0.875121	0.892813	0.906078	0.872632	0.891777	0.900259	0.897191	1	0.891404	0.0658882
177	5	101215	0.40486	62.9377	5.71755	3.22772	0.834383	0.873374	0.890229	0.902584	0.880739	0.925535	0.906753	0.90289	0.893553	0.890145	0.907919	0.853125	0.908487	0.881515	0.875932	0.892847	0.906471	0.87282	0.89219	0.900662	0.89835	1	0.892843	0.0653236
178	6	64355	0.25742	62.8403	7.93375	3.28426	1.19175	0.875526	0.891656	0.903512	0.881602	0.927022	0.90728	0.903714	0.893784	0.889807	0.907948	0.85284	0.908507	0.88269	0.876801	0.892588	0.90714	0.872675	0.892534	0.900855	0.899378	1	0.893779	0.0650373
182	10	56661	0.226644	62.8219	7.93081	3.28136	1.19035	0.87727	0.893233	0.905111	0.882441	0.927684	0.907776	0.904793	0.894425	0.890498	0.908597	0.853832	0.908588	0.882838	0.877394	0.893745	0.907873	0.87299	0.892669	0.901025	0.899613	1	0.894818	0.0646168
184	0	523135	2.09254	22.7932	0.865377	0.15236	0.0172798	0.867722	0.877406	0.89471	0.909671	0.910468	0.89029	0.879785	0.914469	0.874306	0.910931	0.885157	0.91802	0.9122	0.892249	0.885595	0.896658	0.890278	0.907434	0.912409	0.902607	1	0.891681	0.0676011
189	5	94562	0.378248	63.894	5.78997	3.37601	0.869838	0.87073	0.87936	0.8961	0.91128	0.91109	0.890849	0.879582	0.9156	0.875024	0.912343	0.885625	0.918926	0.912787	0.89316	0.885974	0.897073	0.890564	0.906442	0.912544	0.90355	1	0.892979	0.067376
190	6	60774	0.243096	65.1777	8.16414	3.66032	1.32009	0.873309	0.880113	0.897497	0.911994	0.912446	0.89145	0.880952	0.916527	0.875588	0.912948	0.886415	0.919628	0.912553	0.893598	0.88616	0.897037	0.891294	0.906827	0.913754	0.902639	1	0.894068	0.0670219
194	10	53503	0.214012	65.1512	8.15915	3.65585	1.31874	0.874745	0.881764	0.899034	0.913267	0.913622	0.892165	0.881138	0.917135	0.876502	0.913117	0.887315	0.919967	0.912538	0.893856	0.886119	0.897707	0.891165	0.906659	0.914295	0.902931	1	0.895064	0.0666544
196	0	551820	2.20728	22.8213	0.875273	0.152935	0.0175378	0.85338	0.910984	0.892044	0.909266	0.896995	0.900142	0.867236	0.882721	0.867466	0.90454	0.89039	0.900736	0.910644	0.870207	0.878083	0.896612	0.887863	0.913581	0.896178	0.911711	1	0.889172	0.0665326
201	5	96853	0.387412	63.5618	5.72158	3.32291	0.853268	0.854888	0.912661	0.893313	0.910307	0.89832	0.900127	0.868037	0.882533	0.869261	0.904066	0.891217	0.900958	0.910385	0.870417	0.879446	0.897881	0.888057	0.914319	0.895398	0.912176	1	0.890127	0.0660383
202	6	61779	0.247116	63.8174	8.0007	3.43713	1.24118	0.857209	0.914874	0.894487	0.911151	0.899569	0.90118	0.869527	0.883536	0.869527	0.904862	0.891816	0.902038	0.911013	0.869624	0.879595	0.89914	0.888603	0.914283	0.895701	0.911394	1	0.891383	0.065733
206	10	54406	0.217624	63.8014	7.99386	3.43435	1.23924	0.859538	0.916029	0.895912	0.911637	0.90025	0.90161	0.870924	0.883974	0.870483	0.905571	0.891786	0.902244	0.911866	0.869518	0.879912	0.898871	0.88868	0.914826	0.895995	0.911444	1	0.892365	0.0655711
208	0	501498	2.00599	22.8581	0.861388	0.153648	0.0172853	0.868361	0.911777	0.888515	0.905123	0.869733	0.872431	0.870444	0.880111	0.877578	0.900176	0.872939	0.88261	0.883195	0.883582	0.870672	0.881951	0.886062	0.925444	0.902055	0.918846	1	0.885327	0.0684273
213	5	92685	0.37074	63.4834	5.78073	3.31235	0.857187	0.870141	0.914587	0.890063	0.906813	0.870529	0.87402	0.872525	0.881243	0.877666	0.900766	0.873815	0.883552	0.883568	0.884091	0.870783	0.881815	0.886222	0.924869	0.901192	0.918757	1	0.886712	0.0677145
214	6	59497	0.237988	66.2925	8.18749	3.84568	1.36554	0.872195	0.917231	0.891852	0.908466	0.871557	0.875313	0.87401	0.881692	0.877607	0.901524	0.874666	0.883566	0.883515	0.884818	0.87075	0.881498	0.887255	0.923828	0.901709	0.919004	1	0.888051	0.0671675
218	10	52275	0.2091	66.2798	8.19843	3.84394	1.36595	0.874825	0.918374	0.893496	0.909268	0.873018	0.876499	0.875457	0.882745	0.878364	0.902209	0.875983	0.884017	0.883759	0.884601	0.871545	0.882171	0.88703	0.923453	0.901817	0.918747	1	0.889307	0.0667281
220	0	517241	2.06896	22.8347	0.885881	0.153219	0.0177849	0.885747	0.880102	0.883583	0.87487	0.901417	0.888863	0.86638	0.887189	0.878958	0.899874	0.850757	0.903484	0.894828	0.897665	0.850141	0.896964	0.885755	0.905414	0.877771	0.890417	1	0.88396	0.0723332
225	5	93786	0.375144	61.9933	5.65593	3.08587	0.802487	0.886582	0.881715	0.886054	0.875626	0.903003	0.890431	0.86699	0.888304	0.880174	0.900268	0.850377	0.902747	0.89483	0.897767	0.850468	0.898802	0.886907	0.906095	0.878607	0.889541	1	0.885051	0.0719667
226	6	60386	0.241544	64.4022	7.97488	3.52827	1.25985	0.888865	0.884319	0.888136	0.876917	0.904017	0.891357	0.86843	0.888848	0.881082	0.89996	0.850512	0.903281	0.893825	0.897749	0.850644	0.899049	0.886605	0.905665	0.880394	0.889693	1	0.88636	0.0714148
230	10	53129	0.212516	64.3869	7.97458	3.52581	1.25907	0.890719	0.886258	0.889439	0.878767	0.905024	0.892328	0.870438	0.890041	0.882023	0.900262	0.851296	0.90365	0.893872	0.897834	0.851315	0.898803	0.887557	0.905861	0.880696	0.890276	1	0.887643	0.0709621
232	0	505833	2.02333	22.7792	0.848147	0.152055	0.0169023	0.874129	0.911781	0.887165	0.884789	0.902376	0.894938	0.900198	0.895584	0.905283	0.886089	0.889611	0.879033	0.864825	0.884821	0.912277	0.905397	0.868896	0.900396	0.914128	0.895268	1	0.892104	0.0648229
237	5	93140	0.37256	63.7087	5.74696	3.34617	0.859436	0.876696	0.912814	0.889178	0.886295	0.903038	0.897042	0.901546	0.896511	0.906506	0.886236	0.888378	0.879327	0.86574	0.885758	0.911918	0.90503	0.869471	0.901133	0.913367	0.894895	1	0.893359	0.0644753
238	6	60164	0.240656	66.1203	8.15109	3.81532	1.35259	0.878183	0.913428	0.890956	0.886543	0.904951	0.897588	0.902915	0.897164	0.906032	0.886743	0.888704	0.879222	0.866573	0.887449	0.912448	0.905118	0.869698	0.90117	0.912971	0.895635	1	0.894256	0.0640038
242	10	52861	0.211444	66.0998	8.15296	3.81198	1.35258	0.880422	0.915108	0.892113	0.887554	0.906018	0.898157	0.90406	0.897949	0.906491	0.887356	0.888793	0.879684	0.866461	0.888424	0.912913	0.905412	0.869649	0.901572	0.912705	0.896029	1	0.895344	0.0637045
244	0	596673	2.38669	22.8396	0.875445	0.1533	0.0175786	0.851331	0.905383	0.88513	0.899913	0.906188	0.892076	0.885964	0.903235	0.887563	0.885561	0.868463	0.917513	0.884481	0.894528	0.891689	0.91604	0.862002	0.897624	0.886244	0.900765	1	0.888511	0.0668496
249	5	100343	0.401372	62.6533	5.67548	3.18393	0.821217	0.853433	0.906411	0.885722	0.901672	0.907627	0.893132	0.888059	0.90389	0.886699	0.883913	0.869896	0.917662	0.88476	0.894796	0.891627	0.916476	0.862801	0.897402	0.887122	0.90101	1	0.889512	0.0665096
250	6	63746	0.254984	64.3979	8.02736	3.52953	1.26645	0.854799	0.908033	0.886973	0.902778	0.90819	0.893774	0.888636	0.904488	0.88673	0.884385	0.869702	0.917697	0.884024	0.894315	0.891554	0.91685	0.863246	0.896809	0.886965	0.900551	1	0.890295	0.0662233
254	10	56073	0.224292	64.3884	8.0201	3.52776	1.26511	0.857293	0.909725	0.888618	0.903991	0.909511	0.894593	0.889234	0.905026	0.886425	0.88449	0.870535	0.918116	0.884606	0.894744	0.89182	0.91693	0.864124	0.897143	0.887655	0.9012	1	0.891479	0.0659114
256	0	682802	2.73121	22.8965	0.847739	0.154399	0.0170653	0.86291	0.905413	0.90532	0.920561	0.907322	0.874706	0.882569	0.897442	0.879982	0.905373	0.873465	0.894656	0.895077	0.88591	0.882213	0.891846	0.891431	0.906643	0.898215	0.90925	1	0.89288	0.0666504
261	5	105841	0.423364	64.6806	5.83249	3.50091	0.899529	0.865114	0.906454	0.906978	0.92108	0.907281	0.876286	0.883344	0.897875	0.879721	0.906969	0.873249	0.896184	0.894786	0.886934	0.883613	0.892433	0.891984	0.907876	0.897648	0.909048	1	0.893885	0.0664517
262	6	66635	0.26654	64.1204	8.12506	3.48941	1.27261	0.867945	0.908059	0.908089	0.922368	0.908592	0.877714	0.884393	0.898072	0.881106	0.906693	0.87364	0.896413	0.89489	0.887589	0.884288	0.892842	0.892046	0.907706	0.897756	0.908502	1	0.89512	0.0661974
266	10	58755	0.23502	64.1147	8.12395	3.48847	1.27232	0.870071	0.909778	0.908884	0.923504	0.909506	0.87841	0.885099	0.898655	0.882044	0.907446	0.873764	0.897013	0.895737	0.887831	0.884691	0.892928	0.892409	0.907659	0.89783	0.909114	1	0.89617	0.0658988
268	0	659816	2.63926	22.9171	0.886379	0.154873	0.0179026	0.874551	0.899449	0.878971	0.891292	0.891753	0.896167	0.876352	0.872574	0.880466	0.902962	0.884126	0.906647	0.891645	0.891235	0.8847	0.899427	0.893393	0.940154	0.894766	0.904676	1	0.887966	0.0684416
273	5	103901	0.415604	62.7806	5.70154	3.20366	0.828131	0.876411	0.900449	0.881007	0.892277	0.892888	0.897465	0.877066	0.873553	0.882143	0.90335	0.884813	0.908023	0.891483	0.891329	0.886175	0.899895	0.894014	0.939803	0.895694	0.904067	1	0.889142	0.0679318
274	6	65574	0.262296	64.154	8.01763	3.49057	1.25653	0.879015	0.901584	0.883673	0.893136	0.894684	0.897299	0.877535	0.874356	0.882057	0.904307	0.885892	0.908043	0.891893	0.892328	0.88606	0.900563	0.894638	0.940235	0.896072	0.904101	1	0.890364	0.0673916
278	10	57602	0.230408	64.1277	8.00648	3.48602	1.25426	0.881263	0.902842	0.885542	0.894457	0.895993	0.898094	0.878997	0.874831	0.882756	0.904335	0.886836	0.908232	0.892235	0.892521	0.886896	0.901106	0.89509	0.940271	0.896748	0.904161	1	0.891568	0.066882
280	0	526115	2.10446	22.7683	0.854782	0.151848	0.0170325	0.872672	0.889091	0.885905	0.88677	0.902387	0.885747	0.891551	0.867638	0.894515	0.91618	0.868361	0.914132	0.890253	0.880044	0.901028	0.897543	0.912185	0.93294	0.909425	0.91237	1	0.888692	0.0707899
285	5	94515	0.37806	63.3761	5.7388	3.29487	0.850145	0.875581	0.890562	0.887478	0.887722	0.902566	0.886209	0.893186	0.8671	0.895498	0.91696	0.868132	0.91458	0.889832	0.87921	0.901719	0.89735	0.912474	0.932307	0.90911	0.910665	1	0.889719	0.0703908
286	6	60357	0.241428	64.4023	8.03663	3.53065	1.26981	0.878365	0.892307	0.889996	0.888778	0.904941	0.886583	0.895049	0.867447	0.896897	0.9173	0.868035	0.915768	0.889855	0.878804	0.902464	0.898148	0.912363	0.933355	0.90866	0.909894	1	0.891188	0.0697725
290	10	53116	0.212464	64.402	8.02214	3.53003	1.26728	0.88093	0.894288	0.891191	0.889628	0.905904	0.887821	0.895352	0.867705	0.897724	0.917906	0.867535	0.915703	0.890438	0.878681	0.9026	0.897733	0.913199	0.933768	0.909095	0.910046	1	0.892288	0.0692133
292	0	544216	2.17686	22.8101	0.856939	0.152683	0.0171253	0.873674	0.904322	0.876251	0.898452	0.915733	0.872856	0.890347	0.885862	0.914426	0.909335	0.882206	0.875005	0.888734	0.878726	0.901557	0.917587	0.877718	0.910878	0.897281	0.888451	1	0.891041	0.0668231
297	5	96287	0.385148	62.4398	5.64189	3.15124	0.809896	0.876058	0.905974	0.877112	0.899592	0.91515	0.874339	0.890338	0.886823	0.914978	0.909323	0.883022	0.87583	0.88971	0.879703	0.901685	0.917761	0.878826	0.910388	0.897281	0.888988	1	0.892039	0.066484
298	6	61632	0.246528	61.9578	7.83899	3.14909	1.1462	0.877612	0.907321	0.878594	0.900863	0.915369	0.875041	0.891071	0.887104	0.914793	0.90939	0.884086	0.87676	0.890633	0.880427	0.90221	0.916675	0.879632	0.909633	0.897513	0.889611	1	0.892936	0.0662707
302	10	54318	0.217272	61.9349	7.82495	3.14523	1.14382	0.879782	0.908612	0.880334	0.901736	0.915893	0.876091	0.891509	0.887864	0.915175	0.91003	0.88432	0.87691	0.89115	0.880574	0.902353	0.917026	0.879589	0.910214	0.898422	0.889668	1	0.89396	0.0658684
304	0	547376	2.1895	22.8267	0.862656	0.153023	0.0172736	0.847764	0.890506	0.90749	0.899671	0.909706	0.896544	0.891695	0.899857	0.877301	0.883208	0.889793	0.881791	0.888333	0.874489	0.90425	0.892186	0.881835	0.906401	0.877892	0.89474	1	0.88819	0.0673902
309	5	96343	0.385372	65.5075	5.91791	3.63659	0.935364	0.849605	0.891762	0.909002	0.900154	0.910637	0.897714	0.89225	0.901275	0.878523	0.884548	0.891077	0.883136	0.889255	0.874267	0.904363	0.891907	0.882482	0.906039	0.878175	0.895042	1	0.889299	0.0668766
310	6	61764	0.247056	69.308	8.46232	4.3879	1.5418	0.853305	0.893635	0.909357	0.901286	0.911356	0.898209	0.892599	0.901569	0.879444	0.88469	0.891361	0.883403	0.889515	0.874652	0.904718	0.891814	0.882294	0.905803	0.87819	0.895546	1	0.890432	0.0663398
314	10	54296	0.217184	69.2767	8.44691	4.38152	1.53808	0.855597	0.895186	0.910408	0.902442	0.91189	0.898298	0.893215	0.901991	0.880111	0.885139	0.891806	0.884071	0.890388	0.874503	0.904689	0.891465	0.882284	0.905859	0.878555	0.89583	1	0.891392	0.0660046
316	0	561797	2.24719	22.827	0.865844	0.153035	0.017333	0.853978	0.906344	0.889956	0.902721	0.886945	0.891606	0.916679	0.900309	0.888907	0.890152	0.860196	0.913278	0.904041	0.89208	0.900426	0.893002	0.865555	0.906965	0.898793	0.909688	1	0.890328	0.067326
321	5	97152	0.388608	62.5113	5.68411	3.16297	0.818202	0.85727	0.907887	0.891335	0.903991	0.889138	0.893039	0.916847	0.90044	0.889421	0.890486	0.860713	0.913738	0.904999	0.893265	0.900645	0.893785	0.864064	0.905483	0.899333	0.909858	1	0.891665	0.0669011
322	6	62348	0.249392	63.7373	7.97954	3.42383	1.23462	0.860565	0.909684	0.893509	0.9048	0.89067	0.894359	0.917383	0.901007	0.889211	0.890678	0.862137	0.913574	0.904993	0.894431	0.901136	0.89488	0.864318	0.905771	0.899347	0.91019	1	0.893062	0.0662678
326	10	54876	0.219504	63.7058	7.97468	3.41873	1.23223	0.862727	0.911309	0.894972	0.905514	0.891045	0.895874	0.917769	0.901742	0.889633	0.891273	0.862399	0.913596	0.904558	0.894808	0.902052	0.895801	0.864267	0.905888	0.899956	0.909587	1	0.894085	0.0658716
328	0	578289	2.31316	22.8649	0.867967	0.153795	0.0174411	0.88666	0.914514	0.870739	0.908118	0.895895	0.894041	0.894975	0.899961	0.879357	0.90835	0.889964	0.931019	0.899878	0.897687	0.895085	0.886849	0.87588	0.911144	0.891525	0.904096	1	0.895779	0.0633419
333	5	98559	0.394236	64.5895	5.85958	3.48713	0.899079	0.889371	0.915589	0.872046	0.908973	0.8973	0.895088	0.895504	0.90214	0.879996	0.908907	0.890416	0.931564	0.900395	0.898168	0.895362	0.887392	0.875775	0.911586	0.890918	0.903738	1	0.896973	0.0629137
334	6	63193	0.252772	65.3528	8.21511	3.69085	1.33388	0.891467	0.916264	0.873965	0.910132	0.897861	0.896104	0.896571	0.903003	0.880762	0.910267	0.890542	0.932144	0.900733	0.898438	0.89426	0.88676	0.875564	0.91249	0.890747	0.904546	1	0.898008	0.0625199
338	10	55689	0.222756	65.318	8.21952	3.68534	1.33347	0.893686	0.917327	0.875254	0.911167	0.899064	0.896955	0.897394	0.903248	0.881637	0.911203	0.890912	0.932222	0.901201	0.898714	0.894476	0.8868	0.876331	0.912972	0.890786	0.90499	1	0.899052	0.0622011
340	0	639064	2.55626	22.8493	0.862807	0.153476	0.0173093	0.880434	0.895777	0.890011	0.900941	0.903287	0.886114	0.862336	0.852379	0.902349	0.900022	0.894978	0.910366	0.883938	0.885487	0.884521	0.90328	0.903071	0.927799	0.904628	0.88863	1	0.889839	0.0651048
345	5	102966	0.411864	60.1421	5.451	2.81777	0.72594	0.882913	0.89768	0.891556	0.903352	0.902715	0.885919	0.862523	0.852942	0.902104	0.901249	0.89496	0.910174	0.884365	0.885972	0.884171	0.904464	0.904177	0.927224	0.904046	0.887604	1	0.890872	0.0645936
346	6	65367	0.261468	62.2281	7.7412	3.18549	1.14028	0.885072	0.898856	0.893172	0.903422	0.904149	0.887673	0.863448	0.854009	0.902489	0.901135	0.895268	0.910452	0.884016	0.885386	0.884361	0.904898	0.904723	0.92679	0.903491	0.887489	1	0.891881	0.0643004
350	10	57556	0.230224	62.2166	7.73118	3.18343	1.13809	0.886936	0.900314	0.894729	0.904319	0.904841	0.888622	0.864167	0.854533	0.903338	0.901635	0.894902	0.910852	0.884035	0.885807	0.884	0.905101	0.905179	0.926454	0.903755	0.887397	1	0.892848	0.0638706
352	0	675983	2.70393	22.8864	0.850785	0.154201	0.0171128	0.865417	0.901122	0.899466	0.891893	0.884706	0.879655	0.891416	0.886891	0.901441	0.921473	0.899776	0.9028	0.889077	0.890127	0.918928	0.901341	0.909873	0.913325	0.896744	0.88454	1	0.891395	0.0668206
357	5	105375	0.4215	63.159	5.74794	3.26197	0.843432	0.866548	0.90362	0.901632	0.892289	0.886202	0.880009	0.892256	0.88781	0.901452	0.922852	0.900641	0.902164	0.889907	0.890159	0.918776	0.900726	0.910501	0.913291	0.896645	0.883412	1	0.892459	0.0663032
358	6	66449	0.265796	64.498	8.04067	3.54593	1.27125	0.869479	0.904995	0.90337	0.893813	0.886402	0.881074	0.893911	0.888403	0.902354	0.922821	0.900864	0.902354	0.890059	0.890224	0.919103	0.901323	0.911112	0.912978	0.897139	0.883745	1	0.893696	0.0658554
362	10	58510	0.23404	64.4995	8.03921	3.54613	1.27124	0.870996	0.906913	0.90505	0.894659	0.887199	0.882183	0.894881	0.888609	0.903632	0.923492	0.900991	0.902641	0.890207	0.890916	0.919287	0.901333	0.91134	0.913331	0.897308	0.883584	1	0.894754	0.0654781
364	0	604897	2.41959	22.937	0.88568	0.155272	0.0178836	0.883102	0.900304	0.900176	0.910686	0.917509	0.873894	0.894262	0.878769	0.895246	0.918798	0.87725	0.897279	0.902353	0.892117	0.892878	0.900719	0.862422	0.926112	0.915392	0.914294	1	0.896281	0.0643177
369	5	100606	0.402424	61.1986	5.54217	2.96816	0.765666	0.885986	0.901716	0.902396	0.911457	0.918186	0.873894	0.893893	0.880082	0.896751	0.918643	0.877284	0.897342	0.90257	0.892511	0.892327	0.901393	0.86222	0.92657	0.915944	0.914901	1	0.897385	0.0637164
370	6	63906	0.255624	63.1835	7.82278	3.33242	1.1871	0.888226	0.903233	0.904367	0.912825	0.918325	0.875606	0.894407	0.880723	0.897232	0.919319	0.877617	0.896942	0.903968	0.893914	0.893093	0.901465	0.862345	0.925915	0.915806	0.915407	1	0.898562	0.063314
374	10	56310	0.22524	63.1862	7.79657	3.33187	1.18269	0.890313	0.904644	0.90507	0.913657	0.919162	0.875981	0.895045	0.881193	0.898055	0.919295	0.877961	0.897114	0.904626	0.894202	0.892959	0.901634	0.862937	0.926185	0.915681	0.915628	1	0.89944	0.0629721
376	0	503710	2.01484	22.8074	0.869232	0.152649	0.0173795	0.862732	0.893439	0.88093	0.910514	0.894351	0.863927	0.905395	0.873305	0.909126	0.903784	0.88955	0.895737	0.877762	0.885158	0.908779	0.87168	0.870724	0.9292	0.905826	0.899863	1	0.887578	0.0666831
381	5	92911	0.371644	64.7567	5.85302	3.51361	0.904656	0.864602	0.894464	0.882662	0.911071	0.896923	0.865124	0.905533	0.873723	0.910414	0.904656	0.890906	0.895669	0.876715	0.885374	0.909107	0.871797	0.870823	0.92996	0.905899	0.900125	1	0.888674	0.0659959
382	6	59454	0.237816	68.2415	8.33715	4.1896	1.47552	0.866855	0.896332	0.884575	0.910973	0.8974	0.866199	0.905641	0.873886	0.911251	0.906306	0.892194	0.895819	0.876493	0.885441	0.909308	0.871312	0.870867	0.930316	0.905734	0.900898	1	0.889713	0.0655077
386	10	52409	0.209636	68.2144	8.33485	4.18463	1.47277	0.86923	0.89809	0.885964	0.912067	0.898615	0.867513	0.906066	0.875222	0.911628	0.906619	0.892328	0.896239	0.876977	0.885754	0.909577	0.87131	0.871425	0.930909	0.90576	0.901257	1	0.890905	0.0650176
388	0	556994	2.22798	22.7772	0.859075	0.152032	0.0171319	0.859869	0.871599	0.894331	0.919789	0.902286	0.889292	0.8935	0.861259	0.880542	0.882445	0.892406	0.907302	0.898504	0.903664	0.91197	0.862674	0.86957	0.913504	0.897502	0.893387	1	0.886614	0.0686956
393	5	97221	0.388884	61.6683	5.61525	3.03743	0.785871	0.862165	0.87387	0.896581	0.919827	0.902984	0.890867	0.894298	0.862586	0.880669	0.882777	0.89331	0.907129	0.899996	0.904393	0.911835	0.862545	0.869534	0.913805	0.896941	0.893624	1	0.887855	0.0684102
394	6	62195	0.24878	61.2982	7.7392	3.04948	1.10969	0.864635	0.876397	0.898255	0.920725	0.904422	0.891913	0.895683	0.863405	0.882113	0.883568	0.892829	0.907565	0.899566	0.904373	0.912075	0.861991	0.870215	0.914479	0.896294	0.894984	1	0.889212	0.0680509
398	10	54718	0.218872	61.2878	7.74821	3.04829	1.11042	0.866552	0.878386	0.899759	0.921351	0.904693	0.89265	0.897072	0.864706	0.88247	0.883914	0.894294	0.907444	0.900079	0.904364	0.912104	0.862595	0.870445	0.914361	0.896615	0.895016	1	0.890289	0.0675298
400	0	535717	2.14287	22.7302	0.833431	0.151062	0.0165209	0.87437	0.921129	0.86987	0.904616	0.906004	0.89883	0.881335	0.877825	0.87973	0.910684	0.881551	0.886459	0.921752	0.876826	0.884255	0.879179	0.878105	0.920047	0.887052	0.893516	1	0.891942	0.0643739
405	5	95865	0.38346	63.2263	5.71499	3.27129	0.839861	0.877218	0.923043	0.871788	0.90471	0.90726	0.900355	0.882262	0.878725	0.881265	0.912079	0.882089	0.885683	0.921431	0.876321	0.884901	0.878819	0.876957	0.920044	0.887076	0.893715	1	0.893217	0.0638568
406	6	61541	0.246164	64.0294	7.97866	3.46938	1.24298	0.879852	0.924384	0.872524	0.906615	0.908557	0.901269	0.882753	0.879926	0.881559	0.91292	0.882599	0.886003	0.921532	0.8767	0.885296	0.879666	0.877147	0.918981	0.886783	0.893876	1	0.894379	0.0633132
410	10	54166	0.216664	63.9977	7.97207	3.46411	1.23991	0.881023	0.925451	0.874211	0.907257	0.90975	0.902217	0.883626	0.880792	0.881808	0.91335	0.883192	0.886617	0.921565	0.876805	0.886017	0.879971	0.876805	0.918399	0.8867	0.893799	1	0.895258	0.0629764
412	0	635961	2.54384	22.7976	0.84709	0.15242	0.0169055	0.855541	0.893664	0.899957	0.897884	0.912675	0.891432	0.87302	0.882266	0.900403	0.90849	0.881629	0.906866	0.895261	0.874329	0.883186	0.898868	0.892616	0.912756	0.906701	0.907906	1	0.889534	0.0668787
417	5	103254	0.413016	62.0323	5.62798	3.09082	0.798213	0.858311	0.895525	0.900774	0.898256	0.913645	0.893597	0.874266	0.88383	0.900866	0.90874	0.882203	0.907921	0.895864	0.874513	0.884053	0.90011	0.892421	0.912831	0.906522	0.907761	1	0.890807	0.0662699
418	6	65418	0.261672	63.7827	7.96095	3.43011	1.23092	0.860314	0.897452	0.901686	0.900639	0.914924	0.894295	0.875004	0.884359	0.901747	0.909008	0.883037	0.908695	0.89587	0.874828	0.884023	0.901923	0.892407	0.91309	0.906089	0.907013	1	0.892013	0.0657789
422	10	57477	0.229908	63.7649	7.9476	3.4269	1.22931	0.863015	0.899351	0.903196	0.901413	0.91561	0.894906	0.875768	0.88545	0.902274	0.909164	0.883745	0.908729	0.896341	0.875507	0.884197	0.903031	0.893062	0.913052	0.905806	0.907145	1	0.893189	0.0654416
424	0	640255	2.56102	22.8186	0.844934	0.152836	0.0168823	0.863143	0.900497	0.898521	0.905277	0.921613	0.876441	0.904653	0.860531	0.906041	0.914746	0.872311	0.891184	0.890224	0.886829	0.893773	0.902128	0.901153	0.915595	0.908805	0.893175	1	0.892658	0.0649424
429	5	103610	0.41444	61.4938	5.54675	3.01054	0.772763	0.865858	0.902239	0.899551	0.90555	0.92161	0.877888	0.906129	0.862349	0.90541	0.914555	0.873531	0.890421	0.891159	0.888732	0.893543	0.901626	0.900941	0.915944	0.908435	0.893152	1	0.893725	0.0645468
430	6	65712	0.262848	63.6535	7.85311	3.40599	1.20913	0.86803	0.903747	0.901114	0.907117	0.923089	0.878051	0.906691	0.863701	0.906524	0.914658	0.874133	0.890576	0.892242	0.888917	0.894129	0.901898	0.89998	0.917131	0.908723	0.893231	1	0.89491	0.0642212
434	10	57935	0.23174	63.6269	7.84844	3.40167	1.20729	0.870622	0.90542	0.901899	0.908285	0.924286	0.879606	0.907664	0.864529	0.906404	0.914827	0.874109	0.891154	0.892405	0.889471	0.894105	0.902201	0.900328	0.917269	0.909217	0.893562	1	0.89605	0.0638485
436	0	555862	2.22345	22.8508	0.865286	0.15351	0.0173491	0.867311	0.871607	0.880212	0.911053	0.883415	0.876103	0.884073	0.875877	0.911609	0.91041	0.881902	0.883926	0.892749	0.895549	0.911891	0.890064	0.899481	0.904235	0.910599	0.9026	1	0.885158	0.0667129
441	5	96358	0.385432	63.4792	5.75549	3.31108	0.854738	0.869061	0.872491	0.881914	0.91283	0.884047	0.876315	0.883668	0.874764	0.912379	0.911315	0.88358	0.884581	0.893776	0.894939	0.91255	0.890772	0.9002	0.90473	0.909099	0.902925	1	0.886041	0.0667937
442	6	61216	0.244864	65.4037	8.15763	3.69705	1.32943	0.871619	0.873693	0.883723	0.913577	0.884352	0.876348	0.884663	0.875506	0.912915	0.912188	0.884287	0.884957	0.894219	0.89546	0.912531	0.891025	0.901292	0.905041	0.909901	0.903399	1	0.887103	0.0664229
446	10	53817	0.215268	65.3872	8.1547	3.69425	1.32904	0.87333	0.875086	0.88512	0.914627	0.884823	0.877511	0.885529	0.876052	0.91355	0.912667	0.88447	0.884981	0.894336	0.895879	0.912713	0.891075	0.90163	0.906061	0.909973	0.904045	1	0.888069	0.0661596
448	0	515214	2.06086	22.7514	0.860676	0.151521	0.0171201	0.85518	0.903482	0.860819	0.913344	0.901267	0.874765	0.893402	0.883069	0.884357	0.881893	0.891316	0.914783	0.880245	0.899303	0.896388	0.870318	0.842575	0.901352	0.911567	0.883771	1	0.884919	0.0678928
453	5	94147	0.376588	61.8	5.62179	3.05677	0.791607	0.858328	0.906577	0.863161	0.914421	0.90116	0.875864	0.894771	0.883432	0.885334	0.882907	0.892116	0.916391	0.880724	0.898329	0.896338	0.871106	0.842868	0.901803	0.911824	0.883985	1	0.886463	0.067468
454	6	60561	0.242244	63.4244	7.88249	3.37178	1.20903	0.860653	0.908126	0.864566	0.915408	0.901876	0.877339	0.895296	0.884348	0.885619	0.883671	0.8931	0.917323	0.881384	0.897715	0.896476	0.871328	0.842143	0.90252	0.912229	0.88467	1	0.887599	0.0671437
458	10	53247	0.212988	63.3984	7.84951	3.36655	1.20263	0.862405	0.909647	0.866171	0.916005	0.903074	0.879082	0.896379	0.885336	0.885834	0.884256	0.894022	0.917301	0.881946	0.897544	0.896764	0.871683	0.842432	0.902483	0.911948	0.884763	1	0.888694	0.0667286
460	0	527941	2.11176	22.7597	0.842238	0.15166	0.0167528	0.855435	0.897504	0.899468	0.893293	0.901784	0.908179	0.867435	0.873083	0.877234	0.873488	0.89975	0.90773	0.907694	0.894054	0.90621	0.853521	0.891221	0.906467	0.872022	0.872315	1	0.886955	0.0695017
465	5	95052	0.380208	64.9019	5.85967	3.53707	0.91103	0.859009	0.900013	0.901864	0.894363	0.904016	0.909113	0.868235	0.875295	0.876957	0.875237	0.900454	0.90844	0.90855	0.894947	0.907682	0.853743	0.892375	0.907819	0.872996	0.872896	1	0.888773	0.0690685
466	6	61043	0.244172	65.9092	8.25628	3.78436	1.36357	0.861442	0.901627	0.903552	0.895271	0.904575	0.909326	0.869608	0.87562	0.877979	0.876259	0.900799	0.909539	0.908728	0.895623	0.907926	0.853407	0.893297	0.908327	0.872696	0.874064	1	0.889929	0.0684915
470	10	53666	0.214664	65.8909	8.2582	3.78139	1.36311	0.864141	0.903785	0.904772	0.896191	0.905145	0.910325	0.870793	0.877157	0.878815	0.877334	0.901502	0.909924	0.909365	0.89566	0.907875	0.853846	0.893815	0.908881	0.873048	0.87425	1	0.891232	0.068078
472	0	561549	2.2462	22.7796	0.849749	0.152066	0.0169416	0.880406	0.911789	0.900361	0.899132	0.916445	0.890222	0.894078	0.875788	0.930045	0.893991	0.889254	0.88034	0.911576	0.875508	0.895039	0.888904	0.88867	0.91706	0.888907	0.878191	1	0.897077	0.0638673
477	5	98089	0.392356	63.2749	5.70971	3.27861	0.841615	0.882877	0.913619	0.901187	0.899632	0.916978	0.891415	0.894754	0.876811	0.93015	0.894489	0.889055	0.882051	0.911432	0.8752	0.895437	0.888346	0.889427	0.917651	0.888769	0.879288	1	0.898103	0.0636597
478	6	62808	0.251232	64.7405	8.07622	3.58621	1.28951	0.884832	0.914963	0.902847	0.900037	0.917757	0.893596	0.895825	0.878121	0.930343	0.894886	0.889417	0.882833	0.911293	0.875183	0.896271	0.888573	0.890587	0.91755	0.888239	0.880182	1	0.899211	0.0633404
482	10	55182	0.220728	64.7197	8.0795	3.583	1.28935	0.886539	0.91644	0.9038	0.901236	0.91818	0.894431	0.89657	0.878747	0.930829	0.894612	0.890118	0.882752	0.911864	0.875666	0.896107	0.888877	0.890607	0.917573	0.888614	0.879888	1	0.900091	0.0629857
484	0	568061	2.27224	22.8687	0.856038	0.153854	0.0171948	0.862303	0.895575	0.914637	0.893704	0.916652	0.898356	0.901786	0.868544	0.906314	0.894888	0.874931	0.906692	0.891369	0.875758	0.899779	0.872865	0.873839	0.920216	0.917158	0.907968	1	0.89307	0.0652717
489	5	98029	0.392116	65.4027	5.90771	3.61917	0.929365	0.864142	0.896367	0.915107	0.895204	0.916805	0.898913	0.902284	0.869365	0.906977	0.89548	0.875843	0.906252	0.89194	0.876348	0.899341	0.873614	0.874486	0.921319	0.91783	0.907838	1	0.89388	0.0649958
490	6	62774	0.251096	66.553	8.32187	3.8952	1.40016	0.865804	0.89831	0.91596	0.896096	0.917259	0.900819	0.902778	0.870145	0.907948	0.896502	0.87674	0.906872	0.891587	0.876868	0.900397	0.874	0.874534	0.92058	0.918597	0.90696	1	0.89493	0.0645195
494	10	55128	0.220512	66.5345	8.32729	3.89229	1.4008	0.868334	0.899924	0.91683	0.897384	0.918181	0.901847	0.903452	0.871372	0.908005	0.897484	0.877848	0.907243	0.891806	0.877494	0.900795	0.874519	0.87481	0.920721	0.918481	0.907479	1	0.896097	0.0639725
496	0	562191	2.24876	22.8323	0.871554	0.153149	0.0174541	0.874455	0.902732	0.878309	0.904375	0.913149	0.897194	0.887803	0.879056	0.909798	0.886169	0.881376	0.853579	0.891414	0.870422	0.904241	0.906764	0.915345	0.915259	0.915023	0.897774	1	0.89157	0.0664279
501	5	97067	0.388268	63.3876	5.76454	3.2973	0.853661	0.877157	0.904071	0.880294	0.905637	0.914822	0.897967	0.888968	0.880454	0.909784	0.88697	0.881195	0.854199	0.892033	0.87233	0.904705	0.90744	0.916784	0.915553	0.915965	0.89975	1	0.892962	0.066123
502	6	61997	0.247988	63.6391	8.01858	3.40998	1.23538	0.879631	0.905124	0.881462	0.906616	0.915835	0.898632	0.889841	0.881188	0.909923	0.888051	0.88118	0.85492	0.892664	0.872518	0.903891	0.908592	0.916286	0.91556	0.916206	0.900124	1	0.893981	0.0658009
506	10	54477	0.217908	63.634	8.01234	3.40896	1.23447	0.881299	0.906603	0.88296	0.908246	0.916864	0.899352	0.890807	0.881143	0.910329	0.887944	0.881519	0.855802	0.892992	0.872258	0.903537	0.908328	0.91668	0.915698	0.916442	0.901279	1	0.894976	0.0654205
508	0	524008	2.09603	22.8009	0.872602	0.152524	0.0174576	0.870857	0.896057	0.874157	0.925313	0.898335	0.884478	0.871899	0.84072	0.889237	0.880494	0.864828	0.907602	0.898335	0.876222	0.871153	0.895128	0.881654	0.910337	0.934575	0.8917	1	0.885728	0.0677325
513	5	94491	0.377964	62.4479	5.64865	3.15263	0.811364	0.874216	0.897514	0.87675	0.926422	0.898631	0.884635	0.872088	0.840757	0.890455	0.880952	0.865395	0.907848	0.898228	0.877057	0.872025	0.895805	0.881079	0.909325	0.933962	0.893662	1	0.886966	0.0672973
514	6	60869	0.243476	62.5428	7.87562	3.23732	1.17243	0.876325	0.898684	0.877672	0.92773	0.89875	0.885755	0.872948	0.840526	0.890913	0.882313	0.865358	0.908689	0.898799	0.877458	0.872957	0.896113	0.881532	0.909272	0.934096	0.892753	1	0.887909	0.0671879
518	10	53611	0.214444	62.5301	7.86565	3.23505	1.17041	0.878178	0.900366	0.879362	0.928317	0.899955	0.886562	0.873617	0.841469	0.891291	0.882944	0.866119	0.909086	0.899349	0.877628	0.873515	0.895777	0.881498	0.909319	0.933987	0.893268	1	0.888974	0.0668211
520	0	523304	2.09322	22.8128	0.853066	0.152731	0.0170516	0.842672	0.904939	0.893727	0.907818	0.904891	0.895698	0.880931	0.860032	0.896484	0.878399	0.885752	0.902512	0.881764	0.873754	0.887948	0.883886	0.870641	0.88981	0.92892	0.882639	1	0.885982	0.0702631
525	5	94111	0.376444	62.7609	5.67164	3.19992	0.822719	0.845087	0.906674	0.895825	0.909851	0.906249	0.8971	0.883579	0.860255	0.896808	0.879717	0.886644	0.902737	0.882957	0.874701	0.888137	0.88334	0.871816	0.88852	0.930269	0.883526	1	0.887514	0.0696772
526	6	60196	0.240784	64.203	7.9844	3.49692	1.24947	0.846701	0.908067	0.897427	0.910584	0.907311	0.897468	0.884835	0.860755	0.897443	0.88074	0.887152	0.902701	0.883838	0.874593	0.888041	0.883913	0.872492	0.888871	0.930294	0.883306	1	0.8885	0.0693137
530	10	53058	0.212232	64.1733	7.97374	3.49182	1.24663	0.849127	0.909279	0.898988	0.911748	0.908553	0.898545	0.885512	0.861077	0.897885	0.881799	0.887661	0.902644	0.885135	0.874628	0.888481	0.884315	0.873101	0.888292	0.930764	0.88326	1	0.889645	0.0689194
532	0	504719	2.01888	22.7816	0.864324	0.152128	0.0172412	0.869789	0.910402	0.885789	0.891094	0.927829	0.887559	0.889908	0.859576	0.875716	0.891853	0.903547	0.88575	0.911872	0.874392	0.900326	0.889508	0.89684	0.904083	0.894127	0.855403	1	0.890709	0.0680298
537	5	92970	0.37188	61.5696	5.57	3.02208	0.778755	0.872642	0.911998	0.888383	0.892901	0.929477	0.888297	0.890701	0.861138	0.87618	0.892707	0.904539	0.886356	0.912972	0.875998	0.901479	0.890615	0.8973	0.904593	0.894122	0.855819	1	0.892307	0.0674309
538	6	59784	0.239136	63.2605	7.87303	3.34616	1.19995	0.873929	0.913438	0.890472	0.894863	0.931169	0.889803	0.889937	0.861694	0.876664	0.893441	0.904147	0.886617	0.913204	0.876539	0.901671	0.890732	0.895733	0.904857	0.894913	0.856266	1	0.89337	0.0668715
542	10	52690	0.21076	63.2337	7.85535	3.34141	1.19668	0.875963	0.915136	0.892181	0.8961	0.931533	0.890311	0.891127	0.863209	0.876751	0.893955	0.904621	0.888091	0.913883	0.876865	0.901642	0.890862	0.895711	0.905172	0.89461	0.856339	1	0.894503	0.0663483
544	0	464814	1.85926	22.7941	0.855598	0.152364	0.0170807	0.883251	0.911519	0.906164	0.898928	0.910414	0.904503	0.893692	0.832291	0.896025	0.886749	0.877579	0.875607	0.911057	0.850015	0.886815	0.884811	0.897912	0.896383	0.905681	0.870191	1	0.893257	0.0617936
549	5	89640	0.35856	65.6032	5.93566	3.65272	0.94002	0.885882	0.913331	0.908105	0.899922	0.911301	0.905444	0.894333	0.834081	0.896821	0.88731	0.87761	0.875647	0.911379	0.84981	0.886362	0.884795	0.898048	0.897479	0.905528	0.871051	1	0.894515	0.0614358
550	6	58073	0.232292	65.6707	8.24524	3.74429	1.35057	0.887495	0.91478	0.909295	0.900186	0.911473	0.90549	0.895752	0.835354	0.896604	0.887969	0.877826	0.876018	0.911284	0.849655	0.886126	0.884757	0.898481	0.898998	0.906084	0.871558	1	0.895311	0.0613072
554	10	51070	0.20428	65.6526	8.25192	3.74156	1.35078	0.889534	0.915645	0.910721	0.900881	0.9126	0.905962	0.896426	0.836381	0.897347	0.8888	0.877981	0.87665	0.910975	0.849657	0.886489	0.884697	0.898962	0.899608	0.90608	0.871196	1	0.89625	0.0610064
556	0	529872	2.11949	22.768	0.84531	0.151829	0.0168258	0.865969	0.893704	0.889924	0.917109	0.923946	0.903958	0.879109	0.858542	0.909673	0.897207	0.871305	0.865226	0.897396	0.865291	0.874917	0.88997	0.881414	0.898518	0.890536	0.883394	1	0.890064	0.0681262
561	5	95044	0.380176	62.4221	5.63991	3.14857	0.809856	0.866762	0.894407	0.891719	0.918454	0.924856	0.905554	0.879477	0.859697	0.910147	0.898515	0.872464	0.865378	0.897732	0.864652	0.875374	0.888599	0.881539	0.898379	0.890677	0.882865	1	0.890946	0.0678462
562	6	60849	0.243396	64.2492	7.99032	3.50446	1.25297	0.868815	0.895849	0.893269	0.91976	0.926112	0.906334	0.880384	0.861444	0.910442	0.898667	0.873942	0.865577	0.898659	0.865881	0.875339	0.889538	0.882496	0.898889	0.891124	0.882554	1	0.892173	0.067431
566	10	53649	0.214596	64.2426	7.97298	3.50275	1.24996	0.87161	0.897761	0.894518	0.920651	0.927175	0.907435	0.881349	0.862234	0.911126	0.900007	0.874984	0.866969	0.899075	0.865599	0.87599	0.889327	0.882551	0.899038	0.891042	0.88271	1	0.893473	0.0670543
568	0	558238	2.23295	22.8556	0.86479	0.153605	0.0173655	0.869929	0.894642	0.901922	0.896412	0.916164	0.895141	0.903432	0.858924	0.892429	0.883856	0.88132	0.861796	0.868692	0.854195	0.906701	0.903248	0.884591	0.880924	0.918986	0.900883	1	0.889444	0.0650437
573	5	97021	0.388084	62.2292	5.63984	3.12005	0.804935	0.871693	0.895152	0.904041	0.897254	0.916719	0.896955	0.904613	0.859201	0.892369	0.88537	0.881376	0.862251	0.869095	0.856315	0.906623	0.904129	0.88537	0.881407	0.918646	0.900635	1	0.890477	0.0646485
574	6	61791	0.247164	64.4443	8.00215	3.53595	1.2642	0.873946	0.896983	0.905771	0.897922	0.91693	0.898124	0.905172	0.860959	0.892161	0.88597	0.881892	0.862836	0.869973	0.857293	0.906427	0.905318	0.884749	0.881172	0.918985	0.90141	1	0.891612	0.0643462
578	10	54282	0.217128	64.412	8.00554	3.53096	1.26374	0.876045	0.898171	0.906783	0.89829	0.917818	0.899147	0.906028	0.86198	0.89292	0.88639	0.882143	0.86338	0.870942	0.857872	0.906838	0.905586	0.884704	0.882346	0.918537	0.901597	1	0.89259	0.0640933
580	0	553213	2.21285	22.8128	0.86138	0.152743	0.0172275	0.890511	0.918617	0.875528	0.926456	0.921893	0.888701	0.878796	0.834605	0.890887	0.904929	0.893876	0.890922	0.875691	0.878381	0.896329	0.912437	0.890081	0.922329	0.920277	0.882609	1	0.895725	0.0635608
585	5	97234	0.388936	63.7819	5.78998	3.3586	0.866011	0.892049	0.920948	0.877275	0.927433	0.923391	0.889843	0.879188	0.83659	0.890995	0.905825	0.893401	0.891828	0.876046	0.878911	0.896014	0.912042	0.889385	0.922645	0.920738	0.883786	1	0.896916	0.0632733
586	6	62372	0.249488	65.4592	8.17443	3.70657	1.32869	0.89379	0.92188	0.878415	0.92782	0.924117	0.891129	0.879537	0.837427	0.892452	0.906096	0.893253	0.892315	0.876788	0.878992	0.896548	0.913262	0.889574	0.923395	0.921118	0.884203	1	0.89781	0.0630785
590	10	54890	0.21956	65.4519	8.15426	3.70455	1.32449	0.895928	0.922955	0.880461	0.929222	0.924877	0.891884	0.880142	0.838705	0.893004	0.906832	0.893824	0.893013	0.8773	0.878921	0.896611	0.913727	0.889871	0.923574	0.921142	0.884469	1	0.898946	0.0627663
592	0	558989	2.23596	22.8153	0.843794	0.152768	0.0168636	0.869873	0.913177	0.888468	0.922277	0.923829	0.893331	0.87159	0.84211	0.888865	0.894727	0.883631	0.882332	0.895722	0.85225	0.900254	0.877636	0.859912	0.871447	0.896006	0.868542	1	0.890537	0.0647985
597	5	97473	0.389892	61.5048	5.56478	3.0126	0.776553	0.872544	0.913981	0.889754	0.922425	0.923292	0.893063	0.872457	0.843203	0.889431	0.895191	0.884748	0.883491	0.895479	0.852759	0.90068	0.877366	0.861146	0.871872	0.895376	0.868887	1	0.891368	0.0645207
598	6	62437	0.249748	63.7863	7.84893	3.42654	1.21492	0.874554	0.915963	0.890458	0.923643	0.924003	0.894085	0.87288	0.844355	0.890538	0.895975	0.884235	0.884115	0.895959	0.852443	0.901028	0.877669	0.861564	0.872399	0.895343	0.86934	1	0.892425	0.0639536
602	10	54967	0.219868	63.7645	7.84149	3.42289	1.21351	0.876535	0.917696	0.891926	0.924537	0.925255	0.894691	0.873406	0.845071	0.89038	0.896738	0.885113	0.884904	0.896483	0.852593	0.901441	0.878145	0.862727	0.872451	0.895646	0.870813	1	0.893523	0.063581
604	0	592099	2.3684	22.8723	0.858708	0.153929	0.0172421	0.887699	0.921647	0.899228	0.895265	0.917047	0.902256	0.910672	0.839116	0.889603	0.855747	0.888209	0.882889	0.894724	0.863839	0.885969	0.896495	0.90299	0.88787	0.921818	0.866633	1	0.895079	0.0667643
609	5	99823	0.399292	62.4765	5.66634	3.15733	0.814457	0.888282	0.922613	0.900824	0.8981	0.918065	0.903028	0.911864	0.839376	0.88996	0.855439	0.88958	0.883714	0.89537	0.86413	0.885042	0.896847	0.903083	0.888057	0.922152	0.868207	1	0.896047	0.0662704
610	6	63575	0.2543	64.6203	8.01335	3.56451	1.27357	0.88921	0.924215	0.902061	0.899096	0.918923	0.903634	0.912678	0.840566	0.889839	0.855895	0.888989	0.883877	0.895446	0.864986	0.885144	0.897711	0.9028	0.889257	0.921581	0.868211	1	0.896869	0.0659154
614	10	56066	0.224264	64.5853	8.01141	3.55883	1.27168	0.891851	0.92532	0.903462	0.900697	0.919693	0.905183	0.913325	0.840937	0.890923	0.856705	0.888729	0.884832	0.895489	0.865409	0.884912	0.898084	0.903114	0.888943	0.921735	0.869047	1	0.898042	0.0655725
616	0	533177	2.13271	22.8176	0.854877	0.15283	0.017087	0.843841	0.894877	0.909622	0.916444	0.91894	0.893787	0.908031	0.866089	0.89833	0.896372	0.903782	0.868778	0.903462	0.859376	0.900752	0.8729	0.871502	0.886514	0.89923	0.862081	1	0.890538	0.0651061
621	5	95316	0.381264	63.6401	5.77064	3.3362	0.860367	0.846327	0.896675	0.910435	0.918135	0.919006	0.893801	0.909307	0.86592	0.89805	0.896959	0.903836	0.868773	0.904696	0.859457	0.90243	0.874785	0.871721	0.887527	0.900914	0.861429	1	0.891577	0.0647537
622	6	61149	0.244596	66.0696	8.19442	3.80868	1.36095	0.848436	0.898461	0.91129	0.918805	0.919827	0.894716	0.910056	0.866662	0.899123	0.896613	0.904046	0.869123	0.905003	0.859147	0.902819	0.874683	0.872336	0.887611	0.901437	0.863072	1	0.892565	0.0644327
626	10	53780	0.21512	66.0432	8.19274	3.80419	1.35922	0.850846	0.899693	0.912626	0.920119	0.921002	0.895993	0.91072	0.867255	0.899507	0.897174	0.904332	0.868966	0.904835	0.858972	0.903022	0.874572	0.871662	0.888025	0.90225	0.863546	1	0.89364	0.0641249
628	0	546860	2.18744	22.8132	0.876295	0.152774	0.0175393	0.85716	0.90358	0.891046	0.906442	0.904322	0.897462	0.90654	0.835329	0.899482	0.872582	0.886689	0.851658	0.869667	0.856943	0.899412	0.898019	0.892044	0.926896	0.906567	0.888255	1	0.886678	0.0697823
633	5	96675	0.3867	62.1992	5.66781	3.11636	0.808149	0.859814	0.904422	0.892537	0.90736	0.905415	0.899266	0.907298	0.83638	0.900729	0.872832	0.887572	0.851487	0.871063	0.856918	0.899829	0.898764	0.890784	0.927427	0.907086	0.888777	1	0.887872	0.0692184
634	6	61910	0.24764	65.0192	8.02647	3.62915	1.28924	0.862728	0.906235	0.894072	0.908294	0.906784	0.90067	0.907697	0.837143	0.901155	0.871523	0.88854	0.850872	0.871685	0.856534	0.900493	0.899289	0.890793	0.928138	0.906849	0.888645	1	0.889068	0.068589
638	10	54307	0.217228	65.0048	8.03591	3.6272	1.29079	0.865634	0.907922	0.895621	0.909873	0.908179	0.902545	0.907857	0.838124	0.90155	0.871904	0.888955	0.851336	0.872567	0.856851	0.900924	0.899534	0.890806	0.929033	0.907121	0.888707	1	0.890436	0.0679274
640	0	575760	2.30304	22.8041	0.853761	0.15256	0.0170473	0.881968	0.890633	0.905327	0.92017	0.932158	0.902478	0.89244	0.858658	0.901672	0.879784	0.886851	0.885102	0.877724	0.853996	0.90144	0.903801	0.877659	0.89847	0.908807	0.866279	1	0.895354	0.0648575
645	5	99200	0.3968	63.6107	5.76056	3.33137	0.857157	0.884007	0.892072	0.906628	0.920943	0.932631	0.903992	0.892979	0.858044	0.901557	0.881512	0.887525	0.885479	0.87812	0.854874	0.902319	0.905076	0.877591	0.898286	0.907349	0.867535	1	0.896341	0.0644275
646	6	63350	0.2534	64.9282	8.09244	3.61705	1.29765	0.88543	0.893165	0.907822	0.921689	0.934499	0.90442	0.893907	0.859006	0.901602	0.882305	0.888437	0.885612	0.878808	0.855699	0.902273	0.904696	0.877735	0.898264	0.906409	0.867845	1	0.897259	0.0642744
650	10	55710	0.22284	64.9361	8.08389	3.61799	1.29625	0.887121	0.894525	0.90911	0.922411	0.935335	0.905197	0.895037	0.859666	0.901912	0.88292	0.88879	0.886187	0.879654	0.856462	0.902405	0.90508	0.877787	0.89825	0.906265	0.868237	1	0.89822	0.0638201
652	0	652786	2.61114	22.859	0.853255	0.153656	0.0171396	0.865366	0.927617	0.917966	0.930627	0.919169	0.902562	0.892862	0.837986	0.895268	0.88289	0.885901	0.896019	0.87839	0.856748	0.905337	0.875046	0.847093	0.883285	0.91644	0.877769	1	0.897265	0.0619695
657	5	104524	0.418096	63.7596	5.73791	3.3538	0.859503	0.866787	0.928409	0.918583	0.931509	0.920267	0.903266	0.894072	0.839788	0.895321	0.883481	0.886375	0.895904	0.878779	0.856521	0.904816	0.874555	0.847322	0.882438	0.916675	0.877071	1	0.898039	0.0616133
658	6	66140	0.26456	65.405	8.11821	3.69553	1.31878	0.868922	0.929649	0.920351	0.93194	0.921379	0.904483	0.895328	0.840392	0.895321	0.884268	0.886891	0.895555	0.879543	0.85694	0.905866	0.874992	0.847271	0.882114	0.916911	0.877646	1	0.899113	0.0613478
662	10	58316	0.233264	65.383	8.1103	3.69162	1.31677	0.87163	0.931365	0.921119	0.932737	0.92208	0.90494	0.896306	0.841159	0.896383	0.88456	0.887492	0.896229	0.880187	0.857895	0.906046	0.875454	0.847726	0.882022	0.916978	0.877538	1	0.900217	0.0609447
664	0	654887	2.61955	22.9132	0.871983	0.154771	0.0175682	0.89633	0.910622	0.879094	0.905039	0.931251	0.892246	0.873739	0.834988	0.875698	0.880687	0.885862	0.905652	0.878944	0.861494	0.895307	0.869697	0.878086	0.896671	0.893378	0.861381	1	0.891382	0.0661204
669	5	103789	0.415156	62.2957	5.6636	3.13047	0.80972	0.897788	0.912279	0.879978	0.906348	0.93205	0.893004	0.874457	0.836519	0.877468	0.881235	0.887151	0.90617	0.879592	0.863478	0.895519	0.870005	0.878084	0.897807	0.894257	0.862577	1	0.892514	0.0657736
670	6	65751	0.263004	64.3344	8.00853	3.51872	1.26112	0.89915	0.913332	0.882565	0.9068	0.932602	0.893591	0.875287	0.838079	0.876732	0.881728	0.887507	0.906541	0.880078	0.86423	0.896093	0.870435	0.878854	0.898055	0.894709	0.862618	1	0.893455	0.0653614
674	10	57773	0.231092	64.3362	8.01137	3.51911	1.26137	0.900533	0.914502	0.884531	0.908331	0.932962	0.894994	0.876266	0.83854	0.877391	0.882402	0.888373	0.906643	0.880403	0.864547	0.896214	0.870528	0.879217	0.897807	0.895029	0.863093	1	0.894483	0.0650229
676	0	555947	2.22379	22.841	0.867131	0.153315	0.0173999	0.844831	0.901446	0.920936	0.910745	0.915299	0.894259	0.916192	0.845684	0.890012	0.893691	0.901399	0.898445	0.899526	0.852231	0.906825	0.87163	0.909273	0.900327	0.911076	0.860783	1	0.892286	0.0650302
681	5	97112	0.388448	65.0341	5.87931	3.55875	0.914832	0.847357	0.90167	0.921246	0.912029	0.915664	0.895064	0.91656	0.845961	0.890544	0.894694	0.902365	0.899024	0.899564	0.852485	0.906701	0.870196	0.909913	0.901063	0.910696	0.862545	1	0.893079	0.064961
682	6	61993	0.247972	65.9871	8.24913	3.79716	1.3679	0.850927	0.903973	0.922265	0.912813	0.916232	0.896359	0.917846	0.847692	0.891383	0.895424	0.902078	0.899706	0.900037	0.852064	0.90661	0.87105	0.909554	0.901457	0.910732	0.862985	1	0.894471	0.0644789
686	10	54436	0.217744	65.9583	8.24064	3.792	1.36478	0.853691	0.905816	0.923056	0.913375	0.917031	0.897127	0.918216	0.848731	0.892057	0.895997	0.902068	0.899726	0.900415	0.852487	0.906468	0.871207	0.909913	0.901646	0.910592	0.86317	1	0.895516	0.0640134
688	0	608906	2.43562	22.8681	0.863383	0.153852	0.0173395	0.888133	0.898605	0.904725	0.895925	0.909784	0.909477	0.902384	0.859587	0.907774	0.871388	0.899073	0.87475	0.905366	0.844851	0.887391	0.894463	0.864668	0.876301	0.895362	0.893997	1	0.894074	0.0642511
693	5	101156	0.404624	63.5249	5.74906	3.31792	0.854865	0.890135	0.901434	0.90568	0.89706	0.910312	0.910282	0.902947	0.859909	0.909452	0.872281	0.900826	0.874521	0.906397	0.844087	0.88755	0.894633	0.865401	0.877125	0.895463	0.89363	1	0.895273	0.0641559
694	6	64371	0.257484	64.6441	8.04447	3.56945	1.27818	0.891263	0.902751	0.90655	0.899264	0.911513	0.91156	0.904709	0.861211	0.910822	0.871402	0.901252	0.875604	0.90599	0.845016	0.886307	0.894626	0.865887	0.877352	0.896195	0.895007	1	0.896348	0.0638563
698	10	56708	0.226832	64.6345	8.04772	3.56799	1.27725	0.893278	0.904343	0.90713	0.899688	0.912155	0.912587	0.905587	0.861492	0.911238	0.871297	0.901857	0.876005	0.906345	0.845348	0.886506	0.894794	0.866051	0.878254	0.896399	0.894627	1	0.897215	0.0635991
700	0	585819	2.34328	22.7931	0.863067	0.152355	0.0172218	0.902894	0.903899	0.915488	0.918888	0.911084	0.901327	0.901103	0.845649	0.912871	0.885104	0.893481	0.851662	0.869395	0.862204	0.907286	0.900506	0.864585	0.887053	0.874645	0.879628	1	0.89862	0.0627208
705	5	100663	0.402652	61.3245	5.53933	2.986	0.766449	0.90418	0.90568	0.916116	0.919663	0.912113	0.901895	0.901294	0.846284	0.914363	0.885807	0.893203	0.852413	0.869148	0.861608	0.907727	0.900539	0.86347	0.886309	0.875282	0.878913	1	0.899412	0.0623306
706	6	64413	0.257652	65.4801	7.99392	3.70302	1.30133	0.906269	0.906836	0.918037	0.921685	0.91341	0.903599	0.901115	0.846677	0.915708	0.886816	0.894618	0.853686	0.869064	0.862202	0.907317	0.901029	0.864111	0.887034	0.875196	0.879201	1	0.900702	0.061798
710	10	56759	0.227036	65.4563	7.99049	3.69897	1.29937	0.90783	0.908349	0.919105	0.922832	0.914401	0.904738	0.90169	0.848394	0.916639	0.88763	0.8951	0.854367	0.869518	0.86196	0.907451	0.901152	0.864286	0.887419	0.875403	0.879561	1	0.901755	0.0613248
712	0	538257	2.15303	22.8219	0.875072	0.152946	0.0175109	0.853774	0.916754	0.909825	0.928425	0.918608	0.906038	0.90156	0.827536	0.881749	0.900608	0.881508	0.895282	0.878797	0.834026	0.891558	0.871128	0.856878	0.892897	0.919372	0.880773	1	0.892718	0.0626447
717	5	95218	0.380872	62.409	5.64424	3.14672	0.809144	0.856088	0.918781	0.910479	0.928364	0.919196	0.906572	0.902524	0.828394	0.882617	0.902707	0.882296	0.896049	0.877119	0.834081	0.893476	0.871395	0.856419	0.893933	0.919459	0.880616	1	0.893734	0.0623937
718	6	60887	0.243548	64.558	7.98251	3.55315	1.26172	0.858829	0.919696	0.9115	0.929451	0.919966	0.907222	0.903592	0.82906	0.882807	0.903157	0.883087	0.895741	0.876681	0.834677	0.894321	0.871557	0.856726	0.894288	0.920049	0.880927	1	0.894747	0.062137
722	10	53724	0.214896	64.5145	7.96457	3.54549	1.25601	0.86077	0.920278	0.912199	0.929612	0.920818	0.907844	0.90386	0.829424	0.883237	0.903507	0.884251	0.896424	0.87647	0.83486	0.895317	0.872245	0.856963	0.8942	0.919915	0.881217	1	0.895462	0.0619449
724	0	500760	2.00304	22.6772	0.843644	0.150029	0.0166656	0.881954	0.901139	0.909758	0.919529	0.921279	0.900076	0.877547	0.835176	0.875594	0.889169	0.889885	0.882801	0.856926	0.852776	0.872757	0.888659	0.880103	0.896105	0.894729	0.871846	1	0.89184	0.0635699
729	5	93072	0.372288	63.0029	5.67156	3.23635	0.829678	0.883698	0.902919	0.910902	0.920121	0.922963	0.90011	0.877965	0.835756	0.876698	0.88857	0.890144	0.8833	0.858169	0.85436	0.873823	0.88944	0.879738	0.897552	0.894899	0.872104	1	0.892851	0.063114
730	6	60184	0.240736	64.1909	7.98028	3.495	1.25157	0.885559	0.903712	0.91212	0.919846	0.92346	0.90102	0.878107	0.83626	0.876778	0.888592	0.890901	0.883424	0.859124	0.854953	0.874892	0.889929	0.879445	0.897689	0.894332	0.871702	1	0.893551	0.06301
734	10	53088	0.212352	64.1512	7.97689	3.48862	1.24982	0.887065	0.904903	0.91338	0.921206	0.924192	0.901729	0.879502	0.838005	0.877204	0.888685	0.891011	0.883938	0.859554	0.855692	0.875348	0.890211	0.879643	0.897755	0.894468	0.871365	1	0.894547	0.0625044
736	0	574260	2.29704	22.7347	0.839256	0.15116	0.0166594	0.84747	0.900387	0.903857	0.926585	0.910677	0.913728	0.911981	0.85431	0.893886	0.896731	0.893011	0.906544	0.876609	0.858658	0.892023	0.877858	0.873697	0.895794	0.8931	0.868061	1	0.892342	0.0657619
741	5	98754	0.395016	63.403	5.69718	3.29781	0.842569	0.848968	0.901807	0.905614	0.926737	0.911553	0.91415	0.913239	0.854993	0.894283	0.897913	0.893149	0.905492	0.876046	0.858958	0.892921	0.877828	0.873848	0.896192	0.893356	0.868122	1	0.893211	0.0655518
742	6	63094	0.252376	62.9079	7.94344	3.29483	1.19509	0.850152	0.902542	0.90652	0.92787	0.911814	0.914516	0.914081	0.855042	0.893952	0.898057	0.893667	0.906156	0.875424	0.859804	0.893762	0.878467	0.874449	0.896488	0.893944	0.868514	1	0.893855	0.0653445
746	10	55512	0.222048	62.891	7.93194	3.29187	1.19311	0.85259	0.90385	0.907921	0.929186	0.912641	0.915532	0.914658	0.856076	0.893996	0.898139	0.894302	0.906345	0.87554	0.859823	0.893816	0.877855	0.874045	0.896581	0.894825	0.867875	1	0.894902	0.0649505
748	0	630241	2.52096	22.8219	0.854393	0.152915	0.0170791	0.859885	0.905372	0.914773	0.899619	0.918027	0.911965	0.904549	0.835177	0.895423	0.900598	0.882739	0.901923	0.888153	0.853863	0.913796	0.869712	0.86715	0.896789	0.885016	0.860996	1	0.892479	0.0659648
753	5	102252	0.409008	64.4658	5.8251	3.46659	0.891064	0.862927	0.906882	0.91698	0.900633	0.919371	0.912584	0.904393	0.835896	0.895542	0.901122	0.883166	0.901234	0.888833	0.854492	0.914412	0.869411	0.866741	0.897581	0.885714	0.861362	1	0.893698	0.0652834
754	6	64951	0.259804	67.0368	8.29108	3.9766	1.41497	0.864813	0.908546	0.917538	0.90268	0.920124	0.913412	0.905159	0.836923	0.895775	0.901718	0.88432	0.901895	0.889886	0.854506	0.914751	0.870094	0.867154	0.897292	0.886299	0.862696	1	0.894804	0.0648626
758	10	57068	0.228272	67.0054	8.29532	3.97137	1.41424	0.866501	0.910046	0.918904	0.90393	0.920901	0.914795	0.906147	0.838149	0.896325	0.902607	0.884874	0.902345	0.890718	0.854647	0.914479	0.87061	0.867745	0.897026	0.887275	0.86276	1	0.895916	0.0643756
760	0	546375	2.1855	22.7838	0.864525	0.152171	0.017248	0.882346	0.914733	0.916593	0.932912	0.893419	0.885073	0.903505	0.839468	0.904603	0.864235	0.90921	0.879333	0.879545	0.865746	0.879111	0.882896	0.870095	0.873605	0.890918	0.875658	1	0.895409	0.0614776
765	5	96188	0.384752	63.1779	5.70571	3.26379	0.839887	0.885084	0.915909	0.918067	0.933963	0.893355	0.885958	0.904577	0.839793	0.905695	0.865103	0.909578	0.880333	0.880624	0.866527	0.879455	0.883525	0.871029	0.872718	0.891296	0.875873	1	0.896541	0.0610487
766	6	61464	0.245856	63.1448	7.93016	3.33056	1.20413	0.888089	0.917732	0.919156	0.934449	0.894483	0.886234	0.905001	0.841281	0.905782	0.86523	0.91011	0.879718	0.880995	0.868069	0.87936	0.884111	0.871486	0.872665	0.891701	0.876367	1	0.897657	0.060695
770	10	54332	0.217328	63.1247	7.9463	3.3281	1.20627	0.889982	0.919292	0.919375	0.935176	0.895439	0.887562	0.905553	0.842229	0.905903	0.866175	0.911001	0.879703	0.881727	0.86842	0.880255	0.884626	0.871889	0.873196	0.891905	0.876325	1	0.898606	0.0603209
772	0	532913	2.13165	22.8134	0.858616	0.152753	0.0171752	0.865397	0.925028	0.911304	0.912644	0.921639	0.881749	0.89369	0.839283	0.903442	0.872004	0.88654	0.87176	0.889106	0.84777	0.907683	0.88466	0.864353	0.899425	0.887539	0.880384	1	0.893112	0.064588
777	5	95485	0.38194	62.5621	5.64699	3.16956	0.813955	0.867508	0.926449	0.913248	0.913285	0.922888	0.882704	0.895434	0.841284	0.903933	0.871865	0.886605	0.872896	0.889679	0.848065	0.907813	0.884537	0.865068	0.899607	0.888338	0.880735	1	0.894338	0.0640732
778	6	61117	0.244468	65.3497	8.03743	3.68339	1.30495	0.869513	0.927884	0.914435	0.913657	0.923622	0.883175	0.89597	0.842204	0.90483	0.871484	0.887421	0.873096	0.890423	0.848585	0.906802	0.884206	0.865389	0.899324	0.887175	0.880385	1	0.895197	0.0638069
782	10	53722	0.214888	65.3323	8.04405	3.68079	1.30478	0.87117	0.928921	0.915733	0.9147	0.925059	0.883558	0.896216	0.843183	0.904964	0.872036	0.888137	0.873599	0.891013	0.849568	0.906844	0.884312	0.8654	0.900255	0.887318	0.880952	1	0.896135	0.0635334
784	0	643499	2.574	22.7712	0.844791	0.151892	0.0168317	0.865083	0.897867	0.905063	0.904398	0.905207	0.904322	0.913943	0.816439	0.879288	0.879347	0.892626	0.897184	0.862338	0.852626	0.889011	0.879206	0.863304	0.899186	0.885079	0.860538	1	0.887418	0.0664368
789	5	103580	0.41432	62.7086	5.63555	3.19117	0.817364	0.867093	0.89845	0.906724	0.905522	0.905812	0.905295	0.913748	0.818184	0.88017	0.880653	0.892923	0.897596	0.862792	0.854663	0.889815	0.879822	0.86369	0.899141	0.885654	0.859823	1	0.888457	0.0660478
790	6	65490	0.26196	65.6226	8.07286	3.72953	1.32026	0.8694	0.900596	0.908887	0.906352	0.9072	0.906222	0.913781	0.820255	0.881707	0.881509	0.892617	0.897717	0.863575	0.854642	0.890617	0.880318	0.863903	0.899114	0.886593	0.859971	1	0.88981	0.0652566
794	10	57484	0.229936	65.6025	8.07555	3.72636	1.32077	0.871712	0.902355	0.910314	0.907139	0.908488	0.907279	0.914315	0.821185	0.882376	0.882385	0.893344	0.898224	0.863623	0.854212	0.890787	0.880706	0.864006	0.899041	0.88709	0.859804	1	0.890962	0.0648593
796	0	723627	2.89451	22.8765	0.860708	0.154017	0.0172977	0.865749	0.891748	0.911801	0.931135	0.898513	0.896176	0.886657	0.843598	0.886999	0.881775	0.867684	0.888724	0.878485	0.842147	0.885164	0.909156	0.879963	0.889375	0.893587	0.87688	1	0.888916	0.0669442
801	5	108031	0.432124	62.853	5.70159	3.21455	0.83034	0.868987	0.893753	0.913002	0.931867	0.898867	0.897182	0.887866	0.844785	0.888666	0.882575	0.867746	0.888736	0.878424	0.842291	0.884491	0.909975	0.880146	0.889397	0.894503	0.877095	1	0.890195	0.0661476
802	6	67765	0.27106	63.8332	8.00414	3.43976	1.24289	0.871032	0.895115	0.913584	0.932908	0.900162	0.898392	0.889124	0.845739	0.888984	0.88345	0.867439	0.888438	0.879414	0.841319	0.883981	0.910204	0.880248	0.888991	0.89468	0.877392	1	0.891167	0.0658583
806	10	59581	0.238324	63.8225	8.00304	3.43804	1.24239	0.873038	0.896955	0.914646	0.933771	0.900942	0.899288	0.890007	0.846738	0.889621	0.883763	0.867944	0.888488	0.880272	0.841703	0.884208	0.910424	0.880155	0.889394	0.895034	0.877377	1	0.892219	0.0655396
808	0	586385	2.34554	22.8354	0.871482	0.15321	0.017463	0.849309	0.896993	0.887316	0.896838	0.905897	0.910367	0.903321	0.854213	0.901299	0.860627	0.880482	0.878717	0.883814	0.847695	0.884769	0.861402	0.862029	0.871566	0.89776	0.869842	1	0.883421	0.0685402
813	5	98617	0.394468	63.9628	5.83534	3.38796	0.879047	0.850954	0.898831	0.889203	0.898268	0.906588	0.910051	0.904423	0.854903	0.902304	0.862483	0.88106	0.878525	0.885	0.848272	0.886267	0.861271	0.860435	0.871969	0.898055	0.869906	1	0.884548	0.0681907
814	6	62673	0.250692	66.3364	8.28058	3.85691	1.3852	0.853302	0.89955	0.891165	0.89943	0.907983	0.910767	0.905031	0.856366	0.902933	0.863833	0.880954	0.878528	0.885932	0.849433	0.88783	0.86183	0.859094	0.87268	0.897795	0.869433	1	0.885721	0.0679006
818	10	54955	0.21982	66.3215	8.25848	3.85353	1.38087	0.856792	0.900646	0.892485	0.901165	0.909089	0.911964	0.905614	0.85762	0.903548	0.864289	0.881339	0.879101	0.886252	0.849786	0.88819	0.862387	0.858948	0.872496	0.89838	0.87003	1	0.887057	0.0674157
820	0	510786	2.04314	22.7818	0.862345	0.152129	0.0172043	0.851292	0.915719	0.910431	0.917812	0.900304	0.892667	0.914128	0.852907	0.889359	0.89197	0.89585	0.896744	0.885461	0.877989	0.879291	0.85691	0.864824	0.876385	0.869902	0.859847	1	0.891358	0.0642095
825	5	93175	0.3727	64.2564	5.81064	3.43321	0.883401	0.853485	0.917006	0.912101	0.919007	0.901036	0.893335	0.914537	0.853362	0.889793	0.892423	0.896163	0.897075	0.885914	0.87839	0.879399	0.857413	0.865876	0.875965	0.869493	0.858862	1	0.892369	0.0638567
826	6	59987	0.239948	66.4989	8.22411	3.88213	1.38294	0.856752	0.918649	0.912973	0.919633	0.901904	0.894527	0.91534	0.854377	0.890118	0.893585	0.896569	0.897803	0.886	0.87914	0.879832	0.856461	0.865688	0.877048	0.868897	0.858311	1	0.893563	0.0633429
830	10	52811	0.211244	66.456	8.23125	3.87517	1.38247	0.859518	0.919799	0.914383	0.920689	0.902757	0.895543	0.915718	0.85521	0.890657	0.894255	0.896906	0.897872	0.886861	0.88011	0.880612	0.856876	0.865719	0.877668	0.86873	0.857946	1	0.894696	0.062997
832	0	533589	2.13436	22.8165	0.874912	0.152839	0.017548	0.865169	0.902065	0.926992	0.933556	0.915571	0.861394	0.897579	0.81599	0.864976	0.880548	0.904985	0.877065	0.888944	0.860996	0.895807	0.879842	0.869853	0.876742	0.899489	0.859645	1	0.890097	0.0651753
837	5	95316	0.381264	60.6879	5.48512	2.89448	0.744233	0.868448	0.903028	0.927625	0.934292	0.916966	0.863118	0.897179	0.815944	0.865925	0.881054	0.906107	0.877864	0.889352	0.861298	0.895401	0.880482	0.871286	0.876086	0.899314	0.859405	1	0.891189	0.0647889
838	6	61231	0.244924	61.0029	7.63955	3.00358	1.0821	0.872099	0.904493	0.928729	0.935311	0.918293	0.864913	0.897405	0.815796	0.86671	0.881245	0.906681	0.878338	0.889419	0.860708	0.895755	0.880363	0.872409	0.876255	0.899667	0.85932	1	0.892449	0.0642757
842	10	53907	0.215628	60.9901	7.64667	3.00201	1.0829	0.87458	0.905689	0.929675	0.936177	0.919398	0.866891	0.897991	0.816387	0.867577	0.881806	0.906775	0.878467	0.889643	0.860797	0.89634	0.880804	0.872688	0.876584	0.899837	0.859471	1	0.89354	0.0638882
844	0	581491	2.32596	22.8049	0.855781	0.152578	0.0170862	0.867912	0.885421	0.921958	0.916748	0.931845	0.890039	0.914021	0.850424	0.893452	0.870073	0.86466	0.873471	0.851404	0.852499	0.901337	0.89612	0.893042	0.900248	0.886506	0.867122	1	0.891537	0.0687753
849	5	99417	0.397668	63.507	5.75788	3.31538	0.855063	0.871496	0.887756	0.92277	0.917167	0.933678	0.891296	0.914476	0.851338	0.893665	0.870973	0.86441	0.874539	0.852108	0.852897	0.901345	0.896461	0.89362	0.901239	0.886413	0.867925	1	0.892914	0.0681274
850	6	63484	0.253936	65.784	8.15787	3.75966	1.3425	0.87511	0.890366	0.923855	0.918027	0.934157	0.892532	0.914632	0.852238	0.894509	0.87155	0.865305	0.874252	0.851593	0.854003	0.901369	0.896698	0.893422	0.90118	0.886019	0.868762	1	0.894246	0.0675604
854	10	55920	0.22368	65.7773	8.14353	3.75799	1.34026	0.877566	0.89223	0.925161	0.919224	0.934952	0.894295	0.915486	0.853326	0.895324	0.872398	0.866014	0.875313	0.851019	0.853988	0.901574	0.89696	0.893473	0.901395	0.886508	0.869054	1	0.895512	0.0670576
856	0	566281	2.26512	22.7732	0.859491	0.151953	0.0171095	0.870155	0.887225	0.898141	0.895654	0.919438	0.907144	0.904387	0.858073	0.875072	0.874741	0.873619	0.883819	0.869426	0.858998	0.870486	0.889882	0.879279	0.870814	0.886204	0.857047	1	0.886803	0.0656978
861	5	98563	0.394252	62.5688	5.65645	3.1708	0.815643	0.872381	0.888117	0.899678	0.895864	0.919691	0.907775	0.904929	0.858999	0.875415	0.875359	0.873878	0.884368	0.870195	0.859562	0.871113	0.889264	0.87893	0.870393	0.884921	0.857528	1	0.887649	0.0653818
862	6	62592	0.250368	64.3187	8.01715	3.51652	1.26025	0.873466	0.890313	0.900914	0.897072	0.921779	0.908575	0.905938	0.86039	0.876558	0.877021	0.874569	0.885712	0.87075	0.859519	0.871405	0.889571	0.878786	0.870239	0.885121	0.857186	1	0.888879	0.0650182
866	10	54913	0.219652	64.3062	8.0157	3.51448	1.25955	0.875631	0.891792	0.901717	0.898321	0.922832	0.909557	0.906789	0.86139	0.87777	0.877579	0.874766	0.886193	0.871624	0.859378	0.872116	0.889571	0.878781	0.870331	0.884991	0.857238	1	0.889968	0.0646834
868	0	516883	2.06753	22.7607	0.838367	0.151673	0.0166814	0.845356	0.89197	0.886097	0.9072	0.90842	0.909504	0.910101	0.848089	0.897064	0.879115	0.886398	0.879882	0.874214	0.83836	0.883066	0.865766	0.866405	0.844372	0.885177	0.851885	1	0.883099	0.0665538
873	5	93989	0.375956	63.585	5.7619	3.32749	0.858269	0.847307	0.893589	0.887992	0.907314	0.908819	0.910059	0.909697	0.849988	0.898488	0.879715	0.88638	0.880443	0.875177	0.839933	0.88305	0.86491	0.868011	0.843987	0.885699	0.852089	1	0.884117	0.066172
874	6	60261	0.241044	64.9577	8.13131	3.62338	1.30759	0.849994	0.894725	0.890136	0.908523	0.909087	0.910805	0.911692	0.850475	0.899761	0.880387	0.886278	0.880279	0.875193	0.839838	0.884038	0.864506	0.867858	0.843365	0.88627	0.852508	1	0.885301	0.0658941
878	10	52981	0.211924	64.9273	8.11617	3.61792	1.3048	0.852079	0.896444	0.891338	0.90959	0.909496	0.911534	0.912167	0.851635	0.899983	0.881174	0.88678	0.880542	0.874993	0.840414	0.884279	0.864933	0.868321	0.84335	0.886384	0.852447	1	0.886313	0.0655967
880	0	600324	2.4013	22.8772	0.865657	0.154039	0.0174125	0.864302	0.91645	0.918342	0.896945	0.916543	0.884831	0.910623	0.833838	0.878382	0.856956	0.863013	0.883997	0.852022	0.862479	0.888614	0.867725	0.856543	0.916736	0.89132	0.857041	1	0.888334	0.0692202
885	5	100376	0.401504	60.3576	5.49473	2.84868	0.738669	0.866293	0.9176	0.919881	0.897042	0.917391	0.885376	0.910895	0.835723	0.878985	0.858044	0.863214	0.883966	0.85249	0.863424	0.889396	0.868001	0.856455	0.915757	0.891657	0.855882	1	0.88927	0.0688971
886	6	63980	0.25592	61.2599	7.66412	3.04134	1.09685	0.869576	0.918943	0.920936	0.89857	0.918037	0.885667	0.911605	0.836691	0.880213	0.858464	0.864794	0.884112	0.853845	0.863434	0.890145	0.868092	0.856463	0.915888	0.8912	0.8559	1	0.890513	0.0681132
890	10	56306	0.225224	61.2313	7.67705	3.03766	1.09753	0.871825	0.920115	0.921625	0.899318	0.918437	0.885669	0.912603	0.837806	0.880936	0.858763	0.865831	0.884506	0.854252	0.863709	0.890065	0.868486	0.856942	0.916457	0.891557	0.85601	1	0.89141	0.0677718
892	0	625188	2.50075	22.8484	0.860095	0.153453	0.0172441	0.834298	0.898156	0.910809	0.909172	0.918371	0.872547	0.909159	0.842227	0.89274	0.879412	0.896719	0.872238	0.872511	0.853727	0.904651	0.859877	0.866639	0.875918	0.876127	0.842133	1	0.883722	0.0717964
897	5	102003	0.408012	64.6947	5.88402	3.50461	0.908042	0.836784	0.89863	0.910831	0.911248	0.91886	0.874577	0.909503	0.843465	0.893832	0.879852	0.897763	0.871842	0.87295	0.854244	0.905439	0.860641	0.867636	0.876116	0.875597	0.843804	1	0.884766	0.0711676
898	6	64615	0.25846	65.8722	8.27655	3.77911	1.3677	0.839782	0.900193	0.912249	0.911878	0.919779	0.876553	0.909959	0.844409	0.89456	0.881467	0.898692	0.873125	0.873427	0.853378	0.905355	0.861936	0.866935	0.876306	0.87523	0.844324	1	0.886068	0.0706644
902	10	56678	0.226712	65.844	8.26497	3.77392	1.36413	0.842743	0.901664	0.912859	0.913097	0.920604	0.877192	0.910574	0.845601	0.894995	0.882247	0.89982	0.873902	0.873787	0.854291	0.90566	0.861498	0.867471	0.876733	0.875207	0.844455	1	0.887223	0.0700584
904	0	629115	2.51646	22.858	0.862791	0.15365	0.0173099	0.848153	0.88158	0.927315	0.907584	0.92424	0.877894	0.87858	0.818948	0.887889	0.881244	0.871585	0.901396	0.862973	0.859755	0.897398	0.863972	0.886103	0.882413	0.869417	0.878501	1	0.883389	0.0677417
909	5	102150	0.4086	62.9119	5.70423	3.22347	0.831669	0.850132	0.884978	0.927925	0.907562	0.926079	0.877817	0.879232	0.819985	0.887832	0.881738	0.872981	0.90114	0.864116	0.859422	0.898238	0.86514	0.886476	0.883211	0.868948	0.877391	1	0.884515	0.0671442
910	6	64740	0.25896	65.0649	8.07398	3.63839	1.29928	0.852186	0.886685	0.928916	0.908333	0.926305	0.878475	0.881225	0.819825	0.888585	0.883511	0.872776	0.901915	0.864157	0.859824	0.898517	0.865122	0.886075	0.883998	0.869246	0.877386	1	0.885522	0.0668193
914	10	56725	0.2269	65.0509	8.07121	3.63607	1.29952	0.85472	0.88818	0.929943	0.90929	0.926999	0.879718	0.882274	0.81978	0.889625	0.88416	0.873001	0.902107	0.865227	0.860256	0.89844	0.864848	0.886188	0.884495	0.869969	0.877664	1	0.886614	0.0663774
916	0	595303	2.38121	22.8267	0.855236	0.153011	0.0171235	0.879237	0.891753	0.893749	0.904502	0.922825	0.864519	0.910606	0.84866	0.878078	0.858949	0.898651	0.875069	0.873289	0.862283	0.905463	0.873392	0.883948	0.871544	0.879508	0.879147	1	0.887097	0.0703
921	5	100022	0.400088	60.6291	5.49444	2.88648	0.744224	0.882041	0.894183	0.896058	0.905986	0.924022	0.867184	0.91122	0.850383	0.879277	0.860231	0.898987	0.875937	0.874673	0.862735	0.904626	0.873088	0.884165	0.871373	0.879841	0.878502	1	0.888769	0.0694681
922	6	63713	0.254852	62.918	7.79164	3.29093	1.17461	0.8846	0.895555	0.897525	0.90666	0.923979	0.868355	0.912373	0.850855	0.880676	0.860531	0.899094	0.877364	0.875983	0.864211	0.905349	0.874476	0.884168	0.871384	0.88004	0.879044	1	0.88993	0.0690386
926	10	55911	0.223644	62.9017	7.78314	3.28813	1.17204	0.886623	0.897274	0.89909	0.908104	0.924496	0.869748	0.913166	0.851192	0.881437	0.861646	0.899519	0.878772	0.877421	0.864723	0.905806	0.874703	0.884066	0.871564	0.880408	0.879067	1	0.891143	0.0684444
928	0	512419	2.04968	22.7557	0.844895	0.151584	0.0167991	0.866468	0.903495	0.903388	0.912582	0.886396	0.906722	0.893203	0.853864	0.888644	0.877331	0.921787	0.869568	0.901876	0.809073	0.874648	0.857671	0.875971	0.867213	0.86905	0.867285	1	0.887924	0.0665003
933	5	94102	0.376408	64.4241	5.84861	3.46062	0.892658	0.867707	0.905863	0.904965	0.913068	0.887845	0.906995	0.894652	0.854466	0.889402	0.878159	0.922419	0.870423	0.902744	0.809547	0.874981	0.856996	0.876002	0.867017	0.868499	0.866129	1	0.888993	0.0660812
934	6	60552	0.242208	64.0994	8.0528	3.48313	1.25574	0.870558	0.907641	0.905305	0.914445	0.88945	0.907476	0.894281	0.8551	0.890185	0.878641	0.922406	0.871598	0.902134	0.809849	0.875438	0.856669	0.876528	0.866677	0.868931	0.866767	1	0.890067	0.0656275
938	10	53267	0.213068	64.0891	8.04734	3.48133	1.255	0.872867	0.909146	0.906678	0.915773	0.890307	0.908198	0.894391	0.855793	0.890955	0.879682	0.922729	0.872135	0.902426	0.809526	0.876453	0.857398	0.876828	0.867038	0.869413	0.867094	1	0.891174	0.065113
940	0	524077	2.09631	22.7767	0.856838	0.152019	0.017083	0.853679	0.905979	0.893498	0.898909	0.914799	0.892666	0.905537	0.843612	0.901993	0.863386	0.900614	0.877517	0.862279	0.809875	0.87113	0.901565	0.87189	0.8708	0.880197	0.853324	1	0.884773	0.0707846
945	5	94412	0.377648	64.011	5.8256	3.39521	0.878982	0.855548	0.90721	0.894129	0.900182	0.916006	0.894118	0.90596	0.844686	0.902242	0.864059	0.900214	0.878649	0.863582	0.809463	0.872357	0.901623	0.872596	0.871738	0.880021	0.854129	1	0.885795	0.0702417
946	6	60476	0.241904	65.3764	8.20513	3.69439	1.33503	0.858597	0.909352	0.896372	0.903127	0.916628	0.895041	0.906202	0.846559	0.902871	0.864459	0.9013	0.880564	0.864864	0.809817	0.873173	0.902193	0.872586	0.8719	0.879969	0.854976	1	0.887458	0.0693043
950	10	53236	0.212944	65.3546	8.21102	3.69104	1.33468	0.861259	0.910653	0.897654	0.904031	0.917377	0.896611	0.907159	0.847058	0.903561	0.865007	0.901505	0.880786	0.865589	0.810814	0.873432	0.902951	0.873187	0.871403	0.881208	0.855446	1	0.888625	0.0688795
952	0	591452	2.36581	22.7958	0.843126	0.152378	0.0168226	0.867819	0.901918	0.897469	0.895472	0.917218	0.887665	0.912924	0.831285	0.892214	0.880761	0.899244	0.884692	0.845553	0.8372	0.881365	0.871213	0.874576	0.87094	0.871491	0.865908	1	0.886423	0.0645137
957	5	99949	0.399796	64.1949	5.79099	3.42298	0.877503	0.869343	0.903571	0.899189	0.896802	0.917913	0.888358	0.91262	0.831544	0.894071	0.880719	0.900019	0.885271	0.846872	0.838753	0.881314	0.871595	0.874826	0.87198	0.869588	0.866132	1	0.887455	0.0642917
958	6	63759	0.255036	65.0716	8.11695	3.64105	1.30431	0.870693	0.904453	0.900587	0.897442	0.918192	0.889553	0.913408	0.8328	0.893372	0.88044	0.901002	0.885851	0.847684	0.839215	0.881985	0.87154	0.875053	0.872536	0.870034	0.866662	1	0.888258	0.0640673
962	10	56064	0.224256	65.0668	8.11606	3.64022	1.30359	0.872646	0.90551	0.901425	0.898866	0.918985	0.890161	0.914134	0.83361	0.894299	0.880467	0.901488	0.886166	0.847781	0.839219	0.882037	0.871665	0.875696	0.872744	0.870175	0.867277	1	0.889182	0.0637993
964	0	635591	2.54236	22.822	0.846773	0.152906	0.0169351	0.861466	0.919772	0.9056	0.927463	0.918289	0.878587	0.884811	0.844298	0.896111	0.878538	0.865003	0.900254	0.874292	0.856784	0.88698	0.864977	0.874204	0.861157	0.888447	0.853793	1	0.89053	0.0644246
969	5	102995	0.41198	60.1429	5.41799	2.81716	0.723469	0.864916	0.92137	0.906767	0.928137	0.918855	0.87881	0.886965	0.846255	0.896932	0.879756	0.867343	0.900131	0.874834	0.856949	0.887999	0.865372	0.873625	0.860377	0.888543	0.853867	1	0.891898	0.063876
970	6	65184	0.260736	59.8056	7.51977	2.83201	1.02623	0.867636	0.922527	0.907845	0.929323	0.919789	0.879794	0.888301	0.847117	0.897805	0.880461	0.868503	0.900881	0.876158	0.858178	0.88837	0.865197	0.874018	0.859229	0.888815	0.854558	1	0.893125	0.0635384
974	10	57532	0.230128	59.7878	7.50927	2.82923	1.02444	0.869829	0.923834	0.908877	0.93023	0.920383	0.881318	0.889314	0.847198	0.897787	0.880779	0.869108	0.901733	0.877286	0.857975	0.888853	0.865831	0.874035	0.858757	0.888914	0.855298	1	0.894124	0.0631862
976	0	653019	2.61208	22.8587	0.859718	0.153659	0.0172614	0.837099	0.890078	0.892201	0.892509	0.902951	0.868302	0.90552	0.818806	0.896628	0.879695	0.884735	0.90007	0.888034	0.850066	0.902333	0.868384	0.871495	0.883376	0.878657	0.89593	1	0.878177	0.0694833
981	5	103532	0.414128	64.8437	5.87225	3.52805	0.909693	0.839069	0.890869	0.893241	0.892082	0.90344	0.869045	0.907217	0.819066	0.897041	0.879747	0.885349	0.900224	0.889044	0.851698	0.90217	0.868229	0.870726	0.88136	0.879004	0.896192	1	0.878914	0.0695399
982	6	65312	0.261248	67.9402	8.36756	4.13732	1.4655	0.841116	0.89273	0.894935	0.892883	0.90455	0.870238	0.907306	0.820676	0.897507	0.880014	0.885672	0.900906	0.889201	0.851796	0.902667	0.868508	0.869641	0.881377	0.879042	0.896619	1	0.880037	0.0691099
986	10	57078	0.228312	67.9319	8.36014	4.13554	1.46431	0.843328	0.894408	0.896002	0.893926	0.905717	0.871343	0.908134	0.820885	0.898026	0.880453	0.886769	0.901424	0.889432	0.852132	0.90294	0.868154	0.869135	0.881504	0.879148	0.896729	1	0.881115	0.0687522
988	0	575368	2.30147	22.7867	0.850706	0.152208	0.0169736	0.852854	0.880925	0.906309	0.912833	0.901694	0.884483	0.908995	0.832429	0.897097	0.863844	0.892802	0.869575	0.889957	0.842056	0.882105	0.873934	0.884938	0.85808	0.883984	0.860502	1	0.882756	0.071097
993	5	98724	0.394896	62.8034	5.69676	3.20698	0.828701	0.856707	0.883802	0.907515	0.913679	0.903413	0.885231	0.909976	0.834448	0.897264	0.863706	0.89264	0.870239	0.890467	0.842095	0.882688	0.872969	0.884461	0.858302	0.884405	0.860226	1	0.884268	0.0705543
994	6	63140	0.25256	63.9284	7.94228	3.45224	1.23541	0.858252	0.886284	0.909004	0.914753	0.903468	0.885057	0.911459	0.834431	0.897315	0.863929	0.893506	0.871429	0.891155	0.843356	0.883164	0.872513	0.885485	0.858853	0.884249	0.860089	1	0.885284	0.0701393
998	10	55472	0.221888	63.8982	7.93998	3.44743	1.23363	0.860876	0.888656	0.910604	0.916165	0.904204	0.886357	0.912145	0.835719	0.897606	0.864553	0.894046	0.872269	0.891738	0.843858	0.883959	0.872377	0.88606	0.859028	0.884014	0.860488	1	0.886655	0.0696836
1000	0	635141	2.54056	22.9418	0.852433	0.155318	0.0172187	0.849501	0.907357	0.901724	0.899074	0.906007	0.887775	0.908076	0.830958	0.903995	0.879252	0.90583	0.891585	0.88154	0.836761	0.868824	0.863385	0.882974	0.862902	0.874448	0.818852	1	0.885062	0.0661288
1005	5	102294	0.409176	63.9663	5.7928	3.38735	0.873157	0.85243	0.909252	0.902829	0.900336	0.907321	0.887985	0.909384	0.832429	0.904638	0.879582	0.905825	0.893361	0.882442	0.836897	0.869416	0.863677	0.883502	0.862797	0.874602	0.818645	1	0.886378	0.0654751
1006	6	64669	0.258676	64.8773	8.10597	3.60932	1.2978	0.856284	0.909972	0.903717	0.901444	0.908217	0.888996	0.910421	0.833313	0.904375	0.878876	0.906532	0.893473	0.882448	0.836691	0.869814	0.863343	0.884125	0.863242	0.874693	0.817903	1	0.887477	0.0649966
1010	10	56723	0.226892	64.8363	8.12063	3.60323	1.29758	0.859387	0.9112	0.905206	0.902526	0.909155	0.890203	0.911094	0.834071	0.904836	0.879185	0.90659	0.893791	0.882649	0.836636	0.86948	0.863671	0.88472	0.863477	0.874901	0.817905	1	0.888646	0.0647058
1012	0	591499	2.366	22.8672	0.879727	0.153859	0.0176738	0.860289	0.896253	0.923531	0.911233	0.902849	0.887593	0.903508	0.831777	0.897325	0.86452	0.89599	0.870255	0.862381	0.813031	0.865837	0.880247	0.88204	0.852402	0.870785	0.868664	1	0.885975	0.0656598
1017	5	99713	0.398852	64.7807	5.85545	3.51749	0.904885	0.863087	0.898138	0.924528	0.91278	0.903037	0.888134	0.904977	0.832941	0.897511	0.864506	0.895485	0.870844	0.861698	0.812467	0.866677	0.880883	0.881816	0.85204	0.869977	0.86765	1	0.887056	0.0652316
1018	6	63413	0.253652	67.9741	8.34815	4.14243	1.46254	0.863561	0.900123	0.925962	0.913519	0.903687	0.889502	0.905824	0.833165	0.898515	0.865312	0.896228	0.871154	0.862268	0.812255	0.866597	0.880135	0.881657	0.852065	0.870752	0.867038	1	0.887915	0.0651091
1022	10	55605	0.22242	67.9537	8.33763	4.1384	1.45984	0.865929	0.90143	0.926976	0.914684	0.904244	0.890433	0.906366	0.833954	0.899505	0.865929	0.897159	0.872125	0.862198	0.813047	0.866882	0.880523	0.881261	0.852235	0.870866	0.867476	1	0.88898	0.064798
1024	0	654773	2.61909	22.8285	0.867079	0.153066	0.0173707	0.870111	0.893089	0.920819	0.904389	0.899597	0.863288	0.921775	0.810105	0.887848	0.874382	0.880765	0.898875	0.87131	0.854603	0.894143	0.881066	0.867637	0.861029	0.879715	0.870709	1	0.885995	0.0686712
1029	5	104347	0.417388	63.0044	5.71847	3.23781	0.836394	0.871822	0.895301	0.921344	0.905728	0.901669	0.865161	0.922662	0.81113	0.887783	0.875397	0.881401	0.899446	0.870451	0.854366	0.895181	0.88084	0.869436	0.861151	0.880318	0.871472	1	0.887208	0.0683455
1030	6	65817	0.263268	64.3571	8.0209	3.52286	1.26493	0.873521	0.896714	0.922672	0.90681	0.902001	0.867208	0.923477	0.812191	0.88955	0.876362	0.882333	0.899995	0.870907	0.85446	0.895111	0.880905	0.870322	0.861388	0.879963	0.871188	1	0.888334	0.0679002
1034	10	57781	0.231124	64.3361	8.01799	3.51943	1.26409	0.875279	0.898461	0.923478	0.907833	0.902805	0.868503	0.924205	0.813226	0.890457	0.876949	0.882461	0.899751	0.871627	0.854866	0.895632	0.881215	0.870641	0.861503	0.879805	0.870606	1	0.889345	0.0675981
1036	0	625165	2.50066	22.822	0.836827	0.15289	0.0167342	0.867868	0.877024	0.907503	0.913484	0.909969	0.87077	0.889578	0.838629	0.90029	0.87845	0.877296	0.874995	0.866027	0.848995	0.892903	0.860621	0.86528	0.867755	0.875429	0.874072	1	0.883307	0.0675078
1041	5	101922	0.407688	62.0127	5.60997	3.08744	0.793892	0.871382	0.878353	0.908729	0.914464	0.911192	0.873173	0.889867	0.840643	0.901572	0.879722	0.877784	0.87488	0.866638	0.849424	0.892472	0.861502	0.866118	0.86628	0.875542	0.874051	1	0.884742	0.0671698
1042	6	64489	0.257956	61.7725	7.8094	3.12069	1.13226	0.873614	0.880871	0.910303	0.915807	0.912117	0.873498	0.890733	0.840942	0.901386	0.879476	0.878917	0.875917	0.866799	0.849998	0.89299	0.861449	0.865303	0.866272	0.876126	0.874444	1	0.885918	0.0667698
1046	10	56627	0.226508	61.7624	7.80836	3.11919	1.13185	0.875713	0.883165	0.912286	0.916338	0.91369	0.874724	0.891333	0.842416	0.901902	0.879324	0.879572	0.876411	0.866972	0.850381	0.892401	0.861859	0.865214	0.86623	0.876305	0.874821	1	0.887167	0.0662294
1048	0	655599	2.6224	22.8216	0.866111	0.152927	0.0173258	0.843384	0.881168	0.903162	0.909219	0.892867	0.872472	0.905431	0.840642	0.889018	0.894522	0.885438	0.881476	0.89586	0.816069	0.866263	0.887256	0.87072	0.858243	0.883608	0.869442	1	0.879696	0.0691882
1053	5	104149	0.416596	64.2045	5.83563	3.42572	0.88535	0.846095	0.882851	0.905165	0.910897	0.893057	0.871991	0.90565	0.842279	0.889428	0.895659	0.88719	0.881847	0.89516	0.816158	0.864732	0.887426	0.870599	0.859682	0.883936	0.868621	1	0.88086	0.0686964
1054	6	65711	0.262844	65.5112	8.19659	3.71611	1.33749	0.848595	0.884616	0.905107	0.912328	0.89517	0.874055	0.906743	0.842089	0.890064	0.895953	0.887934	0.882166	0.895649	0.816598	0.865144	0.887568	0.871292	0.859666	0.884167	0.8692	1	0.882064	0.0684053
1058	10	57740	0.23096	65.5121	8.19168	3.71604	1.33605	0.851178	0.886708	0.906746	0.912686	0.89638	0.874922	0.906919	0.842345	0.890232	0.896528	0.888431	0.882828	0.895939	0.817267	0.865094	0.8876	0.871709	0.859777	0.884067	0.868696	1	0.883185	0.0680313
1060	0	750012	3.00005	22.8881	0.870053	0.154264	0.0175165	0.872579	0.915217	0.891121	0.916836	0.906409	0.899244	0.907126	0.829576	0.899273	0.890312	0.915557	0.890342	0.879881	0.843928	0.884523	0.873427	0.898012	0.865963	0.89554	0.841072	1	0.892317	0.0652499
1065	5	109321	0.437284	64.4702	5.85659	3.46816	0.89587	0.875061	0.917056	0.891828	0.917568	0.907424	0.900573	0.906624	0.829804	0.899493	0.890232	0.915277	0.891288	0.880307	0.843973	0.885566	0.873611	0.897668	0.866343	0.895112	0.841229	1	0.893267	0.0647083
1066	6	68393	0.273572	67.4877	8.35205	4.05738	1.44746	0.877283	0.918142	0.893578	0.918208	0.90858	0.90113	0.907417	0.830823	0.900216	0.889843	0.915562	0.891546	0.880763	0.844604	0.885602	0.874132	0.897987	0.86658	0.896334	0.841336	1	0.894298	0.0643174
1070	10	60006	0.240024	67.4457	8.33942	4.04954	1.44345	0.879662	0.919958	0.894877	0.919258	0.909851	0.90216	0.908492	0.832242	0.901302	0.889711	0.915775	0.891902	0.881504	0.844407	0.885761	0.874296	0.897877	0.866305	0.896535	0.841424	1	0.895502	0.0638792
1072	0	611761	2.44704	22.9203	0.88484	0.154934	0.0178838	0.862116	0.916536	0.907457	0.900838	0.904195	0.888326	0.908945	0.829663	0.906978	0.888966	0.899271	0.864602	0.861436	0.802933	0.869607	0.919009	0.871254	0.863639	0.874839	0.827824	1	0.887875	0.0648627
1077	5	100385	0.40154	64.0038	5.79926	3.39338	0.875435	0.863879	0.917811	0.909115	0.90262	0.905643	0.889032	0.909563	0.83106	0.907586	0.888733	0.900618	0.86486	0.861653	0.803332	0.8701	0.918105	0.8715	0.863824	0.874737	0.829003	1	0.889007	0.064334
1078	6	63782	0.255128	65.703	8.17057	3.74665	1.33906	0.866067	0.919146	0.910704	0.903868	0.90687	0.889945	0.9101	0.831496	0.907686	0.888942	0.900434	0.865401	0.861865	0.803322	0.870982	0.919476	0.872966	0.864468	0.874784	0.827843	1	0.890082	0.0637494
1082	10	55996	0.223984	65.6601	8.16617	3.73937	1.33653	0.868214	0.9202	0.91169	0.90552	0.907967	0.89159	0.910726	0.832452	0.908145	0.888992	0.900332	0.865535	0.862633	0.803566	0.871589	0.919932	0.873803	0.864606	0.874705	0.827675	1	0.891155	0.0634152
1084	0	540031	2.16012	22.8016	0.862594	0.152523	0.0172305	0.85743	0.887522	0.904877	0.910616	0.905191	0.864598	0.919075	0.826017	0.878128	0.869915	0.880136	0.899097	0.855738	0.832841	0.875191	0.8889	0.870242	0.869001	0.841034	0.883422	1	0.881669	0.0650862
1089	5	96082	0.384328	62.6546	5.66114	3.18374	0.818831	0.859355	0.888897	0.905825	0.912132	0.906236	0.865584	0.920105	0.826976	0.878307	0.869263	0.881903	0.899071	0.855504	0.832591	0.875762	0.888246	0.870272	0.868264	0.840313	0.883162	1	0.882644	0.0649604
1090	6	61343	0.245372	64.8113	8.0171	3.59528	1.28167	0.860457	0.890664	0.907284	0.912997	0.907577	0.867149	0.921099	0.827299	0.878698	0.869896	0.881788	0.899483	0.855909	0.833053	0.876538	0.888463	0.871159	0.867678	0.839599	0.882423	1	0.883638	0.0646974
1094	10	53932	0.215728	64.7987	8.01477	3.59317	1.28099	0.862753	0.892179	0.909024	0.914049	0.909247	0.868019	0.920947	0.827867	0.879218	0.870253	0.882649	0.899559	0.856365	0.833531	0.876799	0.888888	0.871013	0.867528	0.839539	0.882445	1	0.884763	0.064396
1096	0	520786	2.08314	22.666	0.853629	0.149823	0.0168476	0.882962	0.870489	0.918071	0.900391	0.90772	0.866979	0.906313	0.83246	0.923868	0.884809	0.873363	0.86232	0.89708	0.847776	0.89941	0.882597	0.859085	0.859653	0.866531	0.845933	1	0.886335	0.0640036
1101	5	94669	0.378676	64.4757	5.84051	3.46864	0.895238	0.885279	0.870755	0.918944	0.90171	0.908317	0.86785	0.906606	0.832458	0.925102	0.884825	0.873491	0.862569	0.897538	0.847754	0.899624	0.883214	0.858111	0.859563	0.867364	0.846412	1	0.887141	0.0636942
1102	6	60574	0.242296	64.2098	8.09345	3.50224	1.26987	0.887097	0.872156	0.919487	0.902986	0.909276	0.869177	0.906561	0.832634	0.925967	0.885405	0.873815	0.863027	0.897225	0.848442	0.900708	0.882805	0.858727	0.859709	0.867377	0.846394	1	0.888051	0.0634717
1106	10	53254	0.213016	64.1913	8.09672	3.49942	1.269	0.888835	0.873803	0.920025	0.903913	0.910392	0.870423	0.907528	0.834153	0.926118	0.88552	0.874056	0.864254	0.896947	0.848406	0.901219	0.88322	0.859166	0.859447	0.867005	0.846162	1	0.889029	0.0631277
1108	0	594957	2.37983	22.7852	0.84396	0.152168	0.0168328	0.867078	0.883197	0.913275	0.909928	0.907133	0.869702	0.895922	0.845987	0.883447	0.872391	0.8883	0.891136	0.862682	0.839082	0.879733	0.881988	0.866077	0.853112	0.85771	0.879819	1	0.884081	0.0639113
1113	5	100649	0.402596	64.9326	5.86165	3.54194	0.908964	0.868876	0.883968	0.915389	0.911032	0.906581	0.870679	0.896382	0.84587	0.884827	0.872517	0.88905	0.890838	0.862383	0.838031	0.879835	0.882344	0.866198	0.853714	0.856591	0.879656	1	0.884875	0.0634336
1114	6	64017	0.256068	66.4018	8.24043	3.86629	1.37991	0.87012	0.885312	0.915843	0.911289	0.907189	0.871151	0.897332	0.847103	0.884453	0.872425	0.890646	0.891263	0.862935	0.839183	0.880907	0.882	0.865762	0.854109	0.855702	0.879251	1	0.885584	0.0631425
1118	10	56053	0.224212	66.3885	8.23138	3.86369	1.37809	0.872219	0.886349	0.917765	0.912021	0.907891	0.872094	0.898337	0.848456	0.885314	0.87238	0.891353	0.89154	0.863058	0.839161	0.881541	0.882459	0.865716	0.853942	0.855414	0.879525	1	0.886636	0.0627746
1120	0	664440	2.65776	22.8659	0.867438	0.153815	0.0174185	0.893374	0.894472	0.917203	0.901388	0.914966	0.884874	0.910968	0.817254	0.888172	0.881606	0.904418	0.879247	0.861711	0.832626	0.893403	0.875186	0.88599	0.857415	0.880782	0.878544	1	0.891354	0.0640095
1125	5	104414	0.417656	63.7822	5.78301	3.35846	0.865347	0.895172	0.894794	0.917822	0.902877	0.916893	0.886189	0.911444	0.817874	0.88832	0.882363	0.904601	0.879446	0.862346	0.831871	0.89453	0.87597	0.886011	0.857902	0.880945	0.879868	1	0.892268	0.0638165
1126	6	65985	0.26394	67.1979	8.29488	4.0044	1.41827	0.896393	0.896416	0.918519	0.904175	0.918065	0.887164	0.911745	0.819883	0.888884	0.882882	0.904569	0.879836	0.86312	0.832144	0.894696	0.875714	0.886133	0.858756	0.881519	0.880086	1	0.893229	0.0633689
1130	10	57944	0.231776	67.1572	8.31265	3.99805	1.41821	0.89829	0.898065	0.919025	0.905624	0.919129	0.887978	0.912553	0.821095	0.888504	0.883603	0.905435	0.87985	0.863567	0.832562	0.894717	0.876199	0.88671	0.859105	0.882317	0.880341	1	0.894246	0.0629693
1132	0	610719	2.44288	22.8359	0.853133	0.153194	0.0170939	0.851032	0.901454	0.887261	0.904271	0.904061	0.892573	0.915679	0.835696	0.907759	0.881901	0.893317	0.866241	0.839135	0.827531	0.875517	0.883689	0.874656	0.87007	0.871575	0.84444	1	0.882847	0.0677837
1137	5	101267	0.405068	62.7916	5.68286	3.20484	0.82612	0.853185	0.902826	0.888414	0.904954	0.905483	0.892793	0.916972	0.838012	0.90802	0.882691	0.89499	0.866575	0.839365	0.827673	0.876529	0.883857	0.874693	0.869508	0.872135	0.84455	1	0.883985	0.0674875
1138	6	64295	0.25718	63.5587	7.89712	3.39298	1.21404	0.855619	0.904293	0.888732	0.90626	0.906525	0.893779	0.917023	0.839886	0.908453	0.883716	0.895878	0.866825	0.839809	0.828089	0.876499	0.883848	0.874757	0.869655	0.871514	0.84456	1	0.885044	0.0670725
1142	10	56466	0.225864	63.5405	7.88744	3.3898	1.21183	0.857419	0.905997	0.890359	0.907484	0.907803	0.894627	0.917446	0.84117	0.908591	0.884222	0.896061	0.867602	0.840329	0.828711	0.876465	0.883425	0.874199	0.869523	0.872127	0.844942	1	0.886139	0.066514
1144	0	592936	2.37174	22.8085	0.863334	0.152662	0.0172494	0.867668	0.879935	0.903716	0.912428	0.907367	0.879843	0.924561	0.839879	0.886951	0.878805	0.911071	0.888941	0.859122	0.798346	0.869707	0.901416	0.877461	0.865427	0.877107	0.886685	1	0.885873	0.0647294
1149	5	99367	0.397468	60.4007	5.45702	2.85373	0.73373	0.869036	0.882053	0.904838	0.913251	0.908466	0.880403	0.924568	0.839937	0.887739	0.87909	0.911943	0.889254	0.860452	0.798424	0.870198	0.900827	0.877842	0.865091	0.877807	0.885767	1	0.886787	0.0644048
1150	6	63265	0.25306	62.2559	7.72506	3.18904	1.13842	0.87207	0.884067	0.905445	0.914439	0.910061	0.881822	0.924872	0.840062	0.88892	0.880036	0.912345	0.890129	0.860294	0.798593	0.870521	0.900901	0.878203	0.864704	0.877792	0.886643	1	0.888055	0.0641305
1154	10	55652	0.222608	62.2548	7.72628	3.1889	1.13811	0.87358	0.884991	0.90587	0.915331	0.911243	0.882709	0.924899	0.840976	0.889474	0.880867	0.913004	0.890552	0.86023	0.798875	0.870652	0.901549	0.8781	0.865288	0.877318	0.886806	1	0.888835	0.0638075
1156	0	640607	2.56243	22.7686	0.85327	0.151852	0.0170033	0.877842	0.869628	0.900706	0.90061	0.910036	0.86423	0.909594	0.837577	0.896821	0.861681	0.872206	0.872792	0.87316	0.865143	0.909057	0.894414	0.879489	0.869953	0.861539	0.85549	1	0.882808	0.0660813
1161	5	103109	0.412436	63.4239	5.73974	3.30216	0.849779	0.880112	0.871553	0.90143	0.901279	0.911002	0.864192	0.911128	0.838443	0.896857	0.861782	0.873779	0.872213	0.873542	0.865308	0.908936	0.894869	0.879487	0.869323	0.861797	0.855027	1	0.883785	0.0658534
1162	6	65179	0.260716	65.1057	8.07747	3.64511	1.30007	0.882209	0.873042	0.903251	0.902407	0.911728	0.865938	0.911367	0.84014	0.896938	0.862578	0.875044	0.872789	0.873441	0.866498	0.90823	0.894514	0.879225	0.869099	0.862087	0.855022	1	0.884957	0.0653666
1166	10	57249	0.228996	65.0785	8.05989	3.64001	1.2964	0.884435	0.874836	0.904208	0.903212	0.912828	0.866522	0.911981	0.841377	0.897815	0.863264	0.875605	0.873561	0.874234	0.867011	0.908487	0.894243	0.879946	0.869316	0.862041	0.855578	1	0.886069	0.0649084
1168	0	620831	2.48332	22.7987	0.845839	0.152441	0.016879	0.882985	0.8875	0.901771	0.902024	0.910642	0.853533	0.901326	0.816816	0.884518	0.859767	0.887767	0.860615	0.871843	0.857705	0.888036	0.879191	0.869319	0.84898	0.842018	0.877219	1	0.882182	0.0652626
1173	5	101517	0.406068	64.0544	5.79815	3.40116	0.874088	0.884591	0.889033	0.901529	0.903351	0.911483	0.854217	0.902849	0.817848	0.885507	0.859777	0.8886	0.860585	0.872475	0.857231	0.889664	0.878675	0.871022	0.848375	0.841908	0.877671	1	0.883083	0.0647892
1174	6	64563	0.258252	67.8276	8.31671	4.1154	1.45362	0.886258	0.890262	0.902498	0.904574	0.911559	0.854414	0.903381	0.818766	0.886057	0.86002	0.889093	0.860919	0.872187	0.858998	0.889643	0.87949	0.872241	0.848474	0.842781	0.87743	1	0.883926	0.064383
1178	10	56599	0.226396	67.8204	8.32968	4.11466	1.45549	0.888346	0.89203	0.903717	0.90582	0.912428	0.85513	0.903603	0.819599	0.88665	0.861234	0.888814	0.860952	0.872833	0.859918	0.889777	0.879653	0.872586	0.848796	0.843133	0.877604	1	0.884996	0.0639568
1180	0	523332	2.09333	22.7965	0.858898	0.152415	0.0171423	0.908	0.891327	0.907112	0.902119	0.910287	0.87131	0.918416	0.826434	0.895389	0.859387	0.900077	0.892982	0.859024	0.834226	0.879671	0.877411	0.861252	0.839331	0.887959	0.843267	1	0.890384	0.0621109
1185	5	94114	0.376456	64.2084	5.79835	3.42531	0.879649	0.908425	0.892513	0.908717	0.901927	0.910444	0.873101	0.918551	0.828442	0.896705	0.859814	0.900796	0.894097	0.860047	0.833123	0.879816	0.87886	0.861221	0.839923	0.887583	0.843594	1	0.891161	0.0619867
1186	6	60488	0.241952	68.143	8.30583	4.17066	1.4631	0.910544	0.894731	0.909685	0.902691	0.911569	0.873967	0.918496	0.829379	0.896616	0.858716	0.900195	0.89526	0.860683	0.833579	0.880894	0.878546	0.860939	0.840456	0.887184	0.843539	1	0.892128	0.0616084
1190	10	53218	0.212872	68.1326	8.2954	4.16837	1.46051	0.912032	0.895674	0.91019	0.903642	0.912163	0.875136	0.919426	0.82987	0.896802	0.859399	0.900334	0.895712	0.861147	0.833722	0.88052	0.879176	0.861926	0.840421	0.887303	0.844263	1	0.892907	0.0615013
1192	0	511500	2.046	22.69	0.848973	0.150291	0.0167837	0.86978	0.896652	0.911083	0.909566	0.903025	0.892905	0.902374	0.857382	0.897469	0.873138	0.874256	0.860393	0.841716	0.826906	0.883425	0.881695	0.878104	0.871551	0.858922	0.868909	1	0.887061	0.067264
1197	5	93802	0.375208	62.9081	5.70276	3.22286	0.830927	0.872892	0.898771	0.913227	0.911446	0.905205	0.893734	0.902859	0.857812	0.898675	0.872918	0.875376	0.860531	0.843138	0.826283	0.884859	0.880727	0.878745	0.870472	0.860611	0.869614	1	0.888613	0.0665349
1198	6	60306	0.241224	66.1333	8.15119	3.81754	1.35373	0.875709	0.899836	0.915721	0.912306	0.906833	0.894695	0.903509	0.858837	0.898675	0.873935	0.875286	0.861589	0.843092	0.827596	0.884821	0.881256	0.878727	0.871903	0.860238	0.87022	1	0.889917	0.065799
1202	10	52993	0.211972	66.1332	8.15492	3.81773	1.35577	0.877588	0.901374	0.916527	0.913083	0.908252	0.895599	0.903685	0.859849	0.900449	0.874342	0.876408	0.862123	0.843536	0.828449	0.885457	0.88155	0.879295	0.872549	0.860038	0.870238	1	0.890989	0.0654501
1204	0	675361	2.70144	22.7628	0.842384	0.15172	0.0167619	0.874198	0.908108	0.902685	0.893372	0.900298	0.862737	0.911405	0.839851	0.896984	0.861458	0.900598	0.881201	0.853608	0.814627	0.875978	0.882726	0.890008	0.852721	0.87966	0.839223	1	0.884851	0.0656219
1209	5	106125	0.4245	62.8963	5.69866	3.22095	0.82967	0.877126	0.908702	0.904843	0.893899	0.901211	0.863425	0.911802	0.840193	0.898506	0.861899	0.900815	0.882002	0.854733	0.815053	0.876066	0.882662	0.890535	0.853178	0.879906	0.839727	1	0.88597	0.0652836
1210	6	67073	0.268292	65.3645	8.09601	3.68802	1.3136	0.878207	0.910031	0.906281	0.89577	0.901227	0.86467	0.912133	0.840092	0.899319	0.863142	0.901816	0.8823	0.855583	0.815075	0.875591	0.882665	0.891365	0.852474	0.879512	0.840525	1	0.886872	0.0648102
1214	10	58979	0.235916	65.3537	8.0952	3.6862	1.31264	0.880152	0.91196	0.907916	0.897141	0.902525	0.865817	0.912265	0.841045	0.899608	0.863909	0.902584	0.882772	0.856508	0.815307	0.875837	0.88373	0.891487	0.852837	0.878872	0.840969	1	0.888079	0.0645241
1216	0	684638	2.73855	22.7849	0.851362	0.152174	0.0169767	0.883875	0.897436	0.894105	0.902624	0.89905	0.868793	0.909987	0.826627	0.898709	0.856784	0.877212	0.867034	0.876975	0.85176	0.87428	0.884785	0.87917	0.849241	0.853188	0.877326	1	0.884367	0.0660975
1221	5	106000	0.424	62.2504	5.63056	3.12295	0.804023	0.886212	0.9005	0.895689	0.903561	0.900028	0.870377	0.911123	0.829057	0.89967	0.858118	0.877467	0.867708	0.87633	0.851156	0.874533	0.884792	0.880382	0.848429	0.852099	0.877019	1	0.885827	0.0654896
1222	6	66530	0.26612	64.8355	8.02449	3.59949	1.28438	0.888058	0.901323	0.896783	0.905028	0.902149	0.872185	0.911266	0.830392	0.901187	0.858289	0.878311	0.868142	0.877409	0.849985	0.875522	0.884082	0.880558	0.848737	0.851496	0.877694	1	0.886957	0.0652057
1226	10	58394	0.233576	64.826	8.0235	3.59791	1.28364	0.889304	0.903158	0.897875	0.906437	0.903158	0.872847	0.91244	0.832226	0.901197	0.85847	0.879431	0.869233	0.878241	0.850849	0.875527	0.883524	0.880947	0.848949	0.851706	0.87813	1	0.88803	0.064883
1228	0	760999	3.044	22.8737	0.848902	0.153943	0.0170534	0.869447	0.89009	0.909996	0.886491	0.905657	0.859138	0.922614	0.837605	0.885037	0.850267	0.882827	0.877587	0.872022	0.860517	0.871517	0.8957	0.870246	0.852693	0.871209	0.854372	1	0.882436	0.0655817
1233	5	110193	0.440772	64.049	5.79753	3.40037	0.875688	0.872038	0.890801	0.910294	0.887792	0.906723	0.860105	0.923067	0.839854	0.885968	0.851352	0.883591	0.878613	0.870645	0.861239	0.870445	0.896722	0.870387	0.853475	0.870364	0.854809	1	0.883475	0.0652276
1234	6	68992	0.275968	65.4758	8.13431	3.7078	1.3244	0.873377	0.891951	0.911678	0.88927	0.907424	0.861767	0.923375	0.841482	0.886501	0.853244	0.884262	0.878935	0.871558	0.860933	0.869804	0.897336	0.870623	0.853911	0.869492	0.854983	1	0.88452	0.0647571
1238	10	60467	0.241868	65.4694	8.1305	3.70659	1.32346	0.87542	0.893802	0.912704	0.890601	0.908363	0.863132	0.923777	0.84217	0.886856	0.852903	0.885028	0.878926	0.872211	0.861114	0.86959	0.897614	0.871054	0.854094	0.86959	0.855161	1	0.885576	0.0644812
1240	0	607849	2.4314	22.8336	0.852287	0.153146	0.0170592	0.898711	0.880382	0.901915	0.906673	0.898305	0.872846	0.924748	0.83902	0.90626	0.851948	0.869368	0.879767	0.853955	0.819594	0.872858	0.86294	0.864667	0.850673	0.833303	0.868148	1	0.885562	0.0647817
1245	5	100933	0.403732	63.3127	5.71702	3.28453	0.842971	0.900459	0.881941	0.902232	0.907934	0.899849	0.873941	0.925832	0.839864	0.907429	0.852813	0.870265	0.881491	0.855201	0.819524	0.872574	0.863657	0.864678	0.849722	0.833375	0.867962	1	0.886661	0.0642515
1246	6	64017	0.256068	63.7179	7.99936	3.42148	1.23509	0.900894	0.884007	0.903198	0.909422	0.902073	0.875752	0.926434	0.840175	0.907634	0.853961	0.870855	0.882422	0.857366	0.819204	0.872745	0.864489	0.865122	0.850227	0.832498	0.867184	1	0.887742	0.0639573
1250	10	56297	0.225188	63.7116	7.9919	3.42024	1.23438	0.902171	0.885225	0.905066	0.910404	0.903059	0.877214	0.926808	0.840986	0.908175	0.853909	0.871254	0.882978	0.857897	0.81896	0.872649	0.865188	0.865277	0.850463	0.832567	0.867426	1	0.888697	0.0636679
1252	0	514971	2.05988	22.804	0.861133	0.152568	0.0172131	0.89597	0.882518	0.894076	0.91428	0.890019	0.89256	0.916915	0.830579	0.881784	0.873763	0.877551	0.885059	0.843696	0.833129	0.842979	0.885613	0.864822	0.830295	0.883421	0.837385	1	0.885103	0.0673722
1257	5	93674	0.374696	63.4914	5.73485	3.31245	0.853515	0.897522	0.883831	0.895232	0.915153	0.890567	0.893001	0.917143	0.831378	0.882502	0.874266	0.877832	0.885763	0.846185	0.833225	0.842336	0.885817	0.864834	0.829574	0.882812	0.837356	1	0.885952	0.0669034
1258	6	60138	0.240552	66.4348	8.17781	3.86927	1.36968	0.898575	0.885497	0.896363	0.916575	0.891682	0.893911	0.917889	0.833142	0.883061	0.87394	0.878164	0.886037	0.84647	0.832884	0.842803	0.886893	0.865277	0.830099	0.882911	0.837357	1	0.886928	0.066516
1262	10	52786	0.211144	66.4219	8.18855	3.86755	1.37149	0.899973	0.887536	0.897814	0.918037	0.892822	0.894508	0.918833	0.833469	0.88335	0.874891	0.8785	0.886087	0.847516	0.832797	0.843273	0.886722	0.865542	0.830694	0.883444	0.837779	1	0.888001	0.0662194
1264	0	542192	2.16877	22.7963	0.870054	0.152429	0.0173802	0.879646	0.891178	0.921883	0.897018	0.906447	0.888439	0.885954	0.831319	0.895174	0.855385	0.891643	0.897804	0.85163	0.808451	0.891864	0.894347	0.890863	0.842704	0.870195	0.854925	1	0.886347	0.0644939
1269	5	95672	0.382688	61.6927	5.58582	3.04026	0.783427	0.881271	0.892581	0.922501	0.897007	0.906848	0.889759	0.886644	0.832156	0.89556	0.855031	0.892581	0.897561	0.850677	0.80903	0.892712	0.894666	0.890861	0.842101	0.869434	0.855475	1	0.887063	0.0642285
1270	6	61115	0.24446	63.7538	7.89111	3.42306	1.21983	0.883752	0.89348	0.923546	0.898617	0.908124	0.891614	0.888055	0.832742	0.896768	0.854692	0.894486	0.897996	0.85128	0.808574	0.894003	0.894969	0.890641	0.841217	0.86923	0.855919	1	0.888286	0.0639388
1274	10	53867	0.215468	63.7431	7.88925	3.42135	1.21993	0.886108	0.895047	0.924184	0.89928	0.908738	0.892624	0.888642	0.834305	0.897136	0.854549	0.894351	0.898556	0.85157	0.80928	0.894657	0.895335	0.890703	0.841304	0.869577	0.856638	1	0.889267	0.0636517
1276	0	605733	2.42293	22.789	0.871658	0.152286	0.0174316	0.89478	0.884236	0.895991	0.89112	0.900516	0.861272	0.90347	0.841443	0.902239	0.855123	0.907948	0.869693	0.873963	0.82499	0.872571	0.876503	0.889341	0.874857	0.862372	0.831585	1	0.883912	0.0652461
1281	5	100556	0.402224	62.2011	5.62388	3.11551	0.802145	0.896674	0.887461	0.89741	0.89291	0.901518	0.862708	0.90285	0.842854	0.903382	0.856279	0.907902	0.869834	0.874349	0.825033	0.872414	0.874567	0.889256	0.87502	0.861903	0.833008	1	0.885216	0.0647713
1282	6	64098	0.256392	62.437	7.86045	3.22095	1.16692	0.898039	0.889045	0.898226	0.893639	0.902181	0.862936	0.90325	0.844293	0.904404	0.85686	0.909186	0.870168	0.874614	0.825244	0.8736	0.875425	0.889131	0.875285	0.862055	0.832655	1	0.886104	0.0645289
1286	10	56242	0.224968	62.4219	7.87325	3.21916	1.16829	0.899835	0.89114	0.899515	0.894732	0.903524	0.863883	0.90364	0.84548	0.904831	0.857882	0.909614	0.869706	0.874853	0.825824	0.873395	0.876071	0.889202	0.875076	0.862772	0.833514	1	0.887227	0.0640628
1288	0	672051	2.6882	22.8452	0.848983	0.153371	0.0170071	0.878703	0.885087	0.897494	0.927471	0.925632	0.871124	0.91351	0.822519	0.89333	0.853683	0.867004	0.880325	0.891999	0.863912	0.88424	0.880575	0.869147	0.858741	0.87056	0.860076	1	0.887457	0.0641207
1293	5	105219	0.420876	64.2501	5.83142	3.43282	0.887478	0.879969	0.887173	0.898497	0.928345	0.925731	0.871169	0.913785	0.823715	0.893698	0.853463	0.867006	0.880692	0.892405	0.864373	0.883453	0.881457	0.867975	0.859612	0.870233	0.860282	1	0.888215	0.0637694
1294	6	66500	0.266	63.7477	8.07161	3.42898	1.25026	0.882346	0.888782	0.898632	0.929594	0.926662	0.872271	0.913767	0.825346	0.894203	0.853962	0.867977	0.881293	0.892759	0.865323	0.883466	0.880812	0.868293	0.859752	0.870444	0.860414	1	0.889249	0.0633476
1298	10	58478	0.233912	63.7455	8.08021	3.42894	1.25084	0.884606	0.890463	0.900048	0.930128	0.927178	0.873585	0.9146	0.825866	0.894105	0.854467	0.868515	0.881998	0.893558	0.86595	0.88317	0.880494	0.868797	0.859631	0.870609	0.860785	1	0.89029	0.0629508
1300	0	616010	2.46404	22.8458	0.85652	0.153395	0.0171692	0.899196	0.88179	0.899778	0.908687	0.885749	0.895757	0.922681	0.833952	0.899138	0.874491	0.874948	0.880953	0.859359	0.831418	0.883504	0.872802	0.876154	0.864643	0.882663	0.851768	1	0.8881	0.0657711
1305	5	101690	0.40676	62.7206	5.67574	3.19398	0.822175	0.90059	0.884	0.901421	0.910768	0.8873	0.89614	0.923095	0.833346	0.899351	0.874481	0.875499	0.881065	0.862233	0.832638	0.884551	0.873577	0.877358	0.863817	0.882299	0.851947	1	0.889261	0.0652645
1306	6	64603	0.258412	67.0555	8.18793	3.97566	1.39877	0.903039	0.88581	0.902613	0.911568	0.887737	0.896166	0.922844	0.834884	0.899556	0.87393	0.875664	0.880927	0.863304	0.833731	0.884858	0.874541	0.878195	0.864116	0.882142	0.852793	1	0.890233	0.0647837
1310	10	56720	0.22688	67.0296	8.18662	3.97113	1.39692	0.904822	0.888029	0.90372	0.912262	0.88921	0.897153	0.923616	0.835411	0.900026	0.874559	0.876049	0.881294	0.864431	0.834018	0.885146	0.874577	0.878438	0.865074	0.882017	0.852477	1	0.891336	0.0643494
1312	0	641847	2.56739	22.9078	0.86463	0.154652	0.0174325	0.874811	0.874608	0.883454	0.889432	0.909077	0.889162	0.921329	0.825968	0.887693	0.875131	0.860109	0.873466	0.847176	0.816956	0.862302	0.875394	0.849552	0.839813	0.841741	0.85477	1	0.877846	0.0662958
1317	5	102600	0.4104	61.2635	5.54395	2.97745	0.766942	0.876598	0.876082	0.883519	0.890443	0.909693	0.890054	0.921676	0.826574	0.888382	0.876204	0.861442	0.873723	0.847295	0.818153	0.862539	0.876301	0.851321	0.84001	0.841077	0.85518	1	0.87875	0.0661015
1318	6	65026	0.260104	62.726	7.77246	3.26117	1.1643	0.878672	0.877672	0.885392	0.892628	0.910428	0.889959	0.922385	0.8267	0.888714	0.876903	0.862247	0.874681	0.848461	0.819426	0.862432	0.876126	0.85259	0.840856	0.841471	0.855712	1	0.879943	0.0656397
1322	10	57019	0.228076	62.71	7.77569	3.25885	1.16327	0.879891	0.879374	0.887029	0.893614	0.91117	0.890984	0.922947	0.827084	0.889712	0.877558	0.862502	0.874998	0.849199	0.81963	0.8618	0.87648	0.853505	0.840711	0.841579	0.855232	1	0.8809	0.0654474
1324	0	648048	2.59219	22.8943	0.86582	0.154381	0.0174326	0.889257	0.884553	0.911383	0.911357	0.906397	0.875076	0.881032	0.831525	0.88381	0.874119	0.898479	0.87768	0.859401	0.841361	0.858384	0.862155	0.882787	0.849567	0.85932	0.833134	1	0.885231	0.0671435
1329	5	103513	0.414052	62.459	5.65544	3.15447	0.813427	0.892492	0.886188	0.912499	0.912499	0.907847	0.876334	0.881744	0.83276	0.885241	0.874996	0.899075	0.879735	0.860298	0.841223	0.858462	0.861713	0.882739	0.850217	0.858892	0.832644	1	0.886635	0.0666077
1330	6	65567	0.262268	64.6813	8.00381	3.57386	1.2736	0.894787	0.888069	0.913135	0.913531	0.908529	0.877301	0.882395	0.8324	0.886345	0.875433	0.899248	0.88135	0.860532	0.84149	0.857893	0.86224	0.882929	0.849497	0.859358	0.833155	1	0.887645	0.066128
1334	10	57589	0.230356	64.661	8.00502	3.57069	1.27387	0.896604	0.889484	0.914498	0.914541	0.909766	0.878501	0.883493	0.832077	0.886966	0.876027	0.900285	0.882182	0.860876	0.841107	0.858454	0.862786	0.883493	0.849971	0.859583	0.83338	1	0.888707	0.0657274
1336	0	608654	2.43462	22.8183	0.866253	0.152861	0.0173478	0.901481	0.905862	0.919174	0.914268	0.905405	0.848107	0.904116	0.820316	0.863597	0.868927	0.897641	0.875776	0.829352	0.850947	0.89054	0.860912	0.875934	0.864175	0.863735	0.829824	1	0.888633	0.0626157
1341	5	101217	0.404868	64.2356	5.79867	3.42959	0.880446	0.903766	0.906997	0.920354	0.91495	0.906132	0.850741	0.904591	0.820939	0.865107	0.869982	0.897631	0.876187	0.829757	0.851285	0.890577	0.86111	0.876528	0.863378	0.862973	0.829401	1	0.889731	0.0623872
1342	6	64242	0.256968	65.8248	8.17793	3.76719	1.34724	0.9057	0.908222	0.921593	0.916239	0.906767	0.85181	0.904735	0.822157	0.866295	0.870015	0.898384	0.876405	0.831092	0.851655	0.890975	0.860364	0.876763	0.864427	0.86322	0.829457	1	0.890758	0.0621898
1346	10	56388	0.225552	65.8155	8.15969	3.76496	1.34431	0.906975	0.909467	0.922439	0.917057	0.908207	0.852327	0.905255	0.82279	0.866825	0.8703	0.899562	0.87688	0.831808	0.852203	0.891475	0.860183	0.876809	0.864528	0.86381	0.82968	1	0.891616	0.0619031
1348	0	554421	2.21768	22.795	0.8484	0.152369	0.0169219	0.909588	0.868893	0.886276	0.895104	0.906268	0.870115	0.910103	0.808616	0.907605	0.862499	0.871759	0.880901	0.887577	0.84122	0.873791	0.874696	0.851606	0.879033	0.870064	0.832924	1	0.883196	0.0667871
1353	5	96902	0.387608	60.8142	5.53186	2.91342	0.754367	0.91189	0.871592	0.888047	0.896937	0.90689	0.87057	0.911225	0.808446	0.907628	0.863088	0.872387	0.881076	0.887159	0.841949	0.874595	0.874616	0.851794	0.879781	0.871628	0.833043	1	0.884472	0.0664561
1354	6	61929	0.247716	60.8059	7.67598	2.97687	1.08207	0.913304	0.873815	0.888929	0.898699	0.908298	0.871498	0.912133	0.809403	0.908201	0.863989	0.872814	0.881703	0.888049	0.842457	0.874623	0.873654	0.852371	0.879757	0.872402	0.832445	1	0.885619	0.065874
1358	10	54491	0.217964	60.7945	7.66774	2.97496	1.08013	0.914169	0.875695	0.891074	0.900176	0.909205	0.872043	0.912976	0.810161	0.908765	0.864363	0.873227	0.882329	0.889211	0.842534	0.875264	0.873933	0.852673	0.880411	0.872695	0.832642	1	0.886686	0.0656123
1360	0	544157	2.17663	22.8088	0.868369	0.152675	0.0173659	0.904222	0.871292	0.912629	0.918609	0.904326	0.877093	0.901858	0.838727	0.865724	0.870698	0.874165	0.86422	0.872706	0.827111	0.880057	0.888232	0.86753	0.861909	0.85962	0.873846	1	0.887149	0.0630505
1365	5	96764	0.387056	61.8753	5.58054	3.06666	0.787527	0.904861	0.872623	0.914012	0.919505	0.905228	0.879222	0.903265	0.838359	0.86589	0.871063	0.875093	0.86448	0.872515	0.828495	0.880343	0.887949	0.867673	0.862428	0.858728	0.872814	1	0.888004	0.0629437
1366	6	61944	0.247776	62.6879	7.80903	3.25682	1.1702	0.906876	0.874395	0.915674	0.92088	0.906811	0.879666	0.904381	0.838394	0.8665	0.872538	0.874734	0.864975	0.873426	0.828143	0.880618	0.887511	0.86826	0.863425	0.858735	0.872909	1	0.889176	0.0627527
1370	10	54463	0.217852	62.6665	7.81064	3.25363	1.16899	0.908782	0.876173	0.916613	0.921883	0.907708	0.880635	0.905376	0.838606	0.866469	0.873143	0.874621	0.865569	0.873428	0.828278	0.881296	0.888576	0.868314	0.862879	0.858583	0.872776	1	0.890143	0.0624231
1372	0	589711	2.35884	22.8001	0.869563	0.152504	0.017389	0.895387	0.901348	0.903283	0.900938	0.911536	0.867598	0.906339	0.838693	0.899196	0.871572	0.905343	0.875302	0.871698	0.829267	0.881376	0.880705	0.856301	0.840124	0.887235	0.850064	1	0.88961	0.0657616
1377	5	99804	0.399216	64.2288	5.83314	3.42952	0.886987	0.896647	0.902925	0.904543	0.902203	0.911607	0.869294	0.907784	0.840763	0.900129	0.872495	0.904688	0.875772	0.872054	0.82891	0.880541	0.88009	0.856574	0.840833	0.886988	0.851108	1	0.890627	0.0655386
1378	6	63749	0.254996	63.9737	8.08283	3.46481	1.26254	0.898932	0.904916	0.90574	0.903779	0.912571	0.870625	0.908626	0.842037	0.900877	0.873386	0.90534	0.87599	0.872633	0.829864	0.880359	0.879959	0.856421	0.841927	0.888375	0.851511	1	0.891926	0.0650818
1382	10	56091	0.224364	63.9582	8.07618	3.46211	1.26036	0.900519	0.905734	0.907222	0.905118	0.913239	0.871682	0.909397	0.842969	0.901482	0.873572	0.905832	0.87629	0.872841	0.83049	0.880284	0.880079	0.857098	0.842354	0.888351	0.85158	1	0.89286	0.0648068
1384	0	543974	2.1759	22.7362	0.841931	0.151192	0.0167076	0.905172	0.874454	0.904494	0.909652	0.914915	0.869693	0.895012	0.829126	0.851936	0.855158	0.872066	0.870011	0.871772	0.834711	0.853335	0.8488	0.869362	0.853179	0.824765	0.853417	1	0.882755	0.0655431
1389	5	96147	0.384588	63.7626	5.74974	3.35457	0.861509	0.907345	0.876008	0.905754	0.911921	0.915718	0.87075	0.896154	0.828596	0.854249	0.856236	0.872773	0.871468	0.873288	0.835164	0.855149	0.848487	0.87102	0.853443	0.823791	0.854665	1	0.884105	0.0651401
1390	6	61484	0.245936	65.3808	8.11515	3.69145	1.31788	0.909586	0.878261	0.906577	0.912709	0.916279	0.872105	0.897006	0.828679	0.855532	0.857312	0.873195	0.870836	0.874089	0.835567	0.85706	0.849001	0.87108	0.853067	0.823848	0.854979	1	0.885238	0.0646461
1394	10	54145	0.21658	65.3701	8.10686	3.68939	1.31648	0.910989	0.879887	0.90796	0.91387	0.916918	0.873174	0.897618	0.829486	0.855776	0.858076	0.873442	0.871031	0.874448	0.836578	0.85706	0.848564	0.871586	0.853468	0.823289	0.855074	1	0.886194	0.0641931
1396	0	564418	2.25767	22.7844	0.847505	0.152158	0.0169021	0.897092	0.881163	0.927159	0.90621	0.882554	0.866175	0.915977	0.849848	0.873018	0.870281	0.904162	0.866012	0.874189	0.857017	0.8656	0.882701	0.873248	0.847392	0.868266	0.797205	1	0.887671	0.0674422
1401	5	97287	0.389148	63.7897	5.77839	3.35954	0.866317	0.89956	0.882312	0.929081	0.908189	0.882369	0.867521	0.916566	0.850741	0.873724	0.870204	0.905409	0.867274	0.87411	0.858527	0.865979	0.882985	0.873215	0.848191	0.868333	0.798318	1	0.888894	0.0669867
1402	6	61931	0.247724	66.553	8.20834	3.8906	1.38114	0.900849	0.88358	0.930721	0.908285	0.88375	0.868289	0.916552	0.851222	0.87499	0.870889	0.905871	0.867522	0.875168	0.85919	0.86552	0.882918	0.873133	0.848388	0.868216	0.798841	1	0.889757	0.0667989
1406	10	54592	0.218368	66.5218	8.20574	3.88522	1.37971	0.90222	0.884992	0.931794	0.909346	0.884598	0.868763	0.917186	0.852295	0.875513	0.871529	0.906168	0.86771	0.874927	0.859512	0.866217	0.883188	0.873947	0.848522	0.868827	0.800099	1	0.890655	0.0663668
1408	0	660697	2.64279	22.8493	0.843767	0.153447	0.0169105	0.911698	0.87452	0.909421	0.913128	0.884623	0.865391	0.907665	0.84376	0.888892	0.864573	0.892262	0.877843	0.872747	0.858112	0.877895	0.858633	0.873443	0.855354	0.874034	0.818729	1	0.887596	0.0643548
1413	5	104463	0.417852	64.0424	5.78264	3.39892	0.873313	0.913946	0.876459	0.910495	0.91474	0.885543	0.866551	0.909126	0.845519	0.890258	0.865694	0.892665	0.878091	0.873352	0.858553	0.877914	0.859668	0.874357	0.855044	0.873893	0.816801	1	0.888923	0.0638486
1414	6	66100	0.2644	66.9422	8.27747	3.95975	1.40739	0.91553	0.878608	0.91236	0.916286	0.887542	0.867859	0.910424	0.845484	0.891331	0.866369	0.893404	0.878162	0.8741	0.857859	0.87761	0.860787	0.873268	0.855983	0.874667	0.815893	1	0.890211	0.0632839
1418	10	57881	0.231524	66.9189	8.2757	3.9557	1.40686	0.916993	0.880298	0.913348	0.917002	0.888469	0.868843	0.911258	0.846608	0.892175	0.866917	0.89348	0.878596	0.874285	0.85757	0.877741	0.861189	0.873594	0.856455	0.874683	0.81614	1	0.891155	0.062922
1420	0	650364	2.60146	22.9026	0.862317	0.154543	0.0173619	0.90743	0.858767	0.911293	0.895031	0.910806	0.873425	0.915896	0.831645	0.903154	0.840236	0.875394	0.878071	0.864596	0.848276	0.884159	0.871355	0.844764	0.880773	0.866656	0.827825	1	0.885006	0.0655545
1425	5	103894	0.415576	63.7571	5.77195	3.35428	0.863345	0.909331	0.861672	0.911679	0.895769	0.911352	0.874228	0.917007	0.83257	0.903089	0.840881	0.875633	0.878549	0.865339	0.84783	0.884666	0.871268	0.845511	0.881033	0.867302	0.828243	1	0.886057	0.06506
1426	6	65430	0.26172	65.4049	8.13551	3.69629	1.32396	0.910981	0.863365	0.912899	0.897463	0.911891	0.875302	0.917912	0.833945	0.903332	0.841143	0.875378	0.879956	0.865398	0.84825	0.884686	0.871366	0.845094	0.880613	0.868057	0.828481	1	0.887109	0.0646705
1430	10	57410	0.22964	65.3779	8.12064	3.69128	1.32042	0.911993	0.865572	0.91417	0.898711	0.912872	0.876241	0.918829	0.836083	0.903902	0.842057	0.875666	0.88023	0.865633	0.848337	0.88495	0.87132	0.845123	0.880622	0.868472	0.828401	1	0.888191	0.0643371
1432	0	587870	2.35148	22.8598	0.894792	0.153734	0.0179943	0.850578	0.874678	0.897191	0.915551	0.879802	0.891101	0.916585	0.840115	0.889356	0.858971	0.880182	0.89341	0.870753	0.876815	0.88996	0.859625	0.878423	0.856081	0.849664	0.848396	1	0.879802	0.0691108
1437	5	99048	0.396192	65.429	5.91732	3.62383	0.934368	0.852642	0.876807	0.897767	0.917065	0.880856	0.891033	0.916798	0.840078	0.888832	0.860356	0.880588	0.894455	0.871204	0.876933	0.889715	0.859765	0.879432	0.855959	0.84977	0.848432	1	0.880765	0.069004
1438	6	62985	0.25194	66.7347	8.29252	3.92498	1.40437	0.855045	0.878114	0.899849	0.918933	0.882758	0.892165	0.917512	0.842177	0.890577	0.86057	0.879852	0.894237	0.871882	0.87782	0.890244	0.859197	0.879209	0.857141	0.850591	0.848964	1	0.882178	0.0682971
1442	10	55099	0.220396	66.706	8.30237	3.92052	1.40551	0.857756	0.879599	0.901822	0.920688	0.884199	0.892739	0.917848	0.843055	0.890942	0.861694	0.880524	0.89508	0.872357	0.878319	0.89057	0.858872	0.878854	0.858246	0.851032	0.849117	1	0.883503	0.0679081
1444	0	697143	2.78857	22.8285	0.841637	0.153027	0.0168368	0.903483	0.893792	0.894236	0.910619	0.894745	0.87499	0.891947	0.837023	0.877019	0.878468	0.879279	0.867735	0.84693	0.860609	0.86956	0.879322	0.829833	0.844691	0.862515	0.848654	1	0.885466	0.0644506
1449	5	106902	0.427608	64.0183	5.79596	3.3955	0.873816	0.905217	0.895493	0.894951	0.911835	0.895741	0.876691	0.892995	0.837716	0.877313	0.878337	0.880367	0.868033	0.848038	0.861074	0.869025	0.879483	0.830256	0.843946	0.862683	0.849184	1	0.886506	0.0639413
1450	6	67246	0.268984	64.054	8.05866	3.47638	1.25854	0.907251	0.89609	0.896551	0.912716	0.897042	0.877324	0.894202	0.837567	0.878208	0.878052	0.881368	0.868438	0.847552	0.862408	0.869702	0.879948	0.830339	0.844481	0.861479	0.849099	1	0.887452	0.0634145
1454	10	59021	0.236084	64.0139	8.05764	3.47003	1.25667	0.908761	0.89774	0.897748	0.91392	0.89835	0.877916	0.894868	0.838092	0.878908	0.878467	0.882076	0.868648	0.848156	0.863015	0.870012	0.880043	0.830255	0.844352	0.861202	0.849113	1	0.888441	0.0630739
1456	0	606250	2.425	22.7862	0.857103	0.152207	0.0170707	0.901599	0.864922	0.917804	0.907923	0.888039	0.872107	0.892139	0.86439	0.854413	0.871376	0.896088	0.876837	0.867028	0.843071	0.867233	0.875867	0.864397	0.848675	0.857117	0.83254	1	0.88441	0.0661354
1461	5	101131	0.404524	63.7162	5.78299	3.34829	0.864626	0.903576	0.867484	0.919555	0.909246	0.88992	0.872685	0.892367	0.863815	0.856795	0.871988	0.896308	0.877451	0.867464	0.844044	0.8669	0.875968	0.864087	0.848652	0.857764	0.831496	1	0.885685	0.0655589
1462	6	63856	0.255424	64.9422	8.07214	3.61852	1.29551	0.905671	0.868814	0.920775	0.910001	0.890496	0.874765	0.893213	0.863936	0.857774	0.872306	0.896595	0.877788	0.868806	0.843499	0.867687	0.875572	0.865071	0.848981	0.856999	0.832028	1	0.886727	0.0649972
1466	10	56098	0.224392	64.9128	8.08026	3.61409	1.29572	0.907599	0.869969	0.921388	0.910844	0.891431	0.876252	0.894337	0.865227	0.858818	0.873284	0.897296	0.87775	0.869532	0.843158	0.866644	0.874898	0.865681	0.848684	0.85708	0.831661	1	0.887701	0.0646179
1468	0	533628	2.13451	22.7864	0.883238	0.152252	0.01764	0.904148	0.861042	0.926877	0.904738	0.894427	0.868376	0.920297	0.838497	0.8891	0.882056	0.895366	0.871683	0.859568	0.845449	0.858127	0.85825	0.837598	0.839687	0.878892	0.822739	1	0.886461	0.0638931
1473	5	94894	0.379576	61.7628	5.60354	3.05087	0.787439	0.906469	0.863137	0.928399	0.905326	0.895636	0.8677	0.921244	0.840185	0.890509	0.883849	0.896131	0.872289	0.858779	0.845085	0.859022	0.858848	0.83803	0.841265	0.879703	0.822755	1	0.887683	0.0633807
1474	6	60697	0.242788	64.4408	7.96048	3.53375	1.25596	0.908307	0.863502	0.929889	0.906009	0.897161	0.867984	0.921907	0.840841	0.890695	0.884533	0.895711	0.872827	0.859631	0.84631	0.860504	0.859235	0.837776	0.841771	0.879854	0.822907	1	0.888559	0.0631424
1478	10	53478	0.213912	64.4162	7.96694	3.53005	1.25549	0.909972	0.864421	0.931056	0.907429	0.898426	0.868488	0.922594	0.841954	0.890852	0.885121	0.895985	0.873574	0.860429	0.846526	0.86084	0.859606	0.838541	0.841879	0.880923	0.823441	1	0.889535	0.0628519
1480	0	523001	2.092	22.7096	0.840804	0.150666	0.0166502	0.906929	0.851549	0.926638	0.894704	0.909047	0.874836	0.920537	0.835715	0.909031	0.868392	0.881	0.870361	0.882784	0.878564	0.872304	0.877835	0.854211	0.857013	0.879337	0.809812	1	0.888181	0.0657644
1485	5	94889	0.379556	62.0493	5.63321	3.09343	0.799037	0.909104	0.85276	0.927336	0.896379	0.909831	0.875534	0.921213	0.836272	0.909389	0.869205	0.881435	0.869542	0.883569	0.879565	0.873552	0.878969	0.854588	0.85678	0.879702	0.81089	1	0.889198	0.0654328
1486	6	61027	0.244108	61.8704	7.80078	3.13483	1.13661	0.911236	0.855228	0.927778	0.89748	0.911449	0.876325	0.922239	0.835647	0.909728	0.870008	0.88129	0.870279	0.884109	0.881921	0.874211	0.879119	0.855662	0.857268	0.879832	0.810936	1	0.890346	0.0649952
1490	10	53669	0.214676	61.8509	7.79505	3.13179	1.13543	0.912929	0.857152	0.929102	0.898703	0.912762	0.877518	0.923056	0.837029	0.909929	0.870624	0.882297	0.870987	0.88485	0.881952	0.873912	0.879027	0.855429	0.857553	0.879884	0.811092	1	0.891502	0.0646247
1492	0	528978	2.11591	22.7844	0.848416	0.152158	0.0169188	0.901036	0.874925	0.921584	0.926479	0.886478	0.849642	0.9063	0.821149	0.910181	0.861266	0.884203	0.865124	0.87153	0.851545	0.902848	0.851604	0.851862	0.859942	0.877634	0.849062	1	0.886894	0.0650196
1497	5	95144	0.380576	60.2713	5.48484	2.83642	0.733307	0.902138	0.877149	0.923143	0.927946	0.88756	0.850779	0.906605	0.822569	0.910057	0.860764	0.884601	0.865761	0.871878	0.852266	0.903289	0.852119	0.853685	0.859855	0.877092	0.849749	1	0.887969	0.0646217
1498	6	60980	0.24392	63.8439	7.84303	3.43522	1.21405	0.904108	0.879296	0.924344	0.928526	0.888422	0.851558	0.907683	0.823573	0.910815	0.861619	0.885938	0.866924	0.87286	0.852845	0.903657	0.852903	0.854133	0.859733	0.877124	0.849287	1	0.88915	0.064237
1502	10	53483	0.213932	63.7908	7.84525	3.427	1.21215	0.905727	0.881514	0.925584	0.928912	0.890105	0.853215	0.908298	0.824196	0.911794	0.861816	0.886011	0.867425	0.873147	0.853075	0.903371	0.853617	0.854505	0.860479	0.878027	0.848933	1	0.890261	0.0638299
1504	0	559153	2.23661	22.7098	0.846566	0.150678	0.0167776	0.889151	0.871984	0.891107	0.911275	0.90374	0.869656	0.899474	0.846321	0.871202	0.874161	0.864179	0.882552	0.855875	0.875966	0.877024	0.86882	0.85574	0.803253	0.832988	0.83165	1	0.881061	0.0671746
1509	5	97745	0.39098	61.9754	5.60343	3.08185	0.793206	0.890235	0.874178	0.89377	0.912231	0.90421	0.871676	0.900307	0.847685	0.872045	0.875395	0.865947	0.883012	0.856156	0.876418	0.87716	0.868438	0.855686	0.802583	0.832974	0.830012	1	0.882318	0.0668553
1510	6	62454	0.249816	64.5788	7.97485	3.55631	1.2641	0.892017	0.87731	0.894218	0.914009	0.906115	0.872578	0.900847	0.848496	0.872626	0.87719	0.865525	0.884027	0.856999	0.876325	0.876677	0.869296	0.85627	0.803599	0.831556	0.829619	1	0.883612	0.0662842
1514	10	54810	0.21924	64.551	7.97303	3.55186	1.26379	0.894016	0.879648	0.895375	0.915098	0.90749	0.873581	0.901323	0.84896	0.873381	0.877814	0.865982	0.884236	0.857344	0.87599	0.876747	0.86954	0.856094	0.804415	0.832074	0.829037	1	0.884752	0.0656216
1516	0	586883	2.34753	22.8374	0.847467	0.153214	0.0169596	0.925145	0.876269	0.916509	0.914348	0.888169	0.879413	0.905002	0.853544	0.864711	0.869043	0.869884	0.862587	0.852322	0.869341	0.857336	0.858768	0.8244	0.864897	0.877493	0.824523	1	0.889124	0.0649193
1521	5	100029	0.400116	61.9948	5.6028	3.0847	0.794005	0.926451	0.877665	0.917594	0.915639	0.889852	0.880405	0.905802	0.854657	0.864464	0.869118	0.870148	0.862205	0.852188	0.868878	0.858646	0.859851	0.823966	0.86368	0.878045	0.824956	1	0.890046	0.0645402
1522	6	63754	0.255016	62.4206	7.80143	3.21641	1.1581	0.927926	0.880478	0.918907	0.917111	0.892195	0.882423	0.906594	0.855099	0.865954	0.869977	0.870345	0.863044	0.852597	0.868259	0.859695	0.858848	0.824356	0.865248	0.878517	0.825368	1	0.891455	0.0640609
1526	10	56040	0.22416	62.4155	7.8036	3.21571	1.1576	0.929631	0.882236	0.919647	0.918148	0.893076	0.884181	0.907682	0.856094	0.866685	0.870985	0.871262	0.862982	0.853747	0.868754	0.860002	0.859841	0.824599	0.865266	0.878935	0.825214	1	0.892577	0.0636739
1528	0	481547	1.92619	22.7309	0.856411	0.151109	0.0170169	0.925181	0.865772	0.920439	0.891965	0.884045	0.868573	0.912332	0.814846	0.87607	0.870775	0.870473	0.877444	0.862379	0.861966	0.85357	0.863016	0.861252	0.856132	0.879646	0.84308	1	0.88517	0.0637658
1533	5	91143	0.364572	61.0102	5.52871	2.94098	0.757397	0.927515	0.869293	0.921601	0.893437	0.884539	0.86897	0.912769	0.815411	0.875931	0.871301	0.869606	0.877445	0.861964	0.862765	0.852814	0.863489	0.861745	0.855793	0.880194	0.843301	1	0.886338	0.0632988
1534	6	58966	0.235864	63.7227	7.8627	3.41711	1.21358	0.929001	0.870926	0.923558	0.89533	0.885654	0.8714	0.913043	0.817522	0.87698	0.871841	0.870731	0.87776	0.862887	0.862692	0.852601	0.865041	0.861624	0.856604	0.88044	0.842638	1	0.887692	0.0628116
1538	10	51854	0.207416	63.7218	7.84466	3.41631	1.21108	0.930729	0.872507	0.924586	0.896373	0.886643	0.872266	0.913334	0.818529	0.877194	0.872488	0.870637	0.878071	0.863694	0.862402	0.852615	0.865652	0.86191	0.856838	0.880086	0.842298	1	0.888626	0.0623975
1540	0	548162	2.19265	22.7423	0.85022	0.151325	0.016892	0.907471	0.870815	0.900544	0.889078	0.904853	0.894769	0.905658	0.833508	0.879332	0.872037	0.861985	0.888393	0.863129	0.870349	0.861766	0.853236	0.842355	0.836664	0.869047	0.797425	1	0.884273	0.0634071
1545	5	96843	0.387372	65.3962	5.91404	3.61831	0.930516	0.908419	0.873388	0.901407	0.891551	0.906803	0.896374	0.906008	0.832698	0.880616	0.871953	0.862804	0.888515	0.863475	0.870744	0.862391	0.850955	0.841821	0.836612	0.86998	0.797611	1	0.885388	0.0629809
1546	6	61696	0.246784	69.0825	8.46421	4.34666	1.53157	0.908746	0.875421	0.902757	0.893299	0.907474	0.897465	0.906858	0.83336	0.881573	0.872471	0.863451	0.888445	0.863614	0.870316	0.862714	0.851708	0.841667	0.835986	0.870753	0.797313	1	0.886306	0.0628292
1550	10	54009	0.216036	69.0678	8.45374	4.34354	1.52944	0.909959	0.877983	0.904099	0.894749	0.908238	0.897906	0.907701	0.834129	0.883094	0.873132	0.864115	0.888852	0.863782	0.869698	0.863356	0.851627	0.84123	0.836018	0.871512	0.797756	1	0.887403	0.0624199
1552	0	550447	2.20179	22.8563	0.853932	0.153602	0.0171324	0.911498	0.862656	0.917885	0.922148	0.905099	0.881808	0.913437	0.84182	0.885679	0.874858	0.884726	0.896621	0.875153	0.872247	0.883925	0.859835	0.864419	0.863602	0.861303	0.827159	1	0.891792	0.0624088
1557	5	96752	0.387008	62.8751	5.65887	3.21678	0.825241	0.913278	0.863987	0.918643	0.924244	0.905888	0.883346	0.915547	0.840355	0.886064	0.875672	0.884974	0.896452	0.874819	0.872757	0.884256	0.859192	0.86314	0.862871	0.861744	0.828035	1	0.892756	0.0619803
1558	6	62010	0.24804	65.5752	8.08217	3.72225	1.32368	0.914788	0.866562	0.919295	0.925835	0.907426	0.883785	0.916239	0.841227	0.886075	0.876383	0.886115	0.896678	0.87506	0.873069	0.884648	0.860708	0.863183	0.863691	0.861934	0.827963	1	0.893887	0.0616135
1562	10	54515	0.21806	65.5601	8.0678	3.71918	1.32044	0.916307	0.868238	0.920288	0.927213	0.907915	0.885793	0.917105	0.841823	0.886233	0.8773	0.886738	0.897001	0.875897	0.873952	0.885343	0.861561	0.863239	0.8639	0.862524	0.828717	1	0.894969	0.0611446
1564	0	544676	2.1787	22.828	0.860852	0.153046	0.0172568	0.898286	0.861318	0.909899	0.905455	0.909053	0.859185	0.900423	0.813675	0.883822	0.848093	0.867137	0.885347	0.859551	0.864947	0.89297	0.876615	0.856515	0.841751	0.846686	0.811126	1	0.881055	0.066024
1569	5	96174	0.384696	63.4782	5.72915	3.31021	0.850454	0.899796	0.863326	0.910787	0.905848	0.909809	0.859796	0.901241	0.814191	0.884537	0.848306	0.868078	0.884631	0.860232	0.865691	0.892247	0.876718	0.857337	0.842057	0.847656	0.811789	1	0.881942	0.0656534
1570	6	61172	0.244688	64.0823	8.00349	3.47865	1.24897	0.901197	0.865592	0.91201	0.906747	0.910376	0.860917	0.901442	0.815594	0.884441	0.849343	0.86887	0.885184	0.861146	0.867129	0.892361	0.876471	0.856511	0.842992	0.848035	0.813076	1	0.882999	0.0649271
1574	10	53733	0.214932	64.0653	7.995	3.47566	1.24704	0.902518	0.86699	0.913489	0.907682	0.911581	0.862254	0.901867	0.816593	0.885033	0.849655	0.869196	0.885564	0.861258	0.867428	0.892757	0.876789	0.857499	0.843495	0.848324	0.813206	1	0.883986	0.0645574
1576	0	631907	2.52763	22.8495	0.873842	0.153496	0.0175436	0.916557	0.908739	0.923218	0.891535	0.896668	0.867597	0.907488	0.820614	0.867552	0.885742	0.864244	0.88016	0.847667	0.874197	0.869282	0.852921	0.83979	0.829328	0.843134	0.821059	1	0.889495	0.0620378
1581	5	102374	0.409496	61.5652	5.57601	3.02156	0.778524	0.919057	0.910783	0.924258	0.892048	0.897738	0.868077	0.907525	0.821468	0.867921	0.88628	0.865127	0.881337	0.84795	0.874045	0.86901	0.853723	0.839012	0.83025	0.842353	0.82184	1	0.890555	0.0618132
1582	6	64779	0.259116	64.3449	7.91479	3.51682	1.24576	0.920561	0.912464	0.924945	0.894742	0.898239	0.868777	0.908419	0.822435	0.867858	0.886699	0.866716	0.881628	0.848377	0.874836	0.869518	0.85388	0.839423	0.830971	0.840975	0.820528	1	0.891606	0.0614619
1586	10	56814	0.227256	64.3231	7.898	3.51274	1.24225	0.922105	0.914308	0.925995	0.895792	0.899365	0.869962	0.909485	0.823045	0.868034	0.887466	0.867277	0.882538	0.848717	0.875735	0.870076	0.854613	0.839406	0.831749	0.841034	0.820212	1	0.892681	0.0611563
1588	0	625219	2.50088	22.7814	0.856647	0.152113	0.0170814	0.93402	0.874193	0.910962	0.899948	0.909061	0.876665	0.892066	0.826881	0.852381	0.868165	0.855699	0.865268	0.860388	0.884473	0.867729	0.859425	0.865939	0.855528	0.864463	0.806976	1	0.887476	0.0618598
1593	5	102386	0.409544	64.5354	5.83358	3.47784	0.893897	0.936539	0.876682	0.912166	0.901114	0.909675	0.878089	0.894248	0.828033	0.852216	0.86779	0.856763	0.865939	0.860611	0.884095	0.868161	0.859702	0.866329	0.856548	0.865055	0.806858	1	0.8888	0.0613408
1594	6	64838	0.259352	67.7098	8.32611	4.09496	1.44698	0.93813	0.87896	0.913939	0.902588	0.910276	0.879399	0.894946	0.829837	0.85291	0.868048	0.857337	0.866336	0.861324	0.884813	0.868511	0.860151	0.866675	0.856812	0.865187	0.806903	1	0.890049	0.0609036
1598	10	56976	0.227904	67.6893	8.32488	4.09132	1.44594	0.939211	0.881169	0.915043	0.903731	0.91184	0.879642	0.895579	0.830262	0.853359	0.868366	0.857703	0.866567	0.861731	0.885153	0.868761	0.860582	0.866251	0.856791	0.865601	0.807331	1	0.890996	0.0604745
1600	0	603470	2.41388	22.8224	0.8539	0.152924	0.0170873	0.927326	0.877564	0.904467	0.889283	0.89343	0.901569	0.899119	0.843136	0.885342	0.86919	0.869666	0.873988	0.865195	0.854081	0.863921	0.844558	0.827601	0.844849	0.879507	0.814559	1	0.887901	0.0628942
1605	5	100556	0.402224	63.9293	5.7945	3.38164	0.872263	0.928189	0.880325	0.905371	0.890449	0.895556	0.903332	0.899941	0.844723	0.886228	0.868949	0.87045	0.875	0.865413	0.854131	0.864339	0.84534	0.828334	0.84524	0.87943	0.814561	1	0.88913	0.0626493
1606	6	63988	0.255952	64.0394	8.05767	3.47404	1.25821	0.929526	0.881103	0.906084	0.89212	0.897192	0.905295	0.901052	0.846002	0.88644	0.869944	0.870593	0.876008	0.866381	0.854449	0.865233	0.844994	0.828929	0.845244	0.880587	0.814801	1	0.890199	0.0623025
1610	10	56207	0.224828	64.0195	8.04533	3.47044	1.25519	0.93016	0.882541	0.907556	0.893145	0.898002	0.906746	0.901738	0.847163	0.887558	0.870861	0.871342	0.877008	0.866867	0.854093	0.865284	0.845348	0.828865	0.845615	0.880647	0.814881	1	0.891148	0.0620102
1612	0	563920	2.25568	22.8062	0.846963	0.15259	0.0169126	0.923529	0.904569	0.892089	0.890305	0.89812	0.888575	0.912989	0.832998	0.867951	0.885065	0.882042	0.878565	0.854932	0.876549	0.854236	0.868077	0.869186	0.865616	0.857744	0.790722	1	0.89044	0.0634698
1617	5	98011	0.392044	60.2491	5.47267	2.83307	0.731604	0.924238	0.906454	0.893782	0.890961	0.900297	0.888727	0.914086	0.835141	0.869137	0.884248	0.882309	0.878825	0.855868	0.87756	0.85447	0.867336	0.868668	0.866127	0.858546	0.791217	1	0.891472	0.0629251
1618	6	62611	0.250444	64.8791	7.93084	3.60283	1.26801	0.926243	0.908011	0.894835	0.891042	0.901998	0.889884	0.915829	0.837441	0.870127	0.883774	0.882936	0.879111	0.857126	0.877697	0.855025	0.868266	0.869352	0.866685	0.859194	0.791179	1	0.892657	0.0624886
1622	10	55292	0.221168	64.8677	7.92782	3.60083	1.26631	0.92772	0.909453	0.896676	0.89276	0.903313	0.891015	0.916362	0.837807	0.870234	0.884088	0.883265	0.878879	0.857511	0.877387	0.854934	0.868363	0.869638	0.867006	0.859274	0.791769	1	0.893688	0.0620472
1624	0	539403	2.15761	22.7738	0.859753	0.151966	0.0171288	0.912066	0.859903	0.920945	0.895052	0.897995	0.893936	0.900317	0.829395	0.891174	0.866881	0.871423	0.854454	0.863367	0.881414	0.880413	0.851375	0.834516	0.850303	0.849166	0.831124	1	0.88557	0.064239
1629	5	96309	0.385236	61.5301	5.54628	3.01577	0.773917	0.914567	0.862708	0.922962	0.895513	0.89922	0.894678	0.901053	0.831194	0.892149	0.866477	0.871409	0.854089	0.863377	0.881636	0.88174	0.852553	0.834829	0.850435	0.850564	0.830779	1	0.886919	0.0634873
1630	6	61560	0.24624	62.2039	7.76755	3.18291	1.1449	0.91566	0.8641	0.923684	0.896646	0.899513	0.895736	0.902404	0.833244	0.892869	0.866553	0.871962	0.853346	0.864522	0.881563	0.882375	0.851982	0.834682	0.851072	0.850975	0.831636	1	0.887799	0.0631692
1634	10	54102	0.216408	62.1899	7.77171	3.18099	1.14507	0.916972	0.865772	0.925077	0.898017	0.900688	0.896455	0.902998	0.834258	0.893655	0.86714	0.872509	0.853111	0.864866	0.882186	0.882953	0.851956	0.834886	0.851059	0.851142	0.83216	1	0.888821	0.0627735
1636	0	597191	2.38876	22.7859	0.849621	0.15219	0.016947	0.912187	0.884395	0.914926	0.902756	0.887806	0.863629	0.925825	0.83202	0.865916	0.885101	0.882566	0.882822	0.854031	0.865685	0.872944	0.873124	0.837804	0.846849	0.869776	0.811636	1	0.887911	0.0636996
1641	5	100433	0.401732	61.7809	5.58926	3.05312	0.785097	0.912922	0.886915	0.916671	0.903568	0.888737	0.864103	0.925632	0.833013	0.866857	0.886377	0.882947	0.883569	0.853659	0.866015	0.872602	0.874045	0.83844	0.846564	0.869644	0.812124	1	0.888886	0.0634841
1642	6	64089	0.256356	64.2283	7.96494	3.5002	1.24806	0.91408	0.888249	0.917888	0.905062	0.889646	0.865258	0.92629	0.833357	0.868105	0.887422	0.88342	0.883818	0.853828	0.866061	0.873449	0.874955	0.838194	0.844794	0.870243	0.811957	1	0.889839	0.0631397
1646	10	56437	0.225748	64.2165	7.95229	3.49786	1.24553	0.915525	0.889966	0.918741	0.905913	0.890976	0.866905	0.926582	0.834541	0.86857	0.887397	0.883986	0.884411	0.85428	0.866949	0.874037	0.875109	0.838324	0.845323	0.869997	0.812198	1	0.890843	0.0628063
1648	0	607601	2.4304	22.8439	0.848944	0.153347	0.0170101	0.914866	0.889044	0.907574	0.88632	0.901193	0.885405	0.898845	0.827112	0.875036	0.881066	0.839638	0.86952	0.861749	0.873219	0.877545	0.856503	0.85644	0.852975	0.848062	0.79705	1	0.885901	0.0646854
1653	5	100832	0.403328	63.5509	5.75683	3.32207	0.854858	0.916832	0.890848	0.909379	0.88706	0.901797	0.886321	0.899184	0.827862	0.875714	0.882007	0.840051	0.869645	0.861046	0.874068	0.877301	0.856539	0.856653	0.85339	0.848218	0.797316	1	0.886944	0.0641851
1654	6	63682	0.254728	65.159	8.1304	3.65576	1.30921	0.91869	0.892756	0.911247	0.888477	0.902602	0.886875	0.900027	0.83007	0.876653	0.882855	0.84052	0.868856	0.861609	0.874203	0.877383	0.855972	0.8566	0.853734	0.848254	0.798185	1	0.888146	0.0638005
1658	10	55934	0.223736	65.1395	8.13757	3.65285	1.30914	0.919959	0.893875	0.912209	0.890299	0.903681	0.887188	0.900874	0.830926	0.878053	0.883926	0.840875	0.869078	0.861962	0.874897	0.877588	0.856214	0.856742	0.854158	0.847847	0.798352	1	0.889106	0.0634499
1660	0	559348	2.23739	22.8517	0.854071	0.153509	0.0171187	0.933439	0.876675	0.897045	0.916606	0.895492	0.880689	0.90717	0.835127	0.876999	0.855857	0.869124	0.851822	0.866629	0.855701	0.862183	0.850775	0.827608	0.859058	0.854747	0.808797	1	0.887708	0.0640322
1665	5	97532	0.390128	64.3336	5.80637	3.44522	0.884636	0.933919	0.878922	0.898628	0.917566	0.896183	0.880824	0.907189	0.834629	0.876784	0.855837	0.871488	0.851582	0.866105	0.856411	0.863173	0.850685	0.826683	0.859333	0.855581	0.808442	1	0.888439	0.0636699
1666	6	62381	0.249524	64.1149	8.07796	3.48668	1.26372	0.935758	0.880877	0.900186	0.918485	0.897437	0.881903	0.907921	0.836328	0.877936	0.856238	0.871507	0.851686	0.866899	0.856663	0.86354	0.850972	0.82643	0.859613	0.854635	0.80858	1	0.889613	0.0630368
1670	10	54925	0.2197	64.0979	8.06927	3.48364	1.261	0.936978	0.882713	0.901365	0.919736	0.898143	0.882777	0.909076	0.836741	0.878243	0.856431	0.87178	0.852044	0.86751	0.856695	0.86447	0.850897	0.826791	0.859099	0.855439	0.808211	1	0.890551	0.0625861
1672	0	456368	1.82547	22.7078	0.84674	0.150637	0.0167684	0.921861	0.889435	0.863553	0.898999	0.923322	0.896047	0.901644	0.826226	0.867805	0.872195	0.898755	0.854156	0.85578	0.848108	0.87239	0.837878	0.838672	0.847051	0.857861	0.83997	1	0.885972	0.0632577
1677	5	88707	0.354828	64.8483	5.88149	3.529	0.910034	0.923005	0.8898	0.864909	0.900335	0.924594	0.898029	0.902477	0.826259	0.867925	0.872265	0.899027	0.854251	0.856105	0.847853	0.872338	0.837555	0.839691	0.847041	0.856877	0.839494	1	0.886764	0.0631933
1678	6	57238	0.228952	67.7333	8.36899	4.10092	1.45748	0.923582	0.890702	0.867623	0.901333	0.9247	0.899088	0.902687	0.826558	0.868217	0.87248	0.899437	0.85452	0.855612	0.848361	0.873642	0.837092	0.83918	0.846649	0.856398	0.84105	1	0.887515	0.0631041
1682	10	50276	0.201104	67.7205	8.3719	4.09885	1.45861	0.925034	0.892275	0.869441	0.90224	0.926187	0.900718	0.903324	0.827413	0.869093	0.872126	0.899525	0.854801	0.855617	0.848317	0.873508	0.837417	0.839237	0.846835	0.856413	0.841783	1	0.888569	0.0627484
1684	0	549504	2.19802	22.7336	0.838273	0.151136	0.0166355	0.928872	0.883556	0.903819	0.906874	0.891655	0.889855	0.895523	0.834787	0.892271	0.888017	0.867548	0.866723	0.852485	0.869884	0.860156	0.849692	0.869844	0.853694	0.86149	0.796925	1	0.889978	0.0630578
1689	5	96819	0.387276	63.0296	5.67159	3.24037	0.829574	0.930711	0.886216	0.905236	0.907849	0.892624	0.88951	0.896265	0.834717	0.89423	0.888674	0.867433	0.86703	0.852245	0.870501	0.860239	0.850592	0.870335	0.854455	0.861675	0.797369	1	0.891082	0.0627193
1690	6	61521	0.246084	63.43	7.91415	3.37371	1.21145	0.932714	0.888193	0.906552	0.909299	0.894304	0.890241	0.897116	0.835999	0.893996	0.889826	0.867842	0.868581	0.852254	0.870922	0.860804	0.851287	0.870467	0.854009	0.862397	0.797606	1	0.892332	0.0621865
1694	10	54005	0.21602	63.4111	7.91397	3.37079	1.21058	0.933858	0.889927	0.908092	0.910323	0.895417	0.891214	0.898324	0.837654	0.894917	0.890399	0.868244	0.869132	0.852245	0.871105	0.861791	0.851634	0.869956	0.854097	0.86317	0.797658	1	0.893415	0.0617934
1696	0	583143	2.33257	22.7966	0.849994	0.152405	0.0169558	0.916172	0.904904	0.891281	0.901442	0.893981	0.855762	0.89816	0.81184	0.866354	0.850595	0.862214	0.862532	0.880152	0.862651	0.86489	0.841639	0.852666	0.839915	0.852961	0.78895	1	0.88283	0.065725
1701	5	98485	0.39394	62.6733	5.69125	3.18732	0.823487	0.918632	0.90693	0.892704	0.901559	0.894725	0.856694	0.898563	0.811814	0.866761	0.851089	0.862629	0.863771	0.880652	0.862177	0.864812	0.84028	0.852577	0.839737	0.852932	0.788232	1	0.883814	0.0652522
1702	6	62634	0.250536	64.6896	8.06397	3.57753	1.2837	0.920498	0.908157	0.894818	0.901986	0.894945	0.858312	0.899839	0.812698	0.867716	0.851111	0.864163	0.86465	0.881486	0.863157	0.865696	0.840318	0.853131	0.840055	0.852213	0.788174	1	0.884942	0.0648625
1706	10	55083	0.220332	64.6633	8.07377	3.5737	1.28455	0.922172	0.909228	0.896166	0.9034	0.895785	0.859948	0.900922	0.813808	0.868789	0.850952	0.865122	0.86475	0.881116	0.863624	0.866193	0.841221	0.854175	0.839923	0.85215	0.788492	1	0.886017	0.0644752
1708	0	572460	2.28984	22.7966	0.872394	0.152437	0.0174301	0.921679	0.895627	0.935693	0.895077	0.893979	0.860077	0.913373	0.819655	0.864102	0.864867	0.872388	0.887131	0.857428	0.881576	0.852765	0.867045	0.843854	0.879349	0.863508	0.823001	1	0.890515	0.0603919
1713	5	98903	0.395612	63.5731	5.75729	3.32549	0.855505	0.92431	0.898168	0.936069	0.897546	0.894255	0.861511	0.912955	0.819995	0.865641	0.864625	0.872233	0.887572	0.8578	0.882102	0.852482	0.867673	0.845773	0.879351	0.863568	0.823322	1	0.891726	0.0596794
1714	6	63035	0.25214	67.382	8.3054	4.03682	1.43003	0.924986	0.899937	0.936813	0.898834	0.894582	0.863282	0.913056	0.820132	0.865749	0.865321	0.872269	0.888927	0.857635	0.882121	0.854089	0.869208	0.845729	0.87967	0.8636	0.822202	1	0.892525	0.0595023
1718	10	55393	0.221572	67.3625	8.29738	4.03312	1.42802	0.926444	0.901278	0.93751	0.900258	0.895835	0.864559	0.913599	0.820627	0.866256	0.865741	0.873053	0.88921	0.857626	0.882548	0.854946	0.869875	0.846018	0.879371	0.863692	0.822252	1	0.893472	0.0592226
1720	0	538170	2.15268	22.757	0.845251	0.151611	0.0168121	0.908875	0.918097	0.912511	0.905087	0.912706	0.886212	0.912629	0.8573	0.900941	0.856118	0.870428	0.87584	0.848203	0.868598	0.855696	0.884129	0.872437	0.859803	0.887724	0.767934	1	0.895757	0.0613942
1725	5	95397	0.381588	61.9833	5.584	3.0825	0.790123	0.910652	0.919295	0.913472	0.905495	0.913556	0.886658	0.913435	0.857537	0.90224	0.857118	0.871898	0.875227	0.848627	0.868801	0.856007	0.883639	0.872936	0.860829	0.888367	0.767346	1	0.896629	0.0610405
1726	6	61123	0.244492	64.5775	7.95803	3.55548	1.26189	0.913093	0.920447	0.914525	0.906925	0.914999	0.887407	0.913879	0.857468	0.903751	0.858376	0.872609	0.875309	0.849279	0.869394	0.856961	0.884094	0.873632	0.860961	0.887252	0.768058	1	0.897769	0.0603619
1730	10	53984	0.215936	64.5642	7.95136	3.55311	1.26055	0.914753	0.921625	0.915531	0.907621	0.915632	0.888171	0.914475	0.858152	0.904324	0.858829	0.87299	0.875973	0.850039	0.870323	0.856606	0.883567	0.873388	0.861107	0.887522	0.768533	1	0.898612	0.0598731
1732	0	572900	2.2916	22.7972	0.843774	0.152407	0.016841	0.920311	0.903858	0.901297	0.902681	0.93619	0.916375	0.900158	0.823655	0.870607	0.866451	0.884666	0.858867	0.865969	0.851375	0.86523	0.847586	0.838345	0.86974	0.85199	0.819302	1	0.894166	0.0611673
1737	5	98534	0.394136	60.4327	5.45504	2.85811	0.733914	0.922012	0.905236	0.901892	0.904043	0.937022	0.916394	0.900572	0.824989	0.870466	0.867289	0.884197	0.858988	0.865453	0.852147	0.864651	0.847738	0.839482	0.868797	0.851417	0.818788	1	0.894946	0.0608557
1738	6	62978	0.251912	63.9145	7.82795	3.44588	1.21836	0.924228	0.906721	0.903101	0.904792	0.937677	0.9174	0.901585	0.826463	0.871185	0.86793	0.885134	0.859475	0.865183	0.852647	0.864985	0.848106	0.839928	0.869764	0.851647	0.819627	1	0.89606	0.0604555
1742	10	55605	0.22242	63.8858	7.82896	3.44143	1.2176	0.925735	0.908219	0.904442	0.9058	0.937982	0.91847	0.902032	0.827489	0.871289	0.868294	0.886197	0.858817	0.865803	0.853332	0.865489	0.848458	0.840068	0.870057	0.851767	0.819674	1	0.896973	0.0600032
1744	0	644870	2.57948	22.8482	0.856687	0.153444	0.0171763	0.913807	0.877886	0.88641	0.891915	0.891663	0.880091	0.902852	0.831546	0.884664	0.88232	0.879743	0.870553	0.859896	0.865907	0.860676	0.863473	0.854754	0.839165	0.84238	0.796665	1	0.883076	0.0665884
1749	5	102739	0.410956	61.4763	5.58561	3.00903	0.778576	0.915237	0.87915	0.888173	0.893599	0.893531	0.881944	0.902471	0.832264	0.885594	0.883024	0.87934	0.870857	0.860929	0.866506	0.861469	0.864355	0.85487	0.839881	0.842601	0.798227	1	0.88424	0.0661594
1750	6	65005	0.26002	62.6957	7.85951	3.25981	1.178	0.917153	0.880755	0.889039	0.895293	0.894916	0.882778	0.9033	0.833097	0.886078	0.883847	0.879432	0.87151	0.861872	0.867026	0.861818	0.865726	0.855726	0.840305	0.841851	0.798077	1	0.88538	0.0658831
1754	10	57277	0.229108	62.6569	7.86312	3.25411	1.17756	0.9181	0.88278	0.890139	0.896494	0.896555	0.884081	0.903487	0.833415	0.886761	0.884465	0.880502	0.872165	0.862283	0.867853	0.861934	0.865653	0.856146	0.840599	0.841935	0.798767	1	0.886407	0.0654166
1756	0	670952	2.68381	22.9003	0.860746	0.154494	0.0173343	0.932421	0.90543	0.907292	0.914252	0.877139	0.880814	0.904764	0.821548	0.87323	0.885242	0.858762	0.869633	0.873442	0.87616	0.838023	0.872395	0.87875	0.848257	0.88792	0.768042	1	0.891915	0.0616181
1761	5	104999	0.419996	61.446	5.55495	3.00386	0.77225	0.933947	0.906809	0.90808	0.915061	0.878294	0.881494	0.904947	0.822741	0.873285	0.883942	0.859894	0.870394	0.873999	0.876165	0.83887	0.873118	0.879208	0.847479	0.887689	0.768717	1	0.892737	0.0612359
1762	6	66191	0.264764	63.4407	7.8763	3.37398	1.20594	0.935067	0.90887	0.908862	0.914966	0.878246	0.881532	0.904557	0.823979	0.873623	0.884901	0.860789	0.870843	0.874228	0.876184	0.839351	0.873971	0.878903	0.847321	0.887047	0.769296	1	0.893391	0.060919
1766	10	58302	0.233208	63.4234	7.87769	3.37139	1.20645	0.9364	0.909917	0.909952	0.915989	0.878975	0.8825	0.904883	0.824517	0.874473	0.885218	0.861265	0.871685	0.875013	0.876685	0.839963	0.87461	0.878932	0.847527	0.886985	0.768747	1	0.894242	0.0606055
1768	0	587693	2.35077	22.9058	0.870016	0.154618	0.0175192	0.941333	0.897317	0.910074	0.901596	0.917833	0.863858	0.906412	0.838521	0.860418	0.843652	0.881824	0.899138	0.854643	0.8551	0.856939	0.853429	0.855265	0.870226	0.86591	0.82056	1	0.893143	0.0628897
1773	5	99179	0.396716	64.6283	5.85695	3.49322	0.89991	0.941974	0.89706	0.91113	0.903533	0.918118	0.866075	0.906533	0.840269	0.861019	0.84412	0.883786	0.898784	0.855226	0.855605	0.856956	0.854697	0.855322	0.868137	0.866151	0.821348	1	0.893903	0.0627352
1774	6	63101	0.252404	67.3646	8.26608	4.03224	1.42317	0.943194	0.897854	0.911356	0.904383	0.919161	0.867482	0.907442	0.841112	0.861524	0.844836	0.885398	0.899233	0.856904	0.856516	0.857728	0.855422	0.85501	0.868813	0.866619	0.822301	1	0.894781	0.0622853
1778	10	55376	0.221504	67.3608	8.25416	4.03108	1.42096	0.944046	0.899496	0.912227	0.905293	0.920119	0.868526	0.908354	0.841132	0.86291	0.845628	0.885916	0.899397	0.857836	0.85733	0.858206	0.85593	0.854901	0.869294	0.866892	0.822613	1	0.895675	0.0619356
1780	0	552079	2.20832	22.7843	0.855235	0.152166	0.0170546	0.914019	0.925245	0.912444	0.891715	0.910516	0.887521	0.897269	0.83627	0.893282	0.866936	0.871991	0.870918	0.857598	0.869954	0.860418	0.870795	0.864911	0.8737	0.881244	0.817334	1	0.89461	0.0602629
1785	5	96753	0.387012	63.3154	5.71256	3.28485	0.843389	0.915047	0.926932	0.913243	0.892468	0.912328	0.888319	0.89867	0.838661	0.89437	0.868505	0.871725	0.870423	0.856351	0.870748	0.860976	0.869647	0.865627	0.874485	0.881606	0.818497	1	0.895633	0.0598044
1786	6	61651	0.246604	65.3476	8.07582	3.68452	1.31057	0.916408	0.927552	0.915014	0.8937	0.912897	0.888931	0.899239	0.839451	0.895152	0.869199	0.87306	0.871616	0.856053	0.871275	0.861965	0.868875	0.86589	0.873773	0.881567	0.81843	1	0.896523	0.0595727
1790	10	54243	0.216972	65.3333	8.07191	3.682	1.30872	0.917335	0.928378	0.916478	0.895415	0.913675	0.890484	0.899858	0.840477	0.89548	0.869624	0.873882	0.872481	0.856562	0.871264	0.862167	0.869716	0.866103	0.873882	0.882151	0.818852	1	0.897466	0.0592234
1792	0	478431	1.91372	22.7087	0.852652	0.150664	0.0168918	0.905807	0.894019	0.892332	0.87998	0.909468	0.859649	0.902827	0.842438	0.87694	0.83989	0.8984	0.865756	0.86072	0.877142	0.847154	0.860881	0.860508	0.858451	0.865705	0.773984	1	0.882868	0.0674026
1797	5	91104	0.364416	62.7812	5.70662	3.20391	0.829688	0.907814	0.895855	0.893687	0.881707	0.910289	0.86056	0.903286	0.843168	0.878414	0.840611	0.898967	0.865868	0.861373	0.876882	0.847241	0.86067	0.861482	0.858843	0.865763	0.774104	1	0.884039	0.0668725
1798	6	58770	0.23508	64.8485	8.06853	3.60323	1.29112	0.909367	0.897516	0.895321	0.883044	0.911171	0.861851	0.903854	0.8439	0.879598	0.841765	0.899413	0.865807	0.862379	0.876808	0.846903	0.860788	0.861979	0.858167	0.86636	0.773626	1	0.885138	0.0666551
1802	10	51555	0.20622	64.8361	8.06973	3.60129	1.29098	0.91092	0.899205	0.897013	0.884036	0.912336	0.863495	0.904936	0.844777	0.880118	0.842906	0.899437	0.866036	0.863486	0.877412	0.846717	0.8614	0.862264	0.858452	0.866259	0.773911	1	0.8863	0.0662682
1804	0	481929	1.92772	22.6732	0.862137	0.149978	0.0170452	0.93152	0.893775	0.892486	0.8995	0.914412	0.888698	0.887085	0.853828	0.851503	0.84999	0.866859	0.856827	0.86628	0.869396	0.8547	0.838925	0.853281	0.862562	0.858877	0.798612	1	0.888343	0.0593351
1809	5	91444	0.365776	64.9298	5.82039	3.54033	0.902136	0.93134	0.894575	0.893438	0.899272	0.914953	0.88873	0.888806	0.854326	0.851264	0.850635	0.866569	0.856901	0.867022	0.870336	0.854671	0.838491	0.853331	0.862446	0.858739	0.799374	1	0.888715	0.0593123
1810	6	59031	0.236124	66.9012	8.308	3.95406	1.41336	0.932078	0.896385	0.894327	0.901018	0.916349	0.889592	0.889821	0.854627	0.850646	0.85118	0.867451	0.857338	0.866926	0.870288	0.854797	0.838144	0.851934	0.860878	0.858845	0.798987	1	0.889548	0.0590736
1814	10	51795	0.20718	66.8893	8.3053	3.95191	1.41218	0.932947	0.897606	0.895357	0.901738	0.917019	0.890289	0.890404	0.855642	0.851742	0.851337	0.86769	0.857506	0.867429	0.870625	0.855951	0.83873	0.852322	0.861251	0.858143	0.7986	1	0.890313	0.0588477
1816	0	548618	2.19447	22.7389	0.859409	0.151273	0.017068	0.921883	0.886034	0.872414	0.898333	0.894423	0.874472	0.902016	0.83551	0.887578	0.869385	0.880241	0.87546	0.855882	0.849415	0.849006	0.861974	0.87621	0.837399	0.864318	0.788725	1	0.883886	0.0652609
1821	5	96909	0.387636	62.9796	5.71561	3.23396	0.834771	0.923423	0.88629	0.87528	0.898838	0.895154	0.874619	0.902403	0.835604	0.88775	0.870079	0.880068	0.876322	0.856943	0.848982	0.849704	0.860911	0.875688	0.838178	0.864816	0.788043	1	0.884666	0.0650406
1822	6	61743	0.246972	64.1869	8.01406	3.4955	1.25396	0.925417	0.888473	0.87712	0.898563	0.896555	0.875751	0.903276	0.836832	0.88955	0.870172	0.881039	0.876286	0.857304	0.8497	0.849772	0.861531	0.875808	0.837099	0.865264	0.788316	1	0.885858	0.0645824
1826	10	54267	0.217068	64.1622	8.01458	3.49165	1.25356	0.926512	0.889896	0.878471	0.899543	0.897405	0.876315	0.904518	0.837129	0.890403	0.871211	0.881116	0.875864	0.857639	0.850148	0.84989	0.861629	0.876131	0.83783	0.865609	0.788417	1	0.886739	0.0643103
1828	0	555119	2.22048	22.7375	0.845939	0.151225	0.0168048	0.919972	0.90426	0.892485	0.896303	0.895181	0.895122	0.911169	0.826747	0.874283	0.869088	0.866209	0.873538	0.851315	0.875319	0.845543	0.86935	0.85559	0.865287	0.881767	0.794337	1	0.889117	0.064852
1833	5	96641	0.386564	62.8488	5.67756	3.2133	0.826705	0.921602	0.905692	0.895122	0.898097	0.896726	0.894796	0.912154	0.828525	0.876346	0.869771	0.867034	0.873046	0.852666	0.875855	0.845128	0.868777	0.855212	0.86647	0.882389	0.794151	1	0.890413	0.0643735
1834	6	61865	0.24746	63.1986	7.93118	3.33884	1.20641	0.923802	0.906587	0.896088	0.900065	0.897462	0.895571	0.913174	0.830243	0.876926	0.86886	0.867696	0.874097	0.85276	0.87619	0.845624	0.868989	0.854861	0.866985	0.881096	0.79393	1	0.891449	0.063851
1838	10	54477	0.217908	63.1806	7.93235	3.3361	1.20522	0.92551	0.907842	0.897186	0.901491	0.898067	0.896323	0.91412	0.831277	0.877967	0.869706	0.86821	0.874415	0.854278	0.876765	0.846082	0.869449	0.855324	0.867109	0.88128	0.79439	1	0.892502	0.0632798
1840	0	573490	2.29396	22.8475	0.859003	0.153434	0.0172262	0.914473	0.899953	0.927019	0.898068	0.906958	0.865294	0.871537	0.856689	0.851565	0.858095	0.873738	0.86963	0.88235	0.862786	0.862476	0.847069	0.846851	0.841193	0.871326	0.800383	1	0.88846	0.0634611
1845	5	98754	0.395016	61.4042	5.56706	2.99815	0.772895	0.916074	0.902404	0.927755	0.899538	0.907832	0.86596	0.871752	0.856932	0.851712	0.85956	0.874603	0.869985	0.883205	0.863489	0.860583	0.847996	0.847247	0.842184	0.871382	0.800084	1	0.889494	0.0629223
1846	6	63126	0.252504	65.6911	7.97088	3.73688	1.30598	0.91795	0.9042	0.928635	0.901301	0.908366	0.867234	0.872295	0.856311	0.852715	0.860137	0.875432	0.87022	0.883416	0.86359	0.861681	0.848042	0.847963	0.8415	0.871709	0.799552	1	0.890516	0.0623522
1850	10	55494	0.221976	65.6904	7.96491	3.73652	1.30457	0.919775	0.905774	0.929704	0.902422	0.908368	0.867652	0.873212	0.857282	0.853399	0.860805	0.875716	0.87013	0.884023	0.863472	0.861778	0.84829	0.847803	0.842415	0.871887	0.799492	1	0.891426	0.0618538
1852	0	558453	2.23381	22.8614	0.857665	0.15371	0.0172059	0.901604	0.905278	0.906553	0.894591	0.898714	0.884453	0.923679	0.843919	0.874002	0.852463	0.867497	0.881658	0.848684	0.870329	0.840738	0.857044	0.852061	0.85907	0.87368	0.808804	1	0.888199	0.065531
1857	5	97130	0.38852	63.6617	5.74618	3.33893	0.858942	0.903068	0.906327	0.907135	0.896561	0.899022	0.885432	0.924179	0.844569	0.874591	0.853042	0.869	0.883574	0.84878	0.870977	0.841295	0.855663	0.853464	0.859688	0.874241	0.810059	1	0.889147	0.0653119
1858	6	61674	0.246696	64.8823	8.07989	3.6092	1.29498	0.90453	0.9086	0.909014	0.897785	0.899779	0.886524	0.925001	0.84577	0.874347	0.852904	0.869483	0.883825	0.848315	0.872288	0.840922	0.855377	0.852572	0.860346	0.874266	0.810641	1	0.890226	0.0646995
1862	10	54275	0.2171	64.8618	8.06295	3.60525	1.29197	0.906062	0.910041	0.910327	0.899254	0.900949	0.887913	0.925758	0.847324	0.875375	0.853128	0.870373	0.884744	0.848696	0.872188	0.840958	0.855836	0.852805	0.860378	0.874721	0.811018	1	0.891363	0.0643325
1864	0	557764	2.23106	22.9023	0.878647	0.154562	0.0177199	0.894508	0.902616	0.925907	0.880768	0.926959	0.89097	0.877644	0.833984	0.862777	0.858409	0.88276	0.871006	0.86343	0.877798	0.862947	0.856067	0.866577	0.863819	0.881105	0.767887	1	0.887903	0.0624665
1869	5	96859	0.387436	64.2727	5.79603	3.43536	0.881335	0.89637	0.904144	0.926744	0.881828	0.927957	0.892127	0.878421	0.834651	0.862992	0.859652	0.883176	0.871432	0.864179	0.877002	0.863312	0.857618	0.867338	0.863637	0.881725	0.767585	1	0.888926	0.0619898
1870	6	61952	0.247808	65.5554	8.16974	3.7223	1.3341	0.897679	0.905588	0.92859	0.883434	0.929066	0.892909	0.879802	0.835542	0.863741	0.859875	0.883886	0.870868	0.864387	0.877914	0.862821	0.85747	0.867906	0.863338	0.882199	0.769362	1	0.890008	0.0618352
1874	10	54341	0.217364	65.5455	8.17303	3.72077	1.33376	0.899523	0.906783	0.929768	0.884765	0.930347	0.893543	0.881388	0.836541	0.864283	0.860096	0.884213	0.871303	0.864596	0.878002	0.86293	0.857557	0.868433	0.863574	0.881922	0.769539	1	0.891048	0.0614932
1876	0	560307	2.24123	22.8174	0.869691	0.152848	0.0174005	0.913208	0.91157	0.891454	0.894396	0.892061	0.891256	0.899846	0.84621	0.88192	0.862743	0.865076	0.84512	0.861108	0.873339	0.846074	0.876762	0.8732	0.819655	0.852161	0.758889	1	0.887261	0.0628482
1881	5	97552	0.390208	64.1908	5.81415	3.423	0.881976	0.915522	0.912985	0.893395	0.89645	0.892626	0.892575	0.900243	0.846549	0.88298	0.862868	0.865872	0.846108	0.862407	0.874231	0.844186	0.877183	0.874308	0.820368	0.851489	0.759369	1	0.888507	0.0623791
1882	6	62501	0.250004	65.6356	8.15117	3.73483	1.33509	0.917185	0.914377	0.894026	0.897922	0.89261	0.893002	0.900978	0.847602	0.884194	0.863362	0.867378	0.847082	0.862586	0.874858	0.844586	0.877714	0.874098	0.820603	0.851666	0.75882	1	0.889438	0.0620982
1886	10	54925	0.2197	65.6132	8.14456	3.73089	1.33342	0.91909	0.915448	0.895312	0.898689	0.894174	0.893682	0.901739	0.847674	0.884779	0.86355	0.867993	0.847383	0.863204	0.875485	0.844133	0.87807	0.874502	0.820583	0.851097	0.759172	1	0.890375	0.0616971
1888	0	635303	2.54121	22.8665	0.855769	0.153808	0.0171881	0.911041	0.91548	0.869451	0.894325	0.896201	0.882998	0.885666	0.828056	0.870389	0.861093	0.86755	0.873538	0.832261	0.865415	0.840449	0.840186	0.875263	0.870844	0.885879	0.802511	1	0.883119	0.0672693
1893	5	102145	0.40858	64.7641	5.86731	3.5152	0.906979	0.912796	0.917137	0.872172	0.895012	0.898478	0.882863	0.886739	0.829571	0.870087	0.862641	0.867879	0.874056	0.833095	0.865569	0.840726	0.839919	0.875907	0.87038	0.886	0.802482	1	0.88436	0.0667709
1894	6	64542	0.258168	68.1378	8.40993	4.17408	1.48114	0.914707	0.917658	0.874167	0.896625	0.898702	0.883456	0.888809	0.831768	0.870286	0.862748	0.867946	0.873602	0.832497	0.86656	0.84146	0.840414	0.876127	0.869821	0.886647	0.803314	1	0.885408	0.0663905
1898	10	56615	0.22646	68.1161	8.39491	4.16954	1.47648	0.916206	0.918838	0.875872	0.897562	0.899938	0.884403	0.890011	0.833578	0.870503	0.86334	0.868498	0.873956	0.83303	0.867606	0.841782	0.840307	0.876367	0.870087	0.886073	0.803303	1	0.886478	0.065986
1900	0	584934	2.33974	22.8232	0.85678	0.152944	0.0171401	0.920829	0.89887	0.91412	0.884806	0.91675	0.869451	0.884855	0.847278	0.871064	0.855661	0.861	0.863185	0.861303	0.847181	0.854202	0.875769	0.859963	0.855302	0.863424	0.804522	1	0.887925	0.0652319
1905	5	99143	0.396572	62.2847	5.63326	3.12809	0.805944	0.921896	0.89848	0.916126	0.8851	0.917609	0.870248	0.885509	0.847705	0.871317	0.855239	0.861912	0.863727	0.86113	0.848502	0.854014	0.876184	0.860298	0.853772	0.864383	0.805614	1	0.888535	0.0650368
1906	6	62738	0.250952	64.3628	8.00982	3.52316	1.259	0.922973	0.900045	0.917777	0.886943	0.918877	0.871003	0.886106	0.84872	0.871505	0.855215	0.862739	0.865114	0.861727	0.848784	0.854849	0.875259	0.859591	0.854355	0.865066	0.804576	1	0.889573	0.0645366
1910	10	55175	0.2207	64.3699	8.00531	3.52414	1.25891	0.92473	0.90203	0.919384	0.887594	0.919502	0.872252	0.887232	0.849715	0.872343	0.856339	0.863326	0.864857	0.86135	0.848799	0.854744	0.875877	0.859792	0.854717	0.865555	0.804486	1	0.890673	0.0639976
1912	0	659712	2.63885	22.856	0.848163	0.153588	0.017012	0.915111	0.906694	0.907397	0.90494	0.894768	0.879213	0.902936	0.85264	0.858189	0.857079	0.873221	0.854016	0.860547	0.868287	0.830627	0.841632	0.867392	0.885987	0.887765	0.803298	1	0.889263	0.0624541
1917	5	104323	0.417292	60.869	5.50677	2.92051	0.752147	0.917295	0.908155	0.908002	0.906301	0.89626	0.879092	0.903904	0.853436	0.858737	0.858694	0.871529	0.853628	0.860644	0.867814	0.830929	0.841727	0.867517	0.886569	0.887652	0.802579	1	0.890191	0.0622733
1918	6	65699	0.262796	63.6837	7.85003	3.41056	1.20984	0.91872	0.909047	0.907822	0.907563	0.896734	0.879892	0.904709	0.853689	0.860424	0.858978	0.871216	0.852859	0.861779	0.868004	0.830774	0.841908	0.86757	0.885934	0.887487	0.804008	1	0.890854	0.061935
1922	10	57786	0.231144	63.6623	7.85321	3.4074	1.2102	0.919842	0.910065	0.908897	0.908334	0.897458	0.880905	0.905738	0.854558	0.86142	0.860156	0.871812	0.853953	0.861368	0.868108	0.831482	0.842401	0.867788	0.886227	0.88775	0.804027	1	0.89173	0.0615392
1924	0	711724	2.8469	22.8896	0.861574	0.154281	0.0173291	0.899615	0.8855	0.910978	0.892219	0.907014	0.884709	0.899269	0.844601	0.855647	0.862256	0.877301	0.85443	0.86432	0.894151	0.837559	0.868783	0.866448	0.859299	0.879128	0.803088	1	0.885252	0.0644218
1929	5	107329	0.429316	65.4789	5.93107	3.63229	0.936158	0.902072	0.888404	0.912209	0.893417	0.908068	0.886503	0.900507	0.844772	0.85544	0.862074	0.878099	0.855365	0.865176	0.893938	0.837812	0.868433	0.867179	0.859157	0.878691	0.803716	1	0.886577	0.0640689
1930	6	67270	0.26908	67.6851	8.3842	4.09316	1.45915	0.90466	0.890114	0.91297	0.895659	0.908949	0.887171	0.901293	0.846715	0.855545	0.862881	0.877784	0.855084	0.865787	0.894292	0.838145	0.86821	0.866887	0.858964	0.879597	0.803947	1	0.887774	0.0634165
1934	10	58981	0.235924	67.6848	8.38957	4.09335	1.46037	0.906207	0.891414	0.913879	0.896907	0.909683	0.888108	0.902401	0.847544	0.855971	0.862846	0.878223	0.855479	0.866126	0.89428	0.838863	0.868848	0.866906	0.858836	0.879393	0.804081	1	0.888684	0.0630403
1936	0	635809	2.54324	22.8525	0.85485	0.153528	0.0171499	0.903899	0.917934	0.91631	0.881984	0.908038	0.880396	0.900114	0.842101	0.876339	0.846455	0.870604	0.833478	0.85513	0.886	0.859813	0.866908	0.864193	0.84243	0.877624	0.78238	1	0.888369	0.0628324
1941	5	103289	0.413156	64.3349	5.82361	3.44587	0.886403	0.905416	0.918994	0.916966	0.882906	0.910087	0.879765	0.900556	0.843231	0.876904	0.847317	0.870359	0.834237	0.855338	0.887795	0.860382	0.866714	0.863906	0.842123	0.878554	0.782518	1	0.889212	0.062484
1942	6	65368	0.261472	68.1094	8.34849	4.1665	1.46981	0.908013	0.92071	0.917972	0.883697	0.910859	0.880576	0.900754	0.843968	0.877448	0.848305	0.87087	0.834154	0.855717	0.887812	0.860987	0.866839	0.863098	0.84178	0.878541	0.782998	1	0.890247	0.0620857
1946	10	57370	0.22948	68.1082	8.32939	4.1655	1.46644	0.910119	0.92205	0.919209	0.884129	0.911548	0.880896	0.901203	0.844945	0.878656	0.848806	0.870751	0.834417	0.855674	0.88765	0.861347	0.867169	0.863753	0.842252	0.879188	0.783301	1	0.89116	0.0615957
1948	0	559933	2.23973	22.8815	0.865639	0.154125	0.0174047	0.92074	0.90222	0.896094	0.875215	0.920396	0.894906	0.903396	0.839535	0.862273	0.841116	0.849666	0.853855	0.829802	0.869576	0.871964	0.841199	0.850575	0.911097	0.858698	0.786979	1	0.886477	0.0624446
1953	5	97294	0.389176	61.6109	5.55569	3.02764	0.776552	0.921413	0.903494	0.898159	0.875321	0.92221	0.895579	0.903648	0.839872	0.86199	0.842709	0.849487	0.853578	0.828823	0.87046	0.871565	0.843038	0.852072	0.911608	0.858892	0.785537	1	0.887261	0.0622904
1954	6	62073	0.248292	63.3379	7.85181	3.35726	1.19958	0.921665	0.904781	0.899723	0.877427	0.923477	0.896146	0.904781	0.84068	0.862549	0.844159	0.851167	0.852665	0.829346	0.870548	0.871466	0.842266	0.852013	0.911741	0.858997	0.786952	1	0.888201	0.0620098
1958	10	54650	0.2186	63.3314	7.84436	3.35597	1.19762	0.922937	0.905764	0.900393	0.878957	0.923797	0.897118	0.905471	0.841784	0.863321	0.844803	0.85151	0.852937	0.830119	0.871098	0.871327	0.842818	0.852891	0.911354	0.859113	0.786532	1	0.889036	0.061717
1960	0	539825	2.1593	22.7921	0.88316	0.152364	0.0176946	0.915935	0.920074	0.927609	0.872983	0.892009	0.879907	0.882436	0.845547	0.863445	0.822824	0.851622	0.836224	0.848795	0.862502	0.836519	0.840931	0.846306	0.874943	0.871626	0.781429	1	0.885182	0.0634729
1965	5	95751	0.383004	64.308	5.8251	3.44173	0.88758	0.918445	0.921447	0.929593	0.873046	0.893239	0.881364	0.882069	0.845553	0.865359	0.821657	0.850842	0.837156	0.850362	0.863584	0.837114	0.84161	0.847098	0.875463	0.873761	0.782707	1	0.886294	0.0629411
1966	6	61401	0.245604	67.9965	8.35266	4.14676	1.46859	0.920286	0.922355	0.930506	0.874481	0.894057	0.881712	0.882991	0.846248	0.865369	0.822495	0.851517	0.837275	0.851305	0.863333	0.836167	0.841452	0.846786	0.876883	0.875067	0.781868	1	0.887166	0.062627
1970	10	53862	0.215448	67.9875	8.3521	4.14516	1.46835	0.921856	0.924177	0.931167	0.876016	0.895548	0.882487	0.883731	0.847137	0.865638	0.822881	0.852317	0.837483	0.852233	0.86354	0.835988	0.842031	0.847286	0.877372	0.874875	0.78107	1	0.888199	0.0622022
1972	0	621519	2.48608	22.8318	0.855153	0.153114	0.017116	0.906378	0.91571	0.895382	0.89022	0.918011	0.866533	0.891462	0.843654	0.872529	0.869691	0.880562	0.842782	0.860345	0.846344	0.834328	0.8466	0.855283	0.879361	0.888599	0.804136	1	0.886782	0.0636689
1977	5	101615	0.40646	64.1087	5.78252	3.40927	0.874934	0.908936	0.916784	0.897195	0.890223	0.918427	0.867308	0.89161	0.845082	0.872671	0.871072	0.881243	0.842248	0.861428	0.846489	0.834724	0.846494	0.85571	0.878984	0.888048	0.804335	1	0.887758	0.0632756
1978	6	64490	0.25796	67.1489	8.245	3.994	1.41056	0.910095	0.918654	0.898659	0.891239	0.919771	0.868359	0.89327	0.845185	0.873166	0.871592	0.881175	0.842968	0.862327	0.84686	0.835843	0.846108	0.85545	0.879051	0.888502	0.804536	1	0.888809	0.0628196
1982	10	56523	0.226092	67.1404	8.23442	3.99213	1.40905	0.911877	0.919661	0.89943	0.892513	0.920139	0.869743	0.894786	0.845691	0.873759	0.872079	0.881128	0.843559	0.862835	0.847275	0.836067	0.846187	0.856138	0.87927	0.888806	0.806105	1	0.889756	0.0624939
1984	0	582651	2.3306	22.7636	0.846961	0.151743	0.0168651	0.896851	0.906427	0.902871	0.896621	0.904123	0.880883	0.911904	0.857766	0.876909	0.872624	0.878269	0.849636	0.861838	0.872794	0.85129	0.865117	0.857741	0.864774	0.870229	0.787797	1	0.888592	0.0659412
1989	5	99412	0.397648	63.9102	5.78511	3.3784	0.86993	0.898141	0.90812	0.903965	0.898664	0.905037	0.882464	0.912953	0.858151	0.878073	0.874341	0.878133	0.850813	0.861254	0.872712	0.851587	0.866741	0.857311	0.864513	0.871379	0.787335	1	0.889729	0.0654187
1990	6	63264	0.253056	65.7404	8.1783	3.75319	1.34344	0.900496	0.909988	0.905649	0.89958	0.905768	0.883314	0.913853	0.859541	0.879244	0.875435	0.88043	0.85321	0.861066	0.87334	0.853289	0.867595	0.858158	0.864647	0.870203	0.7883	1	0.891118	0.06472
1994	10	55765	0.22306	65.727	8.18132	3.75109	1.34328	0.901865	0.910858	0.907101	0.901255	0.907164	0.885009	0.914758	0.859876	0.880113	0.876293	0.88083	0.853125	0.861266	0.873989	0.854147	0.867793	0.85863	0.865166	0.870403	0.788236	1	0.892176	0.0642984
1996	0	649840	2.59936	22.8674	0.849928	0.153819	0.0170568	0.888946	0.908406	0.922855	0.880046	0.902193	0.889816	0.900072	0.853592	0.872658	0.856483	0.862943	0.842589	0.848703	0.906748	0.83039	0.875309	0.868338	0.851137	0.876409	0.797035	1	0.886643	0.065362
2001	5	103422	0.413688	63.999	5.76748	3.39178	0.871048	0.890695	0.909874	0.923343	0.88209	0.902917	0.891261	0.901186	0.854504	0.872953	0.857235	0.863873	0.843602	0.849611	0.90808	0.829345	0.875713	0.868853	0.851347	0.874538	0.796716	1	0.887727	0.0648288
2002	6	65255	0.26102	67.3336	8.26829	4.02698	1.42364	0.892414	0.912037	0.923929	0.882883	0.90413	0.892353	0.902567	0.854823	0.87332	0.858164	0.864179	0.843146	0.849513	0.908007	0.829576	0.876186	0.869857	0.851935	0.874584	0.797579	1	0.888745	0.0644861
2006	10	57192	0.228768	67.3326	8.26507	4.02667	1.42348	0.894347	0.913152	0.924998	0.883996	0.904279	0.893464	0.90385	0.855128	0.873147	0.858564	0.865165	0.843798	0.849647	0.908213	0.829801	0.876853	0.870489	0.851911	0.874117	0.79818	1	0.889659	0.0640921
2008	0	615852	2.46341	22.8828	0.869213	0.154156	0.0175002	0.917082	0.914928	0.922319	0.896489	0.897488	0.875596	0.882797	0.823945	0.885541	0.874953	0.849966	0.824543	0.833955	0.876009	0.853596	0.845029	0.869681	0.878744	0.874859	0.806778	1	0.888846	0.0631643
2013	5	100461	0.401844	65.4667	5.93427	3.63038	0.935996	0.918695	0.917719	0.923065	0.897692	0.898398	0.877863	0.884448	0.824793	0.886185	0.876912	0.851096	0.825748	0.835349	0.876853	0.853774	0.845517	0.869721	0.878719	0.876504	0.807567	1	0.890259	0.0625839
2014	6	63591	0.254364	68.4687	8.46771	4.23572	1.5068	0.919863	0.9191	0.9237	0.898846	0.899435	0.878521	0.885558	0.826045	0.886446	0.877805	0.851551	0.825518	0.836188	0.876602	0.853596	0.846433	0.8694	0.878167	0.876972	0.808149	1	0.891119	0.0622376
2018	10	55871	0.223484	68.4578	8.44961	4.233	1.50292	0.921498	0.92037	0.924702	0.9001	0.900637	0.879454	0.886193	0.827406	0.886999	0.878273	0.852303	0.826046	0.836194	0.87634	0.853636	0.846557	0.86927	0.877853	0.87753	0.808926	1	0.8921	0.061814
2020	0	620385	2.48154	22.8776	0.862016	0.15404	0.0173234	0.936422	0.909141	0.916134	0.839322	0.907703	0.894403	0.898438	0.871614	0.871602	0.84942	0.859047	0.835218	0.838811	0.873304	0.858167	0.843672	0.867319	0.864062	0.88078	0.792815	1	0.889312	0.0610148
2025	5	101369	0.405476	62.8419	5.67641	3.21221	0.825894	0.937432	0.910362	0.917026	0.840439	0.908162	0.895826	0.899136	0.873561	0.872727	0.850018	0.860095	0.835763	0.838304	0.874296	0.858458	0.843932	0.868086	0.86448	0.881048	0.793458	1	0.890255	0.0607552
2026	6	64216	0.256864	63.7209	7.93002	3.41936	1.22414	0.938146	0.911299	0.917248	0.842376	0.909392	0.896124	0.899488	0.873715	0.873598	0.850839	0.859544	0.836809	0.839253	0.874486	0.858267	0.843201	0.868506	0.86452	0.880692	0.793307	1	0.890926	0.0603943
2030	10	56395	0.22558	63.7022	7.92538	3.41627	1.22262	0.939667	0.912705	0.918273	0.84425	0.910409	0.89679	0.900798	0.874359	0.874528	0.851388	0.860103	0.837787	0.839472	0.874829	0.859411	0.843284	0.86865	0.865148	0.880592	0.793324	1	0.892002	0.0600057
2032	0	669445	2.67778	22.8599	0.862015	0.153686	0.0173105	0.911392	0.906962	0.89667	0.870806	0.914345	0.885058	0.894054	0.850661	0.866828	0.877094	0.865222	0.860259	0.865286	0.867191	0.853998	0.838569	0.869618	0.865889	0.864816	0.787337	1	0.886704	0.0639543
2037	5	104962	0.419848	63.9871	5.78338	3.39032	0.871637	0.913221	0.908229	0.898135	0.872773	0.915498	0.886835	0.895877	0.85187	0.867142	0.877146	0.865323	0.861107	0.865975	0.867928	0.853747	0.839551	0.870172	0.866266	0.864646	0.787437	1	0.887958	0.0634858
2038	6	66378	0.265512	64.2397	8.02364	3.50426	1.25889	0.91464	0.910211	0.899168	0.874296	0.916765	0.887869	0.89718	0.852233	0.867901	0.877271	0.865626	0.861739	0.866914	0.868383	0.855095	0.839804	0.870002	0.865151	0.865219	0.787076	1	0.889054	0.062708
2042	10	58367	0.233468	64.2051	8.03903	3.49938	1.26012	0.91628	0.911354	0.90032	0.87564	0.917702	0.888524	0.897793	0.852468	0.868145	0.877594	0.865592	0.862191	0.867005	0.868633	0.855038	0.840209	0.870569	0.865335	0.86584	0.787063	1	0.889922	0.062345
2044	0	719507	2.87803	22.8842	0.85419	0.154162	0.0171904	0.897252	0.901871	0.897993	0.890117	0.901637	0.890132	0.90002	0.864242	0.876101	0.883116	0.859101	0.838428	0.854038	0.857383	0.845839	0.857025	0.855213	0.885463	0.884546	0.803729	1	0.886169	0.0646622
2049	5	107178	0.428712	63.7436	5.77895	3.35241	0.864537	0.899401	0.904066	0.899826	0.889814	0.902774	0.891442	0.901533	0.865989	0.877134	0.883959	0.858674	0.839375	0.85434	0.857783	0.847511	0.857527	0.856095	0.885574	0.885107	0.803574	1	0.887455	0.0640016
2050	6	67250	0.269	64.8673	8.09697	3.60742	1.29745	0.901851	0.905138	0.90116	0.891086	0.904141	0.892944	0.90226	0.8669	0.876907	0.884907	0.85974	0.840394	0.854706	0.858067	0.847933	0.858446	0.85603	0.885725	0.885755	0.802677	1	0.888643	0.0635775
2054	10	59028	0.236112	64.837	8.09377	3.60242	1.29607	0.9033	0.907264	0.901758	0.893178	0.904816	0.893974	0.903292	0.867673	0.877414	0.88486	0.860083	0.840516	0.854959	0.857983	0.848131	0.859279	0.855729	0.885707	0.885724	0.802357	1	0.88966	0.063252
2056	0	835543	3.34217	23.0133	0.866507	0.156785	0.0176274	0.901361	0.904589	0.914926	0.882646	0.888672	0.89392	0.910701	0.862297	0.878262	0.834506	0.845597	0.849215	0.843921	0.874711	0.821758	0.849102	0.869766	0.85255	0.880696	0.785544	1	0.885308	0.0661091
2061	5	112971	0.451884	63.974	5.74492	3.38727	0.866457	0.903126	0.906308	0.91712	0.884156	0.889582	0.895296	0.911575	0.865231	0.879288	0.834763	0.846686	0.850537	0.845168	0.874216	0.820958	0.849196	0.869568	0.853839	0.879969	0.783918	1	0.88666	0.0655818
2062	6	70045	0.28018	65.3411	8.08461	3.68384	1.31253	0.905068	0.90843	0.917774	0.884995	0.890242	0.89606	0.91155	0.866679	0.87937	0.83547	0.847084	0.849968	0.844971	0.874895	0.821479	0.849511	0.870647	0.854779	0.880662	0.784217	1	0.887626	0.0649836
2066	10	61428	0.245712	65.3174	8.08378	3.67996	1.3119	0.907013	0.909406	0.918197	0.886045	0.891312	0.897156	0.912393	0.867544	0.879721	0.836093	0.84761	0.850337	0.845071	0.875073	0.821474	0.850597	0.870735	0.854838	0.880592	0.784235	1	0.888526	0.0646441
2068	0	736399	2.9456	23.0286	0.888703	0.157131	0.0181144	0.897979	0.926217	0.917367	0.889066	0.902101	0.874849	0.879343	0.859476	0.888158	0.873818	0.842084	0.836661	0.811325	0.857953	0.87374	0.854216	0.8943	0.840872	0.854997	0.782999	1	0.887405	0.0626223
2073	5	107597	0.430388	63.8559	5.78416	3.36998	0.869279	0.899212	0.927289	0.918534	0.890973	0.903357	0.87581	0.879211	0.8608	0.888621	0.874597	0.842068	0.835957	0.811203	0.857189	0.874439	0.854225	0.895434	0.840586	0.854875	0.783888	1	0.888296	0.0620519
2074	6	67328	0.269312	64.275	8.07383	3.51188	1.27063	0.901482	0.927905	0.919655	0.893566	0.90345	0.876277	0.878765	0.862197	0.888538	0.875356	0.842398	0.835574	0.811728	0.85809	0.874866	0.85356	0.895489	0.84173	0.854719	0.783196	1	0.889216	0.0616661
2078	10	59153	0.236612	64.2632	8.07045	3.50993	1.27046	0.902904	0.929319	0.921044	0.893885	0.904916	0.876811	0.879727	0.862847	0.888543	0.875754	0.843009	0.835647	0.812199	0.859035	0.875053	0.854006	0.895736	0.842442	0.854149	0.782986	1	0.890112	0.0613596
2080	0	584373	2.33749	22.8856	0.914558	0.154283	0.0184698	0.898337	0.91081	0.925052	0.883072	0.886918	0.887099	0.894929	0.847828	0.910141	0.879975	0.84475	0.786685	0.815276	0.882232	0.860996	0.853647	0.891725	0.832426	0.888317	0.805436	1	0.886383	0.0647542
2085	5	98770	0.39508	64.2858	5.8006	3.43759	0.883892	0.899367	0.912241	0.926496	0.884444	0.889096	0.887663	0.895889	0.847798	0.909922	0.880753	0.844118	0.787466	0.815288	0.88334	0.859912	0.853933	0.89183	0.831943	0.888585	0.805295	1	0.887297	0.0643268
2086	6	62703	0.250812	67.0156	8.28398	3.97269	1.413	0.901336	0.913385	0.9273	0.886449	0.889678	0.889032	0.89652	0.848899	0.91014	0.880723	0.845159	0.787147	0.815041	0.885013	0.85976	0.853436	0.89239	0.832201	0.889272	0.805233	1	0.888309	0.0640124
2090	10	54946	0.219784	67.0084	8.29772	3.97204	1.41593	0.903223	0.914434	0.928057	0.88779	0.890993	0.890283	0.897791	0.850053	0.910421	0.881547	0.845139	0.786727	0.815455	0.884923	0.860081	0.853911	0.892877	0.832053	0.889382	0.805063	1	0.88931	0.0636795
2092	0	579630	2.31852	22.7719	0.862118	0.151931	0.0171972	0.917177	0.914547	0.914915	0.852159	0.903974	0.87014	0.890092	0.873355	0.87445	0.886411	0.849224	0.837529	0.826434	0.867503	0.855583	0.840563	0.868804	0.855076	0.872074	0.795401	1	0.886465	0.0609425
2097	5	99050	0.3962	61.6054	5.58396	3.02754	0.779892	0.918319	0.915669	0.915628	0.852807	0.904791	0.870868	0.891716	0.873735	0.875199	0.886123	0.850056	0.838839	0.826961	0.868203	0.854907	0.840591	0.868829	0.854806	0.873034	0.794977	1	0.887249	0.0605411
2098	6	63318	0.253272	63.8633	7.94417	3.44207	1.23152	0.920039	0.916675	0.916596	0.854583	0.905217	0.871664	0.892779	0.875028	0.876299	0.886272	0.851061	0.839556	0.828019	0.868008	0.856242	0.840954	0.869382	0.854599	0.872667	0.794908	1	0.888278	0.0603321
2102	10	55512	0.222048	63.8525	7.93613	3.44008	1.22993	0.921747	0.917558	0.917739	0.855707	0.905993	0.872451	0.89323	0.875793	0.876657	0.886907	0.850068	0.83999	0.827938	0.868155	0.856301	0.84089	0.869497	0.8545	0.8721	0.795567	1	0.889073	0.0600051
2104	0	656224	2.6249	22.8378	0.836509	0.153207	0.0167486	0.893518	0.907123	0.901235	0.868927	0.899107	0.890185	0.883465	0.857989	0.887142	0.883266	0.86056	0.867407	0.838471	0.8499	0.833679	0.858185	0.875564	0.871941	0.895998	0.803185	1	0.883996	0.0653924
2109	5	104040	0.41616	63.2431	5.71965	3.27401	0.841801	0.89554	0.909597	0.901591	0.871285	0.900764	0.890749	0.883886	0.857425	0.888754	0.883468	0.860717	0.868315	0.839163	0.850077	0.833872	0.857997	0.877167	0.872453	0.89653	0.803239	1	0.885196	0.0651091
2110	6	65730	0.26292	65.7153	8.11621	3.74661	1.33315	0.897102	0.910817	0.902799	0.87298	0.900852	0.891343	0.884969	0.857949	0.888597	0.883698	0.860946	0.868477	0.838909	0.85073	0.832885	0.857934	0.877879	0.872524	0.896714	0.80394	1	0.886029	0.064733
2114	10	57678	0.230712	65.7014	8.09858	3.74365	1.33031	0.898852	0.912038	0.904106	0.874536	0.901748	0.892533	0.885858	0.858967	0.889204	0.884245	0.860831	0.8693	0.839167	0.851399	0.833524	0.857814	0.87835	0.872022	0.896598	0.804362	1	0.887086	0.0642417
2116	0	666074	2.6643	22.8715	0.870767	0.153932	0.0175038	0.90184	0.902655	0.914452	0.874025	0.892377	0.885078	0.89911	0.870837	0.880818	0.861086	0.852797	0.867254	0.82936	0.871375	0.812597	0.851545	0.868709	0.839077	0.87533	0.822355	1	0.885118	0.0620352
2121	5	103923	0.415692	64.7316	5.83065	3.50895	0.899225	0.904328	0.904742	0.915923	0.875109	0.893344	0.884501	0.899681	0.870375	0.881292	0.86324	0.854407	0.866873	0.828652	0.872415	0.813165	0.852939	0.869759	0.839617	0.875148	0.823114	1	0.886261	0.0616059
2122	6	65446	0.261784	67.5208	8.32674	4.06195	1.44149	0.9058	0.905892	0.917046	0.876364	0.894356	0.886204	0.900338	0.871031	0.882109	0.86388	0.854498	0.866386	0.830402	0.873216	0.813296	0.853414	0.870168	0.840326	0.873988	0.823297	1	0.887255	0.0611763
2126	10	57379	0.229516	67.5045	8.33274	4.05936	1.44183	0.907501	0.90771	0.918028	0.877412	0.895432	0.886718	0.901323	0.871434	0.882413	0.864332	0.854433	0.866354	0.830687	0.873351	0.813913	0.853326	0.870353	0.840212	0.873717	0.823289	1	0.888186	0.0608853
2128	0	597052	2.38821	22.8287	0.847266	0.153039	0.01695	0.912328	0.933919	0.895116	0.887621	0.897841	0.912765	0.896109	0.860315	0.886649	0.848556	0.842613	0.843154	0.829913	0.847388	0.869577	0.87277	0.845487	0.828042	0.886566	0.799414	1	0.890524	0.0625147
2133	5	100574	0.402296	61.4872	5.55975	3.0099	0.773932	0.912691	0.93472	0.895903	0.889882	0.899194	0.913685	0.896439	0.860779	0.887511	0.84845	0.843175	0.842529	0.829703	0.847456	0.869678	0.873049	0.845353	0.827644	0.887874	0.79886	1	0.89123	0.0624682
2134	6	63943	0.255772	63.6487	7.92958	3.40808	1.22057	0.914181	0.934653	0.896689	0.8912	0.900505	0.914119	0.896721	0.861079	0.887587	0.849952	0.844299	0.842923	0.830568	0.847411	0.870111	0.872793	0.84476	0.827385	0.888158	0.798625	1	0.891938	0.0623195
2138	10	56216	0.224864	63.6375	7.92784	3.40625	1.21968	0.915994	0.935872	0.898276	0.891899	0.901247	0.91506	0.897333	0.861561	0.887932	0.851128	0.84435	0.843666	0.830618	0.848193	0.870126	0.873132	0.845355	0.8277	0.888937	0.799328	1	0.892912	0.0618915
2140	0	524930	2.09972	22.7453	0.849033	0.151384	0.0168745	0.894429	0.913348	0.922945	0.871733	0.92352	0.881218	0.875748	0.836897	0.880148	0.878234	0.84091	0.817076	0.829164	0.84457	0.866801	0.849569	0.874241	0.842045	0.851448	0.834934	1	0.884372	0.0638944
2145	5	95198	0.380792	62.6277	5.66704	3.17984	0.81807	0.896484	0.914084	0.923181	0.87308	0.924274	0.883264	0.877146	0.837833	0.881137	0.879877	0.840921	0.817291	0.830558	0.844083	0.867902	0.850202	0.874451	0.843773	0.851415	0.834934	1	0.885439	0.0636653
2146	6	60907	0.243628	63.8203	7.98079	3.43676	1.23609	0.898838	0.915511	0.924368	0.875466	0.92578	0.884135	0.877502	0.837679	0.881352	0.879817	0.841258	0.816926	0.831678	0.844616	0.867864	0.849393	0.875474	0.844443	0.85289	0.835117	1	0.886581	0.0631822
2150	10	53430	0.21372	63.818	7.96881	3.43591	1.23338	0.900945	0.916564	0.925491	0.8774	0.926418	0.885186	0.878598	0.837806	0.882117	0.880479	0.842064	0.817846	0.832313	0.845293	0.868604	0.849654	0.87537	0.844151	0.85262	0.83498	1	0.887671	0.062657
2152	0	601051	2.4042	22.7984	0.855279	0.152447	0.0170741	0.907748	0.891591	0.913858	0.885283	0.914133	0.898568	0.890926	0.85181	0.896753	0.858423	0.841345	0.83033	0.80768	0.846615	0.853038	0.855516	0.872719	0.849187	0.872162	0.798543	1	0.885666	0.0660008
2157	5	100286	0.401144	60.4579	5.47349	2.8621	0.737973	0.908965	0.893021	0.915382	0.887063	0.914859	0.899737	0.890698	0.852916	0.897289	0.859861	0.840606	0.829707	0.808293	0.84799	0.853	0.855354	0.871517	0.850208	0.873302	0.799309	1	0.88663	0.0654646
2158	6	63732	0.254928	61.6408	7.67271	3.09672	1.10906	0.910892	0.89426	0.916047	0.888196	0.916117	0.900819	0.89131	0.853496	0.89834	0.860361	0.841147	0.830752	0.80895	0.848883	0.852437	0.855034	0.871077	0.850876	0.873211	0.799135	1	0.887621	0.0651361
2162	10	55957	0.223828	61.6301	7.66903	3.09501	1.10777	0.912442	0.896206	0.917079	0.889084	0.916874	0.90087	0.891971	0.854174	0.898476	0.860187	0.841762	0.831102	0.809193	0.849375	0.852941	0.855648	0.871616	0.851511	0.873573	0.799131	1	0.888509	0.0648042
2164	0	688089	2.75236	22.8468	0.846505	0.1534	0.0169606	0.908853	0.916182	0.893977	0.874473	0.906997	0.871646	0.882929	0.872208	0.892788	0.891747	0.83677	0.843546	0.86629	0.859494	0.836455	0.848563	0.858542	0.848868	0.879685	0.808632	1	0.886458	0.0629354
2169	5	106566	0.426264	64.3564	5.82117	3.44924	0.887838	0.910483	0.917492	0.895271	0.877029	0.908536	0.872239	0.883237	0.873229	0.892888	0.891738	0.839794	0.843839	0.866843	0.861067	0.836815	0.848634	0.857731	0.849459	0.879788	0.808255	1	0.887636	0.0625768
2170	6	67250	0.269	67.1268	8.28403	3.9919	1.4194	0.912372	0.918959	0.8969	0.877985	0.909926	0.87319	0.883539	0.873182	0.892654	0.892335	0.839978	0.844914	0.867643	0.860929	0.836446	0.849859	0.858788	0.849777	0.879621	0.808535	1	0.888653	0.0622992
2174	10	58793	0.235172	67.1235	8.28803	3.9915	1.42046	0.914037	0.919625	0.897956	0.879348	0.910695	0.874092	0.88428	0.873386	0.892564	0.892062	0.84084	0.844828	0.86751	0.86125	0.836996	0.849761	0.858852	0.849489	0.879901	0.808651	1	0.889427	0.0619856
2176	0	725878	2.90351	22.9568	0.852804	0.15562	0.0172632	0.920896	0.926132	0.925043	0.857851	0.898796	0.893953	0.896133	0.879229	0.880289	0.877274	0.850569	0.855783	0.849679	0.86422	0.846273	0.863282	0.879166	0.835049	0.851049	0.81422	1	0.893006	0.0619659
2181	5	108518	0.434072	61.2459	5.52631	2.97448	0.763732	0.921967	0.927081	0.92663	0.859664	0.898971	0.894746	0.897123	0.880633	0.880688	0.878361	0.851186	0.855909	0.847611	0.865009	0.847781	0.862705	0.878287	0.836317	0.850933	0.815201	1	0.893901	0.0616448
2182	6	68417	0.273668	65.0816	7.99272	3.63792	1.2853	0.92344	0.928548	0.927284	0.860934	0.899228	0.89545	0.898936	0.881265	0.880929	0.879328	0.851433	0.857141	0.848729	0.865019	0.848356	0.863418	0.878429	0.837102	0.850885	0.815075	1	0.89485	0.0612053
2186	10	60049	0.240196	65.0795	7.99316	3.63762	1.28585	0.924911	0.929508	0.928475	0.86282	0.89989	0.896193	0.899607	0.881472	0.881497	0.879815	0.851746	0.857866	0.84889	0.865102	0.848407	0.863287	0.879224	0.83705	0.851388	0.815109	1	0.895742	0.0609278
2188	0	767782	3.07113	23.0388	0.853385	0.157282	0.0173759	0.884455	0.919934	0.910058	0.878469	0.916225	0.900883	0.88806	0.866963	0.873924	0.875141	0.868421	0.879201	0.838709	0.856476	0.841264	0.862589	0.864314	0.828864	0.858946	0.808463	1	0.888067	0.0633754
2193	5	109203	0.436812	62.787	5.68343	3.20415	0.825413	0.88651	0.921412	0.91166	0.879683	0.917113	0.902466	0.889554	0.868442	0.874459	0.875823	0.868026	0.879381	0.838956	0.857188	0.841465	0.862769	0.864097	0.830156	0.859262	0.808274	1	0.88927	0.0630133
2194	6	68163	0.272652	63.9159	7.98489	3.45194	1.24264	0.888723	0.922649	0.912841	0.880705	0.91758	0.90255	0.889933	0.869247	0.875446	0.876157	0.868594	0.880236	0.838717	0.858398	0.842297	0.863775	0.864611	0.829614	0.859917	0.807432	1	0.890231	0.0624837
2198	10	60024	0.240096	63.8875	7.98954	3.44765	1.24186	0.890902	0.923972	0.913934	0.881722	0.918533	0.903505	0.890502	0.870577	0.876	0.876266	0.868544	0.881148	0.839672	0.858507	0.84223	0.864021	0.864413	0.83006	0.860389	0.807527	1	0.891265	0.0620262
2200	0	670620	2.68248	22.974	0.87835	0.156007	0.0178188	0.879091	0.913872	0.904778	0.868027	0.91287	0.891107	0.867379	0.868229	0.907439	0.84598	0.858222	0.835593	0.8415	0.850255	0.865651	0.853661	0.851604	0.801643	0.881742	0.785744	1	0.881451	0.06431
2205	5	103803	0.415212	62.8952	5.70639	3.22101	0.831285	0.882364	0.915272	0.906106	0.868554	0.913923	0.891843	0.867687	0.870221	0.907898	0.846965	0.859257	0.836758	0.842336	0.851131	0.866324	0.853405	0.851657	0.802125	0.881222	0.784944	1	0.882723	0.0639266
2206	6	65513	0.262052	64.6744	8.06662	3.57513	1.28215	0.884374	0.915582	0.90695	0.869278	0.915063	0.892395	0.868965	0.870781	0.907995	0.846733	0.859326	0.838246	0.841925	0.850762	0.866194	0.852861	0.85135	0.802306	0.881665	0.786172	1	0.883475	0.0637532
2210	10	57224	0.228896	64.6823	8.05849	3.57605	1.28056	0.885905	0.916268	0.90788	0.870544	0.915778	0.893943	0.869522	0.871549	0.908605	0.846629	0.860094	0.838687	0.841439	0.850823	0.866367	0.852964	0.851898	0.803168	0.881265	0.786287	1	0.884311	0.0635432
2212	0	729421	2.91768	22.8911	0.878833	0.154336	0.0177104	0.899011	0.903786	0.909347	0.862961	0.927861	0.887381	0.869006	0.845983	0.889846	0.862056	0.846788	0.812295	0.816016	0.869156	0.836655	0.850854	0.841969	0.82429	0.864941	0.822221	1	0.881317	0.0660621
2217	5	107668	0.430672	63.9382	5.78284	3.3827	0.870552	0.900955	0.905501	0.910205	0.863534	0.928697	0.888142	0.870365	0.84846	0.890311	0.86176	0.846807	0.812289	0.815799	0.870194	0.836892	0.851488	0.84344	0.822946	0.865457	0.823546	1	0.882354	0.0656082
2218	6	67419	0.269676	67.0384	8.23533	3.97464	1.40628	0.902743	0.907875	0.911375	0.865031	0.929575	0.889364	0.871245	0.850205	0.891996	0.862702	0.847528	0.813591	0.815809	0.871394	0.837079	0.851244	0.843909	0.822676	0.866143	0.82324	1	0.883682	0.0648921
2222	10	58927	0.235708	66.9952	8.23902	3.9674	1.40589	0.904653	0.909286	0.91279	0.867158	0.930736	0.890678	0.872071	0.850917	0.893377	0.862839	0.848592	0.813956	0.816213	0.87146	0.837053	0.851019	0.844528	0.822289	0.866284	0.823909	1	0.884893	0.0643983
2224	0	809766	3.23906	22.9537	0.852372	0.155557	0.0172369	0.895637	0.901733	0.907822	0.882954	0.912301	0.873329	0.883715	0.843216	0.893377	0.870264	0.82631	0.853725	0.833682	0.848732	0.843749	0.82773	0.869568	0.850674	0.875552	0.807122	1	0.882159	0.0661419
2229	5	112357	0.449428	63.1055	5.71123	3.25292	0.837852	0.897545	0.903629	0.908768	0.884377	0.914291	0.874231	0.885472	0.844772	0.894617	0.871908	0.827158	0.853885	0.834697	0.849119	0.844398	0.829552	0.869078	0.849814	0.877685	0.806456	1	0.883542	0.0657468
2230	6	69998	0.279992	67.9152	8.25639	4.12824	1.44472	0.899019	0.905619	0.909605	0.885604	0.915526	0.875546	0.88669	0.845553	0.894547	0.873161	0.827667	0.854146	0.835288	0.849589	0.844831	0.830381	0.869411	0.850839	0.877361	0.805394	1	0.884634	0.0653952
2234	10	61164	0.244656	67.8975	8.26468	4.12547	1.44548	0.900252	0.906775	0.911108	0.887769	0.916528	0.877027	0.887466	0.846454	0.895192	0.873545	0.828428	0.854923	0.835516	0.850819	0.844729	0.831331	0.869654	0.852078	0.878221	0.805498	1	0.885763	0.0650177
2236	0	609521	2.43808	22.8742	0.884222	0.154007	0.0177947	0.925902	0.891101	0.909326	0.876761	0.928235	0.897631	0.884108	0.886298	0.862411	0.860802	0.846907	0.85965	0.835297	0.822283	0.82633	0.885811	0.877203	0.848158	0.870463	0.789964	1	0.889099	0.0618554
2241	5	101202	0.404808	63.996	5.79699	3.39209	0.874236	0.928005	0.893406	0.910723	0.876919	0.928998	0.899098	0.885299	0.88606	0.863189	0.862201	0.847933	0.859533	0.835201	0.821673	0.828081	0.886005	0.87769	0.849025	0.869998	0.789085	1	0.890229	0.0613153
2242	6	64060	0.25624	64.4732	8.12427	3.54527	1.28492	0.929113	0.895473	0.911919	0.877896	0.929753	0.900336	0.88645	0.88663	0.863909	0.863074	0.847799	0.860467	0.834031	0.821987	0.829051	0.886099	0.878661	0.849087	0.870317	0.788284	1	0.891211	0.0608072
2246	10	56374	0.225496	64.4551	8.13108	3.54266	1.28526	0.9305	0.896956	0.912939	0.878987	0.930535	0.900805	0.887058	0.887182	0.864689	0.863927	0.847917	0.860751	0.834613	0.822525	0.829558	0.886038	0.878721	0.849283	0.870508	0.789176	1	0.892099	0.060536
2248	0	659830	2.63932	22.7865	0.852199	0.152206	0.017002	0.899097	0.922266	0.906946	0.861116	0.899833	0.884332	0.888384	0.849732	0.875422	0.848793	0.831669	0.861626	0.84946	0.872984	0.85065	0.880313	0.862174	0.831884	0.846367	0.824548	1	0.883652	0.0647077
2253	5	104919	0.419676	64.8256	5.84304	3.52434	0.904925	0.901181	0.924246	0.907491	0.861484	0.901238	0.885173	0.889891	0.84966	0.875399	0.84794	0.831561	0.863099	0.850423	0.87376	0.851671	0.881361	0.862113	0.833529	0.846629	0.825418	1	0.884665	0.0643959
2254	6	65898	0.263592	66.6182	8.26317	3.90396	1.39469	0.901909	0.925878	0.90933	0.863334	0.902645	0.886203	0.891446	0.850527	0.876058	0.848258	0.831717	0.862484	0.850762	0.874617	0.853402	0.882288	0.862439	0.833819	0.847469	0.825723	1	0.885791	0.0639925
2258	10	57781	0.231124	66.5933	8.253	3.89929	1.39144	0.904233	0.927329	0.910481	0.864947	0.903506	0.887558	0.892058	0.851707	0.876343	0.849267	0.832246	0.862585	0.851102	0.87482	0.853914	0.882271	0.863026	0.834626	0.847398	0.826457	1	0.886965	0.0635783
2260	0	742925	2.9717	22.7623	0.839923	0.151708	0.0167059	0.8985	0.915034	0.899297	0.877144	0.930402	0.895922	0.87762	0.873258	0.877459	0.852602	0.839127	0.85826	0.841576	0.862179	0.824675	0.860065	0.85028	0.817877	0.889343	0.811536	1	0.88633	0.0637121
2265	5	109921	0.439684	63.9292	5.77307	3.381	0.867882	0.900401	0.917773	0.900806	0.878208	0.931155	0.896134	0.877562	0.873891	0.878722	0.853131	0.838666	0.859485	0.841532	0.862952	0.82527	0.859963	0.849874	0.818138	0.888843	0.810054	1	0.887421	0.0632357
2266	6	68715	0.27486	66.1768	8.17865	3.82597	1.36134	0.902067	0.918911	0.90294	0.879466	0.931449	0.897359	0.878193	0.874525	0.879422	0.854093	0.8397	0.85947	0.842007	0.863654	0.825322	0.859987	0.8498	0.817434	0.888656	0.810347	1	0.888457	0.0626499
2270	10	60233	0.240932	66.1557	8.17811	3.82246	1.36125	0.904537	0.91982	0.904031	0.880954	0.932089	0.898419	0.879103	0.875699	0.879734	0.855337	0.839722	0.859645	0.84301	0.863787	0.826026	0.860425	0.850082	0.81809	0.88889	0.810262	1	0.889556	0.0623717
2272	0	760160	3.04064	22.8424	0.850952	0.15332	0.0170541	0.907803	0.902158	0.91091	0.867233	0.891542	0.897687	0.863231	0.871718	0.883603	0.856016	0.844839	0.836508	0.80909	0.866588	0.839346	0.838668	0.836609	0.819797	0.879049	0.824563	1	0.881525	0.0645288
2277	5	109832	0.439328	65.5166	5.94864	3.63894	0.939401	0.910104	0.903789	0.911797	0.868258	0.892536	0.898281	0.863728	0.872159	0.885261	0.856581	0.844267	0.836728	0.809464	0.867215	0.83955	0.84037	0.837279	0.82114	0.87917	0.824218	1	0.88259	0.0641755
2278	6	68363	0.273452	66.0886	8.28104	3.81533	1.37534	0.911648	0.904671	0.91265	0.868993	0.893415	0.898468	0.864144	0.87276	0.885223	0.857935	0.844448	0.837368	0.809627	0.86767	0.840104	0.840228	0.83682	0.821365	0.878604	0.824101	1	0.883313	0.0638725
2282	10	59873	0.239492	66.076	8.27486	3.81304	1.37524	0.913091	0.906293	0.913651	0.870509	0.894126	0.899587	0.865198	0.873908	0.885833	0.858534	0.84493	0.837506	0.810432	0.867737	0.840755	0.840504	0.837456	0.822249	0.878793	0.825046	1	0.884371	0.0635024
2284	0	721619	2.88648	22.881	0.854	0.154098	0.0171706	0.893938	0.901844	0.893151	0.862525	0.90537	0.875119	0.879205	0.861306	0.865031	0.859774	0.843402	0.841194	0.844531	0.838801	0.824374	0.871867	0.837068	0.825702	0.861764	0.81544	1	0.876809	0.0678031
2289	5	107447	0.429788	62.6915	5.69717	3.19022	0.825508	0.895609	0.902175	0.895418	0.864631	0.907629	0.87619	0.881304	0.862016	0.864398	0.859824	0.8453	0.841755	0.845193	0.839363	0.825091	0.872132	0.837087	0.826091	0.860945	0.815807	1	0.878053	0.0674349
2290	6	67136	0.268544	65.4918	8.11389	3.7097	1.32389	0.897559	0.904172	0.896442	0.865415	0.909065	0.876728	0.881904	0.86292	0.865772	0.85933	0.84486	0.842409	0.845724	0.838984	0.825503	0.872654	0.837703	0.825786	0.860894	0.816365	1	0.879085	0.0670966
2294	10	58868	0.235472	65.4737	8.08674	3.70561	1.31748	0.899555	0.905645	0.897686	0.866498	0.910435	0.877684	0.882958	0.863941	0.86609	0.860281	0.845247	0.843863	0.845536	0.839633	0.825992	0.872681	0.837594	0.826391	0.861325	0.816649	1	0.880226	0.0665907
2296	0	791802	3.16721	22.8949	0.854798	0.154376	0.0171974	0.91039	0.890344	0.903583	0.879131	0.923787	0.881148	0.86663	0.878863	0.864191	0.843372	0.844723	0.850632	0.838973	0.837929	0.856741	0.846489	0.892673	0.837396	0.869827	0.78942	1	0.882922	0.0647085
2301	5	111674	0.446696	64.6214	5.83706	3.49161	0.897819	0.912786	0.892509	0.904432	0.880917	0.924553	0.882466	0.868134	0.878893	0.865752	0.843442	0.84547	0.852329	0.839681	0.837545	0.85708	0.848425	0.893722	0.838029	0.869562	0.789378	1	0.884257	0.0642251
2302	6	69553	0.278212	65.6702	8.22047	3.74342	1.35131	0.914928	0.894059	0.905928	0.88168	0.925187	0.883111	0.869459	0.878927	0.865879	0.845909	0.845398	0.853443	0.840618	0.838023	0.857864	0.848411	0.894088	0.839202	0.869423	0.789995	1	0.885374	0.0637822
2306	10	60901	0.243604	65.664	8.21051	3.74199	1.34919	0.916233	0.89611	0.90698	0.882761	0.926159	0.884	0.870142	0.878688	0.866226	0.846702	0.846193	0.853697	0.840996	0.838689	0.857794	0.848796	0.894887	0.840298	0.869025	0.791112	1	0.886342	0.0634017
2308	0	662115	2.64846	22.8845	0.868629	0.154189	0.0174724	0.896487	0.909032	0.896051	0.877354	0.919714	0.890215	0.854499	0.850564	0.853814	0.858959	0.830701	0.851848	0.832602	0.812333	0.832953	0.865078	0.871381	0.852029	0.839726	0.807253	1	0.879004	0.0646281
2313	5	103866	0.415464	60.776	5.50428	2.90734	0.749051	0.898066	0.910062	0.897142	0.877539	0.920441	0.89008	0.855949	0.850317	0.854654	0.861153	0.832924	0.851385	0.833223	0.811156	0.834089	0.865967	0.871094	0.852233	0.838744	0.807603	1	0.879821	0.0645895
2314	6	65289	0.261156	60.4786	7.61024	2.92841	1.06109	0.898765	0.911348	0.898107	0.879382	0.92135	0.890908	0.857694	0.851943	0.856086	0.862213	0.833808	0.851529	0.833938	0.811078	0.833701	0.866647	0.872023	0.851637	0.838962	0.808919	1	0.880855	0.0641574
2318	10	57287	0.229148	60.4558	7.61314	2.92531	1.06097	0.900667	0.912956	0.899768	0.88047	0.922094	0.892305	0.858807	0.852837	0.857411	0.86304	0.834325	0.852235	0.833994	0.810707	0.833819	0.866706	0.87155	0.852864	0.838672	0.80891	1	0.882016	0.0637892
2320	0	643709	2.57484	22.7982	0.861741	0.152454	0.0171991	0.886027	0.933767	0.904684	0.879992	0.909027	0.89092	0.862513	0.846165	0.864561	0.84322	0.838336	0.828561	0.857185	0.856052	0.847611	0.869105	0.853647	0.814741	0.856951	0.813503	1	0.88208	0.0667267
2325	5	103226	0.412904	63.9582	5.77188	3.38555	0.870612	0.888395	0.935423	0.905867	0.881944	0.909727	0.892692	0.864385	0.84797	0.864845	0.844618	0.838238	0.828231	0.857076	0.855153	0.847766	0.869364	0.853317	0.815914	0.856756	0.81509	1	0.883389	0.0662452
2326	6	65218	0.260872	65.8513	8.19192	3.77223	1.35182	0.890674	0.937126	0.906537	0.883299	0.910654	0.893687	0.865597	0.848362	0.866471	0.844199	0.839094	0.82879	0.857624	0.854833	0.848132	0.870289	0.853376	0.81548	0.856719	0.815626	1	0.884501	0.0660461
2330	10	57306	0.229224	65.8234	8.18227	3.76713	1.34749	0.893423	0.938069	0.907488	0.884628	0.911824	0.894069	0.866602	0.849911	0.866279	0.844877	0.840645	0.82884	0.857755	0.855286	0.848576	0.870616	0.853567	0.816075	0.856786	0.815944	1	0.885618	0.0654769
2332	0	585794	2.34318	22.8442	0.875087	0.153392	0.0175682	0.903676	0.926116	0.903284	0.857429	0.917694	0.878685	0.870609	0.874241	0.8778	0.853679	0.836396	0.828818	0.818779	0.831208	0.838062	0.860582	0.83754	0.811564	0.904154	0.802826	1	0.882511	0.0648927
2337	5	99259	0.397036	60.7704	5.47937	2.90595	0.745834	0.905409	0.927845	0.904568	0.85897	0.918642	0.879089	0.8718	0.876263	0.878862	0.85499	0.838377	0.830313	0.820208	0.831849	0.840498	0.860587	0.837118	0.810748	0.903762	0.803524	1	0.883829	0.0644905
2338	6	63156	0.252624	62.4858	7.78176	3.2254	1.15651	0.906763	0.929492	0.905274	0.861288	0.919596	0.880399	0.8723	0.876615	0.878943	0.855295	0.839469	0.830364	0.821149	0.831631	0.841036	0.861462	0.837941	0.811126	0.903398	0.804239	1	0.884855	0.0640999
2342	10	55503	0.222012	62.4609	7.78159	3.22168	1.1559	0.908897	0.930535	0.906843	0.862899	0.920347	0.881268	0.873115	0.877853	0.879889	0.855738	0.840063	0.830991	0.822514	0.832721	0.841522	0.861962	0.838216	0.811524	0.903888	0.804668	1	0.886038	0.0635906
2344	0	613824	2.4553	22.8373	0.859289	0.15323	0.017236	0.906952	0.914155	0.903853	0.857698	0.900216	0.870532	0.872201	0.88972	0.881167	0.88105	0.83561	0.844226	0.824179	0.821468	0.816128	0.83814	0.82921	0.843957	0.860641	0.830816	1	0.88134	0.0653719
2349	5	101570	0.40628	64.3509	5.82637	3.44851	0.888448	0.907645	0.914798	0.905819	0.858447	0.900763	0.871414	0.873038	0.890292	0.881889	0.88123	0.835478	0.845136	0.824909	0.82132	0.81593	0.836979	0.830393	0.844501	0.860924	0.832362	1	0.882082	0.0649881
2350	6	64348	0.257392	65.4133	8.1543	3.6985	1.32949	0.908148	0.916889	0.907363	0.859933	0.902468	0.872537	0.873531	0.891318	0.882374	0.882195	0.836654	0.844525	0.824711	0.82217	0.815317	0.836817	0.830787	0.844276	0.861239	0.833165	1	0.883115	0.0645561
2354	10	56262	0.225048	65.3946	8.15801	3.6956	1.32976	0.910046	0.918604	0.908473	0.861754	0.903194	0.873378	0.874329	0.891712	0.883056	0.882638	0.837635	0.844958	0.825228	0.821842	0.815453	0.837199	0.830614	0.845011	0.862021	0.833413	1	0.884205	0.0641057
2356	0	639922	2.55969	22.8761	0.872058	0.154027	0.0175433	0.901748	0.89161	0.903231	0.885967	0.925984	0.895478	0.874281	0.858745	0.879528	0.842254	0.860612	0.848239	0.843688	0.834573	0.859248	0.837794	0.865816	0.835972	0.862084	0.801943	1	0.883707	0.0672453
2361	5	103098	0.412392	63.8671	5.77257	3.3714	0.867685	0.903204	0.892748	0.904474	0.886957	0.925925	0.895881	0.874925	0.858528	0.881569	0.842417	0.861045	0.849435	0.844303	0.83392	0.859056	0.838333	0.866496	0.836932	0.862776	0.803231	1	0.88453	0.066898
2362	6	65294	0.261176	64.9963	8.119	3.6291	1.30539	0.905389	0.893543	0.906056	0.888221	0.927398	0.896667	0.87593	0.858838	0.882455	0.842566	0.863134	0.849473	0.844243	0.834778	0.859643	0.838668	0.866243	0.837466	0.862047	0.803535	1	0.885634	0.0663235
2366	10	57133	0.228532	64.9851	8.13197	3.62778	1.30668	0.907278	0.895489	0.907602	0.889258	0.928308	0.897625	0.877444	0.859556	0.883281	0.843497	0.863433	0.849684	0.844424	0.835489	0.860545	0.838788	0.865988	0.838263	0.862365	0.803984	1	0.886825	0.0658373
2368	0	632922	2.53169	22.8159	0.850749	0.152789	0.0169969	0.897627	0.902922	0.901069	0.861629	0.909676	0.89815	0.874959	0.845268	0.866205	0.831724	0.833722	0.861447	0.821792	0.835963	0.81453	0.856938	0.845527	0.840764	0.854163	0.811534	1	0.877526	0.0664584
2373	5	102551	0.410204	65.4791	5.95318	3.63294	0.939314	0.899908	0.904628	0.901976	0.864307	0.910742	0.899811	0.875759	0.846038	0.866905	0.831703	0.834365	0.862824	0.82085	0.837066	0.815068	0.857008	0.846369	0.842137	0.852488	0.811616	1	0.878825	0.0659362
2374	6	64876	0.259504	68.0204	8.42879	4.1541	1.48007	0.902314	0.906306	0.903647	0.866345	0.912518	0.900418	0.876434	0.846654	0.866368	0.831525	0.834006	0.863147	0.822531	0.835725	0.81403	0.857821	0.845706	0.842723	0.853259	0.811949	1	0.879999	0.0652971
2378	10	56840	0.22736	68.0067	8.42267	4.1514	1.47854	0.903976	0.907152	0.905463	0.867787	0.913195	0.901399	0.877217	0.847475	0.867532	0.832152	0.834993	0.863987	0.822854	0.835644	0.814514	0.858014	0.845998	0.843086	0.853492	0.811207	1	0.881046	0.0649465
2380	0	515192	2.06077	22.8535	0.903089	0.153621	0.0181783	0.897133	0.917807	0.930434	0.905945	0.903078	0.883747	0.831832	0.860037	0.850267	0.863534	0.833125	0.818939	0.833219	0.843348	0.811698	0.825934	0.849508	0.826562	0.86946	0.789815	1	0.882369	0.0633178
2385	5	93259	0.373036	63.0387	5.71219	3.24283	0.836487	0.89949	0.918662	0.931814	0.907226	0.903554	0.884392	0.831384	0.861456	0.851451	0.863665	0.83326	0.818715	0.832917	0.842187	0.813112	0.826569	0.850197	0.82629	0.868817	0.790396	1	0.883285	0.0628191
2386	6	59475	0.2379	63.1218	7.96298	3.32831	1.21025	0.902077	0.920345	0.931702	0.907776	0.904145	0.885313	0.832055	0.861328	0.851551	0.86348	0.833375	0.819672	0.833241	0.841698	0.813081	0.825935	0.850256	0.826507	0.86892	0.789777	1	0.884075	0.0625689
2390	10	52439	0.209756	63.0956	7.97439	3.32474	1.21135	0.903478	0.921738	0.932827	0.908961	0.905271	0.88684	0.83395	0.861992	0.852228	0.864147	0.833149	0.820363	0.832987	0.842322	0.813488	0.826684	0.850493	0.827171	0.869467	0.789975	1	0.885143	0.0622222
2392	0	576801	2.3072	22.7329	0.851271	0.151142	0.0169037	0.9082	0.92871	0.902639	0.889767	0.914774	0.896307	0.899061	0.841852	0.883131	0.840718	0.858468	0.83459	0.843492	0.822323	0.832961	0.863644	0.868735	0.820946	0.888137	0.812497	1	0.888917	0.0623642
2397	5	99138	0.396552	63.1317	5.71483	3.25697	0.838339	0.909712	0.930037	0.904134	0.890436	0.915391	0.897032	0.899423	0.841948	0.88457	0.841842	0.858188	0.835719	0.843884	0.823786	0.832627	0.865082	0.868391	0.82013	0.88747	0.813744	1	0.889832	0.0619812
2398	6	63181	0.252724	63.6792	7.983	3.41493	1.23265	0.911825	0.931134	0.904671	0.892017	0.915995	0.897335	0.900073	0.842706	0.886319	0.842524	0.858027	0.836565	0.843972	0.824591	0.83256	0.864801	0.868885	0.821355	0.887949	0.814335	1	0.890799	0.0614121
2402	10	55577	0.222308	63.6782	7.98241	3.41476	1.23279	0.913291	0.932328	0.905851	0.893085	0.916926	0.898069	0.900966	0.84373	0.887345	0.843703	0.858656	0.837136	0.844783	0.825143	0.832872	0.864764	0.868885	0.820717	0.888497	0.814654	1	0.891788	0.0609116
