# Supplementary material for: IBSEM: An Individual-Based Atlantic Salmon Population Model
Source: PLoS One. 2015 Sep 18;10(9):e0138444. doi: 10.1371/journal.pone.0138444 (PMC4575158; doi:10.1371/journal.pone.0138444)
Supplement: S1 Minimal dataset — (ZIP) [file pone.0138444.s003.zip › temp/scenario 1/wild - 5/runFiles/results/parr1.txt]

month	averageAge	popSize	density	averageLength	stDevLength	averageWeight	stDevWeight	allele_0_0_Frequency	allele_0_1_Frequency	allele_0_2_Frequency	allele_0_3_Frequency	allele_0_4_Frequency	allele_0_5_Frequency	allele_0_6_Frequency	allele_0_7_Frequency	allele_0_8_Frequency	allele_0_9_Frequency	allele_0_10_Frequency	allele_0_11_Frequency	allele_0_12_Frequency	allele_0_13_Frequency	allele_0_14_Frequency	allele_0_15_Frequency	allele_0_16_Frequency	allele_0_17_Frequency	allele_0_18_Frequency	allele_0_19_Frequency	allele_0_20_Frequency	genotypicValueAverage	genotypicValueStDev
16	12	53065	0.21226	65.6643	8.32073	3.74661	1.37114	0.906699	0.905314	0.904136	0.903326	0.904853	0.901084	0.90065	0.902912	0.902431	0.901121	0.903109	0.901903	0.899604	0.900546	0.903222	0.900773	0.900999	0.899727	0.899567	0.898841	1	0.903439	0.0597699
21	17	45432	0.181728	104.427	9.2059	14.6295	3.79709	0.90838	0.906707	0.905177	0.904825	0.905848	0.901171	0.901215	0.90379	0.903108	0.90204	0.904605	0.902624	0.899564	0.900544	0.902976	0.900896	0.900434	0.899971	0.899388	0.898992	1	0.904404	0.0594383
22	18	16472	0.065888	99.7039	7.59468	12.6677	2.83628	0.925176	0.921807	0.917011	0.916555	0.914218	0.912184	0.90672	0.909119	0.908633	0.908815	0.907358	0.906933	0.901682	0.902805	0.907145	0.905537	0.901378	0.900194	0.90065	0.902805	1	0.914208	0.0559661
26	22	15123	0.060492	99.6731	7.6009	12.6565	2.8352	0.926172	0.922304	0.918237	0.916749	0.915923	0.913079	0.907955	0.909641	0.909013	0.909079	0.907492	0.907194	0.901045	0.903557	0.906698	0.905541	0.901375	0.900152	0.900284	0.90283	1	0.914895	0.0557356
26	10	60471	0.241884	66.0147	8.14651	3.79756	1.34943	0.903326	0.901523	0.885193	0.899183	0.914091	0.889956	0.880025	0.895297	0.905186	0.889377	0.904012	0.885433	0.901903	0.880951	0.910048	0.912586	0.911288	0.920623	0.91004	0.889302	1	0.897966	0.0631169
28	12	56648	0.226592	65.9771	8.32782	3.79887	1.38585	0.904807	0.902839	0.886377	0.900244	0.915328	0.890579	0.881196	0.896183	0.905716	0.889617	0.904048	0.885795	0.901991	0.881126	0.910262	0.912857	0.911444	0.920995	0.910403	0.889864	1	0.898907	0.0627452
28	12	56648	0.226592	65.9771	8.32782	3.79887	1.38585	0.904807	0.902839	0.886377	0.900244	0.915328	0.890579	0.881196	0.896183	0.905716	0.889617	0.904048	0.885795	0.901991	0.881126	0.910262	0.912857	0.911444	0.920995	0.910403	0.889864	1	0.898907	0.0627452
33	17	48284	0.193136	102.649	9.17194	13.9067	3.65833	0.906108	0.904606	0.887261	0.900733	0.916349	0.891527	0.882383	0.896612	0.905797	0.889518	0.904451	0.886122	0.90268	0.881389	0.910654	0.913129	0.911461	0.92104	0.910995	0.890388	1	0.89977	0.0622166
34	18	19903	0.079612	98.5572	7.62571	12.244	2.78185	0.920565	0.917198	0.902502	0.911923	0.924006	0.89803	0.891222	0.901095	0.911822	0.892855	0.9072	0.887756	0.905567	0.882128	0.913129	0.915239	0.914033	0.922775	0.911672	0.89376	1	0.908783	0.0583175
38	22	18165	0.07266	98.555	7.62591	12.2433	2.78252	0.922488	0.918304	0.904211	0.912854	0.923947	0.898734	0.892045	0.902064	0.912442	0.893366	0.90801	0.888577	0.905312	0.882329	0.913873	0.916323	0.914258	0.923176	0.912194	0.89433	1	0.909762	0.0579863
38	10	44492	0.177968	64.6584	8.06617	3.57263	1.28284	0.897195	0.905196	0.876742	0.899813	0.891857	0.906298	0.877978	0.916153	0.864054	0.883046	0.912175	0.917457	0.866897	0.91385	0.908107	0.90686	0.902623	0.873449	0.907006	0.905994	1	0.895246	0.0653268
40	12	41780	0.16712	64.5787	8.23919	3.56691	1.31521	0.899055	0.90748	0.87877	0.901328	0.892903	0.907695	0.879045	0.916671	0.864433	0.883712	0.912434	0.917556	0.867329	0.914062	0.908389	0.906474	0.902621	0.873588	0.906869	0.906223	1	0.896509	0.064875
40	12	41780	0.16712	64.5787	8.23919	3.56691	1.31521	0.899055	0.90748	0.87877	0.901328	0.892903	0.907695	0.879045	0.916671	0.864433	0.883712	0.912434	0.917556	0.867329	0.914062	0.908389	0.906474	0.902621	0.873588	0.906869	0.906223	1	0.896509	0.064875
45	17	35773	0.143092	103.39	9.14055	14.2017	3.70042	0.901127	0.909583	0.880147	0.902608	0.894907	0.908786	0.880692	0.91699	0.865695	0.883907	0.913678	0.917885	0.866967	0.914531	0.908367	0.906074	0.902706	0.874011	0.906256	0.906438	1	0.897808	0.0643748
46	18	14517	0.058068	98.7377	7.55008	12.3062	2.76631	0.916684	0.927464	0.897086	0.915582	0.902631	0.916167	0.891472	0.920438	0.87246	0.888751	0.919784	0.918854	0.874905	0.915237	0.909382	0.905283	0.900599	0.881897	0.905387	0.908728	1	0.908344	0.0602326
50	22	13263	0.053052	98.7522	7.55518	12.3118	2.76894	0.917703	0.928862	0.898703	0.916836	0.904019	0.916271	0.892634	0.921172	0.873445	0.888864	0.920606	0.919588	0.875254	0.914424	0.910503	0.906017	0.90055	0.881512	0.905225	0.90858	1	0.909299	0.0599456
50	10	49557	0.198228	65.0135	8.03509	3.62849	1.28949	0.89504	0.912838	0.893264	0.909377	0.908318	0.911032	0.899843	0.902819	0.893466	0.891297	0.888563	0.90181	0.890026	0.905402	0.903394	0.902284	0.882913	0.922564	0.908429	0.91981	1	0.901913	0.0623312
52	12	46470	0.18588	64.9542	8.21708	3.62631	1.32438	0.896826	0.913783	0.894803	0.910448	0.909361	0.911642	0.901366	0.903691	0.894631	0.891661	0.889133	0.902077	0.890779	0.906058	0.904056	0.902561	0.882924	0.923112	0.908242	0.919647	1	0.902965	0.0619926
52	12	46470	0.18588	64.9542	8.21708	3.62631	1.32438	0.896826	0.913783	0.894803	0.910448	0.909361	0.911642	0.901366	0.903691	0.894631	0.891661	0.889133	0.902077	0.890779	0.906058	0.904056	0.902561	0.882924	0.923112	0.908242	0.919647	1	0.902965	0.0619926
57	17	39820	0.15928	103.76	9.04926	14.3455	3.68565	0.89892	0.915168	0.896786	0.910799	0.910259	0.912469	0.901695	0.904282	0.895681	0.892717	0.89008	0.902838	0.891035	0.90658	0.90393	0.903014	0.883564	0.923204	0.908714	0.920706	1	0.904059	0.0614844
58	18	16008	0.064032	98.8679	7.57665	12.3554	2.77466	0.915292	0.927318	0.90942	0.919353	0.916011	0.920977	0.907984	0.908858	0.903205	0.894584	0.894834	0.907952	0.895209	0.910795	0.905516	0.906672	0.883808	0.923944	0.909358	0.92079	1	0.91282	0.0577227
62	22	14740	0.05896	98.851	7.56323	12.3485	2.77029	0.916147	0.928596	0.91038	0.92059	0.916248	0.920963	0.908243	0.909159	0.903053	0.895251	0.896031	0.90848	0.895183	0.910889	0.906275	0.9077	0.883582	0.923982	0.909261	0.920997	1	0.913477	0.0576395
62	10	57514	0.230056	64.6713	8.07025	3.57468	1.28087	0.898999	0.897503	0.904571	0.896277	0.900129	0.890827	0.908761	0.899181	0.893061	0.904067	0.90072	0.910352	0.888079	0.907579	0.907805	0.893183	0.893443	0.895834	0.895947	0.907953	1	0.899502	0.0623564
64	12	53982	0.215928	64.5875	8.24951	3.56854	1.31369	0.900291	0.898633	0.905441	0.897132	0.901226	0.891547	0.909711	0.899707	0.893539	0.904524	0.901263	0.910989	0.888417	0.907895	0.907858	0.893335	0.893974	0.895938	0.896317	0.907942	1	0.900334	0.0621016
64	12	53982	0.215928	64.5875	8.24951	3.56854	1.31369	0.900291	0.898633	0.905441	0.897132	0.901226	0.891547	0.909711	0.899707	0.893539	0.904524	0.901263	0.910989	0.888417	0.907895	0.907858	0.893335	0.893974	0.895938	0.896317	0.907942	1	0.900334	0.0621016
69	17	46193	0.184772	102.255	9.10613	13.7456	3.59802	0.90176	0.900223	0.906837	0.897939	0.902539	0.892938	0.910214	0.899952	0.893912	0.904812	0.901284	0.910777	0.888739	0.909045	0.907984	0.893999	0.895017	0.896131	0.896305	0.908514	1	0.901309	0.0618042
70	18	19100	0.0764	98.7885	7.54819	12.3246	2.76158	0.916963	0.912644	0.918848	0.909031	0.910236	0.900969	0.915209	0.906335	0.899529	0.908822	0.905524	0.915576	0.892958	0.910262	0.910183	0.895026	0.898717	0.898586	0.900314	0.909398	1	0.910227	0.0583292
74	22	17416	0.069664	98.7946	7.53823	12.3263	2.75923	0.918408	0.913643	0.920475	0.910025	0.91192	0.902302	0.915136	0.906839	0.899805	0.909078	0.905288	0.91637	0.893718	0.909968	0.910513	0.894407	0.898714	0.898398	0.900092	0.909193	1	0.911123	0.0579882
74	10	54043	0.216172	65.8015	8.07325	3.75927	1.33006	0.90044	0.903392	0.874766	0.899922	0.878745	0.891457	0.882519	0.900459	0.895824	0.891855	0.886535	0.895056	0.903179	0.883991	0.895259	0.896453	0.906121	0.918907	0.913328	0.914855	1	0.89351	0.0650647
76	12	50632	0.202528	65.7451	8.25929	3.75767	1.36776	0.902137	0.904981	0.876363	0.901268	0.879898	0.892262	0.883414	0.900814	0.896745	0.892558	0.886554	0.895511	0.903964	0.883749	0.895649	0.896962	0.906334	0.918974	0.913375	0.915024	1	0.894593	0.0646836
76	12	50632	0.202528	65.7451	8.25929	3.75767	1.36776	0.902137	0.904981	0.876363	0.901268	0.879898	0.892262	0.883414	0.900814	0.896745	0.892558	0.886554	0.895511	0.903964	0.883749	0.895649	0.896962	0.906334	0.918974	0.913375	0.915024	1	0.894593	0.0646836
81	17	43361	0.173444	104.627	9.16175	14.7093	3.80044	0.904315	0.906483	0.877724	0.902101	0.881403	0.893464	0.88462	0.90179	0.8969	0.892888	0.887583	0.895943	0.904511	0.884412	0.895494	0.896889	0.906137	0.919132	0.913125	0.914797	1	0.895737	0.0641797
82	18	14726	0.058904	100.376	7.42871	12.9125	2.81479	0.920277	0.922178	0.898581	0.913317	0.893861	0.901127	0.894133	0.910363	0.900007	0.900754	0.891824	0.898649	0.911144	0.887682	0.898105	0.902553	0.908529	0.919428	0.914675	0.915218	1	0.906979	0.0594102
86	22	13506	0.054024	100.381	7.45247	12.9155	2.82503	0.921738	0.923664	0.900304	0.91489	0.896046	0.90171	0.894862	0.910077	0.900563	0.900896	0.892973	0.900452	0.911262	0.888642	0.899563	0.90271	0.908818	0.91985	0.914001	0.915556	1	0.908134	0.0590314
86	10	52947	0.211788	67.1751	8.18639	3.99612	1.40168	0.916794	0.909995	0.898087	0.900429	0.911355	0.899588	0.892147	0.899428	0.884979	0.91246	0.889323	0.896982	0.890268	0.909258	0.895046	0.879965	0.901364	0.894451	0.893403	0.904754	1	0.902808	0.0604422
88	12	49641	0.198564	67.112	8.37904	3.99348	1.44077	0.917528	0.911213	0.899136	0.901694	0.91227	0.900878	0.893344	0.89969	0.885971	0.912653	0.889164	0.897242	0.890584	0.909923	0.895701	0.880301	0.901674	0.894905	0.893566	0.905441	1	0.903657	0.0601875
88	12	49641	0.198564	67.112	8.37904	3.99348	1.44077	0.917528	0.911213	0.899136	0.901694	0.91227	0.900878	0.893344	0.89969	0.885971	0.912653	0.889164	0.897242	0.890584	0.909923	0.895701	0.880301	0.901674	0.894905	0.893566	0.905441	1	0.903657	0.0601875
93	17	42575	0.1703	105.352	9.25964	15.0179	3.8879	0.919718	0.912319	0.900423	0.902795	0.912543	0.901832	0.894081	0.900388	0.887775	0.912543	0.889971	0.898133	0.891028	0.910206	0.896078	0.879988	0.900893	0.895244	0.89387	0.905708	1	0.904673	0.0597952
94	18	16445	0.06578	99.044	7.70578	12.4279	2.8383	0.934995	0.927668	0.912344	0.912496	0.920553	0.910854	0.900882	0.906963	0.893189	0.918182	0.89024	0.901277	0.896199	0.913591	0.9	0.88498	0.902037	0.899574	0.896169	0.905564	1	0.914042	0.0558817
98	22	15100	0.0604	99.0321	7.72281	12.4245	2.84482	0.936556	0.929338	0.913046	0.913245	0.921126	0.911854	0.900464	0.907252	0.893874	0.919205	0.890331	0.902152	0.896291	0.914371	0.900993	0.884735	0.902715	0.899272	0.895894	0.906093	1	0.91487	0.0555313
98	10	54372	0.217488	63.2696	7.95054	3.35046	1.21358	0.903231	0.888435	0.889336	0.904096	0.923738	0.917264	0.88392	0.903811	0.907774	0.894808	0.898017	0.90336	0.891976	0.890035	0.895406	0.896886	0.923527	0.908786	0.916326	0.914708	1	0.900924	0.0657077
100	12	51067	0.204268	63.2237	8.11233	3.34975	1.24307	0.904596	0.8899	0.890585	0.905213	0.924805	0.918313	0.884808	0.904018	0.908503	0.895598	0.8983	0.90346	0.891995	0.890869	0.895666	0.896959	0.923865	0.909276	0.916218	0.914661	1	0.901877	0.065429
100	12	51067	0.204268	63.2237	8.11233	3.34975	1.24307	0.904596	0.8899	0.890585	0.905213	0.924805	0.918313	0.884808	0.904018	0.908503	0.895598	0.8983	0.90346	0.891995	0.890869	0.895666	0.896959	0.923865	0.909276	0.916218	0.914661	1	0.901877	0.065429
105	17	43686	0.174744	101.373	8.97827	13.3915	3.49849	0.905988	0.891956	0.892105	0.906297	0.926155	0.918853	0.885066	0.904775	0.909342	0.896443	0.898949	0.903722	0.892128	0.89072	0.895733	0.897564	0.924278	0.910383	0.915671	0.914286	1	0.902925	0.0649031
106	18	19191	0.076764	98.3675	7.4988	12.1675	2.72174	0.922881	0.908056	0.906857	0.913892	0.936038	0.926684	0.89357	0.906779	0.914335	0.901725	0.903444	0.903184	0.894899	0.888646	0.897426	0.899145	0.926502	0.914413	0.914778	0.915377	1	0.912399	0.0599578
110	22	17605	0.07042	98.3526	7.51323	12.1628	2.72584	0.924624	0.909543	0.908236	0.914967	0.937489	0.927606	0.894235	0.907469	0.915223	0.902386	0.904147	0.902897	0.895598	0.888157	0.897614	0.900284	0.926924	0.915393	0.914627	0.915564	1	0.913472	0.0593423
110	10	56321	0.225284	65.9182	8.13899	3.78112	1.34241	0.900605	0.908844	0.884244	0.880338	0.917633	0.907459	0.904538	0.904636	0.865015	0.895563	0.881101	0.912679	0.880844	0.91607	0.912954	0.914259	0.878349	0.903171	0.914614	0.900401	1	0.898344	0.0626998
112	12	52798	0.211192	65.842	8.32034	3.77604	1.3782	0.902108	0.910205	0.885554	0.881927	0.918283	0.907923	0.905157	0.905508	0.865393	0.895952	0.881728	0.9128	0.881416	0.916389	0.912989	0.914353	0.878348	0.903557	0.91459	0.900867	1	0.899279	0.0623302
112	12	52798	0.211192	65.842	8.32034	3.77604	1.3782	0.902108	0.910205	0.885554	0.881927	0.918283	0.907923	0.905157	0.905508	0.865393	0.895952	0.881728	0.9128	0.881416	0.916389	0.912989	0.914353	0.878348	0.903557	0.91459	0.900867	1	0.899279	0.0623302
117	17	45020	0.18008	104.941	9.22089	14.8434	3.84274	0.903487	0.911484	0.887061	0.884251	0.919136	0.908207	0.905842	0.906264	0.865749	0.896235	0.882152	0.912872	0.881764	0.916637	0.914016	0.914549	0.878287	0.903665	0.914893	0.901522	1	0.900278	0.0619245
118	18	16041	0.064164	99.9414	7.54363	12.7542	2.83091	0.922947	0.926844	0.901409	0.901939	0.930553	0.919394	0.913721	0.914251	0.87214	0.901565	0.889533	0.915435	0.887008	0.921482	0.917991	0.915654	0.875413	0.90384	0.919207	0.905399	1	0.912006	0.0567724
122	22	14725	0.0589	99.9237	7.53871	12.7472	2.82647	0.924516	0.927538	0.90292	0.903226	0.932156	0.92034	0.914058	0.915212	0.872666	0.902377	0.890323	0.916333	0.887912	0.921528	0.917623	0.915688	0.875722	0.904007	0.918913	0.905569	1	0.912999	0.0563064
122	10	56383	0.225532	66.1343	8.16026	3.81798	1.3537	0.891279	0.894188	0.899092	0.896396	0.918876	0.902772	0.918007	0.898728	0.8908	0.924091	0.888113	0.902932	0.901007	0.887945	0.901672	0.896015	0.886792	0.910381	0.898578	0.904324	1	0.900182	0.06194
124	12	52903	0.211612	66.0641	8.33626	3.8137	1.38994	0.893257	0.895337	0.900639	0.897596	0.919938	0.903626	0.91853	0.899127	0.891188	0.924059	0.888513	0.903323	0.901631	0.888201	0.901669	0.896783	0.886604	0.910695	0.89873	0.904448	1	0.901169	0.0615534
124	12	52903	0.211612	66.0641	8.33626	3.8137	1.38994	0.893257	0.895337	0.900639	0.897596	0.919938	0.903626	0.91853	0.899127	0.891188	0.924059	0.888513	0.903323	0.901631	0.888201	0.901669	0.896783	0.886604	0.910695	0.89873	0.904448	1	0.901169	0.0615534
129	17	45263	0.181052	104.206	9.20608	14.5383	3.7764	0.894362	0.896648	0.901619	0.89888	0.920542	0.903774	0.919681	0.899797	0.892274	0.924486	0.889733	0.903851	0.901708	0.888695	0.90215	0.897466	0.886939	0.911108	0.898305	0.904304	1	0.902039	0.0612804
130	18	17177	0.068708	99.0401	7.69378	12.4258	2.83295	0.914071	0.912994	0.912936	0.910316	0.929615	0.91116	0.927199	0.907201	0.896519	0.926733	0.894772	0.906183	0.903738	0.888659	0.905775	0.903243	0.888164	0.910549	0.901205	0.905601	1	0.912113	0.0572671
134	22	15800	0.0632	99.0229	7.69496	12.4194	2.83125	0.91557	0.914399	0.915127	0.910601	0.93019	0.912215	0.927816	0.907816	0.896361	0.927184	0.89557	0.906487	0.903829	0.887848	0.906044	0.903544	0.888703	0.910063	0.901044	0.905665	1	0.913002	0.057041
134	10	54672	0.218688	64.8885	8.07714	3.61005	1.29478	0.872741	0.894763	0.885179	0.895458	0.900635	0.891407	0.878722	0.908738	0.896336	0.897452	0.88249	0.894397	0.911655	0.899574	0.906451	0.896163	0.878338	0.896446	0.898202	0.906524	1	0.890995	0.0650026
136	12	51151	0.204604	64.8204	8.27799	3.60727	1.33255	0.875183	0.896581	0.886933	0.896424	0.901752	0.891947	0.879201	0.909073	0.897157	0.897949	0.882827	0.89486	0.911654	0.899767	0.906561	0.896718	0.878565	0.896542	0.898409	0.906805	1	0.892139	0.0645779
136	12	51151	0.204604	64.8204	8.27799	3.60727	1.33255	0.875183	0.896581	0.886933	0.896424	0.901752	0.891947	0.879201	0.909073	0.897157	0.897949	0.882827	0.89486	0.911654	0.899767	0.906561	0.896718	0.878565	0.896542	0.898409	0.906805	1	0.892139	0.0645779
141	17	43575	0.1743	103.902	9.21205	14.4149	3.77103	0.876064	0.898153	0.887642	0.898095	0.902008	0.893207	0.880115	0.909948	0.898325	0.897407	0.883477	0.895043	0.911945	0.899587	0.906781	0.896535	0.878313	0.897223	0.898543	0.907286	1	0.892978	0.0643177
142	18	17911	0.071644	98.2815	7.60856	12.1422	2.7565	0.898945	0.914243	0.898107	0.911339	0.911702	0.901011	0.885796	0.916001	0.906538	0.901485	0.891826	0.902909	0.916811	0.902378	0.908017	0.89981	0.879934	0.899391	0.89928	0.90852	1	0.904031	0.0603072
146	22	16426	0.065704	98.2798	7.59793	12.141	2.7544	0.899915	0.914921	0.899763	0.911664	0.912425	0.901832	0.887069	0.916626	0.907068	0.901711	0.89264	0.903994	0.916748	0.902563	0.908103	0.900402	0.879946	0.899306	0.899549	0.90789	1	0.904791	0.0599703
146	10	52623	0.210492	64.588	8.14919	3.56451	1.29359	0.890837	0.895207	0.901136	0.894685	0.888775	0.892385	0.853125	0.905954	0.870874	0.8984	0.889202	0.897991	0.913251	0.888528	0.88009	0.887891	0.891255	0.913042	0.899246	0.907958	1	0.891634	0.065409
148	12	49304	0.197216	64.5147	8.33232	3.56034	1.32823	0.892798	0.896824	0.902381	0.895992	0.889816	0.893437	0.854069	0.906154	0.871491	0.899177	0.889806	0.898517	0.913902	0.889624	0.880182	0.888244	0.891023	0.913465	0.899379	0.908405	1	0.89275	0.0650326
148	12	49304	0.197216	64.5147	8.33232	3.56034	1.32823	0.892798	0.896824	0.902381	0.895992	0.889816	0.893437	0.854069	0.906154	0.871491	0.899177	0.889806	0.898517	0.913902	0.889624	0.880182	0.888244	0.891023	0.913465	0.899379	0.908405	1	0.89275	0.0650326
153	17	42052	0.168208	104.478	9.25073	14.6538	3.82331	0.894773	0.897639	0.903477	0.896973	0.890398	0.893953	0.854573	0.906318	0.871909	0.899815	0.889851	0.898685	0.914772	0.890314	0.879839	0.888138	0.891194	0.913441	0.899065	0.909148	1	0.893555	0.0647295
154	18	16992	0.067968	98.5892	7.66439	12.2577	2.78901	0.913459	0.911341	0.914519	0.90981	0.90266	0.901601	0.862582	0.912194	0.878355	0.90781	0.895392	0.90319	0.917314	0.89598	0.882504	0.891625	0.896422	0.916726	0.902513	0.912606	1	0.904066	0.0599511
158	22	15546	0.062184	98.5802	7.68036	12.2553	2.79589	0.914898	0.912453	0.914608	0.911488	0.903834	0.902998	0.864177	0.911971	0.879422	0.909173	0.895986	0.903866	0.918146	0.896404	0.882285	0.891869	0.89708	0.91702	0.90184	0.912711	1	0.905031	0.0596674
158	10	50533	0.202132	65.2831	8.19119	3.67843	1.32581	0.891873	0.917232	0.87806	0.876833	0.904963	0.9006	0.888855	0.890527	0.893258	0.913542	0.882562	0.907259	0.887321	0.87523	0.876012	0.912265	0.895088	0.92217	0.886757	0.935943	1	0.894874	0.067238
160	12	47336	0.189344	65.1997	8.36304	3.67197	1.35793	0.893728	0.918698	0.880292	0.878348	0.906023	0.901618	0.889735	0.891045	0.893633	0.913501	0.882985	0.907206	0.887348	0.876479	0.876289	0.912984	0.895006	0.922416	0.88702	0.935958	1	0.896024	0.0667045
160	12	47336	0.189344	65.1997	8.36304	3.67197	1.35793	0.893728	0.918698	0.880292	0.878348	0.906023	0.901618	0.889735	0.891045	0.893633	0.913501	0.882985	0.907206	0.887348	0.876479	0.876289	0.912984	0.895006	0.922416	0.88702	0.935958	1	0.896024	0.0667045
165	17	40479	0.161916	105.032	9.28507	14.8857	3.87365	0.895365	0.920527	0.881618	0.87953	0.907866	0.902307	0.88998	0.891487	0.894871	0.913412	0.884594	0.907965	0.887448	0.877504	0.876529	0.913733	0.894748	0.922688	0.887188	0.936115	1	0.897151	0.0661508
166	18	15536	0.062144	99.0311	7.73012	12.4245	2.84703	0.913942	0.932447	0.899459	0.89402	0.919735	0.910949	0.898462	0.898011	0.900167	0.915583	0.892958	0.913749	0.886168	0.88768	0.878122	0.91819	0.895082	0.924723	0.892669	0.935762	1	0.908173	0.0608445
170	22	14280	0.05712	99.0011	7.73655	12.4138	2.84701	0.915511	0.933578	0.90105	0.894433	0.919748	0.912045	0.898494	0.89923	0.900035	0.916562	0.894153	0.914041	0.88638	0.88806	0.878606	0.918242	0.895658	0.92437	0.892612	0.935714	1	0.909003	0.0605625
170	10	56144	0.224576	65.203	8.18039	3.66505	1.32361	0.899669	0.899767	0.902625	0.887325	0.917391	0.896409	0.889	0.905413	0.876799	0.908735	0.872177	0.893889	0.883585	0.91325	0.87614	0.901218	0.886221	0.920677	0.921203	0.887165	1	0.897643	0.0644983
172	12	52546	0.210184	65.138	8.37142	3.6624	1.36006	0.901448	0.901344	0.903789	0.888317	0.918747	0.897261	0.890001	0.906358	0.877545	0.908804	0.87293	0.89455	0.884482	0.914123	0.876499	0.901515	0.886718	0.921298	0.921231	0.887565	1	0.898745	0.06395
172	12	52546	0.210184	65.138	8.37142	3.6624	1.36006	0.901448	0.901344	0.903789	0.888317	0.918747	0.897261	0.890001	0.906358	0.877545	0.908804	0.87293	0.89455	0.884482	0.914123	0.876499	0.901515	0.886718	0.921298	0.921231	0.887565	1	0.898745	0.06395
177	17	45015	0.18006	103.411	9.23383	14.217	3.74312	0.903421	0.901611	0.905165	0.888959	0.91966	0.898178	0.890792	0.906987	0.878285	0.909086	0.873476	0.895601	0.885449	0.914162	0.876752	0.901522	0.886393	0.921282	0.92136	0.887593	1	0.899611	0.0634744
178	18	20357	0.081428	97.476	7.76327	11.8595	2.77144	0.920101	0.913641	0.915999	0.898954	0.930736	0.907698	0.900575	0.91482	0.88574	0.91288	0.879304	0.900943	0.890627	0.919168	0.881687	0.904922	0.884855	0.923908	0.921992	0.890799	1	0.909448	0.0593858
182	22	18573	0.074292	97.4363	7.77517	11.8459	2.77451	0.921364	0.915119	0.917057	0.900528	0.931675	0.908604	0.901362	0.915469	0.88634	0.913019	0.880822	0.901739	0.890998	0.920368	0.882356	0.904781	0.88564	0.923922	0.92271	0.891294	1	0.91047	0.0589725
182	10	56661	0.226644	62.8219	7.93081	3.28136	1.19035	0.87727	0.893233	0.905111	0.882441	0.927684	0.907776	0.904793	0.894425	0.890498	0.908597	0.853832	0.908588	0.882838	0.877394	0.893745	0.907873	0.87299	0.892669	0.901025	0.899613	1	0.894818	0.0646168
184	12	53023	0.212092	62.7512	8.08602	3.27675	1.21866	0.879373	0.894866	0.906531	0.883683	0.928852	0.908389	0.905607	0.895394	0.891047	0.909181	0.854469	0.909162	0.883192	0.877355	0.894253	0.908012	0.873319	0.892745	0.900892	0.900232	1	0.895949	0.0641927
184	12	53023	0.212092	62.7512	8.08602	3.27675	1.21866	0.879373	0.894866	0.906531	0.883683	0.928852	0.908389	0.905607	0.895394	0.891047	0.909181	0.854469	0.909162	0.883192	0.877355	0.894253	0.908012	0.873319	0.892745	0.900892	0.900232	1	0.895949	0.0641927
189	17	45301	0.181204	101.929	8.99367	13.6097	3.53886	0.880731	0.896393	0.908093	0.885267	0.92967	0.90924	0.906139	0.895422	0.891261	0.909991	0.854098	0.909207	0.883788	0.877144	0.894726	0.908435	0.873888	0.89232	0.900885	0.900565	1	0.896876	0.0638991
190	18	20918	0.083672	97.5495	7.57505	11.8754	2.70653	0.897337	0.90795	0.920164	0.896262	0.935749	0.914428	0.914237	0.904604	0.896955	0.913758	0.859093	0.912157	0.889043	0.881035	0.896501	0.911512	0.87592	0.897385	0.901066	0.903624	1	0.905951	0.0601356
194	22	19125	0.0765	97.5373	7.57506	11.871	2.70489	0.898065	0.90915	0.920758	0.897569	0.936131	0.915007	0.91498	0.905359	0.89702	0.914301	0.859425	0.912444	0.889098	0.879922	0.896444	0.911451	0.876497	0.898458	0.900732	0.903739	1	0.906585	0.059941
194	10	53503	0.214012	65.1512	8.15915	3.65585	1.31874	0.874745	0.881764	0.899034	0.913267	0.913622	0.892165	0.881138	0.917135	0.876502	0.913117	0.887315	0.919967	0.912538	0.893856	0.886119	0.897707	0.891165	0.906659	0.914295	0.902931	1	0.895064	0.0666544
196	12	49982	0.199928	65.0872	8.33334	3.65265	1.3522	0.876976	0.883658	0.900574	0.914339	0.914779	0.893142	0.882048	0.91778	0.877116	0.913849	0.88807	0.920331	0.912579	0.894262	0.886659	0.898704	0.891561	0.906936	0.914979	0.903315	1	0.896288	0.0662733
196	12	49982	0.199928	65.0872	8.33334	3.65265	1.3522	0.876976	0.883658	0.900574	0.914339	0.914779	0.893142	0.882048	0.91778	0.877116	0.913849	0.88807	0.920331	0.912579	0.894262	0.886659	0.898704	0.891561	0.906936	0.914979	0.903315	1	0.896288	0.0662733
201	17	42584	0.170336	103.973	9.23151	14.4449	3.77702	0.87925	0.885215	0.90224	0.915555	0.915379	0.893963	0.883348	0.919054	0.87871	0.914029	0.888467	0.920287	0.912784	0.895137	0.886953	0.898777	0.891873	0.907735	0.915215	0.903391	1	0.897496	0.0658987
202	18	18330	0.07332	98.1085	7.74681	12.0871	2.80669	0.898936	0.8994	0.913666	0.926678	0.925832	0.899727	0.890371	0.926187	0.886143	0.918767	0.895281	0.923404	0.914703	0.899373	0.890917	0.901091	0.89569	0.910911	0.918167	0.904364	1	0.907661	0.0616499
206	22	16762	0.067048	98.0881	7.7615	12.0805	2.81043	0.900937	0.90034	0.914091	0.927813	0.927097	0.900459	0.891272	0.927067	0.886499	0.919133	0.895627	0.923726	0.915225	0.90043	0.892077	0.901116	0.896015	0.911258	0.918745	0.904457	1	0.908597	0.0612217
206	10	54406	0.217624	63.8014	7.99386	3.43435	1.23924	0.859538	0.916029	0.895912	0.911637	0.90025	0.90161	0.870924	0.883974	0.870483	0.905571	0.891786	0.902244	0.911866	0.869518	0.879912	0.898871	0.88868	0.914826	0.895995	0.911444	1	0.892365	0.0655711
208	12	51018	0.204072	63.7352	8.16609	3.43086	1.27043	0.86199	0.916961	0.89684	0.912501	0.901182	0.902525	0.871251	0.884619	0.871457	0.906053	0.892009	0.90273	0.912011	0.870065	0.880434	0.899555	0.888863	0.91502	0.895948	0.911855	1	0.893339	0.0653299
208	12	51018	0.204072	63.7352	8.16609	3.43086	1.27043	0.86199	0.916961	0.89684	0.912501	0.901182	0.902525	0.871251	0.884619	0.871457	0.906053	0.892009	0.90273	0.912011	0.870065	0.880434	0.899555	0.888863	0.91502	0.895948	0.911855	1	0.893339	0.0653299
213	17	43589	0.174356	102.446	9.05813	13.8179	3.60077	0.864025	0.918328	0.898048	0.914004	0.902464	0.903359	0.872204	0.885659	0.87163	0.906593	0.893459	0.902579	0.912088	0.870644	0.880945	0.899803	0.889204	0.915162	0.895604	0.911446	1	0.89445	0.0649276
214	18	18245	0.07298	98.7749	7.49496	12.3166	2.73581	0.887202	0.930913	0.913648	0.92576	0.910633	0.908413	0.882297	0.89071	0.878487	0.911373	0.894492	0.907153	0.913702	0.871526	0.883886	0.903097	0.892491	0.915648	0.900356	0.914442	1	0.905026	0.0605212
218	22	16704	0.066816	98.7794	7.51082	12.3192	2.74373	0.8885	0.931573	0.914063	0.926455	0.911069	0.908525	0.883471	0.891583	0.879819	0.912207	0.894067	0.906699	0.91505	0.871468	0.88395	0.903376	0.89299	0.91502	0.900682	0.914482	1	0.905671	0.0603751
218	10	52275	0.2091	66.2798	8.19843	3.84394	1.36595	0.874825	0.918374	0.893496	0.909268	0.873018	0.876499	0.875457	0.882745	0.878364	0.902209	0.875983	0.884017	0.883759	0.884601	0.871545	0.882171	0.88703	0.923453	0.901817	0.918747	1	0.889307	0.0667281
220	12	48928	0.195712	66.2072	8.38117	3.8395	1.40255	0.876747	0.919647	0.894876	0.910052	0.874326	0.877105	0.877146	0.883369	0.879752	0.903	0.876768	0.884391	0.883696	0.884943	0.87219	0.882256	0.887263	0.923817	0.902295	0.918656	1	0.89041	0.066278
220	12	48928	0.195712	66.2072	8.38117	3.8395	1.40255	0.876747	0.919647	0.894876	0.910052	0.874326	0.877105	0.877146	0.883369	0.879752	0.903	0.876768	0.884391	0.883696	0.884943	0.87219	0.882256	0.887263	0.923817	0.902295	0.918656	1	0.89041	0.066278
225	17	41732	0.166928	103.557	9.26138	14.2776	3.75918	0.878918	0.921259	0.895775	0.910824	0.874964	0.878307	0.87784	0.883279	0.880847	0.903312	0.877971	0.885172	0.884166	0.884633	0.872807	0.882668	0.888083	0.923955	0.902904	0.919043	1	0.891438	0.0658283
226	18	16095	0.06438	98.9629	7.65428	12.395	2.8129	0.901305	0.931003	0.908419	0.921	0.887015	0.88835	0.891488	0.889935	0.885586	0.908854	0.88512	0.889282	0.887015	0.887201	0.880118	0.886269	0.894936	0.925536	0.906431	0.919851	1	0.902323	0.0610197
230	22	14729	0.058916	98.9575	7.64796	12.3926	2.81003	0.903082	0.932073	0.908582	0.922228	0.888248	0.889639	0.893204	0.891303	0.886482	0.9096	0.885804	0.889741	0.886856	0.886924	0.880542	0.885464	0.895954	0.925759	0.906205	0.920022	1	0.903316	0.060658
230	10	53129	0.212516	64.3869	7.97458	3.52581	1.25907	0.890719	0.886258	0.889439	0.878767	0.905024	0.892328	0.870438	0.890041	0.882023	0.900262	0.851296	0.90365	0.893872	0.897834	0.851315	0.898803	0.887557	0.905861	0.880696	0.890276	1	0.887643	0.0709621
232	12	49735	0.19894	64.307	8.14476	3.51997	1.29078	0.89251	0.887373	0.890982	0.879903	0.905801	0.893697	0.872072	0.890942	0.882588	0.900724	0.852146	0.904102	0.894129	0.89808	0.851996	0.899085	0.888308	0.905761	0.881562	0.890972	1	0.888755	0.0705167
232	12	49735	0.19894	64.307	8.14476	3.51997	1.29078	0.89251	0.887373	0.890982	0.879903	0.905801	0.893697	0.872072	0.890942	0.882588	0.900724	0.852146	0.904102	0.894129	0.89808	0.851996	0.899085	0.888308	0.905761	0.881562	0.890972	1	0.888755	0.0705167
237	17	42471	0.169884	103.474	9.07973	14.2314	3.68426	0.895435	0.889689	0.89195	0.881048	0.906772	0.894811	0.873737	0.891679	0.883685	0.901592	0.853182	0.904335	0.894575	0.898637	0.852028	0.899214	0.888465	0.905783	0.881319	0.891561	1	0.890132	0.0698468
238	18	16676	0.066704	99.1684	7.58049	12.4671	2.80243	0.915807	0.906183	0.909211	0.899376	0.917036	0.904653	0.888343	0.897397	0.888852	0.905283	0.859199	0.907322	0.896048	0.903424	0.858689	0.901385	0.89257	0.905553	0.888103	0.896858	1	0.90256	0.0640229
242	22	15337	0.061348	99.1945	7.57799	12.4766	2.80311	0.916672	0.907935	0.910282	0.900535	0.918237	0.905034	0.889255	0.897601	0.890168	0.90624	0.859197	0.907381	0.896525	0.904251	0.858773	0.90148	0.892156	0.90536	0.88782	0.896753	1	0.903437	0.0637255
242	10	52861	0.211444	66.0998	8.15296	3.81198	1.35258	0.880422	0.915108	0.892113	0.887554	0.906018	0.898157	0.90406	0.897949	0.906491	0.887356	0.888793	0.879684	0.866461	0.888424	0.912913	0.905412	0.869649	0.901572	0.912705	0.896029	1	0.895344	0.0637045
244	12	49518	0.198072	66.0389	8.35154	3.81011	1.39101	0.88275	0.91598	0.893534	0.888515	0.906418	0.898845	0.90453	0.898623	0.906791	0.887374	0.889162	0.880326	0.867311	0.888586	0.912991	0.905499	0.869441	0.902298	0.912779	0.896411	1	0.896263	0.0633962
244	12	49518	0.198072	66.0389	8.35154	3.81011	1.39101	0.88275	0.91598	0.893534	0.888515	0.906418	0.898845	0.90453	0.898623	0.906791	0.887374	0.889162	0.880326	0.867311	0.888586	0.912991	0.905499	0.869441	0.902298	0.912779	0.896411	1	0.896263	0.0633962
249	17	42196	0.168784	104.112	9.2544	14.5034	3.79717	0.884811	0.916639	0.895547	0.889527	0.907396	0.899315	0.905382	0.899244	0.907705	0.88826	0.890179	0.881221	0.868021	0.88807	0.913925	0.906579	0.870094	0.903024	0.913487	0.896554	1	0.897353	0.0628673
250	18	16608	0.066432	99.0105	7.64556	12.4121	2.81193	0.904353	0.926842	0.91206	0.904383	0.916998	0.906039	0.914047	0.905527	0.910706	0.892913	0.893003	0.886079	0.870785	0.891528	0.918021	0.906852	0.873976	0.905588	0.913776	0.898904	1	0.907622	0.0585515
254	22	15248	0.060992	98.9867	7.63481	12.4027	2.80735	0.906643	0.929302	0.913202	0.90507	0.91835	0.906512	0.914677	0.907463	0.910742	0.893002	0.893855	0.886542	0.870442	0.892412	0.918153	0.90684	0.87418	0.905725	0.913366	0.899429	1	0.908798	0.0580841
254	10	56073	0.224292	64.3884	8.0201	3.52776	1.26511	0.857293	0.909725	0.888618	0.903991	0.909511	0.894593	0.889234	0.905026	0.886425	0.88449	0.870535	0.918116	0.884606	0.894744	0.89182	0.91693	0.864124	0.897143	0.887655	0.9012	1	0.891479	0.0659114
256	12	52499	0.209996	64.3178	8.17958	3.523	1.29534	0.859626	0.91136	0.890265	0.904912	0.91057	0.895569	0.889979	0.905465	0.886588	0.88476	0.871178	0.918246	0.88456	0.895236	0.892065	0.917103	0.864645	0.897017	0.888112	0.90137	1	0.892582	0.0655096
256	12	52499	0.209996	64.3178	8.17958	3.523	1.29534	0.859626	0.91136	0.890265	0.904912	0.91057	0.895569	0.889979	0.905465	0.886588	0.88476	0.871178	0.918246	0.88456	0.895236	0.892065	0.917103	0.864645	0.897017	0.888112	0.90137	1	0.892582	0.0655096
261	17	44923	0.179692	104.416	9.11049	14.6185	3.76104	0.86252	0.91245	0.891626	0.906206	0.911604	0.896055	0.890735	0.905728	0.88665	0.885137	0.871413	0.918505	0.884191	0.895198	0.892282	0.917659	0.866249	0.897347	0.887942	0.902466	1	0.893655	0.0651753
262	18	19228	0.076912	98.0001	7.6658	12.0431	2.76772	0.887794	0.924199	0.905814	0.917594	0.919726	0.905164	0.900484	0.911067	0.889068	0.890056	0.877106	0.923003	0.886156	0.897623	0.893203	0.922535	0.870215	0.89947	0.892475	0.905918	1	0.904534	0.0608285
266	22	17596	0.070384	97.9948	7.66357	12.0411	2.76713	0.889975	0.924869	0.907649	0.917851	0.920152	0.905149	0.900858	0.912054	0.888639	0.891311	0.877302	0.923363	0.886366	0.89813	0.893811	0.922738	0.870681	0.899551	0.89293	0.906371	1	0.905358	0.0605949
266	10	58755	0.23502	64.1147	8.12395	3.48847	1.27232	0.870071	0.909778	0.908884	0.923504	0.909506	0.87841	0.885099	0.898655	0.882044	0.907446	0.873764	0.897013	0.895737	0.887831	0.884691	0.892928	0.892409	0.907659	0.89783	0.909114	1	0.89617	0.0658988
268	12	55072	0.220288	64.057	8.28778	3.4861	1.3044	0.872412	0.911116	0.910027	0.924127	0.910481	0.87954	0.886022	0.899177	0.882953	0.907921	0.874546	0.897779	0.895991	0.888128	0.885178	0.893376	0.892532	0.907303	0.897906	0.90931	1	0.897236	0.0655224
268	12	55072	0.220288	64.057	8.28778	3.4861	1.3044	0.872412	0.911116	0.910027	0.924127	0.910481	0.87954	0.886022	0.899177	0.882953	0.907921	0.874546	0.897779	0.895991	0.888128	0.885178	0.893376	0.892532	0.907303	0.897906	0.90931	1	0.897236	0.0655224
273	17	46997	0.187988	102.039	9.17049	13.665	3.61975	0.87513	0.911941	0.910824	0.924995	0.911441	0.88095	0.887195	0.899621	0.883439	0.908601	0.875311	0.89794	0.896164	0.888333	0.885727	0.894217	0.892844	0.907558	0.897845	0.90909	1	0.898287	0.0649828
274	18	21459	0.085836	97.5318	7.69646	11.8757	2.74931	0.893728	0.922643	0.922224	0.933944	0.922806	0.890745	0.894753	0.906263	0.891584	0.913929	0.883406	0.904003	0.901463	0.890093	0.889673	0.89706	0.89699	0.907265	0.900578	0.911086	1	0.908195	0.0608822
278	22	19620	0.07848	97.5013	7.68963	11.8644	2.74503	0.895693	0.923955	0.922936	0.934684	0.923318	0.8921	0.895285	0.906779	0.89261	0.914679	0.884404	0.904358	0.901911	0.890189	0.889628	0.896509	0.897808	0.907238	0.900994	0.910805	1	0.90912	0.0606575
278	10	57602	0.230408	64.1277	8.00648	3.48602	1.25426	0.881263	0.902842	0.885542	0.894457	0.895993	0.898094	0.878997	0.874831	0.882756	0.904335	0.886836	0.908232	0.892235	0.892521	0.886896	0.901106	0.89509	0.940271	0.896748	0.904161	1	0.891568	0.066882
280	12	53842	0.215368	64.0521	8.1748	3.48088	1.28516	0.8834	0.904313	0.887532	0.895648	0.896818	0.899103	0.88014	0.875432	0.883316	0.905065	0.887486	0.908909	0.892556	0.892881	0.887532	0.901276	0.895193	0.940966	0.897134	0.904313	1	0.892766	0.0664546
280	12	53842	0.215368	64.0521	8.1748	3.48088	1.28516	0.8834	0.904313	0.887532	0.895648	0.896818	0.899103	0.88014	0.875432	0.883316	0.905065	0.887486	0.908909	0.892556	0.892881	0.887532	0.901276	0.895193	0.940966	0.897134	0.904313	1	0.892766	0.0664546
285	17	45927	0.183708	102.682	9.08851	13.9141	3.63256	0.885906	0.905165	0.889237	0.897272	0.898099	0.9002	0.881627	0.87577	0.884197	0.905067	0.88853	0.908812	0.892492	0.893211	0.888094	0.901648	0.895846	0.941287	0.897544	0.904381	1	0.893971	0.0658457
286	18	20571	0.082284	97.8204	7.58898	11.9738	2.72855	0.903991	0.920811	0.905255	0.909314	0.907929	0.909873	0.88722	0.880973	0.891012	0.9107	0.891644	0.912328	0.894001	0.894147	0.890793	0.906786	0.894658	0.944047	0.90105	0.907224	1	0.904496	0.0610778
290	22	18828	0.075312	97.8108	7.58819	11.9703	2.72811	0.905354	0.921872	0.907106	0.910771	0.909072	0.910214	0.888969	0.881559	0.890668	0.911488	0.891704	0.912577	0.893935	0.894227	0.890774	0.90785	0.895501	0.944843	0.901901	0.908116	1	0.905493	0.0609089
290	10	53116	0.212464	64.402	8.02214	3.53003	1.26728	0.88093	0.894288	0.891191	0.889628	0.905904	0.887821	0.895352	0.867705	0.897724	0.917906	0.867535	0.915703	0.890438	0.878681	0.9026	0.897733	0.913199	0.933768	0.909095	0.910046	1	0.892288	0.0692133
292	12	49745	0.19898	64.3367	8.1992	3.52682	1.30115	0.883194	0.896181	0.892653	0.890793	0.907167	0.889155	0.896492	0.869092	0.898945	0.918404	0.867605	0.916112	0.890884	0.87841	0.903226	0.897537	0.91379	0.934094	0.909137	0.909941	1	0.89357	0.0687046
292	12	49745	0.19898	64.3367	8.1992	3.52682	1.30115	0.883194	0.896181	0.892653	0.890793	0.907167	0.889155	0.896492	0.869092	0.898945	0.918404	0.867605	0.916112	0.890884	0.87841	0.903226	0.897537	0.91379	0.934094	0.909137	0.909941	1	0.89357	0.0687046
297	17	42358	0.169432	102.288	9.12297	13.76	3.61237	0.885216	0.897717	0.893527	0.891119	0.908353	0.891012	0.897032	0.869245	0.900042	0.918363	0.867711	0.916226	0.891154	0.878205	0.904044	0.897788	0.914196	0.93457	0.908624	0.909509	1	0.894527	0.068258
298	18	21184	0.084736	96.729	7.78908	11.5946	2.73104	0.903937	0.913685	0.905825	0.903536	0.916022	0.901034	0.906368	0.874599	0.905896	0.922866	0.871601	0.920176	0.894873	0.880948	0.908492	0.89721	0.916753	0.936155	0.910192	0.909649	1	0.904879	0.0632734
302	22	19331	0.077324	96.7096	7.77803	11.5871	2.7276	0.90598	0.914774	0.907842	0.904764	0.916921	0.902204	0.906446	0.874683	0.906083	0.923491	0.871605	0.920982	0.895117	0.880192	0.908851	0.897522	0.91674	0.936967	0.909498	0.910403	1	0.905877	0.0629148
302	10	54318	0.217272	61.9349	7.82495	3.14523	1.14382	0.879782	0.908612	0.880334	0.901736	0.915893	0.876091	0.891509	0.887864	0.915175	0.91003	0.88432	0.87691	0.89115	0.880574	0.902353	0.917026	0.879589	0.910214	0.898422	0.889668	1	0.89396	0.0658684
304	12	50877	0.203508	61.8766	7.98349	3.14267	1.17185	0.881646	0.910117	0.882285	0.902864	0.916563	0.877017	0.89224	0.888319	0.915876	0.910608	0.885036	0.877351	0.891641	0.881115	0.9025	0.917409	0.879769	0.910451	0.898726	0.889764	1	0.895055	0.065412
304	12	50877	0.203508	61.8766	7.98349	3.14267	1.17185	0.881646	0.910117	0.882285	0.902864	0.916563	0.877017	0.89224	0.888319	0.915876	0.910608	0.885036	0.877351	0.891641	0.881115	0.9025	0.917409	0.879769	0.910451	0.898726	0.889764	1	0.895055	0.065412
309	17	43486	0.173944	102.669	8.9258	13.8978	3.56121	0.883261	0.911213	0.883641	0.903532	0.917353	0.877731	0.893701	0.88878	0.916249	0.911213	0.885342	0.878202	0.891758	0.882525	0.902923	0.917997	0.880329	0.910075	0.898738	0.89047	1	0.895995	0.0650602
310	18	16937	0.067748	99.5951	7.35364	12.6137	2.74247	0.902934	0.925282	0.899864	0.913414	0.925164	0.889207	0.903112	0.89644	0.923009	0.914713	0.889591	0.886019	0.897443	0.887642	0.905444	0.921798	0.882299	0.912411	0.904115	0.892572	1	0.906979	0.0606624
314	22	15578	0.062312	99.5805	7.36103	12.6086	2.74452	0.904288	0.926371	0.900822	0.914623	0.925889	0.889588	0.903357	0.896649	0.924156	0.915747	0.890134	0.886892	0.898767	0.888144	0.906021	0.92207	0.882559	0.912729	0.904096	0.891995	1	0.907833	0.0602441
314	10	54296	0.217184	69.2767	8.44691	4.38152	1.53808	0.855597	0.895186	0.910408	0.902442	0.91189	0.898298	0.893215	0.901991	0.880111	0.885139	0.891806	0.884071	0.890388	0.874503	0.904689	0.891465	0.882284	0.905859	0.878555	0.89583	1	0.891392	0.0660046
316	12	50823	0.203292	69.2209	8.66404	4.38122	1.58677	0.857191	0.896868	0.91131	0.903193	0.912805	0.899002	0.894192	0.902908	0.881245	0.886075	0.89185	0.884639	0.890522	0.874889	0.9052	0.891752	0.882868	0.906106	0.878972	0.896405	1	0.892381	0.0657419
316	12	50823	0.203292	69.2209	8.66404	4.38122	1.58677	0.857191	0.896868	0.91131	0.903193	0.912805	0.899002	0.894192	0.902908	0.881245	0.886075	0.89185	0.884639	0.890522	0.874889	0.9052	0.891752	0.882868	0.906106	0.878972	0.896405	1	0.892381	0.0657419
321	17	43296	0.173184	107.038	9.55472	15.7586	4.14521	0.858786	0.898201	0.912174	0.903952	0.913629	0.900025	0.895475	0.903686	0.881571	0.886791	0.892554	0.884839	0.891456	0.875196	0.905419	0.891999	0.883823	0.906319	0.88	0.896561	1	0.893335	0.0655223
322	18	14067	0.056268	100.228	7.78837	12.8768	2.95121	0.882207	0.914836	0.926352	0.914658	0.924753	0.906234	0.902858	0.910677	0.890488	0.894114	0.894327	0.891875	0.893367	0.879825	0.903071	0.895927	0.885939	0.907727	0.882598	0.9014	1	0.904731	0.0608499
326	22	12870	0.05148	100.227	7.77176	12.8754	2.94585	0.884926	0.915851	0.9277	0.916084	0.925524	0.906993	0.90272	0.912238	0.891298	0.895105	0.894211	0.891958	0.892618	0.880381	0.902409	0.895455	0.886402	0.907887	0.882246	0.902253	1	0.905782	0.0602819
326	10	54876	0.219504	63.7058	7.97468	3.41873	1.23223	0.862727	0.911309	0.894972	0.905514	0.891045	0.895874	0.917769	0.901742	0.889633	0.891273	0.862399	0.913596	0.904558	0.894808	0.902052	0.895801	0.864267	0.905888	0.899956	0.909587	1	0.894085	0.0658716
328	12	51400	0.2056	63.65	8.15361	3.41711	1.26469	0.865	0.912374	0.89642	0.90642	0.892471	0.897091	0.918327	0.901926	0.890321	0.891654	0.863142	0.914037	0.904621	0.894621	0.902879	0.896235	0.864475	0.906498	0.900506	0.909669	1	0.895153	0.065434
328	12	51400	0.2056	63.65	8.15361	3.41711	1.26469	0.865	0.912374	0.89642	0.90642	0.892471	0.897091	0.918327	0.901926	0.890321	0.891654	0.863142	0.914037	0.904621	0.894621	0.902879	0.896235	0.864475	0.906498	0.900506	0.909669	1	0.895153	0.065434
333	17	43952	0.175808	103.607	9.04507	14.283	3.6772	0.867617	0.914407	0.897343	0.907479	0.89335	0.898696	0.919003	0.902348	0.89087	0.892929	0.86351	0.913781	0.905021	0.894965	0.903929	0.896774	0.864489	0.907171	0.900551	0.910243	1	0.896371	0.064878
334	18	18963	0.075852	98.3079	7.56255	12.1492	2.73937	0.889021	0.927253	0.910352	0.916126	0.905948	0.906238	0.924063	0.906555	0.894953	0.899699	0.868323	0.917102	0.904788	0.896193	0.908902	0.900886	0.867189	0.909007	0.902995	0.912804	1	0.906367	0.0609441
338	22	17416	0.069664	98.2933	7.56041	12.1437	2.73603	0.890015	0.928571	0.911174	0.917116	0.906465	0.906925	0.923432	0.907528	0.89435	0.899173	0.868713	0.917691	0.905432	0.896446	0.909394	0.900034	0.867048	0.909221	0.903164	0.911949	1	0.906957	0.0608429
338	10	55689	0.222756	65.318	8.21952	3.68534	1.33347	0.893686	0.917327	0.875254	0.911167	0.899064	0.896955	0.897394	0.903248	0.881637	0.911203	0.890912	0.932222	0.901201	0.898714	0.894476	0.8868	0.876331	0.912972	0.890786	0.90499	1	0.899052	0.0622011
340	12	52175	0.2087	65.2456	8.40013	3.68112	1.3692	0.895391	0.918486	0.876799	0.91172	0.89976	0.897441	0.898122	0.903852	0.882329	0.911481	0.89126	0.932535	0.901552	0.89838	0.894432	0.88644	0.87677	0.912995	0.890465	0.90506	1	0.899891	0.0618308
340	12	52175	0.2087	65.2456	8.40013	3.68112	1.3692	0.895391	0.918486	0.876799	0.91172	0.89976	0.897441	0.898122	0.903852	0.882329	0.911481	0.89126	0.932535	0.901552	0.89838	0.894432	0.88644	0.87677	0.912995	0.890465	0.90506	1	0.899891	0.0618308
345	17	44659	0.178636	100.9	9.207	13.2237	3.54948	0.897221	0.920755	0.877908	0.912772	0.899975	0.898285	0.898822	0.904207	0.883405	0.911787	0.891567	0.932656	0.90189	0.898262	0.894792	0.886272	0.87746	0.913612	0.891119	0.904902	1	0.900904	0.0614337
346	18	21304	0.085216	97.1924	7.71114	11.7547	2.72323	0.913162	0.929215	0.891687	0.921001	0.90875	0.904408	0.905206	0.909829	0.889434	0.915673	0.892696	0.932477	0.904619	0.899174	0.89441	0.888167	0.882792	0.914946	0.890889	0.906919	1	0.909026	0.0583363
350	22	19505	0.07802	97.1647	7.71432	11.745	2.72417	0.914919	0.930454	0.893258	0.922379	0.9101	0.905229	0.905358	0.910177	0.889977	0.915406	0.892592	0.933222	0.905204	0.899231	0.894053	0.889157	0.883338	0.915073	0.890618	0.907229	1	0.909997	0.0580839
350	10	57556	0.230224	62.2166	7.73118	3.18343	1.13809	0.886936	0.900314	0.894729	0.904319	0.904841	0.888622	0.864167	0.854533	0.903338	0.901635	0.894902	0.910852	0.884035	0.885807	0.884	0.905101	0.905179	0.926454	0.903755	0.887397	1	0.892848	0.0638706
352	12	53987	0.215948	62.1551	7.90714	3.18089	1.16854	0.888371	0.901967	0.895586	0.905042	0.905412	0.889149	0.865273	0.855447	0.903856	0.90206	0.894827	0.91109	0.884509	0.886204	0.884509	0.905338	0.90519	0.926538	0.904023	0.88763	1	0.893705	0.0636364
352	12	53987	0.215948	62.1551	7.90714	3.18089	1.16854	0.888371	0.901967	0.895586	0.905042	0.905412	0.889149	0.865273	0.855447	0.903856	0.90206	0.894827	0.91109	0.884509	0.886204	0.884509	0.905338	0.90519	0.926538	0.904023	0.88763	1	0.893705	0.0636364
357	17	46246	0.184984	100.812	8.77802	13.1611	3.37242	0.890185	0.903613	0.897353	0.906197	0.90623	0.88945	0.866172	0.856452	0.904446	0.902867	0.895083	0.911549	0.884887	0.886174	0.884747	0.905949	0.905592	0.926545	0.904489	0.887298	1	0.894777	0.063348
358	18	22879	0.091516	97.0555	7.47147	11.6931	2.63936	0.905153	0.919555	0.908912	0.913545	0.914966	0.896718	0.875016	0.863543	0.909458	0.907055	0.897198	0.914179	0.890489	0.888697	0.886512	0.909087	0.907273	0.927685	0.908038	0.889921	1	0.903907	0.0593918
362	22	20884	0.083536	97.0335	7.46171	11.6847	2.6347	0.906747	0.920585	0.909524	0.9146	0.916778	0.897673	0.875622	0.862646	0.910003	0.907537	0.898152	0.914695	0.891352	0.889365	0.886229	0.91029	0.907297	0.927504	0.90871	0.889533	1	0.904775	0.0591975
362	10	58510	0.23404	64.4995	8.03921	3.54613	1.27124	0.870996	0.906913	0.90505	0.894659	0.887199	0.882183	0.894881	0.888609	0.903632	0.923492	0.900991	0.902641	0.890207	0.890916	0.919287	0.901333	0.91134	0.913331	0.897308	0.883584	1	0.894754	0.0654781
364	12	54806	0.219224	64.4509	8.21956	3.54572	1.30716	0.873016	0.90813	0.906452	0.895641	0.888224	0.883006	0.895687	0.889337	0.903998	0.923612	0.901051	0.903733	0.890423	0.891371	0.919233	0.90137	0.911506	0.913577	0.897356	0.883653	1	0.895747	0.065194
364	12	54806	0.219224	64.4509	8.21956	3.54572	1.30716	0.873016	0.90813	0.906452	0.895641	0.888224	0.883006	0.895687	0.889337	0.903998	0.923612	0.901051	0.903733	0.890423	0.891371	0.919233	0.90137	0.911506	0.913577	0.897356	0.883653	1	0.895747	0.065194
369	17	46870	0.18748	101.039	9.07808	13.2684	3.50823	0.874909	0.910305	0.9083	0.896757	0.889183	0.883529	0.896128	0.889524	0.904192	0.923939	0.901888	0.904448	0.89073	0.892138	0.919266	0.90192	0.911479	0.913911	0.897333	0.883625	1	0.896857	0.0647869
370	18	22420	0.08968	97.382	7.71459	11.823	2.7489	0.894202	0.921298	0.918934	0.909121	0.897547	0.892038	0.90475	0.894291	0.911909	0.926316	0.903769	0.90988	0.892373	0.895272	0.921878	0.905241	0.912065	0.916592	0.898305	0.884723	1	0.906309	0.0606395
374	22	20452	0.081808	97.3912	7.71438	11.8263	2.74896	0.895267	0.921768	0.920203	0.909691	0.898861	0.893262	0.905144	0.895194	0.912454	0.927024	0.905095	0.910376	0.892602	0.895756	0.921377	0.905486	0.913211	0.917147	0.898494	0.884803	1	0.907119	0.0602192
374	10	56310	0.22524	63.1862	7.79657	3.33187	1.18269	0.890313	0.904644	0.90507	0.913657	0.919162	0.875981	0.895045	0.881193	0.898055	0.919295	0.877961	0.897114	0.904626	0.894202	0.892959	0.901634	0.862937	0.926185	0.915681	0.915628	1	0.89944	0.0629721
376	12	52918	0.211672	63.1268	7.98119	3.32987	1.21605	0.892315	0.905873	0.906393	0.914793	0.919819	0.876951	0.895404	0.881203	0.898768	0.919356	0.878104	0.897511	0.905127	0.894148	0.8936	0.901716	0.863062	0.926244	0.915974	0.916097	1	0.900363	0.062659
376	12	52918	0.211672	63.1268	7.98119	3.32987	1.21605	0.892315	0.905873	0.906393	0.914793	0.919819	0.876951	0.895404	0.881203	0.898768	0.919356	0.878104	0.897511	0.905127	0.894148	0.8936	0.901716	0.863062	0.926244	0.915974	0.916097	1	0.900363	0.062659
381	17	45187	0.180748	102.919	8.88317	13.9947	3.56129	0.894439	0.908159	0.908392	0.915285	0.920331	0.878151	0.895446	0.883031	0.898278	0.918937	0.878284	0.897161	0.904906	0.894472	0.893786	0.902273	0.86318	0.925963	0.916082	0.916237	1	0.901419	0.0620662
382	18	17712	0.070848	99.5756	7.36904	12.6072	2.74347	0.909129	0.919913	0.920449	0.925051	0.928495	0.88903	0.901282	0.891655	0.906815	0.922764	0.882537	0.899531	0.907718	0.899051	0.89956	0.90721	0.867237	0.927281	0.918586	0.918699	1	0.910665	0.0587543
386	22	16223	0.064892	99.5907	7.35708	12.6122	2.74026	0.911052	0.921716	0.921377	0.926247	0.928774	0.890125	0.901929	0.891481	0.906984	0.922178	0.882728	0.899988	0.90723	0.89934	0.900358	0.907107	0.867749	0.92748	0.918634	0.919528	1	0.911542	0.0583753
386	10	52409	0.209636	68.2144	8.33485	4.18463	1.47277	0.86923	0.89809	0.885964	0.912067	0.898615	0.867513	0.906066	0.875222	0.911628	0.906619	0.892328	0.896239	0.876977	0.885754	0.909577	0.87131	0.871425	0.930909	0.90576	0.901257	1	0.890905	0.0650176
388	12	49110	0.19644	68.1407	8.52755	4.18004	1.51263	0.871095	0.899664	0.886876	0.913103	0.899409	0.868316	0.906679	0.876318	0.912075	0.906954	0.891906	0.896345	0.877387	0.886072	0.90956	0.871554	0.871767	0.931287	0.905712	0.901955	1	0.891841	0.0647205
388	12	49110	0.19644	68.1407	8.52755	4.18004	1.51263	0.871095	0.899664	0.886876	0.913103	0.899409	0.868316	0.906679	0.876318	0.912075	0.906954	0.891906	0.896345	0.877387	0.886072	0.90956	0.871554	0.871767	0.931287	0.905712	0.901955	1	0.891841	0.0647205
393	17	41928	0.167712	105.242	9.42752	14.9841	3.94996	0.872698	0.900878	0.888118	0.914258	0.899983	0.869848	0.908212	0.876717	0.912421	0.907377	0.892029	0.896954	0.877242	0.886389	0.909726	0.871971	0.872603	0.931442	0.905576	0.901915	1	0.892812	0.0644039
394	18	16871	0.067484	98.3416	7.85951	12.1783	2.85492	0.890493	0.915654	0.899947	0.921967	0.910557	0.878845	0.915358	0.883558	0.920396	0.909282	0.896035	0.902347	0.881839	0.891708	0.912987	0.874015	0.876	0.93234	0.907148	0.904807	1	0.902656	0.0611498
398	22	15428	0.061712	98.2959	7.85924	12.1615	2.85	0.892501	0.917844	0.901899	0.922414	0.911881	0.879343	0.916677	0.884658	0.922252	0.909807	0.896228	0.902936	0.882357	0.89263	0.913404	0.873736	0.876394	0.932882	0.907117	0.904654	1	0.903926	0.0606455
398	10	54718	0.218872	61.2878	7.74821	3.04829	1.11042	0.866552	0.878386	0.899759	0.921351	0.904693	0.89265	0.897072	0.864706	0.88247	0.883914	0.894294	0.907444	0.900079	0.904364	0.912104	0.862595	0.870445	0.914361	0.896615	0.895016	1	0.890289	0.0675298
400	12	51256	0.205024	61.2268	7.91031	3.04548	1.13732	0.868308	0.88099	0.901231	0.922194	0.906187	0.893427	0.898178	0.865518	0.882706	0.884257	0.894686	0.908186	0.900714	0.904528	0.912225	0.862553	0.870493	0.914703	0.896802	0.895329	1	0.891481	0.0670461
400	12	51256	0.205024	61.2268	7.91031	3.04548	1.13732	0.868308	0.88099	0.901231	0.922194	0.906187	0.893427	0.898178	0.865518	0.882706	0.884257	0.894686	0.908186	0.900714	0.904528	0.912225	0.862553	0.870493	0.914703	0.896802	0.895329	1	0.891481	0.0670461
405	17	43839	0.175356	99.9945	8.80607	12.8514	3.33778	0.87088	0.882673	0.902347	0.922478	0.907742	0.895093	0.899268	0.866477	0.883893	0.884817	0.895196	0.908654	0.901868	0.904628	0.912692	0.861961	0.870036	0.915167	0.896166	0.895116	1	0.892697	0.066596
406	18	23299	0.093196	96.1553	7.58584	11.3819	2.63063	0.889909	0.898923	0.913365	0.928366	0.916305	0.9027	0.907464	0.873771	0.888193	0.891433	0.89991	0.914074	0.906841	0.906348	0.914138	0.863728	0.873149	0.916692	0.896433	0.895575	1	0.902385	0.0624505
410	22	21340	0.08536	96.1198	7.59141	11.3698	2.63088	0.892174	0.900937	0.915066	0.928608	0.916823	0.903421	0.90888	0.874414	0.889316	0.892034	0.901007	0.914738	0.90649	0.906888	0.915042	0.863754	0.873524	0.917034	0.895829	0.895314	1	0.903535	0.0617738
410	10	54166	0.216664	63.9977	7.97207	3.46411	1.23991	0.881023	0.925451	0.874211	0.907257	0.90975	0.902217	0.883626	0.880792	0.881808	0.91335	0.883192	0.886617	0.921565	0.876805	0.886017	0.879971	0.876805	0.918399	0.8867	0.893799	1	0.895258	0.0629764
412	12	50847	0.203388	63.9416	8.1464	3.46224	1.27219	0.883061	0.926623	0.875509	0.90793	0.910516	0.902964	0.884664	0.881399	0.882432	0.913849	0.88371	0.887279	0.92208	0.877131	0.886394	0.880347	0.87724	0.918373	0.88665	0.893809	1	0.896234	0.0626564
412	12	50847	0.203388	63.9416	8.1464	3.46224	1.27219	0.883061	0.926623	0.875509	0.90793	0.910516	0.902964	0.884664	0.881399	0.882432	0.913849	0.88371	0.887279	0.92208	0.877131	0.886394	0.880347	0.87724	0.918373	0.88665	0.893809	1	0.896234	0.0626564
417	17	43389	0.173556	101.536	9.02521	13.4577	3.5181	0.884475	0.927712	0.876904	0.908882	0.911717	0.903605	0.884959	0.882539	0.8836	0.914137	0.883749	0.888105	0.921789	0.877573	0.887091	0.880246	0.877308	0.918343	0.886676	0.893118	1	0.897132	0.0624023
418	18	20333	0.081332	97.6301	7.65338	11.9085	2.73218	0.903138	0.93636	0.88976	0.917941	0.918433	0.910441	0.893449	0.888408	0.888408	0.919589	0.888113	0.891261	0.922195	0.880244	0.888113	0.882506	0.878695	0.919736	0.889244	0.893867	1	0.905858	0.0590466
422	22	18548	0.074192	97.5859	7.64616	11.8922	2.72775	0.904491	0.937756	0.891336	0.919452	0.919371	0.911338	0.893546	0.889638	0.888667	0.920018	0.888236	0.892387	0.922094	0.879906	0.888775	0.882198	0.878181	0.919398	0.889476	0.893358	1	0.9068	0.0586023
422	10	57477	0.229908	63.7649	7.9476	3.4269	1.22931	0.863015	0.899351	0.903196	0.901413	0.91561	0.894906	0.875768	0.88545	0.902274	0.909164	0.883745	0.908729	0.896341	0.875507	0.884197	0.903031	0.893062	0.913052	0.905806	0.907145	1	0.893189	0.0654416
424	12	53867	0.215468	63.7036	8.12847	3.42446	1.26179	0.865307	0.900821	0.904311	0.902835	0.916479	0.895975	0.876344	0.886016	0.902955	0.909536	0.884094	0.909007	0.896309	0.876	0.884233	0.903317	0.893116	0.91324	0.905452	0.907151	1	0.89425	0.0650902
424	12	53867	0.215468	63.7036	8.12847	3.42446	1.26179	0.865307	0.900821	0.904311	0.902835	0.916479	0.895975	0.876344	0.886016	0.902955	0.909536	0.884094	0.909007	0.896309	0.876	0.884233	0.903317	0.893116	0.91324	0.905452	0.907151	1	0.89425	0.0650902
429	17	45853	0.183412	100.782	9.00708	13.1649	3.46511	0.867882	0.902231	0.905557	0.903245	0.916996	0.896637	0.877969	0.886867	0.902809	0.909711	0.885046	0.909243	0.896397	0.875515	0.88462	0.903714	0.89354	0.913517	0.906277	0.906833	1	0.895264	0.0647524
430	18	22032	0.088128	97.3628	7.6366	11.8117	2.71612	0.888208	0.917166	0.917211	0.912945	0.922091	0.905546	0.883692	0.893836	0.907203	0.914692	0.887936	0.911288	0.899601	0.876157	0.885371	0.908088	0.897195	0.913558	0.906817	0.905047	1	0.904772	0.0609391
434	22	20185	0.08074	97.3586	7.64739	11.8108	2.71875	0.890488	0.919222	0.918553	0.913872	0.923086	0.905871	0.884692	0.893931	0.908595	0.915259	0.887887	0.911419	0.899876	0.876319	0.885955	0.908224	0.89787	0.913921	0.906639	0.905177	1	0.905886	0.0603442
434	10	57935	0.23174	63.6269	7.84844	3.40167	1.20729	0.870622	0.90542	0.901899	0.908285	0.924286	0.879606	0.907664	0.864529	0.906404	0.914827	0.874109	0.891154	0.892405	0.889471	0.894105	0.902201	0.900328	0.917269	0.909217	0.893562	1	0.89605	0.0638485
436	12	54243	0.216972	63.5789	8.01306	3.40064	1.23781	0.873385	0.906486	0.903204	0.909915	0.924746	0.880261	0.90832	0.865531	0.906817	0.914957	0.874417	0.891765	0.892733	0.889672	0.894539	0.902799	0.900937	0.917363	0.90973	0.893774	1	0.897152	0.0634273
436	12	54243	0.216972	63.5789	8.01306	3.40064	1.23781	0.873385	0.906486	0.903204	0.909915	0.924746	0.880261	0.90832	0.865531	0.906817	0.914957	0.874417	0.891765	0.892733	0.889672	0.894539	0.902799	0.900937	0.917363	0.90973	0.893774	1	0.897152	0.0634273
441	17	46397	0.185588	102.159	8.88674	13.6925	3.50649	0.874873	0.908324	0.903755	0.91146	0.925642	0.880854	0.908917	0.866198	0.906826	0.915275	0.874604	0.892267	0.893668	0.890984	0.894929	0.903313	0.901513	0.917204	0.909498	0.894023	1	0.898092	0.0629482
442	18	20515	0.08206	98.0959	7.45923	12.0664	2.69092	0.893688	0.920838	0.913259	0.920887	0.932683	0.890446	0.914965	0.874677	0.910212	0.919815	0.879747	0.894565	0.899025	0.895394	0.899586	0.905849	0.904119	0.916598	0.911382	0.895686	1	0.907329	0.0592665
446	22	18838	0.075352	98.0825	7.44491	12.0607	2.68406	0.895371	0.92263	0.914136	0.922444	0.933937	0.891469	0.915915	0.87496	0.910288	0.9204	0.879632	0.894309	0.899857	0.895902	0.900042	0.906359	0.904794	0.916605	0.911084	0.895291	1	0.908349	0.0589337
446	10	53817	0.215268	65.3872	8.1547	3.69425	1.32904	0.87333	0.875086	0.88512	0.914627	0.884823	0.877511	0.885529	0.876052	0.91355	0.912667	0.88447	0.884981	0.894336	0.895879	0.912713	0.891075	0.90163	0.906061	0.909973	0.904045	1	0.888069	0.0661596
448	12	50259	0.201036	65.3223	8.31784	3.69043	1.36085	0.875594	0.876559	0.886329	0.915189	0.886309	0.878609	0.885951	0.876947	0.913926	0.913021	0.884657	0.885045	0.894954	0.896466	0.912623	0.891611	0.902077	0.906275	0.909956	0.904763	1	0.889123	0.0659008
448	12	50259	0.201036	65.3223	8.31784	3.69043	1.36085	0.875594	0.876559	0.886329	0.915189	0.886309	0.878609	0.885951	0.876947	0.913926	0.913021	0.884657	0.885045	0.894954	0.896466	0.912623	0.891611	0.902077	0.906275	0.909956	0.904763	1	0.889123	0.0659008
453	17	42779	0.171116	102.562	9.19535	13.8739	3.66652	0.877966	0.878515	0.888368	0.915648	0.887234	0.880093	0.887001	0.877416	0.914795	0.913217	0.88485	0.884979	0.895545	0.896889	0.912434	0.892307	0.902277	0.907139	0.91061	0.90479	1	0.890346	0.0652927
454	18	18652	0.074608	97.9659	7.69745	12.0325	2.77895	0.893523	0.895186	0.900708	0.925048	0.899769	0.888913	0.896338	0.883953	0.918641	0.918936	0.887599	0.887546	0.900708	0.898644	0.915639	0.892907	0.904836	0.910036	0.911511	0.907919	1	0.90034	0.0616445
458	22	17086	0.068344	97.9317	7.70196	12.0203	2.77621	0.893802	0.896494	0.902054	0.925934	0.901147	0.889412	0.89746	0.884613	0.919671	0.919408	0.887832	0.888037	0.901001	0.899479	0.914872	0.892924	0.904483	0.910248	0.911653	0.908024	1	0.901117	0.0614932
458	10	53247	0.212988	63.3984	7.84951	3.36655	1.20263	0.862405	0.909647	0.866171	0.916005	0.903074	0.879082	0.896379	0.885336	0.885834	0.884256	0.894022	0.917301	0.881946	0.897544	0.896764	0.871683	0.842432	0.902483	0.911948	0.884763	1	0.888694	0.0667286
460	12	49826	0.199304	63.3085	8.028	3.35965	1.23436	0.86489	0.911733	0.867509	0.916891	0.903966	0.879992	0.897714	0.886646	0.886254	0.884849	0.895306	0.917553	0.882642	0.898105	0.896971	0.872577	0.842893	0.902491	0.911893	0.88517	1	0.889976	0.0663157
460	12	49826	0.199304	63.3085	8.028	3.35965	1.23436	0.86489	0.911733	0.867509	0.916891	0.903966	0.879992	0.897714	0.886646	0.886254	0.884849	0.895306	0.917553	0.882642	0.898105	0.896971	0.872577	0.842893	0.902491	0.911893	0.88517	1	0.889976	0.0663157
465	17	42466	0.169864	103.572	8.95038	14.2621	3.63646	0.867164	0.913719	0.869319	0.91744	0.905454	0.881352	0.898601	0.88738	0.885921	0.885862	0.895587	0.918123	0.882812	0.897942	0.897306	0.87251	0.843357	0.902181	0.911718	0.885544	1	0.891172	0.0658717
466	18	17976	0.071904	98.51	7.46207	12.2177	2.71847	0.888017	0.928126	0.884819	0.924371	0.913524	0.892662	0.903204	0.895305	0.887878	0.89091	0.9002	0.921145	0.889019	0.9002	0.901535	0.876057	0.848131	0.903343	0.911187	0.887127	1	0.901418	0.0618432
470	22	16438	0.065752	98.4826	7.45671	12.2073	2.71344	0.890072	0.930131	0.885783	0.924748	0.913645	0.893935	0.903364	0.896399	0.887851	0.891775	0.900931	0.921767	0.889098	0.900353	0.901174	0.877692	0.848917	0.903364	0.912155	0.887608	1	0.902397	0.0616065
470	10	53666	0.214664	65.8909	8.2582	3.78139	1.36311	0.864141	0.903785	0.904772	0.896191	0.905145	0.910325	0.870793	0.877157	0.878815	0.877334	0.901502	0.909924	0.909365	0.89566	0.907875	0.853846	0.893815	0.908881	0.873048	0.87425	1	0.891232	0.068078
472	12	50216	0.200864	65.8392	8.42189	3.77979	1.39709	0.866188	0.905717	0.905618	0.897005	0.906295	0.911164	0.871883	0.877698	0.879431	0.878087	0.902103	0.910327	0.909461	0.89577	0.908565	0.85417	0.894585	0.909063	0.873228	0.874522	1	0.892312	0.0678274
472	12	50216	0.200864	65.8392	8.42189	3.77979	1.39709	0.866188	0.905717	0.905618	0.897005	0.906295	0.911164	0.871883	0.877698	0.879431	0.878087	0.902103	0.910327	0.909461	0.89577	0.908565	0.85417	0.894585	0.909063	0.873228	0.874522	1	0.892312	0.0678274
477	17	42787	0.171148	104.649	9.33098	14.7302	3.86827	0.868698	0.907308	0.906385	0.898614	0.907262	0.912111	0.873945	0.879052	0.880256	0.878012	0.902727	0.911094	0.909236	0.896429	0.909073	0.854091	0.896137	0.909458	0.873677	0.874682	1	0.893573	0.067265
478	18	16308	0.065232	99.081	7.67063	12.4397	2.82955	0.893886	0.923994	0.9182	0.908971	0.914735	0.91961	0.882849	0.890422	0.890667	0.886007	0.909216	0.912344	0.914153	0.898976	0.913325	0.859609	0.900049	0.913815	0.874111	0.877361	1	0.90533	0.0625756
482	22	14945	0.05978	99.0761	7.66161	12.4374	2.82738	0.895718	0.925393	0.918568	0.909435	0.91539	0.920509	0.883071	0.891435	0.891469	0.886383	0.909903	0.912981	0.914821	0.899063	0.913817	0.858983	0.899967	0.914219	0.874072	0.878321	1	0.906157	0.0622323
482	10	55182	0.220728	64.7197	8.0795	3.583	1.28935	0.886539	0.91644	0.9038	0.901236	0.91818	0.894431	0.89657	0.878747	0.930829	0.894612	0.890118	0.882752	0.911864	0.875666	0.896107	0.888877	0.890607	0.917573	0.888614	0.879888	1	0.900091	0.0629857
484	12	51745	0.20698	64.68	8.25983	3.584	1.32434	0.888685	0.918011	0.904918	0.902135	0.91891	0.89513	0.897352	0.879302	0.931124	0.89513	0.89027	0.883428	0.912156	0.876181	0.896879	0.888878	0.89113	0.918272	0.888405	0.879824	1	0.901092	0.0625866
484	12	51745	0.20698	64.68	8.25983	3.584	1.32434	0.888685	0.918011	0.904918	0.902135	0.91891	0.89513	0.897352	0.879302	0.931124	0.89513	0.89027	0.883428	0.912156	0.876181	0.896879	0.888878	0.89113	0.918272	0.888405	0.879824	1	0.901092	0.0625866
489	17	44106	0.176424	105.13	9.21016	14.9216	3.85676	0.891035	0.919206	0.906147	0.903641	0.919478	0.896318	0.898551	0.880073	0.930769	0.896397	0.891047	0.883893	0.912858	0.87606	0.897486	0.889414	0.891455	0.918787	0.887974	0.880334	1	0.902215	0.0622205
490	18	16508	0.066032	99.4006	7.69276	12.5599	2.8632	0.910528	0.934607	0.919645	0.915859	0.927793	0.905228	0.907409	0.88975	0.935244	0.89917	0.895838	0.88651	0.916222	0.879876	0.902896	0.894385	0.894051	0.921008	0.888751	0.883753	1	0.912899	0.0573791
494	22	15184	0.060736	99.3884	7.66464	12.5539	2.8548	0.912309	0.93615	0.920706	0.917446	0.928872	0.906052	0.907666	0.890246	0.936018	0.899269	0.895713	0.886591	0.91682	0.880236	0.902825	0.894362	0.894527	0.921924	0.889094	0.884681	1	0.913888	0.0569585
494	10	55128	0.220512	66.5345	8.32729	3.89229	1.4008	0.868334	0.899924	0.91683	0.897384	0.918181	0.901847	0.903452	0.871372	0.908005	0.897484	0.877848	0.907243	0.891806	0.877494	0.900795	0.874519	0.87481	0.920721	0.918481	0.907479	1	0.896097	0.0639725
496	12	51618	0.206472	66.4682	8.50855	3.88891	1.43779	0.870636	0.901246	0.917519	0.898563	0.918904	0.902621	0.903725	0.872312	0.908104	0.898446	0.878492	0.907397	0.89214	0.877998	0.901207	0.874637	0.87516	0.9209	0.918885	0.907697	1	0.897069	0.0635782
496	12	51618	0.206472	66.4682	8.50855	3.88891	1.43779	0.870636	0.901246	0.917519	0.898563	0.918904	0.902621	0.903725	0.872312	0.908104	0.898446	0.878492	0.907397	0.89214	0.877998	0.901207	0.874637	0.87516	0.9209	0.918885	0.907697	1	0.897069	0.0635782
501	17	44014	0.176056	105.072	9.40093	14.9112	3.92832	0.87262	0.902838	0.918583	0.899475	0.920196	0.903894	0.904292	0.873245	0.908938	0.899475	0.879288	0.907427	0.89292	0.878993	0.901418	0.874824	0.875483	0.921218	0.918992	0.907495	1	0.898192	0.0632331
502	18	17071	0.068284	98.4958	7.81162	12.2322	2.85404	0.892947	0.917755	0.92909	0.911341	0.927479	0.913684	0.911165	0.881261	0.915383	0.905717	0.887909	0.911107	0.897106	0.884277	0.905219	0.879738	0.880558	0.922061	0.920216	0.909144	1	0.908755	0.0586007
506	22	15668	0.062672	98.4791	7.81177	12.2261	2.85297	0.894115	0.918847	0.930463	0.912848	0.927272	0.914092	0.911731	0.881382	0.91639	0.906593	0.888531	0.911667	0.897849	0.884542	0.904966	0.878638	0.880999	0.921241	0.92022	0.90905	1	0.909517	0.0583405
506	10	54477	0.217908	63.634	8.01234	3.40896	1.23447	0.881299	0.906603	0.88296	0.908246	0.916864	0.899352	0.890807	0.881143	0.910329	0.887944	0.881519	0.855802	0.892992	0.872258	0.903537	0.908328	0.91668	0.915698	0.916442	0.901279	1	0.894976	0.0654205
508	12	51012	0.204048	63.5665	8.17713	3.40503	1.26445	0.883224	0.908335	0.885027	0.909864	0.917392	0.899582	0.892016	0.882273	0.911266	0.888242	0.881969	0.856671	0.893584	0.871971	0.903719	0.90908	0.917039	0.916069	0.916804	0.901621	1	0.896171	0.0650595
508	12	51012	0.204048	63.5665	8.17713	3.40503	1.26445	0.883224	0.908335	0.885027	0.909864	0.917392	0.899582	0.892016	0.882273	0.911266	0.888242	0.881969	0.856671	0.893584	0.871971	0.903719	0.90908	0.917039	0.916069	0.916804	0.901621	1	0.896171	0.0650595
513	17	43515	0.17406	101.365	9.05486	13.3932	3.52532	0.886315	0.909824	0.886717	0.910663	0.917373	0.90077	0.893542	0.883282	0.911663	0.888808	0.881753	0.857566	0.894117	0.872389	0.90447	0.909755	0.918132	0.917086	0.916833	0.902241	1	0.897428	0.0646492
514	18	22375	0.0895	96.4999	7.7244	11.5101	2.69203	0.901475	0.92	0.897855	0.919419	0.922369	0.908335	0.903307	0.889453	0.916112	0.893028	0.886056	0.859598	0.89638	0.873832	0.905184	0.91343	0.92067	0.918369	0.919196	0.904402	1	0.905586	0.0609029
518	22	20451	0.081804	96.483	7.72841	11.5044	2.69367	0.903892	0.920762	0.899491	0.920933	0.92218	0.90888	0.904968	0.89047	0.917143	0.894039	0.886216	0.859616	0.896264	0.87448	0.904626	0.913647	0.920933	0.918439	0.919319	0.904039	1	0.906626	0.0604501
518	10	53611	0.214444	62.5301	7.86565	3.23505	1.17041	0.878178	0.900366	0.879362	0.928317	0.899955	0.886562	0.873617	0.841469	0.891291	0.882944	0.866119	0.909086	0.899349	0.877628	0.873515	0.895777	0.881498	0.909319	0.933987	0.893268	1	0.888974	0.0668211
520	12	50162	0.200648	62.482	8.04534	3.23473	1.20254	0.879999	0.901549	0.881215	0.928581	0.900921	0.887514	0.874517	0.842779	0.89183	0.883547	0.866941	0.909324	0.899426	0.877676	0.874048	0.895917	0.881653	0.909194	0.934064	0.893505	1	0.889979	0.0664539
520	12	50162	0.200648	62.482	8.04534	3.23473	1.20254	0.879999	0.901549	0.881215	0.928581	0.900921	0.887514	0.874517	0.842779	0.89183	0.883547	0.866941	0.909324	0.899426	0.877676	0.874048	0.895917	0.881653	0.909194	0.934064	0.893505	1	0.889979	0.0664539
525	17	42837	0.171348	100.721	8.91738	13.1354	3.42529	0.881598	0.903028	0.883535	0.929395	0.901067	0.888146	0.875832	0.843523	0.892161	0.885053	0.868677	0.909599	0.900308	0.877186	0.874886	0.896258	0.882135	0.909121	0.934297	0.893632	1	0.891077	0.0661077
526	18	21107	0.084428	96.9223	7.56008	11.6506	2.66824	0.900009	0.916426	0.898138	0.935851	0.908727	0.893969	0.882882	0.851045	0.896527	0.891221	0.874212	0.910598	0.903302	0.879969	0.878074	0.901431	0.882575	0.909698	0.935353	0.894182	1	0.900413	0.0621877
530	22	19445	0.07778	96.8985	7.55469	11.6419	2.6651	0.90054	0.918128	0.89982	0.936873	0.910645	0.894677	0.883543	0.852044	0.896529	0.891206	0.874672	0.911031	0.904346	0.880278	0.878812	0.901903	0.882489	0.910028	0.935742	0.894626	1	0.901367	0.0618681
530	10	53058	0.212232	64.1733	7.97374	3.49182	1.24663	0.849127	0.909279	0.898988	0.911748	0.908553	0.898545	0.885512	0.861077	0.897885	0.881799	0.887661	0.902644	0.885135	0.874628	0.888481	0.884315	0.873101	0.888292	0.930764	0.88326	1	0.889645	0.0689194
532	12	49678	0.198712	64.117	8.13897	3.48952	1.2773	0.851413	0.910675	0.900378	0.912678	0.909326	0.899452	0.886388	0.862122	0.898748	0.883188	0.888331	0.903066	0.885402	0.874723	0.888764	0.884879	0.873475	0.887636	0.931147	0.883792	1	0.890778	0.0685515
532	12	49678	0.198712	64.117	8.13897	3.48952	1.2773	0.851413	0.910675	0.900378	0.912678	0.909326	0.899452	0.886388	0.862122	0.898748	0.883188	0.888331	0.903066	0.885402	0.874723	0.888764	0.884879	0.873475	0.887636	0.931147	0.883792	1	0.890778	0.0685515
537	17	42313	0.169252	101.243	8.99918	13.3421	3.49004	0.853603	0.912096	0.902489	0.914093	0.910335	0.900492	0.887588	0.863564	0.899251	0.883901	0.889278	0.903493	0.887091	0.873963	0.889703	0.885673	0.874861	0.887706	0.931558	0.884492	1	0.892114	0.0681474
538	18	20364	0.081456	97.4015	7.60778	11.8239	2.70578	0.875025	0.924082	0.914973	0.922903	0.918336	0.908785	0.89533	0.870065	0.903899	0.890591	0.89452	0.907336	0.891622	0.877382	0.89366	0.889634	0.879076	0.886196	0.932528	0.88708	1	0.902081	0.0642295
542	22	18561	0.074244	97.3706	7.61357	11.8131	2.70332	0.877485	0.925193	0.916492	0.924115	0.918701	0.908895	0.896234	0.870885	0.904073	0.890846	0.894429	0.907844	0.892382	0.877216	0.894321	0.890254	0.879425	0.886375	0.933382	0.887344	1	0.903076	0.0640156
542	10	52690	0.21076	63.2337	7.85535	3.34141	1.19668	0.875963	0.915136	0.892181	0.8961	0.931533	0.890311	0.891127	0.863209	0.876751	0.893955	0.904621	0.888091	0.913883	0.876865	0.901642	0.890862	0.895711	0.905172	0.89461	0.856339	1	0.894503	0.0663483
544	12	49374	0.197496	63.162	8.02946	3.33723	1.22962	0.877537	0.916424	0.893892	0.897446	0.931918	0.891056	0.891836	0.864483	0.877547	0.894438	0.904656	0.888545	0.913963	0.877425	0.90255	0.891583	0.895886	0.905335	0.894702	0.856787	1	0.895515	0.0660014
544	12	49374	0.197496	63.162	8.02946	3.33723	1.22962	0.877537	0.916424	0.893892	0.897446	0.931918	0.891056	0.891836	0.864483	0.877547	0.894438	0.904656	0.888545	0.913963	0.877425	0.90255	0.891583	0.895886	0.905335	0.894702	0.856787	1	0.895515	0.0660014
549	17	42191	0.168764	104.011	8.96493	14.4419	3.67594	0.879631	0.918205	0.895926	0.898225	0.932379	0.891967	0.892145	0.865493	0.878505	0.8948	0.905501	0.889206	0.91478	0.877699	0.903747	0.891197	0.896257	0.905549	0.894409	0.856095	1	0.896653	0.06546
550	18	18009	0.072036	98.2682	7.48698	12.1306	2.7106	0.897607	0.932922	0.910572	0.911739	0.940308	0.897829	0.898495	0.876673	0.889111	0.898107	0.909184	0.894053	0.920928	0.881781	0.906852	0.89211	0.89694	0.90738	0.893942	0.858126	1	0.907192	0.0610208
554	22	16442	0.065768	98.2674	7.46897	12.1293	2.70502	0.899738	0.93398	0.91318	0.912359	0.940883	0.898674	0.898735	0.878573	0.889703	0.898066	0.909743	0.894417	0.920965	0.882222	0.908375	0.892562	0.897701	0.90725	0.89466	0.857104	1	0.9083	0.0605904
554	10	51070	0.20428	65.6526	8.25192	3.74156	1.35078	0.889534	0.915645	0.910721	0.900881	0.9126	0.905962	0.896426	0.836381	0.897347	0.8888	0.877981	0.87665	0.910975	0.849657	0.886489	0.884697	0.898962	0.899608	0.90608	0.871196	1	0.89625	0.0610064
556	12	47867	0.191468	65.5758	8.43242	3.73655	1.38622	0.891282	0.916916	0.911944	0.901686	0.914127	0.906491	0.897121	0.837101	0.898093	0.889203	0.878371	0.877348	0.911463	0.849823	0.886958	0.884503	0.898855	0.900056	0.906209	0.871509	1	0.897222	0.0606888
556	12	47867	0.191468	65.5758	8.43242	3.73655	1.38622	0.891282	0.916916	0.911944	0.901686	0.914127	0.906491	0.897121	0.837101	0.898093	0.889203	0.878371	0.877348	0.911463	0.849823	0.886958	0.884503	0.898855	0.900056	0.906209	0.871509	1	0.897222	0.0606888
561	17	40959	0.163836	103.484	9.28667	14.2502	3.76325	0.892405	0.917808	0.912742	0.902378	0.914536	0.907481	0.897776	0.837435	0.898716	0.889646	0.87905	0.877963	0.911656	0.851046	0.887509	0.88469	0.899009	0.900437	0.906199	0.871713	1	0.897943	0.060453
562	18	16677	0.066708	98.6161	7.62762	12.2657	2.7857	0.909906	0.928554	0.924447	0.912694	0.924627	0.913893	0.904899	0.847844	0.90301	0.893446	0.884961	0.883642	0.916802	0.851862	0.889788	0.882953	0.90271	0.906668	0.908557	0.87105	1	0.907295	0.0572597
566	22	15265	0.06106	98.606	7.58845	12.2598	2.77052	0.911268	0.929938	0.925483	0.913724	0.92568	0.915067	0.906453	0.848837	0.903013	0.892794	0.885195	0.88454	0.917	0.852506	0.889879	0.883131	0.903898	0.906518	0.909695	0.871372	1	0.908246	0.056887
566	10	53649	0.214596	64.2426	7.97298	3.50275	1.24996	0.87161	0.897761	0.894518	0.920651	0.927175	0.907435	0.881349	0.862234	0.911126	0.900007	0.874984	0.866969	0.899075	0.865599	0.87599	0.889327	0.882551	0.899038	0.891042	0.88271	1	0.893473	0.0670543
568	12	50203	0.200812	64.1988	8.15726	3.5032	1.28557	0.873743	0.899199	0.895454	0.921778	0.927883	0.907864	0.882248	0.863076	0.911679	0.900843	0.875964	0.867209	0.899578	0.865456	0.876262	0.889409	0.882786	0.899468	0.891202	0.882696	1	0.894477	0.0666474
568	12	50203	0.200812	64.1988	8.15726	3.5032	1.28557	0.873743	0.899199	0.895454	0.921778	0.927883	0.907864	0.882248	0.863076	0.911679	0.900843	0.875964	0.867209	0.899578	0.865456	0.876262	0.889409	0.882786	0.899468	0.891202	0.882696	1	0.894477	0.0666474
573	17	42840	0.17136	101.883	9.02657	13.5935	3.54357	0.87549	0.900082	0.897035	0.922549	0.928571	0.908718	0.883077	0.863959	0.912582	0.901447	0.876797	0.868476	0.900584	0.865231	0.877358	0.889484	0.884139	0.900093	0.89155	0.883368	1	0.895498	0.0662784
574	18	18776	0.075104	97.9427	7.60256	12.0185	2.73053	0.8942	0.91364	0.910764	0.931641	0.934571	0.915983	0.893694	0.877743	0.915504	0.909672	0.885439	0.874201	0.904639	0.870127	0.882057	0.893348	0.888421	0.903068	0.894466	0.885279	1	0.905983	0.0615823
578	22	17165	0.06866	97.9057	7.6083	12.0054	2.72995	0.895747	0.914652	0.912642	0.931722	0.934955	0.916516	0.895631	0.878241	0.916341	0.91069	0.88596	0.875881	0.905447	0.870026	0.883367	0.893592	0.888348	0.903	0.894029	0.885057	1	0.906935	0.0611015
578	10	54282	0.217128	64.412	8.00554	3.53096	1.26374	0.876045	0.898171	0.906783	0.89829	0.917818	0.899147	0.906028	0.86198	0.89292	0.88639	0.882143	0.86338	0.870942	0.857872	0.906838	0.905586	0.884704	0.882346	0.918537	0.901597	1	0.89259	0.0640933
580	12	50861	0.203444	64.3546	8.16832	3.52842	1.29528	0.878286	0.899904	0.908329	0.899383	0.918494	0.899825	0.907414	0.863029	0.893052	0.886858	0.882444	0.863677	0.87225	0.858379	0.907267	0.905989	0.884892	0.882346	0.918444	0.901437	1	0.893743	0.063719
580	12	50861	0.203444	64.3546	8.16832	3.52842	1.29528	0.878286	0.899904	0.908329	0.899383	0.918494	0.899825	0.907414	0.863029	0.893052	0.886858	0.882444	0.863677	0.87225	0.858379	0.907267	0.905989	0.884892	0.882346	0.918444	0.901437	1	0.893743	0.063719
585	17	43458	0.173832	103.609	9.08881	14.2868	3.69481	0.880678	0.90133	0.909568	0.900479	0.919439	0.901134	0.908268	0.863707	0.893759	0.887662	0.88337	0.864225	0.87374	0.859358	0.907439	0.905944	0.884751	0.882553	0.918208	0.901526	1	0.894928	0.0633762
586	18	17637	0.070548	98.7448	7.54244	12.3084	2.76452	0.898197	0.913109	0.92099	0.910614	0.928361	0.909735	0.917333	0.875404	0.896468	0.891988	0.888955	0.867466	0.883512	0.865198	0.910869	0.911181	0.887849	0.888643	0.919998	0.903272	1	0.904826	0.0601783
590	22	16161	0.064644	98.7159	7.54668	12.298	2.76429	0.899851	0.914609	0.922251	0.911825	0.929367	0.910897	0.917951	0.876431	0.897129	0.89156	0.889765	0.867582	0.88497	0.866809	0.911392	0.911051	0.887847	0.888497	0.920147	0.903131	1	0.905877	0.0597861
590	10	54890	0.21956	65.4519	8.15426	3.70455	1.32449	0.895928	0.922955	0.880461	0.929222	0.924877	0.891884	0.880142	0.838705	0.893004	0.906832	0.893824	0.893013	0.8773	0.878921	0.896611	0.913727	0.889871	0.923574	0.921142	0.884469	1	0.898946	0.0627663
592	12	51422	0.205688	65.3808	8.32804	3.70014	1.35869	0.897738	0.924186	0.881607	0.930156	0.925907	0.89277	0.880946	0.83931	0.893917	0.906927	0.894296	0.893518	0.877533	0.879205	0.89698	0.914249	0.88995	0.923671	0.92158	0.884096	1	0.899905	0.0624907
592	12	51422	0.205688	65.3808	8.32804	3.70014	1.35869	0.897738	0.924186	0.881607	0.930156	0.925907	0.89277	0.880946	0.83931	0.893917	0.906927	0.894296	0.893518	0.877533	0.879205	0.89698	0.914249	0.88995	0.923671	0.92158	0.884096	1	0.899905	0.0624907
597	17	43877	0.175508	102.246	9.18554	13.7474	3.62692	0.899993	0.924983	0.882934	0.931091	0.926681	0.893486	0.881453	0.840361	0.89523	0.907161	0.895036	0.893532	0.877772	0.879721	0.897144	0.914431	0.890273	0.92365	0.921462	0.884267	1	0.900881	0.0619945
598	18	18966	0.075864	98.1601	7.6772	12.1014	2.76456	0.914848	0.938442	0.895471	0.938311	0.935015	0.901613	0.889381	0.8472	0.900032	0.911341	0.898793	0.896262	0.883107	0.884214	0.899847	0.916377	0.892123	0.923916	0.925815	0.88714	1	0.909817	0.0587965
602	22	17382	0.069528	98.1627	7.67624	12.1024	2.76558	0.916149	0.939679	0.896876	0.938845	0.935422	0.903032	0.889771	0.847054	0.899724	0.91146	0.89889	0.897192	0.88258	0.884852	0.899292	0.916753	0.89259	0.923599	0.925872	0.887901	1	0.910539	0.0584741
602	10	54967	0.219868	63.7645	7.84149	3.42289	1.21351	0.876535	0.917696	0.891926	0.924537	0.925255	0.894691	0.873406	0.845071	0.89038	0.896738	0.885113	0.884904	0.896483	0.852593	0.901441	0.878145	0.862727	0.872451	0.895646	0.870813	1	0.893523	0.063581
604	12	51422	0.205688	63.719	8.03439	3.42336	1.2504	0.8787	0.918974	0.892945	0.925615	0.926442	0.89523	0.874392	0.845971	0.891204	0.897515	0.88536	0.885312	0.896853	0.852816	0.901715	0.878204	0.863609	0.872273	0.895395	0.871417	1	0.894568	0.0631825
604	12	51422	0.205688	63.719	8.03439	3.42336	1.2504	0.8787	0.918974	0.892945	0.925615	0.926442	0.89523	0.874392	0.845971	0.891204	0.897515	0.88536	0.885312	0.896853	0.852816	0.901715	0.878204	0.863609	0.872273	0.895395	0.871417	1	0.894568	0.0631825
609	17	43897	0.175588	101.73	8.92579	13.527	3.50328	0.881473	0.920564	0.894378	0.92692	0.92766	0.89571	0.875288	0.846561	0.890744	0.897738	0.885311	0.886325	0.897499	0.852655	0.901463	0.877998	0.864569	0.872087	0.896177	0.871734	1	0.895709	0.0627048
610	18	19840	0.07936	98.0061	7.46331	12.0342	2.69438	0.901663	0.931502	0.905318	0.935408	0.936946	0.903982	0.88498	0.85504	0.895741	0.902621	0.889088	0.891406	0.900479	0.855796	0.905242	0.88057	0.867515	0.871799	0.897707	0.874168	1	0.905352	0.0586354
614	22	18230	0.07292	98.0013	7.45513	12.032	2.69227	0.903895	0.932803	0.90672	0.935628	0.93774	0.903895	0.885902	0.855348	0.895694	0.902414	0.88966	0.892074	0.900219	0.856061	0.906253	0.880389	0.868486	0.87164	0.898491	0.873807	1	0.906203	0.058225
614	10	56066	0.224264	64.5853	8.01141	3.55883	1.27168	0.891851	0.92532	0.903462	0.900697	0.919693	0.905183	0.913325	0.840937	0.890923	0.856705	0.888729	0.884832	0.895489	0.865409	0.884912	0.898084	0.903114	0.888943	0.921735	0.869047	1	0.898042	0.0655725
616	12	52618	0.210472	64.5386	8.19003	3.55858	1.3061	0.893915	0.926765	0.904662	0.902096	0.920769	0.905897	0.91425	0.841632	0.891596	0.857273	0.889325	0.885163	0.895701	0.865816	0.885391	0.898438	0.903341	0.888821	0.922004	0.87012	1	0.899136	0.0650873
616	12	52618	0.210472	64.5386	8.19003	3.55858	1.3061	0.893915	0.926765	0.904662	0.902096	0.920769	0.905897	0.91425	0.841632	0.891596	0.857273	0.889325	0.885163	0.895701	0.865816	0.885391	0.898438	0.903341	0.888821	0.922004	0.87012	1	0.899136	0.0650873
621	17	44935	0.17974	103.313	9.07585	14.1661	3.66948	0.89625	0.927785	0.905875	0.903472	0.920986	0.90691	0.915222	0.842339	0.893023	0.858173	0.890275	0.886047	0.895594	0.866262	0.885301	0.898431	0.904673	0.888294	0.922388	0.871459	1	0.900234	0.0645134
622	18	18258	0.073032	98.9939	7.56225	12.4015	2.78868	0.914339	0.940081	0.917023	0.913079	0.929264	0.915188	0.921569	0.853078	0.900208	0.866168	0.895114	0.892239	0.901112	0.86762	0.887118	0.90218	0.90752	0.893033	0.924143	0.878656	1	0.910091	0.0597803
626	22	16740	0.06696	99.0077	7.57273	12.4072	2.79502	0.914964	0.94092	0.917921	0.913978	0.930018	0.916786	0.921834	0.854032	0.900866	0.867921	0.894863	0.891965	0.902031	0.86816	0.887455	0.902479	0.908184	0.892533	0.924074	0.878465	1	0.910831	0.0594921
626	10	53780	0.21512	66.0432	8.19274	3.80419	1.35922	0.850846	0.899693	0.912626	0.920119	0.921002	0.895993	0.91072	0.867255	0.899507	0.897174	0.904332	0.868966	0.904835	0.858972	0.903022	0.874572	0.871662	0.888025	0.90225	0.863546	1	0.89364	0.0641249
628	12	50308	0.201232	65.9554	8.38331	3.79757	1.39589	0.853015	0.901368	0.91401	0.920718	0.921732	0.897283	0.911376	0.867775	0.900225	0.898237	0.905005	0.869464	0.905283	0.859366	0.903335	0.874493	0.872336	0.887642	0.902242	0.863908	1	0.894728	0.063834
628	12	50308	0.201232	65.9554	8.38331	3.79757	1.39589	0.853015	0.901368	0.91401	0.920718	0.921732	0.897283	0.911376	0.867775	0.900225	0.898237	0.905005	0.869464	0.905283	0.859366	0.903335	0.874493	0.872336	0.887642	0.902242	0.863908	1	0.894728	0.063834
633	17	43163	0.172652	103.544	9.25669	14.2722	3.75759	0.85498	0.903332	0.915309	0.922063	0.922318	0.898235	0.911591	0.868278	0.900354	0.898988	0.904965	0.869553	0.905255	0.860158	0.903471	0.875113	0.872738	0.888319	0.90193	0.86522	1	0.895767	0.0636073
634	18	16389	0.065556	99.12	7.64255	12.4527	2.82546	0.879736	0.918756	0.926292	0.931021	0.930807	0.906279	0.917201	0.876808	0.905729	0.903685	0.908292	0.875709	0.910001	0.865428	0.90576	0.878028	0.872445	0.890414	0.902557	0.868997	1	0.906451	0.0593551
638	22	15016	0.060064	99.0741	7.64528	12.4358	2.82463	0.882126	0.920485	0.927211	0.931906	0.931406	0.906533	0.917754	0.87813	0.9063	0.904002	0.908065	0.875733	0.910462	0.866442	0.9059	0.87803	0.872869	0.889917	0.902371	0.869273	1	0.907435	0.0589593
638	10	54307	0.217228	65.0048	8.03591	3.6272	1.29079	0.865634	0.907922	0.895621	0.909873	0.908179	0.902545	0.907857	0.838124	0.90155	0.871904	0.888955	0.851336	0.872567	0.856851	0.900924	0.899534	0.890806	0.929033	0.907121	0.888707	1	0.890436	0.0679274
640	12	50837	0.203348	64.9353	8.21767	3.6234	1.32683	0.867685	0.909544	0.897053	0.910675	0.909131	0.903712	0.908393	0.83871	0.902345	0.872426	0.889637	0.852076	0.873222	0.857525	0.900555	0.899906	0.891221	0.929254	0.907616	0.889156	1	0.891535	0.0674386
640	12	50837	0.203348	64.9353	8.21767	3.6234	1.32683	0.867685	0.909544	0.897053	0.910675	0.909131	0.903712	0.908393	0.83871	0.902345	0.872426	0.889637	0.852076	0.873222	0.857525	0.900555	0.899906	0.891221	0.929254	0.907616	0.889156	1	0.891535	0.0674386
645	17	43271	0.173084	104.027	9.1251	14.4597	3.74456	0.869878	0.909755	0.899205	0.911973	0.910853	0.904879	0.908946	0.840008	0.90318	0.873876	0.890169	0.85258	0.873992	0.857722	0.900222	0.900002	0.891648	0.929514	0.907398	0.889892	1	0.892712	0.0669012
646	18	17431	0.069724	98.8887	7.59285	12.3642	2.7878	0.890482	0.922236	0.914262	0.923584	0.921462	0.916471	0.915122	0.847743	0.911078	0.880386	0.892605	0.854598	0.879152	0.859274	0.902214	0.902444	0.8914	0.932563	0.907636	0.89206	1	0.903464	0.0615105
650	22	15911	0.063644	98.8749	7.59085	12.359	2.78638	0.89237	0.923638	0.915247	0.924392	0.922538	0.91707	0.915153	0.849632	0.911351	0.880837	0.892747	0.854189	0.879234	0.859531	0.90274	0.902363	0.89105	0.932688	0.907925	0.892024	1	0.904364	0.061053
650	10	55710	0.22284	64.9361	8.08389	3.61799	1.29625	0.887121	0.894525	0.90911	0.922411	0.935335	0.905197	0.895037	0.859666	0.901912	0.88292	0.88879	0.886187	0.879654	0.856462	0.902405	0.90508	0.877787	0.89825	0.906265	0.868237	1	0.89822	0.0638201
652	12	52219	0.208876	64.8641	8.25863	3.61357	1.33036	0.889312	0.896044	0.909956	0.923706	0.935866	0.905743	0.89613	0.860041	0.902612	0.883797	0.889015	0.886574	0.880637	0.857102	0.902804	0.90605	0.877995	0.8986	0.906088	0.86842	1	0.89926	0.0633012
652	12	52219	0.208876	64.8641	8.25863	3.61357	1.33036	0.889312	0.896044	0.909956	0.923706	0.935866	0.905743	0.89613	0.860041	0.902612	0.883797	0.889015	0.886574	0.880637	0.857102	0.902804	0.90605	0.877995	0.8986	0.906088	0.86842	1	0.89926	0.0633012
657	17	44746	0.178984	104.038	9.13973	14.4651	3.74424	0.891242	0.89741	0.911009	0.924965	0.936385	0.906662	0.896907	0.861764	0.902975	0.883822	0.889208	0.887509	0.881207	0.85763	0.903109	0.906081	0.877933	0.899153	0.906036	0.868726	1	0.900275	0.0629364
658	18	17485	0.06994	98.9095	7.57995	12.3713	2.79015	0.908722	0.911238	0.922476	0.935888	0.942408	0.916357	0.905462	0.869402	0.905004	0.887532	0.891965	0.891965	0.887904	0.864455	0.906034	0.908293	0.882042	0.901115	0.905576	0.869745	1	0.909825	0.0585498
662	22	16071	0.064284	98.9165	7.57746	12.3738	2.79034	0.910429	0.911953	0.9239	0.937403	0.94263	0.91746	0.906104	0.870108	0.905669	0.887748	0.891482	0.892695	0.88865	0.864321	0.907162	0.908998	0.882459	0.901655	0.905949	0.870637	1	0.910742	0.0582352
662	10	58316	0.233264	65.383	8.1103	3.69162	1.31677	0.87163	0.931365	0.921119	0.932737	0.92208	0.90494	0.896306	0.841159	0.896383	0.88456	0.887492	0.896229	0.880187	0.857895	0.906046	0.875454	0.847726	0.882022	0.916978	0.877538	1	0.900217	0.0609447
664	12	54742	0.218968	65.3023	8.28799	3.68579	1.35111	0.87389	0.932474	0.922317	0.933561	0.922674	0.905457	0.897665	0.841328	0.8972	0.88518	0.887655	0.896624	0.880987	0.858847	0.906242	0.875836	0.847914	0.882047	0.917294	0.877251	1	0.901197	0.0605571
664	12	54742	0.218968	65.3023	8.28799	3.68579	1.35111	0.87389	0.932474	0.922317	0.933561	0.922674	0.905457	0.897665	0.841328	0.8972	0.88518	0.887655	0.896624	0.880987	0.858847	0.906242	0.875836	0.847914	0.882047	0.917294	0.877251	1	0.901197	0.0605571
669	17	46853	0.187412	102.822	9.14514	13.9738	3.66169	0.875035	0.932907	0.923591	0.933868	0.923495	0.906367	0.899025	0.842689	0.897253	0.886528	0.888204	0.896837	0.881566	0.85907	0.907391	0.876102	0.847715	0.881833	0.917529	0.877446	1	0.901986	0.0601758
670	18	20081	0.080324	98.4266	7.58122	12.1936	2.75198	0.892834	0.943977	0.93327	0.940566	0.931204	0.911708	0.90745	0.850232	0.904562	0.893058	0.892286	0.897963	0.887033	0.864125	0.910537	0.878442	0.850555	0.883397	0.91848	0.878193	1	0.910686	0.0560717
674	22	18370	0.07348	98.4162	7.58195	12.1898	2.75222	0.893658	0.944039	0.934458	0.941263	0.932662	0.912493	0.908165	0.850163	0.904627	0.892542	0.893277	0.898557	0.887616	0.863827	0.910969	0.878851	0.849864	0.883397	0.918862	0.877708	1	0.911265	0.0557957
674	10	57773	0.231092	64.3362	8.01137	3.51911	1.26137	0.900533	0.914502	0.884531	0.908331	0.932962	0.894994	0.876266	0.83854	0.877391	0.882402	0.888373	0.906643	0.880403	0.864547	0.896214	0.870528	0.879217	0.897807	0.895029	0.863093	1	0.894483	0.0650229
676	12	54247	0.216988	64.2681	8.19307	3.51562	1.29535	0.902317	0.916456	0.886215	0.909442	0.933665	0.895967	0.877247	0.839337	0.877938	0.882943	0.888934	0.907377	0.880832	0.864555	0.896289	0.87109	0.879763	0.897515	0.894943	0.86296	1	0.895608	0.0645757
676	12	54247	0.216988	64.2681	8.19307	3.51562	1.29535	0.902317	0.916456	0.886215	0.909442	0.933665	0.895967	0.877247	0.839337	0.877938	0.882943	0.888934	0.907377	0.880832	0.864555	0.896289	0.87109	0.879763	0.897515	0.894943	0.86296	1	0.895608	0.0645757
681	17	46333	0.185332	104.402	9.10575	14.6122	3.75855	0.904086	0.918557	0.888028	0.910291	0.934205	0.896834	0.878337	0.840923	0.878607	0.883744	0.889852	0.908068	0.880733	0.864308	0.897017	0.87156	0.879956	0.897632	0.894168	0.863661	1	0.896782	0.0640368
682	18	18504	0.074016	98.8535	7.58169	12.3505	2.77706	0.92072	0.934987	0.905399	0.920828	0.941742	0.905804	0.887592	0.853518	0.886214	0.888862	0.896293	0.910722	0.885133	0.867623	0.899211	0.876729	0.88416	0.89632	0.892915	0.867029	1	0.907758	0.059211
686	22	16967	0.067868	98.8537	7.5858	12.3507	2.77734	0.921613	0.936023	0.906819	0.922261	0.942506	0.906966	0.888931	0.853893	0.88737	0.888814	0.89677	0.910444	0.884953	0.867891	0.899452	0.876731	0.884776	0.89624	0.892615	0.866977	1	0.908615	0.0589795
686	10	54436	0.217744	65.9583	8.24064	3.792	1.36478	0.853691	0.905816	0.923056	0.913375	0.917031	0.897127	0.918216	0.848731	0.892057	0.895997	0.902068	0.899726	0.900415	0.852487	0.906468	0.871207	0.909913	0.901646	0.910592	0.86317	1	0.895516	0.0640134
688	12	50933	0.203732	65.8932	8.42238	3.78886	1.40073	0.855938	0.907594	0.923645	0.914692	0.918569	0.898288	0.918795	0.849832	0.893154	0.896629	0.902018	0.900261	0.899986	0.852777	0.906446	0.871517	0.909999	0.90138	0.910431	0.863134	1	0.896635	0.0635801
688	12	50933	0.203732	65.8932	8.42238	3.78886	1.40073	0.855938	0.907594	0.923645	0.914692	0.918569	0.898288	0.918795	0.849832	0.893154	0.896629	0.902018	0.900261	0.899986	0.852777	0.906446	0.871517	0.909999	0.90138	0.910431	0.863134	1	0.896635	0.0635801
693	17	43403	0.173612	104.832	9.30794	14.8046	3.87319	0.857556	0.909165	0.924925	0.915547	0.919199	0.900018	0.918877	0.8519	0.893821	0.897553	0.901712	0.900122	0.899949	0.854077	0.906136	0.87176	0.911147	0.901481	0.910444	0.862913	1	0.89766	0.0631759
694	18	16923	0.067692	99.1213	7.717	12.4574	2.85076	0.87972	0.922856	0.934645	0.9246	0.927731	0.906902	0.924038	0.864208	0.89984	0.902204	0.905159	0.904863	0.902234	0.858418	0.906075	0.87579	0.912959	0.903209	0.911216	0.866483	1	0.907618	0.0589182
698	22	15582	0.062328	99.1182	7.7269	12.4568	2.85513	0.881017	0.923566	0.935246	0.925427	0.929983	0.907874	0.92379	0.864395	0.899724	0.90258	0.904954	0.90473	0.902259	0.858779	0.905757	0.876203	0.912848	0.904216	0.911661	0.866545	1	0.908306	0.0587074
698	10	56708	0.226832	64.6345	8.04772	3.56799	1.27725	0.893278	0.904343	0.90713	0.899688	0.912155	0.912587	0.905587	0.861492	0.911238	0.871297	0.901857	0.876005	0.906345	0.845348	0.886506	0.894794	0.866051	0.878254	0.896399	0.894627	1	0.897215	0.0635991
700	12	53208	0.212832	64.55	8.20706	3.56092	1.3057	0.895439	0.905804	0.90835	0.90118	0.913124	0.91349	0.906471	0.862492	0.912043	0.871824	0.902477	0.876738	0.906734	0.846189	0.886333	0.894621	0.866345	0.878524	0.896876	0.895119	1	0.898366	0.0632584
700	12	53208	0.212832	64.55	8.20706	3.56092	1.3057	0.895439	0.905804	0.90835	0.90118	0.913124	0.91349	0.906471	0.862492	0.912043	0.871824	0.902477	0.876738	0.906734	0.846189	0.886333	0.894621	0.866345	0.878524	0.896876	0.895119	1	0.898366	0.0632584
705	17	45497	0.181988	101.429	9.0112	13.4152	3.50592	0.897202	0.907357	0.909489	0.902895	0.914467	0.914093	0.906994	0.863595	0.912434	0.871926	0.902708	0.87719	0.907159	0.846715	0.887047	0.8954	0.866266	0.879256	0.897817	0.895565	1	0.89945	0.0628829
706	18	18999	0.075996	98.8375	7.47139	12.3385	2.73588	0.912785	0.92247	0.918601	0.915838	0.922206	0.921391	0.913416	0.872072	0.920443	0.877072	0.908285	0.884231	0.909601	0.851966	0.888836	0.89881	0.86844	0.882152	0.903284	0.898126	1	0.909107	0.059813
710	22	17440	0.06976	98.8068	7.46116	12.3266	2.7298	0.913962	0.924025	0.920556	0.916886	0.922993	0.922362	0.914364	0.872792	0.921273	0.87738	0.908802	0.885235	0.910206	0.851892	0.888733	0.899111	0.868148	0.883257	0.903842	0.899025	1	0.910142	0.0594457
710	10	56759	0.227036	65.4563	7.99049	3.69897	1.29937	0.90783	0.908349	0.919105	0.922832	0.914401	0.904738	0.90169	0.848394	0.916639	0.88763	0.8951	0.854367	0.869518	0.86196	0.907451	0.901152	0.864286	0.887419	0.875403	0.879561	1	0.901755	0.0613248
712	12	53150	0.2126	65.3981	8.16311	3.69649	1.33357	0.909492	0.90968	0.920452	0.923829	0.915494	0.90571	0.902389	0.848918	0.917046	0.888307	0.895343	0.854271	0.86984	0.862596	0.907742	0.901571	0.864459	0.887479	0.875484	0.879802	1	0.902717	0.0609459
712	12	53150	0.2126	65.3981	8.16311	3.69649	1.33357	0.909492	0.90968	0.920452	0.923829	0.915494	0.90571	0.902389	0.848918	0.917046	0.888307	0.895343	0.854271	0.86984	0.862596	0.907742	0.901571	0.864459	0.887479	0.875484	0.879802	1	0.902717	0.0609459
717	17	45459	0.181836	102.961	9.02282	14.0206	3.61591	0.911492	0.911437	0.921677	0.925086	0.916155	0.906696	0.903352	0.84981	0.91764	0.888867	0.896049	0.854814	0.869938	0.862887	0.908269	0.901956	0.864603	0.888009	0.875998	0.879518	1	0.903827	0.0604773
718	18	18787	0.075148	98.6774	7.55382	12.2842	2.76379	0.925081	0.926359	0.932427	0.934183	0.922766	0.915553	0.911322	0.856363	0.923112	0.895433	0.900969	0.857721	0.874647	0.865678	0.911215	0.902938	0.864534	0.887023	0.878081	0.882685	1	0.912686	0.056135
722	22	17192	0.068768	98.6646	7.51915	12.2777	2.75165	0.925983	0.928019	0.934126	0.934388	0.923889	0.915717	0.912139	0.857463	0.92354	0.895678	0.901844	0.857521	0.874796	0.866566	0.91086	0.903705	0.864152	0.886575	0.877734	0.883027	1	0.913506	0.0556831
722	10	53724	0.214896	64.5145	7.96457	3.54549	1.25601	0.86077	0.920278	0.912199	0.929612	0.920818	0.907844	0.90386	0.829424	0.883237	0.903507	0.884251	0.896424	0.87647	0.83486	0.895317	0.872245	0.856963	0.8942	0.919915	0.881217	1	0.895462	0.0619449
724	12	50360	0.20144	64.4526	8.13514	3.54239	1.28713	0.863503	0.920949	0.913423	0.930242	0.921753	0.908568	0.904488	0.829845	0.884114	0.903683	0.884283	0.897091	0.877015	0.834601	0.895622	0.872438	0.857149	0.894569	0.920294	0.881821	1	0.896421	0.0615223
724	12	50360	0.20144	64.4526	8.13514	3.54239	1.28713	0.863503	0.920949	0.913423	0.930242	0.921753	0.908568	0.904488	0.829845	0.884114	0.903683	0.884283	0.897091	0.877015	0.834601	0.895622	0.872438	0.857149	0.894569	0.920294	0.881821	1	0.896421	0.0615223
729	17	43065	0.17226	102.906	8.99236	13.9966	3.59659	0.86561	0.921595	0.914873	0.930976	0.922791	0.909335	0.904749	0.831209	0.885371	0.904238	0.88515	0.898003	0.877522	0.834355	0.895693	0.872785	0.856693	0.894949	0.919923	0.882306	1	0.897402	0.0612452
730	18	18921	0.075684	98.2025	7.59005	12.1123	2.74297	0.885048	0.93235	0.926087	0.93901	0.931135	0.91705	0.910576	0.838222	0.893055	0.908514	0.888616	0.905132	0.88119	0.83484	0.904577	0.876037	0.857037	0.893954	0.920379	0.886502	1	0.906648	0.0575892
734	22	17346	0.069384	98.2039	7.57858	12.1122	2.73963	0.886112	0.934481	0.927217	0.939929	0.931685	0.917762	0.910354	0.838752	0.893924	0.909605	0.888995	0.904762	0.880866	0.834746	0.905165	0.876196	0.857056	0.893318	0.92125	0.886833	1	0.907478	0.0573494
734	10	53088	0.212352	64.1512	7.97689	3.48862	1.24982	0.887065	0.904903	0.91338	0.921206	0.924192	0.901729	0.879502	0.838005	0.877204	0.888685	0.891011	0.883938	0.859554	0.855692	0.875348	0.890211	0.879643	0.897755	0.894468	0.871365	1	0.894547	0.0625044
736	12	49765	0.19906	64.073	8.15051	3.48321	1.28116	0.888536	0.906701	0.914729	0.921903	0.925028	0.902522	0.880649	0.839204	0.877715	0.888727	0.890907	0.883864	0.860133	0.856385	0.875394	0.890304	0.880217	0.897569	0.894313	0.871406	1	0.895507	0.0621819
736	12	49765	0.19906	64.073	8.15051	3.48321	1.28116	0.888536	0.906701	0.914729	0.921903	0.925028	0.902522	0.880649	0.839204	0.877715	0.888727	0.890907	0.883864	0.860133	0.856385	0.875394	0.890304	0.880217	0.897569	0.894313	0.871406	1	0.895507	0.0621819
741	17	42566	0.170264	103.023	9.02626	14.0459	3.62929	0.890382	0.907614	0.916165	0.92245	0.926044	0.903385	0.881337	0.839872	0.877555	0.889384	0.891369	0.88465	0.860041	0.85667	0.875487	0.890758	0.880022	0.89844	0.894904	0.871047	1	0.896395	0.0619336
742	18	20099	0.080396	97.1903	7.64459	11.7508	2.72077	0.907582	0.919573	0.924548	0.929947	0.934176	0.910692	0.888203	0.848152	0.882457	0.893975	0.89298	0.884099	0.86564	0.86069	0.878427	0.894025	0.881611	0.897259	0.89706	0.870217	1	0.904803	0.0579155
746	22	18376	0.073504	97.1683	7.64502	11.743	2.7199	0.908468	0.920657	0.925664	0.930344	0.935051	0.911025	0.888605	0.849505	0.883353	0.894944	0.893584	0.883625	0.866756	0.860742	0.878347	0.893883	0.881993	0.897176	0.898046	0.871082	1	0.905543	0.0575423
746	10	55512	0.222048	62.891	7.93194	3.29187	1.19311	0.85259	0.90385	0.907921	0.929186	0.912641	0.915532	0.914658	0.856076	0.893996	0.898139	0.894302	0.906345	0.87554	0.859823	0.893816	0.877855	0.874045	0.896581	0.894825	0.867875	1	0.894902	0.0649505
748	12	52059	0.208236	62.8283	8.1037	3.28904	1.22339	0.854626	0.905511	0.909151	0.929897	0.913137	0.916201	0.915586	0.856893	0.894264	0.898404	0.894514	0.906366	0.875968	0.859986	0.894111	0.878369	0.874191	0.896598	0.894927	0.867929	1	0.895854	0.0646424
748	12	52059	0.208236	62.8283	8.1037	3.28904	1.22339	0.854626	0.905511	0.909151	0.929897	0.913137	0.916201	0.915586	0.856893	0.894264	0.898404	0.894514	0.906366	0.875968	0.859986	0.894111	0.878369	0.874191	0.896598	0.894927	0.867929	1	0.895854	0.0646424
753	17	44633	0.178532	102.737	9.02146	13.9312	3.6033	0.857135	0.906807	0.910447	0.930769	0.914335	0.917539	0.91597	0.857639	0.894461	0.899066	0.895145	0.907019	0.87544	0.859801	0.89473	0.878778	0.874476	0.896736	0.894506	0.867856	1	0.896931	0.0642475
754	18	18040	0.07216	98.695	7.50803	12.288	2.74207	0.880599	0.919484	0.921951	0.939551	0.923004	0.924612	0.923808	0.86893	0.902993	0.904933	0.901164	0.910615	0.878381	0.860837	0.896757	0.879407	0.874778	0.900527	0.899557	0.869873	1	0.907425	0.0602514
758	22	16584	0.066336	98.6828	7.49462	12.2828	2.73454	0.882236	0.92131	0.922244	0.940364	0.924174	0.925561	0.924475	0.869573	0.903401	0.905511	0.901863	0.911963	0.878558	0.860468	0.898004	0.880608	0.875271	0.900084	0.899451	0.870297	1	0.908378	0.0597615
758	10	57068	0.228272	67.0054	8.29532	3.97137	1.41424	0.866501	0.910046	0.918904	0.90393	0.920901	0.914795	0.906147	0.838149	0.896325	0.902607	0.884874	0.902345	0.890718	0.854647	0.914479	0.87061	0.867745	0.897026	0.887275	0.86276	1	0.895916	0.0643756
760	12	53435	0.21374	66.9498	8.49365	3.9704	1.45458	0.868392	0.911247	0.919687	0.90539	0.921634	0.91558	0.907009	0.83858	0.897464	0.903247	0.885197	0.902863	0.891242	0.854955	0.914513	0.871199	0.867606	0.896762	0.887293	0.863217	1	0.89688	0.0639931
760	12	53435	0.21374	66.9498	8.49365	3.9704	1.45458	0.868392	0.911247	0.919687	0.90539	0.921634	0.91558	0.907009	0.83858	0.897464	0.903247	0.885197	0.902863	0.891242	0.854955	0.914513	0.871199	0.867606	0.896762	0.887293	0.863217	1	0.89688	0.0639931
765	17	45623	0.182492	105.361	9.3833	15.0308	3.93973	0.871271	0.911974	0.920807	0.906166	0.922276	0.916643	0.907941	0.838261	0.897628	0.904456	0.886253	0.902889	0.89148	0.855621	0.914846	0.870909	0.868027	0.897453	0.887655	0.862898	1	0.897877	0.0636443
766	18	18136	0.072544	98.6756	7.80708	12.2977	2.8533	0.89281	0.922778	0.932207	0.920214	0.929146	0.9265	0.916961	0.846273	0.903424	0.91266	0.890549	0.906705	0.896504	0.862814	0.91878	0.874449	0.869238	0.895346	0.89099	0.865378	1	0.908391	0.0592367
770	22	16550	0.0662	98.6637	7.79727	12.2928	2.8492	0.894018	0.92435	0.933233	0.921269	0.92997	0.9271	0.918187	0.848097	0.903353	0.912991	0.890665	0.907432	0.895861	0.863263	0.91855	0.874109	0.86864	0.895166	0.891299	0.865196	1	0.90926	0.0589031
770	10	54332	0.217328	63.1247	7.9463	3.3281	1.20627	0.889982	0.919292	0.919375	0.935176	0.895439	0.887562	0.905553	0.842229	0.905903	0.866175	0.911001	0.879703	0.881727	0.86842	0.880255	0.884626	0.871889	0.873196	0.891905	0.876325	1	0.898606	0.0603209
772	12	50931	0.203724	63.0642	8.12053	3.32568	1.23798	0.89149	0.920088	0.920441	0.93557	0.896271	0.888496	0.905981	0.843308	0.906157	0.866947	0.911527	0.879739	0.882655	0.869137	0.880181	0.885551	0.872229	0.873584	0.891716	0.876784	1	0.899413	0.0600511
772	12	50931	0.203724	63.0642	8.12053	3.32568	1.23798	0.89149	0.920088	0.920441	0.93557	0.896271	0.888496	0.905981	0.843308	0.906157	0.866947	0.911527	0.879739	0.882655	0.869137	0.880181	0.885551	0.872229	0.873584	0.891716	0.876784	1	0.899413	0.0600511
777	17	43612	0.174448	101.079	8.94134	13.2748	3.46057	0.893149	0.921272	0.921054	0.936932	0.897448	0.88956	0.906826	0.843953	0.906941	0.867892	0.911527	0.879953	0.883106	0.869428	0.880331	0.885605	0.872329	0.873395	0.891922	0.876479	1	0.900346	0.0596737
778	18	20114	0.080456	97.9782	7.48914	12.0254	2.69902	0.909143	0.931988	0.9298	0.941881	0.908223	0.898404	0.912449	0.850726	0.912896	0.87454	0.91138	0.884583	0.886025	0.875758	0.885005	0.888535	0.874018	0.876081	0.891195	0.87725	1	0.908643	0.0564855
782	22	18461	0.073844	97.9889	7.49272	12.0295	2.70177	0.910947	0.933427	0.931179	0.942527	0.909404	0.898814	0.912302	0.851687	0.913466	0.874844	0.912193	0.885461	0.886545	0.875873	0.884838	0.889063	0.873436	0.876442	0.892124	0.877634	1	0.90958	0.0559555
782	10	53722	0.214888	65.3323	8.04405	3.68079	1.30478	0.87117	0.928921	0.915733	0.9147	0.925059	0.883558	0.896216	0.843183	0.904964	0.872036	0.888137	0.873599	0.891013	0.849568	0.906844	0.884312	0.8654	0.900255	0.887318	0.880952	1	0.896135	0.0635334
784	12	50288	0.201152	65.2611	8.21904	3.67627	1.33689	0.87328	0.930411	0.916819	0.915715	0.926066	0.884287	0.897421	0.844207	0.905455	0.872723	0.889198	0.874165	0.891127	0.849895	0.907264	0.884505	0.865922	0.900453	0.887876	0.881781	1	0.897241	0.0631155
784	12	50288	0.201152	65.2611	8.21904	3.67627	1.33689	0.87328	0.930411	0.916819	0.915715	0.926066	0.884287	0.897421	0.844207	0.905455	0.872723	0.889198	0.874165	0.891127	0.849895	0.907264	0.884505	0.865922	0.900453	0.887876	0.881781	1	0.897241	0.0631155
789	17	43020	0.17208	103.477	9.11211	14.235	3.68905	0.874721	0.931695	0.918282	0.916795	0.926453	0.885646	0.89871	0.844863	0.90623	0.872978	0.89083	0.874814	0.891016	0.850349	0.907218	0.884414	0.865993	0.90079	0.887622	0.881764	1	0.898232	0.0627257
790	18	16629	0.066516	99.3037	7.52901	12.5146	2.79237	0.897107	0.944013	0.929761	0.925702	0.935444	0.895995	0.905978	0.853298	0.913043	0.880931	0.895123	0.879638	0.896987	0.853118	0.909285	0.888237	0.87179	0.901888	0.889921	0.883366	1	0.908757	0.0580253
794	22	15249	0.060996	99.2804	7.50531	12.5045	2.78047	0.898485	0.945111	0.930946	0.926192	0.936258	0.89596	0.906715	0.854384	0.912945	0.881238	0.89455	0.879992	0.896583	0.853695	0.909404	0.888321	0.871303	0.901731	0.889075	0.884091	1	0.909429	0.0578694
794	10	57484	0.229936	65.6025	8.07555	3.72636	1.32077	0.871712	0.902355	0.910314	0.907139	0.908488	0.907279	0.914315	0.821185	0.882376	0.882385	0.893344	0.898224	0.863623	0.854212	0.890787	0.880706	0.864006	0.899041	0.88709	0.859804	1	0.890962	0.0648593
796	12	53832	0.215328	65.5163	8.25226	3.7194	1.35299	0.873737	0.904397	0.911437	0.907741	0.909078	0.907945	0.915041	0.822225	0.88296	0.883341	0.893493	0.898583	0.863576	0.8549	0.891802	0.880777	0.864216	0.899446	0.887781	0.860538	1	0.892015	0.0644311
796	12	53832	0.215328	65.5163	8.25226	3.7194	1.35299	0.873737	0.904397	0.911437	0.907741	0.909078	0.907945	0.915041	0.822225	0.88296	0.883341	0.893493	0.898583	0.863576	0.8549	0.891802	0.880777	0.864216	0.899446	0.887781	0.860538	1	0.892015	0.0644311
801	17	45917	0.183668	103.839	9.15685	14.3852	3.736	0.875525	0.905721	0.913169	0.908618	0.910404	0.908498	0.915576	0.822506	0.883801	0.883573	0.893721	0.898796	0.863515	0.855772	0.892937	0.880926	0.864614	0.898959	0.888288	0.860803	1	0.893011	0.0641302
802	18	19173	0.076692	98.4747	7.63493	12.2141	2.77416	0.898008	0.918662	0.923538	0.917306	0.920409	0.916158	0.921452	0.830491	0.893131	0.890367	0.895687	0.902076	0.86554	0.861707	0.89759	0.882856	0.865801	0.898216	0.889167	0.863402	1	0.903124	0.0597879
806	22	17566	0.070264	98.4593	7.64772	12.2092	2.77627	0.900632	0.920614	0.924286	0.917967	0.921838	0.916743	0.921895	0.831607	0.893203	0.891666	0.895907	0.902454	0.86528	0.862376	0.898241	0.882956	0.866817	0.897643	0.888905	0.864056	1	0.904238	0.0593239
806	10	59581	0.238324	63.8225	8.00304	3.43804	1.24239	0.873038	0.896955	0.914646	0.933771	0.900942	0.899288	0.890007	0.846738	0.889621	0.883763	0.867944	0.888488	0.880272	0.841703	0.884208	0.910424	0.880155	0.889394	0.895034	0.877377	1	0.892219	0.0655396
808	12	55789	0.223156	63.7529	8.18672	3.43447	1.27514	0.875056	0.898475	0.915162	0.934207	0.901862	0.90041	0.890767	0.848097	0.890391	0.883821	0.867913	0.888822	0.880469	0.842173	0.884377	0.910395	0.879994	0.889503	0.895284	0.877664	1	0.893136	0.0651037
808	12	55789	0.223156	63.7529	8.18672	3.43447	1.27514	0.875056	0.898475	0.915162	0.934207	0.901862	0.90041	0.890767	0.848097	0.890391	0.883821	0.867913	0.888822	0.880469	0.842173	0.884377	0.910395	0.879994	0.889503	0.895284	0.877664	1	0.893136	0.0651037
813	17	47677	0.190708	102.842	9.10827	13.9794	3.65404	0.875716	0.899459	0.915704	0.935094	0.902521	0.901682	0.891887	0.850169	0.8913	0.884483	0.86848	0.888468	0.880781	0.842639	0.884798	0.91067	0.880771	0.889664	0.895274	0.877845	1	0.893929	0.0647815
814	18	19550	0.0782	98.6013	7.51468	12.2541	2.74455	0.897954	0.91532	0.926624	0.939923	0.910767	0.90954	0.899233	0.862788	0.899744	0.889923	0.873811	0.893964	0.886189	0.84601	0.888159	0.911279	0.882916	0.891304	0.897519	0.880742	1	0.904394	0.0598471
818	22	17890	0.07156	98.5982	7.49624	12.252	2.73859	0.899357	0.917272	0.928032	0.94128	0.911263	0.910173	0.900447	0.863723	0.900615	0.890274	0.874092	0.894326	0.886864	0.846227	0.888793	0.911207	0.883147	0.890833	0.89782	0.880688	1	0.905432	0.0595065
818	10	54955	0.21982	66.3215	8.25848	3.85353	1.38087	0.856792	0.900646	0.892485	0.901165	0.909089	0.911964	0.905614	0.85762	0.903548	0.864289	0.881339	0.879101	0.886252	0.849786	0.88819	0.862387	0.858948	0.872496	0.89838	0.87003	1	0.887057	0.0674157
820	12	51324	0.205296	66.2643	8.43238	3.8513	1.41572	0.859325	0.9018	0.8939	0.90219	0.910295	0.913033	0.906155	0.85838	0.904148	0.865472	0.882005	0.879686	0.886564	0.850323	0.888619	0.862598	0.858926	0.872516	0.898361	0.869817	1	0.888203	0.0668905
820	12	51324	0.205296	66.2643	8.43238	3.8513	1.41572	0.859325	0.9018	0.8939	0.90219	0.910295	0.913033	0.906155	0.85838	0.904148	0.865472	0.882005	0.879686	0.886564	0.850323	0.888619	0.862598	0.858926	0.872516	0.898361	0.869817	1	0.888203	0.0668905
825	17	43688	0.174752	105.826	9.35781	15.225	3.96957	0.861232	0.9032	0.896093	0.904299	0.911166	0.913615	0.906828	0.85852	0.904894	0.866245	0.882554	0.880196	0.886914	0.850634	0.88902	0.862949	0.859332	0.872482	0.898427	0.86993	1	0.889381	0.0664184
826	18	14347	0.057388	100.166	7.61726	12.8432	2.87536	0.888792	0.916951	0.908692	0.91831	0.922109	0.921552	0.914512	0.868509	0.908552	0.873005	0.887433	0.887537	0.889315	0.857461	0.893427	0.866488	0.860354	0.875305	0.903604	0.873632	1	0.901482	0.0612231
830	22	13121	0.052484	100.158	7.62355	12.8407	2.87608	0.890595	0.918223	0.910982	0.92009	0.922757	0.922719	0.915708	0.869713	0.909191	0.873409	0.888271	0.888385	0.889452	0.858928	0.894406	0.86575	0.860796	0.875505	0.903475	0.874743	1	0.902739	0.0605447
830	10	52811	0.211244	66.456	8.23125	3.87517	1.38247	0.859518	0.919799	0.914383	0.920689	0.902757	0.895543	0.915718	0.85521	0.890657	0.894255	0.896906	0.897872	0.886861	0.88011	0.880612	0.856876	0.865719	0.877668	0.86873	0.857946	1	0.894696	0.062997
832	12	49453	0.197812	66.3992	8.39973	3.87279	1.41712	0.861566	0.921147	0.915516	0.921946	0.903585	0.896336	0.916072	0.855732	0.891493	0.895001	0.897266	0.898095	0.887186	0.880927	0.88115	0.857269	0.865933	0.87752	0.86928	0.858593	1	0.895712	0.0627075
832	12	49453	0.197812	66.3992	8.39973	3.87279	1.41712	0.861566	0.921147	0.915516	0.921946	0.903585	0.896336	0.916072	0.855732	0.891493	0.895001	0.897266	0.898095	0.887186	0.880927	0.88115	0.857269	0.865933	0.87752	0.86928	0.858593	1	0.895712	0.0627075
837	17	42204	0.168816	102.581	9.23918	13.8844	3.68602	0.863413	0.92227	0.916442	0.923147	0.904594	0.896965	0.916311	0.856305	0.892084	0.894785	0.897676	0.899014	0.88744	0.881255	0.881054	0.857348	0.865641	0.877358	0.868887	0.859468	1	0.896574	0.0624011
838	18	19725	0.0789	97.19	7.73531	11.7554	2.74025	0.882864	0.932345	0.925298	0.928923	0.912218	0.904994	0.922205	0.865298	0.898479	0.898454	0.902915	0.903143	0.889937	0.884613	0.884309	0.859594	0.867833	0.877389	0.870849	0.861217	1	0.905176	0.0590186
842	22	18089	0.072356	97.1979	7.72822	11.7578	2.73874	0.883797	0.934297	0.925562	0.929432	0.912986	0.905412	0.922964	0.865692	0.899055	0.899303	0.903533	0.903146	0.889463	0.884847	0.884875	0.859279	0.867627	0.876693	0.870446	0.862181	1	0.905862	0.0586326
842	10	53907	0.215628	60.9901	7.64667	3.00201	1.0829	0.87458	0.905689	0.929675	0.936177	0.919398	0.866891	0.897991	0.816387	0.867577	0.881806	0.906775	0.878467	0.889643	0.860797	0.89634	0.880804	0.872688	0.876584	0.899837	0.859471	1	0.89354	0.0638882
844	12	50510	0.20204	60.9309	7.81532	2.99972	1.11212	0.876371	0.90687	0.930826	0.93722	0.919976	0.868105	0.898495	0.817947	0.868402	0.882756	0.90689	0.879588	0.889923	0.861344	0.896961	0.8814	0.873213	0.876688	0.90003	0.860523	1	0.89458	0.063549
844	12	50510	0.20204	60.9309	7.81532	2.99972	1.11212	0.876371	0.90687	0.930826	0.93722	0.919976	0.868105	0.898495	0.817947	0.868402	0.882756	0.90689	0.879588	0.889923	0.861344	0.896961	0.8814	0.873213	0.876688	0.90003	0.860523	1	0.89458	0.063549
849	17	43199	0.172796	99.993	8.6919	12.8434	3.29053	0.878111	0.908586	0.931735	0.937765	0.921271	0.868666	0.899164	0.818549	0.869453	0.883979	0.907428	0.879199	0.890819	0.861837	0.896907	0.881907	0.873134	0.876791	0.899917	0.860217	1	0.895549	0.0632292
850	18	21686	0.086744	97.2091	7.40856	11.7445	2.6279	0.892949	0.918012	0.940284	0.944273	0.930877	0.880914	0.90563	0.825971	0.877894	0.889283	0.909896	0.88345	0.895071	0.864406	0.899728	0.88481	0.877179	0.879369	0.899613	0.865028	1	0.903986	0.059776
854	22	19824	0.079296	97.1755	7.39921	11.732	2.62186	0.89543	0.919618	0.941283	0.94489	0.93243	0.882794	0.905569	0.826801	0.878582	0.889906	0.910412	0.883802	0.895531	0.86418	0.900096	0.885164	0.877648	0.878657	0.89997	0.864836	1	0.905111	0.0593756
854	10	55920	0.22368	65.7773	8.14353	3.75799	1.34026	0.877566	0.89223	0.925161	0.919224	0.934952	0.894295	0.915486	0.853326	0.895324	0.872398	0.866014	0.875313	0.851019	0.853988	0.901574	0.89696	0.893473	0.901395	0.886508	0.869054	1	0.895512	0.0670576
856	12	52408	0.209632	65.73	8.32485	3.75778	1.37787	0.87957	0.893976	0.925765	0.919583	0.935458	0.895111	0.91653	0.853706	0.895837	0.87334	0.866633	0.875754	0.850958	0.853944	0.901904	0.897153	0.893318	0.901265	0.886458	0.869199	1	0.896399	0.066722
856	12	52408	0.209632	65.73	8.32485	3.75778	1.37787	0.87957	0.893976	0.925765	0.919583	0.935458	0.895111	0.91653	0.853706	0.895837	0.87334	0.866633	0.875754	0.850958	0.853944	0.901904	0.897153	0.893318	0.901265	0.886458	0.869199	1	0.896399	0.066722
861	17	44723	0.178892	103.575	9.22396	14.2824	3.74944	0.882354	0.895188	0.926693	0.920734	0.93652	0.896284	0.91719	0.854661	0.896351	0.874326	0.86735	0.875936	0.850558	0.854326	0.902142	0.896999	0.893489	0.901762	0.886267	0.869754	1	0.897524	0.0660162
862	18	17967	0.071868	98.71	7.61029	12.2991	2.7791	0.902822	0.91323	0.939027	0.930511	0.94156	0.907775	0.924417	0.86311	0.903796	0.883397	0.873824	0.879028	0.851728	0.858936	0.905438	0.899176	0.893054	0.900846	0.887906	0.874937	1	0.908352	0.0600035
866	22	16408	0.065632	98.6933	7.6084	12.2929	2.77757	0.904071	0.914828	0.93942	0.93168	0.942162	0.908825	0.925067	0.864395	0.904406	0.88405	0.873933	0.879815	0.851658	0.858971	0.904467	0.90014	0.89304	0.900079	0.888103	0.87564	1	0.909188	0.0598378
866	10	54913	0.219652	64.3062	8.0157	3.51448	1.25955	0.875631	0.891792	0.901717	0.898321	0.922832	0.909557	0.906789	0.86139	0.87777	0.877579	0.874766	0.886193	0.871624	0.859378	0.872116	0.889571	0.878781	0.870331	0.884991	0.857238	1	0.889968	0.0646834
868	12	51424	0.205696	64.2282	8.1907	3.50915	1.29158	0.877032	0.893454	0.903129	0.89957	0.923722	0.910013	0.90765	0.861854	0.878393	0.87817	0.875758	0.886775	0.872093	0.859463	0.872725	0.889283	0.879677	0.871043	0.884888	0.857304	1	0.89097	0.0644144
868	12	51424	0.205696	64.2282	8.1907	3.50915	1.29158	0.877032	0.893454	0.903129	0.89957	0.923722	0.910013	0.90765	0.861854	0.878393	0.87817	0.875758	0.886775	0.872093	0.859463	0.872725	0.889283	0.879677	0.871043	0.884888	0.857304	1	0.89097	0.0644144
873	17	44046	0.176184	103.065	9.06931	14.0657	3.64205	0.879626	0.894724	0.904259	0.900331	0.924715	0.911138	0.908255	0.862678	0.878672	0.878899	0.876027	0.886948	0.87269	0.859681	0.872849	0.888719	0.879592	0.871226	0.8852	0.857774	1	0.892014	0.0640423
874	18	19129	0.076516	98.3817	7.62617	12.1797	2.76593	0.898636	0.908647	0.915652	0.911234	0.931518	0.917168	0.912593	0.869805	0.884782	0.882848	0.878927	0.89069	0.880548	0.861702	0.876026	0.890899	0.881933	0.872706	0.887475	0.858984	1	0.901427	0.0603212
878	22	17505	0.07002	98.3643	7.61617	12.1727	2.76073	0.9004	0.909854	0.916567	0.911625	0.931762	0.91888	0.912339	0.871351	0.885261	0.883376	0.879806	0.891003	0.88072	0.861297	0.87535	0.890403	0.882919	0.873379	0.888061	0.860211	1	0.902268	0.0600632
878	10	52981	0.211924	64.9273	8.11617	3.61792	1.3048	0.852079	0.896444	0.891338	0.90959	0.909496	0.911534	0.912167	0.851635	0.899983	0.881174	0.88678	0.880542	0.874993	0.840414	0.884279	0.864933	0.868321	0.84335	0.886384	0.852447	1	0.886313	0.0655967
880	12	49556	0.198224	64.8588	8.29722	3.61426	1.33811	0.853993	0.897641	0.89299	0.910949	0.910122	0.911978	0.913008	0.852369	0.900819	0.881548	0.887511	0.880842	0.875686	0.840665	0.884847	0.864608	0.868179	0.843198	0.886643	0.852349	1	0.887329	0.065357
880	12	49556	0.198224	64.8588	8.29722	3.61426	1.33811	0.853993	0.897641	0.89299	0.910949	0.910122	0.911978	0.913008	0.852369	0.900819	0.881548	0.887511	0.880842	0.875686	0.840665	0.884847	0.864608	0.868179	0.843198	0.886643	0.852349	1	0.887329	0.065357
885	17	42230	0.16892	100.886	9.13369	13.2134	3.52811	0.856216	0.89897	0.894447	0.912112	0.910289	0.912207	0.913912	0.852368	0.901622	0.882347	0.888231	0.880796	0.876557	0.84125	0.885697	0.863273	0.867819	0.843381	0.887521	0.851776	1	0.888289	0.0650897
886	18	21573	0.086292	96.6819	7.77569	11.5772	2.72589	0.874287	0.911417	0.905484	0.921244	0.918857	0.915682	0.918764	0.857924	0.906898	0.885435	0.89218	0.885088	0.88182	0.843925	0.890674	0.864066	0.870741	0.844366	0.891577	0.853497	1	0.897055	0.0617448
890	22	19723	0.078892	96.6611	7.79364	11.5709	2.73064	0.877225	0.91297	0.906835	0.921995	0.919637	0.917229	0.919206	0.857476	0.907722	0.885007	0.892917	0.885464	0.882548	0.844065	0.891523	0.865005	0.871216	0.843482	0.891801	0.854104	1	0.89818	0.0613731
890	10	56306	0.225224	61.2313	7.67705	3.03766	1.09753	0.871825	0.920115	0.921625	0.899318	0.918437	0.885669	0.912603	0.837806	0.880936	0.858763	0.865831	0.884506	0.854252	0.863709	0.890065	0.868486	0.856942	0.916457	0.891557	0.85601	1	0.89141	0.0677718
892	12	52609	0.210436	61.1764	7.83071	3.03539	1.12354	0.874404	0.921335	0.923112	0.900939	0.919225	0.886103	0.913399	0.839343	0.881313	0.859672	0.866867	0.88558	0.85512	0.86375	0.890931	0.868758	0.85761	0.916583	0.891806	0.856888	1	0.892652	0.0671559
892	12	52609	0.210436	61.1764	7.83071	3.03539	1.12354	0.874404	0.921335	0.923112	0.900939	0.919225	0.886103	0.913399	0.839343	0.881313	0.859672	0.866867	0.88558	0.85512	0.86375	0.890931	0.868758	0.85761	0.916583	0.891806	0.856888	1	0.892652	0.0671559
897	17	44726	0.178904	101.203	8.75673	13.3106	3.40308	0.876101	0.923199	0.924105	0.902339	0.919599	0.886665	0.914088	0.840797	0.881959	0.85969	0.867773	0.886274	0.855923	0.864788	0.891551	0.868645	0.857622	0.916637	0.891484	0.857477	1	0.893691	0.066527
898	18	21882	0.087528	97.2657	7.43734	11.7661	2.63798	0.89825	0.934581	0.93449	0.91445	0.924276	0.893497	0.920483	0.850494	0.888333	0.864501	0.877296	0.892194	0.86009	0.868134	0.895096	0.871721	0.862353	0.916461	0.894	0.861164	1	0.903703	0.0615815
902	22	19921	0.079684	97.2605	7.42017	11.7634	2.63278	0.900557	0.93542	0.935545	0.914763	0.924728	0.89486	0.920561	0.850761	0.88856	0.864665	0.878545	0.892626	0.8608	0.868606	0.894684	0.871492	0.862984	0.916947	0.89363	0.861227	1	0.904536	0.0611279
902	10	56678	0.226712	65.844	8.26497	3.77392	1.36413	0.842743	0.901664	0.912859	0.913097	0.920604	0.877192	0.910574	0.845601	0.894995	0.882247	0.89982	0.873902	0.873787	0.854291	0.90566	0.861498	0.867471	0.876733	0.875207	0.844455	1	0.887223	0.0700584
904	12	52913	0.211652	65.7705	8.45596	3.76979	1.40056	0.846021	0.903001	0.914048	0.914057	0.921588	0.87779	0.91126	0.8469	0.895602	0.883195	0.90097	0.874435	0.873963	0.854856	0.90593	0.861348	0.867849	0.877365	0.875163	0.844755	1	0.888468	0.0694505
904	12	52913	0.211652	65.7705	8.45596	3.76979	1.40056	0.846021	0.903001	0.914048	0.914057	0.921588	0.87779	0.91126	0.8469	0.895602	0.883195	0.90097	0.874435	0.873963	0.854856	0.90593	0.861348	0.867849	0.877365	0.875163	0.844755	1	0.888468	0.0694505
909	17	45180	0.18072	103.978	9.38553	14.4581	3.84831	0.849192	0.904759	0.915693	0.915195	0.922798	0.879106	0.911808	0.848041	0.895795	0.884174	0.901339	0.875587	0.874513	0.854427	0.905954	0.860547	0.868725	0.877634	0.875675	0.844478	1	0.889819	0.068764
910	18	17402	0.069608	99.0716	7.74093	12.4401	2.8526	0.877083	0.921302	0.928543	0.927422	0.929462	0.888691	0.917969	0.858493	0.901735	0.892656	0.910614	0.885933	0.87941	0.857976	0.908574	0.861999	0.874497	0.881479	0.875704	0.847891	1	0.902228	0.063087
914	22	15944	0.063776	99.0561	7.73524	12.4341	2.84852	0.880237	0.922949	0.929566	0.927277	0.929691	0.889614	0.917837	0.858567	0.902063	0.892969	0.911691	0.888014	0.880613	0.858756	0.908586	0.861578	0.875502	0.881209	0.87547	0.847466	1	0.903237	0.0624697
914	10	56725	0.2269	65.0509	8.07121	3.63607	1.29952	0.85472	0.88818	0.929943	0.90929	0.926999	0.879718	0.882274	0.81978	0.889625	0.88416	0.873001	0.902107	0.865227	0.860256	0.89844	0.864848	0.886188	0.884495	0.869969	0.877664	1	0.886614	0.0663774
916	12	53061	0.212244	64.986	8.24878	3.63283	1.33357	0.857522	0.890183	0.930721	0.910641	0.92797	0.880901	0.882965	0.820622	0.889938	0.88467	0.873174	0.902094	0.865768	0.86034	0.898786	0.865155	0.886282	0.88485	0.86998	0.877735	1	0.887803	0.0659186
916	12	53061	0.212244	64.986	8.24878	3.63283	1.33357	0.857522	0.890183	0.930721	0.910641	0.92797	0.880901	0.882965	0.820622	0.889938	0.88467	0.873174	0.902094	0.865768	0.86034	0.898786	0.865155	0.886282	0.88485	0.86998	0.877735	1	0.887803	0.0659186
921	17	45187	0.180748	101.14	9.09456	13.3089	3.52642	0.85986	0.892314	0.93154	0.912276	0.928254	0.882566	0.884115	0.82194	0.890665	0.885476	0.874256	0.902394	0.866189	0.861033	0.899606	0.86609	0.886726	0.885443	0.870494	0.877365	1	0.889106	0.0654732
922	18	21130	0.08452	97.5665	7.60116	11.8829	2.71508	0.880809	0.908613	0.938145	0.920965	0.935353	0.891268	0.892049	0.832466	0.895835	0.893138	0.875532	0.905632	0.872409	0.862991	0.90478	0.86815	0.891008	0.887364	0.871652	0.878301	1	0.899016	0.0616546
926	22	19360	0.07744	97.5505	7.60761	11.8774	2.71257	0.883161	0.910253	0.93954	0.921927	0.936209	0.891736	0.892536	0.834117	0.896255	0.893724	0.875697	0.90563	0.872107	0.862707	0.905424	0.868414	0.891451	0.887732	0.870558	0.878667	1	0.900075	0.0612432
926	10	55911	0.223644	62.9017	7.78314	3.28813	1.17204	0.886623	0.897274	0.89909	0.908104	0.924496	0.869748	0.913166	0.851192	0.881437	0.861646	0.899519	0.878772	0.877421	0.864723	0.905806	0.874703	0.884066	0.871564	0.880408	0.879067	1	0.891143	0.0684444
928	12	52269	0.209076	62.8433	7.96841	3.28631	1.20444	0.888768	0.898936	0.900811	0.909162	0.925185	0.870889	0.913916	0.851996	0.881842	0.86227	0.900409	0.879661	0.87859	0.865111	0.906206	0.875079	0.884559	0.872113	0.880742	0.879192	1	0.892336	0.0678538
928	12	52269	0.209076	62.8433	7.96841	3.28631	1.20444	0.888768	0.898936	0.900811	0.909162	0.925185	0.870889	0.913916	0.851996	0.881842	0.86227	0.900409	0.879661	0.87859	0.865111	0.906206	0.875079	0.884559	0.872113	0.880742	0.879192	1	0.892336	0.0678538
933	17	44630	0.17852	102.58	8.89302	13.86	3.54555	0.890544	0.899776	0.901624	0.909848	0.926014	0.872115	0.915774	0.852095	0.88222	0.863141	0.900415	0.87998	0.879789	0.865326	0.906095	0.875913	0.884831	0.872619	0.880585	0.879296	1	0.893234	0.0674959
934	18	21365	0.08546	97.1274	7.59172	11.7253	2.69	0.909291	0.914042	0.915446	0.921554	0.9326	0.881676	0.920103	0.856658	0.88872	0.868476	0.906178	0.887877	0.886005	0.869857	0.910133	0.87964	0.888673	0.875099	0.882588	0.879031	1	0.903434	0.0623689
938	22	19467	0.077868	97.1088	7.57711	11.7178	2.68388	0.911414	0.915447	0.9165	0.922741	0.933066	0.883367	0.920763	0.857014	0.889993	0.86978	0.906277	0.888555	0.886911	0.870447	0.910335	0.879488	0.889248	0.875071	0.883187	0.879	1	0.904536	0.0618516
938	10	53267	0.213068	64.0891	8.04734	3.48133	1.255	0.872867	0.909146	0.906678	0.915773	0.890307	0.908198	0.894391	0.855793	0.890955	0.879682	0.922729	0.872135	0.902426	0.809526	0.876453	0.857398	0.876828	0.867038	0.869413	0.867094	1	0.891174	0.065113
940	12	49836	0.199344	64.0366	8.23033	3.48045	1.2899	0.87486	0.910537	0.908038	0.916526	0.891183	0.908309	0.895046	0.857021	0.892156	0.88103	0.923048	0.873134	0.90259	0.809595	0.877097	0.857553	0.877127	0.867826	0.869281	0.867365	1	0.892217	0.0647811
940	12	49836	0.199344	64.0366	8.23033	3.48045	1.2899	0.87486	0.910537	0.908038	0.916526	0.891183	0.908309	0.895046	0.857021	0.892156	0.88103	0.923048	0.873134	0.90259	0.809595	0.877097	0.857553	0.877127	0.867826	0.869281	0.867365	1	0.892217	0.0647811
945	17	42525	0.1701	103.397	9.12692	14.2034	3.68758	0.876273	0.913028	0.90836	0.918142	0.892451	0.908689	0.896332	0.859295	0.89291	0.882916	0.923668	0.874156	0.903045	0.810112	0.877907	0.857425	0.877402	0.867019	0.8693	0.867772	1	0.893432	0.0642789
946	18	17914	0.071656	98.5155	7.6807	12.2317	2.79493	0.896896	0.929329	0.918974	0.928101	0.902813	0.913085	0.904795	0.869125	0.899269	0.889946	0.927124	0.879396	0.90393	0.811153	0.885676	0.859272	0.880345	0.871051	0.869627	0.868008	1	0.903852	0.0599727
950	22	16340	0.06536	98.5221	7.68174	12.2341	2.79433	0.899051	0.929927	0.920165	0.928856	0.903733	0.914045	0.90563	0.869584	0.900734	0.891493	0.927846	0.880324	0.904651	0.811903	0.885985	0.859792	0.880508	0.870869	0.870379	0.868696	1	0.904891	0.059554
950	10	53236	0.212944	65.3546	8.21102	3.69104	1.33468	0.861259	0.910653	0.897654	0.904031	0.917377	0.896611	0.907159	0.847058	0.903561	0.865007	0.901505	0.880786	0.865589	0.810814	0.873432	0.902951	0.873187	0.871403	0.881208	0.855446	1	0.888625	0.0688795
952	12	49780	0.19912	65.3158	8.39257	3.69228	1.37065	0.863771	0.912555	0.899518	0.905002	0.91829	0.897439	0.908096	0.84773	0.903827	0.865096	0.901778	0.881659	0.866442	0.811018	0.873885	0.903576	0.874016	0.871575	0.881047	0.856318	1	0.889858	0.0683179
952	12	49780	0.19912	65.3158	8.39257	3.69228	1.37065	0.863771	0.912555	0.899518	0.905002	0.91829	0.897439	0.908096	0.84773	0.903827	0.865096	0.901778	0.881659	0.866442	0.811018	0.873885	0.903576	0.874016	0.871575	0.881047	0.856318	1	0.889858	0.0683179
957	17	42377	0.169508	104.913	9.30931	14.8382	3.88088	0.866602	0.91427	0.901881	0.905633	0.91893	0.898164	0.908571	0.848184	0.905125	0.865469	0.90168	0.882413	0.867876	0.811289	0.874236	0.903226	0.874236	0.871451	0.880737	0.856231	1	0.891086	0.0677249
958	18	16474	0.065896	98.8936	7.67781	12.3708	2.82118	0.890646	0.929738	0.917355	0.918235	0.92904	0.903879	0.917385	0.862025	0.91089	0.87028	0.90746	0.886245	0.872739	0.812371	0.881905	0.907673	0.877322	0.873528	0.882421	0.859445	1	0.903055	0.0618397
962	22	15062	0.060248	98.8795	7.66642	12.3649	2.81605	0.892743	0.931018	0.919267	0.919267	0.930189	0.904163	0.917574	0.861971	0.910835	0.87027	0.907715	0.887797	0.873622	0.812176	0.882818	0.907781	0.877772	0.874386	0.881755	0.859481	1	0.904043	0.0615006
962	10	56064	0.224256	65.0668	8.11606	3.64022	1.30359	0.872646	0.90551	0.901425	0.898866	0.918985	0.890161	0.914134	0.83361	0.894299	0.880467	0.901488	0.886166	0.847781	0.839219	0.882037	0.871665	0.875696	0.872744	0.870175	0.867277	1	0.889182	0.0637993
964	12	52513	0.210052	65.0132	8.29523	3.63889	1.33822	0.87426	0.906595	0.902329	0.900644	0.919648	0.890751	0.914764	0.834155	0.895083	0.880934	0.901643	0.886542	0.84818	0.839554	0.882772	0.871765	0.875507	0.873317	0.870375	0.867785	1	0.89009	0.0635275
964	12	52513	0.210052	65.0132	8.29523	3.63889	1.33822	0.87426	0.906595	0.902329	0.900644	0.919648	0.890751	0.914764	0.834155	0.895083	0.880934	0.901643	0.886542	0.84818	0.839554	0.882772	0.871765	0.875507	0.873317	0.870375	0.867785	1	0.89009	0.0635275
969	17	44842	0.179368	100.816	9.10532	13.1844	3.50228	0.876399	0.908468	0.90306	0.901722	0.919986	0.892456	0.915715	0.834407	0.895912	0.881049	0.902123	0.886959	0.848167	0.838778	0.883591	0.871772	0.876109	0.873222	0.870267	0.867869	1	0.891108	0.0632705
970	18	24330	0.09732	95.823	7.8336	11.2796	2.69282	0.892006	0.918722	0.912022	0.909577	0.925915	0.899342	0.92051	0.841841	0.900678	0.884895	0.903329	0.89067	0.848315	0.838964	0.884834	0.873058	0.87723	0.87538	0.871722	0.870756	1	0.898646	0.0603721
974	22	22198	0.088792	95.7778	7.84585	11.2646	2.69316	0.894563	0.91961	0.912627	0.911479	0.926683	0.89909	0.921322	0.84199	0.901005	0.88526	0.904226	0.891116	0.849086	0.839715	0.885237	0.87393	0.877196	0.875507	0.871565	0.870551	1	0.8996	0.059912
974	10	57532	0.230128	59.7878	7.50927	2.82923	1.02444	0.869829	0.923834	0.908877	0.93023	0.920383	0.881318	0.889314	0.847198	0.897787	0.880779	0.869108	0.901733	0.877286	0.857975	0.888853	0.865831	0.874035	0.858757	0.888914	0.855298	1	0.894124	0.0631862
976	12	53754	0.215016	59.74	7.6776	2.82858	1.05226	0.872279	0.925122	0.909709	0.930982	0.921364	0.881944	0.890213	0.848383	0.898603	0.881525	0.870205	0.90224	0.877851	0.857843	0.889004	0.865917	0.874567	0.85908	0.889134	0.855378	1	0.895186	0.0627403
976	12	53754	0.215016	59.74	7.6776	2.82858	1.05226	0.872279	0.925122	0.909709	0.930982	0.921364	0.881944	0.890213	0.848383	0.898603	0.881525	0.870205	0.90224	0.877851	0.857843	0.889004	0.865917	0.874567	0.85908	0.889134	0.855378	1	0.895186	0.0627403
981	17	45930	0.18372	99.8221	8.58565	12.7722	3.2431	0.873917	0.925996	0.910538	0.931864	0.922317	0.88194	0.890801	0.849456	0.899586	0.882212	0.870847	0.90233	0.877803	0.857816	0.888885	0.866231	0.874341	0.859417	0.889811	0.855563	1	0.895979	0.0624533
982	18	22519	0.090076	97.5931	7.27385	11.875	2.60256	0.891847	0.936098	0.9212	0.939162	0.929593	0.889094	0.898286	0.857676	0.904569	0.88785	0.875416	0.907767	0.883787	0.85923	0.891247	0.869022	0.876837	0.858964	0.889249	0.857032	1	0.904702	0.0585757
986	22	20566	0.082264	97.5969	7.26489	11.8758	2.59886	0.893514	0.936521	0.92208	0.939998	0.930054	0.89011	0.899032	0.858383	0.905086	0.888651	0.876082	0.90832	0.883643	0.858067	0.89135	0.870004	0.876374	0.859234	0.889332	0.857191	1	0.905441	0.0584441
986	10	57078	0.228312	67.9319	8.36014	4.13554	1.46431	0.843328	0.894408	0.896002	0.893926	0.905717	0.871343	0.908134	0.820885	0.898026	0.880453	0.886769	0.901424	0.889432	0.852132	0.90294	0.868154	0.869135	0.881504	0.879148	0.896729	1	0.881115	0.0687522
988	12	53212	0.212848	67.8601	8.54678	4.13117	1.50396	0.84652	0.896217	0.897316	0.8954	0.906995	0.872275	0.908385	0.822408	0.89898	0.880939	0.887319	0.901705	0.889762	0.852157	0.903208	0.868329	0.869071	0.881831	0.879322	0.897175	1	0.882463	0.0682264
988	12	53212	0.212848	67.8601	8.54678	4.13117	1.50396	0.84652	0.896217	0.897316	0.8954	0.906995	0.872275	0.908385	0.822408	0.89898	0.880939	0.887319	0.901705	0.889762	0.852157	0.903208	0.868329	0.869071	0.881831	0.879322	0.897175	1	0.882463	0.0682264
993	17	45278	0.181112	105.985	9.46855	15.3003	4.02487	0.84922	0.897423	0.898902	0.896329	0.907891	0.873448	0.909216	0.822784	0.899421	0.881399	0.887992	0.902248	0.889991	0.852898	0.903772	0.868479	0.868523	0.881565	0.880251	0.897897	1	0.883605	0.0679028
994	18	15968	0.063872	99.6021	7.73424	12.6375	2.88514	0.878194	0.913264	0.912043	0.90863	0.919965	0.887212	0.913327	0.83683	0.909538	0.886523	0.89742	0.906093	0.893882	0.857653	0.90578	0.868644	0.869489	0.883517	0.880511	0.900332	1	0.896666	0.0634101
998	22	14604	0.058416	99.5826	7.72136	12.6295	2.87842	0.879827	0.914989	0.91338	0.910127	0.920604	0.888079	0.913585	0.838298	0.909614	0.886812	0.897733	0.906156	0.894036	0.858224	0.905163	0.868563	0.86894	0.884004	0.880375	0.900644	1	0.89764	0.063158
998	10	55472	0.221888	63.8982	7.93998	3.44743	1.23363	0.860876	0.888656	0.910604	0.916165	0.904204	0.886357	0.912145	0.835719	0.897606	0.864553	0.894046	0.872269	0.891738	0.843858	0.883959	0.872377	0.88606	0.859028	0.884014	0.860488	1	0.886655	0.0696836
1000	12	51853	0.207412	63.8308	8.10764	3.44352	1.26458	0.863441	0.890797	0.912213	0.917459	0.904914	0.887181	0.912917	0.836779	0.898058	0.864762	0.894008	0.873006	0.892677	0.844078	0.884732	0.872582	0.886014	0.859343	0.883864	0.859998	1	0.887901	0.069204
1000	12	51853	0.207412	63.8308	8.10764	3.44352	1.26458	0.863441	0.890797	0.912213	0.917459	0.904914	0.887181	0.912917	0.836779	0.898058	0.864762	0.894008	0.873006	0.892677	0.844078	0.884732	0.872582	0.886014	0.859343	0.883864	0.859998	1	0.887901	0.069204
1005	17	44160	0.17664	103.119	9.02919	14.0849	3.63892	0.866678	0.893093	0.913655	0.919588	0.906012	0.888293	0.914538	0.83733	0.898755	0.865365	0.894124	0.873698	0.892901	0.845392	0.884443	0.872147	0.887002	0.859794	0.884115	0.859567	1	0.889425	0.0685393
1006	18	19306	0.077224	98.1089	7.61436	12.0797	2.75144	0.891303	0.912203	0.92593	0.929711	0.914716	0.896457	0.920387	0.844427	0.902181	0.871517	0.89871	0.881125	0.899694	0.847949	0.8869	0.871853	0.889154	0.861261	0.884595	0.859551	1	0.900756	0.0636953
1010	22	17642	0.070568	98.1024	7.60414	12.0768	2.74672	0.892728	0.914239	0.927276	0.929685	0.915854	0.897602	0.920899	0.845029	0.902335	0.871613	0.899274	0.881873	0.900011	0.848203	0.887371	0.872293	0.888561	0.860815	0.884027	0.859001	1	0.901652	0.0632879
1010	10	56723	0.226892	64.8363	8.12063	3.60323	1.29758	0.859387	0.9112	0.905206	0.902526	0.909155	0.890203	0.911094	0.834071	0.904836	0.879185	0.90659	0.893791	0.882649	0.836636	0.86948	0.863671	0.88472	0.863477	0.874901	0.817905	1	0.888646	0.0647058
1012	12	53018	0.212072	64.7753	8.29634	3.60064	1.33141	0.861679	0.912577	0.906466	0.903684	0.909804	0.891301	0.912068	0.835094	0.90556	0.879994	0.906768	0.894715	0.882964	0.836848	0.869582	0.864169	0.884605	0.863886	0.875325	0.818345	1	0.889767	0.0642612
1012	12	53018	0.212072	64.7753	8.29634	3.60064	1.33141	0.861679	0.912577	0.906466	0.903684	0.909804	0.891301	0.912068	0.835094	0.90556	0.879994	0.906768	0.894715	0.882964	0.836848	0.869582	0.864169	0.884605	0.863886	0.875325	0.818345	1	0.889767	0.0642612
1017	17	45238	0.180952	104.747	9.22367	14.7632	3.82983	0.863688	0.913093	0.908031	0.904991	0.910695	0.891861	0.912695	0.835746	0.906815	0.880576	0.907025	0.895442	0.883306	0.836553	0.8698	0.864572	0.885196	0.863909	0.875381	0.819046	1	0.890733	0.0639534
1018	18	15679	0.062716	100.169	7.54004	12.8403	2.84771	0.885356	0.927004	0.921615	0.917724	0.920148	0.901461	0.920084	0.845622	0.913866	0.887652	0.911602	0.902066	0.88829	0.836597	0.86989	0.870145	0.8888	0.867243	0.874003	0.82062	1	0.901914	0.0594968
1022	22	14323	0.057292	100.179	7.53808	12.844	2.84927	0.886965	0.927355	0.921839	0.918278	0.920862	0.901871	0.92142	0.84661	0.914124	0.888326	0.913705	0.903337	0.888466	0.837185	0.870348	0.871431	0.888466	0.868254	0.874572	0.820848	1	0.902687	0.0592225
1022	10	55605	0.22242	67.9537	8.33763	4.1384	1.45984	0.865929	0.90143	0.926976	0.914684	0.904244	0.890433	0.906366	0.833954	0.899505	0.865929	0.897159	0.872125	0.862198	0.813047	0.866882	0.880523	0.881261	0.852235	0.870866	0.867476	1	0.88898	0.064798
1024	12	51949	0.207796	67.8715	8.52652	4.13222	1.49853	0.867986	0.903203	0.92817	0.915379	0.905224	0.891557	0.907294	0.834954	0.900624	0.866302	0.897322	0.872529	0.862586	0.81324	0.867514	0.880575	0.881345	0.851835	0.871027	0.867659	1	0.890069	0.064307
1024	12	51949	0.207796	67.8715	8.52652	4.13222	1.49853	0.867986	0.903203	0.92817	0.915379	0.905224	0.891557	0.907294	0.834954	0.900624	0.866302	0.897322	0.872529	0.862586	0.81324	0.867514	0.880575	0.881345	0.851835	0.871027	0.867659	1	0.890069	0.064307
1029	17	44337	0.177348	106.273	9.46868	15.423	4.04602	0.8695	0.904267	0.928976	0.916232	0.906004	0.891693	0.908045	0.835352	0.901177	0.866872	0.898538	0.872477	0.863026	0.814399	0.867323	0.880416	0.88098	0.851997	0.871157	0.867774	1	0.890843	0.0639999
1030	18	15132	0.060528	99.9205	7.814	12.7617	2.93339	0.889638	0.919674	0.939334	0.928628	0.915708	0.90226	0.916138	0.844436	0.908208	0.871828	0.901533	0.87576	0.86631	0.819786	0.872852	0.880782	0.883657	0.856199	0.874306	0.871365	1	0.901614	0.0600464
1034	22	13856	0.055424	99.9088	7.83076	12.7583	2.93961	0.891094	0.921081	0.940315	0.930247	0.916715	0.902714	0.917076	0.843858	0.908379	0.871319	0.9021	0.876985	0.866736	0.81997	0.874134	0.880665	0.884635	0.855839	0.87482	0.870598	1	0.902485	0.0596179
1034	10	57781	0.231124	64.3361	8.01799	3.51943	1.26409	0.875279	0.898461	0.923478	0.907833	0.902805	0.868503	0.924205	0.813226	0.890457	0.876949	0.882461	0.899751	0.871627	0.854866	0.895632	0.881215	0.870641	0.861503	0.879805	0.870606	1	0.889345	0.0675981
1036	12	53987	0.215948	64.2699	8.19155	3.51594	1.29673	0.877295	0.899994	0.924667	0.908719	0.903829	0.869932	0.924824	0.814576	0.891085	0.877915	0.882648	0.9003	0.871849	0.854789	0.896142	0.881546	0.870858	0.861596	0.879777	0.871071	1	0.890445	0.0672177
1036	12	53987	0.215948	64.2699	8.19155	3.51594	1.29673	0.877295	0.899994	0.924667	0.908719	0.903829	0.869932	0.924824	0.814576	0.891085	0.877915	0.882648	0.9003	0.871849	0.854789	0.896142	0.881546	0.870858	0.861596	0.879777	0.871071	1	0.890445	0.0672177
1041	17	46154	0.184616	101.656	9.0558	13.507	3.55203	0.879263	0.901265	0.92564	0.910214	0.904981	0.8709	0.925272	0.815303	0.891526	0.8787	0.88351	0.900453	0.872189	0.854498	0.897225	0.88209	0.871387	0.86102	0.88001	0.870358	1	0.891471	0.0668669
1042	18	23667	0.094668	96.5609	7.71922	11.5314	2.69921	0.896734	0.912748	0.935902	0.918515	0.916043	0.884396	0.930114	0.825728	0.897199	0.884903	0.886995	0.904508	0.876452	0.856087	0.90041	0.886171	0.873938	0.863101	0.881628	0.872734	1	0.901084	0.0628275
1046	22	21576	0.086304	96.4975	7.72655	11.5095	2.6972	0.898684	0.913654	0.936851	0.92005	0.918057	0.886054	0.93071	0.826682	0.897965	0.885753	0.886772	0.905242	0.876808	0.856484	0.901187	0.8861	0.874815	0.862486	0.881373	0.873679	1	0.902212	0.0622332
1046	10	56627	0.226508	61.7624	7.80836	3.11919	1.13185	0.875713	0.883165	0.912286	0.916338	0.91369	0.874724	0.891333	0.842416	0.901902	0.879324	0.879572	0.876411	0.866972	0.850381	0.892401	0.861859	0.865214	0.86623	0.876305	0.874821	1	0.887167	0.0662294
1048	12	52864	0.211456	61.681	7.96344	3.11309	1.1573	0.87796	0.884978	0.913533	0.917524	0.914857	0.876277	0.891892	0.844043	0.902306	0.87937	0.879597	0.876362	0.866819	0.850787	0.89229	0.862023	0.865315	0.866573	0.876258	0.875378	1	0.888323	0.0658009
1048	12	52864	0.211456	61.681	7.96344	3.11309	1.1573	0.87796	0.884978	0.913533	0.917524	0.914857	0.876277	0.891892	0.844043	0.902306	0.87937	0.879597	0.876362	0.866819	0.850787	0.89229	0.862023	0.865315	0.866573	0.876258	0.875378	1	0.888323	0.0658009
1053	17	45097	0.180388	101.366	8.86459	13.3808	3.44383	0.879138	0.886278	0.914961	0.917877	0.915892	0.87732	0.893008	0.845078	0.903907	0.879526	0.879371	0.876267	0.866798	0.851343	0.892498	0.860989	0.865933	0.866355	0.876245	0.876411	1	0.889203	0.0654418
1054	18	21487	0.085948	97.353	7.55039	11.8034	2.68139	0.896775	0.902406	0.923745	0.927026	0.923954	0.886187	0.897985	0.851329	0.910946	0.883046	0.883767	0.880346	0.867687	0.858542	0.896286	0.863336	0.868572	0.868711	0.876297	0.879671	1	0.898581	0.0614071
1058	22	19596	0.078384	97.3037	7.55403	11.786	2.68097	0.898398	0.903781	0.924679	0.927715	0.924347	0.887707	0.898066	0.851781	0.91164	0.883037	0.88342	0.881711	0.867805	0.859231	0.895795	0.863365	0.8688	0.868366	0.87625	0.880103	1	0.899392	0.0611632
1058	10	57740	0.23096	65.5121	8.19168	3.71604	1.33605	0.851178	0.886708	0.906746	0.912686	0.89638	0.874922	0.906919	0.842345	0.890232	0.896528	0.888431	0.882828	0.895939	0.817267	0.865094	0.8876	0.871709	0.859777	0.884067	0.868696	1	0.883185	0.0680313
1060	12	53978	0.215912	65.4442	8.38331	3.71293	1.37411	0.853774	0.888343	0.907935	0.913289	0.897467	0.87619	0.907249	0.84352	0.890817	0.897097	0.888769	0.882989	0.896393	0.817416	0.865649	0.887806	0.87155	0.859887	0.883499	0.868307	1	0.884293	0.0676947
1060	12	53978	0.215912	65.4442	8.38331	3.71293	1.37411	0.853774	0.888343	0.907935	0.913289	0.897467	0.87619	0.907249	0.84352	0.890817	0.897097	0.888769	0.882989	0.896393	0.817416	0.865649	0.887806	0.87155	0.859887	0.883499	0.868307	1	0.884293	0.0676947
1065	17	45916	0.183664	105.49	9.31257	15.0797	3.91932	0.856314	0.889897	0.909422	0.914126	0.898674	0.87757	0.907549	0.844346	0.891574	0.897803	0.889331	0.883341	0.896997	0.817689	0.865896	0.888536	0.871559	0.859395	0.882873	0.86888	1	0.885472	0.0672002
1066	18	15112	0.060448	100.451	7.55003	12.9476	2.8647	0.88218	0.909145	0.92271	0.927309	0.911163	0.887143	0.9152	0.85538	0.896539	0.903454	0.89419	0.891312	0.904579	0.822757	0.869971	0.890881	0.874735	0.862196	0.882577	0.869673	1	0.898352	0.062496
1070	22	13845	0.05538	100.435	7.52524	12.9403	2.85825	0.885699	0.910798	0.923474	0.928025	0.912098	0.887866	0.916757	0.856663	0.898664	0.904189	0.894727	0.892308	0.9052	0.823402	0.871217	0.89043	0.874792	0.862694	0.881257	0.869845	1	0.899716	0.0620483
1070	10	60006	0.240024	67.4457	8.33942	4.04954	1.44345	0.879662	0.919958	0.894877	0.919258	0.909851	0.90216	0.908492	0.832242	0.901302	0.889711	0.915775	0.891902	0.881504	0.844407	0.885761	0.874296	0.897877	0.866305	0.896535	0.841424	1	0.895502	0.0638792
1072	12	56160	0.22464	67.396	8.51565	4.04866	1.48158	0.881544	0.921065	0.896092	0.91964	0.910675	0.902715	0.909241	0.833645	0.902092	0.889939	0.916355	0.892486	0.881936	0.844498	0.886387	0.874688	0.898246	0.866275	0.897	0.840972	1	0.896421	0.0635816
1072	12	56160	0.22464	67.396	8.51565	4.04866	1.48158	0.881544	0.921065	0.896092	0.91964	0.910675	0.902715	0.909241	0.833645	0.902092	0.889939	0.916355	0.892486	0.881936	0.844498	0.886387	0.874688	0.898246	0.866275	0.897	0.840972	1	0.896421	0.0635816
1077	17	47954	0.191816	106.319	9.41161	15.4387	4.03167	0.883294	0.921842	0.897641	0.920111	0.911738	0.903303	0.909903	0.833809	0.903095	0.890051	0.916347	0.892574	0.882909	0.845394	0.886777	0.875255	0.898184	0.865621	0.897256	0.840983	1	0.897265	0.0630157
1078	18	15994	0.063976	100.077	7.56636	12.8069	2.84989	0.905308	0.935507	0.91131	0.929005	0.922033	0.911686	0.917907	0.848068	0.909091	0.896117	0.918438	0.897337	0.890428	0.845004	0.890959	0.875453	0.900713	0.868951	0.898806	0.843473	1	0.908207	0.058435
1082	22	14642	0.058568	100.034	7.58877	12.7919	2.85557	0.907492	0.936587	0.912819	0.930098	0.923303	0.912034	0.919137	0.849713	0.909917	0.896087	0.918351	0.897213	0.890794	0.844932	0.891203	0.875905	0.901004	0.869963	0.898238	0.843601	1	0.909272	0.0578588
1082	10	55996	0.223984	65.6601	8.16617	3.73937	1.33653	0.868214	0.9202	0.91169	0.90552	0.907967	0.89159	0.910726	0.832452	0.908145	0.888992	0.900332	0.865535	0.862633	0.803566	0.871589	0.919932	0.873803	0.864606	0.874705	0.827675	1	0.891155	0.0634152
1084	12	52292	0.209168	65.5625	8.34587	3.7308	1.37089	0.870286	0.92102	0.912577	0.906506	0.909231	0.892211	0.911468	0.833483	0.908715	0.889218	0.90096	0.865744	0.863	0.803985	0.871979	0.920169	0.874273	0.86496	0.87456	0.827488	1	0.892088	0.0631502
1084	12	52292	0.209168	65.5625	8.34587	3.7308	1.37089	0.870286	0.92102	0.912577	0.906506	0.909231	0.892211	0.911468	0.833483	0.908715	0.889218	0.90096	0.865744	0.863	0.803985	0.871979	0.920169	0.874273	0.86496	0.87456	0.827488	1	0.892088	0.0631502
1089	17	44538	0.178152	103.503	9.24102	14.2543	3.74513	0.871817	0.922628	0.913029	0.907933	0.911087	0.893473	0.911491	0.834254	0.909066	0.890476	0.901376	0.866092	0.863813	0.803741	0.873187	0.919642	0.874411	0.865216	0.873782	0.827507	1	0.893087	0.0628503
1090	18	17465	0.06986	98.7152	7.67005	12.3045	2.80462	0.893673	0.934154	0.925279	0.918408	0.922388	0.902863	0.916032	0.843974	0.91337	0.893444	0.904781	0.872688	0.866791	0.810535	0.878843	0.921872	0.877068	0.866218	0.87223	0.829717	1	0.903384	0.0585568
1094	22	15918	0.063672	98.7099	7.68339	12.3033	2.81113	0.895747	0.934948	0.925713	0.918897	0.922635	0.903694	0.916981	0.845584	0.914185	0.893642	0.904573	0.872848	0.866912	0.81034	0.878125	0.922195	0.87756	0.866126	0.872	0.829533	1	0.904131	0.0582493
1094	10	53932	0.215728	64.7987	8.01477	3.59317	1.28099	0.862753	0.892179	0.909024	0.914049	0.909247	0.868019	0.920947	0.827867	0.879218	0.870253	0.882649	0.899559	0.856365	0.833531	0.876799	0.888888	0.871013	0.867528	0.839539	0.882445	1	0.884763	0.064396
1096	12	50421	0.201684	64.7327	8.19656	3.58996	1.31637	0.864759	0.894151	0.909899	0.914708	0.910285	0.869053	0.921412	0.828534	0.880377	0.870421	0.883243	0.900329	0.857411	0.834285	0.87773	0.8895	0.870887	0.867942	0.839501	0.881984	1	0.885844	0.0639823
1096	12	50421	0.201684	64.7327	8.19656	3.58996	1.31637	0.864759	0.894151	0.909899	0.914708	0.910285	0.869053	0.921412	0.828534	0.880377	0.870421	0.883243	0.900329	0.857411	0.834285	0.87773	0.8895	0.870887	0.867942	0.839501	0.881984	1	0.885844	0.0639823
1101	17	42925	0.1717	104.682	9.10769	14.7282	3.78176	0.867781	0.895131	0.910646	0.915236	0.910064	0.869412	0.922085	0.829575	0.881223	0.871043	0.883343	0.90099	0.857169	0.835224	0.878229	0.889924	0.871648	0.867245	0.839371	0.881176	1	0.886748	0.0637512
1102	18	17952	0.071808	98.4074	7.62418	12.1891	2.77416	0.887784	0.912071	0.921624	0.924716	0.917447	0.879289	0.925969	0.836926	0.889483	0.87642	0.890068	0.907448	0.861492	0.838235	0.885556	0.890402	0.872354	0.869708	0.844697	0.880487	1	0.897143	0.0598287
1106	22	16414	0.065656	98.4026	7.62253	12.1873	2.77159	0.889911	0.913184	0.921957	0.926404	0.918697	0.879219	0.926404	0.838613	0.890581	0.877269	0.891434	0.90764	0.862587	0.839101	0.886012	0.890155	0.873401	0.870872	0.844066	0.880681	1	0.8982	0.0593404
1106	10	53254	0.213016	64.1913	8.09672	3.49942	1.269	0.888835	0.873803	0.920025	0.903913	0.910392	0.870423	0.907528	0.834153	0.926118	0.88552	0.874056	0.864254	0.896947	0.848406	0.901219	0.88322	0.859166	0.859447	0.867005	0.846162	1	0.889029	0.0631277
1108	12	49840	0.19936	64.1392	8.2714	3.49828	1.30251	0.890399	0.875522	0.921338	0.904715	0.911015	0.871609	0.908146	0.834952	0.926545	0.885664	0.874378	0.864807	0.89703	0.849117	0.901766	0.883788	0.859661	0.860012	0.867406	0.84686	1	0.890012	0.06276
1108	12	49840	0.19936	64.1392	8.2714	3.49828	1.30251	0.890399	0.875522	0.921338	0.904715	0.911015	0.871609	0.908146	0.834952	0.926545	0.885664	0.874378	0.864807	0.89703	0.849117	0.901766	0.883788	0.859661	0.860012	0.867406	0.84686	1	0.890012	0.06276
1113	17	42509	0.170036	104.418	9.15991	14.6227	3.77908	0.892635	0.87692	0.92271	0.906032	0.912548	0.872945	0.909137	0.835717	0.927251	0.885883	0.87485	0.865428	0.897586	0.849538	0.901891	0.883848	0.860018	0.859971	0.867005	0.846138	1	0.891194	0.0623556
1114	18	16271	0.065084	99.0663	7.64605	12.4329	2.81902	0.910485	0.895059	0.931074	0.917184	0.921025	0.881722	0.917061	0.844355	0.930582	0.894198	0.879755	0.868478	0.901727	0.852222	0.905169	0.885164	0.861564	0.859996	0.867187	0.848442	1	0.901242	0.0587912
1118	22	14921	0.059684	99.0225	7.66617	12.4178	2.82473	0.912439	0.896455	0.931439	0.918705	0.921755	0.882984	0.917733	0.84485	0.930702	0.894411	0.880403	0.868843	0.901883	0.85182	0.905335	0.88543	0.861236	0.859259	0.867536	0.848971	1	0.90214	0.0584118
1118	10	56053	0.224212	66.3885	8.23138	3.86369	1.37809	0.872219	0.886349	0.917765	0.912021	0.907891	0.872094	0.898337	0.848456	0.885314	0.87238	0.891353	0.89154	0.863058	0.839161	0.881541	0.882459	0.865716	0.853942	0.855414	0.879525	1	0.886636	0.0627746
1120	12	52471	0.209884	66.3059	8.41991	3.85776	1.41432	0.874397	0.887957	0.918879	0.912561	0.908616	0.873225	0.899001	0.849584	0.886299	0.872873	0.89154	0.892312	0.863677	0.839702	0.881496	0.882583	0.865945	0.853748	0.855339	0.880029	1	0.887686	0.0624301
1120	12	52471	0.209884	66.3059	8.41991	3.85776	1.41432	0.874397	0.887957	0.918879	0.912561	0.908616	0.873225	0.899001	0.849584	0.886299	0.872873	0.89154	0.892312	0.863677	0.839702	0.881496	0.882583	0.865945	0.853748	0.855339	0.880029	1	0.887686	0.0624301
1125	17	44571	0.178284	105.537	9.33852	15.1016	3.93537	0.87659	0.889536	0.919892	0.91315	0.909482	0.874638	0.899621	0.849375	0.886249	0.87318	0.892105	0.892542	0.864968	0.839537	0.881728	0.882008	0.865484	0.854479	0.854648	0.880315	1	0.88862	0.0622053
1126	18	14087	0.056348	100.652	7.56321	13.0253	2.88522	0.89579	0.905587	0.931178	0.924185	0.919323	0.884007	0.906439	0.854724	0.895897	0.88067	0.898133	0.900085	0.873642	0.838894	0.884432	0.885568	0.869561	0.856854	0.856108	0.882622	1	0.899374	0.0586738
1130	22	12915	0.05166	100.661	7.54609	13.0276	2.87988	0.897135	0.907201	0.931746	0.925242	0.919977	0.884669	0.906388	0.855672	0.896516	0.882075	0.899652	0.900387	0.873713	0.839334	0.884359	0.886605	0.870345	0.856446	0.855672	0.882733	1	0.900246	0.0585736
1130	10	57944	0.231776	67.1572	8.31265	3.99805	1.41821	0.89829	0.898065	0.919025	0.905624	0.919129	0.887978	0.912553	0.821095	0.888504	0.883603	0.905435	0.87985	0.863567	0.832562	0.894717	0.876199	0.88671	0.859105	0.882317	0.880341	1	0.894246	0.0629693
1132	12	54124	0.216496	67.0829	8.4904	3.99293	1.45351	0.899776	0.899629	0.920368	0.906613	0.920035	0.889134	0.913172	0.822574	0.888922	0.883896	0.905929	0.879767	0.864607	0.832995	0.894751	0.876644	0.887046	0.859323	0.882557	0.880432	1	0.895261	0.0625313
1132	12	54124	0.216496	67.0829	8.4904	3.99293	1.45351	0.899776	0.899629	0.920368	0.906613	0.920035	0.889134	0.913172	0.822574	0.888922	0.883896	0.905929	0.879767	0.864607	0.832995	0.894751	0.876644	0.887046	0.859323	0.882557	0.880432	1	0.895261	0.0625313
1137	17	46262	0.185048	104.939	9.38747	14.8543	3.90067	0.901064	0.90142	0.921318	0.908478	0.920669	0.890439	0.913741	0.82357	0.890137	0.884063	0.90663	0.879955	0.865494	0.833124	0.894925	0.877081	0.887316	0.859636	0.883198	0.880226	1	0.896313	0.0620438
1138	18	17980	0.07192	98.7801	7.81808	12.3366	2.8573	0.914933	0.917631	0.930979	0.91866	0.927781	0.899194	0.92158	0.837375	0.897831	0.892603	0.913348	0.881813	0.870245	0.837514	0.894383	0.880033	0.890128	0.860651	0.88401	0.879978	1	0.90598	0.0585097
1142	22	16475	0.0659	98.7554	7.81442	12.3273	2.85598	0.915448	0.919332	0.932261	0.920334	0.929621	0.89997	0.922124	0.83824	0.899272	0.893293	0.913323	0.882337	0.870167	0.83742	0.89475	0.881153	0.889469	0.860425	0.884734	0.880789	1	0.906971	0.0580233
1142	10	56466	0.225864	63.5405	7.88744	3.3898	1.21183	0.857419	0.905997	0.890359	0.907484	0.907803	0.894627	0.917446	0.84117	0.908591	0.884222	0.896061	0.867602	0.840329	0.828711	0.876465	0.883425	0.874199	0.869523	0.872127	0.844942	1	0.886139	0.066514
1144	12	52791	0.211164	63.4548	8.0532	3.38304	1.24123	0.858991	0.90738	0.891639	0.90845	0.90845	0.895948	0.917704	0.842341	0.909075	0.885151	0.896336	0.868614	0.840854	0.828977	0.877024	0.883351	0.874571	0.869741	0.872223	0.84521	1	0.887124	0.0661944
1144	12	52791	0.211164	63.4548	8.0532	3.38304	1.24123	0.858991	0.90738	0.891639	0.90845	0.90845	0.895948	0.917704	0.842341	0.909075	0.885151	0.896336	0.868614	0.840854	0.828977	0.877024	0.883351	0.874571	0.869741	0.872223	0.84521	1	0.887124	0.0661944
1149	17	45076	0.180304	99.4721	8.87297	12.6593	3.32943	0.86099	0.908688	0.892537	0.909575	0.909342	0.896508	0.91866	0.843564	0.909231	0.886514	0.896586	0.868755	0.841257	0.829654	0.877307	0.884151	0.8752	0.869842	0.872083	0.844651	1	0.888131	0.065883
1150	18	23796	0.095184	96.4702	7.58407	11.492	2.64322	0.877458	0.920407	0.90366	0.918411	0.918138	0.905005	0.923306	0.850752	0.912548	0.894121	0.900067	0.874496	0.843608	0.828438	0.87832	0.885548	0.877879	0.868003	0.8725	0.847138	1	0.896821	0.0621222
1154	22	21719	0.086876	96.4282	7.5699	11.4765	2.63645	0.879921	0.921405	0.904761	0.919955	0.918896	0.905797	0.92403	0.852226	0.913141	0.895184	0.900548	0.875593	0.844445	0.828883	0.878447	0.88616	0.878378	0.867996	0.872692	0.847622	1	0.897973	0.0615806
1154	10	55652	0.222608	62.2548	7.72628	3.1889	1.13811	0.87358	0.884991	0.90587	0.915331	0.911243	0.882709	0.924899	0.840976	0.889474	0.880867	0.913004	0.890552	0.86023	0.798875	0.870652	0.901549	0.8781	0.865288	0.877318	0.886806	1	0.888835	0.0638075
1156	12	52072	0.208288	62.1888	7.89485	3.18535	1.16567	0.875883	0.886657	0.907205	0.916423	0.911824	0.88321	0.925526	0.842276	0.890239	0.881501	0.913773	0.89069	0.860693	0.799057	0.871111	0.901943	0.877669	0.865033	0.87668	0.887127	1	0.88992	0.063419
1156	12	52072	0.208288	62.1888	7.89485	3.18535	1.16567	0.875883	0.886657	0.907205	0.916423	0.911824	0.88321	0.925526	0.842276	0.890239	0.881501	0.913773	0.89069	0.860693	0.799057	0.871111	0.901943	0.877669	0.865033	0.87668	0.887127	1	0.88992	0.063419
1161	17	44426	0.177704	101.158	8.76146	13.2935	3.38883	0.877099	0.88796	0.907881	0.917109	0.912731	0.884572	0.926136	0.843312	0.890458	0.881668	0.914476	0.891753	0.861399	0.799464	0.870841	0.902197	0.877662	0.86491	0.876154	0.886182	1	0.890735	0.0629885
1162	18	21126	0.084504	97.4399	7.46609	11.83	2.65791	0.894656	0.901283	0.917732	0.925092	0.920122	0.892147	0.930488	0.852575	0.896549	0.887461	0.917377	0.895863	0.862705	0.804033	0.873166	0.903768	0.87939	0.866397	0.872882	0.887532	1	0.899572	0.0598388
1166	22	19318	0.077272	97.4327	7.45823	11.827	2.65523	0.895745	0.903458	0.918133	0.925898	0.920566	0.892613	0.93079	0.853013	0.89691	0.888135	0.918056	0.897117	0.862693	0.804353	0.873356	0.904493	0.879284	0.86642	0.87258	0.887411	1	0.900348	0.0595603
1166	10	57249	0.228996	65.0785	8.05989	3.64001	1.2964	0.884435	0.874836	0.904208	0.903212	0.912828	0.866522	0.911981	0.841377	0.897815	0.863264	0.875605	0.873561	0.874234	0.867011	0.908487	0.894243	0.879946	0.869316	0.862041	0.855578	1	0.886069	0.0649084
1168	12	53445	0.21378	65.0276	8.23769	3.63901	1.33094	0.886369	0.876836	0.905931	0.904369	0.913509	0.867883	0.91248	0.841884	0.898382	0.864272	0.876293	0.874263	0.874797	0.867247	0.908719	0.894452	0.880681	0.869389	0.861858	0.855945	1	0.887248	0.0644422
1168	12	53445	0.21378	65.0276	8.23769	3.63901	1.33094	0.886369	0.876836	0.905931	0.904369	0.913509	0.867883	0.91248	0.841884	0.898382	0.864272	0.876293	0.874263	0.874797	0.867247	0.908719	0.894452	0.880681	0.869389	0.861858	0.855945	1	0.887248	0.0644422
1173	17	45646	0.182584	104.431	9.12324	14.6251	3.76255	0.888139	0.877207	0.906312	0.905129	0.914461	0.868674	0.913454	0.842746	0.89929	0.864884	0.876857	0.874885	0.8754	0.867579	0.909017	0.893835	0.880986	0.870317	0.861138	0.856242	1	0.888027	0.0642671
1174	18	15451	0.061804	100.39	7.47231	12.92	2.82642	0.908355	0.895735	0.91884	0.917837	0.923953	0.879911	0.91939	0.852599	0.905346	0.868229	0.886156	0.881788	0.88127	0.871529	0.913048	0.897385	0.880881	0.873147	0.859459	0.86263	1	0.899591	0.059979
1178	22	14180	0.05672	100.397	7.46336	12.9221	2.82254	0.910155	0.89799	0.91957	0.918195	0.923872	0.88177	0.919147	0.853597	0.905818	0.868477	0.887482	0.881911	0.881629	0.87232	0.912764	0.896862	0.881559	0.873695	0.859415	0.86414	1	0.900528	0.0595019
1178	10	56599	0.226396	67.8204	8.32968	4.11466	1.45549	0.888346	0.89203	0.903717	0.90582	0.912428	0.85513	0.903603	0.819599	0.88665	0.861234	0.888814	0.860952	0.872833	0.859918	0.889777	0.879653	0.872586	0.848796	0.843133	0.877604	1	0.884996	0.0639568
1180	12	52870	0.21148	67.7587	8.5366	4.11291	1.49867	0.889909	0.893853	0.904596	0.906384	0.913391	0.856866	0.903972	0.820513	0.887308	0.862417	0.889503	0.860989	0.872678	0.860393	0.890751	0.879781	0.872631	0.848818	0.84285	0.877681	1	0.885992	0.0635897
1180	12	52870	0.21148	67.7587	8.5366	4.11291	1.49867	0.889909	0.893853	0.904596	0.906384	0.913391	0.856866	0.903972	0.820513	0.887308	0.862417	0.889503	0.860989	0.872678	0.860393	0.890751	0.879781	0.872631	0.848818	0.84285	0.877681	1	0.885992	0.0635897
1185	17	44990	0.17996	107.149	9.46305	15.7998	4.11928	0.892076	0.895832	0.906101	0.906902	0.914625	0.857857	0.904579	0.821905	0.88792	0.862347	0.889742	0.861336	0.872927	0.860224	0.890876	0.880051	0.87335	0.847733	0.842954	0.87695	1	0.88709	0.0632336
1186	18	11686	0.046744	101.65	7.58497	13.4121	2.9667	0.914727	0.91323	0.919947	0.920075	0.928932	0.870486	0.911432	0.834717	0.897784	0.870187	0.898597	0.86655	0.878958	0.862399	0.897356	0.88559	0.87699	0.846697	0.84229	0.879214	1	0.900044	0.0583409
1190	22	10704	0.042816	101.655	7.57186	13.4134	2.96225	0.916153	0.914985	0.921244	0.92059	0.929092	0.871263	0.911482	0.835622	0.898309	0.871637	0.899664	0.865985	0.880979	0.862855	0.898216	0.88565	0.877709	0.847393	0.842629	0.878784	1	0.900969	0.0579588
1190	10	53218	0.212872	68.1326	8.2954	4.16837	1.46051	0.912032	0.895674	0.91019	0.903642	0.912163	0.875136	0.919426	0.82987	0.896802	0.859399	0.900334	0.895712	0.861147	0.833722	0.88052	0.879176	0.861926	0.840421	0.887303	0.844263	1	0.892907	0.0615013
1192	12	49789	0.199156	68.0466	8.46941	4.16079	1.49716	0.913615	0.897477	0.911557	0.904828	0.912882	0.875625	0.920364	0.831429	0.896995	0.86027	0.901032	0.89566	0.861837	0.834281	0.880546	0.879391	0.861998	0.840386	0.887304	0.844705	1	0.893953	0.0611803
1192	12	49789	0.199156	68.0466	8.46941	4.16079	1.49716	0.913615	0.897477	0.911557	0.904828	0.912882	0.875625	0.920364	0.831429	0.896995	0.86027	0.901032	0.89566	0.861837	0.834281	0.880546	0.879391	0.861998	0.840386	0.887304	0.844705	1	0.893953	0.0611803
1197	17	42405	0.16962	106.303	9.34945	15.4269	3.99816	0.914986	0.899151	0.911968	0.905683	0.91422	0.876559	0.919962	0.831859	0.897842	0.860547	0.901356	0.89572	0.862245	0.834017	0.881512	0.879224	0.862669	0.841505	0.887537	0.845219	1	0.894768	0.0609566
1198	18	12742	0.050968	100.968	7.63375	13.1506	2.93135	0.930584	0.917242	0.922893	0.917085	0.924698	0.884869	0.924659	0.841783	0.904411	0.86415	0.904685	0.900016	0.867054	0.840567	0.886242	0.882161	0.862463	0.840841	0.887145	0.84712	1	0.904839	0.056677
1202	22	11689	0.046756	100.963	7.63568	13.1487	2.93266	0.93233	0.917872	0.922791	0.917487	0.925614	0.885918	0.925956	0.843058	0.904697	0.865087	0.90521	0.901916	0.868466	0.839978	0.886004	0.882496	0.862478	0.841218	0.888228	0.846266	1	0.905639	0.0567882
1202	10	52993	0.211972	66.1332	8.15492	3.81773	1.35577	0.877588	0.901374	0.916527	0.913083	0.908252	0.895599	0.903685	0.859849	0.900449	0.874342	0.876408	0.862123	0.843536	0.828449	0.885457	0.88155	0.879295	0.872549	0.860038	0.870238	1	0.890989	0.0654501
1204	12	49598	0.198392	66.0624	8.3303	3.8133	1.39118	0.879138	0.903121	0.918001	0.914089	0.909573	0.896669	0.904643	0.861406	0.901458	0.874773	0.877475	0.862595	0.844127	0.828834	0.885953	0.881306	0.879501	0.872969	0.860488	0.870196	1	0.892157	0.0649467
1204	12	49598	0.198392	66.0624	8.3303	3.8133	1.39118	0.879138	0.903121	0.918001	0.914089	0.909573	0.896669	0.904643	0.861406	0.901458	0.874773	0.877475	0.862595	0.844127	0.828834	0.885953	0.881306	0.879501	0.872969	0.860488	0.870196	1	0.892157	0.0649467
1209	17	42315	0.16926	104.559	9.22461	14.6855	3.81898	0.881082	0.904455	0.919473	0.915207	0.91015	0.897282	0.9054	0.862826	0.902068	0.875032	0.878117	0.862992	0.844488	0.829505	0.885053	0.881697	0.879594	0.873626	0.860581	0.870944	1	0.893179	0.0646211
1210	18	15451	0.061804	99.6131	7.57665	12.6327	2.8255	0.90088	0.919326	0.93104	0.924471	0.92227	0.90554	0.910782	0.870267	0.910038	0.882111	0.884182	0.8703	0.851013	0.834477	0.884732	0.885185	0.882046	0.872597	0.859556	0.873212	1	0.903694	0.0598743
1214	22	14154	0.056616	99.6348	7.58507	12.6413	2.82873	0.902077	0.921082	0.931857	0.925463	0.923096	0.905928	0.910096	0.871238	0.910308	0.882719	0.884061	0.870107	0.850643	0.834287	0.885933	0.885792	0.882118	0.871803	0.86011	0.874205	1	0.904424	0.0595364
1214	10	58979	0.235916	65.3537	8.0952	3.6862	1.31264	0.880152	0.91196	0.907916	0.897141	0.902525	0.865817	0.912265	0.841045	0.899608	0.863909	0.902584	0.882772	0.856508	0.815307	0.875837	0.88373	0.891487	0.852837	0.878872	0.840969	1	0.888079	0.0645241
1216	12	55068	0.220272	65.2747	8.26563	3.68031	1.34511	0.882109	0.913425	0.909267	0.898498	0.903655	0.866701	0.912626	0.842477	0.900387	0.86474	0.903147	0.883253	0.856786	0.815601	0.875881	0.883807	0.892124	0.853154	0.878813	0.841369	1	0.889199	0.0640018
1216	12	55068	0.220272	65.2747	8.26563	3.68031	1.34511	0.882109	0.913425	0.909267	0.898498	0.903655	0.866701	0.912626	0.842477	0.900387	0.86474	0.903147	0.883253	0.856786	0.815601	0.875881	0.883807	0.892124	0.853154	0.878813	0.841369	1	0.889199	0.0640018
1221	17	46911	0.187644	103.017	9.16191	14.0528	3.68101	0.883865	0.914146	0.909573	0.899054	0.904393	0.86744	0.912451	0.842947	0.9011	0.865202	0.903605	0.884462	0.856665	0.815544	0.876319	0.884569	0.892232	0.853883	0.878483	0.841839	1	0.88988	0.0638146
1222	18	18967	0.075868	98.8504	7.57976	12.3493	2.78081	0.905599	0.924079	0.921205	0.911741	0.913508	0.876628	0.915274	0.853851	0.906838	0.87241	0.910608	0.888121	0.861496	0.820557	0.875178	0.888227	0.89371	0.856408	0.879238	0.845126	1	0.900067	0.0598433
1226	22	17403	0.069612	98.8216	7.60334	12.34	2.78702	0.907631	0.924295	0.922197	0.912573	0.913693	0.87801	0.915561	0.854651	0.907401	0.873125	0.911337	0.887692	0.862524	0.819456	0.875366	0.888295	0.893553	0.856921	0.879044	0.845113	1	0.900818	0.0594933
1226	10	58394	0.233576	64.826	8.0235	3.59791	1.28364	0.889304	0.903158	0.897875	0.906437	0.903158	0.872847	0.91244	0.832226	0.901197	0.85847	0.879431	0.869233	0.878241	0.850849	0.875527	0.883524	0.880947	0.848949	0.851706	0.87813	1	0.88803	0.064883
1228	12	54537	0.218148	64.7521	8.20063	3.59326	1.31827	0.89101	0.904496	0.899692	0.907457	0.904102	0.873746	0.913242	0.832893	0.901507	0.859435	0.879687	0.869419	0.878807	0.850936	0.875681	0.883804	0.880751	0.84924	0.851899	0.878624	1	0.889056	0.0646159
1228	12	54537	0.218148	64.7521	8.20063	3.59326	1.31827	0.89101	0.904496	0.899692	0.907457	0.904102	0.873746	0.913242	0.832893	0.901507	0.859435	0.879687	0.869419	0.878807	0.850936	0.875681	0.883804	0.880751	0.84924	0.851899	0.878624	1	0.889056	0.0646159
1233	17	46424	0.185696	104.184	9.11918	14.5236	3.74807	0.892577	0.906309	0.900741	0.908582	0.90478	0.874268	0.91401	0.834385	0.901635	0.859792	0.880482	0.86996	0.88003	0.852145	0.87598	0.884122	0.880181	0.849194	0.851198	0.879233	1	0.890062	0.0641257
1234	18	18063	0.072252	98.901	7.58437	12.3684	2.793	0.91084	0.921026	0.913331	0.920473	0.912473	0.88446	0.919449	0.843575	0.908874	0.865526	0.884045	0.876682	0.885899	0.858772	0.882605	0.88565	0.884349	0.852018	0.852876	0.884488	1	0.90061	0.0604173
1238	22	16479	0.065916	98.9189	7.57188	12.3743	2.7889	0.912616	0.922629	0.913739	0.920839	0.913587	0.885612	0.921233	0.844105	0.909643	0.865435	0.88367	0.877177	0.887281	0.859852	0.883124	0.885976	0.884368	0.852206	0.852873	0.884975	1	0.901563	0.0601509
1238	10	60467	0.241868	65.4694	8.1305	3.70659	1.32346	0.87542	0.893802	0.912704	0.890601	0.908363	0.863132	0.923777	0.84217	0.886856	0.852903	0.885028	0.878926	0.872211	0.861114	0.86959	0.897614	0.871054	0.854094	0.86959	0.855161	1	0.885576	0.0644812
1240	12	56429	0.225716	65.4041	8.32139	3.70389	1.36276	0.877377	0.895506	0.913874	0.89166	0.909337	0.864431	0.924082	0.843201	0.887531	0.853497	0.886069	0.878803	0.872583	0.861419	0.86989	0.898022	0.871715	0.854507	0.87004	0.8555	1	0.886674	0.0640798
1240	12	56429	0.225716	65.4041	8.32139	3.70389	1.36276	0.877377	0.895506	0.913874	0.89166	0.909337	0.864431	0.924082	0.843201	0.887531	0.853497	0.886069	0.878803	0.872583	0.861419	0.86989	0.898022	0.871715	0.854507	0.87004	0.8555	1	0.886674	0.0640798
1245	17	47898	0.191592	103.917	9.21945	14.4212	3.76775	0.879828	0.896895	0.915049	0.892772	0.910529	0.865589	0.924068	0.84443	0.887782	0.854775	0.886561	0.87941	0.873794	0.862165	0.870182	0.898263	0.870652	0.854639	0.870256	0.855004	1	0.88781	0.0637848
1246	18	20100	0.0804	98.0542	7.70727	12.065	2.78265	0.899303	0.909726	0.925771	0.905572	0.92005	0.877537	0.929627	0.852985	0.89403	0.85699	0.892438	0.882239	0.877886	0.867139	0.872363	0.902463	0.870746	0.859179	0.871418	0.856841	1	0.898028	0.0602032
1250	22	18389	0.073556	98.0215	7.7244	12.0541	2.78762	0.901354	0.910572	0.926722	0.906031	0.921149	0.87827	0.929659	0.854315	0.894638	0.857143	0.893877	0.882511	0.877971	0.866986	0.871526	0.903121	0.871146	0.859563	0.871173	0.856871	1	0.898879	0.0600274
1250	10	56297	0.225188	63.7116	7.9919	3.42024	1.23438	0.902171	0.885225	0.905066	0.910404	0.903059	0.877214	0.926808	0.840986	0.908175	0.853909	0.871254	0.882978	0.857897	0.81896	0.872649	0.865188	0.865277	0.850463	0.832567	0.867426	1	0.888697	0.0636679
1252	12	52693	0.210772	63.649	8.17144	3.41767	1.26849	0.903526	0.886645	0.906705	0.911316	0.903763	0.878229	0.927201	0.84182	0.908346	0.855123	0.871558	0.88358	0.858482	0.819179	0.872962	0.865798	0.865504	0.850246	0.832995	0.86762	1	0.889652	0.0632963
1252	12	52693	0.210772	63.649	8.17144	3.41767	1.26849	0.903526	0.886645	0.906705	0.911316	0.903763	0.878229	0.927201	0.84182	0.908346	0.855123	0.871558	0.88358	0.858482	0.819179	0.872962	0.865798	0.865504	0.850246	0.832995	0.86762	1	0.889652	0.0632963
1257	17	44940	0.17976	102.414	9.06182	13.8054	3.60082	0.905107	0.888629	0.906976	0.911816	0.905062	0.879628	0.927615	0.843714	0.908778	0.855652	0.872141	0.88419	0.858912	0.819437	0.87421	0.865209	0.866177	0.849555	0.832966	0.867802	1	0.89064	0.0630277
1258	18	18826	0.075304	98.7959	7.51114	12.3253	2.74807	0.92027	0.904281	0.917455	0.92011	0.914188	0.888266	0.933045	0.851721	0.913152	0.86192	0.877271	0.888611	0.862477	0.822187	0.878068	0.869967	0.869861	0.849118	0.833263	0.871375	1	0.899905	0.0591178
1262	22	17268	0.069072	98.7663	7.50485	12.314	2.74401	0.921184	0.906388	0.917941	0.920286	0.914524	0.889391	0.933142	0.852733	0.913482	0.862636	0.877316	0.889912	0.862404	0.821954	0.878851	0.869788	0.870107	0.849461	0.832754	0.871931	1	0.900628	0.0587589
1262	10	52786	0.211144	66.4219	8.18855	3.86755	1.37149	0.899973	0.887536	0.897814	0.918037	0.892822	0.894508	0.918833	0.833469	0.88335	0.874891	0.8785	0.886087	0.847516	0.832797	0.843273	0.886722	0.865542	0.830694	0.883444	0.837779	1	0.888001	0.0662194
1264	12	49415	0.19766	66.3404	8.36478	3.86127	1.4062	0.901265	0.889305	0.898988	0.918962	0.894546	0.895396	0.919731	0.834392	0.884185	0.875938	0.878863	0.886644	0.848325	0.833613	0.844076	0.887878	0.866124	0.830912	0.883295	0.836892	1	0.889102	0.0658882
1264	12	49415	0.19766	66.3404	8.36478	3.86127	1.4062	0.901265	0.889305	0.898988	0.918962	0.894546	0.895396	0.919731	0.834392	0.884185	0.875938	0.878863	0.886644	0.848325	0.833613	0.844076	0.887878	0.866124	0.830912	0.883295	0.836892	1	0.889102	0.0658882
1269	17	42000	0.168	103.53	9.22216	14.2642	3.74238	0.902274	0.891143	0.901417	0.920583	0.896083	0.89631	0.92025	0.836095	0.88481	0.876286	0.87975	0.886655	0.848595	0.833619	0.844214	0.888202	0.866393	0.83131	0.884179	0.837452	1	0.890309	0.0654378
1270	18	16736	0.066944	98.8674	7.66699	12.3604	2.81009	0.916856	0.908491	0.914555	0.931614	0.910761	0.905294	0.927103	0.84626	0.889699	0.882559	0.886771	0.888056	0.856656	0.840314	0.846857	0.892119	0.870638	0.833801	0.886263	0.83649	1	0.901089	0.0601943
1274	22	15341	0.061364	98.8578	7.68148	12.3576	2.81416	0.917672	0.909523	0.915651	0.931393	0.91174	0.905286	0.927873	0.847174	0.889773	0.883776	0.88723	0.887458	0.856822	0.840982	0.847011	0.892478	0.871358	0.833192	0.886546	0.83694	1	0.901692	0.0600321
1274	10	53867	0.215468	63.7431	7.88925	3.42135	1.21993	0.886108	0.895047	0.924184	0.89928	0.908738	0.892624	0.888642	0.834305	0.897136	0.854549	0.894351	0.898556	0.85157	0.80928	0.894657	0.895335	0.890703	0.841304	0.869577	0.856638	1	0.889267	0.0636517
1276	12	50484	0.201936	63.6592	8.05895	3.41497	1.25098	0.888262	0.896185	0.925511	0.900256	0.90908	0.893362	0.889153	0.834631	0.898057	0.85538	0.89468	0.899087	0.85228	0.809672	0.894739	0.895828	0.890767	0.841385	0.870008	0.85643	1	0.890224	0.0633515
1276	12	50484	0.201936	63.6592	8.05895	3.41497	1.25098	0.888262	0.896185	0.925511	0.900256	0.90908	0.893362	0.889153	0.834631	0.898057	0.85538	0.89468	0.899087	0.85228	0.809672	0.894739	0.895828	0.890767	0.841385	0.870008	0.85643	1	0.890224	0.0633515
1281	17	43143	0.172572	101.411	8.91873	13.4021	3.47351	0.890063	0.897318	0.926013	0.901015	0.909475	0.894502	0.890179	0.83477	0.898848	0.856338	0.894884	0.899926	0.852861	0.810294	0.89485	0.896461	0.890492	0.841886	0.870396	0.856929	1	0.891087	0.0630414
1282	18	21856	0.087424	96.6713	7.62955	11.5655	2.67738	0.904466	0.912518	0.934892	0.909453	0.915584	0.900233	0.898609	0.843933	0.905884	0.859787	0.899433	0.901011	0.858117	0.813941	0.894949	0.898609	0.893782	0.844871	0.870951	0.856401	1	0.899668	0.0598754
1286	22	19993	0.079972	96.6519	7.60492	11.5573	2.66675	0.905567	0.91387	0.936228	0.909968	0.915645	0.900865	0.899465	0.846321	0.906117	0.860976	0.89989	0.90124	0.858826	0.81346	0.895138	0.89884	0.893863	0.845021	0.870705	0.856075	1	0.900504	0.0594685
1286	10	56242	0.224968	62.4219	7.87325	3.21916	1.16829	0.899835	0.89114	0.899515	0.894732	0.903524	0.863883	0.90364	0.84548	0.904831	0.857882	0.909614	0.869706	0.874853	0.825824	0.873395	0.876071	0.889202	0.875076	0.862772	0.833514	1	0.887227	0.0640628
1288	12	52572	0.210288	62.3746	8.05094	3.2189	1.19989	0.901392	0.892681	0.900603	0.896142	0.904512	0.864928	0.904312	0.845783	0.905197	0.858271	0.910561	0.870245	0.875514	0.826039	0.873535	0.87637	0.889456	0.875209	0.863064	0.833885	1	0.888223	0.06372
1288	12	52572	0.210288	62.3746	8.05094	3.2189	1.19989	0.901392	0.892681	0.900603	0.896142	0.904512	0.864928	0.904312	0.845783	0.905197	0.858271	0.910561	0.870245	0.875514	0.826039	0.873535	0.87637	0.889456	0.875209	0.863064	0.833885	1	0.888223	0.06372
1293	17	44945	0.17978	102.158	8.91623	13.6945	3.52031	0.902959	0.894349	0.901379	0.897642	0.905562	0.865213	0.904583	0.846579	0.905573	0.858716	0.910646	0.87082	0.87626	0.826499	0.874235	0.876816	0.889565	0.876015	0.863311	0.833463	1	0.889158	0.0635985
1294	18	22450	0.0898	96.7729	7.62406	11.601	2.67718	0.916637	0.910245	0.913519	0.91118	0.913163	0.872004	0.91029	0.852049	0.910401	0.86392	0.913318	0.876414	0.878953	0.829621	0.878218	0.87686	0.892918	0.876837	0.86441	0.838552	1	0.898421	0.0595824
1298	22	20546	0.082184	96.7256	7.60344	11.5832	2.66878	0.918476	0.911175	0.915239	0.912002	0.913998	0.871849	0.910007	0.852891	0.911345	0.864718	0.913341	0.877786	0.879587	0.830819	0.878638	0.876594	0.892534	0.877008	0.863647	0.839044	1	0.899303	0.0593271
1298	10	58478	0.233912	63.7455	8.08021	3.42894	1.25084	0.884606	0.890463	0.900048	0.930128	0.927178	0.873585	0.9146	0.825866	0.894105	0.854467	0.868515	0.881998	0.893558	0.86595	0.88317	0.880494	0.868797	0.859631	0.870609	0.860785	1	0.89029	0.0629508
1300	12	54779	0.219116	63.6763	8.26744	3.42569	1.28554	0.886763	0.89203	0.90124	0.931169	0.927792	0.874697	0.915223	0.827005	0.89443	0.855063	0.868873	0.882309	0.893874	0.866655	0.883587	0.880602	0.868764	0.859892	0.871456	0.861352	1	0.891357	0.0626457
1300	12	54779	0.219116	63.6763	8.26744	3.42569	1.28554	0.886763	0.89203	0.90124	0.931169	0.927792	0.874697	0.915223	0.827005	0.89443	0.855063	0.868873	0.882309	0.893874	0.866655	0.883587	0.880602	0.868764	0.859892	0.871456	0.861352	1	0.891357	0.0626457
1305	17	46753	0.187012	101.685	9.10675	13.5217	3.56811	0.888328	0.893108	0.902081	0.931673	0.928518	0.87558	0.915845	0.828065	0.894905	0.855774	0.869463	0.882863	0.895033	0.866725	0.883943	0.880831	0.869089	0.860244	0.871238	0.861624	1	0.892203	0.0624245
1306	18	18895	0.07558	99.048	7.48614	12.4172	2.75906	0.905239	0.909526	0.916645	0.938396	0.937708	0.886557	0.923948	0.835777	0.89955	0.863429	0.87584	0.885552	0.899444	0.869278	0.884096	0.881503	0.872956	0.859884	0.87539	0.862292	1	0.902389	0.0587692
1310	22	17338	0.069352	99.0245	7.49205	12.4088	2.75945	0.907573	0.911005	0.917609	0.939064	0.93843	0.888251	0.924184	0.836313	0.899123	0.864258	0.875418	0.885886	0.899988	0.868987	0.884733	0.881301	0.87314	0.860855	0.875937	0.862672	1	0.903348	0.0582379
1310	10	56720	0.22688	67.0296	8.18662	3.97113	1.39692	0.904822	0.888029	0.90372	0.912262	0.88921	0.897153	0.923616	0.835411	0.900026	0.874559	0.876049	0.881294	0.864431	0.834018	0.885146	0.874577	0.878438	0.865074	0.882017	0.852477	1	0.891336	0.0643494
1312	12	53121	0.212484	66.9361	8.36155	3.96251	1.43049	0.906609	0.889695	0.905254	0.913641	0.890138	0.898609	0.924032	0.836421	0.900708	0.875228	0.876151	0.882043	0.864649	0.833766	0.885262	0.875096	0.878974	0.865628	0.881497	0.852535	1	0.892454	0.0639691
1312	12	53121	0.212484	66.9361	8.36155	3.96251	1.43049	0.906609	0.889695	0.905254	0.913641	0.890138	0.898609	0.924032	0.836421	0.900708	0.875228	0.876151	0.882043	0.864649	0.833766	0.885262	0.875096	0.878974	0.865628	0.881497	0.852535	1	0.892454	0.0639691
1317	17	45372	0.181488	103.373	9.23553	14.2016	3.73758	0.908523	0.891243	0.906969	0.914088	0.891078	0.899178	0.924293	0.836727	0.901184	0.875022	0.876554	0.882747	0.864355	0.834501	0.885028	0.874846	0.879331	0.865258	0.881204	0.852883	1	0.893352	0.063751
1318	18	18833	0.075332	98.3164	7.66694	12.1581	2.77823	0.9233	0.906467	0.916158	0.922875	0.902379	0.909467	0.930309	0.845856	0.906866	0.878564	0.881803	0.889609	0.86967	0.837041	0.890591	0.876069	0.88106	0.864652	0.881485	0.854829	1	0.902792	0.0602674
1322	22	17264	0.069056	98.2964	7.68256	12.1517	2.78338	0.924004	0.907785	0.916966	0.923251	0.903093	0.910363	0.93191	0.846907	0.90738	0.879257	0.882038	0.889452	0.869671	0.837639	0.891016	0.876796	0.880821	0.865327	0.881545	0.8549	1	0.903543	0.0600692
1322	10	57019	0.228076	62.71	7.77569	3.25885	1.16327	0.879891	0.879374	0.887029	0.893614	0.91117	0.890984	0.922947	0.827084	0.889712	0.877558	0.862502	0.874998	0.849199	0.81963	0.8618	0.87648	0.853505	0.840711	0.841579	0.855232	1	0.8809	0.0654474
1324	12	53269	0.213076	62.6682	7.95778	3.25949	1.19688	0.881967	0.880841	0.888181	0.894976	0.912304	0.892057	0.923868	0.827921	0.890555	0.87733	0.862866	0.875415	0.849856	0.82074	0.861946	0.876147	0.854015	0.841249	0.841606	0.855713	1	0.882011	0.0651169
1324	12	53269	0.213076	62.6682	7.95778	3.25949	1.19688	0.881967	0.880841	0.888181	0.894976	0.912304	0.892057	0.923868	0.827921	0.890555	0.87733	0.862866	0.875415	0.849856	0.82074	0.861946	0.876147	0.854015	0.841249	0.841606	0.855713	1	0.882011	0.0651169
1329	17	45347	0.181388	100.702	8.83238	13.1227	3.39569	0.883708	0.881999	0.889011	0.896256	0.913324	0.892474	0.924956	0.828203	0.891195	0.878029	0.863784	0.876188	0.850828	0.821168	0.861975	0.875923	0.854246	0.84204	0.841798	0.855735	1	0.882963	0.0648551
1330	18	21838	0.087352	97.5042	7.47331	11.8535	2.66565	0.899625	0.896076	0.89935	0.907936	0.920734	0.90196	0.930763	0.835493	0.897175	0.882407	0.867822	0.881445	0.856695	0.827777	0.862442	0.873661	0.857221	0.843804	0.844537	0.853764	1	0.892294	0.0615824
1334	22	19943	0.079772	97.4909	7.44382	11.8472	2.6552	0.901319	0.897809	0.902071	0.908163	0.921702	0.902773	0.931455	0.836258	0.897809	0.883092	0.8684	0.881813	0.857995	0.829038	0.862082	0.874718	0.85802	0.84398	0.844532	0.853708	1	0.893455	0.0610436
1334	10	57589	0.230356	64.661	8.00502	3.57069	1.27387	0.896604	0.889484	0.914498	0.914541	0.909766	0.878501	0.883493	0.832077	0.886966	0.876027	0.900285	0.882182	0.860876	0.841107	0.858454	0.862786	0.883493	0.849971	0.859583	0.83338	1	0.888707	0.0657274
1336	12	53820	0.21528	64.5843	8.20895	3.56665	1.31238	0.897975	0.891286	0.916444	0.915301	0.910535	0.879562	0.8839	0.832711	0.88769	0.8771	0.900474	0.882116	0.861408	0.841119	0.859132	0.862746	0.884039	0.850139	0.859049	0.834244	1	0.889722	0.0652222
1336	12	53820	0.21528	64.5843	8.20895	3.56665	1.31238	0.897975	0.891286	0.916444	0.915301	0.910535	0.879562	0.8839	0.832711	0.88769	0.8771	0.900474	0.882116	0.861408	0.841119	0.859132	0.862746	0.884039	0.850139	0.859049	0.834244	1	0.889722	0.0652222
1341	17	45854	0.183416	104.123	9.11588	14.4983	3.74999	0.899834	0.893368	0.917575	0.916474	0.911295	0.880436	0.884383	0.833395	0.88821	0.87832	0.901241	0.882856	0.861353	0.840614	0.858398	0.86276	0.884536	0.849991	0.859336	0.835303	1	0.890783	0.0648475
1342	18	18048	0.072192	99.0404	7.51936	12.4162	2.76972	0.91614	0.911209	0.929549	0.92567	0.920351	0.887661	0.895224	0.84267	0.896775	0.886497	0.906444	0.889517	0.866966	0.842836	0.860539	0.868296	0.887023	0.851646	0.859541	0.840232	1	0.901384	0.0606371
1346	22	16596	0.066384	99.0046	7.50738	12.4023	2.76338	0.917299	0.91281	0.93158	0.927211	0.921547	0.888919	0.895577	0.842402	0.896632	0.887021	0.906875	0.890004	0.867348	0.841618	0.861201	0.868703	0.887383	0.852404	0.859996	0.840835	1	0.902377	0.0601379
1346	10	56388	0.225552	65.8155	8.15969	3.76496	1.34431	0.906975	0.909467	0.922439	0.917057	0.908207	0.852327	0.905255	0.82279	0.866825	0.8703	0.899562	0.87688	0.831808	0.852203	0.891475	0.860183	0.876809	0.864528	0.86381	0.82968	1	0.891616	0.0619031
1348	12	52659	0.210636	65.7531	8.34237	3.7623	1.38098	0.908696	0.910557	0.923907	0.918191	0.909493	0.853596	0.905923	0.823819	0.867914	0.870791	0.900216	0.87759	0.832726	0.852039	0.891614	0.860603	0.87684	0.86462	0.864506	0.830058	1	0.892703	0.061563
1348	12	52659	0.210636	65.7531	8.34237	3.7623	1.38098	0.908696	0.910557	0.923907	0.918191	0.909493	0.853596	0.905923	0.823819	0.867914	0.870791	0.900216	0.87759	0.832726	0.852039	0.891614	0.860603	0.87684	0.86462	0.864506	0.830058	1	0.892703	0.061563
1353	17	44912	0.179648	101.948	9.17416	13.6294	3.61546	0.910069	0.911983	0.92463	0.919153	0.91048	0.855094	0.906239	0.825203	0.869022	0.871393	0.900806	0.878195	0.833408	0.852122	0.891967	0.860639	0.877705	0.864891	0.865615	0.830468	1	0.893688	0.0612815
1354	18	22355	0.08942	96.7127	7.7537	11.5869	2.72175	0.923686	0.921874	0.932409	0.926974	0.916395	0.866473	0.912704	0.833102	0.876336	0.875442	0.904988	0.883516	0.840684	0.854261	0.894476	0.862581	0.880049	0.865735	0.866741	0.830977	1	0.901678	0.0581086
1358	22	20478	0.081912	96.6813	7.75703	11.576	2.71996	0.925579	0.922795	0.933612	0.927459	0.916862	0.866857	0.913883	0.833993	0.877698	0.875964	0.905411	0.885169	0.840707	0.85565	0.895034	0.862853	0.880359	0.866711	0.866613	0.830525	1	0.902622	0.0576381
1358	10	54491	0.217964	60.7945	7.66774	2.97496	1.08013	0.914169	0.875695	0.891074	0.900176	0.909205	0.872043	0.912976	0.810161	0.908765	0.864363	0.873227	0.882329	0.889211	0.842534	0.875264	0.873933	0.852673	0.880411	0.872695	0.832642	1	0.886686	0.0656123
1360	12	50952	0.203808	60.7231	7.82494	2.97058	1.10679	0.916107	0.877944	0.892811	0.901476	0.910524	0.872802	0.91389	0.811499	0.909081	0.864922	0.87394	0.882537	0.889386	0.842754	0.875049	0.87395	0.853283	0.880976	0.873332	0.832244	1	0.887933	0.065105
1360	12	50952	0.203808	60.7231	7.82494	2.97058	1.10679	0.916107	0.877944	0.892811	0.901476	0.910524	0.872802	0.91389	0.811499	0.909081	0.864922	0.87394	0.882537	0.889386	0.842754	0.875049	0.87395	0.853283	0.880976	0.873332	0.832244	1	0.887933	0.065105
1365	17	43567	0.174268	98.226	8.69747	12.1875	3.18451	0.917564	0.879393	0.894163	0.903046	0.912055	0.873815	0.914522	0.81222	0.910012	0.865632	0.874572	0.883501	0.889687	0.842977	0.874309	0.874182	0.853639	0.880942	0.874056	0.831696	1	0.889016	0.0646681
1366	18	25799	0.103196	95.0831	7.59118	11.0117	2.57301	0.926412	0.893155	0.90424	0.912419	0.919338	0.881352	0.920191	0.818869	0.913446	0.867553	0.877456	0.889802	0.893387	0.843288	0.876158	0.875809	0.855828	0.882321	0.875848	0.833947	1	0.896539	0.0617699
1370	22	23517	0.094068	95.0763	7.60414	11.0101	2.57692	0.927882	0.894714	0.906217	0.913318	0.91993	0.883191	0.921057	0.819343	0.913828	0.868053	0.87828	0.890122	0.893864	0.843709	0.876557	0.875856	0.855424	0.882893	0.875558	0.834269	1	0.897602	0.0614288
1370	10	54463	0.217852	62.6665	7.81064	3.25363	1.16899	0.908782	0.876173	0.916613	0.921883	0.907708	0.880635	0.905376	0.838606	0.866469	0.873143	0.874621	0.865569	0.873428	0.828278	0.881296	0.888576	0.868314	0.862879	0.858583	0.872776	1	0.890143	0.0624231
1372	12	51018	0.204072	62.6192	7.98082	3.253	1.19973	0.91063	0.878288	0.917686	0.922282	0.908199	0.881091	0.90617	0.839272	0.866822	0.873407	0.874936	0.86593	0.874162	0.828962	0.881659	0.888461	0.868233	0.862921	0.858864	0.872996	1	0.891074	0.0620292
1372	12	51018	0.204072	62.6192	7.98082	3.253	1.19973	0.91063	0.878288	0.917686	0.922282	0.908199	0.881091	0.90617	0.839272	0.866822	0.873407	0.874936	0.86593	0.874162	0.828962	0.881659	0.888461	0.868233	0.862921	0.858864	0.872996	1	0.891074	0.0620292
1377	17	43467	0.173868	102.341	8.88334	13.7643	3.52293	0.911577	0.879518	0.918168	0.92285	0.909276	0.881818	0.907297	0.839579	0.868061	0.873548	0.874756	0.865714	0.874905	0.82864	0.881577	0.888191	0.868809	0.862907	0.858778	0.873134	1	0.891755	0.0617838
1378	18	21008	0.084032	97.0179	7.58349	11.6858	2.6801	0.924434	0.893065	0.926623	0.929836	0.919388	0.891089	0.913628	0.848058	0.874643	0.876571	0.87738	0.870169	0.875904	0.833944	0.882093	0.888876	0.871073	0.865932	0.859792	0.871073	1	0.900017	0.0584351
1382	22	19230	0.07692	96.9849	7.58545	11.6741	2.67761	0.925949	0.894592	0.927639	0.930785	0.920385	0.89259	0.914483	0.849168	0.875377	0.877301	0.877847	0.872491	0.875065	0.834165	0.882475	0.888404	0.871165	0.865549	0.859906	0.871087	1	0.901045	0.0579047
1382	10	56091	0.224364	63.9582	8.07618	3.46211	1.26036	0.900519	0.905734	0.907222	0.905118	0.913239	0.871682	0.909397	0.842969	0.901482	0.873572	0.905832	0.87629	0.872841	0.83049	0.880284	0.880079	0.857098	0.842354	0.888351	0.85158	1	0.89286	0.0648068
1384	12	52556	0.210224	63.8815	8.24848	3.45704	1.29199	0.902494	0.907061	0.908412	0.906557	0.913721	0.872669	0.91001	0.844062	0.901819	0.874001	0.906195	0.876712	0.872955	0.830923	0.880937	0.880175	0.857076	0.842711	0.888814	0.851349	1	0.893867	0.0644786
1384	12	52556	0.210224	63.8815	8.24848	3.45704	1.29199	0.902494	0.907061	0.908412	0.906557	0.913721	0.872669	0.91001	0.844062	0.901819	0.874001	0.906195	0.876712	0.872955	0.830923	0.880937	0.880175	0.857076	0.842711	0.888814	0.851349	1	0.893867	0.0644786
1389	17	44867	0.179468	102.879	9.13649	13.9963	3.66697	0.905086	0.908864	0.909343	0.907571	0.914759	0.873392	0.910825	0.845499	0.902824	0.87502	0.906691	0.876635	0.873426	0.831636	0.880558	0.880592	0.857456	0.842746	0.889328	0.851327	1	0.89506	0.0640564
1390	18	19183	0.076732	98.2676	7.5618	12.1347	2.74687	0.921102	0.922692	0.921284	0.917375	0.925429	0.882005	0.918209	0.853985	0.909086	0.88091	0.91151	0.879998	0.876401	0.83084	0.878538	0.881927	0.861622	0.846557	0.890267	0.848746	1	0.904574	0.0598334
1394	22	17606	0.070424	98.2281	7.58151	12.1214	2.75284	0.921561	0.923804	0.922384	0.917983	0.926474	0.882654	0.918323	0.854368	0.90915	0.882256	0.911337	0.880524	0.876747	0.831194	0.878451	0.882426	0.862092	0.846586	0.890605	0.848404	1	0.905206	0.0594586
1394	10	54145	0.21658	65.3701	8.10686	3.68939	1.31648	0.910989	0.879887	0.90796	0.91387	0.916918	0.873174	0.897618	0.829486	0.855776	0.858076	0.873442	0.871031	0.874448	0.836578	0.85706	0.848564	0.871586	0.853468	0.823289	0.855074	1	0.886194	0.0641931
1396	12	50556	0.202224	65.3066	8.29031	3.68662	1.35272	0.912879	0.88222	0.908982	0.914867	0.91817	0.87413	0.898321	0.830228	0.856595	0.858652	0.874189	0.871311	0.874782	0.836221	0.857524	0.848782	0.871667	0.853727	0.823542	0.855131	1	0.887326	0.0638389
1396	12	50556	0.202224	65.3066	8.29031	3.68662	1.35272	0.912879	0.88222	0.908982	0.914867	0.91817	0.87413	0.898321	0.830228	0.856595	0.858652	0.874189	0.871311	0.874782	0.836221	0.857524	0.848782	0.871667	0.853727	0.823542	0.855131	1	0.887326	0.0638389
1401	17	43121	0.172484	104.503	9.18421	14.6592	3.79816	0.914543	0.883873	0.910276	0.916131	0.918775	0.874957	0.898634	0.831486	0.857343	0.859164	0.87433	0.871826	0.8752	0.836495	0.85768	0.848206	0.871884	0.853946	0.823624	0.855453	1	0.888317	0.0633871
1402	18	15095	0.06038	99.7529	7.50881	12.6812	2.80283	0.933455	0.899205	0.922955	0.928155	0.928288	0.881517	0.90265	0.840311	0.86797	0.866346	0.882047	0.881086	0.879762	0.839947	0.862637	0.850547	0.872839	0.859092	0.823617	0.852998	1	0.899049	0.0588636
1406	22	13760	0.05504	99.7371	7.5293	12.6764	2.80838	0.933721	0.900727	0.924164	0.928706	0.928379	0.88234	0.903307	0.842224	0.868641	0.867805	0.881686	0.881032	0.879687	0.839789	0.862718	0.850182	0.87351	0.859847	0.823983	0.853198	1	0.89975	0.0588839
1406	10	54592	0.218368	66.5218	8.20574	3.88522	1.37971	0.90222	0.884992	0.931794	0.909346	0.884598	0.868763	0.917186	0.852295	0.875513	0.871529	0.906168	0.86771	0.874927	0.859512	0.866217	0.883188	0.873947	0.848522	0.868827	0.800099	1	0.890655	0.0663668
1408	12	51106	0.204424	66.4648	8.39269	3.88356	1.41877	0.904199	0.886892	0.932689	0.910558	0.885933	0.869223	0.918053	0.853129	0.87658	0.87205	0.906713	0.868391	0.875298	0.859028	0.866738	0.883145	0.874271	0.849069	0.869301	0.800679	1	0.89176	0.0658711
1408	12	51106	0.204424	66.4648	8.39269	3.88356	1.41877	0.904199	0.886892	0.932689	0.910558	0.885933	0.869223	0.918053	0.853129	0.87658	0.87205	0.906713	0.868391	0.875298	0.859028	0.866738	0.883145	0.874271	0.849069	0.869301	0.800679	1	0.89176	0.0658711
1413	17	43739	0.174956	105.865	9.32307	15.2391	3.95609	0.905828	0.888715	0.933789	0.911121	0.887	0.870253	0.918802	0.854683	0.877089	0.873454	0.907108	0.869007	0.874688	0.858433	0.867167	0.883891	0.874288	0.849642	0.870024	0.801504	1	0.892802	0.0654052
1414	18	13751	0.055004	100.562	7.61865	12.9941	2.89992	0.925751	0.909425	0.944695	0.925787	0.901353	0.879282	0.929932	0.863864	0.885645	0.880518	0.911497	0.877536	0.877282	0.858338	0.876154	0.886808	0.877173	0.85372	0.870737	0.806741	1	0.905238	0.0601649
1418	22	12643	0.050572	100.536	7.63065	12.9848	2.90314	0.927074	0.911374	0.945662	0.927509	0.901606	0.878984	0.930554	0.863838	0.886024	0.880566	0.911255	0.877363	0.877323	0.85838	0.877244	0.88725	0.877877	0.85399	0.871035	0.807047	1	0.906032	0.0599485
1418	10	57881	0.231524	66.9189	8.2757	3.9557	1.40686	0.916993	0.880298	0.913348	0.917002	0.888469	0.868843	0.911258	0.846608	0.892175	0.866917	0.89348	0.878596	0.874285	0.85757	0.877741	0.861189	0.873594	0.856455	0.874683	0.81614	1	0.891155	0.062922
1420	12	54062	0.216248	66.8469	8.46665	3.95158	1.4442	0.918473	0.882108	0.914284	0.917937	0.889488	0.869529	0.911888	0.847453	0.892762	0.86718	0.894048	0.879019	0.874366	0.857552	0.878242	0.861705	0.874024	0.856683	0.874949	0.816193	1	0.892096	0.0626354
1420	12	54062	0.216248	66.8469	8.46665	3.95158	1.4442	0.918473	0.882108	0.914284	0.917937	0.889488	0.869529	0.911888	0.847453	0.892762	0.86718	0.894048	0.879019	0.874366	0.857552	0.878242	0.861705	0.874024	0.856683	0.874949	0.816193	1	0.892096	0.0626354
1425	17	45981	0.183924	105.773	9.367	15.2031	3.96223	0.920184	0.883843	0.915628	0.91913	0.890672	0.870794	0.912409	0.847915	0.893837	0.868348	0.894652	0.879929	0.875209	0.858191	0.878569	0.86191	0.87435	0.85668	0.875481	0.816533	1	0.893254	0.0619241
1426	18	15987	0.063948	99.8426	7.71465	12.7268	2.89356	0.933258	0.899637	0.926659	0.931382	0.903359	0.877307	0.919435	0.857322	0.899512	0.87593	0.901639	0.882686	0.876525	0.859167	0.880434	0.861325	0.878808	0.859292	0.879089	0.8151	1	0.902913	0.0578825
1430	22	14660	0.05864	99.8249	7.7397	12.7215	2.902	0.933629	0.900955	0.927558	0.932128	0.904911	0.878581	0.919986	0.85781	0.899557	0.877012	0.902592	0.882674	0.876671	0.858765	0.87998	0.861119	0.87957	0.859311	0.879127	0.814495	1	0.903635	0.0574852
1430	10	57410	0.22964	65.3779	8.12064	3.69128	1.32042	0.911993	0.865572	0.91417	0.898711	0.912872	0.876241	0.918829	0.836083	0.903902	0.842057	0.875666	0.88023	0.865633	0.848337	0.88495	0.87132	0.845123	0.880622	0.868472	0.828401	1	0.888191	0.0643371
1432	12	53701	0.214804	65.3129	8.30254	3.6882	1.35628	0.913372	0.867731	0.915616	0.899601	0.913735	0.87706	0.919545	0.836837	0.904285	0.842275	0.875905	0.880682	0.865943	0.848643	0.885347	0.871446	0.845301	0.881045	0.868569	0.828821	1	0.889194	0.0640259
1432	12	53701	0.214804	65.3129	8.30254	3.6882	1.35628	0.913372	0.867731	0.915616	0.899601	0.913735	0.87706	0.919545	0.836837	0.904285	0.842275	0.875905	0.880682	0.865943	0.848643	0.885347	0.871446	0.845301	0.881045	0.868569	0.828821	1	0.889194	0.0640259
1437	17	45824	0.183296	105.779	9.23437	15.196	3.90649	0.915132	0.86961	0.916681	0.899867	0.914193	0.87787	0.919976	0.837345	0.904581	0.842386	0.876058	0.880848	0.86566	0.848104	0.885704	0.871399	0.844732	0.88123	0.86841	0.828911	1	0.889983	0.0637153
1438	18	16302	0.065208	99.7458	7.65426	12.6868	2.86339	0.928843	0.89075	0.929027	0.91455	0.923353	0.886946	0.929058	0.850478	0.909306	0.850264	0.877162	0.883266	0.870323	0.847718	0.890566	0.872623	0.84551	0.883082	0.8725	0.828181	1	0.900842	0.0598103
1442	22	14932	0.059728	99.7517	7.65784	12.6893	2.86536	0.93005	0.892446	0.929212	0.915149	0.924458	0.887323	0.930183	0.851862	0.909892	0.851895	0.87788	0.884376	0.87058	0.84781	0.890738	0.87356	0.844863	0.882969	0.872455	0.828857	1	0.901726	0.0594123
1442	10	55099	0.220396	66.706	8.30237	3.92052	1.40551	0.857756	0.879599	0.901822	0.920688	0.884199	0.892739	0.917848	0.843055	0.890942	0.861694	0.880524	0.89508	0.872357	0.878319	0.89057	0.858872	0.878854	0.858246	0.851032	0.849117	1	0.883503	0.0679081
1444	12	51338	0.205352	66.6543	8.47349	3.91915	1.44201	0.860357	0.881014	0.903327	0.921549	0.885903	0.89387	0.918803	0.843907	0.891201	0.862295	0.881248	0.895321	0.87257	0.87854	0.890714	0.858828	0.878949	0.858224	0.851494	0.849468	1	0.884707	0.0674528
1444	12	51338	0.205352	66.6543	8.47349	3.91915	1.44201	0.860357	0.881014	0.903327	0.921549	0.885903	0.89387	0.918803	0.843907	0.891201	0.862295	0.881248	0.895321	0.87257	0.87854	0.890714	0.858828	0.878949	0.858224	0.851494	0.849468	1	0.884707	0.0674528
1449	17	43798	0.175192	106.21	9.36884	15.3888	4.00066	0.862608	0.883339	0.904094	0.922965	0.887209	0.894265	0.919574	0.845724	0.891159	0.862654	0.882152	0.895555	0.873282	0.87867	0.890577	0.85924	0.879835	0.857916	0.851215	0.848726	1	0.885889	0.0668588
1450	18	16237	0.064948	99.3026	7.7752	12.5281	2.88682	0.887387	0.898165	0.917596	0.92939	0.899951	0.902322	0.925879	0.858102	0.896502	0.870327	0.890251	0.90069	0.877132	0.879904	0.891883	0.86229	0.881567	0.86383	0.857486	0.848463	1	0.897329	0.0622659
1454	22	14922	0.059688	99.319	7.78255	12.5346	2.89033	0.888989	0.898941	0.918007	0.929902	0.90055	0.903029	0.926283	0.859335	0.896931	0.870326	0.891201	0.90122	0.877161	0.879708	0.892273	0.863658	0.881685	0.863055	0.858397	0.847775	1	0.898025	0.0621838
1454	10	59021	0.236084	64.0139	8.05764	3.47003	1.25667	0.908761	0.89774	0.897748	0.91392	0.89835	0.877916	0.894868	0.838092	0.878908	0.878467	0.882076	0.868648	0.848156	0.863015	0.870012	0.880043	0.830255	0.844352	0.861202	0.849113	1	0.888441	0.0630739
1456	12	55149	0.220596	63.965	8.24062	3.46973	1.29158	0.910388	0.898946	0.898339	0.914241	0.898901	0.878792	0.896308	0.838664	0.879427	0.879445	0.882509	0.868592	0.848538	0.863334	0.870215	0.880152	0.830668	0.844295	0.861339	0.849118	1	0.889247	0.0628473
1456	12	55149	0.220596	63.965	8.24062	3.46973	1.29158	0.910388	0.898946	0.898339	0.914241	0.898901	0.878792	0.896308	0.838664	0.879427	0.879445	0.882509	0.868592	0.848538	0.863334	0.870215	0.880152	0.830668	0.844295	0.861339	0.849118	1	0.889247	0.0628473
1461	17	46995	0.18798	102.981	9.09241	14.0339	3.64877	0.911906	0.900894	0.899202	0.915597	0.90034	0.880147	0.897872	0.839674	0.880232	0.87986	0.883062	0.868805	0.848888	0.864134	0.870827	0.88053	0.830333	0.844047	0.862358	0.849016	1	0.890409	0.0624178
1462	18	20310	0.08124	98.2082	7.64027	12.1173	2.76839	0.926243	0.915583	0.910438	0.924348	0.91002	0.888528	0.906007	0.847858	0.886238	0.88454	0.887814	0.876145	0.852166	0.867504	0.876637	0.881561	0.832373	0.847981	0.860635	0.848818	1	0.899795	0.0582132
1466	22	18599	0.074396	98.2073	7.62415	12.1161	2.76284	0.926985	0.916743	0.911716	0.924996	0.910829	0.889591	0.906823	0.849293	0.887252	0.885048	0.88779	0.876687	0.853648	0.86838	0.876122	0.882521	0.833163	0.846766	0.859831	0.849508	1	0.900643	0.0580256
1466	10	56098	0.224392	64.9128	8.08026	3.61409	1.29572	0.907599	0.869969	0.921388	0.910844	0.891431	0.876252	0.894337	0.865227	0.858818	0.873284	0.897296	0.87775	0.869532	0.843158	0.866644	0.874898	0.865681	0.848684	0.85708	0.831661	1	0.887701	0.0646179
1468	12	52428	0.209712	64.8465	8.26569	3.61096	1.3307	0.909113	0.871576	0.922436	0.911564	0.892786	0.877298	0.895447	0.865873	0.859331	0.873684	0.897774	0.878214	0.869764	0.843299	0.866665	0.874628	0.866045	0.849346	0.85771	0.832179	1	0.888682	0.0642917
1468	12	52428	0.209712	64.8465	8.26569	3.61096	1.3307	0.909113	0.871576	0.922436	0.911564	0.892786	0.877298	0.895447	0.865873	0.859331	0.873684	0.897774	0.878214	0.869764	0.843299	0.866665	0.874628	0.866045	0.849346	0.85771	0.832179	1	0.888682	0.0642917
1473	17	44714	0.178856	101.995	9.10282	13.6429	3.58558	0.910218	0.87429	0.923615	0.91307	0.894194	0.878416	0.895961	0.866764	0.860469	0.874838	0.898186	0.878662	0.869649	0.843271	0.86587	0.874435	0.866876	0.849309	0.858244	0.832122	1	0.889837	0.0637326
1474	18	19230	0.07692	98.3285	7.59256	12.1584	2.75016	0.925689	0.89012	0.933853	0.921763	0.904602	0.88765	0.900832	0.872309	0.867707	0.881643	0.903224	0.883073	0.871971	0.843968	0.867655	0.875195	0.867863	0.85156	0.859698	0.832137	1	0.899113	0.0595887
1478	22	17527	0.070108	98.3104	7.58819	12.1515	2.74853	0.927341	0.891311	0.935214	0.92289	0.905574	0.888087	0.902179	0.872511	0.868802	0.88221	0.90352	0.883152	0.872226	0.843812	0.867804	0.874936	0.868089	0.852057	0.859303	0.832886	1	0.900053	0.0592335
1478	10	53478	0.213912	64.4162	7.96694	3.53005	1.25549	0.909972	0.864421	0.931056	0.907429	0.898426	0.868488	0.922594	0.841954	0.890852	0.885121	0.895985	0.873574	0.860429	0.846526	0.86084	0.859606	0.838541	0.841879	0.880923	0.823441	1	0.889535	0.0628519
1480	12	50012	0.200048	64.3482	8.15084	3.52666	1.29076	0.911541	0.865982	0.931466	0.908422	0.899814	0.869071	0.923628	0.842658	0.891886	0.885398	0.895925	0.87438	0.860833	0.846937	0.861083	0.860024	0.838369	0.841888	0.881219	0.823192	1	0.890453	0.0624981
1480	12	50012	0.200048	64.3482	8.15084	3.52666	1.29076	0.911541	0.865982	0.931466	0.908422	0.899814	0.869071	0.923628	0.842658	0.891886	0.885398	0.895925	0.87438	0.860833	0.846937	0.861083	0.860024	0.838369	0.841888	0.881219	0.823192	1	0.890453	0.0624981
1485	17	42660	0.17064	101.986	8.97089	13.6303	3.53411	0.912576	0.867065	0.932161	0.909459	0.900457	0.870066	0.924297	0.842581	0.893132	0.886041	0.896156	0.874812	0.861029	0.847328	0.860982	0.860689	0.83903	0.841667	0.881505	0.823265	1	0.891201	0.0621854
1486	18	21148	0.084592	96.7245	7.66507	11.5862	2.68987	0.925501	0.881194	0.939214	0.920631	0.910961	0.879067	0.929071	0.849253	0.897295	0.890226	0.898832	0.879138	0.864715	0.851735	0.863651	0.863368	0.843106	0.842326	0.882353	0.822536	1	0.89967	0.0584534
1490	22	19381	0.077524	96.7436	7.67869	11.5937	2.69618	0.926474	0.883107	0.939425	0.921134	0.910892	0.880011	0.929415	0.849956	0.896651	0.890692	0.899154	0.879857	0.865384	0.852201	0.863681	0.864816	0.843507	0.841907	0.882514	0.823152	1	0.900317	0.0582341
1490	10	53669	0.214676	61.8509	7.79505	3.13179	1.13543	0.912929	0.857152	0.929102	0.898703	0.912762	0.877518	0.923056	0.837029	0.909929	0.870624	0.882297	0.870987	0.88485	0.881952	0.873912	0.879027	0.855429	0.857553	0.879884	0.811092	1	0.891502	0.0646247
1492	12	50279	0.201116	61.7763	7.95086	3.12675	1.16314	0.914626	0.859037	0.930438	0.89967	0.91398	0.878627	0.924153	0.838262	0.910032	0.871437	0.882297	0.871527	0.88531	0.882386	0.873904	0.879661	0.855884	0.857893	0.880358	0.811213	1	0.892623	0.0640961
1492	12	50279	0.201116	61.7763	7.95086	3.12675	1.16314	0.914626	0.859037	0.930438	0.89967	0.91398	0.878627	0.924153	0.838262	0.910032	0.871437	0.882297	0.871527	0.88531	0.882386	0.873904	0.879661	0.855884	0.857893	0.880358	0.811213	1	0.892623	0.0640961
1497	17	42806	0.171224	97.6813	8.80008	11.9962	3.18496	0.916811	0.861176	0.931248	0.901334	0.914825	0.880134	0.924742	0.839462	0.910118	0.871595	0.882259	0.872483	0.886324	0.883416	0.874282	0.879818	0.85634	0.858303	0.880823	0.811347	1	0.893833	0.0637766
1498	18	23261	0.093044	96.2674	7.48776	11.4158	2.60158	0.929646	0.876961	0.93861	0.912386	0.920876	0.890374	0.931022	0.848265	0.913718	0.87479	0.88672	0.874833	0.891922	0.886118	0.876918	0.882335	0.860518	0.860346	0.885044	0.814518	1	0.902479	0.0601444
1502	22	21234	0.084936	96.2554	7.49473	11.412	2.60395	0.930842	0.878473	0.939507	0.913888	0.921164	0.891683	0.932114	0.85057	0.914006	0.875247	0.886621	0.874894	0.893049	0.886197	0.87706	0.882406	0.861143	0.86013	0.886032	0.814731	1	0.903458	0.059746
1502	10	53483	0.213932	63.7908	7.84525	3.427	1.21215	0.905727	0.881514	0.925584	0.928912	0.890105	0.853215	0.908298	0.824196	0.911794	0.861816	0.886011	0.867425	0.873147	0.853075	0.903371	0.853617	0.854505	0.860479	0.878027	0.848933	1	0.890261	0.0638299
1504	12	50064	0.200256	63.7154	8.0237	3.42225	1.24526	0.907239	0.883259	0.926364	0.92969	0.891289	0.854227	0.909146	0.825314	0.912262	0.862935	0.886156	0.867739	0.873362	0.853687	0.903533	0.854177	0.855016	0.860568	0.878346	0.849013	1	0.891251	0.0635432
1504	12	50064	0.200256	63.7154	8.0237	3.42225	1.24526	0.907239	0.883259	0.926364	0.92969	0.891289	0.854227	0.909146	0.825314	0.912262	0.862935	0.886156	0.867739	0.873362	0.853687	0.903533	0.854177	0.855016	0.860568	0.878346	0.849013	1	0.891251	0.0635432
1509	17	42768	0.171072	101.254	8.90497	13.3401	3.45501	0.908588	0.884446	0.927832	0.930357	0.892268	0.855909	0.909827	0.826354	0.913054	0.862818	0.886516	0.868126	0.873901	0.854517	0.903456	0.854763	0.855698	0.86124	0.878624	0.850087	1	0.89223	0.063192
1510	18	19461	0.077844	97.9128	7.51291	12.0028	2.69864	0.924207	0.899466	0.934895	0.939109	0.9026	0.864318	0.916448	0.835183	0.9193	0.870485	0.890448	0.87033	0.87755	0.857125	0.903576	0.855532	0.856379	0.865141	0.881044	0.853399	1	0.901281	0.0594995
1514	22	17753	0.071012	97.9161	7.51028	12.0039	2.69723	0.925196	0.900862	0.935898	0.939926	0.902552	0.864502	0.916606	0.835493	0.920183	0.871712	0.890835	0.870951	0.877401	0.857235	0.903256	0.856306	0.856334	0.865544	0.881682	0.853602	1	0.901954	0.059295
1514	10	54810	0.21924	64.551	7.97303	3.55186	1.26379	0.894016	0.879648	0.895375	0.915098	0.90749	0.873581	0.901323	0.84896	0.873381	0.877814	0.865982	0.884236	0.857344	0.87599	0.876747	0.86954	0.856094	0.804415	0.832074	0.829037	1	0.884752	0.0656216
1516	12	51116	0.204464	64.4932	8.15258	3.5498	1.297	0.896099	0.881417	0.896725	0.91621	0.908698	0.874941	0.902066	0.85038	0.8741	0.878649	0.865942	0.884263	0.85754	0.876418	0.877035	0.869845	0.85665	0.805198	0.831912	0.829134	1	0.885941	0.0651854
1516	12	51116	0.204464	64.4932	8.15258	3.5498	1.297	0.896099	0.881417	0.896725	0.91621	0.908698	0.874941	0.902066	0.85038	0.8741	0.878649	0.865942	0.884263	0.85754	0.876418	0.877035	0.869845	0.85665	0.805198	0.831912	0.829134	1	0.885941	0.0651854
1521	17	43564	0.174256	102.04	9.04842	13.6568	3.56888	0.897335	0.883677	0.898322	0.917443	0.909558	0.875907	0.903016	0.85185	0.874793	0.879373	0.867127	0.884974	0.858312	0.876963	0.87725	0.870065	0.857038	0.805298	0.832201	0.828448	1	0.887122	0.0647656
1522	18	21051	0.084204	97.1375	7.63809	11.7312	2.70133	0.913615	0.899625	0.909078	0.925989	0.917486	0.885445	0.909054	0.861075	0.878676	0.884614	0.870481	0.888984	0.862477	0.877821	0.880196	0.872666	0.857109	0.806636	0.834901	0.828393	1	0.896466	0.0608723
1526	22	19245	0.07698	97.1016	7.65039	11.7191	2.7034	0.915251	0.901715	0.909301	0.926656	0.918576	0.88649	0.909665	0.862146	0.879215	0.885139	0.870772	0.889036	0.863211	0.87841	0.880722	0.87259	0.857937	0.80769	0.836191	0.827384	1	0.897428	0.0604948
1526	10	56040	0.22416	62.4155	7.8036	3.21571	1.1576	0.929631	0.882236	0.919647	0.918148	0.893076	0.884181	0.907682	0.856094	0.866685	0.870985	0.871262	0.862982	0.853747	0.868754	0.860002	0.859841	0.824599	0.865266	0.878935	0.825214	1	0.892577	0.0636739
1528	12	52439	0.209756	62.3569	7.9584	3.21284	1.1851	0.931282	0.884275	0.920975	0.919011	0.894077	0.884981	0.908656	0.856538	0.867141	0.871508	0.871794	0.863203	0.854374	0.869305	0.86059	0.860409	0.823595	0.8651	0.878754	0.825378	1	0.893612	0.0631925
1528	12	52439	0.209756	62.3569	7.9584	3.21284	1.1851	0.931282	0.884275	0.920975	0.919011	0.894077	0.884981	0.908656	0.856538	0.867141	0.871508	0.871794	0.863203	0.854374	0.869305	0.86059	0.860409	0.823595	0.8651	0.878754	0.825378	1	0.893612	0.0631925
1533	17	44861	0.179444	98.8404	8.80228	12.4197	3.25892	0.932503	0.886204	0.922015	0.920332	0.895388	0.885658	0.90932	0.857816	0.867502	0.87157	0.872027	0.864102	0.854684	0.870333	0.861171	0.861238	0.824502	0.86525	0.878536	0.825717	1	0.894646	0.0628374
1534	18	23743	0.094972	96.5461	7.48027	11.5132	2.61231	0.942341	0.901192	0.930611	0.9276	0.903193	0.893379	0.914859	0.865624	0.870551	0.874932	0.876279	0.869372	0.859327	0.873331	0.863939	0.862802	0.823485	0.867498	0.882155	0.828286	1	0.902353	0.0591733
1538	22	21696	0.086784	96.5013	7.46902	11.4968	2.60542	0.943699	0.90307	0.931554	0.928904	0.90383	0.894289	0.915307	0.867049	0.871105	0.875323	0.877097	0.869953	0.859536	0.872718	0.864007	0.862417	0.823447	0.867764	0.882213	0.829323	1	0.90331	0.0587952
1538	10	51854	0.207416	63.7218	7.84466	3.41631	1.21108	0.930729	0.872507	0.924586	0.896373	0.886643	0.872266	0.913334	0.818529	0.877194	0.872488	0.870637	0.878071	0.863694	0.862402	0.852615	0.865652	0.86191	0.856838	0.880086	0.842298	1	0.888626	0.0623975
1540	12	48584	0.194336	63.6684	8.03496	3.41541	1.24588	0.931726	0.873971	0.92551	0.897868	0.887206	0.87324	0.913665	0.819766	0.877912	0.872901	0.871377	0.878201	0.863823	0.86228	0.852884	0.865861	0.861981	0.856794	0.880033	0.842057	1	0.889474	0.0621424
1540	12	48584	0.194336	63.6684	8.03496	3.41541	1.24588	0.931726	0.873971	0.92551	0.897868	0.887206	0.87324	0.913665	0.819766	0.877912	0.872901	0.871377	0.878201	0.863823	0.86228	0.852884	0.865861	0.861981	0.856794	0.880033	0.842057	1	0.889474	0.0621424
1545	17	41249	0.164996	104.504	8.96089	14.644	3.69911	0.932932	0.876215	0.92658	0.899004	0.887949	0.874542	0.913634	0.81985	0.877936	0.873621	0.872348	0.878046	0.8643	0.862324	0.853015	0.865876	0.861281	0.85699	0.879706	0.842275	1	0.890371	0.061765
1546	18	13644	0.054576	100.461	7.35538	12.9406	2.78992	0.943748	0.899223	0.935869	0.911353	0.897281	0.887716	0.917473	0.831904	0.8868	0.881743	0.880167	0.880717	0.868367	0.866388	0.858729	0.870932	0.86243	0.860342	0.879691	0.839563	1	0.900959	0.0573837
1550	22	12501	0.050004	100.485	7.3475	12.9495	2.78788	0.945564	0.899768	0.936685	0.911647	0.898888	0.888329	0.917127	0.832173	0.886369	0.881929	0.88121	0.881849	0.868651	0.866131	0.859291	0.87097	0.862651	0.861051	0.87873	0.839893	1	0.901645	0.0569632
1550	10	54009	0.216036	69.0678	8.45374	4.34354	1.52944	0.909959	0.877983	0.904099	0.894749	0.908238	0.897906	0.907701	0.834129	0.883094	0.873132	0.864115	0.888852	0.863782	0.869698	0.863356	0.851627	0.84123	0.836018	0.871512	0.797756	1	0.887403	0.0624199
1552	12	50623	0.202492	68.9899	8.64642	4.33804	1.56909	0.911394	0.879511	0.905063	0.895947	0.90929	0.899147	0.908312	0.835263	0.88364	0.87316	0.864488	0.889685	0.864479	0.870237	0.863293	0.851076	0.841781	0.836161	0.871629	0.797375	1	0.888374	0.0620371
1552	12	50623	0.202492	68.9899	8.64642	4.33804	1.56909	0.911394	0.879511	0.905063	0.895947	0.90929	0.899147	0.908312	0.835263	0.88364	0.87316	0.864488	0.889685	0.864479	0.870237	0.863293	0.851076	0.841781	0.836161	0.871629	0.797375	1	0.888374	0.0620371
1557	17	43050	0.1722	107.235	9.53885	15.8424	4.14614	0.912741	0.881254	0.905598	0.897468	0.910105	0.900337	0.908885	0.836179	0.884901	0.873484	0.864681	0.889907	0.864983	0.870581	0.863566	0.850871	0.841928	0.836411	0.87137	0.797631	1	0.889327	0.0617706
1558	18	12562	0.050248	101.137	7.73309	13.2212	2.98185	0.926166	0.899299	0.921788	0.906106	0.920992	0.909688	0.9153	0.843695	0.890503	0.878881	0.870363	0.893886	0.867656	0.868094	0.866303	0.851735	0.845685	0.838879	0.875219	0.799355	1	0.899385	0.0578918
1562	22	11493	0.045972	101.138	7.73442	13.2219	2.98359	0.927652	0.90007	0.922736	0.907465	0.922127	0.910772	0.915427	0.844993	0.891151	0.878926	0.871618	0.892978	0.868094	0.867833	0.866049	0.851257	0.845776	0.839729	0.874837	0.798617	1	0.90021	0.0576089
1562	10	54515	0.21806	65.5601	8.0678	3.71918	1.32044	0.916307	0.868238	0.920288	0.927213	0.907915	0.885793	0.917105	0.841823	0.886233	0.8773	0.886738	0.897001	0.875897	0.873952	0.885343	0.861561	0.863239	0.8639	0.862524	0.828717	1	0.894969	0.0611446
1564	12	51032	0.204128	65.4961	8.267	3.71685	1.35857	0.917983	0.870228	0.921177	0.927947	0.908567	0.887081	0.917669	0.842609	0.886924	0.877861	0.887071	0.897065	0.876225	0.874383	0.886003	0.861548	0.863243	0.864428	0.862645	0.828706	1	0.895947	0.0606369
1564	12	51032	0.204128	65.4961	8.267	3.71685	1.35857	0.917983	0.870228	0.921177	0.927947	0.908567	0.887081	0.917669	0.842609	0.886924	0.877861	0.887071	0.897065	0.876225	0.874383	0.886003	0.861548	0.863243	0.864428	0.862645	0.828706	1	0.895947	0.0606369
1569	17	43650	0.1746	104.099	9.12794	14.4893	3.74798	0.919141	0.871993	0.922131	0.928969	0.909003	0.887938	0.918981	0.843551	0.88677	0.877847	0.887285	0.897228	0.877045	0.873952	0.886163	0.861443	0.863276	0.864513	0.863517	0.828797	1	0.896787	0.060366
1570	18	18313	0.073252	98.52	7.63544	12.2309	2.78398	0.931852	0.889887	0.930978	0.937367	0.918992	0.897641	0.927947	0.850434	0.890351	0.883689	0.893382	0.900235	0.879976	0.876481	0.888631	0.863895	0.86283	0.867853	0.86627	0.831704	1	0.905971	0.0567511
1574	22	16825	0.0673	98.5084	7.62578	12.2261	2.77886	0.933581	0.89052	0.931887	0.938039	0.920594	0.898692	0.928945	0.850877	0.890163	0.884309	0.893432	0.900981	0.881129	0.876107	0.88945	0.864963	0.863388	0.867845	0.86636	0.832868	1	0.906857	0.0563562
1574	10	53733	0.214932	64.0653	7.995	3.47566	1.24704	0.902518	0.86699	0.913489	0.907682	0.911581	0.862254	0.901867	0.816593	0.885033	0.849655	0.869196	0.885564	0.861258	0.867428	0.892757	0.876789	0.857499	0.843495	0.848324	0.813206	1	0.883986	0.0645574
1576	12	50188	0.200752	63.9924	8.17432	3.47134	1.27929	0.904071	0.869222	0.914591	0.908783	0.912399	0.863005	0.902556	0.817536	0.88556	0.850303	0.86969	0.886447	0.86172	0.867757	0.892554	0.877381	0.857287	0.843259	0.848779	0.813412	1	0.885038	0.0642442
1576	12	50188	0.200752	63.9924	8.17432	3.47134	1.27929	0.904071	0.869222	0.914591	0.908783	0.912399	0.863005	0.902556	0.817536	0.88556	0.850303	0.86969	0.886447	0.86172	0.867757	0.892554	0.877381	0.857287	0.843259	0.848779	0.813412	1	0.885038	0.0642442
1581	17	42708	0.170832	101.284	9.02977	13.3603	3.50649	0.906212	0.871242	0.915847	0.909104	0.913564	0.864346	0.902992	0.818687	0.886661	0.85093	0.870247	0.886052	0.862227	0.868409	0.892397	0.878618	0.857345	0.843109	0.849852	0.814239	1	0.886183	0.0638788
1582	18	19306	0.077224	98.0316	7.59621	12.0506	2.74004	0.920517	0.887367	0.925153	0.918834	0.921397	0.873381	0.908526	0.828162	0.891096	0.857583	0.872837	0.889439	0.867399	0.869315	0.893064	0.881617	0.863902	0.847094	0.853232	0.818942	1	0.895344	0.0600324
1586	22	17653	0.070612	98.0139	7.60661	12.0448	2.74332	0.921345	0.888999	0.926896	0.919221	0.922308	0.874639	0.909194	0.828868	0.892964	0.858381	0.873959	0.888744	0.868719	0.869144	0.892936	0.881946	0.864017	0.847788	0.853736	0.819266	1	0.896311	0.0596773
1586	10	56814	0.227256	64.3231	7.898	3.51274	1.24225	0.922105	0.914308	0.925995	0.895792	0.899365	0.869962	0.909485	0.823045	0.868034	0.887466	0.867277	0.882538	0.848717	0.875735	0.870076	0.854613	0.839406	0.831749	0.841034	0.820212	1	0.892681	0.0611563
1588	12	53188	0.212752	64.2613	8.07388	3.5099	1.27518	0.923648	0.915601	0.92691	0.897176	0.900353	0.870948	0.910055	0.823691	0.868937	0.888245	0.867545	0.882314	0.848923	0.876269	0.870375	0.85476	0.839343	0.831447	0.841336	0.820458	1	0.89361	0.0608874
1588	12	53188	0.212752	64.2613	8.07388	3.5099	1.27518	0.923648	0.915601	0.92691	0.897176	0.900353	0.870948	0.910055	0.823691	0.868937	0.888245	0.867545	0.882314	0.848923	0.876269	0.870375	0.85476	0.839343	0.831447	0.841336	0.820458	1	0.89361	0.0608874
1593	17	45437	0.181748	104.099	8.99036	14.4794	3.68582	0.925281	0.916687	0.928054	0.898805	0.901809	0.872186	0.910943	0.824966	0.869325	0.88867	0.868059	0.882508	0.849099	0.876114	0.87059	0.854986	0.839393	0.8318	0.841517	0.820268	1	0.894653	0.0606769
1594	18	16035	0.06414	99.8981	7.43405	12.7319	2.78885	0.940443	0.929155	0.939726	0.910539	0.914531	0.884316	0.918428	0.833863	0.876146	0.894761	0.87362	0.884908	0.859214	0.87864	0.870034	0.859339	0.837262	0.835641	0.842813	0.821328	1	0.904753	0.0563165
1598	22	14706	0.058824	99.8424	7.43253	12.7108	2.78474	0.940772	0.930811	0.940704	0.911091	0.916157	0.884979	0.919149	0.835611	0.876785	0.895621	0.873963	0.884979	0.860873	0.878791	0.870563	0.860329	0.838127	0.836733	0.842343	0.820413	1	0.905632	0.0559735
1598	10	56976	0.227904	67.6893	8.32488	4.09132	1.44594	0.939211	0.881169	0.915043	0.903731	0.91184	0.879642	0.895579	0.830262	0.853359	0.868366	0.857703	0.866567	0.861731	0.885153	0.868761	0.860582	0.866251	0.856791	0.865601	0.807331	1	0.890996	0.0604745
1600	12	53293	0.213172	67.634	8.52242	4.09038	1.48978	0.940518	0.88294	0.916734	0.904593	0.913309	0.880416	0.896572	0.830634	0.854362	0.868641	0.858931	0.867046	0.862036	0.885285	0.868651	0.860676	0.866239	0.857036	0.865723	0.807076	1	0.892044	0.0600634
1600	12	53293	0.213172	67.634	8.52242	4.09038	1.48978	0.940518	0.88294	0.916734	0.904593	0.913309	0.880416	0.896572	0.830634	0.854362	0.868641	0.858931	0.867046	0.862036	0.885285	0.868651	0.860676	0.866239	0.857036	0.865723	0.807076	1	0.892044	0.0600634
1605	17	45249	0.180996	106.764	9.41061	15.6295	4.05848	0.940872	0.884207	0.917821	0.905434	0.914363	0.880716	0.897025	0.832228	0.854527	0.869423	0.858991	0.867356	0.86192	0.885611	0.868229	0.860549	0.866671	0.856339	0.866351	0.807388	1	0.892716	0.0600015
1606	18	15511	0.062044	99.4236	7.81053	12.5756	2.91888	0.950519	0.90078	0.932048	0.915866	0.926858	0.8904	0.904358	0.844594	0.864838	0.876636	0.865128	0.871156	0.864322	0.888241	0.869931	0.865031	0.866901	0.858326	0.869319	0.815647	1	0.902863	0.0556754
1610	22	14187	0.056748	99.3919	7.80917	12.5637	2.91802	0.951575	0.902446	0.932544	0.916579	0.927645	0.891697	0.904983	0.845704	0.865616	0.877388	0.866286	0.871396	0.864489	0.888102	0.86974	0.86403	0.867731	0.85892	0.869528	0.815817	1	0.903707	0.0553716
1610	10	56207	0.224828	64.0195	8.04533	3.47044	1.25519	0.93016	0.882541	0.907556	0.893145	0.898002	0.906746	0.901738	0.847163	0.887558	0.870861	0.871342	0.877008	0.866867	0.854093	0.865284	0.845348	0.828865	0.845615	0.880647	0.814881	1	0.891148	0.0620102
1612	12	52608	0.210432	63.9716	8.21151	3.4696	1.28661	0.931104	0.884276	0.908807	0.894351	0.898485	0.907695	0.90242	0.847989	0.887926	0.87155	0.871731	0.877462	0.867302	0.854775	0.86523	0.846041	0.829066	0.845689	0.881282	0.814819	1	0.892053	0.0617134
1612	12	52608	0.210432	63.9716	8.21151	3.4696	1.28661	0.931104	0.884276	0.908807	0.894351	0.898485	0.907695	0.90242	0.847989	0.887926	0.87155	0.871731	0.877462	0.867302	0.854775	0.86523	0.846041	0.829066	0.845689	0.881282	0.814819	1	0.892053	0.0617134
1617	17	44857	0.179428	99.8213	9.01673	12.7999	3.405	0.932296	0.886183	0.910549	0.89636	0.899325	0.907918	0.903504	0.848507	0.888824	0.872116	0.872606	0.877422	0.867223	0.85573	0.864703	0.845754	0.829001	0.845487	0.881791	0.815179	1	0.893117	0.0614636
1618	18	20106	0.080424	98.1313	7.52256	12.0827	2.71699	0.941411	0.898886	0.920969	0.907739	0.909057	0.916493	0.908783	0.857107	0.896076	0.878469	0.877474	0.881155	0.87178	0.85661	0.864095	0.846265	0.831916	0.849249	0.884015	0.817915	1	0.901462	0.0585627
1622	22	18406	0.073624	98.1246	7.51365	12.0797	2.71239	0.942682	0.900413	0.92171	0.909106	0.909812	0.917364	0.909269	0.857438	0.895958	0.879224	0.877839	0.880392	0.871862	0.856813	0.864175	0.847006	0.832663	0.849506	0.883625	0.817695	1	0.902257	0.0581116
1622	10	55292	0.221168	64.8677	7.92782	3.60083	1.26631	0.92772	0.909453	0.896676	0.89276	0.903313	0.891015	0.916362	0.837807	0.870234	0.884088	0.883265	0.878879	0.857511	0.877387	0.854934	0.868363	0.869638	0.867006	0.859274	0.791769	1	0.893688	0.0620472
1624	12	51716	0.206864	64.829	8.11278	3.60206	1.3034	0.928755	0.910656	0.897614	0.894037	0.904169	0.892519	0.917144	0.838309	0.871268	0.884243	0.883228	0.879679	0.858052	0.877552	0.854755	0.868851	0.869721	0.866927	0.859695	0.791979	1	0.894557	0.0617059
1624	12	51716	0.206864	64.829	8.11278	3.60206	1.3034	0.928755	0.910656	0.897614	0.894037	0.904169	0.892519	0.917144	0.838309	0.871268	0.884243	0.883228	0.879679	0.858052	0.877552	0.854755	0.868851	0.869721	0.866927	0.859695	0.791979	1	0.894557	0.0617059
1629	17	44174	0.176696	101.775	8.95986	13.5468	3.51745	0.929449	0.912335	0.898832	0.895323	0.90508	0.894236	0.917259	0.839193	0.872266	0.884412	0.88328	0.880348	0.858616	0.877677	0.85522	0.868961	0.87058	0.86672	0.859306	0.792457	1	0.895475	0.0612006
1630	18	21418	0.085672	97.1501	7.61401	11.7345	2.69664	0.939934	0.923382	0.910122	0.906527	0.912924	0.903166	0.923779	0.845691	0.877766	0.888808	0.888318	0.883906	0.862966	0.87737	0.860538	0.871813	0.874101	0.869199	0.86523	0.795919	1	0.903726	0.0572505
1634	22	19531	0.078124	97.1164	7.63629	11.7237	2.70248	0.940812	0.924479	0.910399	0.907992	0.91388	0.903768	0.924325	0.84627	0.878194	0.88933	0.888536	0.883749	0.863371	0.878194	0.860273	0.873714	0.87461	0.86949	0.865573	0.795633	1	0.904445	0.0570292
1634	10	54102	0.216408	62.1899	7.77171	3.18099	1.14507	0.916972	0.865772	0.925077	0.898017	0.900688	0.896455	0.902998	0.834258	0.893655	0.86714	0.872509	0.853111	0.864866	0.882186	0.882953	0.851956	0.834886	0.851059	0.851142	0.83216	1	0.888821	0.0627735
1636	12	50664	0.202656	62.155	7.9364	3.18208	1.17626	0.918552	0.867529	0.925904	0.898794	0.901301	0.897442	0.903215	0.834794	0.893879	0.867588	0.873085	0.853535	0.865023	0.882056	0.883122	0.851808	0.834774	0.851009	0.851482	0.832346	1	0.889658	0.0624522
1636	12	50664	0.202656	62.155	7.9364	3.18208	1.17626	0.918552	0.867529	0.925904	0.898794	0.901301	0.897442	0.903215	0.834794	0.893879	0.867588	0.873085	0.853535	0.865023	0.882056	0.883122	0.851808	0.834774	0.851009	0.851482	0.832346	1	0.889658	0.0624522
1641	17	43187	0.172748	99.6177	8.8007	12.7092	3.31278	0.920451	0.869313	0.927212	0.899993	0.902783	0.898349	0.903501	0.836259	0.8941	0.868027	0.873828	0.854273	0.864531	0.882881	0.883449	0.851437	0.835529	0.85139	0.851854	0.832971	1	0.89079	0.0620473
1642	18	21567	0.086268	96.9162	7.43599	11.6416	2.61764	0.931562	0.883897	0.935109	0.911485	0.909399	0.904808	0.907799	0.843812	0.899708	0.873279	0.878472	0.858093	0.864052	0.885125	0.885635	0.854314	0.837808	0.853735	0.854013	0.838526	1	0.898765	0.0585855
1646	22	19720	0.07888	96.9293	7.43326	11.6461	2.61637	0.932657	0.885624	0.935649	0.912399	0.91037	0.90535	0.908824	0.843966	0.90071	0.873631	0.879108	0.858367	0.864123	0.885674	0.886207	0.853753	0.837931	0.854158	0.853955	0.839478	1	0.899586	0.0582567
1646	10	56437	0.225748	64.2165	7.95229	3.49786	1.24553	0.915525	0.889966	0.918741	0.905913	0.890976	0.866905	0.926582	0.834541	0.86857	0.887397	0.883986	0.884411	0.85428	0.866949	0.874037	0.875109	0.838324	0.845323	0.869997	0.812198	1	0.890843	0.0628063
1648	12	52855	0.21142	64.1521	8.14073	3.49522	1.28127	0.916952	0.891004	0.920017	0.906877	0.89195	0.868026	0.927112	0.835247	0.869454	0.888137	0.884817	0.884562	0.854744	0.867307	0.874061	0.875291	0.838076	0.845464	0.869814	0.81225	1	0.891753	0.0624106
1648	12	52855	0.21142	64.1521	8.14073	3.49522	1.28127	0.916952	0.891004	0.920017	0.906877	0.89195	0.868026	0.927112	0.835247	0.869454	0.888137	0.884817	0.884562	0.854744	0.867307	0.874061	0.875291	0.838076	0.845464	0.869814	0.81225	1	0.891753	0.0624106
1653	17	45259	0.181036	103.011	9.01363	14.0404	3.62294	0.917961	0.892121	0.920712	0.907621	0.892717	0.869065	0.928081	0.83632	0.869816	0.889094	0.885559	0.885194	0.854581	0.868612	0.874909	0.875218	0.837303	0.845357	0.86944	0.812535	1	0.892553	0.0621246
1654	18	19183	0.076732	98.4113	7.51956	12.1847	2.73144	0.933092	0.905359	0.930824	0.918522	0.904733	0.877444	0.93171	0.846765	0.87674	0.894021	0.891101	0.889746	0.859042	0.873273	0.876192	0.875801	0.839285	0.84859	0.868764	0.814002	1	0.901966	0.0580711
1658	22	17560	0.07024	98.4108	7.50263	12.1835	2.72466	0.934681	0.906435	0.931549	0.919818	0.905524	0.878246	0.932432	0.848206	0.877192	0.895216	0.892255	0.889095	0.86045	0.873377	0.87611	0.87611	0.839664	0.848519	0.868935	0.814408	1	0.902904	0.0577325
1658	10	55934	0.223736	65.1395	8.13757	3.65285	1.30914	0.919959	0.893875	0.912209	0.890299	0.903681	0.887188	0.900874	0.830926	0.878053	0.883926	0.840875	0.869078	0.861962	0.874897	0.877588	0.856214	0.856742	0.854158	0.847847	0.798352	1	0.889106	0.0634499
1660	12	52403	0.209612	65.0706	8.30185	3.64845	1.34098	0.921474	0.895578	0.913812	0.891514	0.904423	0.888031	0.901838	0.831889	0.878805	0.884587	0.841812	0.869206	0.862336	0.875484	0.877898	0.856754	0.857031	0.85456	0.848282	0.799076	1	0.890202	0.0630691
1660	12	52403	0.209612	65.0706	8.30185	3.64845	1.34098	0.921474	0.895578	0.913812	0.891514	0.904423	0.888031	0.901838	0.831889	0.878805	0.884587	0.841812	0.869206	0.862336	0.875484	0.877898	0.856754	0.857031	0.85456	0.848282	0.799076	1	0.890202	0.0630691
1665	17	44543	0.178172	104.643	9.18279	14.7168	3.79932	0.922771	0.896617	0.915385	0.892778	0.904744	0.888871	0.903161	0.833004	0.87951	0.885347	0.842197	0.869587	0.862964	0.875805	0.878881	0.857407	0.856543	0.854085	0.848405	0.798655	1	0.891151	0.0628562
1666	18	18434	0.073736	98.2826	7.76342	12.1513	2.81445	0.937127	0.910491	0.929126	0.906125	0.915537	0.897065	0.914153	0.838586	0.88589	0.89164	0.850114	0.873603	0.865791	0.880791	0.880167	0.862672	0.858224	0.857003	0.851904	0.801427	1	0.901406	0.0589195
1670	22	16854	0.067416	98.2842	7.7527	12.1512	2.80871	0.939006	0.911623	0.930402	0.90747	0.915747	0.89768	0.914798	0.838822	0.886733	0.89326	0.849858	0.873977	0.866204	0.881007	0.88077	0.864394	0.858728	0.857156	0.851964	0.803014	1	0.902374	0.058309
1670	10	54925	0.2197	64.0979	8.06927	3.48364	1.261	0.936978	0.882713	0.901365	0.919736	0.898143	0.882777	0.909076	0.836741	0.878243	0.856431	0.87178	0.852044	0.86751	0.856695	0.86447	0.850897	0.826791	0.859099	0.855439	0.808211	1	0.890551	0.0625861
1672	12	51428	0.205712	64.0318	8.23402	3.47988	1.29166	0.937942	0.884606	0.902923	0.920549	0.898966	0.88376	0.909932	0.838113	0.878928	0.856848	0.872336	0.852347	0.86798	0.856187	0.864762	0.851103	0.826826	0.85923	0.85539	0.808577	1	0.891519	0.062093
1672	12	51428	0.205712	64.0318	8.23402	3.47988	1.29166	0.937942	0.884606	0.902923	0.920549	0.898966	0.88376	0.909932	0.838113	0.878928	0.856848	0.872336	0.852347	0.86798	0.856187	0.864762	0.851103	0.826826	0.85923	0.85539	0.808577	1	0.891519	0.062093
1677	17	43858	0.175432	104.043	9.12878	14.4662	3.73748	0.939441	0.886372	0.904624	0.921269	0.900349	0.885483	0.9107	0.839767	0.878722	0.857483	0.872874	0.852877	0.868553	0.856879	0.865281	0.852034	0.826839	0.859615	0.855397	0.808461	1	0.892678	0.0617231
1678	18	16064	0.064256	99.6215	7.54241	12.634	2.81612	0.94995	0.904289	0.920225	0.930248	0.911292	0.899153	0.91898	0.847329	0.882875	0.861025	0.876992	0.858628	0.871016	0.860215	0.869615	0.854395	0.826226	0.862176	0.86062	0.80945	1	0.90266	0.056366
1682	22	14747	0.058988	99.6143	7.54111	12.6312	2.81409	0.950566	0.905032	0.920696	0.930664	0.912186	0.900149	0.919543	0.848342	0.883027	0.860819	0.877365	0.859158	0.871092	0.860819	0.869668	0.854513	0.826473	0.862684	0.86126	0.808775	1	0.903213	0.0561261
1682	10	50276	0.201104	67.7205	8.3719	4.09885	1.45861	0.925034	0.892275	0.869441	0.90224	0.926187	0.900718	0.903324	0.827413	0.869093	0.872126	0.899525	0.854801	0.855617	0.848317	0.873508	0.837417	0.839237	0.846835	0.856413	0.841783	1	0.888569	0.0627484
1684	12	46918	0.187672	67.6713	8.57805	4.0993	1.50201	0.926318	0.89455	0.87038	0.903683	0.927149	0.901861	0.904035	0.82787	0.870188	0.872714	0.900028	0.855418	0.856196	0.848747	0.873449	0.837365	0.838793	0.847404	0.856707	0.841916	1	0.889634	0.0624162
1684	12	46918	0.187672	67.6713	8.57805	4.0993	1.50201	0.926318	0.89455	0.87038	0.903683	0.927149	0.901861	0.904035	0.82787	0.870188	0.872714	0.900028	0.855418	0.856196	0.848747	0.873449	0.837365	0.838793	0.847404	0.856707	0.841916	1	0.889634	0.0624162
1689	17	40083	0.160332	106.282	9.49477	15.429	4.06289	0.927438	0.895429	0.872814	0.905534	0.928324	0.902215	0.90496	0.828768	0.870531	0.873213	0.900394	0.855986	0.856884	0.849288	0.873338	0.837787	0.837961	0.847292	0.857521	0.842988	1	0.890666	0.0620771
1690	18	14422	0.057688	99.3727	7.77531	12.5541	2.88472	0.940473	0.912841	0.889994	0.916898	0.93607	0.912599	0.912148	0.838233	0.87845	0.875745	0.904625	0.864062	0.859173	0.852136	0.872868	0.839516	0.838719	0.848946	0.861219	0.845375	1	0.900988	0.0581936
1694	22	13248	0.052992	99.3305	7.76602	12.5378	2.87944	0.941689	0.914402	0.89172	0.916667	0.936632	0.914176	0.9121	0.838806	0.878661	0.876472	0.905269	0.865489	0.860054	0.85228	0.872509	0.839221	0.838957	0.849487	0.862243	0.845713	1	0.901844	0.057719
1694	10	54005	0.21602	63.4111	7.91397	3.37079	1.21058	0.933858	0.889927	0.908092	0.910323	0.895417	0.891214	0.898324	0.837654	0.894917	0.890399	0.868244	0.869132	0.852245	0.871105	0.861791	0.851634	0.869956	0.854097	0.86317	0.797658	1	0.893415	0.0617934
1696	12	50565	0.20226	63.342	8.09179	3.36711	1.24264	0.935222	0.891941	0.909325	0.911401	0.896381	0.892119	0.89912	0.838861	0.895788	0.890507	0.868496	0.869534	0.852467	0.871621	0.862019	0.852002	0.869584	0.854109	0.863018	0.797993	1	0.894438	0.0613377
1696	12	50565	0.20226	63.342	8.09179	3.36711	1.24264	0.935222	0.891941	0.909325	0.911401	0.896381	0.892119	0.89912	0.838861	0.895788	0.890507	0.868496	0.869534	0.852467	0.871621	0.862019	0.852002	0.869584	0.854109	0.863018	0.797993	1	0.894438	0.0613377
1701	17	43202	0.172808	101.436	8.93183	13.4125	3.47964	0.936716	0.893685	0.911173	0.912134	0.896556	0.893061	0.900225	0.839869	0.897065	0.890931	0.868258	0.870052	0.853259	0.872078	0.862298	0.851801	0.869601	0.854312	0.862367	0.798921	1	0.895457	0.0607752
1702	18	20137	0.080548	97.7829	7.51582	11.9561	2.6922	0.946591	0.907459	0.922804	0.921339	0.905895	0.900308	0.905224	0.847097	0.903312	0.893703	0.872399	0.873963	0.85554	0.874584	0.866192	0.853975	0.870264	0.856384	0.863386	0.802006	1	0.903594	0.0569108
1706	22	18399	0.073596	97.7552	7.49585	11.945	2.68515	0.947443	0.909125	0.924344	0.921871	0.906816	0.901408	0.905538	0.8476	0.90437	0.893907	0.873064	0.874721	0.855726	0.87464	0.866786	0.853171	0.870102	0.855699	0.863715	0.802815	1	0.904443	0.0564645
1706	10	55083	0.220332	64.6633	8.07377	3.5737	1.28455	0.922172	0.909228	0.896166	0.9034	0.895785	0.859948	0.900922	0.813808	0.868789	0.850952	0.865122	0.86475	0.881116	0.863624	0.866193	0.841221	0.854175	0.839923	0.85215	0.788492	1	0.886017	0.0644752
1708	12	51525	0.2061	64.6157	8.23935	3.57284	1.3171	0.924056	0.910849	0.897496	0.904639	0.896361	0.861329	0.901727	0.81507	0.869461	0.851761	0.865667	0.86526	0.881262	0.863891	0.866608	0.84229	0.854081	0.840126	0.851926	0.788772	1	0.887139	0.0640182
1708	12	51525	0.2061	64.6157	8.23935	3.57284	1.3171	0.924056	0.910849	0.897496	0.904639	0.896361	0.861329	0.901727	0.81507	0.869461	0.851761	0.865667	0.86526	0.881262	0.863891	0.866608	0.84229	0.854081	0.840126	0.851926	0.788772	1	0.887139	0.0640182
1713	17	43931	0.175724	103.663	9.12544	14.311	3.7086	0.92635	0.911407	0.899183	0.905761	0.897225	0.862534	0.902791	0.816189	0.870069	0.852826	0.86645	0.865152	0.881746	0.865027	0.867064	0.842571	0.854067	0.840853	0.851881	0.789579	1	0.88826	0.0636267
1714	18	15530	0.06212	99.8985	7.51285	12.7366	2.82579	0.941114	0.925145	0.914778	0.91848	0.904926	0.878751	0.911333	0.830425	0.8783	0.86056	0.87199	0.866033	0.885705	0.869704	0.871442	0.848422	0.854572	0.849678	0.857598	0.79501	1	0.899458	0.0588522
1718	22	14199	0.056796	99.8733	7.51129	12.7269	2.82236	0.942531	0.92665	0.916684	0.919149	0.905874	0.880097	0.912036	0.830235	0.878935	0.860906	0.873829	0.866188	0.88721	0.870413	0.872561	0.847877	0.854497	0.851116	0.858335	0.795795	1	0.900525	0.058234
1718	10	55393	0.221572	67.3625	8.29738	4.03312	1.42802	0.926444	0.901278	0.93751	0.900258	0.895835	0.864559	0.913599	0.820627	0.866256	0.865741	0.873053	0.88921	0.857626	0.882548	0.854946	0.869875	0.846018	0.879371	0.863692	0.822252	1	0.893472	0.0592226
1720	12	51879	0.207516	67.317	8.48514	4.03341	1.46828	0.928169	0.902764	0.938549	0.90129	0.89622	0.864926	0.914223	0.820804	0.866555	0.865543	0.873793	0.88956	0.858093	0.882968	0.855211	0.870757	0.846132	0.879296	0.863895	0.822182	1	0.894305	0.0589411
1720	12	51879	0.207516	67.317	8.48514	4.03341	1.46828	0.928169	0.902764	0.938549	0.90129	0.89622	0.864926	0.914223	0.820804	0.866555	0.865543	0.873793	0.88956	0.858093	0.882968	0.855211	0.870757	0.846132	0.879296	0.863895	0.822182	1	0.894305	0.0589411
1725	17	44212	0.176848	104.716	9.32633	14.7577	3.86867	0.929476	0.903884	0.939406	0.903069	0.89677	0.866405	0.914548	0.82101	0.866914	0.866168	0.87379	0.889521	0.857742	0.882792	0.855514	0.870397	0.845947	0.879478	0.864788	0.822141	1	0.895108	0.0586159
1726	18	15697	0.062788	99.6593	7.69003	12.6566	2.87673	0.942282	0.919379	0.948653	0.913041	0.905842	0.874148	0.920877	0.830796	0.87625	0.869083	0.877652	0.893228	0.864624	0.88587	0.859272	0.874435	0.845066	0.879913	0.867745	0.821526	1	0.904153	0.0549739
1730	22	14418	0.057672	99.6569	7.67684	12.6549	2.87207	0.943231	0.920169	0.949091	0.914343	0.906159	0.876266	0.92173	0.832154	0.87741	0.869781	0.878555	0.892981	0.86503	0.88556	0.858788	0.874809	0.844847	0.880219	0.866902	0.82078	1	0.904941	0.0547192
1730	10	53984	0.215936	64.5642	7.95136	3.55311	1.26055	0.914753	0.921625	0.915531	0.907621	0.915632	0.888171	0.914475	0.858152	0.904324	0.858829	0.87299	0.875973	0.850039	0.870323	0.856606	0.883567	0.873388	0.861107	0.887522	0.768533	1	0.898612	0.0598731
1732	12	50737	0.202948	64.4919	8.12455	3.54851	1.29302	0.916314	0.922877	0.916363	0.908449	0.916609	0.888789	0.914776	0.858959	0.905138	0.859393	0.872913	0.87654	0.850218	0.870095	0.856574	0.883891	0.873229	0.861097	0.887281	0.768719	1	0.899419	0.0595978
1732	12	50737	0.202948	64.4919	8.12455	3.54851	1.29302	0.916314	0.922877	0.916363	0.908449	0.916609	0.888789	0.914776	0.858959	0.905138	0.859393	0.872913	0.87654	0.850218	0.870095	0.856574	0.883891	0.873229	0.861097	0.887281	0.768719	1	0.899419	0.0595978
1737	17	43436	0.173744	100.506	8.98401	13.0574	3.43814	0.91659	0.923635	0.917603	0.909844	0.918086	0.889562	0.915542	0.860047	0.906207	0.860081	0.873849	0.876519	0.850884	0.870557	0.8571	0.8849	0.873262	0.860116	0.887305	0.769005	1	0.90024	0.0594269
1738	18	20079	0.080316	97.9525	7.501	12.0165	2.69187	0.93152	0.931994	0.927536	0.920414	0.926192	0.898476	0.920788	0.867747	0.911051	0.867025	0.876886	0.879576	0.855795	0.871906	0.860177	0.887146	0.874097	0.861348	0.889138	0.773619	1	0.90851	0.0561302
1742	22	18388	0.073552	97.9323	7.49723	12.009	2.69064	0.933217	0.932402	0.928785	0.921906	0.926664	0.898358	0.921253	0.868746	0.911682	0.867604	0.876686	0.879894	0.85738	0.871492	0.859745	0.88797	0.875218	0.86135	0.889765	0.77382	1	0.909303	0.0558406
1742	10	55605	0.22242	63.8858	7.82896	3.44143	1.2176	0.925735	0.908219	0.904442	0.9058	0.937982	0.91847	0.902032	0.827489	0.871289	0.868294	0.886197	0.858817	0.865803	0.853332	0.865489	0.848458	0.840068	0.870057	0.851767	0.819674	1	0.896973	0.0600032
1744	12	52174	0.208696	63.8226	7.98892	3.43777	1.24611	0.926611	0.909514	0.906045	0.907435	0.938638	0.919701	0.902978	0.827711	0.872139	0.868632	0.886649	0.859144	0.866044	0.853548	0.865862	0.849072	0.83993	0.869753	0.851861	0.819422	1	0.897892	0.0596396
1744	12	52174	0.208696	63.8226	7.98892	3.43777	1.24611	0.926611	0.909514	0.906045	0.907435	0.938638	0.919701	0.902978	0.827711	0.872139	0.868632	0.886649	0.859144	0.866044	0.853548	0.865862	0.849072	0.83993	0.869753	0.851861	0.819422	1	0.897892	0.0596396
1749	17	44582	0.178328	100.738	8.80945	13.1348	3.38811	0.927774	0.910625	0.907855	0.908203	0.939202	0.91999	0.903649	0.82826	0.872953	0.869667	0.88695	0.860168	0.866774	0.853674	0.866134	0.849805	0.839666	0.870609	0.852676	0.819512	1	0.89877	0.0592652
1750	18	22400	0.0896	96.9179	7.51592	11.6465	2.64726	0.9375	0.921228	0.917567	0.917254	0.942768	0.925714	0.909799	0.834129	0.88096	0.874219	0.88971	0.862411	0.872009	0.854643	0.870625	0.853616	0.840268	0.871272	0.853527	0.818683	1	0.905768	0.0562637
1754	22	20503	0.082012	96.8841	7.52514	11.6351	2.64879	0.938253	0.921719	0.918866	0.917988	0.943399	0.926011	0.910184	0.835292	0.882407	0.876164	0.889967	0.863678	0.871433	0.854851	0.87097	0.853899	0.839999	0.871312	0.853777	0.819514	1	0.906493	0.0559922
1754	10	57277	0.229108	62.6569	7.86312	3.25411	1.17756	0.9181	0.88278	0.890139	0.896494	0.896555	0.884081	0.903487	0.833415	0.886761	0.884465	0.880502	0.872165	0.862283	0.867853	0.861934	0.865653	0.856146	0.840599	0.841935	0.798767	1	0.886407	0.0654166
1756	12	53635	0.21454	62.591	8.02907	3.25059	1.2072	0.919633	0.884665	0.891703	0.897688	0.897697	0.885084	0.903822	0.834837	0.887312	0.885168	0.880815	0.872779	0.862347	0.868556	0.862263	0.86575	0.855887	0.84126	0.841773	0.799105	1	0.887512	0.0649957
1756	12	53635	0.21454	62.591	8.02907	3.25059	1.2072	0.919633	0.884665	0.891703	0.897688	0.897697	0.885084	0.903822	0.834837	0.887312	0.885168	0.880815	0.872779	0.862347	0.868556	0.862263	0.86575	0.855887	0.84126	0.841773	0.799105	1	0.887512	0.0649957
1761	17	45703	0.182812	99.6997	8.90917	12.7472	3.36247	0.921209	0.886791	0.893421	0.898902	0.898913	0.88655	0.904766	0.836564	0.88818	0.885784	0.8812	0.872842	0.862219	0.868904	0.862339	0.866179	0.856016	0.841411	0.841652	0.799937	1	0.888753	0.0643677
1762	18	23268	0.093072	96.5772	7.51709	11.5262	2.62894	0.933815	0.900786	0.904891	0.909189	0.908651	0.893201	0.909726	0.844787	0.896016	0.889161	0.884391	0.876375	0.864943	0.873345	0.86649	0.86821	0.858733	0.842659	0.841972	0.804023	1	0.897567	0.0606932
1766	22	21246	0.084984	96.5783	7.5194	11.5267	2.63083	0.934623	0.90257	0.906406	0.909724	0.909912	0.894145	0.910101	0.847171	0.896616	0.889297	0.885508	0.87713	0.86541	0.87407	0.86694	0.868469	0.858326	0.842417	0.841947	0.803728	1	0.898553	0.0602456
1766	10	58302	0.233208	63.4234	7.87769	3.37139	1.20645	0.9364	0.909917	0.909952	0.915989	0.878975	0.8825	0.904883	0.824517	0.874473	0.885218	0.861265	0.871685	0.875013	0.876685	0.839963	0.87461	0.878932	0.847527	0.886985	0.768747	1	0.894242	0.0606055
1768	12	54631	0.218524	63.358	8.03381	3.36746	1.23588	0.937664	0.911177	0.911177	0.916888	0.880041	0.883061	0.904843	0.82595	0.875483	0.885367	0.861553	0.871968	0.8753	0.877139	0.840512	0.874815	0.879171	0.847303	0.887152	0.768858	1	0.895099	0.0602782
1768	12	54631	0.218524	63.358	8.03381	3.36746	1.23588	0.937664	0.911177	0.911177	0.916888	0.880041	0.883061	0.904843	0.82595	0.875483	0.885367	0.861553	0.871968	0.8753	0.877139	0.840512	0.874815	0.879171	0.847303	0.887152	0.768858	1	0.895099	0.0602782
1773	17	46713	0.186852	103.14	8.95898	14.0887	3.61294	0.939171	0.912123	0.912669	0.917689	0.880676	0.884058	0.905091	0.826868	0.876137	0.885888	0.86264	0.872498	0.875538	0.877818	0.840837	0.875527	0.879231	0.847633	0.887109	0.769839	1	0.896006	0.0598905
1774	18	18642	0.074568	99.2224	7.44233	12.4795	2.75247	0.951239	0.925759	0.923908	0.924686	0.891589	0.893305	0.909881	0.840065	0.883248	0.892152	0.867503	0.877883	0.877481	0.880056	0.848085	0.877159	0.882899	0.85074	0.890248	0.774273	1	0.905116	0.0561455
1778	22	17039	0.068156	99.2074	7.45369	12.4746	2.75672	0.953049	0.927549	0.925054	0.925289	0.892805	0.894653	0.910353	0.840572	0.884618	0.892189	0.86795	0.877722	0.878338	0.880451	0.849111	0.87778	0.883297	0.852163	0.89031	0.774194	1	0.906183	0.055551
1778	10	55376	0.221504	67.3608	8.25416	4.03108	1.42096	0.944046	0.899496	0.912227	0.905293	0.920119	0.868526	0.908354	0.841132	0.86291	0.845628	0.885916	0.899397	0.857836	0.85733	0.858206	0.85593	0.854901	0.869294	0.866892	0.822613	1	0.895675	0.0619356
1780	12	51836	0.207344	67.3023	8.43384	4.0287	1.45773	0.945221	0.901391	0.913728	0.906407	0.921117	0.869454	0.908876	0.84177	0.863425	0.846294	0.886662	0.89952	0.858814	0.858052	0.85865	0.856229	0.855033	0.869685	0.866984	0.822807	1	0.896698	0.0615064
1780	12	51836	0.207344	67.3023	8.43384	4.0287	1.45773	0.945221	0.901391	0.913728	0.906407	0.921117	0.869454	0.908876	0.84177	0.863425	0.846294	0.886662	0.89952	0.858814	0.858052	0.85865	0.856229	0.855033	0.869685	0.866984	0.822807	1	0.896698	0.0615064
1785	17	44275	0.1771	105.883	9.29066	15.2437	3.93285	0.945748	0.903162	0.91502	0.907476	0.921717	0.87057	0.909678	0.843027	0.864833	0.846448	0.886832	0.899842	0.860113	0.858261	0.858679	0.85729	0.855415	0.869543	0.867792	0.822484	1	0.897621	0.0612536
1786	18	14692	0.058768	100.066	7.64879	12.8075	2.88578	0.956711	0.921045	0.928056	0.91897	0.931902	0.886537	0.918527	0.854002	0.86867	0.853322	0.89433	0.900967	0.870984	0.863463	0.863123	0.858835	0.858392	0.873639	0.870133	0.823611	1	0.908292	0.056456
1790	22	13470	0.05388	100.04	7.66019	12.7983	2.88803	0.958018	0.922346	0.929065	0.919302	0.932739	0.887342	0.919191	0.854603	0.868782	0.853044	0.895434	0.900965	0.872643	0.863883	0.862658	0.858834	0.858575	0.874907	0.870156	0.823682	1	0.909071	0.0560047
1790	10	54243	0.216972	65.3333	8.07191	3.682	1.30872	0.917335	0.928378	0.916478	0.895415	0.913675	0.890484	0.899858	0.840477	0.89548	0.869624	0.873882	0.872481	0.856562	0.871264	0.862167	0.869716	0.866103	0.873882	0.882151	0.818852	1	0.897466	0.0592234
1792	12	50845	0.20338	65.2723	8.2719	3.68021	1.34668	0.918556	0.92959	0.917573	0.896184	0.914072	0.891248	0.900649	0.841666	0.89584	0.870636	0.874737	0.872878	0.856938	0.871511	0.86271	0.870725	0.86628	0.874344	0.881955	0.818556	1	0.898319	0.058845
1792	12	50845	0.20338	65.2723	8.2719	3.68021	1.34668	0.918556	0.92959	0.917573	0.896184	0.914072	0.891248	0.900649	0.841666	0.89584	0.870636	0.874737	0.872878	0.856938	0.871511	0.86271	0.870725	0.86628	0.874344	0.881955	0.818556	1	0.898319	0.058845
1797	17	43486	0.173944	103.278	9.12007	14.1549	3.67898	0.919848	0.930794	0.918675	0.8973	0.91449	0.892345	0.901394	0.842697	0.896254	0.871545	0.87527	0.87289	0.856655	0.871752	0.862898	0.871637	0.866141	0.874373	0.881767	0.818401	1	0.899172	0.0585451
1798	18	17752	0.071008	98.8173	7.60217	12.3383	2.78456	0.931388	0.940345	0.928036	0.908123	0.921192	0.902011	0.907475	0.849031	0.898687	0.878971	0.882774	0.872888	0.86041	0.87669	0.865339	0.874409	0.870691	0.875479	0.880943	0.818922	1	0.906978	0.0552341
1802	22	16297	0.065188	98.8032	7.60778	12.3334	2.78676	0.932748	0.941462	0.928975	0.908603	0.921305	0.901638	0.907836	0.850003	0.899184	0.880407	0.883752	0.873351	0.859944	0.875775	0.865896	0.874149	0.870344	0.875314	0.881788	0.817973	1	0.907611	0.0548741
1802	10	51555	0.20622	64.8361	8.06973	3.60129	1.29098	0.91092	0.899205	0.897013	0.884036	0.912336	0.863495	0.904936	0.844777	0.880118	0.842906	0.899437	0.866036	0.863486	0.877412	0.846717	0.8614	0.862264	0.858452	0.866259	0.773911	1	0.8863	0.0662682
1804	12	48253	0.193012	64.7899	8.24897	3.60114	1.32525	0.912492	0.900742	0.898379	0.884815	0.913249	0.864661	0.905591	0.845367	0.880961	0.843916	0.899612	0.866837	0.864112	0.877645	0.846341	0.862496	0.862371	0.858164	0.866951	0.773796	1	0.887307	0.065959
1804	12	48253	0.193012	64.7899	8.24897	3.60114	1.32525	0.912492	0.900742	0.898379	0.884815	0.913249	0.864661	0.905591	0.845367	0.880961	0.843916	0.899612	0.866837	0.864112	0.877645	0.846341	0.862496	0.862371	0.858164	0.866951	0.773796	1	0.887307	0.065959
1809	17	41107	0.164428	105.143	9.20772	14.9267	3.8543	0.914333	0.902085	0.899737	0.886151	0.914212	0.86568	0.90678	0.846535	0.881906	0.845708	0.899506	0.867772	0.864804	0.877466	0.846109	0.862189	0.862274	0.858564	0.866787	0.77409	1	0.888439	0.0655054
1810	18	14469	0.057876	99.7906	7.61023	12.7011	2.84569	0.933064	0.919345	0.915094	0.899337	0.924252	0.879847	0.917064	0.857074	0.891976	0.860806	0.901894	0.874974	0.872935	0.880503	0.847018	0.866611	0.86281	0.857143	0.871968	0.772064	1	0.900874	0.0606539
1814	22	13267	0.053068	99.7673	7.6153	12.6926	2.84622	0.934537	0.9195	0.915882	0.900354	0.925416	0.88136	0.917502	0.857579	0.89244	0.860895	0.901485	0.874463	0.873521	0.881435	0.847705	0.867227	0.863421	0.856561	0.87288	0.771162	1	0.901594	0.060155
1814	10	51795	0.20718	66.8893	8.3053	3.95191	1.41218	0.932947	0.897606	0.895357	0.901738	0.917019	0.890289	0.890404	0.855642	0.851742	0.851337	0.86769	0.857506	0.867429	0.870625	0.855951	0.83873	0.852322	0.861251	0.858143	0.7986	1	0.890313	0.0588477
1816	12	48529	0.194116	66.8244	8.47596	3.94822	1.44792	0.933669	0.899019	0.896763	0.902769	0.917544	0.891436	0.891817	0.856333	0.852789	0.851831	0.868182	0.858095	0.867502	0.870624	0.855952	0.838808	0.852624	0.861083	0.858054	0.798327	1	0.891187	0.0586681
1816	12	48529	0.194116	66.8244	8.47596	3.94822	1.44792	0.933669	0.899019	0.896763	0.902769	0.917544	0.891436	0.891817	0.856333	0.852789	0.851831	0.868182	0.858095	0.867502	0.870624	0.855952	0.838808	0.852624	0.861083	0.858054	0.798327	1	0.891187	0.0586681
1821	17	41272	0.165088	105.225	9.34591	14.9712	3.91765	0.934399	0.900853	0.898018	0.90393	0.918395	0.892554	0.892784	0.856319	0.853787	0.852382	0.868591	0.8585	0.868082	0.87036	0.85558	0.839068	0.852079	0.862134	0.85764	0.799731	1	0.892081	0.0584054
1822	18	15205	0.06082	99.3142	7.73618	12.5302	2.87117	0.947123	0.91608	0.911016	0.914107	0.926274	0.904242	0.900888	0.865209	0.863006	0.859323	0.874252	0.864814	0.87149	0.871259	0.85735	0.839395	0.851529	0.862381	0.85758	0.799145	1	0.901775	0.0550408
1826	22	13926	0.055704	99.3027	7.72013	12.525	2.86438	0.947688	0.918031	0.913184	0.915374	0.927258	0.904639	0.901731	0.866437	0.864426	0.860046	0.874013	0.865037	0.871643	0.872289	0.857066	0.83976	0.852686	0.863026	0.858323	0.797896	1	0.902811	0.0545485
1826	10	54267	0.217068	64.1622	8.01458	3.49165	1.25356	0.926512	0.889896	0.878471	0.899543	0.897405	0.876315	0.904518	0.837129	0.890403	0.871211	0.881116	0.875864	0.857639	0.850148	0.84989	0.861629	0.876131	0.83783	0.865609	0.788417	1	0.886739	0.0643103
1828	12	50765	0.20306	64.1033	8.19743	3.48972	1.2885	0.92809	0.891835	0.880794	0.900414	0.898808	0.877297	0.904747	0.837654	0.891096	0.871841	0.880991	0.876027	0.858722	0.850507	0.850182	0.861923	0.876076	0.837969	0.86603	0.788319	1	0.887873	0.0638136
1828	12	50765	0.20306	64.1033	8.19743	3.48972	1.2885	0.92809	0.891835	0.880794	0.900414	0.898808	0.877297	0.904747	0.837654	0.891096	0.871841	0.880991	0.876027	0.858722	0.850507	0.850182	0.861923	0.876076	0.837969	0.86603	0.788319	1	0.887873	0.0638136
1833	17	43252	0.173008	102.521	9.10233	13.8509	3.62503	0.928951	0.893531	0.882306	0.900479	0.899797	0.878167	0.905542	0.838239	0.890618	0.872006	0.88115	0.876572	0.859359	0.851232	0.84981	0.862792	0.876248	0.837684	0.866029	0.787906	1	0.888639	0.0633902
1834	18	20150	0.0806	97.2604	7.65919	11.7763	2.71656	0.940844	0.907841	0.896898	0.907419	0.913226	0.885707	0.912035	0.843251	0.897047	0.87861	0.883524	0.879553	0.864516	0.85201	0.849578	0.868536	0.876898	0.84005	0.868834	0.79	1	0.897671	0.0593628
1838	22	18412	0.073648	97.2204	7.65253	11.7616	2.71183	0.941913	0.909108	0.897594	0.908565	0.914159	0.885564	0.913263	0.844232	0.897024	0.879997	0.883554	0.880594	0.864789	0.851781	0.850071	0.8687	0.877634	0.840593	0.869487	0.790599	1	0.898481	0.0591344
1838	10	54477	0.217908	63.1806	7.93235	3.3361	1.20522	0.92551	0.907842	0.897186	0.901491	0.898067	0.896323	0.91412	0.831277	0.877967	0.869706	0.86821	0.874415	0.854278	0.876765	0.846082	0.869449	0.855324	0.867109	0.88128	0.79439	1	0.892502	0.0632798
1840	12	51064	0.204256	63.1075	8.11351	3.33194	1.23617	0.927072	0.909457	0.899029	0.902916	0.898471	0.896933	0.914764	0.832455	0.87878	0.870261	0.868968	0.874628	0.855064	0.877301	0.846467	0.870075	0.856112	0.867333	0.881414	0.795257	1	0.893598	0.0627902
1840	12	51064	0.204256	63.1075	8.11351	3.33194	1.23617	0.927072	0.909457	0.899029	0.902916	0.898471	0.896933	0.914764	0.832455	0.87878	0.870261	0.868968	0.874628	0.855064	0.877301	0.846467	0.870075	0.856112	0.867333	0.881414	0.795257	1	0.893598	0.0627902
1845	17	43640	0.17456	100.026	8.94859	12.8727	3.39131	0.928724	0.911434	0.901031	0.904434	0.899324	0.897537	0.915525	0.833181	0.878999	0.870451	0.869604	0.874863	0.855763	0.877349	0.847342	0.870268	0.856496	0.867507	0.881416	0.795234	1	0.894729	0.062204
1846	18	19723	0.078892	98.0538	7.44164	12.0503	2.68883	0.941388	0.924479	0.913527	0.916823	0.908052	0.904477	0.920955	0.846068	0.886275	0.873675	0.876008	0.875982	0.861076	0.879532	0.848172	0.871115	0.858591	0.870456	0.884348	0.795138	1	0.903891	0.0586554
1850	22	18068	0.072272	98.0212	7.43281	12.038	2.68309	0.943353	0.925891	0.914407	0.918032	0.90937	0.905164	0.921823	0.847742	0.887591	0.873506	0.87666	0.877408	0.861495	0.879179	0.848489	0.871652	0.858036	0.869991	0.884935	0.795661	1	0.904984	0.0581147
1850	10	55494	0.221976	65.6904	7.96491	3.73652	1.30457	0.919775	0.905774	0.929704	0.902422	0.908368	0.867652	0.873212	0.857282	0.853399	0.860805	0.875716	0.87013	0.884023	0.863472	0.861778	0.84829	0.847803	0.842415	0.871887	0.799492	1	0.891426	0.0618538
1852	12	51889	0.207556	65.6435	8.15887	3.73677	1.34531	0.921265	0.907331	0.93091	0.903872	0.908738	0.869028	0.874472	0.857927	0.854459	0.86158	0.876005	0.870666	0.884012	0.863141	0.861994	0.848802	0.848002	0.842818	0.872189	0.799341	1	0.892455	0.0613814
1852	12	51889	0.207556	65.6435	8.15887	3.73677	1.34531	0.921265	0.907331	0.93091	0.903872	0.908738	0.869028	0.874472	0.857927	0.854459	0.86158	0.876005	0.870666	0.884012	0.863141	0.861994	0.848802	0.848002	0.842818	0.872189	0.799341	1	0.892455	0.0613814
1857	17	44322	0.177288	104.503	9.03685	14.6492	3.74185	0.923277	0.908262	0.93114	0.905329	0.908838	0.869873	0.875829	0.858535	0.854835	0.861784	0.877025	0.871046	0.884346	0.863905	0.862382	0.848134	0.84889	0.843306	0.872795	0.799073	1	0.893318	0.0609919
1858	18	17329	0.069316	99.1065	7.51066	12.4403	2.77362	0.937273	0.919759	0.940476	0.917133	0.917595	0.881932	0.884615	0.865428	0.86335	0.868284	0.88124	0.873709	0.885856	0.871083	0.865139	0.8523	0.853309	0.849126	0.871372	0.800277	1	0.902611	0.0571911
1862	22	15915	0.06366	99.0739	7.51655	12.4286	2.77677	0.938077	0.920672	0.941816	0.91841	0.918379	0.883255	0.885831	0.865975	0.863494	0.868049	0.882532	0.874112	0.886051	0.871222	0.865818	0.851649	0.853472	0.849607	0.871222	0.800346	1	0.903432	0.0568405
1862	10	54275	0.2171	64.8618	8.06295	3.60525	1.29197	0.906062	0.910041	0.910327	0.899254	0.900949	0.887913	0.925758	0.847324	0.875375	0.853128	0.870373	0.884744	0.848696	0.872188	0.840958	0.855836	0.852805	0.860378	0.874721	0.811018	1	0.891363	0.0643325
1864	12	50849	0.203396	64.7972	8.24996	3.60247	1.32743	0.907835	0.911611	0.911434	0.900411	0.902289	0.88868	0.926282	0.848424	0.875907	0.853861	0.871286	0.884747	0.848974	0.872987	0.84097	0.85628	0.852524	0.860577	0.874993	0.811491	1	0.892414	0.0638796
1864	12	50849	0.203396	64.7972	8.24996	3.60247	1.32743	0.907835	0.911611	0.911434	0.900411	0.902289	0.88868	0.926282	0.848424	0.875907	0.853861	0.871286	0.884747	0.848974	0.872987	0.84097	0.85628	0.852524	0.860577	0.874993	0.811491	1	0.892414	0.0638796
1869	17	43455	0.17382	104.266	9.14849	14.5593	3.76938	0.909792	0.913301	0.912139	0.901703	0.904039	0.889771	0.927166	0.849442	0.876182	0.854677	0.871476	0.885606	0.849269	0.874088	0.84202	0.857013	0.852514	0.859648	0.874974	0.811771	1	0.893558	0.0635443
1870	18	17200	0.0688	98.9039	7.52138	12.366	2.76855	0.92625	0.927238	0.924273	0.912791	0.914215	0.89939	0.93218	0.859041	0.883721	0.860698	0.876541	0.888227	0.852849	0.880465	0.845669	0.864302	0.852267	0.859448	0.876483	0.814186	1	0.903588	0.0593167
1874	22	15711	0.062844	98.8963	7.51191	12.3627	2.76435	0.928203	0.92849	0.925594	0.914105	0.915473	0.900484	0.9332	0.859462	0.884826	0.860925	0.876392	0.890013	0.852015	0.881007	0.846191	0.864585	0.852237	0.858443	0.876551	0.814493	1	0.904657	0.0588523
1874	10	54341	0.217364	65.5455	8.17303	3.72077	1.33376	0.899523	0.906783	0.929768	0.884765	0.930347	0.893543	0.881388	0.836541	0.864283	0.860096	0.884213	0.871303	0.864596	0.878002	0.86293	0.857557	0.868433	0.863574	0.881922	0.769539	1	0.891048	0.0614932
1876	12	50927	0.203708	65.4688	8.35484	3.71585	1.37126	0.900976	0.907947	0.930695	0.886288	0.931628	0.894457	0.882616	0.837729	0.865199	0.860968	0.884786	0.871797	0.865003	0.878709	0.863569	0.858179	0.868665	0.863501	0.882047	0.770416	1	0.892114	0.0609945
1876	12	50927	0.203708	65.4688	8.35484	3.71585	1.37126	0.900976	0.907947	0.930695	0.886288	0.931628	0.894457	0.882616	0.837729	0.865199	0.860968	0.884786	0.871797	0.865003	0.878709	0.863569	0.858179	0.868665	0.863501	0.882047	0.770416	1	0.892114	0.0609945
1881	17	43325	0.1733	104.969	9.2501	14.8574	3.85501	0.903174	0.909406	0.932175	0.888078	0.932141	0.895084	0.883128	0.839031	0.866428	0.861489	0.885251	0.871425	0.865089	0.879065	0.863324	0.858015	0.868621	0.863393	0.8824	0.770537	1	0.893214	0.0605342
1882	18	16374	0.065496	99.3742	7.64756	12.5474	2.83716	0.917827	0.923721	0.941187	0.898528	0.938439	0.904941	0.89352	0.850159	0.872114	0.866038	0.891322	0.875626	0.869519	0.878588	0.864969	0.860144	0.869183	0.865122	0.881672	0.774154	1	0.902455	0.0562646
1886	22	15056	0.060224	99.3608	7.63655	12.5418	2.83123	0.919633	0.924615	0.941319	0.898711	0.93936	0.904855	0.893664	0.851255	0.872875	0.866963	0.89094	0.875631	0.87065	0.878321	0.865402	0.860952	0.869454	0.865502	0.881675	0.775073	1	0.903111	0.0560962
1886	10	54925	0.2197	65.6132	8.14456	3.73089	1.33342	0.91909	0.915448	0.895312	0.898689	0.894174	0.893682	0.901739	0.847674	0.884779	0.86355	0.867993	0.847383	0.863204	0.875485	0.844133	0.87807	0.874502	0.820583	0.851097	0.759172	1	0.890375	0.0616971
1888	12	51389	0.205556	65.5593	8.3266	3.72959	1.36955	0.920421	0.916733	0.896719	0.899716	0.89562	0.894423	0.902012	0.848333	0.885754	0.864261	0.868484	0.847827	0.863589	0.87582	0.844578	0.878602	0.874662	0.821187	0.851427	0.759219	1	0.891343	0.0612979
1888	12	51389	0.205556	65.5593	8.3266	3.72959	1.36955	0.920421	0.916733	0.896719	0.899716	0.89562	0.894423	0.902012	0.848333	0.885754	0.864261	0.868484	0.847827	0.863589	0.87582	0.844578	0.878602	0.874662	0.821187	0.851427	0.759219	1	0.891343	0.0612979
1893	17	43809	0.175236	105.557	9.21774	15.1012	3.88735	0.92198	0.918179	0.898012	0.900911	0.895729	0.895524	0.902737	0.848775	0.886462	0.865176	0.869342	0.848981	0.864548	0.877046	0.844815	0.878666	0.874786	0.82095	0.85204	0.758554	1	0.892337	0.0609431
1894	18	14182	0.056728	100.853	7.45697	13.0962	2.85366	0.937985	0.931709	0.914046	0.914293	0.908581	0.901706	0.909674	0.85397	0.894937	0.872514	0.874982	0.855204	0.86846	0.884184	0.84914	0.88496	0.876675	0.823086	0.851467	0.764666	1	0.903051	0.0558528
1898	22	13037	0.052148	100.815	7.44761	13.081	2.84874	0.938713	0.932116	0.914704	0.915701	0.910179	0.903045	0.909297	0.855066	0.895643	0.872862	0.875125	0.85637	0.868873	0.884943	0.850042	0.884713	0.876237	0.822735	0.851078	0.76444	1	0.903772	0.0557184
1898	10	56615	0.22646	68.1161	8.39491	4.16954	1.47648	0.916206	0.918838	0.875872	0.897562	0.899938	0.884403	0.890011	0.833578	0.870503	0.86334	0.868498	0.873956	0.83303	0.867606	0.841782	0.840307	0.876367	0.870087	0.886073	0.803303	1	0.886478	0.065986
1900	12	52839	0.211356	68.0386	8.59294	4.16458	1.51694	0.918043	0.919983	0.877666	0.898617	0.90137	0.88518	0.89133	0.834933	0.871269	0.864475	0.869443	0.87443	0.833362	0.867986	0.841661	0.840875	0.876294	0.87055	0.886069	0.802958	1	0.887648	0.0655148
1900	12	52839	0.211356	68.0386	8.59294	4.16458	1.51694	0.918043	0.919983	0.877666	0.898617	0.90137	0.88518	0.89133	0.834933	0.871269	0.864475	0.869443	0.87443	0.833362	0.867986	0.841661	0.840875	0.876294	0.87055	0.886069	0.802958	1	0.887648	0.0655148
1905	17	44897	0.179588	105.624	9.49634	15.1494	4.00218	0.919516	0.921053	0.879157	0.899336	0.902042	0.885961	0.892977	0.83608	0.87223	0.865047	0.869713	0.874067	0.832996	0.868599	0.842773	0.841203	0.877252	0.871116	0.885672	0.803383	1	0.888603	0.0648863
1906	18	15513	0.062052	99.8483	7.82798	12.7353	2.9339	0.935925	0.93412	0.89931	0.90985	0.91317	0.896667	0.904822	0.845484	0.881551	0.872462	0.876168	0.879391	0.838168	0.87446	0.844098	0.846226	0.879134	0.872784	0.886934	0.807226	1	0.900146	0.0599595
1910	22	14248	0.056992	99.8338	7.79212	12.7277	2.9171	0.93764	0.935465	0.900372	0.911005	0.913532	0.898126	0.90518	0.846364	0.88251	0.872894	0.876965	0.879246	0.837942	0.875456	0.844048	0.846645	0.879141	0.873491	0.886265	0.807868	1	0.901096	0.0593897
1910	10	55175	0.2207	64.3699	8.00531	3.52414	1.25891	0.92473	0.90203	0.919384	0.887594	0.919502	0.872252	0.887232	0.849715	0.872343	0.856339	0.863326	0.864857	0.86135	0.848799	0.854744	0.875877	0.859792	0.854717	0.865555	0.804486	1	0.890673	0.0639976
1912	12	51656	0.206624	64.3144	8.18564	3.52258	1.29318	0.925701	0.903777	0.920609	0.888842	0.920154	0.873325	0.888222	0.850869	0.872871	0.857132	0.864062	0.865282	0.862165	0.848982	0.855167	0.876016	0.859823	0.854973	0.865233	0.804931	1	0.891657	0.0636351
1912	12	51656	0.206624	64.3144	8.18564	3.52258	1.29318	0.925701	0.903777	0.920609	0.888842	0.920154	0.873325	0.888222	0.850869	0.872871	0.857132	0.864062	0.865282	0.862165	0.848982	0.855167	0.876016	0.859823	0.854973	0.865233	0.804931	1	0.891657	0.0636351
1917	17	44032	0.176128	100.806	9.01176	13.1742	3.46596	0.927678	0.90558	0.921614	0.889853	0.920796	0.873433	0.889376	0.851472	0.873864	0.856911	0.864792	0.865416	0.861919	0.850506	0.855673	0.876499	0.860261	0.855367	0.865518	0.804926	1	0.892655	0.063197
1918	18	20326	0.081304	97.7382	7.56705	11.9429	2.71491	0.937986	0.918725	0.930975	0.901678	0.926646	0.882343	0.899636	0.859613	0.879366	0.862319	0.871396	0.867288	0.86473	0.854866	0.857744	0.880621	0.863279	0.858728	0.865025	0.807242	1	0.901134	0.0592646
1922	22	18664	0.074656	97.6868	7.55893	11.9239	2.70767	0.93892	0.920167	0.931392	0.90345	0.927347	0.884108	0.900664	0.86123	0.880278	0.862543	0.871946	0.868088	0.865061	0.854935	0.857962	0.880787	0.862462	0.858739	0.865784	0.808053	1	0.902095	0.0588196
1922	10	57786	0.231144	63.6623	7.85321	3.4074	1.2102	0.919842	0.910065	0.908897	0.908334	0.897458	0.880905	0.905738	0.854558	0.86142	0.860156	0.871812	0.853953	0.861368	0.868108	0.831482	0.842401	0.867788	0.886227	0.88775	0.804027	1	0.89173	0.0615392
1924	12	54136	0.216544	63.5712	8.02415	3.39994	1.2409	0.921106	0.911307	0.90994	0.909829	0.898164	0.881918	0.906384	0.855253	0.861737	0.861368	0.871592	0.854653	0.860924	0.868581	0.831397	0.842221	0.867962	0.886508	0.887663	0.803763	1	0.892596	0.0611514
1924	12	54136	0.216544	63.5712	8.02415	3.39994	1.2409	0.921106	0.911307	0.90994	0.909829	0.898164	0.881918	0.906384	0.855253	0.861737	0.861368	0.871592	0.854653	0.860924	0.868581	0.831397	0.842221	0.867962	0.886508	0.887663	0.803763	1	0.892596	0.0611514
1929	17	46179	0.184716	104.339	8.95011	14.5755	3.68721	0.922032	0.912114	0.910793	0.910371	0.899381	0.883194	0.90736	0.855811	0.862113	0.86129	0.871706	0.855064	0.861745	0.868739	0.83185	0.842255	0.868035	0.886204	0.887914	0.8045	1	0.893317	0.0609193
1930	18	17271	0.069084	99.6924	7.42156	12.654	2.77846	0.935875	0.926235	0.922211	0.9203	0.910457	0.893984	0.91396	0.86266	0.869116	0.865497	0.874616	0.860228	0.864281	0.874269	0.838602	0.84364	0.869666	0.889757	0.889005	0.807683	1	0.902808	0.0564526
1934	22	15830	0.06332	99.6961	7.4343	12.6561	2.78243	0.936671	0.9271	0.921984	0.921889	0.911244	0.894504	0.914908	0.864182	0.869078	0.865824	0.874195	0.859413	0.864214	0.874637	0.839482	0.843083	0.869457	0.890082	0.888724	0.807644	1	0.903377	0.0561697
1934	10	58981	0.235924	67.6848	8.38957	4.09335	1.46037	0.906207	0.891414	0.913879	0.896907	0.909683	0.888108	0.902401	0.847544	0.855971	0.862846	0.878223	0.855479	0.866126	0.89428	0.838863	0.868848	0.866906	0.858836	0.879393	0.804081	1	0.888684	0.0630403
1936	12	55063	0.220252	67.6093	8.57837	4.08842	1.49781	0.907742	0.892877	0.915124	0.898099	0.91033	0.889181	0.903184	0.848356	0.856673	0.86352	0.878902	0.856147	0.866371	0.894911	0.838839	0.868632	0.86708	0.859125	0.879738	0.804324	1	0.889679	0.0626452
1936	12	55063	0.220252	67.6093	8.57837	4.08842	1.49781	0.907742	0.892877	0.915124	0.898099	0.91033	0.889181	0.903184	0.848356	0.856673	0.86352	0.878902	0.856147	0.866371	0.894911	0.838839	0.868632	0.86708	0.859125	0.879738	0.804324	1	0.889679	0.0626452
1941	17	46718	0.186872	107.088	9.49606	15.7758	4.11964	0.909189	0.894591	0.916028	0.899343	0.911672	0.890824	0.903142	0.848592	0.856993	0.863671	0.878794	0.856544	0.866401	0.895062	0.838745	0.869547	0.866743	0.859433	0.879682	0.803673	1	0.89059	0.0623105
1942	18	12504	0.050016	101.499	7.57216	13.352	2.93567	0.929822	0.913108	0.932302	0.916187	0.923265	0.903311	0.910988	0.862204	0.868002	0.872281	0.884957	0.863324	0.871921	0.894554	0.84461	0.87476	0.865643	0.860725	0.880478	0.809541	1	0.903829	0.0571813
1946	22	11456	0.045824	101.469	7.58754	13.3414	2.93955	0.931084	0.914193	0.932961	0.917467	0.924145	0.90433	0.912709	0.862954	0.869894	0.87308	0.885126	0.862648	0.872643	0.89416	0.84615	0.874738	0.865704	0.86147	0.880674	0.808266	1	0.904762	0.0567181
1946	10	57370	0.22948	68.1082	8.32939	4.1655	1.46644	0.910119	0.92205	0.919209	0.884129	0.911548	0.880896	0.901203	0.844945	0.878656	0.848806	0.870751	0.834417	0.855674	0.88765	0.861347	0.867169	0.863753	0.842252	0.879188	0.783301	1	0.89116	0.0615957
1948	12	53688	0.214752	68.0394	8.51679	4.16156	1.5051	0.911992	0.923102	0.920308	0.885142	0.912317	0.882087	0.901784	0.845785	0.879154	0.849799	0.871116	0.834777	0.85561	0.887703	0.861589	0.867587	0.863973	0.842395	0.87893	0.783592	1	0.892101	0.0612255
1948	12	53688	0.214752	68.0394	8.51679	4.16156	1.5051	0.911992	0.923102	0.920308	0.885142	0.912317	0.882087	0.901784	0.845785	0.879154	0.849799	0.871116	0.834777	0.85561	0.887703	0.861589	0.867587	0.863973	0.842395	0.87893	0.783592	1	0.892101	0.0612255
1953	17	45927	0.183708	104.825	9.35942	14.8054	3.89035	0.913591	0.924652	0.921484	0.885928	0.913058	0.883054	0.90278	0.846496	0.880071	0.850633	0.871797	0.835108	0.85662	0.887365	0.861683	0.867812	0.86472	0.843001	0.878895	0.783776	1	0.893098	0.0607081
1954	18	17093	0.068372	99.2774	7.68373	12.5134	2.84675	0.928743	0.936407	0.931317	0.899081	0.924179	0.893319	0.908676	0.854268	0.888054	0.858041	0.875914	0.843737	0.859855	0.892266	0.861376	0.870327	0.86866	0.844644	0.878547	0.786579	1	0.902773	0.0566617
1958	22	15702	0.062808	99.2621	7.67842	12.5074	2.84359	0.930901	0.9366	0.931697	0.899885	0.924532	0.894663	0.909916	0.855018	0.888103	0.859254	0.875971	0.844638	0.860368	0.893198	0.861801	0.870303	0.869125	0.844956	0.878232	0.786683	1	0.903586	0.0563263
1958	10	54650	0.2186	63.3314	7.84436	3.35597	1.19762	0.922937	0.905764	0.900393	0.878957	0.923797	0.897118	0.905471	0.841784	0.863321	0.844803	0.85151	0.852937	0.830119	0.871098	0.871327	0.842818	0.852891	0.911354	0.859113	0.786532	1	0.889036	0.061717
1960	12	51165	0.20466	63.2632	8.02486	3.35248	1.2302	0.92446	0.907075	0.901847	0.88068	0.924167	0.897889	0.906254	0.842265	0.863833	0.84594	0.852135	0.853679	0.830871	0.871592	0.871445	0.843291	0.8532	0.911561	0.859455	0.787159	1	0.890059	0.0613536
1960	12	51165	0.20466	63.2632	8.02486	3.35248	1.2302	0.92446	0.907075	0.901847	0.88068	0.924167	0.897889	0.906254	0.842265	0.863833	0.84594	0.852135	0.853679	0.830871	0.871592	0.871445	0.843291	0.8532	0.911561	0.859455	0.787159	1	0.890059	0.0613536
1965	17	43735	0.17494	102.932	8.92257	14.0023	3.58115	0.925677	0.908254	0.903167	0.881605	0.925106	0.898582	0.907077	0.843055	0.863542	0.847102	0.852246	0.853401	0.831394	0.87135	0.871773	0.843318	0.852075	0.911695	0.859986	0.787893	1	0.890868	0.0611579
1966	18	16577	0.066308	99.5693	7.37076	12.605	2.74564	0.940942	0.921759	0.917506	0.89404	0.931471	0.90526	0.913857	0.851783	0.870182	0.855462	0.856428	0.861555	0.836973	0.874887	0.873017	0.84566	0.852537	0.911685	0.858298	0.793057	1	0.900633	0.0574991
1970	22	15178	0.060712	99.5738	7.36411	12.6063	2.74287	0.942087	0.921861	0.91827	0.895144	0.932435	0.905884	0.915173	0.852813	0.870075	0.855086	0.857919	0.862037	0.837297	0.874918	0.873073	0.845961	0.852649	0.91178	0.859138	0.794736	1	0.901335	0.0573731
1970	10	53862	0.215448	67.9875	8.3521	4.14516	1.46835	0.921856	0.924177	0.931167	0.876016	0.895548	0.882487	0.883731	0.847137	0.865638	0.822881	0.852317	0.837483	0.852233	0.86354	0.835988	0.842031	0.847286	0.877372	0.874875	0.78107	1	0.888199	0.0622022
1972	12	50388	0.201552	67.932	8.54368	4.1438	1.50844	0.923345	0.925607	0.932206	0.878066	0.896057	0.883941	0.884288	0.848168	0.866367	0.823381	0.852951	0.838344	0.852802	0.8634	0.83628	0.842204	0.847216	0.877223	0.875159	0.781198	1	0.889246	0.0618381
1972	12	50388	0.201552	67.932	8.54368	4.1438	1.50844	0.923345	0.925607	0.932206	0.878066	0.896057	0.883941	0.884288	0.848168	0.866367	0.823381	0.852951	0.838344	0.852802	0.8634	0.83628	0.842204	0.847216	0.877223	0.875159	0.781198	1	0.889246	0.0618381
1977	17	43020	0.17208	107.406	9.40238	15.9066	4.10426	0.924361	0.92643	0.933136	0.878219	0.896827	0.884949	0.884159	0.849117	0.866864	0.823919	0.852313	0.838343	0.853661	0.863447	0.83675	0.841887	0.847745	0.87765	0.87536	0.781892	1	0.889853	0.0616988
1978	18	11752	0.047008	101.438	7.64712	13.3333	2.97576	0.942393	0.939755	0.946605	0.896486	0.91227	0.895635	0.892912	0.859386	0.875681	0.8359	0.860364	0.848494	0.860662	0.866491	0.838836	0.851727	0.848196	0.875043	0.88236	0.785398	1	0.90227	0.0558923
1982	22	10766	0.043064	101.41	7.64087	13.322	2.97114	0.943712	0.9406	0.947102	0.897548	0.91292	0.896387	0.894483	0.858861	0.875906	0.836847	0.861137	0.848412	0.86188	0.867082	0.838937	0.851105	0.848458	0.875395	0.882315	0.785946	1	0.903009	0.0556322
1982	10	56523	0.226092	67.1404	8.23442	3.99213	1.40905	0.911877	0.919661	0.89943	0.892513	0.920139	0.869743	0.894786	0.845691	0.873759	0.872079	0.881128	0.843559	0.862835	0.847275	0.836067	0.846187	0.856138	0.87927	0.888806	0.806105	1	0.889756	0.0624939
1984	12	52796	0.211184	67.0853	8.42621	3.99082	1.44671	0.913469	0.920771	0.900371	0.893571	0.921149	0.87035	0.895731	0.846731	0.87446	0.872774	0.881554	0.844126	0.862992	0.84782	0.836721	0.846911	0.856334	0.879461	0.889045	0.806425	1	0.890699	0.0621281
1984	12	52796	0.211184	67.0853	8.42621	3.99082	1.44671	0.913469	0.920771	0.900371	0.893571	0.921149	0.87035	0.895731	0.846731	0.87446	0.872774	0.881554	0.844126	0.862992	0.84782	0.836721	0.846911	0.856334	0.879461	0.889045	0.806425	1	0.890699	0.0621281
1989	17	45216	0.180864	106.262	9.33609	15.4085	3.9869	0.914488	0.922085	0.901904	0.895192	0.92172	0.871616	0.896652	0.84762	0.875431	0.873374	0.883282	0.844237	0.863632	0.846913	0.837193	0.847974	0.856577	0.879578	0.889762	0.806219	1	0.891723	0.0616548
1990	18	14909	0.059636	100.265	7.67815	12.8842	2.9063	0.93192	0.935609	0.916527	0.908243	0.930512	0.883493	0.906265	0.857871	0.880207	0.879368	0.887216	0.849252	0.870816	0.848581	0.837783	0.851734	0.859179	0.880978	0.892917	0.810182	1	0.902522	0.0573382
1994	22	13661	0.054644	100.249	7.68634	12.8788	2.90959	0.933021	0.936827	0.918344	0.908425	0.931337	0.884598	0.906742	0.860442	0.880682	0.879145	0.887966	0.849828	0.870946	0.848693	0.83764	0.852683	0.858685	0.881414	0.893529	0.810629	1	0.903434	0.0569089
1994	10	55765	0.22306	65.727	8.18132	3.75109	1.34328	0.901865	0.910858	0.907101	0.901255	0.907164	0.885009	0.914758	0.859876	0.880113	0.876293	0.88083	0.853125	0.861266	0.873989	0.854147	0.867793	0.85863	0.865166	0.870403	0.788236	1	0.892176	0.0642984
1996	12	52202	0.208808	65.6422	8.35674	3.74443	1.37695	0.903452	0.911728	0.908251	0.902676	0.908605	0.886479	0.915999	0.860762	0.880752	0.877055	0.881441	0.854421	0.861816	0.8742	0.85446	0.86875	0.858722	0.865666	0.870561	0.788255	1	0.893273	0.0638297
1996	12	52202	0.208808	65.6422	8.35674	3.74443	1.37695	0.903452	0.911728	0.908251	0.902676	0.908605	0.886479	0.915999	0.860762	0.880752	0.877055	0.881441	0.854421	0.861816	0.8742	0.85446	0.86875	0.858722	0.865666	0.870561	0.788255	1	0.893273	0.0638297
2001	17	44524	0.178096	104.964	9.24214	14.8544	3.85193	0.904905	0.913204	0.910071	0.904018	0.909072	0.887005	0.916989	0.861816	0.880896	0.878021	0.881558	0.854876	0.862254	0.875696	0.854618	0.869958	0.858413	0.865387	0.871317	0.788204	1	0.894306	0.0632936
2002	18	14892	0.059568	100.389	7.57293	12.9253	2.86454	0.922576	0.929459	0.926437	0.915861	0.917707	0.898133	0.924825	0.872448	0.888329	0.884569	0.886684	0.858817	0.864122	0.881514	0.857004	0.87228	0.863047	0.866203	0.875336	0.789854	1	0.905534	0.0588684
2006	22	13644	0.054576	100.374	7.57448	12.9196	2.86407	0.923373	0.930629	0.926634	0.917546	0.918902	0.899406	0.924912	0.873461	0.888706	0.885554	0.887313	0.859352	0.864409	0.882659	0.857263	0.871885	0.862833	0.866388	0.87467	0.790787	1	0.906339	0.0585347
2006	10	57192	0.228768	67.3326	8.26507	4.02667	1.42348	0.894347	0.913152	0.924998	0.883996	0.904279	0.893464	0.90385	0.855128	0.873147	0.858564	0.865165	0.843798	0.849647	0.908213	0.829801	0.876853	0.870489	0.851911	0.874117	0.79818	1	0.889659	0.0640921
2008	12	53424	0.213696	67.2746	8.44265	4.02434	1.46061	0.896329	0.914402	0.925895	0.885697	0.904799	0.894682	0.904678	0.85601	0.873446	0.859651	0.865538	0.844527	0.850386	0.908543	0.829693	0.877218	0.870957	0.851995	0.874307	0.798433	1	0.890712	0.0636545
2008	12	53424	0.213696	67.2746	8.44265	4.02434	1.46061	0.896329	0.914402	0.925895	0.885697	0.904799	0.894682	0.904678	0.85601	0.873446	0.859651	0.865538	0.844527	0.850386	0.908543	0.829693	0.877218	0.870957	0.851995	0.874307	0.798433	1	0.890712	0.0636545
2013	17	45634	0.182536	107.814	9.32945	16.0797	4.09763	0.898727	0.915765	0.927017	0.887354	0.905476	0.89487	0.905191	0.857639	0.873537	0.859677	0.866339	0.844327	0.850758	0.908555	0.82959	0.87769	0.871236	0.852226	0.874348	0.798549	1	0.891741	0.0631529
2014	18	12071	0.048284	101.717	7.57254	13.437	2.94956	0.920926	0.931654	0.938199	0.901665	0.919104	0.910198	0.916121	0.866125	0.878759	0.868818	0.872836	0.851545	0.859291	0.910488	0.831704	0.880582	0.871966	0.853119	0.877475	0.799064	1	0.904175	0.0585199
2018	22	11124	0.044496	101.705	7.58353	13.4332	2.95587	0.922195	0.932533	0.938556	0.903362	0.919588	0.910689	0.916712	0.867853	0.87945	0.869741	0.873741	0.851807	0.859493	0.910778	0.832255	0.880843	0.872573	0.854549	0.877832	0.799488	1	0.905025	0.0581355
2018	10	55871	0.223484	68.4578	8.44961	4.233	1.50292	0.921498	0.92037	0.924702	0.9001	0.900637	0.879454	0.886193	0.827406	0.886999	0.878273	0.852303	0.826046	0.836194	0.87634	0.853636	0.846557	0.86927	0.877853	0.87753	0.808926	1	0.8921	0.061814
2020	12	52341	0.209364	68.3907	8.63418	4.22925	1.54124	0.923081	0.92183	0.925661	0.900766	0.901206	0.880667	0.887268	0.828891	0.887431	0.879053	0.853413	0.826417	0.83724	0.876865	0.853642	0.847357	0.869089	0.87782	0.877477	0.808649	1	0.893091	0.0614937
2020	12	52341	0.209364	68.3907	8.63418	4.22925	1.54124	0.923081	0.92183	0.925661	0.900766	0.901206	0.880667	0.887268	0.828891	0.887431	0.879053	0.853413	0.826417	0.83724	0.876865	0.853642	0.847357	0.869089	0.87782	0.877477	0.808649	1	0.893091	0.0614937
2025	17	44661	0.178644	106.482	9.52812	15.5167	4.08246	0.92499	0.923188	0.927342	0.902073	0.902342	0.881552	0.888079	0.830008	0.887866	0.879738	0.853888	0.826717	0.837352	0.877007	0.855108	0.848179	0.869383	0.877052	0.877197	0.809386	1	0.894218	0.0610279
2026	18	15427	0.061708	99.7515	7.89903	12.7034	2.96853	0.939748	0.935762	0.939878	0.914306	0.912783	0.892785	0.898684	0.841058	0.893401	0.888183	0.858916	0.834835	0.844104	0.882122	0.8595	0.852985	0.871329	0.879108	0.880242	0.809069	1	0.904748	0.0566776
2030	22	14088	0.056352	99.7275	7.90151	12.6945	2.96716	0.940836	0.937571	0.941298	0.915353	0.914218	0.893562	0.900163	0.842135	0.894733	0.888558	0.860342	0.836137	0.845294	0.883837	0.860058	0.854344	0.870635	0.879898	0.88114	0.810442	1	0.905973	0.0560903
2030	10	56395	0.22558	63.7022	7.92538	3.41627	1.22262	0.939667	0.912705	0.918273	0.84425	0.910409	0.89679	0.900798	0.874359	0.874528	0.851388	0.860103	0.837787	0.839472	0.874829	0.859411	0.843284	0.86865	0.865148	0.880592	0.793324	1	0.892002	0.0600057
2032	12	52851	0.211404	63.6451	8.08118	3.41351	1.25097	0.94055	0.91389	0.918961	0.84515	0.911411	0.897939	0.901412	0.875565	0.874676	0.851791	0.860807	0.838291	0.839596	0.875035	0.859785	0.843163	0.869075	0.865168	0.88056	0.793429	1	0.892776	0.0597478
2032	12	52851	0.211404	63.6451	8.08118	3.41351	1.25097	0.94055	0.91389	0.918961	0.84515	0.911411	0.897939	0.901412	0.875565	0.874676	0.851791	0.860807	0.838291	0.839596	0.875035	0.859785	0.843163	0.869075	0.865168	0.88056	0.793429	1	0.892776	0.0597478
2037	17	45117	0.180468	103.047	8.9466	14.05	3.59206	0.941829	0.914943	0.920008	0.845923	0.912516	0.898907	0.902199	0.875856	0.875391	0.853126	0.862214	0.839351	0.84006	0.875147	0.860463	0.843174	0.869129	0.86555	0.879934	0.793448	1	0.893683	0.0594523
2038	18	20471	0.081884	97.7276	7.63042	11.9427	2.74241	0.951346	0.927947	0.929559	0.862781	0.920106	0.907186	0.906673	0.882639	0.882321	0.858238	0.866812	0.842973	0.84417	0.878389	0.863465	0.846441	0.871794	0.868668	0.881466	0.791363	1	0.902223	0.0556561
2042	22	18729	0.074916	97.6862	7.60661	11.9264	2.73172	0.951653	0.92888	0.930829	0.863848	0.921032	0.908084	0.907523	0.883603	0.882188	0.859256	0.867131	0.843772	0.84484	0.878717	0.864088	0.846975	0.871296	0.869694	0.880933	0.790165	1	0.902958	0.0555383
2042	10	58367	0.233468	64.2051	8.03903	3.49938	1.26012	0.91628	0.911354	0.90032	0.87564	0.917702	0.888524	0.897793	0.852468	0.868145	0.877594	0.865592	0.862191	0.867005	0.868633	0.855038	0.840209	0.870569	0.865335	0.86584	0.787063	1	0.889922	0.062345
2044	12	54578	0.218312	64.1361	8.23248	3.49625	1.29598	0.917989	0.912868	0.901545	0.877487	0.919107	0.889241	0.898347	0.853503	0.869096	0.877716	0.866127	0.862948	0.866924	0.868509	0.855784	0.84098	0.870882	0.865404	0.866045	0.787735	1	0.891037	0.0619165
2044	12	54578	0.218312	64.1361	8.23248	3.49625	1.29598	0.917989	0.912868	0.901545	0.877487	0.919107	0.889241	0.898347	0.853503	0.869096	0.877716	0.866127	0.862948	0.866924	0.868509	0.855784	0.84098	0.870882	0.865404	0.866045	0.787735	1	0.891037	0.0619165
2049	17	46513	0.186052	103.316	9.1064	14.1692	3.67345	0.919023	0.914562	0.902758	0.878819	0.920302	0.889784	0.899673	0.85446	0.870327	0.878195	0.866446	0.863361	0.867048	0.868048	0.856341	0.841378	0.871391	0.864941	0.865822	0.788919	1	0.892033	0.0615933
2050	18	19666	0.078664	98.2501	7.68278	12.1347	2.77627	0.932676	0.927311	0.914141	0.892403	0.928684	0.896395	0.908166	0.862834	0.875547	0.883072	0.871987	0.867614	0.871733	0.871402	0.859097	0.846334	0.872928	0.870563	0.86708	0.791315	1	0.901361	0.0579945
2054	22	17979	0.071916	98.2525	7.69048	12.1359	2.77684	0.933673	0.928528	0.915679	0.894238	0.930502	0.897575	0.90856	0.863813	0.875827	0.883364	0.872907	0.867123	0.871878	0.870988	0.859864	0.846209	0.873714	0.87046	0.86729	0.791451	1	0.90236	0.0574119
2054	10	59028	0.236112	64.837	8.09377	3.60242	1.29607	0.9033	0.907264	0.901758	0.893178	0.904816	0.893974	0.903292	0.867673	0.877414	0.88486	0.860083	0.840516	0.854959	0.857983	0.848131	0.859279	0.855729	0.885707	0.885724	0.802357	1	0.88966	0.063252
2056	12	55197	0.220788	64.7722	8.27617	3.59947	1.33129	0.905393	0.908582	0.903183	0.894288	0.905828	0.894831	0.904288	0.868698	0.8781	0.88513	0.860527	0.841296	0.85578	0.858588	0.848171	0.859974	0.856206	0.885546	0.885592	0.802516	1	0.89077	0.0627541
2056	12	55197	0.220788	64.7722	8.27617	3.59947	1.33129	0.905393	0.908582	0.903183	0.894288	0.905828	0.894831	0.904288	0.868698	0.8781	0.88513	0.860527	0.841296	0.85578	0.858588	0.848171	0.859974	0.856206	0.885546	0.885592	0.802516	1	0.89077	0.0627541
2061	17	47012	0.188048	104.109	9.1643	14.4959	3.76486	0.906694	0.910193	0.904748	0.895229	0.90629	0.896101	0.904854	0.870065	0.87918	0.886104	0.861472	0.841806	0.856005	0.858802	0.8489	0.86078	0.857015	0.885125	0.885519	0.802699	1	0.891823	0.0624083
2062	18	18845	0.07538	98.9367	7.60811	12.3828	2.79558	0.923216	0.925418	0.919262	0.907323	0.914221	0.906102	0.912842	0.875352	0.883577	0.890501	0.866941	0.848023	0.862271	0.862749	0.84935	0.867896	0.860812	0.886442	0.88822	0.80451	1	0.902125	0.0581845
2066	22	17275	0.0691	98.924	7.61337	12.3784	2.7979	0.924023	0.926425	0.919884	0.908683	0.914385	0.906831	0.913777	0.875774	0.884284	0.891635	0.867091	0.84822	0.862692	0.862171	0.849407	0.867959	0.861042	0.886686	0.888712	0.804689	1	0.902803	0.0577955
2066	10	61428	0.245712	65.3174	8.08378	3.67996	1.3119	0.907013	0.909406	0.918197	0.886045	0.891312	0.897156	0.912393	0.867544	0.879721	0.836093	0.84761	0.850337	0.845071	0.875073	0.821474	0.850597	0.870735	0.854838	0.880592	0.784235	1	0.888526	0.0646441
2068	12	57507	0.230028	65.2305	8.24231	3.67231	1.34211	0.908472	0.910924	0.919114	0.88757	0.892335	0.897891	0.913167	0.868164	0.880058	0.836681	0.848097	0.851305	0.845801	0.875198	0.821448	0.850609	0.870981	0.855209	0.881032	0.784826	1	0.889502	0.0642573
2068	12	57507	0.230028	65.2305	8.24231	3.67231	1.34211	0.908472	0.910924	0.919114	0.88757	0.892335	0.897891	0.913167	0.868164	0.880058	0.836681	0.848097	0.851305	0.845801	0.875198	0.821448	0.850609	0.870981	0.855209	0.881032	0.784826	1	0.889502	0.0642573
2073	17	48823	0.195292	104.267	9.16296	14.5607	3.77074	0.910206	0.91207	0.920191	0.889089	0.893493	0.89849	0.914415	0.868761	0.88104	0.837853	0.848504	0.852047	0.845759	0.875888	0.822102	0.851832	0.871014	0.856564	0.881838	0.785716	1	0.890597	0.063824
2074	18	20316	0.081264	98.4756	7.6601	12.2161	2.79073	0.92693	0.924641	0.929243	0.901506	0.903475	0.907265	0.918316	0.876132	0.88797	0.846771	0.856812	0.856886	0.849651	0.883762	0.830528	0.857329	0.873573	0.859323	0.883294	0.785514	1	0.900425	0.0598036
2078	22	18547	0.074188	98.4701	7.66373	12.2143	2.79062	0.928263	0.925864	0.930177	0.903461	0.904971	0.908314	0.919367	0.875883	0.889254	0.848223	0.858063	0.857335	0.849464	0.88459	0.831509	0.857416	0.873618	0.859654	0.882757	0.786758	1	0.901509	0.0591648
2078	10	59153	0.236612	64.2632	8.07045	3.50993	1.27046	0.902904	0.929319	0.921044	0.893885	0.904916	0.876811	0.879727	0.862847	0.888543	0.875754	0.843009	0.835647	0.812199	0.859035	0.875053	0.854006	0.895736	0.842442	0.854149	0.782986	1	0.890112	0.0613596
2080	12	55390	0.22156	64.1955	8.24069	3.50611	1.30256	0.904694	0.930366	0.921755	0.895405	0.905533	0.877812	0.880213	0.863658	0.88915	0.876738	0.843004	0.836117	0.812484	0.859343	0.875266	0.854297	0.896055	0.842914	0.853936	0.782858	1	0.89102	0.0610923
2080	12	55390	0.22156	64.1955	8.24069	3.50611	1.30256	0.904694	0.930366	0.921755	0.895405	0.905533	0.877812	0.880213	0.863658	0.88915	0.876738	0.843004	0.836117	0.812484	0.859343	0.875266	0.854297	0.896055	0.842914	0.853936	0.782858	1	0.89102	0.0610923
2085	17	47139	0.188556	103.586	9.13921	14.2811	3.71707	0.905864	0.931299	0.922707	0.897007	0.907338	0.879389	0.880661	0.865462	0.890017	0.87696	0.844163	0.83659	0.813339	0.859543	0.875432	0.854462	0.896285	0.843039	0.853667	0.782834	1	0.892066	0.0606974
2086	18	18015	0.07206	99.2278	7.47861	12.4836	2.77038	0.925007	0.940827	0.932223	0.907855	0.920094	0.890008	0.889564	0.869609	0.896891	0.881571	0.847738	0.844435	0.821205	0.866084	0.878573	0.85995	0.896586	0.845046	0.853733	0.784263	1	0.901951	0.056617
2090	22	16449	0.065796	99.2036	7.4977	12.4757	2.77469	0.927138	0.941547	0.933187	0.908353	0.920937	0.891209	0.889993	0.868381	0.897562	0.881513	0.849201	0.845401	0.820992	0.865615	0.879263	0.86063	0.897228	0.845553	0.853517	0.784516	1	0.902744	0.0561838
2090	10	54946	0.219784	67.0084	8.29772	3.97204	1.41593	0.903223	0.914434	0.928057	0.88779	0.890993	0.890283	0.897791	0.850053	0.910421	0.881547	0.845139	0.786727	0.815455	0.884923	0.860081	0.853911	0.892877	0.832053	0.889382	0.805063	1	0.88931	0.0636795
2092	12	51396	0.205584	66.9354	8.47827	3.96734	1.45253	0.904808	0.915509	0.929197	0.889155	0.892151	0.890964	0.898912	0.850076	0.911005	0.882325	0.845387	0.787415	0.81591	0.885361	0.860505	0.854356	0.892929	0.831777	0.889476	0.805209	1	0.890254	0.0632786
2092	12	51396	0.205584	66.9354	8.47827	3.96734	1.45253	0.904808	0.915509	0.929197	0.889155	0.892151	0.890964	0.898912	0.850076	0.911005	0.882325	0.845387	0.787415	0.81591	0.885361	0.860505	0.854356	0.892929	0.831777	0.889476	0.805209	1	0.890254	0.0632786
2097	17	43805	0.17522	104.041	9.32513	14.4796	3.82125	0.906894	0.916311	0.930339	0.889716	0.893631	0.891405	0.899452	0.850633	0.911688	0.882228	0.845257	0.787924	0.817053	0.885253	0.861443	0.854937	0.892946	0.832325	0.889636	0.805798	1	0.891149	0.0629051
2098	18	16351	0.065404	99.0562	7.67121	12.4307	2.83424	0.924684	0.930279	0.938658	0.902758	0.906183	0.89915	0.908385	0.857073	0.917834	0.888631	0.851446	0.798055	0.826066	0.889426	0.866675	0.858449	0.892331	0.837594	0.885909	0.802948	1	0.901498	0.0584766
2102	22	14906	0.059624	98.9935	7.67946	12.4079	2.8319	0.92664	0.931236	0.940192	0.9042	0.907118	0.90051	0.909399	0.857675	0.917584	0.8883	0.852174	0.799108	0.82554	0.890313	0.867537	0.859184	0.89256	0.838656	0.886053	0.803167	1	0.902548	0.0579874
2102	10	55512	0.222048	63.8525	7.93613	3.44008	1.22993	0.921747	0.917558	0.917739	0.855707	0.905993	0.872451	0.89323	0.875793	0.876657	0.886907	0.850068	0.83999	0.827938	0.868155	0.856301	0.84089	0.869497	0.8545	0.8721	0.795567	1	0.889073	0.0600051
2104	12	51815	0.20726	63.787	8.12747	3.4374	1.26501	0.92314	0.918962	0.918701	0.856306	0.906571	0.873801	0.89449	0.87659	0.876918	0.887619	0.849812	0.84023	0.828457	0.868368	0.855737	0.840828	0.869642	0.854463	0.871823	0.79586	1	0.889915	0.0597101
2104	12	51815	0.20726	63.787	8.12747	3.4374	1.26501	0.92314	0.918962	0.918701	0.856306	0.906571	0.873801	0.89449	0.87659	0.876918	0.887619	0.849812	0.84023	0.828457	0.868368	0.855737	0.840828	0.869642	0.854463	0.871823	0.79586	1	0.889915	0.0597101
2109	17	44192	0.176768	102.48	8.96982	13.8253	3.56502	0.92433	0.920178	0.919725	0.858221	0.908513	0.874072	0.895094	0.877557	0.877727	0.88929	0.850278	0.840933	0.828227	0.868494	0.856445	0.841804	0.870644	0.853888	0.871187	0.795314	1	0.890949	0.0594288
2110	18	18297	0.073188	98.6469	7.56716	12.2738	2.76881	0.936137	0.932475	0.929852	0.87364	0.917555	0.886429	0.901569	0.88274	0.88326	0.895092	0.854074	0.848527	0.828606	0.872465	0.862792	0.843526	0.870471	0.85667	0.873996	0.800295	1	0.900142	0.056356
2114	22	16646	0.066584	98.6365	7.56838	12.2701	2.77098	0.938003	0.933888	0.930133	0.875075	0.917788	0.888051	0.902289	0.882524	0.883546	0.895621	0.854379	0.849573	0.828367	0.872192	0.863361	0.844467	0.870149	0.856993	0.874835	0.800463	1	0.901015	0.0558207
2114	10	57678	0.230712	65.7014	8.09858	3.74365	1.33031	0.898852	0.912038	0.904106	0.874536	0.901748	0.892533	0.885858	0.858967	0.889204	0.884245	0.860831	0.8693	0.839167	0.851399	0.833524	0.857814	0.87835	0.872022	0.896598	0.804362	1	0.887086	0.0642417
2116	12	53881	0.215524	65.6451	8.30841	3.74303	1.37119	0.900475	0.913764	0.905579	0.8758	0.90299	0.893562	0.886556	0.859737	0.890082	0.884542	0.861278	0.869871	0.839628	0.852211	0.833763	0.858596	0.878334	0.871996	0.896902	0.803651	1	0.888194	0.0639117
2116	12	53881	0.215524	65.6451	8.30841	3.74303	1.37119	0.900475	0.913764	0.905579	0.8758	0.90299	0.893562	0.886556	0.859737	0.890082	0.884542	0.861278	0.869871	0.839628	0.852211	0.833763	0.858596	0.878334	0.871996	0.896902	0.803651	1	0.888194	0.0639117
2121	17	45895	0.18358	105.63	9.2282	15.1326	3.90025	0.902582	0.914544	0.905992	0.877666	0.903693	0.894585	0.887275	0.860747	0.891165	0.885598	0.862175	0.87065	0.839656	0.85189	0.833773	0.858263	0.879235	0.872404	0.896895	0.803813	1	0.889189	0.0635824
2122	18	14873	0.059492	100.405	7.49686	12.9273	2.83922	0.919149	0.930848	0.918174	0.896759	0.918376	0.906004	0.898776	0.868318	0.897902	0.891481	0.872722	0.875445	0.843811	0.858872	0.840315	0.857292	0.881564	0.876488	0.900188	0.808075	1	0.901323	0.0588657
2126	22	13658	0.054632	100.37	7.48101	12.9129	2.83004	0.921584	0.932457	0.918729	0.898082	0.919132	0.906685	0.899473	0.869124	0.898265	0.891968	0.873591	0.875604	0.84423	0.860338	0.84046	0.857812	0.882267	0.876629	0.900644	0.808391	1	0.902395	0.0581524
2126	10	57379	0.229516	67.5045	8.33274	4.05936	1.44183	0.907501	0.90771	0.918028	0.877412	0.895432	0.886718	0.901323	0.871434	0.882413	0.864332	0.854433	0.866354	0.830687	0.873351	0.813913	0.853326	0.870353	0.840212	0.873717	0.823289	1	0.888186	0.0608853
2128	12	53505	0.21402	67.4556	8.52753	4.05931	1.48126	0.909261	0.908569	0.919213	0.878516	0.895963	0.887739	0.902336	0.872012	0.882731	0.864648	0.855023	0.866601	0.831231	0.8739	0.814429	0.853873	0.870433	0.840221	0.873881	0.82326	1	0.889085	0.0605149
2128	12	53505	0.21402	67.4556	8.52753	4.05931	1.48126	0.909261	0.908569	0.919213	0.878516	0.895963	0.887739	0.902336	0.872012	0.882731	0.864648	0.855023	0.866601	0.831231	0.8739	0.814429	0.853873	0.870433	0.840221	0.873881	0.82326	1	0.889085	0.0605149
2133	17	45564	0.182256	104.318	9.38284	14.5973	3.86572	0.911169	0.910478	0.919816	0.879774	0.897649	0.888234	0.903433	0.872092	0.883625	0.865442	0.855138	0.867439	0.832466	0.873936	0.813987	0.854095	0.870589	0.840894	0.873497	0.823589	1	0.890159	0.0601126
2134	18	17125	0.0685	99.1703	7.69246	12.474	2.83997	0.924584	0.923212	0.931299	0.891066	0.905168	0.897577	0.910044	0.878219	0.890219	0.869168	0.859971	0.873839	0.841051	0.880438	0.818774	0.856175	0.874044	0.844292	0.873606	0.825343	1	0.899329	0.057185
2138	22	15635	0.06254	99.1602	7.66299	12.4685	2.82668	0.925616	0.924209	0.932651	0.891717	0.906012	0.898113	0.911097	0.878638	0.890406	0.869524	0.860313	0.873841	0.841541	0.881068	0.81858	0.85622	0.874576	0.844899	0.873169	0.825008	1	0.900065	0.0568168
2138	10	56216	0.224864	63.6375	7.92784	3.40625	1.21968	0.915994	0.935872	0.898276	0.891899	0.901247	0.91506	0.897333	0.861561	0.887932	0.851128	0.84435	0.843666	0.830618	0.848193	0.870126	0.873132	0.845355	0.8277	0.888937	0.799328	1	0.892912	0.0618915
2140	12	52634	0.210536	63.5674	8.08353	3.40155	1.24896	0.917154	0.937132	0.89921	0.893187	0.901775	0.916233	0.898231	0.861962	0.888969	0.851968	0.844416	0.84416	0.83106	0.84851	0.870426	0.873133	0.84587	0.827725	0.888969	0.799293	1	0.893785	0.0616373
2140	12	52634	0.210536	63.5674	8.08353	3.40155	1.24896	0.917154	0.937132	0.89921	0.893187	0.901775	0.916233	0.898231	0.861962	0.888969	0.851968	0.844416	0.84416	0.83106	0.84851	0.870426	0.873133	0.84587	0.827725	0.888969	0.799293	1	0.893785	0.0616373
2145	17	44908	0.179632	101.507	8.92561	13.4397	3.47925	0.918133	0.938129	0.900497	0.894184	0.902634	0.916897	0.898971	0.862274	0.889608	0.852966	0.844515	0.845172	0.831567	0.84937	0.870836	0.873809	0.845584	0.828182	0.889674	0.799368	1	0.894617	0.0612554
2146	18	21558	0.086232	97.3091	7.58171	11.7893	2.68581	0.93216	0.946284	0.911309	0.905418	0.909941	0.922906	0.905395	0.868981	0.896303	0.85873	0.848363	0.848989	0.835838	0.853465	0.871417	0.878351	0.851007	0.828648	0.890899	0.798242	1	0.902755	0.0575601
2150	22	19726	0.078904	97.2896	7.58627	11.7826	2.6865	0.933159	0.946897	0.912324	0.906367	0.911056	0.923122	0.906443	0.86936	0.897141	0.859348	0.848373	0.849919	0.835953	0.853087	0.872807	0.879423	0.850679	0.829388	0.890703	0.798261	1	0.90349	0.0571259
2150	10	53430	0.21372	63.818	7.96881	3.43591	1.23338	0.900945	0.916564	0.925491	0.8774	0.926418	0.885186	0.878598	0.837806	0.882117	0.880479	0.842064	0.817846	0.832313	0.845293	0.868604	0.849654	0.87537	0.844151	0.85262	0.83498	1	0.887671	0.062657
2152	12	49991	0.199964	63.7488	8.13675	3.43178	1.26419	0.902562	0.917885	0.926107	0.879118	0.926937	0.88627	0.879468	0.837741	0.882539	0.881189	0.842542	0.818087	0.83285	0.845822	0.868736	0.849943	0.875268	0.844462	0.853154	0.83503	1	0.888574	0.0622149
2152	12	49991	0.199964	63.7488	8.13675	3.43178	1.26419	0.902562	0.917885	0.926107	0.879118	0.926937	0.88627	0.879468	0.837741	0.882539	0.881189	0.842542	0.818087	0.83285	0.845822	0.868736	0.849943	0.875268	0.844462	0.853154	0.83503	1	0.888574	0.0622149
2157	17	42572	0.170288	99.9222	8.96761	12.8345	3.38649	0.904456	0.919207	0.927523	0.880626	0.927264	0.886792	0.880872	0.838121	0.883386	0.881601	0.843536	0.819565	0.832801	0.847165	0.868376	0.850089	0.875505	0.845098	0.853577	0.834762	1	0.889641	0.0617929
2158	18	22691	0.090764	96.2596	7.66589	11.4224	2.65563	0.919528	0.928231	0.935503	0.893967	0.933344	0.894055	0.889912	0.84322	0.888172	0.883434	0.846084	0.822	0.839364	0.85362	0.871557	0.852717	0.874862	0.845952	0.855141	0.835794	1	0.897745	0.058474
2162	22	20753	0.083012	96.2412	7.67172	11.4163	2.65656	0.920831	0.92895	0.93678	0.895003	0.933576	0.895605	0.8911	0.844432	0.889173	0.88433	0.847106	0.822773	0.839517	0.853732	0.872356	0.853202	0.874789	0.846576	0.855515	0.835325	1	0.898688	0.0581484
2162	10	55957	0.223828	61.6301	7.66903	3.09501	1.10777	0.912442	0.896206	0.917079	0.889084	0.916874	0.90087	0.891971	0.854174	0.898476	0.860187	0.841762	0.831102	0.809193	0.849375	0.852941	0.855648	0.871616	0.851511	0.873573	0.799131	1	0.888509	0.0648042
2164	12	52306	0.209224	61.5518	7.82588	3.0894	1.13364	0.914073	0.898281	0.918451	0.89028	0.918097	0.901436	0.893148	0.855122	0.899228	0.860293	0.842341	0.832266	0.80942	0.849759	0.853392	0.855581	0.872147	0.852187	0.873905	0.79944	1	0.889657	0.0642535
2164	12	52306	0.209224	61.5518	7.82588	3.0894	1.13364	0.914073	0.898281	0.918451	0.89028	0.918097	0.901436	0.893148	0.855122	0.899228	0.860293	0.842341	0.832266	0.80942	0.849759	0.853392	0.855581	0.872147	0.852187	0.873905	0.79944	1	0.889657	0.0642535
2169	17	44720	0.17888	101.468	8.7313	13.4116	3.40004	0.915441	0.899843	0.919745	0.89214	0.91847	0.902583	0.894879	0.855221	0.899463	0.860376	0.842565	0.832458	0.810398	0.850492	0.854226	0.855445	0.872473	0.853198	0.874173	0.798669	1	0.890677	0.0639517
2170	18	19731	0.078924	98.3494	7.35495	12.1531	2.66835	0.930465	0.913157	0.932619	0.902514	0.929274	0.9108	0.902666	0.864274	0.904794	0.865288	0.846713	0.837489	0.810273	0.852466	0.857559	0.860676	0.874563	0.857787	0.87692	0.801531	1	0.900303	0.0594728
2174	22	17994	0.071976	98.3673	7.35439	12.1596	2.6681	0.930838	0.914305	0.93295	0.903357	0.929393	0.911276	0.90319	0.865288	0.905635	0.865233	0.847088	0.837529	0.810409	0.852868	0.857564	0.860981	0.875403	0.857758	0.877459	0.80249	1	0.900833	0.0593843
2174	10	58793	0.235172	67.1235	8.28803	3.9915	1.42046	0.914037	0.919625	0.897956	0.879348	0.910695	0.874092	0.88428	0.873386	0.892564	0.892062	0.84084	0.844828	0.86751	0.86125	0.836996	0.849761	0.858852	0.849489	0.879901	0.808651	1	0.889427	0.0619856
2176	12	54965	0.21986	67.0562	8.487	3.98854	1.46104	0.915301	0.920877	0.89919	0.880506	0.911535	0.875239	0.885373	0.87361	0.893059	0.892768	0.841144	0.845675	0.868089	0.861284	0.837315	0.850205	0.858947	0.849404	0.880015	0.808123	1	0.890343	0.0617217
2176	12	54965	0.21986	67.0562	8.487	3.98854	1.46104	0.915301	0.920877	0.89919	0.880506	0.911535	0.875239	0.885373	0.87361	0.893059	0.892768	0.841144	0.845675	0.868089	0.861284	0.837315	0.850205	0.858947	0.849404	0.880015	0.808123	1	0.890343	0.0617217
2181	17	46839	0.187356	103.72	9.30503	14.3474	3.79258	0.916832	0.922703	0.900201	0.882587	0.912391	0.876225	0.886067	0.87393	0.8926	0.893379	0.841873	0.846239	0.868507	0.861088	0.837187	0.850082	0.858729	0.849858	0.879684	0.807959	1	0.891339	0.0613213
2182	18	16566	0.066264	99.8044	7.60575	12.7062	2.84998	0.933116	0.932935	0.913105	0.895328	0.918055	0.885458	0.895358	0.878516	0.897471	0.89729	0.850749	0.85265	0.87248	0.864904	0.841633	0.853495	0.865025	0.851684	0.883527	0.811542	1	0.900809	0.0578783
2186	22	15167	0.060668	99.7854	7.59129	12.6983	2.84444	0.934957	0.933837	0.914156	0.896321	0.918936	0.885574	0.897178	0.878618	0.897903	0.897508	0.851816	0.853168	0.872783	0.864838	0.841432	0.853794	0.86553	0.852707	0.883893	0.811433	1	0.901697	0.0576013
2186	10	60049	0.240196	65.0795	7.99316	3.63762	1.28585	0.924911	0.929508	0.928475	0.86282	0.89989	0.896193	0.899607	0.881472	0.881497	0.879815	0.851746	0.857866	0.84889	0.865102	0.848407	0.863287	0.879224	0.83705	0.851388	0.815109	1	0.895742	0.0609278
2188	12	56281	0.225124	65.0147	8.17132	3.63441	1.32147	0.926041	0.930403	0.928981	0.863995	0.900899	0.89667	0.900579	0.881941	0.882029	0.880679	0.852854	0.859073	0.84907	0.865621	0.848484	0.863302	0.880066	0.83729	0.852241	0.81508	1	0.896547	0.0605619
2188	12	56281	0.225124	65.0147	8.17132	3.63441	1.32147	0.926041	0.930403	0.928981	0.863995	0.900899	0.89667	0.900579	0.881941	0.882029	0.880679	0.852854	0.859073	0.84907	0.865621	0.848484	0.863302	0.880066	0.83729	0.852241	0.81508	1	0.896547	0.0605619
2193	17	48001	0.192004	103.057	9.07008	14.0628	3.64965	0.927324	0.931491	0.929856	0.865128	0.90169	0.897325	0.902242	0.882784	0.882846	0.88095	0.854149	0.860295	0.850003	0.865961	0.848274	0.863545	0.880148	0.837358	0.852951	0.815566	1	0.89749	0.0602017
2194	18	21111	0.084444	98.2451	7.59557	12.1283	2.75488	0.939131	0.941097	0.938894	0.879897	0.911278	0.905121	0.911184	0.888731	0.891265	0.886576	0.860807	0.868055	0.853915	0.869239	0.848776	0.865615	0.883591	0.840818	0.854791	0.815617	1	0.906274	0.0563141
2198	22	19304	0.077216	98.2288	7.61802	12.1236	2.76337	0.940064	0.941515	0.939857	0.880854	0.912324	0.904968	0.912065	0.8901	0.892561	0.887018	0.861557	0.868965	0.855678	0.869897	0.848762	0.866349	0.883858	0.840603	0.854616	0.815893	1	0.907047	0.0560626
2198	10	60024	0.240096	63.8875	7.98954	3.44765	1.24186	0.890902	0.923972	0.913934	0.881722	0.918533	0.903505	0.890502	0.870577	0.876	0.876266	0.868544	0.881148	0.839672	0.858507	0.84223	0.864021	0.864413	0.83006	0.860389	0.807527	1	0.891265	0.0620262
2200	12	56134	0.224536	63.823	8.14907	3.44394	1.27214	0.892587	0.925455	0.915078	0.883671	0.919505	0.904087	0.891608	0.871165	0.87659	0.876358	0.868279	0.880857	0.840605	0.858677	0.842644	0.863959	0.865367	0.829907	0.860699	0.807817	1	0.892281	0.0616539
2200	12	56134	0.224536	63.823	8.14907	3.44394	1.27214	0.892587	0.925455	0.915078	0.883671	0.919505	0.904087	0.891608	0.871165	0.87659	0.876358	0.868279	0.880857	0.840605	0.858677	0.842644	0.863959	0.865367	0.829907	0.860699	0.807817	1	0.892281	0.0616539
2205	17	47734	0.190936	101.843	8.99008	13.5756	3.53122	0.894467	0.92675	0.916181	0.884694	0.920843	0.904858	0.892739	0.871601	0.877488	0.876241	0.868102	0.881426	0.841675	0.858298	0.842921	0.863923	0.866102	0.829063	0.860833	0.808585	1	0.893262	0.0613496
2206	18	22119	0.088476	97.8519	7.52049	11.9813	2.70186	0.910326	0.937022	0.926489	0.896288	0.929246	0.911569	0.900063	0.877142	0.881075	0.880872	0.868688	0.883584	0.847055	0.861816	0.843189	0.866088	0.868733	0.830056	0.86272	0.810434	1	0.901685	0.0578928
2210	22	20194	0.080776	97.8101	7.51361	11.9659	2.6976	0.911607	0.937927	0.927478	0.898064	0.929385	0.912004	0.900144	0.877686	0.882267	0.881524	0.868822	0.884149	0.847083	0.862063	0.843369	0.86595	0.868847	0.830049	0.863053	0.810587	1	0.902445	0.0577589
2210	10	57224	0.228896	64.6823	8.05849	3.57605	1.28056	0.885905	0.916268	0.90788	0.870544	0.915778	0.893943	0.869522	0.871549	0.908605	0.846629	0.860094	0.838687	0.841439	0.850823	0.866367	0.852964	0.851898	0.803168	0.881265	0.786287	1	0.884311	0.0635432
2212	12	53471	0.213884	64.6269	8.24073	3.57461	1.31605	0.887649	0.91746	0.908689	0.87179	0.916618	0.894419	0.870556	0.871968	0.909016	0.846833	0.860597	0.839053	0.841372	0.851873	0.866647	0.853425	0.85263	0.803604	0.881468	0.786997	1	0.885213	0.06316
2212	12	53471	0.213884	64.6269	8.24073	3.57461	1.31605	0.887649	0.91746	0.908689	0.87179	0.916618	0.894419	0.870556	0.871968	0.909016	0.846833	0.860597	0.839053	0.841372	0.851873	0.866647	0.853425	0.85263	0.803604	0.881468	0.786997	1	0.885213	0.06316
2217	17	45492	0.181968	103.97	9.13549	14.437	3.73597	0.88997	0.919304	0.909523	0.873516	0.917106	0.895443	0.87134	0.872483	0.909303	0.847896	0.861074	0.839994	0.841972	0.852743	0.866845	0.854535	0.854073	0.803438	0.881628	0.788117	1	0.886398	0.0626255
2218	18	16258	0.065032	99.7265	7.51077	12.6716	2.80835	0.908906	0.931326	0.921054	0.888024	0.926159	0.902663	0.880213	0.879659	0.912474	0.854748	0.865297	0.848259	0.847275	0.856778	0.870187	0.857363	0.859823	0.808033	0.882581	0.794009	1	0.8967	0.0590117
2222	22	14851	0.059404	99.6822	7.48624	12.6536	2.79556	0.909939	0.932361	0.922833	0.890277	0.927109	0.903576	0.880816	0.879402	0.912699	0.855498	0.865093	0.849741	0.847485	0.856306	0.870177	0.858966	0.859572	0.808733	0.883442	0.794761	1	0.897661	0.0587068
2222	10	58927	0.235708	66.9952	8.23902	3.9674	1.40589	0.904653	0.909286	0.91279	0.867158	0.930736	0.890678	0.872071	0.850917	0.893377	0.862839	0.848592	0.813956	0.816213	0.87146	0.837053	0.851019	0.844528	0.822289	0.866284	0.823909	1	0.884893	0.0643983
2224	12	55136	0.220544	66.9339	8.43587	3.96527	1.44403	0.90664	0.910775	0.913958	0.868525	0.93146	0.891369	0.872751	0.851467	0.894234	0.863574	0.849073	0.814559	0.816599	0.871998	0.837039	0.851349	0.845038	0.822648	0.866521	0.824189	1	0.885941	0.0640087
2224	12	55136	0.220544	66.9339	8.43587	3.96527	1.44403	0.90664	0.910775	0.913958	0.868525	0.93146	0.891369	0.872751	0.851467	0.894234	0.863574	0.849073	0.814559	0.816599	0.871998	0.837039	0.851349	0.845038	0.822648	0.866521	0.824189	1	0.885941	0.0640087
2229	17	46900	0.1876	105.42	9.34953	15.0533	3.93272	0.908337	0.912687	0.915341	0.870757	0.932271	0.892548	0.872719	0.851599	0.89451	0.864275	0.849872	0.814744	0.816844	0.872228	0.836972	0.851151	0.846237	0.822804	0.866674	0.82467	1	0.887041	0.0635053
2230	18	13568	0.054272	101.203	7.51114	13.2344	2.9046	0.924491	0.929135	0.929245	0.888561	0.942217	0.903486	0.887087	0.861107	0.903228	0.872752	0.859633	0.825066	0.821418	0.8764	0.837743	0.855248	0.851636	0.828088	0.872273	0.828751	1	0.899374	0.0583589
2234	22	12452	0.049808	101.182	7.49764	13.2253	2.89603	0.925715	0.930493	0.930694	0.890218	0.942298	0.904674	0.886886	0.861066	0.904031	0.873153	0.861147	0.82561	0.821113	0.876285	0.83846	0.856007	0.852795	0.827698	0.873193	0.828381	1	0.900259	0.0580313
2234	10	61164	0.244656	67.8975	8.26468	4.12547	1.44548	0.900252	0.906775	0.911108	0.887769	0.916528	0.877027	0.887466	0.846454	0.895192	0.873545	0.828428	0.854923	0.835516	0.850819	0.844729	0.831331	0.869654	0.852078	0.878221	0.805498	1	0.885763	0.0650177
2236	12	57193	0.228772	67.8311	8.45042	4.12189	1.48424	0.901675	0.908275	0.911877	0.889174	0.917542	0.878001	0.888325	0.847341	0.89559	0.874207	0.829254	0.855253	0.835784	0.851494	0.844972	0.83185	0.870246	0.852543	0.878604	0.805702	1	0.886752	0.0645989
2236	12	57193	0.228772	67.8311	8.45042	4.12189	1.48424	0.901675	0.908275	0.911877	0.889174	0.917542	0.878001	0.888325	0.847341	0.89559	0.874207	0.829254	0.855253	0.835784	0.851494	0.844972	0.83185	0.870246	0.852543	0.878604	0.805702	1	0.886752	0.0645989
2241	17	48613	0.194452	106.906	9.39793	15.6897	4.06697	0.90338	0.910096	0.912698	0.890266	0.917872	0.879261	0.889104	0.848312	0.895542	0.874262	0.829624	0.855399	0.835949	0.85183	0.844681	0.831794	0.870426	0.852632	0.879189	0.806595	1	0.887671	0.0643208
2242	18	16514	0.066056	99.9398	7.73556	12.7646	2.9109	0.923126	0.924397	0.926396	0.904202	0.927819	0.89079	0.897753	0.859755	0.900721	0.882312	0.837017	0.859846	0.838894	0.859331	0.848038	0.839197	0.877195	0.859816	0.88319	0.807103	1	0.899381	0.0599433
2246	22	15135	0.06054	99.9521	7.74099	12.7696	2.91372	0.925074	0.925834	0.926726	0.904592	0.928048	0.893095	0.898414	0.859927	0.900595	0.882425	0.838157	0.859795	0.839148	0.860555	0.849257	0.839643	0.877866	0.860126	0.883053	0.807334	1	0.900255	0.0595951
2246	10	56374	0.225496	64.4551	8.13108	3.54266	1.28526	0.9305	0.896956	0.912939	0.878987	0.930535	0.900805	0.887058	0.887182	0.864689	0.863927	0.847917	0.860751	0.834613	0.822525	0.829558	0.886038	0.878721	0.849283	0.870508	0.789176	1	0.892099	0.060536
2248	12	52727	0.210908	64.3742	8.3144	3.53736	1.32106	0.931657	0.898458	0.913612	0.879521	0.93125	0.901862	0.887505	0.888207	0.865107	0.865154	0.848237	0.861105	0.835388	0.822378	0.83022	0.886443	0.87918	0.849716	0.870105	0.788818	1	0.892914	0.0602659
2248	12	52727	0.210908	64.3742	8.3144	3.53736	1.32106	0.931657	0.898458	0.913612	0.879521	0.93125	0.901862	0.887505	0.888207	0.865107	0.865154	0.848237	0.861105	0.835388	0.822378	0.83022	0.886443	0.87918	0.849716	0.870105	0.788818	1	0.892914	0.0602659
2253	17	44895	0.17958	104.508	9.19332	14.662	3.80291	0.932999	0.900457	0.91489	0.880956	0.932097	0.90186	0.888328	0.889197	0.865909	0.866177	0.847967	0.860775	0.836797	0.822308	0.830182	0.885856	0.87963	0.850429	0.870286	0.789097	1	0.893901	0.0597883
2254	18	16730	0.06692	99.2678	7.5963	12.505	2.81712	0.945278	0.917394	0.923909	0.896653	0.939958	0.908577	0.895995	0.893455	0.874716	0.874148	0.851763	0.867812	0.845457	0.82642	0.834698	0.889988	0.882606	0.851704	0.872206	0.790885	1	0.903601	0.0557364
2258	22	15378	0.061512	99.2763	7.58865	12.5078	2.81495	0.946384	0.918292	0.924893	0.897581	0.940532	0.909644	0.897028	0.893159	0.875146	0.874073	0.852582	0.868351	0.844713	0.826018	0.834764	0.890721	0.884185	0.851996	0.872935	0.790447	1	0.904308	0.0555454
2258	10	57781	0.231124	66.5933	8.253	3.89929	1.39144	0.904233	0.927329	0.910481	0.864947	0.903506	0.887558	0.892058	0.851707	0.876343	0.849267	0.832246	0.862585	0.851102	0.87482	0.853914	0.882271	0.863026	0.834626	0.847398	0.826457	1	0.886965	0.0635783
2260	12	53962	0.215848	66.5224	8.44749	3.89557	1.43009	0.905739	0.928153	0.911827	0.866017	0.904674	0.888421	0.893323	0.852257	0.876904	0.849802	0.833411	0.862913	0.851627	0.875042	0.85462	0.881926	0.863339	0.834337	0.847448	0.826508	1	0.887913	0.0632432
2260	12	53962	0.215848	66.5224	8.44749	3.89557	1.43009	0.905739	0.928153	0.911827	0.866017	0.904674	0.888421	0.893323	0.852257	0.876904	0.849802	0.833411	0.862913	0.851627	0.875042	0.85462	0.881926	0.863339	0.834337	0.847448	0.826508	1	0.887913	0.0632432
2265	17	45970	0.18388	105.932	9.38216	15.2718	3.98559	0.907603	0.928975	0.912856	0.867076	0.905601	0.889482	0.894214	0.852871	0.877333	0.850348	0.833598	0.863944	0.852208	0.874712	0.855199	0.882347	0.864118	0.834359	0.8474	0.82692	1	0.888846	0.0630039
2266	18	15277	0.061108	100.27	7.67255	12.886	2.90263	0.925018	0.942855	0.924265	0.880899	0.916541	0.899031	0.908097	0.860804	0.886038	0.853603	0.844308	0.869346	0.860378	0.878281	0.859986	0.88247	0.865811	0.834261	0.850985	0.830431	1	0.899914	0.0588299
2270	22	14040	0.05616	100.249	7.6773	12.878	2.90454	0.926745	0.944551	0.925142	0.882087	0.917058	0.899466	0.909081	0.86136	0.886538	0.852422	0.844907	0.869551	0.86047	0.878027	0.860434	0.882372	0.865491	0.834758	0.850641	0.831481	1	0.900759	0.0585203
2270	10	60233	0.240932	66.1557	8.17811	3.82246	1.36125	0.904537	0.91982	0.904031	0.880954	0.932089	0.898419	0.879103	0.875699	0.879734	0.855337	0.839722	0.859645	0.84301	0.863787	0.826026	0.860425	0.850082	0.81809	0.88889	0.810262	1	0.889556	0.0623717
2272	12	56308	0.225232	66.1046	8.36232	3.82166	1.39837	0.905964	0.92113	0.905244	0.882441	0.932949	0.899313	0.880008	0.876083	0.880461	0.855838	0.840191	0.8601	0.843033	0.863856	0.826534	0.860775	0.850039	0.81872	0.889048	0.810347	1	0.890511	0.0619865
2272	12	56308	0.225232	66.1046	8.36232	3.82166	1.39837	0.905964	0.92113	0.905244	0.882441	0.932949	0.899313	0.880008	0.876083	0.880461	0.855838	0.840191	0.8601	0.843033	0.863856	0.826534	0.860775	0.850039	0.81872	0.889048	0.810347	1	0.890511	0.0619865
2277	17	48002	0.192008	106.831	9.27791	15.6483	4.00685	0.907483	0.921847	0.906712	0.883651	0.933034	0.900462	0.881057	0.877088	0.881276	0.856433	0.839569	0.860808	0.844277	0.863839	0.826601	0.860745	0.850371	0.819383	0.88914	0.81055	1	0.8914	0.0616121
2278	18	16376	0.065504	100.027	7.61006	12.7902	2.86524	0.928065	0.935149	0.920158	0.897564	0.940187	0.908861	0.891243	0.884129	0.885656	0.860925	0.843979	0.868191	0.848589	0.866481	0.833781	0.860344	0.85436	0.821446	0.888282	0.810271	1	0.902046	0.0568757
2282	22	15041	0.060164	100.019	7.6116	12.7874	2.86529	0.929493	0.935776	0.921315	0.898245	0.941194	0.908949	0.892128	0.884948	0.885845	0.86088	0.844259	0.86846	0.849046	0.868027	0.834785	0.860249	0.854597	0.821621	0.886676	0.810019	1	0.902776	0.0564686
2282	10	59873	0.239492	66.076	8.27486	3.81304	1.37524	0.913091	0.906293	0.913651	0.870509	0.894126	0.899587	0.865198	0.873908	0.885833	0.858534	0.84493	0.837506	0.810432	0.867737	0.840755	0.840504	0.837456	0.822249	0.878793	0.825046	1	0.884371	0.0635024
2284	12	55869	0.223476	66.0158	8.46245	3.81094	1.41148	0.914416	0.907292	0.914631	0.871986	0.895398	0.900115	0.866124	0.874689	0.88644	0.859099	0.845245	0.837808	0.811228	0.867905	0.840573	0.840538	0.837558	0.822039	0.879074	0.825127	1	0.885259	0.0633627
2284	12	55869	0.223476	66.0158	8.46245	3.81094	1.41148	0.914416	0.907292	0.914631	0.871986	0.895398	0.900115	0.866124	0.874689	0.88644	0.859099	0.845245	0.837808	0.811228	0.867905	0.840573	0.840538	0.837558	0.822039	0.879074	0.825127	1	0.885259	0.0633627
2289	17	47502	0.190008	103.972	9.34584	14.453	3.82591	0.91574	0.908604	0.915982	0.873016	0.896689	0.900752	0.867395	0.874963	0.886942	0.859311	0.845554	0.837165	0.812124	0.866869	0.840901	0.840901	0.837607	0.822186	0.879584	0.824839	1	0.886139	0.0630958
2290	18	17387	0.069548	99.3033	7.6147	12.5194	2.83358	0.92943	0.92503	0.927302	0.889918	0.906971	0.910824	0.876373	0.882153	0.88894	0.866107	0.849313	0.842641	0.820297	0.87229	0.848565	0.84661	0.839679	0.824725	0.880198	0.82947	1	0.896718	0.0589007
2294	22	15819	0.063276	99.2638	7.60452	12.5042	2.82844	0.930685	0.925849	0.92784	0.890733	0.908306	0.911562	0.877837	0.881282	0.888994	0.866016	0.849611	0.843511	0.820374	0.872685	0.848505	0.847304	0.839528	0.827012	0.880397	0.829319	1	0.897419	0.058609
2294	10	58868	0.235472	65.4737	8.08674	3.70561	1.31748	0.899555	0.905645	0.897686	0.866498	0.910435	0.877684	0.882958	0.863941	0.86609	0.860281	0.845247	0.843863	0.845536	0.839633	0.825992	0.872681	0.837594	0.826391	0.861325	0.816649	1	0.880226	0.0665907
2296	12	54950	0.2198	65.4237	8.26386	3.70473	1.35246	0.901674	0.907006	0.899081	0.867662	0.911729	0.878499	0.883367	0.864349	0.866633	0.860464	0.845805	0.844914	0.846315	0.8397	0.826215	0.872939	0.837097	0.826442	0.861729	0.816997	1	0.881282	0.0662758
2296	12	54950	0.2198	65.4237	8.26386	3.70473	1.35246	0.901674	0.907006	0.899081	0.867662	0.911729	0.878499	0.883367	0.864349	0.866633	0.860464	0.845805	0.844914	0.846315	0.8397	0.826215	0.872939	0.837097	0.826442	0.861729	0.816997	1	0.881282	0.0662758
2301	17	46756	0.187024	105.511	9.18387	15.0794	3.86808	0.903606	0.908632	0.900569	0.869247	0.913134	0.87932	0.884443	0.864937	0.867097	0.861526	0.845442	0.845763	0.846822	0.840705	0.826953	0.872701	0.836812	0.826782	0.86205	0.816163	1	0.882456	0.0657686
2302	18	17131	0.068524	99.5963	7.63569	12.6297	2.84629	0.923968	0.923326	0.916759	0.883544	0.923939	0.889207	0.893526	0.874467	0.87508	0.864573	0.851848	0.849863	0.851585	0.845835	0.836816	0.876977	0.839968	0.829578	0.866353	0.820764	1	0.894388	0.0603108
2306	22	15610	0.06244	99.5905	7.63401	12.6275	2.84726	0.925368	0.924215	0.918001	0.884914	0.9254	0.890775	0.894234	0.873639	0.875593	0.865054	0.852915	0.850416	0.851602	0.847181	0.837124	0.87729	0.840615	0.830365	0.865919	0.820724	1	0.895337	0.0600237
2306	10	60901	0.243604	65.664	8.21051	3.74199	1.34919	0.916233	0.89611	0.90698	0.882761	0.926159	0.884	0.870142	0.878688	0.866226	0.846702	0.846193	0.853697	0.840996	0.838689	0.857794	0.848796	0.894887	0.840298	0.869025	0.791112	1	0.886342	0.0634017
2308	12	56876	0.227504	65.5904	8.38475	3.73717	1.38301	0.917733	0.897989	0.908679	0.884072	0.927122	0.884855	0.870376	0.878894	0.867308	0.847739	0.846842	0.854262	0.841058	0.838667	0.857831	0.849198	0.894815	0.840179	0.869163	0.791652	1	0.887403	0.0629139
2308	12	56876	0.227504	65.5904	8.38475	3.73717	1.38301	0.917733	0.897989	0.908679	0.884072	0.927122	0.884855	0.870376	0.878894	0.867308	0.847739	0.846842	0.854262	0.841058	0.838667	0.857831	0.849198	0.894815	0.840179	0.869163	0.791652	1	0.887403	0.0629139
2313	17	48403	0.193612	101.674	9.25278	13.5276	3.62496	0.919365	0.899748	0.910109	0.885834	0.927112	0.885957	0.870948	0.8801	0.867333	0.848584	0.847138	0.853873	0.841301	0.839369	0.857943	0.849792	0.895296	0.840857	0.869161	0.791418	1	0.888432	0.0626956
2314	18	24426	0.097704	96.2647	7.88863	11.437	2.74942	0.931712	0.91247	0.919307	0.894293	0.935274	0.892594	0.87849	0.886248	0.87151	0.855543	0.848809	0.856505	0.843568	0.841726	0.862094	0.852903	0.897711	0.842975	0.86805	0.792987	1	0.89638	0.0592348
2318	22	22356	0.089424	96.2592	7.89199	11.4353	2.75113	0.93239	0.913804	0.920715	0.895598	0.936013	0.89372	0.879138	0.887323	0.872271	0.856146	0.848833	0.856124	0.844583	0.841765	0.862833	0.852814	0.898171	0.842615	0.868559	0.792763	1	0.897243	0.0589894
2318	10	57287	0.229148	60.4558	7.61314	2.92531	1.06097	0.900667	0.912956	0.899768	0.88047	0.922094	0.892305	0.858807	0.852837	0.857411	0.86304	0.834325	0.852235	0.833994	0.810707	0.833819	0.866706	0.87155	0.852864	0.838672	0.80891	1	0.882016	0.0637892
2320	12	53457	0.213828	60.3931	7.78121	2.92255	1.08828	0.902464	0.914268	0.901444	0.881372	0.922957	0.893017	0.860299	0.853611	0.858073	0.863573	0.834213	0.852545	0.834484	0.810726	0.833913	0.866753	0.871775	0.853424	0.839001	0.809071	1	0.883041	0.063469
2320	12	53457	0.213828	60.3931	7.78121	2.92255	1.08828	0.902464	0.914268	0.901444	0.881372	0.922957	0.893017	0.860299	0.853611	0.858073	0.863573	0.834213	0.852545	0.834484	0.810726	0.833913	0.866753	0.871775	0.853424	0.839001	0.809071	1	0.883041	0.063469
2325	17	45591	0.182364	99.922	8.66475	12.8148	3.27659	0.903874	0.915817	0.902667	0.882576	0.923022	0.893367	0.86142	0.854686	0.858393	0.864754	0.834353	0.85359	0.835209	0.810588	0.834858	0.867265	0.872157	0.854017	0.838948	0.808964	1	0.883983	0.0631475
2326	18	23088	0.092352	96.8376	7.4019	11.6119	2.59924	0.916493	0.926499	0.914913	0.892845	0.926585	0.900554	0.871232	0.862093	0.865428	0.872293	0.841281	0.859256	0.841	0.811742	0.838141	0.870301	0.871773	0.857718	0.838942	0.812695	1	0.892542	0.0600696
2330	22	21003	0.084012	96.8353	7.40486	11.6112	2.59979	0.91844	0.927939	0.916393	0.893991	0.926796	0.900776	0.872066	0.862377	0.866352	0.87278	0.842784	0.85852	0.841427	0.811789	0.83919	0.870066	0.87209	0.858282	0.839047	0.813098	1	0.893503	0.0597864
2330	10	57306	0.229224	65.8234	8.18227	3.76713	1.34749	0.893423	0.938069	0.907488	0.884628	0.911824	0.894069	0.866602	0.849911	0.866279	0.844877	0.840645	0.82884	0.857755	0.855286	0.848576	0.870616	0.853567	0.816075	0.856786	0.815944	1	0.885618	0.0654769
2332	12	53493	0.213972	65.7409	8.34404	3.76026	1.3788	0.895472	0.939235	0.908895	0.885854	0.912708	0.894865	0.868544	0.851139	0.866805	0.845765	0.841605	0.829314	0.857935	0.85542	0.849569	0.870609	0.853626	0.816471	0.856645	0.81635	1	0.886772	0.064832
2332	12	53493	0.213972	65.7409	8.34404	3.76026	1.3788	0.895472	0.939235	0.908895	0.885854	0.912708	0.894865	0.868544	0.851139	0.866805	0.845765	0.841605	0.829314	0.857935	0.85542	0.849569	0.870609	0.853626	0.816471	0.856645	0.81635	1	0.886772	0.064832
2337	17	45576	0.182304	101.874	9.19126	13.6015	3.60936	0.89704	0.940572	0.910721	0.887123	0.913123	0.896261	0.869712	0.852027	0.867562	0.847244	0.841649	0.830283	0.858127	0.855395	0.850524	0.870579	0.854068	0.816811	0.856679	0.817755	1	0.887893	0.0644358
2338	18	20856	0.083424	97.6154	7.72715	11.9075	2.76636	0.914173	0.950638	0.924171	0.89744	0.922348	0.902522	0.879483	0.862126	0.874329	0.855269	0.848197	0.832998	0.861047	0.857907	0.852488	0.872387	0.855269	0.8195	0.855365	0.823216	1	0.897537	0.0594813
2342	22	19004	0.076016	97.5857	7.74549	11.8978	2.76859	0.915965	0.951247	0.925489	0.89889	0.923858	0.903494	0.879736	0.862897	0.874053	0.855136	0.848927	0.833956	0.861661	0.857846	0.853583	0.872211	0.855872	0.819249	0.855925	0.824432	1	0.898484	0.0590226
2342	10	55503	0.222012	62.4609	7.78159	3.22168	1.1559	0.908897	0.930535	0.906843	0.862899	0.920347	0.881268	0.873115	0.877853	0.879889	0.855738	0.840063	0.830991	0.822514	0.832721	0.841522	0.861962	0.838216	0.811524	0.903888	0.804668	1	0.886038	0.0635906
2344	12	51942	0.207768	62.4045	7.94774	3.21957	1.18615	0.910381	0.931414	0.907695	0.864339	0.921393	0.882128	0.874033	0.878326	0.880347	0.856552	0.840447	0.831177	0.823014	0.832939	0.841814	0.862221	0.838734	0.811521	0.903806	0.805302	1	0.886922	0.0633255
2344	12	51942	0.207768	62.4045	7.94774	3.21957	1.18615	0.910381	0.931414	0.907695	0.864339	0.921393	0.882128	0.874033	0.878326	0.880347	0.856552	0.840447	0.831177	0.823014	0.832939	0.841814	0.862221	0.838734	0.811521	0.903806	0.805302	1	0.886922	0.0633255
2349	17	44342	0.177368	102.125	8.83887	13.676	3.48877	0.91154	0.932502	0.908991	0.864925	0.922399	0.883023	0.875333	0.879065	0.880824	0.857302	0.841031	0.831018	0.822911	0.833228	0.841967	0.862185	0.839103	0.811815	0.904481	0.805128	1	0.887767	0.0629606
2350	18	20533	0.082132	97.7279	7.55907	11.9387	2.70891	0.926338	0.941704	0.919593	0.878099	0.926849	0.891638	0.882165	0.889203	0.886086	0.861467	0.845298	0.83529	0.828447	0.8396	0.846296	0.86417	0.841109	0.816077	0.905615	0.808552	1	0.896503	0.0595163
2354	22	18787	0.075148	97.7162	7.54979	11.9339	2.70391	0.928035	0.942327	0.92069	0.880742	0.927956	0.892186	0.883084	0.889764	0.887342	0.862405	0.845851	0.836057	0.829164	0.839703	0.846836	0.863203	0.841672	0.816229	0.905653	0.808564	1	0.897562	0.0589601
2354	10	56262	0.225048	65.3946	8.15801	3.6956	1.32976	0.910046	0.918604	0.908473	0.861754	0.903194	0.873378	0.874329	0.891712	0.883056	0.882638	0.837635	0.844958	0.825228	0.821842	0.815453	0.837199	0.830614	0.845011	0.862021	0.833413	1	0.884205	0.0641057
2356	12	52603	0.210412	65.3139	8.33024	3.68955	1.36253	0.911754	0.920062	0.90972	0.86323	0.904017	0.874979	0.875102	0.892002	0.882991	0.883153	0.837908	0.845731	0.825314	0.822738	0.816683	0.837025	0.830713	0.845218	0.861785	0.833127	1	0.885238	0.0637369
2356	12	52603	0.210412	65.3139	8.33024	3.68955	1.36253	0.911754	0.920062	0.90972	0.86323	0.904017	0.874979	0.875102	0.892002	0.882991	0.883153	0.837908	0.845731	0.825314	0.822738	0.816683	0.837025	0.830713	0.845218	0.861785	0.833127	1	0.885238	0.0637369
2361	17	44789	0.179156	104.542	9.23549	14.6791	3.82727	0.913293	0.92094	0.910369	0.863817	0.90491	0.876186	0.875561	0.892418	0.883666	0.883822	0.838655	0.845129	0.825236	0.823495	0.816395	0.837561	0.831197	0.845208	0.861741	0.833609	1	0.885993	0.0635484
2362	18	17460	0.06984	99.0095	7.65415	12.4125	2.82433	0.92858	0.934565	0.924084	0.881214	0.917812	0.888316	0.882045	0.897566	0.891266	0.890092	0.842612	0.851919	0.831586	0.82815	0.819129	0.841466	0.837801	0.84579	0.863574	0.834794	1	0.896974	0.0591728
2366	22	15906	0.063624	98.9735	7.65871	12.3994	2.82192	0.929209	0.936156	0.924871	0.882089	0.91937	0.88891	0.882874	0.897774	0.891896	0.890387	0.844147	0.852006	0.832233	0.828178	0.819565	0.841035	0.8394	0.846002	0.863479	0.83588	1	0.897802	0.0587536
2366	10	57133	0.228532	64.9851	8.13197	3.62778	1.30668	0.907278	0.895489	0.907602	0.889258	0.928308	0.897625	0.877444	0.859556	0.883281	0.843497	0.863433	0.849684	0.844424	0.835489	0.860545	0.838788	0.865988	0.838263	0.862365	0.803984	1	0.886825	0.0658373
2368	12	53328	0.213312	64.8995	8.3132	3.62145	1.34158	0.909241	0.896865	0.909025	0.890527	0.928959	0.89874	0.87891	0.860645	0.884254	0.843806	0.863514	0.850201	0.845344	0.835818	0.861067	0.839812	0.866402	0.838771	0.862755	0.803574	1	0.88797	0.0652832
2368	12	53328	0.213312	64.8995	8.3132	3.62145	1.34158	0.909241	0.896865	0.909025	0.890527	0.928959	0.89874	0.87891	0.860645	0.884254	0.843806	0.863514	0.850201	0.845344	0.835818	0.861067	0.839812	0.866402	0.838771	0.862755	0.803574	1	0.88797	0.0652832
2373	17	45201	0.180804	105.53	9.2473	15.0919	3.90258	0.910898	0.898785	0.910389	0.89133	0.929924	0.900168	0.879903	0.860678	0.884892	0.844273	0.863399	0.851862	0.845557	0.836552	0.861331	0.839517	0.866839	0.838886	0.862072	0.802936	1	0.889021	0.0649122
2374	18	15161	0.060644	100.323	7.55244	12.8993	2.86215	0.930051	0.916002	0.923389	0.905349	0.938461	0.912605	0.890772	0.868709	0.891795	0.851725	0.864752	0.859541	0.847866	0.840512	0.863037	0.846547	0.866697	0.845591	0.865807	0.806609	1	0.900599	0.0590602
2378	22	13850	0.0554	100.309	7.5438	12.8934	2.85677	0.931227	0.918953	0.924188	0.906029	0.940108	0.913502	0.891769	0.869856	0.89231	0.853249	0.865487	0.860469	0.848123	0.840866	0.863466	0.846715	0.866787	0.846606	0.865812	0.806029	1	0.90177	0.0585492
2378	10	56840	0.22736	68.0067	8.42267	4.1514	1.47854	0.903976	0.907152	0.905463	0.867787	0.913195	0.901399	0.877217	0.847475	0.867532	0.832152	0.834993	0.863987	0.822854	0.835644	0.814514	0.858014	0.845998	0.843086	0.853492	0.811207	1	0.881046	0.0649465
2380	12	53033	0.212132	67.936	8.62663	4.14803	1.52193	0.905493	0.908086	0.906436	0.869232	0.914101	0.902542	0.877859	0.848311	0.868073	0.833292	0.835725	0.864396	0.822912	0.835433	0.815011	0.858183	0.84635	0.843399	0.853883	0.811363	1	0.881985	0.0645941
2380	12	53033	0.212132	67.936	8.62663	4.14803	1.52193	0.905493	0.908086	0.906436	0.869232	0.914101	0.902542	0.877859	0.848311	0.868073	0.833292	0.835725	0.864396	0.822912	0.835433	0.815011	0.858183	0.84635	0.843399	0.853883	0.811363	1	0.881985	0.0645941
2385	17	45097	0.180388	106.144	9.53345	15.3727	4.06265	0.906901	0.909473	0.907976	0.871355	0.915449	0.903719	0.879249	0.849668	0.868506	0.833537	0.835865	0.865213	0.823281	0.835732	0.815575	0.858815	0.845411	0.844202	0.854004	0.811706	1	0.883166	0.0640081
2386	18	16532	0.066128	99.0295	7.895	12.4338	2.9223	0.922453	0.922544	0.920397	0.887491	0.925387	0.914378	0.887521	0.86018	0.875393	0.838677	0.842306	0.869284	0.828424	0.840249	0.817566	0.861057	0.84651	0.850381	0.857337	0.812969	1	0.893765	0.0593161
2390	22	15112	0.060448	99.0035	7.90204	12.4246	2.925	0.923968	0.923339	0.921122	0.888962	0.926151	0.91424	0.88797	0.861633	0.876423	0.839267	0.842278	0.870269	0.828778	0.840326	0.817628	0.861534	0.846844	0.850285	0.857994	0.814022	1	0.894589	0.0591384
2390	10	52439	0.209756	63.0956	7.97439	3.32474	1.21135	0.903478	0.921738	0.932827	0.908961	0.905271	0.88684	0.83395	0.861992	0.852228	0.864147	0.833149	0.820363	0.832987	0.842322	0.813488	0.826684	0.850493	0.827171	0.869467	0.789975	1	0.885143	0.0622222
2392	12	49018	0.196072	63.0243	8.15464	3.32091	1.24292	0.90578	0.92314	0.933708	0.909615	0.906024	0.888786	0.835234	0.862969	0.852707	0.864846	0.832908	0.821209	0.833296	0.842435	0.814058	0.826441	0.850749	0.82738	0.869895	0.790393	1	0.88623	0.0617847
2392	12	49018	0.196072	63.0243	8.15464	3.32091	1.24292	0.90578	0.92314	0.933708	0.909615	0.906024	0.888786	0.835234	0.862969	0.852707	0.864846	0.832908	0.821209	0.833296	0.842435	0.814058	0.826441	0.850749	0.82738	0.869895	0.790393	1	0.88623	0.0617847
2397	17	41890	0.16756	101.874	9.06118	13.5927	3.56609	0.907782	0.925018	0.935211	0.910432	0.906577	0.889628	0.836882	0.864228	0.853629	0.8656	0.83286	0.821533	0.833421	0.842779	0.814598	0.82725	0.850991	0.828038	0.870064	0.791334	1	0.887395	0.061286
2398	18	20201	0.080804	97.0183	7.63393	11.6885	2.6922	0.921959	0.936686	0.942206	0.91837	0.913742	0.900252	0.850131	0.871888	0.859735	0.873323	0.835429	0.827905	0.835602	0.843671	0.820776	0.830083	0.852582	0.829959	0.872977	0.794144	1	0.89609	0.0576845
2402	22	18469	0.073876	96.9796	7.6335	11.6747	2.68842	0.923114	0.937598	0.942688	0.918864	0.914099	0.901917	0.850506	0.873626	0.860767	0.873491	0.835021	0.828009	0.836212	0.84317	0.820781	0.830987	0.853213	0.830121	0.873626	0.794412	1	0.896807	0.0574688
2402	10	55577	0.222308	63.6782	7.98241	3.41476	1.23279	0.913291	0.932328	0.905851	0.893085	0.916926	0.898069	0.900966	0.84373	0.887345	0.843703	0.858656	0.837136	0.844783	0.825143	0.832872	0.864764	0.868885	0.820717	0.888497	0.814654	1	0.891788	0.0609116
2404	12	51934	0.207736	63.619	8.14312	3.41192	1.26214	0.914796	0.93331	0.906814	0.894039	0.917809	0.898679	0.901702	0.844582	0.88805	0.844399	0.858811	0.837467	0.845544	0.825442	0.833337	0.865319	0.869517	0.82006	0.88856	0.814572	1	0.892642	0.0605839
