# Supplementary material for: IBSEM: An Individual-Based Atlantic Salmon Population Model
Source: PLoS One. 2015 Sep 18;10(9):e0138444. doi: 10.1371/journal.pone.0138444 (PMC4575158; doi:10.1371/journal.pone.0138444)
Supplement: S1 Minimal dataset — (ZIP) [file pone.0138444.s003.zip › temp/scenario 1/wild - 5/runFiles/results/parr2.txt]

month	averageAge	popSize	density	averageLength	stDevLength	averageWeight	stDevWeight	allele_0_0_Frequency	allele_0_1_Frequency	allele_0_2_Frequency	allele_0_3_Frequency	allele_0_4_Frequency	allele_0_5_Frequency	allele_0_6_Frequency	allele_0_7_Frequency	allele_0_8_Frequency	allele_0_9_Frequency	allele_0_10_Frequency	allele_0_11_Frequency	allele_0_12_Frequency	allele_0_13_Frequency	allele_0_14_Frequency	allele_0_15_Frequency	allele_0_16_Frequency	allele_0_17_Frequency	allele_0_18_Frequency	allele_0_19_Frequency	allele_0_20_Frequency	genotypicValueAverage	genotypicValueStDev
16	24	8506	0.034024	102.346	7.46408	13.6805	3.04842	0.915295	0.913532	0.913649	0.912297	0.906478	0.904891	0.904185	0.904362	0.904891	0.903891	0.905361	0.903068	0.907242	0.897308	0.902775	0.90348	0.903891	0.90348	0.900541	0.898895	1	0.90885	0.0571579
21	29	7384	0.029536	131.792	8.46801	29.0116	5.65256	0.915967	0.913868	0.916509	0.91292	0.906216	0.906419	0.905878	0.905404	0.906555	0.904794	0.905742	0.903575	0.906352	0.897346	0.90344	0.905336	0.905268	0.902898	0.90046	0.898023	1	0.909757	0.0570374
22	30	62	0.000248	120.441	6.33032	22.0792	3.52956	0.951613	0.943548	0.927419	0.943548	0.895161	0.959677	0.959677	0.903226	0.959677	0.91129	0.903226	0.919355	0.887097	0.927419	0.927419	0.927419	0.919355	0.862903	0.91129	0.903226	1	0.932435	0.0539045
26	34	56	0.000224	120.527	6.54461	22.1387	3.65282	0.955357	0.946429	0.9375	0.9375	0.910714	0.955357	0.955357	0.901786	0.964286	0.919643	0.928571	0.910714	0.892857	0.928571	0.946429	0.919643	0.928571	0.857143	0.901786	0.901786	1	0.935939	0.0484436
26	22	15179	0.060716	99.75	7.70176	12.6915	2.89627	0.92628	0.922393	0.918308	0.916826	0.915904	0.913235	0.90813	0.909612	0.909217	0.909118	0.90757	0.907207	0.901015	0.90365	0.906845	0.905593	0.901476	0.899993	0.90029	0.902826	1	0.914972	0.055725
28	24	14359	0.057436	99.6992	8.17241	12.7004	3.08806	0.927641	0.923393	0.91911	0.917299	0.916255	0.913295	0.908211	0.910579	0.909604	0.909534	0.908176	0.908072	0.901142	0.904067	0.907306	0.905147	0.90156	0.899993	0.901072	0.9025	1	0.915613	0.0554564
28	24	14359	0.057436	99.6992	8.17241	12.7004	3.08806	0.927641	0.923393	0.91911	0.917299	0.916255	0.913295	0.908211	0.910579	0.909604	0.909534	0.908176	0.908072	0.901142	0.904067	0.907306	0.905147	0.90156	0.899993	0.901072	0.9025	1	0.915613	0.0554564
33	29	12417	0.049668	127.082	9.06571	26.0951	5.54253	0.928888	0.92317	0.919465	0.918539	0.917573	0.913989	0.909559	0.911291	0.91121	0.909117	0.908875	0.908915	0.901144	0.905694	0.906459	0.904727	0.901627	0.899613	0.902714	0.904365	1	0.916335	0.0552667
34	30	306	0.001224	113.55	7.78918	18.6224	3.81909	0.95098	0.95915	0.941176	0.934641	0.916667	0.916667	0.929739	0.918301	0.936275	0.903595	0.916667	0.926471	0.916667	0.908497	0.916667	0.895425	0.906863	0.903595	0.903595	0.903595	1	0.931888	0.0455773
38	34	287	0.001148	113.692	7.80398	18.6924	3.83869	0.947735	0.958188	0.944251	0.937282	0.918118	0.923345	0.930314	0.923345	0.93554	0.902439	0.919861	0.926829	0.919861	0.918118	0.912892	0.897213	0.904181	0.902439	0.902439	0.907666	1	0.932995	0.0457472
38	22	18452	0.073808	98.7905	7.85531	12.3436	2.91343	0.922881	0.918925	0.904834	0.913234	0.923856	0.899117	0.89264	0.902395	0.912801	0.893507	0.908194	0.889172	0.905539	0.882885	0.913858	0.916025	0.914101	0.922854	0.912042	0.894537	1	0.910123	0.0578872
40	24	17370	0.06948	98.7047	8.32658	12.3404	3.09812	0.923921	0.920121	0.906045	0.913961	0.924525	0.900173	0.893754	0.902907	0.913644	0.893984	0.908175	0.890012	0.906707	0.883564	0.914134	0.915947	0.914335	0.922798	0.912666	0.894761	1	0.91098	0.0575682
40	24	17370	0.06948	98.7047	8.32658	12.3404	3.09812	0.923921	0.920121	0.906045	0.913961	0.924525	0.900173	0.893754	0.902907	0.913644	0.893984	0.908175	0.890012	0.906707	0.883564	0.914134	0.915947	0.914335	0.922798	0.912666	0.894761	1	0.91098	0.0575682
45	29	14964	0.059856	126.927	9.25814	26.0182	5.6704	0.924218	0.920977	0.906843	0.915731	0.925789	0.901597	0.89438	0.903769	0.913292	0.894079	0.908146	0.889702	0.906943	0.883487	0.913593	0.915631	0.914328	0.922213	0.91249	0.89428	1	0.911621	0.0573552
46	30	387	0.001548	112.251	7.44479	17.9762	3.53045	0.950904	0.947028	0.934109	0.935401	0.925065	0.917313	0.905685	0.917313	0.910853	0.895349	0.917313	0.900517	0.903101	0.903101	0.919897	0.925065	0.927649	0.900517	0.918605	0.897933	1	0.927158	0.0525009
50	34	353	0.001412	112.388	7.51955	18.0455	3.56493	0.953258	0.946176	0.932011	0.933428	0.926346	0.924929	0.906516	0.915014	0.909348	0.898017	0.92068	0.902266	0.909348	0.903683	0.916431	0.923513	0.926346	0.906516	0.922096	0.895184	1	0.927879	0.051437
50	22	13616	0.054464	99.1057	7.85889	12.4605	2.93733	0.918625	0.929311	0.899567	0.917266	0.904598	0.916495	0.892994	0.921012	0.874376	0.889101	0.920608	0.919139	0.876138	0.914145	0.910657	0.90647	0.901219	0.882161	0.905662	0.908233	1	0.909781	0.0598132
52	24	12803	0.051212	98.9618	8.26808	12.4317	3.08956	0.920058	0.930524	0.901586	0.918144	0.905725	0.918105	0.893423	0.921659	0.875303	0.889401	0.921308	0.919042	0.876474	0.914317	0.911193	0.906428	0.90139	0.882879	0.905335	0.908459	1	0.910808	0.0591365
52	24	12803	0.051212	98.9618	8.26808	12.4317	3.08956	0.920058	0.930524	0.901586	0.918144	0.905725	0.918105	0.893423	0.921659	0.875303	0.889401	0.921308	0.919042	0.876474	0.914317	0.911193	0.906428	0.90139	0.882879	0.905335	0.908459	1	0.910808	0.0591365
57	29	11072	0.044288	127.704	9.1471	26.4817	5.6529	0.921333	0.930997	0.902773	0.920159	0.907876	0.917901	0.893741	0.922507	0.87771	0.890083	0.92174	0.919707	0.875948	0.915191	0.912076	0.907063	0.902411	0.882271	0.906205	0.909276	1	0.911812	0.0587821
58	30	259	0.001036	113.762	7.792	18.727	3.90384	0.949807	0.947876	0.940154	0.916988	0.926641	0.942085	0.915058	0.936293	0.859073	0.897683	0.918919	0.915058	0.897683	0.918919	0.889961	0.893822	0.918919	0.880309	0.899614	0.897683	1	0.92632	0.0503465
62	34	237	0.000948	113.895	7.75518	18.7891	3.8969	0.949367	0.947257	0.938819	0.917722	0.921941	0.936709	0.921941	0.936709	0.852321	0.902954	0.921941	0.911392	0.896624	0.919831	0.886076	0.894515	0.917722	0.883966	0.892405	0.905063	1	0.925632	0.050931
62	22	14977	0.059908	99.0891	7.79574	12.4504	2.90507	0.916672	0.928891	0.91083	0.920545	0.916338	0.921213	0.90846	0.909595	0.90225	0.895373	0.896441	0.908526	0.895206	0.91103	0.905956	0.907491	0.884122	0.923349	0.908994	0.920745	1	0.91367	0.0575594
64	24	14108	0.056432	99.005	8.26029	12.4471	3.08736	0.91799	0.930394	0.911256	0.921286	0.917671	0.921463	0.908669	0.909945	0.903388	0.896477	0.89669	0.908385	0.895981	0.911221	0.906153	0.90796	0.88425	0.923519	0.908598	0.921038	1	0.914455	0.0572696
64	24	14108	0.056432	99.005	8.26029	12.4471	3.08736	0.91799	0.930394	0.911256	0.921286	0.917671	0.921463	0.908669	0.909945	0.903388	0.896477	0.89669	0.908385	0.895981	0.911221	0.906153	0.90796	0.88425	0.923519	0.908598	0.921038	1	0.914455	0.0572696
69	29	12130	0.04852	127.113	9.15997	26.122	5.60681	0.91892	0.931575	0.913438	0.922176	0.919868	0.922341	0.909604	0.909275	0.903916	0.896908	0.897898	0.909769	0.896455	0.911624	0.907461	0.909357	0.883223	0.924155	0.908615	0.92197	1	0.915504	0.0567138
70	30	273	0.001092	113.066	7.71555	18.3857	3.84517	0.954212	0.945055	0.932234	0.956044	0.934066	0.937729	0.919414	0.886447	0.941392	0.910256	0.919414	0.913919	0.906593	0.924908	0.884615	0.90293	0.897436	0.924908	0.901099	0.928571	1	0.932382	0.0479532
74	34	254	0.001016	112.969	7.60493	18.3316	3.7743	0.96063	0.94685	0.931102	0.956693	0.933071	0.935039	0.92126	0.889764	0.940945	0.911417	0.92126	0.911417	0.90748	0.925197	0.883858	0.903543	0.897638	0.925197	0.899606	0.927165	1	0.933518	0.0470376
74	22	17670	0.07068	98.9983	7.72567	12.4127	2.86699	0.919015	0.91412	0.920628	0.910696	0.912224	0.902773	0.915224	0.906593	0.900396	0.909111	0.905518	0.916299	0.893916	0.910187	0.91013	0.894539	0.898698	0.898783	0.900085	0.909451	1	0.911445	0.0579069
76	24	16610	0.06644	98.9125	8.15628	12.4065	3.04064	0.920108	0.915443	0.921282	0.912041	0.912492	0.903703	0.915473	0.907315	0.900813	0.910114	0.905509	0.916918	0.894822	0.910235	0.910626	0.894943	0.898886	0.898977	0.900753	0.909542	1	0.912231	0.0577603
76	24	16610	0.06644	98.9125	8.15628	12.4065	3.04064	0.920108	0.915443	0.921282	0.912041	0.912492	0.903703	0.915473	0.907315	0.900813	0.910114	0.905509	0.916918	0.894822	0.910235	0.910626	0.894943	0.898886	0.898977	0.900753	0.909542	1	0.912231	0.0577603
81	29	14279	0.057116	127.514	9.09789	26.3609	5.61177	0.920022	0.916241	0.923559	0.912249	0.913895	0.904895	0.916486	0.909517	0.902234	0.910883	0.906506	0.917676	0.89467	0.910638	0.911688	0.894776	0.899468	0.899468	0.902024	0.909552	1	0.913147	0.0573886
82	30	303	0.001212	114.459	8.04012	19.0848	4.06328	0.950495	0.957096	0.940594	0.914191	0.924092	0.917492	0.929043	0.922442	0.910891	0.929043	0.912541	0.930693	0.912541	0.922442	0.919142	0.882838	0.915842	0.922442	0.912541	0.938944	1	0.931003	0.0506111
86	34	281	0.001124	114.583	8.03177	19.1456	4.07259	0.950178	0.955516	0.94306	0.914591	0.921708	0.919929	0.927046	0.925267	0.907473	0.927046	0.912811	0.928826	0.911032	0.921708	0.912811	0.884342	0.912811	0.923488	0.909253	0.941281	1	0.930611	0.0497216
86	22	13787	0.055148	100.67	7.72977	13.0425	2.9885	0.922318	0.924313	0.901175	0.914884	0.896569	0.902082	0.895518	0.910387	0.900704	0.901429	0.893378	0.90103	0.911257	0.889316	0.899833	0.902336	0.9089	0.919925	0.913904	0.91608	1	0.908592	0.0589419
88	24	12941	0.051764	100.601	8.18941	13.0438	3.17508	0.92404	0.925508	0.902944	0.916042	0.897149	0.902905	0.895951	0.910787	0.900124	0.90163	0.894521	0.902055	0.912333	0.889498	0.899351	0.902442	0.908508	0.919906	0.914226	0.915347	1	0.909509	0.0585041
88	24	12941	0.051764	100.601	8.18941	13.0438	3.17508	0.92404	0.925508	0.902944	0.916042	0.897149	0.902905	0.895951	0.910787	0.900124	0.90163	0.894521	0.902055	0.912333	0.889498	0.899351	0.902442	0.908508	0.919906	0.914226	0.915347	1	0.909509	0.0585041
93	29	11121	0.044484	129.062	9.07962	27.3176	5.75796	0.924962	0.926311	0.904325	0.915745	0.897087	0.903111	0.896547	0.91017	0.902032	0.903111	0.893939	0.902572	0.912418	0.891152	0.899065	0.903246	0.908551	0.918712	0.913947	0.916509	1	0.910054	0.0583889
94	30	210	0.00084	114.953	8.23401	19.3438	4.22012	0.952381	0.940476	0.930952	0.945238	0.92619	0.904762	0.909524	0.895238	0.883333	0.92619	0.907143	0.892857	0.914286	0.921429	0.902381	0.902381	0.921429	0.895238	0.909524	0.897619	1	0.924604	0.0538649
98	34	198	0.000792	115.074	8.23985	19.4046	4.23339	0.949495	0.94697	0.929293	0.944444	0.926768	0.901515	0.914141	0.893939	0.883838	0.926768	0.901515	0.89899	0.911616	0.919192	0.901515	0.906566	0.921717	0.89899	0.90404	0.901515	1	0.924772	0.053848
98	22	15298	0.061192	99.2398	7.93954	12.5149	2.97366	0.936724	0.929566	0.913257	0.913649	0.921199	0.91172	0.900641	0.907079	0.893744	0.919303	0.890476	0.902111	0.89649	0.914433	0.901	0.885018	0.902961	0.899268	0.895999	0.906033	1	0.914998	0.0555212
100	24	14429	0.057716	99.1449	8.38755	12.507	3.15172	0.93766	0.93066	0.914201	0.913958	0.922171	0.912468	0.900894	0.907651	0.894171	0.91971	0.890498	0.902523	0.89684	0.914651	0.902176	0.88589	0.903666	0.899993	0.895627	0.905399	1	0.915682	0.0554089
100	24	14429	0.057716	99.1449	8.38755	12.507	3.15172	0.93766	0.93066	0.914201	0.913958	0.922171	0.912468	0.900894	0.907651	0.894171	0.91971	0.890498	0.902523	0.89684	0.914651	0.902176	0.88589	0.903666	0.899993	0.895627	0.905399	1	0.915682	0.0554089
105	29	12411	0.049644	127.384	9.27075	26.2967	5.71768	0.938764	0.931351	0.916163	0.913343	0.923616	0.912779	0.901217	0.907743	0.894932	0.919708	0.889896	0.902828	0.897389	0.914229	0.902546	0.886754	0.903795	0.901056	0.895617	0.906132	1	0.916315	0.0552926
106	30	257	0.001028	113.751	8.3302	18.7584	4.15651	0.959144	0.949416	0.933852	0.957198	0.924125	0.935798	0.918288	0.918288	0.945525	0.918288	0.879377	0.90856	0.894942	0.912451	0.910506	0.912451	0.900778	0.928016	0.922179	0.922179	1	0.933902	0.0505932
110	34	237	0.000948	113.612	8.26454	18.6856	4.10868	0.959916	0.951477	0.932489	0.957806	0.924051	0.940928	0.919831	0.919831	0.951477	0.921941	0.873418	0.907173	0.894515	0.909283	0.915612	0.907173	0.902954	0.93038	0.917722	0.919831	1	0.934798	0.0503521
110	22	17842	0.071368	98.5553	7.72385	12.2495	2.8484	0.925092	0.9101	0.908558	0.915536	0.937311	0.927783	0.894575	0.907634	0.915705	0.902645	0.903738	0.902954	0.895583	0.888437	0.897853	0.900376	0.926606	0.915592	0.914668	0.91562	1	0.913756	0.0592821
112	24	16799	0.067196	98.4552	8.17815	12.2396	3.02298	0.926394	0.911542	0.909846	0.916632	0.938598	0.928805	0.895976	0.90803	0.916751	0.903149	0.90425	0.902673	0.895857	0.888892	0.899012	0.900083	0.927079	0.916721	0.915352	0.915947	1	0.914784	0.0588561
112	24	16799	0.067196	98.4552	8.17815	12.2396	3.02298	0.926394	0.911542	0.909846	0.916632	0.938598	0.928805	0.895976	0.90803	0.916751	0.903149	0.90425	0.902673	0.895857	0.888892	0.899012	0.900083	0.927079	0.916721	0.915352	0.915947	1	0.914784	0.0588561
117	29	14487	0.057948	127.297	9.06755	26.2261	5.56864	0.928108	0.912439	0.911265	0.917443	0.939152	0.929592	0.896355	0.909229	0.917305	0.90312	0.904466	0.902706	0.895182	0.887071	0.899427	0.900255	0.928281	0.91696	0.915959	0.915338	1	0.915568	0.0586589
118	30	351	0.001404	113.814	7.84203	18.753	3.82568	0.961538	0.924501	0.941595	0.944444	0.957265	0.948718	0.920228	0.920228	0.925926	0.923077	0.89886	0.920228	0.92735	0.887464	0.920228	0.880342	0.924501	0.924501	0.91453	0.925926	1	0.934991	0.0471422
122	34	317	0.001268	113.788	7.85789	18.742	3.84463	0.960568	0.922713	0.94164	0.94795	0.958991	0.951104	0.92429	0.92429	0.927445	0.922713	0.899054	0.914826	0.929022	0.881703	0.917981	0.883281	0.929022	0.922713	0.913249	0.927445	1	0.935583	0.0444362
122	22	15042	0.060168	100.216	7.80393	12.8736	2.97884	0.925276	0.927437	0.903736	0.904168	0.932722	0.920988	0.914273	0.915404	0.87382	0.902805	0.890507	0.916301	0.888778	0.920689	0.917631	0.915005	0.876845	0.904401	0.918794	0.90603	1	0.913475	0.0561759
124	24	14185	0.05674	100.162	8.24291	12.8796	3.16072	0.926401	0.928869	0.904547	0.904653	0.933028	0.921184	0.915157	0.916496	0.874551	0.903349	0.890307	0.917166	0.888826	0.921255	0.918329	0.915051	0.877124	0.9049	0.918188	0.907191	1	0.914211	0.0559164
124	24	14185	0.05674	100.162	8.24291	12.8796	3.16072	0.926401	0.928869	0.904547	0.904653	0.933028	0.921184	0.915157	0.916496	0.874551	0.903349	0.890307	0.917166	0.888826	0.921255	0.918329	0.915051	0.877124	0.9049	0.918188	0.907191	1	0.914211	0.0559164
129	29	12226	0.048904	128.454	9.19428	26.9486	5.76486	0.926754	0.92884	0.906306	0.904793	0.933911	0.920579	0.914935	0.91788	0.874693	0.904302	0.890193	0.91788	0.889171	0.921274	0.918371	0.915794	0.878251	0.904466	0.917921	0.906797	1	0.914634	0.0558459
130	30	267	0.001068	114.055	8.47659	18.9169	4.25305	0.940075	0.964419	0.934457	0.926966	0.953184	0.923221	0.921348	0.919476	0.902622	0.940075	0.902622	0.934457	0.902622	0.932584	0.93633	0.910112	0.88764	0.917603	0.911985	0.938202	1	0.933148	0.0476949
134	34	253	0.001012	114.13	8.48625	18.9547	4.27485	0.938735	0.968379	0.934783	0.924901	0.950593	0.918972	0.922925	0.920949	0.907115	0.938735	0.903162	0.93083	0.901186	0.932806	0.932806	0.913043	0.889328	0.920949	0.909091	0.936759	1	0.932995	0.0480414
134	22	16053	0.064212	99.261	7.93439	12.5224	2.97324	0.915935	0.915249	0.915436	0.910827	0.930511	0.912322	0.927739	0.908023	0.89653	0.927366	0.895689	0.906871	0.903787	0.888557	0.906466	0.903694	0.888712	0.910235	0.901171	0.906155	1	0.913317	0.0569647
136	24	15198	0.060792	99.2004	8.37176	12.5266	3.14786	0.917555	0.9167	0.916568	0.910909	0.93078	0.912752	0.928576	0.908935	0.89696	0.927556	0.89548	0.907455	0.904198	0.888571	0.906994	0.903211	0.88811	0.910087	0.901073	0.905942	1	0.914052	0.0565738
136	24	15198	0.060792	99.2004	8.37176	12.5266	3.14786	0.917555	0.9167	0.916568	0.910909	0.93078	0.912752	0.928576	0.908935	0.89696	0.927556	0.89548	0.907455	0.904198	0.888571	0.906994	0.903211	0.88811	0.910087	0.901073	0.905942	1	0.914052	0.0565738
141	29	13073	0.052292	127.923	9.30414	26.63	5.78697	0.919452	0.917616	0.917922	0.9123	0.93173	0.913409	0.929855	0.908896	0.899029	0.929435	0.896122	0.907978	0.904919	0.889199	0.907481	0.904383	0.889046	0.908705	0.900405	0.906334	1	0.915168	0.0561514
142	30	325	0.0013	112.948	8.06897	18.3508	3.94617	0.952308	0.94	0.929231	0.927692	0.943077	0.936923	0.94	0.933846	0.903077	0.941538	0.898462	0.895385	0.884615	0.872308	0.886154	0.915385	0.895385	0.924615	0.903077	0.898462	1	0.92943	0.0501832
146	34	297	0.001188	112.938	8.18968	18.354	3.99883	0.952862	0.944444	0.930976	0.929293	0.946128	0.934343	0.941077	0.930976	0.902357	0.939394	0.895623	0.892256	0.883838	0.872054	0.893939	0.910774	0.890572	0.922559	0.907407	0.909091	1	0.930191	0.0496895
146	22	16723	0.066892	98.5401	7.85127	12.2513	2.89989	0.900855	0.915446	0.900317	0.911978	0.913024	0.90241	0.888028	0.916881	0.906984	0.90238	0.892693	0.903785	0.916163	0.902021	0.907851	0.900586	0.880135	0.899719	0.899689	0.907911	1	0.905242	0.0598972
148	24	15701	0.062804	98.4351	8.25114	12.2367	3.05235	0.903191	0.916757	0.901599	0.913063	0.914209	0.902458	0.888415	0.917585	0.907554	0.903573	0.893	0.903987	0.916247	0.901822	0.907808	0.901503	0.880422	0.900834	0.900389	0.908445	1	0.906274	0.0594763
148	24	15701	0.062804	98.4351	8.25114	12.2367	3.05235	0.903191	0.916757	0.901599	0.913063	0.914209	0.902458	0.888415	0.917585	0.907554	0.903573	0.893	0.903987	0.916247	0.901822	0.907808	0.901503	0.880422	0.900834	0.900389	0.908445	1	0.906274	0.0594763
153	29	13485	0.05394	127.76	9.18039	26.5186	5.67908	0.904153	0.919355	0.90304	0.914238	0.914794	0.904375	0.889692	0.91828	0.907638	0.904412	0.894327	0.903189	0.916537	0.901854	0.908194	0.902299	0.881313	0.901594	0.900556	0.908676	1	0.907408	0.0592541
154	30	346	0.001384	113.117	7.87309	18.4187	3.84025	0.924855	0.956647	0.92052	0.934971	0.926301	0.927746	0.904624	0.921965	0.91474	0.90896	0.904624	0.926301	0.92052	0.897399	0.919075	0.91474	0.885838	0.924855	0.91763	0.92341	1	0.925092	0.0525202
158	34	322	0.001288	113.107	7.88976	18.4147	3.84782	0.923913	0.959627	0.920807	0.936335	0.923913	0.927019	0.906832	0.92236	0.909938	0.909938	0.903727	0.925466	0.920807	0.900621	0.917702	0.914596	0.880435	0.925466	0.917702	0.923913	1	0.925158	0.0519517
158	22	15868	0.063472	98.8749	7.95295	12.3803	2.95179	0.915081	0.913411	0.914734	0.911993	0.904241	0.903485	0.865043	0.912182	0.880042	0.909188	0.896143	0.904304	0.9182	0.89649	0.883004	0.89233	0.896742	0.917192	0.902162	0.912938	1	0.905439	0.0595884
160	24	14899	0.059596	98.7957	8.37876	12.377	3.12009	0.915498	0.913618	0.915766	0.913283	0.906437	0.905598	0.866468	0.912712	0.880294	0.909054	0.896772	0.904725	0.918317	0.89704	0.883851	0.893013	0.896805	0.917343	0.901839	0.913048	1	0.906273	0.0594285
160	24	14899	0.059596	98.7957	8.37876	12.377	3.12009	0.915498	0.913618	0.915766	0.913283	0.906437	0.905598	0.866468	0.912712	0.880294	0.909054	0.896772	0.904725	0.918317	0.89704	0.883851	0.893013	0.896805	0.917343	0.901839	0.913048	1	0.906273	0.0594285
165	29	12862	0.051448	128.256	9.30014	26.8354	5.81179	0.916809	0.914671	0.916926	0.915254	0.907557	0.906896	0.867556	0.912766	0.880617	0.909617	0.897333	0.905497	0.918947	0.896089	0.885671	0.893679	0.897217	0.918481	0.90192	0.91401	1	0.907298	0.0592908
166	30	309	0.001236	113.984	7.82535	18.835	3.82676	0.936893	0.938511	0.919094	0.917476	0.911003	0.917476	0.860841	0.915858	0.89644	0.932039	0.902913	0.889968	0.925566	0.906149	0.894822	0.883495	0.894822	0.901294	0.914239	0.914239	1	0.916029	0.057729
170	34	287	0.001148	114.026	7.81541	18.8549	3.82938	0.937282	0.939024	0.923345	0.918118	0.912892	0.916376	0.862369	0.918118	0.900697	0.93554	0.905923	0.88676	0.923345	0.904181	0.897213	0.883275	0.898955	0.904181	0.916376	0.912892	1	0.917327	0.0551287
170	22	14567	0.058268	99.2971	8.01487	12.5407	3.00599	0.91594	0.933686	0.90149	0.894899	0.919613	0.91213	0.897783	0.899602	0.900048	0.916936	0.894385	0.913503	0.887108	0.888378	0.878973	0.917553	0.895723	0.923972	0.89308	0.935265	1	0.909167	0.0604712
172	24	13718	0.054872	99.2051	8.39746	12.5299	3.15722	0.917699	0.934247	0.903229	0.896413	0.920105	0.912633	0.897981	0.899657	0.901626	0.916752	0.895393	0.913508	0.887812	0.888869	0.879647	0.917371	0.895466	0.924661	0.893534	0.935741	1	0.91006	0.0599206
172	24	13718	0.054872	99.2051	8.39746	12.5299	3.15722	0.917699	0.934247	0.903229	0.896413	0.920105	0.912633	0.897981	0.899657	0.901626	0.916752	0.895393	0.913508	0.887812	0.888869	0.879647	0.917371	0.895466	0.924661	0.893534	0.935741	1	0.91006	0.0599206
177	29	11742	0.046968	127.666	9.36149	26.4774	5.80817	0.918966	0.935232	0.903679	0.897292	0.920925	0.913686	0.898314	0.901763	0.901763	0.915474	0.895674	0.912962	0.887753	0.889031	0.880216	0.916113	0.896185	0.92497	0.8938	0.935403	1	0.910725	0.0599584
178	30	326	0.001304	113.174	8.16669	18.4666	4.02649	0.946319	0.955521	0.92638	0.929448	0.93865	0.924847	0.91411	0.898773	0.911043	0.937117	0.891104	0.937117	0.897239	0.886503	0.855828	0.918712	0.894172	0.909509	0.878834	0.947853	1	0.927049	0.0502852
182	34	306	0.001224	113.088	8.09226	18.4203	3.98239	0.944444	0.960784	0.929739	0.934641	0.939542	0.919935	0.916667	0.901961	0.910131	0.934641	0.887255	0.936275	0.900327	0.887255	0.856209	0.915033	0.893791	0.908497	0.874183	0.949346	1	0.928042	0.0504124
182	22	18879	0.075516	97.69	8.02753	11.9525	2.9188	0.921738	0.915859	0.917263	0.901081	0.931803	0.908788	0.90161	0.91525	0.886726	0.913369	0.880926	0.902299	0.891149	0.919832	0.881932	0.904947	0.885773	0.923672	0.921924	0.892235	1	0.910754	0.0588855
184	24	17797	0.071188	97.602	8.44547	11.9462	3.08187	0.923049	0.917374	0.918413	0.903045	0.932798	0.909929	0.902512	0.915576	0.887537	0.913272	0.881778	0.903017	0.891527	0.92052	0.88175	0.905153	0.886245	0.923498	0.921925	0.893016	1	0.91179	0.0585533
184	24	17797	0.071188	97.602	8.44547	11.9462	3.08187	0.923049	0.917374	0.918413	0.903045	0.932798	0.909929	0.902512	0.915576	0.887537	0.913272	0.881778	0.903017	0.891527	0.92052	0.88175	0.905153	0.886245	0.923498	0.921925	0.893016	1	0.91179	0.0585533
189	29	15345	0.06138	126.395	9.37259	25.7078	5.71898	0.923623	0.91828	0.919225	0.905116	0.933561	0.910329	0.902672	0.915673	0.888205	0.91248	0.882991	0.902444	0.890909	0.920495	0.8826	0.905637	0.885077	0.923363	0.921962	0.893223	1	0.912389	0.058257
190	30	466	0.001864	112.126	7.69523	17.9349	3.74788	0.95279	0.93133	0.929185	0.900215	0.95279	0.929185	0.921674	0.917382	0.895923	0.918455	0.887339	0.900215	0.888412	0.927039	0.891631	0.896996	0.886266	0.919528	0.922747	0.876609	1	0.923598	0.0523176
194	34	429	0.001716	111.976	7.59346	17.8576	3.69253	0.95338	0.935897	0.931235	0.902098	0.954545	0.93007	0.925408	0.916084	0.895105	0.91958	0.886946	0.903263	0.895105	0.927739	0.89627	0.897436	0.888112	0.920746	0.924242	0.881119	1	0.925456	0.0516756
194	22	19554	0.078216	97.8541	7.86518	12.0023	2.86776	0.899279	0.909737	0.920988	0.897668	0.936535	0.915337	0.915209	0.905595	0.896978	0.914416	0.860029	0.912243	0.88923	0.880971	0.896441	0.911144	0.876752	0.898947	0.901248	0.903242	1	0.906999	0.0598358
196	24	18377	0.073508	97.7807	8.26785	11.9998	3.02613	0.901453	0.911057	0.921668	0.899031	0.936878	0.916172	0.915764	0.90684	0.897317	0.914404	0.86094	0.912472	0.890624	0.880884	0.896392	0.910894	0.876721	0.899521	0.900637	0.903575	1	0.907949	0.0593676
196	24	18377	0.073508	97.7807	8.26785	11.9998	3.02613	0.901453	0.911057	0.921668	0.899031	0.936878	0.916172	0.915764	0.90684	0.897317	0.914404	0.86094	0.912472	0.890624	0.880884	0.896392	0.910894	0.876721	0.899521	0.900637	0.903575	1	0.907949	0.0593676
201	29	15845	0.06338	126.292	9.14381	25.6252	5.54246	0.902304	0.913096	0.923225	0.900694	0.937046	0.915715	0.91663	0.907289	0.898706	0.914421	0.861628	0.912906	0.891101	0.88113	0.89615	0.910887	0.876933	0.89959	0.901767	0.904008	1	0.90884	0.0591962
202	30	498	0.001992	111.763	7.84568	17.7728	3.7641	0.923695	0.944779	0.933735	0.925703	0.940763	0.948795	0.927711	0.919679	0.918675	0.929719	0.849398	0.921687	0.913655	0.883534	0.89759	0.914659	0.878514	0.903614	0.89257	0.90261	1	0.925293	0.05467
206	34	453	0.001812	111.631	7.83696	17.71	3.74468	0.926049	0.944812	0.939294	0.932671	0.940397	0.950331	0.930464	0.919426	0.921634	0.927152	0.847682	0.922737	0.918322	0.880795	0.890728	0.909492	0.877483	0.899558	0.895143	0.899558	1	0.926924	0.0528357
206	22	17215	0.06886	98.4445	8.06046	12.2287	2.97853	0.901597	0.90151	0.914755	0.927941	0.927447	0.901772	0.892303	0.926866	0.887424	0.919344	0.894365	0.9237	0.915306	0.899913	0.892042	0.901336	0.895527	0.91095	0.918124	0.904328	1	0.90908	0.0610863
208	24	16310	0.06524	98.3998	8.45106	12.2363	3.13602	0.902912	0.902269	0.91588	0.928387	0.928602	0.901747	0.892826	0.927652	0.887676	0.92008	0.894574	0.924065	0.915696	0.900245	0.892275	0.90141	0.895432	0.911373	0.918608	0.904506	1	0.909782	0.06076
208	24	16310	0.06524	98.3998	8.45106	12.2363	3.13602	0.902912	0.902269	0.91588	0.928387	0.928602	0.901747	0.892826	0.927652	0.887676	0.92008	0.894574	0.924065	0.915696	0.900245	0.892275	0.90141	0.895432	0.911373	0.918608	0.904506	1	0.909782	0.06076
213	29	14036	0.056144	126.815	9.33141	25.9569	5.722	0.904816	0.903463	0.917854	0.929253	0.929253	0.902323	0.892562	0.927828	0.889392	0.921701	0.894592	0.925014	0.917213	0.901646	0.89331	0.902251	0.895234	0.910908	0.91878	0.903783	1	0.910843	0.0602564
214	30	340	0.00136	113.191	7.61864	18.4377	3.73645	0.930882	0.920588	0.954412	0.941176	0.935294	0.902941	0.902941	0.941176	0.889706	0.926471	0.895588	0.917647	0.919118	0.904412	0.904412	0.914706	0.920588	0.923529	0.926471	0.891176	1	0.924708	0.0489378
218	34	320	0.00128	113.131	7.65156	18.4113	3.75766	0.928125	0.921875	0.951562	0.946875	0.935937	0.909375	0.903125	0.942187	0.895312	0.926562	0.898438	0.91875	0.920312	0.904687	0.90625	0.917188	0.917188	0.923438	0.929688	0.890625	1	0.925711	0.0492863
218	22	17024	0.068096	99.0492	7.76219	12.4337	2.8873	0.889245	0.931391	0.914767	0.926839	0.911537	0.908541	0.88384	0.892534	0.88011	0.912477	0.894149	0.906926	0.915149	0.872092	0.884369	0.903636	0.893445	0.915179	0.901228	0.914033	1	0.906048	0.060247
220	24	15979	0.063916	98.9914	8.19258	12.4379	3.05889	0.891451	0.931911	0.915764	0.927624	0.912135	0.909725	0.884911	0.892859	0.880249	0.913042	0.894236	0.90766	0.914857	0.872677	0.884254	0.903686	0.894111	0.915045	0.901402	0.913668	1	0.90689	0.0599849
220	24	15979	0.063916	98.9914	8.19258	12.4379	3.05889	0.891451	0.931911	0.915764	0.927624	0.912135	0.909725	0.884911	0.892859	0.880249	0.913042	0.894236	0.90766	0.914857	0.872677	0.884254	0.903686	0.894111	0.915045	0.901402	0.913668	1	0.90689	0.0599849
225	29	13769	0.055076	126.493	9.16173	25.7475	5.56131	0.893311	0.933365	0.917605	0.926937	0.91361	0.909616	0.885431	0.893783	0.880674	0.913356	0.894836	0.908526	0.915099	0.873048	0.882816	0.903951	0.895127	0.913756	0.901445	0.914736	1	0.907746	0.0597029
226	30	401	0.001604	113.197	7.66981	18.4449	3.80282	0.933915	0.945137	0.945137	0.94389	0.918953	0.925187	0.887781	0.902743	0.895262	0.908978	0.907731	0.899002	0.92394	0.894015	0.886534	0.896509	0.891521	0.918953	0.911471	0.905237	1	0.92313	0.0537426
230	34	369	0.001476	113.14	7.74569	18.4221	3.83834	0.934959	0.941734	0.945799	0.945799	0.921409	0.925474	0.891599	0.906504	0.890244	0.911924	0.905149	0.899729	0.925474	0.888889	0.887534	0.894309	0.894309	0.915989	0.909214	0.902439	1	0.92344	0.0531172
230	22	15098	0.060392	99.3041	7.95762	12.54	2.98834	0.903861	0.932309	0.909491	0.922804	0.889058	0.890515	0.893165	0.891674	0.886574	0.909657	0.886276	0.889985	0.8878	0.886972	0.880713	0.88568	0.895913	0.92552	0.906279	0.919592	1	0.903808	0.0605647
232	24	14219	0.056876	99.2577	8.39128	12.5493	3.16351	0.904951	0.933821	0.911246	0.923553	0.890674	0.891448	0.893663	0.892608	0.885681	0.910226	0.886842	0.890428	0.88758	0.887088	0.880688	0.885716	0.895703	0.925276	0.906287	0.920107	1	0.9047	0.0601308
232	24	14219	0.056876	99.2577	8.39128	12.5493	3.16351	0.904951	0.933821	0.911246	0.923553	0.890674	0.891448	0.893663	0.892608	0.885681	0.910226	0.886842	0.890428	0.88758	0.887088	0.880688	0.885716	0.895703	0.925276	0.906287	0.920107	1	0.9047	0.0601308
237	29	12175	0.0487	128.169	9.27978	26.7801	5.80552	0.905914	0.935031	0.913306	0.925421	0.892361	0.892567	0.892895	0.892156	0.885133	0.909979	0.886283	0.890595	0.887146	0.887433	0.882957	0.88809	0.895236	0.926324	0.905749	0.919261	1	0.905557	0.0599548
238	30	236	0.000944	114.042	7.8917	18.8696	3.93808	0.92161	0.963983	0.925847	0.947034	0.908898	0.887712	0.896186	0.900424	0.889831	0.904661	0.889831	0.855932	0.885593	0.896186	0.898305	0.883475	0.896186	0.927966	0.904661	0.911017	1	0.915953	0.0539325
242	34	222	0.000888	113.786	7.9289	18.747	3.95179	0.925676	0.975225	0.927928	0.948198	0.907658	0.887387	0.894144	0.898649	0.88964	0.903153	0.887387	0.864865	0.882883	0.894144	0.894144	0.887387	0.894144	0.927928	0.903153	0.905405	1	0.91786	0.0521646
242	22	15559	0.062236	99.4026	7.77804	12.5661	2.9191	0.916801	0.908895	0.910534	0.901215	0.918086	0.904782	0.889325	0.897616	0.89016	0.906196	0.859599	0.906774	0.89633	0.904107	0.859278	0.901279	0.892185	0.905682	0.888039	0.896876	1	0.903643	0.0635983
244	24	14636	0.058544	99.3414	8.19978	12.5685	3.08667	0.918489	0.910324	0.911349	0.903184	0.919001	0.905678	0.890271	0.898572	0.890168	0.907215	0.859149	0.906293	0.896932	0.904755	0.859422	0.901134	0.891876	0.905439	0.888255	0.896898	1	0.904619	0.0631972
244	24	14636	0.058544	99.3414	8.19978	12.5685	3.08667	0.918489	0.910324	0.911349	0.903184	0.919001	0.905678	0.890271	0.898572	0.890168	0.907215	0.859149	0.906293	0.896932	0.904755	0.859422	0.901134	0.891876	0.905439	0.888255	0.896898	1	0.904619	0.0631972
249	29	12617	0.050468	127.575	9.12117	26.4009	5.64313	0.920781	0.912658	0.912975	0.9039	0.919394	0.906396	0.89106	0.899778	0.891535	0.907704	0.861338	0.906674	0.897757	0.905722	0.85999	0.902156	0.891496	0.90489	0.888444	0.897717	1	0.905908	0.0626929
250	30	321	0.001284	114.294	8.22578	19.0185	4.23451	0.934579	0.942368	0.920561	0.920561	0.942368	0.919003	0.9081	0.904984	0.889408	0.931464	0.847352	0.936137	0.876947	0.919003	0.873832	0.892523	0.912773	0.900312	0.861371	0.929907	1	0.919354	0.0558836
254	34	301	0.001204	114.487	8.27076	19.1166	4.27415	0.930233	0.94186	0.921927	0.920266	0.945183	0.925249	0.910299	0.901993	0.893688	0.930233	0.852159	0.935216	0.878738	0.92691	0.873754	0.893688	0.910299	0.901993	0.865449	0.933555	1	0.919966	0.0562255
254	22	15549	0.062196	99.2867	7.94021	12.5327	2.98965	0.9071	0.929545	0.913371	0.905364	0.918869	0.906875	0.914593	0.907357	0.910412	0.893723	0.893048	0.887485	0.870603	0.89308	0.917294	0.906586	0.874879	0.905653	0.912438	0.90009	1	0.909014	0.0580691
256	24	14654	0.058616	99.1631	8.34642	12.5112	3.13634	0.908148	0.930394	0.914836	0.905794	0.919544	0.906647	0.915211	0.907773	0.911389	0.893954	0.893579	0.888324	0.87082	0.89409	0.917429	0.907261	0.875324	0.905623	0.91272	0.900164	1	0.909712	0.0579335
256	24	14654	0.058616	99.1631	8.34642	12.5112	3.13634	0.908148	0.930394	0.914836	0.905794	0.919544	0.906647	0.915211	0.907773	0.911389	0.893954	0.893579	0.888324	0.87082	0.89409	0.917429	0.907261	0.875324	0.905623	0.91272	0.900164	1	0.909712	0.0579335
261	29	12608	0.050432	128.775	9.29432	27.1568	5.85258	0.910216	0.931432	0.91549	0.907202	0.92017	0.907479	0.916283	0.908074	0.911524	0.894829	0.893639	0.88777	0.870519	0.894115	0.917949	0.907083	0.876428	0.905774	0.912714	0.900341	1	0.910579	0.0576453
262	30	287	0.001148	113.579	8.08127	18.6573	4.02987	0.949477	0.945993	0.933798	0.921603	0.939024	0.907666	0.923345	0.939024	0.918118	0.923345	0.91115	0.916376	0.890244	0.925087	0.942509	0.918118	0.890244	0.914634	0.925087	0.926829	1	0.930164	0.0506257
266	34	269	0.001076	113.535	8.04281	18.6331	4.00394	0.951673	0.949814	0.938662	0.923792	0.938662	0.907063	0.920074	0.938662	0.918216	0.921933	0.910781	0.918216	0.892193	0.923792	0.94052	0.920074	0.884758	0.920074	0.921933	0.927509	1	0.931386	0.0496396
266	22	17865	0.07146	98.2288	7.89946	12.1403	2.90303	0.890904	0.925245	0.908116	0.91794	0.920431	0.905178	0.901147	0.912455	0.889085	0.891772	0.877806	0.923286	0.886454	0.898517	0.894514	0.922698	0.870893	0.89986	0.893367	0.906689	1	0.90575	0.0605277
268	24	16819	0.067276	98.1499	8.33078	12.1375	3.06913	0.892859	0.926541	0.910012	0.918931	0.921488	0.905732	0.90154	0.912896	0.889827	0.892324	0.877757	0.923509	0.885843	0.89827	0.894138	0.922677	0.871306	0.90041	0.894167	0.907248	1	0.906724	0.0601377
268	24	16819	0.067276	98.1499	8.33078	12.1375	3.06913	0.892859	0.926541	0.910012	0.918931	0.921488	0.905732	0.90154	0.912896	0.889827	0.892324	0.877757	0.923509	0.885843	0.89827	0.894138	0.922677	0.871306	0.90041	0.894167	0.907248	1	0.906724	0.0601377
273	29	14419	0.057676	126.308	9.23523	25.6427	5.59646	0.893231	0.927804	0.911194	0.918996	0.922498	0.907344	0.9019	0.913239	0.889833	0.892434	0.878632	0.923573	0.886018	0.89871	0.893613	0.923296	0.871108	0.899889	0.894271	0.907414	1	0.907347	0.0598436
274	30	442	0.001768	112.699	7.9475	18.224	3.89112	0.927602	0.946833	0.933258	0.938914	0.929864	0.91629	0.908371	0.928733	0.908371	0.901584	0.885747	0.914027	0.88914	0.89819	0.914027	0.93552	0.881222	0.883484	0.917421	0.915158	1	0.923427	0.054559
278	34	411	0.001644	112.706	7.88312	18.2224	3.82947	0.927007	0.945255	0.937956	0.940389	0.93309	0.913625	0.912409	0.927007	0.908759	0.90146	0.881995	0.914842	0.888078	0.89781	0.916058	0.941606	0.881995	0.885645	0.919708	0.912409	1	0.92406	0.054654
278	22	20031	0.080124	97.8133	7.9899	11.9948	2.91443	0.896336	0.924392	0.923244	0.934801	0.923519	0.892542	0.895637	0.907194	0.892941	0.914408	0.884354	0.904573	0.901627	0.890345	0.89017	0.897434	0.897484	0.906794	0.901378	0.910838	1	0.909427	0.0605774
280	24	18836	0.075344	97.7566	8.43404	12.0012	3.08696	0.897961	0.92578	0.924692	0.936	0.924347	0.892891	0.896661	0.907783	0.893608	0.915242	0.88522	0.905182	0.901917	0.890874	0.890927	0.89743	0.897669	0.906987	0.901439	0.911101	1	0.910437	0.0602363
280	24	18836	0.075344	97.7566	8.43404	12.0012	3.08696	0.897961	0.92578	0.924692	0.936	0.924347	0.892891	0.896661	0.907783	0.893608	0.915242	0.88522	0.905182	0.901917	0.890874	0.890927	0.89743	0.897669	0.906987	0.901439	0.911101	1	0.910437	0.0602363
285	29	16171	0.064684	126.112	9.3413	25.5347	5.65307	0.899635	0.926628	0.925669	0.935811	0.924247	0.892957	0.897162	0.909004	0.895121	0.916084	0.886587	0.90551	0.902078	0.891565	0.891503	0.898306	0.898089	0.90752	0.901088	0.91191	1	0.911177	0.0598781
286	30	549	0.002196	112.262	8.35643	18.0439	4.06806	0.931694	0.95082	0.942623	0.945355	0.928962	0.915301	0.910747	0.917122	0.896175	0.919854	0.903461	0.904372	0.904372	0.898907	0.891621	0.897086	0.908015	0.916211	0.884335	0.925319	1	0.925896	0.0517266
290	34	505	0.00202	112.253	8.39297	18.0424	4.09339	0.931683	0.951485	0.941584	0.944554	0.928713	0.911881	0.909901	0.920792	0.89703	0.920792	0.90297	0.906931	0.90495	0.9	0.889109	0.89901	0.905941	0.913861	0.886139	0.924752	1	0.925782	0.0522261
290	22	19333	0.077332	98.1881	7.95128	12.1289	2.93663	0.906041	0.922645	0.908007	0.911654	0.909585	0.910257	0.889515	0.882584	0.890834	0.911731	0.891998	0.91243	0.894222	0.894377	0.890731	0.907619	0.895774	0.944034	0.90149	0.90855	1	0.906023	0.0607841
292	24	18228	0.072912	98.1327	8.33729	12.1321	3.09213	0.907313	0.923661	0.910248	0.912964	0.91033	0.910522	0.891019	0.883229	0.891952	0.91225	0.891678	0.912442	0.894174	0.895381	0.891129	0.907999	0.89571	0.944124	0.901635	0.90863	1	0.906999	0.0604312
292	24	18228	0.072912	98.1327	8.33729	12.1321	3.09213	0.907313	0.923661	0.910248	0.912964	0.91033	0.910522	0.891019	0.883229	0.891952	0.91225	0.891678	0.912442	0.894174	0.895381	0.891129	0.907999	0.89571	0.944124	0.901635	0.90863	1	0.906999	0.0604312
297	29	15631	0.062524	125.937	9.2375	25.4221	5.61366	0.908483	0.924733	0.91117	0.914177	0.91069	0.911938	0.892201	0.883053	0.892137	0.912258	0.891402	0.912322	0.894217	0.895304	0.891242	0.907364	0.896744	0.944181	0.902853	0.908515	1	0.90772	0.0600691
298	30	557	0.002228	111.869	7.85714	17.8232	3.77441	0.939856	0.929982	0.942549	0.924596	0.940754	0.921903	0.917415	0.893178	0.921005	0.913824	0.894973	0.93088	0.902154	0.903052	0.901257	0.917415	0.877917	0.938061	0.909336	0.917415	1	0.924975	0.0545006
302	34	516	0.002064	111.889	7.84081	17.8316	3.77007	0.942829	0.931202	0.943798	0.921512	0.94186	0.919574	0.915698	0.896318	0.921512	0.916667	0.900194	0.930233	0.903101	0.903101	0.905039	0.920543	0.877907	0.940891	0.910853	0.916667	1	0.925863	0.0536813
302	22	19847	0.079388	97.1042	8.14604	11.7495	2.93315	0.906938	0.915201	0.908777	0.9052	0.917569	0.902655	0.906686	0.875246	0.906485	0.923313	0.872348	0.921222	0.895324	0.880788	0.908752	0.898121	0.91573	0.937069	0.909533	0.910566	1	0.906397	0.0627726
304	24	18715	0.07486	97.005	8.53929	11.7381	3.08031	0.90895	0.917125	0.909939	0.906118	0.918247	0.903714	0.907026	0.87518	0.906973	0.924285	0.873177	0.921053	0.89634	0.880951	0.90871	0.89837	0.916217	0.937243	0.909217	0.91058	1	0.907408	0.0622018
304	24	18715	0.07486	97.005	8.53929	11.7381	3.08031	0.90895	0.917125	0.909939	0.906118	0.918247	0.903714	0.907026	0.87518	0.906973	0.924285	0.873177	0.921053	0.89634	0.880951	0.90871	0.89837	0.916217	0.937243	0.909217	0.91058	1	0.907408	0.0622018
309	29	16104	0.064416	126.84	9.46848	25.9835	5.78415	0.910302	0.918126	0.910923	0.907601	0.920144	0.905489	0.90788	0.874938	0.907352	0.924553	0.873044	0.92061	0.896237	0.881179	0.91055	0.898069	0.91648	0.938183	0.909277	0.91114	1	0.908353	0.0618537
310	30	412	0.001648	113.507	7.73666	18.5981	3.80482	0.942961	0.929612	0.921117	0.92233	0.942961	0.930825	0.917476	0.875	0.925971	0.924757	0.902913	0.927184	0.911408	0.859223	0.910194	0.893204	0.90534	0.949029	0.904126	0.907767	1	0.922955	0.0566706
314	34	385	0.00154	113.505	7.72886	18.5966	3.79532	0.945455	0.927273	0.920779	0.92987	0.942857	0.935065	0.924675	0.874026	0.927273	0.923377	0.902597	0.927273	0.912987	0.854545	0.912987	0.896104	0.906494	0.949351	0.906494	0.907792	1	0.924433	0.0557627
314	22	15963	0.063852	99.9163	7.67347	12.7531	2.92268	0.905281	0.926392	0.901303	0.914991	0.926298	0.890685	0.903871	0.896103	0.924231	0.915931	0.890434	0.887866	0.89911	0.887333	0.906189	0.921443	0.883136	0.913613	0.904153	0.892376	1	0.908234	0.0601939
316	24	15063	0.060252	99.8566	8.11956	12.7571	3.10466	0.90709	0.927538	0.901447	0.916285	0.927737	0.891091	0.905032	0.896866	0.924783	0.916385	0.890593	0.888734	0.898891	0.887439	0.906161	0.921032	0.883523	0.913795	0.903638	0.892618	1	0.909098	0.0598249
316	24	15063	0.060252	99.8566	8.11956	12.7571	3.10466	0.90709	0.927538	0.901447	0.916285	0.927737	0.891091	0.905032	0.896866	0.924783	0.916385	0.890593	0.888734	0.898891	0.887439	0.906161	0.921032	0.883523	0.913795	0.903638	0.892618	1	0.909098	0.0598249
321	29	13010	0.05204	127.943	9.03839	26.6195	5.62956	0.908455	0.928209	0.902114	0.917756	0.927748	0.891583	0.905035	0.898463	0.924635	0.918101	0.890623	0.888778	0.898885	0.888432	0.906687	0.921214	0.88309	0.913297	0.904112	0.891583	1	0.909787	0.0595094
322	30	284	0.001136	114.133	7.78556	18.9065	3.8572	0.93662	0.945423	0.924296	0.933099	0.926056	0.922535	0.922535	0.926056	0.93662	0.93662	0.889085	0.867958	0.890845	0.889085	0.903169	0.913732	0.896127	0.913732	0.90493	0.892606	1	0.924828	0.0498456
326	34	265	0.00106	114.481	7.79925	19.0781	3.8794	0.937736	0.945283	0.922642	0.932075	0.932075	0.918868	0.924528	0.926415	0.933962	0.935849	0.886792	0.869811	0.890566	0.884906	0.9	0.913208	0.898113	0.916981	0.901887	0.9	1	0.924834	0.0504893
326	22	13135	0.05254	100.514	8.02653	13.0005	3.09308	0.885992	0.916445	0.927598	0.916407	0.925657	0.907233	0.903159	0.912524	0.892158	0.895927	0.894062	0.891511	0.892577	0.880472	0.90236	0.895813	0.886639	0.90807	0.882642	0.902208	1	0.906166	0.0601598
328	24	12397	0.049588	100.369	8.37915	12.967	3.23419	0.887594	0.91744	0.928894	0.917157	0.926192	0.908809	0.903525	0.913608	0.892837	0.896023	0.894773	0.891304	0.891869	0.880495	0.902396	0.895539	0.886868	0.908607	0.882552	0.902275	1	0.907007	0.059913
328	24	12397	0.049588	100.369	8.37915	12.967	3.23419	0.887594	0.91744	0.928894	0.917157	0.926192	0.908809	0.903525	0.913608	0.892837	0.896023	0.894773	0.891304	0.891869	0.880495	0.902396	0.895539	0.886868	0.908607	0.882552	0.902275	1	0.907007	0.059913
333	29	10678	0.042712	130.068	9.37789	27.9788	6.02929	0.891365	0.919507	0.931073	0.918337	0.92625	0.908972	0.902369	0.913748	0.893379	0.897219	0.894643	0.892349	0.892302	0.881438	0.902276	0.89558	0.885184	0.909299	0.881017	0.903353	1	0.908225	0.0593755
334	30	192	0.000768	114.359	8.02179	19.0329	3.97095	0.924479	0.945313	0.953125	0.916667	0.934896	0.901042	0.875	0.921875	0.908854	0.903646	0.890625	0.875	0.885417	0.898438	0.916667	0.916667	0.903646	0.914063	0.890625	0.927083	1	0.919181	0.0517782
338	34	175	0.0007	114.385	8.03255	19.0464	3.97486	0.922857	0.942857	0.954286	0.914286	0.928571	0.902857	0.871429	0.925714	0.905714	0.911429	0.891429	0.88	0.885714	0.888571	0.92	0.917143	0.902857	0.914286	0.891429	0.925714	1	0.918319	0.0531771
338	22	17591	0.070364	98.4534	7.73198	12.2124	2.83511	0.890342	0.928714	0.911603	0.917088	0.906685	0.906884	0.922915	0.907708	0.894463	0.899295	0.868939	0.917316	0.905236	0.896367	0.909499	0.900205	0.867404	0.909272	0.903047	0.912086	1	0.90707	0.0607819
340	24	16574	0.066296	98.3745	8.18379	12.2104	3.01853	0.891336	0.930252	0.912363	0.917883	0.907657	0.907325	0.923283	0.908803	0.894896	0.899783	0.86874	0.917914	0.905394	0.897128	0.909678	0.901442	0.868107	0.909195	0.90292	0.911639	1	0.907847	0.0605632
340	24	16574	0.066296	98.3745	8.18379	12.2104	3.01853	0.891336	0.930252	0.912363	0.917883	0.907657	0.907325	0.923283	0.908803	0.894896	0.899783	0.86874	0.917914	0.905394	0.897128	0.909678	0.901442	0.868107	0.909195	0.90292	0.911639	1	0.907847	0.0605632
345	29	14229	0.056916	124.776	9.03861	24.7177	5.3348	0.893457	0.931829	0.913451	0.918055	0.907794	0.908426	0.924415	0.90818	0.896022	0.899923	0.868543	0.918968	0.906002	0.897814	0.910956	0.903507	0.86784	0.908743	0.904245	0.912222	1	0.908786	0.060294
346	30	516	0.002064	111.495	7.40162	17.6191	3.55232	0.925388	0.940891	0.927326	0.932171	0.921512	0.919574	0.939922	0.89438	0.907946	0.910853	0.876938	0.936047	0.919574	0.885659	0.907946	0.89438	0.875	0.921512	0.896318	0.911822	1	0.921265	0.0571117
350	34	470	0.00188	111.684	7.50416	17.714	3.60581	0.92766	0.944681	0.926596	0.932979	0.917021	0.919149	0.940426	0.892553	0.906383	0.906383	0.876596	0.939362	0.917021	0.88617	0.907447	0.895745	0.879787	0.92234	0.901064	0.912766	1	0.92155	0.0570512
350	22	19975	0.0799	97.5063	8.01742	11.8854	2.89327	0.915219	0.930788	0.894043	0.922628	0.910263	0.905557	0.906183	0.909762	0.890363	0.915194	0.892215	0.933367	0.905482	0.898924	0.894368	0.889312	0.883254	0.915244	0.890864	0.907359	1	0.910268	0.0580862
352	24	18846	0.075384	97.4392	8.43858	11.8869	3.06067	0.91725	0.931736	0.894169	0.923512	0.911387	0.906399	0.906293	0.910167	0.890746	0.915101	0.892126	0.934044	0.905471	0.899316	0.894938	0.889366	0.883954	0.915791	0.891064	0.907752	1	0.911027	0.0578192
352	24	18846	0.075384	97.4392	8.43858	11.8869	3.06067	0.91725	0.931736	0.894169	0.923512	0.911387	0.906399	0.906293	0.910167	0.890746	0.915101	0.892126	0.934044	0.905471	0.899316	0.894938	0.889366	0.883954	0.915791	0.891064	0.907752	1	0.911027	0.0578192
357	29	16109	0.064436	125.739	9.35635	25.3133	5.61976	0.91812	0.932926	0.894997	0.924235	0.911944	0.907164	0.906946	0.910205	0.892017	0.914892	0.893289	0.934912	0.906015	0.900087	0.894872	0.890061	0.883761	0.916134	0.890713	0.907195	1	0.911744	0.0575674
358	30	545	0.00218	111.745	7.97475	17.7726	3.82598	0.93578	0.941284	0.919266	0.946789	0.924771	0.920183	0.931193	0.916514	0.897248	0.922936	0.905505	0.927523	0.918349	0.904587	0.898165	0.881651	0.878899	0.909174	0.9	0.916514	1	0.924909	0.0514208
362	34	496	0.001984	111.711	7.94009	17.7547	3.80543	0.9375	0.938508	0.916331	0.947581	0.925403	0.920363	0.93246	0.918347	0.894153	0.921371	0.908266	0.929435	0.917339	0.90625	0.899194	0.881048	0.878024	0.907258	0.90121	0.915323	1	0.924735	0.0515053
362	22	21380	0.08552	97.3741	7.79296	11.8255	2.81984	0.90746	0.921001	0.909682	0.915365	0.916978	0.898199	0.876941	0.863938	0.909635	0.907858	0.898386	0.915037	0.891955	0.889757	0.886529	0.909612	0.906618	0.927035	0.908536	0.890131	1	0.905239	0.0591068
364	24	20148	0.080592	97.2998	8.18861	11.8222	2.97097	0.909023	0.922449	0.91076	0.916121	0.917982	0.898501	0.877333	0.86418	0.910562	0.907758	0.898402	0.914954	0.892123	0.889915	0.886664	0.909941	0.906219	0.927164	0.908353	0.889915	1	0.906018	0.0588125
364	24	20148	0.080592	97.2998	8.18861	11.8222	2.97097	0.909023	0.922449	0.91076	0.916121	0.917982	0.898501	0.877333	0.86418	0.910562	0.907758	0.898402	0.914954	0.892123	0.889915	0.886664	0.909941	0.906219	0.927164	0.908353	0.889915	1	0.906018	0.0588125
369	29	17333	0.069332	124.21	9.10921	24.3938	5.35354	0.90896	0.923643	0.912969	0.917037	0.919691	0.897825	0.878152	0.865747	0.910979	0.909739	0.898979	0.914931	0.893469	0.891479	0.886431	0.909017	0.90671	0.928027	0.909912	0.890411	1	0.9069	0.0583925
370	30	695	0.00278	111.758	7.86738	17.7717	3.76673	0.948201	0.947482	0.932374	0.935971	0.930216	0.905036	0.894245	0.872662	0.92518	0.909353	0.915827	0.925899	0.9	0.9	0.885612	0.918705	0.920863	0.930216	0.908633	0.894245	1	0.924373	0.0486963
374	34	646	0.002584	111.676	7.79494	17.7285	3.73118	0.948916	0.952012	0.935759	0.94195	0.928019	0.906347	0.896285	0.873065	0.924149	0.907895	0.916409	0.927245	0.900155	0.897059	0.880031	0.918731	0.923375	0.930341	0.908669	0.892415	1	0.92585	0.0481836
374	22	21098	0.084392	97.8286	8.09979	12.007	2.96406	0.89691	0.922694	0.92068	0.910679	0.899754	0.893663	0.904872	0.894516	0.912812	0.926439	0.905441	0.910892	0.892833	0.895796	0.920111	0.905892	0.913523	0.917551	0.898806	0.885036	1	0.907692	0.0599735
376	24	19861	0.079444	97.7763	8.52713	12.0143	3.12853	0.898343	0.923921	0.922788	0.911082	0.900987	0.89424	0.906324	0.895499	0.91365	0.92732	0.905644	0.91151	0.892654	0.896229	0.92012	0.906425	0.913323	0.917753	0.89925	0.885001	1	0.908712	0.0595271
376	24	19861	0.079444	97.7763	8.52713	12.0143	3.12853	0.898343	0.923921	0.922788	0.911082	0.900987	0.89424	0.906324	0.895499	0.91365	0.92732	0.905644	0.91151	0.892654	0.896229	0.92012	0.906425	0.913323	0.917753	0.89925	0.885001	1	0.908712	0.0595271
381	29	17143	0.068572	126.986	9.43571	26.0697	5.79382	0.900688	0.925246	0.923321	0.911072	0.902001	0.895672	0.906463	0.895438	0.914572	0.927434	0.90693	0.911276	0.891588	0.89608	0.920317	0.905413	0.913317	0.918626	0.899376	0.884909	1	0.909515	0.0591645
382	30	424	0.001696	113.431	8.04459	18.5827	3.99535	0.926887	0.946934	0.954009	0.935142	0.916274	0.9375	0.899764	0.925708	0.932783	0.941038	0.908019	0.924528	0.917453	0.903302	0.930425	0.896226	0.909198	0.926887	0.902123	0.863208	1	0.929302	0.0519523
386	34	403	0.001612	113.539	8.06398	18.6365	4.01326	0.930521	0.952854	0.955335	0.936725	0.916873	0.937965	0.900744	0.924318	0.933002	0.942928	0.908189	0.924318	0.915633	0.905707	0.930521	0.898263	0.911911	0.92804	0.900744	0.859801	1	0.931068	0.0490974
386	22	16626	0.066504	99.9288	7.68065	12.7582	2.92845	0.911524	0.922471	0.9222	0.926501	0.928486	0.891285	0.901901	0.892277	0.907615	0.922681	0.883345	0.900577	0.907434	0.899495	0.901089	0.906893	0.86882	0.927493	0.9182	0.91808	1	0.912016	0.0582453
388	24	15685	0.06274	99.8149	8.10463	12.7405	3.09455	0.913006	0.923781	0.923366	0.927478	0.9292	0.892381	0.901753	0.893338	0.908193	0.922856	0.88336	0.900924	0.907427	0.899841	0.900606	0.907427	0.869015	0.92716	0.917851	0.918298	1	0.912841	0.0579099
388	24	15685	0.06274	99.8149	8.10463	12.7405	3.09455	0.913006	0.923781	0.923366	0.927478	0.9292	0.892381	0.901753	0.893338	0.908193	0.922856	0.88336	0.900924	0.907427	0.899841	0.900606	0.907427	0.869015	0.92716	0.917851	0.918298	1	0.912841	0.0579099
393	29	13373	0.053492	127.18	9.039	26.1531	5.56526	0.914828	0.925522	0.924138	0.928101	0.930195	0.892096	0.902527	0.8949	0.908248	0.923054	0.884357	0.901181	0.908547	0.900097	0.901107	0.907762	0.869551	0.92769	0.917894	0.919203	1	0.913775	0.0577017
394	30	352	0.001408	113.267	7.90109	18.4931	3.88999	0.913352	0.950284	0.924716	0.933239	0.948864	0.913352	0.90767	0.910511	0.931818	0.933239	0.886364	0.927557	0.909091	0.928977	0.900568	0.914773	0.869318	0.934659	0.913352	0.910511	1	0.924215	0.0520839
398	34	321	0.001284	113.102	7.93622	18.4163	3.89764	0.911215	0.953271	0.925234	0.929907	0.950156	0.91433	0.906542	0.909657	0.942368	0.937695	0.88785	0.926791	0.91433	0.928349	0.906542	0.915888	0.867601	0.936137	0.91433	0.904984	1	0.924941	0.051695
398	22	15749	0.062996	98.5977	8.13449	12.289	3.00794	0.892882	0.918566	0.902375	0.922567	0.912661	0.880056	0.916471	0.885167	0.922662	0.910375	0.896057	0.903422	0.883008	0.893358	0.913264	0.874595	0.876214	0.932948	0.907264	0.904661	1	0.904354	0.0605491
400	24	14811	0.059244	98.522	8.52987	12.2858	3.16535	0.894437	0.91935	0.902944	0.923537	0.912936	0.881203	0.916987	0.885828	0.923402	0.910978	0.896698	0.904058	0.883296	0.893694	0.913443	0.87543	0.876916	0.93363	0.907434	0.9048	1	0.905144	0.0603578
400	24	14811	0.059244	98.522	8.52987	12.2858	3.16535	0.894437	0.91935	0.902944	0.923537	0.912936	0.881203	0.916987	0.885828	0.923402	0.910978	0.896698	0.904058	0.883296	0.893694	0.913443	0.87543	0.876916	0.93363	0.907434	0.9048	1	0.905144	0.0603578
405	29	12862	0.051448	127.209	9.39738	26.2014	5.77677	0.896983	0.920075	0.902776	0.924623	0.913155	0.883999	0.917975	0.886837	0.923612	0.910784	0.895428	0.905186	0.883999	0.893485	0.914127	0.87533	0.876652	0.933875	0.906585	0.905069	1	0.906023	0.0601058
406	30	387	0.001548	112.827	8.10798	18.2949	3.93372	0.914729	0.936693	0.926357	0.934109	0.934109	0.905685	0.939276	0.906977	0.936693	0.904393	0.899225	0.932817	0.869509	0.896641	0.932817	0.868217	0.879845	0.935401	0.913437	0.922481	1	0.92111	0.0550479
410	34	365	0.00146	112.847	8.13665	18.3067	3.95508	0.915068	0.934247	0.931507	0.935616	0.934247	0.910959	0.939726	0.906849	0.938356	0.905479	0.89726	0.934247	0.871233	0.894521	0.934247	0.869863	0.882192	0.938356	0.916438	0.924658	1	0.922201	0.0551528
410	22	21705	0.08682	96.4011	7.89935	11.4865	2.80424	0.892559	0.901497	0.915342	0.928726	0.917116	0.903548	0.909399	0.87496	0.890141	0.89226	0.900944	0.915066	0.905897	0.90668	0.915365	0.863856	0.87367	0.917392	0.896176	0.895807	1	0.903848	0.061715
412	24	20334	0.081336	96.3009	8.29486	11.4746	2.95035	0.894856	0.90329	0.916224	0.929822	0.917872	0.904446	0.910519	0.876094	0.890553	0.89279	0.900339	0.915609	0.905724	0.9072	0.91556	0.863922	0.873832	0.917355	0.896061	0.895864	1	0.904904	0.0614035
412	24	20334	0.081336	96.3009	8.29486	11.4746	2.95035	0.894856	0.90329	0.916224	0.929822	0.917872	0.904446	0.910519	0.876094	0.890553	0.89279	0.900339	0.915609	0.905724	0.9072	0.91556	0.863922	0.873832	0.917355	0.896061	0.895864	1	0.904904	0.0614035
417	29	17442	0.069768	123.758	9.18742	24.1393	5.35986	0.896313	0.904598	0.917383	0.929825	0.920135	0.905573	0.910991	0.876734	0.891125	0.89468	0.899725	0.916237	0.905802	0.906834	0.915635	0.863204	0.873638	0.919017	0.896485	0.896141	1	0.905832	0.0610239
418	30	781	0.003124	111.389	8.1042	17.614	3.843	0.914853	0.928297	0.935339	0.932138	0.932778	0.904609	0.928937	0.886684	0.891805	0.880922	0.911652	0.913572	0.910371	0.922535	0.925096	0.861076	0.87644	0.931498	0.898207	0.90781	1	0.91693	0.0573436
422	34	712	0.002848	111.223	8.01511	17.5302	3.76771	0.917837	0.929073	0.9375	0.933287	0.931882	0.90309	0.93118	0.888343	0.893258	0.882022	0.911517	0.91573	0.908006	0.918539	0.927669	0.860955	0.875702	0.932584	0.898876	0.905899	1	0.917907	0.0568259
422	22	19260	0.07704	98.0901	8.08072	12.1006	2.97018	0.904984	0.937435	0.893043	0.919964	0.919834	0.911033	0.894938	0.88959	0.888837	0.918614	0.889097	0.89325	0.921573	0.881334	0.890213	0.881412	0.878089	0.919886	0.889823	0.893821	1	0.90721	0.0585751
424	24	18123	0.072492	97.9583	8.46374	12.0762	3.11484	0.906693	0.937924	0.894112	0.920543	0.920543	0.912045	0.895133	0.890415	0.889836	0.918446	0.889809	0.893726	0.921922	0.881697	0.890912	0.881201	0.878911	0.919715	0.89014	0.89403	1	0.907988	0.0583634
424	24	18123	0.072492	97.9583	8.46374	12.0762	3.11484	0.906693	0.937924	0.894112	0.920543	0.920543	0.912045	0.895133	0.890415	0.889836	0.918446	0.889809	0.893726	0.921922	0.881697	0.890912	0.881201	0.878911	0.919715	0.89014	0.89403	1	0.907988	0.0583634
429	29	15535	0.06214	125.173	9.33887	24.9769	5.56963	0.90737	0.938848	0.89485	0.922755	0.92224	0.912134	0.896073	0.890892	0.889701	0.919054	0.890537	0.893692	0.922208	0.882395	0.890537	0.882556	0.87805	0.920309	0.890473	0.892469	1	0.908774	0.0579801
430	30	518	0.002072	111.626	7.92647	17.7132	3.77165	0.944981	0.96139	0.923745	0.94305	0.944015	0.934363	0.920849	0.909266	0.897683	0.926641	0.900579	0.896718	0.926641	0.896718	0.875483	0.896718	0.867761	0.919884	0.887066	0.901544	1	0.929188	0.0491539
434	34	478	0.001912	111.543	7.77406	17.664	3.68496	0.945607	0.960251	0.92364	0.942469	0.946653	0.932008	0.924686	0.911088	0.900628	0.925732	0.895397	0.899582	0.926778	0.896444	0.872385	0.900628	0.868201	0.919456	0.887029	0.898536	1	0.929426	0.0491978
434	22	20663	0.082652	97.6867	7.94192	11.9462	2.88252	0.891763	0.920171	0.918671	0.914533	0.923632	0.906475	0.885617	0.894328	0.908411	0.915501	0.888061	0.911146	0.900498	0.876785	0.885641	0.908048	0.897183	0.914049	0.906185	0.905023	1	0.90643	0.0602138
436	24	19376	0.077504	97.5987	8.39632	11.9417	3.05428	0.894431	0.921991	0.918972	0.914714	0.924572	0.907282	0.886922	0.895076	0.909166	0.916185	0.888341	0.911282	0.90145	0.877555	0.885451	0.90785	0.897734	0.914559	0.906689	0.905063	1	0.907472	0.0598251
436	24	19376	0.077504	97.5987	8.39632	11.9417	3.05428	0.894431	0.921991	0.918972	0.914714	0.924572	0.907282	0.886922	0.895076	0.909166	0.916185	0.888341	0.911282	0.90145	0.877555	0.885451	0.90785	0.897734	0.914559	0.906689	0.905063	1	0.907472	0.0598251
441	29	16686	0.066744	125.921	9.27888	25.4148	5.58706	0.895931	0.923169	0.920023	0.914689	0.925327	0.907707	0.887181	0.895451	0.910314	0.917506	0.889518	0.911782	0.901265	0.877682	0.885083	0.908216	0.897129	0.915049	0.906209	0.90516	1	0.908221	0.0595988
442	30	519	0.002076	112.434	8.07591	18.1066	3.95847	0.930636	0.938343	0.941233	0.929672	0.938343	0.935453	0.902697	0.915222	0.909441	0.928709	0.903661	0.924855	0.909441	0.888247	0.878613	0.919075	0.904624	0.933526	0.909441	0.891137	1	0.925746	0.0518956
446	34	466	0.001864	112.374	8.08657	18.0793	3.98616	0.930258	0.938841	0.946352	0.928112	0.939914	0.938841	0.900215	0.916309	0.912017	0.925966	0.906652	0.922747	0.909871	0.889485	0.883047	0.918455	0.903433	0.932403	0.908798	0.890558	1	0.926547	0.052005
446	22	19304	0.077216	98.4275	7.77682	12.206	2.87526	0.896213	0.923021	0.914914	0.922581	0.934081	0.892613	0.915536	0.875958	0.910329	0.920535	0.880284	0.894996	0.900098	0.895747	0.899632	0.906651	0.904761	0.916986	0.911029	0.895177	1	0.908789	0.0588424
448	24	18145	0.07258	98.3717	8.20141	12.2108	3.04415	0.897878	0.923918	0.916285	0.923285	0.934638	0.893387	0.915955	0.877404	0.910719	0.920088	0.88129	0.895646	0.900303	0.89628	0.900276	0.906696	0.905208	0.917085	0.91116	0.894902	1	0.909644	0.0586613
448	24	18145	0.07258	98.3717	8.20141	12.2108	3.04415	0.897878	0.923918	0.916285	0.923285	0.934638	0.893387	0.915955	0.877404	0.910719	0.920088	0.88129	0.895646	0.900303	0.89628	0.900276	0.906696	0.905208	0.917085	0.91116	0.894902	1	0.909644	0.0586613
453	29	15646	0.062584	125.614	9.10656	25.218	5.47979	0.898792	0.924965	0.917519	0.924805	0.93484	0.895149	0.917455	0.878691	0.912566	0.919884	0.882302	0.896779	0.900997	0.897578	0.901476	0.90659	0.906302	0.916336	0.911767	0.894446	1	0.91069	0.0582856
454	30	512	0.002048	112.407	7.61997	18.0619	3.66224	0.923828	0.929688	0.933594	0.943359	0.9375	0.90625	0.929688	0.878906	0.915039	0.932617	0.908203	0.893555	0.920898	0.910156	0.900391	0.907227	0.916016	0.922852	0.913086	0.865234	1	0.922213	0.055296
458	34	477	0.001908	112.516	7.62205	18.1139	3.67069	0.925577	0.929769	0.932914	0.947589	0.938155	0.907757	0.924528	0.880503	0.918239	0.931866	0.904612	0.897275	0.917191	0.908805	0.898323	0.906709	0.915094	0.922432	0.916143	0.866876	1	0.922696	0.0553161
458	22	17563	0.070252	98.3278	8.05647	12.1858	2.97406	0.894665	0.897398	0.902892	0.926522	0.902152	0.889911	0.898195	0.884502	0.919632	0.919746	0.888288	0.888288	0.901441	0.899732	0.914422	0.893298	0.904771	0.910579	0.911775	0.906907	1	0.901703	0.0614339
460	24	16543	0.066172	98.2083	8.41957	12.1645	3.11642	0.896361	0.899232	0.904008	0.927039	0.903161	0.890497	0.899142	0.885269	0.920329	0.921024	0.889651	0.88817	0.902013	0.899776	0.914314	0.893429	0.906244	0.910657	0.912229	0.907514	1	0.902735	0.0611739
460	24	16543	0.066172	98.2083	8.41957	12.1645	3.11642	0.896361	0.899232	0.904008	0.927039	0.903161	0.890497	0.899142	0.885269	0.920329	0.921024	0.889651	0.88817	0.902013	0.899776	0.914314	0.893429	0.906244	0.910657	0.912229	0.907514	1	0.902735	0.0611739
465	29	14221	0.056884	127.852	9.35568	26.5918	5.83733	0.896878	0.900781	0.905246	0.928205	0.903734	0.892483	0.899866	0.885697	0.919942	0.923072	0.890971	0.889248	0.902609	0.900113	0.913965	0.892729	0.906722	0.910168	0.912664	0.90718	1	0.90364	0.0609175
466	30	373	0.001492	112.864	7.92048	18.3009	3.87858	0.926273	0.918231	0.930295	0.935657	0.912869	0.903485	0.912869	0.904826	0.931635	0.928954	0.892761	0.892761	0.894102	0.907507	0.912869	0.88874	0.91555	0.907507	0.926273	0.930295	1	0.918001	0.055615
470	34	347	0.001388	112.787	7.79953	18.2557	3.80941	0.930836	0.916427	0.929395	0.93804	0.910663	0.902017	0.907781	0.90634	0.933718	0.936599	0.897695	0.89049	0.896254	0.904899	0.914986	0.889049	0.913545	0.912104	0.927954	0.929395	1	0.918618	0.0552379
470	22	16785	0.06714	98.7783	7.73647	12.3324	2.87249	0.890915	0.929848	0.886685	0.925022	0.913584	0.894102	0.903455	0.896604	0.8888	0.892702	0.900864	0.92112	0.889246	0.900447	0.90146	0.877927	0.850253	0.903545	0.912481	0.888472	1	0.902732	0.0615248
472	24	15830	0.06332	98.6897	8.16904	12.3254	3.04257	0.892388	0.931112	0.887397	0.925679	0.914214	0.895041	0.903948	0.897284	0.888471	0.893209	0.900411	0.92132	0.890303	0.900537	0.900821	0.87849	0.850663	0.903948	0.912287	0.888534	1	0.903455	0.0613403
472	24	15830	0.06332	98.6897	8.16904	12.3254	3.04257	0.892388	0.931112	0.887397	0.925679	0.914214	0.895041	0.903948	0.897284	0.888471	0.893209	0.900411	0.92132	0.890303	0.900537	0.900821	0.87849	0.850663	0.903948	0.912287	0.888534	1	0.903455	0.0613403
477	29	13594	0.054376	127.367	9.0754	26.27	5.60283	0.893703	0.933206	0.8894	0.926034	0.914852	0.896719	0.904885	0.898374	0.889988	0.892305	0.901464	0.922061	0.890062	0.900655	0.899735	0.87888	0.851037	0.90448	0.912461	0.889363	1	0.904533	0.0608656
478	30	341	0.001364	113.594	7.95767	18.6549	3.91236	0.935484	0.958944	0.91349	0.93695	0.951613	0.903226	0.904692	0.898827	0.894428	0.897361	0.914956	0.91349	0.900293	0.903226	0.903226	0.881232	0.819648	0.903226	0.894428	0.90176	1	0.921446	0.0514495
482	34	317	0.001268	113.439	8.00898	18.5832	3.94125	0.933754	0.955836	0.911672	0.936909	0.958991	0.903785	0.903785	0.895899	0.891167	0.897476	0.911672	0.916404	0.897476	0.90694	0.903785	0.878549	0.820189	0.903785	0.895899	0.902208	1	0.920872	0.0521441
482	22	15262	0.061048	99.3744	7.93782	12.5651	2.98646	0.896508	0.926025	0.918425	0.910005	0.916295	0.920161	0.883502	0.891528	0.891462	0.886614	0.90994	0.913052	0.914461	0.899227	0.913609	0.859389	0.89831	0.914002	0.874525	0.878817	1	0.906462	0.0620749
484	24	14369	0.057476	99.3141	8.34254	12.5674	3.15385	0.898288	0.927135	0.919062	0.911059	0.916939	0.920558	0.884856	0.892198	0.892059	0.886353	0.909423	0.912938	0.914503	0.899436	0.913842	0.860011	0.898218	0.914121	0.8748	0.880089	1	0.907254	0.0617491
484	24	14369	0.057476	99.3141	8.34254	12.5674	3.15385	0.898288	0.927135	0.919062	0.911059	0.916939	0.920558	0.884856	0.892198	0.892059	0.886353	0.909423	0.912938	0.914503	0.899436	0.913842	0.860011	0.898218	0.914121	0.8748	0.880089	1	0.907254	0.0617491
489	29	12419	0.049676	129.345	9.28414	27.5134	5.91001	0.900475	0.928537	0.920163	0.912433	0.91827	0.920887	0.885136	0.892383	0.893631	0.886706	0.909574	0.913721	0.914888	0.900998	0.915372	0.860456	0.8981	0.914365	0.87652	0.881673	1	0.908373	0.0612515
490	30	236	0.000944	115.235	8.46649	19.5005	4.33459	0.932203	0.949153	0.959746	0.940678	0.940678	0.936441	0.90678	0.911017	0.894068	0.881356	0.913136	0.913136	0.891949	0.92161	0.934322	0.864407	0.900424	0.911017	0.860169	0.891949	1	0.9278	0.0534515
494	34	211	0.000844	115.633	8.50703	19.7032	4.38207	0.940758	0.952607	0.959716	0.947867	0.940758	0.93128	0.905213	0.907583	0.898104	0.879147	0.921801	0.909953	0.893365	0.921801	0.938389	0.867299	0.905213	0.921801	0.862559	0.898104	1	0.930245	0.0525342
494	22	15395	0.06158	99.611	7.90573	12.6519	2.99872	0.912699	0.936375	0.921241	0.917863	0.929035	0.906398	0.907632	0.890484	0.935499	0.898993	0.89607	0.886911	0.916499	0.880805	0.903313	0.893992	0.894674	0.921923	0.88873	0.884865	1	0.914112	0.056932
496	24	14500	0.058	99.5497	8.34915	12.656	3.17595	0.913655	0.938655	0.922966	0.918759	0.929621	0.907379	0.907793	0.890862	0.935586	0.899379	0.896172	0.887034	0.917207	0.88069	0.903897	0.894552	0.894828	0.921655	0.888172	0.88569	1	0.915015	0.0564723
496	24	14500	0.058	99.5497	8.34915	12.656	3.17595	0.913655	0.938655	0.922966	0.918759	0.929621	0.907379	0.907793	0.890862	0.935586	0.899379	0.896172	0.887034	0.917207	0.88069	0.903897	0.894552	0.894828	0.921655	0.888172	0.88569	1	0.915015	0.0564723
501	29	12448	0.049792	128.234	9.25101	26.8173	5.79582	0.915448	0.93987	0.924325	0.919505	0.930471	0.909102	0.909504	0.892192	0.935652	0.899261	0.896128	0.888215	0.917939	0.881186	0.904242	0.895566	0.896128	0.922237	0.888978	0.885765	1	0.916119	0.0557285
502	30	289	0.001156	113.495	7.95896	18.6074	3.92788	0.935986	0.929066	0.922145	0.934256	0.956747	0.939446	0.929066	0.906574	0.939446	0.906574	0.913495	0.923875	0.910035	0.901384	0.918685	0.915225	0.880623	0.944637	0.901384	0.908304	1	0.928201	0.0535174
506	34	263	0.001052	113.639	8.06011	18.6842	3.99104	0.939163	0.929658	0.923954	0.937262	0.956274	0.939163	0.925856	0.906844	0.935361	0.904943	0.91635	0.925856	0.912548	0.901141	0.918251	0.920152	0.882129	0.946768	0.901141	0.908745	1	0.92906	0.0528152
506	22	15931	0.063724	98.7293	8.0511	12.3327	2.99085	0.894859	0.919026	0.930356	0.913251	0.927751	0.914506	0.911964	0.881803	0.916703	0.906566	0.88899	0.911901	0.898092	0.884816	0.905185	0.879323	0.881018	0.921662	0.919905	0.909045	1	0.90984	0.0583067
508	24	15003	0.060012	98.6555	8.4245	12.3284	3.13837	0.896187	0.920916	0.931414	0.913951	0.928314	0.914917	0.912617	0.883123	0.916883	0.906485	0.889589	0.911751	0.897954	0.88519	0.905319	0.879691	0.88179	0.921582	0.920116	0.909385	1	0.910681	0.058016
508	24	15003	0.060012	98.6555	8.4245	12.3284	3.13837	0.896187	0.920916	0.931414	0.913951	0.928314	0.914917	0.912617	0.883123	0.916883	0.906485	0.889589	0.911751	0.897954	0.88519	0.905319	0.879691	0.88179	0.921582	0.920116	0.909385	1	0.910681	0.058016
513	29	12956	0.051824	126.512	9.29948	25.7711	5.67573	0.897654	0.923009	0.931962	0.914866	0.928913	0.914634	0.913399	0.884146	0.918262	0.905874	0.889742	0.912589	0.897885	0.88569	0.905295	0.880596	0.881329	0.920577	0.919535	0.908845	1	0.911493	0.0576676
514	30	433	0.001732	111.772	8.04957	17.7915	3.89079	0.924942	0.942263	0.95612	0.93649	0.949192	0.931871	0.927252	0.901848	0.918014	0.911085	0.889145	0.919169	0.911085	0.879908	0.911085	0.872979	0.87067	0.927252	0.923788	0.908776	1	0.92764	0.0517988
518	34	390	0.00156	111.757	8.15918	17.7917	3.94615	0.926923	0.941026	0.95641	0.942308	0.95	0.928205	0.930769	0.901282	0.916667	0.908974	0.894872	0.919231	0.908974	0.878205	0.908974	0.875641	0.874359	0.926923	0.921795	0.907692	1	0.928324	0.0522155
518	22	20841	0.083364	96.7688	8.00876	11.6221	2.85261	0.904323	0.921141	0.900557	0.921333	0.9227	0.909241	0.905451	0.890672	0.917134	0.894319	0.886378	0.860731	0.896502	0.87455	0.904707	0.912936	0.920061	0.918598	0.919366	0.904107	1	0.907032	0.0603779
520	24	19590	0.07836	96.6978	8.43065	11.6222	3.01204	0.905845	0.922078	0.901914	0.921975	0.923328	0.909852	0.906279	0.890939	0.918173	0.894104	0.887009	0.861026	0.896835	0.874885	0.905028	0.913119	0.920112	0.918989	0.919704	0.90416	1	0.907835	0.0600096
520	24	19590	0.07836	96.6978	8.43065	11.6222	3.01204	0.905845	0.922078	0.901914	0.921975	0.923328	0.909852	0.906279	0.890939	0.918173	0.894104	0.887009	0.861026	0.896835	0.874885	0.905028	0.913119	0.920112	0.918989	0.919704	0.90416	1	0.907835	0.0600096
525	29	16751	0.067004	124.441	9.27525	24.5418	5.44885	0.907767	0.922482	0.904573	0.922273	0.924243	0.910961	0.906812	0.892245	0.918423	0.895021	0.887977	0.862187	0.897887	0.874843	0.905618	0.912602	0.920423	0.919259	0.919527	0.904334	1	0.908878	0.0596643
526	30	722	0.002888	111.286	7.98686	17.5598	3.86088	0.923823	0.943213	0.922438	0.932133	0.930055	0.913435	0.904432	0.907895	0.939058	0.901662	0.902355	0.864958	0.898892	0.878116	0.918283	0.909972	0.913435	0.932133	0.927978	0.91205	1	0.920203	0.0547798
530	34	654	0.002616	111.19	7.98089	17.5148	3.84757	0.925841	0.943425	0.926606	0.934251	0.930428	0.917431	0.905963	0.908257	0.935015	0.907492	0.899083	0.862385	0.898318	0.874618	0.914373	0.906728	0.913609	0.929664	0.925076	0.907492	1	0.921156	0.0532303
530	22	20099	0.080396	97.3635	7.98241	11.833	2.90502	0.901363	0.918951	0.900692	0.936788	0.911289	0.895418	0.884273	0.853873	0.897781	0.891736	0.875466	0.909448	0.904149	0.880094	0.879969	0.90206	0.883502	0.910667	0.935395	0.895045	1	0.902011	0.0617061
532	24	18870	0.07548	97.3017	8.34716	11.8326	3.03779	0.902994	0.920456	0.902305	0.937149	0.911341	0.896396	0.886142	0.855458	0.898543	0.892104	0.876259	0.909724	0.905299	0.88026	0.881214	0.902093	0.88336	0.91044	0.935347	0.894886	1	0.903042	0.0614416
532	24	18870	0.07548	97.3017	8.34716	11.8326	3.03779	0.902994	0.920456	0.902305	0.937149	0.911341	0.896396	0.886142	0.855458	0.898543	0.892104	0.876259	0.909724	0.905299	0.88026	0.881214	0.902093	0.88336	0.91044	0.935347	0.894886	1	0.903042	0.0614416
537	29	16204	0.064816	124.457	9.24298	24.5494	5.4848	0.904159	0.922889	0.904622	0.938472	0.911658	0.897803	0.885985	0.856671	0.898482	0.892095	0.876759	0.910763	0.90598	0.880462	0.882406	0.902678	0.882406	0.910176	0.935201	0.895026	1	0.904149	0.0611574
538	30	633	0.002532	111.313	7.85566	17.5624	3.71877	0.910742	0.945498	0.919431	0.961295	0.92812	0.909953	0.909953	0.879937	0.906793	0.909953	0.886256	0.924171	0.902844	0.894155	0.897314	0.906003	0.892575	0.904423	0.936809	0.903633	1	0.918916	0.0572438
542	34	590	0.00236	111.471	7.83808	17.635	3.72604	0.909322	0.945763	0.916949	0.961864	0.927119	0.909322	0.911017	0.879661	0.90678	0.914407	0.887288	0.923729	0.901695	0.89661	0.898305	0.905085	0.890678	0.900847	0.934746	0.904237	1	0.918586	0.0574312
542	22	19151	0.076604	97.805	8.00062	11.9925	2.91935	0.878466	0.925826	0.916506	0.925278	0.91896	0.908908	0.896689	0.871156	0.904156	0.891572	0.894209	0.908334	0.892669	0.877813	0.894444	0.890711	0.879771	0.886821	0.933424	0.887865	1	0.903554	0.0638791
544	24	18023	0.072092	97.7524	8.43627	11.9999	3.09196	0.881124	0.927398	0.917161	0.925928	0.92013	0.908783	0.897381	0.871137	0.904566	0.89236	0.895384	0.909865	0.892776	0.877434	0.894496	0.891444	0.880403	0.887061	0.933502	0.888143	1	0.90455	0.0634304
544	24	18023	0.072092	97.7524	8.43627	11.9999	3.09196	0.881124	0.927398	0.917161	0.925928	0.92013	0.908783	0.897381	0.871137	0.904566	0.89236	0.895384	0.909865	0.892776	0.877434	0.894496	0.891444	0.880403	0.887061	0.933502	0.888143	1	0.90455	0.0634304
549	29	15423	0.061692	127.742	9.36451	26.5243	5.80311	0.883875	0.929197	0.917882	0.926636	0.921416	0.908805	0.899533	0.872042	0.90472	0.891882	0.894768	0.910945	0.893665	0.878137	0.895546	0.891915	0.881703	0.887344	0.933573	0.887733	1	0.905683	0.0630543
550	30	437	0.001748	112.264	8.31704	18.0421	4.06935	0.93135	0.947368	0.948513	0.94508	0.938215	0.922197	0.921053	0.892449	0.926773	0.898169	0.919908	0.916476	0.900458	0.878719	0.907323	0.899314	0.893593	0.884439	0.93135	0.895881	1	0.927459	0.0526442
554	34	402	0.001608	112.148	8.43398	17.9955	4.13119	0.930348	0.946517	0.949005	0.941542	0.940299	0.921642	0.924129	0.891791	0.929104	0.899254	0.926617	0.915423	0.894279	0.876866	0.909204	0.902985	0.894279	0.881841	0.93408	0.89801	1	0.927467	0.0524463
554	22	16844	0.067376	98.5986	7.78718	12.2694	2.8899	0.900469	0.934279	0.914035	0.913055	0.940869	0.899222	0.899341	0.878889	0.890644	0.898094	0.910146	0.894918	0.920328	0.882095	0.908395	0.89281	0.897619	0.906643	0.895601	0.85808	1	0.908758	0.0604796
556	24	15885	0.06354	98.4866	8.19572	12.2525	3.04686	0.902581	0.935379	0.915612	0.914101	0.941549	0.900567	0.900346	0.879666	0.890683	0.898741	0.910859	0.895719	0.921058	0.88231	0.90875	0.892855	0.897671	0.907554	0.895782	0.858609	1	0.909842	0.0600321
556	24	15885	0.06354	98.4866	8.19572	12.2525	3.04686	0.902581	0.935379	0.915612	0.914101	0.941549	0.900567	0.900346	0.879666	0.890683	0.898741	0.910859	0.895719	0.921058	0.88231	0.90875	0.892855	0.897671	0.907554	0.895782	0.858609	1	0.909842	0.0600321
561	29	13695	0.05478	126.374	9.14331	25.6746	5.5681	0.903578	0.937605	0.916101	0.915517	0.941	0.900949	0.90241	0.880504	0.891822	0.898649	0.911135	0.895655	0.921103	0.883607	0.9092	0.8931	0.89759	0.90858	0.895838	0.858196	1	0.910704	0.0598411
562	30	382	0.001528	113.166	7.90869	18.4446	3.86015	0.946335	0.96466	0.938482	0.926702	0.96466	0.924084	0.92801	0.884817	0.895288	0.878272	0.912304	0.883508	0.943717	0.896597	0.931937	0.884817	0.908377	0.922775	0.882199	0.848168	1	0.929374	0.052311
566	34	358	0.001432	113.02	7.93625	18.3763	3.87302	0.945531	0.96648	0.938547	0.932961	0.965084	0.930168	0.930168	0.882682	0.900838	0.877095	0.910615	0.879888	0.942737	0.896648	0.937151	0.882682	0.909218	0.925978	0.884078	0.847765	1	0.930697	0.0515487
566	22	15623	0.062492	98.9363	7.89685	12.4	2.9464	0.912053	0.930775	0.925783	0.914165	0.926583	0.915413	0.906996	0.849613	0.902964	0.892434	0.885777	0.884433	0.917589	0.853517	0.890962	0.883121	0.90402	0.906964	0.909108	0.870831	1	0.908761	0.0568696
568	24	14759	0.059036	98.8497	8.36876	12.3967	3.1356	0.913307	0.931567	0.926587	0.915679	0.928112	0.915882	0.907379	0.851142	0.903449	0.892303	0.885968	0.883901	0.917982	0.854021	0.891354	0.884206	0.903788	0.90687	0.909885	0.871536	1	0.909591	0.0565615
568	24	14759	0.059036	98.8497	8.36876	12.3967	3.1356	0.913307	0.931567	0.926587	0.915679	0.928112	0.915882	0.907379	0.851142	0.903449	0.892303	0.885968	0.883901	0.917982	0.854021	0.891354	0.884206	0.903788	0.90687	0.909885	0.871536	1	0.909591	0.0565615
573	29	12783	0.051132	126.759	9.19209	25.911	5.62791	0.914613	0.932293	0.928186	0.916804	0.928929	0.917156	0.908746	0.851678	0.902918	0.892005	0.885473	0.88516	0.918094	0.854299	0.891849	0.883361	0.90284	0.907807	0.911249	0.871587	1	0.910417	0.0562423
574	30	345	0.00138	113.36	8.35337	18.5697	4.14236	0.96087	0.947826	0.934783	0.92029	0.949275	0.931884	0.927536	0.875362	0.915942	0.9	0.902899	0.891304	0.930435	0.862319	0.876812	0.872464	0.908696	0.924638	0.905797	0.875362	1	0.92709	0.050546
578	34	327	0.001308	113.349	8.42166	18.5697	4.18372	0.960245	0.944954	0.940367	0.917431	0.952599	0.934251	0.928135	0.873089	0.920489	0.902141	0.900612	0.885321	0.931193	0.866972	0.879205	0.873089	0.908257	0.928135	0.905199	0.880734	1	0.927606	0.0502132
578	22	17492	0.069968	98.1944	7.90603	12.1282	2.90361	0.896953	0.915218	0.91316	0.931454	0.935285	0.916848	0.896238	0.878144	0.916419	0.910531	0.886234	0.876058	0.905928	0.869969	0.88329	0.893208	0.888721	0.90347	0.894237	0.884976	1	0.907321	0.0609801
580	24	16477	0.065908	98.0922	8.38088	12.1196	3.09068	0.899375	0.917157	0.915276	0.932603	0.935911	0.917552	0.896917	0.878315	0.91655	0.911483	0.8866	0.876403	0.906081	0.870608	0.884263	0.893609	0.88924	0.904473	0.89364	0.885173	1	0.908525	0.0603568
580	24	16477	0.065908	98.0922	8.38088	12.1196	3.09068	0.899375	0.917157	0.915276	0.932603	0.935911	0.917552	0.896917	0.878315	0.91655	0.911483	0.8866	0.876403	0.906081	0.870608	0.884263	0.893609	0.88924	0.904473	0.89364	0.885173	1	0.908525	0.0603568
585	29	14156	0.056624	126.994	9.30958	26.063	5.71132	0.901208	0.918056	0.917597	0.933385	0.937164	0.917526	0.896687	0.879556	0.917032	0.912193	0.888598	0.875989	0.906718	0.871892	0.883901	0.894956	0.888669	0.904634	0.893579	0.885843	1	0.909539	0.0598876
586	30	377	0.001508	112.803	8.19782	18.2902	4.0055	0.931034	0.938992	0.931034	0.942971	0.950928	0.924403	0.921751	0.913793	0.911141	0.917772	0.900531	0.87931	0.896552	0.895225	0.881963	0.888594	0.901857	0.885942	0.912467	0.899204	1	0.924545	0.0533203
590	34	350	0.0014	113.002	8.22142	18.3873	4.023	0.93	0.938571	0.931429	0.945714	0.952857	0.924286	0.921429	0.914286	0.914286	0.914286	0.9	0.881429	0.897143	0.892857	0.882857	0.887143	0.9	0.882857	0.914286	0.894286	1	0.924717	0.0527592
590	22	16511	0.066044	99.0187	7.83663	12.4271	2.93116	0.900491	0.915117	0.922446	0.912543	0.929865	0.91118	0.918024	0.877233	0.897493	0.892042	0.889982	0.867876	0.885228	0.867361	0.910787	0.910544	0.888105	0.888377	0.920023	0.902943	1	0.906276	0.0597075
592	24	15515	0.06206	98.9211	8.2517	12.416	3.09722	0.902127	0.916694	0.922881	0.913761	0.930648	0.912278	0.918756	0.878408	0.898518	0.892717	0.890558	0.867451	0.885433	0.867999	0.91086	0.910828	0.888431	0.888431	0.919884	0.903158	1	0.907226	0.0594267
592	24	15515	0.06206	98.9211	8.2517	12.416	3.09722	0.902127	0.916694	0.922881	0.913761	0.930648	0.912278	0.918756	0.878408	0.898518	0.892717	0.890558	0.867451	0.885433	0.867999	0.91086	0.910828	0.888431	0.888431	0.919884	0.903158	1	0.907226	0.0594267
597	29	13251	0.053004	126.249	9.19306	25.6039	5.58533	0.903819	0.916836	0.923968	0.913893	0.931137	0.913327	0.9191	0.878462	0.897366	0.892725	0.889631	0.86835	0.88616	0.869217	0.910611	0.911177	0.888197	0.888122	0.920912	0.904573	1	0.907762	0.059175
598	30	359	0.001436	113.213	7.69292	18.4541	3.8166	0.931755	0.930362	0.94429	0.924791	0.924791	0.916435	0.93454	0.9039	0.895543	0.892758	0.887187	0.881616	0.910864	0.883008	0.926184	0.910864	0.885794	0.895543	0.915042	0.910864	1	0.920142	0.0522003
602	34	334	0.001336	113.238	7.73756	18.469	3.84027	0.929641	0.931138	0.947605	0.92515	0.926647	0.917665	0.929641	0.904192	0.890719	0.893713	0.892216	0.877246	0.91018	0.883234	0.931138	0.908683	0.883234	0.896707	0.914671	0.908683	1	0.920146	0.05196
602	22	17716	0.070864	98.4469	7.94646	12.2224	2.92097	0.916403	0.939518	0.897832	0.938587	0.935256	0.903308	0.890523	0.848132	0.899554	0.911126	0.898764	0.896816	0.8831	0.884822	0.899893	0.916601	0.892414	0.923092	0.92566	0.888293	1	0.91072	0.0583726
604	24	16712	0.066848	98.3382	8.37352	12.2085	3.08774	0.916946	0.940402	0.899114	0.939804	0.935974	0.90441	0.891336	0.84909	0.900191	0.911022	0.899533	0.89717	0.884065	0.884365	0.900551	0.916856	0.892263	0.923139	0.925712	0.888643	1	0.911487	0.0581137
604	24	16712	0.066848	98.3382	8.37352	12.2085	3.08774	0.916946	0.940402	0.899114	0.939804	0.935974	0.90441	0.891336	0.84909	0.900191	0.911022	0.899533	0.89717	0.884065	0.884365	0.900551	0.916856	0.892263	0.923139	0.925712	0.888643	1	0.911487	0.0581137
609	29	14390	0.05756	126.287	9.24535	25.6309	5.5905	0.918103	0.940827	0.901494	0.940896	0.936171	0.904864	0.890931	0.850521	0.900069	0.911397	0.9	0.89656	0.885511	0.88419	0.900452	0.916296	0.892217	0.923871	0.923732	0.888846	1	0.912185	0.0579733
610	30	396	0.001584	111.876	8.16329	17.8472	3.91398	0.935606	0.950758	0.915404	0.950758	0.95202	0.920455	0.897727	0.882576	0.890152	0.925505	0.915404	0.909091	0.881313	0.880051	0.915404	0.916667	0.906566	0.92298	0.92803	0.893939	1	0.924147	0.0552909
614	34	368	0.001472	111.894	7.95693	17.8416	3.81763	0.936141	0.955163	0.915761	0.949728	0.953804	0.921196	0.894022	0.879076	0.888587	0.92663	0.915761	0.910326	0.881793	0.880435	0.910326	0.915761	0.903533	0.919837	0.929348	0.887228	1	0.924333	0.0538912
614	22	18598	0.074392	98.2762	7.71203	12.147	2.83688	0.904533	0.933246	0.906899	0.935907	0.938058	0.904237	0.886063	0.855818	0.895553	0.902893	0.890176	0.892435	0.899855	0.856544	0.906334	0.881089	0.869179	0.872594	0.899102	0.874072	1	0.906561	0.0581972
616	24	17484	0.069936	98.133	8.15629	12.1208	3.0016	0.906429	0.933825	0.907001	0.937143	0.939259	0.905113	0.887726	0.857355	0.896105	0.903397	0.890014	0.893331	0.900252	0.85624	0.906972	0.880977	0.870653	0.872626	0.899737	0.874199	1	0.907478	0.0579213
616	24	17484	0.069936	98.133	8.15629	12.1208	3.0016	0.906429	0.933825	0.907001	0.937143	0.939259	0.905113	0.887726	0.857355	0.896105	0.903397	0.890014	0.893331	0.900252	0.85624	0.906972	0.880977	0.870653	0.872626	0.899737	0.874199	1	0.907478	0.0579213
621	29	14969	0.059876	126.72	9.0377	25.8736	5.51341	0.90801	0.934765	0.90791	0.937604	0.94011	0.905438	0.88867	0.857673	0.898457	0.9033	0.890407	0.894382	0.899893	0.857706	0.907609	0.881355	0.870332	0.872069	0.89986	0.874073	1	0.908305	0.0576505
622	30	387	0.001548	113.417	7.90529	18.5664	3.92098	0.940568	0.962532	0.928941	0.947028	0.94832	0.897933	0.899225	0.872093	0.905685	0.896641	0.897933	0.901809	0.926357	0.874677	0.916021	0.873385	0.861757	0.873385	0.914729	0.875969	1	0.922864	0.0509128
626	34	353	0.001412	113.606	7.94571	18.6608	3.95518	0.937677	0.961756	0.926346	0.946176	0.946176	0.902266	0.899433	0.875354	0.910765	0.898017	0.899433	0.90085	0.929178	0.871105	0.907932	0.871105	0.856941	0.88102	0.915014	0.871105	1	0.922385	0.0519624
626	22	17093	0.068372	99.3091	7.85977	12.5364	2.96054	0.915433	0.94135	0.918095	0.914643	0.930352	0.916486	0.921371	0.854473	0.901071	0.868543	0.894957	0.892149	0.902592	0.868221	0.887878	0.901831	0.907126	0.892295	0.923887	0.878313	1	0.91107	0.059369
628	24	16109	0.064436	99.2373	8.30348	12.5365	3.13707	0.917127	0.942392	0.918803	0.91573	0.930753	0.917375	0.92169	0.855702	0.901887	0.869048	0.895028	0.89242	0.902539	0.868055	0.888168	0.901546	0.907909	0.8927	0.924049	0.878174	1	0.91188	0.0589162
628	24	16109	0.064436	99.2373	8.30348	12.5365	3.13707	0.917127	0.942392	0.918803	0.91573	0.930753	0.917375	0.92169	0.855702	0.901887	0.869048	0.895028	0.89242	0.902539	0.868055	0.888168	0.901546	0.907909	0.8927	0.924049	0.878174	1	0.91188	0.0589162
633	29	13899	0.055596	126.913	9.19659	26.0043	5.65339	0.920246	0.943233	0.920642	0.916685	0.931866	0.917836	0.921577	0.85686	0.90359	0.868552	0.89546	0.892546	0.904526	0.868588	0.88733	0.901827	0.907403	0.892043	0.923807	0.87848	1	0.913015	0.0584666
634	30	316	0.001264	113.803	8.20794	18.775	4.11773	0.947785	0.957278	0.938291	0.941456	0.946203	0.906646	0.928797	0.870253	0.925633	0.889241	0.897152	0.889241	0.884494	0.879747	0.89557	0.890823	0.890823	0.889241	0.950949	0.878165	1	0.926011	0.0501083
638	34	290	0.00116	113.74	8.37744	18.7564	4.2001	0.95	0.958621	0.937931	0.943103	0.946552	0.912069	0.925862	0.872414	0.932759	0.886207	0.896552	0.886207	0.887931	0.877586	0.905172	0.887931	0.896552	0.891379	0.95	0.881034	1	0.927336	0.0492224
638	22	15306	0.061224	99.3519	7.91648	12.5556	2.98399	0.883412	0.921207	0.927414	0.932118	0.931693	0.906638	0.917908	0.878022	0.906801	0.903665	0.907847	0.875931	0.910035	0.866654	0.905887	0.878218	0.873318	0.889945	0.903273	0.869496	1	0.907812	0.0588524
640	24	14452	0.057808	99.255	8.26917	12.5408	3.1231	0.885621	0.923056	0.927761	0.932639	0.932466	0.907383	0.919112	0.878425	0.907383	0.903923	0.907487	0.876038	0.910566	0.866627	0.905965	0.877733	0.873616	0.889565	0.903474	0.870295	1	0.908703	0.0584559
640	24	14452	0.057808	99.255	8.26917	12.5408	3.1231	0.885621	0.923056	0.927761	0.932639	0.932466	0.907383	0.919112	0.878425	0.907383	0.903923	0.907487	0.876038	0.910566	0.866627	0.905965	0.877733	0.873616	0.889565	0.903474	0.870295	1	0.908703	0.0584559
645	29	12410	0.04964	128.2	9.14945	26.787	5.7105	0.886906	0.924093	0.927558	0.934166	0.933642	0.907736	0.919541	0.879009	0.907615	0.904271	0.907494	0.876148	0.910999	0.868211	0.906608	0.877035	0.873771	0.889323	0.904472	0.870145	1	0.909396	0.0582908
646	30	288	0.001152	114.145	7.85484	18.9167	3.87939	0.911458	0.940972	0.935764	0.956597	0.939236	0.90625	0.925347	0.880208	0.927083	0.925347	0.914931	0.894097	0.934028	0.894097	0.90625	0.883681	0.847222	0.887153	0.904514	0.873264	1	0.922119	0.0543457
650	34	272	0.001088	114.199	7.78779	18.9385	3.85173	0.911765	0.941176	0.935662	0.955882	0.9375	0.913603	0.922794	0.882353	0.924632	0.928309	0.917279	0.897059	0.933824	0.902574	0.908088	0.886029	0.84375	0.882353	0.90625	0.878676	1	0.922807	0.0541901
650	22	16183	0.064732	99.1324	7.84554	12.4695	2.93226	0.892696	0.923933	0.91559	0.924921	0.922789	0.917012	0.915281	0.850182	0.911574	0.881635	0.893159	0.854909	0.880152	0.860255	0.90283	0.902089	0.890255	0.931842	0.907897	0.8918	1	0.904674	0.0609901
652	24	15207	0.060828	99.0874	8.29188	12.4797	3.10939	0.893832	0.925035	0.916683	0.925692	0.923785	0.91813	0.915762	0.850891	0.912277	0.882028	0.893635	0.855363	0.880811	0.859769	0.903137	0.901822	0.890577	0.932367	0.9082	0.891826	1	0.905488	0.06061
652	24	15207	0.060828	99.0874	8.29188	12.4797	3.10939	0.893832	0.925035	0.916683	0.925692	0.923785	0.91813	0.915762	0.850891	0.912277	0.882028	0.893635	0.855363	0.880811	0.859769	0.903137	0.901822	0.890577	0.932367	0.9082	0.891826	1	0.905488	0.06061
657	29	13133	0.052532	128.172	9.17971	26.7727	5.73031	0.895683	0.925874	0.918145	0.926787	0.923437	0.919097	0.916318	0.852166	0.912587	0.8835	0.894007	0.85525	0.883043	0.859781	0.904287	0.90147	0.890467	0.932917	0.907599	0.891533	1	0.906408	0.0600512
658	30	306	0.001224	114.615	8.38182	19.1837	4.14659	0.929739	0.952614	0.939542	0.944444	0.923203	0.931373	0.921569	0.846405	0.94281	0.895425	0.893791	0.864379	0.887255	0.859477	0.923203	0.921569	0.898693	0.939542	0.915033	0.888889	1	0.922617	0.0574782
662	34	285	0.00114	114.688	8.26477	19.2111	4.09097	0.938596	0.950877	0.940351	0.94386	0.926316	0.931579	0.919298	0.857895	0.94386	0.892982	0.891228	0.861404	0.885965	0.85614	0.926316	0.922807	0.896491	0.935088	0.912281	0.889474	1	0.924106	0.0571287
662	22	16356	0.065424	99.1913	7.86551	12.4929	2.95675	0.91092	0.912631	0.924187	0.937515	0.942345	0.917706	0.906334	0.869895	0.906334	0.887839	0.891477	0.89215	0.888604	0.864178	0.907496	0.909238	0.882704	0.902238	0.906059	0.870965	1	0.910974	0.0582423
664	24	15409	0.061636	99.0801	8.31016	12.4784	3.12885	0.911805	0.914174	0.924979	0.938348	0.943215	0.918392	0.907359	0.870628	0.90671	0.888215	0.892563	0.892141	0.888993	0.864689	0.908138	0.909241	0.882309	0.902849	0.905996	0.87066	1	0.911775	0.0578435
664	24	15409	0.061636	99.0801	8.31016	12.4784	3.12885	0.911805	0.914174	0.924979	0.938348	0.943215	0.918392	0.907359	0.870628	0.90671	0.888215	0.892563	0.892141	0.888993	0.864689	0.908138	0.909241	0.882309	0.902849	0.905996	0.87066	1	0.911775	0.0578435
669	29	13272	0.053088	126.95	9.266	26.0329	5.68851	0.913201	0.915725	0.925746	0.939723	0.943904	0.91953	0.908454	0.871835	0.907361	0.889655	0.893573	0.893648	0.889014	0.864489	0.908153	0.909546	0.882007	0.902464	0.90608	0.872137	1	0.912814	0.0573919
670	30	383	0.001532	113.18	7.80231	18.4445	3.80924	0.953003	0.928198	0.956919	0.946475	0.95953	0.941253	0.929504	0.891645	0.907311	0.895561	0.894256	0.883812	0.907311	0.883812	0.896867	0.908616	0.87859	0.921671	0.916449	0.872063	1	0.930144	0.0435516
674	34	353	0.001412	113.191	7.84343	18.4522	3.83109	0.956091	0.927762	0.956091	0.947592	0.96034	0.947592	0.926346	0.889518	0.906516	0.90085	0.895184	0.879603	0.902266	0.883853	0.898017	0.905099	0.875354	0.919263	0.915014	0.879603	1	0.930664	0.0429718
674	22	18723	0.074892	98.6948	7.84857	12.3079	2.90415	0.894835	0.943732	0.934866	0.941382	0.933184	0.913155	0.908508	0.850905	0.904663	0.892699	0.893313	0.8982	0.887892	0.864204	0.910725	0.879346	0.850344	0.884073	0.91879	0.877744	1	0.91163	0.0556439
676	24	17584	0.070336	98.575	8.28552	12.2901	3.07109	0.896696	0.944666	0.935197	0.942362	0.933405	0.913842	0.910373	0.852195	0.905283	0.892772	0.893625	0.897805	0.887966	0.864962	0.910402	0.879095	0.850688	0.884895	0.919074	0.877644	1	0.912444	0.0551802
676	24	17584	0.070336	98.575	8.28552	12.2901	3.07109	0.896696	0.944666	0.935197	0.942362	0.933405	0.913842	0.910373	0.852195	0.905283	0.892772	0.893625	0.897805	0.887966	0.864962	0.910402	0.879095	0.850688	0.884895	0.919074	0.877644	1	0.912444	0.0551802
681	29	15129	0.060516	128.059	9.17334	26.7022	5.70629	0.898374	0.945568	0.936149	0.94342	0.934794	0.914733	0.911494	0.853427	0.904951	0.893351	0.892557	0.899399	0.889451	0.865953	0.912255	0.880032	0.84966	0.885022	0.919889	0.877388	1	0.913425	0.0548483
682	30	355	0.00142	113.974	8.51609	18.8796	4.2368	0.925352	0.947887	0.946479	0.967606	0.957746	0.921127	0.939437	0.873239	0.914085	0.887324	0.891549	0.894366	0.888732	0.866197	0.9	0.904225	0.838028	0.887324	0.914085	0.902817	1	0.926197	0.0475293
686	34	336	0.001344	113.848	8.53512	18.8194	4.23921	0.927083	0.947917	0.946429	0.96875	0.956845	0.919643	0.938988	0.875	0.910714	0.883929	0.889881	0.891369	0.886905	0.866071	0.903274	0.904762	0.840774	0.891369	0.916667	0.903274	1	0.92616	0.0481007
686	22	17303	0.069212	99.1449	7.88178	12.4763	2.9512	0.921719	0.936254	0.907588	0.923164	0.942784	0.907213	0.889903	0.854303	0.887823	0.888719	0.896636	0.910073	0.884991	0.867855	0.899526	0.877276	0.883922	0.896145	0.893082	0.867682	1	0.908956	0.0588372
688	24	16330	0.06532	99.0759	8.29826	12.4758	3.11386	0.923209	0.936558	0.908879	0.924189	0.94305	0.907287	0.890876	0.855603	0.888702	0.889192	0.896908	0.910441	0.884844	0.868708	0.899418	0.877618	0.883833	0.896387	0.892621	0.867606	1	0.90969	0.0585445
688	24	16330	0.06532	99.0759	8.29826	12.4758	3.11386	0.923209	0.936558	0.908879	0.924189	0.94305	0.907287	0.890876	0.855603	0.888702	0.889192	0.896908	0.910441	0.884844	0.868708	0.899418	0.877618	0.883833	0.896387	0.892621	0.867606	1	0.90969	0.0585445
693	29	14011	0.056044	127.73	9.20133	26.5028	5.7105	0.924452	0.938298	0.909749	0.924345	0.943366	0.90875	0.890158	0.856577	0.888552	0.889872	0.897937	0.909964	0.885233	0.867747	0.900542	0.878917	0.884698	0.894975	0.892335	0.867711	1	0.910397	0.0583507
694	30	356	0.001424	113.304	7.98602	18.5164	3.91154	0.939607	0.953652	0.941011	0.942416	0.946629	0.914326	0.900281	0.875	0.90309	0.898876	0.919944	0.917135	0.897472	0.875	0.897472	0.880618	0.88764	0.886236	0.922753	0.859551	1	0.924331	0.0506461
698	34	334	0.001336	113.145	8.02197	18.4421	3.92194	0.941617	0.956587	0.941617	0.943114	0.949102	0.914671	0.898204	0.874251	0.904192	0.898204	0.914671	0.917665	0.896707	0.871257	0.899701	0.883234	0.881737	0.889222	0.920659	0.863772	1	0.925008	0.0497551
698	22	15916	0.063664	99.4126	7.99027	12.5824	3.00657	0.882288	0.924259	0.935379	0.925798	0.930385	0.908017	0.923253	0.864602	0.899818	0.902488	0.905158	0.905001	0.902142	0.859041	0.90563	0.876351	0.912195	0.903902	0.91185	0.866487	1	0.908656	0.0585826
700	24	14962	0.059848	99.348	8.45045	12.5865	3.18709	0.883806	0.925077	0.936639	0.927316	0.931359	0.908502	0.923473	0.864791	0.899479	0.902386	0.905694	0.904926	0.90282	0.860179	0.905661	0.876287	0.912311	0.903756	0.911409	0.86723	1	0.909433	0.0582917
700	24	14962	0.059848	99.348	8.45045	12.5865	3.18709	0.883806	0.925077	0.936639	0.927316	0.931359	0.908502	0.923473	0.864791	0.899479	0.902386	0.905694	0.904926	0.90282	0.860179	0.905661	0.876287	0.912311	0.903756	0.911409	0.86723	1	0.909433	0.0582917
705	29	12846	0.051384	126.678	9.29237	25.8704	5.66214	0.884439	0.926864	0.937023	0.928616	0.932781	0.909077	0.924101	0.867468	0.900514	0.902888	0.906508	0.905418	0.902732	0.859684	0.90643	0.876226	0.912074	0.903122	0.910556	0.867741	1	0.910335	0.0581239
706	30	287	0.001148	114.414	8.02603	19.0622	4.06723	0.918118	0.939024	0.95993	0.942509	0.940767	0.905923	0.937282	0.864111	0.891986	0.912892	0.909408	0.912892	0.885017	0.874564	0.916376	0.862369	0.912892	0.923345	0.933798	0.878049	1	0.922343	0.0546512
710	34	265	0.00106	114.295	7.95314	18.9989	4.02737	0.920755	0.945283	0.960377	0.943396	0.943396	0.90566	0.935849	0.864151	0.886792	0.909434	0.903774	0.916981	0.886792	0.883019	0.922642	0.858491	0.915094	0.918868	0.933962	0.875472	1	0.923561	0.0529638
710	22	17705	0.07082	99.0386	7.7019	12.4264	2.87044	0.914064	0.924343	0.921152	0.917283	0.923299	0.922112	0.914685	0.872663	0.920757	0.877859	0.908726	0.88571	0.909856	0.852358	0.88924	0.898503	0.868851	0.88379	0.904293	0.898673	1	0.910342	0.0593762
712	24	16695	0.06678	98.9606	8.15824	12.4247	3.05427	0.915514	0.925427	0.922582	0.918119	0.923959	0.922701	0.915753	0.874154	0.921114	0.878197	0.908805	0.886223	0.910302	0.85319	0.888799	0.898862	0.868973	0.883708	0.905241	0.90003	1	0.911252	0.0588966
712	24	16695	0.06678	98.9606	8.15824	12.4247	3.05427	0.915514	0.925427	0.922582	0.918119	0.923959	0.922701	0.915753	0.874154	0.921114	0.878197	0.908805	0.886223	0.910302	0.85319	0.888799	0.898862	0.868973	0.883708	0.905241	0.90003	1	0.911252	0.0588966
717	29	14383	0.057532	126.787	9.07752	25.9177	5.55726	0.917229	0.92665	0.924494	0.919593	0.924598	0.923277	0.916533	0.874957	0.922617	0.877425	0.910206	0.886707	0.909824	0.855802	0.887819	0.898665	0.869186	0.88396	0.905618	0.900056	1	0.91231	0.058498
718	30	407	0.001628	113.391	7.95075	18.5567	3.91803	0.925061	0.94226	0.928747	0.932432	0.945946	0.94226	0.931204	0.90172	0.948403	0.900491	0.912776	0.878378	0.902948	0.894349	0.866093	0.907862	0.880835	0.910319	0.900491	0.904177	1	0.925065	0.0513287
722	34	377	0.001508	113.218	7.8094	18.4633	3.83194	0.923077	0.950928	0.927056	0.931034	0.944297	0.942971	0.931034	0.904509	0.950928	0.895225	0.916446	0.880637	0.901857	0.893899	0.860743	0.907162	0.883289	0.909814	0.899204	0.903183	1	0.925561	0.051107
722	22	17569	0.070276	98.9769	7.81539	12.4104	2.92021	0.925921	0.92851	0.933975	0.934316	0.924327	0.916301	0.912545	0.858472	0.924128	0.895669	0.902157	0.858017	0.875377	0.867152	0.909784	0.903779	0.864563	0.887074	0.878195	0.88346	1	0.913765	0.0556163
724	24	16551	0.066204	98.9286	8.22827	12.4173	3.08849	0.926772	0.930065	0.934928	0.934566	0.924718	0.917648	0.913872	0.859888	0.924083	0.896169	0.902846	0.85874	0.875385	0.868014	0.910428	0.903964	0.865144	0.887288	0.878859	0.883904	1	0.914602	0.0553358
724	24	16551	0.066204	98.9286	8.22827	12.4173	3.08849	0.926772	0.930065	0.934928	0.934566	0.924718	0.917648	0.913872	0.859888	0.924083	0.896169	0.902846	0.85874	0.875385	0.868014	0.910428	0.903964	0.865144	0.887288	0.878859	0.883904	1	0.914602	0.0553358
729	29	14234	0.056936	127.214	9.16854	26.1845	5.64675	0.927462	0.930378	0.93512	0.935155	0.926128	0.918259	0.915133	0.860967	0.924547	0.895672	0.904138	0.858929	0.875966	0.869222	0.91011	0.903927	0.86599	0.887874	0.87983	0.884115	1	0.915216	0.0550201
730	30	381	0.001524	113.834	7.99231	18.7738	3.94073	0.952756	0.947507	0.952756	0.947507	0.933071	0.944882	0.930446	0.850394	0.92126	0.905512	0.92126	0.874016	0.904199	0.879265	0.917323	0.909449	0.866142	0.883202	0.893701	0.896325	1	0.929438	0.0482914
734	34	349	0.001396	113.908	7.8559	18.8003	3.86592	0.952722	0.944126	0.951289	0.948424	0.936963	0.944126	0.936963	0.846705	0.925501	0.909742	0.922636	0.882521	0.901146	0.878223	0.915473	0.911175	0.863897	0.883954	0.89255	0.893983	1	0.929871	0.0492061
734	22	17695	0.07078	98.5136	7.89223	12.2441	2.91841	0.887426	0.934671	0.927691	0.940096	0.931789	0.918282	0.910879	0.838909	0.894546	0.909607	0.889658	0.904323	0.881266	0.835603	0.905369	0.876886	0.857191	0.893134	0.920684	0.886974	1	0.90792	0.0572847
736	24	16660	0.06664	98.3941	8.34115	12.2273	3.0874	0.888595	0.935564	0.928932	0.940756	0.932863	0.918848	0.911194	0.839886	0.894718	0.910054	0.889976	0.904922	0.881363	0.835834	0.906333	0.876831	0.857743	0.892917	0.920858	0.887305	1	0.908679	0.0570634
736	24	16660	0.06664	98.3941	8.34115	12.2273	3.0874	0.888595	0.935564	0.928932	0.940756	0.932863	0.918848	0.911194	0.839886	0.894718	0.910054	0.889976	0.904922	0.881363	0.835834	0.906333	0.876831	0.857743	0.892917	0.920858	0.887305	1	0.908679	0.0570634
741	29	14387	0.057548	126.969	9.28816	26.0457	5.6864	0.890213	0.936053	0.928929	0.940884	0.933204	0.919997	0.910683	0.840029	0.895426	0.910753	0.89004	0.905157	0.880482	0.836206	0.907555	0.877563	0.856885	0.893689	0.921735	0.887503	1	0.909168	0.0568139
742	30	465	0.00186	112.083	8.38986	17.9596	4.01007	0.915054	0.956989	0.93871	0.95914	0.946237	0.934409	0.92043	0.856989	0.917204	0.919355	0.889247	0.913978	0.894624	0.836559	0.91828	0.872043	0.851613	0.904301	0.929032	0.910753	1	0.924005	0.047858
746	34	430	0.00172	112.07	8.44164	17.9573	4.03414	0.912791	0.959302	0.937209	0.956977	0.943023	0.933721	0.925581	0.862791	0.915116	0.917442	0.887209	0.917442	0.894186	0.833721	0.919767	0.875581	0.848837	0.906977	0.926744	0.909302	1	0.923735	0.0487105
746	22	18806	0.075224	97.509	7.98128	11.8851	2.90924	0.908566	0.921541	0.925928	0.930953	0.935233	0.911544	0.88945	0.849809	0.88408	0.895459	0.893438	0.884399	0.867383	0.860124	0.879294	0.893465	0.881235	0.8974	0.898703	0.871956	1	0.905959	0.05742
748	24	17691	0.070764	97.4159	8.41467	11.8778	3.07623	0.910915	0.923012	0.927053	0.931462	0.935645	0.913402	0.890029	0.850574	0.884291	0.895908	0.893392	0.884348	0.867418	0.86024	0.878978	0.893251	0.881324	0.897264	0.898451	0.871856	1	0.906908	0.0570433
748	24	17691	0.070764	97.4159	8.41467	11.8778	3.07623	0.910915	0.923012	0.927053	0.931462	0.935645	0.913402	0.890029	0.850574	0.884291	0.895908	0.893392	0.884348	0.867418	0.86024	0.878978	0.893251	0.881324	0.897264	0.898451	0.871856	1	0.906908	0.0570433
753	29	15228	0.060912	126.73	9.29016	25.9023	5.69102	0.912267	0.924284	0.928553	0.932821	0.937188	0.913613	0.88948	0.851491	0.885014	0.898148	0.893387	0.884489	0.866726	0.860816	0.879006	0.894438	0.882158	0.897721	0.899199	0.871487	1	0.907865	0.0566109
754	30	369	0.001476	112.629	7.51618	18.1614	3.64212	0.941734	0.940379	0.940379	0.943089	0.932249	0.929539	0.895664	0.867209	0.886179	0.911924	0.897019	0.875339	0.875339	0.868564	0.880759	0.876694	0.876694	0.890244	0.914634	0.860434	1	0.918804	0.0495908
758	34	347	0.001388	112.654	7.54632	18.1757	3.6619	0.940922	0.942363	0.945245	0.949568	0.936599	0.930836	0.902017	0.867435	0.886167	0.914986	0.896254	0.877522	0.877522	0.871758	0.87464	0.87464	0.873199	0.891931	0.913545	0.85879	1	0.920978	0.0494115
758	22	16931	0.067724	98.9692	7.75267	12.4036	2.88035	0.883439	0.921741	0.922716	0.940553	0.924429	0.925669	0.924015	0.869529	0.903048	0.905706	0.901748	0.911257	0.878536	0.860699	0.897525	0.880485	0.875229	0.899917	0.89974	0.870061	1	0.908637	0.0595942
760	24	15967	0.063868	98.9027	8.20514	12.406	3.06356	0.885107	0.922903	0.924031	0.941348	0.925283	0.926066	0.924657	0.869919	0.904115	0.906401	0.902987	0.912288	0.879533	0.860337	0.897257	0.880629	0.874554	0.900357	0.899887	0.869888	1	0.909553	0.0591036
760	24	15967	0.063868	98.9027	8.20514	12.406	3.06356	0.885107	0.922903	0.924031	0.941348	0.925283	0.926066	0.924657	0.869919	0.904115	0.906401	0.902987	0.912288	0.879533	0.860337	0.897257	0.880629	0.874554	0.900357	0.899887	0.869888	1	0.909553	0.0591036
765	29	13718	0.054872	127.421	9.16513	26.3101	5.65742	0.887411	0.92601	0.924114	0.941755	0.926775	0.926411	0.924953	0.870462	0.904578	0.907603	0.903521	0.912815	0.879939	0.859418	0.897142	0.880886	0.875601	0.900277	0.901152	0.868968	1	0.910627	0.0586571
766	30	380	0.00152	112.671	7.81311	18.2007	3.79832	0.922368	0.942105	0.940789	0.957895	0.939474	0.951316	0.930263	0.868421	0.911842	0.919737	0.913158	0.923684	0.897368	0.852632	0.913158	0.869737	0.872368	0.921053	0.909211	0.864474	1	0.926095	0.0518405
770	34	354	0.001416	112.743	7.89004	18.2406	3.84755	0.929379	0.939266	0.94209	0.963277	0.937853	0.949153	0.932203	0.867232	0.913842	0.918079	0.913842	0.925141	0.899718	0.853107	0.908192	0.868644	0.871469	0.920904	0.908192	0.861582	1	0.927185	0.0517806
770	22	16904	0.067616	98.9586	8.05557	12.4173	2.99721	0.894759	0.924663	0.933418	0.922149	0.930135	0.927562	0.918481	0.848497	0.903573	0.913097	0.89115	0.907803	0.895942	0.86305	0.918333	0.873994	0.8687	0.895705	0.891653	0.865121	1	0.909636	0.0588188
772	24	15806	0.063224	98.8773	8.51708	12.4159	3.18432	0.897444	0.925345	0.934265	0.922624	0.930501	0.928635	0.919935	0.848697	0.903707	0.913735	0.891181	0.908611	0.896463	0.863691	0.918892	0.874162	0.869575	0.895673	0.892446	0.865716	1	0.910569	0.0583485
772	24	15806	0.063224	98.8773	8.51708	12.4159	3.18432	0.897444	0.925345	0.934265	0.922624	0.930501	0.928635	0.919935	0.848697	0.903707	0.913735	0.891181	0.908611	0.896463	0.863691	0.918892	0.874162	0.869575	0.895673	0.892446	0.865716	1	0.910569	0.0583485
777	29	13594	0.054376	126.905	9.41155	26.018	5.76793	0.898963	0.926291	0.935045	0.923091	0.930999	0.928167	0.91956	0.849014	0.905547	0.913528	0.891165	0.908563	0.897418	0.864205	0.919119	0.87568	0.869685	0.895836	0.893335	0.86597	1	0.911188	0.0580792
778	30	365	0.00146	113.24	8.32438	18.5095	4.10546	0.926027	0.954795	0.941096	0.923288	0.942466	0.947945	0.932877	0.880822	0.924658	0.912329	0.894521	0.890411	0.919178	0.856164	0.917808	0.876712	0.893151	0.893151	0.909589	0.864384	1	0.925322	0.0496984
782	34	342	0.001368	113.409	8.29526	18.5891	4.10895	0.928363	0.95614	0.94152	0.925439	0.94152	0.945906	0.931287	0.883041	0.926901	0.912281	0.894737	0.891813	0.915205	0.859649	0.916667	0.883041	0.890351	0.893275	0.915205	0.869883	1	0.926146	0.049411
782	22	18803	0.075212	98.2694	7.78571	12.1488	2.87093	0.911264	0.93384	0.931367	0.942217	0.909988	0.89967	0.912647	0.852258	0.913711	0.875525	0.911876	0.885577	0.887066	0.875578	0.885417	0.888954	0.873744	0.876748	0.892544	0.877493	1	0.909882	0.0558872
784	24	17688	0.070752	98.1615	8.227	12.1355	3.03706	0.912511	0.934984	0.932384	0.942814	0.91073	0.900158	0.913444	0.853714	0.915027	0.876611	0.911635	0.886618	0.886929	0.876102	0.88594	0.88936	0.873982	0.877488	0.892469	0.87777	1	0.910748	0.0557159
784	24	17688	0.070752	98.1615	8.227	12.1355	3.03706	0.912511	0.934984	0.932384	0.942814	0.91073	0.900158	0.913444	0.853714	0.915027	0.876611	0.911635	0.886618	0.886929	0.876102	0.88594	0.88936	0.873982	0.877488	0.892469	0.87777	1	0.910748	0.0557159
789	29	15252	0.061008	126.227	9.12537	25.5846	5.52448	0.91447	0.935746	0.933615	0.943548	0.911782	0.900407	0.91388	0.853429	0.916732	0.877393	0.912602	0.886933	0.88713	0.876279	0.885851	0.889654	0.874607	0.877131	0.891785	0.878934	1	0.911611	0.0555162
790	30	408	0.001632	112.146	7.54238	17.9341	3.64254	0.942402	0.946078	0.946078	0.943627	0.942402	0.906863	0.920343	0.859069	0.920343	0.882353	0.914216	0.904412	0.901961	0.900735	0.892157	0.895833	0.866422	0.886029	0.889706	0.890931	1	0.924	0.0552188
794	34	383	0.001532	112.116	7.60985	17.9242	3.6761	0.941253	0.950392	0.946475	0.943864	0.943864	0.907311	0.920366	0.857702	0.921671	0.881201	0.916449	0.906005	0.903394	0.902089	0.894256	0.898172	0.866841	0.885117	0.889034	0.886423	1	0.924741	0.054974
794	22	15632	0.062528	99.5949	7.76571	12.6373	2.92827	0.899533	0.945241	0.931327	0.926625	0.936444	0.896238	0.90705	0.854465	0.913159	0.881237	0.895087	0.880629	0.89675	0.854881	0.909033	0.888562	0.871194	0.901324	0.889074	0.884148	1	0.909804	0.0578487
796	24	14752	0.059008	99.503	8.20462	12.6292	3.09991	0.901234	0.946278	0.932145	0.927569	0.9375	0.897878	0.907368	0.85507	0.913435	0.880999	0.895506	0.880931	0.896963	0.855003	0.909368	0.889032	0.872458	0.901403	0.88893	0.884626	1	0.910676	0.0573801
796	24	14752	0.059008	99.503	8.20462	12.6292	3.09991	0.901234	0.946278	0.932145	0.927569	0.9375	0.897878	0.907368	0.85507	0.913435	0.880999	0.895506	0.880931	0.896963	0.855003	0.909368	0.889032	0.872458	0.901403	0.88893	0.884626	1	0.910676	0.0573801
801	29	12710	0.05084	127.935	9.13791	26.6229	5.68454	0.902518	0.94764	0.932651	0.92797	0.937805	0.897758	0.907671	0.857042	0.913533	0.880881	0.895909	0.880842	0.896223	0.855075	0.909874	0.889457	0.872463	0.902046	0.888828	0.883714	1	0.911272	0.0573287
802	30	302	0.001208	114.076	8.33838	18.9163	4.14193	0.917219	0.966887	0.961921	0.950331	0.942053	0.907285	0.928808	0.88245	0.915563	0.86755	0.903974	0.885762	0.892384	0.864238	0.89404	0.905629	0.869205	0.90894	0.899007	0.884106	1	0.924877	0.0535844
806	34	278	0.001112	114.183	8.25605	18.9632	4.11559	0.917266	0.964029	0.96223	0.955036	0.946043	0.906475	0.933453	0.877698	0.919065	0.874101	0.906475	0.886691	0.895683	0.870504	0.893885	0.906475	0.872302	0.911871	0.897482	0.886691	1	0.926109	0.0527423
806	22	17844	0.071376	98.7042	7.90127	12.3144	2.92423	0.900891	0.92129	0.924877	0.918544	0.922215	0.916583	0.922075	0.832325	0.893606	0.891392	0.896072	0.902208	0.865753	0.862503	0.898173	0.883322	0.866902	0.897865	0.889038	0.864408	1	0.904579	0.0592889
808	24	16748	0.066992	98.6598	8.31074	12.3226	3.08397	0.902376	0.923006	0.926051	0.919304	0.922737	0.917363	0.922409	0.833353	0.89354	0.892226	0.896764	0.902615	0.866283	0.862909	0.899182	0.88321	0.867208	0.89763	0.889539	0.865029	1	0.905492	0.0588743
808	24	16748	0.066992	98.6598	8.31074	12.3226	3.08397	0.902376	0.923006	0.926051	0.919304	0.922737	0.917363	0.922409	0.833353	0.89354	0.892226	0.896764	0.902615	0.866283	0.862909	0.899182	0.88321	0.867208	0.89763	0.889539	0.865029	1	0.905492	0.0588743
813	29	14346	0.057384	127.525	9.23508	26.38	5.69931	0.904294	0.923707	0.925972	0.920431	0.924892	0.918862	0.922696	0.83417	0.894221	0.893455	0.89694	0.902795	0.866827	0.863446	0.901018	0.88394	0.866095	0.897219	0.888993	0.864178	1	0.906419	0.058418
814	30	323	0.001292	113.621	7.6988	18.6501	3.74235	0.948916	0.94582	0.94582	0.952012	0.952012	0.933437	0.939628	0.857585	0.897833	0.900929	0.876161	0.902477	0.880805	0.866873	0.919505	0.883901	0.856037	0.896285	0.885449	0.863777	1	0.926573	0.0481452
818	34	296	0.001184	113.549	7.68627	18.6141	3.7312	0.945946	0.945946	0.944257	0.952703	0.951014	0.930743	0.939189	0.853041	0.896959	0.902027	0.871622	0.903716	0.881757	0.863176	0.925676	0.885135	0.849662	0.89527	0.891892	0.868243	1	0.925492	0.0484783
818	22	18186	0.072744	98.8415	7.7343	12.3555	2.87271	0.900115	0.917739	0.928296	0.941466	0.91191	0.910508	0.901078	0.863549	0.900555	0.890465	0.874051	0.894479	0.886781	0.846503	0.889393	0.910783	0.882602	0.890905	0.897724	0.880485	1	0.905759	0.0593976
820	24	17115	0.06846	98.747	8.13357	12.3443	3.02857	0.901665	0.919281	0.929448	0.942361	0.912445	0.911101	0.901636	0.864096	0.900964	0.891528	0.873269	0.895326	0.887204	0.847093	0.890155	0.911247	0.883523	0.890301	0.898247	0.880573	1	0.906646	0.0589936
820	24	17115	0.06846	98.747	8.13357	12.3443	3.02857	0.901665	0.919281	0.929448	0.942361	0.912445	0.911101	0.901636	0.864096	0.900964	0.891528	0.873269	0.895326	0.887204	0.847093	0.890155	0.911247	0.883523	0.890301	0.898247	0.880573	1	0.906646	0.0589936
825	29	14649	0.058596	127.855	9.02177	26.5639	5.61026	0.902417	0.920984	0.92979	0.942829	0.914192	0.91211	0.90269	0.863711	0.902178	0.892177	0.87436	0.896136	0.88675	0.845723	0.891016	0.911496	0.885248	0.890402	0.898423	0.881323	1	0.907454	0.0587044
826	30	329	0.001316	114.514	8.02017	19.1095	4.00334	0.93617	0.93465	0.966565	0.960486	0.928571	0.942249	0.914894	0.858663	0.919453	0.922492	0.895137	0.901216	0.899696	0.841945	0.911854	0.913374	0.902736	0.889058	0.895137	0.887538	1	0.927095	0.050589
830	34	305	0.00122	114.625	7.97451	19.1615	3.9919	0.937705	0.931148	0.968852	0.957377	0.929508	0.942623	0.914754	0.857377	0.914754	0.921311	0.898361	0.901639	0.898361	0.845902	0.911475	0.918033	0.908197	0.890164	0.891803	0.891803	1	0.926932	0.0508819
830	22	13426	0.053704	100.487	7.93028	12.9843	3.05498	0.891665	0.918516	0.912297	0.920937	0.922911	0.923171	0.915686	0.869432	0.909318	0.874497	0.8885	0.888686	0.889654	0.858633	0.894794	0.866937	0.861872	0.875838	0.90321	0.87513	1	0.903288	0.06045
832	24	12619	0.050476	100.412	8.38683	12.984	3.24557	0.893732	0.919526	0.9139	0.922102	0.923647	0.924281	0.915841	0.870037	0.909937	0.875109	0.889056	0.889413	0.88973	0.859062	0.895198	0.867818	0.861201	0.875228	0.903479	0.875703	1	0.90429	0.060032
832	24	12619	0.050476	100.412	8.38683	12.984	3.24557	0.893732	0.919526	0.9139	0.922102	0.923647	0.924281	0.915841	0.870037	0.909937	0.875109	0.889056	0.889413	0.88973	0.859062	0.895198	0.867818	0.861201	0.875228	0.903479	0.875703	1	0.90429	0.060032
837	29	10839	0.043356	127.422	9.27694	26.3215	5.75076	0.896024	0.921072	0.915675	0.923655	0.92444	0.925039	0.916597	0.869545	0.91037	0.87628	0.889658	0.890396	0.889289	0.858889	0.895378	0.868438	0.861611	0.874112	0.904419	0.875173	1	0.905402	0.0597551
838	30	290	0.00116	113.531	8.46754	18.6609	4.20529	0.918966	0.953448	0.939655	0.943103	0.95	0.946552	0.922414	0.901724	0.934483	0.884483	0.87931	0.908621	0.874138	0.875862	0.891379	0.908621	0.865517	0.867241	0.917241	0.882759	1	0.925067	0.0529994
842	34	271	0.001084	113.342	8.56435	18.5763	4.24893	0.920664	0.95572	0.940959	0.942804	0.948339	0.950185	0.922509	0.907749	0.931734	0.885609	0.872694	0.905904	0.872694	0.876384	0.892989	0.909594	0.872694	0.863469	0.918819	0.883764	1	0.925873	0.05268
842	22	18360	0.07344	97.4362	7.98227	11.8585	2.88661	0.884341	0.934613	0.92579	0.92963	0.913508	0.906073	0.922958	0.866313	0.899537	0.899101	0.903077	0.903186	0.889216	0.884722	0.884995	0.860022	0.867702	0.876498	0.87116	0.8625	1	0.906157	0.0585989
844	24	17291	0.069164	97.3651	8.42606	11.8599	3.06391	0.886068	0.935284	0.927448	0.930079	0.914117	0.90657	0.92285	0.866202	0.899832	0.89937	0.904025	0.903013	0.890579	0.885345	0.884709	0.860361	0.86759	0.876265	0.871291	0.862414	1	0.906881	0.0582559
844	24	17291	0.069164	97.3651	8.42606	11.8599	3.06391	0.886068	0.935284	0.927448	0.930079	0.914117	0.90657	0.92285	0.866202	0.899832	0.89937	0.904025	0.903013	0.890579	0.885345	0.884709	0.860361	0.86759	0.876265	0.871291	0.862414	1	0.906881	0.0582559
849	29	14946	0.059784	125.991	9.27936	25.4571	5.60654	0.889034	0.935769	0.928141	0.92968	0.914894	0.907199	0.923759	0.865884	0.900274	0.899773	0.903319	0.902315	0.891342	0.88619	0.884752	0.859461	0.867891	0.875351	0.8705	0.862973	1	0.907564	0.0579691
850	30	470	0.00188	113.071	7.77774	18.3908	3.8136	0.934043	0.942553	0.932979	0.934043	0.938298	0.917021	0.940426	0.871277	0.906383	0.904255	0.893617	0.902128	0.907447	0.887234	0.873404	0.874468	0.865957	0.874468	0.869149	0.854255	1	0.920218	0.0551255
854	34	431	0.001724	113.097	7.71232	18.3986	3.78082	0.935035	0.943155	0.931555	0.935035	0.945476	0.919954	0.941995	0.867749	0.903712	0.906032	0.892111	0.897912	0.903712	0.887471	0.87587	0.87123	0.864269	0.87471	0.867749	0.854988	1	0.920734	0.0542295
854	22	20255	0.08102	97.5143	7.75423	11.8738	2.82094	0.896273	0.920118	0.941076	0.94468	0.932708	0.883584	0.906344	0.827672	0.879116	0.890249	0.910022	0.884103	0.895705	0.864675	0.89958	0.884868	0.877364	0.878573	0.899284	0.864626	1	0.905444	0.0593137
856	24	19076	0.076304	97.409	8.14809	11.859	2.96923	0.898459	0.920948	0.941864	0.94556	0.933398	0.884488	0.906689	0.828345	0.880059	0.891067	0.910437	0.884541	0.896441	0.864385	0.900975	0.885248	0.877857	0.878827	0.899533	0.864961	1	0.906366	0.0590426
856	24	19076	0.076304	97.409	8.14809	11.859	2.96923	0.898459	0.920948	0.941864	0.94556	0.933398	0.884488	0.906689	0.828345	0.880059	0.891067	0.910437	0.884541	0.896441	0.864385	0.900975	0.885248	0.877857	0.878827	0.899533	0.864961	1	0.906366	0.0590426
861	29	16334	0.065336	125.179	8.98995	24.951	5.37762	0.900606	0.922309	0.943339	0.946676	0.934829	0.884994	0.906912	0.82965	0.881566	0.890719	0.910279	0.885423	0.896688	0.864363	0.900882	0.885423	0.878474	0.878689	0.900086	0.865679	1	0.907445	0.0585157
862	30	539	0.002156	112.243	7.96528	18.0081	3.87572	0.935065	0.945269	0.95269	0.960111	0.949907	0.896104	0.92115	0.83859	0.883117	0.906308	0.927644	0.884972	0.909091	0.857143	0.898887	0.895176	0.892393	0.8859	0.910946	0.87384	1	0.922879	0.0520442
866	34	502	0.002008	112.248	7.99634	18.0123	3.88254	0.935259	0.943227	0.955179	0.963147	0.951195	0.89741	0.924303	0.846614	0.884462	0.904382	0.924303	0.883466	0.909363	0.864542	0.898406	0.896414	0.895418	0.880478	0.912351	0.88247	1	0.924068	0.0516695
866	22	16910	0.06764	99.0957	7.9599	12.4627	2.9792	0.904997	0.915671	0.939888	0.932614	0.942431	0.908486	0.925044	0.863868	0.903814	0.884654	0.875429	0.879923	0.853371	0.859137	0.904287	0.90003	0.893111	0.899497	0.888823	0.875843	1	0.909629	0.0596649
868	24	15942	0.063768	99.0396	8.36928	12.467	3.14671	0.906568	0.917043	0.940629	0.933415	0.942824	0.909171	0.925323	0.86454	0.904623	0.885021	0.87627	0.880222	0.853845	0.859052	0.904184	0.900483	0.892924	0.900765	0.889255	0.877274	1	0.910447	0.0593027
868	24	15942	0.063768	99.0396	8.36928	12.467	3.14671	0.906568	0.917043	0.940629	0.933415	0.942824	0.909171	0.925323	0.86454	0.904623	0.885021	0.87627	0.880222	0.853845	0.859052	0.904184	0.900483	0.892924	0.900765	0.889255	0.877274	1	0.910447	0.0593027
873	29	13767	0.055068	127.6	9.28823	26.4307	5.75844	0.90746	0.919191	0.941926	0.933355	0.943415	0.910474	0.925692	0.866383	0.904627	0.886867	0.878586	0.880548	0.854035	0.859519	0.905208	0.900596	0.892242	0.901031	0.890063	0.878078	1	0.911437	0.0591126
874	30	375	0.0015	113.411	8.27939	18.5879	4.03603	0.934667	0.944	0.965333	0.957333	0.958667	0.922667	0.916	0.882667	0.930667	0.896	0.88	0.885333	0.865333	0.868	0.917333	0.881333	0.889333	0.894667	0.890667	0.884	1	0.927661	0.0478852
878	34	346	0.001384	113.356	8.23163	18.5577	4.01828	0.933526	0.947977	0.965318	0.959538	0.959538	0.921965	0.91763	0.884393	0.926301	0.894509	0.881503	0.877168	0.868497	0.872832	0.91474	0.884393	0.897399	0.894509	0.890173	0.880058	1	0.928222	0.0473703
878	22	17851	0.071404	98.6549	7.90359	12.2965	2.92604	0.901042	0.910593	0.917512	0.912554	0.932301	0.91894	0.912442	0.871604	0.886057	0.883592	0.879839	0.890734	0.880483	0.86152	0.876113	0.890286	0.8832	0.873789	0.888102	0.860596	1	0.902771	0.0599496
880	24	16774	0.067096	98.6106	8.34061	12.3066	3.09886	0.902766	0.912305	0.918147	0.913855	0.932783	0.919578	0.913288	0.873375	0.886789	0.884136	0.879426	0.891081	0.881364	0.861631	0.876535	0.89129	0.883331	0.8743	0.887862	0.861542	1	0.903764	0.0595322
880	24	16774	0.067096	98.6106	8.34061	12.3066	3.09886	0.902766	0.912305	0.918147	0.913855	0.932783	0.919578	0.913288	0.873375	0.886789	0.884136	0.879426	0.891081	0.881364	0.861631	0.876535	0.89129	0.883331	0.8743	0.887862	0.861542	1	0.903764	0.0595322
885	29	14384	0.057536	124.979	9.15695	24.8468	5.43676	0.904755	0.913306	0.91939	0.914175	0.932842	0.921023	0.91348	0.872775	0.886714	0.88449	0.88004	0.89092	0.881605	0.862556	0.876634	0.892033	0.884177	0.873992	0.888174	0.861304	1	0.904505	0.0591752
886	30	612	0.002448	111.471	7.55325	17.6167	3.59192	0.918301	0.941993	0.933007	0.937092	0.945261	0.931373	0.93219	0.889706	0.892157	0.892157	0.873366	0.89951	0.881536	0.872549	0.870098	0.887255	0.886438	0.894608	0.877451	0.86683	1	0.918208	0.0524643
890	34	556	0.002224	111.468	7.59417	17.618	3.61403	0.919065	0.942446	0.935252	0.93795	0.945144	0.929856	0.935252	0.890288	0.892086	0.892086	0.870504	0.897482	0.883094	0.875899	0.875899	0.884892	0.88759	0.893885	0.880396	0.865108	1	0.918839	0.0529897
890	22	20279	0.081116	97.067	8.15494	11.7367	2.93005	0.878372	0.913778	0.907614	0.922432	0.920336	0.917575	0.919646	0.858376	0.907293	0.885201	0.892302	0.885793	0.882563	0.844938	0.891094	0.865551	0.871665	0.844864	0.891489	0.854406	1	0.898747	0.0612515
892	24	19081	0.076324	96.9646	8.56908	11.7257	3.09365	0.879645	0.914417	0.9086	0.923982	0.921047	0.918138	0.920104	0.858839	0.908102	0.886012	0.893507	0.887034	0.883182	0.844793	0.892223	0.865494	0.872255	0.845422	0.891777	0.854043	1	0.899599	0.0610023
892	24	19081	0.076324	96.9646	8.56908	11.7257	3.09365	0.879645	0.914417	0.9086	0.923982	0.921047	0.918138	0.920104	0.858839	0.908102	0.886012	0.893507	0.887034	0.883182	0.844793	0.892223	0.865494	0.872255	0.845422	0.891777	0.854043	1	0.899599	0.0610023
897	29	16319	0.065276	126.253	9.43419	25.6274	5.72567	0.882468	0.91611	0.909706	0.925302	0.923341	0.918224	0.920798	0.859244	0.908726	0.885992	0.893743	0.887769	0.885011	0.845364	0.893713	0.865647	0.873123	0.844721	0.893498	0.853668	1	0.900881	0.0604068
898	30	518	0.002072	112.713	8.04213	18.2364	3.92958	0.917954	0.936293	0.925676	0.923745	0.938224	0.927606	0.933398	0.8861	0.920849	0.894788	0.909266	0.888031	0.896718	0.864865	0.916023	0.871622	0.875483	0.840734	0.895753	0.860039	1	0.916823	0.0521774
902	34	474	0.001896	112.518	8.06509	18.145	3.92767	0.922996	0.941983	0.924051	0.925105	0.943038	0.92827	0.932489	0.886076	0.920886	0.898734	0.913502	0.89135	0.89557	0.867089	0.917722	0.876582	0.874473	0.840717	0.894515	0.862869	1	0.919116	0.050906
902	22	20395	0.08158	97.6151	7.78303	11.9117	2.83786	0.901079	0.935572	0.935278	0.915004	0.925153	0.895636	0.920838	0.851581	0.889311	0.865457	0.879358	0.892596	0.861608	0.868571	0.895219	0.871611	0.863251	0.915175	0.89365	0.861265	1	0.904875	0.0609494
904	24	19141	0.076564	97.559	8.23621	11.9184	3.0195	0.903035	0.936315	0.936184	0.916358	0.925317	0.896818	0.921974	0.85296	0.890027	0.865812	0.879787	0.893292	0.861554	0.869521	0.895721	0.871924	0.863095	0.915025	0.893893	0.862128	1	0.905831	0.0605173
904	24	19141	0.076564	97.559	8.23621	11.9184	3.0195	0.903035	0.936315	0.936184	0.916358	0.925317	0.896818	0.921974	0.85296	0.890027	0.865812	0.879787	0.893292	0.861554	0.869521	0.895721	0.871924	0.863095	0.915025	0.893893	0.862128	1	0.905831	0.0605173
909	29	16403	0.065612	125.604	9.13676	25.2146	5.50228	0.90395	0.937572	0.937999	0.917363	0.925044	0.897824	0.922667	0.855545	0.890569	0.865909	0.880205	0.893343	0.862525	0.869048	0.896665	0.871578	0.863958	0.915473	0.894318	0.862434	1	0.906728	0.060199
910	30	516	0.002064	112.655	7.55505	18.1758	3.62971	0.929264	0.969961	0.952519	0.937016	0.93314	0.914729	0.926357	0.849806	0.915698	0.873062	0.899225	0.903101	0.85562	0.882752	0.908915	0.873062	0.877907	0.920543	0.911822	0.88469	1	0.92293	0.0531781
914	34	473	0.001892	112.51	7.51241	18.1038	3.59725	0.928118	0.970402	0.954545	0.936575	0.930233	0.915433	0.921776	0.85518	0.915433	0.876321	0.906977	0.902748	0.85518	0.887949	0.906977	0.868922	0.87315	0.917548	0.912262	0.884778	1	0.923077	0.0533705
914	22	16417	0.065668	99.4437	8.04989	12.5974	3.02532	0.881617	0.924316	0.930286	0.927545	0.929707	0.890358	0.917951	0.85847	0.902449	0.892489	0.911555	0.888439	0.879881	0.859597	0.90854	0.86179	0.875434	0.882256	0.87653	0.848541	1	0.903809	0.0623146
916	24	15489	0.061956	99.344	8.45282	12.5851	3.18532	0.883788	0.925366	0.931661	0.928853	0.930886	0.891342	0.91862	0.859513	0.90348	0.892827	0.912002	0.889373	0.880625	0.860772	0.909258	0.862225	0.875751	0.882594	0.876751	0.849216	1	0.904965	0.0617689
916	24	15489	0.061956	99.344	8.45282	12.5851	3.18532	0.883788	0.925366	0.931661	0.928853	0.930886	0.891342	0.91862	0.859513	0.90348	0.892827	0.912002	0.889373	0.880625	0.860772	0.909258	0.862225	0.875751	0.882594	0.876751	0.849216	1	0.904965	0.0617689
921	29	13303	0.053212	126.078	9.31893	25.512	5.62583	0.88589	0.925581	0.932534	0.929678	0.931406	0.891904	0.918627	0.860107	0.90442	0.891904	0.912163	0.891115	0.880854	0.861798	0.910434	0.863677	0.874953	0.882658	0.877171	0.850936	1	0.905724	0.0615156
922	30	369	0.001476	112.817	7.59008	18.2565	3.71081	0.926829	0.937669	0.95393	0.934959	0.944444	0.907859	0.926829	0.880759	0.914634	0.892954	0.914634	0.906504	0.880759	0.865854	0.915989	0.856369	0.876694	0.882114	0.878049	0.857724	1	0.920927	0.0539354
926	34	345	0.00138	112.67	7.52944	18.1827	3.67624	0.926087	0.93913	0.953623	0.942029	0.947826	0.913043	0.927536	0.885507	0.917391	0.889855	0.917391	0.907246	0.884058	0.862319	0.915942	0.856522	0.875362	0.884058	0.885507	0.85942	1	0.922762	0.0518603
926	22	19705	0.07882	97.8152	7.8605	11.9878	2.85477	0.883913	0.910759	0.939787	0.922279	0.936412	0.892109	0.893149	0.835016	0.896625	0.893656	0.876427	0.905658	0.872317	0.8627	0.905608	0.868206	0.89117	0.887668	0.87082	0.87833	1	0.900473	0.0611637
928	24	18499	0.073996	97.7045	8.28167	11.9728	3.01537	0.885561	0.912698	0.940348	0.922915	0.937078	0.892913	0.894967	0.836288	0.897427	0.893859	0.876804	0.906617	0.874182	0.862722	0.906022	0.867614	0.891373	0.887372	0.871074	0.878345	1	0.90149	0.0607369
928	24	18499	0.073996	97.7045	8.28167	11.9728	3.01537	0.885561	0.912698	0.940348	0.922915	0.937078	0.892913	0.894967	0.836288	0.897427	0.893859	0.876804	0.906617	0.874182	0.862722	0.906022	0.867614	0.891373	0.887372	0.871074	0.878345	1	0.90149	0.0607369
933	29	15881	0.063524	126.847	9.20847	25.9646	5.6153	0.888452	0.914363	0.941345	0.923525	0.936937	0.892733	0.895536	0.837762	0.898527	0.895536	0.877873	0.905705	0.875543	0.862918	0.906303	0.868207	0.89097	0.887727	0.871891	0.878282	1	0.902554	0.0602757
934	30	443	0.001772	111.953	8.06983	17.8785	3.93521	0.919865	0.931151	0.946953	0.942438	0.955982	0.901806	0.923251	0.848758	0.905192	0.907449	0.892777	0.925508	0.886005	0.869074	0.899549	0.865688	0.867946	0.893905	0.882619	0.882619	1	0.917951	0.054273
938	34	412	0.001648	111.962	8.06486	17.8823	3.94113	0.917476	0.93568	0.949029	0.93932	0.953883	0.900485	0.919903	0.859223	0.90534	0.90534	0.896845	0.924757	0.885922	0.866505	0.899272	0.867718	0.86165	0.890777	0.885922	0.879854	1	0.918082	0.0544886
938	22	19879	0.079516	97.4166	7.87708	11.8456	2.85431	0.91154	0.915866	0.917174	0.923085	0.933498	0.883722	0.920746	0.85706	0.890311	0.870517	0.906082	0.889305	0.886891	0.870366	0.910106	0.879244	0.888676	0.875396	0.883244	0.879018	1	0.904817	0.0617381
940	24	18636	0.074544	97.3378	8.32194	11.8438	3.02236	0.912669	0.917123	0.918518	0.923803	0.934213	0.884229	0.92112	0.857534	0.890561	0.870868	0.906766	0.8893	0.886751	0.87111	0.910469	0.879749	0.888549	0.875939	0.882888	0.879132	1	0.905569	0.0615003
940	24	18636	0.074544	97.3378	8.32194	11.8438	3.02236	0.912669	0.917123	0.918518	0.923803	0.934213	0.884229	0.92112	0.857534	0.890561	0.870868	0.906766	0.8893	0.886751	0.87111	0.910469	0.879749	0.888549	0.875939	0.882888	0.879132	1	0.905569	0.0615003
945	29	16019	0.064076	126.096	9.24691	25.517	5.60069	0.914102	0.919096	0.91919	0.924527	0.934546	0.884731	0.920906	0.859011	0.891254	0.871528	0.90814	0.88985	0.888164	0.871184	0.910949	0.879674	0.889163	0.875897	0.88317	0.879144	1	0.906463	0.0611542
946	30	487	0.001948	112.577	8.19247	18.182	4.00257	0.942505	0.925051	0.937372	0.957906	0.943532	0.903491	0.920945	0.86345	0.900411	0.887064	0.917864	0.912731	0.909651	0.883984	0.908624	0.887064	0.894251	0.879877	0.892197	0.887064	1	0.92181	0.0519329
950	34	439	0.001756	112.555	8.20733	18.1726	4.00381	0.943052	0.92369	0.938497	0.955581	0.94533	0.906606	0.920273	0.869021	0.897494	0.889522	0.915718	0.912301	0.906606	0.881549	0.905467	0.884966	0.894077	0.88041	0.8918	0.887244	1	0.9219	0.051721
950	22	16779	0.067116	98.8893	8.0153	12.3895	2.98696	0.900203	0.929763	0.920645	0.929555	0.904822	0.913851	0.906013	0.869569	0.90065	0.891442	0.927528	0.881161	0.904702	0.813725	0.886495	0.860451	0.880863	0.871119	0.87094	0.869182	1	0.905336	0.0594243
952	24	15764	0.063056	98.7946	8.456	12.3817	3.16395	0.901992	0.931838	0.921562	0.930379	0.906686	0.914394	0.906845	0.869767	0.901643	0.89254	0.927905	0.881788	0.904498	0.813531	0.88737	0.860981	0.880804	0.871384	0.871638	0.869132	1	0.906423	0.0588182
952	24	15764	0.063056	98.7946	8.456	12.3817	3.16395	0.901992	0.931838	0.921562	0.930379	0.906686	0.914394	0.906845	0.869767	0.901643	0.89254	0.927905	0.881788	0.904498	0.813531	0.88737	0.860981	0.880804	0.871384	0.871638	0.869132	1	0.906423	0.0588182
957	29	13512	0.054048	128.004	9.33917	26.683	5.82735	0.903382	0.9338	0.922402	0.931098	0.908489	0.914224	0.908193	0.871115	0.901606	0.891504	0.92762	0.882253	0.905121	0.812537	0.88784	0.861753	0.880736	0.871892	0.871707	0.869634	1	0.907303	0.0581966
958	30	370	0.00148	113.622	7.89723	18.6646	3.89169	0.918919	0.947297	0.924324	0.948649	0.925676	0.925676	0.924324	0.895946	0.917568	0.893243	0.92973	0.906757	0.909459	0.827027	0.875676	0.871622	0.87973	0.87027	0.868919	0.874324	1	0.919395	0.0536946
962	34	340	0.00136	113.609	7.97845	18.6634	3.92732	0.922059	0.948529	0.926471	0.947059	0.927941	0.926471	0.926471	0.892647	0.922059	0.897059	0.927941	0.902941	0.913235	0.830882	0.879412	0.866176	0.877941	0.866176	0.873529	0.880882	1	0.920654	0.0531365
962	22	15402	0.061608	99.2047	7.97278	12.504	2.99199	0.89339	0.931405	0.919426	0.919881	0.930139	0.904655	0.91777	0.862648	0.911083	0.870861	0.908161	0.888131	0.874497	0.812589	0.882743	0.906863	0.877776	0.874205	0.881574	0.859953	1	0.90441	0.0613768
964	24	14476	0.057904	99.1237	8.40159	12.5002	3.16149	0.89524	0.932647	0.920282	0.920973	0.931231	0.905602	0.918728	0.863498	0.91144	0.870993	0.908089	0.888747	0.874689	0.81307	0.883462	0.907537	0.878489	0.875104	0.881252	0.85963	1	0.905374	0.0610725
964	24	14476	0.057904	99.1237	8.40159	12.5002	3.16149	0.89524	0.932647	0.920282	0.920973	0.931231	0.905602	0.918728	0.863498	0.91144	0.870993	0.908089	0.888747	0.874689	0.81307	0.883462	0.907537	0.878489	0.875104	0.881252	0.85963	1	0.905374	0.0610725
969	29	12457	0.049828	125.708	9.21167	25.2826	5.55484	0.896243	0.933692	0.92153	0.922774	0.931685	0.906518	0.918801	0.864775	0.91274	0.870675	0.908967	0.888898	0.875411	0.813719	0.883559	0.908244	0.878783	0.873926	0.882034	0.860681	1	0.906256	0.060741
970	30	479	0.001916	112.024	7.76223	17.8896	3.71112	0.9238	0.962422	0.931106	0.939457	0.93737	0.911273	0.925887	0.878914	0.911273	0.835073	0.909186	0.913361	0.89666	0.822547	0.894572	0.907098	0.892484	0.861169	0.893528	0.860125	1	0.918756	0.0557433
974	34	436	0.001744	111.922	7.71932	17.8386	3.67466	0.920872	0.959862	0.930046	0.934633	0.936927	0.912844	0.926606	0.87844	0.908257	0.837156	0.90711	0.912844	0.899083	0.829128	0.891055	0.908257	0.894495	0.862385	0.889908	0.861239	1	0.917558	0.056569
974	22	22634	0.090536	96.0888	8.15128	11.3912	2.86182	0.895069	0.920385	0.912963	0.911925	0.92688	0.899355	0.921424	0.842692	0.901144	0.884333	0.904281	0.891535	0.850049	0.839511	0.885349	0.874591	0.877529	0.875254	0.871918	0.870372	1	0.899946	0.0599002
976	24	21303	0.085212	96.0049	8.54035	11.3854	3.0044	0.896517	0.921842	0.913862	0.912501	0.926888	0.90046	0.922476	0.843731	0.901258	0.884969	0.904544	0.892057	0.850397	0.839553	0.885439	0.873961	0.877951	0.875933	0.871333	0.87138	1	0.900756	0.0596367
976	24	21303	0.085212	96.0049	8.54035	11.3854	3.0044	0.896517	0.921842	0.913862	0.912501	0.926888	0.90046	0.922476	0.843731	0.901258	0.884969	0.904544	0.892057	0.850397	0.839553	0.885439	0.873961	0.877951	0.875933	0.871333	0.87138	1	0.900756	0.0596367
981	29	18191	0.072764	125.235	9.43165	25.021	5.61422	0.898741	0.923534	0.915645	0.913281	0.927107	0.901572	0.923149	0.844319	0.901297	0.885053	0.90564	0.89132	0.850338	0.840251	0.885878	0.873729	0.877494	0.876395	0.871035	0.87109	1	0.901759	0.0592906
982	30	606	0.002424	112.632	8.1403	18.2037	3.94185	0.912541	0.94802	0.930693	0.933168	0.94967	0.908416	0.936469	0.864686	0.90264	0.885314	0.906766	0.893564	0.842409	0.838284	0.891914	0.873762	0.877063	0.870462	0.870462	0.867162	1	0.914424	0.0532515
986	34	565	0.00226	112.532	8.10189	18.1531	3.89633	0.912389	0.947788	0.931858	0.930088	0.947788	0.90708	0.934513	0.870796	0.90177	0.889381	0.90708	0.893805	0.845133	0.834513	0.890265	0.875221	0.874336	0.869912	0.872566	0.869912	1	0.914279	0.0526387
986	22	21131	0.084524	97.9963	7.6764	12.0437	2.82928	0.894018	0.936823	0.922342	0.939733	0.930529	0.890564	0.899981	0.858715	0.904997	0.888671	0.876911	0.907931	0.882613	0.857437	0.891321	0.870143	0.876319	0.859519	0.888884	0.857532	1	0.905677	0.0583138
988	24	19820	0.07928	97.9023	8.11925	12.0354	2.99627	0.895838	0.937588	0.923966	0.940565	0.931988	0.891044	0.900631	0.859359	0.906181	0.889329	0.878027	0.908426	0.883325	0.858274	0.891826	0.870484	0.876766	0.860015	0.888976	0.858249	1	0.906712	0.057879
988	24	19820	0.07928	97.9023	8.11925	12.0354	2.99627	0.895838	0.937588	0.923966	0.940565	0.931988	0.891044	0.900631	0.859359	0.906181	0.889329	0.878027	0.908426	0.883325	0.858274	0.891826	0.870484	0.876766	0.860015	0.888976	0.858249	1	0.906712	0.057879
993	29	17056	0.068224	125.761	8.9961	25.2963	5.43686	0.896928	0.93923	0.925657	0.94093	0.932341	0.890801	0.900709	0.858906	0.907276	0.889687	0.877932	0.908947	0.883677	0.858583	0.892267	0.870925	0.878342	0.860694	0.888163	0.858466	1	0.907416	0.0576706
994	30	521	0.002084	112.249	7.6627	17.9913	3.74759	0.932821	0.954894	0.946257	0.954894	0.93762	0.918426	0.919386	0.869482	0.909789	0.893474	0.889635	0.915547	0.887716	0.84261	0.901152	0.882917	0.87428	0.849328	0.90595	0.855086	1	0.923085	0.0500611
998	34	489	0.001956	112.306	7.64911	18.0174	3.74608	0.931493	0.956033	0.947853	0.958078	0.94274	0.9182	0.921268	0.870143	0.913088	0.892638	0.888548	0.915133	0.885481	0.841513	0.904908	0.885481	0.873211	0.848671	0.907975	0.852761	1	0.924122	0.0500311
998	22	15093	0.060372	99.9948	8.04104	12.804	3.06293	0.881501	0.916319	0.914497	0.911681	0.921321	0.889055	0.913834	0.839329	0.909726	0.887001	0.897436	0.906447	0.893759	0.857682	0.905155	0.869112	0.869078	0.88286	0.881269	0.899092	1	0.898498	0.0629506
1000	24	14119	0.056476	99.9352	8.44725	12.8066	3.22356	0.883101	0.917133	0.915327	0.913167	0.922091	0.890573	0.914406	0.840924	0.910334	0.887315	0.897974	0.90658	0.893725	0.857816	0.905765	0.870033	0.869254	0.883136	0.880339	0.899391	1	0.899433	0.0626542
1000	24	14119	0.056476	99.9352	8.44725	12.8066	3.22356	0.883101	0.917133	0.915327	0.913167	0.922091	0.890573	0.914406	0.840924	0.910334	0.887315	0.897974	0.90658	0.893725	0.857816	0.905765	0.870033	0.869254	0.883136	0.880339	0.899391	1	0.899433	0.0626542
1005	29	12148	0.048592	129.002	9.38446	27.307	5.93578	0.883438	0.917847	0.915583	0.914389	0.923938	0.891381	0.914924	0.841867	0.91122	0.888336	0.897802	0.906528	0.893275	0.859071	0.906651	0.870267	0.868703	0.881832	0.880721	0.899078	1	0.900083	0.0625819
1006	30	252	0.001008	112.655	7.90631	18.199	3.83133	0.924603	0.944444	0.946429	0.918651	0.946429	0.894841	0.906746	0.867063	0.912698	0.886905	0.916667	0.906746	0.904762	0.888889	0.912698	0.869048	0.871032	0.888889	0.892857	0.890873	1	0.917861	0.0569101
1010	34	238	0.000952	112.643	7.94723	18.1963	3.85866	0.926471	0.941176	0.945378	0.918067	0.945378	0.89916	0.911765	0.863445	0.909664	0.884454	0.918067	0.909664	0.907563	0.892857	0.918067	0.867647	0.871849	0.886555	0.888655	0.888655	1	0.917932	0.0575976
1010	22	17880	0.07152	98.296	7.78915	12.1582	2.85203	0.893177	0.914597	0.927517	0.92953	0.916247	0.897623	0.920777	0.845274	0.902433	0.871784	0.899525	0.882243	0.900112	0.848798	0.88778	0.872232	0.888339	0.861158	0.884088	0.859396	1	0.901869	0.0632431
1012	24	16770	0.06708	98.215	8.18316	12.1519	3.00126	0.894931	0.915921	0.928145	0.930262	0.916786	0.899165	0.920841	0.846959	0.902326	0.872212	0.899583	0.882976	0.900656	0.849106	0.887299	0.87257	0.888044	0.861837	0.884705	0.858766	1	0.902725	0.0629328
1012	24	16770	0.06708	98.215	8.18316	12.1519	3.00126	0.894931	0.915921	0.928145	0.930262	0.916786	0.899165	0.920841	0.846959	0.902326	0.872212	0.899583	0.882976	0.900656	0.849106	0.887299	0.87257	0.888044	0.861837	0.884705	0.858766	1	0.902725	0.0629328
1017	29	14391	0.057564	127.722	9.11847	26.4904	5.64113	0.896289	0.91724	0.928914	0.931381	0.917726	0.899451	0.921722	0.846918	0.90237	0.873706	0.899903	0.884546	0.901153	0.849593	0.887916	0.872108	0.888507	0.862275	0.884685	0.858974	1	0.903577	0.0626797
1018	30	319	0.001276	114.426	7.98816	19.0659	4.07087	0.945141	0.938871	0.946708	0.946708	0.937304	0.909091	0.937304	0.840125	0.905956	0.898119	0.894984	0.901254	0.89185	0.851097	0.863636	0.874608	0.865204	0.874608	0.863636	0.860502	1	0.920096	0.0520807
1022	34	294	0.001176	114.348	8.01	19.0287	4.06072	0.94898	0.940476	0.942177	0.947279	0.940476	0.909864	0.940476	0.840136	0.908163	0.903061	0.89966	0.896259	0.897959	0.85034	0.862245	0.869048	0.869048	0.87585	0.867347	0.857143	1	0.921313	0.0521042
1022	22	14617	0.058468	100.464	7.80556	12.9684	3.00676	0.888212	0.927619	0.922248	0.918862	0.921256	0.902032	0.921803	0.84648	0.914004	0.888623	0.913423	0.903195	0.888657	0.83745	0.870185	0.871383	0.888076	0.868407	0.874427	0.821578	1	0.903062	0.0591456
1024	24	13737	0.054948	100.339	8.28569	12.9499	3.20084	0.890551	0.929388	0.923673	0.919051	0.921526	0.90238	0.922399	0.848075	0.915156	0.888768	0.913846	0.904528	0.888986	0.837046	0.869877	0.871515	0.888768	0.868239	0.87439	0.821904	1	0.904077	0.0586266
1024	24	13737	0.054948	100.339	8.28569	12.9499	3.20084	0.890551	0.929388	0.923673	0.919051	0.921526	0.90238	0.922399	0.848075	0.915156	0.888768	0.913846	0.904528	0.888986	0.837046	0.869877	0.871515	0.888768	0.868239	0.87439	0.821904	1	0.904077	0.0586266
1029	29	11864	0.047456	128.951	9.20842	27.2597	5.83129	0.892237	0.929493	0.925742	0.919631	0.922033	0.904164	0.922792	0.848407	0.914826	0.888444	0.913646	0.905428	0.888739	0.838082	0.871081	0.87205	0.89072	0.868805	0.876433	0.821266	1	0.904905	0.0585085
1030	30	244	0.000976	115.33	8.1356	19.5244	4.17442	0.922131	0.946721	0.952869	0.936475	0.940574	0.903689	0.940574	0.846311	0.922131	0.901639	0.92418	0.915984	0.897541	0.842213	0.887295	0.866803	0.879098	0.870902	0.879098	0.85041	1	0.920511	0.0512677
1034	34	229	0.000916	115.389	8.15571	19.555	4.17625	0.921397	0.949782	0.958515	0.932314	0.943231	0.90393	0.941048	0.842795	0.919214	0.89738	0.923581	0.91048	0.901747	0.842795	0.886463	0.862445	0.882096	0.871179	0.882096	0.847162	1	0.920703	0.051992
1034	22	14085	0.05634	100.16	8.077	12.8688	3.08597	0.891587	0.921548	0.940611	0.93028	0.917146	0.902733	0.917465	0.843841	0.908555	0.871743	0.902449	0.877529	0.867306	0.820341	0.874334	0.880369	0.884594	0.856088	0.874938	0.870217	1	0.902782	0.0595463
1036	24	13221	0.052884	100.113	8.52276	12.8786	3.26787	0.89441	0.922094	0.94157	0.930641	0.917253	0.904016	0.918312	0.84536	0.909538	0.87206	0.902428	0.877695	0.868353	0.820097	0.875236	0.879812	0.885485	0.855987	0.876295	0.870509	1	0.903742	0.0592094
1036	24	13221	0.052884	100.113	8.52276	12.8786	3.26787	0.89441	0.922094	0.94157	0.930641	0.917253	0.904016	0.918312	0.84536	0.909538	0.87206	0.902428	0.877695	0.868353	0.820097	0.875236	0.879812	0.885485	0.855987	0.876295	0.870509	1	0.903742	0.0592094
1041	29	11376	0.045504	128.009	9.4168	26.6935	5.87697	0.895745	0.922996	0.942774	0.932402	0.917897	0.904887	0.919568	0.844629	0.910953	0.872187	0.903173	0.877154	0.869638	0.821554	0.874341	0.879132	0.884582	0.857024	0.876231	0.86955	1	0.904599	0.0585321
1042	30	317	0.001268	113.013	8.37188	18.4032	4.10689	0.92429	0.932177	0.958991	0.949527	0.938486	0.921136	0.935331	0.865931	0.914826	0.87224	0.922713	0.913249	0.870662	0.83123	0.881703	0.875394	0.880126	0.873817	0.85489	0.892744	1	0.920366	0.0514891
1046	34	280	0.00112	113.384	8.43217	18.5864	4.16202	0.923214	0.932143	0.960714	0.948214	0.948214	0.923214	0.941071	0.860714	0.925	0.880357	0.925	0.910714	0.873214	0.821429	0.8875	0.875	0.880357	0.878571	0.85	0.907143	1	0.922117	0.0504048
1046	22	21856	0.087424	96.7139	7.96566	11.6002	2.83496	0.898998	0.913891	0.937157	0.920411	0.918443	0.88653	0.930843	0.827118	0.898312	0.885684	0.887262	0.905312	0.876762	0.856035	0.901011	0.885958	0.874886	0.862692	0.880971	0.874108	1	0.902467	0.0621362
1048	24	20536	0.082144	96.5968	8.40581	11.5852	3.00265	0.900735	0.914979	0.93789	0.921114	0.919264	0.887953	0.931559	0.828983	0.899201	0.8862	0.887271	0.905775	0.87724	0.856009	0.901441	0.885835	0.875292	0.863191	0.881452	0.874221	1	0.903413	0.0617567
1048	24	20536	0.082144	96.5968	8.40581	11.5852	3.00265	0.900735	0.914979	0.93789	0.921114	0.919264	0.887953	0.931559	0.828983	0.899201	0.8862	0.887271	0.905775	0.87724	0.856009	0.901441	0.885835	0.875292	0.863191	0.881452	0.874221	1	0.903413	0.0617567
1053	29	17617	0.070468	125.442	9.32218	25.1342	5.57885	0.903247	0.915905	0.939036	0.92178	0.92056	0.889482	0.931487	0.830079	0.900068	0.887978	0.888119	0.906028	0.877334	0.855849	0.901657	0.886388	0.876341	0.863598	0.881989	0.873985	1	0.904521	0.0613124
1054	30	598	0.002392	112.134	8.15541	17.9691	3.97864	0.928094	0.926421	0.950669	0.935619	0.940635	0.908863	0.947324	0.846154	0.908027	0.88796	0.885452	0.913043	0.877926	0.872074	0.897157	0.888796	0.877926	0.861204	0.881271	0.873746	1	0.917527	0.0548385
1058	34	556	0.002224	112.314	8.13038	18.0527	3.97544	0.926259	0.926259	0.952338	0.935252	0.941547	0.910072	0.95054	0.847122	0.909173	0.888489	0.88759	0.910971	0.878597	0.872302	0.899281	0.890288	0.875	0.866007	0.883993	0.875	1	0.918001	0.0552844
1058	22	20152	0.080608	97.7178	7.95973	11.9589	2.91186	0.899166	0.904402	0.925442	0.927923	0.924821	0.888324	0.899514	0.851652	0.911572	0.883188	0.883535	0.882518	0.868102	0.859592	0.895891	0.864108	0.868971	0.868301	0.876464	0.879962	1	0.899905	0.0610847
1060	24	18923	0.075692	97.6219	8.36524	11.9487	3.06504	0.899857	0.905855	0.926914	0.928922	0.925884	0.889156	0.900386	0.851213	0.911615	0.884241	0.884189	0.883502	0.868678	0.859668	0.896158	0.864662	0.868599	0.868784	0.876922	0.880199	1	0.900743	0.0607786
1060	24	18923	0.075692	97.6219	8.36524	11.9487	3.06504	0.899857	0.905855	0.926914	0.928922	0.925884	0.889156	0.900386	0.851213	0.911615	0.884241	0.884189	0.883502	0.868678	0.859668	0.896158	0.864662	0.868599	0.868784	0.876922	0.880199	1	0.900743	0.0607786
1065	29	16235	0.06494	126.994	9.27718	26.0608	5.70267	0.902556	0.907823	0.92741	0.929473	0.925685	0.891007	0.900647	0.852048	0.911857	0.883924	0.884755	0.884324	0.868525	0.859994	0.897197	0.864583	0.869787	0.869695	0.876409	0.879366	1	0.901738	0.0603177
1066	30	407	0.001628	113.323	7.66728	18.505	3.79286	0.920147	0.944717	0.947174	0.938575	0.927518	0.910319	0.905405	0.869779	0.941032	0.878378	0.888206	0.883292	0.863636	0.863636	0.899263	0.835381	0.872236	0.872236	0.862408	0.878378	1	0.915266	0.0540543
1070	34	380	0.00152	113.551	7.67402	18.6161	3.80467	0.922368	0.943421	0.947368	0.936842	0.927632	0.906579	0.906579	0.872368	0.943421	0.878947	0.885526	0.878947	0.861842	0.869737	0.901316	0.834211	0.871053	0.875	0.864474	0.881579	1	0.915323	0.0545384
1070	22	14225	0.0569	100.785	7.82065	13.092	3.02912	0.886678	0.91167	0.924112	0.92826	0.912513	0.888366	0.916485	0.857083	0.899859	0.903515	0.894482	0.891951	0.904042	0.82464	0.872021	0.888928	0.874692	0.863023	0.880808	0.870158	1	0.900133	0.0619107
1072	24	13376	0.053504	100.685	8.19258	13.0759	3.17732	0.888793	0.913053	0.926024	0.928716	0.913539	0.889354	0.917651	0.858553	0.899447	0.903932	0.89455	0.892344	0.90397	0.82592	0.872271	0.889915	0.875785	0.863337	0.880906	0.870477	1	0.901241	0.0615256
1072	24	13376	0.053504	100.685	8.19258	13.0759	3.17732	0.888793	0.913053	0.926024	0.928716	0.913539	0.889354	0.917651	0.858553	0.899447	0.903932	0.89455	0.892344	0.90397	0.82592	0.872271	0.889915	0.875785	0.863337	0.880906	0.870477	1	0.901241	0.0615256
1077	29	11472	0.045888	129.964	9.15639	27.8931	5.88387	0.890516	0.913964	0.927214	0.928304	0.914662	0.889949	0.918759	0.858133	0.899974	0.903591	0.894439	0.893044	0.904071	0.825924	0.874433	0.890472	0.875872	0.864191	0.882017	0.87099	1	0.901978	0.0612068
1078	30	182	0.000728	116.251	8.12904	19.989	4.24173	0.931319	0.947802	0.947802	0.93956	0.928571	0.884615	0.931319	0.879121	0.914835	0.934066	0.892857	0.928571	0.92033	0.81044	0.89011	0.895604	0.85989	0.892857	0.887363	0.840659	1	0.921197	0.0511065
1082	34	171	0.000684	116.164	8.19927	19.95	4.28695	0.935673	0.944444	0.950292	0.938596	0.926901	0.885965	0.932749	0.883041	0.918129	0.935673	0.891813	0.935673	0.915205	0.804094	0.897661	0.891813	0.856725	0.891813	0.885965	0.836257	1	0.921925	0.0502674
1082	22	14813	0.059252	100.221	7.78905	12.8745	2.97606	0.907817	0.936677	0.913252	0.930196	0.923344	0.911733	0.919294	0.850098	0.910011	0.896544	0.918045	0.897657	0.891075	0.844461	0.891278	0.876089	0.900493	0.870215	0.898096	0.843516	1	0.909418	0.0577927
1084	24	13899	0.055596	100.126	8.2415	12.866	3.15347	0.909706	0.937837	0.914706	0.93093	0.924131	0.912584	0.920066	0.851176	0.910641	0.896935	0.918375	0.898122	0.890855	0.844953	0.892079	0.876754	0.900604	0.870782	0.89877	0.844593	1	0.910411	0.0572328
1084	24	13899	0.055596	100.126	8.2415	12.866	3.15347	0.909706	0.937837	0.914706	0.93093	0.924131	0.912584	0.920066	0.851176	0.910641	0.896935	0.918375	0.898122	0.890855	0.844953	0.892079	0.876754	0.900604	0.870782	0.89877	0.844593	1	0.910411	0.0572328
1089	29	11970	0.04788	128.346	9.14226	26.8766	5.71159	0.911028	0.938722	0.916165	0.931537	0.924645	0.911863	0.920384	0.850752	0.911487	0.896157	0.919215	0.898246	0.891145	0.845447	0.891562	0.876859	0.900961	0.871888	0.900167	0.843985	1	0.910995	0.0569702
1090	30	284	0.001136	114.063	7.92625	18.8817	3.93122	0.929577	0.952465	0.934859	0.934859	0.941901	0.931338	0.926056	0.871479	0.899648	0.922535	0.931338	0.908451	0.894366	0.855634	0.901408	0.878521	0.931338	0.892606	0.90493	0.876761	1	0.924549	0.0528969
1094	34	265	0.00106	114.136	8.01222	18.9234	3.97441	0.928302	0.950943	0.937736	0.933962	0.943396	0.933962	0.928302	0.873585	0.901887	0.922642	0.937736	0.913208	0.892453	0.850943	0.903774	0.881132	0.933962	0.89434	0.909434	0.871698	1	0.925383	0.0532779
1094	22	16183	0.064732	98.9625	7.93424	12.4117	2.95595	0.89628	0.93521	0.92591	0.919144	0.922975	0.90419	0.917166	0.846042	0.913984	0.894117	0.905116	0.873509	0.86733	0.811005	0.878545	0.921523	0.878484	0.866588	0.872613	0.830223	1	0.904479	0.0582338
1096	24	15261	0.061044	98.8826	8.33769	12.4068	3.11875	0.897615	0.936832	0.926479	0.920582	0.924186	0.904659	0.916945	0.846799	0.913865	0.89424	0.905904	0.874517	0.86803	0.811349	0.878874	0.92163	0.879202	0.866948	0.872485	0.830385	1	0.90533	0.05792
1096	24	15261	0.061044	98.8826	8.33769	12.4068	3.11875	0.897615	0.936832	0.926479	0.920582	0.924186	0.904659	0.916945	0.846799	0.913865	0.89424	0.905904	0.874517	0.86803	0.811349	0.878874	0.92163	0.879202	0.866948	0.872485	0.830385	1	0.90533	0.05792
1101	29	13057	0.052228	128.251	9.23498	26.8264	5.7704	0.899403	0.937773	0.927357	0.921766	0.925021	0.906066	0.917247	0.84717	0.913916	0.89408	0.907942	0.874933	0.866355	0.812744	0.879873	0.921077	0.879337	0.867657	0.871563	0.830397	1	0.906192	0.0574574
1102	30	347	0.001388	113.149	8.43344	18.474	4.18049	0.912104	0.95245	0.93804	0.940922	0.923631	0.929395	0.948127	0.840058	0.914986	0.90634	0.900576	0.883285	0.881844	0.798271	0.907781	0.917867	0.881844	0.870317	0.868876	0.804035	1	0.916681	0.0540081
1106	34	314	0.001256	113.163	8.43423	18.4806	4.1837	0.910828	0.952229	0.933121	0.94586	0.923567	0.925159	0.950637	0.842357	0.91242	0.909236	0.898089	0.882166	0.88535	0.791401	0.907643	0.91242	0.883758	0.874204	0.875796	0.800955	1	0.916214	0.053848
1106	22	16728	0.066912	98.6797	7.89685	12.3054	2.93182	0.890304	0.913917	0.922166	0.926769	0.918789	0.880081	0.926859	0.838684	0.890991	0.877869	0.891559	0.907162	0.863014	0.838205	0.886418	0.890573	0.873595	0.870935	0.844662	0.879185	1	0.898538	0.0592924
1108	24	15725	0.0629	98.5755	8.36986	12.2957	3.11787	0.891924	0.916025	0.923116	0.927377	0.919968	0.881208	0.927186	0.839205	0.891479	0.878537	0.892178	0.907122	0.863657	0.838378	0.886359	0.889857	0.873545	0.870938	0.844992	0.880032	1	0.899504	0.0589572
1108	24	15725	0.0629	98.5755	8.36986	12.2957	3.11787	0.891924	0.916025	0.923116	0.927377	0.919968	0.881208	0.927186	0.839205	0.891479	0.878537	0.892178	0.907122	0.863657	0.838378	0.886359	0.889857	0.873545	0.870938	0.844992	0.880032	1	0.899504	0.0589572
1113	29	13486	0.053944	128.361	9.32736	26.9029	5.84191	0.891851	0.916877	0.924737	0.927777	0.92114	0.88273	0.928296	0.840761	0.892333	0.880617	0.89237	0.907979	0.863117	0.837832	0.887921	0.890368	0.874981	0.870903	0.842837	0.880914	1	0.900323	0.0586468
1114	30	288	0.001152	113.453	8.07103	18.597	4.08947	0.932292	0.942708	0.944444	0.935764	0.921875	0.902778	0.934028	0.869792	0.881944	0.895833	0.907986	0.913194	0.883681	0.836806	0.901042	0.897569	0.873264	0.866319	0.848958	0.901042	1	0.917432	0.0533095
1118	34	269	0.001076	113.555	8.16525	18.6529	4.14436	0.936803	0.944238	0.942379	0.938662	0.920074	0.903346	0.933086	0.866171	0.884758	0.89777	0.907063	0.914498	0.884758	0.83829	0.89777	0.895911	0.879182	0.862454	0.847584	0.89777	1	0.918156	0.0522783
1118	22	15190	0.06076	99.2799	7.91099	12.5282	2.96955	0.91287	0.897301	0.931633	0.919059	0.921725	0.883344	0.918005	0.845227	0.929888	0.89447	0.880876	0.869651	0.90158	0.85158	0.905201	0.885616	0.861554	0.859315	0.867182	0.849835	1	0.902424	0.058347
1120	24	14222	0.056888	99.1923	8.32387	12.5208	3.13801	0.913585	0.898854	0.932851	0.9203	0.922409	0.884615	0.919104	0.846576	0.930284	0.895022	0.881381	0.86992	0.901631	0.851744	0.905252	0.885565	0.860955	0.859654	0.867881	0.850584	1	0.903327	0.0580111
1120	24	14222	0.056888	99.1923	8.32387	12.5208	3.13801	0.913585	0.898854	0.932851	0.9203	0.922409	0.884615	0.919104	0.846576	0.930284	0.895022	0.881381	0.86992	0.901631	0.851744	0.905252	0.885565	0.860955	0.859654	0.867881	0.850584	1	0.903327	0.0580111
1125	29	12185	0.04874	128.348	9.21007	26.8848	5.77959	0.914567	0.898523	0.934797	0.921009	0.922733	0.886787	0.918629	0.847805	0.929873	0.895281	0.881904	0.871399	0.902462	0.852688	0.905663	0.888018	0.860648	0.860402	0.868609	0.851169	1	0.90407	0.0578697
1126	30	232	0.000928	115.889	7.71419	19.7772	4.00832	0.93319	0.887931	0.971983	0.943966	0.943966	0.894397	0.943966	0.892241	0.946121	0.892241	0.894397	0.883621	0.905172	0.859914	0.896552	0.885776	0.883621	0.881466	0.887931	0.842672	1	0.91971	0.0539732
1130	34	217	0.000868	115.899	7.80358	19.7884	4.0569	0.940092	0.889401	0.974654	0.9447	0.940092	0.898618	0.947005	0.891705	0.947005	0.896313	0.891705	0.887097	0.900922	0.857143	0.898618	0.884793	0.887097	0.875576	0.889401	0.852535	1	0.921542	0.0537601
1130	22	13132	0.052528	100.913	7.79632	13.1394	3.02844	0.897845	0.906907	0.932455	0.925564	0.920309	0.884899	0.907059	0.856267	0.89735	0.88231	0.89952	0.900168	0.874162	0.839628	0.884595	0.886575	0.870621	0.856762	0.856229	0.882234	1	0.900598	0.0585603
1132	24	12356	0.049424	100.787	8.25305	13.119	3.21238	0.898916	0.908466	0.93315	0.926068	0.92101	0.886007	0.907171	0.857519	0.897944	0.883538	0.899522	0.900777	0.875364	0.839754	0.885197	0.886695	0.870549	0.856426	0.856709	0.882284	1	0.901413	0.0583797
1132	24	12356	0.049424	100.787	8.25305	13.119	3.21238	0.898916	0.908466	0.93315	0.926068	0.92101	0.886007	0.907171	0.857519	0.897944	0.883538	0.899522	0.900777	0.875364	0.839754	0.885197	0.886695	0.870549	0.856426	0.856709	0.882284	1	0.901413	0.0583797
1137	29	10629	0.042516	129.256	9.17522	27.4479	5.83561	0.902719	0.908458	0.934284	0.926192	0.921771	0.887431	0.907846	0.856713	0.89825	0.884749	0.898815	0.900367	0.876423	0.840248	0.887242	0.888089	0.870167	0.855772	0.857465	0.881833	1	0.902373	0.0581201
1138	30	193	0.000772	115.479	8.86855	19.6529	4.54685	0.917098	0.914508	0.932642	0.927461	0.945596	0.917098	0.914508	0.896373	0.919689	0.904145	0.904145	0.911917	0.888601	0.865285	0.906736	0.898964	0.867876	0.862694	0.854922	0.875648	1	0.915077	0.0594224
1142	34	180	0.00072	115.539	8.93048	19.6878	4.57811	0.916667	0.916667	0.933333	0.922222	0.944444	0.922222	0.913889	0.897222	0.919444	0.905556	0.908333	0.911111	0.9	0.861111	0.905556	0.902778	0.866667	0.861111	0.852778	0.880556	1	0.915511	0.0595468
1142	22	16655	0.06662	98.9368	8.0174	12.4069	2.97895	0.915461	0.919304	0.932273	0.920354	0.929781	0.90021	0.922035	0.838877	0.89949	0.893425	0.913269	0.882648	0.870489	0.837676	0.894866	0.881387	0.889222	0.860432	0.884389	0.880787	1	0.907063	0.0580467
1144	24	15696	0.062784	98.8727	8.41928	12.4078	3.13742	0.916635	0.920266	0.932817	0.921095	0.930078	0.901249	0.922624	0.839513	0.900198	0.894177	0.913513	0.882932	0.870891	0.838366	0.894336	0.881594	0.888953	0.861111	0.884493	0.881084	1	0.90775	0.0578204
1144	24	15696	0.062784	98.8727	8.41928	12.4078	3.13742	0.916635	0.920266	0.932817	0.921095	0.930078	0.901249	0.922624	0.839513	0.900198	0.894177	0.913513	0.882932	0.870891	0.838366	0.894336	0.881594	0.888953	0.861111	0.884493	0.881084	1	0.90775	0.0578204
1149	29	13497	0.053988	125.385	9.2726	25.0962	5.54411	0.918389	0.921168	0.933615	0.921983	0.930133	0.903015	0.923909	0.841113	0.900904	0.894013	0.915759	0.882678	0.871305	0.838705	0.894828	0.881752	0.890679	0.860858	0.884196	0.880455	1	0.908707	0.0575988
1150	30	476	0.001904	112.29	8.18023	18.0434	3.93392	0.932773	0.947479	0.943277	0.935924	0.936975	0.910714	0.939076	0.852941	0.922269	0.898109	0.931723	0.888655	0.879202	0.834034	0.917017	0.869748	0.886555	0.875	0.884454	0.879202	1	0.921277	0.0522455
1154	34	427	0.001708	112.272	8.08764	18.0291	3.8947	0.935597	0.948478	0.942623	0.934426	0.933255	0.908665	0.933255	0.850117	0.9274	0.901639	0.937939	0.887588	0.881733	0.82904	0.915691	0.86534	0.887588	0.873536	0.882904	0.877049	1	0.921036	0.0521784
1154	22	22146	0.088584	96.7337	7.88712	11.6029	2.81447	0.880994	0.921927	0.905491	0.920234	0.919173	0.905852	0.924208	0.852185	0.913416	0.895308	0.901269	0.875824	0.845164	0.828886	0.879166	0.885758	0.878556	0.868103	0.872889	0.848189	1	0.898418	0.0614948
1156	24	20731	0.082924	96.6318	8.26619	11.5892	2.95606	0.88276	0.923327	0.906879	0.921784	0.92012	0.906348	0.924871	0.85336	0.913656	0.895881	0.901404	0.87632	0.845425	0.829603	0.879745	0.88592	0.878708	0.868289	0.873064	0.848391	1	0.899452	0.0611354
1156	24	20731	0.082924	96.6318	8.26619	11.5892	2.95606	0.88276	0.923327	0.906879	0.921784	0.92012	0.906348	0.924871	0.85336	0.913656	0.895881	0.901404	0.87632	0.845425	0.829603	0.879745	0.88592	0.878708	0.868289	0.873064	0.848391	1	0.899452	0.0611354
1161	29	17706	0.070824	125.02	9.13576	24.8692	5.43941	0.885124	0.92415	0.907715	0.923529	0.921157	0.907856	0.925251	0.854428	0.914577	0.896222	0.902095	0.875664	0.845871	0.830368	0.880718	0.885717	0.879306	0.868717	0.872642	0.847425	1	0.900521	0.0608366
1162	30	639	0.002556	111.548	7.60819	17.6568	3.65863	0.907668	0.946792	0.91471	0.940532	0.949139	0.932707	0.931925	0.872457	0.923318	0.91784	0.906103	0.893584	0.858372	0.824726	0.884194	0.880282	0.896714	0.86698	0.867762	0.837246	1	0.91641	0.0533989
1166	34	593	0.002372	111.53	7.73041	17.6565	3.72143	0.91231	0.94688	0.91484	0.944351	0.950253	0.93086	0.931703	0.870152	0.922428	0.915683	0.903879	0.892917	0.854975	0.822091	0.883642	0.88027	0.894604	0.865093	0.867622	0.835582	1	0.916877	0.0536861
1166	22	19911	0.079644	97.8525	7.84161	12.0006	2.86961	0.896238	0.904751	0.918035	0.926448	0.92145	0.893752	0.930817	0.853523	0.89767	0.888956	0.917633	0.896992	0.862463	0.804882	0.873663	0.903772	0.87974	0.86638	0.872432	0.885867	1	0.90084	0.0594602
1168	24	18672	0.074688	97.7468	8.24061	11.9861	3.01957	0.898618	0.906009	0.919211	0.927913	0.92229	0.894521	0.930859	0.854729	0.898806	0.889567	0.918006	0.89744	0.862173	0.804841	0.873929	0.904509	0.879124	0.866511	0.872376	0.886488	1	0.901902	0.0590237
1168	24	18672	0.074688	97.7468	8.24061	11.9861	3.01957	0.898618	0.906009	0.919211	0.927913	0.92229	0.894521	0.930859	0.854729	0.898806	0.889567	0.918006	0.89744	0.862173	0.804841	0.873929	0.904509	0.879124	0.866511	0.872376	0.886488	1	0.901902	0.0590237
1173	29	15997	0.063988	126.717	9.14449	25.8811	5.58425	0.8997	0.907514	0.919516	0.929924	0.923517	0.895762	0.931675	0.855098	0.899356	0.889167	0.91786	0.898106	0.862943	0.803994	0.87232	0.903669	0.878665	0.867319	0.873101	0.886666	1	0.902718	0.0587321
1174	30	406	0.001624	114.119	7.85236	18.9055	3.96949	0.91133	0.924877	0.935961	0.945813	0.935961	0.902709	0.934729	0.862069	0.900246	0.889163	0.924877	0.89532	0.871921	0.80665	0.876847	0.891626	0.885468	0.858374	0.876847	0.884236	1	0.912269	0.0589423
1178	34	374	0.001496	113.904	7.80849	18.7978	3.93879	0.918449	0.926471	0.942513	0.94385	0.934492	0.907754	0.933155	0.867647	0.903743	0.88369	0.926471	0.90107	0.870321	0.80615	0.879679	0.894385	0.88369	0.859626	0.878342	0.88369	1	0.914671	0.0557549
1178	22	14554	0.058216	100.744	7.77209	13.0731	3.00418	0.910368	0.898722	0.920159	0.918854	0.924145	0.882438	0.919507	0.853958	0.905765	0.868868	0.888484	0.882403	0.881338	0.87062	0.911914	0.896798	0.881613	0.873334	0.859901	0.864642	1	0.900891	0.0594507
1180	24	13684	0.054736	100.694	8.22395	13.0812	3.18478	0.911576	0.900395	0.921843	0.919724	0.92462	0.882783	0.920272	0.855159	0.906716	0.869154	0.889871	0.883367	0.882125	0.871785	0.911904	0.896668	0.882015	0.873137	0.859617	0.864952	1	0.901882	0.0588787
1180	24	13684	0.054736	100.694	8.22395	13.0812	3.18478	0.911576	0.900395	0.921843	0.919724	0.92462	0.882783	0.920272	0.855159	0.906716	0.869154	0.889871	0.883367	0.882125	0.871785	0.911904	0.896668	0.882015	0.873137	0.859617	0.864952	1	0.901882	0.0588787
1185	29	11710	0.04684	130.056	9.15513	27.951	5.88204	0.913706	0.899957	0.923399	0.921221	0.925021	0.883262	0.920068	0.855594	0.907558	0.870239	0.891375	0.883262	0.881682	0.871264	0.911571	0.897267	0.881042	0.872844	0.859308	0.865201	1	0.902613	0.0586209
1186	30	153	0.000612	116.501	8.2455	20.1224	4.21785	0.937908	0.928105	0.954248	0.918301	0.944444	0.908497	0.924837	0.882353	0.934641	0.866013	0.869281	0.859477	0.866013	0.885621	0.941176	0.921569	0.908497	0.911765	0.875817	0.859477	1	0.919151	0.0526361
1190	34	140	0.00056	116.341	8.45343	20.0556	4.31795	0.939286	0.928571	0.960714	0.925	0.942857	0.907143	0.935714	0.885714	0.932143	0.864286	0.864286	0.864286	0.867857	0.882143	0.942857	0.921429	0.903571	0.914286	0.871429	0.857143	1	0.921036	0.052671
1190	22	10844	0.043376	101.845	7.76298	13.4992	3.07646	0.916451	0.91516	0.921754	0.920647	0.92927	0.871726	0.911795	0.836269	0.898746	0.871542	0.899207	0.865963	0.88081	0.863104	0.898792	0.886112	0.878043	0.848257	0.843001	0.878504	1	0.901228	0.0579379
1192	24	10173	0.040692	101.755	8.19059	13.4901	3.25146	0.918657	0.916544	0.923572	0.922688	0.930551	0.87226	0.913349	0.837118	0.899046	0.872162	0.899538	0.865281	0.881254	0.863118	0.899096	0.885924	0.878305	0.848619	0.842672	0.878305	1	0.902435	0.0574728
1192	24	10173	0.040692	101.755	8.19059	13.4901	3.25146	0.918657	0.916544	0.923572	0.922688	0.930551	0.87226	0.913349	0.837118	0.899046	0.872162	0.899538	0.865281	0.881254	0.863118	0.899096	0.885924	0.878305	0.848619	0.842672	0.878305	1	0.902435	0.0574728
1197	29	8748	0.034992	130.497	9.1843	28.2355	5.96	0.918896	0.918096	0.92404	0.923697	0.931699	0.874257	0.913866	0.836934	0.898434	0.871914	0.899977	0.864083	0.880773	0.86294	0.898834	0.885231	0.878544	0.848137	0.841792	0.877229	1	0.902956	0.0569226
1198	30	126	0.000504	116.624	8.00529	20.1685	4.11378	0.948413	0.936508	0.964286	0.940476	0.904762	0.853175	0.90873	0.829365	0.93254	0.884921	0.936508	0.920635	0.928571	0.849206	0.924603	0.869048	0.884921	0.873016	0.84127	0.857143	1	0.917289	0.0533828
1202	34	118	0.000472	116.855	7.96905	20.2843	4.09852	0.95339	0.936441	0.961864	0.940678	0.898305	0.860169	0.90678	0.830508	0.932203	0.889831	0.940678	0.919492	0.936441	0.855932	0.932203	0.868644	0.885593	0.872881	0.834746	0.851695	1	0.918307	0.0539171
1202	22	11807	0.047228	101.122	7.80093	13.22	3.03088	0.93254	0.918057	0.923181	0.917718	0.925341	0.885661	0.925764	0.842932	0.904972	0.865334	0.905564	0.902092	0.869145	0.840137	0.886466	0.882358	0.862709	0.841535	0.887694	0.84632	1	0.905766	0.0567742
1204	24	11060	0.04424	101.044	8.23793	13.2165	3.21325	0.933861	0.918671	0.924503	0.918761	0.92509	0.887206	0.926718	0.844078	0.90538	0.866998	0.905922	0.901808	0.869168	0.839421	0.885895	0.883544	0.862523	0.841863	0.887432	0.846835	1	0.906562	0.0565893
1204	24	11060	0.04424	101.044	8.23793	13.2165	3.21325	0.933861	0.918671	0.924503	0.918761	0.92509	0.887206	0.926718	0.844078	0.90538	0.866998	0.905922	0.901808	0.869168	0.839421	0.885895	0.883544	0.862523	0.841863	0.887432	0.846835	1	0.906562	0.0565893
1209	29	9514	0.038056	129.867	9.11403	27.8274	5.8311	0.934675	0.920853	0.924795	0.919908	0.926109	0.887849	0.927475	0.844545	0.904246	0.86667	0.906296	0.904141	0.869771	0.838133	0.886483	0.884171	0.8642	0.84239	0.887324	0.846594	1	0.90734	0.0563116
1210	30	132	0.000528	114.65	7.94947	19.1732	4.0422	0.958333	0.962121	0.954545	0.924242	0.935606	0.905303	0.905303	0.897727	0.897727	0.901515	0.905303	0.893939	0.886364	0.882576	0.920455	0.890152	0.875	0.82197	0.837121	0.878788	1	0.925466	0.0500021
1214	34	125	0.0005	114.408	7.95645	19.0546	4.03369	0.956	0.964	0.952	0.928	0.936	0.908	0.9	0.9	0.896	0.904	0.908	0.896	0.888	0.896	0.928	0.892	0.88	0.82	0.828	0.888	1	0.926135	0.0502026
1214	22	14279	0.057116	99.7641	7.71218	12.6974	2.90362	0.902549	0.921458	0.932033	0.925485	0.923209	0.905946	0.910008	0.87149	0.910183	0.882905	0.884271	0.870334	0.85097	0.834827	0.886302	0.885846	0.8821	0.87135	0.859829	0.874326	1	0.904614	0.0594955
1216	24	13426	0.053704	99.6602	8.18501	12.6867	3.09549	0.905705	0.922725	0.932966	0.925927	0.923879	0.907269	0.910509	0.873641	0.910994	0.884701	0.884441	0.870252	0.851408	0.834463	0.886191	0.886414	0.882392	0.872337	0.859638	0.874907	1	0.9058	0.0589833
1216	24	13426	0.053704	99.6602	8.18501	12.6867	3.09549	0.905705	0.922725	0.932966	0.925927	0.923879	0.907269	0.910509	0.873641	0.910994	0.884701	0.884441	0.870252	0.851408	0.834463	0.886191	0.886414	0.882392	0.872337	0.859638	0.874907	1	0.9058	0.0589833
1221	29	11597	0.046388	127.766	9.11257	26.5165	5.64092	0.906786	0.924937	0.933905	0.926964	0.925369	0.908468	0.910365	0.873286	0.911874	0.885919	0.884582	0.872036	0.851815	0.834311	0.886824	0.887557	0.881435	0.870354	0.858757	0.874838	1	0.906743	0.0588173
1222	30	258	0.001032	113.815	8.22763	18.7809	4.06679	0.943798	0.95155	0.937984	0.934109	0.939922	0.924419	0.926357	0.887597	0.910853	0.906977	0.899225	0.887597	0.852713	0.821705	0.903101	0.893411	0.885659	0.862403	0.833333	0.858527	1	0.92199	0.0521042
1226	34	240	0.00096	113.612	8.25326	18.684	4.06878	0.94375	0.954167	0.9375	0.939583	0.94375	0.925	0.922917	0.889583	0.914583	0.910417	0.904167	0.883333	0.85	0.816667	0.902083	0.889583	0.889583	0.8625	0.83125	0.858333	1	0.923137	0.0503027
1226	22	17643	0.070572	99.0228	7.80296	12.4263	2.90294	0.908122	0.924701	0.922405	0.91294	0.914102	0.878649	0.915661	0.855127	0.907499	0.873633	0.91124	0.887632	0.862353	0.819418	0.87573	0.888313	0.893499	0.856997	0.878394	0.845293	1	0.901121	0.0594341
1228	24	16561	0.066244	98.9244	8.2399	12.4161	3.07906	0.909728	0.926393	0.924008	0.914347	0.91486	0.88017	0.916913	0.855534	0.907463	0.873921	0.91169	0.888986	0.862538	0.819395	0.875762	0.88808	0.893938	0.858221	0.878902	0.845571	1	0.902228	0.0589197
1228	24	16561	0.066244	98.9244	8.2399	12.4161	3.07906	0.909728	0.926393	0.924008	0.914347	0.91486	0.88017	0.916913	0.855534	0.907463	0.873921	0.91169	0.888986	0.862538	0.819395	0.875762	0.88808	0.893938	0.858221	0.878902	0.845571	1	0.902228	0.0589197
1233	29	14252	0.057008	128.085	9.11861	26.7137	5.67756	0.91117	0.927308	0.925168	0.913837	0.914433	0.881631	0.916468	0.855073	0.907592	0.874228	0.911977	0.888752	0.863563	0.819604	0.875737	0.889033	0.893243	0.859458	0.87928	0.845566	1	0.902722	0.0586155
1234	30	301	0.001204	113.546	7.80068	18.6228	3.90262	0.945183	0.950166	0.938538	0.921927	0.92691	0.916944	0.935216	0.883721	0.928571	0.893688	0.938538	0.893688	0.887043	0.835548	0.857143	0.903654	0.89701	0.880399	0.885382	0.847176	1	0.922667	0.0474583
1238	34	281	0.001124	113.83	7.75693	18.758	3.90464	0.950178	0.950178	0.937722	0.918149	0.923488	0.912811	0.935943	0.886121	0.925267	0.891459	0.935943	0.8879	0.886121	0.83452	0.857651	0.902135	0.893238	0.882562	0.882562	0.846975	1	0.921972	0.0468103
1238	22	16760	0.06704	99.1689	7.81321	12.4814	2.9283	0.913246	0.923091	0.914141	0.920794	0.913753	0.886068	0.92148	0.844809	0.909905	0.865871	0.884547	0.877357	0.887261	0.859427	0.882697	0.886247	0.884517	0.852715	0.853371	0.884338	1	0.901905	0.0600089
1240	24	15733	0.062932	99.0599	8.21637	12.4652	3.08984	0.91413	0.924331	0.915973	0.921979	0.914352	0.887084	0.921407	0.845834	0.910348	0.866332	0.885209	0.878504	0.887466	0.860071	0.88362	0.886258	0.884606	0.853111	0.853906	0.884606	1	0.902807	0.059684
1240	24	15733	0.062932	99.0599	8.21637	12.4652	3.08984	0.91413	0.924331	0.915973	0.921979	0.914352	0.887084	0.921407	0.845834	0.910348	0.866332	0.885209	0.878504	0.887466	0.860071	0.88362	0.886258	0.884606	0.853111	0.853906	0.884606	1	0.902807	0.059684
1245	29	13543	0.054172	127.656	9.15161	26.4528	5.67506	0.915898	0.92605	0.916341	0.923688	0.916008	0.88854	0.921546	0.847966	0.911799	0.867275	0.885513	0.878941	0.887322	0.860371	0.884221	0.886842	0.885144	0.852433	0.854242	0.884885	1	0.903984	0.0593928
1246	30	340	0.00136	113.337	8.28772	18.5531	4.06751	0.929412	0.939706	0.932353	0.942647	0.925	0.904412	0.936765	0.869118	0.935294	0.892647	0.894118	0.888235	0.883824	0.886765	0.886765	0.897059	0.877941	0.839706	0.863235	0.913235	1	0.918315	0.0543063
1250	34	321	0.001284	113.393	8.33755	18.584	4.10274	0.926791	0.939252	0.931464	0.943925	0.925234	0.898754	0.936137	0.864486	0.936137	0.892523	0.894081	0.892523	0.88785	0.892523	0.883178	0.895639	0.88162	0.839564	0.866044	0.909657	1	0.917577	0.0544608
1250	22	18710	0.07484	98.2852	7.98873	12.1661	2.94029	0.90179	0.911064	0.926804	0.906681	0.921219	0.878621	0.92977	0.85449	0.89535	0.85775	0.89388	0.882683	0.87814	0.867424	0.871726	0.902993	0.871325	0.85922	0.871085	0.857777	1	0.8992	0.0599854
1252	24	17549	0.070196	98.186	8.40095	12.1548	3.09425	0.903071	0.912759	0.927603	0.907801	0.922531	0.879879	0.930167	0.855091	0.896062	0.858653	0.894695	0.882814	0.878056	0.868568	0.871332	0.902957	0.872072	0.859878	0.871303	0.85851	1	0.900177	0.0597505
1252	24	17549	0.070196	98.186	8.40095	12.1548	3.09425	0.903071	0.912759	0.927603	0.907801	0.922531	0.879879	0.930167	0.855091	0.896062	0.858653	0.894695	0.882814	0.878056	0.868568	0.871332	0.902957	0.872072	0.859878	0.871303	0.85851	1	0.900177	0.0597505
1257	29	15013	0.060052	126.733	9.36071	25.9096	5.71015	0.903484	0.914274	0.928529	0.909212	0.923933	0.880137	0.930227	0.856924	0.898122	0.859522	0.893626	0.881536	0.878539	0.868914	0.872477	0.901719	0.872011	0.860921	0.87261	0.85749	1	0.900977	0.0593789
1258	30	397	0.001588	113.148	8.17828	18.4535	3.98046	0.935768	0.90932	0.942065	0.906801	0.933249	0.891688	0.940806	0.860202	0.901763	0.884131	0.891688	0.884131	0.877834	0.88539	0.876574	0.93073	0.889169	0.86398	0.852645	0.842569	1	0.910572	0.0581062
1262	34	356	0.001424	113.147	8.19667	18.4543	3.99016	0.935393	0.911517	0.942416	0.910112	0.93118	0.889045	0.941011	0.866573	0.905899	0.884831	0.893258	0.886236	0.875	0.886236	0.876404	0.928371	0.883427	0.870787	0.851124	0.837079	1	0.9113	0.0590349
1262	22	17624	0.070496	99.0567	7.78684	12.4381	2.90608	0.921471	0.906491	0.918435	0.920081	0.91486	0.889384	0.933301	0.853013	0.913328	0.863084	0.877638	0.889838	0.862659	0.823252	0.878802	0.870971	0.870376	0.849892	0.833125	0.871227	1	0.900843	0.0587836
1264	24	16570	0.06628	98.9695	8.26719	12.4346	3.10021	0.922903	0.908087	0.919161	0.920308	0.915721	0.890284	0.934158	0.85353	0.913156	0.862975	0.878183	0.890706	0.863005	0.822601	0.87924	0.871304	0.869584	0.849547	0.833524	0.871183	1	0.901591	0.0583979
1264	24	16570	0.06628	98.9695	8.26719	12.4346	3.10021	0.922903	0.908087	0.919161	0.920308	0.915721	0.890284	0.934158	0.85353	0.913156	0.862975	0.878183	0.890706	0.863005	0.822601	0.87924	0.871304	0.869584	0.849547	0.833524	0.871183	1	0.901591	0.0583979
1269	29	14265	0.05706	126.395	9.19888	25.6923	5.60224	0.922993	0.91006	0.9204	0.921696	0.91721	0.890571	0.93435	0.854118	0.914581	0.862741	0.877813	0.890221	0.864423	0.821696	0.878409	0.871434	0.870487	0.850613	0.832948	0.870838	1	0.902346	0.0581113
1270	30	408	0.001632	112.831	8.20585	18.3037	3.9987	0.9375	0.949755	0.936275	0.930147	0.936275	0.920343	0.943627	0.887255	0.932598	0.873775	0.879902	0.890931	0.867647	0.832108	0.870098	0.893382	0.900735	0.854167	0.805147	0.877451	1	0.919856	0.0511357
1274	34	371	0.001484	112.735	8.18037	18.2563	3.98091	0.939353	0.948787	0.940701	0.928571	0.936658	0.923181	0.943396	0.894879	0.932615	0.871968	0.877358	0.890836	0.87062	0.83558	0.867925	0.894879	0.907008	0.855795	0.807278	0.874663	1	0.921017	0.0506665
1274	22	15712	0.062848	99.1854	7.97697	12.4969	2.98478	0.918184	0.910451	0.916242	0.931326	0.912328	0.905709	0.92824	0.848301	0.890784	0.883497	0.886997	0.887538	0.857147	0.840854	0.847505	0.892534	0.8722	0.833726	0.884674	0.837831	1	0.902148	0.0598998
1276	24	14786	0.059144	99.0933	8.36765	12.4864	3.13349	0.919485	0.911234	0.91705	0.932639	0.914176	0.906804	0.92848	0.84837	0.890809	0.884012	0.887732	0.888577	0.856486	0.841675	0.848336	0.892703	0.871838	0.833795	0.884621	0.838192	1	0.902981	0.0594357
1276	24	14786	0.059144	99.0933	8.36765	12.4864	3.13349	0.919485	0.911234	0.91705	0.932639	0.914176	0.906804	0.92848	0.84837	0.890809	0.884012	0.887732	0.888577	0.856486	0.841675	0.848336	0.892703	0.871838	0.833795	0.884621	0.838192	1	0.902981	0.0594357
1281	29	12761	0.051044	126.893	9.25447	25.997	5.6565	0.920892	0.912742	0.916621	0.932646	0.916033	0.907923	0.929433	0.849698	0.891388	0.884257	0.888292	0.889115	0.856869	0.842215	0.847935	0.892602	0.87215	0.834927	0.884688	0.837865	1	0.903779	0.0591276
1282	30	380	0.00152	111.798	8.082	17.8053	3.90446	0.939474	0.926316	0.928947	0.939474	0.915789	0.911842	0.935526	0.867105	0.902632	0.893421	0.930263	0.882895	0.861842	0.843421	0.877632	0.893421	0.873684	0.836842	0.889474	0.831579	1	0.91447	0.0532778
1286	34	357	0.001428	111.708	8.02458	17.759	3.85309	0.938375	0.932773	0.928571	0.936975	0.914566	0.908964	0.935574	0.864146	0.901961	0.893557	0.927171	0.887955	0.857143	0.847339	0.87395	0.892157	0.87535	0.837535	0.894958	0.829132	1	0.914365	0.053828
1286	22	20350	0.0814	96.916	7.86492	11.6661	2.81249	0.906143	0.914201	0.936093	0.910442	0.915627	0.901007	0.900098	0.846634	0.906044	0.861548	0.900369	0.901007	0.858796	0.814054	0.894767	0.898722	0.893538	0.844889	0.87113	0.855602	1	0.900747	0.059402
1288	24	19124	0.076496	96.8787	8.27674	11.6773	2.97529	0.908335	0.91563	0.936912	0.91108	0.915839	0.901616	0.900622	0.847704	0.906871	0.86164	0.900256	0.90125	0.859234	0.814422	0.894818	0.899498	0.893981	0.84543	0.870764	0.855836	1	0.901627	0.0590359
1288	24	19124	0.076496	96.8787	8.27674	11.6773	2.97529	0.908335	0.91563	0.936912	0.91108	0.915839	0.901616	0.900622	0.847704	0.906871	0.86164	0.900256	0.90125	0.859234	0.814422	0.894818	0.899498	0.893981	0.84543	0.870764	0.855836	1	0.901627	0.0590359
1293	29	16325	0.0653	125.93	9.19218	25.4132	5.55512	0.908974	0.917243	0.936723	0.912435	0.916172	0.903706	0.901654	0.849464	0.905911	0.861838	0.901317	0.901256	0.859847	0.815681	0.895345	0.899387	0.894579	0.844809	0.871914	0.856876	1	0.902424	0.0586667
1294	30	613	0.002452	111.997	7.61081	17.8662	3.60514	0.920881	0.942904	0.955139	0.920881	0.942088	0.91354	0.920881	0.866232	0.917618	0.868679	0.899674	0.912724	0.883361	0.838499	0.89478	0.898858	0.89478	0.85155	0.874388	0.872757	1	0.91728	0.0530651
1298	34	559	0.002236	112.225	7.52849	17.9691	3.57292	0.920394	0.940966	0.953488	0.922182	0.94186	0.915921	0.920394	0.86941	0.91771	0.867621	0.899821	0.915921	0.883721	0.83542	0.898032	0.90161	0.892665	0.847943	0.876565	0.872093	1	0.917238	0.0533786
1298	22	21105	0.08442	97.1361	7.99855	11.7524	2.88502	0.918526	0.911964	0.916252	0.912272	0.914736	0.873016	0.910282	0.853329	0.911514	0.864795	0.912983	0.878796	0.879697	0.830941	0.879152	0.877257	0.892537	0.876238	0.86399	0.839919	1	0.899778	0.0592473
1300	24	19769	0.079076	97.0407	8.39288	11.742	3.03145	0.920355	0.913122	0.917674	0.912995	0.914816	0.873211	0.911022	0.853382	0.912034	0.865825	0.91388	0.879432	0.880217	0.831681	0.87918	0.877536	0.892584	0.875639	0.864156	0.840053	1	0.90062	0.0589408
1300	24	19769	0.079076	97.0407	8.39288	11.742	3.03145	0.920355	0.913122	0.917674	0.912995	0.914816	0.873211	0.911022	0.853382	0.912034	0.865825	0.91388	0.879432	0.880217	0.831681	0.87918	0.877536	0.892584	0.875639	0.864156	0.840053	1	0.90062	0.0589408
1305	29	16894	0.067576	124.958	9.25369	24.8431	5.50241	0.921777	0.915088	0.918847	0.914763	0.916154	0.87315	0.911921	0.854357	0.912691	0.866461	0.91423	0.880283	0.880816	0.833343	0.880342	0.878122	0.893453	0.875429	0.863472	0.84018	1	0.901747	0.0586904
1306	30	536	0.002144	112.261	7.31584	17.9737	3.51281	0.945896	0.9375	0.933769	0.945896	0.934701	0.902985	0.927239	0.859142	0.93097	0.903918	0.921642	0.902985	0.895522	0.837687	0.887127	0.869403	0.895522	0.876866	0.859142	0.861007	1	0.921081	0.0502377
1310	34	486	0.001944	112.251	7.34948	17.9712	3.52667	0.943416	0.940329	0.935185	0.946502	0.935185	0.907407	0.930041	0.859053	0.929012	0.904321	0.919753	0.903292	0.898148	0.839506	0.888889	0.868313	0.901235	0.880658	0.852881	0.858025	1	0.921817	0.0507705
1310	22	17824	0.071296	99.3851	7.79187	12.5605	2.92689	0.90855	0.911804	0.918088	0.939267	0.938342	0.888774	0.924344	0.836933	0.899938	0.86535	0.876627	0.886361	0.899938	0.868183	0.884846	0.880947	0.873906	0.861395	0.875309	0.862545	1	0.903851	0.058125
1312	24	16727	0.066908	99.2984	8.21503	12.5537	3.10012	0.909936	0.913254	0.918814	0.940067	0.938871	0.889729	0.924852	0.837269	0.899623	0.865607	0.876696	0.887487	0.901178	0.868655	0.885156	0.880552	0.874006	0.862259	0.873976	0.863484	1	0.904622	0.057871
1312	24	16727	0.066908	99.2984	8.21503	12.5537	3.10012	0.909936	0.913254	0.918814	0.940067	0.938871	0.889729	0.924852	0.837269	0.899623	0.865607	0.876696	0.887487	0.901178	0.868655	0.885156	0.880552	0.874006	0.862259	0.873976	0.863484	1	0.904622	0.057871
1317	29	14387	0.057548	126.264	9.10791	25.6057	5.52882	0.911205	0.915305	0.919337	0.94078	0.939146	0.891152	0.924237	0.839543	0.900222	0.86606	0.877702	0.888267	0.903107	0.869396	0.884201	0.880691	0.874018	0.860777	0.874679	0.862862	1	0.905522	0.0575787
1318	30	461	0.001844	113.099	7.74961	18.4026	3.81825	0.937093	0.936009	0.936009	0.950108	0.947939	0.902386	0.941432	0.844902	0.901302	0.862256	0.872017	0.902386	0.921909	0.873102	0.888286	0.921909	0.886117	0.870933	0.883948	0.868764	1	0.919173	0.0514558
1322	34	435	0.00174	113.079	7.72647	18.3917	3.81064	0.937931	0.94023	0.936782	0.949425	0.949425	0.902299	0.942529	0.850575	0.897701	0.857471	0.873563	0.9	0.91954	0.871264	0.885057	0.921839	0.887356	0.872414	0.883908	0.871264	1	0.91986	0.0511088
1322	22	17699	0.070796	98.6598	8.01731	12.3051	2.97442	0.924346	0.908582	0.917453	0.923894	0.904232	0.910164	0.932171	0.846997	0.907142	0.878722	0.881829	0.889711	0.870897	0.838465	0.89087	0.877903	0.880982	0.865501	0.881603	0.855303	1	0.903944	0.0599184
1324	24	16608	0.066432	98.5801	8.45082	12.3022	3.13723	0.925247	0.909923	0.918232	0.924795	0.905317	0.910947	0.932563	0.847814	0.907876	0.878673	0.882617	0.889842	0.871989	0.838542	0.890926	0.87798	0.881051	0.865577	0.881142	0.855642	1	0.904711	0.0596142
1324	24	16608	0.066432	98.5801	8.45082	12.3022	3.13723	0.925247	0.909923	0.918232	0.924795	0.905317	0.910947	0.932563	0.847814	0.907876	0.878673	0.882617	0.889842	0.871989	0.838542	0.890926	0.87798	0.881051	0.865577	0.881142	0.855642	1	0.904711	0.0596142
1329	29	14222	0.056888	126.568	9.3641	25.8104	5.69615	0.926382	0.910561	0.919561	0.925151	0.904831	0.911124	0.932886	0.847982	0.908417	0.879061	0.882928	0.890557	0.872768	0.839544	0.89126	0.8779	0.881065	0.864822	0.880537	0.855189	1	0.905232	0.0596876
1330	30	451	0.001804	113.266	8.12451	18.5084	4.01365	0.93459	0.929047	0.949002	0.944568	0.923503	0.930155	0.952328	0.866962	0.906874	0.896896	0.878049	0.914634	0.890244	0.847007	0.894678	0.878049	0.886918	0.87694	0.865854	0.861419	1	0.920627	0.0530096
1334	34	421	0.001684	113.364	8.17963	18.5596	4.04841	0.935867	0.935867	0.953682	0.940618	0.921615	0.931116	0.956057	0.868171	0.906176	0.897862	0.882423	0.915677	0.890736	0.846793	0.894299	0.877672	0.887173	0.875297	0.868171	0.861045	1	0.92219	0.0519258
1334	22	20364	0.081456	97.8191	7.79419	11.986	2.85577	0.902033	0.898596	0.903138	0.908834	0.9217	0.903359	0.931963	0.836918	0.897982	0.883397	0.86869	0.882513	0.858672	0.829405	0.862748	0.874779	0.858623	0.844628	0.845021	0.85386	1	0.894049	0.0610061
1336	24	19044	0.076176	97.6917	8.22175	11.9652	3.01927	0.904196	0.900546	0.904852	0.909447	0.922548	0.903907	0.93263	0.837744	0.898524	0.882982	0.869014	0.883244	0.859457	0.830235	0.863763	0.874055	0.859142	0.845437	0.844991	0.853655	1	0.895141	0.0606898
1336	24	19044	0.076176	97.6917	8.22175	11.9652	3.01927	0.904196	0.900546	0.904852	0.909447	0.922548	0.903907	0.93263	0.837744	0.898524	0.882982	0.869014	0.883244	0.859457	0.830235	0.863763	0.874055	0.859142	0.845437	0.844991	0.853655	1	0.895141	0.0606898
1341	29	16382	0.065528	126.779	9.10849	25.9161	5.5884	0.905659	0.901477	0.906178	0.911091	0.923575	0.904957	0.932456	0.838786	0.899402	0.883866	0.869491	0.883012	0.859449	0.832133	0.865798	0.87355	0.859816	0.845532	0.844677	0.853772	1	0.896126	0.0604016
1342	30	457	0.001828	113.17	7.93613	18.4485	3.88346	0.912473	0.925602	0.924508	0.943107	0.938731	0.904814	0.95186	0.876368	0.913567	0.897155	0.88512	0.882932	0.874179	0.833698	0.857768	0.866521	0.864333	0.832604	0.86105	0.854486	1	0.911302	0.0560038
1346	34	420	0.00168	113.224	8.03251	18.4812	3.94097	0.914286	0.925	0.92619	0.940476	0.939286	0.909524	0.954762	0.875	0.914286	0.895238	0.879762	0.884524	0.882143	0.835714	0.870238	0.866667	0.870238	0.833333	0.861905	0.84881	1	0.912238	0.0560416
1346	22	17016	0.068064	99.3556	7.83772	12.5523	2.95309	0.917225	0.913111	0.931447	0.927539	0.921985	0.889428	0.897038	0.843206	0.897067	0.887224	0.906206	0.889868	0.867713	0.841473	0.861425	0.868653	0.886959	0.851933	0.860043	0.841032	1	0.902621	0.0600597
1348	24	16048	0.064192	99.2534	8.24779	12.539	3.11307	0.919429	0.914756	0.93292	0.92834	0.922545	0.890236	0.898461	0.84375	0.897994	0.887992	0.906375	0.891482	0.867896	0.84266	0.861852	0.86933	0.887026	0.852287	0.860606	0.842161	1	0.903788	0.0595516
1348	24	16048	0.064192	99.2534	8.24779	12.539	3.11307	0.919429	0.914756	0.93292	0.92834	0.922545	0.890236	0.898461	0.84375	0.897994	0.887992	0.906375	0.891482	0.867896	0.84266	0.861852	0.86933	0.887026	0.852287	0.860606	0.842161	1	0.903788	0.0595516
1353	29	13793	0.055172	126.055	9.16381	25.4854	5.54134	0.919452	0.916552	0.934025	0.929566	0.923367	0.890053	0.899442	0.843979	0.899188	0.887044	0.905713	0.891104	0.869245	0.844088	0.861488	0.869245	0.88708	0.852244	0.860074	0.842674	1	0.904415	0.0593486
1354	30	449	0.001796	112.39	7.8497	18.0705	3.83912	0.937639	0.934298	0.958797	0.952116	0.936526	0.9098	0.922049	0.83853	0.914254	0.895323	0.920935	0.91314	0.864143	0.85412	0.855234	0.885301	0.905345	0.840757	0.870824	0.85412	1	0.920246	0.0490457
1358	34	421	0.001684	112.475	7.92458	18.116	3.88629	0.935867	0.934679	0.95962	0.951306	0.937055	0.913302	0.921615	0.833729	0.912114	0.900238	0.921615	0.916865	0.866983	0.855107	0.857482	0.887173	0.909739	0.845606	0.869359	0.856295	1	0.920557	0.0492185
1358	22	20899	0.083596	96.9995	8.07144	11.7078	2.89786	0.925786	0.923035	0.934136	0.927939	0.917269	0.867793	0.914039	0.833987	0.878391	0.876453	0.905737	0.885808	0.841236	0.855639	0.894277	0.863343	0.880951	0.866285	0.866668	0.831045	1	0.902983	0.0575359
1360	24	19654	0.078616	96.9027	8.49246	11.6989	3.05796	0.926936	0.923527	0.935306	0.928971	0.918388	0.868475	0.914852	0.83469	0.878854	0.876666	0.906482	0.886461	0.841915	0.855653	0.89394	0.86331	0.881653	0.86588	0.866846	0.830772	1	0.903745	0.0573127
1360	24	19654	0.078616	96.9027	8.49246	11.6989	3.05796	0.926936	0.923527	0.935306	0.928971	0.918388	0.868475	0.914852	0.83469	0.878854	0.876666	0.906482	0.886461	0.841915	0.855653	0.89394	0.86331	0.881653	0.86588	0.866846	0.830772	1	0.903745	0.0573127
1365	29	16791	0.067164	124.234	9.33272	24.4267	5.48533	0.928265	0.92359	0.936216	0.931481	0.919451	0.868531	0.914835	0.83509	0.879042	0.877226	0.90623	0.88741	0.841969	0.855905	0.89414	0.864541	0.880978	0.866863	0.86728	0.832321	1	0.904487	0.0569504
1366	30	747	0.002988	110.75	7.92363	17.3052	3.72372	0.951138	0.951138	0.949799	0.935074	0.933066	0.902276	0.917671	0.854752	0.894244	0.889558	0.903614	0.892905	0.856091	0.846051	0.904284	0.858768	0.874163	0.865462	0.875502	0.841365	1	0.919225	0.0523177
1370	34	690	0.00276	110.66	7.88675	17.2616	3.70141	0.952899	0.954348	0.95	0.937681	0.933333	0.903623	0.921739	0.85942	0.889855	0.889855	0.903623	0.892029	0.860145	0.844928	0.902174	0.857971	0.87029	0.861594	0.875362	0.84058	1	0.920465	0.0522262
1370	22	24207	0.096828	95.5205	8.04195	11.1883	2.81496	0.928595	0.896414	0.907465	0.914012	0.920312	0.883773	0.921077	0.820486	0.913145	0.868674	0.879002	0.890176	0.892903	0.843744	0.877288	0.875346	0.855847	0.882286	0.875553	0.834449	1	0.898254	0.0613038
1372	24	22681	0.090724	95.4319	8.41919	11.1802	2.95636	0.93003	0.897249	0.90858	0.914289	0.921035	0.884639	0.921807	0.821018	0.914422	0.869274	0.880032	0.891032	0.893391	0.843062	0.877761	0.875799	0.856069	0.882413	0.875645	0.834134	1	0.899058	0.0610677
1372	24	22681	0.090724	95.4319	8.41919	11.1802	2.95636	0.93003	0.897249	0.90858	0.914289	0.921035	0.884639	0.921807	0.821018	0.914422	0.869274	0.880032	0.891032	0.893391	0.843062	0.877761	0.875799	0.856069	0.882413	0.875645	0.834134	1	0.899058	0.0610677
1377	29	19446	0.077784	124.205	9.3218	24.4095	5.49631	0.93194	0.899517	0.910084	0.916127	0.921886	0.885606	0.92258	0.821609	0.916152	0.869305	0.88013	0.892111	0.894014	0.841998	0.877918	0.875836	0.857014	0.882727	0.876118	0.833693	1	0.900295	0.0605795
1378	30	943	0.003772	110.349	7.92092	17.1209	3.71452	0.944857	0.92842	0.919936	0.926829	0.931071	0.902969	0.933722	0.831389	0.923118	0.860551	0.88017	0.896607	0.896076	0.853128	0.883881	0.88017	0.878049	0.886532	0.889714	0.83404	1	0.912032	0.0550905
1382	34	861	0.003444	110.342	7.96867	17.1209	3.74607	0.946574	0.925668	0.923345	0.926249	0.930894	0.902439	0.934959	0.833333	0.922764	0.865854	0.87863	0.897213	0.898374	0.851336	0.885017	0.880372	0.877468	0.886179	0.890244	0.837398	1	0.912591	0.0551482
1382	22	20091	0.080364	97.5573	8.06921	11.9076	2.9463	0.926833	0.895924	0.927455	0.930591	0.920835	0.893012	0.91536	0.848489	0.877408	0.876811	0.877881	0.87355	0.876064	0.834901	0.882584	0.888059	0.871435	0.866433	0.861207	0.869643	1	0.90154	0.0578366
1384	24	18850	0.0754	97.4781	8.48406	11.9044	3.1053	0.928011	0.897533	0.928647	0.931565	0.921034	0.894164	0.915438	0.849894	0.878037	0.877772	0.878011	0.87382	0.87618	0.834987	0.88305	0.888939	0.872016	0.866074	0.861167	0.869735	1	0.902416	0.0574854
1384	24	18850	0.0754	97.4781	8.48406	11.9044	3.1053	0.928011	0.897533	0.928647	0.931565	0.921034	0.894164	0.915438	0.849894	0.878037	0.877772	0.878011	0.87382	0.87618	0.834987	0.88305	0.888939	0.872016	0.866074	0.861167	0.869735	1	0.902416	0.0574854
1389	29	16184	0.064736	126.157	9.41097	25.5679	5.72332	0.929066	0.898387	0.929776	0.932248	0.922763	0.894649	0.916337	0.849883	0.877657	0.877781	0.879263	0.874598	0.876977	0.834868	0.883743	0.889026	0.873023	0.866133	0.861097	0.869655	1	0.90318	0.0571329
1390	30	491	0.001964	111.771	7.59164	17.7601	3.63659	0.949084	0.93279	0.95112	0.937882	0.9389	0.927699	0.940937	0.849287	0.89002	0.89613	0.869654	0.863544	0.873727	0.836049	0.911405	0.8778	0.873727	0.867617	0.847251	0.852342	1	0.918951	0.0495172
1394	34	458	0.001832	111.871	7.62412	17.8089	3.65144	0.949782	0.933406	0.953057	0.939956	0.943231	0.925764	0.937773	0.854803	0.887555	0.896288	0.868996	0.864629	0.873362	0.831878	0.911572	0.874454	0.871179	0.865721	0.850437	0.85262	1	0.919584	0.0497507
1394	22	18064	0.072256	98.574	7.88006	12.2656	2.91948	0.922276	0.924048	0.923162	0.91854	0.926899	0.883747	0.918816	0.854379	0.908603	0.882612	0.910264	0.880121	0.876661	0.831211	0.87929	0.882224	0.862323	0.847072	0.889587	0.848511	1	0.90557	0.0592752
1396	24	16979	0.067916	98.5026	8.32674	12.2664	3.09675	0.924083	0.924789	0.924289	0.919518	0.927764	0.884328	0.918811	0.855351	0.909741	0.882855	0.910448	0.880558	0.877348	0.831645	0.879233	0.882031	0.862624	0.847635	0.890365	0.848695	1	0.906421	0.0588728
1396	24	16979	0.067916	98.5026	8.32674	12.2664	3.09675	0.924083	0.924789	0.924289	0.919518	0.927764	0.884328	0.918811	0.855351	0.909741	0.882855	0.910448	0.880558	0.877348	0.831645	0.879233	0.882031	0.862624	0.847635	0.890365	0.848695	1	0.906421	0.0588728
1401	29	14634	0.058536	127.257	9.2895	26.2215	5.73923	0.926028	0.925687	0.925584	0.920391	0.92883	0.885438	0.919981	0.85643	0.909936	0.884413	0.910619	0.880723	0.87758	0.831898	0.878331	0.882295	0.862136	0.846863	0.890426	0.847854	1	0.907384	0.0585668
1402	30	316	0.001264	114.259	7.83269	18.9719	3.92082	0.939873	0.946203	0.957278	0.94462	0.946203	0.890823	0.922468	0.882911	0.928797	0.900316	0.911392	0.908228	0.900316	0.849684	0.893987	0.893987	0.878165	0.860759	0.89557	0.841772	1	0.924978	0.0530903
1406	34	292	0.001168	114.294	7.88318	18.9924	3.95248	0.943493	0.952055	0.957192	0.946918	0.945205	0.892123	0.916096	0.881849	0.929795	0.902397	0.916096	0.912671	0.900685	0.857877	0.895548	0.892123	0.876712	0.859589	0.89726	0.849315	1	0.926657	0.0520928
1406	22	14052	0.056208	100.04	7.81763	12.8076	2.97648	0.933924	0.901793	0.924851	0.929085	0.928729	0.882543	0.903572	0.843047	0.869912	0.868524	0.882401	0.881689	0.880124	0.840165	0.8634	0.851053	0.873577	0.859842	0.825505	0.853117	1	0.900309	0.058876
1408	24	13162	0.052648	99.9099	8.25857	12.7856	3.15642	0.934432	0.903776	0.925543	0.929266	0.929798	0.88387	0.904194	0.844173	0.871106	0.869169	0.882503	0.882085	0.880337	0.840146	0.862369	0.85253	0.874107	0.860318	0.825293	0.85177	1	0.901099	0.0587373
1408	24	13162	0.052648	99.9099	8.25857	12.7856	3.15642	0.934432	0.903776	0.925543	0.929266	0.929798	0.88387	0.904194	0.844173	0.871106	0.869169	0.882503	0.882085	0.880337	0.840146	0.862369	0.85253	0.874107	0.860318	0.825293	0.85177	1	0.901099	0.0587373
1413	29	11330	0.04532	129.26	9.21259	27.4535	5.85606	0.935216	0.904678	0.926567	0.930274	0.930362	0.884378	0.905472	0.845455	0.870786	0.8688	0.884245	0.882745	0.881333	0.840865	0.863063	0.854501	0.875022	0.861121	0.826523	0.851986	1	0.90192	0.0584654
1414	30	189	0.000756	114.702	7.85311	19.1911	3.9327	0.960317	0.915344	0.944444	0.949735	0.952381	0.912698	0.917989	0.830688	0.857143	0.891534	0.920635	0.896825	0.896825	0.833333	0.849206	0.862434	0.875661	0.875661	0.833333	0.84127	1	0.916518	0.0510875
1418	34	178	0.000712	114.61	7.85252	19.1456	3.93637	0.963483	0.910112	0.949438	0.955056	0.952247	0.918539	0.912921	0.83427	0.865169	0.890449	0.926966	0.907303	0.907303	0.831461	0.848315	0.859551	0.873596	0.873596	0.837079	0.839888	1	0.918581	0.0503435
1418	22	12821	0.051284	100.731	7.80936	13.0703	3.00765	0.92758	0.911356	0.945714	0.927892	0.902309	0.879534	0.93031	0.863427	0.885734	0.880704	0.911473	0.877779	0.87774	0.858006	0.876843	0.886865	0.877818	0.854263	0.870564	0.807503	1	0.906206	0.0598437
1420	24	12075	0.0483	100.667	8.27611	13.0742	3.20527	0.928364	0.912422	0.946335	0.929317	0.903727	0.880704	0.931304	0.863478	0.887122	0.881118	0.911387	0.878882	0.878758	0.857433	0.877308	0.887205	0.877557	0.854948	0.872091	0.808696	1	0.907074	0.0596244
1420	24	12075	0.0483	100.667	8.27611	13.0742	3.20527	0.928364	0.912422	0.946335	0.929317	0.903727	0.880704	0.931304	0.863478	0.887122	0.881118	0.911387	0.878882	0.878758	0.857433	0.877308	0.887205	0.877557	0.854948	0.872091	0.808696	1	0.907074	0.0596244
1425	29	10376	0.041504	129.835	9.21445	27.8161	5.8954	0.93032	0.915141	0.947186	0.931621	0.904057	0.880783	0.932778	0.862712	0.887095	0.881457	0.912731	0.879915	0.878951	0.858038	0.877361	0.887963	0.878373	0.85505	0.870711	0.808308	1	0.908202	0.0593854
1426	30	167	0.000668	115.049	8.28176	19.3948	4.2517	0.964072	0.916168	0.958084	0.964072	0.92515	0.89521	0.943114	0.883234	0.919162	0.907186	0.898204	0.913174	0.886228	0.841317	0.907186	0.913174	0.892216	0.89521	0.871257	0.808383	1	0.926118	0.0508886
1430	34	160	0.00064	114.912	8.35408	19.3321	4.29146	0.96875	0.9125	0.959375	0.9625	0.921875	0.890625	0.940625	0.88125	0.921875	0.903125	0.89375	0.909375	0.8875	0.8375	0.909375	0.9125	0.89375	0.89375	0.86875	0.803125	1	0.92513	0.0511977
1430	22	14820	0.05928	99.9877	7.90193	12.7929	2.99937	0.934008	0.90108	0.927901	0.932456	0.905094	0.878711	0.920209	0.858063	0.899798	0.877294	0.902497	0.882962	0.876788	0.858536	0.880297	0.861673	0.879723	0.859683	0.879015	0.814372	1	0.903867	0.0574639
1432	24	13922	0.055688	99.8879	8.31195	12.7802	3.16333	0.934995	0.903103	0.929572	0.934313	0.905473	0.879328	0.920342	0.859718	0.900553	0.878322	0.903247	0.883242	0.877352	0.858282	0.880226	0.861227	0.879938	0.860473	0.879256	0.813712	1	0.904902	0.0571245
1432	24	13922	0.055688	99.8879	8.31195	12.7802	3.16333	0.934995	0.903103	0.929572	0.934313	0.905473	0.879328	0.920342	0.859718	0.900553	0.878322	0.903247	0.883242	0.877352	0.858282	0.880226	0.861227	0.879938	0.860473	0.879256	0.813712	1	0.904902	0.0571245
1437	29	11856	0.047424	129.984	9.27121	27.9156	5.94449	0.936277	0.904774	0.93012	0.933409	0.907895	0.880862	0.921348	0.858932	0.902412	0.879344	0.903129	0.884236	0.876012	0.859101	0.878627	0.861252	0.880525	0.861631	0.880398	0.814398	1	0.905736	0.0571559
1438	30	198	0.000792	114.519	7.75182	19.0943	3.89841	0.94697	0.924242	0.936869	0.944444	0.924242	0.883838	0.939394	0.871212	0.90404	0.89899	0.924242	0.888889	0.90404	0.85101	0.876263	0.878788	0.891414	0.878788	0.901515	0.835859	1	0.917861	0.0524633
1442	34	180	0.00072	114.957	7.71219	19.309	3.90356	0.947222	0.936111	0.938889	0.938889	0.930556	0.888889	0.938889	0.875	0.905556	0.894444	0.916667	0.891667	0.894444	0.855556	0.880556	0.875	0.888889	0.875	0.902778	0.825	1	0.919566	0.0521605
1442	22	15112	0.060448	99.9328	7.83414	12.7681	2.96812	0.930254	0.892966	0.929328	0.915431	0.92453	0.887341	0.930287	0.852137	0.90984	0.852402	0.878342	0.884463	0.870864	0.847902	0.890617	0.873577	0.845388	0.882875	0.872816	0.828812	1	0.901938	0.0593627
1444	24	14251	0.057004	99.8179	8.26078	12.7506	3.1341	0.931619	0.894358	0.929865	0.916462	0.925233	0.889306	0.930812	0.852852	0.909585	0.852607	0.879061	0.885376	0.870851	0.848572	0.891095	0.873728	0.84559	0.882359	0.873412	0.829626	1	0.902809	0.0590646
1444	24	14251	0.057004	99.8179	8.26078	12.7506	3.1341	0.931619	0.894358	0.929865	0.916462	0.925233	0.889306	0.930812	0.852852	0.909585	0.852607	0.879061	0.885376	0.870851	0.848572	0.891095	0.873728	0.84559	0.882359	0.873412	0.829626	1	0.902809	0.0590646
1449	29	12272	0.049088	129.137	9.18491	27.3734	5.81039	0.932855	0.895453	0.930777	0.918106	0.926296	0.889953	0.931266	0.852143	0.909224	0.85414	0.879441	0.885512	0.870111	0.847498	0.891623	0.875	0.846072	0.883515	0.874633	0.828838	1	0.903575	0.0587689
1450	30	234	0.000936	113.83	8.13505	18.7817	4.01157	0.955128	0.92735	0.950855	0.944444	0.923077	0.901709	0.923077	0.869658	0.92735	0.878205	0.884615	0.90812	0.897436	0.854701	0.895299	0.893162	0.848291	0.873932	0.893162	0.837607	1	0.920328	0.0502553
1454	34	213	0.000852	113.715	7.99072	18.7158	3.92762	0.953052	0.924883	0.953052	0.948357	0.922535	0.901408	0.92723	0.873239	0.931925	0.875587	0.882629	0.910798	0.899061	0.852113	0.896714	0.896714	0.849765	0.875587	0.889671	0.833333	1	0.92083	0.0505715
1454	22	15135	0.06054	99.5216	7.96806	12.6216	2.99728	0.889891	0.899306	0.9185	0.930162	0.900859	0.903006	0.926297	0.859531	0.897423	0.8704	0.89108	0.901354	0.877469	0.879319	0.892336	0.864123	0.881236	0.863231	0.858837	0.847572	1	0.898346	0.0620936
1456	24	14248	0.056992	99.429	8.38594	12.6126	3.1618	0.891634	0.900372	0.920305	0.931534	0.902197	0.904197	0.925955	0.859524	0.89767	0.87114	0.891529	0.901706	0.877106	0.879843	0.892406	0.864297	0.881246	0.86377	0.859208	0.848119	1	0.899313	0.0617086
1456	24	14248	0.056992	99.429	8.38594	12.6126	3.1618	0.891634	0.900372	0.920305	0.931534	0.902197	0.904197	0.925955	0.859524	0.89767	0.87114	0.891529	0.901706	0.877106	0.879843	0.892406	0.864297	0.881246	0.86377	0.859208	0.848119	1	0.899313	0.0617086
1461	29	12239	0.048956	128.46	9.31712	26.963	5.84637	0.893741	0.902239	0.921072	0.932511	0.903464	0.906079	0.925729	0.860324	0.896846	0.871681	0.891249	0.901299	0.878217	0.879688	0.892516	0.862897	0.881445	0.863224	0.859343	0.848435	1	0.90026	0.061208
1462	30	257	0.001028	114.268	8.17203	18.9985	4.06021	0.918288	0.916342	0.964981	0.941634	0.910506	0.949416	0.94358	0.871595	0.894942	0.875486	0.883268	0.896887	0.873541	0.877432	0.892996	0.889105	0.885214	0.865759	0.865759	0.848249	1	0.916538	0.0521233
1466	34	241	0.000964	114.417	8.16972	19.072	4.06294	0.923237	0.917012	0.96888	0.941909	0.912863	0.946058	0.950207	0.869295	0.894191	0.879668	0.883817	0.894191	0.873444	0.873444	0.892116	0.883817	0.890041	0.86722	0.860996	0.850622	1	0.91797	0.0509172
1466	22	18840	0.07536	98.4147	7.84577	12.2051	2.89099	0.926937	0.916746	0.912447	0.925212	0.910855	0.890313	0.907378	0.849549	0.887341	0.884979	0.887739	0.876911	0.853901	0.868445	0.876327	0.882537	0.833891	0.847028	0.859846	0.849522	1	0.900864	0.0579729
1468	24	17704	0.070816	98.3309	8.28275	12.2005	3.05759	0.928011	0.918578	0.913381	0.926373	0.912195	0.89138	0.908523	0.850147	0.888415	0.885224	0.887737	0.877598	0.855202	0.868363	0.875706	0.883473	0.834331	0.846645	0.859439	0.849187	1	0.901847	0.0575675
1468	24	17704	0.070816	98.3309	8.28275	12.2005	3.05759	0.928011	0.918578	0.913381	0.926373	0.912195	0.89138	0.908523	0.850147	0.888415	0.885224	0.887737	0.877598	0.855202	0.868363	0.875706	0.883473	0.834331	0.846645	0.859439	0.849187	1	0.901847	0.0575675
1473	29	15106	0.060424	125.723	9.13069	25.284	5.47411	0.928307	0.91937	0.913544	0.928042	0.913379	0.892659	0.909274	0.850589	0.889084	0.885542	0.889514	0.87826	0.856382	0.868033	0.876208	0.884549	0.834668	0.845657	0.859592	0.849894	1	0.902582	0.0572285
1474	30	433	0.001732	112.741	7.59768	18.221	3.71839	0.944573	0.946882	0.933025	0.938799	0.927252	0.91224	0.916859	0.864896	0.898383	0.905312	0.882217	0.889145	0.862587	0.883372	0.882217	0.887991	0.815242	0.839492	0.864896	0.859122	1	0.916879	0.0508804
1478	34	392	0.001568	112.384	7.56055	18.0479	3.66578	0.942602	0.950255	0.932398	0.941327	0.92602	0.91199	0.913265	0.864796	0.903061	0.905612	0.881378	0.887755	0.864796	0.885204	0.881378	0.892857	0.816327	0.844388	0.869898	0.858418	1	0.917265	0.0511614
1478	22	17919	0.071676	98.6183	7.8619	12.2805	2.90294	0.927675	0.8926	0.935153	0.923294	0.906022	0.88861	0.902422	0.872342	0.869552	0.882722	0.903036	0.883252	0.872063	0.844718	0.868101	0.875328	0.866957	0.851889	0.859535	0.833445	1	0.900429	0.0591224
1480	24	16852	0.067408	98.5212	8.30293	12.2715	3.07854	0.929296	0.894197	0.936417	0.924163	0.907429	0.889479	0.903276	0.873368	0.870045	0.883278	0.903424	0.883397	0.872745	0.845389	0.86782	0.875445	0.866811	0.852035	0.860135	0.834174	1	0.901463	0.0586992
1480	24	16852	0.067408	98.5212	8.30293	12.2715	3.07854	0.929296	0.894197	0.936417	0.924163	0.907429	0.889479	0.903276	0.873368	0.870045	0.883278	0.903424	0.883397	0.872745	0.845389	0.86782	0.875445	0.866811	0.852035	0.860135	0.834174	1	0.901463	0.0586992
1485	29	14334	0.057336	126.225	9.17814	25.5878	5.54822	0.930375	0.895668	0.937456	0.925073	0.906865	0.889459	0.905539	0.873099	0.871564	0.883424	0.90376	0.882901	0.872332	0.845926	0.867134	0.874459	0.867308	0.852309	0.858239	0.835252	1	0.902122	0.0585443
1486	30	484	0.001936	111.75	7.65699	17.7536	3.63766	0.959711	0.913223	0.958678	0.944215	0.928719	0.882231	0.931818	0.892562	0.884298	0.892562	0.927686	0.882231	0.88843	0.845041	0.862603	0.868802	0.873967	0.849174	0.860537	0.836777	1	0.918518	0.0522037
1490	34	449	0.001796	111.787	7.64445	17.77	3.63266	0.95657	0.916481	0.958797	0.945434	0.927617	0.883073	0.930958	0.896437	0.886414	0.895323	0.926503	0.88196	0.886414	0.844098	0.865256	0.86637	0.876392	0.848552	0.865256	0.834076	1	0.918855	0.0520193
1490	22	19830	0.07932	97.0842	7.99738	11.7336	2.87189	0.927156	0.883863	0.939864	0.921684	0.911271	0.880081	0.92945	0.851009	0.89642	0.890797	0.899773	0.879904	0.86586	0.852017	0.863717	0.864851	0.844251	0.842057	0.882123	0.823399	1	0.900737	0.0581662
1492	24	18642	0.074568	97.01	8.40385	11.7315	3.02637	0.928441	0.886198	0.94035	0.922353	0.911866	0.880699	0.929621	0.851223	0.896497	0.890731	0.900359	0.880565	0.865706	0.851706	0.864258	0.864875	0.845537	0.841702	0.882362	0.822524	1	0.901493	0.0577823
1492	24	18642	0.074568	97.01	8.40385	11.7315	3.02637	0.928441	0.886198	0.94035	0.922353	0.911866	0.880699	0.929621	0.851223	0.896497	0.890731	0.900359	0.880565	0.865706	0.851706	0.864258	0.864875	0.845537	0.841702	0.882362	0.822524	1	0.901493	0.0577823
1497	29	15993	0.063972	123.322	9.24035	23.8935	5.35691	0.929938	0.887638	0.941224	0.923435	0.912087	0.881417	0.931032	0.851935	0.89708	0.890608	0.900425	0.881198	0.86566	0.851685	0.864222	0.865504	0.844932	0.841181	0.882886	0.823485	1	0.902327	0.0575009
1498	30	660	0.00264	111.42	7.42885	17.5843	3.4885	0.95	0.909848	0.959848	0.931061	0.925758	0.887879	0.935606	0.859848	0.910606	0.893939	0.900758	0.888636	0.889394	0.862879	0.883333	0.859848	0.840909	0.825758	0.887121	0.84697	1	0.91505	0.0515219
1502	34	607	0.002428	111.503	7.46343	17.625	3.50492	0.949753	0.911862	0.960461	0.930807	0.927512	0.891269	0.941516	0.859967	0.908567	0.895387	0.897858	0.889621	0.892092	0.862438	0.888797	0.85832	0.846787	0.824547	0.887974	0.845964	1	0.916137	0.0509922
1502	22	21841	0.087364	96.6792	7.90186	11.5846	2.82427	0.931368	0.879401	0.94009	0.914358	0.921341	0.891672	0.932375	0.850831	0.913855	0.875807	0.886933	0.875303	0.893022	0.885536	0.877387	0.881736	0.860744	0.859141	0.886086	0.815599	1	0.903811	0.0595565
1504	24	20493	0.081972	96.5593	8.30021	11.5658	2.96711	0.933002	0.881301	0.94076	0.915532	0.921607	0.893037	0.932758	0.851754	0.914215	0.876397	0.887718	0.875958	0.893744	0.885815	0.877324	0.881228	0.86044	0.85922	0.886595	0.816132	1	0.904762	0.0590813
1504	24	20493	0.081972	96.5593	8.30021	11.5658	2.96711	0.933002	0.881301	0.94076	0.915532	0.921607	0.893037	0.932758	0.851754	0.914215	0.876397	0.887718	0.875958	0.893744	0.885815	0.877324	0.881228	0.86044	0.85922	0.886595	0.816132	1	0.904762	0.0590813
1509	29	17555	0.07022	123.884	9.15051	24.2089	5.34861	0.934463	0.88237	0.941099	0.916292	0.922672	0.893364	0.93321	0.852635	0.914326	0.876388	0.888607	0.876161	0.894361	0.885474	0.877442	0.882199	0.860325	0.859413	0.886984	0.81538	1	0.905462	0.0588875
1510	30	743	0.002972	111.53	7.79422	17.6601	3.73433	0.953567	0.91319	0.956258	0.936743	0.932032	0.905787	0.945491	0.872813	0.917227	0.899058	0.884253	0.884253	0.902423	0.888291	0.867429	0.888964	0.857335	0.871467	0.885599	0.818304	1	0.920452	0.0521803
1514	34	685	0.00274	111.544	7.73673	17.6632	3.71039	0.954745	0.915328	0.956204	0.936496	0.932117	0.907299	0.945985	0.872263	0.918978	0.89854	0.889781	0.877372	0.90292	0.885401	0.867883	0.890511	0.862774	0.874453	0.883212	0.811679	1	0.921034	0.0520005
1514	22	18438	0.073752	98.4224	7.94836	12.2141	2.94311	0.926294	0.901399	0.936653	0.939798	0.90365	0.866092	0.917697	0.836859	0.920138	0.872709	0.890796	0.87119	0.878349	0.858282	0.901942	0.857577	0.856573	0.865875	0.881739	0.852045	1	0.902663	0.0591503
1516	24	17365	0.06946	98.372	8.37793	12.2216	3.10882	0.927152	0.902966	0.937576	0.940513	0.904319	0.866945	0.918485	0.838324	0.920386	0.873193	0.892514	0.87089	0.878722	0.859286	0.902419	0.857904	0.856493	0.867089	0.882983	0.852635	1	0.903539	0.0586588
1516	24	17365	0.06946	98.372	8.37793	12.2216	3.10882	0.927152	0.902966	0.937576	0.940513	0.904319	0.866945	0.918485	0.838324	0.920386	0.873193	0.892514	0.87089	0.878722	0.859286	0.902419	0.857904	0.856493	0.867089	0.882983	0.852635	1	0.903539	0.0586588
1521	29	14989	0.059956	125.981	9.30144	25.453	5.62514	0.928147	0.905264	0.939856	0.94149	0.906131	0.866902	0.919041	0.838582	0.920508	0.873374	0.892254	0.871639	0.878945	0.858663	0.901861	0.85893	0.857362	0.867336	0.883515	0.852725	1	0.904546	0.0581342
1522	30	564	0.002256	112.093	8.35393	17.9625	4.00693	0.95922	0.916667	0.949468	0.960106	0.926418	0.881206	0.914894	0.844858	0.927305	0.885638	0.897163	0.886525	0.896277	0.873227	0.908688	0.865248	0.837766	0.865248	0.898936	0.858156	1	0.918225	0.0517043
1526	34	520	0.00208	112.123	8.29449	17.9725	3.98464	0.958654	0.924038	0.949038	0.961538	0.931731	0.881731	0.920192	0.842308	0.929808	0.885577	0.900962	0.886538	0.894231	0.872115	0.905769	0.8625	0.839423	0.864423	0.896154	0.856731	1	0.919846	0.0512232
1526	22	19765	0.07906	97.4968	8.03611	11.8836	2.92157	0.916393	0.902302	0.910347	0.927574	0.918922	0.886365	0.909942	0.861624	0.880546	0.885151	0.871566	0.88897	0.864027	0.878244	0.881381	0.872325	0.85745	0.809183	0.837769	0.828156	1	0.898018	0.0603759
1528	24	18496	0.073984	97.43	8.45958	11.8854	3.08734	0.918036	0.904006	0.911359	0.928417	0.919902	0.886949	0.91071	0.862808	0.881218	0.886165	0.872107	0.889571	0.864592	0.878433	0.881893	0.87281	0.85805	0.808959	0.836721	0.828693	1	0.899025	0.0598905
1528	24	18496	0.073984	97.43	8.45958	11.8854	3.08734	0.918036	0.904006	0.911359	0.928417	0.919902	0.886949	0.91071	0.862808	0.881218	0.886165	0.872107	0.889571	0.864592	0.878433	0.881893	0.87281	0.85805	0.808959	0.836721	0.828693	1	0.899025	0.0598905
1533	29	15875	0.0635	124.172	9.28041	24.3865	5.4491	0.919685	0.906047	0.912756	0.930016	0.920756	0.887969	0.911843	0.863528	0.881921	0.886425	0.870961	0.889732	0.865039	0.879685	0.881921	0.872472	0.858488	0.808724	0.838394	0.82863	1	0.900128	0.059586
1534	30	615	0.00246	111.01	8.10109	17.4377	3.82377	0.949593	0.934146	0.93252	0.934146	0.942276	0.911382	0.925203	0.882927	0.89187	0.901626	0.887805	0.882927	0.866667	0.891057	0.89187	0.878862	0.871545	0.812195	0.852033	0.835772	1	0.918073	0.0491272
1538	34	579	0.002316	111.015	8.04685	17.4358	3.7854	0.94905	0.93696	0.933506	0.930915	0.943005	0.911917	0.921416	0.885147	0.891192	0.898964	0.890328	0.882556	0.867012	0.893782	0.889465	0.882556	0.874784	0.818653	0.856649	0.841105	1	0.918365	0.0489973
1538	22	22275	0.0891	96.8785	7.83277	11.6512	2.80664	0.943838	0.903951	0.931605	0.928956	0.904848	0.894747	0.915466	0.86752	0.871627	0.875937	0.877441	0.870281	0.859731	0.873266	0.864669	0.862941	0.824781	0.866487	0.881549	0.82963	1	0.903701	0.0586103
1540	24	20942	0.083768	96.7926	8.24449	11.6449	2.96415	0.944609	0.905214	0.932647	0.929758	0.905955	0.896166	0.916699	0.868112	0.872553	0.875967	0.878211	0.871096	0.860209	0.873985	0.865772	0.862883	0.824444	0.866441	0.88153	0.831224	1	0.904597	0.0582029
1540	24	20942	0.083768	96.7926	8.24449	11.6449	2.96415	0.944609	0.905214	0.932647	0.929758	0.905955	0.896166	0.916699	0.868112	0.872553	0.875967	0.878211	0.871096	0.860209	0.873985	0.865772	0.862883	0.824444	0.866441	0.88153	0.831224	1	0.904597	0.0582029
1545	29	17927	0.071708	126.386	9.1796	25.6852	5.59063	0.945027	0.906984	0.933871	0.930552	0.906705	0.896162	0.917527	0.867602	0.873626	0.875997	0.878954	0.871507	0.860852	0.873654	0.866431	0.862303	0.823841	0.866877	0.881268	0.831818	1	0.905267	0.0578804
1546	30	482	0.001928	114.2	8.08152	18.9593	4.01975	0.967842	0.932573	0.946058	0.95332	0.931535	0.915975	0.943983	0.883817	0.88278	0.880705	0.881743	0.862033	0.885892	0.877593	0.869295	0.872407	0.797718	0.870332	0.860996	0.839212	1	0.921929	0.0512183
1550	34	443	0.001772	114.226	8.09675	18.9733	4.03449	0.968397	0.934537	0.943567	0.953725	0.93228	0.913093	0.948081	0.88149	0.882619	0.884876	0.880361	0.861174	0.884876	0.878104	0.870203	0.870203	0.79684	0.867946	0.857788	0.841986	1	0.922014	0.0512495
1550	22	12944	0.051776	100.956	7.78605	13.1556	3.04347	0.946346	0.900958	0.936921	0.913087	0.900031	0.889176	0.918186	0.833861	0.886241	0.88203	0.88118	0.881142	0.869206	0.86654	0.859665	0.870944	0.860399	0.861287	0.878013	0.839964	1	0.902342	0.0568978
1552	24	12149	0.048596	100.863	8.2152	13.1461	3.21935	0.947115	0.902461	0.93732	0.914479	0.900856	0.890114	0.918471	0.835213	0.887604	0.882501	0.881019	0.881184	0.869454	0.866903	0.859289	0.870565	0.860112	0.86217	0.878097	0.839863	1	0.903117	0.0565503
1552	24	12149	0.048596	100.863	8.2152	13.1461	3.21935	0.947115	0.902461	0.93732	0.914479	0.900856	0.890114	0.918471	0.835213	0.887604	0.882501	0.881019	0.881184	0.869454	0.866903	0.859289	0.870565	0.860112	0.86217	0.878097	0.839863	1	0.903117	0.0565503
1557	29	10450	0.0418	129.467	9.14413	27.5783	5.85784	0.947703	0.905502	0.93689	0.916029	0.901818	0.892057	0.918995	0.835072	0.888182	0.882584	0.882679	0.881244	0.869952	0.867129	0.859139	0.870813	0.859952	0.862249	0.87756	0.839761	1	0.904016	0.0561084
1558	30	153	0.000612	116.013	7.80866	19.8443	3.97958	0.970588	0.937908	0.947712	0.931373	0.915033	0.901961	0.924837	0.830065	0.895425	0.888889	0.888889	0.882353	0.885621	0.862745	0.875817	0.885621	0.859477	0.859477	0.908497	0.830065	1	0.917704	0.0466503
1562	34	144	0.000576	115.854	7.84742	19.7665	3.98966	0.975694	0.934028	0.947917	0.930556	0.920139	0.902778	0.923611	0.833333	0.902778	0.888889	0.888889	0.881944	0.878472	0.868056	0.881944	0.881944	0.864583	0.857639	0.913194	0.822917	1	0.918807	0.0470393
1562	22	11637	0.046548	101.32	7.90503	13.3029	3.08417	0.928246	0.90049	0.923047	0.907751	0.922102	0.910673	0.915528	0.844848	0.891295	0.87905	0.871831	0.892842	0.868222	0.867835	0.866246	0.851637	0.846008	0.83995	0.875312	0.798917	1	0.90044	0.0575267
1564	24	10994	0.043976	101.21	8.37808	13.2896	3.27689	0.930098	0.902037	0.923959	0.908905	0.922412	0.911361	0.916409	0.844824	0.891941	0.879889	0.872158	0.893396	0.867655	0.867928	0.866973	0.851055	0.84628	0.841095	0.875659	0.798799	1	0.901336	0.0572634
1564	24	10994	0.043976	101.21	8.37808	13.2896	3.27689	0.930098	0.902037	0.923959	0.908905	0.922412	0.911361	0.916409	0.844824	0.891941	0.879889	0.872158	0.893396	0.867655	0.867928	0.866973	0.851055	0.84628	0.841095	0.875659	0.798799	1	0.901336	0.0572634
1569	29	9478	0.037912	130.203	9.30608	28.0584	5.9973	0.931104	0.903355	0.925828	0.909264	0.922874	0.911585	0.917757	0.844113	0.892224	0.879721	0.872389	0.893226	0.869276	0.868379	0.867166	0.851445	0.848175	0.841739	0.876926	0.799114	1	0.902097	0.0570273
1570	30	158	0.000632	113.839	7.46652	18.7412	3.66176	0.96519	0.898734	0.96519	0.943038	0.93038	0.924051	0.939873	0.882911	0.901899	0.886076	0.914557	0.844937	0.889241	0.867089	0.908228	0.898734	0.860759	0.85443	0.867089	0.800633	1	0.921559	0.0502312
1574	34	148	0.000592	113.968	7.40647	18.8005	3.63076	0.962838	0.905405	0.962838	0.945946	0.935811	0.925676	0.935811	0.881757	0.898649	0.89527	0.915541	0.851351	0.881757	0.861486	0.908784	0.89527	0.871622	0.868243	0.878378	0.804054	1	0.922841	0.0505877
1574	22	16973	0.067892	98.6432	7.7582	12.2835	2.85364	0.933836	0.89065	0.932157	0.938108	0.920727	0.898928	0.929005	0.851146	0.890237	0.884405	0.893625	0.900548	0.881135	0.875979	0.889619	0.865227	0.86346	0.867849	0.866464	0.832617	1	0.906996	0.0563281
1576	24	15961	0.063844	98.5822	8.2049	12.2874	3.0265	0.935499	0.892551	0.933338	0.939008	0.920525	0.899818	0.930455	0.851732	0.889919	0.884813	0.893929	0.900633	0.881868	0.876668	0.889042	0.865798	0.863417	0.868492	0.86774	0.832999	1	0.907921	0.0560704
1576	24	15961	0.063844	98.5822	8.2049	12.2874	3.0265	0.935499	0.892551	0.933338	0.939008	0.920525	0.899818	0.930455	0.851732	0.889919	0.884813	0.893929	0.900633	0.881868	0.876668	0.889042	0.865798	0.863417	0.868492	0.86774	0.832999	1	0.907921	0.0560704
1581	29	13683	0.054732	125.994	9.13506	25.4458	5.49304	0.937696	0.895637	0.935175	0.939231	0.921801	0.900862	0.9309	0.851604	0.89191	0.885186	0.8937	0.901009	0.88292	0.8751	0.889388	0.866586	0.862749	0.87024	0.868084	0.835087	1	0.909196	0.0553221
1582	30	407	0.001628	113.469	8.00735	18.5988	3.97691	0.953317	0.925061	0.943489	0.953317	0.94226	0.911548	0.955774	0.866093	0.90172	0.907862	0.883292	0.910319	0.889435	0.883292	0.899263	0.882064	0.853808	0.863636	0.867322	0.850123	1	0.923917	0.0517723
1586	34	369	0.001476	113.592	7.98905	18.6569	3.97923	0.952575	0.922764	0.941734	0.95122	0.949864	0.905149	0.95935	0.861789	0.903794	0.911924	0.886179	0.913279	0.888889	0.882114	0.901084	0.880759	0.849593	0.864499	0.868564	0.848238	1	0.923641	0.0521125
1586	22	18022	0.072088	98.3329	7.92777	12.1802	2.92793	0.921984	0.88969	0.9272	0.919876	0.922872	0.875264	0.910221	0.829542	0.893186	0.859477	0.874209	0.889246	0.869132	0.86941	0.893103	0.881922	0.863722	0.84813	0.85404	0.819859	1	0.896871	0.0596577
1588	24	16916	0.067664	98.2446	8.32096	12.1717	3.08463	0.92377	0.890725	0.928322	0.920489	0.923416	0.875975	0.911888	0.829747	0.893858	0.859482	0.873759	0.889661	0.869739	0.86965	0.892853	0.882301	0.863059	0.848605	0.85425	0.820584	1	0.897698	0.0593096
1588	24	16916	0.067664	98.2446	8.32096	12.1717	3.08463	0.92377	0.890725	0.928322	0.920489	0.923416	0.875975	0.911888	0.829747	0.893858	0.859482	0.873759	0.889661	0.869739	0.86965	0.892853	0.882301	0.863059	0.848605	0.85425	0.820584	1	0.897698	0.0593096
1593	29	14491	0.057964	127.733	9.26379	26.5103	5.7635	0.92416	0.891519	0.928887	0.922228	0.923987	0.876372	0.911842	0.832034	0.893934	0.860396	0.873715	0.890104	0.870437	0.869436	0.893106	0.88172	0.863812	0.848009	0.854461	0.820958	1	0.898333	0.0589358
1594	30	268	0.001072	114.272	8.24785	19.0077	4.16765	0.949627	0.940299	0.932836	0.927239	0.934701	0.884328	0.904851	0.850746	0.904851	0.886194	0.875	0.889925	0.910448	0.875	0.910448	0.901119	0.882463	0.852612	0.852612	0.789179	1	0.914283	0.0522389
1598	34	246	0.000984	114.197	8.28741	18.9737	4.1967	0.95122	0.941057	0.934959	0.922764	0.934959	0.888211	0.908537	0.849593	0.904472	0.888211	0.878049	0.894309	0.908537	0.873984	0.912602	0.902439	0.880081	0.855691	0.851626	0.79878	1	0.915224	0.052816
1598	22	14952	0.059808	100.079	7.66798	12.8139	2.92433	0.940944	0.930979	0.94061	0.911283	0.916466	0.885032	0.918974	0.835841	0.877241	0.895499	0.87403	0.885132	0.861657	0.878712	0.871255	0.861022	0.838818	0.837045	0.842496	0.820058	1	0.90579	0.0559363
1600	24	14043	0.056172	99.9631	8.10052	12.7959	3.09352	0.942142	0.931995	0.94086	0.912483	0.917183	0.884711	0.91996	0.837677	0.87816	0.896888	0.873603	0.886171	0.862351	0.87873	0.871324	0.861782	0.83903	0.837642	0.842591	0.820409	1	0.906573	0.0556313
1600	24	14043	0.056172	99.9631	8.10052	12.7959	3.09352	0.942142	0.931995	0.94086	0.912483	0.917183	0.884711	0.91996	0.837677	0.87816	0.896888	0.873603	0.886171	0.862351	0.87873	0.871324	0.861782	0.83903	0.837642	0.842591	0.820409	1	0.906573	0.0556313
1605	29	12053	0.048212	129.179	9.02295	27.3855	5.71497	0.943458	0.933087	0.942338	0.914046	0.920061	0.884883	0.921223	0.838546	0.879532	0.896665	0.873724	0.886501	0.862399	0.879532	0.872148	0.861196	0.839666	0.837924	0.843898	0.819837	1	0.907683	0.0552902
1606	30	261	0.001044	114.001	8.63705	18.9027	4.33774	0.95977	0.965517	0.957854	0.921456	0.948276	0.911877	0.942529	0.862069	0.908046	0.915709	0.875479	0.89272	0.871648	0.904215	0.900383	0.890805	0.856322	0.802682	0.856322	0.83908	1	0.927181	0.0462863
1610	34	243	0.000972	114.134	8.37999	18.9477	4.14606	0.962963	0.967078	0.95679	0.919753	0.94856	0.911523	0.942387	0.86214	0.909465	0.917695	0.87037	0.901235	0.87037	0.899177	0.901235	0.890947	0.860082	0.802469	0.86214	0.837449	1	0.927748	0.045494
1610	22	14430	0.05772	99.6402	8.04593	12.6712	3.05544	0.951767	0.903534	0.932952	0.916632	0.927997	0.89203	0.905613	0.845981	0.866355	0.878067	0.866355	0.871899	0.864588	0.888288	0.87027	0.864484	0.867602	0.85797	0.869404	0.816182	1	0.904112	0.0553064
1612	24	13626	0.054504	99.5805	8.47478	12.6754	3.22595	0.952334	0.905108	0.933363	0.917364	0.928849	0.893439	0.906172	0.84636	0.867423	0.878358	0.866322	0.872266	0.863973	0.888008	0.871129	0.86445	0.86801	0.858726	0.870175	0.81561	1	0.904804	0.0551036
1612	24	13626	0.054504	99.5805	8.47478	12.6754	3.22595	0.952334	0.905108	0.933363	0.917364	0.928849	0.893439	0.906172	0.84636	0.867423	0.878358	0.866322	0.872266	0.863973	0.888008	0.871129	0.86445	0.86801	0.858726	0.870175	0.81561	1	0.904804	0.0551036
1617	29	11757	0.047028	126.23	9.33843	25.6052	5.65919	0.952837	0.906311	0.933486	0.916986	0.929319	0.894573	0.907715	0.846815	0.867994	0.878668	0.867441	0.872927	0.865655	0.886663	0.870885	0.864421	0.867186	0.859573	0.871226	0.815769	1	0.90535	0.0550039
1618	30	270	0.00108	113.721	7.99524	18.7193	3.94983	0.97037	0.92963	0.944444	0.924074	0.937037	0.887037	0.9	0.864815	0.887037	0.907407	0.887037	0.87963	0.881481	0.903704	0.866667	0.872222	0.866667	0.853704	0.862963	0.811111	1	0.916629	0.0488402
1622	34	256	0.001024	113.583	8.06004	18.657	3.97567	0.972656	0.927734	0.943359	0.925781	0.935547	0.888672	0.898438	0.857422	0.890625	0.910156	0.884766	0.876953	0.886719	0.898438	0.861328	0.871094	0.871094	0.857422	0.863281	0.808594	1	0.916388	0.049438
1622	22	18662	0.074648	98.3366	7.73336	12.17	2.8387	0.943093	0.900788	0.922007	0.909334	0.910165	0.91697	0.90912	0.857438	0.895885	0.879648	0.877934	0.880345	0.872066	0.857384	0.864136	0.847337	0.83319	0.849614	0.883346	0.81757	1	0.90245	0.0580247
1624	24	17542	0.070168	98.2229	8.15718	12.1536	3.00633	0.943906	0.901095	0.9227	0.909674	0.911669	0.917256	0.909588	0.858482	0.896477	0.879575	0.878007	0.881256	0.872392	0.85777	0.864098	0.847594	0.832858	0.84959	0.883679	0.818065	1	0.903011	0.0578415
1624	24	17542	0.070168	98.2229	8.15718	12.1536	3.00633	0.943906	0.901095	0.9227	0.909674	0.911669	0.917256	0.909588	0.858482	0.896477	0.879575	0.878007	0.881256	0.872392	0.85777	0.864098	0.847594	0.832858	0.84959	0.883679	0.818065	1	0.903011	0.0578415
1629	29	15074	0.060296	125.398	9.07813	25.0873	5.43094	0.945502	0.90278	0.923876	0.911735	0.912631	0.918602	0.910939	0.858498	0.897738	0.880755	0.877936	0.881551	0.87306	0.859394	0.864634	0.848614	0.834284	0.850869	0.881949	0.817567	1	0.904224	0.0573758
1630	30	527	0.002108	111.719	8.13708	17.7724	3.9455	0.950664	0.927894	0.940228	0.922201	0.925996	0.94592	0.926945	0.852941	0.912713	0.899431	0.879507	0.894687	0.881404	0.852941	0.845351	0.857685	0.859583	0.850095	0.881404	0.83112	1	0.91663	0.0508777
1634	34	488	0.001952	111.713	8.21212	17.7746	3.9779	0.952869	0.930328	0.940574	0.921107	0.927254	0.944672	0.932377	0.854508	0.910861	0.901639	0.873975	0.892418	0.884221	0.852459	0.841189	0.852459	0.853484	0.856557	0.877049	0.827869	1	0.917197	0.0502434
1634	22	20019	0.080076	97.4722	7.97512	11.8712	2.89515	0.941106	0.924622	0.911134	0.908312	0.914207	0.904765	0.924522	0.846471	0.87899	0.88963	0.888181	0.88396	0.863879	0.877566	0.859808	0.873195	0.874095	0.869174	0.865852	0.796418	1	0.904756	0.0569074
1636	24	18827	0.075308	97.3631	8.37788	11.8563	3.04804	0.942689	0.92609	0.912785	0.909863	0.915042	0.905614	0.925001	0.846842	0.87996	0.889998	0.888485	0.885032	0.864131	0.878021	0.860785	0.873453	0.874329	0.868912	0.866787	0.79633	1	0.905814	0.0564302
1636	24	18827	0.075308	97.3631	8.37788	11.8563	3.04804	0.942689	0.92609	0.912785	0.909863	0.915042	0.905614	0.925001	0.846842	0.87996	0.889998	0.888485	0.885032	0.864131	0.878021	0.860785	0.873453	0.874329	0.868912	0.866787	0.79633	1	0.905814	0.0564302
1641	29	16084	0.064336	124.702	9.26503	24.6936	5.49067	0.944199	0.927288	0.914387	0.910159	0.91619	0.906584	0.924366	0.847613	0.881746	0.890357	0.887963	0.886595	0.86527	0.878886	0.860265	0.873974	0.874596	0.868503	0.866513	0.797656	1	0.90672	0.0562026
1642	30	604	0.002416	112.108	8.08554	17.9509	3.87617	0.960265	0.93957	0.940397	0.932947	0.924669	0.912252	0.929636	0.846854	0.879139	0.898179	0.889901	0.913907	0.869205	0.885762	0.860927	0.875828	0.865066	0.868377	0.870033	0.815397	1	0.91828	0.0486445
1646	34	561	0.002244	112.307	8.05442	18.0427	3.86386	0.962567	0.93672	0.941176	0.933155	0.921569	0.911765	0.930481	0.844029	0.872549	0.899287	0.889483	0.914439	0.86631	0.884135	0.860071	0.876114	0.86631	0.864528	0.868093	0.813725	1	0.917561	0.0488602
1646	22	20281	0.081124	97.3546	7.86636	11.823	2.85823	0.933485	0.887037	0.935802	0.912973	0.91068	0.905527	0.909423	0.843967	0.899931	0.874341	0.879395	0.859918	0.864183	0.885632	0.885484	0.854371	0.838716	0.854445	0.854346	0.838765	1	0.900084	0.0580921
1648	24	19011	0.076044	97.3116	8.24227	11.83	3.00806	0.934722	0.888828	0.936958	0.91334	0.910973	0.905239	0.910105	0.845037	0.900032	0.874862	0.879596	0.860239	0.864289	0.886171	0.885435	0.854269	0.839777	0.854768	0.8549	0.839382	1	0.90083	0.0577953
1648	24	19011	0.076044	97.3116	8.24227	11.83	3.00806	0.934722	0.888828	0.936958	0.91334	0.910973	0.905239	0.910105	0.845037	0.900032	0.874862	0.879596	0.860239	0.864289	0.886171	0.885435	0.854269	0.839777	0.854768	0.8549	0.839382	1	0.90083	0.0577953
1653	29	16284	0.065136	125.844	9.15865	25.3591	5.54499	0.936686	0.889646	0.938866	0.914671	0.911692	0.905459	0.910219	0.84626	0.900884	0.876136	0.879759	0.860415	0.864376	0.886299	0.885839	0.855502	0.840917	0.855134	0.856823	0.841347	1	0.901878	0.057388
1654	30	525	0.0021	112.495	7.48686	18.0959	3.62404	0.94381	0.91619	0.959048	0.93619	0.938095	0.904762	0.905714	0.866667	0.911429	0.873333	0.879048	0.87619	0.88	0.881905	0.895238	0.878095	0.86	0.860952	0.87619	0.851429	1	0.915509	0.0479629
1658	34	476	0.001904	112.261	7.31591	17.9737	3.51058	0.945378	0.917017	0.961134	0.933824	0.940126	0.905462	0.902311	0.864496	0.905462	0.872899	0.878151	0.875	0.883403	0.881303	0.894958	0.878151	0.861345	0.857143	0.878151	0.846639	1	0.915423	0.048429
1658	22	18036	0.072144	98.7763	7.81954	12.3363	2.90079	0.934963	0.906714	0.93233	0.920187	0.906437	0.878964	0.931637	0.848636	0.877939	0.894627	0.891883	0.888723	0.861056	0.873586	0.876608	0.876164	0.840236	0.848747	0.869178	0.815258	1	0.903235	0.0575413
1660	24	16901	0.067604	98.679	8.2546	12.3265	3.06816	0.936246	0.908142	0.934116	0.920892	0.907017	0.880214	0.932696	0.850098	0.878853	0.894829	0.89258	0.888557	0.861044	0.874623	0.877345	0.876516	0.841193	0.849565	0.86983	0.816224	1	0.904277	0.0572196
1660	24	16901	0.067604	98.679	8.2546	12.3265	3.06816	0.936246	0.908142	0.934116	0.920892	0.907017	0.880214	0.932696	0.850098	0.878853	0.894829	0.89258	0.888557	0.861044	0.874623	0.877345	0.876516	0.841193	0.849565	0.86983	0.816224	1	0.904277	0.0572196
1665	29	14500	0.058	127.805	9.19987	26.5485	5.71091	0.937793	0.909103	0.935931	0.921621	0.907448	0.882621	0.933517	0.850655	0.879345	0.896759	0.892862	0.888931	0.861793	0.876345	0.876897	0.878276	0.840586	0.85031	0.870586	0.815103	1	0.905355	0.0567739
1666	30	370	0.00148	113.566	8.09362	18.6506	3.96739	0.963514	0.931081	0.945946	0.921622	0.910811	0.885135	0.941892	0.831081	0.882432	0.921622	0.895946	0.882432	0.882432	0.87973	0.883784	0.875676	0.835135	0.85	0.881081	0.802703	1	0.914502	0.0510875
1670	34	344	0.001376	113.515	8.16661	18.6309	4.00746	0.962209	0.938953	0.947674	0.920058	0.906977	0.882267	0.944767	0.831395	0.886628	0.921512	0.90407	0.880814	0.882267	0.885174	0.889535	0.87936	0.832849	0.84593	0.883721	0.803779	1	0.915655	0.0506268
1670	22	17198	0.068792	98.5888	8.04883	12.2808	2.97915	0.93947	0.91217	0.930748	0.907722	0.915572	0.897372	0.915397	0.838673	0.886731	0.893825	0.850942	0.874113	0.866525	0.881091	0.880945	0.864694	0.85821	0.856931	0.852599	0.803029	1	0.90264	0.058195
1672	24	16159	0.064636	98.4848	8.46961	12.2684	3.14059	0.940621	0.91333	0.932019	0.90841	0.916455	0.897518	0.91627	0.839532	0.888205	0.893341	0.850517	0.874899	0.866731	0.881645	0.88084	0.865369	0.859552	0.856458	0.853178	0.804505	1	0.903445	0.0579765
1672	24	16159	0.064636	98.4848	8.46961	12.2684	3.14059	0.940621	0.91333	0.932019	0.90841	0.916455	0.897518	0.91627	0.839532	0.888205	0.893341	0.850517	0.874899	0.866731	0.881645	0.88084	0.865369	0.859552	0.856458	0.853178	0.804505	1	0.903445	0.0579765
1677	29	13939	0.055756	128.007	9.33838	26.6846	5.81538	0.942643	0.913946	0.932671	0.910395	0.91635	0.898307	0.917175	0.840161	0.888981	0.89368	0.851352	0.874668	0.865988	0.882165	0.881053	0.866346	0.859531	0.856625	0.85372	0.805689	1	0.904305	0.0576491
1678	30	282	0.001128	113.677	8.15312	18.7088	4.02261	0.971631	0.932624	0.948582	0.916667	0.93617	0.911348	0.934397	0.851064	0.914894	0.907801	0.865248	0.874113	0.898936	0.890071	0.898936	0.893617	0.852837	0.85461	0.863475	0.817376	1	0.921217	0.0532724
1682	34	256	0.001024	113.744	8.28075	18.7502	4.09378	0.976563	0.931641	0.947266	0.919922	0.935547	0.912109	0.939453	0.851563	0.919922	0.908203	0.863281	0.871094	0.894531	0.900391	0.894531	0.894531	0.857422	0.847656	0.865234	0.818359	1	0.922445	0.0540119
1682	22	15003	0.060012	99.8554	7.7728	12.7356	2.94923	0.95101	0.905486	0.921149	0.930481	0.912584	0.900353	0.919883	0.848397	0.883657	0.861628	0.877125	0.859361	0.871492	0.861494	0.870093	0.855196	0.827001	0.862428	0.861328	0.808938	1	0.903541	0.056146
1684	24	14116	0.056464	99.8011	8.2384	12.7432	3.1405	0.951828	0.907091	0.922251	0.931532	0.912581	0.901141	0.920976	0.849851	0.883855	0.861186	0.87709	0.860655	0.870962	0.861611	0.871635	0.854846	0.82704	0.863099	0.86115	0.808126	1	0.904314	0.0559657
1684	24	14116	0.056464	99.8011	8.2384	12.7432	3.1405	0.951828	0.907091	0.922251	0.931532	0.912581	0.901141	0.920976	0.849851	0.883855	0.861186	0.87709	0.860655	0.870962	0.861611	0.871635	0.854846	0.82704	0.863099	0.86115	0.808126	1	0.904314	0.0559657
1689	29	12139	0.048556	128.353	9.22752	26.889	5.78406	0.953456	0.90893	0.921987	0.931955	0.912966	0.902175	0.922605	0.851924	0.883475	0.86255	0.877626	0.861521	0.871777	0.862097	0.871077	0.854724	0.828363	0.864692	0.861974	0.808263	1	0.905242	0.0556757
1690	30	300	0.0012	113.333	8.29526	18.552	4.09232	0.963333	0.925	0.943333	0.933333	0.938333	0.928333	0.94	0.868333	0.901667	0.891667	0.886667	0.871667	0.855	0.866667	0.875	0.841667	0.845	0.898333	0.893333	0.803333	1	0.919817	0.048678
1694	34	278	0.001112	113.271	8.33289	18.5247	4.11043	0.964029	0.92446	0.944245	0.933453	0.944245	0.926259	0.938849	0.868705	0.899281	0.893885	0.884892	0.874101	0.856115	0.861511	0.866906	0.838129	0.839928	0.893885	0.899281	0.802158	1	0.919883	0.0482227
1694	22	13526	0.054104	99.617	8.02563	12.6609	3.03143	0.942148	0.914609	0.892799	0.917012	0.936788	0.914424	0.91265	0.83942	0.879085	0.87683	0.90485	0.865666	0.859973	0.852469	0.872394	0.839199	0.838977	0.850399	0.863005	0.844817	1	0.902215	0.0575965
1696	24	12713	0.050852	99.4969	8.4768	12.6436	3.19919	0.943483	0.915638	0.893809	0.918469	0.937387	0.915834	0.913632	0.83977	0.879651	0.877645	0.904822	0.866672	0.860576	0.853182	0.872257	0.83922	0.837725	0.851176	0.863565	0.844923	1	0.903118	0.0571023
1696	24	12713	0.050852	99.4969	8.4768	12.6436	3.19919	0.943483	0.915638	0.893809	0.918469	0.937387	0.915834	0.913632	0.83977	0.879651	0.877645	0.904822	0.866672	0.860576	0.853182	0.872257	0.83922	0.837725	0.851176	0.863565	0.844923	1	0.903118	0.0571023
1701	29	10963	0.043852	127.794	9.36849	26.5561	5.80141	0.944632	0.917997	0.895603	0.917951	0.93852	0.917769	0.913983	0.83905	0.880142	0.878728	0.904999	0.867646	0.861124	0.853553	0.871294	0.841923	0.838365	0.852048	0.862446	0.844522	1	0.904085	0.0567445
1702	30	274	0.001096	114.151	8.11544	18.9377	4.03128	0.961679	0.952555	0.925182	0.939781	0.945255	0.921533	0.916058	0.861314	0.890511	0.885036	0.905109	0.888686	0.894161	0.861314	0.857664	0.84854	0.844891	0.84854	0.870438	0.822993	1	0.920321	0.0523498
1706	34	247	0.000988	113.982	8.16365	18.858	4.03739	0.965587	0.951417	0.931174	0.941296	0.945344	0.919028	0.925101	0.8583	0.890688	0.882591	0.910931	0.882591	0.892713	0.8583	0.8583	0.854251	0.840081	0.854251	0.876518	0.817814	1	0.921714	0.0506058
1706	22	18646	0.074584	97.9701	7.73098	12.0366	2.82048	0.947683	0.909686	0.924434	0.922128	0.907326	0.901641	0.905797	0.847742	0.904189	0.893757	0.873565	0.874826	0.856216	0.874423	0.866674	0.853186	0.869704	0.85568	0.863885	0.803014	1	0.904672	0.0564255
1708	24	17562	0.070248	97.8897	8.1449	12.0317	2.97976	0.948525	0.910802	0.925379	0.923243	0.908638	0.902289	0.90656	0.847853	0.904823	0.893406	0.873705	0.87527	0.856338	0.8749	0.867783	0.853234	0.870089	0.856167	0.864708	0.80324	1	0.90543	0.0560589
1708	24	17562	0.070248	97.8897	8.1449	12.0317	2.97976	0.948525	0.910802	0.925379	0.923243	0.908638	0.902289	0.90656	0.847853	0.904823	0.893406	0.873705	0.87527	0.856338	0.8749	0.867783	0.853234	0.870089	0.856167	0.864708	0.80324	1	0.90543	0.0560589
1713	29	15102	0.060408	126.546	9.04243	25.7689	5.49107	0.949609	0.912197	0.925473	0.924248	0.909879	0.903059	0.907794	0.849258	0.904847	0.89359	0.874222	0.875348	0.854986	0.874752	0.868097	0.854821	0.870183	0.856145	0.864157	0.803768	1	0.90619	0.0557009
1714	30	377	0.001508	113.923	7.45895	18.7827	3.68237	0.96817	0.935013	0.935013	0.937666	0.931034	0.927056	0.93634	0.871353	0.903183	0.897878	0.875332	0.885942	0.854111	0.863395	0.896552	0.875332	0.872679	0.843501	0.875332	0.789125	1	0.921146	0.0467025
1718	34	340	0.00136	113.833	7.37453	18.7333	3.63612	0.967647	0.936765	0.939706	0.942647	0.927941	0.927941	0.933824	0.873529	0.9	0.901471	0.882353	0.889706	0.851471	0.858824	0.897059	0.873529	0.870588	0.847059	0.875	0.794118	1	0.922245	0.0467613
1718	22	14539	0.058156	100.2	7.79888	12.8674	2.98539	0.943119	0.926886	0.917223	0.919699	0.90639	0.881216	0.912546	0.831247	0.879428	0.861854	0.874028	0.866738	0.886375	0.870142	0.873134	0.848477	0.854873	0.851021	0.858725	0.795756	1	0.901033	0.0580845
1720	24	13636	0.054544	100.147	8.221	12.8727	3.14571	0.944925	0.927985	0.918414	0.920651	0.906901	0.881967	0.913684	0.832356	0.880317	0.862936	0.87588	0.867593	0.887357	0.870893	0.874157	0.848709	0.855713	0.851643	0.8585	0.795908	1	0.902116	0.0574856
1720	24	13636	0.054544	100.147	8.221	12.8727	3.14571	0.944925	0.927985	0.918414	0.920651	0.906901	0.881967	0.913684	0.832356	0.880317	0.862936	0.87588	0.867593	0.887357	0.870893	0.874157	0.848709	0.855713	0.851643	0.8585	0.795908	1	0.902116	0.0574856
1725	29	11681	0.046724	128.164	9.09805	26.7603	5.66719	0.944911	0.927789	0.919356	0.92171	0.906814	0.883572	0.914434	0.830922	0.881859	0.865294	0.877665	0.867691	0.88751	0.871501	0.874882	0.848686	0.854379	0.851211	0.858959	0.795394	1	0.902591	0.0569807
1726	30	239	0.000956	114.662	8.69216	19.2304	4.33635	0.947699	0.937238	0.941423	0.933054	0.922594	0.874477	0.937238	0.868201	0.903766	0.874477	0.880753	0.882845	0.895397	0.884937	0.901674	0.859833	0.809623	0.841004	0.84728	0.799163	1	0.913733	0.0522766
1730	34	222	0.000888	114.77	8.64554	19.2805	4.32537	0.945946	0.934685	0.939189	0.93018	0.923423	0.880631	0.936937	0.869369	0.905405	0.871622	0.882883	0.885135	0.894144	0.885135	0.898649	0.86036	0.813063	0.84009	0.842342	0.79955	1	0.913193	0.0527783
1730	22	14640	0.05856	99.8861	7.91105	12.7554	3.01048	0.943272	0.920389	0.948941	0.914583	0.906421	0.876332	0.92196	0.832719	0.877835	0.869809	0.87862	0.892862	0.865471	0.885553	0.859392	0.87459	0.844365	0.879611	0.86653	0.820458	1	0.905066	0.0546996
1732	24	13805	0.05522	99.7969	8.36766	12.75	3.19952	0.944296	0.920608	0.949946	0.915647	0.907352	0.877146	0.92155	0.832959	0.878124	0.870011	0.879645	0.893553	0.866317	0.885585	0.859652	0.874864	0.845599	0.879573	0.86628	0.820065	1	0.905685	0.054446
1732	24	13805	0.05522	99.7969	8.36766	12.75	3.19952	0.944296	0.920608	0.949946	0.915647	0.907352	0.877146	0.92155	0.832959	0.878124	0.870011	0.879645	0.893553	0.866317	0.885585	0.859652	0.874864	0.845599	0.879573	0.86628	0.820065	1	0.905685	0.054446
1737	29	11887	0.047548	126.572	9.23723	25.8017	5.64418	0.944898	0.922394	0.951165	0.916043	0.907672	0.878102	0.92252	0.835114	0.878355	0.86868	0.879616	0.894254	0.867839	0.88622	0.859763	0.875999	0.84727	0.879827	0.865315	0.819887	1	0.90649	0.054072
1738	30	296	0.001184	113.836	8.37184	18.8035	4.23475	0.964527	0.942568	0.964527	0.939189	0.922297	0.900338	0.939189	0.849662	0.886824	0.861486	0.883446	0.900338	0.876689	0.903716	0.864865	0.871622	0.837838	0.876689	0.856419	0.842905	1	0.92093	0.0484148
1742	34	278	0.001112	113.866	8.37804	18.8191	4.25154	0.964029	0.944245	0.967626	0.938849	0.922662	0.899281	0.947842	0.848921	0.884892	0.856115	0.879496	0.902878	0.877698	0.904676	0.865108	0.874101	0.838129	0.879496	0.863309	0.847122	1	0.921687	0.0493214
1742	22	18666	0.074664	98.1696	7.75511	12.1104	2.84277	0.933676	0.932578	0.929364	0.922158	0.926605	0.898371	0.921649	0.868451	0.911283	0.867433	0.876728	0.880237	0.857682	0.871986	0.859825	0.887764	0.874665	0.86162	0.889371	0.774912	1	0.909488	0.0557693
1744	24	17591	0.070364	98.0777	8.16365	12.1009	2.99724	0.934626	0.933375	0.930248	0.923199	0.927065	0.898442	0.92175	0.868711	0.912455	0.868342	0.876784	0.880621	0.857797	0.872605	0.859331	0.887528	0.875277	0.862259	0.889205	0.77497	1	0.910099	0.0555417
1744	24	17591	0.070364	98.0777	8.16365	12.1009	2.99724	0.934626	0.933375	0.930248	0.923199	0.927065	0.898442	0.92175	0.868711	0.912455	0.868342	0.876784	0.880621	0.857797	0.872605	0.859331	0.887528	0.875277	0.862259	0.889205	0.77497	1	0.910099	0.0555417
1749	29	15092	0.060368	125.185	9.04123	24.9581	5.37095	0.935728	0.934899	0.931785	0.925093	0.927312	0.898324	0.921581	0.8696	0.91416	0.868838	0.876855	0.881659	0.858766	0.872847	0.85817	0.887358	0.875398	0.861483	0.889842	0.776239	1	0.910984	0.0548111
1750	30	564	0.002256	111.698	7.55586	17.7227	3.59244	0.957447	0.965426	0.951241	0.937057	0.935284	0.934397	0.926418	0.880319	0.926418	0.882092	0.862589	0.87234	0.889184	0.868794	0.859929	0.906915	0.884752	0.859043	0.89539	0.774823	1	0.926669	0.0487492
1754	34	514	0.002056	111.596	7.55988	17.6752	3.58426	0.956226	0.969844	0.951362	0.937743	0.933852	0.934825	0.927043	0.88035	0.927043	0.882296	0.863813	0.872568	0.88716	0.870623	0.851167	0.904669	0.883268	0.861868	0.892996	0.782101	1	0.927008	0.0489536
1754	22	21017	0.084068	97.2439	7.86157	11.7828	2.83357	0.938692	0.922896	0.91966	0.918471	0.943165	0.926226	0.910596	0.836394	0.883499	0.876314	0.889328	0.863896	0.871818	0.855236	0.870486	0.855141	0.841057	0.871081	0.854737	0.818599	1	0.906995	0.0559205
1756	24	19747	0.078988	97.1883	8.27795	11.7875	2.98981	0.939763	0.924064	0.921102	0.919861	0.943814	0.927381	0.911683	0.837165	0.885274	0.877045	0.889097	0.863524	0.872031	0.856358	0.870487	0.856282	0.840583	0.871575	0.855016	0.817669	1	0.907951	0.0554904
1756	24	19747	0.078988	97.1883	8.27795	11.7875	2.98981	0.939763	0.924064	0.921102	0.919861	0.943814	0.927381	0.911683	0.837165	0.885274	0.877045	0.889097	0.863524	0.872031	0.856358	0.870487	0.856282	0.840583	0.871575	0.855016	0.817669	1	0.907951	0.0554904
1761	29	16934	0.067736	124.279	9.16062	24.4382	5.38437	0.940327	0.924855	0.922109	0.920781	0.943427	0.928841	0.913222	0.838491	0.885969	0.877731	0.889837	0.862466	0.872239	0.856886	0.871294	0.856856	0.842979	0.872712	0.854376	0.817734	1	0.908688	0.0551599
1762	30	700	0.0028	111.415	7.46406	17.5839	3.50461	0.959286	0.937143	0.935714	0.928571	0.950714	0.937857	0.927857	0.848571	0.896429	0.882143	0.890714	0.857857	0.872857	0.861429	0.882857	0.848571	0.855714	0.888571	0.856429	0.817143	1	0.918907	0.0504646
1766	34	636	0.002544	111.349	7.36696	17.5471	3.45729	0.956761	0.937893	0.936321	0.927673	0.953616	0.937107	0.929245	0.849057	0.893868	0.878931	0.890723	0.858491	0.875	0.863208	0.881289	0.84827	0.853774	0.889937	0.856132	0.820755	1	0.918759	0.0511317
1766	22	21882	0.087528	97.0076	7.91404	11.7017	2.84436	0.935266	0.903597	0.907275	0.910246	0.911183	0.895393	0.910657	0.847226	0.896536	0.888996	0.885659	0.876588	0.865689	0.873755	0.867357	0.867882	0.858194	0.843799	0.842359	0.804223	1	0.89914	0.0600962
1768	24	20505	0.08202	96.9282	8.30416	11.6967	2.99602	0.936479	0.904438	0.908949	0.911729	0.911851	0.896806	0.911875	0.847988	0.897586	0.889685	0.886564	0.877249	0.86652	0.873982	0.86774	0.867642	0.858132	0.843599	0.841965	0.80395	1	0.900147	0.0596383
1768	24	20505	0.08202	96.9282	8.30416	11.6967	2.99602	0.936479	0.904438	0.908949	0.911729	0.911851	0.896806	0.911875	0.847988	0.897586	0.889685	0.886564	0.877249	0.86652	0.873982	0.86774	0.867642	0.858132	0.843599	0.841965	0.80395	1	0.900147	0.0596383
1773	29	17538	0.070152	126.103	9.22619	25.5195	5.58452	0.938163	0.906774	0.909938	0.913246	0.912846	0.896824	0.912903	0.849099	0.899618	0.889725	0.886561	0.877438	0.86726	0.874187	0.868543	0.867659	0.857709	0.842456	0.841772	0.803541	1	0.901247	0.0592494
1774	30	548	0.002192	113.303	8.43585	18.547	4.13703	0.964416	0.931569	0.92792	0.932482	0.933394	0.910584	0.916971	0.869526	0.919708	0.914234	0.903285	0.892336	0.867701	0.87135	0.876825	0.873175	0.856752	0.868613	0.850365	0.812044	1	0.919285	0.0529352
1778	34	509	0.002036	113.352	8.45081	18.5717	4.15131	0.963654	0.930255	0.927308	0.938114	0.931238	0.910609	0.922397	0.867387	0.923379	0.915521	0.900786	0.891945	0.865422	0.868369	0.878193	0.868369	0.860511	0.868369	0.856582	0.815324	1	0.919597	0.0527947
1778	22	17548	0.070192	99.6177	7.85188	12.6514	2.98764	0.953357	0.927627	0.92512	0.925661	0.89392	0.895116	0.910702	0.841349	0.885742	0.892865	0.868902	0.878134	0.877963	0.8801	0.849954	0.877507	0.882636	0.852633	0.889332	0.775388	1	0.906573	0.0555187
1780	24	16480	0.06592	99.5356	8.26245	12.6456	3.15346	0.953975	0.928246	0.92679	0.926426	0.89463	0.896025	0.911681	0.842506	0.886742	0.892961	0.869508	0.878519	0.877761	0.88037	0.850182	0.877549	0.883161	0.853398	0.889988	0.774848	1	0.907333	0.0550865
1780	24	16480	0.06592	99.5356	8.26245	12.6456	3.15346	0.953975	0.928246	0.92679	0.926426	0.89463	0.896025	0.911681	0.842506	0.886742	0.892961	0.869508	0.878519	0.877761	0.88037	0.850182	0.877549	0.883161	0.853398	0.889988	0.774848	1	0.907333	0.0550865
1785	29	14082	0.056328	128.058	9.16835	26.7018	5.72744	0.953913	0.928526	0.926786	0.927248	0.896002	0.896854	0.911483	0.842991	0.886628	0.892629	0.872568	0.877894	0.878284	0.880486	0.850554	0.878497	0.884107	0.853998	0.891067	0.774854	1	0.907748	0.0548762
1786	30	299	0.001196	114.249	7.72639	18.959	3.82583	0.968227	0.951505	0.948161	0.954849	0.919732	0.916388	0.914716	0.837793	0.881271	0.901338	0.886288	0.889632	0.889632	0.901338	0.861204	0.881271	0.90301	0.871237	0.88796	0.765886	1	0.922994	0.0459451
1790	34	271	0.001084	114.313	7.79468	18.9949	3.85696	0.964945	0.95203	0.95203	0.957565	0.916974	0.929889	0.924354	0.846863	0.872694	0.900369	0.885609	0.894834	0.896679	0.900369	0.856089	0.880074	0.896679	0.865314	0.881919	0.773063	1	0.924604	0.0463651
1790	22	13741	0.054964	100.322	7.91565	12.9205	3.03511	0.958154	0.922931	0.929518	0.920057	0.932428	0.888181	0.919293	0.85445	0.86886	0.853977	0.895241	0.900844	0.873117	0.864602	0.862528	0.859253	0.859326	0.874718	0.870388	0.822684	1	0.909377	0.0558725
1792	24	12933	0.051732	100.202	8.41145	12.9057	3.23528	0.959252	0.923838	0.930411	0.920977	0.933465	0.888502	0.920436	0.855834	0.869327	0.854017	0.896234	0.901492	0.873541	0.865692	0.863759	0.859739	0.858849	0.874391	0.87068	0.822586	1	0.910207	0.0553282
1792	24	12933	0.051732	100.202	8.41145	12.9057	3.23528	0.959252	0.923838	0.930411	0.920977	0.933465	0.888502	0.920436	0.855834	0.869327	0.854017	0.896234	0.901492	0.873541	0.865692	0.863759	0.859739	0.858849	0.874391	0.87068	0.822586	1	0.910207	0.0553282
1797	29	11149	0.044596	128.46	9.31828	26.9634	5.84104	0.959772	0.924881	0.932595	0.922145	0.93394	0.890887	0.921652	0.856041	0.870482	0.855279	0.896583	0.900126	0.873621	0.865593	0.864203	0.860212	0.858507	0.874832	0.870616	0.820926	1	0.911121	0.0549466
1798	30	251	0.001004	114.08	7.8318	18.8828	3.86007	0.966135	0.952191	0.940239	0.934263	0.952191	0.90239	0.954183	0.876494	0.866534	0.874502	0.910359	0.904382	0.876494	0.878486	0.858566	0.858566	0.860558	0.874502	0.864542	0.836653	1	0.924151	0.0512704
1802	34	234	0.000936	114	7.8305	18.844	3.86082	0.970085	0.959402	0.946581	0.935897	0.950855	0.901709	0.959402	0.880342	0.871795	0.880342	0.91453	0.899573	0.873932	0.873932	0.856838	0.856838	0.856838	0.876068	0.861111	0.83547	1	0.927	0.0472492
1802	22	16531	0.066124	99.0183	7.81984	12.4256	2.90837	0.933277	0.941716	0.929224	0.908989	0.921723	0.901639	0.908566	0.850433	0.898796	0.880407	0.884187	0.873722	0.860142	0.875749	0.865767	0.873904	0.870153	0.875325	0.881495	0.81822	1	0.907885	0.0548214
1804	24	15603	0.062412	98.9607	8.25397	12.4302	3.0792	0.934404	0.942223	0.930494	0.909889	0.922643	0.901814	0.909376	0.851311	0.898994	0.8806	0.884702	0.873582	0.860347	0.876658	0.8665	0.87512	0.870057	0.875409	0.881529	0.818881	1	0.908606	0.0545107
1804	24	15603	0.062412	98.9607	8.25397	12.4302	3.0792	0.934404	0.942223	0.930494	0.909889	0.922643	0.901814	0.909376	0.851311	0.898994	0.8806	0.884702	0.873582	0.860347	0.876658	0.8665	0.87512	0.870057	0.875409	0.881529	0.818881	1	0.908606	0.0545107
1809	29	13463	0.053852	128.589	9.18089	27.0308	5.75532	0.935601	0.9434	0.931405	0.911424	0.922788	0.901545	0.910198	0.852113	0.89876	0.881453	0.885612	0.873394	0.859987	0.876402	0.865706	0.874434	0.869606	0.874916	0.881713	0.819245	1	0.909257	0.0541589
1810	30	239	0.000956	113.869	7.98493	18.7918	4.0059	0.962343	0.962343	0.933054	0.916318	0.939331	0.922594	0.920502	0.843096	0.910042	0.880753	0.899582	0.878661	0.878661	0.89749	0.882845	0.878661	0.874477	0.89749	0.891213	0.820084	1	0.921909	0.0468703
1814	34	224	0.000896	113.957	7.90989	18.8297	3.95976	0.962054	0.959821	0.930804	0.912946	0.9375	0.919643	0.917411	0.841518	0.915179	0.879464	0.899554	0.881696	0.879464	0.895089	0.881696	0.879464	0.870536	0.897321	0.892857	0.825893	1	0.920607	0.0476651
1814	22	13491	0.053964	100.003	7.83303	12.7945	2.97352	0.934994	0.920169	0.916129	0.900563	0.925617	0.881995	0.917501	0.857312	0.892817	0.861204	0.901453	0.874583	0.873619	0.881662	0.848269	0.86743	0.863539	0.857238	0.873212	0.77207	1	0.90191	0.0600181
1816	24	12651	0.050604	99.9281	8.2476	12.7915	3.14376	0.935618	0.922496	0.917595	0.900877	0.926883	0.882776	0.917319	0.858667	0.892894	0.862303	0.901826	0.875267	0.87499	0.88242	0.848352	0.867165	0.86345	0.858035	0.873172	0.771639	1	0.902825	0.0595783
1816	24	12651	0.050604	99.9281	8.2476	12.7915	3.14376	0.935618	0.922496	0.917595	0.900877	0.926883	0.882776	0.917319	0.858667	0.892894	0.862303	0.901826	0.875267	0.87499	0.88242	0.848352	0.867165	0.86345	0.858035	0.873172	0.771639	1	0.902825	0.0595783
1821	29	10883	0.043532	128.524	9.11824	26.9856	5.72767	0.937977	0.924837	0.918037	0.900717	0.928512	0.884912	0.918359	0.859414	0.892079	0.86433	0.900946	0.875953	0.877286	0.883901	0.848204	0.868143	0.865432	0.857714	0.873702	0.770835	1	0.90403	0.0590517
1822	30	239	0.000956	114.188	8.25451	18.9666	4.16226	0.951883	0.935146	0.935146	0.91841	0.920502	0.901674	0.92887	0.876569	0.89749	0.874477	0.914226	0.876569	0.872385	0.920502	0.872385	0.882845	0.857741	0.868201	0.889121	0.76569	1	0.915412	0.0560012
1826	34	222	0.000888	114.211	7.8678	18.9505	3.93619	0.952703	0.939189	0.934685	0.918919	0.916667	0.905405	0.932432	0.878378	0.905405	0.873874	0.916667	0.887387	0.878378	0.923423	0.873874	0.887387	0.858108	0.867117	0.887387	0.765766	1	0.917285	0.0563602
1826	22	14148	0.056592	99.5366	7.94161	12.6258	2.99278	0.947766	0.918363	0.913521	0.91543	0.927092	0.904651	0.902212	0.866624	0.865069	0.860263	0.874682	0.865387	0.871749	0.873092	0.85733	0.840507	0.852771	0.86309	0.858779	0.797392	1	0.903038	0.054607
1828	24	13318	0.053272	99.4593	8.42791	12.6267	3.18738	0.949016	0.919245	0.914514	0.916354	0.927316	0.906067	0.902388	0.867285	0.865445	0.861503	0.874305	0.866759	0.872015	0.874005	0.857449	0.840066	0.851967	0.863305	0.857862	0.798093	1	0.903787	0.0543534
1828	24	13318	0.053272	99.4593	8.42791	12.6267	3.18738	0.949016	0.919245	0.914514	0.916354	0.927316	0.906067	0.902388	0.867285	0.865445	0.861503	0.874305	0.866759	0.872015	0.874005	0.857449	0.840066	0.851967	0.863305	0.857862	0.798093	1	0.903787	0.0543534
1833	29	11482	0.045928	128.049	9.34342	26.7115	5.82288	0.948964	0.920484	0.916217	0.917959	0.927931	0.907551	0.903545	0.867271	0.867401	0.862785	0.876285	0.868141	0.872061	0.874107	0.858823	0.840446	0.851942	0.864266	0.858387	0.796987	1	0.90477	0.0540836
1834	30	331	0.001324	112.946	7.56758	18.3171	3.71803	0.959215	0.94864	0.933535	0.927492	0.924471	0.92145	0.913897	0.892749	0.898792	0.883686	0.889728	0.876133	0.871601	0.891239	0.86858	0.851964	0.859517	0.870091	0.862538	0.805136	1	0.919027	0.0495173
1838	34	306	0.001224	112.819	7.54606	18.2548	3.69754	0.964052	0.949346	0.937908	0.928105	0.923203	0.918301	0.910131	0.892157	0.900327	0.885621	0.888889	0.869281	0.872549	0.887255	0.866013	0.856209	0.856209	0.867647	0.861111	0.79902	1	0.919525	0.0498682
1838	22	18718	0.074872	97.4754	7.90236	11.8678	2.85224	0.942275	0.909766	0.898253	0.908884	0.914307	0.886099	0.913212	0.845015	0.897078	0.880089	0.883641	0.880409	0.864916	0.852361	0.850331	0.868496	0.877284	0.841035	0.86935	0.790736	1	0.898826	0.059055
1840	24	17565	0.07026	97.3838	8.3225	11.8599	3.01212	0.943182	0.911699	0.899174	0.909081	0.915485	0.887418	0.914432	0.845801	0.896954	0.881583	0.883604	0.880444	0.86567	0.852804	0.850584	0.869513	0.878053	0.841531	0.869684	0.790806	1	0.899739	0.058762
1840	24	17565	0.07026	97.3838	8.3225	11.8599	3.01212	0.943182	0.911699	0.899174	0.909081	0.915485	0.887418	0.914432	0.845801	0.896954	0.881583	0.883604	0.880444	0.86567	0.852804	0.850584	0.869513	0.878053	0.841531	0.869684	0.790806	1	0.899739	0.058762
1845	29	14987	0.059948	124.533	9.20098	24.5892	5.42464	0.943718	0.913625	0.901748	0.910489	0.91576	0.888103	0.91516	0.844999	0.89671	0.880496	0.883165	0.882565	0.867018	0.85344	0.849903	0.86912	0.877861	0.843131	0.869987	0.790485	1	0.90058	0.0582407
1846	30	497	0.001988	112.129	7.7755	17.9408	3.75714	0.947686	0.940644	0.923541	0.924547	0.928571	0.905433	0.933602	0.880282	0.894366	0.882294	0.880282	0.87827	0.869215	0.848089	0.860161	0.875252	0.880282	0.844064	0.865191	0.788732	1	0.913342	0.0519198
1850	34	468	0.001872	112.115	7.70344	17.93	3.72543	0.948718	0.940171	0.924145	0.926282	0.928419	0.903846	0.934829	0.878205	0.892094	0.883547	0.880342	0.882479	0.872863	0.850427	0.864316	0.869658	0.879274	0.848291	0.863248	0.794872	1	0.913767	0.0512255
1850	22	18536	0.074144	98.377	7.76138	12.1867	2.86741	0.943488	0.926252	0.914653	0.91824	0.909851	0.905131	0.922151	0.848511	0.887705	0.873759	0.876753	0.877536	0.861782	0.878453	0.848889	0.871601	0.858573	0.869443	0.884387	0.795641	1	0.905206	0.0579672
1852	24	17437	0.069748	98.3415	8.19737	12.1995	3.03881	0.945031	0.928227	0.915467	0.919568	0.91022	0.906148	0.923037	0.848999	0.888857	0.874376	0.877358	0.877846	0.862276	0.878821	0.848827	0.871509	0.858892	0.870046	0.885072	0.795378	1	0.906208	0.057363
1852	24	17437	0.069748	98.3415	8.19737	12.1995	3.03881	0.945031	0.928227	0.915467	0.919568	0.91022	0.906148	0.923037	0.848999	0.888857	0.874376	0.877358	0.877846	0.862276	0.878821	0.848827	0.871509	0.858892	0.870046	0.885072	0.795378	1	0.906208	0.057363
1857	29	14874	0.059496	126.911	9.17237	26.001	5.63985	0.944736	0.929777	0.917944	0.921238	0.910448	0.907658	0.923894	0.849603	0.887992	0.875857	0.87737	0.878042	0.863453	0.879925	0.850444	0.872328	0.859486	0.870848	0.884496	0.795112	1	0.907116	0.0569337
1858	30	381	0.001524	113.679	7.90116	18.6919	3.87484	0.963255	0.952756	0.950131	0.950131	0.926509	0.919948	0.919948	0.866142	0.889764	0.887139	0.885827	0.871391	0.858268	0.889764	0.860892	0.879265	0.851706	0.875328	0.88189	0.799213	1	0.92261	0.0500883
1862	34	357	0.001428	113.776	7.88635	18.7381	3.87008	0.963585	0.953782	0.952381	0.948179	0.929972	0.921569	0.917367	0.869748	0.890756	0.887955	0.893557	0.876751	0.859944	0.890756	0.855742	0.878151	0.85014	0.87535	0.882353	0.802521	1	0.923714	0.0497694
1862	22	16272	0.065088	99.3965	7.82698	12.567	2.95366	0.938637	0.921399	0.942048	0.919063	0.918633	0.884095	0.886523	0.866058	0.864092	0.868486	0.882774	0.87417	0.885478	0.871651	0.865597	0.852231	0.853398	0.850172	0.871466	0.800393	1	0.903877	0.0567727
1864	24	15302	0.061208	99.2966	8.26999	12.5565	3.12793	0.940335	0.923572	0.942393	0.920272	0.919292	0.884296	0.888119	0.866619	0.864037	0.8692	0.883773	0.873938	0.885799	0.871847	0.865965	0.852438	0.853254	0.850608	0.870769	0.799863	1	0.904806	0.0564333
1864	24	15302	0.061208	99.2966	8.26999	12.5565	3.12793	0.940335	0.923572	0.942393	0.920272	0.919292	0.884296	0.888119	0.866619	0.864037	0.8692	0.883773	0.873938	0.885799	0.871847	0.865965	0.852438	0.853254	0.850608	0.870769	0.799863	1	0.904806	0.0564333
1869	29	13182	0.052728	128.44	9.21277	26.9423	5.80227	0.941056	0.923532	0.94208	0.921598	0.920232	0.885108	0.888788	0.868267	0.864398	0.870429	0.884274	0.874943	0.885412	0.871947	0.867433	0.852337	0.852374	0.851654	0.87096	0.799803	1	0.905379	0.055922
1870	30	275	0.0011	114.068	8.16829	18.9014	4.10067	0.976364	0.950909	0.956364	0.92	0.950909	0.921818	0.894545	0.874545	0.892727	0.883636	0.890909	0.881818	0.883636	0.894545	0.876364	0.870909	0.836364	0.854545	0.889091	0.823636	1	0.924326	0.0449626
1874	34	260	0.00104	114.176	8.19183	18.9566	4.13063	0.978846	0.95	0.955769	0.932692	0.948077	0.923077	0.892308	0.878846	0.890385	0.880769	0.892308	0.878846	0.884615	0.903846	0.875	0.873077	0.836538	0.85	0.884615	0.830769	1	0.925586	0.0423071
1874	22	15971	0.063884	99.145	7.768	12.47	2.91398	0.929028	0.92884	0.926085	0.914407	0.916004	0.900852	0.932534	0.859777	0.884916	0.861249	0.876651	0.889832	0.852545	0.881379	0.84666	0.864724	0.851982	0.858306	0.876683	0.814758	1	0.904998	0.0586801
1876	24	15030	0.06012	99.0455	8.16607	12.4568	3.06857	0.931171	0.931171	0.926647	0.915768	0.916766	0.90173	0.932901	0.861211	0.885462	0.860579	0.877079	0.889488	0.851929	0.881603	0.847438	0.866035	0.851098	0.858217	0.876015	0.81477	1	0.90602	0.0581123
1876	24	15030	0.06012	99.0455	8.16607	12.4568	3.06857	0.931171	0.931171	0.926647	0.915768	0.916766	0.90173	0.932901	0.861211	0.885462	0.860579	0.877079	0.889488	0.851929	0.881603	0.847438	0.866035	0.851098	0.858217	0.876015	0.81477	1	0.90602	0.0581123
1881	29	12881	0.051524	128.266	9.10512	26.8247	5.70112	0.932769	0.93176	0.926869	0.916699	0.91635	0.902803	0.933313	0.862394	0.884986	0.861696	0.878154	0.888867	0.852418	0.882463	0.847489	0.867479	0.851021	0.859328	0.876058	0.814106	1	0.906664	0.0580351
1882	30	252	0.001008	114.684	8.48352	19.2273	4.29934	0.956349	0.940476	0.954365	0.94246	0.920635	0.914683	0.948413	0.876984	0.888889	0.843254	0.880952	0.869048	0.845238	0.892857	0.857143	0.873016	0.833333	0.875	0.890873	0.793651	1	0.918653	0.0507531
1886	34	230	0.00092	114.758	8.53553	19.2677	4.32061	0.956522	0.943478	0.952174	0.945652	0.926087	0.917391	0.95	0.884783	0.895652	0.847826	0.878261	0.865217	0.852174	0.886957	0.854348	0.873913	0.826087	0.869565	0.891304	0.782609	1	0.920276	0.0494726
1886	22	15286	0.061144	99.5925	7.87712	12.643	2.97431	0.920188	0.924899	0.941482	0.899418	0.93916	0.905044	0.894511	0.85176	0.873217	0.866675	0.89075	0.875474	0.870372	0.878451	0.865236	0.861147	0.868802	0.865563	0.88182	0.775186	1	0.903369	0.0560413
1888	24	14395	0.05758	99.5	8.35381	12.6373	3.16035	0.920771	0.926989	0.942272	0.899757	0.940049	0.906044	0.89472	0.852484	0.873498	0.867176	0.89149	0.876381	0.870233	0.879333	0.865717	0.861827	0.867836	0.865127	0.881626	0.774158	1	0.904113	0.055975
1888	24	14395	0.05758	99.5	8.35381	12.6373	3.16035	0.920771	0.926989	0.942272	0.899757	0.940049	0.906044	0.89472	0.852484	0.873498	0.867176	0.89149	0.876381	0.870233	0.879333	0.865717	0.861827	0.867836	0.865127	0.881626	0.774158	1	0.904113	0.055975
1893	29	12361	0.049444	129.1	9.23809	27.3547	5.84041	0.921527	0.927716	0.941793	0.899765	0.940539	0.906885	0.89568	0.85345	0.874444	0.866435	0.890947	0.876385	0.870561	0.879136	0.866192	0.861257	0.867486	0.865788	0.882453	0.773117	1	0.904471	0.0557064
1894	30	209	0.000836	115.919	8.28729	19.8297	4.2059	0.954545	0.95933	0.956938	0.921053	0.952153	0.913876	0.923445	0.868421	0.880383	0.880383	0.913876	0.897129	0.863636	0.87799	0.866029	0.844498	0.880383	0.889952	0.885167	0.770335	1	0.922899	0.0483823
1898	34	192	0.000768	115.987	8.39752	19.8722	4.26721	0.955729	0.955729	0.960938	0.929688	0.958333	0.914063	0.921875	0.875	0.875	0.880208	0.911458	0.90625	0.864583	0.882813	0.869792	0.848958	0.875	0.882813	0.888021	0.770833	1	0.924686	0.0483041
1898	22	13229	0.052916	101.035	7.67972	13.1796	2.98688	0.93896	0.932459	0.915375	0.915904	0.910878	0.903205	0.909479	0.855356	0.895344	0.872968	0.875652	0.857094	0.868811	0.884912	0.850329	0.884194	0.876219	0.823607	0.851614	0.764532	1	0.904075	0.0556741
1900	24	12415	0.04966	100.932	8.15047	13.1682	3.18159	0.940193	0.933991	0.915586	0.916311	0.910552	0.902859	0.910753	0.85582	0.895771	0.872735	0.8764	0.857592	0.869593	0.884092	0.850745	0.884857	0.876561	0.824285	0.851148	0.764438	1	0.904635	0.0553841
1900	24	12415	0.04966	100.932	8.15047	13.1682	3.18159	0.940193	0.933991	0.915586	0.916311	0.910552	0.902859	0.910753	0.85582	0.895771	0.872735	0.8764	0.857592	0.869593	0.884092	0.850745	0.884857	0.876561	0.824285	0.851148	0.764438	1	0.904635	0.0553841
1905	29	10651	0.042604	129.029	9.08465	27.298	5.76967	0.941273	0.93517	0.915876	0.916674	0.912403	0.903577	0.909915	0.857431	0.896629	0.874425	0.876678	0.857337	0.871139	0.884142	0.851751	0.884659	0.877382	0.823725	0.849685	0.763356	1	0.905377	0.055031
1906	30	194	0.000776	115.565	7.42764	19.5944	3.8117	0.96134	0.938144	0.920103	0.945876	0.917526	0.93299	0.917526	0.85567	0.907216	0.832474	0.891753	0.860825	0.899485	0.904639	0.835052	0.889175	0.881443	0.822165	0.85567	0.755155	1	0.915069	0.0530441
1910	34	174	0.000696	115.711	7.33415	19.6617	3.75188	0.962644	0.933908	0.916667	0.948276	0.916667	0.945402	0.916667	0.862069	0.899425	0.836207	0.899425	0.876437	0.908046	0.91092	0.824713	0.882184	0.87069	0.824713	0.862069	0.75	1	0.916083	0.0519458
1910	22	14422	0.057688	100.025	7.97736	12.8114	3.02485	0.937942	0.935446	0.900569	0.911455	0.91357	0.898696	0.905318	0.846554	0.882714	0.872452	0.877236	0.879212	0.838788	0.875884	0.843815	0.847074	0.879039	0.872903	0.885973	0.80717	1	0.901277	0.059328
1912	24	13571	0.054284	99.9333	8.42857	12.8046	3.211	0.938435	0.93663	0.902328	0.912166	0.914634	0.900155	0.906013	0.846548	0.88317	0.873038	0.877165	0.879854	0.838995	0.877349	0.844006	0.847543	0.878859	0.873591	0.886339	0.807826	1	0.902103	0.0589028
1912	24	13571	0.054284	99.9333	8.42857	12.8046	3.211	0.938435	0.93663	0.902328	0.912166	0.914634	0.900155	0.906013	0.846548	0.88317	0.873038	0.877165	0.879854	0.838995	0.877349	0.844006	0.847543	0.878859	0.873591	0.886339	0.807826	1	0.902103	0.0589028
1917	29	11679	0.046716	127.066	9.3235	26.1075	5.70698	0.940363	0.937323	0.905471	0.913434	0.91459	0.901361	0.907184	0.846562	0.883338	0.874219	0.877472	0.88064	0.837743	0.877344	0.843565	0.847333	0.878329	0.873619	0.886463	0.807218	1	0.903115	0.058377
1918	30	284	0.001136	112.999	8.93174	18.4369	4.36038	0.940141	0.950704	0.915493	0.933099	0.927817	0.903169	0.931338	0.867958	0.894366	0.878521	0.867958	0.899648	0.822183	0.878521	0.855634	0.834507	0.896127	0.875	0.882042	0.788732	1	0.912016	0.0525913
1922	34	260	0.00104	112.89	8.74582	18.3707	4.2692	0.942308	0.953846	0.915385	0.930769	0.925	0.905769	0.938462	0.871154	0.901923	0.880769	0.867308	0.903846	0.819231	0.873077	0.859615	0.836538	0.903846	0.878846	0.886538	0.786538	1	0.913649	0.0522587
1922	22	18924	0.075696	97.8957	7.78044	12.0125	2.83626	0.938966	0.92063	0.931172	0.903826	0.927315	0.884406	0.901184	0.861367	0.880575	0.862793	0.871882	0.86858	0.864431	0.855184	0.857985	0.880179	0.863031	0.859015	0.86607	0.807757	1	0.902254	0.0587498
1924	24	17777	0.071108	97.8076	8.19168	12.0049	2.9972	0.940513	0.922062	0.932722	0.905608	0.928278	0.88502	0.901839	0.862238	0.880885	0.863082	0.872279	0.868257	0.865191	0.855684	0.857653	0.880492	0.863672	0.858863	0.866035	0.807954	1	0.903265	0.0582695
1924	24	17777	0.071108	97.8076	8.19168	12.0049	2.9972	0.940513	0.922062	0.932722	0.905608	0.928278	0.88502	0.901839	0.862238	0.880885	0.863082	0.872279	0.868257	0.865191	0.855684	0.857653	0.880492	0.863672	0.858863	0.866035	0.807954	1	0.903265	0.0582695
1929	29	15167	0.060668	127.892	9.13812	26.5962	5.67832	0.941188	0.923353	0.93354	0.905387	0.928529	0.885014	0.903277	0.863816	0.881915	0.864574	0.872981	0.868596	0.86553	0.856234	0.858575	0.880728	0.863783	0.858344	0.86675	0.807147	1	0.903951	0.0580476
1930	30	332	0.001328	114.338	7.87495	19.0131	3.91767	0.962349	0.942771	0.957831	0.915663	0.942771	0.89759	0.906627	0.902108	0.88253	0.861446	0.868976	0.86747	0.868976	0.871988	0.875	0.878012	0.84488	0.843373	0.871988	0.802711	1	0.917284	0.0526357
1934	34	311	0.001244	114.323	7.93792	19.01	3.94953	0.963023	0.948553	0.96463	0.909968	0.942122	0.900322	0.914791	0.90836	0.881029	0.860129	0.868167	0.868167	0.866559	0.874598	0.879421	0.881029	0.844051	0.847267	0.87299	0.805466	1	0.919328	0.0517333
1934	22	16141	0.064564	99.978	7.7111	12.7785	2.94214	0.937179	0.927514	0.922805	0.921659	0.911839	0.894616	0.914906	0.865033	0.869308	0.865715	0.874078	0.859581	0.864259	0.874636	0.840252	0.843814	0.868967	0.889257	0.888421	0.807602	1	0.903684	0.0561303
1936	24	15196	0.060784	99.907	8.1183	12.776	3.1032	0.938602	0.928633	0.923829	0.922513	0.912049	0.895598	0.915405	0.867037	0.870821	0.866379	0.875132	0.859667	0.864603	0.874934	0.841142	0.844499	0.869242	0.889477	0.888984	0.808107	1	0.904628	0.0557009
1936	24	15196	0.060784	99.907	8.1183	12.776	3.1032	0.938602	0.928633	0.923829	0.922513	0.912049	0.895598	0.915405	0.867037	0.870821	0.866379	0.875132	0.859667	0.864603	0.874934	0.841142	0.844499	0.869242	0.889477	0.888984	0.808107	1	0.904628	0.0557009
1941	29	13076	0.052304	129.28	9.04528	27.4513	5.74765	0.939928	0.930216	0.924289	0.923218	0.912741	0.897943	0.915876	0.867849	0.872323	0.865938	0.875306	0.859972	0.866014	0.875612	0.841695	0.844104	0.870488	0.888842	0.888154	0.808466	1	0.905546	0.0555387
1942	30	197	0.000788	115.936	8.40267	19.8484	4.34897	0.972081	0.93401	0.946701	0.951777	0.954315	0.913706	0.906091	0.857868	0.903553	0.862944	0.898477	0.85533	0.862944	0.873096	0.857868	0.845178	0.893401	0.86802	0.895939	0.812183	1	0.92143	0.0426158
1946	34	187	0.000748	115.959	8.13033	19.8411	4.22898	0.970588	0.933155	0.949198	0.951872	0.959893	0.917112	0.903743	0.855615	0.90107	0.863636	0.895722	0.860963	0.858289	0.871658	0.86631	0.852941	0.890374	0.86631	0.898396	0.818182	1	0.921941	0.0419135
1946	22	11643	0.046572	101.702	7.8119	13.4458	3.07523	0.931719	0.914498	0.933222	0.918019	0.924719	0.904535	0.912565	0.862836	0.870394	0.872928	0.885296	0.862621	0.872413	0.893799	0.846474	0.874388	0.8661	0.861548	0.880959	0.808426	1	0.905037	0.0565522
1948	24	10959	0.043836	101.659	8.25544	13.4564	3.26244	0.932795	0.915503	0.934392	0.919108	0.925039	0.905146	0.913998	0.862442	0.872114	0.873757	0.885528	0.862716	0.872479	0.892919	0.845926	0.874897	0.866959	0.862944	0.881057	0.80792	1	0.905807	0.0561527
1948	24	10959	0.043836	101.659	8.25544	13.4564	3.26244	0.932795	0.915503	0.934392	0.919108	0.925039	0.905146	0.913998	0.862442	0.872114	0.873757	0.885528	0.862716	0.872479	0.892919	0.845926	0.874897	0.866959	0.862944	0.881057	0.80792	1	0.905807	0.0561527
1953	29	9501	0.038004	129.361	9.11391	27.5081	5.80438	0.934375	0.91543	0.935428	0.920324	0.925324	0.904957	0.914062	0.862804	0.87354	0.873382	0.886328	0.863856	0.872961	0.893274	0.846595	0.875013	0.867119	0.861804	0.879855	0.80781	1	0.906404	0.0560478
1954	30	164	0.000656	117.153	8.06539	20.4467	4.28407	0.954268	0.942073	0.966463	0.920732	0.935976	0.926829	0.960366	0.878049	0.878049	0.887195	0.908537	0.865854	0.890244	0.896341	0.853659	0.89939	0.832317	0.862805	0.841463	0.786585	1	0.923487	0.0498383
1958	34	155	0.00062	117.071	7.80127	20.3859	4.12139	0.954839	0.941935	0.964516	0.916129	0.93871	0.929032	0.96129	0.874194	0.883871	0.890323	0.909677	0.86129	0.887097	0.896774	0.858065	0.893548	0.825806	0.86129	0.835484	0.8	1	0.923298	0.0500332
1958	22	15857	0.063428	99.4362	7.87697	12.5844	2.96206	0.931135	0.936653	0.932017	0.900044	0.92467	0.894999	0.910418	0.855206	0.888062	0.859557	0.876301	0.8448	0.860629	0.893233	0.861765	0.87053	0.868702	0.845116	0.877814	0.786813	1	0.903778	0.0563016
1960	24	14886	0.059544	99.3699	8.3253	12.5869	3.13894	0.932487	0.937324	0.93289	0.901182	0.926441	0.894901	0.912199	0.855535	0.888184	0.860473	0.876663	0.845425	0.860473	0.893826	0.862052	0.871221	0.868803	0.845627	0.877771	0.786612	1	0.90462	0.0558974
1960	24	14886	0.059544	99.3699	8.3253	12.5869	3.13894	0.932487	0.937324	0.93289	0.901182	0.926441	0.894901	0.912199	0.855535	0.888184	0.860473	0.876663	0.845425	0.860473	0.893826	0.862052	0.871221	0.868803	0.845627	0.877771	0.786612	1	0.90462	0.0558974
1965	29	12796	0.051184	128.671	9.33455	27.096	5.88119	0.933456	0.937988	0.934394	0.903251	0.927634	0.895671	0.914426	0.855541	0.889028	0.861089	0.878126	0.846319	0.861558	0.892623	0.86316	0.870038	0.868865	0.848038	0.877852	0.787355	1	0.905657	0.0555914
1966	30	218	0.000872	115.164	8.36296	19.4563	4.22906	0.958716	0.963303	0.926606	0.944954	0.919725	0.933486	0.926606	0.850917	0.901376	0.855505	0.885321	0.855505	0.864679	0.912844	0.880734	0.87844	0.885321	0.837156	0.894495	0.768349	1	0.919944	0.0532046
1970	34	203	0.000812	114.906	8.47556	19.3366	4.28627	0.958128	0.960591	0.928571	0.950739	0.918719	0.938424	0.923645	0.85468	0.903941	0.857143	0.884236	0.862069	0.864532	0.916256	0.881773	0.884236	0.8867	0.839901	0.891626	0.773399	1	0.921112	0.0531397
1970	22	15381	0.061524	99.7762	7.58447	12.6951	2.87341	0.942299	0.922372	0.918406	0.895878	0.932254	0.906313	0.915285	0.852838	0.870522	0.855113	0.858267	0.862038	0.837657	0.875463	0.873188	0.846466	0.853098	0.910832	0.859567	0.794454	1	0.901596	0.0573637
1972	24	14436	0.057744	99.7226	8.04134	12.7019	3.06076	0.944098	0.923421	0.919403	0.897201	0.932772	0.907177	0.916771	0.854149	0.871744	0.856366	0.85931	0.862393	0.837594	0.875797	0.872229	0.846703	0.853734	0.910675	0.859206	0.794992	1	0.902626	0.0570055
1972	24	14436	0.057744	99.7226	8.04134	12.7019	3.06076	0.944098	0.923421	0.919403	0.897201	0.932772	0.907177	0.916771	0.854149	0.871744	0.856366	0.85931	0.862393	0.837594	0.875797	0.872229	0.846703	0.853734	0.910675	0.859206	0.794992	1	0.902626	0.0570055
1977	29	12415	0.04966	129	8.98441	27.2705	5.68775	0.944382	0.924164	0.921224	0.897664	0.932461	0.907652	0.91764	0.854048	0.872493	0.857712	0.861015	0.861901	0.837777	0.875997	0.873419	0.846718	0.854168	0.909746	0.858357	0.794925	1	0.9032	0.0568762
1978	30	203	0.000812	115.726	8.03149	19.7146	4.0797	0.945813	0.935961	0.950739	0.908867	0.928571	0.931034	0.933498	0.849754	0.874384	0.866995	0.839901	0.884236	0.849754	0.8867	0.862069	0.852217	0.844828	0.921182	0.857143	0.795567	1	0.91195	0.0540974
1982	34	188	0.000752	115.62	8.0388	19.6618	4.08074	0.944149	0.944149	0.946809	0.906915	0.933511	0.933511	0.933511	0.848404	0.869681	0.87234	0.837766	0.880319	0.851064	0.888298	0.861702	0.848404	0.840426	0.922872	0.851064	0.805851	1	0.912434	0.0526556
1982	22	10954	0.043816	101.654	7.86739	13.4308	3.10483	0.943719	0.940661	0.947097	0.897709	0.913274	0.897024	0.895152	0.858682	0.875799	0.837457	0.860736	0.848959	0.861694	0.867446	0.839328	0.851059	0.84832	0.87621	0.881778	0.786288	1	0.903171	0.0555959
1984	24	10310	0.04124	101.556	8.34125	13.4216	3.28837	0.944617	0.94195	0.947963	0.899176	0.914016	0.897527	0.895053	0.85839	0.876576	0.837827	0.861009	0.84903	0.861785	0.867168	0.839282	0.851115	0.848885	0.875703	0.882299	0.786518	1	0.903834	0.0553509
1984	24	10310	0.04124	101.556	8.34125	13.4216	3.28837	0.944617	0.94195	0.947963	0.899176	0.914016	0.897527	0.895053	0.85839	0.876576	0.837827	0.861009	0.84903	0.861785	0.867168	0.839282	0.851115	0.848885	0.875703	0.882299	0.786518	1	0.903834	0.0553509
1989	29	8904	0.035616	131.063	9.26302	28.6058	6.05082	0.945418	0.942161	0.947552	0.900887	0.91341	0.897686	0.89471	0.859614	0.876685	0.839173	0.862253	0.850348	0.862478	0.866521	0.839847	0.850573	0.849225	0.87573	0.882525	0.785153	1	0.904232	0.0552563
1990	30	104	0.000416	116.678	8.7682	20.2561	4.69461	0.961538	0.961538	0.980769	0.908654	0.927885	0.918269	0.927885	0.889423	0.918269	0.889423	0.860577	0.836538	0.908654	0.884615	0.865385	0.850962	0.8125	0.865385	0.899038	0.826923	1	0.924643	0.0444189
1994	34	99	0.000396	116.738	8.49242	20.2655	4.52471	0.959596	0.959596	0.979798	0.914141	0.924242	0.914141	0.924242	0.888889	0.914141	0.893939	0.863636	0.843434	0.90404	0.893939	0.858586	0.848485	0.808081	0.863636	0.893939	0.823232	1	0.923743	0.0449226
1994	22	13760	0.05504	100.368	7.81766	12.932	2.99029	0.933212	0.936991	0.918786	0.908467	0.931286	0.884811	0.906868	0.860647	0.880923	0.879251	0.887791	0.849782	0.871185	0.849019	0.837791	0.852653	0.858321	0.881286	0.893532	0.810719	1	0.90358	0.0568576
1996	24	12936	0.051744	100.272	8.23828	12.921	3.1609	0.934833	0.937152	0.920223	0.909555	0.931895	0.885204	0.907583	0.860776	0.880952	0.878981	0.888451	0.849876	0.871637	0.849335	0.838861	0.853239	0.857993	0.882189	0.893901	0.810258	1	0.904288	0.0563996
1996	24	12936	0.051744	100.272	8.23828	12.921	3.1609	0.934833	0.937152	0.920223	0.909555	0.931895	0.885204	0.907583	0.860776	0.880952	0.878981	0.888451	0.849876	0.871637	0.849335	0.838861	0.853239	0.857993	0.882189	0.893901	0.810258	1	0.904288	0.0563996
2001	29	11186	0.044744	129.549	9.23094	27.6362	5.87082	0.935589	0.938092	0.921286	0.910424	0.932192	0.887136	0.909306	0.860361	0.882085	0.879179	0.888924	0.850259	0.87234	0.849589	0.839532	0.853835	0.858126	0.881548	0.89393	0.810701	1	0.905079	0.0559338
2002	30	185	0.00074	115.779	7.49829	19.7053	3.80022	0.959459	0.959459	0.948649	0.935135	0.940541	0.924324	0.935135	0.889189	0.894595	0.889189	0.935135	0.851351	0.894595	0.867568	0.848649	0.840541	0.854054	0.859459	0.886486	0.840541	1	0.926041	0.0474692
2006	34	174	0.000696	115.724	7.67323	19.6894	3.88986	0.95977	0.95977	0.948276	0.936782	0.936782	0.925287	0.931034	0.890805	0.896552	0.885057	0.933908	0.847701	0.887931	0.864943	0.850575	0.844828	0.847701	0.862069	0.890805	0.841954	1	0.925513	0.047963
2006	22	13818	0.055272	100.567	7.76669	13.0048	2.97657	0.923831	0.930996	0.926907	0.917788	0.919127	0.899732	0.924989	0.873679	0.888804	0.885548	0.8879	0.859205	0.864705	0.882436	0.857179	0.871544	0.862643	0.866334	0.874873	0.791431	1	0.90658	0.0584526
2008	24	13021	0.052084	100.49	8.18349	13.0007	3.14793	0.92562	0.931956	0.927502	0.918363	0.920129	0.900852	0.925851	0.87355	0.88891	0.885953	0.888296	0.859227	0.864027	0.88292	0.857384	0.8714	0.862491	0.866447	0.875317	0.791683	1	0.907319	0.0580391
2008	24	13021	0.052084	100.49	8.18349	13.0007	3.14793	0.92562	0.931956	0.927502	0.918363	0.920129	0.900852	0.925851	0.87355	0.88891	0.885953	0.888296	0.859227	0.864027	0.88292	0.857384	0.8714	0.862491	0.866447	0.875317	0.791683	1	0.907319	0.0580391
2013	29	11147	0.044588	130.749	9.21163	28.3987	5.96782	0.926841	0.933839	0.929622	0.920562	0.920741	0.901274	0.926662	0.874585	0.889836	0.885664	0.887548	0.859559	0.865121	0.882794	0.858303	0.871939	0.86234	0.86696	0.875662	0.792276	1	0.908427	0.0576552
2014	30	139	0.000556	115.526	8.31244	19.6355	4.28295	0.953237	0.97482	0.97482	0.92446	0.938849	0.928058	0.956835	0.892086	0.877698	0.899281	0.884892	0.834532	0.852518	0.888489	0.870504	0.856115	0.874101	0.884892	0.81295	0.816547	1	0.927675	0.0490439
2018	34	123	0.000492	115.67	8.21365	19.7012	4.25173	0.955285	0.97561	0.979675	0.922764	0.930894	0.930894	0.955285	0.894309	0.865854	0.898374	0.878049	0.833333	0.845528	0.882114	0.857724	0.857724	0.869919	0.878049	0.804878	0.821138	1	0.926525	0.0497405
2018	22	11247	0.044988	101.858	7.72841	13.5017	3.04373	0.922557	0.933004	0.939006	0.903574	0.919712	0.91091	0.917133	0.868143	0.879301	0.870054	0.873789	0.851605	0.85934	0.910465	0.832533	0.88059	0.872544	0.854806	0.877034	0.799724	1	0.90526	0.0580933
2020	24	10559	0.042236	101.727	8.21615	13.4803	3.23887	0.923714	0.933848	0.940193	0.905057	0.920163	0.91074	0.918363	0.869637	0.880292	0.870063	0.874231	0.851691	0.859409	0.911308	0.831802	0.881239	0.871816	0.856236	0.877687	0.800123	1	0.906072	0.0576696
2020	24	10559	0.042236	101.727	8.21615	13.4803	3.23887	0.923714	0.933848	0.940193	0.905057	0.920163	0.91074	0.918363	0.869637	0.880292	0.870063	0.874231	0.851691	0.859409	0.911308	0.831802	0.881239	0.871816	0.856236	0.877687	0.800123	1	0.906072	0.0576696
2025	29	9043	0.036172	130.331	9.06817	28.1186	5.83938	0.924859	0.934701	0.941225	0.905396	0.920602	0.911478	0.918335	0.870176	0.879575	0.869955	0.87388	0.851764	0.85956	0.910373	0.835066	0.881013	0.869899	0.855689	0.878027	0.800122	1	0.906569	0.0575739
2026	30	156	0.000624	115.287	8.90706	19.5599	4.57956	0.955128	0.935897	0.929487	0.926282	0.919872	0.913462	0.948718	0.910256	0.900641	0.884615	0.884615	0.858974	0.903846	0.926282	0.849359	0.900641	0.86859	0.839744	0.88141	0.785256	1	0.919494	0.0536016
2030	34	139	0.000556	115.323	8.28529	19.532	4.26965	0.956835	0.942446	0.931655	0.935252	0.92446	0.913669	0.94964	0.913669	0.906475	0.884892	0.895683	0.848921	0.895683	0.920863	0.838129	0.899281	0.866906	0.845324	0.874101	0.780576	1	0.922001	0.0518314
2030	22	14227	0.056908	99.8798	8.05281	12.7613	3.05752	0.940992	0.937619	0.941203	0.915548	0.914318	0.893758	0.900647	0.842834	0.894848	0.888522	0.860687	0.836262	0.845786	0.884199	0.859844	0.854783	0.870598	0.87956	0.881071	0.81015	1	0.906129	0.0560725
2032	24	13372	0.053488	99.8171	8.48471	12.7646	3.2327	0.941669	0.93864	0.942342	0.916841	0.915794	0.895491	0.90166	0.842768	0.894818	0.889957	0.861053	0.83787	0.84662	0.88446	0.86023	0.855893	0.871373	0.879412	0.881244	0.810649	1	0.907072	0.055662
2032	24	13372	0.053488	99.8171	8.48471	12.7646	3.2327	0.941669	0.93864	0.942342	0.916841	0.915794	0.895491	0.90166	0.842768	0.894818	0.889957	0.861053	0.83787	0.84662	0.88446	0.86023	0.855893	0.871373	0.879412	0.881244	0.810649	1	0.907072	0.055662
2037	29	11522	0.046088	129.081	9.49932	27.3671	6.01557	0.942762	0.941286	0.942935	0.917809	0.917723	0.895982	0.902795	0.842996	0.895374	0.889646	0.86183	0.83909	0.847422	0.885003	0.862177	0.856015	0.873373	0.879882	0.880967	0.809365	1	0.908148	0.0551923
2038	30	242	0.000968	112.885	8.60489	18.3591	4.23133	0.975207	0.964876	0.96281	0.938017	0.921488	0.867769	0.933884	0.869835	0.904959	0.909091	0.867769	0.840909	0.865702	0.882231	0.867769	0.882231	0.876033	0.882231	0.890496	0.805785	1	0.923931	0.0498418
2042	34	223	0.000892	112.834	8.46327	18.3248	4.18688	0.973094	0.964126	0.961883	0.934978	0.919283	0.872197	0.928251	0.863229	0.903587	0.908072	0.869955	0.838565	0.867713	0.88565	0.867713	0.874439	0.874439	0.878924	0.892377	0.800448	1	0.922415	0.0500785
2042	22	18952	0.075808	97.8644	7.79041	12.0017	2.83845	0.951905	0.929295	0.931195	0.864684	0.921011	0.907661	0.907767	0.883363	0.88244	0.85983	0.867164	0.84371	0.845109	0.878799	0.86413	0.847298	0.871333	0.869803	0.881068	0.790286	1	0.903187	0.0555169
2044	24	17822	0.071288	97.7629	8.21543	11.9899	2.99503	0.952503	0.930704	0.931882	0.866429	0.921586	0.908512	0.9084	0.884777	0.882421	0.860958	0.867159	0.843985	0.845247	0.877904	0.865279	0.84679	0.871591	0.870469	0.881102	0.790007	1	0.903962	0.0553012
2044	24	17822	0.071288	97.7629	8.21543	11.9899	2.99503	0.952503	0.930704	0.931882	0.866429	0.921586	0.908512	0.9084	0.884777	0.882421	0.860958	0.867159	0.843985	0.845247	0.877904	0.865279	0.84679	0.871591	0.870469	0.881102	0.790007	1	0.903962	0.0553012
2049	29	15294	0.061176	126.697	9.14329	25.8685	5.57135	0.953282	0.931607	0.933438	0.868151	0.922617	0.909442	0.909147	0.885511	0.881882	0.863247	0.868412	0.844743	0.845462	0.877632	0.865437	0.845757	0.872466	0.871747	0.881261	0.791193	1	0.904899	0.0551756
2050	30	405	0.00162	112.72	7.78048	18.2221	3.77265	0.971605	0.954321	0.940741	0.897531	0.938272	0.923457	0.934568	0.908642	0.882716	0.877778	0.875309	0.835802	0.848148	0.88642	0.864198	0.845679	0.867901	0.887654	0.869136	0.787654	1	0.919682	0.0495414
2054	34	368	0.001472	112.592	7.79922	18.1622	3.7763	0.971467	0.956522	0.942935	0.898098	0.936141	0.922554	0.934783	0.908967	0.883152	0.876359	0.873641	0.835598	0.85462	0.888587	0.865489	0.842391	0.872283	0.892663	0.86413	0.785326	1	0.920152	0.0492923
2054	22	18347	0.073388	98.5402	7.95103	12.2568	2.92507	0.934431	0.929089	0.916226	0.894315	0.930615	0.898076	0.909086	0.864719	0.875974	0.883223	0.872922	0.86649	0.871532	0.871341	0.859977	0.846133	0.873685	0.870905	0.867226	0.791328	1	0.902717	0.0573147
2056	24	17243	0.068972	98.431	8.38405	12.2433	3.10011	0.935713	0.92974	0.917532	0.895929	0.931769	0.898191	0.909586	0.865656	0.876472	0.883866	0.872847	0.867743	0.871774	0.871658	0.860639	0.84643	0.874181	0.871252	0.867569	0.791568	1	0.903582	0.0569526
2056	24	17243	0.068972	98.431	8.38405	12.2433	3.10011	0.935713	0.92974	0.917532	0.895929	0.931769	0.898191	0.909586	0.865656	0.876472	0.883866	0.872847	0.867743	0.871774	0.871658	0.860639	0.84643	0.874181	0.871252	0.867569	0.791568	1	0.903582	0.0569526
2061	29	14722	0.058888	127.525	9.30691	26.3859	5.74133	0.936795	0.929867	0.91815	0.897602	0.933059	0.898621	0.910746	0.866866	0.877904	0.88507	0.874202	0.868157	0.871655	0.87196	0.859394	0.848084	0.874711	0.870432	0.867545	0.79045	1	0.904405	0.0567672
2062	30	391	0.001564	113.25	8.57848	18.5321	4.2106	0.961637	0.938619	0.934783	0.921995	0.953964	0.923274	0.921995	0.875959	0.892583	0.875959	0.88491	0.886189	0.86445	0.881074	0.863171	0.868286	0.877238	0.895141	0.872123	0.778772	1	0.91958	0.0509186
2066	34	359	0.001436	113.182	8.65186	18.5044	4.241	0.967967	0.941504	0.933148	0.926184	0.955432	0.927577	0.920613	0.870474	0.889972	0.874652	0.887187	0.885794	0.867688	0.884401	0.862117	0.866295	0.881616	0.899721	0.873259	0.774373	1	0.921219	0.0514983
2066	22	17634	0.070536	99.2143	7.89693	12.5031	2.9637	0.924918	0.926732	0.920154	0.909039	0.915221	0.907253	0.913916	0.875666	0.884399	0.89129	0.8675	0.848985	0.862793	0.862623	0.849665	0.867926	0.861461	0.886951	0.888397	0.804072	1	0.903178	0.0577328
2068	24	16567	0.066268	99.1518	8.32366	12.5059	3.13762	0.926661	0.92808	0.921018	0.909791	0.915434	0.907919	0.914529	0.875506	0.885586	0.891652	0.868172	0.848796	0.86289	0.86295	0.850003	0.868473	0.861773	0.887004	0.888543	0.80443	1	0.903975	0.0574447
2068	24	16567	0.066268	99.1518	8.32366	12.5059	3.13762	0.926661	0.92808	0.921018	0.909791	0.915434	0.907919	0.914529	0.875506	0.885586	0.891652	0.868172	0.848796	0.86289	0.86295	0.850003	0.868473	0.861773	0.887004	0.888543	0.80443	1	0.903975	0.0574447
2073	29	14275	0.0571	128.124	9.23849	26.7485	5.77849	0.927811	0.929282	0.922662	0.909702	0.916357	0.907951	0.915972	0.875587	0.88634	0.892504	0.867986	0.849562	0.863257	0.862592	0.850333	0.868231	0.862592	0.885499	0.888336	0.805884	1	0.904721	0.0571656
2074	30	374	0.001496	114.016	8.09383	18.8694	3.98771	0.942513	0.950535	0.93984	0.949198	0.923797	0.909091	0.938503	0.893048	0.906417	0.886364	0.859626	0.872995	0.882353	0.88369	0.858289	0.871658	0.870321	0.889037	0.88369	0.811497	1	0.920314	0.0530396
2078	34	345	0.00138	114.157	8.16929	18.9437	4.03132	0.943478	0.950725	0.944928	0.947826	0.924638	0.904348	0.93913	0.894203	0.907246	0.888406	0.86087	0.866667	0.87971	0.884058	0.855072	0.871014	0.876812	0.886957	0.891304	0.807246	1	0.920693	0.0528823
2078	22	18892	0.075568	98.7565	7.95554	12.3371	2.95872	0.928541	0.926318	0.930447	0.904272	0.90533	0.908242	0.919728	0.876217	0.889583	0.848957	0.858115	0.857506	0.850016	0.884581	0.831939	0.857665	0.873677	0.860152	0.882913	0.787132	1	0.901859	0.0591119
2080	24	17825	0.0713	98.6453	8.37697	12.3219	3.12425	0.929509	0.926957	0.931024	0.905217	0.906255	0.908948	0.920112	0.876914	0.890827	0.849313	0.858738	0.858401	0.850743	0.885554	0.832819	0.857279	0.873689	0.860252	0.883001	0.786788	1	0.902576	0.0590281
2080	24	17825	0.0713	98.6453	8.37697	12.3219	3.12425	0.929509	0.926957	0.931024	0.905217	0.906255	0.908948	0.920112	0.876914	0.890827	0.849313	0.858738	0.858401	0.850743	0.885554	0.832819	0.857279	0.873689	0.860252	0.883001	0.786788	1	0.902576	0.0590281
2085	29	15281	0.061124	127.742	9.28593	26.5174	5.76083	0.932171	0.928866	0.932236	0.906191	0.907598	0.909332	0.921111	0.878477	0.892546	0.850337	0.861037	0.85855	0.85158	0.886035	0.83257	0.858419	0.873536	0.860611	0.882632	0.78542	1	0.903928	0.0585658
2086	30	320	0.00128	114.2	7.98242	18.9534	4.01788	0.95	0.935937	0.934375	0.91875	0.91875	0.935937	0.921875	0.914063	0.890625	0.85625	0.853125	0.876563	0.8625	0.889062	0.839063	0.8625	0.864062	0.846875	0.882813	0.757813	1	0.913831	0.0533446
2090	34	288	0.001152	114.189	7.98617	18.9491	4.03845	0.949653	0.935764	0.934028	0.916667	0.925347	0.940972	0.921875	0.911458	0.887153	0.854167	0.847222	0.875	0.868056	0.890625	0.847222	0.861111	0.859375	0.845486	0.883681	0.756944	1	0.914017	0.0529607
2090	22	16737	0.066948	99.4615	7.75522	12.5871	2.92502	0.927526	0.941447	0.933202	0.908496	0.921013	0.892065	0.890542	0.869122	0.897383	0.881042	0.849167	0.84591	0.821802	0.866045	0.878712	0.860638	0.896576	0.845552	0.854036	0.784041	1	0.902938	0.056149
2092	24	15760	0.06304	99.3602	8.15076	12.5728	3.07912	0.928871	0.941846	0.934074	0.909486	0.922018	0.89302	0.891022	0.870146	0.897589	0.881218	0.848953	0.846574	0.822462	0.866117	0.879283	0.861294	0.89724	0.845749	0.854251	0.784201	1	0.903681	0.0557293
2092	24	15760	0.06304	99.3602	8.15076	12.5728	3.07912	0.928871	0.941846	0.934074	0.909486	0.922018	0.89302	0.891022	0.870146	0.897589	0.881218	0.848953	0.846574	0.822462	0.866117	0.879283	0.861294	0.89724	0.845749	0.854251	0.784201	1	0.903681	0.0557293
2097	29	13567	0.054268	126.83	9.04189	25.941	5.54116	0.930604	0.941697	0.935063	0.910186	0.922385	0.893786	0.891022	0.870495	0.898098	0.881145	0.84993	0.848161	0.822511	0.866662	0.880335	0.860249	0.89703	0.845987	0.854279	0.784809	1	0.904306	0.0554863
2098	30	313	0.001252	113.307	7.34465	18.4773	3.64511	0.952077	0.953674	0.960064	0.93131	0.956869	0.902556	0.910543	0.878594	0.910543	0.880192	0.853035	0.861022	0.851438	0.883387	0.884984	0.859425	0.892971	0.86901	0.835463	0.758786	1	0.920516	0.0494762
2102	34	285	0.00114	113.198	7.16093	18.4133	3.53185	0.954386	0.950877	0.961404	0.935088	0.95614	0.905263	0.905263	0.878947	0.914035	0.873684	0.852632	0.857895	0.854386	0.878947	0.887719	0.859649	0.894737	0.873684	0.836842	0.759649	1	0.920767	0.0490619
2102	22	15191	0.060764	99.26	7.90848	12.5206	2.96094	0.927161	0.931604	0.94059	0.904779	0.908038	0.900599	0.909321	0.858074	0.917517	0.888026	0.852182	0.800211	0.826081	0.890099	0.867915	0.859193	0.892601	0.839313	0.885129	0.80235	1	0.90289	0.0578854
2104	24	14276	0.057104	99.1945	8.35481	12.5234	3.13874	0.928656	0.932614	0.94081	0.905821	0.908308	0.902143	0.910129	0.858224	0.917869	0.888764	0.85311	0.801555	0.825406	0.890656	0.868451	0.859344	0.893247	0.839661	0.884702	0.801835	1	0.903665	0.0575412
2104	24	14276	0.057104	99.1945	8.35481	12.5234	3.13874	0.928656	0.932614	0.94081	0.905821	0.908308	0.902143	0.910129	0.858224	0.917869	0.888764	0.85311	0.801555	0.825406	0.890656	0.868451	0.859344	0.893247	0.839661	0.884702	0.801835	1	0.903665	0.0575412
2109	29	12220	0.04888	127.864	9.25727	26.5899	5.74957	0.929173	0.933101	0.940344	0.906915	0.908592	0.904133	0.909902	0.859206	0.918863	0.888462	0.853642	0.80225	0.826514	0.890098	0.868903	0.860147	0.892717	0.841039	0.884411	0.801023	1	0.904156	0.0575764
2110	30	269	0.001076	114.274	7.87428	18.9816	3.92138	0.97026	0.959108	0.95539	0.910781	0.933086	0.918216	0.936803	0.901487	0.912639	0.895911	0.879182	0.82342	0.836431	0.912639	0.875465	0.840149	0.903346	0.843866	0.884758	0.814126	1	0.92442	0.0490329
2114	34	251	0.001004	114.197	7.79417	18.9379	3.84673	0.974104	0.962151	0.958167	0.914343	0.934263	0.914343	0.938247	0.90239	0.914343	0.894422	0.874502	0.820717	0.838645	0.910359	0.87251	0.836653	0.90239	0.844622	0.888446	0.806773	1	0.92562	0.047971
2114	22	16897	0.067588	98.8676	7.80226	12.3691	2.90426	0.938539	0.934308	0.93055	0.875658	0.918033	0.888442	0.902823	0.882819	0.884003	0.895603	0.854678	0.849145	0.82852	0.872758	0.863496	0.844351	0.870628	0.856809	0.875037	0.800556	1	0.901381	0.0557917
2116	24	15829	0.063316	98.7711	8.23763	12.3595	3.07267	0.939952	0.93474	0.931076	0.876556	0.919041	0.889096	0.904132	0.882557	0.8848	0.895824	0.855613	0.850022	0.829711	0.872702	0.863731	0.845094	0.869764	0.857003	0.87466	0.800114	1	0.9021	0.0555605
2116	24	15829	0.063316	98.7711	8.23763	12.3595	3.07267	0.939952	0.93474	0.931076	0.876556	0.919041	0.889096	0.904132	0.882557	0.8848	0.895824	0.855613	0.850022	0.829711	0.872702	0.863731	0.845094	0.869764	0.857003	0.87466	0.800114	1	0.9021	0.0555605
2121	29	13622	0.054488	128.402	9.16506	26.9134	5.7376	0.941051	0.93393	0.931948	0.878799	0.920092	0.886948	0.905484	0.883828	0.886287	0.896638	0.857033	0.850316	0.829981	0.87311	0.86397	0.846095	0.868999	0.856666	0.873624	0.800396	1	0.902709	0.0554719
2122	30	254	0.001016	114.105	8.44331	18.9383	4.20499	0.958661	0.944882	0.954724	0.872047	0.919291	0.905512	0.925197	0.874016	0.872047	0.911417	0.838583	0.874016	0.832677	0.877953	0.870079	0.866142	0.885827	0.879921	0.872047	0.809055	1	0.911538	0.0514006
2126	34	237	0.000948	114.152	8.40821	18.9588	4.17728	0.959916	0.945148	0.953586	0.873418	0.917722	0.902954	0.92616	0.877637	0.869198	0.909283	0.839662	0.871308	0.833333	0.877637	0.871308	0.871308	0.883966	0.886076	0.873418	0.810127	1	0.911631	0.0514701
2126	22	13895	0.05558	100.605	7.70724	13.016	2.96361	0.922238	0.932674	0.919323	0.897661	0.919108	0.906621	0.899928	0.86927	0.897769	0.892263	0.873012	0.875531	0.844045	0.860633	0.840986	0.858042	0.882296	0.87679	0.90018	0.80842	1	0.902553	0.0580571
2128	24	13066	0.052264	100.598	8.17247	13.0414	3.15772	0.923848	0.932879	0.920902	0.899319	0.920098	0.907661	0.901079	0.870121	0.898056	0.892469	0.87345	0.876473	0.84475	0.861128	0.840923	0.858067	0.88294	0.877889	0.899969	0.808472	1	0.903512	0.0576691
2128	24	13066	0.052264	100.598	8.17247	13.0414	3.15772	0.923848	0.932879	0.920902	0.899319	0.920098	0.907661	0.901079	0.870121	0.898056	0.892469	0.87345	0.876473	0.84475	0.861128	0.840923	0.858067	0.88294	0.877889	0.899969	0.808472	1	0.903512	0.0576691
2133	29	11217	0.044868	128.149	9.10891	26.7522	5.67766	0.924356	0.933182	0.922216	0.901043	0.920166	0.907685	0.9014	0.871089	0.897655	0.892752	0.873184	0.878221	0.844121	0.861327	0.842605	0.85834	0.882411	0.878354	0.900553	0.808505	1	0.904066	0.0574794
2134	30	245	0.00098	114.482	7.10252	19.0342	3.5205	0.94898	0.959184	0.922449	0.916327	0.953061	0.920408	0.908163	0.910204	0.906122	0.910204	0.863265	0.873469	0.861224	0.842857	0.844898	0.861224	0.889796	0.873469	0.906122	0.818367	1	0.919222	0.0482123
2138	34	227	0.000908	114.537	7.15431	19.0643	3.55058	0.947137	0.95815	0.922907	0.911894	0.951542	0.920705	0.905286	0.911894	0.907489	0.911894	0.870044	0.874449	0.863436	0.839207	0.848018	0.874449	0.900881	0.872247	0.900881	0.832599	1	0.919084	0.0480867
2138	22	15862	0.063448	99.3802	7.87076	12.5629	2.94446	0.925924	0.924694	0.932512	0.892006	0.906664	0.898437	0.911014	0.879114	0.890651	0.87013	0.860453	0.873849	0.841855	0.880469	0.819001	0.856481	0.874953	0.845291	0.873566	0.825117	1	0.900337	0.0567463
2140	24	14893	0.059572	99.2919	8.29715	12.5558	3.11385	0.926946	0.926106	0.933627	0.892634	0.907473	0.900322	0.911838	0.878701	0.890553	0.87061	0.860303	0.874975	0.842678	0.880179	0.819445	0.856073	0.875546	0.845531	0.873699	0.82475	1	0.901134	0.0563734
2140	24	14893	0.059572	99.2919	8.29715	12.5558	3.11385	0.926946	0.926106	0.933627	0.892634	0.907473	0.900322	0.911838	0.878701	0.890553	0.87061	0.860303	0.874975	0.842678	0.880179	0.819445	0.856073	0.875546	0.845531	0.873699	0.82475	1	0.901134	0.0563734
2145	29	12773	0.051092	127.466	9.19747	26.3404	5.67006	0.928834	0.927308	0.934158	0.893212	0.909144	0.901354	0.912511	0.877828	0.891842	0.871056	0.862053	0.875793	0.842402	0.880294	0.818876	0.856651	0.874697	0.847021	0.873483	0.824787	1	0.902028	0.0559108
2146	30	351	0.001404	113.614	8.10726	18.675	3.99161	0.948718	0.948718	0.954416	0.921652	0.935897	0.904558	0.917379	0.877493	0.88604	0.876068	0.877493	0.876068	0.844729	0.887464	0.819088	0.866097	0.887464	0.823362	0.873219	0.833333	1	0.915921	0.049347
2150	34	326	0.001304	113.565	8.12993	18.6527	4.0055	0.95092	0.947853	0.957055	0.920245	0.943252	0.903374	0.917178	0.871166	0.886503	0.872699	0.872699	0.877301	0.845092	0.888037	0.815951	0.863497	0.883436	0.83589	0.869632	0.831288	1	0.916194	0.0486957
2150	22	20052	0.080208	97.5542	7.86936	11.8943	2.8488	0.933448	0.946913	0.913051	0.906593	0.91158	0.922801	0.906618	0.86939	0.896968	0.859565	0.848768	0.850364	0.836101	0.853655	0.871883	0.879164	0.851212	0.829493	0.89036	0.798798	1	0.903696	0.0570214
2152	24	18743	0.074972	97.4584	8.27436	11.884	3.00653	0.934962	0.947687	0.913915	0.907619	0.912314	0.923758	0.907992	0.870352	0.897428	0.859654	0.84941	0.850771	0.837246	0.854586	0.872032	0.878968	0.851278	0.829456	0.890172	0.798298	1	0.90456	0.0567591
2152	24	18743	0.074972	97.4584	8.27436	11.884	3.00653	0.934962	0.947687	0.913915	0.907619	0.912314	0.923758	0.907992	0.870352	0.897428	0.859654	0.84941	0.850771	0.837246	0.854586	0.872032	0.878968	0.851278	0.829456	0.890172	0.798298	1	0.90456	0.0567591
2157	29	16098	0.064392	123.841	9.1275	24.1815	5.32555	0.936079	0.94782	0.915083	0.907411	0.913468	0.923935	0.90915	0.871723	0.897472	0.860293	0.84877	0.852497	0.836936	0.854827	0.87104	0.879706	0.850634	0.828736	0.890266	0.798174	1	0.90512	0.0563701
2158	30	722	0.002888	111.082	7.79358	17.4505	3.67285	0.950139	0.965374	0.941136	0.933518	0.929363	0.927285	0.916898	0.878809	0.91205	0.883657	0.862188	0.869806	0.84349	0.863573	0.889197	0.879501	0.875346	0.839335	0.896122	0.806094	1	0.920698	0.0484037
2162	34	684	0.002736	111.005	7.78374	17.4144	3.66969	0.949561	0.965643	0.940789	0.932749	0.930556	0.927632	0.914474	0.880117	0.910088	0.881579	0.858918	0.869152	0.839181	0.864766	0.88962	0.88231	0.875731	0.842836	0.893275	0.807018	1	0.920286	0.0484205
2162	22	21437	0.085748	96.7122	8.1021	11.6077	2.89364	0.921747	0.930121	0.936908	0.896207	0.933479	0.896627	0.891846	0.845571	0.88984	0.884242	0.847483	0.824252	0.839506	0.854084	0.872907	0.854131	0.874819	0.846457	0.85672	0.834422	1	0.899377	0.0579876
2164	24	20110	0.08044	96.5856	8.48125	11.5859	3.03294	0.923645	0.930333	0.937568	0.897414	0.934162	0.897315	0.892616	0.846271	0.891124	0.885057	0.847613	0.825584	0.84008	0.855445	0.873943	0.854898	0.875186	0.847439	0.856987	0.834088	1	0.900269	0.057592
2164	24	20110	0.08044	96.5856	8.48125	11.5859	3.03294	0.923645	0.930333	0.937568	0.897414	0.934162	0.897315	0.892616	0.846271	0.891124	0.885057	0.847613	0.825584	0.84008	0.855445	0.873943	0.854898	0.875186	0.847439	0.856987	0.834088	1	0.900269	0.057592
2169	29	17229	0.068916	125.745	9.3795	25.3189	5.64074	0.924865	0.931076	0.938099	0.899385	0.934558	0.896976	0.893203	0.846625	0.891549	0.883801	0.848337	0.825527	0.841662	0.857072	0.874311	0.855186	0.87553	0.847786	0.856405	0.834117	1	0.900925	0.0571595
2170	30	522	0.002088	112.086	8.11928	17.9441	3.9643	0.940613	0.952107	0.954981	0.937739	0.940613	0.91092	0.909004	0.83908	0.898467	0.889847	0.85249	0.820881	0.87069	0.8659	0.880268	0.855364	0.866858	0.866858	0.859195	0.850575	1	0.91512	0.0512059
2174	34	477	0.001908	111.902	8.12702	17.8583	3.96292	0.949686	0.954927	0.954927	0.940252	0.9413	0.916143	0.916143	0.838574	0.898323	0.889937	0.850105	0.81761	0.874214	0.868973	0.878407	0.854298	0.863732	0.863732	0.860587	0.845912	1	0.917674	0.0489122
2174	22	18471	0.073884	98.7169	7.68145	12.3068	2.85612	0.931325	0.915354	0.933517	0.904309	0.929701	0.911402	0.903524	0.864599	0.905446	0.865871	0.847166	0.837015	0.812057	0.853284	0.858102	0.860809	0.875102	0.857912	0.877023	0.803611	1	0.901267	0.0591975
2176	24	17351	0.069404	98.6702	8.10779	12.3146	3.02308	0.932655	0.91744	0.934557	0.905337	0.93035	0.911994	0.904127	0.865483	0.905942	0.866002	0.847819	0.836926	0.812287	0.85338	0.857962	0.860498	0.874532	0.857876	0.877442	0.804046	1	0.902155	0.0587364
2176	24	17351	0.069404	98.6702	8.10779	12.3146	3.02308	0.932655	0.91744	0.934557	0.905337	0.93035	0.911994	0.904127	0.865483	0.905942	0.866002	0.847819	0.836926	0.812287	0.85338	0.857962	0.860498	0.874532	0.857876	0.877442	0.804046	1	0.902155	0.0587364
2181	29	14885	0.05954	125.906	9.04805	25.3868	5.46745	0.9348	0.919012	0.935539	0.905307	0.93087	0.912093	0.905274	0.865502	0.906752	0.86745	0.848539	0.837555	0.812093	0.85351	0.858515	0.860564	0.874202	0.857205	0.877628	0.804871	1	0.903028	0.0583644
2182	30	384	0.001536	113.93	8.27815	18.8418	4.15792	0.942708	0.933594	0.954427	0.9375	0.94401	0.934896	0.914063	0.85026	0.917969	0.884115	0.839844	0.873698	0.795573	0.871094	0.861979	0.865885	0.886719	0.860677	0.888021	0.776042	1	0.915501	0.0530233
2186	34	362	0.001448	113.982	8.33787	18.8718	4.19511	0.941989	0.93232	0.95442	0.94337	0.946133	0.935083	0.915746	0.85221	0.917127	0.879834	0.84116	0.871547	0.792818	0.874309	0.857735	0.864641	0.885359	0.857735	0.889503	0.781768	1	0.915866	0.0532867
2186	22	15529	0.062116	100.116	7.90529	12.8422	3.02989	0.935121	0.933801	0.915094	0.897418	0.91957	0.886728	0.897611	0.878002	0.898351	0.897096	0.851568	0.853596	0.870919	0.865059	0.841812	0.854047	0.865993	0.852824	0.884023	0.810741	1	0.902028	0.0575441
2188	24	14607	0.058428	100.061	8.34959	12.8485	3.21324	0.935647	0.93462	0.916341	0.89861	0.920278	0.888239	0.898473	0.878449	0.898679	0.899021	0.852091	0.854145	0.87085	0.865544	0.841925	0.854488	0.866297	0.851955	0.88396	0.811529	1	0.902828	0.0572971
2188	24	14607	0.058428	100.061	8.34959	12.8485	3.21324	0.935647	0.93462	0.916341	0.89861	0.920278	0.888239	0.898473	0.878449	0.898679	0.899021	0.852091	0.854145	0.87085	0.865544	0.841925	0.854488	0.866297	0.851955	0.88396	0.811529	1	0.902828	0.0572971
2193	29	12596	0.050384	128.395	9.32155	26.9236	5.86982	0.936527	0.935059	0.916958	0.900564	0.921642	0.888735	0.897467	0.88016	0.899055	0.898896	0.853525	0.855311	0.872142	0.866505	0.842252	0.855748	0.866426	0.853803	0.884765	0.811369	1	0.903632	0.0570886
2194	30	271	0.001084	113.757	8.03687	18.7404	3.99228	0.957565	0.950185	0.926199	0.924354	0.939114	0.889299	0.904059	0.904059	0.931734	0.905904	0.845018	0.883764	0.887454	0.878229	0.841328	0.876384	0.872694	0.856089	0.902214	0.832103	1	0.918522	0.0504298
2198	34	253	0.001012	113.861	8.09535	18.7953	4.03332	0.958498	0.952569	0.928854	0.928854	0.934783	0.891304	0.899209	0.905138	0.936759	0.907115	0.847826	0.881423	0.887352	0.875494	0.839921	0.875494	0.871542	0.851779	0.899209	0.833992	1	0.919342	0.0497083
2198	22	19557	0.078228	98.431	7.82635	12.2099	2.88379	0.940303	0.941658	0.939715	0.881475	0.912614	0.904791	0.911899	0.890295	0.893133	0.887278	0.86138	0.869126	0.856087	0.86997	0.848648	0.866467	0.883699	0.840748	0.855193	0.816127	1	0.907206	0.0560022
2200	24	18335	0.07334	98.3401	8.28659	12.2041	3.05933	0.941614	0.942623	0.940524	0.883283	0.913199	0.905454	0.912626	0.891301	0.894573	0.888983	0.86144	0.870112	0.855822	0.870275	0.848841	0.86703	0.883611	0.841642	0.854786	0.816144	1	0.908141	0.0555094
2200	24	18335	0.07334	98.3401	8.28659	12.2041	3.05933	0.941614	0.942623	0.940524	0.883283	0.913199	0.905454	0.912626	0.891301	0.894573	0.888983	0.86144	0.870112	0.855822	0.870275	0.848841	0.86703	0.883611	0.841642	0.854786	0.816144	1	0.908141	0.0555094
2205	29	15765	0.06306	126.271	9.17633	25.6152	5.55548	0.943102	0.943546	0.941357	0.88503	0.914177	0.907073	0.913828	0.892578	0.895147	0.889914	0.863559	0.870092	0.856898	0.870917	0.848652	0.867301	0.883888	0.841009	0.855249	0.816746	1	0.909233	0.0549559
2206	30	446	0.001784	111.885	8.14062	17.8505	3.94136	0.969731	0.956278	0.956278	0.88565	0.934978	0.92713	0.930493	0.915919	0.914798	0.886771	0.860987	0.875561	0.869955	0.865471	0.863229	0.871076	0.875561	0.862108	0.865471	0.831839	1	0.923374	0.0474767
2210	34	420	0.00168	111.927	8.01639	17.8615	3.86583	0.970238	0.958333	0.963095	0.890476	0.936905	0.930952	0.933333	0.914286	0.919048	0.884524	0.866667	0.882143	0.864286	0.867857	0.863095	0.871429	0.877381	0.865476	0.863095	0.840476	1	0.925906	0.0461783
2210	22	20614	0.082456	98.0977	7.78403	12.086	2.85079	0.912802	0.938343	0.928204	0.897909	0.929538	0.91239	0.90082	0.878432	0.883016	0.881585	0.868779	0.884108	0.847434	0.862181	0.843771	0.866062	0.869021	0.83077	0.863054	0.811196	1	0.902923	0.0576416
2212	24	19379	0.077516	98.0132	8.2045	12.0801	3.01105	0.914237	0.939445	0.929176	0.899247	0.930027	0.912921	0.901749	0.878967	0.882992	0.88196	0.868904	0.885004	0.847438	0.862093	0.843929	0.866324	0.870349	0.830383	0.862661	0.8108	1	0.903715	0.057298
2212	24	19379	0.077516	98.0132	8.2045	12.0801	3.01105	0.914237	0.939445	0.929176	0.899247	0.930027	0.912921	0.901749	0.878967	0.882992	0.88196	0.868904	0.885004	0.847438	0.862093	0.843929	0.866324	0.870349	0.830383	0.862661	0.8108	1	0.903715	0.057298
2217	29	16629	0.066516	126.8	9.12904	25.9299	5.57201	0.915659	0.940465	0.929521	0.900325	0.931024	0.913074	0.90285	0.88051	0.883276	0.883006	0.868483	0.885712	0.847826	0.862169	0.843286	0.866047	0.870497	0.829906	0.864273	0.80985	1	0.904484	0.0570915
2218	30	404	0.001616	113.854	8.11674	18.7933	4.05577	0.946782	0.94802	0.95297	0.930693	0.945545	0.929455	0.891089	0.894802	0.90099	0.894802	0.865099	0.863861	0.847772	0.877475	0.865099	0.867574	0.868812	0.82302	0.877475	0.809406	1	0.918982	0.0503886
2222	34	368	0.001472	113.741	8.07781	18.7355	4.02815	0.947011	0.945652	0.95788	0.930707	0.944293	0.927989	0.894022	0.899457	0.89538	0.889946	0.858696	0.861413	0.847826	0.879076	0.861413	0.866848	0.866848	0.826087	0.877717	0.804348	1	0.918678	0.0504175
2222	22	15219	0.060876	100.022	7.80577	12.8006	2.98183	0.910835	0.932683	0.923681	0.891254	0.927525	0.904166	0.881135	0.879887	0.912281	0.856331	0.864939	0.850023	0.847493	0.856857	0.869965	0.859156	0.859748	0.809153	0.883304	0.794993	1	0.89817	0.0586092
2224	24	14257	0.057028	99.978	8.29168	12.8135	3.1802	0.911973	0.933927	0.924143	0.893491	0.92765	0.905275	0.881918	0.88048	0.912674	0.856211	0.864733	0.851301	0.848075	0.856702	0.870695	0.858876	0.859578	0.809322	0.883636	0.796276	1	0.898992	0.0583012
2224	24	14257	0.057028	99.978	8.29168	12.8135	3.1802	0.911973	0.933927	0.924143	0.893491	0.92765	0.905275	0.881918	0.88048	0.912674	0.856211	0.864733	0.851301	0.848075	0.856702	0.870695	0.858876	0.859578	0.809322	0.883636	0.796276	1	0.898992	0.0583012
2229	29	12251	0.049004	128.666	9.13667	27.0761	5.77344	0.914497	0.935434	0.925435	0.895396	0.928047	0.905355	0.883234	0.880214	0.911966	0.857195	0.86495	0.852543	0.847931	0.856216	0.871725	0.858501	0.85895	0.809199	0.884009	0.796955	1	0.90002	0.05775
2230	30	200	0.0008	116.892	7.86924	20.2957	4.02329	0.94	0.9675	0.9625	0.9225	0.9525	0.9275	0.91	0.8775	0.895	0.86	0.8625	0.875	0.85	0.8625	0.8625	0.86	0.8625	0.84	0.885	0.8	1	0.919703	0.0503381
2234	34	189	0.000756	116.793	7.9547	20.2507	4.05786	0.941799	0.965608	0.962963	0.920635	0.952381	0.933862	0.910053	0.878307	0.89418	0.857143	0.867725	0.875661	0.859788	0.862434	0.859788	0.854497	0.867725	0.838624	0.883598	0.804233	1	0.920302	0.0494945
2234	22	12641	0.050564	101.415	7.74011	13.3303	3.03886	0.925955	0.931018	0.931176	0.890673	0.942449	0.90511	0.887232	0.861324	0.903884	0.872914	0.861245	0.826359	0.821691	0.876078	0.838779	0.855984	0.853018	0.827862	0.873349	0.82802	1	0.900559	0.057964
2236	24	11837	0.047348	101.289	8.18729	13.3083	3.21432	0.927262	0.93157	0.931613	0.891864	0.94344	0.904621	0.887514	0.862085	0.903819	0.87218	0.862254	0.827025	0.823815	0.875982	0.838811	0.855876	0.853299	0.827912	0.873955	0.828335	1	0.901163	0.0577248
2236	24	11837	0.047348	101.289	8.18729	13.3083	3.21432	0.927262	0.93157	0.931613	0.891864	0.94344	0.904621	0.887514	0.862085	0.903819	0.87218	0.862254	0.827025	0.823815	0.875982	0.838811	0.855876	0.853299	0.827912	0.873955	0.828335	1	0.901163	0.0577248
2241	29	10159	0.040636	130.738	9.16729	28.3883	5.95464	0.927847	0.932129	0.931686	0.89374	0.943991	0.904617	0.888572	0.863471	0.905503	0.873511	0.862782	0.827542	0.823654	0.878285	0.836844	0.855055	0.854169	0.827394	0.876267	0.829806	1	0.901874	0.057599
2242	30	158	0.000632	116.813	8.33798	20.2884	4.27838	0.933544	0.936709	0.955696	0.89557	0.96519	0.898734	0.927215	0.85443	0.905063	0.889241	0.873418	0.841772	0.797468	0.876582	0.813291	0.908228	0.838608	0.851266	0.89557	0.816456	1	0.910402	0.0519291
2246	34	145	0.00058	116.563	8.35042	20.1613	4.27345	0.937931	0.934483	0.951724	0.893103	0.965517	0.896552	0.931034	0.848276	0.906897	0.893103	0.868966	0.834483	0.796552	0.886207	0.806897	0.906897	0.834483	0.844828	0.906897	0.817241	1	0.909799	0.0521442
2246	22	15280	0.06112	100.11	7.91262	12.8397	3.01596	0.925196	0.925916	0.926963	0.904483	0.928403	0.893128	0.898724	0.859817	0.900654	0.882526	0.838449	0.859555	0.838743	0.860798	0.848855	0.840281	0.877454	0.85998	0.883279	0.807428	1	0.900345	0.059536
2248	24	14372	0.057488	100.029	8.33439	12.835	3.18677	0.926559	0.927115	0.928542	0.905476	0.929377	0.894865	0.89984	0.86098	0.900501	0.884289	0.838784	0.858579	0.838471	0.861467	0.849116	0.840906	0.877748	0.860493	0.88335	0.807473	1	0.901361	0.0592582
2248	24	14372	0.057488	100.029	8.33439	12.835	3.18677	0.926559	0.927115	0.928542	0.905476	0.929377	0.894865	0.89984	0.86098	0.900501	0.884289	0.838784	0.858579	0.838471	0.861467	0.849116	0.840906	0.877748	0.860493	0.88335	0.807473	1	0.901361	0.0592582
2253	29	12416	0.049664	129.824	9.2871	27.8158	5.96028	0.928036	0.928681	0.929688	0.904881	0.930936	0.896746	0.900813	0.862274	0.900693	0.88547	0.839562	0.858409	0.839481	0.862274	0.849549	0.841173	0.878504	0.861026	0.882732	0.808916	1	0.902374	0.0588576
2254	30	221	0.000884	115.488	7.98238	19.5923	4.08468	0.945701	0.966063	0.927602	0.936652	0.929864	0.923077	0.918552	0.88009	0.891403	0.88009	0.861991	0.864253	0.855204	0.88009	0.868778	0.843891	0.88914	0.850679	0.884615	0.828054	1	0.917758	0.0514531
2258	34	204	0.000816	115.304	7.95288	19.4989	4.08279	0.943627	0.965686	0.926471	0.936275	0.931373	0.919118	0.919118	0.884804	0.892157	0.877451	0.862745	0.865196	0.848039	0.877451	0.867647	0.838235	0.889706	0.848039	0.882353	0.828431	1	0.916978	0.0522522
2258	22	15582	0.062328	99.4861	7.80903	12.5993	2.94448	0.946348	0.918913	0.924913	0.898088	0.940412	0.909768	0.897317	0.89305	0.875369	0.874118	0.852715	0.86831	0.844757	0.826691	0.835194	0.890033	0.884257	0.851945	0.873059	0.790945	1	0.904474	0.0555222
2260	24	14626	0.058504	99.4032	8.25104	12.595	3.1251	0.947593	0.919869	0.926193	0.899152	0.940585	0.91081	0.898058	0.8944	0.876111	0.87447	0.852933	0.868556	0.846233	0.826576	0.835533	0.890572	0.883564	0.852044	0.873239	0.790373	1	0.905312	0.0551058
2260	24	14626	0.058504	99.4032	8.25104	12.595	3.1251	0.947593	0.919869	0.926193	0.899152	0.940585	0.91081	0.898058	0.8944	0.876111	0.87447	0.852933	0.868556	0.846233	0.826576	0.835533	0.890572	0.883564	0.852044	0.873239	0.790373	1	0.905312	0.0551058
2265	29	12629	0.050516	128.677	9.20329	27.088	5.8036	0.94869	0.921253	0.927469	0.899557	0.941246	0.912028	0.899596	0.895162	0.87695	0.875247	0.852324	0.867527	0.846742	0.829401	0.835814	0.891124	0.883641	0.85272	0.873783	0.791116	1	0.906215	0.0545525
2266	30	225	0.0009	114.848	7.87734	19.2669	4.01286	0.971111	0.942222	0.937778	0.924444	0.964444	0.928889	0.913333	0.908889	0.886667	0.884444	0.871111	0.871111	0.824444	0.835556	0.815556	0.9	0.875556	0.855556	0.873333	0.782222	1	0.92085	0.0475292
2270	34	209	0.000836	114.858	7.87127	19.2712	4.0048	0.976077	0.944976	0.937799	0.933014	0.964115	0.930622	0.913876	0.911483	0.88756	0.892344	0.875598	0.873206	0.827751	0.839713	0.813397	0.901914	0.873206	0.866029	0.875598	0.784689	1	0.923823	0.0460946
2270	22	14249	0.056996	100.463	7.87845	12.9718	3.023	0.927469	0.944558	0.925328	0.882834	0.917749	0.899923	0.909152	0.862096	0.886553	0.853007	0.845358	0.869605	0.85999	0.877465	0.859745	0.882658	0.865605	0.835217	0.851007	0.830795	1	0.901097	0.058423
2272	24	13372	0.053488	100.383	8.36174	12.9709	3.21685	0.92862	0.945633	0.926152	0.884722	0.918187	0.901211	0.909812	0.863035	0.88633	0.853799	0.84561	0.8707	0.860343	0.878141	0.86038	0.8836	0.865615	0.834542	0.852004	0.831327	1	0.901994	0.0579866
2272	24	13372	0.053488	100.383	8.36174	12.9709	3.21685	0.92862	0.945633	0.926152	0.884722	0.918187	0.901211	0.909812	0.863035	0.88633	0.853799	0.84561	0.8707	0.860343	0.878141	0.86038	0.8836	0.865615	0.834542	0.852004	0.831327	1	0.901994	0.0579866
2277	29	11529	0.046116	130.959	9.27118	28.5395	6.02545	0.930783	0.94657	0.927227	0.887198	0.919551	0.900468	0.911701	0.862911	0.887631	0.854454	0.845954	0.871108	0.86148	0.87744	0.861783	0.884335	0.866207	0.835675	0.853153	0.831772	1	0.903133	0.0577923
2278	30	175	0.0007	114.852	7.74006	19.2584	3.90782	0.954286	0.954286	0.948571	0.894286	0.948571	0.908571	0.908571	0.9	0.885714	0.868571	0.874286	0.874286	0.888571	0.88	0.831429	0.871429	0.874286	0.817143	0.834286	0.854286	1	0.916478	0.0538868
2282	34	160	0.00064	114.813	7.74929	19.2396	3.9002	0.95625	0.95625	0.953125	0.896875	0.953125	0.9125	0.909375	0.903125	0.8875	0.871875	0.88125	0.875	0.884375	0.884375	0.84375	0.875	0.86875	0.81875	0.834375	0.853125	1	0.919251	0.051646
2282	22	15201	0.060804	100.175	7.76132	12.8553	2.95249	0.929774	0.935991	0.92165	0.89823	0.94132	0.908986	0.89231	0.885139	0.885863	0.860996	0.844648	0.868528	0.849418	0.868199	0.834879	0.860404	0.854746	0.821591	0.886126	0.810473	1	0.902949	0.056445
2284	24	14272	0.057088	100.121	8.17777	12.8602	3.12615	0.930668	0.937115	0.922541	0.900014	0.942124	0.909648	0.892832	0.885755	0.886946	0.862493	0.844766	0.868764	0.850091	0.868484	0.835797	0.860181	0.854821	0.821328	0.886036	0.810503	1	0.903807	0.0559834
2284	24	14272	0.057088	100.121	8.17777	12.8602	3.12615	0.930668	0.937115	0.922541	0.900014	0.942124	0.909648	0.892832	0.885755	0.886946	0.862493	0.844766	0.868764	0.850091	0.868484	0.835797	0.860181	0.854821	0.821328	0.886036	0.810503	1	0.903807	0.0559834
2289	29	12287	0.049148	128.399	9.05133	26.9021	5.6613	0.931839	0.937495	0.923212	0.901359	0.942704	0.911451	0.89379	0.886018	0.887035	0.863799	0.845935	0.871124	0.849801	0.868316	0.838773	0.859852	0.854806	0.82221	0.885896	0.80988	1	0.904666	0.0558128
2290	30	234	0.000936	114.92	7.97542	19.3101	4.12967	0.946581	0.950855	0.929487	0.92094	0.959402	0.918803	0.910256	0.918803	0.893162	0.876068	0.863248	0.871795	0.867521	0.876068	0.820513	0.854701	0.876068	0.826923	0.880342	0.82265	1	0.917436	0.0504829
2294	34	219	0.000876	114.813	8.08793	19.2653	4.1897	0.952055	0.954338	0.93379	0.920091	0.96347	0.917808	0.90411	0.920091	0.89726	0.881279	0.858447	0.872146	0.869863	0.878995	0.819635	0.858447	0.872146	0.824201	0.883562	0.828767	1	0.919416	0.0504081
2294	22	16038	0.064152	99.4761	7.82233	12.5965	2.9574	0.930976	0.926238	0.927921	0.891134	0.90906	0.911647	0.878196	0.881812	0.889107	0.866224	0.849732	0.843902	0.82105	0.872771	0.848111	0.847456	0.839974	0.826973	0.88044	0.829312	1	0.897719	0.0585605
2296	24	15071	0.060284	99.4192	8.24994	12.6012	3.13488	0.932221	0.927244	0.929301	0.89221	0.90976	0.911519	0.87894	0.882689	0.889224	0.866764	0.850342	0.844536	0.822042	0.873399	0.84782	0.84709	0.840588	0.826886	0.880433	0.829905	1	0.898518	0.0583707
2296	24	15071	0.060284	99.4192	8.24994	12.6012	3.13488	0.932221	0.927244	0.929301	0.89221	0.90976	0.911519	0.87894	0.882689	0.889224	0.866764	0.850342	0.844536	0.822042	0.873399	0.84782	0.84709	0.840588	0.826886	0.880433	0.829905	1	0.898518	0.0583707
2301	29	12878	0.051512	129.172	9.21682	27.3994	5.88629	0.933258	0.927978	0.929492	0.893539	0.910467	0.912331	0.880766	0.884415	0.889967	0.867604	0.849899	0.845667	0.821246	0.874243	0.848191	0.847453	0.840309	0.826099	0.880804	0.831107	1	0.899312	0.0582449
2302	30	215	0.00086	115.018	7.63826	19.3343	3.85335	0.946512	0.95814	0.944186	0.925581	0.937209	0.927907	0.902326	0.886047	0.902326	0.87907	0.846512	0.848837	0.837209	0.865116	0.860465	0.869767	0.839535	0.825581	0.909302	0.827907	1	0.916208	0.0517097
2306	34	206	0.000824	114.886	7.66917	19.2709	3.87301	0.944175	0.956311	0.949029	0.927184	0.936893	0.924757	0.900485	0.893204	0.902913	0.876214	0.849515	0.847087	0.839806	0.864078	0.859223	0.871359	0.837379	0.82767	0.907767	0.830097	1	0.916333	0.0519473
2306	22	15816	0.063264	99.7897	7.82897	12.714	2.96041	0.925613	0.924633	0.918405	0.885464	0.92555	0.891218	0.894316	0.873894	0.875948	0.8652	0.852871	0.850373	0.851448	0.847401	0.837411	0.877213	0.840573	0.83033	0.866464	0.820846	1	0.895611	0.0599727
2308	24	14844	0.059376	99.6962	8.25258	12.7044	3.12809	0.927412	0.926165	0.918822	0.887193	0.926637	0.891842	0.894604	0.874697	0.876246	0.865569	0.853948	0.851085	0.851489	0.84748	0.838756	0.877493	0.840137	0.830908	0.867219	0.821275	1	0.896589	0.0595602
2308	24	14844	0.059376	99.6962	8.25258	12.7044	3.12809	0.927412	0.926165	0.918822	0.887193	0.926637	0.891842	0.894604	0.874697	0.876246	0.865569	0.853948	0.851085	0.851489	0.84748	0.838756	0.877493	0.840137	0.830908	0.867219	0.821275	1	0.896589	0.0595602
2313	29	12701	0.050804	126.712	9.09912	25.8739	5.54632	0.929179	0.928234	0.918471	0.88804	0.927604	0.893591	0.894654	0.877214	0.878474	0.865798	0.853161	0.850327	0.850563	0.846981	0.838595	0.87812	0.840642	0.832848	0.866349	0.820329	1	0.897527	0.0588091
2314	30	392	0.001568	111.755	8.08749	17.7854	3.89724	0.954082	0.92602	0.924745	0.895408	0.941327	0.905612	0.914541	0.889031	0.877551	0.891582	0.869898	0.875	0.859694	0.871173	0.836735	0.890306	0.867347	0.825255	0.873724	0.834184	1	0.909517	0.0574075
2318	34	353	0.001412	111.472	8.12144	17.655	3.89628	0.951841	0.932011	0.927762	0.895184	0.941926	0.90085	0.915014	0.889518	0.878187	0.892351	0.869688	0.882436	0.866856	0.865439	0.830028	0.892351	0.865439	0.822946	0.869688	0.834278	1	0.910157	0.0582609
2318	22	22709	0.090836	96.4957	8.11679	11.5319	2.87733	0.932692	0.914087	0.920824	0.895592	0.936105	0.893831	0.879695	0.887357	0.872363	0.856709	0.849157	0.856533	0.844929	0.842133	0.862323	0.853428	0.897662	0.842309	0.868576	0.793408	1	0.897444	0.0589998
2320	24	21277	0.085108	96.4196	8.52478	11.53	3.03497	0.93359	0.915754	0.92177	0.895967	0.937139	0.894628	0.880857	0.88739	0.872985	0.857522	0.849203	0.856982	0.844715	0.842388	0.862927	0.85388	0.897589	0.842388	0.869201	0.793368	1	0.898229	0.0586984
2320	24	21277	0.085108	96.4196	8.52478	11.53	3.03497	0.93359	0.915754	0.92177	0.895967	0.937139	0.894628	0.880857	0.88739	0.872985	0.857522	0.849203	0.856982	0.844715	0.842388	0.862927	0.85388	0.897589	0.842388	0.869201	0.793368	1	0.898229	0.0586984
2325	29	18255	0.07302	125.111	9.39128	24.9448	5.58756	0.935059	0.917749	0.922597	0.897124	0.939167	0.8957	0.882827	0.887839	0.873815	0.85834	0.850671	0.856724	0.845823	0.842372	0.863489	0.852616	0.898165	0.842838	0.869296	0.794276	1	0.899419	0.0581828
2326	30	661	0.002644	111.506	8.24502	17.6784	3.9201	0.948563	0.937216	0.945537	0.923601	0.942511	0.910741	0.899395	0.889561	0.871407	0.880484	0.839637	0.865356	0.861573	0.835098	0.859304	0.847201	0.899395	0.855522	0.860817	0.791982	1	0.911954	0.0521052
2330	34	609	0.002436	111.637	8.16704	17.7346	3.88165	0.949918	0.937603	0.952381	0.923645	0.94335	0.909688	0.899836	0.889163	0.876847	0.880952	0.839901	0.866995	0.860427	0.831691	0.853038	0.848933	0.896552	0.853859	0.86289	0.794745	1	0.913064	0.0513394
2330	22	21612	0.086448	97.2524	7.82089	11.7838	2.83193	0.919327	0.928211	0.917407	0.894827	0.927263	0.901027	0.872848	0.863132	0.866648	0.87301	0.842703	0.858759	0.841963	0.81235	0.83958	0.869471	0.872779	0.858158	0.839719	0.812581	1	0.894054	0.0596526
2332	24	20238	0.080952	97.1854	8.24539	11.7847	2.987	0.921262	0.929267	0.918816	0.895864	0.927982	0.901744	0.873975	0.86387	0.867823	0.873085	0.843957	0.859621	0.841931	0.812778	0.839633	0.869997	0.872764	0.857595	0.839609	0.812383	1	0.895061	0.0592916
2332	24	20238	0.080952	97.1854	8.24539	11.7847	2.987	0.921262	0.929267	0.918816	0.895864	0.927982	0.901744	0.873975	0.86387	0.867823	0.873085	0.843957	0.859621	0.841931	0.812778	0.839633	0.869997	0.872764	0.857595	0.839609	0.812383	1	0.895061	0.0592916
2337	29	17385	0.06954	123.717	9.12911	24.1106	5.32255	0.922663	0.929479	0.919269	0.896808	0.928559	0.902502	0.874633	0.865056	0.869658	0.873224	0.843687	0.861116	0.842565	0.812942	0.840811	0.870808	0.872505	0.856744	0.839804	0.812367	1	0.895791	0.0592256
2338	30	776	0.003104	111.083	8.56814	17.5043	4.07923	0.949098	0.949742	0.934923	0.92268	0.935567	0.933634	0.887242	0.875644	0.888531	0.877577	0.865979	0.863402	0.853093	0.814433	0.843428	0.873067	0.876933	0.854381	0.833119	0.813789	1	0.912493	0.0524738
2342	34	723	0.002892	111.043	8.56485	17.4857	4.08226	0.952282	0.948824	0.934993	0.923928	0.934993	0.932918	0.892116	0.874136	0.887967	0.875519	0.865837	0.864454	0.853389	0.816736	0.840941	0.877593	0.877593	0.851314	0.8361	0.815353	1	0.913104	0.0522887
2342	22	19727	0.078908	98.0789	8.17781	12.1026	3.01619	0.917296	0.951158	0.925838	0.899807	0.924266	0.904572	0.88019	0.863309	0.874563	0.855883	0.849546	0.835074	0.861358	0.856339	0.85312	0.872408	0.856669	0.820424	0.855198	0.824099	1	0.899019	0.0588536
2344	24	18496	0.073984	98.0014	8.58711	12.0997	3.17095	0.91855	0.951638	0.927309	0.901087	0.924551	0.904709	0.880974	0.864079	0.874838	0.856455	0.850265	0.835829	0.86197	0.856537	0.853266	0.871945	0.856915	0.820934	0.855023	0.824178	1	0.899763	0.0585922
2344	24	18496	0.073984	98.0014	8.58711	12.0997	3.17095	0.91855	0.951638	0.927309	0.901087	0.924551	0.904709	0.880974	0.864079	0.874838	0.856455	0.850265	0.835829	0.86197	0.856537	0.853266	0.871945	0.856915	0.820934	0.855023	0.824178	1	0.899763	0.0585922
2349	29	15814	0.063256	127.155	9.41324	26.1706	5.80124	0.919027	0.951973	0.927438	0.901764	0.925003	0.904452	0.881655	0.865151	0.875364	0.85652	0.850607	0.836537	0.862242	0.857595	0.852884	0.871759	0.856867	0.821456	0.855192	0.82427	1	0.90015	0.0584026
2350	30	463	0.001852	112.912	8.52346	18.366	4.19009	0.941685	0.962203	0.950324	0.922246	0.940605	0.924406	0.902808	0.890929	0.87149	0.862851	0.86933	0.854212	0.861771	0.859611	0.853132	0.87149	0.856371	0.831533	0.858531	0.817495	1	0.915677	0.0511807
2354	34	432	0.001728	112.904	8.40931	18.3538	4.1276	0.939815	0.961806	0.949074	0.922454	0.939815	0.924769	0.900463	0.887731	0.873843	0.864583	0.868056	0.856481	0.861111	0.856481	0.849537	0.872685	0.853009	0.827546	0.859954	0.818287	1	0.914889	0.0516647
2354	22	19219	0.076876	98.0576	7.89786	12.0782	2.90437	0.9283	0.942765	0.921328	0.88168	0.928222	0.892918	0.883475	0.889719	0.887039	0.862454	0.84635	0.836516	0.829882	0.84008	0.846896	0.863416	0.841927	0.816484	0.904626	0.808783	1	0.897951	0.0588622
2356	24	18023	0.072092	97.9347	8.30334	12.0579	3.05934	0.929645	0.943877	0.922155	0.883149	0.928869	0.893719	0.883732	0.88978	0.887422	0.863674	0.84714	0.836875	0.829801	0.84026	0.847389	0.86348	0.842535	0.816845	0.904733	0.809244	1	0.89877	0.0585177
2356	24	18023	0.072092	97.9347	8.30334	12.0579	3.05934	0.929645	0.943877	0.922155	0.883149	0.928869	0.893719	0.883732	0.88978	0.887422	0.863674	0.84714	0.836875	0.829801	0.84026	0.847389	0.86348	0.842535	0.816845	0.904733	0.809244	1	0.89877	0.0585177
2361	29	15524	0.062096	126.727	9.2335	25.8952	5.66303	0.931074	0.944924	0.923183	0.885049	0.929883	0.895066	0.883696	0.890653	0.888656	0.864758	0.848171	0.838411	0.831487	0.839539	0.847559	0.863598	0.841922	0.81709	0.905276	0.811067	1	0.899837	0.0580871
2362	30	457	0.001828	113.136	8.10571	18.4446	4.00251	0.949672	0.95186	0.939825	0.90919	0.944201	0.915755	0.894967	0.899344	0.901532	0.87965	0.856674	0.83698	0.843545	0.845733	0.847921	0.849015	0.842451	0.824945	0.898249	0.820569	1	0.912887	0.0486853
2366	34	423	0.001692	113.154	8.17592	18.458	4.03495	0.947991	0.949173	0.944444	0.907801	0.946809	0.913712	0.890071	0.901891	0.905437	0.885343	0.85461	0.843972	0.845154	0.84279	0.846336	0.85461	0.836879	0.826241	0.900709	0.816785	1	0.913067	0.0489502
2366	22	16329	0.065316	99.3409	7.99639	12.5563	3.01744	0.929696	0.936493	0.925378	0.882755	0.920081	0.889552	0.883061	0.897881	0.892247	0.890257	0.844418	0.851797	0.832568	0.828557	0.820258	0.841386	0.839335	0.84549	0.864444	0.835385	1	0.898198	0.0585706
2368	24	15308	0.061232	99.2401	8.44644	12.5465	3.19399	0.930755	0.938268	0.92628	0.883296	0.921054	0.891201	0.8831	0.898974	0.89267	0.890286	0.844885	0.852659	0.832963	0.829076	0.821041	0.841161	0.839626	0.845963	0.864189	0.835086	1	0.899071	0.0582534
2368	24	15308	0.061232	99.2401	8.44644	12.5465	3.19399	0.930755	0.938268	0.92628	0.883296	0.921054	0.891201	0.8831	0.898974	0.89267	0.890286	0.844885	0.852659	0.832963	0.829076	0.821041	0.841161	0.839626	0.845963	0.864189	0.835086	1	0.899071	0.0582534
2373	29	13127	0.052508	129.334	9.37154	27.5139	5.9663	0.931744	0.938981	0.927059	0.884779	0.922526	0.892435	0.882761	0.90013	0.89354	0.891331	0.845014	0.854994	0.833359	0.830045	0.82296	0.841129	0.838691	0.847185	0.865049	0.836634	1	0.900007	0.0579449
2374	30	245	0.00098	115.488	8.01139	19.5951	4.12984	0.965306	0.963265	0.940816	0.928571	0.934694	0.934694	0.879592	0.918367	0.902041	0.881633	0.853061	0.887755	0.834694	0.820408	0.840816	0.836735	0.836735	0.873469	0.887755	0.863265	1	0.920231	0.0498928
2378	34	224	0.000896	115.523	8.14213	19.622	4.20592	0.96875	0.964286	0.941964	0.921875	0.933036	0.9375	0.881696	0.928571	0.904018	0.881696	0.852679	0.888393	0.839286	0.825893	0.852679	0.84375	0.834821	0.868304	0.888393	0.866071	1	0.92166	0.0495625
2378	22	14074	0.056296	100.551	7.78998	13.0005	3.00365	0.931825	0.919675	0.924471	0.906281	0.939996	0.913884	0.891609	0.87079	0.892497	0.853702	0.865284	0.860914	0.847982	0.840628	0.863294	0.846668	0.866278	0.846952	0.866172	0.806985	1	0.902087	0.05847
2380	24	13229	0.052916	100.452	8.24613	12.9906	3.1882	0.93329	0.92078	0.925883	0.908043	0.940358	0.914052	0.892169	0.871797	0.893567	0.855015	0.865825	0.862121	0.847948	0.840464	0.864616	0.847192	0.867186	0.847456	0.865485	0.806524	1	0.903069	0.0580462
2380	24	13229	0.052916	100.452	8.24613	12.9906	3.1882	0.93329	0.92078	0.925883	0.908043	0.940358	0.914052	0.892169	0.871797	0.893567	0.855015	0.865825	0.862121	0.847948	0.840464	0.864616	0.847192	0.867186	0.847456	0.865485	0.806524	1	0.903069	0.0580462
2385	29	11390	0.04556	128.875	9.19102	27.2109	5.81668	0.933889	0.922212	0.926514	0.909701	0.94122	0.915057	0.893196	0.872388	0.894162	0.854917	0.868174	0.863257	0.8482	0.839947	0.863477	0.847629	0.86914	0.848683	0.86734	0.807024	1	0.903967	0.0577587
2386	30	256	0.001024	113.837	8.18643	18.7899	4.07861	0.962891	0.941406	0.953125	0.929688	0.951172	0.90625	0.90625	0.888672	0.921875	0.898438	0.871094	0.876953	0.839844	0.851563	0.878906	0.857422	0.871094	0.861328	0.892578	0.787109	1	0.921279	0.0495924
2390	34	237	0.000948	113.488	8.01768	18.6081	3.96326	0.966245	0.938819	0.951477	0.92616	0.951477	0.911392	0.902954	0.888186	0.92827	0.902954	0.875527	0.883966	0.837553	0.848101	0.883966	0.862869	0.869198	0.860759	0.890295	0.78692	1	0.921882	0.0499309
2390	22	15349	0.061396	99.2271	8.10308	12.52	3.04094	0.92462	0.923578	0.921591	0.889537	0.926542	0.914196	0.888201	0.862043	0.877223	0.84025	0.842791	0.87048	0.828914	0.840446	0.818653	0.861554	0.847189	0.850446	0.858492	0.813603	1	0.89501	0.059103
2392	24	14423	0.057692	99.1162	8.50689	12.504	3.20273	0.926368	0.924738	0.922208	0.891285	0.927165	0.914546	0.888997	0.863482	0.878181	0.839839	0.843444	0.870797	0.829231	0.839804	0.81897	0.861991	0.847882	0.850829	0.859218	0.814359	1	0.89593	0.0588027
2392	24	14423	0.057692	99.1162	8.50689	12.504	3.20273	0.926368	0.924738	0.922208	0.891285	0.927165	0.914546	0.888997	0.863482	0.878181	0.839839	0.843444	0.870797	0.829231	0.839804	0.81897	0.861991	0.847882	0.850829	0.859218	0.814359	1	0.89593	0.0588027
2397	29	12347	0.049388	127.833	9.43501	26.5866	5.86841	0.927594	0.925933	0.922248	0.892282	0.927553	0.914959	0.890216	0.864785	0.878756	0.841581	0.843727	0.871831	0.829878	0.838584	0.819227	0.862031	0.847979	0.851381	0.859075	0.813477	1	0.896681	0.0585772
2398	30	322	0.001288	112.643	8.11573	18.2081	3.96271	0.930124	0.925466	0.93323	0.927019	0.950311	0.92236	0.900621	0.892857	0.868012	0.841615	0.860248	0.880435	0.833851	0.847826	0.81677	0.857143	0.850932	0.841615	0.857143	0.796584	1	0.90608	0.0549465
2402	34	294	0.001176	112.492	8.2276	18.1439	4.00837	0.930272	0.92517	0.930272	0.928571	0.947279	0.928571	0.906463	0.896259	0.867347	0.843537	0.860544	0.882653	0.831633	0.85034	0.823129	0.858844	0.853741	0.840136	0.858844	0.802721	1	0.906942	0.0541263
2402	22	18763	0.075052	97.2227	7.88222	11.7761	2.83047	0.923227	0.937403	0.942493	0.919016	0.914619	0.902334	0.851383	0.873981	0.86087	0.873021	0.835421	0.828865	0.83614	0.843282	0.820818	0.831424	0.853222	0.830278	0.873394	0.794542	1	0.896966	0.0574317
2404	24	17684	0.070736	97.1301	8.29927	11.7679	2.99468	0.92448	0.938391	0.94331	0.920097	0.915686	0.903472	0.851646	0.875028	0.860665	0.873615	0.835982	0.82945	0.835897	0.843361	0.821307	0.830977	0.854021	0.83061	0.873954	0.794108	1	0.89776	0.0570797
