# Supplementary material for: IBSEM: An Individual-Based Atlantic Salmon Population Model
Source: PLoS One. 2015 Sep 18;10(9):e0138444. doi: 10.1371/journal.pone.0138444 (PMC4575158; doi:10.1371/journal.pone.0138444)
Supplement: S1 Minimal dataset — (ZIP) [file pone.0138444.s003.zip › temp/scenario 1/wild - 5/runFiles/results/smolts.txt]

month	fry	parr1	parr2	averageLengthFry	stDevLengthFry	averageLengthParr1	stDevLengthParr1	averageLengthParr2	stDevLengthParr2	averageWeightFry	stDevWeightFry	averageWeightParr1	stDevWeightParr1	averageWeightParr2	stDevWeightParr2	month	averageAge	popSize	density	averageLength	stDevLength	averageWeight	stDevWeight	allele_0_0_Frequency	allele_0_1_Frequency	allele_0_2_Frequency	allele_0_3_Frequency	allele_0_4_Frequency	allele_0_5_Frequency	allele_0_6_Frequency	allele_0_7_Frequency	allele_0_8_Frequency	allele_0_9_Frequency	allele_0_10_Frequency	allele_0_11_Frequency	allele_0_12_Frequency	allele_0_13_Frequency	allele_0_14_Frequency	allele_0_15_Frequency	allele_0_16_Frequency	allele_0_17_Frequency	allele_0_18_Frequency	allele_0_19_Frequency	allele_0_20_Frequency	genotypicValueAverage	genotypicValueStDev
22	3	25190	6337	93.727	2.72413	110.867	7.6068	133.061	8.94308	10.3804	0.909897	17.3393	3.59647	29.8889	6.12024	22	20	31530	0.12612	115.326	11.8933	19.8609	6.56975	0.904853	0.9036	0.903203	0.902458	0.903314	0.898097	0.900063	0.902093	0.901332	0.900428	0.903362	0.901284	0.900571	0.898985	0.901062	0.899826	0.901221	0.901507	0.899223	0.897748	1	0.902226	0.0595802
26	3	22320	5658	115.298	1.80174	125.346	8.77207	147.419	10.2599	19.2367	0.906819	25.0324	5.29977	40.6297	8.5758	26	24	27981	0.111924	129.808	12.6999	28.1857	8.7481	0.906383	0.904453	0.903971	0.903953	0.904524	0.898324	0.901451	0.902523	0.902201	0.900736	0.903685	0.901737	0.900718	0.898788	0.901058	0.900218	0.901254	0.901773	0.899253	0.897752	1	0.903082	0.0593817
28	3	21051	5342	128.802	1.23067	134.852	9.86107	156.857	11.3958	26.7667	0.759259	31.1819	6.89466	48.9655	10.7648	28	26	26396	0.105584	139.305	13.4909	34.7804	10.6028	0.907694	0.90544	0.905308	0.905137	0.905118	0.899038	0.902466	0.903186	0.902997	0.90097	0.903963	0.901481	0.900686	0.899057	0.901008	0.900345	0.9015	0.901936	0.899795	0.897617	1	0.903907	0.0590805
34	1	24461	10956	92.9282	0	109.651	7.41306	128.565	9.21043	10.093	0	16.7706	3.42745	27.0198	5.82102	34	21	35418	0.141672	115.501	11.8592	19.9409	6.40626	0.907491	0.906404	0.891496	0.902324	0.914126	0.896183	0.887938	0.89943	0.905415	0.894503	0.904173	0.892343	0.901335	0.888207	0.90838	0.909156	0.907589	0.914027	0.908422	0.893148	1	0.901639	0.0618119
38	1	21720	9722	106.626	0	121.039	8.50534	139.78	10.2716	15.219	0	22.5526	4.79421	34.7149	7.67252	38	25	31443	0.125772	126.833	12.555	26.3129	8.10415	0.908899	0.908294	0.89287	0.903731	0.914878	0.896813	0.888544	0.900439	0.905798	0.894905	0.904271	0.89341	0.901504	0.88794	0.909439	0.909201	0.907197	0.913542	0.908771	0.894126	1	0.902642	0.0613478
40	1	20468	9205	119.719	0	129.13	9.57911	147.652	11.4119	21.5091	0	27.4062	6.13957	40.9554	9.52063	40	27	29674	0.118696	134.875	13.3081	31.609	9.66452	0.910696	0.909483	0.894824	0.904428	0.915768	0.897705	0.888657	0.900738	0.906214	0.895413	0.904159	0.893493	0.901142	0.88805	0.909483	0.909281	0.907545	0.913999	0.909045	0.89447	1	0.903535	0.0608971
46	1	18578	12734	93.3713	0	109.869	7.43391	128.306	9.36456	10.2374	0	16.871	3.4467	26.8732	5.91993	46	22	31313	0.125252	117.366	12.2671	20.9383	6.74113	0.905375	0.909111	0.885798	0.904544	0.905534	0.90488	0.883211	0.910245	0.882732	0.886293	0.909191	0.906349	0.8808	0.901542	0.910389	0.910405	0.907626	0.891403	0.908776	0.901862	1	0.900344	0.0630773
50	1	16428	11290	115.636	0	124.105	8.67532	142.38	10.5206	19.3912	0	24.2981	5.12243	36.6863	8.16941	50	26	27719	0.110876	131.548	13.0508	29.3436	8.93226	0.90631	0.909881	0.887261	0.906093	0.90622	0.905426	0.884087	0.910314	0.883636	0.886738	0.908997	0.906634	0.881615	0.901854	0.910585	0.910116	0.908077	0.892384	0.90833	0.90162	1	0.901125	0.0628279
52	1	15462	10642	120.516	0	130.181	9.74708	148.362	11.5877	21.9396	0	28.0867	6.34415	41.5629	9.79019	52	28	26105	0.10442	137.593	13.8143	33.5802	10.333	0.907968	0.911166	0.88824	0.907202	0.9077	0.906225	0.885022	0.910515	0.884256	0.887206	0.909558	0.907259	0.88236	0.902356	0.910668	0.909672	0.908159	0.892588	0.908044	0.901494	1	0.902084	0.0625238
58	0	20325	9165	0	0	109.825	7.38865	128.888	9.25266	0	0	16.8481	3.42312	27.2246	5.86571	58	21	29490	0.11796	115.749	11.9195	20.0729	6.46779	0.899542	0.915378	0.893082	0.91136	0.907596	0.910715	0.897423	0.908545	0.886894	0.891929	0.898559	0.906239	0.884062	0.90707	0.906104	0.902255	0.888657	0.910309	0.908257	0.917989	1	0.903171	0.061985
62	0	17982	8180	0	0	122.484	8.50236	141.458	10.4392	0	0	23.3582	4.89557	35.979	7.97954	62	25	26162	0.104648	128.417	12.6936	27.3043	8.40315	0.901269	0.91696	0.894828	0.912105	0.908952	0.911589	0.898192	0.909487	0.887413	0.891771	0.899396	0.907022	0.88468	0.907538	0.906162	0.903218	0.888789	0.911207	0.908264	0.917839	1	0.904265	0.0614365
64	0	16918	7712	0	0	127.708	9.5383	146.704	11.4326	0	0	26.5212	5.99519	40.1872	9.42245	64	27	24630	0.09852	133.656	13.4546	30.8002	9.62573	0.90339	0.917986	0.897158	0.913033	0.909988	0.912505	0.899208	0.910374	0.887942	0.892123	0.900447	0.907024	0.885181	0.907856	0.906598	0.903207	0.888429	0.911368	0.908323	0.917824	1	0.905393	0.0609552
70	3	24387	9989	94.4839	1.98104	109.769	7.35929	128.953	9.33371	10.6199	0.657414	16.8209	3.40445	27.2727	5.93993	70	21	34379	0.137516	115.342	11.8164	19.8572	6.40295	0.900739	0.90452	0.904433	0.900215	0.905058	0.899284	0.908243	0.899852	0.894136	0.901597	0.898281	0.907807	0.889816	0.910032	0.907167	0.897714	0.889904	0.903677	0.898528	0.91281	1	0.902044	0.0619055
74	2	21675	8876	109.76	0.940937	124.102	8.59352	143.143	10.537	16.5981	0.424916	24.2899	5.07928	37.272	8.26952	74	25	30553	0.122212	129.632	12.6254	28.0609	8.53898	0.90235	0.906327	0.905345	0.901499	0.90667	0.90055	0.90888	0.900943	0.894348	0.902055	0.898308	0.908405	0.889471	0.910762	0.90762	0.898553	0.889864	0.904117	0.898439	0.913167	1	0.903118	0.0616168
76	2	20475	8381	114.331	1.45198	130.577	9.62963	149.598	11.5787	18.7539	0.711081	28.3289	6.32218	42.5921	9.9356	76	27	28858	0.115432	136.1	13.3911	32.4706	9.9481	0.903805	0.907565	0.906542	0.902453	0.908119	0.900981	0.909228	0.901691	0.894916	0.902557	0.898798	0.908639	0.8901	0.910857	0.907859	0.899144	0.889979	0.903701	0.898243	0.913404	1	0.904006	0.0613031
82	7	26308	12545	93.7626	2.75457	111.564	7.64244	129.383	9.26583	10.3926	0.90648	17.6665	3.66002	27.5366	5.93991	82	21	38860	0.15544	117.314	11.6946	20.8515	6.46326	0.905739	0.905494	0.886631	0.902535	0.888935	0.895522	0.89264	0.902072	0.89798	0.896809	0.892782	0.902689	0.899241	0.892126	0.900849	0.894068	0.903242	0.91221	0.90911	0.912545	1	0.898536	0.0635986
86	5	23248	11146	114.833	4.35515	128.821	8.97753	146.301	10.6509	19.0728	2.13549	27.1595	5.72097	39.7685	8.71963	86	25	34399	0.137596	134.483	12.5781	31.2439	9.03318	0.907541	0.906887	0.88754	0.903515	0.890709	0.896262	0.893195	0.902395	0.898427	0.896189	0.892642	0.902366	0.899299	0.892439	0.900753	0.894081	0.901843	0.912279	0.909154	0.912556	1	0.899382	0.063395
88	5	21869	10543	124.302	7.06618	136.121	10.1599	153.5	11.7711	24.293	4.03337	32.0877	7.23578	45.9815	10.608	88	27	32417	0.129668	141.772	13.4546	36.6052	10.6913	0.909075	0.908489	0.889024	0.904402	0.8916	0.897106	0.893991	0.902998	0.898433	0.896998	0.89305	0.902752	0.899944	0.892973	0.900731	0.895425	0.90178	0.912608	0.909893	0.912515	1	0.900374	0.0631354
94	0	22969	9840	0	0	110.559	7.61147	129.543	9.22654	0	0	17.1975	3.57509	27.634	5.92948	94	21	32809	0.131236	116.253	11.9064	20.3276	6.50863	0.916044	0.911518	0.897421	0.904142	0.905346	0.899083	0.892453	0.900759	0.890914	0.907815	0.891006	0.899342	0.896126	0.904127	0.895349	0.884971	0.90178	0.900805	0.899372	0.909507	1	0.903235	0.0604179
98	0	20426	8748	0	0	122.885	8.72761	141.826	10.3497	0	0	23.6028	5.06113	36.2476	7.99724	98	25	29174	0.116696	128.564	12.6795	27.3944	8.4071	0.917701	0.912542	0.89866	0.905172	0.906132	0.899791	0.893124	0.900888	0.890999	0.908017	0.891273	0.899825	0.895678	0.905241	0.895318	0.885772	0.901916	0.900442	0.899465	0.910297	1	0.90406	0.0601214
100	0	19242	8271	0	0	130.949	9.78845	149.759	11.4456	0	0	28.5834	6.46158	42.7117	9.88435	100	27	27513	0.110052	136.604	13.4455	32.8306	10.0269	0.91942	0.913932	0.900411	0.906426	0.90728	0.900374	0.893523	0.901247	0.891906	0.908589	0.891597	0.900465	0.896431	0.905735	0.895395	0.885872	0.901483	0.900465	0.899702	0.910133	1	0.905087	0.0596922
106	3	21778	10351	93.6378	2.47761	109.064	7.31184	129.15	9.44943	10.3465	0.831434	16.5005	3.34245	27.4066	6.04617	106	21	32132	0.128528	115.533	12.3747	20.0132	6.73266	0.909063	0.898528	0.894342	0.905499	0.92162	0.913871	0.886904	0.904659	0.902838	0.902854	0.89372	0.903881	0.892568	0.899493	0.897081	0.893797	0.916438	0.905266	0.909389	0.91149	1	0.903468	0.0640389
110	2	19371	9266	105.75	0.906935	118.374	8.37194	138.352	10.4904	14.8518	0.380368	21.1059	4.51374	33.7016	7.72912	110	25	28639	0.114556	124.837	13.0532	25.1808	8.2364	0.911257	0.899962	0.895702	0.906613	0.922379	0.9144	0.887828	0.90506	0.90368	0.903558	0.894078	0.904448	0.892838	0.900416	0.89743	0.893415	0.915901	0.90574	0.908796	0.912183	1	0.904512	0.0634664
112	1	18265	8775	115.388	0	124.62	9.31619	144.521	11.4044	19.2673	0	24.6515	5.56407	38.4452	9.16708	112	27	27041	0.108164	131.077	13.6986	29.1275	9.48109	0.913261	0.901483	0.897064	0.907622	0.923579	0.915203	0.888743	0.905329	0.904552	0.903794	0.894475	0.904756	0.893236	0.900392	0.897692	0.893532	0.916238	0.905754	0.909046	0.912096	1	0.905552	0.0630108
118	4	26304	11907	92.6023	0.955593	111.209	7.61981	128.795	9.25586	9.99081	0.307293	17.4988	3.62065	27.1671	5.89092	118	21	38215	0.15286	116.686	11.5348	20.5104	6.31643	0.905626	0.90751	0.890632	0.889297	0.921667	0.911566	0.901374	0.904331	0.880767	0.896624	0.887204	0.909381	0.884888	0.905953	0.908321	0.909826	0.895342	0.908269	0.914026	0.904684	1	0.90174	0.0626317
122	4	23274	10652	100.954	3.97383	119.92	8.57759	137.407	10.3343	12.9851	1.48506	21.947	4.74463	33.0098	7.50224	122	25	33930	0.13572	125.408	12.2447	25.419	7.71286	0.90756	0.908694	0.892175	0.891144	0.922694	0.912098	0.901533	0.905349	0.880754	0.897849	0.888137	0.909976	0.885706	0.906381	0.908459	0.909402	0.895491	0.909225	0.914353	0.905202	1	0.902833	0.0621609
124	4	21878	10041	108.1	0.68217	127.763	9.59733	145.124	11.3694	15.8576	0.29776	26.5599	6.03312	38.9166	9.2211	124	27	31923	0.127692	133.221	12.994	30.4452	9.19971	0.90925	0.909814	0.893917	0.892476	0.923895	0.912712	0.902421	0.90582	0.881152	0.89824	0.888826	0.910723	0.886555	0.906274	0.908342	0.909814	0.895812	0.909438	0.914591	0.905006	1	0.903858	0.0617624
130	1	24178	10975	90.3814	0	110.348	7.51299	129.651	9.27978	9.28911	0	17.0942	3.51588	27.7068	5.98685	130	21	35154	0.140616	116.373	12.0721	20.4072	6.62413	0.89812	0.900367	0.899457	0.897508	0.92183	0.90681	0.915287	0.902188	0.885589	0.918231	0.887666	0.907735	0.896726	0.899428	0.906227	0.900765	0.884309	0.909114	0.903766	0.90479	1	0.902606	0.0611408
134	1	21319	9805	109.62	0	121.027	8.57786	140.224	10.413	16.5311	0	22.5518	4.82959	35.0576	7.85202	134	25	31125	0.1245	127.074	12.8096	26.4912	8.31558	0.899807	0.901317	0.899791	0.899325	0.922731	0.907727	0.915791	0.902747	0.886297	0.918233	0.888851	0.908096	0.896964	0.899727	0.906667	0.900867	0.883968	0.90951	0.903711	0.90461	1	0.903474	0.0608949
136	1	20094	9294	118.547	0	128.487	9.64188	147.526	11.4219	20.8862	0	27.011	6.12601	40.8539	9.5134	136	27	29389	0.117556	134.507	13.5355	31.3885	9.78361	0.901579	0.902685	0.901068	0.900201	0.923339	0.908588	0.916244	0.90311	0.887152	0.918626	0.888802	0.908673	0.898091	0.900235	0.907176	0.901443	0.883817	0.909966	0.904386	0.904624	1	0.904414	0.0605931
142	1	21889	11170	96.1566	0	109.651	7.5513	128.732	9.4051	11.1769	0	16.7795	3.49795	27.1411	5.97313	142	22	33060	0.13224	116.097	12.2106	20.2802	6.64656	0.881367	0.899637	0.894722	0.898321	0.908106	0.897474	0.895584	0.907078	0.895841	0.905641	0.884634	0.897489	0.907819	0.894828	0.906836	0.898609	0.881564	0.900423	0.899289	0.90729	1	0.896525	0.0639712
146	1	19388	9912	105.724	0	119.001	8.5805	137.789	10.336	14.8374	0	21.4538	4.68674	33.2809	7.52011	146	26	29301	0.117204	125.356	12.8018	25.4545	8.061	0.883605	0.901454	0.896539	0.899474	0.90857	0.898007	0.895891	0.908263	0.896352	0.905276	0.885175	0.898297	0.908177	0.894816	0.906966	0.899765	0.881472	0.900891	0.900003	0.907921	1	0.897634	0.0636461
148	1	18147	9351	112.303	0	127.916	9.64925	146.359	11.4998	17.7692	0	26.659	6.08986	39.917	9.44055	148	28	27499	0.109996	134.187	13.5189	31.1671	9.70735	0.885723	0.90316	0.897869	0.900778	0.90896	0.898378	0.89676	0.909179	0.896924	0.905306	0.886105	0.898778	0.908451	0.89456	0.906888	0.900015	0.881887	0.900942	0.900305	0.907597	1	0.898663	0.0633399
154	3	22090	11045	91.0905	0.785359	110.038	7.50857	128.558	9.29485	9.51057	0.246352	16.9522	3.49574	27.0229	5.86405	154	22	33138	0.132552	116.209	11.9438	20.3081	6.49254	0.891484	0.900598	0.899798	0.898711	0.893959	0.895181	0.863646	0.90876	0.88059	0.897489	0.889568	0.897821	0.914569	0.892374	0.888874	0.890775	0.885916	0.908187	0.898727	0.908368	1	0.894609	0.0646357
158	3	19520	9835	109.84	2.81397	123.874	8.69441	142.222	10.5222	16.6631	1.28504	24.1668	5.12867	36.5656	8.13514	158	26	29358	0.117432	130.019	12.743	28.3197	8.59764	0.893624	0.901884	0.899925	0.898971	0.89519	0.896195	0.865011	0.909071	0.880424	0.898409	0.890933	0.898154	0.914708	0.893096	0.888991	0.891392	0.88693	0.908407	0.898307	0.908781	1	0.895517	0.0641457
160	3	18381	9295	120.047	2.58363	131.929	9.81289	150.264	11.5987	21.7155	1.39181	29.222	6.5815	43.1563	10.0225	160	28	27679	0.110716	138.085	13.5698	33.9005	10.2868	0.895625	0.90314	0.900809	0.899599	0.895932	0.896564	0.865891	0.909408	0.881083	0.898642	0.890946	0.898334	0.915134	0.893367	0.88923	0.891904	0.886773	0.909029	0.897973	0.909372	1	0.896357	0.0638899
166	3	21847	10570	92.583	2.79984	110.485	7.61588	129.075	9.44033	10.0087	0.920928	17.1638	3.57124	27.3583	6.01404	166	21	32420	0.12968	116.544	12.0052	20.4869	6.57514	0.896252	0.914528	0.887585	0.887724	0.903455	0.901002	0.880244	0.896499	0.889636	0.911552	0.88612	0.90546	0.898581	0.879889	0.878794	0.90637	0.895373	0.920404	0.890361	0.929087	1	0.897047	0.0656423
170	3	19284	9406	106.207	5.21513	119.017	8.55554	137.59	10.463	15.1494	2.2534	21.4606	4.66357	33.1531	7.5965	170	26	28693	0.114772	125.104	12.6937	25.2929	7.97931	0.898773	0.915973	0.88898	0.888649	0.904106	0.902224	0.881748	0.897292	0.89006	0.911668	0.887202	0.9055	0.898686	0.880075	0.879065	0.907033	0.89548	0.920399	0.890635	0.929495	1	0.898193	0.0651127
172	3	18090	8853	116.536	4.30126	129.263	9.65715	147.684	11.5496	19.9259	2.20675	27.4973	6.2108	41.0007	9.68099	172	28	26946	0.107784	135.314	13.4661	31.9329	9.8452	0.90056	0.917557	0.890336	0.890076	0.905329	0.90223	0.881949	0.897758	0.890373	0.912417	0.887404	0.906368	0.89967	0.88065	0.879351	0.906962	0.895569	0.920322	0.891004	0.92921	1	0.899185	0.0647644
178	1	21458	10348	92.761	0	109.014	7.43708	128.095	9.45743	10.0388	0	16.4856	3.39725	26.7513	5.94781	178	21	31807	0.127228	115.222	12.0972	19.8252	6.51376	0.900604	0.90653	0.900038	0.887022	0.914909	0.899425	0.888688	0.902317	0.882573	0.909312	0.878077	0.899142	0.883799	0.904707	0.876788	0.904817	0.89037	0.92181	0.912771	0.901374	1	0.898773	0.064087
182	1	18946	9250	107.287	0	119.372	8.47489	138.314	10.5223	15.5024	0	21.6441	4.6398	33.6769	7.71748	182	26	28197	0.112788	125.586	12.7937	25.5913	8.11925	0.901975	0.908395	0.901443	0.888304	0.915807	0.901053	0.888499	0.902667	0.884527	0.909423	0.878551	0.900078	0.884846	0.905274	0.876707	0.904458	0.889598	0.922244	0.91281	0.902029	1	0.899837	0.0637187
184	1	17806	8710	117.014	0	126.959	9.43578	145.844	11.5316	20.0899	0	26.0548	5.86009	39.5084	9.41127	184	28	26517	0.106068	133.161	13.4959	30.4736	9.59585	0.903552	0.909398	0.902421	0.889373	0.916978	0.901874	0.888901	0.903156	0.885168	0.91002	0.878946	0.900404	0.885319	0.905834	0.87723	0.904703	0.889279	0.922314	0.912905	0.902308	1	0.90071	0.0632918
190	0	20799	13623	0	0	108.39	7.27159	127.515	9.41378	0	0	16.1978	3.27761	26.3917	5.90601	190	22	34422	0.137688	115.959	12.4294	20.2322	6.71905	0.890913	0.900601	0.907762	0.88885	0.928055	0.908373	0.901604	0.899439	0.887688	0.90984	0.862791	0.905598	0.883679	0.891988	0.888923	0.905961	0.878043	0.902388	0.90936	0.896476	1	0.899347	0.0635842
194	0	18431	12113	0	0	121.977	8.45844	140.831	10.5678	0	0	23.07	4.83266	35.5251	8.06194	194	26	30544	0.122176	129.454	13.1348	28.0094	8.77447	0.892859	0.902141	0.908362	0.889504	0.92866	0.90936	0.902943	0.900193	0.888423	0.910195	0.863263	0.90553	0.884151	0.892483	0.888849	0.906004	0.877963	0.902452	0.909262	0.896805	1	0.900271	0.0630349
196	0	17317	11466	0	0	127.941	9.4724	146.611	11.6028	0	0	26.6581	5.96541	40.135	9.60734	196	28	28783	0.115132	135.378	13.8259	32.0268	10.0851	0.894382	0.903832	0.909721	0.890751	0.928986	0.909929	0.903554	0.900914	0.888997	0.910763	0.863965	0.906108	0.88481	0.892732	0.890282	0.905569	0.877949	0.902807	0.909599	0.897075	1	0.901246	0.0627231
202	1	21364	13617	91.2121	0	109.503	7.50365	126.927	9.19467	9.54643	0	16.709	3.45144	26.0136	5.68943	202	22	34982	0.139928	116.284	11.8105	20.3307	6.36085	0.881482	0.890987	0.907038	0.905852	0.920002	0.900263	0.894446	0.911983	0.88334	0.912941	0.87555	0.915414	0.903493	0.888357	0.889329	0.902793	0.884855	0.903179	0.909382	0.90355	1	0.898412	0.0647774
206	1	18915	12147	104.012	0	119.502	8.52139	136.726	10.2177	14.1314	0	21.7168	4.66469	32.5164	7.33875	206	26	31063	0.124252	126.237	12.4782	25.9397	7.87957	0.883688	0.892831	0.908492	0.907237	0.920468	0.901394	0.89539	0.912339	0.88401	0.913321	0.876477	0.916331	0.903664	0.888404	0.889338	0.902923	0.884783	0.902698	0.910022	0.903969	1	0.899557	0.0643229
208	1	17766	11485	115.985	0	124.592	9.40972	141.667	11.1476	19.5665	0	24.6434	5.6099	36.2177	8.6012	208	28	29252	0.117008	131.296	13.1185	29.1876	8.95038	0.885786	0.894212	0.909579	0.908895	0.921834	0.902058	0.896024	0.913083	0.884897	0.914126	0.877496	0.916672	0.904502	0.889273	0.889461	0.903152	0.885153	0.902998	0.910536	0.903904	1	0.900713	0.063936
214	3	22930	11906	93.1987	1.01996	109.633	7.37846	128.47	9.44365	10.1846	0.331491	16.7603	3.40982	26.9825	5.9953	214	22	34839	0.139356	116.069	12.0904	20.2531	6.59166	0.868969	0.908996	0.898777	0.915353	0.908823	0.901561	0.875441	0.898777	0.87557	0.910158	0.89384	0.908436	0.913502	0.880694	0.88444	0.899351	0.889951	0.913588	0.901561	0.908092	1	0.896264	0.065228
218	2	20273	10615	110.353	2.5902	123.617	8.57928	142.292	10.6576	16.8911	1.18247	24.0096	5.03625	36.635	8.28396	218	26	30890	0.12356	130.034	12.885	28.3477	8.72862	0.871382	0.910408	0.90068	0.916672	0.910197	0.902557	0.876012	0.898495	0.876222	0.910618	0.894675	0.909793	0.913354	0.880576	0.88417	0.900049	0.890223	0.913807	0.902039	0.908401	1	0.89745	0.0648298
220	2	19016	10042	117.581	7.5527	133.416	9.76246	151.894	11.8422	20.6314	3.9157	30.2011	6.6867	44.5871	10.5302	220	28	29060	0.11624	139.8	13.7142	35.1717	10.6955	0.873761	0.911493	0.901755	0.917257	0.91127	0.903596	0.876359	0.899449	0.876841	0.910702	0.895251	0.910237	0.913593	0.881074	0.884085	0.900447	0.890898	0.91447	0.901721	0.908878	1	0.898436	0.06464
226	2	21976	11281	91.7485	1.63982	110.174	7.56949	127.995	9.27031	9.72433	0.518687	17.0182	3.53743	26.6729	5.81897	226	22	33259	0.133036	116.217	11.7572	20.2925	6.37587	0.877071	0.923239	0.899381	0.913407	0.885445	0.88582	0.877086	0.884407	0.87889	0.904928	0.880934	0.892706	0.894164	0.879206	0.873523	0.888406	0.888587	0.920653	0.901365	0.917526	1	0.893882	0.0656063
230	1	19458	10009	109.008	0	122.185	8.72977	139.734	10.4735	16.2572	0	23.208	5.01588	34.7032	7.83063	230	26	29468	0.117872	128.145	12.5166	27.1122	8.19029	0.878326	0.924562	0.900299	0.91428	0.887301	0.886249	0.877817	0.885282	0.878597	0.905389	0.881278	0.892341	0.894513	0.879038	0.873524	0.888812	0.888693	0.920728	0.900994	0.918216	1	0.894703	0.0652781
232	1	18305	9421	123.3	0	129.176	9.77555	146.582	11.582	23.4885	0	27.4541	6.29224	40.108	9.54358	232	28	27727	0.110908	135.09	13.2906	31.7534	9.64403	0.881	0.92583	0.901684	0.915191	0.888646	0.886933	0.878692	0.885545	0.879179	0.905471	0.881451	0.892487	0.895228	0.879359	0.873877	0.88843	0.888989	0.920781	0.901504	0.918491	1	0.895787	0.0648022
238	8	23121	10326	91.5825	1.659	110.074	7.46736	129.646	9.49519	9.67217	0.530531	16.9663	3.4856	27.7234	6.1265	238	21	33455	0.13382	116.11	12.1756	20.2847	6.68565	0.891496	0.897908	0.892273	0.888522	0.898655	0.890256	0.874518	0.89054	0.882499	0.903482	0.860903	0.899163	0.891078	0.892946	0.859124	0.8945	0.889344	0.912061	0.886265	0.898177	1	0.890511	0.0691004
242	8	20333	9145	111.579	4.10074	125.983	8.83905	145.208	10.6936	17.5	1.96949	25.4168	5.41447	38.9019	8.64225	242	25	29486	0.117944	131.942	12.9818	29.597	9.07326	0.89395	0.900156	0.894102	0.890287	0.899427	0.891355	0.876501	0.890473	0.883572	0.90487	0.861409	0.899579	0.891389	0.892746	0.860663	0.894594	0.889083	0.912077	0.887269	0.897629	1	0.891934	0.0684633
244	7	19109	8601	117.134	4.22682	132.467	9.92175	151.463	11.7965	20.2294	2.17068	29.5867	6.73112	44.2073	10.3893	244	27	27717	0.110868	138.358	13.7254	34.1213	10.5131	0.895497	0.901901	0.89602	0.891835	0.900476	0.892286	0.878053	0.890771	0.884151	0.905275	0.86216	0.899917	0.891294	0.893333	0.861006	0.895443	0.889436	0.912022	0.887362	0.897608	1	0.8931	0.0679675
250	1	22860	11030	90.7688	0	110.265	7.5203	128.717	9.27553	9.40854	0	17.0566	3.5097	27.1209	5.90195	250	21	33891	0.135564	116.27	11.8709	20.3318	6.47189	0.89034	0.911525	0.896152	0.889086	0.908457	0.899752	0.898218	0.897775	0.902437	0.892892	0.880189	0.88795	0.876457	0.892567	0.895415	0.905875	0.875645	0.902909	0.905063	0.896256	1	0.896904	0.0639346
254	0	20176	9781	0	0	122.378	8.63222	140.743	10.4562	0	0	23.3088	4.96881	35.447	7.94859	254	25	29957	0.119828	128.374	12.6509	27.272	8.34598	0.892062	0.912708	0.897486	0.89036	0.909053	0.900658	0.898738	0.898354	0.903195	0.893414	0.880362	0.888924	0.87689	0.892646	0.895484	0.905949	0.875438	0.902894	0.905264	0.896034	1	0.897839	0.0634537
256	0	18929	9176	0	0	127.356	9.57438	145.644	11.4929	0	0	26.3092	5.98775	39.3449	9.37376	256	27	28105	0.11242	133.327	13.357	30.5652	9.49748	0.894058	0.914268	0.898701	0.892279	0.909447	0.901405	0.900338	0.89847	0.903878	0.893756	0.879968	0.889432	0.877388	0.892795	0.895801	0.906565	0.875592	0.903256	0.905889	0.896335	1	0.898914	0.0629037
262	1	21691	10788	90.4395	0	109.391	7.47197	129.04	9.42602	9.30694	0	16.657	3.44031	27.335	5.99878	262	22	32480	0.12992	115.917	12.3472	20.2034	6.71951	0.868011	0.914301	0.893581	0.902063	0.911253	0.896659	0.894443	0.904557	0.89415	0.886299	0.876185	0.90645	0.879664	0.893904	0.900585	0.9119	0.867518	0.899554	0.894289	0.900431	1	0.894896	0.0647486
266	1	19134	9599	102.26	0	122.463	8.6597	141.885	10.6295	13.4323	0	23.3587	5.00501	36.3225	8.17698	266	26	28734	0.114936	128.95	13.1008	27.6891	8.74136	0.870293	0.915188	0.895368	0.903285	0.912038	0.896395	0.895124	0.90553	0.895037	0.886424	0.876871	0.907079	0.879829	0.893349	0.900919	0.912403	0.867196	0.899875	0.895089	0.900954	1	0.895888	0.0644074
268	1	17985	9075	105.639	0	127.444	9.64115	146.678	11.6213	14.8019	0	26.3693	6.05006	40.1897	9.58088	268	28	27061	0.108244	133.893	13.7677	31.0036	9.88393	0.872529	0.915838	0.896752	0.903403	0.912549	0.897583	0.895957	0.906212	0.895403	0.886867	0.877536	0.907431	0.879513	0.893629	0.900521	0.913048	0.867097	0.899302	0.89496	0.900909	1	0.896723	0.0641061
274	2	21693	12882	91.4388	1.16844	108.743	7.3563	127.478	9.29002	9.62215	0.367092	16.3597	3.34471	26.357	5.77998	274	22	34577	0.138308	115.722	12.173	20.0839	6.54477	0.874425	0.913555	0.9066	0.919108	0.910779	0.887078	0.890071	0.902233	0.881453	0.900078	0.873283	0.904489	0.889652	0.89185	0.88715	0.903881	0.883232	0.905457	0.895133	0.907395	1	0.897659	0.0646132
278	2	19216	11462	103.39	1.79898	119.969	8.51557	138.612	10.4018	13.8931	0.721461	21.9691	4.71584	33.8785	7.66154	278	26	30680	0.12272	126.933	12.9308	26.4179	8.31026	0.876108	0.915156	0.907823	0.919948	0.912076	0.887647	0.890662	0.902477	0.88191	0.900489	0.874087	0.904726	0.890222	0.892503	0.887679	0.904188	0.884192	0.905476	0.89617	0.907969	1	0.898649	0.0641304
280	2	18059	10819	108.934	5.61235	126.19	9.5087	144.692	11.4437	16.3518	2.4988	25.5982	5.84039	38.5845	9.19877	280	28	28880	0.11552	133.12	13.6322	30.4625	9.62036	0.877909	0.91617	0.909228	0.920533	0.91295	0.888816	0.891534	0.903255	0.882652	0.900364	0.874169	0.905211	0.890426	0.892677	0.888227	0.9049	0.884037	0.904882	0.89678	0.908397	1	0.899565	0.0637799
286	4	22064	13815	91.6431	1.0733	108.877	7.32191	127.204	9.34124	9.68574	0.339329	16.4173	3.34145	26.1947	5.80343	286	22	35883	0.143532	115.931	12.0892	20.1808	6.51752	0.884904	0.907435	0.897152	0.907003	0.904495	0.894212	0.885266	0.886464	0.885823	0.906892	0.886952	0.906794	0.895424	0.892038	0.887997	0.897779	0.897667	0.927041	0.89711	0.90554	1	0.89663	0.0657097
290	4	19452	12250	108.009	4.84082	122.175	8.48851	140.212	10.4699	15.9105	2.1384	23.1831	4.87695	35.0545	7.88517	290	26	31706	0.126824	129.142	12.7963	27.7689	8.48778	0.886425	0.908708	0.898079	0.90833	0.905065	0.894941	0.88499	0.887245	0.886063	0.907809	0.887293	0.90732	0.89573	0.892229	0.88805	0.898284	0.897638	0.926985	0.897575	0.905396	1	0.897452	0.0655255
292	4	18237	11577	113.609	5.73945	129.974	9.61453	147.821	11.5569	18.5337	2.83328	27.9427	6.26415	41.1131	9.68744	292	28	29818	0.119272	136.901	13.569	33.0549	10.0827	0.889278	0.910323	0.899909	0.909467	0.906801	0.896505	0.885572	0.888322	0.887383	0.908176	0.888004	0.907388	0.894862	0.892347	0.888004	0.898132	0.897713	0.92741	0.89773	0.905326	1	0.898799	0.0648587
298	0	18525	13318	0	0	108.11	7.26065	126.367	9.23869	0	0	16.0736	3.26089	25.6802	5.68367	298	23	31843	0.127372	115.746	12.1437	20.0914	6.49243	0.886521	0.901297	0.894608	0.895283	0.905725	0.894749	0.889254	0.872123	0.893462	0.91367	0.876017	0.912084	0.890808	0.883538	0.897419	0.90238	0.906086	0.937757	0.905521	0.908991	1	0.895042	0.067226
302	0	16390	11786	0	0	120.834	8.46442	138.849	10.4158	0	0	22.4366	4.75628	34.052	7.71946	302	27	28176	0.112704	128.369	12.8852	27.2953	8.42108	0.888433	0.903659	0.895745	0.896525	0.906729	0.895691	0.890031	0.871611	0.894431	0.914111	0.876047	0.912798	0.891557	0.883713	0.897981	0.903038	0.906498	0.937766	0.905469	0.909072	1	0.896155	0.0668242
304	0	15361	11156	0	0	128.833	9.45163	146.636	11.4857	0	0	27.2091	6.03433	40.1402	9.5151	304	29	26517	0.106068	136.323	13.5829	32.6493	9.9968	0.890335	0.904948	0.897783	0.897933	0.907625	0.896613	0.890938	0.872101	0.895067	0.914395	0.876796	0.913471	0.892277	0.883886	0.899216	0.903402	0.906456	0.937813	0.905872	0.909039	1	0.897299	0.0663354
310	31	24116	14305	93.6242	3.7222	110.188	7.32872	128.936	9.58846	10.3699	1.31101	17.0098	3.41465	27.2854	6.11609	310	22	38452	0.153808	117.149	12.2646	20.8272	6.78043	0.888029	0.910044	0.889095	0.902723	0.915414	0.884583	0.895545	0.881307	0.910512	0.915479	0.879278	0.890552	0.891774	0.880513	0.905128	0.909146	0.892853	0.919471	0.901462	0.898003	1	0.897392	0.0651392
314	30	21384	12718	109.166	5.39632	124.067	8.58579	142.73	10.837	16.4478	2.53406	24.2695	5.08216	36.9894	8.46523	314	26	34132	0.136528	131.008	13.1061	29.0022	8.99058	0.889561	0.911857	0.889693	0.904166	0.91672	0.885694	0.896373	0.88124	0.911168	0.916017	0.87982	0.890821	0.892125	0.880596	0.905499	0.909411	0.892725	0.919548	0.901734	0.898365	1	0.898374	0.0647973
316	27	20115	11978	115.876	7.24132	129.158	9.56885	147.721	11.7316	19.7431	3.93261	27.4239	6.15992	41.0541	9.8339	316	28	32120	0.12848	136.07	13.7693	32.5004	10.1685	0.891563	0.913014	0.891905	0.904779	0.91745	0.886224	0.897354	0.881694	0.912158	0.917061	0.880137	0.891345	0.89312	0.881211	0.90562	0.909371	0.892886	0.919349	0.902055	0.89849	1	0.899439	0.0643159
322	0	26331	11173	0	0	112.217	7.97623	128.969	9.2366	0	0	17.9961	3.86365	27.274	5.88876	322	21	37504	0.150016	117.208	11.3479	20.7602	6.23026	0.868027	0.90349	0.905917	0.90541	0.915262	0.895651	0.896718	0.900451	0.891718	0.894185	0.892118	0.885146	0.893771	0.87832	0.90665	0.900091	0.883492	0.908036	0.887039	0.893718	1	0.895602	0.0651767
326	0	23307	9961	0	0	123.02	8.99996	139.62	10.3355	0	0	23.702	5.24563	34.6048	7.72137	326	25	33268	0.133072	127.99	12.1052	26.9665	7.87806	0.869589	0.905525	0.907253	0.906171	0.91585	0.896207	0.897394	0.901662	0.892554	0.894343	0.892945	0.885355	0.894132	0.878893	0.907163	0.900039	0.883116	0.90814	0.887099	0.893922	1	0.896596	0.064906
328	0	21915	9368	0	0	127.936	9.91245	144.343	11.3	0	0	26.6965	6.26655	38.2929	9.03987	328	27	31283	0.125132	132.85	12.7883	30.1692	8.95505	0.871528	0.90709	0.908225	0.90685	0.916057	0.897372	0.898108	0.902199	0.893297	0.895071	0.893073	0.885928	0.894895	0.879152	0.90757	0.900393	0.883515	0.908513	0.887862	0.893744	1	0.897547	0.0645543
334	6	22201	9134	91.3329	1.0416	109.454	7.36865	130.813	9.52762	9.58796	0.330635	16.6788	3.38573	28.47	6.2295	334	21	31341	0.125364	115.675	12.6189	20.1138	6.93971	0.865767	0.910213	0.901678	0.906576	0.897259	0.898264	0.91283	0.903561	0.889203	0.891324	0.870409	0.906704	0.901806	0.890798	0.901551	0.895313	0.86891	0.907533	0.893829	0.906815	1	0.895565	0.0648283
338	6	19628	8120	107.335	5.17263	122.012	8.47925	143.287	10.7097	15.6306	2.26619	23.0907	4.83942	37.402	8.40696	338	25	27754	0.111016	128.233	13.3484	27.2761	8.92515	0.868415	0.912049	0.902915	0.907761	0.898681	0.898033	0.913184	0.904248	0.890484	0.891962	0.870487	0.907058	0.901366	0.891205	0.901564	0.895619	0.86946	0.907905	0.894051	0.907527	1	0.896701	0.0643856
340	5	18475	7670	117.896	4.92847	131.605	9.59763	152.771	11.8485	20.6528	2.64304	28.9898	6.37488	45.3507	10.59	340	27	26150	0.1046	137.811	14.1134	33.787	10.8222	0.870765	0.91283	0.904168	0.90935	0.899675	0.898184	0.91348	0.904837	0.89153	0.892983	0.870784	0.907686	0.901166	0.890975	0.901778	0.896061	0.869981	0.907859	0.894264	0.907878	1	0.897692	0.0640925
346	0	20540	12569	0	0	108.415	7.34084	126.223	9.00205	0	0	16.2129	3.31574	25.5726	5.47612	346	22	33109	0.132436	115.175	11.785	19.7661	6.23188	0.887901	0.921456	0.885741	0.910417	0.899091	0.899106	0.905373	0.903455	0.884835	0.905494	0.882479	0.927557	0.902625	0.897807	0.901492	0.89225	0.870836	0.910644	0.896101	0.906415	1	0.900138	0.0624303
350	0	18306	11244	0	0	121.866	8.52117	139.6	10.2418	0	0	23.0126	4.86507	34.5793	7.6262	350	26	29550	0.1182	128.614	12.6106	27.4138	8.26614	0.890186	0.923113	0.88714	0.910981	0.899763	0.899645	0.906481	0.905245	0.886058	0.905854	0.882944	0.927208	0.902944	0.898545	0.902098	0.892318	0.870457	0.910541	0.896108	0.906328	1	0.901237	0.061961
352	0	17266	10595	0	0	127.825	9.47373	145.463	11.3065	0	0	26.5869	5.95748	39.1771	9.18257	352	28	27861	0.111444	134.532	13.3247	31.3747	9.56116	0.891982	0.924087	0.888823	0.912333	0.90056	0.900237	0.907487	0.906034	0.886759	0.906249	0.883493	0.927677	0.903144	0.898819	0.902103	0.892574	0.870428	0.910484	0.896127	0.90659	1	0.902231	0.061625
358	1	19702	13365	92.726	0	107.633	7.01137	126.938	9.33461	10.0276	0	15.8501	3.11254	26.0326	5.76545	358	22	33068	0.132272	115.435	12.4206	19.9653	6.64663	0.894278	0.908325	0.891224	0.910427	0.904424	0.893054	0.878311	0.874924	0.897061	0.905407	0.893568	0.919923	0.890196	0.890665	0.887686	0.897922	0.895549	0.921344	0.897091	0.894415	1	0.897379	0.0634909
362	0	17458	11886	0	0	121.476	8.14514	140.59	10.457	0	0	22.7666	4.60027	35.3327	7.91461	362	26	29344	0.117376	129.218	13.1074	27.8566	8.71877	0.895669	0.909283	0.892704	0.910868	0.904495	0.893879	0.878953	0.876363	0.89848	0.905637	0.893556	0.92104	0.890795	0.890608	0.887592	0.898548	0.895754	0.9215	0.897321	0.893539	1	0.898204	0.0632717
364	0	16395	11230	0	0	128.347	9.22168	147.319	11.4995	0	0	26.8864	5.83021	40.6957	9.59702	364	28	27625	0.1105	136.06	13.8225	32.5001	10.1795	0.898027	0.911005	0.893846	0.912145	0.905774	0.893919	0.880253	0.877557	0.899149	0.905683	0.893719	0.92181	0.891348	0.89086	0.887566	0.898443	0.895656	0.921683	0.898027	0.894009	1	0.899341	0.0627357
370	2	21669	14789	90.9352	0.346389	108.288	7.20151	125.785	9.10905	9.46056	0.107633	16.1486	3.24566	25.3209	5.53857	370	22	36460	0.14584	115.384	11.761	19.8687	6.24436	0.879635	0.910628	0.905801	0.899122	0.897312	0.885422	0.884504	0.878072	0.903854	0.917732	0.899287	0.906226	0.89136	0.890167	0.905088	0.903579	0.908941	0.918431	0.901961	0.886067	1	0.896589	0.0641536
374	2	19113	13121	107.355	2.9927	121.271	8.42726	138.632	10.2319	15.5677	1.29357	22.6745	4.76336	33.8757	7.54881	374	27	32236	0.128944	128.336	12.5498	27.2333	8.18149	0.881375	0.912629	0.907588	0.899941	0.898328	0.886571	0.885423	0.878583	0.904439	0.918244	0.899072	0.906688	0.891658	0.890092	0.905913	0.903958	0.90934	0.918383	0.901926	0.886602	1	0.897696	0.0635681
376	2	17908	12346	117.417	8.73798	129.042	9.46702	146.296	11.3389	20.6305	4.51974	27.3412	6.07319	39.8472	9.33993	376	29	30256	0.121024	136.081	13.3208	32.4439	9.75774	0.883031	0.91329	0.908415	0.900747	0.899524	0.887642	0.886436	0.879363	0.904713	0.918578	0.898979	0.907324	0.89179	0.890369	0.906068	0.903788	0.910084	0.918793	0.902499	0.886832	1	0.898529	0.0633946
382	13	24841	15002	93.359	2.30621	110.121	7.36067	128.841	9.55458	10.252	0.76386	16.9813	3.42947	27.2232	6.10033	382	22	39856	0.159424	117.162	12.27	20.8342	6.78172	0.893655	0.911506	0.910704	0.910929	0.910791	0.880357	0.898146	0.885162	0.901696	0.921241	0.887972	0.902072	0.898873	0.893416	0.902273	0.901734	0.880821	0.922835	0.908671	0.903678	1	0.901915	0.061791
386	11	22076	13345	111.715	5.66081	125.242	8.60176	143.894	10.7732	17.6261	2.64876	24.9571	5.18097	37.8801	8.56925	386	26	35432	0.141728	132.263	13.1002	29.8221	9.14505	0.895462	0.913708	0.911535	0.911718	0.911648	0.880885	0.898806	0.885697	0.902715	0.921498	0.888378	0.90232	0.899455	0.893952	0.902856	0.90256	0.881223	0.922866	0.908938	0.904296	1	0.902931	0.0613482
388	11	20806	12556	120.703	6.44031	131.67	9.65054	150.286	11.7559	22.227	3.48086	29.0375	6.44343	43.197	10.2251	388	28	33373	0.133492	138.67	13.8381	34.3625	10.5978	0.897417	0.914856	0.912459	0.912654	0.912279	0.88203	0.899739	0.88642	0.90365	0.921718	0.889222	0.902166	0.899649	0.894391	0.90314	0.902841	0.881221	0.922827	0.908729	0.904474	1	0.903868	0.0609183
394	0	21303	11047	0	0	110.176	7.67323	127.484	9.14272	0	0	17.0255	3.5734	26.3478	5.70126	394	22	32350	0.1294	116.086	11.6052	20.2089	6.2491	0.881747	0.904637	0.896538	0.91575	0.906801	0.875054	0.903122	0.881066	0.907836	0.912195	0.888315	0.895425	0.886337	0.889459	0.905765	0.883416	0.871128	0.929768	0.908903	0.907187	1	0.89674	0.0641416
398	0	18911	9796	0	0	124.134	8.86505	141.127	10.3438	0	0	24.3307	5.24515	35.7209	7.89367	398	26	28707	0.114828	129.933	12.3772	28.2175	8.27952	0.883617	0.906974	0.89783	0.916414	0.907705	0.875431	0.903665	0.882381	0.908872	0.913314	0.888616	0.895827	0.886839	0.889644	0.905807	0.884157	0.871495	0.930348	0.908855	0.908019	1	0.897866	0.0636801
400	0	17756	9295	0	0	131.094	9.86984	147.803	11.4054	0	0	28.6845	6.5166	41.0793	9.56135	400	28	27051	0.108204	136.836	13.0998	32.9435	9.6921	0.885642	0.908451	0.899043	0.917249	0.908303	0.877324	0.904421	0.882463	0.909652	0.913201	0.88884	0.896714	0.888119	0.890023	0.906085	0.884219	0.871557	0.930539	0.909412	0.908525	1	0.898907	0.0632729
406	0	17152	10522	0	0	106.9	6.97574	128.168	9.48024	0	0	15.5312	3.07322	26.7981	5.97399	406	22	27674	0.110696	114.987	13.0734	19.815	7.02405	0.870022	0.887223	0.895769	0.919166	0.905633	0.887295	0.901496	0.869824	0.896022	0.890999	0.892571	0.904549	0.89248	0.899743	0.912481	0.865686	0.871396	0.921822	0.900665	0.898425	1	0.892176	0.0667519
410	0	15158	9325	0	0	120.356	8.19767	141.297	10.6622	0	0	22.1552	4.57298	35.8839	8.18773	410	26	24483	0.097932	128.332	13.7227	27.3842	9.10633	0.871544	0.889556	0.896683	0.920128	0.90665	0.888637	0.902422	0.872524	0.895969	0.891231	0.892701	0.905016	0.892517	0.900421	0.913797	0.865989	0.872013	0.921864	0.899971	0.898174	1	0.893318	0.066294
412	0	14237	8819	0	0	128.471	9.31325	149.304	11.7116	0	0	26.9717	5.93375	42.3635	10.0521	412	28	23056	0.092224	136.44	14.4409	32.8591	10.7865	0.873742	0.891135	0.897814	0.92091	0.907486	0.889465	0.903496	0.873178	0.8966	0.892002	0.892804	0.905469	0.892219	0.900807	0.913949	0.865913	0.872441	0.921842	0.900048	0.898248	1	0.89434	0.065911
418	0	20896	15063	0	0	108.449	7.2455	125.276	9.11353	0	0	16.2226	3.27739	25.0197	5.51339	418	23	35959	0.143836	115.498	11.5853	19.9076	6.14925	0.882338	0.914708	0.888887	0.91361	0.912692	0.901735	0.892642	0.878181	0.884938	0.904155	0.887886	0.898815	0.915014	0.888554	0.898468	0.872243	0.876846	0.917698	0.890069	0.893337	1	0.897388	0.0630186
422	0	18470	13382	0	0	120.112	8.35529	136.747	10.2155	0	0	22.0343	4.62525	32.531	7.35521	422	27	31852	0.127408	127.101	12.318	26.4443	7.8725	0.884827	0.916206	0.889677	0.914511	0.913035	0.90222	0.893099	0.87803	0.88558	0.904323	0.887731	0.898578	0.914825	0.888359	0.899268	0.87186	0.876287	0.917666	0.890337	0.89379	1	0.898214	0.0626316
424	0	17383	12622	0	0	126.473	9.32485	142.922	11.25	0	0	25.7513	5.73354	37.1859	8.86884	424	29	30005	0.12002	133.392	13.0212	30.5614	9.16499	0.886469	0.917014	0.890818	0.915831	0.913581	0.9028	0.894418	0.878604	0.885686	0.904916	0.888319	0.8986	0.915064	0.888669	0.89935	0.872171	0.876537	0.918297	0.890085	0.893334	1	0.899065	0.0623241
430	0	20994	13137	0	0	108.141	7.20537	126.633	9.35608	0	0	16.0843	3.24207	25.8503	5.77162	430	22	34131	0.136524	115.259	12.1071	19.8432	6.47049	0.872858	0.908514	0.896443	0.905833	0.916864	0.898831	0.882277	0.88572	0.896077	0.911166	0.886657	0.901878	0.904735	0.878834	0.886672	0.893586	0.885925	0.916352	0.900691	0.902171	1	0.895969	0.0641224
434	0	18590	11678	0	0	121.503	8.39807	139.694	10.478	0	0	22.8013	4.77142	34.6743	7.84322	434	26	30268	0.121072	128.521	12.8096	27.3821	8.43332	0.874339	0.909508	0.897433	0.907047	0.917091	0.899944	0.882516	0.886877	0.896772	0.911425	0.888149	0.902075	0.905098	0.879361	0.886398	0.893188	0.885754	0.915918	0.901265	0.902455	1	0.896806	0.0638393
436	0	17456	11022	0	0	126.349	9.33787	144.437	11.4562	0	0	25.6785	5.75121	38.3863	9.19552	436	28	28478	0.113912	133.35	13.4857	30.5969	9.55575	0.876747	0.911089	0.898641	0.907367	0.918235	0.900871	0.882874	0.887597	0.8975	0.911423	0.888458	0.902486	0.90526	0.880294	0.887123	0.8929	0.886562	0.916163	0.901696	0.90217	1	0.897835	0.0634388
442	4	22697	14977	93.1692	0.502379	108.908	7.18605	127.307	9.27982	10.1723	0.164393	16.4231	3.26967	26.2518	5.75972	442	22	37678	0.150712	116.22	12.102	20.3294	6.54	0.876002	0.909642	0.906736	0.909735	0.923072	0.887627	0.897672	0.874423	0.906882	0.914566	0.87851	0.898694	0.893943	0.883168	0.889577	0.904095	0.898508	0.916795	0.907161	0.897964	1	0.89861	0.0629467
446	4	20113	13312	111.097	6.05551	123.768	8.40074	142.037	10.4717	17.3586	2.88055	24.0823	4.93499	36.4198	8.09028	446	26	33429	0.133716	131.042	12.8899	28.9945	8.78682	0.877801	0.910213	0.90767	0.910976	0.923839	0.888301	0.898232	0.875228	0.907864	0.914924	0.878713	0.899204	0.895061	0.883125	0.890305	0.904245	0.898561	0.916839	0.907266	0.898232	1	0.899471	0.0625736
448	4	18923	12622	114.771	9.2113	129.958	9.47875	148.169	11.5435	19.3241	4.57067	27.9201	6.159	41.3979	9.71528	448	28	31549	0.126196	137.242	13.67	33.3111	10.2048	0.880202	0.911883	0.908396	0.911867	0.924625	0.88903	0.898951	0.876034	0.908175	0.915053	0.879854	0.899014	0.895068	0.883087	0.890694	0.904387	0.899014	0.917192	0.907271	0.898206	1	0.900463	0.0622347
454	0	20608	12770	0	0	109.173	7.38952	126.88	9.24206	0	0	16.5538	3.39011	25.9896	5.7331	454	22	33378	0.133512	115.947	11.8514	20.1638	6.37982	0.880026	0.889643	0.895605	0.914869	0.900294	0.883801	0.895635	0.875637	0.912622	0.913955	0.882438	0.888594	0.894691	0.895964	0.906345	0.897343	0.902256	0.909611	0.91012	0.899844	1	0.89436	0.0649592
458	0	18216	11320	0	0	118.581	8.45113	135.965	10.2691	0	0	21.2212	4.58325	31.9904	7.32363	458	26	29536	0.118144	125.244	12.4858	25.3486	7.80544	0.882432	0.890642	0.89721	0.915662	0.901645	0.884819	0.895636	0.875796	0.913004	0.914139	0.883092	0.889085	0.894942	0.896889	0.906792	0.896973	0.902119	0.91033	0.910736	0.900918	1	0.895383	0.0647455
460	0	17110	10670	0	0	125.654	9.4421	142.795	11.2787	0	0	25.2723	5.75078	37.0921	8.89266	460	28	27780	0.11112	132.237	13.1634	29.8122	9.15384	0.884215	0.891667	0.898272	0.916559	0.90288	0.885853	0.896904	0.876656	0.913697	0.914741	0.883729	0.889453	0.895626	0.896886	0.907127	0.897372	0.90243	0.910241	0.910547	0.901494	1	0.896383	0.0645122
466	6	21772	12495	93.2752	2.51148	109.471	7.32035	128.812	9.44328	10.2279	0.820913	16.6838	3.36905	27.1954	6.02681	466	22	34273	0.137092	116.52	12.3815	20.5149	6.78718	0.871138	0.904123	0.8762	0.919003	0.902051	0.881525	0.897149	0.883786	0.897543	0.897062	0.892568	0.906209	0.888104	0.897893	0.901716	0.87868	0.864281	0.90421	0.912759	0.892758	1	0.892083	0.0657382
470	5	19266	11047	115.23	4.03326	125.021	8.64864	144.109	10.7047	19.2593	2.05713	24.8306	5.1871	38.0397	8.53456	470	26	30318	0.121272	131.974	13.18	29.6427	9.1686	0.873705	0.90598	0.877531	0.919404	0.902912	0.881852	0.898542	0.884541	0.89813	0.897569	0.893149	0.907068	0.888268	0.89846	0.90189	0.879824	0.865196	0.904628	0.91289	0.893479	1	0.893239	0.0653181
472	5	18057	10398	119.16	4.01137	128.43	9.6076	147.463	11.7195	21.2815	2.12059	26.9725	6.09487	40.8415	9.82014	472	28	28460	0.11384	135.382	13.8845	32.0386	10.1695	0.876019	0.907853	0.878777	0.920081	0.90397	0.882941	0.899508	0.886367	0.898015	0.89805	0.892779	0.907238	0.888001	0.8987	0.902091	0.880288	0.865882	0.904743	0.913036	0.893482	1	0.894352	0.0649633
478	2	23394	11417	92.328	0.00243839	110.593	7.65057	128.44	9.17868	9.89954	0.000780908	17.2157	3.5996	26.9399	5.81544	478	22	34813	0.139252	116.445	11.7129	20.4044	6.37533	0.868181	0.909847	0.896935	0.905538	0.907089	0.905035	0.881898	0.881452	0.880088	0.880045	0.899994	0.914701	0.901948	0.897524	0.904763	0.860311	0.880619	0.906127	0.887197	0.878465	1	0.893399	0.0665907
482	1	20788	10172	106.405	0	123.062	8.77981	140.811	10.2805	15.1246	0	23.7078	5.11603	35.4782	7.82418	482	26	30961	0.123844	128.892	12.4896	27.5746	8.2616	0.870498	0.911986	0.897807	0.906576	0.907658	0.906075	0.882707	0.882966	0.880721	0.881545	0.900375	0.915135	0.902506	0.898114	0.904913	0.860873	0.880511	0.905769	0.887714	0.879138	1	0.894596	0.0661266
484	1	19517	9556	111.547	0	128.088	9.76163	145.851	11.3174	17.4145	0	26.7757	6.18085	39.4877	9.23595	484	28	29074	0.116296	133.926	13.2553	30.9536	9.45217	0.872618	0.913892	0.898948	0.907649	0.908165	0.907082	0.883487	0.883711	0.881595	0.882283	0.90096	0.914976	0.903144	0.898002	0.905431	0.861302	0.880426	0.906188	0.887855	0.879222	1	0.895683	0.0656157
490	7	24206	10579	93.4667	2.55222	110.64	7.56777	130.242	9.46644	10.2915	0.848756	17.2322	3.56769	28.0991	6.15102	490	21	34792	0.139168	116.597	12.1864	20.535	6.73557	0.888394	0.917452	0.905524	0.902377	0.917265	0.900782	0.891369	0.881869	0.918027	0.892935	0.895565	0.892691	0.912437	0.881625	0.901299	0.878722	0.892619	0.917366	0.883896	0.879498	1	0.900879	0.0630492
494	7	21417	9472	103.766	5.6788	119.437	8.58497	139.071	10.5216	14.1575	2.35663	21.6875	4.71995	34.2239	7.79378	494	25	30896	0.123584	125.453	12.9261	25.5292	8.21602	0.890536	0.918258	0.907253	0.903337	0.91829	0.901185	0.89209	0.882056	0.917692	0.894161	0.895779	0.892446	0.913257	0.882137	0.901573	0.879111	0.892122	0.917886	0.883432	0.879483	1	0.901803	0.0624928
496	7	20070	8927	107.931	6.29015	124.529	9.50611	144.123	11.5521	15.9424	2.81552	24.6157	5.688	38.1519	9.20199	496	27	29004	0.116016	130.556	13.6209	28.7798	9.35547	0.892704	0.920097	0.908616	0.904151	0.918701	0.902169	0.893204	0.882827	0.918149	0.894566	0.896428	0.893153	0.913495	0.882499	0.902082	0.879534	0.892532	0.918322	0.88405	0.879137	1	0.902903	0.0621085
502	1	22642	10284	93.6378	0	110.24	7.65418	128.836	9.3573	10.325	0	17.0536	3.57322	27.202	5.94556	502	21	32927	0.131708	116.047	11.9133	20.223	6.47634	0.879309	0.90977	0.917302	0.901722	0.921736	0.901737	0.903271	0.877669	0.914493	0.897394	0.880858	0.899368	0.900097	0.8782	0.900644	0.879825	0.880129	0.921144	0.909497	0.899596	1	0.90037	0.0628875
506	1	20080	9127	112.767	0	122.814	8.774	141.197	10.4873	17.9893	0	23.5665	5.09124	35.7893	8.0335	506	25	29208	0.116832	128.558	12.6451	27.3857	8.37169	0.881163	0.911463	0.91867	0.902373	0.922093	0.902356	0.90393	0.878201	0.914869	0.898179	0.88183	0.900387	0.900164	0.878869	0.901311	0.879759	0.881026	0.921854	0.909973	0.899154	1	0.901357	0.0625216
508	1	18884	8606	116.275	0	125.753	9.63123	144.113	11.3552	19.7131	0	25.3479	5.86166	38.121	9.0983	508	27	27491	0.109964	131.5	13.2884	29.3463	9.19803	0.883635	0.913044	0.919301	0.904132	0.922484	0.902932	0.904732	0.878742	0.915463	0.898549	0.882816	0.900549	0.90064	0.879615	0.901822	0.880106	0.881834	0.922411	0.909971	0.89944	1	0.902438	0.0620957
514	0	18378	11164	0	0	107.704	7.18708	127.182	9.26603	0	0	15.8916	3.20611	26.1747	5.75008	514	22	29542	0.118168	115.065	12.4003	19.7776	6.61425	0.882557	0.909671	0.897671	0.907386	0.919064	0.901801	0.895217	0.879934	0.912176	0.893558	0.882489	0.876633	0.893677	0.875652	0.903916	0.896554	0.902681	0.91744	0.915832	0.904306	1	0.898291	0.0645485
518	0	16222	9884	0	0	122.015	8.3768	141.326	10.4679	0	0	23.085	4.79433	35.884	8.03804	518	26	26106	0.104424	129.326	13.1461	27.9308	8.79116	0.884739	0.911112	0.9001	0.90801	0.919884	0.903394	0.896154	0.880928	0.912836	0.894201	0.883264	0.87681	0.893358	0.875144	0.9037	0.897035	0.903662	0.918007	0.915479	0.904945	1	0.899488	0.0641186
520	0	15279	9350	0	0	126.151	9.35941	145.318	11.4197	0	0	25.5613	5.74405	39.0773	9.30398	520	28	24629	0.098516	133.427	13.7977	30.6924	9.81604	0.886293	0.9124	0.902046	0.909335	0.920825	0.904381	0.896829	0.881583	0.912928	0.89423	0.883938	0.877786	0.894109	0.875025	0.903752	0.897438	0.90367	0.918328	0.915973	0.904848	1	0.900517	0.0638557
526	0	18614	14562	0	0	107.765	7.09018	125.778	9.16805	0	0	15.9125	3.16543	25.3213	5.56499	526	23	33176	0.132704	115.671	12.0418	20.0423	6.40442	0.885098	0.905474	0.88662	0.923484	0.907855	0.895798	0.886575	0.861391	0.901495	0.886906	0.875512	0.888579	0.897772	0.875241	0.886122	0.901374	0.898647	0.913416	0.927915	0.898179	1	0.894851	0.0658363
530	0	16364	12914	0	0	122.892	8.39668	140.391	10.4244	0	0	23.5809	4.87125	35.1819	7.86947	530	27	29278	0.117112	130.611	12.7605	28.6979	8.58819	0.886929	0.907183	0.88838	0.923868	0.909403	0.896748	0.886997	0.863259	0.901923	0.88727	0.876119	0.888124	0.898712	0.875879	0.886365	0.901325	0.898422	0.91345	0.927693	0.898285	1	0.895949	0.0653836
532	0	15335	12218	0	0	128.86	9.35322	146.185	11.4737	0	0	27.217	5.97	39.7744	9.40847	532	29	27553	0.110212	136.542	13.4589	32.7854	9.89983	0.889703	0.908504	0.890121	0.924908	0.910318	0.897851	0.887598	0.863935	0.903205	0.88798	0.877001	0.887725	0.89845	0.876075	0.887	0.902207	0.898759	0.913802	0.927104	0.898704	1	0.89716	0.0648377
538	0	19571	13702	0	0	108.275	7.11707	125.865	9.21943	0	0	16.1382	3.20221	25.3787	5.65233	538	23	33273	0.133092	115.519	11.821	19.9435	6.31432	0.865446	0.911415	0.898281	0.920401	0.907297	0.89511	0.883058	0.857738	0.897214	0.883885	0.881811	0.904517	0.893277	0.875049	0.884456	0.891233	0.876086	0.897935	0.932302	0.887687	1	0.892737	0.0670285
542	0	17229	12179	0	0	121.211	8.27834	138.508	10.3281	0	0	22.6304	4.6668	33.7972	7.65202	542	27	29408	0.117632	128.375	12.5265	27.255	8.20146	0.867349	0.912422	0.899313	0.921178	0.908868	0.895794	0.884232	0.857879	0.897188	0.88498	0.882022	0.904193	0.893515	0.875408	0.885439	0.891424	0.876547	0.898259	0.932127	0.887905	1	0.893661	0.0668283
544	0	16129	11437	0	0	126.486	9.21863	143.743	11.4395	0	0	25.7496	5.66442	37.8434	9.14925	544	29	27566	0.110264	133.646	13.2782	30.7673	9.4345	0.869912	0.914006	0.901001	0.92215	0.909635	0.896485	0.884985	0.858413	0.897736	0.885747	0.882573	0.904085	0.8938	0.875771	0.886146	0.891551	0.877149	0.898625	0.932199	0.887597	1	0.8948	0.066481
550	6	20450	13098	93.8016	3.296	109.261	7.40589	128.319	9.39886	10.4175	1.13262	16.5944	3.39284	26.8841	5.93481	550	22	33554	0.134216	116.698	12.4268	20.6099	6.78066	0.875305	0.916999	0.899684	0.904333	0.925165	0.896301	0.893575	0.862967	0.884857	0.893202	0.900548	0.896227	0.904423	0.875604	0.89955	0.890833	0.891786	0.898045	0.910428	0.868063	1	0.896515	0.065892
554	6	18049	11621	109.075	3.78664	120.388	8.54468	139.454	10.4557	16.3454	1.69923	22.1988	4.76122	34.4958	7.7744	554	26	29676	0.118704	127.852	13.1865	27.013	8.57333	0.877376	0.918402	0.9012	0.906086	0.925596	0.896516	0.894561	0.864419	0.885834	0.894089	0.901334	0.896044	0.90435	0.875657	0.899211	0.891781	0.892135	0.898335	0.910348	0.86789	1	0.897618	0.0654535
556	6	16924	10966	115.387	3.5943	126.938	9.60162	145.875	11.515	19.3229	1.83589	26.0575	5.96421	39.5307	9.38029	556	28	27896	0.111584	134.38	13.9166	31.3524	9.97514	0.87923	0.919594	0.902836	0.907299	0.926083	0.897297	0.895648	0.865052	0.88622	0.894501	0.902316	0.896706	0.904807	0.876237	0.899502	0.89183	0.892153	0.898892	0.911009	0.868332	1	0.898651	0.0651761
562	1	20893	12098	90.3164	0	110.016	7.50022	127.721	9.21952	9.26916	0	16.9419	3.48279	26.5004	5.7794	562	22	32992	0.131968	116.508	11.8156	20.4467	6.41486	0.890519	0.921633	0.909902	0.903719	0.920784	0.902234	0.897324	0.851085	0.894611	0.891959	0.88867	0.883275	0.912812	0.862497	0.89408	0.888382	0.89746	0.901279	0.902416	0.867589	1	0.899508	0.0614765
566	1	18568	10763	105.249	0	119.589	8.51482	137.141	10.3211	14.6392	0	21.763	4.66447	32.8194	7.45307	566	26	29332	0.117328	126.029	12.5125	25.8198	7.90922	0.892166	0.923275	0.910746	0.904217	0.921127	0.902581	0.898779	0.851988	0.89566	0.891535	0.88954	0.884461	0.913422	0.862863	0.89445	0.888603	0.898234	0.902172	0.902274	0.867858	1	0.900425	0.0611813
568	1	17460	10145	115.901	0	126.546	9.45232	144.001	11.4425	19.5244	0	25.8067	5.81621	38.0434	9.11521	568	28	27606	0.110424	132.961	13.2459	30.3034	9.3133	0.894009	0.924545	0.912284	0.905854	0.922046	0.903554	0.899678	0.852333	0.896979	0.891962	0.889861	0.884771	0.913714	0.862983	0.895059	0.88881	0.898247	0.902413	0.902992	0.868145	1	0.901518	0.0608622
574	4	20503	11294	91.4706	1.07608	108.878	7.26212	128.205	9.2545	9.63145	0.338011	16.4141	3.30951	26.8013	5.84766	574	22	31801	0.127204	115.74	12.2489	20.1022	6.62779	0.881859	0.905883	0.902377	0.916716	0.925616	0.908399	0.887409	0.853857	0.90788	0.894705	0.876482	0.873369	0.905632	0.858416	0.880664	0.886356	0.889815	0.90167	0.89722	0.877299	1	0.896431	0.0650683
578	4	18113	9971	107.346	1.37004	123.612	8.53265	142.642	10.433	15.5352	0.588957	24.0031	5.00916	36.8763	8.13104	578	26	28088	0.112352	130.366	12.9837	28.5718	8.81005	0.883491	0.907505	0.904283	0.917153	0.926036	0.908893	0.888084	0.854404	0.907897	0.895009	0.877047	0.87443	0.906259	0.858783	0.881373	0.886749	0.890006	0.902289	0.897341	0.877884	1	0.897377	0.0648226
580	4	17025	9396	111.232	2.80709	128.399	9.49388	147.343	11.4949	17.3005	1.30652	26.9431	6.03097	40.7137	9.56593	580	28	26425	0.1057	135.132	13.6881	31.8381	9.97255	0.885941	0.908723	0.905412	0.918373	0.926452	0.910123	0.888496	0.855364	0.908401	0.895572	0.877711	0.874532	0.906717	0.858978	0.88123	0.88666	0.890445	0.902517	0.897938	0.877673	1	0.898411	0.0643211
586	6	22342	12031	92.5852	2.09222	109.873	7.44562	128.208	9.42771	9.99741	0.691295	16.8733	3.4527	26.8185	5.95221	586	22	34379	0.137516	116.286	11.9875	20.3525	6.53163	0.881759	0.903066	0.909189	0.907894	0.922744	0.903488	0.901117	0.864336	0.901641	0.894616	0.883272	0.867215	0.881047	0.860685	0.898339	0.899575	0.884726	0.887024	0.909174	0.895605	1	0.896541	0.0636808
590	5	19751	10661	107.332	2.45231	121.545	8.52625	139.744	10.5193	15.5459	1.06041	22.8343	4.84122	34.716	7.89902	590	26	30417	0.121668	127.921	12.7063	26.9976	8.32133	0.883683	0.904017	0.910215	0.908653	0.923727	0.903837	0.902144	0.865815	0.902242	0.895437	0.884127	0.867525	0.880988	0.860818	0.899037	0.899628	0.885262	0.887201	0.909278	0.896045	1	0.897488	0.0633974
592	5	18606	10083	113.418	3.44676	126.849	9.45519	144.91	11.4812	18.3516	1.67943	25.9898	5.85618	38.7609	9.2716	592	28	28694	0.114776	133.193	13.3679	30.4762	9.4679	0.885394	0.905869	0.911776	0.910295	0.925089	0.904963	0.902297	0.866505	0.902105	0.895902	0.884558	0.867934	0.881822	0.861556	0.899334	0.899683	0.885412	0.887102	0.908779	0.896511	1	0.898607	0.063085
598	2	22208	10839	90.6295	0.102879	109.291	7.3367	127.683	9.38847	9.36551	0.0317541	16.6033	3.35902	26.4922	5.90082	598	22	33049	0.132196	115.322	11.8183	19.8461	6.36875	0.89505	0.917244	0.891842	0.922388	0.925323	0.896608	0.890662	0.849526	0.894747	0.900269	0.891646	0.883915	0.878483	0.874066	0.900088	0.912115	0.889528	0.911934	0.918591	0.890042	1	0.899588	0.0622692
602	2	19670	9657	116.231	1.42666	124.551	8.56791	142.769	10.7068	19.6998	0.721942	24.549	5.09048	37.0045	8.39101	602	26	29329	0.117316	130.549	12.6604	28.6499	8.65038	0.897013	0.918477	0.893552	0.923045	0.925705	0.89819	0.891814	0.850336	0.895053	0.901207	0.891984	0.884312	0.879386	0.874373	0.90073	0.912595	0.889836	0.911351	0.919022	0.890279	1	0.900651	0.0619403
604	2	18541	9121	119.421	0.625188	130.832	9.62599	148.901	11.6622	21.3511	0.333837	28.4925	6.33427	42.0204	9.96144	604	28	27664	0.110656	136.789	13.3833	32.9522	10.003	0.898677	0.919137	0.895225	0.924198	0.926728	0.899328	0.892351	0.851811	0.895424	0.901316	0.892785	0.884362	0.87979	0.874711	0.901569	0.912757	0.890092	0.911618	0.91948	0.890273	1	0.90163	0.0616709
610	1	21289	11773	92.4384	0	108.74	7.24888	127.756	9.32645	9.93494	0	16.3519	3.29207	26.5306	5.83384	610	22	33063	0.132252	115.511	12.1545	19.9761	6.54639	0.885703	0.922769	0.892191	0.928349	0.927351	0.895639	0.877779	0.843571	0.892735	0.900463	0.88835	0.887971	0.8921	0.862218	0.899177	0.889922	0.87356	0.890331	0.905	0.877219	1	0.897479	0.0631995
614	1	18862	10538	108.405	0	122.906	8.47067	141.788	10.5219	15.9899	0	23.5946	4.90992	36.2368	8.09141	614	26	29401	0.117604	129.673	12.9502	28.1256	8.69996	0.888014	0.923591	0.892912	0.929526	0.927945	0.897129	0.878661	0.844104	0.893966	0.901228	0.889579	0.888218	0.892368	0.862488	0.899459	0.890259	0.87412	0.890684	0.905922	0.87764	1	0.898518	0.0629472
616	1	17729	9950	118.342	0	130.434	9.5776	149.225	11.6179	20.7783	0	28.2321	6.26122	42.2842	9.91877	616	28	27680	0.11072	137.188	13.7328	33.2831	10.293	0.890372	0.923988	0.894762	0.930257	0.928378	0.897507	0.879588	0.84496	0.895213	0.901517	0.890336	0.88862	0.892847	0.862717	0.900181	0.890697	0.874765	0.89048	0.905925	0.877908	1	0.89949	0.0625889
622	3	24238	13117	91.7862	0.532339	110.056	7.39935	128.14	9.13242	9.728	0.167869	16.954	3.44443	26.75	5.75921	622	22	37358	0.149432	116.404	11.8049	20.393	6.4199	0.893851	0.926201	0.903367	0.911706	0.92513	0.903756	0.903528	0.843233	0.892486	0.871607	0.889047	0.886878	0.89444	0.862319	0.892714	0.890894	0.891509	0.880748	0.914034	0.869144	1	0.899657	0.0638282
626	1	21423	11645	102.008	0	120.228	8.48923	138.314	10.2561	13.3337	0	22.1071	4.71744	33.6485	7.51371	626	26	33069	0.132276	126.596	12.5847	26.1711	8.04305	0.894765	0.927818	0.904714	0.913121	0.925595	0.904699	0.904911	0.844053	0.893102	0.872585	0.889458	0.886631	0.894599	0.862681	0.893374	0.890698	0.891983	0.881006	0.91365	0.8695	1	0.900601	0.0636514
628	1	20197	11023	108.801	0	128.258	9.57322	146.239	11.3911	16.1648	0	26.863	6.06827	39.8072	9.32966	628	28	31221	0.124884	134.606	13.3779	31.4328	9.63484	0.896688	0.929038	0.906073	0.913776	0.926412	0.90532	0.905464	0.844816	0.893741	0.873338	0.89009	0.887448	0.89451	0.863057	0.893165	0.890923	0.892188	0.881522	0.913664	0.869735	1	0.901543	0.0633737
634	2	23268	11382	91.6744	0.540522	110.435	7.565	128.513	9.3722	9.69269	0.170681	17.1378	3.55337	27.0029	5.96464	634	22	34652	0.138608	116.372	11.8068	20.3777	6.45264	0.868738	0.911794	0.913612	0.917263	0.921823	0.901622	0.913252	0.862302	0.899919	0.887207	0.901362	0.874784	0.903584	0.860975	0.897654	0.883354	0.885086	0.888405	0.908894	0.867194	1	0.898018	0.0636666
638	2	20648	10171	108.635	5.20734	123.004	8.73023	140.805	10.5055	16.2012	2.30559	23.6709	5.08177	35.4992	8.02499	638	26	30821	0.123284	128.877	12.5526	27.5738	8.33634	0.870867	0.913598	0.914214	0.918611	0.922958	0.903004	0.914101	0.863356	0.89976	0.886976	0.901334	0.875864	0.903913	0.861847	0.898592	0.883359	0.885289	0.88928	0.90891	0.86845	1	0.899121	0.063235
640	2	19397	9599	114.112	6.55636	129.963	9.75554	147.66	11.6493	18.8206	3.20195	27.9494	6.35635	40.9943	9.80692	640	28	28998	0.115992	135.82	13.3404	32.2669	9.82639	0.873371	0.91508	0.91508	0.919339	0.924064	0.903562	0.914132	0.863939	0.899872	0.887458	0.901528	0.876388	0.903786	0.862525	0.898976	0.88294	0.885113	0.889768	0.908839	0.869025	1	0.90006	0.0628939
646	2	22949	10849	93.1356	2.40081	109.98	7.53617	129.22	9.25123	10.1805	0.78246	16.9277	3.50667	27.4325	5.90454	646	21	33800	0.1352	116.155	12.1138	20.2991	6.60271	0.86858	0.91034	0.903166	0.915311	0.914763	0.901923	0.909896	0.849467	0.901435	0.881243	0.895444	0.859896	0.884216	0.860695	0.901879	0.891228	0.886494	0.915163	0.905917	0.883195	1	0.89447	0.0663502
650	2	20273	9682	105.81	1.25462	119.266	8.56296	138.387	10.2827	14.8799	0.526789	21.5945	4.6967	33.7035	7.53456	650	25	29957	0.119828	125.445	12.7979	25.5076	8.08431	0.871082	0.91139	0.904196	0.916747	0.915362	0.902143	0.910104	0.850269	0.902026	0.881497	0.896769	0.861034	0.884351	0.861201	0.901876	0.891411	0.886921	0.914594	0.904897	0.883132	1	0.895449	0.0658875
652	1	19019	9146	118.18	0	127.344	9.59974	146.293	11.2752	20.6937	0	26.3039	6.00746	39.837	9.25751	652	27	28166	0.112664	133.497	13.5002	30.6981	9.61044	0.872399	0.912643	0.905347	0.917667	0.915945	0.902524	0.910459	0.850618	0.902365	0.881914	0.896719	0.861304	0.885571	0.861588	0.902471	0.891252	0.887595	0.914329	0.90501	0.883193	1	0.896214	0.0655669
658	4	23932	10834	92.8864	1.7693	110.091	7.50086	129.312	9.31277	10.0903	0.579868	16.976	3.48568	27.4963	5.97227	658	21	34770	0.13908	116.078	12.0438	20.2532	6.57476	0.887762	0.901165	0.910584	0.921757	0.930788	0.907708	0.900705	0.855479	0.905608	0.882859	0.889689	0.875439	0.879408	0.855364	0.902401	0.904098	0.87971	0.909232	0.906557	0.875812	1	0.899244	0.0631726
662	4	21247	9588	111.082	3.80183	123.743	8.64706	142.88	10.6178	17.2586	1.80452	24.0868	5.07374	37.0797	8.3238	662	25	30839	0.123356	129.691	12.8481	28.1255	8.68668	0.888907	0.902883	0.911832	0.922776	0.931467	0.909028	0.901748	0.856643	0.906271	0.883281	0.889928	0.875969	0.879633	0.856805	0.902315	0.904196	0.88046	0.909919	0.906871	0.875888	1	0.900253	0.0628705
664	4	19989	9048	118.095	5.73679	130.562	9.72585	149.68	11.6825	20.7944	3.02532	28.3285	6.3917	42.6754	10.085	664	27	29041	0.116164	136.517	13.6408	32.7974	10.1968	0.889863	0.904049	0.912245	0.924434	0.932475	0.910282	0.902793	0.857271	0.906942	0.884388	0.890448	0.876933	0.880428	0.857753	0.902397	0.904583	0.880497	0.910075	0.906821	0.876089	1	0.901168	0.0625746
670	0	24435	11460	0	0	109.554	7.39777	128.333	9.36663	0	0	16.7256	3.40877	26.8903	5.91754	670	21	35895	0.14358	115.549	11.9127	19.9709	6.44553	0.880471	0.923332	0.920407	0.933138	0.927232	0.907842	0.898565	0.849115	0.897493	0.885012	0.887881	0.895027	0.881989	0.858769	0.907174	0.886461	0.857835	0.887505	0.913177	0.874843	1	0.902052	0.0608792
674	0	21742	10160	0	0	121.363	8.50159	140.029	10.4597	0	0	22.7312	4.81287	34.9189	7.87359	674	25	31902	0.127608	127.308	12.6384	26.6127	8.23228	0.881794	0.924331	0.920757	0.933719	0.927622	0.908062	0.898941	0.850323	0.898047	0.885211	0.889082	0.89543	0.882625	0.859162	0.907451	0.88648	0.857768	0.887875	0.913391	0.875839	1	0.902721	0.0607568
676	0	20500	9600	0	0	128.287	9.51015	146.909	11.5391	0	0	26.8753	6.02758	40.3667	9.56012	676	27	30100	0.1204	134.226	13.3935	31.1782	9.66598	0.883704	0.925349	0.921761	0.934103	0.928189	0.908987	0.899651	0.851412	0.898538	0.885598	0.889701	0.896146	0.883787	0.859884	0.90794	0.886595	0.858472	0.887791	0.913588	0.876179	1	0.903626	0.060389
682	6	24046	12425	92.1094	1.40628	110.047	7.47124	128.93	9.33059	9.8365	0.445695	16.9542	3.47551	27.2578	5.93186	682	22	36477	0.145908	116.476	12.1089	20.4627	6.61887	0.896236	0.921882	0.898772	0.918044	0.931642	0.899101	0.886216	0.840489	0.884845	0.886956	0.88919	0.904817	0.882817	0.863805	0.901376	0.871878	0.867519	0.893714	0.90372	0.866176	1	0.898654	0.0630989
686	6	21224	11152	112.47	3.77729	123.868	8.69393	142.569	10.4987	17.9085	1.83035	24.163	5.12355	36.8276	8.1604	686	26	32382	0.129528	130.306	12.9042	28.5234	8.73905	0.898416	0.923368	0.900423	0.919292	0.931783	0.900037	0.886665	0.842212	0.885538	0.887561	0.889954	0.904638	0.882913	0.863829	0.901643	0.872367	0.86789	0.89295	0.903666	0.866546	1	0.899735	0.0625979
688	5	19955	10559	116.451	4.92101	127.94	9.61114	146.567	11.4806	19.9064	2.41574	26.6705	6.05705	40.0829	9.45515	688	28	30519	0.122076	134.383	13.5853	31.3098	9.77977	0.900308	0.924801	0.902421	0.920623	0.932583	0.901078	0.88789	0.843933	0.886268	0.888315	0.890757	0.905157	0.883499	0.864527	0.902274	0.872358	0.868197	0.892706	0.903781	0.866509	1	0.900976	0.0621351
694	0	23909	12541	0	0	110.565	7.64239	128.67	9.32144	0	0	17.2024	3.59639	27.0951	5.91038	694	22	36450	0.1458	116.794	11.924	20.6061	6.52606	0.873621	0.915528	0.9162	0.915254	0.924856	0.901056	0.907531	0.849712	0.890329	0.893265	0.899424	0.902428	0.894321	0.857929	0.905089	0.8731	0.90155	0.898354	0.903512	0.863114	1	0.89897	0.0629549
698	0	21187	11140	0	0	123.43	8.77119	141.317	10.462	0	0	23.9177	5.14771	35.876	8.00688	698	26	32327	0.129308	129.594	12.6648	28.0385	8.47094	0.875646	0.916834	0.917639	0.916417	0.92531	0.902079	0.907709	0.85079	0.890973	0.893665	0.90013	0.902404	0.894283	0.858323	0.904724	0.873774	0.901027	0.89897	0.90327	0.863643	1	0.899949	0.062633
700	0	19919	10511	0	0	131.357	9.81953	149.148	11.5308	0	0	28.8502	6.53965	42.209	9.84232	700	28	30430	0.12172	137.502	13.4393	33.4645	10.0899	0.878081	0.918156	0.918518	0.917466	0.925813	0.903385	0.90792	0.852054	0.891193	0.894167	0.90046	0.902662	0.893871	0.858774	0.905044	0.874712	0.901249	0.899031	0.903451	0.863128	1	0.900943	0.0622107
706	1	24199	11092	91.8688	0	109.619	7.35476	128.871	9.45525	9.75321	0	16.7525	3.3921	27.2324	6.01719	706	21	35292	0.141168	115.669	12.045	20.046	6.55298	0.887793	0.907897	0.915264	0.905829	0.917857	0.909781	0.910277	0.861923	0.905233	0.879321	0.901451	0.883075	0.904978	0.848677	0.891859	0.888119	0.879718	0.885498	0.898518	0.885937	1	0.89935	0.0623932
710	0	21492	9881	0	0	123.256	8.55221	142.4	10.6952	0	0	23.8005	4.98612	36.7212	8.31541	710	25	31373	0.125492	129.286	12.8531	27.8699	8.65034	0.88914	0.909492	0.91617	0.906639	0.918226	0.910337	0.911421	0.861824	0.905954	0.879801	0.901619	0.883642	0.905859	0.848803	0.891754	0.888264	0.879482	0.885857	0.898703	0.885634	1	0.90015	0.0621626
712	0	20159	9326	0	0	131.811	9.69706	150.862	11.8196	0	0	29.1332	6.46663	43.6952	10.3299	712	27	29485	0.11794	137.837	13.6737	33.7391	10.4018	0.890894	0.910989	0.917704	0.907936	0.919501	0.911006	0.912023	0.863185	0.906987	0.880227	0.902459	0.884551	0.906088	0.849279	0.892182	0.888757	0.879871	0.886112	0.898593	0.885959	1	0.901294	0.0618205
718	1	23370	12379	95.8913	0	109.581	7.3217	128.125	9.09845	11.085	0	16.7334	3.37157	26.7383	5.74187	718	22	35750	0.143	116.002	11.898	20.1976	6.44265	0.908587	0.911441	0.919133	0.919888	0.916979	0.908448	0.905231	0.855958	0.917161	0.883021	0.898909	0.86593	0.881664	0.859371	0.90049	0.900336	0.866154	0.886476	0.88565	0.885427	1	0.903613	0.0611966
722	1	20740	10955	118.936	0	123.151	8.49175	141.594	10.3083	21.0916	0	23.7355	4.94185	36.0678	7.93056	722	26	31696	0.126784	129.525	12.6825	27.9978	8.49214	0.910068	0.912355	0.920274	0.920652	0.917103	0.909153	0.906849	0.856354	0.917876	0.88385	0.900098	0.866355	0.882414	0.859714	0.900792	0.900571	0.865866	0.886279	0.885585	0.885964	1	0.904462	0.060841
724	1	19490	10317	124.114	0	128.074	9.40427	146.414	11.4388	23.9545	0	26.7336	5.92658	39.9554	9.44655	724	28	29808	0.119232	134.422	13.3882	31.3098	9.66531	0.911668	0.913782	0.921179	0.921581	0.918327	0.909521	0.908531	0.856851	0.918612	0.884595	0.900614	0.86673	0.882666	0.859669	0.901268	0.901117	0.865774	0.886155	0.885937	0.886541	1	0.905427	0.0606048
730	2	21824	12779	90.9407	0.885232	109.126	7.21613	128.175	9.24102	9.46453	0.275108	16.5223	3.30211	26.7812	5.81417	730	22	34605	0.13842	116.159	12.2037	20.3103	6.62414	0.880595	0.920228	0.917541	0.929374	0.920633	0.909666	0.906401	0.839069	0.896894	0.899567	0.89149	0.880364	0.875452	0.846857	0.897024	0.882777	0.860555	0.893007	0.905072	0.881	1	0.90022	0.061095
734	2	19249	11371	100.264	0.652933	118.9	8.28422	137.798	10.2671	12.666	0.246336	21.3779	4.50461	33.2799	7.46446	734	26	30622	0.122488	125.916	12.8721	25.797	8.15627	0.882029	0.922278	0.918539	0.930426	0.921315	0.910783	0.907664	0.83907	0.897296	0.899419	0.89194	0.880331	0.875841	0.846858	0.897982	0.88345	0.862011	0.892365	0.905019	0.881654	1	0.901183	0.0606952
736	2	18070	10801	112.722	0.422545	126.79	9.33676	145.504	11.3559	17.9689	0.20118	25.9437	5.77205	39.2156	9.22272	736	28	28873	0.115492	133.79	13.595	30.908	9.69139	0.884425	0.923164	0.919943	0.931597	0.922124	0.911942	0.908219	0.839383	0.897707	0.900218	0.892443	0.880667	0.876251	0.847678	0.898417	0.883732	0.861843	0.892841	0.90498	0.881897	1	0.902221	0.0602884
742	0	18643	12683	0	0	108.476	7.25052	127.377	9.3076	0	0	16.2345	3.27506	26.2966	5.78168	742	22	31326	0.125304	116.128	12.3466	20.3084	6.65677	0.883164	0.914416	0.918167	0.926275	0.925062	0.907537	0.89156	0.836621	0.882797	0.896061	0.889612	0.893012	0.865495	0.847619	0.887011	0.883882	0.87006	0.896747	0.904696	0.878264	1	0.898134	0.0618635
746	0	16516	11246	0	0	122.651	8.46077	141.296	10.5067	0	0	23.4489	4.88047	35.8649	8.02366	746	26	27762	0.111048	130.204	13.0798	28.4785	8.79769	0.885185	0.916234	0.918522	0.927275	0.925654	0.908454	0.891578	0.83735	0.883294	0.896441	0.890192	0.892515	0.86568	0.847705	0.886716	0.883762	0.869894	0.896099	0.904672	0.878341	1	0.898972	0.0614565
748	0	15531	10653	0	0	129.723	9.55128	148.318	11.507	0	0	27.7774	6.17437	41.5156	9.69641	748	28	26184	0.104736	137.288	13.8356	33.3668	10.3156	0.886534	0.91743	0.919741	0.92843	0.926386	0.908436	0.892606	0.837993	0.883402	0.896922	0.890849	0.893084	0.866483	0.847961	0.887259	0.88386	0.87015	0.896196	0.904675	0.879106	1	0.899821	0.0612636
754	8	22771	12869	93.0664	1.53054	109.571	7.35955	128.311	9.42009	10.1461	0.49934	16.7312	3.40048	26.8817	5.97015	754	22	35648	0.142592	116.332	12.1556	20.3941	6.63637	0.869165	0.909392	0.913039	0.928103	0.92008	0.913445	0.903683	0.851843	0.888058	0.896586	0.892995	0.898269	0.87155	0.85988	0.887946	0.884692	0.877202	0.895899	0.894216	0.868127	1	0.897412	0.0629588
758	6	20153	11440	110.32	3.78341	126.744	8.69695	145.335	10.6718	16.9074	1.71911	25.861	5.36364	39	8.65539	758	26	31599	0.126396	133.471	13.0151	30.6161	9.23982	0.87142	0.910804	0.914048	0.928574	0.920694	0.914064	0.904791	0.853049	0.888383	0.897687	0.893636	0.898699	0.871736	0.861594	0.888557	0.884949	0.877876	0.895819	0.894316	0.868303	1	0.898449	0.0626671
760	6	18945	10803	116.977	8.06003	134.1	9.84067	152.713	11.7893	20.3528	4.10205	30.6686	6.79945	45.2918	10.5414	760	28	29754	0.119016	140.854	13.8692	35.9759	10.9215	0.873496	0.91144	0.914936	0.929657	0.92154	0.914684	0.906181	0.85402	0.888754	0.898333	0.894098	0.898888	0.872118	0.861834	0.889175	0.885125	0.878537	0.895493	0.894787	0.868102	1	0.899373	0.0624057
766	0	24467	11210	0	0	110.446	7.67219	127.916	9.29579	0	0	17.1491	3.59204	26.6262	5.83096	766	21	35677	0.142708	115.935	11.5449	20.1269	6.2358	0.868655	0.91339	0.917664	0.911848	0.92121	0.915744	0.910068	0.84654	0.898044	0.902654	0.890027	0.904771	0.886397	0.853491	0.907798	0.873083	0.869972	0.898912	0.889943	0.864044	1	0.898206	0.0637235
770	0	21596	9915	0	0	126.27	8.91301	143.432	10.6002	0	0	25.5939	5.45321	37.5022	8.36678	770	25	31511	0.126044	131.67	12.382	29.3408	8.54326	0.870918	0.914617	0.919361	0.912538	0.921916	0.917013	0.910523	0.848196	0.898416	0.902875	0.891514	0.90562	0.887024	0.85302	0.908223	0.874107	0.869442	0.899257	0.889197	0.864809	1	0.89932	0.0634176
772	0	20249	9394	0	0	131.952	9.90675	148.987	11.5599	0	0	29.2461	6.636	42.0786	9.8616	772	27	29643	0.118572	137.35	13.1229	33.3128	9.82587	0.873393	0.915849	0.920049	0.913926	0.923118	0.917805	0.911227	0.849222	0.898307	0.903502	0.891425	0.905475	0.887174	0.853642	0.908882	0.874675	0.869463	0.899605	0.889923	0.865348	1	0.900354	0.0630012
778	5	21121	11217	92.954	2.82129	108.653	7.1686	128.66	9.56374	10.1293	0.946934	16.3084	3.24542	27.1115	6.09184	778	22	32343	0.129372	115.589	12.4911	20.0541	6.79703	0.887858	0.918591	0.921946	0.929598	0.904431	0.89851	0.908172	0.842609	0.903225	0.880546	0.904106	0.887719	0.886652	0.865025	0.892187	0.88118	0.871162	0.880453	0.892697	0.873002	1	0.900312	0.0605555
782	5	18679	9945	111.22	5.38952	120.459	8.27119	140.265	10.6237	17.3844	2.60679	22.2167	4.6042	35.1115	8.02649	782	26	28629	0.114516	127.338	13.146	26.6952	8.59763	0.88971	0.91954	0.922264	0.930368	0.90583	0.900206	0.908415	0.843306	0.903035	0.881536	0.904887	0.88812	0.886339	0.866289	0.892417	0.881554	0.871686	0.880715	0.892818	0.873171	1	0.901197	0.0601098
784	5	17606	9390	120.944	5.62756	128.746	9.30103	148.405	11.5601	22.3159	3.10644	27.1408	5.91496	41.5952	9.76639	784	28	27001	0.108004	135.581	13.8053	32.1666	10.1681	0.89156	0.920596	0.922947	0.931447	0.906355	0.90067	0.909244	0.84321	0.903244	0.882115	0.905485	0.888152	0.886467	0.865986	0.892874	0.881856	0.871283	0.881264	0.892615	0.873079	1	0.901955	0.0598532
790	2	23805	12529	90.8079	0.786471	110.439	7.38965	128.023	9.24539	9.42273	0.243705	17.1285	3.46639	26.6877	5.82171	790	22	36336	0.145344	116.501	11.6247	20.4242	6.341	0.881481	0.929615	0.920396	0.924139	0.918662	0.887728	0.902039	0.845264	0.907241	0.872248	0.897306	0.877367	0.887632	0.857827	0.899232	0.885417	0.866991	0.89209	0.887742	0.880986	1	0.899768	0.0616768
794	1	21099	11154	110.157	0	122.526	8.49183	140.029	10.3949	16.7741	0	23.3814	4.90648	34.9119	7.84099	794	26	32254	0.129016	128.579	12.4036	27.3687	8.1908	0.883255	0.930567	0.921638	0.925327	0.919312	0.888587	0.902121	0.846143	0.908135	0.872791	0.897641	0.878387	0.88789	0.857925	0.899051	0.886324	0.867024	0.892323	0.88758	0.880883	1	0.900676	0.0613153
796	1	19804	10528	115.013	0	126.5	9.39094	144.013	11.3323	19.0808	0	25.7735	5.79142	38.0401	9.07212	796	28	30333	0.121332	132.578	13.1021	30.0308	9.19598	0.884861	0.932104	0.922263	0.9264	0.920104	0.889081	0.903059	0.846784	0.90845	0.873356	0.897966	0.879092	0.888702	0.859064	0.899416	0.886559	0.867125	0.892526	0.887598	0.881169	1	0.901586	0.060985
802	1	24105	10645	90.41	0	109.725	7.4337	128.741	9.26609	9.29788	0	16.8054	3.44043	27.1343	5.88805	802	21	34751	0.139004	115.549	11.8948	19.9692	6.44228	0.875054	0.913988	0.915225	0.911226	0.914477	0.902291	0.911082	0.83012	0.888838	0.88032	0.893917	0.892478	0.871673	0.852738	0.896478	0.882277	0.866925	0.900075	0.88809	0.866464	1	0.894709	0.0642974
806	1	21339	9412	106.82	0	122.392	8.56717	141.162	10.425	15.3019	0	23.3112	4.93005	35.7566	7.97273	806	25	30752	0.123008	128.136	12.611	27.12	8.31988	0.877114	0.915274	0.916607	0.91238	0.915713	0.903161	0.911193	0.830645	0.88908	0.880674	0.894999	0.893096	0.87235	0.852953	0.896169	0.882723	0.866952	0.900689	0.887552	0.866919	1	0.895729	0.0639017
808	1	20048	8877	114.555	0	129.235	9.66838	147.929	11.4831	18.8549	0	27.4812	6.21719	41.1935	9.67811	808	27	28926	0.115704	134.972	13.4014	31.689	9.77417	0.878742	0.91639	0.917859	0.913227	0.916477	0.903478	0.912155	0.831225	0.889494	0.880817	0.89563	0.893936	0.872381	0.853747	0.896702	0.88296	0.867282	0.900954	0.88799	0.867023	1	0.896605	0.0636944
814	5	23994	11950	92.6383	1.48358	109.735	7.44073	128.98	9.37947	10.0068	0.474844	16.8103	3.44437	27.2936	5.96501	814	22	35949	0.143796	116.13	12.1845	20.2942	6.64435	0.877006	0.901931	0.915005	0.92915	0.90716	0.905547	0.899983	0.839564	0.889107	0.885407	0.876325	0.891179	0.874183	0.847868	0.889079	0.901722	0.875017	0.891416	0.892042	0.872208	1	0.894401	0.0645059
818	5	21292	10644	110.679	2.60935	125.665	8.75591	144.698	10.702	17.0409	1.20662	25.2202	5.31309	38.5005	8.57862	818	26	31941	0.127764	132.006	13.0318	29.6444	9.08574	0.880154	0.902758	0.915892	0.929871	0.907595	0.905498	0.900629	0.839892	0.889891	0.886525	0.876021	0.89144	0.873329	0.848392	0.889374	0.902085	0.875364	0.891331	0.892035	0.872139	1	0.895296	0.0641462
820	3	19986	10048	117.038	4.57822	131.629	9.80765	150.668	11.7195	20.1933	2.3578	29.026	6.55233	43.516	10.1867	820	28	30037	0.120148	137.997	13.809	33.8723	10.4899	0.881829	0.904152	0.917136	0.930552	0.909046	0.906082	0.901355	0.841246	0.890735	0.887089	0.876619	0.892017	0.873922	0.848703	0.890069	0.902137	0.87562	0.890568	0.8922	0.871658	1	0.896307	0.0637015
826	6	25149	12191	93.1768	1.38834	111.657	7.82106	129.275	9.22076	10.1806	0.453464	17.7216	3.75491	27.4649	5.91019	826	21	37346	0.149384	117.405	11.7168	20.9009	6.46429	0.868286	0.906268	0.904742	0.913364	0.910044	0.91141	0.903738	0.857803	0.903671	0.872998	0.87739	0.883548	0.886574	0.848551	0.887632	0.877229	0.86771	0.877296	0.897258	0.87178	1	0.892568	0.0655349
830	5	22230	10800	108.572	1.62686	126.283	9.05349	143.669	10.4757	16.0743	0.713996	25.6137	5.552	37.6716	8.31416	830	25	33035	0.13214	131.964	12.5548	29.5543	8.681	0.870713	0.907825	0.90669	0.914121	0.911064	0.913062	0.904692	0.858605	0.903935	0.873816	0.877872	0.883275	0.886545	0.849221	0.888104	0.877766	0.86811	0.876949	0.897503	0.872756	1	0.89379	0.0650586
832	5	20821	10178	116.467	2.26358	131.962	10.0321	149.19	11.4391	19.833	1.15847	29.2655	6.72725	42.233	9.8028	832	28	31004	0.124016	137.615	13.2687	33.521	9.95219	0.873355	0.908754	0.908173	0.915188	0.912447	0.913801	0.905722	0.859583	0.904625	0.874806	0.878612	0.883322	0.886982	0.849729	0.888708	0.877951	0.868098	0.877	0.897578	0.873307	1	0.894963	0.0646238
838	1	19379	9280	90.6826	0	108.595	7.44021	128.07	9.36292	9.38187	0	16.299	3.37203	26.7272	5.89616	838	21	28660	0.11464	114.901	12.2013	19.6754	6.53903	0.864934	0.917027	0.912212	0.920848	0.907013	0.902268	0.914096	0.855984	0.894487	0.887491	0.892167	0.892777	0.886706	0.872453	0.885188	0.859508	0.862858	0.877111	0.878838	0.864131	1	0.895351	0.0629144
842	1	17177	8246	104.154	0	119.877	8.54573	139.304	10.516	14.1892	0	21.9213	4.72135	34.3941	7.85015	842	25	25424	0.101696	126.177	12.9589	25.9665	8.31533	0.866386	0.918227	0.912701	0.922553	0.907725	0.902808	0.914018	0.857064	0.895237	0.887213	0.89266	0.89384	0.887665	0.871775	0.884656	0.859365	0.862689	0.877045	0.878186	0.865009	1	0.896137	0.0627821
844	1	16131	7765	113.592	0	128.393	9.61107	147.673	11.5778	18.3856	0	26.9502	6.09349	40.9955	9.73356	844	28	23897	0.095588	134.657	13.6916	31.5137	9.95627	0.868938	0.919362	0.91342	0.923108	0.908482	0.903544	0.914048	0.857974	0.896744	0.88758	0.893167	0.893648	0.888208	0.872202	0.885634	0.860296	0.863351	0.87693	0.878541	0.865381	1	0.897105	0.0623886
850	1	19082	12986	91.0542	0	107.481	6.99565	127.455	9.28767	9.49718	0	15.7831	3.10061	26.3435	5.80085	850	22	32069	0.128276	115.569	12.6573	20.0592	6.79871	0.876392	0.915448	0.925863	0.932068	0.913764	0.877576	0.905501	0.834077	0.877764	0.888366	0.905376	0.886635	0.889176	0.870592	0.890798	0.871761	0.868331	0.874505	0.888631	0.85896	1	0.896521	0.0629246
854	1	16956	11518	113.427	0	122.745	8.28022	142.504	10.4858	18.306	0	23.4883	4.77646	36.7775	8.18619	854	26	28475	0.1139	130.737	13.3924	28.8635	9.12331	0.87777	0.915838	0.926585	0.932572	0.914785	0.87921	0.906602	0.835996	0.878613	0.88827	0.905601	0.886321	0.889236	0.870711	0.891624	0.872572	0.868095	0.875101	0.889148	0.859649	1	0.897335	0.0627482
856	1	15859	10876	123.215	0	130.775	9.40718	150.392	11.6663	23.44	0	28.4347	6.16567	43.2749	10.1601	856	28	26736	0.106944	138.755	14.1679	34.4714	10.8485	0.879993	0.917097	0.928149	0.93361	0.915563	0.880984	0.907148	0.836793	0.879488	0.889213	0.906156	0.886763	0.889755	0.871054	0.892018	0.873092	0.867856	0.875131	0.889063	0.859871	1	0.898484	0.0621846
862	1	23102	14496	90.2366	0	109.913	7.54137	126.505	8.97158	9.24472	0	16.8974	3.50555	25.7399	5.52484	862	22	37599	0.150396	116.309	11.4547	20.3064	6.15183	0.882896	0.899332	0.928921	0.927352	0.934373	0.888109	0.910357	0.842283	0.888947	0.876885	0.882058	0.878441	0.867523	0.856406	0.900702	0.892324	0.888308	0.893481	0.890276	0.865701	1	0.897725	0.065153
866	1	20397	12879	100.839	0	121.595	8.69537	138.017	10.1234	12.8824	0	22.8756	4.95305	33.4226	7.41533	866	26	33277	0.133108	127.95	12.2478	26.9572	7.91921	0.88483	0.900727	0.929606	0.928028	0.934384	0.889323	0.91144	0.842699	0.890029	0.877693	0.883238	0.87885	0.867927	0.856132	0.901013	0.892283	0.888992	0.89353	0.891502	0.866259	1	0.898657	0.0647055
868	1	19139	12108	98.6851	0	129.024	9.81036	145.383	11.2492	12.0778	0	27.3624	6.30663	39.1074	9.16844	868	28	31248	0.124992	135.362	13.0972	31.9128	9.47019	0.887513	0.901866	0.930524	0.928891	0.934796	0.889593	0.911818	0.843542	0.891353	0.87868	0.883593	0.879496	0.86868	0.856151	0.901386	0.892585	0.889369	0.893801	0.891849	0.866775	1	0.899664	0.0642493
874	3	22288	11964	92.1867	1.24984	109.396	7.35699	128.666	9.36915	9.85975	0.400801	16.6523	3.38048	27.0971	5.95213	874	22	34255	0.13702	116.125	12.2602	20.2997	6.6792	0.881886	0.897562	0.91283	0.907736	0.929003	0.908977	0.91337	0.860254	0.885696	0.880397	0.876835	0.883725	0.862429	0.859553	0.883331	0.893067	0.882732	0.881346	0.885754	0.86491	1	0.895233	0.0643681
878	3	19701	10650	111.444	1.22364	122.944	8.57639	142.054	10.552	17.3729	0.573864	23.6246	4.97389	36.4422	8.16246	878	26	30354	0.121416	129.648	13.0387	28.1212	8.76704	0.883854	0.899437	0.914591	0.908348	0.92963	0.909534	0.914954	0.861007	0.886522	0.881317	0.8771	0.884332	0.86244	0.859112	0.883343	0.893292	0.882536	0.881317	0.886259	0.86613	1	0.896332	0.0639871
880	3	18435	10101	114.573	1.94486	129.276	9.59079	148.269	11.5461	18.8799	0.959995	27.4994	6.15514	41.4805	9.74097	880	28	28539	0.114156	135.997	13.7524	32.4469	10.1376	0.885928	0.901153	0.915554	0.909089	0.930779	0.910141	0.915712	0.862329	0.886751	0.882056	0.878149	0.884526	0.863608	0.859491	0.884229	0.893286	0.88337	0.881215	0.885946	0.866183	1	0.897412	0.0634022
886	0	18465	12522	0	0	107.788	7.27323	126.044	9.05551	0	0	15.9331	3.25386	25.4701	5.51066	886	22	30987	0.123948	115.165	12.0382	19.787	6.36264	0.867202	0.898425	0.899426	0.908316	0.914464	0.913851	0.911043	0.858182	0.89373	0.88116	0.883048	0.88308	0.875964	0.848146	0.879901	0.87456	0.873576	0.854487	0.88571	0.853745	1	0.890498	0.0649112
890	0	16275	11100	0	0	122.427	8.49798	140.457	10.3446	0	0	23.3258	4.89915	35.2225	7.81942	890	26	27375	0.1095	129.738	12.8333	28.1497	8.55452	0.869753	0.899288	0.900932	0.909224	0.91516	0.914557	0.910995	0.857735	0.894502	0.88179	0.883854	0.884091	0.876584	0.848493	0.880402	0.874009	0.873863	0.854922	0.885406	0.854283	1	0.891454	0.0646397
892	0	15229	10479	0	0	129.439	9.49755	147.262	11.3596	0	0	27.5934	6.12765	40.631	9.44024	892	28	25708	0.102832	136.704	13.5181	32.9078	9.98064	0.871927	0.900906	0.90256	0.910281	0.916018	0.915435	0.911895	0.858721	0.895247	0.881807	0.884802	0.88383	0.877159	0.849035	0.880173	0.874144	0.874961	0.854753	0.885191	0.854948	1	0.892583	0.0642564
898	5	19485	14431	92.5327	0.975109	107.72	7.10479	127.301	9.47525	9.96852	0.314559	15.8936	3.17003	26.2658	5.8879	898	23	33921	0.135684	116.048	12.6881	20.3053	6.84334	0.869417	0.914492	0.913225	0.907624	0.919416	0.897335	0.913785	0.844727	0.890496	0.868901	0.874488	0.884467	0.866351	0.85509	0.890422	0.865393	0.86215	0.885572	0.891424	0.854323	1	0.892386	0.0659635
902	5	17133	12883	105.772	1.58623	118.161	8.17737	137.752	10.4698	14.8678	0.67552	20.9792	4.38875	33.2691	7.61041	902	27	30021	0.120084	126.566	13.3901	26.2522	8.53617	0.872523	0.915259	0.914976	0.908797	0.920872	0.898205	0.914477	0.845958	0.891576	0.869408	0.874288	0.884314	0.867026	0.855534	0.89076	0.86626	0.862796	0.885713	0.891343	0.854452	1	0.893631	0.0654419
904	5	16092	12145	114.533	4.61813	125.136	9.1619	144.697	11.5287	18.9357	2.30404	24.9414	5.5299	38.5987	9.26712	904	29	28242	0.112968	133.546	14.1006	30.8134	10.0046	0.875292	0.917056	0.916206	0.91001	0.92127	0.899122	0.915622	0.846594	0.892855	0.870317	0.874832	0.88526	0.868051	0.855641	0.890943	0.866741	0.863236	0.885649	0.891598	0.855269	1	0.894895	0.0647899
910	2	24134	13883	93.3961	3.394	110.434	7.70905	127.021	9.21346	10.2857	1.11255	17.1463	3.61693	26.0725	5.72291	910	22	38019	0.152076	116.49	11.512	20.4054	6.22412	0.861832	0.911557	0.919488	0.912228	0.922184	0.882204	0.913938	0.846919	0.891594	0.874707	0.8902	0.879231	0.868566	0.857992	0.901944	0.864726	0.865607	0.889555	0.882269	0.850706	1	0.892227	0.0675479
914	2	21297	12281	112.558	10.8455	123.958	8.90355	140.271	10.4173	18.3828	5.16434	24.2322	5.26673	35.0928	7.86892	914	26	33580	0.13432	129.923	12.3175	28.2038	8.22225	0.864071	0.913133	0.920771	0.913446	0.922469	0.883041	0.914145	0.84729	0.892689	0.875655	0.890709	0.879661	0.869163	0.857177	0.902308	0.864428	0.865634	0.889979	0.8824	0.850342	1	0.893236	0.0669986
916	2	19967	11595	123.498	12.5097	130.736	9.99571	146.87	11.486	24.3195	7.16453	28.4662	6.59167	40.3288	9.52568	916	28	31564	0.126256	136.662	13.1218	32.8237	9.67108	0.866509	0.91457	0.921429	0.914539	0.923251	0.883665	0.914792	0.848007	0.893296	0.876552	0.891728	0.880719	0.86944	0.857512	0.902357	0.864466	0.865876	0.889684	0.882382	0.850193	1	0.894267	0.066596
922	1	21509	11205	91.2192	0	108.509	7.25848	127.559	9.37914	9.54867	0	16.25	3.28331	26.4147	5.8535	922	22	32715	0.13086	115.033	12.1039	19.7312	6.48792	0.859835	0.896164	0.929023	0.91455	0.926104	0.881446	0.892557	0.830506	0.893153	0.884227	0.887254	0.896959	0.86818	0.859942	0.900993	0.864634	0.880743	0.883922	0.872031	0.867996	1	0.89042	0.0661487
926	1	18899	9953	109.828	0	123.24	8.5032	142.033	10.6482	16.6252	0	23.787	4.95652	36.4373	8.24695	926	26	28853	0.115412	129.722	12.8955	28.1506	8.70155	0.862198	0.898208	0.929123	0.916005	0.926715	0.88353	0.893096	0.832877	0.892923	0.885263	0.887325	0.898018	0.868593	0.860482	0.900981	0.864693	0.881243	0.883808	0.873098	0.86835	1	0.891621	0.0655924
928	1	17736	9429	113.779	0	130.352	9.51968	149.06	11.7396	18.4762	0	28.1744	6.21004	42.163	10.0453	928	28	27166	0.108664	136.845	13.6504	33.0293	10.2252	0.86461	0.900004	0.93028	0.916716	0.927391	0.884451	0.894335	0.833247	0.893212	0.886034	0.888206	0.89809	0.869506	0.860451	0.90109	0.86496	0.881598	0.884286	0.873205	0.868365	1	0.892716	0.0651228
934	1	19362	13581	96.5849	0	108.089	7.17073	127.283	9.23707	11.3262	0	16.0591	3.21935	26.2329	5.71436	934	23	32944	0.131776	116.001	12.4366	20.253	6.68088	0.88183	0.899587	0.911941	0.910378	0.927453	0.876245	0.906068	0.846011	0.8857	0.874879	0.88825	0.886702	0.875	0.861917	0.904307	0.871069	0.886019	0.877884	0.877064	0.87928	1	0.892752	0.0667006
938	0	17179	12020	0	0	121.874	8.40433	140.913	10.4775	0	0	23.0086	4.80303	35.575	7.94837	938	27	29199	0.116796	129.712	13.211	28.1817	8.82192	0.884054	0.900853	0.912685	0.91135	0.927926	0.877136	0.907154	0.847529	0.886503	0.875818	0.888232	0.887	0.875544	0.863095	0.904243	0.870509	0.886075	0.878249	0.877325	0.878746	1	0.893761	0.06621
940	0	16121	11354	0	0	131.382	9.61176	150.342	11.6196	0	0	28.8466	6.39922	43.2252	10.0451	940	29	27475	0.1099	139.217	14.0418	34.7885	10.7637	0.886369	0.902038	0.914304	0.913085	0.928553	0.879563	0.908007	0.848389	0.887716	0.876888	0.889609	0.887025	0.875942	0.863148	0.904732	0.870955	0.886551	0.877543	0.877725	0.878944	1	0.895072	0.0655421
946	4	22130	13581	93.8306	2.19725	109.589	7.44938	127.271	9.29681	10.4056	0.738796	16.7448	3.42863	26.232	5.78377	946	22	35715	0.14286	116.311	11.8738	20.3517	6.42073	0.88292	0.909492	0.908932	0.91694	0.904354	0.898516	0.902618	0.854795	0.88971	0.876088	0.917178	0.877194	0.896934	0.833445	0.886938	0.865603	0.881142	0.868473	0.874367	0.872477	1	0.894563	0.0648243
950	3	19535	11995	108.643	2.74841	121.116	8.55687	138.625	10.3855	16.1258	1.23783	22.5987	4.81138	33.8864	7.64439	950	26	31533	0.126132	127.775	12.5968	26.8919	8.16152	0.885009	0.910522	0.90984	0.918054	0.904655	0.899359	0.90307	0.85558	0.890242	0.876621	0.917309	0.877367	0.896822	0.833619	0.887451	0.865776	0.88141	0.869169	0.874275	0.872404	1	0.895427	0.0644506
952	3	18345	11289	114.74	8.79621	127.012	9.50136	144.402	11.3834	19.2805	4.50889	26.093	5.89182	38.3494	9.11177	952	28	29637	0.118548	133.635	13.2887	30.7609	9.41009	0.886915	0.911985	0.910534	0.919594	0.905844	0.900395	0.904005	0.856497	0.890913	0.877872	0.917485	0.878041	0.897105	0.832945	0.887657	0.866113	0.88128	0.870162	0.873587	0.872575	1	0.896489	0.0639186
958	3	22961	11713	90.9	0.57011	110.547	7.56413	128.941	9.36403	9.45033	0.177698	17.1892	3.55208	27.268	5.97395	958	22	34677	0.138708	116.759	11.968	20.5929	6.56819	0.871601	0.915982	0.903322	0.909767	0.912031	0.90214	0.905211	0.851487	0.902125	0.872466	0.907907	0.881319	0.880065	0.811085	0.876301	0.887649	0.874903	0.87163	0.877109	0.859907	1	0.892668	0.0667976
962	2	20312	10464	105.359	1.22154	125.911	8.84392	144.007	10.627	14.6908	0.508562	25.3736	5.39925	37.9513	8.46246	962	26	30778	0.123112	132.062	12.7883	29.6491	8.89372	0.873952	0.916937	0.90399	0.911771	0.913233	0.902771	0.906232	0.85246	0.902414	0.873205	0.908425	0.882449	0.88058	0.811343	0.877559	0.888183	0.876048	0.871954	0.877331	0.860728	1	0.89381	0.0662568
964	2	19087	9869	112.881	3.18509	133.283	9.93923	151.267	11.7405	18.0864	1.52109	30.1294	6.79428	44.032	10.3313	964	28	28958	0.115832	139.41	13.5941	34.8666	10.4997	0.876735	0.918485	0.905018	0.912632	0.914341	0.90374	0.90671	0.853063	0.903291	0.873817	0.909904	0.882623	0.880914	0.81152	0.877806	0.889737	0.875751	0.872073	0.877357	0.861541	1	0.894981	0.0656792
970	0	18013	10484	0	0	107.232	7.13026	126.165	9.23835	0	0	15.6829	3.15137	25.5592	5.6668	970	22	28497	0.113988	114.198	12.1201	19.3164	6.38553	0.873776	0.911184	0.904727	0.905008	0.920728	0.893919	0.914008	0.840264	0.899761	0.875145	0.903955	0.884444	0.858757	0.830175	0.882514	0.883865	0.876162	0.872039	0.873864	0.863389	1	0.892078	0.0646358
974	0	15912	9288	0	0	116.788	8.1536	135.44	10.1613	0	0	20.265	4.28062	31.6159	7.19212	974	26	25200	0.1008	123.663	12.6882	24.4486	7.78592	0.875159	0.91246	0.905258	0.905972	0.921726	0.895298	0.914901	0.84125	0.900933	0.876032	0.904167	0.884722	0.859028	0.831567	0.883135	0.883909	0.875198	0.871984	0.874345	0.863849	1	0.893012	0.0642921
976	0	14879	8779	0	0	122.109	9.06551	140.653	11.1611	0	0	23.1923	5.2014	35.461	8.53914	976	28	23658	0.094632	128.99	13.3478	27.745	8.89952	0.877695	0.914131	0.906438	0.907262	0.922753	0.896018	0.915272	0.842823	0.901217	0.876131	0.904979	0.885409	0.859646	0.831769	0.883633	0.884352	0.87575	0.871608	0.874715	0.864612	1	0.894189	0.0637287
982	19	21047	16051	92.081	1.57154	107.776	6.94582	127.107	9.42538	9.82918	0.507012	15.9088	3.08873	26.1435	5.84137	982	23	37117	0.148468	116.128	12.5602	20.3316	6.77651	0.877226	0.920279	0.908263	0.920495	0.921572	0.887477	0.900814	0.843589	0.898672	0.881079	0.884217	0.894806	0.8642	0.85015	0.88644	0.867998	0.874842	0.866813	0.88186	0.860845	1	0.894746	0.0626352
986	17	18575	14328	107.906	4.05634	121.187	8.16424	140.38	10.5219	15.8376	1.82315	22.6081	4.59304	35.1845	7.94485	986	27	32920	0.13168	129.533	13.2876	28.0783	8.8497	0.878979	0.921416	0.909432	0.921628	0.922053	0.889231	0.901656	0.844441	0.89836	0.881896	0.884812	0.895337	0.864399	0.850273	0.886072	0.86818	0.874909	0.867269	0.882169	0.861103	1	0.8957	0.0621711
988	16	17389	13538	115.377	6.36425	127.613	9.1906	146.796	11.5316	19.4377	3.28021	26.4308	5.73028	40.2749	9.5364	988	29	30943	0.123772	135.999	14.015	32.4842	10.2705	0.88133	0.922373	0.910109	0.922713	0.922858	0.890153	0.902547	0.845183	0.899056	0.881993	0.88558	0.895954	0.864687	0.850192	0.886339	0.867725	0.87498	0.867304	0.882397	0.860873	1	0.896642	0.0618641
994	2	26456	14365	92.132	1.52271	111.425	7.82848	126.729	9.0549	9.84487	0.485644	17.613	3.73553	25.882	5.59336	994	22	40823	0.163292	116.809	11.0459	20.5223	5.97089	0.858156	0.908618	0.905152	0.908544	0.913198	0.875695	0.905041	0.831039	0.899383	0.882934	0.881268	0.904086	0.886963	0.853624	0.898354	0.869228	0.871714	0.874238	0.882909	0.883632	1	0.888513	0.0665102
998	2	23312	12785	106.556	2.26569	120.718	8.91334	135.808	10.0873	15.2093	0.964783	22.4083	5.00232	31.8624	7.15981	998	26	36099	0.144396	126.061	11.8087	25.7562	7.4003	0.860799	0.909873	0.906549	0.90961	0.914277	0.877767	0.905385	0.832378	0.899568	0.883473	0.881922	0.90508	0.887365	0.853154	0.898626	0.869055	0.872822	0.874512	0.882684	0.882975	1	0.88972	0.0662223
1000	2	21824	12035	117.853	3.92545	130.373	10.0186	145.168	11.1975	20.5907	2.04251	28.2353	6.55814	38.9304	9.09862	1000	28	33861	0.135444	135.63	12.6262	32.0361	9.12999	0.862954	0.911624	0.90774	0.910206	0.915286	0.879611	0.90616	0.833776	0.900475	0.884174	0.882343	0.905393	0.887614	0.853046	0.899014	0.86889	0.872981	0.874679	0.882771	0.883066	1	0.890872	0.0658153
1006	4	22176	10743	91.0086	1.01346	109.126	7.34146	129.853	9.44241	9.48648	0.318955	16.5301	3.36023	27.8492	6.09733	1006	22	32923	0.131692	115.887	12.6452	20.2227	6.922	0.861692	0.893646	0.909167	0.913784	0.907694	0.886478	0.912341	0.836376	0.901877	0.870106	0.893722	0.881633	0.890077	0.848282	0.890624	0.871959	0.88057	0.867281	0.882559	0.873174	1	0.888293	0.0683917
1010	4	19583	9467	106.945	3.38862	122.894	8.59044	143.43	10.6999	15.4008	1.45037	23.5973	4.98998	37.5115	8.42419	1010	26	29054	0.116216	129.583	13.4071	28.13	9.0805	0.864287	0.895247	0.910167	0.915416	0.908498	0.886849	0.91311	0.837406	0.902939	0.871274	0.894782	0.883544	0.890704	0.848782	0.890944	0.87136	0.880929	0.868228	0.882684	0.873408	1	0.889546	0.0678433
1012	4	18418	8912	114.536	4.54663	131.005	9.724	151.358	11.8102	18.9336	2.24057	28.6137	6.43498	44.1191	10.3729	1012	28	27334	0.109336	137.639	14.1523	33.6677	10.7629	0.866887	0.896942	0.911081	0.916276	0.909399	0.887923	0.913825	0.838059	0.903838	0.871241	0.89524	0.884283	0.891344	0.849839	0.890923	0.871863	0.880899	0.868826	0.882655	0.87404	1	0.890674	0.0675535
1018	20	26860	12987	91.5595	1.23851	111.435	7.68543	129.394	9.21129	9.66072	0.396712	17.6089	3.67459	27.5381	5.89908	1018	21	39867	0.159468	117.275	11.7721	20.8394	6.4919	0.868563	0.910791	0.910992	0.909838	0.910741	0.891677	0.913211	0.837021	0.902752	0.875724	0.904269	0.890298	0.888141	0.840808	0.876038	0.865302	0.885394	0.862819	0.879324	0.831678	1	0.891885	0.06471
1022	19	23668	11511	110.633	3.58942	128.193	9.01832	145.904	10.6001	17.0445	1.64841	26.7735	5.69951	39.4439	8.61222	1022	25	35198	0.140792	133.976	12.6788	30.912	9.02926	0.870234	0.912055	0.911614	0.910805	0.911842	0.892153	0.914256	0.838457	0.903531	0.87647	0.904767	0.890718	0.889426	0.840815	0.876456	0.865802	0.885988	0.863984	0.879539	0.832164	1	0.89287	0.0644971
1024	18	22210	10874	118.551	4.0358	136.158	10.1248	153.772	11.752	20.9603	2.13458	32.1099	7.22783	46.2197	10.6317	1024	27	33102	0.132408	141.935	13.523	36.7389	10.7808	0.872621	0.913812	0.913525	0.911924	0.912694	0.893405	0.91499	0.839405	0.903646	0.8775	0.904764	0.890868	0.890188	0.841203	0.87614	0.86667	0.885943	0.864162	0.879146	0.832231	1	0.894082	0.0640183
1030	2	26051	10359	91.3352	0.144123	111.696	7.8762	129.843	9.40209	9.58505	0.0451752	17.7432	3.78226	27.8398	6.08803	1030	21	36412	0.145648	116.857	11.6878	20.6152	6.44488	0.871869	0.906459	0.925354	0.912858	0.907942	0.892508	0.909618	0.836785	0.903356	0.872405	0.902587	0.880973	0.869466	0.820155	0.86672	0.878282	0.882525	0.855899	0.871224	0.853139	1	0.89199	0.0638003
1034	2	23093	9212	98.8777	2.51663	122.645	8.92026	140.664	10.5009	12.1717	0.923732	23.4829	5.16421	35.3933	7.97622	1034	25	32307	0.129228	127.782	12.4318	26.8783	8.13214	0.873727	0.907899	0.92644	0.913842	0.909354	0.89411	0.91118	0.836862	0.904371	0.872922	0.902699	0.881233	0.869719	0.82007	0.867041	0.878943	0.883524	0.85565	0.871452	0.853174	1	0.893084	0.063427
1036	2	21711	8678	111.643	1.38771	131.047	10.0113	148.937	11.5855	17.4673	0.648231	28.668	6.61399	42.0398	9.87691	1036	27	30391	0.121564	136.154	13.2384	32.4855	9.77746	0.875934	0.909249	0.927413	0.914712	0.910599	0.895183	0.911931	0.837666	0.905449	0.873367	0.903129	0.881593	0.870077	0.820424	0.868004	0.87906	0.88365	0.855961	0.871245	0.853559	1	0.894155	0.0629852
1042	0	19474	9498	0	0	107.731	7.22362	128.429	9.46716	0	0	15.9054	3.22444	26.9588	5.98408	1042	21	28972	0.115888	114.517	12.6041	19.5291	6.75654	0.874914	0.902078	0.925048	0.912623	0.902958	0.874034	0.920527	0.819412	0.894519	0.872774	0.887944	0.889876	0.869754	0.843176	0.888565	0.879315	0.87355	0.859502	0.878434	0.8677	1	0.890314	0.0663768
1046	0	17246	8416	0	0	119.865	8.36973	140.524	10.5681	0	0	21.9015	4.62606	35.2966	8.00671	1046	25	25662	0.102648	126.64	13.3332	26.2945	8.65753	0.877815	0.903184	0.925805	0.913354	0.903223	0.875945	0.921888	0.820727	0.895546	0.873724	0.888785	0.890461	0.869866	0.844615	0.888921	0.879822	0.873334	0.860221	0.878322	0.868502	1	0.891515	0.0656723
1048	0	16158	7899	0	0	124.999	9.31989	145.624	11.5812	0	0	24.8744	5.6154	39.3398	9.44655	1048	28	24057	0.096228	131.771	14.007	29.6241	9.82986	0.879952	0.904643	0.926944	0.91437	0.904082	0.877	0.92233	0.821881	0.896704	0.874901	0.889242	0.890947	0.870765	0.845305	0.889679	0.879474	0.873488	0.86108	0.878206	0.869123	1	0.892643	0.0653565
1054	7	20002	14965	92.251	1.04071	108.051	7.13775	126.643	9.31568	9.87863	0.331976	16.0406	3.19565	25.8528	5.73002	1054	23	34974	0.139896	116.004	12.2878	20.2379	6.59366	0.882556	0.892263	0.921885	0.915866	0.914308	0.878924	0.906788	0.83615	0.899711	0.882041	0.88134	0.887288	0.870661	0.850346	0.895494	0.870389	0.869203	0.863713	0.879182	0.873806	1	0.891947	0.0658972
1058	6	17619	13263	100.372	2.18551	116.917	8.11556	135.332	10.3637	12.7227	0.823493	20.3281	4.25964	31.5615	7.27508	1058	27	30888	0.123552	124.821	12.9182	25.1501	8.00124	0.884081	0.893519	0.922964	0.91665	0.91555	0.879484	0.908071	0.836911	0.899799	0.88277	0.882106	0.887173	0.870581	0.850411	0.895526	0.870289	0.869869	0.863831	0.878561	0.874935	1	0.892839	0.0655623
1060	6	16572	12513	109.931	4.10885	125.853	9.20686	144.076	11.438	16.7411	1.87451	25.3698	5.60901	38.1008	9.11133	1060	29	29091	0.116364	133.688	13.6406	30.8441	9.66406	0.886168	0.895518	0.924066	0.917036	0.916057	0.88041	0.908597	0.837493	0.90076	0.882971	0.882163	0.88713	0.870922	0.850366	0.896239	0.870252	0.869564	0.864047	0.878708	0.875735	1	0.893796	0.0652534
1066	15	28099	14489	92.3133	2.02098	111.867	7.75112	128.74	9.42249	9.90911	0.674504	17.8155	3.72726	27.1485	6.02055	1066	22	42603	0.170412	117.598	11.5728	20.9868	6.4093	0.866101	0.891357	0.912624	0.915628	0.905112	0.88056	0.903129	0.844624	0.897425	0.891487	0.88644	0.881511	0.885255	0.83108	0.876182	0.880008	0.871007	0.862697	0.881053	0.872368	1	0.888017	0.0663199
1070	12	24827	12883	115.82	5.13686	129.142	9.1233	145.703	10.8631	19.5973	2.57948	27.3732	5.84655	39.3155	8.88371	1070	26	37722	0.150888	134.794	12.5248	31.4493	9.03133	0.868445	0.892516	0.913857	0.916441	0.906076	0.881528	0.904273	0.846071	0.898229	0.892808	0.887228	0.882257	0.88512	0.831597	0.876862	0.880309	0.871428	0.863382	0.88068	0.87164	1	0.889164	0.0660842
1072	12	23269	12140	126.657	7.02682	138.151	10.3186	154.573	11.9592	25.6859	4.38236	33.5386	7.56922	46.9649	11.022	1072	28	35421	0.141684	143.775	13.4098	38.1376	10.9514	0.870571	0.893778	0.915107	0.918001	0.907541	0.882598	0.905903	0.846461	0.898986	0.893764	0.887553	0.882697	0.8848	0.832148	0.87705	0.880212	0.871362	0.863499	0.880156	0.871884	1	0.890321	0.0655756
1078	2	27814	9781	93.032	1.3639	111.858	7.8667	130.986	9.38122	10.1332	0.443468	17.8189	3.78607	28.5681	6.1576	1078	21	37597	0.150388	116.833	11.7954	20.6149	6.53557	0.878647	0.916948	0.901987	0.919954	0.910551	0.897997	0.910378	0.836264	0.901362	0.891534	0.910219	0.891348	0.886879	0.841025	0.882331	0.879059	0.891587	0.864218	0.892824	0.848884	1	0.895763	0.0632322
1082	2	24683	8635	103.525	2.60367	121.181	8.85722	140.396	10.5496	13.9609	1.04699	22.6587	5.00315	35.1999	7.98689	1082	25	33320	0.13328	126.16	12.5648	25.9083	8.07957	0.879802	0.918337	0.903451	0.920963	0.911194	0.898589	0.910924	0.83681	0.901546	0.891612	0.910294	0.891822	0.88774	0.841342	0.882458	0.879142	0.892182	0.864691	0.892677	0.84892	1	0.896584	0.0629322
1084	2	23210	8115	107.37	3.45971	124.567	9.6802	143.755	11.4914	15.5861	1.49596	24.653	5.78581	37.8583	9.14795	1084	27	31327	0.125308	129.536	13.2035	28.0731	8.942	0.881556	0.919638	0.904044	0.921697	0.912232	0.899001	0.911993	0.838063	0.90165	0.89217	0.910572	0.892712	0.888243	0.841654	0.882625	0.878938	0.892792	0.865116	0.892808	0.848326	1	0.897466	0.0625644
1090	1	23066	10314	90.8252	0	110.034	7.52766	129.706	9.28394	9.42602	0	16.9519	3.51042	27.7424	5.9998	1090	21	33381	0.133524	116.112	12.1833	20.2857	6.67088	0.876412	0.92334	0.909919	0.911686	0.911132	0.895614	0.912525	0.836	0.90911	0.892094	0.906878	0.873431	0.872098	0.81494	0.876696	0.906054	0.880785	0.868054	0.883302	0.831835	1	0.895152	0.0629866
1094	0	20474	9123	0	0	125.045	8.7717	144.372	10.5755	0	0	24.8554	5.28404	38.2302	8.44906	1094	25	29597	0.118388	131.003	12.9362	28.9781	8.91417	0.87769	0.924519	0.911579	0.912204	0.911596	0.896442	0.913775	0.837213	0.909636	0.892269	0.907254	0.873636	0.873011	0.815184	0.876863	0.905751	0.881356	0.867284	0.884127	0.831419	1	0.896025	0.0627208
1096	0	19228	8598	0	0	132.138	9.78105	151.223	11.657	0	0	29.3561	6.59065	43.9819	10.2121	1096	27	27826	0.111304	138.035	13.6333	33.8754	10.3881	0.879465	0.925465	0.912618	0.91348	0.912851	0.896284	0.914235	0.838568	0.909833	0.893373	0.90809	0.873985	0.873607	0.815299	0.876698	0.906167	0.881424	0.868378	0.884622	0.831902	1	0.896954	0.0624227
1102	2	21839	11687	90.6641	0.499495	109.737	7.50041	128.719	9.24305	9.37701	0.154291	16.8147	3.46551	27.1188	5.86106	1102	22	33528	0.134112	116.352	12.1771	20.406	6.62662	0.872077	0.903901	0.912402	0.914117	0.91352	0.878818	0.91865	0.833304	0.889719	0.87758	0.890077	0.889525	0.859297	0.826503	0.875671	0.900367	0.87415	0.866246	0.847963	0.864173	1	0.889954	0.0636552
1106	2	19303	10372	105.89	2.20423	120.864	8.62895	139.664	10.342	14.9266	0.927	22.4659	4.84028	34.6376	7.71322	1106	26	29677	0.118708	127.434	12.8917	26.7194	8.34991	0.873656	0.905162	0.913334	0.914732	0.914513	0.879418	0.918978	0.834872	0.890875	0.878239	0.891027	0.890909	0.859622	0.826954	0.876756	0.899501	0.874785	0.866631	0.848081	0.86471	1	0.890913	0.0634414
1108	2	18038	9794	118.822	2.12997	129.644	9.70096	148.371	11.5216	21.0515	1.12617	27.7415	6.27898	41.5609	9.6982	1108	28	27834	0.111336	136.232	13.7003	32.6037	10.1098	0.875404	0.906517	0.914457	0.915643	0.915607	0.880524	0.919846	0.835597	0.892218	0.879248	0.89114	0.89141	0.859884	0.827872	0.877057	0.899781	0.874686	0.866638	0.848333	0.864033	1	0.891947	0.0631285
1114	8	22694	11710	93.1246	2.32674	110.217	7.54864	129.41	9.41701	10.1758	0.773822	17.0365	3.51986	27.5674	6.05229	1114	22	34412	0.137648	116.744	12.2709	20.6184	6.74937	0.887089	0.885244	0.920464	0.909944	0.913983	0.87375	0.912531	0.834418	0.914594	0.880797	0.879097	0.878923	0.884808	0.844516	0.895574	0.884909	0.864422	0.864001	0.859816	0.857477	1	0.891245	0.0622427
1118	7	20066	10325	112.942	4.40031	125.894	8.81136	144.926	10.7559	18.1552	2.15109	25.3607	5.34887	38.6865	8.6654	1118	26	30398	0.121592	132.356	13.1099	29.8852	9.17866	0.888891	0.886325	0.921409	0.911754	0.91506	0.874564	0.913284	0.83545	0.915767	0.881769	0.879318	0.87963	0.885749	0.845006	0.895947	0.884746	0.8643	0.864037	0.860106	0.858083	1	0.892318	0.0617581
1120	7	18867	9707	122.089	6.29816	133.284	9.88182	152.24	11.9074	22.9876	3.62562	30.1246	6.74258	44.8956	10.5984	1120	28	28581	0.114324	139.72	13.9026	35.1395	10.8225	0.890662	0.887863	0.922379	0.912722	0.915276	0.875792	0.913614	0.836272	0.91643	0.882159	0.87957	0.880253	0.885483	0.845632	0.896277	0.884889	0.864473	0.864088	0.85933	0.857965	1	0.893211	0.0614927
1126	9	27322	10743	92.8428	1.94211	112.087	7.75725	130.138	9.402	10.0784	0.637494	17.9202	3.74976	28.0268	6.11003	1126	21	38074	0.152296	117.176	11.5867	20.77	6.42945	0.883346	0.888441	0.920668	0.912499	0.910621	0.876215	0.903477	0.848125	0.896163	0.877318	0.886944	0.885381	0.873444	0.843345	0.887811	0.882334	0.862912	0.855702	0.858013	0.871316	1	0.890423	0.06204
1130	9	24188	9570	111.998	4.39203	128.13	9.04254	145.941	10.7351	17.7057	2.03692	26.7367	5.71094	39.4901	8.77524	1130	25	33767	0.135068	133.174	12.4811	30.3488	8.84643	0.885539	0.890455	0.921714	0.913407	0.911482	0.877262	0.903989	0.847543	0.896911	0.878224	0.886975	0.886798	0.874671	0.843575	0.888056	0.882474	0.862839	0.856147	0.858264	0.871531	1	0.891497	0.0616257
1132	9	22663	9037	121.1	5.68731	135.751	10.0968	153.323	11.8574	22.4031	3.06481	31.8247	7.17677	45.838	10.7078	1132	27	31709	0.126836	140.755	13.2652	35.8158	10.4668	0.887035	0.891671	0.922451	0.913983	0.912438	0.878568	0.904727	0.847803	0.897616	0.878725	0.887224	0.886972	0.875509	0.844177	0.887966	0.88314	0.86302	0.855767	0.858274	0.871693	1	0.892333	0.0613124
1138	1	24652	9034	90.0713	0	110.43	7.60738	129.858	9.37491	9.19424	0	17.1378	3.55903	27.8465	6.05768	1138	21	33687	0.134748	115.639	11.833	20.0093	6.45135	0.897735	0.897765	0.921394	0.910574	0.919212	0.885891	0.908822	0.82655	0.889112	0.880443	0.901757	0.885149	0.866966	0.833348	0.893178	0.878841	0.881705	0.858536	0.876095	0.880562	1	0.894682	0.0619789
1142	1	21795	8080	99.4045	0	122.682	8.76052	142.025	10.5722	12.3427	0	23.4904	5.06188	36.422	8.15562	1142	25	29876	0.119504	127.913	12.6518	26.9874	8.34761	0.898966	0.899652	0.92248	0.911334	0.920103	0.887217	0.910179	0.82732	0.890179	0.880673	0.901761	0.885175	0.867251	0.833093	0.892723	0.878916	0.883201	0.859285	0.876172	0.880188	1	0.89565	0.0614669
1144	1	20496	7597	103.695	0	128.486	9.72567	147.854	11.588	14.0033	0	27.018	6.17094	41.1443	9.71671	1144	27	28094	0.112376	133.722	13.3926	30.8375	9.62765	0.901046	0.901527	0.923881	0.912134	0.920392	0.887752	0.910799	0.82854	0.890688	0.880757	0.90288	0.885029	0.867605	0.833007	0.893038	0.87912	0.883302	0.859276	0.876148	0.880402	1	0.896655	0.060964
1150	0	18593	11912	0	0	107.203	7.07025	126.782	9.26052	0	0	15.6669	3.12314	25.9322	5.72613	1150	22	30505	0.12202	114.849	12.4578	19.6754	6.62038	0.874758	0.906655	0.902803	0.910162	0.913375	0.894149	0.917636	0.838289	0.90418	0.885642	0.901967	0.870661	0.851238	0.83506	0.883609	0.883609	0.879495	0.867415	0.876266	0.856663	1	0.891497	0.0656421
1154	0	16412	10578	0	0	120.962	8.22477	140.256	10.3705	0	0	22.4887	4.62293	35.0761	7.82303	1154	26	26990	0.10796	128.523	13.1149	27.422	8.64529	0.876621	0.907818	0.903649	0.911523	0.914598	0.895591	0.918044	0.839496	0.905039	0.88694	0.902093	0.870989	0.850722	0.834698	0.884476	0.883735	0.878881	0.867117	0.876269	0.857651	1	0.892515	0.0653128
1156	0	15346	9972	0	0	125.118	9.1073	144.293	11.3472	0	0	24.9256	5.47112	38.2592	9.07128	1156	28	25318	0.101272	132.67	13.7392	30.1773	9.64354	0.87892	0.909926	0.905305	0.912473	0.915692	0.896516	0.918951	0.840252	0.905542	0.888044	0.902638	0.871356	0.850758	0.834801	0.884687	0.884272	0.878881	0.866893	0.876017	0.858342	1	0.89374	0.0648992
1162	3	20076	14849	92.1928	1.7182	108.008	7.07866	126.291	9.18368	9.86649	0.551972	16.0181	3.16462	25.6298	5.63805	1162	23	34928	0.139712	115.779	12.0994	20.1038	6.46964	0.872896	0.89799	0.903788	0.916213	0.912821	0.891505	0.923228	0.84385	0.898191	0.886395	0.908884	0.883074	0.85536	0.810911	0.874256	0.895098	0.877205	0.865795	0.875301	0.869145	1	0.891187	0.0635594
1166	2	17734	13196	112.589	3.93463	124.272	8.43718	142.32	10.4937	17.9699	1.86969	24.3763	4.98711	36.6382	8.16981	1166	27	30932	0.123728	131.971	12.9418	29.607	8.91741	0.874984	0.899893	0.904678	0.917981	0.91331	0.8927	0.92338	0.845128	0.899344	0.88659	0.909948	0.883179	0.855392	0.81073	0.874515	0.89548	0.877409	0.865107	0.875727	0.868615	1	0.89229	0.0631878
1168	2	16704	12460	123.156	0.0914416	133.446	9.63964	151.352	11.5858	23.4066	0.0519087	30.2086	6.57821	44.0846	10.1936	1168	29	29166	0.116664	141.095	13.7493	36.1361	10.7842	0.877066	0.900518	0.905901	0.918878	0.914129	0.893232	0.923815	0.846431	0.899901	0.887009	0.910324	0.8837	0.855825	0.811304	0.875386	0.895512	0.877511	0.865203	0.875711	0.868631	1	0.893195	0.0628887
1174	18	26953	14098	92.5239	2.49251	111.442	7.64405	128.72	9.33309	9.98413	0.833195	17.6091	3.65167	27.1278	5.93259	1174	22	41069	0.164276	117.365	11.6539	20.8733	6.42703	0.8868	0.883099	0.907814	0.910857	0.915435	0.875441	0.918308	0.844968	0.897977	0.872495	0.889065	0.88148	0.86978	0.844883	0.894933	0.896455	0.880275	0.868246	0.866091	0.864496	1	0.890303	0.0636826
1178	16	23783	12538	105.845	3.17607	121.685	8.72886	138.803	10.4146	14.9283	1.35539	22.9279	4.9678	34.0187	7.69347	1178	26	36337	0.145348	127.585	12.3983	26.7512	8.02683	0.888722	0.884704	0.908454	0.911385	0.916352	0.876311	0.919407	0.845722	0.898753	0.874082	0.890057	0.881856	0.870394	0.845295	0.895093	0.896332	0.880122	0.868536	0.866692	0.865358	1	0.891321	0.063316
1180	16	22343	11848	113.306	4.42646	128.975	9.7081	145.94	11.3762	18.331	2.182	27.3216	6.21011	39.5669	9.31845	1180	28	34207	0.136828	134.844	13.1055	31.5587	9.44927	0.8909	0.886091	0.910004	0.912576	0.91683	0.87697	0.919329	0.846216	0.89967	0.874923	0.890256	0.8821	0.870626	0.845514	0.895212	0.896585	0.88077	0.868799	0.866972	0.865832	1	0.89232	0.0629778
1186	8	28829	10440	93.7939	2.40487	113.36	8.08205	131.862	9.42182	10.3967	0.799545	18.551	4.00412	29.1405	6.28127	1186	21	39277	0.157108	118.274	11.7668	21.3641	6.64544	0.895028	0.894187	0.908063	0.909298	0.914887	0.86282	0.907516	0.8285	0.891412	0.863139	0.889325	0.866245	0.874125	0.862655	0.894951	0.883685	0.874749	0.855475	0.846946	0.873336	1	0.889264	0.0628925
1190	8	25386	9255	108.086	4.38305	126.385	9.26949	144.629	10.629	15.927	1.89496	25.6937	5.71298	38.4373	8.51643	1190	25	34649	0.138596	131.253	12.5861	29.0954	8.66691	0.89688	0.896288	0.909824	0.909983	0.916174	0.864484	0.907977	0.829504	0.892363	0.86408	0.889795	0.866504	0.874311	0.862839	0.895365	0.883979	0.87535	0.854729	0.847528	0.873575	1	0.890481	0.0623605
1192	8	23816	8705	115.434	3.58296	133.968	10.3372	152.11	11.7018	19.3454	1.78265	30.6307	7.17604	44.7548	10.4077	1192	27	32529	0.130116	138.819	13.3983	34.4076	10.2879	0.898614	0.897399	0.91071	0.911018	0.917089	0.865489	0.908789	0.830305	0.892665	0.86449	0.889914	0.867072	0.87442	0.863706	0.895524	0.884196	0.875496	0.854468	0.847982	0.87382	1	0.891382	0.062031
1198	5	26302	7648	92.6649	1.426	112.518	7.87777	132.076	9.47311	10.0149	0.458972	18.1324	3.84034	29.2859	6.35194	1198	20	33955	0.13582	116.92	11.6242	20.6434	6.49895	0.912207	0.898954	0.912472	0.906376	0.915918	0.874555	0.917494	0.830894	0.896304	0.862774	0.900029	0.887469	0.866073	0.838315	0.884082	0.879841	0.866515	0.843366	0.877809	0.852732	1	0.894276	0.0610299
1202	4	23285	6751	109.159	2.77784	124.971	9.02154	144.391	10.6323	16.3557	1.24897	24.8322	5.42029	38.2523	8.51465	1202	24	30040	0.12016	129.333	12.42	27.8471	8.3941	0.914314	0.900816	0.913366	0.907873	0.91726	0.8753	0.918142	0.832157	0.897354	0.863232	0.90035	0.887217	0.866212	0.838798	0.883921	0.879328	0.866811	0.843708	0.877796	0.85253	1	0.895395	0.0604295
1204	4	21918	6372	118.422	4.04749	133.129	10.1061	152.543	11.8136	20.8937	2.19602	30.0436	6.90728	45.1472	10.5617	1204	26	28294	0.113176	137.499	13.2803	33.4437	10.0949	0.91583	0.902594	0.914717	0.90885	0.918463	0.876458	0.918746	0.832897	0.897823	0.86377	0.900544	0.888263	0.866332	0.83887	0.883721	0.880151	0.866686	0.843695	0.877624	0.852972	1	0.896422	0.0600983
1210	1	24152	8411	93.1899	0	110.871	7.62352	131.161	9.31685	10.1781	0	17.3421	3.60375	28.6751	6.12229	1210	21	32564	0.130256	116.111	12.0173	20.2691	6.62737	0.888865	0.904511	0.917547	0.913294	0.910423	0.893287	0.909686	0.856237	0.900012	0.871453	0.883936	0.870547	0.849696	0.830319	0.885364	0.880789	0.874263	0.86657	0.868352	0.864006	1	0.893778	0.0642432
1214	1	21369	7447	113.18	0	123.118	8.77201	143.222	10.4528	18.1872	0	23.739	5.11554	37.3229	8.19242	1214	25	28817	0.115268	128.313	12.7579	27.2492	8.49201	0.890742	0.906149	0.918902	0.914269	0.910574	0.894333	0.91073	0.857497	0.900614	0.872454	0.88479	0.87117	0.849932	0.830638	0.885085	0.880765	0.87438	0.866901	0.868203	0.864247	1	0.894833	0.0639072
1216	1	20056	7056	116.143	0	128.977	9.72357	148.975	11.4082	19.6467	0	27.3244	6.2272	42.0483	9.69212	1216	27	27113	0.108452	134.181	13.4466	31.1559	9.74025	0.892561	0.907756	0.920094	0.915354	0.911518	0.895954	0.91174	0.857485	0.901449	0.872792	0.885221	0.87174	0.850293	0.831557	0.885424	0.881016	0.87399	0.867923	0.868347	0.864825	1	0.895912	0.0635112
1222	1	24948	10332	91.7466	0	109.928	7.43518	129.231	9.21662	9.71451	0	16.8977	3.45645	27.4361	5.88031	1222	21	35281	0.141124	115.58	11.8805	19.9837	6.44793	0.882345	0.913891	0.912177	0.902851	0.907273	0.876265	0.910844	0.847496	0.902398	0.867818	0.89561	0.879737	0.854128	0.818883	0.880261	0.883875	0.888524	0.857459	0.873388	0.85094	1	0.891092	0.064136
1226	1	21998	9185	106.924	0	121.395	8.5318	140.496	10.3059	15.3464	0	22.7513	4.84065	35.2463	7.77573	1226	25	31184	0.124736	127.02	12.5879	26.4314	8.17203	0.884316	0.914892	0.913289	0.904069	0.908511	0.877116	0.911317	0.848464	0.903268	0.868699	0.896229	0.8805	0.854493	0.819138	0.880452	0.88361	0.888565	0.857074	0.873429	0.851799	1	0.892109	0.0638551
1228	1	20634	8703	123.115	0	129.313	9.57203	148.317	11.4534	23.3831	0	27.5211	6.16837	41.5088	9.66256	1228	27	29338	0.117352	134.95	13.3684	31.6704	9.76123	0.886172	0.915928	0.914974	0.905293	0.909537	0.87765	0.911889	0.849001	0.904135	0.868635	0.896244	0.880837	0.853739	0.819637	0.880087	0.883717	0.888847	0.857659	0.873475	0.85212	1	0.893038	0.0634568
1234	2	24007	12302	92.6847	1.34709	110.128	7.49146	129.094	9.24458	10.0205	0.43476	16.9926	3.48994	27.3528	5.89441	1234	22	36311	0.145244	116.553	12.1104	20.5022	6.62369	0.892705	0.908513	0.904437	0.906199	0.905855	0.873564	0.913525	0.838906	0.901655	0.862604	0.889964	0.87362	0.872422	0.837391	0.873454	0.88542	0.883135	0.851175	0.86018	0.866748	1	0.890826	0.0636977
1238	2	21248	10925	114.393	2.16244	124.902	8.71286	143.513	10.4758	18.7952	1.06023	24.7664	5.21762	37.55	8.23709	1238	26	32175	0.1287	131.221	12.8485	29.1067	8.81307	0.893473	0.909868	0.906061	0.906791	0.906309	0.874747	0.914483	0.840342	0.90258	0.862859	0.889992	0.874343	0.873193	0.838493	0.873691	0.885128	0.884103	0.851049	0.860233	0.868298	1	0.891729	0.0633144
1240	2	19893	10262	120.027	7.92438	131.966	9.7972	150.349	11.4564	21.9552	4.2803	29.2446	6.56239	43.2097	9.90925	1240	28	30157	0.120628	138.22	13.5597	33.9962	10.2768	0.895331	0.911298	0.907368	0.907799	0.907385	0.876098	0.91526	0.841165	0.902991	0.863663	0.890208	0.874706	0.874043	0.838777	0.874043	0.8854	0.884173	0.851229	0.860182	0.868405	1	0.892793	0.0628465
1246	1	23347	11130	90.7203	0	109.518	7.49492	128.324	9.29509	9.39351	0	16.7157	3.45809	26.8786	5.87761	1246	21	34478	0.137912	115.589	11.9692	19.9962	6.4677	0.883317	0.901879	0.911422	0.898413	0.908753	0.868554	0.92079	0.842929	0.89241	0.857532	0.883186	0.878415	0.876864	0.859751	0.873499	0.892511	0.875718	0.852529	0.864174	0.863522	1	0.889095	0.063981
1250	1	20558	9832	111.865	0	124.186	8.74619	142.746	10.566	17.563	0	24.3512	5.18434	36.9717	8.28111	1250	25	30391	0.121564	130.19	12.7776	28.4339	8.67344	0.883831	0.903442	0.912244	0.89946	0.910302	0.869451	0.921901	0.843967	0.893488	0.858149	0.883897	0.879487	0.876822	0.859679	0.87391	0.892073	0.875555	0.853427	0.864236	0.863216	1	0.88999	0.0637099
1252	1	19267	9270	118.368	0	133.61	9.86637	151.948	11.7629	20.7923	0	30.3413	6.77837	44.6229	10.4323	1252	27	28538	0.114152	139.566	13.5808	34.9801	10.5409	0.885924	0.904881	0.912958	0.901097	0.911311	0.870804	0.923015	0.844663	0.893528	0.857821	0.883576	0.879652	0.877059	0.859573	0.874658	0.892214	0.876183	0.853844	0.864216	0.863761	1	0.891006	0.0634338
1258	3	23564	12317	91.2392	0.894214	109.742	7.38401	128.603	9.50078	9.55766	0.281383	16.8105	3.42607	27.0697	6.0347	1258	22	35884	0.143536	116.214	12.1253	20.3313	6.62898	0.899412	0.892139	0.91074	0.908413	0.90904	0.877578	0.926666	0.845614	0.903718	0.854531	0.87755	0.881702	0.864215	0.834968	0.871349	0.875488	0.865929	0.853556	0.846478	0.862794	1	0.891092	0.0631618
1262	3	20893	10971	106.504	3.72291	123.043	8.55681	141.754	10.6336	15.222	1.61091	23.6797	4.98631	36.2244	8.20754	1262	26	31867	0.127468	129.483	12.8845	27.9977	8.66215	0.900634	0.893903	0.911899	0.90884	0.909515	0.879248	0.927323	0.845906	0.904478	0.854928	0.877993	0.881978	0.864907	0.835645	0.871293	0.875828	0.866947	0.853171	0.846189	0.863024	1	0.891981	0.0627141
1264	3	19588	10316	113.848	5.54077	129.948	9.58725	148.592	11.6781	18.6399	2.71591	27.9236	6.2338	41.7654	9.91917	1264	28	29907	0.119628	136.377	13.6321	32.6972	10.1341	0.901762	0.895192	0.912846	0.909436	0.910255	0.880714	0.927743	0.846842	0.904989	0.856004	0.878657	0.88272	0.865216	0.835992	0.871652	0.8762	0.867339	0.853178	0.845822	0.863878	1	0.892844	0.0623361
1270	0	22313	12392	0	0	109.972	7.57582	127.811	9.27853	0	0	16.9264	3.52082	26.5607	5.83602	1270	22	34705	0.13882	116.342	11.8616	20.3665	6.43736	0.90523	0.891701	0.904293	0.917217	0.898862	0.891039	0.922706	0.838842	0.893963	0.869803	0.876632	0.888345	0.851117	0.826841	0.856073	0.880925	0.865697	0.837228	0.86623	0.84982	1	0.891066	0.0647065
1274	0	19654	11004	0	0	124.867	8.78629	142.488	10.5113	0	0	24.7517	5.25522	36.7675	8.18172	1274	26	30658	0.122632	131.192	12.6724	29.0645	8.65755	0.905767	0.893323	0.905049	0.918243	0.899716	0.891937	0.923332	0.839096	0.894481	0.870181	0.878433	0.88843	0.852273	0.82781	0.857003	0.881597	0.866299	0.837188	0.866707	0.849631	1	0.891893	0.0644008
1276	0	18427	10366	0	0	131.405	9.85128	149.043	11.5741	0	0	28.8839	6.53453	42.1264	9.86745	1276	28	28793	0.115172	137.755	13.4912	33.6514	10.1383	0.906661	0.895895	0.905949	0.920119	0.901139	0.892526	0.923992	0.840222	0.894853	0.871201	0.878443	0.888219	0.852725	0.828431	0.857309	0.88195	0.866495	0.837374	0.866478	0.849911	1	0.892964	0.0638609
1282	1	17901	10834	90.9153	0	107.659	7.16135	127.573	9.27878	9.45396	0	15.8701	3.18093	26.414	5.78753	1282	22	28736	0.114944	115.166	12.5526	19.8451	6.71171	0.894279	0.895027	0.917612	0.908408	0.908843	0.896767	0.901152	0.835624	0.891791	0.86684	0.888415	0.895358	0.853076	0.821235	0.878445	0.893722	0.881177	0.837068	0.875452	0.851058	1	0.891463	0.0634436
1286	1	15813	9632	113.216	0	122.309	8.38273	142.024	10.5218	18.2044	0	23.2501	4.81232	36.4158	8.1172	1286	26	25446	0.101784	129.771	13.3051	28.2335	8.95048	0.895288	0.89629	0.918966	0.910398	0.909554	0.896683	0.902499	0.83689	0.891496	0.866659	0.889236	0.894895	0.85428	0.821406	0.877741	0.89403	0.881926	0.837813	0.875285	0.851096	1	0.892336	0.0632
1288	0	14838	9106	0	0	127.727	9.3806	147.349	11.5702	0	0	26.5183	5.88086	40.7288	9.65973	1288	28	23944	0.095776	135.189	14.0063	31.9226	10.223	0.89749	0.897448	0.919667	0.911752	0.910353	0.897887	0.90317	0.838185	0.892123	0.86625	0.890327	0.895506	0.854974	0.82198	0.877109	0.894003	0.881995	0.837976	0.875856	0.851153	1	0.893352	0.062851
1294	2	19480	14451	90.3061	0.166308	107.819	7.11676	126.397	9.19111	9.26609	0.0509688	15.9376	3.17033	25.6936	5.63922	1294	23	33933	0.135732	115.73	12.2258	20.092	6.52613	0.899125	0.895588	0.910485	0.89718	0.906772	0.878658	0.900687	0.844753	0.903825	0.858059	0.905962	0.880308	0.868005	0.820543	0.880853	0.886438	0.889901	0.862052	0.866944	0.840332	1	0.890294	0.0636048
1298	2	17214	12815	105.761	1.63688	120.524	8.26001	138.948	10.3156	14.8635	0.686681	22.2513	4.59571	34.1133	7.64435	1298	27	30031	0.120124	128.385	12.9455	27.3126	8.45415	0.901019	0.89709	0.911541	0.898205	0.907546	0.879375	0.901735	0.846259	0.905131	0.858313	0.906696	0.880024	0.86822	0.820769	0.88089	0.88675	0.890496	0.862675	0.866838	0.841564	1	0.891346	0.0630584
1300	1	16121	12039	110.636	0	126.853	9.31549	145.073	11.3671	16.9932	0	25.9799	5.75589	38.8757	9.18831	1300	29	28161	0.112644	134.642	13.6447	31.4926	9.78599	0.902862	0.897891	0.913018	0.898743	0.908579	0.879532	0.902489	0.847111	0.906662	0.858883	0.907461	0.880704	0.868186	0.821029	0.88129	0.886563	0.890416	0.862895	0.866695	0.84143	1	0.892252	0.0627574
1306	1	24781	15146	95.8749	0	109.965	7.41861	127.323	9.27289	11.0794	0	16.9136	3.44448	26.262	5.79735	1306	22	39928	0.159712	116.549	11.7356	20.4596	6.37889	0.895161	0.896138	0.903038	0.922824	0.92102	0.871068	0.912042	0.835892	0.899444	0.857018	0.884217	0.881249	0.888337	0.853323	0.882827	0.879571	0.876991	0.867023	0.867186	0.852697	1	0.892394	0.0621674
1310	1	21895	13432	114.375	0	121.726	8.52941	138.966	10.3623	18.7666	0	22.9353	4.85091	34.1313	7.68436	1310	26	35328	0.141312	128.281	12.4883	27.192	8.15938	0.897036	0.898098	0.904849	0.92288	0.921634	0.872226	0.912633	0.836829	0.89981	0.857478	0.885275	0.882119	0.888686	0.853969	0.882883	0.879656	0.876698	0.866989	0.86757	0.853388	1	0.893453	0.0617304
1312	1	20588	12646	123.144	0	127.882	9.5034	145.047	11.3929	23.3997	0	26.6243	5.97573	38.8585	9.22493	1312	28	33235	0.13294	134.413	13.2209	31.2794	9.47544	0.898781	0.899609	0.906349	0.923665	0.922371	0.87304	0.913344	0.837325	0.900105	0.858508	0.885287	0.882864	0.889559	0.85416	0.883572	0.879946	0.877223	0.866752	0.8677	0.853784	1	0.894443	0.0614464
1318	0	22544	12811	0	0	109.643	7.47842	127.421	9.14523	0	0	16.7713	3.45818	26.3101	5.7	1318	22	35355	0.14142	116.085	11.7895	20.2277	6.35781	0.905063	0.894145	0.90939	0.921256	0.904837	0.892632	0.921906	0.834337	0.898656	0.870683	0.875491	0.882761	0.876312	0.846104	0.882478	0.876793	0.87658	0.863881	0.878376	0.855339	1	0.894678	0.0627547
1322	0	19955	11409	0	0	119.469	8.52092	137.108	10.124	0	0	21.6999	4.68589	32.7756	7.3032	1322	26	31364	0.125456	125.886	12.4693	25.7288	7.85893	0.907187	0.896043	0.91063	0.922363	0.906613	0.893987	0.922236	0.83505	0.898817	0.87103	0.875701	0.883561	0.876977	0.84715	0.883704	0.877742	0.877583	0.863777	0.878141	0.856284	1	0.895902	0.0623056
1324	0	18666	10735	0	0	127.715	9.52788	145.236	11.1787	0	0	26.5242	5.99339	38.9823	9.07082	1324	28	29401	0.117604	134.112	13.2072	31.073	9.4247	0.909527	0.897861	0.911653	0.923132	0.907469	0.894782	0.922826	0.836366	0.899187	0.871025	0.876399	0.884749	0.877368	0.847216	0.883847	0.877453	0.87764	0.86361	0.878354	0.857165	1	0.896974	0.0619133
1330	1	20697	12273	92.8729	0	108.054	7.10663	128.035	9.45332	10.0751	0	16.0399	3.18426	26.714	5.94131	1330	22	32971	0.131884	115.491	12.5811	20.013	6.79202	0.891511	0.8864	0.895105	0.901353	0.907115	0.894847	0.925146	0.832292	0.895256	0.876801	0.869537	0.878712	0.856571	0.824209	0.873449	0.877908	0.86244	0.849261	0.854827	0.856495	1	0.886844	0.0654256
1334	1	18228	10887	112.232	0	120.107	8.25537	139.766	10.6408	17.7359	0	22.0242	4.57082	34.7453	7.9747	1334	26	29116	0.116464	127.458	13.247	26.7807	8.64557	0.893306	0.888395	0.89693	0.902356	0.908126	0.89535	0.925728	0.833614	0.896105	0.877679	0.870346	0.878744	0.857844	0.823843	0.873386	0.878623	0.863185	0.849378	0.85508	0.855801	1	0.888008	0.0650411
1336	1	17042	10271	120.56	0	127.549	9.31859	146.944	11.7101	21.9634	0	26.4036	5.82036	40.4176	9.72707	1336	28	27314	0.109256	134.842	13.9287	31.6731	10.1389	0.894816	0.889654	0.898495	0.903273	0.909442	0.896207	0.926997	0.834005	0.897305	0.877901	0.870707	0.879531	0.857838	0.824266	0.873838	0.879073	0.863568	0.849857	0.855605	0.856685	1	0.889047	0.0646427
1342	6	24509	14268	92.0902	1.74256	110.153	7.51539	127.942	9.24289	9.83406	0.56365	17.0053	3.51211	26.638	5.82609	1342	22	38783	0.155132	116.694	11.866	20.548	6.4712	0.896488	0.891473	0.910089	0.912049	0.913661	0.887696	0.898358	0.831679	0.890003	0.877524	0.887515	0.88103	0.859101	0.83797	0.860635	0.864838	0.875074	0.847317	0.853673	0.840703	1	0.889609	0.0640783
1346	5	21658	12621	105.603	3.9412	122.274	8.70975	139.925	10.3467	14.8488	1.72245	23.2565	5.01009	34.8298	7.7722	1346	26	34284	0.137136	128.77	12.6442	27.5158	8.32299	0.897649	0.892734	0.911708	0.912481	0.913371	0.888636	0.899545	0.832633	0.890751	0.878033	0.887776	0.881855	0.859205	0.838088	0.860037	0.864762	0.874767	0.847713	0.854655	0.839998	1	0.890398	0.0639387
1348	4	20378	11839	111.161	3.68582	129.437	9.73361	147.035	11.4278	17.2919	1.75261	27.6143	6.28878	40.4562	9.5035	1348	28	32221	0.128884	135.901	13.4149	32.3315	9.82615	0.899165	0.893858	0.912976	0.913752	0.914574	0.889901	0.900515	0.832671	0.891592	0.87789	0.88838	0.882515	0.859812	0.838816	0.860433	0.86484	0.875376	0.848111	0.854365	0.840073	1	0.891381	0.0635648
1354	0	19639	12225	0	0	108.116	7.34517	126.625	9.17213	0	0	16.0813	3.29648	25.8294	5.64171	1354	22	31864	0.127456	115.217	12.1054	19.8213	6.43265	0.907105	0.909114	0.924272	0.919031	0.912456	0.86229	0.900295	0.829745	0.877401	0.8758	0.900609	0.880084	0.843679	0.847602	0.878829	0.862839	0.880257	0.860438	0.862917	0.834249	1	0.893902	0.0622493
1358	0	17297	10853	0	0	122.425	8.56553	140.732	10.4	0	0	23.3296	4.91975	35.4324	7.89208	1358	26	28150	0.1126	129.483	12.891	27.9957	8.57824	0.90849	0.91032	0.92476	0.920053	0.913428	0.863037	0.901155	0.83016	0.878028	0.876199	0.901439	0.88016	0.843766	0.847567	0.879094	0.862096	0.880977	0.860426	0.862735	0.83373	1	0.894679	0.0619862
1360	0	16243	10247	0	0	129.641	9.58201	147.845	11.4674	0	0	27.7285	6.18884	41.1218	9.6195	1360	28	26490	0.10596	136.683	13.6297	32.9094	10.091	0.909683	0.91174	0.926085	0.920781	0.913911	0.864288	0.901491	0.83188	0.87852	0.87635	0.901529	0.880936	0.844602	0.847131	0.878992	0.86208	0.881389	0.860664	0.862911	0.833673	1	0.895549	0.0617682
1366	0	15427	14110	0	0	105.735	6.81119	125.325	9.26125	0	0	15.026	2.92278	25.0611	5.58929	1366	23	29537	0.118148	115.093	12.6867	19.8199	6.67168	0.916698	0.891035	0.908301	0.911162	0.91101	0.866388	0.911078	0.818583	0.892965	0.870518	0.888157	0.881894	0.864577	0.84841	0.882469	0.868673	0.866523	0.873227	0.869215	0.829299	1	0.891588	0.0635974
1370	0	13591	12531	0	0	118.069	7.98459	137.432	10.3094	0	0	20.9173	4.27072	33.0244	7.47222	1370	27	26122	0.104488	127.358	13.3316	26.7252	8.53576	0.918287	0.89283	0.910727	0.912641	0.912047	0.866626	0.912354	0.818544	0.892983	0.871181	0.888389	0.882494	0.864195	0.848672	0.882647	0.868789	0.866262	0.874167	0.869344	0.829531	1	0.892685	0.0629825
1372	0	12740	11859	0	0	126.532	9.11978	145.748	11.3391	0	0	25.7692	5.60912	39.4079	9.23468	1372	29	24599	0.098396	135.796	14.0446	32.3443	10.1908	0.9202	0.894549	0.912354	0.913675	0.9127	0.867007	0.912944	0.819789	0.893492	0.871844	0.889284	0.883064	0.865035	0.84914	0.883146	0.869141	0.866336	0.874121	0.870015	0.829444	1	0.893778	0.0625239
1378	0	18805	15768	0	0	107.971	7.17407	124.925	9.22535	0	0	16.0076	3.21272	24.8226	5.55657	1378	23	34573	0.138292	115.703	11.752	20.0279	6.24277	0.91583	0.883377	0.911333	0.917464	0.910826	0.880167	0.911419	0.828725	0.886703	0.870752	0.876855	0.876002	0.884578	0.832037	0.88021	0.881512	0.861496	0.870564	0.866167	0.856275	1	0.892492	0.0625125
1382	0	16605	14009	0	0	121.072	8.3505	138.02	10.4408	0	0	22.5588	4.70033	33.458	7.65642	1382	27	30614	0.122456	128.827	12.6095	27.5463	8.26396	0.916982	0.885167	0.912148	0.918273	0.912034	0.880676	0.91205	0.829114	0.8876	0.870974	0.877899	0.876037	0.884285	0.832691	0.880774	0.882064	0.861828	0.870729	0.865944	0.85585	1	0.89335	0.0621596
1384	0	15565	13198	0	0	126.63	9.30229	143.448	11.4459	0	0	25.8442	5.74011	37.6152	9.10347	1384	29	28763	0.115052	134.347	13.3104	31.2454	9.50059	0.918663	0.886973	0.912961	0.919254	0.913031	0.881132	0.913448	0.830442	0.888659	0.871276	0.878316	0.876699	0.884435	0.832823	0.88141	0.88214	0.862306	0.870771	0.865869	0.8553	1	0.894378	0.0616968
1390	4	22326	13559	91.3295	0.789203	109.439	7.44796	127.471	9.41899	9.5853	0.247242	16.6772	3.42949	26.3656	5.91013	1390	22	35889	0.143556	116.25	12.0219	20.3367	6.52605	0.908384	0.900178	0.911937	0.913845	0.913525	0.877483	0.910544	0.845384	0.891011	0.874377	0.894424	0.875212	0.873025	0.833988	0.882777	0.884129	0.862339	0.850957	0.878668	0.859456	1	0.894746	0.0629627
1394	4	19805	12053	103.756	1.97147	119.733	8.52572	137.659	10.4511	14.043	0.801604	21.842	4.70938	33.2018	7.63628	1394	26	31862	0.127448	126.512	12.7334	26.1383	8.13697	0.90892	0.901968	0.913471	0.915008	0.914114	0.878868	0.911117	0.846447	0.892238	0.874804	0.895016	0.875636	0.872685	0.834662	0.882399	0.884831	0.863474	0.851704	0.879261	0.859802	1	0.895701	0.0625813
1396	4	18592	11301	113.554	3.81227	127.281	9.53251	145.156	11.5134	18.4281	1.80155	26.2598	5.95407	38.9604	9.36695	1396	28	29897	0.119588	134.036	13.4828	31.0595	9.65169	0.910175	0.903703	0.914975	0.915744	0.915309	0.879704	0.912449	0.846506	0.892748	0.875673	0.895775	0.87564	0.873265	0.8349	0.882313	0.885139	0.863649	0.852861	0.879185	0.859718	1	0.89669	0.0621669
1402	3	23868	12356	92.911	1.88487	110.969	7.62229	128.771	9.5239	10.0998	0.619993	17.3877	3.61654	27.177	6.07562	1402	22	36227	0.144908	117.039	11.8527	20.726	6.53858	0.91389	0.89443	0.912206	0.914401	0.920322	0.877881	0.906023	0.838256	0.872278	0.865887	0.88452	0.871988	0.874334	0.835082	0.862989	0.859014	0.869048	0.849794	0.846247	0.853203	1	0.892298	0.0634266
1406	3	21104	10926	104.596	1.54129	123.553	8.7485	141.187	10.7326	14.3788	0.639068	23.9866	5.14359	35.8088	8.19841	1406	26	32033	0.128132	129.566	12.6353	28.0181	8.47252	0.915962	0.895639	0.913371	0.915868	0.921862	0.878578	0.906612	0.839384	0.873193	0.865888	0.885384	0.87324	0.875238	0.834749	0.862798	0.85927	0.869588	0.849624	0.846627	0.852699	1	0.893408	0.062938
1408	2	19754	10312	112.297	0.984197	131.188	9.76467	148.621	11.7356	17.7703	0.465091	28.735	6.46675	41.7967	9.94224	1408	28	30068	0.120272	137.165	13.3567	33.2139	9.99168	0.917487	0.89685	0.91486	0.916855	0.922709	0.879473	0.907393	0.840694	0.873786	0.866237	0.885859	0.874019	0.875432	0.834758	0.863177	0.859585	0.869562	0.850339	0.846631	0.852434	1	0.894381	0.0625847
1414	11	26059	9606	92.7756	2.5193	112.076	7.79982	130.772	9.45075	10.0657	0.831917	17.9175	3.77147	28.4372	6.21708	1414	21	35676	0.142704	117.104	11.7235	20.7476	6.52719	0.908398	0.888398	0.929378	0.912294	0.894509	0.872225	0.912406	0.850362	0.873234	0.870585	0.899498	0.870459	0.875995	0.853599	0.863746	0.875098	0.874846	0.851581	0.857649	0.81339	1	0.892162	0.0647543
1418	8	22997	8555	109.951	3.48905	124.929	8.92532	143.562	10.5159	16.7304	1.58355	24.7997	5.35775	37.594	8.34265	1418	25	31560	0.12624	129.976	12.519	28.2658	8.49467	0.910155	0.890003	0.930783	0.914322	0.895754	0.873558	0.913546	0.851458	0.873748	0.871182	0.900206	0.871435	0.875887	0.85339	0.864259	0.87538	0.874937	0.851743	0.85827	0.814306	1	0.8934	0.0642334
1420	7	21592	8073	120.631	4.5982	133.878	10.1059	152.564	11.6634	22.0958	2.43079	30.5456	6.97046	45.1456	10.4569	1420	27	29672	0.118688	138.959	13.4371	34.5159	10.3614	0.91187	0.891666	0.931602	0.915375	0.896417	0.874393	0.914364	0.852116	0.874208	0.871984	0.900057	0.872287	0.876129	0.853414	0.86467	0.876129	0.875657	0.852083	0.858722	0.815078	1	0.894362	0.0639437
1426	1	25813	9240	97.8654	0	111.421	7.75988	130.803	9.39278	11.7807	0	17.607	3.70595	28.451	6.13847	1426	21	35054	0.140216	116.53	11.8544	20.4652	6.54784	0.918283	0.888201	0.920323	0.919096	0.89064	0.871555	0.915159	0.848634	0.889998	0.869801	0.897316	0.879029	0.87689	0.857677	0.877375	0.869644	0.873438	0.85528	0.87194	0.815513	1	0.894286	0.0626741
1430	1	22978	8279	112.913	0	124.021	8.87051	143.27	10.6495	18.0594	0	24.266	5.25449	37.3825	8.36837	1430	25	31258	0.125032	129.119	12.6505	27.7398	8.50559	0.920452	0.889212	0.921092	0.920564	0.891932	0.872177	0.915574	0.848567	0.889644	0.870513	0.89785	0.879087	0.877151	0.858116	0.876752	0.870337	0.87424	0.856021	0.872225	0.815391	1	0.895187	0.0621967
1432	1	21537	7801	123.86	0	131.816	9.87284	151.011	11.8257	23.8085	0	29.1538	6.60797	43.8234	10.361	1432	27	29339	0.117356	136.919	13.4411	33.0542	10.1294	0.922339	0.890828	0.921998	0.921879	0.892242	0.872405	0.916613	0.849058	0.890163	0.871161	0.898497	0.87929	0.877654	0.858107	0.876904	0.870514	0.874484	0.856471	0.873104	0.814803	1	0.896121	0.0618288
1438	7	26554	10115	90.9579	0.528673	111.183	7.63563	130.944	9.43384	9.46815	0.164896	17.4879	3.62602	28.5458	6.1833	1438	21	36676	0.146704	116.629	12.0363	20.536	6.67143	0.917644	0.872846	0.916553	0.904515	0.90945	0.876336	0.917671	0.838464	0.902089	0.850461	0.883507	0.880753	0.866357	0.851061	0.882075	0.868593	0.854932	0.875545	0.869615	0.826222	1	0.891079	0.0632879
1442	7	23528	8969	104.7	3.58651	122.673	8.78077	142.285	10.7357	14.4627	1.48752	23.4868	5.07874	36.6375	8.30554	1442	25	32504	0.130016	128.08	12.8288	27.1136	8.50237	0.918718	0.8756	0.918287	0.906104	0.910503	0.876984	0.918641	0.838712	0.903212	0.851541	0.883737	0.880938	0.866524	0.851664	0.882368	0.868708	0.855572	0.874862	0.870031	0.825991	1	0.892251	0.0626973
1444	7	22075	8501	113.303	5.29785	131.736	9.89284	151.095	11.8354	18.3661	2.66065	29.1037	6.61439	43.8961	10.3459	1444	27	30583	0.122332	137.113	13.5989	33.213	10.2614	0.920593	0.877644	0.919514	0.906942	0.911536	0.877939	0.918942	0.839666	0.904015	0.852696	0.884135	0.881634	0.86638	0.851241	0.882843	0.868391	0.85577	0.874832	0.870255	0.826292	1	0.893322	0.0622938
1450	1	24452	10631	90.7009	0	111.112	7.73104	129.576	9.27541	9.38751	0	17.4607	3.66737	27.6586	5.95598	1450	21	35084	0.140336	116.706	11.8215	20.5506	6.4877	0.876568	0.882867	0.907322	0.919564	0.895579	0.890677	0.92126	0.843989	0.894496	0.857143	0.878078	0.891118	0.871779	0.868587	0.890164	0.863385	0.868573	0.863371	0.855775	0.842777	1	0.887742	0.0661734
1454	1	21617	9434	109.676	0	125.809	8.97354	143.808	10.5848	16.5564	0	25.3237	5.45562	37.7914	8.38916	1454	25	31052	0.124208	131.277	12.5949	29.1113	8.65937	0.878526	0.884548	0.908895	0.920859	0.89648	0.892165	0.921648	0.845211	0.895144	0.857562	0.877947	0.890893	0.872118	0.868527	0.890893	0.864324	0.868334	0.863664	0.857111	0.843231	1	0.88888	0.0656184
1456	1	20296	8904	114.323	0	129.86	9.90184	147.678	11.6162	18.7409	0	27.8976	6.42609	41.0033	9.72666	1456	27	29201	0.116804	135.293	13.2887	31.8935	9.69322	0.880535	0.886374	0.910363	0.921835	0.898034	0.892555	0.922177	0.846255	0.89538	0.858344	0.878018	0.891511	0.872385	0.868857	0.89086	0.864405	0.868789	0.863943	0.857043	0.843721	1	0.889979	0.065091
1462	7	22638	10142	92.8263	1.83034	109.169	7.38319	129.35	9.54582	10.0716	0.593024	16.5516	3.37451	27.5413	6.1139	1462	21	32787	0.131148	115.408	12.3669	19.9497	6.72654	0.901348	0.895096	0.90176	0.916674	0.897658	0.884512	0.903392	0.842285	0.883551	0.87556	0.884466	0.875027	0.855705	0.868439	0.873959	0.874478	0.844893	0.847943	0.862522	0.850063	1	0.889728	0.0634422
1466	6	20010	8991	106.825	5.14465	120.881	8.49744	140.911	10.6314	15.4074	2.10363	22.4648	4.76489	35.5915	8.08589	1466	25	29007	0.116028	127.087	13.0668	26.5321	8.53262	0.902972	0.896904	0.90261	0.917744	0.899507	0.886217	0.903799	0.843417	0.8842	0.876082	0.884976	0.874513	0.855724	0.868825	0.874668	0.87391	0.844813	0.847554	0.862792	0.850381	1	0.890799	0.0629981
1468	5	18770	8479	113.068	7.66048	127.113	9.48107	147.106	11.651	18.3811	3.71831	26.1521	5.88019	40.541	9.68374	1468	27	27254	0.109016	133.33	13.7798	30.6272	9.86846	0.904546	0.898309	0.903629	0.918764	0.900712	0.887374	0.904895	0.843601	0.885173	0.877174	0.885631	0.875119	0.855783	0.869762	0.875248	0.874551	0.844885	0.847857	0.862846	0.849582	1	0.891827	0.062545
1474	0	22593	12661	0	0	109.251	7.35082	127.432	9.26351	0	0	16.5863	3.37144	26.3266	5.76324	1474	22	35254	0.141016	115.78	11.8965	20.0844	6.40693	0.911216	0.884807	0.915939	0.915116	0.89804	0.879886	0.899061	0.85891	0.86793	0.876468	0.892821	0.876482	0.863632	0.851577	0.869164	0.878468	0.855548	0.84779	0.858271	0.838657	1	0.891052	0.0631181
1478	0	19857	11173	0	0	124.737	8.61061	142.805	10.5063	0	0	24.6612	5.14404	37.0094	8.20617	1478	26	31030	0.12412	131.243	12.7443	29.1074	8.73584	0.912101	0.886223	0.91737	0.916081	0.898695	0.880922	0.899952	0.859829	0.868563	0.875959	0.894376	0.877296	0.863439	0.85224	0.868933	0.878634	0.85564	0.847519	0.858492	0.838769	1	0.891922	0.0629708
1480	0	18640	10522	0	0	133.012	9.77878	151.007	11.6149	0	0	29.933	6.64985	43.7919	10.1574	1480	28	29162	0.116648	139.505	13.5824	34.9334	10.478	0.913706	0.887542	0.91789	0.916518	0.898807	0.882141	0.900487	0.860521	0.869128	0.8765	0.894623	0.877495	0.864001	0.852205	0.869179	0.878369	0.856097	0.847216	0.858377	0.839637	1	0.892663	0.0628014
1486	0	17883	11737	0	0	107.839	7.16992	126.781	9.19977	0	0	15.9494	3.19945	25.9255	5.65491	1486	22	29620	0.11848	115.345	12.2643	19.9025	6.53154	0.913386	0.873042	0.930807	0.910027	0.898599	0.873852	0.914467	0.85184	0.882816	0.882681	0.897535	0.875405	0.862779	0.844649	0.862762	0.864686	0.849122	0.845729	0.873059	0.82922	1	0.891688	0.0625312
1490	0	15803	10456	0	0	118.909	8.2738	137.82	10.2864	0	0	21.3818	4.49024	33.2976	7.47893	1490	26	26259	0.105036	126.439	13.001	26.1265	8.27232	0.915172	0.874919	0.931433	0.911002	0.900206	0.874234	0.914943	0.852831	0.882973	0.882973	0.899501	0.87549	0.863475	0.844415	0.863323	0.864199	0.848966	0.845596	0.873624	0.829011	1	0.892681	0.062261
1492	0	14801	9867	0	0	126.309	9.29521	145.129	11.32	0	0	25.6501	5.70954	38.9142	9.15753	1492	28	24668	0.098672	133.837	13.7152	30.9557	9.76357	0.916836	0.876054	0.932524	0.912316	0.901634	0.874858	0.915214	0.853616	0.883939	0.882986	0.900803	0.876095	0.863832	0.844454	0.863629	0.863771	0.849603	0.844921	0.873541	0.829151	1	0.893636	0.0619274
1498	0	17288	13279	0	0	106.879	6.92384	125.589	9.20677	0	0	15.5191	3.04221	25.213	5.59148	1498	23	30567	0.122268	115.007	12.2451	19.7304	6.47342	0.914974	0.862891	0.931315	0.905241	0.910459	0.874947	0.924297	0.840776	0.902575	0.879396	0.888245	0.875536	0.873393	0.86824	0.867946	0.87264	0.849822	0.850574	0.879396	0.814228	1	0.892709	0.0629556
1502	0	15277	11725	0	0	119.781	8.07395	138.38	10.2958	0	0	21.8346	4.45751	33.7006	7.5676	1502	27	27002	0.108008	127.857	12.9574	26.9871	8.40838	0.916839	0.86451	0.932246	0.906692	0.911432	0.875139	0.925246	0.841234	0.903044	0.880638	0.888545	0.876194	0.874232	0.868973	0.868787	0.873046	0.850826	0.850456	0.880324	0.814366	1	0.893771	0.0623404
1504	0	14259	11090	0	0	128.551	9.19116	147.015	11.4057	0	0	27.0107	5.85311	40.437	9.48642	1504	29	25349	0.101396	136.629	13.7233	32.8846	10.1491	0.918162	0.865616	0.932936	0.907807	0.91262	0.876169	0.925855	0.842262	0.903251	0.881179	0.889088	0.876622	0.874137	0.869344	0.868299	0.873388	0.852026	0.850329	0.88108	0.814746	1	0.894626	0.0619957
1510	1	20585	15471	90.097	0	108.591	7.2253	125.615	9.14118	9.20207	0	16.2844	3.2748	25.2229	5.55818	1510	23	36057	0.144228	115.895	11.6906	20.1194	6.24125	0.91397	0.878082	0.930582	0.920515	0.901129	0.868777	0.917173	0.834775	0.911044	0.865144	0.886693	0.870233	0.880467	0.867585	0.892323	0.866115	0.858322	0.858876	0.881687	0.833777	1	0.89444	0.0629783
1514	1	18135	13761	108.972	0	121.763	8.40072	138.738	10.2861	16.2411	0	22.946	4.78198	33.9584	7.63109	1514	27	31897	0.127588	129.086	12.5083	27.6968	8.23865	0.915133	0.878641	0.932047	0.921278	0.902232	0.869941	0.917547	0.835267	0.911418	0.865442	0.887466	0.870756	0.881086	0.868169	0.891871	0.866649	0.857651	0.859877	0.881697	0.833197	1	0.895221	0.0627671
1516	1	17013	12965	120.187	0	128.853	9.4835	145.792	11.3317	21.761	0	27.2249	6.06268	39.4436	9.28857	1516	29	29979	0.119916	136.179	13.3041	32.5089	9.73741	0.916592	0.881033	0.932936	0.922312	0.903182	0.87121	0.917809	0.835902	0.912439	0.866106	0.887788	0.87146	0.881067	0.868958	0.891941	0.86639	0.858217	0.859985	0.882418	0.833183	1	0.896272	0.0621795
1522	1	19735	13135	92.5531	0	108.173	7.27222	126.876	9.24386	9.9718	0	16.1021	3.26648	25.9878	5.7334	1522	22	32871	0.131484	115.646	12.2407	20.0522	6.55669	0.9016	0.885963	0.909997	0.923367	0.905327	0.867786	0.907532	0.841684	0.891394	0.874038	0.876426	0.8774	0.863679	0.869627	0.885477	0.863847	0.857671	0.828238	0.850704	0.837532	1	0.889882	0.0644524
1526	1	17364	11678	110.47	0	118.486	8.33964	136.996	10.3466	16.9169	0	21.1621	4.49891	32.7208	7.48133	1526	27	29043	0.116172	125.928	12.9233	25.8096	8.16874	0.903299	0.887787	0.911287	0.924095	0.906518	0.869194	0.90762	0.841769	0.89173	0.874617	0.877526	0.877733	0.864339	0.870347	0.886134	0.863358	0.85809	0.828668	0.850601	0.838068	1	0.890904	0.0642841
1528	1	16343	11028	115.803	0	124.462	9.26764	142.855	11.2931	19.4752	0	24.5553	5.52034	37.1399	8.88661	1528	29	27372	0.109488	131.872	13.5668	29.6254	9.38695	0.904811	0.889687	0.912593	0.924996	0.907131	0.869867	0.908026	0.843471	0.891897	0.875201	0.87785	0.877813	0.864807	0.870251	0.886106	0.863437	0.857884	0.829077	0.850979	0.837516	1	0.891852	0.0638746
1534	0	18802	12950	0	0	107.175	6.94712	125.985	9.18072	0	0	15.6479	3.06268	25.4465	5.6128	1534	23	31752	0.127008	114.847	12.1821	19.6442	6.44913	0.922068	0.886117	0.912887	0.920383	0.901282	0.882858	0.907502	0.856009	0.872071	0.876323	0.868544	0.87226	0.855568	0.872827	0.868024	0.864764	0.838829	0.841034	0.860387	0.825633	1	0.892681	0.0631662
1538	0	16686	11537	0	0	118.949	8.04079	137.67	10.2312	0	0	21.3863	4.36587	33.1862	7.46123	1538	27	28223	0.112892	126.602	12.8731	26.2098	8.22661	0.923697	0.888141	0.91367	0.921323	0.902526	0.882808	0.908674	0.856252	0.872037	0.876838	0.869433	0.873614	0.855969	0.873755	0.86821	0.864543	0.83827	0.84091	0.859671	0.826365	1	0.893631	0.0627234
1540	0	15633	10909	0	0	126.236	9.08791	144.953	11.3795	0	0	25.5881	5.55752	38.7832	9.20822	1540	29	26542	0.106168	133.929	13.6631	31.0114	9.75655	0.924667	0.890739	0.914814	0.922406	0.903417	0.883505	0.909898	0.857	0.872466	0.877534	0.869942	0.873879	0.856284	0.874218	0.868096	0.864573	0.838539	0.84095	0.859543	0.826238	1	0.894645	0.0624295
1546	29	24199	15236	92.733	2.25785	111.409	7.53495	128.432	9.32008	10.0477	0.759353	17.587	3.59307	26.948	5.91693	1546	22	39464	0.157856	117.968	11.725	21.1955	6.50268	0.935663	0.882133	0.927529	0.90822	0.892978	0.88022	0.914618	0.836433	0.874886	0.873163	0.87334	0.875063	0.862533	0.865738	0.85692	0.863724	0.846734	0.860721	0.88079	0.839297	1	0.893886	0.0615484
1550	27	21350	13531	108.395	4.19444	123.176	8.65225	140.067	10.4648	16.0572	1.89968	23.7627	5.04271	34.9479	7.8921	1550	26	34908	0.139632	129.712	12.5017	28.0924	8.33625	0.93682	0.883952	0.927853	0.909734	0.894007	0.8805	0.914719	0.836971	0.875788	0.873668	0.87351	0.874885	0.863212	0.866506	0.857139	0.864229	0.847356	0.860347	0.880801	0.838533	1	0.894699	0.0611562
1552	25	20051	12749	115.387	6.01857	129.854	9.68277	146.589	11.558	19.4227	3.0325	27.8725	6.28367	40.1112	9.57705	1552	28	32825	0.1313	136.342	13.267	32.6195	9.7696	0.938065	0.886108	0.928987	0.910297	0.894791	0.881158	0.915491	0.837989	0.876085	0.874303	0.87374	0.875339	0.863321	0.866855	0.857441	0.864615	0.847647	0.860366	0.880944	0.838233	1	0.895618	0.0607992
1558	3	27700	8526	91.3234	0.457809	112.998	8.05	130.946	9.462	9.58199	0.143924	18.3738	3.95973	28.5507	6.24668	1558	20	36229	0.144916	117.22	11.3421	20.768	6.31022	0.917883	0.882925	0.908568	0.90106	0.906332	0.896878	0.909934	0.833835	0.885368	0.874672	0.867951	0.886182	0.865991	0.87136	0.861175	0.85553	0.845083	0.842129	0.871774	0.806964	1	0.890677	0.0614331
1562	3	24329	7558	105.332	3.43778	126.833	9.2155	144.462	10.5393	14.7205	1.45604	25.9591	5.7068	38.2963	8.42854	1562	24	31890	0.12756	131.009	12.1398	28.882	8.32014	0.919787	0.884399	0.909925	0.90254	0.907369	0.897946	0.910536	0.834494	0.886626	0.874726	0.868674	0.886987	0.866635	0.871339	0.861007	0.856381	0.845751	0.842364	0.871747	0.808247	1	0.891806	0.0609316
1564	3	22823	7144	112.766	6.13533	136.214	10.3691	153.696	11.7168	18.1462	2.87063	32.1747	7.41538	46.1479	10.5974	1564	26	29970	0.11988	140.379	13.0447	35.5041	10.2041	0.920954	0.886069	0.911228	0.90367	0.907491	0.898782	0.911078	0.835185	0.886753	0.875325	0.869152	0.887004	0.867134	0.872189	0.861478	0.85659	0.845896	0.841775	0.871855	0.808125	1	0.892652	0.0605788
1570	2	22399	8091	92.9394	1.30746	109.729	7.42441	130.869	9.47046	10.1025	0.424274	16.8069	3.43856	28.5009	6.19765	1570	21	30492	0.121968	115.338	12.3061	19.9095	6.74839	0.917273	0.872819	0.919766	0.920897	0.907894	0.889971	0.914289	0.840319	0.887102	0.875722	0.88069	0.895038	0.874705	0.872376	0.880083	0.857438	0.859668	0.85688	0.866145	0.819756	1	0.894422	0.0606773
1574	2	19859	7185	117.139	6.59941	126.547	8.69785	147.673	10.822	20.3436	3.3949	25.7424	5.34605	40.9	8.99674	1574	25	27046	0.108184	132.159	13.1811	29.7688	9.34427	0.918768	0.874824	0.921227	0.921837	0.90958	0.89076	0.914072	0.840087	0.887322	0.876155	0.880851	0.895105	0.875305	0.872717	0.880056	0.857631	0.859554	0.857705	0.866006	0.819696	1	0.895369	0.0603957
1576	2	18631	6770	124.328	6.01924	134.392	9.84874	155.492	12.0357	24.2457	3.48453	30.8676	6.8445	47.8021	11.132	1576	27	25403	0.101612	140.015	14.0281	35.3802	11.1109	0.920206	0.876629	0.922332	0.922332	0.910267	0.891371	0.915246	0.840196	0.888242	0.877239	0.880664	0.895347	0.875546	0.872594	0.880191	0.858088	0.859091	0.858225	0.866551	0.820041	1	0.896251	0.060078
1582	4	20959	11933	90.813	0.558718	108.874	7.23127	127.686	9.1991	9.42328	0.173043	16.4106	3.29587	26.4764	5.73438	1582	22	32896	0.131584	115.696	12.0786	20.0611	6.50255	0.912284	0.87345	0.918668	0.916206	0.913424	0.873982	0.910019	0.825116	0.886354	0.858919	0.878283	0.889394	0.867765	0.870197	0.891613	0.873191	0.855742	0.851395	0.855286	0.820449	1	0.890627	0.0637811
1586	4	18545	10591	106.024	2.66666	121.418	8.44373	139.974	10.3036	14.992	1.14582	22.7576	4.79296	34.8605	7.71558	1586	26	29140	0.11656	128.16	12.7938	27.1553	8.37636	0.913761	0.875223	0.919612	0.917124	0.913847	0.874674	0.910072	0.826287	0.886685	0.85906	0.878758	0.889499	0.868823	0.870075	0.890803	0.874228	0.856057	0.851373	0.85592	0.821259	1	0.891481	0.0633793
1588	4	17371	10004	114.116	3.8808	127.158	9.44376	145.545	11.2808	18.7044	1.94444	26.1768	5.88193	39.2389	9.16373	1588	28	27379	0.109516	133.875	13.4731	30.9485	9.60292	0.914825	0.876986	0.920395	0.91793	0.914259	0.876949	0.911246	0.826509	0.887249	0.859728	0.878776	0.889642	0.869626	0.870613	0.890829	0.874101	0.856149	0.851437	0.856258	0.822254	1	0.89239	0.0630764
1594	5	25504	12010	91.5036	0.816914	110.78	7.44525	129.406	9.43342	9.64013	0.256991	17.2892	3.51517	27.5664	6.06756	1594	21	37519	0.150076	116.74	11.9058	20.578	6.57157	0.92124	0.905235	0.925078	0.903689	0.905661	0.870199	0.909313	0.824742	0.87505	0.878728	0.868067	0.884832	0.852568	0.873424	0.878488	0.86263	0.847717	0.836216	0.845758	0.820438	1	0.893246	0.0608997
1598	5	22583	10593	106.323	2.31088	123.993	8.58272	142.645	10.5854	15.1111	0.974337	24.2266	5.07002	36.8957	8.25865	1598	25	33181	0.132724	129.945	12.7119	28.2698	8.61253	0.921808	0.907658	0.926223	0.904057	0.906784	0.872005	0.910476	0.825427	0.875501	0.879585	0.869458	0.885431	0.853395	0.874431	0.878259	0.862647	0.847563	0.835855	0.846283	0.82053	1	0.894265	0.0605918
1600	5	21165	9946	113.547	2.93207	131.719	9.67159	150.439	11.6322	18.4004	1.45194	29.0715	6.45377	43.3102	10.1125	1600	27	31116	0.124464	137.7	13.5343	33.6211	10.2539	0.92295	0.909243	0.92716	0.904792	0.908054	0.873506	0.911476	0.826408	0.876607	0.880592	0.870388	0.885541	0.853805	0.875514	0.878519	0.86335	0.848004	0.835551	0.846397	0.821137	1	0.895296	0.0600928
1606	1	25000	10896	92.4338	0	111.314	7.80649	129.678	9.13836	9.93346	0	17.5597	3.71802	27.711	5.87007	1606	21	35897	0.143588	116.887	11.7942	20.6408	6.47102	0.939326	0.893877	0.921929	0.905744	0.913029	0.87967	0.902262	0.830487	0.859069	0.875783	0.862161	0.872315	0.862092	0.883709	0.869028	0.859125	0.858289	0.850517	0.858108	0.808368	1	0.894619	0.0598507
1610	1	22011	9710	105.13	0	124.518	8.96283	142.635	10.1696	14.5899	0	24.5624	5.34561	36.8409	7.88307	1610	25	31722	0.126888	130.063	12.535	28.3205	8.41884	0.940404	0.895593	0.922467	0.90628	0.913656	0.880619	0.903364	0.831678	0.860381	0.876568	0.862666	0.873274	0.862146	0.88385	0.86916	0.860176	0.858111	0.850955	0.858615	0.808398	1	0.895507	0.0596235
1612	1	20612	9166	114.394	0	131.694	9.97045	149.727	11.3451	18.7758	0	29.0841	6.66007	42.6696	9.71339	1612	27	29779	0.119116	137.244	13.3313	33.2654	9.95355	0.941301	0.897428	0.923234	0.907284	0.914336	0.881813	0.903993	0.832533	0.860791	0.877011	0.862924	0.873837	0.862655	0.883979	0.870127	0.860741	0.857786	0.851338	0.858457	0.808086	1	0.896362	0.0593902
1618	1	22042	9768	95.9625	0	108.879	7.24472	128.719	9.58245	11.1096	0	16.4137	3.2979	27.1503	6.1198	1618	21	31811	0.127244	114.971	12.1789	19.7104	6.60046	0.934441	0.887052	0.9133	0.898148	0.905064	0.899815	0.902361	0.843608	0.879177	0.870894	0.86863	0.87454	0.865078	0.865062	0.867341	0.851168	0.838924	0.847993	0.877479	0.813964	1	0.893286	0.0609842
1622	1	19509	8702	108.795	0	119.44	8.25903	139.124	10.6781	16.1622	0	21.6641	4.52162	34.2808	7.95676	1622	25	28212	0.112848	125.511	12.8452	25.5555	8.22335	0.934974	0.888345	0.913973	0.899883	0.906352	0.901531	0.902825	0.845084	0.879927	0.87243	0.868886	0.875053	0.864526	0.864668	0.868443	0.851464	0.837764	0.847937	0.877198	0.815096	1	0.894196	0.0606032
1624	1	18250	8171	119.614	0	126.099	9.28681	145.485	11.6598	21.4527	0	25.5236	5.6823	39.2403	9.53854	1624	27	26422	0.105688	132.094	13.4871	29.7653	9.52009	0.935868	0.889524	0.915336	0.900916	0.907369	0.902146	0.903906	0.846246	0.880705	0.87342	0.869862	0.874953	0.865434	0.864204	0.868651	0.851809	0.838676	0.848138	0.877261	0.816043	1	0.895114	0.0602564
1630	0	19503	12778	0	0	108.112	7.16694	126.33	9.05295	0	0	16.0691	3.21337	25.6415	5.53439	1630	22	32281	0.129124	115.324	11.9519	19.8582	6.34635	0.930764	0.902714	0.902992	0.897525	0.904139	0.899678	0.911914	0.844398	0.879558	0.88041	0.879558	0.879449	0.862644	0.870543	0.856556	0.860537	0.854713	0.859825	0.865587	0.800502	1	0.895066	0.0616801
1634	0	17232	11352	0	0	119.198	8.2492	137.273	10.1938	0	0	21.5338	4.49614	32.8989	7.34546	1634	26	28584	0.114336	126.376	12.6694	26.0474	8.03369	0.93108	0.90444	0.904247	0.898632	0.904894	0.900241	0.911996	0.845351	0.879968	0.881175	0.880772	0.879653	0.863822	0.870522	0.856668	0.861251	0.854307	0.859414	0.865904	0.799993	1	0.895846	0.061329
1636	0	16230	10661	0	0	125.815	9.28753	143.849	11.2332	0	0	25.3544	5.65071	37.8988	8.89977	1636	28	26891	0.107564	132.965	13.4128	30.3276	9.39821	0.932319	0.90521	0.905489	0.899706	0.906251	0.900952	0.912108	0.846529	0.880518	0.881745	0.881466	0.880183	0.864936	0.870961	0.85815	0.861236	0.854189	0.859414	0.866405	0.800231	1	0.896737	0.0609474
1642	2	18450	13829	90.7951	0.691062	107.514	7.02861	126.424	9.24483	9.41829	0.21408	15.7993	3.1257	25.7151	5.70094	1642	23	32281	0.129124	115.614	12.347	20.0468	6.60221	0.92556	0.887395	0.918497	0.899275	0.904975	0.899585	0.910551	0.83797	0.886156	0.874988	0.878551	0.866671	0.865075	0.880084	0.873409	0.860522	0.850888	0.858012	0.856789	0.815418	1	0.894089	0.061705
1646	2	16295	12297	107.535	1.29553	121.046	8.2107	139.73	10.338	15.6166	0.561733	22.5345	4.6212	34.6866	7.77151	1646	27	28594	0.114376	129.081	13.0373	27.7601	8.62255	0.92696	0.888665	0.919546	0.899647	0.905889	0.900504	0.9118	0.83918	0.886899	0.875866	0.878943	0.867367	0.864692	0.880604	0.873697	0.861335	0.851018	0.85775	0.8574	0.815433	1	0.894999	0.0612753
1648	2	15312	11598	115.749	1.47076	129.88	9.38254	148.414	11.5278	19.4576	0.738146	27.8617	6.07667	41.5997	9.79503	1648	29	26912	0.107648	137.867	13.843	33.7816	10.4237	0.928601	0.890012	0.920166	0.901085	0.90677	0.901791	0.912716	0.840016	0.888451	0.875948	0.879032	0.868274	0.864447	0.881001	0.873774	0.861456	0.851182	0.857443	0.857276	0.8159	1	0.895976	0.0608802
1654	3	22750	13789	91.2296	0.618047	109.32	7.34152	127.153	9.19352	9.55322	0.193962	16.6171	3.36669	26.1513	5.7219	1654	22	36542	0.146168	116.048	11.8412	20.2142	6.38568	0.919818	0.886131	0.923951	0.907121	0.894683	0.88048	0.92053	0.834998	0.879166	0.882779	0.881602	0.875062	0.856795	0.873789	0.879057	0.867686	0.838309	0.847504	0.865566	0.823067	1	0.892772	0.0617551
1658	3	20113	12237	105.56	1.31197	122.232	8.46997	139.879	10.3247	14.7759	0.553083	23.2141	4.8641	34.7939	7.76952	1658	26	32353	0.129412	128.905	12.5775	27.5931	8.31198	0.92078	0.887785	0.925246	0.908277	0.895126	0.881742	0.9218	0.835904	0.879965	0.882221	0.881634	0.87454	0.856829	0.873829	0.879439	0.868049	0.838222	0.847758	0.865716	0.822938	1	0.893632	0.0614598
1660	2	18839	11528	114.955	0.387967	130.201	9.55151	147.827	11.3643	19.0532	0.192059	28.0814	6.23263	41.0949	9.55906	1660	28	30369	0.121476	136.891	13.3721	33.0207	9.93364	0.922289	0.888669	0.926553	0.909299	0.895518	0.882281	0.922256	0.837202	0.880635	0.882446	0.882133	0.874839	0.857404	0.874411	0.879417	0.868748	0.838832	0.847822	0.866015	0.823093	1	0.894478	0.06112
1666	2	22301	12714	91.8851	1.87002	109.701	7.48151	128.175	9.32902	9.77036	0.59327	16.7976	3.45783	26.7887	5.8709	1666	22	35017	0.140068	116.408	12.0913	20.4248	6.57412	0.923194	0.89775	0.917968	0.898635	0.902504	0.883114	0.910201	0.838707	0.877859	0.887398	0.857783	0.875546	0.86201	0.875018	0.877674	0.863666	0.849602	0.852143	0.854199	0.803981	1	0.893023	0.0621509
1670	2	19755	11352	107.118	0.103115	122.728	8.63146	140.972	10.5364	15.4298	0.0443641	23.5061	4.98607	35.6263	8.02137	1670	26	31109	0.124436	129.385	12.8447	27.9284	8.56268	0.924556	0.899579	0.918705	0.899322	0.903677	0.884117	0.911023	0.839211	0.878219	0.888071	0.858064	0.875502	0.861969	0.875583	0.878074	0.865328	0.849995	0.852776	0.854946	0.803771	1	0.893947	0.0619106
1672	1	18525	10701	112.752	0	128.326	9.54108	146.399	11.5754	17.9822	0	26.9021	6.04085	39.9604	9.55002	1672	28	29227	0.116908	134.943	13.5122	31.6828	9.80316	0.925805	0.901461	0.919663	0.900657	0.90454	0.884696	0.911725	0.84025	0.879529	0.888203	0.858367	0.876056	0.862661	0.875851	0.878332	0.865775	0.851216	0.852824	0.855545	0.805095	1	0.894958	0.0615316
1678	15	24359	11991	92.8878	1.90747	110.744	7.51976	129.672	9.55092	10.0925	0.624061	17.277	3.5466	27.7452	6.16646	1678	22	36365	0.14546	116.978	12.1395	20.7258	6.72496	0.937192	0.890389	0.908758	0.915331	0.902282	0.885068	0.911	0.838265	0.881122	0.868802	0.864568	0.857968	0.866699	0.86498	0.869105	0.856277	0.838856	0.858105	0.853925	0.807631	1	0.893603	0.0619772
1682	14	21411	10682	108.502	3.97629	122.731	8.6732	141.542	10.7119	16.0961	1.7128	23.5116	5.02622	36.0736	8.23049	1682	26	32107	0.128428	128.984	12.9257	27.6877	8.62967	0.937802	0.892298	0.90935	0.916498	0.904117	0.886193	0.911904	0.839178	0.881708	0.869608	0.864967	0.858785	0.866883	0.865029	0.869125	0.857025	0.83882	0.858395	0.854237	0.808422	1	0.894556	0.0614949
1684	14	20094	10037	117.029	7.0425	130.412	9.71046	149.183	11.8636	20.3099	3.44735	28.2312	6.3645	42.2826	10.1804	1684	28	30145	0.12058	136.656	13.717	32.9061	10.2679	0.939061	0.894162	0.910466	0.917748	0.905142	0.887195	0.912556	0.840007	0.882302	0.870459	0.865085	0.85928	0.867242	0.865401	0.869083	0.857721	0.839227	0.858666	0.854304	0.809322	1	0.895566	0.0609869
1690	2	22919	10562	91.1961	0.421365	111.322	7.82395	129.068	9.3155	9.54204	0.131678	17.5649	3.7341	27.3432	5.95637	1690	21	33483	0.133932	116.919	11.7181	20.6489	6.43348	0.932145	0.894797	0.883702	0.910372	0.9209	0.898665	0.908551	0.833289	0.872368	0.869456	0.891811	0.855165	0.861124	0.852298	0.872786	0.843473	0.833916	0.852462	0.857077	0.831422	1	0.892295	0.0613612
1694	2	20254	9378	107.247	0.853664	123.657	8.92749	141.231	10.5152	15.4879	0.36816	24.0608	5.26076	35.8178	8.03603	1694	25	29634	0.118536	129.217	12.5022	27.7809	8.32236	0.933252	0.896386	0.886246	0.911369	0.921593	0.89971	0.909513	0.834211	0.872849	0.869272	0.892353	0.855318	0.861089	0.852534	0.873102	0.84317	0.83416	0.852517	0.857663	0.832051	1	0.893316	0.0610286
1696	2	19037	8853	115.128	2.19577	130.503	9.92318	148.009	11.5092	19.1588	1.09036	28.3096	6.51699	41.2615	9.67346	1696	27	27892	0.111568	136.058	13.2544	32.4199	9.74912	0.934497	0.89782	0.887226	0.912179	0.921967	0.900437	0.910369	0.835186	0.873225	0.870339	0.893249	0.855496	0.861394	0.853506	0.872974	0.843808	0.833787	0.852664	0.858042	0.831636	1	0.894167	0.0607521
1702	2	20854	9658	94.8692	2.42482	108.491	7.19566	129.121	9.45591	10.7567	0.819781	16.2383	3.2515	27.3894	6.04354	1702	21	30514	0.122056	115.02	12.4812	19.7674	6.75945	0.934932	0.894983	0.900832	0.909451	0.905797	0.897555	0.902635	0.836583	0.888887	0.886101	0.878187	0.866995	0.854739	0.865406	0.863423	0.847693	0.859769	0.852707	0.861916	0.812627	1	0.894526	0.0612527
1706	2	18453	8574	106.813	0.99201	123.166	8.44593	143.593	10.5795	15.3026	0.424399	23.7409	4.92194	37.6246	8.35957	1706	25	27029	0.108116	129.645	13.2143	28.1444	8.97032	0.93618	0.897277	0.902327	0.910578	0.906193	0.898424	0.902975	0.837748	0.889822	0.886733	0.877927	0.867513	0.855211	0.866717	0.863702	0.84709	0.860317	0.853028	0.861223	0.812646	1	0.895548	0.0609324
1708	2	17299	8060	116.864	1.1846	130.851	9.53723	151.152	11.636	20.0191	0.605945	28.4968	6.29419	43.9186	10.177	1708	27	25361	0.101444	137.302	13.9447	33.3973	10.5601	0.937581	0.899176	0.904085	0.911518	0.906924	0.899767	0.903691	0.838729	0.890639	0.887426	0.878416	0.867986	0.855664	0.866586	0.863669	0.847542	0.860435	0.853101	0.861914	0.813375	1	0.896638	0.0605297
1714	11	24568	13574	93.0757	2.5615	110.9	7.61147	128.452	9.15865	10.1639	0.852532	17.3548	3.59113	26.945	5.78916	1714	22	38153	0.152612	117.139	11.7436	20.7647	6.4294	0.931119	0.908146	0.905237	0.909064	0.89972	0.872618	0.902026	0.823081	0.880009	0.865188	0.867599	0.8687	0.870993	0.867363	0.866511	0.845753	0.859814	0.843682	0.854192	0.792755	1	0.891753	0.0627045
1718	8	21730	12096	111.548	4.92504	125.585	8.8633	142.768	10.3259	17.5156	2.30112	25.1811	5.36195	36.9604	8.05348	1718	26	33834	0.135336	131.725	12.5093	29.3905	8.57635	0.932228	0.909721	0.906618	0.910696	0.90081	0.873648	0.902391	0.824481	0.88015	0.866274	0.868431	0.868963	0.871342	0.868283	0.866746	0.845215	0.859904	0.843752	0.854362	0.792945	1	0.89278	0.0622506
1720	7	20368	11399	118.112	4.53329	131.64	9.87371	148.674	11.403	20.7475	2.30785	29.039	6.5711	41.798	9.6689	1720	28	31774	0.127096	137.748	13.2655	33.6145	9.93485	0.933798	0.91128	0.907629	0.912255	0.901869	0.874457	0.902373	0.825282	0.880657	0.867344	0.868934	0.86906	0.871861	0.868855	0.867077	0.845786	0.860641	0.844228	0.854283	0.793038	1	0.89378	0.061856
1726	2	25420	10104	91.7431	0.357222	111.078	7.69039	129.608	9.30057	9.71384	0.112967	17.4428	3.65288	27.6818	5.98248	1726	21	35526	0.142104	116.347	11.6977	20.3544	6.40854	0.930361	0.906941	0.930473	0.905534	0.896892	0.870067	0.912318	0.821244	0.868406	0.865774	0.873726	0.882748	0.863959	0.878723	0.859624	0.8631	0.849111	0.872657	0.862129	0.814657	1	0.894785	0.0590909
1730	2	22515	8948	105.085	2.01912	120.846	8.67708	139.278	10.3689	14.5873	0.83635	22.4598	4.87664	34.3584	7.71488	1730	25	31465	0.12586	126.087	12.3941	25.843	7.92227	0.931527	0.907993	0.931416	0.906324	0.898093	0.870284	0.912506	0.822454	0.869426	0.866868	0.874559	0.882838	0.8645	0.879644	0.860639	0.863865	0.849865	0.87243	0.863737	0.814937	1	0.895655	0.0588125
1732	2	21135	8465	110.794	0.268596	127.329	9.6272	145.735	11.3298	17.0658	0.123572	26.2971	6.01194	39.3973	9.24786	1732	27	29602	0.118408	132.591	13.1183	30.0426	9.23654	0.932775	0.909618	0.932285	0.907472	0.898757	0.871411	0.91303	0.82334	0.870701	0.866681	0.87511	0.883319	0.864621	0.880126	0.860499	0.864283	0.850297	0.872441	0.863894	0.814675	1	0.896555	0.0585087
1738	3	21184	9806	91.5007	1.33915	108.63	7.14605	128.461	9.43158	9.64308	0.425436	16.2971	3.23961	26.9762	6.01502	1738	21	30993	0.123972	114.903	12.1719	19.6752	6.57996	0.918498	0.919659	0.923128	0.906995	0.910883	0.881764	0.915578	0.848401	0.895267	0.859646	0.874568	0.880796	0.854693	0.875294	0.856258	0.881425	0.865308	0.866067	0.879602	0.782644	1	0.898406	0.0590712
1742	3	18749	8753	111.353	5.9057	125.314	8.46331	144.947	10.7436	17.4673	2.67338	24.9882	5.09865	38.7024	8.69978	1742	25	27505	0.11002	131.56	13.009	29.3517	9.08989	0.919687	0.920942	0.923759	0.90858	0.912161	0.882549	0.916179	0.8499	0.89551	0.85988	0.874823	0.881185	0.854972	0.875968	0.856862	0.881694	0.865715	0.866079	0.880585	0.782167	1	0.899314	0.058857
1744	3	17646	8269	116.312	6.54391	130.274	9.46309	149.881	11.779	19.9151	3.21158	28.1192	6.16956	42.8582	10.2222	1744	27	25918	0.103672	136.528	13.7408	32.8207	10.3183	0.920904	0.922332	0.925284	0.909542	0.912821	0.883633	0.916429	0.850895	0.896404	0.859846	0.875106	0.882013	0.855757	0.87719	0.85703	0.881993	0.865827	0.866656	0.880701	0.783066	1	0.900257	0.0585807
1750	1	18606	12563	90.964	0	107.591	7.09693	126.378	9.04117	9.46908	0	15.8369	3.15358	25.6694	5.53131	1750	22	31170	0.12468	115.163	12.1635	19.7997	6.44447	0.92727	0.914822	0.912015	0.910154	0.933029	0.90863	0.907732	0.843343	0.885082	0.866811	0.882098	0.867725	0.859849	0.861213	0.860699	0.862817	0.853288	0.866907	0.866699	0.803946	1	0.900312	0.0592227
1754	1	16410	11167	105.136	0	120.299	8.24376	138.98	10.2125	14.5925	0	22.1275	4.58124	34.1247	7.55758	1754	26	27578	0.110312	127.863	12.9141	26.9852	8.38473	0.928874	0.915676	0.913246	0.91069	0.933389	0.909693	0.908587	0.844405	0.886014	0.867503	0.882424	0.868391	0.860795	0.861973	0.861012	0.86317	0.853525	0.866796	0.867666	0.804083	1	0.901206	0.0588874
1756	1	15439	10549	117.582	0	126.479	9.2392	144.945	11.2208	20.3825	0	25.7474	5.6911	38.7566	9.05015	1756	28	25989	0.103956	133.974	13.5668	31.0277	9.65926	0.930144	0.917176	0.914675	0.91202	0.933895	0.910039	0.909712	0.8453	0.886356	0.867482	0.882546	0.868714	0.861134	0.862134	0.86096	0.864327	0.853496	0.867136	0.867771	0.803917	1	0.902098	0.0583362
1762	0	19064	14049	0	0	107.37	7.05071	125.872	9.1906	0	0	15.738	3.12616	25.3794	5.59207	1762	23	33113	0.132452	115.22	12.1687	19.8286	6.44982	0.923338	0.896506	0.9009	0.903633	0.912602	0.900402	0.90626	0.83363	0.884018	0.881149	0.883369	0.86756	0.865264	0.862154	0.863875	0.861912	0.848534	0.853894	0.847024	0.805484	1	0.893145	0.063301
1766	0	16784	12543	0	0	117.29	8.13212	135.607	10.2545	0	0	20.5219	4.30101	31.7405	7.24194	1766	27	29327	0.117308	125.124	12.8431	25.32	7.98898	0.925274	0.89866	0.902274	0.903979	0.914226	0.901098	0.907304	0.834351	0.884066	0.88231	0.883554	0.868108	0.865568	0.863215	0.863829	0.862413	0.848092	0.854025	0.847495	0.805538	1	0.894265	0.0628339
1768	0	15753	11818	0	0	125.779	9.18941	143.869	11.2615	0	0	25.3244	5.58709	37.9189	8.96579	1768	29	27571	0.110284	133.533	13.5187	30.7229	9.5467	0.926553	0.900548	0.903286	0.904755	0.915473	0.902053	0.907965	0.835171	0.884534	0.883138	0.884498	0.868231	0.866073	0.86406	0.864133	0.862319	0.848736	0.854449	0.847884	0.806536	1	0.895267	0.0622829
1774	6	24631	15355	92.6753	2.62106	109.934	7.36049	127.795	9.30672	10.035	0.858235	16.896	3.42398	26.5533	5.84585	1774	22	39992	0.159968	116.789	11.9232	20.6029	6.51279	0.934912	0.906919	0.908519	0.913795	0.890391	0.886177	0.906431	0.831879	0.883164	0.885677	0.870037	0.871662	0.872099	0.875863	0.84862	0.871424	0.869911	0.844419	0.868224	0.780906	1	0.895396	0.0603035
1778	5	21788	13643	109.59	2.18312	120.837	8.49926	138.673	10.53	16.5369	0.968714	22.4412	4.77637	33.9372	7.79052	1778	26	35436	0.141744	127.702	12.7462	26.8664	8.2884	0.936054	0.908469	0.909781	0.914649	0.891368	0.886669	0.906832	0.833079	0.883353	0.886048	0.870428	0.872418	0.872757	0.875945	0.848882	0.87222	0.869808	0.843873	0.867677	0.780717	1	0.89625	0.0599693
1780	5	20474	12847	113.986	2.80858	127.647	9.45752	145.416	11.5158	18.6101	1.36211	26.476	5.93453	39.1659	9.37592	1780	28	33326	0.133304	134.494	13.4508	31.3667	9.67951	0.937481	0.910175	0.91079	0.915576	0.892411	0.88716	0.90695	0.834334	0.883514	0.886635	0.870792	0.873042	0.872352	0.876253	0.848992	0.872652	0.870071	0.844026	0.867776	0.780742	1	0.897131	0.0596021
1786	3	25350	12686	94.6141	2.65821	111.611	7.70439	129.262	9.33669	10.675	0.911684	17.6923	3.68127	27.4668	5.98006	1786	22	38039	0.152156	117.497	11.7438	20.9515	6.49628	0.946805	0.907503	0.915731	0.910868	0.910381	0.875233	0.907569	0.84023	0.8715	0.859868	0.880741	0.892439	0.862878	0.86477	0.854439	0.864126	0.864692	0.86268	0.874773	0.806396	1	0.898466	0.0603225
1790	3	22447	11262	113.139	4.48957	125.452	8.95547	143.068	10.5179	18.2515	2.10417	25.11	5.41518	37.212	8.22951	1790	26	33712	0.134848	131.336	12.6265	29.1523	8.6453	0.947585	0.909335	0.917033	0.912479	0.910907	0.8754	0.908356	0.841021	0.872241	0.86002	0.881007	0.892635	0.863565	0.865211	0.854799	0.865033	0.864811	0.862897	0.875119	0.805707	1	0.899345	0.0597416
1792	3	21127	10617	117.898	6.77316	132.463	10.0163	150.044	11.638	20.7454	3.41056	29.5927	6.76352	42.9752	10.0343	1792	28	31747	0.126988	138.341	13.4499	34.0673	10.1977	0.948751	0.910905	0.917662	0.913141	0.911299	0.876288	0.909346	0.842017	0.87287	0.860491	0.882099	0.892935	0.864759	0.865531	0.855656	0.865184	0.865326	0.863452	0.874854	0.806108	1	0.900204	0.0594671
1798	1	22649	9592	90.5949	0	109.782	7.44215	129.755	9.54163	9.3548	0	16.832	3.44936	27.7964	6.15569	1798	21	32242	0.128968	115.724	12.2222	20.0937	6.69023	0.92747	0.925811	0.919546	0.900487	0.91815	0.887895	0.905496	0.844566	0.887988	0.863392	0.878357	0.88149	0.860275	0.868696	0.862803	0.867316	0.861423	0.87417	0.879055	0.819599	1	0.899922	0.0588896
1802	1	20028	8508	104.12	0	122.385	8.62378	142.19	10.7277	14.1751	0	23.3122	4.97046	36.5645	8.29233	1802	25	28537	0.114148	128.289	12.9846	27.2629	8.63682	0.929232	0.926569	0.920699	0.901514	0.918737	0.888811	0.90663	0.843992	0.88762	0.864527	0.878561	0.882171	0.860322	0.869433	0.86281	0.867453	0.861671	0.874006	0.879805	0.819497	1	0.900725	0.0586502
1804	0	18832	8064	0	0	126.614	9.55699	146.411	11.6453	0	0	25.8573	5.91363	39.9776	9.58108	1804	27	26896	0.107584	132.549	13.6706	30.0909	9.68838	0.930287	0.927313	0.921605	0.90322	0.919226	0.889091	0.907347	0.845312	0.888496	0.864478	0.87935	0.882585	0.860741	0.869776	0.863883	0.867081	0.86221	0.874368	0.880633	0.819936	1	0.901529	0.0582339
1810	10	22953	11656	92.6272	1.79326	111.044	7.66624	129.795	9.3481	10.0068	0.577964	17.4253	3.63511	27.8038	6.02324	1810	22	34619	0.138476	117.352	12.1275	20.9176	6.71287	0.916606	0.910815	0.907016	0.890797	0.91431	0.874159	0.905442	0.845937	0.885193	0.854791	0.894465	0.868382	0.8609	0.875834	0.851628	0.864901	0.864742	0.865247	0.870086	0.78935	1	0.892209	0.0640429
1814	8	20314	10301	106.017	3.49098	121.09	8.77148	139.67	10.3905	15.0092	1.51614	22.6013	4.94493	34.6464	7.72804	1814	26	30623	0.122492	127.336	12.827	26.651	8.2903	0.918297	0.91188	0.908223	0.892009	0.915227	0.874931	0.905839	0.847125	0.886197	0.85537	0.893756	0.869265	0.861134	0.876759	0.85106	0.864726	0.864922	0.865836	0.871241	0.788705	1	0.893142	0.0637189
1816	8	19062	9742	113.727	5.19062	128.252	9.75342	146.647	11.3688	18.5654	2.54999	26.8755	6.16592	40.1326	9.33936	1816	28	28812	0.115248	134.468	13.5087	31.3557	9.69637	0.919947	0.913439	0.909534	0.8931	0.916372	0.876683	0.906862	0.847546	0.886714	0.85657	0.89395	0.869603	0.86195	0.876892	0.851017	0.864883	0.865455	0.865577	0.871442	0.789029	1	0.894239	0.0633626
1822	1	22590	9471	90.611	0	110.788	7.74008	129.456	9.20227	9.35976	0	17.3115	3.65151	27.5769	5.90938	1822	21	32062	0.128248	116.302	11.8227	20.3436	6.45341	0.931274	0.903983	0.900427	0.899616	0.919578	0.886564	0.897963	0.853659	0.862142	0.853721	0.875413	0.862049	0.870173	0.874228	0.852208	0.847499	0.855967	0.860411	0.863125	0.790266	1	0.892679	0.0596329
1826	1	19978	8440	107.734	0	123.92	8.90819	142.61	10.386	15.6961	0	24.2105	5.26632	36.8463	8.09006	1826	25	28419	0.113676	129.47	12.6794	27.9629	8.50141	0.932616	0.905802	0.901932	0.901035	0.920124	0.887487	0.899064	0.854481	0.863788	0.854147	0.875594	0.863788	0.870879	0.874221	0.852898	0.847795	0.856135	0.860375	0.863577	0.790967	1	0.893807	0.0592726
1828	0	18811	7987	0	0	131.118	9.94095	149.726	11.4114	0	0	28.7074	6.58566	42.6779	9.81767	1828	27	26798	0.107192	136.664	13.4394	32.8712	10.0003	0.933913	0.907624	0.903202	0.902064	0.920778	0.888518	0.899806	0.854971	0.864244	0.854597	0.875644	0.864225	0.87139	0.874692	0.853832	0.848254	0.855736	0.860829	0.863031	0.790973	1	0.894746	0.0589401
1834	0	19699	10179	0	0	108.529	7.28324	128.812	9.34692	0	0	16.2603	3.29221	27.1861	5.93503	1834	22	29878	0.119512	115.44	12.5358	19.9825	6.77939	0.930283	0.896144	0.88699	0.90406	0.903273	0.884966	0.902437	0.845204	0.879543	0.865871	0.878874	0.871645	0.861805	0.85824	0.852969	0.85327	0.867628	0.844919	0.862524	0.79028	1	0.890063	0.0626111
1838	0	17398	9001	0	0	120.966	8.46752	140.917	10.4777	0	0	22.5093	4.75497	35.5786	7.9697	1838	26	26399	0.105596	127.768	13.1957	26.9654	8.65669	0.932119	0.898273	0.888954	0.905072	0.904523	0.885431	0.903557	0.845771	0.880507	0.866548	0.880014	0.87259	0.861377	0.858745	0.852627	0.853707	0.868309	0.844028	0.862097	0.790522	1	0.891267	0.0619815
1840	0	16312	8469	0	0	127.38	9.47523	147.159	11.5438	0	0	26.3142	5.90568	40.5707	9.59015	1840	28	24781	0.099124	134.14	13.8797	31.1864	10.0055	0.934002	0.900125	0.890017	0.906239	0.906097	0.886607	0.904524	0.846394	0.881764	0.86758	0.880634	0.874077	0.86187	0.858702	0.853073	0.853678	0.868064	0.844538	0.862758	0.79109	1	0.892488	0.0614375
1846	1	21158	13067	93.5067	0	108.805	7.21075	126.938	9.20107	10.2818	0	16.3784	3.28029	26.0212	5.70533	1846	22	34226	0.136904	115.727	11.92	20.0597	6.4053	0.929688	0.907074	0.895986	0.901186	0.901829	0.891355	0.913472	0.831868	0.882969	0.873357	0.871998	0.877549	0.857433	0.86801	0.848127	0.869836	0.862751	0.857316	0.876147	0.793534	1	0.893246	0.061833
1850	1	18621	11628	103.213	0	122.024	8.43572	140.007	10.3878	13.8097	0	23.0947	4.82979	34.8953	7.84332	1850	26	30250	0.121	128.936	12.7211	27.6305	8.42404	0.931603	0.908661	0.896876	0.902132	0.902975	0.892843	0.914496	0.832826	0.883983	0.873983	0.872959	0.877554	0.857967	0.867372	0.847653	0.869223	0.862975	0.857174	0.877107	0.793719	1	0.894312	0.0615234
1852	1	17510	10919	109.746	0	129.78	9.42529	147.667	11.4746	16.5881	0	27.8018	6.09931	40.9774	9.64367	1852	28	28430	0.11372	136.649	13.4534	32.8617	9.98523	0.933169	0.909391	0.898101	0.903271	0.903904	0.893651	0.915195	0.833873	0.884699	0.874991	0.873092	0.877735	0.858741	0.867675	0.848558	0.868976	0.862909	0.857861	0.87682	0.794126	1	0.895223	0.0611786
1858	3	24334	12036	92.2725	2.29271	110.214	7.47451	127.879	9.31236	9.89997	0.745397	17.031	3.4939	26.6055	5.86296	1858	22	36373	0.145492	116.058	11.6277	20.1986	6.31237	0.926264	0.911528	0.92313	0.905617	0.90662	0.878454	0.888406	0.853944	0.863223	0.863896	0.875457	0.873464	0.877602	0.866302	0.857174	0.855002	0.85092	0.850507	0.87789	0.797611	1	0.894768	0.0611553
1862	2	21554	10654	108.195	1.36667	121.819	8.59468	139.339	10.3954	15.9049	0.599823	22.9923	4.90055	34.4061	7.76242	1862	26	32210	0.12884	127.613	12.3749	26.7672	8.05263	0.927088	0.913117	0.924294	0.906566	0.907839	0.879059	0.889398	0.855371	0.864297	0.86453	0.875877	0.87358	0.878392	0.867308	0.857265	0.855526	0.85118	0.85104	0.877647	0.797237	1	0.895719	0.0608217
1864	2	20259	10057	115.642	1.05733	127.982	9.56793	145.378	11.3562	19.3994	0.529665	26.6919	6.02876	39.1164	9.22234	1864	28	30318	0.121272	133.752	13.079	30.8128	9.31278	0.92803	0.914605	0.92455	0.907877	0.908767	0.879461	0.890214	0.856158	0.86508	0.864767	0.876542	0.874118	0.878801	0.868428	0.858038	0.855647	0.851046	0.851095	0.878224	0.797018	1	0.896519	0.0604845
1870	0	23396	10922	0	0	110.171	7.53357	129.366	9.38255	0	0	17.0145	3.51499	27.537	6.04433	1870	21	34318	0.137272	116.28	12.1102	20.3634	6.6388	0.91436	0.911592	0.917623	0.904088	0.905414	0.884492	0.913238	0.852687	0.869471	0.85713	0.873434	0.881287	0.859534	0.869777	0.849073	0.852978	0.852016	0.85665	0.872647	0.80771	1	0.893776	0.062655
1874	0	20666	9702	0	0	122.786	8.70934	141.885	10.5498	0	0	23.5454	5.05169	36.3142	8.16932	1874	25	30368	0.121472	128.888	12.9028	27.6248	8.6102	0.916557	0.913396	0.918763	0.905443	0.905855	0.885323	0.913626	0.853431	0.870834	0.858206	0.874012	0.881273	0.859984	0.870423	0.849332	0.854057	0.851604	0.857103	0.873139	0.807873	1	0.894902	0.0621449
1876	0	19363	9108	0	0	129.175	9.65039	148.244	11.5067	0	0	27.4417	6.21583	41.4558	9.73027	1876	27	28471	0.113884	135.275	13.5945	31.9249	9.96462	0.917934	0.915317	0.919708	0.906993	0.906414	0.885445	0.913526	0.854835	0.871431	0.858224	0.874012	0.881634	0.860595	0.870307	0.849917	0.854571	0.851656	0.857574	0.873204	0.807892	1	0.895788	0.0618438
1882	3	24141	10617	94.4014	2.03808	110.771	7.56763	129.282	9.32109	10.5932	0.686915	17.2926	3.56873	27.4783	5.97035	1882	21	34761	0.139044	116.424	11.7917	20.403	6.46133	0.907353	0.912215	0.92762	0.892811	0.925247	0.894796	0.894925	0.842884	0.870185	0.860548	0.880858	0.875996	0.860577	0.880167	0.858174	0.86003	0.863353	0.861109	0.880901	0.783061	1	0.894418	0.0614166
1886	3	21332	9421	111.948	7.72645	125.041	8.724	143.401	10.5393	17.854	3.77884	24.8482	5.2302	37.4713	8.31662	1886	25	30756	0.123024	130.663	12.5888	28.7142	8.60401	0.909676	0.913838	0.928778	0.893874	0.926762	0.89576	0.895972	0.844242	0.870529	0.861165	0.881291	0.876479	0.859979	0.879942	0.858272	0.860613	0.863913	0.861247	0.880966	0.782303	1	0.89557	0.0609268
1888	3	20073	8875	121.702	10.2419	132.651	9.81297	150.914	11.5992	23.0746	6.03265	29.6973	6.63471	43.7101	10.1403	1888	27	28951	0.115804	138.249	13.3769	33.9922	10.1881	0.911367	0.915288	0.929432	0.895461	0.927239	0.896636	0.896618	0.844824	0.870764	0.861386	0.881887	0.876878	0.859746	0.87997	0.858209	0.860627	0.863822	0.861248	0.880781	0.781976	1	0.896426	0.0606013
1894	13	27195	10446	92.4211	1.81621	112.084	7.74394	130.801	9.51248	9.9408	0.590867	17.9179	3.74539	28.4613	6.23244	1894	21	37654	0.150616	117.27	11.7833	20.8401	6.57492	0.917804	0.917393	0.905933	0.896837	0.904512	0.897182	0.899479	0.849286	0.880624	0.863189	0.874502	0.855208	0.865207	0.875777	0.849179	0.872524	0.872736	0.833072	0.860466	0.760504	1	0.892953	0.0608714
1898	10	24048	9307	110.528	6.30165	127.639	8.96196	146.116	10.737	17.1081	2.96887	26.4278	5.60796	39.6298	8.78018	1898	25	33365	0.13346	132.788	12.6041	30.1076	8.90379	0.918927	0.918447	0.906744	0.897932	0.90559	0.898516	0.900689	0.849738	0.881627	0.863405	0.875708	0.855882	0.865563	0.876188	0.849708	0.87352	0.872306	0.832909	0.859838	0.760572	1	0.893855	0.0605908
1900	9	22617	8818	118.847	7.35301	133.799	9.98874	152.257	11.8153	21.281	3.79101	30.4803	6.87674	44.8973	10.5133	1900	27	31444	0.125776	138.971	13.4084	34.5207	10.3442	0.920207	0.919683	0.908106	0.899202	0.906675	0.89952	0.901253	0.849955	0.882012	0.864171	0.876495	0.856411	0.865539	0.877274	0.849637	0.873951	0.872806	0.833625	0.85991	0.760447	1	0.894796	0.060172
1906	0	26218	9008	0	0	111.629	7.81828	130.178	9.27955	0	0	17.7083	3.74501	28.0415	6.03862	1906	21	35226	0.140904	116.373	11.5325	20.3507	6.33133	0.920854	0.920868	0.882544	0.900656	0.901536	0.887228	0.893502	0.838997	0.875717	0.865653	0.868833	0.867073	0.841538	0.871586	0.844816	0.850934	0.877136	0.858286	0.875986	0.79156	1	0.889559	0.0640054
1910	0	23116	7974	0	0	119.686	8.77563	138.117	10.3054	0	0	21.8359	4.83229	33.5132	7.55755	1910	25	31090	0.12436	124.413	12.2182	24.8309	7.61676	0.922773	0.922129	0.883934	0.902123	0.902573	0.887198	0.893905	0.839546	0.876681	0.866919	0.868752	0.86843	0.842473	0.872161	0.8445	0.851689	0.878401	0.858041	0.8757	0.79146	1	0.890598	0.0633614
1912	0	21653	7545	0	0	124.7	9.68557	143.103	11.2675	0	0	24.7314	5.80288	37.3269	8.87578	1912	27	29198	0.116792	129.456	12.9336	27.9862	8.70236	0.924019	0.922871	0.8853	0.902853	0.903846	0.88852	0.894325	0.840571	0.877594	0.868022	0.869289	0.868724	0.842815	0.872543	0.845058	0.852147	0.879016	0.857833	0.875694	0.79127	1	0.891508	0.0629978
1918	0	20255	9707	0	0	108.548	7.13026	128.79	9.43369	0	0	16.2597	3.22176	27.1804	6.00813	1918	21	29962	0.119848	115.106	12.3668	19.7977	6.69567	0.927241	0.910353	0.91349	0.892013	0.916761	0.878947	0.890328	0.845304	0.874341	0.860874	0.866614	0.870169	0.85288	0.857136	0.851328	0.864679	0.863594	0.860306	0.874091	0.804002	1	0.892512	0.0633543
1922	0	17864	8664	0	0	120.204	8.18534	140.409	10.5892	0	0	22.071	4.53026	35.2137	8.00964	1922	25	26528	0.106112	126.803	13.0969	26.3634	8.53007	0.927944	0.911527	0.914373	0.892717	0.917578	0.87828	0.891134	0.846313	0.874887	0.861806	0.868139	0.871343	0.853212	0.857603	0.851591	0.864596	0.863333	0.859846	0.874962	0.804282	1	0.89321	0.0630162
1924	0	16727	8171	0	0	126.286	9.16295	146.425	11.5857	0	0	25.6244	5.60855	39.9823	9.56151	1924	27	24898	0.099592	132.895	13.7797	30.3364	9.82787	0.929332	0.912523	0.916118	0.894048	0.918387	0.879749	0.892341	0.847317	0.87507	0.864005	0.868503	0.871717	0.853241	0.858222	0.852097	0.864547	0.863985	0.859748	0.875191	0.805004	1	0.894295	0.0625151
1930	13	25964	12529	92.9615	1.85826	110.536	7.38196	129.26	9.32596	10.1158	0.61144	17.1724	3.45884	27.4643	5.96018	1930	21	38506	0.154024	116.622	11.9239	20.5187	6.55052	0.924648	0.911377	0.914364	0.905807	0.90508	0.880954	0.904301	0.856477	0.866371	0.861879	0.871319	0.858152	0.862879	0.86245	0.838532	0.854438	0.866501	0.87576	0.880058	0.804368	1	0.893995	0.0613542
1934	9	23000	11129	107.404	3.30362	122.492	8.53113	141.101	10.5429	15.597	1.4492	23.3647	4.91402	35.7231	8.02652	1934	25	34138	0.136552	128.554	12.7072	27.3915	8.41804	0.925362	0.912605	0.915973	0.907083	0.905574	0.882536	0.904622	0.857329	0.867596	0.862104	0.872342	0.858808	0.862572	0.862924	0.838508	0.853755	0.866586	0.875447	0.880324	0.804792	1	0.89487	0.061078
1936	8	21591	10533	118.628	4.88372	132.513	9.69228	151.068	11.7765	21.0347	2.63076	29.5941	6.54045	43.8654	10.3195	1936	27	32132	0.128528	138.592	13.5846	34.2701	10.4198	0.926942	0.914556	0.917497	0.908269	0.906448	0.88387	0.905406	0.858194	0.868387	0.862769	0.872526	0.859735	0.862723	0.863329	0.838774	0.854133	0.866348	0.875389	0.880182	0.804696	1	0.895987	0.0605673
1942	17	29665	11060	92.8397	1.80274	113.412	8.07177	131.207	9.40077	10.0756	0.590286	18.5755	4.00001	28.7133	6.21488	1942	21	40742	0.162968	118.235	11.5895	21.324	6.52005	0.914425	0.90133	0.914621	0.902828	0.909565	0.89015	0.90511	0.851259	0.858868	0.862746	0.876356	0.856487	0.86525	0.889782	0.838533	0.86255	0.867618	0.867311	0.881891	0.803139	1	0.892254	0.0615387
1946	15	26240	9811	102.232	4.07475	121.984	9.07581	139.669	10.5232	13.4846	1.58937	23.1235	5.19719	34.6615	7.89989	1946	25	36066	0.144264	126.787	12.3382	26.2581	7.9408	0.915904	0.902443	0.915779	0.903663	0.910151	0.891477	0.905673	0.85277	0.859106	0.863473	0.876698	0.857109	0.865497	0.889758	0.838823	0.862668	0.868325	0.867479	0.882244	0.803624	1	0.893164	0.0613836
1948	13	24633	9246	110.686	3.62336	128.802	10.0547	146.353	11.5316	17.0707	1.71105	27.2469	6.43096	39.9177	9.51331	1948	27	33892	0.135568	133.583	13.079	30.6997	9.30952	0.917562	0.904122	0.916957	0.904579	0.911041	0.891848	0.906497	0.853963	0.860306	0.863803	0.877464	0.8574	0.865676	0.890372	0.839372	0.863006	0.868583	0.868051	0.882775	0.803213	1	0.894182	0.0610103
1954	1	25852	8557	92.7333	0	110.863	7.65971	130.404	9.2831	10.0299	0	17.3408	3.61581	28.1857	6.04575	1954	21	34410	0.13764	115.722	11.6991	20.0375	6.39443	0.913717	0.918556	0.921462	0.890206	0.911842	0.885033	0.903313	0.84782	0.875559	0.853022	0.874121	0.838259	0.860142	0.886603	0.858617	0.868861	0.863993	0.846934	0.879599	0.788652	1	0.893055	0.0610707
1958	1	22846	7576	115.121	0	125	8.82041	144.339	10.4781	19.1345	0	24.8326	5.29516	38.1935	8.37005	1958	25	30423	0.121692	129.816	12.4784	28.1595	8.47865	0.914999	0.919896	0.922312	0.891053	0.912698	0.88535	0.904891	0.849933	0.876607	0.854502	0.874174	0.838461	0.860418	0.887141	0.858676	0.869293	0.864034	0.847352	0.880041	0.787956	1	0.894016	0.0606648
1960	1	21436	7122	130.919	0	133.313	9.9223	152.677	11.6335	28.0953	0	30.1479	6.78736	45.2396	10.3869	1960	27	28559	0.114236	138.142	13.3357	33.9113	10.2038	0.916191	0.921216	0.923404	0.892801	0.913775	0.886988	0.905441	0.850275	0.876746	0.855597	0.874943	0.839368	0.861252	0.887321	0.859309	0.869586	0.864456	0.847491	0.880528	0.788473	1	0.895044	0.0600944
1966	21	24164	10953	93.367	2.69512	110.227	7.35371	130.518	9.58771	10.2616	0.90994	17.0295	3.43369	28.287	6.277	1966	21	35138	0.140552	116.542	12.4288	20.5345	6.90189	0.923715	0.912929	0.908119	0.884427	0.924242	0.896451	0.907422	0.844043	0.869856	0.848512	0.858657	0.848839	0.839732	0.877327	0.867465	0.849991	0.85786	0.891272	0.866213	0.785659	1	0.892477	0.060797
1970	16	21269	9752	111.985	5.49883	125.133	8.56113	145.125	10.8155	17.7466	2.65195	24.8896	5.14742	38.85	8.73046	1970	25	31037	0.124148	131.408	13.164	29.2724	9.17409	0.924816	0.914022	0.909769	0.885475	0.924316	0.89788	0.907771	0.844476	0.870767	0.849293	0.859571	0.849857	0.84011	0.877614	0.866869	0.850517	0.858508	0.890518	0.866836	0.785514	1	0.893348	0.0604621
1972	15	20023	9206	120.537	6.85885	131.587	9.62834	151.376	11.896	22.1629	3.79286	28.9809	6.41039	44.1456	10.4567	1972	27	29244	0.116976	137.811	13.8799	33.7513	10.5937	0.926122	0.915778	0.910854	0.886746	0.925096	0.899176	0.90858	0.845114	0.870794	0.850499	0.859715	0.850003	0.840685	0.877445	0.866998	0.850551	0.859099	0.890354	0.867204	0.785477	1	0.894309	0.0602016
1978	9	27180	10369	93.2304	1.71651	113.22	7.9631	130.629	9.27776	10.2016	0.559422	18.4748	3.92742	28.3292	6.08026	1978	21	37558	0.150232	118.021	11.4178	21.1935	6.38783	0.926793	0.923532	0.927099	0.880758	0.903935	0.889491	0.890689	0.847809	0.866713	0.831248	0.853613	0.842923	0.848355	0.86658	0.847329	0.841552	0.849832	0.887175	0.869282	0.7848	1	0.891301	0.0615842
1982	8	24034	9219	105.92	3.07254	124.312	9.0094	141.662	10.3758	14.9572	1.29198	24.4461	5.3496	36.1273	8.01167	1982	25	33261	0.133044	129.117	12.2037	27.6815	8.11446	0.928189	0.924927	0.928249	0.882385	0.905294	0.890112	0.890532	0.848471	0.866946	0.831559	0.854604	0.84354	0.848817	0.866796	0.848652	0.842278	0.849899	0.887466	0.870344	0.784913	1	0.892274	0.0610968
1984	7	22533	8685	111.765	4.77731	128.478	9.9311	145.774	11.3439	17.612	2.29152	27.0328	6.31282	39.4307	9.30307	1984	27	31225	0.1249	133.285	12.9279	30.4791	9.15026	0.929688	0.925973	0.928791	0.883363	0.906789	0.890841	0.891113	0.849576	0.867254	0.832906	0.854812	0.844516	0.849079	0.866869	0.848935	0.842098	0.850216	0.887366	0.870953	0.78554	1	0.893161	0.060874
1990	2	27417	7434	92.8551	0.930936	111.847	7.76196	132.131	9.59054	10.0723	0.301538	17.8068	3.72842	29.3326	6.4047	1990	20	34853	0.139412	116.172	11.6656	20.2647	6.47933	0.916105	0.922388	0.90678	0.892606	0.917927	0.873856	0.89351	0.848119	0.874501	0.864072	0.877557	0.844318	0.861045	0.85096	0.83746	0.847588	0.853929	0.878719	0.887112	0.80062	1	0.891297	0.0616034
1994	1	24256	6582	114.215	0	125.306	8.95948	145.422	10.7197	18.6885	0	25.0242	5.39937	39.0733	8.65168	1994	24	30839	0.123356	129.599	12.4739	28.0225	8.48785	0.917361	0.924025	0.907763	0.894403	0.918302	0.874607	0.894646	0.848974	0.875401	0.865041	0.877995	0.84505	0.861604	0.850871	0.836781	0.847985	0.853984	0.878887	0.887399	0.801031	1	0.892282	0.0611593
1996	1	22800	6201	121.594	0	131.975	9.99723	152.026	11.7771	22.5309	0	29.2699	6.69154	44.6913	10.4261	1996	26	29002	0.116008	136.262	13.2596	32.567	9.92086	0.918437	0.925195	0.908989	0.895283	0.919247	0.874974	0.895283	0.849355	0.876457	0.866164	0.878405	0.845287	0.862165	0.851459	0.837356	0.848286	0.854613	0.87887	0.888197	0.80179	1	0.893134	0.0610664
2002	10	26657	9470	92.7762	1.92287	111.641	7.6937	131.299	9.44901	10.0567	0.633887	17.7056	3.69043	28.7763	6.22888	2002	21	36137	0.144548	116.787	11.9141	20.6046	6.62903	0.907602	0.915474	0.908293	0.902482	0.912486	0.882932	0.913219	0.858331	0.878988	0.876941	0.882724	0.853142	0.864128	0.866065	0.849503	0.864626	0.857293	0.86969	0.876249	0.793771	1	0.893904	0.0625687
2006	9	23657	8407	107.557	1.86858	124.155	8.85219	143.766	10.6856	15.6333	0.813549	24.3423	5.25394	37.7705	8.46927	2006	25	32073	0.128292	129.291	12.7373	27.8597	8.60677	0.908661	0.916565	0.909753	0.903735	0.913525	0.88456	0.91365	0.859321	0.87965	0.878059	0.882783	0.853755	0.864138	0.86777	0.849375	0.865603	0.857232	0.870311	0.87661	0.793674	1	0.894895	0.0622644
2008	6	22190	7924	115.384	4.84006	130.958	9.90066	150.557	11.6948	19.3652	2.36744	28.6002	6.54974	43.4192	10.1977	2008	27	30120	0.12048	136.111	13.5186	32.497	10.0782	0.910657	0.918177	0.911205	0.905046	0.914226	0.885724	0.915073	0.860508	0.880445	0.878536	0.883699	0.85425	0.864625	0.868393	0.849801	0.866268	0.857703	0.870667	0.87676	0.794356	1	0.896111	0.0617991
2014	23	29944	9280	93.1024	2.21919	113.4	7.96518	132.29	9.5241	10.1668	0.737415	18.562	3.93929	29.4301	6.36841	2014	20	39247	0.156988	117.854	11.6028	21.1268	6.54379	0.902005	0.91649	0.925536	0.893648	0.906413	0.893266	0.908413	0.860626	0.875672	0.864614	0.86999	0.846753	0.85204	0.902846	0.835911	0.875201	0.869417	0.855836	0.874462	0.796481	1	0.893508	0.0629286
2018	20	26530	8235	106.543	2.52287	124.643	9.03907	143.35	10.7326	15.2088	1.06297	24.6413	5.40305	37.4532	8.43488	2018	24	34785	0.13914	129.061	12.3735	27.669	8.29776	0.904082	0.917982	0.926937	0.894983	0.907086	0.894926	0.909731	0.860687	0.87601	0.864669	0.86947	0.847046	0.85179	0.903076	0.836898	0.875305	0.86957	0.856619	0.874285	0.796421	1	0.894563	0.0624728
2020	19	24970	7751	112.089	4.23049	131.147	10.0211	149.682	11.7739	17.7434	2.00583	28.7335	6.6351	42.6876	10.0949	2020	26	32740	0.13096	135.524	13.1074	32.0307	9.64372	0.906216	0.918632	0.928085	0.896136	0.90785	0.895907	0.910385	0.861301	0.876038	0.865272	0.870082	0.846976	0.85197	0.903467	0.83653	0.875641	0.869823	0.856277	0.874878	0.797266	1	0.895456	0.0620469
2026	1	25740	8021	92.393	0	111.629	7.91614	130.993	9.18692	9.92037	0	17.7143	3.78704	28.5543	6.01723	2026	20	33762	0.135048	116.229	11.6515	20.2894	6.38929	0.920369	0.922028	0.927122	0.899976	0.903042	0.885626	0.891861	0.836399	0.884515	0.874711	0.857117	0.829483	0.841212	0.882768	0.849594	0.855207	0.869202	0.871083	0.876636	0.807505	1	0.894042	0.0614968
2030	1	22764	7110	110.809	0	124.112	9.00316	143.308	10.3545	17.0726	0	24.3295	5.3333	37.3781	8.11463	2030	24	29875	0.1195	128.68	12.4144	27.4347	8.25993	0.92231	0.923163	0.927464	0.900519	0.903983	0.887029	0.89205	0.837423	0.885222	0.87446	0.857607	0.829523	0.841004	0.882979	0.849674	0.856151	0.869205	0.871699	0.876318	0.807531	1	0.894852	0.0610639
2032	1	21407	6711	121.545	0	130.711	9.99829	149.741	11.3927	22.5038	0	28.4504	6.57194	42.6876	9.77066	2032	26	28119	0.112476	135.253	13.1486	31.8481	9.61763	0.924055	0.924215	0.928607	0.901864	0.90462	0.888172	0.892564	0.838312	0.885576	0.875227	0.858476	0.83015	0.841388	0.883353	0.849995	0.856556	0.869003	0.871848	0.876685	0.807586	1	0.89582	0.0605229
2038	0	21224	9443	0	0	108.706	7.21031	129.586	9.63528	0	0	16.3342	3.26599	27.6985	6.20666	2038	21	30667	0.122668	115.135	12.5491	19.8335	6.83858	0.938158	0.916604	0.923126	0.85998	0.911077	0.89386	0.900382	0.863078	0.878534	0.862067	0.860404	0.83867	0.840545	0.876463	0.85954	0.845061	0.86867	0.866974	0.87992	0.8006	1	0.894301	0.0600906
2042	0	18743	8430	0	0	120.186	8.35761	140.985	10.6567	0	0	22.0744	4.62728	35.6496	8.12297	2042	25	27173	0.108692	126.639	13.2659	26.2859	8.64144	0.938781	0.917657	0.92441	0.861719	0.911511	0.894583	0.900692	0.86424	0.878961	0.862529	0.860689	0.839547	0.841129	0.877415	0.86056	0.845104	0.869098	0.866798	0.879899	0.800979	1	0.89512	0.0597673
2044	0	17568	7948	0	0	124.91	9.24183	145.73	11.617	0	0	24.8153	5.53929	39.4286	9.47582	2044	27	25516	0.102064	131.396	13.9214	29.3672	9.74136	0.940096	0.918776	0.925478	0.862733	0.913094	0.895183	0.901454	0.865202	0.879409	0.862851	0.861734	0.840433	0.842256	0.877626	0.860989	0.845215	0.869239	0.867103	0.88031	0.800811	1	0.896069	0.0594147
2050	4	22783	13635	91.6688	1.55421	109.34	7.37812	127.638	9.23729	9.69821	0.496936	16.6282	3.39084	26.4505	5.75888	2050	22	36422	0.145688	116.188	12.02	20.3045	6.49731	0.92683	0.916314	0.91015	0.870298	0.917989	0.894885	0.899635	0.863146	0.872769	0.871122	0.864738	0.854525	0.856886	0.870998	0.858863	0.841222	0.871904	0.864574	0.871149	0.788534	1	0.89346	0.0607282
2054	3	20116	12098	107.47	5.74633	122.17	8.52954	140.271	10.4074	15.7137	2.49314	23.1837	4.89945	35.0905	7.82678	2054	26	32217	0.128868	128.966	12.7661	27.6542	8.44095	0.929028	0.917637	0.911211	0.871279	0.918692	0.89608	0.900689	0.863364	0.874337	0.871915	0.86532	0.855309	0.856877	0.871605	0.859748	0.84131	0.872024	0.864792	0.870922	0.7889	1	0.894545	0.0602599
2056	2	18859	11378	116.604	10.062	128.746	9.49047	146.766	11.4223	20.3195	5.13647	27.1588	6.05618	40.2364	9.43332	2056	28	30239	0.120956	135.526	13.4721	32.079	9.82367	0.93014	0.918979	0.912084	0.872681	0.919657	0.897417	0.901319	0.864033	0.874797	0.872466	0.865852	0.855898	0.857469	0.872069	0.860048	0.840901	0.87235	0.864843	0.871623	0.789378	1	0.895459	0.0598795
2062	0	24932	13269	0	0	110.089	7.49462	128.613	9.30109	0	0	16.9747	3.48872	27.0581	5.8941	2062	22	38201	0.152804	116.523	12.0209	20.4772	6.562	0.911455	0.911573	0.904112	0.891783	0.91283	0.893131	0.904754	0.867242	0.877294	0.884623	0.864375	0.847949	0.859729	0.861731	0.852569	0.853773	0.861967	0.879545	0.877621	0.797479	1	0.892591	0.0619358
2066	0	21907	11801	0	0	125.592	8.81014	144.011	10.5784	0	0	25.1812	5.33607	37.948	8.39417	2066	26	33708	0.134832	132.04	12.9153	29.6508	8.95871	0.913136	0.912558	0.905482	0.893171	0.913923	0.893779	0.905423	0.86696	0.877907	0.885561	0.864899	0.848434	0.861027	0.862021	0.852053	0.854204	0.861769	0.87985	0.877596	0.79717	1	0.893524	0.0615811
2068	0	20607	11099	0	0	132.888	9.87973	151.174	11.6886	0	0	29.8602	6.69917	43.9442	10.2343	2068	28	31706	0.126824	139.289	13.6874	34.7904	10.534	0.91459	0.913975	0.905791	0.894121	0.914701	0.894768	0.906153	0.867817	0.878761	0.886283	0.864868	0.849051	0.861872	0.861872	0.851952	0.854744	0.861619	0.879329	0.877768	0.797089	1	0.894356	0.0612325
2074	0	25148	12711	0	0	109.705	7.51586	128.75	9.3062	0	0	16.8012	3.47355	27.144	5.91851	2074	22	37859	0.151436	116.099	12.1449	20.2738	6.6055	0.909427	0.913759	0.917536	0.890502	0.897713	0.898043	0.914116	0.869595	0.879817	0.852334	0.851753	0.849164	0.85059	0.868723	0.827544	0.855054	0.867125	0.864854	0.883264	0.79281	1	0.891627	0.0634898
2078	0	22177	11276	0	0	118.235	8.52733	137.07	10.3958	0	0	21.0438	4.58354	32.777	7.49557	2078	26	33453	0.133812	124.583	12.8026	24.9987	7.9767	0.911607	0.914477	0.918542	0.892072	0.899396	0.897573	0.914791	0.869773	0.880594	0.853212	0.853167	0.850522	0.850701	0.869578	0.828252	0.855917	0.867516	0.865139	0.883613	0.793038	1	0.892658	0.0631727
2080	0	20786	10623	0	0	126.366	9.5682	145.081	11.4615	0	0	25.709	5.88039	38.8936	9.26534	2080	28	31409	0.125636	132.696	13.543	30.1682	9.53033	0.913464	0.91539	0.919275	0.893645	0.900825	0.898803	0.91582	0.870547	0.880814	0.853657	0.853752	0.851205	0.850887	0.869878	0.828998	0.85622	0.867586	0.865357	0.883696	0.793467	1	0.893675	0.0628022
2086	6	25679	12764	93.6145	2.91147	110.381	7.49198	129.355	9.43991	10.3471	0.976888	17.1081	3.50827	27.5346	6.05015	2086	22	38449	0.153796	116.677	12.1239	20.5683	6.67045	0.908619	0.927566	0.92295	0.896538	0.903379	0.885485	0.891246	0.868852	0.888385	0.866811	0.848189	0.84179	0.82257	0.866381	0.859671	0.854079	0.889009	0.848514	0.864262	0.783818	1	0.892866	0.0613171
2090	5	22686	11371	107.826	5.79528	124.576	8.71526	143.391	10.5811	15.8719	2.58488	24.5754	5.19393	37.468	8.3121	2090	26	34062	0.136248	130.855	12.914	28.8781	8.83288	0.910487	0.928175	0.923933	0.897687	0.904498	0.887264	0.892314	0.869826	0.888982	0.867374	0.849143	0.842845	0.82341	0.866993	0.860328	0.854442	0.888923	0.847866	0.864027	0.783835	1	0.893906	0.0610696
2092	5	21303	10638	113.585	7.01755	130.093	9.68593	148.896	11.6221	18.5922	3.50186	28.0248	6.31037	42.0107	9.88535	2092	28	31946	0.127784	136.352	13.644	32.6806	10.1277	0.912055	0.928723	0.924623	0.89897	0.904855	0.887592	0.893195	0.870312	0.889125	0.868246	0.849856	0.843251	0.823374	0.867589	0.861485	0.854974	0.888906	0.847947	0.863504	0.783729	1	0.894639	0.0608799
2098	0	23430	11164	0	0	110.479	7.62371	128.315	9.23061	0	0	17.1616	3.58423	26.8669	5.83778	2098	21	34594	0.138376	116.235	11.6787	20.2937	6.34716	0.909146	0.920796	0.929655	0.892973	0.899058	0.890516	0.893536	0.854628	0.905721	0.879603	0.84558	0.805154	0.815951	0.877089	0.8658	0.85496	0.894996	0.834032	0.879806	0.801555	1	0.892431	0.0622175
2102	0	20650	9912	0	0	119.151	8.59443	136.947	10.2505	0	0	21.5353	4.70561	32.6756	7.38642	2102	25	30562	0.122248	124.923	12.3849	25.1484	7.73644	0.910772	0.92134	0.930895	0.894477	0.900268	0.890894	0.894771	0.855245	0.906125	0.880685	0.84556	0.804594	0.816275	0.87707	0.866599	0.854852	0.894379	0.834255	0.880391	0.801845	1	0.893307	0.0618208
2104	0	19392	9326	0	0	125.295	9.51776	142.975	11.2199	0	0	25.0663	5.76357	37.2237	8.85417	2104	27	28718	0.114872	131.037	13.0614	29.0144	8.96105	0.912494	0.922644	0.931872	0.896163	0.901595	0.891549	0.895989	0.856466	0.906731	0.880876	0.846281	0.805436	0.817188	0.877359	0.866599	0.855282	0.894526	0.834511	0.880406	0.802249	1	0.894399	0.0613565
2110	3	22035	11038	91.9481	0.99639	109.4	7.31137	129.314	9.35846	9.78179	0.314962	16.6514	3.36513	27.5011	5.99103	2110	22	33076	0.132304	116.044	12.3717	20.2715	6.76051	0.921197	0.919685	0.922769	0.868515	0.905022	0.879868	0.897736	0.869104	0.889845	0.88732	0.849967	0.825447	0.826899	0.874033	0.858266	0.847941	0.878265	0.848999	0.874441	0.795335	1	0.891867	0.0600844
2114	1	19413	9768	109.434	0	122.273	8.46345	142.054	10.5221	16.4473	0	23.2363	4.86499	36.439	8.13528	2114	26	29182	0.116728	128.894	13.1096	27.6554	8.75888	0.922212	0.921167	0.923018	0.870777	0.905592	0.881023	0.898876	0.870708	0.890498	0.887054	0.850387	0.825749	0.827565	0.873706	0.858731	0.847389	0.878452	0.849428	0.874974	0.794891	1	0.892776	0.0596761
2116	1	18188	9216	119.604	0	129.572	9.48178	149.147	11.545	21.4475	0	27.6762	6.13319	42.2103	9.86268	2116	28	27405	0.10962	136.155	13.785	32.5636	10.2386	0.924448	0.922459	0.923773	0.871994	0.90686	0.882759	0.899325	0.870863	0.891407	0.887885	0.851122	0.826163	0.827677	0.874603	0.859296	0.847765	0.879146	0.849042	0.874932	0.794745	1	0.893868	0.0593727
2122	11	27056	12351	92.9111	2.35168	111.845	7.74431	129.878	9.36584	10.1067	0.773559	17.805	3.72862	27.8581	6.06313	2122	21	39418	0.157672	117.49	11.7802	20.9529	6.54492	0.911157	0.9167	0.910688	0.873231	0.905652	0.88986	0.889809	0.866977	0.887868	0.886841	0.857705	0.863501	0.836027	0.856322	0.841532	0.854711	0.875298	0.866076	0.888997	0.802159	1	0.890541	0.062414
2126	10	23859	10994	111.461	4.41531	125.403	8.95004	143.324	10.5733	17.4554	2.07698	25.0812	5.41715	37.4159	8.33484	2126	25	34863	0.139452	131.051	12.6301	28.9687	8.65295	0.912328	0.917993	0.911224	0.874738	0.906204	0.890844	0.891045	0.86784	0.888105	0.886886	0.859149	0.863509	0.835944	0.857772	0.842211	0.854358	0.87514	0.866219	0.888549	0.802168	1	0.891395	0.0621233
2128	9	22414	10349	119.835	6.05816	131.911	9.99754	149.747	11.5854	21.7336	3.19329	29.2286	6.71515	42.7183	9.97438	2128	27	32772	0.131088	137.54	13.4003	33.4864	10.0802	0.913798	0.91923	0.912868	0.875915	0.907268	0.89105	0.891844	0.868424	0.888457	0.887465	0.859652	0.864229	0.836278	0.858217	0.842365	0.854693	0.875351	0.866304	0.888411	0.80195	1	0.892332	0.0618442
2134	0	24625	10033	0	0	110.706	7.63618	129.405	9.29527	0	0	17.2669	3.60092	27.5527	5.95747	2134	21	34658	0.138632	116.119	11.7627	20.2445	6.42249	0.910742	0.913094	0.916455	0.882307	0.901668	0.890877	0.900701	0.869684	0.886404	0.872786	0.859412	0.867924	0.832694	0.868371	0.820821	0.854896	0.872843	0.851189	0.881196	0.818642	1	0.89128	0.0604022
2138	0	21732	8935	0	0	122.36	8.68997	140.943	10.5055	0	0	23.303	5.00319	35.6012	7.99187	2138	25	30667	0.122668	127.774	12.5288	26.8862	8.22042	0.91261	0.91486	0.917403	0.883327	0.902452	0.891594	0.900903	0.870561	0.887159	0.873072	0.859328	0.868116	0.833583	0.868947	0.821763	0.854958	0.873789	0.851567	0.881322	0.819382	1	0.892268	0.0600931
2140	0	20405	8409	0	0	129.645	9.69679	148.19	11.6571	0	0	27.7416	6.27443	41.43	9.83881	2140	27	28814	0.115256	135.057	13.3163	31.7364	9.73929	0.913722	0.915805	0.918252	0.8849	0.903137	0.892292	0.901957	0.870705	0.888145	0.873742	0.859513	0.868692	0.833605	0.869473	0.822118	0.854949	0.874106	0.851236	0.881256	0.819602	1	0.893073	0.0598215
2146	0	20031	11384	0	0	108.126	7.11284	128.434	9.24035	0	0	16.072	3.197	26.9408	5.82893	2146	22	31415	0.12566	115.485	12.5894	20.0106	6.79151	0.915136	0.930384	0.908085	0.889018	0.901162	0.908579	0.901066	0.864937	0.886997	0.857345	0.84883	0.854289	0.833774	0.859796	0.852746	0.865462	0.853621	0.835524	0.883145	0.808849	1	0.893582	0.0609115
2150	0	17729	10111	0	0	118.856	8.19819	139.009	10.3119	0	0	21.3479	4.45501	34.1566	7.62687	2150	26	27840	0.11136	126.175	13.2423	25.9998	8.46816	0.916415	0.931591	0.90995	0.890715	0.902245	0.909249	0.901652	0.865409	0.887338	0.858172	0.849641	0.85519	0.833854	0.860057	0.85361	0.865984	0.853628	0.836369	0.882848	0.809159	1	0.894614	0.0604772
2152	0	16630	9550	0	0	124.938	9.08853	145.032	11.2426	0	0	24.818	5.44364	38.8274	9.05563	2152	28	26180	0.10472	132.268	13.8615	29.9284	9.70645	0.91822	0.932601	0.911192	0.892189	0.903304	0.909893	0.902865	0.866673	0.888159	0.858652	0.850783	0.855367	0.834626	0.861115	0.853762	0.866406	0.854374	0.83707	0.883403	0.809435	1	0.895718	0.0599385
2158	0	17323	13962	0	0	107.248	7.03261	125.102	9.01463	0	0	15.6842	3.10441	24.9087	5.42283	2158	23	31285	0.12514	115.216	11.9342	19.8009	6.28393	0.911299	0.927569	0.917436	0.884833	0.917692	0.899393	0.888908	0.850583	0.887742	0.871072	0.843311	0.833451	0.831101	0.846252	0.868228	0.861739	0.864951	0.837334	0.869602	0.816414	1	0.892284	0.0616924
2162	0	15306	12411	0	0	120.23	8.16014	137.825	10.1714	0	0	22.0838	4.52226	33.2899	7.42197	2162	27	27717	0.110868	128.109	12.6352	27.1016	8.18605	0.912833	0.927986	0.918588	0.887055	0.91884	0.900494	0.889779	0.852491	0.886893	0.870819	0.84349	0.833929	0.831493	0.846971	0.86851	0.862287	0.864578	0.838096	0.869358	0.816033	1	0.893221	0.0612949
2164	0	14377	11713	0	0	124.186	9.08988	141.678	11.0558	0	0	24.3798	5.38322	36.2156	8.53947	2164	29	26090	0.10436	132.039	13.2701	29.6934	9.13039	0.914163	0.928766	0.919184	0.888041	0.919835	0.901322	0.890533	0.852932	0.887831	0.871158	0.843618	0.834553	0.832369	0.847432	0.868206	0.86215	0.864488	0.838942	0.869414	0.816136	1	0.893985	0.0609942
2170	12	21908	14350	91.3041	1.13617	108.776	7.14055	127.522	9.46234	9.57966	0.361951	16.3613	3.23873	26.3997	5.91339	2170	22	36270	0.14508	116.187	12.2652	20.3307	6.6557	0.91402	0.907251	0.922388	0.892528	0.920899	0.897877	0.892418	0.848387	0.895079	0.868004	0.843369	0.828026	0.822567	0.852151	0.860573	0.853984	0.872277	0.849283	0.866584	0.81067	1	0.891497	0.0629093
2174	8	19410	12714	101.929	4.22359	117.394	8.1483	136.007	10.3982	13.3713	1.71279	20.5764	4.30501	32.0325	7.37307	2174	26	32132	0.128528	124.755	12.8785	25.1076	8.00732	0.914929	0.908207	0.92383	0.894078	0.921278	0.899041	0.893222	0.848858	0.896303	0.868807	0.842805	0.828675	0.822716	0.853215	0.861011	0.85502	0.872324	0.84962	0.86778	0.810485	1	0.892384	0.0624717
2176	7	18141	11952	109.688	5.80062	123.973	9.09644	142.446	11.4172	16.7007	2.70796	24.2567	5.3731	36.8413	8.90732	2176	28	30100	0.1204	131.305	13.5437	29.252	9.31941	0.916661	0.910133	0.92505	0.896013	0.921993	0.899419	0.894219	0.850133	0.896462	0.868804	0.842841	0.829319	0.823372	0.853439	0.86088	0.855415	0.87206	0.849867	0.868007	0.811163	1	0.893461	0.0620664
2182	3	26875	12962	93.2277	2.34339	111.032	7.71084	127.957	9.17755	10.2095	0.75735	17.4225	3.66198	26.6416	5.78603	2182	22	39840	0.15936	116.537	11.4205	20.4214	6.21299	0.918399	0.919591	0.907957	0.88686	0.917746	0.885831	0.889834	0.870758	0.896662	0.884124	0.841679	0.840863	0.848833	0.857605	0.842608	0.852623	0.862299	0.852673	0.877322	0.806601	1	0.892878	0.0613458
2186	2	23802	11484	111.424	3.80922	124.651	8.84696	141.553	10.4228	17.4174	1.77303	24.6303	5.28254	36.05	8.02916	2186	26	35288	0.141152	130.151	12.2833	28.3463	8.27269	0.919505	0.920469	0.908765	0.88737	0.91891	0.886789	0.890331	0.871869	0.897118	0.884777	0.841816	0.841093	0.849566	0.857841	0.842184	0.852854	0.862786	0.852131	0.877097	0.806903	1	0.893608	0.061213
2188	2	22328	10833	120.514	2.67839	133.664	9.97652	150.408	11.621	21.9706	1.45655	30.3882	6.85222	43.2827	10.1271	2188	28	33163	0.132652	139.133	13.1458	34.5998	10.0844	0.920936	0.921961	0.909658	0.888581	0.91979	0.887374	0.891099	0.872313	0.89817	0.884902	0.842746	0.841209	0.849456	0.858713	0.842822	0.853315	0.863477	0.852682	0.877409	0.806833	1	0.894533	0.0610092
2194	0	24006	10198	0	0	109.196	7.37202	129.349	9.48033	0	0	16.5631	3.37228	27.5349	6.10369	2194	21	34204	0.136816	115.205	12.2444	19.8344	6.65429	0.924877	0.928678	0.921997	0.869811	0.903198	0.892045	0.897556	0.879254	0.883011	0.884166	0.851582	0.856084	0.855558	0.865133	0.846758	0.860046	0.873874	0.840677	0.861873	0.81527	1	0.895659	0.060617
2198	0	21301	9032	0	0	121.935	8.48852	142.11	10.674	0	0	23.0489	4.85133	36.4985	8.29298	2198	25	30333	0.121332	127.942	13.0242	27.0537	8.65042	0.92579	0.929516	0.922576	0.871411	0.904592	0.892526	0.899384	0.879966	0.883328	0.884466	0.851399	0.857037	0.855883	0.864751	0.846553	0.860614	0.874229	0.841822	0.861867	0.815465	1	0.896473	0.0602674
2200	0	20029	8487	0	0	127.186	9.46259	147.263	11.7572	0	0	26.1949	5.88853	40.6842	9.84518	2200	27	28516	0.114064	133.161	13.7222	30.5073	9.85336	0.926269	0.930407	0.923446	0.87244	0.905106	0.8932	0.900021	0.880418	0.884433	0.885135	0.85168	0.858202	0.856431	0.864953	0.847454	0.860447	0.874807	0.841931	0.861937	0.816121	1	0.897158	0.0600819
2206	1	23010	12869	90.0278	0	108.746	7.20991	127.579	9.22474	9.18097	0	16.3522	3.2745	26.4132	5.75635	2206	22	35880	0.14352	115.5	12.0607	19.9605	6.48446	0.905031	0.928776	0.920708	0.880518	0.914869	0.903428	0.897129	0.877494	0.882191	0.878763	0.866165	0.877076	0.843715	0.861831	0.845109	0.864075	0.871001	0.832915	0.857692	0.809643	1	0.895522	0.0610979
2210	1	20309	11456	107.826	0	120.568	8.33684	139.044	10.2793	15.7361	0	22.2809	4.64807	34.179	7.61985	2210	26	31766	0.127064	127.231	12.6991	26.5716	8.20954	0.906913	0.929799	0.921787	0.88228	0.916231	0.903765	0.897847	0.8774	0.882736	0.8791	0.866697	0.87814	0.844913	0.862353	0.845511	0.864431	0.872049	0.832368	0.857678	0.809639	1	0.896524	0.0606611
2212	1	19077	10778	120.656	0	128.357	9.447	146.664	11.3356	22.0157	0	26.9127	5.97927	40.1437	9.35441	2212	28	29856	0.119424	134.966	13.4435	31.6889	9.73745	0.908343	0.930215	0.922645	0.883775	0.917605	0.904843	0.899015	0.878366	0.882804	0.879388	0.866995	0.878316	0.844989	0.863059	0.846061	0.864299	0.871986	0.832781	0.858454	0.809988	1	0.897391	0.0602942
2218	13	25168	13881	92.9041	2.63789	110.767	7.55853	128.556	9.22961	10.1098	0.910233	17.29	3.56096	27.0162	5.84701	2218	22	39062	0.156248	117.083	11.8219	20.7439	6.48255	0.89381	0.923122	0.912792	0.87941	0.920165	0.899647	0.880562	0.873496	0.899813	0.858763	0.862245	0.853617	0.842993	0.854744	0.857137	0.857598	0.857214	0.810826	0.875595	0.793546	1	0.889956	0.0622281
2222	10	22137	12365	114.152	4.21192	126.557	8.76812	144.068	10.4512	18.7327	2.03811	25.754	5.3823	37.9786	8.31788	2222	26	34512	0.138048	132.827	12.6111	30.1318	8.81828	0.895573	0.924171	0.91416	0.880665	0.9211	0.9006	0.881534	0.874478	0.9006	0.859614	0.861657	0.853775	0.843866	0.85492	0.856876	0.857789	0.857716	0.811616	0.87584	0.793536	1	0.890955	0.0619265
2224	10	20782	11620	123.352	6.09668	134.373	9.85718	151.697	11.6217	23.6862	3.332	30.8549	6.83648	44.3858	10.2482	2224	28	32412	0.129648	140.58	13.4102	35.7036	10.477	0.896813	0.924981	0.915448	0.881988	0.922205	0.90178	0.88171	0.875185	0.901086	0.85999	0.862443	0.854761	0.844209	0.855393	0.857013	0.858386	0.858447	0.811706	0.876095	0.794505	1	0.891861	0.0616372
2230	8	29176	10855	92.478	2.19723	112.764	7.92471	130.959	9.53537	9.96437	0.713951	18.2532	3.88912	28.5654	6.29422	2230	21	40039	0.160156	117.692	11.66	21.0473	6.54211	0.907752	0.915645	0.914958	0.874672	0.928932	0.893441	0.872087	0.858301	0.8976	0.860648	0.851582	0.822635	0.823872	0.867417	0.847249	0.852007	0.848448	0.817066	0.870451	0.816229	1	0.888226	0.0629868
2234	6	25824	9662	111.242	6.23133	127.318	9.16031	145.309	10.7561	17.4354	3.01161	26.249	5.71914	38.9894	8.72443	2234	25	35492	0.141968	132.213	12.52	29.7159	8.75804	0.910064	0.916756	0.91615	0.875916	0.929956	0.893863	0.872915	0.859222	0.897921	0.861969	0.852389	0.823495	0.823693	0.867421	0.847867	0.851713	0.848557	0.81655	0.871647	0.815367	1	0.889276	0.0626292
2236	4	24298	9143	128.228	10.9212	136.633	10.2733	154.447	11.9161	26.9658	6.48143	32.4578	7.38998	46.8452	10.9186	2236	27	33445	0.13378	141.502	13.3627	36.3903	10.6489	0.911601	0.91779	0.917372	0.877381	0.930632	0.894648	0.873419	0.859979	0.897967	0.862192	0.852878	0.824084	0.823561	0.867155	0.849305	0.851891	0.848901	0.816819	0.872238	0.815339	1	0.890156	0.0623379
2242	0	28341	9093	0	0	111.704	7.79811	131.321	9.3124	0	0	17.7421	3.73678	28.7779	6.13347	2242	20	37434	0.149736	116.469	11.7418	20.4228	6.489	0.903711	0.911484	0.913181	0.887429	0.921462	0.881712	0.886133	0.849081	0.897526	0.871908	0.835123	0.846837	0.832345	0.856427	0.841321	0.834976	0.864909	0.844099	0.87705	0.812764	1	0.887797	0.0639712
2246	0	25035	8065	0	0	126.315	8.99704	145.561	10.5082	0	0	25.6277	5.51098	39.1599	8.51395	2246	24	33100	0.1324	131.004	12.5056	28.9249	8.62435	0.90568	0.912885	0.914773	0.889169	0.92145	0.882885	0.886949	0.849879	0.898338	0.872855	0.835982	0.846903	0.832704	0.857009	0.841118	0.83648	0.865272	0.844622	0.877085	0.813338	1	0.888926	0.0635998
2248	0	23498	7614	0	0	134.264	10.0567	153.382	11.7188	0	0	30.8012	6.96424	45.8706	10.5744	2248	26	31112	0.124448	138.943	13.3247	34.4892	10.2942	0.907913	0.914181	0.915949	0.890187	0.9222	0.884144	0.887792	0.850749	0.898448	0.873505	0.836767	0.846892	0.832926	0.857692	0.84154	0.837185	0.865229	0.844963	0.8777	0.812661	1	0.889979	0.0631525
2254	10	24054	10442	93.2315	2.43579	110.531	7.56937	130.944	9.4496	10.2126	0.824753	17.1821	3.5529	28.5472	6.20941	2254	21	34506	0.138024	116.703	12.4517	20.6193	6.91043	0.928056	0.90377	0.916522	0.883035	0.929896	0.898699	0.890773	0.879775	0.873674	0.86982	0.845085	0.858286	0.835058	0.832478	0.835145	0.871182	0.879282	0.854504	0.872805	0.793963	1	0.89369	0.0606174
2258	10	21291	9308	108.885	2.87669	124.528	8.74695	144.81	10.645	16.2358	1.26508	24.5502	5.2041	38.5823	8.57618	2258	25	30609	0.122436	130.691	13.2239	28.8146	9.10597	0.929645	0.905273	0.9171	0.884429	0.930674	0.899343	0.891045	0.881015	0.874661	0.871084	0.846058	0.857918	0.835604	0.832696	0.835604	0.871655	0.879202	0.854324	0.872472	0.792643	1	0.894622	0.0602594
2260	10	19933	8810	119.774	3.85303	132.881	9.83575	153.027	11.7406	21.6045	2.05758	29.8518	6.68206	45.5615	10.5632	2260	27	28753	0.115012	139.049	13.9886	34.6624	10.8464	0.931398	0.906758	0.918461	0.886012	0.93152	0.900028	0.891855	0.881108	0.874935	0.871526	0.846329	0.85831	0.836243	0.832609	0.836591	0.871787	0.879508	0.854659	0.873387	0.792526	1	0.895628	0.0599928
2266	4	27368	10399	91.4807	0.7281	111.841	7.78186	129.939	9.49228	9.63246	0.227429	17.8053	3.73819	27.9088	6.15159	2266	21	37771	0.151084	116.822	11.5802	20.5861	6.39708	0.914352	0.923314	0.913505	0.873236	0.913029	0.893331	0.891875	0.861878	0.874639	0.856768	0.835509	0.864076	0.847608	0.861137	0.849302	0.885137	0.869371	0.839109	0.853327	0.817558	1	0.890791	0.0621372
2270	3	24286	9239	104.291	2.02716	124.399	8.8965	142.305	10.7094	14.2609	0.815979	24.4869	5.27635	36.6513	8.35279	2270	25	33528	0.134112	129.331	12.3692	27.838	8.3034	0.915548	0.924377	0.914489	0.87418	0.914102	0.894357	0.892746	0.86304	0.87503	0.856672	0.836331	0.865068	0.848336	0.86137	0.849573	0.885409	0.869423	0.839254	0.854629	0.818152	1	0.891684	0.0618672
2272	2	22805	8736	114.489	4.16162	132.235	9.97736	149.98	11.8406	18.8965	2.04447	29.4387	6.6967	42.9491	10.2723	2272	27	31543	0.126172	137.149	13.1865	33.1798	9.91015	0.917557	0.925403	0.915576	0.875852	0.915163	0.895254	0.893146	0.863393	0.875408	0.856862	0.836984	0.865612	0.848524	0.861285	0.849539	0.886235	0.869749	0.839679	0.854849	0.819088	1	0.892667	0.0615909
2278	7	28405	9673	90.8097	0.683212	111.588	7.79612	131.62	9.47641	9.42278	0.213539	17.6872	3.72421	28.9873	6.26335	2278	21	38085	0.15234	116.672	12.0123	20.5557	6.67267	0.90705	0.923605	0.908127	0.880885	0.927294	0.89849	0.886097	0.871235	0.881791	0.853814	0.838952	0.861021	0.847381	0.866194	0.834095	0.867546	0.853341	0.823421	0.880609	0.816634	1	0.891182	0.0620521
2282	7	25076	8574	105.996	2.47173	122.293	8.85477	142.227	10.5625	14.9759	1.04942	23.2787	5.08713	36.5741	8.18153	2282	25	33657	0.134628	127.368	12.7422	26.6639	8.36175	0.908786	0.924384	0.909291	0.882907	0.92795	0.898713	0.887572	0.871721	0.88255	0.854562	0.840093	0.860549	0.847937	0.866907	0.834344	0.867962	0.853032	0.824078	0.880723	0.817185	1	0.892165	0.0616507
2284	6	23511	8118	113.592	5.43658	129.583	9.87369	149.485	11.6489	18.51	2.60747	27.7192	6.37432	42.506	9.97663	2284	27	31635	0.12654	134.687	13.5249	31.512	9.87322	0.91021	0.925699	0.910226	0.884163	0.928845	0.899083	0.88911	0.872578	0.883404	0.855698	0.840114	0.860977	0.848696	0.867046	0.834266	0.868026	0.852979	0.824245	0.880844	0.817244	1	0.89311	0.0612428
2290	3	25634	11052	93.3347	2.15525	110.737	7.65857	129.983	9.28401	10.2417	0.714684	17.2824	3.60546	27.9176	5.99733	2290	21	36689	0.146756	116.533	12.0399	20.4855	6.6131	0.91691	0.911608	0.914893	0.877116	0.907343	0.900611	0.873368	0.875276	0.887064	0.857273	0.84434	0.845894	0.8209	0.865927	0.838548	0.845567	0.842596	0.821336	0.881177	0.818311	1	0.888547	0.0627565
2294	2	22606	9759	108.372	1.41007	123.074	8.79879	141.998	10.4339	15.9833	0.620888	23.7165	5.12105	36.3863	8.06386	2294	25	32367	0.129468	128.779	12.741	27.5361	8.46974	0.918744	0.912967	0.915686	0.878472	0.908719	0.90064	0.87359	0.875908	0.887478	0.857633	0.844487	0.846958	0.821778	0.866531	0.839559	0.845939	0.84407	0.82201	0.880928	0.818612	1	0.889511	0.0623448
2296	2	21159	9220	113.554	1.2746	130.607	9.80688	149.278	11.5218	18.3739	0.615807	28.3646	6.42628	42.3161	9.84361	2296	27	30381	0.121524	136.272	13.4532	32.5979	9.96613	0.92018	0.914832	0.9173	0.880106	0.908858	0.90104	0.874379	0.876189	0.888121	0.858201	0.845611	0.847865	0.82234	0.866907	0.840015	0.84622	0.844689	0.821648	0.881126	0.819196	1	0.890542	0.0619273
2302	5	26652	10570	93.4848	2.60814	110.832	7.6155	129.978	9.47172	10.2985	0.86834	17.3238	3.59745	27.9322	6.16093	2302	21	37227	0.148908	116.266	11.8993	20.3349	6.55255	0.905606	0.909582	0.904035	0.871276	0.908655	0.88593	0.880503	0.867623	0.870443	0.862304	0.844401	0.84479	0.838128	0.848739	0.830016	0.864494	0.837081	0.825355	0.866401	0.81868	1	0.883488	0.0656405
2306	4	23531	9348	109.983	5.88827	123.199	8.74717	142.101	10.5608	16.8387	2.76095	23.7834	5.10535	36.4795	8.2115	2306	25	32883	0.131532	128.571	12.6173	27.3918	8.40417	0.906897	0.910121	0.905088	0.873141	0.909254	0.886826	0.881915	0.868686	0.871225	0.863288	0.844585	0.84495	0.837819	0.84898	0.831205	0.865052	0.837287	0.825229	0.866238	0.819116	1	0.884396	0.0651779
2308	4	22009	8811	120.522	6.41163	131.368	9.78707	150.131	11.7495	22.128	3.55716	28.8537	6.49509	43.0646	10.1854	2308	27	30824	0.123296	136.73	13.4076	32.915	10.0507	0.908594	0.911433	0.907264	0.87474	0.909827	0.887896	0.882397	0.869274	0.871902	0.863499	0.844553	0.845072	0.838227	0.849306	0.832176	0.865284	0.837172	0.825509	0.865916	0.820059	1	0.88546	0.0648903
2314	0	19905	10775	0	0	107.784	7.29206	127.216	9.11082	0	0	15.9327	3.26048	26.1815	5.64856	2314	22	30680	0.12272	114.609	12.2346	19.5322	6.48356	0.916493	0.902493	0.908312	0.882855	0.9228	0.884974	0.874919	0.875652	0.868237	0.850505	0.848827	0.85132	0.843449	0.840596	0.848713	0.857366	0.873827	0.837484	0.868872	0.800098	1	0.887349	0.0630572
2318	0	17539	9587	0	0	121.357	8.45205	140.608	10.2968	0	0	22.7241	4.78496	35.3288	7.78889	2318	26	27126	0.108504	128.161	12.9751	27.1789	8.51772	0.918676	0.903967	0.909478	0.884004	0.923726	0.885258	0.875747	0.877166	0.869203	0.852005	0.850291	0.85136	0.843766	0.840596	0.849701	0.857996	0.87394	0.838292	0.868576	0.799289	1	0.888495	0.06264
2320	0	16465	9025	0	0	129.109	9.53392	148.25	11.4236	0	0	27.3893	6.12182	41.4491	9.62046	2320	28	25490	0.10196	135.886	13.7371	32.3673	10.1087	0.920282	0.905787	0.910867	0.885406	0.924421	0.886151	0.875755	0.877344	0.869341	0.85257	0.850275	0.852511	0.84388	0.841703	0.85	0.85869	0.874421	0.838427	0.868674	0.798764	1	0.889475	0.0622188
2326	4	19109	15692	93.8898	1.12619	107.307	6.96883	126.568	9.29342	10.4126	0.375584	15.7063	3.07756	25.8058	5.72104	2326	23	34805	0.13922	115.99	12.5499	20.2591	6.72451	0.911651	0.912039	0.906407	0.884442	0.92853	0.891625	0.866571	0.866269	0.862951	0.858612	0.837566	0.85222	0.837509	0.825298	0.846674	0.859876	0.8846	0.847824	0.852995	0.799009	1	0.887094	0.0628902
2330	1	16880	13976	113.72	0	121.658	8.1948	140.769	10.4577	18.4477	0	22.8717	4.6548	35.4661	7.94414	2330	27	30857	0.123428	130.313	13.2957	28.5759	8.92988	0.913326	0.913763	0.907882	0.885553	0.929303	0.893168	0.867291	0.867242	0.863289	0.85893	0.838059	0.852448	0.838043	0.825647	0.846388	0.859951	0.884775	0.847506	0.852627	0.799284	1	0.888147	0.0624904
2332	1	15812	13166	118.864	0	129.537	9.28608	148.552	11.5479	21.0535	0	27.6358	5.99245	41.7151	9.7886	2332	29	28979	0.115916	138.175	14.0458	34.0322	10.5959	0.915335	0.915214	0.908831	0.886884	0.929846	0.893958	0.868957	0.867111	0.86473	0.859484	0.838245	0.85298	0.838745	0.825701	0.846924	0.859657	0.885037	0.847286	0.852807	0.799579	1	0.889177	0.062067
2338	0	21289	14569	0	0	108.768	7.35436	125.136	9.01268	0	0	16.3704	3.34036	24.9285	5.42706	2338	23	35858	0.143432	115.418	11.3905	19.8475	6.02149	0.900664	0.931773	0.90896	0.887138	0.915863	0.895518	0.868676	0.853241	0.864939	0.854677	0.838781	0.841402	0.85133	0.8374	0.84546	0.869987	0.860826	0.831753	0.850954	0.813124	1	0.887205	0.0640653
2342	0	18834	12966	0	0	120.989	8.51294	137.217	10.1719	0	0	22.5256	4.78828	32.8581	7.35999	2342	27	31800	0.1272	127.606	12.1945	26.7385	7.83883	0.902201	0.933066	0.91066	0.889151	0.916619	0.896572	0.86989	0.85478	0.865456	0.855645	0.838962	0.842186	0.852028	0.83717	0.846211	0.870126	0.860959	0.832154	0.85077	0.813003	1	0.888371	0.0635531
2344	0	17683	12175	0	0	130.599	9.65738	146.791	11.3014	0	0	28.3459	6.33964	40.2418	9.36221	2344	29	29858	0.119432	137.202	13.0623	33.1966	9.68078	0.90433	0.934473	0.912168	0.890934	0.917593	0.897331	0.870855	0.855633	0.866116	0.855901	0.839474	0.842906	0.852401	0.837531	0.846021	0.870186	0.860607	0.832223	0.851581	0.813651	1	0.889522	0.0628547
2350	4	20480	14109	91.4468	0.911704	108.331	7.15209	128.129	9.40768	9.62283	0.284635	16.1648	3.21905	26.7676	5.93705	2350	23	34593	0.138372	116.404	12.6926	20.4884	6.90458	0.908825	0.936591	0.912265	0.874758	0.921863	0.888185	0.875365	0.869511	0.876435	0.856228	0.842844	0.831324	0.837684	0.840893	0.84426	0.864857	0.845431	0.813994	0.883951	0.811248	1	0.889378	0.0626973
2354	3	18026	12556	109.115	2.80076	120.908	8.26787	140.621	10.5375	16.3365	1.25463	22.4622	4.63683	35.3654	8.01126	2354	27	30585	0.12234	128.999	13.4144	27.7587	8.90616	0.910168	0.937862	0.913618	0.876034	0.921906	0.889505	0.877162	0.870672	0.877685	0.856171	0.84275	0.832532	0.838156	0.84172	0.844581	0.864983	0.845856	0.814501	0.88375	0.811493	1	0.890394	0.0623936
2356	3	16946	11800	112.901	4.57536	128.162	9.33717	147.68	11.5843	18.1418	2.2249	26.782	5.89093	41.0019	9.73236	2356	29	28749	0.114996	136.172	14.0963	32.6176	10.4058	0.911997	0.938224	0.914571	0.877509	0.922676	0.889822	0.878709	0.871769	0.877961	0.856465	0.843073	0.833229	0.837542	0.842916	0.844934	0.86563	0.845664	0.814585	0.884622	0.811402	1	0.891268	0.0620493
2362	2	24110	13613	91.3744	0.560272	110.247	7.62652	127.717	9.29025	9.59834	0.175769	17.0551	3.56225	26.5036	5.82884	2362	22	37725	0.1509	116.55	11.7787	20.4642	6.40044	0.914738	0.924732	0.910192	0.867078	0.910431	0.878767	0.876037	0.889967	0.882995	0.875229	0.841604	0.840676	0.825394	0.827184	0.826455	0.845606	0.83283	0.83503	0.876421	0.825036	1	0.887472	0.0630869
2366	1	21238	12098	105.906	0	123.81	8.80066	141.013	10.5465	14.9138	0	24.138	5.18371	35.6585	8.06638	2366	26	33337	0.133348	130.052	12.5757	28.3185	8.45114	0.916549	0.926478	0.91142	0.869349	0.911105	0.879368	0.876639	0.891142	0.883928	0.875964	0.841917	0.839668	0.826544	0.828164	0.826409	0.844932	0.833548	0.834493	0.876789	0.825089	1	0.888591	0.062557
2368	1	19849	11387	118.659	0	131.785	9.8609	148.938	11.6515	20.945	0	29.1322	6.58579	42.0499	9.93792	2368	28	31237	0.124948	138.037	13.3959	33.8409	10.1105	0.917774	0.927698	0.912764	0.870922	0.912203	0.880622	0.877853	0.891699	0.884496	0.876989	0.842671	0.840093	0.826824	0.829193	0.826248	0.844527	0.833707	0.835484	0.877357	0.825159	1	0.889633	0.0620899
2374	18	26810	11593	92.4172	1.69098	111.596	7.7133	130.756	9.59076	9.93806	0.552055	17.6859	3.69288	28.4393	6.28719	2374	21	38421	0.153684	117.368	12.1197	20.927	6.77189	0.912118	0.906744	0.912222	0.885622	0.925288	0.894901	0.878478	0.870774	0.886625	0.856667	0.857786	0.850017	0.841675	0.833164	0.849184	0.838005	0.857851	0.840335	0.86199	0.811158	1	0.889436	0.0643409
2378	14	23689	10327	108.518	3.61181	125.009	8.91748	144.066	10.7507	16.0926	1.59879	24.8463	5.36709	38.0112	8.56398	2378	25	34030	0.13612	130.786	12.9378	28.8378	8.88845	0.913606	0.908022	0.913444	0.886306	0.926418	0.895151	0.879592	0.87201	0.88782	0.856773	0.858096	0.849104	0.842257	0.833735	0.850029	0.83995	0.857626	0.840817	0.862136	0.811402	1	0.890369	0.0639824
2380	12	22268	9705	119.48	5.6894	133.612	10.0599	152.594	11.9045	21.525	3.06968	30.3621	6.92974	45.204	10.6535	2380	27	31985	0.12794	139.366	13.7755	34.8622	10.7001	0.91546	0.909442	0.91446	0.887275	0.926825	0.895576	0.880022	0.872972	0.888792	0.857136	0.858402	0.850274	0.842801	0.834282	0.850555	0.839315	0.857605	0.841129	0.861935	0.811802	1	0.891287	0.0636678
2386	0	24394	9899	0	0	111.006	7.82862	129.336	9.28975	0	0	17.418	3.71266	27.5097	5.96983	2386	21	34293	0.137172	116.297	11.7261	20.3311	6.40344	0.909996	0.908771	0.910098	0.87722	0.919503	0.903843	0.880486	0.852929	0.873035	0.838655	0.842869	0.863791	0.829309	0.83501	0.829557	0.855131	0.852273	0.843714	0.856516	0.810078	1	0.885891	0.0642286
2390	0	21460	8788	0	0	121.563	8.92035	139.699	10.3946	0	0	22.8759	5.07715	34.6697	7.80219	2390	25	30248	0.120992	126.832	12.4756	26.3023	8.04019	0.911746	0.910589	0.911118	0.878918	0.920276	0.904985	0.880967	0.85399	0.873165	0.839378	0.844105	0.864553	0.829592	0.835212	0.829823	0.855726	0.85204	0.844138	0.855924	0.811673	1	0.887	0.0636443
2392	0	20121	8278	0	0	131.221	10.0283	149.127	11.5308	0	0	28.7821	6.65326	42.1917	9.85503	2392	27	28399	0.113596	136.44	13.2751	32.6909	9.83915	0.91336	0.911388	0.912022	0.880084	0.920701	0.906035	0.881422	0.854748	0.873904	0.840611	0.845223	0.864942	0.830434	0.836156	0.830064	0.855541	0.852565	0.844502	0.856421	0.810698	1	0.887894	0.0631356
2398	3	18604	10792	91.6281	1.12504	108.217	7.21125	128.641	9.45715	9.68143	0.355723	16.1181	3.24243	27.0899	6.01138	2398	22	29399	0.117596	115.713	12.7557	20.145	6.92072	0.908721	0.920167	0.926698	0.899163	0.911358	0.893976	0.849774	0.861594	0.859638	0.8536	0.835301	0.837665	0.831117	0.840777	0.81263	0.838073	0.850165	0.835726	0.864587	0.796898	1	0.88671	0.0619389
2402	3	16378	9545	109.317	3.55391	124.208	8.45105	144.511	10.7915	16.4464	1.56136	24.3406	5.00593	38.3643	8.6576	2402	26	25926	0.103704	131.681	13.5621	29.5027	9.44409	0.911016	0.921507	0.927235	0.899811	0.911787	0.894797	0.849668	0.861973	0.859639	0.85395	0.835069	0.83746	0.832099	0.840469	0.813141	0.837595	0.85015	0.835262	0.865309	0.79725	1	0.887462	0.0615721
2404	3	15374	8986	115.991	5.66705	131.489	9.54162	151.699	11.9239	19.7067	2.76158	28.9091	6.32942	44.429	10.5692	2404	28	24363	0.097452	138.941	14.3191	34.6323	11.0716	0.912531	0.922752	0.928457	0.900669	0.912634	0.896175	0.850839	0.862886	0.86028	0.854677	0.836248	0.837951	0.832143	0.840065	0.813693	0.837992	0.850039	0.835899	0.865616	0.797972	1	0.888466	0.0611642
