# Supplementary material for: IBSEM: An Individual-Based Atlantic Salmon Population Model
Source: PLoS One. 2015 Sep 18;10(9):e0138444. doi: 10.1371/journal.pone.0138444 (PMC4575158; doi:10.1371/journal.pone.0138444)
Supplement: S1 Minimal dataset — (ZIP) [file pone.0138444.s003.zip › temp/scenario 1/wild - 5/runFiles/results/spawners.txt]

month	parr0	parr1	parr2	averageLenghtFry	averageLenghtParr1	averageLenghtParr2	adults	0SW	1SW	2SW	3SW	averageLenght0+	averageLenght1+	averageLenght2+	averageLenght3+	eggDensity	mortality	viableEggWeight
21	234	9993	3604	66.4299	109.244	131.988	109	0	6	74	29	0	612.524	840.897	971.357	0	0	130.777
22	107	7244	2732	66.2065	109.201	132.023	5	0	1	2	2	0	677.851	846.58	968.8	2.8837	0.497027	132.842
33	138	9320	5579	65.3149	107.921	127.712	329	0	314	5	10	0	619.406	821.346	1106.56	0	0	132.842
34	69	6646	4630	64.7295	107.851	127.645	11	0	10	0	1	0	600.774	0	1000.99	4.27218	0.597643	118.52
45	183	7443	6670	66.3801	108.493	127.79	470	0	235	235	0	0	593.391	801.246	0	0	0	118.52
46	93	5653	5058	66.6103	108.412	127.816	26	0	10	16	0	0	560.746	787.324	0	7.65711	0.676076	121.801
57	214	8307	5091	66.7995	108.654	128.309	392	0	205	152	35	0	573.03	771.415	977.044	0	0	121.801
58	116	5779	3612	66.4077	108.575	128.314	31	0	17	11	3	0	578.068	754.705	1013.88	6.12843	0.640549	123.778
69	199	8921	5373	66.3211	107.447	127.725	355	0	189	146	20	0	598.422	761.523	953.223	0	0	123.778
70	95	7302	3663	66.7212	107.371	127.592	13	0	8	4	1	0	623.498	761.456	903.725	5.45104	0.631513	120.628
81	231	9502	6633	66.9645	109.309	128.225	329	0	156	155	18	0	614.484	799.472	981.749	0	0	120.628
82	111	8264	5417	66.4468	109.231	128.186	19	0	10	9	0	0	616.463	794.591	0	6.05675	0.63705	124.437
93	192	9761	5342	66.4558	109.992	129.715	373	0	211	132	30	0	610.435	800.03	1005	0	0	124.437
94	110	7562	4435	65.9327	110.061	129.628	17	0	7	9	1	0	620.751	826.585	937.713	6.9513	0.656444	124.695
105	187	7988	5503	65.5659	106.636	128.395	500	0	292	189	19	0	563.204	790.517	973.02	0	0	124.695
106	80	6375	3877	65.5455	106.628	128.321	25	0	14	11	0	0	562.431	790.227	0	7.2644	0.67269	120.984
117	202	10064	6739	67.0234	109.721	127.893	408	0	175	201	32	0	610.309	767.836	1014.43	0	0	120.984
118	84	8469	4730	67.3572	109.709	127.876	15	0	6	9	0	0	573.141	771.418	0	6.42051	0.644797	124.586
129	197	9774	5757	66.7987	108.943	129.157	348	0	158	158	32	0	574.972	793.974	964.778	0	0	124.586
130	107	7013	4971	66.6744	108.809	129.147	21	0	10	10	1	0	560.171	778.553	1026.24	5.29182	0.617604	123.991
141	224	9196	5903	67.5034	108.88	128.679	329	0	189	109	31	0	580.717	748.597	953.328	0	0	123.991
142	117	6552	4498	67.7542	108.81	128.62	20	0	9	9	2	0	587.742	729.231	952.199	4.6194	0.605591	119.864
153	232	9158	5957	68.7228	109.409	128.385	398	0	200	177	21	0	639.069	798.827	967.815	0	0	119.864
154	113	7243	4055	68.1834	109.406	128.326	21	0	14	6	1	0	619.236	809.526	1112.17	7.03413	0.661028	123.325
165	251	9135	5821	68.7721	109.834	128.966	384	0	180	182	22	0	603.799	838.057	1003.89	0	0	123.325
166	134	6992	4035	68.5131	109.798	128.93	12	0	5	6	1	0	614.038	867.483	839.858	7.14183	0.654667	126.474
177	223	9323	5216	66.7944	108.552	128.588	370	0	208	140	22	0	587.152	788.264	1019.36	0	0	126.474
178	116	7291	4333	66.8812	108.542	128.501	16	0	7	8	1	0	592.434	786.168	1099.43	5.71248	0.63369	122.39
189	213	8566	6655	67.6505	107.152	127.32	368	0	189	155	24	0	577.488	762.381	991.732	0	0	122.39
190	124	6116	5631	67.3315	107.089	127.327	20	0	11	8	1	0	588.008	749.907	1110.17	6.20224	0.644115	123.467
201	228	9028	6917	67.085	109.041	127.057	318	0	139	150	29	0	591.918	780.741	989.757	0	0	123.467
202	114	7213	5442	66.8372	108.984	126.959	25	0	12	10	3	0	589.285	817.685	1046.88	5.15216	0.61065	124.7
213	215	8398	6230	67.1542	107.602	127.73	360	0	203	133	24	0	588.708	784.488	1020.03	0	0	124.7
214	106	7158	4673	67.142	107.554	127.728	18	0	9	9	0	0	588.115	813.018	0	5.52499	0.625526	124.064
225	178	8674	6320	65.648	108.723	127.34	351	0	173	156	22	0	602.841	782.341	989.324	0	0	124.064
226	90	6088	4450	64.9971	108.715	127.228	16	0	7	9	0	0	574.862	779.921	0	5.4414	0.628159	121.869
237	221	8677	5530	67.9851	108.245	128.746	446	0	289	128	29	0	632.211	821.494	1009.96	0	0	121.869
238	108	7144	4098	68.0325	108.206	128.784	27	0	17	6	4	0	658.262	839.971	977.278	7.00617	0.659344	124.129
249	207	9139	5873	66.319	109.183	128.37	453	0	215	216	22	0	629.129	824.9	1038.65	0	0	124.129
250	121	7465	4824	65.9445	109.142	128.372	21	0	7	12	2	0	617.98	839.622	1156.83	8.37576	0.673915	126.017
261	282	9777	5898	68.3948	109.182	129.54	431	0	208	193	30	0	579.363	795.466	1054.19	0	0	126.017
262	146	6923	4556	68.6834	109.172	129.574	23	0	11	10	2	0	595.544	786.477	1074.29	7.93525	0.6674	126.988
273	219	9064	6105	65.8349	107.257	127.336	360	0	170	161	29	0	582.266	759.662	996.553	0	0	126.988
274	102	6388	5251	65.8641	107.214	127.286	12	0	6	3	3	0	604.586	813.368	961.692	5.8579	0.640748	121.394
285	220	8959	7084	66.5322	107.833	126.964	377	0	193	158	26	0	604.997	782.407	980.425	0	0	121.394
286	110	6834	5541	67.0379	107.753	126.957	20	0	8	8	4	0	607.338	780.172	935.961	6.06041	0.640806	122.98
297	188	8281	6840	66.0855	107.383	126.72	370	0	189	157	24	0	601.94	798.607	981.146	0	0	122.98
298	76	6703	5364	65.2857	107.462	126.694	18	0	10	7	1	0	605.338	777.156	840.004	6.08228	0.640019	123.579
309	300	8681	7091	68.9417	107.677	127.706	407	0	215	160	32	0	588.264	797.512	992.488	0	0	123.579
310	147	7355	5984	68.9551	107.702	127.736	23	0	11	8	4	0	588.577	807.883	934.812	6.36904	0.64717	123.631
321	213	10856	6158	66.1462	111.529	128.504	403	0	192	179	32	0	616.159	779.086	1027.44	0	0	123.631
322	121	9041	4797	65.9601	111.364	128.593	16	0	8	6	2	0	608.158	808.337	1041.88	6.56371	0.647584	124.967
333	266	9208	5023	68.277	108.508	130.702	465	0	261	183	21	0	612.555	820.243	994.729	0	0	124.967
334	157	7468	3855	68.4001	108.424	130.664	23	0	18	4	1	0	613.502	797.944	940.572	7.76403	0.670756	124.425
345	150	7892	6216	64.7486	106.426	125.993	447	0	226	195	26	0	635.379	814.766	1010.92	0	0	124.425
346	70	6193	5307	64.1044	106.41	125.924	25	0	9	13	3	0	644.003	835.833	1013.24	8.34434	0.675956	125.614
357	223	7963	7148	67.1644	106.027	126.73	408	0	206	165	37	0	574.028	811.27	1010.27	0	0	125.614
358	113	5551	5197	66.8127	105.931	126.748	19	0	9	10	0	0	579.61	816.353	0	6.8628	0.647434	127.691
369	150	8409	7312	64.7619	106.395	125.206	355	0	157	168	30	0	569.772	750.538	991.284	0	0	127.691
370	93	6829	5742	64.7784	106.334	125.259	23	0	13	7	3	0	571.079	786.916	1009.99	5.3147	0.620893	123.026
381	276	9096	7683	69.1585	107.789	127.745	392	0	201	157	34	0	597.554	744.361	968.879	0	0	123.026
382	128	7524	6282	69.0197	107.754	127.727	11	0	2	6	3	0	567.794	707.568	913.895	6.39761	0.651749	121.818
393	152	9688	6315	64.7795	110.084	127.779	409	0	222	169	18	0	581.42	778.538	921.139	0	0	121.818
394	66	6974	4562	64.5844	110.068	127.711	22	0	11	11	0	0	568.43	799.898	0	6.10845	0.649196	119.982
405	186	7212	5556	67.0477	105.363	128.149	481	0	267	183	31	0	617.502	780.397	971.527	0	0	119.982
406	93	4985	3827	67.2554	105.311	128.202	31	0	20	9	2	0	604.31	775.542	975.739	7.93187	0.679288	122.452
417	173	8008	7347	65.1435	106.828	124.73	471	0	223	225	23	0	595.017	793.887	939.837	0	0	122.452
418	93	6954	6042	65.7718	106.753	124.769	24	0	9	14	1	0	616.073	786.646	984.869	7.90028	0.675832	123.168
429	158	7898	7014	64.322	106.223	126.053	373	0	173	166	34	0	584.65	783.061	948.017	0	0	123.168
430	94	6253	5372	64.5342	106.172	125.968	21	0	12	9	0	0	596.817	758.259	0	6.2038	0.641599	124.362
441	211	8861	7479	67.6039	107.101	126.886	377	0	204	148	25	0	571.586	749.864	961.296	0	0	124.362
442	102	6855	6558	67.4688	107.096	126.946	11	0	6	4	1	0	572.648	754.644	1086.55	5.68908	0.637753	120.908
453	154	8410	7013	65.0695	107.815	126.487	371	0	177	175	19	0	595.026	765.071	958.822	0	0	120.908
454	74	6067	4872	64.7208	107.739	126.494	20	0	9	10	1	0	583.022	750.785	1010.31	5.90323	0.64227	121.068
465	251	8833	6429	68.5648	108.386	128.528	413	0	244	141	28	0	618.928	799.505	979.94	0	0	121.068
466	148	7162	5329	68.5949	108.385	128.562	18	0	11	6	1	0	647.417	796.131	839.314	6.51022	0.654974	121.81
477	201	9553	6121	66.9149	109.487	128.029	382	0	173	191	18	0	624.112	808.333	1027.05	0	0	121.81
478	116	7568	4521	67.0967	109.425	127.99	22	0	7	13	2	0	633.781	817.102	1042.2	6.34362	0.641806	125.021
489	311	9987	5691	68.9285	109.806	130.004	406	0	206	167	33	0	562.595	797.873	1001.55	0	0	125.021
490	176	7681	4278	69.1831	109.77	129.994	23	0	13	7	3	0	582.945	818.737	1062.23	6.3929	0.64824	123.744
501	226	10086	5679	66.7448	109.853	128.677	374	0	199	150	25	0	598.765	754.12	1047.25	0	0	123.744
502	121	6867	3984	67.2873	109.801	128.663	19	0	6	11	2	0	625.099	760.522	1322.51	5.7338	0.634443	122.659
513	182	7870	5751	66.2192	106.676	127.323	364	0	178	159	27	0	588.11	775.908	965.195	0	0	122.659
514	89	6210	4604	66.2632	106.654	127.359	15	0	4	10	1	0	570.045	767.713	846.639	5.68512	0.631808	123.119
525	179	7231	7099	66.1487	106.062	125.558	330	0	183	129	18	0	585.44	780.501	958.546	0	0	123.119
526	82	5276	5880	66.6019	106.039	125.614	12	0	4	8	0	0	620.926	824.708	0	5.39655	0.625895	122.017
537	171	7610	6919	64.494	106.632	125.399	290	0	152	112	26	0	596.157	770.146	974.663	0	0	122.017
538	82	6364	5303	64.3513	106.609	125.395	18	0	7	7	4	0	578.02	750.301	990.514	4.669	0.601787	122.366
549	242	9198	7133	68.6869	108.708	128.436	386	0	232	134	20	0	619.624	808.103	984.159	0	0	122.366
550	141	6466	5488	68.2678	108.79	128.453	18	0	11	5	2	0	606.093	811.375	1077.49	5.95224	0.643918	121.366
561	187	8611	5782	66.2087	108.666	127.294	393	0	183	193	17	0	600.723	807.609	1051.92	0	0	121.366
562	90	6206	4813	65.7805	108.614	127.271	15	0	9	5	1	0	580.344	825.268	986.164	6.2406	0.642189	124.683
573	193	8037	5734	65.879	107.084	127.653	384	0	213	145	26	0	605.988	784.119	1008.96	0	0	124.683
574	85	5520	4776	65.8123	106.997	127.599	14	0	9	5	0	0	587.95	771.353	0	6.24806	0.645834	123.067
585	225	9027	6226	67.7523	108.437	127.945	372	0	170	185	17	0	601.075	776.832	948.386	0	0	123.067
586	109	6629	4682	67.2291	108.444	127.896	19	0	9	10	0	0	619.332	744.413	0	6.32704	0.646603	123.134
597	166	8503	5838	64.6604	107.462	127.002	362	0	170	163	29	0	599.71	806.218	979.881	0	0	123.134
598	91	6910	3998	64.8651	107.378	126.878	17	0	9	7	1	0	572.052	839.231	913.102	6.79454	0.651427	125.223
609	189	8106	6538	65.5802	106.945	127.135	357	0	184	150	23	0	595.61	803.395	1006.06	0	0	125.223
610	96	6476	4533	65.1158	106.939	127.037	19	0	14	2	3	0	589.032	785.535	949.603	5.85086	0.635488	123.144
621	215	9223	6741	67.0894	108.16	127.512	389	0	222	149	18	0	596.157	770.77	1015.52	0	0	123.144
622	112	7940	5524	67.0365	108.182	127.448	10	0	7	3	0	0	607.27	741.825	0	6.18088	0.646096	123.138
633	209	8868	6399	64.8277	108.558	127.752	396	0	205	171	20	0	588.95	786.228	976.315	0	0	123.138
634	109	6490	4374	65.0538	108.522	127.792	17	0	7	7	3	0	596.428	788.15	992.202	6.71542	0.657052	122.744
645	233	9216	5684	67.2502	108.726	128.748	461	0	265	168	28	0	654.795	794.412	1021.57	0	0	122.744
646	108	7391	4609	67.2289	108.777	128.824	25	0	15	6	4	0	649.213	829.806	997.328	8.04196	0.67531	124.664
657	245	9571	5956	66.9115	108.89	128.86	436	0	211	192	33	0	567.102	830.116	1003.31	0	0	124.664
658	123	7311	4163	66.2743	108.861	128.786	19	0	11	6	2	0	574.775	851.855	1012.46	7.85508	0.666515	126.862
669	192	9174	5876	65.6362	107.847	127.653	364	0	190	150	24	0	603.289	766.489	1030.29	0	0	126.862
670	111	7999	4651	65.5487	107.761	127.644	16	0	7	8	1	0	592.012	779.631	1017.77	6.23194	0.643163	124.2
681	284	10121	7075	68.43	109.159	128.811	403	0	224	142	37	0	615.115	804.154	971.967	0	0	124.2
682	133	7510	4965	68.71	109.097	128.872	19	0	11	7	1	0	594.183	804.916	966.348	7.18384	0.660958	125.057
693	202	9856	6213	66.8651	109.608	128.478	424	0	205	194	25	0	576.393	786.335	968.916	0	0	125.057
694	133	8354	5334	66.8236	109.602	128.385	24	0	15	9	0	0	590.668	819.598	0	6.97498	0.664045	122.434
705	174	8368	5825	64.4998	106.576	127.692	362	0	190	137	35	0	574.798	760.468	990.569	0	0	122.434
706	103	7207	4549	64.6438	106.561	127.779	17	0	11	5	1	0	572.702	713.123	1049.44	5.96669	0.639159	123.49
717	209	9043	6766	66.3269	107.952	127.692	422	0	228	167	27	0	578.893	735.69	954.348	0	0	123.49
718	102	6822	5392	66.2524	107.965	127.617	25	0	12	11	2	0	575.511	743.179	892.707	5.60916	0.642898	118.162
729	212	8850	6397	66.4211	107.808	127.98	447	0	229	190	28	0	593.919	756.423	941.154	0	0	118.162
730	112	7646	5504	67.2087	107.779	127.866	20	0	8	9	3	0	573.94	799.711	931.35	6.91721	0.667924	120.178
741	236	8495	6648	66.848	108.049	127.9	464	0	210	214	40	0	585.01	789.087	959.277	0	0	120.178
742	124	5780	5650	67.0669	108.03	127.88	21	0	9	10	2	0	587.512	768.705	954.757	7.73836	0.674225	123.343
753	263	8859	6497	68.3376	107.828	127.676	397	0	201	162	34	0	579.358	766.692	967.741	0	0	123.343
754	136	6182	4777	68.5655	107.798	127.662	14	0	8	6	0	0	578.332	784.222	0	6.21152	0.648154	122.053
765	219	10452	6092	66.63	110.105	128.224	381	0	213	136	32	0	619.3	756.884	960.411	0	0	122.053
766	95	8587	4179	66.5946	110.114	128.127	19	0	13	5	1	0	611.274	726.401	1123.77	5.8712	0.636931	123.109
777	204	7864	5988	66.4025	106.412	127.64	525	0	316	188	21	0	620.313	808.68	928.573	0	0	123.109
778	95	6514	4197	66.2712	106.474	127.64	34	0	24	9	1	0	615.173	803.489	1039.25	8.2311	0.687284	121.535
789	194	8798	6910	66.0851	108.469	127.019	519	0	232	252	35	0	590.265	809.533	1015.61	0	0	121.535
790	83	7293	4815	65.6718	108.41	126.962	33	0	15	13	5	0	597.557	813.259	952.017	9.30623	0.688971	125.407
801	232	9705	5986	66.0714	108.793	128.747	438	0	192	205	41	0	574.924	757.677	998.097	0	0	125.407
802	104	8162	4416	66.7904	108.741	128.709	23	0	11	10	2	0	564.758	769.95	1076.75	6.85782	0.657976	123.893
813	218	9575	6454	67.2847	107.865	128.313	357	0	179	140	38	0	588.405	764.018	949.824	0	0	123.893
814	118	6639	4613	67.809	107.935	128.284	11	0	7	3	1	0	584.356	785.633	1214.79	5.55523	0.632212	121.997
825	221	10509	6657	68.0755	110.427	128.294	391	0	213	156	22	0	609.253	780.787	993.84	0	0	121.997
826	134	7464	4741	67.4997	110.42	128.316	19	0	9	10	0	0	603.6	790.557	0	5.91102	0.638919	123.341
837	137	8214	4957	64.1541	107.966	128.035	412	0	225	159	28	0	588.666	799.369	965.893	0	0	123.341
838	76	6152	3873	64.8474	107.901	128.044	27	0	13	13	1	0	589.711	801.553	927.853	6.86989	0.661426	122.723
849	228	7099	6493	67.1844	105.238	127.052	441	0	202	198	41	0	554.239	759.775	962.673	0	0	122.723
850	132	5784	5263	66.51	105.209	126.99	25	0	11	12	2	0	553.88	715.261	952.142	6.66647	0.660221	121.655
861	193	9296	7286	66.161	108.553	126.005	383	0	185	171	27	0	613.275	746.805	946.698	0	0	121.655
862	113	6740	6237	65.6869	108.624	126.02	18	0	9	9	0	0	628.239	744.097	0	5.67996	0.635996	121.052
873	186	8887	6178	67.105	108.088	128.238	413	0	255	125	33	0	631.674	823.637	1000.73	0	0	121.052
874	89	7402	4953	66.7043	108.079	128.216	18	0	11	5	2	0	638.88	845.869	1051.82	6.99196	0.656563	125.434
885	142	7300	6418	64.0697	106.267	126.016	466	0	234	207	25	0	600.464	809.178	995.197	0	0	125.434
886	69	6279	5422	63.4996	106.276	125.908	34	0	18	14	2	0	574.564	787.576	1049.51	7.56665	0.669504	124.373
897	267	7835	7329	68.2565	106.435	127.27	466	0	210	229	27	0	571.687	787.698	1004.83	0	0	124.373
898	130	5673	6237	68.1842	106.395	127.237	18	0	9	6	3	0	551.2	778.448	1110.8	7.62597	0.670015	124.705
909	212	9623	7001	66.3606	109.006	126.583	422	0	207	192	23	0	606.391	784.687	1031.22	0	0	124.705
910	123	7188	5273	66.4709	108.915	126.47	17	0	7	8	2	0	579.352	760.204	1009	7.06329	0.662875	123.551
921	152	8074	5912	63.7747	106.585	127.078	388	0	184	177	27	0	583.752	770.323	937.131	0	0	123.551
922	72	6821	4402	63.2837	106.5	127.081	16	0	8	6	2	0	607.871	787.914	989.974	5.6458	0.636956	120.971
933	265	8682	7315	68.0368	107.524	127.678	394	0	203	166	25	0	594.823	772.864	988.086	0	0	120.971
934	135	5950	5705	68.0687	107.405	127.619	23	0	13	8	2	0	595.705	785.45	992.372	5.81046	0.639218	121.788
945	230	8729	6911	67.5955	108.364	126.92	411	0	201	185	25	0	602.484	776.267	976.155	0	0	121.788
946	111	7327	5245	67.4761	108.356	126.964	19	0	6	12	1	0	608.693	803.063	885.753	7.10243	0.666902	122.308
957	255	9563	6162	67.7804	109.724	128.881	522	0	264	221	37	0	600.463	778.948	972.89	0	0	122.308
958	130	7692	4946	67.7437	109.688	128.883	21	0	10	11	0	0	582.038	775.022	0	7.86895	0.676912	123.346
969	160	7635	5615	62.7425	106.415	126.72	455	0	194	232	29	0	595.597	802.951	991.265	0	0	123.346
970	100	6320	4324	62.5467	106.368	126.616	30	0	14	14	2	0	597.041	786.295	1030.98	8.09092	0.677159	124.695
981	264	7289	7910	68.4016	105.067	126.46	436	0	268	144	24	0	619.197	787.207	991.951	0	0	124.695
982	115	6120	6667	68.8112	105.015	126.467	26	0	19	6	1	0	619.991	833.105	903.628	6.79922	0.66151	122.11
993	178	10732	7829	66.4891	110.567	126.542	390	0	138	218	34	0	613.389	817.688	1009.1	0	0	122.11
994	92	9123	5950	66.4596	110.543	126.452	21	0	9	12	0	0	630.027	843.437	0	7.40853	0.657076	127.67
1005	280	8678	5645	67.828	107.992	129.674	397	0	251	110	36	0	604.331	803.307	1007.28	0	0	127.67
1006	160	7190	4679	67.9232	107.978	129.676	19	0	12	3	4	0	591.795	821.167	1028.4	6.87494	0.655852	125.188
1017	260	10092	6557	68.4531	109.418	128.493	506	0	263	225	18	0	590.204	801.645	1060.92	0	0	125.188
1018	144	8486	5709	68.3602	109.407	128.417	24	0	12	10	2	0	599.492	785.964	997.577	8.2556	0.68275	123.716
1029	206	10845	5618	66.6728	110.829	129.728	459	0	224	210	25	0	637.053	801.665	982.375	0	0	123.716
1030	81	8798	4535	66.9889	110.877	129.634	26	0	15	10	1	0	631.654	789.256	1016.73	7.66308	0.673674	123.291
1041	193	8423	5156	65.9391	106.911	128.793	561	0	338	199	24	0	596.164	817.443	980.811	0	0	123.291
1042	92	6685	3770	65.4092	106.97	128.775	29	0	19	8	2	0	599.246	838.379	951.166	8.28762	0.683577	123.407
1053	240	8198	7591	68.2651	106.394	126.492	529	0	228	274	27	0	589.632	790.505	1062.12	0	0	123.407
1054	117	5845	5847	68.3212	106.337	126.469	31	0	12	16	3	0	586.877	802.308	1022.53	9.8276	0.694732	125.871
1065	305	10622	7129	68.623	110.169	127.74	374	0	159	174	41	0	601.887	783.858	1011.97	0	0	125.871
1066	141	9090	6082	68.7921	110.169	127.77	28	0	16	10	2	0	596.246	780.736	1039.03	7.08034	0.654389	127.156
1077	229	11673	5564	67.5359	110.927	130.399	347	0	190	130	27	0	588.881	783.328	982.471	0	0	127.156
1078	102	8691	4245	67.784	110.87	130.432	15	0	11	3	1	0	589.236	771.81	1022.42	6.05432	0.643209	122.637
1089	207	9302	5391	67.0111	108.451	128.893	483	0	303	159	21	0	562.948	776.037	1010.13	0	0	122.637
1090	114	6459	4198	67.4247	108.378	128.828	20	0	11	9	0	0	547.957	759.776	0	6.0875	0.6578	117.852
1101	240	9503	5961	68.2068	109.423	128.927	429	0	171	227	31	0	619.129	753.393	970.515	0	0	117.852
1102	123	7529	5159	68.367	109.396	128.938	26	0	7	18	1	0	598.282	768.278	1041.17	7.20148	0.669536	122.021
1113	261	9114	5953	68.5717	109.201	129.077	450	0	234	157	59	0	592.767	806.857	945.081	0	0	122.021
1114	144	6696	4722	69.2964	109.254	129.114	13	0	3	6	4	0	596.795	796.404	988.527	8.3139	0.680323	125.046
1125	239	10434	5510	67.2878	110.146	128.895	437	0	202	209	26	0	606.149	785.004	1025.31	0	0	125.046
1126	124	8427	4475	66.9273	110.067	128.838	26	0	12	14	0	0	598.383	813.561	0	7.31698	0.666136	123.896
1137	190	10516	5128	66.7228	109.763	129.886	472	0	262	171	39	0	597.271	788.051	974.424	0	0	123.896
1138	82	8047	3885	66.7899	109.685	129.795	21	0	14	6	1	0	604.204	764.064	1026.93	7.10612	0.666239	122.947
1149	137	7188	5944	64.0991	104.896	126.415	527	0	279	230	18	0	595.944	776.636	980.976	0	0	122.947
1150	52	5849	5019	63.26	104.821	126.353	27	0	12	14	1	0	582.829	758.655	897.135	8.18553	0.686956	121.479
1161	262	7813	7902	66.8968	106.204	126.089	457	0	184	236	37	0	589.589	771.803	941.362	0	0	121.479
1162	157	5841	5989	67.0148	106.181	126.069	17	0	9	8	0	0	592.437	806.069	0	7.7087	0.677855	122.501
1173	234	10000	7190	67.9637	109.073	127.456	353	0	155	166	32	0	573.458	769.593	955.035	0	0	122.501
1174	110	7969	5968	68.4963	109.062	127.447	19	0	11	8	0	0	575.373	774.264	0	5.7813	0.637914	122.498
1185	207	11473	5645	68.4191	111.568	130.518	413	0	259	134	20	0	582.695	773.215	933.997	0	0	122.498
1186	119	8191	4713	68.7621	111.449	130.501	19	0	12	7	0	0	588.853	786.501	0	5.84347	0.649865	118.677
1197	196	10194	4220	66.6175	110.839	130.862	538	0	269	244	25	0	602.489	769.545	965.404	0	0	118.677
1198	61	7862	3374	66.5146	110.789	130.78	26	0	14	12	0	0	618.053	810.561	0	8.95511	0.698335	121.209
1209	231	9349	4474	66.3216	109.416	130.308	548	0	306	210	32	0	605.523	768.954	946.228	0	0	121.209
1210	101	7713	3653	66.2285	109.443	130.25	25	0	13	11	1	0	611.71	769.225	1019.16	9.0345	0.696878	122.018
1221	219	9383	5366	66.2974	108.184	128.715	541	0	223	278	40	0	601.43	802.132	978.73	0	0	122.018
1222	95	7629	4539	66.2731	108.127	128.685	28	0	10	17	1	0	622.141	805.847	966.313	10.0436	0.696923	125.229
1233	251	9938	6630	68.0629	109.01	128.733	440	0	222	171	47	0	600.056	787.849	994.655	0	0	125.229
1234	117	6837	5190	68.3007	109.004	128.754	25	0	11	13	1	0	622.126	778.516	972.927	7.31801	0.667752	123.774
1245	221	10171	6030	66.9622	108.769	128.372	377	0	192	162	23	0	584.739	785.281	977.838	0	0	123.774
1246	105	7022	4200	67.2966	108.746	128.402	22	0	13	8	1	0	603.597	783.624	1007.66	5.6114	0.632911	122.71
1257	191	8626	6422	67.23	107.437	127.537	415	0	225	160	30	0	584.437	781.582	1002.49	0	0	122.71
1258	117	7283	4385	67.2968	107.437	127.614	23	0	9	11	3	0	582.651	777.184	987.463	6.13316	0.646386	122.535
1269	164	8730	6591	65.4786	108.489	127.29	488	0	293	166	29	0	614.988	765.04	986.476	0	0	122.535
1270	79	6901	5351	65.7051	108.467	127.333	25	0	15	9	1	0	596.147	768.67	1028.95	7.45522	0.675002	122.283
1281	185	7930	5835	65.8334	106.499	127.705	453	0	197	226	30	0	593.059	799.892	956.105	0	0	122.283
1282	84	5719	4502	65.9433	106.469	127.684	28	0	12	16	0	0	600.211	796.376	0	8.4844	0.683159	124.236
1293	269	8700	7140	68.2584	107.25	126.807	443	0	240	170	33	0	612.321	791.053	1000.28	0	0	124.236
1294	152	6885	6150	68.2376	107.293	126.785	23	0	11	9	3	0	603.714	792.61	1007.97	7.38362	0.666283	124.254
1305	220	8619	7308	66.6212	107.023	126.125	431	0	179	219	33	0	601.148	792.818	996.786	0	0	124.254
1306	110	6836	6363	66.9184	107.026	126.112	24	0	12	11	1	0	608.951	786.704	1057.57	7.68164	0.665776	126.608
1317	178	9290	6632	64.7	108.474	127.013	420	0	214	176	30	0	612.038	802.385	1019.5	0	0	126.608
1318	88	6485	5735	64.9149	108.458	127.047	20	0	9	10	1	0	620.679	832.453	1052.58	7.85509	0.669999	126.052
1329	200	7797	6199	66.2455	106.062	127.509	462	0	243	186	33	0	601.685	785.584	979.706	0	0	126.052
1330	99	6315	4906	66.4513	106.034	127.44	22	0	10	12	0	0	603.149	796.154	0	7.37927	0.670074	123.338
1341	259	9861	7322	67.3924	108.918	127.466	440	0	196	218	26	0	584.589	783.679	961.757	0	0	123.338
1342	138	7807	5946	67.6555	108.843	127.446	20	0	10	9	1	0	591.674	781.054	917.49	6.39113	0.653006	122.401
1353	163	8398	6072	63.4687	107.099	126.843	378	0	201	149	28	0	594.117	781.332	1004.62	0	0	122.401
1354	70	6700	5161	63.3841	107.045	126.803	30	0	13	10	7	0	578.877	766.694	998.796	6.12092	0.644396	123.009
1365	199	6220	7141	64.9748	103.844	125.481	457	0	261	164	32	0	601.002	773.641	1031.69	0	0	123.009
1366	97	5115	5492	65.1393	103.865	125.421	17	0	13	3	1	0	605.279	726.484	1297.5	7.08761	0.667188	122.616
1377	241	8428	8415	67.5501	107.281	125.312	448	0	225	206	17	0	580.292	777.152	961.175	0	0	122.616
1378	119	5955	6036	67.6135	107.28	125.23	24	0	13	9	2	0	576.18	758.842	863.869	6.37106	0.658472	120.239
1389	212	8932	6976	67.8053	107.918	127.099	408	0	209	173	26	0	625.493	794.306	1005.17	0	0	120.239
1390	121	6748	5123	67.8542	107.919	127.03	18	0	10	7	1	0	634.399	765.636	948.025	6.62688	0.659316	122.053
1401	235	9610	6536	67.2592	109.296	128.125	452	0	240	192	20	0	646.176	829.258	1013.46	0	0	122.053
1402	131	6596	4826	67.2319	109.315	128.1	18	0	8	9	1	0	659.862	808.831	1139.29	8.25805	0.679974	124.343
1413	243	10322	5213	67.5368	110.503	129.875	405	0	200	183	22	0	613.65	849.905	1036.31	0	0	124.343
1414	118	7518	3859	67.1991	110.481	129.666	21	0	11	8	2	0	603.139	833.462	1017.78	7.87133	0.669502	126.398
1425	231	10920	4870	67.7181	110.311	130.29	430	0	245	155	30	0	596.134	801.869	1068.32	0	0	126.398
1426	99	7851	4038	67.299	110.282	130.183	17	0	13	4	0	0	594.999	809.116	0	6.86183	0.65731	125.039
1437	275	10879	5505	69.5444	110.367	130.554	504	0	264	221	19	0	628.327	815.397	1003.34	0	0	125.039
1438	145	9072	4103	69.9044	110.309	130.57	17	0	8	8	1	0	628.367	784.684	877.446	9.08962	0.693214	123.522
1449	274	10578	5637	67.9444	110.67	129.831	467	0	226	215	26	0	547.722	788.172	956.074	0	0	123.522
1450	130	8639	4447	68.6051	110.691	129.814	19	0	10	5	4	0	544.396	816.826	974.801	7.45978	0.674923	122.064
1461	197	9410	5491	67.3507	108.007	129.317	445	0	240	167	38	0	564.18	735.654	1008.53	0	0	122.064
1462	104	6616	3839	66.8691	108	129.179	24	0	11	11	2	0	573.206	754.536	1015.61	6.04514	0.646904	122.286
1473	187	8471	6646	65.2524	107.243	126.538	418	0	206	187	25	0	574.062	737.358	889.504	0	0	122.286
1474	82	6810	4863	65.0754	107.168	126.567	19	0	5	10	4	0	569.634	725.794	886.678	6.03378	0.653285	119.325
1485	187	8009	6558	65.3258	107.128	127.07	360	0	151	175	34	0	589.932	767.384	939.317	0	0	119.325
1486	87	5546	4672	65.7563	107.015	127.049	16	0	7	7	2	0	586.846	747.565	864.49	5.88771	0.640622	121.973
1497	118	5891	6659	62.859	103.618	124.484	444	0	297	125	22	0	608.179	765.964	942.331	0	0	121.973
1498	58	4856	4906	62.375	103.64	124.529	18	0	12	4	2	0	621.889	771.311	1008.91	6.74685	0.668495	119.327
1509	153	7495	7670	65.1757	106.467	124.874	402	0	145	234	23	0	556.277	789.976	961.202	0	0	119.327
1510	80	5945	6623	64.9412	106.349	124.843	19	0	8	10	1	0	568.221	795.177	819.004	6.87778	0.658679	123.878
1521	164	8211	6938	65.4613	107.235	126.924	356	0	214	113	29	0	598.507	743.867	982.135	0	0	123.878
1522	91	6625	5896	66.041	107.167	127.001	12	0	6	4	2	0	591.842	808.774	972.384	5.15521	0.626361	120.132
1533	145	6864	6956	64.8359	104.606	125.329	396	0	230	149	17	0	601.563	787.273	944.119	0	0	120.132
1534	73	5757	4901	65.1123	104.544	125.316	20	0	15	3	2	0	618.242	846.946	930.572	6.4205	0.658493	120.524
1545	324	9037	8109	69.3148	109.084	127.197	382	0	156	201	25	0	578.517	798.868	997.769	0	0	120.524
1546	170	6671	6180	69.7259	109.009	127.123	19	0	7	11	1	0	590.223	811.272	858.293	6.15051	0.642015	124.594
1557	203	10996	5026	67.127	111.505	129.797	372	0	227	117	28	0	649.153	775.075	1017.33	0	0	124.594
1558	96	9284	3404	67.6025	111.451	129.766	18	0	11	5	2	0	670.072	752.645	1122.49	6.1314	0.644665	123.628
1569	215	9391	4612	67.052	108.801	130.918	450	0	257	173	20	0	593.77	822.987	998.271	0	0	123.628
1570	108	7493	3528	66.5822	108.802	130.875	26	0	11	14	1	0	615.264	809.251	941.452	7.76983	0.674687	124.513
1581	165	7627	6135	65.557	106.713	126.904	528	0	312	192	24	0	596.563	787.874	1007.1	0	0	124.513
1582	79	6397	5014	64.8438	106.701	126.876	36	0	21	12	3	0	600.856	746.982	1034.27	7.92592	0.684469	121.947
1593	251	9728	6736	68.1796	108.777	128.395	457	0	210	214	33	0	600.066	781.185	987.883	0	0	121.947
1594	144	6967	4786	67.905	108.792	128.259	19	0	9	10	0	0	601.73	765.241	0	7.29973	0.669319	123.387
1605	228	11181	5629	67.5432	111.136	129.732	417	0	209	178	30	0	609.061	787.317	967.287	0	0	123.387
1606	134	7551	4926	67.4908	111.08	129.708	26	0	13	12	1	0	605.554	774.322	885.731	6.57942	0.657161	122.766
1617	156	7187	5078	63.2466	105.5	127.099	406	0	242	140	24	0	590.374	806.298	970.379	0	0	122.766
1618	89	5725	3565	62.9849	105.573	126.921	17	0	7	7	3	0	596.731	817.346	965.891	6.18674	0.651252	121.699
1629	176	8182	6928	64.4615	106.881	126.179	460	0	222	213	25	0	596.391	766.019	971.519	0	0	121.699
1630	75	6125	5401	64.4288	106.821	126.207	20	0	12	8	0	0	587.755	789.903	0	7.31274	0.673342	122.028
1641	167	6887	6939	65.2212	105.151	125.802	445	0	192	215	38	0	608.626	799.648	965.912	0	0	122.028
1642	94	4951	5557	65.0558	105.058	125.799	21	0	8	13	0	0	608.385	790.067	0	7.28399	0.666336	124.11
1653	213	8995	7339	67.1072	107.893	126.724	362	0	180	154	28	0	605.056	798.228	964.258	0	0	124.11
1654	120	6843	5608	67.1665	107.826	126.746	12	0	4	7	1	0	615.723	809.99	897.967	6.32651	0.646347	124.409
1665	258	9826	6567	67.3977	109.289	128.462	352	0	210	128	14	0	585.067	781.759	973.253	0	0	124.409
1666	134	7208	5402	67.302	109.284	128.389	16	0	7	8	1	0	570.809	778.886	942.587	4.7511	0.615779	119.277
1677	240	9366	6128	69.1714	108.829	128.804	453	0	252	176	25	0	611.112	773.069	950.669	0	0	119.277
1678	120	7121	4690	68.9927	108.904	128.893	23	0	15	6	2	0	587.764	796.034	896.647	6.47945	0.660771	120.068
1689	211	9562	5638	67.0036	110.933	128.903	452	0	209	210	33	0	587.069	786.293	955.082	0	0	120.068
1690	128	7776	4539	66.8244	110.867	128.904	20	0	7	11	2	0	616.702	822.101	952.363	6.97022	0.665352	122.453
1701	217	7895	4877	66.0564	106.602	128.558	445	0	248	162	35	0	589.251	777.984	991.693	0	0	122.453
1702	99	6840	4019	66.3725	106.532	128.544	15	0	8	5	2	0	592.899	772.979	1002.83	6.76992	0.661763	122.556
1713	238	9079	6893	66.7497	108.561	127.444	385	0	205	164	16	0	597.081	781.79	1029.51	0	0	122.556
1714	129	6447	5978	66.2535	108.581	127.401	32	0	16	16	0	0	605.538	762.537	0	6.17581	0.651433	121.016
1725	164	9925	5427	65.4055	109.512	128.637	424	0	225	166	33	0	627.743	795.64	964.091	0	0	121.016
1726	76	7931	4290	65.3172	109.539	128.692	26	0	14	6	6	0	621.088	728.619	985.436	6.77483	0.661748	122.484
1737	161	7368	5366	63.6283	105.982	127.417	470	0	258	184	28	0	616.123	822.381	1002.76	0	0	122.484
1738	94	6314	3769	63.7056	105.951	127.332	30	0	14	15	1	0	615.577	842.592	1094.93	7.98995	0.677159	124.383
1749	198	7702	6919	65.3265	105.938	126.063	456	0	199	223	34	0	609.889	807.722	1025.15	0	0	124.383
1750	88	5268	5152	65.3086	105.976	126.035	21	0	12	9	0	0	618.774	824.466	0	8.30356	0.676788	126.259
1761	173	7326	7316	64.3871	105.311	125.31	378	0	190	154	34	0	581.144	803.494	1000.01	0	0	126.259
1762	82	5191	5399	64.7583	105.276	125.253	19	0	10	9	0	0	592.362	804.603	0	6.69557	0.648906	126.502
1773	256	9400	7680	68.0265	107.841	127.006	415	0	204	182	29	0	584.808	753.928	981.96	0	0	126.502
1774	137	7248	6354	67.7489	107.741	127.068	18	0	10	7	1	0	573.145	737.546	917.19	6.37302	0.65349	122.036
1785	256	10473	6575	66.8361	110.444	128.718	376	0	202	154	20	0	562.39	756.546	934.291	0	0	122.036
1786	133	7321	5708	66.1358	110.351	128.701	18	0	14	4	0	0	555.795	781.494	0	5.1452	0.628057	119.338
1797	187	8805	5168	66.5719	108.23	129.059	389	0	249	126	14	0	573.639	733.158	963.43	0	0	119.338
1798	99	6865	4023	66.3141	108.172	128.969	17	0	14	3	0	0	580.63	719.699	0	5.32355	0.637889	118.14
1809	253	9359	6231	69.1083	109.717	129.238	470	0	240	207	23	0	559.244	768.08	949.686	0	0	118.14
1810	152	6709	4897	68.624	109.729	129.192	24	0	15	9	0	0	571.072	748.182	0	6.48259	0.661482	120.463
1821	224	9535	4922	66.4657	109.857	129.149	427	0	211	197	19	0	597.872	752.042	933.037	0	0	120.463
1822	121	7187	3930	66.5947	109.805	129.082	17	0	8	9	0	0	615.467	793.626	0	6.62248	0.664706	120.332
1833	169	8557	5185	65.8779	107.681	128.834	386	0	204	148	34	0	614.016	800.782	976.827	0	0	120.332
1834	104	6371	4406	65.6178	107.654	128.841	18	0	10	7	1	0	620.641	785.401	880.034	6.62723	0.653858	124.337
1845	150	7197	6399	64.0378	105.515	125.661	376	0	201	152	23	0	596.451	803.464	989.281	0	0	124.337
1846	74	5592	5251	64.0884	105.482	125.613	25	0	14	9	2	0	599.523	796.562	1008.39	6.28815	0.644759	124.737
1857	236	9844	6873	67.6441	108.967	127.6	376	0	190	159	27	0	617.081	801.646	1020.05	0	0	124.737
1858	104	8319	4648	67.7498	108.954	127.601	24	0	10	13	1	0	626.019	812.862	1017.98	6.16212	0.63794	126.421
1869	212	9431	6164	67.9967	108.872	129.157	429	0	250	145	34	0	608.27	807.735	1013.57	0	0	126.421
1870	110	7682	4373	67.6546	108.913	128.965	18	0	13	4	1	0	599.937	748.322	1133.62	6.49436	0.654896	123.236
1881	239	9764	5964	68.0789	109.812	128.976	436	0	229	184	23	0	628.243	820.707	1056.13	0	0	123.236
1882	142	8007	4162	67.8662	109.798	129.135	18	0	14	4	0	0	619.605	809.555	0	7.75437	0.672287	124.986
1893	263	10175	5843	68.9609	110.306	129.757	445	0	253	164	28	0	612.421	816.218	1000.77	0	0	124.986
1894	117	8816	4323	68.5848	110.289	129.623	24	0	19	4	1	0	618.048	820.32	1114.54	6.92562	0.662162	123.441
1905	204	10483	5136	66.4608	110.395	129.606	489	0	243	220	26	0	624.176	819.4	1011.07	0	0	123.441
1906	121	8500	3844	66.1952	110.352	129.506	22	0	14	7	1	0	635.285	798.876	991.535	8.23001	0.679363	124.549
1917	158	7720	5271	65.1444	106.195	127.787	497	0	241	227	29	0	597.71	823.778	1007.19	0	0	124.549
1918	81	5491	3767	64.8195	106.179	127.893	25	0	16	9	0	0	590.143	832.731	0	9.10756	0.687414	125.887
1929	305	9968	7079	69.6519	109.061	128.535	429	0	182	214	33	0	606.993	785.164	1011.93	0	0	125.887
1930	150	8167	5006	69.3635	109.074	128.491	22	0	12	8	2	0	605.03	753.169	1100.3	7.80875	0.67431	124.424
1941	249	11770	6063	67.8386	111.514	129.763	338	0	172	129	37	0	603.603	807.205	996.19	0	0	124.424
1942	110	8379	4468	67.594	111.469	129.726	20	0	10	7	3	0	598.593	792.191	1069.11	6.28014	0.643363	125.646
1953	190	10274	4475	64.2704	109.602	129.924	415	0	264	117	34	0	609.607	790.49	971.929	0	0	125.646
1954	90	8444	3840	64.6016	109.57	129.906	19	0	12	5	2	0	596.765	767.528	977.486	6.15406	0.649126	122.493
1965	239	8717	5949	68.0974	107.935	129.397	456	0	214	219	23	0	578.902	794.324	997.343	0	0	122.493
1966	117	6881	4541	67.9975	107.917	129.31	28	0	12	15	1	0	595.72	795.657	1016.08	7.58613	0.672287	123.764
1977	262	10985	5788	67.7443	111.783	129.5	481	0	255	188	38	0	613.201	765.717	1007.66	0	0	123.764
1978	127	8004	4152	67.2767	111.771	129.515	24	0	7	17	0	0	636.737	764.8	0	7.06856	0.670286	121.249
1989	225	10799	4226	67.6878	110.74	131.377	465	0	213	213	39	0	601.631	813.901	957.185	0	0	121.249
1990	107	9115	3011	68.0343	110.732	131.2	16	0	5	8	3	0	605.251	846.986	970.169	8.0172	0.675777	125.014
2001	251	9936	5261	67.3625	109.64	130.175	416	0	212	182	22	0	625.62	791.37	1034.83	0	0	125.014
2002	104	8072	3891	67.2953	109.624	130.072	22	0	14	6	2	0	609.383	803.55	919.737	7.33854	0.664319	125.66
2013	289	12066	5396	69.2993	111.934	131.115	415	0	213	178	24	0	598.325	816.037	1012.89	0	0	125.66
2014	146	9573	3822	69.5408	111.859	131.141	21	0	12	8	1	0	588.304	827.122	969.767	7.45206	0.667	125.437
2025	203	10915	4392	66.4394	111.049	130.832	465	0	255	175	35	0	632.098	813.149	1018.81	0	0	125.437
2026	92	8477	3675	66.6017	110.973	130.819	23	0	14	8	1	0	628.544	821.035	1094.07	8.4453	0.682927	124.829
2037	266	9274	5143	68.3224	107.986	129.728	508	0	258	223	27	0	650.049	820.713	1030.48	0	0	124.829
2038	158	7051	3516	68.1163	107.923	129.588	32	0	17	13	2	0	642.163	822.872	1071.35	9.27785	0.689796	125.641
2049	226	9560	6761	67.3718	108.25	127.567	500	0	212	252	36	0	621.081	849.645	1054.81	0	0	125.641
2050	114	6760	5775	67.0313	108.251	127.592	35	0	13	21	1	0	620.257	815.526	1332.19	10.764	0.689504	130.448
2061	287	10015	6486	67.365	109.134	128.303	422	0	196	180	46	0	626.601	832.485	1049.45	0	0	130.448
2062	134	8031	5657	67.1105	109.193	128.257	24	0	10	12	2	0	622.715	814.912	1194.75	9.01856	0.673385	131.154
2073	266	10639	6558	67.9294	109.076	128.933	418	0	240	142	36	0	581.488	804.1	1001	0	0	131.154
2074	117	8602	5609	68.0338	109.057	128.894	12	0	9	3	0	0	553.808	807.304	0	6.78346	0.655413	126.029
2085	226	9957	6796	68.0746	108.503	128.62	478	0	276	174	28	0	609.821	771.016	1013.99	0	0	126.029
2086	99	7723	4845	68.3383	108.456	128.581	26	0	17	8	1	0	610.399	768.59	998.7	6.98808	0.668218	121.714
2097	156	9338	6280	65.5714	108.93	127.459	485	0	228	236	21	0	639.395	812.247	997.019	0	0	121.714
2098	83	6533	4393	65.1764	108.909	127.53	22	0	12	7	3	0	645.204	820.965	965.52	8.26634	0.68246	123.808
2109	229	8544	5507	66.9641	107.585	128.485	511	0	276	203	32	0	607.828	825.892	1014.39	0	0	123.808
2110	110	5862	4800	66.8036	107.584	128.489	24	0	14	8	2	0	608.154	809.677	1012.66	8.33927	0.680512	125.29
2121	273	10674	6255	68.3156	110.219	129.026	409	0	167	207	35	0	596.101	791.959	1024.92	0	0	125.29
2122	119	7888	5428	68.4946	110.246	128.966	14	0	3	10	1	0	608.076	791.086	1044.82	7.13158	0.665122	123.586
2133	173	9872	5211	64.8091	109.36	128.701	372	0	214	136	22	0	598.815	785.363	999.205	0	0	123.586
2134	77	7343	4445	65.026	109.259	128.656	22	0	14	7	1	0	586.623	773.335	899.902	5.98944	0.64943	120.624
2145	200	8153	5830	65.9801	106.783	128.351	461	0	268	170	23	0	608.975	791.605	959.63	0	0	120.624
2146	114	6010	5000	66.0032	106.729	128.377	21	0	11	9	1	0	614.321	780.99	969.272	7.34465	0.672659	122.498
2157	154	7070	6882	63.6693	105.36	124.793	509	0	248	229	32	0	619.431	813.141	978.205	0	0	122.498
2158	72	5719	5746	64.0042	105.342	124.819	24	0	10	14	0	0	636.257	819.24	0	8.84956	0.688984	124.22
2169	291	8131	7688	68.124	106.487	126.748	451	0	212	202	37	0	688.401	833.054	1037.62	0	0	124.22
2170	140	6296	5643	68.1161	106.42	126.807	22	0	9	12	1	0	713.987	803.458	1054.28	9.08463	0.680393	128.305
2181	164	9981	6695	64.839	108.814	126.643	416	0	190	199	27	0	650.736	895.778	1032.02	0	0	128.305
2182	84	7786	5437	65.431	108.841	126.571	12	0	7	4	1	0	620.942	888.925	1083.44	9.42475	0.674142	131.343
2193	215	9504	5912	66.4854	108.147	129.086	401	0	189	191	21	0	620.523	847.107	1103.57	0	0	131.343
2194	109	7819	3986	66.345	108.083	129.172	25	0	8	16	1	0	610.705	843.799	952.629	8.03268	0.666054	129.041
2205	214	8838	7002	65.6047	107.001	127.193	530	0	330	167	33	0	632.245	818.825	1039.25	0	0	129.041
2206	111	7415	4823	65.2638	106.958	127.155	31	0	18	12	1	0	647.934	819.857	1117.66	9.50375	0.692997	126.043
2217	250	9665	7502	68.0352	108.741	127.681	551	0	203	324	24	0	608.722	839.843	1000.83	0	0	126.043
2218	116	6857	5425	67.9653	108.699	127.661	31	0	11	19	1	0	621.322	835.692	951.504	10.5964	0.694324	128.082
2229	219	10837	5640	66.7222	110.047	129.161	414	0	237	135	42	0	600.423	800.527	1022.22	0	0	128.082
2230	122	7922	4637	66.348	109.972	129.163	19	0	14	4	1	0	604.731	800.698	1065.76	7.26541	0.664426	125.432
2241	243	12261	5011	67.7826	111.265	131.101	537	0	322	195	20	0	614.785	796.889	1005.58	0	0	125.432
2242	88	9754	4255	67.2973	111.261	131.105	23	0	16	6	1	0	623.5	762.925	1096.79	8.57706	0.692281	122.092
2253	304	9881	5742	68.6476	109.134	130.473	649	0	346	278	25	0	597.172	798.406	986.706	0	0	122.092
2254	153	6939	4201	68.5375	109.136	130.47	28	0	15	11	2	0	582.608	797.912	1009.47	10.39	0.713984	121.15
2265	269	10926	5683	67.009	110.664	129.184	566	0	268	261	37	0	616.01	790.483	1015.88	0	0	121.15
2266	136	8836	3885	67.0446	110.689	129.072	35	0	12	18	5	0	627.683	783.093	972.454	10.293	0.704592	124.093
2277	326	11907	5473	69.4867	111.135	131.402	554	0	276	231	47	0	644.617	819.788	996.989	0	0	124.093
2278	164	9830	3969	69.7625	111.097	131.47	27	0	12	13	2	0	634.065	792.385	1006.82	9.37637	0.692154	125.495
2289	216	10236	5629	66.2535	109.011	129.042	521	0	270	218	33	0	612.101	836.825	1001.37	0	0	125.495
2290	105	7018	4812	66.5262	108.962	129.05	22	0	12	9	1	0	616.81	832.683	983.55	10.5798	0.700637	126.061
2301	293	10873	5858	67.8705	110.099	129.855	506	0	250	224	32	0	607.12	802.198	1012	0	0	126.061
2302	136	9180	3971	67.8415	110.026	129.817	28	0	11	16	1	0	589.221	766.28	930.812	8.17556	0.676051	125.732
2313	152	8964	5824	63.7714	107.235	127.484	486	0	251	199	36	0	578.468	784.391	983.345	0	0	125.732
2314	82	6257	4534	63.7274	107.243	127.518	25	0	10	12	3	0	578.886	810.213	1022.84	8.25604	0.688127	122.52
2325	243	7336	7854	67.4872	105.094	126.211	439	0	209	194	36	0	600.073	776.305	1009.79	0	0	122.52
2326	134	5298	6284	67.0631	105.082	126.199	16	0	6	9	1	0	602.071	736.902	1063.32	6.91526	0.661159	124.338
2337	143	8551	7442	64.0208	107.105	124.958	422	0	212	176	34	0	623.775	794.079	1020.81	0	0	124.338
2338	59	6358	5746	63.5762	107.014	124.954	17	0	9	5	3	0	631.398	801.233	1034.43	7.46816	0.671231	124.04
2349	220	8378	6933	67.4635	107.112	127.941	447	0	222	197	28	0	602.192	800.535	994.84	0	0	124.04
2350	82	6224	5945	67.5023	107.028	127.873	19	0	10	9	0	0	608	814.561	0	7.82706	0.672969	125.487
2361	244	9790	6963	67.8439	109.517	127.436	450	0	224	209	17	0	585.483	802.287	988.168	0	0	125.487
2362	123	7744	5774	67.3155	109.504	127.382	20	0	9	10	1	0	575.137	820.288	1139.25	7.90972	0.679927	123.081
2373	310	10570	5940	69.5539	110.132	129.991	398	0	220	149	29	0	590.254	763.65	997.174	0	0	123.081
2374	173	8506	4861	69.49	110.023	129.92	21	0	11	8	2	0	581.332	775.188	948.596	5.56077	0.629409	124.818
2385	192	10887	5313	66.211	110.877	129.46	502	0	289	179	34	0	597.649	770.718	979.479	0	0	124.818
2386	95	7923	4257	66.3942	110.884	129.395	29	0	14	15	0	0	600.452	765.193	0	7.08718	0.674454	120.178
2397	219	7832	5480	66.2807	107.171	128.585	564	0	313	222	29	0	610.607	785.623	928.442	0	0	120.178
2398	94	5972	4459	66.8537	107.096	128.654	28	0	20	7	1	0	600.039	787.514	943.413	8.54214	0.693981	121.023
