# Supplementary material for: IBSEM: An Individual-Based Atlantic Salmon Population Model
Source: PLoS One. 2015 Sep 18;10(9):e0138444. doi: 10.1371/journal.pone.0138444 (PMC4575158; doi:10.1371/journal.pone.0138444)
Supplement: S1 Minimal dataset — (ZIP) [file pone.0138444.s003.zip › temp/scenario 1/wild - 6/runFiles/results/adult.txt]

month	sw0	sw1	sw2	sw3	averageLengthSw0	stDevLengthSw0	averageLengthSw1	stDevLengthSw1	averageLengthSw2	stDevLengthSw2	averageLengthSw3	stDevLengthSw3	averageWeightSw0	stDevWeightSw0	averageWeightSw1	stDevWeightSw1	averageWeightSw2	stDevWeightSw2	averageWeightSw3	stDevWeightSw3	month	averageAge	popSize	density	averageLength	stDevLength	averageWeight	stDevWeight	allele_0_0_Frequency	allele_0_1_Frequency	allele_0_2_Frequency	allele_0_3_Frequency	allele_0_4_Frequency	allele_0_5_Frequency	allele_0_6_Frequency	allele_0_7_Frequency	allele_0_8_Frequency	allele_0_9_Frequency	allele_0_10_Frequency	allele_0_11_Frequency	allele_0_12_Frequency	allele_0_13_Frequency	allele_0_14_Frequency	allele_0_15_Frequency	allele_0_16_Frequency	allele_0_17_Frequency	allele_0_18_Frequency	allele_0_19_Frequency	allele_0_20_Frequency
16	31415	7	82	46	140.04	14.7524	533.463	36.5565	760.953	77.3027	943.928	124.344	35.5006	11.4187	1892.07	385.509	5555.68	1663.16	10806.3	4574.65	16	0	31550	0.1262	142.913	47.1741	65.9636	534.83	0.901109	0.900666	0.900143	0.898463	0.900983	0.901315	0.899572	0.900602	0.900792	0.898273	0.900887	0.900206	0.901252	0.902377	0.898954	0.897623	0.899097	0.897686	0.900222	0.9	1
21	1761	5	73	39	357.122	19.6588	656.63	36.6319	870.53	81.4118	1061.33	139.331	567.854	93.5179	3502.47	580.485	8266.67	2309.02	15334.8	6563.45	21	6	1878	0.007512	392.5	143.382	1181.59	2754.93	0.908946	0.896432	0.903621	0.905751	0.909212	0.90016	0.902023	0.903355	0.899627	0.903355	0.900692	0.89803	0.898562	0.904952	0.900958	0.886848	0.899627	0.897231	0.899095	0.903621	1
22	1566	2	14	4	399.088	23.4515	674.751	9.73814	894.718	72.6949	1146.84	115.373	792.33	139.778	3766.7	162.282	8913.63	2082.1	18889.8	5084.2	22	6	1586	0.006344	405.697	65.2235	913.412	1235.93	0.91488	0.895334	0.904161	0.906368	0.90889	0.900694	0.903531	0.902585	0.898172	0.903531	0.905738	0.89628	0.899117	0.907314	0.903531	0.884931	0.897856	0.898487	0.898802	0.903216	1
26	1054	2	14	4	489.292	28.7699	691.134	42.2321	934.526	82.2576	1214.52	111.583	1456.27	256.288	4088.82	738.987	10186.4	2626.85	22321.3	5790.8	26	10	1074	0.004296	498.173	74.095	1652.69	1693.97	0.919926	0.899907	0.905959	0.915736	0.905493	0.90689	0.903631	0.905493	0.89851	0.900372	0.898045	0.901304	0.903166	0.902235	0.901769	0.89013	0.897579	0.905493	0.902235	0.902235	1
28	0	929	1	17	0	0	507.729	33.4758	694.396	0	987.929	137.163	0	0	1630.67	322.695	4101.28	0	12444.9	5382.11	28	12	947	0.003788	516.546	74.4014	1827.41	1639.9	0.922914	0.902851	0.908131	0.917635	0.910243	0.909187	0.904963	0.907075	0.902851	0.901267	0.901795	0.901267	0.904963	0.902323	0.901267	0.88754	0.894403	0.900739	0.904963	0.900739	1
28	24713	929	1	17	134.32	13.0387	507.729	33.4758	694.396	0	987.929	137.163	31.199	9.57625	1630.67	322.695	4101.28	0	12444.9	5382.11	28	0	25660	0.10264	148.426	74.5711	97.4893	462.617	0.901403	0.899162	0.896804	0.902124	0.900097	0.897876	0.898441	0.901773	0.902319	0.900351	0.900974	0.899337	0.898987	0.898129	0.89811	0.900546	0.899864	0.899337	0.9015	0.900585	1
33	1038	682	1	15	353.275	19.1882	614.468	38.9973	806.389	0	1082.4	155.136	549.665	90.1662	2880.52	549.138	6410.3	0	16417.4	7499.73	33	10	1736	0.006944	462.447	143.597	1605.84	1955.38	0.917051	0.895161	0.910138	0.905242	0.907834	0.902074	0.906394	0.903802	0.903802	0.902074	0.900634	0.900346	0.90697	0.895737	0.897177	0.896889	0.894009	0.903514	0.903226	0.904954	1
34	935	403	0	0	381.918	23.3608	627.757	43.7512	0	0	0	0	695.394	127.754	3078.25	648.818	0	0	0	0	34	9	1338	0.005352	455.964	116.955	1413.1	1154.68	0.915172	0.901345	0.91293	0.907698	0.909567	0.900972	0.910314	0.904335	0.899103	0.906203	0.903214	0.901719	0.908819	0.898356	0.893498	0.899851	0.894619	0.905082	0.89574	0.901345	1
38	614	354	0	0	460.903	29.058	667.304	49.8653	0	0	0	0	1220.04	230.821	3702.15	827.488	0	0	0	0	38	14	968	0.003872	536.384	106.428	2127.75	1308.93	0.915806	0.904959	0.914256	0.907025	0.911157	0.900826	0.902893	0.906508	0.895661	0.91374	0.903926	0.897727	0.905475	0.899793	0.894112	0.90186	0.893079	0.908574	0.899793	0.896694	1
40	0	528	331	0	0	0	478.679	31.9964	685.813	56.9694	0	0	0	0	1368.06	276.051	4032.65	991.675	0	0	40	16	859	0.003436	558.494	109.735	2394.81	1451.7	0.925495	0.908615	0.912689	0.910943	0.910361	0.906286	0.905122	0.908615	0.898137	0.916182	0.905704	0.897555	0.906286	0.902212	0.888824	0.899884	0.89057	0.909197	0.90163	0.895809	1
40	30548	528	331	0	131.528	13.6997	478.679	31.9964	685.813	56.9694	0	0	29.4213	9.53883	1368.06	276.051	4032.65	991.675	0	0	40	0	31407	0.125628	143.206	73.2226	94.1161	454.501	0.899577	0.906852	0.896504	0.9012	0.89367	0.905976	0.903254	0.897618	0.894992	0.885933	0.894896	0.909909	0.88493	0.90007	0.890884	0.900707	0.893224	0.90491	0.905212	0.893957	1
45	1183	339	272	0	332.809	18.8766	579.682	37.2665	788.636	59.9626	0	0	460.273	78.2308	2421.07	466.507	6101.05	1383.6	0	0	45	10	1794	0.007176	448.57	175.103	1686.03	2093.71	0.914158	0.909978	0.906076	0.899944	0.908027	0.902731	0.904404	0.902174	0.897436	0.904961	0.894928	0.900502	0.891862	0.902731	0.893813	0.899108	0.881828	0.903567	0.901895	0.894091	1
46	1040	224	54	0	372.295	22.6555	600.614	42.887	810.343	59.6238	0	0	644.292	118.028	2699.39	580.745	6609.29	1447.9	0	0	46	9	1318	0.005272	429.046	119.85	1237.96	1406.18	0.91654	0.911229	0.900228	0.900986	0.907815	0.911229	0.907056	0.896434	0.897193	0.902124	0.894917	0.896434	0.889226	0.901366	0.889985	0.899469	0.878225	0.904021	0.89871	0.894158	1
50	650	187	46	0	463.954	26.1019	644.703	48.9135	856.251	65.0913	0	0	1241.33	208.485	3341.76	757.545	7799.85	1756.56	0	0	50	13	883	0.003532	522.669	112.772	2027.82	1694.36	0.920159	0.912231	0.899773	0.905436	0.910532	0.915062	0.911099	0.907135	0.89581	0.905436	0.899773	0.891846	0.892412	0.894111	0.889015	0.90034	0.878822	0.907135	0.895243	0.897508	1
52	0	561	175	46	0	0	480.043	30.0587	666.198	54.4738	873.292	78.3898	0	0	1377.48	259.346	3695.82	904.548	8327.94	2216.93	52	16	782	0.003128	544.834	119.698	2305.14	1924.68	0.925831	0.911125	0.902174	0.911765	0.913683	0.91688	0.912404	0.907928	0.892583	0.905371	0.898977	0.888747	0.891944	0.891944	0.890665	0.900895	0.880435	0.912404	0.893862	0.900895	1
52	30028	561	175	46	139.158	13.1398	480.043	30.0587	666.198	54.4738	873.292	78.3898	34.6151	10.0021	1377.48	259.346	3695.82	904.548	8327.94	2216.93	52	0	30810	0.12324	149.454	67.8454	92.2442	470.794	0.897533	0.911457	0.907838	0.913161	0.894563	0.910078	0.907952	0.904917	0.917089	0.897647	0.897614	0.915385	0.895083	0.899805	0.891285	0.912366	0.907644	0.869929	0.900227	0.90172	1
57	1570	402	146	42	351.097	19.2247	582.855	36.4908	775.993	59.4981	990.549	88.0936	539.678	89.1822	2459.34	463.997	5815.5	1339.86	12130.5	3301.52	57	9	2160	0.00864	435.383	154.766	1478.93	2162.52	0.90463	0.91713	0.893981	0.91088	0.905324	0.915741	0.90463	0.901157	0.905093	0.894907	0.898843	0.912731	0.902546	0.895833	0.894676	0.916667	0.896528	0.88287	0.903935	0.895139	1
58	1405	240	24	2	383.787	23.0902	598.13	38.7001	797.03	52.8263	1012.81	21.8333	705.376	128.645	2659.04	520.422	6271.54	1242.09	12680.2	815.452	58	8	1671	0.006684	421.26	93.9399	1080.25	1048.83	0.902454	0.919509	0.895272	0.909037	0.902753	0.915919	0.902753	0.901556	0.90784	0.894375	0.895871	0.91532	0.906044	0.897965	0.90006	0.920108	0.900359	0.878815	0.912029	0.89617	1
62	928	190	23	2	457.972	26.9443	636.583	45.5392	826.621	64.4653	1059.3	36.3436	1195.21	211.495	3211.7	692.416	7027.32	1621.24	14529.9	1484.35	62	12	1143	0.004572	496.133	90.743	1671.1	1271.92	0.913823	0.921697	0.899388	0.907262	0.906387	0.914698	0.904199	0.89895	0.9007	0.89895	0.893263	0.91601	0.908136	0.888889	0.901137	0.924759	0.895888	0.885389	0.914698	0.901575	1
64	0	815	175	24	0	0	464.744	31.7968	640.095	51.2271	837.196	95.6189	0	0	1253.24	256.244	3277.45	795.139	7459.24	2832.8	64	14	1014	0.004056	503.822	92.4378	1749.47	1313.13	0.91716	0.924556	0.901874	0.90927	0.904832	0.914694	0.904832	0.898422	0.900394	0.900888	0.898422	0.91716	0.906805	0.887574	0.904339	0.926036	0.898915	0.883136	0.914694	0.900888	1
64	22963	815	175	24	136.467	13.9048	464.744	31.7968	640.095	51.2271	837.196	95.6189	32.7998	10.382	1253.24	256.244	3277.45	795.139	7459.24	2832.8	64	0	23977	0.095908	152.002	77.5389	105.399	438.615	0.924094	0.885953	0.916149	0.918067	0.893502	0.902678	0.894441	0.898674	0.920007	0.896276	0.896526	0.906452	0.901176	0.889582	0.904346	0.896463	0.896755	0.883159	0.903011	0.897777	1
69	1042	558	141	23	313.464	18.3205	553.463	35.8649	726.178	57.9154	931.254	105.387	385.123	67.7632	2108.84	408.134	4777.12	1160.86	10243.1	3791.69	69	11	1764	0.007056	430.426	155.401	1409.98	1746.16	0.917517	0.907596	0.908447	0.91695	0.904478	0.909297	0.89881	0.907029	0.918367	0.89881	0.897109	0.912698	0.910431	0.888605	0.905896	0.9178	0.897959	0.870748	0.899093	0.901077	1
70	907	322	24	1	352.392	21.3957	569.886	39.8106	732.529	54.0402	1179.55	0	546.75	99.7251	2306.02	485.775	4889.1	1070.44	19962.7	0	70	9	1254	0.005016	416.175	110.379	1097.08	1114.94	0.914673	0.905104	0.910686	0.923844	0.898325	0.907496	0.901116	0.9063	0.922648	0.899123	0.898325	0.909888	0.910287	0.886762	0.905502	0.912281	0.899123	0.868022	0.895136	0.902711	1
74	584	262	21	1	425.758	25.6438	607.369	45.3949	781.353	59.8089	1241.87	0	961.697	173.327	2795.21	635.658	5936.18	1373.61	23281.6	0	74	14	868	0.003472	490.12	103.878	1661.2	1373.27	0.910714	0.91129	0.90841	0.929724	0.903226	0.912442	0.902074	0.914747	0.922235	0.898618	0.900346	0.904378	0.904954	0.887673	0.90841	0.917051	0.904378	0.867512	0.899194	0.894585	1
76	0	486	242	21	0	0	444.611	30.3989	626.454	47.8585	814.399	103.308	0	0	1098	227.739	3067.82	701.828	6944.95	3315.39	76	16	749	0.002996	513.732	106.672	1898.38	1439.64	0.911215	0.90988	0.91255	0.93725	0.899866	0.91255	0.905874	0.913885	0.921896	0.896529	0.899199	0.90988	0.905207	0.891856	0.904539	0.915888	0.903204	0.861148	0.897196	0.897864	1
76	29265	486	242	21	141.663	13.4967	444.611	30.3989	626.454	47.8585	814.399	103.308	36.5307	10.7643	1098	227.739	3067.82	701.828	6944.95	3315.39	76	0	30014	0.120056	150.948	61.8871	82.9932	369.027	0.921886	0.894516	0.915573	0.910558	0.907893	0.898914	0.894866	0.917072	0.906127	0.908626	0.888752	0.911525	0.905461	0.89375	0.90686	0.900996	0.889435	0.891667	0.903928	0.898697	1
81	1689	339	202	19	369.162	19.659	556.913	34.9857	739.966	52.2416	934.686	115.65	626.614	99.9102	2146.93	411.403	5032.94	1096.1	10449.3	4720.99	81	9	2249	0.008996	435.545	129.58	1334.53	1653.93	0.923299	0.898177	0.910849	0.920854	0.904624	0.902179	0.893953	0.90707	0.90996	0.907959	0.895731	0.913072	0.905958	0.888395	0.91952	0.905958	0.894175	0.884393	0.897955	0.897955	1
82	1536	199	35	2	406.703	24.0663	569.553	38.8974	757.763	66.3362	963.682	23.4972	838.469	149.139	2300.92	491.865	5445.91	1460.55	10934.4	795.08	82	7	1772	0.007088	432.554	76.5109	1105.11	890.355	0.926354	0.899266	0.916479	0.920147	0.906885	0.902088	0.892494	0.908296	0.910271	0.912246	0.897009	0.915632	0.905192	0.892494	0.922122	0.900959	0.891366	0.890237	0.898702	0.899266	1
86	1102	164	34	2	508.132	29.0331	617.859	46.3929	799.053	70.248	1029.28	9.38063	1629.33	279.221	2942.54	680.374	6382.89	1739.83	13290.9	361.722	86	12	1302	0.005208	530.351	69.0197	1936.79	1060.76	0.928571	0.90553	0.917435	0.914363	0.89977	0.902074	0.895545	0.915131	0.90937	0.913978	0.895161	0.915515	0.90937	0.89977	0.925115	0.904762	0.899002	0.889785	0.900538	0.898233	1
88	0	977	148	31	0	0	525.57	33.7157	632.623	45.464	828.14	92.9338	0	0	1806.62	347.652	3153.02	691.129	7211.41	2700.97	88	14	1156	0.004624	547.39	70.0224	2123.93	1128.58	0.935121	0.907439	0.916522	0.919118	0.900952	0.902249	0.897924	0.916955	0.913062	0.912197	0.900519	0.916522	0.907439	0.898789	0.92474	0.904412	0.898789	0.892734	0.903114	0.896626	1
88	29825	977	148	31	132.401	13.1331	525.57	33.7157	632.623	45.464	828.14	92.9338	29.9185	9.23185	1806.62	347.652	3153.02	691.129	7211.41	2700.97	88	0	30981	0.123924	147.885	80.8403	108.053	452.898	0.937026	0.898518	0.892337	0.919467	0.917223	0.909719	0.918482	0.90825	0.89224	0.912462	0.886737	0.896017	0.90315	0.88643	0.883897	0.904861	0.882057	0.896759	0.888593	0.901391	1
93	1142	732	114	26	355.35	19.3258	634.698	40.3914	743.354	53.2016	932.415	97.0721	559.368	91.2879	3173.25	602.12	5103.32	1084.87	10225.4	3632.03	93	11	2014	0.008056	486.293	158.504	1891.39	1859.38	0.934211	0.898461	0.913108	0.914101	0.915839	0.905909	0.915343	0.914101	0.905412	0.912115	0.893247	0.909881	0.906157	0.89573	0.896226	0.904419	0.887786	0.900695	0.902433	0.900199	1
94	1023	421	23	1	393.912	23.3948	654.414	46.1989	753.578	60.4907	899.514	0	762.203	136.242	3486.29	728.607	5336.93	1288.18	8884.74	0	94	9	1468	0.005872	474.599	127.291	1620.64	1398.3	0.932561	0.899864	0.913828	0.910422	0.920981	0.905654	0.915872	0.91485	0.899523	0.915191	0.887943	0.908379	0.907357	0.891689	0.888283	0.90327	0.888624	0.900545	0.897139	0.899864	1
98	711	363	20	1	489.623	28.5736	697.379	49.5278	803.004	69.806	972.187	0	1459	255.253	4216.17	883.485	6472.33	1661.86	11205.4	0	98	14	1095	0.00438	564.66	110.077	2473.49	1545.39	0.932877	0.900457	0.917808	0.910046	0.918721	0.905936	0.913699	0.916438	0.89863	0.919635	0.883105	0.905479	0.904566	0.89863	0.889041	0.899087	0.892694	0.899087	0.901826	0.902283	1
100	0	619	335	21	0	0	502.508	32.5293	709.696	53.8644	818.634	77.6296	0	0	1580.37	307.325	4451.98	1005.23	6884.15	1909.2	100	16	975	0.0039	580.505	112.324	2681.26	1647.08	0.933333	0.901026	0.92	0.914872	0.922051	0.909744	0.914359	0.915385	0.898974	0.921538	0.883077	0.908205	0.907179	0.898462	0.887692	0.902051	0.893846	0.900513	0.902564	0.901026	1
100	27898	619	335	21	137.201	13.4999	502.508	32.5293	709.696	53.8644	818.634	77.6296	33.2599	10.1314	1580.37	307.325	4451.98	1005.23	6884.15	1909.2	100	0	28873	0.115492	152.171	83.7507	122.679	566.123	0.93151	0.913535	0.906279	0.899612	0.918973	0.901344	0.907007	0.903647	0.895924	0.900651	0.88678	0.883524	0.901482	0.878866	0.899526	0.888148	0.885048	0.884979	0.893984	0.901292	1
105	1425	445	278	19	346.001	19.1516	603.149	39.2056	814.323	62.7931	933.856	86.1496	516.715	85.9755	2726.51	533.151	6716.78	1531.58	10188.5	2799.35	105	10	2167	0.008668	464.042	178.717	1850.7	2325.47	0.932395	0.914398	0.908399	0.909091	0.922012	0.910014	0.917628	0.91832	0.900323	0.913936	0.892478	0.891094	0.9024	0.887171	0.891555	0.900554	0.89317	0.895939	0.891555	0.898016	1
106	1259	272	54	1	387.069	23.4707	622.675	43.8782	830.471	69.088	945.176	0	723.633	131.164	3005.05	627.993	7141.39	1709.85	10301	0	106	8	1586	0.006344	442.924	119.25	1339.45	1467.8	0.931274	0.917087	0.908575	0.907945	0.925914	0.90889	0.919609	0.918348	0.899433	0.909206	0.894073	0.889975	0.904477	0.883354	0.892497	0.900378	0.885876	0.894704	0.887453	0.89691	1
110	872	224	46	1	467.646	28.021	662.866	50.7116	873.031	68.0144	1005.13	0	1272.66	227.432	3631.72	825.418	8269.59	1806.45	12378.1	0	110	13	1143	0.004572	522.689	112.226	2026.29	1704.46	0.933071	0.92126	0.909449	0.910324	0.931759	0.912073	0.91951	0.925197	0.900262	0.912511	0.894576	0.892388	0.904199	0.884514	0.894576	0.90245	0.887139	0.890639	0.887577	0.895013	1
112	0	754	211	46	0	0	495.081	34.0876	690.348	55.649	902.547	74.0667	0	0	1514.14	316.272	4107.66	969.479	9151.24	2126.34	112	15	1011	0.004044	554.374	117.298	2402.9	1934.99	0.933234	0.925321	0.909001	0.912463	0.934224	0.914441	0.917903	0.923343	0.902572	0.914936	0.89367	0.896637	0.902077	0.885262	0.89367	0.901583	0.887735	0.891197	0.885757	0.892681	1
112	27296	754	211	46	139.24	13.678	495.081	34.0876	690.348	55.649	902.547	74.0667	34.7558	10.5974	1514.14	316.272	4107.66	969.479	9151.24	2126.34	112	0	28307	0.113228	154.067	81.2837	119.336	571.819	0.91813	0.925336	0.902992	0.921645	0.911117	0.904034	0.913891	0.897658	0.896086	0.878299	0.885011	0.890186	0.913166	0.864256	0.883633	0.903734	0.897781	0.877151	0.905112	0.886724	1
117	1492	541	175	40	337.552	19.2382	592.529	39.1539	786.021	59.4971	995.688	83.7903	480.197	82.3831	2586.63	510.731	6039.27	1340.64	12284.8	2975.88	117	10	2248	0.008992	445.537	168.417	1629.93	2235.16	0.922375	0.921931	0.909698	0.918817	0.921931	0.904804	0.915258	0.904582	0.906139	0.889457	0.887011	0.891014	0.909698	0.87411	0.887678	0.897242	0.895463	0.880338	0.893016	0.886343	1
118	1306	325	25	2	373.381	22.5585	610.376	43.0758	782.4	60.5202	1025.7	38.3615	649.819	117.957	2831.49	598.12	5961.52	1374.62	13204.8	1469.68	118	8	1658	0.006632	426.791	109.611	1172.71	1177.85	0.922799	0.921894	0.90953	0.918878	0.918878	0.899578	0.916164	0.9038	0.905609	0.884801	0.889324	0.892039	0.915862	0.870326	0.889626	0.893848	0.892943	0.876659	0.896864	0.881785	1
122	875	266	22	2	456.537	27.991	651.836	50.0862	834.991	62.5349	1067.48	28.259	1185.13	220.077	3454.6	780.878	7234.33	1694.87	14846.8	1171.76	122	13	1165	0.00466	509.325	102.49	1841	1410.49	0.922747	0.924034	0.907725	0.924464	0.924893	0.899571	0.917597	0.909442	0.902146	0.886266	0.887124	0.895708	0.911588	0.871245	0.883262	0.901288	0.892275	0.876824	0.896137	0.881116	1
124	0	761	240	21	0	0	473.95	32.4814	667.77	54.8812	882.596	99.4615	0	0	1329.04	277.601	3722.48	908.151	8727.34	3344.82	124	15	1022	0.004088	527.863	105.085	2043.12	1562.36	0.926125	0.925147	0.907534	0.929061	0.925147	0.902642	0.918297	0.909002	0.90362	0.886986	0.887965	0.895303	0.90998	0.874755	0.886008	0.901663	0.892857	0.877691	0.89775	0.877691	1
124	24131	761	240	21	132.55	13.5461	473.95	32.4814	667.77	54.8812	882.596	99.4615	30.0717	9.52311	1329.04	277.601	3722.48	908.151	8727.34	3344.82	124	0	25153	0.100612	148.612	81.953	111.865	507.179	0.919016	0.910826	0.893989	0.931678	0.897607	0.911561	0.917048	0.891246	0.909534	0.882221	0.894128	0.906651	0.910448	0.887946	0.901841	0.909395	0.89379	0.891921	0.913867	0.891047	1
129	907	538	198	21	319.41	18.0957	564.902	37.8804	758.406	62.219	965.104	95.9733	407.102	69.0831	2243.83	456.225	5443.5	1316.8	11300.9	3819.28	129	12	1664	0.006656	459.167	171.364	1737.71	2072.79	0.920974	0.923377	0.90024	0.934495	0.917969	0.911058	0.91887	0.898438	0.905649	0.886118	0.88762	0.893329	0.911058	0.887019	0.891526	0.904748	0.895433	0.882512	0.908353	0.886719	1
130	812	306	17	1	362.64	22.1106	584.026	43.1432	773.014	82.0169	967.268	0	595.685	109.365	2485.51	558.635	5835.14	1719.32	11036.9	0	130	9	1136	0.004544	428.947	112.245	1192.34	1117.88	0.915933	0.925616	0.901849	0.9375	0.916373	0.910651	0.912412	0.900528	0.903609	0.879401	0.885123	0.894366	0.908451	0.882923	0.892606	0.901408	0.895687	0.886004	0.911972	0.889965	1
134	542	254	16	1	451.511	28.1211	626.591	50.1429	824.926	86.7088	961.278	0	1146.91	212.44	3075.78	769.584	7079.62	2021.02	10834	0	134	14	813	0.003252	514.186	100.862	1878.21	1315.75	0.916359	0.923124	0.905289	0.936039	0.919434	0.909594	0.912054	0.901599	0.911439	0.883149	0.886839	0.897909	0.915129	0.877614	0.888684	0.902829	0.897909	0.889299	0.916359	0.891759	1
136	0	456	235	17	0	0	469.438	33.3251	647.557	56.4159	848.281	93.4288	0	0	1292.82	276.095	3405.06	911.624	7717.45	2274.51	136	16	708	0.002832	537.656	106.322	2148.18	1479.69	0.92161	0.927966	0.908898	0.939972	0.926554	0.914548	0.917373	0.902542	0.911017	0.887712	0.889831	0.896893	0.911723	0.88065	0.888418	0.899718	0.905367	0.887712	0.918785	0.894774	1
136	30731	456	235	17	134.511	13.5446	469.438	33.3251	647.557	56.4159	848.281	93.4288	31.3917	9.78273	1292.82	276.095	3405.06	911.624	7717.45	2274.51	136	0	31439	0.125756	143.589	63.3367	79.0613	384.752	0.92961	0.898565	0.907615	0.910064	0.900172	0.907949	0.907837	0.913181	0.909269	0.9107	0.878224	0.911495	0.905213	0.905531	0.909682	0.898979	0.901046	0.897404	0.906645	0.903114	1
141	1294	318	184	15	346.76	18.843	572.301	39.1053	748.857	59.3046	974.829	94.7692	519.933	84.6458	2333.97	486.004	5235.18	1257.9	11608.4	3161.28	141	9	1811	0.007244	432.419	149.141	1409.38	1831.44	0.928769	0.902816	0.911375	0.929597	0.900883	0.912755	0.911927	0.913308	0.90889	0.900055	0.884318	0.91386	0.904473	0.897294	0.907234	0.900055	0.900883	0.89619	0.914964	0.906405	1
142	1173	183	30	1	373.776	23.3252	584.956	44.1014	760.115	79.0045	917.888	0	652.332	122.031	2499.08	575.788	5547.24	1751.92	9437.91	0	142	8	1387	0.005548	410.387	94.0068	1008.2	1009.93	0.930786	0.898702	0.908796	0.927541	0.897621	0.914564	0.909517	0.917808	0.906633	0.906273	0.883201	0.920332	0.90447	0.900144	0.914564	0.901947	0.901226	0.897621	0.912761	0.909517	1
146	785	140	25	0	442.196	27.4341	617.273	49.8945	796.307	78.4391	0	0	1077.59	199.33	2941.86	727.378	6354.1	1919.18	0	0	146	12	950	0.0038	477.315	87.9449	1491.18	1132.04	0.932105	0.906316	0.908421	0.926842	0.903158	0.917895	0.905263	0.921579	0.903158	0.903158	0.884211	0.920526	0.903158	0.902632	0.918947	0.900526	0.905263	0.896316	0.915789	0.911053	1
148	0	668	125	22	0	0	465.938	32.6198	643.248	53.4386	818.974	76.6614	0	0	1263.67	263.195	3330.95	850.634	6889.25	1924.65	148	14	815	0.00326	502.663	91.1391	1732.59	1248.04	0.933742	0.913497	0.911043	0.927607	0.911043	0.923313	0.910429	0.921472	0.907975	0.904294	0.884663	0.915337	0.906135	0.903681	0.918405	0.901227	0.907362	0.89816	0.914724	0.91227	1
148	32353	668	125	22	133.129	13.0628	465.938	32.6198	643.248	53.4386	818.974	76.6614	30.3917	9.19501	1263.67	263.195	3330.95	850.634	6889.25	1924.65	148	0	33168	0.132672	142.21	60.3615	72.218	328.334	0.934289	0.916139	0.907079	0.91237	0.919576	0.912672	0.907456	0.916154	0.914194	0.921671	0.89012	0.906476	0.901064	0.897567	0.909913	0.907094	0.906536	0.892984	0.892215	0.903672	1
153	1299	465	102	20	350.305	18.9879	574.271	37.9346	753.048	55.0873	934.857	73.1691	535.94	86.856	2355.68	461.602	5309.3	1202.72	10151	2389.01	153	9	1886	0.007544	433.505	136.62	1344.72	1603.58	0.935048	0.910657	0.908802	0.912248	0.913574	0.909332	0.896872	0.924443	0.909862	0.918611	0.882291	0.910923	0.902969	0.901379	0.912778	0.907211	0.898993	0.89263	0.897932	0.897402	1
154	1173	271	23	0	382.13	23.7448	588.947	44.2893	762.262	62.1873	0	0	696.784	129.544	2549.67	567.537	5526.66	1392.21	0	0	154	8	1467	0.005868	426.296	95.3428	1114.79	963.602	0.939332	0.913088	0.910361	0.908316	0.915474	0.911043	0.894683	0.923995	0.91377	0.91786	0.885821	0.910361	0.90184	0.89741	0.90968	0.910361	0.895706	0.890252	0.894001	0.898773	1
158	794	228	20	0	485.968	29.2767	640.843	48.5486	817.033	77.7858	0	0	1427.66	257.852	3282.19	744.589	6848.44	2023.36	0	0	158	13	1042	0.004168	526.211	83.7714	1937.49	1143.32	0.946737	0.909309	0.914107	0.908349	0.912668	0.910749	0.892035	0.924664	0.913628	0.919866	0.887236	0.912188	0.90691	0.900672	0.909309	0.914107	0.901152	0.892514	0.895393	0.901152	1
160	0	694	217	19	0	0	512.027	33.778	667.525	52.7832	836.5	80.981	0	0	1672.18	326.979	3713.36	890.113	7350.74	2089.33	160	15	930	0.00372	554.939	87.103	2264.47	1278.27	0.947849	0.91129	0.919355	0.906989	0.915591	0.913441	0.896237	0.927419	0.912366	0.922043	0.891935	0.917742	0.906452	0.903226	0.908602	0.916667	0.902688	0.893011	0.897312	0.906989	1
160	27180	694	217	19	136.536	13.8242	512.027	33.778	667.525	52.7832	836.5	80.981	32.8386	10.3893	1672.18	326.979	3713.36	890.113	7350.74	2089.33	160	0	28110	0.11244	150.379	77.6914	106.671	462.037	0.936197	0.923337	0.902615	0.920206	0.919851	0.904625	0.91736	0.906475	0.893614	0.903878	0.881181	0.898186	0.903771	0.903095	0.888634	0.90265	0.895891	0.891302	0.898844	0.88296	1
165	1297	505	175	16	336.182	19.5412	612.376	39.8123	771.518	55.2359	930.492	95.0395	474.582	83.08	2852.92	553.139	5703.65	1245.05	10128.9	2876.69	165	10	1993	0.007972	449.163	164.413	1613.88	1889.19	0.947065	0.914952	0.910938	0.913949	0.917461	0.910437	0.90868	0.916708	0.909182	0.912193	0.883843	0.908179	0.909684	0.907175	0.896889	0.90868	0.895384	0.88861	0.901656	0.893126	1
166	1164	293	28	1	356.576	23.1195	621.986	45.717	778.633	64.9518	1029.15	0	567.232	110.389	2999.13	659.336	5894.55	1517.84	13282.8	0	166	8	1486	0.005944	417.313	121.538	1155.67	1265.73	0.947174	0.91891	0.904778	0.918237	0.919583	0.909825	0.910498	0.915882	0.910498	0.911507	0.878869	0.907806	0.903769	0.902759	0.896366	0.908479	0.891655	0.891319	0.902423	0.89603	1
170	745	253	23	1	446.896	27.3907	667.043	51.7787	827.303	80.2051	1057.24	0	1111.87	203.157	3702.67	862.686	7116.02	2132.35	14395.2	0	170	13	1022	0.004088	510.553	113.675	1901.35	1529.37	0.951076	0.914384	0.911448	0.917319	0.920744	0.916341	0.910959	0.915851	0.909491	0.911937	0.885029	0.909491	0.907045	0.905577	0.893836	0.908023	0.891879	0.896282	0.900196	0.900196	1
172	0	644	234	21	0	0	469.622	31.9063	689.688	56.8864	868.779	100.882	0	0	1292.68	261.775	4100.49	1024.6	8337.93	3081.93	172	15	899	0.003596	536.227	117.049	2188.09	1718.71	0.953281	0.91713	0.916018	0.920467	0.921023	0.919911	0.912681	0.923804	0.911568	0.911568	0.881535	0.912125	0.9099	0.90267	0.894327	0.904894	0.892102	0.89822	0.901557	0.90267	1
172	24951	644	234	21	138.026	13.5319	469.622	31.9063	689.688	56.8864	868.779	100.882	33.8521	10.2257	1292.68	261.775	4100.49	1024.6	8337.93	3081.93	172	0	25850	0.1034	151.874	77.304	108.771	508.541	0.922379	0.929188	0.906692	0.930928	0.92911	0.905087	0.922901	0.897311	0.901741	0.890484	0.886383	0.892224	0.910155	0.880155	0.890677	0.897814	0.897679	0.888104	0.911296	0.888085	1
177	1258	457	186	18	348.856	19.1151	572.915	39.0999	798.729	64.9471	965.961	110.564	529.457	87.1459	2341.21	478.181	6352.9	1554.03	11428.4	4088.86	177	10	1919	0.007676	451.607	160.353	1627.59	2104.12	0.937467	0.92913	0.913236	0.9247	0.927827	0.905159	0.923398	0.917144	0.902032	0.903335	0.884575	0.893174	0.905159	0.893955	0.88692	0.898385	0.898385	0.892131	0.911412	0.897603	1
178	1135	268	25	2	387.072	22.7169	590.686	44.8688	815.326	66.5506	1067.48	181.877	723.171	127.842	2573.13	579.242	6757.29	1685.49	16091.9	7611.26	178	8	1430	0.00572	433.67	101.798	1196.86	1261.13	0.936713	0.933217	0.912587	0.927273	0.931119	0.90035	0.922028	0.915035	0.902797	0.898951	0.881818	0.892657	0.904895	0.894406	0.88986	0.894755	0.900699	0.88986	0.912937	0.897203	1
182	769	215	23	2	496.058	28.5942	646.4	47.7174	860.687	72.004	1127.95	180.002	1516.66	262.507	3365.24	748.689	7951.66	2045.79	18786	8394.57	182	13	1009	0.004036	537.658	90.5459	2091.48	1529.65	0.942022	0.933102	0.911298	0.919722	0.930129	0.90783	0.922696	0.915263	0.902874	0.899405	0.879584	0.900396	0.905352	0.892468	0.894945	0.894945	0.900892	0.891477	0.910803	0.897919	1
184	0	681	204	24	0	0	519.819	33.722	673.71	52.2891	907.198	112.735	0	0	1748.66	339.003	3814.38	892.441	9559.41	4271.73	184	15	909	0.003636	564.584	95.2582	2418.48	1693.04	0.942244	0.936744	0.914741	0.920242	0.930143	0.913641	0.920792	0.915842	0.90319	0.90374	0.877338	0.90099	0.905391	0.89549	0.893839	0.894939	0.90044	0.893289	0.911441	0.89879	1
184	23351	681	204	24	129.18	13.8397	519.819	33.722	673.71	52.2891	907.198	112.735	27.9279	9.18701	1748.66	339.003	3814.38	892.441	9559.41	4271.73	184	0	24260	0.09704	145.495	85.7989	117.5	559.987	0.923578	0.928772	0.900309	0.916983	0.914551	0.900845	0.916447	0.911768	0.90812	0.892436	0.885614	0.900845	0.903875	0.889592	0.901298	0.897032	0.892127	0.867745	0.907564	0.900082	1
189	818	516	170	23	345.337	18.753	623.208	40.8081	778.379	56.7347	1019.43	94.4504	513.573	83.3813	3006.96	592.692	5858.85	1265.57	13247.1	3847.66	189	12	1527	0.006108	497.598	178.531	2143.01	2364.87	0.925999	0.934185	0.908317	0.923379	0.921087	0.90275	0.91814	0.907662	0.906352	0.889325	0.8759	0.904388	0.901113	0.895874	0.896529	0.893255	0.900131	0.87983	0.908644	0.900131	1
190	725	304	27	2	383.343	23.0378	639.513	46.1748	799.593	61.1629	1032.4	27.252	702.868	125.053	3256.98	708.682	6358.32	1429.55	13436.1	1057.4	190	10	1058	0.004232	468.799	133.583	1605.15	1546.72	0.920132	0.931002	0.908318	0.927221	0.922495	0.898393	0.925803	0.908318	0.907845	0.890832	0.879017	0.909263	0.905482	0.890832	0.89414	0.891304	0.891777	0.878544	0.9069	0.902174	1
194	492	251	26	2	492.529	29.2524	690.46	53.5005	856.394	68.582	1112.17	25.1452	1485.57	265.406	4104.47	959.273	7816.71	1799.79	16771.9	1131.08	194	14	771	0.003084	570.843	117.132	2591.31	1850.71	0.927367	0.931258	0.912451	0.932555	0.927367	0.898833	0.931258	0.906615	0.905318	0.893645	0.87808	0.907263	0.911154	0.886511	0.894942	0.88716	0.894942	0.880026	0.906615	0.909209	1
196	0	443	233	27	0	0	519.058	33.8008	714.603	57.7367	914.255	98.4749	0	0	1741.23	340.613	4555.19	1109.68	9654.64	3269.27	196	16	703	0.002812	599.047	120.295	2977.81	2095.75	0.932432	0.932432	0.913229	0.935989	0.931721	0.901138	0.934566	0.90825	0.903272	0.889758	0.878378	0.906117	0.913229	0.891181	0.893314	0.889047	0.899004	0.881223	0.906828	0.913229	1
196	26715	443	233	27	135.333	13.4706	519.058	33.8008	714.603	57.7367	914.255	98.4749	31.9453	9.7897	1741.23	340.613	4555.19	1109.68	9654.64	3269.27	196	0	27418	0.109672	147.223	76.9407	107.478	574.03	0.942209	0.907269	0.916041	0.907141	0.920271	0.907615	0.905518	0.920271	0.909293	0.904953	0.886316	0.907451	0.913323	0.907068	0.89981	0.90333	0.900977	0.875374	0.899117	0.901251	1
201	1199	344	199	26	357.777	18.9176	629.165	41.5271	824.137	61.8221	1032.33	108.077	570.577	90.2655	3094.29	616.925	6955.69	1569.81	13854.5	4678.32	201	10	1768	0.007072	472.993	182.777	1975.65	2669.79	0.932975	0.928167	0.899604	0.92138	0.921946	0.901867	0.924774	0.917138	0.908654	0.897624	0.875	0.906674	0.91233	0.90724	0.899887	0.897059	0.897624	0.877545	0.90724	0.901301	1
202	1095	208	46	1	391.543	23.0109	643.079	50.7793	853.186	70.5876	1072.23	0	748.421	131.725	3321.85	806.504	7740.34	1876.53	15013.4	0	202	8	1350	0.0054	446.533	123.798	1393.73	1629.33	0.928889	0.925556	0.891481	0.917407	0.918519	0.904074	0.922222	0.918889	0.908889	0.894074	0.871852	0.900741	0.911111	0.911481	0.898889	0.895185	0.898889	0.874444	0.907778	0.901111	1
206	781	169	42	1	489.577	27.7217	695.426	57.4773	902.528	75.2328	1097.41	0	1457.73	247.397	4204.08	1076.25	9159.6	2280.76	16091.2	0	206	13	993	0.003972	542.689	115.679	2265.63	1954.7	0.932024	0.923968	0.889225	0.917925	0.915408	0.90282	0.923464	0.916918	0.903827	0.896777	0.877644	0.898288	0.914401	0.906848	0.901813	0.894763	0.900302	0.874622	0.906344	0.903827	1
208	0	679	161	40	0	0	513.1	32.9783	721.509	67.0087	924.847	88.0025	0	0	1681.66	324.188	4717.66	1354.87	9916.17	2911.11	208	15	880	0.00352	569.945	120.141	2611.4	2169.38	0.934091	0.930114	0.886932	0.920455	0.917045	0.901705	0.920455	0.914205	0.910795	0.896591	0.878409	0.897159	0.917045	0.904545	0.906818	0.894886	0.907386	0.874432	0.909091	0.901136	1
208	28736	679	161	40	134.553	13.288	513.1	32.9783	721.509	67.0087	924.847	88.0025	31.3829	9.50251	1681.66	324.188	4717.66	1354.87	9916.17	2911.11	208	0	29616	0.118464	147.49	77.8817	108.045	576.054	0.942514	0.911365	0.925648	0.907347	0.917561	0.920803	0.912159	0.924737	0.908968	0.916734	0.889519	0.904173	0.90495	0.900274	0.903194	0.906554	0.896694	0.894263	0.890498	0.908512	1
213	1273	513	133	38	338.54	19.0086	613.113	38.4545	827.079	70.7928	1037.19	98.9325	484.258	81.2708	2860.8	539.533	7065.74	1842.91	13962.6	3941.89	213	10	1957	0.007828	457.283	180.317	1816.24	2605.92	0.934849	0.919264	0.910577	0.90649	0.925652	0.91952	0.917987	0.922075	0.910322	0.90649	0.889371	0.899591	0.917476	0.905212	0.905979	0.900358	0.898825	0.893459	0.907511	0.892948	1
214	1124	309	22	0	378.079	22.7676	630.271	43.3087	842.946	54.6676	0	0	674.48	121.327	3113.77	640.643	7410.83	1501.77	0	0	214	8	1455	0.00582	438.666	118.1	1294.37	1303.13	0.94055	0.921649	0.913058	0.908935	0.928179	0.92268	0.9189	0.925086	0.910309	0.909966	0.897251	0.901375	0.914089	0.90756	0.907216	0.904124	0.899313	0.896564	0.905842	0.885567	1
218	718	265	21	0	481.287	28.9734	679.78	47.8294	899.735	55.4341	0	0	1386.9	248.046	3905.58	829.809	8993.14	1733.51	0	0	218	13	1004	0.004016	542.43	107.664	2210.79	1579.34	0.947709	0.925797	0.913845	0.914841	0.926793	0.929781	0.919821	0.929283	0.908367	0.912849	0.895916	0.90488	0.915837	0.914841	0.903884	0.90239	0.895916	0.903386	0.902888	0.87998	1
220	0	642	250	21	0	0	501.851	33.9332	700.686	52.8223	921.432	54.8638	0	0	1575.94	318.796	4285.01	991.578	9648.98	1781.06	220	15	913	0.003652	565.947	111.398	2503.44	1749.88	0.948521	0.928258	0.91621	0.918401	0.928258	0.928806	0.921139	0.928258	0.907996	0.910734	0.899781	0.903614	0.917853	0.914567	0.907996	0.904162	0.898138	0.903067	0.900329	0.877875	1
220	29042	642	250	21	133.63	13.7531	501.851	33.9332	700.686	52.8223	921.432	54.8638	30.8225	9.80856	1575.94	318.796	4285.01	991.578	9648.98	1781.06	220	0	29955	0.11982	146.806	78.0031	106.185	523.533	0.946637	0.930279	0.911884	0.904256	0.909364	0.916959	0.90888	0.91746	0.914639	0.9109	0.869387	0.899049	0.890686	0.903105	0.899783	0.90671	0.90661	0.904006	0.886446	0.902621	1
225	1186	461	197	19	371.08	20.0029	617.943	38.4048	816.647	58.5381	1045.5	53.9677	636.53	103.091	2928.02	545.743	6759.59	1489.56	14034.5	2222.99	225	10	1863	0.007452	486.161	168.761	1987.67	2373.7	0.950349	0.926999	0.917338	0.913312	0.92029	0.917338	0.917606	0.922974	0.919216	0.916532	0.87869	0.903918	0.906602	0.908749	0.90365	0.906871	0.909286	0.904724	0.888084	0.898551	1
226	1082	279	31	4	412.024	24.2026	638.235	43.5621	824.417	56.652	1031.28	36.9776	871.529	153.714	3232.34	666.097	6943.22	1387.16	13416.5	1455.85	226	9	1396	0.005584	468.166	113.397	1514.13	1458.19	0.945917	0.930516	0.915831	0.9101	0.917622	0.919771	0.91798	0.921562	0.920487	0.915473	0.876074	0.903295	0.901862	0.906877	0.898281	0.909026	0.913682	0.90616	0.887894	0.905086	1
230	768	232	26	4	502.383	28.9053	680.418	52.2902	872.354	59.0031	1091.47	51.1463	1575.08	270.763	3927.74	914.964	8217.01	1633.29	15936.2	2253.89	230	13	1030	0.00412	554.111	102.973	2328.43	1709.97	0.949029	0.937864	0.918447	0.916019	0.915534	0.920874	0.915534	0.924757	0.921359	0.917961	0.87767	0.899029	0.908252	0.904854	0.899515	0.907282	0.913592	0.908252	0.891262	0.909223	1
232	0	691	215	28	0	0	522.369	33.8959	702.96	61.7024	930.853	96.7838	0	0	1774.39	342.045	4352.27	1157.95	10169.5	3494.85	232	15	934	0.003736	576.186	107.798	2619.47	1920.88	0.949679	0.937901	0.922912	0.916488	0.914882	0.920771	0.918094	0.925589	0.920236	0.919165	0.877409	0.899893	0.908994	0.905246	0.901499	0.908994	0.915418	0.913276	0.891328	0.906317	1
232	29675	691	215	28	134.912	13.5795	522.369	33.8959	702.96	61.7024	930.853	96.7838	31.6716	9.87606	1774.39	342.045	4352.27	1157.95	10169.5	3494.85	232	0	30609	0.122436	148.377	79.3335	110.635	557.487	0.943611	0.929841	0.916283	0.92396	0.927832	0.90823	0.923405	0.913097	0.916038	0.896011	0.868486	0.9138	0.894737	0.905747	0.901957	0.90114	0.912411	0.889428	0.89165	0.905616	1
237	1282	512	176	24	329.216	18.7271	616.033	40.154	799.306	64.8923	1040.58	99.6043	445.62	76.164	2904.29	564.725	6366.5	1565.64	14112.9	4375.66	237	10	1994	0.007976	452.917	180.409	1764.04	2385.15	0.944835	0.935557	0.922768	0.91324	0.918004	0.910983	0.919258	0.915747	0.915998	0.904965	0.871113	0.907222	0.899448	0.911484	0.901705	0.906971	0.918756	0.907222	0.896189	0.903711	1
238	1130	288	31	2	368.406	22.4807	634.237	48.1021	812.509	55.8411	912.429	28.6402	624.431	114.562	3182.09	713.065	6648.88	1366.02	9298.34	869.498	238	8	1451	0.005804	431.407	124.897	1272.75	1381.75	0.947967	0.935906	0.926947	0.913853	0.917643	0.91213	0.921089	0.91592	0.916609	0.906272	0.864232	0.914542	0.895934	0.910407	0.901792	0.905238	0.921089	0.909717	0.897657	0.908339	1
242	746	248	27	2	421.625	25.7778	656.803	52.6603	850.646	73.66	940.1	17.5376	934.397	171.541	3539.51	848.162	7687.86	1996.72	10147.1	564.876	242	13	1023	0.004092	490.975	123.624	1762.19	1622.16	0.945259	0.938416	0.934018	0.912512	0.916911	0.910557	0.918377	0.918866	0.913001	0.907625	0.860704	0.914467	0.901271	0.91349	0.903715	0.909091	0.917889	0.910068	0.894917	0.90567	1
244	0	641	225	28	0	0	441.376	30.5264	675.301	56.5611	876.712	75.7864	0	0	1074.62	223.548	3852.63	974.715	8413.72	2235.95	244	15	894	0.003576	513.884	126.899	2003.64	1788.21	0.950783	0.941275	0.936242	0.914989	0.919463	0.910515	0.9217	0.924497	0.911633	0.91443	0.861857	0.918345	0.901566	0.917226	0.9066	0.908277	0.916667	0.90604	0.889262	0.907718	1
244	27213	641	225	28	132.744	13.4468	441.376	30.5264	675.301	56.5611	876.712	75.7864	30.1858	9.42337	1074.62	223.548	3852.63	974.715	8413.72	2235.95	244	0	28107	0.112428	144.867	71.8391	92.9556	470.88	0.933522	0.934109	0.898264	0.921621	0.910307	0.917263	0.920429	0.909186	0.896093	0.891771	0.866065	0.917405	0.912371	0.899865	0.894101	0.885811	0.906963	0.874071	0.900719	0.914808	1
249	1046	417	190	22	328.27	19.0557	537.245	35.9897	775.517	60.5666	972.06	85.8719	441.977	76.9143	1931.26	388.163	5808.61	1364.97	11463.2	3081.5	249	11	1675	0.0067	439.484	166.431	1566.25	2127.86	0.939701	0.936119	0.925075	0.926567	0.919403	0.917313	0.930448	0.911343	0.907164	0.905075	0.86209	0.921791	0.902687	0.903284	0.893731	0.895224	0.915224	0.887164	0.89403	0.91403	1
250	928	232	32	3	362.093	22.3992	551.214	40.6052	794.219	58.541	923.878	99.3867	593.19	109.98	2090.91	462.677	6225.36	1399.05	9958.17	3247.56	250	9	1195	0.00478	411.792	105.323	1058.29	1191.06	0.935565	0.935983	0.928033	0.927615	0.91841	0.915063	0.933054	0.906276	0.908787	0.901674	0.862343	0.927615	0.898745	0.900837	0.89205	0.887866	0.920502	0.880753	0.892887	0.911715	1
254	587	186	30	3	446.25	27.6772	593.229	43.6752	839.01	64.2014	964.549	103.445	1107.35	204.326	2604.19	589.547	7344.78	1795.35	11325.2	3733.27	254	13	806	0.003224	496.716	101.84	1722.97	1502.4	0.938586	0.937965	0.930521	0.931141	0.918114	0.919975	0.933002	0.91067	0.907568	0.8933	0.867246	0.92866	0.91129	0.897643	0.897643	0.890819	0.919975	0.876551	0.898883	0.912531	1
256	0	501	176	32	0	0	471.635	32.6124	618.057	46.699	883.513	78.1538	0	0	1309.94	270.623	2945.95	683.257	8620.48	2409.05	256	16	709	0.002836	526.572	107.374	2046.02	1721.72	0.940762	0.940056	0.93512	0.937236	0.918195	0.917489	0.930183	0.911848	0.909027	0.898449	0.866714	0.927362	0.909027	0.895628	0.899154	0.893512	0.918195	0.872355	0.899154	0.908322	1
256	29019	501	176	32	135.335	13.7001	471.635	32.6124	618.057	46.699	883.513	78.1538	31.9783	9.96166	1309.94	270.623	2945.95	683.257	8620.48	2409.05	256	0	29728	0.118912	144.666	63.4168	80.0122	406.484	0.941991	0.92724	0.900296	0.910017	0.905745	0.91651	0.923187	0.906637	0.901877	0.897302	0.883023	0.906519	0.916241	0.898564	0.899102	0.87976	0.913533	0.891903	0.9063	0.891802	1
261	1287	357	146	30	345.784	18.9779	574.057	37.624	721.758	54.5739	988.242	95.8121	515.66	84.5799	2352.83	468.571	4682.04	1085.01	12099.6	3604.97	261	9	1820	0.00728	431.311	148.23	1401.2	1959.35	0.940385	0.934066	0.918681	0.91978	0.90522	0.917582	0.926648	0.905495	0.903022	0.893132	0.874451	0.915659	0.914286	0.893132	0.898352	0.891484	0.910165	0.88489	0.906593	0.905769	1
262	1154	197	26	0	362.927	22.9783	583.857	40.6036	729.112	57.2977	0	0	597.586	112.759	2478.69	518.488	4833.78	1216.27	0	0	262	8	1377	0.005508	401.449	93.6552	946.691	894.568	0.938998	0.935367	0.923747	0.91939	0.89833	0.920842	0.925563	0.905592	0.901235	0.892157	0.879811	0.913217	0.919753	0.891794	0.894699	0.888526	0.910675	0.88671	0.906318	0.904139	1
266	753	164	23	0	458.749	27.6228	630.582	42.1399	780.381	64.6622	0	0	1201.85	217.039	3116.09	625.164	5932.04	1497.04	0	0	266	12	940	0.00376	496.598	85.2843	1651.56	1070.18	0.941489	0.939362	0.934043	0.919149	0.905851	0.919149	0.927128	0.910106	0.907979	0.892553	0.884574	0.910106	0.915426	0.887234	0.896277	0.885638	0.910638	0.882447	0.903723	0.898404	1
268	0	640	155	21	0	0	483.612	32.4036	658.38	45.8348	813.333	71.1506	0	0	1410.63	282.52	3548.55	739.224	6729.28	1856.35	268	14	816	0.003264	525.295	90.6372	1953.61	1247.59	0.943015	0.9375	0.933824	0.917892	0.90625	0.916054	0.925858	0.914216	0.911765	0.895833	0.883578	0.909926	0.916054	0.88848	0.89951	0.880515	0.909314	0.881127	0.904412	0.901348	1
268	31828	640	155	21	135.291	13.2172	483.612	32.4036	658.38	45.8348	813.333	71.1506	31.8819	9.60098	1410.63	282.52	3548.55	739.224	6729.28	1856.35	268	0	32644	0.130576	145.04	63.8963	79.9191	359.171	0.938503	0.920276	0.912756	0.916999	0.908498	0.914119	0.925591	0.910305	0.910045	0.904378	0.883409	0.88223	0.914257	0.901835	0.900977	0.889413	0.915145	0.905082	0.903949	0.879457	1
273	1412	446	128	19	347.941	18.8361	588.447	39.2833	762.991	53.644	927.778	71.1064	525.2	85.0051	2534.51	509.384	5513.66	1148.54	9914.54	2248.15	273	9	2005	0.00802	433.432	143.41	1379.6	1669.45	0.940399	0.928678	0.923441	0.9202	0.914464	0.915461	0.928928	0.910723	0.913716	0.898005	0.886035	0.895761	0.914464	0.903242	0.902993	0.886783	0.915461	0.895262	0.908978	0.882045	1
274	1282	247	26	2	380.743	22.4017	605.759	42.2999	780.906	52.4957	897.969	47.0605	688.444	121.163	2767.33	586.74	5902.01	1169.15	8911.3	1384.89	274	8	1557	0.006228	423.785	99.7151	1115.86	1065.67	0.940912	0.92903	0.919717	0.922286	0.916827	0.915864	0.929672	0.908799	0.910726	0.896917	0.888247	0.895633	0.9149	0.903982	0.901413	0.889531	0.911368	0.898202	0.912974	0.876686	1
278	863	202	24	1	479.578	27.4611	653.411	47.9197	827.288	72.0948	959.052	0	1370.86	233.765	3474.71	768.827	7075.53	1822.34	10759.2	0	278	12	1090	0.00436	519.888	89.3595	1894.97	1252.56	0.941284	0.93211	0.920183	0.925229	0.919725	0.91789	0.930275	0.913761	0.91055	0.900459	0.887615	0.899083	0.916055	0.910092	0.906422	0.88945	0.911927	0.899083	0.909174	0.884404	1
280	0	746	193	21	0	0	502.242	32.9791	673.057	57.0383	853.241	85.7581	0	0	1578.36	308.052	3816.36	977.233	7816.47	2326.2	280	14	960	0.00384	544.261	91.9535	2164.75	1377.84	0.940104	0.935417	0.926042	0.926042	0.921354	0.91875	0.930208	0.914583	0.910417	0.900521	0.891146	0.899479	0.922396	0.911458	0.908854	0.885417	0.911458	0.901042	0.910417	0.884375	1
280	29232	746	193	21	135.317	13.4424	502.242	32.9791	673.057	57.0383	853.241	85.7581	31.9321	9.84065	1578.36	308.052	3816.36	977.233	7816.47	2326.2	280	0	30192	0.120768	148.32	74.7812	99.7482	447.77	0.945582	0.925427	0.914994	0.919581	0.909297	0.915806	0.928706	0.912659	0.913769	0.91824	0.862381	0.875646	0.90774	0.895419	0.904114	0.903816	0.913669	0.911417	0.8828	0.909579	1
285	1363	549	155	19	346.886	18.7864	605.713	38.486	776.553	58.2856	955.44	90.6415	520.466	84.455	2759.68	523.54	5823.96	1329.15	10921.2	2997.65	285	10	2086	0.008344	452.474	156.591	1598.6	1876.82	0.93768	0.926654	0.912752	0.928332	0.919703	0.918025	0.924257	0.911314	0.910594	0.910355	0.874401	0.882071	0.912512	0.896213	0.901486	0.892138	0.915628	0.907958	0.899808	0.895973	1
286	1224	337	28	0	375.116	22.1567	615.322	45.2429	797.349	58.2396	0	0	658.553	116.457	2904.25	641.382	6298.36	1461.99	0	0	286	8	1589	0.006356	433.5	113.322	1234.21	1197.51	0.939899	0.926683	0.913153	0.928257	0.923851	0.916614	0.927313	0.907804	0.909692	0.913468	0.872561	0.877281	0.909062	0.895532	0.900881	0.890183	0.913468	0.90686	0.895217	0.894273	1
290	791	284	26	0	475.422	26.8701	665.09	50.9998	849.219	68.2469	0	0	1335.36	225.381	3668.54	833.296	7628.05	1933.07	0	0	290	13	1101	0.004404	533.174	102.681	2085.8	1442.21	0.945504	0.929609	0.91644	0.926431	0.925068	0.918256	0.925522	0.909173	0.908265	0.91099	0.879655	0.884196	0.910536	0.89782	0.898728	0.8901	0.909173	0.910536	0.896912	0.89782	1
292	0	707	274	24	0	0	487.111	31.4061	677.03	57.3145	865.59	69.4344	0	0	1439.87	275.178	3883.05	965.199	8075.24	2047.7	292	15	1005	0.00402	547.928	106.115	2264.43	1551.23	0.943284	0.933831	0.922388	0.928856	0.926368	0.91791	0.924378	0.911443	0.90995	0.91194	0.881095	0.88209	0.909453	0.897512	0.9	0.891045	0.910945	0.912438	0.898507	0.89602	1
292	26910	707	274	24	137.081	13.7682	487.111	31.4061	677.03	57.3145	865.59	69.4344	33.2141	10.3648	1439.87	275.178	3883.05	965.199	8075.24	2047.7	292	0	27915	0.11166	151.873	80.2891	113.543	509.425	0.938563	0.93885	0.928712	0.930879	0.92187	0.909099	0.922569	0.907505	0.914455	0.912932	0.862744	0.901505	0.896059	0.903027	0.883575	0.9072	0.905857	0.888877	0.884005	0.907003	1
297	1295	522	229	22	340.37	19.24	585.187	37.7444	781.885	66.0389	974.805	87.9424	492.184	83.2786	2490.56	480.66	5970.04	1513.02	11571	3169.03	297	11	2068	0.008272	457.807	168.411	1721.06	2132.95	0.945841	0.939313	0.926499	0.929884	0.926257	0.910783	0.923356	0.91175	0.915861	0.916828	0.873066	0.893859	0.904255	0.896518	0.894342	0.902321	0.915135	0.90087	0.88588	0.903772	1
298	1148	311	35	1	385.656	23.0045	605.851	41.9267	806.001	74.9489	983.657	0	715.498	126.284	2767.8	578.058	6567.82	1882.73	11604.9	0	298	9	1495	0.00598	441.703	110.564	1286.73	1263.24	0.945485	0.935452	0.928428	0.929431	0.925753	0.913378	0.924749	0.914047	0.915719	0.920401	0.8699	0.891639	0.903679	0.895987	0.895987	0.907023	0.914381	0.902676	0.888294	0.909699	1
302	788	253	33	1	482.769	27.9628	655.205	47.2777	857.3	87.1804	1031.32	0	1398.6	241.217	3501.43	760.718	7937.41	2517.83	13366.6	0	302	13	1075	0.0043	535.359	100.75	2105.36	1536.35	0.950698	0.934884	0.931163	0.930698	0.927442	0.915814	0.930233	0.924186	0.915814	0.921395	0.875349	0.885116	0.913023	0.895349	0.897674	0.908372	0.909767	0.904186	0.891628	0.906512	1
304	0	698	237	31	0	0	497.973	32.5921	671.737	52.0444	865.927	101.074	0	0	1538.51	299.624	3780.85	882.474	8255.63	2945.34	304	15	966	0.003864	552.412	102.708	2304.21	1621.6	0.952899	0.937371	0.928571	0.934783	0.932712	0.917702	0.928054	0.926501	0.917184	0.923395	0.875259	0.888716	0.912008	0.895445	0.897516	0.909938	0.907867	0.900621	0.893892	0.904762	1
304	27325	698	237	31	133.661	13.4422	497.973	32.5921	671.737	52.0444	865.927	101.074	30.8002	9.57882	1538.51	299.624	3780.85	882.474	8255.63	2945.34	304	0	28291	0.113164	147.959	79.4842	108.426	510.22	0.942225	0.937135	0.94037	0.919727	0.907462	0.905694	0.921848	0.904139	0.908982	0.905765	0.886236	0.899473	0.907232	0.894189	0.885476	0.878424	0.923386	0.87162	0.893111	0.89327	1
309	1124	503	204	24	370.783	19.3586	614.643	38.3891	790.793	55.8155	978.711	101.466	634.662	98.9435	2881.81	536.568	6136.91	1304.52	11803	3796.73	309	11	1855	0.00742	490.963	164.214	1993.59	2218.88	0.942318	0.935849	0.933962	0.92345	0.923989	0.910512	0.914016	0.912668	0.912938	0.915364	0.878976	0.896496	0.898113	0.892183	0.888949	0.897035	0.91159	0.878976	0.890566	0.895957	1
310	1044	293	33	3	404.4	23.5898	630.774	46.3707	808.477	56.5261	996.154	82.9112	824.112	143.868	3127.45	686.384	6553.83	1367.4	12301.4	3112.33	310	9	1373	0.005492	463.713	114.372	1478.44	1401.18	0.941369	0.940641	0.932629	0.924618	0.922433	0.906045	0.912964	0.909323	0.910779	0.914421	0.875455	0.899126	0.894028	0.895484	0.888565	0.894392	0.915878	0.865623	0.891843	0.891114	1
314	750	250	29	3	465.226	27.7694	661.303	49.4368	846.255	60.0232	1023.32	62.399	1253	223.552	3603.48	799.63	7513.14	1519.86	13202.8	2347.43	314	13	1032	0.004128	525.055	109.472	2033.05	1586.94	0.944767	0.942345	0.934109	0.931202	0.922965	0.903101	0.909399	0.910853	0.916667	0.914244	0.87064	0.902616	0.890504	0.899225	0.880814	0.900194	0.919574	0.867248	0.894864	0.889535	1
316	0	657	230	32	0	0	484.163	32.0791	680.521	54.7604	874.638	87.5961	0	0	1415.01	280.746	3935.74	947.698	8414.14	2502.08	316	15	919	0.003676	546.902	113.03	2289.59	1740.76	0.946137	0.941785	0.933624	0.927639	0.926551	0.903156	0.912949	0.916213	0.916213	0.916757	0.870511	0.899891	0.890642	0.897171	0.878128	0.899891	0.921654	0.865615	0.890098	0.890098	1
316	28301	657	230	32	137.23	13.1223	484.163	32.0791	680.521	54.7604	874.638	87.5961	33.2287	9.85217	1415.01	280.746	3935.74	947.698	8414.14	2502.08	316	0	29220	0.11688	150.115	75.3726	104.194	500.485	0.939083	0.938125	0.934582	0.918258	0.922331	0.924572	0.92091	0.91037	0.909822	0.906982	0.888501	0.904654	0.916239	0.887081	0.893789	0.88732	0.914305	0.876249	0.905236	0.895243	1
321	1389	473	191	30	362.617	19.4303	595.971	36.5343	796.515	61.0775	978.929	91.5257	594.079	95.5717	2627.11	484.6	6286.78	1441.24	11736.6	3269.45	321	10	2083	0.008332	464.268	160.572	1738.2	2189.3	0.943591	0.93495	0.94047	0.926788	0.926308	0.918147	0.920787	0.918627	0.915506	0.909506	0.882861	0.902784	0.904225	0.890302	0.881661	0.889582	0.914546	0.87254	0.907825	0.887422	1
322	1250	275	33	1	387.573	23.2318	606.313	41.0639	798.036	68.7444	949.314	0	726.28	130.475	2772.33	562.125	6351.01	1621.5	10436.2	0	322	8	1559	0.006236	435.207	103.779	1212.48	1165.01	0.949326	0.936818	0.944195	0.921745	0.924631	0.918217	0.92431	0.916292	0.912765	0.907954	0.889994	0.902822	0.904105	0.888711	0.886466	0.884221	0.910199	0.876203	0.911482	0.884862	1
326	848	228	27	1	448.615	27.3735	637.373	46.2342	830.766	74.9882	995.026	0	1124.63	207.632	3224.95	702.757	7174.98	1877.12	12010.2	0	326	13	1104	0.004416	497.439	99.8554	1716.22	1336.02	0.948822	0.938859	0.945199	0.925272	0.931159	0.923007	0.924819	0.916214	0.914402	0.911685	0.894475	0.902174	0.904891	0.890851	0.879076	0.882699	0.916214	0.883152	0.910779	0.883605	1
328	0	727	211	26	0	0	467.858	31.8003	657.595	51.5517	850.719	67.4062	0	0	1278.31	262.511	3549.62	841.219	7661.5	1798.33	328	15	964	0.003856	519.714	103.01	1947.62	1440.22	0.953838	0.935166	0.945021	0.926867	0.932054	0.923237	0.928423	0.918568	0.913382	0.911307	0.895747	0.907676	0.903008	0.899378	0.882261	0.88278	0.918568	0.889523	0.912344	0.883299	1
328	27107	727	211	26	137.516	13.5464	467.858	31.8003	657.595	51.5517	850.719	67.4062	33.4925	10.284	1278.31	262.511	3549.62	841.219	7661.5	1798.33	328	0	28071	0.112284	150.641	73.3878	99.2263	439.131	0.941025	0.950358	0.926187	0.928859	0.915197	0.910192	0.91981	0.91151	0.901696	0.902889	0.884062	0.899416	0.910192	0.907805	0.90565	0.885024	0.916747	0.89352	0.907556	0.884561	1
333	1322	508	174	23	346.313	19.7971	569.503	37.1708	763.29	51.1201	948.281	73.4238	518.422	89.2435	2297.24	454.428	5513.34	1125.03	10588.8	2483.45	333	10	2027	0.008108	444.872	150.647	1507.26	1828.43	0.944993	0.943266	0.931426	0.932412	0.920326	0.925752	0.924026	0.909225	0.907745	0.906512	0.888999	0.907499	0.909472	0.906265	0.896892	0.891219	0.911199	0.886532	0.910705	0.892452	1
334	1173	309	32	2	385.277	23.3645	586.27	42.5442	775.869	58.5195	969.928	12.2023	713.693	130.264	2512.5	544.464	5810.42	1356.42	11133	418.165	334	9	1516	0.006064	435.261	101.346	1201.67	1107.05	0.945251	0.943272	0.9281	0.932058	0.919195	0.923813	0.924472	0.906332	0.909301	0.908311	0.882916	0.907322	0.913588	0.903034	0.897427	0.891491	0.91095	0.885884	0.914908	0.889182	1
338	809	257	30	1	476.42	29.1605	629.548	45.0731	817.784	72.1124	1073.03	0	1346.01	249.661	3106.76	661.847	6843.14	1927.88	15046.8	0	338	13	1097	0.004388	522.174	90.3131	1921.33	1281.82	0.945761	0.944394	0.932088	0.931176	0.924339	0.924339	0.927985	0.911577	0.913856	0.9134	0.888332	0.9134	0.907931	0.903373	0.894713	0.886509	0.913856	0.884686	0.911577	0.888332	1
340	0	716	233	30	0	0	492.417	33.6815	645.629	52.3908	840.857	98.2291	0	0	1489.69	310.726	3364.36	819.814	7568.65	2881.07	340	15	979	0.003916	539.559	94.1457	2122.14	1433.09	0.948417	0.948417	0.92952	0.930031	0.925434	0.925945	0.925945	0.911134	0.914198	0.911134	0.891726	0.913687	0.908069	0.909602	0.892748	0.888151	0.91522	0.885087	0.910112	0.890705	1
340	26917	716	233	30	130.837	13.3172	492.417	33.6815	645.629	52.3908	840.857	98.2291	28.9197	9.15117	1489.69	310.726	3364.36	819.814	7568.65	2881.07	340	0	27896	0.111584	145.181	78.3525	102.38	469.606	0.942483	0.931639	0.914092	0.929972	0.914988	0.917641	0.925957	0.904305	0.914396	0.911224	0.885844	0.89382	0.905632	0.886615	0.894985	0.894985	0.904485	0.90936	0.896831	0.897333	1
345	1024	521	189	30	347.414	19.3114	599.741	40.4485	756.461	57.6456	949.859	105.65	523.083	87.5663	2683.45	550.735	5387.49	1215.64	10849	3881.08	345	11	1764	0.007056	476.011	166.17	1857.95	2110.39	0.934524	0.947562	0.92602	0.936508	0.92432	0.915533	0.924603	0.90788	0.910998	0.911848	0.885488	0.90788	0.911848	0.901361	0.89229	0.885488	0.915533	0.897676	0.889172	0.893707	1
346	910	314	36	3	392.586	23.7316	619.226	48.096	771.482	71.558	1015.18	179.66	754.826	136.078	2965.54	711.61	5761.21	1619.95	13978.2	7574.47	346	9	1263	0.005052	461.211	119.487	1478.55	1473.54	0.933096	0.948931	0.921615	0.939034	0.927553	0.910926	0.918448	0.9038	0.908947	0.91053	0.882423	0.907363	0.911322	0.903405	0.901029	0.884006	0.911718	0.89707	0.885194	0.893903	1
350	642	265	35	2	487.076	29.123	664.689	53.0496	826.358	68.9834	1135.14	199.155	1437.16	257.435	3668.12	905.818	7039.78	1775.49	19426.5	9422	350	14	944	0.003776	550.888	107.558	2309.27	1751.12	0.935911	0.953919	0.924788	0.933792	0.928496	0.913136	0.917373	0.908369	0.913665	0.90678	0.887712	0.912606	0.913136	0.900953	0.901483	0.885593	0.911547	0.900953	0.888771	0.889301	1
352	0	568	246	37	0	0	507.818	33.3189	683.483	59.5944	863.108	116.228	0	0	1631.25	318.362	4001.23	1079.28	8320.75	4499.52	352	16	851	0.003404	574.045	111.254	2607.19	1975.21	0.93772	0.954759	0.929495	0.93302	0.93067	0.915394	0.921269	0.911281	0.916569	0.913043	0.890129	0.912456	0.915394	0.89953	0.90188	0.883079	0.914219	0.902468	0.887192	0.887779	1
352	27531	568	246	37	137.004	13.6278	507.818	33.3189	683.483	59.5944	863.108	116.228	33.1373	10.1765	1631.25	318.362	4001.23	1079.28	8320.75	4499.52	352	0	28382	0.113528	150.108	78.1448	110.317	556.587	0.943256	0.930607	0.914241	0.938782	0.919315	0.910947	0.917324	0.918364	0.927947	0.91211	0.868596	0.886883	0.906878	0.885262	0.878145	0.897276	0.91285	0.893647	0.894053	0.877088	1
357	1362	426	201	34	374.493	19.5481	626.06	39.99	806.323	66.5432	970.883	84.7671	653.824	102.33	3046.3	581.648	6539.7	1652.8	11414.8	2998.41	357	10	2023	0.008092	480.397	166.648	1923.29	2341.55	0.942659	0.941671	0.922145	0.940929	0.917696	0.915719	0.919674	0.920168	0.92437	0.907563	0.881364	0.896194	0.907069	0.892981	0.886555	0.894958	0.910529	0.900643	0.88433	0.88433	1
358	1266	267	34	1	413.031	23.6839	647.801	44.7134	804.742	60.2751	954.551	0	877.492	151.293	3380	694.137	6476.19	1391.37	10609.1	0	358	8	1568	0.006272	461.847	106.717	1431.23	1281.54	0.944515	0.939732	0.917092	0.943878	0.915179	0.916773	0.91773	0.919643	0.930804	0.906569	0.874043	0.891582	0.906569	0.890625	0.882334	0.89477	0.910395	0.903061	0.882015	0.886798	1
362	913	227	31	1	506.89	30.3303	693.645	52.5835	847.81	48.7276	1021.53	0	1618.95	289.639	4157.77	935.441	7517.45	1267.47	12991	0	362	12	1172	0.004688	552.518	96.3771	2276.4	1457.44	0.945819	0.944966	0.915956	0.943686	0.921502	0.921502	0.915102	0.917662	0.931741	0.904437	0.870307	0.892918	0.906143	0.892491	0.885666	0.889505	0.910836	0.900171	0.880119	0.885239	1
364	0	807	213	30	0	0	531.747	34.6007	717.431	60.3627	874.959	69.0155	0	0	1871.49	367.934	4616.54	1164.2	8331.87	1992.36	364	15	1050	0.0042	579.22	99.5058	2612.93	1632.1	0.946667	0.949048	0.919048	0.944286	0.92381	0.922381	0.916667	0.919524	0.931905	0.908095	0.870476	0.894762	0.903333	0.894762	0.889524	0.89	0.910952	0.900476	0.879048	0.882381	1
364	27961	807	213	30	138.338	13.5951	531.747	34.6007	717.431	60.3627	874.959	69.0155	34.0858	10.3065	1871.49	367.934	4616.54	1164.2	8331.87	1992.36	364	0	29011	0.116044	154.295	85.5394	127.422	573.149	0.950553	0.936731	0.928182	0.927786	0.915549	0.919341	0.912361	0.912774	0.927372	0.91243	0.878787	0.900813	0.901589	0.912292	0.881286	0.900727	0.922426	0.888232	0.899021	0.884458	1
369	1473	605	184	25	357.546	18.9414	638.929	42.8992	825.801	65.5256	993.996	84.4555	569.508	90.916	3241.4	657.371	7010.66	1641.57	12232.6	3194.2	369	10	2287	0.009148	476.614	173.142	1922.04	2309.13	0.947092	0.945562	0.929821	0.93638	0.926979	0.919983	0.921294	0.911893	0.934412	0.911893	0.868605	0.888063	0.900962	0.904023	0.885002	0.89812	0.917796	0.888063	0.900525	0.883035	1
370	1342	364	33	2	390.069	23.0599	651.556	50.3078	838.011	73.9522	983.092	54.2385	740.148	132.27	3451.15	801.768	7357.82	1953.08	11689.7	1910.98	370	9	1741	0.006964	453.911	124.391	1444.97	1494	0.950029	0.943998	0.931361	0.936244	0.927053	0.919586	0.920161	0.912981	0.937679	0.913843	0.874785	0.888283	0.903217	0.909248	0.885123	0.898909	0.918725	0.887134	0.901206	0.884836	1
374	925	306	28	2	466.326	28.576	687.719	54.4792	880.106	83.591	1031.63	49.0031	1262.6	232.048	4059.08	964.301	8547.91	2411.06	13468.1	1899.52	374	13	1261	0.005044	530.135	116.659	2122.33	1724.33	0.954798	0.947264	0.934576	0.940523	0.930214	0.922284	0.921491	0.91475	0.936162	0.911182	0.878271	0.885408	0.904441	0.905234	0.887391	0.902062	0.919112	0.886598	0.903251	0.882236	1
376	0	824	294	27	0	0	490.6	33.2682	714.516	60.5516	921.364	98.128	0	0	1472.92	301.526	4562.62	1178.11	9863.94	3004.65	376	15	1145	0.00458	558.252	120.986	2464.12	1940.02	0.957205	0.947162	0.934934	0.940611	0.933188	0.922271	0.920961	0.918341	0.937555	0.91179	0.879476	0.884279	0.907424	0.90786	0.88952	0.900873	0.919651	0.886026	0.90262	0.886026	1
376	28700	824	294	27	135.444	13.3412	490.6	33.2682	714.516	60.5516	921.364	98.128	32.0052	9.75659	1472.92	301.526	4562.62	1178.11	9863.94	3004.65	376	0	29845	0.11938	151.665	85.6037	125.313	602.258	0.943709	0.938231	0.935333	0.923203	0.916586	0.914106	0.921293	0.911024	0.921545	0.923471	0.889295	0.911895	0.900034	0.899983	0.884051	0.896968	0.920171	0.897571	0.896582	0.886363	1
381	1322	580	247	22	361.561	19.3072	602.672	39.683	823.262	67.4154	1037.94	114.641	588.894	94.3649	2720.95	538.673	6956.65	1751.21	14120.4	4625.81	381	11	2171	0.008684	485.359	174.333	2020.09	2506.7	0.950023	0.945877	0.938968	0.934823	0.92515	0.918931	0.922616	0.912252	0.928604	0.918701	0.890373	0.904192	0.899355	0.914095	0.889912	0.898664	0.921695	0.901198	0.90281	0.889222	1
382	1203	328	34	2	395.175	23.6635	619.401	43.1962	838.01	81.6522	1019.43	190.126	769.645	138.225	2957.4	620.303	7398.12	2280.44	14244.3	7274.28	382	9	1567	0.006268	452.514	114.016	1388.6	1442	0.946713	0.943204	0.943523	0.932674	0.926292	0.91672	0.922463	0.908743	0.928845	0.928207	0.894384	0.914805	0.893746	0.91321	0.889917	0.900766	0.924378	0.909381	0.904595	0.889598	1
386	857	270	32	2	493.859	29.8674	669.55	47.6179	893.781	97.9952	1101.09	200.325	1498.13	270.85	3733.63	791.93	9035.73	3144.45	17849.3	8927.6	386	13	1161	0.004644	546.786	104.595	2253.93	1796.48	0.94832	0.944875	0.944014	0.934109	0.925926	0.921189	0.922481	0.911714	0.92851	0.929371	0.894918	0.915159	0.894057	0.916021	0.893196	0.899655	0.919466	0.911714	0.905254	0.886736	1
388	0	760	255	33	0	0	509.587	34.7173	686.66	54.2962	922.89	115.89	0	0	1649.94	335.093	4039.81	944.474	10058.5	4141.67	388	15	1048	0.004192	565.687	108.973	2496.22	1933.52	0.952767	0.943225	0.946565	0.934637	0.927004	0.923664	0.923664	0.913645	0.932729	0.930821	0.896469	0.916985	0.893607	0.916985	0.897901	0.898855	0.921279	0.910305	0.905534	0.884065	1
388	30232	760	255	33	138.834	13.4277	509.587	34.7173	686.66	54.2962	922.89	115.89	34.4254	10.3941	1649.94	335.093	4039.81	944.474	10058.5	4141.67	388	0	31280	0.12512	153.135	80.4495	116.905	567.101	0.939706	0.947954	0.943462	0.911797	0.928964	0.916784	0.928181	0.916576	0.914594	0.916208	0.899089	0.909847	0.910198	0.905419	0.890201	0.880914	0.921803	0.89132	0.911397	0.881698	1
393	1636	556	218	29	352.369	19.3149	614.545	40.3975	792.582	62.8903	1035.17	121.087	545.55	90.1632	2883.89	560.178	6201.93	1464.89	14077.7	5175.27	393	10	2439	0.009756	459.601	167.884	1745.08	2330.64	0.946084	0.951415	0.941779	0.922099	0.930094	0.922919	0.927224	0.919434	0.919844	0.926814	0.902624	0.913899	0.906929	0.909184	0.891964	0.887044	0.921484	0.898729	0.909184	0.880279	1
394	1476	338	40	1	392.995	23.9272	634.101	45.0129	805.886	71.0391	1101.69	0	757.341	140.067	3173.53	670.722	6545.86	1701.19	16279.4	0	394	8	1855	0.00742	446.213	112.43	1330.78	1321.85	0.947439	0.953908	0.939084	0.918868	0.929111	0.924528	0.925876	0.920216	0.918059	0.927224	0.903504	0.916712	0.909164	0.908086	0.892453	0.883288	0.921833	0.897844	0.910782	0.87655	1
398	1033	289	33	1	474.688	28.7314	676.833	53.5464	839.989	78.4928	1163.8	0	1331.1	243.29	3869.78	909.291	7428.37	2020.66	19177.4	0	398	13	1356	0.005424	527.169	104.605	2033.71	1529.77	0.946165	0.955752	0.943584	0.919985	0.932522	0.919985	0.925516	0.920354	0.917773	0.93031	0.902286	0.914086	0.907448	0.908923	0.891224	0.886431	0.917773	0.891962	0.910398	0.87795	1
400	0	905	271	32	0	0	500.819	33.6316	703.984	58.5912	864.383	82.6928	0	0	1566.07	318.192	4360.81	1082.5	8103.72	2335.17	400	15	1208	0.004832	556.027	107.293	2366.22	1651.47	0.94702	0.957781	0.945778	0.922599	0.934603	0.921772	0.92798	0.920944	0.918874	0.93005	0.901076	0.910596	0.907285	0.90894	0.896523	0.885348	0.918046	0.899007	0.911838	0.878311	1
400	26340	905	271	32	138.705	13.517	500.819	33.6316	703.984	58.5912	864.383	82.6928	34.3425	10.3791	1566.07	318.192	4360.81	1082.5	8103.72	2335.17	400	0	27548	0.110192	157.005	89.3397	136.597	589.651	0.934714	0.950359	0.927218	0.917072	0.922118	0.916146	0.924387	0.903369	0.921065	0.914277	0.885926	0.903841	0.895873	0.894911	0.884674	0.890192	0.913769	0.896871	0.900392	0.883367	1
405	1428	659	230	30	373.506	19.9959	616.424	39.89	822.853	65.2212	984.398	81.2769	648.966	104.54	2909.34	565.196	6936.99	1661.24	11870.4	3061.14	405	11	2347	0.009388	493.557	167.048	2043.29	2336.95	0.945036	0.955688	0.93971	0.914146	0.928845	0.916489	0.929271	0.915424	0.921176	0.91862	0.896677	0.909246	0.902642	0.901363	0.888581	0.884107	0.916489	0.898168	0.909246	0.886451	1
406	1306	384	41	0	402.298	24.3077	628.408	44.7663	819.824	74.1651	0	0	812.001	147.764	3089.62	660.613	6899.26	1881.83	0	0	406	9	1731	0.006924	462.347	113.514	1461.44	1343.07	0.943096	0.958117	0.935586	0.910456	0.927787	0.915656	0.928076	0.916522	0.918833	0.920277	0.899769	0.90959	0.904391	0.905257	0.88706	0.882149	0.90959	0.896014	0.904679	0.888504	1
410	910	323	39	0	499.751	29.404	678.41	51.3144	863.872	76.0903	0	0	1551.3	275.155	3890.99	889.845	8056.43	2133.08	0	0	410	13	1272	0.005088	556.282	102.173	2344.87	1566.04	0.944182	0.960692	0.938286	0.911164	0.932783	0.919025	0.93239	0.914701	0.920991	0.92217	0.901336	0.913129	0.909591	0.90684	0.886006	0.886006	0.911557	0.894261	0.90173	0.886792	1
412	0	801	300	39	0	0	523.333	33.7205	702.836	56.0556	885.803	76.8967	0	0	1783.99	347.093	4332.83	1047.81	8676.93	2246.7	412	15	1140	0.00456	582.971	106.045	2690.55	1749.13	0.945175	0.961842	0.939474	0.914912	0.934649	0.922368	0.932895	0.913158	0.921491	0.925	0.901316	0.910965	0.908333	0.903509	0.885965	0.884211	0.914035	0.892982	0.901316	0.889035	1
412	30609	801	300	39	136.81	13.9035	523.333	33.7205	702.836	56.0556	885.803	76.8967	33.0425	10.4591	1783.99	347.093	4332.83	1047.81	8676.93	2246.7	412	0	31749	0.126996	152.83	86.4932	128.465	595.349	0.952077	0.953227	0.92258	0.937022	0.922879	0.911352	0.913273	0.906769	0.922297	0.901398	0.876894	0.885902	0.908485	0.896894	0.888437	0.881697	0.909745	0.887004	0.894375	0.877083	1
417	1472	586	251	36	337.74	19.0866	621.872	39.7585	802.717	64.8751	986.197	87.6921	480.923	81.9671	2986	575.358	6447.15	1583.68	11972.5	3262.21	417	11	2345	0.00938	468.467	184.048	1921.94	2418.21	0.946482	0.956716	0.923667	0.926226	0.926439	0.913433	0.923881	0.90661	0.923454	0.914499	0.881023	0.90064	0.904691	0.893603	0.884861	0.890618	0.912154	0.882729	0.896162	0.881237	1
418	1303	353	45	0	373.778	22.5162	637.257	42.6393	829.013	78.4483	0	0	651.834	117.577	3215.8	649.202	7150.51	2088.2	0	0	418	9	1701	0.006804	440.5	127.929	1355.84	1483.01	0.949148	0.955614	0.922693	0.92622	0.923868	0.915638	0.923868	0.902704	0.924456	0.910935	0.875367	0.902704	0.903292	0.893592	0.883892	0.890947	0.915932	0.884186	0.896238	0.877719	1
422	838	307	38	0	452.482	27.0491	678.847	47.9343	868.462	90.48	0	0	1153.28	206.004	3889.95	825.757	8262.01	2662.27	0	0	422	13	1183	0.004732	524.588	122.614	2091.82	1766.53	0.948859	0.957312	0.931107	0.926036	0.9235	0.917582	0.924345	0.90448	0.922232	0.914201	0.877853	0.906593	0.899408	0.895604	0.882925	0.894759	0.913356	0.888842	0.895182	0.878698	1
424	0	744	294	36	0	0	476.61	32.1761	698.722	50.2268	892.189	96.1716	0	0	1350.8	274.04	4241.99	902.172	8969.67	2846.35	424	16	1074	0.004296	551.342	124.205	2397.62	1919.5	0.950652	0.957635	0.931564	0.926909	0.922719	0.91946	0.925978	0.907356	0.925047	0.914804	0.881285	0.905493	0.899441	0.897579	0.88175	0.895717	0.912011	0.888734	0.896182	0.879888	1
424	35110	744	294	36	133.536	12.7736	476.61	32.1761	698.722	50.2268	892.189	96.1716	30.6263	9.01765	1350.8	274.04	4241.99	902.172	8969.67	2846.35	424	0	36184	0.144736	145.937	75.1245	100.883	520.385	0.960728	0.947629	0.94083	0.935372	0.923005	0.908578	0.919896	0.91868	0.928242	0.911715	0.88933	0.908661	0.907763	0.886386	0.886372	0.894705	0.913429	0.896363	0.892908	0.88079	1
429	1447	540	244	31	339.674	18.7415	577.973	39.345	801.295	55.1522	999.814	96.568	488.978	81.2545	2403.3	488.699	6378.3	1297.13	12522.1	3608.21	429	10	2262	0.009048	455.404	173.7	1746.16	2332.64	0.952476	0.954686	0.935455	0.934571	0.92374	0.91313	0.922856	0.920866	0.928161	0.909593	0.884173	0.898541	0.913351	0.891689	0.880858	0.893236	0.914456	0.891468	0.88992	0.876658	1
430	1308	298	30	1	376.016	22.5864	595.305	44.1044	808.601	72.8676	1061.91	0	663.541	120.412	2631.82	590.278	6617.7	1753.82	14586.1	0	430	8	1637	0.006548	424.282	104.881	1139.47	1173.98	0.951741	0.954184	0.938913	0.934331	0.920892	0.914783	0.923335	0.92639	0.932498	0.911118	0.880269	0.897679	0.918754	0.892792	0.887294	0.888516	0.913867	0.887599	0.889126	0.878131	1
434	860	243	30	1	498.97	28.606	656.231	48.9922	869.447	78.3358	1123.47	0	1543.24	265.604	3521.81	796.728	8216.97	2094.45	17259.7	0	434	13	1134	0.004536	543.02	92.9049	2157.63	1470.73	0.949295	0.955908	0.94224	0.936067	0.919753	0.917989	0.92284	0.925485	0.935626	0.91358	0.87963	0.89903	0.915344	0.890653	0.889771	0.893298	0.911817	0.889771	0.888889	0.876543	1
436	0	776	224	31	0	0	515.81	33.4599	672.38	51.7321	898.626	99.6718	0	0	1708.74	333.721	3790.96	886.703	9181.15	3005.52	436	15	1031	0.004124	561.338	96.8633	2385.81	1639.73	0.949079	0.956838	0.946654	0.936954	0.919981	0.920951	0.927255	0.925315	0.934045	0.914161	0.876819	0.902037	0.921435	0.892823	0.887973	0.895247	0.913191	0.893792	0.887973	0.880213	1
436	29811	776	224	31	137.819	13.6269	515.81	33.4599	672.38	51.7321	898.626	99.6718	33.7216	10.4237	1708.74	333.721	3790.96	886.703	9181.15	3005.52	436	0	30842	0.123368	151.977	79.3012	112.348	518.401	0.951803	0.942335	0.952905	0.926966	0.924437	0.917515	0.917045	0.907723	0.934132	0.913543	0.893538	0.912117	0.894835	0.895305	0.875997	0.888172	0.91437	0.893262	0.903784	0.874976	1
441	1495	552	183	30	353.817	19.4397	622.768	39.6879	778.924	60.2006	1008.35	101.954	552.303	91.7865	2998.66	577.231	5883.73	1404.74	12872.3	3754.63	441	10	2260	0.00904	462.619	164.973	1745.06	2188.46	0.955752	0.952655	0.952434	0.931195	0.92677	0.91969	0.919469	0.919248	0.93208	0.906858	0.891372	0.915044	0.908628	0.891593	0.881858	0.887832	0.916372	0.896239	0.900221	0.881195	1
442	1363	327	39	0	393.969	23.8626	641.944	44.1389	802.782	72.3059	0	0	762.857	139.343	3289.42	682.631	6479.54	1802.62	0	0	442	8	1729	0.006916	450.089	114.827	1369.65	1324	0.955755	0.951706	0.95402	0.934933	0.928571	0.918161	0.91845	0.915269	0.931752	0.905147	0.894448	0.916715	0.909485	0.887507	0.879121	0.888086	0.915847	0.89734	0.901677	0.879988	1
446	929	281	37	0	487.252	29.4326	684.547	51.5872	848.002	77.911	0	0	1439.02	260.225	3996.57	908.067	7640.42	2225.28	0	0	446	13	1247	0.004988	542.415	104.953	2199.35	1555.68	0.957498	0.953087	0.953087	0.940257	0.929832	0.919006	0.922213	0.917803	0.929832	0.913392	0.897755	0.915798	0.917402	0.890537	0.875301	0.889735	0.911387	0.898156	0.89575	0.876103	1
448	0	823	262	37	0	0	506.479	33.6046	703.033	54.9372	867.483	76.2874	0	0	1618.95	321.377	4332.92	1013.74	8157.58	2186.84	448	15	1122	0.004488	564.282	108.18	2468.32	1697.6	0.959447	0.954991	0.951872	0.94385	0.927807	0.919786	0.919786	0.917112	0.930036	0.914884	0.896613	0.917558	0.918895	0.892157	0.87344	0.889037	0.910428	0.897504	0.894831	0.876114	1
448	32075	823	262	37	138.712	13.7461	506.479	33.6046	703.033	54.9372	867.483	76.2874	34.3817	10.5992	1618.95	321.377	4332.92	1013.74	8157.58	2186.84	448	0	33197	0.132788	153.096	80.5754	116.644	539.412	0.938549	0.947119	0.939257	0.923818	0.923999	0.92064	0.919857	0.910489	0.923924	0.929903	0.904901	0.908561	0.90231	0.897687	0.882836	0.886104	0.912251	0.895457	0.911061	0.884161	1
453	1680	620	221	32	355.229	18.966	611.996	39.3934	809.817	62.1324	980.816	90.3405	558.624	89.809	2847.01	550.376	6605.64	1511.3	11793.1	3164.07	453	10	2553	0.010212	464.778	166.896	1778.64	2220.98	0.947904	0.952213	0.944771	0.934587	0.920682	0.919702	0.923228	0.909714	0.929495	0.923619	0.906189	0.920877	0.90756	0.896005	0.880141	0.888758	0.908735	0.895025	0.907756	0.873678	1
454	1514	386	34	1	398.252	23.4092	632.147	44.4502	837.719	62.4572	1007.52	0	787.387	138.954	3143.88	672.735	7302.44	1645.26	12466.4	0	454	8	1935	0.00774	452.947	111.348	1377.98	1314.61	0.947028	0.952972	0.950646	0.935917	0.924548	0.92093	0.925323	0.910078	0.929974	0.924289	0.905426	0.924548	0.905426	0.903618	0.885271	0.887597	0.91137	0.894315	0.908527	0.873127	1
458	1061	325	27	1	514.87	29.1937	692.582	48.825	903.166	67.7252	1077.89	0	1694.46	288.128	4129.67	877.243	9143.39	2050.91	15251.5	0	458	13	1414	0.005656	563.529	96.2774	2406.01	1538.09	0.947313	0.953324	0.951556	0.935997	0.929279	0.925035	0.925743	0.912306	0.93529	0.928925	0.905233	0.919024	0.905587	0.903112	0.886846	0.886492	0.911598	0.895686	0.909123	0.875884	1
460	0	964	304	28	0	0	535.888	33.8616	712.475	56.2307	924.495	72.8205	0	0	1913.93	362.204	4511.14	1085.07	9818.33	2235.68	460	15	1296	0.005184	585.705	99.0179	2693.92	1674.96	0.949846	0.953704	0.95216	0.9375	0.931327	0.923997	0.929398	0.913194	0.935571	0.93017	0.903549	0.919753	0.906636	0.905864	0.887731	0.88696	0.912809	0.894676	0.908951	0.872685	1
460	29332	964	304	28	139.769	13.3697	535.888	33.8616	712.475	56.2307	924.495	72.8205	35.0984	10.3864	1913.93	362.204	4511.14	1085.07	9818.33	2235.68	460	0	30628	0.122512	158.638	92.9762	147.605	636.626	0.949099	0.954731	0.925901	0.925395	0.929901	0.911715	0.930146	0.907176	0.920906	0.917575	0.891407	0.911356	0.902491	0.896255	0.879734	0.896598	0.916808	0.894867	0.913233	0.879734	1
465	1644	715	244	25	339.173	18.413	633.323	42.8071	810.005	63.1321	1034.1	95.3368	486.69	79.7967	3157.65	639.482	6614.18	1553.58	13814.1	3769.64	465	10	2628	0.010512	469.528	181.361	1909.07	2359.66	0.950533	0.953767	0.938166	0.930175	0.933219	0.924277	0.935693	0.910578	0.92656	0.92618	0.89726	0.914764	0.909247	0.903919	0.883752	0.891743	0.911149	0.892314	0.915906	0.88261	1
466	1464	429	41	1	366.216	22.5043	645.057	46.3329	828.958	62.6852	946.14	0	613.508	113.547	3341.49	722.005	7079.64	1598.29	10332.4	0	466	9	1935	0.00774	438.141	133.11	1360.35	1485.37	0.948579	0.951421	0.935659	0.92739	0.932558	0.924031	0.936176	0.911628	0.924289	0.924806	0.89845	0.909819	0.909819	0.90491	0.881654	0.889664	0.910336	0.89354	0.918863	0.886047	1
470	1003	355	34	1	456.934	27.4314	691.098	52.551	886.297	71.3063	1001.81	0	1187.68	216.953	4112.97	936.748	8665.14	2111.78	12256.3	0	470	13	1393	0.005572	527.481	122.799	2123.63	1767.43	0.947595	0.955133	0.940057	0.928571	0.931802	0.925341	0.936827	0.910983	0.922111	0.927854	0.894831	0.91206	0.908471	0.910625	0.880833	0.88514	0.909907	0.887294	0.917444	0.884063	1
472	0	890	324	35	0	0	475.423	31.8431	710.663	56.569	901.088	82.8807	0	0	1340.51	270.402	4478.02	1073.64	9158.77	2585.07	472	15	1249	0.004996	548.374	125.92	2373.49	1933.34	0.951561	0.958767	0.942354	0.930745	0.933547	0.926341	0.935548	0.911529	0.924339	0.929544	0.899119	0.915933	0.907926	0.910729	0.879103	0.884307	0.91193	0.888711	0.918735	0.885508	1
472	23863	890	324	35	131	14.0342	475.423	31.8431	710.663	56.569	901.088	82.8807	29.12	9.59442	1340.51	270.402	4478.02	1073.64	9158.77	2585.07	472	0	25112	0.100448	151.759	95.9642	145.722	667.652	0.955818	0.956594	0.935847	0.919919	0.922965	0.914483	0.929058	0.911516	0.925275	0.917271	0.880037	0.913348	0.904468	0.895787	0.890252	0.893736	0.916275	0.886867	0.905603	0.864208	1
477	953	636	280	31	337.166	19.0987	576.053	38.0385	811.536	62.0109	1000.72	100.049	478.496	81.1121	2377.69	471.507	6646.9	1524.13	12585	3896	477	13	1900	0.0076	497.864	187.14	2220.78	2614.98	0.957105	0.959737	0.939737	0.926579	0.927105	0.918684	0.931053	0.908947	0.922632	0.925526	0.880526	0.912105	0.901053	0.908421	0.882632	0.888421	0.917368	0.886842	0.914474	0.876579	1
478	852	375	41	5	369.329	23.2641	592.103	43.1879	834.149	74.2961	994.538	29.7347	629.558	118.682	2588.48	571.271	7261.4	1990.58	12024.5	1079.15	478	10	1273	0.005092	452.38	131.564	1464.97	1611.45	0.957188	0.961115	0.936371	0.92773	0.923802	0.915161	0.930479	0.908877	0.918303	0.926159	0.875491	0.907698	0.895915	0.904556	0.877455	0.889631	0.910448	0.884918	0.915161	0.867636	1
482	569	314	38	5	476.6	29.5725	643.337	48.1937	887.586	83.3296	1016.42	40.9488	1347.87	249.818	3319.73	763.281	8761.89	2459.81	12859.6	1544.22	482	15	926	0.003704	552.92	117.16	2382.92	1927.55	0.958423	0.962203	0.939525	0.926566	0.925486	0.919546	0.935745	0.908207	0.913067	0.927646	0.87527	0.911447	0.895788	0.905508	0.87203	0.887689	0.911987	0.88067	0.913067	0.86933	1
484	0	498	293	41	0	0	495.251	33.9481	663.677	53.9009	928.506	89.0813	0	0	1515.39	310.064	3653.43	897.579	10034.8	2842.22	484	17	832	0.003328	575.915	121.809	2688.16	2133.18	0.962139	0.960337	0.947115	0.928486	0.926082	0.918269	0.9375	0.911659	0.915865	0.926082	0.870192	0.911058	0.893029	0.908053	0.876202	0.884014	0.915264	0.882813	0.912861	0.868389	1
484	30910	498	293	41	137.766	13.5807	495.251	33.9481	663.677	53.9009	928.506	89.0813	33.672	10.2027	1515.39	310.064	3653.43	897.579	10034.8	2842.22	484	0	31742	0.126968	149.251	73.9494	103.25	547.016	0.948538	0.954839	0.936677	0.922217	0.921193	0.917397	0.929415	0.907851	0.926359	0.922122	0.889894	0.899408	0.916719	0.89013	0.873716	0.890807	0.898085	0.899219	0.888838	0.862958	1
489	1634	373	244	36	350.211	18.6937	598.692	39.7929	770.239	62.3681	1051.31	94.2471	535.372	85.5361	2668.17	527.221	5699.09	1392.95	14495.4	3901.78	489	10	2287	0.009148	446.586	168.537	1653.89	2429.09	0.955181	0.959991	0.945343	0.926323	0.917578	0.919327	0.930258	0.914954	0.92676	0.921294	0.876476	0.903148	0.911019	0.892873	0.88216	0.896371	0.906865	0.889156	0.895278	0.865326	1
490	1479	220	40	0	388.397	23.2077	615.786	44.0304	789.568	65.3773	0	0	730.854	130.921	2908.16	619.066	6142.18	1527.37	0	0	490	8	1739	0.006956	426.392	97.9856	1130.77	1109.09	0.955147	0.962622	0.945946	0.927257	0.917194	0.917194	0.929557	0.915181	0.931282	0.916619	0.878378	0.90138	0.913456	0.889592	0.881254	0.89908	0.907706	0.891892	0.890454	0.863715	1
494	1019	179	38	0	479.705	29.0887	659.874	51.2239	821.263	75.823	0	0	1373.57	248.458	3584.88	826.103	6943.83	1987.72	0	0	494	12	1236	0.004944	516.299	90.5703	1865.07	1300.66	0.958333	0.961165	0.943366	0.930016	0.920307	0.915858	0.936489	0.91788	0.925566	0.915049	0.871764	0.907767	0.911812	0.889968	0.881472	0.898867	0.904531	0.88754	0.891181	0.873382	1
496	0	905	165	36	0	0	509.362	33.973	691.792	53.8683	847.196	75.7831	0	0	1646.83	327.694	4128.49	952.338	7607.61	2103.6	496	14	1106	0.004424	547.574	93.7232	2211.08	1457.44	0.959765	0.963834	0.944394	0.931284	0.920434	0.914557	0.936709	0.918174	0.925407	0.913201	0.87387	0.908228	0.909584	0.894665	0.884268	0.90009	0.904159	0.88698	0.891049	0.872061	1
496	31735	905	165	36	133.508	13.0527	509.362	33.973	691.792	53.8683	847.196	75.7831	30.6427	9.18097	1646.83	327.694	4128.49	952.338	7607.61	2103.6	496	0	32841	0.131364	147.453	77.7176	104.074	475.749	0.950945	0.954462	0.940227	0.934229	0.930833	0.910295	0.931184	0.904586	0.926175	0.920359	0.894324	0.912822	0.912564	0.896547	0.876937	0.894811	0.904464	0.895557	0.891508	0.874166	1
501	1262	677	141	30	358.738	18.8826	619.9	40.4502	809.416	62.4483	969.866	79.7269	575.125	90.7062	2959.07	571.352	6596.47	1489.41	11348.6	2753.27	501	10	2110	0.00844	481.338	163.784	1895.57	2125.71	0.954265	0.959716	0.941706	0.933886	0.923934	0.915166	0.930095	0.905924	0.92891	0.916588	0.886493	0.907583	0.915877	0.888152	0.879621	0.899763	0.900711	0.892417	0.890758	0.872986	1
502	1137	393	21	2	382.28	23.3412	629.841	47.0022	818.864	63.688	982.981	69.9397	697.336	127.943	3114.85	681.373	6830.22	1521.36	11755.1	2465.25	502	9	1553	0.006212	451.605	121.509	1406.28	1345.75	0.954282	0.957824	0.94237	0.93593	0.924018	0.917257	0.927882	0.904701	0.92434	0.920476	0.888603	0.908242	0.92273	0.889569	0.882164	0.899871	0.897618	0.897296	0.890534	0.875402	1
506	798	331	19	2	473.223	28.1849	675.254	51.8775	839.24	67.0074	993.899	12.7177	1318.39	235.353	3838.78	871.131	7358.65	1722.33	11975.4	457.49	506	13	1150	0.0046	538.326	107.679	2162.16	1490.96	0.951739	0.956522	0.944348	0.932609	0.924348	0.918696	0.926087	0.903478	0.923913	0.922174	0.885652	0.903478	0.925652	0.883478	0.880435	0.90087	0.895217	0.896087	0.88913	0.880435	1
508	0	723	309	20	0	0	491.427	31.7718	695.794	55.5482	875.725	76.2084	0	0	1478.53	288.76	4203.98	990.864	8385.47	2149.9	508	16	1052	0.004208	558.761	110.689	2410.38	1629.11	0.952947	0.95865	0.947719	0.936312	0.926806	0.919677	0.927757	0.906369	0.923479	0.920627	0.885932	0.902091	0.92538	0.884506	0.881654	0.90019	0.896388	0.894011	0.890209	0.878327	1
508	26629	723	309	20	133.781	14.0872	491.427	31.7718	695.794	55.5482	875.725	76.2084	30.97	10.0103	1478.53	288.76	4203.98	990.864	8385.47	2149.9	508	0	27681	0.110724	149.933	85.2031	121.398	554.93	0.951862	0.946389	0.947852	0.931379	0.931198	0.913605	0.925201	0.908331	0.929934	0.915754	0.894278	0.923774	0.908746	0.911076	0.883982	0.890629	0.915971	0.89491	0.905206	0.891713	1
513	1162	527	263	20	351.519	19.4268	596.894	39.0851	801.903	61.5564	972.833	74.447	541.692	89.4185	2643.44	522.747	6415.18	1488.42	11420.5	2493.15	513	11	1972	0.007888	483.461	175.619	1997.03	2302.15	0.954108	0.955122	0.951572	0.934331	0.92926	0.912272	0.927992	0.907961	0.927231	0.922414	0.891988	0.916836	0.911765	0.899848	0.886663	0.897059	0.906947	0.890467	0.904412	0.886663	1
514	1057	305	51	3	389.245	23.4206	614.843	44.4074	818.016	61.7969	961.765	43.9736	735.732	132.177	2895.85	627.367	6805.91	1620.89	10917.2	1446.97	514	9	1416	0.005664	454.494	122.462	1441.21	1500.33	0.953743	0.955508	0.952331	0.938912	0.931497	0.907133	0.926201	0.908192	0.926201	0.929379	0.893715	0.920904	0.906073	0.900777	0.884181	0.897246	0.908192	0.885946	0.910664	0.890537	1
518	696	263	46	3	490.148	29.236	665.195	49.0389	857.654	74.8348	1016.93	6.01006	1464.27	258.538	3665.81	814.036	7882.45	2117.49	12818.4	225.488	518	14	1008	0.004032	554.159	111.176	2365.37	1771.99	0.956845	0.957341	0.954861	0.938492	0.930556	0.90873	0.929067	0.907242	0.93254	0.927579	0.899802	0.917659	0.906746	0.905258	0.881944	0.902282	0.906746	0.884921	0.907738	0.893849	1
520	0	613	239	48	0	0	512.045	35.3868	684.674	54.9877	894.844	90.4302	0	0	1674.38	340.069	4007.93	974.32	9019.66	2891.68	520	16	900	0.0036	578.304	115.891	2685.82	2019.26	0.959444	0.958333	0.953889	0.941667	0.932222	0.906667	0.928333	0.906667	0.933889	0.926111	0.898333	0.923333	0.906667	0.91	0.888333	0.903333	0.908333	0.883333	0.906667	0.893889	1
520	31323	613	239	48	130.937	13.0487	512.045	35.3868	684.674	54.9877	894.844	90.4302	28.9457	8.86399	1674.38	340.069	4007.93	974.32	9019.66	2891.68	520	0	32223	0.128892	143.432	77.2944	103.153	552.822	0.944946	0.94355	0.941672	0.931105	0.927816	0.923192	0.922214	0.912469	0.923223	0.9233	0.894315	0.920569	0.909195	0.91205	0.874065	0.881761	0.902539	0.896596	0.914611	0.887425	1
525	1120	459	206	44	352.905	18.7605	621.32	43.3215	793.176	65.3796	998.409	86.8798	547.738	87.5559	2984.67	616.544	6225.63	1557.26	12408.9	3330.62	525	11	1829	0.007316	485.382	183.673	2084.15	2604.88	0.95298	0.950246	0.945599	0.93439	0.93111	0.918261	0.925916	0.904319	0.93111	0.922909	0.898578	0.918261	0.909787	0.906506	0.88327	0.895298	0.908147	0.891197	0.903499	0.892838	1
526	1021	274	30	2	388.768	23.1357	636.343	46.2475	818.892	88.0154	972.668	1.66638	732.885	131.09	3209.24	685.444	6944.63	2267.23	11222.1	57.4239	526	9	1327	0.005308	450.491	120.711	1400.45	1444.01	0.951394	0.951394	0.941598	0.933685	0.931424	0.924265	0.92728	0.90844	0.930671	0.921628	0.896383	0.91786	0.914846	0.910324	0.880934	0.892615	0.908817	0.894499	0.90731	0.892992	1
530	720	236	30	2	487.604	29.425	685.461	52.8181	868.2	85.3907	1034.42	4.89728	1442.13	262.198	4014.86	905.436	8223.55	2428.71	13487.7	190.716	530	13	988	0.003952	547.529	110.826	2286.96	1726.99	0.950405	0.952935	0.947368	0.934717	0.92915	0.921559	0.922571	0.906377	0.926113	0.924089	0.897773	0.92004	0.915486	0.911437	0.880061	0.896255	0.906377	0.894231	0.905364	0.887146	1
532	0	626	227	31	0	0	514.999	33.4143	712.401	57.2314	911.279	94.7813	0	0	1700.7	330.414	4512.12	1083.54	9530.91	2855.93	532	15	884	0.003536	579.586	115.276	2697.23	1962.53	0.954186	0.95362	0.949661	0.934389	0.929299	0.923077	0.920249	0.905543	0.924208	0.923643	0.899321	0.918552	0.913462	0.910633	0.878959	0.897059	0.904977	0.8931	0.906109	0.893665	1
532	32211	626	227	31	138.716	13.5077	514.999	33.4143	712.401	57.2314	911.279	94.7813	34.3467	10.2945	1700.7	330.414	4512.12	1083.54	9530.91	2855.93	532	0	33095	0.13238	150.492	74.7368	105.475	536.029	0.9475	0.952591	0.945279	0.93567	0.926469	0.912766	0.933797	0.912736	0.928902	0.921091	0.879967	0.915365	0.892159	0.899894	0.875661	0.886025	0.90914	0.880903	0.906965	0.876039	1
537	1700	474	194	29	328.082	18.0038	609.195	40.5442	806.373	64.739	1017.28	111.814	440.753	72.3638	2810.44	553.535	6532.69	1565.13	13288.1	4226.1	537	9	2397	0.009588	430.72	174.354	1557.83	2311.22	0.945974	0.95098	0.945974	0.935336	0.925532	0.921569	0.929078	0.914268	0.92282	0.923029	0.884647	0.919483	0.902378	0.903004	0.873175	0.887568	0.901126	0.886942	0.905298	0.880267	1
538	1518	283	43	0	367.091	22.1895	631.623	47.9165	828.895	79.7591	0	0	617.666	111.925	3143.28	714.116	7150.88	2055.34	0	0	538	8	1844	0.007376	418.458	118.237	1157.62	1367.4	0.943059	0.949566	0.949566	0.934111	0.925976	0.918926	0.928145	0.914859	0.921367	0.924349	0.885304	0.918655	0.902657	0.904013	0.870119	0.886117	0.898861	0.887202	0.904555	0.881508	1
542	1000	239	41	0	457.568	27.0377	673.446	55.0132	867.726	86.7924	0	0	1192.16	211.339	3817.14	938.09	8214.79	2405.27	0	0	542	13	1280	0.00512	511.015	112.3	1907.24	1655.14	0.944141	0.950391	0.950391	0.934766	0.930078	0.926562	0.922656	0.917188	0.91875	0.924609	0.884766	0.919141	0.902734	0.908594	0.866016	0.884766	0.898828	0.883984	0.907813	0.885938	1
544	0	870	222	38	0	0	476.07	31.1104	691.362	59.4308	887.256	88.9574	0	0	1345.07	262.756	4137.3	1071.99	8779.83	2538.29	544	15	1130	0.00452	532.194	115.529	2143.65	1802.33	0.94823	0.948673	0.949558	0.935398	0.931858	0.929204	0.923894	0.915929	0.917699	0.925221	0.883628	0.915044	0.90531	0.912389	0.867699	0.887611	0.902212	0.889381	0.905752	0.890265	1
544	31168	870	222	38	135.174	13.3373	476.07	31.1104	691.362	59.4308	887.256	88.9574	31.819	9.72253	1345.07	262.756	4137.3	1071.99	8779.83	2538.29	544	0	32298	0.129192	149.065	77.2039	105.705	514.118	0.951266	0.951483	0.952427	0.923741	0.915366	0.912255	0.938015	0.910211	0.922503	0.906279	0.88408	0.912858	0.898306	0.892904	0.886231	0.893616	0.898306	0.885891	0.893647	0.877113	1
549	1357	635	190	31	343.924	18.9065	578.255	37.9968	796.728	62.1153	996.95	103.128	507.438	83.59	2404.6	472.899	6295.63	1476.27	12459.5	3720.36	549	11	2213	0.008852	459.187	164.807	1716.19	2213.3	0.949842	0.950972	0.952327	0.930185	0.924085	0.915951	0.930411	0.912562	0.917533	0.919114	0.882061	0.908947	0.903299	0.905332	0.882512	0.883416	0.901039	0.88432	0.881835	0.87822	1
550	1229	383	29	1	373.913	22.6701	593.789	43.6969	792.615	70.4845	1059.88	0	652.63	118.508	2611.41	586.311	6229.69	1575.44	14502.7	0	550	9	1642	0.006568	433.013	109.93	1216.45	1173.77	0.951279	0.951888	0.954019	0.930572	0.923569	0.909257	0.934227	0.911998	0.920828	0.919306	0.88246	0.905907	0.901035	0.901949	0.891596	0.885201	0.90408	0.880024	0.878502	0.874848	1
554	814	323	24	1	456.56	26.774	636.541	50.7424	836.524	78.8663	1100.08	0	1184.16	208.646	3223.07	786.488	7338.88	1969.49	16208.8	0	554	13	1162	0.004648	514.991	101.364	1890.96	1383.91	0.950086	0.95525	0.95568	0.934596	0.927711	0.913941	0.931583	0.915232	0.92642	0.919966	0.885972	0.906627	0.900172	0.908778	0.893287	0.891566	0.903614	0.879518	0.88253	0.874355	1
556	0	721	298	24	0	0	478.864	31.5752	661.505	54.364	874.014	94.503	0	0	1369.12	271.272	3619.55	901.788	8435.36	2700.09	556	15	1043	0.004172	540.139	105.395	2174.7	1548.53	0.949185	0.956376	0.956855	0.936721	0.927613	0.910355	0.930968	0.917546	0.925216	0.919942	0.886865	0.905561	0.899329	0.908917	0.892617	0.891179	0.904602	0.88303	0.883988	0.877277	1
556	31733	721	298	24	134.928	13.5276	478.864	31.5752	661.505	54.364	874.014	94.503	31.6758	9.84961	1369.12	271.272	3619.55	901.788	8435.36	2700.09	556	0	32776	0.131104	147.823	74.7626	99.8712	466.793	0.960108	0.948392	0.956111	0.924808	0.918065	0.8995	0.925281	0.900918	0.925769	0.913839	0.890484	0.913366	0.905373	0.889111	0.887021	0.91146	0.885648	0.88217	0.891003	0.878173	1
561	1476	514	240	20	334.534	19.6263	575.692	37.8665	761.17	61.0917	952.073	103.745	467.758	82.7509	2372.95	465.961	5499.83	1365.57	10896.3	3459.06	561	10	2250	0.009	440.623	160.966	1532.44	1929.43	0.957778	0.951778	0.957556	0.93	0.925111	0.906889	0.929556	0.905111	0.926889	0.919556	0.891556	0.910222	0.904444	0.894	0.887556	0.899111	0.891778	0.880667	0.890444	0.875778	1
562	1306	314	50	0	362.303	22.952	590.712	42.2326	781.029	67.0656	0	0	594.544	113.041	2568.37	538.031	5957.06	1622.84	0	0	562	8	1670	0.00668	417.786	113.413	1126.22	1205.86	0.962874	0.952096	0.957485	0.930539	0.922455	0.905988	0.931737	0.898802	0.927844	0.921257	0.897305	0.913772	0.903293	0.888323	0.885629	0.901796	0.892216	0.880838	0.891018	0.878443	1
566	851	256	46	0	470.856	28.3658	645.309	45.0738	837.647	78.0545	0	0	1299.1	234.445	3342.37	690.902	7370.46	2169.25	0	0	566	13	1153	0.004612	524.223	102.784	1994.99	1499.2	0.95967	0.9549	0.960971	0.931049	0.921509	0.908066	0.933651	0.896791	0.929748	0.923244	0.89549	0.911101	0.898092	0.890286	0.892454	0.901127	0.891587	0.886383	0.885082	0.878144	1
568	0	729	241	44	0	0	487.609	32.7985	659.849	48.2729	854.297	84.4296	0	0	1445.89	291.127	3577.44	779.652	7843.54	2535.58	568	15	1014	0.004056	544.457	106.256	2230.11	1650.85	0.960059	0.954635	0.963018	0.92998	0.92357	0.907298	0.932939	0.898915	0.930966	0.925049	0.896943	0.907791	0.895464	0.891026	0.896943	0.905325	0.890533	0.891519	0.879191	0.878698	1
568	28831	729	241	44	136.998	13.3638	487.609	32.7985	659.849	48.2729	854.297	84.4296	33.0978	10.0405	1445.89	291.127	3577.44	779.652	7843.54	2535.58	568	0	29845	0.11938	150.841	77.4932	107.743	501.114	0.96584	0.944815	0.937242	0.930625	0.91801	0.911191	0.921813	0.908812	0.921545	0.916251	0.87936	0.910253	0.903468	0.905612	0.887184	0.901374	0.904255	0.884202	0.900804	0.865823	1
573	1392	527	195	38	362.946	19.7914	597.99	39.6623	770.329	57.2196	977.31	84.8891	595.882	98.1353	2658.82	530.809	5683.41	1262.72	11644	3244.46	573	10	2152	0.008608	468.268	158.751	1757.16	2144.73	0.964452	0.949814	0.948188	0.927509	0.917983	0.912872	0.924024	0.902416	0.925883	0.922862	0.896375	0.910781	0.905669	0.89382	0.88987	0.905901	0.893355	0.882203	0.889173	0.88197	1
574	1259	327	34	1	401.375	23.6978	619.555	45.612	780.471	71.1061	1262.11	0	806.059	143.361	2964.61	663.043	5959.13	1655.57	24433.5	0	574	8	1621	0.006484	453.871	106.208	1364.16	1300.74	0.966996	0.950031	0.945096	0.927822	0.916718	0.911166	0.921345	0.906848	0.921962	0.92227	0.89235	0.9124	0.910549	0.896977	0.889883	0.903146	0.893584	0.882788	0.884948	0.880629	1
578	905	277	32	1	469.741	29.426	650.792	48.4105	817.238	81.3799	1282.64	0	1291.11	244.827	3434.78	769.694	6868.39	2034.17	25639.8	0	578	13	1215	0.00486	520.839	99.6998	1946.76	1487.84	0.968724	0.952675	0.944444	0.930453	0.918107	0.911934	0.91893	0.906173	0.926749	0.925926	0.89465	0.911523	0.906173	0.893827	0.890123	0.902469	0.892181	0.881481	0.88107	0.881481	1
580	0	812	258	31	0	0	490.616	32.8741	672.443	51.4257	854.555	122.407	0	0	1472.58	297.171	3791.03	874.245	8122.71	4322.54	580	15	1101	0.004404	543.471	102.575	2203.11	1655.72	0.968665	0.955041	0.94505	0.933697	0.920527	0.911898	0.915531	0.910536	0.924614	0.925522	0.895095	0.914623	0.905086	0.896004	0.894187	0.90327	0.89555	0.881926	0.878747	0.877384	1
580	25952	812	258	31	132.23	13.7604	490.616	32.8741	672.443	51.4257	854.555	122.407	29.8906	9.66831	1472.58	297.171	3791.03	874.245	8122.71	4322.54	580	0	27053	0.108212	148.967	84.9266	118.336	544.103	0.960577	0.944091	0.941171	0.932946	0.918715	0.923816	0.905389	0.912098	0.925091	0.914224	0.889384	0.923262	0.907533	0.91293	0.861217	0.891953	0.897202	0.89661	0.890585	0.887905	1
585	1044	567	209	28	356.686	19.5267	599.963	39.4724	780.021	59.4121	978.645	120.619	565.731	92.5707	2684.54	531.521	5904.62	1348.08	11975.9	5209.38	585	11	1848	0.007392	488.629	167.905	1992.51	2290.46	0.967262	0.954004	0.940747	0.935606	0.927219	0.914773	0.914232	0.906926	0.921266	0.913961	0.88934	0.921266	0.901245	0.91342	0.878788	0.892316	0.899621	0.894481	0.882576	0.874188	1
586	958	314	30	1	386.208	23.2942	613.87	42.7498	773.675	63.3037	956.528	0	718.756	129.643	2879.1	601.8	5778.6	1459.69	10674.9	0	586	9	1303	0.005212	450.429	114.033	1363.5	1234.18	0.966999	0.952034	0.938603	0.935917	0.927475	0.923638	0.912126	0.910591	0.919417	0.910975	0.893323	0.924789	0.902916	0.916731	0.87145	0.893707	0.897928	0.897928	0.891404	0.874904	1
590	665	263	26	1	497.762	28.3862	672.042	48.5706	830.069	78.0976	1053.86	0	1531.9	259.425	3777.34	822.407	7176.58	2119.86	14258.3	0	590	13	955	0.00382	555.387	98.7475	2317.28	1471.13	0.964921	0.956021	0.93822	0.936126	0.920942	0.926178	0.909948	0.908377	0.920419	0.915707	0.895288	0.924084	0.904188	0.92199	0.87644	0.895812	0.893717	0.900524	0.898429	0.882723	1
592	0	595	243	24	0	0	519.807	32.919	694.745	52.2769	853.955	85.7397	0	0	1747.51	330.101	4176.38	930.427	7840.57	2496.48	592	16	862	0.003448	578.426	100.114	2601.86	1568.3	0.968677	0.955916	0.941415	0.937935	0.923434	0.924594	0.906613	0.910673	0.923434	0.917053	0.893852	0.925754	0.907193	0.920534	0.87413	0.897912	0.897332	0.907193	0.897912	0.882831	1
592	29962	595	243	24	133.002	13.5047	519.807	32.919	694.745	52.2769	853.955	85.7397	30.366	9.50415	1747.51	330.101	4176.38	930.427	7840.57	2496.48	592	0	30824	0.123296	145.459	76.4903	102.278	498.619	0.950071	0.947492	0.948109	0.937208	0.926389	0.918132	0.915245	0.908902	0.919738	0.915942	0.884927	0.911465	0.907637	0.914466	0.874968	0.878682	0.890556	0.899656	0.884927	0.888139	1
597	1227	445	197	19	355.434	19.3479	625.881	40.4766	806.245	58.3995	962.274	80.3885	559.764	91.212	3044.66	590.802	6506.43	1392.47	11097.3	2924.3	597	10	1888	0.007552	472.324	171.867	1871.99	2217.39	0.957362	0.951271	0.950742	0.944386	0.925053	0.926907	0.909163	0.915254	0.922669	0.921875	0.898305	0.920021	0.911282	0.915519	0.868644	0.882415	0.899894	0.904661	0.893803	0.891684	1
598	1122	258	33	1	391.354	23.7492	642.791	46.7566	822.996	67.8882	907.121	0	747.829	135.157	3307.82	723.293	6949.78	1679.78	9111.07	0	598	8	1414	0.005656	447.67	117.704	1365.58	1391.8	0.953678	0.946605	0.955446	0.946605	0.929632	0.9314	0.911952	0.917963	0.921499	0.922207	0.897808	0.919024	0.908062	0.915134	0.863861	0.884017	0.902758	0.905941	0.891443	0.890382	1
602	777	208	27	1	486.577	29.2167	693.027	53.3665	860.484	71.141	931.626	0	1432.88	256.838	4149.3	963.035	7939.59	1926.41	9866.1	0	602	13	1013	0.004052	539.373	106.115	2172.39	1583.3	0.950148	0.946693	0.958045	0.949161	0.934847	0.929911	0.912142	0.922014	0.923001	0.918559	0.899803	0.918065	0.908193	0.919052	0.863277	0.887957	0.911155	0.912636	0.900296	0.887463	1
604	0	683	192	27	0	0	499.706	33.6759	708.06	60.0707	873.982	79.9948	0	0	1555.83	316.448	4440.1	1122.31	8353.75	2204.05	604	15	902	0.003608	555.26	110.299	2373.26	1724.88	0.95122	0.952328	0.962306	0.952328	0.93847	0.934035	0.911863	0.92184	0.924058	0.920177	0.899113	0.919623	0.910754	0.919623	0.866408	0.889135	0.910754	0.915743	0.899113	0.889135	1
604	29167	683	192	27	132.023	13.0449	499.706	33.6759	708.06	60.0707	873.982	79.9948	29.6551	9.02149	1555.83	316.448	4440.1	1122.31	8353.75	2204.05	604	0	30069	0.120276	144.719	75.7778	99.9577	499.147	0.949965	0.947687	0.953706	0.932006	0.920732	0.906415	0.9203	0.902657	0.922744	0.906532	0.892697	0.897901	0.893961	0.899348	0.886943	0.894509	0.888157	0.895856	0.8912	0.884283	1
609	1061	502	166	21	341.251	18.2712	600.88	39.5611	812.442	67.2476	962.025	84.6208	495.523	79.5515	2696.88	534.971	6689.06	1664.12	11107.7	2854.25	609	11	1750	0.007	467.873	173.649	1841.85	2239.2	0.956857	0.954286	0.955714	0.944286	0.930286	0.926857	0.919714	0.914	0.925143	0.915429	0.893714	0.907143	0.905143	0.905143	0.882286	0.892571	0.886571	0.901714	0.895429	0.884571	1
610	953	316	25	1	367.889	21.4152	614.592	44.9305	825.718	90.7623	782.631	0	621.203	108.805	2893.42	635.627	7129.46	2380.31	5862.56	0	610	9	1295	0.00518	437.247	123.326	1305.35	1359.19	0.955598	0.951737	0.952124	0.944402	0.926255	0.92278	0.920463	0.908494	0.928958	0.913514	0.894208	0.903861	0.900386	0.902317	0.886873	0.891506	0.881853	0.900772	0.894595	0.887259	1
614	635	266	22	1	456.667	26.9649	659.061	49.8909	860.419	96.4151	784.199	0	1185.2	213.167	3568.97	818.397	8073.05	2733.21	5897.7	0	614	14	924	0.003696	524.899	112.124	2040.53	1568.36	0.96158	0.950758	0.95671	0.946429	0.928571	0.92803	0.91829	0.91342	0.929113	0.908009	0.899892	0.912338	0.906385	0.905844	0.886905	0.892857	0.877165	0.908009	0.89881	0.887987	1
616	0	566	246	23	0	0	473.525	31.4534	677.453	56.4032	867.277	96.5181	0	0	1324.27	263.753	3888.55	981.681	8263.09	2768.31	616	16	835	0.00334	544.45	115.57	2270.86	1705.74	0.965269	0.948503	0.958683	0.948503	0.928743	0.92994	0.918563	0.916168	0.926946	0.908982	0.903593	0.911976	0.911377	0.909581	0.886228	0.891617	0.877844	0.910778	0.897006	0.890419	1
616	24813	566	246	23	132.129	14.093	473.525	31.4534	677.453	56.4032	867.277	96.5181	29.8684	9.83583	1324.27	263.753	3888.55	981.681	8263.09	2768.31	616	0	25648	0.102592	145.553	77.3409	102.827	502.984	0.961595	0.944674	0.955747	0.934498	0.924809	0.892701	0.916446	0.905821	0.921183	0.906932	0.889641	0.910558	0.891882	0.895664	0.88387	0.892838	0.895099	0.887087	0.86381	0.88734	1
621	915	422	196	19	347.668	19.0012	578.869	37.4459	782.13	63.9028	977.434	89.2093	524.065	85.9836	2411.35	469.702	5968.45	1488.15	11670.8	3209.62	621	11	1552	0.006208	473.111	169.408	1861.26	2216.98	0.962307	0.94491	0.955219	0.942977	0.931379	0.922358	0.922036	0.910438	0.927835	0.904317	0.896907	0.903995	0.907216	0.892397	0.884665	0.894652	0.888209	0.898518	0.88692	0.885631	1
622	817	248	34	3	377.091	22.6852	594.693	43.1739	790.241	81.4656	919.859	4.62921	669.24	121.429	2621.7	560.549	6225.03	1888.31	9499.28	142.749	622	9	1102	0.004408	440.286	117.204	1304.08	1345.8	0.960526	0.948276	0.953721	0.942831	0.932849	0.914701	0.92922	0.918784	0.92922	0.90245	0.896098	0.89882	0.904265	0.889746	0.881125	0.892922	0.889746	0.8902	0.887477	0.881125	1
626	550	206	26	3	456.146	27.4803	634.381	50.3535	836.145	87.1207	999.325	36.923	1181.64	215.364	3189.34	747.105	7373.37	2262.61	12215.1	1347.06	626	14	785	0.00314	517.58	109.195	1955.75	1596.56	0.957962	0.952866	0.956051	0.947134	0.928662	0.914013	0.924841	0.924841	0.930573	0.902548	0.899363	0.900637	0.903185	0.890446	0.889172	0.892357	0.884076	0.889809	0.89172	0.881529	1
628	0	487	188	28	0	0	464.744	31.3883	645.102	54.567	874.983	103.341	0	0	1252.87	255.852	3361.45	840.543	8520.4	2962.71	628	16	703	0.002812	529.316	114.616	2106.22	1774.36	0.957326	0.950925	0.958037	0.949502	0.926743	0.91394	0.924609	0.926743	0.930299	0.899004	0.899716	0.90256	0.907539	0.890469	0.893314	0.893314	0.883357	0.891181	0.887624	0.884068	1
628	29535	487	188	28	129.242	13.216	464.744	31.3883	645.102	54.567	874.983	103.341	27.8838	8.74685	1252.87	255.852	3361.45	840.543	8520.4	2962.71	628	0	30238	0.120952	138.543	64.1148	76.2028	413.955	0.964234	0.950923	0.947599	0.929195	0.926186	0.901531	0.913949	0.908476	0.919092	0.906409	0.891445	0.916099	0.907831	0.9076	0.884235	0.887922	0.884863	0.888848	0.864475	0.885145	1
633	995	335	147	25	330.394	18.2488	562.594	37.7637	746.655	60.8797	963.584	92.4763	450.156	74.9543	2216.62	450.978	5194.2	1249.05	11208.3	3106.74	633	10	1502	0.006008	433.461	161.486	1487.5	2027.64	0.965047	0.955393	0.959387	0.934754	0.928762	0.905792	0.916445	0.915113	0.917776	0.908788	0.889148	0.912117	0.912783	0.903462	0.878495	0.890812	0.889148	0.893142	0.868176	0.884154	1
634	893	192	29	1	366.1	22.738	583.594	43.3589	786.133	70.4671	996.308	0	613.051	113.399	2480.61	565.681	6082.12	1578	12056.4	0	634	8	1115	0.00446	415.042	107.527	1087.15	1183.8	0.967265	0.956502	0.955157	0.93139	0.928251	0.902242	0.917489	0.911211	0.911659	0.906278	0.887892	0.913004	0.911659	0.902242	0.876233	0.889686	0.892377	0.892825	0.862332	0.886996	1
638	600	162	23	1	463.719	28.3173	629.844	51.6866	811.439	75.9821	985.621	0	1241.52	226.243	3126.57	793.463	6700.75	1838.5	11674.3	0	638	13	786	0.003144	508.797	94.1924	1803.06	1302.07	0.965649	0.963104	0.956107	0.930025	0.931934	0.907125	0.914758	0.91285	0.911578	0.907761	0.892494	0.918575	0.902672	0.906489	0.874046	0.888677	0.888677	0.894402	0.863232	0.883588	1
640	0	521	151	23	0	0	486.603	32.9319	650.767	57.3404	836.272	77.7586	0	0	1437.22	290.047	3457.3	926.656	7328.79	1980.21	640	15	695	0.00278	533.842	96.9407	2071.08	1418.77	0.966906	0.966187	0.960432	0.933094	0.933094	0.905755	0.91295	0.915827	0.915108	0.906475	0.893525	0.919424	0.903597	0.909353	0.873381	0.892806	0.892806	0.892806	0.858993	0.878417	1
640	30155	521	151	23	136.342	13.4308	486.603	32.9319	650.767	57.3404	836.272	77.7586	32.643	9.92513	1437.22	290.047	3457.3	926.656	7328.79	1980.21	640	0	30850	0.1234	145.297	62.1889	78.5657	370.062	0.961961	0.946175	0.946224	0.922042	0.938493	0.928655	0.908914	0.920502	0.910194	0.916791	0.896515	0.92154	0.914408	0.924198	0.877147	0.89778	0.884538	0.908882	0.896985	0.876985	1
645	1446	379	118	19	329.161	18.3536	580.606	38.1705	748.983	65.1593	922.145	83.7354	445.231	74.6575	2433.94	478.095	5258.39	1406.71	9801.26	2549.73	645	9	1962	0.007848	408.724	144.018	1209.47	1628.23	0.964067	0.949796	0.942661	0.922783	0.940367	0.923038	0.904689	0.920999	0.916157	0.914628	0.90316	0.924312	0.915138	0.914883	0.877676	0.884302	0.879715	0.905454	0.890418	0.872834	1
646	1294	212	26	1	360.161	21.7981	597.083	43.9397	743.56	63.6731	1054.73	0	583.507	106.032	2654.78	589.813	5143.76	1425.35	14293.6	0	646	8	1533	0.006132	399.881	98.638	956.232	1010.81	0.96608	0.951076	0.939008	0.919765	0.940965	0.926288	0.909002	0.919439	0.914873	0.917482	0.909654	0.927267	0.917808	0.921722	0.879974	0.88454	0.879322	0.906719	0.893673	0.871494	1
650	839	178	23	0	450.061	26.5391	640.29	48.7322	809.591	71.0445	0	0	1134.62	199.764	3274.2	743.517	6637.89	1829.33	0	0	650	12	1040	0.00416	490.57	92.1819	1622.52	1189.99	0.967788	0.952885	0.941827	0.919231	0.939423	0.925	0.912019	0.925962	0.917308	0.912981	0.908654	0.927404	0.917308	0.917788	0.882212	0.881731	0.88125	0.907212	0.9	0.864904	1
652	0	725	160	23	0	0	475.452	30.7572	666.496	53.0412	840.17	83.9388	0	0	1339.54	260.005	3696.86	880.525	7467.57	2410.46	652	14	908	0.003632	518.355	96.9002	1910.15	1393.77	0.969163	0.955396	0.941079	0.919053	0.940529	0.926211	0.91685	0.929515	0.922907	0.914648	0.906938	0.924009	0.9163	0.917952	0.886564	0.882709	0.88326	0.90804	0.896476	0.863987	1
652	28847	725	160	23	136.684	13.6429	475.452	30.7572	666.496	53.0412	840.17	83.9388	32.9137	10.1518	1339.54	260.005	3696.86	880.525	7467.57	2410.46	652	0	29755	0.11902	148.331	69.1133	90.1993	404.521	0.957637	0.940867	0.947908	0.938044	0.925508	0.937758	0.904235	0.911948	0.91104	0.907713	0.898555	0.913393	0.918501	0.918047	0.876643	0.890741	0.88659	0.920736	0.899294	0.877516	1
657	1368	519	139	20	333.221	19.0698	571.044	37.8662	763.945	63.264	932.574	105.805	462.062	79.5833	2316.68	459.759	5566.53	1412.68	10286.4	3763.39	657	10	2046	0.008184	428.669	149.468	1375.34	1756.12	0.968475	0.943548	0.952835	0.931574	0.932551	0.935728	0.910313	0.920821	0.904203	0.911535	0.901515	0.918622	0.919355	0.912757	0.882698	0.884409	0.88563	0.911535	0.903715	0.860215	1
658	1228	313	23	0	367.646	22.4671	589.051	44.2425	778.344	62.7062	0	0	620.614	114.2	2551.06	571.902	5880.06	1471.89	0	0	658	8	1564	0.006256	417.995	102.965	1084.3	1022.32	0.969309	0.943414	0.95876	0.935742	0.931905	0.939258	0.911125	0.919437	0.900256	0.911445	0.903133	0.920077	0.918798	0.911445	0.882033	0.882992	0.884271	0.912404	0.906969	0.860294	1
662	791	253	21	0	432.111	26.0479	616.701	48.2497	802.005	70.34	0	0	1005.21	181.4	2929.79	686.014	6452.83	1748.61	0	0	662	13	1065	0.00426	483.256	96.5976	1569.83	1158.8	0.9723	0.946479	0.959624	0.935211	0.933333	0.941315	0.907512	0.923474	0.905634	0.90939	0.907042	0.921127	0.916901	0.912207	0.883568	0.892958	0.883568	0.911737	0.906103	0.860563	1
664	0	686	232	21	0	0	450.487	30.5438	640.557	51.7457	821.531	70.2805	0	0	1141.59	231.253	3285.7	807.042	6925.77	1824.03	664	15	939	0.003756	505.746	102.004	1800.69	1313.03	0.973908	0.947284	0.958466	0.936102	0.939297	0.94196	0.910011	0.925453	0.906283	0.908946	0.909478	0.92492	0.920128	0.915868	0.881789	0.889244	0.884452	0.909478	0.905218	0.861022	1
664	26991	686	232	21	136.832	13.5092	450.487	30.5438	640.557	51.7457	821.531	70.2805	33.0001	10.0878	1141.59	231.253	3285.7	807.042	6925.77	1824.03	664	0	27930	0.11172	149.235	70.3413	92.4296	399.477	0.956946	0.943484	0.954171	0.946975	0.93106	0.932492	0.911636	0.914805	0.914196	0.910473	0.898138	0.893967	0.904475	0.904583	0.885016	0.893358	0.878339	0.904977	0.897673	0.879789	1
669	1290	463	190	18	362.951	19.0151	561.454	36.2653	752.262	61.4647	944.263	86.6433	595.49	93.2967	2200.88	421.938	5312.84	1313.07	10528.6	2869.59	669	10	1961	0.007844	452.875	141.376	1522.77	1760.92	0.963794	0.948496	0.953595	0.943651	0.935237	0.941356	0.909485	0.91127	0.914584	0.91025	0.898776	0.904895	0.90668	0.902091	0.881693	0.881693	0.894187	0.915604	0.891127	0.875574	1
670	1179	274	27	0	395.843	23.8532	578.924	39.7967	754.85	73.137	0	0	773.644	139.692	2415.81	496.877	5408.94	1535.96	0	0	670	8	1480	0.00592	436.287	88.1198	1162.23	918.979	0.960811	0.947297	0.954054	0.948649	0.934459	0.944595	0.910811	0.909122	0.918919	0.908446	0.895946	0.901689	0.904392	0.899662	0.879054	0.875338	0.896959	0.913851	0.890878	0.877703	1
674	814	227	25	0	460.972	28.7261	611.577	41.295	787.945	78.7032	0	0	1220.22	226.69	2844.57	573.057	6158.33	1771.96	0	0	674	13	1066	0.004264	500.711	83.0459	1681.93	1050.41	0.963415	0.950281	0.953096	0.951689	0.939962	0.943715	0.910413	0.912289	0.920732	0.909006	0.895872	0.905253	0.910413	0.903846	0.874296	0.88227	0.894934	0.909944	0.896341	0.88227	1
676	0	706	212	23	0	0	482.826	33.446	632.996	48.432	802.676	73.7841	0	0	1405.08	291.563	3164.5	719.767	6481.32	1758.73	676	15	941	0.003764	524.476	85.7156	1925.54	1145.62	0.965462	0.94899	0.955898	0.953773	0.942083	0.94474	0.910733	0.914984	0.919766	0.913921	0.896918	0.906482	0.912859	0.906482	0.875133	0.876727	0.895324	0.908077	0.895855	0.887885	1
676	25416	706	212	23	130.835	13.064	482.826	33.446	632.996	48.432	802.676	73.7841	28.8851	8.96149	1405.08	291.563	3164.5	719.767	6481.32	1758.73	676	0	26357	0.105428	144.889	75.9047	96.5995	413.256	0.952005	0.959593	0.951284	0.949141	0.931726	0.91913	0.907501	0.917043	0.902834	0.911504	0.876143	0.899723	0.892173	0.886178	0.881531	0.876598	0.880184	0.899363	0.895208	0.889915	1
681	929	526	176	21	324.511	17.0886	576.402	40.8614	730.211	56.316	909.988	90.9269	426.288	67.6147	2386.61	506.097	4850.39	1120.55	9469.29	2760.47	681	11	1652	0.006608	455.379	161.578	1636.74	1788.26	0.96368	0.955206	0.954903	0.952482	0.940981	0.932506	0.917676	0.919189	0.921913	0.913741	0.889831	0.904358	0.905569	0.903753	0.880145	0.887712	0.878935	0.90224	0.893462	0.888015	1
682	835	314	30	0	356.712	20.8214	593.714	42.634	761.607	58.2425	0	0	566.545	99.1807	2608.14	558.784	5500.11	1314.54	0	0	682	9	1179	0.004716	430.135	120.903	1235.81	1189.79	0.963528	0.958439	0.954198	0.956319	0.9419	0.927481	0.918575	0.920696	0.919423	0.907549	0.88592	0.900763	0.910941	0.906277	0.879559	0.889737	0.881679	0.905428	0.897795	0.890585	1
686	540	266	27	0	440.334	26.1532	633.192	49.4318	804.551	61.001	0	0	1063.11	189.313	3169.77	738.256	6476.65	1504.1	0	0	686	14	833	0.003332	513.724	110.159	1911.29	1385.02	0.965786	0.957983	0.954382	0.955582	0.944178	0.926771	0.921369	0.921369	0.920768	0.908163	0.890156	0.897959	0.911765	0.89976	0.883553	0.890156	0.887755	0.911164	0.90036	0.893157	1
688	0	466	241	26	0	0	458.445	31.6649	654.728	56.2884	829.062	65.274	0	0	1203.49	247.988	3515.99	898.762	7094.36	1753.98	688	16	733	0.002932	536.126	115.478	2172.76	1569.54	0.967258	0.959754	0.957708	0.957708	0.946112	0.930423	0.921555	0.92633	0.921555	0.905184	0.888131	0.898363	0.914734	0.902456	0.882674	0.892224	0.888813	0.914734	0.899727	0.894952	1
688	26184	466	241	26	133.09	13.4682	458.445	31.6649	654.728	56.2884	829.062	65.274	30.424	9.63634	1203.49	247.988	3515.99	898.762	7094.36	1753.98	688	0	26917	0.107668	144.066	69.589	88.7638	434.459	0.950496	0.962254	0.939443	0.933351	0.932255	0.908905	0.928762	0.927128	0.914106	0.901846	0.893487	0.909017	0.907716	0.908961	0.876249	0.880057	0.888881	0.895642	0.878404	0.882955	1
693	1080	320	190	23	373.175	19.3349	576.427	38.6941	771.953	61.8637	949.898	61.3702	646.893	100.359	2383.4	483.96	5733.96	1357.45	10584.5	2014.52	693	10	1613	0.006452	468.695	153.617	1732.32	2050.53	0.955053	0.962492	0.946683	0.942653	0.926224	0.913825	0.925294	0.926534	0.911655	0.912275	0.884997	0.907626	0.906076	0.900186	0.880657	0.887787	0.886857	0.902046	0.896776	0.892126	1
694	992	191	31	1	406.095	23.3172	589.174	43.4172	775.554	85.0858	980.813	0	834.216	143.437	2551.41	575.172	5910.77	1952.86	11505	0	694	8	1215	0.00486	444.775	91.9374	1242.47	1101.93	0.955144	0.963786	0.946502	0.940329	0.920165	0.9107	0.927572	0.927572	0.911111	0.911523	0.882716	0.906996	0.903292	0.900412	0.878189	0.889712	0.890535	0.898354	0.896708	0.892593	1
698	695	162	24	1	512.72	29.9871	639.762	45.046	822.928	100.719	1083.02	0	1674.45	294.591	3258.76	711.048	7117.3	2669.46	15469.5	0	698	12	882	0.003528	545.142	79.1062	2129.19	1277.21	0.95805	0.96542	0.950113	0.942744	0.918367	0.907596	0.927438	0.930839	0.913265	0.909864	0.882653	0.903628	0.902494	0.903061	0.877551	0.891723	0.897392	0.901927	0.896259	0.891723	1
700	0	618	152	25	0	0	535.171	34.2122	663.15	51.5238	864.24	109.965	0	0	1906.84	366.369	3639.29	875.951	8265.24	3142.33	700	15	795	0.00318	569.988	84.3934	2438.03	1457.6	0.959748	0.97044	0.953459	0.946541	0.918868	0.905031	0.92956	0.932075	0.910692	0.91195	0.884906	0.907547	0.902516	0.905031	0.877358	0.89434	0.901258	0.905031	0.897484	0.891824	1
700	27149	618	152	25	137.86	13.6148	535.171	34.2122	663.15	51.5238	864.24	109.965	33.7461	10.3149	1906.84	366.369	3639.29	875.951	8265.24	3142.33	700	0	27944	0.111776	150.154	74.4589	102.147	469.388	0.963928	0.942546	0.935872	0.919213	0.930504	0.920734	0.903002	0.929591	0.900515	0.917693	0.916583	0.926049	0.919858	0.908138	0.892642	0.880117	0.887292	0.902716	0.87831	0.876736	1
705	1371	464	128	23	334.31	18.7438	629.506	39.7565	762.607	58.7854	970.56	106.687	466.411	78.9003	3095.77	581.986	5523.04	1325.87	11559.1	4003	705	9	1986	0.007944	438.251	164.417	1535.1	1982.04	0.963243	0.950906	0.938066	0.934794	0.927241	0.915408	0.920191	0.93001	0.907351	0.912638	0.90005	0.915408	0.91717	0.910624	0.884693	0.879658	0.90005	0.909617	0.885196	0.884693	1
706	1228	264	19	0	360.322	22.4574	640.361	44.9783	768.787	69.0128	0	0	584.68	109.987	3267.11	688.855	5694.44	1619.1	0	0	706	8	1511	0.006044	414.387	117.047	1117.6	1194.65	0.964593	0.948709	0.936466	0.93415	0.927531	0.920251	0.920913	0.932495	0.907346	0.91231	0.90503	0.916942	0.91959	0.909662	0.889808	0.875579	0.900397	0.907346	0.881205	0.884183	1
710	817	221	17	0	441.128	26.7538	680.923	51.5223	814.889	81.6171	0	0	1069.36	196.301	3934.31	901.89	6816.05	2150.52	0	0	710	12	1055	0.00422	497.383	111.128	1762.11	1430.52	0.966825	0.954028	0.936019	0.936967	0.924171	0.924645	0.933175	0.936019	0.909479	0.919431	0.905687	0.917062	0.91564	0.909005	0.891469	0.872512	0.897156	0.908057	0.88436	0.883412	1
712	0	697	210	17	0	0	458.879	30.5555	699.746	55.8738	823.019	83.912	0	0	1205.71	239.943	4276.28	1031.78	7026.35	2184.44	712	15	924	0.003696	520.321	115.73	2010.66	1578.41	0.968615	0.959957	0.936688	0.938312	0.924242	0.926948	0.933983	0.936147	0.911797	0.922078	0.909091	0.91829	0.91342	0.909091	0.892857	0.873377	0.898268	0.911255	0.888528	0.886905	1
712	28856	697	210	17	142.951	13.6208	458.879	30.5555	699.746	55.8738	823.019	83.912	37.5333	11.1032	1205.71	239.943	4276.28	1031.78	7026.35	2184.44	712	0	29780	0.11912	154.66	69.8341	98.7546	440.988	0.962408	0.938197	0.953442	0.931363	0.938516	0.938079	0.916991	0.918922	0.9136	0.922968	0.922482	0.916756	0.904785	0.902216	0.872465	0.882102	0.885259	0.896155	0.890833	0.86506	1
717	1781	502	179	15	361.233	20.0005	564.074	36.6371	815.587	62.9998	910.921	85.8599	587.672	97.8119	2232.09	434.815	6749.14	1567.82	9468.97	2626.3	717	9	2477	0.009908	438.504	141.445	1419.98	1827.84	0.968308	0.946104	0.947113	0.930763	0.931772	0.930157	0.921881	0.925918	0.912798	0.921679	0.919257	0.922083	0.907549	0.905733	0.873436	0.876262	0.888979	0.900081	0.877069	0.872224	1
718	1609	289	29	0	407.421	24.6899	582.126	43.6458	833.827	66.7112	0	0	843.319	153.487	2462.43	552.753	7218.93	1719.77	0	0	718	8	1927	0.007708	440.039	84.3299	1182.09	1000.06	0.968864	0.944214	0.946549	0.930981	0.933576	0.931759	0.918267	0.925532	0.910223	0.923197	0.919045	0.918526	0.909185	0.904774	0.871303	0.87727	0.888687	0.895174	0.876492	0.870524	1
722	1145	243	27	0	512.354	30.4363	633.093	49.3826	880.875	67.9441	0	0	1671.38	296.891	3167.8	720.763	8496	2046.63	0	0	722	12	1415	0.00566	540.12	74.7021	2058.58	1167.82	0.967491	0.94735	0.94629	0.932155	0.937102	0.928975	0.916608	0.927915	0.918728	0.922261	0.919081	0.919081	0.911307	0.907067	0.878799	0.880565	0.886219	0.89894	0.876325	0.870671	1
724	0	1024	225	27	0	0	536.449	34.6612	655.047	51.8384	903.889	74.5086	0	0	1920.93	370.352	3509.2	811.027	9198.79	2337.56	724	14	1276	0.005104	565.137	77.9071	2354.99	1311.06	0.968652	0.949843	0.946317	0.934169	0.937304	0.930251	0.918103	0.927508	0.918887	0.924765	0.91732	0.918495	0.913009	0.907132	0.879702	0.882445	0.891458	0.89616	0.877351	0.873041	1
724	29276	1024	225	27	140.546	13.1901	536.449	34.6612	655.047	51.8384	903.889	74.5086	35.6496	10.3855	1920.93	370.352	3509.2	811.027	9198.79	2337.56	724	0	30552	0.122208	158.279	87.3785	132.516	535.887	0.960575	0.942377	0.942295	0.945945	0.942786	0.91994	0.902789	0.917387	0.929121	0.911151	0.89927	0.91251	0.901512	0.902789	0.888845	0.866801	0.888109	0.905964	0.900187	0.863544	1
729	1725	769	194	24	380.198	19.9582	656.696	41.3217	771.599	58.7829	1031.77	74.2746	684.102	108.715	3512.24	657.727	5715.95	1292.04	13592.9	3042.07	729	10	2712	0.010848	492.365	157.626	1960.22	2063.22	0.961283	0.943768	0.947824	0.941925	0.941925	0.928097	0.910951	0.918695	0.927913	0.922198	0.90413	0.917035	0.909661	0.904867	0.881637	0.873894	0.890855	0.899521	0.88514	0.868363	1
730	1577	444	37	0	415.519	24.21	671.063	46.5438	781.4	61.5843	0	0	893.661	156.78	3756.38	785.278	5941.84	1354.23	0	0	730	9	2058	0.008232	477.229	116.927	1602.03	1381.77	0.962099	0.940962	0.948494	0.940719	0.942906	0.926871	0.907434	0.917638	0.9293	0.921283	0.904762	0.917881	0.907434	0.90379	0.879495	0.876093	0.891885	0.902332	0.888241	0.866375	1
734	1126	385	31	0	510.453	30.5971	717.098	53.183	824.141	71.2863	0	0	1653.23	296.092	4588.99	1025.88	6993.27	1793.61	0	0	734	13	1542	0.006168	568.353	103.824	2493.58	1552.56	0.963035	0.943256	0.948768	0.940337	0.942931	0.92834	0.909857	0.918936	0.929313	0.922179	0.904669	0.914073	0.906291	0.904994	0.877432	0.877432	0.894617	0.907588	0.891375	0.864462	1
736	0	1013	365	31	0	0	530.132	36.1424	736.594	57.4482	839.451	79.7117	0	0	1856.71	377.202	4980.49	1179.77	7421.19	2073.11	736	15	1409	0.005636	590.421	106.988	2788.35	1702.5	0.965224	0.944996	0.953513	0.940028	0.942512	0.930092	0.911994	0.921576	0.928673	0.92264	0.903833	0.911994	0.908091	0.904897	0.879347	0.877218	0.894606	0.905962	0.890348	0.862314	1
736	26790	1013	365	31	140.686	13.5166	530.132	36.1424	736.594	57.4482	839.451	79.7117	35.8005	10.6865	1856.71	377.202	4980.49	1179.77	7421.19	2073.11	736	0	28199	0.112796	163.157	101.719	173.335	710.346	0.968474	0.94553	0.948066	0.939058	0.927551	0.913809	0.917674	0.932037	0.914926	0.911557	0.885492	0.895191	0.893525	0.903401	0.869517	0.892567	0.898188	0.903454	0.893773	0.875066	1
741	1509	790	310	29	352.102	20.0505	635.114	44.2365	845.493	64.8956	942.312	89.532	544.702	93.6212	3186.95	661.142	7514.38	1759.86	10480.6	2906.42	741	11	2638	0.010552	501.324	188.559	2264.23	2553.49	0.966262	0.942191	0.951099	0.945792	0.937832	0.92229	0.911486	0.922858	0.924375	0.920205	0.897081	0.902957	0.90144	0.904284	0.875284	0.879833	0.895375	0.902199	0.890447	0.868082	1
742	1370	466	55	0	395.862	24.1889	657.239	50.1691	865.287	63.6296	0	0	773.996	142.308	3540.26	804.708	8040.22	1783.91	0	0	742	9	1891	0.007564	473.926	135.324	1667.03	1700.2	0.967213	0.945267	0.951877	0.94844	0.936013	0.919619	0.91248	0.927287	0.927552	0.919355	0.893178	0.903226	0.895558	0.904019	0.878107	0.876785	0.894236	0.90349	0.892385	0.871497	1
746	959	399	50	0	509.166	29.7532	713.168	55.5497	908.968	65.2731	0	0	1639.96	286.845	4521.77	1060.34	9307.97	2041.06	0	0	746	14	1408	0.005632	581.173	117.954	2728.91	1943.76	0.965909	0.946733	0.950284	0.949574	0.939631	0.919034	0.916193	0.925071	0.932173	0.92223	0.887429	0.903409	0.895952	0.905185	0.877131	0.87358	0.893111	0.906605	0.893821	0.87429	1
748	0	877	377	48	0	0	534.397	35.7786	739.585	60.9866	931.322	75.6321	0	0	1900.88	385.303	5051.41	1248.82	10051.4	2497.15	748	16	1302	0.005208	608.443	121.105	3113.61	2152.65	0.966206	0.947005	0.951613	0.952765	0.939708	0.924347	0.917435	0.925115	0.931644	0.923195	0.889017	0.903994	0.896313	0.906682	0.874808	0.872888	0.889401	0.90553	0.891705	0.874808	1
748	25459	877	377	48	134.6	13.8519	534.397	35.7786	739.585	60.9866	931.322	75.6321	31.497	10.0719	1900.88	385.303	5051.41	1248.82	10051.4	2497.15	748	0	26761	0.107044	157.654	106.248	181.451	815.622	0.967752	0.955327	0.947666	0.947947	0.904619	0.919566	0.932962	0.933112	0.918594	0.909009	0.902993	0.902769	0.892904	0.908486	0.882179	0.874388	0.886645	0.900751	0.890344	0.882871	1
753	1115	655	320	38	340.483	19.0122	636.737	41.6037	844.387	66.4288	1024.89	81.0285	492.559	82.2565	3205.99	629.951	7490.79	1761.1	13365.8	3262.25	753	12	2128	0.008512	519.667	207.265	2610	2981.41	0.969925	0.951833	0.958882	0.948778	0.919408	0.918468	0.922227	0.93515	0.925517	0.923167	0.893797	0.9039	0.890977	0.911184	0.87594	0.882049	0.891447	0.9039	0.897791	0.879934	1
754	997	375	49	0	369.949	22.6915	654.175	47.2751	849.729	66.9974	0	0	632.333	115.921	3484.94	746.859	7634.38	1816.3	0	0	754	9	1421	0.005684	461.5	148.259	1626.58	1766.34	0.96798	0.952498	0.960591	0.946517	0.913089	0.91696	0.929275	0.936664	0.922238	0.921182	0.892681	0.900422	0.889866	0.913089	0.874032	0.883533	0.887755	0.902885	0.902885	0.880366	1
758	666	323	47	0	461.758	28.3508	698.834	50.8591	897.255	70.5648	0	0	1226.06	225.167	4245.95	925.312	8979.92	2086.27	0	0	758	14	1036	0.004144	555.43	137.485	2519.36	2096.49	0.966699	0.953668	0.960425	0.944981	0.917471	0.923745	0.929054	0.938707	0.923745	0.919402	0.891892	0.894788	0.889479	0.91361	0.871139	0.878378	0.890927	0.898649	0.898649	0.877896	1
760	0	575	306	45	0	0	482.113	32.5466	717.548	57.7551	912.852	72.3941	0	0	1397.88	281.775	4611.22	1135.11	9457.02	2209.64	760	17	926	0.003704	580.846	139.999	2851.39	2273.35	0.966523	0.954104	0.961123	0.950864	0.920086	0.926026	0.933585	0.941145	0.928726	0.922246	0.893629	0.896868	0.892549	0.916847	0.87311	0.88121	0.893629	0.902268	0.897948	0.87689	1
760	25804	575	306	45	133.692	13.5845	482.113	32.5466	717.548	57.7551	912.852	72.3941	30.8408	9.68389	1397.88	281.775	4611.22	1135.11	9457.02	2209.64	760	0	26730	0.10692	149.182	86.8556	128.552	667.218	0.956977	0.952806	0.943827	0.942555	0.916592	0.924467	0.929368	0.92125	0.923812	0.910718	0.904583	0.899925	0.901758	0.906379	0.894519	0.862495	0.884811	0.893547	0.89003	0.878264	1
765	1094	416	258	43	369.381	19.0076	597.67	37.2238	836.866	64.6292	1032.83	82.3373	627.388	97.1268	2650.39	491.571	7289.2	1712	13677.9	3219.61	765	12	1811	0.007244	504.173	191.521	2351.01	3010.06	0.966593	0.954721	0.95058	0.948095	0.922419	0.926284	0.932358	0.930701	0.922419	0.913308	0.898951	0.898675	0.899779	0.913031	0.879901	0.855605	0.885975	0.906129	0.894257	0.874379	1
766	988	236	37	6	406.987	23.092	615.885	44.6927	856.081	60.1261	1047.29	65.392	839.515	142.834	2910.89	629.93	7776.79	1649.73	14156.7	2638.72	766	9	1267	0.005068	462.045	117.652	1491	1679.97	0.966062	0.956985	0.951855	0.939621	0.922257	0.926204	0.929361	0.929361	0.920284	0.912786	0.901736	0.90371	0.901342	0.912391	0.888319	0.850829	0.885162	0.900552	0.893844	0.878848	1
770	710	209	33	6	518.944	28.2693	670.881	52.1502	911.914	59.9186	1077.48	79.4419	1733.55	282.915	3766.58	866.661	9374.15	1823.41	15478	3291.34	770	13	958	0.003832	569.125	105.547	2526.36	1967.95	0.969729	0.956159	0.954071	0.943633	0.92119	0.928497	0.930585	0.935282	0.916493	0.916493	0.905532	0.900313	0.900313	0.911795	0.889353	0.847599	0.883612	0.897182	0.890919	0.884656	1
772	0	646	195	39	0	0	544.745	33.6358	696.652	54.4678	959.186	92.2555	0	0	2008.85	368.913	4216.12	970.209	11063.8	3283.74	772	15	880	0.00352	596.773	109.012	2899.26	2169.54	0.970455	0.959091	0.956818	0.947159	0.923864	0.931818	0.932386	0.936932	0.917614	0.919318	0.904545	0.903409	0.899432	0.908523	0.892614	0.848295	0.884659	0.895455	0.888068	0.889205	1
772	29842	646	195	39	136.323	13.6897	544.745	33.6358	696.652	54.4678	959.186	92.2555	32.6655	10.1033	2008.85	368.913	4216.12	970.209	11063.8	3283.74	772	0	30722	0.122888	149.512	80.1337	114.776	602.959	0.957945	0.943363	0.947546	0.931043	0.929497	0.923784	0.920269	0.920741	0.920952	0.915679	0.904124	0.905524	0.903766	0.906777	0.87727	0.871623	0.887589	0.895173	0.883146	0.862086	1
777	1423	489	167	35	339.876	18.6554	645.704	41.2922	799.491	64.1014	1064.96	98.8706	489.8	81.0302	3340.87	637.521	6366.87	1509.52	15090.3	4214.03	777	10	2114	0.008456	458.931	184.305	1855.3	2616.5	0.960974	0.948202	0.955298	0.934248	0.93141	0.9307	0.926206	0.922185	0.923841	0.913198	0.903264	0.897351	0.903737	0.906339	0.888127	0.869205	0.883633	0.898534	0.8886	0.865421	1
778	1294	280	27	2	376.697	22.6646	663.819	45.5932	803.974	59.6498	918.08	13.7257	667.157	121.095	3635.5	750.621	6457.2	1434.18	9450.06	421.741	778	8	1603	0.006412	434.722	123.74	1294.13	1397.14	0.961634	0.94947	0.95446	0.932002	0.932002	0.931067	0.927636	0.919838	0.924828	0.906114	0.904866	0.896444	0.903618	0.904866	0.888646	0.868996	0.880225	0.902371	0.887087	0.860262	1
782	845	258	25	1	476.564	28.6974	714.848	53.1638	855.395	68.7866	959.181	0	1346.72	244.275	4546.55	1021.31	7794.99	1964.74	10763.6	0	782	13	1129	0.004516	539.833	117.147	2229.08	1711.44	0.960585	0.95217	0.953499	0.932684	0.930912	0.930912	0.928698	0.919841	0.926484	0.903012	0.903012	0.896811	0.897697	0.901683	0.88884	0.873782	0.878211	0.903454	0.883525	0.864925	1
784	0	736	238	24	0	0	506.333	33.8604	742.194	59.2847	900.959	79.7847	0	0	1617.94	326.217	5098.57	1225.58	9137.5	2476.29	784	15	998	0.003992	572.071	120.528	2628.82	1952.21	0.960421	0.952405	0.956413	0.935371	0.931864	0.93487	0.932365	0.918838	0.926854	0.904309	0.903307	0.900301	0.896794	0.899299	0.890281	0.872745	0.87976	0.903307	0.886774	0.86523	1
784	38333	736	238	24	136.646	13.1368	506.333	33.8604	742.194	59.2847	900.959	79.7847	32.8145	9.67635	1617.94	326.217	5098.57	1225.58	9137.5	2476.29	784	0	39331	0.157324	147.695	72.2882	98.6866	513.285	0.961964	0.944662	0.957247	0.941954	0.939666	0.93097	0.910592	0.926152	0.929254	0.921639	0.904261	0.904935	0.894053	0.909931	0.87173	0.875696	0.88415	0.897485	0.891777	0.862246	1
789	1879	542	212	21	355.885	18.8265	611.879	40.956	851.376	66.8693	1000.89	71.1887	561.62	89.0047	2848.23	574.224	7677.07	1806.18	12405.2	2569.5	789	9	2654	0.010616	452.847	166.959	1690.68	2309.32	0.960437	0.948003	0.9578	0.936888	0.939525	0.932366	0.919179	0.921439	0.92483	0.918613	0.905614	0.908817	0.895064	0.905991	0.876978	0.873587	0.880558	0.896948	0.888093	0.864356	1
790	1694	322	33	0	395.384	23.2911	627.037	44.4467	869.614	62.732	0	0	770.6	135.86	3069.01	649.306	8158.03	1853.2	0	0	790	8	2049	0.008196	439.426	104.584	1250.77	1270.97	0.962665	0.945827	0.957296	0.939239	0.939239	0.934358	0.916301	0.921181	0.925085	0.918985	0.908004	0.909468	0.895803	0.909712	0.872377	0.873109	0.88165	0.896047	0.889946	0.86286	1
794	1202	276	29	0	492.903	28.3813	674.103	50.8354	931.628	76.2719	0	0	1487.98	255.784	3816.93	853.444	10068	2658.28	0	0	794	12	1507	0.006028	534.532	95.9794	2079.62	1543.22	0.964167	0.950232	0.956868	0.941606	0.942601	0.93862	0.917717	0.922694	0.926676	0.916722	0.913736	0.910086	0.896815	0.906768	0.869608	0.875912	0.87923	0.897478	0.892833	0.869277	1
796	0	1086	262	28	0	0	510.478	33.1814	694.599	58.0428	945.782	81.3688	0	0	1656.55	321.277	4190	1039.73	10550.8	2805.67	796	14	1376	0.005504	554.394	100.137	2319.92	1685.02	0.96548	0.953125	0.957122	0.942224	0.944404	0.940407	0.919331	0.925872	0.925872	0.918605	0.916788	0.909884	0.899709	0.90625	0.87173	0.875363	0.880451	0.898619	0.890262	0.87282	1
796	29634	1086	262	28	136.125	13.2824	510.478	33.1814	694.599	58.0428	945.782	81.3688	32.4707	9.77786	1656.55	321.277	4190	1039.73	10550.8	2805.67	796	0	31010	0.12404	154.685	89.6216	133.971	589.876	0.958433	0.941406	0.95179	0.953983	0.931425	0.934811	0.925298	0.926749	0.931135	0.923283	0.907062	0.894486	0.888729	0.905192	0.868784	0.881861	0.884441	0.909884	0.890745	0.859126	1
801	1335	813	225	27	350.795	19.0838	616.893	40.4486	802.367	65.8554	1060.27	97.3836	538.223	87.8086	2916.8	568.063	6442.1	1591.65	14884	4073.92	801	11	2400	0.0096	491.252	174.092	2058.84	2392.71	0.96	0.949375	0.957292	0.951458	0.944792	0.938958	0.917708	0.923542	0.929375	0.922708	0.908333	0.901667	0.895625	0.9075	0.871667	0.88	0.885208	0.909583	0.890625	0.867708	1
802	1217	467	39	1	384.877	23.4843	632.163	46.2633	803.172	58.3475	1101.96	0	711.555	129.579	3147.4	679.038	6433.67	1393.08	16291.4	0	802	9	1724	0.006896	461.741	126.329	1509.86	1425.51	0.959687	0.948956	0.957947	0.955046	0.942285	0.939965	0.917053	0.923144	0.926624	0.925174	0.909223	0.899362	0.892981	0.908353	0.87326	0.881671	0.886311	0.911833	0.889501	0.867169	1
806	823	393	36	1	498.493	29.0364	689.471	51.0103	863.627	67.3245	1200.82	0	1539.27	266.374	4080.07	888.695	8010.84	1908.3	21057.2	0	806	14	1253	0.005012	569.444	110.135	2537.7	1712.95	0.960495	0.952913	0.958101	0.952514	0.943735	0.939745	0.916999	0.924182	0.925379	0.924581	0.913009	0.901038	0.889465	0.909417	0.873903	0.881484	0.886273	0.909816	0.893057	0.866321	1
808	0	716	371	35	0	0	520.921	34.1424	713.497	55.8776	895.39	98.8812	0	0	1760.2	344.583	4528.09	1037.32	9102.13	3624.46	808	16	1122	0.004488	596.279	114.19	2904.46	1935.66	0.963012	0.955882	0.956774	0.949643	0.947415	0.941622	0.920232	0.924242	0.92246	0.924688	0.914884	0.90107	0.889929	0.911319	0.870766	0.882799	0.887255	0.912656	0.893048	0.864528	1
808	25973	716	371	35	139.673	14.2509	520.921	34.1424	713.497	55.8776	895.39	98.8812	35.1588	11.143	1760.2	344.583	4528.09	1037.32	9102.13	3624.46	808	0	27095	0.10838	158.581	94.9243	153.976	694.318	0.96086	0.945507	0.954235	0.944455	0.922034	0.939823	0.928511	0.928437	0.919395	0.932589	0.911626	0.890829	0.900111	0.917346	0.87088	0.86874	0.89188	0.899188	0.902251	0.882783	1
813	1460	543	309	33	380.039	20.356	640.835	41.3728	832.488	62.5267	1012.92	104.432	683.464	110.128	3266.95	630.063	7168.46	1612.23	13087.7	4695.09	813	11	2345	0.00938	508.953	181.836	2310.77	2712.27	0.960554	0.95032	0.95693	0.949254	0.933475	0.93774	0.93049	0.930277	0.923028	0.932196	0.916418	0.889979	0.895096	0.916844	0.86823	0.873987	0.882942	0.903198	0.897655	0.872281	1
814	1353	312	56	5	412.882	25.2796	653.228	48.8028	852.467	72.5019	959.31	52.8057	877.731	161.447	3473.79	778.711	7730.21	1956.35	10865.7	1828.28	814	9	1726	0.006904	472.173	123.171	1598.27	1665.98	0.961761	0.949305	0.957706	0.949594	0.930185	0.939166	0.931924	0.932213	0.917439	0.93511	0.917149	0.888181	0.894844	0.921205	0.868482	0.871379	0.884415	0.904983	0.896871	0.873117	1
818	975	265	51	5	493.828	30.954	693.472	54.2809	890.088	81.6072	991.815	81.7065	1499.02	280.096	4159.74	982.814	8825.17	2423.94	12133	2904.05	818	13	1296	0.005184	552.165	116.162	2372.4	1937.38	0.959877	0.952932	0.959877	0.950617	0.929784	0.938657	0.935571	0.932485	0.919367	0.935185	0.91821	0.888889	0.893904	0.922068	0.875386	0.870756	0.885802	0.90625	0.897762	0.873843	1
820	0	886	252	55	0	0	518.283	35.3658	720.17	60.9887	925.932	94.7747	0	0	1735.59	355.409	4671.25	1207.11	9992.97	3160.18	820	15	1193	0.004772	579.722	120.932	2736.38	2196.43	0.963118	0.953479	0.958927	0.951802	0.931266	0.939229	0.937552	0.934199	0.921626	0.936714	0.921626	0.891031	0.895641	0.921626	0.876781	0.870495	0.886002	0.909053	0.898575	0.87259	1
820	29660	886	252	55	131.307	13.2341	518.283	35.3658	720.17	60.9887	925.932	94.7747	29.2116	9.07405	1735.59	355.409	4671.25	1207.11	9992.97	3160.18	820	0	30853	0.123412	148.646	90.5994	133.89	677.529	0.960685	0.9572	0.959323	0.941578	0.923314	0.929002	0.933232	0.91675	0.922244	0.925048	0.901339	0.903672	0.888163	0.901144	0.888682	0.865102	0.87972	0.895148	0.894402	0.875263	1
825	1139	657	225	52	350.739	19.054	624.473	43.7373	831.131	64.6353	1028.21	95.5842	537.954	87.6558	3030.74	638.834	7142.38	1673.84	13591	3899.26	825	12	2073	0.008292	506.629	193.637	2372.26	2903.79	0.960926	0.952726	0.957308	0.946213	0.928123	0.936324	0.936083	0.926676	0.919923	0.930053	0.910999	0.897492	0.898215	0.911722	0.876025	0.867824	0.889291	0.900386	0.893632	0.879643	1
826	1043	397	32	3	396.349	22.7109	647.002	50.1753	838.652	72.8136	1008.84	79.1608	775.794	132.62	3380.26	794.855	7368.17	1881.71	12746.2	3035.87	826	9	1475	0.0059	474.654	130.214	1644.16	1607.48	0.959322	0.951525	0.955254	0.945085	0.928475	0.93661	0.935254	0.925424	0.918644	0.92678	0.909831	0.89661	0.895593	0.911186	0.868814	0.868136	0.886102	0.894237	0.894915	0.887458	1
830	722	344	31	3	499.5	27.7669	696.802	55.9824	886.504	80.8336	1054.51	28.4929	1547.24	258.174	4223.68	1022.29	8717.25	2381.39	14315.3	1135.18	830	14	1100	0.0044	573.622	115.816	2621.12	1874.64	0.957273	0.952273	0.954091	0.946364	0.928636	0.931818	0.937727	0.93	0.929091	0.925909	0.911364	0.896364	0.898182	0.907273	0.868636	0.872727	0.883636	0.894545	0.894545	0.885455	1
832	0	646	325	33	0	0	515.027	32.2831	714.944	62.6438	911.398	90.3752	0	0	1699.52	316.597	4577.51	1225.41	9507.22	2713.15	832	16	1004	0.004016	592.769	119.444	2887.77	2016.3	0.957171	0.958167	0.955677	0.948705	0.928785	0.932271	0.937251	0.932271	0.934263	0.925797	0.911853	0.898904	0.8999	0.908367	0.86753	0.872012	0.883964	0.893924	0.893426	0.885458	1
832	29935	646	325	33	136.692	13.7301	515.027	32.2831	714.944	62.6438	911.398	90.3752	32.9327	10.2413	1699.52	316.597	4577.51	1225.41	9507.22	2713.15	832	0	30939	0.123756	151.493	84.7132	125.575	622.836	0.960778	0.956527	0.950419	0.939106	0.937716	0.931252	0.920473	0.91501	0.929151	0.913637	0.91737	0.901128	0.892644	0.89426	0.87999	0.868435	0.872281	0.899884	0.888733	0.884466	1
837	1442	477	274	32	355.082	19.7307	621.162	38.9384	822.374	67.6582	1020.85	100.864	558.318	93.0124	2974.41	560.116	6934.72	1722.53	13337.2	3765.28	837	11	2225	0.0089	479.245	185.241	2045.3	2652.93	0.963371	0.964719	0.949663	0.942472	0.934607	0.933258	0.932809	0.924944	0.928764	0.920225	0.913483	0.905618	0.884494	0.898652	0.880899	0.875056	0.87191	0.906292	0.887416	0.879326	1
838	1326	304	36	0	381.465	22.9798	633.394	41.8608	843.377	58.9602	0	0	692.698	125.118	3156.87	626.177	7434.3	1497.84	0	0	838	8	1666	0.006664	437.416	117.798	1288.02	1366.81	0.965186	0.966086	0.95108	0.943577	0.938175	0.927971	0.936675	0.923169	0.92617	0.917167	0.908163	0.910264	0.884154	0.897359	0.882653	0.879952	0.868247	0.906363	0.884754	0.878451	1
842	901	256	31	0	461.204	28.2909	672.12	48.0778	882.605	69.3122	0	0	1221.66	225.296	3777.16	800.63	8546.73	1917.22	0	0	842	13	1188	0.004752	517.65	110.744	1963.48	1590.48	0.966751	0.965909	0.952862	0.94234	0.939815	0.924663	0.938552	0.922138	0.930976	0.918771	0.902357	0.910774	0.882997	0.893519	0.877525	0.882997	0.862795	0.902357	0.882997	0.880051	1
844	0	793	250	30	0	0	481.83	32.9312	691.931	53.1756	896.974	74.0093	0	0	1395.93	286.161	4129.17	945.48	8986.15	2136.7	844	15	1073	0.004292	542.389	114.234	2244.96	1739.81	0.967381	0.965983	0.952936	0.94548	0.939888	0.927307	0.941752	0.926375	0.933364	0.919851	0.906337	0.914725	0.8863	0.89096	0.878844	0.882106	0.862535	0.900746	0.885368	0.87931	1
844	31030	793	250	30	134.26	13.381	481.83	32.9312	691.931	53.1756	896.974	74.0093	31.1982	9.62056	1395.93	286.161	4129.17	945.48	8986.15	2136.7	844	0	32103	0.128412	147.901	77.3983	105.19	509.497	0.964131	0.956811	0.948541	0.943089	0.941423	0.935941	0.919836	0.919042	0.928558	0.927032	0.921518	0.893063	0.896334	0.903841	0.864156	0.870215	0.871305	0.904199	0.887082	0.883656	1
849	1363	576	214	30	369.404	19.4555	598.735	39.3221	808.551	62.0674	1008.73	92.0939	627.729	99.0887	2667.92	521.62	6574.78	1495.69	12815.4	3286.08	849	11	2183	0.008732	481.75	164.062	1916.53	2321.91	0.965644	0.959459	0.951443	0.943197	0.947091	0.933349	0.925561	0.92098	0.931516	0.924874	0.918232	0.902199	0.89945	0.901512	0.874027	0.877233	0.870591	0.902428	0.883188	0.883646	1
850	1251	341	22	2	401.423	23.0247	611.84	45.5115	800.828	47.7427	1004.27	55.9263	805.865	138.581	2856.36	631.882	6345.42	1126.26	12460.1	2055.72	850	8	1616	0.006464	452.008	101.429	1328.39	1149.64	0.969988	0.95823	0.951423	0.943379	0.948639	0.931621	0.924505	0.920173	0.930693	0.927599	0.924814	0.900062	0.898205	0.898205	0.871597	0.875	0.87005	0.903775	0.886139	0.881498	1
854	909	288	21	2	495.258	28.6015	658.147	50.4715	844.415	61.3797	1078.23	33.2709	1509.45	262.888	3555.3	803.524	7469.24	1516.23	15309.1	1407.43	854	13	1220	0.00488	540.676	90.1877	2117.61	1337.35	0.972131	0.958197	0.95123	0.943852	0.94877	0.931967	0.922541	0.928689	0.928279	0.929918	0.928689	0.9	0.902459	0.896311	0.872131	0.87459	0.87459	0.904098	0.885656	0.882787	1
856	0	825	273	22	0	0	513.628	34.0354	674.652	56.0161	885.351	94.0364	0	0	1688.1	334.524	3839.39	930.77	8767.77	3081.31	856	15	1120	0.00448	560.179	93.0543	2351.55	1467.16	0.972321	0.959375	0.951339	0.945089	0.950893	0.930804	0.921875	0.927679	0.926786	0.931696	0.927232	0.902232	0.904911	0.895089	0.872768	0.875893	0.872768	0.904464	0.881696	0.882589	1
856	30674	825	273	22	136.696	13.5303	513.628	34.0354	674.652	56.0161	885.351	94.0364	32.9069	10.0874	1688.1	334.524	3839.39	930.77	8767.77	3081.31	856	0	31794	0.127176	151.614	81.0963	114.585	508.563	0.96188	0.948843	0.952979	0.942206	0.939501	0.931025	0.931213	0.919246	0.925945	0.92442	0.911037	0.893706	0.896002	0.910927	0.876659	0.866846	0.896537	0.900421	0.874395	0.865509	1
861	1441	618	219	21	351.009	19.2065	619.85	39.578	780.376	61.8396	994.999	101.95	539.268	89.1292	2957.07	572.655	5920.44	1385.48	12398	4213.92	861	10	2299	0.009196	470.06	166.483	1810.13	2106.54	0.964332	0.954763	0.957155	0.942584	0.944976	0.936059	0.926707	0.922358	0.932362	0.928882	0.915615	0.896042	0.900609	0.903871	0.876903	0.870813	0.881688	0.895607	0.876251	0.867986	1
862	1308	359	35	0	384.575	23.6413	637.417	44.2889	782.898	58.5585	0	0	710.034	131.667	3221.66	679.696	5965.74	1311.84	0	0	862	9	1702	0.006808	446.098	117.796	1347.88	1279.81	0.960635	0.954759	0.960047	0.944771	0.941246	0.935076	0.92832	0.920682	0.931551	0.930376	0.916569	0.896298	0.901586	0.909518	0.878378	0.869859	0.884254	0.892773	0.880729	0.865746	1
866	907	307	30	0	484.7	29.289	688.515	50.0988	831.047	57.333	0	0	1416.68	258.739	4061.42	885.416	7113.31	1480.75	0	0	866	13	1244	0.004976	543.351	105.017	2206.74	1476.39	0.964228	0.958601	0.960209	0.94574	0.942122	0.93127	0.930868	0.921222	0.938505	0.926447	0.913183	0.897106	0.909164	0.910772	0.885048	0.869373	0.884244	0.889469	0.887862	0.867765	1
868	0	813	289	30	0	0	510.533	33.9577	716.766	54.5398	848.053	65.3728	0	0	1658.1	331.53	4586.19	1037.06	7582.11	1718.14	868	15	1132	0.004528	572.13	108.555	2562.64	1653.02	0.963781	0.957597	0.962014	0.946113	0.943905	0.93242	0.93242	0.920495	0.939046	0.927562	0.913869	0.897085	0.910336	0.907244	0.882509	0.867933	0.882509	0.891343	0.890018	0.869258	1
868	31198	813	289	30	134.053	13.4421	510.533	33.9577	716.766	54.5398	848.053	65.3728	31.0662	9.64067	1658.1	331.53	4586.19	1037.06	7582.11	1718.14	868	0	32330	0.12932	149.392	84.0907	119.706	558.844	0.95832	0.955939	0.946891	0.940767	0.929647	0.93404	0.929493	0.925642	0.923817	0.923848	0.915094	0.89086	0.893938	0.912867	0.865945	0.87026	0.879864	0.907624	0.884333	0.870384	1
873	1400	596	241	28	327.545	17.9801	605.866	40.0365	814.496	61.7006	939.221	64.6622	438.609	72.2877	2764.54	550.468	6717.28	1511.27	10249.3	2039.66	873	11	2265	0.00906	460.155	183.661	1839.98	2285.05	0.962693	0.958278	0.957616	0.942384	0.936203	0.931788	0.926049	0.923179	0.931567	0.926932	0.915673	0.896468	0.900221	0.912804	0.874172	0.869978	0.892494	0.899779	0.883444	0.873731	1
874	1277	348	32	1	366.827	21.8851	623.219	44.7122	832.825	66.2949	905.283	0	616.157	109.726	3014.89	657.883	7189.6	1623.98	9056.04	0	874	9	1658	0.006632	429.96	122.683	1251.59	1353.47	0.963209	0.956574	0.955971	0.943305	0.933353	0.932449	0.927925	0.927021	0.930639	0.929433	0.917973	0.895959	0.896864	0.916164	0.870326	0.866707	0.895054	0.898975	0.880881	0.875754	1
878	841	301	28	1	421.611	27.0779	652.837	51.4829	860.506	69.4639	917.088	0	935.344	178.996	3474.29	831.907	7933.02	1880.24	9413.35	0	878	13	1171	0.004684	491.965	122.198	1762.53	1578.11	0.965414	0.956447	0.956447	0.947054	0.937233	0.932963	0.92912	0.930828	0.930401	0.928266	0.920154	0.893681	0.897096	0.916738	0.87105	0.866781	0.893254	0.899658	0.886422	0.88386	1
880	0	716	281	29	0	0	436.362	31.8049	666.348	58.4151	874.623	67.8882	0	0	1040.15	226.381	3709.48	988.667	8314.81	1855.63	880	15	1026	0.004104	511.737	126.509	1976.84	1723.57	0.964912	0.959064	0.961501	0.945906	0.940058	0.934211	0.929825	0.930312	0.931774	0.932261	0.919591	0.897173	0.900097	0.916179	0.869883	0.870858	0.896199	0.899123	0.88694	0.885965	1
880	30740	716	281	29	137.702	13.6032	436.362	31.8049	666.348	58.4151	874.623	67.8882	33.63	10.2437	1040.15	226.381	3709.48	988.667	8314.81	1855.63	880	0	31766	0.127064	149.782	71.195	96.3932	462.681	0.954417	0.95832	0.949112	0.937779	0.930098	0.932066	0.931279	0.934726	0.929028	0.91727	0.909258	0.899169	0.896462	0.906677	0.869042	0.885979	0.874488	0.902726	0.89898	0.8743	1
885	1597	496	223	25	333.22	18.3734	530.715	35.7159	761.166	65.5722	974.778	78.5723	461.734	76.4028	1862.22	375.453	5515.25	1451.59	11511.1	2702.32	885	10	2341	0.009364	422.681	151.914	1357.85	1913.53	0.955788	0.960487	0.949594	0.949167	0.931226	0.933789	0.933362	0.933148	0.928877	0.922042	0.912858	0.901324	0.896625	0.909654	0.868005	0.882742	0.880179	0.905809	0.899188	0.874413	1
886	1438	311	39	1	367.28	22.4575	546.662	39.9126	769.709	69.55	1012.76	0	618.766	113.201	2039.12	442.903	5715.57	1602.68	12660.9	0	886	8	1789	0.007156	407.598	92.3008	983.521	982.556	0.958636	0.960593	0.948016	0.949134	0.930408	0.933203	0.933203	0.93488	0.92929	0.924259	0.910565	0.902739	0.896031	0.911962	0.869201	0.889603	0.877865	0.910844	0.898826	0.877585	1
890	945	246	36	1	481.638	27.8024	602.825	47.5221	819.081	66.5313	1079.44	0	1388.78	240.653	2738	643.926	6848.99	1687.4	15317	0	890	13	1228	0.004912	516.294	80.9147	1830.47	1188.56	0.957655	0.959691	0.951547	0.950326	0.932003	0.933632	0.931189	0.932818	0.925896	0.925489	0.911238	0.903094	0.89658	0.905945	0.870521	0.895358	0.874186	0.918567	0.896987	0.878664	1
892	0	836	226	36	0	0	503.462	32.6672	623.116	53.376	843.451	75.3089	0	0	1589.4	307.958	3032.47	774.833	7509.35	2169.88	892	15	1098	0.004392	539.238	83.9152	2080.52	1298.7	0.961749	0.961293	0.951275	0.952186	0.935337	0.931239	0.934426	0.933971	0.928051	0.925774	0.912113	0.905738	0.897996	0.911202	0.868852	0.89663	0.87204	0.920765	0.897086	0.878415	1
892	29273	836	226	36	136.817	13.6886	503.462	32.6672	623.116	53.376	843.451	75.3089	33.0127	10.1679	1589.4	307.958	3032.47	774.833	7509.35	2169.88	892	0	30371	0.121484	151.365	77.9629	107.036	455.149	0.961575	0.956982	0.948553	0.93772	0.93744	0.921735	0.924369	0.925159	0.928929	0.91887	0.911001	0.905848	0.895245	0.881351	0.874831	0.884956	0.869481	0.911231	0.885154	0.871012	1
897	1376	637	179	34	374.195	19.5239	620.433	39.6224	742.586	59.4198	957.33	80.9631	652.264	101.983	2965.27	567.772	5106.33	1201.14	10931.2	2844.74	897	10	2226	0.008904	483.19	150.489	1829.33	1921.69	0.965633	0.956424	0.946316	0.942498	0.941599	0.923181	0.930368	0.935759	0.932165	0.919137	0.90858	0.90566	0.896676	0.894429	0.877134	0.892857	0.875337	0.909928	0.892857	0.880728	1
898	1250	361	27	1	401.401	23.5874	630.775	43.4703	757.919	56.6432	939.083	0	806.115	141.811	3121.59	649.49	5413.56	1138	10103.9	0	898	9	1639	0.006556	458.123	107.399	1397.69	1167.46	0.965223	0.961257	0.942953	0.942343	0.942038	0.923734	0.93014	0.935021	0.932276	0.917633	0.907566	0.90665	0.893838	0.888041	0.88255	0.891397	0.874314	0.905125	0.889262	0.88011	1
902	907	309	27	1	507.048	29.5985	681.971	47.8887	809.691	64.5369	923.956	0	1619.65	283.496	3943.14	839.074	6609.69	1495.79	9625.47	0	902	13	1244	0.004976	557.401	92.1482	2311.52	1317.68	0.965434	0.965032	0.948553	0.944534	0.945338	0.925643	0.934486	0.930868	0.932476	0.920016	0.905145	0.905949	0.894695	0.893891	0.878215	0.890273	0.872186	0.90635	0.88545	0.883039	1
904	0	827	295	28	0	0	523.194	34.6306	697.91	53.5247	831.105	61.6945	0	0	1783.71	353.552	4236.63	978.05	7128.94	1535.45	904	15	1150	0.0046	575.51	95.3518	2543.08	1433.57	0.968261	0.966957	0.95	0.948261	0.946522	0.928261	0.935652	0.932609	0.932174	0.917391	0.905652	0.908261	0.894783	0.893043	0.875652	0.891739	0.874783	0.905652	0.886957	0.883478	1
904	29427	827	295	28	133.164	13.6378	523.194	34.6306	697.91	53.5247	831.105	61.6945	30.4939	9.67878	1783.71	353.552	4236.63	978.05	7128.94	1535.45	904	0	30577	0.122308	149.801	87.1969	124.992	553.073	0.962946	0.95773	0.943389	0.93258	0.938516	0.917569	0.91909	0.918272	0.934215	0.912957	0.920234	0.90573	0.901985	0.887742	0.870311	0.870818	0.878438	0.902541	0.888446	0.868202	1
909	1195	612	258	27	358.205	19.2964	632.857	41.4772	813.936	58.3373	954.369	74.7671	572.808	93.0517	3148.1	614.716	6692.22	1448.26	10796.5	2519.73	909	11	2092	0.008368	502.45	180.747	2212.83	2381.99	0.961281	0.963432	0.943595	0.94479	0.942161	0.917543	0.926147	0.923518	0.929971	0.91587	0.916109	0.902964	0.895793	0.886472	0.867352	0.885516	0.873088	0.905354	0.881453	0.875956	1
910	1094	357	42	2	405.055	23.3859	653.255	48.2805	821.672	54.2253	1015.07	14.5156	827.932	142.632	3472.85	765.269	6867.57	1342.03	12755.2	544.507	910	9	1495	0.00598	476.845	126.375	1645.16	1556.75	0.96087	0.962876	0.945819	0.941806	0.940803	0.913712	0.923746	0.922074	0.932107	0.918395	0.917391	0.906355	0.897993	0.886288	0.867893	0.881605	0.871572	0.906355	0.875585	0.877926	1
914	766	305	39	2	498.715	28.6888	696.635	53.8486	860.629	67.6308	1056.16	8.12124	1541	266.249	4214.35	969.674	7928.43	1830.91	14353.8	329.615	914	14	1112	0.004448	566.696	113.129	2521.31	1774.79	0.965378	0.966727	0.946043	0.94964	0.944694	0.915468	0.92536	0.927158	0.931655	0.921313	0.917716	0.903327	0.896133	0.888939	0.871403	0.875899	0.868705	0.910522	0.875	0.883543	1
916	0	689	280	38	0	0	526.493	35.0135	725.354	60.3805	905.277	81.1573	0	0	1817.77	363.696	4768.3	1184.64	9272.07	2480.78	916	16	1007	0.004028	596.081	116.913	2919.47	2004.17	0.966733	0.965243	0.947368	0.951837	0.945879	0.914101	0.925521	0.927011	0.930487	0.923039	0.919563	0.906157	0.897716	0.888282	0.874876	0.874379	0.866435	0.910626	0.87289	0.882324	1
916	30231	689	280	38	129.982	13.2769	526.493	35.0135	725.354	60.3805	905.277	81.1573	28.3624	8.92852	1817.77	363.696	4768.3	1184.64	9272.07	2480.78	916	0	31238	0.124952	145.007	85.9579	121.561	624.759	0.958416	0.959857	0.948236	0.946892	0.94353	0.926804	0.918945	0.922274	0.934759	0.913039	0.919601	0.898265	0.897	0.896168	0.868237	0.868141	0.892199	0.890358	0.896632	0.867293	1
921	1039	504	237	35	332.777	18.2794	626.707	40.7429	826.189	66.3064	1007.85	82.4258	459.876	76.0848	3057.1	597.465	7024.38	1695.35	12725	3043.28	921	12	1815	0.00726	491.844	201.554	2274.79	2786.3	0.960055	0.960055	0.95124	0.940496	0.943802	0.919284	0.914325	0.924242	0.933884	0.913774	0.922865	0.909366	0.906061	0.893388	0.878512	0.870799	0.877686	0.899174	0.889256	0.867769	1
922	938	295	38	3	364.451	21.7731	640.592	46.2513	842.653	56.1176	1009.33	12.8322	604.347	108.653	3273.48	715.18	7406.34	1452.1	12539.1	471.858	922	9	1274	0.005096	444.175	141.562	1453.39	1683.68	0.961146	0.958006	0.952904	0.939953	0.9427	0.925824	0.914443	0.921115	0.934066	0.913658	0.923469	0.915228	0.908163	0.897959	0.877159	0.868132	0.88383	0.898352	0.892465	0.86303	1
926	621	258	34	3	473.166	27.3519	697.881	54.3466	904.928	65.1004	1057.31	50.3042	1317.09	226.592	4238.15	985.782	9183.44	1922.58	14494.3	2010.61	926	14	916	0.003664	554.398	131.019	2474.97	2094.54	0.96452	0.961245	0.955786	0.938865	0.941048	0.926856	0.918122	0.924127	0.930677	0.914847	0.922489	0.917031	0.906659	0.901747	0.88155	0.864629	0.878821	0.909934	0.884825	0.871179	1
928	0	559	246	36	0	0	497.652	33.1724	721.428	59.4236	946.264	85.9195	0	0	1536.25	303.728	4689.76	1158.63	10589.5	2857.07	928	16	841	0.003364	582.311	134.817	2846.21	2346.22	0.965517	0.960761	0.956599	0.941141	0.938763	0.93044	0.919144	0.922711	0.93044	0.914388	0.925089	0.918549	0.909037	0.900119	0.87931	0.866825	0.880499	0.90547	0.88585	0.872771	1
928	29578	559	246	36	135.845	13.5843	497.652	33.1724	721.428	59.4236	946.264	85.9195	32.3192	10.0517	1536.25	303.728	4689.76	1158.63	10589.5	2857.07	928	0	30419	0.121676	148.189	77.7209	110.115	604.274	0.951609	0.958644	0.950228	0.946136	0.942421	0.925228	0.927463	0.930323	0.93034	0.928548	0.908051	0.896956	0.898468	0.905848	0.861682	0.875259	0.875999	0.9057	0.892189	0.881587	1
933	1367	399	214	34	332.853	19.1184	593.598	38.6028	819.183	68.4303	1035.64	87.4301	460.58	80.0162	2599.56	505.911	6858.83	1727.49	13820.3	3445.78	933	10	2014	0.008056	448.05	186.65	1789.73	2659.95	0.959285	0.958044	0.947368	0.946872	0.944638	0.927756	0.920308	0.92279	0.930238	0.918073	0.921549	0.907646	0.898709	0.900447	0.869166	0.866683	0.885799	0.900199	0.887041	0.867925	1
934	1230	225	36	2	371.3	23.7223	605.133	45.0424	825.466	73.6458	942.633	108.387	639.878	123.213	2764.1	619.693	7040.18	1982.14	10619.2	3524.54	934	8	1493	0.005972	418.256	111.185	1127.7	1320.97	0.957803	0.957468	0.946752	0.945412	0.946752	0.926993	0.91862	0.922639	0.933356	0.917281	0.925318	0.903885	0.893503	0.905894	0.866042	0.868386	0.883456	0.897187	0.893838	0.865037	1
938	836	181	34	2	476.086	29.9432	654.88	49.2562	877.093	69.1109	972.71	49.3372	1343.96	253.176	3500.88	792.563	8393.11	2025.88	11309.1	1701.75	938	12	1053	0.004212	520.71	102.235	1961.25	1583.85	0.960589	0.958215	0.948243	0.945869	0.946819	0.926876	0.917854	0.916904	0.934473	0.916904	0.924027	0.905033	0.892688	0.910256	0.863723	0.871795	0.880817	0.89886	0.893637	0.866572	1
940	0	729	168	32	0	0	499.35	33.1434	677.413	55.3481	908.252	75.601	0	0	1551.8	305.977	3884.94	968.93	9332.58	2274.08	940	15	929	0.003716	545.636	104.707	2241.74	1736.41	0.960172	0.958558	0.948332	0.94887	0.94887	0.92465	0.920883	0.921959	0.937567	0.920883	0.920344	0.904736	0.898278	0.907427	0.868138	0.865985	0.880517	0.896663	0.893434	0.865985	1
940	31189	729	168	32	134.639	13.1646	499.35	33.1434	677.413	55.3481	908.252	75.601	31.4293	9.56574	1551.8	305.977	3884.94	968.93	9332.58	2274.08	940	0	32118	0.128472	146.527	72.3186	95.3616	473.838	0.954013	0.964599	0.940734	0.949779	0.936873	0.916589	0.9254	0.921757	0.927502	0.92157	0.907404	0.896709	0.887088	0.88248	0.857557	0.878168	0.87328	0.900072	0.896367	0.87247	1
945	1340	556	140	30	335.782	18.4872	600	38.4217	774.677	60.2983	1019.53	87.4434	472.411	78.3534	2683.1	510.306	5790.02	1397.02	13197.2	3331.45	945	10	2066	0.008264	446.558	165.332	1612.47	2156.46	0.954501	0.962004	0.947967	0.951839	0.947241	0.917957	0.929574	0.915537	0.932478	0.924492	0.908519	0.903437	0.898354	0.897144	0.861084	0.875605	0.870523	0.9015	0.902953	0.877541	1
946	1217	332	21	0	374.507	22.2925	615.391	41.4033	757.483	65.1511	0	0	655.483	117.476	2897.54	578.311	5434.4	1383.54	0	0	946	8	1570	0.00628	430.568	109.059	1193.52	1089.04	0.953185	0.964013	0.948408	0.951911	0.948408	0.917197	0.93121	0.914968	0.930573	0.926115	0.905414	0.903503	0.895541	0.890446	0.862102	0.878344	0.86465	0.903185	0.904777	0.880255	1
950	813	286	16	0	459.065	26.6751	657.737	46.7372	799.551	77.9453	0	0	1203.46	211.635	3540.03	742.645	6425.18	1829.48	0	0	950	13	1115	0.00446	514.91	99.174	1877.73	1248.67	0.958296	0.964126	0.947085	0.953363	0.94574	0.918386	0.921973	0.912556	0.934529	0.926457	0.907623	0.9	0.895067	0.892377	0.860987	0.879372	0.864574	0.901345	0.906726	0.882511	1
952	0	715	268	15	0	0	476.225	30.6388	677.247	50.9306	802.099	73.5524	0	0	1345.86	259.148	3870.25	877.461	6465.79	1735.94	952	15	998	0.003992	535.105	102.133	2100.7	1354.85	0.961423	0.965431	0.949399	0.952405	0.947896	0.920341	0.922846	0.910822	0.936874	0.930361	0.905812	0.900802	0.895792	0.891784	0.863727	0.878758	0.87024	0.901804	0.906313	0.884269	1
952	28721	715	268	15	136.471	13.4123	476.225	30.6388	677.247	50.9306	802.099	73.5524	32.7322	9.9658	1345.86	259.148	3870.25	877.461	6465.79	1735.94	952	0	29719	0.118876	149.858	75.3744	102.177	447.802	0.965981	0.963777	0.944244	0.946247	0.927925	0.917612	0.926714	0.930533	0.935815	0.920135	0.910226	0.897473	0.891164	0.886739	0.864329	0.879993	0.867677	0.898853	0.883223	0.880834	1
957	1374	521	226	9	373.302	19.5114	591.559	36.8174	791.005	55.4762	910.15	84.0261	647.637	101.17	2570.12	470.75	6140.54	1295.08	9432.77	2499.6	957	10	2130	0.00852	473.276	149.402	1737.81	1873.01	0.961972	0.969014	0.941784	0.945305	0.93662	0.915962	0.929343	0.921831	0.930986	0.918779	0.908685	0.903286	0.892254	0.885211	0.861268	0.875352	0.869484	0.894836	0.891315	0.874413	1
958	1244	305	25	0	409.344	24.9799	608.363	42.7767	796.562	59.9941	0	0	855.382	156.032	2803.2	581.073	6284.67	1438.87	0	0	958	8	1574	0.006296	454.059	94.6683	1319.05	1051.63	0.965057	0.972363	0.941233	0.946633	0.933609	0.912325	0.932656	0.926938	0.929797	0.918043	0.910102	0.902478	0.889454	0.882783	0.861817	0.876429	0.86817	0.895807	0.891995	0.869441	1
962	885	256	22	0	491.244	30.2901	647.862	46.5862	840.874	62.1367	0	0	1475.21	273.067	3384.92	721.386	7382.58	1639.72	0	0	962	13	1163	0.004652	532.333	85.2782	2007.32	1184.03	0.967326	0.975064	0.94497	0.947979	0.931642	0.914015	0.933362	0.926913	0.927773	0.919175	0.908426	0.902837	0.88865	0.879622	0.868444	0.881341	0.864144	0.897248	0.895099	0.871023	1
964	0	793	244	22	0	0	515.945	35.0705	671.13	53.0542	871.128	76.1744	0	0	1712.15	350.678	3773.17	891.276	8257.62	2173.87	964	15	1059	0.004236	559.079	89.4373	2323	1367.08	0.968839	0.97356	0.944287	0.948536	0.932011	0.912653	0.935788	0.926818	0.924929	0.92068	0.907932	0.903211	0.889518	0.878659	0.870161	0.879603	0.865911	0.898017	0.893768	0.869216	1
964	26359	793	244	22	132.82	13.6901	515.945	35.0705	671.13	53.0542	871.128	76.1744	30.2692	9.58858	1712.15	350.678	3773.17	891.276	8257.62	2173.87	964	0	27418	0.109672	149.284	85.0645	118.824	517.17	0.966646	0.958002	0.953334	0.94903	0.935809	0.920508	0.932289	0.930721	0.930319	0.911336	0.911974	0.908363	0.895853	0.883197	0.875739	0.879386	0.882614	0.910916	0.864961	0.886899	1
969	1061	592	187	20	349.137	18.2948	622.709	41.8426	778.823	60.5669	989.551	88.0042	530.307	82.3349	3001.81	607.949	5881.69	1365.57	12092.8	3232.92	969	11	1860	0.00744	486.295	170.824	1979.28	2140.72	0.96586	0.969355	0.952151	0.947581	0.935753	0.917742	0.931183	0.929032	0.928226	0.91586	0.908065	0.904839	0.892204	0.881989	0.869624	0.885215	0.875	0.894624	0.887903	0.882796	1
970	976	357	25	1	386.773	22.3603	641.055	45.5282	801.742	55.7149	963.191	0	721.261	124.165	3278.99	709.638	6390.78	1312.22	10898.5	0	970	9	1359	0.005436	461.629	125.519	1504.94	1395.33	0.963944	0.969831	0.951803	0.946284	0.934511	0.915379	0.931567	0.929728	0.929728	0.912068	0.907285	0.906549	0.89404	0.882634	0.871229	0.886313	0.875644	0.898823	0.887417	0.883002	1
974	685	297	20	1	468.533	28.2782	681.087	52.5949	839.253	54.1202	1028.54	0	1280.09	230.46	3940.6	954.852	7311.82	1399.84	13259.4	0	974	14	1003	0.004012	539.424	113.267	2200.11	1569.52	0.9666	0.969093	0.951147	0.942173	0.933699	0.914257	0.937687	0.9332	0.934696	0.910269	0.909771	0.90678	0.888335	0.883848	0.876371	0.888335	0.87338	0.899302	0.881854	0.878365	1
976	0	603	285	20	0	0	488.483	32.7382	702.477	56.9031	881.909	81.5394	0	0	1453.54	292.734	4329.52	1096.88	8592.11	2490.54	976	16	908	0.003632	564.317	117.926	2513.48	1779.41	0.968062	0.969714	0.954295	0.943282	0.93337	0.917952	0.936674	0.932269	0.933921	0.90804	0.911344	0.906938	0.889317	0.881057	0.875	0.888216	0.873899	0.90033	0.876101	0.881057	1
976	27892	603	285	20	130.904	13.5006	488.483	32.7382	702.477	56.9031	881.909	81.5394	28.9838	9.17984	1453.54	292.734	4329.52	1096.88	8592.11	2490.54	976	0	28800	0.1152	144.568	79.6909	107.315	537.015	0.964566	0.943385	0.952413	0.940799	0.940295	0.921858	0.931302	0.921024	0.926875	0.909878	0.915833	0.907292	0.897361	0.895087	0.888559	0.875851	0.880972	0.901528	0.872951	0.870174	1
981	1030	444	237	16	329.115	18.546	587.374	38.2713	799.798	61.1206	980.043	90.775	445.125	75.0609	2519.15	492.691	6364.98	1517	11771.9	3278.05	981	11	1727	0.006908	466.135	184.044	1895.68	2341.11	0.967863	0.956572	0.958599	0.942675	0.937464	0.916618	0.941228	0.922988	0.928489	0.912276	0.912565	0.909091	0.900405	0.886508	0.880718	0.882745	0.879849	0.903011	0.872322	0.883324	1
982	914	263	39	0	360.674	22.0177	602.916	44.0304	809.894	81.3175	0	0	586.089	106.703	2732.22	597.942	6703.24	2535.05	0	0	982	9	1216	0.004864	427.475	125.289	1246.45	1432.56	0.971217	0.951891	0.962171	0.942845	0.942845	0.919819	0.942434	0.925576	0.924342	0.908306	0.911184	0.908306	0.902138	0.883224	0.882813	0.88199	0.881579	0.907895	0.870066	0.888158	1
986	607	222	35	0	443.787	27.0834	644.551	49.5293	856.416	93.3632	0	0	1088.84	199.513	3340.88	768.52	7960.16	3123.84	0	0	986	14	864	0.003456	512.088	118.691	1945.84	1748.24	0.975694	0.954282	0.962384	0.942708	0.941551	0.921296	0.945023	0.927083	0.921875	0.916088	0.912037	0.904514	0.900463	0.880208	0.885417	0.885995	0.884259	0.910301	0.87037	0.893519	1
988	0	523	208	30	0	0	457.883	30.8908	660.116	56.9073	867.315	94.4088	0	0	1198.33	241.853	3603.86	934.1	8258.13	2953.66	988	16	761	0.003044	529.299	120.744	2134.13	1814.75	0.975033	0.954665	0.961235	0.943495	0.944152	0.919842	0.947438	0.928384	0.918528	0.917871	0.911958	0.903417	0.905388	0.879763	0.886334	0.883706	0.882392	0.910644	0.871222	0.893561	1
988	28580	523	208	30	138.84	13.3932	457.883	30.8908	660.116	56.9073	867.315	94.4088	34.4196	10.1881	1198.33	241.853	3603.86	934.1	8258.13	2953.66	988	0	29341	0.117364	148.967	66.3665	88.8786	443.734	0.962851	0.951024	0.945486	0.933216	0.937715	0.924082	0.923776	0.912103	0.92836	0.919464	0.914454	0.900702	0.894857	0.896135	0.876299	0.876282	0.875447	0.887154	0.889694	0.866876	1
993	1466	362	175	28	357.805	18.9273	565.496	36.2939	768.186	61.2508	968.996	98.1357	570.721	90.8372	2248.25	431.006	5650.23	1350.74	11439.6	3599.88	993	9	2031	0.008124	438.609	147.545	1457.23	1985.54	0.96578	0.955194	0.953717	0.939439	0.943378	0.926883	0.929838	0.925652	0.927622	0.914574	0.917774	0.908666	0.891925	0.898572	0.883555	0.867799	0.881339	0.894879	0.881832	0.878877	1
994	1339	221	26	0	393.916	23.9122	579.662	41.631	762.068	60.5481	0	0	762.578	139.196	2428.07	520.369	5517.59	1364.97	0	0	994	8	1586	0.006344	425.834	82.4323	1072.61	863.538	0.964376	0.953657	0.953342	0.941362	0.941047	0.928436	0.929697	0.922131	0.931904	0.91425	0.919609	0.906999	0.895019	0.898487	0.886822	0.866961	0.882093	0.889344	0.881148	0.874527	1
998	921	185	22	0	503.317	29.9127	631.16	46.277	826.97	65.7373	0	0	1584.9	282.966	3132.76	679.878	7043.19	1735.13	0	0	998	12	1128	0.004512	530.597	71.7315	1945.22	1021.8	0.966312	0.954787	0.954787	0.937943	0.941046	0.933511	0.931294	0.925975	0.928635	0.91844	0.922429	0.91578	0.896277	0.901596	0.885638	0.862145	0.876773	0.888298	0.883865	0.871454	1
1000	0	827	173	22	0	0	525.036	35.6317	650.408	50.7588	848.852	75.1495	0	0	1803.77	368.559	3433.78	784.462	7648.8	2091.5	1000	14	1022	0.004088	553.229	75.5521	2205.51	1154.14	0.966732	0.957436	0.955969	0.937867	0.940313	0.934442	0.935421	0.928571	0.927104	0.924168	0.921233	0.918297	0.893346	0.899706	0.886497	0.870841	0.879648	0.886008	0.882583	0.867906	1
1000	27869	827	173	22	137.949	13.7538	525.036	35.6317	650.408	50.7588	848.852	75.1495	33.8294	10.4139	1803.77	368.559	3433.78	784.462	7648.8	2091.5	1000	0	28891	0.115564	152.64	79.178	110.651	456.241	0.958534	0.952771	0.945225	0.94744	0.929286	0.922035	0.927901	0.907982	0.92129	0.9175	0.90966	0.901111	0.886366	0.885795	0.868713	0.876311	0.880741	0.884341	0.891973	0.876259	1
1005	1375	640	145	19	350.554	19.3791	630.13	41.4853	758.514	61.3998	953.739	85.284	537.284	89.7236	3108.18	613.242	5443.04	1303.08	10838.5	3026.25	1005	10	2179	0.008716	465.076	158.576	1708.66	1845.08	0.966498	0.954566	0.951813	0.940799	0.938504	0.927031	0.929784	0.917393	0.928866	0.919229	0.916934	0.909362	0.883892	0.888251	0.874713	0.879532	0.879761	0.883892	0.882056	0.876549	1
1006	1269	379	23	0	382.18	23.6694	645.542	45.821	774.367	71.3952	0	0	697.035	130.694	3347.83	715.629	5823.1	1591.53	0	0	1006	9	1671	0.006684	447.312	120.74	1368.82	1291.55	0.967385	0.953321	0.954817	0.941951	0.935667	0.926092	0.928187	0.912926	0.929384	0.918013	0.917415	0.908139	0.880012	0.888689	0.872232	0.878516	0.877917	0.885398	0.885398	0.879114	1
1010	866	321	22	0	469.935	29.3067	688.353	49.462	813.266	73.8183	0	0	1292.52	241.63	4057.09	876.317	6736.74	1834.64	0	0	1010	13	1209	0.004836	534.174	109.767	2125.6	1477	0.969396	0.953681	0.953267	0.941274	0.938379	0.930108	0.928453	0.914806	0.92804	0.916046	0.913151	0.910256	0.877171	0.893714	0.873036	0.880893	0.87469	0.887097	0.887924	0.87469	1
1012	0	762	302	21	0	0	488.321	33.6527	705.664	55.8671	835.703	68.4926	0	0	1453.2	301.076	4383.91	1050.92	7273.31	1735.02	1012	15	1085	0.00434	555.54	112.785	2381.59	1616.71	0.971889	0.9553	0.9553	0.942857	0.941475	0.933641	0.927189	0.917051	0.930876	0.915668	0.914747	0.918894	0.876037	0.894931	0.873733	0.884332	0.875115	0.888018	0.888479	0.882488	1
1012	30926	762	302	21	135.459	13.2977	488.321	33.6527	705.664	55.8671	835.703	68.4926	32.0083	9.68071	1453.2	301.076	4383.91	1050.92	7273.31	1735.02	1012	0	32011	0.128044	149.697	79.8786	111.646	519.092	0.950876	0.957483	0.943941	0.94794	0.914873	0.910703	0.932508	0.919496	0.914935	0.919184	0.90989	0.901565	0.893537	0.877495	0.867202	0.877011	0.865734	0.886008	0.889444	0.8635	1
1017	1365	564	263	18	346.873	18.6194	591.467	40.1101	811.948	63.8132	934.993	72.9348	520.331	83.9813	2574.59	522.685	6664.08	1588.59	10153.3	2351.06	1017	11	2210	0.00884	469.43	173.082	1854.18	2228.21	0.95905	0.954299	0.950905	0.952262	0.923303	0.924661	0.928733	0.916742	0.921946	0.921493	0.90724	0.907014	0.893891	0.885973	0.877828	0.888688	0.875792	0.885973	0.892986	0.86991	1
1018	1239	322	43	0	390.278	23.0091	609.798	43.2407	836.122	70.005	0	0	741.267	130.831	2824.04	606.888	7290.53	1786.42	0	0	1018	9	1604	0.006416	446.299	113.049	1334.95	1356.82	0.958541	0.956671	0.950748	0.954177	0.921758	0.923628	0.929239	0.913342	0.925187	0.926122	0.906172	0.902743	0.900561	0.881234	0.87687	0.891209	0.875312	0.884663	0.890898	0.869077	1
1022	831	270	37	0	474.382	28.8273	652.844	45.9499	875.118	75.8346	0	0	1328.59	240.614	3461.38	736.022	8367.02	2157.09	0	0	1022	13	1138	0.004552	529.752	104.912	2063.46	1572.26	0.96529	0.960457	0.947715	0.95123	0.921793	0.922232	0.933656	0.913884	0.929262	0.925747	0.913445	0.905975	0.901582	0.880492	0.880931	0.891916	0.877856	0.887083	0.893673	0.867311	1
1024	0	762	248	36	0	0	494.342	32.0545	672.281	51.7645	891.731	84.3068	0	0	1504.91	290.956	3789.49	890.432	8887.37	2502.94	1024	15	1046	0.004184	550.207	107.002	2300.65	1716.18	0.965105	0.962237	0.948853	0.953633	0.92065	0.924474	0.931644	0.913958	0.930688	0.92543	0.91109	0.90392	0.902008	0.883365	0.879063	0.889579	0.877151	0.887189	0.896272	0.864723	1
1024	30445	762	248	36	131.458	13.3296	494.342	32.0545	672.281	51.7645	891.731	84.3068	29.3234	9.19453	1504.91	290.956	3789.49	890.432	8887.37	2502.94	1024	0	31491	0.125964	145.367	78.6324	104.767	513.398	0.960338	0.955162	0.9507	0.937824	0.919707	0.923026	0.94165	0.93044	0.918675	0.907831	0.911562	0.9108	0.886031	0.87398	0.860595	0.883046	0.869359	0.906449	0.885316	0.882157	1
1029	1104	554	199	30	334.483	18.8179	593.908	38.1243	772.44	58.8741	994.833	91.008	467.163	79.3264	2602.83	502.826	5735.23	1321.2	12303.1	3386.97	1029	11	1887	0.007548	467.332	174.36	1837.9	2249.1	0.963699	0.957075	0.947006	0.950185	0.919184	0.927928	0.939057	0.919449	0.926073	0.917859	0.916269	0.90779	0.889242	0.875994	0.869899	0.888712	0.874934	0.896926	0.888977	0.873609	1
1030	992	321	38	1	371.425	22.6476	613.191	43.0646	789.752	72.1774	990.236	0	639.838	117.817	2870.3	605.213	6173.05	1677.16	11838.3	0	1030	9	1352	0.005408	441.042	123.273	1333.21	1352.74	0.962648	0.95747	0.946376	0.952663	0.920118	0.928994	0.941568	0.923077	0.922337	0.91716	0.918269	0.908284	0.889423	0.87426	0.865385	0.882766	0.876849	0.893861	0.889423	0.873151	1
1034	683	272	33	1	450.318	28.0232	652.407	47.4476	830.735	85.296	931.97	0	1137.94	214.341	3457.77	754.934	7226.57	2243.42	9877	0	1034	14	989	0.003956	519.078	113.894	1987.94	1558.26	0.964611	0.95905	0.946411	0.950961	0.919616	0.925177	0.939333	0.924166	0.922144	0.915571	0.920627	0.91001	0.888271	0.88271	0.866026	0.876138	0.88271	0.896866	0.892315	0.868554	1
1036	0	595	260	34	0	0	474.967	31.5197	680.426	52.4264	860.33	85.2481	0	0	1336.38	268.857	3928.08	913.291	8006.51	2409.41	1036	16	889	0.003556	549.795	119.051	2349.46	1775.96	0.965692	0.96063	0.950506	0.952193	0.920135	0.921822	0.939258	0.92351	0.924072	0.913386	0.920135	0.908324	0.887514	0.880202	0.866704	0.877953	0.884139	0.895951	0.892576	0.870079	1
1036	24819	595	260	34	133.991	13.3946	474.967	31.5197	680.426	52.4264	860.33	85.2481	31.0192	9.66815	1336.38	268.857	3928.08	913.291	8006.51	2409.41	1036	0	25708	0.102832	148.369	80.2205	111.192	537.222	0.953205	0.955208	0.946437	0.92654	0.933134	0.921328	0.939746	0.921017	0.926813	0.912459	0.91137	0.910417	0.894585	0.874008	0.872938	0.883266	0.872491	0.907889	0.88031	0.872841	1
1041	1092	438	212	34	343.903	19.053	577.021	36.5909	781.023	58.9124	966.083	87.5076	507.428	84.9653	2387.37	460.018	5925.91	1364.65	11265	3040.84	1041	11	1776	0.007104	465.485	173.071	1823.81	2305.39	0.963964	0.957489	0.95045	0.935248	0.929899	0.922579	0.939471	0.925957	0.927646	0.907939	0.911881	0.901464	0.888232	0.879505	0.874155	0.882883	0.873311	0.90625	0.886543	0.870495	1
1042	997	251	36	0	382.018	22.2591	594.011	41.5756	805.948	60.5061	0	0	695.24	122.37	2610.35	557.822	6507.01	1457.89	0	0	1042	9	1284	0.005136	435.345	108.653	1232.56	1227.73	0.963785	0.955218	0.951324	0.931464	0.92796	0.924844	0.941978	0.929907	0.929907	0.904984	0.91472	0.903037	0.892523	0.874221	0.875779	0.884346	0.875	0.911994	0.885125	0.868769	1
1046	680	212	34	0	485.552	29.6185	646.384	44.7257	857.208	61.83	0	0	1424.44	263.536	3358.66	712.454	7812.32	1647.29	0	0	1046	13	926	0.003704	536.019	98.4342	2101.8	1470.64	0.966523	0.954104	0.950864	0.930346	0.925486	0.924946	0.943305	0.930886	0.928186	0.909287	0.922786	0.903348	0.892549	0.87365	0.87851	0.88121	0.87473	0.913067	0.888769	0.87041	1
1048	0	613	198	32	0	0	505.416	33.9356	671.002	49.5222	879.787	65.0618	0	0	1609.34	324.485	3762.49	841.85	8449	1797.4	1048	15	843	0.003372	558.519	102.54	2374.69	1626.22	0.968565	0.956702	0.953144	0.930012	0.927046	0.927639	0.94306	0.930605	0.926453	0.911625	0.922301	0.905101	0.896797	0.873665	0.881969	0.883749	0.874259	0.912811	0.889087	0.8707	1
1048	28303	613	198	32	137.718	13.8801	505.416	33.9356	671.002	49.5222	879.787	65.0618	33.6841	10.5427	1609.34	324.485	3762.49	841.85	8449	1797.4	1048	0	29146	0.116584	149.889	73.9231	101.394	480.128	0.960938	0.953647	0.950851	0.939288	0.92927	0.925753	0.937967	0.915117	0.916489	0.904018	0.920023	0.91872	0.901067	0.895732	0.88302	0.866345	0.868644	0.897962	0.879623	0.865728	1
1053	1429	447	160	27	339.244	19.2627	604.677	40.1918	776.108	55.9638	988.982	83.9946	487.381	83.102	2748.63	543.884	5806.57	1266.51	12044.2	2954.22	1053	9	2063	0.008252	439.142	162.958	1541.13	2060.92	0.96316	0.952981	0.94983	0.939893	0.928987	0.923413	0.938439	0.916626	0.926321	0.906205	0.918323	0.913476	0.89554	0.886088	0.885119	0.882695	0.867911	0.908628	0.88318	0.859428	1
1054	1301	243	28	2	374.729	22.543	620.013	41.5887	794.309	66.8323	971.729	89.4163	656.784	118.643	2963.05	600.48	6255.87	1541.02	11470.8	3083.92	1054	8	1574	0.006296	420.819	107.356	1126.18	1195.29	0.962516	0.952351	0.949174	0.939327	0.928526	0.925032	0.941233	0.912961	0.922808	0.905019	0.91709	0.918679	0.895807	0.889771	0.88723	0.886595	0.865629	0.909466	0.881194	0.856417	1
1058	868	196	25	2	466.387	28.0453	667.85	49.5356	840.914	77.0273	994.031	118.547	1262.57	227.528	3710.54	832.951	7445.22	1980.55	12479.7	4285.19	1058	12	1091	0.004364	512.129	100.758	1864.58	1452.62	0.96242	0.954629	0.951879	0.93813	0.931714	0.923923	0.950504	0.917965	0.925298	0.906508	0.920715	0.917507	0.893676	0.893217	0.886343	0.87901	0.871219	0.909258	0.87626	0.857012	1
1060	0	760	186	24	0	0	492.283	32.981	691.218	56.4464	873.104	95.8971	0	0	1487.57	300.15	4126.03	1020.16	8424.42	2872.71	1060	14	970	0.00388	539.851	102.98	2165.13	1593.96	0.962887	0.953093	0.951031	0.939691	0.931443	0.924227	0.95	0.918557	0.928351	0.907732	0.918041	0.915979	0.894845	0.892784	0.885567	0.877835	0.870619	0.909278	0.875258	0.854639	1
1060	29791	760	186	24	135.563	13.031	492.283	32.981	691.218	56.4464	873.104	95.8971	32.0449	9.50364	1487.57	300.15	4126.03	1020.16	8424.42	2872.71	1060	0	30761	0.123044	148.312	74.0975	99.3085	468.145	0.965898	0.955739	0.949205	0.939729	0.934527	0.93469	0.930821	0.915624	0.919573	0.914681	0.906407	0.910113	0.884984	0.882351	0.878385	0.889909	0.857563	0.901856	0.889568	0.875167	1
1065	1402	550	160	19	367.727	19.1775	607.905	39.078	809.208	64.1777	1011.6	101.068	619.155	96.5657	2790.53	542.829	6598.29	1548.8	12999.6	4073.59	1065	10	2131	0.008524	468.604	155.173	1738.89	2103.36	0.96504	0.956593	0.949085	0.941342	0.935007	0.925387	0.944158	0.912482	0.918348	0.909198	0.920225	0.910371	0.890662	0.897231	0.887142	0.88245	0.870014	0.903801	0.880338	0.867902	1
1066	1290	342	30	0	402.4	24.0861	626.729	42.6527	830.744	73.7623	0	0	812.432	145.299	3061.12	627.961	7171.56	1931.35	0	0	1066	8	1662	0.006648	456.294	108.1	1389.94	1265.62	0.966005	0.955475	0.949458	0.940734	0.93923	0.926294	0.941637	0.907942	0.916065	0.909446	0.91787	0.909747	0.891396	0.898917	0.887786	0.881167	0.870939	0.901925	0.884477	0.869735	1
1070	904	293	26	0	486.844	30.2471	667.14	47.5329	871.411	77.0764	0	0	1436.35	268.436	3694.01	790.859	8270.89	2232.2	0	0	1070	13	1223	0.004892	538.214	98.1671	2122.52	1432.61	0.965658	0.957073	0.95094	0.939493	0.939493	0.926002	0.939493	0.905969	0.919869	0.910875	0.921913	0.911693	0.893295	0.901472	0.889616	0.874898	0.868765	0.901472	0.881848	0.867948	1
1072	0	805	271	26	0	0	506.876	34.222	686.918	53.0731	885.28	75.6201	0	0	1623.47	327.456	4041.17	928.064	8658.57	2325.8	1072	15	1102	0.004408	560.079	101.007	2384	1563.49	0.967786	0.95735	0.952359	0.942831	0.940109	0.926044	0.940109	0.90971	0.921506	0.911978	0.922868	0.910617	0.891107	0.900635	0.8902	0.874773	0.871597	0.903358	0.882033	0.867514	1
1072	28906	805	271	26	135.262	13.973	506.876	34.222	686.918	53.0731	885.28	75.6201	31.9702	10.2757	1623.47	327.456	4041.17	928.064	8658.57	2325.8	1072	0	30008	0.120032	150.863	83.3476	118.345	534.387	0.967475	0.958828	0.937733	0.943132	0.924154	0.92372	0.927269	0.906442	0.914256	0.926286	0.904459	0.894278	0.894628	0.879332	0.869135	0.889813	0.867319	0.900427	0.88828	0.881415	1
1077	1288	598	225	25	349.139	18.8643	612.619	38.3077	797.272	60.4166	987.731	86.0329	530.609	86.1777	2853.71	535.433	6302.12	1429.86	12019.4	3305.6	1077	11	2136	0.008544	477.583	173.093	1923.41	2247.81	0.969569	0.956929	0.942182	0.944288	0.934457	0.9272	0.937968	0.912921	0.919242	0.920178	0.913858	0.901217	0.893727	0.883661	0.876873	0.89279	0.874532	0.89794	0.886002	0.872893	1
1078	1150	356	46	1	386.082	23.1435	629.306	43.3214	808.928	70.41	887.148	0	717.977	129.589	3099.61	633.657	6619.13	1807.62	8524.9	0	1078	9	1553	0.006212	454.684	123.637	1443.75	1430.21	0.971346	0.956536	0.94076	0.941404	0.934643	0.927238	0.936574	0.913393	0.915969	0.921764	0.914037	0.898261	0.895042	0.877012	0.876368	0.898905	0.87669	0.896974	0.883451	0.876368	1
1082	781	308	38	0	463.418	27.9996	665.641	48.9406	836.153	68.5891	0	0	1238.86	225.477	3672.46	796.871	7286.62	1796.17	0	0	1082	14	1127	0.004508	531.251	112.319	2107.86	1553.77	0.970275	0.956522	0.944099	0.938776	0.939219	0.928128	0.93567	0.914374	0.918367	0.923691	0.919255	0.897072	0.896185	0.874889	0.877107	0.901065	0.871783	0.897516	0.881544	0.87134	1
1084	0	683	289	35	0	0	476.748	32.2907	679.45	52.5703	859.088	78.7583	0	0	1352.08	274.987	3911.07	881.125	7937.73	2151.19	1084	16	1007	0.004028	548.211	116.111	2315.38	1701.1	0.971202	0.958292	0.948361	0.938431	0.9429	0.9285	0.938431	0.914101	0.918073	0.923039	0.919563	0.901688	0.896226	0.875372	0.876365	0.901688	0.867428	0.899206	0.880834	0.868918	1
1084	32393	683	289	35	136.031	13.0405	476.748	32.2907	679.45	52.5703	859.088	78.7583	32.3713	9.55262	1352.08	274.987	3911.07	881.125	7937.73	2151.19	1084	0	33400	0.1336	148.458	74.4256	101.203	489.633	0.967844	0.95738	0.944117	0.938608	0.924835	0.92024	0.911991	0.911961	0.919222	0.911033	0.911302	0.885734	0.904461	0.860629	0.877365	0.866257	0.87494	0.902216	0.893982	0.881617	1
1089	1480	501	247	31	363.972	19.6166	588.875	38.802	788.202	59.0953	988.162	91.421	600.798	97.4524	2539.07	499.179	6087.3	1328.7	12064.9	3340.61	1089	10	2259	0.009036	468.802	162.283	1787.88	2219.58	0.971669	0.957503	0.944887	0.938911	0.934927	0.922311	0.921204	0.906817	0.919212	0.922753	0.912351	0.892209	0.901062	0.867198	0.870518	0.875387	0.865206	0.899292	0.891324	0.880035	1
1090	1337	289	45	4	399.874	23.7957	606.736	42.2859	788.42	54.0021	970.157	63.1425	797.207	142.373	2780.5	586.331	6075.47	1192.14	11274.8	2133.99	1090	8	1675	0.0067	447.366	103.964	1306.22	1246.9	0.971343	0.957313	0.943284	0.940597	0.935522	0.921791	0.917015	0.906269	0.922985	0.921194	0.910746	0.888955	0.901493	0.859701	0.866269	0.872836	0.865672	0.896418	0.898806	0.876716	1
1094	941	240	35	3	486.065	29.1219	649.804	49.0945	834.67	49.5694	1027.59	56.711	1428.33	256.06	3420.93	775.16	7179.1	1233.61	13343.6	2250.99	1094	13	1219	0.004876	529.644	93.7977	2015.08	1400.53	0.971288	0.958162	0.943806	0.943396	0.940115	0.926169	0.914274	0.906481	0.924938	0.920016	0.908121	0.894586	0.899918	0.869975	0.865053	0.868745	0.865053	0.894586	0.896226	0.877769	1
1096	0	830	227	34	0	0	504.95	34.322	663.877	58.0784	874.716	80.0943	0	0	1605.4	326.155	3667.97	966.537	8384.45	2552.26	1096	15	1091	0.004364	549.541	96.5706	2245.82	1544.5	0.970669	0.961503	0.945921	0.944088	0.940422	0.927131	0.915215	0.910174	0.928506	0.918882	0.907424	0.891842	0.899175	0.871219	0.864803	0.873969	0.867094	0.894592	0.89505	0.87626	1
1096	23396	830	227	34	130.619	13.3249	504.95	34.322	663.877	58.0784	874.716	80.0943	28.7817	9.16934	1605.4	326.155	3667.97	966.537	8384.45	2552.26	1096	0	24487	0.097948	149.284	89.7543	127.56	561.785	0.968657	0.959632	0.947339	0.939499	0.919508	0.926696	0.935476	0.925491	0.926328	0.902846	0.919692	0.90252	0.908543	0.852616	0.881447	0.884531	0.870972	0.907849	0.875852	0.868195	1
1101	861	610	206	33	338.299	18.9526	606.75	38.3875	768.505	69.8535	984.305	76.2219	483.222	81.6941	2773.54	524.725	5690.35	1601.33	11840	2931.73	1101	12	1710	0.00684	498.355	178.454	2146.69	2331.49	0.970468	0.956433	0.949708	0.937427	0.932749	0.924854	0.925146	0.910819	0.932456	0.908772	0.91345	0.903801	0.910234	0.860526	0.880994	0.881579	0.87193	0.897953	0.888012	0.880994	1
1102	777	371	33	1	373.525	22.5951	621.4	42.1647	793.49	90.5187	953.132	0	650.59	118.652	2983.63	603.309	6349.91	2268.32	10562.1	0	1102	10	1182	0.004728	463.542	132.336	1550.38	1468.32	0.970812	0.95643	0.9522	0.934856	0.92978	0.928088	0.926819	0.905668	0.93401	0.906091	0.910321	0.902707	0.913706	0.858291	0.88198	0.879019	0.873096	0.892132	0.887479	0.882826	1
1106	509	310	32	0	448.933	26.9619	658.242	49.4248	821.116	99.6072	0	0	1126.62	204.432	3554.11	782.357	7069.95	2716.23	0	0	1106	15	851	0.003404	539.175	121.334	2234.39	1665.25	0.972385	0.960047	0.951821	0.938308	0.931845	0.93067	0.917744	0.908343	0.93772	0.908931	0.90658	0.894242	0.911281	0.854289	0.876028	0.874266	0.868978	0.888367	0.888954	0.889542	1
1108	0	442	282	31	0	0	468.345	31.576	680.036	52.4321	842.219	110.754	0	0	1281.96	258.205	3921.01	896.123	7689.02	3317.4	1108	17	755	0.00302	562.765	125.206	2530.74	1875.7	0.975497	0.960265	0.956954	0.938411	0.933775	0.933113	0.918543	0.91457	0.94106	0.911258	0.90596	0.893377	0.910596	0.856954	0.87947	0.871523	0.86755	0.886755	0.88543	0.889404	1
1108	28563	442	282	31	134.296	14.1324	468.345	31.576	680.036	52.4321	842.219	110.754	31.3288	10.2149	1281.96	258.205	3921.01	896.123	7689.02	3317.4	1108	0	29318	0.117272	145.33	72.1405	95.694	497.429	0.962668	0.953783	0.942612	0.937155	0.927007	0.928986	0.93371	0.917423	0.927178	0.909799	0.91831	0.910891	0.900744	0.879238	0.87784	0.883331	0.863667	0.904154	0.883126	0.861808	1
1113	1254	310	250	25	359.059	19.1457	577.852	37.9743	795.479	60.3468	960.513	140.055	576.787	92.1982	2399.58	470.627	6260.4	1435.24	11519.8	5503.05	1113	10	1839	0.007356	463.445	170.99	1805.47	2409.28	0.96547	0.958673	0.949157	0.937466	0.933931	0.933116	0.941544	0.91354	0.930941	0.911909	0.919793	0.902121	0.905383	0.865144	0.880642	0.888526	0.870582	0.897227	0.879554	0.867591	1
1114	1115	170	44	1	394.686	23.2396	596.775	40.705	812.372	63.2063	1238.29	0	766.533	135.102	2644.71	545.236	6670.69	1520.56	23081.5	0	1114	8	1330	0.00532	434.969	103.445	1218.7	1379.8	0.966541	0.957895	0.950376	0.935338	0.933459	0.933459	0.944737	0.915789	0.930827	0.915789	0.923308	0.907519	0.908271	0.868045	0.880075	0.890226	0.870677	0.902256	0.874812	0.869173	1
1118	769	135	39	1	469.505	28.27	633.898	44.8329	851.314	74.2638	1258.55	0	1287.99	232.768	3170.69	693.105	7707.5	1993.52	24227.6	0	1118	12	944	0.003776	509.624	100.517	1846.75	1652.78	0.96822	0.955508	0.95286	0.93697	0.935911	0.933792	0.944915	0.912606	0.935911	0.911547	0.926377	0.905191	0.909958	0.873941	0.878178	0.895657	0.867055	0.899364	0.872881	0.868114	1
1120	0	679	131	38	0	0	486.116	32.3905	652.054	50.8475	883.601	105.22	0	0	1432.36	285.77	3461.05	847.519	8795.55	3616.17	1120	14	848	0.003392	529.562	105.743	2075.71	1847.63	0.96934	0.961085	0.954599	0.93809	0.933962	0.936321	0.944575	0.913915	0.936321	0.912146	0.929245	0.90625	0.908019	0.869693	0.877358	0.896226	0.866156	0.897406	0.870283	0.867925	1
1120	28556	679	131	38	134.497	12.7329	486.116	32.3905	652.054	50.8475	883.601	105.22	31.2719	9.09456	1432.36	285.77	3461.05	847.519	8795.55	3616.17	1120	0	29404	0.117616	145.891	69.6512	90.2327	464.323	0.960924	0.947558	0.950245	0.934822	0.926575	0.922238	0.929993	0.899486	0.913277	0.91695	0.928037	0.909825	0.902666	0.890661	0.874813	0.882363	0.850275	0.901816	0.884318	0.869031	1
1125	1269	488	106	36	381.96	19.0027	609.084	40.1102	783.752	53.6352	1015.31	115.265	693.023	103.237	2808.3	553.585	5970.84	1279.88	13270.7	5241.07	1125	10	1899	0.007596	474.76	149.423	1769.64	2289.67	0.962349	0.95524	0.946288	0.938652	0.932859	0.921011	0.938389	0.908636	0.923117	0.912059	0.921011	0.907846	0.904687	0.888626	0.872038	0.886256	0.859663	0.896788	0.885993	0.856503	1
1126	1169	280	11	1	424.358	23.3172	630.78	44.4493	780.554	68.0734	1002.52	0	950.557	155.374	3123.45	654.845	5947.29	1517.91	12282.4	0	1126	8	1461	0.005844	466.996	91.5467	1412.37	1042.27	0.960301	0.956537	0.94627	0.939425	0.934976	0.91718	0.94011	0.903491	0.92026	0.910678	0.921971	0.90486	0.900068	0.89117	0.872005	0.88501	0.855921	0.899384	0.88809	0.852498	1
1130	876	221	9	1	503.256	29.6487	673.218	50.1613	797.147	78.4	1023.9	0	1584.02	279.601	3800.25	831.024	6368.62	1759.26	13081.4	0	1130	12	1107	0.004428	540.046	81.2922	2075.75	1126.58	0.96206	0.960253	0.947606	0.941283	0.935863	0.920958	0.942638	0.900632	0.922764	0.916893	0.926829	0.911021	0.901084	0.894761	0.87579	0.885727	0.857272	0.900632	0.892502	0.857272	1
1132	0	781	206	10	0	0	526.508	35.1064	695.229	53.5707	840.461	85.6491	0	0	1817.95	360.277	4188.32	948.148	7474.94	2171.93	1132	14	997	0.003988	564.518	84.01	2364.46	1232.06	0.964393	0.961384	0.952357	0.942327	0.93681	0.922267	0.943831	0.90321	0.921264	0.918756	0.926279	0.912237	0.899198	0.891174	0.875125	0.891675	0.855065	0.899699	0.890171	0.857573	1
1132	26562	781	206	10	134.798	14.4956	526.508	35.1064	695.229	53.5707	840.461	85.6491	31.7244	10.5349	1817.95	360.277	4188.32	948.148	7474.94	2171.93	1132	0	27559	0.110236	150.344	83.0456	116.116	494.735	0.956892	0.944537	0.951286	0.936318	0.924997	0.922766	0.926031	0.905004	0.920861	0.905276	0.921732	0.902373	0.897239	0.865797	0.87329	0.892939	0.847436	0.901684	0.872238	0.863674	1
1137	1187	574	175	9	359.986	19.9226	635.875	42.028	808.28	57.044	931.759	90.8386	581.617	96.0852	3193.94	633.264	6550.74	1372.73	10144	2762.7	1137	10	1945	0.00778	484.386	166.363	1933.87	2035.47	0.965553	0.95347	0.950643	0.93856	0.934961	0.924422	0.941388	0.894087	0.920051	0.915681	0.927763	0.907712	0.899486	0.888689	0.875835	0.890231	0.852699	0.905398	0.881491	0.873008	1
1138	1072	356	31	0	403.944	24.3655	656.781	47.7003	819.15	58.6708	0	0	821.924	148.712	3527.5	775.864	6820.06	1434.97	0	0	1138	9	1459	0.005836	474.459	123.909	1609.54	1461.89	0.968129	0.951337	0.951679	0.940713	0.935915	0.925291	0.943454	0.894448	0.915353	0.915353	0.927005	0.906785	0.903701	0.887937	0.881083	0.887594	0.858807	0.902673	0.882111	0.87183	1
1142	748	314	28	0	466.466	28.8676	690.541	52.8263	858.992	68.2135	0	0	1263.97	233.254	4104.33	956.378	7885.81	1822.67	0	0	1142	14	1090	0.00436	541.099	119.78	2252.31	1691.1	0.969266	0.954128	0.948165	0.940826	0.931651	0.928899	0.943119	0.89633	0.912844	0.91789	0.928899	0.906422	0.902294	0.887156	0.882569	0.890826	0.860092	0.906881	0.883945	0.867431	1
1144	0	656	296	27	0	0	486.638	33.0975	711.321	56.1606	881.614	68.8376	0	0	1437.72	292.007	4489.25	1072.72	8518.66	1991.84	1144	16	979	0.003916	565.464	123.169	2555.64	1860.91	0.970378	0.954035	0.948417	0.946885	0.933095	0.930541	0.945352	0.897855	0.912666	0.92237	0.927988	0.906027	0.905516	0.88713	0.881001	0.893769	0.85904	0.905516	0.882022	0.866701	1
1144	31434	656	296	27	138.463	13.1057	486.638	33.0975	711.321	56.1606	881.614	68.8376	34.106	9.87551	1437.72	292.007	4489.25	1072.72	8518.66	1991.84	1144	0	32413	0.129652	151.361	77.2368	110.266	539.379	0.96722	0.956962	0.948431	0.93663	0.934208	0.92611	0.924891	0.908478	0.931401	0.89714	0.88466	0.895844	0.894255	0.862478	0.870129	0.883056	0.863959	0.894687	0.886111	0.860102	1
1149	1569	466	254	22	355.809	18.4455	593.279	38.6047	821.567	63.5867	986.819	84.3547	561.079	87.4012	2595.46	507.446	6898.72	1613.76	11967.9	2939.97	1149	10	2311	0.009244	460.891	170.31	1776.45	2331.58	0.96733	0.959325	0.947209	0.941151	0.937689	0.926006	0.93055	0.902207	0.926655	0.898312	0.899827	0.901341	0.898096	0.867373	0.879489	0.891389	0.853743	0.898312	0.877542	0.859152	1
1150	1427	257	49	0	398.494	22.8812	613.287	44.2758	834.16	63.4953	0	0	788.448	136	2874	624.087	7214.57	1631.42	0	0	1150	8	1733	0.006932	442.665	105.325	1279.43	1311.42	0.967686	0.960762	0.950087	0.940277	0.938834	0.928159	0.926717	0.905366	0.930756	0.890075	0.896134	0.902193	0.896999	0.86584	0.878534	0.893537	0.850548	0.897865	0.87161	0.854876	1
1154	997	216	41	0	502.978	30.3579	664.011	49.4588	883.331	59.7786	0	0	1582.23	286.712	3647.45	814.714	8529.88	1699.22	0	0	1154	12	1254	0.005016	543.152	94.0939	2165.12	1499.06	0.96571	0.963716	0.953748	0.942982	0.939394	0.929426	0.92823	0.905901	0.933014	0.896332	0.902711	0.901116	0.895933	0.873604	0.882775	0.891547	0.853668	0.898724	0.871611	0.850877	1
1156	0	887	197	39	0	0	520.632	34.666	680.033	55.8962	895.887	67.4479	0	0	1758.04	351.51	3931.22	997.671	8925.25	1966.2	1156	14	1123	0.004492	561.626	96.5523	2388.17	1619.2	0.966162	0.966162	0.954141	0.942119	0.940338	0.930543	0.931434	0.909617	0.933215	0.902048	0.902939	0.898931	0.897596	0.870882	0.884239	0.889136	0.853517	0.89537	0.871327	0.851291	1
1156	23228	887	197	39	131.16	13.6664	520.632	34.666	680.033	55.8962	895.887	67.4479	29.1739	9.36918	1758.04	351.51	3931.22	997.671	8925.25	1966.2	1156	0	24351	0.097404	151.012	93.5924	137.964	604.811	0.973492	0.949304	0.955053	0.920742	0.937641	0.927375	0.9191	0.906493	0.932672	0.914644	0.89407	0.895343	0.903125	0.86288	0.868917	0.88251	0.870601	0.882469	0.893146	0.850376	1
1161	898	671	173	33	339.879	18.7064	623.174	40.6241	782.168	63.3985	1009.69	69.3099	489.821	80.3061	3006.1	588.582	5967.89	1502.12	12723.1	2641.24	1161	12	1775	0.0071	502.533	180.476	2202.4	2377.31	0.972113	0.961408	0.954648	0.93662	0.936901	0.927606	0.924507	0.912113	0.927324	0.906761	0.890986	0.898028	0.900282	0.870423	0.87493	0.884789	0.864225	0.893521	0.88169	0.851268	1
1162	794	427	29	1	366.076	21.9066	635.552	45.9629	801.919	60.8879	1095.02	0	612.456	110.376	3197.14	692.377	6416.85	1623.66	15986.8	0	1162	10	1251	0.005004	468.741	142.077	1641.52	1556.83	0.974021	0.965228	0.956435	0.935252	0.93725	0.926859	0.921263	0.916467	0.928058	0.904077	0.88689	0.896882	0.897682	0.864908	0.866507	0.882494	0.871703	0.88769	0.880496	0.852518	1
1166	539	374	28	1	462.274	28.3796	684.692	50.2506	845.28	67.304	1166.18	0	1230.2	228.327	3995.62	885.793	7522.67	1980.95	19294.9	0	1166	15	942	0.003768	562.712	126.639	2534.36	1821.21	0.972399	0.96603	0.955414	0.933121	0.941614	0.930998	0.923567	0.921444	0.927813	0.904989	0.892251	0.895966	0.895966	0.866242	0.868365	0.885881	0.867834	0.88482	0.879512	0.848195	1
1168	0	468	350	28	0	0	481.632	33.0507	705.886	56.1037	865.241	93.2856	0	0	1394.4	288.49	4388.52	1052.97	8199.96	3071.52	1168	17	846	0.003384	587.104	129.406	2858.34	1978.78	0.973995	0.966312	0.955083	0.934988	0.942671	0.932624	0.926123	0.919622	0.929078	0.901891	0.892435	0.895981	0.898345	0.867612	0.865839	0.887707	0.868794	0.885934	0.881206	0.845745	1
1168	30168	468	350	28	132.937	13.8435	481.632	33.0507	705.886	56.1037	865.241	93.2856	30.3675	9.69651	1394.4	288.49	4388.52	1052.97	8199.96	3071.52	1168	0	31014	0.124056	145.326	78.2069	107.509	564.893	0.964919	0.946782	0.94517	0.925292	0.93332	0.931257	0.926598	0.902947	0.938125	0.912959	0.914007	0.891452	0.89911	0.872848	0.865899	0.891436	0.860321	0.901883	0.885439	0.849874	1
1173	1263	337	296	23	342.346	18.4453	585.189	39.8541	806.248	63.4774	981.676	106.94	500.335	80.6678	2494.06	506.99	6525.04	1530.45	11960.2	4397.66	1173	11	1919	0.007676	464.21	186.71	1917.1	2550.7	0.972903	0.951277	0.955446	0.921574	0.940073	0.92913	0.925482	0.911933	0.92939	0.909067	0.900208	0.890568	0.899948	0.874674	0.861907	0.879625	0.856175	0.889265	0.883533	0.837415	1
1174	1139	189	47	1	373.398	23.0315	600.233	42.2606	805.502	58.9329	830.819	0	650.199	120.544	2693.48	588.346	6492.49	1486.78	7008	0	1174	8	1376	0.005504	419.647	110.73	1135.03	1291.79	0.972384	0.946221	0.954578	0.915698	0.941134	0.933866	0.925509	0.907703	0.929506	0.913517	0.90298	0.890625	0.903343	0.87718	0.859738	0.884448	0.853924	0.889535	0.883721	0.837209	1
1178	751	154	42	1	471.721	28.0392	651.209	46.5896	852.348	64.3241	919.955	0	1305.83	230.486	3437.95	779.511	7694.82	1838.01	9501.51	0	1178	13	948	0.003792	518.214	104.216	1943.89	1581.49	0.970992	0.945148	0.950422	0.918776	0.943038	0.929852	0.922468	0.905591	0.934599	0.923523	0.905591	0.89346	0.900844	0.874473	0.867089	0.883439	0.851793	0.890295	0.887658	0.842827	1
1180	0	652	143	43	0	0	491.525	32.6909	669.977	51.209	869.314	65.4131	0	0	1480.4	293.17	3750.26	894.236	8159.51	1891.39	1180	15	838	0.003352	541.362	108.501	2210.46	1738.45	0.970167	0.951074	0.951671	0.920048	0.945107	0.930191	0.923628	0.906325	0.935561	0.920048	0.907518	0.898568	0.900358	0.874702	0.865155	0.886038	0.852625	0.889618	0.890215	0.845465	1
1180	32825	652	143	43	133.013	12.6563	491.525	32.6909	669.977	51.209	869.314	65.4131	30.2597	8.82436	1480.4	293.17	3750.26	894.236	8159.51	1891.39	1180	0	33663	0.134652	143.178	67.0592	84.5332	436.682	0.963164	0.95501	0.940632	0.93986	0.936236	0.91712	0.937171	0.902445	0.922214	0.919645	0.910154	0.890354	0.884606	0.882126	0.876838	0.893087	0.869441	0.901271	0.889879	0.864525	1
1185	1316	454	123	38	362.691	18.5205	603.643	39.9206	779.307	57.9887	994.136	76.1414	593.976	90.6614	2734.37	542.998	5885.26	1374.77	12187.3	2803.98	1185	10	1931	0.007724	458.305	156.035	1662.39	2171.17	0.965303	0.955463	0.945106	0.935785	0.939927	0.924133	0.933972	0.907043	0.92724	0.914552	0.915329	0.882962	0.893837	0.884775	0.868721	0.895132	0.860176	0.905489	0.880632	0.865096	1
1186	1197	261	20	0	400.489	23.2271	617.391	46.3944	766.34	48.9589	0	0	800.445	138.853	2935.71	667.449	5571.62	1028.02	0	0	1186	8	1478	0.005912	443.742	95.382	1242.07	1013.27	0.962788	0.955345	0.943843	0.938092	0.940122	0.922192	0.936401	0.907307	0.92862	0.91475	0.92253	0.88092	0.895805	0.889378	0.870771	0.89885	0.861299	0.908999	0.878214	0.866035	1
1190	831	217	18	0	488.924	28.1938	659.208	53.0337	804.538	56.6736	0	0	1452.42	249.71	3579.02	863.361	6459.45	1314.76	0	0	1190	12	1066	0.004264	528.917	85.0395	1969.87	1142.68	0.964353	0.954972	0.943715	0.93621	0.939493	0.92636	0.934334	0.909944	0.92636	0.914165	0.923546	0.87758	0.905722	0.894465	0.868668	0.89728	0.863508	0.912289	0.87758	0.865385	1
1192	0	748	208	15	0	0	510.114	32.6397	680.587	57.6721	832.583	62.3672	0	0	1652.38	315.158	3945.01	997.379	7170.35	1604.06	1192	14	971	0.003884	551.613	87.7653	2228.73	1262.33	0.967559	0.955201	0.947992	0.936148	0.940783	0.927394	0.937178	0.910917	0.926365	0.916066	0.92379	0.878476	0.908342	0.895469	0.867147	0.898043	0.865088	0.911432	0.88723	0.865088	1
1192	31315	748	208	15	137.019	14.1146	510.114	32.6397	680.587	57.6721	832.583	62.3672	33.2222	10.7054	1652.38	315.158	3945.01	997.379	7170.35	1604.06	1192	0	32286	0.129144	149.488	73.7492	99.2519	434.331	0.965651	0.957319	0.935886	0.936226	0.933113	0.917023	0.933067	0.903766	0.917611	0.923217	0.908397	0.902388	0.898842	0.886994	0.8878	0.885291	0.85074	0.893235	0.876866	0.861349	1
1197	1565	550	168	8	367.33	20.578	625.957	39.017	793.839	62.352	964.175	74.8695	617.93	103.938	3043.05	566.779	6228.85	1449.14	11128.2	2580.94	1197	9	2291	0.009164	462.779	149.967	1648.28	1818.35	0.967263	0.956351	0.947403	0.940637	0.934963	0.918376	0.933217	0.908992	0.917067	0.920559	0.913793	0.889786	0.896115	0.890659	0.880183	0.896552	0.857704	0.901571	0.883675	0.863597	1
1198	1451	304	38	0	405.472	24.8014	642.373	45.6229	802.958	67.2574	0	0	831.487	152.005	3298.8	695.795	6460.14	1573.71	0	0	1198	8	1793	0.007172	454.062	107.002	1369.11	1252.13	0.969883	0.957334	0.94618	0.940881	0.935862	0.91913	0.932515	0.911043	0.913274	0.924707	0.90937	0.893475	0.894032	0.89208	0.883993	0.894311	0.861127	0.897936	0.885109	0.864752	1
1202	984	261	32	0	511.356	31.1223	695.738	51.1903	851.845	66.498	0	0	1662.53	302.531	4191.33	916.629	7688.69	1820.83	0	0	1202	13	1277	0.005108	557.573	95.4479	2330.39	1447.86	0.970243	0.95928	0.943618	0.943226	0.934612	0.920908	0.933046	0.908771	0.918951	0.928739	0.91112	0.894675	0.892717	0.89076	0.882537	0.895067	0.859828	0.895458	0.882929	0.864918	1
1204	0	876	250	32	0	0	523.588	35.2407	707.901	55.5517	860.898	76.294	0	0	1788.5	359.771	4423.76	1036.78	7974.47	2072.67	1204	15	1158	0.004632	572.701	99.1599	2528.37	1567.8	0.97323	0.959413	0.945596	0.944732	0.932642	0.922712	0.933506	0.907168	0.919257	0.92962	0.911054	0.895509	0.893782	0.889465	0.880397	0.895078	0.858377	0.895509	0.885579	0.869171	1
1204	32794	876	250	32	138.917	12.8529	523.588	35.2407	707.901	55.5517	860.898	76.294	34.4017	9.79441	1788.5	359.771	4423.76	1036.78	7974.47	2072.67	1204	0	33952	0.135808	153.712	81.8162	119.463	537.432	0.964155	0.972417	0.946675	0.939753	0.936425	0.923186	0.917737	0.905293	0.924982	0.902392	0.893585	0.89656	0.896457	0.881995	0.875604	0.86936	0.857254	0.902539	0.880272	0.856459	1
1209	1634	654	215	30	333.511	17.6789	620.194	39.7281	810.126	62.1304	969.002	85.3275	462.629	73.7997	2962.01	565.665	6613.58	1533.6	11348.8	2879.42	1209	10	2533	0.010132	455.512	177.266	1758.97	2220.65	0.965456	0.966443	0.94473	0.947888	0.934465	0.923016	0.919068	0.910975	0.922227	0.915318	0.903079	0.894986	0.895578	0.882353	0.886893	0.883932	0.857481	0.901303	0.879589	0.867351	1
1210	1478	395	40	3	382.195	21.7954	643.24	44.0067	835.478	60.6942	914.914	85.4949	695.889	118.708	3308.65	675.117	7239.59	1641.48	9584.08	2459.67	1210	9	1916	0.007664	446.309	124.603	1385.06	1456.22	0.963987	0.969207	0.946503	0.947286	0.933716	0.920407	0.91571	0.912839	0.923278	0.908925	0.899269	0.897182	0.896138	0.882829	0.886221	0.878914	0.859864	0.900835	0.876305	0.863518	1
1214	993	339	35	3	474.266	26.2345	688.849	51.7871	878.933	58.2264	935.033	81.2899	1325.19	220.461	4071.77	925.133	8400.59	1720.25	10196.8	2565.42	1214	13	1370	0.00548	538.71	114.685	2205	1697.32	0.968248	0.969343	0.944891	0.943796	0.936861	0.924818	0.922628	0.914599	0.922993	0.913139	0.898175	0.9	0.898175	0.886496	0.887226	0.878102	0.861314	0.901095	0.878102	0.862044	1
1216	0	875	316	36	0	0	496.077	30.6514	710.227	56.8923	904.573	64.1433	0	0	1519.04	280.844	4471.02	1082.91	9169.74	1930.71	1216	15	1227	0.004908	563.214	117.574	2503.76	1859.99	0.968215	0.97066	0.944988	0.94621	0.936838	0.928688	0.925835	0.91524	0.925428	0.912388	0.899348	0.90383	0.895681	0.888346	0.885901	0.876936	0.863488	0.90057	0.878158	0.860636	1
1216	26147	875	316	36	137.424	13.7211	496.077	30.6514	710.227	56.8923	904.573	64.1433	33.4526	10.431	1519.04	280.844	4471.02	1082.91	9169.74	1930.71	1216	0	27374	0.109496	156.509	92.5289	144.18	645.325	0.965496	0.963177	0.946683	0.928564	0.947103	0.916636	0.916728	0.899047	0.930737	0.900343	0.890078	0.898261	0.888507	0.854607	0.864141	0.882443	0.858735	0.886863	0.8888	0.84414	1
1221	1384	643	273	35	364.269	19.8033	608.166	35.8395	825.151	62.1886	1030.59	74.2011	602.35	98.1836	2788.66	496.598	6982.59	1588.53	13544.6	2931.1	1221	11	2335	0.00934	495.304	178.384	2144.35	2589.6	0.963597	0.968737	0.947323	0.937687	0.937901	0.922912	0.920771	0.901927	0.929764	0.905353	0.892719	0.9	0.89379	0.872805	0.886724	0.877302	0.854604	0.894861	0.883726	0.862313	1
1222	1268	372	48	3	404.01	24.4618	621.762	41.2095	848.734	73.6812	999.308	84.8843	822.383	148.897	2987.04	593.051	7638.11	2031.08	12430.4	3270.13	1222	9	1691	0.006764	465.593	117.773	1512.64	1530.39	0.959491	0.968066	0.948847	0.932584	0.939681	0.922531	0.916617	0.897694	0.930219	0.901833	0.885866	0.901538	0.893554	0.865464	0.887049	0.878474	0.852454	0.890893	0.888232	0.86369	1
1226	909	326	44	3	478.515	29.0708	659.96	47.5637	888.598	78.9425	1045.19	84.6308	1363.47	247.006	3577.43	760.503	8769.03	2361.65	14186.3	3564.52	1226	13	1282	0.005128	540.056	111.861	2210.64	1790.89	0.959438	0.967239	0.948128	0.934867	0.939548	0.924727	0.918487	0.898206	0.932527	0.900156	0.886505	0.898986	0.895476	0.870515	0.881435	0.878315	0.851794	0.891576	0.888456	0.863495	1
1228	0	796	304	45	0	0	496.968	34.0489	680.653	54.2612	912.889	85.1764	0	0	1531.16	315.422	3936.27	923.126	9527.04	2679.16	1228	16	1145	0.00458	562.083	115.714	2483.97	1928.26	0.962882	0.965066	0.950218	0.934498	0.942358	0.928384	0.920961	0.903493	0.933624	0.89738	0.88559	0.902183	0.89345	0.876419	0.879039	0.880349	0.853712	0.889956	0.89083	0.865939	1
1228	27905	796	304	45	136.129	13.3193	496.968	34.0489	680.653	54.2612	912.889	85.1764	32.4789	9.8275	1531.16	315.422	3936.27	923.126	9527.04	2679.16	1228	0	29050	0.1162	152.918	86.9919	129.104	611.705	0.970224	0.946265	0.949759	0.928726	0.939346	0.920637	0.931687	0.89284	0.930964	0.906454	0.908055	0.88852	0.896506	0.870258	0.863425	0.893838	0.855267	0.900241	0.885559	0.841429	1
1233	1317	592	247	39	358.687	18.9401	607.133	40.6709	790.524	59.2503	1020.61	102.23	574.914	90.9276	2782.83	561.914	6141.55	1363.87	13344.8	4009.2	1233	11	2195	0.00878	486.049	174.465	2023.69	2487	0.969248	0.954214	0.952392	0.930068	0.943052	0.920729	0.930524	0.898861	0.928929	0.910478	0.889977	0.898633	0.892711	0.863326	0.871982	0.888838	0.851936	0.896355	0.889749	0.856492	1
1234	1188	363	36	3	391.934	22.6223	621.699	45.4059	798.187	55.7643	1077.82	135.129	750.377	129.292	2994.69	669.245	6308.87	1369.56	15950	5538.93	1234	9	1590	0.00636	454.882	116.929	1417.29	1433.78	0.969811	0.95283	0.954088	0.933648	0.947484	0.918553	0.934591	0.9	0.930818	0.912264	0.887736	0.899057	0.892138	0.859748	0.868553	0.890252	0.851887	0.896541	0.888994	0.851887	1
1238	828	302	31	3	490.014	27.7148	669.415	52.2322	847.781	60.7948	1133.28	128.067	1461.57	246.613	3743.1	887.944	7558.65	1647.74	18382.9	5972.27	1238	13	1164	0.004656	547.746	104.344	2259.5	1689.35	0.969502	0.955326	0.954897	0.936856	0.949313	0.921821	0.929983	0.902921	0.932131	0.915808	0.888746	0.898625	0.892182	0.857818	0.865979	0.887027	0.849656	0.893041	0.887027	0.84622	1
1240	0	742	277	34	0	0	507.839	33.1115	686.003	57.4468	891.994	115.25	0	0	1631.24	317.617	4037.92	1025.77	9134.28	4525.01	1240	15	1053	0.004212	567.11	108.035	2506.6	1893.18	0.971035	0.958215	0.95679	0.940171	0.948718	0.923077	0.933998	0.904084	0.931149	0.916904	0.886515	0.902184	0.894587	0.856125	0.864198	0.888414	0.853276	0.894112	0.88604	0.846629	1
1240	28379	742	277	34	133.036	13.3482	507.839	33.1115	686.003	57.4468	891.994	115.25	30.3699	9.47494	1631.24	317.617	4037.92	1025.77	9134.28	4525.01	1240	0	29432	0.117728	148.566	84.1985	118.963	582.962	0.972054	0.950581	0.94156	0.939658	0.932624	0.930042	0.938078	0.910608	0.924011	0.916078	0.917335	0.883749	0.902589	0.873012	0.874049	0.892073	0.849874	0.895777	0.884479	0.852507	1
1245	1109	552	241	33	360.045	18.8831	617.851	38.7386	798.659	62.6539	1009.33	131.377	581.384	91.938	2927.22	545.819	6342.96	1505.63	13221.8	6590.49	1245	12	1935	0.00774	499.291	179.268	2183.75	2640.94	0.971059	0.955814	0.957364	0.939018	0.943411	0.931008	0.936951	0.907752	0.926098	0.913178	0.899483	0.899483	0.9	0.872351	0.873127	0.894315	0.852196	0.9	0.880879	0.843152	1
1246	999	350	33	0	389.002	22.9739	633.45	46.1572	784.771	62.5572	0	0	734.084	130.079	3166.42	691.31	6023.03	1460.41	0	0	1246	9	1382	0.005528	460.36	121.639	1476.38	1341.44	0.969971	0.955137	0.956223	0.936324	0.940666	0.92945	0.938495	0.908828	0.920767	0.912808	0.906657	0.897974	0.904124	0.873734	0.875543	0.897612	0.852026	0.898698	0.876266	0.846961	1
1250	669	287	33	0	485.376	28.7466	681.314	51.7747	841.147	68.5939	0	0	1422	254.793	3941.24	891.964	7416.08	1834.35	0	0	1250	14	989	0.003956	554.107	110.156	2353.07	1600.23	0.970677	0.957533	0.953488	0.935794	0.941355	0.928716	0.940344	0.915066	0.922144	0.913043	0.90546	0.899393	0.899899	0.870071	0.879676	0.903438	0.845804	0.900404	0.877149	0.846815	1
1252	0	591	265	33	0	0	503.688	34.079	698.635	55.8149	862.341	70.3646	0	0	1593.27	322.862	4256.02	1026.97	7988.25	1969.06	1252	16	889	0.003556	575.113	113.519	2624.39	1759.54	0.970191	0.955568	0.954443	0.93982	0.93982	0.931946	0.94207	0.920697	0.924072	0.917885	0.904387	0.902137	0.901575	0.868391	0.880202	0.906074	0.848706	0.903262	0.878515	0.845332	1
1252	24245	591	265	33	131.037	13.4982	503.688	34.079	698.635	55.8149	862.341	70.3646	29.0705	9.20742	1593.27	322.862	4256.02	1026.97	7988.25	1969.06	1252	0	25134	0.100536	146.744	85.7905	120.868	582.584	0.97006	0.956354	0.936839	0.943682	0.92158	0.922933	0.930075	0.907933	0.917423	0.920864	0.908351	0.885374	0.88808	0.88247	0.882868	0.875428	0.852272	0.89743	0.870574	0.851397	1
1257	952	443	218	30	332.732	18.2122	601.183	37.9046	803.315	60.7124	962.402	75.4401	459.657	75.3382	2697.93	504.313	6445.62	1473.91	11074	2733.1	1257	12	1643	0.006572	479.051	189.253	2051.21	2475.02	0.972307	0.956178	0.940962	0.939744	0.934267	0.936701	0.940353	0.917529	0.916007	0.918746	0.912964	0.900183	0.892575	0.881315	0.877663	0.889531	0.846013	0.896226	0.882836	0.850274	1
1258	866	263	40	0	366.876	22.033	619.963	42.9445	814.534	66.7013	0	0	616.497	110.844	2964.84	615.364	6734.36	1538.51	0	0	1258	9	1169	0.004676	439.133	130.282	1354.16	1467.15	0.974337	0.95509	0.943541	0.941403	0.930282	0.939692	0.944397	0.91018	0.911463	0.923867	0.919162	0.899487	0.89136	0.886228	0.878956	0.883234	0.850299	0.896065	0.878956	0.850299	1
1262	588	225	35	0	458.306	28.3894	664.031	50.985	866.557	62.2173	0	0	1199.17	224.604	3651.43	836.448	8067.96	1680.55	0	0	1262	14	848	0.003392	529.741	120.058	2133.33	1734.19	0.977005	0.956958	0.942217	0.943986	0.934552	0.9375	0.943396	0.909788	0.915094	0.924528	0.916274	0.898585	0.893278	0.885024	0.879127	0.89033	0.851415	0.900943	0.880896	0.850236	1
1264	0	506	213	34	0	0	479.536	32.5779	683.01	51.8253	880.291	61.9644	0	0	1376.01	283.46	3970.66	904.919	8451.85	1754.18	1264	16	753	0.003012	555.187	122.009	2429.45	1865.44	0.975432	0.960823	0.943559	0.944223	0.934927	0.938247	0.942895	0.908367	0.915671	0.931607	0.920319	0.901726	0.900398	0.884462	0.875166	0.886454	0.853254	0.90571	0.880478	0.84595	1
1264	31262	506	213	34	136.958	13.893	479.536	32.5779	683.01	51.8253	880.291	61.9644	33.1402	10.2979	1376.01	283.46	3970.66	904.919	8451.85	1754.18	1264	0	32015	0.12806	146.795	67.4974	89.5019	462.422	0.969592	0.953678	0.937685	0.934218	0.928409	0.921724	0.92705	0.901406	0.91832	0.914275	0.898298	0.897548	0.887069	0.887256	0.884054	0.875605	0.8464	0.901015	0.875699	0.854334	1
1269	1481	370	180	30	323.945	18.3121	570.179	38.0508	777.827	56.7826	970.737	68.2251	424.597	72.1721	2306.63	462.209	5847.32	1290.69	11318.8	2348.76	1269	9	2061	0.008244	417.205	164.678	1394.64	2063.63	0.97016	0.959486	0.936439	0.931344	0.924066	0.924551	0.932314	0.904901	0.914605	0.929161	0.902717	0.888646	0.884279	0.887191	0.885735	0.882096	0.848617	0.905871	0.873605	0.851528	1
1270	1316	206	41	2	360.879	23.0956	584.637	42.1172	783.006	61.1335	1027.89	16.0474	587.739	113.097	2491.06	534.358	5978.5	1437.37	13243.9	617.175	1270	8	1565	0.00626	402.244	104.386	995.673	1174.48	0.969329	0.957827	0.935783	0.93099	0.920447	0.92524	0.929073	0.903195	0.914377	0.930032	0.899042	0.884026	0.882109	0.891374	0.885623	0.878594	0.848243	0.909585	0.875399	0.854313	1
1274	893	171	37	2	460.735	28.9128	631.468	47.9865	832.426	64.8727	1080.25	31.7279	1218.55	228.235	3141.2	714.469	7176.49	1697.72	15390.8	1347.11	1274	12	1103	0.004412	500.796	97.0637	1742.18	1440.53	0.967815	0.956482	0.933817	0.933364	0.921578	0.922937	0.929737	0.909791	0.924297	0.932004	0.905258	0.877607	0.890752	0.892566	0.890299	0.868994	0.849501	0.910698	0.870354	0.857208	1
1276	0	766	162	37	0	0	485.294	32.8466	657.309	51.2011	871.185	91.11	0	0	1425.74	289.755	3544.01	825.988	8343.87	2794.95	1276	14	965	0.00386	528.967	101.904	2046.6	1638.16	0.970466	0.956477	0.932124	0.937824	0.92228	0.927979	0.931088	0.91399	0.925907	0.933679	0.909326	0.876166	0.892228	0.896373	0.886528	0.868912	0.851813	0.907254	0.870466	0.856995	1
1276	33412	766	162	37	129.511	12.6987	485.294	32.8466	657.309	51.2011	871.185	91.11	27.988	8.41384	1425.74	289.755	3544.01	825.988	8343.87	2794.95	1276	0	34377	0.137508	140.724	69.2939	84.6528	431.941	0.971114	0.954344	0.940251	0.939262	0.941298	0.929866	0.928382	0.90466	0.920965	0.907424	0.88104	0.89906	0.887817	0.874916	0.881534	0.878189	0.84878	0.896515	0.87992	0.854932	1
1281	1146	551	140	33	326.803	17.1351	583.084	39.3231	752.966	60.4588	979.038	100.881	435.314	68.9448	2466.75	497.947	5323.51	1269.36	11806.1	3673.88	1281	10	1870	0.00748	445.732	165.534	1600.5	2088.93	0.970053	0.954545	0.938235	0.940374	0.931016	0.927807	0.928877	0.906684	0.920588	0.916845	0.901604	0.891176	0.890374	0.88262	0.888503	0.870856	0.849198	0.898663	0.88262	0.849733	1
1282	1010	321	29	4	364.445	20.7182	597.297	43.6998	765.701	64.0005	917.929	114.967	603.716	103.286	2656.99	581.623	5609.54	1542.76	9874.35	3467.3	1282	9	1364	0.005456	429.398	117.285	1220.54	1252.94	0.970674	0.956745	0.937683	0.938416	0.933284	0.928152	0.928519	0.905059	0.924487	0.913123	0.897727	0.890762	0.88893	0.878666	0.893328	0.866569	0.853739	0.891496	0.879399	0.85044	1
1286	680	262	26	4	438.058	25.9018	631.22	49.3841	804.561	74.5882	965.378	144.274	1046.71	187.213	3140.55	730.382	6535.2	2010.28	11696.1	4880.19	1286	14	972	0.003888	502.098	109.794	1801.73	1502.86	0.970679	0.957305	0.941872	0.941872	0.930041	0.92644	0.932613	0.907407	0.927984	0.918724	0.898663	0.893004	0.896605	0.887346	0.891461	0.859568	0.855967	0.890947	0.882716	0.851852	1
1288	0	594	239	27	0	0	454.265	31.5705	648.808	53.6106	840.451	105.151	0	0	1171.32	247.836	3416.36	841.824	7612.61	3392.44	1288	16	860	0.00344	520.454	112.488	1997.46	1619.1	0.972674	0.959302	0.943605	0.94593	0.932558	0.930814	0.932558	0.909884	0.928488	0.922674	0.897674	0.890698	0.892442	0.883721	0.896512	0.862791	0.859302	0.889535	0.884302	0.856977	1
1288	26920	594	239	27	138.175	14.0472	454.265	31.5705	648.808	53.6106	840.451	105.151	34.0353	10.7074	1171.32	247.836	3416.36	841.824	7612.61	3392.44	1288	0	27780	0.11112	150.009	70.4765	94.8181	443.75	0.953294	0.944276	0.940191	0.936141	0.939147	0.923938	0.928618	0.919348	0.922174	0.908531	0.880004	0.904428	0.893323	0.856551	0.869222	0.891487	0.848902	0.901548	0.877304	0.846598	1
1293	1444	411	200	26	371.355	20.3212	568.323	36.8283	765.183	62.3641	967.823	122.859	638.116	105.459	2282.68	449.731	5589.38	1373.16	11625.8	5423.74	1293	10	2081	0.008324	455.559	145.053	1576.05	2028.62	0.968284	0.956752	0.938011	0.935848	0.939692	0.927679	0.926718	0.917588	0.929121	0.913984	0.889716	0.899327	0.89308	0.877463	0.879865	0.879625	0.853676	0.899327	0.879145	0.848871	1
1294	1313	239	37	1	416.99	25.154	591.555	42.7228	775.95	63.273	888.976	0	903.787	163.728	2580.8	576.289	5827.08	1406.02	8577.45	0	1294	8	1590	0.00636	451.88	85.9755	1275.26	1001.94	0.968239	0.957233	0.939308	0.933648	0.942453	0.927358	0.92956	0.920126	0.92956	0.909119	0.886164	0.90566	0.897484	0.873585	0.874843	0.88239	0.85566	0.903774	0.880503	0.848113	1
1298	947	190	35	1	533.784	30.638	646.577	50.207	830.572	60.6217	920.207	0	1887.7	325.19	3373.96	802.248	7112.78	1549.9	9509.3	0	1298	12	1173	0.004692	561.239	73.0634	2290.85	1149.22	0.973572	0.957801	0.942029	0.938193	0.942882	0.930946	0.928389	0.921142	0.931373	0.912617	0.887468	0.902813	0.898551	0.872975	0.875107	0.877664	0.855925	0.896419	0.88491	0.843564	1
1300	0	848	182	34	0	0	547.938	35.7882	659.156	55.7647	840.474	76.0368	0	0	2046.98	398.498	3586.11	941.604	7430.58	1990.57	1300	14	1064	0.004256	576.31	76.0457	2482.28	1243.67	0.974624	0.960056	0.946898	0.941259	0.947368	0.930451	0.928571	0.925282	0.932801	0.916353	0.886748	0.907895	0.896617	0.87688	0.875	0.87641	0.856673	0.896147	0.887218	0.844455	1
1300	28171	848	182	34	134.504	13.3095	547.938	35.7882	659.156	55.7647	840.474	76.0368	31.3519	9.50266	2046.98	398.498	3586.11	941.604	7430.58	1990.57	1300	0	29235	0.11694	150.583	85.0094	120.553	516.767	0.956439	0.953344	0.939832	0.934787	0.940243	0.914897	0.939644	0.917907	0.923533	0.914076	0.890987	0.901197	0.893467	0.857739	0.861279	0.894339	0.852386	0.901984	0.876655	0.841355	1
1305	1236	656	155	32	355.956	19.0371	654.734	42.3202	772.057	64.9215	955.417	70.4973	562.067	90.6428	3483.28	672.258	5748.9	1497.35	10809.1	2335.16	1305	11	2079	0.008316	490.481	172.283	2028.24	2136.23	0.957431	0.95695	0.942039	0.938913	0.943482	0.924723	0.933862	0.921356	0.927128	0.909572	0.88937	0.904521	0.897547	0.862193	0.869649	0.889851	0.856421	0.896825	0.879269	0.848966	1
1306	1115	364	19	1	389.791	23.6674	670.824	49.1852	807.351	83.3013	875.872	0	738.971	134.69	3758.7	833.952	6640.87	2152.36	8205.32	0	1306	9	1499	0.005996	463.65	131.084	1552.04	1507.65	0.953636	0.956971	0.942628	0.940294	0.94463	0.92028	0.931955	0.91928	0.926284	0.908272	0.891594	0.900934	0.893596	0.856905	0.870914	0.894596	0.856571	0.901268	0.874917	0.853903	1
1310	783	314	17	1	474.464	29.725	711.307	54.1821	866.95	85.5716	952.317	0	1330.23	250.26	4483.15	1028.83	8191.33	2479.66	10535.1	0	1310	13	1115	0.00446	547.575	120.682	2331	1739.97	0.958744	0.956951	0.944395	0.940359	0.943049	0.920179	0.934081	0.918386	0.926009	0.906726	0.895516	0.902691	0.896413	0.855605	0.869058	0.901345	0.853363	0.902242	0.874888	0.849776	1
1312	0	686	297	16	0	0	497.808	33.1774	736.811	58.7514	885.366	94.5705	0	0	1537.78	308.92	4988.94	1206.14	8764.55	2871.34	1312	15	999	0.003996	575.07	123.87	2679.55	1924.54	0.962462	0.959459	0.948949	0.942442	0.947447	0.918919	0.934434	0.919419	0.925425	0.907407	0.901902	0.903904	0.896396	0.855856	0.874875	0.9004	0.857357	0.902402	0.881381	0.846847	1
1312	27074	686	297	16	137.521	13.9543	497.808	33.1774	736.811	58.7514	885.366	94.5705	33.5509	10.4889	1537.78	308.92	4988.94	1206.14	8764.55	2871.34	1312	0	28073	0.112292	153.091	85.4649	127.711	610.075	0.96575	0.957183	0.937823	0.939301	0.931571	0.921882	0.939461	0.912336	0.916699	0.927867	0.903573	0.898301	0.900509	0.878727	0.864603	0.887614	0.855644	0.906494	0.879315	0.84453	1
1317	1371	483	263	12	359.867	19.2794	606.039	38.3589	847.461	65.5624	992.009	97.0396	580.714	92.9901	2763.88	523.168	7568.78	1776.74	12248.4	3794.96	1317	10	2129	0.008516	479.512	179.479	2005.02	2528.09	0.967121	0.967825	0.942461	0.939173	0.94387	0.914749	0.940113	0.913809	0.92109	0.922029	0.902771	0.909347	0.894317	0.868953	0.869422	0.895256	0.857915	0.905355	0.884218	0.85721	1
1318	1261	287	47	1	392.379	23.5784	617.296	42.0262	860.217	64.293	910.416	0	753.546	135.441	2925.5	596.088	7906.37	1856.7	9210.27	0	1318	8	1596	0.006384	446.927	116.678	1360.06	1487.23	0.968672	0.971178	0.939223	0.936717	0.942356	0.911341	0.943296	0.912907	0.920426	0.923246	0.902256	0.914787	0.89505	0.864975	0.866541	0.896617	0.85589	0.903509	0.881892	0.857456	1
1322	881	245	43	1	471.862	27.7019	655.422	47.8379	903.177	68.9341	948.893	0	1306.68	228.989	3506.06	765.879	9150.84	2162.85	10422.4	0	1322	13	1170	0.00468	526.559	111.028	2063.32	1762.69	0.967949	0.973932	0.939744	0.934615	0.944444	0.915385	0.943162	0.912393	0.919231	0.919231	0.909829	0.918803	0.9	0.865812	0.866239	0.897436	0.858974	0.902991	0.876496	0.860684	1
1324	0	769	233	42	0	0	489.156	31.665	673.959	53.8819	919.174	72.2229	0	0	1458.24	284.536	3822.48	910.669	9653.2	2336.73	1324	15	1044	0.004176	547.7	115.023	2315.58	1917.97	0.968391	0.974138	0.939176	0.939176	0.944923	0.917146	0.940613	0.911877	0.921456	0.923851	0.911398	0.919061	0.905651	0.8659	0.867816	0.897031	0.863985	0.902778	0.878352	0.863027	1
1324	25102	769	233	42	132.338	13.058	489.156	31.665	673.959	53.8819	919.174	72.2229	29.8639	9.04375	1458.24	284.536	3822.48	910.669	9653.2	2336.73	1324	0	26146	0.104584	148.924	85.4739	121.132	589.275	0.956686	0.955423	0.934675	0.942419	0.924998	0.926509	0.925648	0.90838	0.92473	0.940545	0.910636	0.893368	0.894439	0.889505	0.877821	0.874684	0.858984	0.904804	0.876539	0.859979	1
1329	927	551	197	39	353.007	17.9843	597.665	38.1378	788.097	62.5374	1034.48	77.8304	547.828	83.282	2651.96	509.196	6097.66	1439.24	13717	3116.73	1329	12	1714	0.006856	497.171	178.924	2161.77	2617.42	0.964994	0.964119	0.937865	0.940782	0.935531	0.923571	0.932614	0.911027	0.919195	0.936114	0.911027	0.908693	0.89965	0.876896	0.868728	0.887106	0.852684	0.903734	0.881272	0.853851	1
1330	841	325	32	0	392.375	22.4543	617.741	44.4349	803.419	65.5464	0	0	752.771	128.316	2936.32	627.081	6463.61	1495.88	0	0	1330	9	1198	0.004792	464.493	118.722	1497.68	1337.06	0.96202	0.959933	0.939065	0.942404	0.933222	0.932805	0.934474	0.910267	0.914441	0.936978	0.90818	0.90818	0.896912	0.880217	0.867279	0.881886	0.849332	0.906511	0.882721	0.854341	1
1334	577	281	28	0	490.476	27.6654	664.371	51.2471	846.148	74.5529	0	0	1465.59	245.332	3657.73	847	7568.6	1859.51	0	0	1334	14	886	0.003544	556.868	103.381	2353.71	1512.76	0.958804	0.956546	0.944131	0.944131	0.935666	0.933973	0.936795	0.913093	0.913093	0.939616	0.907449	0.913093	0.897291	0.880361	0.866253	0.88544	0.851016	0.899549	0.878668	0.860609	1
1336	0	523	267	27	0	0	512.898	32.1398	687.782	55.804	874.474	84.6558	0	0	1678.62	313.313	4063.86	988.847	8391.09	2321.85	1336	16	817	0.003268	582	107.035	2679.96	1704.77	0.962056	0.957772	0.946756	0.944308	0.939412	0.934517	0.9388	0.914321	0.915545	0.940024	0.908201	0.915545	0.897185	0.881885	0.863525	0.884945	0.850673	0.903305	0.878213	0.860465	1
1336	28064	523	267	27	130.885	13.9557	512.898	32.1398	687.782	55.804	874.474	84.6558	29.0343	9.52621	1678.62	313.313	4063.86	988.847	8391.09	2321.85	1336	0	28881	0.115524	143.646	78.1494	104.025	524.854	0.958571	0.96515	0.935407	0.934749	0.927028	0.923254	0.932308	0.913299	0.927599	0.928361	0.90035	0.899034	0.899086	0.882587	0.877757	0.861137	0.856116	0.880631	0.881843	0.856463	1
1341	1087	383	216	26	352.667	19.537	620.016	39.9374	798.963	60.912	984.354	89.1202	547.026	90.9684	2959.87	568.156	6342.93	1425.85	11912.4	3194.78	1341	11	1712	0.006848	478.379	180.457	1990.68	2430.5	0.95736	0.962909	0.942757	0.943925	0.933411	0.926402	0.941881	0.910923	0.924357	0.928154	0.898657	0.902745	0.896612	0.885514	0.865362	0.870327	0.85368	0.896904	0.878213	0.863902	1
1342	983	226	32	0	386.747	23.2795	638.642	45.893	818.089	72.3139	0	0	721.727	130.032	3243.16	695.296	6848.8	1843.52	0	0	1342	8	1241	0.004964	443.742	118.541	1338.9	1390.67	0.95971	0.963336	0.943594	0.943594	0.932716	0.927478	0.943997	0.908541	0.926672	0.928687	0.893634	0.901692	0.89726	0.890411	0.86382	0.86382	0.851732	0.898469	0.881547	0.864625	1
1346	689	189	32	0	477.932	29.3226	684.821	52.0071	864.92	70.9104	0	0	1358.82	249.529	4002.19	907.68	8060.42	1959.83	0	0	1346	13	910	0.00364	534.51	111.107	2143.49	1663.78	0.96044	0.962088	0.94011	0.948901	0.929121	0.926923	0.945055	0.908791	0.926374	0.931868	0.897253	0.903297	0.897253	0.884615	0.85989	0.867582	0.83956	0.901648	0.884066	0.867033	1
1348	0	627	176	31	0	0	497.794	33.3734	703.64	58.7577	875.299	80.6608	0	0	1537.86	308.614	4355.1	1087.79	8396.02	2297.67	1348	15	834	0.003336	555.266	112.889	2387.3	1794.21	0.961631	0.963429	0.943645	0.948441	0.930456	0.930456	0.949041	0.911271	0.927458	0.934053	0.898681	0.905875	0.898082	0.884293	0.861511	0.865707	0.842926	0.905276	0.884892	0.869305	1
1348	35989	627	176	31	135.796	12.8704	497.794	33.3734	703.64	58.7577	875.299	80.6608	32.1847	9.39936	1537.86	308.614	4355.1	1087.79	8396.02	2297.67	1348	0	36823	0.147292	145.296	65.9201	85.5255	442.466	0.969448	0.953412	0.948972	0.934891	0.936833	0.914361	0.926744	0.925128	0.92487	0.913478	0.886036	0.885982	0.892866	0.878962	0.879966	0.876395	0.864012	0.896423	0.886701	0.841403	1
1353	1611	448	143	25	347.287	18.7628	601.189	39.9995	805.808	66.2835	993.442	83.2461	522.249	84.989	2701.63	534.959	6525.17	1597.54	12203.3	3057.23	1353	9	2227	0.008908	435.06	156.166	1477.26	2054.43	0.968792	0.958689	0.943197	0.93938	0.933318	0.922991	0.937809	0.9304	0.920296	0.922991	0.893579	0.896498	0.900539	0.880108	0.875617	0.86978	0.857881	0.898743	0.890211	0.845532	1
1354	1478	275	28	3	379.786	22.5275	620.247	44.7104	810.364	69.6223	962.712	15.0955	683.407	121.405	2972.39	642.593	6647.69	1695.19	10890.3	506.449	1354	8	1784	0.007136	424.591	105.792	1147.02	1203.17	0.96917	0.959641	0.941704	0.941424	0.933016	0.924047	0.938901	0.934137	0.921525	0.918442	0.894619	0.894899	0.901065	0.878643	0.880045	0.870516	0.859305	0.89602	0.891256	0.845852	1
1358	999	231	27	3	469.819	28.457	663.612	52.4153	857.942	75.4938	1011.58	25.4714	1290.72	234.063	3648.5	868.433	7891.15	2060.4	12640.4	934.246	1358	12	1260	0.00504	514.955	100.221	1891.44	1474.22	0.968651	0.961905	0.941667	0.944048	0.931746	0.930952	0.941667	0.933333	0.920238	0.922619	0.898016	0.896032	0.907143	0.877381	0.878175	0.865873	0.858333	0.889683	0.894841	0.84881	1
1360	0	885	222	30	0	0	486.71	32.9662	681.094	58.7076	889.908	97.3715	0	0	1438.18	290.588	3957.22	1040.89	8909.84	2868.34	1360	15	1137	0.004548	535.302	105.237	2127.17	1652.75	0.969657	0.961302	0.940633	0.947669	0.936675	0.933157	0.942392	0.935356	0.921724	0.927001	0.899736	0.899296	0.904573	0.877748	0.87511	0.868514	0.85796	0.890941	0.896658	0.850484	1
1360	30326	885	222	30	134.801	13.1726	486.71	32.9662	681.094	58.7076	889.908	97.3715	31.5413	9.59567	1438.18	290.588	3957.22	1040.89	8909.84	2868.34	1360	0	31463	0.125852	149.274	78.4506	107.272	501.768	0.959301	0.959015	0.934002	0.945158	0.937291	0.905079	0.920081	0.903871	0.926882	0.912612	0.901408	0.904141	0.904284	0.860312	0.883228	0.896609	0.872263	0.886184	0.870244	0.842259	1
1365	1343	640	187	25	369.564	19.8615	601.921	36.6076	792.388	62.9395	1018.41	105.893	628.768	102.088	2705.64	488.768	6198.14	1485.87	13281.2	3930.9	1365	10	2195	0.00878	480.724	156.552	1852.9	2159.88	0.960592	0.959909	0.938269	0.943964	0.940774	0.919362	0.926879	0.91959	0.925513	0.920729	0.905467	0.899089	0.902506	0.875854	0.886105	0.886105	0.868337	0.893166	0.879499	0.847608	1
1366	1218	370	31	2	404.922	24.3958	619.059	41.4733	803.959	73.3827	1045.14	80.7401	827.873	150.487	2949.13	587.728	6509.93	1758.79	14155.2	3215.63	1366	9	1621	0.006484	462.22	108.097	1437.17	1288.49	0.958359	0.961135	0.938927	0.942011	0.946021	0.91641	0.923812	0.911166	0.925663	0.919186	0.906848	0.899753	0.903146	0.875694	0.887107	0.893276	0.87847	0.892659	0.877545	0.850093	1
1370	846	318	29	2	499.377	29.794	662.766	48.3952	853.737	65.1307	1067.15	32.6539	1548.27	278.01	3624.82	794.849	7731.66	1705.7	14843.2	1353.25	1370	13	1195	0.00478	552.406	96.0999	2273.17	1463.62	0.960669	0.96318	0.942259	0.94477	0.946862	0.919665	0.923013	0.917573	0.92887	0.917573	0.902929	0.899582	0.907113	0.876569	0.881172	0.895397	0.877824	0.893305	0.877406	0.856485	1
1372	0	767	300	29	0	0	522.889	34.5281	683.997	53.129	890.278	89.371	0	0	1780.52	353.149	3991.08	933.969	8877.27	2778.73	1372	15	1096	0.004384	576.709	97.9684	2573.38	1603.72	0.962135	0.963504	0.943431	0.946624	0.948449	0.923358	0.92427	0.919708	0.930657	0.916971	0.90146	0.899635	0.911496	0.875912	0.881387	0.895073	0.875456	0.892792	0.880474	0.859033	1
1372	27279	767	300	29	131.234	13.5495	522.889	34.5281	683.997	53.129	890.278	89.371	29.2111	9.44924	1780.52	353.149	3991.08	933.969	8877.27	2778.73	1372	0	28375	0.1135	148.441	88.9736	127.481	582.911	0.957903	0.958573	0.944952	0.941304	0.939683	0.907912	0.930062	0.909004	0.918784	0.922784	0.890026	0.914784	0.911489	0.861233	0.870079	0.892352	0.873145	0.894026	0.881128	0.86111	1
1377	1009	575	245	27	325.093	19.1605	615.407	40.0487	780.344	58.4416	990.152	97.4607	429.463	76.3711	2895.45	565.55	5909.54	1367.58	12181.3	3716.2	1377	12	1856	0.007424	484.804	188.896	2087.79	2378.5	0.96417	0.961746	0.946929	0.943966	0.938578	0.917565	0.924838	0.915679	0.930496	0.91972	0.894666	0.91083	0.916487	0.866918	0.879849	0.900593	0.869073	0.890356	0.881466	0.850216	1
1378	901	345	43	2	367.621	23.663	635.692	46.5756	795.544	61.9796	1086.36	13.4987	621.251	121.204	3200.56	702.715	6267.32	1453.09	15619.2	579.453	1378	10	1291	0.005164	454.625	140.116	1521.82	1609.4	0.965918	0.959721	0.949264	0.942293	0.936871	0.911309	0.925639	0.913246	0.931836	0.920217	0.893106	0.90976	0.917119	0.859799	0.871805	0.902789	0.869868	0.886135	0.877614	0.847792	1
1382	591	298	37	2	454.875	28.4793	678.46	52.5839	838.751	61.5986	1140.79	9.01546	1172.85	222.228	3895.28	919.175	7325	1588.25	18070	426.466	1382	14	928	0.003712	543.456	129.041	2328.78	1889.97	0.966595	0.962823	0.95097	0.939655	0.93319	0.920259	0.924569	0.917565	0.929957	0.926724	0.885776	0.906789	0.913254	0.853448	0.871767	0.899246	0.864224	0.885776	0.883082	0.845905	1
1384	0	515	281	37	0	0	469.823	31.7685	692.444	58.5731	868.884	96.0557	0	0	1294.27	265.851	4154.1	1071.79	8313.72	3070.14	1384	17	833	0.003332	562.646	131.783	2570.78	2041.55	0.968788	0.963385	0.951981	0.944178	0.933373	0.920168	0.92497	0.921969	0.930372	0.927371	0.887755	0.906963	0.911765	0.855342	0.876951	0.896158	0.864346	0.890756	0.884754	0.845138	1
1384	26495	515	281	37	132.892	13.4032	469.823	31.7685	692.444	58.5731	868.884	96.0557	30.2797	9.43872	1294.27	265.851	4154.1	1071.79	8313.72	3070.14	1384	0	27328	0.109312	145.992	78.4954	107.718	563.797	0.965877	0.957132	0.943227	0.931261	0.928425	0.923778	0.936988	0.904439	0.919936	0.937848	0.897468	0.908098	0.901713	0.881495	0.84708	0.876409	0.856466	0.908958	0.886014	0.852148	1
1389	1063	362	230	31	351.093	19.1466	576.962	38.5651	805.184	62.9773	999.204	104.765	539.614	88.3957	2389.75	484.186	6498.58	1547.58	12571	4317.06	1389	11	1686	0.006744	473.452	182.011	1970.98	2629.91	0.970047	0.959668	0.945136	0.941281	0.937722	0.923488	0.940688	0.909846	0.925267	0.932384	0.893535	0.908956	0.89917	0.867438	0.858541	0.891756	0.864472	0.904804	0.884638	0.841934	1
1390	971	196	43	1	382.164	23.1159	589.15	42.8432	807.222	57.8291	1023.95	0	696.56	126.392	2549.94	564.378	6529.7	1461.04	13083.4	0	1390	8	1211	0.004844	431.288	110.094	1213.88	1327.92	0.970685	0.958299	0.943022	0.939719	0.938068	0.928571	0.944261	0.913295	0.92114	0.932287	0.890586	0.905863	0.898431	0.87531	0.85962	0.887283	0.869116	0.911643	0.887283	0.833196	1
1394	675	165	41	1	468.346	28.4225	630.583	48.933	852.18	63.2189	1101.92	0	1278.71	231.659	3130.39	729.504	7685.76	1784.06	16289.7	0	1394	13	882	0.003528	517.257	105.297	1939.96	1629.87	0.971088	0.960317	0.945011	0.942177	0.940476	0.928571	0.948413	0.914399	0.921769	0.927438	0.887755	0.897959	0.898526	0.873583	0.856576	0.89059	0.866213	0.915533	0.884921	0.831633	1
1396	0	605	156	41	0	0	481.201	33.5389	642.296	53.7686	867.769	84.3538	0	0	1391.26	291.095	3317.07	839.562	8211.82	2604.82	1396	15	802	0.003208	532.298	108.863	2114.54	1767.59	0.970698	0.96197	0.947631	0.94202	0.943267	0.92581	0.945761	0.917082	0.919576	0.930175	0.885287	0.897132	0.901496	0.870948	0.854738	0.891521	0.866584	0.912718	0.892145	0.832918	1
1396	30340	605	156	41	134.583	13.5956	481.201	33.5389	642.296	53.7686	867.769	84.3538	31.4477	9.81868	1391.26	291.095	3317.07	839.562	8211.82	2604.82	1396	0	31142	0.124568	144.825	66.7377	85.0935	435.232	0.964774	0.961049	0.941703	0.931732	0.922099	0.936019	0.933097	0.921023	0.919996	0.920365	0.902511	0.902672	0.898353	0.893921	0.853189	0.864925	0.828271	0.904406	0.880033	0.841115	1
1401	1352	453	131	41	334.639	20.0782	578.204	39.9201	735.669	61.1881	964.251	88.2255	468.407	84.3084	2407.19	500.034	4973.65	1240.33	11215	3354.63	1401	10	1977	0.007908	430.079	156.244	1434.05	2016.51	0.962317	0.961052	0.938796	0.93045	0.931209	0.926151	0.942337	0.918563	0.919575	0.928427	0.898584	0.902377	0.907436	0.893526	0.848761	0.883409	0.849267	0.904148	0.885685	0.843955	1
1402	1218	245	21	1	375.314	23.3278	598.806	47.1278	745.561	46.8824	954.023	0	660.325	123.106	2683.79	636.462	5131.39	973.49	10591.6	0	1402	8	1485	0.00594	417.812	97.1727	1064.08	976.867	0.960269	0.962626	0.938721	0.926936	0.93064	0.925589	0.942761	0.915152	0.920539	0.927946	0.903367	0.907071	0.906734	0.895623	0.844781	0.886195	0.849158	0.904377	0.879125	0.840067	1
1406	806	195	19	1	475.486	28.5685	646.144	50.9878	797.128	56.6735	997.586	0	1337.57	241.755	3368.46	781.793	6286.2	1342.93	12102.7	0	1406	12	1021	0.004084	514.577	86.1808	1828.08	1145.77	0.96474	0.96474	0.942214	0.927522	0.932419	0.921156	0.939765	0.916259	0.921156	0.924584	0.900098	0.907933	0.910872	0.89667	0.846719	0.888834	0.852595	0.906464	0.885896	0.840842	1
1408	0	718	185	20	0	0	500.882	32.9167	672.777	56.344	832.274	82.1199	0	0	1565.71	307.945	3809.2	943.03	7250.46	2191.21	1408	14	923	0.003692	542.516	90.5201	2138.56	1317.94	0.967497	0.96533	0.944745	0.927952	0.934453	0.924702	0.937703	0.919285	0.925785	0.921452	0.900325	0.910618	0.910076	0.894366	0.848321	0.893824	0.851571	0.910076	0.890574	0.841278	1
1408	31351	718	185	20	137.967	13.0602	500.882	32.9167	672.777	56.344	832.274	82.1199	33.7446	9.85124	1565.71	307.945	3809.2	943.03	7250.46	2191.21	1408	0	32274	0.129096	149.537	70.3325	93.9399	415.748	0.953802	0.960866	0.937148	0.935428	0.926318	0.932949	0.925095	0.919858	0.921686	0.919641	0.886255	0.900772	0.898618	0.889756	0.879485	0.878168	0.846734	0.894141	0.896744	0.850127	1
1413	1541	547	152	18	378.349	19.3005	618.984	37.5429	796.783	63.2604	956.796	74.3211	673.892	103.116	2941.15	534.002	6300.17	1464.51	10880.9	2735.34	1413	9	2258	0.009032	469.421	145.245	1683.24	1862.33	0.961692	0.966785	0.94132	0.931134	0.926484	0.929362	0.931577	0.926041	0.918955	0.921833	0.894597	0.903897	0.902569	0.884411	0.866253	0.879539	0.842781	0.903676	0.893268	0.838353	1
1414	1428	315	32	1	420.568	24.0333	636.19	44.3679	830.037	66.7872	942.224	0	926.126	158.924	3203.4	672.545	7121.54	1657.4	10205.1	0	1414	8	1776	0.007104	466.484	101.026	1446.89	1240.45	0.961149	0.967342	0.943694	0.931025	0.925394	0.93018	0.928491	0.925394	0.915822	0.922579	0.892736	0.900901	0.901745	0.88795	0.870495	0.876689	0.839809	0.901745	0.8933	0.835867	1
1418	990	268	28	1	527.332	30.2262	691.921	49.1709	888.246	78.7585	1038.08	0	1820.32	313.243	4119.04	888.981	8754.09	2246.12	13630	0	1418	13	1287	0.005148	569.855	90.6128	2459.02	1482.07	0.961927	0.967754	0.95066	0.937451	0.923465	0.928127	0.930458	0.924631	0.919192	0.921911	0.892774	0.89899	0.902486	0.89122	0.872572	0.879176	0.838384	0.902098	0.892385	0.833722	1
1420	0	895	249	28	0	0	545.403	35.0407	712.331	56.6474	910.136	88.7306	0	0	2018.04	388.508	4509.3	1077.15	9460.46	2701.39	1420	15	1172	0.004688	589.582	94.6259	2725.13	1636.47	0.961604	0.96715	0.953498	0.937287	0.927474	0.929181	0.932594	0.924915	0.918942	0.921928	0.893345	0.897184	0.907423	0.895478	0.87244	0.879693	0.836604	0.90401	0.889932	0.836177	1
1420	30930	895	249	28	135.062	13.5283	545.403	35.0407	712.331	56.6474	910.136	88.7306	31.7687	9.89233	2018.04	388.508	4509.3	1077.15	9460.46	2701.39	1420	0	32102	0.128408	151.655	88.1484	130.1	594.169	0.962962	0.961794	0.937185	0.937262	0.931749	0.913853	0.925861	0.917466	0.936032	0.935004	0.896658	0.887312	0.886191	0.872874	0.856021	0.881705	0.851022	0.876129	0.88169	0.863404	1
1425	1358	696	211	24	345.46	18.7422	651.089	42.5094	814.552	59.3879	1031.77	96.7782	514.119	83.8822	3426.54	669.525	6711.39	1502.35	13729.5	3682.31	1425	11	2289	0.009156	488.827	185.073	2109.51	2428.17	0.961774	0.958716	0.941022	0.93709	0.926824	0.920271	0.929445	0.923766	0.925295	0.927261	0.891437	0.89384	0.89799	0.887724	0.870467	0.88554	0.842508	0.890345	0.884884	0.848405	1
1426	1226	410	36	1	384.344	23.1393	668.27	46.1618	826.613	82.9808	919.939	0	708.41	127.257	3709.7	785.592	7111.6	2186.5	9501.02	0	1426	9	1673	0.006692	463.762	137.448	1586.97	1621.76	0.96324	0.959653	0.938135	0.936641	0.930663	0.914824	0.930962	0.922295	0.924985	0.924088	0.891811	0.8948	0.8948	0.884638	0.872983	0.887627	0.841004	0.885236	0.881949	0.853556	1
1430	855	364	31	0	486.034	29.2224	717.593	52.3021	873.805	95.8785	0	0	1428.18	257.802	4595.93	1010.49	8444.98	2899.64	0	0	1430	14	1250	0.005	563.08	122.538	2524.64	1868.75	0.9648	0.9624	0.9396	0.9408	0.932	0.9148	0.932	0.9288	0.9228	0.9228	0.8992	0.8948	0.8948	0.8836	0.872	0.892	0.8408	0.8888	0.8804	0.8516	1
1432	0	779	347	31	0	0	504.957	33.2009	737.34	58.107	893.748	98.2784	0	0	1604.06	314.339	4997.46	1195.04	9033.47	3063.94	1432	16	1157	0.004628	585.069	125.864	2820.84	2048.96	0.965428	0.961971	0.93777	0.942092	0.932584	0.917459	0.933881	0.928695	0.924373	0.922645	0.900605	0.896716	0.897148	0.885048	0.872515	0.894555	0.840104	0.888937	0.880726	0.849179	1
1432	24625	779	347	31	138.183	13.5207	504.957	33.2009	737.34	58.107	893.748	98.2784	33.966	10.3066	1604.06	314.339	4997.46	1195.04	9033.47	3063.94	1432	0	25782	0.103128	158.238	97.1876	159.031	722.082	0.961077	0.963618	0.948801	0.940346	0.94023	0.906	0.930106	0.9252	0.927973	0.913913	0.88779	0.881623	0.899659	0.88523	0.865488	0.883368	0.85517	0.889361	0.887344	0.848751	1
1437	1255	571	288	29	357.254	19.1187	613.329	39.3823	847.683	64.3503	1002.6	88.4675	568.203	91.0303	2865.34	548.876	7569.31	1728.84	12568	3235.67	1437	11	2143	0.008572	500.127	190.549	2283.54	2761.87	0.961503	0.962669	0.94657	0.94727	0.933038	0.906673	0.939104	0.916472	0.922305	0.919272	0.896174	0.889641	0.89524	0.879608	0.859776	0.885674	0.839011	0.883808	0.882874	0.85231	1
1438	1126	328	49	2	388.073	23.3634	627.702	45.678	844.809	68.1936	914.051	100.666	729.145	131.244	3081.11	665.507	7507.6	1752.22	9655.97	3078.11	1438	9	1505	0.00602	455.868	126.91	1474.29	1572.95	0.962458	0.962791	0.945183	0.947841	0.93588	0.902658	0.944518	0.916279	0.923588	0.921927	0.89701	0.891362	0.896346	0.878738	0.86113	0.884718	0.839867	0.879402	0.886379	0.850498	1
1442	774	280	44	2	493.525	30.0765	678.981	50.4509	887.21	73.3701	936.895	62.2507	1495.35	272.348	3898.27	865.621	8699.27	2115.35	10165.2	1994.14	1442	14	1100	0.0044	557.285	112.93	2410.92	1809.18	0.965909	0.961818	0.947273	0.952273	0.936364	0.906818	0.945909	0.92	0.925	0.921818	0.894545	0.891364	0.896818	0.872727	0.866364	0.884545	0.837727	0.882273	0.883636	0.847273	1
1444	0	677	262	44	0	0	512.677	32.762	702.723	56.6206	920.522	77.7829	0	0	1677.26	320.052	4331.81	1034.97	9719.4	2389.07	1444	16	983	0.003932	581.585	119.113	2744.75	2060.36	0.968973	0.963886	0.949135	0.95473	0.937945	0.907426	0.945066	0.922686	0.927772	0.92472	0.893693	0.891658	0.899797	0.872838	0.871312	0.886063	0.835198	0.881485	0.881994	0.846389	1
1444	23196	677	262	44	130.259	14.0029	512.677	32.762	702.723	56.6206	920.522	77.7829	28.6395	9.53711	1677.26	320.052	4331.81	1034.97	9719.4	2389.07	1444	0	24179	0.096716	148.607	93.3248	139.063	678.529	0.960193	0.963067	0.940196	0.937446	0.926817	0.920158	0.933972	0.921543	0.919889	0.918214	0.887113	0.894433	0.905662	0.879916	0.853054	0.8849	0.856839	0.906324	0.890711	0.846933	1
1449	842	507	224	39	321.465	17.9775	605.238	38.2831	795.757	62.6138	1018.4	94.5312	414.874	69.4714	2752.96	521.664	6274.44	1467.53	13201	3605.7	1449	12	1612	0.006448	493.484	200.343	2273.81	2773.43	0.962469	0.965571	0.94696	0.944479	0.934243	0.914392	0.938896	0.923387	0.926489	0.920285	0.883065	0.888027	0.901055	0.883375	0.872829	0.881514	0.8384	0.89206	0.89268	0.843983	1
1450	748	297	36	1	361.904	21.558	624.997	43.3928	811.098	74.3711	818.092	0	591.786	106.021	3037.68	639.182	6684.99	1794.82	6692.2	0	1450	10	1082	0.004328	449.488	138.768	1471.53	1537.84	0.957024	0.96488	0.945009	0.944547	0.933457	0.911275	0.928835	0.918207	0.919131	0.916359	0.878928	0.881701	0.901109	0.880776	0.868762	0.880776	0.837338	0.895564	0.890943	0.843808	1
1454	490	246	32	1	450.512	26.7408	670.558	49.4968	866.423	86.1922	817.728	0	1138.16	201.025	3754.95	834.723	8176.34	2385.44	6683.32	0	1454	14	769	0.003076	538.688	128.982	2275.35	1866.56	0.957737	0.96749	0.952536	0.953186	0.940832	0.914174	0.93173	0.909623	0.920026	0.916125	0.886216	0.882965	0.89857	0.879714	0.862809	0.886216	0.836801	0.90117	0.897269	0.853056	1
1456	0	436	223	33	0	0	473.368	30.9724	693.646	53.9648	888.962	95.9095	0	0	1322.44	258.996	4161.67	966.851	8876.62	2918.14	1456	17	692	0.002768	564.173	132.7	2597.64	2107.74	0.960983	0.968208	0.95737	0.955925	0.939306	0.914017	0.933526	0.91185	0.919798	0.91474	0.884393	0.882948	0.898121	0.884393	0.856214	0.883671	0.834538	0.903902	0.898121	0.855491	1
1456	31464	436	223	33	135.332	13.0794	473.368	30.9724	693.646	53.9648	888.962	95.9095	31.8912	9.50248	1322.44	258.996	4161.67	966.851	8876.62	2918.14	1456	0	32156	0.128624	144.56	66.4742	87.1063	484.058	0.96573	0.961531	0.953026	0.934864	0.930946	0.924415	0.925893	0.926592	0.914339	0.930106	0.889212	0.905772	0.906985	0.884361	0.853667	0.888808	0.851816	0.912163	0.875078	0.843855	1
1461	1406	310	179	30	365.58	18.752	582.923	38.3449	808.91	60.2656	1012.74	103.843	608.268	93.774	2463.27	493.394	6577.53	1481.86	13058.5	4049.86	1461	9	1925	0.0077	451.89	161.12	1656.09	2385.51	0.969351	0.964675	0.950649	0.93039	0.92987	0.916104	0.937403	0.915584	0.913247	0.921039	0.892987	0.904416	0.901818	0.877143	0.843117	0.89013	0.842597	0.912468	0.882078	0.848571	1
1462	1268	191	27	2	385.34	22.9749	596.132	44.0992	806.653	61.2439	942.981	22.3472	713.772	127.444	2642.56	589.055	6527.76	1535.15	10246.7	724.227	1462	8	1488	0.005952	420.792	94.0934	1079.66	1086.74	0.970766	0.963374	0.949597	0.929772	0.929772	0.917675	0.937836	0.920027	0.911962	0.922715	0.896505	0.908938	0.905578	0.878696	0.841398	0.890457	0.844422	0.915659	0.882392	0.84879	1
1466	829	164	25	2	495.95	29.0373	649.852	45.767	866.029	63.8704	988.356	29.8637	1516.1	263.914	3414.26	724.645	8061.33	1788.17	11803.2	1062.67	1466	12	1020	0.00408	530.732	86.9173	2001.89	1349.98	0.970098	0.965196	0.945588	0.935294	0.928431	0.922059	0.943137	0.918627	0.915196	0.922059	0.895588	0.907353	0.901471	0.882843	0.840686	0.885294	0.856373	0.912745	0.884804	0.851471	1
1468	0	739	151	27	0	0	510.632	34.1768	665.72	50.6519	891.598	73.9139	0	0	1659.26	330.982	3678.25	838.59	8826.67	2066.89	1468	14	917	0.003668	547.387	91.6933	2202.76	1489.39	0.972737	0.96783	0.94602	0.93566	0.934569	0.920393	0.942203	0.91494	0.91494	0.9253	0.89422	0.907306	0.901854	0.880589	0.842966	0.889858	0.855507	0.916576	0.884951	0.854962	1
1468	30023	739	151	27	133.877	13.2966	510.632	34.1768	665.72	50.6519	891.598	73.9139	30.9266	9.49872	1659.26	330.982	3678.25	838.59	8826.67	2066.89	1468	0	30940	0.12376	146.133	73.0642	95.2955	448.874	0.966661	0.961021	0.956012	0.935003	0.919505	0.906141	0.92424	0.921962	0.915368	0.917356	0.890368	0.889221	0.894182	0.891968	0.863348	0.884244	0.842033	0.895314	0.863397	0.842146	1
1473	1299	547	131	25	339.343	18.9139	609.507	40.4966	768.106	56.3218	990.575	90.6758	487.643	81.8282	2814.65	554.776	5632.18	1236.95	12138.2	3079.42	1473	10	2002	0.008008	449.347	161.732	1605.56	1990.87	0.968531	0.964036	0.958541	0.933566	0.931818	0.918332	0.931069	0.91983	0.919081	0.917832	0.894855	0.900599	0.9001	0.887363	0.863886	0.883866	0.851898	0.904346	0.867882	0.846903	1
1474	1169	326	22	2	377.206	22.8573	626.601	45.5464	780.972	50.8089	933.724	84.3614	669.94	121.744	3064.92	663.358	5898.54	1132.56	10173.2	2687.57	1474	8	1519	0.006076	437.311	115.754	1272.18	1231.71	0.970046	0.963792	0.958855	0.92923	0.931863	0.914417	0.930876	0.920013	0.924292	0.920013	0.892693	0.904542	0.899934	0.887097	0.871955	0.886109	0.849901	0.902238	0.86603	0.84661	1
1478	769	277	17	2	488.249	27.9267	683.513	53.0594	829.467	62.9013	960.604	60.1369	1446.24	247.983	3982.4	924.008	7093.43	1605.34	10937.1	2024.17	1478	13	1065	0.00426	545.37	101.474	2213.84	1441.27	0.9723	0.962441	0.958216	0.930516	0.932394	0.910798	0.923005	0.913146	0.924883	0.921127	0.894836	0.900469	0.9	0.88169	0.869014	0.886385	0.848826	0.897653	0.867136	0.850704	1
1480	0	688	256	17	0	0	520.312	32.486	717.282	58.2519	891.186	81.255	0	0	1752.06	328.279	4607.34	1128.6	8859.54	2558.28	1480	15	961	0.003844	579.344	105.166	2638.4	1676.91	0.970864	0.96462	0.960458	0.932362	0.937045	0.90999	0.927159	0.915193	0.924037	0.926639	0.895942	0.901145	0.900104	0.881894	0.869927	0.887617	0.850156	0.894901	0.863163	0.854318	1
1480	29241	688	256	17	134.965	13.6951	520.312	32.486	717.282	58.2519	891.186	81.255	31.7244	9.96726	1752.06	328.279	4607.34	1128.6	8859.54	2558.28	1480	0	30202	0.120808	149.105	81.3447	114.667	546.714	0.96194	0.963165	0.943613	0.941676	0.929442	0.902473	0.935799	0.929574	0.928614	0.9208	0.887938	0.88461	0.8961	0.890156	0.865439	0.880554	0.82026	0.894063	0.88125	0.833604	1
1485	1341	511	217	16	329.723	18.6673	615.967	38.8328	810.776	66.7652	983.104	86.4576	447.627	75.9126	2901.12	550.752	6646.47	1634.03	11854.2	3179.54	1485	10	2085	0.00834	454.957	181.309	1781.63	2264.28	0.966427	0.960432	0.952998	0.935012	0.9247	0.907674	0.927098	0.920624	0.923501	0.918705	0.894245	0.891847	0.90024	0.884892	0.866906	0.881775	0.830216	0.888489	0.876739	0.832854	1
1486	1188	294	31	0	366.276	22.2985	629.112	44.5221	821.036	65.1054	0	0	613.668	111.809	3099.39	658.81	6890.46	1610.31	0	0	1486	8	1513	0.006052	426.667	121.969	1225.29	1334.57	0.966292	0.961335	0.956048	0.934237	0.923662	0.904164	0.931593	0.92267	0.924983	0.920357	0.893258	0.888632	0.897224	0.890945	0.870787	0.882022	0.826504	0.884336	0.876404	0.833113	1
1490	753	245	27	0	457.058	27.5197	673.805	48.6255	863.746	63.2798	0	0	1188.66	214.953	3806.6	817.942	7995.85	1731.3	0	0	1490	13	1025	0.0041	519.578	113.596	1993.72	1575.9	0.974634	0.962439	0.957073	0.937561	0.918537	0.905854	0.933659	0.921951	0.921951	0.921463	0.895122	0.88878	0.898049	0.895122	0.88	0.884878	0.825854	0.883415	0.882439	0.826829	1
1492	0	658	237	25	0	0	476.224	31.5195	688.972	53.3655	877.069	65.8338	0	0	1346.82	267.54	4077.99	949.904	8378.59	1944.2	1492	15	920	0.00368	541.922	115.203	2241.47	1688.54	0.976087	0.964674	0.958152	0.940761	0.926087	0.908696	0.933152	0.922826	0.92337	0.919565	0.892935	0.888043	0.897826	0.896739	0.882065	0.88587	0.82663	0.882065	0.879891	0.825543	1
1492	30295	658	237	25	137.675	13.2984	476.224	31.5195	688.972	53.3655	877.069	65.8338	33.5679	9.99351	1346.82	267.54	4077.99	949.904	8378.59	1944.2	1492	0	31215	0.12486	149.589	72.3685	98.6415	472.833	0.960404	0.958161	0.942512	0.957985	0.929537	0.899167	0.932164	0.910652	0.911741	0.925276	0.883133	0.896156	0.894666	0.861477	0.851129	0.878216	0.837402	0.89662	0.890565	0.841727	1
1497	1493	469	196	22	367.21	18.6637	591.472	37.6946	805.714	60.9874	991.24	74.5901	616.31	93.7908	2570.59	491.111	6503.37	1476.54	12076.7	2811.66	1497	10	2180	0.00872	461.18	155.379	1681.7	2112.29	0.967661	0.966514	0.95	0.948394	0.929587	0.901376	0.933945	0.920872	0.919725	0.927294	0.891055	0.890367	0.900688	0.879817	0.859404	0.879587	0.828899	0.889679	0.885321	0.82867	1
1498	1361	262	32	2	412.155	23.5271	615.549	42.3649	814.445	60.8424	973.557	37.5373	871.866	149.339	2901.79	602.815	6714.69	1564.87	11302.3	1296.53	1498	8	1657	0.006628	452.762	95.967	1318.26	1169.6	0.966506	0.967411	0.947495	0.947797	0.92939	0.902535	0.933615	0.919131	0.921847	0.929692	0.889861	0.894086	0.90525	0.875981	0.854255	0.880809	0.826192	0.89137	0.88624	0.827701	1
1502	989	220	29	2	520.281	30.1246	666.186	46.9722	876.977	64.1051	1055.65	5.22877	1748.96	305.954	3677.43	793.761	8368.11	1869.61	14331.8	212.015	1502	12	1240	0.00496	555.373	84.8222	2266.2	1393.05	0.968548	0.966935	0.948387	0.947177	0.931048	0.900806	0.932661	0.918548	0.922581	0.933871	0.893145	0.895161	0.906048	0.872177	0.850806	0.881855	0.821774	0.895161	0.883871	0.829839	1
1504	0	884	205	28	0	0	541.802	34.9663	688.729	55.4281	903.879	86.2796	0	0	1978.76	384.329	4079.78	1001.5	9264.21	2811.73	1504	14	1117	0.004468	577.843	87.563	2546.98	1522.15	0.970904	0.970457	0.949418	0.94718	0.931065	0.903312	0.935542	0.915398	0.924351	0.932856	0.893017	0.896598	0.905103	0.87556	0.850045	0.880931	0.82453	0.893465	0.886303	0.83393	1
1504	27823	884	205	28	133.467	13.4756	541.802	34.9663	688.729	55.4281	903.879	86.2796	30.6767	9.6504	1978.76	384.329	4079.78	1001.5	9264.21	2811.73	1504	0	28940	0.11576	150.619	88.307	127.799	569.624	0.958673	0.960228	0.954561	0.955598	0.933345	0.909295	0.929527	0.91066	0.891534	0.91567	0.88331	0.888165	0.903715	0.861748	0.853369	0.875933	0.849724	0.901538	0.877298	0.855546	1
1509	1156	698	172	25	340.557	18.9527	642.269	42.2848	791.763	61.334	1021.64	97.0219	492.856	82.3705	3290.55	652.764	6177.83	1439.49	13350.6	3969.35	1509	11	2051	0.008204	489.377	181.109	2078.45	2321.58	0.966845	0.963676	0.950756	0.955631	0.93296	0.906875	0.935397	0.909556	0.906143	0.919551	0.895661	0.894442	0.897367	0.868113	0.851292	0.883228	0.840809	0.899805	0.886153	0.84666	1
1510	1040	417	31	3	369.193	23.0153	654.842	48.8203	810.082	71.6976	1078.84	142.454	628.716	117.465	3499.49	794.224	6650.13	1761.01	16077.7	5991.01	1510	9	1491	0.005964	459.677	144.47	1587.89	1715.15	0.966801	0.960094	0.954728	0.958417	0.934608	0.910127	0.93226	0.907109	0.903756	0.913481	0.896378	0.894366	0.894702	0.861838	0.851107	0.882294	0.851107	0.89839	0.888665	0.849095	1
1514	713	353	27	3	462.006	28.2334	701.175	52.0706	856.231	81.2393	1078.16	124.081	1227.9	224.861	4291.4	958.402	7874.6	2266.54	15867.8	5431.93	1514	14	1096	0.004384	550.436	130.645	2418.41	1953.58	0.970347	0.965328	0.955748	0.959398	0.937956	0.916515	0.936588	0.910584	0.903741	0.918339	0.89781	0.892336	0.893248	0.863595	0.846715	0.883668	0.844891	0.903285	0.885949	0.846259	1
1516	0	643	337	29	0	0	477.072	31.9213	717.104	57.793	886.625	118.646	0	0	1354.37	271.091	4602.49	1117.03	8982.49	4053.45	1516	16	1009	0.004036	569.012	133.343	2658.46	2105.06	0.970763	0.965808	0.955897	0.961843	0.937562	0.91774	0.939049	0.910803	0.906838	0.918236	0.895937	0.893459	0.894945	0.863726	0.847374	0.882557	0.844896	0.904856	0.886521	0.84886	1
1516	28136	643	337	29	132.012	13.3439	477.072	31.9213	717.104	57.793	886.625	118.646	29.6893	9.31714	1354.37	271.091	4602.49	1117.03	8982.49	4053.45	1516	0	29145	0.11658	147.141	84.6755	120.697	620.042	0.960439	0.964557	0.953508	0.941551	0.936747	0.909144	0.928633	0.898267	0.912215	0.927415	0.891954	0.899897	0.898456	0.858037	0.84795	0.889038	0.847298	0.902573	0.870389	0.85332	1
1521	1135	441	291	25	356.681	19.4973	586.493	38.5624	830.533	66.0788	1018.26	127.679	565.697	92.8857	2508.47	496.128	7133.02	1714.34	13494.7	5716.27	1521	11	1892	0.007568	491.87	189.246	2199.46	2828.29	0.967495	0.967495	0.95481	0.954545	0.940803	0.918605	0.927326	0.909091	0.910412	0.918869	0.890856	0.897199	0.903541	0.863108	0.860201	0.881078	0.85333	0.902748	0.873679	0.850423	1
1522	1046	250	46	1	400.384	24.1752	606.267	42.2799	847.869	82.6185	1019.72	0	800.508	146.017	2774.08	583.215	7656.14	2207.81	12922.6	0	1522	9	1343	0.005372	454.497	114.579	1411.73	1522.36	0.965004	0.968354	0.95793	0.950856	0.941549	0.923306	0.922189	0.909531	0.911392	0.917349	0.889799	0.899106	0.898734	0.863738	0.870812	0.885704	0.854803	0.903202	0.868206	0.857036	1
1526	730	206	42	1	521.962	30.5959	663.269	48.9707	910.764	91.7143	1050.12	0	1766.3	311.617	3634.41	807.923	9494.95	2725.83	14107.7	0	1526	13	979	0.003916	568.915	101.64	2503.56	1854.03	0.96476	0.969867	0.963228	0.95097	0.944331	0.92288	0.920838	0.90858	0.911645	0.914198	0.88764	0.899387	0.897344	0.856997	0.87334	0.882533	0.850868	0.902451	0.874362	0.854954	1
1528	0	670	194	43	0	0	542.403	36.3998	685.248	53.016	929.3	89.8292	0	0	1987.34	403.741	4012.64	945.615	10064	2865.07	1528	15	907	0.003628	591.299	105.037	2803.45	2001.19	0.96527	0.971334	0.96527	0.954796	0.945976	0.926681	0.921169	0.909041	0.907387	0.915105	0.887541	0.899118	0.898567	0.853363	0.878721	0.881477	0.851158	0.897464	0.874862	0.850606	1
1528	27798	670	194	43	133.272	13.4121	542.403	36.3998	685.248	53.016	929.3	89.8292	30.535	9.51447	1987.34	403.741	4012.64	945.615	10064	2865.07	1528	0	28705	0.11482	147.744	83.3193	118.151	601.584	0.957307	0.96154	0.95128	0.937433	0.931789	0.905104	0.92841	0.912855	0.918969	0.927556	0.886448	0.889183	0.895663	0.877948	0.86795	0.894234	0.84548	0.885752	0.875928	0.847135	1
1533	1157	516	168	37	345.284	18.8069	645.558	41.8163	792.742	60.2686	1040.19	94.9923	513.39	85.025	3339.83	654.419	6196.72	1422.39	14059.4	4037.26	1533	11	1878	0.007512	481.506	186.663	2065.28	2629.74	0.959531	0.969116	0.957668	0.947018	0.9377	0.911342	0.926518	0.910809	0.917199	0.927849	0.888445	0.902023	0.901757	0.872471	0.862354	0.89377	0.838658	0.895101	0.873536	0.84558	1
1534	1053	302	31	3	382.938	22.737	667.139	47.2314	807.78	68.2086	972.456	24.8291	700.515	125.3	3693.1	777.984	6579.82	1645.81	11236.5	870.6	1534	9	1389	0.005556	455.485	134.385	1505.14	1586.35	0.957523	0.968683	0.955004	0.946004	0.936645	0.910007	0.925126	0.910007	0.920446	0.929086	0.889129	0.901368	0.902088	0.87833	0.857091	0.898488	0.839813	0.887689	0.87293	0.843413	1
1538	723	254	24	3	453.338	28.1321	704.579	52.2478	853.576	70.5824	1004.64	31.6087	1160.8	217.112	4353.63	966.386	7752.46	1943.9	12396.7	1176.44	1538	13	1004	0.004016	528.114	128.443	2159.69	1833.51	0.957669	0.971614	0.956673	0.944721	0.943227	0.915339	0.926793	0.90488	0.923805	0.933765	0.892928	0.897908	0.899402	0.876992	0.852092	0.898904	0.836653	0.885458	0.874502	0.841135	1
1540	0	645	238	26	0	0	476.344	31.4306	728.322	56.942	900.888	93.6721	0	0	1347.79	269.73	4815.21	1123.07	9213.38	2865.08	1540	15	909	0.003636	554.461	132.204	2480.63	2061.76	0.960946	0.973047	0.958196	0.944444	0.943344	0.916392	0.923542	0.909241	0.924642	0.938394	0.894939	0.89989	0.90209	0.876788	0.850935	0.90099	0.836634	0.886139	0.873487	0.839384	1
1540	28985	645	238	26	137.57	13.6572	476.344	31.4306	728.322	56.942	900.888	93.6721	33.546	10.3426	1347.79	269.73	4815.21	1123.07	9213.38	2865.08	1540	0	29894	0.119576	150.247	76.3961	107.955	553.092	0.964458	0.959841	0.950442	0.935405	0.925955	0.907306	0.930036	0.914983	0.921723	0.920268	0.888573	0.891266	0.904847	0.887887	0.858115	0.875861	0.818224	0.894862	0.879273	0.83383	1
1545	1461	465	199	21	346.615	19.2382	579.81	36.8595	832.529	67.1159	1025.98	100.054	519.487	86.7718	2422.08	465.469	7187.36	1730.05	13532.9	3917.95	1545	10	2146	0.008584	448.852	169.718	1677.41	2388.19	0.960158	0.964352	0.95247	0.936626	0.934762	0.910298	0.924511	0.90657	0.92055	0.924977	0.886533	0.890727	0.896552	0.886766	0.862069	0.881174	0.828285	0.883038	0.886067	0.842731	1
1546	1320	269	44	1	392.07	23.8327	602.903	41.7248	850.256	73.1636	1208.14	0	751.98	137.748	2727.88	575.006	7673.88	1937.67	21443.3	0	1546	8	1634	0.006536	439.616	109.578	1276.32	1445.98	0.961138	0.965422	0.951652	0.935741	0.934517	0.910649	0.926561	0.907895	0.920441	0.922889	0.884027	0.891065	0.895961	0.889229	0.862607	0.881885	0.824969	0.879131	0.884639	0.844859	1
1550	909	232	40	0	494.884	29.7793	654.981	46.1108	901.069	81.3015	0	0	1507.28	271.913	3495.36	743.188	9145.69	2413.36	0	0	1550	13	1181	0.004724	540.091	99.5163	2156.54	1641.25	0.961897	0.965284	0.95724	0.943268	0.935224	0.914479	0.926757	0.907282	0.925064	0.927604	0.88569	0.891617	0.893734	0.886113	0.864522	0.885267	0.823455	0.876376	0.883573	0.845047	1
1552	0	821	218	39	0	0	521.097	35.0868	678.605	51.3709	943.832	90.6043	0	0	1763.22	354.231	3894.5	893.609	10535.4	2914.07	1552	15	1078	0.004312	568.243	105.013	2511.58	1925.29	0.963358	0.967069	0.957328	0.943414	0.935993	0.913265	0.928571	0.91141	0.923469	0.927644	0.887291	0.894712	0.89564	0.884972	0.87013	0.886364	0.82282	0.877551	0.884972	0.847403	1
1552	32245	821	218	39	128.677	12.9348	521.097	35.0868	678.605	51.3709	943.832	90.6043	27.4949	8.55266	1763.22	354.231	3894.5	893.609	10535.4	2914.07	1552	0	33323	0.133292	142.897	81.0374	107.855	559.596	0.96777	0.966029	0.946628	0.939756	0.941932	0.908757	0.937386	0.906056	0.918105	0.920085	0.883264	0.905591	0.907421	0.872295	0.829772	0.868064	0.824926	0.902995	0.882949	0.841251	1
1557	1079	627	178	35	347.451	17.9595	628.924	43.0063	788.74	58.6023	1065.61	88.3144	522.61	81.6454	3093.48	629.857	6099.02	1368.57	15036.3	3606.39	1557	11	1919	0.007676	493.448	182.447	2144.56	2607.57	0.970818	0.965607	0.954664	0.935644	0.942678	0.909328	0.937728	0.911933	0.92444	0.920271	0.880667	0.898385	0.903856	0.875977	0.84888	0.874414	0.819958	0.89161	0.884575	0.836634	1
1558	964	369	32	4	363.038	21.7072	634.675	47.8392	818.598	56.295	971.533	42.9756	597.389	107.47	3187.88	705.422	6798.7	1388	11246.9	1414.41	1558	9	1369	0.005476	448.682	139.695	1471.7	1570.92	0.970416	0.966034	0.95179	0.93718	0.943024	0.910884	0.93718	0.913075	0.926954	0.92038	0.881665	0.894814	0.908327	0.880935	0.846603	0.869248	0.818115	0.89664	0.886413	0.827611	1
1562	651	324	28	4	462.479	27.0703	685.782	52.4094	865.883	57.2738	1026.64	51.0169	1230.52	214.351	4019.52	906.502	8033.15	1636.82	13282.3	1928.45	1562	14	1007	0.004028	547.784	126.55	2364.89	1860.9	0.969712	0.967726	0.950844	0.937934	0.939921	0.909136	0.937934	0.911619	0.931976	0.925025	0.886296	0.893744	0.908143	0.881827	0.853525	0.878848	0.8143	0.896226	0.878848	0.83565	1
1564	0	573	308	31	0	0	480.486	30.7183	701.587	56.2201	904.611	79.9045	0	0	1381.87	261.338	4309.55	1007.25	9249.5	2567.17	1564	16	912	0.003648	569.573	128.705	2638.04	2007.57	0.969298	0.967654	0.951754	0.938596	0.940241	0.912829	0.935307	0.914474	0.933662	0.923246	0.887061	0.896382	0.906798	0.885417	0.852522	0.877741	0.814693	0.894189	0.880482	0.838268	1
1564	30692	573	308	31	139.042	13.722	480.486	30.7183	701.587	56.2201	904.611	79.9045	34.6168	10.5816	1381.87	261.338	4309.55	1007.25	9249.5	2567.17	1564	0	31604	0.126416	151.466	76.5204	109.744	553.494	0.958518	0.96396	0.950687	0.951114	0.931132	0.907844	0.931195	0.912669	0.912701	0.929645	0.877278	0.90381	0.900313	0.867264	0.862154	0.869605	0.827395	0.89495	0.874003	0.843248	1
1569	1648	418	265	29	352.52	19.6055	584.805	38.1712	807.336	63.8397	1003.83	86.12	546.384	91.2986	2486.34	480.344	6551.7	1519.76	12603.1	3314.46	1569	10	2360	0.00944	452.736	170.379	1712.47	2362.98	0.963136	0.966737	0.951059	0.946822	0.940042	0.9125	0.936017	0.919915	0.919068	0.923305	0.885381	0.902542	0.902754	0.875	0.850636	0.870551	0.820551	0.892585	0.879661	0.841949	1
1570	1491	254	41	1	386.088	23.8413	601.051	42.0355	822.655	68.2034	1058.68	0	718.469	133.123	2703.51	564.898	6942.61	1686.03	14454	0	1570	8	1787	0.007148	427.035	101.732	1151.11	1221.75	0.966704	0.967543	0.952434	0.947678	0.942361	0.913822	0.937605	0.922496	0.91718	0.922496	0.883604	0.901231	0.904868	0.871293	0.853665	0.869054	0.82009	0.896754	0.878567	0.844432	1
1574	1035	214	38	1	480.961	29.6397	644.91	49.1822	863.592	81.2496	1046.96	0	1384.86	256.153	3345.71	769.596	8073.2	2239.74	13981.1	0	1574	12	1288	0.005152	519.929	93.9055	1917.76	1448.09	0.967391	0.968944	0.956522	0.94837	0.94604	0.920807	0.938665	0.921196	0.920031	0.918866	0.883152	0.901009	0.897127	0.869177	0.85132	0.873835	0.817935	0.892081	0.881211	0.84705	1
1576	0	926	209	36	0	0	496.556	33.3401	663.657	56.0777	871.57	83.4926	0	0	1526.54	307.385	3658.94	937.08	8304.39	2301.68	1576	14	1171	0.004684	537.91	96.1856	2115.5	1507.09	0.969684	0.970965	0.955594	0.947908	0.9462	0.922716	0.938087	0.924851	0.921008	0.921862	0.886849	0.900512	0.897096	0.870196	0.849701	0.871904	0.818958	0.889411	0.880871	0.850555	1
1576	31342	926	209	36	136.919	13.2782	496.556	33.3401	663.657	56.0777	871.57	83.4926	33.0292	9.92197	1526.54	307.385	3658.94	937.08	8304.39	2301.68	1576	0	32513	0.130052	151.362	78.0114	108.032	482.147	0.954126	0.965614	0.953096	0.942684	0.934503	0.929843	0.923246	0.905792	0.917264	0.932489	0.880586	0.899686	0.889998	0.881248	0.851013	0.886861	0.8269	0.896826	0.887814	0.836758	1
1581	1515	683	174	31	358.018	19.3243	604.121	39.3218	774.981	62.7407	976.966	101.257	571.935	93.1059	2739.74	535.882	5804.5	1423.96	11734.3	3601.97	1581	10	2403	0.009612	466.144	155.393	1710.97	2007.36	0.957761	0.966916	0.951935	0.946941	0.939243	0.92655	0.933208	0.920308	0.919892	0.931336	0.882647	0.898044	0.893467	0.872451	0.854557	0.88119	0.825843	0.89638	0.886184	0.848731	1
1582	1370	389	31	1	400.725	23.3807	625.289	43.7383	777.704	54.342	863.504	0	801.958	140.198	3042.34	636.315	5836.16	1203.21	7864.09	0	1582	9	1791	0.007164	456.283	106.445	1379.64	1162.33	0.957286	0.967616	0.95254	0.952261	0.938861	0.932161	0.934394	0.918202	0.919319	0.929648	0.88498	0.897264	0.892239	0.878001	0.8512	0.883305	0.827192	0.899497	0.889168	0.848967	1
1586	997	335	29	1	476.125	28.1916	664.319	49.4719	811.232	66.1491	923.324	0	1342.52	238.495	3652.25	804.839	6653.81	1570.24	9605.82	0	1586	13	1362	0.005448	529.877	98.167	2029.78	1320.64	0.95815	0.969897	0.954846	0.954846	0.941263	0.932819	0.934288	0.919236	0.923275	0.931718	0.886931	0.89721	0.896109	0.874816	0.849119	0.881424	0.828928	0.899413	0.889501	0.850587	1
1588	0	875	316	30	0	0	490.22	32.0995	677.128	52.9595	831.56	74.3497	0	0	1468.12	287.722	3873.04	893.233	7193.32	1900.9	1588	15	1221	0.004884	546.979	101.402	2231.19	1440.31	0.95905	0.972154	0.955774	0.957002	0.943489	0.932023	0.935708	0.921785	0.922195	0.932842	0.888616	0.899263	0.897625	0.875921	0.850123	0.879197	0.834152	0.900082	0.889435	0.854218	1
1588	29145	875	316	30	135.537	13.4205	490.22	32.0995	677.128	52.9595	831.56	74.3497	32.0836	9.92229	1468.12	287.722	3873.04	893.233	7193.32	1900.9	1588	0	30366	0.121464	152.081	84.3769	120.508	519.756	0.961454	0.961174	0.955015	0.945943	0.932441	0.912633	0.923945	0.912468	0.918198	0.922051	0.895805	0.90957	0.896545	0.870908	0.85273	0.878565	0.824063	0.889893	0.869031	0.857505	1
1593	1354	633	265	27	365.69	19.7824	603.253	36.8278	795.366	61.6139	943.318	73.9753	609.351	99.2545	2723.84	496.478	6261.82	1447.32	10429.5	2499.71	1593	11	2279	0.009116	488.48	164.724	1970.27	2153.92	0.957876	0.96753	0.958754	0.954147	0.936814	0.924967	0.925186	0.913997	0.920579	0.926722	0.8914	0.899737	0.890522	0.873629	0.8552	0.878017	0.834138	0.893374	0.884599	0.857394	1
1594	1240	362	46	1	400.949	23.9412	620.248	43.4466	805.302	76.4659	893.727	0	803.685	144.184	2969.68	615.579	6553.53	1787.03	8715.11	0	1594	9	1649	0.006596	460.67	112.729	1444.37	1329.49	0.957853	0.964827	0.961492	0.953305	0.937235	0.928138	0.92268	0.91419	0.917829	0.9245	0.889327	0.895998	0.886598	0.875076	0.85658	0.878411	0.830807	0.887811	0.882959	0.856883	1
1598	880	313	41	1	495.507	29.176	668.527	47.4889	852.825	79.962	943.949	0	1512.25	265.814	3716.49	786.759	7773.93	2136.75	10261	0	1598	13	1235	0.00494	551.583	101.165	2285.86	1534.72	0.963968	0.967206	0.959514	0.951012	0.939676	0.928745	0.921053	0.912955	0.918219	0.926721	0.893522	0.892713	0.88583	0.878138	0.852632	0.877328	0.834413	0.895547	0.88583	0.859109	1
1600	0	786	288	41	0	0	509.308	34.7659	684.798	53.3318	870.345	81.3527	0	0	1647.36	336.689	4005.15	927.785	8259.16	2251.61	1600	15	1115	0.00446	567.912	105.562	2499.49	1675.1	0.965022	0.969058	0.96009	0.950673	0.943049	0.931839	0.92287	0.913004	0.917937	0.927354	0.893722	0.893722	0.883408	0.878475	0.852018	0.87713	0.832287	0.892825	0.886099	0.855157	1
1600	25773	786	288	41	135.491	13.5028	509.308	34.7659	684.798	53.3318	870.345	81.3527	32.0629	9.98363	1647.36	336.689	4005.15	927.785	8259.16	2251.61	1600	0	26888	0.107552	153.422	89.8299	134.383	598.708	0.948657	0.955333	0.948769	0.942539	0.93432	0.917063	0.931047	0.909216	0.928741	0.926622	0.882289	0.898152	0.886901	0.88242	0.853578	0.885023	0.822895	0.8742	0.877139	0.840375	1
1605	1163	588	236	33	332.645	18.974	603.143	40.8801	782.596	58.226	971.921	85.0138	459.65	78.7716	2729.32	552.334	5958.39	1329.22	11448.1	2886.32	1605	11	2020	0.00808	474.396	180.95	1942.27	2289.41	0.957673	0.961386	0.951238	0.944059	0.936139	0.921287	0.92698	0.910149	0.92104	0.927723	0.885644	0.90198	0.890842	0.877723	0.848267	0.881683	0.820792	0.888119	0.87104	0.85	1
1606	1034	350	40	2	373.874	22.8398	624.395	45.2381	796.475	67.6745	891.104	120.881	652.538	119.614	3032.56	655.769	6311.4	1630.48	9110.64	3521.34	1606	9	1426	0.005704	447.942	127.798	1407.29	1423.77	0.957924	0.960729	0.946353	0.949158	0.938289	0.921809	0.932328	0.907083	0.922861	0.92777	0.881136	0.907433	0.891655	0.886396	0.847826	0.884292	0.822931	0.882539	0.866059	0.850281	1
1610	685	309	36	2	452.494	27.1677	659.389	51.6622	834.099	83.3484	903.741	112.332	1153.51	208.489	3578.26	835.506	7303.55	2226.96	9423.08	3361.93	1610	14	1032	0.004128	528.628	118.536	2110.08	1652.29	0.95688	0.967539	0.945736	0.952035	0.940407	0.921996	0.93314	0.907461	0.920058	0.927326	0.88469	0.905523	0.896802	0.883236	0.847384	0.878391	0.825097	0.883721	0.859012	0.844961	1
1612	0	597	288	38	0	0	474.289	31.6896	681.057	58.1745	861.373	88.6792	0	0	1330.86	265.983	3954.75	1018.59	8055.64	2555.52	1612	16	923	0.003692	554.742	122.741	2426.44	1856.91	0.958288	0.970748	0.946912	0.952871	0.944745	0.920368	0.937703	0.910076	0.918743	0.927411	0.88299	0.905742	0.897075	0.881907	0.847237	0.881365	0.828277	0.884615	0.862947	0.852654	1
1612	24673	597	288	38	133.91	13.8492	474.289	31.6896	681.057	58.1745	861.373	88.6792	31.0255	9.92576	1330.86	265.983	3954.75	1018.59	8055.64	2555.52	1612	0	25596	0.102384	149.085	82.9707	117.405	569.113	0.956204	0.959212	0.957904	0.930516	0.932978	0.919948	0.927918	0.899652	0.928602	0.921199	0.874238	0.890452	0.904692	0.887893	0.847593	0.881114	0.827024	0.891975	0.879005	0.837982	1
1617	1076	417	239	34	343.138	18.7784	577.594	38.816	782.103	66.0788	963.225	85.7293	503.95	83.1455	2397.8	481.442	5975.45	1521.49	11157	2969.18	1617	11	1766	0.007064	469.845	178.069	1896.72	2384.44	0.956965	0.968007	0.955832	0.941393	0.936297	0.924689	0.935164	0.904304	0.924405	0.930351	0.878822	0.89949	0.899773	0.883069	0.844847	0.878822	0.828426	0.893262	0.868063	0.847395	1
1618	975	248	44	1	373.416	23.2297	592.742	44.5998	798.45	76.675	816.088	0	650.423	121.751	2599.27	584.679	6395.54	1871.44	6643.36	0	1618	9	1268	0.005072	431.411	116.087	1235.67	1331.82	0.959385	0.968454	0.958596	0.937303	0.932965	0.927445	0.936909	0.905757	0.933754	0.930599	0.876972	0.897871	0.897082	0.883281	0.847003	0.874211	0.83123	0.89511	0.871057	0.847397	1
1622	666	206	41	1	440.787	28.6193	626.372	47.9862	826.799	90.1147	833.81	0	1068.56	208.721	3066.88	700.351	7153.72	2378.04	7083.63	0	1622	13	914	0.003656	500.36	112.012	1798.49	1569.66	0.959519	0.971554	0.96116	0.937637	0.935996	0.929431	0.937637	0.907002	0.934354	0.935449	0.880197	0.898796	0.900438	0.881838	0.84628	0.875274	0.839716	0.890044	0.871991	0.849562	1
1624	0	574	186	40	0	0	462.951	31.3805	647.592	52.8566	848.131	96.6142	0	0	1238.58	253.244	3395.83	834.144	7744.15	2698.68	1624	16	800	0.0032	525.139	115.326	2065.42	1756.81	0.96	0.96875	0.960625	0.938125	0.93375	0.929375	0.9375	0.9025	0.93375	0.934375	0.88375	0.901875	0.9025	0.8825	0.84625	0.87875	0.839375	0.890625	0.876875	0.84875	1
1624	29113	574	186	40	136.933	13.4721	462.951	31.3805	647.592	52.8566	848.131	96.6142	33.0622	9.94811	1238.58	253.244	3395.83	834.144	7744.15	2698.68	1624	0	29913	0.119652	147.315	66.7459	87.416	436.064	0.964547	0.967422	0.953348	0.945993	0.939057	0.920202	0.929646	0.910357	0.923428	0.920453	0.877562	0.900428	0.911794	0.875673	0.839568	0.883445	0.830291	0.903219	0.88291	0.844716	1
1629	1440	427	156	37	365.828	18.6596	574.829	38.0478	761.919	60.8606	964.276	106.775	609.444	93.0391	2362.77	469.616	5513.99	1320.86	11339.8	3872.43	1629	9	2060	0.00824	449.894	146.046	1537.02	2029.71	0.964806	0.969903	0.957039	0.941748	0.936165	0.924757	0.929854	0.91068	0.921117	0.921602	0.871845	0.89466	0.907282	0.881796	0.845631	0.880825	0.839563	0.893689	0.874272	0.847816	1
1630	1291	265	36	3	408.606	23.7614	594.908	40.5048	777.44	65.9276	1004.91	120.281	849.931	148.149	2619.87	534.489	5870.63	1511.07	12890.9	4338.13	1630	8	1595	0.00638	449.005	93.4272	1279.96	1152.98	0.963636	0.969906	0.956113	0.937304	0.936364	0.923511	0.9279	0.915361	0.918809	0.916301	0.868652	0.892163	0.908464	0.877743	0.847962	0.884326	0.839812	0.89279	0.873981	0.846708	1
1634	914	211	29	3	516.156	30.8654	649.43	44.9227	831.542	74.5443	1044.21	92.8091	1708.95	306.363	3405.84	709.17	7196.34	2001.28	14194.7	3627.22	1634	12	1157	0.004628	549.735	81.3023	2188.32	1324.63	0.960674	0.969749	0.952463	0.941227	0.942092	0.922645	0.927398	0.912705	0.917027	0.918323	0.865169	0.887208	0.90968	0.873379	0.848315	0.886776	0.842697	0.893691	0.879862	0.847018	1
1636	0	804	198	29	0	0	534.133	35.4453	667.133	52.7188	860.853	102.043	0	0	1897.62	379.561	3707.07	901.009	8124.16	3012.59	1636	15	1031	0.004124	568.865	83.6643	2420.26	1403.45	0.961203	0.969447	0.955383	0.942774	0.941804	0.92386	0.929195	0.909796	0.918526	0.917556	0.868574	0.890398	0.911736	0.878758	0.854995	0.882638	0.841901	0.896217	0.881183	0.846751	1
1636	32540	804	198	29	133.86	13.3306	534.133	35.4453	667.133	52.7188	860.853	102.043	30.9198	9.51703	1897.62	379.561	3707.07	901.009	8124.16	3012.59	1636	0	33571	0.134284	147.22	77.5898	104.299	480.126	0.960785	0.969319	0.951327	0.950404	0.936612	0.924056	0.922448	0.914256	0.911397	0.919276	0.893331	0.884841	0.891871	0.875398	0.840383	0.874162	0.837866	0.898543	0.889741	0.843049	1
1641	1372	598	161	27	371.78	19.408	651.58	42.2275	783.658	61.3481	985.637	106.123	639.782	100.625	3433.77	671.967	5992.92	1403.12	12076.2	3842.01	1641	10	2158	0.008632	487.724	163.639	1956.48	2160.32	0.962234	0.969184	0.949027	0.950649	0.944393	0.922845	0.923077	0.917285	0.920065	0.924004	0.882762	0.896432	0.90987	0.886006	0.850788	0.882994	0.840593	0.894578	0.884152	0.848239	1
1642	1260	376	22	3	414.42	24.6805	670.039	48.1486	812.679	62.8463	952.155	112.447	887.03	160.207	3743.15	809.843	6678.41	1581.48	10962.7	3677.95	1642	9	1661	0.006644	478.53	119.859	1628.47	1466.27	0.96177	0.972306	0.94702	0.954846	0.944913	0.922336	0.921734	0.918423	0.917821	0.926249	0.887116	0.897953	0.9118	0.889223	0.847381	0.878989	0.840759	0.893438	0.883203	0.846177	1
1646	919	330	18	2	510.319	30.7946	720.199	54.4811	881.693	79.3106	1091.37	6.51929	1652.28	304.099	4651.37	1052.04	8569.77	2251.02	15830.1	282.413	1646	13	1269	0.005076	571.081	108.624	2552.65	1717.75	0.964145	0.973601	0.948385	0.953901	0.943262	0.927502	0.921198	0.918046	0.918834	0.925926	0.884161	0.903073	0.912924	0.890859	0.849882	0.877069	0.836485	0.895193	0.883373	0.842396	1
1648	0	819	311	20	0	0	534.456	35.6623	742.151	59.3656	918.593	106.469	0	0	1901.39	387.261	5098.31	1236.28	9842.45	3474.25	1648	15	1150	0.0046	597.305	111.077	2904.06	1893.5	0.966087	0.974783	0.951739	0.954783	0.946522	0.929565	0.924348	0.920435	0.91913	0.925652	0.884783	0.903478	0.912609	0.894348	0.84913	0.877391	0.83913	0.9	0.884783	0.841304	1
1648	30603	819	311	20	140.649	13.3033	534.456	35.6623	742.151	59.3656	918.593	106.469	35.7407	10.4315	1901.39	387.261	5098.31	1236.28	9842.45	3474.25	1648	0	31753	0.127012	157.188	88.8616	139.623	645.856	0.957169	0.96879	0.957106	0.939486	0.938478	0.920244	0.918716	0.899899	0.912811	0.922448	0.883901	0.884924	0.885853	0.883712	0.825355	0.869225	0.835307	0.895459	0.886011	0.846644	1
1653	1770	644	261	16	363.917	19.21	644.668	42.8937	853.559	67.6561	1048.17	114.109	600.317	95.3081	3328.37	670.16	7739.86	1882.13	14530.7	4835.51	1653	10	2691	0.010764	482.664	178.896	2028.47	2536.76	0.959866	0.971014	0.954292	0.945559	0.943144	0.923077	0.923449	0.917317	0.914902	0.920661	0.887217	0.887217	0.894277	0.892605	0.83259	0.873096	0.839651	0.893162	0.87997	0.839465	1
1654	1631	390	45	1	396.911	23.4642	659.241	47.6558	877.285	84.2785	1238.87	0	779.571	137.662	3566.68	787.179	8472.62	2455.57	23114	0	1654	8	2067	0.008268	457.272	125.4	1483.73	1662.15	0.958152	0.970005	0.955249	0.945331	0.94001	0.924286	0.923803	0.918481	0.918965	0.922593	0.888486	0.88268	0.889937	0.896226	0.830189	0.868892	0.83672	0.891147	0.876149	0.837929	1
1658	1136	337	43	1	496.737	29.6228	705.452	54.5289	928.66	89.2795	1359.12	0	1523.9	271.648	4376.34	1033.46	10040.1	2815.34	30481.4	0	1658	13	1517	0.006068	555.915	116.177	2418.05	2033.15	0.963085	0.973632	0.956823	0.944957	0.941002	0.929136	0.9265	0.923204	0.921226	0.920897	0.887937	0.885959	0.892881	0.899802	0.841134	0.869479	0.835531	0.890244	0.877719	0.834542	1
1660	0	1016	319	44	0	0	516.846	33.22	724.647	59.3847	951.638	118.798	0	0	1718.52	327.829	4752.17	1199.88	11018.2	4566.99	1660	15	1379	0.005516	578.789	119.428	2717.01	2229.15	0.964104	0.973894	0.957215	0.945975	0.9438	0.928934	0.928571	0.922408	0.923133	0.922045	0.886875	0.886149	0.894126	0.901015	0.843727	0.86657	0.837201	0.890863	0.878173	0.833212	1
1660	25769	1016	319	44	139.421	13.718	516.846	33.22	724.647	59.3847	951.638	118.798	34.8965	10.7369	1718.52	327.829	4752.17	1199.88	11018.2	4566.99	1660	0	27148	0.108592	161.739	101.049	171.136	774.188	0.960494	0.952133	0.956903	0.956221	0.93401	0.928687	0.931192	0.892276	0.916771	0.924359	0.886953	0.896604	0.89327	0.888721	0.824849	0.863563	0.830485	0.890913	0.876492	0.852788	1
1665	1368	737	274	40	346.701	19.4297	617.251	40.6867	829.314	65.0027	1064.77	121.752	519.968	88.0966	2922.37	577.39	7097.41	1665.08	15299.9	5913.03	1665	11	2419	0.009676	495.669	190.944	2241.33	2882.01	0.961554	0.959281	0.958661	0.947706	0.942332	0.929103	0.931377	0.902026	0.914427	0.922282	0.887557	0.892104	0.893551	0.890451	0.827821	0.86482	0.835883	0.892518	0.877015	0.837743	1
1666	1249	441	49	6	368.157	22.9442	623.884	47.4609	830.053	69.0556	1145.36	182.525	623.459	116.421	3029.95	689.269	7133.11	1791.71	19730.3	10308.7	1666	9	1745	0.00698	448.427	139.09	1480.12	1939.12	0.961318	0.957593	0.95788	0.945559	0.939255	0.927221	0.930946	0.897708	0.912607	0.918911	0.889112	0.891977	0.893123	0.88596	0.822636	0.868481	0.837536	0.890831	0.874212	0.846418	1
1670	805	377	43	5	485.884	28.9544	681.88	51.8828	886.452	77.1165	1203.59	220.593	1426.62	256.969	3951.46	904.114	8696.77	2273.3	23418.6	13738	1670	14	1230	0.00492	562.879	123.81	2544.05	2400.15	0.963008	0.955285	0.961382	0.94878	0.938618	0.927642	0.930488	0.89878	0.912602	0.917886	0.884959	0.893496	0.893496	0.886179	0.82439	0.863415	0.838211	0.895528	0.873171	0.847154	1
1672	0	713	359	45	0	0	502.802	33.7545	699.715	58.4889	937.858	149.197	0	0	1584.62	320.142	4283.28	1076.63	10916.8	7357.74	1672	16	1117	0.004468	583.616	127.592	2827.92	2631.03	0.965085	0.958818	0.961504	0.947628	0.93778	0.928827	0.931513	0.898836	0.913608	0.919875	0.88675	0.89436	0.893465	0.886303	0.826768	0.863921	0.838854	0.892569	0.871083	0.84915	1
1672	26510	713	359	45	139.777	13.7283	502.802	33.7545	699.715	58.4889	937.858	149.197	35.1564	10.6961	1584.62	320.142	4283.28	1076.63	10916.8	7357.74	1672	0	27627	0.110508	157.722	92.0966	148.072	763.273	0.962971	0.955641	0.952981	0.937054	0.940511	0.933	0.929887	0.896876	0.920585	0.918848	0.880009	0.901383	0.895374	0.864263	0.847631	0.868064	0.840138	0.891628	0.867955	0.834293	1
1677	1453	537	292	39	369.941	19.6536	614.382	40.3193	813.078	66.9343	1068.08	153.609	630.54	99.8802	2881.69	568.699	6702.99	1651.16	15843.2	8868.38	1677	11	2321	0.009284	493.977	181.417	2170.96	3012.14	0.966178	0.956484	0.9567	0.946359	0.938819	0.937742	0.929341	0.895519	0.919431	0.919862	0.879147	0.892719	0.896165	0.877208	0.836277	0.867945	0.838001	0.889703	0.869453	0.846618	1
1678	1362	315	49	1	390.813	24.1488	622.838	45.0117	815.148	72.4299	1007.1	0	745.048	137.287	3009.96	657.819	6774.44	1750.6	12450.6	0	1678	8	1727	0.006908	445.53	114.597	1336.01	1370.39	0.965837	0.955124	0.956283	0.944991	0.938622	0.941228	0.929936	0.894615	0.919514	0.922988	0.878691	0.894615	0.891141	0.877244	0.839896	0.871164	0.832368	0.887087	0.870006	0.845397	1
1682	922	267	42	1	471.539	28.2233	659.143	50.932	858.205	84.0395	1023.1	0	1304.53	232.466	3572.74	832.634	7941.34	2325.72	13050.7	0	1682	13	1232	0.004928	525.826	106.88	2031.88	1604.56	0.971591	0.957792	0.963068	0.948864	0.939123	0.943182	0.935471	0.894481	0.915584	0.921266	0.877841	0.897321	0.889205	0.882711	0.841315	0.872565	0.842127	0.886364	0.868506	0.836445	1
1684	0	824	255	42	0	0	488.502	33.6557	673.695	55.6183	885.98	82.2538	0	0	1454.79	301.376	3823.31	963.832	8709.34	2406.91	1684	15	1121	0.004484	545.521	110.723	2265.37	1756.71	0.9719	0.959857	0.962979	0.950045	0.938894	0.944692	0.936664	0.894737	0.914808	0.921053	0.881802	0.894737	0.890723	0.886708	0.842551	0.870205	0.842105	0.888046	0.868421	0.832739	1
1684	29510	824	255	42	138.032	13.4843	488.502	33.6557	673.695	55.6183	885.98	82.2538	33.8517	10.2576	1454.79	301.376	3823.31	963.832	8709.34	2406.91	1684	0	30631	0.122524	152.945	80.4876	115.518	537.226	0.96195	0.963126	0.945953	0.93358	0.946215	0.929451	0.911854	0.902142	0.909291	0.913144	0.879975	0.899301	0.904949	0.877722	0.853874	0.875992	0.848503	0.893572	0.876987	0.841582	1
1689	1591	593	211	39	349.643	19.4274	591.255	40.3754	784.882	62.596	997.894	97.9975	533.164	88.9161	2572.24	522.601	6026.56	1503.84	12461.7	3661.9	1689	10	2434	0.009736	456.625	164.529	1697.29	2244.18	0.965283	0.965283	0.955423	0.941249	0.940222	0.933237	0.919885	0.898932	0.91023	0.914749	0.883114	0.899343	0.893591	0.879006	0.852506	0.871611	0.846343	0.894412	0.874076	0.837305	1
1690	1448	365	34	2	393.967	24.1607	610.746	45.1506	775.938	57.0697	1041.47	132.348	763.029	139.822	2840.83	635.857	5804.76	1226.78	14422.7	5251.64	1690	8	1849	0.007396	444.485	103.92	1280.68	1185.81	0.962683	0.968091	0.952677	0.941049	0.939968	0.933207	0.918334	0.901568	0.912655	0.914278	0.882098	0.90238	0.892374	0.880476	0.855057	0.876961	0.849378	0.895349	0.874797	0.834505	1
1694	1003	310	33	2	473.614	29.6984	651.358	50.0391	820.283	71.4627	1105.19	115.903	1323.14	248.886	3447.6	803.053	6896.32	1721.77	16970.8	5166.37	1694	13	1348	0.005392	523.914	98.2158	1971.36	1431.08	0.965134	0.966617	0.955119	0.941024	0.943991	0.933605	0.925816	0.903561	0.911721	0.914318	0.880193	0.905045	0.892804	0.880935	0.85497	0.875742	0.852745	0.901335	0.87092	0.833457	1
1696	0	887	291	35	0	0	496.072	33.3942	673.471	56.9457	851.092	96.4517	0	0	1522.16	306.02	3823.21	983.152	7827.27	2906.5	1696	15	1213	0.004852	548.874	101.293	2256.11	1556.52	0.967024	0.967024	0.957955	0.940643	0.945177	0.93446	0.92704	0.904782	0.909316	0.916323	0.878813	0.906018	0.89324	0.88211	0.860676	0.875103	0.853669	0.902308	0.869332	0.830173	1
1696	33093	887	291	35	134.228	13.4024	496.072	33.3942	673.471	56.9457	851.092	96.4517	31.1805	9.66503	1522.16	306.02	3823.21	983.152	7827.27	2906.5	1696	0	34306	0.137224	148.889	80.0018	109.85	504.579	0.963184	0.962674	0.95135	0.943523	0.9474	0.928875	0.916618	0.919562	0.916472	0.917667	0.891258	0.906124	0.91554	0.892978	0.835801	0.868609	0.839168	0.890252	0.864178	0.824244	1
1701	1394	668	242	31	350.159	18.9986	602.935	40.1878	785.537	62.8466	963.313	111.494	535.286	86.9094	2725.21	538.659	6041.09	1460.38	11355.1	4472.13	1701	11	2335	0.00934	475.736	168.518	1876.05	2200.99	0.966809	0.967024	0.950964	0.946467	0.942398	0.932334	0.92227	0.914561	0.913919	0.911563	0.882655	0.902784	0.904711	0.893362	0.853105	0.870021	0.849893	0.892505	0.86788	0.825482	1
1702	1253	394	39	0	390.98	23.4525	624.398	45.6896	817.039	77.1276	0	0	745.523	133.847	3033.45	660.518	6847.66	2065.75	0	0	1702	9	1686	0.006744	455.383	117.549	1421.34	1357.15	0.967082	0.968861	0.948399	0.945136	0.941874	0.933867	0.920522	0.919632	0.918149	0.911625	0.884638	0.903025	0.907177	0.897687	0.853499	0.870403	0.849644	0.88879	0.863879	0.825919	1
1706	888	336	36	0	486.082	29.2825	670.999	51.7589	865.461	77.4445	0	0	1428.62	256.544	3767.7	869.473	8109.97	2299.02	0	0	1706	13	1260	0.00504	546.232	105.369	2243.27	1571.56	0.969841	0.970635	0.951984	0.946032	0.945238	0.93254	0.920238	0.921429	0.914286	0.911508	0.887698	0.903175	0.904762	0.900397	0.854762	0.873413	0.849206	0.891667	0.864683	0.828571	1
1708	0	780	325	33	0	0	508.203	33.8615	692.435	56.9174	883.099	85.7527	0	0	1635.64	326.267	4148.63	1023.85	8650.29	2665.71	1708	16	1138	0.004552	571.689	107.994	2556.74	1720.57	0.972759	0.971002	0.952109	0.948594	0.949033	0.934534	0.920475	0.92355	0.918278	0.911687	0.88884	0.906415	0.904218	0.898506	0.858084	0.872583	0.850176	0.892355	0.862917	0.830844	1
1708	30317	780	325	33	129.157	13.0087	508.203	33.8615	692.435	56.9174	883.099	85.7527	27.8053	8.65716	1635.64	326.267	4148.63	1023.85	8650.29	2665.71	1708	0	31455	0.12582	145.167	86.1032	119.299	574.616	0.965713	0.957129	0.957749	0.941726	0.943634	0.925974	0.920664	0.905309	0.921825	0.925147	0.894023	0.888523	0.905357	0.884788	0.830456	0.859704	0.83602	0.887983	0.862168	0.825783	1
1713	999	589	257	29	350.598	18.7766	616.278	40.899	800.442	63.5858	994.804	94.4934	537.179	86.4403	2909.21	582.39	6387.46	1502.98	12330.6	3708.65	1713	12	1874	0.007496	505.762	183.547	2267.52	2500.72	0.970117	0.966382	0.956777	0.947972	0.945838	0.926894	0.919424	0.910886	0.924493	0.921291	0.887673	0.904216	0.897279	0.89461	0.846585	0.867129	0.84445	0.896478	0.860192	0.817236	1
1714	891	347	50	1	383.978	22.7058	631.541	44.9766	821.511	59.6621	977.834	0	706.143	125.099	3135.95	674.65	6882.55	1502.04	11400.9	0	1714	10	1289	0.005156	468.055	134.789	1608.13	1601.6	0.969356	0.96315	0.960434	0.949573	0.947634	0.927463	0.920093	0.906129	0.927075	0.920481	0.888673	0.899147	0.901086	0.889449	0.841738	0.864236	0.839798	0.893328	0.852987	0.814585	1
1718	634	298	45	1	490.779	27.4017	682.204	51.4044	879.05	67.7517	1035.9	0	1468.02	243.571	3955.69	893.408	8440.96	1930.31	13544.8	0	1718	14	978	0.003912	567.53	118.399	2559.21	1880	0.97137	0.961145	0.960634	0.95092	0.95092	0.931493	0.92229	0.90184	0.925869	0.92229	0.894683	0.894683	0.898773	0.888037	0.844581	0.867076	0.837423	0.891104	0.848671	0.816973	1
1720	0	576	277	42	0	0	507.549	33.153	696.733	55.5992	893.861	77.7689	0	0	1628.53	317.89	4221.26	1012.25	8916.78	2358.08	1720	16	895	0.00358	584.23	118.947	2772.99	1976.5	0.972067	0.963128	0.964246	0.948603	0.953073	0.934078	0.923464	0.900559	0.924022	0.924022	0.893296	0.894972	0.9	0.887709	0.843575	0.86648	0.836872	0.892179	0.850279	0.815642	1
1720	27706	576	277	42	133.119	13.7456	507.549	33.153	696.733	55.5992	893.861	77.7689	30.4792	9.7713	1628.53	317.89	4221.26	1012.25	8916.78	2358.08	1720	0	28601	0.114404	147.235	82.4292	116.299	591.892	0.969477	0.960071	0.952065	0.944075	0.943376	0.930405	0.929898	0.898937	0.898028	0.919024	0.884462	0.894549	0.894479	0.879305	0.833135	0.861771	0.827558	0.876892	0.868519	0.839796	1
1725	1110	437	232	37	344.255	19.4344	610.223	40.154	803.23	60.9509	1002.24	77.7668	509.144	85.9634	2823.98	557.401	6444.2	1466.34	12492.5	2913.92	1725	11	1816	0.007264	480.299	188.32	2068.56	2609.7	0.972192	0.959802	0.957599	0.944383	0.946861	0.933921	0.919879	0.893447	0.913271	0.923733	0.892896	0.890143	0.893172	0.889317	0.831498	0.86261	0.833976	0.886289	0.855176	0.828744	1
1726	1015	268	36	1	374.861	23.5686	622.846	46.3536	807.11	72.2316	980.877	0	658.115	123.75	3012.82	675.748	6578.87	1694.08	11507.2	0	1726	9	1320	0.00528	437.457	122.258	1305.89	1390.72	0.97197	0.958712	0.957576	0.943561	0.944697	0.937879	0.919318	0.891667	0.912121	0.925379	0.887121	0.893182	0.893939	0.888636	0.834091	0.859091	0.830682	0.885227	0.859091	0.82803	1
1730	683	220	31	1	483.996	29.4593	677.952	52.393	858.139	70.7928	1053.13	0	1410.69	254.966	3886.21	913.251	7876.29	1970.95	14228.8	0	1730	13	935	0.00374	542.646	108.836	2221.24	1649	0.971658	0.957219	0.957754	0.950802	0.947594	0.936364	0.92246	0.890374	0.911765	0.931016	0.880749	0.890374	0.88984	0.887166	0.836364	0.862032	0.827807	0.888235	0.857754	0.827273	1
1732	0	609	200	31	0	0	508.781	33.9662	702.925	55.5211	894.165	88.1375	0	0	1641.27	327.056	4332.66	1028.53	8985.69	2803.46	1732	15	840	0.00336	569.229	112.51	2553.12	1871.72	0.974405	0.958929	0.958929	0.953571	0.950595	0.940476	0.924405	0.88869	0.915476	0.933333	0.884524	0.892857	0.8875	0.892857	0.834524	0.866071	0.829762	0.886905	0.856548	0.82381	1
1732	26944	609	200	31	135.605	13.3712	508.781	33.9662	702.925	55.5211	894.165	88.1375	32.1201	9.75101	1641.27	327.056	4332.66	1028.53	8985.69	2803.46	1732	0	27784	0.111136	148.715	77.9035	108.338	540.69	0.97216	0.960895	0.961651	0.950421	0.938922	0.929366	0.932371	0.902948	0.90113	0.908598	0.873686	0.898377	0.887903	0.878473	0.846116	0.867172	0.845829	0.885474	0.869385	0.821588	1
1737	1180	460	179	31	363.304	19.1778	620.523	40.9337	818.909	61.5194	1002.84	105.671	597.307	95.1278	2968.9	585.096	6825.3	1552.31	12709.6	4253.45	1737	10	1850	0.0074	482.06	174.615	1992.56	2508.05	0.978919	0.959189	0.96	0.954324	0.944595	0.939459	0.930811	0.897297	0.905676	0.927027	0.875946	0.901081	0.888108	0.885676	0.85	0.87027	0.832703	0.883514	0.87	0.822162	1
1738	1084	276	27	4	381.056	22.782	629.144	46.5212	819.368	48.2368	1058.18	73.74	690.378	124.04	3103.89	682.032	6792.79	1204.52	14645.5	3186.37	1738	8	1391	0.005564	440.736	120.801	1327.84	1481.19	0.980949	0.963336	0.96046	0.955787	0.942128	0.941769	0.935298	0.898275	0.905104	0.926312	0.877426	0.899712	0.890007	0.883537	0.853702	0.870597	0.833214	0.884615	0.878145	0.828541	1
1742	764	230	26	3	479.257	28.6509	677.423	51.7158	870.804	56.7048	1108.56	92.8645	1369.38	246.968	3875.14	885.829	8168.05	1698.22	16929.4	4158.39	1742	13	1023	0.004092	535.608	109.694	2151.17	1741.04	0.981427	0.963343	0.959922	0.955523	0.94477	0.942326	0.932551	0.900293	0.906647	0.926686	0.878299	0.904203	0.892962	0.876833	0.849462	0.859238	0.835288	0.883675	0.8739	0.828446	1
1744	0	668	215	29	0	0	491.201	33.1234	691.662	55.7183	901.768	99.5442	0	0	1478.02	297.762	4131.76	1006.59	9295.85	3644.01	1744	15	912	0.003648	551.514	114.221	2352.22	1888.25	0.982456	0.965461	0.959978	0.956689	0.944627	0.944079	0.934759	0.900219	0.912829	0.929825	0.876096	0.905702	0.891996	0.876096	0.848136	0.857456	0.836075	0.880482	0.868969	0.824561	1
1744	31119	668	215	29	131.595	13.5548	491.201	33.1234	691.662	55.7183	901.768	99.5442	29.4446	9.4156	1478.02	297.762	4131.76	1006.59	9295.85	3644.01	1744	0	32031	0.128124	143.551	73.6723	95.5797	500.847	0.971465	0.966408	0.949221	0.94613	0.939356	0.931176	0.923683	0.91502	0.905576	0.917065	0.874715	0.89749	0.886064	0.891995	0.86165	0.878071	0.853985	0.896335	0.873388	0.826933	1
1749	1207	471	172	25	339.495	18.771	591.617	39.2739	797.759	61.4879	1010.89	93.9743	488.205	80.0968	2575.07	511.623	6317.88	1480.19	12925.7	3963	1749	10	1875	0.0075	453.818	171.031	1713.03	2292.19	0.9744	0.968267	0.958133	0.9552	0.941333	0.937333	0.9328	0.911733	0.9208	0.914933	0.866667	0.902933	0.903467	0.881333	0.853333	0.8776	0.851467	0.8976	0.8728	0.828	1
1750	1076	271	36	1	378.707	23.5207	611.681	44.3448	846.245	66.1126	981.403	0	678.279	125.204	2852.15	629.827	7538.11	1755.93	11525.7	0	1750	9	1384	0.005536	436.922	118.811	1290.22	1424.78	0.972905	0.970014	0.955925	0.956647	0.94328	0.936416	0.93172	0.91763	0.92052	0.914017	0.864523	0.901734	0.905347	0.878613	0.848627	0.873916	0.851156	0.895231	0.876806	0.827312	1
1754	744	233	34	1	484.318	28.4059	663.539	49.8787	900.754	77.529	1046.41	0	1412.43	248.317	3641.34	841.468	9119.11	2374.15	13959.4	0	1754	13	1012	0.004048	540.127	108.568	2196.93	1754.16	0.971838	0.970356	0.958992	0.95504	0.940711	0.936759	0.92836	0.920455	0.916502	0.910573	0.862154	0.899209	0.90415	0.881917	0.853261	0.869071	0.853261	0.89081	0.876482	0.829051	1
1756	0	670	221	35	0	0	511.131	33.7397	689.605	53.4674	922.011	79.1242	0	0	1663.6	330.842	4089.53	963.101	9772.81	2442.27	1756	15	926	0.003704	569.256	111.118	2549.08	1905.78	0.972462	0.971382	0.958423	0.960583	0.943305	0.940605	0.930346	0.921706	0.916307	0.913607	0.862311	0.901728	0.907127	0.884989	0.854212	0.86879	0.854212	0.892009	0.87527	0.828294	1
1756	31952	670	221	35	138.21	13.0802	511.131	33.7397	689.605	53.4674	922.011	79.1242	33.9219	9.90623	1663.6	330.842	4089.53	963.101	9772.81	2442.27	1756	0	32878	0.131512	150.35	74.8309	104.761	524.921	0.967501	0.969645	0.946849	0.947016	0.947138	0.922897	0.931094	0.917757	0.911704	0.915247	0.886687	0.900602	0.893531	0.875525	0.833719	0.882201	0.844318	0.882338	0.869016	0.841566	1
1761	1656	502	176	30	332.822	18.3692	608.43	39.4453	787.153	57.6029	1037.97	85.5831	460.099	76.255	2798.24	545.305	6060	1356.33	13900.8	3389.8	1761	9	2364	0.009456	434.121	168.681	1544.09	2227.8	0.970389	0.970601	0.950719	0.944162	0.947335	0.929569	0.935491	0.919839	0.915821	0.919628	0.877538	0.904611	0.89467	0.883249	0.836083	0.880499	0.850254	0.886633	0.872885	0.83143	1
1762	1482	279	29	1	358.342	22.3063	620.344	44.6176	801.626	60.5604	992.847	0	575.104	107.41	2973.52	639.44	6403.01	1385.44	11931.8	0	1762	8	1791	0.007164	406.688	111.999	1049.43	1182.12	0.970687	0.97292	0.947795	0.944165	0.948074	0.927415	0.933557	0.918481	0.915131	0.917923	0.87828	0.910944	0.892518	0.881351	0.833892	0.884701	0.849805	0.887493	0.876326	0.831379	1
1766	950	236	24	1	481.757	27.8969	679.378	52.6839	873.47	81.2107	1031.03	0	1389.87	240.446	3910.92	912.878	8346.16	2286.8	13355.3	0	1766	12	1211	0.004844	528.487	99.9971	2028.92	1489.58	0.970273	0.973576	0.946738	0.947564	0.94839	0.931049	0.926507	0.918662	0.911643	0.910818	0.877787	0.916598	0.886457	0.874484	0.836086	0.886045	0.852188	0.888522	0.875723	0.830718	1
1768	0	833	221	25	0	0	500.277	32.7782	694.374	58.6294	906.25	99.6458	0	0	1559.92	304.828	4187.97	1057.26	9414.89	3169.53	1768	15	1079	0.004316	549.438	104.316	2280.19	1690.81	0.968026	0.972196	0.94949	0.951344	0.95088	0.933272	0.928174	0.917053	0.914272	0.911029	0.876738	0.916126	0.884152	0.875811	0.835032	0.887859	0.850324	0.883689	0.874421	0.829472	1
1768	28353	833	221	25	136.653	13.7535	500.277	32.7782	694.374	58.6294	906.25	99.6458	32.911	10.3628	1559.92	304.828	4187.97	1057.26	9414.89	3169.53	1768	0	29432	0.117728	151.786	81.2332	115.298	532.231	0.974484	0.964036	0.949986	0.953299	0.950088	0.932539	0.91973	0.905358	0.909316	0.909486	0.868154	0.897204	0.887418	0.881557	0.840123	0.87449	0.839528	0.888115	0.857043	0.7984	1
1773	1378	633	186	24	352.038	19.6331	604.96	38	796.6	61.4591	1021.8	104.835	544.201	92.0869	2748.72	516.994	6290.32	1458.8	13415.1	4321.29	1773	10	2221	0.008884	468.59	164.717	1792.8	2200.63	0.970059	0.968708	0.951148	0.946871	0.951148	0.933814	0.932688	0.912652	0.910176	0.90995	0.863575	0.905223	0.881585	0.879559	0.831382	0.886763	0.843089	0.889689	0.865151	0.824178	1
1774	1267	377	35	1	397.336	24.094	628.911	44.3352	809.034	53.0691	1075.02	0	782.522	143.6	3096.02	652.981	6556.29	1293.7	15130.6	0	1774	9	1680	0.00672	458.283	114.288	1430.51	1320.73	0.96994	0.966369	0.952976	0.944048	0.951488	0.933929	0.935417	0.913095	0.907738	0.908333	0.861012	0.897619	0.882143	0.882143	0.828571	0.886905	0.840476	0.892857	0.861607	0.825595	1
1778	906	327	34	1	492.333	30.7566	674.742	49.4238	858.196	63.2151	1164.55	0	1485.43	278.42	3824.24	835.277	7845.75	1751.3	19214.1	0	1778	13	1268	0.005072	549.715	103.182	2273.1	1562.16	0.967666	0.96806	0.955047	0.949527	0.952681	0.934937	0.934937	0.912855	0.911278	0.910489	0.863959	0.90142	0.883675	0.883281	0.827681	0.88683	0.839117	0.896688	0.865142	0.833991	1
1780	0	802	305	34	0	0	521.507	35.4368	705.285	53.968	900.524	78.5108	0	0	1767.89	363.518	4370.91	988.34	9121.19	2573.43	1780	15	1141	0.004564	581.926	107.253	2682.82	1771.07	0.968449	0.971078	0.956179	0.949167	0.954864	0.937774	0.937336	0.913672	0.910605	0.911481	0.861525	0.90184	0.884312	0.88475	0.831727	0.882559	0.842244	0.894391	0.865031	0.833918	1
1780	28626	802	305	34	135.557	13.5192	521.507	35.4368	705.285	53.968	900.524	78.5108	32.1081	9.90286	1767.89	363.518	4370.91	988.34	9121.19	2573.43	1780	0	29767	0.119068	152.666	89.2258	133.713	615.896	0.977677	0.961148	0.948752	0.958561	0.944418	0.936524	0.920953	0.896412	0.923556	0.925186	0.874811	0.900292	0.891776	0.892851	0.846306	0.864951	0.844929	0.897269	0.861625	0.818557	1
1785	1292	604	257	31	339.352	18.3447	624.501	43.0246	806.223	59.357	1017.78	82.7397	487.409	78.9942	3029.79	631.625	6509.22	1415.33	13106.7	3380.43	1785	11	2184	0.008736	482.78	187.937	2078.25	2509.23	0.975504	0.965201	0.956731	0.959936	0.946886	0.93315	0.926282	0.901557	0.917811	0.921703	0.873168	0.904533	0.894918	0.891484	0.837683	0.87706	0.84272	0.898352	0.869277	0.820055	1
1786	1165	358	40	0	379.716	22.2092	645.185	47.1507	813.204	67.6028	0	0	682.843	120.004	3345.39	744.071	6705.36	1546.25	0	0	1786	9	1563	0.006252	451.614	129.519	1446.82	1472.09	0.977287	0.964811	0.955854	0.960972	0.944018	0.935061	0.922905	0.897633	0.917786	0.927063	0.873321	0.903071	0.898273	0.894114	0.84421	0.873321	0.839731	0.900192	0.871401	0.818618	1
1790	824	299	35	0	484.967	27.6694	695.608	53.9995	879.221	68.4897	0	0	1417.33	242.884	4196.78	983.088	8445.73	1832.59	0	0	1790	13	1158	0.004632	551.271	114.881	2347.43	1736.58	0.975389	0.965458	0.959413	0.962003	0.943869	0.93696	0.929188	0.900691	0.923575	0.928325	0.87867	0.904577	0.901554	0.894646	0.847582	0.874352	0.83981	0.899396	0.872193	0.823834	1
1792	0	742	283	33	0	0	512.028	32.1626	721.045	60.5605	902.018	80.9822	0	0	1670.32	316.882	4685.74	1173.06	9170.76	2358.9	1792	15	1058	0.004232	580.101	117.076	2710.85	1927.76	0.976843	0.965974	0.96172	0.963611	0.948015	0.935728	0.931002	0.901229	0.926749	0.928639	0.880907	0.906427	0.902174	0.894612	0.849716	0.878544	0.842155	0.899811	0.872401	0.826087	1
1792	29067	742	283	33	134.228	13.4006	512.028	32.1626	721.045	60.5605	902.018	80.9822	31.1805	9.67743	1670.32	316.882	4685.74	1173.06	9170.76	2358.9	1792	0	30125	0.1205	149.887	85.9737	125.291	611.502	0.97449	0.956797	0.952448	0.956664	0.934772	0.943884	0.929444	0.903485	0.923502	0.913046	0.876282	0.891203	0.900946	0.870539	0.836913	0.847867	0.855071	0.887817	0.874606	0.820249	1
1797	1296	562	242	30	359.009	19.1876	623.548	39.9118	832.37	64.9168	1015.7	88.1994	576.572	92.5289	3010.24	583.892	7174.5	1669.19	13053.3	3236	1797	11	2130	0.00852	491.837	183.263	2144.05	2608.34	0.979108	0.95939	0.953756	0.961268	0.937089	0.941549	0.93169	0.903052	0.924883	0.921362	0.885211	0.902347	0.900704	0.88169	0.842254	0.866197	0.849531	0.894836	0.86831	0.81385	1
1798	1196	328	47	2	399.179	23.3695	642.852	45.5984	833.061	69.6781	957.518	38.4111	792.797	138.757	3306.24	705.646	7209.75	1729.26	10759.1	1283.68	1798	9	1573	0.006292	463.663	123.45	1521.3	1533.99	0.979021	0.957088	0.952638	0.960585	0.935791	0.943738	0.93007	0.899873	0.924984	0.921488	0.88684	0.901462	0.899237	0.880483	0.840114	0.869676	0.849968	0.893833	0.866179	0.809282	1
1802	868	287	42	2	506.319	28.7554	696.191	52.5674	875.683	78.7839	1016.03	53.1313	1611.81	273.659	4203.17	950.694	8396.29	2200.36	12887	1998.43	1802	13	1199	0.004796	565.556	108.697	2488.56	1763.5	0.980817	0.954128	0.953711	0.960384	0.938699	0.941618	0.929942	0.902419	0.924937	0.923686	0.886572	0.894912	0.899083	0.879483	0.844454	0.874479	0.854879	0.893661	0.864053	0.809008	1
1804	0	782	272	42	0	0	528.522	33.3376	717.969	58.4105	903.683	93.2156	0	0	1836.32	345.852	4620.23	1110.8	9292.48	2797.63	1804	15	1096	0.004384	589.915	111.822	2812.95	1947.18	0.979471	0.955748	0.96031	0.960766	0.9375	0.94708	0.934763	0.906022	0.927007	0.922901	0.889142	0.893248	0.90146	0.883212	0.842609	0.876369	0.855383	0.893248	0.864964	0.813869	1
1804	27731	782	272	42	134.541	13.4181	528.522	33.3376	717.969	58.4105	903.683	93.2156	31.3963	9.74003	1836.32	345.852	4620.23	1110.8	9292.48	2797.63	1804	0	28827	0.115308	151.854	90.7352	137.151	653.622	0.963489	0.957176	0.95107	0.95048	0.939414	0.928383	0.91475	0.91475	0.915322	0.904256	0.86719	0.907188	0.890832	0.881934	0.840427	0.85883	0.859281	0.88065	0.881535	0.827037	1
1809	1242	595	232	40	336.774	18.9578	627.23	39.3081	818.948	65.1534	998.97	96.9796	476.795	81.2688	3061.98	574.939	6839.24	1615.83	12491.6	3529.24	1809	11	2109	0.008436	484.319	192.916	2133.91	2636.47	0.972262	0.956852	0.955666	0.949739	0.937648	0.937885	0.928876	0.912044	0.915363	0.922238	0.875533	0.897345	0.903983	0.888099	0.844476	0.868184	0.856804	0.886676	0.870792	0.815552	1
1810	1109	363	33	0	379.039	22.3487	646.709	46.3569	838.386	66.8259	0	0	679.326	120.535	3366.62	714.032	7335.63	1713.29	0	0	1810	9	1505	0.00602	453.672	131.612	1473.44	1510.21	0.974419	0.957807	0.95515	0.944186	0.934219	0.933555	0.929568	0.914618	0.912625	0.919934	0.873422	0.895681	0.906312	0.882724	0.839203	0.863787	0.861794	0.881395	0.870764	0.819601	1
1814	732	312	29	0	477.759	27.0059	697.372	49.8862	880.682	81.66	0	0	1355.06	227.827	4217.2	901.007	8552.7	2321.88	0	0	1814	14	1073	0.004292	552.507	119.272	2381.82	1773.43	0.979031	0.958062	0.954334	0.94315	0.933364	0.938024	0.93616	0.913327	0.915191	0.921249	0.881174	0.895154	0.905871	0.88164	0.83644	0.867195	0.861603	0.884902	0.877912	0.815005	1
1816	0	643	290	27	0	0	499.191	31.6524	717.645	54.1674	899.676	85.7447	0	0	1548.57	291.545	4602.15	1049.19	9127.65	2527.3	1816	16	960	0.00384	576.446	121.338	2684.17	1926.61	0.979688	0.958333	0.956771	0.947396	0.936458	0.940625	0.938542	0.913542	0.915625	0.922396	0.880729	0.897917	0.910417	0.881771	0.838021	0.866667	0.863021	0.888542	0.877083	0.816667	1
1816	26209	643	290	27	136.876	13.8615	499.191	31.6524	717.645	54.1674	899.676	85.7447	33.0832	10.4466	1548.57	291.545	4602.15	1049.19	9127.65	2527.3	1816	0	27169	0.108676	152.408	85.3916	126.758	608.954	0.961647	0.967941	0.949299	0.953679	0.942306	0.933417	0.916707	0.918528	0.902794	0.910909	0.868692	0.910265	0.893242	0.896886	0.828076	0.876109	0.86008	0.888384	0.879256	0.833726	1
1821	1293	479	243	24	363.802	19.5228	610.376	36.2307	832.209	62.1934	1012.1	83.909	599.917	96.9558	2819.26	494.924	7159.79	1587.12	12890.6	3051.33	1821	11	2039	0.008156	485.18	178.154	2047.73	2537.84	0.967631	0.964198	0.956106	0.955615	0.938695	0.937469	0.924963	0.914174	0.907798	0.917607	0.873958	0.905346	0.89848	0.892594	0.834723	0.868808	0.86513	0.885974	0.880333	0.832516	1
1822	1179	284	37	0	402.438	23.9433	627.616	42.6692	861.209	59.9996	0	0	812.561	144.732	3073.78	620.619	7912.95	1584.13	0	0	1822	8	1500	0.006	456.388	112.984	1415.83	1413.87	0.965	0.966667	0.960667	0.957	0.946	0.935	0.917667	0.917	0.905667	0.913333	0.867333	0.913	0.894667	0.898	0.834333	0.869667	0.861333	0.888	0.884	0.837333	1
1826	804	243	36	0	499.744	29.4346	675.575	48.361	906.146	68.342	0	0	1551.24	273.91	3835.44	809.176	9234.29	2040.24	0	0	1826	13	1083	0.004332	552.706	104.62	2319.15	1698.29	0.965836	0.969529	0.960295	0.95614	0.942752	0.937211	0.915512	0.920129	0.909972	0.912281	0.866113	0.912281	0.896584	0.897507	0.83518	0.862419	0.860572	0.89012	0.886888	0.839797	1
1828	0	713	231	35	0	0	512.816	34.8451	689.175	54.3054	916.472	73.8986	0	0	1681.26	341.768	4084.03	966.014	9574.9	2257.56	1828	15	979	0.003916	568.859	108.62	2530.41	1832.01	0.968335	0.969356	0.960674	0.956078	0.94382	0.939224	0.91573	0.920838	0.911134	0.911645	0.867211	0.911134	0.899898	0.896323	0.837589	0.864147	0.863126	0.890194	0.885598	0.837589	1
1828	28431	713	231	35	137.874	13.6428	512.816	34.8451	689.175	54.3054	916.472	73.8986	33.7597	10.3163	1681.26	341.768	4084.03	966.014	9574.9	2257.56	1828	0	29410	0.11764	152.221	80.9323	116.868	558.938	0.965709	0.962292	0.952346	0.95493	0.948708	0.932404	0.921608	0.912462	0.910337	0.914723	0.874209	0.901309	0.901326	0.89269	0.847059	0.868157	0.851462	0.895019	0.872543	0.828817	1
1833	1505	543	198	30	350.414	19.0686	617.136	41.8301	800.74	60.9916	1033.32	83.0555	536.478	87.3657	2922.83	592.127	6386.06	1481.08	13703.2	3314.72	1833	10	2276	0.009104	462.225	171.267	1788.24	2340.49	0.963972	0.966828	0.955624	0.95826	0.941125	0.934095	0.919596	0.918497	0.908392	0.913005	0.868849	0.904438	0.897847	0.892135	0.837434	0.873023	0.855668	0.89609	0.877636	0.835457	1
1834	1355	318	26	1	380.598	23.326	630.053	47.7238	796.095	69.7479	1080.56	0	688.262	126.339	3119.77	703.904	6312.87	1755.1	15364.6	0	1834	8	1700	0.0068	434.027	112.464	1237.75	1251.82	0.963529	0.967647	0.955294	0.959412	0.940882	0.935294	0.918824	0.919706	0.902353	0.912059	0.867941	0.905	0.900588	0.890588	0.836471	0.879706	0.852941	0.896471	0.881471	0.834412	1
1838	944	275	22	1	471.167	28.21	674.125	53.9655	847.319	70.1547	1092.76	0	1301.51	234.219	3825.44	912.283	7586.55	1986.47	15888.7	0	1838	13	1242	0.004968	523.269	102.763	1983.42	1453.4	0.966989	0.970209	0.955314	0.960145	0.943237	0.936393	0.919485	0.925523	0.901771	0.913849	0.87037	0.902576	0.900966	0.887279	0.838567	0.88124	0.855072	0.890097	0.882045	0.82971	1
1840	0	835	268	22	0	0	493.749	33.2933	696.076	60.9982	865.482	72.6844	0	0	1501.11	305.468	4225.3	1103.63	8090.13	2246.88	1840	15	1125	0.0045	549.217	105.782	2278.92	1571.64	0.966222	0.969778	0.956	0.958222	0.944444	0.936444	0.918667	0.925333	0.904	0.916444	0.873778	0.904889	0.900444	0.885333	0.839556	0.883556	0.854222	0.891556	0.883556	0.827556	1
1840	29983	835	268	22	133.345	13.3416	493.749	33.2933	696.076	60.9982	865.482	72.6844	30.5735	9.43118	1501.11	305.468	4225.3	1103.63	8090.13	2246.88	1840	0	31108	0.124432	148.385	81.269	111.884	515.379	0.96488	0.950302	0.954851	0.964623	0.943632	0.934438	0.926385	0.907918	0.921998	0.926514	0.879565	0.889353	0.899736	0.905491	0.847965	0.882313	0.838739	0.895365	0.861258	0.832808	1
1845	1247	625	219	20	354.599	18.5651	601.341	39.6443	804.637	74.6801	984.324	76.5001	555.485	87.1617	2703.19	538.165	6531.64	1792.32	11843.8	3005.27	1845	11	2111	0.008444	480.306	168.209	1918.28	2220.33	0.964472	0.964235	0.953813	0.967314	0.946945	0.937707	0.925154	0.912838	0.912838	0.921127	0.881573	0.903363	0.905495	0.898626	0.850071	0.872572	0.850308	0.888915	0.871388	0.826622	1
1846	1140	341	36	2	398.937	23.5239	623.538	46.3313	839.957	73.3251	982.199	32.9447	791.491	140.069	3022.61	674.833	7405.19	1931.23	11592.2	1157.92	1846	9	1519	0.006076	460.578	116.655	1463.32	1436.49	0.966425	0.961488	0.951613	0.967084	0.947005	0.937788	0.930546	0.906188	0.914747	0.927255	0.887755	0.905859	0.90948	0.897959	0.856485	0.872284	0.844635	0.886109	0.868993	0.82291	1
1850	795	280	31	2	465.224	28.0017	654.451	49.5655	878.089	84.5574	1002.41	1.77447	1253.19	224.821	3494.93	799.184	8497.68	2496.67	12278.4	64.92	1850	13	1108	0.004432	525.564	109.915	2042.28	1645.34	0.965704	0.962996	0.953971	0.966155	0.948556	0.935018	0.927798	0.909296	0.916065	0.930054	0.891245	0.905686	0.90704	0.898014	0.86056	0.869134	0.845217	0.886733	0.874549	0.814982	1
1852	0	699	261	32	0	0	486.836	32.7119	676.981	56.5291	910.329	99.2219	0	0	1438.99	288.124	3880.59	971.535	9539.39	3286.06	1852	15	992	0.003968	550.525	114.691	2342.69	1877.13	0.969254	0.964214	0.954637	0.966734	0.951613	0.936996	0.929435	0.909274	0.916835	0.93246	0.888609	0.904234	0.90877	0.896169	0.861391	0.865927	0.849798	0.884577	0.873992	0.813508	1
1852	33318	699	261	32	138.096	13.2767	486.836	32.7119	676.981	56.5291	910.329	99.2219	33.8672	10.0525	1438.99	288.124	3880.59	971.535	9539.39	3286.06	1852	0	34310	0.13724	150.02	72.9884	100.622	501.642	0.9797	0.953891	0.957476	0.944827	0.92559	0.946167	0.937453	0.905188	0.920825	0.932877	0.878796	0.882002	0.900962	0.897756	0.845818	0.878184	0.850904	0.88534	0.866628	0.815302	1
1857	1765	494	235	30	334.113	18.7982	582.1	36.7642	775.609	60.6019	1015.32	118.929	465.616	78.8068	2450.27	462.251	5810.52	1360.8	13290.9	4999.1	1857	10	2524	0.010096	431.852	164.83	1504.14	2196.12	0.976228	0.958003	0.959984	0.95622	0.93542	0.939778	0.935618	0.906498	0.922147	0.930864	0.874802	0.888867	0.902932	0.896989	0.850238	0.877179	0.847464	0.881141	0.867472	0.814976	1
1858	1605	307	47	1	373.788	22.8711	601.714	45.1358	777.386	62.9346	1030.66	0	652.115	119.942	2717.99	599.06	5857.75	1402.63	13341	0	1858	8	1960	0.00784	419.502	104.957	1107	1143.98	0.978061	0.956633	0.959439	0.954592	0.935714	0.941071	0.935969	0.906122	0.92551	0.930102	0.875765	0.884949	0.90102	0.896429	0.85051	0.877806	0.849745	0.883673	0.863776	0.812755	1
1862	1121	252	43	1	448.503	27.2981	636.818	49.289	805.093	76.3153	1054.29	0	1123.71	205.715	3223.17	739.522	6550.15	1840.87	14275.6	0	1862	12	1417	0.005668	493.242	98.0871	1671.03	1316.63	0.982357	0.95554	0.958716	0.952011	0.939661	0.947424	0.936838	0.901553	0.926606	0.928723	0.872618	0.881793	0.89626	0.905081	0.8518	0.877205	0.848271	0.880734	0.861327	0.820042	1
1864	0	995	237	42	0	0	466.773	32.1919	655.473	55.3807	827.882	90.2084	0	0	1269.99	264.161	3525.19	879.995	7183.36	2439.32	1864	15	1274	0.005096	513.782	101.791	1884.46	1454.67	0.980377	0.957221	0.958006	0.954867	0.944662	0.947017	0.937598	0.903061	0.926217	0.927786	0.873234	0.882261	0.895212	0.905024	0.855573	0.876766	0.848901	0.880691	0.865385	0.821821	1
1864	32341	995	237	42	138.456	13.2647	466.773	32.1919	655.473	55.3807	827.882	90.2084	34.1277	10.1714	1269.99	264.161	3525.19	879.995	7183.36	2439.32	1864	0	33615	0.13446	152.681	75.4886	104.255	452.923	0.976499	0.96155	0.952744	0.939685	0.925524	0.94849	0.936427	0.918459	0.921598	0.923412	0.896728	0.897947	0.909237	0.893158	0.845515	0.871397	0.858411	0.886613	0.88227	0.833452	1
1869	1684	713	197	37	360.394	18.5697	575.929	39.5794	769.003	62.9774	934.164	98.1111	582.898	90.1297	2378.63	488.115	5673.36	1368.35	10277.9	3346.58	1869	10	2631	0.010524	457.468	146.201	1587.04	1869.53	0.980426	0.962562	0.957241	0.949829	0.933865	0.944508	0.943938	0.91011	0.924933	0.927784	0.885405	0.889776	0.897758	0.895097	0.847396	0.871152	0.849867	0.882174	0.876283	0.821551	1
1870	1510	396	35	1	396.114	22.9896	591.63	43.8445	775.097	61.3597	836.426	0	774.637	135.299	2583.32	567.404	5800.33	1315.49	7150.21	0	1870	8	1942	0.007768	443.039	95.6666	1237.31	1019.91	0.982492	0.963955	0.957775	0.949022	0.929197	0.944645	0.944645	0.908599	0.920443	0.928939	0.892122	0.895726	0.899588	0.892122	0.847837	0.869722	0.850412	0.881565	0.878991	0.82518	1
1874	1055	336	32	1	507.665	29.7894	646.614	48.9739	831.329	60.8145	919.094	0	1625.73	286.612	3371.32	767.016	7132.69	1562.99	9474.99	0	1874	13	1424	0.005696	548.013	81.8965	2166.87	1185.53	0.982093	0.963132	0.962079	0.952598	0.929073	0.944522	0.945927	0.91257	0.923455	0.929775	0.886587	0.888694	0.902739	0.889045	0.844803	0.864466	0.850772	0.883076	0.881671	0.823385	1
1876	0	955	316	32	0	0	529.084	34.554	669.359	54.6342	846.561	77.1057	0	0	1843.74	360.618	3748.2	919.143	7595.53	2077.94	1876	15	1303	0.005212	570.9	85.1103	2446.86	1317.03	0.981581	0.966999	0.962778	0.956255	0.930929	0.944359	0.94551	0.911742	0.924789	0.928626	0.8868	0.889102	0.902149	0.891788	0.841136	0.865695	0.849578	0.881811	0.885649	0.825403	1
1876	27767	955	316	32	133.735	13.2709	529.084	34.554	669.359	54.6342	846.561	77.1057	30.8311	9.59451	1843.74	360.618	3748.2	919.143	7595.53	2077.94	1876	0	29070	0.11628	153.33	93.1406	139.125	572.493	0.970588	0.969694	0.956536	0.953044	0.942518	0.927812	0.903801	0.924561	0.916718	0.911369	0.873134	0.901015	0.895992	0.896749	0.830977	0.873753	0.864121	0.895803	0.870795	0.839302	1
1881	1110	717	268	28	356.174	19.4402	637.526	40.1292	781.406	64.6495	945.069	77.1119	563.284	92.1886	3214.97	608.605	5953.97	1469.31	10502.9	2623.71	1881	12	2123	0.008492	512.642	176.068	2270.43	2219.15	0.979981	0.964908	0.958314	0.95219	0.935469	0.936175	0.929816	0.917334	0.91545	0.919218	0.882949	0.894489	0.890485	0.890485	0.835846	0.873764	0.86293	0.884126	0.885539	0.826189	1
1882	1016	420	49	0	388.59	23.2887	655.425	43.1316	803.888	71.2461	0	0	731.972	130.916	3495.91	689.849	6499.08	1707.2	0	0	1882	10	1485	0.00594	477.762	137.629	1703.99	1598.67	0.979461	0.96431	0.959259	0.951178	0.93468	0.932997	0.927273	0.921212	0.912795	0.914478	0.879798	0.890236	0.891919	0.888889	0.830976	0.870707	0.863973	0.883502	0.885185	0.828283	1
1886	696	353	46	0	480.787	28.906	700.414	49.0241	857.779	84.9225	0	0	1382.6	249.128	4269.92	904.563	7934.4	2349.02	0	0	1886	14	1095	0.00438	567.426	124.992	2588.64	1889.79	0.979452	0.96758	0.963927	0.952055	0.938813	0.934247	0.92968	0.915982	0.918265	0.915982	0.875799	0.893151	0.89589	0.884475	0.831963	0.871689	0.860274	0.886758	0.882192	0.83379	1
1888	0	620	340	45	0	0	502.632	32.7491	726.432	55.2909	886.414	101.957	0	0	1581.7	305.32	4774.22	1112.57	8839.2	3057.52	1888	17	1005	0.00402	595.53	130.656	2986.72	2174.23	0.980597	0.967164	0.963682	0.952239	0.939801	0.934826	0.929851	0.91791	0.921891	0.91592	0.875622	0.893035	0.897015	0.885075	0.832836	0.875124	0.855721	0.885075	0.884577	0.832338	1
1888	25808	620	340	45	134.655	13.842	502.632	32.7491	726.432	55.2909	886.414	101.957	31.5334	10.0726	1581.7	305.32	4774.22	1112.57	8839.2	3057.52	1888	0	26813	0.107252	151.929	92.126	142.299	701.676	0.960057	0.96194	0.94609	0.95256	0.937605	0.931078	0.910193	0.910249	0.895498	0.918025	0.867247	0.903778	0.90141	0.879219	0.84377	0.877149	0.863424	0.882706	0.885652	0.826017	1
1893	1127	467	293	40	345.966	19.2617	606.154	39.7891	831.806	66.012	991.517	116.609	516.61	86.4369	2767.82	539.323	7165.58	1738.17	12382.4	4561.59	1893	12	1927	0.007708	496.293	199.734	2319.46	2930.64	0.970161	0.96575	0.956409	0.953295	0.938246	0.933057	0.91671	0.912558	0.90218	0.913337	0.867151	0.895693	0.900104	0.888428	0.840166	0.878827	0.860924	0.88739	0.884795	0.839388	1
1894	1007	277	50	3	378.513	23.5386	623.308	45.2667	835.432	75.3553	1008	157.88	677.279	125.725	3017.1	656.669	7297.38	1960.3	13415.3	6364.44	1894	9	1337	0.005348	447.73	132.027	1438.2	1701.22	0.968212	0.966717	0.957741	0.952506	0.939417	0.933059	0.910621	0.911369	0.898654	0.913987	0.866492	0.896036	0.905011	0.884069	0.842932	0.882573	0.861257	0.8908	0.882199	0.842558	1
1898	702	237	48	3	462.751	28.8554	665.03	48.4088	878.315	74.339	1044.34	139.281	1234.4	231.175	3661.68	804.086	8450.33	2137.69	14622.2	5881.05	1898	14	990	0.00396	533.086	125.397	2205.91	2013.3	0.973232	0.972727	0.958586	0.953535	0.940404	0.934848	0.921717	0.912121	0.900505	0.911111	0.878788	0.888384	0.907071	0.885859	0.844444	0.889394	0.847475	0.884848	0.876768	0.842929	1
1900	0	619	221	50	0	0	477.544	33.48	679.523	56.1644	893.65	89.9628	0	0	1360.18	287.971	3923.41	999.02	8984.6	2998.56	1900	16	890	0.00356	551.075	128.328	2425.01	2138.71	0.976404	0.974157	0.958989	0.953933	0.937079	0.934831	0.925281	0.911236	0.902809	0.912921	0.877528	0.887079	0.907303	0.887079	0.843258	0.889888	0.847191	0.884831	0.876404	0.842135	1
1900	28192	619	221	50	133.645	13.4304	477.544	33.48	679.523	56.1644	893.65	89.9628	30.7869	9.53448	1360.18	287.971	3923.41	999.02	8984.6	2998.56	1900	0	29082	0.116328	146.419	76.4733	104.058	556.89	0.966646	0.96013	0.94488	0.956262	0.939808	0.929768	0.928839	0.912145	0.90979	0.924146	0.874871	0.893285	0.896637	0.892769	0.844698	0.876865	0.848102	0.879737	0.878361	0.82037	1
1905	1243	436	170	47	354.331	19.1322	587.865	38.3652	790.522	60.5461	1002.34	97.772	554.518	89.8267	2525.51	494.058	6146.69	1421.76	12632.1	3971.84	1905	10	1896	0.007584	463.207	171.173	1808.56	2524.74	0.966245	0.966508	0.950422	0.963871	0.939873	0.935654	0.930116	0.9077	0.899262	0.920622	0.874209	0.897416	0.906646	0.886603	0.847838	0.885549	0.844409	0.880274	0.880011	0.829114	1
1906	1127	263	25	1	390.753	23.088	605.019	45.2647	803.512	60.8521	1019.6	0	743.99	131.307	2762.73	611.578	6451.88	1522.99	12918.1	0	1906	8	1416	0.005664	438.281	102.106	1228.31	1151.69	0.963983	0.962924	0.947387	0.965749	0.935381	0.933263	0.93185	0.909251	0.895833	0.924082	0.876059	0.898305	0.907133	0.883121	0.853107	0.882415	0.839336	0.874294	0.883828	0.824859	1
1910	785	222	24	1	494.207	28.0838	655.78	50.7459	842.759	53.2217	1070.04	0	1499.38	254.201	3518.43	808.491	7400.5	1425.9	14922.3	0	1910	13	1032	0.004128	537.628	89.9822	2083.95	1325.4	0.964147	0.967054	0.946705	0.96657	0.938953	0.935562	0.930233	0.915213	0.899225	0.922481	0.875484	0.897771	0.909399	0.886628	0.849322	0.881783	0.834302	0.875484	0.881783	0.830911	1
1912	0	682	211	25	0	0	516.37	33.8361	679.966	55.7679	877.704	75.0392	0	0	1714.68	336.161	3928.79	954.015	8440.99	2328.94	1912	15	918	0.003672	563.813	95.7866	2406.77	1523.41	0.962963	0.969499	0.948257	0.968954	0.941721	0.93573	0.928649	0.914488	0.901416	0.924292	0.877451	0.898148	0.913943	0.889434	0.849129	0.882898	0.833878	0.874728	0.880719	0.826797	1
1912	29342	682	211	25	138.754	13.4852	516.37	33.8361	679.966	55.7679	877.704	75.0392	34.3715	10.2866	1714.68	336.161	3928.79	954.015	8440.99	2328.94	1912	0	30260	0.12104	151.649	75.9575	106.343	485.873	0.970291	0.952809	0.951024	0.954081	0.93926	0.940334	0.93303	0.912459	0.913367	0.921282	0.880882	0.888698	0.89306	0.896745	0.841077	0.87424	0.860955	0.885145	0.872488	0.819828	1
1917	1530	508	175	22	366.677	18.7756	630.661	40.1314	790.398	61.8289	987.283	79.3448	613.718	94.2524	3113.49	598.242	6148.29	1451.93	11960.9	2953.63	1917	9	2235	0.00894	465.965	157.477	1726.95	2045.79	0.972036	0.964653	0.949441	0.96264	0.947204	0.938031	0.935347	0.91566	0.905817	0.925727	0.874944	0.893065	0.891051	0.899329	0.845638	0.878076	0.849441	0.880313	0.867338	0.820358	1
1918	1404	302	33	3	386.051	22.7257	639.465	46.4888	784.136	54.5846	1035.03	69.4083	717.518	126.359	3256.99	715.809	5981.82	1268.45	13688.6	2603.14	1918	8	1742	0.006968	438.643	113.8	1279.84	1326.8	0.974168	0.965557	0.953502	0.962113	0.947761	0.940586	0.934271	0.91504	0.911309	0.926521	0.876292	0.889495	0.887486	0.904133	0.839552	0.874856	0.853617	0.884041	0.867681	0.818599	1
1922	951	264	31	3	463.407	27.4995	678.072	51.0012	822.474	55.5407	1079.39	63.4192	1238.25	218.637	3884.43	879.076	6892.4	1405.49	15469.7	2586.34	1922	13	1249	0.004996	519.172	109.332	1972.09	1576.81	0.973979	0.967574	0.956765	0.96277	0.947558	0.93755	0.938751	0.914331	0.909528	0.927142	0.876701	0.888311	0.882306	0.905124	0.84988	0.879504	0.84948	0.885108	0.870697	0.813851	1
1924	0	821	251	33	0	0	484.265	31.3197	695.959	52.954	867.743	99.8612	0	0	1415.06	274.246	4200.13	959.757	8314.72	3422.99	1924	15	1105	0.00442	543.803	112.65	2253.74	1759.33	0.975113	0.968778	0.955656	0.964253	0.948416	0.938462	0.940724	0.91448	0.911312	0.929864	0.878733	0.891403	0.88371	0.904072	0.854299	0.882353	0.849774	0.885973	0.870588	0.81267	1
1924	28464	821	251	33	135.728	13.8294	484.265	31.3197	695.959	52.954	867.743	99.8612	32.2714	10.1865	1415.06	274.246	4200.13	959.757	8314.72	3422.99	1924	0	29569	0.118276	150.978	81.5406	115.288	541.569	0.968565	0.949373	0.957861	0.95174	0.927965	0.939125	0.93319	0.906439	0.915756	0.916365	0.873821	0.887703	0.888295	0.8933	0.842166	0.857114	0.857114	0.88143	0.870591	0.832713	1
1929	1283	579	202	30	369.687	20.4048	599.079	38.2273	809.204	56.8963	972.853	100.94	629.674	104.119	2670.75	514.528	6572.45	1373.36	11614	4475.44	1929	11	2094	0.008376	484.155	162.516	1924.68	2271.35	0.97063	0.958691	0.950334	0.962512	0.935053	0.938873	0.937679	0.91022	0.91595	0.921442	0.878223	0.893028	0.893505	0.898997	0.856734	0.869389	0.864613	0.887536	0.878223	0.825215	1
1930	1177	323	39	3	397.88	24.7372	612.966	43.2367	809.168	63.5701	985.026	82.3629	786.137	146.432	2867.48	605.435	6595.59	1551.14	11899.7	3090.58	1930	9	1542	0.006168	454.478	111.401	1390.67	1344.78	0.97179	0.957523	0.949092	0.961089	0.935149	0.94358	0.938067	0.908236	0.923152	0.916342	0.876135	0.897536	0.890078	0.898833	0.857004	0.867704	0.870298	0.885538	0.880674	0.82166	1
1934	835	261	35	3	487.446	30.5877	654.984	44.9694	853.658	70.1817	1027.99	75.3683	1442	272.899	3492.9	723.441	7752.15	1902.52	13452.5	3037.48	1934	13	1134	0.004536	538.739	100.314	2140.57	1549.87	0.97134	0.959436	0.951499	0.961199	0.936067	0.947531	0.940035	0.911817	0.921076	0.915344	0.872134	0.899471	0.894621	0.902557	0.854938	0.869048	0.87478	0.884921	0.880952	0.819224	1
1936	0	736	247	37	0	0	507.661	34.6135	673.369	51.5548	876.962	85.4831	0	0	1631.51	336.559	3806.97	884.487	8476.9	2760.92	1936	15	1020	0.00408	561.184	102.494	2406.63	1671.14	0.971569	0.964216	0.954902	0.962255	0.935294	0.947549	0.940686	0.914706	0.92549	0.916176	0.875	0.903922	0.892157	0.903431	0.853922	0.868137	0.87402	0.881863	0.879902	0.821078	1
1936	27039	736	247	37	137.104	13.5063	507.661	34.6135	673.369	51.5548	876.962	85.4831	33.1887	10.0275	1631.51	336.559	3806.97	884.487	8476.9	2760.92	1936	0	28059	0.112236	152.52	82.8113	119.468	546.765	0.963024	0.95987	0.953259	0.945436	0.933693	0.927082	0.923857	0.897163	0.925033	0.91885	0.872483	0.886756	0.892655	0.894793	0.814961	0.881535	0.857586	0.887416	0.873035	0.838804	1
1941	1330	555	215	32	376.967	19.1626	625.602	40.321	797.551	58.5417	993.613	67.556	666.534	101.691	3040.39	589.037	6302.28	1389.84	12123.3	2443.24	1941	11	2132	0.008528	493.361	164.795	2024.78	2275.15	0.965525	0.961069	0.953799	0.951454	0.937383	0.93621	0.927064	0.898687	0.923311	0.927298	0.875704	0.891886	0.891417	0.903143	0.836304	0.869606	0.851079	0.878987	0.87969	0.827392	1
1942	1222	326	36	1	404.926	23.5323	635.916	45.8691	795.459	59.2277	890.402	0	827.267	144.048	3202.22	684.952	6255.1	1365.39	8618.63	0	1942	9	1585	0.00634	461.612	110.964	1443.94	1281.45	0.962461	0.961199	0.952681	0.949842	0.938486	0.932808	0.926498	0.897161	0.92082	0.929653	0.876972	0.887382	0.888959	0.905047	0.833123	0.867192	0.853312	0.879495	0.879811	0.831546	1
1946	865	284	34	1	478.144	28.2424	674.923	51.7156	833.302	64.9749	967.884	0	1359.51	239.947	3832.69	864.087	7198.65	1676.04	11057.9	0	1946	13	1184	0.004736	535.957	105.432	2128.61	1495.33	0.962838	0.964949	0.950591	0.95228	0.938767	0.935811	0.926943	0.903294	0.919764	0.92652	0.881757	0.888091	0.883868	0.909628	0.831081	0.871199	0.857686	0.878801	0.884713	0.836993	1
1948	0	765	260	35	0	0	499.338	32.1781	696.461	55.9587	851.412	71.1093	0	0	1550.61	300.193	4217.21	1008.21	7696.38	1925.27	1948	15	1060	0.00424	559.314	108.209	2407.61	1641.22	0.966509	0.967925	0.95283	0.953774	0.940094	0.934434	0.931604	0.901887	0.922642	0.927358	0.883491	0.887736	0.881604	0.911792	0.833019	0.870755	0.858962	0.881604	0.887736	0.835377	1
1948	24605	765	260	35	134.576	13.7836	499.338	32.1781	696.461	55.9587	851.412	71.1093	31.4664	9.87756	1550.61	300.193	4217.21	1008.21	7696.38	1925.27	1948	0	25665	0.10266	152.118	88.368	129.604	578.707	0.963102	0.962848	0.94547	0.944263	0.940483	0.922034	0.926787	0.90602	0.906916	0.919462	0.872823	0.884687	0.903448	0.893435	0.832048	0.893493	0.845704	0.882447	0.878395	0.834307	1
1953	1087	536	214	30	355.973	19.8685	607.409	38.0935	811.08	63.451	957.333	68.1499	562.571	94.7506	2782.05	524.92	6641.71	1575.3	10861.4	2237.96	1953	11	1867	0.007468	489.987	175.854	2062.06	2356.97	0.961971	0.964114	0.952598	0.950723	0.944028	0.925013	0.925013	0.908409	0.918586	0.915908	0.891002	0.890198	0.89609	0.902517	0.828066	0.891805	0.849759	0.88752	0.87895	0.830477	1
1954	1007	303	40	5	390.376	23.2194	624.621	41.9953	812.902	66.9361	967.971	84.6046	741.962	132.444	3029.41	611.426	6700.73	1722.76	11308.6	2808.01	1954	9	1355	0.00542	457.361	123.442	1468.37	1521.81	0.959779	0.962362	0.951292	0.949446	0.945018	0.921771	0.917343	0.909594	0.918081	0.913284	0.889299	0.89262	0.898155	0.903321	0.827675	0.898155	0.852399	0.888561	0.878598	0.831365	1
1958	685	258	37	5	475.886	29.3918	666.542	46.1461	851.652	70.7481	1015.51	88.5048	1341.76	249.906	3680.98	762.634	7703.46	1999.51	13053.5	3418.94	1958	14	985	0.00394	542.679	115.014	2252.89	1795.8	0.960406	0.961929	0.946701	0.946701	0.945685	0.924365	0.919797	0.908629	0.918274	0.912183	0.891371	0.890863	0.905076	0.902538	0.829442	0.892893	0.843655	0.894416	0.871066	0.835025	1
1960	0	621	239	39	0	0	495.595	34.2664	684.337	54.6103	899.737	96.9541	0	0	1519.01	318.548	4000.32	937.276	9203.69	3084.01	1960	16	899	0.003596	563.305	118.251	2512.05	1982.12	0.96218	0.961624	0.949388	0.94772	0.947164	0.92881	0.923804	0.908788	0.918799	0.916018	0.893771	0.889321	0.907119	0.90267	0.828142	0.891546	0.842603	0.896552	0.869299	0.830367	1
1960	29182	621	239	39	134.567	13.4211	495.595	34.2664	684.337	54.6103	899.737	96.9541	31.4099	9.58899	1519.01	318.548	4000.32	937.276	9203.69	3084.01	1960	0	30081	0.120324	147.38	76.9544	105.546	543.98	0.959975	0.958529	0.945963	0.954539	0.935158	0.92113	0.933812	0.915744	0.892906	0.930887	0.869984	0.885842	0.895615	0.892823	0.853579	0.874921	0.839866	0.876866	0.875337	0.829743	1
1965	1281	470	207	34	320.83	17.8934	587.447	40.0063	776.607	61.6078	992.11	111.507	412.418	69.3051	2523.18	525.007	5835.69	1370.29	12361.3	4343.84	1965	10	1992	0.007968	442.557	180.063	1677.95	2351.22	0.961345	0.958333	0.945532	0.95005	0.940512	0.921436	0.924448	0.9124	0.899096	0.925452	0.887299	0.886797	0.90512	0.893323	0.839859	0.883032	0.840361	0.879518	0.871235	0.832078	1
1966	1149	278	22	3	358.504	21.9998	602.58	44.365	773.074	40.5386	914.109	67.3437	575.699	106.149	2728.53	608.586	5697.34	885.164	9472.35	2056.32	1966	8	1452	0.005808	412.664	111.841	1083.86	1136.02	0.961777	0.957989	0.946625	0.948691	0.940771	0.92011	0.925964	0.914945	0.894972	0.926997	0.886708	0.886364	0.905647	0.893251	0.842975	0.883609	0.837466	0.875344	0.870523	0.827135	1
1970	720	234	18	3	460.831	27.017	649.688	49.9408	815.297	50.8286	953.398	70.9871	1217.5	212.044	3421.47	802.747	6699.74	1202.84	10742.1	2246.5	1970	13	975	0.0039	514.217	99.8852	1876.97	1339.77	0.966154	0.958462	0.952821	0.949744	0.941026	0.924103	0.926667	0.91641	0.897949	0.928205	0.894359	0.88	0.912821	0.893333	0.846154	0.874359	0.840513	0.868718	0.872821	0.821026	1
1972	0	620	220	20	0	0	480.171	31.4439	668.052	54.8668	860.998	82.6697	0	0	1380	268.369	3727.78	937.649	8010.67	2325.85	1972	15	860	0.00344	537.09	103.947	2134.8	1505.14	0.967442	0.960465	0.953488	0.953488	0.943605	0.926744	0.92907	0.91686	0.897674	0.926744	0.894186	0.886628	0.914535	0.89186	0.845349	0.877907	0.842442	0.873837	0.873837	0.818605	1
1972	31805	620	220	20	132.774	13.1307	480.171	31.4439	668.052	54.8668	860.998	82.6697	30.1624	9.16114	1380	268.369	3727.78	937.649	8010.67	2325.85	1972	0	32665	0.13066	143.419	68.1388	85.573	416.263	0.963432	0.958687	0.945691	0.955794	0.932129	0.930338	0.934946	0.904317	0.911541	0.92792	0.87632	0.893847	0.890295	0.893816	0.856896	0.873504	0.850482	0.874744	0.866876	0.814343	1
1977	1235	444	178	16	356.575	19.0462	589.29	36.092	775.77	65.0382	977.805	95.9872	564.979	90.8674	2540.03	466.076	5830.94	1505.23	11725.7	3390.73	1977	10	1873	0.007492	456.886	154.276	1628.96	1965.33	0.967432	0.961559	0.949012	0.953284	0.93433	0.933529	0.94047	0.908703	0.905766	0.926321	0.88441	0.884677	0.900427	0.897491	0.854245	0.871863	0.843033	0.869728	0.872664	0.811799	1
1978	1112	253	30	0	407.033	23.8763	614.41	41.2878	789.921	64.9984	0	0	840.364	148.617	2884.13	594.944	6149.02	1526.69	0	0	1978	8	1395	0.00558	452.878	98.5139	1325.19	1122.71	0.964516	0.963082	0.948029	0.953405	0.93405	0.935484	0.940502	0.908244	0.904301	0.925448	0.889606	0.887814	0.899283	0.898925	0.858423	0.870968	0.84552	0.869534	0.873477	0.811111	1
1982	785	202	22	0	489.642	29.7514	652.631	44.4658	825.934	54.6489	0	0	1460.41	266.419	3454.92	714.942	6976.49	1439.78	0	0	1982	12	1009	0.004036	529.604	85.6552	1979.98	1180.1	0.968285	0.962834	0.950942	0.956392	0.936571	0.93558	0.937562	0.905847	0.907334	0.926165	0.887017	0.886521	0.907334	0.895937	0.859267	0.875619	0.8444	0.871655	0.87116	0.806244	1
1984	0	713	182	21	0	0	513.546	33.8007	674.714	45.7559	852.127	62.0569	0	0	1687.02	332.849	3815.32	778.749	7681.86	1845.51	1984	14	916	0.003664	553.331	87.1772	2247.33	1301.83	0.970524	0.963974	0.952511	0.955786	0.938865	0.935044	0.939956	0.907205	0.905568	0.925218	0.889738	0.890284	0.907205	0.896288	0.855349	0.879367	0.845524	0.872817	0.872271	0.807314	1
1984	29061	713	182	21	136.226	13.4308	513.546	33.8007	674.714	45.7559	852.127	62.0569	32.5625	9.93528	1687.02	332.849	3815.32	778.749	7681.86	1845.51	1984	0	29977	0.119908	148.972	74.5708	100.239	444.06	0.967792	0.967675	0.948761	0.951913	0.933816	0.92621	0.942206	0.902492	0.917237	0.925443	0.880258	0.89592	0.888965	0.896771	0.851186	0.873186	0.844714	0.877306	0.87834	0.822547	1
1989	1461	524	154	17	343.563	19.2794	615.546	39.9973	775.935	52.4391	956.565	71.7259	506.047	85.7178	2897.2	560.183	5792.02	1189.87	10861.8	2747.68	1989	9	2156	0.008624	445.384	157.497	1546.42	1841.35	0.965677	0.963822	0.950139	0.956169	0.937616	0.929267	0.938776	0.910714	0.917672	0.924165	0.876855	0.894944	0.893785	0.900278	0.851809	0.875232	0.848562	0.875232	0.86897	0.817718	1
1990	1317	320	35	1	370.454	23.1242	631.385	45.2688	776.732	49.4924	971.166	0	635.177	119.147	3134.02	667.733	5801.18	1130.14	11170.3	0	1990	8	1673	0.006692	429.222	118.753	1227.51	1261.48	0.962941	0.962941	0.948595	0.954573	0.937537	0.929468	0.938434	0.912732	0.91841	0.922893	0.872983	0.893305	0.887029	0.89988	0.851763	0.877167	0.846981	0.87358	0.865212	0.819785	1
1994	892	273	29	1	446.845	28.3105	668.824	49.5719	814.939	54.5498	981.336	0	1112.35	211.575	3726.37	825.714	6703.85	1354.13	11523.3	0	1994	13	1195	0.00478	506.936	111.378	1853.93	1447.13	0.961506	0.964017	0.947699	0.951883	0.938075	0.932218	0.93682	0.910879	0.919665	0.917992	0.871967	0.893305	0.888703	0.89749	0.851046	0.881172	0.838494	0.879916	0.861506	0.814644	1
1996	0	773	252	29	0	0	459.952	31.651	680.708	55.7309	832.115	66.6864	0	0	1215.26	251.921	3941.85	974	7175.02	1711.72	1996	15	1054	0.004216	522.972	114.414	2031.14	1563.03	0.963472	0.96537	0.947818	0.95351	0.941651	0.935484	0.93833	0.913662	0.919829	0.91888	0.870019	0.896584	0.891841	0.897059	0.851992	0.880455	0.841082	0.882353	0.859108	0.81167	1
1996	26017	773	252	29	133.924	13.4391	459.952	31.651	680.708	55.7309	832.115	66.6864	30.9787	9.63586	1215.26	251.921	3941.85	974	7175.02	1711.72	1996	0	27071	0.108284	149.071	79.6674	108.854	494.882	0.963743	0.963134	0.938089	0.950113	0.933841	0.923922	0.930461	0.911584	0.905526	0.925049	0.885468	0.890141	0.884803	0.897843	0.838961	0.881331	0.851723	0.894555	0.873592	0.836024	1
2001	1107	553	204	27	365.693	20.1563	572.593	37.1425	798.785	64.4787	946.713	77.0564	609.564	101.05	2334.21	453.836	6352.85	1555.48	10554	2531.05	2001	11	1891	0.007564	481.216	159.381	1875.49	2157.87	0.962718	0.967742	0.94183	0.959545	0.933897	0.932311	0.937335	0.915124	0.915918	0.929667	0.875463	0.897673	0.894236	0.897673	0.842676	0.877842	0.85669	0.882866	0.871761	0.824167	1
2002	1017	306	27	2	406.826	24.5704	590.907	42.0399	798.336	57.8045	905.016	9.75447	839.59	152.441	2570.74	545.489	6317.78	1358.19	9051.17	291.295	2002	9	1352	0.005408	457.045	97.451	1352.95	1111.58	0.963018	0.968935	0.943047	0.963018	0.933802	0.9375	0.938979	0.913462	0.914571	0.931213	0.882766	0.901257	0.898299	0.899038	0.836908	0.870932	0.857249	0.880917	0.873151	0.832101	1
2006	718	251	26	1	505.464	31.0813	641.893	47.1373	854.597	57.9084	952.091	0	1606.34	295.547	3294.71	714.685	7726.83	1496.13	10527.7	0	2006	13	996	0.003984	549.408	86.5198	2200.55	1293.52	0.960341	0.969378	0.941767	0.969378	0.940261	0.938755	0.943775	0.915161	0.918675	0.926707	0.881526	0.895582	0.895582	0.9001	0.835341	0.864458	0.851908	0.89006	0.86998	0.826807	1
2008	0	625	234	27	0	0	524.361	36.0484	662.312	53.1394	867.159	71.7978	0	0	1797.49	371.958	3628.88	862.431	8123.67	1907.13	2008	15	886	0.003544	571.241	90.7134	2473.96	1432.71	0.962754	0.973476	0.944695	0.971219	0.941309	0.941874	0.946388	0.917043	0.922122	0.926072	0.884312	0.895598	0.902935	0.903499	0.835779	0.862867	0.851016	0.88544	0.869639	0.822799	1
2008	30179	625	234	27	139.823	13.7312	524.361	36.0484	662.312	53.1394	867.159	71.7978	35.1887	10.6216	1797.49	371.958	3628.88	862.431	8123.67	1907.13	2008	0	31065	0.12426	152.128	74.6646	104.744	472.701	0.962112	0.951457	0.948946	0.948189	0.941123	0.919652	0.926155	0.918751	0.909496	0.92696	0.883374	0.882215	0.894689	0.895847	0.825849	0.885353	0.852519	0.89221	0.867198	0.822405	1
2013	1686	469	189	23	351.878	19.5213	629.141	41.9979	770.358	60.2747	991.98	84.6379	543.392	90.5684	3094.78	620.359	5694.05	1331.97	12154.3	2940.71	2013	9	2367	0.009468	446.45	158.851	1573.02	1991.42	0.965146	0.96071	0.944022	0.958597	0.942966	0.925433	0.935361	0.920997	0.91297	0.922476	0.888466	0.891846	0.901352	0.901563	0.830376	0.886988	0.855091	0.894804	0.863329	0.823616	1
2014	1527	265	38	0	369.448	22.8881	635.025	46.7832	795.261	59.8551	0	0	629.933	117.366	3191.17	707.288	6252.8	1383.38	0	0	2014	8	1830	0.00732	416.748	112.115	1117.58	1221.61	0.968033	0.959836	0.94235	0.954918	0.943716	0.92459	0.932514	0.919945	0.909016	0.925683	0.891257	0.893716	0.898907	0.904098	0.830874	0.887978	0.854098	0.898907	0.865301	0.825956	1
2018	1022	234	34	0	473.403	27.9317	685.895	52.4055	846.18	67.1377	0	0	1319.62	232.876	4022.24	938.096	7542.08	1833.42	0	0	2018	12	1290	0.00516	521.773	103.675	1973.86	1486.14	0.972093	0.962791	0.94186	0.956977	0.947287	0.931395	0.935271	0.921318	0.913178	0.925194	0.890698	0.895349	0.9	0.906589	0.823256	0.886047	0.847674	0.896124	0.862403	0.824419	1
2020	0	894	228	33	0	0	498.061	32.0476	710.971	58.7652	876.348	87.0361	0	0	1538.67	294.181	4490.56	1126.25	8460.72	2513.64	2020	15	1155	0.00462	550.898	109.262	2319.15	1725.64	0.972294	0.965801	0.944156	0.959307	0.948485	0.931602	0.934632	0.921645	0.915584	0.92684	0.891775	0.896537	0.896537	0.908225	0.821645	0.887013	0.848485	0.898268	0.867965	0.828139	1
2020	29864	894	228	33	141.443	13.4903	498.061	32.0476	710.971	58.7652	876.348	87.0361	36.3629	10.6957	1538.67	294.181	4490.56	1126.25	8460.72	2513.64	2020	0	31019	0.124076	156.69	81.4242	121.363	545.714	0.974209	0.951981	0.954899	0.955366	0.942164	0.925094	0.9318	0.911748	0.904752	0.927012	0.895645	0.89687	0.905913	0.897273	0.830394	0.874529	0.85388	0.881685	0.881766	0.810503	1
2025	1790	662	190	31	351.295	19.228	599.515	39.3151	815.879	65.199	980.446	96.2692	540.575	88.5764	2678.15	519.795	6765.6	1662.91	11824.5	3518.72	2025	10	2673	0.010692	453.09	160.841	1643.32	2135.19	0.974186	0.954733	0.952301	0.952862	0.94538	0.926487	0.928358	0.91807	0.902544	0.926487	0.897119	0.891321	0.902357	0.905163	0.821549	0.873924	0.8526	0.883464	0.87804	0.822858	1
2026	1634	401	32	0	382.38	23.9153	612.951	42.7891	837.834	77.9741	0	0	698.256	131.014	2866.46	601.472	7371.09	2029.09	0	0	2026	8	2067	0.008268	434.162	108.375	1222.2	1214.22	0.974843	0.954282	0.956217	0.950653	0.945331	0.925496	0.93106	0.919932	0.89671	0.927189	0.899855	0.89284	0.905902	0.901306	0.820755	0.869376	0.852201	0.88389	0.881955	0.823416	1
2030	1130	345	29	0	456.016	28.811	650.406	47.6277	875.757	94.7398	0	0	1181.87	224.072	3427.19	763.522	8486.93	2694.42	0	0	2030	13	1504	0.006016	508.7	102.988	1837.77	1437.58	0.975731	0.956449	0.954455	0.95113	0.945479	0.927194	0.931516	0.919548	0.897606	0.928856	0.900931	0.897606	0.90492	0.903923	0.825133	0.87367	0.848737	0.883976	0.879987	0.820811	1
2032	0	968	320	29	0	0	486.628	32.7173	683.111	53.9728	911.915	107.213	0	0	1437.24	290.801	3978.22	950.947	9636.24	3344.04	2032	15	1317	0.005268	543.733	108.856	2235.18	1714.77	0.976841	0.955581	0.954062	0.952544	0.949127	0.92369	0.932422	0.923311	0.902809	0.926348	0.905847	0.895976	0.904708	0.904708	0.827259	0.873576	0.853455	0.88003	0.882688	0.819286	1
2032	26307	968	320	29	134.454	13.0641	486.628	32.7173	683.111	53.9728	911.915	107.213	31.2907	9.52303	1437.24	290.801	3978.22	950.947	9636.24	3344.04	2032	0	27624	0.110496	153.967	91.2848	136.363	600.669	0.95846	0.959238	0.954967	0.947039	0.931871	0.927653	0.932685	0.915454	0.905282	0.917753	0.873099	0.882638	0.902947	0.886439	0.848049	0.885914	0.858348	0.878928	0.863705	0.813387	1
2037	1106	717	257	28	363.984	19.0734	599.569	38.9467	796.696	61.0201	1030.12	110.346	600.584	95.1245	2678.41	522.911	6291.16	1454.51	13776.6	4416.6	2037	12	2108	0.008432	505.717	169.804	2176.11	2419.69	0.9713	0.955882	0.954459	0.956831	0.938567	0.928131	0.932638	0.917932	0.90038	0.920778	0.894924	0.892315	0.898245	0.901328	0.841793	0.876423	0.858397	0.87334	0.878083	0.819734	1
2038	1000	417	33	0	377.4	23.0003	605.099	43.6956	800.685	64.9347	0	0	671.061	122.966	2760.95	599.181	6396.74	1489.67	0	0	2038	9	1450	0.0058	452.516	119.814	1402.39	1277.3	0.969655	0.954483	0.955517	0.956207	0.936897	0.926897	0.935172	0.919655	0.896552	0.918276	0.890345	0.88931	0.898621	0.902759	0.848276	0.88	0.859655	0.869655	0.878276	0.821724	1
2042	652	347	31	0	481.997	29.4795	657.583	48.1185	849.032	75.286	0	0	1393.51	253.357	3541.22	787.02	7652.76	2057.77	0	0	2042	14	1030	0.00412	552.197	104.946	2305.44	1509.39	0.971359	0.952913	0.957767	0.953398	0.93932	0.929126	0.936893	0.922816	0.894175	0.914563	0.893689	0.889806	0.897573	0.90534	0.858252	0.879126	0.864078	0.871845	0.887864	0.818932	1
2044	0	578	327	29	0	0	504.161	34.6548	677.164	54.9598	877.345	84.3163	0	0	1598.39	326.884	3879.58	952.843	8477.26	2561.69	2044	16	934	0.003736	576.318	107.786	2610.63	1689.44	0.970557	0.952891	0.95985	0.955032	0.938972	0.929336	0.937366	0.924518	0.893469	0.915418	0.896681	0.889186	0.898287	0.905782	0.860278	0.880621	0.862955	0.874732	0.888116	0.814775	1
2044	27248	578	327	29	135.512	13.5786	504.161	34.6548	677.164	54.9598	877.345	84.3163	32.0874	10.0254	1598.39	326.884	3879.58	952.843	8477.26	2561.69	2044	0	28182	0.112728	150.121	82.3993	117.545	554.747	0.962103	0.956728	0.953694	0.962831	0.934	0.927667	0.945089	0.92183	0.927436	0.915815	0.88136	0.875665	0.903822	0.887481	0.842612	0.872436	0.852548	0.877475	0.855457	0.808796	1
2049	1199	424	282	25	357.983	19.6113	611.194	39.7498	788.016	61.0948	982.979	98.0844	571.917	94.3356	2836.42	545.365	6091.17	1425.23	11928	3682.72	2049	11	1930	0.00772	484.54	177.215	2022.94	2384.5	0.963472	0.956218	0.959326	0.956736	0.935492	0.93342	0.945337	0.923316	0.914508	0.918912	0.89171	0.884715	0.896632	0.895078	0.849741	0.876684	0.857772	0.880829	0.874611	0.807513	1
2050	1084	251	44	0	406.467	24.2973	632.486	46.2248	819.74	58.2061	0	0	837.187	150.079	3152.25	685.179	6834.96	1511.62	0	0	2050	8	1379	0.005516	460.792	112.95	1449.94	1387.06	0.965917	0.959028	0.959028	0.957578	0.935823	0.933285	0.946701	0.92422	0.925671	0.923495	0.892676	0.881798	0.896664	0.894489	0.849891	0.87926	0.855693	0.882524	0.872734	0.807107	1
2054	752	217	42	0	482.931	28.1552	672.142	50.0592	861.727	68.2579	0	0	1400.2	244.237	3782.18	829.74	7962.77	1932.7	0	0	2054	13	1011	0.004044	539.279	108.587	2184.1	1655.23	0.96637	0.961424	0.962413	0.955984	0.937191	0.929773	0.951533	0.927794	0.924332	0.926311	0.891197	0.884273	0.891691	0.890208	0.849159	0.883284	0.864491	0.8818	0.8818	0.800692	1
2056	0	675	207	40	0	0	493.302	31.7781	683.138	54.5462	870.622	77.0535	0	0	1495.26	288.317	3979.45	930.728	8249.3	2261.22	2056	15	922	0.003688	552.292	111.591	2346.01	1765.77	0.965835	0.964208	0.965835	0.957701	0.944685	0.928959	0.950651	0.928416	0.925705	0.927874	0.889371	0.885575	0.889913	0.892625	0.849783	0.87961	0.864967	0.880694	0.881236	0.799349	1
2056	26753	675	207	40	135.562	13.2592	493.302	31.7781	683.138	54.5462	870.622	77.0535	32.0778	9.76234	1495.26	288.317	3979.45	930.728	8249.3	2261.22	2056	0	27675	0.1107	149.446	78.5984	109.167	525.741	0.965294	0.960361	0.938248	0.96645	0.941518	0.932376	0.924155	0.897561	0.922836	0.918735	0.88654	0.889341	0.894634	0.911888	0.819566	0.866757	0.841427	0.886287	0.860723	0.812701	1
2061	1216	510	178	36	321.062	18.2102	582.542	39.3089	775.52	64.7406	965.611	89.952	413.44	70.7197	2459.95	496.46	5822.8	1438.05	11265.9	3197.57	2061	11	1940	0.00776	443.46	175.501	1649.15	2211.74	0.966753	0.962371	0.953866	0.962629	0.939175	0.931443	0.942784	0.913402	0.927835	0.913144	0.887371	0.884021	0.896649	0.905155	0.834794	0.861082	0.844845	0.881443	0.87268	0.802062	1
2062	1085	321	32	1	342.982	21.7265	593.658	43.7632	782.126	65.5777	799.711	0	504.778	96.4009	2609.56	574.959	5974.25	1515.14	6253.04	0	2062	9	1439	0.005756	408.984	122.366	1099.92	1205.84	0.969076	0.964211	0.951355	0.961432	0.937804	0.935372	0.942669	0.906532	0.926685	0.908617	0.887074	0.8836	0.898541	0.90688	0.833565	0.86032	0.837735	0.881862	0.862404	0.798819	1
2066	660	278	31	1	414.82	25.8822	630.634	47.0245	823.699	62.8061	793.017	0	890.429	164.581	3126.83	697.405	6949.13	1617.87	6098.02	0	2066	14	970	0.00388	490.129	119.929	1730.37	1473.25	0.966495	0.958247	0.949485	0.957216	0.935567	0.935052	0.939691	0.908247	0.927835	0.911856	0.885052	0.87732	0.896392	0.906186	0.830412	0.867526	0.841753	0.88299	0.862887	0.79433	1
2068	0	574	254	31	0	0	434.423	29.6881	646.446	52.2601	853.786	70.196	0	0	1024.44	207.252	3376.68	822.347	7756.11	1926.26	2068	16	859	0.003436	512.251	123.111	1962.91	1659.3	0.965658	0.958673	0.950524	0.958673	0.937718	0.937718	0.940629	0.912107	0.928405	0.910361	0.885332	0.874854	0.900466	0.906286	0.834692	0.872526	0.841676	0.881257	0.86787	0.791036	1
2068	29931	574	254	31	137.427	13.7787	434.423	29.6881	646.446	52.2601	853.786	70.196	33.4616	10.4244	1024.44	207.252	3376.68	822.347	7756.11	1926.26	2068	0	30790	0.12316	147.884	66.4651	87.2907	421.76	0.966645	0.962147	0.94292	0.960766	0.942286	0.927476	0.922605	0.905976	0.908038	0.924034	0.899708	0.899139	0.895339	0.908055	0.821598	0.865167	0.832234	0.886733	0.86088	0.807681	1
2073	1459	391	205	29	336.664	19.3276	529.591	35.4655	746.329	56.3431	955.114	85.0885	476.498	82.2684	1850.2	370.254	5173.39	1163.99	10881	2963.3	2073	10	2084	0.008336	421.765	149.943	1341.04	1889.19	0.96809	0.96737	0.944098	0.960413	0.945298	0.931862	0.926823	0.909549	0.919626	0.922265	0.897073	0.895633	0.892994	0.910988	0.817898	0.864443	0.837332	0.882198	0.870441	0.802543	1
2074	1331	239	29	3	370.267	22.7523	543.928	40.9751	747.024	58.6083	949.486	84.3178	633.988	116.652	2010.96	456.036	5195.1	1227.5	10681.2	2607.69	2074	8	1602	0.006408	404.08	85.4977	940.799	914.72	0.971286	0.967853	0.94226	0.962547	0.946317	0.931024	0.924782	0.90824	0.919476	0.92166	0.896067	0.896692	0.892946	0.917603	0.813358	0.867978	0.836142	0.882959	0.869226	0.806492	1
2078	864	194	25	2	453.668	27.831	584.567	44.1802	763.693	60.1148	970.797	85.9814	1162.99	213.725	2494.24	572.917	5551.27	1380.24	11417.3	2959.2	2078	12	1085	0.00434	485.169	76.4305	1521.03	990.615	0.975115	0.969585	0.943318	0.960369	0.947005	0.932719	0.924885	0.901382	0.919816	0.924424	0.893548	0.893088	0.885253	0.923502	0.811982	0.871889	0.834562	0.886636	0.860829	0.814286	1
2080	0	748	176	26	0	0	467.981	32.5438	597.906	48.3366	791.278	94.2614	0	0	1280.09	267.315	2674.45	653.15	6327.68	2585.31	2080	14	950	0.0038	500.899	80.0888	1676.56	1103.87	0.975263	0.967368	0.947368	0.964211	0.945789	0.932105	0.927895	0.905789	0.920526	0.923158	0.9	0.893684	0.883684	0.920526	0.813684	0.872632	0.837895	0.888421	0.858947	0.808421	1
2080	31842	748	176	26	136.883	13.0719	467.981	32.5438	597.906	48.3366	791.278	94.2614	32.9746	9.73308	1280.09	267.315	2674.45	653.15	6327.68	2585.31	2080	0	32792	0.131168	147.429	63.8698	80.5901	333.746	0.95903	0.949607	0.946984	0.949683	0.936921	0.92762	0.928839	0.924067	0.89653	0.914873	0.893084	0.893221	0.894868	0.898314	0.834411	0.874695	0.835356	0.878461	0.867803	0.815793	1
2085	1577	540	143	22	356.14	18.3604	574.483	38.4494	708.573	55.2328	905.106	104.117	562.595	87.2987	2359.13	471.094	4435.51	1045.49	9424.61	3660.36	2085	9	2282	0.009128	435.185	128.843	1315.85	1465.9	0.971735	0.956836	0.951358	0.956179	0.943471	0.925285	0.927914	0.918054	0.913234	0.924189	0.894829	0.894391	0.895267	0.910605	0.825153	0.879273	0.830631	0.87993	0.864592	0.813103	1
2086	1429	314	20	1	381.011	22.4719	584.127	44.8632	707.312	53.9119	806.636	0	689.936	122.178	2489.89	575.916	4408.1	997.183	6416.18	0	2086	8	1764	0.007056	421.107	88.5792	1055.74	837.037	0.972222	0.956633	0.951531	0.954649	0.946429	0.926304	0.928288	0.92602	0.907313	0.928571	0.896542	0.893991	0.89144	0.907029	0.829365	0.880385	0.82483	0.885204	0.865363	0.811791	1
2090	967	250	19	1	469.656	28.4757	629.003	51.5157	755.237	60.5077	859.378	0	1289.41	234.449	3113.43	771.077	5370.6	1256.02	7752.38	0	2090	12	1237	0.004948	506.561	79.822	1725.96	979.178	0.971706	0.955133	0.954325	0.951091	0.944624	0.92886	0.93169	0.927648	0.911479	0.93169	0.894503	0.89612	0.890865	0.902991	0.820129	0.881568	0.826192	0.882781	0.863379	0.813662	1
2092	0	858	233	19	0	0	489.812	34.1725	649.281	54.3057	781.568	58.6024	0	0	1466.99	307.762	3426.09	876.264	5935.83	1300.62	2092	14	1110	0.00444	528.28	83.0409	1954.72	1083.03	0.972973	0.956306	0.955856	0.953153	0.945495	0.931982	0.931982	0.927928	0.912613	0.931982	0.892793	0.90045	0.891441	0.903153	0.82027	0.882883	0.827928	0.882432	0.863514	0.81036	1
2092	26864	858	233	19	131.844	13.6237	489.812	34.1725	649.281	54.3057	781.568	58.6024	29.6169	9.5045	1466.99	307.762	3426.09	876.264	5935.83	1300.62	2092	0	27974	0.111896	147.574	80.2531	106.004	433.414	0.959194	0.956692	0.946039	0.956317	0.940123	0.91796	0.929595	0.931025	0.92048	0.921052	0.890988	0.897065	0.901873	0.888075	0.855509	0.872721	0.855509	0.864785	0.891238	0.814417	1
2097	1091	624	184	14	339.71	19.4705	591.856	41.2478	748.772	58.3269	875.944	66.5283	489.484	84.7236	2581.67	542.894	5230.78	1254.61	8347.94	1876.07	2097	11	1913	0.007652	465.227	155.928	1685.48	1699.69	0.965761	0.955044	0.941715	0.953738	0.939885	0.924464	0.929953	0.930998	0.911657	0.920544	0.882384	0.896759	0.897282	0.894929	0.840303	0.883952	0.834553	0.877418	0.872713	0.808939	1
2098	993	360	27	2	376.363	23.9605	610.937	45.128	779.988	74.3688	879.714	52.6761	666.242	128.132	2843.11	623.459	5962.53	1748.35	8401.73	1488.57	2098	9	1382	0.005528	446.081	118.649	1347.97	1257.08	0.966353	0.955861	0.938133	0.950072	0.940666	0.920405	0.929812	0.928726	0.912808	0.919682	0.881693	0.894356	0.897612	0.890738	0.837192	0.87699	0.839363	0.883502	0.879522	0.806802	1
2102	669	311	22	1	488.289	28.9931	664.331	51.6336	821.97	69.3905	960.334	0	1447.71	259.12	3657.82	842.893	6933.91	1842.66	10802.3	0	2102	14	1003	0.004012	550.664	99.378	2262.66	1391.91	0.969591	0.951645	0.935194	0.947657	0.94317	0.920738	0.935194	0.927717	0.919741	0.922732	0.881854	0.892822	0.896311	0.889831	0.842971	0.878863	0.838983	0.887836	0.878365	0.801097	1
2104	0	590	296	22	0	0	507.828	33.7121	682.742	56.4107	837.413	79.9793	0	0	1631.9	325.032	3978.52	991.335	7373.87	2220.24	2104	16	908	0.003632	572.834	101.541	2536	1511.62	0.971366	0.952093	0.937775	0.948238	0.942731	0.920705	0.933921	0.925661	0.922357	0.921806	0.882159	0.895925	0.895925	0.889317	0.843612	0.879956	0.839758	0.888767	0.875551	0.801762	1
2104	22054	590	296	22	131.388	13.533	507.828	33.7121	682.742	56.4107	837.413	79.9793	29.304	9.29629	1631.9	325.032	3978.52	991.335	7373.87	2220.24	2104	0	22962	0.091848	148.844	89.3584	128.428	573.662	0.9605	0.95817	0.946259	0.951376	0.939247	0.930298	0.935676	0.922263	0.91793	0.925224	0.899617	0.894783	0.895	0.881718	0.856045	0.871897	0.849011	0.867063	0.87549	0.798798	1
2109	768	439	248	20	366.881	18.4669	622.178	40.0273	800.689	62.2574	960.329	79.8143	614.576	92.934	2990.77	575.919	6389.45	1512.32	11029.5	2940.48	2109	13	1475	0.0059	523.849	180.467	2433.98	2460.33	0.969153	0.954237	0.945763	0.950847	0.945763	0.929492	0.935254	0.929831	0.923051	0.922373	0.875593	0.908475	0.897288	0.880678	0.861695	0.876271	0.844068	0.874237	0.879661	0.80678	1
2110	697	269	49	1	398.056	22.0048	636.124	45.3264	823.135	63.7055	988.569	0	785.317	131.2	3204.27	681.935	6938.39	1629.37	11778.9	0	2110	10	1016	0.004064	482.17	134.388	1733.34	1690.66	0.968012	0.957185	0.95128	0.952264	0.948819	0.931102	0.931594	0.933563	0.925689	0.917323	0.872047	0.915354	0.903543	0.877461	0.874016	0.883858	0.838091	0.874016	0.883366	0.807087	1
2114	492	235	45	1	464.116	27.3023	667.878	52.4215	863.615	69.5855	975.239	0	1243.69	217.178	3717.76	866.663	8020.82	2000.19	11310.8	0	2114	15	773	0.003092	549.979	128.337	2403.38	1952.47	0.970246	0.959897	0.946313	0.955369	0.94696	0.933376	0.929495	0.937904	0.928849	0.913325	0.873221	0.919146	0.905563	0.883571	0.87969	0.888098	0.835705	0.875162	0.882924	0.813713	1
2116	0	437	217	45	0	0	478.174	32.273	685.203	58.7349	879.106	73.3325	0	0	1364.05	275.375	4027.34	1027.53	8469.14	2150.79	2116	17	699	0.002796	568.256	132.695	2648.26	2115.59	0.972103	0.962089	0.945637	0.957797	0.949213	0.932046	0.9299	0.939199	0.9299	0.914878	0.874106	0.924177	0.904864	0.889127	0.878398	0.889127	0.83691	0.874106	0.88412	0.812589	1
2116	23600	437	217	45	133.184	13.7086	478.174	32.273	685.203	58.7349	879.106	73.3325	30.5114	9.54915	1364.05	275.375	4027.34	1027.53	8469.14	2150.79	2116	0	24299	0.097196	145.7	77.3148	105.815	565.947	0.964237	0.957365	0.949339	0.945739	0.941026	0.931993	0.942138	0.908206	0.920244	0.916396	0.897239	0.885901	0.897485	0.89586	0.837154	0.877567	0.837833	0.865797	0.860241	0.798304	1
2121	983	312	185	41	350.006	19.2569	585.511	37.3907	797.839	67.1895	986.834	84.5005	534.708	87.433	2494.16	480.21	6340.71	1604.01	11974.1	3109.57	2121	11	1521	0.006084	469.951	183.258	1951.19	2652.27	0.967784	0.955293	0.949375	0.948718	0.944116	0.93524	0.945759	0.923077	0.921762	0.917817	0.88856	0.900723	0.89382	0.900723	0.853057	0.887245	0.839908	0.876726	0.87574	0.803419	1
2122	893	174	31	2	389.079	24.0296	604.667	42.3581	808.189	67.199	1016.59	93.8007	735.192	134.67	2752.82	590.513	6584.3	1575.93	13127.7	3538.66	2122	8	1100	0.0044	436.133	108.166	1241.71	1339.18	0.969091	0.956818	0.952273	0.945909	0.942727	0.938182	0.951364	0.917273	0.915455	0.914091	0.89	0.892273	0.891818	0.895	0.847273	0.879091	0.844091	0.87	0.872273	0.793636	1
2126	620	144	30	1	480.068	30.5746	647.625	49.5724	854.507	73.0706	1136.26	0	1378.22	262.229	3389.14	813.457	7787.06	1956.66	17853.6	0	2126	13	795	0.00318	525.373	101.197	2005.03	1596.53	0.974843	0.961635	0.953459	0.944654	0.942138	0.938365	0.95283	0.922642	0.916981	0.910063	0.885535	0.889308	0.89434	0.89434	0.852201	0.879245	0.835849	0.866038	0.868553	0.801887	1
2128	0	543	133	31	0	0	497.869	34.9338	662.189	58.4775	889.356	96.0957	0	0	1540.47	323.304	3642.94	1011.82	8889.8	2935.77	2128	15	707	0.002828	545.946	107.115	2258.23	1826.32	0.975955	0.961103	0.951202	0.945545	0.946252	0.941301	0.954031	0.922914	0.922914	0.91372	0.887553	0.890382	0.892504	0.892504	0.859264	0.877652	0.837341	0.866337	0.871287	0.806223	1
2128	31164	543	133	31	134.433	13.0056	497.869	34.9338	662.189	58.4775	889.356	96.0957	31.2644	9.33137	1540.47	323.304	3642.94	1011.82	8889.8	2935.77	2128	0	31871	0.127484	143.561	63.9778	80.6656	426.205	0.955932	0.95499	0.956748	0.951194	0.935051	0.933199	0.932776	0.915158	0.906278	0.916852	0.901886	0.885962	0.892426	0.910577	0.821185	0.883311	0.833391	0.868485	0.862995	0.803316	1
2133	1352	393	112	24	376.021	19.8309	616.548	40.7105	779.844	65.0952	1016.27	109.263	661.925	104.171	2912.53	575.633	5922.71	1556.92	13240	4442.18	2133	9	1881	0.007524	458.489	145.808	1605.88	2075.3	0.964115	0.962254	0.958799	0.952153	0.937799	0.940989	0.94285	0.924242	0.910686	0.914673	0.900585	0.892079	0.888623	0.903243	0.833865	0.875864	0.831473	0.87799	0.869484	0.814726	1
2134	1233	229	19	1	407.837	23.6064	630.854	44.8584	778.824	49.8958	1049.23	0	845.078	146.158	3125.48	666.426	5848.85	1144.1	14072.1	0	2134	8	1482	0.005928	447.487	94.6668	1270.52	1079.25	0.964912	0.959514	0.958839	0.951754	0.93556	0.940958	0.938259	0.924089	0.90857	0.917679	0.901147	0.891363	0.889001	0.906545	0.82996	0.880904	0.834345	0.880567	0.870783	0.814777	1
2138	861	202	18	1	508.127	28.8552	680.228	50.0972	835.266	58.8485	1020.87	0	1629.04	275.189	3918.63	868.406	7226.32	1540.95	12966.2	0	2138	12	1082	0.004328	546.173	85.4058	2160.08	1255.87	0.966266	0.960259	0.95841	0.94963	0.935305	0.942237	0.936691	0.921442	0.905268	0.918207	0.900185	0.887246	0.888632	0.902495	0.827634	0.881701	0.840573	0.881701	0.872458	0.81146	1
2140	0	771	190	19	0	0	536.601	33.9696	707.552	54.1572	867.928	71.5835	0	0	1921.61	363.358	4413	1000.5	8146.98	2010.32	2140	14	980	0.00392	576.169	88.3432	2525.33	1402.35	0.967347	0.962755	0.958673	0.95051	0.939796	0.940816	0.939796	0.922449	0.908673	0.917857	0.905102	0.885204	0.890816	0.902551	0.825	0.884184	0.838776	0.881122	0.87449	0.814796	1
2140	29723	771	190	19	130.654	13.1398	536.601	33.9696	707.552	54.1572	867.928	71.5835	28.7777	8.98671	1921.61	363.358	4413	1000.5	8146.98	2010.32	2140	0	30703	0.122812	144.874	80.9282	108.465	505.413	0.960786	0.94424	0.944615	0.946064	0.930723	0.929274	0.932059	0.915953	0.916197	0.93486	0.891379	0.889571	0.891639	0.89247	0.820604	0.869622	0.838029	0.870697	0.860242	0.819692	1
2145	1083	589	161	17	331.547	17.9452	636.02	40.1527	807.422	59.2823	957.3	74.3139	454.697	73.9347	3192.56	607.836	6537.3	1407.94	10892	2506.93	2145	11	1850	0.0074	475.649	181.973	1951.63	2172.02	0.962973	0.954865	0.952973	0.951622	0.940811	0.936486	0.935405	0.921351	0.913243	0.926486	0.895135	0.884324	0.88973	0.900541	0.821081	0.881081	0.831351	0.879459	0.869459	0.822162	1
2146	978	352	28	0	380.451	21.1123	655.815	45.1327	818.688	64.8618	0	0	686.087	113.432	3506.33	725.843	6830.16	1545.54	0	0	2146	9	1358	0.005432	460.862	134.476	1543.79	1516.38	0.959499	0.94919	0.955081	0.951399	0.946244	0.934094	0.931885	0.923417	0.909426	0.932253	0.892121	0.885862	0.884021	0.901325	0.816642	0.878498	0.834683	0.870398	0.865611	0.816642	1
2150	657	300	23	0	490.152	27.3888	710.67	50.8397	891.9	72.5366	0	0	1462.5	245.961	4462.11	959.684	8831.15	2090.89	0	0	2150	14	980	0.00392	567.086	119.05	2553.69	1806.41	0.961224	0.95102	0.958673	0.94949	0.94949	0.933673	0.936224	0.923469	0.907653	0.930102	0.890816	0.891327	0.885714	0.904592	0.818367	0.879082	0.842857	0.872959	0.861735	0.820918	1
2152	0	587	274	23	0	0	513.315	32.3756	734.828	59.2079	911.609	64.6485	0	0	1683.04	320.266	4950.53	1196.42	9385.49	2023.71	2152	16	884	0.003536	592.337	122.406	2896.22	1999.84	0.96267	0.950792	0.960407	0.947398	0.947398	0.934955	0.93552	0.92138	0.910633	0.933258	0.890271	0.891403	0.887443	0.90724	0.819005	0.875566	0.852376	0.876131	0.864819	0.821267	1
2152	26432	587	274	23	133.02	13.5887	513.315	32.3756	734.828	59.2079	911.609	64.6485	30.3926	9.67051	1683.04	320.266	4950.53	1196.42	9385.49	2023.71	2152	0	27316	0.109264	147.884	85.2648	123.136	621.855	0.96632	0.948821	0.939779	0.949169	0.943879	0.930297	0.924239	0.924678	0.92962	0.926691	0.874671	0.908808	0.902969	0.906612	0.8614	0.890577	0.829587	0.881809	0.868648	0.829752	1
2157	1047	406	229	22	354.595	19.6571	621.076	39.127	846.823	68.4663	1026.1	70.3839	556.01	92.3097	2973.46	559.78	7563.33	1828.44	13352.3	2852.21	2157	11	1704	0.006816	492.908	193.567	2238.92	2812.01	0.962735	0.950117	0.946303	0.946596	0.939261	0.935739	0.933392	0.920188	0.926643	0.931925	0.878521	0.893486	0.894073	0.906397	0.841549	0.888498	0.837441	0.877347	0.861209	0.82189	1
2158	943	240	34	5	392.898	24.0841	641.483	46.1112	883.521	78.4435	979.076	35.007	756.875	139.67	3286.52	709.074	8619.32	2299.23	11488.1	1262.94	2158	9	1222	0.004888	457.769	130.663	1516.36	1771.59	0.962357	0.946399	0.944763	0.943126	0.939853	0.938625	0.934534	0.916939	0.932079	0.932079	0.870704	0.895254	0.894845	0.903846	0.844926	0.89198	0.834288	0.875614	0.860475	0.821195	1
2162	660	203	32	5	482.012	30.4646	685.025	50.3395	928.211	75.7187	981.808	64.2686	1394.72	264.644	4001.52	883.006	9952.85	2471.23	11687.5	2304.87	2162	13	900	0.0036	546.444	122.842	2344.17	2073.13	0.961667	0.95	0.945556	0.947778	0.940556	0.936111	0.931111	0.916111	0.932222	0.932222	0.868333	0.891111	0.888333	0.901667	0.839444	0.896111	0.836111	0.872778	0.863889	0.828889	1
2164	0	582	193	37	0	0	511.674	34.7547	714.55	56.5116	962.658	84.7372	0	0	1670.2	344.705	4550.72	1093.06	11132.6	2966.64	2164	16	812	0.003248	580.444	127.566	2786.02	2361.6	0.962438	0.953202	0.945813	0.952586	0.937808	0.937808	0.932882	0.91564	0.934113	0.933498	0.867611	0.889778	0.893473	0.903325	0.842365	0.897783	0.842365	0.871305	0.866995	0.830665	1
2164	27009	582	193	37	132.767	13.374	511.674	34.7547	714.55	56.5116	962.658	84.7372	30.1919	9.39259	1670.2	344.705	4550.72	1093.06	11132.6	2966.64	2164	0	27821	0.111284	145.833	79.5443	110.625	614.862	0.960138	0.957137	0.934815	0.949966	0.944359	0.93203	0.94337	0.934779	0.924392	0.911362	0.879066	0.905126	0.892491	0.892833	0.877197	0.873333	0.831908	0.869685	0.875508	0.813001	1
2169	1085	397	165	33	359.549	19.3868	621.648	40.8626	826.449	65.5017	1075.18	96.2447	579.263	94.1182	2984.8	588.587	7027.55	1676.7	15504.8	4402.64	2169	10	1680	0.00672	481.399	184.653	2074.21	2887.33	0.96369	0.953869	0.938393	0.952083	0.944345	0.93006	0.93631	0.924702	0.918155	0.916964	0.862798	0.905655	0.892262	0.902679	0.868452	0.900298	0.837798	0.874405	0.872321	0.823214	1
2170	991	264	31	1	392.831	23.0866	640.601	45.7915	849.335	71.5938	1112.92	0	755.816	134.136	3272.45	699.806	7644.71	1983.85	16780.3	0	2170	9	1287	0.005148	455.211	122.834	1450.43	1538.96	0.967366	0.956488	0.93784	0.953768	0.943667	0.926185	0.935897	0.929293	0.917249	0.912199	0.858586	0.910645	0.893939	0.901321	0.876457	0.90404	0.836053	0.880342	0.870241	0.824786	1
2174	709	216	30	1	493.415	28.2538	689.414	53.4196	901.824	85.5046	1156.82	0	1492.48	257.315	4085.98	958.155	9195.25	2685.4	18836	0	2174	13	956	0.003824	551.21	111.805	2338.32	1861.09	0.968096	0.954498	0.938285	0.950314	0.947176	0.927824	0.937238	0.931485	0.922594	0.90795	0.865063	0.914226	0.894874	0.894874	0.876569	0.911611	0.840481	0.881799	0.865586	0.823222	1
2176	0	637	199	30	0	0	512.738	33.3832	705.518	57.0896	939.81	100.159	0	0	1678.66	327.818	4384.6	1069.9	10477.7	3564.11	2176	15	866	0.003464	571.832	115.25	2605.28	2070.79	0.970554	0.956697	0.93649	0.952656	0.948614	0.931293	0.939954	0.931293	0.923788	0.908199	0.865473	0.91455	0.897806	0.896651	0.878176	0.911085	0.841224	0.882794	0.86836	0.822171	1
2176	28056	637	199	30	140.13	13.545	512.738	33.3832	705.518	57.0896	939.81	100.159	35.3897	10.5515	1678.66	327.818	4384.6	1069.9	10477.7	3564.11	2176	0	28922	0.115688	153.057	77.388	112.339	565.983	0.967015	0.957921	0.938593	0.94091	0.933891	0.933442	0.951974	0.921582	0.914892	0.909705	0.877325	0.885606	0.884465	0.898347	0.859795	0.87411	0.815469	0.893178	0.861178	0.827761	1
2181	1593	480	173	28	333.446	18.2491	608.584	39.3079	806.108	63.4601	1015.42	92.5507	462.6	75.4709	2800.04	540.101	6522.3	1558.57	13081.3	3747.02	2181	9	2274	0.009096	435.879	170.825	1572.37	2258.12	0.968118	0.961082	0.941293	0.948109	0.937775	0.932938	0.953386	0.931618	0.921064	0.906113	0.882806	0.895778	0.891821	0.898857	0.87423	0.878628	0.825638	0.888522	0.859938	0.82124	1
2182	1441	283	39	1	371.268	22.1343	622.006	41.6539	815.063	69.1722	869.788	0	638.704	113.924	2991.04	586.148	6762.55	1797.53	8036.25	0	2182	8	1764	0.007056	421.588	113.286	1155.68	1271.92	0.969955	0.960884	0.94076	0.946995	0.937642	0.935374	0.954932	0.929705	0.921769	0.905612	0.886054	0.890873	0.892857	0.895408	0.871032	0.873016	0.821995	0.887188	0.868197	0.822846	1
2186	1009	239	36	1	476.609	27.1602	674.421	46.6678	869.669	74.6686	928.624	0	1345.59	230.721	3812.18	779.557	8211.85	2208.25	9771.47	0	2186	12	1285	0.00514	524.764	102.891	2003.28	1538.35	0.969261	0.963035	0.940467	0.944358	0.940467	0.932685	0.954864	0.928794	0.920623	0.905837	0.89144	0.888716	0.893385	0.899222	0.866537	0.877821	0.818288	0.885603	0.86965	0.825681	1
2188	0	878	227	34	0	0	494.997	32.3067	695.665	51.1114	892.398	70.4504	0	0	1511.12	294.222	4189.83	917.87	8838.28	2132.65	2188	15	1139	0.004556	546.852	107.349	2263.7	1684.25	0.972783	0.96137	0.937226	0.946444	0.943371	0.93547	0.954785	0.928007	0.923617	0.906936	0.89245	0.886304	0.8964	0.897717	0.869622	0.876646	0.815189	0.890255	0.869183	0.829675	1
2188	26230	878	227	34	138.52	13.4539	494.997	32.3067	695.665	51.1114	892.398	70.4504	34.1984	10.2571	1511.12	294.222	4189.83	917.87	8838.28	2132.65	2188	0	27369	0.109476	155.513	85.4587	126.982	562.5	0.967171	0.957196	0.945504	0.947897	0.936589	0.922851	0.932844	0.919124	0.906336	0.918758	0.886313	0.884468	0.895685	0.903175	0.823925	0.881326	0.840568	0.891995	0.856352	0.825094	1
2193	1420	644	191	32	354.504	19.1584	599.921	39.4694	802.842	58.8342	1007.37	78.699	555.331	89.714	2683.85	524.765	6427.5	1407.59	12686	2945.52	2193	10	2287	0.009148	470.19	165.44	1814.86	2235.53	0.970267	0.960429	0.943594	0.946874	0.948185	0.929602	0.944469	0.930695	0.916922	0.919983	0.885221	0.883472	0.896589	0.906865	0.841495	0.881286	0.831439	0.894403	0.857018	0.835155	1
2194	1294	370	32	0	377.854	23.506	609.683	44.8594	812.371	63.0788	0	0	673.753	124.632	2825.49	622.676	6672.06	1594.7	0	0	2194	9	1696	0.006784	436.628	112.998	1256.35	1222.27	0.967866	0.959316	0.943691	0.94487	0.947229	0.928066	0.943396	0.932783	0.917748	0.918337	0.883255	0.881486	0.893573	0.909493	0.83579	0.882665	0.836085	0.894458	0.857311	0.832547	1
2198	878	309	29	0	465.8	28.3169	654.256	51.1034	857.861	66.3091	0	0	1258.12	228.874	3495.3	814.881	7849.74	1859.19	0	0	2198	13	1216	0.004864	523.039	103.74	1983.81	1438.89	0.968339	0.959704	0.946135	0.944901	0.948191	0.92722	0.942023	0.927632	0.917763	0.915296	0.886102	0.884457	0.895559	0.913651	0.837582	0.879934	0.837171	0.89227	0.856086	0.830592	1
2200	0	753	288	29	0	0	491.387	32.5598	682.236	55.5275	879.265	72.0863	0	0	1479.04	293.13	3967.2	966.829	8466.32	2063.05	2200	15	1070	0.00428	553.269	108.484	2338.12	1636.75	0.969626	0.961215	0.946729	0.946729	0.952336	0.926636	0.942991	0.93271	0.921028	0.918692	0.88785	0.882243	0.89486	0.909813	0.839252	0.881776	0.833178	0.895794	0.855607	0.829439	1
2200	27535	753	288	29	137.135	13.8539	491.387	32.5598	682.236	55.5275	879.265	72.0863	33.2619	10.3548	1479.04	293.13	3967.2	966.829	8466.32	2063.05	2200	0	28605	0.11442	152.701	82.8262	119.478	539.995	0.963783	0.949449	0.946548	0.941042	0.939241	0.92968	0.933281	0.917759	0.919979	0.91741	0.878605	0.883587	0.890177	0.910313	0.823685	0.872732	0.867558	0.877784	0.875232	0.806363	1
2205	1389	530	244	22	340.231	18.8532	592.414	38.4247	785.58	61.9377	1001.94	78.607	491.409	81.9145	2584.01	505.049	6038.37	1420.62	12486	2922.58	2205	10	2185	0.00874	457.796	170.986	1739.2	2183.4	0.968192	0.955378	0.948741	0.94508	0.94714	0.9373	0.936613	0.922883	0.917391	0.92151	0.884439	0.885355	0.894508	0.911899	0.822883	0.874371	0.859725	0.885126	0.865904	0.812815	1
2206	1238	303	35	1	359.929	22.6408	604.063	42.6606	798.144	56.1046	928.168	0	582.891	110.277	2745.06	585.037	6307.9	1325.38	9757.15	0	2206	8	1577	0.006308	416.922	116.155	1131.2	1221.76	0.968294	0.954661	0.953393	0.945783	0.946734	0.942613	0.935003	0.918516	0.922004	0.920419	0.881737	0.883006	0.893786	0.917882	0.817692	0.874445	0.863031	0.88142	0.86747	0.811034	1
2210	810	257	30	0	468.128	27.3837	657.382	50.114	856.917	62.5919	0	0	1275.96	223.571	3542.64	814.348	7809.15	1741.23	0	0	2210	13	1097	0.004388	523.098	103.693	1985.66	1463.71	0.970374	0.955333	0.954421	0.942115	0.948952	0.940292	0.936645	0.912033	0.920237	0.922516	0.887876	0.887876	0.894713	0.920237	0.812215	0.875114	0.8701	0.883774	0.864631	0.817229	1
2212	0	722	231	30	0	0	487.825	32.1795	675.967	56.7976	880.36	59.9635	0	0	1447.02	283.412	3864.41	981.556	8447.96	1784.23	2212	15	983	0.003932	544.017	107.198	2228.76	1624.97	0.975076	0.955239	0.954222	0.942014	0.950153	0.93998	0.937945	0.909969	0.920142	0.923194	0.889115	0.891658	0.896745	0.917091	0.809257	0.872838	0.870804	0.884028	0.860122	0.817904	1
2212	29867	722	231	30	136.518	13.4338	487.825	32.1795	675.967	56.7976	880.36	59.9635	32.7664	9.94245	1447.02	283.412	3864.41	981.556	8447.96	1784.23	2212	0	30850	0.1234	149.502	75.256	102.739	482.697	0.958865	0.952172	0.947536	0.94577	0.930194	0.929449	0.93483	0.913452	0.924716	0.925122	0.860729	0.897066	0.886629	0.899708	0.860746	0.889076	0.853971	0.870697	0.878088	0.816645	1
2217	1463	522	196	30	345.18	19.1335	588.387	37.9604	777.12	62.7849	993.737	66.67	513.077	85.6672	2531.41	484.515	5851.96	1434.55	12125.9	2519.37	2217	10	2211	0.008844	449.69	162.115	1620.44	2102.6	0.968792	0.953189	0.952962	0.937811	0.945274	0.934419	0.936002	0.914744	0.92673	0.926278	0.8763	0.892356	0.89213	0.900045	0.843736	0.88512	0.860697	0.876526	0.874265	0.81592	1
2218	1330	309	30	1	372.402	22.7075	598.552	43.4343	805.974	68.0163	943.235	0	644.864	117.798	2673.02	580.91	6539.37	1769.18	10237.9	0	2218	8	1670	0.00668	422.377	106.68	1131.77	1154.56	0.968563	0.952096	0.951497	0.934731	0.944611	0.934731	0.936826	0.918862	0.927545	0.928443	0.87485	0.893413	0.893114	0.897305	0.849701	0.885629	0.862575	0.867964	0.878144	0.82006	1
2222	883	257	25	1	469.019	28.0026	648.465	49.3483	856.525	74.4781	993.721	0	1283.77	229.326	3400.61	770.064	7851.72	2154.91	11963.2	0	2222	13	1166	0.004664	517.33	97.3074	1900.33	1378.53	0.967839	0.954117	0.953259	0.938679	0.946398	0.935678	0.93825	0.914237	0.927959	0.930532	0.88036	0.889365	0.893225	0.899657	0.845626	0.886792	0.863636	0.871355	0.878645	0.817324	1
2224	0	790	235	24	0	0	485.972	32.4026	662.438	53.463	876.627	90.5572	0	0	1431.12	285.685	3632.17	885.916	8493.2	2762.95	2224	15	1049	0.004196	534.442	98.676	2085.78	1486.51	0.969495	0.956149	0.958055	0.939466	0.947092	0.940419	0.938513	0.913727	0.93041	0.93327	0.882745	0.894185	0.895138	0.899428	0.846997	0.884652	0.86368	0.867493	0.877979	0.817445	1
2224	28998	790	235	24	139.544	13.4962	485.972	32.4026	662.438	53.463	876.627	90.5572	34.9518	10.4822	1431.12	285.685	3632.17	885.916	8493.2	2762.95	2224	0	30047	0.120188	153.33	75.9605	106.55	467.933	0.965737	0.954055	0.94269	0.946001	0.941808	0.928762	0.92763	0.918395	0.923303	0.917646	0.880321	0.888924	0.904183	0.8934	0.857074	0.893101	0.821862	0.880387	0.873531	0.834676	1
2229	1522	570	202	20	365.255	19.6858	595.575	40.3338	775.305	60.7777	973.459	75.2031	607.134	97.7408	2628.29	533.574	5804.75	1376.86	11447.9	2589.53	2229	10	2314	0.009256	463.041	149.689	1652.42	1894.08	0.970398	0.95592	0.948574	0.946629	0.934529	0.939067	0.934097	0.914866	0.928047	0.926318	0.879862	0.894771	0.895851	0.898444	0.857174	0.891962	0.8414	0.878133	0.872299	0.825627	1
2230	1400	323	34	1	395.813	23.316	609.473	45.2767	782.918	57.8067	900.534	0	773.096	136.124	2823.51	631.379	5962.91	1267.73	8914.88	0	2230	8	1758	0.007032	442.843	100.463	1254.83	1103.67	0.966724	0.954209	0.947099	0.947952	0.930034	0.934869	0.93686	0.914676	0.925199	0.924346	0.87628	0.892207	0.897327	0.901593	0.861775	0.895051	0.841297	0.879124	0.874858	0.825085	1
2234	968	274	26	1	466.254	28.3889	643.019	48.9891	819.354	50.8427	954.178	0	1261.82	229.478	3316.27	757.447	6799.62	1240.15	10596.8	0	2234	13	1269	0.005076	512.04	92.6189	1826.23	1218.74	0.968873	0.955083	0.949173	0.947991	0.933806	0.933412	0.933412	0.9145	0.929866	0.927108	0.873522	0.893617	0.891253	0.899527	0.862884	0.897163	0.838455	0.873916	0.877463	0.821513	1
2236	0	852	257	27	0	0	488.744	32.2923	664.61	52.9027	852.912	61.7188	0	0	1455.31	288.535	3665.62	867.887	7697.98	1680.95	2236	15	1136	0.004544	537.186	96.4794	2103.73	1382.41	0.970511	0.957306	0.949824	0.951144	0.935739	0.933099	0.93618	0.917694	0.928697	0.933099	0.871039	0.896127	0.894806	0.899648	0.862236	0.894806	0.84419	0.87544	0.87456	0.819982	1
2236	25657	852	257	27	136.096	13.5452	488.744	32.2923	664.61	52.9027	852.912	61.7188	32.487	9.97367	1455.31	288.535	3665.62	867.887	7697.98	1680.95	2236	0	26793	0.107172	153.102	84.2735	120.306	505.276	0.970365	0.952114	0.933359	0.93377	0.95329	0.924775	0.939686	0.936868	0.931904	0.914698	0.891968	0.887657	0.892192	0.895775	0.843896	0.879633	0.834528	0.888572	0.866514	0.818199	1
2241	1187	610	215	24	355.409	19.0024	595.01	39.5864	776.395	58.8346	959.331	64.6681	559.479	89.6998	2619.64	523.792	5821.76	1311.89	10915	2239.45	2241	11	2036	0.008144	478.77	161.529	1854.48	2027.47	0.972741	0.956287	0.937377	0.942289	0.9472	0.939342	0.936886	0.926326	0.933939	0.920923	0.885314	0.885806	0.892927	0.897348	0.850442	0.885806	0.837426	0.883104	0.871071	0.823428	1
2242	1095	350	35	2	396.753	24.0757	615.189	44.5132	791.897	67.3819	970.891	76.0001	779.084	141.844	2900.78	625.049	6200.54	1479.23	11363.8	2614.71	2242	9	1482	0.005928	458.447	112.276	1422.48	1289.4	0.973684	0.95749	0.934211	0.945344	0.94973	0.943657	0.932524	0.927463	0.930837	0.917679	0.891363	0.880904	0.895749	0.894737	0.844804	0.883603	0.826586	0.88529	0.870445	0.835358	1
2246	767	291	29	1	470.896	29.7176	654.254	49.7099	830.912	66.5185	1135.27	0	1300.81	246.977	3492.15	801.397	7141.72	1619.11	17807.2	0	2246	13	1088	0.004352	530.144	103.652	2057.77	1468.26	0.975184	0.964154	0.93796	0.94807	0.951746	0.939338	0.93704	0.92693	0.938879	0.914982	0.886949	0.880974	0.894301	0.892004	0.850643	0.891085	0.817096	0.88557	0.868566	0.834559	1
2248	0	690	268	29	0	0	495.497	33.6326	679.456	52.7103	872.874	88.8353	0	0	1517.27	308.853	3911.98	901.955	8374.13	2632.97	2248	15	987	0.003948	556.535	106.886	2368.97	1644.52	0.975684	0.965046	0.940729	0.951368	0.952888	0.938703	0.93769	0.930091	0.940729	0.915907	0.883485	0.880446	0.897163	0.893617	0.851064	0.891084	0.816109	0.887031	0.871327	0.83536	1
2248	26963	690	268	29	134.882	13.8368	495.497	33.6326	679.456	52.7103	872.874	88.8353	31.6839	9.95248	1517.27	308.853	3911.98	901.955	8374.13	2632.97	2248	0	27950	0.1118	149.772	81.5156	114.221	530.752	0.970394	0.957084	0.945689	0.936243	0.958479	0.926959	0.944097	0.915045	0.925689	0.919445	0.895886	0.884365	0.881753	0.904705	0.84068	0.876118	0.837639	0.893453	0.847084	0.811735	1
2253	1243	516	224	28	322.131	17.9236	587.569	40.047	769.098	60.4863	965.47	98.7587	417.409	69.7591	2524.52	513.043	5667.57	1341.21	11316.7	3454.78	2253	11	2011	0.008044	448.983	176.511	1694.63	2160.87	0.976629	0.95997	0.939582	0.939831	0.957732	0.934112	0.947787	0.926405	0.931129	0.914719	0.890353	0.87817	0.891348	0.903033	0.838886	0.877424	0.828195	0.895823	0.861512	0.818001	1
2254	1091	290	37	5	355.929	21.7728	606.359	46.1531	786.483	72.3704	934.1	74.2714	563.39	103.394	2782.69	629.536	6099.8	1695.55	10129.6	2309.93	2254	9	1423	0.005692	420.192	124.896	1193.24	1381.32	0.978918	0.957133	0.938862	0.935699	0.956781	0.931131	0.947997	0.929023	0.927266	0.914617	0.893535	0.876318	0.88967	0.907941	0.834856	0.873858	0.831694	0.903725	0.859452	0.813071	1
2258	704	241	35	4	470.287	27.3263	661.787	52.2794	840.662	75.0432	983.765	90.0285	1293.48	226.438	3618.24	850.09	7428.57	1887.14	11895.9	3143.59	2258	13	984	0.003936	532.45	111.828	2124.17	1676.27	0.981199	0.95935	0.942581	0.9375	0.958333	0.92937	0.952236	0.930386	0.927846	0.916159	0.881606	0.881606	0.892276	0.911585	0.836382	0.872967	0.829776	0.902439	0.862297	0.818598	1
2260	0	616	230	37	0	0	490.104	31.6477	676.724	55.9383	877.969	104.262	0	0	1466.6	284.843	3874.89	974.581	8616.25	3195.44	2260	16	883	0.003532	554.967	114.619	2393.49	1877.61	0.982446	0.961495	0.942242	0.942809	0.958664	0.93205	0.953001	0.930917	0.92752	0.916761	0.88222	0.882786	0.888448	0.911665	0.83239	0.871461	0.827293	0.905436	0.857871	0.820498	1
2260	31967	616	230	37	136.301	13.2334	490.104	31.6477	676.724	55.9383	877.969	104.262	32.5862	9.74235	1466.6	284.843	3874.89	974.581	8616.25	3195.44	2260	0	32850	0.1314	147.555	71.4732	96.0467	490.563	0.970944	0.960944	0.952283	0.933988	0.95204	0.938326	0.930137	0.904871	0.934323	0.924079	0.905662	0.889863	0.889132	0.909361	0.837793	0.873607	0.850076	0.884003	0.850989	0.815921	1
2265	1501	451	184	33	356.017	19.0383	598.901	36.7862	789.226	62.8714	990.042	102.505	562.344	90.0875	2665.96	490.229	6124.87	1465.73	12205.6	3666.83	2265	10	2169	0.008676	452.916	161.061	1648.77	2206.71	0.977178	0.960581	0.948824	0.939142	0.952743	0.934993	0.945828	0.911941	0.929922	0.920931	0.901568	0.887506	0.88036	0.913094	0.828953	0.882434	0.834486	0.892347	0.848087	0.810512	1
2266	1361	251	40	1	384.828	22.9502	612.962	40.5941	813.949	64.7951	1097.53	0	710.949	127.236	2862.63	575.504	6714.79	1554.94	16096.4	0	2266	8	1653	0.006612	430.284	106.702	1192.26	1268.44	0.976407	0.959165	0.950998	0.937084	0.953116	0.935874	0.942226	0.908348	0.927102	0.920145	0.906231	0.886267	0.882033	0.91712	0.825166	0.881125	0.840593	0.892015	0.84997	0.811252	1
2270	952	214	35	0	477.432	28.6949	659.375	44.1961	862.314	77.3117	0	0	1354.05	247.749	3561.07	723.522	8016.83	2064.77	0	0	2270	12	1201	0.004804	521.068	97.3976	1941.48	1443.17	0.977102	0.962531	0.955454	0.940466	0.95587	0.931307	0.944629	0.906744	0.924646	0.922565	0.910908	0.888426	0.878435	0.915071	0.828476	0.889259	0.840966	0.888843	0.847211	0.818485	1
2272	0	844	198	33	0	0	486.534	33.4616	669.337	49.0412	866.171	80.2107	0	0	1437.39	301.937	3734.27	848.691	8137.66	2180.78	2272	14	1075	0.0043	531.857	100.222	2066.12	1518.14	0.97814	0.961395	0.954419	0.940465	0.956744	0.931163	0.946047	0.908837	0.926977	0.924186	0.914884	0.891628	0.881395	0.917209	0.831163	0.892558	0.847442	0.892093	0.851163	0.817209	1
2272	30943	844	198	33	136.012	13.3508	486.534	33.4616	669.337	49.0412	866.171	80.2107	32.4011	9.822	1437.39	301.937	3734.27	848.691	8137.66	2180.78	2272	0	32018	0.128072	149.303	74.7919	100.683	460.086	0.963036	0.957383	0.940861	0.930617	0.940362	0.930383	0.941283	0.913252	0.930055	0.915048	0.880926	0.879755	0.886314	0.898167	0.852099	0.875773	0.871728	0.875914	0.880067	0.796724	1
2277	1512	588	167	26	355.772	18.1829	593.811	40.3024	779.006	53.8682	981.613	84.4756	560.783	86.2312	2605.38	535.742	5864.26	1222.68	11785.8	2975.61	2277	10	2293	0.009172	454.734	152.153	1598.62	1939.04	0.969036	0.959006	0.946795	0.934802	0.945486	0.939163	0.945704	0.911688	0.936982	0.923899	0.892499	0.887702	0.88901	0.909943	0.84082	0.883559	0.866332	0.884213	0.869603	0.806149	1
2278	1365	354	36	0	388.224	23.0981	609.091	46.0867	785.506	49.7994	0	0	729.825	130.502	2820.23	653.972	5998.24	1150.73	0	0	2278	8	1755	0.00702	440.925	105.803	1259.55	1138.8	0.967236	0.95698	0.949858	0.933333	0.945014	0.943305	0.947863	0.91567	0.936182	0.924786	0.891168	0.882336	0.891168	0.908832	0.843875	0.880912	0.867806	0.887179	0.871225	0.804843	1
2282	921	295	27	0	466.685	27.1741	644.426	51.9612	823.283	54.6173	0	0	1264.15	221.301	3345.16	822.868	6909.83	1400.16	0	0	2282	13	1243	0.004972	516.614	94.9718	1880.67	1256.82	0.968624	0.960177	0.950523	0.939662	0.950523	0.944489	0.952534	0.915527	0.940869	0.92679	0.892196	0.884151	0.895012	0.91432	0.839903	0.879324	0.866452	0.889783	0.865245	0.797667	1
2284	0	797	274	26	0	0	487.549	31.2214	664.386	57.2663	850.053	68.5861	0	0	1443.57	276.98	3674.26	966.324	7650.57	1899.71	2284	15	1097	0.004388	540.31	98.8958	2147.84	1426.35	0.970374	0.961258	0.953965	0.939836	0.95351	0.947584	0.953054	0.917046	0.942571	0.927985	0.894713	0.889699	0.893801	0.920693	0.839562	0.881039	0.86691	0.889243	0.863719	0.795807	1
2284	28306	797	274	26	134.191	13.5976	487.549	31.2214	664.386	57.2663	850.053	68.5861	31.1837	9.85249	1443.57	276.98	3674.26	966.324	7650.57	1899.71	2284	0	29403	0.117612	149.343	80.4163	110.154	486.74	0.964885	0.95412	0.94339	0.94424	0.943866	0.937693	0.941826	0.909227	0.926878	0.911438	0.866612	0.870404	0.896864	0.904976	0.851002	0.884468	0.842822	0.881577	0.876458	0.810887	1
2289	1224	564	227	23	355.913	19.6144	595.375	36.6326	772.209	59.4157	965.207	74.5927	562.151	93.14	2619.43	480.708	5731.68	1321.83	11162.3	2593.87	2289	11	2038	0.008152	475.427	161.668	1826.92	2038.64	0.969087	0.959764	0.948234	0.941855	0.951668	0.934004	0.943327	0.913395	0.935721	0.919284	0.872179	0.881256	0.894014	0.901865	0.850343	0.878067	0.856477	0.886163	0.871443	0.808145	1
2290	1097	344	31	0	388.884	23.3585	608.923	42.9403	773.54	67.3508	0	0	733.671	131.875	2811.3	591.483	5790.82	1560.96	0	0	2290	9	1472	0.005888	448.407	108.724	1325.71	1158.83	0.965014	0.959579	0.947351	0.941236	0.949728	0.930027	0.940217	0.911345	0.934103	0.913383	0.865149	0.879416	0.893682	0.900476	0.85394	0.877038	0.850883	0.887228	0.872622	0.806726	1
2294	752	297	28	0	496.928	29.362	663.444	50.8172	827.475	80.5243	0	0	1525.37	270.378	3641.61	836.73	7121.05	2118.96	0	0	2294	13	1077	0.004308	551.441	94.8576	2254.44	1370.53	0.96611	0.961003	0.943825	0.943825	0.953575	0.931291	0.946611	0.913649	0.93779	0.920613	0.864438	0.876509	0.895543	0.907149	0.851439	0.87883	0.85701	0.890901	0.874188	0.808728	1
2296	0	677	278	25	0	0	523.949	35.4435	688.428	54.5063	856.629	70.6663	0	0	1792.48	364.479	4071.68	974.434	7835.21	1976.98	2296	16	980	0.00392	579.094	96.409	2593.18	1491.58	0.966327	0.962245	0.945408	0.945918	0.954082	0.932143	0.948469	0.915816	0.939286	0.921939	0.863776	0.879592	0.894898	0.907653	0.85051	0.879592	0.857143	0.889796	0.872959	0.810204	1
2296	31569	677	278	25	135.826	13.4738	523.949	35.4435	688.428	54.5063	856.629	70.6663	32.2895	9.92264	1792.48	364.479	4071.68	974.434	7835.21	1976.98	2296	0	32549	0.130196	149.172	78.7002	109.394	508.52	0.973286	0.950505	0.94029	0.941934	0.939138	0.937356	0.951381	0.923254	0.926434	0.914514	0.857784	0.879935	0.882608	0.898169	0.834419	0.886172	0.815555	0.887692	0.851316	0.81597	1
2301	1447	495	236	21	350.136	18.9733	630.592	41.8966	796.557	62.2485	957.176	66.6742	535.177	87.192	3115.73	619.574	6292.45	1494.35	10851.4	2282.46	2301	10	2199	0.008796	466.975	173.355	1832.46	2184.15	0.974534	0.957935	0.944975	0.947931	0.945202	0.940427	0.945202	0.920646	0.937017	0.915643	0.856753	0.88131	0.885402	0.899045	0.841746	0.883356	0.83106	0.888586	0.858117	0.818099	1
2302	1328	286	48	0	389.157	23.0703	646.572	48.121	811.172	61.5931	0	0	735.021	130.935	3368.79	756.575	6636.96	1525.29	0	0	2302	8	1662	0.006648	445.642	119.536	1358.7	1410.71	0.973827	0.958183	0.944946	0.949158	0.945848	0.941637	0.943442	0.920878	0.935921	0.913357	0.855295	0.881167	0.887184	0.896811	0.842659	0.886582	0.823105	0.884777	0.856498	0.8213	1
2306	908	242	43	0	473.513	27.7215	687.836	53.0108	852.864	62.2523	0	0	1320.34	231.718	4057.16	937.605	7699.35	1724.21	0	0	2306	13	1193	0.004772	530.662	111.952	2105.42	1641.96	0.97653	0.959346	0.945516	0.95264	0.945096	0.943001	0.949707	0.920788	0.935038	0.916597	0.860017	0.886002	0.888935	0.895222	0.84451	0.888516	0.826488	0.883906	0.857502	0.823554	1
2308	0	821	232	43	0	0	497.142	33.1961	712.209	57.5982	873.97	68.2975	0	0	1531.72	307.982	4509.83	1096.53	8303.48	2078.27	2308	15	1096	0.004384	557.452	115.912	2427.8	1835.37	0.976277	0.961223	0.947993	0.952099	0.945255	0.943887	0.952099	0.921989	0.936588	0.917427	0.857664	0.885036	0.88823	0.895073	0.844891	0.891423	0.824361	0.883668	0.856752	0.824818	1
2308	24799	821	232	43	134.727	13.036	497.142	33.1961	712.209	57.5982	873.97	68.2975	31.4724	9.48064	1531.72	307.982	4509.83	1096.53	8303.48	2078.27	2308	0	25895	0.10358	152.619	89.3003	132.896	612.715	0.973624	0.948349	0.93101	0.934176	0.950396	0.929195	0.944468	0.9229	0.933115	0.919579	0.877563	0.885132	0.884514	0.90753	0.832342	0.893589	0.84721	0.886329	0.869936	0.816007	1
2313	1097	606	200	40	336.966	18.4839	594.181	38.3383	811.57	64.2255	970.881	66.6145	477.382	79.3673	2606.71	504.961	6656	1581.64	11319.5	2454.66	2313	11	1943	0.007772	479.091	181.826	2000.69	2430.6	0.976325	0.954709	0.941585	0.943129	0.946217	0.933608	0.952393	0.925373	0.93335	0.9228	0.862841	0.888574	0.881884	0.905816	0.830674	0.891662	0.830417	0.878538	0.862069	0.824498	1
2314	1003	365	36	3	364.171	22.0574	608.199	42.4663	823.889	65.5365	1030.27	54.7324	603.14	110.012	2800.56	584.584	6963.23	1641.9	13436.6	2067.24	2314	9	1407	0.005628	440.659	129.932	1363.28	1495.44	0.973703	0.952026	0.939232	0.939943	0.941009	0.930348	0.948472	0.928927	0.932836	0.922175	0.873134	0.889837	0.878109	0.907605	0.82978	0.891613	0.827647	0.870291	0.857143	0.823383	1
2318	655	307	33	3	443.482	26.8038	645.657	48.685	854.09	67.3371	1081.45	42.9807	1086.39	197.621	3355.81	755.021	7752.09	1846.94	15474.2	1813.12	2318	14	998	0.003992	521.169	121.214	2048.16	1753.4	0.97495	0.950401	0.942385	0.943387	0.943888	0.933868	0.950401	0.926854	0.931363	0.923347	0.878758	0.88477	0.878758	0.907315	0.836673	0.896794	0.829659	0.878758	0.856212	0.818637	1
2320	0	581	288	36	0	0	458.535	31.3233	660.629	52.0328	886.692	89.1167	0	0	1203.92	249.953	3598.92	838.924	8769.73	2679.98	2320	16	905	0.00362	539.879	124.418	2267.05	1876.68	0.976243	0.951381	0.942541	0.945856	0.944199	0.935359	0.948619	0.931492	0.930387	0.922099	0.88232	0.89116	0.878453	0.90663	0.837017	0.899448	0.831492	0.883978	0.853039	0.819337	1
2320	26313	581	288	36	131.005	14.2016	458.535	31.3233	660.629	52.0328	886.692	89.1167	29.1492	9.79266	1203.92	249.953	3598.92	838.924	8769.73	2679.98	2320	0	27218	0.108872	144.6	77.9971	103.559	527.431	0.969248	0.946616	0.94195	0.937854	0.947131	0.932986	0.940811	0.918932	0.931498	0.913421	0.888272	0.886123	0.889852	0.909619	0.832023	0.887134	0.857043	0.885205	0.865714	0.801822	1
2325	973	390	245	32	340.974	18.6698	560.514	36.8577	765.139	57.3746	991.441	96.8821	494.509	81.0488	2191.19	443.642	5571.38	1245.49	12218.6	3546.91	2325	12	1640	0.00656	469.24	177.053	1885.19	2410.61	0.973171	0.947561	0.947866	0.939939	0.947561	0.939024	0.94939	0.922561	0.927134	0.919512	0.886585	0.892378	0.885366	0.912805	0.835061	0.893598	0.843902	0.880793	0.87378	0.814634	1
2326	879	231	43	5	386.058	22.3493	582.794	44.268	772.67	60.1737	1000.84	103.885	717.31	123.96	2472.18	571.584	5743.44	1301.16	12630.4	4376.17	2326	9	1158	0.004632	442.314	112.648	1305.45	1428.86	0.971934	0.945164	0.948187	0.940415	0.946028	0.938256	0.950777	0.930052	0.92487	0.917098	0.891192	0.889896	0.892055	0.912349	0.83247	0.890328	0.843264	0.876943	0.882124	0.822107	1
2330	589	205	41	5	497.896	28.0022	637.415	48.5069	824.395	69.6408	1038.34	135.747	1532.78	258.843	3230.86	749.405	6992.09	1732.53	14371.2	6344.22	2330	14	840	0.00336	551.098	101.647	2290.08	1770.92	0.977976	0.941667	0.951786	0.947024	0.942857	0.9375	0.955357	0.934524	0.92381	0.920238	0.892857	0.891071	0.893452	0.91369	0.832738	0.886905	0.841071	0.878571	0.880952	0.828571	1
2332	0	544	194	44	0	0	513.45	32.5272	653.081	54.3115	860.866	101.489	0	0	1684.46	318.003	3485.63	891.895	8127.57	3207.22	2332	16	782	0.003128	567.637	103.629	2493.82	1825.38	0.976982	0.944373	0.953325	0.945013	0.945652	0.936701	0.955243	0.935422	0.925831	0.920716	0.891304	0.889386	0.895141	0.915601	0.831841	0.890026	0.839514	0.881074	0.88555	0.824169	1
2332	32047	544	194	44	133.367	12.8253	513.45	32.5272	653.081	54.3115	860.866	101.489	30.5187	9.0147	1684.46	318.003	3485.63	891.895	8127.57	3207.22	2332	0	32829	0.131316	143.711	69.2942	89.1956	469.623	0.968762	0.956152	0.94153	0.940921	0.949633	0.936276	0.942871	0.913476	0.933885	0.91937	0.876816	0.895276	0.888224	0.914725	0.838892	0.872689	0.859058	0.889579	0.863155	0.801349	1
2337	1319	415	158	37	357.602	18.9262	623.626	38.5883	765.027	61.9309	980.079	109.273	569.761	90.6354	3008.84	556.767	5585.06	1386.55	11922.1	4500.44	2337	10	1929	0.007716	460.145	163.85	1723.04	2258.38	0.969673	0.951788	0.949456	0.938828	0.945308	0.938828	0.947123	0.92224	0.930793	0.92198	0.885433	0.894764	0.891913	0.913167	0.831519	0.87973	0.854069	0.880249	0.876879	0.798082	1
2338	1203	239	27	1	398.388	22.4825	642.846	48.6486	786.548	70.8753	848.151	0	787.556	133.099	3312.77	750.358	6096.02	1690.27	7453.78	0	2338	8	1470	0.00588	445.569	106.234	1300.15	1216.69	0.970408	0.952041	0.954082	0.939796	0.946939	0.940816	0.946599	0.920408	0.931973	0.92415	0.885034	0.896259	0.891837	0.914286	0.82619	0.882653	0.859524	0.881633	0.871429	0.790136	1
2342	847	201	25	1	498.211	28.4675	690.598	53.3455	830.197	79.3788	877.64	0	1536.17	264.804	4106.24	949.924	7185.57	2147.9	8254.88	0	2342	12	1074	0.004296	542.297	94.8751	2154.92	1403.51	0.97067	0.953445	0.955307	0.939013	0.949721	0.942737	0.947393	0.924115	0.933892	0.928771	0.888268	0.89851	0.888268	0.912942	0.82635	0.878492	0.862663	0.891061	0.871508	0.790503	1
2344	0	743	195	23	0	0	528.8	32.3714	722.11	58.6584	876.561	77.5293	0	0	1838.03	339.284	4700.55	1151.62	8416.8	2252.65	2344	15	961	0.003844	576.349	99.3399	2576.33	1622.65	0.973465	0.954214	0.956296	0.940166	0.952653	0.941727	0.947451	0.9282	0.933403	0.932362	0.889698	0.899063	0.89282	0.912071	0.825182	0.876691	0.866805	0.890219	0.873569	0.793444	1
2344	29754	743	195	23	134.374	13.6566	528.8	32.3714	722.11	58.6584	876.561	77.5293	31.316	9.92481	1838.03	339.284	4700.55	1151.62	8416.8	2252.65	2344	0	30715	0.12286	148.202	80.0624	110.943	528.004	0.968029	0.957334	0.948462	0.943562	0.955396	0.935129	0.953671	0.908107	0.932981	0.921944	0.855185	0.897754	0.885056	0.902946	0.836611	0.877877	0.853785	0.885772	0.874768	0.815546	1
2349	1304	551	154	22	357.756	19.4442	637.838	39.2497	836.45	70.0171	971.897	85.6822	570.742	92.773	3217.99	595.899	7299.75	1819.73	11456.8	3111.38	2349	10	2031	0.008124	476.69	172.364	1917.07	2294.21	0.970704	0.962826	0.949532	0.941654	0.955194	0.938208	0.954702	0.91999	0.932546	0.923929	0.873461	0.891433	0.885771	0.913343	0.829148	0.871492	0.854751	0.885032	0.877154	0.809207	1
2350	1183	332	23	0	402.765	23.6621	659.217	44.3721	842.737	60.1535	0	0	814.324	143.307	3558.77	719.53	7422.91	1561.93	0	0	2350	8	1538	0.006152	464.703	119.017	1505.58	1401.86	0.969116	0.964564	0.95156	0.942458	0.956112	0.938882	0.955137	0.920676	0.935631	0.925553	0.872887	0.894018	0.88459	0.909948	0.830299	0.865085	0.847854	0.890767	0.880364	0.817295	1
2354	833	285	23	0	496.203	29.9614	704.657	50.8695	889.21	78.0951	0	0	1519.43	274.735	4351.48	943.249	8782.89	2358.17	0	0	2354	13	1141	0.004564	556.193	108.596	2373.23	1651.45	0.971078	0.971516	0.955302	0.9461	0.956617	0.936459	0.952235	0.92156	0.936021	0.92901	0.877739	0.895267	0.886065	0.910167	0.831727	0.865469	0.842682	0.894391	0.876862	0.816827	1
2356	0	750	269	23	0	0	524.6	35.3422	732.392	54.7052	926.588	94.7845	0	0	1798.87	361.938	4888.42	1088.86	10012.4	3124.45	2356	15	1042	0.004168	587.116	112.584	2777.76	1900.23	0.971689	0.973129	0.959213	0.944818	0.958253	0.940019	0.953455	0.919386	0.93762	0.933781	0.879079	0.896353	0.886276	0.910269	0.826775	0.865163	0.84261	0.892994	0.878599	0.821017	1
2356	30136	750	269	23	134.557	13.0955	524.6	35.3422	732.392	54.7052	926.588	94.7845	31.362	9.44813	1798.87	361.938	4888.42	1088.86	10012.4	3124.45	2356	0	31178	0.124712	149.681	84.8856	123.149	603.676	0.962939	0.9533	0.948537	0.934361	0.948313	0.943646	0.939861	0.904853	0.923712	0.926711	0.863125	0.893547	0.876451	0.891237	0.841603	0.892472	0.844458	0.890355	0.859629	0.797101	1
2361	1298	567	220	20	314.535	18.0211	613.306	41.1532	822.836	60.5511	1009.9	98.1448	388.921	67.517	2868.19	573.708	6918.46	1520.38	12908.3	3759.16	2361	11	2105	0.00842	454.743	192.65	1858.1	2430.96	0.967933	0.962708	0.952969	0.931829	0.953919	0.945131	0.947981	0.910451	0.925653	0.924703	0.874347	0.894062	0.88266	0.894537	0.829691	0.875534	0.84228	0.893112	0.860095	0.812114	1
2362	1166	343	40	1	356.009	22.0072	634.037	47.4123	832.818	59.1542	990.386	0	563.929	106.048	3177.91	715.728	7164.53	1524.86	11843.7	0	2362	9	1550	0.0062	430.248	136.649	1319.99	1526	0.965161	0.961613	0.949032	0.930968	0.955806	0.947742	0.945806	0.910645	0.920323	0.920323	0.873871	0.895484	0.879677	0.890968	0.82871	0.87871	0.839355	0.89	0.857419	0.81	1
2366	749	284	37	1	458.078	28.305	684.454	53.6035	876.543	62.8891	1073.58	0	1197.3	223.005	4000.29	946.789	8348.88	1747.37	15070	0	2366	14	1071	0.004284	533.138	125.767	2200.6	1844.28	0.964519	0.962185	0.946779	0.93324	0.960784	0.94958	0.94211	0.90943	0.922035	0.919701	0.871148	0.902428	0.869748	0.892624	0.836601	0.877218	0.836134	0.886555	0.852941	0.808123	1
2368	0	658	266	37	0	0	476.304	31.7629	707.489	58.4313	907.024	67.5079	0	0	1347.82	271.979	4424.89	1104.95	9258.86	2096.45	2368	16	961	0.003844	556.878	131.36	2504.12	2061.84	0.9641	0.9641	0.947451	0.936524	0.962539	0.951093	0.94693	0.909469	0.920395	0.920395	0.869407	0.902706	0.87565	0.891779	0.838189	0.87565	0.834547	0.885016	0.852237	0.809573	1
2368	27231	658	266	37	135.692	13.525	476.304	31.7629	707.489	58.4313	907.024	67.5079	32.2052	10.0058	1347.82	271.979	4424.89	1104.95	9258.86	2096.45	2368	0	28192	0.112768	150.049	81.2763	116.467	588.386	0.961088	0.942076	0.939362	0.931275	0.924908	0.941934	0.939327	0.924074	0.921095	0.913681	0.871879	0.889703	0.878884	0.892434	0.845754	0.893658	0.809733	0.881828	0.864181	0.821989	1
2373	1256	478	232	32	328.176	19.1506	569.807	37.8096	806.113	66.561	995.772	87.2532	441.661	78.135	2301.83	460.072	6534.15	1629.96	12313.1	3271.36	2373	11	1998	0.007992	452.172	182.931	1784.25	2475.24	0.961962	0.952202	0.943443	0.938689	0.942192	0.945946	0.942442	0.917417	0.918919	0.919419	0.873624	0.893143	0.871872	0.894394	0.853353	0.893644	0.822322	0.879379	0.86036	0.809309	1
2374	1104	288	41	1	351.2	22.452	579.369	44.3464	808.591	62.7081	897.218	0	541.888	104.397	2429.59	562.999	6579.63	1571.05	8817.19	0	2374	9	1434	0.005736	410.483	118.432	1099.41	1279.64	0.9606	0.949791	0.942469	0.940377	0.940028	0.943863	0.941074	0.916667	0.917364	0.919456	0.869247	0.890167	0.870642	0.893305	0.861576	0.89749	0.815202	0.878312	0.857392	0.801953	1
2378	715	245	36	1	441.457	27.9543	621.955	48.0418	856.058	61.8567	947.485	0	1072.78	205.176	3003.72	697.358	7782.11	1672.14	10376.3	0	2378	13	997	0.003988	501.29	110.252	1798.88	1533.59	0.962889	0.948847	0.943831	0.935807	0.947342	0.947342	0.942828	0.917252	0.914744	0.917753	0.871113	0.888666	0.872618	0.895186	0.862588	0.899198	0.817452	0.883149	0.857071	0.80993	1
2380	0	620	228	36	0	0	456.647	32.6541	639.234	51.3913	872.876	75.8314	0	0	1190.71	257.083	3264.81	794.721	8303.64	2131.8	2380	16	884	0.003536	520.69	114.959	2015.33	1698.31	0.961538	0.952489	0.944005	0.938348	0.945701	0.948529	0.941176	0.92138	0.913462	0.917421	0.873869	0.892534	0.86991	0.8931	0.859729	0.897624	0.820136	0.883484	0.859729	0.807127	1
2380	26642	620	228	36	128.966	13.2808	456.647	32.6541	639.234	51.3913	872.876	75.8314	27.7221	8.87872	1190.71	257.083	3264.81	794.721	8303.64	2131.8	2380	0	27526	0.110104	141.546	73.2452	91.5542	464.223	0.966904	0.948576	0.94042	0.938131	0.937768	0.93626	0.94814	0.924181	0.920475	0.910521	0.878261	0.878333	0.882784	0.918368	0.842204	0.891557	0.839497	0.860441	0.871267	0.810615	1
2385	901	443	177	30	333.391	18.2103	556.501	35.3719	736.677	53.3209	968.795	82.676	462.373	76.1317	2142.58	405.224	4969.71	1088.32	11331	2955.25	2385	11	1551	0.006204	455.43	163.404	1666.88	2076.82	0.965828	0.949065	0.940039	0.946486	0.939394	0.946164	0.947776	0.92392	0.914894	0.911992	0.875887	0.881689	0.882979	0.904255	0.847195	0.895229	0.835268	0.872985	0.867505	0.815603	1
2386	810	275	28	2	364.561	22.0788	571.476	40.009	736.658	57.6266	893.767	70.922	605.074	110.399	2325.39	488.549	4982.02	1171.43	8879.13	2070.12	2386	9	1115	0.00446	425.887	107.792	1154.12	1068.75	0.969955	0.947982	0.943498	0.94574	0.934978	0.946188	0.946637	0.926457	0.913453	0.907623	0.881166	0.876233	0.883408	0.90852	0.840807	0.897309	0.831839	0.8713	0.876233	0.821973	1
2390	525	228	23	2	443.76	27.1806	611.45	45.4815	786.566	52.6504	963.938	54.573	1088.73	200.075	2851.16	641.066	6030.46	1212.29	11027.7	1849.15	2390	14	778	0.003112	504.375	99.6532	1776.87	1269.78	0.968509	0.946015	0.939589	0.947943	0.935733	0.946658	0.946015	0.930591	0.913239	0.903599	0.885604	0.886889	0.886247	0.90874	0.840617	0.897172	0.827763	0.872108	0.868252	0.818766	1
2392	0	463	204	23	0	0	465.323	32.6731	634.672	52.7858	823.374	76.0752	0	0	1258.86	265.597	3200.14	811.604	6999.94	2083.19	2392	16	690	0.00276	527.326	103.155	2024.17	1419.12	0.971014	0.947826	0.941304	0.946377	0.936957	0.945652	0.944203	0.92971	0.915942	0.903623	0.880435	0.888406	0.885507	0.905072	0.842754	0.893478	0.823188	0.871014	0.868116	0.813043	1
2392	30003	463	204	23	136.845	13.661	465.323	32.6731	634.672	52.7858	823.374	76.0752	33.0304	10.2129	1258.86	265.597	3200.14	811.604	6999.94	2083.19	2392	0	30693	0.122772	145.623	61.4194	77.7927	364.005	0.966784	0.956733	0.94616	0.940214	0.944548	0.936973	0.948034	0.929007	0.93145	0.92091	0.885772	0.886652	0.8831	0.915811	0.836754	0.869742	0.851823	0.884322	0.861907	0.813117	1
2397	1427	330	168	23	343.071	19.3178	568	38.4373	739.009	57.0958	923.613	84.6594	503.904	84.783	2281.33	467.676	5027.71	1175.57	9861.07	2897.82	2397	9	1948	0.007792	422.176	143.881	1305.63	1718.08	0.967916	0.953799	0.943789	0.947639	0.947382	0.942505	0.950462	0.930698	0.917351	0.920688	0.88732	0.894251	0.88809	0.912474	0.839322	0.880903	0.837782	0.87654	0.869353	0.808008	1
2398	1298	194	28	0	372.244	23.8774	581.711	40.6622	766.512	62.7762	0	0	644.793	123.726	2451.81	510.44	5619.53	1382.98	0	0	2398	7	1520	0.00608	406.242	89.8785	967.066	922.14	0.970066	0.954276	0.941447	0.946711	0.952632	0.939474	0.951316	0.93125	0.920066	0.924671	0.884539	0.895066	0.8875	0.919737	0.839474	0.879276	0.836184	0.878618	0.867434	0.80625	1
2402	894	161	22	0	449.892	28.6952	622.246	45.9651	806.735	70.2059	0	0	1135.34	217.471	3003.44	668.87	6563.13	1694.4	0	0	2402	12	1077	0.004308	482.946	83.96	1525.48	1065.86	0.974466	0.955896	0.941968	0.945218	0.947539	0.938254	0.952182	0.928969	0.921541	0.918756	0.890901	0.892758	0.889044	0.91922	0.843083	0.873723	0.839833	0.881616	0.865831	0.812906	1
2404	0	769	148	19	0	0	472.379	32.6131	648.579	49.4	828.263	82.6708	0	0	1316.05	270.603	3402.91	789.885	7150.51	2138.67	2404	14	936	0.003744	507.464	87.4498	1764.46	1195.91	0.978098	0.958868	0.943376	0.946047	0.94765	0.942308	0.950855	0.928419	0.924679	0.92094	0.89156	0.893162	0.884615	0.918269	0.840278	0.878205	0.840812	0.881944	0.868056	0.808761	1
[truncated: 2 more columns]
