# Supplementary material for: IBSEM: An Individual-Based Atlantic Salmon Population Model
Source: PLoS One. 2015 Sep 18;10(9):e0138444. doi: 10.1371/journal.pone.0138444 (PMC4575158; doi:10.1371/journal.pone.0138444)
Supplement: S1 Minimal dataset — (ZIP) [file pone.0138444.s003.zip › temp/scenario 1/wild - 6/runFiles/results/embryo.txt]

month	averageAge	popSize	density	averageLength	stDevLength	averageWeight	stDevWeight	allele_0_0_Frequency	allele_0_1_Frequency	allele_0_2_Frequency	allele_0_3_Frequency	allele_0_4_Frequency	allele_0_5_Frequency	allele_0_6_Frequency	allele_0_7_Frequency	allele_0_8_Frequency	allele_0_9_Frequency	allele_0_10_Frequency	allele_0_11_Frequency	allele_0_12_Frequency	allele_0_13_Frequency	allele_0_14_Frequency	allele_0_15_Frequency	allele_0_16_Frequency	allele_0_17_Frequency	allele_0_18_Frequency	allele_0_19_Frequency	allele_0_20_Frequency	genotypicValueAverage	genotypicValueStDev
16	0	789912	3.15965	23.0205	0.840363	0.156892	0.0170874	0.899839	0.898994	0.91033	0.884932	0.910289	0.882437	0.897956	0.880137	0.911732	0.893477	0.897831	0.909004	0.872995	0.88687	0.907468	0.897094	0.884394	0.892351	0.922481	0.890502	1	0.897493	0.0643415
28	0	426579	1.70632	23.248	0.852978	0.161574	0.0176936	0.896774	0.905229	0.899286	0.888341	0.875852	0.884486	0.875864	0.913908	0.842449	0.886794	0.902473	0.917626	0.882493	0.897044	0.903281	0.851125	0.862776	0.923863	0.901929	0.909601	1	0.891508	0.063118
40	0	367266	1.46906	22.6633	0.904498	0.149849	0.0179993	0.894851	0.891404	0.878048	0.853339	0.850273	0.876983	0.886255	0.887489	0.885232	0.914709	0.922027	0.900524	0.882373	0.884675	0.927855	0.900848	0.86644	0.913477	0.92189	0.912265	1	0.884796	0.0642367
52	0	535879	2.14352	22.7924	0.827954	0.152289	0.0164947	0.903832	0.872796	0.898463	0.876829	0.901008	0.899343	0.881539	0.905478	0.900945	0.877382	0.887509	0.890751	0.89465	0.907208	0.894019	0.862657	0.903403	0.910289	0.87008	0.913254	1	0.891843	0.0637417
64	0	531072	2.12429	22.8569	0.878898	0.153652	0.0176455	0.88756	0.896789	0.885207	0.892941	0.862859	0.892435	0.909147	0.892822	0.888717	0.857643	0.910966	0.905442	0.906558	0.895281	0.894865	0.900709	0.901815	0.912668	0.889542	0.914049	1	0.890738	0.0651858
76	0	457680	1.83072	22.7282	0.891058	0.151108	0.0177218	0.906001	0.901226	0.901316	0.888819	0.878145	0.881591	0.877114	0.876023	0.867604	0.874844	0.885547	0.887804	0.861869	0.902886	0.892293	0.883414	0.887462	0.884758	0.915794	0.931699	1	0.890128	0.062968
88	0	503669	2.01468	22.7427	0.85566	0.151342	0.0170218	0.919669	0.903617	0.914235	0.884091	0.870751	0.892653	0.908416	0.86712	0.890943	0.895355	0.903982	0.887739	0.884148	0.896188	0.880834	0.868035	0.873464	0.922879	0.92519	0.906841	1	0.897474	0.0617859
100	0	517579	2.07032	22.6666	0.829047	0.1498	0.0163656	0.904146	0.897342	0.90436	0.890852	0.895821	0.888426	0.884706	0.887524	0.889519	0.876184	0.91308	0.890429	0.900313	0.895656	0.894046	0.861262	0.89374	0.915789	0.893644	0.900197	1	0.89524	0.0641113
112	0	676086	2.70434	22.862	0.83916	0.153694	0.0168269	0.919928	0.87424	0.886558	0.87557	0.863401	0.875842	0.885111	0.897108	0.883578	0.881199	0.887018	0.892233	0.885432	0.868432	0.897746	0.875171	0.902279	0.913123	0.888661	0.903865	1	0.886858	0.063347
124	0	550954	2.20382	22.8141	0.85507	0.152759	0.0170922	0.901947	0.886795	0.877914	0.885392	0.893599	0.887679	0.884804	0.901976	0.878136	0.878744	0.90796	0.907637	0.894394	0.891988	0.895932	0.871547	0.892977	0.911454	0.882615	0.923719	1	0.890637	0.0669207
136	0	546893	2.18757	22.7061	0.854271	0.150615	0.0169223	0.896003	0.903769	0.89675	0.890387	0.867041	0.898908	0.891259	0.878825	0.887294	0.86089	0.909509	0.897924	0.862966	0.908853	0.894597	0.879879	0.901017	0.917812	0.903296	0.929197	1	0.891886	0.0657251
148	0	433967	1.73587	22.7631	0.854847	0.151745	0.0170166	0.917422	0.90332	0.904202	0.902929	0.874063	0.892934	0.905645	0.866428	0.889244	0.864677	0.912175	0.88196	0.879142	0.895788	0.895955	0.870436	0.891645	0.93657	0.923296	0.899619	1	0.897226	0.0626172
160	0	412276	1.6491	22.6864	0.856127	0.150229	0.0169334	0.899126	0.881032	0.892741	0.872245	0.879416	0.885643	0.88596	0.898539	0.901116	0.856037	0.867127	0.900759	0.871978	0.882284	0.908851	0.873033	0.908949	0.902754	0.91683	0.885355	1	0.886745	0.0672715
172	0	506426	2.0257	22.7268	0.840024	0.151004	0.016666	0.906217	0.899817	0.88486	0.89042	0.885042	0.885838	0.899263	0.894903	0.912098	0.861621	0.897985	0.909936	0.898528	0.909661	0.910748	0.885646	0.907395	0.900361	0.894756	0.885076	1	0.89521	0.0619292
184	0	536233	2.14493	22.7881	0.857555	0.152246	0.0170985	0.900705	0.883101	0.886255	0.882476	0.859589	0.898803	0.879395	0.901153	0.893127	0.864876	0.896924	0.90785	0.89451	0.90311	0.920489	0.84648	0.892163	0.909592	0.873307	0.927313	1	0.888267	0.0637581
196	0	555495	2.22198	22.7679	0.84169	0.15182	0.0167593	0.907546	0.883697	0.894336	0.878972	0.861857	0.890219	0.875856	0.894382	0.894786	0.848899	0.898586	0.887677	0.874215	0.903365	0.89973	0.881661	0.905756	0.91519	0.886803	0.933133	1	0.887989	0.0643169
208	0	603694	2.41478	22.9289	0.860922	0.15507	0.0173881	0.916069	0.904645	0.907055	0.892516	0.885662	0.913786	0.899384	0.881748	0.880294	0.833191	0.897528	0.911585	0.838641	0.897532	0.880293	0.849944	0.890233	0.916126	0.92124	0.918535	1	0.896428	0.0625153
220	0	592231	2.36892	22.9249	0.883725	0.155024	0.0178453	0.891973	0.886901	0.917406	0.892923	0.863364	0.896406	0.893333	0.896774	0.897304	0.836819	0.899169	0.882797	0.860302	0.905505	0.889585	0.883925	0.909746	0.915131	0.905707	0.896518	1	0.890656	0.069505
232	0	591949	2.3678	22.896	0.856659	0.154401	0.0172452	0.898185	0.878963	0.884457	0.891051	0.877697	0.858243	0.882015	0.897522	0.915869	0.851181	0.902116	0.89007	0.879528	0.89851	0.918175	0.858401	0.902791	0.898064	0.898762	0.865359	1	0.886171	0.0659788
244	0	605001	2.42	22.8836	0.87685	0.154183	0.0176595	0.912335	0.908602	0.842513	0.887627	0.864211	0.86076	0.887167	0.899806	0.907007	0.856391	0.914829	0.906139	0.893094	0.905406	0.917294	0.847466	0.897523	0.907376	0.885331	0.891165	1	0.887709	0.0657578
256	0	471753	1.88701	22.7467	0.855526	0.15142	0.0169924	0.910604	0.899593	0.866588	0.876378	0.866654	0.9129	0.885649	0.892151	0.87779	0.859674	0.888346	0.872025	0.86993	0.910173	0.910626	0.847888	0.904998	0.901773	0.901041	0.909345	1	0.887983	0.0660668
268	0	484769	1.93908	22.7936	0.886452	0.152399	0.0177131	0.898804	0.908638	0.893926	0.868438	0.862423	0.901552	0.883737	0.884378	0.883989	0.85044	0.896255	0.884883	0.836871	0.895767	0.877223	0.829343	0.87485	0.905287	0.879356	0.903351	1	0.885913	0.062506
280	0	433928	1.73571	22.7009	0.850819	0.150508	0.0168505	0.897164	0.888846	0.873176	0.894115	0.869484	0.916039	0.866116	0.898316	0.860175	0.826532	0.885809	0.893059	0.858312	0.881175	0.870873	0.866773	0.904183	0.904336	0.903626	0.914103	1	0.883875	0.0704384
292	0	493131	1.97252	22.7045	0.839683	0.150563	0.0166273	0.889491	0.869305	0.885884	0.894486	0.885453	0.889523	0.8832	0.869925	0.889592	0.841196	0.889256	0.911407	0.860826	0.890533	0.872919	0.843544	0.89492	0.916114	0.900434	0.89875	1	0.88298	0.0680913
304	0	545597	2.18239	22.7887	0.854179	0.152254	0.0170423	0.896493	0.882959	0.880702	0.879767	0.851807	0.871741	0.883534	0.898369	0.904188	0.857318	0.896618	0.891276	0.893407	0.899614	0.919756	0.841433	0.896939	0.885001	0.896364	0.884218	1	0.883557	0.0676927
316	0	563391	2.25356	22.817	0.850981	0.152812	0.0170213	0.89608	0.879076	0.882044	0.896478	0.874177	0.873336	0.893348	0.896016	0.886731	0.841803	0.886132	0.887133	0.893105	0.881683	0.902677	0.813105	0.887549	0.897815	0.887208	0.89603	1	0.884174	0.0656571
328	0	557785	2.23114	22.8028	0.859005	0.15254	0.0171578	0.91509	0.917639	0.879468	0.896384	0.862585	0.887891	0.874139	0.885064	0.871124	0.843311	0.891349	0.856723	0.877975	0.910908	0.899732	0.832401	0.896423	0.909993	0.904233	0.905576	1	0.889584	0.0632287
340	0	489498	1.95799	22.716	0.854326	0.150812	0.0169278	0.880014	0.882202	0.875823	0.892122	0.877328	0.908709	0.877495	0.896812	0.853558	0.811723	0.906349	0.889753	0.865284	0.895904	0.90138	0.855927	0.837412	0.880404	0.86207	0.907217	1	0.880299	0.0673823
352	0	517213	2.06885	22.7447	0.854014	0.151378	0.0169909	0.903316	0.90366	0.904118	0.896978	0.875556	0.874379	0.879583	0.88615	0.882162	0.827982	0.903506	0.893688	0.858537	0.868383	0.855636	0.870835	0.892802	0.911638	0.894449	0.914699	1	0.889054	0.063966
364	0	611450	2.4458	22.8948	0.853623	0.154373	0.0171816	0.893713	0.896462	0.902672	0.873196	0.872827	0.878017	0.889844	0.888436	0.8994	0.845763	0.885105	0.877032	0.882672	0.883638	0.881132	0.848725	0.884124	0.894637	0.880695	0.908273	1	0.886004	0.065859
376	0	626287	2.50515	22.8492	0.847596	0.153451	0.0169905	0.890284	0.877987	0.890301	0.887279	0.856396	0.85768	0.872231	0.903059	0.873742	0.828919	0.877418	0.874676	0.884589	0.901865	0.895095	0.850451	0.875232	0.891727	0.897459	0.903713	1	0.878702	0.067105
388	0	666480	2.66592	22.8923	0.870104	0.154347	0.017518	0.905921	0.915727	0.900387	0.880744	0.853084	0.880719	0.876163	0.877201	0.872559	0.859319	0.886011	0.881507	0.873136	0.886183	0.919265	0.836581	0.864325	0.903969	0.891373	0.906319	1	0.887625	0.0642785
400	0	659132	2.63653	22.8775	0.878301	0.154065	0.0176877	0.895375	0.892991	0.865888	0.853674	0.884364	0.88031	0.878147	0.891466	0.882048	0.814387	0.886824	0.880667	0.849815	0.909608	0.877862	0.825959	0.880401	0.895278	0.880374	0.904491	1	0.877993	0.0660855
412	0	681449	2.7258	22.8414	0.849303	0.153296	0.0170101	0.879433	0.901243	0.889764	0.907964	0.869087	0.889643	0.864763	0.897545	0.86557	0.809967	0.862171	0.882236	0.878821	0.877407	0.88652	0.864013	0.875308	0.895373	0.898794	0.911088	1	0.882584	0.0677738
424	0	711954	2.84782	22.8869	0.853573	0.154216	0.0171712	0.897059	0.898055	0.881338	0.889494	0.827931	0.88057	0.882523	0.866904	0.87191	0.844405	0.888241	0.8821	0.844595	0.866713	0.879711	0.831188	0.876663	0.892652	0.873739	0.905032	1	0.878116	0.065945
436	0	631235	2.52494	22.8297	0.86795	0.153091	0.0173817	0.890162	0.896335	0.893833	0.891336	0.880005	0.855772	0.862169	0.894301	0.860965	0.826059	0.869992	0.872132	0.878418	0.893228	0.890303	0.843706	0.903218	0.899771	0.87076	0.894721	1	0.881098	0.0641402
448	0	599980	2.39992	22.801	0.851779	0.152494	0.017023	0.900326	0.880554	0.879845	0.867921	0.872372	0.867261	0.88798	0.896617	0.890514	0.836068	0.885455	0.874307	0.861473	0.867968	0.901046	0.818274	0.88221	0.882483	0.907412	0.882991	1	0.879626	0.0664535
460	0	663414	2.65366	22.8775	0.853531	0.154025	0.0171534	0.91192	0.888854	0.895859	0.882253	0.851067	0.893296	0.8636	0.909406	0.875625	0.85594	0.868389	0.874994	0.881934	0.894273	0.902519	0.822962	0.865741	0.906713	0.877866	0.906321	1	0.885411	0.0632444
472	0	711531	2.84612	22.849	0.855304	0.153457	0.0171604	0.886381	0.899756	0.874017	0.857872	0.886742	0.877471	0.8659	0.876166	0.8692	0.825566	0.88278	0.885568	0.880568	0.853984	0.901549	0.84171	0.897206	0.886316	0.874575	0.921211	1	0.877606	0.0672035
484	0	718590	2.87436	22.8445	0.861146	0.153377	0.0172549	0.887762	0.905075	0.886036	0.857182	0.877473	0.86648	0.87263	0.879868	0.844241	0.845051	0.883561	0.864125	0.875028	0.859599	0.892796	0.828299	0.851191	0.910634	0.879942	0.915134	1	0.877151	0.0669524
496	0	597553	2.39021	22.8865	0.87484	0.154239	0.0176233	0.919999	0.898834	0.893272	0.89313	0.887087	0.879661	0.852688	0.886905	0.86485	0.845182	0.88242	0.856822	0.874456	0.862	0.86999	0.808239	0.869627	0.893983	0.87754	0.889526	1	0.885896	0.0624758
508	0	564469	2.25788	22.754	0.849508	0.151557	0.0168997	0.916315	0.884313	0.877579	0.870246	0.883327	0.877855	0.875839	0.869216	0.844357	0.835629	0.852049	0.875317	0.848941	0.839642	0.89561	0.818359	0.886525	0.886081	0.904283	0.881267	1	0.877845	0.064581
520	0	642034	2.56814	22.7986	0.838368	0.152426	0.0167182	0.91523	0.879235	0.902028	0.854376	0.854374	0.864692	0.876974	0.900712	0.86534	0.841705	0.889518	0.879647	0.889362	0.868196	0.897319	0.787489	0.845718	0.899719	0.897697	0.895933	1	0.879966	0.0650572
532	0	624481	2.49792	22.8906	0.861768	0.154302	0.0173471	0.904678	0.894811	0.891221	0.87614	0.877777	0.875475	0.866905	0.883602	0.874768	0.8279	0.86521	0.918008	0.87206	0.868283	0.894488	0.824085	0.865429	0.880422	0.882337	0.904898	1	0.882636	0.0678959
544	0	597711	2.39084	22.8567	0.87058	0.153636	0.0174834	0.897112	0.893103	0.893274	0.869649	0.879878	0.861456	0.854343	0.875627	0.860699	0.86111	0.876096	0.890485	0.871652	0.861047	0.884527	0.820611	0.893724	0.922106	0.874744	0.919102	1	0.879696	0.0654951
556	0	626735	2.50694	22.8308	0.870332	0.153116	0.0174196	0.911312	0.895646	0.893616	0.868543	0.859096	0.864519	0.862948	0.881688	0.854891	0.832214	0.881966	0.869689	0.88826	0.833375	0.898319	0.786332	0.859044	0.897079	0.88064	0.897027	1	0.878315	0.0627052
568	0	563632	2.25453	22.7863	0.857366	0.152211	0.0171044	0.914919	0.894659	0.892059	0.876902	0.878569	0.880079	0.871014	0.895176	0.855195	0.858957	0.86754	0.865952	0.860844	0.84032	0.882473	0.819215	0.853523	0.890605	0.893284	0.885706	1	0.883186	0.0629748
580	0	559622	2.23849	22.7931	0.858066	0.152347	0.0171264	0.920615	0.888622	0.884535	0.85256	0.878972	0.888534	0.899756	0.877944	0.867057	0.849568	0.853421	0.863243	0.861732	0.882966	0.877591	0.799684	0.871022	0.888425	0.899611	0.901802	1	0.882171	0.0656919
592	0	621716	2.48686	22.7915	0.855765	0.152312	0.0170786	0.90178	0.875932	0.888959	0.882893	0.859293	0.864674	0.854925	0.878674	0.858801	0.825876	0.872773	0.886899	0.88442	0.857864	0.903138	0.807777	0.876173	0.885683	0.881278	0.899854	1	0.875738	0.0665726
604	0	546655	2.18662	22.7997	0.835016	0.152444	0.0166579	0.905586	0.90153	0.883645	0.866837	0.852889	0.886595	0.846015	0.885175	0.848568	0.851115	0.870939	0.895875	0.85893	0.872548	0.885609	0.794805	0.877214	0.916295	0.883437	0.913385	1	0.878627	0.0668483
616	0	563867	2.25547	22.8388	0.850786	0.153247	0.0170312	0.906709	0.876808	0.901488	0.873161	0.889519	0.883489	0.876434	0.862195	0.839658	0.872594	0.864285	0.900753	0.89195	0.847015	0.901713	0.805871	0.902098	0.916604	0.88853	0.894093	1	0.882858	0.0650524
628	0	525607	2.10243	22.8103	0.858625	0.15269	0.0171577	0.926062	0.885913	0.902927	0.854562	0.864845	0.87973	0.870323	0.889459	0.836254	0.855511	0.84979	0.880986	0.872159	0.842789	0.881582	0.773148	0.862763	0.902302	0.87009	0.898719	1	0.879957	0.0629811
640	0	429690	1.71876	22.764	0.872382	0.15179	0.0173721	0.91163	0.888129	0.89773	0.901991	0.863301	0.864374	0.892164	0.881373	0.856989	0.865654	0.857929	0.881399	0.890646	0.866656	0.868923	0.794116	0.867421	0.87494	0.881095	0.894027	1	0.884128	0.0637507
652	0	394245	1.57698	22.7035	0.855767	0.150567	0.0169509	0.923923	0.896563	0.880326	0.869265	0.863861	0.884806	0.850555	0.869538	0.864298	0.830265	0.850975	0.87987	0.87131	0.874729	0.879484	0.809169	0.875798	0.905292	0.871359	0.896957	1	0.879635	0.0639955
664	0	474752	1.89901	22.7133	0.860914	0.150768	0.0170621	0.92257	0.867781	0.890646	0.856942	0.836038	0.892497	0.867859	0.85972	0.856273	0.828917	0.8723	0.895891	0.891136	0.865519	0.890095	0.795936	0.878435	0.895169	0.898826	0.903818	1	0.875861	0.064447
676	0	447798	1.79119	22.6992	0.851454	0.150475	0.0168519	0.893749	0.892219	0.90584	0.878278	0.849077	0.868193	0.900795	0.865835	0.868318	0.860021	0.842033	0.890515	0.877407	0.852067	0.875373	0.800377	0.870051	0.898146	0.897909	0.886384	1	0.879536	0.0662112
688	0	473703	1.89481	22.6622	0.846114	0.149737	0.0167022	0.927407	0.874134	0.891415	0.834064	0.860128	0.868422	0.871352	0.872963	0.838525	0.853408	0.858631	0.877584	0.87888	0.852454	0.884503	0.788648	0.874029	0.9208	0.874468	0.87425	1	0.874622	0.0684253
700	0	528942	2.11577	22.8	0.84269	0.152462	0.0168111	0.907582	0.872541	0.89296	0.879023	0.847104	0.886193	0.876703	0.885568	0.838075	0.843617	0.828397	0.913943	0.871705	0.863364	0.873736	0.784186	0.875422	0.869111	0.881812	0.880449	1	0.876019	0.0650568
712	0	501954	2.00782	22.7654	0.849978	0.151784	0.0169351	0.897338	0.896587	0.879143	0.856157	0.846182	0.883265	0.886985	0.883527	0.836813	0.81346	0.852839	0.904095	0.866792	0.857778	0.866963	0.79939	0.880842	0.897378	0.886801	0.887528	1	0.873848	0.0679116
724	0	514366	2.05746	22.778	0.861712	0.15205	0.0171594	0.911643	0.893548	0.886894	0.85906	0.866436	0.880867	0.87412	0.839674	0.84952	0.831857	0.858923	0.896523	0.878065	0.881719	0.906909	0.773281	0.902193	0.90023	0.901239	0.878124	1	0.877833	0.0675526
736	0	600826	2.4033	22.7364	0.830527	0.15118	0.016497	0.894714	0.87416	0.901233	0.869669	0.844969	0.882283	0.873745	0.875655	0.845717	0.845857	0.851778	0.896836	0.854429	0.857821	0.884161	0.804654	0.853809	0.886294	0.89987	0.880623	1	0.873997	0.067574
748	0	812988	3.25195	22.8905	0.847536	0.154279	0.0170424	0.922511	0.879843	0.896912	0.851438	0.85605	0.871154	0.863304	0.874558	0.824549	0.861768	0.853214	0.893191	0.891575	0.844375	0.87851	0.807143	0.871071	0.9044	0.882503	0.879757	1	0.876487	0.066684
760	0	848980	3.39592	22.9345	0.856359	0.155177	0.0172923	0.907196	0.87121	0.891801	0.87392	0.850706	0.852946	0.889981	0.865079	0.841682	0.83497	0.83751	0.908205	0.886935	0.865752	0.893053	0.792119	0.89242	0.880286	0.896559	0.880015	1	0.874271	0.0647337
772	0	712306	2.84922	22.9456	0.861668	0.155408	0.0174114	0.913619	0.864357	0.89881	0.863232	0.864757	0.897399	0.902573	0.88768	0.850608	0.835465	0.865319	0.918654	0.863335	0.861921	0.883926	0.780575	0.864639	0.879378	0.885382	0.896429	1	0.8805	0.0630071
784	0	584787	2.33915	22.8826	0.864791	0.154146	0.017414	0.902822	0.888981	0.880698	0.849422	0.865426	0.877373	0.869056	0.869171	0.854808	0.839062	0.838957	0.912185	0.866195	0.834447	0.873689	0.81842	0.867866	0.881104	0.932327	0.885461	1	0.874094	0.0672708
796	0	653930	2.61572	22.8996	0.860728	0.154481	0.0173176	0.914651	0.858852	0.891939	0.88528	0.856381	0.89059	0.884856	0.857865	0.836248	0.840713	0.858142	0.915596	0.86081	0.85399	0.91452	0.780096	0.885674	0.890686	0.894795	0.855501	1	0.877255	0.0662034
808	0	731346	2.92538	22.835	0.870562	0.153202	0.0174553	0.907208	0.900762	0.872123	0.870435	0.845168	0.875059	0.886556	0.869275	0.846277	0.842509	0.841986	0.88593	0.876133	0.86839	0.877143	0.795248	0.889241	0.909279	0.885991	0.908875	1	0.87663	0.0656926
820	0	797608	3.19043	22.9131	0.847801	0.154733	0.0170847	0.910836	0.859503	0.887858	0.851456	0.841133	0.874628	0.886083	0.868138	0.849374	0.853998	0.847189	0.907516	0.871318	0.845346	0.87232	0.809458	0.895708	0.885355	0.889715	0.870833	1	0.871863	0.0678185
832	0	782047	3.12819	22.958	0.874816	0.155678	0.0177099	0.900003	0.871303	0.904714	0.858723	0.874609	0.858256	0.85133	0.895917	0.827673	0.827707	0.856248	0.916449	0.881399	0.840441	0.882935	0.80639	0.889772	0.888222	0.907318	0.884411	1	0.874305	0.0668626
844	0	751578	3.00631	22.9382	0.852951	0.155245	0.0172293	0.891752	0.887123	0.882011	0.856598	0.8744	0.87378	0.876734	0.855922	0.851419	0.842728	0.85362	0.885255	0.859844	0.859072	0.88987	0.812654	0.878104	0.863409	0.900563	0.878492	1	0.873135	0.0682889
856	0	671889	2.68756	22.8552	0.861461	0.153591	0.0172859	0.896119	0.886447	0.890221	0.870283	0.862117	0.873705	0.862151	0.863464	0.844206	0.845425	0.863556	0.932142	0.861437	0.847803	0.897275	0.808567	0.881343	0.911785	0.898279	0.876411	1	0.876244	0.0680056
868	0	602363	2.40945	22.764	0.846511	0.151752	0.0168543	0.901248	0.87886	0.88801	0.886146	0.85411	0.86842	0.882502	0.859895	0.853657	0.829579	0.847921	0.896435	0.861199	0.855045	0.896219	0.803976	0.89488	0.898486	0.883486	0.891533	1	0.875665	0.0636772
880	0	681192	2.72477	22.8311	0.844756	0.153084	0.0168962	0.895487	0.875525	0.87395	0.854454	0.844592	0.877999	0.875229	0.867529	0.824588	0.837179	0.85441	0.922672	0.849059	0.820898	0.876655	0.82012	0.887857	0.899095	0.888995	0.89208	1	0.868587	0.0684528
892	0	537234	2.14894	22.7901	0.872883	0.152308	0.0173993	0.901013	0.86619	0.869106	0.845447	0.843386	0.887278	0.886371	0.870276	0.848441	0.838783	0.846543	0.909417	0.864472	0.840738	0.856551	0.805747	0.886797	0.886769	0.885442	0.848497	1	0.86833	0.0710643
904	0	581518	2.32607	22.7537	0.848997	0.15155	0.0168981	0.885903	0.878122	0.888114	0.852231	0.846795	0.862832	0.879511	0.852637	0.865682	0.826955	0.842535	0.904606	0.878549	0.85509	0.880775	0.792369	0.861236	0.880937	0.913719	0.851796	1	0.8684	0.0703016
916	0	704264	2.81706	22.8401	0.843697	0.153262	0.0168981	0.905443	0.899199	0.880621	0.868828	0.848846	0.880701	0.844916	0.852053	0.857387	0.834968	0.861394	0.901907	0.864537	0.856687	0.877116	0.800582	0.864243	0.888111	0.905104	0.88524	1	0.874527	0.066096
928	0	714764	2.85906	22.9156	0.855495	0.154794	0.017245	0.899914	0.893151	0.877257	0.854071	0.849742	0.87877	0.874425	0.863516	0.837788	0.832734	0.845981	0.918131	0.874491	0.832713	0.880766	0.808542	0.897718	0.904449	0.900997	0.886551	1	0.873029	0.0680616
940	0	608962	2.43585	22.9057	0.860626	0.154603	0.0173366	0.908135	0.872211	0.878952	0.878183	0.842221	0.872504	0.869149	0.879415	0.837086	0.821824	0.833299	0.899125	0.854739	0.836786	0.891742	0.78466	0.868047	0.902537	0.874047	0.883824	1	0.870825	0.0668966
952	0	533059	2.13224	22.802	0.86978	0.15254	0.0173855	0.900186	0.863749	0.865569	0.849819	0.864325	0.882641	0.875503	0.889538	0.839898	0.84608	0.871056	0.903806	0.860109	0.813434	0.834863	0.81174	0.890105	0.901214	0.87652	0.854708	1	0.869375	0.0702761
964	0	563871	2.25548	22.7467	0.834327	0.15139	0.01656	0.903288	0.880327	0.878543	0.844959	0.857532	0.883978	0.895623	0.83718	0.872972	0.834459	0.821588	0.902557	0.866051	0.853612	0.860915	0.803	0.873416	0.873618	0.882103	0.877322	1	0.871324	0.0683732
976	0	592529	2.37012	22.7896	0.847967	0.152262	0.016919	0.895089	0.866146	0.878354	0.840426	0.856669	0.884235	0.868332	0.856538	0.871935	0.828597	0.82417	0.917218	0.87517	0.831137	0.863565	0.788649	0.867701	0.904141	0.910064	0.888443	1	0.867654	0.0675457
988	0	578768	2.31507	22.8046	0.84065	0.15255	0.0167794	0.87347	0.891	0.889118	0.842458	0.843323	0.894805	0.868384	0.850137	0.848406	0.828605	0.844565	0.902757	0.871702	0.832962	0.893526	0.788493	0.860898	0.866311	0.890927	0.883981	1	0.867273	0.0706031
1000	0	486455	1.94582	22.8125	0.859335	0.152734	0.0171745	0.919202	0.881772	0.864194	0.853025	0.854938	0.860464	0.857381	0.881904	0.859165	0.812625	0.824092	0.896959	0.859064	0.859568	0.884103	0.80402	0.890798	0.891464	0.894464	0.886348	1	0.870719	0.0667747
1012	0	525021	2.10008	22.7311	0.840858	0.15109	0.0166982	0.899152	0.857929	0.871534	0.862992	0.864642	0.873534	0.876442	0.845682	0.832714	0.840361	0.837549	0.911324	0.870804	0.83361	0.866087	0.775144	0.881229	0.875128	0.892327	0.857228	1	0.866586	0.0682579
1024	0	618716	2.47486	22.8147	0.846327	0.15276	0.0169064	0.896995	0.854844	0.869594	0.865981	0.876674	0.895713	0.861871	0.864759	0.858033	0.835382	0.82128	0.893081	0.865248	0.837114	0.819634	0.792263	0.886728	0.871909	0.874042	0.876318	1	0.867833	0.0702718
1036	0	576497	2.30599	22.7752	0.857883	0.151991	0.0171025	0.917628	0.863246	0.872036	0.859952	0.848257	0.870779	0.889762	0.864594	0.854443	0.813744	0.837657	0.906456	0.880916	0.848228	0.866757	0.814886	0.848256	0.883204	0.875583	0.882517	1	0.870684	0.0648083
1048	0	565118	2.26047	22.8495	0.862615	0.153479	0.0172962	0.874493	0.863033	0.863904	0.85749	0.847429	0.899042	0.866969	0.85912	0.842851	0.826412	0.83336	0.918564	0.876866	0.835276	0.869996	0.81114	0.880828	0.878975	0.89435	0.887163	1	0.863883	0.0725693
1060	0	493301	1.9732	22.74	0.855733	0.151288	0.017014	0.884484	0.866521	0.885528	0.877756	0.846393	0.852673	0.852853	0.867477	0.840747	0.839147	0.838861	0.892462	0.876769	0.843926	0.868388	0.784609	0.884284	0.89007	0.907295	0.868866	1	0.866044	0.0668521
1072	0	517013	2.06805	22.7901	0.864086	0.152296	0.0172533	0.916025	0.870984	0.887265	0.849889	0.853208	0.883866	0.877753	0.853891	0.852032	0.809628	0.814755	0.886583	0.855886	0.821867	0.846352	0.7667	0.875904	0.8788	0.873613	0.86248	1	0.868468	0.06708
1084	0	587938	2.35175	22.7932	0.856932	0.152347	0.0171117	0.888055	0.896782	0.856753	0.885241	0.872957	0.862719	0.878404	0.874995	0.866472	0.843988	0.83849	0.910855	0.887199	0.853746	0.86066	0.775893	0.892333	0.87651	0.858439	0.864157	1	0.874142	0.0665969
1096	0	621818	2.48727	22.8328	0.857067	0.153137	0.0171556	0.894944	0.893083	0.878684	0.884033	0.869478	0.87162	0.885692	0.874029	0.854234	0.830056	0.830307	0.90136	0.857384	0.831113	0.862801	0.798029	0.87748	0.887503	0.861257	0.849109	1	0.875085	0.0637886
1108	0	591300	2.3652	22.8107	0.856701	0.152695	0.0171297	0.896164	0.859033	0.877364	0.852057	0.846364	0.872584	0.884079	0.869499	0.804664	0.81895	0.842965	0.913036	0.877128	0.834471	0.867237	0.811163	0.861443	0.884796	0.880381	0.872805	1	0.864822	0.0702992
1120	0	570313	2.28125	22.8648	0.853842	0.153771	0.0171373	0.890193	0.850307	0.872866	0.869395	0.82336	0.87857	0.862114	0.868698	0.854599	0.825005	0.842583	0.893708	0.877444	0.838176	0.867289	0.79651	0.874789	0.900233	0.880395	0.877997	1	0.863328	0.0679232
1132	0	567113	2.26845	22.8744	0.898232	0.154033	0.0180978	0.878432	0.881323	0.881143	0.90039	0.84635	0.864093	0.871633	0.88039	0.874056	0.80058	0.822896	0.874306	0.861761	0.843166	0.834499	0.765952	0.895147	0.877516	0.869314	0.872718	1	0.868588	0.0658047
1144	0	569469	2.27788	22.7825	0.836135	0.152104	0.0166606	0.90663	0.887507	0.874756	0.87405	0.839853	0.862489	0.87571	0.871708	0.862054	0.832307	0.823592	0.89816	0.861023	0.822537	0.856826	0.79278	0.881104	0.869367	0.858435	0.860524	1	0.870757	0.0651193
1156	0	666345	2.66538	22.8896	0.853082	0.154268	0.0171544	0.894925	0.893756	0.859894	0.849758	0.851272	0.873472	0.862899	0.859549	0.875374	0.818394	0.83784	0.88649	0.864217	0.825158	0.863027	0.775021	0.876489	0.882318	0.83854	0.837466	1	0.866098	0.0678137
1168	0	583688	2.33475	22.8034	0.854757	0.152547	0.0170793	0.882654	0.885168	0.876729	0.86789	0.858185	0.854463	0.879386	0.878733	0.829214	0.810411	0.828406	0.89725	0.888065	0.820079	0.845443	0.796531	0.877256	0.87339	0.867256	0.878058	1	0.866622	0.0672286
1180	0	655821	2.62328	22.938	0.85697	0.155247	0.0173155	0.901829	0.857494	0.85215	0.881779	0.842475	0.864191	0.877083	0.856763	0.831319	0.824039	0.856648	0.913747	0.877967	0.859927	0.867288	0.787868	0.871345	0.888314	0.88103	0.834534	1	0.865418	0.0683566
1192	0	498503	1.99401	22.8244	0.872442	0.152992	0.0174721	0.861623	0.868624	0.854897	0.890471	0.861686	0.853675	0.905203	0.882087	0.862262	0.797543	0.828836	0.89621	0.873541	0.82622	0.849643	0.77831	0.86832	0.875721	0.866201	0.890426	1	0.863656	0.0656964
1204	0	518448	2.07379	22.7229	0.831447	0.150915	0.0164824	0.895624	0.881306	0.881131	0.870657	0.826331	0.870723	0.861625	0.866998	0.87938	0.82806	0.832835	0.894796	0.839083	0.808694	0.84564	0.801236	0.869823	0.88134	0.872272	0.854564	1	0.867131	0.0684153
1216	0	650315	2.60126	22.8107	0.845557	0.152679	0.0168902	0.890722	0.895533	0.878778	0.864831	0.856671	0.862571	0.894749	0.87738	0.878741	0.779751	0.836336	0.885805	0.848696	0.830185	0.862733	0.781289	0.879128	0.872709	0.853705	0.854871	1	0.870312	0.0665397
1228	0	763387	3.05355	22.904	0.862313	0.154572	0.0173747	0.877476	0.866213	0.853324	0.860973	0.856822	0.859815	0.885302	0.87385	0.845386	0.815127	0.838635	0.905672	0.876859	0.81994	0.835897	0.804302	0.862117	0.886404	0.851668	0.854281	1	0.861378	0.0697429
1240	0	699703	2.79881	22.8647	0.872113	0.153797	0.0175316	0.897078	0.881087	0.856723	0.885241	0.846247	0.849922	0.868475	0.879761	0.824879	0.803682	0.828058	0.885749	0.845702	0.820786	0.853676	0.797778	0.875924	0.876325	0.874405	0.848797	1	0.864009	0.0674981
1252	0	671207	2.68483	22.9131	0.879436	0.154781	0.0177851	0.878472	0.882059	0.85083	0.89235	0.846605	0.853148	0.867723	0.871421	0.86963	0.808721	0.832303	0.894658	0.852234	0.858835	0.838037	0.77327	0.893089	0.869712	0.843967	0.847792	1	0.863902	0.0688552
1264	0	624985	2.49994	22.8782	0.851609	0.154038	0.017109	0.87953	0.852149	0.863102	0.874283	0.855641	0.841369	0.866779	0.873037	0.831451	0.829511	0.855934	0.881816	0.873669	0.833275	0.840697	0.759323	0.86182	0.875037	0.858965	0.868088	1	0.859165	0.0694616
1276	0	497143	1.98857	22.7665	0.851497	0.151808	0.016949	0.85711	0.893846	0.885426	0.886554	0.83394	0.862296	0.896609	0.864574	0.86679	0.811557	0.852181	0.914505	0.828237	0.83825	0.843803	0.763764	0.854662	0.880954	0.886234	0.864865	1	0.866774	0.0695083
1288	0	516325	2.0653	22.7493	0.875825	0.151504	0.0174366	0.882895	0.899059	0.869326	0.88748	0.840394	0.868781	0.893553	0.880795	0.849205	0.827634	0.842336	0.873216	0.850247	0.821118	0.837652	0.799119	0.872836	0.884611	0.843224	0.866329	1	0.870002	0.0674739
1300	0	504344	2.01738	22.738	0.844742	0.151232	0.0167619	0.876413	0.864497	0.867379	0.855783	0.84972	0.871099	0.892438	0.868543	0.845802	0.790911	0.843747	0.900658	0.834582	0.83689	0.809394	0.818671	0.861564	0.909478	0.878479	0.845031	1	0.861051	0.0709366
1312	0	607967	2.43187	22.7723	0.83721	0.151903	0.0166788	0.896017	0.878502	0.844024	0.891329	0.820489	0.857112	0.882684	0.874749	0.845521	0.806899	0.80555	0.884928	0.837747	0.848858	0.824937	0.764489	0.87939	0.871404	0.840554	0.864488	1	0.861159	0.0698447
1324	0	662111	2.64844	22.9084	0.848243	0.154638	0.0170776	0.889213	0.850451	0.876227	0.878298	0.838775	0.863552	0.864555	0.867639	0.835973	0.818026	0.854214	0.866983	0.875143	0.836467	0.829853	0.788985	0.883256	0.873795	0.87298	0.847815	1	0.861833	0.0683454
1336	0	584634	2.33854	22.8308	0.870724	0.153118	0.0174394	0.885364	0.870301	0.878252	0.865565	0.817474	0.86913	0.896961	0.870082	0.86934	0.829634	0.86439	0.890886	0.870058	0.804961	0.856484	0.769936	0.862452	0.895059	0.875872	0.876802	1	0.866096	0.0689972
1348	0	585539	2.34216	22.8646	0.842436	0.153752	0.0169027	0.890707	0.887629	0.863019	0.889318	0.833003	0.855589	0.88657	0.858963	0.853053	0.815927	0.843462	0.90175	0.852033	0.840789	0.826187	0.795733	0.897248	0.871557	0.857889	0.874984	1	0.867302	0.0659144
1360	0	562096	2.24838	22.8683	0.866492	0.153862	0.0173998	0.889472	0.875837	0.884827	0.860275	0.825661	0.872967	0.885222	0.879011	0.860797	0.784265	0.845739	0.896017	0.834631	0.819278	0.818527	0.806902	0.863699	0.901698	0.888532	0.864181	1	0.865173	0.0695119
1372	0	578614	2.31446	22.7649	0.853227	0.151779	0.0169918	0.881895	0.86596	0.866455	0.903315	0.838069	0.867928	0.888188	0.874591	0.836478	0.79266	0.824746	0.886286	0.837226	0.827998	0.819343	0.795599	0.867748	0.903415	0.846609	0.857637	1	0.863417	0.0673351
1384	0	645235	2.58094	22.8008	0.844728	0.15248	0.0168678	0.889336	0.876532	0.867961	0.873631	0.81848	0.840909	0.875282	0.873906	0.850594	0.810991	0.834652	0.857326	0.859712	0.828999	0.808695	0.757669	0.87048	0.871168	0.877142	0.863326	1	0.859613	0.0675888
1396	0	610784	2.44314	22.9042	0.871748	0.15459	0.0175672	0.889914	0.863096	0.832934	0.888466	0.825017	0.851915	0.86269	0.881267	0.848626	0.79172	0.870448	0.887757	0.876794	0.810545	0.864298	0.761412	0.869854	0.897562	0.859824	0.857397	1	0.858867	0.0696134
1408	0	475578	1.90231	22.7847	0.888456	0.152225	0.0177415	0.854326	0.878147	0.864567	0.885884	0.849	0.881351	0.902306	0.874715	0.837579	0.784985	0.850396	0.898122	0.820073	0.842923	0.837555	0.803729	0.868529	0.870999	0.858669	0.864981	1	0.862834	0.0660987
1420	0	499800	1.9992	22.7481	0.842065	0.15143	0.0167382	0.897022	0.877369	0.878862	0.854762	0.833181	0.875539	0.854547	0.870226	0.844629	0.797158	0.845086	0.873295	0.858231	0.822214	0.818854	0.799107	0.851828	0.883966	0.888914	0.871862	1	0.863156	0.06743
1432	0	686281	2.74512	22.8371	0.851444	0.153215	0.0170657	0.888833	0.876041	0.88285	0.884576	0.831734	0.849998	0.880995	0.879561	0.840656	0.791317	0.847828	0.87363	0.82079	0.834837	0.840432	0.793856	0.87207	0.900638	0.870094	0.846772	1	0.864603	0.0669371
1444	0	788237	3.15295	22.9264	0.850922	0.155004	0.0171576	0.89426	0.864445	0.833884	0.90207	0.827906	0.849778	0.886592	0.877563	0.870466	0.799721	0.831596	0.88023	0.861121	0.823514	0.831419	0.799706	0.862904	0.880178	0.849253	0.830876	1	0.861425	0.0668131
1456	0	649183	2.59673	22.8981	0.87026	0.154465	0.0175327	0.875158	0.877558	0.86192	0.886148	0.840176	0.845572	0.896664	0.885958	0.834551	0.816509	0.843848	0.852068	0.841359	0.818758	0.840548	0.801041	0.858317	0.876824	0.872336	0.831881	1	0.861966	0.0693324
1468	0	527227	2.10891	22.9226	0.866365	0.154952	0.0174734	0.891895	0.873104	0.847939	0.867315	0.849051	0.89454	0.873658	0.854104	0.852136	0.790875	0.856593	0.88931	0.851051	0.837278	0.842348	0.786184	0.86111	0.885372	0.861705	0.872199	1	0.863742	0.0681891
1480	0	536476	2.1459	22.7752	0.856665	0.151989	0.0170747	0.884191	0.86958	0.873115	0.869224	0.847388	0.8544	0.863163	0.860625	0.861016	0.822291	0.850443	0.89225	0.82707	0.844638	0.83416	0.779192	0.852895	0.896841	0.859336	0.884158	1	0.862761	0.0721259
1492	0	621571	2.48628	22.8322	0.851211	0.153116	0.0170397	0.908379	0.875625	0.881062	0.862631	0.824436	0.857601	0.891214	0.866555	0.854564	0.795031	0.81884	0.879033	0.840226	0.836874	0.845637	0.784872	0.861229	0.887133	0.87482	0.881265	1	0.86552	0.0663598
1504	0	563270	2.25308	22.8499	0.85918	0.153481	0.0172208	0.888646	0.893128	0.867814	0.898599	0.830972	0.871796	0.876623	0.902959	0.833653	0.809141	0.823222	0.877616	0.872625	0.844974	0.794836	0.8128	0.849585	0.876317	0.843413	0.860751	1	0.868693	0.0678151
1516	0	627794	2.51118	22.8477	0.865902	0.153448	0.0173899	0.891443	0.862496	0.850134	0.898303	0.864556	0.840445	0.894727	0.869758	0.850493	0.779338	0.822851	0.852214	0.848722	0.8341	0.821462	0.8052	0.852327	0.872729	0.86193	0.86149	1	0.86182	0.0695533
1528	0	689357	2.75743	22.937	0.862201	0.155236	0.0174184	0.879881	0.877707	0.854359	0.858299	0.831625	0.886606	0.869488	0.880059	0.863729	0.803288	0.841396	0.878144	0.861405	0.825912	0.846416	0.796156	0.858491	0.886544	0.868094	0.86349	1	0.861929	0.0709285
1540	0	625199	2.5008	22.8774	0.87409	0.154055	0.0175933	0.877527	0.868267	0.847435	0.879228	0.822388	0.874146	0.874837	0.837297	0.863938	0.795707	0.872362	0.90365	0.839229	0.82404	0.848111	0.776015	0.85504	0.903279	0.865408	0.847793	1	0.858697	0.0701269
1552	0	585271	2.34108	22.9186	0.877145	0.154886	0.0176835	0.878875	0.896111	0.869413	0.871548	0.825542	0.862591	0.862295	0.848726	0.853779	0.814069	0.818478	0.882442	0.827328	0.842637	0.830215	0.816699	0.866101	0.897946	0.848949	0.856221	1	0.861661	0.0682769
1564	0	641779	2.56712	22.8608	0.875042	0.153724	0.0175968	0.896903	0.890437	0.860063	0.893452	0.835425	0.877747	0.885608	0.860177	0.87614	0.806585	0.830469	0.88125	0.815811	0.853808	0.829174	0.797717	0.873726	0.894339	0.845809	0.832774	1	0.868975	0.0660852
1576	0	599744	2.39898	22.8714	0.853307	0.153904	0.0171338	0.884535	0.863951	0.87291	0.907561	0.832579	0.844929	0.88761	0.887449	0.84675	0.807054	0.831006	0.881677	0.851433	0.845551	0.820737	0.783816	0.825743	0.880669	0.85366	0.848018	1	0.864038	0.0672286
1588	0	575000	2.3	22.7434	0.853888	0.151353	0.0169766	0.872803	0.876642	0.876473	0.899003	0.834654	0.861622	0.891819	0.87321	0.85251	0.809106	0.839593	0.86435	0.822549	0.838623	0.848138	0.781951	0.834205	0.886527	0.845967	0.875724	1	0.864432	0.068817
1600	0	654381	2.61752	22.7798	0.841207	0.152056	0.0167605	0.886972	0.867507	0.860768	0.881415	0.834163	0.865779	0.879998	0.857871	0.879367	0.798824	0.868202	0.890632	0.832879	0.84165	0.834165	0.782002	0.868418	0.911767	0.871307	0.852928	1	0.864098	0.069586
1612	0	601974	2.4079	22.7939	0.852812	0.152355	0.0170176	0.868484	0.885801	0.860788	0.871798	0.835134	0.862312	0.88706	0.854484	0.854089	0.792106	0.835388	0.890101	0.82703	0.843463	0.838719	0.793284	0.856132	0.920374	0.851768	0.862812	1	0.860404	0.0703844
1624	0	586551	2.3462	22.8336	0.854322	0.153149	0.017102	0.892135	0.864216	0.87146	0.883832	0.865289	0.856888	0.86341	0.847392	0.875337	0.812341	0.82302	0.881018	0.808399	0.829024	0.828942	0.783296	0.874501	0.911837	0.834368	0.854004	1	0.863573	0.0665976
1636	0	509132	2.03653	22.8491	0.87926	0.153496	0.0176505	0.871372	0.872819	0.867602	0.904731	0.829635	0.863869	0.867177	0.835545	0.873108	0.808589	0.886176	0.878381	0.83064	0.826568	0.811455	0.819974	0.841793	0.87471	0.839328	0.825643	1	0.861821	0.0691714
1648	0	568225	2.2729	22.8351	0.85327	0.153177	0.0171054	0.845838	0.886638	0.851033	0.887154	0.842592	0.847749	0.87504	0.88617	0.884284	0.790039	0.83144	0.858208	0.86222	0.829132	0.815514	0.786669	0.855977	0.890153	0.844458	0.875114	1	0.858013	0.0694025
1660	0	772951	3.0918	22.9128	0.851223	0.154731	0.0171596	0.872291	0.880738	0.866155	0.885994	0.830532	0.873884	0.888734	0.846984	0.852586	0.790696	0.833011	0.893299	0.808829	0.815779	0.829261	0.77504	0.848691	0.901155	0.856451	0.831746	1	0.860265	0.070298
1672	0	842911	3.37164	22.9416	0.880151	0.155356	0.0178179	0.859178	0.856275	0.861763	0.882704	0.822793	0.857994	0.891501	0.855415	0.885308	0.792186	0.844329	0.870439	0.807312	0.841978	0.838952	0.796025	0.862686	0.878494	0.866906	0.844816	1	0.855723	0.0708933
1684	0	741906	2.96762	22.8973	0.859241	0.154433	0.0173016	0.86239	0.869868	0.874327	0.890361	0.841149	0.828079	0.890722	0.84035	0.868983	0.807027	0.855189	0.883829	0.798945	0.834228	0.840249	0.795187	0.884913	0.887168	0.859293	0.86166	1	0.859259	0.0679389
1696	0	633488	2.53395	22.8471	0.863769	0.153433	0.0173159	0.886024	0.896877	0.855019	0.889157	0.840748	0.856984	0.886943	0.838848	0.86814	0.818083	0.822844	0.878013	0.845741	0.811567	0.833922	0.796247	0.866336	0.890557	0.845152	0.855465	1	0.864914	0.0675321
1708	0	619157	2.47663	22.7855	0.848992	0.152182	0.0169254	0.879099	0.878193	0.859973	0.879961	0.826854	0.870445	0.882376	0.84685	0.867095	0.792086	0.854529	0.853774	0.825658	0.80951	0.806522	0.787337	0.858609	0.87403	0.839155	0.842467	1	0.858872	0.0697231
1720	0	638568	2.55427	22.8169	0.841986	0.152797	0.0168303	0.874872	0.879812	0.841955	0.895071	0.828197	0.837851	0.875803	0.868094	0.871556	0.798167	0.854753	0.875758	0.80264	0.857675	0.81211	0.806044	0.842891	0.887234	0.84665	0.860106	1	0.858517	0.0692388
1732	0	595594	2.38238	22.8757	0.854695	0.153992	0.0171693	0.864351	0.8711	0.856327	0.87708	0.835123	0.860062	0.901686	0.850532	0.858176	0.79251	0.82988	0.878549	0.830117	0.812172	0.838931	0.77731	0.835824	0.873258	0.872207	0.822035	1	0.856381	0.0715498
1744	0	605506	2.42202	22.9064	0.871227	0.154633	0.0175725	0.876881	0.882612	0.843319	0.906023	0.805084	0.855186	0.894393	0.850215	0.875044	0.80943	0.833763	0.888083	0.788725	0.808729	0.812181	0.762053	0.869138	0.874399	0.842772	0.838775	1	0.858058	0.0724315
1756	0	546513	2.18605	22.8294	0.867145	0.153084	0.017349	0.897628	0.893932	0.889606	0.884208	0.849413	0.871721	0.86811	0.830087	0.858572	0.813108	0.819544	0.875477	0.827391	0.822022	0.853535	0.814095	0.871255	0.875263	0.863958	0.851416	1	0.869334	0.0649072
1768	0	613123	2.45249	22.8876	0.879991	0.154269	0.0177213	0.893905	0.88675	0.883823	0.903055	0.825104	0.857834	0.891138	0.843322	0.857974	0.804947	0.846802	0.861838	0.838842	0.838486	0.821296	0.79263	0.88274	0.868962	0.858513	0.839782	1	0.86796	0.0691085
1780	0	602657	2.41063	22.7947	0.858588	0.152378	0.0171413	0.901895	0.861903	0.867329	0.890908	0.842695	0.852465	0.870419	0.878785	0.841627	0.83441	0.85273	0.863695	0.808806	0.848431	0.834763	0.791201	0.853375	0.860406	0.836731	0.843548	1	0.86437	0.06805
1792	0	697108	2.78843	22.9022	0.861267	0.154535	0.0173579	0.863393	0.88737	0.846202	0.868895	0.818596	0.846427	0.86211	0.85312	0.824275	0.804185	0.847175	0.865418	0.817986	0.829778	0.801328	0.788908	0.8545	0.879332	0.858224	0.847628	1	0.851046	0.0735423
1804	0	671114	2.68446	22.8979	0.850455	0.154431	0.0171154	0.881019	0.88502	0.848031	0.908285	0.840116	0.866617	0.872665	0.852515	0.86796	0.815907	0.845312	0.852442	0.799845	0.825723	0.795185	0.784791	0.862938	0.883012	0.848926	0.850099	1	0.862275	0.0689732
1816	0	706621	2.82648	22.8821	0.855639	0.154122	0.0172014	0.886052	0.877151	0.870756	0.903437	0.827202	0.878207	0.8839	0.845557	0.857644	0.789386	0.844009	0.872067	0.817145	0.828082	0.838892	0.805047	0.866826	0.878298	0.853874	0.836138	1	0.864651	0.0693679
1828	0	635332	2.54133	22.8947	0.853689	0.154371	0.0171742	0.889378	0.892274	0.898253	0.905326	0.831931	0.853904	0.894044	0.842288	0.845972	0.813664	0.825571	0.889149	0.814167	0.812227	0.813288	0.818201	0.829667	0.869521	0.86053	0.843149	1	0.868501	0.0666942
1840	0	637939	2.55176	22.8772	0.863032	0.154034	0.0173565	0.891715	0.889318	0.887988	0.89375	0.816236	0.855238	0.857764	0.850921	0.841264	0.836365	0.846574	0.88564	0.793529	0.833712	0.814013	0.790324	0.85214	0.864616	0.8149	0.837443	1	0.863902	0.0680929
1852	0	600691	2.40276	22.7545	0.854717	0.151574	0.0170021	0.871615	0.856005	0.855219	0.908653	0.833812	0.852848	0.857093	0.879436	0.825568	0.82244	0.848479	0.880583	0.836413	0.838653	0.810884	0.792636	0.851738	0.861649	0.860711	0.838872	1	0.857501	0.0717755
1864	0	606173	2.42469	22.8394	0.861595	0.153276	0.0172628	0.904679	0.892223	0.820258	0.895758	0.8183	0.858321	0.849479	0.845115	0.850589	0.829825	0.846227	0.87775	0.824933	0.815947	0.78864	0.762514	0.857774	0.861796	0.854284	0.848155	1	0.858546	0.0693061
1876	0	581281	2.32512	22.7223	0.862543	0.150948	0.0171126	0.885924	0.87113	0.858476	0.908571	0.851149	0.856138	0.879686	0.844828	0.844303	0.823301	0.834243	0.890623	0.808492	0.827329	0.8034	0.822249	0.851648	0.880689	0.86687	0.840036	1	0.863422	0.0689829
1888	0	706948	2.82779	22.793	0.839964	0.152318	0.0167629	0.891914	0.892458	0.885433	0.897332	0.822561	0.86678	0.865814	0.830215	0.840398	0.814052	0.828175	0.867311	0.802819	0.805595	0.81961	0.808634	0.841777	0.890508	0.852155	0.834824	1	0.863632	0.0673459
1900	0	760349	3.0414	22.9864	0.868957	0.156244	0.0176295	0.85658	0.871758	0.880998	0.88522	0.826885	0.834768	0.874612	0.850303	0.865638	0.816354	0.842578	0.879179	0.804273	0.826241	0.816436	0.774575	0.847431	0.85477	0.836623	0.808836	1	0.855095	0.0707784
1912	0	580133	2.32053	22.9631	0.894161	0.155811	0.0181134	0.851426	0.886735	0.87755	0.898474	0.84617	0.851362	0.875264	0.887016	0.869037	0.822279	0.810327	0.886095	0.839301	0.849901	0.829977	0.824618	0.835821	0.871768	0.825441	0.82157	1	0.863628	0.070979
1924	0	546459	2.18584	22.8076	0.849174	0.152622	0.0169704	0.860963	0.868147	0.861033	0.897453	0.814702	0.856017	0.858149	0.841577	0.865888	0.842353	0.847774	0.868869	0.829001	0.80743	0.812038	0.785847	0.843873	0.849847	0.863799	0.84471	1	0.854969	0.0710483
1936	0	622697	2.49079	22.8181	0.850778	0.152834	0.0170032	0.903364	0.890536	0.836783	0.888056	0.846475	0.843314	0.885916	0.826444	0.856013	0.818607	0.857455	0.876616	0.819848	0.798333	0.803988	0.804464	0.853467	0.87927	0.844371	0.817997	1	0.862027	0.066319
1948	0	640638	2.56255	22.8388	0.854137	0.153251	0.0171157	0.862414	0.890408	0.877268	0.906972	0.840369	0.85666	0.843017	0.834293	0.840888	0.825321	0.821164	0.869141	0.828272	0.813685	0.82714	0.814222	0.853776	0.86054	0.853218	0.809758	1	0.859539	0.0681699
1960	0	610057	2.44023	22.8289	0.847117	0.153044	0.0169452	0.878642	0.880309	0.880101	0.884109	0.819678	0.829233	0.85836	0.827787	0.852565	0.803822	0.833071	0.869747	0.791556	0.832163	0.804993	0.792781	0.843333	0.858958	0.83592	0.802388	1	0.854313	0.0712551
1972	0	619814	2.47926	22.8281	0.85895	0.153046	0.0171949	0.862959	0.876533	0.872864	0.891476	0.830699	0.8508	0.869865	0.823299	0.869829	0.813235	0.825485	0.887839	0.822245	0.838114	0.798679	0.796314	0.829	0.876303	0.822353	0.800262	1	0.856322	0.0688083
1984	0	502774	2.0111	22.8221	0.859189	0.152926	0.0171832	0.900108	0.8575	0.859873	0.893723	0.81109	0.854334	0.871327	0.826967	0.84019	0.803692	0.804866	0.905307	0.82778	0.809932	0.829207	0.811174	0.832754	0.861827	0.857324	0.828375	1	0.856045	0.0673005
1996	0	475357	1.90143	22.7335	0.846794	0.151147	0.0168178	0.86393	0.906257	0.847669	0.906361	0.825846	0.816597	0.858892	0.851837	0.832143	0.809069	0.852515	0.855381	0.853887	0.818746	0.809371	0.80903	0.83702	0.84642	0.829673	0.808888	1	0.85573	0.0686276
2008	0	588930	2.35572	22.7834	0.86073	0.152158	0.0171512	0.882191	0.882905	0.860836	0.889151	0.836837	0.830313	0.87062	0.843246	0.833177	0.841502	0.83801	0.871755	0.83787	0.806463	0.827199	0.808577	0.837442	0.844681	0.827163	0.811286	1	0.858289	0.068304
2020	0	546667	2.18667	22.7619	0.837926	0.151697	0.0166804	0.875178	0.882489	0.884652	0.877971	0.835992	0.82813	0.860602	0.858359	0.828897	0.797711	0.84513	0.887365	0.803025	0.819578	0.787395	0.812607	0.861561	0.855543	0.822362	0.818869	1	0.856767	0.0734542
2032	0	663929	2.65572	22.8534	0.86047	0.153554	0.0172546	0.862617	0.882588	0.866095	0.889649	0.822501	0.853825	0.85407	0.808977	0.851062	0.798447	0.836626	0.88283	0.853013	0.823031	0.820479	0.795814	0.825569	0.868807	0.803429	0.815872	1	0.853466	0.0706749
2044	0	731583	2.92633	22.8555	0.876122	0.15362	0.0176005	0.870006	0.881914	0.880418	0.887752	0.809737	0.84966	0.876344	0.840977	0.833434	0.810598	0.826528	0.879312	0.835787	0.837635	0.815862	0.813042	0.828499	0.851722	0.8196	0.819759	1	0.856856	0.069192
2056	0	661752	2.64701	22.847	0.844788	0.153403	0.0169346	0.881896	0.880146	0.8823	0.908071	0.82339	0.823942	0.857234	0.839776	0.868062	0.817687	0.839071	0.88203	0.845426	0.842626	0.829458	0.779276	0.822218	0.864401	0.843518	0.790427	1	0.86099	0.0695891
2068	0	544645	2.17858	22.8166	0.859515	0.152818	0.0171862	0.881238	0.885272	0.869159	0.894638	0.830412	0.826801	0.869071	0.818425	0.843319	0.821827	0.826112	0.8936	0.833974	0.825686	0.824578	0.825449	0.835066	0.820669	0.846805	0.812083	1	0.858079	0.0680662
2080	0	471104	1.88442	22.7512	0.872891	0.151537	0.0173523	0.87046	0.871244	0.840226	0.890865	0.831332	0.818907	0.839513	0.827799	0.840947	0.82388	0.846895	0.879641	0.822763	0.812087	0.819052	0.816683	0.843872	0.880296	0.847581	0.793098	1	0.849598	0.0715399
2092	0	449159	1.79664	22.6479	0.851275	0.149463	0.016799	0.865437	0.849072	0.882782	0.880382	0.822926	0.840642	0.840376	0.832751	0.824788	0.821643	0.853405	0.869548	0.841527	0.833726	0.805527	0.812211	0.838942	0.840899	0.813192	0.805154	1	0.849811	0.0720429
2104	0	506043	2.02417	22.6415	0.829475	0.149307	0.0163317	0.860206	0.863943	0.885781	0.893239	0.830156	0.845751	0.881678	0.821483	0.836328	0.799683	0.831841	0.888836	0.847847	0.818973	0.833211	0.804665	0.818859	0.850141	0.808303	0.799109	1	0.854745	0.0701433
2116	0	608539	2.43416	22.853	0.841114	0.153517	0.0168632	0.887505	0.879478	0.87747	0.88704	0.805249	0.83496	0.86371	0.811469	0.849117	0.79629	0.841133	0.871572	0.847304	0.834439	0.801332	0.790815	0.825777	0.841808	0.831798	0.794704	1	0.854857	0.0697662
2128	0	537335	2.14934	22.9009	0.857326	0.154502	0.0172576	0.874339	0.866166	0.874248	0.894269	0.776243	0.821957	0.861156	0.827447	0.83761	0.81758	0.836657	0.86635	0.829738	0.821799	0.779947	0.798132	0.859362	0.84438	0.81282	0.790896	1	0.848311	0.0718836
2140	0	504539	2.01816	22.8754	0.881904	0.154028	0.017759	0.862872	0.880693	0.839253	0.86487	0.8259	0.822942	0.847549	0.859093	0.829068	0.803092	0.832622	0.853377	0.821415	0.812912	0.792949	0.809999	0.852848	0.872407	0.828344	0.791082	1	0.845783	0.0797896
2152	0	555290	2.22116	22.7757	0.838197	0.151971	0.0166936	0.877305	0.824955	0.854324	0.902664	0.820401	0.816114	0.837294	0.842264	0.852423	0.844667	0.815119	0.856498	0.827876	0.79621	0.811164	0.830719	0.820542	0.854695	0.842535	0.790104	1	0.845727	0.0725163
2164	0	651271	2.60508	22.945	0.850113	0.155378	0.0171723	0.858837	0.882779	0.877765	0.912287	0.815025	0.862798	0.863353	0.813429	0.835461	0.809977	0.83574	0.846549	0.841385	0.842268	0.800664	0.830008	0.847299	0.85111	0.844686	0.81249	1	0.856576	0.0704168
2176	0	529922	2.11969	22.9683	0.875397	0.155887	0.0177452	0.872501	0.853249	0.858066	0.889066	0.8444	0.823781	0.8407	0.798363	0.826022	0.797285	0.824662	0.891105	0.818818	0.834433	0.823306	0.787991	0.838451	0.859841	0.805593	0.790573	1	0.846533	0.0742533
2188	0	573903	2.29561	22.8429	0.864064	0.15335	0.0173336	0.877349	0.866375	0.891203	0.88562	0.801154	0.834174	0.850202	0.85475	0.832182	0.823807	0.836718	0.872023	0.847929	0.818411	0.798778	0.790444	0.846692	0.838852	0.777651	0.758598	1	0.853305	0.0661727
2200	0	636623	2.54649	22.835	0.859653	0.153185	0.0172119	0.844456	0.837793	0.851509	0.883287	0.814163	0.829949	0.866275	0.802542	0.839072	0.839011	0.830517	0.866371	0.833954	0.828841	0.799459	0.833321	0.845668	0.851758	0.816206	0.778293	1	0.841136	0.0730857
2212	0	624442	2.49777	22.8106	0.851707	0.152685	0.017013	0.865453	0.867659	0.863405	0.893296	0.832767	0.841421	0.838021	0.853236	0.845884	0.815676	0.817618	0.856523	0.838873	0.814246	0.812323	0.813391	0.858106	0.847548	0.849885	0.797127	1	0.852479	0.0742319
2224	0	574959	2.29984	22.8213	0.858313	0.15291	0.017163	0.865999	0.867409	0.870706	0.897322	0.823587	0.835358	0.846197	0.815651	0.840497	0.808025	0.84659	0.829728	0.845638	0.825547	0.777293	0.824151	0.832178	0.879416	0.824974	0.784611	1	0.850368	0.06911
2236	0	592836	2.37134	22.7409	0.840419	0.151284	0.0166855	0.867231	0.876947	0.871837	0.9041	0.846819	0.837308	0.871279	0.823204	0.842317	0.815946	0.837013	0.873421	0.827091	0.829554	0.815345	0.807383	0.833596	0.861442	0.804077	0.78591	1	0.857369	0.0711829
2248	0	604836	2.41934	22.7639	0.85021	0.151755	0.0169232	0.853073	0.869203	0.857143	0.903286	0.821654	0.830099	0.865376	0.814075	0.838957	0.841068	0.838351	0.886813	0.833378	0.831388	0.826856	0.803846	0.859695	0.833861	0.803728	0.765332	1	0.850724	0.0752328
2260	0	553005	2.21202	22.7703	0.848324	0.151878	0.0168888	0.864841	0.859948	0.854474	0.872861	0.81238	0.821514	0.847546	0.822207	0.846052	0.827595	0.848736	0.864028	0.843047	0.812941	0.814932	0.816131	0.860468	0.849134	0.824679	0.773668	1	0.845949	0.0710128
2272	0	548386	2.19354	22.7911	0.854509	0.152302	0.0170555	0.837267	0.826378	0.852561	0.902915	0.82105	0.868976	0.880655	0.82417	0.859586	0.819564	0.832609	0.879571	0.843855	0.845716	0.825497	0.827614	0.8519	0.872263	0.802376	0.796027	1	0.847724	0.0735218
2284	0	533373	2.13349	22.7984	0.8589	0.152452	0.0171478	0.859196	0.867218	0.860302	0.88296	0.817448	0.830445	0.87264	0.856598	0.838136	0.804488	0.852899	0.852369	0.838462	0.821741	0.774698	0.835713	0.824919	0.877791	0.837272	0.785441	1	0.850213	0.0742235
2296	0	584606	2.33842	22.7656	0.843026	0.151778	0.0167795	0.857578	0.862602	0.868385	0.888814	0.821267	0.821263	0.835258	0.809338	0.841557	0.811535	0.83853	0.873898	0.839986	0.839793	0.788948	0.804071	0.842595	0.871833	0.80782	0.797613	1	0.846553	0.0706558
2308	0	621910	2.48764	22.828	0.83676	0.153011	0.0167395	0.868137	0.860865	0.855855	0.895273	0.827589	0.827649	0.864811	0.803434	0.824088	0.824715	0.82658	0.884257	0.824237	0.84315	0.796571	0.81663	0.869	0.881595	0.797443	0.805863	1	0.849614	0.0739651
2320	0	641067	2.56427	22.833	0.863894	0.15315	0.0172932	0.855112	0.876947	0.867885	0.889476	0.845108	0.822347	0.851615	0.814942	0.836282	0.848325	0.809397	0.876486	0.83731	0.832861	0.803212	0.797447	0.856234	0.854505	0.826158	0.768676	1	0.851412	0.0720002
2332	0	535233	2.14093	22.8006	0.869118	0.152512	0.0173629	0.858028	0.845862	0.837707	0.905761	0.821978	0.835616	0.850617	0.817575	0.849533	0.806667	0.814159	0.848831	0.825724	0.835228	0.792467	0.82066	0.842587	0.863738	0.821904	0.792689	1	0.843696	0.0727672
2344	0	521498	2.08599	22.7922	0.854119	0.152322	0.0170526	0.87487	0.852222	0.847067	0.898787	0.822304	0.821993	0.851675	0.837794	0.835851	0.831099	0.832646	0.852245	0.804738	0.828682	0.792781	0.839925	0.846298	0.876631	0.850774	0.746834	1	0.848291	0.0707736
2356	0	599747	2.39899	22.8844	0.856113	0.154168	0.01722	0.869038	0.863089	0.863879	0.897303	0.82638	0.84069	0.877241	0.838746	0.813164	0.839367	0.836015	0.85024	0.821788	0.822495	0.770336	0.820741	0.821542	0.885083	0.803834	0.801484	1	0.852409	0.0715746
2368	0	663598	2.65439	22.8557	0.861319	0.153601	0.0172862	0.852912	0.842698	0.847987	0.87244	0.850449	0.826894	0.855978	0.808879	0.8442	0.845806	0.82154	0.880529	0.834684	0.839742	0.791832	0.811928	0.843185	0.862007	0.816368	0.792614	1	0.844592	0.0728772
2380	0	591428	2.36571	22.8492	0.858169	0.153466	0.0171942	0.857713	0.880785	0.886263	0.859575	0.824361	0.840836	0.856406	0.799658	0.827099	0.803483	0.816521	0.860587	0.823905	0.857798	0.813944	0.811613	0.862471	0.886837	0.803987	0.796466	1	0.849344	0.0695677
2392	0	470295	1.88118	22.7439	0.865917	0.151382	0.01722	0.863539	0.86676	0.828077	0.897677	0.798994	0.819511	0.863361	0.830552	0.855969	0.824478	0.78509	0.863799	0.804182	0.827253	0.824006	0.804339	0.831756	0.869747	0.816074	0.788379	1	0.843688	0.0715018
4825
